# Supplementary material for: Spatial Resolution and Refractive Index Contrast of Resonant Photonic Crystal Surfaces for Biosensing
Source: IEEE Photonics J. Author manuscript; Available in PMC 2015 Sep 7. (PMC4561521; doi:10.1109/JPHOT.2015.2435699)
Supplement: fig1_data [file NIHMS64775-supplement-fig1_data.gz › Volumes/graham/MacBook_backup/PhD_folder_2015_06_02/paper_improvements/IEEE_J_Photonics/final_files/data_files/fig1/fig1b.csv]

wavelength	t1	t2
780	0.83305	0.88847
780.17	0.83208	0.89088
780.34	0.83294	0.88451
780.5	0.83341	0.88261
780.67	0.84738	0.88213
780.84	0.84044	0.88975
781.01	0.84625	0.8564
781.18	0.8506	0.84398
781.34	0.8599	0.85255
781.51	0.85703	0.86547
781.68	0.85092	0.87011
781.85	0.85151	0.85922
782.02	0.84778	0.86457
782.18	0.84935	0.87721
782.35	0.84197	0.89721
782.52	0.84069	0.89978
782.69	0.84208	0.90392
782.86	0.86025	0.8928
783.03	0.85724	0.89899
783.19	0.86143	0.89965
783.36	0.86164	0.88878
783.53	0.86242	0.86038
783.7	0.8717	0.84411
783.87	0.85825	0.8465
784.03	0.85571	0.84738
784.2	0.85658	0.85151
784.37	0.85973	0.85511
784.54	0.85802	0.85574
784.71	0.84608	0.85423
784.87	0.83533	0.85332
785.04	0.84232	0.83424
785.21	0.84201	0.82145
785.38	0.85095	0.81758
785.55	0.84935	0.83608
785.71	0.84885	0.85705
785.88	0.86564	0.86652
786.05	0.86793	0.87646
786.22	0.85702	0.85916
786.39	0.85557	0.84615
786.55	0.84779	0.85303
786.72	0.84166	0.85694
786.89	0.8424	0.86647
787.06	0.83255	0.87334
787.23	0.8309	0.87898
787.39	0.84617	0.8881
787.56	0.85194	0.88503
787.73	0.86086	0.88335
787.9	0.8523	0.87665
788.07	0.8492	0.86854
788.24	0.85811	0.87386
788.4	0.86843	0.87421
788.57	0.87202	0.8854
788.74	0.86263	0.88087
788.91	0.8584	0.87644
789.08	0.8519	0.87567
789.24	0.85936	0.8663
789.41	0.85084	0.86129
789.58	0.84056	0.85479
789.75	0.83421	0.86591
789.92	0.84598	0.86462
790.08	0.85267	0.88223
790.25	0.84723	0.88466
790.42	0.82906	0.87569
790.59	0.80645	0.87755
790.76	0.81791	0.87455
790.92	0.82158	0.86898
791.09	0.82719	0.8645
791.26	0.83099	0.84992
791.43	0.82409	0.84265
791.6	0.82979	0.84299
791.76	0.83075	0.84362
791.93	0.83012	0.85536
792.1	0.82367	0.86553
792.27	0.81185	0.85851
792.44	0.82087	0.85463
792.61	0.8282	0.84828
792.77	0.82964	0.8542
792.94	0.82987	0.86515
793.11	0.83403	0.85297
793.28	0.83248	0.8462
793.45	0.83729	0.85759
793.61	0.84326	0.86336
793.78	0.84729	0.84878
793.95	0.84722	0.83778
794.12	0.83945	0.84201
794.29	0.83529	0.84788
794.45	0.83077	0.84985
794.62	0.83205	0.8537
794.79	0.82706	0.83858
794.96	0.83187	0.8264
795.13	0.83369	0.82928
795.29	0.83054	0.83611
795.46	0.83409	0.85405
795.63	0.8488	0.87608
795.8	0.85222	0.88845
795.97	0.84783	0.88017
796.13	0.84702	0.87668
796.3	0.83721	0.88095
796.47	0.83226	0.85631
796.64	0.82107	0.84478
796.81	0.81757	0.84886
796.97	0.8032	0.84199
797.14	0.81874	0.85767
797.31	0.82492	0.86003
797.48	0.82707	0.8617
797.65	0.82785	0.84726
797.82	0.84103	0.85167
797.98	0.83585	0.84647
798.15	0.85337	0.84334
798.32	0.84005	0.85346
798.49	0.84178	0.86393
798.66	0.83547	0.87464
798.82	0.83311	0.8728
798.99	0.83739	0.84531
799.16	0.846	0.84283
799.33	0.84535	0.84582
799.5	0.84614	0.858
799.66	0.84466	0.8783
799.83	0.84961	0.86314
800	0.86045	0.83633
800.17	0.84519	0.82541
800.34	0.84869	0.82576
800.5	0.85496	0.83645
800.67	0.85797	0.83835
800.84	0.85722	0.83955
801.01	0.82882	0.82824
801.18	0.82356	0.84129
801.34	0.8373	0.84458
801.51	0.84746	0.84778
801.68	0.84431	0.84212
801.85	0.82529	0.83838
802.02	0.8337	0.81895
802.18	0.8519	0.81921
802.35	0.86896	0.84013
802.52	0.87326	0.87225
802.69	0.86481	0.87652
802.86	0.86301	0.85402
803.03	0.86611	0.85934
803.19	0.8771	0.85157
803.36	0.86597	0.83378
803.53	0.84473	0.82602
803.7	0.82574	0.8373
803.87	0.83099	0.8544
804.03	0.8261	0.86897
804.2	0.82523	0.88104
804.37	0.82417	0.87066
804.54	0.82747	0.85066
804.71	0.83501	0.85252
804.87	0.83611	0.84162
805.04	0.81189	0.84558
805.21	0.79707	0.84279
805.38	0.78151	0.83742
805.55	0.79808	0.84595
805.71	0.81562	0.86395
805.88	0.82727	0.85978
806.05	0.8269	0.85317
806.22	0.80809	0.85337
806.39	0.79194	0.86085
806.55	0.80502	0.8638
806.72	0.81353	0.86786
806.89	0.81077	0.86474
807.06	0.81612	0.84156
807.23	0.81981	0.84526
807.39	0.82858	0.85568
807.56	0.81759	0.84735
807.73	0.81171	0.8595
807.9	0.8009	0.86594
808.07	0.80088	0.85937
808.24	0.79911	0.85376
808.4	0.78823	0.87032
808.57	0.79041	0.8717
808.74	0.78122	0.87324
808.91	0.78036	0.86562
809.08	0.77655	0.84652
809.24	0.77102	0.86224
809.41	0.75979	0.87659
809.58	0.75011	0.87459
809.75	0.75378	0.85182
809.92	0.7554	0.83766
810.08	0.75701	0.83496
810.25	0.75846	0.83825
810.42	0.74485	0.83555
810.59	0.74229	0.84189
810.76	0.73878	0.85567
810.92	0.73179	0.86329
811.09	0.72448	0.86099
811.26	0.70719	0.86714
811.43	0.69223	0.87487
811.6	0.69331	0.86647
811.76	0.69026	0.85073
811.93	0.6975	0.83794
812.1	0.69541	0.84994
812.27	0.69077	0.85724
812.44	0.68291	0.85095
812.61	0.67711	0.84424
812.77	0.67867	0.84983
812.94	0.67104	0.85924
813.11	0.6511	0.88231
813.28	0.64585	0.88176
813.45	0.64553	0.8704
813.61	0.64026	0.85646
813.78	0.62613	0.85504
813.95	0.60761	0.85093
814.12	0.60329	0.82278
814.29	0.60955	0.82532
814.45	0.60091	0.82375
814.62	0.59074	0.82593
814.79	0.57028	0.84451
814.96	0.55167	0.84855
815.13	0.54299	0.84011
815.29	0.54531	0.82656
815.46	0.5455	0.8211
815.63	0.54274	0.81299
815.8	0.53052	0.81376
815.97	0.51781	0.81651
816.13	0.51222	0.82457
816.3	0.49419	0.8232
816.47	0.46643	0.82127
816.64	0.45075	0.83675
816.81	0.44312	0.84091
816.97	0.43227	0.83356
817.14	0.42324	0.8285
817.31	0.40858	0.82493
817.48	0.39748	0.82435
817.65	0.38768	0.81892
817.82	0.37324	0.80685
817.98	0.36275	0.80015
818.15	0.34578	0.80988
818.32	0.33458	0.82582
818.49	0.32857	0.82655
818.66	0.32166	0.80231
818.82	0.30386	0.78123
818.99	0.27962	0.78003
819.16	0.2644	0.78051
819.33	0.25073	0.78203
819.5	0.24901	0.77532
819.66	0.24438	0.7605
819.83	0.22562	0.76099
820	0.21199	0.77811
820.17	0.1945	0.78007
820.34	0.19488	0.77608
820.5	0.1809	0.75868
820.67	0.17702	0.74648
820.84	0.17535	0.75518
821.01	0.18562	0.77201
821.18	0.20066	0.77919
821.34	0.21227	0.76593
821.51	0.22125	0.75639
821.68	0.23026	0.74202
821.85	0.2451	0.74757
822.02	0.26364	0.75677
822.18	0.27865	0.74863
822.35	0.30484	0.73459
822.52	0.34229	0.70818
822.69	0.37153	0.70644
822.86	0.39128	0.71672
823.03	0.41484	0.71621
823.19	0.42572	0.68889
823.36	0.44205	0.66802
823.53	0.45521	0.67484
823.7	0.48119	0.67124
823.87	0.50865	0.6723
824.03	0.54271	0.66486
824.2	0.55716	0.64252
824.37	0.55787	0.62122
824.54	0.57208	0.62459
824.71	0.58522	0.62454
824.87	0.59399	0.60491
825.04	0.61611	0.58156
825.21	0.61426	0.56338
825.38	0.62272	0.55616
825.55	0.63109	0.55821
825.71	0.65502	0.55373
825.88	0.66487	0.54093
826.05	0.65672	0.51794
826.22	0.65878	0.50117
826.39	0.67371	0.50376
826.55	0.68819	0.49207
826.72	0.70013	0.48096
826.89	0.70046	0.47319
827.06	0.67845	0.44718
827.23	0.68468	0.42943
827.39	0.69817	0.40998
827.56	0.70193	0.40772
827.73	0.71968	0.37995
827.9	0.71931	0.36528
828.07	0.71905	0.35428
828.24	0.71783	0.3455
828.4	0.74627	0.32885
828.57	0.755	0.31879
828.74	0.75464	0.30624
828.91	0.74053	0.28487
829.08	0.72774	0.26499
829.24	0.74432	0.24824
829.41	0.77384	0.23974
829.58	0.76409	0.21931
829.75	0.7417	0.21353
829.92	0.73931	0.19891
830.08	0.73805	0.19025
830.25	0.75565	0.18069
830.42	0.7488	0.18795
830.59	0.75169	0.20057
830.76	0.75736	0.20982
830.92	0.76973	0.20939
831.09	0.77265	0.23106
831.26	0.78415	0.26064
831.43	0.79216	0.28995
831.6	0.77284	0.30461
831.76	0.76277	0.32001
831.93	0.76522	0.34228
832.1	0.77131	0.36414
832.27	0.78837	0.39514
832.44	0.78435	0.42453
832.61	0.77936	0.44332
832.77	0.78784	0.45581
832.94	0.80477	0.47965
833.11	0.81424	0.50701
833.28	0.81019	0.53725
833.45	0.79959	0.56485
833.61	0.79302	0.56268
833.78	0.80792	0.56606
833.95	0.80455	0.57025
834.12	0.78427	0.58596
834.29	0.78598	0.60536
834.45	0.77739	0.61678
834.62	0.77748	0.61234
834.79	0.80971	0.61371
834.96	0.81318	0.62899
835.13	0.80183	0.66295
835.29	0.78647	0.68158
835.46	0.77874	0.67046
835.63	0.7828	0.66695
835.8	0.80488	0.66648
835.97	0.79199	0.68569
836.13	0.79695	0.70216
836.3	0.7853	0.71538
836.47	0.79922	0.70564
836.64	0.82122	0.68845
836.81	0.82044	0.69966
836.97	0.79868	0.7027
837.14	0.80083	0.72518
837.31	0.80805	0.7369
837.48	0.82848	0.72725
837.65	0.81596	0.71911
837.82	0.79947	0.73165
837.98	0.79755	0.7332
838.15	0.81614	0.74512
838.32	0.83463	0.73671
838.49	0.83652	0.73333
838.66	0.81254	0.73165
838.82	0.79209	0.73982
838.99	0.8076	0.75444
839.16	0.81957	0.76116
839.33	0.8275	0.75194
839.5	0.79991	0.73928
839.66	0.7853	0.74678
839.83	0.79591	0.76402
840	0.82797	0.78355
840.17	0.84081	0.77547
840.34	0.8331	0.74422
840.5	0.81253	0.73279
840.67	0.80335	0.74603
840.84	0.8229	0.77056
841.01	0.84264	0.78239
841.18	0.86031	0.77997
841.34	0.84326	0.76937
841.51	0.82723	0.76606
841.68	0.82874	0.78999
841.85	0.83004	0.80568
842.02	0.84623	0.80332
842.18	0.83277	0.79025
842.35	0.82741	0.76411
842.52	0.8122	0.75726
842.69	0.82379	0.77735
842.86	0.84186	0.80211
843.03	0.86201	0.79945
843.19	0.8349	0.79401
843.36	0.81406	0.77465
843.53	0.8203	0.77849
843.7	0.82981	0.80282
843.87	0.85115	0.83141
844.03	0.85003	0.8341
844.2	0.84069	0.80059
844.37	0.83152	0.7789
844.54	0.84014	0.78554
844.71	0.86565	0.799
844.87	0.85218	0.81287
845.04	0.83241	0.81989
845.21	0.81507	0.81054
845.38	0.8022	0.80822
845.55	0.82484	0.81347
845.71	0.83534	0.82229
845.88	0.84687	0.82521
846.05	0.82549	0.81978
846.22	0.80308	0.81294
846.39	0.8107	0.7993
846.55	0.82529	0.80575
846.72	0.84629	0.82399
846.89	0.85066	0.82992
847.06	0.83473	0.81873
847.23	0.83134	0.79754
847.39	0.84033	0.80228
847.56	0.86007	0.79534
847.73	0.85981	0.82128
847.9	0.83179	0.83656
848.07	0.8257	0.83304
848.24	0.82076	0.83239
848.4	0.83506	0.81821
848.57	0.86714	0.83622
848.74	0.87119	0.83498
848.91	0.84977	0.83679
849.08	0.83879	0.82758
849.24	0.84174	0.82331
849.41	0.87325	0.80379
849.58	0.87645	0.81189
849.75	0.86609	0.82699
849.92	0.84247	0.82293
850.08	0.83997	0.80722
850.25	0.84833	0.78893
850.42	0.84952	0.80139
850.59	0.86232	0.82105
850.76	0.84244	0.83214
850.92	0.82174	0.83269
851.09	0.82032	0.83006
851.26	0.85549	0.83659
851.43	0.87723	0.82867
851.6	0.86298	0.84031
851.76	0.8469	0.81807
851.93	0.83586	0.82927
852.1	0.82788	0.81421
852.27	0.86297	0.79568
852.44	0.87573	0.81107
852.61	0.85365	0.82901
852.77	0.83868	0.8555
852.94	0.84697	0.84036
853.11	0.86161	0.81418
853.28	0.88027	0.81243
853.45	0.88792	0.80333
853.61	0.87202	0.80955
853.78	0.84964	0.8508
853.95	0.84474	0.86025
854.12	0.85285	0.86635
854.29	0.86789	0.86348
854.45	0.87131	0.84834
854.62	0.84078	0.85892
854.79	0.83318	0.84247
854.96	0.82984	0.86341
855.13	0.87583	0.85372
855.29	0.8893	0.85212
855.46	0.8644	0.84474
855.63	0.84237	0.84863
855.8	0.82499	0.86653
855.97	0.84461	0.86036
856.13	0.88291	0.8504
856.3	0.88384	0.82052
856.47	0.86099	0.81448
856.64	0.83187	0.84477
856.81	0.84302	0.85184
856.97	0.8465	0.83502
857.14	0.88363	0.84759
857.31	0.85828	0.8523
857.48	0.84279	0.85984
857.65	0.82216	0.89276
857.82	0.84187	0.89843
857.98	0.85449	0.88368
858.15	0.8694	0.86115
858.32	0.85373	0.83061
858.49	0.82809	0.81535
858.66	0.82375	0.8298
858.82	0.83715	0.84493
858.99	0.857	0.83967
859.16	0.8636	0.80995
859.33	0.84829	0.80274
859.5	0.82894	0.81921
859.66	0.83129	0.86668
859.83	0.85785	0.88277
860	0.88398	0.89484
