# Supplementary material for: Spatial Resolution and Refractive Index Contrast of Resonant Photonic Crystal Surfaces for Biosensing
Source: IEEE Photonics J. Author manuscript; Available in PMC 2015 Sep 7. (PMC4561521; doi:10.1109/JPHOT.2015.2435699)
Supplement: fig1_data [file NIHMS64775-supplement-fig1_data.gz › Volumes/graham/MacBook_backup/PhD_folder_2015_06_02/paper_improvements/IEEE_J_Photonics/final_files/data_files/fig1/fig1e.csv]

wavelength	t1	t2
823	1.0111	0.86356
824	1.0012	0.82219
825	0.96822	0.77537
826	0.98697	0.74931
827	0.98407	0.67493
828	0.97751	0.58866
829	0.90625	0.53142
830	0.97683	0.47662
831	0.97491	0.37736
832	0.96189	0.28583
833	0.91524	0.25833
834	0.8959	0.24145
835	0.90303	0.36601
836	0.79892	0.54627
837	0.59008	0.68314
838	0.37057	0.75783
839	0.31094	0.7239
840	0.27629	0.7967
841	0.38353	0.81909
842	0.5438	0.83913
843	0.6673	0.85895
844	0.75249	0.87574
845	0.81422	0.88534
846	0.85224	0.89304
847	0.87318	0.89458
848	0.89232	0.90117
849	0.87127	0.86879
850	0.885	0.87276
851	0.90382	0.88213
852	0.90875	0.89193
853	0.87948	0.85545
