# Supplementary material for: Spatial Resolution and Refractive Index Contrast of Resonant Photonic Crystal Surfaces for Biosensing
Source: IEEE Photonics J. Author manuscript; Available in PMC 2015 Sep 7. (PMC4561521; doi:10.1109/JPHOT.2015.2435699)
Supplement: fig2_data [file NIHMS64775-supplement-fig2_data.gz › Volumes/graham/MacBook_backup/PhD_folder_2015_06_02/paper_improvements/IEEE_J_Photonics/final_files/data_files/fig2/profiles.csv]

	Resonance wavelength (along)		Resonance wavelength (across)
0	830.0142722	0	830.8726219
0.910746812386157	829.98655386	0.910746812386157	830.96441166
1.82149362477231	830.0142722	1.82149362477231	831.06538982
2.73224043715847	830.0558556	2.73224043715847	831.35606132
3.64298724954463	830.00041892	3.64298724954463	831.66509784
4.55373406193078	830.20830058	4.55373406193078	831.8700934
5.46448087431694	830.69335386	5.46448087431694	831.90374886
6.3752276867031	831.99724672	6.3752276867031	831.92772116
7.28597449908925	833.17697838	7.28597449908925	832.3071314
8.19672131147541	834.34573108	8.19672131147541	832.63859704
9.10746812386157	835.05541718	9.10746812386157	832.68908612
10.0182149362477	835.48273668	10.0182149362477	833.17762628
10.9289617486339	835.63806776	10.9289617486339	833.48870074
11.83970856102	835.73103552	11.83970856102	833.56468174
12.7504553734062	835.58955772	12.7504553734062	834.46373134
13.6612021857923	835.5479861	13.6612021857923	834.931362
14.5719489981785	835.4122805	14.5719489981785	835.13382486
15.4826958105647	835.14376718	15.4826958105647	835.21591968
16.3934426229508	834.54899498	16.3934426229508	835.04202332
17.304189435337	833.58407162	17.304189435337	833.9532686
18.2149362477231	833.40217664	18.2149362477231	833.46167742
19.1256830601093	832.78026332	19.1256830601093	833.38568464
20.0364298724954	832.44246004	20.0364298724954	833.3642686
20.9471766848816	832.39799054	20.9471766848816	833.42495916
21.8579234972678	832.44246004	21.8579234972678	833.41577076
22.7686703096539	832.65553668	22.7686703096539	833.4642219
23.6794171220401	833.3421222	23.6794171220401	833.5192934
24.5901639344262	833.75903996	24.5901639344262	833.54377224
25.5009107468124	834.80711834	25.5009107468124	833.59170506
26.4116575591985	835.32277606	26.4116575591985	833.59119852
27.3224043715847	835.55548996	27.3224043715847	833.73500876
28.2331511839709	835.67559884	28.2331511839709	834.1934628
29.143897996357	835.73392162	29.143897996357	834.59428908
30.0546448087432	835.67617606	30.0546448087432	834.97368754
30.9653916211293	835.58955772	30.9653916211293	834.90433868
31.8761384335155	835.54452278	31.8761384335155	834.79470222
32.7868852459016	835.24713668	32.7868852459016	834.21538538
33.6976320582878	834.1638361	33.6976320582878	833.68758248
34.608378870674	833.62450058	34.608378870674	833.58916058
35.5191256830601	833.29708726	35.5191256830601	833.53459562
36.4298724954463	832.68902722	36.4298724954463	833.51011678
37.3406193078324	832.45977664	37.3406193078324	833.50094016
38.2513661202186	832.31829884	38.2513661202186	833.449438
39.1621129326047	832.4736417	39.1621129326047	833.43974306
40.0728597449909	832.78949884	40.0728597449909	833.37600148
40.983606557377	833.44953224	40.983606557377	833.42801018
41.8943533697632	833.80524112	41.8943533697632	833.47646132
42.8051001821494	834.78055444	42.8051001821494	833.50400296
43.7158469945355	835.27889556	43.7158469945355	833.55244232
44.6265938069217	835.46194498	44.6265938069217	833.57692116
45.5373406193078	835.7038944	45.5373406193078	833.62485398
46.448087431694	835.72122278	46.448087431694	834.148581
47.3588342440801	835.63114112	47.3588342440801	834.90790802
48.2695810564663	835.6478805	48.2695810564663	835.00836786
49.1803278688525	835.57916776	49.1803278688525	834.85028026
50.0910746812386	835.09065116	50.0910746812386	834.58663208
51.0018214936248	834.0812583	51.0018214936248	833.57538976
51.9125683060109	833.59389614	51.9125683060109	833.4106818
52.8233151183971	833.40506274	52.8233151183971	833.37650802
53.7340619307832	832.73753726	53.7340619307832	833.30664084
54.6448087431694	832.42109112	54.6448087431694	833.1108219
55.5555555555556	832.53138726	55.5555555555556	833.00066712
56.4663023679417	832.88421004	56.4663023679417	833.08634306
57.3770491803279	833.49456718	57.3770491803279	833.13530074
58.287795992714	833.7220861	58.287795992714	833.34591536
59.1985428051002	835.02944228	59.1985428051002	833.47085404
60.1092896174863	835.43422664	60.1092896174863	833.55294886
61.0200364298725	835.66520888	61.0200364298725	833.93745984
61.9307832422586	835.63114112	61.9307832422586	834.83142048
62.8415300546448	835.78012278	62.8415300546448	835.11953572
63.752276867031	835.67965116	63.752276867031	835.2149066
64.6630236794171	835.7067805	64.6630236794171	835.2149066
65.5737704918033	835.51680444	65.5737704918033	835.09353726
66.4845173041894	835.05772606	66.4845173041894	834.41325404
67.3952641165756	833.837	67.3952641165756	833.32143652
68.3060109289617	833.09440058	68.3060109289617	832.18983794
69.2167577413479	832.31368108	69.2167577413479	831.33362042
70.1275045537341	831.30660888	70.1275045537341	830.86038248
71.0382513661202	830.4854722	71.0382513661202	830.60336644
71.9489981785064	830.0142722	71.9489981785064	830.43201456
72.8597449908925	830.0142722	72.8597449908925	830.101562
73.7704918032787	830.06970888	73.7704918032787	830.00365842
74.6812386156648	830.06970888	74.6812386156648	829.97917958
75.591985428051	830.04199054	75.591985428051	829.97917958
76.5027322404372	830.06970888	76.5027322404372	829.94246132
77.4134790528233	830.0558556	77.4134790528233	829.96694016
78.3242258652095	830.19443552	78.3242258652095	830.06485552
79.2349726775956	830.1112805	79.2349726775956	830.1627591
80.1457194899818	830.00041892	80.1457194899818	830.44425398
81.0564663023679	829.9172639	81.0564663023679	830.66456354
81.9672131147541	829.6816639	81.9672131147541	830.76246712
82.8779599271403	829.23241004	82.8779599271403	830.79918538
83.7887067395264	828.87901004	83.7887067395264	830.79918538
84.6994535519126	828.93329228	84.6994535519126	830.79918538
85.6102003642987	828.9246222	85.6102003642987	830.95523504
86.5209471766849	829.25897394	86.5209471766849	831.405019
87.431693989071	830.04603108	87.431693989071	831.51211098
88.3424408014572	831.28408552	88.3424408014572	831.70792992
89.2531876138433	832.51405888	89.2531876138433	831.73852258
90.1639344262295	833.5159361	90.1639344262295	832.01135916
91.0746812386157	834.41330116	91.0746812386157	832.39484528
91.9854280510018	834.6379222	91.9854280510018	832.49530512
92.896174863388	834.81635386	92.896174863388	833.04452406
93.8069216757741	835.07620888	93.8069216757741	833.28268032
94.7176684881603	835.15820946	94.7176684881603	833.55754306
95.6284153005464	835.10277278	95.6284153005464	834.45047884
96.5391621129326	834.86082336	96.5391621129326	834.68914164
97.4499089253188	834.3907778	97.4499089253188	834.8599752
98.3606557377049	833.66145444	98.3606557377049	834.61876792
99.2714025500911	833.22605386	99.2714025500911	833.59222338
100.182149362477	832.85533726	100.182149362477	832.81606274
101.092896174863	832.55795116	101.092896174863	832.50141894
102.00364298725	832.31252664	102.00364298725	832.4800029
102.914389799636	832.43378996	102.914389799636	832.5039752
103.825136612022	832.85070772	103.825136612022	832.54374448
104.735883424408	833.5043917	104.735883424408	832.72682924
105.646630236794	834.39885888	105.646630236794	833.22148322
106.55737704918	835.13049112	106.55737704918	833.3703942
107.468123861566	835.56185116	107.468123861566	833.43464232
108.378870673953	835.6686722	108.378870673953	833.46472844
109.289617486339	835.7038944	109.289617486339	834.26893726
110.200364298725	835.71083282	110.200364298725	834.65089198
111.111111111111	835.72930386	111.111111111111	834.7064818
112.021857923497	835.48735444	112.021857923497	834.12053282
112.932604735883	834.82329228	112.932604735883	833.68095034
113.84335154827	834.06336448	113.84335154827	833.39894892
114.754098360656	833.53441892	114.754098360656	833.27655472
115.664845173042	833.11056274	115.664845173042	833.27961752
116.575591985428	832.68440946	116.575591985428	833.23116638
117.486338797814	832.41127838	117.486338797814	833.23422918
118.3970856102	832.63416776	118.3970856102	833.1449839
119.307832422587	833.07534054	119.307832422587	833.16079266
120.218579234973	833.63835386	120.218579234973	833.16946274
121.129326047359	834.29896448	121.129326047359	833.21842042
122.040072859745	835.05079942	122.040072859745	833.30664084
122.950819672131	835.49658996	122.950819672131	833.3673314
123.861566484517	835.8014917	123.861566484517	833.44994454
124.772313296903	835.88522394	124.772313296903	833.6758496
125.68306010929	835.78820386	125.68306010929	834.30309926
126.593806921676	835.6219056	126.593806921676	834.67587736
127.504553734062	835.20670772	127.504553734062	834.80234744
128.415300546448	835.0623556	128.415300546448	834.60142776
129.326047358834	834.50165116	129.326047358834	834.29850506
130.23679417122	833.73826004	130.23679417122	833.6625971
131.147540983607	833.1065222	131.147540983607	833.22301462
132.058287795993	832.44476892	132.058287795993	833.23422918
132.969034608379	832.02148996	132.969034608379	833.07614158
133.879781420765	831.81939228	133.879781420765	832.93234312
134.790528233151	832.1231278	134.790528233151	832.84309784
135.701275045537	832.5440861	135.701275045537	832.85788174
136.612021857923	832.97198282	136.612021857923	833.09348174
137.52276867031	833.64529228	137.52276867031	833.21587594
138.433515482696	834.23891004	138.433515482696	833.35968618
139.344262295082	834.70605772	139.344262295082	833.41679562
140.255009107468	834.86890444	140.255009107468	833.76509488
141.165755919854	834.84868996	141.165755919854	834.81254892
142.07650273224	834.80711834	142.07650273224	835.03947884
142.987249544627	834.69913108	142.987249544627	834.94462628
143.897996357013	834.46006776	143.897996357013	834.8778219
144.808743169399	833.87626274	144.808743169399	834.3321723
145.719489981785	832.87265386	145.719489981785	833.25870802
146.630236794171	832.01456332	146.630236794171	832.09651678
147.540983606557	831.17957336	147.540983606557	831.8165533
148.451730418944	830.41618224	148.451730418944	831.5437285
149.36247723133	829.94151892	149.36247723133	831.17808908
150.273224043716	829.98655386	150.273224043716	830.9950161
151.183970856102	830.0142722	151.183970856102	830.7563533
152.094717668488	830.1112805	152.094717668488	830.55440876
153.005464480874	830.13899884	153.005464480874	830.72334574
153.91621129326	830.08357394	153.91621129326	830.86238508
154.826958105647	830.06970888	154.826958105647	830.89328402
155.737704918033	830.12514556	155.737704918033	830.95894574
156.648451730419	830.08357394	156.648451730419	831.0361872
157.559198542805	830.00041892	157.559198542805	831.13274786
158.469945355191	830.0142722	158.469945355191	831.46104468
159.380692167577	829.97270058	159.380692167577	831.688917
160.291438979964	830.06970888	160.291438979964	831.95927978
161.20218579235	830.47161892	161.20218579235	832.07128402
162.112932604736	831.19573552	162.112932604736	832.17492446
163.023679417122	832.36334556	163.023679417122	832.46073082
163.934426229508	833.26648282	163.934426229508	832.71693404
164.845173041894	834.91914614	164.845173041894	833.0935053
165.755919854281	835.3741722	165.755919854281	833.29757024
166.666666666667	835.5335556	166.666666666667	833.71791598
167.577413479053	835.51218668	167.577413479053	834.28566486
168.488160291439	835.36031892	168.488160291439	834.69056702
169.398907103825	835.11143108	169.398907103825	835.00340848
170.309653916211	834.8146222	170.309653916211	834.95964578
171.220400728597	834.02697606	171.220400728597	834.64486062
172.131147540984	833.18967722	172.131147540984	833.50033938
173.04189435337	832.88074672	173.04189435337	832.68731912
173.952641165756	832.36623166	173.952641165756	832.61973726
174.863387978142	832.1289	174.863387978142	832.56565528
175.774134790528	832.2703778	175.774134790528	832.6493404
176.684881602914	832.82069228	176.684881602914	832.85533726
177.595628415301	833.3837056	177.595628415301	833.13534786
178.506375227687	834.13611776	178.506375227687	833.47780424
179.417122040073	834.4820139	179.417122040073	833.6644819
180.327868852459	834.82791004	180.327868852459	833.79515744
181.238615664845	835.06697336	181.238615664845	834.0539287
182.149362477231	835.29101718	182.149362477231	834.59014252
183.060109289617	835.29043996	183.060109289617	835.22742874
183.970856102004	835.11085386	183.970856102004	835.4862
184.88160291439	834.82385772	184.88160291439	834.99311276
185.792349726776	834.17364884	185.792349726776	834.12988614
186.703096539162	833.47898224	186.703096539162	833.35227656
187.613843351548	832.6647722	187.613843351548	833.0124
188.524590163934	832.23919614	188.524590163934	832.87399678
189.435336976321	831.81187664	189.435336976321	832.90875956
190.346083788707	831.74605	190.346083788707	832.92421492
191.256830601093	832.08559672	191.256830601093	833.11667656
192.167577413479	832.7652556	192.167577413479	833.39798296
193.078324225865	833.25492664	193.078324225865	833.57114896
193.989071038251	834.2579583	193.989071038251	833.61555956
194.899817850638	834.82848726	194.899817850638	833.75717872
195.810564663024	835.2298083	195.810564663024	834.25154998
196.72131147541	835.51911332	196.72131147541	834.7336936
197.632058287796	835.48446834	197.632058287796	835.40123086
198.542805100182	835.30488224	198.542805100182	835.6136596
199.453551912568	834.98150946	199.453551912568	835.53319042
200.364298724954	834.84580386	200.364298724954	835.0233638
201.275045537341	834.29607838	201.275045537341	833.85180746
202.185792349727	833.34096776	202.185792349727	833.10509682
203.096539162113	832.79990058	203.096539162113	832.93515854
204.007285974499	832.1762556	204.007285974499	832.82765426
204.918032786885	831.99088552	204.918032786885	832.75169682
205.828779599271	832.16239054	205.828779599271	832.72014998
206.739526411658	832.78084054	206.739526411658	832.77422018
207.650273224044	833.16657664	207.650273224044	832.96540958
208.56102003643	834.16210444	208.56102003643	833.4115064
209.471766848816	834.77016448	209.471766848816	833.5840245
210.382513661202	834.94628726	210.382513661202	834.6609521
211.293260473588	835.1737944	211.293260473588	835.53705426
212.204007285974	835.49832162	212.204007285974	835.65613828
213.114754098361	835.40131332	213.114754098361	836.05009682
214.025500910747	835.14030386	214.025500910747	835.36968402
214.936247723133	834.64311718	214.936247723133	832.78066384
215.846994535519	834.24525946	215.846994535519	831.45782874
216.757741347905	833.14058996	216.757741347905	830.62292124
217.668488160291	832.0879056	217.668488160291	830.44525528
218.579234972678	831.1541639	218.579234972678	830.38346918
219.489981785064	829.61930058	219.489981785064	830.21351912
220.40072859745	829.3490556	220.40072859745	830.19807554
221.311475409836	829.73710058	221.311475409836	830.70790216
222.222222222222	829.79253726	222.222222222222	830.73878932
223.132969034608	830.00041892	223.132969034608	830.76968826
224.043715846995	830.27759054	224.043715846995	830.76968826
224.954462659381	830.5270556	224.954462659381	830.78900746
225.865209471767	830.41618224	225.865209471767	830.7735521
226.775956284153	830.37459884	226.775956284153	830.82377024
227.686703096539	830.36074556	227.686703096539	831.0091521
228.597449908925	830.41618224	228.597449908925	831.30654998
229.508196721311	830.27759054	229.508196721311	831.56532124
230.418943533698	830.33302722	230.418943533698	831.66574574
231.329690346084	830.27759054	231.329690346084	831.81251276
232.24043715847	830.24640888	232.24043715847	831.9618596
233.151183970856	830.18750888	233.151183970856	832.45558296
234.061930783242	830.45775386	234.061930783242	832.64870428
234.972677595628	830.99131718	234.972677595628	832.83731386
235.883424408015	831.9874222	235.883424408015	833.25314786
236.794171220401	832.99276274	236.794171220401	833.5660011
237.704918032787	834.35092606	237.704918032787	833.91295744
238.615664845173	834.76612394	238.615664845173	834.52319678
239.526411657559	835.23673494	239.526411657559	834.94805426
240.437158469945	835.5098778	240.437158469945	835.11026486
241.347905282331	835.47869614	241.347905282331	834.88497236
242.258652094718	835.32971448	242.258652094718	833.18105426
243.169398907104	834.85042162	243.169398907104	832.42983188
244.08014571949	834.36363668	244.08014571949	832.333283
244.990892531876	833.63142722	244.990892531876	832.33714684
245.901639344262	832.98468166	245.901639344262	832.47167444
246.812386156648	832.55852838	246.812386156648	832.6860351
247.723132969035	832.19472664	247.723132969035	833.15143934
248.633879781421	832.42224556	248.633879781421	833.3741638
249.544626593807	832.94080116	249.544626593807	833.46944044
250.455373406193	833.59966834	250.455373406193	833.84343188
251.366120218579	834.46353108	251.366120218579	834.57341492
252.276867030965	835.03694614	252.276867030965	835.24545214
253.187613843352	835.19516332	253.187613843352	835.48040424
254.098360655738	835.47869614	254.098360655738	835.38449148
255.009107468124	835.7102556	255.009107468124	834.3906011
255.91985428051	835.55433552	255.91985428051	832.72659364
256.830601092896	835.2534861	256.830601092896	832.4137404
257.741347905282	834.9116305	257.741347905282	832.3326351
258.652094717668	834.32783726	258.652094717668	832.41696812
259.562841530055	833.40910328	259.562841530055	832.5321883
260.473588342441	832.92809054	260.473588342441	833.01819576
261.384335154827	832.33505	261.384335154827	833.15981492
262.295081967213	832.23631004	262.295081967213	833.31687766
263.205828779599	832.3235056	263.205828779599	833.40377872
264.116575591985	833.01644054	264.116575591985	833.8827064
265.027322404372	833.62334614	265.027322404372	834.5888585
265.938069216758	834.36363668	265.938069216758	835.28406698
266.848816029144	834.62233726	266.848816029144	835.39994684
267.75956284153	834.8735222	267.75956284153	835.430834
268.670309653916	834.97746892	268.670309653916	834.88175642
269.581056466302	834.95956332	269.581056466302	833.2216128
270.491803278689	834.75803108	270.491803278689	832.30881594
271.402550091075	834.38385116	271.402550091075	832.30173616
272.313296903461	833.51305	272.313296903461	832.29015642
273.224043715847	832.76583282	273.224043715847	832.40924044
274.134790528233	831.51218166	274.134790528233	832.75169682
275.045537340619	831.25984228	275.045537340619	832.97377338
275.956284153005	831.45963108	275.956284153005	833.20873726
276.867030965392	832.10464498	276.867030965392	833.38124358
277.777777777778	832.9650444	277.777777777778	833.82155642
278.688524590164	833.78329498	278.688524590164	834.19491174
279.59927140255	834.39539556	279.59927140255	834.53928826
280.510018214936	834.77997722	280.510018214936	834.05844044
281.420765027322	834.70432606	281.420765027322	833.19006596
282.331511839709	834.7384056	282.331511839709	832.43949148
283.242258652095	834.63099556	283.242258652095	831.51897872
284.153005464481	834.28625386	284.153005464481	831.39281492
285.063752276867	833.55694228	285.063752276867	831.56596914
285.974499089253	832.80163224	285.974499089253	831.53635422
286.885245901639	831.78069498	286.885245901639	831.4546128
287.795992714025	830.71414556	287.795992714025	831.7159521
288.706739526412	830.04199054	288.706739526412	831.82860424
289.617486338798	829.78559884	289.617486338798	831.8938301
290.528233151184	829.79253726	290.528233151184	831.8938301
291.43897996357	829.90339884	291.43897996357	831.957501
292.349726775956	830.0142722	292.349726775956	831.957501
293.260473588342	830.04199054	293.260473588342	832.02118368
294.171220400729	830.02813726	294.171220400729	832.02118368
295.081967213115	829.79253726	295.081967213115	832.02118368
295.992714025501	829.79253726	295.992714025501	832.20690716
296.903460837887	830.73493726	296.903460837887	832.57304134
297.814207650273	830.61713726	297.814207650273	832.86595104
298.724954462659	830.73493726	298.724954462659	832.8903592
299.635701275046	830.73493726	299.635701275046	832.94659692
300.546448087432	830.61713726	300.546448087432	833.3031893
301.457194899818	832.02091274	301.457194899818	833.79348468
302.367941712204	834.82848726	302.367941712204	833.81789284
303.27868852459	834.59288726	303.27868852459	835.02137298
304.189435336976	834.71068726	304.189435336976	835.64963572
305.100182149362	834.71068726	305.100182149362	835.727101
306.010928961749	832.78171226	306.010928961749	836.08899438
306.921675774135	831.260125	306.921675774135	836.28851224
307.832422586521	830.61713726	307.832422586521	836.29594542
308.743169398907	830.76438726	308.743169398907	835.81837244
309.653916211293	830.99998726	309.653916211293	834.88340562
310.564663023679	830.995075	310.564663023679	833.99300254
311.475409836066	830.73493726	311.475409836066	833.72557298
312.386156648452	831.260125	312.386156648452	833.97284696
313.296903460838	832.66391226	313.296903460838	834.56396736
314.207650273224	833.3069	314.207650273224	835.015
315.11839708561	834.53398726	315.11839708561	835.29517552
316.029143897996	835.55001226	316.029143897996	835.65069592
316.939890710382	835.05426274	316.939890710382	835.86082756
317.850637522769	834.18548774	317.850637522769	836.09005458
318.761384335155	833.94988774	318.761384335155	836.33202756
319.672131147541	831.78531274	319.672131147541	836.42222702
320.582877959927	831.377925	320.582877959927	836.23226274
321.493624772313	831.75586274	321.493624772313	835.45117806
322.404371584699	831.819675	322.404371584699	835.02455358
323.315118397086	832.28596274	323.315118397086	834.40689284
324.225865209472	832.13871274	324.225865209472	834.03121686
325.136612021858	831.90311274	325.136612021858	834.2477097
326.047358834244	831.90311274	326.047358834244	834.5459204
326.95810564663	833.3069	326.95810564663	834.86323826
327.868852459016	833.5425	327.868852459016	835.20602448
328.779599271403	834.12168726	328.779599271403	835.47876682
329.690346083789	834.116775	329.690346083789	835.67616428
330.601092896175	833.80263774	330.601092896175	835.96801378
331.511839708561	833.6603	331.511839708561	836.33096736
332.422586520947	832.05036274	332.422586520947	836.68860816
333.333333333333	831.90311274	333.333333333333	836.5495806
334.244080145719	830.61713726	334.244080145719	836.21422756
335.154826958106	830.73493726	335.154826958106	835.02773418
336.065573770492	830.91163726	336.065573770492	833.57381124
336.976320582878	831.29448726	336.976320582878	833.49103318
337.887067395264	830.61713726	337.887067395264	833.49739438
338.79781420765	830.61713726	338.79781420765	833.52180254
339.708561020036	830.73493726	339.708561020036	833.724501
340.619307832423	833.3069	340.619307832423	834.51301886
341.530054644809	834.41618726	341.530054644809	835.1296194
342.440801457195	833.83208774	342.440801457195	835.5424495
343.351548269581	834.18058726	343.351548269581	836.12083572
344.262295081967	833.4247	344.262295081967	836.68754796
345.173041894353	831.66751274	345.173041894353	837.50896736
346.083788706739	830.49933726	346.083788706739	835.76000254
346.994535519126	830.14593726	346.994535519126	832.5995699
347.905282331512	830.14593726	347.905282331512	831.09151786
348.816029143898	830.02813726	348.816029143898	830.90685458
349.726775956284	829.79253726	349.726775956284	830.87502502
350.63752276867	829.91033726	350.63752276867	830.76676682
351.548269581056	829.79253726	351.548269581056	830.84318368
352.459016393443	829.91033726	352.459016393443	830.97053726
353.369763205829	830.49319988	353.369763205829	830.97053726
354.280510018215	831.08587524	354.280510018215	831.44809846
355.191256830601	831.525175	355.191256830601	831.8938301
356.102003642987	832.14607524	356.102003642987	832.02754488
357.012750455373	832.84183738	357.012750455373	832.3703311
357.92349726776	833.49587476	357.92349726776	832.7194903
358.834244080146	833.66275024	358.834244080146	832.84154288
359.744990892532	834.67018762	359.744990892532	832.99223264
360.655737704918	835.62240036	360.655737704918	833.45601124
361.566484517304	836.15005012	361.566484517304	833.79879746
362.47723132969	835.87150024	362.47723132969	834.67751478
363.387978142076	835.36594976	363.387978142076	835.4851398
364.298724954463	834.64319964	364.298724954463	835.68253726
365.209471766849	833.81368738	365.209471766849	836.0189505
366.120218579235	832.673725	366.120218579235	836.2492495
367.030965391621	832.52770012	367.030965391621	836.61856428
367.941712204007	832.7399875	367.941712204007	836.24393672
368.852459016393	832.92282488	368.852459016393	835.36096682
369.76320582878	832.6810875	369.76320582878	834.08215358
370.673952641166	833.12897488	370.673952641166	833.62898876
371.584699453552	834.23089964	371.584699453552	833.62898876
372.495446265938	835.19292512	372.495446265938	833.74254796
373.406193078324	835.28127512	373.406193078324	833.93994542
374.31693989071	835.12666262	374.31693989071	834.39735104
375.227686703097	834.92787512	375.227686703097	835.03940816
376.138433515483	834.41372524	376.138433515483	835.70694542
377.049180327869	833.44556238	377.049180327869	835.86612856
377.959927140255	832.64304988	377.959927140255	836.1335699
378.870673952641	832.24915024	378.870673952641	836.15373726
379.781420765027	832.38167524	379.781420765027	836.00303572
380.692167577413	832.614825	380.692167577413	835.52122194
381.6029143898	832.52770012	381.6029143898	834.40265204
382.513661202186	832.67495012	382.513661202186	833.49103318
383.424408014572	833.79650036	383.424408014572	833.49739438
384.335154826958	834.91315012	384.335154826958	833.55364388
385.245901639344	835.51442488	385.245901639344	833.6597699
386.15664845173	835.54387488	386.15664845173	834.04075866
387.067395264117	835.41871238	387.067395264117	834.549101
387.978142076503	834.97941262	387.978142076503	835.26121378
388.888888888889	834.19407536	388.888888888889	835.75788214
389.799635701275	832.45407512	389.799635701275	835.91813726
390.710382513661	831.8933	390.710382513661	836.0773204
391.621129326047	832.05404988	391.621129326047	835.82474542
392.531876138433	832.20743726	392.531876138433	835.34293164
393.44262295082	832.34486274	393.44262295082	833.1291398
394.353369763206	832.30314976	394.353369763206	832.53482702
395.264116575592	832.88110012	395.264116575592	832.41278622
396.174863387978	834.61374964	396.174863387978	832.20265458
397.085610200364	835.07512512	397.085610200364	831.98510154
397.99635701275	835.176975	397.99635701275	831.78452348
398.907103825137	835.235875	398.907103825137	831.6571699
399.817850637523	834.75362536	399.817850637523	831.56801886
400.728597449909	833.49955012	400.728597449909	831.6009204
401.639344262295	832.40622476	401.639344262295	831.39822194
402.550091074681	831.48958762	402.550091074681	831.29845712
403.460837887067	830.89691226	403.460837887067	831.14670716
404.371584699454	830.35208726	404.371584699454	830.84318368
405.28233151184	829.64528726	405.28233151184	830.58847652
406.193078324226	829.08573726	406.193078324226	830.23189592
407.103825136612	829.79253726	407.103825136612	830.25736428
408.014571948998	830.14593726	408.014571948998	830.1809592
408.925318761384	829.85143726	408.925318761384	830.74129846
409.83606557377	829.88088726	409.83606557377	830.81771532
410.746812386157	829.85143726	410.746812386157	830.97053726
411.657559198543	829.32133726	411.657559198543	830.97053726
412.568306010929	828.96793726	412.568306010929	830.97053726
413.479052823315	829.67473726	413.479052823315	830.97053726
414.389799635701	830.38153726	414.389799635701	831.09787906
415.300546448087	831.19141226	415.300546448087	831.1297204
416.211293260474	831.86385	416.211293260474	831.09787906
417.12204007286	832.57556226	417.12204007286	831.19340308
418.032786885246	834.12291238	418.032786885246	831.44809846
418.943533697632	834.87756274	418.943533697632	831.4799398
419.854280510018	835.500925	419.854280510018	831.73464696
420.765027322404	835.471475	420.765027322404	832.05302502
421.675774134791	835.353675	421.675774134791	832.28755304
422.586520947177	835.13402512	422.586520947177	832.90521378
423.497267759563	833.17314988	423.497267759563	833.00284642
424.408014571949	832.41726262	424.408014571949	833.56213726
425.318761384335	832.26019988	425.318761384335	833.91765766
426.229508196721	832.68477464	426.229508196721	833.94312602
427.140255009107	832.73753726	427.140255009107	833.94312602
428.051001821494	832.68231262	428.051001821494	834.0131699
428.96174863388	833.92902536	428.96174863388	834.0131699
429.872495446266	835.48497488	429.872495446266	833.86672094
430.783242258652	835.85187476	430.783242258652	833.5377291
431.693989071038	835.76352476	431.693989071038	833.07714288
432.604735883424	835.51319976	432.604735883424	833.02725458
433.515482695811	835.265325	433.515482695811	833.02725458
434.426229508197	834.36096262	434.426229508197	833.0718301
435.336976320583	832.92037464	435.336976320583	833.37217298
436.247723132969	832.68477464	436.247723132969	833.49951478
437.158469945355	832.86147464	437.158469945355	833.51968214
438.069216757741	832.92037464	438.069216757741	833.1323204
438.979963570127	832.87864988	438.979963570127	832.97949846
439.890710382514	833.40874988	439.890710382514	832.771499
440.8014571949	835.10457512	440.8014571949	832.62397806
441.712204007286	835.70462476	441.712204007286	832.69720254
442.622950819672	835.60277488	442.622950819672	832.84154288
443.533697632058	835.67517476	443.533697632058	833.08032348
444.444444444444	835.45552488	444.444444444444	833.46131224
445.355191256831	835.00886262	445.355191256831	833.842301
446.265938069217	832.85533726	446.265938069217	834.06516682
447.176684881603	832.61359988	447.176684881603	834.72740308
448.087431693989	832.8577875	448.087431693989	835.2495398
448.998178506375	832.94368726	448.998178506375	835.28986274
449.908925318761	832.820975	449.908925318761	834.50134488
450.819672131148	832.93754988	450.819672131148	832.28543264
451.730418943534	834.89106262	451.730418943534	832.01800308
452.64116575592	835.48497488	452.64116575592	831.88639692
453.551912568306	835.54387488	453.551912568306	832.04027906
454.462659380692	835.48497488	454.462659380692	832.45312094
455.373406193078	835.04567512	455.373406193078	832.4775291
456.284153005464	832.83815024	456.284153005464	832.55075358
457.194899817851	832.11908726	457.194899817851	832.39049846
458.105646630237	831.74113774	458.105646630237	831.44809846
459.016393442623	831.24294976	459.016393442623	830.43565458
459.927140255009	830.76438726	459.927140255009	830.0111505
460.837887067395	830.17538726	460.837887067395	830.25736428
461.748633879781	829.91033726	461.748633879781	830.308301
462.659380692168	830.05758726	462.659380692168	830.308301
463.570127504554	830.44043726	463.570127504554	830.72220308
464.48087431694	829.96923726	464.48087431694	830.84954488
465.391621129326	829.96923726	465.391621129326	830.98327144
466.302367941712	830.52878726	466.302367941712	831.16156174
467.213114754098	831.13251226	467.213114754098	831.73464696
468.123861566484	831.77917536	468.123861566484	832.10926274
469.034608378871	832.30068774	469.034608378871	832.22176174
469.945355191257	833.19032512	469.945355191257	832.39261886
470.856102003643	834.24071238	470.856102003643	832.9540301
471.766848816029	834.98800024	471.766848816029	833.05166274
472.677595628415	835.21501262	472.677595628415	833.09729846
473.588342440801	835.34017512	473.588342440801	833.65233672
474.499089253188	834.64196274	474.499089253188	833.83062702
475.409836065574	833.50446238	475.409836065574	833.8943097
476.32058287796	832.5485625	476.32058287796	834.4811893
477.231329690346	832.68231262	477.231329690346	835.22619184
478.142076502732	832.8946	478.142076502732	835.1890495
479.052823315118	832.83815024	479.052823315118	835.12536682
479.963570127505	833.33757512	479.963570127505	834.17872602
480.874316939891	834.77572464	480.874316939891	833.19812348
481.785063752277	835.70462476	481.785063752277	833.01877298
482.695810564663	835.98193774	482.695810564663	833.22677244
483.606557377049	835.618725	483.606557377049	833.58229284
484.517304189435	835.00272524	484.517304189435	833.75952294
485.428051001821	833.73269988	485.428051001821	833.8921893
486.338797814208	833.09829976	486.338797814208	833.91765766
487.249544626594	832.98172488	487.249544626594	834.41008522
488.16029143898	833.03817464	488.16029143898	835.015
489.071038251366	833.04062488	489.071038251366	835.02243318
489.981785063752	833.24186262	489.981785063752	833.86884134
490.892531876138	834.39532488	490.892531876138	831.80787144
491.803278688525	835.28127512	491.803278688525	831.61896736
492.714025500911	835.69112488	492.714025500911	831.64549592
493.624772313297	835.66167488	493.624772313297	831.73464696
494.535519125683	834.94382524	494.535519125683	831.97978876
495.446265938069	833.6087625	495.446265938069	832.56454796
496.357012750455	832.88232524	496.357012750455	832.76830662
497.267759562841	832.9461375	497.267759562841	832.94129592
498.178506375228	832.92405	498.178506375228	833.27134796
499.089253187614	832.88110012	499.089253187614	833.57593164
500	833.0492125	500	833.75422194
500.910746812386	833.84313738	500.910746812386	833.67887706
501.821493624772	834.99413762	501.821493624772	833.7192
502.732240437158	835.49969988	502.732240437158	834.0694194
503.642987249545	835.442025	503.642987249545	833.7223806
504.553734061931	834.58429964	504.553734061931	833.3031893
505.464480874317	833.5498625	505.464480874317	832.86913164
506.375227686703	832.63936274	506.375227686703	833.15566836
507.285974499089	831.84421274	507.285974499089	833.02089338
508.196721311475	831.30184976	508.196721311475	831.85456736
509.107468123862	830.88954976	509.107468123862	829.73946836
510.018214936248	830.29318726	510.018214936248	828.0117311
510.928961748634	829.93978726	510.928961748634	827.92683264
511.83970856102	830.29318726	511.83970856102	827.9459398
512.750455373406	830.35208726	512.750455373406	827.86952294
513.661202185792	829.76308726	513.661202185792	828.64000562
514.571948998178	829.88088726	514.571948998178	829.1876107
515.482695810565	830.67603726	515.482695810565	829.72249338
516.393442622951	831.09569976	516.393442622951	830.05360562
517.304189435337	831.7755	517.304189435337	830.61394488
518.214936247723	832.93386274	518.214936247723	830.86865204
519.125683060109	834.08487476	519.125683060109	831.41625712
520.036429872495	834.66527536	520.036429872495	831.79831786
520.947176684882	835.18556262	520.947176684882	832.10926274
521.857923497268	835.1254375	521.857923497268	832.62927906
522.768670309654	834.27507464	522.768670309654	832.78317298
523.67941712204	833.233275	523.67941712204	832.97101686
524.590163934426	832.76084988	524.590163934426	833.12382702
525.500910746812	832.94982464	525.500910746812	833.44857806
526.411657559198	832.94982464	526.411657559198	833.3679204
527.322404371585	832.76084988	527.322404371585	832.98905204
528.233151183971	832.86882536	528.233151183971	832.01800308
529.143897996357	834.44317524	529.143897996357	831.43536428
530.054644808743	835.2137875	530.054644808743	831.49904696
530.965391621129	835.442025	530.965391621129	831.62638876
531.876138433515	835.00886262	531.876138433515	831.721901
532.786885245902	833.59158726	532.786885245902	832.0116301
533.697632058288	833.09829976	533.697632058288	832.6632408
534.608378870674	833.03939976	534.608378870674	832.84154288
535.51912568306	833.03939976	535.51912568306	833.0166408
536.429872495446	832.92159976	536.429872495446	833.68417806
537.340619307832	833.37193738	537.340619307832	833.79242448
538.251366120219	834.05419964	538.251366120219	833.93782502
539.162112932605	835.442025	539.162112932605	834.05986582
540.072859744991	835.52914988	540.072859744991	834.23921632
540.983606557377	834.7794	540.983606557377	834.05562502
541.894353369763	833.3731625	541.894353369763	832.80864134
542.805100182149	832.84428762	542.805100182149	832.67067398
543.715846994535	832.97436238	543.715846994535	832.61442448
544.626593806922	832.85656238	544.626593806922	832.7194903
545.537340619308	832.79766238	545.537340619308	832.63671224
546.448087431694	833.48237488	546.448087431694	832.53058622
547.35883424408	834.12904976	547.35883424408	832.34274234
548.269581056466	834.95855024	548.269581056466	831.68901124
549.180327868852	835.02481274	549.180327868852	831.27618114
550.091074681239	834.89228774	550.091074681239	831.0660495
551.001821493625	833.96093738	551.001821493625	831.19976428
551.912568306011	832.6221875	551.912568306011	831.28891532
552.823315118397	831.9742875	552.823315118397	831.75374234
553.734061930783	831.38037524	553.734061930783	831.81105204
554.644808743169	830.79383726	554.644808743169	831.87472294
555.555555555556	830.29318726	555.555555555556	831.81742502
556.466302367942	829.93978726	556.466302367942	831.76011532
557.377049180328	829.70418726	557.377049180328	831.63276174
558.287795992714	829.99868726	558.287795992714	831.25707398
559.1985428051	830.05758726	559.1985428051	831.03420816
560.109289617486	830.49933726	560.109289617486	830.94505712
561.020036429872	831.12514976	561.020036429872	831.23160562
561.930783242259	831.96937524	561.930783242259	831.33985204
562.841530054645	833.08111274	562.841530054645	831.81105204
563.752276867031	834.19531226	563.752276867031	831.97236736
564.663023679417	834.54012464	564.663023679417	832.35335612
565.573770491803	834.32660036	565.573770491803	832.63565204
566.484517304189	832.90564964	566.484517304189	832.71099692
567.395264116576	832.86637512	567.395264116576	833.1917505
568.306010928962	833.11792524	568.306010928962	833.52074234
569.216757741348	833.13878762	569.216757741348	833.6045806
570.127504553734	832.73753726	570.127504553734	833.86352856
571.03825136612	833.08970036	571.03825136612	833.86034796
571.948998178506	834.39287464	571.948998178506	833.88051532
572.859744990893	835.00886262	572.859744990893	833.22253164
573.770491803279	834.75853762	573.770491803279	832.66961378
574.681238615665	833.58299964	574.681238615665	832.51679184
575.591985428051	833.09829976	575.591985428051	832.64626582
576.502732240437	833.27990024	576.502732240437	832.69614234
577.413479052823	833.18542464	577.413479052823	832.85427706
578.324225865209	833.33143774	578.324225865209	833.10897244
579.234972677596	833.96584964	579.234972677596	833.0760709
580.145719489982	834.84075024	580.145719489982	833.0707699
581.056466302368	835.3021375	581.056466302368	832.74921124
581.967213114754	834.79657524	581.967213114754	831.75374234
582.87795992714	833.30567488	582.87795992714	830.49720508
583.788706739526	832.89582512	583.788706739526	830.44838876
584.699453551912	832.997675	584.699453551912	830.4802301
585.610200364299	833.05289964	585.610200364299	830.8368107
586.520947176685	832.79397524	586.520947176685	831.3016495
587.431693989071	833.20627524	587.431693989071	831.63488214
588.342440801457	833.93148738	588.342440801457	832.0105699
589.253187613843	834.72908762	589.253187613843	832.09122756
590.16393442623	834.61865012	590.16393442623	832.04877244
591.074681238616	833.90081226	591.074681238616	832.3586689
591.985428051002	832.54487536	591.985428051002	832.61124388
592.896174863388	832.01477536	592.896174863388	832.96252348
593.806921675774	831.08833726	593.806921675774	833.0102796
594.71766848816	830.46988726	594.71766848816	832.96146328
595.628415300546	829.96923726	595.628415300546	832.61548468
596.539162112933	829.88088726	596.539162112933	828.76522702
597.449908925319	830.14593726	597.449908925319	826.76050662
598.360655737705	830.17538726	598.360655737705	826.37527706
599.271402550091	831.8119591	599.271402550091	826.38375866
600.182149362477	832.14853726	600.182149362477	826.58009592
601.092896174863	833.18629636	601.092896174863	826.6554408
602.003642987249	835.23938544	602.003642987249	826.84010408
602.914389799636	836.37811092	602.914389799636	826.85815104
603.825136612022	833.64066274	603.825136612022	827.21047906
604.735883424408	830.86395182	604.735883424408	830.44697516
605.646630236794	833.05166274	605.646630236794	830.6040379
606.55737704918	833.8594409	606.55737704918	830.6564
607.468123861566	834.46526274	607.468123861566	830.76111242
608.378870673953	834.93646274	608.378870673953	830.87891242
609.289617486339	834.63355182	609.289617486339	831.17995032
610.200364298725	833.72480728	610.200364298725	831.49408758
611.111111111111	831.33515182	611.111111111111	831.3632
612.021857923497	830.1627591	612.021857923497	831.49408758
612.932604735883	831.73343362	612.932604735883	831.4286379
613.84335154827	833.8594409	613.84335154827	831.62497516
614.754098360656	834.93646274	614.754098360656	831.88675032
615.664845173042	834.3306409	615.664845173042	832.10272484
616.575591985428	833.45555182	616.575591985428	832.53465032
617.486338797814	832.27755182	617.486338797814	832.80079586
618.3970856102	829.89350364	618.3970856102	833.05821242
619.307832422586	831.63245546	619.307832422586	833.4225207
620.218579234973	834.0277182	620.218579234973	833.4225207
621.129326047359	834.4989182	621.129326047359	833.52723312
622.040072859745	834.06138544	622.040072859745	833.57958344
622.950819672131	833.32653726	622.950819672131	833.57740414
623.861566484517	832.45705546	623.861566484517	833.52505382
624.772313296903	828.44624818	624.772313296903	833.47269172
625.68306010929	830.2805591	625.68306010929	833.52505382
626.593806921676	835.2057182	626.593806921676	833.62975446
627.504553734062	833.89309636	627.504553734062	833.62975446
628.415300546448	832.79363362	628.415300546448	833.57740414
629.326047358834	831.94098544	629.326047358834	833.47487102
630.23679417122	830.7012818	630.23679417122	833.57958344
631.147540983607	829.89350364	631.147540983607	833.57740414
632.058287795993	828.24430364	632.058287795993	833.57522484
632.969034608379	827.97504818	632.969034608379	833.52286274
633.879781420765	827.04386274	633.879781420765	833.4181621
634.790528233151	827.0046	634.790528233151	833.15855446
635.701275045537	830.35348908	635.701275045537	833.10620414
636.612021857923	832.75996638	636.612021857923	833.00367102
637.52276867031	833.48920728	637.52276867031	832.90114968
638.433515482696	832.15975182	638.433515482696	832.90114968
639.344262295082	830.46006274	639.344262295082	832.88587102
640.255009107468	828.64819272	640.255009107468	832.88587102
641.165755919854	829.35499272	641.165755919854	832.75062484
642.07650273224	832.42900728	642.07650273224	832.53465032
642.987249544627	833.29848908	642.987249544627	832.46921242
643.897996357013	834.03333726	643.897996357013	832.28815382
644.808743169399	833.00118544	644.808743169399	832.23579172
645.719489981785	830.59469636	645.719489981785	832.17253312
646.630236794171	828.5135591	646.630236794171	832.46921242
647.540983606557	829.48961456	647.540983606557	832.58483312
648.451730418943	832.15975182	648.451730418943	832.58483312
649.36247723133	833.59018544	649.36247723133	832.85096688
650.273224043716	833.33214454	650.273224043716	833.3701586
651.183970856102	831.56514454	651.183970856102	833.47269172
652.094717668488	829.89350364	652.094717668488	833.52505382
653.005464480874	828.5135591	653.005464480874	833.68211656
653.91621129326	830.6564	653.91621129326	833.78682898
654.826958105647	832.29999272	654.826958105647	833.61666688
655.737704918033	831.13881456	655.737704918033	833.20000828
656.648451730419	829.89350364	656.648451730419	833.09529586
657.559198542805	830.02813726	657.559198542805	832.78552898
658.469945355191	829.7588818	658.469945355191	832.73534618
659.380692167577	829.2203591	659.380692167577	832.75062484
660.291438979964	826.70729636	660.291438979964	832.70045382
661.20218579235	827.30190364	661.20218579235	832.90550828
662.112932604736	830.4937182	662.112932604736	833.21745446
663.023679417122	832.45705546	663.023679417122	833.31780828
663.934426229508	832.59168908	663.934426229508	833.2523586
664.845173041894	829.2203591	664.845173041894	832.9513207
665.75591985428	827.97504818	665.75591985428	832.2467
666.666666666667	829.2203591	666.666666666667	832.14198758
667.577413479053	831.9297591	667.577413479053	831.91074618
668.488160291439	834.33624818	668.488160291439	832.02636688
669.398907103825	831.9297591	669.398907103825	831.79513726
670.309653916211	828.95110364	670.309653916211	831.5944414
671.220400728597	827.97504818	671.220400728597	831.5442586
672.131147540984	829.35499272	672.131147540984	831.49408758
673.04189435337	832.32243362	673.04189435337	831.76023312
673.952641165756	832.92264818	673.952641165756	831.87585382
674.863387978142	830.6339591	674.863387978142	832.25324968
675.774134790528	828.8164818	675.774134790528	832.49974618
676.684881602914	828.14333726	676.684881602914	832.70481242
677.5956284153	829.0520818	677.5956284153	832.96222898
678.506375227687	830.33104818	678.506375227687	833.06257102
679.417122040073	830.60030364	679.417122040073	833.04730414
680.327868852459	830.29739272	680.327868852459	832.88369172
681.238615664845	829.48961456	681.238615664845	832.7179
682.149362477231	827.8067591	682.149362477231	832.66772898
683.060109289617	828.14333726	683.060109289617	832.38194618
683.970856102004	828.8445182	683.970856102004	832.10926274
684.88160291439	832.39535182	684.88160291439	832.13762898
685.792349726776	834.0726	685.792349726776	832.32086688
686.703096539162	832.0924409	686.703096539162	832.33395446
687.613843351548	829.7869182	687.613843351548	832.4866586
688.524590163934	830.5161591	688.524590163934	832.58919172
689.435336976321	833.39945546	689.435336976321	832.5368414
690.346083788707	832.05878544	690.346083788707	832.33395446
691.256830601093	830.35348908	691.256830601093	832.25542898
692.167577413479	830.35348908	692.167577413479	831.76241242
693.078324225865	832.22706274	693.078324225865	831.41119172
693.989071038251	833.5060409	693.989071038251	831.11451242
694.899817850637	832.6365591	694.899817850637	831.11451242
695.810564663024	829.2203591	695.810564663024	831.06215032
696.72131147541	829.62424818	696.72131147541	831.23231242
697.632058287796	829.89350364	697.632058287796	831.4788207
698.542805100182	831.03784818	698.542805100182	831.71005032
699.453551912568	831.50904818	699.453551912568	832.08744618
700.364298724954	830.73493726	700.364298724954	832.31868758
701.275045537341	830.1627591	701.275045537341	832.3056
702.185792349727	830.1627591	702.185792349727	832.4212207
703.096539162113	831.18930364	703.096539162113	832.46921242
704.007285974499	833.3658	704.007285974499	832.50193726
704.918032786885	833.16385546	704.918032786885	832.45175446
705.828779599271	832.3280409	705.828779599271	832.27287516
706.739526411657	832.45705546	706.739526411657	832.08526688
707.650273224044	832.45705546	707.650273224044	831.9565586
708.56102003643	832.59168908	708.56102003643	831.84094968
709.471766848816	832.59168908	709.471766848816	831.74059586
710.382513661202	832.72631092	710.382513661202	831.74059586
711.293260473588	830.29739272	711.293260473588	831.81913312
712.204007285974	830.29739272	712.204007285974	831.75368344
		713.114754098361	831.62497516
		714.025500910747	831.62279586
		714.936247723133	831.67296688
		715.846994535519	831.62061656
		716.757741347905	831.70787102
		717.668488160291	831.82349172
		718.579234972678	832.73753726
