# Supplementary material for: Spatial Resolution and Refractive Index Contrast of Resonant Photonic Crystal Surfaces for Biosensing
Source: IEEE Photonics J. Author manuscript; Available in PMC 2015 Sep 7. (PMC4561521; doi:10.1109/JPHOT.2015.2435699)
Supplement: fig2_data [file NIHMS64775-supplement-fig2_data.gz › Volumes/graham/MacBook_backup/PhD_folder_2015_06_02/paper_improvements/IEEE_J_Photonics/final_files/data_files/fig2/ref/ref0.csv]

6658	6053	6307	6336	6541	6510	6449	6468	6370	6477	6476	6610	6714	6911	6891	6914	6953	6943	7064	7077	7130	7126	6892	6737	6758	6592	6888	6975	6903	6880	6906	6901	6768	6922	6888	6909	6947	7166	7276	7295	7308	7308	7316	7520	7580	7576	7572	7655	7636	7601
7159	7495	7938	8087	7870	7377	7304	7169	6980	7073	7225	7703	7804	7913	7653	7451	7520	7675	7910	7993	7875	7512	7172	7242	7254	7764	7794	7885	7565	7551	7650	7786	7757	7667	7604	7706	7944	8183	8130	8024	7756	7846	8118	8173	8203	8292	8336	8564	8457	8149
7225	7641	7855	8066	7647	7248	7197	6898	6999	6857	7414	7463	7689	7491	7413	7474	7679	7667	7797	7830	7656	7510	7291	7353	7532	7833	8040	7940	7935	7753	7752	7996	7991	8010	7821	7864	8180	8247	8059	7684	7445	7691	7766	7882	8282	8244	8320	8374	8369	8012
7886	7945	8024	7649	7366	7160	7179	7151	7013	7165	7421	7617	7728	7592	7415	7516	7487	7558	7683	7548	7685	7611	7425	7703	8017	8437	8445	8013	8135	8015	8169	8012	7858	7768	7827	7930	8218	8044	7943	7554	7605	7716	7845	7693	7888	8253	8402	8281	8259	8156
7943	7915	7881	7532	7369	7321	7504	7405	7600	7798	7721	7597	7505	7406	7613	7450	7359	7625	7693	7648	7618	7809	7700	8180	8186	8480	8536	8055	8107	8223	8240	8080	7903	7931	8050	7789	8195	8069	7740	7570	7777	7770	7638	7551	7542	8091	7980	8243	8018	8360
8131	7928	7694	7461	7402	7474	7855	7639	8047	8158	8040	7803	7699	7809	7637	7505	7601	7596	7831	7706	7611	8007	8099	8489	8589	8410	8283	8097	8381	8349	8194	8082	7820	7768	8143	8081	8201	7999	7706	7694	7734	7703	7567	7529	7686	7818	8051	8070	8187	8252
8042	7850	7729	7533	7472	7833	8166	8515	8393	8439	8177	7972	7885	7795	7701	7724	7658	7831	7725	7683	7982	8112	8367	8659	8496	8196	8140	8278	8426	8389	8424	8173	8043	8183	8115	8024	8050	7779	7493	7773	7624	7645	7575	7617	7583	7845	7968	7913	8342	8739
7918	7600	7564	7591	7913	8110	8466	8484	8468	8474	8227	8110	8346	8074	8136	7982	7977	7956	8020	7899	8034	8172	8515	8349	8032	7970	8105	8314	8267	8368	8474	8275	8157	8129	8158	7851	7745	7706	7650	7835	7549	7592	7742	7714	7510	7598	7673	8012	8649	9090
7717	7631	7602	7748	8061	8279	8620	8660	8637	8168	8155	8536	8408	8524	8502	8223	8302	8290	8041	8238	8156	8058	8046	7853	7860	7781	7847	8107	8335	8306	8318	8141	8122	8152	7901	7765	7693	7789	8059	7829	7490	7595	7749	7693	7400	7494	7600	7781	8455	8685
7940	7548	7735	7752	8236	8304	8449	8365	8557	8362	8616	8786	8795	8724	8878	8433	8312	8208	8038	8133	8009	8063	7739	7430	7544	7553	7885	7908	8083	8176	8005	8246	8082	7931	7937	7615	7452	7760	8014	7843	7662	7573	7707	7889	7298	7518	7500	7980	8305	8668
8268	7769	8148	8386	8236	8406	8152	8141	8012	8250	8560	8759	8895	8708	8709	8408	8215	7992	8102	7942	7893	7602	7366	7050	7287	7677	7746	7788	7922	8018	7969	7890	8052	7817	7699	7534	7536	7711	8002	7700	7607	7517	7750	7718	7523	7521	7711	7875	8133	8196
8617	8299	8187	8302	8254	8162	7993	7770	7799	8294	8313	8605	8636	8748	8349	8421	8226	8051	7976	7789	7597	7337	7147	7028	7237	7623	7707	7672	7361	7531	7574	7832	7950	7612	7818	7813	7885	7730	7662	7683	7426	7543	7892	7966	7719	7820	7565	7988	7998	7996
8722	8455	8287	8213	8065	7760	7604	7805	7885	8123	7988	8360	8423	8227	8152	7920	7787	7829	8045	7579	7621	7382	7476	7508	7414	7520	7330	7187	7403	7412	7370	7648	7692	7555	7738	7750	7783	7844	7714	7681	7684	7617	7841	7903	7928	7896	7812	7734	7690	7849
8612	8366	8079	8132	8008	7843	7618	7740	7678	7503	7758	7701	7765	7712	7633	7747	7756	7885	7731	7871	7513	7496	7577	7688	7503	7426	7122	7151	7137	7326	7375	7393	7407	7371	7669	7995	7843	7778	7777	7794	8088	7944	8048	8097	7928	8029	7893	7656	7608	7710
8427	8309	8152	8107	7789	7830	7998	8018	7565	7500	7627	7599	7314	7433	7416	7542	7758	7723	7655	7774	7657	7723	7682	7597	7534	7217	6910	7102	7300	7319	7432	7225	7321	7487	7637	7739	7952	7569	7819	8124	7903	8034	7824	8092	7847	8059	7937	7679	7572	7460
8093	7924	7904	7979	7843	8080	8279	7963	7835	7433	7486	7075	6972	7153	7449	7306	7443	7640	7567	7721	7884	7861	7872	7343	7181	6960	6880	6997	7079	7125	7267	7272	7482	7594	7670	7717	7795	7775	7835	7825	8010	7600	7809	7946	7877	7855	7659	7569	7365	7494
7942	7801	7995	7951	8250	8301	8533	8089	7822	7518	7157	6894	6966	7096	7026	7076	7298	7553	7401	7702	7755	7594	7511	7209	7062	6859	7130	7116	7197	7193	7368	7471	7673	7653	7661	7712	7724	7768	7744	7925	8017	7806	7802	7697	7850	7713	7462	7434	7598	7463
7837	7867	7885	8035	8540	8468	8315	8204	7736	7553	7145	7024	6987	6888	6805	6974	7014	7141	7438	7578	7814	7572	7416	7039	6887	7106	7248	7290	7432	7299	7496	7533	7579	7849	7454	7700	7609	7841	7831	7774	7685	7687	7670	7783	7516	7488	7592	7453	7465	7252
7928	7913	7981	8318	8320	8345	8258	8062	7736	7630	7157	7239	6933	6791	6613	6965	7072	7437	7443	7374	7526	7490	7286	7248	7251	7304	7266	7338	7470	7402	7352	7517	7477	7526	7369	7413	7707	7689	7805	8024	7658	7801	7659	7440	7330	7363	7365	7672	7211	7201
7993	8043	8436	8352	8235	8184	8455	8063	7862	7552	7269	7172	7161	6974	6879	6998	7232	7436	7286	7509	7436	7276	7377	7588	7535	7463	7459	7258	7532	7364	7395	7532	7279	7309	7446	7396	7643	7770	7485	7677	7746	7745	7352	7468	7223	7384	7449	7243	7262	7244
8159	8030	7982	7964	7894	7883	7929	7834	7968	7751	7712	7423	7346	7197	7351	7237	7136	7221	7198	7271	7207	7351	7456	7562	7600	7643	7587	7440	7252	7419	7435	7266	7244	7344	7454	7514	7509	7715	7764	7339	7668	7562	7462	7104	7143	7213	7380	7346	7280	7439
8055	7839	7601	7681	7572	7688	7632	7748	7719	7652	7808	7682	7445	7147	7401	7280	7376	7102	7128	6952	7163	7507	7629	7730	7779	7570	7459	7362	7389	7616	7439	7209	7137	7370	7500	7769	7673	7559	7383	7523	7540	7670	7361	7141	7274	7285	7355	7479	7570	7331
7667	7453	7304	7571	7433	7587	7450	7596	7789	7779	7741	7914	7764	7578	7700	7635	7633	7263	7170	7147	7140	7524	7586	7680	7712	7649	7438	7376	7131	7226	7121	7121	7006	7313	7549	7395	7370	7426	7431	7792	7887	7693	7366	7567	7335	7525	7331	7482	7541	7706
7498	7245	7309	7412	7401	7367	7449	7383	7691	7778	7837	7800	7877	7728	7499	7512	7475	7259	7121	7140	7476	7703	7660	7416	7367	7395	7354	7280	7069	7175	7179	7262	7426	7621	7622	7489	7293	7240	7540	7577	7890	7809	7722	7856	7545	7565	7677	7831	7639	7829
7292	7158	7303	7608	7513	7279	7412	7371	7377	7422	7705	7658	7669	7622	7631	7457	7334	7422	7371	7412	7601	7665	7374	7384	7367	7308	7221	7369	7328	7029	7026	7263	7492	7432	7528	7145	7206	7299	7316	7732	7952	7855	7944	7928	7756	7685	7618	7611	7756	7767
7471	7457	7384	7678	7466	7316	7035	7033	7097	7348	7237	7464	7481	7308	7290	7412	7500	7356	7435	7286	7382	7334	7355	7202	7406	7174	7336	7378	7374	7059	7018	6989	7155	7299	7378	7224	7129	7384	7369	7620	8097	8085	8425	8308	7901	7741	7919	7885	7908	7852
8042	7562	7678	7522	7267	7173	7042	7102	7174	7265	7098	7150	7006	7157	7269	7345	7438	7517	7357	7412	7371	7118	6921	7242	7352	7419	7330	7376	7316	7181	6904	6968	6884	7050	7180	7236	7276	7434	7321	7523	7958	8276	8298	8075	8067	7837	8153	7886	7966	7633
8059	7850	7840	7470	7126	7184	6966	6946	6965	6947	6915	7036	6896	7104	7232	7496	7546	7652	7488	7302	7229	7164	7206	7161	7461	7545	7453	7335	7456	7263	6920	6927	6749	6955	6891	7253	7475	7615	7442	7599	7950	8186	8108	8179	8232	8272	8186	7817	7885	7614
8132	7921	7781	7534	7236	7028	7096	7051	6990	6865	6834	6962	7145	7276	7565	7510	7501	7467	7511	7379	7346	7372	7237	7490	7405	7691	7581	7596	7352	7107	6862	6653	6715	6971	7339	7592	7379	7479	7578	7770	8043	8142	7966	8323	8255	8260	8097	7885	7949	7670
8111	7761	7665	7294	7354	7208	7082	6878	6959	6805	6811	6870	6822	7218	7347	7337	7224	7302	7298	7450	7384	7332	7511	7394	7463	7673	7728	7731	7499	7315	6742	6944	6994	7278	7603	7505	7332	7430	7434	7763	7866	7909	8266	8321	8251	8212	7840	7948	7673	7493
7726	7899	7741	7592	7496	7216	7250	6960	6922	6812	6753	6955	6916	7004	7050	7115	7032	7024	7159	7634	7550	7754	7589	7603	7646	7474	7824	7986	7706	7158	7109	6949	7274	7484	7502	7333	7378	7496	7439	7526	7683	7890	8112	8380	8215	7927	7886	7936	7653	7444
7780	7582	7611	7833	7573	7278	7175	7050	7017	6969	7247	6895	6972	6982	6773	6982	6978	7131	7367	7459	7635	7547	7363	7467	7501	7580	7794	7758	7432	7378	7411	7246	7171	7474	7288	7294	7274	7533	7389	7491	7522	7838	7861	7893	7962	7935	7898	8089	7718	7709
7723	7846	7911	7638	7746	7378	7292	7205	7138	7286	7029	7017	6742	6838	6704	6975	6989	7188	7456	7233	7447	7289	7329	7385	7340	7320	7655	7707	7740	7510	7788	7610	7514	7367	7218	7257	7556	7297	7391	7499	7563	7502	7617	7769	7846	8015	7799	7907	7913	7682
7713	7717	7902	7761	7454	7360	7413	7403	7457	7259	7110	6955	7075	6850	6916	7121	7199	7183	7278	7362	7292	7261	7211	7361	7218	7543	7439	7838	7881	7912	7916	7736	7452	7321	7347	7520	7310	7428	7342	7496	7647	7594	7564	7750	7655	7839	7820	8035	7836	7933
7676	7643	7803	7623	7528	7455	7495	7358	7258	7299	7080	6907	6998	7098	7000	7194	7117	7277	7167	7061	7341	7185	7403	7238	7284	7294	7613	7868	8076	7892	7826	7574	7433	7419	7545	7489	7312	7462	7539	7354	7386	7634	7566	7771	7751	7836	7803	7785	7648	7646
8021	7699	7697	7804	7495	7268	7253	7340	7224	7220	7092	7106	7322	7380	7082	7109	7019	6995	7260	7265	7338	7499	7321	7345	7289	7402	7365	7810	7777	7918	7877	7574	7515	7480	7418	7428	7457	7501	7575	7619	7508	7679	7733	7880	7849	7651	7837	7746	7658	7616
8166	7983	7810	7730	7279	7187	7070	7129	7029	7151	7090	7151	7362	7129	7118	6966	7009	7091	7172	7482	7321	7511	7352	7301	7367	7431	7426	7661	7645	7545	7622	7587	7501	7578	7615	7535	7696	7647	7818	7650	7652	7955	7903	8091	7885	7768	7676	8017	7510	7749
8407	7924	7874	7645	7242	7070	7018	6939	7236	7217	7116	7242	7125	7113	6775	6860	6920	7101	7198	7462	7469	7282	7430	7328	7456	7476	7555	7287	7390	7580	7573	7563	7538	7691	7510	7472	7853	7684	7407	7884	7568	7873	7836	8116	7954	7785	7686	7565	7514	7438
8372	7886	7960	7426	7074	6951	6893	7116	7435	7178	7066	7113	6956	6733	6647	6732	7070	7076	7509	7574	7640	7729	7622	7580	7441	7364	7292	7429	7405	7364	7602	7528	7437	7581	7415	7841	8042	7532	7588	7524	7772	7926	7934	8017	7913	7882	7480	7406	7502	7729
8367	8102	7854	7664	7212	6951	7168	7153	7037	7016	6836	6870	6805	6482	6592	6679	6793	7128	7218	7420	7768	7842	7711	7719	7679	7497	7224	7244	7315	7655	7539	7334	7312	7492	7434	7472	7610	7585	7723	7704	7828	7801	7722	7816	7858	7838	7476	7395	7406	7475
8249	8055	8113	7722	7537	7311	7042	6958	7015	6780	6825	6558	6602	6677	6559	6739	6722	6988	7201	7617	7803	7854	7985	7703	7691	7397	7498	7666	7336	7431	7490	7384	7387	7255	7178	7614	7527	7523	7991	7807	7756	7766	7856	7673	7884	7633	7480	7218	7424	7407
8301	8320	8381	7924	7505	7277	7117	7252	7043	6749	6932	6590	6826	6830	6880	6805	6825	6835	7155	7224	7685	7705	7736	7869	7795	7786	7752	7853	7829	7647	7658	7431	7490	7225	7086	7327	7483	7536	7676	7596	7561	7423	7644	7616	7718	7510	7454	7373	7581	7432
8442	8525	8349	8020	7431	7181	7094	7052	7219	7241	7024	6978	6993	7031	6746	6792	6710	6717	7023	7123	7456	7601	7817	8160	8100	8077	7998	7931	8084	7746	7688	7213	7284	7277	7196	7500	7559	7587	7568	7374	7356	7383	7582	7439	7556	7632	7504	7400	7693	7416
8310	8386	8184	7774	7425	7222	7251	7280	7578	7458	7148	7304	7023	7140	6897	6901	6849	6822	6904	7162	7339	7567	8000	8131	8085	8229	8016	7797	7859	7634	7578	7436	7066	7202	7208	7368	7516	7521	7444	7188	7454	7326	7617	7464	7411	7548	7666	7367	7449	7374
8301	8213	8167	7645	7477	7410	7493	7721	7720	7585	7593	7548	7439	7333	6899	6968	6790	6779	6669	6789	7314	7680	7946	8109	8051	8086	7898	7979	7884	7781	7540	7301	7265	7183	7325	7308	7588	7328	7408	7413	7323	7391	7688	7551	7819	7496	7524	7514	7409	7501
8255	8352	8084	7919	7489	7476	7562	7543	7848	7934	7642	7663	7762	7708	7325	7040	6842	6720	6701	6906	7206	7626	7764	8033	7811	7830	7828	8034	7831	7809	7686	7547	7411	7389	7346	7213	7478	7335	7379	7408	7417	7568	7637	7547	7794	7655	7475	7414	7465	7810
8252	8248	8268	7880	7681	7598	7583	7661	7727	7565	7820	7834	7730	7651	7229	7185	6843	6811	6966	6950	7192	7319	7478	7512	7501	7728	7800	7821	7838	7880	7778	7689	7472	7214	7391	7293	7307	7441	7673	7653	7729	7699	7740	7835	7640	7595	7369	7440	7382	7548
8451	8383	8562	7910	7524	7318	7411	7428	7196	7667	7688	7823	7674	7481	7347	7193	7306	7238	7052	7207	7207	7239	7315	7492	7499	7474	7639	7686	7711	7911	7732	7578	7516	7203	7129	7290	7199	7713	7766	7642	7520	7575	7533	7726	7527	7480	7593	7440	7566	7317
8520	8359	8290	7973	7661	7380	7399	7268	7442	7417	7531	7563	7581	7453	7538	7408	7594	7400	7383	7168	7294	7265	7195	7654	7534	7588	7485	7687	7853	7620	7521	7518	7393	7276	7336	7475	7606	7796	7977	7697	7678	7403	7614	7619	7625	7447	7485	7361	7343	7347
8494	8244	8332	7894	7569	7399	7272	7200	7145	7357	7456	7545	7457	7521	7673	7537	7689	7456	7488	7118	7421	7387	7418	7315	7562	7397	7458	7661	7661	7617	7499	7480	7440	7274	7434	7558	7746	7763	7530	7453	7448	7681	7452	7673	7618	7413	7425	7486	7501	7469
8101	8348	8263	8039	7724	7422	7390	7227	7130	7204	7151	7484	7558	7790	7525	7620	7352	7478	7528	7585	7542	7683	7625	7485	7329	7351	7422	7487	7445	7584	7490	7256	7554	7442	7493	7577	7576	7735	7526	7305	7391	7276	7504	7396	7530	7482	7512	7533	7590	7572
8164	8307	8395	8123	7772	7510	7377	7264	7220	7280	7378	7577	7571	7594	7414	7482	7278	7489	7589	7506	7649	7792	7545	7354	7484	7417	7460	7448	7352	7367	7438	7391	7424	7448	7616	7384	7254	7350	7089	7154	7378	7361	7449	7391	7477	7935	7698	7848	7556	7781
8352	8280	8294	7994	7907	7616	7574	7387	7430	7340	7379	7438	7627	7329	7341	7318	7256	7236	7505	7554	7667	7512	7690	7540	7765	7396	7469	7509	7457	7473	7509	7461	7671	7582	7323	7383	7233	7334	7318	7041	7420	7355	7348	7544	7695	7836	7905	8025	7862	7911
8221	8072	8167	8026	7556	7871	7686	7586	7597	7378	7436	7501	7398	7368	7155	7336	7284	7230	7368	7483	7515	7429	7633	7399	7394	7333	7610	7485	7553	7707	7643	7588	7559	7617	7529	7453	7276	7448	7361	7419	7484	7397	7692	7836	7816	8001	7971	8139	8135	8162
8096	7999	7956	7883	7775	7718	7562	7493	7285	7610	7466	7425	7553	7481	7388	7357	7332	7256	7201	7245	7206	7387	7372	7415	7345	7425	7432	7458	7640	7608	7614	7554	7373	7425	7639	7481	7537	7619	7554	7701	7467	7534	7607	7762	7972	8081	8097	8152	8179	8376
8181	7927	8176	7790	7591	7391	7447	7231	7345	7400	7540	7371	7369	7522	7461	7246	7189	7345	7161	7191	7184	7212	7197	7178	7292	7250	7424	7699	7621	7664	7807	7680	7681	7598	7667	7646	7671	7599	7821	7708	7781	7608	7743	7718	8005	7951	8062	8069	8221	7919
8183	7833	7618	7585	7331	7329	7280	6967	7315	7374	7599	7543	7610	7600	7436	7276	7411	7405	7271	7238	7217	7209	7295	7137	7371	7267	7400	7374	7583	7756	7805	7831	7790	7866	7652	7770	7719	7885	8075	7970	8093	8079	7872	7875	7933	7871	8276	8032	8412	7999
8171	7746	7856	7569	7300	7142	7153	7201	7187	7522	7479	7393	7348	7381	7414	7406	7387	7359	7373	7365	7469	7287	7538	7466	7359	7376	7530	7446	7693	7706	7742	7869	7810	7748	7882	7703	7709	8084	8090	8301	8026	8346	8161	8001	8011	7966	8109	8328	7999	7898
8243	7795	8099	7629	7580	7209	7244	7048	7055	7334	7413	7228	7424	7370	7527	7702	7508	7630	7687	7621	7708	7556	7646	7674	7524	7511	7479	7547	7861	7784	7816	7653	7842	7967	7423	7771	7765	7838	8188	8189	8309	8325	8265	8167	8199	8124	8139	8031	8022	8022
8515	8415	8165	8058	7759	7285	7190	7159	7155	7096	7118	7212	7386	7338	7501	7585	7683	7679	7975	7891	7922	7923	7867	7765	7754	7488	7626	7772	7761	7725	7761	7801	7759	7699	7762	7554	7567	7772	7842	8291	8467	8386	8413	8398	8274	8253	8106	8121	8145	8097
8593	8626	8447	8156	7498	7387	7209	7181	7090	7106	7237	7439	7439	7471	7371	7438	7665	7848	8026	8185	8187	8160	8101	8055	7981	7752	7683	7845	8007	7972	8033	7871	7765	7543	7407	7457	7680	7876	8065	8210	8383	8240	8477	8420	8304	8313	8143	8189	8035	8011
8586	8462	8513	8015	7726	7528	7331	7116	7112	7217	7320	7464	7412	7530	7646	7740	7781	7870	8280	8335	8340	8405	8022	7906	7852	7952	7989	8007	8039	8064	7978	7816	7861	7566	7585	7576	7772	7872	8145	8118	8006	8282	8463	8158	8374	8079	8253	8237	8240	8269
8386	8412	8409	8180	7802	7515	7596	7327	7298	7325	7533	7564	7662	7627	7640	7681	7761	7938	7917	8331	8356	8171	8236	7967	7807	7767	7964	8019	8107	8232	8135	8047	7663	7886	7571	7568	7759	7767	7833	8061	8072	8047	8154	8171	8241	8176	7989	8201	8126	8407
8250	8181	8283	8123	7820	7580	7718	7463	7418	7499	7609	7892	7746	7593	7630	7687	7722	7820	8098	8223	8440	8320	8129	8050	7728	7934	7882	7827	8245	8219	8278	8152	8103	7921	7943	7767	7560	7751	7700	7813	8096	8229	8219	8138	8339	8151	7849	8085	8128	8089
8365	8141	8353	8167	7862	7706	7522	7580	7656	7665	7525	7543	7683	7617	7608	7694	7737	7806	8121	8147	8161	8237	7953	7772	7791	7688	7848	7969	8181	8292	8285	8352	8369	8266	8259	7995	7812	7888	7893	7939	8251	8107	8228	8167	8060	8368	8033	7982	7936	8168
8215	8230	8077	8097	7804	7693	7546	7443	7552	7645	7678	7720	7611	7661	7709	7572	7718	7839	7982	8162	8177	7987	8077	7693	7793	7891	7949	8108	8251	8344	8149	8281	8019	8359	8355	8022	8106	7921	7902	8251	8199	8069	8292	8188	8085	8173	8080	7940	8144	8034
8389	7952	8185	7963	7817	7640	7453	7314	7575	7643	7586	7845	7986	7791	7767	7641	7694	7882	8008	7962	7995	8142	7791	7625	7549	7609	7715	7939	7983	7866	8080	8212	8437	8358	8489	8127	8115	8281	8138	8021	7978	8145	8160	8129	7981	8148	8232	7940	8299	8088
8501	8169	8363	7988	7711	7682	7661	7502	7701	7739	7665	7554	7805	7742	7605	7595	7864	7978	7924	8004	7885	8051	7807	7759	7639	7709	7803	7699	7848	7714	7794	8020	8081	8289	8212	8244	8145	8050	8192	8169	8123	7971	8100	8395	8170	8137	8161	7980	8141	8124
8519	8219	8391	7983	7493	7614	7646	7399	7538	7614	7653	7697	7550	7437	7357	7664	7579	7705	7847	8069	8035	8230	7968	7766	7727	7603	7714	7800	7796	7566	7799	7807	7974	7873	7792	8026	8031	8003	8008	8007	8000	8033	8345	8223	8259	8155	8135	7904	8282	8116
8541	8328	8256	7952	7717	7549	7531	7515	7595	7498	7681	7419	7436	7245	7230	7519	7700	7577	7934	7881	7931	8064	8026	7822	7782	7802	7666	7726	7547	7469	7758	7786	7692	7589	7817	7960	7746	8028	8120	7807	7960	8173	7998	8164	7912	8235	8093	8322	8223	8076
8508	8328	8212	7804	7639	7542	7716	7627	7621	7851	7512	7351	7451	7144	7190	7195	7396	7712	7887	8001	7929	8061	7957	7761	7806	7589	7714	7628	7564	7462	7517	7600	7610	7492	7568	7691	7820	7927	7845	7912	8003	8024	7930	8156	8092	8222	8069	8239	7918	8119
8568	8245	8073	7825	7542	7722	7504	7622	7635	7760	7669	7335	7178	7192	6962	7228	7208	7649	7692	7675	7692	7803	7760	7693	7577	7764	7561	7608	7708	7476	7628	7628	7567	7562	7678	7490	7564	7792	8001	7823	8157	7904	8199	8075	8030	7923	8174	8219	8158	8121
8549	8203	8025	7857	7501	7383	7364	7401	7650	7729	7795	7753	7380	7201	7016	7168	7115	7469	7425	7590	7604	7761	7646	7749	7777	7709	7656	7595	7521	7706	7570	7620	7505	7526	7468	7550	7680	7683	7662	7899	8012	7874	7996	8055	8071	7986	8056	8381	7784	7890
8240	8213	7998	7646	7343	7378	7237	7467	7559	7640	7538	7700	7651	7413	7196	7370	7282	7584	7516	7438	7474	7650	7568	7738	7789	7601	7470	7511	7494	7538	7631	7657	7677	7527	7465	7710	7592	7705	7797	8083	7866	7946	7903	8009	8011	8059	7962	7747	7999	7811
8478	8237	8241	7795	7474	7309	7171	7288	7443	7662	7602	7889	7706	7601	7322	7488	7484	7611	7570	7470	7477	7515	7665	7467	7536	7297	7228	7140	7413	7504	7620	7724	7546	7763	7655	7629	7636	7529	7551	7652	7850	8015	7873	7852	7817	7761	7920	7758	7983	7642
8606	8419	8189	7577	7380	7358	7418	7160	7342	7649	7595	7774	7656	7583	7422	7623	7528	7598	7526	7536	7648	7438	7537	7529	7342	7332	7091	7090	7257	7173	7495	7700	7697	7606	7623	7665	7677	7754	7634	7821	7886	7874	7938	7912	7848	7692	7799	7765	7737	7937
8730	8653	8354	7892	7459	7543	7391	7412	7552	7902	7803	7618	7491	7601	7538	7788	7658	7837	7733	7745	7598	7655	7740	7644	7417	7193	7257	7017	7050	7203	7289	7500	7648	7832	7836	7801	7775	7631	7643	7684	7874	7940	7685	7692	7769	7924	7562	7854	7737	7895
8903	8553	8469	8096	7784	7749	7440	7521	7559	7765	7699	7636	7387	7591	7614	7525	7729	7853	7847	7733	7640	7554	7641	7492	7473	7278	7320	7128	7265	7278	7411	7546	7637	7897	7827	7741	7636	7596	7869	7801	7752	7840	7790	7794	7882	7752	7702	7894	7881	7827
8865	8508	8417	8072	7948	7898	7747	7635	7775	7659	7639	7623	7738	7468	7481	7621	7743	7933	7907	7685	7734	7591	7657	7697	7241	7383	7346	7299	7349	7473	7335	7536	7882	7989	7737	7690	7803	7569	7741	7830	7687	7657	7630	7630	7686	7575	7704	7675	7833	7981
8587	8686	8404	8078	7979	8024	7900	8190	8083	8069	7852	7749	7607	7636	7841	7729	7836	7861	8040	7764	7636	7747	7825	7515	7447	7522	7338	7274	7192	7347	7586	7675	7795	7858	7844	7720	7584	7759	7597	7722	7619	7580	7760	7715	7619	7437	7452	7589	7914	7937
8757	8478	8302	7990	7669	8010	8024	8061	8115	8201	7977	7897	7911	7734	7833	8032	7842	7985	8046	8169	7697	7723	7668	7633	7560	7469	7308	7267	7214	7355	7763	7814	8034	8025	7867	7839	7677	7531	7713	7684	7649	7778	7787	7555	7628	7401	7447	7867	7656	7990
8596	8355	8338	8064	7903	8061	8012	8265	8085	8129	8110	8174	7915	7974	7878	8024	8030	8139	8011	7937	7782	7819	7812	7796	7610	7569	7453	7428	7362	7471	7948	8208	7941	8151	8004	7923	7684	7759	7736	7900	7981	7966	7754	7655	7579	7590	7616	7693	7646	7987
8630	8395	8434	7985	7723	7860	8032	8197	8071	8085	8132	8129	7933	7929	8106	8004	8001	7961	7959	7966	7907	7890	7981	7768	7548	7470	7366	7267	7294	7577	7799	8034	8100	8176	8088	7997	7737	7997	7904	7745	7864	7980	8016	7911	7694	7840	7910	7869	7896	7974
8487	8398	8310	7905	7736	7810	7934	7901	8162	7992	8010	7921	7904	7986	8015	8022	7994	7865	7867	7822	7877	7801	7885	7901	7515	7634	7386	7163	7519	7535	7765	8088	8150	8343	7940	7984	7901	7839	7852	8145	7978	7990	8116	7919	7850	8041	7982	7985	8088	8066
8478	7943	8344	7976	7952	8014	8028	8088	8094	8058	7852	7885	7809	7909	7794	7851	7803	7672	7728	7608	7842	7764	8021	7868	7719	7602	7422	7226	7364	7601	7840	8015	8311	8339	8043	8137	8191	7966	7797	7938	7789	8114	8134	8005	8234	8022	8001	8059	8262	8073
8371	8142	8195	8100	7985	8052	8185	8155	7873	7819	7637	7760	7645	7803	7665	7694	7567	7373	7473	7573	7777	7926	8037	8087	7737	7937	7394	7553	7496	7573	7936	8140	8206	8293	8160	8193	8014	7931	7902	7954	7713	7882	7987	8232	8119	8235	7978	8145	8576	8361
8557	8439	8491	8328	7913	8368	8057	8173	7852	7552	7392	7290	7496	7788	7664	7644	7644	7491	7351	7659	7657	7809	7912	8024	7966	7638	7524	7590	7903	7797	8058	8549	8460	8497	8296	8243	7948	7881	7807	7775	7829	7809	8006	8111	8358	8408	8235	8161	8375	8589
8540	8066	8411	8093	8080	8117	8158	7699	7601	7610	7441	7178	7416	7612	7486	7506	7239	7328	7229	7482	7542	7611	7802	7886	8010	7698	7834	7773	7910	7876	8156	8383	8496	8357	8465	8301	8077	8156	7849	7919	7734	7584	7866	8011	8349	8350	8356	8332	8242	8236
8450	8213	8480	8144	8075	7816	8073	7948	7644	7518	7428	7278	7442	7538	7354	7215	7403	7194	7450	7351	7416	7472	7714	7840	7732	7661	7887	7955	8103	8063	8255	8361	8388	8569	8274	8136	8343	8129	7826	8010	7657	7606	7742	8190	8098	8125	8064	8264	8044	8284
8366	8305	8338	8023	8142	7966	7749	7709	7534	7549	7487	7360	7260	7433	7366	7198	7318	7431	7428	7654	7759	7832	7783	7965	8055	7856	7576	7892	8085	8178	8367	8517	8308	8153	8315	8108	8042	8129	8125	7847	7731	7669	7983	8119	8116	8334	8184	8053	8093	7866
8704	8358	8462	8030	8042	7902	7794	7447	7301	7352	7449	7518	7474	7439	7443	7277	7172	7405	7793	7584	8059	7933	7915	7893	8122	7815	7704	7984	8145	8174	8313	8161	8201	7997	8309	8068	7955	7942	7996	7876	7948	7856	7866	8278	8216	8166	7979	7934	7985	7885
8471	8352	8586	8252	7994	8003	7814	7579	7647	7426	7405	7454	7515	7666	7613	7270	7425	7586	7676	7827	8192	8139	8203	8132	8177	8005	7829	7920	7954	8260	8021	8051	8012	7773	7941	7766	7950	8094	7838	7709	7816	7788	8060	8205	8222	8180	8150	8092	7827	7856
8670	8160	8612	8224	7941	7769	7702	7462	7530	7641	7461	7484	7894	7470	7439	7488	7508	7650	7911	8000	8084	8343	8348	8296	8263	8140	8124	8146	8276	8073	8164	7793	7999	7862	7829	7731	7772	7836	7699	7816	7721	7679	8002	8145	8258	8350	8215	7978	7999	7786
8504	8381	8296	8226	7929	7799	7797	7845	7642	7678	7993	7844	7822	7850	7687	7756	7670	7759	7829	8101	8081	8239	8423	8395	8367	8249	7987	8059	8174	8023	8001	7900	7945	7644	7751	7734	7798	7660	7653	7604	7578	7654	7821	8158	8123	8381	8053	7774	7808	7783
8366	8191	8532	8210	7776	7900	7958	8056	7675	7706	7948	7999	7947	7813	7888	7954	7846	7914	7952	7966	8269	8383	8335	8549	8450	8465	8185	8039	8092	7938	8017	8078	7795	7838	7795	7812	7706	7693	7473	7351	7672	7726	7882	8131	8042	7968	7836	7899	7946	7975
8556	8149	8267	8115	7940	7986	7780	7841	7868	7820	8019	8267	8216	8165	7897	7899	7778	7927	8087	8082	8146	8182	8258	8248	7960	8082	7998	8090	7907	8015	7823	7653	7499	7880	7888	7860	7726	7713	7575	7588	7854	8066	7951	7878	8014	8077	7894	7772	7922	7904
8547	8479	8333	8224	7790	7661	7726	7708	7689	7917	8059	8141	8332	8161	7971	7900	8025	8070	8203	8162	8362	8203	8321	8212	8032	7653	7736	7852	7930	7948	7612	7591	7614	7790	7823	7897	7739	7772	7512	7658	8145	8011	8145	8190	8174	8177	8122	8004	7954	8026
8563	8476	8401	7922	7800	7756	7930	7840	7733	8035	8028	8204	8074	8106	7900	8106	8081	7976	8310	8504	8429	8136	8258	7889	8000	7921	7842	7792	7776	7791	7594	7692	7556	7530	7830	7966	7828	8019	7925	7968	8093	8233	8526	8234	8198	8096	8239	8098	7887	7909
8504	8328	8454	8177	8022	7753	7967	8041	7903	7871	8145	8058	8177	8221	7894	8054	8252	8349	8344	8468	8314	8160	7905	7828	7764	7647	7740	7876	7927	7833	7664	7672	7827	7758	7761	8203	8103	8015	8016	8189	8152	8502	8599	8397	8323	8179	8167	8223	8061	8121
8585	8402	8462	8112	7977	7871	8063	7980	8084	7895	8125	7861	8258	8122	8241	8258	8137	8304	8453	8321	8216	8233	7873	7967	7669	7726	8032	7940	8129	7879	7917	7791	7662	7902	8044	8072	8260	8283	8254	8498	8331	8470	8596	8394	8440	8343	8212	8192	8100	8124
8657	8487	8419	8206	7940	8002	7912	8017	8023	8127	8373	8085	8137	8170	8040	8197	8184	8291	8197	8217	7990	8100	7828	7713	7603	7884	8080	8161	8014	7943	7978	7985	8015	7912	8204	8221	8117	8264	8361	8385	8464	8564	8584	8165	8274	8455	8314	8164	8267	8262
8854	8452	8542	8234	7830	8077	7887	8173	8231	8145	8083	8186	8108	8086	8171	8151	8260	8319	8246	8042	8008	7871	7869	7689	7708	7975	7958	8314	8241	8304	8059	8283	8168	8184	8145	8232	8289	8374	8444	8448	8685	8500	8380	8395	8083	8191	8082	8351	8213	8135
8940	8544	8492	8211	8052	8027	8220	8217	8268	8205	8120	8113	8057	8092	8018	8234	7991	8265	8222	8034	7810	7658	7652	7668	7506	7965	8157	8221	8353	8280	8155	8297	8501	8390	8315	8105	8326	8204	8311	8441	8342	8218	8256	8123	7937	8098	8015	8375	8195	8489
9013	8638	8550	8264	8092	8077	7987	8299	8110	8008	8093	8206	8077	7883	7819	8009	8032	8248	8076	7895	7669	7596	7488	7669	7758	7866	8256	8231	8246	8300	8246	8496	8357	8523	8244	8134	8032	8015	8075	8319	8335	8077	8052	7872	7887	7945	8101	8230	8198	8220
8991	8504	8532	8438	8147	8154	8282	8147	8152	8164	8026	8085	8040	8026	7911	7870	7934	7668	7812	7815	7549	7557	7457	7563	7691	8095	8062	7989	8221	8177	8278	8555	8493	8372	8262	8107	7944	7813	8098	8177	8022	7945	8014	7845	8011	7981	7968	8238	8244	8280
8838	8273	8487	8279	8328	8193	8145	8007	8186	8142	7882	7829	7815	7799	7579	7748	7872	7874	7771	7663	7615	7457	7521	7579	7791	7877	7877	8073	8159	8257	8456	8361	8314	8397	8053	7858	7828	7738	7798	7890	8080	7813	7984	7677	7983	7993	8028	7954	8169	8152
8833	8340	8470	8134	8226	8106	8047	7964	7923	7935	7909	7742	7311	7571	7576	7642	7630	7706	7674	7713	7677	7650	7598	7770	7631	7875	8034	8071	8071	8266	8170	8301	8318	8082	7731	7530	7614	7712	7736	7992	7952	8098	8051	7960	7837	8100	7991	8060	8375	8385
8432	8295	8474	8244	7909	7922	8070	7875	7908	7866	7764	7711	7601	7519	7714	7788	7609	7637	7683	7604	7565	7462	7685	7683	7840	8003	7956	8087	8185	8114	8226	8201	8111	7726	7792	7510	7628	7706	8036	7725	8113	8202	8031	7914	8012	7865	7964	8224	8168	8432
8268	8316	8119	7930	7899	7758	7834	7660	7707	7828	7887	7841	7743	7626	7779	7651	7928	7800	7627	7494	7538	7685	7834	7868	7766	7928	7892	8078	8072	8119	8286	8095	7787	7721	7680	7487	7536	7817	8091	8004	8023	8166	8019	8018	7742	7905	7896	8004	8047	8121
8416	8340	8283	8106	7898	7966	7955	7838	7800	7814	7869	7796	7900	8045	7883	7793	7817	8025	7920	7659	7767	7631	7916	7809	7991	8038	8236	8041	8476	8343	8178	8126	7642	7555	7551	7600	7878	8095	8052	8317	8144	8067	8152	7912	7930	8039	7998	8027	8000	8153
8353	8337	8261	8244	8102	8111	8015	7817	7842	8035	7809	7778	7779	7969	8120	8055	7832	7839	7982	7840	7866	7715	7993	7931	8280	7984	8044	8366	8269	8245	8270	8095	7629	7714	7742	7846	7860	8253	8274	8295	8187	8163	8008	8013	7958	8220	8207	8033	8101	8018
8454	8138	8465	8035	7962	8221	7923	7952	7757	7959	7714	7601	7805	8000	8005	8041	7951	8048	8220	8303	7981	8224	8046	7970	7985	8048	8093	8311	8236	8249	8201	7914	7925	7700	7930	7902	8280	8308	8442	8236	8476	8109	8128	8127	8076	7827	8120	8248	8091	8053
8590	8416	8532	8272	8264	8044	8185	7892	7863	7788	7896	7714	7651	7896	7920	7767	7970	8033	8014	8284	8078	8011	8197	8002	8029	8249	8206	8413	8262	8275	8364	8225	7786	7798	7935	8049	8183	8319	8443	8578	8206	8143	7990	7869	7938	8043	7953	7986	7961	7945
8697	8478	8466	8362	8374	8280	8167	7990	7813	7816	7794	7566	7878	7859	7962	7910	7856	7963	8132	8071	8038	7990	8023	7939	8154	8256	8177	8407	8485	8452	8197	8119	7971	7834	7893	8181	8386	8577	8558	8553	8326	8213	8159	7986	7861	7917	7925	7925	7954	7982
8702	8732	8663	8456	8200	8167	8270	8095	7791	7732	7633	7557	7703	7956	7686	7754	8041	7926	8184	7806	7996	8039	8097	7793	7969	8046	8156	8219	8263	8309	8284	8156	7842	7960	8225	8169	8381	8439	8666	8436	8213	8235	7862	7841	7784	8002	7877	8139	7871	7983
8873	8763	8876	8606	8278	8305	8234	8031	7922	7683	7559	7528	7832	7860	7562	7720	7832	7801	7960	7964	7889	7761	7816	7785	7792	7876	7976	8151	8154	8273	8003	8065	7972	7936	8252	8259	8352	8476	8486	8385	8320	8015	8095	7683	7866	7695	7644	7795	7774	7895
8827	8834	8997	8395	8282	8290	8210	7988	7823	7820	7805	7654	7805	7673	7674	7636	7779	7931	7855	8090	8035	7920	7848	7982	7779	7942	8066	7977	8049	8129	8221	7910	7812	7895	7839	8085	8079	8191	8381	8340	7846	8335	7847	7786	7780	7726	7687	7846	7717	7907
9304	8774	8743	8788	8579	8270	8015	7909	7867	7961	7956	7658	7758	7655	7649	7694	7790	7732	7871	7839	7902	7799	7605	7604	7620	7968	7990	8132	8284	8035	8174	7749	7848	8049	7973	8078	8078	7921	8233	8126	8158	7877	7871	7528	7666	7726	7695	7693	7805	8187
9221	9175	9046	8709	8503	8531	8102	7894	8170	7987	7754	7925	7735	7675	7826	7531	7778	7714	7674	7738	7760	7714	7649	7669	7885	7873	7985	8131	8040	7967	7870	7622	7799	7747	7997	8201	8215	8027	7991	7930	7911	7808	7784	7649	7758	7427	7692	7814	7812	7886
9113	9110	9073	8763	8598	8403	8138	8159	8062	7809	7879	7721	7626	7705	7688	7794	7756	7915	7755	7705	7850	7618	7660	7893	7937	8012	7820	7948	7962	8080	7817	7853	7813	8008	7995	8132	8098	8119	7941	7972	7654	7827	7822	7721	7837	7855	7671	7837	7689	8012
9262	9112	9156	8630	8497	8267	8110	7833	7989	8011	7714	7624	7725	7771	7884	7824	7811	7851	7819	7766	7717	7545	7654	7863	7942	7931	8234	8052	8100	7973	7843	7866	7889	7949	7891	7925	8010	8173	7906	7982	7883	7860	7900	7741	7645	7939	7720	7688	8100	7645
9080	9031	8956	8799	8390	8295	8235	7914	8046	7878	7869	7862	7682	7753	7548	7908	7913	7719	7481	7686	7656	7666	7702	8007	8294	8267	8027	8082	8281	7871	8097	8184	8146	8074	8054	7852	7937	7876	7991	7943	7934	7958	7894	7908	8036	7955	7890	8165	8152	8057
8837	8821	8884	8512	8371	8284	8203	8044	7875	7621	7430	7829	7475	7697	7572	7792	7649	7680	7810	7727	7618	7862	7860	8147	8230	8301	8192	8272	8221	8241	8354	8156	8256	7979	8116	8087	8177	8012	7709	7956	8067	7821	7845	7963	7940	7990	7997	8150	7999	7936
8880	8734	8727	8539	8282	8108	7855	7893	7520	7498	7387	7513	7663	7791	7580	7837	7783	7818	7582	7920	7796	7925	8103	8219	8193	8209	8064	8177	8171	8262	8263	8193	8176	8108	8153	8099	7895	7978	7903	7859	8007	7988	8047	7879	8213	7986	8131	7989	8099	7880
9049	8916	8639	8381	8070	8026	7846	7766	7700	7580	7387	7459	7783	7778	7666	7777	7716	7613	7750	7875	7871	7896	8073	8138	8143	7976	8053	8196	8236	8160	8170	8174	8229	8177	8121	7986	7971	7831	7991	7964	8097	8158	7928	8171	8020	8138	7859	8110	7765	7811
8941	8848	8808	8468	8192	8030	7987	7752	7730	7368	7668	7617	7586	7714	7624	7831	7715	7754	7836	7957	7916	7967	8158	8012	7988	7881	7981	8170	8308	8041	8299	8164	8025	8199	8228	7757	8005	7963	7825	8003	8049	8077	8145	7849	8080	8100	8174	7875	7739	7777
9170	8632	8862	8492	8045	8138	8048	7912	7767	7688	7905	7771	7453	7581	7770	7813	7850	7803	7771	7988	7990	8112	7930	7884	7906	7900	7877	7894	8109	7946	8130	8238	8080	8041	7935	7875	7749	7866	7796	7846	7741	7898	7982	7981	8013	7807	7843	7927	7749	7752
8991	8686	8768	8502	8324	7841	8211	8011	7960	8267	8220	8033	7845	7694	7663	7727	7909	8095	7880	8118	8013	7949	7767	7747	7787	7779	7773	7810	8196	8100	8305	7886	8076	7797	7656	7846	7863	7793	7807	7807	7891	8083	7974	7894	7896	7781	7773	7608	7698	7619
8924	8712	8684	8525	8135	8106	8189	8231	8165	8220	8126	7949	8019	7893	7774	7890	7871	7974	8037	8143	8067	7963	7723	7663	7621	7530	7760	7777	7876	8134	8137	8010	7948	7925	7854	7718	7713	7719	7824	7863	7900	7963	7839	7913	7738	7574	7673	7702	7537	7856
8947	8665	8468	8244	8166	8166	8149	8377	8335	8529	8371	7992	8171	7863	7896	7811	7830	8055	8034	8193	8124	7854	7629	7668	7580	7826	7815	7905	8001	8104	8075	8127	8041	7629	7575	7627	7848	7695	7721	7805	7714	7986	7828	7799	7596	7631	7555	7773	7673	7858
8881	8698	8708	8281	8382	8106	8460	8539	8562	8257	8297	8254	8046	8031	7848	7767	8056	8262	7949	7986	7984	7792	7685	7718	7564	7619	7709	7905	8046	8178	8065	8094	7789	7704	7644	7592	7661	7729	7910	8037	7907	8086	7876	7683	7640	7596	7588	7806	8083	7929
8974	8603	8684	8104	8206	8391	8367	8333	8233	8122	8041	8022	7849	8006	7789	7823	8028	8029	8176	8135	7943	7733	7713	7946	7667	7710	7830	7987	7926	8081	8095	7864	7825	7673	7681	7623	7651	7932	7950	7910	7956	7909	7857	7733	7784	7663	7725	8145	8152	8213
8815	8828	8379	8326	8187	8338	8211	8111	8067	7990	7640	7791	7680	7840	7754	7714	7716	8076	7999	8080	7915	8031	7886	7900	7935	8065	8069	8188	8134	8279	8108	8311	7888	7903	7781	7866	7974	7969	7872	8107	8097	8110	7931	7870	7878	8002	7921	8089	8198	8312
8766	8341	8272	8374	8195	8409	8247	8155	7881	7488	7543	7563	7497	7691	7726	7793	7886	7855	8072	8056	8198	7965	7962	7740	7983	7970	8032	8109	8347	8251	8201	8182	8026	8011	7813	7749	7859	7816	7928	8164	7976	7874	7704	7900	7888	7847	8103	8265	8328	8565
8854	8498	8606	8399	8452	8414	8292	7865	7678	7352	7453	7679	7600	7587	7723	7820	7961	7890	7829	7810	8074	8122	7882	8037	8152	8215	8358	8231	8425	8280	8126	7879	8114	7898	7822	8000	7923	8152	8065	8071	7956	7753	7806	7749	7841	7744	8101	8071	8223	8155
8723	8803	8792	8457	8426	8297	8179	7845	7608	7517	7463	7545	7640	7855	7879	7989	8030	7862	7992	7949	8021	8105	7954	8115	8115	8395	8330	8305	8423	8060	8143	8045	7746	8001	8041	8017	7965	7947	7994	8177	8009	7770	7612	7559	7738	7941	7962	7948	7859	8054
8923	8942	8908	8714	8418	8138	7990	7738	7544	7427	7476	7585	7807	7666	7897	8019	7995	7930	8022	8095	8075	8245	8213	8114	8263	8181	8047	8217	8105	8235	8242	7856	7677	7979	7907	7996	7946	8063	7991	8075	8018	7802	7563	7754	7791	7767	7893	7819	7996	7842
9103	8960	8732	8758	8135	8190	8050	7684	7617	7647	7491	7645	7749	7724	7948	8188	8169	8164	8129	8139	8210	8109	8183	8173	8045	8260	8114	8011	8030	7944	7852	7806	7640	7855	7908	7649	8098	7755	7910	7796	7905	7785	7777	7819	7661	7598	7765	7786	7684	7675
9093	9027	8907	8589	8452	8198	7932	7713	7271	7588	7716	7764	8033	8011	7855	8047	8038	8181	8243	8199	7912	7811	7882	7981	8121	8157	8307	8142	8032	7808	7899	7468	7616	7677	7877	7751	7668	7761	7723	7890	7893	7610	8054	7767	7766	7822	7664	7598	7640	7879
9218	9100	8876	8548	8349	8170	7992	7642	7877	7804	7887	8074	8044	8023	8108	8269	8019	8064	8251	8066	8067	7981	7876	8022	8085	8322	8102	7963	7830	8031	7807	7530	7635	7815	8096	7733	7900	7838	7684	7846	7719	7856	7706	8013	7984	7875	7775	7831	7776	7620
9342	9100	9098	8730	8239	7915	8076	7859	7793	7990	7957	7870	7813	8143	8150	7982	8122	8127	8127	7872	8006	7803	7792	7931	8031	8226	8215	8068	8017	8027	8075	7907	7878	7834	8072	8046	7809	8037	7932	7792	8056	7760	7965	8111	7990	8047	8039	7785	7969	7755
9343	9134	9014	8663	8333	8070	7978	7995	7890	7772	7882	7863	7856	7811	7972	8364	8108	7997	8020	7995	7944	7669	7646	7719	7898	8019	8081	8068	8051	8098	7912	7825	7683	7920	8067	8227	8047	8252	8253	7897	8052	7941	8134	8302	8311	8058	8328	8036	8065	7898
9273	8956	8881	8480	8034	8015	8020	7698	7745	7704	7658	7715	7820	7594	7742	7894	7843	7981	7857	7871	7703	7796	7984	7937	8058	8069	8227	7968	8055	8006	7994	8032	7854	8203	8232	8247	8275	8269	8136	8138	8148	7992	8264	8184	8263	8136	8153	8095	7964	8046
9040	8741	8876	8374	8292	8005	7719	7653	7604	7862	7799	7500	7611	7780	7830	8095	7856	7583	7795	7833	7942	7777	8010	7944	8204	8200	8111	8317	8226	8169	8288	8058	7907	8210	8138	8313	8423	8028	8400	8167	8157	8241	8120	8159	8481	8128	7999	8153	7968	7839
9264	8708	8863	8658	8412	8208	8183	7824	7812	7949	7668	7787	7772	7824	7722	7917	7999	7696	7551	7558	7558	7870	8037	8032	8111	8285	8231	8181	8239	8169	8266	8071	7958	8251	8368	8521	8130	8334	8084	7999	7963	8086	8357	8349	8241	8139	8155	7929	8131	7913
8781	8634	8750	8595	8676	8385	7921	7948	7800	7693	7851	7870	7807	7980	7967	7870	7759	7549	7841	7858	7893	7925	7829	8016	8031	8204	8144	8072	8147	8417	8296	7965	8049	8159	8099	8056	7947	8099	8110	8038	8073	8099	8056	8306	8163	7963	7985	7815	8091	7825
8641	8479	8646	8817	8495	8175	8132	7765	7794	7876	7506	7821	7859	7984	7970	7923	7889	7721	7694	7768	7939	7985	8158	8132	8196	7991	8331	8034	8026	8148	7994	7746	7948	7712	7880	8068	7894	7999	7944	8058	7884	7873	8160	8298	8027	8008	8135	8068	8095	7955
8329	8220	8655	8489	8397	8072	7940	8043	7774	7552	7877	7763	7991	7931	7929	7973	7837	7804	7901	8238	8248	8166	8133	7928	8157	8265	8069	8108	8024	8023	7901	7687	7632	7882	7885	7763	7760	7931	8023	7919	8008	7940	7990	8124	8169	8050	8061	8193	8204	7848
8415	8464	8330	8621	8379	8063	8281	7929	7781	7926	8056	7665	8008	7824	7976	7782	7929	7949	8006	7964	8007	8072	8021	8162	8127	8396	8078	8058	8048	8194	8121	7758	7783	7810	7821	7758	8018	7993	7995	7965	8060	8028	8126	8203	7903	7910	7999	7865	7882	7833
8795	8260	8681	8546	8388	8626	8187	8181	8102	8043	7973	8054	7754	7876	8104	7966	8030	8005	7966	8046	8097	8063	7960	8000	8053	8009	8019	7909	7889	7849	7715	7906	7662	7640	7861	7769	7797	7756	8266	8240	8326	7856	7784	7865	7909	7919	8065	8035	8088	7994
8644	8359	8741	8363	8392	8216	8191	8340	8136	8140	8109	7864	7793	8096	8003	7958	8095	8010	8147	8231	7894	7826	7968	7706	7957	8177	8157	7946	7961	7953	7956	7999	7948	8060	8044	8007	7889	7858	7892	8133	7811	7888	7922	7689	7568	7608	7889	7967	7899	8122
8808	8575	8580	8261	8238	8242	8168	7984	8045	8175	7874	7663	7727	7756	7930	8188	8048	7882	7842	8042	7973	8049	7980	7994	7840	7900	7880	7706	7709	8017	7968	7847	7821	8078	8032	7904	8148	7892	8075	7907	7641	7700	7763	7826	7572	7652	7655	7881	7831	7966
8768	8550	8588	8402	8171	8367	8376	8165	8209	7984	7939	7582	7655	7749	7707	7962	7667	7835	7729	7956	7938	7931	7844	7895	7953	7810	7754	7909	7800	8066	7942	8164	7959	8036	7969	7824	7599	7420	7874	7763	7681	7577	7527	7737	7649	7748	7623	8046	7841	8042
8907	8463	8539	8558	8385	8461	8361	8232	8242	7915	7551	7811	7756	7640	7800	7671	7805	7865	7977	7767	7736	7843	8091	8105	8019	8106	7811	7854	7879	8129	7951	8219	7948	8291	7919	7867	7759	7626	7647	7619	7558	7717	7749	7764	7648	7589	7810	7980	7994	8149
8879	8521	8469	8272	8662	8316	8388	8300	8025	7981	8021	7739	7689	7868	7934	7964	7782	7692	7618	7826	8087	7916	7859	8098	8020	7917	7748	7796	8003	7938	7943	8239	8102	7964	7926	7648	7690	7597	7882	7722	7768	7583	7677	7889	7956	7778	7774	8073	8099	7912
8707	8600	8464	8219	8128	8003	8251	7963	8001	8078	7935	7640	7758	7858	7909	7633	7576	7843	7763	7968	7866	7742	7753	7782	8007	8179	7856	7911	7973	8060	8258	8235	8259	8038	8175	7970	7584	7740	7646	7937	8055	7671	7905	8033	8031	8108	8223	8041	8022	7867
8685	8353	8392	8126	7811	7952	7809	7863	8117	8028	7840	7873	8018	7949	7312	7659	7825	7915	7779	7891	8161	8003	8090	8272	7966	7977	7945	7993	7939	8138	8076	7907	8105	8105	8213	7996	7855	7989	8086	8054	7941	8198	8205	8309	8085	8028	8224	8165	7871	7716
8895	8226	8413	7923	8066	7937	7875	8055	7990	7961	7989	8065	7874	7740	7807	7719	7654	7697	7911	8316	8157	8064	8221	8190	8186	7980	8087	8021	7912	7992	8016	7992	7949	8099	7942	7832	7981	8018	8179	8171	8312	8105	8172	8460	8364	8141	7963	8311	7955	7853
8821	8549	8571	8193	8318	7810	8173	8078	7968	8319	8512	8132	8092	8113	7844	7644	7383	7540	7955	8060	7993	7880	7784	8000	8202	8018	8199	8056	8146	8199	8243	8366	8029	8314	8134	8187	7657	7847	8039	8292	8235	8456	8146	8069	8183	8192	7980	8014	7993	8276
8734	8674	8529	8265	8188	8033	8429	8118	8403	8483	8489	8343	8129	8089	7784	7543	7640	7900	7600	7819	7813	7780	7942	7957	8008	8255	8024	8134	7997	7964	7978	8043	8115	8335	8413	8277	7979	8064	8187	8108	8437	8416	8480	8342	8037	7806	8208	8073	8028	8073
8883	8276	8297	8028	7785	8046	8129	8214	8639	8394	8211	8212	7825	7760	7589	7694	7705	7613	7786	7798	7942	8001	7968	8233	8172	8042	8060	8047	8083	8051	7881	7805	7806	8087	8220	8198	8062	8245	8255	8361	8140	8051	8305	8164	8206	7752	8260	8051	8231	8029
8510	8019	8305	7895	8111	8114	8206	8446	8325	8045	8395	8048	7671	7619	7680	7755	7597	7526	7903	8093	7865	8059	8050	8152	8211	8237	8214	8141	8033	8170	7995	7942	7988	7899	7933	7927	8090	8088	8273	8271	8229	8013	8074	8162	8256	8048	7862	8083	8275	8165
8645	8305	8417	7929	8416	8155	8299	8518	8233	8491	8263	7800	7566	7911	7708	7670	7629	7788	8126	8009	7886	8160	8148	8313	8580	8570	8539	8483	8353	8359	8343	8119	8299	8068	7987	8175	7984	8147	7974	8047	8211	8070	8126	8043	8088	8265	7984	8037	8093	8191
8638	8459	8282	8346	8415	8621	8490	8290	8126	8154	8007	7545	7867	7901	7765	7546	7728	7818	8038	7899	7978	8165	8379	8362	8430	8635	8411	8220	8315	8286	8259	8124	8170	8064	8290	8270	8085	8153	7984	7697	7821	8322	8292	8157	8063	8135	8182	7940	7928	7920
8528	8562	8517	8443	8374	8610	8200	7934	8210	7888	7834	7696	7733	7723	7632	7675	7856	7885	7844	7996	8255	8315	8545	8420	8382	8344	8355	8270	8248	8192	8241	8038	7973	7936	8236	8159	8207	8253	8071	7993	7943	8057	8356	8349	8078	8384	7823	8162	8030	8023
8844	8439	8707	8459	8223	8140	7981	7793	7848	7583	7621	7840	7670	7652	7768	7808	7898	7814	7755	7948	8383	8448	8360	8255	8144	8140	8272	8182	8232	8095	8022	7856	7900	7855	8140	8258	8417	8175	8397	8080	8041	7975	8001	8521	8327	8186	8058	8197	8055	7930
8910	8768	8934	8638	8300	8017	7865	7579	7800	7510	7677	7573	7589	7678	8098	7835	7626	7780	8016	8040	8222	8164	8195	8136	8121	8227	8286	8013	8263	8367	8088	8248	7954	8066	8290	8141	8078	8041	7995	8018	8109	7804	8173	8219	8252	8250	8142	8040	8153	8069
9269	8880	8945	8632	8553	8424	8130	8015	7807	7703	7781	7550	7815	8002	7960	7686	7782	7757	8014	7938	7946	7903	7975	8057	8094	8171	8142	8230	8264	8368	8495	8354	8433	8540	8401	8447	8154	7972	7900	7882	7985	8141	8011	8032	8088	8317	8129	7953	8119	8016
9302	9108	9167	8927	8472	8314	8273	7885	8000	8082	7899	7811	8020	8050	8033	7745	7884	8010	7845	8017	7848	7843	8112	8093	8201	8325	8174	8347	8269	8324	8454	8509	8617	8781	8566	8496	8244	7880	7921	7838	8021	8138	8239	8091	7971	8148	8252	8269	7992	8048
9240	8936	8889	8872	8266	8316	8108	7765	7951	7875	7821	7904	8204	8063	8049	8079	8020	8161	7973	7839	7880	7879	8091	8306	8303	8363	8412	8209	8209	8199	8355	8413	8491	8445	8630	8442	8296	8124	7861	7804	7965	8370	8166	8139	8047	7848	8318	8068	7714	8030
9201	8589	9010	8423	8055	8179	7937	7883	7902	7827	7839	7868	8021	8066	7993	8119	7965	7854	7742	7642	7853	8022	8216	8280	8110	8203	8175	8120	8062	8198	8136	8381	8267	8511	8417	8318	8300	8199	7890	7748	7772	7916	8161	8185	8082	8002	8256	8336	7932	8137
9075	8609	9094	8653	8273	8213	8054	7826	7951	7592	7850	8210	8239	8036	8114	8209	8202	7779	7648	7793	8039	8124	8096	8288	8118	8008	7906	8047	8134	8089	8146	8295	8199	8003	8355	8098	8173	8043	8205	8097	7973	8065	8055	8190	8258	8019	8303	8121	8130	8086
9093	8689	8960	8545	8316	8541	7855	7991	7951	7636	7870	8303	8360	8040	8284	8258	8194	7776	7755	7796	8108	8084	8117	8323	8167	8062	8075	7938	8257	8277	8116	8096	8014	7916	7976	8166	8102	8474	8348	8260	8353	8227	8362	8462	8275	8286	8220	8302	8068	8297
8994	8624	8839	8435	8468	8326	7976	7897	7833	7946	7840	8173	8230	7983	8524	8164	7958	7892	7721	8215	8214	8169	8118	8035	8100	7981	8074	8131	8227	8124	8010	7960	7985	7788	7701	8075	8159	8149	8253	8255	8103	7809	8303	8212	8576	8224	8117	8213	8091	8132
8979	8420	8792	8498	8482	8278	7911	7922	7944	7851	8056	8263	8151	8387	8485	8370	8127	7992	8138	8303	8450	8299	8267	7932	8016	8071	7871	7981	7981	8027	7947	7748	7480	7940	7871	7815	8117	8242	8331	8162	8037	8122	8161	8393	8476	8463	8103	8138	8154	8096
8794	8628	8835	8455	8217	8281	8102	8069	8018	7908	8114	8442	7986	8246	8396	8307	7949	8064	8380	8386	8222	8196	8032	7848	7901	7867	7805	7937	8023	7980	8062	7811	7826	7704	7694	7906	7990	8195	8257	8285	7920	8088	7887	8222	8157	8116	8027	8047	8227	8139
9051	8669	8824	8316	8268	8305	8154	8243	8061	8083	8421	8325	8158	8272	8430	8426	8276	8038	8268	8346	8136	8015	7851	7782	7798	7691	8002	7971	7691	8146	8127	8099	8059	7724	8161	7628	7805	8012	8065	8153	8185	8040	7985	8234	8387	8348	8303	8390	8383	8339
8785	8748	8713	8363	8483	8216	8230	8280	8190	8169	8225	8357	8180	8234	8569	8459	8274	8192	8344	8178	7973	7925	7757	7755	7836	7838	7855	8055	8105	7953	7851	8187	8023	7911	7954	7877	7831	7949	8213	8140	8166	8109	7969	8209	8293	8313	8330	8121	8402	8147
8786	8460	8874	8519	8471	8211	7908	8224	8038	8008	8317	8259	8333	8157	8632	8610	8401	8239	8302	8294	7979	7732	7626	7691	7710	7840	7981	7809	8015	7979	7931	8091	7968	8180	8055	7747	7913	8165	8228	8171	8092	8094	7866	8246	8495	8392	8166	8311	8263	8330
8916	8554	8699	8135	8270	8179	7946	8423	8174	8210	8182	8040	8041	8195	8332	8528	8202	8176	8343	8078	8029	7933	7806	7726	7720	7698	7646	7925	7758	7878	7866	7844	7963	7794	7808	7811	7943	8061	8205	8554	8454	8258	8160	8359	8668	8431	8414	8151	8291	8332
9081	8519	8592	8284	8592	8447	8288	8399	8042	8085	8222	8048	8084	8164	8418	8446	8149	8225	8139	8093	8028	7773	7737	7827	7664	7880	7851	7846	7738	8031	7831	7946	7775	7750	7982	7689	7880	8311	8382	8546	8450	8335	8196	8290	8445	8506	8319	8246	8429	8462
8859	8783	9132	8644	8646	8709	8438	8695	8694	8202	8420	8351	8234	8024	8290	8404	8170	8022	7843	8042	8099	8120	7923	7924	7668	7680	7880	7874	8103	8189	7873	7744	7860	7848	7843	8028	8142	8336	8515	8372	8141	8348	8241	8315	8460	8284	8115	8348	8532	8305
9123	8754	9320	9023	8778	8870	8692	8799	8658	8311	8349	8323	8163	8090	8201	8561	8368	8192	7985	8141	8345	7972	8005	7926	7714	7965	7824	7956	7934	8029	7929	7789	7713	7924	7843	8147	8294	8588	8361	8268	8137	8155	8140	8308	8531	8029	8246	8382	8501	8437
9021	8714	9291	8983	8838	8715	8859	8834	8532	8275	8110	8192	8187	8076	8170	8497	8461	8081	8067	8116	8252	8331	8325	8223	8132	8056	8306	8071	8124	8144	7768	7978	8204	8032	8198	8315	8289	8382	8486	8573	8205	7910	8254	8173	8102	8304	8331	8784	8610	8428
9109	8829	8810	9010	8625	8784	8612	8389	8445	8277	7649	7769	7676	7684	7957	8108	8394	8211	7962	7864	8046	8369	8282	8318	8295	8381	8253	8184	8164	8000	8274	8175	8262	8253	8382	8557	8683	8517	8421	8378	8103	8309	8429	8137	8254	8101	8693	8709	8732	8522
9030	8637	8613	8687	8794	8735	8775	8318	8088	8091	7818	7597	8062	7917	7758	8012	8454	8269	8201	7846	7967	8031	8092	8290	8233	8387	8445	8425	8278	8312	8445	8272	8266	8173	8326	8446	8612	8465	8259	8085	8308	7917	8362	8298	8173	8401	8740	8733	8204	8506
9279	9096	8923	8916	8865	8550	8738	8317	8122	8059	7869	7670	7668	7917	8011	7973	8153	8294	8220	7955	7822	8056	8274	8240	8111	8343	8450	8739	8556	8645	8405	8332	8302	8261	8289	8397	8618	8343	8396	8250	8165	8310	8148	8191	8186	8626	8698	8311	8279	8380
9550	9420	9184	9041	8993	8825	8788	8293	7873	7959	7658	7627	7944	8007	8330	8156	8188	7889	7803	8028	7868	8034	8029	8065	8322	8621	8691	8684	8557	8458	8296	8346	8430	8645	8598	8587	8588	8708	8554	8714	8558	8667	8383	8260	8372	8749	8831	8491	8521	8537
9242	9149	9248	8969	8885	8842	8648	8423	8050	8100	8274	8143	8100	8408	8499	8232	8032	7911	7862	8137	8176	8024	7935	8127	8487	8586	8716	8809	8290	8230	8541	8533	8508	8513	8630	8472	8824	8805	8820	8809	8744	8587	8540	8689	8559	8964	8665	8627	8451	8681
9079	8779	8963	8493	8511	8351	8509	8330	8141	7997	8261	8076	7908	8020	8198	7932	7683	7784	7987	8131	8098	8341	8386	8405	8384	8564	8636	8653	8515	8585	8625	8627	8557	8386	8530	8750	8741	8659	8710	8726	8541	8384	8401	8647	8757	8800	8628	8762	8790	8298
9174	8693	8597	8431	8308	8379	8367	8050	8000	7815	7476	7991	7804	7977	7882	7991	7664	7682	7740	7828	7735	8101	8250	8546	8627	8640	8508	8342	8563	8701	8782	8673	8364	8422	8634	8742	8931	9039	8756	8616	8411	8352	8396	8594	8749	8481	9153	8998	8812	8365
9142	8845	8634	8892	8526	8387	8298	8108	8043	7812	7835	7943	7880	7713	7775	7850	7992	8210	8013	7932	8061	8088	8290	8676	8810	8760	8971	8881	8782	8941	8640	8597	8535	8480	8845	8786	8884	9204	8818	8758	8572	8687	8661	8565	8458	8514	8972	8918	8528	8638
9114	8736	8972	8839	8632	8629	8838	8201	7951	8055	7673	7479	7648	7765	7639	7858	8049	8163	8258	7789	7905	8095	8368	8442	8671	8747	8660	8879	8910	8873	8544	8678	8766	8665	8752	9097	8897	8795	8745	8730	8791	8779	8578	8403	8384	8652	8870	8796	8653	8785
9167	9029	8998	8703	8777	9039	8904	8524	8155	7929	7787	7625	7738	7858	7980	7835	7793	7986	8108	8108	8152	8188	8150	8494	8550	8577	8485	8704	8669	8435	8315	8526	8788	8757	8773	8484	8519	8279	8223	8339	8064	8100	8428	8531	8717	8740	8617	8485	8660	8568
9257	8716	9020	8555	8721	8694	8391	8377	8130	7770	7749	7800	7802	7877	7992	8360	8409	8197	7911	8182	8159	8041	8129	8285	8327	8509	8621	8372	7982	8057	8297	8638	8854	8657	8626	8466	8467	8054	8261	8280	7912	7596	7876	8454	8629	8514	8656	8577	8442	8406
8990	8771	9205	9097	8493	8446	8294	7743	7937	7756	7788	7853	8364	8156	8233	8502	8511	8237	8043	7954	8090	8222	8051	8120	8430	8518	8631	8502	8297	7978	8523	8923	8636	8374	8614	8735	8447	8767	8721	8602	8570	8495	8307	8229	8161	8446	8680	8722	8132	8623
8889	9154	9109	8770	8611	8201	8348	8063	7832	7768	7713	7567	7819	8036	8054	8267	8254	8353	8243	8168	8133	8082	8441	8288	8500	8601	8583	8588	8598	8501	8811	8800	8710	8352	8487	9032	9049	9389	9617	9272	9329	9364	8883	8543	8057	8556	8622	8621	8307	8425
9099	9295	9247	8532	8322	8276	8249	8236	7844	7616	7888	7771	7907	8181	8400	8471	8291	8325	8043	8365	8600	8475	8268	8379	8464	8684	8564	8434	8613	8576	8755	8193	8320	8109	8466	8811	9420	9336	8755	8557	8320	8470	8851	8888	8883	8387	8308	8589	8341	8407
9317	8833	8839	8492	8214	8546	8229	8248	7973	7775	7460	7808	7911	7905	8167	8600	8696	8395	8201	8357	8413	8490	8663	8878	8946	9008	8814	8350	8171	8546	8741	7949	8063	8599	8901	9121	9418	8659	7376	6934	7022	7505	8192	8711	8748	8209	8212	8583	8526	8065
9015	8899	8712	8608	8332	8081	8215	7871	7735	7936	7782	7813	8118	8297	8404	8259	8598	8726	8600	8519	8877	8617	8569	8979	9171	9232	8967	8848	8580	8734	8867	8253	7924	8628	8908	9003	8279	7370	6416	6723	7124	6627	7386	8139	8884	8245	8131	8362	8487	8412
8914	8539	8681	8178	8404	8222	8002	8076	7669	7723	7952	7888	8148	8264	8456	8535	8731	8582	8577	8820	8891	8587	8711	8679	8904	8986	8835	8527	8186	8517	8628	8252	8075	8221	8882	8651	7762	6908	6886	7909	8146	6280	6211	7948	8854	8573	7923	8513	8439	8144
9003	8753	8920	8573	8316	8242	7928	7717	7926	7966	7916	8399	8398	8434	8620	8419	8506	8473	8498	8744	8874	8805	8700	8764	9028	8629	8687	8744	8457	8294	8518	8250	8049	8302	8554	8817	7842	6839	7076	7708	7275	5745	6253	8112	8489	7776	7651	8394	8238	7874
8970	8985	8826	8643	8268	8153	8083	7937	8074	7927	8151	8098	8326	8653	8422	8607	8586	8324	8586	8636	8772	8773	8737	8585	8746	8818	8698	8552	8722	8391	8350	8212	7958	8340	8684	8791	8015	6738	6177	6239	5510	5501	6656	8449	8278	7732	7612	7852	7808	7656
9375	9243	9165	8655	8521	8219	8207	8372	8159	8230	8434	8457	8340	8235	8455	8539	8341	8202	8292	8650	8782	8628	8618	8785	8651	8500	8419	8330	8444	8330	8456	8002	7989	8149	8285	8746	8455	7519	6793	6320	5985	6810	8042	8610	8080	7476	7805	8351	7761	7297
9317	9434	9209	8567	8455	8265	8278	8270	8193	8175	8027	8138	8474	8658	8488	8359	8346	8208	7947	8283	8530	8584	8721	8771	8954	8967	8674	8402	8609	8603	8395	8216	7991	8027	8121	8508	8860	8434	8015	7721	7809	8494	8861	8364	7547	7369	8303	8048	7575	7181
9189	8986	8845	8562	8360	8362	8268	8534	8133	8245	8083	8153	8268	8283	8516	8435	8205	8114	8037	8156	8343	8495	8559	8667	8727	8979	8751	8487	8303	8275	8433	8295	8209	7901	7904	8172	8743	8733	8833	8791	8622	8572	8211	7431	7604	7741	8234	7930	7199	7477
8974	8737	8773	8483	8469	8512	8407	8171	8047	8048	8115	8400	8256	8335	8262	8501	7973	7971	8107	8219	8071	8346	8720	8919	8887	8747	8409	8453	8260	8225	8322	8418	7894	8147	7864	7936	8185	8520	8212	8242	8046	7898	7740	7605	7831	7859	8404	7881	7745	7704
8906	8733	8487	8380	8382	8220	8274	8156	7635	7733	7904	7913	8191	8291	8446	8385	8283	8207	8028	7913	8352	8512	8474	8474	8751	8775	8500	8281	8431	8430	8198	8177	8069	8169	7808	7683	7829	7579	7241	7289	7284	7302	7482	7734	8164	8162	7900	7614	8005	8064
8698	8346	8721	8469	8484	8773	8392	8089	8234	7901	8175	8105	8194	8155	8196	8180	8390	8092	8127	8156	8107	8563	8695	8721	8446	8528	8375	8176	8040	8172	8005	7917	8104	8112	8165	7864	7948	7894	7363	7485	7438	7467	7989	8128	8064	7592	7764	8036	7868	7696
8869	8640	8770	8486	8514	8440	8483	8042	7975	7975	8292	8366	8668	8790	8346	8472	8197	8023	8175	8362	8148	8178	8369	8728	8739	8277	8449	8406	8275	8192	8466	8301	8081	8366	8178	8204	7996	7980	7728	7896	8001	8160	7997	7651	7512	7653	8071	8103	7823	7732
9075	8227	8508	8413	8303	8075	7822	7726	7726	7714	7981	8277	8482	8569	8729	8703	8328	8104	7841	7887	8298	8560	8738	8478	8358	8380	8188	8040	8374	8244	8095	8101	7693	7774	7986	7788	8068	7999	7758	7735	7735	7457	7690	7590	7517	7778	7990	7970	7750	7469
8603	8545	8365	8449	8434	8207	8204	7905	7949	8075	8330	8250	8313	8502	8470	8060	8436	8697	8172	8038	7983	8301	8607	8667	8256	8297	8421	8012	7970	8154	8166	7750	8007	7878	7718	7604	7717	7695	7236	7537	7257	7313	7510	7421	7803	8253	7951	7497	7560	7582
9048	8635	8650	8615	8389	8441	8304	8387	8426	8579	8698	8736	8979	8857	8674	8452	8348	7886	8203	8403	8256	7962	8512	8713	8588	8203	7967	8018	7594	7582	7933	7815	7836	8005	7910	8018	7912	8047	7801	7455	7573	7557	7732	7893	7981	7783	7812	7701	7421	7618
9364	9071	8873	8578	8296	7936	8101	8014	8068	8238	8429	8558	8907	9139	9207	8887	8151	7863	7880	7986	8172	8375	8370	8404	8536	8235	7771	7859	7904	7788	7698	7977	7814	8164	8136	7881	8144	7819	7763	7694	7828	7887	8010	7694	7626	7614	7820	7771	7864	7393
8972	8664	8576	8349	8214	8225	8119	8089	8190	8271	8105	8280	8290	8553	8744	8818	8690	8460	7844	7499	7862	8601	8781	8480	7929	8146	7956	7662	7746	8101	7548	7655	7661	7563	7905	7782	7854	7910	7782	7726	7726	7568	7809	7648	7831	7576	7770	7882	7706	7400
8776	8472	8702	8594	8512	8504	8615	8385	8551	8433	8582	8427	8286	8235	8105	8125	8287	8353	8267	7971	7976	8173	8430	8429	7996	7685	7923	8052	7876	7990	7856	7126	7505	7425	7340	7557	7440	7604	7276	7606	7317	7679	7585	7794	8015	7957	7842	7651	7634	7579
8824	9072	9384	8905	8639	8795	8470	8319	8529	8535	8721	8813	8514	8571	8382	7922	7908	8031	8051	8395	8278	8347	8324	8597	8368	7833	7723	8149	7931	7721	8024	7550	7655	7974	7342	7517	7386	7440	7206	7270	7487	7584	7915	8039	7963	8075	7943	7797	7651	7646
9078	9255	8999	8529	8053	8166	7829	8038	7990	8150	8372	8463	8735	8693	8695	8429	8193	7551	7801	8388	8753	8721	8184	8246	8307	7951	7511	8053	8209	7794	7662	7912	7651	8060	7893	7659	7684	7210	7682	7651	7484	7629	7666	7820	7916	7918	7906	7836	7877	7793
8819	8750	8503	8035	7858	7704	7521	7648	7646	7906	7822	7968	8407	8480	8586	8700	8514	8201	8009	8072	8443	8930	8672	7890	8073	8348	8100	7920	8515	8231	7938	8374	8230	7994	8104	7712	7633	7554	7691	7536	7507	7614	7691	7720	7710	7861	7875	7878	7885	7703
8587	8353	8157	7918	7985	7742	7844	7676	7978	7910	8003	7984	8253	7840	8344	8364	8519	8459	8291	8009	8278	8868	8934	8419	7847	8467	8513	8050	8166	8485	8025	8191	8268	7819	8215	7692	7620	7654	7532	7637	7642	7717	7592	7833	7639	7644	7733	7886	7619	7767
8556	8208	8600	8513	8608	8452	8437	8295	8184	8645	8532	8748	8368	7905	7880	7935	8102	8313	8476	8444	8111	8406	8752	8428	7934	8110	8472	8479	7907	8519	8732	8103	8269	8043	7962	8070	7606	7804	7515	7728	7733	7862	7558	7847	7480	7686	7527	7760	7679	7688
8984	8689	8898	8871	8910	8805	8868	8470	8780	8758	8956	9112	8855	8356	8029	7533	7543	8046	8395	8627	8284	8097	8293	8593	8506	7909	8187	8426	7799	8397	8683	8098	8286	8219	7965	8227	7665	7915	7599	7756	7765	7772	7896	7630	7493	7623	7591	7641	7710	7890
9526	9265	9257	8845	8644	8852	8835	8681	8648	8928	9116	9003	9044	8850	8343	7739	7516	7717	8123	8464	8888	8436	7985	8287	8721	8023	7785	8216	8178	7845	8453	7919	7834	8281	7879	7890	7760	7736	7605	7383	7722	7661	7862	7653	7668	7558	7688	7596	7763	7755
9702	9579	9423	8586	8243	8332	8420	8344	8370	8559	8637	9070	8876	8891	8646	8120	7994	7848	7937	8646	8875	8635	7974	7944	8318	7811	7449	7853	8208	7663	7752	7811	7561	7943	7753	7838	7875	7481	7722	7552	7641	7696	7639	7654	7663	7551	7442	7531	7737	7557
9567	9259	9063	8480	8130	7964	7883	7870	8018	8019	8336	8561	8637	8689	8904	8844	8451	8232	8134	8440	9037	8840	7876	7732	8038	8130	7598	7812	8314	7626	7538	7840	7602	7763	7987	7584	7837	7278	7947	7498	7725	7567	7955	7892	7850	7672	7673	7707	7631	8016
9415	8881	8599	8266	7840	7896	7771	7653	7680	7788	7918	7977	8190	8541	8798	8828	8926	8448	8098	8025	8495	8727	8133	7413	7949	8421	7953	7664	8058	7664	7580	7921	7730	7586	7899	7697	7839	7679	7970	7466	7779	7708	7870	7885	7973	7993	7710	7802	7590	7855
9240	8522	8131	7875	7796	7895	7880	7787	7715	7330	7566	7675	7781	8259	8410	8758	9194	8690	7928	7870	8328	8682	8329	7712	7863	8338	8123	7419	8015	8155	7363	7867	7715	7649	8020	7319	7833	7680	7617	7563	7884	7614	7889	7907	7969	7947	7907	7827	7806	7821
8750	8468	8110	7796	7593	7695	8042	7826	7700	7616	7413	7327	7606	7670	8089	8629	9014	8543	8022	7684	8068	8510	8818	8133	7842	8341	8359	7701	7987	8435	7571	7795	7865	7557	7838	7502	7730	7617	7272	7758	7468	7807	7714	7875	8256	8039	8198	8024	7953	8028
8477	7932	8028	7713	7757	7760	7879	8064	7847	7775	7446	7446	7533	7637	8047	8378	9212	8731	8256	8010	8042	8479	8866	8096	7742	8280	8831	8090	8014	8356	7773	8003	8273	7636	7789	7646	7676	7547	7671	7651	7655	7882	7834	8070	8056	8031	8125	8049	8097	8140
8350	7837	7954	7976	7911	7982	7986	7730	7482	7597	7501	7468	7479	8047	7787	8305	8693	8710	8282	7977	7841	8210	8626	8212	7893	8545	8901	8287	7899	8450	8072	8048	8303	7823	8120	7800	7512	7846	7495	7634	7520	7763	7564	7952	8066	8231	8179	7895	8112	8351
8484	7986	7994	7891	7879	8063	8036	7738	7854	7737	7440	7264	7467	7542	7582	8044	8522	8710	8454	7932	7834	8205	8855	8520	7810	8250	8838	8130	7866	8536	7917	7775	8532	7865	8155	7906	7994	7885	7662	7748	7480	7623	7455	7815	7991	7846	8151	7898	8032	8131
8428	7926	8240	8110	8087	7998	8205	8017	8009	7977	7751	7238	7315	7312	7659	7775	8471	8959	8629	8099	7923	8322	8850	8402	7910	8189	8727	8403	8012	8415	7964	7967	8311	7745	8208	7844	7667	7620	7703	7634	7349	7643	7372	7882	7794	7828	7896	7800	7738	7841
8602	8031	8284	8341	8236	8312	8175	7884	8005	7853	7404	7258	7166	7273	7484	8132	8713	8990	8384	7845	7846	8346	8835	8319	7895	8470	8881	8236	7796	8244	8000	8047	8248	7743	8106	8022	7914	7984	7637	7838	7504	7637	7562	7891	7695	7849	7775	7444	7722	7943
8705	7879	8287	7936	8172	8171	8153	8030	7795	7507	7160	7035	7062	7424	7733	8041	8491	8750	8265	7595	7810	8486	8896	8396	7972	8368	8634	8008	7991	8599	7799	7757	8470	8051	8370	8036	8019	7953	7612	7992	7490	7762	7620	7558	7735	7614	7791	7567	7793	7735
8603	8144	8025	7919	7768	7336	7696	7526	7468	7321	7084	7123	7129	7548	8265	8387	8631	8716	8346	7594	7892	8502	8822	8036	7786	8447	8412	7884	8128	8261	7532	7930	8366	7985	8393	8094	7973	7867	7806	7734	7516	7782	7523	7678	7528	7516	7591	7745	7772	7787
8810	8047	8094	7875	7725	7769	7513	7195	6859	7082	7057	7284	7537	8025	8390	8807	8839	8489	8248	7823	8045	8534	8558	8055	7934	8460	8321	7542	7939	8278	7503	8121	8167	8100	8288	7879	8116	8110	7678	7850	7662	7744	7717	7660	7759	7572	7556	7580	7754	7891
9042	8407	8332	7596	7602	7592	7468	7283	7205	7072	7108	7476	7843	8154	8841	8936	8741	8246	7941	7782	8097	8807	8749	8094	8086	8475	8238	7504	8343	8030	7679	8050	8028	8037	8243	7691	8254	8043	7948	7864	7768	7687	7713	7805	7819	7761	7914	7826	7717	7856
9284	8892	8639	8204	7903	7725	7213	7255	7185	7203	7400	7669	8363	8679	9106	9148	8579	8202	7847	8082	8412	8458	8042	7762	8093	8498	7898	7689	8250	7814	7547	8236	7870	7893	8189	7840	8237	8052	7982	7792	7822	7720	7902	7853	7928	7707	8083	7973	7907	8062
9385	9278	8994	8519	8158	7985	7516	7457	7282	7383	7501	7700	8106	8738	8649	8629	8174	7643	7751	8294	8533	8197	7924	7932	8677	8374	7592	7827	8219	7629	7561	7891	7616	7965	7804	7712	8095	7753	7964	7647	7735	7601	7938	7710	8100	8048	8136	7897	7939	7977
8974	9313	9250	8805	8178	8111	7862	7688	7835	8054	8001	8315	8437	8515	8370	7842	7678	7595	7957	8525	8794	8047	7754	8224	8642	8153	7933	8394	8322	7643	7602	7841	7537	7877	7603	7802	7794	7584	7756	7639	7801	7514	8004	7994	8210	8100	8027	7876	7886	8287
8823	8702	8899	8582	8723	8492	8240	8097	7958	8080	8171	8208	8250	7929	7673	7376	7465	7813	8053	8316	8121	7833	7919	8568	8466	7928	7974	8409	7865	7782	8103	7430	7387	7727	7362	7791	7623	7852	7762	7673	7850	7810	8183	8101	8259	8011	7938	7931	8043	8161
8331	8301	8639	8339	8195	8253	8304	8190	8204	8206	8151	8154	7787	7478	7384	7384	7506	8019	8257	8012	7956	7912	8361	8581	7900	7677	8171	8457	7967	8222	7986	7469	7731	7699	7638	7780	7702	7799	8013	8006	8012	8124	8088	8238	8180	8112	7939	7961	8266	8254
8461	7960	8077	7872	7866	7728	7919	7824	7810	7764	7378	7476	7294	7155	7322	7635	7817	7933	8015	7682	7658	7845	8271	8135	7855	7989	8525	8030	7905	8157	7969	7945	7961	7675	7892	7802	7605	8170	7933	8116	7892	8382	8305	8377	8036	8031	8146	8168	8168	8393
8845	8329	8128	7522	7497	7441	7514	7661	7453	7441	7379	7295	7440	7455	7494	7777	7969	7564	7600	7706	7931	8148	8048	7920	8196	8236	8183	7989	8178	8325	7780	7912	8038	7895	8161	7988	8237	8018	8358	8298	8201	8303	7975	8272	8082	8248	8139	8051	8229	8583
9147	8805	8453	8015	7520	7627	7642	7542	7436	7316	7500	7556	7532	7792	7661	7488	7475	7207	7206	7584	8252	8187	7857	7697	8179	8378	7975	7836	8248	8065	7781	8022	7792	8163	8209	7823	8299	7967	8365	8113	8335	8181	8214	8010	8450	8193	8194	8188	8240	8659
8633	8592	8886	8260	8116	7884	8120	8037	7947	8058	7920	8065	7702	7798	7537	7033	7045	7302	7671	7656	7958	7722	7793	8071	8018	7778	7879	8348	8346	7942	8104	8127	8051	8400	8035	8141	8219	8070	8500	8242	8432	8588	8242	8133	8198	8185	8139	8192	8374	8899
8068	8037	8190	8089	7980	8045	8170	7925	8079	7851	7636	7526	7384	6889	7005	7315	7195	7700	7857	7862	7397	7349	7893	8127	7860	7564	8007	8230	7929	8226	8347	8184	8205	8402	8086	8320	8127	8396	8367	8330	8402	8241	8320	8223	8065	8142	8442	8255	8337	8354
8502	7895	7921	7544	7673	7728	7763	7660	7660	7384	7235	7062	7115	7074	7146	7529	7890	7772	7668	7428	7676	7721	7877	7584	7814	7811	8046	8095	7887	8137	8089	8012	8386	8099	8235	8182	8047	8471	8564	8326	8199	8212	8164	8241	8245	8257	8293	8105	8006	8489
8896	8514	8240	7752	7625	7492	7723	7674	7486	7186	7102	7055	7306	7489	7730	7577	7686	7440	7511	7554	7814	8081	7540	7507	7537	7984	7995	8019	8397	8208	8089	8206	8147	8057	8403	7817	8163	8163	8193	8276	8235	8254	8155	8116	8138	8073	8139	8255	8154	8383
8530	8555	8655	8513	8248	8119	8078	7927	7625	7561	7492	7625	7524	7408	7456	7480	7405	7568	7923	7648	7563	7325	7207	7398	7586	7506	7960	8214	8259	7852	8197	8356	8135	8210	8241	8073	8076	8228	8387	8282	8222	7988	7976	7808	7923	8034	7889	8232	8068	8164
8275	7974	8348	8147	8008	7939	7896	8041	7657	7612	7236	7280	7158	7227	7194	7199	7482	7678	7694	7535	7445	7393	7509	7485	7611	7801	7916	8080	7800	7839	7832	7840	8007	7997	8094	8165	8157	8216	8232	8065	7984	7850	7556	7778	7891	8060	7966	7939	8025	8188
8623	8250	8485	8083	7826	7488	7789	7357	7406	7316	7249	7088	7230	7324	7460	7487	7784	7658	7351	7382	7493	7456	7609	7462	7446	7662	7766	7704	7779	7958	7891	7807	7825	7901	7993	7829	7883	8053	7995	8059	7900	7983	7786	7828	8026	7865	7959	7876	8037	8105
8438	8588	8588	8308	8308	7662	7802	7624	7391	7604	7427	7368	7392	7683	7531	7687	7567	7426	7708	7497	7648	7494	7373	7466	7593	7536	7573	7559	7848	7787	7811	7922	7741	7614	7855	7854	7948	7865	8114	8061	7918	7669	7614	7871	7709	7827	7931	7978	7841	7818
7997	8234	8416	8166	7886	8013	7654	7715	7659	7458	7675	7298	7586	7597	7483	7388	7488	7610	7534	7513	7367	7366	7478	7415	7330	7421	7497	7707	7474	7569	7510	7588	7586	7793	7456	7712	7773	8006	7852	7892	7852	7902	7697	7978	8211	8032	7751	7834	7796	7849
8327	8279	8313	7871	7910	7372	7508	7338	7365	7163	7410	7499	7607	7596	7756	7703	7893	7841	7531	7355	7429	7354	7475	7378	7293	7376	7519	7356	7627	7540	7568	7450	7622	7462	7452	7485	7717	7841	7809	7831	7853	8039	7934	8083	8224	7954	8001	7735	7816	7850
8025	8109	8198	7968	7921	7588	7704	7534	7638	7657	7646	7867	7729	7825	7781	7680	7705	7628	7404	7637	7601	7409	7480	7336	7500	7440	7286	7498	7239	7190	7254	7412	7363	7482	7445	7532	7762	7696	7910	7876	7811	7858	7707	7824	7860	8144	7894	7964	7955	7907
7975	7798	8154	7778	7615	7400	7515	7419	7604	7674	7603	7623	7728	7549	7712	7570	7527	7817	7749	7503	7524	7678	7635	7462	7251	7196	7201	7310	7360	7055	7189	7242	7355	7511	7421	7469	7526	7530	7689	7781	7616	7662	7784	7974	8098	8002	7826	7615	7997	7994
8215	8073	8033	7814	7493	7477	7611	7553	7622	7460	7701	7702	7675	7767	7365	7688	7669	7564	7614	7533	7479	7541	7574	7487	7316	7221	7144	6997	7130	7342	7057	7102	7264	7570	7363	7328	7506	7591	7601	7558	7524	7751	7816	7731	8099	7961	8053	7496	7830	7720
8167	7870	8061	7764	7603	7508	7402	7613	7527	7487	7663	7470	7398	7434	7379	7437	7468	7588	7377	7506	7762	7562	7502	7559	7329	7550	7360	7287	7257	7014	7094	7095	7211	7335	7450	7251	7163	7274	7318	7225	7597	7647	7836	7992	7949	7818	7648	7718	7729	7865
8014	7686	8042	7691	7489	7466	7392	7413	7633	7621	7528	7492	7555	7260	7411	7388	7507	7404	7551	7648	7795	7691	7764	7609	7298	7350	7410	7299	7117	7195	7173	7136	7236	7293	7106	7407	7344	7335	7523	7647	7584	7722	7666	7902	7717	7827	7502	7647	7498	7931
7875	7624	7727	7595	7658	7558	7426	7458	7331	7391	7378	7181	7221	7176	7160	7180	7349	7416	7541	7653	7666	7623	7541	7726	7540	7437	7454	7255	7415	7285	7064	7058	7342	7359	7292	7143	7204	7076	7208	7296	7426	7560	7789	7757	7794	7642	7651	7632	7623	7770
8086	7614	7756	7592	7687	7421	7506	7509	7325	7232	7203	7053	7164	6951	7097	7222	7163	7275	7442	7489	7556	7314	7280	7652	7487	7327	7313	7490	7355	7255	7433	7580	7516	7561	7524	7522	7232	7201	7267	7411	7621	7503	7676	7577	7473	7768	7538	7693	7737	7641
7940	7714	7756	7577	7492	7455	7550	7360	7351	7194	6929	7039	7031	7017	6977	7132	7218	7279	7527	7250	7278	7563	7229	7316	7433	7368	7604	7471	7487	7510	7377	7551	7610	7451	7432	7229	7251	7017	7226	7420	7387	7492	7606	7803	7392	7626	7691	7541	7515	7899
7966	7948	7925	7560	7702	7397	7345	7370	7226	7095	7031	6792	7077	7047	7078	7307	7202	7106	7214	7270	7243	7292	7163	7508	7509	7679	7539	7604	7516	7522	7603	7785	7757	7654	7621	7523	7274	7369	7378	7515	7479	7432	7459	7540	7585	7763	7667	7758	7985	7680
7971	7801	7863	7881	7388	7467	7429	7249	7178	7068	6757	6890	6788	6965	6963	7094	7372	7270	7116	7005	7032	7502	7394	7340	7454	7824	7812	7656	7701	7747	7638	7601	7804	7581	7528	7482	7477	7441	7423	7302	7369	7355	7453	7522	7584	7598	7529	7739	7816	7890
8062	8143	8007	7989	7551	7437	7388	7417	7015	6884	6906	6870	6868	7076	6931	7229	7282	7019	7061	7099	7492	7229	7342	7405	7634	7695	7794	7868	7755	7764	7881	7586	7661	7758	7728	7862	7776	7579	7371	7496	7346	7479	7538	7241	7585	7663	7642	7931	7822	7865
8181	7990	8088	7758	7588	7340	7471	7232	7110	6773	6719	6722	6900	6909	7010	7235	7379	7056	7040	7094	7091	7341	7261	7674	7475	7556	7931	7825	8050	7946	7766	7759	7575	7592	7609	7926	7901	7630	7416	7375	7365	7393	7350	7289	7502	7409	7597	7585	7755	7827
8287	8427	8167	7967	7657	7408	7334	7316	7136	6845	6870	6715	7027	6960	7116	6964	6958	7097	7061	7185	7185	7215	7087	7427	7721	7697	7754	7914	7978	8050	7876	7730	7705	7506	7609	7715	7892	7803	7531	7454	7365	7323	7575	7481	7445	7461	7602	7590	7648	7597
8397	8089	8015	7676	7334	7479	7185	7134	7210	6864	6657	6878	6897	6991	7069	7076	7042	7060	6861	7041	7177	7132	7384	7485	7466	7644	7946	7985	8030	7956	7929	7831	7562	7715	7625	7877	8002	7895	7861	7554	7755	7510	7647	7433	7596	7532	7513	7742	7546	7574
8254	8030	8132	7853	7567	7532	7458	7200	7086	7290	7135	7043	7064	7061	6806	6960	7038	7072	6905	7207	6943	6887	7250	7201	7182	7627	7891	7954	7850	7898	7926	7686	7626	7555	7818	7909	7914	8010	7756	7714	7711	7940	7659	7782	7440	7624	7451	7388	7561	7589
8423	7996	8034	7659	7420	7274	7219	7149	7155	7434	7162	7143	6885	7148	7122	7187	7045	6981	6963	7166	7242	7000	7162	7228	7325	7544	7690	7843	7939	7740	7681	7689	7589	7660	7850	7951	8010	7788	7982	7737	7615	7775	7854	7749	7635	7681	7483	7579	7579	7614
8297	8073	7770	7462	7392	7295	7503	7294	7220	7448	7272	7074	7155	7077	7176	7101	7167	7475	7027	7089	7089	7233	7503	7469	7415	7582	7567	7620	7689	7933	7740	7660	7825	7840	7771	7929	7914	7980	7877	7849	7985	8180	7903	7756	7759	7590	7610	7722	7599	7614
8162	7800	7901	7554	7431	7384	7395	7407	7351	7563	7605	7411	7439	7427	7188	7245	7110	7106	7234	7345	7395	7358	7505	7204	7389	7408	7486	7364	7562	7476	7639	7493	7538	7508	7900	7782	7784	7829	7791	7858	8090	8033	8220	7945	7802	7809	7606	7592	7776	7615
7810	7564	7706	7598	7250	7317	7376	7479	7226	7423	7530	7342	7280	7328	7154	7157	7265	7349	7259	7461	7325	7489	7297	7175	7270	7523	7259	7180	7439	7306	7399	7643	7698	7543	7372	7629	7593	7771	7954	7996	8090	8189	8158	7842	7645	7607	7658	7494	7469	7490
7984	7646	7700	7569	7478	7323	7674	7521	7535	7722	7697	7765	7505	7409	7185	7146	7216	7330	7201	7241	7363	7359	7235	7389	7390	7453	7222	7133	7176	7363	7436	7660	7612	7427	7470	7395	7726	7817	7607	7793	7854	7936	7884	7813	7708	7638	7407	7373	7683	7753
7953	7836	7751	7620	7572	7483	7568	7483	7447	7639	7653	7591	7660	7530	7369	7249	7210	7212	7308	7344	7402	7352	7313	7446	7439	7418	7108	7089	7237	7414	7579	7632	7467	7358	7361	7407	7445	7389	7661	7810	7848	7747	7766	7773	7684	7521	7406	7376	7468	7619
7799	7612	7686	7477	7631	7455	7494	7384	7478	7513	7480	7490	7431	7571	7464	7389	7389	7290	7218	7228	7517	7372	7558	7478	7313	7263	7213	7153	7412	7371	7696	7407	7228	7121	7291	7361	7425	7538	7556	7615	7594	7650	7845	7678	7667	7595	7415	7467	7444	7614
7686	7498	7516	7435	7707	7452	7399	7443	7484	7466	7489	7420	7208	7363	7282	7369	7434	7357	7334	7322	7276	7477	7401	7447	7256	7253	7250	7125	7266	7201	7328	7412	7369	7317	7231	7497	7509	7550	7477	7543	7693	7566	7702	7642	7605	7620	7538	7495	7561	7638
7754	7411	7523	7389	7487	7450	7362	7458	7146	7430	7375	7457	7425	7403	7492	7320	7357	7431	7289	7370	7473	7277	7351	7596	7549	7389	7378	7171	7262	7241	7220	7095	7279	7374	7401	7247	7456	7324	7484	7376	7332	7443	7509	7615	7496	7468	7403	7623	7510	7585
7911	7225	7380	7154	7356	7119	7260	7060	7280	7146	7332	7260	7498	7307	7235	7389	7377	7460	7383	7389	7329	7479	7719	7431	7421	7371	7253	7361	7255	7260	7134	7403	7243	7242	7363	7354	7233	7220	7367	7247	7238	7226	7236	7231	7611	7412	7435	7593	7573	7564
7973	7405	7440	7381	7195	7319	7293	7249	7249	7226	7172	7215	7236	7430	7383	7319	7512	7447	7345	7384	7496	7619	7540	7405	7506	7497	7245	7504	7261	7118	7104	7310	7317	7201	7191	7190	7260	7264	7333	7226	7131	7136	7271	7445	7384	7388	7395	7437	7312	7485
7721	7415	7445	7324	7311	7180	7226	7150	7072	7155	7199	7259	7412	7405	7321	7305	7408	7492	7328	7216	7455	7633	7548	7523	7490	7498	7554	7527	7121	7114	7366	7270	7404	7266	7257	7137	7279	7345	7322	7266	7092	7181	7173	7538	7356	7415	7278	7341	7324	7336
7882	7399	7467	7228	7155	7123	7368	7203	7122	7184	7238	7123	7336	7380	7441	7322	7300	7315	7252	7288	7361	7445	7516	7379	7415	7542	7496	7396	7202	7130	7230	7342	7429	7220	7468	7215	7297	7297	7328	7227	7215	7039	7086	7381	7375	7154	7252	7454	7190	7162
7775	7256	7295	7163	7208	7367	7224	7266	7084	7159	7164	7103	7164	7269	7239	7369	7384	7158	7071	7375	7306	7360	7318	7514	7289	7338	7334	7336	7156	7290	7296	7154	7270	7292	7415	7087	7070	7100	7129	6895	6862	6902	6983	7448	7423	7260	7288	7175	7351	7309
7585	7340	7531	7417	7449	7243	7267	7268	7213	7231	6933	7222	7307	7344	7203	7452	7359	6969	7143	7281	7261	7240	7183	7208	7109	7165	7061	7185	7222	7066	7061	7151	7284	7184	7286	7167	6874	6958	6926	6656	6787	6732	6983	7133	7265	7473	7121	7373	7347	7426
7879	7480	7615	7234	7234	7164	7240	7187	7070	7141	6979	7040	7245	7233	7288	7259	7226	7193	7322	7123	7293	7098	7154	7261	7095	6931	7028	6998	7156	7264	7157	7209	7080	7200	7128	6960	6951	6826	6848	6707	6978	6820	6982	6888	7403	7337	7323	7309	7353	7263
7861	7456	7591	7180	7234	7220	7229	7240	7130	7138	7019	7147	7163	7167	7163	7056	7079	7383	7233	7147	7302	7076	7036	6945	7102	7189	7084	7150	7265	7179	7213	7242	7206	7115	7289	7005	6818	6752	6720	7072	7465	7236	6771	7006	7256	7315	7201	6938	7237	7234
7661	7538	7602	7230	7234	7241	7134	7015	7025	7121	7075	7150	7174	7219	7037	7237	7164	7254	7236	7175	7286	7128	7154	6925	7009	7025	7142	6980	7191	7323	6952	7102	6904	7199	7114	7179	6850	6855	6643	6984	7267	7087	6838	6891	7243	7187	7126	7380	7147	7268
7618	7585	7616	7374	7325	7208	7096	7124	6843	7009	7114	7014	6966	7049	6901	7170	7192	7112	7150	7247	7321	7096	7285	6950	7071	7061	7088	7172	7303	7234	7192	7159	7194	7220	7297	7097	6755	6740	6824	6890	6953	7001	6894	7092	7379	7287	7188	7059	7400	7290
7757	7786	7826	7494	7452	7055	7134	7100	6879	7022	7046	7346	7139	6892	7160	7412	7239	7034	7508	7422	7343	7165	7205	7129	7335	7147	7421	7493	7270	7333	7400	7261	7344	7129	7306	7164	7155	6937	6962	7010	7021	7130	7044	7206	7460	7306	7318	7391	7316	7213
7682	7588	7885	7532	7310	6950	7098	6878	6940	7124	6910	7128	7213	6987	7372	7356	7321	7254	7221	7286	7411	7158	7222	7239	7300	7512	7528	7598	7210	7258	7374	7367	7334	7414	7418	7325	7128	7208	7267	7472	7363	7291	7365	7379	7500	7258	7531	7579	7493	7338
7781	7632	7731	7293	7236	6864	7056	6881	6839	6911	7018	7072	7227	7186	7250	7328	7207	7193	7401	7153	6993	7237	7147	7402	7104	7415	7486	7291	7196	7280	7284	7311	7361	7296	7301	7391	7260	7296	7178	7411	7559	7542	7350	7188	7145	7428	7589	7551	7680	7552
7704	7566	7396	7292	7383	6895	7069	6741	7036	6984	6922	7154	7088	7452	7501	7401	7402	7226	7258	7092	6919	6979	7194	7272	7408	7597	7301	7202	7111	7127	7292	7350	7294	7229	7208	7299	7190	7182	7368	7338	7404	7509	7355	7349	7309	7557	7731	7741	7615	7832
7864	7584	7472	7263	7189	7106	7108	6918	7083	7022	7051	7079	7395	7559	7318	7315	7426	7228	7156	7010	7107	7315	7111	7300	7284	7276	7493	7263	7250	7291	7392	7318	7303	7396	7241	7380	7223	7370	7352	7433	7402	7259	7357	7239	7478	7383	7733	7839	7705	7824
7788	7714	7649	7429	7281	7219	7076	7051	7051	6963	7151	7232	7309	7426	7364	7315	7321	7152	7258	7217	7215	7203	7427	7167	7278	7399	7285	7208	7301	7353	7356	7325	7276	7207	7274	7392	7331	7348	7518	7519	7288	7243	7239	7286	7249	7393	7714	7710	7659	7752
7868	7799	7867	7394	7275	7306	7164	7118	7026	7198	7093	7358	7176	7527	7506	7418	7379	7407	7235	7308	7344	7299	7017	7236	7212	7245	7229	7272	7298	7438	7225	7308	7048	7169	7248	7353	7246	7312	7329	7329	7218	7316	7457	7250	7194	7440	7454	7562	7712	7564
7799	7568	7613	7512	7304	7303	7399	7130	7250	7257	7228	7144	7101	7112	7386	7274	7198	7198	7226	7085	7039	6961	7203	7062	7110	7051	7180	7270	7411	7369	7254	7163	7146	6993	6948	7226	7384	7394	7262	7247	7061	7130	7271	7122	7175	7270	7320	7134	7368	7500
7838	7613	7547	7338	7483	7300	7233	7314	7096	7254	7291	7186	7026	7178	7166	7203	7174	6973	7080	7113	7141	6978	7074	7049	7082	7177	7221	7190	7227	7160	7319	7108	7047	7013	7097	7196	7381	7475	7512	7289	7331	6991	7339	7269	7308	7291	7249	7105	7471	7418
7617	7515	7782	7190	7373	7310	7526	7603	7383	7297	7189	7255	6988	7064	7081	7186	7154	7116	7206	6942	6984	7024	6953	6964	6984	7159	7206	7237	7168	7258	7081	7153	7044	6884	7116	7368	7494	7367	7407	7209	7318	7110	7023	7100	7149	7231	7229	7177	7242	7201
7686	7449	7456	7126	7450	7295	7454	7468	7468	7622	7212	7258	6999	7005	7100	7248	7079	7183	6925	7036	7006	7149	7037	6966	7100	7309	7279	7173	7136	7088	7306	7074	7126	7072	7106	7352	7239	7247	7363	7238	7275	7131	7066	7338	7350	7146	7254	7304	7317	7368
7588	7344	7542	7265	7603	7379	7468	7350	7249	7434	7279	7321	7130	6937	7247	7234	7211	7153	7029	7269	7011	7093	7104	7056	7168	7132	7323	7181	7214	7129	7171	7150	7155	7122	7183	7435	7310	7354	7191	7307	7040	7341	7134	7345	7481	7393	7564	7490	7396	7174
7630	7430	7621	7381	7503	7586	7370	7256	7376	7216	7322	7223	7350	7136	7194	7044	7199	7177	7210	7250	7263	7060	7167	7205	7363	7457	7402	7238	7156	7431	7208	7110	7284	6937	7291	7227	7477	7425	7424	7288	7181	7087	7351	7395	7635	7475	7394	7294	7231	7476
7528	7411	7657	7484	7504	7500	7598	7334	7409	7325	7392	7446	7263	7461	7384	7048	7134	7265	7355	7364	7335	7339	7118	7301	7123	7349	7486	7392	7251	7328	7366	7336	7387	7280	7221	7153	7299	7191	7100	7060	7339	7171	7332	7468	7728	7658	7535	7388	7395	7292
7479	7252	7797	7339	7545	7351	7438	7404	7356	7319	7281	7359	7391	7302	7133	7015	7223	7271	7459	7496	7316	7442	7280	7346	7185	7433	7402	7468	7386	7423	7500	7339	7480	7317	7234	7138	7140	7193	7185	7195	7256	7158	7449	7726	7596	7823	7635	7623	7403	7606
7355	7367	7574	7473	7358	7405	7557	7304	7417	7399	7517	7273	7275	7225	7007	7028	7011	7289	7469	7422	7392	7237	7265	7193	7249	7380	7393	7298	7275	7257	7206	7487	7206	7485	7425	7330	7417	7307	7304	7236	7264	7486	7341	7589	7573	7792	7496	7597	7679	7585
7488	7253	7484	7478	7416	7492	7532	7476	7371	7381	7052	7273	6960	7011	7105	7092	7195	7232	7316	7237	7298	7261	7163	7331	7166	7247	7264	7178	7301	7050	7130	7208	7176	7186	7170	7095	7325	7284	7240	7309	7290	7230	7235	7322	7321	7566	7532	7682	7601	7667
7469	7424	7538	7417	7445	7635	7386	7434	7381	7312	7005	6805	6969	6699	6974	6902	7046	7224	7366	7511	7301	7162	7323	7321	7238	7485	7345	7191	7300	7237	7102	7227	7258	7141	7122	7194	6949	7236	7312	7283	7297	7313	7293	7179	7263	7419	7450	7570	7552	7524
7580	7210	7734	7528	7562	7383	7402	7340	7435	7134	6983	6851	6843	6763	6859	7033	7162	7112	7305	7252	7195	7131	7120	7111	7330	7543	7540	7328	7237	7217	7325	7085	7230	7140	7128	7185	7172	7184	7238	7390	7312	7175	6973	7065	7084	7181	7306	7314	7536	7562
7258	7235	7475	7410	7385	7402	7415	7283	7306	7268	6998	7065	6902	6805	6741	6901	6816	7172	7210	7024	7182	7061	7378	7296	7321	7418	7362	7558	7311	7320	7232	7375	7338	7253	7245	7202	7158	7308	7111	7217	7091	7199	7076	6944	6884	7059	7201	7367	7301	7647
7694	7499	7521	7343	7293	7244	7292	7092	7223	7228	7001	6960	6983	6824	6865	6697	6895	7245	7146	7243	7262	7203	7270	7364	7458	7271	7425	7531	7546	7321	7374	7536	7500	7306	7147	7403	7311	7208	7204	7020	7305	7243	7285	7006	6965	6949	7084	7199	7334	7627
7551	7470	7613	7043	7086	7344	7298	7356	7179	7189	7100	7200	6914	6740	6637	6894	6949	7224	7241	7081	7216	7151	7292	7380	7487	7413	7638	7616	7431	7487	7634	7527	7299	7271	7439	7323	7099	7083	7180	7407	7296	7284	7305	7036	7101	7145	7080	7092	7050	7488
7541	7623	7350	7221	7361	7272	7282	7159	7205	7309	7186	7156	6980	7004	6676	6879	7157	7206	7162	7058	7092	7130	7220	7446	7414	7550	7388	7630	7572	7623	7559	7777	7508	7400	7210	7247	7101	7064	7331	7312	7299	7248	7215	7060	7219	7055	7103	7166	7399	7340
7575	7348	7367	7344	7137	7195	7261	7293	7304	7437	7339	7162	7238	6950	6830	7004	7078	7106	6914	7066	7161	7307	7212	7339	7401	7541	7432	7572	7635	7743	7644	7679	7745	7549	7211	7386	7218	7156	7054	7295	7481	7283	7214	7159	7016	7161	7064	7406	7454	7414
7468	7035	7213	7105	7061	7073	7376	7152	7393	7293	7358	7302	7064	6940	7069	7023	7143	7175	7021	7246	7018	7308	7278	7058	7384	7289	7441	7495	7687	7683	7692	7905	7770	7561	7360	7396	7081	7315	7304	7384	7399	7152	7203	7161	7192	7361	7578	7301	7420	7403
7446	7227	7416	6996	7289	7126	7150	7287	7201	7353	7125	7116	7013	7010	6996	7143	7103	7160	7083	7206	7369	7291	7164	7176	7348	7412	7557	7440	7462	7808	7633	7553	7570	7415	7348	7301	7394	7180	7461	7325	7321	7038	7170	7167	7526	7423	7729	7718	7492	7376
7294	7074	7198	7027	7189	7232	7273	7448	7266	7356	7304	6986	7236	7044	7025	7086	7206	7279	7216	6986	7124	7307	7242	7160	7105	7373	7469	7434	7578	7711	7651	7499	7400	7378	7199	7376	7327	7310	7470	7515	7295	7111	6926	7232	7547	7322	7690	7623	7638	7387
7175	7165	7220	7008	7037	7304	7326	7399	7315	7236	7197	6866	6945	6966	6923	7401	7260	7210	7249	7235	7167	7152	7263	7326	7371	7568	7356	7417	7533	7612	7761	7536	7360	7308	7316	7348	7376	7450	7417	7351	7083	6916	6950	7276	7559	7674	7768	7788	7623	7431
7305	7184	7193	7075	7159	7113	7324	7271	7525	7302	7311	7121	7082	7121	7052	7273	7401	7294	7251	7181	6978	7294	7277	7372	7333	7278	7172	7370	7223	7551	7505	7437	7241	7100	7048	7203	7274	7198	7475	7316	6989	6945	6865	7322	7207	7769	7695	7718	7695	7649
7582	7534	7335	7319	7128	7211	7380	7259	7308	7293	7251	7124	7002	6922	6865	6940	7217	7181	7263	7394	7335	7251	7345	7315	7364	7187	7252	7103	7258	7400	7503	7111	7159	7084	6883	6952	6935	7162	7179	7320	7220	6932	6849	7180	7396	7420	7448	7423	7509	7490
7648	7426	7614	7321	7539	7251	7641	7478	7467	7260	7121	7011	7006	6783	6921	6977	7249	7196	7334	7303	7305	7260	7159	7182	7188	6989	7253	7251	7404	7313	7174	7138	7100	7087	6870	6849	6975	7015	7010	7107	6977	6988	6918	7105	7161	7246	7482	7353	7507	7323
7526	7408	7420	7301	7270	7412	7511	7310	7460	7371	7242	7107	6956	6932	6967	6982	7120	7327	7327	7340	7392	7079	7124	7008	7120	7210	7298	7392	7297	7234	7290	7030	6986	6966	6670	6779	6827	6731	6976	7029	6992	6807	7017	7102	7238	7132	7207	7323	7274	7250
7761	7438	7505	7217	7482	7298	7438	7356	7285	7130	7030	7170	6859	7049	6926	6862	7027	6909	7205	7254	7237	7305	7066	7193	7208	7257	7181	7444	7044	7217	7185	7108	6786	6752	6747	6755	6787	6720	6905	6879	6897	6935	7072	7058	7106	7120	7193	7301	7359	7068
7622	7398	7706	7220	7324	7430	7537	7367	7216	7212	7064	7074	6862	7016	6863	7090	7003	6884	7197	7221	7498	7410	7129	7173	7092	6971	7230	7226	7159	7264	7232	6948	6847	6655	6861	6526	6619	6699	6716	6808	6863	6923	6901	6986	6950	7105	7106	7048	7215	7151
7540	7368	7420	7193	7215	7140	7315	7153	7105	7065	7070	6891	6937	6783	7035	6944	6815	6941	7024	7402	7392	7475	7266	7298	7016	7135	7110	7250	7420	7316	7267	6967	6613	6643	6721	6785	6988	6770	6740	6745	6820	6769	6872	7000	7037	6981	7084	7091	7107	7071
7622	7300	7298	7330	7170	7175	7180	7162	7049	6996	7006	7038	7172	6965	6940	7040	7030	7215	7214	7406	7325	7375	7272	7011	7261	7074	7230	7305	7170	7314	7097	6917	6844	6741	6739	6915	6800	6867	6777	6811	6826	6590	6948	6987	6963	7177	7223	6993	7175	6903
7279	7232	7312	7173	6991	7105	7190	7082	6984	7068	6950	7023	7071	6850	7104	6954	7024	7179	7286	7361	7419	7369	7377	7102	7214	7284	7372	7141	7108	7185	7007	6995	6974	6773	6829	6814	6693	6742	6809	6758	6758	6762	6914	7021	6921	7082	7192	7107	7120	6934
7321	7056	6987	7006	7125	6994	7052	6984	7158	7081	7009	6935	6986	6997	6926	7084	7227	7090	7216	7303	7478	7330	7241	7227	7337	7419	7341	7188	7210	7150	7188	7066	6934	6762	6772	6808	6844	6709	6701	6878	6845	6901	6846	7186	7128	7040	6935	7011	6831	6969
7406	7116	7091	6983	6952	7090	7058	6909	7022	6936	7074	6907	6921	6975	7002	7092	7212	7252	7411	7544	7484	7514	7533	7409	7319	7114	7099	7212	7065	7132	7173	6951	6956	6777	6825	6715	6794	6850	6825	6804	6693	6732	7084	6976	7016	7004	6857	6779	6954	6903
7502	7099	7144	7139	7135	7065	6980	7101	7072	7022	7071	7117	7028	7105	7060	7306	7198	7392	7542	7770	7684	7740	7670	7266	7398	7146	7273	7315	7394	7246	7110	7181	6961	6791	6836	6750	6982	6939	6832	6881	6861	6910	6920	6907	7081	7114	6913	6813	6887	6806
7480	7092	7227	7099	7005	7017	6997	7217	7113	7054	7024	7034	7070	7219	7111	7193	7286	7345	7741	7665	7651	7624	7762	7611	7567	7386	7382	7347	7357	7271	7261	6979	6918	6982	6807	6827	6847	6795	6832	6911	6869	6893	6823	7049	6863	7130	7002	6815	6831	6783
7515	7260	7248	7131	7013	7036	7131	7115	7017	6992	6939	7184	7098	7050	7146	7275	7069	7332	7621	7793	7724	7747	7548	7195	7309	7419	7432	7378	7361	7276	7176	6966	7058	7126	7073	7000	6975	7160	7073	6993	6812	7236	7061	7033	7077	6986	6922	6742	6738	6826
7642	7415	7357	7210	7025	7137	7054	7185	7230	7014	7013	7044	7040	7097	7187	7376	7294	7599	7713	7601	7668	7587	7265	7277	7182	7402	7386	7285	7140	7259	6924	6937	7088	7051	6931	7129	7159	7009	6993	6974	7157	6857	6989	7124	6931	6989	6937	6951	7095	6799
7769	7394	7589	7005	7113	7226	7321	7299	7213	7023	7087	6884	7213	7138	7117	7264	7310	7541	7620	7703	7708	7654	7450	7423	7214	7285	7432	7246	7182	7204	7072	7098	6917	7218	7136	7149	6964	7105	6923	7063	7122	7046	6984	7034	7090	6826	7040	6956	7057	6813
7838	7719	7552	7378	7034	7261	7230	7040	7261	7048	7032	7054	6973	7119	7051	7002	7016	7343	7575	7711	7717	7500	7503	7314	7342	7325	7325	7165	7220	7068	7039	7145	7095	6970	7017	7441	7276	7266	7214	7093	7146	7034	7155	6917	7017	7131	7088	7205	6954	6819
7985	7686	7637	7519	7499	7249	7064	7095	7107	7077	7004	7008	6904	6947	7035	6893	7166	7280	7365	7474	7243	7271	7340	7321	7374	7144	7239	7255	7075	6975	6902	7090	7025	6881	7147	7215	7368	7420	7286	7091	7146	7106	7160	7073	7075	7018	6929	7039	6983	7059
8004	7721	7750	7585	7408	7300	7320	7007	6881	6921	7022	6872	7028	6763	6723	6708	6865	7220	7228	7257	7308	7050	7058	6961	7009	7168	7212	6991	6966	7058	7104	6956	7092	7104	7029	7310	7087	7350	7179	7213	7313	7110	7011	7111	6867	6967	6956	6897	7163	7034
8129	7787	7876	7616	7535	7707	7358	6820	6896	6827	6939	6890	6784	6560	6532	6796	6696	7047	7121	7142	7025	7000	6863	6841	6981	6878	7073	7039	7040	7000	6878	7039	6907	6771	7086	7313	7238	7317	7286	7213	7237	7187	6856	6974	6979	6974	6873	6706	6754	7006
7969	8066	7937	7729	7604	7476	7311	7195	7009	6851	6832	6651	6718	6565	6562	6640	6811	6716	7072	7086	7088	6929	6898	6686	6860	7096	6965	7024	6942	7019	6746	6749	6813	6926	7044	7317	7106	7125	7229	7198	7016	6999	6940	6918	6773	6726	6696	6762	6683	6807
8134	7893	8002	7750	7792	7522	7150	7032	7004	6978	6779	6858	6764	6589	6594	6635	6591	6771	6857	7087	7064	6917	7027	6970	6862	7018	6834	6937	6938	6814	6816	6865	6926	6944	7136	7166	7215	7171	7197	6942	6935	6960	6894	6891	6815	6854	6568	6898	6790	6791
8111	8077	8042	7905	7836	7479	7194	7117	6914	6935	6828	6932	6718	6728	6883	6652	6651	6689	6724	6794	6534	6663	6868	6768	7014	7045	6951	6945	6985	6897	7009	6991	6933	6980	7059	7149	7268	7167	6943	6936	6907	7006	6920	6704	6764	6691	6466	6696	6693	6677
8213	8022	7991	7717	7720	7525	7182	6923	6835	6854	6985	6782	6694	6530	6650	6661	6636	6665	6670	6733	6716	6516	6712	6884	7196	6997	7098	7084	7114	6960	6893	7029	6990	7060	7271	7183	7243	7260	7081	6812	6887	6935	6796	6631	6598	6627	6673	6640	6880	6669
8246	7952	7880	7771	7608	7545	7344	6971	6943	6830	6878	6949	6707	6615	6676	6616	6549	6589	6713	6824	6593	6689	6627	6898	7349	7181	7125	6980	7046	7073	7185	7218	7232	7403	7227	7280	7316	7104	6969	6862	6832	6739	6898	6753	6684	6681	6614	6547	6782	6657
8165	7860	7744	7599	7509	7516	7176	7074	6774	6686	6782	6762	6687	6628	6408	6645	6594	6582	6596	6720	6790	6756	6568	6753	6993	7215	7074	7186	7042	7060	7108	7265	7145	7176	7271	7328	7158	7101	7222	7013	6863	6911	6804	6862	6660	6571	6448	6670	6644	6706
7979	7770	7806	7490	7021	7240	6872	6874	7005	6736	6625	6595	6531	6273	6370	6327	6512	6425	6597	6440	6643	6510	6465	6732	6888	7152	7286	7349	7187	7169	7179	7277	7334	7283	7271	7543	7343	7042	6975	7139	6871	6928	7031	6682	6810	6764	6669	6490	6495	6669
7970	7595	7606	7302	7366	7135	6987	6751	6856	6763	6928	6470	6395	6370	6275	6434	6337	6354	6312	6307	6301	6526	6380	6812	6768	6849	7371	7179	7135	7103	7178	7244	7355	7491	7428	7278	7396	6989	7045	7090	7013	6977	6924	7092	6972	6886	6622	6694	6654	6713
7923	7479	7459	7347	7232	7184	6975	6937	6846	6894	6841	6551	6331	6388	6345	6272	6324	6202	6313	6294	6373	6345	6596	6722	6834	6753	7131	7192	7293	7291	7103	7206	7456	7539	7659	7549	7328	7146	6835	6930	6907	7067	7086	6912	6928	6705	6809	6659	6713	6730
7457	7345	7763	7249	7064	7178	6835	6591	6745	6768	6630	6681	6405	6403	6273	6267	6609	6377	6455	6595	6415	6445	6495	6672	6902	6982	7024	7054	7140	6881	7077	7139	7161	7432	7490	7397	7075	6921	6823	6923	6938	7037	7192	7044	7020	6904	6827	6714	6849	6801
7569	7315	7438	7234	6980	7004	6876	6621	6641	6893	6664	6633	6600	6344	6444	6384	6552	6607	6447	6389	6490	6594	6605	6568	6925	6813	7049	6999	7021	7087	6990	7046	7260	7410	7299	7258	7112	7118	6920	6880	6856	6974	7117	7231	7299	6975	6771	6622	6680	6701
7225	7156	7332	7007	7015	6767	6804	6634	6755	6639	6580	6744	6584	6653	6510	6658	6729	6679	6473	6461	6787	6700	6745	6945	6909	6917	7040	6935	6941	7099	7004	6965	7174	7153	7398	7185	6922	6951	6843	6859	6842	6978	7113	7191	7145	7058	6764	6724	6645	6878
7372	7064	7180	6738	6728	6725	6791	6621	6746	6752	6532	6724	6674	6659	6835	6658	6697	6852	6702	6698	6792	6803	6923	6890	7096	7100	7004	7013	6893	6774	6911	6893	7011	7114	7077	6957	6819	6702	6741	6743	6945	6999	7216	7243	7070	6939	6956	6945	6915	6937
7262	7179	7246	6906	6789	6766	6796	6480	6568	6767	6832	6724	6861	6948	6852	7041	6930	6836	6737	6777	6961	6862	7050	7076	7206	7153	7081	6995	6833	6778	6702	6923	7073	7184	6936	6941	6871	6645	6574	6759	6924	6851	7250	7106	7134	6859	7154	6870	6936	7027
7327	7120	7167	7023	6718	6762	6647	6803	6643	6759	6800	6740	6793	6895	6991	7003	7077	6989	7007	6938	6884	6868	7231	7171	7170	7299	7060	6870	7016	6921	6785	6726	6923	7003	6973	6914	6574	6594	6728	6863	7004	7209	7145	7034	6854	6911	6951	7016	7004	7163
7503	7182	7201	7039	6814	6795	6663	6749	6725	6778	6880	6754	7008	6939	7010	6909	6946	6952	6909	7119	6981	7072	7255	7181	7164	7291	7109	6929	7071	6882	6764	6752	6946	6866	6989	6734	6714	6513	6555	6948	6965	7193	6898	6927	7027	6886	6946	6909	7015	7075
7548	7176	7309	7077	6769	6785	6659	6873	6930	6825	6880	6983	6999	6877	7007	7150	7145	6901	6972	6934	7074	7173	7312	7211	7216	7312	7018	6845	6994	6697	6772	6878	6877	6834	6897	6858	6684	6583	6667	6819	6975	6941	7114	6947	6862	6838	6931	6805	6929	7003
7720	7278	7281	7055	6942	6957	6887	6817	6875	6777	6872	6932	7080	7270	7194	7153	7096	7009	7136	7065	7296	7182	7158	7203	7136	7159	6941	6960	6634	6729	6789	6938	6895	6884	7004	6936	6852	6936	6827	6751	6816	7096	7021	6950	7083	6918	6647	6734	6820	6832
7958	7424	7431	7282	6954	7025	6987	7035	6957	6855	6844	7053	7173	7124	7148	7295	7161	7174	7110	7220	7389	7377	7155	7076	7245	7007	6884	6807	6659	6687	6813	6925	7128	6933	6905	6740	6814	6771	6913	6878	6931	7061	7105	6624	6836	6723	6867	6600	6864	6805
7646	7601	7450	7276	7253	7001	6836	7020	6875	6812	7010	6892	7083	7133	7093	7130	7111	7208	7165	7173	6994	7157	7105	6926	7095	6889	7046	6821	6676	6784	6797	6868	6992	6889	7031	6995	6889	6717	6939	6831	6927	7059	6759	6761	6662	6656	6547	6824	6892	6893
7615	7301	7341	7304	7204	6988	6853	6920	6851	6995	6951	6918	6993	7095	6961	6933	6886	6868	7108	6875	7039	6902	6911	6893	6727	6942	6831	6753	6617	6750	6833	6884	6771	6843	7022	6889	7212	6982	6842	6888	6981	7092	6979	6801	6738	6526	6784	6810	6848	6907
7598	7279	7413	7187	7225	7189	7306	6816	6925	6964	6808	6886	7146	6912	6853	6833	6852	6747	7025	6943	6957	6964	6592	6829	6838	6788	6828	6746	6616	6535	6561	6696	6887	7056	6935	6915	6999	6740	7038	7195	7214	6816	6882	6953	6877	6519	6589	6876	6894	7029
7609	7352	7439	7226	7107	7286	7244	6973	7010	6795	6866	6862	6828	6741	6794	6731	6600	6772	6831	6923	6924	6770	6610	6603	6673	6645	6550	6499	6591	6435	6450	6502	6803	6981	7206	7210	6701	6807	6839	7024	7028	6940	6911	6723	6744	6645	6766	6757	6646	7008
7765	7368	7507	7173	7322	7349	7385	7225	7068	7130	6861	6928	6774	6744	6535	6660	6689	6704	6706	6849	6798	6482	6474	6437	6473	6550	6580	6572	6443	6373	6364	6718	6725	6913	6995	7099	6922	6690	6873	6875	6721	6943	6852	6787	6660	6783	6757	6844	6934	7076
7589	7714	7614	7223	7253	7331	7482	7254	7149	7007	6926	7035	6813	6557	6485	6587	6598	6813	6830	6765	6571	6454	6272	6409	6468	6637	6722	6317	6332	6372	6287	6700	6740	7062	6864	6812	6848	6898	6762	6734	6611	6763	6883	6594	6571	6540	6611	6744	6947	7264
7706	7575	7646	7430	7374	7183	7255	7312	7129	6986	6789	6863	6528	6470	6408	6480	6555	6662	6655	6558	6621	6339	6382	6495	6604	6676	6476	6755	6414	6371	6330	6498	6838	6786	6896	6630	6865	6670	6698	6572	6692	6676	6732	6493	6597	6551	6651	6888	6902	7114
7418	7565	7701	7459	7488	7440	7292	7177	7035	6867	6811	6569	6583	6306	6147	6357	6494	6593	6730	6604	6427	6195	6538	6382	6518	6691	6536	6492	6276	6504	6410	6443	6521	6660	6777	6841	6783	6589	6662	6612	6584	6541	6635	6496	6588	6460	6536	6827	6873	7196
7595	7389	7703	7617	7479	7322	7214	6949	6960	6697	7057	6697	6571	6251	6376	6299	6333	6552	6508	6440	6170	6215	6221	6316	6555	6507	6605	6537	6461	6590	6612	6551	6613	6761	6756	6819	6606	6469	6538	6538	6533	6572	6504	6464	6324	6523	6486	6773	6845	6927
7636	7503	7584	7535	7460	7082	7198	7019	6957	6943	6773	6576	6536	6305	6220	6024	6399	6483	6638	6502	6301	6204	6324	6521	6569	6709	6616	6410	6593	6527	6553	6745	6541	6687	6678	6716	6557	6649	6651	6499	6362	6346	6380	6267	6138	6466	6557	6411	6882	6865
7518	7583	7618	7559	7419	7230	7057	6931	7003	6872	6678	6765	6642	6270	6113	6127	6339	6374	6587	6548	6243	6340	6345	6602	6563	6518	6607	6402	6528	6497	6705	6576	6683	6586	6574	6723	6610	6502	6488	6539	6493	6452	6319	6214	6356	6462	6502	6588	6821	6804
7365	7247	7461	7319	7239	7289	7118	6868	6947	6742	6622	6741	6679	6459	6310	6180	6340	6333	6279	6434	6279	6391	6470	6610	6640	6578	6627	6666	6493	6457	6452	6847	6612	6778	6611	6571	6637	6539	6572	6387	6561	6365	6320	6411	6535	6244	6432	6726	6744	6833
7514	7315	7435	7094	7128	7333	7157	7020	6713	6662	6604	6544	6414	6445	6418	6445	6478	6281	6489	6406	6520	6335	6518	6437	6543	6585	6639	6565	6534	6524	6624	6693	6645	6562	6555	6475	6545	6389	6656	6550	6342	6216	6346	6331	6207	6380	6447	6454	6574	6697
7613	7319	7302	7185	7075	7001	7024	6976	6824	6610	6608	6576	6694	6612	6471	6407	6526	6413	6433	6597	6562	6469	6461	6573	6670	6633	6678	6843	6875	6808	6625	6717	6646	6481	6640	6733	6703	6591	6704	6517	6419	6418	6304	6264	6321	6385	6207	6439	6262	6502
7606	7347	7188	7024	7030	7006	7088	6887	6843	6715	6850	6620	6575	6702	6610	6611	6589	6573	6574	6604	6497	6549	6626	6657	6610	6770	6826	6811	6866	6793	6843	6569	6540	6575	6670	6880	6899	6701	6616	6454	6458	6525	6450	6425	6365	6470	6420	6507	6411	6544
7912	7177	7430	7177	6939	6965	6914	6828	6627	6794	6672	6604	6518	6599	6716	6613	6482	6514	6447	6426	6446	6644	6666	6587	6694	6605	6764	6862	6739	6913	6679	6646	6552	6701	6665	6607	6772	6919	6577	6557	6483	6507	6538	6580	6374	6528	6506	6349	6453	6459
7695	7327	7381	7005	6831	6779	6679	6841	6743	6615	6564	6778	6580	6652	6683	6444	6491	6711	6581	6463	6602	6581	6794	6761	6610	6714	6553	6876	6600	6751	6752	6615	6609	6694	6708	6777	6825	6924	6745	6666	6539	6584	6797	6530	6529	6601	6598	6529	6545	6667
7674	7418	7284	6883	6790	6757	6837	6647	6730	6768	6708	6588	6755	6742	6731	6430	6522	6568	6579	6427	6775	6601	6621	6703	6694	6679	6616	6863	6962	6701	6889	6738	6524	6599	6907	6996	6748	6718	6750	6712	6611	6540	6515	6633	6793	6622	6601	6639	6622	6537
7625	7128	7293	7055	6598	6718	6669	6703	6489	6688	6463	6619	6701	6405	6627	6427	6519	6483	6337	6385	6628	6510	6575	6683	6753	6743	6776	6726	6941	6884	6920	6721	6831	6835	6732	6967	6858	6733	6929	6755	6558	6708	6934	6764	6822	6715	6812	6866	6547	6652
7481	7236	7190	6937	6774	6720	6578	6470	6371	6485	6630	6554	6553	6523	6408	6177	6324	6313	6467	6527	6485	6474	6697	6726	6675	6884	6738	6940	6970	6832	6869	6748	6870	6735	6766	6955	6812	6859	6789	6676	6708	6785	6804	6943	7040	6760	6828	6917	6683	6975
7513	7081	6955	6876	6699	6845	6552	6494	6186	6163	6314	6415	6388	6366	6130	6039	6258	6156	6198	6302	6406	6394	6491	6481	6606	6860	6785	6982	6708	6770	6592	6869	6849	6756	6920	6859	6654	6698	6900	6780	6807	6752	6929	7030	7163	7132	7035	7158	6979	7009
7105	6991	6933	6606	6786	6555	6542	6594	6292	6269	6244	6420	6304	6319	6229	6148	6017	6177	6083	6383	6383	6489	6452	6578	6604	6835	6888	6842	6747	6917	6754	6818	6631	6912	6743	6679	6725	6824	6708	6758	6881	6960	7026	7112	7381	7259	7174	7003	7019	7078
7221	6774	6745	6549	6683	6652	6622	6441	6194	6242	6233	6164	6308	6347	6211	6137	6293	6203	6215	6261	6463	6328	6488	6460	6629	6877	6863	6851	6781	6858	6879	6661	6718	6493	6817	6749	6664	6626	6633	6726	6707	6926	7100	7170	7286	7317	7188	7055	7055	7042
7099	6820	6684	6594	6544	6664	6674	6497	6418	6227	6282	6222	6348	6343	6317	6228	6028	6296	6350	6448	6404	6436	6447	6483	6673	6833	6977	6885	6762	6882	6750	6783	6639	6663	6630	6546	6615	6648	6774	6596	6827	7029	7027	7127	7213	7395	7199	7107	7059	6923
7083	6782	6770	6454	6466	6446	6643	6289	6202	6212	6163	6126	6342	6440	6332	6115	6230	6344	6268	6373	6437	6360	6547	6458	6466	6628	6743	6786	6702	6857	6547	6577	6680	6642	6481	6676	6445	6661	6792	6830	6883	6773	7066	7144	7093	7250	7306	7006	7149	7017
7055	6556	6670	6557	6541	6639	6486	6467	6315	6189	6201	6225	6281	6382	6281	6339	6283	6289	6431	6382	6447	6456	6550	6440	6428	6394	6792	6556	6762	6651	6580	6638	6317	6440	6304	6470	6364	6689	6703	6785	6747	6899	6801	6896	7035	7286	7019	7073	7075	7021
7048	6760	6893	6648	6591	6554	6303	6392	6377	6384	6108	6247	6315	6512	6515	6484	6458	6540	6352	6454	6531	6599	6610	6416	6624	6608	6641	6428	6689	6682	6595	6359	6440	6318	6398	6415	6551	6605	6669	6725	6825	6824	6856	6913	7071	6932	7158	7006	6929	6889
7294	6883	7060	6753	6537	6513	6445	6585	6506	6300	6402	6250	6442	6352	6556	6427	6860	6673	6634	6515	6690	6599	6819	6681	6600	6616	6588	6753	6705	6754	6593	6634	6460	6414	6588	6551	6623	6622	6678	6695	6799	6833	6897	7003	6946	6974	6942	6994	6948	6820
7373	7117	7004	6677	6393	6577	6449	6554	6495	6464	6479	6258	6372	6339	6595	6613	6793	6632	6790	6604	6639	6622	6786	6707	6716	6536	6787	6853	6728	6696	6532	6522	6622	6597	6439	6719	6683	6931	6830	6971	6751	6666	6835	6863	6929	6854	6917	6884	6950	6980
7368	7345	7081	6763	6628	6736	6586	6573	6580	6516	6515	6481	6387	6345	6496	6669	6663	6870	6598	6571	6667	6721	6650	6770	6835	6772	6879	6751	6791	6785	6774	6713	6434	6591	6509	6628	6938	6757	7075	6867	6739	6821	6786	6982	6862	6803	6904	6784	6986	7007
7639	7359	7345	6930	6594	6431	6545	6551	6572	6669	6449	6460	6263	6322	6558	6631	6871	6784	6477	6446	6404	6725	6886	6753	6764	6784	7028	6875	6874	6803	6620	6736	6728	6594	6721	6634	6975	6937	6819	6887	6942	6896	6705	6952	6880	6815	6866	6867	7010	7131
7830	7683	7567	7065	6919	6590	6663	6630	6713	6611	6668	6430	6463	6384	6574	6523	6428	6506	6584	6667	6536	6778	7123	6906	7018	7054	7130	6947	7005	6903	6859	6982	6888	6806	6885	6683	7434	7127	7235	6914	6938	7039	6692	6748	6736	6731	6622	6930	6924	7098
7947	7673	7562	7150	6968	6782	6831	6784	6626	6709	6593	6513	6367	6324	6542	6398	6534	6609	6541	6566	6519	6812	6953	6982	7040	7130	6946	6843	6859	6967	7016	7165	7111	7050	7065	7060	7263	7049	7080	7081	6958	6961	6847	6813	6736	6765	6697	6912	7143	7137
8005	7716	7621	7173	6873	6768	6912	6662	6709	6532	6614	6343	6356	6284	6405	6529	6404	6456	6444	6426	6565	6686	6951	7042	6973	7115	6923	6886	6882	7049	6974	7155	7161	7118	7189	7024	7053	7107	7304	7324	7020	6889	6797	6789	6601	6748	6864	6923	7173	7070
7874	7735	7652	7211	7077	6814	6775	6708	6564	6688	6378	6439	6422	6262	6357	6246	6395	6463	6311	6363	6549	6656	7053	6946	6991	7037	7126	6901	6963	6880	6949	6937	7122	7097	7116	7028	7039	7132	7108	7160	7066	6952	6607	6756	6736	6712	7004	6911	7231	7343
8052	7532	7510	6997	6739	6660	6665	6525	6751	6773	6510	6384	6351	6239	6316	6246	6358	6419	6552	6350	6625	6696	7111	6927	7048	7075	7006	6818	7009	6978	7134	7183	7213	6993	6991	6950	6912	6840	7112	7226	7068	6916	6787	6721	6785	6785	7099	7124	7315	7340
7770	7433	7308	6994	6766	6833	6778	6682	6576	6768	6745	6605	6598	6470	6381	6447	6547	6568	6716	6663	6746	6886	6900	7103	7246	7207	6983	6943	6741	7021	7249	7232	7229	7169	7094	7067	7069	7060	7121	7263	7215	6982	6820	6846	6920	6979	7223	7351	7347	7443
7748	7400	7299	6969	6812	6696	6615	6680	6923	6844	6571	6577	6646	6634	6466	6525	6692	6878	6936	7035	6994	6712	7122	7178	7124	7044	6919	6881	7017	6908	7185	7151	7156	6937	6970	7043	7094	7095	7119	7221	6948	7147	6910	6642	6821	6875	7114	7177	7183	7346
7668	7622	7265	7051	6825	6723	6728	6768	6707	6703	6630	6657	6699	6550	6632	6647	6654	6929	6922	7072	6903	6731	7127	7042	7082	7060	6956	6941	6947	6824	6903	6815	6948	6826	6838	6786	6910	7239	7231	7409	7246	6983	6772	6721	7026	7036	7256	7111	7344	7386
7661	7475	7383	7053	6851	6787	6728	6622	6528	6619	6581	6541	6549	6456	6553	6667	6940	6840	7012	6960	6883	6985	6854	7095	6925	6949	6976	6715	6648	6747	6715	6973	6863	6956	6843	6957	7030	7241	7237	7377	7259	6970	6763	6795	6978	7040	7150	7000	7287	7219
7684	7397	7730	7384	7099	6871	6832	6600	6838	6458	6482	6564	6481	6507	6489	6484	6833	6976	7055	6987	6949	6954	6715	7238	7072	6946	6872	6811	6953	6912	6758	6785	6879	6782	7011	7054	7237	7187	7227	7297	7175	7141	7064	7039	7094	7076	7110	7004	7266	7115
7795	7478	7678	7305	7069	7004	6639	6532	6403	6668	6567	6520	6575	6376	6415	6531	6785	7032	7106	7027	7039	6668	7030	7154	6904	6997	7020	6934	6888	6865	6892	6997	7088	6982	6968	7225	7381	7375	7177	7370	7146	7225	7327	7219	7245	7282	7317	7031	7123	7143
7860	7594	7708	7401	7169	6967	6677	6452	6622	6690	6680	6505	6480	6349	6349	6439	6667	6839	6959	6905	6891	7025	7042	7176	7038	6931	7022	6963	7100	7179	7078	7130	7198	7350	7440	7467	7512	7622	7501	7263	7247	7308	7341	7453	7236	7330	7216	7121	7345	7217
7669	7821	7679	7323	7094	7004	6827	6622	6483	6477	6531	6510	6337	6393	6402	6485	6665	6923	6799	7033	6979	7008	6881	7199	7223	7154	7221	7229	7179	7013	7125	7291	7355	7625	7664	7680	7629	7558	7369	7486	7342	7379	7570	7392	7501	7552	7449	7428	7219	7347
7822	7733	7867	7338	7299	6967	6919	6604	6518	6424	6476	6602	6444	6521	6360	6455	6707	6553	6729	6924	6757	6850	7029	7120	7163	7230	7277	7218	7217	7090	7105	7142	7239	7480	7589	7572	7831	7703	7454	7457	7531	7762	7680	7551	7610	7838	7531	7468	7329	7407
7876	7762	7764	7510	7191	6980	6643	6680	6471	6621	6581	6711	6602	6551	6471	6441	6368	6502	6661	6784	6887	6826	7067	7128	7075	7198	7152	7154	7106	7159	7058	7165	7255	7208	7415	7511	7618	7483	7429	7487	7465	7755	7637	7746	7807	7706	7675	7684	7324	7307
8086	7823	7702	7484	7092	7015	6811	6646	6586	6664	6717	6547	6686	6656	6431	6434	6439	6588	6732	6763	6912	6877	6840	6788	7094	7041	6983	7060	7020	7089	7152	7206	7081	7275	7363	7318	7418	7630	7364	7432	7403	7494	7720	7597	7864	7587	7759	7674	7613	7571
7960	7840	7695	7477	7019	6916	6573	6724	6592	6678	6810	6646	6574	6684	6606	6431	6554	6414	6558	6761	7069	6908	6926	7067	6751	6758	6878	6964	6914	6911	6998	7036	7268	7220	7212	7174	7324	7276	7413	7349	7398	7370	7587	7660	7651	7828	7759	7583	7602	7470
7690	7642	7585	7369	6906	6860	6734	6686	6666	6661	6707	6781	6547	6690	6691	6423	6753	6489	6634	6904	6969	6787	6754	7001	6833	6908	6723	6914	6848	6936	6769	6971	7226	7140	7179	7263	7168	7164	7143	7213	7392	7374	7382	7487	7725	7800	7729	7793	7654	7585
7805	7562	7627	7149	7057	6935	6761	6638	6775	6692	6835	6683	6703	6631	6469	6702	6764	6787	6813	6775	6834	7029	7037	7019	6856	6632	6729	6840	7253	6990	7045	7053	7169	7132	7297	7309	7091	7177	7151	7190	7322	7321	7406	7631	7919	7878	7767	7483	7632	7591
8005	7534	7449	7320	7093	6915	6962	6916	6831	6714	6643	6701	6798	6684	6703	6831	6799	6992	6775	6919	7038	6816	6867	6692	6827	6525	6818	7091	7204	7191	7132	7170	6986	7222	7348	7192	7280	7289	7259	7353	7327	7264	7440	7804	7988	8042	7852	7807	7844	7637
7915	7666	7616	7241	7186	7028	6924	6968	6884	6918	6744	6850	6790	6932	6725	6725	6870	7104	6947	6889	7080	6954	6941	6749	6616	6801	6997	7188	7474	7561	7192	7138	7234	7173	7362	7453	7319	7249	7318	7400	7504	7271	7562	7640	7850	7988	7970	7807	7864	7919
8206	7635	7552	7447	7321	7125	7199	7069	7075	6963	6902	6870	6822	6957	6790	7060	7000	7039	6918	6998	6960	6991	6909	6891	6783	6891	7034	7354	7426	7432	7290	7318	7344	7052	7211	7208	7352	7257	7399	6954	7232	7731	7409	7771	7844	8007	7906	7859	8015	7896
8304	7746	7824	7755	7510	7294	7351	7158	7212	7018	7053	6912	6948	6830	6891	7065	6927	6941	7027	6899	6999	6900	6873	6851	6805	7021	7147	7305	7297	7371	7367	7316	7236	7264	7127	7180	7249	7155	7091	7157	7340	7514	7546	7632	7961	7927	8095	7952	8104	7876
8556	8309	8151	7840	7448	7397	7406	7497	7150	7409	6929	7179	6749	6763	7023	7092	6876	6905	6975	6941	6797	6871	6878	7012	6970	7033	7212	7249	7298	7367	7259	7267	7273	7211	7100	7128	7184	7281	7082	7275	7322	7453	7519	7352	7690	7891	7939	8139	7884	7869
8416	8301	8064	7662	7686	7631	7623	7409	7384	7484	7175	7146	7075	6939	7010	6986	6987	7015	6851	6720	6744	7216	6879	6876	7211	7002	7000	7372	7414	7316	7299	7237	7263	7142	7174	7198	7235	7162	7253	7281	7358	7358	7561	7610	7544	7782	7973	7902	7814	7849
8560	8446	8231	7933	7728	7665	7587	7529	7731	7716	7380	7198	7070	7030	7069	7100	7187	6959	7029	6825	6976	7023	7129	7127	7193	7233	7165	7223	7501	7294	7214	7286	7266	7064	7199	7161	7047	7145	7390	7375	7298	7484	7454	7559	7777	7638	7680	7516	8037	7775
8550	8200	8207	7912	7745	7938	7624	7824	7863	7874	7505	7553	7336	7318	7154	7165	7076	7108	6937	7076	7226	7271	7255	7299	7261	7259	7343	7306	7185	7261	7065	7220	7320	7187	7007	7104	7327	7265	7282	7182	7422	7665	7585	7663	7907	7665	7704	7742	7861	8026
8423	8036	8174	8055	7855	7716	7734	7799	7824	7988	7638	7443	7630	7331	7317	7279	7178	7220	7174	7135	7163	7377	7303	7549	7396	7397	7480	7515	7526	7405	7316	7309	7188	7222	7374	7152	7195	7401	7366	7493	7614	7568	7847	7648	7733	7622	7884	7759	7984	8119
8395	8183	8113	8019	7928	7938	7982	8047	7750	7976	7923	7662	7553	7557	7414	7344	7286	7227	7187	7275	7307	7479	7395	7550	7710	7639	7643	7773	7609	7674	7360	7394	7361	7214	7230	7344	7502	7423	7683	7560	7623	7729	7784	7891	7781	7773	7785	7986	8074	8233
8223	8177	8149	8083	7855	8010	7892	7939	7943	7752	7598	7686	7609	7337	7350	7422	7343	7346	7342	7334	7421	7344	7563	7514	7685	7734	7625	7703	7547	7477	7349	7424	7409	7431	7446	7546	7582	7648	7613	7711	7716	7871	7729	7861	7669	7729	7819	8196	8317	8546
8312	8107	8356	8232	7967	8093	8104	7853	7813	7561	7605	7540	7408	7507	7338	7236	7218	7473	7622	7486	7648	7676	7436	7576	7678	7642	7689	7684	7646	7747	7609	7580	7519	7468	7625	7619	7584	7565	7690	7638	7936	7783	7961	7788	7928	7875	8010	7914	8287	8675
8247	8179	8270	8182	7968	8110	7718	7677	7729	7519	7433	7435	7420	7425	7482	7402	7407	7566	7640	7701	7598	7651	7593	7404	7842	7709	7635	7838	7892	7658	7650	7624	7470	7523	7559	7607	7631	7653	7727	7554	7581	7864	7495	8000	8038	8143	7959	8146	8295	8528
8187	8293	8393	8053	8116	7961	7566	7504	7461	7489	7365	7454	7329	7520	7680	7622	7484	7531	7638	7662	7830	7810	7716	7779	7766	7833	7794	7841	7959	7785	7704	7763	7633	7501	7623	7619	7555	7566	7581	7513	7566	7677	7740	7865	8081	8216	8045	8347	8682	8637
8411	8430	8196	8024	8067	7687	7699	7466	7454	7440	7550	7641	7447	7753	7522	7352	7584	7704	7737	7718	7703	7720	7695	7853	7785	7681	7642	7711	7679	7943	7707	7651	7615	7688	7733	7801	7767	7493	7792	7512	7488	7485	7816	7993	7902	8255	8214	8437	8567	8580
8369	8153	8192	7958	7729	7792	7565	7416	7474	7570	7608	7574	7653	7601	7867	7705	7897	7887	7895	8016	7871	7941	7924	8077	7899	7870	7868	7832	7864	7964	7985	7870	7846	7889	7864	7821	7988	7928	7601	7699	7629	7726	7737	8056	8080	8197	8308	8244	8293	8460
8308	8127	8164	7784	7763	7627	7666	7470	7612	7663	7775	7755	7821	7825	7819	7983	8111	8026	8049	7915	7973	8133	7871	8058	8043	7820	7793	7758	7894	8114	7945	7871	8098	7895	7884	7834	7937	8010	8066	7859	7829	7850	8071	8014	8194	8167	8209	8293	8406	8413
8349	8127	7922	7901	7680	7720	7557	7557	7685	7795	7773	7751	7745	7709	7764	8055	8121	8143	7887	8049	8060	7961	8010	8031	7910	7854	8033	7961	7942	8010	8080	7945	8019	8268	8034	8115	8186	7884	8084	8037	7931	8043	7947	8165	8260	8336	8308	8271	8235	8188
8318	7945	8114	7664	7634	7730	7720	7652	7617	7738	7747	7814	7868	7768	7830	7990	8009	8030	7886	8020	8051	8089	7920	7936	7911	7976	7852	8020	8187	8009	8124	8156	8225	8326	8477	8231	8224	8102	7980	8122	7846	7991	8014	8084	8220	8198	8175	8304	8243	8491
8246	7842	7847	7517	7591	7486	7491	7580	7806	7825	7624	7709	7803	7821	7819	8066	7853	7836	7891	7807	8114	8055	8029	8025	7972	8098	7887	8006	8199	8281	8170	8259	8338	8252	8253	8246	8149	8220	7988	8058	8095	7947	8084	8036	8295	8178	8179	8154	8342	8441
8322	8021	7804	7545	7338	7455	7383	7595	7520	7736	7505	7572	7885	7911	7650	7891	7803	7743	7655	7888	7884	7818	8000	7807	7865	7765	8093	7965	8121	8341	8221	8237	8323	8318	8304	8294	8198	8055	8063	7915	8250	8106	8154	8109	8014	8072	8377	8325	8311	8269
8193	7983	7891	7352	7457	7524	7554	7574	7504	7591	7383	7426	7792	7834	7789	7786	7632	7761	7696	7816	7851	7837	7755	7870	7721	7820	8038	8022	8037	8224	8337	8323	8229	8224	8159	8183	8151	7967	8230	8044	7924	8009	7878	8072	8055	8197	8207	8376	8313	8549
8136	7834	7979	7546	7430	7427	7636	7353	7412	7338	7382	7647	7540	7712	7736	7719	7733	7626	7577	7639	7773	7700	7809	7579	7644	7872	7889	7861	7910	8096	8107	8467	8108	8139	7900	7906	7912	8003	7820	7988	8012	7927	7914	8110	8007	8075	8284	8164	8603	8571
8287	8120	7940	7786	7704	7542	7682	7385	7522	7424	7450	7658	7760	7778	7633	7905	7711	7661	7612	7790	7704	7765	7759	7682	7794	7768	7909	7849	7913	8135	8054	8157	8061	7890	7866	7728	7773	7799	7916	7893	8042	7989	8108	7750	8137	8151	8328	8454	8417	8428
8243	8092	8118	7736	7598	7437	7599	7443	7308	7435	7370	7590	7867	7608	7632	7439	7647	7638	7790	7633	7931	7766	7717	7638	7913	7745	7752	7792	7783	7945	7904	7876	7750	7867	7912	7838	7755	7831	8166	7927	7979	7904	7956	7807	7790	8074	8359	8258	8482	8345
8333	8194	8262	7842	7622	7697	7390	7419	7486	7530	7538	7573	7811	7841	7681	7704	7580	7644	7800	7697	7647	7510	7628	7823	7868	7925	7840	7728	7729	7904	7886	7779	7712	7886	7697	7884	7905	7804	8055	8000	8064	8082	7940	8023	8036	7858	8137	8304	8608	8259
8627	8369	8428	7810	7785	7644	7370	7454	7491	7488	7451	7536	7423	7395	7598	7743	7595	7651	7571	7486	7933	7829	7684	7750	7630	7760	7867	7846	7699	7914	7814	7717	7815	7980	7986	8035	8172	7903	7924	8096	7942	8160	8079	8018	7825	7906	7834	8241	8296	8160
8730	8437	8509	7912	7510	7552	7539	7523	7529	7471	7428	7505	7303	7359	7318	7357	7524	7350	7449	7663	7528	7795	7559	7986	7633	7778	7819	7795	7655	7776	7796	7848	7717	7779	7846	7970	7996	8071	7969	8092	8034	8215	7874	8070	7818	7889	7894	8259	8293	8212
8761	8366	8473	7933	7480	7505	7452	7517	7405	7188	7279	7148	7200	7387	7284	7352	7316	7308	7450	7530	7423	7654	7817	7747	7605	7779	7584	7848	7897	7848	7667	7847	7677	7845	7966	7865	8073	8081	7851	8024	8067	8067	7836	7825	7875	7977	7904	8161	8131	8313
8762	8309	8237	7872	7701	7349	7579	7324	7437	7467	7129	7222	7127	7299	7298	7405	7109	7288	7303	7551	7578	7662	7541	7677	7527	7499	7706	7606	7642	7863	7837	7745	7769	7656	7927	7782	7815	7998	7806	7974	7947	7962	8054	7861	8092	7806	8284	8273	8175	8232
8628	8448	8482	7817	7805	7612	7656	7462	7372	7331	7361	7076	7068	7415	7175	7347	7310	7303	7522	7598	7505	7401	7462	7260	7478	7554	7638	7534	7466	7724	7670	7639	7617	7815	7748	7629	7822	7928	7802	7849	8028	7868	7899	7987	7838	7861	8189	8238	8290	8221
8604	8495	8182	8009	7818	7663	7585	7548	7506	7330	7325	7347	7445	7474	7481	7381	7539	7501	7454	7500	7564	7399	7445	7396	7251	7259	7411	7429	7537	7569	7761	7789	7562	7769	7582	7643	7607	7737	7873	7677	7962	7866	7979	7751	7751	7885	8055	8213	8397	8082
8556	8504	8470	8210	7777	7655	7470	7486	7431	7391	7337	7434	7376	7571	7432	7518	7756	7528	7471	7289	7426	7217	7325	7480	7327	7390	7497	7439	7389	7412	7726	7562	7840	7634	7543	7606	7696	7811	7724	7739	7800	8069	8029	8043	8006	8124	8141	8201	8106	8268
8687	8658	8460	8355	7797	7605	7510	7508	7534	7440	7515	7426	7502	7477	7472	7421	7544	7747	7479	7342	7231	7324	7515	7312	7327	7223	7295	7321	7391	7478	7626	7587	7858	7596	7684	7650	7833	7697	7827	7898	7887	8182	7853	8067	8172	8097	7929	8164	8537	8169
8840	8644	8570	8367	8019	7774	7689	7550	7512	7635	7674	7518	7159	7542	7595	7586	7524	7343	7498	7264	7228	7385	7489	7471	7409	7395	7325	7382	7457	7786	7657	7834	7860	7864	7769	7645	7765	7544	7836	7952	7915	8072	7736	8036	7949	7955	8058	8302	8336	8190
8870	8404	8581	8205	7910	7814	7878	7601	7616	7785	7672	7769	7575	7590	7474	7520	7538	7624	7444	7297	7370	7322	7383	7471	7591	7560	7490	7516	7361	7783	7881	7953	7993	7763	7957	7507	7796	7803	7869	7981	7934	7864	8007	8150	7991	8009	7904	8330	8446	8322
8691	8376	8281	8230	8169	7970	8081	7786	7810	7935	7808	7712	7605	7672	7825	7644	7808	7451	7517	7514	7324	7546	7527	7365	7830	7691	7649	7445	7666	7642	7867	7918	7965	7878	7738	7579	7674	7604	7527	7935	7879	7956	7945	8265	8148	8126	8031	8085	8259	8294
8414	8159	8316	8011	8064	7752	7908	7848	7629	7851	7805	7870	7728	7719	7517	7618	7508	7533	7381	7489	7522	7538	7674	7769	7626	7658	7660	7636	7468	7639	7896	8009	7904	7841	7662	7654	7688	7711	8018	8136	8068	8083	8216	8163	8435	8288	8209	8356	8309	8622
8215	8245	8074	7955	8000	7925	7800	7765	7710	7716	7683	7866	7702	7805	7646	7756	7710	7683	7520	7467	7644	7615	7540	7797	7902	7891	7875	7783	7750	7859	7883	7976	7874	7800	8021	7848	7861	8042	8046	8173	8203	8214	8091	8202	8365	8325	8147	8285	8186	8557
8327	7940	8258	8048	8001	7979	7808	7607	7690	7742	7874	7683	7693	7579	7622	7527	7653	7549	7895	7660	7547	7422	7754	7956	8090	7860	8063	7868	7962	7930	8047	8058	8042	7988	7855	7934	8116	8004	8154	8311	8113	7998	8273	8045	8069	8386	8315	8545	8400	8498
8269	8085	8156	7941	8023	7670	7813	7560	7815	7716	7686	7585	7703	7518	7750	7703	7673	7886	7838	7705	7602	7731	7884	8201	7929	8228	8230	7991	7784	7899	8073	8234	8083	8111	7909	7963	8186	8198	8217	8227	8060	8284	8049	8211	8137	8382	8353	8600	8520	8575
8245	8000	8075	7743	7900	7712	7519	7497	7708	7482	7679	7507	7404	7546	7599	7681	7833	7780	7684	7646	7733	7920	7976	7921	8069	7946	8090	8113	7826	7905	8341	8295	8127	8233	8258	8246	8226	8285	8317	8430	8176	8205	8216	8262	8308	8523	8479	8449	8555	8581
8264	7888	7943	7684	7578	7555	7608	7510	7562	7647	7528	7486	7400	7422	7591	7470	7737	7507	7709	7689	7787	7833	7931	8217	7909	8099	8009	8005	8055	8040	8104	8228	8321	8381	8192	8090	8096	8365	8273	8299	8449	8184	8101	8376	8276	8583	8545	8334	8397	8239
8102	7893	7911	7520	7646	7575	7518	7593	7456	7413	7436	7587	7535	7468	7528	7402	7572	7467	7537	7927	7838	7920	7938	8032	8025	7835	7999	7902	8130	8126	7998	8079	8243	8050	8202	8025	8148	8165	8314	8231	8119	8029	8026	8264	8238	8580	8402	8229	8498	8158
8333	7773	7998	7739	7513	7696	7473	7183	7284	7446	7402	7542	7361	7430	7453	7331	7501	7494	7521	7511	7684	7680	7708	7761	7761	7880	7797	7671	7823	7805	7843	8002	8090	7904	7711	7802	7772	7831	8019	8169	8138	7753	8133	8236	8391	8305	8372	8142	8206	7865
8310	7897	8087	7780	7763	7658	7510	7436	7224	7337	7243	7220	7354	7330	7434	7218	7393	7482	7522	7285	7525	7430	7564	7560	7532	7630	7700	7671	7495	7512	7673	7780	7995	7902	7693	7679	7575	7809	7886	7767	7918	7899	7941	8033	8050	8022	8157	7865	8108	7904
8534	8073	8355	8118	8047	7917	7626	7384	7231	7382	7276	7321	7272	7260	7128	7216	7222	7207	7173	7265	7392	7318	7431	7553	7367	7654	7416	7577	7430	7648	7656	7765	7962	7739	7616	7550	7527	7798	7871	7764	7653	7778	7924	7727	7910	7958	8079	7902	7892	7799
8545	8277	8482	8222	8057	8063	7636	7310	7202	7277	7287	7108	7211	7153	7099	6937	7109	7071	7132	6942	7038	7160	7347	7525	7369	7420	7536	7477	7538	7500	7837	7570	7956	7749	7748	7582	7463	7775	7601	7797	7656	7854	7906	7855	8065	8105	7885	7773	7670	7947
8759	8357	8515	8261	8282	7806	7720	7370	7252	7129	7083	7283	7105	6965	7099	6922	6915	6980	6989	7059	6970	7139	7245	7399	7670	7360	7608	7574	7651	7703	7856	7704	7683	7948	7650	7599	7515	7646	7719	7717	7735	7756	7895	7883	8044	7771	7707	7883	7510	7806
8839	8480	8654	8286	8412	8017	7494	7432	7266	6971	7099	7077	7393	7295	6951	6888	7059	6998	7315	7172	7078	7265	7473	7547	7414	7661	7819	7546	7659	7855	7756	7745	7929	7763	7833	7820	7772	7737	7695	7731	7822	7894	7964	8020	7930	7962	7890	7861	7658	7716
8969	8555	8505	8372	8157	7913	7581	7412	7315	7297	7301	7209	7188	7334	7154	6919	6956	6989	7166	7181	7267	7315	7534	7542	7546	7783	7721	7899	7945	7750	7661	7746	7609	8034	8069	7848	8022	7936	7796	7645	7886	7926	7967	8064	7982	8116	7942	7963	7856	7950
9011	8487	8517	8264	8123	7873	7677	7578	7393	7551	7428	7356	7175	7237	7258	7251	7197	7080	7245	7274	7489	7567	7594	7737	7711	7835	7754	8006	8013	7672	7877	7660	7843	7961	8084	8296	8159	7986	7868	7899	8022	7918	8061	8147	8324	8248	8193	7974	7811	7823
8718	8592	8449	8147	8212	7950	7837	7641	7482	7622	7498	7422	7477	7561	7329	7391	7360	7397	7343	7537	7586	7779	7711	7861	7900	7940	7932	7978	7892	7841	7916	7907	7968	8322	8268	8215	8323	8129	8075	8002	8070	8017	8055	8334	8543	8299	8205	7988	7923	7923
8673	8481	8428	8002	7927	7988	7603	7566	7449	7460	7533	7519	7590	7576	7406	7470	7431	7732	7605	7778	7664	7929	7872	7869	8002	8054	8131	8084	7840	7906	7867	7922	8080	8044	8307	8365	8180	8109	8118	8137	7945	8125	8092	8359	8469	8387	8323	8277	7632	7867
8552	8285	8400	8055	8164	7922	7878	7741	7515	7520	7427	7545	7733	7652	7582	7540	7613	7626	7813	7893	7915	8119	7890	8110	7956	8052	8168	8150	7896	7932	7958	7994	8140	8240	8423	8320	8418	8338	8140	8258	7949	8265	8180	8195	8317	8290	8198	7936	7969	7863
8729	8418	8395	8085	8043	7991	7979	8022	7629	7564	7606	7689	7820	7684	7605	7669	7585	7552	7752	8148	8023	8128	8188	7807	8074	8136	8266	8163	8102	8101	8137	8125	8113	8187	8236	8334	8288	8264	8358	8107	8141	8138	8408	8188	8147	8201	7937	7960	7865	7822
8769	8368	8489	8187	8346	8050	8135	7914	7882	7844	7671	7793	7756	7748	7584	7517	7572	7635	7537	7881	8044	7962	7937	7793	7926	8072	8157	8177	8023	7913	8136	8057	8081	8059	8326	8283	8076	8142	8132	8308	7917	8017	8071	8123	8197	8014	7909	7765	7696	7618
8788	8687	8381	8357	8126	8241	8040	7941	7969	7733	7764	7800	7743	7625	7783	7590	7588	7483	7511	7667	7979	7814	7883	7798	7838	7929	8040	7853	7940	8057	8061	7955	7798	7966	8140	8030	8072	8045	8036	8169	7949	7797	7926	7787	7867	7803	7820	7821	7482	7661
8998	8527	8719	8209	8188	8233	8064	7873	7701	7735	7639	7638	7775	7747	7644	7333	7542	7378	7652	7754	7676	7790	7708	7591	7891	7758	7826	7939	7795	7775	7807	7860	7592	7760	7747	7941	7845	7904	7986	8120	7835	7713	7549	7727	7683	7733	7684	7810	7526	7636
9100	8848	8606	8101	8089	8149	8048	7661	7492	7599	7414	7447	7773	7349	7342	7500	7429	7572	7480	7730	7629	7584	7637	7671	7676	7787	7506	7671	7664	7618	7671	7664	7741	7499	7602	7690	7746	7646	7732	7762	7689	7690	7466	7510	7568	7697	7677	7399	7477	7564
9391	8770	8729	8339	8264	7943	7844	7799	7494	7318	7338	7515	7449	7247	7179	7325	7268	7386	7369	7613	7563	7524	7681	7770	7480	7504	7584	7632	7467	7745	7408	7655	7459	7522	7476	7683	7520	7723	7682	7513	7508	7482	7436	7468	7464	7761	7723	7583	7380	7546
9340	8796	8663	8408	8177	8084	7829	7640	7273	7253	7283	7350	7078	7341	7201	7416	7298	7457	7404	7509	7564	7538	7543	7497	7493	7585	7446	7641	7595	7482	7579	7443	7738	7277	7545	7451	7516	7585	7406	7602	7335	7252	7261	7348	7469	7608	7689	7491	7434	7371
9394	8918	8702	8439	8266	8142	7879	7760	7471	7411	7252	7234	7344	7244	7283	7335	7238	7483	7386	7432	7416	7577	7633	7426	7485	7375	7431	7335	7381	7372	7709	7625	7524	7577	7468	7474	7473	7490	7406	7671	7421	7495	7386	7400	7529	7509	7852	7497	7373	7424
9213	8935	8741	8310	8286	8150	7950	7820	7609	7545	7351	7382	7446	7559	7571	7468	7359	7243	7563	7409	7364	7470	7639	7664	7638	7475	7418	7419	7552	7517	7709	7476	7559	7542	7310	7381	7485	7385	7423	7515	7385	7296	7449	7490	7598	7666	7345	7457	7326	7481
8849	8520	8785	8216	8177	8186	7874	7758	7669	7519	7549	7625	7714	7713	7516	7348	7469	7558	7528	7561	7482	7382	7571	7777	7984	7634	7526	7385	7559	7687	7651	7845	7649	7738	7434	7438	7594	7404	7489	7598	7445	7392	7471	7391	7474	7628	7551	7437	7486	7591
8833	8469	8638	8224	7984	8064	8061	7688	7689	7819	7759	7774	8013	7634	7682	7649	7605	7768	7708	7522	7602	7663	7763	7920	8036	7743	7757	7484	7615	7911	7829	7812	7878	7803	7696	7678	7953	7774	7899	7760	7504	7725	7660	7650	7650	7788	7495	7516	7474	7693
8751	8470	8486	7809	7920	7886	7787	7564	7829	7877	7669	8040	7776	7931	7905	7955	7852	7988	7973	7766	7948	7866	7873	8012	8027	7937	7876	7617	7823	7831	7958	7939	8023	7850	7972	7822	7937	7883	8015	7841	7767	7905	7865	7834	7599	7725	7805	7774	8040	7908
8283	8167	8136	7970	7622	7802	7899	7789	7615	7726	7768	7938	8039	8015	7950	8114	8330	8219	8336	8160	8191	8029	8152	8081	8268	7944	7935	7838	7700	7748	7716	7764	8139	8317	8062	7850	7965	8069	8165	7900	7871	7914	7916	7899	7855	7851	7976	7910	7813	8034
8050	7793	8041	7562	7623	7710	7904	7697	7776	7600	7746	7884	7902	8076	8045	7898	8206	8390	8504	8498	8060	8107	8038	8045	8042	7973	7796	7877	7742	7852	7780	7936	8206	8241	8118	8001	8153	8113	7898	7980	7769	8016	7954	7925	7776	7856	7929	7841	8028	8217
8059	7816	7859	7660	7666	7692	7810	7657	7487	7573	7656	7652	7842	7807	7958	8031	8369	8298	8389	8310	7983	8040	7846	7850	7773	8101	7855	8146	7942	7834	7974	7931	8010	8314	8083	7928	8095	8192	8069	8015	7730	7949	7859	7880	8044	7953	7970	8030	7949	8249
7948	7771	7831	7578	7415	7513	7701	7699	7743	7428	7546	7515	7681	7713	7738	7831	8192	8100	8140	8097	8075	7972	7690	7588	7687	7744	8021	8016	7777	7694	7726	8021	7869	7991	8064	7897	8017	7996	7905	7712	7546	7712	7866	7848	7839	7775	7978	7841	8161	7835
8032	7935	7769	7577	7549	7339	7638	7599	7610	7490	7464	7296	7492	7411	7714	7575	7877	7926	7767	7745	7788	7745	7629	7600	7436	7668	7821	7913	7861	7747	7795	7779	7626	7742	8030	7881	7727	7653	7790	7658	7751	7648	7612	7747	7732	7787	7933	7860	7918	7929
8157	8024	7741	7679	7464	7474	7538	7579	7433	7428	7388	7169	7428	7548	7263	7364	7634	7567	7533	7626	7619	7155	7409	7430	7576	7559	7753	7760	7812	7729	7614	7675	7773	7511	7564	7575	7421	7375	7452	7605	7571	7413	7658	7735	7603	7559	7926	7831	7993	8069
8357	7717	7810	7575	7402	7461	7514	7542	7519	7461	7168	7080	7297	7302	7319	7492	7360	7532	7410	7338	7263	7309	7146	7296	7328	7581	7566	7733	7632	7568	7526	7597	7618	7430	7507	7374	7346	7530	7536	7578	7595	7587	7462	7506	7482	7753	7661	7780	7730	7953
8122	7957	8021	7687	7505	7571	7454	7434	7255	7214	7305	7112	7264	7304	7225	7238	7195	7365	7304	7425	7272	7211	7029	7041	7236	7473	7615	7586	7406	7381	7527	7402	7554	7394	7260	7571	7312	7282	7410	7383	7433	7412	7424	7531	7398	7555	7650	7684	7597	7634
8245	8019	8192	7727	7434	7342	7389	7342	7176	7092	6865	7317	7263	7065	7409	7290	7355	7425	7513	7405	7232	7320	7171	6998	7126	7362	7607	7680	7378	7237	7414	7705	7728	7578	7629	7418	7293	7296	7368	7196	7452	7242	7195	7448	7491	7605	7587	7456	7579	7720
8472	7945	7913	7612	7553	7360	7264	7172	7001	7010	7173	7101	7150	7252	7203	7158	7325	7283	7306	7349	7327	7379	7276	7117	7059	7319	7503	7488	7666	7516	7565	7642	7783	7716	7754	7515	7389	7476	7502	7344	7496	7201	7333	7357	7343	7465	7494	7679	7800	7634
8229	7996	8032	7634	7460	7101	7068	6908	7106	7122	6976	7094	7099	7098	7110	7206	7249	7408	7318	7244	7446	7454	7241	7399	7231	7389	7526	7555	7464	7539	7861	7887	7859	7786	7827	7751	7713	7463	7459	7447	7438	7176	7296	7440	7404	7586	7695	7726	7548	7250
8046	7754	7785	7543	7198	7188	7247	7032	6945	6868	6937	7034	7001	7101	7013	7077	7199	7287	7307	7374	7442	7473	7597	7338	7398	7505	7733	7721	7729	7849	7853	7813	8054	7891	7946	7808	7687	7407	7700	7681	7561	7469	7317	7340	7355	7435	7477	7708	7589	7446
7664	7566	7445	7277	7315	7041	6917	7003	6869	6921	6829	6909	6931	7025	7049	6914	6962	7078	7271	7370	7638	7403	7526	7776	7770	7617	7708	7812	7789	7881	7903	8024	7950	7794	7744	7902	7594	7792	7960	7746	7613	7429	7528	7503	7350	7595	7539	7752	7445	7614
7359	7136	7356	7325	6955	7040	6852	6755	6782	6684	6996	6801	6784	6898	6924	6882	6951	7125	7311	7553	7458	7655	7660	7964	7735	7414	7786	7888	7928	7913	8059	7966	7761	7964	7687	7675	7848	7802	7758	7829	7999	7788	7599	7772	7572	7617	7563	7594	7582	7403
7398	7012	7116	6992	6913	6941	6649	6656	6578	6631	6694	6677	6671	6860	6777	6726	7035	7064	7207	7503	7425	7555	7663	7718	7575	7622	7746	7959	7965	7839	7884	8017	7980	7838	7931	7742	7774	7991	7980	8254	7985	7899	7684	7672	7676	7621	7697	7615	7557	7732
7232	6912	7087	6884	6855	6779	6680	6564	6524	6532	6476	6684	6818	6779	6801	6883	6921	7148	7181	7264	7408	7618	7699	7577	7592	7893	7695	7791	7860	7790	7882	7933	8009	7921	7797	7856	7756	7864	8018	8136	8063	7908	7827	7618	7703	7650	7775	7742	7809	7650
7349	6838	6707	6763	6545	6779	6579	6514	6561	6536	6538	6600	6433	6644	6803	6887	7100	6983	7287	7277	7374	7614	7674	7682	7747	7695	7671	7708	7873	7670	7858	7959	7987	7940	7918	7776	7830	7958	8060	8053	8049	8010	7799	7638	7804	7863	7745	7761	7741	7861
7071	6840	6846	6644	6580	6543	6558	6257	6322	6368	6547	6474	6685	6752	6966	7053	7007	7007	7155	7030	7331	7443	7561	7639	7489	7766	7815	7702	7819	7861	7891	7767	7996	8153	7929	8022	7933	7746	7923	8032	7842	7910	7756	7511	7820	7863	8047	7995	7846	7901
6977	6720	6768	6673	6499	6588	6423	6439	6369	6432	6554	6637	6771	6836	6855	7116	7069	7185	7249	7288	7377	7251	7460	7423	7699	7523	7471	7700	7636	7897	7909	7843	8075	7977	7955	8059	8008	8000	7672	7823	7909	7729	7664	7879	7900	8048	7946	7919	7938	8096
6924	6760	6776	6648	6548	6517	6607	6460	6540	6527	6722	6700	6842	6971	7062	7033	7081	7165	7379	7291	7373	7320	7462	7609	7606	7556	7553	7607	7377	7846	7823	7904	8043	8048	8124	7949	7782	7854	7655	7915	8065	7866	7716	7794	7928	7838	8013	7862	8048	8084
7022	6828	6961	6846	6708	6797	6719	6612	6646	6675	6798	6594	6908	6809	7105	6995	7057	7277	7245	7312	7466	7445	7692	7598	7498	7557	7638	7648	7722	7784	7696	7933	7908	8057	8069	8178	8163	8027	8194	7978	8078	8065	7823	7963	7958	8227	8036	8009	8180	8239
6756	6674	6883	6688	6757	6782	6908	6677	6686	6601	6756	6634	6844	6992	7261	7154	7129	7322	7608	7169	7454	7529	7433	7720	7594	7474	7665	7440	7767	7728	7811	8093	8098	8275	8280	8242	8035	8267	7967	7978	7761	7935	8002	8011	7865	7918	7858	7979	8205	8020
7020	6642	6757	6731	6805	6692	6835	6738	6555	6700	6584	6658	6622	7091	7390	7096	7290	7408	7376	7311	7307	7498	7515	7702	7574	7779	7633	7692	7740	7794	7730	8014	7988	8198	8198	8098	8321	8011	7863	7801	7860	7997	7963	7904	7878	7926	7766	7913	7959	8179
7049	6768	6714	6601	6596	6784	6921	6779	6446	6703	6578	6638	6817	6901	7064	7109	7103	7322	7168	7260	7267	7340	7319	7653	7722	7866	7878	7699	7675	7730	7944	7651	8040	7985	8129	8111	8272	7904	7871	7740	7634	8089	8072	7877	7830	7813	7849	7949	7894	7907
6994	6721	6911	6834	6782	6650	6735	6688	6716	6761	6717	6763	6767	6961	7177	7103	7156	7112	7159	7410	7356	7486	7594	7774	7562	7746	7657	7809	7749	7692	7702	7923	7869	7951	7826	7938	8160	7838	7810	7769	7606	7910	8036	8066	8002	7674	7762	7562	7788	7659
7002	6745	7051	6849	6796	6669	6706	6812	6771	6988	6671	6892	6815	6798	7003	7199	7044	7191	7195	7348	7338	7351	7304	7451	7419	7663	7835	7808	7657	7796	7714	7848	7772	7685	7756	7737	7853	7810	7584	7609	7791	7788	7900	7897	7856	7795	7689	7833	7445	7824
7259	7121	7038	6885	6728	6981	6774	6923	6952	6780	6780	6645	6621	6696	7021	7200	7112	7299	7220	7298	7293	7222	7228	7214	7285	7636	7758	7851	7855	7609	7675	7468	7605	7695	7693	7727	7909	7738	7414	7459	7611	7537	7482	7676	7709	7840	7706	7544	7574	7521
7446	7225	7253	6806	6733	6725	6890	7016	6967	6957	6773	6679	6608	6795	6855	7066	7066	7299	7154	7395	7185	7322	7229	7381	7305	7465	7568	7649	7697	7865	7753	7589	7555	7590	7324	7616	7633	7648	7411	7328	7458	7360	7570	7558	7556	7457	7585	7409	7754	7408
7520	7374	7283	6942	6901	6854	6957	6973	6860	6948	7132	6948	6886	6843	7064	7160	7070	7387	7361	7307	7410	7462	7473	7405	7754	7306	7507	7552	7516	7834	7497	7367	7634	7574	7722	7717	7727	7572	7436	7268	7571	7394	7374	7559	7488	7588	7448	7551	7582	7514
7485	7391	7372	7201	7012	6911	6982	6902	7028	6920	6880	6937	6874	7148	7061	7193	7245	7280	7414	7573	7563	7582	7482	7340	7453	7520	7624	7648	7619	7567	7442	7627	7464	7515	7521	7763	7631	7492	7510	7390	7281	7370	7557	7442	7553	7468	7429	7447	7599	7399
7543	7357	7433	7055	7099	6897	6902	6944	7045	7034	7059	6909	7038	6995	7479	7327	7257	7342	7545	7568	7738	7666	7535	7358	7500	7610	7470	7533	7461	7618	7746	7502	7617	7478	7457	7824	7724	7521	7493	7358	7547	7503	7398	7540	7503	7573	7454	7730	7553	7557
7421	7251	7347	7192	7112	6965	7031	7026	7119	7244	7050	6906	6921	6950	6921	7113	7164	7440	7333	7429	7494	7656	7433	7487	7648	7615	7443	7694	7680	7637	7631	7620	7611	7562	7800	7720	7638	7580	7518	7560	7738	7349	7448	7686	7674	7741	7711	7479	7665	7675
7271	7556	7348	6972	6910	6946	6972	6952	7213	7139	7069	6966	6930	6893	6794	7229	7128	7177	7252	7389	7503	7484	7563	7514	7528	7607	7609	7616	7486	7543	7521	7419	7906	7664	7668	7674	7677	7777	7543	7663	7495	7768	7579	7661	7559	7715	7594	7433	7471	7502
7478	7465	7542	7047	6688	6880	6993	6946	7022	7214	7049	6846	6993	6993	7026	7190	7259	7370	7569	7293	7490	7485	7349	7588	7496	7306	7432	7593	7331	7473	7172	7379	7696	7597	7608	7690	7818	7720	7541	7756	7605	7682	7859	7655	7638	7595	7654	7599	7637	7557
7601	7371	7598	7251	6901	6966	7167	7147	7198	7188	7012	7020	6882	6976	6786	7094	7014	7226	7208	7299	7340	7232	7176	7337	7386	7536	7479	7501	7077	7349	7310	7478	7484	7605	7517	7464	7569	7501	7886	7686	7729	7734	7834	7711	7668	7765	7547	7454	7534	7442
7510	7535	7340	7155	7013	7088	7148	7189	7385	7309	7321	7184	7111	7124	6994	7024	7264	7157	7011	7025	7348	7190	7352	7266	7238	7445	7375	7427	7282	7320	7403	7111	7453	7492	7440	7573	7571	7547	7658	7791	7762	7631	7714	7723	7787	7830	7803	7643	7645	7658
7667	7596	7609	7326	7122	7277	7134	7123	7261	7229	7284	7154	6994	7155	7073	7349	7284	7216	7411	7205	7156	7217	7104	7078	7167	7104	7327	7378	7368	7235	7096	7284	7274	7513	7432	7327	7389	7344	7766	7747	7547	7836	7533	7577	7811	7859	7681	7596	7691	7353
7604	7473	7763	7169	7242	7093	7257	7206	7427	7325	7415	7209	7062	7149	7190	7155	6921	6977	6921	7172	7142	7084	7048	7301	7459	7567	7449	7389	7242	7279	7291	7340	7331	7269	7487	7330	7357	7580	7754	7708	7700	7638	7765	7571	7793	7674	7749	7748	7776	7520
7757	7591	7589	7489	7462	7038	7226	7354	7413	7477	7276	7398	7201	7194	7327	7209	7237	7044	7292	7446	7360	7656	7544	7516	7556	7495	7526	7329	7566	7495	7426	7307	7402	7404	7484	7457	7623	7654	7583	7675	7633	7705	7699	7640	7654	7567	7828	7652	7792	7558
8090	7709	7775	7609	7319	7074	7258	7246	7384	7580	7477	7457	7496	7302	7158	7113	7205	6934	7203	7379	7400	7407	7404	7468	7381	7432	7463	7550	7574	7461	7337	7634	7272	7585	7694	7559	7628	7799	7729	7817	7834	7679	7755	7724	7716	7633	7676	7577	7653	7713
8222	7864	8212	7692	7351	7272	7456	7450	7365	7414	7381	7260	7301	7241	7195	7335	7434	7201	7378	7418	7782	7607	7593	7609	7658	7672	7600	7599	7562	7549	7399	7648	7578	7720	7559	7628	7479	7532	7670	7695	7584	7520	7820	7630	7640	7559	7598	7834	7739	7646
8286	8205	7843	7709	7726	7466	7429	7277	7345	7461	7466	7252	7207	7075	7001	7083	7037	7026	7238	7385	7817	7615	7519	7622	7748	7494	7474	7621	7676	7577	7574	7492	7685	7673	7671	7631	7407	7519	7517	7523	7483	7432	7629	7634	7535	7424	7584	7779	7634	7767
8538	8094	8130	7890	7621	7633	7710	7553	7188	7189	7093	7232	7176	7474	7159	7191	7295	7356	7569	7594	7649	7959	7765	7762	7453	7578	7374	7422	7804	7562	7481	7590	7518	7620	7479	7513	7494	7356	7501	7576	7702	7375	7417	7366	7641	7551	7640	7446	7775	7956
8325	8192	8463	8112	7994	7672	7413	7376	7613	7523	7296	7027	7123	6742	6856	6798	6932	6880	7083	7304	7269	7393	7319	7266	7451	7613	7547	7527	7604	7484	7682	7403	7323	7397	7510	7473	7381	7494	7375	7565	7390	7489	7634	7298	7366	7515	7634	7616	7672	7638
8620	8373	8562	8179	7998	7942	7775	7535	7239	6998	7140	7129	7283	7310	7322	7024	7257	7290	7307	7275	7429	7584	7500	7435	7331	7309	7408	7428	7542	7342	7309	7395	7388	7384	7341	7487	7341	7238	7453	7652	7535	7548	7551	7210	7363	7585	7501	7587	7620	7856
8220	8269	8495	8225	8241	7765	7450	7572	7795	7632	7399	7285	6799	6795	6781	6689	6829	6799	6868	6798	7002	7183	7242	7466	7327	7386	7426	7467	7234	7288	7298	7411	7426	7380	7493	7350	7203	7626	7530	7662	7822	7539	7306	7598	7397	7498	7492	7529	7704	7786
8491	8130	8472	7978	7911	7712	7906	7486	7453	7184	7414	7294	7357	7442	7397	7037	7325	7164	7392	7283	7414	7369	7575	7433	7275	7094	7084	7370	7263	7384	7201	7401	7416	7423	7208	7371	7412	7113	7699	7804	7614	7422	7607	7666	7635	7550	7481	7479	7673	7762
8123	8007	8356	8081	7780	7821	7622	7354	7709	7581	7687	7442	7101	6911	6748	6555	6833	6609	6606	6895	6784	6845	7073	7225	7416	7274	7285	7133	7200	7268	7424	7424	7160	7468	7481	7242	7140	7610	7621	7612	7794	7640	7558	7761	7687	7688	7715	7415	7495	7885
8128	7874	8203	7769	7775	7484	7649	7678	7502	7308	7395	7147	7230	7095	7244	7159	7086	7174	7183	7257	7403	7435	7311	7218	7053	7144	7223	7210	7264	7358	7261	7307	7506	7197	7252	7521	7547	7391	7644	7720	7437	7674	7708	7626	7749	7808	7616	7673	7598	7800
8198	8115	8214	7848	7651	7515	7541	7367	7251	7732	7498	7628	7498	7121	6858	6773	6694	6851	6793	6734	7040	7066	7271	7354	7431	7468	7256	7061	7108	7507	7462	7724	7410	7399	7404	7309	7505	7810	7639	7756	7788	7536	7676	7924	7746	7709	7586	7690	7506	7541
8762	8318	8254	8089	7775	7521	7415	7563	7450	7637	7392	7337	7357	6995	7175	7077	7149	7219	7157	7365	7236	7379	7068	7145	7195	7267	7245	7572	7351	7476	7330	7535	7707	7521	7467	7749	7588	7370	7734	7649	7468	7791	7817	7560	7800	7667	7590	7659	7325	7542
8554	8369	8696	8116	7671	7812	7751	7564	7573	7316	7476	7378	7393	7230	7150	7164	7088	7185	6966	7166	7170	7304	7420	7403	7407	7236	7113	6816	7284	7483	7620	7470	7459	7531	7401	7424	7656	7616	7446	7504	7789	7547	7576	7442	7599	7547	7701	7567	7651	7283
8884	8775	8541	8026	8029	7820	7498	7407	7604	7654	7642	7747	7815	7445	7440	7092	7204	7226	7306	7222	7218	7095	7161	7104	7176	7416	7592	7318	7193	7408	7366	7509	7648	7352	7576	7681	7439	7490	7559	7441	7555	7746	7455	7374	7459	7224	7570	7579	7446	7467
8838	8249	8445	8443	7894	7446	7456	7664	7716	7726	7566	7538	7362	7345	7310	7083	7342	7293	7255	7189	7212	7199	7051	7343	7168	6981	7277	7283	7515	7581	7295	7287	7416	7463	7551	7516	7469	7445	7587	7782	7829	7592	7442	7174	7528	7410	7496	7397	7452	7306
8664	8655	8592	8073	7933	7817	7953	7661	7520	7261	7599	7507	7569	7846	7577	7542	7522	7631	7722	7534	7620	7480	7418	7556	7236	7178	7200	7251	7204	7621	7511	7499	7409	7586	7737	7566	7703	7803	7493	7473	7968	7549	7457	7444	7164	7451	7607	7674	7722	7556
8841	8464	8143	8092	8113	7745	7558	7337	7488	7538	7919	7708	7651	7484	7147	7290	7293	7150	7195	7233	7283	7349	7509	7553	7394	7449	7264	7233	7349	7283	7255	7427	7502	7831	7518	7602	7516	7683	7662	7553	7523	7637	7289	7466	7453	7526	7561	7886	7567	7547
8549	8408	8709	8263	7677	7496	7578	7872	7812	7547	7174	7017	6992	6717	7019	6997	6910	7070	7141	7152	6784	6755	6877	7065	7090	7272	7428	7410	7395	7516	7492	7315	7191	7520	7627	7429	7560	7435	7634	7917	7591	7528	7681	7204	7481	7442	7620	7789	7768	7622
8826	8877	8534	7582	7684	8094	7917	7598	7202	6992	6787	7123	7073	7269	7237	7474	7478	7764	7616	7765	7592	7606	7269	7218	6988	6916	7196	7264	7256	7362	7591	7604	7353	7353	7471	7564	7624	7493	7628	7796	7826	7537	7470	7501	7352	7307	7676	7728	7672	7590
9286	8497	8087	8034	8245	7926	7460	6918	7239	7341	7363	7512	7298	7175	7034	6963	7052	6939	7119	7464	7407	7645	8072	7914	7583	7492	7451	7139	7054	7216	7284	7396	7576	7624	7451	7711	7891	7876	7715	7651	7740	7737	7426	7710	7524	7491	7691	7606	7536	7756
8925	8130	8489	8585	7919	7267	7312	7515	7472	7479	7177	7185	6807	6323	6328	6230	6385	6376	6570	6564	6620	6751	6792	7186	7557	7592	7668	7660	7432	7417	7462	7353	7376	7642	7820	7577	7327	7879	7849	7773	7746	7873	7567	7618	7552	7596	7710	7826	7647	7755
8560	8525	8963	7875	7465	7577	7930	7662	7293	7192	6871	6826	6628	6503	6567	6753	6937	6887	7230	7151	7166	7013	6879	6568	6735	6858	7351	7672	7760	7592	7742	7442	7470	7576	7708	8107	7582	7621	7644	7895	7657	7578	7798	7564	7659	7841	7515	7647	7718	7754
9201	8720	8075	7669	7917	8135	7622	7260	7248	7020	7182	7119	6988	6937	6872	6890	7213	7657	7466	8021	8212	8243	8169	7849	7401	7102	6851	7186	7656	7880	7800	7694	8025	7709	7434	7730	7858	7708	7510	7852	7864	7650	7685	7609	7489	7791	7670	7686	7781	7833
9029	7925	7761	7992	8148	7787	7269	7326	7084	7361	7199	7029	6958	6889	6746	6836	6926	6864	7127	7117	7573	7790	8232	8275	8576	8251	7534	7390	7237	7550	7679	7770	7753	7723	7662	7388	7932	8071	7481	7703	7827	7522	7563	7784	7751	7493	7614	7331	7623	7821
8305	7781	8349	8423	7633	7346	7413	7498	7096	6848	7263	7257	7373	7250	6875	6787	6537	6710	6668	6542	6753	6720	6859	7192	7909	8373	8467	8347	7735	7586	7611	7641	7487	7552	7921	7392	7361	7820	7720	7248	7698	7870	7474	7571	7643	7538	7495	7387	7449	7462
7978	8296	8563	7626	7330	7357	7606	7398	6910	7268	7612	7799	7629	6990	6710	6478	6393	6597	6815	6932	6820	6810	6521	6750	6734	7197	8148	8308	8192	8025	7738	7686	7424	7307	7772	7654	7142	7317	7759	7578	7370	7651	7538	7480	7392	7528	7269	7437	7204	7294
8158	8611	8236	7448	7473	7722	7546	7337	7400	7762	7731	7328	6841	6324	6172	6209	6366	6562	6894	7115	7265	7336	7119	7076	6887	6792	7063	7672	8254	8174	7859	7587	7438	7115	7565	7971	7542	7150	7440	7679	7347	7351	7479	7151	7118	7511	7314	7430	7329	7053
9023	8433	7558	7478	7685	7646	7493	7403	7998	7748	7165	6257	6125	6235	6489	7036	7028	7478	7419	7509	7747	7681	7811	7638	7538	7182	6876	7098	7567	8145	8022	7741	7705	7451	7145	7468	7742	7253	7113	7698	7431	7186	7224	7406	7139	7346	7291	7145	7563	7157
8947	7773	7449	7853	7809	7568	7502	7754	7608	6789	6231	6219	6678	7205	7884	8401	8505	8487	8314	8020	8027	7996	7789	7998	7945	7761	7497	7107	7177	7602	7903	8074	7674	7556	7298	7206	7549	7563	7073	7451	7840	7224	7129	7443	7207	7184	7458	7030	7274	6961
8685	7399	7926	8175	7697	7477	7705	7544	6734	6347	6565	7387	8246	9264	9527	9665	9303	9064	8754	8659	8442	8342	8083	8056	8132	7903	7975	7608	7253	7156	7445	7834	7852	7666	7432	7116	7324	7631	7390	7303	7795	7266	7062	7314	7286	7144	7308	7041	7146	7175
8130	7553	8566	8293	7844	7595	7419	6888	6488	6624	7476	9071	9906	10072	9965	9411	8684	8489	8340	8056	8025	8175	8217	8215	7991	8071	8115	7864	7579	7355	7178	7700	7966	7873	7470	7146	7069	7508	7447	6956	7547	7710	7138	7292	7265	7191	7092	7164	7022	7437
7893	8005	8702	8307	7675	7509	7098	6700	6731	7776	9015	10038	10037	9397	8609	7722	7123	6636	6587	6704	7109	7409	7913	8064	7904	7996	7955	8070	7756	7452	7164	7219	7710	7820	7816	7451	7009	7362	7602	7097	7251	7668	7318	7145	7318	7047	7044	7238	6924	7221
7917	8610	9023	8061	7553	7240	6860	6908	7493	8739	9773	9656	8808	7716	6446	5719	5227	4849	4962	5234	5652	6445	7062	7685	8128	7906	7744	7883	7793	7731	7277	7065	7432	7918	7777	7532	7063	7487	7389	7255	7013	7530	7301	7182	7347	7292	7000	7235	6891	7075
8090	8708	8801	7870	7315	7250	7035	7357	8416	9499	9607	8802	7368	5995	4947	4204	4134	4001	4020	4223	4678	5347	6042	6962	7807	7781	7753	7657	7763	7602	7488	6866	7060	7574	7634	7648	7179	7413	7451	7317	7131	7522	7370	7057	7337	7320	7151	7189	6939	7183
8510	9147	8711	7550	7223	7086	7147	7589	8611	9258	8892	7246	5917	4705	3963	3958	3995	4118	4111	4246	4268	4626	5316	6330	7282	7824	8068	7602	7660	7484	7443	6866	6977	7278	7589	7342	7173	7226	7602	7505	7025	7471	7283	7039	7262	7366	7139	7190	7232	6993
8741	9133	8543	7574	7284	7461	7503	8125	8861	8783	7780	6289	4814	3993	3883	4144	4730	4843	4798	4499	4353	4243	4710	5590	6670	7527	7960	7861	7525	7404	7579	6792	6648	7126	7513	7481	7384	7312	7585	7599	7090	7231	7534	7089	7236	7194	7275	7200	7363	7063
8940	9040	8572	7466	7472	7535	7924	8226	8610	8329	7041	5488	4277	3848	4077	4804	5367	5597	5529	5214	4676	4362	4377	5257	6283	7457	7915	7773	7355	7193	7423	6969	6770	7112	7651	7776	7488	7543	7392	7515	7275	7063	7493	7313	7243	7403	7198	7232	7437	7181
8980	9167	8387	7579	7595	7717	8037	8362	8607	7770	6465	5179	4251	4117	4673	5351	6064	6419	6560	5927	5146	4463	4305	4766	5788	7135	8138	8102	7589	7217	7208	7126	6744	7046	7818	7590	7286	7393	7710	7626	7441	7196	7378	7149	7228	7319	7041	7224	7249	7191
8947	9349	8314	7540	7572	8030	8066	8326	8391	7459	6331	4999	4317	4332	4788	5707	6373	6695	6761	6157	5486	4668	4379	4580	5638	7364	8301	8518	7770	7369	7289	7205	6809	6971	7887	7695	7080	7566	7853	7565	7364	7355	7203	7350	7354	7346	7070	7212	7247	7225
8921	8953	8441	7752	7558	7870	8045	8188	8189	7566	6355	5111	4334	4358	4850	5567	6385	6671	6769	6197	5228	4623	4121	4452	5664	7250	8288	8516	7940	7238	7289	7042	6796	7130	7632	7626	7017	7322	7712	7450	7447	7443	7432	7260	7254	7454	7150	7199	7312	7082
8901	9247	8637	7519	7565	8071	8177	8148	8164	7537	6405	5252	4589	4158	4543	5435	5898	6218	6122	5729	4885	4307	3999	4369	5802	7379	8572	8523	7770	7087	7204	6988	6552	7198	7924	7526	6849	7498	7590	7434	7455	7311	7481	7456	7366	7320	7201	7328	7225	7204
8632	8934	8526	7402	7362	7813	8149	8223	7996	7821	6751	5638	4662	4415	4354	4787	5118	5522	5409	4865	4365	3887	4054	4582	6086	7785	8916	8634	7813	7091	6902	6852	6574	7331	7845	7223	6738	7563	7549	7399	7330	7254	7327	7072	7288	7287	7081	7275	7115	7239
8474	8555	8579	7306	7180	7443	7944	7961	8212	7665	7085	6294	5103	4389	4112	4199	4423	4610	4371	4190	3787	3746	4152	5240	6630	8443	9127	8623	7747	7034	6973	6934	6577	7554	7593	7001	6939	7659	7443	7273	7348	7337	7550	7257	7370	7213	7113	7245	7193	7262
8135	8382	8486	7456	6864	7104	7730	7886	8013	7943	7500	6732	5724	5048	4311	4127	3852	3866	3836	3685	3747	4102	4977	6270	7967	9012	9065	8179	7082	6869	6878	6552	6821	7509	7557	6469	6949	7624	7163	7020	7325	7166	7312	7288	7330	7272	7308	7167	7099	7223
8146	7953	8542	7802	7004	6902	7419	7797	7940	7780	7744	7319	6430	5768	5268	4637	4288	3882	3946	4066	4380	5304	6342	7657	8998	9149	8634	7679	6845	6611	6531	6785	7043	7668	6933	6446	6960	7598	6831	7136	7531	7102	7400	7360	7434	7481	7432	7281	7364	7243
8069	7754	8226	8026	6937	6842	7141	7753	7844	7928	7848	7452	7248	6851	6298	5781	5296	5049	5113	5374	5939	6994	8161	8999	9669	8968	8013	6842	6546	6610	6743	6764	7246	7595	6778	6461	7457	7462	6630	7365	7206	7171	7333	7274	7516	7013	7430	7234	7281	7345
8232	7874	8222	8027	7233	6878	7074	7613	7873	7964	7739	7708	7577	7728	7489	7221	7054	6730	6841	7180	7895	8808	9543	9783	9207	8277	6867	6258	6669	6892	6849	7188	7399	7193	6386	6626	7675	6900	6535	7538	6990	7055	7208	7293	7586	7222	7327	6996	7498	7179
7883	7848	8024	8100	7736	7029	6749	7380	7771	7942	7836	7761	7847	7855	8118	8288	8228	8464	8638	8852	9274	9960	9782	8964	8073	6715	6168	6402	7020	7247	7283	7270	7504	6781	6330	7190	7327	6526	6918	7413	6825	7369	7296	7205	7392	7412	7296	7207	7505	7194
7905	7832	7966	7926	7857	7377	6964	6886	7448	7916	7872	7615	7578	7805	7977	8318	8645	8901	9029	9287	9183	8960	8504	7445	6323	5871	6030	6742	7310	7489	7439	7480	7081	6247	6792	7581	7205	6405	7382	7386	6877	7341	7071	7285	7075	7294	7158	7466	7447	7362
7508	7889	7915	7810	7870	7762	7497	6916	6971	7448	7641	7761	7695	7518	7450	7786	7906	8095	8088	7966	7602	7339	6577	5884	5672	6123	6792	7494	7515	7566	7317	7185	6765	6549	7375	7441	6418	6711	7495	6868	7064	7231	7158	7377	7021	7165	7205	7399	7337	7402
7672	7404	7723	7613	7709	7882	7686	7566	6938	6781	7202	7464	7510	7566	7441	7585	7403	7175	7030	6633	6296	6065	5799	5946	6306	7026	7551	7754	7419	7298	7278	6778	6365	7071	7712	6981	6544	7151	7245	6737	7196	7352	7525	7085	7014	7292	7345	7406	7074	7349
7953	7454	7567	7412	7486	7623	8052	7968	7432	6610	6477	6788	7160	7384	7681	7466	7357	7027	6852	6606	6347	6392	6582	6861	7292	7610	7682	7374	7113	7245	6892	6779	6832	7692	7254	6310	6761	7172	6658	6804	7353	7081	7352	7215	7512	6970	7590	7420	7245	7410
7745	7572	7501	7304	7111	7282	7734	8040	7994	7556	6736	6402	6450	6799	7173	7230	7494	7300	7229	7074	7061	7115	7427	7569	7555	7428	7153	7173	7114	6698	6660	7030	7434	7439	6643	6651	7269	7044	6704	7263	7065	7308	7307	7260	7358	6959	7693	7140	7564	7184
7359	7737	7659	7380	7036	7050	7303	7643	7960	8134	7684	7074	6532	6463	6595	7059	7065	7000	6903	7130	7141	7213	7221	7477	7151	7174	7010	7035	6843	6880	7121	7512	7652	6753	6643	7200	7353	6768	7031	7306	7103	7428	7317	7552	7285	7417	7513	7467	7506	7293
7087	7414	7670	7542	7167	7290	7211	7068	6997	7568	7886	7837	7769	7667	7152	7020	6869	7143	7230	7029	7129	7165	6971	7076	6944	7085	7052	6918	6909	7158	7571	7457	6809	6627	7315	7666	6793	6879	7306	7110	7220	7369	7558	7361	7291	7554	7104	7695	7419	7546
7624	6993	7423	7417	7356	7348	7451	7272	6858	6549	6906	7172	7764	7980	8047	7907	7791	7620	7583	7458	7474	7242	7180	7101	7159	7089	7153	7191	7455	7744	7422	6821	6902	7349	7584	7015	6769	7275	7301	7018	7295	7525	7453	7035	7405	7458	7223	7631	7489	7496
8023	7349	7263	7095	7227	7327	7426	7461	7314	6710	6472	6386	6648	7010	7275	7448	7537	7402	7442	7358	7114	7104	6868	6735	6869	7110	7404	7498	7680	7383	7021	7018	7580	7720	7094	6728	7306	7411	6834	7167	7514	7440	7221	7289	7535	7203	7634	7343	7651	7370
7675	7649	7671	7058	7006	7240	7184	7135	7360	7407	7106	6843	6766	6354	6304	6385	6416	6528	6593	6540	6470	6580	6744	7058	7326	7459	7496	7419	7079	6935	7292	7611	7736	7167	6852	7361	7428	7204	7231	7357	7526	7297	7293	7494	7221	7658	7419	7573	7679	7481
7543	7310	7634	7529	7265	6992	6986	6874	6877	7096	7351	7453	7501	7465	7121	6975	6960	6953	6895	6758	7031	7046	7204	7385	7375	7343	7052	6983	7126	7477	7650	7772	7054	7076	7452	7533	7210	6919	7549	7548	7320	7316	7657	7314	7513	7590	7333	7980	7697	7745
7933	7562	7342	7207	7158	7210	6983	6878	6686	6621	6569	6590	7020	7287	7505	7304	7619	7377	7517	7497	7139	7095	7056	6885	6864	6804	7098	7444	7627	7780	7405	7105	7350	7674	7609	7166	7149	7575	7543	7257	7489	7941	7577	7594	7556	7455	7713	7519	7959	7901
7927	7768	7478	7192	7072	7288	7118	7029	6879	7004	6752	6502	6540	6357	6397	6575	6709	6764	6660	6723	6570	6565	6537	6853	6905	7277	7539	7357	7210	7122	7234	7503	7835	7560	7329	7371	7671	7661	7133	7474	7966	7766	7445	8166	7487	7735	7701	7606	7984	8117
8062	7829	7990	7574	7141	7021	6947	6858	6887	6863	7205	6931	7001	6912	6812	6719	6707	6770	6765	6790	6841	6823	6827	7072	7236	7038	7021	6985	7141	7547	7737	7670	7444	7232	7515	7757	7451	7207	7339	7795	7494	7468	8059	7524	7667	7956	7515	7887	7735	7995
8260	7983	7874	7823	7578	7251	6711	6774	6961	6891	6793	6940	6948	6835	6818	6946	7178	7172	7246	7236	7232	7020	6994	6958	6970	6928	7159	7092	7495	7505	7416	7351	7365	7933	7581	7567	7405	7620	7586	7314	7353	7911	7547	7805	8029	7551	7943	7561	7862	7841
8290	8082	7875	7432	7466	7393	7254	6991	6676	6654	6696	6840	6803	6635	6696	6531	6779	6936	6989	7088	6968	6855	6916	6870	7033	7165	7314	7137	7179	7181	7271	7576	7886	7498	7230	7400	7663	7585	7304	7529	7768	7659	7565	8068	7488	8048	7873	7719	7714	7788
8226	7927	8077	7676	7382	7061	7160	7251	6984	6839	6632	6535	6839	6739	6474	6618	6517	6617	6882	7047	7090	6907	7022	7188	7005	6966	7054	7029	7188	7504	7438	7411	7294	7274	7579	7605	7645	7352	7456	7610	7471	7568	7740	7574	7853	7859	7704	7878	7656	7991
8226	7878	7868	7784	7663	7313	7008	6869	6779	7054	6937	7016	6792	6822	6679	6637	6635	6743	6873	7177	6992	7154	7091	7050	7055	7166	7189	7373	7199	7260	7253	7156	7417	7304	7459	7474	7368	7695	7464	7279	7489	7728	7285	7729	7906	7785	8018	7544	7913	7845
8320	8013	7960	7595	7574	7518	7493	7306	6887	6748	6521	6587	6738	6597	6703	6682	6672	6937	6917	7014	7105	7040	6956	6787	7289	7006	7001	7143	7208	7368	7520	7340	7304	7382	7510	7426	7653	7385	7331	7807	7522	7403	7624	7729	7562	8282	7602	7898	7879	7927
8087	7958	8043	7695	7641	7289	7128	7156	7068	7113	7187	6962	6865	6701	6626	6535	6694	6530	6725	6805	6871	6849	7017	7166	7325	7392	7405	7350	7239	7245	7265	7337	7573	7436	7503	7394	7692	7790	7606	7390	7426	7699	7597	7704	8055	7833	7938	7948	7853	8139
8203	7916	7935	7699	7606	7557	7434	7221	7096	6981	6802	7077	7078	7074	7100	6851	7057	6980	7236	7304	7425	7288	7219	7283	7133	6988	6967	7217	7229	7389	7633	7347	7447	7423	7630	7554	7773	7587	7525	7540	7708	7375	7572	7964	7722	7832	7885	7832	7949	7955
8131	8343	8288	7794	7689	7497	7487	7408	7443	7408	7175	6940	6856	6759	6554	6561	6622	6581	6635	6920	6825	6761	6787	7043	7218	7483	7529	7575	7258	7004	7078	7410	7298	7485	7291	7620	7386	7730	7771	7370	7389	7481	7453	7318	7790	7664	7881	7894	7864	7889
8146	7877	8235	8001	7791	7540	7563	7490	7273	7186	7175	7210	7052	7241	7036	7101	7163	7208	7289	7575	7468	7571	7548	7615	7274	7065	7246	7223	7218	7465	7367	7339	7200	7514	7485	7495	7671	7543	7529	7523	7478	7386	7360	7565	7457	7858	7937	7789	7947	7656
8239	8041	8337	7848	7623	7599	7494	7496	7647	7436	7282	7255	6810	6850	6803	6934	6802	7015	6928	6940	6856	7096	7160	7236	7381	7654	7583	7580	7340	7227	7211	7451	7559	7688	7537	7578	7463	7795	7724	7589	7479	7391	7405	7521	7608	7783	7721	7787	7667	7911
8096	8123	8149	8072	7971	7527	7463	7358	7344	7289	7345	7289	7188	7098	7366	7262	7306	7441	7493	7437	7500	7804	7760	7652	7653	7482	7266	7270	7365	7446	7593	7265	7462	7328	7518	7637	7532	7645	7738	7579	7558	7458	7375	7526	7731	7744	7984	7758	7718	7673
8206	8376	8458	8068	7819	7545	7446	7363	7204	7354	7310	7155	7129	7160	7169	7195	7243	7085	7159	7321	7361	7444	7411	7729	7533	7758	7661	7655	7460	7203	7361	7634	7524	7562	7591	7606	7615	7750	7587	7862	7578	7379	7360	7254	7467	7776	7750	7737	7902	7784
8224	8200	8271	7975	7699	7406	7386	7383	7350	7237	7270	7122	7343	7337	7414	7371	7408	7525	7409	7586	7723	7787	7790	7795	7637	7572	7643	7592	7592	7809	7717	7680	7420	7518	7522	7708	7723	7443	7716	7695	7642	7373	7261	7431	7691	7685	7888	7974	8048	7821
8179	7948	8141	7782	7778	7608	7525	7296	7215	7128	7072	7170	6992	7235	7354	7156	7361	7439	7326	7644	7595	7637	7618	7989	7782	7925	7988	7794	7738	7573	7803	7816	7734	7847	7757	7681	7852	7745	7722	7620	7717	7542	7585	7617	7325	7662	7817	7980	7905	8203
8052	8036	8108	7959	7788	7408	7404	7078	6990	7283	7078	7094	7261	7286	7196	7201	7441	7432	7439	7654	7784	7957	7756	7938	7799	7799	7673	7687	7977	7985	7840	7725	7748	7876	7886	7953	7723	7828	7813	7756	7831	7910	7664	7627	7794	7711	7893	7992	8086	8051
8000	7781	7999	7727	7617	7477	7323	7181	7018	6959	7050	6989	7091	7185	7113	7310	7410	7358	7506	7567	7695	7788	7884	7982	8052	8017	7679	7550	7696	7752	7864	7853	7649	7820	7787	7660	7866	7921	7923	7753	8025	7751	7755	7645	7705	7733	7710	7986	8015	8137
7889	7775	7955	7978	7646	7351	7223	7003	7110	6982	7063	6969	7233	7228	7261	7384	7199	7362	7415	7556	8062	7925	7747	7776	7987	7962	7778	7754	7560	7818	7627	7699	7766	7878	7736	7868	7890	7920	7917	7993	7862	7903	7643	7690	7654	7852	7765	7879	8053	8104
7733	7945	7938	7642	7422	7361	7031	6970	7090	6998	6840	6877	6997	7064	7043	6864	7048	7258	7319	7580	7599	7712	7567	7829	7849	7791	7764	7647	7539	7682	7787	7679	7925	7659	7858	7722	7791	8017	7952	7810	7863	7877	7622	7604	7637	7810	7914	7844	7924	7885
8006	7738	7917	7551	7542	7515	7413	7032	6867	6789	6830	6699	7009	7210	7268	7317	7140	7149	7434	7653	7889	7838	7870	7928	7688	7825	7650	7581	7605	7823	7719	7640	7866	7664	7894	7937	7822	7898	7850	7747	7726	7638	7802	7786	7659	7566	7736	7876	7978	7805
8164	7823	8015	7447	7545	7234	7074	7116	7012	6638	6793	6917	7056	6854	6909	7182	7004	7026	7136	7128	7427	7509	7840	7777	7776	7755	7522	7282	7345	7810	7727	7698	7865	7695	7520	7921	8000	7861	7782	7677	7786	7604	7712	7536	7527	7622	7658	7652	7769	7775
8205	8037	7902	7645	7412	7201	7355	6987	6966	6813	6640	6653	6799	6630	6871	7007	6860	7116	7238	7289	7324	7417	7413	7505	7389	7401	7319	7440	7501	7406	7580	7697	7600	7832	7715	7753	7863	7883	7631	7559	7636	7471	7458	7528	7512	7530	7623	7543	7586	7614
8329	8090	8031	7723	7436	7292	7225	7192	6990	6706	6809	6729	6732	6760	6866	7072	6802	6976	7410	7348	7415	7476	7412	7426	7421	7364	7495	7359	7263	7543	7410	7224	7514	7636	7564	7712	7441	7581	7612	7444	7515	7426	7304	7342	7312	7277	7468	7551	7572	7509
8181	7995	8060	7789	7585	7400	7440	7185	6912	7014	6949	6670	6942	6829	6847	6869	6845	6904	6983	7171	7241	7481	7410	7505	7455	7467	7266	7178	7143	7114	7102	7320	7367	7309	7370	7398	7498	7377	7502	7481	7442	7351	7216	7090	7212	7513	7224	7431	7485	7431
8375	8122	8213	7855	7516	7577	7452	7380	7060	6806	6791	6619	6632	6630	6867	6751	6832	7044	6865	6823	6997	7093	7171	7247	7225	7181	7334	7389	7127	6960	7044	6988	7175	7211	7006	7166	7242	7500	7354	7270	7428	7234	7022	7075	7121	7333	7053	7323	7318	7225
8418	8231	8201	7681	7541	7494	7353	7217	7182	6829	6841	6629	6710	6849	6906	6877	7093	7011	6913	6823	6943	7028	7112	7184	7273	7293	7235	7177	6966	6933	6831	6999	6878	7166	7077	7228	7014	7338	7230	7076	7375	7162	7101	6998	7212	7231	7206	7143	7105	7551
8426	8155	8355	7847	7651	7576	7412	7117	7295	7039	6844	6969	6604	6710	6761	6794	6949	6963	7010	6999	7005	7117	7229	7067	7039	7279	7002	6906	6989	6962	6896	6888	6953	7078	7009	7112	7026	7175	7183	7026	7143	7064	6970	6973	7258	7271	7326	7233	7144	7208
8452	8245	8168	7964	7692	7625	7479	7235	7236	6953	6928	6660	6676	6705	6614	6814	6865	6981	7134	7078	6993	7036	7093	6996	7169	6978	6989	6766	6897	6761	7035	7125	7010	7016	6791	6896	7048	7185	7061	7101	7231	6860	6925	7076	6985	7166	7237	7332	7431	7278
8442	8202	8016	8017	7889	7742	7601	7341	7105	6972	6875	6655	6790	6723	6976	7140	7127	7009	7199	7039	7257	7191	6901	7093	6948	6946	6792	6770	6974	6939	6862	7207	7133	7034	6975	6882	6933	6950	7112	7186	7196	7172	7084	7184	7041	7155	7339	7286	7375	7415
8115	8375	8250	7877	7994	7941	7629	7174	7240	6962	6994	6873	6939	7043	6964	6892	7256	7101	7132	7031	7200	7088	7259	7194	7259	7036	6991	6970	7086	7086	7237	7428	7237	7171	7104	7127	7053	6919	7133	7259	7326	7328	7173	7083	7278	7225	7491	7403	7438	7340
8004	8053	8271	7777	7562	7575	7476	7223	7166	7004	6983	7008	6988	6864	7109	7235	7268	7244	7337	7231	7314	7220	7326	7335	7114	7155	7125	7292	7209	7300	7476	7216	7239	7147	7236	7227	7273	7348	7222	7317	7365	7337	7396	7068	7311	7444	7417	7546	7585	7498
8035	7893	7978	7946	7721	7700	7482	7264	6994	6973	6953	6924	6939	7117	7140	7166	7417	7316	7451	7278	7242	7399	7497	7156	7199	7056	7188	7306	7242	7261	7369	7314	7358	7183	7107	7373	7233	7450	7493	7550	7582	7399	7468	7274	7236	7233	7549	7398	7423	7393
7696	7687	7980	7823	7727	7591	7395	7145	7133	7081	6762	7064	7135	7160	7142	7261	7384	7444	7401	7142	7425	7543	7252	7393	7376	7236	7570	7346	7235	7137	7464	7348	7523	7463	7230	7249	7533	7392	7620	7865	7830	7510	7497	7189	7409	7380	7455	7366	7594	7562
7757	7689	7673	7632	7487	7313	7399	6991	7147	6943	6873	6970	6973	7037	7258	7227	7207	7386	7354	7376	7350	7244	7466	7561	7570	7279	7392	7397	7280	7341	7488	7405	7449	7519	7497	7561	7649	7731	7806	7946	7551	7464	7592	7129	7176	7325	7578	7714	7610	7435
7692	7484	7599	7332	7410	7070	7112	7029	6836	6624	6757	6877	7071	7162	7331	7193	7267	7093	7413	7338	7460	7315	7535	7543	7569	7773	7568	7295	7358	7397	7408	7450	7444	7390	7430	7614	7672	7821	7645	7831	7737	7588	7417	7221	7310	7296	7428	7425	7365	7431
7663	7599	7731	7323	7271	7159	7119	6977	6766	6689	6620	6629	6992	7050	7050	7037	6981	7128	7416	7296	7380	7357	7358	7160	7690	7604	7472	7420	7299	7343	7333	7265	7405	7349	7278	7533	7685	7568	7712	7650	7716	7652	7415	7309	7384	7225	7306	7261	7414	7463
7589	7441	7638	7601	7322	7242	7143	6984	6733	6540	6488	6566	6772	7031	7094	6976	7094	7048	7211	7129	7349	7195	7222	7328	7280	7357	7307	7247	7106	7307	7137	7305	7442	7247	7429	7489	7592	7612	7472	7630	7417	7511	7352	7435	7262	7428	7524	7473	7399	7357
7662	7654	7693	7504	7278	7203	7214	6897	6726	6646	6638	6579	6519	6862	6865	6925	7136	7072	7215	7230	7088	7079	7139	6993	7306	7392	7297	6940	7120	7270	7008	7058	7110	7190	7236	7401	7353	7501	7476	7341	7161	7308	7281	7195	7130	7269	7223	7292	7433	7274
7841	7426	7631	7296	7333	7368	7212	7288	6800	6573	6522	6579	6714	6916	6880	6932	7006	7071	6943	6857	6779	6964	7054	7003	7128	7159	7075	7048	6963	7010	7173	7101	7155	7290	7278	7271	7355	7266	7224	7288	6992	6989	7155	7002	7121	7231	7276	7265	7102	6912
7857	7371	7724	7492	7259	7333	7267	7029	6806	6835	6718	6517	6667	6727	6974	6944	7071	7203	7018	6688	6689	6819	6969	6872	7098	7041	6932	6799	6919	6835	6907	7232	7090	7066	7234	7110	7064	7077	7036	7181	6904	6833	6960	6989	6992	7205	6908	6764	6799	6821
7857	7454	7474	7499	7338	7356	7219	7068	7092	6997	6818	6828	6701	6767	6973	7009	6976	7200	6789	6737	6679	6940	6872	6902	6837	6777	6779	6809	6753	6724	6773	6902	6907	6889	6828	6839	6723	6950	6941	6977	6852	6854	6775	6931	6789	6928	6894	6863	6711	6641
7850	7678	7763	7502	7577	7639	7399	7174	6945	6991	6784	6887	6742	6742	6989	7024	7017	6976	6703	6879	6619	6758	6831	6867	6824	6722	6917	6807	6561	6593	6638	6831	7023	6930	6990	6827	6664	6891	6786	6541	6817	6640	6660	6575	6708	6824	6826	6769	6777	6759
7886	7739	7879	7660	7650	7552	7384	7381	7303	7064	7065	6892	6896	6812	7212	7062	6990	7139	6963	6646	6845	6789	6938	6839	6792	6732	6637	6673	6711	6650	6704	6840	6810	7032	6972	7044	6980	6865	6759	6707	6625	6589	6732	6757	6674	6730	6755	6721	6803	6718
7954	7725	8027	7464	7678	7510	7634	7480	7311	7380	7155	7175	7247	7241	7109	7229	7075	7058	6912	6760	6758	6908	6835	7052	6932	6790	6800	6723	6667	6743	6734	6917	6900	6988	7070	6925	6779	6649	6693	6711	6808	6853	6755	6791	6692	6744	6831	6644	6737	6651
7637	7672	7853	7609	7616	7450	7437	7368	7384	7288	7116	7394	7291	7277	7143	7279	6963	7025	6920	7088	7207	7059	7059	7169	7022	6956	6750	6882	6807	6841	6963	6896	7084	6928	6959	6863	6834	6742	6717	6458	6742	6810	6682	6835	6711	6816	6865	6837	6871	6862
7676	7317	7690	7522	7528	7590	7310	7255	7251	7207	7336	7190	7238	7478	7216	7225	6994	6829	7054	7092	7045	7124	7057	7020	6903	6876	6878	6856	6995	6964	6919	7143	7034	7089	6986	6908	6964	6648	6597	6737	6719	6733	6812	6883	6947	6766	6930	7061	7124	7026
7634	7412	7675	7430	7349	7427	7350	7277	7132	7100	7097	7230	7312	7380	7290	7102	7108	7010	7081	7153	7153	7061	7077	7115	6939	6689	6888	7033	7197	6987	7044	7285	7195	7034	7086	6855	6875	6790	6686	6731	6701	6739	6809	6913	7005	6963	6978	7118	7150	7170
7564	7504	7496	7518	7548	7365	7269	7332	7104	7032	7047	7145	7377	7335	7402	7110	7098	7155	7108	7271	7183	7292	7179	7005	7024	6918	6936	7036	7039	7124	7373	7343	7177	7261	6979	7015	6918	6902	6878	6752	6800	6824	6867	6903	6868	7077	7001	7154	7228	7240
7643	7341	7684	7467	7338	7372	7252	7084	7217	7194	7163	6959	7250	7154	7151	7177	7126	7186	7044	7169	7136	7140	7005	6899	7141	6874	7012	7102	6984	7082	7231	7209	7058	6985	7072	6803	6928	7037	6811	6736	6802	6797	7023	6865	7248	7175	7002	7085	7127	7010
7711	7408	7727	7401	7239	7032	7217	7196	7025	7223	6945	7108	7090	7006	7223	7206	7028	7164	6937	7084	7117	6877	6922	6991	7099	7014	7063	7178	7217	6970	7178	7190	7113	6840	6799	6689	6823	6910	6815	6798	6625	6765	6912	6817	6999	7215	6949	7146	7092	7088
7970	7421	7798	7508	7239	7010	7165	7100	7138	7121	7070	6954	6802	6976	7159	7285	7122	6947	7058	7091	7161	6788	6892	6901	7076	6875	7108	7109	7032	7262	7078	7143	7088	7022	6739	6778	6827	6868	6679	6773	6818	6772	6826	6943	6998	7275	7174	7054	7158	7152
7748	7536	7775	7602	7196	7144	7034	7109	7030	7174	7126	7042	7091	7141	7144	7124	7182	7181	6983	6935	6832	6959	6854	6804	6762	6855	6912	7261	7269	7191	7058	7033	7075	6968	6709	6536	6714	6800	6710	6632	6674	6928	6792	6900	7060	7038	6948	7007	7010	6971
7638	7640	7841	7627	7440	7385	7145	7210	7029	7099	7181	7086	7208	7078	7117	7108	7142	6856	6957	6803	6810	6806	6860	6875	6895	6798	6962	7107	7200	7208	6971	7021	6793	6904	6785	6649	6692	6733	6886	6854	6670	6764	6807	7046	7008	7032	6942	7069	6810	6880
7758	7698	7803	7758	7403	7402	7399	7315	7056	6890	6900	7263	7098	7010	7112	6998	6918	6935	6899	6748	6870	6826	6837	6918	6916	7061	7061	7058	7089	7012	6972	7008	6917	6882	6850	6686	6627	6710	6619	6649	6815	6788	6769	6710	7070	6960	6961	7014	6950	6908
7721	7598	7783	7640	7637	7290	7354	7269	7317	7025	6858	6849	6933	6951	7123	7096	7016	6798	7061	6733	6800	6958	6880	7091	6882	7079	6952	6960	6994	7020	7050	7008	6977	6939	6692	6820	6615	6811	6582	6652	6690	6795	6778	7094	6888	6869	7035	7098	7001	6920
7624	7640	7817	7330	7604	7446	7411	7326	7084	7084	6947	6928	6865	7011	7085	7039	6983	6881	6841	6761	6786	6893	7034	7060	7042	6924	7068	6939	6971	6810	6921	6903	6983	6954	6766	6782	6754	6542	6502	6760	6763	6816	6969	7099	6946	6963	6997	7075	7026	7146
7675	7577	7952	7452	7368	7475	7258	7419	7092	7227	7004	6878	7025	6986	6924	6819	6915	6862	6757	6735	6805	7005	7072	7254	6996	7061	6933	6949	6977	6848	7045	7068	6848	6756	6802	6822	6717	6646	6829	6909	6875	6791	6946	7089	7205	6881	6889	7105	6970	6946
7879	7748	7895	7600	7521	7299	7483	7153	7283	7012	6860	6886	6816	6863	6920	6669	6868	6738	6832	6696	6747	6954	6787	7029	7041	7087	6800	6909	6854	6954	6931	6996	6822	6857	6864	6758	6800	6811	6869	6930	6920	7106	7089	6944	6931	6982	7021	7085	6935	7089
7893	7689	7971	7655	7549	7303	7324	7160	7144	6933	6893	6781	6743	6772	6609	6533	6902	6935	6663	6809	6856	6830	6817	6960	7085	7110	7049	7051	6956	6906	6964	7045	7007	6983	6847	6846	6886	6887	7049	6911	7114	7043	7232	7076	6975	7057	6969	7084	6998	7025
7920	7630	7827	7858	7532	7254	7402	7322	7025	7025	6845	6966	7038	6828	6624	6708	6692	6636	6720	6769	6895	6893	6952	6937	6831	6952	7050	6994	6790	6871	6949	6991	6792	7013	6970	6976	6984	6989	6851	7095	6943	7062	7120	7028	7050	6871	6859	6943	6788	7025
7887	7548	7956	7748	7643	7609	7514	7329	7195	6838	6999	6921	6940	6847	6693	6805	6650	6715	6801	6767	6835	6732	6942	6847	6814	6939	6790	6868	6916	6702	6808	6691	6864	6793	7003	6932	6974	6926	7044	7172	7121	7002	7088	7017	6979	6632	6601	6767	6686	6661
8029	7703	8055	7704	7757	7539	7406	7294	7057	6997	7054	6862	7066	6806	6705	6872	6587	6710	6777	6725	6556	6886	6726	6779	6813	6900	6632	6729	6745	6721	6676	6762	6838	6845	6797	6864	6798	6979	7112	7173	7093	7137	6874	6774	6854	6746	6838	6606	6747	6835
7827	7795	8108	7830	7705	7547	7548	7363	7151	7109	7143	7046	7094	6973	6730	6730	6747	6687	6762	6837	6723	6688	6776	6874	6914	6890	6738	6853	6948	6751	6823	6676	6880	6837	6729	6639	6722	6967	6956	7137	6989	6964	6873	6804	6592	6736	6736	6778	6853	6933
7843	7828	7961	7746	7635	7550	7665	7427	7219	7115	7101	6930	6990	6955	6825	6594	6784	6737	6992	7013	6931	6879	6906	6851	6866	6741	6921	6903	6888	6833	6729	6715	6659	6749	6815	7049	7000	7044	6887	7035	7051	7018	6791	6722	6800	6640	6675	6644	6958	7094
7997	8010	8005	7669	7507	7473	7284	7088	7112	7109	7097	6961	6832	6987	7076	6724	6668	6716	6904	6883	6869	6751	6977	6987	6868	6767	6873	6968	6995	6825	6787	6890	6812	6914	7044	6872	6992	6768	7229	7137	7062	6946	6876	6961	6504	6719	6658	6569	6854	7001
7930	7927	7870	7561	7362	7573	7427	7101	6987	6897	6759	6802	6920	6991	6988	6912	6782	6818	6913	6621	6826	6958	6964	6939	6831	6958	6913	6780	6919	6871	6958	6913	6929	6882	6805	6960	7049	7134	7216	7241	7021	7076	6875	6819	6549	6771	6829	6894	6940	7129
8107	7713	7711	7443	7342	7188	7103	7327	6802	6822	6778	6745	6796	6872	6829	6783	6764	6646	6770	6871	6855	7048	6978	7041	7018	7132	6978	6845	6993	7199	6940	6910	6815	6984	7075	7032	7186	7192	7132	7304	7089	7141	7057	6830	6766	6757	6856	6997	7153	7205
8185	7642	7865	7354	7136	7191	6992	7108	6923	6668	6593	6636	6716	6695	6800	6732	6648	6734	6762	6895	6847	6949	7024	7067	7035	7031	7168	7128	7074	7186	7231	7116	7056	7143	7013	7179	7092	7219	7327	7382	7406	6900	6794	7012	6839	6795	7050	7097	7283	7250
8059	7448	7714	7350	7152	7073	7133	6889	6946	6714	6445	6291	6493	6516	6612	6691	6726	6869	6946	6996	6889	7043	7151	6901	7013	6980	7020	7151	7111	7075	7097	7121	7243	7085	7153	7119	7208	7149	7360	7299	7247	7031	7168	7036	7060	6982	6887	7056	7420	7302
8106	7772	7673	7080	7192	6859	7034	6837	6890	6841	6521	6511	6327	6723	6470	6624	6672	6901	6967	6878	6937	6920	6889	7088	7115	7077	7140	7385	7202	7183	7360	7318	7059	7136	7173	7113	7066	7009	7076	7210	7335	7282	7162	7129	7026	7005	7108	7271	7352	7454
8053	7871	7686	7414	7263	7064	7013	7020	7077	6798	6731	6691	6505	6560	6465	6660	6718	6740	6792	6864	6869	6850	6975	6814	6965	7025	7056	7148	7189	7128	6875	7175	7176	7111	7081	7325	6941	6952	7139	7278	7339	7113	7276	7378	7054	6925	7119	7129	7350	7275
8039	7926	7795	7396	7338	7158	7073	7079	7055	6833	6811	6819	6740	6655	6719	6588	6973	6934	7025	7116	6982	6978	6880	7013	6709	6718	7000	7146	7158	7121	6948	6938	7116	7129	7031	7100	7080	7129	7164	7114	7216	7187	7139	7149	7155	7132	7170	7473	7556	7483
7859	7583	7679	7304	7243	7252	7240	7128	7109	7135	6812	6746	6648	6792	6746	6811	6971	6981	7008	7138	6885	6957	6956	6928	6913	6866	6926	7045	7219	7256	7098	6850	7065	7120	7025	7181	7272	7051	7107	7163	7184	7208	7240	7242	7224	7249	7364	7418	7578	7645
7762	7531	7648	7196	7065	7252	7160	6988	7042	7021	6843	6756	6758	6937	6918	7026	6814	6933	7004	7211	6992	6764	6708	6792	6932	6931	7079	7137	7364	7109	7218	7030	7222	7091	7257	7126	7144	7126	7134	7164	7244	7249	7286	7408	7198	7283	7440	7485	7603	7543
7709	7505	7557	7381	7145	7078	7252	6846	6843	7016	6897	6911	6864	6889	6990	6981	6899	7072	7196	7181	7212	6868	6750	6810	7006	7015	7195	7366	7139	7225	7143	7207	7094	7157	7236	7388	7282	7169	7139	7243	7361	7488	7424	7368	7296	7460	7482	7362	7742	7615
7314	7263	7377	7382	7086	7022	7002	6946	6993	7220	7136	6987	6868	6886	7173	7134	7088	7118	7187	7119	7160	6891	6675	6732	6920	6988	7054	7273	7365	7094	7254	7295	7140	7197	7169	7092	7318	7396	7335	7132	7449	7341	7378	7488	7437	7446	7635	7589	7681	7567
7652	7424	7345	7199	6949	6942	6940	6909	6945	6809	7039	7003	7040	6938	6846	7003	7100	7003	7048	7309	7192	7203	6932	7064	7048	7146	7197	7155	7137	7193	7257	7396	7239	7111	7331	7254	7419	7619	7434	7133	7396	7447	7452	7648	7565	7352	7670	7432	7672	7626
7348	7487	7447	7110	7049	6923	6960	6777	6886	6906	6916	6899	6819	6871	6879	6795	7126	6910	7063	7273	7008	6971	6991	7077	6952	6993	7140	7189	7298	7099	7150	7386	7253	7481	7495	7451	7500	7429	7416	7325	7368	7213	7439	7524	7727	7500	7753	7624	7716	7647
7567	7482	7495	7324	7191	7118	6985	6896	6875	6707	6848	6892	6650	6811	6889	6681	6835	6914	6846	6925	6848	6973	6861	7047	7001	6994	7191	7350	7268	7220	7153	7391	7380	7639	7552	7467	7513	7448	7267	7347	7488	7313	7246	7558	7511	7714	7693	7703	7655	7604
7539	7562	7711	7489	7499	7305	7108	7026	6909	6764	6723	6905	6824	6635	6824	6884	6884	6679	6860	6771	6654	6805	6985	7016	7154	7128	7163	7116	7148	6895	7080	7230	7427	7319	7629	7489	7535	7211	7435	7460	7488	7357	7536	7431	7530	7612	7838	7996	7794	7669
7675	7444	7829	7746	7819	7412	7210	7080	7110	7002	6938	6863	6941	6835	6881	6706	6820	6718	6753	6844	6645	6836	6964	7098	7112	7141	7072	7075	7001	7074	6998	7126	7292	7366	7528	7651	7620	7413	7367	7439	7599	7655	7723	7593	7690	7477	7770	7748	7707	7727
7612	7591	7979	7755	7716	7320	7393	7255	7043	7167	6956	6899	6836	6700	6738	6769	6869	6775	6558	6649	6798	6958	7031	7006	6986	7097	7332	7190	6915	6939	7139	7172	7328	7501	7561	7679	7635	7548	7630	7686	7656	7628	7622	7772	7790	7802	7847	7935	8035	8052
7619	7562	7629	7723	7526	7413	7394	7039	7068	7248	6990	7027	6991	6911	6954	6776	6783	6896	6935	6714	6835	6957	7117	7180	7241	7277	7476	7245	6987	7152	7258	7264	7410	7333	7639	7648	7761	7865	7745	7652	7767	7751	7656	7904	7927	7826	7769	8113	7853	8152
7415	7467	7751	7341	7411	7220	7329	7280	7224	6985	7025	6823	6966	7084	7031	6598	6882	6908	6856	6939	7172	7018	7124	7255	7301	7359	7471	7597	7624	7191	7400	7425	7547	7572	7607	7782	7822	7781	7813	7917	7684	7914	7934	7991	7945	7999	7891	8134	8127	8348
7557	7264	7464	7151	7388	7169	7044	7067	6778	6899	6985	6780	6810	7017	6876	6826	6965	6834	6894	6974	7072	7236	7231	7292	7574	7615	7713	7612	7422	7397	7421	7519	7614	7598	7859	7810	7898	8017	7732	7998	7822	7854	7886	7990	8025	8076	8071	8000	7994	8150
7640	7403	7589	7254	7126	6941	6988	6802	6687	6668	6704	6754	6966	6814	6832	6846	6889	6792	7116	6940	7083	7183	7352	7415	7406	7495	7679	7571	7562	7506	7473	7414	7726	7441	7644	7846	7960	8122	7958	7789	7867	7708	7750	7948	8134	8190	8013	8071	8030	7858
7792	7682	7771	7461	7199	6961	6770	6754	6594	6458	6499	6640	6759	6778	6775	6928	6666	6880	7024	6940	7102	6987	7183	7188	7506	7459	7779	7524	7536	7580	7691	7594	7641	7621	7808	7717	7986	7788	8021	7759	7608	7771	7912	7941	8143	8113	8096	7990	8080	7899
7842	7748	7743	7321	7289	7109	6952	6822	6774	6726	6582	6600	6724	6823	6743	6782	6763	6687	7098	7025	7062	7137	7238	7173	7075	7448	7480	7369	7338	7472	7618	7650	7555	7731	7862	7738	7758	7816	7633	7700	7791	7390	7625	7923	8178	8148	8201	7841	8036	8003
7926	7538	7820	7463	7206	6970	6760	6859	6672	6758	6746	6628	6792	6930	6798	6915	6642	6903	6875	7212	6902	7145	7063	6949	7134	7192	7348	7337	7453	7444	7666	7633	7646	7659	7807	7758	7860	7587	7793	7760	7585	7478	7711	7830	7943	8006	7885	7904	7788	7732
7669	7503	7578	7528	7288	7005	6956	6764	6705	6819	6990	6711	6986	6880	6938	6839	6906	6900	6984	7171	7073	7174	7016	6951	7108	7078	7172	7291	7321	7208	7511	7570	7547	7681	7651	7634	7765	7788	7607	7617	7652	7601	7641	7809	7802	7922	7792	7714	7841	7651
7538	7346	7537	7272	7165	7094	6978	6839	6721	7040	7091	7077	6884	7039	6872	6992	7068	6892	6984	6983	7016	7282	7140	7224	6969	6927	7202	7270	7213	7581	7721	7608	7455	7452	7497	7783	7694	7496	7584	7493	7599	7647	7707	7831	7878	8121	7843	7712	7652	7853
7571	7164	7380	7211	7119	6898	6989	6941	7068	7056	7193	7081	7188	7223	6942	7068	6908	7143	7073	6913	6982	7109	7182	7134	7070	7305	7350	7439	7387	7653	7635	7758	7609	7610	7393	7542	7597	7398	7471	7502	7725	7692	7805	7979	7851	8213	8151	7943	7748	7765
7493	7263	7083	7129	6934	6801	6902	6845	6927	7078	7083	7236	6939	7126	7033	7167	7168	6946	7091	7198	7149	7227	7444	7264	7319	7498	7358	7515	7706	7506	7821	7734	7742	7901	7795	7645	7692	7671	7739	7605	7685	7929	7761	8014	7950	8112	8090	8062	7792	7753
7422	7022	7133	6797	6930	7015	6829	6848	6839	6995	6808	7039	6844	6788	6791	6839	6852	7023	7084	7146	7173	7162	7221	7334	7471	7522	7384	7579	7585	7594	7874	8013	7805	7944	7804	7701	7531	7737	7829	7875	7990	7772	7917	7879	7975	7887	8053	7913	7927	7703
7401	7183	7025	6863	6933	6752	6644	6944	6803	6933	6874	6550	6789	6788	6531	6639	6703	6842	6797	7021	7047	7128	7341	7312	7425	7443	7395	7554	7865	7850	7934	8018	7948	7716	7913	7814	7522	7712	7677	8016	7791	8039	7839	7836	7811	7760	7915	7644	7970	7840
7444	7256	7225	7127	6981	7096	7059	6948	7013	6885	6758	6747	6802	6562	6653	6607	6572	6621	6812	6652	7192	7051	7261	7361	7341	7543	7479	7669	7581	7533	7967	7910	7712	7624	7692	7641	7533	7536	7569	7819	7896	7743	7816	7787	7789	7745	7769	7940	7805	7950
7644	7411	7498	7375	7247	7278	7274	7171	6936	6803	6921	6879	6650	6796	6783	6733	6692	6452	6636	6698	6912	7144	7164	7229	7449	7386	7395	7569	7454	7430	7219	7716	7636	7524	7528	7491	7588	7705	7644	7517	7582	7640	7889	7736	7688	7691	7724	7919	7875	8075
7501	7629	7584	7333	7266	7362	7428	7100	7304	7017	6838	6903	6772	6975	6956	6804	6703	6690	6664	7013	7134	7104	7251	7286	7260	7515	7369	7267	7097	7307	7283	7471	7762	7811	7811	7945	8009	7941	7676	7650	7726	7605	7724	7785	7909	7775	7758	7837	8023	8128
7546	7517	7750	7519	7376	7269	7393	7308	7213	6806	6865	6733	6938	7011	6802	6772	6769	6999	6863	7144	7294	7218	7115	7354	7541	7502	7265	7009	7171	7388	7696	7864	7966	8091	7959	7723	8108	8381	8346	8228	7932	7654	7648	7662	7889	7718	7740	7898	7843	8067
7533	7548	7718	7360	7264	7039	7240	7199	7037	7003	6909	6834	6660	6833	6808	6962	6876	7138	7323	7352	7349	7403	7440	7607	7612	7321	7138	7098	7487	7764	7865	7857	7944	7964	7884	8003	8105	8333	8507	8383	8147	8019	7811	7749	7838	7934	7779	7891	7871	7876
7586	7411	7248	7356	7168	7122	7108	7076	7180	6936	7034	7019	6717	6949	6951	6877	7134	6993	7261	7247	7379	7353	7592	7663	7450	7179	7103	7531	7615	8074	8066	7773	7817	7734	7815	7615	7994	8114	8333	8426	8328	8063	7932	7857	7846	8096	8078	7714	7833	7738
7545	7250	7470	7310	7233	7057	7069	7011	6999	7019	6985	7103	6863	6919	6747	7053	7107	7096	7145	7287	7502	7273	7566	7560	7413	7135	7296	7653	7934	7775	7984	7638	7573	7494	7647	7750	7662	8082	8170	8269	8369	7799	7977	7849	7973	7940	8112	7766	7718	7627
7534	7455	7597	7509	7268	7247	7194	6981	6972	7033	6978	7045	6996	7080	7044	6774	7022	6801	7100	7269	7338	7410	7643	7493	7079	7260	7406	7660	7754	7833	7861	7819	7843	7720	7635	7464	7653	7664	7985	7981	7884	8063	7609	7632	7659	7844	7879	7723	7672	7264
7555	7587	7663	7437	7292	7478	7082	7041	7126	7004	6933	7202	7087	7028	7060	7064	7078	6979	6976	7092	7479	7352	7587	7442	7415	7105	7444	7869	7697	7644	7928	7995	7729	7706	7493	7231	7493	7667	7602	7782	7828	7776	7574	7567	7657	7750	7594	7802	7369	7592
7455	7562	7631	7604	7417	7424	7186	7143	7048	6980	7130	6969	7256	7277	7119	7037	6974	7064	7082	7329	7233	7561	7762	7605	7176	7144	7564	7592	7697	7688	7906	7898	7547	7407	7432	7323	7567	7601	7689	7666	7792	7782	7732	7510	7527	7566	7495	7608	7554	7441
7509	7487	7680	7332	7120	7201	7098	6956	6917	7077	6853	7163	7194	7190	7231	7244	7229	6998	7250	7342	7308	7373	7703	7607	7326	7306	7571	7745	7639	7747	7746	7585	7295	7251	7264	7368	7531	7486	7521	7570	7771	7783	7537	7580	7425	7422	7525	7593	7637	7588
7418	7279	7441	7232	7190	6887	6996	7007	6941	6823	7085	7126	7125	7151	7223	7172	7163	7072	7143	7416	7344	7344	7690	7688	7269	7415	7716	7592	7780	7749	7699	7640	7335	7381	7241	7500	7347	7420	7747	7653	7888	7895	7662	7601	7514	7520	7630	7535	7690	7564
7367	7249	7669	7173	7144	7071	7057	7113	6860	7099	7001	7064	7356	7037	7225	6929	7291	7107	7274	7399	7352	7382	7713	7489	7350	7260	7763	7880	7699	7641	7481	7705	7567	7440	7292	7347	7370	7572	7401	7776	7816	7913	7867	7724	7755	7598	7442	7677	7562	7642
7482	7197	7374	7316	7181	7143	6999	6996	7089	6903	6994	7247	7134	7070	7101	6998	7130	7236	7468	7143	7310	7511	7680	7743	7468	7341	7525	7897	7747	7471	7495	7427	7416	7339	7368	7329	7451	7438	7501	7760	7879	8057	7783	7711	7630	7604	7524	7487	7421	7804
7346	7221	7396	7499	7258	7112	7297	7294	7018	7139	6851	6959	7049	6910	7107	7036	6860	7087	7114	7218	7220	7465	7432	7516	7549	7216	7457	7794	7714	7643	7445	7229	7126	7207	7248	7298	7260	7505	7555	7847	7869	8035	7877	7673	7776	7498	7715	7568	7359	7342
7659	7546	7580	7337	7465	7482	7359	7273	7159	7055	7015	7023	6859	7214	6885	6991	6987	6918	7116	7076	7216	7237	7385	7605	7561	7404	7273	7646	7539	7719	7680	7242	7279	7170	7195	7360	7311	7347	7853	8083	7783	7879	7525	7570	7489	7531	7498	7329	7470	7650
7504	7456	7529	7624	7457	7311	7469	7353	7015	7118	6974	6752	6989	7218	7435	7065	6830	7081	6966	7251	7064	7279	7419	7434	7490	7333	7213	7011	7510	7669	7690	7996	7483	7523	7515	7610	7578	7689	7824	7718	7512	7550	7532	7388	7335	7247	7341	7405	7436	7495
7392	7366	7576	7387	7411	7471	7343	7258	7071	7038	6980	7062	7038	7316	7227	7043	7140	6977	7120	6945	7182	7177	7420	7454	7525	7452	7441	7196	7161	7529	7637	7727	7855	7735	7803	7745	7729	7876	8029	7733	7543	7492	7302	7318	7307	7200	7304	7293	7395	7533
7531	7401	7504	7397	7498	7258	7496	7296	7037	7327	6970	6903	7191	7056	7375	7402	7290	7101	7063	7191	7211	7256	7226	7413	7551	7476	7364	7278	7165	7385	7411	7628	7668	7586	7881	7868	7848	7793	7705	7492	7557	7532	7540	7529	7255	7244	7304	7367	7346	7616
7649	7439	7604	7377	7464	7589	7435	7344	7238	7029	7108	7125	7200	7332	7110	7209	7083	7125	7232	7259	7210	7192	7287	7499	7523	7538	7549	7670	7320	7342	7508	7508	7333	7325	7410	7504	7528	7564	7480	7309	7361	7521	7608	7241	7403	7414	7348	7382	7306	7404
7744	7462	7736	7627	7415	7382	7385	7205	7236	7118	7183	7203	7301	7314	7239	7085	7035	6932	7090	7014	7404	7279	7629	7391	7493	7283	7456	7435	7597	7452	7261	7149	7098	7268	7267	7338	7335	7290	7184	7391	7498	7486	7493	7493	7469	7375	7256	7323	7087	7227
7829	7783	7784	7496	7417	7333	7198	7174	7331	7097	7124	7275	7125	7292	7101	7086	7169	7148	7231	7216	7266	7391	7437	7598	7500	7376	7416	7610	7574	7507	7365	7317	7302	7264	7223	7285	7229	7285	7252	7344	7404	7395	7478	7564	7317	7345	7341	7360	7042	7261
7693	7495	7821	7509	7202	7038	7002	7280	7150	7092	7065	7116	7224	7419	7122	6987	7052	7131	7004	7127	7188	7314	7388	7605	7372	7289	7323	7374	7503	7562	7487	7315	7302	7342	7310	7107	7228	7146	7233	7111	7187	7149	7141	7413	7353	7330	7400	7309	7161	7205
7983	7502	7363	7466	7245	7143	6909	7027	7271	7307	7139	7307	7211	7113	7027	7070	7143	7145	7145	7126	7269	7345	7652	7448	7580	7156	7283	7427	7277	7414	7373	7155	7158	7092	7019	7109	7055	7021	7130	6930	7078	7009	7091	7427	7197	7233	7337	7176	7296	7009
7381	7612	7815	7161	7134	7269	7117	7045	7169	7417	7254	7289	7438	7194	7132	7100	7064	7235	7196	7185	7188	7644	7464	7511	7501	7387	7450	7328	7441	7154	7271	7117	7087	7067	7159	7021	6896	7145	7083	7178	7139	7133	7090	7171	7137	7178	7253	7050	6993	6835
7761	7348	7526	7448	7398	7075	7152	7166	7129	7258	7455	7350	7319	7386	7249	7094	7149	7176	7368	6984	7378	7472	7513	7387	7545	7344	7397	7300	7241	7338	7261	7234	7204	7121	7026	7064	7060	6940	7249	7252	7232	7273	7152	7091	7201	7212	7156	7065	6956	6887
7704	7445	7327	7116	7413	7343	7155	7145	7318	7210	7328	7364	7259	6941	7162	7186	7284	7168	7254	7336	7313	7324	7423	7360	7211	7208	7357	7205	7116	6990	7093	7105	7157	7008	7266	7156	7244	7223	7134	7271	7293	7150	7060	7023	7190	7206	6988	6980	6834	6973
7368	7363	7605	7092	7021	7180	7232	7157	7239	7359	7458	7367	7511	7125	7176	6998	7036	7359	7396	7377	7234	7402	7301	7446	7202	7190	7055	7139	7228	7031	6978	7164	7030	7117	7284	7267	7344	7287	7236	7235	7002	7163	7105	6949	6796	7006	6932	6933	6624	6742
7269	7142	7348	7397	7209	6871	7322	7538	7327	7175	7269	7224	7081	7272	7043	7017	7169	7339	7482	7315	7420	7242	7486	7273	7081	7168	7054	7184	6909	6878	6963	7003	7086	7294	7196	7148	7174	7062	7275	7174	7248	7073	6857	6986	6816	6941	6764	6815	6647	6663
7512	7207	7310	7002	7200	7186	7322	7377	7525	7511	7191	7256	7154	7217	7197	7087	7270	7237	7327	7226	7593	7483	7470	7069	7150	6972	7256	7161	7178	7008	6741	7072	7245	7209	7313	7131	7079	7161	7022	7156	7146	7146	6943	6916	6703	6826	6870	6747	6690	6893
7525	7306	7097	7079	7040	7299	7372	7446	7363	7353	7073	6989	7085	6809	7339	7160	7255	7285	7134	7448	7271	7570	7315	7172	7133	7105	7322	7198	7299	7025	7013	7284	7257	7462	7278	6989	6920	7018	6861	6925	6926	6978	7103	6959	6788	6997	6993	6778	6942	6794
7260	7137	7480	7234	7031	7368	7570	7638	7385	7401	7317	6935	7313	7125	7246	7168	7147	7400	7301	7241	7262	7316	7268	7161	6961	7168	7249	7164	7220	7205	7292	7250	7265	7263	7176	7038	6977	6892	6793	6725	6870	6919	7034	6942	6928	6915	6835	6807	6906	6853
7320	6963	7405	7426	7513	7145	7442	7530	7307	7370	7490	7186	7036	6991	7179	7155	7205	7039	7147	7012	7299	7067	7345	7081	7070	6990	6986	7070	7000	7081	7324	7267	7256	7205	6964	6802	6812	6894	6880	6753	6739	6817	6854	6846	6723	6792	6665	6786	6674	6735
7706	7018	7246	7613	7401	7474	7468	7494	7381	7427	7215	7150	7009	7245	7214	7134	7265	7035	7185	7144	7059	7104	7298	7167	7186	6846	6994	7026	6977	7163	7088	7253	7145	7091	6933	7013	6827	6803	6811	6729	6760	6796	6654	6924	6799	6922	6722	6525	6715	6783
7755	7619	7477	7144	7591	7668	7293	7434	7502	7195	7004	7004	7135	7019	7065	7126	7066	7289	7213	7125	6942	7193	6995	7128	7080	6972	6710	6751	6971	6855	7195	7089	7098	6944	7079	6855	6716	6742	6524	6610	6633	6946	6846	6839	6795	6735	6592	6545	6654	6479
7583	7834	7761	7286	7523	7500	7615	7302	7575	7372	7017	7095	7027	7047	7042	7094	7016	6990	7171	7161	7143	7283	6950	7272	7192	7025	6692	6889	6940	6763	6773	6913	6738	7118	6838	6879	6673	6846	6764	6675	6808	6742	6639	6765	6627	6556	6489	6625	6518	6520
7253	7665	7784	7406	7223	7495	7504	7128	7353	7516	7038	7058	7073	7159	6962	6912	6969	7170	7339	7288	7191	7102	7183	7227	7068	6976	6670	6862	6673	6849	6762	6796	6655	6905	6906	6728	6650	6702	6519	6468	6775	6773	6809	6696	6557	6427	6587	6557	6535	6515
7131	7183	7760	7571	7249	6981	7409	7386	6977	7251	6937	6809	7150	6991	7026	7108	7193	7035	7345	7035	7310	7047	7119	6864	7161	7173	6939	6916	6812	6837	6793	6744	6926	6518	6832	6643	6731	6628	6598	6583	6555	6764	6744	6413	6573	6531	6581	6587	6418	6598
7424	7043	7430	7772	7386	6982	7430	7478	6884	7098	7117	6872	6903	7109	7062	7081	7117	7000	7173	7155	7227	7098	7342	7036	7157	7100	7087	6935	6788	6933	6691	6714	6825	6788	6833	6766	6514	6624	6654	6542	6634	6693	6637	6645	6581	6798	6744	6585	6590	6316
8019	7048	6979	7683	7647	7167	7203	7514	7516	7008	7232	6904	7024	7396	7112	7191	6861	7117	7213	7116	7201	7299	6940	7082	7228	7122	7308	7324	7031	6811	6797	6767	6858	6709	6837	6953	6605	6593	6575	6492	6567	6586	6693	6701	6822	6714	6754	6703	6488	6419
8297	7633	6885	7374	7912	7493	7155	7555	7603	6989	7217	7069	6895	7452	7093	7075	7408	7009	7016	7097	6809	7011	6948	7004	6837	7157	7271	6987	6895	6794	6865	6930	6843	6856	6866	6801	6755	6677	6570	6557	6444	6617	6617	6526	6667	6735	6532	6576	6381	6423
8351	8102	7414	7199	7791	7834	7285	7370	7831	7388	7187	7438	7096	7466	7652	7330	7469	7004	6936	6667	6856	6861	7135	7087	7202	7261	7105	7027	7112	7032	6987	7028	6915	6952	6969	6961	6747	6670	6642	6441	6333	6409	6450	6491	6391	6444	6540	6477	6341	6165
7890	8384	7698	6935	7446	7906	7424	7023	7852	7464	7102	7601	7103	7303	7751	7440	7611	7138	7079	6804	6739	6866	7029	7182	7186	7327	7039	7125	6903	7068	7143	7005	6982	6960	6959	6836	6748	6648	6464	6352	6379	6342	6341	6248	6239	6219	6440	6319	6343	6093
7653	8122	7841	7015	7081	7931	7494	6832	7860	7622	6986	7644	7578	7354	7633	7378	7344	7368	7209	7017	6841	6927	6823	6919	7095	7138	6885	7025	7053	7050	6945	6937	6751	6881	6731	6651	6710	6636	6414	6197	6112	6050	6163	6071	6162	6022	6184	6073	6233	6202
7161	7916	7879	7083	6878	7699	7654	6920	7214	7693	6997	7566	7541	7170	7466	7408	7340	7427	7199	7014	6796	6779	6799	6680	6931	6869	6777	6786	6617	6780	6728	6740	6804	6656	6525	6594	6569	6654	6663	6429	6195	6262	6043	6029	6071	6001	6071	6239	6031	5977
6861	7519	7943	7240	6710	7306	7813	6871	7123	7681	7027	7262	7414	6897	7485	7245	7283	7313	6928	7099	7020	6927	6787	6711	6867	6769	6728	6787	6595	6582	6655	6595	6715	6705	6355	6423	6485	6482	6601	6324	6278	6144	6242	6019	6174	6087	6165	5974	6061	6125
6530	7486	8175	7771	6785	7349	7821	6980	7040	7684	7004	6961	7450	6838	7313	7174	7077	7264	7073	7172	6973	6971	6915	6794	6690	6727	6908	6826	6806	6653	6570	6652	6721	6690	6508	6402	6270	6424	6388	6481	6358	6301	6215	6258	6191	6251	6181	6129	6298	6166
6469	7459	8324	7767	6752	7268	7657	7059	7027	7602	6861	6981	7238	6854	7114	6853	7015	7159	6987	7119	7093	7165	6930	6909	6798	6640	6901	6928	6872	6750	6650	6502	6563	6630	6261	6490	6324	6191	6249	6478	6288	6188	6231	6269	6187	6257	6404	6231	6323	6140
6624	7186	8115	7893	6643	7240	7751	6949	6820	7448	6867	6918	7342	6662	6775	6826	6796	7076	6817	7168	6925	7033	7073	6832	6842	6733	7015	6852	7007	6937	6712	6659	6624	6501	6518	6404	6311	6219	6392	6219	6389	6207	6252	6352	6270	6405	6327	6194	6168	6287
6725	7514	8347	8040	6917	7458	7650	6946	6677	7366	6892	6850	7228	6739	6882	6883	6974	6989	6662	7047	6936	7078	6854	6963	6870	6777	6936	7000	6878	6856	6868	6690	6671	6732	6419	6453	6354	6286	6039	5994	6080	6079	6342	6156	6272	6231	6132	6218	6113	6228
6876	7604	8397	7605	7095	7523	7964	7310	6847	7490	6821	6688	7358	6619	6838	6803	6884	6992	6696	6912	6758	6947	6906	6962	6700	6801	6855	6979	6741	6856	6653	6616	6768	6550	6448	6192	6355	6319	6211	5861	6044	6044	6202	6006	6006	6141	6199	6166	6262	6134
7027	7983	8105	7476	6842	7479	8137	7227	7248	7633	6873	6947	7275	6694	7066	7086	7157	7173	6773	6864	6770	7033	6928	6930	6618	6695	6843	6823	6715	6712	6597	6527	6671	6485	6320	6232	6244	6247	6095	6103	5835	5780	5881	5832	5942	6034	5863	6089	6070	6101
7348	7787	8016	7140	6955	7757	7945	7188	7297	7740	7020	7169	7247	6801	7269	7186	7277	7275	6862	6967	6874	6925	6849	6891	6799	6721	6769	6751	6604	6497	6278	6444	6395	6329	6216	6172	6149	6361	6240	6092	5985	5909	6076	5963	5957	5969	5722	5893	5948	6080
7565	7852	7488	6788	7039	7851	7769	7052	7338	7472	7001	7265	7552	7031	7388	7083	7350	7277	7001	6932	6838	6938	6861	6910	6753	6647	6772	6702	6611	6566	6480	6229	6267	6374	6351	6396	6200	6331	6436	6248	6096	6154	6155	6049	6181	6121	6186	5900	6001	6158
7640	7726	7115	6453	7075	7626	7262	6913	7477	7260	6927	7299	7045	7127	7404	7064	7268	7095	7171	6972	6939	6889	6827	6878	6835	6689	6940	6778	6830	6568	6260	6293	6351	6307	6322	6316	6572	6477	6464	6569	6286	6359	6403	6509	6299	6326	6213	6218	6135	6330
7835	7721	6761	6283	6993	7571	6996	6922	7554	7258	6947	7648	6940	7043	7267	7001	7160	7095	7182	7122	6998	6896	7010	6693	7090	6915	6935	6907	6702	6807	6751	6414	6437	6475	6519	6519	6549	6393	6511	6559	6638	6600	6621	6676	6571	6423	6412	6187	6417	6266
8071	7173	6426	6722	7206	7193	6820	7014	7316	7067	7125	7325	6801	7084	7208	7135	7138	6962	7333	7010	7028	6827	6886	6832	7046	7062	7021	6909	6879	6886	6625	6674	6525	6415	6659	6526	6448	6470	6600	6698	6681	6614	6621	6523	6421	6344	6321	6136	6189	6278
7691	6980	6752	7203	7156	6763	6680	6900	7205	6813	7057	7067	6823	7214	6993	7033	7093	6856	7140	7006	6987	6932	7029	6531	6831	6694	6951	7010	6773	6704	6418	6580	6379	6297	6367	6275	6299	6089	6203	6423	6439	6523	6466	6143	6277	6218	6030	5942	5892	5993
7390	6801	7171	7470	7016	6552	6800	7016	6994	6839	7282	6798	6800	7108	6772	6923	6708	6724	6859	6790	6979	6680	6790	6733	6729	6856	6713	6792	6664	6721	6499	6273	6192	6210	6265	6104	5979	6011	6087	6242	6221	6071	6158	6053	6081	6012	5963	5791	5861	5932
6821	6932	7358	7465	6998	6685	6999	7042	6836	7019	7249	6804	7037	6933	6766	7074	6880	6903	6863	6942	6908	6920	6812	6667	6630	6832	6754	6702	6722	6470	6476	6192	6095	6153	6114	5993	5904	5795	5941	6062	6074	5997	6092	6015	5828	5915	5945	6051	5959	5864
6794	7087	7035	6834	7064	7085	7534	7129	6987	7263	6990	6974	7157	6959	7187	7223	6899	7211	6651	7036	6941	7045	6763	6936	6564	6686	6784	6699	6880	6768	6489	6340	6325	6379	6213	6086	5975	6041	5954	5970	6064	6130	6134	6018	5938	5966	6221	6191	6112	6219
7086	6829	6693	6592	6863	7007	7295	7163	7232	7253	7228	7224	7405	7039	7361	7224	7234	7065	6752	7077	6888	7001	6699	6603	6737	6800	7000	6918	6832	6884	6646	6782	6458	6499	6370	6340	6250	6114	6286	6023	5900	6055	6079	5976	6123	6036	6159	6174	6328	6351
[truncated: 920 more columns]
