# Supplementary material for: Spatial Resolution and Refractive Index Contrast of Resonant Photonic Crystal Surfaces for Biosensing
Source: IEEE Photonics J. Author manuscript; Available in PMC 2015 Sep 7. (PMC4561521; doi:10.1109/JPHOT.2015.2435699)
Supplement: fig2_data [file NIHMS64775-supplement-fig2_data.gz › Volumes/graham/MacBook_backup/PhD_folder_2015_06_02/paper_improvements/IEEE_J_Photonics/final_files/data_files/fig2/ref/ref1.csv]

6632	6044	6363	6433	6524	6555	6589	6484	6533	6586	6669	6712	6740	6983	7070	6999	6982	7064	7148	7300	7219	7206	6907	6862	6855	6838	6970	7140	7088	6995	6932	6999	6935	7039	7088	7020	7035	7194	7341	7370	7275	7415	7460	7606	7661	7717	7711	7736	7717	7704
7234	7538	8056	8196	8080	7651	7300	7089	7198	7217	7254	7612	7828	7941	7761	7627	7744	7732	7953	8122	8078	7593	7485	7417	7286	7841	7915	8106	7925	7643	7705	7831	7763	7887	7818	7943	8176	8203	8202	8178	8040	7964	8116	8386	8461	8554	8644	8664	8736	8326
7518	7863	8368	8208	7815	7516	7269	7061	7179	6844	7281	7640	7818	7633	7656	7575	7643	7866	7776	7772	7850	7690	7516	7492	7810	8222	8091	8120	8111	7738	8075	8185	8004	7898	7862	8057	8375	8325	8243	7933	7573	7883	7964	8255	8172	8437	8542	8665	8484	8431
7886	8066	8078	7911	7498	7444	7232	7217	7038	7294	7655	7777	7812	7599	7459	7554	7698	7776	7869	7641	7660	7551	7581	7960	8178	8416	8538	8201	8243	8158	8195	7929	7961	7870	7832	8313	8328	8256	7922	7670	7679	7735	7841	7834	7884	8505	8405	8559	8300	8143
8206	8060	7767	7660	7661	7331	7411	7568	7569	7843	7621	7817	7864	7617	7515	7508	7676	7587	7690	7727	7768	7801	7938	8226	8459	8631	8435	8207	8281	8444	8187	8239	7932	7835	8158	8212	8148	8257	7934	7863	7940	7957	7725	7759	7935	8266	8313	8387	8430	8492
8212	7989	7839	7688	7514	7563	7709	7881	8268	8217	8069	7908	7916	7696	7634	7600	7649	7592	7844	7722	7926	8110	8181	8641	8738	8653	8639	8342	8564	8360	8275	8178	8049	8057	8194	8103	8168	8115	7715	7748	7831	7837	7773	7737	7878	8157	8393	8290	8394	8579
8073	7993	7815	7732	7881	7931	8152	8392	8398	8601	8312	7959	7989	8066	7894	7821	7966	7952	7747	7889	8046	8270	8574	8554	8773	8505	8291	8271	8419	8368	8506	8277	8014	8202	8366	8295	7988	8025	7811	8028	7771	7739	7709	7723	7606	7986	7774	8202	8541	8938
8150	7807	7769	7766	7913	8184	8539	8685	8483	8628	8502	8216	8338	8174	8332	8171	7965	8106	8060	7989	8120	8376	8479	8704	8207	8278	8215	8377	8465	8433	8465	8304	8191	8097	8411	8067	8106	7775	7918	7978	7849	7865	7767	7631	7791	7581	7808	8050	8644	8836
8071	7714	7424	7926	8024	8385	8565	8743	8694	8554	8631	8515	8534	8666	8462	8384	8317	8122	8379	8103	8287	8242	8177	8188	7763	7704	7920	8258	8601	8532	8535	8346	8264	8439	7869	7926	7694	7845	8158	7904	7718	7643	7671	7900	7611	7591	7758	8053	8612	8734
8080	7821	7775	8174	8308	8552	8736	8634	8332	8438	8666	8967	8716	8900	8789	8483	8317	8403	8237	8245	8151	8023	7840	7447	7644	7792	7976	8289	8245	8215	8275	8203	8306	8107	8246	7671	7673	7856	7944	7924	7724	7482	7648	7887	7651	7594	7423	7830	8213	8515
8285	7997	8122	8567	8376	8488	8272	8298	8233	8569	8674	8889	8926	8984	8815	8693	8327	8291	8238	7932	7916	7840	7338	7349	7572	7592	7793	7993	7821	8051	8032	8110	8174	7988	7651	7674	7643	7982	7911	7831	7649	7574	8029	7738	7703	7578	7862	8005	7951	8332
8737	8123	8395	8415	8481	8312	7966	7799	7926	8374	8536	8513	8475	8586	8565	8483	8433	8234	8062	7893	7652	7548	7183	7204	7313	7638	7831	7612	7531	7572	7711	7936	7714	7778	7577	7727	7650	7979	7789	7712	7727	7559	7787	7767	7830	7931	7708	8127	7822	8268
8914	8599	8526	8352	8055	8136	7895	7597	7756	8231	8154	8291	8554	8512	8482	8042	8131	8143	8167	7756	7665	7432	7301	7297	7463	7634	7487	7528	7358	7305	7554	7667	7590	7692	7852	7851	8099	8037	7851	7831	7722	7986	7853	7985	7881	8003	7762	7816	7756	7850
8726	8517	8288	8207	8082	7999	7696	7822	7837	7815	7723	7892	7806	7974	7881	7861	7870	7854	7776	7717	7674	7500	7653	7750	7663	7477	7272	7203	7258	7351	7560	7495	7360	7523	7576	7910	7779	7826	7866	7896	8093	7933	8005	8033	8153	8062	8037	7732	7756	7700
8606	8443	8093	8214	7985	7921	8078	8210	7755	7646	7583	7712	7491	7334	7521	7634	7771	7653	7888	7934	7758	7849	7909	7491	7403	7284	7141	7194	7280	7418	7453	7447	7307	7699	7813	7743	7952	7800	7755	7951	7837	8109	7854	8052	8003	8121	7993	7685	7556	7612
8424	8075	8096	8149	8127	8262	8512	8267	7765	7724	7623	7216	7246	7186	7465	7305	7575	7589	7804	7902	7872	7943	7867	7693	7460	7006	6982	7139	7065	7358	7320	7522	7664	7562	7842	7745	7875	7769	7829	7902	7845	7908	7845	8007	8093	8003	7685	7513	7464	7721
8102	7744	8150	8072	8639	8585	8482	8268	7758	7476	7323	6956	7208	7108	7153	7289	7436	7542	7812	7855	7864	7691	7523	7595	7180	7046	7129	7106	7329	7376	7379	7523	7716	7745	7758	7893	7861	7783	8029	8043	7961	7708	7823	7756	8092	7679	7800	7497	7626	7634
8010	7790	8116	8372	8545	8603	8608	8259	7899	7630	7376	7096	6989	6966	7021	6976	7071	7483	7614	7710	7943	7637	7339	7319	7241	7281	7247	7319	7416	7359	7282	7589	7717	7895	7679	7696	7672	7743	7947	7771	7835	7749	7686	7871	7759	7601	7648	7663	7557	7360
7893	8110	8298	8389	8678	8587	8540	8145	7846	7605	7335	7171	6980	6769	6870	6995	7010	7456	7470	7607	7493	7588	7496	7394	7388	7398	7545	7513	7569	7430	7397	7512	7470	7542	7469	7310	7704	7882	7965	7949	7879	7922	7765	7758	7327	7621	7568	7669	7385	7193
7968	8106	8304	8426	8329	8408	8147	8091	7940	7690	7550	7404	7164	7126	6936	7274	7435	7398	7429	7561	7239	7551	7366	7658	7637	7578	7679	7701	7702	7610	7519	7660	7646	7240	7325	7361	7900	7946	7691	8113	7866	7644	7506	7272	7275	7386	7499	7483	7581	7399
8225	8068	7947	8164	8055	7957	8052	7999	8018	7865	7751	7616	7337	7351	7415	7182	7423	7284	7483	7302	7343	7254	7613	7893	7807	7657	7598	7702	7452	7463	7492	7332	7366	7280	7529	7616	7749	7698	7671	7634	7882	7747	7553	7279	7490	7136	7413	7660	7539	7448
8139	7775	7719	7580	7554	7841	7881	7917	7874	7786	7829	7611	7554	7573	7315	7359	7513	7224	7255	7168	7162	7479	7655	8067	7951	7730	7539	7436	7439	7427	7592	7258	7216	7322	7557	7592	7686	7561	7508	7577	7833	8022	7616	7334	7214	7247	7469	7422	7567	7526
7840	7642	7633	7611	7513	7711	7528	7727	8001	7874	7752	8130	7764	7614	7643	7726	7418	7177	7217	7362	7447	7624	7800	7835	7853	7767	7619	7399	7464	7149	7283	7216	7295	7547	7631	7484	7475	7382	7528	7740	8029	7746	7630	7667	7460	7696	7444	7655	7624	7741
7510	7320	7498	7618	7444	7657	7474	7468	7538	7785	7597	7895	8005	7884	7787	7455	7462	7298	7346	7299	7475	7801	7746	7548	7506	7478	7581	7357	7262	7248	7336	7364	7355	7709	7555	7462	7157	7507	7535	7980	7986	8000	7830	7719	7792	7874	7758	7852	7765	7815
7534	7324	7364	7470	7545	7326	7278	7484	7283	7689	7934	7671	7901	7660	7832	7589	7389	7232	7549	7401	7562	7669	7423	7375	7436	7491	7454	7694	7293	7184	7095	7279	7441	7495	7590	7261	7407	7410	7287	7794	7990	8118	8317	7890	7922	7750	7731	7828	7749	7795
7578	7684	7663	7472	7402	7426	7298	7315	7160	7488	7424	7485	7600	7438	7574	7433	7603	7531	7447	7514	7563	7355	7518	7438	7397	7393	7463	7546	7369	7189	7171	7185	7281	7338	7341	7259	7087	7492	7553	7946	8152	8157	8538	8091	8047	7786	7931	7834	8084	8130
7849	7926	7879	7691	7397	7279	6996	7112	7116	7195	7323	7232	7247	7234	7523	7486	7559	7658	7544	7581	7421	7141	7127	7307	7359	7404	7477	7521	7367	7322	7271	7108	7098	7197	7167	7332	7327	7510	7518	7521	8143	8380	8433	8047	8236	8156	8242	7889	8065	7778
8350	8118	7965	7610	7410	7099	7008	6911	7177	7182	7071	6961	7224	7143	7203	7655	7435	7488	7585	7432	7461	7202	7289	7409	7501	7611	7599	7378	7552	7450	7007	6938	6812	7063	7308	7473	7571	7489	7350	7771	8279	8647	8545	8236	8374	8316	8361	8073	8263	7637
8296	8025	7999	7514	7273	7110	7185	7302	6958	6984	6951	7064	7046	7141	7557	7399	7711	7555	7499	7339	7452	7317	7496	7499	7421	7586	7585	7813	7551	7345	7115	6835	6878	7200	7346	7564	7585	7565	7700	7655	8126	8154	8321	8393	8650	8560	8370	8089	7916	7534
8172	7973	7805	7427	7397	7307	7110	7123	6930	6870	6861	6942	6943	7138	7470	7414	7381	7349	7340	7488	7374	7521	7600	7487	7587	7711	7634	7762	7592	7414	7128	6868	7004	7548	7749	7737	7602	7634	7694	7760	8137	8112	8358	8572	8259	8481	7906	7939	7832	7798
7953	7756	7896	7655	7341	7255	7422	7169	6844	6899	7015	7097	7019	7058	7304	7130	7266	7198	7410	7478	7640	7639	7622	7645	7644	7744	7764	8015	7617	7439	7040	7080	7202	7608	7416	7407	7633	7514	7679	7676	7695	7898	8199	8371	8212	8118	7873	7947	7689	7400
7933	7807	7871	7778	7796	7397	7259	7070	7042	7075	7148	6923	7125	6934	7037	6963	7069	7091	7426	7574	7594	7444	7473	7549	7445	7714	7849	7910	7574	7522	7387	7413	7424	7550	7417	7432	7382	7596	7512	7486	7709	7854	7967	8026	7905	8047	7911	8083	7688	7912
7975	7878	7987	7833	7706	7661	7448	7389	7328	7337	7190	6961	6913	6945	6856	7096	7108	7263	7430	7483	7549	7484	7345	7646	7628	7449	7741	7696	7871	7695	7834	7730	7542	7440	7252	7488	7581	7387	7416	7510	7582	7543	7730	8088	7985	8124	7953	8090	7962	7771
7905	7821	8018	7952	7621	7565	7373	7642	7533	7270	7343	7136	7142	6938	7124	7146	7251	7328	7432	7394	7326	7355	7328	7429	7355	7713	7659	7970	7918	7979	8000	7885	7543	7470	7409	7465	7490	7452	7435	7530	7749	7698	7788	8014	7618	8037	8008	7979	7700	7905
7808	7656	8167	7744	7611	7470	7542	7422	7519	7300	7125	7177	7129	7089	7193	7131	7179	7376	7309	7208	7380	7213	7313	7373	7353	7394	7716	7795	8210	7995	8119	7571	7567	7535	7634	7531	7547	7495	7456	7686	7409	7582	7462	7858	7725	7860	7789	7765	7907	7850
8067	7862	7893	7564	7465	7196	7181	7237	7329	7346	7348	7330	7312	7275	7204	7162	7157	7206	7253	7243	7428	7546	7357	7345	7092	7622	7580	7772	8005	8031	7807	7633	7510	7747	7541	7495	7572	7652	7642	7947	7772	7688	7761	7824	7980	7971	7820	7806	7903	7957
8300	8137	8013	7500	7190	7280	7177	7152	7359	7249	7205	7318	7427	7361	7229	7122	7145	7379	7236	7220	7613	7520	7465	7515	7481	7617	7491	7738	7812	7909	7733	7689	7641	7585	7458	7652	7630	7752	7880	7762	7795	7902	8074	8233	7859	7937	7680	7965	7713	7731
8470	8197	7893	7615	7294	7242	7032	7095	7299	7399	7205	7389	7279	7116	6899	6970	7147	7297	7210	7504	7492	7620	7596	7419	7571	7583	7535	7546	7572	7678	7800	7753	7703	7622	7682	7752	7653	7757	7751	7795	7802	7921	7950	8120	7894	7906	7769	7621	7574	7492
8698	8179	8040	7827	7385	6910	7004	7077	7303	7304	7200	7246	6858	6967	6759	6906	7175	7254	7522	7454	7766	7749	7595	7438	7549	7459	7300	7504	7295	7712	7780	7658	7568	7666	7618	7758	8018	7787	7819	7872	7864	8095	7965	8151	7967	7814	7770	7613	7418	7821
8532	7992	8225	7740	7297	7121	7091	7160	7114	7127	7052	6918	6690	6605	6700	7041	6753	7163	7250	7517	7928	7822	7992	7694	7547	7543	7501	7420	7312	7615	7740	7400	7362	7525	7619	7703	7898	7709	7817	7747	7912	7887	7821	8094	7860	7835	7413	7643	7544	7589
8311	8194	8042	7787	7580	7376	7170	7218	6944	6995	6826	6773	6927	6876	6748	6829	6873	6975	7161	7750	7858	7749	7931	7716	7658	7529	7649	7591	7551	7398	7726	7464	7552	7401	7470	7512	7669	7948	7974	8049	7776	8111	7968	7868	7757	7646	7642	7434	7473	7633
8619	8421	8521	7928	7511	7226	7369	7209	6991	7014	6891	6697	6841	6786	6807	6887	6724	7068	7128	7517	7717	7816	7957	7892	7926	7859	7931	7867	7973	7541	7639	7503	7352	7665	7327	7339	7579	7609	7909	7750	7674	7739	7801	7709	7779	7621	7714	7316	7642	7349
8697	8448	8315	8046	7683	7410	7317	7296	7243	7190	7192	7152	7169	6986	6744	7008	6969	6889	7151	7268	7514	7715	7764	8341	8001	8183	8143	7902	8067	7754	7487	7490	7282	7278	7092	7459	7614	7522	7713	7363	7410	7453	7724	7639	7632	7548	7568	7389	7521	7613
8542	8569	8359	7844	7390	7341	7412	7530	7467	7785	7545	7379	7389	7374	6978	6929	7070	6881	7062	7039	7414	7789	7930	8248	8378	8198	8296	8023	7788	7893	7667	7408	7483	7239	7329	7561	7560	7519	7428	7332	7407	7401	7599	7521	7688	7716	7647	7346	7618	7439
8705	8258	8150	7926	7579	7481	7672	7823	7836	7602	7666	7400	7469	7389	7096	7000	6798	6795	6858	7118	7402	7892	8046	8322	8339	8147	7897	8022	8042	8042	7743	7567	7301	7315	7464	7408	7505	7470	7445	7446	7427	7598	7705	7557	7687	7614	7543	7557	7502	7557
8477	8314	8060	7982	7690	7380	7579	7823	7775	7844	7774	7770	7802	7913	7447	7019	6884	6818	6745	7062	7554	7582	7897	8064	7963	7706	7941	7927	7836	8005	7914	7745	7393	7434	7461	7476	7698	7468	7548	7502	7526	7637	7623	7654	7936	7653	7589	7681	7495	7868
8432	8529	8433	8186	7743	7597	7533	7478	7594	7787	7887	7937	7922	7735	7409	7186	6927	6925	7165	7003	7416	7451	7561	7631	7723	7875	7646	7792	8063	7884	7818	7733	7670	7593	7305	7166	7304	7500	7526	7769	7744	7784	7835	7779	7654	7564	7500	7485	7590	7619
8678	8657	8406	8129	7686	7597	7484	7358	7514	7633	7763	7788	7785	7615	7236	7304	7471	7363	7284	7159	7368	7470	7350	7766	7595	7630	7739	7743	7860	7873	7832	7794	7411	7370	7412	7526	7574	7584	7712	7704	7522	7821	7793	7886	7497	7690	7550	7425	7494	7585
8769	8507	8526	7960	7718	7435	7369	7443	7506	7298	7490	7795	7630	7759	7592	7596	7759	7488	7450	7443	7294	7329	7523	7558	7671	7568	7599	7568	7776	7838	7702	7517	7448	7368	7537	7491	7514	7745	7885	7738	7729	7798	7863	7807	7765	7500	7877	7414	7509	7461
8586	8408	8372	7994	7683	7461	7450	7208	7292	7337	7420	7670	7598	7757	7589	7812	7782	7495	7615	7313	7376	7457	7463	7427	7509	7494	7503	7603	7773	7561	7458	7413	7532	7433	7598	7826	7763	7915	7829	7698	7657	7836	7806	7586	7811	7484	7603	7543	7505	7600
8225	8363	8283	8279	7928	7513	7557	7310	7150	7385	7235	7372	7472	7701	7830	7571	7593	7531	7729	7726	7706	7658	7621	7576	7577	7601	7545	7561	7610	7564	7464	7602	7425	7573	7574	7554	7977	7798	7565	7340	7500	7683	7689	7695	7552	7652	7522	7682	7532	7764
8445	8202	8425	8000	7943	7693	7536	7214	7267	7202	7492	7496	7691	7715	7648	7549	7729	7348	7621	7898	7943	7907	7727	7493	7600	7585	7606	7524	7544	7642	7463	7303	7531	7402	7716	7270	7601	7480	7477	7433	7469	7370	7457	7593	7544	7845	7731	7979	7689	7924
8402	8350	8320	8204	7732	7703	7691	7482	7536	7667	7447	7602	7685	7480	7475	7303	7441	7615	7599	7740	7652	7818	7732	7723	7687	7499	7661	7713	7539	7613	7696	7576	7543	7569	7507	7339	7593	7436	7480	7228	7473	7245	7741	7735	7781	7872	8146	7880	8031	8174
8320	8063	8180	7925	7702	7773	7730	7479	7408	7661	7655	7400	7526	7477	7447	7372	7417	7554	7394	7514	7519	7573	7677	7478	7714	7624	7682	7746	7642	7680	7645	7577	7818	7631	7595	7470	7452	7603	7566	7483	7449	7425	7570	7691	8021	7904	8296	8155	8281	8313
8206	8087	8347	7787	7750	7772	7838	7428	7473	7508	7609	7655	7521	7544	7440	7367	7347	7211	7407	7324	7471	7364	7387	7401	7392	7263	7434	7584	7785	7836	7798	7754	7762	7707	7402	7440	7672	7567	7631	7814	7539	7720	7538	7786	7999	8027	8224	8361	8337	8247
8155	8093	8253	7658	7454	7445	7588	7348	7540	7520	7583	7568	7587	7570	7602	7523	7300	7244	7284	7322	7362	7379	7386	7336	7301	7391	7472	7700	7736	7800	7723	7810	7755	7674	7625	7792	7694	7772	7806	7908	7919	7970	7859	7801	7928	8073	8426	8252	8670	8101
8234	7930	7943	7768	7486	7352	7345	7245	7385	7580	7604	7777	7556	7688	7495	7414	7420	7338	7274	7259	7196	7250	7228	7327	7301	7388	7344	7576	7792	7762	7824	7819	7945	7736	7832	7911	7929	7987	8079	8294	8199	8062	8127	7980	8206	8143	8361	8312	8419	8256
8101	7904	7951	7780	7683	7116	7286	7183	7297	7512	7666	7484	7640	7506	7391	7441	7376	7390	7349	7410	7463	7495	7489	7548	7409	7448	7673	7784	7842	7860	8089	7800	7673	7813	7824	7696	7959	7988	8196	8293	8201	8248	8166	8096	8197	8171	8223	8272	8117	8377
8081	8182	8027	7636	7591	7486	7259	7163	7163	7351	7532	7514	7666	7570	7604	7628	7485	7572	7637	7822	7736	7612	7576	7573	7522	7493	7570	7692	7694	7785	7996	7936	8021	7927	7747	7870	7892	8027	8140	8262	8379	8412	8306	8307	8312	8292	8290	8054	8060	7885
8493	8330	8398	7935	7718	7368	7262	7216	7195	7233	7330	7386	7562	7596	7446	7599	7716	7756	8064	7925	8021	7971	7813	7933	7842	7476	7628	7952	7851	7866	7820	7780	7986	7689	7782	7662	7783	7951	8132	8441	8551	8333	8474	8271	8567	8193	8258	8342	8070	8199
8562	8814	8592	8111	7710	7580	7339	7324	7175	7225	7409	7455	7456	7617	7563	7677	7764	7858	8253	8371	8426	8200	7951	8050	7949	7851	7913	7916	8013	8044	8024	8053	7867	7655	7597	7685	7720	7939	8093	8336	8428	8450	8542	8400	8322	8264	8454	8218	8148	8283
8632	8534	8749	8321	7989	7700	7361	7328	7197	7469	7343	7714	7657	7518	7638	7673	8004	8139	8438	8250	8661	8359	8114	8003	8033	7778	8001	8069	8147	8181	8070	7834	7902	7718	7620	7605	7770	7746	8100	8226	8584	8243	8465	8162	8544	8365	8437	8359	8477	8331
8555	8524	8488	8340	7947	7673	7711	7492	7352	7494	7488	7728	7746	7804	7740	7814	7982	8155	8042	8344	8678	8328	8343	8087	8000	7754	7949	8172	8127	8197	8221	8041	7784	7909	7829	7592	7652	7694	7965	8142	8277	8410	8125	8280	8271	8291	8330	8288	8355	8436
8480	8241	8614	8236	8067	7701	7863	7706	7577	7529	7845	7897	7848	7893	7722	7633	7794	7791	8133	8331	8539	8292	8153	8054	7940	7948	8248	8200	8435	8217	8279	8260	8256	8160	7818	7810	7914	7854	7707	7916	8131	8233	8463	8244	8415	8073	8233	8049	8252	8254
8337	8346	8520	8222	7929	7674	7704	7543	7580	7776	7740	7716	7880	7774	7765	7649	7867	7936	8053	8467	8342	8071	8048	7937	7794	7943	8001	8226	8505	8382	8316	8436	8350	8150	8358	7900	7957	7955	7934	8155	8442	8341	8188	8197	8032	8080	8357	7982	8111	8253
8275	8299	8345	8047	7877	7781	7806	7511	7658	7764	7838	7878	7889	7888	7764	7829	7987	8002	8096	8085	8219	8234	8001	7938	7839	7925	7854	8245	8175	8346	8375	8530	8361	8350	8148	8249	8191	7978	8157	8100	8273	8387	8259	7958	8130	8281	8188	8069	8274	8137
8403	8249	8351	8081	8085	7824	7814	7658	7655	7687	7838	7844	7945	7789	7935	7827	7949	7971	7923	7967	8133	7910	7766	7725	7595	7489	7969	8108	8115	8173	8142	8331	8650	8337	8294	8290	8026	8148	8282	8167	8044	8161	8281	8152	8255	8196	8219	8325	8444	8382
8376	8421	8338	8026	7895	7851	7667	7526	7764	7720	7837	7876	7905	7862	7678	7682	7845	8154	8016	7963	8162	8066	7856	7847	7759	7742	7936	7783	8029	7782	8001	8124	8219	8510	8227	8430	8247	8231	8280	8100	8126	8272	8151	8281	8111	8119	8284	8190	8396	8235
8663	8486	8531	8187	7629	7754	7490	7711	7620	7688	7791	7922	7781	7429	7449	7688	7660	7869	8132	8185	7959	8214	8056	7827	7772	7781	7910	7763	7738	7688	7766	7815	8058	7995	7990	8169	8162	8232	8081	8165	8067	8221	8321	8334	8413	8147	8196	8075	8225	8197
8608	8513	8598	8134	7896	7640	7718	7625	7800	7927	7613	7474	7596	7254	7232	7429	7492	7866	7956	8035	8201	8094	8049	7975	7817	7752	7813	7873	7729	7697	7633	7799	7908	7809	7982	7920	8059	8053	8186	7876	8070	8426	8321	8294	8463	8262	8213	8439	8118	8224
8481	8379	8462	7849	7860	7696	7754	7715	7645	7795	7744	7676	7462	7173	7167	7473	7471	7834	7855	7992	8168	8136	7982	7936	7815	7816	7852	7734	7791	7659	7608	7651	7712	7521	7735	7670	7774	7857	7899	7946	8004	8348	7957	8180	8164	8403	8194	8196	8275	8150
8452	8445	8220	7944	7579	7715	7440	7806	7780	7827	7694	7602	7470	7229	7031	7046	7422	7693	7644	7707	7830	7888	7808	7984	7823	7800	7838	7767	7651	7758	7672	7717	7643	7561	7800	7525	7848	7779	7961	8122	8210	8011	8139	8093	8078	8188	8236	8413	8059	8133
8445	8295	8211	7817	7605	7310	7334	7566	7652	7887	7954	7739	7400	7278	7273	7346	7370	7707	7544	7477	7747	7809	7810	7794	7696	7784	7821	7738	7792	7565	7666	7684	7582	7466	7500	7420	7690	7815	7806	7979	8113	7837	7963	8265	8016	8245	8064	8240	8252	8033
8636	8273	8126	7735	7338	7293	7117	7566	7469	7827	7772	7815	7660	7372	7423	7473	7456	7643	7533	7587	7614	7654	7564	7647	7781	7795	7662	7671	7487	7793	7648	7559	7658	7547	7564	7401	7628	7805	7891	7903	7968	8106	8092	7967	8149	8071	8212	8067	8020	7924
8618	8490	8228	7701	7529	7355	7416	7405	7620	7702	7837	7800	7746	7726	7479	7506	7750	7613	7653	7551	7627	7566	7717	7754	7605	7457	7233	7389	7391	7476	7591	7556	7746	7769	7732	7701	7828	7813	7810	7811	7923	7872	7981	8101	7972	7847	8018	8068	8093	7849
8861	8684	8214	7865	7630	7587	7356	7386	7498	7856	7793	7882	7728	7673	7471	7616	7731	7868	7737	7507	7512	7653	7697	7556	7423	7362	7110	7193	7278	7399	7540	7624	7796	7671	7764	7851	7680	7631	7733	7672	7871	7996	7909	8006	7833	8054	7714	7857	7737	7948
9006	8714	8525	7932	7582	7545	7359	7352	7650	7919	8031	7919	7693	7638	7593	7721	7777	8009	7818	7717	7671	7767	7715	7611	7597	7240	7255	7267	7200	7215	7560	7758	7840	7935	7814	7859	7796	7800	7964	7789	7806	7936	7893	8046	7915	7920	7725	7909	7890	7918
8940	8787	8579	8191	7821	7688	7505	7795	7794	7818	7818	7834	7696	7701	7645	7760	7945	8003	7866	7997	7851	7636	7713	7609	7568	7354	7450	7376	7250	7221	7502	7478	7758	8080	7993	7833	7864	7685	7994	7861	7984	7898	7708	7855	7840	7704	7773	7804	8020	7974
8953	8631	8668	8001	8027	7974	7768	7826	7966	7897	7892	7784	7900	7751	7797	7950	7880	8141	7790	7685	7807	7665	7679	7776	7625	7576	7415	7442	7246	7490	7460	7737	7903	7984	7932	7866	7916	7727	7846	7986	7717	7864	7805	7886	7809	7519	7777	7720	8042	7851
8949	8862	8432	8153	8220	8084	7881	8233	8097	8102	8045	7759	7915	7907	7816	7865	8003	8065	8095	7829	7719	8025	7914	7854	7490	7383	7470	7354	7279	7548	7727	7759	7904	7878	7873	7974	7972	7727	7592	7784	8064	7898	7883	7657	7570	7746	7744	7660	8095	7980
8967	8596	8559	8311	7783	8081	8018	8081	8232	8066	8040	8128	7954	8051	8058	8245	8146	8042	8245	8040	7917	7805	7705	7786	7737	7773	7480	7483	7315	7430	7812	8022	8098	8031	8108	8044	7869	7593	7823	7840	7978	7681	7793	7802	7665	7643	7547	7918	7800	7992
8740	8366	8509	8077	8020	8078	8157	8209	8226	8112	8152	8180	8027	8116	8113	8140	8361	8231	8171	8264	8005	7775	7810	7723	7588	7575	7315	7365	7494	7611	7962	8141	8075	8214	8109	8066	7902	7626	7853	7787	7929	8121	7951	7734	7905	7497	7827	7895	7912	8144
8890	8419	8540	8031	7968	7895	8056	8211	8238	8032	8154	8205	8134	8207	8229	8137	8066	8055	8036	8219	7906	7897	7963	7814	7656	7457	7508	7330	7393	7467	7944	8216	8152	8137	8146	8180	7956	7918	7939	7978	7957	7965	8122	7925	7723	7835	7832	7826	8099	7967
8754	8295	8331	7991	7927	7848	7998	8245	8347	8109	8289	8123	7981	8164	8272	8051	8150	8022	7960	7988	7971	8007	8046	7907	7777	7611	7433	7450	7387	7640	8047	8039	8264	8353	8237	8077	8016	7968	7883	7993	8198	8170	8235	8151	8089	8030	7958	8116	8249	8143
8606	8115	8417	8069	8000	8098	8165	8274	8161	8067	7877	7782	7800	8063	7941	8127	7794	7917	7714	7765	7903	7903	8041	7994	7777	7615	7343	7225	7447	7560	7918	8157	8240	8403	8388	8279	8050	8122	7911	7730	7953	8201	8091	8152	8190	8172	8095	8251	8379	8313
8557	8341	8520	8237	8170	8142	8148	8284	8137	7837	7757	7765	7814	7992	7977	7859	7822	7495	7670	7583	7679	7977	8078	8000	7885	8019	7706	7517	7609	7748	7975	8373	8240	8482	8451	8332	8080	8130	7802	7909	7969	8005	8234	8396	8303	8340	8285	8333	8482	8842
8647	8587	8572	8429	8231	8481	8405	8056	8019	7720	7748	7562	7663	7794	7809	7673	7715	7743	7447	7483	7801	7887	7950	8097	7950	7831	7568	7783	7788	7904	8148	8511	8553	8443	8574	8436	8027	8070	7910	7972	7917	7930	7982	8153	8551	8502	8242	8501	8416	8391
8549	8396	8301	8151	8026	8326	8197	8076	7858	7549	7429	7431	7484	7592	7658	7444	7520	7468	7304	7593	7665	7690	7932	7957	7982	7931	7790	7951	8007	8099	8251	8365	8545	8385	8245	8397	8170	8208	8105	7897	7826	7771	7910	8100	8503	8418	8506	8246	8329	8322
8489	8127	8556	8309	8088	8093	7849	7737	7671	7561	7452	7471	7575	7523	7420	7406	7484	7339	7419	7605	7572	7684	7829	7946	7963	7903	7847	7838	8108	8305	8374	8442	8404	8520	8494	8423	8447	8352	7992	7929	8028	7750	8003	8120	8301	8372	8133	8127	8345	8293
8583	8447	8520	8161	8183	8035	7842	7784	7420	7581	7640	7545	7448	7532	7587	7309	7384	7372	7666	7417	7768	7963	8009	8015	8087	7696	7945	8016	8156	8281	8580	8423	8320	8258	8441	8221	8240	8139	8058	7932	7848	7817	8020	8147	8379	8346	8199	8217	8063	8229
8552	8448	8582	8408	8280	7939	7915	7506	7549	7515	7577	7641	7737	7454	7542	7310	7429	7392	7760	7784	8002	8006	7955	8271	8130	7779	8048	8109	8006	8148	8438	8267	8150	8128	8251	8218	8108	8059	8093	7985	8069	8006	8031	8106	8315	8332	8255	7996	8215	7913
8813	8533	8679	8301	8003	7671	7736	7533	7692	7410	7641	7537	7704	7803	7590	7274	7396	7633	7727	7975	8213	8274	8420	8176	7986	7958	7878	7997	8109	8367	8230	8156	8022	8044	7926	7993	7973	8231	8079	7898	7801	8022	8127	8301	8388	8338	8265	8110	8015	7979
8834	8733	8644	8154	7995	7814	7865	7696	7668	7783	7764	7620	7932	7909	7656	7512	7670	7657	7930	8107	8057	8513	8509	8352	8315	8304	8192	8114	8089	8096	8235	8133	8001	7941	7958	7774	7887	7994	7808	7700	7732	7934	8011	8289	8421	8416	8273	8019	8064	7993
8634	8448	8299	8270	8143	7941	7940	7977	7796	7827	7923	7839	7928	7876	7886	7868	7952	7911	7935	8182	8373	8382	8431	8424	8538	8171	8094	8131	8243	8093	8243	7975	7834	7812	7813	7755	7733	7542	7788	7861	7700	7812	7945	8265	8276	8139	8211	7886	7811	7911
8664	8514	8605	8259	7987	7883	8081	7914	7792	8047	7998	8153	8076	7812	8055	8125	7819	7975	8022	8123	8288	8539	8363	8503	8396	8235	8221	8151	8032	8006	7967	7884	7843	7896	7797	7918	7735	7845	7786	7660	7683	7789	8027	8129	8241	8276	8101	7965	7924	7783
8783	8592	8606	8175	7888	7796	7751	7958	8057	8082	8043	8524	8438	8145	8239	8171	7968	7909	8218	8258	8241	8250	8434	8265	8131	8261	8164	8099	8039	7869	7993	7735	7730	7820	8240	7924	7851	7832	7815	7710	7974	8108	8203	8142	8144	8255	8102	8061	7983	7850
8692	8516	8473	8101	7795	7966	7852	7965	7992	8001	8279	8558	8331	8285	8334	8245	8097	8092	8274	8265	8335	8455	8256	8057	8235	8161	8136	8139	7955	7875	7838	7812	7617	7837	7746	8020	8072	7842	7796	7979	8136	8193	8336	8230	8135	8262	8229	8065	8163	8176
8679	8435	8550	8090	7801	7790	7821	7979	7959	7978	8292	8347	8403	8217	8121	8208	8173	8299	8413	8408	8506	8363	8121	8064	7888	7992	8095	7970	8055	7788	7790	7792	7658	7752	7848	7982	8036	8048	8092	8193	8420	8141	8337	8291	8368	8242	8378	8197	8101	7937
8597	8423	8557	8107	7999	8019	8091	7925	8098	8094	8260	8295	8532	8370	8025	8208	8365	8346	8631	8567	8249	8306	8090	7858	7863	7785	8177	8027	8098	7847	7890	7637	7600	7648	7996	8181	8237	8134	8183	8292	8286	8450	8519	8516	8401	8373	8237	8211	8342	8118
8844	8626	8577	8463	7946	8058	7928	8091	8027	8262	8253	8460	8222	8358	8255	8217	8381	8513	8603	8400	8304	8271	7756	7633	7915	7918	8104	8011	8060	7878	7831	7723	7555	7876	8212	8279	8279	8267	8505	8497	8479	8654	8634	8436	8591	8381	8518	8239	8305	8133
8897	8772	8565	8465	8047	7992	8109	8085	8216	8321	8303	8263	8355	8165	8519	8195	8232	8420	8537	8268	8156	8180	8084	7991	7940	7912	8166	8367	8180	8172	8020	7980	7877	8066	8160	8342	8276	8327	8519	8479	8540	8662	8690	8627	8400	8331	8487	8412	8519	8514
8922	8604	8594	8311	8032	8064	8055	8172	8376	8383	8229	8203	8251	8239	8144	8143	8299	8494	8370	8372	7963	7925	7813	7817	7808	8040	8103	8144	8332	8429	8248	8187	8267	8277	8300	8387	8428	8391	8632	8764	8616	8772	8310	8224	8167	8214	8307	8459	8426	8396
8980	8747	8626	8213	8272	8244	8403	8429	8160	8208	8363	8282	8331	8150	8183	8112	8227	8285	8268	8170	7885	7891	7737	7876	7828	7981	8230	8436	8628	8542	8449	8440	8459	8372	8225	8418	8229	8318	8400	8523	8496	8557	8241	8230	7923	8297	8194	8405	8470	8428
9116	8974	8747	8375	8164	8376	8406	8475	8377	8227	8131	8226	8112	8129	8086	8063	8135	8112	8102	7952	7901	7704	7660	7690	7776	8088	8044	8339	8204	8166	8577	8510	8747	8487	8396	8338	8142	8132	8331	8409	8244	8243	8046	7839	7847	8002	8327	8181	8471	8309
9121	8590	8614	8528	8409	8372	8235	8229	8229	8014	8208	8155	8037	7780	7904	8190	8144	7908	8016	7804	7723	7601	7711	7574	7987	8067	8060	8010	8210	8394	8321	8527	8529	8450	8299	8086	8048	8082	8039	8310	8123	8257	8146	8009	8106	7933	8091	8407	8358	8378
9047	8708	8658	8549	8520	8302	8400	8238	8014	8128	8132	7887	7821	7985	7609	7834	7908	7945	7838	7618	7798	7837	7833	7772	7909	8017	7967	8103	8261	8269	8269	8606	8567	8590	8073	7926	7883	7721	7993	8279	8220	8011	8056	8046	8103	8012	8169	8120	8560	8333
8827	8552	8594	8264	8219	8245	8114	8171	8235	7993	8005	7855	7609	7788	7752	7788	7815	7766	7870	7733	7605	7753	7541	8019	7892	8060	8060	8034	8190	8308	8435	8353	8084	8303	7926	7608	7625	7927	8097	7969	7928	8282	8088	8087	8186	8160	8019	8247	8443	8408
8594	8525	8530	8184	7963	8066	7926	7880	8083	7911	7975	7828	7730	7695	7846	7691	7788	7734	7708	7641	7752	7594	7830	7806	7942	8174	8235	8053	8231	8249	8471	8309	8161	7962	7766	7633	7665	7990	7889	8035	8140	8194	8116	7994	8054	8142	8149	8276	8344	8522
8587	8483	8550	8161	8164	7745	7883	7899	8000	8011	8015	7880	7796	7792	7810	7920	8023	7952	7613	7712	7678	7883	8112	8009	7849	8042	8273	8168	8196	8292	8429	8156	7952	7798	7611	7583	7550	8143	8214	8014	8176	8390	8148	8123	8109	8087	8071	8172	8043	8346
8546	8410	8368	8105	8057	7974	7879	7910	7880	7799	7850	7968	7983	7951	7961	7873	8114	8036	7825	7858	7744	7809	8027	8009	8002	7992	8335	8159	8425	8374	8367	8259	7921	7757	7694	7776	7768	8235	8222	8435	8268	8131	8298	8091	7918	8232	8275	8022	8105	8303
8561	8339	8546	8280	8084	8165	8165	7999	8020	7998	8063	7866	7861	8150	8291	8147	8194	7903	7930	8105	7865	8074	8129	8109	8162	8405	8318	8435	8360	8412	8153	8071	7760	7817	7693	7686	8194	8413	8200	8346	8510	8230	8238	8202	8141	8228	8282	8231	8124	8087
8477	8357	8292	8373	8060	8187	8237	7904	7927	7949	7911	7753	7937	8325	8013	8109	8030	8074	8218	8208	8101	8219	8148	8215	8368	8179	8293	8423	8319	8381	8348	8137	7937	7575	8010	8161	8202	8331	8622	8558	8522	8151	8096	8198	8187	8183	8275	8169	8073	8226
8645	8382	8608	8421	8392	8333	8228	8383	8049	7890	7968	7778	7942	7993	8199	7965	7962	8262	8239	8279	8260	8273	8239	8068	8075	8231	8369	8383	8357	8399	8493	8119	8021	7908	8152	8297	8443	8686	8558	8673	8494	8287	8248	8122	8064	8131	7983	8014	8088	8102
8823	8836	8925	8376	8178	8391	8204	7950	7908	7911	7897	8070	7949	7990	8052	8129	8107	8101	8197	8122	8125	7958	7953	7916	8318	8341	8207	8324	8719	8474	8296	8390	8116	8100	8016	8165	8485	8868	8680	8602	8422	8014	8082	8114	7963	7936	7991	8074	8108	8131
8950	8721	9109	8675	8290	8367	8319	8037	8043	7960	7594	7842	8036	7837	7768	8077	7838	7940	8262	8142	8044	8011	7942	7846	8036	8113	8179	8331	8282	8690	8155	8202	8078	8024	8250	8485	8563	8613	8584	8598	8412	8261	8070	7851	7826	7899	7992	8245	8081	7895
9000	8925	8897	8669	8268	8288	8325	8024	7887	7749	7780	7700	7862	7964	7981	7767	7955	7921	8172	8224	8168	7942	7860	7893	7957	7995	8128	8395	8306	8252	8205	7989	8158	7853	8074	8206	8517	8510	8495	8536	8332	8277	7967	7907	7912	7877	7863	7881	8008	8045
9205	8827	9120	8607	8415	8418	8219	7954	8075	7821	7881	7645	8049	7822	7832	7607	7765	7925	7972	8126	7988	7743	7859	7855	7829	8037	8148	8141	8138	8064	8029	8128	8094	7877	8149	8043	8244	8316	8354	8129	8146	8369	7908	7696	7973	7710	7958	7811	8013	8098
9382	9151	9047	8821	8535	8409	8236	8131	8045	8098	7853	7959	7975	7871	7436	7742	7736	7809	7822	8006	8041	7962	7642	7775	7808	8052	8086	7974	8160	8312	8267	8044	8010	8021	7909	8076	8095	8139	8066	8103	8040	8026	7991	7745	7718	7795	8007	7634	7909	8086
9618	9194	9286	8711	8606	8335	8306	8171	8158	8043	8036	7979	7930	7908	7893	7834	7756	7717	7834	7858	7838	7861	7851	7820	7722	7988	8183	8096	8145	8001	7848	7737	7859	7867	8058	8150	8169	8143	8099	7922	8074	8059	7900	7657	7652	7749	7918	7865	7851	8176
9426	9506	9481	8886	8685	8320	8418	8217	8336	8051	7967	7777	8034	7807	7833	8044	7863	7809	8015	7678	7883	7930	7821	7836	7858	7936	7994	8056	8130	8055	7818	7802	8013	8272	8210	8068	8090	8217	7931	7943	7984	8077	7861	7807	7899	7940	7802	7946	7949	8072
9415	9061	9319	9209	8676	8427	8054	8131	8045	7940	7983	7847	7920	7921	7815	7852	7843	7841	7828	7577	7822	7779	7856	7802	7978	8039	8232	8185	8179	7942	7849	8080	8076	8240	7942	8281	8111	8137	7919	7958	8175	7959	7875	7730	8002	7858	7913	8038	8110	7826
9185	9172	9197	8863	8541	8461	8377	8009	7947	7938	7821	7946	7929	7884	7884	7985	7965	7857	7520	7581	7675	7681	8112	8094	8277	8239	8247	8067	8193	8156	8123	8267	8159	7993	8238	8070	8303	7953	7874	8109	8017	8031	7816	7827	7818	8171	8118	8237	8093	8250
9093	9177	9196	8464	8623	8124	8148	8045	8049	7831	7812	7667	7751	7883	7762	7952	7784	7837	7746	7778	7835	7712	7800	8122	8202	8391	8230	8427	8250	8404	8163	8338	8173	8144	8447	8361	8010	8025	7892	8129	8172	7909	8008	7973	7944	8091	8268	8263	8023	8142
9258	8861	8823	8579	8339	8210	8083	7849	7952	7478	7517	7656	7733	7888	7788	8010	7903	8006	7795	7812	7863	7987	8154	8143	8046	8305	8371	8283	8153	8353	8433	8202	8335	8132	8383	8227	8187	8108	8107	8005	8270	8102	8261	8148	8395	8311	8148	8134	8053	8040
9053	8788	8809	8316	8195	8258	7914	7699	7754	7646	7643	7568	7811	7653	7814	7907	7648	7953	7790	7884	7909	7969	8180	8298	8009	8220	7965	8110	8291	8238	8348	8086	8356	8246	8352	8305	8265	7982	7855	7904	8222	8362	8108	8252	8161	8311	8337	8203	7986	7947
9030	8992	8859	8503	8329	8018	7949	7671	7631	7677	7649	7651	7829	7850	7835	7884	7972	7902	7893	8171	8190	8055	8207	8059	8089	7953	8160	8136	8081	8229	8337	8253	8135	8346	8140	7881	7953	7983	7914	8074	8033	8156	8239	8054	8227	8163	8199	8035	7918	7901
9128	8853	8916	8575	8176	8106	8188	7934	7757	7835	7825	7845	7826	7965	7776	7797	8052	8155	7909	8095	8142	8110	8230	8082	7790	8023	8073	7818	8104	8037	8182	8185	8084	8127	8120	7958	8022	7995	7987	8098	8037	8149	8099	8088	8149	8090	7946	7788	7881	7726
9108	8894	8985	8529	8332	8019	8020	8070	8108	8227	7888	8103	7936	7861	7771	7883	7989	8021	8009	8030	8123	8038	7944	7950	8017	7943	7733	8020	8195	8226	8211	8130	8157	7960	8121	7958	7885	7987	7799	7893	8086	8230	8226	8094	7975	7895	7875	7887	7839	7704
9050	8871	8814	8637	8110	8069	8043	8257	8195	8210	8325	8083	7886	7891	7780	7858	7991	7995	8111	8162	8045	7955	7827	7638	7728	7740	7829	8048	8059	8251	8277	8220	8295	7941	7789	7869	8060	7867	8180	7843	7741	8195	7948	8055	7909	7676	7719	7674	7748	7820
9046	9046	8942	8546	8159	8147	8223	8694	8363	8697	8485	8166	8205	8004	8141	7974	7948	8202	8242	8197	8088	8004	7896	7679	7600	7667	7838	7719	7949	8281	8274	8174	7993	7981	7610	7690	7776	7799	7830	7923	7948	8151	8025	7859	7861	7806	7543	7681	7780	7926
8942	8874	8890	8344	8251	8202	8495	8606	8709	8550	8352	8180	8315	7929	7887	8141	8168	8255	8191	8267	7950	8156	7847	7776	7754	7753	7831	7771	7966	8028	8299	8045	7955	7852	7616	7726	7776	7895	7977	8366	8032	7947	7901	7989	7790	7782	7876	7884	8027	8005
8997	8671	8800	8167	8254	8348	8464	8429	8462	8337	8207	8127	8089	8027	8110	7999	8040	8067	8036	8187	7937	7959	7948	7941	7713	7732	7970	8299	8170	8122	8211	7986	7884	7611	7883	7755	7825	8014	8123	8119	7978	7973	7955	7899	7753	7803	7906	8113	8103	8183
9104	8737	8672	8293	8402	8260	8447	8219	8194	8218	7800	7997	7886	8114	7953	7999	7905	8043	7975	8032	8113	8084	7916	7932	7878	8076	8231	8345	8151	8321	8214	8190	7909	7901	7862	7898	8045	7974	8092	8207	8293	8363	8123	7896	7972	7888	8062	8246	8385	8527
8766	8484	8548	8434	8400	8438	8239	8118	7712	7633	7775	7517	7789	7739	7800	7947	8037	8030	8155	8184	7962	8030	8005	7930	8046	8095	8319	8355	8462	8413	8289	8093	8049	7937	8083	7989	7875	7961	8083	8177	8085	7904	7949	7906	7915	7978	7999	8317	8490	8562
9076	8709	8791	8734	8530	8608	8234	7941	7666	7351	7553	7666	7666	7691	7586	7838	7923	7735	7993	7906	8049	8266	8031	8015	8241	8412	8411	8330	8438	8298	8183	8175	8007	8049	7967	8252	8365	8153	8249	8239	8141	7968	7850	7842	7890	8063	8186	8354	8377	8326
9036	8924	8859	8640	8560	8158	8301	8021	7752	7494	7667	7596	7741	7798	7967	7903	8078	8133	8103	7969	8121	8012	8113	8030	8373	8444	8339	8373	8400	8383	8327	8153	7820	8120	8059	8143	8138	7994	8075	8092	8260	7967	7763	7959	7798	7891	8022	8263	8047	8190
9248	8839	9121	8827	8657	8496	8066	7832	7713	7579	7709	7829	7911	8099	8059	8066	8175	8283	8185	8319	8253	8392	8283	8175	8326	8487	8365	8343	8326	8126	8175	7971	7792	7971	7959	8026	8013	7986	8083	8115	8088	7702	7787	7832	7861	7919	8060	7775	8018	8156
9130	9227	9230	8815	8736	8239	8241	7863	7729	7733	7774	7808	7905	7828	8132	8189	8318	8215	8242	8381	8254	8230	8225	8134	8413	8343	8188	8096	8189	8050	8009	7939	7740	7985	7981	7882	7883	7855	8110	7789	7822	7655	7837	7967	7903	7732	7934	7918	7874	7805
9224	9234	9228	8654	8447	8105	8049	7715	7741	7797	7843	7924	8032	8082	8233	8126	8159	8198	8185	8323	8112	7953	8041	8162	8290	8389	8320	8169	8160	7967	7960	7689	7633	7735	7975	7737	8034	7598	7981	7831	7873	7821	7832	7854	8048	7752	7888	7730	7885	7939
9520	9200	9109	8726	8523	8196	7970	7661	7831	7892	7753	8110	8105	8150	8227	8131	8176	8102	8271	8162	8005	8048	8147	8010	8212	8341	8006	7996	8103	7889	7819	7625	7744	7745	8019	7976	8167	8049	7974	7933	7902	7846	8012	7897	8051	7946	7927	7738	7876	7661
9566	9228	9192	8740	8405	8283	8151	7933	7987	8014	8011	8049	8106	8182	8167	8219	8171	8254	8295	7991	8002	7796	7937	7842	8255	8200	8233	8196	8208	8087	7891	7841	7882	7888	8200	8317	7924	8019	8211	8012	7848	8011	8122	8150	8171	8214	8245	7992	8063	7857
9516	9185	9166	8597	8482	8090	8034	7964	7926	7773	7909	7999	7929	7981	8108	8287	8376	8137	8212	8018	8099	7844	7797	7799	7971	8182	8014	8090	8189	8335	7793	8022	7972	8109	8145	8440	8272	8219	8316	8181	8203	8077	8133	8317	8262	8206	8196	8144	8359	7964
9323	9066	9237	8669	8448	8170	8177	7914	7849	7962	7518	7667	7881	7779	7843	8188	8337	8144	7928	7975	7793	7917	7878	8033	8057	8189	8393	8025	8285	8357	8144	8074	8124	8370	8409	8495	8303	8203	8245	8050	8210	8080	8380	8314	8311	8196	8312	8166	8117	8132
9203	8834	8965	8668	8330	8007	8102	7903	7667	7696	8060	7723	7854	7959	8053	8089	7890	7820	8028	7834	7824	7917	8054	8018	8151	8376	8124	8221	8367	8178	8268	8108	7994	8256	8442	8372	8411	8267	8316	8211	8320	8159	8289	8097	8440	8259	8219	7998	8184	8098
9365	8808	8992	8690	8507	8329	8190	7914	7785	8083	7891	8058	7903	8002	7903	7999	8020	7800	7758	7584	7803	7863	7964	8300	8615	8239	8338	8269	8353	8334	8280	8153	8072	8406	8507	8522	8338	8639	8154	8234	8117	8228	8299	8403	8222	8088	8128	8166	8270	8179
9038	8935	8979	8582	8461	8304	8214	8026	7924	7940	7933	8008	7880	8050	7987	8015	7705	7651	7781	7965	8062	8066	8025	8025	8132	8209	8432	8238	8324	8455	8192	8145	8247	8318	8310	8216	8285	8117	8350	8139	8196	8171	8047	8455	8203	8060	8108	8102	8299	8026
9016	8772	8608	8580	8663	8414	8316	7791	7772	7749	7821	7844	8017	7942	7960	7729	7977	7893	7840	7786	8153	8184	8193	8233	8375	8350	8502	8196	8188	8314	8322	8013	7927	7800	8368	8010	7841	8103	8085	7938	8102	7944	8164	8213	8185	8106	8138	8126	8055	8019
8642	8352	8796	8411	8633	8330	8119	7985	7884	7714	7978	7919	7886	7885	8008	7875	7869	7884	8014	8144	8314	8251	8187	8120	7977	8275	8123	8147	8109	7961	8052	7953	7796	7884	7912	7796	7812	8149	8097	8166	7882	7951	7988	8075	8234	8104	8008	8187	8219	8011
8547	8537	8507	8682	8630	8283	8282	7957	8029	8300	8123	8083	7904	8069	8117	8055	7965	8142	8007	7882	8175	8147	8204	8411	8472	8185	8078	8033	8254	8155	8119	7917	7724	8076	7899	8021	7863	8122	8060	8308	8178	8055	8195	8116	7957	8104	8122	7998	7996	8250
8811	8502	9059	8537	8623	8548	8120	8155	8386	8256	8148	8293	8013	8017	8171	8215	7935	7989	8025	8103	8264	8191	8067	8148	8037	7905	8050	8053	7960	7971	7826	7894	7784	7882	7751	7532	7950	8012	8210	8271	8372	7908	8035	7933	7952	7827	7984	7874	8224	8082
8883	8692	8697	8550	8545	8099	8336	8013	8183	8271	8162	8099	7995	8130	8030	8291	8110	8124	8188	8146	8060	8052	7879	7883	7933	8055	8144	7962	7993	8100	8180	7993	8083	8162	8133	8047	7969	7908	8110	8037	8117	8138	7940	7972	7643	7718	8084	8083	7954	8137
9036	8675	8464	8398	8379	8317	8439	8206	8146	8246	8019	7805	7764	7863	8026	8118	8121	8027	7811	7899	8123	7988	8032	7988	7984	7886	7994	7748	7845	7900	7994	7902	7954	8100	8049	8100	7920	8112	8119	8155	8070	7759	7730	8113	7669	7612	7804	7960	7918	8101
8765	8706	8734	8398	8432	8235	8292	8190	8211	8112	7975	7626	7785	7896	7907	7929	7846	7909	7873	8192	8147	7901	7864	8055	8038	8071	7928	8050	8072	8215	8391	8150	8091	8244	7917	7817	7686	7610	7908	8071	7823	7666	7576	7785	7717	7660	7854	8183	8070	7989
9056	8718	8603	8656	8738	8459	8371	8380	8430	7868	7836	7903	8057	7823	7767	7899	8003	7913	7935	8001	7764	7905	8057	8280	8509	8060	8107	8041	7878	8189	8271	8295	8263	8195	7992	7959	7795	7798	7806	7859	7811	7778	7818	7846	7763	7768	7966	8137	8069	7966
9069	8685	8768	8560	8466	8389	8385	8517	8138	7975	8290	7965	7801	7902	7983	7904	7734	7636	7749	8090	8029	7992	7867	8086	8120	8103	7814	7925	8049	8010	8278	8078	8109	7996	7837	7811	7583	7837	7933	7675	7743	7677	7839	7881	7919	8054	7975	8075	8197	8013
8772	8647	8513	8287	8155	8227	8355	8076	8056	8124	7994	7869	7899	8222	7899	7652	7699	7898	7992	7986	7820	7830	7876	7958	8235	8176	8169	7890	7953	8168	8435	8423	8332	8280	8054	8054	7655	7795	7878	7907	8145	7881	8056	8054	8311	8240	8110	8185	8057	7986
8878	8291	8471	8194	8120	8285	7723	8017	7967	7912	7976	7840	8181	7959	7834	7981	7854	7918	8035	7842	7835	7968	8183	8233	8110	8145	8120	8086	8097	8172	8255	8075	8368	8258	8538	8128	7919	8094	8011	8120	7874	8281	8182	8430	8395	8135	8354	7940	8143	7777
9252	8480	8648	8150	7993	8049	7875	8162	8238	8171	8295	8275	7937	8013	7866	7927	7756	7741	7885	8029	8232	8143	8287	8289	8069	8184	8076	8085	8100	8233	8229	8196	8041	8186	8086	8000	8086	8055	8237	8302	8118	8216	8385	8503	8260	8245	8084	8326	7965	7816
8952	8730	8549	8304	8519	8129	8196	8194	8182	8537	8632	8296	8108	8183	7974	7536	7579	7742	8073	8007	8034	7954	7828	8144	8201	8386	8322	8172	8305	8303	8148	8277	8088	8424	8327	8127	7800	7819	8212	8219	8479	8569	8496	8405	8105	8210	8028	8155	8052	8282
8869	8967	8543	8321	8194	8107	8404	8271	8288	8789	8384	8355	8247	8095	7660	7824	7716	7742	7975	7697	7794	7648	7975	8169	8327	8347	8311	8309	8026	8140	8322	8203	8128	8390	8454	8254	8085	7971	8201	8092	8517	8407	8571	8549	8095	8058	8219	8176	8056	8198
9033	8619	8421	8149	7928	8178	7978	8094	8602	8288	8423	8383	8112	7682	7749	7792	7741	7646	7930	7771	8091	7986	8118	8181	8252	8224	8136	8187	8044	7865	8014	7807	7993	8207	8303	8190	8130	8301	8368	8578	8138	8312	8522	8368	8134	8044	8174	7979	8263	8203
8963	8382	8526	8007	8238	8184	8200	8441	8210	8168	8280	8279	7822	7721	7865	7904	7653	7677	7822	8096	8191	8165	8149	8194	8372	8233	8296	8285	8030	8116	8088	7941	7914	8129	8133	8081	7891	8309	8199	8320	8392	8009	8089	8347	8420	8265	7781	8186	8120	8145
8741	8456	8453	8172	8539	8309	8515	8463	8161	8254	8227	7907	7623	7836	7925	7760	7763	7896	8055	8152	8012	8005	8088	8442	8646	8664	8691	8549	8402	8387	8247	8219	8260	8178	8078	8087	7902	8058	8062	8002	8092	8172	8174	8163	8097	8325	8079	8023	8276	8240
8749	8804	8407	8486	8437	8405	8345	8212	8369	8290	8081	7900	7884	7968	7668	7579	7812	8033	8080	7901	7957	8299	8470	8448	8778	8654	8512	8328	8308	8345	8369	8269	8272	8192	8494	8301	8298	8372	8053	7902	7960	8081	8313	8291	8210	8118	8285	8207	8249	8027
8930	8813	8651	8470	8556	8554	8419	8044	8196	8058	7890	7956	7864	7878	7737	7889	7916	7891	7827	8031	8165	8310	8588	8583	8506	8359	8337	8301	8222	8372	8191	8053	8017	8230	8329	8441	8316	8490	8253	8019	7921	8064	8236	8432	8238	8199	8082	8268	8094	8135
9089	8852	8877	8606	8396	8220	8006	7975	7941	7775	7776	7786	7873	7841	7970	8000	8090	7925	7900	8145	8254	8502	8332	8506	8243	8246	8207	8125	8279	8371	8048	8079	8084	8184	8071	8331	8434	8342	8307	8243	8104	8209	8200	8599	8602	8443	8180	8166	8181	7976
9047	8909	8950	8614	8637	8310	8239	7915	7652	7642	7800	7867	7837	7992	8270	8032	7743	7898	8106	8198	8361	8030	8086	8158	8152	8287	8370	8416	8154	8398	8444	8213	8041	8322	8300	8192	8200	8170	8130	7915	8178	8052	8330	8319	8572	8234	8243	8257	8342	8022
9395	8979	9375	8755	8602	8358	8289	7963	7848	7877	7954	7736	7963	8148	7983	7867	7666	8056	7921	8235	8102	7848	7964	8424	8230	8308	8286	8374	8530	8452	8541	8463	8635	8696	8553	8280	8123	8075	7957	8058	8074	8090	8420	8178	8316	8463	8204	8056	8215	8246
9464	9332	9578	8967	8405	8430	8341	7870	8035	8064	8081	8037	8204	8224	8112	7758	7893	8169	7966	8036	7794	7913	8106	8263	8446	8438	8304	8668	8443	8507	8605	8586	8702	8619	8581	8670	8253	8075	8032	7834	8159	8183	8167	8069	7916	8228	8355	8249	8041	8229
9461	8984	9206	9010	8400	8361	8078	7991	8130	8118	8013	7999	8341	8323	8213	8272	8117	8012	8095	7785	7913	7889	8105	8382	8341	8575	8595	8403	8327	8253	8378	8606	8693	8549	8794	8414	8323	8069	7985	7790	8125	8193	8261	8072	8053	7967	8269	8128	8045	8198
9207	8843	9073	8552	8415	8189	8059	7907	7905	8007	8077	8042	8267	8129	8181	8347	8030	7823	7740	7760	7804	8216	8349	8481	8266	8338	8246	8090	8088	8266	7994	8549	8503	8474	8703	8224	8333	8338	7917	7885	7952	8052	8087	8181	8393	8171	8406	8233	8146	8141
9179	8514	8992	8642	8257	8343	7979	7727	7975	7786	7915	8244	8281	8071	8322	8349	8262	7796	7944	8040	8084	8385	8487	8457	8157	7980	8175	8169	8263	8180	8352	8308	8359	8380	8365	8172	8273	8297	8182	8271	8046	8069	8190	8592	8345	8199	8381	8349	8302	7969
9201	8618	9125	8607	8456	8444	8018	8004	8117	7714	8124	8457	8394	8134	8460	8456	8000	7757	7748	7909	8092	8296	8394	8308	8199	8052	8064	8007	8036	8343	8204	8106	8091	7978	8110	8069	8152	8556	8441	8272	8109	8335	8436	8655	8480	8438	8285	8355	8393	8309
9189	8687	9143	8599	8620	8464	8173	7971	7842	7958	8278	8274	8122	8269	8569	8324	8050	7927	7948	8057	8290	8305	8162	8162	8065	8104	8179	7946	8294	8344	8173	7930	7946	7938	7814	8028	8200	8420	8435	8273	8225	8132	8327	8456	8544	8384	8339	8365	8475	8097
9125	8719	8833	8377	8438	8544	7915	8093	7754	7856	8067	8278	8263	8332	8594	8404	8306	8074	8180	8529	8460	8240	8182	8081	8069	8005	7849	8050	8078	8066	8171	7868	7754	7778	7764	8012	8185	8316	8317	8245	8234	8371	8204	8314	8531	8213	8286	8357	8299	8277
9185	8914	9073	8487	8293	8344	8117	8228	7950	8002	8190	8296	8088	8340	8545	8498	8156	8193	8415	8629	8581	8294	8151	7972	7990	7874	7901	7892	8257	8244	7936	7889	7786	7675	7830	7874	7968	8433	8534	8407	8269	8054	8085	8283	8429	8335	8221	8464	8424	8257
8908	8972	8922	8617	8405	8439	8186	8271	8203	7994	8479	8502	8266	8554	8407	8548	8391	8209	8117	8377	8353	8185	7792	7902	7784	7906	8069	7928	8072	7921	8160	8112	7813	7762	7951	7802	7942	8218	8222	8241	8242	8114	7955	8201	8426	8331	8344	8249	8464	8332
9074	8762	8926	8523	8401	8208	8353	8587	8356	8094	8463	8405	8441	8192	8671	8482	8256	8348	8315	8331	7982	7906	7775	7882	7989	7878	7931	7993	8014	7909	8248	7966	8183	8155	8050	7875	7999	7985	8266	8304	8197	8100	8041	8359	8731	8338	8428	8469	8286	8282
9067	8568	8897	8450	8502	8175	8192	8245	8232	8292	8303	8226	8350	8402	8689	8681	8522	8365	8402	8263	7939	7836	7716	7763	7881	7840	7964	7977	7968	7848	7939	8136	8022	8131	8122	7903	7966	8540	8145	8314	8293	8117	8078	8222	8621	8661	8275	8362	8465	8362
8886	8808	8733	8274	8452	8245	8182	8408	8196	8334	8208	8028	8156	8342	8437	8570	8393	8195	8054	8094	8011	7944	7811	7847	7961	7676	7833	7903	7996	7951	7804	7729	8098	7983	8001	7994	7844	8274	8420	8609	8407	8360	8268	8570	8736	8631	8435	8345	8616	8704
9107	8562	8906	8199	8570	8577	8253	8533	8359	8204	8336	8256	8018	8453	8491	8473	8357	8283	8130	8218	7944	7841	8022	7928	7742	7989	7811	7839	7769	7955	8051	7986	7950	7873	8008	8005	8127	8585	8520	8673	8407	8397	8471	8496	8565	8626	8242	8583	8484	8521
9290	8850	9351	8882	8582	8885	8643	8574	8690	8512	8640	8368	8319	8399	8483	8449	8432	8177	8211	8293	8417	8420	8097	8158	7839	7722	8002	8055	8014	8305	8026	7991	7911	8001	7969	8190	8156	8489	8664	8568	8479	8406	8349	8287	8507	8416	7900	8382	8759	8336
9404	8752	9436	8742	8702	9136	8761	8894	8687	8357	8614	8362	8280	8270	8384	8577	8492	8075	7936	8398	8148	8295	7989	8084	7994	8042	7942	8102	8102	7941	8191	7874	8039	7903	8086	8334	8301	8603	8443	8409	8376	7964	8448	8457	8469	8158	8087	8644	8583	8513
8757	8792	9196	8988	8778	8891	8810	8544	8760	8341	8012	8246	8151	7963	8424	8640	8457	8383	8146	8107	8461	8477	8271	8027	7955	8011	8283	8167	8197	8054	8023	8132	8232	7932	8037	8225	8608	8822	8726	8547	8451	8256	8371	8420	8278	8148	8435	8781	8649	8592
9148	8965	8866	8973	8837	8927	9019	8479	8426	8378	7735	7841	7982	7681	7917	8326	8439	8316	7964	8070	8080	8385	8340	8268	8627	8530	8382	8151	8288	8363	8377	8419	8450	8525	8209	8489	8665	8608	8589	8604	8369	8261	8695	8389	8315	8307	8582	8750	8708	8546
9218	9034	8887	9097	8859	8650	8775	8406	8461	8295	8038	7933	8180	7879	7954	8237	8469	8523	8154	8032	8035	8230	8086	8243	8441	8583	8595	8719	8345	8209	8479	8503	8445	8358	8562	8689	8637	8550	8397	8171	8324	8115	8339	8299	8426	8635	8812	8868	8108	8427
9327	9253	9046	9143	8959	8706	8719	8471	8527	8417	8244	8028	7959	8189	8159	8079	8296	8408	8141	7907	8041	8055	8304	8294	8512	8578	8616	8839	8677	8527	8220	8384	8478	8537	8468	8744	8640	8355	8484	8341	8038	8469	8444	8382	8401	8589	8936	8830	8494	8476
9549	9337	9009	8533	8953	8789	8639	8356	8125	8101	8099	8023	8062	8238	8504	8287	8318	8069	8102	7903	7941	8203	8097	8139	8647	8723	8697	8680	8669	8513	8388	8362	8642	8743	8896	8671	8841	8697	8686	8608	8670	8773	8732	8192	8364	8703	8982	8650	8455	8566
9355	9258	9305	8984	8742	8915	8626	8254	8112	8106	8351	8155	8002	8611	8547	8387	8140	8052	8091	8155	8002	8026	8016	8268	8225	8628	8924	8794	8476	8477	8433	8655	8647	8525	8881	8888	8765	8979	9019	9028	8843	8842	8634	8601	8623	8935	8760	8735	8852	8610
9647	8985	9213	8692	8659	8458	8536	8343	8128	8043	8023	8130	7944	8002	8227	8154	8194	7909	8009	8070	8127	8083	8264	8532	8573	8620	8678	8620	8564	8604	8626	8690	8400	8513	8389	8670	8780	8790	8881	8839	8497	8562	8498	8643	8914	8916	8855	8982	8909	8669
9552	9053	8842	8655	8687	8529	8457	8271	8036	7827	7733	8107	7961	7806	7805	7925	7935	7973	7899	7925	7969	8250	8319	8634	8704	8748	8437	8424	8673	8542	8845	8724	8704	8583	8640	8752	8912	8992	8750	8946	8517	8321	8604	8663	8854	8662	9073	9241	8852	8668
9265	9070	8803	8885	8747	8636	8423	8265	8138	8288	8090	8050	8219	8050	7891	7858	7756	7995	8046	7772	8047	8175	8637	8648	8835	9004	9032	8876	8804	8845	8817	8587	8664	8606	8970	8894	8747	9068	9044	8937	8725	8827	8604	8764	8541	8734	8876	9234	8854	8946
9005	8864	9117	8579	8786	8696	8550	8390	8277	8084	7914	7714	7890	8046	8002	7895	7955	8146	8058	7838	8096	8431	8750	8523	8579	8856	8870	8727	9018	8832	8640	8721	8796	8949	9037	9120	9043	8682	8854	8799	8609	8854	8805	8636	8605	8832	9011	8834	8809	8795
9406	9164	9233	8866	8775	8791	8633	8602	8098	7913	7855	7720	7781	8211	8293	8308	7875	8041	8027	7956	8272	8276	8257	8515	8592	8626	8757	8894	8767	8612	8441	8506	8673	8941	8793	8772	8674	8303	8336	8459	8257	8228	8244	8454	9060	8929	8778	8643	8873	8777
9144	8914	9162	8933	8865	8705	8577	8244	8002	7765	7611	7697	7961	8115	8142	8650	8536	8449	7970	7973	8109	8179	8170	8296	8385	8616	8556	8234	8092	8146	8511	8668	8780	8680	8894	8426	8465	8332	8200	8182	7873	7821	7941	8301	8770	8784	8664	8548	8483	8620
9390	9019	9467	9075	8532	8444	8273	7976	7996	7802	7791	7881	8077	8231	8140	8581	8745	8292	8340	8350	8127	8298	8116	8291	8633	8580	8867	8632	8345	8073	8599	8807	8731	8460	8906	8712	8610	8767	9024	8804	8786	8472	8308	8242	8340	8860	8769	8661	8291	8674
9101	9201	9355	9092	8659	8429	8446	8109	8070	8011	7787	7679	7908	8145	8229	8215	8563	8553	8552	8178	8126	8202	8216	8579	8525	8647	8808	8698	8368	8678	8843	8822	8806	8420	8554	9115	8953	9654	9418	9501	9498	9473	9037	8425	8325	8603	8825	8742	8480	8562
9409	9424	9412	8632	8650	8354	8471	8282	8151	7615	7844	7914	7822	8178	8241	8195	8175	8216	8341	8313	8576	8584	8147	8222	8712	8797	8919	8624	8636	8624	8605	8528	8205	8286	8578	9026	9615	9206	9023	8494	8424	8657	8937	8843	8967	8501	8405	8703	8766	8372
9510	9070	8916	8705	8617	8790	8494	8208	8216	7985	8042	7805	8138	8046	8106	8526	8590	8222	8245	8456	8487	8523	8699	9014	9031	8945	8833	8418	8228	8654	8602	8210	8035	8516	8982	9279	9520	8757	7364	7141	7062	7466	8351	8849	8878	8443	8540	8816	8675	8254
9297	9209	8743	8854	8373	8321	8228	8031	7986	7971	7813	8059	8275	8650	8441	8481	8450	8559	8682	8542	8744	8725	8612	8981	9073	9205	9113	8809	8663	8686	8739	8465	8041	8451	9066	9325	8658	7371	6445	6650	7035	6702	7380	8486	8864	8401	8067	8489	8700	8454
8982	8686	8896	8501	8289	8348	8056	8103	7809	7882	8371	8107	8098	8660	8592	8661	8647	8362	8731	8915	8795	9129	8920	8897	8905	9119	8954	8685	8526	8639	8719	8342	8183	8359	8792	8837	7937	7057	7018	8085	8127	6452	6171	8091	8965	8483	7778	8504	8758	8133
9181	8908	8782	8804	8206	8131	8006	7853	7876	8082	8041	8609	8550	8472	8558	8867	8574	8408	8522	8914	8954	8996	8820	8974	9092	8751	8738	8612	8719	8634	8504	8423	8168	8194	8777	8696	7783	6907	7084	7757	7093	5876	6240	8225	8751	8086	7891	8460	8425	8148
9105	9034	9020	8623	8363	8141	8049	7981	7939	8005	8182	8172	8379	8705	8596	8833	8887	8648	8538	8645	8906	8565	8804	8744	8888	8748	8701	8728	8844	8645	8414	8347	8247	8438	8711	8760	7987	6719	6296	6051	5646	5687	6833	8512	8480	7786	7770	8207	8165	7676
9352	9324	9170	8614	8404	8166	8319	8321	8248	8200	8458	8548	8619	8687	8629	8853	8556	8419	8457	8543	8811	8776	8862	8936	8629	8448	8470	8400	8242	8613	8497	8216	8028	8235	8405	8986	8769	7651	6869	6359	6128	6949	8144	8627	8071	7320	7941	8471	7997	7294
9400	9394	9280	8674	8318	8336	8387	8192	8160	8144	8093	8311	8498	8848	8612	8704	8631	8373	8101	8088	8458	8676	8649	8904	9012	8875	8607	8588	8692	8659	8493	8418	8145	7955	8198	8708	9004	8561	7940	7643	8004	8690	8970	8339	7675	7436	8481	7990	7728	7498
9475	9102	8992	8631	8382	8461	8421	8584	8173	7940	8204	8062	8325	8338	8587	8656	8573	8345	8282	8240	8103	8385	8580	8873	8818	8960	8745	8391	8350	8584	8536	8432	8220	7945	7932	8505	8742	8761	8848	8942	8792	8653	8147	7565	7578	7928	8349	7803	7480	7791
9016	9004	8839	8562	8512	8479	8499	8178	8254	8171	8014	8229	8206	8477	8464	8452	8322	8410	8297	8259	8142	8243	8563	9229	9216	8758	8507	8487	8433	8328	8660	8435	8083	8180	7974	7962	8386	8331	8512	8430	8120	7847	7835	7462	7917	7956	8436	7871	7707	7922
8913	8907	8653	8367	8345	8289	8244	8107	7893	7840	7977	8140	8229	8267	8631	8503	8560	8435	8199	8047	8205	8165	8622	8720	8972	8841	8718	8488	8416	8470	8369	8527	8257	8211	8115	7872	7987	7574	7257	7293	7511	7362	7628	7988	8290	8141	8046	7803	8022	8117
8713	8568	8784	8566	8630	8687	8368	8187	8125	8119	7968	8185	8214	8351	8073	8398	8562	8540	8479	8212	8046	8241	8484	8769	8823	8685	8712	8274	7952	8013	8287	8056	8284	8291	8200	8019	8019	8027	7484	7335	7580	7552	8082	8451	8279	7691	7882	7941	7836	7941
9007	8788	8668	8751	8832	8580	8260	8215	8078	8129	8257	8425	8618	8513	8551	8468	8231	8345	8547	8412	8244	8343	8427	8791	8858	8589	8282	8179	8339	8533	8651	8281	8175	8400	8573	8375	8087	8130	7989	7983	8279	7827	8112	7875	7790	8007	8202	7998	8031	7707
9070	8586	8713	8408	8298	8372	7987	7800	7763	7735	8088	8237	8489	8559	8749	8803	8585	8363	8171	8237	8260	8452	8758	8644	8564	8309	7874	7936	8390	8279	8255	8162	7739	7851	8109	7888	8005	8148	7882	7777	7895	7670	7715	7717	7753	7839	8116	8147	7838	7426
8861	8699	8450	8390	8431	8168	8198	8142	8015	8062	8306	8419	8378	8654	8585	8436	8590	8854	8474	8240	7977	8223	8541	8684	8458	8489	8622	8031	8015	8371	8312	8081	8048	7877	7937	7715	7758	7684	7571	7462	7506	7383	7538	7562	7857	7942	8037	7561	7532	7856
9223	8876	8734	8774	8424	8495	8310	8404	8605	8584	8587	8839	9005	8960	8570	8486	8357	8231	8348	8511	8369	8049	8351	8927	8791	8506	8039	7925	7773	7930	8098	8033	7853	8189	8060	8016	8103	8023	7913	7750	7635	7652	7761	7958	7942	7832	7979	7820	7654	7622
9555	9180	8910	8488	8408	8205	8261	8363	8270	8410	8484	8502	9057	9111	9263	8951	8242	7992	7841	8159	8267	8481	8393	8413	8809	8414	7795	7787	7884	7907	7979	8097	7810	8123	8066	8025	8124	8028	7765	7948	8044	8059	8137	7843	7789	7755	7833	7771	7882	7677
9318	8893	8758	8316	8316	8041	8246	8157	8358	8128	8182	8259	8455	8543	8932	8885	8696	8617	8048	7587	8090	8518	8868	8610	8255	8318	8110	7425	7811	8124	7617	7585	7489	7689	7959	8081	8251	7739	7701	7894	7737	7770	7984	7605	7697	7723	7841	7956	7835	7555
8915	8919	8799	8890	8796	8685	8752	8468	8734	8593	8784	8475	8249	8270	8408	8164	8360	8517	8411	8136	7983	8036	8484	8628	8154	7801	8163	7957	7894	8097	7949	7439	7648	7655	7636	7677	7607	7646	7418	7666	7393	7895	7794	7841	8122	7844	8004	7871	7950	7623
8870	9295	9335	9038	8777	8600	8627	8377	8554	8723	8737	8737	8674	8736	8430	8089	8061	8074	8336	8652	8383	8130	8376	8703	8530	7908	7855	8092	8094	7842	8194	7674	7736	8009	7542	7899	7661	7544	7439	7437	7409	7853	7717	8046	8203	8256	8190	7700	7781	7842
9389	9211	9172	8714	8289	8231	7940	7990	8041	8030	8370	8488	8567	8943	8641	8537	8208	7969	7921	8448	8708	8639	8452	8321	8619	7987	7453	8053	8309	7844	7748	8147	7875	7976	7841	7844	7856	7773	7732	7654	7623	7844	7840	8014	8027	8218	8094	7935	7792	7964
9101	8859	8745	7978	7981	7675	7664	7720	7542	7967	8031	7994	8304	8516	8680	8894	8646	8395	7857	8078	8474	8914	8876	8266	8208	8465	7896	8075	8471	8354	8061	8444	8236	7994	8023	7858	7981	7447	7911	7648	7739	7754	7854	7853	7997	7981	8119	8041	8117	8065
8912	8263	8386	8327	8033	7760	8004	7811	7882	8052	8012	8147	8136	8214	8487	8586	8600	8509	8372	7926	8023	8769	9106	8584	7931	8325	8418	8145	8319	8631	7966	8433	8304	8043	8169	7910	7644	7787	7598	7623	7605	7693	7768	7921	7936	7951	7821	8126	8032	7823
8750	8241	8861	8617	8756	8558	8415	8412	8401	8681	8741	8714	8439	8080	7972	8127	8022	8247	8608	8392	8206	8246	9008	8855	8081	8101	8525	8404	8101	8488	8577	8301	8364	8127	8112	7995	7617	7956	7684	7810	7849	7759	7925	8170	7715	7823	7709	7964	7920	8049
9262	9028	9264	9108	9007	9008	8838	8574	8769	8849	9190	8996	8786	8616	8342	7722	7617	8030	8175	8529	8562	8083	8621	8801	8468	8063	8303	8428	8179	8187	8673	8068	8022	8464	7888	8251	7704	7922	7648	7797	7944	7762	8045	7948	7609	7696	7763	7823	7994	8072
9453	9663	9570	9183	8784	8915	8983	8910	8769	8908	9194	9290	9325	8969	8570	7940	7763	7693	8021	8475	9025	8527	8406	8554	8756	8017	7805	8276	7993	8000	8214	7998	7992	8571	7925	8204	7930	7790	7805	7664	7702	7569	7829	7697	7553	7569	7787	7500	7701	7988
9911	9856	9656	8917	8510	8303	8347	8509	8512	8614	8937	8986	9196	9040	8752	8401	8066	7826	8197	8879	8986	9097	8186	7925	8279	8100	7675	8112	8469	7579	7679	7929	7695	8048	7888	7897	7816	7473	7726	7756	7896	7754	7923	7754	8056	7776	7538	7525	7866	7575
9635	9631	9046	8608	8113	7857	7929	7893	8058	8290	8394	8611	8744	8985	9151	8769	8641	8105	8206	8565	9103	8870	8087	7599	8036	8253	7730	7984	8256	7699	7576	8054	7718	7893	7735	7776	7899	7416	7901	7625	7876	7884	7830	7976	7882	7838	7693	7747	7715	7856
9427	8980	8487	8197	7888	7901	7729	7781	7609	7761	7942	8193	8439	8456	8842	8919	8974	8563	8193	8231	8626	8640	8213	7444	8127	8762	8162	7812	8212	7888	7521	8027	7700	7564	7996	7516	7931	7696	7753	7621	7866	7752	7893	8101	8150	7914	7847	7993	7820	7858
9077	8439	8185	7947	7603	7733	7737	7734	7705	7693	7543	7728	7798	8221	8396	8854	9110	8660	7975	7900	8258	8689	8501	7835	7957	8750	8421	7577	8119	8086	7682	7875	7728	7829	8185	7513	7962	7585	7626	7640	7839	7725	8190	7960	8166	7885	8051	7920	7975	8126
8889	8272	8368	7701	7732	7748	7935	8030	7733	7763	7563	7489	7736	8002	8246	8620	8980	8558	8195	7911	8107	8668	8808	8329	8164	8444	8454	7879	8138	8447	7558	7820	8201	7577	7936	7534	7845	7754	7608	7737	7669	8081	7795	7876	8240	8251	8300	7973	8103	8119
8362	8253	8071	7969	7857	7651	7899	7817	8014	7680	7786	7596	7689	7893	8198	8484	9173	8920	8389	7983	8325	8568	8925	8368	7873	8392	8740	8180	8056	8402	7876	7984	8336	7776	7983	7816	7656	7666	7584	7957	7689	8037	7686	8049	8074	8211	8427	8104	8154	8222
8381	7959	7977	8076	8001	8043	8110	7901	7746	7584	7695	7503	7611	7720	7890	8288	8878	8741	8276	8076	7705	8368	8905	8176	8059	8682	8923	8220	7885	8608	8286	7973	8285	7716	8286	7870	7817	7835	7757	7630	7707	7731	7730	8017	8197	8206	8269	8205	8078	8430
8730	8126	8251	7823	8155	8322	8360	8116	8021	7690	7560	7534	7254	7576	7808	8045	8475	8667	8502	7840	7909	8338	8625	8512	7939	8343	8848	8138	8106	8502	8055	8035	8298	8048	8253	8042	7768	8017	7659	7962	7635	7613	7559	7848	8073	8013	8253	8173	8308	8177
8612	8320	8482	8073	8323	8429	8318	8173	8067	7896	7565	7387	7416	7477	7853	7909	8614	8910	8568	8083	7950	8673	8933	8592	7936	8348	8717	8219	8156	8628	7873	7884	8357	7722	8101	8110	8016	7965	7666	7754	7422	7683	7643	7859	7881	7966	7930	7875	8114	7934
8597	8154	8334	8172	8358	8146	8232	8083	8051	7781	7549	7136	7154	7423	7613	8148	8785	9233	8574	8003	7945	8459	8847	8387	7803	8451	9018	8452	8145	8404	8114	8089	8396	7906	8486	8030	7855	8081	7644	7892	7638	7685	7575	8038	7775	7911	7865	7830	7792	8105
8538	8129	8065	7686	8251	8107	8057	7747	7793	7416	7056	7072	7091	7599	7981	8313	8693	8809	8175	7640	7690	8422	8886	8434	7869	8423	8714	8175	8022	8583	8065	8053	8520	8120	8426	8071	8133	8130	7615	7963	7736	7897	7750	7784	7823	7866	7752	7758	7812	7904
8651	8197	8180	7665	7659	7591	7551	7529	7561	7431	7311	7175	7301	7629	8189	8607	8779	8984	8242	7772	8069	8797	8858	8172	7844	8264	8609	8053	8235	8430	7723	8068	8393	8099	8375	8190	8329	7928	7721	7870	7538	7950	7627	7803	7758	7781	7813	7773	7922	8023
9261	8317	8387	7850	7935	7615	7612	7215	7308	7301	7287	7420	7473	8069	8687	8921	8923	8671	8045	7773	8068	8848	8832	8175	7869	8642	8455	7908	8094	8147	7869	8120	8466	8265	8530	8191	8384	8261	7920	7808	7886	7750	7805	7817	7755	7851	7833	7669	7877	8024
9500	8709	8636	8058	7907	7716	7603	7378	7130	7242	7201	7430	7905	8210	8894	8981	8887	8430	7953	7820	8450	8774	8652	8039	8168	8474	8097	7843	8369	8300	7697	8169	8165	8048	8353	7857	8327	8235	8161	8096	7899	7862	7980	7737	7824	7860	7849	7611	7986	8097
9282	8946	8706	8338	7794	7580	7404	7137	7273	7327	7195	7599	8287	8772	9121	9181	8736	8119	7898	8108	8495	8506	8215	7852	8248	8602	7818	7931	8243	7949	7655	8094	7865	8008	8320	7916	8178	7939	8249	7636	7929	7657	7820	7998	8012	7987	8097	7863	8002	8022
9282	9163	9067	8334	8071	7992	7635	7460	7406	7363	7596	7961	8328	8811	8702	8747	8323	7811	7781	8348	8563	8485	8018	8012	8571	8563	7868	7774	8105	7813	7804	8044	7723	8036	7970	7756	8204	7803	8145	7575	7957	7555	8101	7790	8221	8103	7990	7939	8064	7944
9104	9216	9375	8898	8237	8083	7855	7818	7674	8016	8303	8400	8552	8535	8440	8121	7787	7757	7880	8341	8573	8283	7980	8239	8485	8185	7927	8263	8086	7688	7804	7702	7626	7830	7621	7807	8012	7651	8121	7671	7795	7714	8014	8149	8177	8133	7990	7994	8029	8303
9134	9175	9135	8791	8910	8694	8405	8165	8163	8199	8384	8373	8361	8066	7864	7575	7493	7675	8145	8355	8193	8009	8173	8454	8637	8030	7964	8526	8063	7702	8063	7738	7515	7870	7414	7697	7652	8080	7886	7927	7878	7868	8139	8207	8132	8355	7971	8029	8161	8509
8531	8242	8678	8473	8523	8303	8318	8362	8266	8288	8262	8104	7817	7532	7375	7168	7504	8090	8367	8178	7741	7941	8331	8542	7961	7755	8256	8382	7850	8009	8009	7930	8059	7706	7739	7969	7723	7956	8034	8244	8062	8470	8191	8288	8184	8228	8178	8051	8432	8395
8654	7948	8143	8084	7950	7882	7998	7932	7775	7614	7606	7462	7540	7325	7371	7629	7898	8036	7974	7786	7747	7889	8443	8274	7782	8159	8532	7980	7857	8281	8027	8037	8221	7806	8095	7949	7939	8501	8096	8271	8204	8390	8271	8468	7886	8234	8201	8072	8398	8465
8914	8491	8148	7696	7486	7337	7565	7854	7507	7508	7398	7362	7343	7392	7663	7790	7769	7574	7458	7658	8090	8427	8348	8036	8112	8476	8130	7941	8305	8367	7857	8187	8163	7900	8215	7961	8153	8188	8519	8349	8360	8348	8140	8420	8200	8230	8254	8158	8346	8703
9336	9053	8645	7996	7712	7805	7682	7565	7573	7384	7707	7792	7646	8037	7804	7557	7557	7456	7282	7842	8191	8075	7989	7806	8420	8440	8053	8116	8327	7968	7946	8114	7914	8235	8328	8019	8167	8197	8545	8368	8443	8271	8213	8215	8318	8315	8174	8363	8183	8852
8976	8779	8769	8328	8139	8019	8021	7966	8057	8077	7822	8180	7753	7854	7495	6965	7302	7331	7622	7763	8022	7843	7756	8180	8117	7786	7889	8348	8394	7982	8171	8245	8094	8344	8069	8251	8308	8203	8602	8378	8631	8546	8523	8325	8285	8167	8191	8417	8548	8831
8425	8051	8295	7957	8007	8114	8110	7920	7969	8018	7646	7570	7450	7144	7082	7287	7298	7543	8030	7909	7548	7475	7744	8098	7917	7906	8075	8212	7924	8271	8384	8081	8293	8590	8269	8428	8226	8522	8529	8431	8626	8578	8340	8217	8256	8319	8321	8324	8400	8513
8566	8034	8069	7713	7652	7652	7675	7771	7617	7528	7416	7242	7137	7203	7351	7520	8054	7748	7950	7712	7669	7809	7857	7748	7757	7961	8150	8243	8202	8293	8124	8131	8388	8144	8273	8217	8316	8372	8628	8521	8246	8366	8082	8401	8283	8360	8496	8262	8312	8407
9073	8571	8551	7824	7817	7600	7779	7686	7675	7263	7207	7350	7316	7607	7688	7704	7703	7640	7491	7485	7808	7918	7592	7455	7649	7994	7976	8203	8473	8502	8270	8219	8328	8408	8491	7891	8252	8194	8395	8426	8157	8238	8261	8138	8398	8076	8339	8128	8519	8472
8486	8535	8917	8581	8252	8139	7981	7937	7714	7686	7394	7542	7666	7614	7530	7529	7497	7608	7698	7872	7577	7555	7299	7521	7672	7691	7905	8346	8373	7958	8250	8402	8286	8238	8228	8164	8289	8004	8242	8304	8325	8045	7955	7912	8056	8197	8244	8319	8282	8384
8192	8198	8241	8344	8066	8044	7920	8038	7825	7535	7288	7296	7341	7252	7124	7256	7657	7718	7865	7675	7421	7362	7696	7697	7504	7705	8145	8044	8115	8053	8027	8030	8203	8381	8058	8197	8143	8254	8236	8203	8021	7852	7821	7993	8049	8112	8084	8132	8173	8210
8670	8456	8297	8100	7975	7636	7782	7398	7514	7240	7201	7182	7223	7399	7567	7535	7960	7705	7500	7416	7562	7720	7725	7678	7563	7781	8031	8018	7925	8023	7924	7800	8018	7905	7923	7795	8050	8222	8095	8352	8028	8084	8096	8140	7957	8182	8062	8065	8100	8188
8605	8632	8867	8222	8117	7849	7885	7644	7546	7569	7525	7694	7743	7763	7776	7831	7554	7462	7704	7769	7620	7601	7732	7523	7603	7694	7583	7897	8043	7837	7809	8071	8084	7908	7949	7908	7905	8027	8288	8249	8053	7978	7832	8066	7973	8115	8132	7844	7963	8088
8236	8375	8465	8348	8105	8010	7798	7963	7564	7418	7632	7393	7516	7508	7526	7573	7660	7630	7680	7573	7595	7609	7534	7515	7337	7541	7742	7667	7584	7775	7702	7612	7686	7842	7755	7779	7764	7828	7979	8074	7968	7888	7950	8052	8250	8344	8035	7827	7909	8045
8368	8156	8457	8196	7682	7801	7675	7393	7589	7323	7493	7615	7585	7770	7889	7906	7794	7794	7502	7590	7507	7749	7501	7451	7336	7501	7631	7682	7656	7724	7609	7567	7722	7573	7426	7663	7734	7899	7924	8039	8082	8138	8009	8135	8304	8352	7995	7901	7977	8082
8104	8088	8481	8208	7972	7895	7787	7628	7805	7720	7704	8052	7826	7840	7760	7811	7698	7718	7707	7738	7734	7603	7454	7403	7290	7345	7287	7421	7416	7317	7329	7562	7536	7548	7633	7657	7743	7888	8003	7792	8075	7866	8045	8186	8110	8227	8053	8024	7904	7991
7986	7818	8115	7644	7691	7607	7572	7577	7667	7673	7641	7673	7679	7832	7771	7718	7666	7894	7697	7440	7515	7681	7736	7330	7310	7373	7328	7335	7548	7356	7163	7223	7302	7404	7374	7349	7615	7560	7731	7713	7720	7784	7824	8111	8262	8195	7857	7939	7982	7983
8306	7989	8130	7760	7668	7575	7476	7619	7585	7727	7578	7671	7647	7750	7722	7801	7707	7615	7702	7700	7559	7486	7606	7499	7318	7252	7264	7256	7215	7238	7235	7213	7446	7486	7496	7367	7476	7709	7658	7520	7812	7809	7798	8158	7976	7944	8083	7977	7835	7840
8036	8175	8143	7993	7681	7532	7632	7547	7755	7707	7799	7830	7660	7608	7599	7514	7576	7622	7628	7511	7623	7751	7529	7565	7407	7397	7466	7191	7385	7027	7108	7355	7226	7474	7480	7309	7380	7387	7574	7406	7590	7589	7969	8068	8112	7984	7814	7821	7895	7891
8324	7943	8047	7650	7494	7493	7638	7611	7613	7759	7647	7552	7521	7415	7449	7301	7364	7594	7783	7739	7840	7705	7690	7671	7673	7486	7375	7345	7382	7415	7374	7224	7452	7509	7363	7419	7255	7364	7354	7714	7662	7813	7697	8041	7952	7921	7651	7739	7881	7975
7880	7827	7888	7826	7600	7722	7627	7550	7597	7572	7431	7386	7182	7150	7246	7137	7201	7385	7627	7875	7809	7775	7715	7626	7617	7736	7420	7426	7420	7366	7194	7361	7407	7458	7547	7386	7281	7088	7382	7428	7471	7660	7880	7754	7780	7920	7608	7614	7756	7884
7914	7632	7867	7644	7558	7409	7526	7464	7478	7197	7240	7035	7118	7037	7125	7149	7212	7307	7548	7553	7477	7481	7483	7808	7680	7278	7394	7394	7478	7468	7567	7592	7644	7788	7639	7676	7386	7355	7386	7484	7638	7586	7562	7619	7724	7745	7795	7618	7866	7774
7901	7894	7929	7819	7792	7648	7541	7554	7482	7337	7164	7015	7131	7039	7075	7030	7215	7454	7389	7310	7438	7469	7371	7600	7429	7504	7598	7762	7482	7546	7732	7600	7682	7652	7612	7381	7261	7183	7342	7526	7507	7600	7639	7623	7797	7793	7777	7892	7971	8010
8011	7996	7943	7848	7594	7536	7456	7380	7154	7203	7240	6861	7128	7032	7074	7248	7069	7223	7311	7344	7272	7281	7394	7636	7567	7741	7599	7816	7830	7625	7762	7809	7785	7768	7635	7641	7508	7535	7429	7225	7479	7591	7662	7746	7710	7915	7737	7968	7960	8060
8138	7920	8017	7736	7518	7403	7562	7288	7299	7277	7007	6929	6854	6983	7060	7181	7328	7305	7152	7115	7351	7567	7439	7537	7442	7749	7949	7704	7808	7811	7734	7761	7619	7762	7663	7663	7763	7485	7544	7472	7600	7690	7467	7450	7646	7737	7896	7943	7880	8140
8176	8236	8239	7809	7625	7539	7292	7285	7113	7110	6910	6787	7029	7122	7141	7309	7229	7118	7137	7241	7168	7256	7344	7441	7565	7790	7621	7876	7959	7719	7929	7819	7693	7888	7631	7794	7994	7816	7584	7490	7458	7743	7619	7304	7668	8000	7833	7996	8048	7826
8430	8149	8254	7886	7632	7367	7488	7435	7106	6785	6792	6856	7003	7028	7326	7292	7433	7317	7138	7108	7217	7472	7456	7605	7593	7768	7808	8056	8094	8071	8088	7822	7795	7622	7742	7859	7814	7944	7658	7552	7535	7564	7505	7508	7767	7796	7784	7693	8071	8067
8488	8393	8380	7928	7671	7522	7284	7261	7205	7018	6897	6817	7218	7082	7059	7078	7174	7192	7081	7380	7256	7312	7331	7480	7893	7896	7927	8027	8095	8141	7952	7799	7816	7873	7721	7668	7964	7994	7813	7508	7367	7553	7574	7512	7590	7733	7758	7767	7810	7642
8316	8284	8369	7818	7571	7512	7314	7196	7042	6966	7035	6997	7041	6978	6934	7078	7007	7085	7031	7269	7332	7059	7362	7290	7355	7851	8113	7987	8069	7984	8046	7820	7883	7669	7829	7981	8060	7814	7979	7623	7596	7676	7730	7599	7631	7589	7774	7584	7586	7754
8486	8139	8434	7852	7692	7498	7410	7160	7229	7299	7024	7227	7045	7203	6873	6989	6856	7123	7165	7221	7159	7068	7267	7387	7305	7671	7867	8068	7845	7844	7908	7810	7716	7609	7751	8040	8034	7994	7793	7931	7727	7903	7958	7879	7667	7568	7425	7645	7458	7698
8535	8306	8051	7640	7498	7419	7181	7124	7183	7313	7388	7264	7281	7229	7178	7115	7188	7045	7074	7200	7180	7239	7314	7233	7423	7691	7584	7859	7859	8067	7907	7722	7609	7834	7937	7896	8065	8033	7877	7877	8033	7936	8085	7932	7595	7736	7627	7774	7553	7784
8278	8194	7789	7630	7564	7493	7763	7487	7377	7553	7334	7272	7360	7256	7258	7100	7249	7159	7437	7311	7411	7423	7387	7350	7419	7405	7637	7867	7814	7917	7956	7617	7820	7680	7959	8035	7884	8057	7964	8138	8099	8269	8154	7905	7888	7713	7779	7781	7712	7775
8349	7990	7997	7544	7653	7355	7602	7442	7806	7570	7463	7572	7535	7425	7262	7189	7253	7387	7212	7333	7417	7333	7439	7347	7504	7681	7490	7744	7516	7545	7673	7703	7669	7702	7790	7832	7955	8044	8201	7898	8200	8356	8093	7890	7946	7899	7691	7627	7780	7748
8080	7819	7678	7434	7345	7436	7549	7461	7313	7648	7633	7496	7387	7286	7308	7249	7376	7234	7303	7317	7449	7393	7389	7400	7471	7545	7358	7305	7343	7433	7639	7637	7706	7653	7560	7555	7842	7896	7997	8195	8229	8081	8205	8054	7830	7611	7712	7754	7776	7576
7943	7592	7906	7520	7909	7549	7675	7526	7567	7578	7673	7698	7585	7423	7265	7135	7386	7494	7512	7358	7365	7498	7423	7294	7402	7439	7378	7076	7156	7484	7601	7536	7768	7557	7658	7612	7720	7774	7755	7838	7925	8167	8093	8006	7829	7549	7483	7565	7713	7679
8069	7548	7782	7774	7724	7477	7688	7457	7621	7544	7749	7703	7660	7482	7482	7202	7252	7394	7432	7562	7501	7420	7542	7571	7662	7330	7327	7232	7399	7378	7776	7608	7630	7414	7339	7448	7411	7595	7714	7855	7741	7813	7974	7838	7617	7656	7347	7780	7511	7679
7861	7696	7941	7509	7669	7316	7368	7384	7583	7630	7480	7465	7398	7574	7428	7492	7440	7445	7368	7358	7442	7494	7559	7439	7489	7304	7410	7336	7363	7438	7643	7467	7422	7367	7519	7425	7502	7465	7610	7733	7816	7530	7784	7749	7803	7570	7599	7555	7720	7538
7819	7466	7611	7699	7550	7399	7284	7372	7407	7615	7453	7475	7497	7428	7453	7490	7522	7369	7216	7287	7467	7509	7539	7505	7425	7305	7102	7457	7341	7474	7506	7445	7497	7407	7464	7617	7552	7644	7646	7703	7760	7719	7898	7786	7515	7506	7641	7713	7682	7556
7858	7684	7848	7576	7546	7246	7173	7545	7307	7562	7580	7576	7584	7326	7457	7319	7465	7304	7420	7298	7530	7315	7396	7571	7532	7452	7337	7370	7276	7474	7437	7429	7413	7347	7355	7319	7307	7660	7567	7510	7654	7616	7713	7792	7581	7584	7601	7602	7767	7583
8132	7423	7510	7376	7264	7133	7154	7245	7331	7271	7623	7537	7506	7395	7450	7403	7378	7569	7510	7577	7696	7559	7729	7770	7625	7478	7405	7368	7317	7310	7390	7429	7156	7441	7472	7424	7416	7443	7498	7380	7259	7217	7435	7754	7657	7483	7607	7670	7785	7680
8059	7564	7665	7491	7123	7202	7266	7115	7236	7298	7481	7257	7354	7719	7524	7345	7768	7349	7422	7448	7570	7659	7708	7705	7700	7643	7526	7392	7172	7211	7310	7466	7408	7326	7307	7411	7269	7506	7364	7183	7133	7127	7257	7505	7625	7600	7509	7551	7563	7455
8066	7784	7462	7410	7272	7265	7175	7206	7164	7280	7268	7286	7569	7359	7519	7310	7494	7575	7542	7634	7448	7632	7629	7712	7792	7598	7678	7450	7268	7359	7256	7539	7306	7395	7335	7511	7191	7546	7534	7415	7194	7127	7348	7562	7559	7582	7498	7608	7426	7375
8145	7506	7493	7229	7343	7271	7453	7329	7483	7286	7154	7181	7363	7354	7277	7463	7381	7228	7347	7449	7507	7493	7669	7520	7432	7538	7570	7302	7377	7172	7023	7371	7398	7421	7445	7382	7369	7352	7543	7241	7201	7264	7280	7675	7527	7345	7355	7567	7362	7317
7912	7569	7609	7478	7411	7411	7285	7231	7352	7234	7207	7272	7356	7263	7407	7374	7365	7292	7148	7247	7472	7440	7440	7255	7413	7444	7383	7325	7233	7265	7180	7180	7397	7440	7434	7273	7176	7166	6957	7127	6992	7000	7181	7599	7521	7320	7357	7440	7435	7452
7750	7529	7582	7437	7213	7503	7227	7248	7167	7144	7117	7173	7338	7191	7174	7455	7288	7251	7254	7435	7225	7159	7285	7404	7275	7240	7084	7088	7307	7283	7150	7317	7283	7321	7313	7145	7107	7092	6937	6879	6830	6864	6950	7393	7404	7375	7152	7304	7234	7427
7808	7585	7644	7232	7359	7325	7436	7284	6987	7408	7026	7310	7220	7303	7302	7282	7143	7230	7419	7261	7321	7344	7131	7316	7015	7038	7277	7140	7167	7373	7288	7416	7146	7331	7105	7292	7184	6874	6917	6925	7114	7075	7014	7149	7468	7429	7297	7530	7259	7468
7930	7762	7755	7371	7322	7186	7274	7176	7276	7109	7207	7356	7276	7283	7289	7293	7149	7365	7445	7388	7308	7073	7129	7189	7291	7011	7100	7222	7316	7401	7365	7282	7063	7192	7237	7160	6868	6882	6875	7068	7243	7234	6891	7017	7253	7645	7284	7285	7197	7311
7840	7813	7620	7469	7265	7223	7314	7117	7051	7031	7160	7254	7151	7148	7211	7371	7161	7296	7196	7394	7448	7106	7137	7059	7165	7114	7044	7073	7320	7272	7243	7259	7098	7337	7398	7213	6875	6956	6801	7083	7247	7086	7057	6904	7476	7432	7257	7261	7276	7419
7743	7742	7750	7431	7332	7292	7096	7027	7027	7212	7051	7184	7080	7184	7298	7348	7145	7364	7237	7429	7318	7371	7265	7145	7108	7157	7223	7288	7267	7218	7426	7246	7277	7185	7133	7265	6911	6910	6746	6904	7022	7160	6896	7178	7357	7327	7305	7291	7469	7240
7956	7901	7841	7485	7620	6992	7115	7188	7140	7029	7174	7158	7131	7255	7227	7210	7338	7229	7455	7463	7351	7312	7287	7209	7319	7294	7675	7405	7453	7382	7557	7292	7385	7387	7377	7300	7164	7047	7169	7030	7151	7007	7143	7350	7421	7384	7452	7384	7415	7293
7915	7844	7968	7533	7315	7023	7140	6947	7043	7245	7135	7262	7350	7291	7232	7462	7363	7366	7324	7243	7286	7221	7141	7357	7343	7552	7824	7565	7402	7488	7496	7398	7632	7352	7435	7383	7201	7434	7344	7419	7326	7295	7477	7455	7471	7649	7634	7661	7611	7484
8110	7776	7873	7276	7270	7018	6956	6940	6924	7077	7039	7105	7229	7329	7428	7582	7303	7390	7524	7352	7100	7091	7216	7411	7563	7457	7692	7441	7305	7422	7372	7522	7465	7608	7372	7535	7355	7296	7451	7645	7704	7708	7471	7326	7328	7511	7757	7890	7700	7712
7830	7649	7615	7264	7287	7041	6949	6869	6966	7149	7068	7086	7312	7233	7573	7377	7394	7147	7165	7118	7123	7120	7214	7511	7430	7330	7414	7441	7272	7217	7498	7414	7527	7513	7410	7596	7319	7347	7219	7444	7564	7537	7531	7602	7481	7529	7926	7955	7933	7932
7825	7657	7738	7407	7151	7171	6985	6990	7075	6890	7120	7109	7396	7530	7515	7424	7598	7291	7147	7085	7170	7373	7444	7205	7257	7338	7451	7475	7292	7352	7381	7313	7306	7306	7229	7200	7455	7263	7243	7457	7469	7510	7459	7391	7619	7753	7797	7846	7836	7882
7846	7690	7810	7526	7413	7261	7185	7214	7117	7130	7041	7152	7419	7429	7384	7512	7397	7273	7182	7224	7170	7348	7622	7414	7306	7366	7404	7122	7378	7260	7563	7380	7276	7316	7334	7534	7528	7546	7487	7306	7422	7456	7470	7396	7399	7542	7606	7902	7818	7521
7871	7851	7915	7634	7223	7381	7134	7276	7267	7219	7175	7250	7396	7392	7530	7674	7397	7221	7419	7358	7296	7290	7419	7349	7317	7367	7360	7516	7478	7454	7507	7342	7176	7157	7286	7477	7546	7548	7576	7438	7293	7311	7402	7413	7345	7340	7551	7629	7656	7644
7869	7801	7736	7529	7349	7409	7219	7369	7212	7133	7299	7252	7187	7274	7361	7482	7533	7224	7232	7273	7075	7143	7257	7147	7129	7105	7089	7197	7526	7288	7448	7265	7120	7219	7030	7328	7495	7443	7278	7440	7093	7281	7337	7305	7346	7331	7482	7411	7467	7567
7939	7734	7581	7403	7461	7370	7352	7489	7357	7341	7323	7223	7245	7184	7168	7241	7195	7057	7161	7357	7103	7095	7062	6958	7103	7267	7219	7381	7196	7288	7231	7105	7115	7140	7188	7181	7527	7653	7498	7408	7394	7145	7348	7308	7129	7326	7426	7239	7393	7505
7842	7560	7714	7411	7284	7405	7693	7471	7457	7638	7324	7350	7097	7171	7287	7145	7102	7120	7184	7182	7148	7052	7224	7011	7176	7178	7486	7302	7153	7314	7274	7194	7044	7153	7183	7355	7432	7566	7679	7396	7298	7429	7222	7409	7192	7396	7282	7316	7482	7423
7751	7635	7551	7239	7547	7297	7497	7687	7619	7645	7420	7293	7158	7127	7113	7280	7284	7152	7152	6980	7086	7171	7198	7028	7093	7218	7450	7443	7272	7137	7262	6969	7347	7137	7221	7263	7429	7287	7658	7363	7338	7321	7189	7379	7411	7442	7497	7617	7356	7432
7606	7399	7460	7432	7587	7459	7506	7610	7420	7415	7246	7400	7134	7029	7179	7275	7236	7402	7146	7229	7118	7175	7255	7001	7251	7381	7182	7437	7310	7193	7293	7238	7298	7341	7320	7551	7414	7451	7376	7343	7462	7242	7406	7338	7444	7416	7498	7454	7487	7510
7514	7498	7758	7650	7391	7532	7609	7366	7512	7446	7334	7503	7359	7336	7310	7373	7153	7336	7393	7421	7247	7171	7328	7183	7413	7305	7526	7449	7133	7444	7326	7307	7344	7043	7220	7262	7391	7464	7445	7454	7264	7269	7231	7500	7739	7462	7668	7508	7364	7306
7678	7433	7707	7539	7849	7661	7480	7299	7377	7377	7436	7369	7498	7338	7360	7374	7184	7452	7432	7512	7453	7285	7345	7448	7418	7581	7668	7408	7278	7374	7578	7564	7572	7169	7360	7377	7377	7125	7506	7348	7298	7503	7400	7656	7816	7749	7698	7604	7449	7674
7574	7651	7686	7535	7654	7383	7500	7406	7436	7349	7477	7574	7485	7421	7290	7095	7318	7478	7360	7511	7565	7537	7493	7255	7328	7718	7412	7446	7300	7335	7453	7502	7584	7402	7224	7272	7392	7154	7339	7349	7458	7402	7610	7474	7817	8027	7733	7481	7654	7640
7537	7349	7577	7444	7606	7491	7602	7249	7448	7396	7300	7320	7491	7180	7362	7245	7212	7431	7404	7450	7349	7341	7464	7467	7141	7344	7290	7349	7406	7507	7350	7273	7463	7440	7309	7274	7378	7472	7437	7289	7491	7461	7369	7663	7820	7695	7664	7717	7806	7648
7635	7313	7537	7506	7602	7444	7555	7400	7386	7303	7230	7283	7125	6986	7062	7264	7168	7281	7389	7388	7283	7154	7330	7237	7261	7373	7321	7286	7212	7196	7221	7225	7227	7405	7297	7285	7297	7317	7358	7321	7173	7199	7408	7546	7569	7560	7553	7783	7913	7867
7590	7542	7757	7697	7465	7622	7629	7416	7383	7215	7284	7056	7045	6972	6971	7095	7170	7272	7311	7431	7334	7260	7400	7272	7339	7360	7522	7374	7306	7322	7309	7290	7343	7294	7342	7343	7104	7525	7353	7404	7492	7406	7339	7388	7318	7386	7481	7486	7876	7807
7610	7479	7594	7456	7626	7607	7554	7393	7452	7229	6976	7125	6976	6876	6884	6916	7197	7323	7389	7348	7129	7288	7232	7360	7397	7464	7544	7478	7258	7275	7210	7246	7218	7289	7202	7298	7178	7249	7422	7510	7263	7291	7377	7256	7109	7427	7588	7560	7457	7652
7559	7392	7527	7489	7513	7420	7381	7386	7325	7241	7121	7019	6889	6952	6977	7076	6994	7409	7262	7252	7212	7282	7473	7326	7609	7373	7520	7451	7389	7187	7381	7432	7284	7294	7216	7316	7321	7165	7344	7399	7366	7297	7151	7124	7102	7245	7172	7624	7547	7638
7668	7516	7624	7431	7313	7523	7474	7328	7390	7308	7064	6971	7017	6882	6751	6780	6978	7174	7314	7389	7303	7354	7344	7360	7318	7457	7490	7695	7643	7506	7595	7503	7356	7141	7290	7211	7208	7219	7429	7277	7410	7373	7165	7263	7039	7134	7075	7358	7261	7557
7604	7824	7514	7207	7190	7341	7225	7237	7146	7290	7350	7127	7002	6824	6770	7096	7047	7340	7243	7165	7396	7285	7372	7425	7546	7463	7507	7424	7545	7681	7567	7628	7676	7531	7519	7304	7304	7281	7461	7321	7735	7497	7450	7351	7183	7193	7214	7273	7417	7435
7780	7508	7517	7242	7350	7307	7514	7261	7307	7357	7447	7416	7144	6837	6983	7081	7239	7223	7303	7207	7203	7275	7276	7437	7432	7696	7498	7699	7711	7869	7789	7971	7663	7569	7524	7272	7101	7255	7186	7487	7378	7336	7238	7339	7274	7118	7208	7150	7427	7600
7530	7298	7552	7335	7239	7165	7233	7298	7554	7304	7513	7247	7310	6960	7078	7019	7133	7201	7197	7138	7229	7295	7335	7250	7450	7707	7762	7556	7745	7994	7888	7914	7810	7491	7433	7315	7488	7398	7325	7378	7487	7244	7273	7326	7338	7219	7004	7528	7470	7551
7526	7156	7221	7097	7163	7087	7239	7232	7311	7274	7328	7473	7123	7013	7117	7161	7115	7258	7191	7348	7406	7554	7392	7233	7392	7481	7555	7472	7612	7889	7813	7800	7792	7424	7558	7399	7598	7418	7391	7273	7299	7335	7415	7207	7378	7572	7584	7495	7446	7573
7347	7154	7235	7087	7130	7258	7341	7263	7413	7289	7240	7254	7113	7118	7156	7145	7054	7241	7206	7173	7232	7508	7281	7115	7240	7349	7511	7642	7488	7936	7840	7878	7651	7410	7351	7515	7551	7474	7630	7411	7318	7376	6992	7385	7638	7804	7563	7847	7835	7740
7340	7287	7408	7418	7364	7372	7384	7402	7353	7301	7348	7117	7200	7232	7148	7359	7261	7413	7101	7283	7321	7356	7153	7126	7399	7555	7533	7488	7500	7625	7752	7751	7590	7548	7415	7425	7502	7521	7653	7498	7344	7083	7203	7362	7724	7668	7881	7734	7774	7571
7279	7324	7244	7260	7300	7396	7463	7559	7277	7439	7254	7205	7340	7133	7062	7324	7423	7399	7381	7151	7325	7178	7269	7370	7355	7511	7591	7395	7549	7580	7720	7684	7520	7324	7335	7469	7508	7534	7461	7410	7263	7029	7147	7386	7551	7833	7765	7867	7809	7818
7380	7363	7191	7313	7288	7274	7422	7380	7634	7293	7294	7191	7057	6954	7035	7255	7506	7353	7243	7292	7277	7170	7184	7343	7427	7476	7373	7440	7525	7541	7814	7592	7642	7149	7239	7203	7354	7370	7627	7264	7058	6912	7161	7314	7474	7863	7896	7889	7936	7799
7664	7489	7636	7310	7385	7288	7351	7317	7488	7202	7169	7054	7063	6978	6839	7095	7291	7231	7276	7348	7503	7314	7429	7398	7290	7278	7417	7361	7433	7487	7487	7339	7153	7105	7210	7114	7078	7218	7281	7339	7222	7149	7143	7230	7471	7657	7485	7471	7571	7613
7710	7635	7821	7583	7417	7252	7529	7493	7422	7371	7276	6945	6923	6994	6990	6963	7286	7358	7466	7607	7522	7252	7253	7397	7229	7138	7246	7267	7376	7446	7265	7331	7221	6938	7149	6861	6970	7013	7168	7194	7223	7002	7089	7259	7303	7405	7487	7498	7566	7441
7663	7662	7697	7612	7420	7431	7366	7501	7416	7295	7308	7085	7083	7143	6988	7144	7107	7391	7449	7406	7375	7275	7185	7392	7268	7160	7323	7310	7438	7388	7323	7174	7070	7030	6939	6706	6875	7090	6956	7010	7018	6868	7151	7229	7401	7230	7517	7221	7399	7381
7596	7696	7603	7444	7460	7578	7555	7414	7579	7232	7276	7239	7057	7272	6958	7075	6938	7120	7203	7320	7402	7398	7385	7279	7329	7166	7371	7216	7339	7473	7356	7164	6921	6819	6787	6761	6905	6927	6871	7017	6691	7161	7047	7186	7371	7301	7239	7275	7359	7187
7698	7439	7751	7243	7292	7556	7573	7340	7309	7281	7086	7341	7046	7085	7080	6922	7080	7302	7188	7265	7385	7328	7193	7184	7149	7210	7244	7259	7441	7416	7163	7003	7002	6825	6932	6851	6972	6936	6944	6896	6770	6986	7022	7169	7269	7222	7168	7162	6995	7211
7566	7525	7449	7367	7428	7425	7341	7229	7201	7000	7087	6915	7060	7031	6985	7037	7229	7154	7127	7354	7497	7460	7584	7352	7111	7249	7082	7304	7414	7370	7264	7088	6923	6733	6838	6809	6962	6991	6935	6951	6962	6850	7065	7270	7257	7181	7087	7295	7093	6984
7656	7464	7458	7297	7198	7241	7283	7241	7112	6790	7193	7072	7129	7105	7118	7272	7113	7170	7258	7238	7384	7485	7491	7188	7139	7196	7291	7394	7425	7495	7330	7095	7046	6940	7036	6791	7151	6914	6793	6925	6872	6674	6927	7140	7293	7292	7178	7055	7203	6933
7645	7343	7427	7090	7163	7118	7045	7034	7020	7153	7047	7170	7024	7192	7081	7167	7057	7144	7342	7395	7461	7541	7602	7475	7203	7197	7237	7270	7338	7330	7126	7178	6892	6888	7020	6943	7005	6766	6922	6972	6998	6799	6927	7146	7214	7141	7162	7163	7079	6916
7454	7112	7164	6959	7194	7172	6986	7070	7005	7114	6962	6967	7103	7123	6989	7261	7289	7101	7281	7450	7566	7540	7585	7272	7475	7356	7297	7241	7203	7336	7265	7024	6829	6776	6861	6841	6913	6960	6998	6942	6979	7039	7066	7115	7098	7247	7057	7049	7135	6961
7497	7095	7217	6847	7108	7070	7095	7115	6978	7193	6950	7182	7186	7130	7095	7124	7165	7340	7482	7668	7639	7541	7567	7352	7416	7044	7235	7159	7147	7145	7356	7244	6889	6872	7019	6985	6948	7012	6948	6923	6957	6802	7111	7137	7213	7277	7173	6821	6921	6931
7736	7454	7383	6995	7154	6994	7162	7077	7216	7035	7128	7044	7003	7124	7233	7327	7349	7450	7363	7836	7607	7698	7583	7413	7404	7444	7390	7381	7307	7275	7200	7183	7131	7094	6836	6963	7043	6977	7029	7018	6788	7034	7075	7059	7139	7146	6947	6883	6910	6882
7577	7332	7261	6978	7133	7134	6975	7217	7178	7157	7077	6955	7024	7333	7034	7273	7374	7442	7693	7990	7974	7741	7873	7664	7424	7377	7514	7441	7455	7426	7347	7151	7110	6992	6858	7066	6991	6947	6858	6885	6998	7026	6813	6942	7211	7181	7024	7101	6833	6897
7848	7435	7437	7226	7138	7093	7340	7165	7131	7103	7220	7278	6989	7148	7124	7282	7391	7734	7790	7900	7824	7686	7758	7433	7560	7575	7342	7480	7568	7355	7153	6919	7132	7063	7283	7021	6941	7101	7129	6931	7054	7302	7133	7125	6996	7113	7224	7005	6954	6869
7868	7277	7358	7173	6945	7098	7232	7242	7166	7072	7375	7216	7161	7169	7319	7255	7419	7660	7802	7573	7679	7583	7338	7223	7306	7287	7130	7158	7196	7125	7188	7158	7097	7168	7185	7213	7044	7013	7094	6938	7082	7090	7063	7191	7181	6977	7273	7058	7057	7056
7774	7751	7654	7147	7281	7230	7270	7245	7182	7177	7124	7018	7188	7213	7110	7257	7477	7388	7577	7745	7947	7730	7521	7468	7243	7528	7237	7237	7193	7086	7148	7125	7134	7165	7229	7447	7298	7184	7089	7254	7146	6963	7184	7361	7334	7130	7152	7136	6986	6980
8130	7886	7683	7407	7201	7305	7262	6986	7125	7144	7148	6837	7084	7231	6996	7116	7222	7424	7541	7789	7769	7591	7697	7588	7401	7332	7442	7343	7358	7095	7060	7168	7129	7128	7303	7354	7409	7227	7235	7182	7212	7281	7289	7205	7094	7283	7199	7143	7149	7062
8191	8041	7850	7696	7350	7248	7352	7277	7163	7145	7177	7053	7068	6892	6989	7006	7426	7270	7596	7617	7350	7337	7323	7368	7308	7323	7274	7195	7230	7219	7073	7236	7130	7064	7163	7247	7383	7594	7316	7272	7212	7181	7262	7274	6975	7070	7062	7022	7065	7156
8066	8067	7805	7711	7458	7547	7389	7158	6955	7069	7054	6745	6750	6798	6751	6876	6945	7254	7317	7387	7269	7083	7144	7047	7080	7168	7160	7036	7163	7190	7106	7091	6985	7231	7214	7413	7458	7465	7256	7416	7374	7263	7212	7211	7086	7027	7017	7019	7033	7023
8222	7793	8017	7789	7551	7538	7422	7070	6968	6917	6949	6930	6916	6831	6722	6771	7002	6954	7098	7143	7151	7047	6944	6871	7044	7093	7235	7210	7217	7256	6859	6913	6971	7087	7006	7370	7240	7231	7350	7241	7293	7230	7143	7066	6964	7051	6996	6975	6754	7052
8219	8105	8024	7935	7815	7647	7415	7166	7066	6914	6935	6851	6776	6663	6820	6873	6869	6918	7138	7087	7118	7183	6930	6930	6806	6852	6963	7211	7104	6956	6869	6938	6838	7045	7090	7122	7287	7126	7338	7307	7244	7193	6978	7133	6881	6911	6955	6956	6925	6850
8026	8180	8190	7889	7751	7549	7413	7084	6907	6901	6711	6959	6627	6616	6674	6764	6784	6764	6991	7076	7103	7096	6967	6925	7059	7008	6957	7021	6870	7026	6966	6890	6884	7122	7260	7232	7220	7261	7418	7091	7053	7041	7003	6935	6908	6737	6806	6803	6849	6942
8157	8490	8032	7922	7900	7680	7338	7057	7136	6942	6878	7031	6893	7033	6762	6796	6736	6739	6736	6988	6854	6663	6757	6973	6987	7247	7028	7158	6919	6972	7016	7092	7049	7092	7146	7114	7218	7431	7041	7171	6976	7081	6932	6976	6872	6729	6558	6694	6749	6738
8391	8107	8005	7881	7673	7552	7275	7022	7063	6979	6941	6972	6848	6707	6752	6788	6781	6864	6641	6870	6766	6492	6561	7091	7242	7101	7149	7086	7186	7089	7197	7297	7255	7166	7253	7266	7089	7290	7104	7000	6964	6869	7007	6591	6703	6752	6634	6695	6780	6795
8373	7886	7791	7780	7659	7366	7297	7000	7121	6919	7000	6969	7020	6702	6687	6585	6667	6631	6832	6800	6708	6697	6898	7049	7413	7267	7290	7045	7162	7140	7252	7366	7247	7591	7438	7321	7312	7189	7322	7132	7005	6925	6732	6740	6758	6682	6708	6542	6894	6973
8308	8079	7876	7555	7534	7350	7188	7221	6961	6797	6870	6920	6682	6681	6601	6659	6544	6719	6676	6741	6642	6717	6701	6939	7022	7204	7162	7340	7357	7302	7300	7264	7479	7477	7464	7331	7290	7255	7267	7134	7062	6803	7184	6915	6849	6750	6561	6552	6795	6878
8351	7988	7734	7586	7284	7146	7149	7076	6956	6848	6825	6650	6580	6470	6484	6451	6473	6601	6527	6558	6603	6521	6676	6956	7003	7135	7427	7463	7201	7189	7454	7551	7400	7626	7506	7620	7449	7169	7192	7151	7032	7137	7116	6931	6840	6720	6713	6665	6804	6848
8065	7655	7655	7444	7182	7221	6985	6885	6854	6829	6969	6653	6635	6410	6512	6433	6494	6460	6344	6311	6536	6420	6511	6590	7025	7017	7162	7440	7315	7436	7292	7261	7488	7584	7525	7576	7256	7177	7037	7108	7009	7090	7174	7088	6873	6897	6761	6695	6674	6798
7939	7611	7700	7312	7073	7236	7041	6876	6898	6967	6737	6653	6348	6346	6409	6462	6419	6409	6359	6471	6399	6590	6554	6668	6877	6979	6964	7138	7279	7261	7242	7371	7524	7689	7760	7602	7302	7226	7156	7030	7107	7125	7256	7195	6938	6934	7004	6713	6729	6834
7750	7531	7779	7355	7231	6901	6891	6795	6711	6883	6789	6685	6340	6357	6457	6568	6471	6550	6467	6620	6421	6595	6515	6768	6876	7051	7129	7067	7183	7155	7220	7256	7393	7520	7662	7709	7218	7228	7032	7024	7110	6992	7209	7280	7223	6987	6991	6984	6625	6912
7515	7376	7490	7403	7019	6956	6763	6709	6647	6812	6739	6765	6642	6549	6643	6433	6541	6504	6476	6549	6540	6700	6687	6682	6956	7185	7072	7044	7080	7184	7101	7074	7169	7550	7345	7475	7352	7035	6851	6922	7000	7045	7210	7267	7213	7041	6862	6823	6702	6849
7516	7206	7348	7074	6973	6902	6753	6755	7005	6816	6717	6728	6795	6638	6525	6651	6581	6651	6485	6476	6671	6831	6822	6977	6994	7169	7112	7135	6889	7043	7036	7182	7145	7375	7355	7259	6993	6905	6974	6893	6956	6921	7314	7336	7261	7183	6962	6785	6658	6975
7607	7389	7294	6870	6839	6904	6848	6537	6805	6824	6930	6771	6815	6982	6677	6871	6994	6816	6821	6783	6853	6766	7196	6942	7142	7048	7164	7009	6987	6748	6940	7152	7178	7350	7283	7154	7089	6881	7076	6999	7108	7016	7209	7288	7132	6939	7103	7066	6814	7037
7428	7058	7270	7026	6859	6837	6784	6770	6911	6890	6949	7093	6889	6743	7161	7064	7164	7121	6765	6779	6743	6917	7087	7113	7277	7343	7117	7129	6982	6881	6992	6925	7115	7187	7097	7198	6912	6900	6790	6890	7081	7089	7197	7196	7296	7051	7116	7037	7003	7288
7574	7272	7354	7068	6775	6886	6787	6731	6588	6902	6874	6788	6825	6906	7090	7157	7173	7137	7082	6904	7156	7162	7283	7363	7489	7405	6964	7112	6892	6916	7140	6818	7298	7184	7059	6971	6780	6810	6846	6915	7143	7204	7241	7109	7023	6975	6971	7222	7138	7201
7537	7330	7327	7002	6928	6994	6948	6766	6743	6786	7067	6798	6960	7034	7088	7262	7316	7284	7112	7160	6973	7250	7222	7354	7293	7345	7244	7072	7077	6937	6822	7043	7046	7067	6958	6836	6722	6781	6863	6907	6966	7077	7218	7101	7082	6754	7126	7024	7231	7313
7614	7435	7280	7153	6848	7017	6829	6948	6936	6831	6947	6920	7269	7039	7176	7363	7006	7030	7099	7255	7174	7127	7260	7335	7347	7452	7278	6834	7039	6772	7007	6891	6930	6971	6764	6904	6826	6664	6935	6959	7109	6883	7053	7107	7039	7023	6839	6900	7017	7008
7731	7449	7492	7295	6930	7057	7068	7065	6769	7007	6940	7031	7258	7258	7199	7151	7215	7389	7091	7200	7348	7303	7473	7246	7285	7347	7061	6853	6881	6886	6900	6957	7059	7145	6946	7051	6845	6917	6890	7000	7056	7121	7190	6928	6943	6923	6873	6894	6919	6957
7793	7625	7450	7128	7078	6956	7123	7033	6971	7029	7072	7116	7241	7243	7200	7349	7214	7304	7273	7226	7338	7257	7200	7157	7277	7032	7068	7072	6946	6792	6947	6965	7052	7061	7026	6984	6907	6823	7051	6936	7229	7260	7080	6802	6808	6944	6824	6752	6960	6892
7719	7699	7571	7392	7289	7033	7045	6824	6998	7110	6953	7032	7231	7227	7296	7224	7183	7086	7407	7368	7173	7137	7127	6913	7094	7020	7053	6894	6755	6698	6878	7015	7080	7104	7113	6977	7089	6894	6978	6922	7149	7105	6996	6857	6740	6866	6741	6958	7025	7013
7923	7527	7489	7295	7267	7202	7018	6931	6702	6903	6899	7190	7234	7104	7072	7008	7101	7014	7180	7298	7211	6984	6889	6855	6845	7065	6822	6937	6746	6815	7003	6883	6801	7051	7084	7103	7172	6977	7100	6959	7008	7131	6842	6883	6674	6819	6683	6907	6922	6931
7551	7566	7494	7381	7242	7284	7254	6888	6882	6952	6842	6816	6968	6985	6912	6785	6976	7079	7042	7215	7054	7024	6871	6842	6892	6855	6943	6810	6535	6768	6733	6910	6927	6964	7204	7154	7006	6929	7135	6938	7331	7058	6872	6990	6927	6801	6760	6988	6910	6918
7736	7469	7654	7407	7389	7344	7429	6861	6987	6980	7071	6940	6884	6740	6749	6819	6786	6901	7003	7177	6919	6788	6678	6595	6737	6552	6589	6575	6669	6616	6559	6772	6991	7004	7324	7089	7011	6845	7094	7250	7025	6958	7136	6931	6754	6806	6960	6883	6879	7086
7766	7517	7689	7417	7263	7263	7409	7310	7117	6994	6941	7141	6935	6990	6704	6748	6697	6829	7006	6968	6855	6669	6586	6407	6680	6771	6773	6676	6593	6538	6598	6793	6777	7043	7049	6995	6886	6862	6836	7069	7080	7059	6902	6904	6727	6860	6786	6991	7001	7200
7703	7664	7627	7421	7409	7231	7422	7215	7074	7066	7069	7024	6824	6668	6797	6649	6728	6798	6824	6770	6692	6538	6422	6516	6523	6496	6657	6586	6487	6487	6549	6749	6898	7071	6944	6833	6907	6946	6835	6813	6860	7077	6843	6691	6595	6458	6745	6808	7074	7311
7776	7771	7740	7493	7495	7425	7272	7242	7075	6994	6885	6808	6811	6462	6399	6573	6579	6859	7000	6792	6634	6537	6622	6573	6734	6557	6633	6445	6564	6487	6478	6715	6868	6905	6809	6903	6937	6717	6729	6749	6678	6811	6910	6685	6592	6736	6699	6845	7035	7148
7810	7756	7931	7703	7610	7326	7296	7164	7027	7022	6836	6801	6578	6422	6415	6447	6715	6645	6721	6478	6480	6243	6516	6454	6684	6642	6581	6621	6434	6523	6488	6533	6735	6820	6899	6975	6703	6819	6682	6751	6742	6695	6834	6709	6527	6610	6604	6977	7099	7122
7806	7779	7774	7607	7714	7507	7181	7089	6976	7025	7020	6722	6678	6495	6249	6450	6595	6615	6592	6515	6413	6268	6279	6655	6631	6856	6624	6665	6566	6459	6629	6795	6632	6811	6894	6753	6727	6596	6530	6607	6506	6660	6509	6609	6694	6436	6674	6813	6919	7134
7743	7632	7889	7475	7488	7441	7232	7001	6928	7028	6812	6795	6583	6335	6254	6221	6516	6664	6775	6617	6392	6451	6436	6567	6673	6722	6749	6624	6610	6682	6899	6558	6840	6895	6677	6827	6537	6559	6685	6633	6412	6540	6697	6357	6314	6410	6558	6607	6913	7088
7623	7694	7635	7663	7417	7385	7139	7081	7007	7001	6836	6875	6718	6517	6356	6147	6306	6357	6543	6648	6494	6532	6455	6503	6682	6921	6701	6459	6597	6625	6902	6722	6804	6676	6670	6581	6735	6643	6536	6560	6530	6535	6532	6331	6568	6556	6721	6757	6762	6879
7480	7378	7542	7358	7370	7394	7168	7000	6933	6871	6870	6853	6674	6489	6366	6123	6272	6456	6396	6600	6306	6437	6383	6723	6654	6752	6658	6774	6565	6610	6688	6726	6879	6726	6888	6746	6698	6701	6600	6548	6408	6394	6512	6427	6385	6534	6607	6787	6839	6904
7497	7449	7457	7388	7321	7146	7269	6999	6877	6790	6799	6722	6612	6599	6525	6398	6493	6480	6502	6489	6553	6366	6591	6486	6766	6624	6677	6637	6453	6700	6755	6808	6700	6635	6644	6756	6692	6688	6678	6626	6426	6490	6426	6362	6470	6576	6478	6682	6647	6829
7611	7440	7415	7103	7178	7315	7034	7080	7028	6796	6840	6801	6635	6615	6685	6770	6627	6591	6645	6568	6677	6521	6736	6656	6748	6691	6811	7022	6774	6890	6999	6952	6746	6683	6646	6760	6783	6600	6714	6522	6547	6366	6424	6410	6434	6522	6335	6537	6683	6599
7864	7551	7414	7150	7194	7135	7030	7034	6929	6910	6876	6648	6622	6694	7017	6679	6747	6558	6458	6726	6764	6529	6855	6854	6884	6806	6918	6920	6983	6850	6881	6709	6721	6661	6530	6765	6956	6879	6685	6667	6549	6619	6535	6627	6681	6444	6352	6485	6463	6572
7842	7367	7408	7207	7099	7082	6908	7048	6905	6854	6954	6713	6658	6478	6718	6680	6681	6563	6523	6480	6615	6605	6714	6827	6801	6743	6804	6980	6904	6796	6927	6664	6747	6887	6703	6831	6805	6865	6826	6751	6656	6696	6799	6614	6663	6637	6623	6384	6490	6755
7815	7631	7420	7203	6927	6664	6775	6788	6812	6639	6700	6787	6667	6696	6640	6477	6611	6539	6584	6646	6662	6828	6915	6714	6875	6731	6865	6832	6971	6869	6882	6681	6687	6829	6916	6988	7003	6981	6796	6701	6536	6664	6647	6604	6670	6670	6690	6608	6745	6771
7811	7422	7414	6879	6862	6850	6808	6847	6927	6754	6751	6732	6789	6888	6614	6434	6583	6531	6656	6660	6664	6611	6798	6845	6912	6697	6919	6978	6900	6918	6830	6738	6785	6963	6963	6814	7020	6887	6753	6834	6673	6827	6702	6713	6680	6839	6721	6716	6676	6786
7704	7283	7255	7166	6892	6654	6745	6732	6593	6620	6871	6697	6759	6695	6548	6549	6505	6602	6507	6486	6596	6563	6688	6645	6919	6848	6851	6861	7060	6942	6909	6814	6992	6873	6908	6989	7000	6916	6779	6853	6607	6684	6790	6839	6909	6860	6857	6773	6765	6575
7579	7413	7343	6927	6837	6833	6606	6515	6541	6587	6544	6561	6665	6559	6490	6336	6375	6291	6471	6367	6546	6566	6718	6989	6785	7165	6822	6985	6997	6994	6830	6846	6997	6900	6877	7042	6852	6941	6818	6672	6810	6739	6988	7001	7099	6925	6993	6864	6964	6994
7468	7222	7147	6929	6814	6795	6779	6445	6542	6395	6380	6537	6468	6297	6345	6180	6235	6174	6438	6380	6553	6500	6641	6529	6663	6767	7016	7013	6835	6819	6694	6888	7108	6911	6911	6954	6791	6745	6982	6879	6989	6887	7060	7236	7126	7157	6969	6957	7127	7166
7301	6939	7050	6807	6804	6676	6481	6505	6380	6327	6463	6568	6479	6395	6157	6045	6188	6396	6471	6444	6391	6398	6522	6492	6778	6934	6854	7114	6942	6734	6687	6951	6750	6828	6768	6742	6776	7004	6926	6659	6960	6862	7149	7173	7326	7417	7141	7204	7226	7008
7357	6857	6971	6665	6802	6723	6628	6409	6328	6461	6368	6254	6391	6412	6128	6310	6228	6167	6470	6428	6504	6578	6452	6629	6789	6768	7123	6998	7026	7027	6829	6913	6831	6931	6828	6760	6728	6784	6998	6847	6924	6924	7166	7333	7167	7282	7434	7099	7163	7177
7200	7001	6759	6538	6712	6677	6653	6673	6364	6070	6117	6277	6400	6217	6354	6301	6339	6367	6371	6637	6541	6545	6504	6682	6821	6945	6849	7029	6966	6930	6855	6770	6726	6836	6588	6625	6698	6664	6785	6883	6927	6950	7185	7081	7360	7432	7505	7148	7184	7137
7129	6938	6797	6657	6663	6684	6742	6491	6460	6282	6348	6247	6449	6522	6506	6211	6262	6397	6413	6364	6593	6459	6503	6513	6656	6656	6787	6826	6688	6797	6831	6752	6780	6752	6587	6430	6627	6707	6723	6916	6925	7014	6887	7048	7371	7285	7442	7271	7169	7122
7328	6708	6924	6716	6573	6619	6558	6561	6318	6253	6173	6355	6402	6690	6347	6421	6439	6534	6472	6568	6522	6613	6599	6582	6701	6575	6748	6782	6760	6851	6628	6688	6659	6649	6521	6481	6452	6660	6933	6832	6971	6948	7059	7104	7179	7223	7307	7137	7214	7046
7200	6752	6768	6622	6649	6565	6599	6539	6344	6291	6305	6300	6400	6402	6476	6571	6530	6684	6727	6600	6600	6721	6672	6585	6768	6722	6782	6665	6699	6725	6788	6616	6530	6484	6545	6348	6542	6692	6875	6803	6975	6825	6853	6995	7221	7084	7142	7107	7063	6960
7353	6888	6954	6777	6578	6600	6489	6576	6528	6524	6438	6521	6540	6448	6620	6571	6898	6717	6694	6582	6550	6683	6931	6690	6720	6684	6957	6833	6653	6791	6747	6513	6544	6546	6493	6587	6816	6803	6906	6833	6905	6939	6989	6957	7142	7009	7014	7074	7006	7039
7370	7165	7020	6735	6728	6624	6660	6528	6431	6592	6616	6518	6473	6446	6688	6757	6922	6864	6812	6798	6757	6851	6785	6790	6628	6840	6709	7033	6741	6875	6712	6624	6643	6554	6825	6758	6725	7062	6942	6908	6840	6894	6938	6944	7006	7117	6962	6797	6997	7028
7699	7441	7191	6936	6731	6644	6693	6685	6590	6787	6630	6462	6519	6456	6612	6854	6943	6878	6593	6620	6632	6872	6785	6836	6845	6839	6922	6910	6986	6771	6844	6649	6591	6461	6609	6736	6982	7021	7048	7087	6936	6827	7033	6951	7038	6930	6981	6911	6821	7099
7945	7413	7500	6870	6675	6474	6551	6835	6584	6697	6610	6596	6491	6337	6580	6703	6716	6602	6702	6679	6736	6839	7079	6869	6960	7024	7006	6831	6888	6860	6933	6762	6709	6903	6642	6593	7028	7037	7042	6987	7044	6863	6788	6855	7012	6932	6928	6902	6926	7102
7941	7690	7575	7163	6865	6729	6626	6808	6845	6813	6605	6626	6572	6564	6422	6591	6614	6813	6715	6620	6754	6781	7046	7018	7060	7239	7081	7020	7060	7110	7244	6941	7009	6874	6715	6944	7158	7176	7087	7097	6982	7063	6796	6860	6887	6685	6916	7026	6963	7183
8149	7896	7588	7285	7079	6816	6782	6666	6739	6782	6658	6424	6500	6333	6590	6487	6818	6680	6729	6658	6657	6628	6928	7049	6986	7210	6905	7142	6917	7097	7240	7247	7070	7078	6956	7130	7384	7149	7302	7181	7135	7070	6912	6906	6787	6814	6765	7138	7220	7264
8135	7877	7657	7257	7068	6907	6994	6801	6738	6666	6795	6601	6463	6448	6387	6592	6436	6585	6557	6723	6541	6710	7199	7121	7290	7093	6852	7055	7067	6960	7093	7161	7190	7200	7173	7205	7335	7217	7040	7294	7186	6998	6854	6862	6949	6986	7008	6994	7108	7447
8104	7714	7608	7295	7123	6866	6802	6796	6709	6764	6518	6549	6359	6368	6402	6421	6515	6602	6524	6503	6574	6905	7204	7230	7179	7052	7153	6997	7148	6945	7270	7254	7225	7235	7080	7125	7233	7136	7394	7269	7280	7024	7041	6654	6804	6895	7156	7241	7280	7514
8080	7788	7524	7077	6869	6939	6851	6818	6661	6818	6664	6576	6525	6258	6250	6282	6604	6566	6532	6680	6656	6773	7042	7078	7177	7157	7128	7064	6933	6994	7183	7138	7307	7162	7108	7138	7073	7058	7224	7283	7224	6999	7023	7008	6918	6830	7138	7264	7375	7566
7868	7740	7731	7184	6902	6718	6711	6790	6711	6756	6711	6547	6586	6322	6544	6560	6635	6574	6851	6634	6843	6950	7036	7230	7114	7208	7127	7013	7069	7115	7266	7164	7374	7129	6969	7023	7319	7050	7256	7370	7385	7243	6978	6996	6881	7113	7074	7319	7488	7705
8088	7628	7433	6990	6852	6663	6771	6757	6649	6869	6859	6755	6784	6692	6542	6714	6788	6925	7038	6963	6984	7076	7096	7132	7266	7305	7017	6972	7007	7115	7262	7343	7229	7167	7159	7198	7139	7130	7369	7513	7256	7145	6988	7099	6926	7127	7137	7383	7266	7578
7997	7593	7458	7229	6915	6895	6956	6954	6674	6681	6804	6886	6809	6697	6645	6774	6795	6975	7055	7275	7125	6823	7086	7139	7286	6980	7023	6926	7049	7003	7111	7078	6972	7115	7034	7081	7121	7240	7545	7353	7199	7124	6946	6838	7108	7011	7200	7414	7393	7285
7851	7648	7532	7311	7168	7083	6780	6773	6581	6823	6751	6733	6649	6674	6654	6769	6945	7089	7086	7152	7019	6910	6901	7260	7209	6958	6800	6985	6861	6978	6931	6959	6922	6922	6989	6948	7088	7320	7357	7606	7239	7227	7088	6949	7036	7182	7273	7253	7417	7289
7807	7655	7645	7374	7154	7084	6917	6753	6642	6767	6714	6665	6655	6563	6690	6797	6979	7109	7100	7124	6989	6876	6876	7151	6969	6976	6957	6992	6984	7006	6899	6945	6885	6970	7041	7080	7327	7262	7390	7383	7419	7168	7128	7055	7021	7121	7241	7383	7348	7200
7990	7704	7739	7586	7223	7040	6721	6570	6670	6742	6657	6578	6630	6445	6566	6598	6890	7055	7175	7099	6945	7002	7024	7137	7216	7205	7168	7030	7043	6984	7146	7135	7158	7093	7314	7323	7515	7459	7425	7304	7350	7371	7417	7125	7319	7380	7251	7427	7337	7377
7848	7720	7588	7481	7348	7006	6794	6560	6561	6633	6686	6649	6553	6534	6405	6629	6907	6978	7079	7029	6951	7088	7114	7219	7223	7309	7157	7208	7237	7161	7217	7099	7384	7448	7500	7582	7701	7621	7477	7344	7366	7351	7528	7634	7533	7562	7281	7392	7341	7216
7986	7951	7880	7669	7252	7020	7033	6828	6495	6600	6648	6506	6560	6653	6447	6488	6790	7004	6899	7036	6913	7070	7028	7415	7175	7207	7235	7266	7301	7176	7172	7357	7558	7443	7551	7697	7712	7753	7732	7520	7516	7720	7744	7741	7699	7604	7590	7540	7343	7429
7922	7807	8002	7547	7376	7084	6903	6559	6544	6442	6641	6604	6489	6487	6556	6507	6768	6756	6857	7075	6946	6921	7031	7220	7158	7181	7258	7307	7417	7257	7105	7263	7510	7537	7674	7819	7944	7781	7681	7880	7726	7761	7856	7758	7766	7751	7606	7598	7483	7512
8134	8075	7999	7560	7380	7135	7115	6572	6573	6682	6819	6662	6858	6694	6495	6579	6480	6738	6902	6796	6862	7038	6979	7145	7234	7173	7347	7492	7255	7165	7344	7285	7190	7430	7576	7661	7694	7867	7742	7700	7608	7542	7652	7912	7719	7969	7846	7845	7602	7647
8332	7858	7868	7530	7260	7088	6716	6739	6694	6645	6630	6756	6905	6730	6477	6434	6477	6741	6703	6753	6871	7152	7208	7072	7162	7183	6994	7049	7027	7093	7133	7222	7245	7392	7637	7730	7644	7573	7573	7445	7441	7528	7839	7765	7842	7840	7825	7735	7638	7498
8279	7769	7706	7392	7576	6997	6789	6748	6860	6850	6796	6819	6729	6833	6659	6466	6522	6547	6761	6756	7110	7130	7049	7159	6969	6899	6977	7079	6950	7029	7084	7142	7276	7326	7417	7475	7265	7529	7293	7455	7612	7742	7620	7778	7693	7762	7795	7804	7599	7544
8082	7593	7718	7473	7160	6967	6796	6574	6910	6897	6836	6739	6775	6779	6733	6506	6627	6754	6736	6806	7109	7048	6901	6870	6926	6853	7048	6993	7082	6999	7115	7031	7070	7328	7272	7250	7413	7362	7302	7315	7456	7498	7662	7813	7736	7874	7849	7656	7716	7647
8009	7625	7649	7147	7236	7016	6842	6848	6653	6785	6907	6935	6833	6752	6605	6911	6807	6881	6952	6917	6907	6946	6893	6875	6918	6812	6777	7028	7048	7316	7216	7124	7046	7276	7370	7338	7204	7389	7308	7485	7527	7463	7630	7828	7974	8219	7923	7715	7788	7665
7905	7631	7715	7310	7032	7001	7030	6927	6924	6883	6950	6966	6884	6819	6918	6900	6735	7026	6936	7058	6976	6961	6843	6864	6920	6962	6812	7321	7194	7406	7272	7192	7244	7329	7242	7212	7342	7260	7383	7376	7449	7318	7605	7855	7956	8097	7986	7851	7796	7801
8121	7669	7634	7306	7191	7180	7037	6953	6980	6924	7069	6945	6943	6906	6911	6897	6908	7304	7097	6984	7060	6960	7020	6756	6887	6883	7060	7112	7557	7474	7364	7257	7192	7376	7436	7324	7396	7321	7363	7279	7508	7549	7560	7984	8017	8169	8082	8104	8034	7773
8176	7988	7719	7496	7346	7195	7241	7167	7098	7076	6972	7038	7059	7092	6932	6919	7026	7153	7064	6951	7033	7051	7001	6929	6895	7026	7121	7245	7544	7640	7304	7319	7504	7189	7087	7333	7321	7374	7337	7392	7433	7575	7715	7762	7921	8124	8215	8087	8046	8079
8423	8200	8016	7690	7501	7338	7371	7241	7286	7178	7230	7116	6710	6946	7027	6907	7109	7184	7127	7116	7182	7106	6907	6983	6964	7010	7230	7292	7643	7530	7469	7260	7453	7292	7077	7152	7404	7315	7421	7289	7458	7530	7502	7866	7896	8149	8241	8160	8189	8208
8669	8464	8230	7832	7478	7391	7354	7350	7352	7232	7261	7108	6910	6875	6980	7108	6975	6918	7028	6933	6929	7128	7061	7096	7176	7124	7316	7397	7393	7297	7352	7421	7362	7260	7165	7151	7178	7306	7190	7370	7365	7516	7692	7696	7867	8067	8056	8003	8094	8165
8539	8577	8533	7832	7811	7652	7725	7673	7620	7482	7378	7108	7198	6982	7038	7151	7124	7145	6908	6854	6833	7101	6941	7082	7267	7199	7233	7447	7500	7370	7550	7257	7257	7170	7076	7138	7293	7326	7489	7502	7447	7530	7375	7757	7798	7919	7898	7983	7885	8038
8641	8704	8321	8135	7903	7518	7770	7566	7850	7819	7543	7246	7281	7113	7166	7351	7253	7189	7036	7065	6978	7100	7236	7232	7284	7207	7326	7340	7175	7287	7347	7325	7372	7238	7244	7271	7265	7375	7383	7553	7676	7528	7596	7645	7768	7688	7859	7887	8024	7871
8591	8275	8608	8045	7892	7877	7662	7784	7740	7852	7634	7605	7365	7336	7462	7392	7276	7250	7115	7076	7393	7368	7276	7425	7430	7410	7612	7456	7419	7404	7480	7414	7390	7287	7231	7505	7468	7321	7162	7477	7656	7613	7697	7716	7896	7828	7610	7876	8042	7895
8623	8429	8398	8055	7991	7831	7929	7931	7853	8103	8012	7530	7551	7431	7368	7226	7521	7221	7195	7184	7426	7655	7616	7658	7381	7392	7555	7603	7459	7423	7452	7538	7396	7283	7363	7261	7424	7501	7412	7530	7682	7729	7817	8016	7798	7880	7875	8058	7987	8313
8471	8395	8286	8184	8126	7856	7948	7939	8015	7962	8074	7844	7826	7620	7568	7467	7347	7317	7220	7407	7433	7587	7356	7587	7663	7742	7744	7773	7583	7676	7534	7328	7415	7414	7408	7566	7532	7844	7885	7685	7878	7810	8050	7942	7941	7784	8009	8123	8343	8466
8348	8270	8267	8156	8071	7989	8030	8028	7791	7970	7746	7643	7640	7645	7645	7495	7462	7524	7442	7509	7526	7631	7594	7562	7858	7854	7815	7749	7791	7611	7639	7436	7418	7472	7592	7730	7859	7717	7837	7860	7773	7944	7842	7934	8017	8050	8132	8179	8416	8569
8459	8353	8450	8071	8026	8073	7971	8036	7667	7836	7685	7648	7687	7661	7477	7420	7396	7441	7567	7629	7601	7687	7590	7578	7810	7853	7844	7823	7893	7782	7612	7509	7536	7432	7686	7729	7951	7804	7916	7612	7989	7698	7853	7779	8203	8172	8032	8138	8480	8513
8514	8417	8560	8259	8261	8090	7795	8012	7596	7750	7534	7567	7520	7561	7461	7526	7596	7590	7629	7685	7849	7687	7757	7645	7981	7827	7831	7960	7956	7855	7873	7734	7647	7758	7650	7663	7733	7529	7779	7666	7671	7760	7685	8049	8169	8339	8204	8182	8530	8717
8620	8223	8542	8365	8108	8149	8021	7734	7452	7329	7453	7521	7666	7696	7773	7745	7467	7660	7740	7740	7764	7775	7923	7687	7830	7947	7806	7788	7873	8008	7751	7634	7890	7766	7865	7955	7679	7761	7742	7911	7698	7807	7916	7879	8096	8091	8404	8397	8373	8920
8640	8220	8428	8202	8123	7861	7806	7675	7327	7508	7578	7566	7725	7812	7832	7818	7797	7773	7999	7879	7942	7928	7856	7934	7973	7890	7776	7752	7735	7757	7835	7732	7903	7661	7878	7809	7976	7817	7764	7568	7818	7575	7859	8022	8107	8176	8314	8366	8776	8792
8461	8260	8345	8015	8004	7772	7818	7621	7507	7576	7658	7648	7796	7839	8074	7846	7975	8011	8102	8155	7840	7861	8048	8006	8007	8017	7935	8042	8146	7923	8033	7940	7798	8030	7972	8107	8195	7798	7824	7842	7842	8032	7821	8018	8137	8350	8604	8528	8541	8610
8541	8274	8152	7928	7842	7810	7723	7614	7586	7778	7903	7699	7828	8197	7814	8158	8094	8299	8004	8115	8209	8185	8143	8144	8027	7904	7931	7940	8106	8196	8064	8177	7953	7915	8062	8125	8004	8024	8109	7824	7939	7675	8037	8011	8321	8183	8531	8367	8442	8512
8558	8420	8209	7958	7901	7763	7603	7659	7744	7763	7889	7805	7869	7826	7905	8004	8259	8212	8044	8107	8193	8232	8287	8136	8169	7869	7981	8188	8145	8188	8000	8218	8167	8358	8215	8236	8249	8128	8177	8158	7853	7994	7968	8242	8297	8358	8419	8438	8526	8480
8405	8285	8100	7792	7707	7655	7673	7515	7672	7755	7873	7963	7993	7986	7994	8008	7979	7792	8067	8170	8197	8063	8299	8155	8133	8013	7936	8424	8351	8211	8143	8319	8219	8492	8525	8373	8234	8280	8092	8256	7832	8115	7955	8309	8180	8235	8182	8334	8430	8281
8483	8005	8043	7881	7609	7541	7754	7634	7787	7916	7851	7993	7876	7925	7913	7964	7967	8012	7679	7967	7924	8272	8134	7944	8102	7973	7992	8262	8281	8477	8284	8397	8216	8554	8637	8342	8246	8309	8078	8225	8341	8237	8277	8275	8270	8231	8288	8379	8404	8481
8554	8050	8039	7725	7512	7489	7473	7729	7832	7711	7628	7610	7614	7920	7864	7923	7886	7751	7662	8036	8047	8024	7945	7949	8029	7952	8007	8262	8282	8319	8381	8356	8556	8459	8455	8373	8480	8155	8316	7990	8254	8281	8259	8203	8071	8010	8263	8383	8625	8474
8344	8209	7974	7553	7522	7566	7747	7580	7665	7737	7613	7648	7814	7830	7970	7989	7903	7745	7818	7812	7840	7887	7822	8028	7977	7950	7896	8143	8417	8196	8145	8310	8451	8568	8308	8297	8224	8170	8200	8152	8170	8275	8084	8245	8130	8316	8303	8409	8545	8752
8401	8158	8138	7589	7668	7639	7671	7647	7666	7585	7584	7671	7789	7882	7789	7732	7762	7802	7737	7911	7945	7977	7990	7870	8120	7944	7924	7972	8107	8142	8193	8377	8295	8290	8255	8033	8223	8133	7964	7964	8059	8078	8129	8047	8251	8143	8261	8615	8529	8801
8335	8319	8039	7875	7780	7702	7476	7697	7609	7558	7555	7678	7625	7926	7873	7861	8002	7855	7771	7670	7798	7850	7792	7734	7867	7811	7988	7998	8071	8083	7995	8268	8169	8103	7988	7804	8000	8076	7879	8122	8316	7959	8148	7886	8011	8156	8547	8639	8496	8639
8283	8204	8199	7839	7760	7858	7628	7602	7373	7505	7716	7757	7890	8052	7863	7697	7828	7819	7891	7949	7734	7769	7773	7675	7947	7837	7918	7880	8069	8056	8208	7972	8025	7990	7970	7904	7799	7931	8043	8190	7957	8072	8033	7940	8185	8162	8366	8412	8538	8325
8565	8391	8250	7993	8002	7650	7690	7575	7488	7316	7604	7630	7766	8002	7832	7850	7701	7823	7601	7821	7855	7762	7563	7720	7931	7952	8096	8115	7933	8030	7910	7951	7957	7951	8015	8095	8002	7969	8046	8085	8251	8037	8258	8071	8026	8114	8192	8456	8475	8196
8836	8649	8295	8118	8036	7659	7372	7650	7523	7644	7462	7611	7734	7731	7692	7743	7758	7912	7699	7699	7818	7994	7915	7835	7812	7827	8047	7826	7819	7899	7760	7881	7948	8001	8056	8004	8339	7999	7989	8220	8120	8361	8146	8006	8073	8032	7984	8248	8254	8444
9026	8798	8563	7927	7659	7604	7474	7502	7707	7512	7503	7663	7558	7463	7700	7640	7649	7623	7548	7579	7716	7861	7794	7810	7982	7869	7886	7864	7996	7882	7951	7827	7825	8103	8029	8088	8046	8283	8111	8342	8173	8108	8100	8188	7945	7850	7985	8287	8388	8445
8925	8834	8600	7997	7843	7500	7747	7713	7533	7421	7516	7249	7295	7473	7492	7480	7380	7416	7621	7653	7572	7697	7850	7797	7720	7845	7792	7866	7954	7992	7736	7662	7975	7913	7944	7979	8108	8016	7989	8049	8204	8221	8010	8076	8007	8061	8069	8479	8319	8512
8835	8698	8587	8075	7626	7590	7491	7687	7505	7454	7424	7232	7210	7440	7414	7381	7427	7339	7523	7611	7661	7672	7671	7737	7872	7706	7730	7704	7827	7673	7947	7841	7936	7891	7740	8080	7933	8044	8196	8175	8025	7946	8137	8088	7983	8031	8191	8258	8269	8426
9204	8741	8329	8020	7768	7552	7759	7370	7683	7456	7362	7154	7176	7391	7517	7528	7333	7526	7441	7502	7645	7571	7571	7608	7596	7613	7645	7639	7541	7983	7871	7699	7760	8054	7921	7916	7876	7905	8012	7992	8083	8012	7964	7895	8020	8020	8246	8522	8408	8292
8837	8598	8565	8225	7990	7645	7801	7533	7621	7399	7122	7373	7464	7489	7584	7626	7416	7661	7485	7766	7715	7467	7439	7526	7398	7454	7657	7412	7399	7784	7752	7871	7836	7807	7520	7682	7859	7839	8057	7897	8035	8007	8090	8008	8071	8144	8304	8171	8567	8217
8878	8724	8606	8356	8053	7933	7747	7596	7490	7570	7435	7337	7494	7509	7635	7696	7712	7721	7588	7506	7464	7467	7523	7410	7508	7419	7636	7433	7553	7634	7914	7844	7885	7869	7625	7611	7841	7875	7884	7892	7988	7935	8033	8064	8140	8050	8194	8345	8438	8214
8923	8725	8552	8230	8150	7762	7646	7528	7497	7620	7629	7672	7582	7527	7501	7710	7574	7676	7595	7534	7422	7489	7502	7330	7469	7508	7496	7469	7534	7745	7754	7830	7872	7825	7695	7736	7918	7814	7994	8035	7903	7970	7822	7956	7936	8159	8299	8321	8328	8236
9042	8686	8623	8327	8190	7854	7652	7570	7584	7733	7662	7610	7517	7400	7668	7611	7914	7730	7734	7505	7475	7337	7531	7594	7572	7485	7471	7576	7620	7661	7898	7902	7960	7943	7912	7741	7861	7780	7828	8044	7969	8045	8003	8120	8279	8182	8200	8265	8404	8445
9095	8862	8785	8261	8182	7911	7775	7954	7830	8033	7766	7806	7762	7683	7771	7760	7661	7725	7478	7398	7354	7323	7508	7742	7686	7605	7629	7559	7562	7924	7803	7876	7874	7995	7779	7827	7923	7785	7870	7886	8094	8275	8192	8169	8122	8064	8270	8331	8512	8393
9007	8671	8562	8296	7974	8045	7708	8069	7810	7818	8015	7819	7909	7831	7782	7885	7613	7576	7508	7568	7519	7487	7507	7675	7767	7845	7735	7538	7783	7762	8118	8108	8195	8181	7875	7908	7831	7636	7808	8071	8162	8257	8187	8470	8164	8269	8205	8474	8404	8342
8691	8084	8375	7986	8158	7879	8122	8165	7919	8077	7964	8109	8016	7674	7749	7800	7596	7570	7545	7609	7631	7814	7676	7910	7916	7813	8015	7660	7648	7845	7862	8148	7983	8007	7876	7784	7902	7942	8101	8135	8109	8148	8253	8160	8161	8435	8243	8319	8502	8487
8330	8351	8184	7902	8243	8183	7883	7966	7796	7946	7727	7870	7763	7794	7834	7738	7742	7832	7724	7496	7618	7726	7684	8021	7839	7984	7830	7893	7694	7730	7869	8184	8082	7972	8078	7839	7811	8141	8052	8348	8373	8469	8297	8386	8359	8429	8354	8558	8438	8643
8309	8019	8163	8061	8251	7859	8018	7853	7799	7878	7905	7910	7874	7865	7741	7709	7839	7930	7880	7996	7623	7749	7967	8004	8108	8195	7954	7878	7985	7927	8203	8022	8222	8002	7883	7940	8322	8073	8445	8325	8161	8359	8059	8294	8368	8354	8179	8616	8413	8716
8456	8212	8249	7942	8057	8003	7845	7732	7839	7901	7829	7681	7835	7753	7815	7809	7733	8111	7895	7718	7762	7876	7930	8073	8286	8170	8264	8150	8012	8243	8233	8268	8219	8280	8234	8108	8277	8150	8342	8583	8377	8277	8365	8365	8265	8580	8647	8653	8694	8746
8570	8170	8085	8062	8045	7817	7755	7668	7706	7756	7719	7616	7661	7592	7655	7888	7804	7935	7842	7983	7820	8023	8049	8144	8297	8114	8148	8071	7958	8170	8270	8151	8373	8268	8261	8271	8331	8456	8309	8255	8151	8550	8268	8427	8711	8620	8629	8644	8840	8720
8249	8102	8096	7760	7670	7731	7748	7603	7729	7798	7650	7606	7653	7556	7650	7753	7727	7671	7893	7784	7938	7953	8108	8133	8150	8057	8207	8229	8183	8101	8277	8353	8343	8508	8395	8313	8295	8500	8366	8337	8402	8253	8344	8366	8341	8517	8623	8765	8980	8373
8092	7786	8072	7565	7914	7712	7631	7595	7635	7584	7554	7542	7560	7677	7496	7535	7669	7804	7730	7876	7921	8028	7954	8061	7985	8165	8128	7985	7989	8027	8298	8357	8468	8445	8407	8347	8151	8316	8318	8256	8253	8121	8126	8369	8511	8592	8658	8531	8532	8324
8261	7971	8078	7703	7823	7778	7622	7437	7540	7509	7660	7678	7579	7481	7546	7414	7535	7613	7750	7640	7738	7871	7884	7841	8098	8038	7864	7718	7804	7835	7944	8206	8124	8113	8053	7787	7885	8203	8175	8219	8325	8050	8031	8155	8328	8415	8527	8217	8373	8118
8213	8235	8203	8019	7732	7738	7494	7360	7465	7486	7506	7333	7386	7574	7501	7447	7306	7534	7512	7759	7501	7674	7695	7604	7777	7717	7660	7688	7605	7721	7955	7854	8039	8008	7812	7795	7749	7738	7932	7880	8117	8054	8102	8204	8052	8108	8136	8194	8195	8006
8375	8170	8444	8149	8067	8067	7593	7429	7477	7373	7327	7297	7341	7402	7297	7252	7405	7267	7383	7228	7108	7523	7380	7670	7551	7569	7543	7648	7693	7762	7780	7893	7973	7986	7500	7571	7563	7719	7730	7888	7968	8061	7833	7923	7994	8103	7996	7968	8027	8168
8712	8400	8530	8218	8169	7883	7795	7424	7256	7200	7365	7341	7315	7054	7273	7199	7242	7103	7205	7130	7170	7340	7495	7531	7594	7383	7476	7409	7695	7780	7780	7856	7954	7791	7497	7633	7537	7742	7965	7876	8024	7982	7941	8155	7978	8000	7994	7911	7831	7985
8911	8808	8586	8289	8178	8370	7788	7467	7240	7265	7232	7265	7302	7188	7323	6928	7178	7203	7062	7111	7316	7413	7446	7496	7717	7627	7646	7645	7641	7716	7713	7842	7738	7812	7792	7589	7680	7702	7777	7891	8012	7852	8003	8047	8040	7948	8043	7762	7867	8024
9002	8729	8729	8342	8593	8136	7829	7518	7500	7204	7215	7175	7377	7385	7029	7008	7208	7237	7191	7007	7243	7366	7567	7589	7768	7622	7717	7950	7824	7817	7823	7640	7747	7853	7901	7955	8013	7830	7766	8102	7933	8008	8070	8168	8189	8069	8015	7917	7849	7938
9225	8719	8606	8491	8503	7963	7736	7538	7351	7357	7458	7295	7613	7303	7118	7159	7147	7164	7250	7127	7275	7421	7548	7715	7657	7860	7809	7834	7850	7878	7940	7842	7915	8100	8104	8092	8091	7970	7999	7901	7979	8172	8063	8302	8234	8086	8126	8078	8158	7976
8993	8877	8843	8287	8395	8057	7804	7592	7449	7475	7593	7520	7391	7442	7299	7142	7356	7308	7393	7460	7690	7759	7792	7780	7833	7856	7988	8184	8039	8059	7849	8062	7847	8145	8317	8430	8387	8290	7978	7988	8048	8197	8191	8368	8307	8355	8341	8064	8161	7949
8914	8684	8619	8296	8267	8001	7786	7850	7597	7494	7647	7793	7660	7502	7516	7660	7348	7422	7611	7592	7827	7994	8010	7917	7789	7964	8227	8175	8087	7846	8019	8104	8015	8444	8277	8354	8305	8425	8155	8133	8102	8063	8322	8417	8379	8299	8323	8157	8174	7791
8908	8441	8354	8324	8071	8092	7857	7660	7613	7559	7660	7615	7763	7736	7691	7434	7546	7610	7610	7812	7879	7964	7917	8082	8303	8136	8380	8261	7936	8046	8088	8088	8260	8297	8560	8505	8349	8199	8221	8267	8302	8095	8327	8328	8583	8546	8361	8070	7974	7980
8624	8441	8484	8178	8285	8098	7889	7756	7640	7556	7654	7577	7756	7665	7648	7825	7782	7773	7897	7950	8158	7959	8123	7914	8026	8234	8122	8337	8105	7976	8102	8208	8322	8362	8344	8435	8479	8221	8635	8180	8317	8358	8486	8466	8294	8138	8168	8229	7975	8047
8820	8432	8554	8381	8270	8366	8236	8013	7817	7733	7887	7851	8045	7892	7872	7842	7862	7814	7867	8121	8085	8188	8116	8097	8031	8206	8384	8225	8320	8214	8418	8335	8195	8308	8092	8242	8208	8311	8293	8205	8351	8289	8498	8265	8182	8260	8006	7988	7874	7893
8680	8649	8432	8431	8261	8443	7985	7877	8027	7976	7920	7966	7920	7958	7980	7717	7772	7695	7986	8025	8022	8090	7997	7927	7792	8238	8242	8228	8150	8128	8132	8338	8290	8233	8245	8180	8245	8217	8424	8311	8004	8198	8140	8268	8167	8043	7850	7964	7911	7847
8894	8643	8615	8385	8475	8308	8266	7868	8057	7875	7792	7940	7903	7792	7697	7688	7540	7698	7695	7882	7839	7774	8001	8018	7989	8070	8251	7919	7870	8011	8106	8168	8032	8096	8098	8143	7999	8008	8137	8167	8183	8125	7877	7872	7876	7901	7937	7965	7772	7805
9003	8509	8744	8348	8129	8186	8155	7956	7801	7546	7878	7830	7895	7862	7744	7700	7417	7610	7760	7637	7726	7894	7926	7706	7738	8044	7974	7981	7948	7924	7839	7971	8010	7908	7903	8038	7891	7881	7877	8112	7745	7723	7567	7855	7697	7797	7866	7670	7683	7628
9211	9075	8896	8263	8343	8133	8091	7701	7652	7550	7577	7621	7832	7699	7643	7557	7401	7379	7514	7506	7759	7857	7712	7742	7772	7904	7786	7862	7601	7670	7764	7705	7632	7648	7743	7634	7839	7801	7754	7901	7771	7548	7575	7508	7743	7668	7775	7598	7530	7600
9557	8927	9011	8393	8159	8212	7944	7730	7271	7381	7454	7375	7356	7295	7433	7320	7489	7339	7621	7745	7657	7477	7894	7955	7726	7645	7534	7598	7726	7740	7841	7528	7569	7540	7667	7709	7624	7927	7911	7581	7664	7485	7397	7491	7620	7915	7645	7692	7463	7519
9518	9069	8994	8388	8340	8037	7902	7614	7459	7317	7449	7277	7313	7331	7297	7316	7396	7378	7448	7638	7579	7695	7796	7739	7740	7622	7535	7651	7740	7670	7713	7621	7577	7403	7533	7627	7610	7630	7593	7729	7497	7339	7409	7471	7687	7772	7501	7587	7565	7347
9502	8725	8910	8681	8371	8120	8135	7602	7523	7419	7376	7356	7344	7325	7415	7495	7356	7489	7570	7601	7698	7656	7538	7748	7530	7537	7472	7538	7661	7644	7768	7687	7612	7546	7531	7591	7567	7471	7484	7541	7508	7397	7298	7444	7606	7773	7851	7725	7562	7422
9245	8966	8961	8393	8312	8263	8081	7735	7819	7430	7578	7561	7675	7637	7673	7576	7601	7624	7454	7335	7431	7692	7711	7733	7785	7327	7478	7568	7595	7867	7633	7795	7685	7476	7485	7503	7570	7623	7729	7588	7711	7497	7399	7556	7792	7690	7728	7562	7568	7559
9361	8902	8914	8378	8446	8199	7960	7812	7648	7742	7719	7642	7742	7971	7873	7739	7697	7631	7688	7569	7606	7531	7797	7850	7908	7737	7556	7480	7551	7633	7911	7894	7610	7856	7608	7663	7599	7701	7696	7901	7719	7708	7525	7706	7881	7816	7673	7551	7665	7590
8991	8787	8594	8159	8052	8141	8219	7963	7904	7978	7960	7893	7987	8014	7845	7733	7804	7800	7669	7572	7715	7618	7761	7984	8052	8039	7851	7655	7878	7784	7949	7938	8034	8023	7985	7716	7977	7716	7886	7773	7814	7776	7580	7725	7775	7877	7649	7669	7895	7897
8719	8502	8378	7997	8061	7874	7921	7801	7972	7937	7922	8117	8144	7962	8115	8021	8178	7961	8091	8012	7955	7935	7925	8138	8227	8156	7885	7861	8026	7944	7886	7928	8062	8044	8021	8002	7910	8182	7968	7849	7999	7927	7977	7817	7821	7723	7918	7964	7962	8007
8401	8065	8123	7812	7829	7849	7839	7780	7858	7813	7957	8013	8021	7964	8132	8213	8222	8195	8298	8217	8414	8100	8199	8183	8182	7962	7796	8007	7930	7879	7908	8132	8131	8164	8113	8178	8173	8139	8147	8105	8105	8114	7942	8075	8194	7952	7793	7862	7846	8189
8198	7907	8031	7809	7750	7727	7670	7811	7663	7676	7930	8025	8190	8153	8182	8213	8234	8478	8548	8576	8474	8219	7920	8137	8245	8095	7867	7978	8030	7887	7914	7926	8074	8126	8325	8256	8219	8108	8223	8143	8109	7860	8035	7969	7926	7962	8147	8161	8184	8320
8366	8009	8118	7590	7687	7773	7836	7929	7816	7820	7708	8044	8058	8032	8130	8297	8374	8448	8365	8367	8287	8172	7985	7764	8031	7931	7980	8100	7892	7904	8029	8024	8193	8233	8247	8178	8180	8087	8102	8202	8071	8015	8006	8006	8155	8194	8055	8075	8163	8228
8123	8186	8049	7589	7549	7592	8015	7700	7681	7706	7697	7598	7796	7796	7727	8059	8074	8130	8188	8024	8113	7946	7847	7597	7890	7934	7930	7877	7865	7953	7819	7849	8208	8021	8154	8094	8063	8029	8037	7735	7772	7922	7965	8113	7850	7886	7932	8102	8268	8167
8269	8050	7887	7485	7588	7548	7705	7720	7612	7476	7404	7655	7836	7606	7892	7782	7850	7947	8066	7987	7783	7689	7661	7685	7523	7986	7919	7909	7858	7829	7880	7824	7883	7889	8119	7759	7799	7721	7658	7798	7799	7838	7962	7966	7753	7803	8033	8066	8142	8119
8302	8006	7905	7687	7606	7608	7536	7556	7587	7614	7506	7259	7358	7660	7533	7687	7707	7718	7828	7730	7628	7434	7464	7531	7530	7574	7909	7853	7853	7722	7484	7639	7919	7916	7562	7611	7714	7651	7641	7821	7652	7535	7753	7768	7867	7784	7804	7821	7964	7991
8328	8187	8031	7554	7520	7638	7659	7556	7553	7462	7375	7362	7455	7377	7474	7514	7424	7623	7587	7498	7424	7326	7257	7328	7384	7543	7862	7872	7614	7663	7618	7688	7618	7631	7764	7596	7226	7666	7521	7478	7664	7608	7706	7580	7682	7919	7892	7820	7852	8000
8424	8117	8069	7638	7500	7598	7483	7481	7366	7154	7332	7292	7393	7431	7435	7237	7281	7506	7597	7447	7331	7197	7117	7179	7290	7516	7554	7713	7685	7552	7476	7779	7519	7445	7637	7539	7545	7373	7520	7589	7616	7553	7638	7482	7701	7843	7926	7715	7851	7822
8491	8252	8135	7723	7421	7339	7420	7379	7325	7193	7125	7214	7232	7169	7345	7201	7501	7257	7384	7417	7402	7289	7277	7165	7294	7451	7753	7734	7594	7618	7545	7603	7688	7713	7567	7258	7236	7378	7490	7433	7587	7372	7251	7587	7699	7762	7663	7713	7732	7634
8474	8245	8269	7794	7710	7376	7436	7368	6977	7159	7244	7422	7298	7296	7086	7307	7258	7318	7301	7560	7305	7346	7142	7450	7284	7450	7630	7627	7624	7602	7720	7728	7771	7865	7712	7692	7722	7614	7538	7470	7557	7335	7474	7487	7454	7522	7780	7584	7762	7724
8444	8174	8084	7785	7608	7278	7271	7024	7103	7066	7046	7127	7334	7162	7296	7392	7327	7455	7571	7468	7493	7552	7275	7346	7452	7568	7554	7687	7525	7585	7740	7948	8099	8073	7945	7812	7643	7642	7607	7616	7596	7502	7288	7581	7647	7665	7797	7768	7910	7410
8162	7906	8082	7464	7375	7157	7151	7160	6961	7160	7060	6954	7121	7090	7046	7310	7170	7235	7512	7617	7665	7618	7546	7430	7396	7408	7825	7847	7829	7963	7912	8034	8093	8006	8209	7867	7801	7717	7919	7682	7598	7484	7646	7466	7435	7828	7766	7702	7562	7630
7987	7668	7532	7505	7254	7222	7038	7225	6862	6871	6997	7201	7205	7032	6947	7087	7259	7397	7428	7521	7651	7722	7576	7662	7567	7812	7777	7846	8127	7999	7975	8024	8106	8040	7807	7933	7797	7947	7877	7891	7778	7724	7678	7601	7602	7533	7867	7834	7685	7656
7529	7351	7443	7223	7245	7214	6989	6988	6802	6742	6939	6971	7087	7006	6964	6996	7227	7121	7453	7435	7731	7696	7814	8056	7896	7720	7894	7901	8038	8173	8087	7913	7942	7823	7875	7829	7766	7882	8041	7964	8177	7950	7757	7711	7629	7810	7745	7835	7725	7510
7492	7216	7246	7100	6996	7107	6906	6696	6607	6723	6792	6703	6921	6987	6973	6891	6972	7258	7410	7482	7488	7761	7929	7923	7843	7790	7982	7946	8004	8046	7907	7912	8106	7803	7895	7844	7794	7963	8194	8295	8380	7972	7779	7819	7796	7939	7831	7639	7702	7740
7298	7158	7052	6931	6947	6797	6684	6540	6550	6439	6703	6726	6675	6914	6954	6938	7001	7210	7312	7547	7607	7769	7742	7599	7558	7785	7818	7911	8054	8038	7935	8070	7927	8035	7986	7900	7851	7857	8122	8087	8201	8151	8138	7890	7894	7741	7862	7716	7880	7712
7460	7102	7044	6704	6664	6622	6692	6467	6343	6583	6662	6765	6711	6698	6924	7130	7234	7328	7132	7397	7350	7677	7794	7637	7607	7843	7828	7797	7945	7951	7756	7974	8167	8270	7996	7959	7964	8113	8154	8374	8067	7962	7963	7776	7854	7906	7979	7979	8066	7869
7417	7075	6915	6683	6764	6530	6735	6390	6424	6443	6535	6557	6757	6938	6922	7097	7205	7268	7194	7461	7246	7482	7675	7735	7557	7696	7707	7741	7743	8021	7835	8079	7999	8159	8129	8149	7970	8012	8022	8220	7994	7939	7778	7614	7773	7997	8119	8175	7974	8203
7164	6849	6900	6534	6547	6432	6545	6552	6389	6525	6494	6648	6746	6986	7189	7054	7218	7511	7357	7320	7380	7322	7564	7634	7540	7577	7623	7662	7744	7898	7980	8006	8181	8091	8388	8082	8008	7908	7818	7996	8024	7951	7945	7833	7922	8153	7991	8194	8198	8052
7401	6818	6876	6742	6783	6560	6528	6722	6687	6583	6648	6810	6885	6978	7187	7223	7213	7253	7476	7436	7418	7405	7690	7710	7774	7638	7602	7483	7540	7905	7828	7879	8107	8445	8298	8139	8093	7970	7997	7944	8069	7910	8077	7986	8023	8157	8033	8155	8063	8198
7108	7047	7056	6702	6756	6769	6759	6943	6677	6710	6766	6858	6945	7092	7088	7177	7225	7328	7197	7403	7526	7462	7687	7589	7715	7563	7604	7617	7759	7820	7938	8021	8332	8174	8489	8423	8298	8020	8181	7982	8101	8053	8035	8024	7936	8037	8093	8047	8182	8354
6986	6854	6880	6815	6967	6829	6865	6852	6741	6732	6898	6816	6779	7150	7196	7136	7368	7324	7670	7333	7516	7379	7626	7647	7775	7604	7793	7758	7810	7922	7970	8263	8119	8361	8398	8581	8260	8205	8027	8071	7845	8190	8026	8008	8224	8021	7916	8138	8355	8356
7173	6783	6924	6794	6921	6886	6734	6848	6743	6727	6680	6832	6840	6975	7384	7483	7406	7394	7575	7474	7565	7498	7549	7711	7867	7964	7693	7680	7821	7866	7770	8065	8134	8251	8301	8197	8379	8220	8085	7908	7950	8120	7987	7918	7981	8025	7967	8108	8291	8323
7003	6827	6958	6619	6600	6865	6884	6753	6738	6607	6676	6734	6874	7112	7252	7414	7341	7481	7332	7435	7344	7524	7554	7849	7742	7930	7960	8029	7845	7803	7866	8055	8095	8334	8138	8132	8320	7949	7786	8022	7764	8262	8218	7960	8239	7887	7810	7997	7949	8046
6965	6666	6961	6739	6614	6686	6753	6778	6735	6687	6763	6989	6960	7012	7144	7159	7126	7075	7342	7330	7444	7384	7523	7530	7642	7831	7824	7941	7914	7855	7963	7988	8045	8086	8025	8134	8172	8058	7777	7743	7736	7992	7990	8032	7992	7850	7702	7722	7778	7638
7209	6966	7224	6987	6870	6692	6823	6836	6774	6814	6882	6835	6908	6994	7076	7196	7152	7357	7285	7328	7385	7300	7561	7716	7297	7748	7938	7982	8058	7816	7887	7856	7723	7940	7834	7991	7850	8057	7748	7691	7815	7792	8008	7961	8054	7997	7816	7803	7677	7820
7198	7159	7338	6961	6941	6911	6907	6856	6901	7041	6719	6759	6917	6949	7148	7102	7318	7201	7084	7452	7269	7366	7348	7336	7519	7678	7747	7723	8011	7871	7836	7574	7726	7631	7690	7792	7881	7736	7616	7603	7644	7791	7635	7853	7813	7757	7634	7781	7528	7769
7541	7435	7474	6999	6948	6848	6984	7047	6986	7028	6978	6956	6729	6918	6990	7244	7415	7393	7212	7368	7409	7488	7288	7442	7489	7649	7745	7860	7739	7783	7709	7486	7563	7743	7613	7797	7891	7752	7435	7361	7605	7516	7459	7752	7841	7539	7706	7644	7603	7614
7536	7486	7548	7264	6938	6835	6947	7023	6984	7009	7141	6979	6890	7018	7046	7273	7131	7440	7516	7544	7440	7492	7477	7381	7641	7643	7739	7624	7623	7890	7592	7469	7518	7822	7606	7899	7750	7679	7661	7488	7500	7571	7639	7629	7670	7471	7653	7714	7594	7453
7532	7403	7571	7255	7158	7108	6884	7041	6890	7053	6946	7124	6914	7122	7135	7182	7330	7416	7698	7411	7570	7531	7626	7509	7607	7657	7566	7863	7744	7942	7687	7698	7712	7673	7523	7707	7839	7540	7401	7444	7362	7328	7543	7634	7588	7683	7691	7668	7576	7736
7505	7316	7797	7259	7042	7029	6950	6991	7108	6982	6993	7163	6892	7232	7217	7241	7343	7583	7648	7714	7770	7609	7665	7595	7593	7677	7808	7693	7760	7877	7868	7623	7817	7463	7665	7924	7611	7690	7525	7533	7545	7583	7611	7734	7622	7667	7760	7644	7659	7664
7655	7313	7477	7329	7126	7028	7038	7001	7255	7246	7144	7058	7094	7084	7115	7264	7151	7490	7542	7542	7571	7690	7489	7576	7587	7805	7647	7654	7661	7822	7839	7659	7797	7685	7780	7691	7682	7772	7643	7610	7656	7591	7739	7648	7709	7678	7613	7735	7786	7693
7491	7573	7301	7188	6961	6993	6989	6925	7272	7370	7401	7115	7174	6932	7036	7121	7361	7255	7441	7465	7587	7612	7519	7629	7971	7867	7318	7617	7509	7540	7554	7692	7662	7697	7755	7718	7858	7690	7784	7670	7739	7526	7793	7544	7828	7764	7812	7521	7816	7637
7692	7586	7553	7063	6864	6942	7071	7071	7023	7141	7052	7022	7201	7085	7315	7288	7351	7398	7649	7526	7585	7661	7719	7679	7524	7678	7668	7531	7411	7376	7593	7611	7572	7634	7559	7869	7927	7763	7770	7959	7776	7789	7871	7693	7779	7915	7758	7619	7763	7906
7605	7684	7772	7285	7048	6912	7302	7220	7365	7235	7236	6914	6944	7070	7169	7194	7261	7229	7305	7245	7306	7318	7348	7232	7465	7614	7744	7529	7328	7417	7355	7408	7503	7477	7802	7683	7607	7613	7782	7997	7893	7748	7895	7777	7856	7741	7850	7718	7644	7783
7724	7688	7558	7195	7022	7047	7138	7225	7401	7419	7358	7361	7186	7268	7217	7237	7142	7160	7178	7257	7169	7141	7418	7524	7545	7409	7206	7369	7287	7469	7442	7515	7535	7504	7588	7414	7680	7736	7789	7967	7887	7815	7902	7737	7965	7975	7845	7805	7863	7659
7811	7509	7631	7439	7199	7198	7206	7378	7255	7291	7323	7345	7280	7183	7148	7212	7355	7368	7272	7224	7220	7475	7334	7138	7194	7447	7519	7432	7351	7278	7375	7497	7583	7465	7537	7573	7490	7591	7917	7757	7862	7917	7826	7649	7710	7851	8007	7785	7821	7719
7742	7822	7796	7309	7257	7281	7276	7436	7393	7502	7392	7468	7234	7186	7324	7255	7019	7066	7173	7207	7221	7537	7137	7433	7416	7584	7601	7474	7326	7214	7428	7474	7527	7566	7566	7578	7672	7732	7742	7684	7909	7827	7713	7651	7791	7989	7726	7816	7744	7712
8077	7769	7784	7626	7370	7206	7181	7384	7345	7516	7458	7454	7421	7274	7285	7413	7267	7247	7378	7352	7595	7532	7667	7504	7596	7525	7572	7492	7646	7488	7531	7392	7445	7522	7757	7576	7896	7814	7799	7874	7705	7835	7860	7912	7731	7659	7960	7663	7845	7633
8220	8034	8045	7777	7540	7332	7349	7144	7495	7419	7653	7668	7570	7205	7476	7256	7214	7107	7282	7367	7564	7507	7573	7485	7728	7698	7686	7602	7662	7467	7538	7559	7535	7547	7750	7686	7585	7975	7793	7844	7713	7870	7908	7829	7862	7741	7802	7712	7789	7879
8316	8206	8156	7946	7650	7483	7517	7485	7391	7399	7457	7573	7532	7628	7364	7416	7482	7362	7497	7665	7718	7826	7824	7799	7656	7832	7891	7582	7810	7604	7577	7783	7615	7603	7621	7740	7732	7655	7678	7653	7640	7782	7829	7915	7798	7846	7871	7873	7779	7805
8429	8287	8121	7925	7869	7430	7352	7242	7381	7460	7593	7404	7539	7198	7083	7053	7234	7269	7361	7486	7662	7657	7781	7807	7601	7598	7826	7841	7749	7868	7494	7668	7629	7714	7880	7828	7605	7535	7672	7823	7906	7745	7659	7804	7781	7612	7779	7607	7923	7811
8703	8292	8329	8228	7758	7713	7700	7614	7275	7151	7157	7264	7493	7393	7287	7337	7276	7499	7671	7912	7745	7971	7929	7887	7752	7772	7584	7660	7601	7834	7635	7806	7605	7600	7515	7684	7679	7663	7626	7762	7787	7698	7482	7685	7733	7739	7697	7628	7694	7773
8616	8343	8459	8315	8299	7895	7630	7537	7536	7462	7472	7217	6930	6953	6869	6781	7018	7142	7232	7270	7439	7562	7687	7455	7552	7643	7647	7656	7713	7599	7625	7518	7445	7650	7404	7663	7650	7572	7607	7900	7736	7690	7590	7491	7575	7680	7585	7771	7806	7899
8650	8389	8553	8327	8200	7985	8074	7656	7391	7342	7236	7274	7348	7417	7307	7322	7342	7273	7413	7464	7671	7581	7624	7563	7394	7457	7487	7259	7719	7339	7292	7430	7355	7554	7392	7598	7524	7379	7517	7786	7802	7608	7640	7467	7442	7548	7646	7808	7829	7953
8447	8289	8631	8402	8203	7839	7601	7720	7824	7831	7617	7438	7065	7014	6728	6823	6997	7036	7043	7046	6963	7159	7346	7078	7395	7555	7418	7408	7328	7314	7590	7566	7545	7492	7553	7481	7319	7488	7464	7509	7794	7731	7319	7660	7561	7589	7726	7746	7733	7880
8566	8087	8538	7981	8021	7789	7880	7576	7497	7285	7433	7385	7488	7482	7348	7483	7423	7484	7397	7450	7652	7488	7567	7486	7278	7085	7336	7275	7495	7644	7278	7480	7621	7277	7340	7420	7611	7411	7632	7947	7627	7478	7739	7812	7755	7678	7641	7679	7877	7935
8401	8221	8464	8094	7940	7910	7622	7460	7708	7750	7657	7555	7249	7093	6909	6760	6975	6789	6843	6934	6857	6942	7274	7218	7595	7593	7491	7220	7455	7352	7557	7400	7467	7540	7544	7410	7358	7736	7756	7789	7944	7983	7681	7950	7629	7920	7687	7713	7838	7840
8426	8112	8487	8172	7590	7646	7811	7739	7401	7478	7439	7324	7364	7479	7324	7334	7190	7454	7480	7329	7458	7396	7209	7306	7361	7167	7413	7445	7458	7648	7355	7451	7500	7544	7436	7713	7550	7499	7846	7939	7786	7766	7973	7559	7881	7818	7725	7620	7702	7884
8495	8452	8315	8000	7822	7632	7578	7547	7543	7527	7518	7729	7457	7283	6932	6945	6787	6845	7054	6818	6953	7106	7267	7295	7405	7413	7254	7370	7114	7488	7534	7749	7454	7533	7551	7423	7446	7953	7672	7742	7936	7656	7873	7951	7954	7911	7689	7645	7724	7689
8843	8467	8163	8248	7863	7462	7461	7609	7579	7961	7438	7274	7483	7156	7157	7208	7138	7139	7339	7303	7155	7211	7361	7196	7213	7257	7378	7604	7521	7577	7478	7705	7584	7546	7241	7751	7707	7543	7924	7665	7780	7980	7830	7850	7988	7808	7722	7792	7396	7756
8768	8612	8774	8228	7786	7740	7618	7544	7585	7629	7596	7600	7512	7358	7382	7388	7138	6980	7131	7249	7309	7397	7383	7486	7710	7247	7202	7042	7355	7490	7747	7483	7510	7601	7500	7378	7757	7866	7637	7794	7782	7619	7829	7655	7538	7737	7848	7500	7708	7398
9008	8898	8655	8165	8196	7875	7616	7364	7641	7812	7664	7733	7665	7515	7437	7251	7287	7372	7480	7258	7378	7290	7181	7311	7289	7432	7497	7583	7349	7491	7486	7652	7495	7675	7590	7841	7653	7762	7676	7635	7783	7817	7453	7615	7695	7572	7490	7657	7465	7597
9204	8539	8778	8271	8013	7600	7671	7824	7918	7696	7707	7670	7494	7479	7399	7365	7232	7433	7209	7193	7333	7480	7411	7499	7247	7229	7140	7558	7624	7758	7234	7404	7520	7642	7675	7795	7701	7576	7586	7943	7648	7596	7677	7361	7728	7772	7684	7754	7652	7367
8892	8803	8691	8087	7871	7893	8073	7811	7361	7477	7379	7660	7698	7901	7455	7617	7620	7591	7826	7635	7783	7634	7513	7561	7364	7204	7290	7229	7310	7540	7647	7851	7460	7815	7718	7593	7838	7904	7640	7945	8004	7695	7406	7588	7384	7570	7626	7805	7702	7704
8982	8734	8303	8272	8171	7935	7376	7400	7309	7749	7969	7757	7724	7485	7581	7297	7321	7642	7189	7346	7361	7468	7545	7741	7579	7548	7546	7414	7393	7251	7309	7445	7648	7740	7737	7694	7534	7856	7853	7688	7426	7746	7403	7627	7570	7414	7711	7783	7892	7771
8669	8578	8823	8411	7831	7707	7678	7931	7837	7653	7243	6988	7132	6967	6972	7160	7091	7189	7144	7219	7036	6982	7099	7185	7183	7388	7542	7289	7686	7601	7680	7374	7570	7735	7685	7736	7526	7515	7846	7818	7658	7557	7817	7347	7434	7852	7791	7784	7867	7597
8935	9013	8801	7661	7727	7860	8197	7668	7269	6974	6954	7211	7190	7209	7525	7400	7488	7921	8027	7984	7960	7810	7492	7349	7099	6939	7300	7283	7536	7465	7735	7778	7637	7483	7579	7867	7798	7547	7679	7684	7892	7622	7693	7566	7368	7708	7731	7967	7706	7746
9366	8515	8175	8247	8458	7953	7416	7204	7140	7390	7428	7499	7274	7441	7206	6919	7089	7179	7262	7354	7676	7770	8046	8053	7695	7573	7294	7306	7375	7429	7453	7510	7861	7934	7491	7595	7871	7932	7984	7762	7937	8027	7501	7780	7569	7665	7869	7862	7617	7994
8988	8357	8743	8711	7915	7485	7650	7608	7691	7630	7265	7018	6779	6732	6530	6355	6262	6488	6396	6497	6630	6649	6960	7165	7652	7668	7839	7561	7704	7555	7549	7505	7521	7894	8027	7753	7668	7951	8061	7831	7848	7934	7948	7494	7681	7614	7783	7944	7903	7881
8700	8797	8814	7904	7447	7786	8029	7745	7475	7122	7168	7005	6828	6670	6708	6857	6891	7194	7352	7470	7303	7129	6912	7085	6774	7027	7456	7771	7881	8021	7794	7673	7548	7518	7933	8270	7830	7815	8044	8018	7700	7955	7802	7586	7821	7869	7850	7719	8056	7918
9364	9034	8065	7721	8078	8203	7700	7209	7236	7261	7127	7024	7176	7059	7140	6986	7311	7550	7770	8210	8293	8318	8115	8118	7398	7194	6809	7146	7820	8055	7861	7680	7911	7569	7563	7928	8276	7923	7469	7941	7848	7775	8032	7700	7786	7864	7743	7831	7932	7807
9453	8098	7944	8328	8307	7816	7359	7233	7216	7381	7245	7219	7053	7093	6988	6828	7048	6904	7161	7360	7525	7871	8346	8398	8505	8265	7797	7418	7429	7656	7991	8003	8003	7962	7851	7558	8028	8063	7674	7653	8037	7742	7711	7818	7878	7707	7688	7429	7735	7719
8584	7904	8690	8469	7760	7474	7495	7417	7233	6999	7169	7320	7471	7217	7071	6866	6738	6663	6559	6767	6831	6881	7089	7449	8101	8476	8395	8203	7847	7730	7827	7776	7786	7774	8025	7578	7297	7999	7921	7230	7985	7839	7685	7755	7935	7490	7489	7634	7513	7575
8037	8618	8719	7899	7201	7513	7504	7353	7149	7530	7669	7822	7642	7292	6796	6451	6375	6612	6819	6815	7041	6912	6824	6774	6751	7517	8200	8556	8391	8037	7801	7776	7689	7438	7967	8035	7208	7311	7926	7638	7457	7854	7554	7379	7577	7615	7278	7498	7338	7628
8679	8776	8428	7441	7395	7688	7557	7429	7565	7773	7920	7573	7011	6645	6106	6370	6578	6733	7050	7173	7416	7472	7258	7262	6903	6977	7224	7648	8362	8319	7890	7703	7548	7304	7486	8014	7666	7217	7584	7979	7417	7416	7769	7459	7212	7483	7446	7593	7417	7315
9137	8702	7773	7309	7745	7603	7615	7757	7799	7768	7176	6519	6298	6312	6635	6868	7157	7448	7631	7567	7692	7842	8008	7746	7467	7265	7005	7046	7598	8161	8382	8087	7652	7502	7306	7437	7912	7239	7188	7738	7573	7296	7345	7506	7454	7509	7648	7182	7393	7214
9126	7884	7619	7805	7906	7750	7717	7809	7618	6906	6209	6277	6549	7454	8065	8532	8614	8468	8492	8268	8011	8092	8082	8013	7925	7944	7500	7066	7173	7791	8184	8213	7952	7638	7254	7024	7657	7663	7242	7476	7883	7387	7388	7548	7293	7234	7693	7131	7410	7283
8543	7568	8268	8283	7947	7657	7820	7679	6820	6258	6525	7401	8474	9334	9743	9816	9535	9396	8914	8642	8451	8597	8168	8137	8147	8109	8094	7756	7182	7306	7682	8097	8073	7616	7452	7184	7347	7819	7370	7186	7949	7342	7117	7343	7407	7202	7598	7097	7212	7227
8196	7671	8564	8418	8028	7835	7662	6918	6668	6615	7722	9108	9818	10104	10138	9563	9037	8604	8272	8065	8205	8295	8234	8220	7910	8163	8129	8081	7546	7264	7140	7796	8020	7931	7722	7281	7198	7564	7650	7157	7488	7647	7150	7390	7372	7198	7188	7120	6949	7449
8014	8211	9055	8314	7791	7697	7128	6690	6887	7704	9022	10276	10235	9838	8633	7788	7126	6877	6742	6691	7386	7496	8232	8114	8186	8129	7993	8181	7948	7440	7365	7536	7627	8022	7815	7483	7148	7492	7763	7217	7216	7831	7246	7138	7434	7229	7198	7385	7088	7360
8211	8809	9139	8161	7831	7403	7002	6883	7721	9092	9660	10081	9067	7944	6631	5729	5179	4982	4974	5166	5811	6533	7383	7781	8292	8079	8040	7867	7876	7829	7274	7276	7477	7772	7861	7644	7312	7395	7725	7139	7185	7536	7539	7321	7336	7405	6982	7421	6943	7266
8304	9010	9234	8028	7600	7254	6962	7354	8343	9667	9812	8887	7401	5956	5060	4382	4078	4051	4166	4300	4763	5563	6383	7255	7851	8036	7964	7708	7990	7800	7380	7033	7191	7595	7794	7652	7324	7360	7803	7552	7102	7524	7558	7371	7313	7468	7273	7390	7322	7252
8579	9287	8864	7844	7334	7456	7251	7785	8955	9407	8819	7455	6037	4735	4070	3979	4012	4297	4161	4248	4221	4669	5545	6486	7256	7987	7994	7725	7598	7584	7430	7269	7084	7523	7652	7585	7428	7362	7550	7677	7282	7481	7477	7044	7365	7445	7398	7331	7286	7207
9037	9164	8532	7891	7422	7487	7658	8167	9054	8871	7859	6359	4764	4143	4009	4204	4613	4889	4900	4611	4442	4368	4854	5619	6908	7611	8223	7728	7602	7579	7524	6967	6734	7234	7620	7656	7531	7489	7488	7500	7418	7354	7604	7283	7449	7459	7274	7365	7505	7217
9161	9375	8609	7535	7522	7664	7838	8313	8892	8442	7038	5550	4407	4041	4287	4910	5335	5902	5643	5437	4939	4525	4462	5169	6194	7461	7967	8016	7500	7452	7337	7224	6717	7110	7950	7758	7645	7562	7946	7684	7329	7202	7376	7257	7376	7387	7496	7560	7588	7351
9188	9299	8599	7599	7735	7747	8058	8509	8512	8135	6579	5230	4311	4023	4447	5475	6185	6459	6503	6031	5284	4631	4388	4875	5819	7232	8180	8241	7714	7361	7361	7228	6760	7206	8055	7728	7446	7632	7921	7654	7506	7246	7509	7342	7472	7400	7470	7353	7251	7245
9218	9490	8674	7723	7632	7911	8178	8523	8320	7729	6271	5032	4417	4404	4873	5709	6338	6744	6895	6309	5485	4809	4439	4722	5590	7430	8418	8716	7940	7479	7405	7176	6771	7273	7991	7799	7341	7671	7786	7622	7680	7361	7526	7294	7475	7666	7184	7459	7172	7491
9076	9231	8622	7749	7544	8121	7971	8298	8336	7547	6428	5123	4405	4469	4761	5849	6320	6597	6794	6188	5390	4520	4255	4418	5762	7230	8688	8552	8160	7454	7306	7097	6953	7125	8037	7718	7133	7659	8040	7550	7571	7623	7411	7314	7374	7577	7476	7308	7493	7376
8745	9353	8649	7673	7677	8211	8289	8258	8141	7578	6564	5384	4488	4218	4663	5388	5977	6355	6275	5722	5132	4408	3845	4502	5756	7531	8680	8574	7938	7254	7204	7099	6883	7307	7966	7633	6984	7613	7815	7520	7565	7605	7717	7332	7466	7579	7522	7334	7324	7396
8860	9078	8806	7612	7430	7887	8173	8353	8111	7773	6805	5680	4743	4413	4427	4864	5367	5594	5441	4964	4435	3799	3946	4736	6157	7931	8969	8499	7834	7332	6829	7021	6674	7433	7945	7411	6986	7656	7815	7582	7419	7559	7496	7501	7534	7364	7234	7169	7296	7279
8538	8845	8750	7655	7288	7447	8096	8134	8140	7923	7360	6189	5248	4350	4246	4303	4494	4532	4548	4190	3745	3719	4127	5304	6879	8608	9186	8801	7386	6994	7072	7033	6831	7588	7934	7059	6890	7797	7590	7385	7729	7482	7525	7407	7550	7440	7264	7295	7469	7318
8343	8608	8683	7649	6918	7234	7704	7957	7802	7983	7503	6779	5789	4871	4370	4132	4045	3844	3913	3780	3653	4177	4990	6455	8226	9267	9170	8364	7225	6927	7018	6745	6862	7568	7469	6718	7023	7687	7267	7312	7675	7477	7501	7321	7672	7424	7388	7392	7379	7399
8314	8365	8601	7887	7038	7097	7606	7857	8028	7820	7721	7492	6602	5821	5181	4712	4266	3995	3826	3980	4534	5174	6480	7952	9217	9171	8777	7754	6988	6749	6652	6788	6960	7647	7231	6552	7157	7688	7050	7337	7690	7399	7587	7328	7587	7548	7554	7476	7531	7388
8061	8000	8424	7968	7323	6989	7208	7831	8142	7979	7816	7664	7383	7090	6543	5805	5586	5052	5140	5423	5974	7146	8159	9270	9696	9218	8022	6987	6547	6765	6925	7045	7265	7672	6748	6410	7423	7436	6692	7481	7422	7231	7498	7323	7780	7165	7626	7177	7651	7365
8398	7910	8300	8126	7313	6932	6995	7679	7980	7920	7823	7813	7812	7889	7480	7448	6956	6915	6819	7305	8133	9087	9784	9920	9441	8335	6984	6373	6530	7102	7053	7249	7643	7194	6483	6750	7767	7017	6674	7535	7114	7219	7467	7380	7737	7363	7319	7104	7530	7479
8186	7955	8111	8146	7689	7183	7131	7467	8007	7751	7840	7736	7821	7934	8200	8156	8612	8445	8576	8931	9390	9895	9951	9195	8180	6860	6211	6564	7154	7333	7408	7551	7501	6762	6334	7362	7681	6775	7165	7517	7028	7331	7226	7429	7438	7389	7348	7361	7430	7280
7980	8051	8066	7857	8032	7571	6963	6890	7524	8047	8084	7741	7578	7823	8073	8465	8887	9018	9065	9376	9400	8948	8541	7601	6461	6049	6156	6835	7563	7686	7377	7541	7175	6538	6865	7685	7212	6733	7418	7541	7149	7507	7340	7446	7346	7595	7478	7332	7397	7335
7794	7937	8094	7776	8005	7880	7530	6925	6977	7671	7793	7756	7547	7522	7750	7899	8050	8266	8218	8191	7854	7307	6768	5977	5872	6263	6826	7683	7550	7644	7529	7224	6827	6633	7492	7682	6601	6891	7583	7026	7249	7413	7272	7242	7172	7711	7269	7632	7401	7571
7736	7641	8007	7789	7710	7949	7974	7639	6882	6974	7301	7438	7560	7605	7751	7664	7528	7319	7263	6892	6558	6317	6006	6053	6433	7088	7650	7631	7623	7471	7330	6999	6750	7255	7757	7148	6542	7330	7314	6872	7397	7280	7422	7363	7360	7235	7438	7609	7374	7538
7968	7585	7879	7602	7473	7572	8007	7895	7510	6638	6666	6805	7302	7502	7700	7440	7508	7344	6850	6600	6443	6495	6625	7021	7531	7786	7771	7386	7404	7302	7138	6781	7120	7759	7416	6426	6929	7534	6909	7080	7320	7214	7526	7301	7388	7169	7729	7564	7473	7540
8095	7807	7611	7555	7428	7472	7757	8224	8186	7581	6842	6651	6443	6771	7333	7439	7408	7463	7256	7072	7048	7095	7409	7428	7694	7466	7453	7197	7200	6806	6767	6911	7674	7638	6840	6836	7345	7045	6830	7368	7215	7359	7437	7319	7353	7296	7735	7387	7617	7503
7394	7886	7912	7314	7257	7247	7333	7694	8283	8316	7578	7081	6683	6533	6746	6941	7215	7179	7265	7314	7175	7344	7267	7293	7195	7166	7117	7067	7120	7057	7237	7464	7540	6902	6723	7454	7407	6769	7237	7386	7193	7526	7395	7583	7353	7537	7637	7627	7409	7372
7199	7411	8046	7664	7567	7495	7289	6994	7252	7505	8021	7922	7676	7400	7351	7253	7237	7188	7205	7252	7188	7298	7138	7127	7138	7028	7147	6992	7241	7433	7558	7475	7056	6817	7369	7620	6948	7059	7458	7205	7448	7468	7424	7507	7520	7763	7488	7863	7446	7648
7728	7102	7525	7630	7526	7594	7533	7328	6809	6755	6851	7338	7828	8116	8303	8018	7934	7849	7713	7753	7568	7271	7254	7213	6969	7093	7162	7242	7626	7932	7617	7099	6981	7377	7867	7282	6905	7425	7384	7165	7246	7585	7574	7228	7598	7381	7866	7539	7399	7516
8287	7398	7358	7255	7379	7321	7497	7596	7428	6826	6428	6415	6700	6936	7357	7553	7758	7479	7456	7473	7129	7136	7281	7006	7079	7263	7514	7731	7696	7531	7081	7104	7650	7723	7337	6961	7466	7538	7124	7235	7439	7531	7548	7447	7681	7270	7850	7522	7776	7474
7994	8031	7708	7261	7163	7265	7372	7346	7481	7295	7299	7089	6660	6569	6522	6325	6455	6789	6677	6729	6661	6800	6881	7224	7449	7640	7754	7433	7219	7164	7400	7713	7625	7164	6873	7375	7726	7050	7270	7315	7490	7461	7482	7827	7492	7788	7771	7580	7693	7539
7597	7544	7722	7375	7232	7209	7139	7125	6894	7285	7416	7426	7498	7505	7302	7044	7019	6992	7047	6726	7183	7222	7334	7424	7550	7397	7143	6828	7078	7639	8009	7682	7218	7100	7617	7766	7360	7309	7525	7656	7503	7580	7751	7623	7769	7653	7619	7985	7679	7948
8054	7556	7430	7365	7439	7301	7181	7078	6764	6528	6831	6753	7000	7240	7672	7605	7591	7681	7614	7291	7315	7124	7186	7041	6964	6888	6921	7480	7748	7746	7531	7277	7409	7774	7763	7415	7362	7684	7500	7271	7440	7793	7889	7583	7872	7500	7751	7843	8022	7982
8033	7937	7873	7270	7221	7335	7148	6941	7022	6741	6789	6680	6654	6697	6536	6838	6767	6813	7096	6760	6718	6583	6549	6871	7123	7413	7541	7401	7359	7371	7196	7840	7917	7645	7424	7439	7792	7801	7288	7555	7916	7761	7576	8076	7541	7910	7646	7689	8308	7916
8382	8086	8026	7782	7333	7176	7125	7104	6832	6987	7147	7026	7008	7037	6835	6852	6843	6908	6773	6916	6942	6909	7021	7218	7034	7182	7209	7253	7257	7666	7818	7811	7533	7289	7707	8056	7659	7428	7728	7804	7753	7581	8318	7703	7710	8264	7496	8049	8015	8089
8393	8104	8059	8039	7653	7194	6975	6850	6857	6844	6997	7009	7076	6873	6863	7004	7167	7151	7476	7541	7141	7015	6972	6896	6953	7064	7123	7475	7517	7687	7378	7595	7509	7768	8012	7666	7380	7634	7560	7633	7553	8174	7843	7783	8290	7859	8117	7904	8093	8082
8523	8173	7966	7759	7610	7402	7103	6898	6804	6750	6884	6902	6864	6910	6779	6628	6866	7036	7241	7132	7039	6982	7114	7173	7159	7181	7369	7319	7316	7234	7373	7694	7896	7816	7414	7591	7900	7663	7606	7533	7932	7550	7880	8185	7751	8231	7965	7826	7827	7920
8325	8353	8274	7887	7492	7148	7240	7038	6960	7105	6827	6894	6654	6703	6632	6623	6675	6793	7013	7084	7037	7112	7087	6939	7058	7172	7047	7145	7270	7472	7745	7427	7359	7339	7632	7792	7502	7448	7630	7764	7537	7668	8176	7703	8000	8200	7810	8006	7789	7958
8340	8088	8025	7839	7720	7500	7220	6984	6922	7039	7017	6986	7049	6959	6933	6730	6636	6872	7150	7156	7157	7324	7206	7279	7235	7231	7248	7301	7367	7220	7146	7289	7468	7576	7524	7724	7636	7820	7758	7388	7622	7728	7511	7823	8049	7957	8337	7799	8064	7986
8461	8375	8163	7680	7559	7549	7616	7234	7021	6713	6662	6630	6743	6758	6942	6788	6756	6862	6891	7097	7086	6980	7246	7090	7025	7121	7218	7276	7506	7521	7367	7327	7383	7374	7509	7828	7607	7566	7622	7625	7715	7408	7795	7738	7737	8162	7688	7937	8042	8103
8257	8158	8199	7751	7662	7257	7276	7290	7184	7132	7205	7193	6910	6893	6753	6536	6628	6539	6741	7001	6832	6854	7122	7245	7326	7403	7383	7394	7260	7404	7273	7471	7546	7558	7568	7803	7707	7715	7850	7703	7581	7817	7616	7652	8172	7989	8058	7888	7973	8068
8396	8165	8068	7872	7722	7577	7372	7305	7040	6970	6963	7073	7206	7068	7071	7070	7280	7093	7293	7411	7479	7398	7405	7397	7216	7213	7135	7105	7447	7335	7530	7384	7457	7370	7569	7662	7614	7602	7603	7733	7790	7684	7557	7951	7686	8023	7960	7840	7941	7845
8248	8376	8507	7959	7646	7556	7391	7317	7496	7592	7373	6948	6898	6879	6551	6575	6788	6537	6705	6881	6940	6955	6772	7216	7304	7528	7561	7572	7398	7106	7312	7290	7469	7528	7655	7391	7686	7673	7933	7749	7486	7580	7728	7640	7874	7981	7949	7915	7978	7946
8328	8083	8569	8287	8069	7878	7471	7511	7239	7420	7308	7227	7317	7244	7415	7286	7220	7372	7324	7438	7508	7610	7657	7496	7373	7191	7228	7331	7328	7399	7447	7504	7429	7497	7510	7597	7605	7784	7628	7564	7545	7551	7516	7755	7532	7959	8001	7864	8163	7843
8344	8329	8435	7976	7788	7703	7508	7593	7752	7622	7524	7314	6976	7033	7006	6956	6979	6968	6752	6976	7064	7126	7433	7386	7518	7438	7898	7553	7604	7273	7128	7422	7425	7718	7691	7589	7696	7818	7909	7666	7630	7513	7486	7623	7862	7917	7949	7964	7834	7984
8267	8311	8415	8302	7884	7590	7412	7276	7357	7468	7606	7351	7310	7329	7434	7190	7458	7343	7546	7596	7731	7844	7833	7810	7713	7519	7419	7606	7561	7490	7567	7586	7631	7614	7827	7898	7729	7534	7751	7677	7571	7574	7317	7625	7653	7949	7981	7887	8006	7720
8464	8428	8645	8130	7873	7601	7594	7291	7425	7489	7448	7458	7198	7252	7386	7346	7263	7234	7236	7275	7476	7411	7583	7652	7706	7744	7789	7608	7645	7448	7566	7686	7724	7763	7553	7571	7841	7892	7841	7720	7529	7454	7653	7537	7680	7783	7889	8172	8049	7957
8425	8388	8497	8252	8106	7712	7408	7375	7366	7379	7445	7408	7156	7345	7313	7383	7531	7467	7445	7757	7798	7845	8007	7932	7780	7742	7691	7619	7821	7733	7825	7699	7641	7743	7779	7914	7730	7881	7887	7891	7676	7659	7594	7426	7471	7752	7982	8154	8137	7929
8232	8296	8383	8058	7845	7566	7572	7299	7312	7357	7299	7171	7132	7294	7366	7538	7533	7315	7146	7488	7625	7930	7891	7935	7936	7881	7874	7821	7910	7578	7854	7909	7864	7857	7821	7941	7985	7874	7941	7834	7951	7557	7729	7552	7619	7588	7978	7907	8027	8050
8171	8160	8325	8066	7989	7459	7367	7281	7322	7188	7339	7204	7359	7442	7338	7498	7532	7545	7656	7782	7679	8027	8069	7964	7984	7902	7779	7874	7998	7995	8020	7810	7911	7919	7909	7982	8061	7919	7918	8066	8069	7954	7811	7736	7792	7845	7769	7909	8149	7966
8133	7920	8276	8103	7637	7641	7469	7439	7342	7127	7121	7034	7294	7296	7307	7400	7413	7608	7678	7719	7928	8005	8063	8106	8009	7991	7737	7896	7798	7789	7928	8129	7832	7871	7976	7708	8015	8117	7845	7964	8014	7759	7958	7862	7770	7734	8075	8113	8194	8265
8050	8070	8113	7970	7904	7511	7462	7066	7230	7093	7188	7114	7139	7454	7374	7369	7356	7489	7499	7885	7931	7971	7963	8105	8046	8228	7820	7796	7732	7990	7942	7876	7980	7887	8013	7831	8103	7962	7976	8158	8008	8006	7870	7733	7750	7833	7994	8115	8063	8154
8167	8326	8055	7891	7621	7496	7234	7254	7090	6922	7116	7049	7036	7064	7214	7070	7281	7343	7634	7559	7754	7677	7794	7899	7994	7947	7718	7691	7642	7730	7928	7808	8033	7901	7878	7952	8043	8036	7898	7969	8077	7880	7830	7780	7710	7834	7922	8392	8151	7971
8208	8164	8013	7875	7631	7647	7378	7076	6788	7071	6907	6926	7231	7174	7653	7381	7215	7347	7591	7645	7814	7990	7937	7759	7758	7663	7870	7472	7764	7693	7859	7851	8005	8064	8002	7931	8013	8007	7946	7812	7752	7863	8003	7677	7747	7653	7943	7860	8084	8021
8298	8040	8253	7765	7558	7340	7272	7289	7179	6937	6758	6942	7084	7150	7083	7177	7057	7066	7350	7507	7532	7796	7784	7749	7936	7676	7641	7505	7584	7620	8030	8138	7762	7794	7868	8194	7777	7838	7915	7681	7945	7739	7604	7674	7556	7537	7877	7928	7989	7698
8471	8093	8080	7691	7454	7381	7371	7168	6939	6886	6713	6825	6846	6914	6889	7103	7163	6974	7338	7248	7249	7511	7582	7482	7648	7514	7431	7563	7542	7531	7739	7846	7771	7879	7834	7790	7848	8112	7834	7634	7704	7615	7452	7601	7529	7571	7679	7660	7629	7712
8512	8401	8232	7941	7680	7422	7239	7211	6929	6824	6901	6800	6891	6951	6988	7216	7029	7105	7330	7505	7436	7455	7441	7537	7758	7349	7339	7353	7441	7465	7368	7396	7588	7744	7717	7881	7614	7857	7762	7494	7693	7490	7455	7454	7499	7462	7626	7758	7788	7609
8521	8361	8315	7783	7680	7361	7380	7290	7110	7026	6917	6823	6886	6863	6694	7026	6805	7016	6986	7261	7472	7400	7450	7730	7506	7579	7500	7114	7008	7160	7212	7440	7392	7294	7560	7633	7685	7595	7449	7628	7613	7450	7427	7211	7293	7534	7429	7729	7475	7552
8611	8294	8547	7909	7689	7656	7617	7346	7020	6769	6934	6903	6638	6803	6870	6677	6924	7048	6934	7045	7222	7198	7196	7459	7416	7385	7460	7305	7120	7076	7024	7061	7166	7315	7251	7141	7358	7474	7395	7467	7582	7351	7313	7209	7302	7415	7306	7473	7358	7363
8674	8147	8494	8071	7788	7748	7522	7190	7292	7035	6786	6883	6834	6888	7100	6916	7055	6985	7103	7348	6993	7131	7328	7383	7225	7316	7171	7242	7181	6889	7176	7144	7106	7077	6969	7129	7209	7317	7382	7201	7333	7311	7069	7047	7308	7353	7281	7386	7492	7494
8588	8529	8435	8062	7855	7602	7643	7513	7251	7012	6904	6821	6707	6812	6744	6896	6961	7170	6989	6990	7122	7119	7263	7420	7136	7378	7105	6996	7103	6976	7004	7165	7108	6950	7059	7125	7196	7254	7327	7192	7178	7121	6925	6954	7227	7260	7502	7269	7293	7389
8514	8368	8464	8122	7940	7856	7621	7491	7245	7080	7074	6870	6672	6977	6752	6998	7027	7222	7121	7128	7017	7131	7206	7063	7205	7204	7076	6958	6896	6871	7147	7151	7081	7175	7097	6863	7086	7339	7121	7129	7219	7106	7149	7147	7322	7245	7392	7471	7356	7441
8444	8402	8616	8235	8102	8034	7757	7360	6982	6954	7081	6737	6650	6919	6934	7246	7265	7178	7161	7221	7038	7109	7111	7265	7146	6917	7076	7020	6920	7048	7134	7208	7230	7204	7052	7158	7231	7052	7257	7398	7354	7165	7219	7195	7048	7482	7353	7456	7479	7651
8389	8256	8594	8322	7990	7848	7673	7350	7268	7076	6910	6995	7224	6926	7140	7303	7281	7336	7281	7162	7412	7301	7289	7409	7039	7233	6958	7155	7063	7323	7254	7282	7199	7239	7248	7214	7209	7118	7219	7297	7565	7290	7304	7234	7235	7425	7501	7689	7703	7592
8147	8229	8372	8087	7958	7658	7625	7382	7329	7132	6917	6934	6928	7036	7199	7136	7346	7181	7280	7268	7422	7404	7418	7375	7469	7347	7248	7165	7220	7383	7428	7462	7326	7380	7199	7491	7354	7454	7453	7670	7277	7516	7291	7132	7244	7406	7424	7751	7734	7677
8136	8091	8108	7935	8023	7780	7567	7489	7117	6949	6993	7131	7073	7186	7292	7378	7455	7594	7465	7305	7381	7295	7466	7416	7441	7316	7466	7392	7191	7391	7431	7385	7390	7488	7382	7456	7643	7494	7672	7610	7536	7465	7383	7314	7317	7330	7494	7699	7598	7576
8165	7988	8049	7963	7720	7666	7502	7307	7137	7141	6938	6932	7107	7127	7199	7247	7404	7379	7501	7494	7456	7445	7605	7322	7506	7339	7427	7519	7256	7148	7526	7593	7375	7546	7497	7486	7525	7776	7757	7890	7895	7622	7630	7347	7236	7463	7663	7783	7716	7560
7871	7865	7948	7651	7436	7393	7338	7087	6972	6958	7113	7025	7035	7209	7315	7360	7406	7449	7408	7394	7577	7606	7518	7781	7758	7604	7410	7356	7495	7428	7407	7512	7696	7400	7446	7468	7733	7750	7932	7776	7860	7705	7682	7579	7453	7339	7767	7700	7681	7564
7719	7597	7796	7459	7590	7306	7184	7285	6966	6810	6850	6843	7055	7206	7340	7310	7337	7215	7588	7507	7572	7437	7639	7679	7707	7673	7487	7400	7616	7538	7445	7595	7512	7533	7485	7627	7694	7795	7727	7837	7891	7735	7524	7526	7460	7406	7614	7531	7568	7523
7668	7532	7797	7399	7506	7267	7204	6956	6786	6658	6705	6673	7065	7174	7177	7001	7038	7353	7408	7474	7455	7402	7372	7454	7696	7692	7766	7320	7428	7537	7491	7412	7342	7532	7358	7475	7637	7873	7912	7853	7811	7717	7602	7452	7526	7218	7650	7535	7356	7619
7830	7710	7960	7505	7386	7302	7300	6991	6766	6635	6662	6719	6787	6947	7089	7203	7222	7413	7205	7329	7384	7171	7345	7273	7505	7439	7370	7319	7395	7557	7449	7461	7465	7438	7306	7477	7558	7750	7600	7635	7538	7707	7322	7249	7528	7485	7370	7745	7582	7500
8072	7750	7843	7534	7425	7200	7240	7131	6663	6755	6719	6524	6730	7021	7104	6993	7167	7236	7118	7216	7266	7112	7297	7151	7374	7272	7148	7015	7307	7399	7346	7426	7409	7452	7279	7341	7515	7558	7578	7595	7543	7274	7530	7194	7372	7385	7251	7242	7474	7326
8019	7736	7830	7653	7427	7315	7381	7087	6722	6753	6590	6644	6924	6644	7024	7161	7259	7103	6935	6853	6958	6918	7038	7164	7154	7281	7045	7077	7119	7090	7230	7320	7292	7392	7384	7218	7415	7299	7382	7417	7140	7305	7340	7116	7264	7349	7284	7196	7069	7144
7943	7536	7844	7596	7476	7350	7283	7009	6950	6918	6700	6759	6874	7035	7002	7162	7384	7197	7017	6793	6598	6833	7083	6980	7044	7266	6928	6831	6801	6795	6768	7154	7120	7119	7149	7187	7026	7387	7131	7167	7002	7058	7021	7089	6931	7207	7197	6933	7016	6808
8039	7625	7736	7689	7644	7403	7222	7074	6950	6949	6898	6728	6662	6834	7001	7041	7162	7115	6877	6773	6754	6662	6900	7099	7064	7084	6967	6881	6776	6764	6899	7001	7031	7139	7081	7106	6785	7094	6914	7067	6885	6805	6721	6887	6784	6912	6966	6887	6806	6804
7988	7870	8181	7546	7809	7864	7448	7240	7050	7099	6849	6789	6793	6975	7157	7200	7087	7074	6882	6699	6743	6887	6788	6946	6858	6772	6980	6734	6797	6749	6800	6703	7094	7199	7188	7097	6954	7017	6995	6810	6811	6798	6646	6760	6756	6885	7033	6934	6835	6807
7999	7811	8018	7736	7819	7770	7487	7244	7248	7230	7083	6956	7062	7014	7126	7183	7034	7045	7044	6745	6827	6971	6975	6985	6797	6920	6989	6756	6682	6674	6773	6891	6889	7038	7108	7005	7106	6880	6788	6805	6709	6745	6750	6749	6811	7000	6970	6811	7038	6844
7908	7938	8021	7785	7677	7756	7625	7297	7236	7322	7272	7049	7430	7434	7285	7395	7271	6999	7177	6881	6916	7022	7008	7200	7013	6966	6820	6656	6814	6822	6841	7038	6882	7116	7061	6979	6910	6781	6673	6809	6793	6860	6783	6960	7025	6920	6978	6735	6727	6909
7829	7772	8043	7838	7650	7569	7484	7329	7384	7377	7351	7249	7431	7371	7405	7496	7217	7247	7106	7030	7078	7015	7152	7179	7172	6811	6902	6986	6827	7023	7090	7092	7149	7219	7035	7048	6990	6826	6674	6689	6877	6784	6884	6759	7002	6811	6905	7024	6921	7135
7762	7685	7874	7645	7687	7484	7401	7352	7317	7304	7296	7357	7210	7574	7101	7223	7140	6995	7254	7160	7226	7317	7183	7061	6940	7096	7043	6903	7011	7193	7159	7225	7328	7197	7187	6989	6792	6848	6696	6814	6928	6681	6917	6956	7020	6993	7060	7169	7152	7221
7798	7685	7835	7782	7348	7651	7424	7436	7039	7192	7148	7298	7468	7451	7469	7258	7184	7100	7041	7341	7213	7262	7302	7186	6924	6973	6994	6959	7233	7234	7311	7277	7246	7113	7148	7184	6893	7020	6763	6737	6750	6859	6785	7085	7088	6946	7222	7215	7231	7286
7818	7470	7742	7438	7417	7451	7381	7316	7406	7144	7127	7271	7326	7528	7631	7124	7287	7086	7154	7341	7372	7220	7298	7224	7090	7053	7096	7161	7140	7171	7307	7362	7228	7164	7160	7170	6883	6824	6994	6893	6861	6888	7017	7073	7023	7137	7173	7201	7292	7312
7672	7546	7780	7590	7455	7397	7343	7128	7283	7294	7309	7251	7290	7479	7259	7235	7322	7174	6991	7116	7309	7214	7260	6965	7018	7145	7038	7251	7233	7267	7293	7283	7374	7073	7137	6960	6844	7125	7001	6946	6800	6873	6934	6926	7272	7233	7193	7223	7241	7251
7917	7601	7680	7512	7263	7240	7347	7078	7059	7253	7126	7090	7096	7402	7375	7242	7305	7266	7231	7045	7105	7045	7141	7157	7167	7045	7085	7333	7280	7265	7251	7276	7159	7119	7029	7036	6917	6816	6909	6866	6888	6826	7001	7061	7138	7136	7259	7161	7199	7227
8066	7819	7723	7621	7399	7327	7144	7278	7056	7105	7107	7039	7228	7189	7508	7233	7248	6933	7020	7092	6961	7095	7048	6993	6867	7155	7186	7243	7222	7339	7328	7206	6984	7072	6968	7008	6825	6805	6867	6817	6721	7004	6794	7063	7243	7297	7317	7020	7311	6983
7946	7679	7855	7666	7463	7417	7237	7121	7065	7140	7230	7091	7108	7111	7140	7216	7170	7121	7040	6952	7010	7078	6920	6757	7014	6916	7122	7322	7258	7273	7184	7169	6916	6989	7022	6682	6836	6908	6838	6774	6778	6847	6808	7182	7173	6976	7277	7118	7044	6920
7922	7714	7933	7523	7544	7502	7332	7233	7026	7153	7155	7136	7258	7294	7223	7255	6951	7103	6889	6909	6907	6842	6968	6766	6918	7006	6985	6987	7181	7196	7252	7092	6896	6816	6801	6721	6780	6874	6938	6902	6904	6997	6892	6928	7105	7008	7134	7206	7019	7055
7907	7950	7997	7830	7724	7330	7445	7317	7152	7060	6953	7190	7157	7240	7148	7148	6876	6986	7026	6786	6913	7014	7120	6852	7088	6890	7141	7150	7047	7167	7192	6992	6885	6843	6862	6835	6669	6726	6623	6836	6768	6853	6818	6985	7022	7184	6967	7197	6998	6826
7952	7963	7923	7719	7587	7412	7562	7397	7078	6896	7202	7107	7221	7199	7102	7288	7194	6910	7092	6876	6836	7021	7042	7209	7067	7081	7200	7097	7075	7358	7097	7166	7083	7038	6861	6819	6670	6855	6549	6901	6836	6773	6870	6974	7025	7001	7074	7274	7079	7061
7786	7832	8055	7495	7448	7390	7528	7222	7332	7215	6959	7132	7240	6964	7158	7111	6909	6768	6807	6961	6883	7122	7043	7230	7225	7054	7205	7029	6995	7054	7142	7022	7111	6944	6968	6739	6769	6779	6777	6802	6742	6896	7004	7101	6935	7074	7184	7131	7135	7016
7808	7756	7975	7696	7399	7499	7470	7485	7163	7078	6951	6999	7086	7119	7197	6959	6928	6937	6649	6862	7048	7063	7125	7185	7048	7106	6940	6970	6968	6950	6993	7091	7095	7078	6778	6872	6870	6856	7069	6935	6957	7174	7199	7209	7056	6914	7160	7039	7121	7064
7931	7890	8177	7588	7556	7719	7481	7335	7196	7162	7091	7043	6953	7080	6820	6764	6899	6930	6902	6939	6972	6924	6999	7067	7120	7154	7047	7042	7149	6957	7128	7125	7116	7107	6973	7019	6932	7076	7072	7132	7267	7103	7112	7251	7086	7125	7105	7087	7087	7052
8039	7935	8067	7656	7634	7733	7563	7190	7096	7163	6976	6979	6816	6759	6856	6754	6747	6814	6899	6972	6992	6944	7035	6972	7056	7019	7189	6966	7200	6938	7101	7171	7009	6906	7004	7018	7142	6994	6990	7006	7208	7042	7264	7273	7112	7136	6960	7348	7086	7214
8107	8003	7990	7826	7635	7555	7500	7074	6946	7017	6999	6887	7001	6839	6666	6703	6896	6829	6820	6884	6819	6986	6875	7012	7005	7258	7153	6956	7024	6736	6937	6993	7101	6913	7085	6910	7148	7011	7070	6969	7079	7282	7158	6944	7017	6937	6918	6982	7156	6956
8083	7921	7937	7775	7639	7511	7284	7259	7240	7058	7105	7014	7072	6910	6826	6818	6789	6828	6792	6758	6872	6795	6984	6873	6806	6910	6921	7016	6861	7035	6795	6649	6792	6782	7005	6972	6975	7099	7113	7219	7280	7134	7176	7091	6991	7045	7050	6764	6953	6825
8146	8099	8159	7831	7974	7769	7378	7352	7391	7256	7026	7203	6974	6883	6838	6858	6763	6824	6708	6752	6908	6851	6927	6941	6967	6917	6810	6733	6698	6908	6722	6797	6906	6844	6833	6927	6824	7115	7153	7281	7160	7062	7072	7001	7001	6782	6752	6652	6861	6753
8265	7882	8193	8048	7899	7756	7584	7464	7170	7170	7128	7116	7018	6924	6831	6820	6789	6989	6841	6961	6879	6823	6740	6900	6772	6884	6786	6721	6928	6834	6916	6810	6879	6944	6744	6705	7062	7000	7219	7174	7237	7266	6951	6797	6895	6765	6664	6715	6849	7097
8046	8144	8002	8013	7835	7515	7493	7520	7340	7189	7185	7100	7014	7087	6773	6821	6854	6713	6893	7009	6896	6874	7035	7028	6876	6914	6755	7032	7020	6984	6907	6776	6969	6972	6884	7007	6988	7058	7147	7155	7111	6966	6976	6692	6772	6687	6840	6837	7024	7209
8439	8254	8190	7674	7738	7612	7424	7069	7147	7194	6973	6976	7051	7101	6938	6782	6831	6671	7000	6920	6929	6932	6851	6838	6898	6948	7079	7233	6993	7065	6865	6894	6921	6889	7156	7063	6989	6851	7064	7034	7043	7195	7087	6936	6559	6735	6870	6835	6993	7005
8188	8036	7933	7813	7587	7500	7557	7021	6996	7012	7008	6913	7015	7196	6936	6936	6777	6726	6845	6896	6921	7055	7042	6884	7028	7176	7016	7040	7094	6950	6930	6925	6895	6984	7064	6991	7284	7244	7386	7407	7070	7043	6860	6786	6838	6746	6834	6830	7149	7309
8418	8098	8031	7639	7300	7299	7384	7060	6905	6893	6793	6805	7067	7080	6903	6889	6918	6891	6749	6886	6880	7236	7060	6907	7186	7006	7052	6993	7106	7146	7054	7179	6995	6990	7060	7173	7348	7538	7523	7309	7089	7379	7049	6766	6861	6827	7063	7156	7096	7235
8389	8065	7581	7510	7288	7095	7138	6963	7139	6964	6694	6564	6681	6718	6710	6640	6868	6843	6829	6924	7154	7053	6921	7189	7111	7167	7314	7108	7193	7252	7111	7095	7030	6992	7144	7054	7201	7289	7261	7490	7208	7139	7196	7102	6926	6873	7145	7246	7419	7499
8144	7880	7501	7337	7350	7176	7117	7039	6960	6795	6665	6498	6577	6833	6573	6710	6792	6766	7022	7094	7040	7143	7069	6992	7191	7148	7018	7244	7203	7290	7483	7247	7134	7209	7205	7125	7162	7134	7442	7253	7315	7215	7092	7058	7026	7139	6964	7112	7220	7424
8187	8059	7675	7420	7257	7240	6951	6886	6992	6714	6679	6495	6474	6621	6443	6467	6671	7048	6951	6902	6995	6913	6956	7039	7082	7083	7313	7344	7199	7384	7306	7187	7222	7062	7390	7286	7168	7131	7153	7210	7379	7503	7228	7181	7064	7068	7064	7293	7259	7587
8211	7953	7829	7442	7483	7158	7029	6983	7022	7043	6845	6829	6654	6565	6515	6582	6642	6893	6916	7036	6956	7066	6989	6748	6934	7141	7239	7251	7184	7313	7071	7161	7178	7277	7078	7160	7347	7022	7266	7183	7125	7291	7539	7266	7336	7352	7215	7205	7359	7687
8332	7827	7955	7427	7200	7157	7302	7265	7283	7042	6966	6790	6775	6693	6755	6748	6845	6902	7086	6981	7026	6754	6920	6817	6976	6830	7107	7122	7245	7075	7115	6938	6943	7133	7157	7037	7082	7245	7194	7161	7209	7151	7268	7271	7384	7285	7498	7335	7655	7515
8020	7958	7854	7590	7434	7279	7338	7139	7199	6992	6861	6860	6744	6753	6924	6927	6911	7101	7005	7050	7010	6869	6906	7022	6936	7092	6857	7104	7130	7174	7057	7064	7068	7227	7243	7192	7297	7142	7253	7200	7143	7273	7188	7277	7165	7315	7411	7640	7679	7641
7964	7751	7797	7423	7346	7428	7147	6997	7222	6959	6916	6842	6785	6851	7058	7060	7087	7190	7221	7326	6933	7022	6765	6750	7030	7068	6987	7200	7473	7210	7146	7322	7073	7048	7303	7315	7164	7270	7179	7070	7265	7424	7299	7371	7283	7299	7437	7528	7697	7527
7750	7681	7667	7381	7383	7149	7054	6942	7101	7090	6903	7082	6880	6914	7001	7140	7207	6985	7150	7329	7217	6835	6830	6745	7012	6958	7219	7210	7330	7347	7312	7223	7041	7286	7327	7400	7410	7291	7286	7426	7521	7609	7457	7653	7454	7532	7502	7597	7562	7587
7576	7532	7721	7314	7250	7044	7148	7228	6985	7243	7042	7060	6971	6925	7024	7271	7247	7174	7223	7272	7312	7063	7018	6955	7044	7184	7233	7361	7244	7293	7211	7312	7123	7224	7156	7355	7317	7466	7364	7285	7470	7479	7469	7557	7542	7548	7710	7735	7656	7674
7654	7436	7665	7087	7117	7113	7096	7084	6832	6897	7166	7006	7044	7164	7001	7154	7213	7160	7082	7254	7302	7007	7025	6989	7164	7268	7382	7194	7382	7341	7322	7442	7168	7322	7532	7459	7519	7567	7358	7308	7433	7423	7335	7691	7431	7773	7536	7763	7619	7608
7627	7622	7628	7251	7191	7099	7129	6824	6879	6668	6946	6979	6815	6699	6958	6965	7069	6994	7196	6807	7058	6899	7120	7160	7018	7047	7131	7293	7313	7280	7356	7324	7131	7354	7696	7499	7471	7492	7575	7383	7278	7356	7507	7653	7473	7719	7681	7747	7832	7802
7667	7596	7846	7537	7380	7195	7085	7011	6917	6765	6892	6925	6778	6894	6877	6838	6836	6820	6980	6991	6949	6937	7078	7124	7094	7127	7226	7240	7263	7156	7199	7279	7359	7556	7527	7554	7494	7472	7374	7386	7641	7392	7479	7504	7683	7654	7798	7840	7718	7795
7694	7669	8050	7682	7515	7499	7137	7076	6918	7054	6958	6840	6791	6865	6727	6788	6958	6874	6846	6736	6865	6869	7039	6998	7179	7085	7241	6967	7179	7154	7141	7121	7507	7590	7640	7542	7387	7443	7532	7461	7467	7549	7443	7525	7595	7799	7947	7838	7743	7929
7782	7771	7960	7872	7665	7443	7280	7350	7138	7004	7058	7040	6908	6704	6749	6883	6844	6778	6882	6712	6863	7125	7038	7124	7140	7146	7071	7164	7067	7073	6898	7169	7314	7431	7537	7518	7699	7627	7482	7685	7581	7657	7760	7754	7862	7882	7864	7814	7777	7961
7799	7597	8008	7842	7755	7597	7434	7504	6991	7079	7032	7108	7051	6721	6820	6755	6716	6727	6858	6707	6787	7185	7087	7166	7274	7215	7194	7122	7010	6969	7104	7199	7466	7563	7749	7743	7462	7805	7619	7485	7730	7736	7730	7811	7797	7824	7926	7790	8035	7961
7924	7846	7733	7541	7674	7553	7384	7132	7207	7060	7109	7016	7059	6972	7010	6703	6807	6749	6741	6770	6887	6950	7089	7220	7356	7298	7460	7404	7279	7188	7306	7408	7537	7414	7668	7899	7939	7971	7867	7769	7822	7762	7679	7821	7907	7959	8053	8043	8125	8251
7608	7299	7656	7570	7494	7271	7292	7109	7016	6940	6928	6918	7027	7186	6997	7013	6900	6848	7182	7080	7135	7106	7284	7313	7708	7291	7480	7603	7434	7261	7622	7748	7588	7676	7716	7818	8009	7977	7918	7932	7580	7966	8096	7883	7991	8091	7921	8076	8189	8339
7605	7505	7735	7408	7283	7159	7102	7053	6865	6832	6976	6861	6893	7033	7042	6756	6967	6911	6996	7047	7227	7266	7304	7270	7514	7514	7738	7699	7500	7662	7552	7545	7634	7812	7855	8093	7901	8148	8062	7893	7930	7948	7859	8181	8274	8226	8083	8097	8146	8072
7833	7741	7784	7408	7332	6990	7040	6879	6776	6678	6580	6907	7043	6905	6982	6878	6842	6820	7152	7232	7224	7126	7248	7360	7385	7681	7646	7686	7742	7521	7608	7643	7721	7608	7755	7780	8036	8193	8195	7894	7776	7890	7784	8074	8222	8273	8219	8145	8110	8057
7941	7947	7986	7632	7313	7158	6831	6929	6790	6651	6584	6595	6607	6831	6706	6820	6716	6955	7041	7222	7262	7013	7353	7248	7395	7576	7645	7459	7495	7704	7518	7663	7695	7821	7680	7828	8017	8001	7938	7979	7741	7734	7853	8066	8213	8133	8153	8213	8233	7917
8074	7916	7941	7466	7321	7078	6981	6834	6720	6860	6563	6549	6611	6864	6857	6679	6816	6767	7007	7034	7032	7169	7151	7187	7173	7443	7479	7444	7494	7438	7603	7679	7841	7767	7866	7905	7993	7865	7858	7666	7696	7614	7678	7846	8120	8025	7942	7940	7940	7948
7715	7825	7853	7678	7100	7025	6911	6806	6701	6596	6704	6672	6882	6843	6854	6895	6874	6916	7067	7124	7075	7324	7416	7240	7084	7247	7300	7418	7500	7495	7717	7638	7587	7629	7789	7955	7929	7684	7709	7703	7724	7764	7727	7982	8180	8087	7954	7814	7918	7638
7783	7501	7658	7570	7304	6983	6837	6939	6794	7034	6794	6963	7060	6966	7024	7058	6852	6919	6924	7096	7224	7313	7183	6980	7023	7223	7082	7166	7276	7610	7446	7730	7570	7742	7722	7810	7882	7838	7686	7621	7709	7815	7967	7937	7902	7968	7854	7819	7959	7846
7768	7626	7693	7545	7287	6946	6840	6813	7194	7005	7266	7088	6992	7064	7063	7072	7061	7051	6846	7055	7211	7339	7356	6952	7145	6998	7329	7228	7306	7679	7547	7886	7722	7603	7631	7576	7633	7557	7626	7638	7792	7719	7831	7916	8162	8129	7926	7992	7769	7718
7767	7523	7478	7337	7165	7119	7013	6945	6931	7106	7189	7294	7184	7190	7082	7254	7092	6956	7088	6925	7134	7327	7272	7156	7277	7367	7403	7410	7509	7718	7811	7911	7746	7616	7639	7626	7564	7576	7655	7697	7796	7755	7760	8040	8089	8160	8230	7905	7879	8059
7709	7362	7340	7259	7095	6833	6866	6976	6980	7001	7019	7130	7090	7077	6906	7006	7108	6932	7211	7171	7044	7200	7345	7343	7459	7187	7319	7430	7640	7666	7948	7894	7880	7809	7682	7564	7790	7727	7992	7907	7805	7905	7939	7887	8233	8099	8003	7983	7883	7732
7474	7230	7320	7051	7022	6937	6840	6978	6848	6932	6891	7092	7145	7066	6858	6852	7001	7171	7044	6970	7045	7311	7283	7296	7495	7337	7367	7416	7618	7666	7833	8035	7917	8026	7994	7940	7763	7680	7991	8002	7931	8011	7940	8144	8044	8126	7974	7770	7842	8041
7526	7233	7337	7006	7102	6942	6887	6995	6922	6988	6962	6917	6803	6896	6671	6798	6756	6922	6772	7025	7097	7117	7190	7212	7463	7515	7479	7507	7531	7719	7818	8098	8027	7915	8069	7885	7720	7599	7488	7849	7847	7932	8220	7952	8080	8060	7949	7811	7879	7896
7778	7351	7373	7255	7250	7020	7132	7147	6992	6966	6918	6739	6894	6650	6774	6695	6783	6684	6643	6797	7022	7149	7341	7355	7382	7420	7495	7418	7581	7652	7942	8001	7995	7857	7651	7761	7680	7530	7584	7661	7549	7600	7631	7964	7884	7883	7775	7809	7892	8072
7874	7527	7709	7419	7348	7264	7271	7114	6909	6999	6936	6737	6768	6813	6710	6674	6758	6804	6760	6873	7155	7033	7259	7400	7343	7310	7321	7323	7509	7641	7714	7853	7604	7615	7525	7664	7718	7621	7605	7613	7627	7543	7666	7914	7697	7931	7903	8060	7829	8038
7753	7607	7708	7465	7471	7398	7465	7233	7194	7030	6756	6894	6798	7030	6923	6955	6605	6770	6852	6916	7153	7148	7261	7292	7597	7265	7469	7334	7369	7281	7424	7339	7546	7707	7770	7784	8163	8222	8078	7997	7964	7802	7749	7727	7652	7621	7913	7909	8158	8101
7864	7843	7666	7819	7358	7347	7295	7348	7441	7095	7038	6882	6904	6894	6987	6979	6856	6993	6844	7171	7254	7359	7492	7467	7447	7443	7464	7465	7408	7323	7239	7644	7849	8043	8077	8134	8249	8289	8391	8380	8230	8049	7966	7856	7692	7681	8011	8054	8177	8128
7698	7602	7723	7680	7160	7191	7218	7283	7211	7092	7055	7011	6924	6892	6856	6978	6947	7056	7195	7302	7321	7445	7541	7713	7463	7479	7487	7578	7336	7135	7532	7863	8021	8252	8131	8179	8137	8335	8397	8418	8350	8408	8104	7848	7995	7937	7867	7948	8017	8146
7641	7711	7487	7109	7337	7180	7037	6967	7228	7215	6880	7039	6830	6846	6946	6914	7140	7056	7271	7473	7346	7215	7557	7321	7574	7660	7673	7466	7311	7467	7964	8181	8170	8037	7917	7789	8058	8021	8125	8367	8185	8339	8130	8070	8073	7917	7841	7979	7935	8108
7639	7348	7597	7440	7288	7211	7286	7059	6957	6963	7165	7099	6930	6846	6885	6941	6972	7079	7393	7263	7417	7439	7700	7545	7385	7507	7532	7390	7421	7904	8106	8287	7779	7791	7739	7743	7788	7801	8097	8009	8058	7922	8027	8056	8119	7933	8076	7992	7686	7867
7634	7453	7675	7614	7302	7301	7365	7179	6931	7068	6929	6993	7076	7017	6998	6949	6890	7222	7045	7106	7345	7735	7434	7502	7512	7503	7590	7335	7610	7917	8389	8249	7810	7713	7704	7747	7782	7803	7907	7592	7700	7636	7518	8026	7981	8094	7810	7633	7560	7439
7794	7569	7765	7649	7576	7328	7322	7018	7050	7039	7022	7205	7155	7188	6963	6820	6955	6804	7151	7287	7451	7562	7632	7371	7434	7259	7276	7170	7534	8039	8281	8161	7835	7832	7640	7589	7619	7662	7898	7752	7553	7531	7331	7563	7908	7827	7664	7666	7354	7560
7687	7689	7921	7688	7376	7136	7316	7160	7132	7137	7104	7006	7323	7267	7259	7236	7076	7138	7073	7179	7428	7740	7696	7607	7261	7419	7203	7220	7576	7988	8351	8013	7803	7808	7598	7351	7547	7643	7902	7522	7441	7394	7470	7725	7758	7836	7523	7743	7446	7619
7442	7641	7704	7482	7168	7238	6937	7083	7002	7055	7108	7102	7195	7255	7316	7242	7247	7217	7236	7407	7489	7600	7690	7612	7683	7460	7497	7347	7752	8105	7936	7817	7789	7522	7293	7291	7588	7644	7888	7496	7648	7497	7514	7603	7778	7666	7851	7647	7517	7749
7378	7559	7574	7436	7329	7184	6776	7103	7068	6945	7261	7104	7308	7148	7149	7223	7259	7191	7229	7315	7647	7570	7570	7548	7595	7726	7276	7438	7509	8041	8217	7864	7655	7592	7238	7094	7436	7507	7894	7874	7774	7562	7358	7658	7952	7784	7611	7462	7425	7762
7343	7237	7771	7246	7107	7294	7222	6975	6917	6960	7005	7124	7160	7023	7191	7004	7222	7308	7122	7397	7199	7649	7652	7523	7533	7551	7662	7419	7439	7870	8054	7852	7766	7424	7551	7307	7263	7583	7568	7789	7685	7546	7669	7724	7961	7855	7682	7577	7736	7728
7403	7380	7723	7421	7179	7142	6797	7089	7106	6848	7043	7023	7007	7147	7099	7209	7346	7400	7306	7104	7441	7491	7674	7622	7657	7580	7715	7439	7585	7577	7924	7864	7552	7361	7441	7359	7795	7692	7421	7491	7508	7617	7806	8032	7925	8074	7740	7607	7730	7798
7326	7477	7352	7335	7457	7289	7499	7289	6923	7214	6974	7170	7199	7137	7237	7039	6843	7105	7045	7268	7125	7498	7608	7558	7464	7694	7730	7393	7447	7407	8122	7746	7712	7384	7478	7490	7455	7582	7391	7442	7465	7466	7859	8053	7615	7897	7513	7459	7338	7646
7615	7723	7468	7232	7438	7489	7549	7214	7122	7013	7062	6873	6850	7220	7041	7135	7060	7004	7191	7133	7321	7233	7547	7563	7582	7607	7577	7538	7103	7292	7586	7744	7861	7726	7445	7537	7519	7548	7588	7540	7520	7778	7881	7800	7655	7472	7315	7489	7666	7656
7623	7559	7691	7549	7587	7379	7405	7324	7341	7025	7005	6854	7021	7249	7257	7127	7069	7016	6963	7182	7208	7273	7321	7384	7511	7539	7651	7524	7563	7377	7282	7771	7876	7823	8020	7770	7764	7429	7535	7630	7668	7721	7837	7673	7482	7231	7430	7329	7668	7601
7519	7539	7802	7567	7444	7668	7486	7164	7340	7103	7021	7054	6922	7249	7238	7441	7205	7035	7218	7137	7083	7246	7251	7493	7503	7567	7485	7396	7366	7414	7394	7513	7434	7815	7850	7996	7840	7952	7829	7734	7878	7895	7681	7453	7260	7144	7364	7375	7292	7549
7617	7365	7584	7508	7577	7507	7419	7380	7283	7215	6978	7086	7242	7331	7332	7326	7359	7156	7273	7177	7144	7313	7329	7620	7554	7399	7335	7489	7573	7574	7447	7339	7422	7523	7646	7849	8040	8010	7870	7891	7931	7612	7580	7410	7148	7387	7354	7506	7412	7547
7604	7700	7794	7501	7537	7378	7514	7350	7480	7134	7141	7061	7234	7250	7198	7266	7049	7295	7275	7261	7244	7195	7353	7666	7524	7488	7239	7388	7606	7536	7678	7411	7245	7489	7445	7396	7443	7665	7582	7602	7635	7644	7401	7488	7461	7352	7543	7660	7478	7419
7689	7585	7910	7752	7376	7355	7379	7356	7145	7150	7194	7178	7344	7224	7305	7056	7304	6922	7120	7122	7189	7361	7482	7494	7735	7483	7419	7549	7699	7540	7514	7372	7381	7215	7447	7345	7391	7270	7281	7400	7439	7288	7614	7505	7523	7653	7437	7298	7259	7304
8038	7796	7951	7689	7496	7426	7211	7291	7227	7238	7241	7186	7054	6898	7216	7106	7193	7179	7156	7220	7183	7306	7445	7717	7500	7531	7606	7623	7652	7439	7481	7265	7353	7390	7343	7303	7323	7211	7284	7204	7134	7378	7513	7444	7607	7550	7641	7240	7327	7329
7672	7620	7985	7577	7297	7204	7065	7151	7247	7251	7264	7281	7228	7264	7301	7140	7197	7112	7112	7211	7246	7252	7607	7640	7572	7381	7337	7617	7467	7492	7418	7251	7167	7289	7149	7352	7376	7330	7280	7055	7186	7323	7329	7291	7504	7433	7491	7402	7259	7417
7919	7607	7545	7387	7250	7108	6908	7050	7261	7408	7196	7455	7240	7160	7141	6926	7392	7046	7095	7479	7280	7351	7564	7512	7567	7411	7449	7468	7588	7616	7226	7278	7322	7003	7143	7076	7256	7251	7161	7095	7126	7209	7151	7439	7215	7290	7373	7322	7008	7129
7708	7779	7918	7300	7184	7153	7297	7083	7129	7450	7206	7431	7396	7218	7156	7454	7056	7332	7203	7331	7357	7407	7412	7549	7435	7338	7443	7375	7402	7189	7195	7118	7251	7254	7210	7078	7236	7345	7213	7170	7160	7064	7182	7252	7081	7570	7330	7287	7159	7134
7736	7430	7662	7510	7301	6988	7110	7359	7008	7357	7462	7363	7344	7530	7073	7273	7138	7051	7339	7206	7194	7540	7608	7607	7242	7428	7456	7405	7278	7279	7139	7360	7139	7247	7147	7117	7215	7267	7108	7143	7359	7113	7190	7149	7368	7348	7463	7143	7022	6985
7803	7548	7531	7299	7403	7305	7076	7239	7438	7247	7434	7568	7304	7136	7142	7064	7402	7192	7235	7461	7344	7248	7374	7264	7334	7294	7334	7123	7220	7140	7059	7105	7161	7152	7279	7068	7201	7388	7225	7422	7369	7250	7254	7155	7247	7313	7162	7134	6774	7080
7509	7510	7960	7387	7314	7406	7473	7371	7249	7412	7231	7282	7498	7080	7028	7237	7104	7266	7084	7576	7335	7449	7242	7408	7235	7166	7196	7292	7223	7119	6943	7354	7167	7185	7147	7306	7248	7323	7246	7271	7206	7112	7196	6997	7019	7044	6981	6852	6888	6844
7379	7394	7463	7502	7239	7166	7475	7580	7434	7312	7289	7172	7245	7052	6933	7071	7148	7253	7422	7287	7456	7174	7418	7332	7088	7264	7086	7144	6939	6949	7115	7097	7212	7214	7186	7160	7113	7330	7393	7202	7124	7144	7210	7065	7030	7047	6773	6883	6841	6585
7765	7225	7209	7301	7391	7242	7431	7494	7560	7390	7138	7292	7264	6985	7196	7026	7219	7221	7356	7292	7544	7322	7582	7168	7352	7079	7232	7041	7155	7159	6874	7083	7047	7269	7228	7174	7084	7236	7140	7127	7207	7013	6908	7146	6913	7041	6950	6940	6918	6959
7874	7238	7317	7209	7163	7324	7388	7635	7358	7559	7233	7120	7243	7151	7366	7243	7302	7243	7165	7287	7274	7521	7318	7275	7168	7201	7287	7159	7337	7317	7117	7313	7195	7368	7173	7211	7112	7151	6984	6867	6922	6876	6937	6852	6901	6991	6999	6916	6971	7068
7466	7367	7541	7206	7071	7285	7495	7473	7486	7577	7533	6907	7168	7243	7105	7416	7343	7380	7245	7415	7287	7406	7228	7245	7124	7206	7142	7054	7287	7386	7426	7365	7323	7168	7104	7102	7031	6761	6789	6791	6860	6855	6819	6838	6815	6854	6844	7130	6941	6887
7268	7148	7604	7493	7465	7242	7546	7513	7396	7422	7562	7321	7052	7221	7246	7336	7317	7251	7214	7031	7189	7105	7343	7004	7242	7019	7001	7108	6797	7262	7360	7399	7445	7264	7031	6878	6968	6923	6947	6770	6927	6760	6988	6806	6887	6744	6765	6980	6892	6784
7568	7437	7424	7670	7684	7321	7375	7531	7559	7604	7242	7283	7117	7336	7432	7058	7379	7087	7140	7112	6865	7283	7322	7194	7378	7237	7143	6944	6982	7177	7163	7356	7192	7142	7036	6838	6778	6772	6824	6809	6961	6687	6918	6775	6952	6812	6757	6739	6817	6628
7869	7604	7319	7363	7552	7655	7466	7226	7577	7379	7184	7115	7078	6895	7051	7299	6975	7148	7175	7279	7053	7186	7179	7176	7058	7096	6830	6701	6997	6933	7032	6990	7078	7027	7026	7008	6683	6736	6875	6716	6870	6917	6768	6917	6784	6720	6557	6716	6801	6587
7899	7763	7804	7372	7482	7521	7527	7253	7381	7336	7230	7076	7097	7038	7231	7024	7068	7129	7148	7131	7182	7327	7265	7372	7304	7236	6813	6887	6891	6772	6807	6936	6807	7175	7106	6986	6796	6753	6705	6848	6667	6965	6838	6658	6656	6639	6591	6692	6490	6768
7375	7764	8022	7656	7239	7592	7635	7341	7327	7308	7127	7018	7040	7216	6915	6992	7064	7127	7298	7288	7470	7201	7265	7176	7089	7216	6929	7043	6568	6648	6824	6808	6979	6925	7009	6833	6691	6740	6568	6616	6799	6776	6755	6672	6692	6487	6604	6466	6576	6595
7284	7240	7961	7738	7308	7104	7542	7348	7240	7139	7139	6857	7273	7207	7113	7207	7201	6998	7186	7258	7285	7021	7134	6890	7228	7154	7169	7093	6614	6769	6687	6774	6834	6713	6856	6754	6404	6540	6719	6590	6830	6869	6929	6669	6741	6526	6672	6467	6628	6707
7552	7168	7620	7866	7501	7141	7579	7619	6965	7007	7182	6878	7105	7271	7081	7150	6895	6974	7082	7164	7201	7282	7253	7068	7203	7285	7228	7147	6999	6906	6572	6642	6651	6669	6886	6812	6681	6479	6605	6783	6840	6744	6717	6958	6693	6808	6592	6728	6464	6394
8005	7138	7351	7787	7960	7394	7207	7662	7606	7025	7370	7081	7027	7280	7187	7038	7024	7096	7162	6986	7054	7072	7270	7071	7253	7273	7252	7276	7137	7186	6847	6735	6839	6925	6771	6855	6891	6547	6541	6530	6797	6780	6794	6809	6883	6864	6815	6762	6374	6482
8467	7801	7040	7569	8027	7665	7184	7593	7732	7163	7408	7053	6844	7335	7205	7092	7230	7310	7151	6860	6777	6795	7087	7363	7007	7259	7044	7159	7127	6961	7011	7038	6985	6956	7078	6824	6773	6779	6546	6514	6522	6793	6551	6819	6703	6824	6697	6634	6611	6344
8487	8305	7472	7383	7861	8009	7304	7397	8009	7450	7243	7669	7182	7648	7409	7357	7434	7104	6985	6980	6681	6979	7147	7088	7149	7319	7117	7213	7256	7167	7017	7160	6937	7180	7106	6986	6741	6694	6505	6387	6424	6355	6402	6374	6428	6538	6738	6678	6457	6397
8167	8458	7736	6989	7459	8025	7510	7351	7859	7782	7131	7532	7337	7425	7620	7526	7426	7301	7200	6800	7053	7099	7047	6986	7240	7184	7233	7164	7134	7090	7312	7147	6896	6865	6933	6824	6782	6729	6605	6522	6385	6365	6242	6256	6205	6373	6509	6340	6402	6170
7625	8290	8083	7064	7150	7788	7529	7014	7719	7822	6940	7643	7652	7325	7495	7481	7551	7554	7335	7045	6989	7000	7197	6940	7190	7252	7082	7203	6870	6986	7268	7060	6776	6849	6812	6757	6717	6858	6535	6475	6374	6133	6128	6031	6121	6192	6332	6109	6018	6177
7221	8008	8286	7051	6977	7910	7670	6951	7446	7781	7136	7539	7499	7383	7577	7517	7577	7646	7231	7209	7092	6954	6822	7083	7013	6883	6842	6757	6737	6791	6987	6826	7066	6874	6705	6674	6524	6444	6617	6361	6395	6180	5957	6147	6087	6135	6092	6256	6042	6266
6790	7714	8427	7516	6928	7526	7860	6972	7155	7874	7322	7400	7424	6970	7530	7453	7479	7470	7209	7259	7109	6986	6785	7003	6943	6918	6903	6873	6644	6672	6564	6530	6978	6736	6604	6546	6502	6516	6406	6460	6360	6250	6325	6152	6149	6179	6117	6167	6155	6069
6599	7569	8393	7630	6954	7581	7932	7023	6984	7667	7159	6944	7590	6910	7417	7488	7149	7381	7058	7238	7102	7051	7129	6957	6902	6949	7076	6966	6668	6808	6621	6479	6697	6666	6616	6376	6456	6297	6501	6521	6394	6396	6314	6284	6203	6246	6520	6247	6182	6321
6695	7373	8482	7798	6778	7331	8013	6917	7042	7605	7020	6885	7330	6914	7179	7077	7084	7391	6938	7200	7109	7079	7047	7037	6744	7037	6926	6980	7015	6904	6553	6632	6622	6503	6652	6471	6348	6376	6357	6524	6450	6371	6237	6299	6341	6431	6462	6435	6333	6240
6680	7392	8367	8074	6871	7328	7760	7139	6983	7509	7014	6955	7400	6955	6874	6932	7037	7219	7003	7252	6975	7328	7053	7052	7088	7069	6949	6943	7247	7011	7105	6782	6683	6645	6504	6511	6525	6566	6509	6531	6440	6318	6272	6325	6311	6512	6385	6400	6287	6255
6762	7562	8457	8137	6996	7374	7742	6953	6876	7564	6889	6865	7135	6890	6901	6987	7061	7220	6899	7334	6941	7211	7041	6979	7038	6911	7012	6990	6938	7082	6980	6796	6946	6565	6591	6527	6513	6313	6290	6300	6330	6405	6384	6302	6294	6339	6334	6300	6305	6245
7023	7806	8508	7754	7012	7555	7977	7195	6953	7637	6887	6676	7433	6602	7086	7130	6945	7236	6920	7091	6798	7112	7170	6845	6789	6898	6927	6955	6908	6913	6943	6744	6796	6677	6546	6526	6462	6403	6088	6153	6209	6119	6005	6022	6062	6255	6225	6121	6366	6079
7171	7889	8086	7554	7223	7810	8013	7288	7291	7798	7031	7051	7296	6854	7350	7227	7126	7283	6881	7170	6775	7130	6921	6969	6883	6864	7016	6806	6844	6625	6691	6666	6578	6550	6467	6224	6301	6454	6278	6213	5951	5867	6020	6030	6244	6110	6008	5952	6064	6049
7251	8119	8022	7161	7191	7668	8229	7193	7679	7820	7053	7296	7524	7007	7298	7371	7285	7444	7046	6989	6822	6941	7091	7087	6796	6877	6736	6749	6769	6634	6556	6462	6685	6359	6316	6395	6268	6299	6209	6234	6090	6073	6118	5964	6157	6096	5985	6011	6165	6075
7725	8133	7536	6953	7221	7837	7808	7225	7493	7790	7119	7273	7529	7094	7535	7309	7483	7514	7058	6963	6970	7079	6996	6952	6771	6843	6786	6843	6767	6645	6434	6273	6384	6225	6565	6360	6317	6415	6358	6433	6034	6228	6312	6304	6342	6355	6121	6022	6196	6048
7963	7736	7309	6752	7103	7812	7383	7098	7485	7544	7214	7550	7335	7163	7559	7281	7364	7333	7309	7116	7058	7134	7108	6825	6890	6845	6915	6933	6828	6533	6476	6521	6538	6493	6498	6570	6462	6405	6491	6599	6407	6476	6538	6419	6400	6341	6303	6094	6423	6187
8020	7740	6746	6666	7291	7454	7201	7092	7563	7259	7201	7631	7132	7319	7425	6926	7263	7213	7284	7039	7037	7100	7035	6824	6886	6654	6986	7025	6850	6901	6744	6519	6625	6380	6679	6674	6650	6732	6531	6805	6713	6593	6615	6762	6635	6678	6486	6332	6411	6503
8054	7322	6573	6809	7534	7360	6876	7165	7474	7122	7266	7508	7016	7102	7213	7141	7267	6994	7416	7098	7405	7076	7005	6929	7178	6963	7104	6935	6912	7035	6749	6877	6582	6564	6638	6805	6416	6780	6578	6595	6707	6589	6841	6707	6771	6554	6489	6434	6339	6403
7879	6994	6831	7409	7499	6998	6675	7328	7413	6879	7368	7172	6994	7384	7196	7273	7022	6875	7321	7202	7230	7063	7255	6754	6994	6917	7159	7115	6998	6902	6803	6593	6542	6545	6425	6515	6430	6352	6378	6680	6508	6460	6511	6470	6270	6348	6129	6069	6017	6191
7530	7020	7163	7420	7265	6711	7165	7268	6930	7010	7393	7088	7009	7404	6852	7259	7043	6848	7050	7055	6984	6899	7008	6813	6916	6946	6950	6917	6813	6792	6717	6450	6401	6249	6347	6348	6149	5940	6190	6365	6465	6222	6355	6260	6142	6210	6113	6162	6226	6063
6881	7233	7418	7225	7072	6928	7207	7265	6931	7271	7157	7051	7217	7147	7144	7236	6928	7188	6901	6987	7033	7089	6971	7037	6714	6894	6805	6958	6784	6810	6599	6428	6199	6348	6295	6217	5971	5997	6193	6225	6098	6083	6137	6097	5964	6073	6102	6077	6062	6111
7062	7080	7268	7018	7196	7483	7537	7230	7074	7436	7267	7058	7234	7186	7101	7756	7206	7315	6847	7308	7044	7214	6925	7111	6734	6838	7056	6997	7030	6819	6830	6597	6382	6282	6417	6201	6135	6273	6180	6002	6195	6108	6180	6246	6112	6304	6178	6176	6413	6339
6987	7122	6812	6685	7114	7523	7645	7182	7471	7500	7259	7346	7348	7166	7718	7242	7221	7183	6902	7042	6890	7020	6905	6908	7001	6946	7045	7157	7098	6989	6972	6733	6739	6596	6543	6488	6424	6240	6292	6126	6106	6186	6194	6177	6233	6145	6051	6251	6414	6421
[truncated: 920 more columns]
