# Supplementary material for: Spatial Resolution and Refractive Index Contrast of Resonant Photonic Crystal Surfaces for Biosensing
Source: IEEE Photonics J. Author manuscript; Available in PMC 2015 Sep 7. (PMC4561521; doi:10.1109/JPHOT.2015.2435699)
Supplement: fig2_data [file NIHMS64775-supplement-fig2_data.gz › Volumes/graham/MacBook_backup/PhD_folder_2015_06_02/paper_improvements/IEEE_J_Photonics/final_files/data_files/fig2/ref/ref10.csv]

5723	4877	4937	5134	5095	5118	5128	5213	5362	5369	5328	5490	5548	5573	5534	5592	5644	5622	5680	5789	5705	5527	5340	5344	5324	5360	5455	5486	5577	5550	5657	5497	5425	5337	5438	5504	5630	5654	5749	5687	5662	5651	5710	5880	5764	5898	5912	5959	5819	5757
5473	5282	5453	5539	5486	5444	5410	5470	5447	5504	5535	5715	5546	5645	5573	5549	5506	5882	5697	5860	5559	5533	5307	5422	5548	5711	5834	5741	5742	5690	5795	5697	5613	5708	5649	5752	5919	5965	5848	5747	5753	5742	5836	5937	5977	5812	6077	6144	5993	5588
5228	5348	5504	5507	5476	5297	5322	5256	5357	5095	5396	5497	5512	5471	5339	5492	5414	5499	5432	5517	5377	5143	5245	5449	5535	5794	5667	5639	5605	5563	5472	5547	5556	5748	5672	5861	5762	5703	5465	5554	5382	5492	5471	5613	5497	5621	5963	5969	5670	5407
5462	5409	5435	5562	5467	5450	5407	5138	5268	5300	5357	5448	5408	5284	5284	5194	5273	5339	5428	5120	5312	5106	5313	5641	5759	5788	5863	5630	5533	5473	5490	5422	5429	5540	5677	5672	5603	5477	5301	5145	5336	5428	5546	5221	5341	5588	5682	5691	5580	5657
5598	5579	5616	5543	5578	5445	5646	5331	5365	5504	5427	5502	5374	5229	5146	5264	5391	5230	5455	5370	5428	5418	5560	5737	5821	5911	5743	5750	5753	5646	5636	5613	5516	5600	5479	5422	5368	5366	5253	5349	5316	5500	5354	5281	5334	5501	5659	5605	5730	5750
5545	5522	5589	5557	5608	5506	5656	5388	5685	5755	5601	5490	5401	5282	5431	5364	5328	5481	5543	5398	5468	5719	5788	5947	5935	5832	5693	5861	5862	5802	5679	5641	5709	5447	5690	5546	5403	5217	5159	5359	5576	5235	5162	5266	5303	5500	5561	5626	5690	5910
5637	5639	5561	5510	5691	5591	5839	5795	6010	5957	5887	5655	5490	5371	5591	5474	5707	5815	5612	5526	5689	5626	5893	5839	5905	5735	5613	5898	5877	5682	5834	5784	5717	5567	5518	5590	5381	5195	5306	5441	5554	5468	5263	5337	5155	5307	5369	5682	5939	6060
5765	5594	5687	5458	5519	5819	5852	6077	5979	5920	5856	5843	5846	5664	5871	5806	5896	5762	5714	5647	5746	5892	5751	5660	5661	5582	5850	5655	5906	5934	5920	5892	5640	5709	5536	5326	5507	5362	5555	5571	5378	5396	5320	5114	5126	5241	5474	5783	5981	6125
5633	5688	5657	5685	5804	5994	5849	6046	5819	5897	5952	5941	6224	5936	6004	6185	5978	5865	5899	6027	5940	5773	5688	5415	5346	5320	5518	5801	5784	5749	5817	5685	5823	5637	5458	5423	5447	5470	5630	5645	5708	5393	5477	5375	5194	5335	5556	5754	5973	6119
5749	5713	5631	5801	5802	5914	5977	5884	5895	6038	6089	6351	6303	6170	6386	6184	5940	5852	5854	6019	5754	5651	5297	5227	5397	5462	5600	5840	5916	5759	5682	5576	5873	5722	5694	5533	5644	5630	5722	5700	5651	5479	5422	5458	5237	5467	5688	5955	5878	6079
5782	5776	5862	5814	5778	5904	5848	5742	5774	6229	6073	6275	6408	6304	6454	6283	5948	5989	6122	5916	6011	5799	5370	5360	5337	5413	5577	5709	5761	5693	5610	5720	5740	5693	5810	5699	5732	5636	5773	5692	5600	5459	5577	5485	5562	5352	5630	5600	5961	6099
6241	5983	5739	5731	5724	5828	5549	5676	5929	6079	6071	6350	6127	6305	6146	6186	6126	5994	5935	6061	5924	5478	5384	5455	5634	5546	5665	5568	5560	5653	5738	5661	5637	5644	5773	5914	5771	5951	5865	5799	5703	5710	5841	5858	5768	5720	5565	5758	5776	5872
6410	6034	5752	5669	5808	5636	5636	5839	5698	5886	5992	6052	5830	6048	5917	5969	5963	6072	5897	5946	5819	5491	5544	5463	5463	5672	5471	5420	5470	5473	5524	5409	5521	5678	5946	6021	5957	5982	5970	5964	5702	5900	6019	5877	5996	6015	5970	5912	5667	5796
6227	5917	5816	5708	5597	5776	5793	5871	5610	5567	5642	5660	5679	5828	5902	5612	5892	5972	5749	6017	5838	5601	5734	5720	5661	5606	5280	5413	5666	5402	5646	5522	5588	5729	5936	5982	5890	6055	5655	6045	5862	5906	5998	6027	6045	5950	6014	5805	5778	5815
6049	5871	5808	5745	5687	5859	5773	5961	5682	5554	5507	5410	5402	5698	5694	5780	5852	5787	5945	5964	5954	5759	5873	5759	5647	5504	5440	5462	5635	5550	5622	5579	5737	5945	5927	5950	5932	5857	5916	6005	6118	6076	5916	6326	5976	6069	5924	5779	5679	5804
5800	5719	5596	5682	5869	5874	6109	6035	5868	5505	5554	5334	5309	5456	5504	5731	5506	5849	6046	5815	5998	6007	5973	5767	5586	5314	5369	5578	5581	5792	5716	5687	5759	5871	5934	5904	5928	5947	6158	5945	5980	5758	6069	6212	6179	6046	6007	5846	5700	5790
5792	5553	5677	5673	6066	6144	6129	5933	5993	5634	5617	5221	5439	5450	5661	5542	5702	5924	5898	5812	6075	5864	5831	5709	5528	5336	5496	5636	5807	5852	5775	5851	5859	6087	6007	5967	5834	6137	5993	6244	6094	6014	6077	6079	6156	5983	5758	5877	5792	5662
5840	5568	5786	5719	6350	6258	6334	6109	5862	5806	5581	5470	5471	5458	5560	5500	5506	5640	5665	5870	6126	5978	5615	5673	5482	5603	5615	5653	5919	5873	5907	5821	5963	5911	5915	6000	5960	6161	6192	6241	6123	6015	5937	5925	5883	5810	5821	5595	5827	5539
5849	5969	5848	6074	6270	6236	6034	6071	5865	5975	5635	5669	5468	5402	5460	5478	5561	5669	5779	5762	5823	5900	5676	5792	5675	5816	5795	5838	5920	5745	5836	6068	5872	6011	5718	5985	5940	5938	6104	5940	5913	6026	5779	5761	5693	6090	5823	5833	5754	5712
6036	5673	5928	6160	5997	6074	6124	5991	6042	5824	5760	5710	5549	5520	5641	5489	5545	5734	5775	5782	5832	5709	5819	5679	5772	6032	6032	5891	5794	5794	5786	6009	5878	5742	5701	5817	5920	5974	6048	6087	6134	6028	5802	5631	5681	5783	5740	5783	5628	5755
6083	5727	5599	5750	5667	5822	5910	5925	6073	6130	5971	5891	5777	5657	5555	5714	5579	5714	5747	5734	5796	5745	5866	6011	6109	6111	5859	5801	5750	5832	5796	5708	5668	5827	5792	5965	5744	5964	6017	5956	6163	5787	5689	5783	5723	5692	5879	5780	5665	5797
5857	5557	5437	5522	5458	5665	5776	6027	6023	6167	5880	5953	5784	5721	5771	5623	5763	5630	5750	5641	5696	5713	6206	6112	6240	5923	5810	5921	5754	5874	5627	5847	5880	6029	5891	5842	5784	5924	5950	6122	6202	6029	5633	5783	5827	5895	5972	5728	5922	5641
5540	5242	5291	5299	5478	5621	5901	5970	6097	5913	6007	6019	5918	5916	5947	5853	5899	5718	5715	5756	5840	5972	6055	6096	6106	5916	5689	5620	5651	5669	5568	5678	5773	5947	5832	5871	5881	5839	5977	6046	6292	6017	5864	5864	5788	5794	5824	6008	5976	5879
5504	5156	5273	5381	5588	5703	5729	5802	5762	5875	5901	5997	5983	6002	5986	5907	5787	5690	5699	5796	5933	6091	5929	5822	5847	5829	5793	5720	5594	5729	5620	5733	5664	5686	5654	5634	5636	5721	5997	6071	6145	6035	5823	5980	5890	5889	5938	6181	6008	6031
5679	5293	5307	5529	5534	5730	5881	5651	5737	5732	5736	5872	5934	5946	5864	5808	5882	6007	5698	5880	5781	5840	5787	5854	5861	5894	5783	5607	5579	5706	5577	5733	5605	5720	5687	5451	5653	5713	5746	6171	6011	6310	6213	6132	6067	6011	6130	6269	6083	6044
5720	5400	5670	5548	5560	5657	5881	5596	5509	5420	5669	5657	5748	5771	5727	5926	5790	5793	5882	6017	5853	5543	5677	5790	5623	5739	5927	5639	5703	5568	5457	5597	5686	5670	5740	5578	5688	5776	5908	6045	6287	6391	6300	6151	6086	6267	6164	6134	6117	5980
5774	5573	5443	5537	5510	5562	5604	5499	5475	5453	5482	5645	5551	5700	5831	6109	5830	5969	5890	5741	5654	5778	5508	5770	5830	5893	5797	5658	5615	5725	5510	5303	5521	5445	5646	5689	5655	5882	5831	6185	6372	6500	6624	6192	6278	6234	6255	6134	6191	5796
5929	5472	5650	5624	5689	5699	5438	5669	5498	5425	5285	5551	5643	5702	5962	5830	5825	5991	5801	5566	5687	5706	5773	5716	5963	5821	5877	5900	5875	5627	5607	5421	5418	5441	5565	5850	5807	5760	6007	6071	6413	6443	6537	6319	6413	6284	6299	6054	5990	5844
5801	5675	5589	5624	5738	5608	5669	5643	5504	5478	5532	5545	5480	5630	5701	5873	5753	5723	5643	5667	5821	5901	5843	5873	5932	6006	6007	5918	5793	5656	5560	5495	5393	5576	5666	5884	5820	5761	5810	5904	6267	6230	6338	6479	6436	6271	6194	6009	5898	5700
5751	5724	5599	5633	5731	5598	5691	5672	5542	5558	5384	5465	5498	5572	5541	5566	5638	5808	5671	5880	5845	5906	5793	5914	5919	6070	6165	6077	5826	5798	5526	5411	5578	5715	5947	5605	5645	5829	5818	5877	6067	6119	6191	6450	6289	6212	6226	5898	5898	5704
5595	5531	5592	5665	5802	5794	5653	5564	5621	5488	5469	5526	5450	5425	5333	5424	5537	5461	5711	5761	5933	5705	5816	5917	5824	6080	6199	6082	5913	5694	5625	5653	5787	5696	5626	5728	5753	5901	5765	5811	5874	6064	6231	6145	6175	6193	6220	6053	5758	5663
5688	5541	5800	5678	5685	5622	5772	5583	5799	5700	5581	5537	5527	5446	5411	5289	5517	5633	5797	5772	5839	5622	5709	5684	5841	6035	6220	6102	6041	5980	5878	5990	5842	5757	5638	5634	5671	5670	5834	5641	5710	5988	6038	6096	5919	6042	6045	6129	5970	5702
5773	5604	5923	5825	5798	5713	5796	5711	5672	5669	5565	5539	5511	5514	5438	5398	5648	5859	5705	5543	5831	5613	5746	5701	5811	5928	6136	6264	6200	5981	6065	6137	5806	5846	5770	5793	5897	5792	5658	5763	5925	5840	5731	5743	5875	6101	5962	6123	5958	5900
5815	5611	5807	5672	5612	5670	5814	5834	5724	5636	5755	5647	5507	5485	5670	5705	5744	5742	5817	5629	5621	5668	5738	5703	5755	5961	5994	6227	6123	6235	6011	5859	5762	5691	5646	5758	5661	5776	5680	5853	5927	5780	5680	5985	6014	6005	6080	6079	6025	5993
5911	5583	5810	5752	5649	5912	5781	5792	5739	5834	5711	5615	5676	5834	5665	5730	5645	5744	5731	5709	5624	5688	5628	5561	5689	5700	5992	6134	6236	6093	5974	5906	5792	5672	5723	5762	5864	5790	5963	5941	5869	5671	5684	5937	5875	5969	5842	6091	5845	5903
5839	5627	5754	5599	5701	5826	5785	5626	5550	5659	5663	5788	5734	5930	5709	5778	5622	5651	5810	5719	5666	5796	5593	5693	5668	5681	5920	5897	6039	5841	5866	5856	5848	5972	5832	5954	5832	6072	6006	5975	5899	6046	5896	5973	5945	6052	5941	5971	5920	5670
5953	5744	5828	5663	5767	5691	5711	5648	5662	5501	5811	5674	5744	5694	5697	5597	5646	5705	5729	5835	5913	5741	5637	5750	5607	5702	5700	5887	5683	5727	5830	5685	5780	5950	5826	5782	6074	6046	5956	6030	6141	6058	6108	6208	5967	5960	5872	5880	5680	5898
6039	5886	5701	5760	5687	5733	5611	5558	5639	5505	5755	5701	5804	5519	5365	5410	5510	5777	5788	5883	5904	5979	5844	5736	5806	5893	5671	5683	5759	5747	5961	5721	5695	5650	5888	6075	6038	6000	5996	5950	6055	6083	6090	6217	5921	5831	5805	5871	5730	5831
5977	5947	5745	5744	5606	5756	5550	5571	5674	5537	5458	5356	5368	5340	5294	5560	5615	5630	5898	5976	5928	5984	5995	5826	5864	5831	5661	5640	5709	5908	6114	5626	5750	5917	5886	6024	6021	5933	6050	5989	6156	6159	5929	6123	5825	5723	5684	5615	5719	5784
5926	5941	5931	5812	5746	5771	5597	5758	5511	5368	5180	5133	5156	5136	5137	5345	5533	5543	5729	5972	5997	5995	6023	6066	5877	5914	5711	5681	5868	5862	5950	5687	5653	5712	5783	5768	5939	5986	5879	5856	5887	5843	5953	5897	6029	5800	5642	5634	5800	5657
5970	5977	5900	5945	5952	5855	5711	5751	5528	5323	5424	5375	5322	5506	5299	5463	5403	5562	5633	5989	6194	6175	6162	6074	6069	5766	6021	5919	5812	5869	5783	5538	5586	5583	5582	5846	5840	5885	5977	5722	5872	5801	6003	5795	5908	5709	5775	5637	5791	5508
6142	6051	6110	5914	5868	5674	5797	5644	5559	5507	5706	5581	5473	5475	5474	5379	5415	5332	5750	5900	6149	6199	6315	6184	6132	6248	6186	5961	6136	5928	5768	5757	5463	5518	5609	5669	5674	5901	5855	5569	5629	5650	5727	5844	5849	5729	5757	5567	5724	5321
6408	6038	5882	5791	5775	5605	5835	5755	5750	5897	5815	5727	5648	5559	5331	5423	5303	5389	5564	5733	5980	5951	6201	6267	6232	6262	6226	6171	6141	5772	5817	5761	5608	5503	5552	5859	5680	5729	5578	5527	5619	5583	5811	5591	5657	5630	5853	5708	5581	5557
6255	6076	5960	5655	5717	5728	5956	6078	6085	6151	6134	5946	5900	5763	5647	5480	5429	5452	5470	5585	5777	6099	6191	6367	6260	6185	6181	6108	6028	5920	5825	5553	5558	5557	5724	5748	5686	5613	5353	5608	5678	5780	5816	5752	5701	5689	5769	5561	5740	5742
6235	5763	5941	5737	5780	6007	5936	6118	6232	6235	6157	6104	6004	5793	5793	5568	5479	5507	5287	5614	5685	5989	6101	6083	6135	6184	6069	6163	5976	5872	5756	5626	5577	5536	5778	5591	5529	5623	5553	5671	5689	5969	5834	5794	5775	5688	5793	5623	5692	5771
6184	6089	5840	5824	5939	5869	5996	5964	6182	6286	6205	6387	6183	6036	5862	5658	5426	5358	5255	5554	5645	5749	5845	5875	5929	5847	5985	6086	5946	5997	5943	5867	5678	5581	5718	5681	5672	5509	5655	5769	5828	5834	5768	5937	5761	5706	5620	5640	5703	5714
6153	5965	6028	6019	5929	5946	5819	6077	5886	6139	6210	6245	6199	5955	5848	5799	5381	5502	5464	5688	5547	5615	5618	5644	5794	6124	5893	6045	6043	5966	5982	6071	5753	5705	5712	5693	5650	5789	6012	5848	5966	5854	5973	5863	5841	5806	5480	5697	5531	5622
6325	6222	6247	5948	5677	5749	5761	5790	5761	5970	5996	6000	6102	6114	5959	5833	5840	5772	5777	5688	5506	5650	5650	5786	5844	5920	5929	5863	6172	5927	5971	5871	5898	5701	5844	5904	5961	5728	6098	5809	5974	5859	5811	5813	5812	5680	5796	5449	5732	5519
6134	6156	6046	6091	5862	5826	5807	5821	5834	5963	5855	6107	6021	5874	5950	5883	5933	5983	5910	5889	5575	5548	5619	5751	5879	5912	5628	5976	6035	5856	5935	5759	5863	5723	5728	5848	5748	5882	6008	5859	5978	5813	5872	5893	5815	5703	5563	5517	5727	5581
6059	5978	6098	5889	6043	6148	5800	5859	5685	5786	5820	6021	5967	6031	6001	6016	6061	5962	5998	5745	5768	5726	5748	5775	5769	5789	5951	5805	5975	5718	5734	5825	5821	5757	5698	5797	5820	5818	5718	5759	5645	5646	5684	5783	5765	5670	5446	5484	5739	5827
5915	6056	6162	6100	6183	5971	6053	5808	5894	5848	5890	6027	6118	6152	5995	5990	5898	6011	5965	6060	5845	5962	5961	5935	5867	5826	5919	5931	5956	5886	5849	5821	5814	5876	5714	5783	5668	5718	5559	5515	5416	5583	5643	5771	5589	5677	5564	5845	5736	5866
6093	5923	6148	6135	6082	6155	5951	5917	5851	5848	5933	6091	6000	5995	5766	5891	5901	5945	6149	5880	5903	5974	5951	5969	5941	5844	5899	5998	5747	5981	5834	5776	5585	5626	5636	5707	5608	5448	5550	5367	5555	5545	5714	5635	5711	5950	5803	5920	5793	5971
5917	6006	6123	6130	5972	6128	6097	6115	6027	6015	5985	6001	6171	5897	5865	5857	5976	5921	5987	5972	5900	5826	5775	5938	5764	5818	5831	5856	6091	5876	5656	5642	5688	5625	5806	5563	5527	5574	5541	5491	5620	5559	5745	5803	5958	5825	5937	5987	6076	6045
5999	5847	5808	5889	6024	6067	6088	6082	6118	6070	5869	5894	6033	6037	5982	5800	5948	5818	5820	5809	5910	5734	5871	5722	5895	5783	5841	5811	5989	5854	5760	5727	5595	5701	5735	5614	5741	5520	5647	5665	5557	5562	5696	5843	5905	6235	6103	6017	5957	5878
5922	5723	5934	5686	5922	5898	6002	5826	5940	6076	6035	6104	6111	5944	5898	5863	5838	5931	5759	5630	5638	5772	5928	5768	5810	5828	5906	5825	5801	6015	5914	5872	5784	5737	5779	5892	5802	5805	5889	5653	5610	5576	5833	5944	5863	6280	5925	5937	6101	6234
5958	5734	5903	5828	5902	5788	5741	5694	5936	5891	5970	6205	6010	5974	5996	5809	5743	5730	5707	5554	5718	5608	5635	5796	5778	5760	5897	5727	5861	5943	5903	5860	5767	5918	5829	5905	6031	6021	6049	5805	5928	5748	5907	5891	6090	6094	5984	5837	6103	5975
5734	5707	5790	5629	5591	5591	5620	5638	5789	5816	5984	6070	5998	5914	6002	5839	5876	5882	5889	5585	5812	5697	5683	5699	5694	5587	5887	5780	5926	5926	5758	5825	5932	5807	5994	5990	6015	6075	6273	5982	6020	5970	6020	5982	6037	6138	6001	6097	5934	5950
5890	5878	5951	5683	5664	5758	5668	5696	5685	5868	5840	6013	5948	5996	5950	6049	5841	5840	5899	5954	5736	5768	5857	5738	5816	5710	5702	5742	5850	5975	6010	5906	5895	5889	5927	5916	6148	6247	6244	6224	6072	6314	6048	6185	6108	6184	6118	6191	6002	6017
5886	5935	5915	5873	5906	5903	5739	5731	5677	5906	6029	5827	5965	6084	6007	5924	5970	5973	6095	6195	6180	6098	6011	5960	5889	5824	5809	5997	6040	5911	6014	6096	6001	5989	5773	5750	5962	6025	6186	6141	6275	6210	6313	6183	6102	6219	6154	6114	6284	5936
6257	6158	6158	6135	6014	6041	5821	5632	5630	5724	5921	5806	5989	6033	5926	6018	5864	6155	6428	6246	6346	6260	5966	5961	6001	6132	5937	6058	6175	5971	5953	5994	5910	5877	5952	5624	5964	5981	5955	6145	6159	6255	6349	6299	6164	6253	6290	6280	6285	5971
6311	6120	6174	6092	6025	6044	5783	5746	5518	5830	5845	5875	6008	5898	6133	5969	6129	6149	6359	6413	6410	6341	6034	6316	6372	6055	6091	6155	6226	6087	6113	5968	5980	5796	5745	5784	6094	5910	6064	6099	6066	6252	6277	6178	6408	6162	6163	6152	6080	6130
6226	6101	6270	6121	6243	6073	5846	5810	5878	6001	5919	6182	6063	6253	6107	6271	6274	6202	6378	6315	6344	6211	6480	6275	6130	6058	6154	6179	6383	6233	6169	6077	5925	5906	5968	5699	5870	6017	5932	6040	6067	6174	6216	6172	6344	6156	6287	5983	6126	5927
6134	6130	6198	6161	6192	6055	6089	5917	5952	5920	6104	6212	6287	6239	6247	6192	6385	6191	6340	6363	6456	6411	6278	6178	5975	6192	6055	6361	6421	6323	6527	6191	6072	6096	6121	5962	6000	5837	6191	6068	6142	6300	6396	6158	6168	6175	6228	6212	6079	6277
6108	6190	6149	6176	6432	6189	5959	5800	5958	5966	6054	6169	6191	6267	6283	6262	6268	6135	6502	6493	6286	6299	6391	6127	6201	6074	6215	6287	6210	6445	6457	6417	6329	6105	6217	5977	5906	5967	5982	6277	6004	6130	6193	6096	6051	6127	5869	6001	6016	6092
6168	5896	6149	6142	6210	6170	6022	6112	5983	6172	6066	6081	6316	6253	6203	6328	6282	6491	6424	6394	6516	6136	6173	6151	6011	6049	6161	6300	6427	6410	6333	6577	6267	6196	6216	5998	5981	6154	6103	6119	6131	6205	6049	6153	6206	6119	5950	6041	5947	5908
6099	6131	6082	6231	5954	6152	6185	5842	6169	6100	5974	6101	6128	6151	6397	6383	6226	6412	6408	6509	6511	6289	6196	6001	6221	5987	6036	6298	6124	6266	6343	6201	6335	6301	6193	6010	6092	6024	6041	6130	6091	6016	6221	6141	6186	6037	6159	5980	6162	6037
6206	6295	6176	6143	6212	6095	5948	6042	6065	6113	6015	5988	6097	6171	6175	6113	6373	6339	6306	6340	6513	6249	6107	6064	5879	5951	6085	5940	6005	6057	6313	6292	6289	6191	6092	6191	5946	6017	6088	6025	5998	6001	6206	6184	6227	6034	5925	6093	6119	6017
6438	6125	6239	6180	6136	6023	5997	6069	6096	6148	6194	6181	6098	5998	6049	5993	6216	6232	6425	6367	6300	6295	6248	6085	5925	5976	5955	6068	5971	5982	6065	6031	6040	6156	6115	6067	5989	6120	6123	6074	6081	6006	6060	6147	6125	6155	6102	6090	6063	6093
6478	6349	6049	6107	6038	5940	6084	5998	6066	6126	6138	6143	6043	5888	5858	6075	6133	6083	6221	6358	6436	6360	6118	6091	6118	6070	5996	5801	5997	5752	5892	6125	5803	5967	5956	5924	5972	5938	6103	5959	5882	6233	6142	6164	6072	6179	6111	6009	5898	6078
6354	6297	6255	6027	5991	6149	5968	6278	6174	6437	6120	5893	5797	5597	5737	5761	6096	6046	6221	6328	6299	6303	6039	6093	6013	5977	5978	5929	5791	5879	5893	5851	5953	5762	5907	5729	6069	5908	6011	5834	6087	5994	6075	6111	6029	6079	6188	6089	6167	6078
6142	6151	6144	5951	6132	5998	6083	6055	6204	6390	6255	5929	5854	5809	5615	5690	6011	6003	5995	6150	6095	6205	6019	5832	6162	5852	5920	5917	5899	5915	6001	5828	5724	5814	5812	5836	5896	5742	5971	5853	6001	6022	5987	6063	6206	6001	6124	6071	5921	6114
6257	5990	6066	5851	5885	5923	5936	6140	6162	6352	6136	6142	5955	5688	5833	5685	5919	6137	5949	5942	5978	5927	5981	6061	5986	5947	5755	5931	5880	5860	5993	5920	5651	5676	5627	5716	5846	5943	6008	5996	6000	6038	6116	5972	6076	5952	6256	6152	5937	5780
6173	6056	5986	6034	5930	5747	5901	6060	6082	6288	6259	6181	5925	5797	5764	5734	5785	5719	5923	5891	5870	5919	5763	5882	5925	5869	5960	5797	5805	5825	5891	5962	5905	5631	5865	5862	5869	5907	5943	5979	5969	6067	6040	6003	5879	6054	6045	6122	5966	5808
6319	6073	5988	6020	5905	5948	5768	5980	6043	6278	6276	6191	6097	5889	5815	5813	5977	5994	5952	5876	5790	5897	5907	5916	5865	5774	5647	5590	5999	5747	5820	5840	5807	5679	5801	5863	6050	5912	6001	5928	5890	5950	5894	5914	5899	5930	5895	5942	6025	5844
6362	6195	5961	5982	5966	5900	5941	5930	5919	6010	6203	6176	6039	5965	5825	5849	5910	5912	6189	5922	5814	5863	6049	5740	5755	5695	5542	5476	5593	5743	5748	5675	5840	5773	5906	5844	5867	5822	5939	5785	5690	5920	5795	5974	5807	5814	5895	5807	5938	5670
6413	6086	6143	5862	6072	5866	5778	5912	5985	6182	6159	6108	6146	5997	5955	6043	5988	6206	5965	6090	5937	6016	5930	5853	5819	5657	5531	5374	5613	5711	5806	5742	5883	5841	5673	5866	6076	5860	5885	5794	6031	5908	5668	6014	5990	5962	5887	5848	5739	5910
6428	6271	6135	6078	6191	5913	5937	6031	6189	6176	6177	6312	6057	6086	6018	6127	6141	6315	6196	6156	5981	6083	6013	5894	5881	5841	5624	5518	5517	5588	5663	5827	5785	5792	5819	5876	5812	5772	5755	5875	5870	5948	5874	5832	5811	5716	5715	5862	5883	5783
6619	6430	6236	6279	5984	6030	6132	6067	6047	6368	6280	6292	6137	6157	6084	6102	6278	6213	6175	6097	6060	5946	5998	5949	5864	5662	5631	5599	5654	5619	5848	5688	6086	5885	5853	5822	5839	5691	5882	5792	5920	5887	5779	5822	5779	5669	5723	5762	5913	5923
6521	6244	6280	6114	6336	6141	6262	6298	6276	6333	6214	6115	6091	6295	6094	6247	6230	6314	6229	6166	6030	5995	6156	6088	5909	5822	5738	5573	5797	5814	5759	5826	5927	5974	6025	5936	5768	5747	5977	5873	5762	5895	5749	5839	5659	5687	5574	5738	5948	5897
6486	6440	6290	6135	6231	6161	6222	6496	6503	6491	6350	6269	6297	6389	6228	6296	6322	6181	6364	6076	6085	6048	6040	5966	6034	5760	5666	5710	5686	5787	5973	5894	5974	6043	5857	5879	5803	5828	5761	5809	5932	5818	5744	5679	5835	5386	5650	5663	5836	5832
6602	6417	6416	6103	6197	6437	6385	6605	6461	6455	6333	6427	6604	6369	6508	6515	6271	6378	6418	6217	6126	6199	5871	5899	5936	5769	5788	5666	5564	5681	6043	5970	5865	6189	6003	5886	5901	5809	5874	5888	5821	5844	5941	5715	5800	5736	5639	5699	5786	5921
6417	6083	5930	6145	6195	6355	6405	6659	6435	6539	6324	6541	6571	6480	6596	6526	6540	6500	6414	6312	6372	6150	6104	6120	5925	5865	5559	5833	5762	5835	5929	5995	6188	6058	6085	6017	5955	5907	5943	5760	6055	5932	5753	5915	5883	5782	5781	6005	5932	5923
6221	6140	6162	6065	6274	6326	6427	6407	6432	6215	6326	6528	6451	6504	6738	6493	6439	6587	6402	6445	6168	6246	6163	5973	5896	5627	5516	5519	5734	5869	6172	6186	6226	6033	6074	6113	5976	5982	6032	5871	6015	5879	5970	6041	5920	5862	5782	6003	6041	6075
6216	6063	6129	6154	6323	6518	6463	6461	6535	6354	6251	6373	6448	6422	6592	6633	6511	6455	6423	6213	6389	6147	6138	5930	5937	5802	5640	5638	5817	5842	6037	6234	6192	6402	6099	6223	5960	6030	6023	5984	6016	5945	6071	5832	5979	6050	6031	6343	6103	6268
6303	6068	6127	6076	6422	6477	6329	6307	6416	6229	6408	6329	6365	6460	6507	6320	6252	6225	6192	6104	6124	6241	6371	5939	5885	5773	5702	5775	5672	5935	6092	6185	6351	6276	6119	6154	6026	6032	5892	6037	5975	6032	5940	5983	6169	6132	5997	5902	6199	6177
6418	6081	6254	6308	6447	6397	6568	6501	6398	6250	6207	6110	6211	6295	6114	6191	6089	5997	6187	6170	6196	6239	6164	6184	6157	6011	5851	5965	6116	5974	6161	6189	6256	6195	6295	6196	5995	6048	6005	5987	5939	6021	6001	6050	6089	6066	6095	6119	6213	6225
6348	5982	6140	6301	6463	6497	6289	6342	6362	6054	6155	6058	6160	6078	6135	6015	5940	5910	5907	6078	5910	6113	6096	6186	6085	5948	5945	5983	5941	6205	6288	6445	6557	6259	6374	6297	6113	6239	6069	6025	5977	6011	6114	5998	6162	6125	6216	6092	6118	6308
6463	6296	6197	6331	6405	6331	6427	6047	6163	6188	6143	5936	6148	6127	6033	5863	6001	5882	6008	6116	5955	5966	5958	6324	6143	6082	5945	6146	6156	6163	6398	6494	6491	6600	6555	6394	6176	6099	6114	6014	5790	5925	6017	6031	6108	6062	6105	6176	6080	6074
6404	6198	6317	6336	6168	6341	6139	6200	6112	6182	5945	6039	6119	6177	6092	5804	5840	5712	5879	5891	6002	5889	5951	6115	5962	5885	5982	6059	6237	6339	6372	6437	6550	6338	6286	6445	6324	6161	5997	5903	6011	5821	6045	6003	6072	6252	6107	5921	5996	6082
6365	6137	6344	6428	6410	6299	6202	6143	6015	5996	6068	6051	6025	5997	6116	6020	5998	6097	6078	6023	5962	6182	6329	6171	6139	6011	5992	6240	6264	6219	6436	6449	6300	6131	6327	6195	6161	6084	5934	5926	6006	5985	6230	6262	6128	6067	6068	6004	5917	5808
6422	6333	6343	6336	6359	6289	6206	6123	6188	6069	6023	6062	6067	6057	6082	6020	5813	6068	5982	6184	6261	6200	6371	6207	6180	6043	6048	6070	6232	6109	6359	6252	6244	6242	6208	6158	6020	5918	5897	5988	5859	6011	6150	6164	6231	6216	6106	6061	5885	5876
6468	6326	6577	6351	6369	6259	6148	6207	6140	6096	6087	6152	6157	6132	6115	5986	5961	6039	6062	6362	6228	6484	6356	6371	6247	6246	6113	6237	6223	6186	6115	6242	6071	6143	5938	5972	6036	5919	5941	5726	5999	5974	6149	6329	6074	6267	6083	5909	5903	5739
6535	6421	6512	6433	6455	6322	6184	6136	6203	6117	6254	6175	6299	6216	6184	6093	6101	6078	6350	6460	6445	6616	6699	6246	6308	6309	6395	6295	6233	6263	6238	5894	5975	6177	5910	6099	5766	5900	5615	5912	5816	5805	6065	6070	6221	6143	6131	5984	5902	5858
6267	6238	6341	6272	6604	6404	6250	6314	6389	6471	6311	6424	6290	6313	6382	6335	6187	6169	6460	6311	6372	6449	6555	6576	6457	6192	6203	6113	6248	6254	6149	5891	6051	6057	5934	5987	5968	5819	5744	5708	5880	6061	5999	5946	6083	6035	5941	5867	5761	5923
6265	6084	6256	6326	6372	6327	6201	6350	6365	6501	6514	6549	6545	6232	6379	6340	6413	6385	6346	6481	6414	6494	6420	6446	6386	6363	6144	6249	6092	6138	6087	5964	6005	5794	6065	5932	5833	6008	5771	5925	5929	5895	5818	6061	6081	6020	6001	5963	5902	5879
6521	6127	6231	6243	6339	6246	6197	6333	6326	6389	6496	6646	6471	6561	6399	6392	6384	6416	6628	6480	6376	6394	6302	6400	6450	6239	6317	6159	6231	5947	5947	5781	5893	5850	5876	6016	5969	5981	6000	5893	5876	6172	5941	5963	6009	5891	6012	5986	6081	6049
6428	6268	6195	6163	6254	6339	6181	6223	6345	6391	6545	6695	6676	6791	6646	6650	6452	6628	6470	6557	6417	6425	6302	6351	6178	6187	6193	5934	6007	6027	5854	5923	5861	5958	5911	5956	6043	6010	6038	6035	6143	6086	6206	6103	6126	6211	6012	6201	6296	5994
6309	6362	6321	6232	6002	6133	6242	6295	6322	6456	6565	6626	6640	6693	6707	6526	6485	6621	6683	6642	6519	6428	6350	6292	6251	6067	6086	6208	5951	5985	5811	5874	5979	5922	6080	5957	6115	5871	6123	6162	6181	6424	6291	6328	6404	6043	6196	6060	6077	5943
6480	6282	6404	6283	6237	6291	6459	6454	6360	6543	6524	6659	6651	6619	6698	6515	6588	6777	6632	6496	6511	6482	6352	6071	6195	6132	5915	6036	6044	6047	5827	6021	5875	6120	6028	6230	6051	6149	5967	6127	6350	6530	6396	6376	6332	6332	6262	6172	6242	6034
6404	6488	6332	6381	6052	6241	6204	6421	6487	6555	6629	6672	6627	6549	6524	6580	6588	6746	6507	6574	6559	6389	6384	6087	6212	6038	6106	5972	6153	6083	6286	6098	6130	6273	6163	6131	6198	6297	6241	6251	6491	6452	6414	6284	6394	6226	6207	6041	6283	6125
6585	6428	6483	6421	6439	6168	6349	6505	6616	6590	6685	6651	6556	6479	6563	6554	6609	6564	6678	6352	6375	6307	6200	6073	6046	6186	6197	6308	6523	6224	6159	6225	6311	6302	6215	6276	6183	6237	6319	6224	6389	6315	6336	6374	6230	6310	6174	6205	6228	6250
6656	6296	6566	6332	6278	6460	6563	6472	6501	6572	6649	6658	6589	6393	6469	6511	6708	6469	6451	6292	6103	6110	6051	5981	6233	6139	6159	6282	6429	6256	6350	6307	6374	6592	6263	6423	6260	6159	6441	6403	6421	6308	6171	6232	6265	6003	6170	6306	6164	6356
6555	6398	6290	6377	6480	6506	6572	6506	6426	6651	6665	6473	6579	6400	6299	6518	6595	6431	6624	6236	6102	6025	5984	6046	6190	6247	6314	6448	6394	6330	6392	6446	6451	6288	6467	6318	6318	6176	6191	6198	6194	6125	6157	6253	5935	6155	6046	6385	6302	6195
6564	6370	6483	6397	6509	6679	6594	6591	6514	6474	6427	6340	6497	6492	6288	6534	6541	6552	6392	6371	6056	5909	6047	5930	6061	6172	6327	6284	6324	6280	6568	6447	6499	6420	6135	6218	5965	6206	6279	6113	6344	6050	6107	5932	5949	6056	6048	6205	6184	6210
6637	6399	6419	6701	6522	6682	6560	6472	6405	6554	6551	6245	6433	6267	6170	6362	6361	6401	6175	6098	6026	5822	6085	5922	6056	6163	6170	6250	6260	6294	6538	6627	6302	6225	6078	6352	6046	6028	6009	6192	6124	6105	5971	6028	6099	5958	6013	6299	6138	6159
6671	6290	6345	6272	6477	6632	6622	6229	6526	6524	6510	6337	6200	6335	6308	6061	6384	6013	6113	6034	6048	6057	6065	6129	6005	6272	6216	6204	6357	6234	6488	6408	6296	6209	6165	5895	5998	6003	5926	6123	6048	5940	6002	5890	5997	5976	6124	6144	6318	6342
6351	6150	6290	6340	6411	6476	6451	6314	6362	6314	6455	6335	6194	6248	6038	6080	6124	6134	5917	6084	6100	5961	6010	6262	6086	6345	6363	6250	6316	6256	6379	6183	5993	5959	5825	5967	5970	5871	5893	5906	6030	6137	5923	6051	6070	6180	6203	6244	6237	6207
6252	6100	6117	6054	6242	6344	6244	6354	6282	6390	6486	6340	6135	6129	6243	6203	6207	6189	6195	6031	5958	5963	6186	6219	6182	6242	6312	6197	6458	6424	6336	6336	6146	5959	5961	6024	5969	5867	6143	6043	6052	6124	5967	5934	6079	6169	6078	6316	6178	6206
6281	6204	6229	6164	6249	6171	6251	6244	6177	6274	6343	6331	6340	6406	6151	6313	6421	6258	6093	6047	6149	6087	6165	6258	6270	6259	6261	6224	6291	6406	6315	6186	6074	5920	5795	5870	5999	6028	6116	6016	6123	6058	6266	5934	6122	6101	6123	6157	6316	6232
6335	6092	5967	6198	6222	6270	6212	6259	6255	6276	6431	6481	6384	6351	6421	6415	6244	6414	6350	6178	6210	6175	6240	6273	6237	6228	6272	6334	6419	6553	6268	6244	6013	5895	5829	6060	6306	6412	6216	6205	6356	6039	6038	6131	6148	6157	6087	6139	5951	6076
6323	6287	6315	6319	6352	6394	6386	6171	6506	6338	6292	6502	6433	6560	6653	6430	6341	6228	6282	6165	6287	6363	6359	6288	6429	6352	6354	6446	6378	6353	6218	6147	6124	5931	5950	6070	6375	6516	6517	6328	6343	6290	6005	6207	6077	6097	5919	6194	5942	6167
6322	6182	6324	6254	6366	6367	6265	6207	6271	6332	6334	6540	6443	6658	6527	6504	6392	6423	6482	6417	6429	6313	6374	6320	6556	6415	6376	6421	6420	6342	6300	6107	6047	5883	6165	6024	6292	6325	6476	6414	6273	6183	6099	6130	6113	6090	6003	6140	5960	5957
6443	6076	6427	6241	6551	6429	6240	6176	6499	6247	6327	6374	6418	6544	6422	6527	6338	6401	6287	6317	6314	6291	6197	6284	6405	6343	6536	6421	6498	6371	6465	6152	5946	6014	6085	6175	6594	6495	6534	6421	6341	6181	5926	6054	6097	6055	6053	5963	5846	6027
6573	6272	6600	6504	6460	6431	6317	6234	6367	6337	6228	6228	6382	6487	6421	6274	6267	6325	6373	6388	6223	6171	6150	6149	6242	6275	6250	6450	6425	6434	6178	6272	6005	6109	6274	6451	6540	6476	6561	6460	6324	5987	6111	5888	5900	5983	5991	5916	5851	5991
6656	6321	6678	6536	6673	6542	6433	6271	6411	6316	6210	6313	6428	6393	6105	6193	6219	6203	6397	6307	6211	6252	6025	6208	6221	6155	6397	6555	6305	6276	6237	6269	6068	6217	6317	6529	6419	6437	6367	6280	6176	6178	5828	5865	5846	6068	5877	5955	5945	5999
6708	6601	6592	6711	6534	6741	6441	6388	6401	6346	6395	6127	6248	6422	6271	6183	6190	6130	6274	6281	6307	6174	6003	6105	6144	6068	6238	6314	6368	6304	6203	6179	6171	6158	6240	6278	6283	6356	6178	6195	6159	6047	5998	5882	5846	5974	6046	5999	6033	6050
6799	6699	6530	6524	6514	6591	6651	6475	6383	6465	6329	6238	6309	6203	6195	6194	6317	6033	6193	6207	6110	5875	6047	6025	6030	6157	6239	6322	6120	6180	6379	6034	6164	6072	6152	6251	6125	6250	6193	6079	6023	6129	5939	6044	5804	6013	6097	6084	5914	6116
6919	6641	6791	6641	6834	6669	6586	6416	6232	6298	6156	6251	6254	6218	6203	6180	6174	6355	6207	6339	6137	5982	6022	6006	6039	5984	6206	6246	6268	6182	6195	6067	6272	6126	6125	6127	6304	6101	6145	6111	6155	6052	5815	5927	5880	5933	5898	5952	5925	6040
6855	6655	6648	6588	6728	6652	6494	6370	6525	6475	6286	6402	6341	6213	6297	6247	6358	6118	6295	6198	5995	6018	6060	5919	6248	6230	6265	6306	6153	6168	6071	6065	6100	6144	6183	6228	6097	6034	6120	5977	6165	5934	5913	5747	5837	5853	5941	5909	5963	6018
7022	6774	6606	6623	6486	6719	6568	6504	6491	6200	6418	6458	6121	6369	6158	6308	6382	6362	6301	6268	6161	6179	6047	6137	6269	6104	6165	6211	6170	6121	6044	6076	6145	6220	6043	6190	6024	6083	5946	6088	6006	6004	6048	5999	5781	5899	5826	5961	5973	5943
6830	6516	6679	6565	6772	6816	6567	6421	6510	6426	6344	6364	6350	6378	6304	6218	6322	6434	6174	6098	6123	6151	6112	6332	6395	6448	6245	6312	6216	6160	6194	6155	6164	6220	6169	6198	6082	5998	6114	6106	6223	5865	6206	5972	5976	5872	5961	5919	6094	5919
6734	6691	6613	6508	6674	6660	6380	6429	6358	6374	6422	6509	6398	6350	6447	6354	6291	6230	6104	6323	6243	6293	6235	6243	6402	6338	6368	6211	6299	6185	6204	6204	6325	6152	6176	6121	6008	6032	6106	6055	6056	6104	6120	6228	6005	6073	5956	5990	6070	5995
6687	6509	6524	6552	6465	6565	6426	6259	6351	6144	6152	6313	6430	6258	6435	6355	6249	6249	6054	6130	6165	6176	6321	6353	6490	6374	6227	6350	6358	6321	6136	6307	6202	6251	6170	6301	6195	6234	6056	6128	6392	6330	6162	5938	6056	5954	6123	6029	6055	6274
6810	6699	6547	6627	6466	6386	6358	6280	6245	5979	5973	6119	6225	6493	6179	6197	6406	6164	6145	6160	6254	6159	6387	6455	6392	6218	6255	6143	6200	6317	6474	6320	6318	6285	6182	6141	6105	6197	6147	6281	6172	6306	6278	6201	6295	6199	6212	6078	6266	6174
6596	6512	6482	6455	6548	6191	6235	6152	6116	6079	6073	6125	6182	6345	6205	6284	6310	6217	6313	6199	6180	6301	6310	6378	6286	6184	6206	6124	6330	6179	6352	6348	6224	6256	6329	6250	6012	6039	6117	6177	6219	6213	6299	6241	6253	6122	6092	6145	6079	6211
6569	6532	6522	6470	6587	6291	6142	6222	6166	6107	6184	6261	6214	6308	6187	6235	6389	6192	6275	6550	6220	6324	6397	6349	6276	6129	6362	6408	6396	6138	6267	6421	6437	6210	6289	6225	6058	6146	6199	6133	6170	6299	6253	6332	6306	6128	6045	6045	5884	5903
6866	6697	6542	6561	6413	6509	6456	6181	6348	6248	6478	6210	6374	6338	6396	6284	6391	6335	6481	6327	6472	6378	6323	6329	6255	6148	6034	6283	6241	6233	6356	6232	6257	6277	6293	6183	6172	6098	6053	6054	6034	6098	6235	6279	6158	5894	6036	5957	6034	5912
6900	6602	6628	6628	6574	6443	6398	6282	6440	6322	6567	6407	6389	6348	6281	6311	6302	6486	6418	6483	6303	6300	6324	6209	6144	5984	6149	6323	6444	6317	6436	6290	6267	6333	6094	6067	6078	6138	6027	6117	6086	6282	6175	6123	6158	5977	5839	5889	5867	5944
6719	6513	6552	6565	6626	6387	6641	6649	6735	6749	6704	6528	6514	6451	6423	6435	6562	6512	6535	6450	6511	6161	6283	5970	5875	6174	5983	6290	6273	6472	6354	6204	6328	6165	6011	6057	6049	5953	6029	5909	6103	6069	6182	6066	6008	5822	5940	5975	5883	5911
6870	6436	6518	6356	6468	6499	6558	6631	6897	6821	6724	6654	6462	6523	6549	6491	6615	6581	6663	6561	6324	6309	6339	6113	6034	6098	6114	6147	6293	6485	6291	6296	6068	6041	5951	6007	6030	5916	5914	6092	5981	6189	6086	5924	5913	5906	5874	5860	5850	5886
6818	6418	6379	6366	6503	6495	6528	6821	6844	6734	6683	6796	6709	6539	6433	6568	6677	6659	6583	6531	6385	6181	6219	6126	6170	6126	6163	6362	6165	6274	6294	6064	6082	5986	6069	5920	5927	6158	6159	6191	6007	6187	6039	5969	5958	5932	5764	5954	6033	6097
6828	6293	6538	6360	6580	6582	6744	6621	6866	6712	6623	6642	6501	6354	6466	6274	6559	6479	6635	6537	6493	6145	6294	6113	6068	6114	6313	6321	6369	6361	6348	6159	6172	5991	6089	6133	5995	6064	5978	6198	6238	6021	5990	5933	5872	5938	6030	6070	6159	6431
6423	6316	6368	6398	6501	6592	6607	6638	6467	6758	6440	6314	6185	6557	6290	6161	6274	6479	6719	6500	6365	6318	6123	6271	6232	6396	6351	6380	6494	6406	6297	6274	6195	6131	5915	6079	6063	6316	6228	6247	6210	6046	6039	5951	6079	6032	6204	6124	6562	6427
6820	6463	6643	6437	6536	6735	6549	6433	6298	6189	6291	6212	6135	6099	6396	6300	6470	6370	6376	6482	6520	6505	6265	6247	6159	6293	6377	6567	6401	6396	6363	6233	6180	6090	6217	6003	6227	6129	6334	6455	6250	5972	6065	5976	6050	6125	6147	6300	6328	6418
6851	6622	6680	6761	6735	6622	6483	6182	6177	6188	6208	6265	6309	6245	6239	6407	6466	6419	6317	6463	6456	6397	6322	6355	6414	6541	6663	6524	6451	6367	6296	6287	6097	6211	6267	6229	6312	6231	6284	6170	6070	6091	6000	5949	5995	6020	6230	6267	6376	6322
6767	6664	6775	6813	6862	6689	6459	6336	6234	6316	6218	6125	6265	6497	6516	6318	6503	6612	6399	6476	6468	6417	6431	6441	6477	6532	6512	6317	6490	6398	6307	6199	6250	6269	6185	6158	6185	6227	6018	6177	6171	6204	6178	5955	5853	6176	6162	6062	6147	6316
6881	6555	6812	6684	6815	6836	6475	6172	6234	6083	6257	6353	6174	6282	6482	6547	6585	6513	6588	6532	6591	6455	6645	6455	6439	6584	6375	6380	6249	6365	6163	6271	6130	6246	6239	6077	6041	6014	6093	6094	6015	6017	5990	5952	6115	6133	6096	6111	6023	6016
6866	6585	6777	6416	6622	6509	6333	6250	6183	6367	6396	6277	6316	6451	6548	6536	6690	6703	6731	6433	6504	6517	6571	6506	6330	6698	6380	6528	6298	6116	6273	6220	6198	6276	6247	5999	6073	6055	6135	6018	5968	5997	6062	6051	5928	6044	6199	6095	6050	5991
6720	6584	6776	6495	6660	6465	6247	6193	6265	6372	6403	6499	6655	6494	6599	6629	6881	6669	6570	6530	6497	6410	6586	6359	6508	6375	6488	6326	6149	6151	6049	6071	5994	6109	6205	6127	5899	6147	6065	6169	6036	6158	6115	6019	6165	6030	6027	6035	6062	5926
6950	6808	6782	6515	6498	6506	6254	6321	6462	6476	6511	6579	6634	6539	6816	6766	6638	6768	6445	6536	6453	6397	6394	6492	6596	6399	6316	6349	6187	6057	6079	5956	6120	6178	6216	6316	6177	6265	6198	6168	6115	6117	6233	6223	6090	5984	6012	6057	6160	6030
7111	6862	6679	6717	6511	6409	6271	6196	6261	6523	6468	6309	6466	6619	6681	6590	6592	6436	6510	6331	6324	6329	6344	6441	6500	6504	6272	6272	6337	6183	6254	6279	6295	6280	6284	6131	6257	6224	6220	6165	6236	6158	6241	6247	6173	6083	6091	6013	6162	5870
6918	6745	6696	6716	6558	6457	6293	6128	6187	6401	6288	6482	6343	6537	6402	6659	6578	6578	6306	6227	6323	6218	6379	6362	6360	6488	6486	6322	6190	6197	6209	6198	6056	6195	6435	6288	6293	6234	6141	6155	6137	6182	6195	6447	6271	6092	6118	6005	6185	5989
6852	6832	6645	6511	6399	6386	6503	6256	6326	6227	6270	6419	6253	6549	6483	6449	6614	6503	6372	6275	6161	6156	6311	6387	6514	6502	6386	6333	6309	6319	6360	6148	6354	6470	6448	6280	6346	6240	6354	6100	6338	6186	6312	6299	6309	6278	6288	6091	5989	6127
6913	6793	6741	6441	6475	6404	6527	6301	6448	6312	6537	6470	6511	6492	6566	6506	6561	6253	6255	6180	6175	6304	6139	6247	6280	6331	6264	6440	6377	6375	6451	6492	6200	6539	6439	6389	6444	6227	6156	6230	6258	6249	6199	6359	6244	6148	6175	6179	6305	6040
7030	6656	6508	6714	6532	6572	6310	6291	6312	6458	6450	6441	6451	6505	6363	6428	6471	6265	6209	6103	6090	6210	6270	6328	6380	6469	6337	6482	6487	6518	6336	6279	6439	6513	6415	6331	6371	6277	6363	6190	6364	6242	6337	6323	6101	6213	6152	6031	6112	6027
6722	6720	6974	6812	6715	6766	6323	6496	6514	6402	6439	6530	6365	6473	6540	6318	6363	6102	6321	6358	6425	6281	6156	6344	6357	6437	6410	6341	6193	6396	6203	6277	6192	6240	6370	6263	6327	6287	6388	6494	6493	6189	6210	6390	6207	6115	6125	6197	6437	5974
6526	6630	6593	6780	6595	6422	6609	6331	6360	6503	6390	6609	6496	6479	6381	6376	6442	6587	6384	6329	6268	6383	6365	6482	6687	6550	6333	6356	6504	6376	6384	6104	6318	6098	6234	6216	6238	6260	6292	6285	6021	6289	6304	6208	6188	6187	6226	6147	6162	6181
6406	6321	6635	6530	6635	6600	6331	6346	6446	6386	6276	6456	6507	6386	6574	6441	6478	6261	6462	6346	6546	6433	6530	6441	6505	6341	6380	6327	6256	6322	6219	5988	5973	6190	6142	6198	6245	6173	6221	6383	6184	6169	6083	6173	6358	6076	6059	6116	6280	6131
6494	6517	6337	6450	6801	6397	6395	6553	6416	6549	6463	6467	6736	6585	6503	6615	6385	6438	6593	6453	6497	6361	6355	6463	6614	6646	6571	6343	6493	6446	6238	6112	6082	6188	6240	6332	6252	6303	6229	6428	6035	6105	6115	6162	6195	6131	6243	6000	6258	6224
6880	6425	6466	6652	6772	6676	6532	6565	6609	6445	6575	6533	6402	6445	6614	6632	6602	6548	6655	6660	6442	6397	6337	6541	6480	6401	6407	6331	6219	6194	6004	5988	6001	6187	6238	6263	6258	6365	6286	6265	6235	6056	6122	6129	6078	5958	5956	6199	6125	5893
6647	6333	6735	6651	6751	6783	6473	6495	6424	6572	6517	6393	6333	6573	6538	6558	6546	6642	6354	6527	6347	6233	6235	6366	6384	6308	6236	6218	6209	6442	6296	6034	6274	6199	6364	6124	6114	6280	6262	6237	6102	6028	5945	5972	5866	5977	6128	6193	6104	6182
6562	6465	6318	6649	6667	6529	6557	6468	6430	6418	6387	6357	6293	6137	6413	6625	6586	6379	6396	6293	6239	6335	6416	6577	6372	6218	6241	6051	6168	6128	6221	6051	6112	6244	6111	6188	6217	6185	6092	6047	5885	5703	5914	6156	5869	5962	6046	6231	6047	6135
6636	6456	6575	6549	6559	6603	6482	6593	6496	6340	6414	6314	6318	6266	6366	6263	6335	6248	6138	6334	6266	6257	6237	6365	6372	6228	6068	6082	6468	6444	6262	6270	6246	6255	6282	6030	6034	6046	6026	5971	5884	5675	5749	5998	5976	5966	5907	6343	6120	5916
6712	6597	6402	6556	6597	6692	6504	6470	6526	6468	6119	6307	6744	6384	6341	6203	6352	6471	6326	6275	6125	6302	6287	6393	6465	6352	6378	6196	6326	6335	6495	6303	6462	6381	6324	6261	6133	6018	5868	5782	5770	5979	6011	6026	6058	6010	6265	6094	6061	6018
6711	6622	6546	6531	6535	6717	6632	6639	6653	6407	6426	6513	6297	6462	6342	6455	6435	6240	6207	6319	6530	6438	6433	6248	6315	6276	6045	6306	6346	6330	6343	6411	6223	6239	6215	6040	5892	5971	6086	6001	6011	5925	6009	6174	6176	6189	6123	6315	6143	5997
6477	6555	6465	6391	6558	6396	6490	6565	6568	6545	6572	6354	6271	6684	6558	6256	6302	6239	6372	6419	6334	6343	6213	6400	6330	6304	6281	6329	6382	6426	6448	6291	6424	6140	6211	6043	5904	6085	5861	6194	6207	6153	6183	6241	6216	6242	6148	6306	6201	5996
6245	6285	6395	6444	6366	6389	6365	6213	6706	6706	6592	6436	6474	6402	6300	6152	6348	6514	6436	6378	6385	6478	6355	6473	6487	6369	6485	6295	6207	6280	6248	6376	6311	6310	6408	6077	6029	6062	6089	6193	6234	6333	6257	6380	6248	6176	6237	6236	5965	6058
6596	6384	6256	6410	6180	6154	6230	6403	6798	6727	6677	6685	6546	6509	6421	6304	6255	6319	6471	6575	6687	6585	6435	6524	6342	6315	6365	6263	6214	6347	6406	6291	6250	6151	6134	6123	6070	6081	6430	6354	6326	6135	6332	6440	6257	6322	6036	6256	6203	6077
6649	6397	6356	6042	6404	6226	6432	6609	6615	6744	6924	6746	6542	6353	6411	6237	6084	6241	6463	6308	6411	6336	6019	6099	6231	6148	6209	6232	6398	6423	6402	6413	6268	6233	6291	6252	6062	6151	6352	6553	6534	6292	6283	6327	6416	6234	6134	6208	6222	6225
6614	6592	6369	6223	6344	6422	6597	6565	6625	6949	6752	6679	6521	6498	6242	6259	6254	6482	6304	6264	6376	6427	6210	6397	6434	6403	6448	6195	6338	6409	6498	6370	6181	6360	6420	6225	6067	6151	6163	6531	6581	6627	6451	6371	6121	6016	6297	6167	6264	6265
6457	6263	6183	6368	6292	6465	6422	6558	6865	6876	6590	6575	6566	6357	6056	6265	6172	6180	6396	6364	6528	6292	6425	6434	6569	6588	6328	6251	6432	6474	6163	6117	6174	6334	6364	6228	6357	6268	6344	6385	6278	6328	6274	6425	6375	6019	6284	6249	6310	6298
6322	6251	6328	6268	6396	6496	6540	6808	6984	6661	6593	6532	6324	6194	6489	6460	6221	6301	6440	6314	6558	6348	6460	6483	6677	6655	6427	6631	6371	6495	6379	6369	6301	6303	6148	6023	6078	6254	6411	6395	6280	6147	6220	6094	6154	6258	6053	6199	6300	6429
6489	5995	6375	6309	6638	6581	6613	6764	6700	6643	6691	6575	6391	6550	6459	6371	6453	6437	6541	6617	6463	6628	6493	6492	6837	6839	6646	6597	6511	6671	6563	6415	6285	6210	6348	6247	6191	6201	6369	6325	6547	6403	6311	6334	6177	6205	6047	6354	6233	6272
6693	6467	6473	6569	6590	6463	6817	6622	6617	6659	6506	6359	6359	6423	6445	6226	6374	6581	6594	6590	6568	6342	6522	6572	6726	6714	6818	6696	6498	6609	6340	6406	6215	6458	6301	6339	6328	6502	6261	6305	6120	6293	6449	6244	6250	6217	6004	6090	6191	6095
6584	6752	6548	6555	6579	6538	6520	6302	6453	6544	6410	6319	6352	6472	6208	6352	6509	6520	6365	6465	6589	6656	6526	6622	6667	6740	6541	6507	6333	6432	6302	6259	6204	6134	6406	6411	6592	6611	6355	6306	6234	6176	6251	6427	6321	6233	6111	6294	6197	6369
6675	6624	6611	6630	6644	6548	6323	6263	6366	6409	6283	6425	6347	6231	6251	6457	6328	6430	6524	6552	6572	6706	6424	6669	6579	6432	6452	6451	6300	6252	6313	6226	6094	6155	6362	6461	6446	6444	6415	6221	6128	6168	6187	6339	6288	6033	6139	6128	6321	6081
6751	6800	6742	6617	6496	6372	6242	6404	6235	6330	6451	6458	6467	6423	6482	6389	6215	6291	6479	6496	6428	6353	6407	6440	6463	6653	6493	6518	6537	6388	6501	6309	6587	6384	6469	6274	6350	6250	6195	6363	6206	6284	6060	6291	6379	6093	6307	6166	6221	6124
6850	6695	6590	6648	6578	6369	6522	6376	6506	6491	6541	6312	6476	6605	6513	6550	6369	6577	6598	6549	6360	6383	6464	6492	6463	6687	6635	6510	6728	6593	6551	6681	6694	6594	6560	6491	6293	6168	6114	6020	6353	6247	6132	6274	6175	6413	6164	6113	6237	6333
6935	6945	6839	6809	6530	6321	6348	6414	6430	6626	6762	6428	6739	6718	6538	6441	6434	6579	6455	6284	6151	6231	6361	6679	6653	6726	6682	6507	6556	6486	6643	6779	6610	6753	6737	6557	6410	6210	6004	5962	6124	6305	6398	6273	6161	6228	6288	6342	6168	6188
6875	6782	6746	6760	6651	6487	6472	6238	6514	6553	6382	6408	6782	6490	6501	6463	6522	6479	6244	6140	6269	6235	6696	6567	6728	6770	6670	6459	6634	6599	6642	6618	6685	6573	6543	6524	6437	6223	6100	6040	5963	6161	6241	6387	6307	6214	6438	6429	6203	6369
6892	6624	6447	6633	6233	6488	6524	6219	6468	6511	6447	6603	6561	6731	6428	6557	6542	6207	6211	6262	6276	6535	6537	6651	6574	6491	6314	6469	6467	6406	6192	6408	6533	6521	6368	6300	6271	6253	6012	6135	6103	6326	6400	6484	6335	6215	6408	6566	6332	6342
6778	6391	6508	6672	6363	6522	6211	6163	6368	6392	6487	6731	6813	6800	6534	6611	6494	6406	6225	6220	6436	6531	6539	6384	6326	6481	6327	6238	6243	6354	6337	6551	6322	6539	6437	6431	6282	6361	6233	6207	6125	6287	6283	6375	6416	6197	6450	6416	6454	6284
6957	6513	6737	6640	6475	6676	6308	6422	6548	6380	6460	6843	6879	6780	6689	6757	6622	6179	6338	6483	6565	6649	6558	6425	6435	6441	6178	6118	6234	6335	6267	6162	6358	6276	6318	6408	6387	6434	6428	6450	6180	6241	6367	6480	6460	6341	6132	6263	6302	6192
7106	6830	6815	6759	6610	6591	6321	6373	6385	6663	6690	6891	6688	6699	6764	6914	6680	6312	6472	6451	6672	6656	6600	6460	6239	6303	6225	6134	6174	6210	6205	6234	6254	6248	6220	6401	6314	6374	6271	6356	6427	6254	6258	6509	6634	6426	6312	6439	6389	6216
7188	6745	6799	6752	6780	6495	6487	6413	6476	6566	6755	6794	6562	6659	6926	6890	6636	6487	6450	6682	6701	6491	6364	6291	6351	6412	6182	6304	6104	6255	6142	6166	6145	6098	6308	6309	6172	6435	6417	6350	6347	6208	6249	6444	6595	6530	6333	6305	6439	6332
7079	6705	6703	6563	6401	6545	6245	6447	6414	6398	6813	6922	6751	6899	6745	6777	6588	6540	6605	6757	6583	6625	6427	6428	6287	6337	6249	6477	6381	6390	6259	6172	6293	6252	6265	6216	6312	6376	6341	6213	6151	6185	6355	6489	6479	6509	6283	6220	6382	6134
6805	6541	6668	6456	6742	6414	6404	6524	6442	6652	6867	6893	6829	6977	7180	6895	6697	6623	6475	6667	6455	6429	6282	6432	6379	6493	6398	6279	6220	6400	6328	6182	6213	6182	6165	6054	6028	6263	6273	6253	6332	6246	6299	6497	6613	6614	6264	6414	6407	6367
6886	6412	6596	6549	6629	6528	6429	6580	6550	6636	6784	6731	6880	6895	6932	6860	6806	6809	6789	6829	6650	6321	6397	6426	6392	6246	6150	6230	6268	6318	6285	6239	6344	6113	6129	6079	6129	6255	6290	6460	6299	6369	6313	6449	6690	6539	6545	6284	6310	6342
6854	6265	6761	6557	6800	6601	6507	6620	6542	6604	6740	6929	6687	6757	6899	6950	6769	6636	6749	6687	6518	6224	6059	6245	6294	6118	6291	6128	6087	6139	6178	6247	6076	5969	6234	6160	6053	6315	6342	6354	6361	6389	6551	6308	6609	6632	6191	6414	6461	6349
6527	6409	6554	6261	6750	6666	6534	6585	6632	6744	6968	6840	6701	6805	6934	6591	6501	6656	6510	6647	6574	6494	6201	6007	5984	5956	6003	6390	6109	6183	5922	6155	6153	6196	6203	6100	6318	6261	6383	6571	6507	6458	6302	6565	6440	6310	6307	6176	6491	6215
6910	6422	6643	6361	6721	6758	6564	6623	6523	6511	6975	6913	6819	6728	6981	6946	6655	6533	6566	6722	6436	6453	6189	6193	6172	6016	6145	6076	6199	6331	6206	6307	6178	6083	6159	6172	6225	6496	6411	6760	6497	6633	6520	6624	6609	6388	6328	6442	6368	6474
6728	6704	7032	6797	6897	7004	6701	6789	6822	6650	6862	6835	6572	6678	6724	6918	6628	6636	6831	6664	6757	6530	6207	6224	6078	6153	6301	6306	6243	6070	6175	6254	6237	6207	6145	6315	6280	6595	6562	6601	6516	6518	6489	6651	6630	6547	6374	6422	6578	6457
7030	6822	7150	6980	6951	7183	7065	6904	6946	6549	6806	6808	6712	6585	6882	6675	6733	6522	6647	6713	6629	6502	6449	6292	6565	6276	6293	6242	6256	6397	6349	6079	6237	6131	6401	6273	6320	6511	6421	6493	6542	6326	6454	6495	6601	6393	6284	6673	6560	6533
6834	6706	7080	7109	6872	7009	6925	6798	6897	6764	6558	6624	6818	6545	6836	6863	6942	6724	6384	6481	6616	6661	6598	6524	6482	6355	6388	6448	6382	6251	6300	6193	6366	6236	6444	6485	6454	6531	6705	6357	6505	6382	6487	6451	6191	6219	6487	6705	6451	6646
6861	6686	6643	6824	6803	6814	6969	6625	6688	6447	6398	6512	6537	6413	6714	6714	6702	6551	6416	6265	6202	6547	6553	6558	6608	6486	6478	6475	6297	6475	6366	6345	6479	6364	6379	6555	6773	6510	6537	6436	6375	6389	6631	6398	6518	6429	6554	6614	6403	6438
6897	6613	6697	6954	7009	6858	6717	6363	6454	6446	6375	6463	6378	6418	6613	6645	6884	6673	6491	6366	6273	6484	6390	6566	6682	6775	6645	6479	6484	6546	6602	6501	6422	6167	6516	6588	6594	6613	6582	6379	6555	6234	6461	6580	6460	6526	6706	6777	6435	6476
6955	7041	6721	6846	7057	6919	6853	6775	6529	6647	6533	6428	6474	6401	6487	6584	6672	6536	6372	6291	6262	6458	6583	6390	6632	6691	6849	6768	6756	6582	6566	6680	6520	6385	6467	6814	6616	6604	6558	6400	6584	6537	6376	6497	6300	6481	6858	6668	6479	6537
7376	7166	6935	6845	7159	7092	6860	6961	6674	6695	6802	6725	6672	6735	6572	6649	6372	6368	6327	6443	6335	6315	6292	6359	6629	6835	6754	6798	6757	6723	6665	6609	6645	6812	7045	6948	6985	6712	6720	6876	6782	6644	6785	6420	6588	6697	6832	6449	6531	6486
7242	6972	7043	6935	7014	6962	6739	6725	6694	6797	7002	7044	6843	6945	7151	6639	6445	6351	6483	6379	6407	6320	6339	6388	6677	6819	6762	6807	6557	6466	6491	6840	6944	6847	6913	6690	6731	6925	6933	6985	6836	6834	6659	6862	6798	6796	6526	6688	6547	6631
7129	6805	6829	6742	6670	6587	6552	6582	6770	6734	6723	6836	6641	6663	6716	6602	6380	6262	6248	6473	6425	6577	6658	6649	6795	6526	6454	6731	6522	6609	6762	6719	6550	6700	6554	6871	6837	6928	6911	6882	6679	6685	6384	6739	6815	6781	6720	6873	6753	6610
7110	6691	6676	6752	6849	6628	6670	6393	6693	6377	6355	6353	6350	6329	6610	6583	6548	6374	6287	6357	6577	6755	6740	6915	6966	6622	6490	6768	6662	6700	6687	6547	6357	6655	6684	6771	7021	7128	6937	6873	6490	6595	6711	6655	6714	6685	7011	6825	6614	6491
7072	6788	6669	6838	7055	6682	6826	6642	6683	6725	6303	6407	6601	6339	6449	6505	6613	6628	6570	6479	6417	6600	6828	6988	6911	6978	6903	6842	6675	6667	6768	6579	6503	6612	7076	7104	7160	7132	6955	6836	6847	6803	6919	6680	6595	6460	6757	6951	6754	6621
6912	6806	6735	7039	6764	6732	6854	6912	6548	6710	6542	6311	6417	6460	6574	6505	6669	6610	6559	6594	6586	6505	6720	6829	6787	6957	6949	6952	6929	6803	6728	6730	6919	6928	6991	7142	6888	6747	7006	6614	6845	6810	6762	6737	6879	6817	6688	6783	6798	6767
6955	6890	6964	6744	7012	6856	6909	6920	6515	6463	6602	6517	6642	6569	6681	6482	6353	6363	6601	6485	6480	6689	6722	6804	6642	6711	6696	6734	7049	6827	6680	6671	6907	6951	6651	6714	6561	6338	6316	6431	6237	6410	6392	6752	6851	6812	6636	6514	6879	6838
7007	6695	6878	6981	6738	6820	6501	6525	6556	6251	6260	6404	6590	6473	6708	6763	6721	6414	6397	6365	6706	6628	6825	6745	6817	6801	6858	6558	6565	6659	6598	6817	6774	6718	6756	6627	6562	6543	6247	6315	6316	6144	6346	6429	6735	6715	6747	6567	6530	6709
6765	6679	6929	7022	6750	6577	6517	6155	6284	6353	6371	6630	6758	6883	6730	6939	6979	6615	6435	6350	6334	6448	6465	6691	6856	7071	6894	6810	6674	6670	6612	6898	6720	6377	6653	6855	6782	6901	6879	6876	6853	6764	6689	6417	6290	6525	6741	6527	6348	6767
6773	6731	7065	6494	6756	6498	6454	6310	6444	6458	6319	6194	6462	6797	6755	6964	6899	6664	6758	6658	6476	6376	6721	6589	6858	7047	6751	6627	6768	6877	7174	6936	6685	6541	6967	7084	7205	7373	7383	7231	7357	7346	7006	6733	6395	6475	6620	6665	6300	6432
7086	6846	6970	6845	6780	6635	6527	6478	6371	6329	6348	6665	6540	6728	6959	6875	6695	6680	6630	6676	6635	6787	6620	6819	6964	6684	6614	6513	6620	6758	6666	6482	6271	6413	6789	7129	7340	7036	6687	6294	6204	6678	6928	6977	6880	6468	6498	6662	6682	6410
7116	6859	6979	6946	6685	6966	6778	6503	6510	6412	6381	6459	6663	6667	6838	7133	7172	6837	6785	6746	6786	6830	6997	7143	7199	7125	6719	6399	6433	6746	6735	6340	6301	6576	7179	7160	7101	6282	5379	5352	5312	5542	6302	6662	6848	6453	6440	6688	6497	6322
7086	6766	6709	6729	6907	6573	6649	6423	6306	6538	6476	6683	6741	7016	7004	6814	6914	6863	7065	7079	6956	7036	7092	7115	7418	7046	6924	6832	6875	6958	6770	6522	6340	6961	7377	6851	6039	5340	5100	5602	5912	5452	5628	6332	7048	6505	6242	6380	6484	6497
7074	6616	6759	6664	6604	6352	6326	6301	6185	6235	6558	6644	6765	6798	7163	7065	6984	6970	6957	7269	7345	7305	7069	7067	7025	7126	7075	6674	6714	6609	6601	6499	6507	6859	6990	6514	5691	5312	6042	7078	6992	5332	4839	6123	6905	6702	6044	6375	6781	6274
6889	6680	6702	6743	6487	6236	6176	6158	6401	6594	6437	6901	7083	6934	6947	7013	6958	7089	6949	7159	7227	7185	7136	7032	7062	6938	6943	6923	6828	6756	6490	6430	6549	6720	6791	6496	5557	5282	6047	6789	6339	4716	4624	6113	6781	6378	5987	6388	6475	6166
7060	6715	6703	6696	6324	6357	6300	6267	6268	6433	6687	6676	6697	7111	7033	6895	6873	6773	6787	6824	7145	7191	7005	6951	7025	6997	6899	6662	6921	6548	6570	6340	6544	6661	6735	6308	5810	4923	5151	5125	4659	4300	5042	6337	6908	6217	5807	6173	6097	6080
7027	7062	6928	6824	6823	6452	6431	6562	6552	6731	6821	7051	6946	6800	6710	6831	6584	6659	6748	6769	7105	7134	7239	7161	7093	6715	6801	6618	6656	6604	6415	6297	6221	6537	6604	6599	6310	5509	5055	4734	4474	4915	5898	6834	6477	5716	5938	6372	6151	5674
7104	7018	6839	6636	6544	6562	6596	6655	6516	6841	6644	6714	6879	7184	6915	6760	6729	6645	6372	6359	6791	6991	7075	7218	7196	7014	6662	6737	6634	6789	6589	6177	6287	6335	6563	6842	6671	6055	5944	5726	5842	6594	7122	6768	5959	5575	6068	6202	5758	5899
6961	6862	6607	6601	6700	6572	6616	6622	6560	6393	6722	6707	6822	6805	6752	6762	6885	6562	6482	6546	6797	7013	6983	6948	7065	6879	6714	6581	6381	6685	6513	6382	6216	6369	6273	6555	6885	6541	6738	6903	6871	6945	6591	6128	5878	5803	6325	5980	5942	5977
6896	6695	6664	6725	6523	6625	6773	6742	6623	6673	6710	6852	7024	6833	6790	6773	6533	6581	6461	6366	6573	6687	6973	6997	7166	6847	6478	6405	6475	6461	6659	6506	6427	6495	6319	6272	6623	6700	6539	6533	6320	6320	5899	5601	5830	6163	6697	6019	5942	5995
6880	6464	6794	6295	6624	6671	6651	6548	6276	6413	6585	6773	6957	6998	7085	6734	6740	6567	6467	6324	6568	6798	6892	6846	6879	6883	6598	6467	6423	6591	6606	6596	6459	6409	6165	5968	6056	5943	5819	5961	5932	5633	5750	5939	6478	6404	6313	5913	6193	6203
6812	6557	6354	6611	6805	6898	6579	6451	6596	6572	6854	6893	6798	6860	6645	6879	6934	6676	6613	6397	6560	6900	7203	7052	6788	6833	6726	6227	6145	6379	6420	6221	6483	6357	6319	6125	6260	5968	5723	5680	5825	5803	6280	6500	6560	6206	6114	6085	6165	6004
6647	6597	6735	6657	6902	6741	6457	6552	6348	6552	6830	6932	6987	7131	6906	6935	6804	6766	6961	6846	6637	6469	6946	6930	7044	6583	6380	6499	6311	6435	6530	6401	6180	6503	6458	6356	6240	6156	5905	6181	6248	6296	6398	6159	6010	6116	6191	6032	6196	6052
6838	6588	6513	6572	6330	6316	6229	5967	6296	6408	6414	6775	6874	7067	7239	7180	7114	6857	6636	6624	6593	6943	6947	7022	6855	6590	6276	6337	6560	6394	6374	6226	6012	6421	6294	6181	6336	6322	6297	6156	6017	6092	6102	6023	5976	5842	6102	6231	6184	5972
6561	6478	6488	6394	6623	6331	6351	6447	6480	6592	6830	6722	6670	6934	6871	6822	6851	6891	6703	6514	6439	6785	6930	6799	6614	6565	6553	6085	6339	6426	6433	6285	6160	5957	6194	6003	6148	6015	5883	6021	5903	5775	5908	5829	6066	6125	6180	5968	6111	6058
6766	6786	6682	6671	6652	6562	6630	6869	6919	6842	6995	7047	7201	7240	7073	6727	6716	6559	6552	6783	6645	6535	6757	6901	7101	6319	6200	6375	5995	6346	6634	5996	6252	6380	6185	6155	6277	6354	5861	5968	5796	5889	5914	6042	6183	6080	6008	5923	5954	5949
7038	6822	6824	6629	6572	6645	6461	6564	6681	6697	6945	6900	7198	7481	7322	7244	6719	6487	6454	6822	6879	6644	6642	6748	6980	6417	6093	6062	6175	6142	6329	6287	6110	6444	6296	6062	6194	6296	6023	6213	6063	6066	6090	5889	6144	6111	6035	5961	5934	5934
6959	6610	6475	6599	6562	6418	6417	6635	6578	6776	6574	6712	6904	6935	7117	7088	7162	6859	6518	6356	6518	6905	7002	6750	6565	6469	6246	6077	6105	6372	5906	6161	6017	6022	6271	6069	6161	6107	6086	6009	5976	6096	5994	5846	6086	5848	6168	6022	5991	5934
6720	6397	6707	6571	6798	6873	6597	6814	7121	6864	6888	6941	6656	6710	6618	6635	6837	6766	6744	6546	6536	6623	6816	6833	6314	6099	6308	6187	6225	6424	6138	5804	5996	5849	5895	6014	6016	5814	5721	5840	5726	5916	6058	5871	6190	6252	6095	5962	5889	5967
6605	6825	6974	6981	6850	6872	6794	6826	6925	6942	7187	7210	6923	6997	6690	6703	6627	6645	6579	6697	6680	6480	6629	6776	6613	5998	6075	6217	6266	6221	6278	5911	5987	6127	5882	6133	5899	5740	5632	5908	5736	6070	6092	6207	6353	6239	6192	5910	6041	5998
6934	6991	6896	6955	6512	6630	6403	6496	6719	6696	6737	6950	6973	7181	6976	6970	6674	6349	6436	6613	7032	6900	6643	6619	6582	6436	6049	6219	6465	6128	6056	6159	5995	6416	6018	6165	6134	5751	5995	5964	5860	6011	5993	6168	6175	6190	6207	6062	5976	6117
6814	6694	6529	6366	6071	6142	6018	6373	6246	6648	6479	6492	6941	7132	6991	7340	6837	6583	6328	6539	6806	7188	6819	6438	6488	6711	6462	6290	6675	6332	6122	6332	6155	6081	6323	6124	6268	5874	6186	5902	6093	6049	5967	5976	5941	6236	6160	6263	6326	6196
6516	6245	6248	6218	6294	6179	6229	6558	6474	6624	6549	6643	6568	6720	6868	6866	6939	7045	6530	6393	6656	6929	7153	6491	6146	6603	6778	6497	6454	6630	6369	6635	6554	6190	6347	6059	6082	5918	6078	5924	6131	5986	6083	5927	5971	6332	6331	6339	6138	6257
6519	6159	6433	6552	6740	6603	6709	6660	6802	6786	6901	7106	6869	6589	6696	6578	6587	6919	6904	6732	6433	6614	7011	6811	6300	6320	6643	6376	6245	6687	6739	6515	6499	6057	6293	6281	5971	6108	5981	6135	6020	6114	6114	6146	5874	6204	6168	6063	6292	6086
6877	6566	6900	6788	7038	7022	7005	7131	7199	7264	7350	7380	7241	6793	6711	6247	6181	6607	6883	6887	6641	6479	6770	7037	6679	6208	6507	6637	6372	6703	6892	6434	6552	6310	6138	6271	6012	6240	5942	6073	5946	5994	6121	6025	5853	5987	6027	5942	6303	6263
7138	7119	7108	6957	6892	6904	7021	6827	7173	7175	7447	7343	7257	7120	6804	6433	6332	6270	6555	6969	7122	6725	6622	6746	6955	6252	6118	6637	6445	6574	6729	6158	6343	6599	6150	6282	6095	5927	5775	6011	5931	5994	6207	5931	5839	5930	6028	6008	6115	6112
7265	7076	7174	6879	6634	6579	6496	6723	6953	6941	7178	7345	7246	7592	7145	6888	6569	6310	6583	7103	7305	6938	6460	6457	6605	6316	6008	6380	6556	6022	6333	6130	5958	6279	6079	6130	6105	5943	6008	5941	5822	5924	6001	6089	6016	5883	5915	5977	5835	5894
7407	6928	6841	6560	6428	6286	6217	6335	6691	6489	6799	7027	6978	7376	7343	7019	6953	6649	6506	6995	7082	7028	6251	6093	6331	6681	6138	6163	6489	5973	5888	6273	5975	6171	6191	6055	6084	5691	6275	5797	5994	5928	6116	6189	5890	6027	5978	5904	5942	6042
7153	6698	6361	6262	6244	6146	6221	6111	6382	6376	6495	6696	6839	7222	7274	7289	7482	7141	6642	6622	6992	6930	6355	5905	6398	6917	6484	5988	6150	5996	5962	6167	5965	5883	6246	5956	5994	5832	6133	5885	6048	5942	6158	5914	6112	6125	6061	5884	5763	6118
6921	6437	6111	6116	6171	6257	6468	6295	6226	6302	6154	6378	6206	6653	7036	7220	7522	7192	6540	6340	6522	6902	6665	6145	6351	6853	6410	5939	6167	6201	5787	6076	5809	6097	6392	5873	6127	5925	6138	5896	6112	5958	6127	5756	6192	6068	6140	5991	5889	6040
6791	6303	6103	6069	6158	6199	6310	6236	6404	6281	6134	6173	6144	6307	6774	7237	7321	7159	6555	6444	6421	6901	6944	6614	6280	6631	6557	5958	6273	6328	5697	6035	6171	5967	6329	5900	6333	5922	6112	6039	5993	6048	6042	6080	6361	6219	6437	6159	6172	6228
6509	6296	6044	5945	6182	6238	6310	6219	6443	6297	6116	6090	6118	6491	6637	6949	7251	7114	6825	6384	6559	6910	6992	6385	6145	6545	6819	6213	6282	6587	5994	6330	6226	5848	6249	6100	6119	5900	6194	6067	6119	6199	6246	6186	6382	6422	6309	6287	6114	6301
6520	6052	6029	6101	6458	6395	6333	6259	6325	6404	6302	6081	6112	6518	6488	6959	7105	7070	6888	6325	6354	6631	6770	6628	6102	6754	7025	6460	6250	6647	6279	6458	6410	5910	6473	6101	6156	6217	6087	6129	6070	5920	5991	6115	6399	6447	6420	6350	6347	6336
6544	6144	6123	6049	6491	6415	6625	6345	6493	6467	6239	6133	6017	6246	6245	6681	7022	7119	6921	6447	6324	6710	6798	6602	6411	6877	7165	6471	6309	6678	6176	6161	6394	6082	6375	6227	6323	6065	5854	6214	5781	6044	6044	6098	6373	6187	6462	6168	6339	6263
6725	6263	6309	6325	6539	6437	6570	6479	6567	6346	6245	6060	6078	6200	6449	6507	7039	7271	6819	6481	6265	6817	7150	6649	6432	6672	7120	6450	6393	6677	6085	6327	6562	6003	6258	6278	6527	6280	6105	6109	5964	6252	5951	6115	6169	6044	6194	6282	6208	6297
6660	6323	6311	6414	6625	6584	6436	6301	6400	6168	6042	5959	6031	6164	6427	6862	7042	7176	6770	6233	6390	7036	7003	6805	6322	6828	7171	6393	6220	6641	6372	6213	6560	5974	6537	6362	6210	6321	6057	6163	5970	6108	6086	6060	6123	6202	5978	6039	6166	6082
6655	6088	6220	5998	6285	6264	6309	6280	6073	6146	5866	5855	5891	6060	6460	6870	6927	6996	6595	6073	6264	6835	7125	6791	6452	6671	6747	6353	6239	6712	6156	6216	6554	6116	6500	6241	6317	6163	6124	6145	5860	5791	6103	5806	6007	5891	6041	5997	6097	6208
6588	6255	6078	5962	6052	6067	5955	6038	5981	5956	5950	5999	6074	6270	6663	7132	7162	7027	6693	6113	6581	6946	6947	6502	6130	6514	6664	6270	6413	6642	6055	6479	6505	6170	6464	6278	6285	6320	5948	6099	5887	5923	6005	6029	5796	5947	5731	5897	6016	6255
6993	6312	6130	6136	6032	5980	6060	5731	5738	5808	5984	6266	6395	6580	7283	7241	7219	6952	6395	6282	6359	7003	6756	6250	6308	6807	6624	6119	6471	6512	6162	6441	6440	6180	6613	6203	6422	6340	6095	6097	6104	6022	5968	5806	5937	5798	6089	6098	6309	6301
7145	6573	6399	6129	6202	5857	5895	5727	5944	5989	5967	6075	6411	6881	7139	7366	7142	6677	6387	6271	6727	6923	6806	6441	6496	6791	6339	5965	6537	6408	5956	6474	6291	6400	6630	6155	6523	6120	6360	6133	6217	5949	6081	5780	6039	5841	6173	5955	6086	6181
7266	6965	6799	6378	6271	6127	5841	5889	5798	6119	6132	6231	6751	6999	7492	7415	7007	6593	6342	6557	6965	6879	6421	6264	6557	6579	6234	6160	6591	6064	5998	6386	5997	6318	6542	6135	6518	6376	6503	6010	6226	6143	6094	5932	5979	6267	6090	6252	6185	6299
7239	7097	6698	6395	6388	6178	5961	5930	5976	6115	6299	6503	6900	7119	7022	6906	6781	6217	6293	6870	6960	6762	6195	6425	6900	6549	6087	6204	6493	6013	6089	6184	5888	6353	6127	6276	6507	6231	6350	5977	6084	6056	6116	6056	6129	6138	6129	6286	6177	6252
6821	6868	6881	6852	6496	6236	6299	6120	6343	6595	6933	6855	6988	7067	6813	6372	6365	6288	6621	6957	7048	6505	6340	6572	6728	6393	6259	6599	6428	6015	6187	6104	6000	6110	5925	6334	6075	6086	6142	5940	6093	6136	6162	6371	6141	6313	6163	6223	6307	6449
6765	6749	6706	6673	6774	6588	6713	6520	6676	6676	6784	6918	6784	6472	6459	6188	6156	6468	6602	6732	6669	6321	6229	6803	6676	6274	6294	6661	6274	6010	6237	5853	5815	6044	5884	6237	5913	6243	6145	6199	6079	6380	6418	6347	6177	6092	6201	6304	6405	6436
6364	6357	6458	6597	6650	6603	6648	6880	6825	6842	6637	6690	6316	6260	6025	6110	6313	6740	6739	6583	6273	6214	6591	6731	6128	6159	6484	6542	6266	6426	6257	6010	6277	5864	6120	6346	6059	6226	6132	6376	6337	6464	6419	6390	6120	6354	6294	6404	6699	6576
6533	6257	6164	6051	6312	6228	6261	6458	6596	6685	6292	6137	6078	6017	5918	6167	6634	6521	6404	6202	6177	6371	6666	6597	6302	6284	6633	6439	6443	6619	6359	6203	6285	6111	6344	6155	6290	6532	6263	6391	6344	6451	6268	6362	6289	6277	6478	6456	6489	6563
6597	6403	6116	6036	5902	5785	5889	6129	6116	6221	6179	6129	6091	6097	6173	6346	6358	6058	6049	6060	6317	6677	6328	6188	6362	6558	6460	6459	6741	6416	6056	6290	6129	6068	6454	6219	6293	6391	6351	6452	6519	6385	6609	6453	6370	6413	6484	6559	6550	6564
7137	6628	6563	6259	5835	6023	6049	6053	6190	6323	6335	6191	6170	6251	6182	6025	6118	5992	6042	6170	6657	6401	6197	6166	6402	6745	6452	6373	6518	6243	6440	6292	6037	6333	6203	6320	6397	6465	6477	6273	6460	6459	6686	6331	6525	6408	6397	6444	6622	6948
6602	6417	6556	6474	6448	6317	6404	6552	6476	6666	6463	6505	6308	6231	6042	5917	5835	6072	6290	6493	6386	6284	6257	6471	6466	6179	6273	6490	6668	6334	6526	6389	6290	6444	6287	6483	6525	6691	6637	6415	6710	6659	6631	6391	6379	6293	6421	6497	6678	6878
6253	5990	6019	6069	6359	6472	6376	6471	6488	6702	6326	6164	6055	5971	5785	5884	6042	6287	6388	6345	6018	5907	6269	6524	6245	6251	6215	6376	6318	6527	6573	6507	6404	6413	6628	6499	6411	6561	6858	6687	6684	6562	6509	6450	6445	6434	6593	6581	6546	6649
6376	6084	5969	6131	6068	6224	5988	6010	6082	6172	5992	5912	5842	6083	5958	6148	6466	6531	6263	6189	6222	6211	6186	6054	6222	6464	6629	6321	6440	6554	6509	6581	6318	6320	6504	6358	6392	6450	6439	6564	6458	6644	6468	6378	6374	6443	6527	6243	6552	6515
6680	6517	6408	6271	6274	6064	6133	6125	6122	6123	6063	5943	6091	6095	6384	6151	6371	6222	5937	6010	6272	6405	6115	6090	6225	6484	6517	6578	6766	6596	6410	6785	6402	6489	6568	6346	6370	6423	6498	6381	6558	6603	6408	6280	6607	6315	6402	6436	6626	6689
6442	6490	6674	6533	6503	6495	6448	6467	6297	6232	6328	6098	6128	6075	6179	6167	6059	6161	6428	6365	6112	6059	6056	6250	6279	6188	6301	6436	6378	6365	6619	6572	6418	6748	6489	6484	6470	6479	6409	6424	6373	6160	6431	6225	6353	6379	6244	6406	6292	6433
6490	6162	6318	6277	6366	6276	6263	6393	6045	6178	6087	6035	6098	6033	6051	5996	6316	6387	6282	6262	6116	5990	6067	6193	6062	6109	6334	6384	6431	6381	6309	6167	6330	6357	6434	6420	6459	6372	6258	6326	6191	6351	6235	6453	6208	6489	6188	6246	6328	6344
6757	6396	6305	6208	6389	6246	5931	5819	5746	5887	5766	5987	5961	6272	6334	6376	6342	6054	6073	5959	6137	6149	6248	5898	6005	6166	6112	6211	6325	6615	6222	6357	6302	6273	6360	6282	6287	6390	6365	6271	6118	6362	6302	6300	6258	6137	6164	6217	6295	6295
6521	6550	6664	6558	6486	6448	6097	6152	6029	6106	6300	6322	6591	6409	6427	6231	6145	6180	6162	6323	6171	5995	5772	5955	6038	5992	6162	6180	6170	6055	6184	6112	6177	6236	6276	6308	6431	6310	6388	6302	6230	6253	6070	6169	6272	6239	6219	6042	6158	6210
6283	6229	6466	6478	6445	6222	6140	5888	5959	6262	6297	6236	6283	6248	6150	6224	6283	6339	6278	6162	5990	6071	6127	6025	5910	5865	6061	6044	5972	5958	6027	5939	6064	6093	5981	6184	6226	6172	6143	6122	6098	6346	6238	6335	6273	6349	6101	6119	6273	6103
6589	6466	6576	6248	6200	5895	5996	6002	5985	6118	6137	6309	6258	6361	6445	6480	6334	6354	6072	5996	6072	6041	6114	6143	5988	5782	5863	5898	5949	6058	6157	5902	5973	6058	6046	6123	6116	6228	6072	6255	6104	6445	6403	6287	6241	6148	6169	6256	6149	6243
6633	6257	6309	6238	6218	6197	6225	6273	6135	6345	6260	6263	6318	6376	6387	6231	6184	6321	6311	6136	6060	6076	5824	5930	6131	5852	5914	5840	5766	5766	5738	5809	5868	5716	6074	5956	6165	6034	6084	5944	6137	6089	6281	6147	6155	6132	6156	6125	6101	6130
6180	6128	6157	6000	6192	6243	5965	6101	6216	6311	6271	6161	6182	6308	6213	6305	6366	6340	6264	6077	6007	6055	5992	5939	5745	5714	5689	5707	5814	5818	5850	6040	5726	6085	5916	5977	6007	6031	5819	6012	6026	6165	6114	6200	6133	5939	5953	6141	6131	6248
6295	6110	6308	6155	6268	6131	6200	6091	6125	6369	6347	6397	6440	6357	6262	6176	6018	6247	6036	6179	6087	5949	5952	5969	5809	5798	5682	5649	5620	5813	5662	5668	5878	5934	5993	5931	5960	5971	5885	6006	6095	6065	6105	6045	6136	6052	6102	6113	6249	6164
6128	5916	6017	5950	6056	6040	6045	6069	6265	6310	6220	6101	6344	6155	6048	6007	6051	6128	6039	6037	6025	6148	6005	5903	5962	5941	5956	5659	5733	5551	5644	5691	5677	5820	5732	5863	5601	5767	5827	5834	5921	6156	6136	6158	6185	6073	5942	6141	6170	6090
6108	6141	6021	6009	5937	5971	6068	6021	6089	6335	6313	6155	6197	6117	6047	6092	6129	6222	6109	6087	6013	6150	6069	6176	6091	5976	5821	5813	5756	5652	5568	5696	5708	5716	5673	5807	5727	5649	5917	6027	5821	5949	6147	6042	5998	6052	6014	6041	6009	6077
6050	6014	5920	5763	6135	6158	6275	6145	6247	6193	6021	6226	5813	5820	6016	5824	5980	6064	6154	5962	6102	5984	5950	5885	6003	6027	5901	5962	5723	5809	5750	5683	5719	5737	5689	5770	5892	5740	5853	5842	5923	5899	6117	5877	6048	6030	5973	5953	5980	6121
6041	5839	5984	6022	5813	6053	6011	6119	5964	6052	6064	5930	6007	5798	5953	5767	5839	5938	5961	6062	6158	6131	5897	5868	6013	5685	5768	5912	5709	6001	5985	5760	5776	5977	5834	5901	5795	5776	5738	5875	5822	5798	5921	5791	5987	5879	5945	5932	6042	5954
6030	5884	5617	5753	5987	6025	6020	5886	5906	5914	5878	5860	5722	5955	5869	5838	5834	5875	5903	5948	6050	6102	6044	5858	5880	6138	6117	5964	5946	5986	5887	5991	5890	5705	5712	5717	5759	5876	5860	5638	5894	5839	6076	5891	5739	6049	5951	6105	5997	6028
6070	5951	5960	6101	5831	5942	5812	5822	5881	5868	5828	5778	5824	5959	5815	5938	5773	5828	6046	5923	5870	5952	5982	5980	6065	6139	5978	6103	6083	5907	6009	5795	5863	5894	5905	5902	5756	5883	5656	5732	5724	5875	5834	5990	5762	6057	5856	5892	6174	6164
6016	6034	5906	5877	6104	5983	6017	5629	5799	5907	5722	5728	5717	5654	5792	5785	5953	6001	5853	5876	5755	5999	6015	6050	6028	6165	6151	6126	6096	6038	6190	5978	5954	5929	6047	5841	6081	5837	5789	5892	5776	5743	6053	5809	5748	5962	5940	6066	6168	6237
6329	6235	6073	6155	5938	5968	5717	5860	5758	5653	5877	5694	5835	5695	5813	5783	5875	5800	5853	5818	5956	5898	5903	6118	6297	6126	6217	6320	6149	6007	6179	6121	6068	6038	6001	6027	6091	5996	5870	5869	5754	5835	5835	5868	5884	5988	5753	6020	6029	6143
6458	6004	6176	6073	6025	5893	5877	5806	5660	5707	5753	5713	5721	5806	5929	5716	5866	5806	5773	5810	5813	5821	5995	5926	6013	6161	6436	6307	6327	6291	6155	5988	6062	6026	5930	5995	6181	6065	5915	5991	5861	5882	5865	5840	5911	5948	5923	5924	6287	6167
6445	6332	6118	6040	5854	5797	5880	5686	5938	5766	5747	5769	5808	5791	5831	5715	5804	5751	5649	5896	5700	5880	5853	6058	6093	6160	6341	6277	6164	6375	6207	6273	6240	6017	6048	6145	6205	6127	5870	5829	5733	5897	5840	6068	5787	5898	5884	5986	6175	6017
6408	6246	6147	5819	5918	5847	5701	5600	5713	5801	5736	5757	5828	5816	5922	5717	5655	5606	5618	5660	5723	5667	5814	5914	5990	6139	6066	6258	6332	6220	6229	6297	6148	6045	6266	6034	6072	6057	6143	6026	6083	5955	5964	5956	5822	5810	5840	6106	6080	6094
6412	6239	6220	5885	6053	6065	5834	5964	5829	5867	5850	5967	5870	5752	5681	5824	5698	5764	5641	5539	5592	5713	5762	5879	5951	6003	6272	6254	6195	6177	6230	6201	6187	5961	6044	6091	6213	6173	6125	5998	5893	6164	6043	5871	5748	5872	5913	5908	6010	6131
6487	6183	6268	5988	5750	5756	5718	5823	5795	5904	5932	6065	5949	5881	5681	5721	5783	5906	5601	5691	5756	5733	5654	5838	5951	6055	6041	6092	6295	6176	6062	6032	6036	6096	6165	6082	6311	6133	6209	5916	5997	6056	6041	6164	5959	6186	5918	6066	5979	6135
6213	6207	5976	5862	5705	5769	5812	5867	5903	6066	6078	5918	5895	5779	5882	5972	5955	5989	5814	5759	5872	5782	5871	5753	5829	5846	6037	6017	6060	6044	6209	6161	6055	5979	6103	6090	6140	6171	6264	6193	6001	6185	6033	5993	6126	5982	6114	6026	6088	6030
6077	6051	6131	6082	5863	5919	5971	5926	6061	6435	6273	6025	6188	5912	5717	5871	5857	5866	5946	5830	5784	5726	5934	5918	5779	5941	6050	5867	5983	6131	6180	5991	5894	5945	6068	6096	6070	6325	6118	6117	6233	6295	6206	6219	6057	6140	6044	6012	5980	5877
6200	5988	5774	5839	5944	5898	5877	5973	6119	6173	6221	6082	6063	6017	5897	6005	6035	5942	5837	5821	5900	5817	5893	5834	5703	5933	5874	5852	5883	5815	5951	6029	5896	6009	5807	5938	5919	6051	6064	6081	6060	6017	6237	6172	6160	5993	5974	5805	5879	5980
6134	5939	5885	5899	6057	6102	5875	6032	6127	5995	6125	6003	6199	5977	5970	5890	5828	5947	5764	5876	5809	5880	5881	5825	5908	5962	5847	5693	5675	5968	5969	5989	5889	6056	5824	5843	6081	5954	6012	5996	6050	6117	5917	6129	6053	5866	5785	5657	5827	5871
6055	5864	6079	5939	5926	5816	5969	6073	6151	6216	6255	6090	6153	6134	6095	5673	5901	5903	5953	5894	5763	5998	5868	5999	5892	5870	5701	5900	5855	5856	5862	6032	6003	5809	5783	5860	5932	5974	6043	6067	5845	5935	5890	5869	6040	5981	5729	5860	5768	5890
6109	5918	6008	5923	5898	5938	5890	6180	6094	6330	6146	6174	6344	6210	6100	5971	5874	5931	5946	5935	5989	5833	5938	5947	5974	5813	5970	5825	5752	5847	5735	5787	5825	5756	5796	5844	5777	5990	6061	6009	5940	5921	5936	6057	6010	6006	5557	5830	5901	5885
6045	5714	5826	5882	5858	5826	5988	6011	6183	6264	6165	6205	6264	6094	6035	5907	6201	6141	5978	5778	5788	5871	5906	6099	5960	5871	5844	5905	5714	5712	5826	5957	5777	5779	5790	5802	5842	5834	5883	5765	6176	5885	5996	5928	5886	6156	5772	5807	5802	5898
5973	5745	5711	5838	5961	5776	5873	6056	5879	6079	6161	6050	6176	6206	5867	5806	6098	6175	5932	5947	5995	6085	5932	6055	5943	5921	5835	5735	5554	5757	5679	5695	5562	5712	5835	5859	5802	5881	5698	5878	5720	5877	6049	5743	5762	5844	5779	5767	5891	5804
5942	5605	5828	5642	5755	5563	5744	5868	5981	6131	5962	6166	6133	6130	6036	5901	5929	6122	5974	6091	6028	6140	6074	6071	5993	5908	5911	5635	5746	5623	5802	5827	5768	5945	5678	5665	5548	5695	5668	5750	5684	5583	5657	5856	5810	5737	5889	5789	5768	5895
5914	5720	5643	5752	5620	5640	5611	5829	6023	5914	5868	6078	6053	6037	6097	5860	6124	5914	6155	6086	6101	6126	6250	6134	5888	5818	5865	5678	5742	5850	5712	5705	5788	5732	5711	5558	5576	5674	5768	5770	5732	5504	5447	5707	5766	5806	5814	5926	5854	5641
6064	5648	5685	5730	5600	5522	5705	5964	5818	5902	5970	5986	6035	5913	5944	6002	5953	6063	6167	6040	5934	6098	6271	5958	6121	5936	5818	5795	5914	5788	5881	5773	5914	5587	5591	5386	5637	5806	6065	5993	5721	5670	5694	5807	5713	5638	5680	5903	5730	5739
5879	5725	5549	5512	5633	5627	5645	5875	5788	5866	5789	5891	5955	5894	6048	5961	5947	6006	6091	6086	5973	6023	6024	5950	6025	5737	5960	6072	5686	5750	5746	5872	5809	5758	5614	5628	5632	5592	5758	5770	5634	5570	5737	5993	5721	5687	5676	5917	5807	5869
5836	5835	5673	5738	5609	5821	5782	5726	5980	5909	5777	6001	5852	6006	6021	5851	5826	5961	5940	6063	5835	6270	6018	5963	5767	5671	5678	5797	5704	5648	5783	5740	5712	5643	5578	5643	5547	5652	5444	5527	5443	5644	5494	5863	5827	5852	5793	5694	5793	5747
5926	5819	5767	5753	5857	5625	5800	5952	5850	5918	5978	5960	5953	5932	6019	6010	6019	5791	6048	6056	5907	6065	5932	5849	5923	5756	5759	5775	5641	5722	5878	5738	5728	5618	5654	5552	5562	5581	5621	5417	5365	5393	5375	5650	5800	5918	5823	5840	5771	5568
5911	5945	5867	5811	5643	5792	5651	5988	5881	5970	5954	5840	6017	5979	6062	6101	5884	5976	6154	6122	6114	5830	5836	5748	5679	5741	5613	5681	5618	5874	5778	5623	5699	5624	5595	5538	5401	5329	5350	5459	5546	5651	5440	5455	5738	5835	5846	5735	5808	5737
5874	5903	5728	5783	5752	5637	5735	5836	5796	5796	5711	5801	5945	5849	5958	5939	5891	6031	5876	5934	5997	5770	5642	5589	5709	5626	5738	5620	5654	5906	5687	5840	5697	5611	5645	5508	5276	5250	5382	5541	5781	5542	5329	5436	5819	6092	5755	5838	5785	5633
6035	5714	5735	5570	5875	5668	5712	5712	5813	5824	5631	5933	5833	5897	6072	5978	5864	5947	5843	5834	5985	5787	5850	5471	5769	5623	5633	5775	5625	5707	5775	5543	5572	5601	5505	5594	5295	5166	5306	5525	5541	5451	5435	5512	5794	5914	5766	5709	5717	5622
5987	5735	5777	5791	5956	5718	5673	5725	5630	5778	5900	5912	5817	5897	5831	5856	5932	6005	6046	5914	6018	5830	5537	5690	5747	5663	5751	5809	5736	5664	5798	5754	5684	5491	5661	5509	5324	5334	5154	5354	5335	5278	5260	5533	5816	5831	5651	5633	5769	5756
6139	5981	5816	5662	5737	5743	5740	5708	5668	5739	5904	5931	5900	5953	6042	6182	5945	5796	6103	5901	5905	6022	5739	5892	5874	5838	5795	5807	5759	5754	5784	5766	5685	5732	5880	5802	5574	5367	5285	5323	5338	5485	5625	5649	5826	5885	5760	5687	5815	5759
5892	5984	5889	5733	5877	5735	5567	5685	5561	5806	5689	5827	5904	5966	6040	6037	5960	5866	5828	5821	5851	5799	5828	5819	5888	5882	6008	5943	5835	5874	5894	5779	5760	5951	5870	5901	5717	5679	5406	5480	5437	5781	5607	5874	5921	5869	5767	5795	5814	5786
5919	5826	5920	5664	5707	5609	5692	5566	5471	5752	5828	5967	5863	5836	6104	6017	5885	5800	5613	5817	5967	5852	5808	6010	5915	6069	5752	5696	5780	5906	5884	5826	5841	5753	5737	5719	5820	5693	5626	5616	5893	5763	5985	5934	5757	5894	5901	6139	6215	5825
5933	5725	5678	5618	5729	5626	5720	5488	5724	5736	5836	5848	5924	6069	6105	5939	5936	5863	5862	5804	6031	5831	5705	5970	5928	5892	5749	5745	5707	5790	5821	5772	5773	5677	5625	5499	5835	5699	5644	5575	5722	5810	5807	5904	5806	5902	6208	6106	6186	6055
5846	5767	5674	5593	5724	5674	5615	5471	5617	5740	5840	5949	5976	6060	6116	5953	5995	6012	5977	5861	5837	5929	5790	5985	5851	5854	5794	5857	5858	5804	5619	5772	5691	5852	5751	5675	5704	5702	5649	5583	5707	5710	5849	5739	5921	5928	6118	6130	6117	6302
5918	5909	5867	5547	5821	5794	5743	5755	5774	5777	5846	5945	6213	6028	6072	6135	6178	5836	5858	5711	5912	5848	5909	5907	5962	5918	5859	5866	5575	5823	5743	5635	5889	5875	5710	5648	5681	5813	5665	5591	5844	5687	5679	5845	5832	6103	5937	6100	5984	6080
5822	5982	5804	5828	5782	5903	5666	5656	5932	5871	6002	5845	6085	5985	6153	5982	6186	5697	5801	5730	5843	5872	5964	5766	5743	5828	5771	5983	5893	5743	5747	5543	5679	5689	5671	5717	5735	5762	5689	5653	5769	5724	5822	5836	5839	5857	5849	5956	6169	5963
5942	6001	5864	5843	5769	5843	5699	5760	6076	5918	5808	5996	6069	5965	6078	5891	6082	5859	5819	5841	5800	5751	5706	5822	5747	5593	5720	5823	5829	5693	5584	5636	5625	5652	5711	5547	5691	5861	5813	5774	5586	5524	5620	5738	5839	5815	5905	5778	5966	6034
5968	5778	6033	5793	5827	5752	5862	6111	6077	6010	6069	5995	6021	5880	5911	5969	5987	5775	5832	5787	5664	5782	5692	5650	5681	5728	5735	5836	5743	5544	5476	5849	5528	5773	5840	5670	5601	5771	5856	5692	5607	5511	5446	5804	5675	5744	5774	5844	5786	5933
5790	5918	5891	5648	5854	5923	5829	6212	6030	6003	5804	6091	5885	5923	5881	5913	5799	5868	5782	5812	5537	5718	5733	5860	5666	5587	5639	5617	5754	5645	5560	5687	5495	5783	5826	5706	5567	5713	5718	5563	5604	5639	5621	5731	5708	5910	5828	5577	5599	5771
5801	5806	5864	5615	5895	5757	5893	5965	6058	6089	5843	5962	5956	5938	5855	5936	5810	5701	5720	5769	5571	5642	5836	5703	5630	5589	5772	5695	5741	5667	5608	5483	5638	5657	5533	5731	5662	5623	5569	5564	5781	5658	5711	5867	5970	5726	5725	5768	5686	5696
5643	5751	5773	5879	5970	5763	5771	5849	6039	5990	6081	6074	5957	5996	5983	5868	5754	5675	5852	5696	5711	5891	5832	5792	5718	5563	5685	5783	5731	5730	5780	5576	5623	5717	5782	5816	5735	5769	5564	5613	5675	5665	5831	5708	5760	5998	5963	5731	5772	5757
5645	5707	5833	5939	5861	5703	5948	5885	6020	6003	6117	6117	6005	6053	5996	5949	5844	5809	5606	5773	5876	5714	5914	5807	5862	5799	5800	5836	5852	5891	5809	5703	5672	5645	5801	5739	5693	5759	5646	5767	5702	5705	5800	5748	5942	5916	5802	5921	5602	5617
5759	5815	5866	5965	5968	6029	5860	5959	6049	6040	6112	6117	6124	5978	5961	5950	5915	5922	5890	6005	5947	5929	5952	6003	5753	6039	5906	6034	5928	5878	5821	5898	5672	5779	5877	5904	5742	5705	5594	5731	5654	5630	5913	5964	5835	5939	5917	5888	5820	5730
5702	5491	5899	5642	6037	6062	5991	6024	6107	6123	6078	6095	6187	6164	6063	6063	5960	5920	6023	5973	6059	5969	5863	6009	5972	5866	6023	6048	6141	5966	5777	5687	5821	5734	5751	5864	5895	5686	5648	5745	5749	5720	5860	5979	6034	5984	6000	5977	5916	5896
5776	5801	5784	6007	5930	5925	5982	6124	5989	5958	5921	5992	5928	6040	5975	5938	6063	5947	6064	6045	5978	5885	5737	5921	5825	5797	5999	5937	6085	5761	5840	5679	5808	5824	5821	5846	5955	5816	5817	5972	5628	5752	5828	5863	6065	6040	6023	5891	5930	5947
5822	5679	5776	5952	5694	5999	6057	6000	5884	5835	5984	5793	5799	5857	5917	5960	5953	5953	5933	6034	5906	5824	5588	5809	5885	5872	5973	5637	5955	5786	5711	5697	5656	5833	5769	5820	5871	5774	5922	5744	5699	5723	5828	5933	5877	6089	6045	5958	6079	5832
5795	5797	5857	5785	5907	6032	5907	5874	5957	5795	5761	5721	5889	5748	5911	5937	5985	5832	5836	5820	5885	5912	5843	5845	5974	5979	5971	5722	5824	5880	5674	5747	5755	5775	5797	5915	5788	5737	5740	5758	5719	5828	5852	5831	5722	6007	5779	5823	5919	5831
5895	5632	5818	5716	5997	5943	5745	5968	5889	5973	5759	5825	5757	5709	5779	5888	5712	5806	5906	5926	5825	5852	5770	5623	5791	5943	6049	5919	5814	5795	5910	5706	5753	5710	5708	5944	5677	5866	5585	5713	5684	5657	5546	5728	5651	5647	5787	5602	5894	5930
5756	5761	5820	6039	5904	5625	5935	6028	5674	6024	5979	5832	5757	5728	5537	5688	5939	5808	5770	5922	5821	5927	5894	5795	5767	5891	5851	5972	5933	5921	5672	5848	5817	5731	5777	5636	5688	5888	5579	5548	5701	5620	5781	5785	5691	5687	5633	5791	5941	5767
5823	5595	5596	5778	5829	5782	5825	5842	5855	5928	5882	5774	5904	5679	5544	5706	5671	5987	5674	5891	5975	5872	5802	5876	5950	5808	6099	5986	5903	5735	5957	5881	5769	5656	5704	5755	5849	5672	5649	5585	5620	5602	5520	5707	5574	5765	5592	5722	5791	5774
5652	5621	5803	5808	5852	5768	5759	5853	5943	5967	5961	5988	5862	5535	5462	5788	5759	5848	5781	5704	5832	5878	5767	5762	6022	5962	5949	5860	5975	5823	5815	5938	5981	5743	5776	5764	5688	5620	5654	5687	5626	5579	5813	5719	5727	5546	5469	5518	5728	5864
5732	5665	5712	5675	5842	5737	5746	5950	6063	5893	6050	5978	5845	5708	5731	5721	5774	5874	5811	5722	5624	5610	5710	5767	5970	6032	5859	5941	5885	5978	5969	6038	5924	5952	5765	5793	5736	5674	5695	5724	5588	5620	5787	5636	5708	5646	5633	5665	5827	5796
5605	5506	5494	5562	5628	5635	5829	6020	5984	5983	6101	5965	5953	5872	5826	5872	5743	5776	5771	5722	5657	5793	5720	5840	5900	6074	6022	6122	6257	6148	6017	5937	6075	5901	5871	5818	5834	5551	5754	5771	5734	5663	5625	5689	5646	5706	5615	5815	5923	5689
5603	5424	5402	5564	5757	5666	5982	5965	5896	6020	6139	5939	5891	5837	5716	5990	5901	5963	5814	5721	5929	6060	5958	5736	5799	6053	6156	6051	6063	6013	6031	6086	5990	5960	5665	5686	5783	5935	5863	5799	5739	5548	5716	5694	5779	5642	5868	5987	5942	5707
5675	5529	5439	5443	5750	5671	5804	5930	5918	6090	5777	6100	6000	5884	5912	5981	5989	5817	5788	5994	5895	5958	5998	5813	5710	5907	6111	6126	6037	6108	5957	6163	6012	5822	5882	5854	5895	5666	5786	5838	5754	5740	5849	5908	5877	5704	5899	6096	6084	6042
5664	5544	5550	5637	5673	5750	5863	5823	5965	6111	5970	5978	5967	5813	5806	5909	6019	6008	5872	5946	5906	5897	5756	5726	5860	6037	5929	6080	6241	6205	6040	5918	5830	5787	5805	5887	5834	5767	5858	5791	5790	5852	5660	5794	5957	5965	5869	6149	6033	5967
5492	5673	5597	5695	5674	5594	5930	5913	6132	6054	5917	5854	5746	5890	5852	5885	6133	5900	5960	5987	5740	5805	5683	5800	6051	6076	6064	6033	6030	5995	6044	5958	5886	5721	5844	5842	5817	5651	5727	5713	5714	5686	5744	5857	5891	5886	5943	6062	5916	5839
5678	5368	5666	5687	5664	5660	5797	5865	5923	5914	5985	5872	5870	5915	5867	6015	6003	6034	5976	5858	5739	5817	5870	5904	5906	5860	5793	5866	6001	6071	6010	5745	5722	5661	5612	5817	5694	5844	5741	5705	5682	5529	5607	5632	5871	5931	6027	6008	6044	5813
5625	5666	5739	5591	5697	5760	5908	5780	5832	5982	5913	6011	5819	5728	5648	5955	6213	5949	6047	5806	5919	5897	5832	5945	5927	5938	5675	5686	5947	5904	5949	5724	5530	5518	5613	5531	5729	5454	5621	5694	5755	5632	5568	5682	5977	5916	5938	5887	5912	5751
5648	5645	5683	5793	5866	5851	5843	5906	5944	6092	6021	5845	5696	5839	5960	6035	5943	5966	5894	6100	5972	5851	5900	5850	5691	5730	5562	5809	5720	5781	5789	5876	5460	5469	5600	5370	5417	5496	5570	5483	5435	5595	5382	5632	5798	5853	5830	5924	5732	5827
5721	5685	5910	5818	5897	5715	6024	5935	6012	5994	5955	5907	5790	5739	5944	5961	6046	5864	5911	5973	6038	5864	5820	5807	5724	5879	5841	5861	5719	5813	5740	5636	5701	5443	5452	5350	5506	5332	5338	5543	5553	5368	5563	5816	5652	5627	5736	5795	5740	5780
5796	5794	5809	5818	5878	5845	5957	6008	5931	6069	5939	5855	5831	5769	5820	5845	5866	5853	5848	5822	6007	5893	5917	5655	5816	5819	5764	5797	5763	5767	5789	5488	5524	5343	5326	5203	5360	5268	5510	5527	5396	5390	5572	5661	5771	5655	5756	5636	5672	5598
5842	5749	5764	5682	5850	5697	5794	5884	5814	5950	5949	5783	5758	5784	5727	5934	5884	5900	5882	5864	5933	5864	5869	5856	5980	5715	5706	5841	5864	5838	5648	5523	5432	5314	5294	5308	5202	5423	5577	5452	5142	5506	5460	5561	5644	5643	5620	5697	5730	5538
5682	5692	5784	5728	5733	5740	5837	5788	6114	5805	5899	5829	5700	5815	5860	5844	5739	5871	5783	5859	5965	6089	5898	5904	5852	5795	5589	5752	5856	5664	5704	5491	5180	5381	5252	5320	5482	5478	5529	5533	5503	5373	5473	5585	5635	5704	5599	5784	5632	5479
5903	5680	5489	5751	5603	5567	5629	5731	5834	5862	5800	5650	5762	5652	5832	5931	6038	5823	5661	5831	5937	6025	6162	5901	5982	5835	5792	5853	5763	5835	5638	5490	5366	5466	5278	5407	5410	5563	5609	5485	5495	5315	5546	5527	5505	5629	5528	5606	5504	5337
5609	5599	5706	5612	5645	5668	5671	5812	5797	5740	5778	5897	5913	5813	5686	5916	5831	5836	6014	5974	5983	5987	5998	5930	5929	5780	5660	5737	5750	5688	5669	5591	5445	5184	5423	5373	5367	5500	5517	5482	5440	5350	5452	5723	5816	5582	5628	5538	5517	5457
5686	5665	5445	5499	5502	5666	5564	5711	5887	5795	5810	5704	5648	5621	5694	5849	5979	5868	5763	5946	6041	5939	5877	5786	5892	5791	5724	5782	5745	5848	5720	5460	5500	5382	5329	5432	5500	5492	5459	5337	5416	5539	5478	5559	5743	5551	5477	5396	5409	5484
5686	5515	5565	5400	5552	5524	5575	5695	5593	5712	5887	5788	5625	5638	5807	5941	5835	5994	6116	6045	6034	5959	5945	5923	5907	5775	5631	5693	5685	5790	5611	5636	5470	5417	5191	5383	5361	5623	5370	5369	5176	5391	5603	5502	5631	5691	5505	5415	5388	5281
5783	5585	5643	5457	5728	5483	5677	5730	5606	5826	5880	5905	5906	5779	5915	5968	6013	6144	6221	6210	6136	6244	6065	5953	5746	5884	5815	5790	5823	5899	5711	5457	5337	5321	5462	5370	5422	5511	5374	5472	5510	5459	5562	5694	5681	5618	5527	5409	5304	5280
5829	5642	5645	5458	5610	5597	5706	5926	5911	5815	5743	6024	5998	6025	6140	6130	6158	6017	6311	6339	6439	6219	6325	6076	6043	5933	5879	5877	5883	5935	5835	5532	5520	5330	5523	5618	5558	5429	5450	5319	5402	5558	5561	5652	5615	5628	5537	5446	5423	5395
5841	5787	5562	5601	5603	5459	5820	5756	5758	5806	5737	5880	6036	5866	5954	6077	6247	6354	6254	6192	6162	6145	6157	5914	5972	5930	5944	5722	5699	5775	5763	5732	5518	5411	5442	5571	5579	5551	5687	5324	5420	5524	5452	5472	5610	5494	5385	5396	5599	5330
6006	5624	5751	5521	5522	5658	5642	5791	5736	5722	5800	6016	5917	5860	6019	6160	6320	6292	6214	6228	6288	6166	5930	5794	5766	5854	5953	5755	5707	5790	5546	5510	5576	5579	5703	5595	5564	5687	5602	5534	5636	5506	5524	5571	5532	5486	5583	5423	5495	5337
5904	5737	5830	5575	5740	5628	5770	5746	5703	5846	5786	5730	5879	5981	5892	6189	6096	6062	6188	6333	6357	6186	6076	5855	5899	5952	5923	5883	5807	5503	5469	5530	5357	5624	5603	5700	5777	5615	5587	5540	5629	5548	5483	5730	5659	5615	5618	5660	5409	5429
6123	5862	5746	5766	5859	5541	5754	5923	5859	5951	5780	5655	5819	6014	5866	5825	6006	6079	6134	6150	6194	6198	6250	6163	5963	5786	5784	5867	5682	5577	5586	5639	5489	5491	5807	5734	5874	5762	5736	5569	5641	5710	5815	5747	5627	5643	5585	5504	5468	5527
6333	6122	5884	5763	5843	5833	5853	5927	5727	5789	5860	5831	5680	5729	6014	5810	5804	5977	5909	6148	5975	5906	5741	5877	5871	5802	5881	5768	5666	5499	5482	5666	5598	5677	5647	5780	5925	5836	5879	5655	5628	5714	5835	5633	5640	5529	5720	5509	5547	5432
6381	6021	5895	6067	5957	5802	5822	5722	5657	5674	5703	5732	5649	5721	5583	5668	5793	5897	5680	5768	5781	5873	5707	5690	5678	5854	5820	5758	5602	5658	5544	5492	5499	5636	5706	5816	5972	5894	5875	5680	5605	5609	5791	5673	5737	5621	5666	5616	5649	5526
6388	6030	6190	6068	6006	6022	5993	5737	5801	5810	5672	5641	5550	5546	5661	5436	5591	5591	5697	5764	5818	5638	5464	5597	5482	5576	5698	5610	5602	5694	5491	5422	5468	5636	5724	5652	5701	5811	5785	5730	5661	5505	5687	5772	5451	5493	5540	5467	5550	5609
6101	6045	6109	6076	6092	6091	5774	5743	5744	5657	5594	5617	5658	5666	5587	5627	5616	5629	5680	5587	5856	5651	5543	5423	5561	5700	5612	5727	5588	5566	5411	5560	5458	5648	5849	5783	5708	5586	5521	5674	5587	5605	5458	5583	5499	5549	5417	5526	5435	5411
6304	6028	6230	6086	6099	6021	5999	5658	5890	5740	5600	5653	5666	5590	5647	5391	5463	5323	5565	5630	5696	5701	5465	5498	5611	5466	5389	5508	5563	5537	5344	5447	5529	5555	5711	5639	5750	5591	5597	5491	5561	5488	5490	5598	5503	5346	5412	5271	5212	5484
6390	6242	6278	6177	5966	6206	5938	5828	5877	5671	5792	5810	5610	5580	5512	5347	5239	5379	5479	5529	5591	5653	5493	5546	5620	5616	5594	5539	5602	5677	5511	5509	5574	5531	5626	5644	5703	5590	5560	5500	5442	5617	5409	5342	5392	5241	5425	5321	5231	5475
6210	6263	6026	6074	6081	6012	5944	5894	5609	5908	5724	5896	5627	5526	5496	5663	5322	5343	5538	5556	5470	5330	5428	5537	5876	5843	5630	5699	5690	5635	5630	5774	5606	5653	5707	5610	5610	5709	5527	5528	5467	5398	5494	5146	5353	5399	5199	5204	5410	5380
6311	6211	6150	5932	6105	5877	5734	5832	5724	5769	5711	5679	5631	5596	5600	5595	5330	5489	5468	5518	5407	5237	5492	5574	5676	5901	5696	5795	5797	5691	5772	5753	5724	5652	5644	5815	5754	5648	5614	5397	5444	5528	5628	5497	5357	5328	5347	5271	5430	5393
6167	6112	5982	5958	5992	5834	5651	5699	5640	5667	5651	5641	5568	5409	5608	5419	5400	5263	5391	5632	5404	5436	5430	5766	5795	5720	5892	5547	5808	5666	5789	5672	5837	5919	5781	5768	5635	5756	5602	5604	5322	5394	5436	5423	5638	5404	5259	5437	5316	5355
6224	6060	6082	5862	5919	5801	5625	5635	5687	5786	5520	5530	5598	5338	5264	5284	5172	5297	5387	5455	5377	5200	5343	5557	5685	5686	5668	5826	5590	5759	5635	5788	5855	5888	5823	5850	5790	5532	5605	5672	5652	5483	5637	5433	5392	5378	5334	5331	5351	5241
6082	5868	5915	5892	5732	5748	5590	5579	5741	5587	5705	5562	5379	5316	5333	5225	5284	5205	5191	5228	5148	5078	5333	5522	5594	5779	5750	5800	5743	5673	5645	5832	5793	5946	5875	5862	5664	5663	5688	5616	5670	5441	5682	5659	5536	5443	5389	5242	5209	5216
6036	5875	5813	5837	5627	5863	5673	5607	5682	5680	5434	5427	5535	5364	5349	5328	5342	5077	5200	5177	5204	5305	5278	5288	5556	5563	5830	5750	5643	5786	5555	5767	5853	5916	5922	5820	5759	5689	5530	5558	5685	5622	5747	5617	5552	5485	5269	5194	5205	5338
5820	5861	5793	5679	5558	5665	5498	5543	5623	5647	5570	5483	5509	5349	5228	5311	5227	5189	5164	5175	5316	5308	5397	5455	5467	5693	5700	5531	5631	5699	5581	5726	5832	5896	5817	5682	5631	5558	5373	5434	5490	5599	5775	5761	5587	5437	5457	5223	5269	5351
5793	5580	5556	5635	5503	5507	5512	5517	5519	5439	5533	5491	5539	5357	5316	5253	5312	5327	5155	5116	5254	5243	5501	5411	5443	5586	5613	5581	5623	5691	5605	5687	5610	5867	5688	5775	5546	5386	5373	5293	5552	5675	5847	5688	5622	5563	5452	5345	5408	5315
5677	5457	5500	5522	5477	5445	5314	5379	5418	5468	5632	5472	5423	5563	5413	5361	5545	5416	5393	5431	5356	5267	5441	5519	5450	5698	5589	5601	5452	5470	5404	5515	5615	5671	5711	5607	5541	5381	5391	5449	5405	5834	5830	5863	5606	5513	5535	5339	5317	5307
5555	5301	5504	5317	5448	5450	5636	5363	5364	5437	5645	5622	5527	5566	5725	5770	5463	5587	5635	5555	5479	5522	5595	5483	5587	5514	5675	5507	5508	5443	5346	5349	5557	5590	5854	5475	5560	5436	5416	5646	5779	5770	5783	5825	5622	5545	5571	5358	5383	5572
5623	5473	5424	5474	5391	5350	5351	5427	5402	5454	5675	5652	5790	5588	5725	5744	5761	5805	5584	5649	5692	5755	5910	5610	5706	5637	5714	5614	5474	5441	5436	5557	5532	5526	5566	5535	5382	5347	5296	5553	5622	5571	5721	5704	5589	5545	5539	5443	5462	5665
5776	5436	5597	5534	5231	5461	5455	5459	5526	5470	5644	5791	5818	5807	5792	5738	5764	5834	5822	5673	5752	5663	5880	5803	5742	5773	5688	5601	5476	5524	5352	5458	5704	5512	5451	5474	5414	5336	5411	5482	5471	5584	5689	5861	5574	5486	5512	5481	5392	5557
5796	5503	5513	5410	5504	5279	5436	5447	5554	5532	5770	5902	5756	5846	5828	5852	5872	5850	5928	5739	5839	5913	5750	5864	5678	5746	5596	5602	5504	5591	5402	5377	5586	5513	5466	5324	5358	5334	5300	5378	5457	5626	5586	5768	5624	5582	5429	5433	5341	5677
5643	5641	5539	5519	5561	5470	5619	5546	5562	5574	5742	5895	5874	6046	6015	5968	5888	5974	5771	5800	5851	5834	5850	5821	5817	5647	5736	5516	5383	5451	5411	5429	5607	5672	5337	5369	5422	5313	5335	5459	5450	5483	5715	5712	5591	5501	5472	5378	5504	5387
5735	5438	5571	5582	5716	5635	5564	5562	5607	5630	5934	5907	5820	5961	5944	5941	5927	5874	5989	5889	5898	5862	5937	5832	5731	5798	5515	5558	5406	5466	5446	5402	5612	5491	5500	5432	5445	5422	5487	5487	5462	5496	5734	5541	5379	5469	5415	5284	5304	5409
5871	5608	5614	5766	5593	5688	5706	5618	5652	5704	5844	6018	5976	5858	5950	6035	6030	5918	6002	5820	5977	5862	5947	5831	5762	5684	5499	5668	5515	5571	5547	5466	5526	5431	5486	5487	5387	5347	5691	5626	5708	5633	5417	5463	5312	5491	5306	5312	5349	5412
6024	5830	5489	5635	5703	5490	5529	5673	5533	5718	5787	5824	5798	6004	5796	5942	5875	5941	5976	5915	5885	5873	5703	5706	5619	5480	5543	5591	5545	5475	5432	5456	5618	5596	5602	5670	5650	5523	5629	5575	5498	5764	5483	5313	5455	5373	5442	5327	5521	5444
5861	5599	5743	5627	5707	5622	5606	5600	5551	5561	5757	5864	5753	5882	5752	5783	5711	5737	5863	5831	5850	5715	5666	5418	5538	5470	5419	5453	5357	5403	5387	5348	5564	5611	5668	5611	5563	5610	5536	5549	5678	5575	5652	5343	5299	5375	5246	5432	5408	5502
5936	5791	5753	5637	5818	5680	5570	5766	5589	5692	5603	5816	5800	5877	5827	5627	5623	5666	5597	5684	5767	5557	5661	5425	5430	5429	5325	5403	5349	5209	5388	5453	5420	5592	5847	5659	5694	5587	5429	5570	5569	5585	5435	5414	5549	5309	5299	5430	5486	5469
5803	5767	5922	5861	5853	5873	5751	5681	5492	5629	5642	5619	5702	5645	5633	5605	5560	5550	5650	5514	5520	5478	5511	5303	5299	5382	5249	5297	5293	5093	5188	5177	5488	5470	5679	5770	5428	5594	5528	5447	5613	5336	5507	5334	5401	5308	5474	5406	5402	5442
5961	5745	5786	5744	5919	5800	5795	5864	5610	5601	5801	5555	5755	5570	5491	5599	5554	5634	5589	5657	5521	5499	5223	5172	5038	5259	5194	5300	5238	5180	5153	5486	5478	5491	5714	5652	5403	5490	5486	5561	5318	5516	5387	5323	5249	5388	5379	5456	5469	5607
5973	5658	5836	5918	5904	5859	5919	5863	5733	5631	5527	5610	5594	5560	5494	5311	5558	5355	5595	5326	5446	5257	5108	5236	5184	5178	5190	5250	5160	5135	5239	5230	5375	5537	5588	5488	5533	5476	5450	5438	5349	5383	5338	5204	5259	5330	5397	5424	5533	5570
6020	5646	5947	5875	5788	5904	5763	5862	5644	5715	5680	5660	5715	5523	5465	5471	5574	5573	5578	5448	5367	5134	5319	5112	5199	5418	5337	5225	5174	5260	5174	5149	5486	5484	5540	5385	5420	5383	5470	5298	5244	5379	5272	5181	5286	5232	5348	5361	5450	5493
6050	5869	6075	5886	5783	5989	5812	5634	5689	5718	5585	5369	5853	5608	5336	5353	5248	5463	5383	5436	5361	5305	5303	5266	5280	5315	5197	5277	5175	5179	5114	5085	5295	5487	5625	5462	5527	5335	5272	5218	5156	5283	5256	5196	5181	5300	5424	5396	5552	5530
6125	5763	5944	6026	5887	5873	5957	5717	5647	5762	5603	5505	5393	5450	5357	5372	5357	5422	5470	5182	5204	5110	5104	5273	5222	5529	5232	5284	5297	5099	5070	5109	5338	5331	5445	5504	5178	5122	5240	5154	5047	5020	5090	5168	5267	5277	5401	5274	5401	5493
5755	5831	5860	5697	5878	5782	5750	5803	5660	5902	5638	5634	5354	5430	5317	5305	5453	5472	5471	5362	5253	5247	5167	5221	5255	5355	5298	5256	5342	5139	5181	5181	5256	5222	5261	5436	5265	5161	5224	5244	5246	5224	5138	5102	5081	5234	5298	5231	5404	5540
5778	5776	5558	5826	5854	5898	5663	5828	5644	5611	5680	5446	5408	5220	5276	5276	5446	5284	5326	5529	5296	5223	5353	5266	5264	5327	5200	5201	5053	5134	5147	5250	5271	5239	5319	5272	5250	5279	5180	5237	5173	5133	5111	5121	5140	5080	5133	5282	5356	5489
5767	5566	5689	5691	5765	5695	5733	5501	5638	5522	5638	5385	5527	5455	5417	5416	5261	5306	5388	5264	5360	5207	5250	5349	5278	5163	5373	5372	5228	5104	5292	5159	5195	5393	5323	5314	5344	5207	5233	5244	5066	5152	5139	5042	5196	5070	5026	5199	5270	5319
5798	5691	5668	5663	5628	5635	5748	5569	5643	5717	5456	5457	5463	5441	5225	5310	5301	5436	5251	5503	5371	5386	5400	5350	5408	5367	5335	5348	5158	5114	5090	5162	5191	5283	5316	5362	5319	5121	5309	5304	5061	5087	5110	5114	5227	5078	5138	5242	5225	5187
5797	5539	5620	5539	5703	5501	5595	5521	5684	5493	5650	5638	5600	5474	5512	5485	5375	5278	5263	5414	5621	5497	5366	5427	5419	5521	5420	5401	5325	5421	5347	5446	5351	5464	5297	5342	5346	5431	5255	5282	5320	5217	5155	5286	5070	5194	4989	5090	5034	5165
5959	5655	5472	5558	5560	5501	5549	5653	5517	5518	5614	5578	5681	5647	5651	5449	5452	5438	5383	5398	5507	5558	5527	5307	5353	5570	5330	5382	5449	5400	5259	5316	5345	5392	5509	5339	5441	5448	5317	5275	5177	5326	5119	5224	4952	5209	5117	5067	5084	5040
5933	5661	5711	5480	5478	5556	5680	5561	5473	5537	5654	5638	5677	5560	5531	5503	5424	5423	5354	5341	5418	5361	5557	5391	5500	5441	5430	5519	5460	5346	5381	5293	5404	5383	5331	5461	5423	5505	5414	5385	5298	5410	5253	5182	5320	5141	5131	5119	5107	5209
5957	5603	5532	5420	5522	5485	5388	5498	5515	5410	5474	5491	5385	5479	5585	5364	5457	5326	5515	5364	5456	5546	5544	5526	5383	5447	5445	5462	5374	5245	5461	5434	5096	5305	5499	5427	5541	5556	5323	5355	5359	5247	5366	5276	5326	5143	5302	5286	5180	5377
5830	5689	5602	5501	5292	5450	5565	5392	5426	5416	5498	5480	5420	5562	5420	5389	5222	5371	5346	5358	5509	5487	5464	5444	5609	5379	5541	5377	5343	5478	5353	5312	5269	5372	5583	5515	5514	5498	5625	5411	5474	5464	5259	5315	5480	5384	5485	5233	5421	5406
6037	5695	5576	5576	5426	5262	5238	5516	5394	5375	5507	5511	5463	5469	5451	5314	5309	5146	5226	5373	5319	5453	5499	5458	5573	5424	5522	5374	5657	5547	5540	5538	5373	5405	5531	5532	5369	5579	5525	5471	5557	5542	5368	5378	5351	5506	5363	5450	5431	5294
5907	5554	5537	5365	5547	5300	5311	5363	5373	5382	5378	5336	5471	5465	5325	5288	5193	5219	5314	5291	5302	5440	5457	5630	5543	5420	5446	5545	5527	5506	5266	5480	5463	5384	5440	5522	5429	5558	5524	5451	5534	5437	5271	5404	5583	5479	5520	5596	5487	5396
5740	5398	5502	5402	5492	5287	5363	5280	5261	5168	5378	5446	5391	5420	5332	5195	5163	5157	5131	5224	5203	5382	5289	5295	5293	5423	5440	5503	5512	5428	5323	5377	5407	5487	5373	5439	5471	5484	5584	5557	5380	5329	5585	5680	5513	5806	5613	5565	5581	5459
5548	5238	5390	5335	5408	5388	5303	5387	5230	5243	5195	5233	5212	5190	5203	5105	5066	5121	5268	5219	5220	5370	5343	5309	5473	5395	5564	5467	5456	5521	5473	5355	5271	5335	5338	5384	5452	5586	5494	5592	5424	5384	5571	5386	5631	5778	5756	5578	5557	5575
5603	5191	5207	5228	5416	5303	5418	5240	5180	5253	5248	5197	5268	5248	5159	5136	5190	5164	5188	5250	5242	5340	5213	5314	5266	5438	5512	5447	5336	5398	5350	5305	5268	5216	5324	5303	5301	5554	5431	5545	5409	5502	5515	5635	5791	5769	5790	5688	5741	5547
5324	5106	5246	5195	5331	5301	5417	5334	5304	5168	5105	5290	5291	5253	5267	5237	5160	5267	5212	5341	5396	5205	5210	5274	5455	5549	5567	5534	5447	5487	5478	5309	5226	5292	5237	5259	5391	5348	5423	5453	5450	5406	5577	5617	5798	5600	5654	5694	5695	5549
5359	5232	5105	5160	5291	5237	5098	5288	5282	5200	5123	5183	5123	5267	5246	5334	5325	5244	5310	5364	5294	5218	5195	5266	5438	5315	5398	5470	5353	5400	5219	5223	5204	5213	5167	5287	5319	5336	5500	5552	5397	5410	5524	5592	5724	5823	5733	5697	5679	5539
5415	5292	5135	5169	5223	5273	5283	5211	5213	5110	5154	5287	5271	5314	5318	5312	5467	5304	5414	5360	5332	5362	5435	5239	5449	5472	5467	5297	5404	5278	5235	5209	5172	5042	5039	5277	5295	5568	5373	5632	5439	5367	5597	5388	5703	5733	5848	5717	5592	5487
5530	5269	5233	5101	5309	5167	5165	5326	5161	5242	5193	5136	5231	5370	5426	5359	5328	5431	5524	5313	5413	5372	5405	5426	5251	5352	5383	5357	5314	5089	5279	5170	5084	5122	5230	5340	5373	5440	5364	5441	5508	5518	5505	5534	5606	5727	5692	5571	5472	5489
5604	5324	5296	5232	5281	5315	5254	5302	5368	5343	5395	5284	5452	5446	5493	5566	5522	5468	5494	5380	5450	5585	5502	5605	5515	5268	5391	5446	5429	5294	5215	5244	5243	5170	5243	5359	5577	5374	5497	5581	5385	5517	5425	5379	5517	5524	5334	5513	5301	5384
5784	5490	5558	5385	5492	5226	5190	5289	5275	5459	5310	5304	5394	5456	5485	5667	5639	5656	5422	5353	5553	5524	5636	5514	5510	5409	5518	5392	5335	5179	5264	5277	5259	5403	5332	5452	5404	5456	5599	5348	5409	5500	5273	5441	5547	5420	5385	5366	5436	5523
5866	5742	5682	5461	5522	5268	5123	5265	5457	5401	5395	5359	5427	5316	5391	5371	5516	5547	5505	5423	5395	5554	5618	5629	5480	5454	5564	5384	5439	5512	5263	5337	5313	5457	5306	5426	5548	5598	5722	5539	5447	5474	5336	5554	5519	5506	5399	5474	5292	5398
5743	5830	5573	5555	5380	5195	5288	5313	5555	5341	5479	5310	5177	5224	5293	5158	5284	5420	5506	5265	5336	5501	5650	5703	5635	5471	5512	5477	5488	5409	5485	5454	5416	5589	5490	5368	5572	5605	5639	5695	5631	5520	5487	5433	5440	5341	5513	5474	5434	5661
6011	5851	5709	5712	5537	5485	5351	5436	5598	5514	5345	5425	5380	5272	5300	5258	5385	5300	5342	5376	5420	5553	5700	5739	5766	5920	5610	5643	5744	5486	5425	5542	5684	5644	5645	5602	5675	5685	5629	5785	5631	5492	5527	5352	5493	5367	5319	5518	5609	5707
5967	5898	5746	5691	5575	5430	5475	5383	5613	5597	5445	5478	5386	5267	5302	5159	5436	5346	5414	5442	5350	5551	5641	5808	5844	5768	5614	5741	5691	5609	5621	5682	5737	5631	5690	5690	5700	5775	5744	5600	5830	5582	5478	5367	5368	5410	5446	5632	5687	5787
5919	5861	5918	5791	5752	5553	5682	5548	5440	5542	5560	5501	5397	5126	5316	5283	5303	5314	5271	5433	5393	5560	5656	5910	5731	5832	5821	5630	5702	5486	5666	5755	5666	5706	5726	5573	5582	5723	5658	5671	5568	5757	5471	5371	5498	5480	5451	5556	5799	5722
6016	5724	5957	5697	5732	5640	5609	5453	5680	5543	5543	5468	5246	5156	5330	5084	5222	5208	5484	5443	5515	5637	5538	5708	5789	5739	5658	5649	5747	5580	5764	5733	5603	5667	5675	5619	5658	5609	5606	5812	5902	5562	5284	5423	5601	5426	5632	5628	5876	5870
5933	5792	5798	5773	5572	5489	5413	5342	5474	5529	5520	5543	5191	5237	5264	5228	5427	5616	5543	5405	5513	5536	5721	5735	5691	5622	5667	5571	5545	5520	5636	5854	5632	5724	5653	5582	5528	5530	5674	5775	5670	5847	5471	5512	5317	5557	5722	5982	5856	5793
5979	5577	5875	5456	5578	5570	5428	5385	5423	5594	5791	5512	5440	5338	5476	5472	5432	5497	5586	5554	5710	5616	5524	5777	5682	5570	5552	5569	5554	5566	5712	5877	5729	5657	5789	5657	5652	5478	5633	5660	5713	5727	5437	5439	5419	5608	5675	5749	5919	6059
5953	5671	5589	5526	5614	5390	5393	5500	5503	5570	5616	5427	5623	5389	5460	5383	5521	5723	5927	5721	5511	5505	5771	5655	5902	5662	5647	5619	5654	5675	5600	5737	5572	5677	5607	5725	5605	5666	5838	5755	5709	5608	5550	5503	5602	5663	5749	5818	5800	5755
5970	5655	5559	5559	5616	5634	5533	5575	5573	5578	5586	5583	5561	5562	5660	5719	5774	5850	5888	5921	5773	5601	5490	5687	5736	5728	5628	5581	5499	5585	5593	5681	5603	5604	5719	5546	5601	5768	5785	5663	5775	5579	5601	5615	5657	5583	5754	5760	5810	5905
5863	5810	5739	5542	5608	5733	5362	5313	5396	5457	5581	5576	5471	5431	5622	5613	5764	5881	5975	5935	5693	5532	5398	5627	5678	5630	5569	5500	5531	5520	5571	5549	5518	5721	5612	5703	5729	5718	5742	5812	5776	5823	5537	5561	5652	5610	5597	5776	5645	5787
6158	5835	5901	5646	5772	5740	5552	5543	5460	5419	5549	5434	5625	5588	5682	5522	5527	5788	5793	5895	5663	5611	5450	5634	5723	5773	5597	5439	5709	5530	5615	5503	5611	5611	5649	5669	5859	5631	5643	5789	5646	5671	5566	5750	5515	5701	5735	5709	5697	5526
6211	5955	5816	5858	5799	5699	5505	5527	5312	5401	5456	5447	5508	5324	5480	5598	5492	5692	5805	5817	5744	5565	5600	5805	5771	5894	5591	5743	5646	5613	5808	5655	5843	5800	5783	5931	5972	5871	5671	5784	5834	5767	5652	5618	5783	5761	5802	5841	5719	5807
6111	5791	5876	5760	5824	5629	5568	5385	5259	5444	5469	5505	5524	5536	5431	5516	5436	5461	5701	5723	5668	5700	5729	5878	5749	5858	5650	5711	5636	5735	5762	5830	5752	5872	5964	6085	6087	6054	5855	5707	5868	5773	5772	5834	5969	5924	5942	5876	5667	5648
6018	5862	5930	5792	5686	5627	5507	5340	5323	5347	5353	5372	5600	5424	5435	5422	5278	5532	5644	5782	5644	5682	5747	5712	6071	5730	5780	5779	5669	5902	5797	5730	5802	6070	6165	6228	6155	6093	6042	5897	6031	5972	6129	6141	6052	5896	6047	5891	5836	5747
6080	5680	5791	5729	5621	5479	5404	5243	5357	5444	5317	5248	5487	5600	5358	5258	5391	5528	5662	5773	5646	5688	5781	5805	5728	5752	5875	5849	5981	5938	5800	5867	5885	5960	6171	6103	6077	6061	6127	6057	6010	6156	6027	6137	5989	6087	6107	6090	5946	5817
6006	5798	5837	5787	5624	5641	5543	5355	5413	5314	5598	5467	5557	5395	5512	5444	5466	5380	5634	5688	5744	5695	5655	5704	5788	5799	5572	5800	5781	5829	5745	5834	5788	5895	6094	6061	5981	5957	5941	5959	6085	6134	6070	6240	6148	6264	6096	6005	5988	5877
5947	5798	5817	5627	5718	5575	5548	5519	5570	5494	5660	5519	5632	5564	5548	5334	5403	5425	5488	5929	5803	5695	5721	5763	5749	5724	5701	5750	5628	5673	5586	5692	5811	5676	5850	5982	5977	6008	5907	5955	5899	5970	6257	6068	6208	6074	6078	5974	6175	5868
6031	5901	5713	5753	5690	5621	5457	5508	5568	5601	5646	5758	5702	5604	5674	5431	5510	5572	5781	5604	5607	5742	5653	5694	5436	5569	5491	5556	5680	5652	5589	5753	5666	5721	5764	5895	5849	5991	5859	5952	5892	5998	6004	6335	6058	6208	6083	6175	5960	6026
5910	5766	5947	5702	5698	5572	5414	5321	5484	5619	5646	5974	5596	5625	5647	5513	5576	5569	5582	5601	5633	5628	5597	5514	5432	5343	5607	5410	5508	5581	5666	5630	5768	5769	5653	5890	5832	5859	5865	5801	5824	5887	6044	6145	6121	6087	6110	6094	6019	5961
5996	5807	5828	5870	5833	5628	5568	5430	5531	5652	5731	5658	5638	5733	5694	5668	5520	5629	5756	5564	5589	5642	5446	5589	5524	5465	5460	5504	5565	5716	5638	5651	5671	5585	5552	5669	5762	5735	5926	5853	5858	5973	5971	6096	6211	6316	6183	6088	6072	6142
6006	5867	5805	5803	5725	5742	5557	5568	5631	5657	5657	5600	5592	5576	5555	5688	5747	5789	5781	5730	5714	5542	5725	5586	5534	5431	5529	5691	5944	5986	5866	5672	5529	5737	5890	5712	5809	5789	5887	5993	5801	5990	6065	6225	6303	6291	6250	6142	6158	6156
6133	5873	5884	5756	5821	5695	5624	5583	5665	5543	5714	5728	5592	5798	5625	5830	5770	5766	5873	5853	5610	5730	5490	5488	5645	5686	5744	5685	5850	5732	5883	5746	5722	5819	5894	5997	5895	5938	5797	5893	5897	6017	6189	6104	6259	6344	6217	6311	6216	6211
6095	5793	5970	5898	5969	5892	5855	5516	5710	5720	5736	5810	5682	5705	5816	5669	5919	5656	5681	5772	5562	5740	5626	5560	5779	5439	5679	5784	5972	5904	5942	5834	5871	5831	5909	5910	5906	5685	5533	5819	5772	6133	5990	6168	6367	6334	6375	6303	6376	6387
6206	6020	6044	5953	6004	5896	5872	5862	5803	5916	5847	5959	5838	5734	5864	5704	5972	5730	5568	5590	5532	5669	5720	5665	5770	5851	5862	6053	6064	5825	5837	5859	5902	5806	5834	5735	5666	5863	5689	5923	5853	6017	6026	6280	6107	6434	6343	6376	6415	6300
6445	6066	6298	6219	5962	5947	6026	6038	5989	5844	5995	6140	5803	5820	5765	5966	5907	5900	5626	5674	5580	5779	5697	5760	5821	5750	5762	5857	6092	5856	5737	5883	5833	5818	5722	5724	5714	5613	5796	5734	5876	5931	6047	6053	6188	6290	6313	6316	6250	6279
6522	6397	6372	6239	6090	6161	6074	6226	6191	6408	6149	6139	5924	5866	5838	5903	5951	5857	5775	5741	5709	5642	5760	5821	5962	5784	5826	5836	5908	5859	5910	5741	5854	5727	5805	5563	5698	5728	5707	5911	5824	6065	6149	5927	6172	6115	6248	6256	6228	6172
6528	6328	6409	6253	6212	6206	6430	6297	6401	6346	6264	6250	6189	5949	6027	5910	5964	5838	5657	5817	5623	5772	5895	5821	5914	5787	5937	5853	5967	6032	5747	5693	5837	5848	5658	5682	5646	5860	5772	5929	5926	6057	6020	6018	6097	5970	6129	6090	6079	6091
6443	6328	6315	6358	6238	6342	6355	6524	6618	6451	6523	6484	6178	6221	6035	6021	5813	5910	5862	5880	5864	5966	5863	6008	5938	5953	5994	5709	6075	5808	5821	5828	5858	5712	5679	5591	5864	5686	5818	5847	6048	6116	6066	6097	6113	5959	5942	6069	6122	6176
6519	6328	6400	6216	6312	6246	6329	6387	6514	6452	6465	6294	6275	6310	6020	6239	6031	6014	5760	5904	6027	6042	6018	6109	6100	6004	6188	6039	5954	5943	5971	5993	5969	5748	5814	5758	5729	5990	5992	6093	5969	6155	6117	6253	5988	5986	6080	6286	6150	6374
6485	6408	6376	6320	6373	6411	6446	6547	6497	6508	6486	6350	6142	6242	6159	6156	6083	5977	5822	6109	6030	6135	5947	5968	6280	6276	6278	6218	6268	6066	5891	6040	5861	5900	5912	6020	6109	6188	6152	6084	6036	6084	6193	6213	6177	6191	6346	6452	6359	6547
6396	6312	6396	6490	6437	6399	6480	6556	6472	6394	6223	6254	6192	6244	6184	6304	6205	6209	6080	6189	6144	6271	6080	6136	6369	6310	6173	6180	6319	6291	5972	5911	6011	6008	6072	6138	6313	6155	6221	6193	6136	6114	6140	6200	6299	6417	6451	6392	6572	6781
6280	6407	6407	6354	6187	6357	6424	6395	6508	6424	6375	6157	6282	6331	6251	6193	6188	6146	6266	6260	6252	6229	6053	6303	6297	6431	6395	6099	6309	6084	6135	6057	5923	6113	6177	6192	6303	6208	6300	6075	6191	6161	6158	6303	6468	6596	6541	6642	6674	6691
6299	6193	6507	6392	6421	6368	6395	6334	6479	6199	6164	6180	6366	6308	6383	6295	6196	6233	6439	6323	6384	6454	6221	6252	6415	6428	6140	6261	6274	6387	6207	5924	5994	6101	6081	6241	6281	6191	6114	5977	6086	6205	6244	6391	6332	6567	6645	6574	6742	6916
6314	6283	6356	6302	6235	6348	6336	6272	6216	6257	6098	6265	6131	6458	6324	6295	6172	6411	6318	6456	6448	6470	6158	6343	6375	6269	6285	6113	6201	6116	6245	6221	6113	6047	6039	6132	6260	6140	5948	6081	5963	6106	6264	6367	6394	6522	6622	6824	6761	6952
6404	6312	6327	6404	6321	6174	6209	6280	6272	6334	6210	6450	6466	6481	6652	6365	6432	6559	6503	6412	6402	6345	6258	6370	6290	6308	6262	6176	6223	6118	6114	6235	6187	6179	6079	6419	6163	6272	6131	5922	6205	6010	6352	6432	6576	6656	6661	6626	6807	6597
6441	6266	6365	6245	6252	6363	6316	6227	6319	6316	6424	6408	6589	6590	6383	6775	6747	6679	6783	6601	6476	6498	6397	6366	6517	6300	6337	6153	6256	6270	6387	6297	6235	6353	6337	6274	6160	6311	6219	6127	6082	6155	6024	6284	6413	6544	6553	6576	6616	6552
6328	6203	6300	6411	6383	6194	6126	6218	6422	6398	6513	6627	6622	6725	6572	6400	6852	6655	6804	6650	6440	6604	6606	6450	6475	6375	6328	6277	6306	6414	6460	6452	6471	6405	6471	6480	6431	6398	6246	6248	6271	6144	6337	6366	6528	6538	6618	6500	6403	6341
6233	6326	6287	6091	6224	6138	6114	6235	6215	6411	6555	6565	6462	6553	6594	6681	6695	6776	6763	6579	6509	6633	6495	6423	6398	6301	6439	6451	6515	6483	6657	6548	6734	6625	6666	6633	6563	6352	6309	6397	6361	6430	6400	6283	6452	6683	6459	6457	6564	6475
6366	6082	5991	6101	6155	6123	5997	6096	6179	6366	6485	6318	6516	6514	6518	6691	6588	6564	6517	6562	6644	6461	6618	6454	6688	6575	6468	6634	6776	6667	6754	6807	6597	6697	6563	6617	6575	6437	6482	6409	6149	6559	6406	6600	6535	6667	6494	6618	6615	6668
6430	6110	5910	6046	6138	5999	6052	5997	6302	6283	6434	6568	6405	6282	6431	6536	6771	6563	6434	6302	6489	6505	6507	6438	6621	6530	6679	6619	6526	6619	6713	6733	6732	6755	6708	6539	6515	6380	6393	6491	6529	6323	6545	6546	6557	6422	6514	6762	6742	6695
6424	6070	6140	6016	6142	5944	5989	5979	6191	6244	6410	6492	6322	6392	6515	6398	6458	6410	6411	6499	6417	6596	6352	6415	6565	6474	6410	6607	6677	6610	6649	6834	6709	6727	6805	6697	6723	6717	6511	6433	6471	6469	6640	6489	6443	6364	6550	6668	6555	7006
6332	6086	6030	6052	6050	6088	6140	6209	6233	6342	6408	6233	6387	6429	6472	6495	6760	6348	6424	6473	6468	6359	6342	6371	6360	6496	6455	6535	6741	6808	6727	6701	6707	6664	6470	6547	6565	6338	6498	6371	6410	6495	6375	6504	6421	6519	6629	6619	6598	6870
6326	6095	6034	6108	5946	5965	6143	6289	6265	6284	6260	6231	6509	6518	6487	6581	6303	6414	6225	6390	6350	6397	6364	6375	6276	6294	6304	6558	6554	6520	6475	6561	6328	6525	6534	6485	6258	6354	6337	6304	6403	6447	6387	6479	6357	6484	6646	6601	6779	6894
6251	5999	6120	6007	6130	6164	6142	6160	6192	6120	6309	6286	6528	6578	6537	6491	6501	6277	6265	6297	6411	6263	6321	6429	6345	6322	6373	6335	6573	6496	6363	6310	6374	6370	6436	6444	6439	6351	6300	6334	6375	6312	6367	6365	6568	6362	6538	6554	6665	6688
6362	6189	6116	6153	6079	6131	6111	6050	6259	6220	6400	6461	6426	6388	6456	6348	6293	6179	6244	6307	6495	6331	6242	6387	6124	6309	6260	6386	6414	6322	6401	6346	6346	6380	6366	6342	6238	6285	6436	6322	6327	6340	6506	6388	6347	6318	6645	6627	6580	6535
6381	6238	6508	6424	6317	6286	6168	6069	6278	6169	6320	6368	6428	6446	6434	6472	6237	6206	6256	6285	6484	6213	6312	6388	6338	6228	6244	6147	6274	6250	6177	6392	6301	6361	6316	6413	6243	6421	6449	6336	6442	6336	6443	6407	6383	6321	6486	6559	6641	6692
6565	6491	6314	6503	6317	6142	6024	6053	6211	6106	6195	6259	6275	6235	6229	6315	6259	6284	6192	6139	6338	6271	6513	6605	6396	6459	6447	6254	6308	6398	6282	6242	6341	6419	6495	6343	6343	6473	6319	6534	6395	6585	6419	6346	6499	6451	6443	6564	6541	6532
6661	6514	6466	6248	6286	6205	6097	6009	6173	6096	6219	6221	6165	6016	6117	6293	6114	6308	6271	6142	6269	6397	6459	6352	6281	6456	6355	6276	6212	6272	6270	6310	6257	6557	6387	6515	6501	6367	6522	6520	6569	6358	6232	6305	6297	6435	6473	6545	6766	6711
6523	6558	6507	6354	6020	6100	6136	6131	6195	6360	5914	5975	6073	5996	6065	6305	6239	6124	6158	6069	6124	6357	6432	6281	6175	6121	6107	6222	6166	6201	6406	6254	6234	6288	6313	6212	6569	6458	6346	6422	6417	6512	6492	6603	6377	6355	6589	6659	6551	6640
6739	6655	6547	6329	6203	6102	6130	6147	6115	6221	6041	6098	6085	6060	6223	6357	6194	6086	6133	6014	6119	6277	6057	6096	6025	6331	6062	6213	6116	6164	6195	6089	6147	6174	6371	6348	6309	6335	6311	6448	6462	6403	6346	6524	6417	6378	6430	6546	6497	6612
6793	6578	6482	6366	6175	6099	6039	6099	6180	6131	6370	5984	6257	6312	6182	6328	6192	6144	6190	6003	6015	6117	5995	5831	6087	6152	5929	5867	6154	5967	6296	6309	6286	6286	6119	6073	6188	6363	6441	6163	6426	6258	6393	6382	6472	6319	6530	6523	6554	6521
6654	6338	6284	6276	6321	6367	6155	6229	6210	6090	6159	6073	6258	6297	6352	6398	6405	6324	6261	6230	6046	6131	6092	5994	6049	6057	6043	6075	6107	6037	6069	6138	6280	6191	6206	6102	6174	6336	6320	6291	6375	6405	6179	6438	6301	6288	6436	6434	6617	6528
6457	6516	6341	6462	6467	6400	6191	5965	6155	6233	6210	6182	6262	6356	6366	6276	6507	6323	6328	6200	6085	5991	6135	6247	6226	6004	5950	6020	6044	6099	5993	6134	6227	6320	6339	6229	6087	6077	6212	6248	6244	6440	6412	6330	6340	6383	6684	6310	6656	6506
6653	6666	6455	6577	6294	6292	6024	6104	6181	6257	6230	6342	6324	6355	6367	6417	6219	6228	6299	5934	6061	6109	6042	6130	6002	6000	6118	5903	6223	6046	6334	6257	6191	6254	6250	6142	6236	6267	6243	6266	6339	6409	6269	6428	6448	6407	6604	6550	6631	6368
6689	6541	6510	6453	6494	6015	6070	6265	6249	6539	6454	6316	6294	6343	6257	6251	6248	6247	6198	6038	5996	6000	6058	6138	6051	6105	6157	6058	5918	6118	6205	6400	6271	6356	6229	6350	6224	6117	6281	6238	6263	6453	6464	6438	6237	6528	6446	6586	6504	6441
6586	6503	6480	6334	6372	6356	6235	6472	6507	6681	6537	6580	6376	6438	6284	6302	6373	6350	6160	6146	5941	6154	6242	5982	6086	6152	6238	6082	6097	6140	6312	6475	6215	6265	6122	6178	6346	6307	6344	6506	6306	6503	6431	6475	6451	6467	6483	6558	6544	6641
6536	6407	6447	6449	6585	6340	6440	6475	6530	6663	6678	6601	6472	6452	6396	6086	6297	6246	6232	6112	6263	6223	6114	6209	6111	6160	6258	6124	6068	6068	6124	6283	6266	6467	6401	6161	6248	6248	6263	6228	6507	6343	6507	6303	6429	6534	6470	6709	6818	6651
6368	6359	6529	6404	6372	6441	6388	6361	6629	6402	6607	6612	6575	6491	6427	6275	6298	6346	6396	6313	6295	6229	6130	6166	6190	6248	6177	6241	6089	6216	6084	6450	6348	6251	6281	6232	6379	6319	6409	6520	6539	6381	6520	6346	6387	6479	6645	6774	6725	6761
6476	6272	6401	6472	6519	6532	6230	6545	6444	6435	6392	6431	6617	6527	6614	6331	6344	6318	6357	6324	6264	6343	6177	6206	6294	6385	6205	6287	6206	6118	6261	6289	6346	6361	6161	6190	6473	6374	6500	6355	6426	6535	6552	6345	6352	6545	6675	6867	6811	6656
6400	6336	6422	6410	6639	6237	6218	6324	6299	6409	6478	6399	6447	6343	6431	6458	6287	6298	6305	6380	6288	6276	6291	6614	6346	6493	6315	6239	6244	6332	6342	6434	6447	6449	6477	6460	6601	6392	6722	6597	6314	6350	6449	6414	6645	6677	6709	6847	6702	6688
6381	6230	6241	6353	6224	6313	6129	6286	6239	6299	6352	6218	6250	6442	6296	6340	6401	6399	6279	6426	6510	6552	6478	6409	6502	6571	6482	6525	6575	6311	6497	6501	6623	6742	6442	6655	6597	6569	6583	6553	6503	6391	6487	6613	6616	6734	6744	6889	6816	6857
6353	6172	6179	6343	6117	6048	6132	6121	6210	6213	6187	6287	6192	6184	6215	6211	6245	6254	6318	6474	6342	6419	6538	6487	6497	6417	6542	6527	6431	6569	6664	6644	6731	6643	6465	6621	6497	6596	6451	6463	6527	6476	6349	6683	6757	6817	6725	6879	6790	6612
6127	6010	6316	6003	6093	6105	6085	6348	6136	6426	6291	6269	6267	6126	6307	6259	6317	6289	6504	6496	6354	6390	6402	6495	6457	6539	6616	6442	6605	6568	6565	6659	6722	6691	6555	6657	6552	6623	6619	6691	6518	6472	6456	6504	6598	6558	6801	6750	6741	6582
6157	5851	6065	5974	6152	6069	6201	6194	6091	6186	6153	6305	6203	6262	6166	6360	6203	6173	6189	6313	6291	6412	6247	6278	6334	6460	6531	6255	6452	6536	6541	6563	6583	6603	6378	6447	6328	6303	6463	6421	6484	6346	6637	6644	6671	6643	6659	6498	6575	6333
6316	5954	6069	6191	6009	6096	6215	6076	6187	6165	6252	6297	6159	6103	6275	6212	6088	6293	6166	6301	6274	6239	6097	6257	6319	6308	6170	6391	6262	6421	6321	6398	6379	6364	6254	6098	6289	6264	6363	6196	6508	6418	6511	6563	6469	6521	6544	6459	6407	6256
6221	6029	6306	6072	6170	6164	6053	6225	5998	6171	6164	6323	6148	6074	6036	6110	6206	5999	6134	6215	6093	6121	6132	6331	6043	6200	6176	6129	6199	6197	6013	6243	6294	6149	6195	6212	6197	6214	6283	6176	6400	6261	6376	6448	6385	6446	6472	6248	6353	6226
6589	6144	6421	6355	6311	6191	6159	6172	5950	6129	6146	6124	6165	6060	5883	6100	5898	6062	5935	6152	6075	6033	5911	6211	6242	6199	6156	6058	6205	6229	6295	6076	6300	6210	6081	6053	6008	6238	6216	6065	6228	6394	6327	6478	6457	6385	6374	6414	6141	6432
6634	6398	6352	6521	6248	6425	6184	5949	5948	5914	6095	6175	6030	6058	5887	5791	5758	5933	5973	5924	5930	5953	6092	6012	6029	6215	6277	6006	6285	6238	6291	6163	6295	6074	6123	6009	6008	6096	5989	6086	6310	6205	6313	6392	6229	6399	6188	6423	6085	6362
6601	6534	6589	6361	6524	6327	6205	5984	5829	6055	5854	5803	5943	5915	5848	5768	5774	5751	5956	5943	5955	6058	6107	5935	6021	6047	6322	6149	6009	6271	6276	6209	6203	6235	6206	6175	6060	6128	6146	6119	6188	6386	6232	6341	6354	6443	6402	6594	6227	6434
6837	6604	6734	6595	6742	6495	6207	6015	6218	6112	5929	6084	6012	5937	5769	5763	5760	5689	5888	5992	6045	6078	6100	6016	6113	6167	6314	6215	6054	6348	6281	6197	6102	6211	6122	6190	6193	6400	6066	6145	6215	6261	6253	6524	6374	6563	6424	6218	6245	6224
6948	6605	6515	6628	6548	6397	6164	6057	5943	5956	6080	6057	6033	5970	5919	5681	5703	6107	5924	5972	6006	6086	6275	6332	6173	6340	6222	6322	6280	6211	6346	6180	6228	6397	6293	6269	6402	6344	6395	6357	6322	6085	6366	6358	6504	6370	6488	6456	6289	6263
6820	6597	6596	6414	6388	6352	6332	6131	6298	6318	6134	6213	6225	6257	6215	5791	5912	6195	5895	6084	6198	6270	6309	6332	6189	6346	6286	6325	6449	6163	6248	6262	6337	6467	6541	6576	6354	6263	6404	6271	6313	6458	6316	6356	6627	6748	6553	6378	6270	6346
6633	6374	6426	6409	6414	6328	6239	6324	6174	6176	6171	6292	6244	6303	6140	6040	6049	6128	6196	6132	6442	6367	6451	6399	6733	6299	6400	6450	6430	6424	6296	6407	6452	6504	6551	6549	6461	6614	6478	6307	6548	6348	6510	6528	6700	6723	6567	6644	6360	6507
6529	6417	6466	6314	6367	6265	6305	6268	6092	6136	6187	6342	6461	6433	6361	6203	6177	6159	6321	6331	6405	6465	6444	6345	6446	6315	6567	6456	6448	6393	6359	6353	6484	6511	6584	6614	6536	6460	6578	6580	6388	6301	6690	6745	6667	6666	6656	6552	6121	6181
6494	6504	6548	6190	6376	6203	6228	6282	6149	6217	6148	6365	6526	6391	6347	6506	6569	6327	6455	6589	6485	6329	6705	6382	6436	6518	6721	6592	6516	6377	6246	6548	6620	6651	6602	6699	6563	6737	6516	6616	6664	6583	6498	6476	6584	6546	6757	6343	6363	6222
6631	6292	6408	6530	6428	6357	6509	6360	6341	6380	6527	6385	6342	6496	6471	6410	6208	6381	6443	6475	6471	6515	6618	6522	6564	6537	6740	6679	6557	6570	6321	6364	6401	6534	6573	6654	6577	6639	6625	6617	6483	6522	6571	6505	6581	6487	6455	6206	6281	6177
6616	6220	6434	6369	6449	6405	6400	6279	6481	6358	6356	6371	6574	6499	6471	6299	6302	6248	6441	6534	6669	6506	6531	6605	6464	6674	6694	6683	6649	6437	6391	6345	6513	6492	6621	6359	6517	6481	6668	6642	6414	6403	6508	6299	6431	6503	6260	6296	6303	6313
6576	6554	6594	6471	6373	6548	6515	6362	6458	6506	6401	6373	6383	6559	6468	6305	6339	6229	6374	6548	6470	6374	6602	6470	6463	6503	6631	6479	6292	6270	6600	6434	6521	6344	6403	6359	6464	6396	6439	6468	6369	6327	6362	6275	6189	6283	6186	6291	6169	6240
6680	6361	6470	6418	6494	6450	6413	6472	6306	6474	6358	6484	6386	6454	6449	6163	6114	6160	6396	6256	6459	6481	6350	6279	6272	6383	6334	6394	6335	6339	6312	6216	6355	6087	6336	6223	6378	6209	6467	6326	6333	6308	6303	6087	6097	6054	6100	6015	6207	5801
6886	6726	6681	6557	6453	6392	6329	6327	6357	6319	6312	6257	6227	6302	6185	6095	6167	6080	6214	6286	6450	6285	6356	6276	6175	6297	6186	6158	6055	6004	6084	6239	6113	6034	5952	6125	6200	6318	6268	6147	6173	5820	5800	5997	5920	6119	6315	6142	6063	5871
7125	6793	6753	6655	6326	6344	6415	6281	6228	6227	6208	6104	6389	6227	6302	6095	6166	6129	6192	6289	6202	6196	6266	6087	6074	6286	6113	6119	6063	6122	6056	6214	6109	5982	6138	6052	6070	6126	6332	6052	6021	5910	5869	5931	6018	6207	6091	6083	6030	5676
7189	6914	6824	6695	6701	6489	6453	6233	6254	6311	6280	6276	6205	6098	5965	6144	6018	6015	6172	6132	6156	6120	6091	6072	5892	6059	6037	6003	5970	6062	5964	6088	6169	5978	6008	5965	6006	6041	5959	6162	5955	5835	5896	5927	5981	5958	6007	6109	5940	5895
7293	6975	6822	6662	6677	6496	6285	6336	6150	6246	6185	6183	6015	6214	6135	6123	6241	6001	6075	5980	6177	6077	6046	6037	6046	5990	6066	5986	5985	5961	6098	6137	5999	5890	5949	5833	5948	5979	6170	5878	5948	5878	5876	5843	5942	5935	6005	5924	5852	5920
7050	6930	6489	6692	6495	6510	6263	6285	6090	6356	6521	6247	6291	6243	6310	6223	6175	6129	6033	6067	6222	6228	6095	6211	5966	6098	6212	5994	6021	5893	5985	6062	6156	5788	5979	5847	5779	5920	6055	6078	5815	5789	5767	6057	6000	6150	6101	5988	5880	5873
7035	6749	6714	6546	6453	6516	6423	6279	6356	6295	6294	6380	6375	6346	6405	6162	6317	6315	6132	6496	6309	6258	6137	6318	6233	6119	6153	6102	6041	6078	6271	6190	6167	5993	5907	6044	5992	5917	5965	6170	6085	6089	5948	5992	6018	5943	6109	5958	5810	5976
6735	6508	6408	6565	6239	6258	6356	6175	6275	6324	6543	6478	6434	6521	6307	6307	6377	6299	6398	6366	6353	6374	6290	6211	6319	6377	6300	6164	6199	6185	6199	6102	6202	6212	5934	6007	6185	6049	6184	6265	6281	6248	6041	5986	6210	6011	6132	6223	6001	6156
6612	6227	6307	6353	6316	6346	6216	6134	6403	6363	6389	6512	6565	6696	6576	6534	6446	6775	6521	6540	6437	6593	6383	6534	6594	6505	6347	6377	6497	6382	6363	6415	6517	6304	6388	6157	6405	6397	6421	6452	6393	6233	6176	6265	6196	6211	6351	6177	6291	6292
6347	6169	6139	6387	6205	6114	5994	6105	6177	6277	6434	6579	6827	6694	6771	6720	6591	6695	6620	6769	6523	6570	6560	6480	6413	6390	6524	6316	6306	6294	6383	6430	6519	6391	6345	6590	6260	6404	6574	6351	6377	6308	6294	6315	6350	6391	6370	6301	6313	6356
6284	5938	6061	5925	6312	6113	6104	6249	6271	6324	6601	6637	6632	6557	6534	6854	6860	6721	6804	6566	6586	6651	6483	6487	6392	6462	6325	6309	6311	6329	6310	6517	6446	6607	6526	6475	6383	6584	6470	6314	6368	6283	6284	6288	6396	6284	6286	6470	6397	6511
6096	5947	6165	5972	5901	6035	6108	6212	6312	6458	6558	6311	6623	6668	6710	6681	6838	6979	6658	6665	6626	6424	6358	6210	6217	6392	6310	6208	6293	6314	6411	6434	6459	6369	6429	6497	6198	6353	6427	6390	6256	6257	6224	6353	6401	6391	6264	6490	6281	6297
6290	5819	5961	5870	6016	6216	6077	6268	6225	6138	6404	6550	6401	6535	6464	6609	6618	6676	6664	6718	6565	6393	6383	6340	6299	6211	6435	6278	6306	6282	6265	6170	6602	6376	6433	6200	6352	6115	6353	6202	6173	6125	6328	6089	6218	6279	6296	6210	6307	6421
6262	5955	5973	5910	6010	6009	6150	6159	6257	6246	6245	6334	6377	6295	6262	6529	6434	6560	6513	6460	6406	6338	6080	6020	6092	6218	6381	6315	6186	6155	6292	6274	6270	6298	6130	6247	6168	6104	5933	6067	6015	6123	6098	6235	6142	6202	6279	6279	6376	6469
6281	6076	6208	6072	5914	6145	6064	6188	6272	6278	6168	6226	6268	6303	6190	6306	6411	6366	6346	6235	6421	6113	6116	6039	5989	6246	6286	6186	6067	6147	6070	6113	6117	6126	6103	6123	6075	5939	5813	6097	6069	5928	6263	6184	6196	6163	6132	6271	6403	6290
6453	6083	6155	6077	6119	6111	6231	6150	6381	6160	5986	6051	6050	6189	6211	6276	6393	6200	6157	6181	6157	6106	5878	5935	5835	5785	6280	6228	6075	5916	5934	6002	6023	6062	6158	6102	5914	5929	5912	5821	5816	6019	6050	6101	6068	6052	6256	6335	6371	6269
6330	6119	6268	5995	5926	6143	6215	6064	6337	6125	5906	5933	5999	6044	6109	6128	6157	6117	6023	6052	6116	6026	5776	5867	5880	5924	5957	6290	6147	5973	5912	5986	6075	6156	5965	5967	5925	5854	5909	5788	5831	5822	5929	5945	6039	6140	6304	6144	6063	6174
6347	6065	6227	6181	5996	5998	6177	6010	6003	6084	5877	5813	6042	6028	6100	5995	6028	6035	5973	6162	6035	6004	5778	5786	6006	6080	6141	6132	6109	5959	6073	6097	6274	6115	6011	6049	5981	5827	5836	5842	5658	5731	5829	6124	5946	6082	6228	6173	6156	6093
6258	6050	6124	6177	5898	5955	5797	6002	5914	6018	5965	5932	6025	6095	6100	5958	5998	6000	6238	5971	6164	5986	5968	5875	5976	6179	5986	6102	6129	5955	6137	6091	6243	6137	6101	6253	6076	6089	5779	5837	5863	5708	5782	5892	6291	6072	6073	6098	6101	6155
6250	6009	6055	5905	5954	5834	5863	5895	6005	5871	5782	5821	5980	6036	6100	6052	5960	6113	6031	6010	6108	6062	5824	6022	5923	5897	6204	6163	6199	6215	6321	6156	6336	6169	6198	6042	6236	6043	5887	6088	5848	5960	5939	5912	6066	5895	6061	6145	6045	5934
5920	5805	6048	5977	5912	5793	5614	5738	5801	5746	5821	5993	5833	5975	5907	5860	5921	5942	5980	6185	6229	6170	6027	6030	5953	6005	6256	6365	6255	6175	6318	6344	6367	6234	6171	6172	6149	6183	5994	6175	6055	5828	5919	5853	6001	5998	5986	6063	6017	6035
5914	5671	5788	5858	5862	5613	5630	5630	5712	5624	5835	5799	5797	5961	5741	5822	5747	5998	6027	6376	6186	6256	6046	6005	6170	6154	6274	6289	6245	6232	6139	6293	6129	6148	6070	6133	6091	6153	6097	6255	6057	6025	6042	5869	5840	5868	6005	6045	6122	6040
5744	5641	5783	5961	5599	5556	5448	5633	5660	5690	5951	5789	5927	5632	5569	5763	5816	5824	5907	6182	6200	6305	6062	6291	6206	6374	6206	6188	6461	6430	6515	6270	6292	6220	6091	6222	6244	6218	6375	6251	6224	6141	6003	5952	5963	5920	5895	5854	6012	5963
5685	5480	5720	5447	5629	5556	5503	5466	5606	5552	5631	5707	5689	5555	5602	5637	5909	5757	5911	6101	6460	6323	6258	6297	6103	6186	6124	6256	6244	6238	6258	6359	6296	6291	6368	6275	6228	6305	6310	6349	6367	6176	6068	6091	6149	5979	6013	6009	6031	6042
5531	5384	5470	5377	5401	5441	5383	5201	5399	5478	5518	5514	5518	5659	5626	5694	5694	5899	6011	6126	6162	6241	6173	6103	6317	6050	6058	6311	6471	6338	6290	6371	6212	6367	6280	6175	6128	6235	6428	6366	6448	6370	6295	6249	6312	6229	6019	6304	6107	6157
5518	5387	5184	5301	5366	5303	5190	5207	5257	5418	5511	5494	5627	5651	5763	5656	5834	5831	5925	5902	5952	6254	6331	6126	6183	6248	6425	6202	6316	6239	6092	6259	6307	6461	6224	6275	6389	6146	6280	6270	6374	6320	6487	6382	6148	6116	6122	6102	6224	6199
5341	5240	5037	5241	5271	5268	5099	5111	5187	5365	5540	5444	5673	5675	5818	5957	5853	5956	5937	6045	6073	6191	6192	6183	6215	6168	6162	6280	6197	6172	6193	6419	6267	6364	6217	6395	6130	6394	6147	6350	6348	6387	6275	6318	6153	6198	6321	6369	6211	6332
5372	5122	5275	5270	5290	5230	5208	5272	5185	5517	5581	5513	5703	5834	5863	5832	5960	6011	5942	6101	6153	6039	6191	6043	6132	6116	6040	6290	6096	6128	6291	6371	6405	6529	6426	6372	6243	6216	6217	6298	6346	6447	6230	6278	6375	6361	6286	6298	6371	6393
5484	5196	5090	5172	5376	5302	5233	5301	5368	5371	5689	5672	5672	5792	5857	6023	5989	6015	6070	6174	5994	5988	6195	6227	6058	6161	6159	6077	6188	6321	6238	6432	6591	6674	6565	6528	6212	6412	6327	6332	6443	6325	6360	6239	6432	6412	6530	6465	6453	6521
5460	5261	5257	5310	5309	5475	5354	5343	5343	5548	5576	5633	5623	5892	6003	5988	5959	6051	6107	6009	6181	6163	6214	6215	6180	6293	6273	6331	6242	6237	6290	6380	6654	6679	6578	6623	6584	6444	6389	6224	6143	6263	6322	6291	6382	6352	6382	6479	6492	6498
5271	5208	5256	5358	5311	5489	5339	5278	5596	5522	5703	5790	5907	6047	5840	5933	6009	5978	6042	6058	6137	5970	6190	6337	6371	6076	6237	6288	6318	6280	6335	6535	6437	6693	6699	6736	6502	6511	6444	6067	6257	6200	6338	6350	6434	6408	6268	6480	6465	6450
5352	5344	5279	5366	5397	5297	5302	5476	5415	5562	5612	5775	5761	5865	5868	5963	5913	6058	5907	6196	6177	6224	6207	6115	6173	6360	6314	6317	6371	6248	6450	6345	6478	6573	6427	6373	6539	6499	6479	6198	6248	6197	6297	6466	6270	6287	6209	6188	6364	6487
5380	5299	5255	5258	5322	5403	5425	5473	5516	5382	5360	5554	5666	5696	5841	5938	6010	5885	6164	5996	6103	6068	6100	6228	6226	6295	6159	6153	6481	6529	6292	6510	6270	6428	6465	6376	6397	6340	6499	6180	6312	6397	6245	6452	6343	6340	6342	6213	6445	6204
5494	5307	5432	5282	5455	5465	5506	5666	5615	5526	5654	5716	5630	5742	5792	5926	5957	5818	6021	6013	6045	6036	6081	6087	6177	6226	6338	6244	6162	6370	6607	6320	6289	6417	6270	6146	6402	6336	6388	6245	6280	6268	6285	6322	6376	6135	6156	6250	6004	6167
5547	5397	5427	5576	5539	5686	5502	5719	5576	5566	5627	5692	5908	5861	5892	5852	5823	5818	5945	6014	5911	5974	6062	6026	6259	6102	6341	6129	6322	6283	6452	6223	6128	6114	6256	6236	6481	6315	6079	6198	6188	6094	6239	6387	6186	6202	6006	6075	5928	6116
5549	5201	5464	5507	5463	5551	5446	5721	5679	5723	5588	5678	5882	5689	5892	5880	5984	5934	5867	5878	5870	6019	6053	6107	6164	6302	6184	6202	6163	6303	6183	6056	6066	6003	5980	6096	5980	6109	6016	6194	6064	6031	6140	6175	6117	6173	6103	5886	5864	6021
5815	5443	5681	5357	5477	5501	5671	5470	5814	5753	5623	5767	5780	5777	5942	5815	5987	5905	5942	6019	5920	5992	6081	6057	6009	6157	6197	6206	6150	6146	6240	6030	6179	6141	5993	6019	6126	6002	5989	5774	6182	6063	5908	6118	6118	6041	6067	5882	5900	5986
5750	5650	5650	5515	5594	5395	5786	5687	5616	5844	5756	5830	5878	6072	5831	5797	5878	6134	6099	6028	6102	6103	6266	6007	6157	6109	5988	6252	5982	6194	6147	5960	5998	6226	6006	6122	6091	6005	5946	6058	5914	5947	6203	6079	6345	6197	6036	6026	5985	5867
5644	5682	5658	5543	5490	5468	5780	5897	5782	5797	5706	5890	5945	6046	5999	6063	6124	6045	6230	6366	6188	6083	6115	6018	6021	6151	6171	6057	6041	6209	6196	6130	6118	6020	6099	6200	6213	6212	5892	6075	5836	5876	5909	6103	6162	6044	6005	5905	6009	5968
5705	5609	5550	5543	5574	5572	5687	5778	5795	5933	5809	5806	5629	5813	5938	5903	6170	6215	6181	6300	6210	6080	5951	6060	6167	6224	6231	6218	6018	6070	6253	6142	6186	6215	6177	6172	6062	6051	6062	6114	6045	5872	5886	6140	6112	6008	6094	6080	6087	5943
5777	5555	5423	5162	5585	5512	5530	5635	5658	5663	5932	5827	5834	5791	5876	5842	5958	6144	6178	5995	6095	6200	6215	6080	6102	6188	5953	6119	6075	6048	6124	6094	6052	6078	6223	6104	6272	6109	5910	6107	6046	5744	6002	6087	6067	6025	6155	6047	6223	6170
5611	5602	5626	5285	5480	5460	5693	5649	5663	5752	5745	5837	5936	5867	6012	6030	5990	5972	6098	6122	6047	6091	6182	6248	6225	6244	6225	5971	6069	5975	5739	5965	6156	6034	6149	6226	6070	6023	6101	6150	5990	5956	6048	5891	6032	6242	6106	6110	6043	6057
5699	5685	5723	5583	5439	5627	5722	5563	5827	5951	5731	5705	5700	5936	5847	5898	5840	6054	5996	6109	5977	6203	5999	6094	6005	5896	5974	6088	5852	6020	6026	5937	6188	6101	6104	5983	6187	5968	6069	5886	6076	6026	6015	6033	6062	5920	6041	6043	6021	6155
5789	5725	5729	5667	5488	5709	5792	5586	5924	5947	5914	5845	5749	5649	5778	5695	5849	5804	5875	5993	6008	5909	5930	5940	5924	6029	6013	6050	5828	5845	5942	5918	6095	6151	6197	6121	6078	5972	5939	6049	5945	6089	6221	5899	6111	6140	6067	5983	6152	6042
5802	5749	5691	5611	5607	5532	5646	6000	5935	6025	6217	6062	5788	5977	5891	5928	6077	5936	6111	6070	5912	6081	6001	5937	5755	5968	5946	5934	5780	5779	5780	5766	5969	6134	6116	5853	6041	6024	6037	6278	6237	6103	6177	6080	6152	6078	6162	6251	6027	6092
5731	5626	5783	5668	5719	5819	5862	5925	6089	5991	5926	5887	5971	5961	5862	6060	5911	5972	6010	5898	5801	6019	5910	5661	5712	5847	6017	5933	5876	5803	5975	5802	5726	6042	6038	6213	6005	5949	6098	6136	6030	6146	6154	6025	6144	6204	6274	6089	6065	6059
5791	5755	5763	5688	5655	5919	5931	6005	6177	6165	6078	6130	5997	6204	6139	5891	5869	5746	5796	5811	6103	5864	5878	5941	6250	6013	5941	6099	6051	5818	5863	5907	5859	5976	6072	5996	6023	6176	6091	6045	6214	6250	6273	6100	6051	6126	6211	6060	6118	6142
5977	5829	5757	5882	5831	5799	6015	6092	6257	6174	6407	6256	6075	6134	6130	6076	6304	6049	6080	6158	5980	6126	6118	6078	6128	6231	6031	6072	6010	5928	5876	6050	5962	5938	6179	6154	6235	6013	5976	6199	6146	6205	6376	6147	6073	6090	6169	6133	6214	5976
6137	5831	5889	5900	6007	5716	5816	6076	6115	6162	6302	6230	6136	6277	6176	6170	6069	5965	5916	5980	6058	6015	5883	5929	5991	6132	6165	6082	6206	6054	5948	5979	5950	5976	5982	6165	5819	6040	6003	6052	6007	6200	6236	6244	6075	6023	5996	5977	6025	6030
6376	5879	6161	5947	5990	5940	5889	6126	6177	6119	6134	6027	6102	6308	6138	6095	6018	6167	6025	6268	6319	6212	6239	6046	6180	6298	6075	6115	6073	6107	6053	6030	5947	5917	6050	5944	5800	5977	5905	5934	6017	5869	6300	6219	6042	6034	5926	5859	5922	5965
6215	5933	6117	5983	6072	5962	5921	5905	6113	6061	6107	6321	6080	6132	5945	5958	5918	5975	6248	6188	6278	6171	6102	6043	6280	6173	6261	6122	6216	6085	6012	6030	6018	5973	5821	6029	6090	5955	5993	5896	6028	5996	5969	5868	5898	5809	5924	5973	5939	5761
6478	6067	6108	6187	6244	6080	5884	6049	6175	6068	5828	5898	6103	6054	6042	5831	6176	6041	6279	6208	6366	6421	6315	6254	6050	6013	6151	6077	6024	5911	6120	5944	5802	5805	5839	5950	5984	5988	5899	6057	5939	5934	5883	5857	5917	5802	5955	5985	5907	6069
6503	6295	6338	6345	6422	6318	6155	6063	6102	6035	6124	6164	5915	5901	5869	5467	5778	5797	5998	5872	6006	6118	6065	5980	5892	5940	5980	6006	5912	6074	5922	5928	5838	5802	5772	5777	6012	5954	5887	5954	5945	5961	5960	5814	5914	5936	5848	6035	6104	6245
6454	6287	6289	6451	6245	6413	6409	6231	6282	5938	5831	5960	6014	6140	6303	6027	6044	6229	6183	6143	6227	6256	6177	5899	6032	5880	6010	5923	5888	5804	5774	5903	5919	5602	5718	5770	5914	5835	5861	5980	5785	6102	6010	6026	6133	5941	6068	6052	6093	6136
6327	6427	6623	6482	6479	6366	6112	6200	6243	6337	6259	6157	5819	5583	5685	5482	5691	5754	5785	5707	5838	5820	5992	5883	6039	5984	5906	5876	5673	5814	5842	5855	5819	5765	5949	5716	5963	6064	5900	6033	6062	5904	6046	6185	5954	6043	6048	5968	6164	6356
6490	6348	6297	6229	6307	6260	6203	6343	6162	5943	6030	5852	6056	6155	6007	6073	6154	6046	6057	6099	6077	5897	6097	5854	5718	5658	5759	6145	5921	5902	5959	6031	6092	5847	5776	5924	6120	5813	6012	6049	5981	6057	6074	6188	6008	5886	6124	6140	6156	6156
6381	6231	6344	6229	6210	6159	6148	5965	6011	6281	6368	6267	5959	5894	5801	5538	5749	5578	5577	5570	5595	5671	5684	5884	5855	5991	5713	5946	5820	5831	6059	5868	5834	5936	5887	5747	6016	6252	5996	6091	6288	6024	6030	6147	6090	6137	6171	6194	6277	6070
6293	6210	6213	6178	6026	6066	6219	6213	6178	6183	6040	5867	5878	5953	5936	5973	6051	5972	5907	5879	5911	5791	5673	5804	5685	5607	5850	5863	6019	5723	5876	6064	6066	5956	5923	6058	5964	6066	6110	6039	6104	6300	5949	6028	6195	6070	6098	6054	6038	5989
6366	6258	6316	6223	6024	6202	6251	6015	6128	6295	6212	6223	6241	6047	5730	5940	5595	5689	5484	5651	5782	5715	5867	6034	5967	6040	5788	5897	5823	5953	6028	5964	6070	5981	6141	5826	6160	6178	5930	6080	6218	5807	6019	6101	6020	5936	5939	5789	6103	6074
6618	6398	6257	6179	6191	6248	5994	6264	6319	6474	6178	6114	5998	5939	5963	5909	5954	5840	5952	5863	5790	5733	5765	5819	5833	5856	5974	6105	6076	5951	5813	5925	6051	5975	5925	5914	6027	5978	6173	5858	5908	6088	6001	6065	6013	5933	5992	5882	5790	6189
6846	6506	6538	6409	6106	6213	6363	6303	6404	6259	6193	6089	6165	6172	6104	5931	5873	6042	5826	6009	6040	5884	5897	6039	6016	5900	5809	5847	5871	6096	6059	5860	5897	6271	5986	6008	6048	5915	5972	6070	5945	6005	6259	5905	5757	5980	5806	5997	5903	5802
6677	6567	6444	6234	6264	6301	6268	5990	6171	6326	6397	6441	6264	6111	6134	6008	5844	5980	5987	5883	5828	5712	5719	5882	6000	6006	6052	5909	6062	5718	5906	6098	5990	5977	6037	6114	5874	6079	6138	5705	5934	6033	5938	6048	5886	5671	5854	5822	5890	5888
6828	6424	6415	6308	6276	6014	6117	6336	6570	6525	6323	6237	6144	6132	6129	5847	5851	6007	6002	5982	6046	5873	5792	5729	5806	5779	5690	5789	5796	5999	5771	5734	5783	5976	6088	6053	6017	5980	6065	6135	5719	5908	5841	5632	5896	5788	5816	5908	5859	5929
6752	6462	6567	6118	6187	6221	6276	6305	6239	6090	6217	6358	6327	6421	6356	6250	6301	6037	6277	6284	6217	6060	6051	5930	5784	5783	5730	5747	5726	5949	5936	6004	5788	5894	6067	6070	6201	6059	5847	5941	6180	5873	5967	5834	5715	5750	5906	5907	6022	5873
6722	6412	6194	6150	6295	6450	6077	5853	6037	6263	6439	6415	6428	6337	6250	6213	6150	6057	6020	5964	6093	6225	6097	6048	5956	5920	5854	5901	5786	5744	5689	5960	5934	6180	6158	6120	5987	6139	5938	5898	5976	5991	5840	6052	5914	5934	6141	5970	5945	6022
6674	6177	6474	6682	6279	6038	6070	6111	6444	6351	5974	5919	5845	5766	5909	5658	5743	5751	5572	5707	5475	5635	5491	5598	5573	5662	5931	6075	5897	5900	6014	5660	5811	6164	6188	6081	5948	5935	6138	6079	5995	5989	6030	5745	5953	5892	5997	6282	5977	6207
6717	6665	6565	6061	6140	6212	6561	6287	5857	5652	5759	5860	5868	6077	6249	6127	6195	6113	6207	6173	6196	6127	5952	5720	5659	5597	5754	5630	5752	5942	5986	6080	5956	5872	6008	6190	6030	6095	6054	6264	6173	6038	6126	5969	5822	6030	6050	6099	6212	5862
6945	6666	6300	6260	6600	6373	6092	5779	5795	6101	6151	6135	6241	5915	5955	5938	6008	6057	5958	5981	6030	6357	6335	6401	6283	6142	5872	5597	5666	5655	5793	5906	6183	6248	5913	6015	6203	6178	5989	6062	6200	6113	6115	6286	5838	5950	6159	6029	6080	6121
6830	6171	6430	6570	6308	6014	5881	6015	6244	6197	6129	5737	5643	5398	5492	5292	5384	5210	5274	5211	5398	5481	5742	5757	6103	6291	6366	6201	5996	5771	6073	5786	5886	6258	6283	5945	6049	6309	6356	6048	6062	6218	6248	6123	6115	6082	5881	6086	6178	6160
6572	6524	6872	6263	5954	6088	6361	6056	5940	5843	5697	5651	5613	5520	5443	5764	5615	5811	5967	5843	5924	5760	5421	5309	5399	5787	6027	6236	6344	6156	6163	5996	6019	5711	6340	6286	6082	6151	6276	6212	6138	6144	6116	6163	6191	6176	6079	6082	6150	6147
6838	6731	6279	5971	6216	6505	6194	5757	5700	5832	5858	5905	5655	5667	5800	5926	6154	6128	6154	6656	6820	6569	6417	6323	5891	5700	5739	5871	6151	6209	6412	6162	6301	6000	6043	6244	6443	6065	5959	6160	6158	6053	6068	6131	6136	6178	6108	6007	6267	6037
6952	6247	6067	6248	6368	6107	5871	5829	5702	5906	5953	5911	5769	5851	5662	5592	5585	5796	5844	6037	6129	6390	6717	6839	6854	6656	6210	5868	5848	6042	6251	6117	6397	6311	6014	5875	6265	6351	5881	6110	6378	5910	6024	6201	6091	6115	6089	5923	6034	5946
6508	5878	6501	6556	6254	5960	5895	5755	5827	5690	5932	6074	6043	5948	5885	5589	5507	5501	5557	5497	5535	5575	5641	5908	6464	6740	6777	6549	6060	5925	6092	6013	6075	6251	6288	5792	5925	6310	6039	5703	6065	6177	5922	6094	6120	5847	5797	5959	5962	6095
6113	6249	6578	5979	5876	5747	6037	5883	5898	5878	6077	6434	6252	5953	5635	5313	5328	5301	5464	5543	5590	5533	5409	5381	5543	6057	6561	6825	6496	6234	6136	6102	5998	5842	6183	6176	5748	5853	6220	5669	5954	6096	5944	5904	6088	5825	5748	5934	5857	6167
6239	6608	6315	5633	5912	5975	5962	5820	6235	6524	6541	6268	5870	5414	5007	5161	5291	5381	5520	5823	5861	6092	6007	5679	5400	5492	5891	6277	6638	6620	6235	6004	5940	5777	5664	6136	6125	5802	6037	6154	5819	5954	6067	5839	5977	6007	5652	5932	5935	5957
6744	6562	5604	5747	6078	5944	5966	6064	6487	6475	6039	5482	5102	5028	5282	5587	5671	5858	6063	6173	6228	6476	6330	6177	5941	5888	5590	5783	5989	6365	6521	6182	6040	6020	5650	5907	6143	5594	5526	6149	5897	5762	5818	5885	5747	5847	5844	5750	5679	5666
6841	6015	5686	6050	6282	6156	5969	6268	6126	5696	5352	5236	5459	6052	6404	6879	7035	7138	7094	6727	6766	6605	6496	6455	6244	6298	6100	5714	5765	6120	6350	6364	6249	5767	5670	5587	6030	5923	5445	5908	6201	5763	5839	5972	5768	5819	5797	5605	5742	5581
6816	5745	5887	6256	6068	6017	6091	6256	5547	5387	5266	5869	6829	7359	7954	8016	7828	7666	7309	7092	6937	6997	6609	6557	6331	6454	6386	6118	5828	5688	6044	6273	6254	6017	5942	5588	5831	5922	5609	5615	6136	5875	5792	5893	5940	5723	5684	5415	5650	5576
6355	5719	6461	6532	6161	5941	5969	5647	5381	5550	6311	7343	8079	8194	8256	7729	7149	7008	6797	6727	6569	6812	6692	6602	6292	6461	6388	6445	6236	5782	5822	6022	6345	6407	6039	5679	5711	5964	5943	5400	5936	5875	5798	5880	5908	5595	5718	5635	5454	5698
6104	6131	6770	6569	5949	5959	5729	5448	5627	6290	7611	8291	8361	7746	7115	6349	5821	5517	5481	5635	5810	6318	6544	6486	6406	6247	6404	6186	6434	5934	5711	5828	6173	6329	6162	5853	5624	5802	6034	5493	5713	5897	5706	5615	5725	5666	5585	5660	5314	5700
6311	6466	6756	6209	5944	5846	5624	5624	6115	7352	8061	8261	7400	6491	5398	4801	4359	4137	4054	4477	4801	5202	5899	6210	6430	6389	6310	6132	6188	6055	5751	5490	5973	6272	6198	5844	5628	5722	5996	5647	5507	5870	5644	5697	5722	5707	5608	5757	5358	5713
6111	6795	6661	5910	5811	5584	5551	5945	6671	7597	8014	7339	6071	4988	4000	3577	3413	3290	3377	3541	3902	4542	5116	5648	6287	6281	6381	6077	6116	6084	5618	5591	5755	6093	6375	5916	5641	5722	5992	5665	5472	5898	5807	5758	5610	5791	5627	5789	5368	5658
6322	6876	6465	5726	5603	5752	5885	6370	7224	7742	7259	6150	4883	3741	3144	3165	3342	3353	3458	3460	3432	3726	4372	5051	5693	6225	6360	6138	5953	5891	5970	5446	5590	6082	6040	5876	5865	5742	5830	5871	5446	5820	5675	5569	5703	5835	5785	5736	5570	5706
6826	7082	6627	5842	5640	5934	5952	6628	7509	7313	6503	5190	3887	3219	3132	3388	3779	3998	3968	3749	3659	3411	3904	4365	5593	6166	6342	6308	5800	5679	5773	5407	5433	5811	6053	5945	5796	5632	5893	5947	5507	5668	5728	5665	5758	5864	5640	5650	5593	5690
6805	7005	6516	5897	5755	6047	6190	6650	7197	7034	5722	4565	3530	3132	3441	3986	4315	4601	4449	4334	3785	3469	3500	4156	5062	5987	6378	6485	5920	5659	5766	5535	5308	5608	6191	5955	5817	5810	5961	5915	5666	5625	5730	5579	5716	5754	5716	5640	5731	5595
6638	7036	6403	5875	5996	6088	6362	6858	6974	6572	5272	4309	3303	3307	3780	4490	4917	5224	5212	4690	4098	3636	3483	3756	4746	5787	6425	6460	6014	5889	5864	5630	5318	5616	6045	5889	5600	5953	6090	5966	5753	5430	5891	5713	5773	5836	5631	5662	5745	5701
6706	7035	6300	5864	6085	6405	6497	6734	6778	6574	5352	4199	3468	3411	3953	4782	5225	5528	5489	5020	4300	3788	3382	3677	4430	5790	6677	6714	6213	5877	5911	5426	5314	5725	6237	5941	5570	5873	6118	5919	5873	5812	5826	5715	5880	5705	5512	5831	5643	5600
6771	6977	6449	5807	5967	6311	6628	6750	6720	6248	5284	4196	3490	3613	4017	4676	5227	5569	5403	4879	4205	3640	3379	3464	4667	5727	6813	6580	6158	5789	5817	5539	5257	5694	6267	6026	5726	6020	6078	5836	5868	5668	5815	5606	5691	5800	5786	5653	5757	5628
6834	6917	6467	5700	5795	6280	6496	6901	6758	6210	5414	4371	3678	3479	3789	4257	4905	5192	5073	4671	4147	3445	3271	3547	4646	5979	6732	6724	6268	5708	5800	5415	5200	5868	6087	5834	5395	6041	6277	5681	5771	5781	5960	5736	5886	5719	5739	5790	5598	5586
6466	6729	6447	5719	5594	6213	6577	6673	6640	6222	5489	4583	3887	3536	3537	3840	4179	4379	4292	3975	3503	3173	3185	3794	4974	6463	7064	6729	6196	5620	5581	5538	5250	5808	6387	5632	5369	5953	6013	5733	5870	5724	5735	5577	5852	5688	5636	5663	5712	5592
6280	6480	6456	5756	5609	6036	6439	6519	6608	6311	5794	5043	4105	3720	3424	3422	3574	3722	3601	3358	3106	3109	3304	4302	5625	6756	7267	6901	5916	5535	5446	5365	5399	5814	6085	5363	5232	6030	5674	5717	5951	5701	5783	5543	5998	5739	5564	5664	5667	5719
6121	6254	6256	5684	5441	5612	6216	6468	6457	6436	5998	5614	4715	4195	3700	3401	3188	3121	2944	2996	2993	3228	3987	5050	6250	7297	7152	6587	5659	5421	5377	5341	5554	6090	5966	5264	5477	6126	5456	5552	5899	5773	5787	5632	5826	5485	5772	5501	5518	5759
6239	5999	6150	5936	5405	5514	6034	6378	6423	6399	6270	5998	5374	4942	4228	3714	3512	3252	3194	3290	3593	4142	5107	6352	7118	7501	6884	6025	5305	5328	5183	5308	5549	6121	5642	4981	5700	5890	5357	5699	5711	5638	5890	5565	6001	5618	5926	5577	5648	5830
6210	6014	6370	6103	5655	5396	5846	6250	6562	6372	6459	6490	6095	5604	5184	4708	4482	4259	4246	4365	4894	5774	6783	7277	7737	7352	6194	5508	5153	5347	5520	5461	5765	5813	5298	5212	6015	5905	5364	5827	5738	5677	5682	5832	5914	5517	5915	5638	5817	5653
6243	5796	6044	6394	5752	5423	5616	5947	6355	6359	6506	6455	6456	6470	6198	5987	5618	5566	5630	6032	6602	7089	7846	7834	7527	6665	5582	5204	5273	5495	5456	5687	5975	5743	5087	5367	6203	5537	5276	5787	5637	5867	5618	5752	5634	5689	5891	5544	5944	5600
6036	5962	5909	6174	6163	5646	5534	5913	6225	6479	6540	6487	6479	6848	6738	6828	6832	7004	7057	7475	7597	7954	7684	7131	6477	5481	5068	5150	5512	5623	5787	5870	5883	5265	5137	5823	5983	5248	5414	5845	5580	5764	5618	5753	5482	5765	5832	5618	5792	5771
5850	5970	5988	5997	6186	5955	5567	5531	5928	6228	6601	6437	6408	6324	6746	6829	6985	7124	7217	7366	7513	7317	6693	5802	5096	4772	4935	5352	5838	5832	5812	6039	5598	5004	5421	6055	5474	5175	5724	5583	5495	5825	5578	5637	5504	5743	5594	5805	5573	5812
5811	5700	5976	5880	6142	6377	5951	5412	5530	5920	6347	6394	6377	6402	6330	6288	6316	6680	6444	6567	6078	5650	5270	4812	4674	4970	5615	6036	6060	5880	5869	5536	5277	5272	5906	5808	5223	5445	5839	5419	5585	5834	5608	5749	5528	5924	5552	5914	5605	5918
5909	5513	5814	6093	6202	6369	6486	5887	5455	5450	5931	6132	6487	6440	6256	6216	6004	5841	5577	5574	5180	4952	4787	4918	5175	5719	5996	6167	5826	5902	5618	5413	5147	5626	6064	5564	5141	5736	5651	5247	5729	5736	5782	5632	5705	5703	5887	6012	5608	5785
6306	5479	5644	5868	5866	6252	6314	6500	5934	5440	5264	5463	5878	6219	6477	6207	6008	5863	5619	5386	5172	5217	5352	5446	5884	6108	5943	5888	5751	5782	5406	5370	5542	6068	5681	5147	5510	5826	5374	5635	5757	5626	5797	5556	5772	5562	5948	5756	5914	5738
6020	5900	5517	5543	5738	5728	6209	6679	6534	5971	5535	5318	5248	5688	5918	6079	6021	6072	5703	5663	5677	5618	5861	5899	6154	5761	5662	5600	5482	5465	5422	5698	6035	5982	5166	5380	5824	5538	5470	5791	5763	5702	5790	5739	5687	5752	5931	5550	5995	5776
5746	5896	5924	5555	5620	5672	5802	6127	6608	6558	6249	5799	5591	5455	5564	5658	5761	5844	5677	5677	5800	5793	5747	5990	5768	5682	5638	5574	5654	5557	5625	6137	5855	5302	5319	5820	5674	5378	5652	5817	5660	5847	5636	5964	5690	5888	5801	5838	5678	5750
5628	5648	5869	5902	5832	5866	5777	5780	5631	6051	6542	6515	6562	6253	5967	5910	5794	5774	5660	5717	5850	5676	5760	5643	5651	5644	5580	5584	5625	5773	6201	5847	5506	5308	5775	5832	5307	5609	5904	5638	5894	5906	5904	5754	5915	5901	5746	5824	5677	6048
5942	5399	5560	5696	5916	5917	6123	5882	5537	5402	5545	5942	6251	6611	6664	6648	6410	6393	6272	6040	5970	5902	5807	5815	5681	5635	5619	5725	5874	6212	5975	5426	5417	5746	5963	5420	5474	5864	5747	5736	5810	5820	5904	5802	5814	5838	5869	5821	5829	5789
6093	5580	5418	5448	5708	5743	6020	6036	5975	5576	5189	5302	5284	5724	5799	6170	6148	6221	6126	5800	5588	5686	5474	5587	5415	5602	5779	6052	6191	5658	5473	5411	6103	5853	5523	5508	5638	5640	5386	5725	5829	5925	5775	5839	5898	5676	5912	5727	6071	5690
5741	5878	5717	5390	5490	5613	5591	5718	5897	6173	6005	5745	5592	5312	5160	5300	5244	5409	5182	5365	5088	5351	5550	5622	5897	6014	5979	5722	5579	5507	5792	6116	5984	5625	5400	5671	5841	5635	5744	5859	5900	5738	5791	6093	5601	5814	5768	5992	6136	5797
5798	5630	5650	5677	5665	5469	5339	5542	5507	5621	5901	6256	6126	5953	5995	5623	5576	5692	5663	5784	5741	5746	5947	5831	5714	5710	5720	5612	5679	6061	6077	5888	5448	5569	6085	5790	5714	5647	5922	5953	5742	5757	6020	5785	6023	5999	5815	6020	5844	6058
6068	5525	5565	5650	5736	5679	5367	5303	5319	5384	5230	5632	5732	5782	6056	5952	6052	6009	6159	6110	5697	5872	5627	5548	5458	5452	5715	5827	6183	5974	5723	5725	5846	6171	5888	5657	5703	5898	5900	5687	5938	6057	5778	5863	6185	5788	6114	5764	6067	6039
5992	6071	5974	5449	5449	5614	5532	5482	5598	5500	5504	5358	5405	5303	5478	5476	5360	5315	5345	5428	5252	5328	5238	5525	5662	5790	5786	5790	5728	5761	5750	6178	6157	5900	5710	6013	5941	6000	5687	5835	5943	5680	5904	6119	5884	6135	5959	5942	6059	6093
6061	5863	6120	5888	5655	5573	5510	5392	5595	5483	5654	5814	5801	5720	5732	5663	5528	5379	5639	5572	5527	5804	5889	5856	5743	5665	5465	5580	5631	5937	6200	5873	5798	5669	5928	6116	5825	5603	6088	6031	5865	6028	6118	5948	6087	6090	5782	6105	5697	6039
6140	5774	5973	5811	5976	5720	5376	5508	5481	5587	5604	5740	5567	5541	5588	5642	5770	5801	5826	5818	5756	5626	5487	5449	5418	5551	5804	6015	6092	6008	5703	5712	5958	6002	6003	5952	5810	6087	5897	5735	5904	6163	5892	6097	6042	5856	6316	5993	6122	6205
6449	5999	5976	5796	5888	5841	5785	5781	5427	5454	5409	5578	5468	5526	5503	5568	5598	5666	5657	5720	5458	5523	5507	5574	5715	5701	5785	5748	5647	5650	5795	5978	5945	5877	5832	6068	6136	6006	5728	6068	6038	5739	5959	6184	5959	6078	5939	6078	6070	6098
6288	6093	5909	5825	5754	5730	5827	5658	5753	5705	5600	5414	5368	5438	5445	5465	5571	5565	5498	5512	5527	5478	5603	5502	5483	5681	5565	5652	5765	5882	5871	5853	5702	5781	6023	5934	5842	5832	6111	5906	5753	5999	6201	5833	6381	6005	6131	6238	6065	6179
6185	5925	5903	5764	6092	5973	5764	5559	5515	5568	5534	5640	5726	5596	5629	5732	5728	5723	5784	5736	5612	5671	5814	5657	5621	5641	5639	5664	5601	5731	5780	5815	5944	5931	5925	5838	5951	6018	5975	5843	5915	6045	5912	6236	6019	6142	6330	5997	6255	6033
6295	6027	5861	5647	5738	5879	5926	5891	5766	5560	5415	5263	5282	5442	5425	5512	5664	5574	5615	5696	5697	5632	5435	5440	5504	5537	5607	5786	5781	5686	5757	5810	5712	5585	5783	6055	6098	5986	6014	6026	5897	5965	6052	5916	6125	6351	6026	6121	6051	6021
6082	5990	6027	5922	5912	5621	5821	5914	5842	5929	5961	5832	5628	5569	5481	5514	5454	5416	5509	5588	5542	5718	5665	5712	5839	5943	5773	5798	5587	5579	5631	5610	5870	5817	5919	5946	5925	5997	6088	5727	5785	6167	5859	6021	6199	6030	5996	6117	6206	6026
6294	6092	5857	5983	6167	6088	6016	5834	5826	5747	5852	5632	5563	5607	5625	5667	5885	5780	5708	5773	5927	5855	5843	5601	5750	5638	5669	5669	5731	5729	5872	5862	5802	5832	5943	5892	6008	5975	5883	5942	5731	5682	5845	5952	5931	6115	6001	6012	5936	5938
6093	5982	6198	5999	5923	5881	5933	5753	6035	5884	5924	6065	5742	5632	5453	5289	5390	5438	5440	5492	5505	5539	5713	5856	6050	6047	6005	5686	5636	5565	5591	5785	5849	5809	5852	5762	5804	6000	6045	5873	5788	5792	5794	5733	5951	5869	5964	5906	5928	6049
6051	5869	6010	6085	6145	5908	6033	5796	5756	5874	5777	5928	5990	5706	5831	5897	5959	5912	5986	5786	5807	6055	6017	5962	5802	5681	5753	5838	5676	5652	5834	5790	5736	5653	5877	5757	5812	5771	5932	5822	5862	5911	5757	5850	5852	5911	5893	5970	5949	5978
6007	6196	6204	6053	6017	5908	5960	5962	5983	5933	5845	5892	5817	5711	5516	5570	5560	5532	5553	5629	5588	5687	5857	5892	6098	6072	6022	5993	5588	5637	5733	5854	5909	5962	5833	5802	5980	5992	5915	5926	5750	5858	5709	5613	5906	6064	6134	6074	5963	5998
6072	5978	6017	5897	6118	6095	6008	5853	5780	5901	5760	5766	5974	5928	5910	5976	5946	5877	5911	6133	5978	6023	5904	6002	5914	5796	5820	5705	5723	5798	6009	5845	5915	6174	5873	6003	6119	5814	6106	5858	5802	5838	5802	5899	5812	6079	6058	5929	5969	5902
6036	6199	5958	6112	6105	5887	5965	5929	5882	5686	5909	5930	5736	5888	5867	6024	6034	5814	5873	5715	5888	5923	5924	6106	6090	6213	5957	5705	5925	5859	5773	6067	6092	6024	5977	5914	5975	6073	6146	5882	5912	5744	5796	5793	6040	6015	6165	5973	6118	6093
6198	5961	5956	6013	5986	5850	5672	5735	5851	5718	6004	6113	5828	5960	5940	6004	5952	6205	6203	6177	6153	6207	6278	6171	6154	6170	5996	5962	6100	6052	6016	6195	5946	6115	6022	6145	5978	6178	6009	5974	5988	5836	5909	5976	5934	5957	6047	6106	6167	6027
6196	5990	6036	5913	5989	5889	5991	5717	5661	5895	5842	6124	5772	5781	5863	5901	6073	6100	6155	6157	6440	6183	6199	6317	6277	6404	6230	6059	5976	5935	6168	6082	5972	6112	5943	6181	6072	5950	5965	6059	5965	5922	5823	5869	6031	5875	6083	5953	6147	6004
6068	6106	5832	5896	5863	5902	5554	5656	5646	5806	5806	5844	6045	5943	5781	5855	6128	5884	6056	6156	6279	6341	6308	6205	6211	6216	6233	6234	6199	6137	6238	6036	6133	6104	6187	6060	6093	6040	6012	6115	6025	5913	5867	5969	5818	6055	6026	6069	6082	6176
6067	5988	5946	5944	5681	5583	5670	5688	5765	5586	5707	5733	5773	5868	5884	5928	5848	6143	6040	6092	6140	6329	6183	6198	6381	6230	6169	6185	6052	6219	6157	6152	6145	6089	6089	6066	6091	6066	6011	6053	5901	6043	6053	5980	6028	5926	6120	6165	6312	6159
5966	5788	5904	5716	5692	5792	5610	5412	5675	5605	5615	5761	5733	5923	5925	6114	6102	5872	6120	6293	6302	6345	6308	6292	6239	6365	5987	6078	6176	6153	6237	6111	6065	5966	6176	6135	6135	6127	5983	6074	6193	6125	6039	6002	6064	6158	6025	6179	6134	6240
6073	5759	5946	5664	5740	5710	5524	5314	5545	5739	5667	5652	5698	5615	5810	5654	5793	5764	5972	6046	6010	6101	6006	6191	6243	6101	6120	5996	6062	6146	6133	6182	6222	6080	5975	6161	6206	6186	6072	6055	6202	6120	6052	6002	6025	5857	6171	6210	5962	6118
6138	5860	5856	5616	5740	5708	5788	5525	5546	5545	5584	5455	5506	5626	5819	5748	5910	5780	6142	5985	6194	6006	6051	5992	5965	5954	6061	5991	5971	5980	5942	5999	6071	6084	6105	6121	6131	5999	6063	6192	5956	5962	6173	6022	5820	5861	6051	5931	5966	5994
6118	5855	5853	5766	5758	5595	5612	5574	5438	5482	5623	5665	5667	5676	5678	5647	5737	5906	5801	5954	6183	6112	6150	6020	5920	5929	5773	5738	6008	5878	6031	5810	5925	5871	6091	6105	6214	5966	6021	5927	5907	5773	5812	5878	6083	5819	5824	5831	5915	6054
6204	6020	5934	5769	5792	5721	5614	5594	5517	5453	5407	5536	5559	5526	5546	5765	5705	5752	5600	5655	5775	5943	6156	5860	5950	5871	5736	5857	5750	5787	5772	5773	5939	5866	5884	5863	5908	5990	5917	5875	5778	5890	5916	5855	5821	5807	5651	5769	5924	5818
5994	5981	5887	5805	5810	5766	5749	5520	5524	5526	5354	5506	5481	5504	5761	5674	5708	5607	5737	5760	5863	5947	6035	5851	5835	5851	5791	5800	5855	5661	5745	5710	5728	5803	6017	5918	5758	5780	5856	5732	5726	5692	5690	5881	5640	5692	5714	5656	5882	5680
6291	5966	5993	6060	5925	5766	5815	5585	5555	5451	5551	5447	5610	5486	5503	5659	5683	5640	5762	5795	5946	5740	5956	6026	5864	5923	5797	5626	5720	5696	5582	5616	5639	5641	5834	5710	5691	5659	5699	5858	5731	5717	5491	5669	5603	5599	5579	5594	5683	5666
6189	6034	6070	5877	5892	5747	5897	5734	5568	5558	5494	5443	5550	5502	5548	5783	5641	5687	5591	5603	5582	5572	5619	5844	5778	5878	5705	5590	5500	5456	5537	5461	5551	5660	5557	5469	5476	5698	5592	5638	5699	5525	5534	5428	5620	5648	5610	5710	5613	5578
6207	6078	5914	5976	5915	5955	5790	5797	5674	5616	5467	5419	5492	5520	5645	5730	5739	5666	5523	5641	5497	5598	5728	5757	5713	5708	5449	5571	5465	5599	5349	5500	5593	5594	5370	5502	5354	5704	5495	5613	5641	5509	5430	5496	5590	5639	5616	5670	5549	5462
6246	6174	6027	5984	5951	5991	5686	5723	5771	5627	5497	5578	5496	5603	5877	5786	5735	5719	5534	5634	5809	5596	5679	5597	5717	5686	5491	5432	5472	5378	5409	5504	5388	5482	5421	5462	5395	5409	5422	5516	5461	5477	5251	5414	5476	5396	5625	5601	5575	5509
6248	6092	6082	6025	5983	5940	5840	5819	5575	5661	5593	5565	5616	5656	5561	5665	5624	5689	5684	5566	5511	5731	5619	5721	5539	5511	5681	5458	5432	5478	5427	5483	5475	5338	5315	5402	5400	5526	5622	5574	5460	5458	5429	5345	5414	5290	5546	5559	5572	5778
6361	6022	6101	6025	6191	6187	5852	5763	5733	5514	5612	5570	5517	5601	5680	5849	5709	5625	5849	5619	5615	5564	5657	5617	5573	5658	5437	5530	5446	5608	5337	5357	5483	5472	5497	5421	5436	5537	5469	5618	5579	5483	5431	5393	5414	5615	5590	5713	5692	5710
6053	5945	5937	5921	5942	6056	5993	5687	5785	5693	5709	5717	5802	5758	5864	5800	5859	5828	5858	5964	5769	5719	5731	5667	5676	5656	5550	5575	5412	5508	5585	5717	5657	5564	5470	5632	5737	5736	5655	5581	5706	5588	5487	5487	5560	5634	5702	5848	5796	5855
6136	5845	5964	5905	5888	5804	5681	5719	5783	5554	5830	5655	5824	5976	5864	5823	5837	5883	5891	5921	5908	5911	5973	5646	5735	5773	5570	5575	5600	5652	5765	5858	5669	5651	5649	5632	5702	5813	5772	5606	5690	5770	5462	5560	5543	5633	5906	5881	5878	5853
5912	5905	5862	5876	5706	5807	5679	5761	5755	5658	5661	5659	5764	5733	5739	5951	5802	5892	6019	5989	5863	5916	5944	5866	5800	5736	5731	5629	5610	5788	5663	5887	5755	5677	5707	5690	5739	5884	5830	5760	5793	5690	5655	5664	5635	5619	5718	5743	5968	5898
6055	5700	5741	5801	5625	5758	5683	5627	5652	5402	5482	5622	5687	5876	5938	5993	5829	5802	5894	5817	5989	6115	5944	5737	5912	5754	5701	5734	5544	5748	5652	5681	5737	5788	5712	5718	5772	5987	5882	5927	5750	5866	5758	5636	5720	5640	5842	5833	5705	5914
5809	5706	5778	5570	5568	5621	5610	5431	5633	5449	5606	5603	5756	5718	5847	5858	5884	5835	5776	5820	5868	5880	5801	5794	5710	5679	5799	5882	5653	5770	5667	5730	5777	5816	5689	5787	6033	5953	5927	5902	5899	5792	5773	5774	5659	5914	5692	5862	5837	5870
5815	5595	5511	5664	5655	5511	5465	5573	5465	5563	5591	5524	5655	5780	5762	5765	5763	5745	5996	5835	5942	5906	5941	5859	5719	5790	5839	6030	6048	5730	5709	5615	5770	5718	5843	5825	5947	5904	5994	6078	5843	5883	5613	5806	5696	5800	5870	5814	5774	5797
5809	5523	5563	5665	5635	5507	5568	5420	5287	5511	5433	5449	5550	5674	5700	5611	5555	5927	5715	5707	5667	5774	5686	5764	5770	5755	5932	5817	6007	5995	5864	5826	5584	5805	5934	5823	5903	5873	5805	5863	5797	5785	5704	5610	5790	5620	5828	5717	5590	5706
5716	5566	5703	5559	5525	5470	5480	5377	5329	5273	5449	5409	5332	5447	5679	5628	5661	5721	5797	5819	5722	5614	5820	5721	5873	5749	5760	5748	5675	5798	5692	5830	5778	5558	5851	5631	5937	5699	5728	5719	5740	5593	5477	5649	5625	5766	5746	5646	5562	5483
5830	5746	5616	5559	5707	5551	5497	5314	5365	5295	5359	5400	5436	5491	5557	5672	5794	5792	5861	5697	5434	5429	5605	5745	5656	5615	5564	5611	5458	5644	5584	5634	5654	5818	5620	5709	5724	5725	5940	5640	5706	5459	5527	5344	5605	5767	5720	5657	5547	5431
5824	5650	5724	5706	5637	5745	5654	5502	5308	5346	5296	5460	5484	5415	5803	5659	5645	5756	5618	5514	5592	5533	5493	5539	5462	5419	5609	5412	5404	5397	5497	5470	5645	5707	5613	5680	5617	5757	5716	5464	5371	5324	5407	5388	5406	5443	5543	5371	5415	5328
5871	5700	5828	5784	5755	5602	5513	5556	5487	5384	5431	5438	5339	5397	5772	5667	5549	5555	5581	5373	5395	5381	5412	5559	5362	5403	5405	5390	5272	5310	5383	5574	5519	5448	5489	5510	5438	5533	5539	5452	5366	5167	5314	5421	5376	5279	5368	5282	5405	5213
5853	5641	5726	5771	5696	5953	5794	5553	5486	5406	5504	5400	5493	5675	5640	5717	5705	5532	5545	5442	5344	5309	5418	5496	5425	5260	5284	5125	5255	5164	5346	5309	5334	5556	5370	5459	5342	5272	5382	5344	5232	5151	5279	5120	5145	5221	5238	5235	5173	5066
5879	5701	5757	5635	5819	5968	5684	5789	5646	5686	5559	5587	5629	5566	5685	5783	5607	5608	5429	5333	5326	5345	5428	5463	5420	5268	5276	5174	5349	5054	5141	5195	5505	5637	5336	5291	5307	5153	5317	5195	5079	5196	5262	5248	5156	5185	5178	5146	5102	5117
5863	5663	5744	5775	5771	5923	5727	5755	5845	5793	5658	5664	5722	5833	5791	5723	5805	5668	5415	5439	5348	5405	5428	5622	5544	5299	5230	5239	5031	5179	5305	5277	5465	5419	5429	5254	5233	5265	5222	5116	5065	5218	5297	5301	5162	5232	5303	5261	5260	5297
5898	5614	5683	5638	5914	5815	5811	5830	5738	5717	5727	5681	5855	5834	5886	5846	5735	5682	5373	5449	5536	5465	5441	5563	5484	5531	5360	5365	5381	5232	5290	5468	5445	5409	5513	5322	5184	5084	5094	5301	5212	5261	5278	5226	5181	5338	5135	5282	5222	5117
6012	5735	5713	5540	5664	5781	5668	5666	5949	5829	5810	5664	6008	6016	6050	5964	5877	5615	5590	5475	5629	5440	5627	5554	5627	5355	5229	5381	5275	5291	5482	5338	5528	5643	5590	5511	5353	5187	5160	5125	5227	5209	5167	5308	5229	5162	5129	5191	5365	5273
5825	5567	5507	5534	5748	5954	5670	5723	5701	5885	5939	5899	5883	6118	5912	6072	5836	5814	5518	5718	5758	5739	5807	5613	5502	5468	5470	5373	5438	5488	5469	5591	5378	5565	5482	5391	5284	5123	5103	5144	5169	5345	5347	5382	5338	5419	5182	5322	5305	5399
5747	5605	5534	5606	5623	5718	5753	5809	5800	6155	5809	5740	5867	6053	5935	6015	5833	5686	5655	5703	5900	5798	5771	5666	5495	5417	5345	5404	5506	5535	5598	5566	5708	5483	5513	5337	5281	5308	5268	5208	5313	5179	5298	5255	5284	5251	5415	5158	5447	5481
5869	5548	5557	5477	5553	5706	5682	5710	5654	5905	5745	5908	5836	5932	5811	5853	5843	5816	5827	5727	5810	5703	5911	5666	5580	5471	5424	5425	5451	5554	5654	5632	5484	5556	5499	5451	5218	5246	5183	5279	5255	5288	5300	5314	5380	5371	5445	5369	5436	5572
5630	5459	5601	5500	5439	5663	5612	5502	5758	5732	5952	5840	5952	6065	5922	5708	5810	5707	5722	5738	5753	5670	5463	5612	5640	5407	5539	5559	5536	5520	5648	5640	5599	5565	5405	5364	5318	5357	5130	5074	5268	5220	5222	5295	5294	5383	5321	5351	5230	5392
5702	5562	5473	5731	5615	5556	5569	5639	5684	5753	5660	5911	5881	5720	5981	5863	5867	5629	5528	5524	5518	5683	5497	5536	5504	5491	5510	5685	5592	5602	5466	5360	5570	5393	5386	5271	5260	5085	5216	5221	5069	5200	5224	5314	5325	5238	5380	5293	5534	5384
5864	5446	5542	5332	5564	5634	5639	5567	5594	5727	5700	5767	6060	5978	6042	5686	5616	5538	5462	5557	5551	5555	5455	5477	5479	5511	5570	5443	5633	5691	5428	5432	5474	5315	5171	5237	5093	5206	5133	5143	5129	5157	5320	5434	5349	5276	5427	5365	5333	5169
5733	5660	5558	5671	5549	5498	5415	5614	5590	5752	5697	5841	5863	5744	5843	5769	5782	5639	5508	5528	5589	5538	5476	5403	5534	5494	5571	5552	5595	5602	5482	5588	5435	5282	5150	5145	5158	5084	5023	5251	5091	5176	5193	5213	5318	5271	5352	5299	5253	5350
6035	5625	5847	5575	5637	5436	5601	5462	5472	5598	5712	5713	5866	5889	5813	5925	5620	5535	5491	5596	5639	5460	5476	5477	5421	5454	5609	5419	5470	5470	5401	5404	5304	5187	5204	5117	5161	5094	5049	5212	5070	5120	5342	5317	5240	5205	5330	5404	5378	5309
5857	5634	5623	5598	5788	5601	5393	5601	5492	5829	5724	5721	5716	5758	5811	5799	5587	5652	5584	5567	5540	5592	5426	5408	5520	5543	5590	5426	5527	5589	5384	5392	5296	5117	5200	5097	4998	5134	5142	5187	5190	5049	5294	5267	5340	5363	5285	5277	5357	5280
5635	5772	5560	5760	5699	5767	5616	5574	5816	5812	5651	5727	5859	5867	5895	5710	5661	5650	5693	5619	5522	5443	5592	5485	5498	5363	5422	5558	5439	5504	5488	5482	5276	5387	5229	5266	5158	5139	5170	5260	5225	5062	5265	5277	5271	5299	5393	5243	5168	5425
5854	5703	5693	5621	5742	5649	5564	5656	5734	5698	5770	5852	5658	5696	5789	5586	5702	5367	5435	5601	5555	5640	5438	5584	5583	5520	5562	5490	5365	5602	5364	5376	5433	5279	5424	5260	5204	5211	5188	5188	5173	5249	5189	5346	5320	5354	5460	5308	5326	5287
5837	5604	5701	5567	5656	5682	5847	5607	5778	5623	5626	5535	5536	5690	5616	5710	5432	5359	5356	5469	5529	5585	5638	5684	5548	5590	5291	5560	5537	5407	5370	5409	5420	5350	5329	5325	5309	5147	5214	5145	5187	5209	5254	5402	5549	5421	5522	5381	5304	5361
5751	5682	5757	5653	5719	5804	5739	5625	5602	5629	5639	5464	5616	5549	5517	5498	5533	5255	5396	5407	5580	5293	5561	5520	5436	5375	5512	5355	5472	5557	5415	5464	5370	5263	5354	5296	5314	5366	5280	5261	5416	5288	5261	5506	5384	5398	5366	5397	5329	5442
5788	5680	5781	5774	5835	5805	5694	5857	5733	5727	5704	5572	5577	5582	5592	5533	5436	5540	5494	5380	5486	5374	5425	5506	5639	5315	5288	5357	5420	5462	5276	5459	5397	5297	5260	5317	5291	5311	5285	5287	5434	5487	5434	5405	5489	5452	5364	5408	5326	5171
5880	5793	5879	5727	5953	5723	5839	5659	5708	5730	5523	5663	5511	5461	5438	5445	5456	5435	5503	5190	5491	5491	5473	5452	5410	5372	5366	5369	5474	5362	5452	5413	5353	5313	5430	5302	5433	5265	5319	5489	5316	5472	5188	5358	5301	5232	5248	5202	5283	5249
5815	5768	5799	5713	5778	5788	5861	5709	5642	5679	5512	5417	5520	5409	5399	5661	5567	5332	5419	5298	5329	5407	5572	5453	5419	5391	5333	5466	5326	5249	5273	5093	5422	5424	5414	5225	5463	5295	5369	5438	5391	5351	5332	5258	5345	5124	5106	5219	5090	5087
5600	5693	5883	5916	5759	5862	5894	5803	5612	5642	5605	5663	5552	5576	5409	5683	5590	5392	5478	5336	5319	5367	5364	5348	5483	5381	5188	5232	5257	5081	5093	5283	5247	5482	5368	5265	5181	5436	5413	5478	5440	5389	5292	5251	5111	5034	5105	5012	5190	5137
5954	5683	5951	5846	5882	5793	5840	5833	5619	5672	5718	5786	5704	5566	5661	5546	5419	5500	5628	5267	5229	5313	5228	5232	5372	5390	5223	5247	5185	5253	5309	5200	5197	5246	5285	5156	5377	5426	5370	5408	5447	5384	5204	5172	5110	5063	5042	5027	4982	5002
5840	5708	5853	5900	5746	5633	5632	5759	5832	5818	5708	5845	5822	5582	5540	5489	5566	5551	5435	5366	5390	5388	5337	5448	5379	5271	5413	5381	5244	5285	5200	5192	5249	5154	5018	5353	5301	5443	5369	5390	5336	5419	5316	5263	5102	5111	4965	5065	5213	5102
6038	5714	5733	5802	5728	5608	5487	5435	5767	5618	5693	5720	5599	5787	5462	5713	5457	5479	5466	5345	5485	5457	5523	5296	5473	5385	5359	5486	5345	5312	5285	5200	5261	5183	5231	5117	5401	5391	5363	5543	5397	5335	5413	5238	5175	5057	4996	5139	5202	5315
5807	5868	5662	5705	5653	5572	5336	5356	5571	5437	5566	5534	5627	5531	5534	5563	5359	5521	5357	5368	5545	5427	5530	5421	5558	5545	5384	5378	5463	5402	5364	5308	5251	5368	5460	5352	5325	5352	5411	5366	5414	5481	5336	5190	5129	5052	5161	5037	5290	5405
5976	5687	5749	5454	5735	5496	5424	5538	5409	5362	5318	5512	5589	5596	5518	5547	5482	5593	5439	5366	5526	5500	5526	5477	5494	5500	5537	5506	5353	5317	5604	5332	5382	5373	5432	5543	5649	5508	5457	5417	5538	5468	5397	5259	5287	5083	5078	5110	5210	5323
5942	5734	5578	5498	5491	5309	5496	5314	5417	5362	5317	5400	5219	5517	5316	5454	5573	5354	5448	5360	5543	5585	5556	5508	5414	5567	5485	5602	5365	5521	5320	5410	5399	5550	5543	5576	5538	5538	5435	5546	5496	5391	5394	5305	5254	5293	5171	5172	5285	5560
5798	5536	5598	5536	5511	5475	5223	5353	5468	5359	5331	5228	5332	5196	5283	5216	5534	5507	5476	5523	5499	5650	5570	5443	5487	5392	5677	5504	5563	5452	5455	5455	5537	5463	5586	5560	5510	5523	5638	5554	5413	5426	5423	5337	5284	5278	5217	5355	5404	5617
5668	5715	5692	5415	5449	5505	5468	5450	5383	5407	5154	5335	5377	5172	5227	5323	5350	5429	5510	5543	5416	5551	5546	5567	5571	5412	5598	5545	5610	5578	5643	5566	5346	5520	5491	5469	5511	5459	5565	5439	5656	5501	5248	5407	5318	5060	5153	5423	5425	5634
5839	5784	5503	5524	5486	5618	5571	5525	5407	5441	5235	5353	5262	5389	5393	5584	5435	5424	5705	5443	5467	5539	5425	5451	5329	5569	5400	5569	5586	5661	5543	5420	5500	5559	5335	5530	5409	5280	5371	5599	5432	5357	5497	5498	5357	5359	5318	5548	5478	5599
5702	5481	5448	5816	5733	5538	5516	5564	5570	5541	5264	5444	5474	5400	5477	5585	5561	5518	5519	5557	5555	5421	5279	5320	5574	5463	5436	5423	5519	5632	5470	5516	5294	5415	5416	5391	5322	5339	5349	5432	5550	5476	5519	5587	5492	5285	5326	5531	5732	5582
5699	5582	5739	5576	5521	5610	5438	5536	5517	5601	5578	5578	5512	5667	5677	5629	5644	5679	5630	5646	5515	5364	5352	5363	5444	5463	5365	5577	5547	5564	5412	5382	5360	5233	5371	5443	5425	5239	5427	5558	5424	5346	5590	5414	5316	5586	5455	5507	5606	5616
5752	5454	5452	5558	5467	5535	5480	5443	5410	5753	5659	5598	5456	5572	5589	5641	5773	5904	5704	5636	5648	5388	5137	5334	5459	5513	5465	5554	5647	5483	5473	5434	5521	5467	5424	5439	5453	5372	5507	5471	5405	5516	5617	5527	5409	5539	5558	5476	5575	5596
5590	5544	5527	5368	5386	5358	5361	5452	5429	5662	5490	5655	5509	5631	5624	5823	5692	5821	5748	5646	5781	5522	5188	5258	5380	5607	5484	5773	5667	5682	5610	5473	5542	5535	5658	5498	5606	5498	5496	5456	5560	5598	5410	5656	5567	5655	5625	5544	5686	5600
5581	5346	5416	5522	5311	5361	5419	5275	5428	5456	5545	5661	5551	5514	5720	5773	5837	5807	5763	5658	5491	5392	5380	5291	5526	5481	5571	5714	5765	5653	5671	5486	5569	5531	5645	5610	5593	5600	5681	5476	5540	5525	5339	5581	5579	5640	5611	5625	5654	5518
5593	5276	5355	5325	5336	5389	5322	5443	5519	5469	5551	5644	5610	5716	5622	5511	5649	5568	5644	5668	5371	5456	5499	5356	5321	5506	5553	5696	5586	5639	5669	5571	5698	5669	5644	5654	5535	5423	5569	5666	5618	5735	5523	5641	5551	5617	5702	5635	5597	5709
5501	5556	5551	5424	5551	5335	5190	5491	5416	5597	5678	5626	5640	5633	5738	5479	5631	5508	5470	5372	5394	5357	5373	5411	5433	5503	5546	5585	5690	5518	5446	5636	5416	5765	5850	5530	5742	5715	5735	5583	5651	5729	5709	5587	5507	5703	5677	5688	5914	5675
5715	5658	5606	5610	5490	5461	5323	5454	5496	5424	5560	5630	5584	5604	5414	5444	5397	5475	5411	5330	5433	5548	5422	5523	5419	5440	5538	5633	5499	5545	5574	5537	5698	5676	5544	5789	5691	5641	5640	5657	5620	5619	5561	5635	5763	5609	5669	5874	5918	5790
5775	5706	5710	5670	5707	5635	5489	5634	5491	5608	5512	5534	5479	5505	5462	5476	5561	5376	5245	5344	5345	5450	5340	5352	5329	5320	5355	5453	5460	5455	5674	5601	5681	5683	5773	5807	5867	5699	5810	5712	5569	5763	5636	5831	5693	5969	5765	5902	5840	5872
5815	5611	5845	5860	5683	5675	5475	5679	5540	5596	5364	5669	5531	5491	5668	5572	5496	5376	5390	5403	5490	5438	5463	5645	5582	5488	5381	5423	5580	5484	5488	5862	5579	5670	5664	5750	5809	5825	5740	5794	5652	5841	5896	5941	5750	5721	5906	6008	5988	5909
5695	5749	5855	5791	5704	5568	5670	5645	5591	5754	5655	5812	5618	5500	5469	5523	5528	5584	5374	5548	5337	5575	5464	5527	5572	5579	5539	5453	5395	5368	5551	5728	5677	5605	5688	5844	5834	6061	5961	5887	5838	5871	5858	5816	5980	6045	6037	6081	6037	6075
5644	5486	5685	5699	5739	5671	5720	5568	5481	5645	5587	5654	5533	5608	5517	5434	5369	5440	5475	5505	5668	5744	5705	5767	5685	5597	5649	5551	5524	5552	5519	5780	5653	5616	5720	5937	5988	6123	5993	5949	6008	5872	5910	5924	6048	6004	6132	6203	5956	6088
5623	5397	5636	5590	5731	5422	5459	5423	5499	5435	5613	5559	5493	5492	5339	5454	5388	5305	5446	5595	5681	5603	5744	5912	5833	5723	5643	5889	5642	5646	5632	5578	5706	5842	5813	6079	5923	5988	6077	6034	5956	5895	5931	6063	6196	6086	6058	6109	6226	5975
5671	5596	5560	5561	5524	5596	5544	5496	5449	5392	5306	5332	5450	5581	5432	5498	5472	5322	5577	5612	5583	5675	5780	5860	5775	5845	5697	5715	5999	5733	5743	5779	5735	5899	6016	6019	6112	6028	6076	5900	5792	5969	6083	6028	6212	6249	6072	5989	6033	6086
5504	5448	5463	5466	5447	5495	5267	5467	5335	5242	5327	5315	5379	5544	5698	5518	5505	5521	5485	5573	5717	5548	5754	5864	5732	5852	5803	6016	6073	5965	5782	5782	5747	5931	6027	6064	6086	6090	6044	5924	5939	5901	5895	6043	6158	6225	6294	6068	6064	6032
5567	5488	5551	5468	5462	5305	5301	5474	5398	5190	5242	5333	5255	5432	5627	5462	5509	5565	5469	5466	5419	5604	5633	5693	5563	5849	5833	5709	5892	5811	5653	5755	5926	5918	5901	5879	5969	5915	5999	5941	6017	5719	5873	6156	6046	6156	6015	6092	6004	5765
5793	5603	5592	5565	5453	5356	5254	5151	5394	5396	5393	5288	5383	5549	5458	5528	5327	5570	5377	5538	5480	5498	5520	5541	5726	5726	5686	5797	5794	5858	5768	5811	5662	5862	5791	5876	5874	5936	5807	5797	5803	5869	5770	6065	6041	6050	5993	5918	5923	5823
5904	5566	5617	5600	5431	5409	5336	5085	5188	5370	5505	5499	5598	5584	5498	5575	5625	5419	5380	5632	5532	5596	5470	5526	5607	5694	5854	5631	5629	5774	5849	5594	5766	5877	5925	5895	5940	5782	5899	5814	5843	5876	5828	5942	6101	6032	5907	5921	5935	5826
5710	5538	5602	5261	5322	5374	5306	5403	5264	5305	5559	5825	5811	5497	5681	5601	5614	5594	5528	5700	5466	5602	5671	5503	5608	5538	5541	5849	5773	5831	5918	5924	5818	5926	5902	5877	5971	5864	5731	5742	5723	5704	5917	5946	5932	5886	5950	5940	5987	5897
5768	5263	5392	5256	5309	5248	5182	5377	5491	5374	5764	5817	5655	5883	5746	5733	5718	5557	5575	5752	5674	5614	5532	5532	5568	5610	5596	5759	5766	5864	5968	6048	5894	6016	5945	5938	5884	5860	5843	5851	6053	5867	6114	6028	6012	6018	6066	5956	5982	5766
5568	5242	5270	5140	5279	5257	5357	5312	5416	5574	5616	5698	5713	5838	5484	5697	5733	5773	5685	5689	5690	5788	5636	5580	5579	5705	5835	5750	5952	5893	5935	5964	6123	6027	5936	5917	5803	5882	5768	5905	6200	5914	6011	6096	6071	6163	6088	5977	5942	5840
5551	5257	5198	5134	5057	5184	5224	5268	5426	5452	5615	5652	5827	5678	5631	5655	5645	5580	5724	5620	5559	5573	5722	5592	5686	5768	5753	5830	5961	5939	5959	6025	5994	6045	5794	6009	5851	5835	5788	5885	5796	5890	5978	6064	6057	6016	6002	5982	6000	5810
5679	5324	5144	5048	5303	5179	5334	5213	5419	5469	5356	5618	5476	5576	5526	5491	5601	5481	5641	5543	5421	5654	5752	5791	5701	5791	5793	5768	5946	5936	5894	6033	5927	6107	5776	5968	5985	5923	5831	5978	5950	5997	5890	6190	6104	6191	5965	6021	5873	5995
5484	5359	5360	5281	5183	5285	5208	5258	5241	5398	5423	5513	5419	5516	5376	5546	5494	5485	5430	5492	5483	5617	5721	5819	5868	5863	5927	6008	5880	5915	5885	5797	6011	5853	5878	6008	5992	6027	6005	5991	6073	5932	5945	6120	5926	6081	5969	5857	5905	5934
5312	5366	5492	5313	5234	5222	5312	5269	5244	5208	5283	5505	5278	5387	5422	5398	5401	5361	5425	5471	5730	5371	5525	5815	5848	5829	5915	5758	5962	5862	5814	6059	5955	6039	5818	5988	5947	5954	5833	5871	5777	6031	5942	5800	6059	6093	5935	5745	5935	5960
5489	5378	5504	5427	5470	5454	5403	5300	5462	5458	5398	5385	5258	5359	5312	5389	5483	5434	5409	5419	5458	5606	5777	5774	5800	5677	5922	5926	5839	5744	5783	6166	6009	6180	5818	5757	6004	5952	5845	6005	6004	5869	6072	5916	5993	6071	5887	5837	5909	5850
5472	5417	5550	5534	5463	5637	5490	5569	5568	5379	5383	5513	5482	5518	5421	5215	5354	5546	5534	5528	5434	5644	5690	5692	5978	5899	5745	5846	5688	5770	5853	5931	6120	6252	6014	5807	5848	5907	5966	5961	5844	5796	5791	5860	5971	6067	6080	6082	6182	6172
5519	5482	5517	5627	5556	5441	5493	5662	5492	5576	5360	5460	5582	5580	5421	5494	5559	5326	5449	5601	5612	5844	5909	5886	5843	5906	5771	5530	5601	5824	5992	5985	6082	5929	5956	5764	5908	6114	6139	6250	5938	5906	5819	5753	5922	5910	6058	6119	6288	6184
5349	5538	5457	5480	5591	5604	5376	5449	5493	5443	5493	5518	5636	5477	5674	5555	5547	5640	5726	5736	5874	5857	5960	5918	5821	5897	5837	5716	5682	5764	5845	5807	5869	5883	5969	6095	6292	6394	6525	6386	6403	6190	6232	5931	5918	5983	6101	6090	6218	6264
5522	5387	5333	5479	5463	5463	5388	5430	5425	5464	5453	5633	5395	5492	5519	5569	5606	5596	5786	5793	5936	5963	5898	5998	6048	5801	5809	5777	5876	5969	5919	5806	5853	6256	6293	6458	6549	6441	6510	6486	6574	6271	6104	6027	5975	5950	5923	6023	5890	6179
5463	5276	5477	5366	5403	5304	5347	5322	5536	5394	5452	5448	5636	5618	5508	5564	5650	5628	5630	5791	5941	5857	5775	5784	5733	5780	5652	5930	6033	5813	5853	5897	6343	6402	6410	6471	6305	6334	6371	6323	6225	6109	6425	6183	6259	6156	5956	5909	5809	5872
5302	5529	5551	5554	5474	5456	5399	5474	5489	5653	5493	5673	5645	5607	5531	5670	5649	5491	5697	5640	5872	5769	5762	5714	5940	5644	5796	5942	5991	5824	5896	6055	6183	6336	6162	5976	5968	6052	5998	6012	5941	6021	6082	6129	6095	5950	5942	5681	5665	5693
5477	5561	5454	5658	5373	5350	5328	5367	5449	5486	5461	5695	5691	5611	5551	5693	5620	5487	5619	5818	5859	5737	5790	5717	5663	5646	5769	5863	6034	5760	6052	6335	6390	6055	6007	5857	5916	5822	5684	5653	5753	5820	5906	6100	6266	5999	5953	5701	5681	5749
5422	5370	5479	5645	5486	5535	5604	5561	5623	5643	5615	5538	5787	5709	5674	5650	5673	5767	5574	5705	5698	5861	5735	5755	5861	5694	5817	6082	5991	5944	6137	6307	6283	5929	5911	5921	5916	5981	5865	5725	5668	5862	5728	5913	6091	6078	5871	5739	5770	5762
5470	5493	5453	5247	5431	5508	5468	5491	5461	5557	5664	5890	5870	5679	5900	5760	5640	5781	5727	5728	5937	5941	5953	5908	5949	5846	6055	6047	5981	5929	6226	6378	6140	5940	5868	5979	5770	5828	6012	5726	5674	5852	5706	5663	5886	6071	5945	5921	5833	5790
5388	5182	5313	5289	5379	5470	5448	5470	5463	5571	5751	5775	5871	5594	5845	5872	5770	5895	5951	5798	5849	6066	5928	5906	5717	5945	5916	5956	6131	5909	6410	6266	6077	5878	5938	5878	5733	5852	6113	5941	5766	5869	5914	5767	6002	5996	6002	5778	5652	6097
5133	5229	5354	5162	5217	5465	5357	5458	5428	5384	5373	5692	5799	5587	5824	5812	5907	5729	5943	5970	6036	5947	5860	5900	5848	5822	6049	6063	5931	6001	6088	6089	6108	5784	5837	5889	5878	5683	5965	6044	5959	5798	5760	5824	5875	6025	5940	5924	5913	6004
5308	5029	5083	5225	5390	5277	5277	5477	5397	5419	5521	5347	5546	5779	5540	5734	5654	5901	5669	5674	5925	5886	5847	5909	5800	5813	6039	5988	6028	5770	5868	6085	5776	5734	5781	5770	5846	5773	5986	6132	5980	5786	5814	5724	6040	6019	5764	5812	5791	5960
5281	5244	5364	5297	5188	5514	5347	5464	5473	5448	5468	5443	5734	5465	5911	5629	5509	5608	5658	5672	5837	5873	5785	5839	5818	5816	5913	5926	5759	5515	5632	6042	5772	5701	5550	5789	5815	5791	5844	6011	5932	5756	5803	5750	5970	5932	5868	5850	5719	5829
5533	5384	5282	5328	5422	5380	5459	5584	5600	5534	5534	5450	5590	5795	5679	5845	5587	5734	5707	5693	5700	5834	5842	5736	5739	5830	5673	5717	5836	5534	5640	5994	6092	5818	5717	5509	5556	5830	5763	5848	5626	5798	5815	5891	6020	6131	5714	5828	5613	5768
5444	5333	5540	5488	5591	5525	5764	5645	5617	5484	5370	5558	5597	5579	5672	5658	5550	5497	5635	5730	5649	5737	5789	5716	5878	5866	5666	5808	5706	5724	5560	5876	6222	6009	5859	5665	5596	5488	5556	5635	5660	5688	5778	5822	5942	5820	5752	5665	5601	5906
5515	5612	5593	5421	5584	5591	5566	5615	5562	5551	5688	5643	5698	5866	5767	5720	5801	5699	5529	5814	5703	5750	5825	5718	5710	5864	5878	5667	5654	5812	5544	5734	6069	6204	6326	5912	5757	5669	5694	5709	5723	5728	6075	6137	5848	5818	5622	5741	5822	5946
5505	5386	5491	5655	5550	5558	5757	5584	5611	5494	5560	5545	5684	5744	5868	5659	5678	5662	5599	5804	5875	5650	5714	5709	5748	5742	5817	5865	5834	5896	5802	5629	5833	6106	6247	6224	6057	6091	6044	5853	6060	6237	6142	5866	5784	5944	5761	5784	5750	5793
5545	5529	5450	5393	5524	5625	5615	5556	5633	5490	5641	5606	5766	5796	5840	5825	5542	5623	5504	5829	5578	5859	5615	5675	5836	5883	5771	5638	5874	5863	5944	5786	5695	5851	6003	6013	6240	6140	6056	5872	6143	6033	6043	5738	5712	5729	5631	5669	5662	5796
5492	5349	5562	5478	5426	5510	5532	5333	5614	5424	5533	5539	5710	5651	5684	5694	5631	5621	5728	5471	5750	5724	5952	5859	5830	5850	5851	5682	5779	5884	5836	5745	5593	5666	5896	5799	5907	5913	5812	6018	5981	5901	5930	5679	5653	5796	5606	5597	5624	5553
5610	5390	5478	5429	5561	5454	5588	5524	5509	5421	5558	5531	5467	5728	5693	5602	5616	5612	5539	5570	5529	5777	5839	5722	6111	5945	5811	5776	5622	5777	5759	5822	5697	5682	5653	5504	5573	5449	5679	5688	5593	5709	5656	5799	5733	5670	5654	5504	5642	5589
5466	5463	5494	5309	5458	5558	5521	5438	5504	5510	5450	5641	5614	5704	5602	5658	5487	5573	5681	5701	5605	5805	5881	5821	6024	5971	5711	5966	5765	5672	5639	5625	5492	5699	5715	5555	5513	5463	5451	5689	5751	5781	5454	5711	5770	5527	5704	5608	5529	5612
5785	5430	5369	5409	5464	5326	5353	5542	5496	5557	5711	5556	5623	5879	5670	5717	5489	5690	5680	5681	5750	5852	5642	5829	5818	5858	5814	5780	5644	5717	5665	5735	5586	5655	5657	5735	5669	5407	5474	5559	5676	5732	5783	5694	5625	5686	5528	5687	5708	5574
5300	5469	5384	5337	5378	5560	5491	5280	5616	5519	5646	5561	5839	5590	5672	5703	5524	5750	5572	5691	5626	5704	5717	5866	5785	5855	5720	5652	5548	5567	5537	5580	5629	5698	5552	5644	5642	5582	5677	5486	5571	5728	5632	5672	5577	5628	5674	5578	5548	5448
5441	5197	5497	5399	5131	5320	5481	5611	5436	5528	5725	5686	5636	5743	5650	5788	5567	5689	5705	5670	5723	5675	5790	5810	5771	5874	5728	5686	5640	5568	5447	5575	5552	5482	5547	5547	5522	5647	5642	5661	5659	5546	5643	5503	5500	5570	5476	5465	5285	5423
5628	5353	5208	5384	5516	5384	5233	5631	5746	5578	5578	5639	5612	5711	5660	5786	5780	5616	5752	5588	5704	5621	5793	5732	5859	5551	5637	5501	5719	5596	5491	5439	5411	5674	5835	5474	5549	5577	5422	5705	5594	5685	5555	5375	5737	5566	5548	5455	5280	5417
5428	5334	5594	5356	5365	5475	5586	5639	5642	5704	5669	5585	5776	5714	5795	5586	5648	5838	5887	5904	5674	5769	5681	5742	5689	5630	5741	5549	5631	5484	5436	5696	5615	5756	5752	5721	5589	5501	5528	5562	5731	5520	5564	5437	5479	5526	5273	5370	5374	5208
5161	5220	5357	5380	5505	5315	5611	5871	5546	5684	5824	5454	5566	5660	5625	5698	5724	5997	5783	5829	5774	5859	5818	5650	5584	5465	5635	5420	5406	5427	5470	5492	5660	5870	5722	5742	5359	5558	5663	5474	5572	5534	5450	5369	5348	5616	5221	5292	5177	5390
5337	5182	5122	5352	5356	5356	5374	5525	5484	5620	5450	5638	5555	5568	5691	5577	5799	5699	5937	5714	5976	5680	5733	5395	5653	5444	5524	5422	5353	5456	5450	5516	5635	5730	5642	5661	5686	5550	5544	5622	5538	5393	5406	5367	5461	5402	5336	5270	5229	5215
5354	5260	5097	5121	5292	5427	5470	5510	5504	5396	5510	5667	5708	5519	5566	5571	5665	5691	5619	5684	5812	5852	5761	5725	5470	5555	5619	5596	5469	5365	5294	5545	5713	5833	5572	5611	5384	5461	5502	5525	5384	5505	5423	5249	5434	5418	5512	5405	5264	5275
5195	5207	5222	5242	5190	5595	5601	5550	5556	5381	5567	5509	5696	5625	5705	5701	5601	5773	5772	5909	5864	5749	5714	5790	5531	5680	5606	5589	5668	5501	5527	5651	5438	5588	5686	5629	5474	5354	5208	5317	5253	5239	5452	5448	5343	5477	5339	5327	5327	5251
5236	5035	5379	5258	5388	5431	5558	5632	5604	5388	5573	5460	5460	5627	5601	5703	5689	5764	5613	5368	5695	5635	5791	5783	5756	5445	5564	5509	5606	5567	5466	5616	5645	5641	5419	5480	5479	5423	5273	5310	5370	5280	5485	5520	5436	5303	5265	5349	5165	5271
5339	5157	5160	5419	5558	5446	5834	5799	5795	5656	5554	5522	5396	5610	5713	5509	5721	5537	5590	5432	5675	5603	5693	5587	5650	5652	5551	5480	5437	5541	5480	5473	5448	5480	5314	5460	5335	5210	5290	5217	5179	5250	5389	5361	5344	5257	5170	5186	5238	5172
5457	5339	5236	5355	5540	5481	5529	5710	5846	5666	5419	5721	5502	5528	5678	5555	5406	5519	5418	5547	5563	5509	5476	5548	5609	5413	5439	5326	5329	5511	5362	5443	5556	5313	5288	5325	5225	5176	5222	5151	5086	5303	5384	5343	5292	5072	5148	5168	5028	5183
5488	5525	5460	5125	5473	5689	5470	5451	5767	5528	5494	5476	5360	5289	5336	5414	5547	5629	5444	5493	5540	5560	5386	5532	5419	5454	5435	5380	5352	5193	5367	5525	5368	5314	5472	5408	5306	5141	5220	5345	5109	5342	5366	5277	5367	5190	5195	5155	5122	5219
5301	5392	5370	5258	5263	5687	5504	5402	5305	5389	5269	5200	5296	5340	5349	5294	5420	5555	5677	5522	5666	5532	5635	5528	5455	5568	5451	5560	5286	5276	5336	5334	5385	5285	5235	5238	5289	5328	5256	5114	5092	5212	5116	5340	5256	5195	5173	5163	5142	5029
5014	4988	5640	5481	5089	5234	5491	5279	5109	5257	5416	5444	5180	5291	5332	5344	5477	5691	5692	5673	5629	5544	5514	5383	5430	5547	5297	5257	5221	5376	5247	5195	5357	5187	5150	5197	5139	5215	5147	5010	5087	5103	5192	5148	5063	5201	5121	5244	5039	5200
5217	5060	5234	5487	5563	5080	5468	5503	5120	5405	5416	5230	5273	5240	5203	5433	5449	5429	5533	5753	5694	5613	5541	5464	5515	5395	5440	5381	5210	5370	5330	5242	5310	5280	5099	5272	5154	5080	5107	5182	5068	5071	5217	5155	5151	5149	5163	5283	5052	4811
5498	4976	5023	5594	5598	5147	5240	5556	5229	5219	5428	5326	5290	5456	5323	5474	5471	5548	5575	5615	5623	5568	5512	5470	5636	5456	5535	5518	5322	5417	5314	5290	5183	5123	5085	5325	5279	5212	5009	5075	5131	5125	5178	5224	5280	5178	5273	5071	5128	4949
5898	5272	4970	5329	5757	5571	5154	5604	5446	5075	5521	5353	5245	5442	5450	5483	5508	5497	5531	5539	5411	5404	5448	5589	5548	5659	5585	5460	5436	5394	5329	5343	5141	5291	5144	5097	5227	5158	5062	4979	5019	5051	5001	5085	5240	5126	5236	5244	5040	4857
5831	5535	5165	5279	5723	5686	5239	5410	5685	5485	5485	5716	5346	5563	5603	5444	5543	5423	5298	5364	5314	5341	5368	5534	5403	5514	5598	5391	5388	5288	5375	5188	5392	5471	5422	5293	5252	5211	5142	4941	4969	4891	5114	5126	5075	5089	5181	5138	4899	4819
5690	5876	5220	5077	5610	5834	5350	5294	5723	5555	5424	5664	5601	5796	5598	5326	5462	5434	5417	5364	5386	5253	5419	5343	5643	5662	5655	5587	5436	5486	5345	5346	5283	5290	5228	5266	5282	5193	5159	4944	4830	4884	5044	5018	5019	4971	4920	4843	4941	4798
5237	5884	5522	4933	5215	5706	5371	5053	5760	5557	5234	5747	5414	5562	5655	5337	5490	5229	5332	5287	5244	5330	5141	5343	5391	5286	5371	5473	5481	5359	5284	5270	5199	5343	5133	5070	5135	4975	5081	5009	4906	4732	4826	4802	4805	4920	4775	4784	4803	4753
5196	5853	5683	4940	4918	5680	5326	5202	5516	5397	5095	5528	5590	5419	5665	5342	5690	5406	5280	5212	5250	5068	5115	5037	5238	5158	5050	5255	5213	5201	5253	5054	5233	5185	5113	4956	4917	5038	4879	4744	4671	4731	4633	4727	4753	4592	4729	4865	4745	4821
5031	5525	5657	5068	4826	5344	5608	5068	5291	5629	5189	5273	5350	5107	5564	5423	5474	5430	5252	5135	5131	5069	5241	5204	4965	5189	4930	5097	5049	5102	4812	4999	5046	5120	5029	5037	4940	4927	4891	4845	4749	4732	4689	4519	4640	4844	4647	4890	4785	4766
4802	5434	5590	5203	4708	5506	5803	5103	5180	5649	4883	5257	5491	5170	5480	5241	5510	5390	5292	5246	5275	5187	5209	5102	5011	4983	4941	5050	4877	4995	5028	4680	4963	5056	4978	5047	4902	4866	4745	4755	4843	4696	4776	4611	4827	4769	4756	4674	4784	4659
4853	5209	5706	5262	4708	5225	5726	4992	5193	5565	5098	5085	5577	5016	5317	5186	5243	5274	5362	5373	5212	5149	5192	5191	5086	5001	5006	4966	4945	4974	5117	4851	4790	4851	4818	4951	4813	4724	4692	4914	4674	4762	4665	4724	4684	4885	4779	4676	4725	4679
4542	5330	5737	5247	4692	5273	5581	4898	5054	5404	5016	4956	5344	4938	5294	5140	5207	5273	5214	5276	5083	5190	5232	5027	5158	5185	4965	5019	4891	5086	5015	4887	4798	4901	4783	4781	4814	4830	4697	4794	4747	4788	4842	4751	4943	4719	4724	4726	4794	4705
4770	5318	5715	5311	4771	5269	5549	5003	5088	5431	4919	4899	5216	4760	5017	4907	5081	5108	4910	5185	5100	5075	5049	4988	5064	5171	5193	5065	5070	5061	5195	5032	4959	4788	4787	4719	4714	4771	4685	4649	4671	4769	4711	4765	4888	4719	4729	4645	4575	4712
5063	5395	5852	5285	4861	5487	5624	5117	4935	5554	5099	4956	5175	4813	4987	4726	4912	5088	5055	5005	5135	5183	5026	5153	5155	5108	5201	5053	5185	5136	4935	5062	4897	4790	4676	4733	4790	4639	4618	4561	4495	4554	4570	4592	4702	4633	4455	4565	4614	4625
5475	5698	5887	5062	5053	5425	5479	5000	5076	5456	4946	5144	5192	4786	5049	4931	5068	4870	4962	5175	5044	5177	5092	5078	5065	5052	5079	5167	5120	4907	4884	4767	4919	4905	4690	4614	4477	4554	4566	4544	4384	4381	4457	4264	4505	4541	4469	4583	4602	4568
5399	5678	5697	4921	4853	5752	5461	4966	5099	5490	4895	5143	5258	4760	5251	4963	5100	5163	5106	5007	5060	5066	5078	5149	5098	5003	4909	4844	4963	4869	4773	4667	4799	4771	4508	4571	4436	4460	4413	4275	4341	4329	4500	4268	4368	4464	4490	4478	4429	4463
5587	5628	5241	4659	5029	5625	5300	4961	5161	5442	4948	5306	5236	5143	5413	4955	5230	5036	5063	5144	4975	4997	4934	4903	5041	4906	4783	4729	4838	4562	4682	4714	4615	4676	4751	4566	4478	4599	4556	4429	4288	4303	4391	4443	4354	4350	4396	4319	4463	4488
5656	5513	5006	4357	4966	5274	5054	4873	5302	5202	5041	5354	5061	4976	5487	5172	5170	4903	5125	5070	4978	4999	4926	4791	4927	4751	4696	4825	4689	4572	4463	4525	4617	4616	4623	4595	4537	4451	4416	4535	4358	4353	4385	4495	4408	4401	4322	4441	4484	4488
5678	5311	4755	4740	5079	5131	4875	5081	5274	5046	5064	5335	5031	5115	5279	4984	5068	4900	5014	4878	4935	4842	4941	4635	4762	4813	4841	4785	4676	4632	4473	4547	4442	4612	4542	4588	4357	4456	4545	4545	4488	4507	4519	4505	4477	4547	4480	4518	4448	4466
5609	4924	4682	5014	5225	4957	4828	5018	5251	4820	5017	5093	4804	5114	5070	5068	5106	4765	4879	4819	4872	4583	4729	4586	4800	4637	4774	4896	4492	4695	4489	4439	4523	4566	4546	4427	4434	4432	4388	4682	4485	4472	4487	4644	4436	4418	4398	4491	4311	4288
5287	4872	4596	5242	5209	4867	4748	5102	5005	4786	5143	4963	4979	5011	4966	4938	4834	4734	4814	4744	4864	4625	4883	4699	4729	4654	4765	4883	4678	4601	4548	4530	4506	4461	4427	4346	4520	4251	4328	4570	4478	4559	4487	4469	4332	4410	4343	4318	4210	4235
5107	4855	5007	5212	5160	4854	5079	5188	4926	5105	5164	4958	4903	5088	4781	4990	4751	4651	4877	4832	4968	4883	4886	4812	4761	4867	4823	4908	4780	4653	4622	4486	4534	4458	4394	4360	4386	4434	4404	4514	4474	4426	4460	4176	4318	4192	4178	4168	4209	4269
5150	4851	5027	5077	5042	4932	5304	5225	4921	5211	5114	4877	5177	5046	4993	5089	4772	5079	4866	5010	4959	5102	4937	5124	5047	5167	5071	4980	4936	4911	4665	4463	4543	4565	4626	4296	4456	4410	4351	4503	4573	4394	4507	4532	4290	4271	4189	4276	4412	4404
5314	5048	4999	4758	4658	4966	5091	5009	4931	5260	4932	4976	5062	5041	5222	5245	5026	5219	4939	5070	4802	5171	4981	4985	4878	5048	5074	5006	4873	4854	4741	4604	4535	4426	4541	4379	4374	4315	4397	4286	4181	4482	4461	4275	4312	4254	4349	4285	4368	4463
5647	5247	4893	4529	4853	4763	4974	4798	5095	5040	4922	5088	5139	4973	5199	5000	5056	5084	4832	4836	4714	4668	4772	4767	4713	4556	4790	4863	4862	4815	4598	4389	4423	4295	4397	4338	4225	4270	4260	4158	4073	4063	4241	4171	4200	4197	4340	4147	4187	4085
[truncated: 920 more columns]
