# Supplementary material for: Spatial Resolution and Refractive Index Contrast of Resonant Photonic Crystal Surfaces for Biosensing
Source: IEEE Photonics J. Author manuscript; Available in PMC 2015 Sep 7. (PMC4561521; doi:10.1109/JPHOT.2015.2435699)
Supplement: fig2_data [file NIHMS64775-supplement-fig2_data.gz › Volumes/graham/MacBook_backup/PhD_folder_2015_06_02/paper_improvements/IEEE_J_Photonics/final_files/data_files/fig2/ref/ref11.csv]

5465	4779	4939	4908	4873	4908	4936	5018	5042	5084	5087	5163	5220	5240	5385	5399	5410	5500	5378	5537	5366	5226	5143	5075	5134	5134	5228	5262	5321	5333	5349	5231	5195	5231	5334	5297	5354	5390	5450	5370	5335	5497	5482	5609	5424	5661	5606	5749	5561	5486
5390	4994	5121	5127	5129	5106	5286	5186	5285	5136	5307	5446	5469	5423	5493	5425	5292	5514	5544	5547	5358	5228	5251	5163	5433	5569	5541	5454	5489	5516	5380	5526	5455	5413	5605	5707	5609	5758	5732	5665	5377	5502	5655	5582	5659	5810	5840	5817	5577	5534
5313	4924	5155	5094	5136	5231	5167	4952	5150	5112	5171	5300	5227	5234	5065	5256	5373	5217	5345	5234	5033	5125	5224	5135	5386	5566	5586	5545	5458	5281	5338	5329	5452	5501	5537	5490	5498	5471	5159	5208	5264	5429	5293	5361	5332	5470	5610	5498	5355	5335
5346	5142	5055	5214	5162	5180	5302	5081	5034	5044	5099	5232	5116	4918	4941	4961	4990	5131	5078	4963	4990	4960	5124	5222	5531	5666	5464	5405	5424	5173	5343	5264	5299	5291	5395	5290	5209	5293	4948	5037	5107	5203	5061	5125	5143	5432	5311	5554	5321	5175
5264	5083	5254	5281	5300	5231	5293	5156	5086	5260	5250	5240	5145	4847	5050	4945	5105	5056	4918	5043	5043	5225	5246	5592	5504	5512	5536	5425	5407	5321	5338	5175	5235	5169	5208	5207	5264	5040	4823	4966	5256	5028	5056	5051	5114	5372	5245	5196	5333	5452
5240	5336	5315	5460	5335	5302	5378	5320	5388	5435	5385	5234	5160	5033	5042	5090	5228	5245	5155	5202	5115	5253	5559	5521	5606	5652	5500	5500	5497	5381	5440	5387	5145	5192	5314	5138	5043	4978	4857	5050	5226	5028	4954	4882	5035	5053	5207	5140	5384	5525
5289	5310	5365	5370	5300	5389	5465	5400	5567	5412	5410	5378	5193	5141	5211	5424	5362	5369	5403	5326	5394	5455	5530	5481	5332	5404	5456	5453	5599	5710	5562	5397	5468	5335	5401	5221	5196	4989	5051	5246	5111	5173	5058	4974	4916	4879	5150	5310	5600	5729
5424	5334	5427	5283	5441	5477	5587	5687	5533	5568	5664	5503	5489	5316	5396	5581	5506	5401	5510	5454	5376	5581	5597	5339	5402	5243	5522	5467	5550	5549	5623	5459	5559	5309	5360	5131	5117	5183	5266	5422	5196	5106	4892	5000	4929	4960	5293	5466	5614	5882
5360	5389	5469	5580	5462	5614	5499	5774	5540	5551	5610	5687	5731	5828	5784	5633	5536	5505	5652	5538	5788	5441	5378	5184	5180	5226	5377	5412	5563	5517	5470	5424	5621	5468	5274	5189	5108	5372	5260	5296	5420	5061	5353	5132	5041	4984	5386	5438	5770	5823
5276	5436	5354	5484	5449	5660	5564	5587	5609	5775	5835	6070	5993	5979	5877	5840	5698	5670	5827	5645	5517	5394	5099	4937	5089	5314	5249	5439	5416	5392	5370	5519	5455	5347	5379	5226	5221	5415	5389	5456	5227	5151	5160	5296	5043	5352	5283	5497	5628	5887
5518	5605	5640	5594	5386	5505	5392	5431	5546	5725	5832	5941	5976	6197	6008	5845	5742	5862	5719	5796	5701	5297	5015	5131	4995	5155	5285	5523	5370	5329	5362	5521	5451	5250	5449	5428	5360	5541	5554	5476	5205	5280	5279	5275	5257	5192	5354	5518	5663	5754
5929	5676	5552	5456	5399	5339	5231	5377	5672	5609	5776	5748	5958	5985	5711	5743	5597	5819	5690	5809	5658	5289	5073	5151	5236	5468	5383	5292	5250	5313	5385	5309	5449	5368	5620	5517	5635	5642	5546	5527	5361	5377	5427	5599	5584	5450	5346	5640	5543	5666
5781	5781	5453	5582	5626	5208	5463	5482	5386	5503	5663	5729	5660	5664	5617	5605	5733	5738	5660	5563	5482	5326	5222	5173	5403	5436	5289	5168	5229	5438	5325	5220	5264	5467	5596	5599	5798	5652	5588	5766	5630	5783	5611	5786	5738	5814	5701	5587	5442	5654
5893	5685	5454	5412	5247	5337	5476	5314	5269	5291	5333	5433	5344	5403	5554	5445	5608	5511	5578	5758	5557	5359	5269	5557	5494	5158	5192	5061	5324	5328	5241	5100	5258	5415	5762	5711	5784	5779	5585	5692	5743	5603	5912	5882	5893	5737	5696	5530	5456	5605
5644	5656	5225	5469	5339	5375	5417	5476	5308	5317	5239	5112	5203	5210	5486	5606	5438	5516	5556	5480	5495	5598	5577	5458	5414	5190	5106	5063	5427	5209	5374	5331	5333	5702	5546	5661	5609	5589	5680	5756	5639	5714	5726	5899	5796	5727	5576	5519	5399	5565
5545	5476	5348	5315	5535	5832	5636	5723	5505	5373	5290	5230	5135	5235	5292	5334	5478	5379	5486	5475	5871	5721	5544	5684	5030	4982	5192	5164	5391	5431	5558	5431	5558	5666	5751	5669	5613	5569	5981	5728	5767	5825	5800	5874	5888	5789	5653	5489	5542	5463
5640	5401	5088	5521	5813	5917	5914	5831	5636	5315	5218	4993	5213	5205	5300	5286	5379	5528	5560	5582	5802	5755	5510	5416	5281	5286	5231	5468	5613	5652	5450	5466	5584	5769	5763	5626	5485	5910	5911	5883	5930	5705	5694	5700	5881	5655	5540	5691	5534	5415
5566	5560	5415	5713	6036	5961	5845	5815	5643	5294	5355	5224	5095	5284	5261	5240	5221	5280	5526	5658	5659	5551	5402	5385	5261	5298	5370	5523	5643	5452	5647	5660	5722	5669	5636	5366	5640	5944	5874	5820	5732	5714	5783	5646	5566	5401	5586	5505	5578	5277
5562	5472	5573	5848	6041	6004	5988	5673	5666	5553	5276	5342	5313	5302	5226	5343	5165	5169	5247	5491	5476	5603	5241	5520	5651	5494	5577	5515	5566	5523	5488	5704	5727	5557	5443	5631	5719	5681	5889	5751	5575	5801	5652	5622	5468	5596	5603	5473	5478	5481
5619	5564	5654	5553	5702	5588	5705	5759	5821	5773	5554	5438	5382	5322	5228	5415	5431	5422	5531	5513	5501	5349	5508	5465	5668	5633	5570	5613	5475	5406	5445	5583	5487	5464	5382	5452	5713	5675	5717	5778	5727	5673	5517	5447	5414	5593	5599	5555	5310	5402
5675	5299	5350	5289	5437	5453	5501	5730	5912	5937	5635	5662	5523	5600	5421	5360	5400	5250	5368	5445	5371	5494	5685	5680	5722	5664	5464	5459	5403	5475	5580	5551	5545	5508	5574	5709	5645	5758	5796	5825	5781	5542	5576	5443	5447	5556	5618	5488	5570	5417
5546	5256	5062	5174	5207	5482	5461	5829	5770	5837	5706	5578	5433	5451	5568	5562	5568	5315	5499	5526	5415	5479	5700	5907	5910	5685	5468	5379	5446	5389	5518	5463	5556	5618	5713	5578	5520	5558	5660	5846	5911	5591	5533	5436	5483	5654	5603	5523	5547	5395
5376	4934	5025	5102	5335	5287	5581	5689	5900	6001	5698	5664	5758	5798	5660	5598	5473	5504	5384	5437	5413	5600	5721	5816	5864	5696	5444	5484	5338	5428	5331	5361	5490	5602	5525	5548	5654	5550	5752	5749	5854	5669	5681	5621	5464	5626	5641	5642	5527	5800
5198	5006	4985	5155	5246	5278	5485	5484	5603	5587	5557	5694	5762	5803	5675	5778	5541	5526	5347	5552	5439	5718	5637	5531	5588	5607	5511	5259	5415	5308	5331	5350	5385	5679	5458	5416	5348	5438	5759	5664	5916	5888	5623	5743	5540	5808	5664	5822	5836	5846
5222	5082	5154	5241	5336	5433	5594	5454	5395	5344	5300	5484	5675	5693	5588	5590	5662	5579	5575	5635	5621	5623	5377	5449	5533	5508	5399	5369	5451	5306	5444	5357	5498	5604	5448	5141	5378	5396	5602	5923	5926	6095	5899	5934	5878	5699	5915	5911	5723	5875
5323	5185	5233	5170	5318	5385	5395	5201	5322	5251	5432	5516	5384	5539	5584	5587	5679	5782	5633	5654	5461	5573	5481	5421	5562	5632	5608	5620	5265	5305	5277	5252	5287	5358	5364	5391	5483	5684	5635	5914	5985	6174	6075	6008	5905	5779	6075	5931	5915	5827
5497	5321	5281	5251	5344	5274	5165	5317	5219	5426	5335	5349	5378	5506	5611	5616	5685	5692	5572	5712	5363	5394	5505	5422	5503	5681	5580	5592	5430	5393	5241	5413	5235	5297	5393	5478	5519	5724	5575	5836	6203	6182	6241	6021	6023	6021	6051	5823	5908	5649
5736	5455	5267	5407	5149	5188	5309	5368	5288	5168	5285	5439	5302	5440	5570	5642	5764	5762	5459	5468	5478	5539	5514	5576	5673	5584	5582	5500	5512	5475	5297	5272	5177	5219	5413	5513	5637	5703	5757	5808	6062	6219	6212	6113	6108	6017	6215	5659	5746	5524
5383	5329	5322	5297	5241	5262	5424	5295	5269	5364	5326	5234	5308	5380	5607	5641	5543	5531	5603	5391	5633	5718	5653	5597	5689	5623	5954	5615	5736	5533	5356	5100	5341	5280	5597	5665	5512	5585	5754	5778	5985	6069	6246	6112	6161	6168	5984	5836	5916	5614
5386	5253	5259	5472	5293	5343	5285	5213	5345	5278	5078	5124	5262	5363	5413	5360	5345	5391	5582	5514	5589	5598	5513	5629	5628	5858	6092	5779	5691	5577	5483	5400	5384	5634	5604	5552	5535	5531	5492	5833	5914	5889	6011	6182	6217	6162	5842	5804	5700	5365
5174	5239	5398	5415	5398	5387	5373	5300	5189	5140	5232	5189	5229	5215	5276	5241	5348	5393	5565	5672	5698	5561	5684	5702	5643	5895	5830	5916	5994	5689	5339	5498	5513	5563	5498	5367	5456	5341	5621	5450	5725	5809	5936	5982	5840	5920	5786	5827	5657	5465
5323	5316	5377	5429	5388	5430	5385	5369	5395	5352	5420	5162	5257	5205	5108	5084	5212	5480	5510	5636	5527	5471	5465	5572	5583	5737	5851	5951	5753	5729	5777	5695	5639	5512	5518	5421	5554	5552	5582	5452	5614	5769	5720	5708	5817	5777	5944	5870	5684	5574
5421	5368	5526	5525	5427	5462	5581	5468	5345	5387	5366	5266	5222	5102	5303	5418	5504	5588	5432	5435	5464	5436	5421	5637	5639	5664	5883	5944	5896	5865	5926	5706	5560	5425	5500	5464	5576	5458	5506	5575	5685	5607	5523	5647	5676	5820	5729	5864	5700	5751
5363	5280	5371	5413	5485	5516	5447	5693	5426	5587	5423	5273	5295	5347	5431	5404	5351	5452	5576	5561	5530	5490	5313	5443	5558	5596	5773	5857	6048	5882	5998	5508	5446	5307	5617	5545	5575	5347	5542	5850	5702	5766	5568	5621	5678	5882	5973	5740	5736	5691
5601	5152	5430	5309	5463	5554	5488	5543	5486	5594	5319	5414	5618	5604	5615	5536	5433	5627	5585	5504	5499	5364	5445	5423	5415	5616	5606	5948	6008	5625	5843	5614	5540	5637	5472	5637	5678	5638	5746	5734	5460	5743	5690	5706	5522	5840	5534	5796	5716	5782
5764	5433	5323	5413	5434	5678	5594	5555	5377	5411	5251	5320	5602	5648	5451	5433	5387	5625	5699	5564	5661	5606	5406	5413	5386	5527	5771	5664	5751	5704	5723	5622	5488	5607	5579	5862	5835	5830	5976	5920	5824	5803	5743	5849	5710	5949	5747	5771	5850	5582
5786	5498	5484	5358	5391	5457	5503	5405	5370	5413	5385	5500	5476	5336	5523	5347	5365	5456	5547	5643	5565	5638	5452	5419	5594	5560	5630	5715	5588	5550	5700	5484	5718	5702	5751	5834	5951	5825	5800	5767	5821	5928	5920	5931	5832	5855	5601	5627	5783	5714
5803	5547	5525	5354	5566	5545	5315	5399	5392	5401	5426	5396	5379	5299	5231	5243	5490	5592	5608	5893	5836	5725	5593	5632	5646	5548	5547	5517	5534	5712	5736	5597	5364	5542	5758	5846	5866	5879	5831	5588	5755	5901	5771	5768	5690	5712	5539	5577	5591	5357
5804	5534	5350	5516	5394	5336	5391	5368	5404	5190	5174	5119	5118	5145	5044	5194	5405	5479	5651	5793	5947	5890	5745	5545	5539	5597	5593	5493	5572	5587	5618	5569	5590	5501	5614	5830	5885	5842	5863	5800	5904	5790	5922	5830	5743	5705	5553	5530	5441	5487
5813	5623	5602	5475	5511	5381	5475	5288	5257	5245	5050	4953	4937	5010	4902	5204	5246	5286	5576	5720	5838	5864	5908	5793	5723	5736	5511	5573	5636	5611	5702	5561	5589	5594	5604	5579	5771	5711	5884	5683	5931	5650	5636	5691	5732	5615	5686	5711	5502	5380
5834	5592	5789	5771	5593	5595	5367	5499	5366	5117	5079	5090	5137	5215	5217	5100	5242	5228	5310	5664	5952	6085	5966	5912	5664	5804	5697	5872	5859	5734	5552	5497	5491	5569	5331	5662	5645	5782	5872	5543	5705	5581	5701	5719	5700	5524	5554	5356	5596	5335
5868	5648	5763	5569	5628	5446	5461	5531	5345	5340	5320	5257	5363	5323	5021	5088	5154	5337	5347	5622	5990	5983	6209	6014	5962	6081	5958	5985	5775	5685	5669	5548	5489	5508	5399	5467	5427	5586	5688	5341	5282	5561	5672	5605	5658	5400	5614	5356	5620	5379
5977	5683	5587	5485	5492	5337	5473	5542	5577	5648	5459	5431	5613	5222	5270	5030	5268	5255	5275	5624	5754	5920	6017	6174	5976	6059	5912	5888	6040	5664	5644	5456	5437	5404	5389	5630	5438	5418	5515	5408	5366	5338	5629	5326	5474	5555	5550	5368	5513	5499
5759	5793	5628	5330	5271	5451	5446	5913	5866	5915	5839	5702	5670	5473	5404	5272	5136	5298	5375	5421	5632	5814	5959	6122	5997	5971	5926	5784	5771	5545	5473	5586	5180	5391	5313	5504	5526	5326	5432	5507	5412	5308	5666	5598	5511	5585	5703	5385	5593	5502
5914	5616	5554	5395	5385	5660	5642	5915	5939	5919	5925	5899	5629	5688	5369	5375	5430	5168	5169	5349	5552	5714	6001	5911	5950	5940	5855	5811	5806	5729	5618	5509	5421	5496	5345	5486	5412	5440	5347	5359	5714	5750	5530	5527	5641	5566	5538	5426	5474	5374
5881	5724	5537	5695	5493	5572	5725	5866	5806	5959	5923	5908	5977	5862	5588	5398	5270	5275	5380	5454	5387	5623	5665	5658	5730	5739	5786	5821	5874	5858	5848	5556	5523	5510	5575	5488	5537	5410	5510	5700	5619	5717	5621	5645	5624	5669	5416	5436	5340	5524
5941	5842	5735	5740	5640	5578	5699	5789	5552	5794	6035	5848	5838	5888	5666	5464	5306	5282	5507	5386	5246	5474	5546	5458	5504	5690	5830	5789	5807	5704	5770	5584	5638	5626	5787	5665	5566	5559	5741	5724	5745	5854	5803	5876	5545	5407	5451	5564	5238	5395
5845	5879	6006	5783	5597	5483	5542	5545	5579	5723	5758	5967	5703	5795	5711	5526	5581	5549	5486	5553	5482	5357	5474	5658	5596	5716	5770	5970	5780	5847	5643	5682	5688	5727	5607	5715	5516	5624	5884	5732	5699	5500	5753	5631	5563	5391	5418	5399	5394	5265
5853	5835	5924	5868	5582	5681	5560	5506	5748	5607	5532	5707	5721	5684	5748	5890	5704	5745	5622	5556	5435	5497	5605	5587	5524	5721	5691	5726	5799	5779	5720	5751	5570	5543	5630	5518	5648	5827	5724	5611	5575	5616	5742	5809	5714	5385	5543	5408	5600	5378
5783	5768	5810	5696	5844	5714	5675	5692	5618	5587	5467	5583	5689	5916	5951	5803	5755	5802	5608	5682	5585	5747	5630	5698	5502	5700	5618	5718	5832	5653	5708	5468	5554	5553	5587	5611	5578	5530	5551	5473	5341	5597	5598	5618	5531	5460	5457	5376	5509	5685
5593	5674	5750	5770	5728	5794	5644	5649	5351	5478	5697	5627	5886	5664	5688	5713	5795	5846	5649	5824	5711	5794	5806	5683	5701	5660	5643	5674	5708	5739	5585	5697	5457	5564	5569	5500	5509	5505	5438	5438	5550	5482	5476	5590	5413	5476	5499	5509	5645	5768
5685	5681	5858	5827	5801	5796	5835	5666	5584	5674	5643	5692	5797	5712	5634	5497	5770	5774	5766	5805	5652	5841	5755	5542	5853	5726	5709	5789	5855	5792	5795	5637	5469	5592	5463	5572	5439	5183	5339	5284	5324	5364	5327	5500	5461	5656	5522	5695	5557	5735
5565	5702	5728	5835	5895	5840	5708	5898	5746	5762	5630	5633	5754	5778	5494	5647	5752	5835	5735	5742	5627	5624	5744	5692	5680	5761	5648	5709	5757	5774	5552	5537	5656	5424	5603	5390	5399	5446	5243	5407	5437	5286	5424	5462	5626	5766	5789	5781	5924	5829
5617	5420	5590	5898	5813	5754	5875	5677	5874	5728	5612	5761	5791	5665	5641	5693	5638	5492	5500	5531	5570	5599	5749	5557	5536	5749	5706	5820	5843	5729	5629	5663	5540	5574	5385	5631	5452	5429	5354	5562	5458	5364	5521	5756	5633	5978	5703	5783	5851	5983
5655	5397	5686	5567	5502	5507	5702	5628	5688	5753	5762	5840	5718	5684	5688	5669	5547	5590	5427	5443	5643	5453	5441	5490	5432	5686	5670	5652	5679	5647	5669	5660	5612	5631	5850	5642	5743	5698	5663	5628	5429	5548	5510	5668	5869	5821	5900	5918	5866	5874
5597	5563	5504	5464	5500	5507	5374	5536	5500	5675	5808	5947	5850	5751	5640	5763	5700	5519	5489	5508	5343	5361	5377	5484	5521	5521	5688	5700	5715	5723	5823	5613	5692	5758	5655	5817	5802	5821	5782	5634	5603	5726	5651	5617	5848	5757	5864	5768	5919	5601
5623	5364	5581	5300	5292	5380	5329	5379	5644	5773	5759	5950	5768	5767	5573	5674	5635	5611	5582	5569	5499	5450	5516	5436	5564	5481	5617	5649	5633	5598	5664	5772	5799	5787	5804	5868	5780	6101	6021	5992	5839	5938	5778	5916	5817	5895	5796	5951	5769	5704
5588	5506	5535	5474	5391	5525	5466	5578	5550	5619	5819	5652	5715	5773	5744	5636	5731	5655	5676	5767	5719	5550	5606	5457	5567	5681	5692	5664	5713	5705	5802	5702	5707	5717	5661	5811	5867	5890	5975	6020	6077	6169	5875	5884	5937	5879	5903	5823	5840	5701
5745	5749	5690	5419	5626	5662	5558	5560	5501	5653	5673	5671	5698	5892	5750	5776	5738	5810	5871	5903	6056	5919	5720	5775	5698	5745	5791	5776	5783	5751	5683	5875	5772	5672	5722	5755	5800	5627	5927	6081	6136	6033	5918	5984	5978	5997	5909	5931	5914	5822
6011	5783	5821	5860	5683	5555	5558	5396	5437	5525	5582	5676	5833	5706	5732	5693	5940	5934	5972	5904	6088	6121	5932	5767	5822	5945	5748	5900	5926	5851	5707	5793	5673	5621	5761	5476	5690	5865	5833	5927	5951	5864	6176	5826	5974	5884	6176	5969	5854	5857
5831	6052	5946	6067	5831	5709	5694	5611	5505	5639	5620	5767	5856	5748	5747	5764	5906	5979	6119	6178	6048	6206	6001	6043	6071	6005	5840	5877	6011	5947	5871	5800	5788	5706	5576	5575	5747	5852	5751	5966	5955	5908	5960	6130	6001	5946	5977	6022	6012	5938
5958	5935	5896	5849	5730	5709	5622	5645	5740	5416	5739	5837	5844	5827	5715	5864	6068	6161	6260	6007	6088	6255	5957	5919	5953	5885	6043	6025	6069	6045	6150	5938	5832	5783	5732	5661	5735	5784	5890	5829	5954	5958	6137	5884	6043	5890	6024	5951	5805	5846
5904	5922	5967	5791	5956	5683	5863	5770	5566	5719	5910	5868	5792	5933	6008	5865	5887	6040	6293	6143	6333	6227	6074	6060	5868	5754	6107	6036	6150	6183	6065	6040	6040	5959	5843	5701	5721	5858	5850	5946	5870	6034	5996	6039	5863	5922	5814	6041	5934	5798
5685	5826	5918	5839	5973	5941	5707	5692	5734	5711	5826	5849	6035	5868	5871	5956	5974	6080	6078	6214	6215	6122	5950	6051	5936	5939	6076	6074	6209	6186	6243	6098	6009	6169	5957	5845	5848	5687	5798	5904	5916	5957	5958	5801	5991	5828	5738	5818	6023	5809
5943	5778	5990	5868	5931	5923	5762	5851	5765	5729	5729	5970	5974	6103	6016	6124	6143	6199	6276	6310	5967	5930	6081	5862	5741	5857	5940	6109	6145	6167	6203	6378	6099	6092	6022	5958	5788	5824	5791	5813	5790	6012	5961	5997	5943	5862	5773	5822	5894	5751
5931	5842	5831	5948	5962	5901	5805	5753	5820	5728	5844	5875	5800	5888	6083	5985	6084	6204	6255	6204	6174	5986	5997	5919	5747	5851	5867	5999	5954	6191	6201	6042	6195	6013	5968	5936	5997	5931	5878	5972	5994	5991	6065	5799	5882	5793	5775	5726	5831	5742
6052	5806	5876	5865	5926	5812	5770	5876	5734	5733	5770	5888	5928	5857	5975	5974	5958	6184	6242	6159	6022	6013	5865	6005	5779	5779	5767	5814	5931	5897	5925	5999	6073	6098	6019	5979	5898	5893	5921	5887	5810	5965	5867	5881	5836	6009	5831	5856	6066	5861
6091	5873	5837	5849	5716	5828	5857	5816	5954	5873	5790	5766	5724	5820	5665	5840	6008	6250	6316	6173	6167	6069	5944	5929	5780	5867	5644	5971	5901	5695	5859	5819	5840	5901	5810	5905	5997	5809	5983	5892	5953	6121	5765	5943	5967	6073	5872	5875	5920	5755
6027	5875	5842	5814	5977	5719	5832	5853	5692	5849	5778	5793	5575	5657	5693	5656	5905	5843	6030	6156	6068	6096	6063	5998	5844	5912	5791	5798	5694	5590	5865	5823	5563	5809	5827	5704	5795	5797	5923	5852	5990	5851	5858	6027	5927	6098	5821	5794	5846	5807
5999	5947	5901	5796	5660	5822	5851	5906	5908	6028	5899	5834	5626	5567	5458	5811	5642	5833	5871	6079	6198	6058	6035	5842	5749	5869	5768	5739	5626	5690	5591	5750	5608	5620	5741	5798	5776	5677	5782	5709	5773	5918	5815	5871	5977	6024	5971	6024	5788	5747
5767	5809	5805	5635	5647	5737	5741	5847	5987	5864	5892	5647	5610	5589	5595	5727	5871	5807	5934	5891	5939	6047	6026	5823	5947	5718	5798	5721	5595	5782	5726	5803	5626	5502	5632	5617	5555	5656	5659	5647	5739	5901	5929	6032	5955	6019	5852	5830	5649	5797
5879	5923	5894	5705	5584	5654	5836	5811	5948	6037	5926	5815	5713	5679	5626	5735	5597	5815	5816	5775	5831	5774	5834	5851	5781	5785	5757	5612	5731	5783	5634	5684	5527	5570	5449	5502	5571	5640	5770	5805	5814	5830	5870	5778	5765	5851	5985	5815	5746	5679
6015	5793	5664	5693	5670	5625	5738	5862	5975	5960	5990	5899	5627	5757	5623	5507	5520	5861	5775	5584	5759	5698	5776	5726	5722	5708	5678	5711	5578	5690	5600	5681	5751	5651	5547	5607	5775	5839	5655	5790	5909	5897	5861	5792	5692	5792	5889	5866	5803	5761
5982	5838	5814	5605	5748	5558	5621	5803	5862	5858	5951	5995	5709	5707	5702	5664	5725	5681	5841	5913	5636	5722	5640	5665	5575	5553	5458	5559	5592	5635	5735	5651	5610	5578	5546	5638	5743	5702	5728	5638	5681	5811	5703	5816	5636	5851	5838	5805	5833	5532
5899	5785	5809	5659	5620	5703	5774	6079	5881	5847	5897	5793	5555	5694	5678	5669	5740	5720	5906	5734	5782	5778	5888	5771	5624	5587	5375	5483	5480	5335	5480	5545	5655	5516	5610	5803	5791	5515	5711	5714	5711	5755	5578	5781	5649	5791	5898	5705	5680	5574
6167	5927	5850	5654	5771	5703	5759	5726	5835	5958	5863	5839	5738	5897	5598	5976	5868	5896	5832	5803	5813	5824	5865	5750	5590	5558	5422	5306	5327	5712	5656	5591	5642	5638	5583	5547	5689	5576	5964	5725	5641	5669	5689	5719	5674	5695	5775	5751	5619	5559
6114	6072	5916	5883	5777	5801	5722	5802	5923	6033	5940	6029	5766	5838	5802	5838	5879	6071	6004	5831	5786	5788	5708	5752	5630	5718	5584	5475	5380	5519	5657	5548	5652	5761	5677	5753	5662	5624	5695	5746	5787	5628	5582	5539	5600	5694	5587	5694	5603	5683
6220	6132	5906	5789	5835	5734	5874	5850	6014	6094	6101	5863	5862	5819	5839	5796	6018	5860	5928	6001	5892	5816	5821	5790	5795	5559	5416	5461	5612	5570	5538	5588	5776	5742	5713	5660	5623	5451	5668	5734	5644	5577	5571	5516	5560	5460	5682	5585	5642	5846
6097	5851	5947	5964	6044	6044	5990	6013	6062	6075	6061	5910	5897	6038	6001	5972	6045	6047	5914	5867	5795	5857	5907	5753	5637	5617	5471	5355	5664	5650	5582	5677	5584	5835	5674	5579	5637	5643	5753	5848	5696	5692	5393	5493	5492	5605	5679	5416	5611	5783
6125	5971	6018	5959	6040	6069	5992	6170	6330	6095	6130	5991	5969	6187	6218	6193	6057	6060	5970	6003	5793	5809	5811	5641	5684	5713	5479	5456	5420	5628	5670	5713	5771	5739	5836	5689	5718	5465	5676	5692	5610	5566	5561	5528	5420	5472	5490	5639	5579	5608
6328	6000	5927	5833	5833	6085	6236	6186	6215	6301	6125	6131	6283	6334	6250	6300	6206	6229	6145	6157	6033	5920	5819	5755	5653	5746	5598	5422	5497	5602	5897	5964	5852	5883	5847	5798	5703	5514	5610	5804	5661	5631	5646	5686	5585	5448	5484	5638	5627	5707
6139	5868	5897	5979	5941	6109	6284	6136	6225	6081	6209	6177	6255	6410	6253	6365	6226	6488	6268	6169	5996	6030	5888	5833	5612	5694	5553	5426	5570	5531	5854	5973	5960	5849	5866	5817	5781	5675	5779	5684	5798	5788	5604	5772	5723	5609	5648	5697	5724	5694
5866	5836	5924	5742	5934	6020	6118	6098	6151	6029	6144	6099	6394	6298	6315	6301	6228	6423	6209	6257	5981	6016	5940	5778	5887	5418	5515	5435	5593	5638	5849	5985	5927	5870	5864	5819	5854	5733	5805	5805	5726	5816	5749	5800	5607	5880	5767	5765	5893	5812
6041	5768	5778	5944	5951	6297	6152	6166	6281	6221	6080	6133	6147	6375	6269	6309	6130	6205	6257	5958	5936	5971	5992	5803	5598	5537	5548	5446	5797	5749	5912	6139	6050	6039	6014	5874	5925	5908	5869	5883	5919	5702	5816	5794	5790	5871	5824	5843	5888	6103
6015	5777	5919	6029	6171	6153	6017	6048	6196	6046	6155	5969	6135	6103	6211	6041	6091	6065	5936	5945	5980	6170	5871	5843	5737	5593	5576	5727	5812	5772	5973	6107	6136	5905	5973	5961	5897	5871	5852	5729	5826	5917	5847	5805	5710	5822	5902	5873	6023	5914
6113	5816	5882	5947	6128	6193	6082	6115	6081	5937	5953	5923	6079	5950	5834	5821	5975	5842	5626	5768	5904	6101	6070	5992	5808	5740	5726	5756	5767	5860	6186	6136	6065	6168	6001	6074	6004	5833	5758	5857	5819	5845	5913	5936	6139	6030	5954	5932	5975	6139
5995	5746	5928	6051	6134	6186	6167	6128	6021	5860	5805	5793	5921	6023	5905	5893	5828	5708	5929	5826	5921	5976	6020	6069	5882	5806	5814	5821	5894	5990	6183	6525	6281	6259	6270	5988	5988	5950	5844	5739	5806	5802	5729	5805	6022	5894	5904	6134	6107	6104
6107	5902	5982	6164	5925	6044	6173	6110	5884	5749	5959	5884	5997	5831	5804	5751	5629	5940	5835	5805	5835	5963	6049	5902	5865	5930	5741	5956	6025	6064	6273	6402	6301	6243	6291	6113	6037	6006	5800	5709	5761	5593	5868	5937	6001	6001	5970	6051	5925	6022
6125	6033	6107	6042	6201	6207	5870	6001	5847	5862	5794	5817	5889	5803	5684	5629	5575	5648	5715	5829	5950	5935	5883	6033	5807	5863	5845	5819	6044	6190	6246	6256	6216	6370	6220	5993	6038	6012	5955	5688	5787	5801	5759	5939	6074	6048	5891	5950	5869	5798
6076	5968	6151	5953	6079	6116	5930	6028	5667	5806	5728	5870	5901	5798	5927	5712	5784	5627	5864	5932	5939	6116	6071	5875	5928	5785	5909	5962	5937	6122	6179	6037	6141	6147	6144	5996	6034	5820	5704	5756	5775	5847	5988	5998	5942	5983	5883	5779	5740	5743
6129	5955	6089	5972	6195	6146	5984	5720	5837	5724	5729	5835	6064	5895	5828	5608	5862	5888	5819	6060	6083	6131	6204	6045	5964	5867	5897	5800	6123	5946	6176	5973	5921	5998	6028	5816	5756	5991	5764	5676	5774	5803	5952	6058	5994	6092	5826	5662	5776	5617
6279	6056	6050	6066	6157	6102	5928	5758	5918	5858	5907	5897	5900	5875	5960	5788	5831	5950	5973	6029	6275	6348	6292	6205	6102	5892	6005	5953	6176	6086	5893	6129	6034	5835	5930	5795	5801	5707	5689	5678	5757	5791	6033	5920	5937	5856	5938	5694	5763	5606
6230	6025	6083	6180	6147	5949	5868	5983	6074	5875	6004	5900	6165	5892	5836	5889	5797	5897	5989	6238	6108	6269	6375	6318	6182	6117	6107	5973	6019	6016	5882	6029	5760	5826	5661	5718	5586	5654	5456	5579	5673	5678	5803	5979	6017	6001	5869	5889	5550	5786
6150	5939	6023	6184	6136	6078	5862	6061	6118	6044	6070	6195	6142	6167	6163	6075	5946	6069	6072	6204	6229	6197	6188	6147	6202	6053	5961	6073	6091	5939	5897	5767	5921	5740	5796	5665	5648	5771	5671	5588	5817	5783	5861	5912	5896	5818	5732	5706	5789	5826
6142	5867	5887	6038	5971	6058	5975	6151	6011	6096	6283	6227	6352	6081	6131	6141	6099	6264	6339	6368	6330	6457	6318	6320	6273	6234	6079	5867	6044	5964	5847	5813	5823	5871	5772	5680	5653	5769	5698	5654	5696	5653	5699	5786	5823	5725	5799	5673	5691	5722
6027	5809	5815	5989	6006	6044	6005	5907	5997	6325	6358	6361	6375	6313	6242	6252	6096	6205	6346	6266	6294	6159	6143	6320	6144	6168	6112	5890	5831	5720	5756	5645	5956	5839	5824	5852	5816	5783	5757	5759	5820	5820	6000	5872	5832	5896	5838	5802	6020	5699
5944	5912	5759	5997	5889	5958	6082	6034	6031	6186	6191	6450	6334	6320	6301	6428	6324	6244	6407	6349	6200	6264	6116	5950	6099	5875	6034	5984	5834	5725	5844	5824	5662	5674	5864	5922	5764	5813	5826	5859	5894	5988	6099	5987	6001	5963	5921	5789	5804	5853
6169	6033	5928	5798	5922	5928	6007	6128	6130	6152	6252	6320	6448	6518	6415	6397	6395	6286	6484	6467	6276	6226	6187	5996	6017	5812	6074	5740	5885	5795	5670	5661	5795	5862	5815	5624	5952	5894	5903	5879	6007	6124	6084	6092	6055	5882	6014	5954	5962	5985
6230	5959	6084	5896	5877	5852	6007	6092	6127	6265	6442	6369	6335	6398	6221	6268	6372	6404	6542	6369	6267	6308	5909	5864	5755	5980	5776	5802	5795	5859	5751	5766	5774	5888	5871	5870	5938	5857	5689	6196	6204	6140	6198	6052	6125	6093	5994	6003	6076	6004
6200	6016	6099	6167	6078	5892	6029	6189	6210	6212	6419	6134	6332	6302	6571	6220	6484	6416	6343	6300	6263	6251	6135	5794	5977	5898	5959	5988	6044	6011	6021	5761	5969	6045	5984	5966	5872	5894	6039	6046	6196	6118	6242	6216	6057	6075	6010	5934	6064	5978
6290	6146	6091	6122	6158	6138	6070	6373	6223	6383	6429	6303	6526	6187	6335	6318	6286	6414	6355	6153	6161	6123	5865	5912	6046	5845	5985	6127	6115	6010	6043	6222	6150	6084	6121	6090	6110	6032	6150	6004	6194	6109	6199	6329	6069	5942	6019	6026	5970	6108
6306	6107	6149	6170	6170	6088	6333	6219	6274	6236	6507	6622	6121	6334	6162	6309	6476	6412	6358	6246	5912	5898	6006	5787	5942	6041	6118	6134	6121	6269	6156	6125	6277	6241	6170	6062	6047	5928	6139	6266	6141	6233	6071	6072	5869	6042	5868	5868	5981	6167
6454	6032	6095	6023	6076	6301	6260	6231	6191	6242	6169	6155	6305	6066	6369	6276	6285	6297	6271	6130	6085	5885	5815	5953	5957	5944	6229	6122	6068	6137	6081	6412	6179	6071	5978	5977	5954	6164	6097	6230	5959	6093	5923	6022	5935	5762	5923	5935	6010	5960
6393	6223	6094	5903	6242	6283	6276	6330	6180	6170	6236	6210	6115	6207	6051	6212	6180	6150	6142	6109	5974	5709	5738	5858	5919	5942	6160	6094	6180	6240	6294	6212	6129	6173	5973	5892	5925	6038	6032	6006	6023	6034	5873	5715	5780	5853	5886	6097	6030	6153
6287	5952	6000	6201	6337	6346	6420	6210	6092	6306	6030	6098	6048	6100	6041	6091	6210	6092	6008	5922	5966	5865	5910	5811	5853	6178	6019	6137	6169	6254	6157	6322	6198	6011	6081	5951	5767	6013	5775	5981	5795	5713	5826	5786	5778	5798	6191	5995	6038	5987
6415	5998	6079	6209	6222	6243	6168	6244	6412	6233	6103	6045	5934	5975	5868	6086	6039	5896	5856	5827	5898	5666	5858	6071	5999	5964	6053	6038	6005	6177	6264	6160	6015	6128	5770	5569	5673	5624	5728	5924	5871	5884	5873	5838	5786	5825	5969	6045	6007	5973
6268	5939	6032	6046	6177	6137	6022	6203	6122	5984	6119	6110	5998	6127	5825	5877	5825	5828	6031	5803	5800	5761	5821	5919	5870	6079	5897	5907	6069	6062	6201	5893	5935	5825	5714	5664	5712	5871	5828	5740	5838	5894	5791	5836	5902	6065	5960	6108	5909	5907
5944	5877	5987	5844	6057	6025	6082	5975	6167	6098	6159	5982	6027	6045	5952	6061	6215	5957	5975	5738	5836	5880	5820	6013	5920	5958	5923	5930	6040	6091	6043	6007	5883	5976	5791	5828	5833	5970	5809	5863	5973	5928	5835	5833	6010	5883	5902	6004	5798	6046
6011	5827	5916	5971	6049	5836	5981	6032	6037	6090	5987	6231	6097	6215	6122	6167	6130	6152	6060	5984	6004	5991	6068	6021	6146	6027	6239	6045	6014	6172	6301	6089	5760	5670	5745	5678	5913	6023	6037	5938	5923	5962	5875	6021	5877	5941	5940	5871	5937	6028
6044	5910	5879	5958	5758	6041	5941	6023	5930	6142	6040	6122	6322	6277	6366	6140	6048	6060	6090	5994	5933	6116	5938	6116	6211	6231	6143	6157	6161	6182	6129	5942	5885	5699	5701	5859	5978	6134	5969	6160	6083	6032	6095	6069	6048	6074	6001	5771	6042	5974
6071	5934	5861	5973	6007	6253	6061	6092	6190	6190	6145	6293	6218	6250	6385	6289	6206	6158	6114	6183	6194	6161	6105	6062	6182	6228	6192	6283	6251	6138	6058	5932	5830	5755	5830	6063	6103	6182	6184	6082	6015	6078	5867	5885	5878	5800	5887	5704	5889	5829
6095	5970	6154	5926	6045	6232	6147	5960	6063	6176	6136	6227	6281	6300	6331	6288	6369	5998	6283	6246	6371	6105	6279	6072	6195	6175	6241	6268	6282	6239	6132	5932	5807	5857	5815	6023	6021	6148	6265	6086	6224	5947	5931	5863	5905	5963	5867	5824	5857	5858
6128	5971	6085	6162	6065	6234	6088	6146	5941	6074	6233	6057	6198	6179	6380	5951	6107	6241	6127	6190	6089	5989	6201	6206	6093	6175	6094	6282	6276	6215	6153	5893	5680	5900	5945	6137	6191	6364	6348	6295	6110	5958	5904	5967	5863	5866	5823	5753	5872	5664
6081	6189	6097	6218	6365	6375	6362	6138	6126	6239	6142	6048	6125	6265	6124	6087	6170	5962	6155	6187	6227	6005	6032	6061	6032	6146	6106	6086	6392	6228	6106	5906	5868	5845	6028	6146	6314	6284	6303	6253	6078	5864	5599	5797	5682	5877	5764	5814	5855	5775
6323	6187	6186	6315	6422	6382	6289	6041	6152	5980	6079	6090	6166	6194	5960	6000	5969	6143	6171	6181	6204	5986	5799	5893	6060	6144	6137	6216	6104	6116	5967	5852	5946	6096	6127	6162	6258	6246	6229	6231	6013	5844	5931	5877	5788	5798	5890	5813	5900	5850
6281	6168	6271	6222	6358	6278	6365	6084	5906	6117	6042	6112	6081	6189	5994	6007	6114	6154	6010	6046	5902	5995	5826	5896	5929	5964	6142	6180	6072	6276	6010	5966	5924	5874	6004	6052	6327	6151	6030	6089	6028	5882	5786	5655	5813	5764	5861	5778	5968	5797
6417	6239	6399	6371	6288	6350	6319	6127	6228	6035	5951	6093	6089	6090	6007	6048	6016	6120	5992	6273	5788	5846	5816	5899	5918	6042	6103	6250	6049	6117	5970	5913	6004	5989	6168	6168	6127	6057	6036	5862	6121	5968	5708	5832	5736	5861	5965	5941	5810	5832
6573	6406	6513	6368	6395	6372	6395	6250	6067	6114	6181	5889	6098	5967	6007	6089	6047	6197	6033	6163	5932	5896	5887	5644	5899	5892	6150	6102	6151	6175	6068	5946	5905	5997	5924	6067	5986	6027	5851	5774	5922	5912	5633	5711	5661	5844	5811	5693	5723	5779
6607	6329	6505	6396	6421	6495	6312	6052	6105	6239	6248	6201	6242	6111	6003	6056	6135	6159	6086	6092	6040	5943	6006	5868	5992	6089	6139	6088	6001	5937	5859	5830	6063	5950	5930	5872	6036	6003	6081	5884	5948	5835	5781	5783	5624	5495	5715	5687	5850	5817
6754	6565	6534	6413	6399	6677	6216	6439	6334	6138	6318	6291	6108	6017	5966	6096	6149	6329	6097	6192	5960	6081	6079	6021	6185	6137	6205	5998	6066	6002	6025	5949	6005	5793	5863	6039	5787	5994	5859	6082	5883	5663	5860	5810	5664	5691	5669	5703	5715	5699
6385	6357	6414	6415	6448	6432	6258	6234	6294	6189	6322	6301	6320	6269	6092	6155	6034	6157	5984	6119	5988	6027	5939	6183	6217	6336	6175	6072	6097	5872	6050	6133	5886	5969	6005	5849	5890	5943	6034	6040	5912	5961	5822	5857	5668	5833	5687	5691	5837	5562
6644	6483	6368	6349	6377	6390	6272	6121	5968	6229	6124	6240	6151	6151	6341	6148	6156	6100	5944	5945	6083	6061	6153	6335	6238	6245	6165	6119	6126	6056	6037	6042	6063	5923	6009	6021	5819	5984	5898	6114	6039	6017	5901	5891	6031	5851	5882	5837	5882	5903
6466	6213	6376	6232	6206	6248	6175	6013	6162	5929	5914	6004	6216	6192	6255	6126	6185	6018	5938	5967	6006	6060	6052	6182	6276	6057	6019	6245	6116	6220	6096	6110	6100	6086	6139	5975	5798	6004	6014	5967	6028	5989	5974	6053	6004	5782	5874	6086	5949	6098
6530	6226	6253	6378	6263	6346	6262	6049	5913	5774	5946	6005	6105	6216	6200	5965	6034	6110	6046	6031	6029	6180	6183	6253	6087	6177	5993	6215	6128	6117	6126	6147	5982	6123	6027	6087	6019	6057	6086	6069	6077	6046	6108	5919	5912	5938	5906	5851	5888	6088
6448	6249	6401	6371	6246	6212	6120	5908	6008	5675	5920	5928	6025	6143	6060	6047	6061	6003	6087	6010	5967	6058	6333	6375	6119	6157	6061	6120	6200	6251	6194	6047	6172	6036	6095	5958	5955	6036	6105	6106	6001	6296	6086	6050	6164	5945	5896	6070	5999	5913
6434	6443	6203	6299	6213	6079	6039	6084	5844	5944	5922	6100	6137	6130	5974	6062	6145	5930	6075	6080	6023	6308	6264	6330	6227	6156	6074	6095	6280	6061	6248	6003	6209	6270	6203	6032	5992	5897	5947	6000	5871	6109	5853	6034	6006	5969	5875	5865	5702	5817
6595	6225	6334	6300	6227	6103	6196	6122	6061	6111	6164	6063	6152	6265	5969	6084	6106	6074	6034	6177	6315	6264	6150	5996	5978	6050	5893	6065	6174	6231	6050	6210	6170	6195	6197	5959	5979	6073	5881	5923	5957	6063	6040	6073	5922	5879	6019	5847	5748	5695
6650	6207	6357	6260	6240	6167	6362	6225	6170	6327	6347	6265	6231	6167	6212	6233	6085	6309	6303	6068	6111	6089	6064	5895	5972	5921	6171	6214	6134	6218	6222	6252	6217	6073	5967	6025	5956	5836	5914	5935	5882	6085	5973	6015	5814	5908	5758	5761	5765	5664
6311	6262	6270	6367	6251	6258	6162	6467	6471	6609	6226	6367	6232	6172	6098	6123	6285	6491	6339	6309	6160	6108	6076	5826	5968	5930	6019	6033	6179	6327	6212	6160	6019	6020	5973	5921	5659	5867	5816	5900	5860	6044	5878	5976	5837	5803	5763	5669	5621	5810
6525	5985	6218	6130	6281	6377	6426	6542	6543	6461	6570	6431	6177	6353	6296	6390	6348	6395	6275	6516	6198	6035	5985	5956	5791	5951	5888	6151	6149	6200	6150	6140	5869	5714	5828	5834	5985	5960	5870	5946	5915	5976	5777	5838	5819	5785	5546	5865	5723	5906
6337	6106	6249	6210	6481	6404	6435	6505	6547	6480	6445	6593	6533	6414	6368	6326	6287	6526	6524	6278	6294	5935	6102	5863	5848	5866	6066	6062	6189	6023	6120	6014	5962	5877	5807	5964	5915	5920	6019	6070	5924	5979	5847	5706	5749	5803	5617	5787	5811	6038
6410	6094	6214	6279	6317	6314	6486	6486	6471	6440	6223	6367	6319	6280	6249	6232	6300	6302	6434	6292	6151	6062	6037	5943	5881	6011	6086	6005	6071	6291	6072	6110	5864	5831	5922	6015	5892	5895	6105	6019	5947	5856	5817	5641	5844	5800	5842	6002	6154	6147
6318	6126	6051	6098	6291	6461	6367	6321	6139	6378	6279	6208	6250	6287	6073	6227	6076	6145	6382	6291	6325	6037	6147	5990	6074	6019	6335	6196	6208	6157	6077	6116	5955	5894	5966	5873	5942	6021	6003	6226	6135	5932	5768	5811	5953	5911	5947	6083	6306	6327
6466	6207	6240	6165	6272	6346	6366	6061	6055	6093	5961	5968	5890	6086	6127	6252	6258	6239	6191	6145	6177	6128	6133	6109	6022	6177	6417	6268	6356	6304	6216	6130	6136	5770	5850	5967	5974	6122	6113	6295	5979	5915	5896	5791	5920	5914	5993	6244	6239	6202
6551	6438	6526	6578	6294	6255	6308	6132	5967	5789	6057	6073	5979	6167	6116	6248	6299	6312	6191	6327	6138	6274	6014	6195	6328	6435	6304	6393	6407	6313	6233	6016	6037	6059	6028	6059	6098	6153	6123	6067	5934	6064	6041	5800	5818	5884	6104	6036	6236	6122
6602	6339	6582	6575	6600	6348	6283	6133	5931	6079	5938	6130	6162	6253	6220	6299	6422	6456	6327	6403	6377	6286	6240	6363	6330	6494	6351	6289	6349	6327	6177	6093	6019	6102	6020	6260	6020	6050	6050	6026	5960	5929	5772	5839	5761	6030	5940	5960	6027	6085
6551	6430	6458	6487	6639	6455	6296	6249	6042	5868	6080	6169	6153	6131	6299	6316	6404	6398	6365	6562	6385	6286	6428	6466	6386	6408	6211	6315	5916	6090	6121	5969	6184	6004	6032	5828	5933	6015	5996	6001	5961	5921	5828	5863	5698	5865	5999	5819	5789	6015
6436	6418	6372	6346	6343	6189	5996	5966	6022	6122	6233	6171	6368	6195	6368	6440	6393	6409	6358	6319	6365	6298	6422	6382	6456	6382	6350	6026	6063	5969	6060	5906	5858	6086	6167	5921	5947	5875	5965	5907	5803	5847	5920	6001	5970	5916	6143	5915	5874	5855
6643	6426	6507	6323	6298	6237	6159	6108	6084	6098	6108	6202	6198	6353	6502	6423	6425	6311	6323	6453	6276	6058	6367	6416	6223	6237	6164	6231	6186	5914	5924	5998	5832	6031	6130	6029	5873	6035	5955	6002	5736	5877	5871	5831	5944	5874	5898	5826	5875	5666
6794	6582	6525	6374	6262	6298	6019	6232	6139	6069	6153	6265	6352	6374	6466	6537	6426	6259	6417	6234	6410	6258	6226	6234	6255	6214	5910	6215	5969	5996	6006	5734	5908	6119	6004	6092	6031	5967	5981	5808	5845	5974	6120	5971	6089	5865	5822	5913	5811	5718
6658	6526	6567	6447	6462	6173	6300	6202	6087	6155	6331	6173	6046	6428	6457	6364	6521	6369	6399	6210	6205	6176	6266	6133	6368	6274	6356	6127	6134	6035	6158	6086	6070	6238	6107	6030	5951	5970	5999	6149	6046	6020	6143	6108	6114	6024	5883	5896	5887	5717
6842	6593	6655	6342	6376	6216	6099	5988	6176	6045	5998	6313	6231	6272	6444	6438	6365	6399	6147	6173	6052	5913	6178	6208	6303	6256	6089	6189	6104	6050	6078	6053	6083	6193	6238	6203	6098	6016	6284	5951	6103	5917	6171	6131	6098	6077	6225	5866	6024	5764
6573	6385	6281	6285	6259	6248	6252	6154	6091	6220	6077	6203	6261	6294	6245	6142	6220	6279	6134	6045	5923	6104	6311	6207	6377	6306	6430	6281	6039	6202	6299	6306	6175	6298	6349	6202	6248	5943	6176	6066	6039	6105	6068	6159	6205	6014	5892	6031	5928	6019
6726	6476	6451	6208	6367	6523	6245	6240	6128	6176	6231	6042	6431	6409	6422	6445	6098	6180	6057	6007	6173	6130	6237	6136	6142	6156	6243	6198	6233	6172	6214	6120	5962	6238	6038	6274	6207	6236	6043	6054	6168	6058	6043	6134	6212	5964	5949	6015	6057	5933
6780	6421	6535	6712	6361	6475	6226	6102	6246	6201	6259	6167	6379	6315	6146	6134	6069	6242	6238	5994	6069	6067	6052	6144	6186	6142	6253	6309	6241	6169	6072	6055	6114	6202	6266	6239	6023	6198	6121	6168	6149	6031	6312	6055	6009	6101	6052	5961	6035	6052
6370	6409	6637	6628	6642	6611	6023	6357	6343	6057	6131	6160	6233	6114	6520	6221	6091	6199	6094	6189	6327	6255	6179	6001	6107	6206	6193	6116	6009	6192	6078	6066	5990	6183	6124	6041	6046	6312	6163	6275	6154	6054	6057	6036	6237	6183	6174	6032	6118	5999
6237	6368	6203	6387	6378	6345	6239	6125	6041	6311	6269	6295	6273	6162	6231	6248	6248	6299	6269	6230	6129	6140	6281	6472	6446	6396	6373	6245	6087	6145	6062	6054	6017	5958	6087	6046	6119	5999	6119	5988	6061	6130	6201	6087	6013	5972	5907	6050	6087	5910
6147	6161	6301	6312	6274	6417	6148	6011	6221	6125	6224	6281	6275	6275	6438	6165	6348	6127	6391	6328	6308	6254	6338	6259	6418	6313	6237	6155	5945	6064	6007	5966	5802	5859	6067	5907	5978	6081	6100	6151	6016	5994	5936	6133	6180	6048	6072	6131	6148	5857
6342	6220	6213	6157	6669	6401	6229	6268	6130	6369	6257	6304	6205	6269	6385	6329	6310	6431	6505	6319	6324	6256	6219	6489	6434	6560	6402	6126	6245	6364	6043	6123	5920	5942	6152	6127	6053	6276	6044	6368	6031	6101	6060	6103	5871	5898	6163	5811	6178	5883
6479	6254	6245	6439	6448	6620	6464	6466	6303	6386	6273	6251	6306	6348	6421	6554	6462	6388	6405	6287	6329	6203	6177	6304	6316	6316	6340	6122	6073	6052	5907	5823	5894	6005	6150	6130	6194	6120	6443	6276	5833	6011	5886	5969	5933	5700	5891	6108	5885	5937
6599	6216	6333	6325	6624	6724	6292	6230	6363	6106	6300	6270	6231	6411	6422	6455	6296	6406	6396	6400	6328	6204	6067	6113	6290	6183	6286	6174	5950	6117	6017	6025	6062	6113	6141	6151	6096	6087	6121	6096	5945	5827	5847	5725	5792	5781	5998	6156	6077	6083
6509	6252	6185	6541	6589	6484	6333	6348	6236	6076	6097	6205	6248	6293	6212	6457	6360	6101	6096	6308	6365	6171	6398	6342	6180	6056	6082	5984	5884	6155	5965	5974	6073	6148	6037	6087	5912	5835	6012	5881	5733	5638	5788	5762	5795	5815	5854	6050	6004	6048
6381	6116	6328	6402	6269	6388	6469	6324	6247	6318	6214	5960	6102	6357	6276	6280	6375	6069	6050	6130	6127	6295	6019	6269	6200	6089	6096	6179	6212	6190	6170	6108	6183	6200	5974	5971	5807	5761	5979	5788	5673	5671	5564	5891	5745	5886	5870	6118	5948	5861
6415	6290	6452	6291	6405	6504	6398	6296	6252	6243	6187	6314	6454	6389	6193	6207	6167	6339	6137	6091	6039	6099	6284	6299	6371	6206	6116	6081	6240	6156	6180	6357	6067	6270	6230	6123	5844	5763	5648	5800	5735	5814	5863	5908	5795	5948	6097	6062	6004	5911
6495	6227	6356	6176	6318	6445	6491	6545	6412	6209	6325	6340	6283	6238	6360	6350	6207	6215	6006	6277	6305	6210	6212	6263	6105	6099	6020	5993	6164	6063	6163	6047	5998	6106	5989	5816	5656	5931	5837	5826	5753	5736	5844	6138	6081	5979	6197	6080	5877	5946
6328	6257	6203	6289	6336	6231	6461	6191	6346	6448	6481	6227	6213	6252	6339	6094	6172	6195	6351	6272	6286	6090	6189	6328	6138	6211	6273	6123	6282	6206	6311	6340	6091	6288	6137	5923	5769	5827	5943	5963	6021	6059	6168	5894	6236	6234	6111	5982	5936	5883
6278	6090	6217	6148	6097	6174	6309	6065	6368	6505	6389	6162	6307	6187	6245	6042	6405	6170	6279	6144	6276	6199	6256	6268	6357	6289	6312	6141	6164	6121	6414	6101	6173	6226	6171	6056	5842	6030	6013	6069	5983	6260	6034	6225	5972	6093	6154	6074	5802	5811
6377	6158	6123	6039	5907	6111	6041	6191	6546	6384	6586	6573	6385	6217	6097	6205	6094	6156	6310	6341	6391	6276	6196	6344	6263	6223	6067	6024	6229	6171	6205	6032	6033	6092	6204	5970	6026	6041	6301	6240	6241	6024	6320	6361	6150	6011	5946	6194	5946	5870
6380	6227	6258	6092	6279	6117	6189	6571	6352	6482	6669	6436	6343	6410	6276	6132	6044	6138	6313	6318	6284	6167	6056	6064	6072	6064	6112	6001	6235	6219	6301	6260	6145	6249	6192	6116	5797	6073	6299	6346	6337	6142	6042	6111	6175	6112	5884	5949	6023	6083
6412	6295	5949	6086	6300	5973	6388	6334	6336	6673	6674	6569	6392	6126	6200	6033	6108	6174	6266	6258	6271	6182	6174	6081	6145	6109	6321	6234	6288	6189	6423	6148	6267	6242	6310	6205	5970	6102	6255	6157	6281	6258	6274	6256	5989	5803	6096	6220	6338	6247
6282	5948	6083	6199	5965	6185	6307	6479	6579	6548	6513	6358	6192	6008	6086	6026	6294	6134	6173	6093	6144	6334	6270	6339	6444	6359	6198	6139	6151	6157	6254	6055	5982	6198	6075	6100	6110	6211	6164	6309	6259	6143	6121	6263	6150	5966	6067	5913	6120	6202
6309	5864	6094	6172	6205	6306	6355	6573	6636	6610	6512	6409	6227	6038	6067	6236	6023	6255	6247	6307	6219	6293	6267	6358	6535	6468	6347	6182	6411	6384	6227	6214	6111	6129	6035	6025	6019	6116	6318	6360	6289	6128	6163	6100	6132	5948	5900	6198	6223	6216
6248	5969	6159	6219	6415	6309	6321	6659	6570	6432	6541	6182	6245	6232	6284	6285	6054	6287	6597	6357	6402	6322	6393	6517	6563	6598	6587	6392	6447	6515	6376	6365	6354	6102	6183	6029	5867	6188	6299	6232	6253	6088	6082	5893	6038	6240	6028	5996	6191	6197
6221	6157	6225	6252	6494	6358	6370	6355	6367	6437	6303	6072	6076	6262	6265	6205	6246	6372	6432	6507	6352	6344	6556	6438	6495	6757	6514	6393	6318	6480	6234	6243	6170	6320	6295	6273	6409	6352	6304	6213	6142	6265	6090	6144	6217	6185	5959	6197	6098	6104
6517	6480	6464	6361	6283	6432	6329	6191	6363	6351	6283	5918	6238	6123	6185	6297	6234	6242	6285	6247	6365	6381	6358	6488	6415	6555	6294	6327	6253	6249	6102	6022	6126	6190	6246	6487	6361	6390	6216	6198	6101	6279	6233	6248	6059	5954	6053	6199	5977	6183
6330	6203	6538	6362	6372	6491	5989	6195	6203	6076	5979	6182	6341	6107	6148	6207	6263	6259	6283	6232	6415	6321	6360	6345	6533	6494	6267	6324	6268	6229	6133	6140	5961	5976	6136	6222	6191	6285	6213	6192	6074	6109	6153	6247	6369	5839	6021	6075	6108	5856
6467	6386	6423	6568	6190	6158	6154	6061	6089	6116	6295	6048	6269	6298	6307	6069	6124	6253	6423	6346	6294	6158	6195	6312	6366	6283	6486	6397	6465	6428	6200	6301	6243	6395	6545	6135	6184	6077	6012	6231	6134	6086	6121	6206	6160	5989	6002	6023	6056	5952
6616	6578	6356	6498	6306	6235	6323	6205	6195	6247	6379	6386	6259	6430	6305	6256	6169	6235	6336	6214	6145	6133	6262	6216	6340	6343	6486	6479	6316	6553	6454	6555	6443	6443	6415	6242	6218	5981	5919	6113	6121	6061	6073	6098	6020	6211	6126	6061	6103	6101
6660	6617	6512	6548	6156	6168	6377	6239	6213	6284	6360	6406	6468	6506	6376	6296	6262	6338	6104	6230	6159	6140	6387	6447	6523	6521	6608	6653	6497	6519	6391	6711	6420	6369	6512	6492	6146	5930	5709	5945	6091	6025	6064	6108	6118	6200	6239	6178	6197	6049
6682	6399	6416	6581	6298	6444	6343	6181	6289	6232	6222	6235	6433	6281	6121	6370	6314	6171	6185	6163	6096	6263	6406	6573	6704	6522	6404	6373	6291	6522	6524	6397	6472	6349	6412	6305	6320	6076	5861	5835	5841	6084	6145	6221	6178	6129	6237	6374	6119	6257
6550	6376	6129	6451	6047	6426	6358	6199	6334	6186	6290	6283	6557	6291	6388	6455	6289	6207	5958	6006	6244	6456	6472	6425	6470	6351	6341	6385	6430	6273	6260	6311	6538	6315	6390	6253	6213	6082	5979	5900	6080	6066	6257	6223	6193	6246	6305	6297	6180	6146
6551	6113	6125	6486	6214	6382	6176	6124	6199	6015	6300	6597	6725	6429	6442	6568	6406	6228	6024	6330	6372	6507	6392	6280	6239	6304	6262	6234	6143	6195	6281	6393	6271	6401	6402	6239	6351	6206	6127	6104	5982	6045	6193	6426	6281	6135	6214	6184	6238	6047
6772	6420	6457	6438	6500	6298	6131	6012	6331	6120	6308	6654	6626	6528	6539	6662	6340	6038	6056	6236	6231	6621	6455	6281	6150	6102	6025	6065	6073	6259	6214	6115	6195	6360	6159	6303	6226	6264	6262	6072	6161	6341	6085	6314	6242	6277	6073	6276	6110	6150
6725	6263	6641	6452	6372	6428	6280	6115	6227	6297	6419	6725	6502	6503	6817	6589	6521	6383	6321	6435	6622	6538	6299	6191	6092	6106	5933	6088	5987	6064	6078	6086	6223	5972	6210	6296	6227	6430	6394	6340	6123	6111	6142	6450	6460	6274	6143	6191	6274	6123
6849	6384	6520	6464	6422	6538	6092	6067	6145	6189	6387	6631	6521	6601	6676	6769	6515	6339	6349	6455	6495	6532	6318	6096	6334	6288	6138	6027	5949	6243	5969	6098	6057	6074	6014	6036	6085	6117	6066	6203	6090	6088	6147	6240	6414	6192	6104	6231	6281	6006
6624	6465	6512	6440	6313	6342	6203	6137	6386	6385	6502	6618	6548	6622	6818	6607	6493	6305	6407	6512	6489	6442	6076	6347	6047	6130	6341	6203	6235	6196	6128	6152	6080	6084	6170	6112	6297	6293	6160	6148	6075	6094	6055	6274	6416	6281	5977	6173	6247	6104
6755	6411	6467	6154	6350	6320	6119	6308	6292	6424	6672	6773	6760	6609	7038	6806	6580	6372	6515	6325	6289	6443	6162	6199	6053	6141	6189	6061	6120	6120	6137	6148	6005	6052	6184	6092	5955	6302	6135	6091	6209	6149	6385	6445	6590	6498	6256	6224	6269	6086
6519	6386	6536	6376	6427	6239	6174	6655	6448	6589	6615	6739	6709	6696	6643	6741	6623	6529	6507	6437	6500	6198	6116	6147	6213	6013	6129	6140	6192	6272	6131	5982	6050	5943	6155	6027	5919	6113	6130	6269	6247	6212	6250	6217	6581	6504	6284	6180	6121	5950
6526	6129	6382	6147	6650	6368	6398	6363	6343	6377	6652	6537	6620	6577	6764	6695	6632	6434	6490	6388	6358	6206	6037	6012	5981	6135	6084	6130	6190	5983	6079	6015	5822	5984	6018	6057	5972	6132	6189	6249	6205	6022	6204	6258	6539	6345	6112	6149	6210	6381
6524	6302	6514	6062	6356	6387	6178	6518	6583	6482	6684	6539	6516	6621	6786	6605	6378	6472	6478	6469	6413	6212	6093	5946	5832	5914	5895	6163	6217	5977	6106	6037	6168	6107	5899	6065	6036	6254	6267	6362	6373	6275	6363	6441	6610	6062	6155	6053	6343	6189
6642	6270	6566	6319	6581	6519	6461	6464	6368	6390	6699	6508	6526	6520	6729	6810	6457	6478	6412	6562	6345	6365	5911	6024	5787	6091	5980	5993	5933	6195	6000	6128	6060	6225	5990	6131	6101	6279	6339	6427	6386	6401	6438	6274	6409	6254	6312	6240	6260	6262
6673	6539	6842	6731	6553	6903	6613	6510	6738	6402	6764	6770	6696	6514	6659	6685	6385	6334	6512	6567	6564	6405	6037	5994	6041	5927	6172	6071	5873	5983	5999	6120	6009	5950	6099	6100	6279	6250	6368	6542	6340	6330	6574	6356	6426	6324	6260	6436	6415	6289
6719	6571	6785	6799	6625	6952	6687	6572	6621	6443	6456	6603	6588	6578	6505	6659	6566	6394	6406	6400	6387	6577	6324	6307	6371	6293	6451	6114	6061	6162	6042	6171	6025	5981	6221	6131	6331	6345	6336	6453	6180	6089	6247	6386	6401	6163	6100	6323	6383	6439
6511	6473	6735	6948	6693	6584	6660	6489	6466	6505	6436	6580	6594	6505	6499	6710	6755	6717	6424	6298	6459	6426	6314	6341	6277	6231	6393	6342	6247	6193	6349	6266	6295	6045	6205	6242	6528	6413	6588	6354	6430	6261	6353	6300	6155	6239	6172	6510	6363	6359
6673	6653	6598	6756	6611	6605	6593	6415	6406	6353	6363	6188	6336	6416	6504	6551	6372	6368	6295	6208	6225	6355	6263	6415	6377	6348	6372	6464	6213	6139	6421	6255	6330	6503	6338	6487	6510	6518	6370	6426	6126	6343	6460	6450	6294	6439	6475	6364	6286	6200
6705	6562	6572	6777	6911	6691	6569	6488	6194	6223	6268	6280	6243	6313	6446	6658	6601	6594	6464	6261	6401	6403	6421	6384	6521	6656	6492	6460	6304	6424	6416	6410	6323	6126	6349	6488	6460	6371	6465	6375	6242	6267	6363	6375	6267	6449	6664	6458	6244	6352
6654	6652	6702	6696	6656	6704	6642	6408	6429	6357	6409	6430	6331	6375	6455	6519	6360	6289	6262	6283	6349	6413	6519	6427	6440	6577	6469	6628	6623	6537	6398	6411	6511	6294	6343	6728	6614	6307	6348	6289	6314	6430	6272	6398	6329	6433	6538	6428	6223	6322
7015	6811	6770	6527	6722	6715	6615	6469	6278	6206	6420	6473	6570	6757	6476	6525	6283	6280	6275	6197	6199	6256	6257	6330	6409	6532	6543	6687	6567	6524	6456	6581	6537	6864	6665	6728	6724	6640	6566	6726	6476	6619	6433	6283	6337	6599	6470	6353	6382	6333
7094	6848	6767	6709	6708	6623	6318	6306	6494	6531	6534	6632	6639	6794	6612	6526	6291	6348	6252	6287	6159	6172	6136	6290	6531	6581	6789	6573	6447	6494	6488	6763	6741	6539	6745	6577	6746	6747	6748	6747	6545	6585	6545	6543	6770	6657	6296	6450	6554	6605
6936	6706	6648	6588	6678	6647	6394	6286	6567	6425	6336	6394	6353	6355	6596	6397	6326	6276	6312	6349	6347	6482	6302	6519	6791	6543	6430	6524	6487	6406	6575	6632	6645	6479	6397	6741	6625	6723	6868	6723	6561	6526	6394	6656	6706	6582	6570	6586	6626	6576
6918	6589	6585	6527	6676	6654	6515	6550	6663	6224	6426	6352	6419	6276	6088	6546	6294	6214	6076	6271	6489	6504	6474	6649	6852	6657	6468	6481	6607	6350	6465	6333	6421	6315	6442	6843	7021	6855	6783	6541	6444	6390	6389	6380	6642	6628	6887	6797	6531	6290
6838	6405	6511	6584	6590	6586	6764	6558	6658	6376	6350	6389	6313	6290	6316	6286	6362	6451	6367	6240	6297	6452	6579	6718	6753	6824	6801	6826	6762	6548	6509	6525	6451	6500	6791	7079	6930	6909	6767	6562	6836	6534	6718	6303	6406	6484	6678	6971	6503	6502
6578	6359	6573	6673	6467	6592	6513	6583	6267	6409	6306	6215	6330	6452	6439	6438	6271	6468	6491	6428	6508	6455	6604	6604	6649	6800	6884	6786	6858	6640	6581	6514	6589	6826	6959	7117	6806	6647	6660	6531	6494	6693	6625	6665	6671	6550	6579	6400	6511	6615
6666	6624	6893	6592	6779	6699	6504	6515	6345	6064	6337	6266	6144	6407	6690	6471	6143	6221	6243	6167	6407	6610	6554	6616	6544	6623	6753	6718	6617	6600	6418	6648	6606	6834	6786	6456	6386	6313	6266	6287	6098	6247	6405	6566	6802	6680	6569	6500	6527	6694
6518	6380	6628	6431	6600	6502	6254	6267	6251	5948	5899	6114	6218	6153	6641	6702	6711	6419	6201	6205	6391	6616	6596	6592	6611	6642	6700	6403	6420	6559	6468	6659	6413	6369	6423	6401	6441	6366	6169	6305	6095	5888	6197	6241	6498	6586	6660	6585	6401	6438
6702	6354	6621	6751	6438	6399	6290	5870	6100	6225	6054	6394	6538	6443	6514	6697	6815	6527	6376	6163	6388	6392	6425	6685	6824	6920	6708	6638	6355	6534	6603	6740	6439	6386	6715	6693	6608	6835	6740	6903	6889	6614	6511	6376	6164	6417	6673	6674	6183	6445
6502	6627	6631	6665	6537	6389	6398	6187	6058	6289	6201	6271	6405	6610	6540	6593	6701	6661	6603	6512	6436	6401	6424	6442	6706	6916	6814	6604	6675	6572	6874	6720	6565	6382	6739	7246	7270	7115	6953	6952	7097	7000	6848	6539	6355	6385	6417	6602	6239	6426
6950	6707	7071	6503	6702	6517	6352	6293	6301	6342	6376	6465	6361	6641	6686	6633	6607	6428	6499	6722	6792	6720	6578	6480	6838	6562	6479	6523	6623	6638	6735	6389	6116	6448	6740	7149	7114	6694	6445	6189	6056	6317	6683	6939	6562	6363	6236	6355	6457	6251
6710	6716	6701	6560	6554	6558	6569	6374	6519	6140	6208	6564	6479	6417	6591	6875	6819	6588	6482	6746	6695	6621	6825	6907	7139	6853	6573	6204	6417	6564	6469	6130	6225	6659	7064	7086	6574	5888	5071	5141	5224	5319	6092	6672	6866	6217	6185	6317	6633	6129
6916	6605	6490	6541	6500	6550	6371	6266	6038	6368	6300	6639	6796	6855	6813	6681	6651	6641	6761	6872	6925	6821	6854	7146	7134	7011	6890	6667	6716	6753	6626	6453	6306	6775	6739	6537	5744	5246	5080	5549	5721	5336	5358	6248	6865	6414	6300	6248	6410	6476
6640	6260	6511	6360	6340	6184	5938	6164	6105	6030	6544	6563	6432	6645	6901	7047	6943	6666	6752	7006	7145	6946	6787	6810	6910	6843	6923	6613	6436	6433	6251	6224	6328	6792	6929	6352	5538	5228	6023	6920	6826	5109	4739	5990	6785	6716	6088	6463	6444	6121
6588	6488	6457	6541	6236	6017	5995	6021	6066	6359	6393	6727	6679	6870	6902	7007	6833	6658	6834	6895	6991	7206	6942	6987	6974	6714	6837	6813	6674	6469	6296	6336	6387	6615	6767	6384	5482	5148	5975	6702	6184	4726	4580	6044	6596	6121	5720	6353	6195	6156
6510	6561	6502	6431	6261	6091	6040	5953	6061	6287	6507	6546	6523	6893	6855	6894	6831	6747	6551	6917	6996	7048	6991	6821	6904	6941	6750	6766	6603	6419	6282	6273	6420	6637	6772	6488	5424	4839	5035	5089	4651	4144	4787	6407	6662	6013	5708	6069	6024	5981
6616	6613	6610	6582	6394	6299	6235	6354	6379	6403	6788	6599	6721	6805	6837	6886	6758	6397	6423	6689	6763	6857	7068	7111	7031	6675	6526	6725	6605	6460	6379	6163	6275	6457	6421	6296	6008	5309	4875	4496	4370	4817	6009	6697	6399	5569	5765	6189	5950	5668
6816	6638	6651	6284	6218	6327	6544	6212	6335	6557	6504	6543	6722	6801	6738	6650	6520	6407	6395	6293	6547	6866	6903	6872	6961	6732	6502	6479	6765	6273	6400	6211	6296	6155	6466	6614	6488	5946	5638	5579	5684	6404	6910	6637	5773	5469	5989	6048	5821	5729
6604	6551	6506	6332	6225	6471	6386	6652	6319	6273	6413	6499	6625	6619	6682	6653	6477	6419	6269	6356	6409	6848	6816	6731	6877	6666	6639	6231	6387	6424	6427	6241	6155	6160	6137	6284	6792	6494	6477	6778	6773	6887	6496	5837	5735	5770	6158	5868	5807	5705
6486	6467	6318	6507	6232	6566	6602	6511	6455	6508	6475	6641	6661	6839	6547	6662	6448	6279	6182	6142	6337	6697	6778	7021	6819	6607	6446	6345	6336	6143	6510	6407	6487	6356	6060	6168	6401	6422	6438	6444	6158	6297	5892	5648	5884	5918	6408	6117	5774	5953
6349	6186	6372	6229	6566	6461	6371	6418	6084	6176	6372	6617	6574	6814	6697	6596	6576	6371	6401	6222	6468	6512	6556	6716	6714	6711	6604	6257	6373	6514	6397	6452	6464	6219	6112	5781	5881	5842	5689	5773	5791	5564	5637	5774	6239	6284	6041	5777	6090	5984
6418	6144	6295	6381	6329	6686	6319	6346	6252	6376	6378	6513	6498	6558	6679	6692	6795	6796	6566	6263	6295	6495	6813	6885	6626	6678	6502	6352	6165	6360	6161	6320	6171	6324	6174	6085	6154	5865	5609	5558	5535	5806	6181	6238	6322	6081	5976	5941	5863	6163
6508	6213	6326	6594	6608	6697	6234	6301	6267	6280	6599	6638	6761	6931	6836	6713	6719	6839	6741	6768	6429	6425	6458	6678	6623	6577	6312	6395	6128	6285	6507	6224	6156	6353	6378	6125	6109	6043	5910	6183	6008	6147	6210	6140	6073	5859	5966	6128	6183	5997
6523	6263	6431	6204	6208	6230	6130	5874	6081	6113	6405	6509	6760	6667	6716	6990	6922	6582	6357	6418	6364	6793	6774	6570	6625	6493	6026	6152	6147	6234	6235	6240	5906	6129	6074	5912	6206	6190	6042	5982	5922	5839	6003	5861	5727	5621	5917	6141	6207	5837
6503	6252	6213	6121	6265	6206	6090	6101	6190	6541	6476	6494	6528	6785	6802	6659	6686	6662	6497	6266	6212	6544	6699	6544	6597	6360	6611	6080	6273	6422	6189	6292	6194	5918	6055	5958	5998	5911	5740	5810	5691	5661	5689	5653	6032	5922	6094	5799	5857	5883
6435	6469	6293	6318	6469	6592	6369	6555	6621	6713	6746	6900	7133	6968	6685	6577	6588	6480	6601	6709	6487	6351	6547	6827	6769	6332	6101	6132	5922	6097	6337	5956	6199	6226	6061	6137	5954	6030	5740	5805	5675	5675	5944	5926	6145	5906	5960	5758	5828	5700
6899	6423	6477	6143	6433	6347	6207	6410	6331	6455	6622	6642	6912	7258	7104	6849	6444	6113	6419	6363	6664	6465	6499	6647	6751	6412	5671	5905	6013	6082	6163	6100	5867	6349	6028	6137	6222	5987	5851	6042	5848	6019	5865	5734	5911	5876	5950	5789	5972	5788
6678	6470	6364	6338	6495	6331	6251	6313	6511	6380	6457	6467	6602	6730	6918	6908	6880	6682	6402	6224	6236	6794	6897	6526	6293	6395	6000	5812	5980	6169	5927	6001	6137	6121	5933	5850	6093	6005	5825	5981	5954	5886	5957	5818	5914	5786	5991	5934	5861	5789
6542	6320	6380	6446	6547	6645	6533	6442	6801	6904	6647	6660	6613	6650	6639	6513	6607	6873	6503	6159	6490	6580	6779	6571	6249	6026	6220	5857	5992	6187	5788	5597	5955	5603	5651	5895	5849	5764	5695	5703	5622	5629	5806	5808	5999	5896	5940	5848	6023	5784
6442	6596	6780	6845	6584	6605	6583	6668	6880	6863	6832	6913	6873	6781	6592	6390	6429	6546	6346	6503	6489	6352	6431	6620	6448	6039	6137	6090	6149	6146	5964	5830	5992	5857	5793	5964	5918	5822	5552	5606	5642	6079	6023	5997	6119	6171	6066	5732	5875	5836
6759	6766	6447	6565	6432	6341	6243	6543	6447	6643	6687	6757	6836	7206	6889	6781	6602	6166	6206	6680	6870	6677	6367	6321	6597	6223	5863	6231	6372	5909	6047	5847	5912	6031	5913	6156	5975	5671	5829	5819	5809	5930	5898	6067	5946	5966	5910	5862	6051	5731
6702	6425	6242	6150	5926	5823	5943	6234	6194	6326	6545	6550	6621	6779	7077	7115	6724	6434	6123	6609	6843	6950	6707	6183	6327	6369	6126	6214	6580	6155	6014	6405	6216	6051	6116	5915	6100	5713	6087	5797	5940	5719	5716	5827	5791	5942	5990	6023	5964	5951
6354	6151	6151	6174	5998	6077	6229	6171	6366	6400	6494	6427	6527	6541	6594	6683	6786	6629	6628	6086	6552	6844	6940	6281	6105	6527	6632	6495	6213	6338	6042	6466	6329	6112	6273	5914	5893	5882	5920	5829	5975	5820	5874	5855	5920	6013	6048	6328	5918	5858
6466	6119	6467	6410	6538	6516	6576	6647	6641	6779	6758	6722	6605	6241	6209	6403	6326	6794	6945	6500	6489	6474	6824	6502	5980	6287	6486	6494	6087	6525	6464	6380	6436	6037	6207	6094	5862	6033	5768	5867	5872	5845	5886	5939	5877	5811	5945	6129	6191	6032
6613	6339	6511	6609	6904	6801	6839	6751	6909	7050	7189	7038	6833	6600	6420	5959	6154	6573	6889	6843	6561	6347	6542	6665	6434	6229	6438	6424	6103	6507	6619	6205	6339	6236	6162	6142	5828	6128	5732	6096	5822	6063	5911	5805	5784	5763	5911	5844	6144	6104
6875	6870	6858	6825	6613	6732	6818	6811	6822	7156	6857	7225	7130	6791	6775	6280	6053	6169	6557	6878	6804	6545	6328	6582	6581	6198	6107	6421	6268	6206	6583	6183	6033	6364	6059	6255	6151	5843	5727	5843	5631	5863	5828	5801	5818	5752	5892	5916	6084	6045
6966	6918	6865	6610	6447	6231	6427	6474	6575	6808	6852	7191	6949	7150	6871	6634	6463	6238	6429	6954	7077	6650	6118	6125	6528	6237	5973	6217	6337	6070	6100	6172	5862	6277	5810	6186	5956	5621	5817	5831	5719	5784	5804	5992	5767	5679	5863	6005	5909	5773
6858	6611	6518	6240	6047	6043	5909	6019	6280	6297	6481	6752	6834	6990	7216	7015	6704	6567	6172	6643	7057	6755	6115	6052	6468	6498	5824	6057	6364	5907	5867	6149	5787	5946	5916	5807	5816	5715	5870	5564	5735	5769	5684	5744	5860	5966	5845	5891	5816	5895
6688	6373	6055	6060	5847	5863	6061	6109	6153	6138	6218	6288	6372	6849	7170	7193	7212	6825	6295	6403	6709	6890	6171	5932	6197	6718	6183	5910	6008	5884	5787	6149	5678	5890	6080	5787	5961	5861	5896	5681	5915	5698	5928	5836	5993	5802	5852	5946	5835	5980
6686	6127	5821	5841	5794	6189	6291	5997	5983	6100	6056	6141	6214	6612	6976	7186	7239	6985	6319	6090	6516	6720	6646	6094	6274	6623	6208	5879	6155	6035	5690	5783	5803	5773	6257	5934	6174	5866	5927	5822	5868	5905	5960	5840	5889	5804	5937	5897	6003	5844
6545	6085	5915	5762	5706	5848	5946	6136	6187	6117	6073	6038	6175	6169	6724	6952	7116	6884	6231	6220	6374	6892	6850	6310	6165	6467	6204	5980	6146	6180	5561	5798	5905	5729	6113	5737	6129	5784	5953	6054	5979	5886	5987	5881	6222	5911	6161	5875	5997	6129
6505	5772	5947	5761	6016	6227	6051	6227	6266	6078	6338	6070	5994	6186	6602	6773	7030	7068	6541	6207	6232	6633	6779	6310	5944	6547	6617	6163	6315	6179	5877	6094	6264	5710	6248	5976	5938	5842	5971	5934	5995	5850	5937	5972	6127	6193	6249	6156	6032	6153
6412	5846	5730	6066	6151	6243	6254	6370	6051	6126	6036	5978	5757	6006	6261	6595	6925	6977	6520	6378	6274	6544	6702	6342	5974	6532	6824	6271	6092	6372	6189	6276	6298	5917	6326	5974	5826	6004	5927	5976	5956	5857	6011	5874	6129	6248	6361	6065	6236	5974
6292	5925	5985	6054	6207	6457	6480	6307	6467	6175	5806	5979	5831	6027	6077	6416	6845	7017	6737	6303	6271	6560	6862	6515	6278	6639	6875	6277	6293	6582	6175	6190	6392	5921	6333	5848	5990	6126	5725	6108	5770	5810	5819	5854	6184	6055	6313	6032	6330	6031
6195	5971	6189	6020	6186	6245	6351	6233	6376	6138	5943	5842	5789	6032	6255	6482	6974	6940	6711	6230	6313	6672	6788	6656	6155	6666	7023	6160	6327	6490	5906	6043	6372	5855	6311	6107	6139	6079	5779	5750	5736	5984	5774	6022	5906	5859	6124	6060	6020	6157
6260	5934	5834	6055	6188	6141	6139	6020	6088	6033	5875	5897	5844	6118	6261	6796	7072	6848	6576	6265	6194	6655	6757	6551	6102	6575	6855	6402	6248	6479	6001	6114	6280	5939	6455	6122	6162	6179	5842	5825	5733	5725	5923	6009	5940	5932	5926	5718	5941	6121
6267	5832	5936	5822	5875	6086	6057	6011	5889	5882	5843	5927	5857	5898	6485	6757	6619	6787	6444	6004	6217	6749	6910	6474	6206	6489	6544	6169	6388	6654	6129	6281	6157	6140	6422	6172	6290	6040	5744	6001	5630	5881	5879	5791	5904	5861	5872	5865	6025	6079
6518	6049	5990	5913	5981	5781	5884	5900	5979	6066	5944	6047	5854	6376	6680	6755	6915	6767	6282	6036	6301	6913	6706	6384	5940	6452	6400	6021	6309	6579	5996	6273	6412	6120	6285	6063	6249	6096	5969	5714	5764	5872	5752	5903	5692	5633	5729	5913	5988	6038
6786	6212	5893	5803	5831	5920	5648	5727	5631	5763	5720	5917	6144	6374	6757	7162	6987	6893	6307	6113	6350	6882	6755	6147	6092	6621	6332	5883	6031	6345	5993	6282	6179	6104	6371	6010	6207	6090	6071	5858	5973	5772	5873	5778	5717	5729	5961	5900	6066	6016
6906	6346	6210	5707	5731	5802	5682	5706	5647	5709	5818	5905	6359	6745	7154	7212	6726	6531	6166	6150	6536	7030	6575	6213	6270	6524	6185	5824	6436	6333	6019	6237	6173	6122	6460	6216	6546	6107	6377	6031	6067	5888	5920	5764	5806	5578	6056	6077	6137	6211
6890	6476	6413	6082	5848	5874	5566	5469	5553	5621	5961	6195	6515	7000	7256	7243	6901	6406	6261	6494	6838	6654	6419	6147	6420	6472	5950	5897	6369	5930	5919	6268	5813	6150	6324	6042	6408	6200	6267	5881	6195	5920	5908	5724	5817	5945	5886	5984	5985	6207
6902	6854	6545	6286	6110	6032	5778	5735	5876	5931	6194	6431	6617	7035	6976	6704	6453	6201	6206	6617	6755	6528	6187	6350	6711	6508	5974	6110	6360	5876	5966	5831	5781	6219	5982	6082	6324	6137	6147	6020	5930	5882	6052	5947	5907	5865	5928	5947	6075	6143
6552	6673	6696	6537	6321	6176	6043	6102	6139	6417	6590	6670	6761	6829	6682	6191	6100	6044	6306	6622	6910	6321	5969	6460	6665	6312	6229	6404	6125	5922	6182	5833	5707	5965	5901	6287	5907	5975	6229	5902	6029	5896	6018	6020	5958	6107	6040	6058	6024	6330
6349	6389	6445	6297	6510	6517	6529	6496	6430	6592	6604	6538	6486	6223	6113	5952	6012	6429	6577	6549	6477	6214	6115	6662	6580	6208	6254	6454	6102	6157	6014	5789	5860	5895	5819	6017	6005	5977	5841	6053	5870	6310	6284	6135	6079	6047	6096	6203	6225	6205
6131	6096	6278	6206	6416	6204	6294	6444	6636	6600	6540	6283	6197	6035	5826	5999	6145	6601	6794	6350	6190	6150	6298	6533	6090	6112	6498	6455	6167	6299	5993	5939	6170	5971	5855	6102	6033	6189	6104	6247	6169	6468	6177	6199	5863	6152	6071	6175	6461	6223
6138	5996	5927	5866	6040	6122	6178	6163	6206	6191	6107	5928	5758	5760	5842	6110	6337	6373	6219	6017	5990	6196	6563	6218	5986	6226	6562	6156	6187	6258	6193	5939	6130	6030	6169	6095	6182	6159	6303	6329	6250	6300	6250	6201	6156	6147	6304	6361	6456	6230
6538	6221	6028	5813	5748	5786	5788	5942	5989	6169	5959	5855	5809	5961	5966	6250	6324	6179	5904	5931	6226	6515	6215	6106	6017	6541	6360	6222	6301	6415	5902	6190	6078	5948	6176	6061	6319	6049	6388	6216	6284	6279	6358	6369	6210	6318	6259	6372	6321	6523
6576	6400	6202	6075	5862	5921	6047	6033	5946	6088	6000	6154	5902	6129	6096	5991	5961	5770	5765	6143	6385	6396	6092	5973	6210	6357	6060	6267	6474	6223	6180	6077	5922	6159	6180	6188	6363	6188	6292	6321	6183	6328	6452	6175	6374	6164	6247	6340	6454	6570
6270	6116	6228	6018	6122	6009	6092	6377	6311	6488	6310	6086	6244	5996	5944	5754	5704	5974	6090	6291	6168	6073	5912	6113	6281	6149	6085	6472	6358	6093	6301	6303	6008	6195	6041	6299	6189	6356	6437	6449	6645	6399	6521	6321	6096	6248	6251	6396	6431	6654
5953	5752	6079	5912	6146	6158	6202	6243	6209	6144	6143	5924	5964	5705	5640	5715	5758	6108	6263	6169	5910	6023	6078	6393	6256	6053	6346	6319	6046	6372	6328	6200	6373	6272	6298	6469	6230	6412	6519	6311	6527	6507	6488	6403	6171	6176	6393	6231	6463	6451
6105	5915	5664	5682	5901	5884	5864	5953	5917	5869	5948	5655	5675	5840	5701	6080	6328	6223	6237	6054	6042	5970	6287	6021	6085	6356	6401	6084	6193	6295	6332	6291	6376	6003	6502	6358	6291	6425	6429	6431	6322	6383	6281	6265	6214	6229	6299	6294	6209	6505
6460	6160	6280	5959	5941	5860	5938	5862	5973	5732	5728	5787	5841	6056	6075	5970	6033	5934	5947	5855	6235	6167	5881	5915	6103	6379	6231	6180	6373	6359	6181	6438	6346	6251	6189	6061	6325	6195	6348	6216	6353	6297	6311	6174	6430	6238	6084	6171	6251	6403
6295	6131	6364	6457	6398	6218	6169	6078	6059	6168	6161	5848	6071	5899	6008	5977	5937	6015	6224	6096	6078	5697	5927	6033	6080	6120	6178	6436	6284	6385	6638	6351	6176	6298	6360	6435	6304	6371	6345	6110	6295	6063	6178	6196	6083	6263	6167	6236	6165	6092
6126	5948	6045	6304	6140	6268	6138	6118	5990	5941	6072	5734	5736	5938	5939	5938	6161	6183	6081	6129	5760	5851	5918	6063	5908	6069	6273	6211	6376	6219	6277	6180	6301	6194	6194	6254	6388	6262	6187	6097	5949	6226	6211	6097	6020	6329	6048	5949	6110	6381
6308	6192	6132	5931	6105	5981	5930	5795	5711	5842	5786	5801	5999	6108	6068	6254	6172	5975	5979	5957	5853	5974	5951	5669	5790	5987	5944	5984	6179	6269	6072	6087	6032	6086	6226	6134	6203	6243	6177	6322	5987	6284	6219	6103	6223	6168	6115	6132	6025	6091
6040	6200	6278	6268	6245	6043	5992	5891	5847	6057	6080	6161	6269	6061	6315	6124	5822	5839	6043	6154	6112	5788	5835	5952	5805	5890	5968	6008	5975	5890	6019	6099	6144	6013	6119	6149	6104	6245	6139	6000	6070	6044	6089	6139	6089	5981	6117	6099	5915	6107
6099	6154	6253	6252	6172	6116	5920	5678	5889	5968	6079	6052	6111	6123	6087	6008	6197	6150	5997	5881	5925	5971	5844	5855	5721	5747	5860	5994	5947	5787	5762	5837	5849	5869	5841	6029	6005	6034	5955	5951	5966	6037	6043	6213	6074	6018	5955	5935	5999	6004
6357	6137	6147	5954	6136	5782	5694	5813	5935	5853	5872	5973	6093	6233	6393	6411	6206	6083	5988	5886	5889	5956	5856	5723	5761	5722	5697	5647	5642	5863	5826	5738	5898	5982	5747	5844	6047	5913	5877	6121	6011	6200	6211	6247	6002	5955	5859	6087	6035	6175
6236	5975	6135	6141	5979	6049	5969	5894	6136	6067	6060	6218	6453	6288	6173	6098	6141	6037	6121	5900	5868	5915	5790	5751	5857	5638	5568	5678	5689	5594	5735	5824	5745	5817	5744	5979	6037	5920	5972	5848	5908	5986	6000	5939	5985	5956	5948	5946	5983	6024
5943	5783	5950	5871	5861	5751	6034	6050	6105	6002	6065	6076	6198	6178	6182	6132	6036	6115	5998	5824	5968	5896	5839	5666	5627	5686	5543	5600	5571	5579	5600	5508	5641	5751	5834	5692	5664	5626	5793	5942	5918	6074	6033	6190	5800	5934	5924	5958	5997	5986
6089	5825	5806	5999	5762	5814	5879	5898	6007	6029	6093	6218	6248	6136	5930	5919	5908	5881	5903	5822	6038	5879	5852	5759	5694	5595	5600	5490	5624	5700	5463	5614	5724	5778	5726	5637	5863	5720	5744	5740	5761	5919	5801	5968	6057	5899	6029	5875	6173	6009
5842	5662	5923	5633	5804	5714	5891	5932	6119	6018	5976	6105	5945	5894	6097	5908	5899	5925	5941	5962	6050	5991	5802	5803	5696	5745	5639	5595	5548	5479	5654	5520	5512	5481	5576	5649	5576	5589	5675	5780	5682	5813	5963	6009	5892	5833	6013	5955	6175	5860
5981	5872	5710	5750	5725	5843	5776	6006	5966	5989	5866	5885	5941	6038	5964	5885	6193	5994	6072	5967	5888	5925	5789	5954	5795	5510	5715	5572	5591	5487	5573	5748	5514	5696	5681	5584	5599	5723	5514	5808	5786	5785	5884	5895	5764	5857	5996	5801	5848	5916
5657	5561	5700	5664	5873	5922	5849	5991	6092	6035	5859	5927	5725	5776	5674	5716	5833	5917	5981	5931	5844	5944	5801	5715	5764	5962	5742	5584	5552	5664	5712	5572	5624	5526	5521	5543	5574	5628	5834	5626	5689	5762	5800	5733	5798	5822	5695	5884	5823	5873
5729	5595	5813	5741	5840	5843	5807	5722	5878	5639	5963	5846	5771	5703	5699	5642	5737	5629	5616	5902	5791	5952	5601	5763	5829	5774	5724	5907	5710	5621	5833	5602	5648	5609	5736	5846	5749	5659	5591	5699	5814	5652	5611	5908	5806	5816	5661	5843	5964	5879
5756	5688	5513	5548	5663	5726	5759	5678	5718	5694	5591	5505	5606	5653	5812	5549	5627	5845	5710	5694	5838	6115	5923	5678	5920	5811	5913	5954	5902	5637	5769	5658	5692	5593	5669	5583	5746	5569	5637	5646	5791	5578	5927	5762	5862	5732	5631	5896	5778	5937
5758	5789	5594	5573	5562	5839	5578	5651	5560	5662	5551	5632	5604	5684	5788	5599	5817	5720	5826	5877	5876	5843	5923	6040	5978	5952	5897	5831	5922	5788	5847	5648	5767	5742	5878	5645	5578	5833	5622	5558	5440	5777	5870	5850	5685	5704	5785	5783	5840	5948
6071	5794	5707	5751	5669	5648	5669	5645	5486	5655	5638	5518	5644	5526	5637	5773	5633	5698	5799	5667	5641	5927	5889	5813	5905	5899	5999	5903	5947	5856	5805	5974	5870	5665	5841	5669	5813	5828	5829	5438	5794	5775	5740	5633	5465	5837	5788	5770	5890	6104
6023	5970	5944	6015	5824	5705	5573	5584	5561	5404	5668	5509	5634	5735	5727	5778	5737	5711	5617	5781	5799	5750	5760	5880	5866	6059	6140	6206	5889	5797	6026	5921	5716	5996	5891	5902	6058	5910	5737	5549	5491	5833	5615	5780	5637	5844	5825	5923	6058	6046
5985	5901	5953	5860	5657	5557	5533	5319	5403	5460	5413	5581	5563	5504	5700	5748	5566	5655	5734	5558	5776	5711	5912	5774	6012	6004	6072	6058	6145	6066	5902	6266	5921	5995	6100	5823	5891	5881	5648	5677	5654	5608	5685	5800	5737	5755	5737	5875	6114	6201
6127	6068	5821	5927	5823	5684	5682	5579	5722	5506	5571	5546	5633	5445	5684	5546	5556	5438	5468	5708	5621	5787	5668	5854	5981	6055	6179	6105	6151	6052	6019	6130	5984	6007	5795	5944	5961	5857	5637	5688	5741	5936	5829	5891	5624	5722	5602	5905	5962	6017
6110	6006	5696	5685	5813	5559	5558	5595	5459	5548	5518	5490	5622	5778	5541	5546	5492	5412	5352	5528	5465	5609	5559	5788	5915	5917	6035	6163	6159	6038	6014	6088	5970	5953	6056	5981	6096	5912	6013	5669	5710	5759	5853	5601	5630	5756	5643	5749	5800	5909
6137	5994	5908	5790	5673	5583	5556	5650	5698	5708	5666	5674	5672	5646	5388	5594	5531	5470	5371	5588	5414	5556	5567	5611	5795	5926	6001	6017	6177	6152	5976	5960	6028	5947	5963	5944	5902	6052	5861	5933	5933	5933	5995	5746	5731	5673	5766	5780	5809	5900
6177	5790	5837	5648	5473	5620	5603	5490	5542	5952	5749	5870	5739	5699	5574	5711	5733	5471	5625	5650	5602	5499	5768	5730	5899	5894	5924	5947	5841	5914	6164	5924	5891	5914	6031	5889	5974	6027	5862	5944	5908	6009	5979	5758	5745	5690	6015	5799	5885	5937
6030	5725	5761	5712	5554	5558	5594	5639	5529	5745	5840	5741	5751	5559	5545	5727	5739	5696	5825	5726	5691	5671	5850	5752	5780	5758	5971	5870	5866	6134	5942	6032	6046	5750	5938	5835	5951	6099	6127	5988	5789	5875	5894	5965	5887	5816	5961	6021	5887	5760
5920	5694	5790	5690	5739	5689	5649	5775	5805	5991	5918	5862	5815	5624	5620	5727	5748	5692	5804	5767	5733	5703	5613	5752	5462	5668	5734	5777	5660	5930	5932	5738	5913	5898	5889	5907	6100	5905	6122	5937	5973	5958	5829	6039	5860	5954	5813	5784	5915	5794
5747	5749	5670	5736	5678	5616	5673	5848	5694	5797	5757	5836	5755	5911	5804	5749	5846	5840	5743	5733	5695	5623	5660	5775	5607	5808	5680	5876	5829	5809	5878	5774	5894	5842	5805	5810	5834	5936	5922	5995	5946	6088	6138	5925	5844	5785	5693	5787	5806	5819
5920	5588	5687	5610	5646	5778	5745	5679	5838	5847	5822	5810	5931	5944	5807	5711	5819	5872	5806	5720	5746	5683	5751	5864	5684	5708	5538	5470	5686	5893	5694	5667	5824	5668	5676	5742	5822	6013	6022	5882	5896	5988	5786	5882	5701	5563	5593	5756	5689	5749
5904	5665	5740	5679	5852	5692	5895	5992	5927	5914	6031	6058	6175	6080	5882	5692	5821	5703	5761	5852	5665	5798	5899	5907	5681	5662	5543	5630	5704	5605	5751	5771	5790	5609	5774	5738	5644	5922	5885	5925	5761	5772	5829	5850	5915	5696	5666	5640	5680	5725
5704	5791	5657	5703	5859	5641	5740	5677	5746	6039	6071	5985	6010	5955	5959	5674	5774	5774	5794	5708	5816	5826	5777	5768	5607	5730	5724	5692	5586	5529	5640	5659	5555	5698	5726	5765	5684	5733	5698	5756	5869	5942	5780	5798	5757	5724	5427	5553	5660	5844
5710	5546	5634	5704	5685	5643	5619	5702	5808	6031	6059	5934	5899	5954	5824	5782	5864	5801	5760	5597	5759	5708	5761	5540	5711	5704	5693	5533	5635	5550	5536	5706	5754	5615	5659	5753	5602	5746	5772	5729	5648	5735	5792	5697	5640	5663	5648	5627	5698	5761
5581	5452	5545	5734	5493	5626	5546	5783	5676	5983	6001	5741	5973	5884	5844	5827	5810	5806	5941	5881	5627	5676	5777	5802	5775	5761	5733	5641	5562	5649	5681	5605	5481	5672	5636	5602	5561	5640	5559	5603	5661	5588	5795	5607	5808	5823	5702	5679	5711	5705
5580	5513	5622	5616	5646	5387	5430	5514	5786	5862	5748	5655	5800	5997	6020	5749	5826	5904	5958	5959	5822	5841	5856	5905	5723	5724	5645	5569	5656	5420	5607	5551	5578	5616	5647	5724	5430	5467	5586	5409	5529	5479	5594	5650	5758	5488	5819	5687	5605	5550
5751	5450	5407	5532	5459	5235	5606	5544	5698	5787	5728	5735	5871	5924	5943	6000	5886	5820	5828	5846	5963	6022	6007	5832	5869	5811	5876	5676	5586	5606	5520	5534	5863	5479	5657	5459	5411	5532	5650	5676	5574	5377	5555	5422	5631	5531	5519	5672	5514	5619
5617	5557	5554	5475	5411	5507	5460	5746	5624	5637	5795	5816	5728	5803	5760	5913	5765	5903	5940	5752	5888	5982	5833	6010	5702	5793	5864	5642	5895	5696	5698	5721	5747	5733	5333	5477	5508	5588	5778	5714	5580	5458	5576	5445	5541	5419	5610	5587	5593	5639
5634	5458	5439	5395	5593	5582	5536	5666	5791	5905	5743	5509	5597	5821	5734	5807	5708	5764	5913	5940	5664	5969	5920	5760	5767	5693	5672	5749	5713	5642	5595	5734	5784	5632	5615	5571	5628	5676	5668	5565	5417	5385	5392	5643	5719	5348	5530	5686	5602	5608
5537	5456	5452	5536	5649	5500	5540	5702	5524	5772	5958	5676	5725	5850	5775	5806	5753	5718	5754	5835	5674	5903	5833	5765	5612	5664	5669	5688	5565	5635	5670	5745	5665	5549	5466	5388	5481	5482	5430	5390	5288	5258	5382	5641	5660	5431	5590	5553	5529	5594
5627	5553	5520	5526	5423	5536	5412	5613	5768	5775	5790	5827	5763	5825	5781	5839	5711	5705	5901	5918	5922	5901	5729	5765	5576	5526	5495	5462	5660	5562	5504	5638	5726	5439	5484	5403	5309	5462	5205	5266	5111	5341	5325	5461	5596	5657	5660	5594	5634	5544
5731	5668	5607	5669	5454	5474	5401	5328	5762	5908	5562	5639	5985	5904	5894	5847	5778	5719	5877	5877	5771	5843	5687	5735	5540	5678	5580	5583	5616	5667	5615	5640	5581	5490	5396	5395	5245	5129	5084	5324	5506	5437	5365	5424	5557	5828	5572	5650	5685	5424
5606	5687	5558	5360	5582	5269	5462	5451	5614	5750	5485	5644	5698	5523	5808	5841	5654	5722	5960	5771	5803	5662	5493	5523	5723	5630	5494	5405	5593	5624	5777	5589	5475	5387	5404	5368	5120	5164	5280	5401	5624	5510	5246	5287	5553	5859	5539	5534	5463	5461
5653	5547	5516	5453	5498	5425	5440	5446	5489	5591	5539	5762	5703	5849	5641	5884	5802	5643	5867	5911	5712	5531	5506	5440	5521	5527	5467	5443	5562	5582	5605	5601	5466	5312	5435	5485	5245	5181	5230	5395	5362	5352	5379	5333	5598	5752	5530	5556	5570	5584
5729	5452	5562	5497	5566	5731	5504	5441	5514	5566	5534	5687	5765	5835	5593	5808	5797	5622	5774	5863	5701	5670	5400	5495	5659	5662	5585	5551	5563	5597	5496	5500	5395	5462	5517	5472	5316	5027	5137	5252	5132	5208	5228	5334	5601	5586	5540	5446	5679	5478
5839	5643	5624	5642	5551	5706	5497	5450	5443	5656	5736	5870	5837	5832	5896	5801	5749	5801	5878	5831	5747	5665	5668	5731	5791	5628	5768	5564	5718	5605	5638	5628	5722	5694	5735	5664	5391	5203	5238	5225	5312	5353	5376	5531	5582	5618	5573	5620	5689	5511
5801	5573	5463	5587	5602	5440	5693	5510	5464	5680	5538	5699	5740	5838	5683	5766	5865	5610	5595	5703	5863	5800	5739	5827	5880	5769	5745	5634	5748	5709	5536	5665	5687	5567	5749	5560	5542	5432	5266	5323	5439	5532	5750	5676	5683	5764	5644	5794	5739	5735
5821	5365	5650	5414	5618	5529	5472	5421	5409	5502	5568	5632	5874	5874	5787	5802	5744	5712	5615	5646	5709	5708	5740	5649	5726	5735	5808	5506	5610	5515	5748	5699	5639	5597	5594	5720	5671	5453	5493	5461	5718	5732	5751	5645	5797	5658	5802	5831	5928	5712
5721	5515	5605	5404	5543	5531	5403	5207	5380	5575	5580	5762	5797	5861	5784	5804	5750	5508	5678	5806	5739	5571	5764	5892	5690	5776	5752	5612	5667	5587	5491	5696	5600	5639	5583	5478	5560	5564	5464	5531	5574	5634	5776	5574	5666	5756	5877	5948	5951	5851
5663	5483	5420	5474	5418	5392	5336	5373	5544	5485	5707	5625	5841	5902	5826	5865	5902	5688	5752	5739	5724	5888	5621	5735	5727	5739	5612	5739	5582	5705	5588	5631	5713	5485	5477	5513	5583	5517	5530	5507	5502	5559	5414	5681	5764	5804	5686	5806	5925	6049
5731	5533	5630	5451	5520	5371	5637	5558	5586	5604	5591	5749	5820	5966	5962	5915	5839	5807	5690	5713	5727	5670	5693	5763	5737	5732	5716	5763	5711	5688	5619	5420	5755	5734	5642	5616	5428	5582	5550	5570	5595	5538	5605	5516	5653	5696	5764	5863	5959	6030
5708	5725	5449	5574	5548	5510	5460	5604	5635	5646	5816	5918	5925	5817	5839	5956	5915	5690	5706	5665	5698	5759	5953	5705	5801	5586	5627	5723	5733	5630	5632	5458	5545	5521	5562	5429	5517	5543	5495	5600	5599	5625	5786	5601	5686	5461	5777	5771	5887	5810
5774	5756	5635	5635	5616	5654	5613	5688	5791	5660	5768	5741	5803	5814	5788	5876	6044	5679	5738	5575	5671	5515	5640	5705	5619	5561	5705	5610	5562	5654	5383	5390	5453	5365	5384	5499	5671	5697	5576	5617	5614	5440	5509	5550	5511	5680	5622	5637	5640	5745
5709	5630	5667	5541	5473	5615	5701	5752	5812	5923	5878	5841	5654	5865	5666	6013	5771	5723	5583	5592	5573	5404	5579	5571	5598	5642	5629	5517	5564	5393	5416	5633	5502	5469	5534	5540	5455	5491	5601	5387	5451	5298	5367	5404	5530	5531	5678	5571	5766	5570
5611	5408	5687	5482	5651	5652	5701	5928	5782	5668	5713	5888	5734	5793	5816	5834	5717	5612	5736	5506	5639	5616	5524	5722	5651	5570	5484	5530	5578	5538	5474	5611	5456	5563	5465	5545	5484	5580	5579	5448	5456	5436	5540	5489	5626	5745	5542	5595	5534	5588
5569	5445	5579	5477	5736	5644	5581	5738	5773	5788	5802	5651	5809	5713	5817	5804	5515	5655	5696	5523	5586	5384	5564	5560	5501	5557	5572	5555	5451	5595	5637	5410	5494	5460	5445	5557	5505	5374	5453	5372	5411	5567	5611	5686	5735	5712	5520	5554	5576	5561
5485	5488	5572	5554	5667	5522	5757	5700	5821	5827	5753	5777	5913	5713	5956	5794	5779	5605	5686	5677	5453	5558	5607	5770	5603	5520	5457	5497	5614	5602	5494	5423	5610	5496	5512	5570	5608	5537	5407	5437	5511	5423	5565	5641	5625	5663	5745	5516	5525	5414
5649	5401	5594	5583	5663	5725	5641	5715	5891	5942	5873	5797	5982	5799	5939	5807	5651	5650	5616	5612	5612	5595	5626	5804	5797	5620	5630	5622	5566	5623	5642	5598	5413	5622	5669	5528	5425	5652	5477	5584	5660	5501	5682	5694	5760	5727	5849	5749	5652	5518
5541	5424	5668	5553	5717	5769	5880	5825	5565	5807	5919	5923	5888	5933	5919	5855	5747	5804	5758	5689	5596	5625	5756	5750	5706	5814	5837	5731	5837	5631	5773	5575	5647	5615	5702	5655	5658	5650	5662	5524	5615	5561	5578	5743	5813	5859	5809	5847	5722	5696
5547	5429	5741	5536	5795	5772	5761	5902	5862	5852	6018	5902	6034	5703	5804	5741	5717	5888	5881	5882	5935	5644	5892	5868	5730	5806	5720	5867	5874	5801	5686	5765	5721	5635	5592	5807	5717	5553	5569	5523	5517	5448	5689	5750	5860	5853	5815	5830	5880	5855
5563	5472	5619	5660	5781	5841	5883	5772	5842	5935	5845	5760	5683	5830	5835	5879	5803	5869	6047	5780	5882	5672	5589	5712	5675	5685	5853	5842	5853	5776	5739	5603	5670	5744	5606	5783	5583	5651	5569	5688	5699	5698	5633	5825	5901	5985	5695	5821	5679	5799
5462	5413	5549	5768	5765	5691	5924	5827	5738	5743	5577	5618	5635	5616	5610	5757	5887	5893	5744	5896	5728	5630	5593	5684	5753	5789	5727	5630	5733	5749	5539	5476	5545	5672	5523	5687	5556	5594	5472	5530	5570	5656	5665	5731	5689	5936	5795	5823	5929	5748
5582	5490	5561	5672	5637	5815	5690	5755	5632	5741	5678	5447	5720	5592	5540	5681	5768	5620	5748	5657	5704	5567	5669	5721	5683	5686	5752	5754	5698	5634	5647	5606	5436	5667	5666	5698	5653	5575	5541	5564	5594	5685	5733	5560	5551	5540	5632	5607	5707	5577
5520	5582	5741	5722	5658	5796	5592	5755	5695	5635	5600	5598	5876	5725	5460	5765	5638	5817	5716	5694	5781	5684	5806	5592	5709	5832	5937	5782	5663	5706	5669	5480	5458	5512	5511	5603	5736	5611	5470	5470	5557	5509	5433	5372	5554	5544	5632	5535	5642	5569
5562	5540	5597	5676	5547	5719	5739	5605	5509	5795	5749	5539	5713	5511	5461	5462	5614	5773	5795	5771	5745	5726	5744	5780	5655	5860	5790	5834	5894	5623	5618	5557	5539	5488	5589	5617	5681	5490	5509	5380	5312	5500	5572	5474	5467	5403	5559	5375	5637	5614
5533	5527	5353	5551	5475	5680	5638	5644	5522	5833	5672	5657	5571	5487	5377	5539	5576	5703	5650	5668	5727	5812	5798	5619	5888	5763	5809	5824	5770	5927	5649	5702	5558	5606	5365	5627	5511	5482	5501	5462	5586	5542	5562	5554	5531	5544	5426	5594	5421	5871
5504	5410	5615	5463	5475	5531	5470	5561	5706	5795	5648	5776	5602	5402	5527	5511	5751	5750	5666	5648	5650	5796	5758	5780	5630	5845	5842	5814	5825	5813	5816	5646	5698	5644	5693	5676	5659	5424	5425	5408	5688	5447	5450	5530	5500	5483	5559	5483	5620	5726
5511	5355	5421	5526	5563	5740	5734	5747	5778	5836	5901	5807	5761	5555	5574	5489	5626	5624	5556	5595	5538	5452	5614	5794	5889	5911	5761	5811	5786	5871	5850	5937	5909	5587	5845	5746	5534	5509	5422	5486	5562	5513	5528	5467	5592	5427	5367	5423	5616	5664
5406	5263	5375	5421	5505	5691	5632	5635	5792	5738	5707	5823	5699	5678	5714	5673	5715	5575	5619	5499	5610	5645	5711	5585	5628	5871	6051	5910	6060	5937	6020	5860	5879	5908	5912	5599	5679	5553	5559	5632	5552	5440	5446	5570	5507	5448	5645	5610	5522	5748
5382	5200	5444	5316	5328	5455	5679	5864	5691	5731	5691	5684	5663	5700	5537	5752	5711	5754	5676	5614	5701	5823	5863	5662	5740	5821	5956	5947	5949	5904	5928	5912	5726	5848	5667	5686	5676	5694	5752	5652	5657	5602	5587	5422	5463	5607	5721	5659	5738	5827
5333	5167	5278	5373	5576	5511	5679	5747	5727	5767	5766	5779	5752	5475	5786	5826	5762	5720	5696	5775	5893	5857	5903	5791	5654	5804	5944	5945	5888	5920	5718	5901	5719	5651	5697	5879	5808	5643	5724	5665	5681	5503	5567	5648	5784	5678	5748	5736	5907	5826
5356	5416	5284	5464	5227	5626	5570	5736	5728	5723	5891	5727	5739	5671	5758	5711	5824	5792	5723	5720	5750	5834	5631	5670	5757	5808	5795	5881	5893	5825	5903	5782	5720	5740	5671	5735	5599	5710	5831	5588	5565	5716	5616	5693	5764	5567	5782	5874	6018	5612
5358	5308	5472	5485	5638	5569	5494	5677	5845	5740	5725	5705	5683	5825	5726	5791	5992	5912	5833	5816	5797	5638	5684	5685	5863	5807	5802	5895	5883	5888	5945	5872	5747	5674	5639	5698	5710	5553	5541	5581	5563	5537	5587	5620	5800	5650	5851	5916	5817	5802
5450	5277	5482	5558	5432	5468	5669	5651	5911	5880	5740	5641	5672	5793	5782	5710	6006	5894	5805	5656	5644	5567	5592	5831	5831	5732	5778	5798	5806	5828	5818	5724	5668	5559	5622	5548	5484	5546	5645	5807	5606	5508	5558	5641	5563	5826	5946	5789	5738	5633
5524	5441	5457	5391	5577	5546	5552	5697	5760	5829	5912	5652	5498	5590	5750	5719	6074	5826	5940	5801	5730	5707	5732	5746	5735	5784	5624	5735	5792	5706	5688	5681	5409	5471	5436	5407	5428	5484	5474	5622	5623	5666	5583	5712	5833	5844	5635	5950	5573	5497
5455	5471	5561	5570	5630	5689	5708	5716	5929	5714	5815	5774	5559	5609	5544	5724	5735	5856	5760	5678	6015	5727	5836	5679	5691	5612	5543	5632	5531	5670	5852	5601	5548	5325	5281	5363	5273	5453	5617	5480	5397	5295	5360	5559	5562	5668	5649	5801	5822	5519
5470	5675	5562	5634	5684	5722	5725	5711	5805	5821	5894	5840	5657	5680	5806	5853	5813	5767	5782	5810	5782	5714	5713	5675	5737	5558	5799	5607	5740	5652	5787	5555	5421	5251	5282	5217	5246	5293	5238	5469	5433	5370	5430	5452	5530	5578	5539	5538	5627	5327
5612	5534	5633	5774	5661	5663	5631	5687	5816	5849	5715	5812	5658	5583	5631	5775	5775	5618	5652	5667	5871	5862	5825	5734	5665	5663	5783	5668	5610	5727	5537	5509	5209	5167	5175	5181	5172	5282	5439	5345	5263	5334	5556	5488	5578	5451	5510	5599	5635	5576
5545	5474	5749	5649	5595	5584	5568	5796	5681	5723	5876	5566	5750	5540	5622	5717	5723	5579	5574	5735	5851	5756	5741	5711	5721	5761	5569	5564	5556	5679	5453	5447	5123	5288	5295	5257	5145	5252	5349	5330	5238	5279	5269	5484	5441	5463	5494	5573	5567	5388
5623	5405	5542	5449	5463	5482	5507	5678	5663	5670	5732	5696	5622	5760	5680	5777	5822	5880	5637	5833	6032	5913	5813	5723	5763	5704	5684	5589	5515	5645	5594	5390	5067	5171	5176	5194	5283	5362	5183	5289	5266	5359	5395	5441	5498	5451	5471	5668	5331	5321
5595	5400	5457	5287	5480	5349	5432	5681	5714	5747	5628	5662	5468	5588	5678	5760	5845	5749	5804	5847	5888	5825	5765	5784	5670	5704	5609	5639	5692	5579	5470	5410	5252	5218	5271	5135	5207	5323	5464	5418	5315	5319	5405	5473	5486	5423	5242	5419	5413	5175
5479	5373	5409	5367	5285	5482	5528	5609	5607	5620	5605	5467	5548	5721	5692	5673	5673	5835	5747	5873	5922	5773	5840	5740	5723	5630	5539	5598	5518	5552	5494	5549	5411	5172	5165	5163	5218	5367	5503	5297	5358	5235	5229	5569	5507	5465	5494	5416	5316	5422
5432	5511	5309	5349	5206	5254	5382	5438	5586	5528	5573	5461	5636	5628	5544	5708	5892	5792	5742	5882	5994	5955	5943	5739	5766	5611	5547	5612	5639	5587	5609	5430	5199	5196	5160	5296	5281	5421	5296	5506	5256	5373	5471	5483	5488	5489	5433	5315	5189	5122
5482	5341	5395	5346	5368	5379	5523	5560	5532	5553	5667	5601	5603	5435	5660	5835	5897	5889	5896	6059	5991	5884	5786	5851	5674	5634	5673	5733	5616	5643	5543	5302	5290	5321	5112	5243	5350	5317	5353	5259	5277	5313	5345	5351	5673	5577	5451	5307	5174	5099
5657	5329	5337	5399	5324	5528	5532	5602	5618	5737	5682	5590	5584	5789	5882	5867	5834	6094	6069	5874	6024	6156	6002	5853	5497	5592	5673	5667	5891	5766	5614	5550	5271	5368	5340	5373	5307	5277	5378	5272	5292	5202	5306	5510	5486	5371	5399	5234	5339	5142
5559	5366	5380	5312	5500	5356	5547	5500	5752	5665	5677	5807	5703	5836	5864	5953	5995	5995	5990	5977	6003	6157	5952	6080	5831	5727	5774	5839	5665	5623	5640	5503	5251	5250	5386	5244	5408	5303	5248	5343	5210	5439	5293	5497	5491	5377	5276	5260	5311	5194
5757	5451	5321	5269	5317	5390	5560	5724	5475	5636	5656	5792	5666	5848	5861	6033	6064	6136	6116	6188	5980	6032	5906	5917	5773	5891	5764	5739	5675	5598	5623	5459	5229	5424	5305	5307	5378	5289	5359	5267	5379	5283	5404	5417	5392	5476	5453	5238	5416	5174
5798	5450	5551	5333	5189	5449	5511	5588	5656	5699	5794	5642	5713	5665	5880	5844	6086	6012	5977	6227	6180	5934	5790	5754	5710	5693	5817	5742	5599	5493	5485	5413	5527	5452	5431	5506	5432	5456	5588	5356	5356	5462	5400	5557	5339	5566	5513	5417	5367	5094
5803	5545	5532	5461	5453	5466	5689	5760	5667	5769	5562	5622	5633	5790	5927	5907	5945	6036	6031	6091	6042	6173	6070	5851	5661	5695	5828	5818	5646	5628	5604	5305	5367	5451	5612	5703	5663	5481	5549	5404	5451	5529	5416	5525	5642	5526	5392	5325	5254	5212
5933	5652	5556	5537	5486	5581	5630	5662	5809	5614	5517	5621	5870	5732	5761	5780	5761	5883	6006	5989	5956	5963	5975	5794	5703	5599	5875	5761	5674	5626	5466	5287	5609	5402	5560	5686	5756	5499	5487	5449	5577	5570	5697	5647	5502	5607	5463	5494	5389	5301
6181	5726	5800	5549	5606	5643	5631	5634	5616	5751	5545	5614	5536	5793	5704	5670	5817	5893	5970	5922	5931	5958	5674	5779	5814	5636	5550	5695	5797	5608	5518	5407	5370	5580	5579	5550	5636	5669	5651	5532	5447	5605	5478	5722	5507	5522	5439	5376	5449	5190
6028	5916	5595	5779	5734	5622	5728	5554	5687	5471	5533	5454	5590	5424	5449	5627	5635	5741	5742	5823	5768	5626	5603	5626	5680	5695	5537	5416	5532	5547	5465	5295	5463	5519	5534	5683	5905	5622	5648	5530	5394	5365	5518	5585	5611	5416	5289	5568	5423	5357
6134	5945	5875	5788	5867	5822	5640	5630	5607	5535	5589	5365	5415	5571	5495	5447	5602	5605	5683	5610	5729	5692	5463	5456	5444	5500	5535	5552	5535	5472	5328	5308	5368	5450	5604	5500	5699	5605	5701	5615	5521	5358	5518	5494	5366	5381	5509	5268	5409	5444
5917	5956	5849	5803	5850	5772	5654	5716	5599	5457	5443	5414	5437	5462	5527	5438	5282	5494	5585	5709	5669	5600	5464	5501	5444	5522	5597	5574	5527	5411	5317	5270	5350	5490	5525	5649	5796	5605	5454	5483	5348	5362	5416	5419	5422	5203	5312	5233	5094	5334
6137	5782	5884	6058	5940	5847	5743	5729	5687	5651	5492	5492	5572	5526	5360	5465	5307	5281	5366	5455	5639	5523	5470	5348	5639	5430	5330	5399	5481	5472	5280	5303	5341	5586	5583	5704	5595	5411	5476	5272	5465	5304	5223	5255	5340	5396	5255	5120	5175	5201
6204	5953	6090	5958	5769	5888	5618	5570	5558	5634	5683	5733	5495	5448	5438	5302	5145	5217	5299	5469	5394	5491	5389	5423	5523	5479	5513	5565	5531	5417	5353	5419	5278	5375	5355	5619	5543	5496	5421	5247	5299	5343	5330	5171	5394	5157	5217	5282	5324	5247
6135	6072	6018	5795	5873	5674	5708	5726	5621	5608	5594	5732	5388	5420	5302	5337	5445	5249	5443	5335	5358	5243	5368	5470	5618	5730	5368	5500	5584	5464	5364	5464	5509	5600	5525	5505	5308	5463	5363	5364	5410	5190	5326	5204	5177	5264	5172	5122	5113	5215
6297	5872	5865	5810	5824	5471	5700	5558	5606	5520	5781	5551	5471	5378	5504	5419	5248	5241	5308	5481	5311	5258	5363	5494	5870	5735	5663	5527	5671	5580	5402	5601	5570	5523	5666	5515	5514	5436	5389	5279	5196	5463	5453	5168	5157	5109	5190	5129	5170	5310
5968	5865	5810	5712	5790	5713	5515	5508	5409	5539	5557	5548	5247	5329	5394	5201	5190	5174	5402	5274	5320	5288	5260	5515	5658	5621	5554	5733	5711	5525	5471	5597	5671	5507	5697	5628	5500	5508	5447	5447	5322	5355	5406	5254	5233	5171	5100	5207	5353	5293
5857	5874	5761	5756	5623	5641	5475	5480	5531	5402	5537	5343	5329	5379	5117	5251	5135	5064	5178	5196	5250	5181	5108	5385	5422	5476	5646	5638	5669	5559	5662	5694	5749	5853	5760	5640	5562	5497	5440	5558	5444	5314	5426	5234	5199	5230	5005	5141	5148	5276
5802	5764	5666	5462	5611	5645	5517	5496	5470	5433	5454	5400	5323	5237	5204	4928	5089	5131	5059	4963	5083	5108	5337	5388	5604	5519	5652	5748	5607	5706	5568	5690	5642	5751	5732	5786	5568	5440	5421	5434	5536	5311	5464	5374	5394	5274	5190	5213	5101	5218
5877	5614	5552	5576	5601	5527	5512	5375	5542	5362	5385	5391	5338	5317	5290	5264	5056	5097	5075	5002	5169	5030	5287	5296	5451	5471	5493	5608	5659	5578	5538	5438	5621	5760	5698	5828	5616	5521	5340	5416	5262	5412	5643	5339	5493	5258	5299	4961	5013	5205
5813	5506	5561	5666	5377	5424	5435	5370	5252	5419	5337	5238	5385	5282	5263	5045	5227	4946	5120	5089	5217	5316	5270	5273	5375	5632	5630	5543	5459	5567	5529	5533	5574	5767	5888	5760	5414	5525	5284	5426	5289	5469	5690	5592	5518	5322	5197	5197	5197	5142
5496	5464	5432	5440	5399	5349	5483	5153	5221	5440	5404	5307	5299	5310	5227	5320	5256	5156	5245	5252	5282	5196	5303	5385	5434	5370	5430	5549	5365	5469	5372	5495	5547	5675	5653	5468	5449	5305	5337	5300	5387	5589	5625	5649	5451	5257	5140	5322	5081	5116
5362	5211	5254	5295	5369	5403	5294	5197	5224	5363	5519	5513	5362	5288	5386	5340	5168	5269	5377	5313	5351	5274	5226	5349	5466	5549	5499	5528	5280	5342	5375	5488	5494	5683	5483	5503	5366	5345	5293	5326	5386	5525	5755	5649	5565	5355	5238	5300	5168	5315
5432	5232	5254	5261	5299	5273	5218	5221	5273	5281	5362	5619	5452	5595	5521	5498	5539	5630	5320	5454	5433	5452	5394	5401	5491	5560	5568	5482	5495	5376	5319	5321	5354	5712	5571	5502	5356	5363	5389	5524	5549	5603	5541	5725	5570	5396	5451	5233	5164	5230
5493	5126	5277	5202	5189	5155	5224	5170	5371	5471	5542	5492	5617	5620	5575	5612	5527	5586	5481	5478	5528	5477	5666	5637	5708	5572	5565	5477	5410	5535	5361	5328	5446	5507	5565	5403	5445	5337	5146	5454	5360	5334	5733	5594	5711	5467	5317	5345	5437	5497
5542	5327	5332	5321	5218	5255	5191	5143	5311	5315	5529	5610	5650	5685	5593	5609	5643	5808	5676	5700	5581	5581	5754	5626	5836	5722	5430	5345	5389	5363	5390	5252	5309	5447	5405	5362	5376	5165	5261	5377	5545	5600	5436	5686	5541	5321	5349	5225	5301	5402
5506	5176	5270	5294	5170	5289	5341	5279	5279	5358	5490	5611	5739	5814	5625	5610	5688	5861	5791	5639	5692	5686	5635	5644	5509	5683	5624	5468	5304	5126	5329	5501	5467	5418	5355	5151	5186	5086	5325	5282	5340	5443	5471	5499	5440	5339	5281	5241	5437	5501
5430	5205	5271	5203	5206	5306	5290	5369	5270	5421	5618	5587	5779	5862	5825	5706	5688	5821	5713	5761	5739	5533	5798	5741	5665	5754	5460	5454	5391	5263	5279	5305	5402	5343	5364	5301	5235	5260	5260	5239	5331	5383	5511	5503	5393	5387	5312	5446	5449	5312
5618	5311	5414	5291	5443	5433	5490	5313	5288	5451	5536	5705	5712	5844	5926	5963	5804	5815	5754	5815	5802	5862	5767	5729	5570	5675	5488	5380	5144	5320	5268	5417	5352	5345	5326	5472	5256	5197	5338	5306	5357	5391	5610	5453	5175	5449	5154	5148	5284	5321
5803	5469	5353	5549	5400	5312	5541	5459	5423	5450	5664	5716	5791	5847	5937	6046	5920	5751	5872	5851	5975	5802	5943	5604	5605	5561	5575	5387	5309	5452	5269	5527	5433	5429	5436	5286	5363	5402	5433	5510	5498	5365	5482	5282	5340	5308	5207	5197	5244	5204
5879	5627	5633	5649	5685	5419	5395	5496	5561	5593	5529	5634	5554	5727	5855	5764	5650	5810	5824	5920	5861	5795	5744	5599	5554	5456	5445	5497	5342	5292	5402	5505	5529	5547	5444	5488	5396	5469	5459	5438	5565	5478	5525	5268	5273	5336	5190	5263	5304	5383
5780	5636	5628	5531	5545	5478	5569	5434	5414	5544	5609	5584	5684	5700	5735	5704	5577	5647	5639	5775	5619	5546	5495	5403	5388	5394	5266	5254	5352	5380	5214	5389	5416	5411	5374	5423	5490	5512	5497	5470	5602	5525	5292	5479	5222	5176	5236	5369	5322	5209
5802	5530	5679	5689	5487	5670	5626	5431	5350	5536	5410	5704	5651	5710	5440	5508	5513	5598	5696	5720	5544	5412	5486	5363	5145	5197	5260	5290	5057	5150	5158	5435	5309	5502	5366	5579	5538	5499	5411	5457	5414	5464	5304	5300	5258	5238	5197	5325	5246	5394
5676	5501	5557	5706	5717	5760	5472	5462	5463	5523	5419	5558	5501	5585	5524	5457	5445	5549	5579	5582	5443	5352	5374	5177	5189	5237	5201	5012	5014	5017	5110	5287	5319	5472	5678	5438	5420	5449	5338	5635	5362	5198	5423	5327	5047	5270	5214	5443	5464	5351
5781	5625	5621	5587	5757	5491	5794	5646	5588	5467	5469	5540	5612	5382	5364	5425	5329	5521	5552	5451	5444	5269	5201	5072	5121	5019	5172	5142	5030	5032	5065	5163	5275	5464	5414	5472	5296	5383	5434	5253	5160	5254	5290	5444	5292	5244	5203	5296	5450	5431
5583	5517	5680	5680	5686	5753	5765	5817	5399	5674	5531	5479	5524	5417	5455	5422	5510	5493	5439	5348	5332	5198	4940	5056	5159	5131	5145	4845	5230	5002	5236	5227	5187	5528	5468	5430	5380	5319	5277	5327	5246	5289	5235	5250	5214	5267	5273	5354	5425	5456
5738	5533	5592	5678	5688	5674	5756	5709	5712	5527	5563	5499	5543	5465	5307	5361	5305	5444	5395	5427	5315	5129	5256	5126	5164	5149	5102	5142	5054	5144	5111	5145	5267	5216	5465	5365	5238	5374	5223	5142	5153	5184	5200	5141	5273	5131	5276	5293	5327	5329
5829	5647	5687	5763	5494	5790	5544	5666	5613	5576	5285	5501	5385	5454	5285	5447	5293	5297	5438	5369	5162	5149	5002	5217	5196	5113	5211	5092	5024	5133	4880	4925	5239	5292	5491	5464	5281	5161	5270	5096	4982	5120	5062	5133	5045	5052	5088	5272	5466	5433
5863	5596	5618	5886	5698	5790	5680	5641	5528	5423	5596	5353	5315	5248	5320	5169	5313	5393	5342	5339	5232	5150	5122	5113	5058	5350	5228	5104	5125	5130	4975	5060	5148	5277	5259	5318	5179	5124	5063	5116	4974	5078	5113	5118	4993	5235	5180	5277	5412	5423
5681	5675	5800	5716	5574	5795	5655	5576	5397	5397	5482	5484	5353	5218	5321	5108	5366	5409	5266	5151	5273	5053	5052	5139	5288	5179	5262	5241	5012	5037	5071	5039	5143	5184	5102	5234	5173	5165	5165	5070	4952	4973	5091	4988	5091	5028	5164	5122	5275	5374
5680	5516	5524	5574	5705	5553	5508	5469	5508	5397	5447	5581	5251	5246	5177	5172	5133	5170	5320	5228	5161	5024	5181	5150	5142	5149	5134	5200	5190	5040	5053	4974	5090	5140	5209	5096	5141	5125	4975	5117	5128	4991	4904	4854	5131	5011	5000	5180	5232	5265
5641	5417	5443	5535	5619	5611	5540	5407	5463	5442	5449	5417	5198	5314	5314	5213	5150	5186	5257	5384	5304	5089	5133	5329	5236	5232	5144	5031	5110	4995	5024	5114	5231	5179	5176	5186	5135	5154	5091	5125	5033	5004	4901	4978	4976	5110	5016	5155	5195	5180
5522	5360	5478	5439	5490	5467	5390	5438	5381	5349	5317	5425	5452	5311	5313	5097	4995	5213	5219	5353	5221	5289	5317	5417	5357	5380	5311	5221	5147	5074	5073	5107	5132	5243	5353	5191	5269	5129	5152	5077	4971	5016	4938	4965	5142	5022	5011	4994	5105	5179
5738	5390	5485	5481	5468	5519	5445	5460	5556	5306	5378	5358	5554	5440	5324	5449	5180	5155	5332	5268	5381	5284	5323	5431	5454	5357	5279	5291	5251	5279	5156	5343	5333	5223	5246	5198	5277	5248	5193	4998	4965	5036	4885	4993	5066	5010	4958	5077	5076	5100
5654	5570	5532	5440	5297	5336	5369	5581	5497	5483	5455	5627	5500	5506	5423	5315	5382	5291	5164	5286	5351	5321	5506	5194	5357	5337	5248	5177	5357	5368	5255	5222	5281	5321	5332	5324	5226	5134	5159	5106	5128	5069	5208	5153	5018	4967	4987	4980	4899	5192
5700	5477	5483	5505	5393	5332	5382	5403	5310	5282	5616	5430	5376	5382	5353	5398	5306	5426	5211	5395	5268	5227	5306	5339	5194	5408	5352	5162	5222	5209	5174	5184	5343	5248	5295	5298	5375	5276	5275	5267	5169	5118	5000	5099	5023	5044	5040	5054	4885	5090
5786	5528	5479	5293	5319	5299	5247	5319	5360	5269	5370	5489	5344	5476	5357	5276	5334	5190	5272	5302	5472	5270	5420	5355	5363	5373	5287	5253	5346	5225	5186	5225	5146	5354	5206	5267	5474	5329	5402	5239	5160	5227	5191	5086	5180	5253	5169	5271	5028	5145
5604	5415	5555	5231	5238	5374	5283	5375	5313	5318	5375	5434	5502	5328	5553	5208	5212	5138	5301	5319	5306	5349	5377	5256	5351	5265	5353	5360	5531	5235	5360	5205	5310	5308	5284	5487	5367	5253	5297	5496	5192	5025	5206	5240	5360	5175	5131	5258	5022	5233
5648	5565	5503	5399	5353	5284	5362	5292	5156	5342	5226	5312	5401	5270	5372	5136	5226	5121	5077	5248	5197	5244	5332	5435	5316	5366	5359	5279	5410	5276	5353	5269	5235	5348	5537	5357	5499	5398	5437	5292	5421	5281	5230	5216	5164	5402	5331	5294	5215	5310
5589	5405	5364	5323	5178	5225	5255	5256	5194	5107	5281	5455	5314	5391	5137	5013	5097	5054	5122	5034	5125	5199	5337	5431	5442	5374	5408	5351	5495	5432	5516	5414	5281	5439	5373	5452	5293	5379	5411	5126	5296	5277	5270	5206	5496	5360	5421	5395	5385	5096
5476	5315	5325	5182	5328	5150	5195	5044	5039	5134	5183	5183	5250	5132	5254	5066	4971	5161	5123	5154	5224	5193	5159	5168	5356	5383	5309	5329	5440	5404	5362	5358	5374	5159	5281	5341	5217	5425	5412	5379	5293	5314	5360	5332	5435	5509	5528	5368	5536	5424
5415	5228	5327	5073	5243	5207	5161	5129	5094	5028	5218	5164	5276	5030	5077	4904	4898	5119	5187	5104	5253	5384	5279	5327	5267	5286	5439	5409	5439	5380	5426	5186	5316	5190	5216	5325	5367	5418	5216	5370	5428	5325	5326	5397	5641	5633	5650	5547	5398	5389
5372	5084	5130	5171	5196	5258	5186	5023	5053	5035	5098	5040	5032	4976	5057	5035	5046	5151	5126	5098	5181	5220	5156	5149	5166	5276	5290	5236	5381	5334	5239	5095	5157	5133	5226	5206	5308	5410	5413	5403	5290	5392	5514	5351	5656	5712	5754	5508	5559	5294
5142	4993	4885	4995	5238	5222	5127	5171	5078	5085	4996	5109	5105	5182	5120	4958	5078	5200	5162	5196	5230	5270	5146	5193	5290	5309	5374	5442	5447	5315	5209	5127	5103	5152	5037	5040	5403	5386	5405	5269	5243	5512	5532	5510	5625	5646	5728	5543	5399	5470
5195	5066	4910	5137	5141	5038	5011	5022	5031	5076	4869	4971	5001	5161	5186	5216	5130	5151	5232	5197	5279	5171	5133	5160	5250	5368	5371	5305	5263	5203	5119	5049	5222	5093	5240	5101	5261	5235	5395	5356	5447	5306	5462	5561	5530	5669	5657	5478	5598	5406
5249	4970	5081	5155	5159	5104	4926	5171	5106	4792	5070	5012	5056	5223	5215	5226	5131	5219	5308	5220	5357	5230	5308	5260	5239	5254	5299	5182	5177	5122	5172	5090	5038	4842	5105	5166	5105	5301	5275	5370	5386	5302	5386	5298	5626	5564	5568	5506	5483	5429
5316	5154	4948	4968	5127	5276	5111	5083	5108	5033	5030	5065	5135	5195	5306	5526	5404	5373	5282	5382	5302	5186	5266	5348	5263	5213	5384	5087	5157	5229	4949	5125	5084	5065	4936	5203	5238	5255	5325	5388	5322	5152	5456	5410	5432	5527	5489	5452	5422	5435
5551	5193	5152	5057	5130	5167	5024	5056	5098	5026	5177	5176	5230	5349	5488	5406	5361	5403	5315	5251	5421	5280	5464	5424	5324	5309	5278	5283	5202	5046	5117	5070	5138	5062	5096	5318	5297	5381	5436	5385	5414	5331	5255	5201	5431	5534	5338	5303	5444	5372
5806	5408	5258	5305	5172	5088	5174	5200	5080	5313	5218	5192	5217	5227	5253	5505	5521	5355	5433	5250	5304	5459	5408	5524	5275	5282	5274	5493	5282	5123	5024	5141	5261	5260	5219	5370	5491	5436	5375	5352	5426	5224	5377	5288	5341	5413	5243	5165	5179	5046
5683	5396	5302	5161	5099	5136	5011	5071	5237	5396	5172	5284	5180	5151	5216	5338	5436	5206	5228	5351	5285	5447	5422	5382	5445	5456	5457	5411	5287	5289	5284	5269	5190	5321	5042	5327	5431	5480	5391	5439	5355	5417	5448	5235	5452	5300	5305	5319	5354	5320
5738	5542	5418	5383	5251	5175	5155	5206	5150	5212	5184	5056	5143	5040	5242	5274	5288	5399	5187	5350	5174	5460	5547	5595	5417	5501	5479	5411	5385	5369	5309	5405	5375	5329	5398	5400	5334	5440	5455	5558	5398	5399	5316	5334	5187	5261	5460	5307	5277	5423
5960	5658	5593	5384	5270	5216	5274	5329	5369	5390	5261	5297	5156	5305	5208	5106	5411	5415	5318	5196	5332	5463	5529	5681	5662	5675	5533	5482	5420	5444	5375	5410	5492	5610	5337	5588	5725	5570	5501	5557	5541	5475	5404	5417	5233	5372	5272	5494	5474	5480
5816	5759	5631	5450	5356	5348	5423	5391	5359	5415	5269	5190	5188	5281	5030	5114	5189	5261	5180	5281	5348	5549	5511	5727	5686	5745	5620	5513	5647	5615	5602	5617	5549	5636	5481	5525	5538	5663	5724	5468	5641	5489	5440	5223	5311	5332	5213	5350	5573	5687
5965	5539	5800	5663	5583	5335	5541	5397	5258	5213	5329	5291	5288	5079	5104	5147	5128	5259	5298	5152	5405	5339	5702	5653	5731	5684	5725	5528	5496	5488	5614	5590	5543	5549	5410	5506	5453	5620	5525	5627	5698	5481	5448	5170	5219	5596	5475	5571	5599	5623
5906	5494	5777	5557	5414	5371	5276	5279	5388	5390	5490	5270	5190	5136	5061	5150	5135	5274	5374	5418	5293	5428	5609	5700	5828	5533	5577	5397	5507	5452	5469	5623	5625	5595	5617	5348	5560	5393	5397	5631	5644	5578	5325	4993	5242	5394	5587	5429	5729	5815
5875	5618	5635	5523	5579	5465	5248	5264	5443	5323	5359	5302	5277	5200	5156	5113	5284	5315	5376	5290	5408	5445	5512	5497	5576	5544	5586	5355	5472	5723	5547	5546	5659	5606	5532	5383	5423	5402	5464	5487	5742	5645	5299	5206	5395	5408	5511	5601	5630	5761
5802	5579	5539	5420	5303	5330	5308	5259	5305	5475	5384	5305	5347	5227	5312	5274	5383	5541	5546	5592	5388	5548	5491	5634	5571	5574	5587	5413	5414	5528	5476	5564	5730	5571	5691	5442	5616	5483	5596	5579	5720	5470	5352	5469	5328	5621	5597	5751	5634	5734
5666	5565	5484	5308	5324	5392	5394	5259	5280	5487	5386	5367	5578	5334	5567	5519	5515	5606	5693	5692	5503	5470	5618	5456	5710	5537	5474	5532	5463	5493	5439	5654	5594	5533	5511	5549	5575	5483	5639	5686	5436	5540	5314	5440	5453	5625	5621	5719	5733	5821
5483	5398	5530	5456	5292	5364	5285	5438	5249	5351	5476	5283	5569	5518	5404	5576	5700	5884	5888	5744	5535	5506	5575	5642	5652	5452	5519	5345	5479	5372	5596	5351	5355	5507	5534	5643	5527	5626	5701	5616	5538	5318	5470	5413	5604	5615	5505	5613	5708	5738
5652	5476	5513	5383	5527	5518	5416	5169	5318	5412	5220	5262	5497	5400	5434	5471	5672	5835	5791	5643	5494	5484	5470	5525	5470	5470	5477	5330	5365	5372	5408	5333	5550	5539	5518	5513	5670	5488	5580	5723	5632	5627	5487	5379	5409	5579	5544	5608	5615	5732
5936	5588	5586	5462	5492	5532	5425	5218	5208	5241	5363	5234	5371	5537	5350	5544	5553	5765	5711	5686	5626	5526	5325	5505	5539	5551	5451	5532	5411	5425	5518	5532	5537	5428	5546	5818	5670	5727	5632	5809	5695	5517	5553	5441	5477	5441	5553	5736	5592	5449
5900	5746	5792	5617	5561	5615	5235	5220	5154	5156	5326	5255	5414	5403	5290	5357	5482	5530	5666	5723	5657	5447	5544	5686	5776	5738	5690	5427	5545	5449	5345	5653	5591	5646	5658	5791	5794	5787	5654	5647	5631	5695	5711	5682	5698	5766	5604	5735	5439	5446
6012	5797	5680	5724	5764	5516	5339	5309	5164	5142	5250	5334	5461	5382	5374	5319	5305	5542	5630	5604	5557	5542	5554	5669	5809	5758	5644	5538	5676	5618	5672	5580	5731	5728	5943	5997	6010	5934	5817	5830	5725	5674	5792	5731	5890	5810	5637	5725	5756	5519
6153	5690	5680	5653	5644	5356	5284	5096	5280	5052	5359	5248	5428	5366	5380	5155	5349	5493	5614	5602	5607	5614	5646	5611	5654	5669	5740	5523	5801	5715	5613	5797	5790	5940	6039	5846	5928	5978	5800	5822	5952	5865	6017	5848	5979	5932	5767	5756	5725	5714
5782	5632	5659	5619	5543	5382	5142	5144	5221	5250	5201	5312	5308	5265	5199	5107	5139	5433	5516	5683	5547	5735	5597	5526	5765	5660	5671	5618	5792	5618	5813	5558	5801	5906	6079	6017	6138	5889	5955	5786	5847	6167	6112	6081	6039	5907	5963	5769	5681	5726
5777	5594	5590	5543	5508	5528	5163	5318	5284	5289	5430	5450	5495	5290	5421	5273	5249	5468	5505	5663	5634	5582	5610	5680	5607	5632	5750	5748	5769	5797	5567	5729	5905	5881	5860	5892	5915	5871	5997	5926	5879	6031	5960	6018	6110	5957	6009	6018	5884	5927
5921	5533	5636	5539	5589	5558	5369	5297	5402	5278	5600	5468	5582	5411	5365	5308	5420	5423	5585	5669	5549	5642	5738	5634	5479	5410	5594	5523	5628	5518	5763	5489	5584	5663	5757	5812	6051	5805	5759	5796	5853	5908	6100	6141	6043	6114	6038	5958	5712	5766
5689	5657	5698	5572	5458	5477	5301	5306	5428	5397	5507	5549	5484	5518	5344	5457	5317	5354	5520	5551	5582	5625	5524	5599	5569	5401	5311	5613	5483	5450	5508	5556	5671	5550	5593	5631	5687	5776	5739	5715	5784	5811	5828	6044	6048	6149	5888	5870	5781	5802
5694	5628	5575	5541	5646	5521	5483	5290	5349	5457	5543	5630	5660	5479	5545	5493	5403	5341	5499	5613	5608	5585	5508	5522	5474	5364	5310	5660	5625	5530	5672	5457	5414	5606	5477	5562	5732	5903	5677	5760	5816	5853	5862	6096	5969	5957	5946	5869	5886	5825
5819	5645	5682	5701	5419	5420	5362	5340	5365	5559	5495	5556	5600	5717	5649	5489	5585	5699	5604	5496	5458	5460	5391	5546	5426	5287	5395	5526	5606	5535	5426	5541	5413	5388	5761	5623	5808	5829	5688	5660	5831	5905	5943	5821	6197	6122	6098	6088	5875	5928
5633	5558	5669	5784	5387	5476	5494	5352	5438	5546	5429	5571	5567	5583	5678	5576	5632	5725	5722	5545	5600	5399	5459	5484	5451	5435	5524	5639	5654	5554	5746	5671	5606	5718	5855	5472	5626	5626	5690	5702	5911	5890	5891	6152	5980	6103	6160	6116	5824	6044
6015	5637	5654	5561	5769	5538	5487	5341	5463	5464	5597	5374	5621	5551	5551	5659	5575	5678	5665	5754	5505	5516	5332	5546	5492	5532	5593	5758	5860	5886	5722	5677	5659	5507	5753	5809	5733	5727	5694	5776	5921	5773	6084	6073	6272	6061	6181	5938	6001	6193
5965	5809	5836	5742	5729	5587	5595	5502	5365	5447	5572	5547	5585	5674	5528	5831	5709	5685	5694	5497	5592	5622	5611	5658	5571	5576	5636	5860	5875	5809	5775	5743	5800	5660	5843	5917	5913	5890	5657	5770	5784	5978	6134	6117	6166	6267	6125	6106	6096	6317
6007	5707	6013	5868	5709	5641	5655	5615	5681	5598	5725	5763	5697	5490	5718	5712	5706	5770	5461	5533	5504	5529	5682	5387	5704	5642	5730	5903	5893	5857	5812	5779	5762	5631	5693	5684	5649	5660	5706	5654	5912	5825	5949	6206	6119	6122	6225	6269	6367	6292
6293	5866	5988	6001	5744	5826	5814	5742	5938	6009	5911	5734	5760	5699	5618	5711	5715	5767	5611	5632	5623	5607	5769	5638	5802	5580	5673	5896	5804	5867	5781	5859	5679	5610	5670	5586	5587	5610	5640	5813	5847	5840	6012	5988	6155	6121	6115	6244	6118	6279
6288	6069	6048	5947	5922	5929	5987	6094	6137	6097	5917	5889	5852	5900	5854	5707	5701	5731	5607	5583	5543	5692	5739	5862	5753	5708	5629	5936	5949	5823	5679	5616	5742	5591	5564	5762	5696	5680	5753	5675	5750	5788	5949	5881	6038	6053	6183	6345	6046	6204
6350	6138	6185	6192	5940	5888	6111	6094	6300	6200	6168	6006	5965	5826	5840	5867	5722	5561	5727	5470	5688	5804	5782	5789	5812	5781	5739	5712	5844	5647	5750	5595	5770	5645	5553	5602	5731	5681	5689	5623	5660	5965	5989	5823	5870	5933	6050	6121	6089	6043
6398	6138	6158	5993	6136	5889	6363	6207	6196	6375	6342	6135	6050	6026	5995	5875	5858	5727	5635	5903	5771	5856	5883	5887	5880	5906	5930	5846	5901	5756	5627	5697	5700	5527	5678	5704	5640	5757	5744	5743	5905	5822	6050	5792	6051	5913	5862	5983	5999	6212
6207	6117	6287	6151	6234	6204	6257	6281	6342	6406	6182	6304	6097	6049	5937	6123	5961	5761	5751	5714	6039	6046	5919	5835	5870	5899	6020	6021	5953	5833	5836	5826	5751	5647	5620	5703	5839	5968	5773	5976	5803	6044	6078	5990	6049	6095	5964	6103	6229	6225
6348	6030	6208	6161	6144	6242	6372	6275	6410	6277	6104	6140	6126	6019	6042	6160	6052	5917	5850	5888	6014	6063	5944	5949	6067	6147	6060	6166	5959	5933	6033	5893	5794	5745	5858	5864	5950	5978	6146	5981	6061	6132	6136	5957	6217	6075	6131	6169	6279	6394
6361	6228	6273	6380	6136	6196	6220	6247	6120	6247	6170	6188	6119	6119	6123	6059	6099	6107	5961	6017	6076	6236	6035	6109	6284	6279	6006	6027	6169	6121	6095	5924	5758	5902	5851	6001	6104	6167	6181	6025	5922	6109	6064	6135	6184	6372	6245	6429	6436	6623
6242	6179	6204	6214	6144	6227	6179	6193	6133	6063	6125	6098	6047	6043	6154	6077	6135	6033	6163	6149	6218	6009	5982	6095	6298	6261	6062	6075	6239	6167	6101	6027	5776	5979	5996	6284	6251	5944	6065	5984	6195	5990	6151	6106	6427	6142	6506	6403	6521	6638
6118	5999	6253	6208	6172	6160	6099	6227	6163	6086	5994	5988	6058	6138	6106	6179	6133	6056	6002	6265	6384	6180	6159	6115	6368	6195	6192	6200	6059	6096	6127	6022	5814	5935	5966	6126	6279	6126	6017	6022	5892	5998	6159	6317	6306	6433	6416	6416	6672	6761
6140	5972	6115	6035	6159	6240	6208	6116	6017	6029	5977	6061	6304	6144	6399	6213	6182	6283	6219	6457	6241	6334	5999	6104	6179	6082	6083	6048	6121	6062	6074	6141	5982	5953	5938	6180	6229	6141	5889	6050	5865	6043	6126	6257	6530	6334	6582	6709	6545	6830
5991	6099	6091	6075	6018	5932	6126	6068	6127	6002	5965	6250	6291	6322	6260	6263	6361	6542	6578	6315	6304	6195	6266	6075	6281	6269	6120	5994	6191	6122	6041	6147	6132	6011	6196	6086	6050	6186	6037	5952	5876	5852	6035	6228	6297	6351	6517	6536	6591	6542
5953	5976	6267	6075	6179	6030	6095	5893	6092	6158	6223	6215	6377	6476	6350	6406	6507	6620	6661	6446	6437	6288	6267	6373	6216	6263	6189	6048	6070	6293	6195	6142	6163	6295	6267	6084	6185	6117	6009	6025	6073	6080	6028	6200	6258	6329	6504	6424	6344	6481
6147	5994	6190	6018	6056	6066	6058	6010	6151	6206	6381	6345	6428	6608	6388	6435	6508	6587	6418	6569	6374	6445	6302	6468	6326	6138	6203	6110	6247	6307	6410	6348	6374	6436	6533	6407	6245	6171	6004	5999	5993	6096	6105	6123	6392	6383	6461	6399	6461	6368
6142	5869	6036	5873	6085	6116	5939	5908	6057	6180	6371	6480	6319	6528	6387	6434	6558	6549	6471	6388	6329	6391	6330	6349	6390	6288	6486	6353	6457	6382	6486	6560	6615	6485	6386	6446	6329	6167	6346	6257	6262	6147	6277	6249	6397	6419	6361	6374	6263	6341
6034	5936	5957	5846	6058	5889	5833	5978	6029	6323	6344	6324	6355	6348	6465	6416	6558	6348	6406	6400	6325	6397	6365	6603	6322	6422	6482	6569	6393	6527	6606	6743	6505	6554	6492	6463	6564	6398	6415	6338	6212	6245	6252	6463	6353	6432	6310	6445	6362	6446
6197	5812	5919	5871	5858	5931	5770	5920	5972	6093	6152	6202	6265	6178	6326	6441	6368	6284	6421	6393	6437	6356	6245	6198	6486	6340	6577	6539	6428	6679	6551	6608	6827	6539	6466	6458	6480	6359	6280	6251	6383	6461	6434	6407	6526	6334	6517	6541	6580	6601
6009	5858	5806	5757	5802	5809	5903	6128	5968	6243	6103	6230	6042	6139	6364	6400	6285	6374	6257	6307	6145	6313	6196	6346	6301	6242	6293	6380	6545	6585	6737	6542	6884	6556	6709	6516	6357	6383	6378	6328	6382	6256	6319	6440	6432	6341	6318	6476	6620	6578
6044	5717	5764	5705	6019	5668	5914	5923	6008	6161	6242	6137	6254	6256	6213	6172	6413	6308	6214	6329	6201	6205	6055	6293	6250	6266	6247	6168	6578	6641	6432	6477	6695	6557	6310	6425	6317	6404	6386	6203	6293	6473	6443	6506	6292	6457	6430	6524	6668	6644
5977	5781	5772	5744	5854	5896	5978	6009	5975	6100	6088	6262	6093	6223	6371	6335	6132	6381	6311	6251	6107	6163	6093	6206	6234	6175	6214	6262	6315	6571	6458	6203	6433	6496	6345	6183	6331	6295	6158	6144	6226	6353	6316	6482	6292	6359	6282	6664	6605	6579
6003	5930	5910	5893	5993	5921	5854	6090	6062	6237	6062	6253	6254	6254	6432	6344	6309	6288	6346	6244	6386	6141	6114	6270	6253	6187	6200	6185	6393	6309	6271	6151	6349	6264	6185	6287	6251	6068	6212	6238	6394	6160	6264	6263	6284	6252	6464	6479	6504	6593
6275	6068	6054	5942	5888	5937	5901	5850	6013	6188	6203	6264	6434	6388	6340	6228	6404	6277	6109	6289	6366	6260	6182	6169	6193	6251	6176	6207	6212	6217	6185	6024	6192	6349	6202	6164	6315	6333	6157	6117	6303	6036	6254	6208	6062	6221	6492	6506	6551	6453
6366	6126	6071	6047	6005	6090	5956	5930	5973	6179	6260	6246	6227	6250	6328	6169	6208	6181	6290	6099	6244	6251	6194	6179	6088	6114	6156	6214	6126	6183	6126	6092	6218	6246	6280	6290	6241	6242	6335	6204	6286	6310	6198	6335	6442	6153	6346	6359	6573	6342
6300	6261	6163	6212	6102	6073	5903	5859	6041	6035	6156	6034	6089	6094	6146	5992	6112	6105	6148	6212	6103	6275	6382	6346	6219	6258	6236	6138	6201	6140	6177	6152	6293	6473	6265	6398	6276	6324	6376	6371	6312	6257	6300	6219	6278	6221	6284	6370	6550	6366
6307	6201	6174	6235	6070	6003	6007	5755	5864	6004	5957	5959	6060	6103	5968	6097	6192	6200	5983	6175	6128	6259	6173	6066	6264	6198	6176	6324	6137	6070	6177	6229	6016	6420	6221	6193	6293	6204	6453	6278	6341	6463	6294	6308	6293	6215	6292	6449	6607	6551
6599	6365	6205	6003	6020	5846	5793	5983	5957	5896	5944	5805	5898	5962	5967	5983	6006	5954	5950	5991	6062	6309	6353	6226	6112	6229	6186	6184	6203	6241	6213	6201	6112	6333	6224	6404	6285	6352	6133	6315	6231	6457	6337	6281	6209	6147	6379	6562	6533	6561
6453	6340	6270	6044	6035	5900	5917	5909	5730	5854	5991	5965	5895	5812	6063	6157	5913	6045	6004	6071	5890	6059	6136	6001	5910	6128	6025	6081	5950	6188	6019	6172	6086	6089	6076	6260	6352	6290	5980	6218	6276	6172	6351	6260	6446	6213	6334	6583	6422	6431
6471	6353	6250	6100	6053	6105	5900	5822	5745	5971	5834	5962	5956	6037	6022	6063	6139	6198	6062	5994	5893	6000	6035	5796	5913	6010	5935	5756	5924	6109	6106	6009	6206	5943	6180	6112	6052	6173	6072	6245	6306	6122	6161	6190	6126	6328	6357	6302	6471	6329
6347	6245	6253	6150	6140	6092	6042	5816	5992	5921	5896	5956	5884	6032	6172	6132	6111	6181	6150	5988	6059	6067	5988	6047	5943	6028	5839	5853	5980	5997	5948	6192	6150	6199	6139	6201	6021	5985	6040	6000	6218	6200	6124	6261	6335	6205	6291	6287	6299	6462
6426	6350	6341	6321	6209	5986	5933	5903	5816	6067	6075	5909	6075	6249	6193	6143	6347	6213	6128	6022	5964	5727	5975	5923	5982	5933	6001	5824	5930	5977	6019	5990	6085	6120	6176	5996	5983	5948	6104	6117	6217	6222	6304	6193	6366	6320	6509	6317	6310	6217
6407	6283	6297	6178	5969	5885	5917	5833	6105	6105	5976	6096	6019	6089	6153	6242	6221	6114	5999	5916	6095	5971	5814	5940	5891	5974	5952	5899	5861	6037	6069	6065	6102	6066	6137	6074	6253	5915	6059	6247	6132	6308	6443	6086	6481	6097	6305	6318	6522	6382
6405	6230	6307	6158	6085	6134	5968	6232	6191	6191	6142	6109	6184	6042	6154	6135	6208	5936	6066	5897	5944	5842	5966	5976	6030	5912	6032	6154	6016	6073	6167	6137	6169	6267	6023	6198	6036	6131	6141	6048	6351	6421	6231	6410	6158	6153	6349	6374	6471	6262
6404	6226	6261	6270	6202	6157	6126	6221	6291	6457	6421	6411	6465	6192	6121	6114	6217	6183	6096	5988	6024	6102	6217	5891	6190	6042	6115	6044	5938	5901	6228	6241	6114	6215	6217	5993	6108	6084	6237	6314	6288	6312	6489	6284	6254	6302	6261	6328	6599	6510
6351	6209	6293	6340	6351	6245	6196	6341	6349	6483	6456	6583	6395	6430	6103	6140	6136	6060	6031	5966	6201	6024	6072	6054	5961	6093	6094	6132	5930	5965	6043	6183	6343	6210	6155	6103	6122	6181	6229	6300	6277	6384	6279	6237	6455	6413	6405	6461	6532	6548
6243	6061	6165	6153	6338	6122	6127	6305	6456	6582	6339	6620	6451	6293	6299	6153	6187	6041	6076	6027	6096	6208	6026	6044	6167	6157	6136	6156	6009	6188	6288	6310	6213	6443	6026	6160	6186	6140	6363	6363	6298	6482	6242	6252	6223	6397	6392	6697	6551	6754
6412	6003	6222	6171	6207	6090	6163	6175	6254	6376	6351	6378	6256	6535	6365	6348	6192	6192	6209	6136	6321	6089	6047	6169	6137	6304	6255	6229	6070	6211	6378	6289	6374	6164	6305	6106	6389	6323	6328	6355	6409	6275	6305	6503	6248	6455	6508	6610	6722	6560
6244	5997	6162	6237	6077	6180	5864	6064	6091	6147	6169	6230	6121	6361	6259	6192	6284	6329	6201	6254	6225	6058	6125	6292	6260	6220	6187	6221	6250	6254	6155	6415	6349	6351	6294	6347	6457	6364	6449	6524	6323	6360	6109	6342	6463	6667	6616	6825	6850	6644
6233	6050	6045	6019	6019	6001	6033	5959	6005	6122	6341	6161	6232	6163	6229	6254	6311	6357	6175	6266	6217	6314	6322	6386	6411	6253	6252	6316	6358	6283	6424	6465	6474	6451	6407	6427	6448	6548	6460	6336	6288	6508	6397	6316	6643	6667	6547	6808	6737	6588
6067	5942	5960	5999	6148	5916	6041	5901	5930	5972	6124	6039	6005	5968	6072	6249	6362	6165	6375	6304	6220	6369	6383	6399	6527	6478	6386	6374	6266	6365	6430	6561	6733	6605	6569	6453	6431	6430	6551	6333	6344	6329	6306	6525	6496	6744	6620	6620	6800	6447
5970	5800	6071	5964	5907	5893	6072	6135	6021	6214	6178	6038	6108	5945	6089	6009	6303	6230	6297	6376	6307	6427	6245	6249	6435	6467	6325	6223	6331	6374	6501	6441	6428	6464	6477	6442	6316	6332	6346	6330	6351	6335	6378	6508	6491	6579	6623	6423	6597	6424
5845	5658	5790	5860	5893	5982	5893	6059	5898	6035	6114	6093	6095	6219	6185	6148	6081	6143	5993	6371	6221	6327	5964	6079	6340	6222	6361	6122	6188	6290	6256	6239	6451	6412	6363	6320	6272	6348	6348	6248	6389	6481	6397	6508	6579	6529	6472	6386	6316	6400
5791	5785	5950	5883	5916	5865	5947	5993	5970	5989	5956	5927	6098	6042	6076	6075	6155	6088	6124	6236	6108	6097	6003	5965	6260	6096	6180	6130	6121	6100	6109	6246	6344	6258	5961	6070	6098	6170	6108	6308	6361	6212	6500	6274	6470	6406	6353	6354	6164	6178
6091	5931	5872	5901	5925	5897	6026	5927	6118	5801	6028	6060	6138	5986	6186	5909	5947	6033	6055	6039	6004	5997	5937	6011	6056	6120	6060	6093	6148	6041	5958	6164	6120	6248	6199	6088	6003	6127	6042	6183	6244	5987	6338	6241	6382	6371	6299	6279	6124	6012
6307	6100	6186	5978	6092	5876	5887	5820	5932	5859	5977	6040	5833	5975	5864	5871	5940	5911	5958	6003	5857	5797	5932	5973	6054	6143	5949	6070	5977	6075	6020	6087	6055	6138	6018	5965	6012	5931	6007	6103	6232	6133	6155	6255	6121	6370	6301	6382	6280	6211
6382	6201	6431	6239	6174	5911	5945	5846	5766	5747	5813	5861	5888	5854	5712	5820	5686	5810	5817	5792	5831	5699	5971	5934	6010	5929	6020	6078	6177	6141	6224	6095	6027	6068	6002	5972	5842	5923	5988	5972	6128	6111	6040	6209	6158	6264	6065	6232	6179	6236
6607	6281	6264	6415	6162	6194	5968	5888	5907	5823	5692	5678	5731	5702	5721	5486	5641	5667	5858	5765	5778	5854	5881	5971	5964	6045	6057	6072	6013	6086	6112	6126	6037	6065	6159	6068	5986	5973	5978	5907	6044	6048	6142	6206	6155	6296	6198	6323	6105	6299
6703	6441	6550	6514	6356	6231	6010	5959	5852	5714	5804	5843	5817	5543	5705	5428	5637	5731	5872	5909	5960	5884	5882	6094	5995	6121	6059	6071	6052	6081	6080	6160	6239	6029	6169	6009	6107	6001	6080	6027	6024	6133	6055	6280	6323	6366	6242	6196	6139	6143
6803	6341	6408	6445	6333	6168	6028	6017	6003	5815	5900	5815	5997	5885	5745	5814	5625	5694	5703	5710	5988	5973	6050	6031	6133	6171	6148	6127	6308	6092	6077	6263	6019	6300	6222	6264	6237	6193	6114	6208	6135	6070	6104	6318	6463	6394	6380	6202	6184	5955
6584	6599	6204	6441	6202	6251	6076	6003	5924	5977	5997	6065	5977	6042	6042	5715	5808	5936	6000	5975	6077	6131	6136	6228	6243	6176	6245	6296	6223	6152	6136	6212	6402	6273	6376	6352	6411	6320	6257	6245	6191	6189	6260	6378	6341	6349	6526	6169	6284	6131
6311	6322	6200	6101	6049	6015	5942	6045	5969	5901	6056	6168	6166	6181	5998	5824	5920	6045	5937	6032	6059	6168	6168	6315	6188	6199	6266	6207	6332	6127	6459	6312	6400	6341	6541	6497	6407	6252	6381	6333	6350	6255	6487	6387	6392	6411	6522	6336	6205	6140
6337	6086	6140	6131	6102	6158	5957	6017	5945	6062	5958	6167	6220	6110	6188	6051	6074	6206	6127	6236	6287	6363	6385	6224	6213	6421	6325	6320	6377	6112	6196	6305	6269	6294	6365	6458	6476	6372	6450	6312	6312	6310	6256	6486	6718	6553	6557	6379	6192	6263
6261	6155	6171	6173	6118	5970	5954	6057	5841	6007	5953	6179	6212	6255	6306	6168	6186	6249	6281	6376	6441	6294	6467	6598	6324	6223	6391	6571	6403	6371	6209	6284	6537	6367	6441	6512	6514	6431	6545	6444	6373	6391	6349	6344	6512	6334	6471	6216	6342	6093
6297	6198	6259	6241	6195	6327	6307	6236	6135	6083	6211	6150	6321	6422	6263	6191	6170	6272	6386	6388	6361	6369	6434	6632	6472	6366	6691	6595	6528	6567	6302	6338	6441	6616	6402	6358	6460	6403	6580	6627	6374	6496	6405	6317	6447	6411	6250	6113	6151	6020
6347	6137	6195	6196	6267	6238	6254	6383	6153	6279	6263	6451	6059	6349	6205	6262	6176	6254	6178	6381	6408	6336	6418	6241	6466	6523	6544	6478	6414	6434	6341	6242	6415	6350	6434	6430	6496	6455	6518	6450	6292	6186	6077	6170	6162	6188	6104	6251	6176	6071
6271	6221	6241	6116	6303	6444	6302	6208	6273	6306	6331	6160	6394	6291	6256	6138	6152	6232	6175	6192	6459	6407	6403	6354	6306	6315	6402	6396	6255	6140	6208	6307	6383	6381	6316	6286	6312	6237	6382	6030	6256	6233	6093	6018	6187	6161	6088	6060	6206	6088
6608	6430	6366	6218	6249	6401	6397	6268	6128	6100	6304	6295	6214	6252	6107	6079	5941	6063	6132	6300	6199	6282	6124	6300	6189	6152	6327	6283	5990	6164	6358	6082	6268	6138	6248	6104	6335	6150	6204	6194	6048	6036	6017	6089	6048	6126	6064	5847	5959	5869
6721	6540	6491	6294	6230	6246	6113	6086	6169	6210	6000	6083	6028	6113	6196	6059	6012	6070	6136	6286	6131	6281	6060	6045	6243	6171	6263	6117	6011	5934	6063	6073	6028	6008	5948	6077	6084	5975	6041	6029	6080	5952	5786	5797	5703	6029	6003	5847	5894	5767
6795	6558	6553	6394	6178	6297	6108	5992	6024	6043	6109	5857	5946	5890	6103	5963	5992	6059	5985	6121	6105	6086	6177	5980	6002	5836	5972	5971	5860	6025	5875	6071	5860	5911	5941	6078	6032	5897	5906	5896	6033	5954	5746	5726	5696	6128	6060	6099	5876	5744
6970	6741	6627	6346	6263	6318	6143	6207	6022	5974	6021	6020	5927	5944	6100	5937	5950	5782	5984	6141	6015	5999	5957	5883	6020	5920	5923	5875	5884	5693	5923	6050	5944	5776	5839	5889	5848	6037	5855	6018	5860	5828	5728	5648	5714	5793	6027	5840	5874	5747
6845	6822	6754	6602	6483	6294	6261	6018	6002	5960	6091	6065	5914	5992	6001	5966	6074	5988	6009	6025	6018	6018	5904	5974	5938	5901	5952	5816	5967	5905	6063	5998	6030	5905	5833	5802	5707	5893	5940	5842	5884	5817	5833	5703	5774	6047	5885	6004	5723	5789
6789	6565	6579	6476	6290	6309	6125	6097	6046	6109	6093	6110	6009	6068	6061	6152	5962	5924	5929	5976	5880	6014	6119	6021	6119	6038	5959	5881	5908	5836	5782	5937	5959	5886	5863	5817	5664	5652	5824	5912	5879	5778	5716	5803	5953	5853	5820	5792	5809	5847
6700	6463	6460	6222	6279	6114	6300	5962	6036	6170	6190	6140	6192	6281	6218	5978	6079	6099	5926	6020	6057	6093	5972	6201	5969	6008	6031	5920	5921	5974	5979	6070	5962	6010	5907	5811	5890	5883	5974	6060	5917	5893	5783	5917	5859	5942	5943	5782	5799	6059
6394	6421	6415	6277	6307	6202	5964	6041	6218	6174	6231	6232	6288	6316	6301	6360	6104	6353	6176	6216	6372	6232	6215	6279	6275	6240	6160	6141	6133	6196	6173	6159	6072	6001	6024	5934	5931	6094	6163	6234	6021	5931	5851	5994	6017	6175	6112	5964	6059	6006
6314	6021	6096	6159	6102	6035	6039	5968	6149	6051	6265	6362	6509	6422	6437	6317	6419	6403	6408	6473	6467	6432	6397	6359	6405	6455	6167	6099	6044	6182	6109	6405	6267	6265	6283	6172	6272	6195	6288	6284	6223	6150	6141	6188	6095	6204	6297	6133	6243	6204
6010	6007	5983	6008	6025	5976	5897	6077	5988	6167	6328	6533	6502	6481	6551	6553	6641	6538	6517	6483	6540	6453	6380	6228	6314	6340	6378	6311	6048	6241	6327	6343	6311	6414	6376	6194	6442	6251	6449	6230	6190	6074	6082	6388	6183	6268	6306	6054	6122	6260
5992	5722	5960	5968	6049	5871	5965	6088	6136	6179	6286	6258	6515	6808	6655	6707	6617	6804	6666	6551	6521	6366	6456	6182	6284	6354	6226	6127	6168	6207	6172	6370	6359	6402	6354	6245	6248	6341	6372	6339	6120	6190	6272	6272	6195	6183	6235	6214	6340	6296
6011	5788	5964	5947	5915	6018	5899	5987	6137	6200	6238	6320	6230	6340	6509	6591	6656	6581	6628	6533	6520	6297	6188	6152	6188	6206	6112	6224	6095	6306	6329	6292	6335	6382	6281	6153	6197	6241	6158	6122	6161	6180	6001	6094	6173	6124	6359	6269	6252	6268
5925	5812	5955	5859	5777	5827	5907	5883	5992	6199	6104	6168	6143	6233	6203	6490	6473	6588	6536	6502	6205	6156	6233	6120	6057	6039	6230	6172	6090	6083	6026	6235	6381	6197	6419	6294	5865	6150	6167	6019	6004	5983	6076	5942	6063	5932	6313	6077	6385	6325
6087	5806	5928	5791	5926	5704	5980	5941	6083	6116	6093	6135	6143	6231	6313	6334	6445	6400	6402	6312	6269	6325	6007	5856	5923	6111	6294	6091	6046	5976	6103	6024	6172	6130	5966	6005	5933	5904	5990	5975	5933	5919	5912	5932	6055	6024	6065	6148	6175	6236
6018	5858	5902	5900	5956	5944	5975	5969	6099	5991	5983	6027	6051	6239	6065	6165	6283	6330	6188	6147	6155	5996	5847	5883	5906	5980	5957	6114	6058	5922	5966	6090	6019	5960	5929	6087	5822	5927	5725	5859	5815	5690	6105	5956	5916	5912	5899	6047	6100	6162
6089	5954	6003	5933	5828	5898	5909	6158	6040	6041	5965	5994	6086	6009	5873	6285	6099	6098	6225	6032	6074	5841	5682	5792	5728	5841	6158	6011	5991	5694	5830	5970	6060	5986	5930	5891	5762	5879	5769	5780	5764	5838	5907	5833	5923	5842	5970	6137	6041	6245
6115	5842	6059	6016	5895	5868	5922	6051	6014	6033	5984	5819	5988	6087	5954	6065	5859	5895	6064	6167	5880	6032	5695	5709	5703	5877	5925	6028	6014	5904	6016	5941	5903	5984	6026	5980	5748	5667	5625	5794	5772	5628	5907	5793	5871	6023	6072	6197	5853	5982
6183	6112	6056	5985	5899	5801	5768	5872	6091	5932	5848	5729	5883	5953	5996	5875	5985	6028	5981	5942	5909	5742	5772	5717	5966	5719	6056	5935	5956	5887	5943	6020	6058	6010	6011	5903	5851	5748	5799	5648	5522	5609	5792	5829	5876	5940	6073	5990	5933	5862
6073	5847	5999	5892	5733	5789	5588	5668	5830	5918	5905	5742	5730	5896	5886	5873	5892	5932	5970	5973	5971	5725	5795	5687	5780	5804	6082	5888	6068	5918	6065	6035	6066	6029	6096	5938	5882	5930	5736	5655	5671	5642	5647	5751	5859	5942	6012	5951	6050	6092
6076	5870	5963	5734	5812	5669	5557	5778	5728	5749	5718	5747	5660	6005	5893	5863	5890	5970	6001	6038	5930	5919	5781	5938	5815	5937	5936	6226	6214	6172	6059	6241	6072	6095	6229	5877	5928	5986	5753	5841	5801	5743	5744	5793	5909	6026	5995	5899	5867	5872
5876	5717	5810	5712	5624	5575	5584	5656	5752	5688	5708	5670	5779	5825	5785	5732	5694	5887	6042	6087	6026	6077	6023	5728	5915	5948	6098	6262	6046	6276	6109	6234	6243	6003	6066	6035	5955	5925	5956	5895	5722	5794	5754	5732	5812	5904	5794	6027	5727	5832
5846	5548	5692	5645	5656	5473	5393	5553	5660	5659	5730	5696	5793	5696	5551	5551	5693	5910	5957	6161	6242	6038	6121	6058	6095	5897	6052	6133	6099	6141	6195	6124	6077	6107	6021	5958	5974	6147	6065	6013	5906	5913	5956	5875	5807	5726	5858	5977	6007	5847
5548	5283	5556	5520	5502	5292	5352	5472	5568	5609	5747	5630	5672	5539	5705	5701	5679	5690	5845	5960	6195	5972	5889	6064	6029	6042	6116	6074	6166	6315	6116	6179	5929	6092	6101	6137	6337	6107	6196	6157	6158	5976	5932	5932	5747	5814	5914	5764	5948	5865
5476	5452	5348	5253	5418	5420	5238	5343	5509	5494	5437	5533	5548	5298	5605	5634	5742	5707	5873	6039	6133	6214	6251	6048	6100	6105	6107	6105	6325	6284	6161	6216	6104	6230	6145	6134	6196	6304	6084	6286	6103	6168	6035	6117	5804	5965	5843	6005	5828	5873
5455	5195	5248	5445	5193	5313	5270	5319	5258	5313	5444	5490	5488	5573	5517	5462	5725	5760	5739	5955	6117	6079	6299	6005	5939	6092	6173	6210	6097	6169	6158	6088	6077	6162	5988	6105	6069	6086	6196	6022	6315	6107	6233	6094	5977	5935	5859	5969	5927	5950
5316	5179	5182	5122	5114	5100	5237	5074	5134	5173	5472	5335	5386	5637	5685	5599	5780	5679	5864	5694	6029	6146	6094	6135	6109	6108	6087	6077	6286	5968	6094	6262	6226	6294	6149	6097	6040	6145	6156	6080	6137	6274	6290	6158	6013	5913	6031	6010	5904	6081
5208	5098	5045	5083	5116	5129	5016	5083	5164	5375	5273	5411	5677	5491	5728	5780	5701	5812	5766	5708	5974	5990	5856	5970	5970	5991	6031	6201	6186	6089	6177	5980	6140	6301	6253	6113	6146	6027	6162	6224	6009	6258	6083	6004	6134	6048	6058	6161	6102	6170
5233	5063	5060	4859	5056	5189	4951	5111	5291	5229	5237	5426	5690	5740	5770	5818	5798	6006	5810	5831	6036	5965	5920	5921	5913	6189	5883	6159	5977	6071	6222	6245	6415	6326	6349	6323	6104	6073	6113	6101	6259	6210	6209	5998	6229	6145	6257	6225	6188	6180
5202	4997	4922	5135	5139	5103	5033	5054	5175	5292	5409	5563	5721	5782	5810	5759	5847	5803	5660	5979	5930	6053	5973	5890	6178	6015	6119	6058	6093	6157	6172	6249	6254	6377	6375	6519	6207	6278	6181	6120	6119	6045	6247	6213	6317	6335	6200	6320	6444	6496
5179	5085	5051	5120	5075	5331	5467	5217	5181	5376	5401	5490	5821	5714	5743	5848	5946	5910	5810	5960	5960	5927	6035	6232	6061	6166	6107	6137	6026	6151	6310	6316	6257	6507	6436	6351	6446	6196	6306	6124	6074	6078	6174	6215	6185	6280	6251	6242	6371	6327
5069	4950	5042	5094	5298	5230	5106	5298	5299	5304	5442	5494	5684	5772	5828	5841	5758	5865	6070	6005	6069	6003	6075	6248	6138	5974	5977	6078	6137	6210	6313	6398	6397	6445	6457	6587	6317	6367	6111	6125	5972	6106	6196	6184	6365	6143	6073	6236	6268	6379
5236	4986	4941	4995	5282	5185	5182	5276	5338	5213	5343	5605	5623	5727	5799	5871	5971	5818	5951	6062	5934	6102	5918	6162	6110	6015	5951	6018	6254	6095	6299	6328	6264	6331	6497	6400	6477	6276	6341	6026	5966	6039	6082	6304	6144	6232	6246	6158	6166	6252
5249	5041	5147	5137	5294	5348	5360	5405	5232	5293	5442	5545	5626	5681	5847	5647	5821	5957	5765	5801	5867	5976	5907	5932	6059	6015	5975	5992	6204	6218	6256	6322	6229	6219	6293	6285	6145	6244	6243	6036	6108	6185	6149	6192	6208	6086	6111	6146	6068	6162
5136	5108	5159	5221	5348	5276	5331	5323	5388	5240	5400	5659	5559	5694	5736	5737	5718	5726	5659	5906	5828	5875	5779	5965	6110	6115	6099	6106	6163	6229	6376	6290	6095	6168	6169	6241	6239	6209	6277	6008	6136	6054	6084	6128	6146	6009	6137	5820	6090	6156
5362	5139	5376	5382	5417	5392	5425	5388	5455	5456	5440	5489	5747	5712	5619	5556	5753	5762	5817	5779	5696	5930	5925	6029	6142	6047	6186	6004	6186	6180	6252	6054	6187	6015	6058	6081	6045	6190	5979	6099	6163	5990	6026	5963	5951	6080	6113	5992	5852	6150
5452	5347	5320	5224	5345	5396	5406	5529	5593	5594	5434	5549	5585	5602	5907	5860	5679	5909	5806	5793	5685	5927	5887	6048	6238	6180	5921	6040	6142	6148	6289	5934	5928	5987	5934	5949	6203	5891	5850	5881	5950	5932	5916	6088	6303	5883	5933	5881	5837	5806
5635	5467	5255	5118	5373	5389	5396	5428	5487	5533	5643	5663	5640	5761	5743	5667	5758	5810	5796	5726	5904	5838	5779	5902	6146	6117	6081	5913	6123	6194	6047	5993	5948	5951	6053	6034	5891	5936	5813	5666	5964	5950	5920	6031	6026	5957	5841	5837	5716	5568
5497	5372	5350	5296	5345	5450	5508	5459	5659	5465	5653	5822	5750	5789	5822	5787	5792	5994	6116	5935	5921	5928	5940	5906	6056	6042	6000	5954	5935	5927	5888	5953	6088	5838	5978	5996	5969	5871	5879	5863	5856	5953	5930	5981	6044	5945	6005	5924	5716	5888
5466	5299	5269	5412	5292	5462	5498	5516	5583	5443	5584	5626	5787	5776	5974	5864	5950	6037	6100	5977	5870	5900	6002	5914	5971	6228	6082	5996	5939	5975	6041	5938	6028	5845	6105	6094	6081	6006	5951	5863	5920	5872	5896	5872	5825	5904	5929	5822	5902	5900
5570	5238	5348	5349	5356	5451	5323	5541	5694	5794	5528	5768	5749	5759	5753	5802	5932	6043	5961	6055	6026	5975	5962	5952	6060	5984	5863	6069	5945	6018	6034	5997	5948	5917	5967	6027	5922	5869	5825	6023	5961	5802	5933	5849	5907	5920	5850	5956	5994	5983
5631	5343	5330	5190	5306	5188	5415	5345	5447	5636	5723	5677	5786	5604	5790	5754	5842	5926	5754	5978	5998	6070	6002	6056	6084	6133	6018	5926	5908	5894	6050	5894	5974	6111	5931	6037	5914	5891	5832	5851	5896	5951	5864	5864	6000	5886	5948	5961	5913	5955
5472	5476	5404	5175	5285	5361	5499	5571	5709	5651	5669	5669	5587	5754	5741	5957	5957	5970	6031	6094	5997	5976	5884	6209	6182	6089	5932	5825	5810	5667	5891	5908	5924	5954	6034	6101	6122	5973	5973	5869	5779	5976	5950	5825	5879	5791	6039	5915	5909	5906
5511	5452	5525	5347	5267	5482	5482	5453	5592	5704	5732	5514	5627	5509	5814	5635	5743	6051	5898	5973	5816	5949	5669	5938	5903	5936	5959	5839	5821	5779	5644	5944	5998	6123	6069	5944	6128	5949	5903	5998	5899	6073	5935	5959	5995	5909	5957	5883	5997	6072
5536	5514	5466	5500	5485	5495	5671	5773	5639	5746	5838	5588	5571	5545	5693	5693	5531	5828	5687	5713	5930	5801	5840	5924	5953	5896	5890	5868	5698	5911	5866	5833	5876	5939	5914	5911	6073	6042	5807	6100	6105	5836	5927	5863	5881	5785	6008	5971	5959	5935
5651	5402	5465	5563	5260	5389	5643	5728	5719	5900	5995	5840	5785	5941	5893	5906	6025	5949	5964	5894	5941	5964	5831	5719	5738	5674	5778	5850	5673	5813	5623	5545	5819	6004	5956	5924	6028	5956	5801	6039	5972	5830	5852	5885	5934	6064	6027	6041	6117	5991
5524	5515	5496	5477	5546	5588	5813	5788	5834	5870	5803	5730	5662	5739	5833	5704	5825	5789	5829	5776	5894	5742	5715	5630	5730	5662	5907	5923	5858	5558	5887	5750	5811	5848	5850	6062	5942	6039	6021	6096	6115	6129	6001	5905	6018	6024	5922	6025	5871	6060
5635	5485	5576	5530	5524	5551	5793	5901	5871	5776	6010	6051	5985	6038	5888	5859	5697	5733	5698	5553	5948	5773	5820	5847	5940	5959	5976	5789	5778	5777	5613	5824	5895	5736	5829	5882	5962	6167	5883	5945	6131	6097	6128	6063	5940	5884	6214	5896	6015	5803
5706	5495	5603	5592	5721	5686	5701	5875	6052	5922	6088	5999	5952	5913	5885	6136	6029	5943	5843	5831	6034	5991	5963	6015	5919	5916	6041	5933	5969	5830	5775	5840	5708	5882	5878	5847	6071	5843	5901	5953	5989	6185	6072	5998	5954	5859	6055	5862	5948	5935
5945	5625	5829	5788	5760	5703	5814	5777	5855	5853	6055	6107	5920	5965	5925	6005	5899	5593	5850	5878	5933	5883	6057	5903	6144	6124	6047	5859	6154	5887	5762	6042	5936	5865	5841	5864	5780	5978	5858	5979	5886	6031	5998	6132	6012	5754	5802	5956	5791	5857
5943	5788	5793	5904	5735	5858	5784	5999	6161	5925	5958	5959	5940	5887	5989	5978	5907	5955	6161	6091	6081	6092	6151	6055	6103	5942	6293	5959	5928	5982	5922	5873	5783	5863	5885	5866	5860	5891	5769	5881	5762	5893	6047	6034	5934	5912	5941	5753	5810	5752
6006	5971	6011	5943	5942	5815	5855	5776	5720	5862	5977	6118	5943	5825	5889	5785	5734	5732	5990	6067	6068	6001	5996	5869	6120	5817	6203	6142	6011	5855	5862	5832	5851	5809	5795	5862	5819	5845	5805	5739	5733	5884	5902	5901	5941	5888	5886	5691	5681	5685
6176	6075	5947	6077	5923	5798	5782	6114	5880	5796	5622	5879	5933	6034	5812	5912	5992	6082	6206	6162	6073	6214	6183	6043	6033	5922	5990	5943	5931	5943	5789	5658	5793	5661	5911	5812	5793	5874	5805	5829	5757	5831	5912	5815	5853	5793	5881	5748	5781	5756
6125	6022	6141	6032	5891	6048	5922	5810	5971	6000	6080	6056	5776	5730	5679	5529	5675	5738	5829	5642	5797	5916	5840	5916	5885	6000	6001	5833	5844	5743	5680	5747	5735	5637	5719	5570	5846	5785	5699	5909	5814	5847	5903	5805	5664	5770	5701	5950	5795	5873
6183	6069	6254	6159	6102	6114	6040	6030	5803	5783	5674	5778	5765	5986	6008	5805	5943	5920	5994	5928	6026	5992	5850	5765	5751	5740	5841	5648	5711	5748	5635	5716	5665	5651	5630	5724	5789	5823	5813	5649	5765	5939	5922	5858	5699	5647	5898	5770	6097	5896
6151	6238	6211	6235	6076	6127	5916	5933	5983	6100	6070	6137	5678	5666	5685	5518	5578	5596	5589	5586	5629	5573	5767	5821	5964	5751	5781	5697	5632	5734	5772	5879	5620	5586	5599	5672	5788	5813	5738	5744	5984	5938	5754	5964	5799	5755	5930	5809	6023	6045
6124	5971	6171	6213	6186	5958	6004	6159	6087	5879	5956	5944	5823	5934	5955	5934	5769	5892	5949	5947	5857	5636	5903	5705	5620	5488	5740	5803	5801	5835	5666	5731	5897	5600	5697	5828	5860	5703	5869	6057	5789	6010	5956	5884	5933	6036	5850	6024	6037	6097
6213	6036	6083	6276	6003	6095	5818	5911	5935	6186	6209	6044	5794	5694	5605	5464	5448	5331	5337	5391	5342	5575	5571	5716	5816	5781	5666	5677	5641	5701	5892	5639	5648	5927	5843	5765	5862	5971	5825	5808	6149	5898	5775	6181	5840	5900	6122	5892	5907	6112
6196	6137	6006	6076	5979	5896	5770	6113	6007	5914	5833	5536	5840	5731	5644	5859	5844	5731	5934	5884	5968	5603	5548	5628	5540	5567	5668	5841	5916	5802	5873	5824	5898	5721	5799	5919	5719	5884	6083	6020	5891	5928	5875	6013	5995	5849	5770	5954	5962	5939
6234	6014	6179	5890	5948	6002	6050	5820	5840	6206	6044	5918	6111	5805	5663	5743	5515	5415	5487	5546	5629	5633	5780	5849	5869	5883	5655	5645	5712	5923	5857	5798	5949	5835	5910	5638	5875	6005	5868	5882	5832	5854	5831	5960	5881	5904	5858	5586	5931	5786
6405	6234	6037	6072	5990	5987	6019	6055	6081	6181	5954	5889	5843	5682	5714	5690	5738	5712	5718	5709	5738	5684	5583	5609	5717	5645	5867	6045	5884	5802	5847	5872	5866	5787	5972	5764	5903	5779	6028	5789	5689	6011	6001	5960	5852	5771	5797	5810	5971	5864
6370	6165	6304	6328	5879	6052	6186	6089	6096	6087	6018	5984	6108	5933	5987	5920	5745	5871	5804	5790	5801	5793	5807	5835	5918	5672	5573	5735	5806	5743	5928	5748	5821	5897	5922	5872	5930	5741	5668	5920	5960	5951	5969	5750	5865	5839	5637	5791	5669	5586
6562	6323	6144	5838	6037	6154	6012	6076	5924	6208	6214	6183	6032	5994	6062	5742	5787	5881	5740	5710	5809	5622	5568	5614	5810	5960	5861	5787	5811	5760	5849	5974	6012	5766	5889	6146	5766	5922	5920	5826	5945	5969	5728	5881	5712	5639	5791	5831	5568	5686
6618	6163	6119	6112	6105	5818	5919	6042	6329	6300	6052	5967	5983	5929	6002	5875	5815	5930	5783	5742	5906	5874	5708	5662	5681	5590	5611	6048	5880	5957	5611	5682	5929	5821	5839	6032	5830	5763	5932	5884	5686	5886	5748	5759	5793	5684	5653	5839	5784	5668
6290	6258	6200	5890	5979	5954	6085	6163	5990	5861	6028	6104	6142	6273	6055	6122	6101	6101	6000	5986	6076	5829	6046	5854	5868	5613	5527	5702	5547	5853	5795	5808	5779	5860	5877	5996	5964	5872	5693	5780	6040	5715	5779	5689	5545	5770	5747	5616	5952	5772
6443	6356	5907	5911	6280	6162	5762	5699	5734	5934	6186	6258	6250	6315	5903	6022	5847	5833	5936	5780	5823	6016	5876	5778	5853	5873	5655	5828	5659	5679	5651	5870	6082	6035	6161	5984	5824	6020	5725	5823	5795	5888	5798	5825	5719	5860	5884	6043	5701	5831
6483	6036	6200	6291	6073	5661	5915	6090	6241	6096	5895	5729	5708	5589	5619	5425	5645	5631	5483	5439	5266	5418	5426	5486	5486	5721	5583	5797	5980	5850	5739	5612	5654	6076	6176	5984	5892	5844	6010	5868	5859	5830	5881	5756	5786	5791	5923	5902	5813	5817
6474	6355	6295	5845	5845	6163	6240	6052	5667	5676	5558	5697	5843	5929	5906	5878	5936	5981	5999	6130	6192	5895	5652	5464	5379	5361	5487	5660	5814	5786	5979	5983	5721	5770	5932	6186	5902	5827	5946	5853	5923	5940	5962	5963	5920	5787	5848	5874	5961	5827
6746	6351	6024	6094	6347	6178	5915	5611	5459	5694	6034	6124	6020	6032	5862	5677	5823	5655	5773	5774	5973	6087	6082	6081	5818	5835	5819	5488	5615	5625	5745	5764	6198	5921	5743	5975	6128	5975	5882	5988	6100	6029	6105	5944	5800	5951	5898	5926	5802	5887
6582	5986	6253	6536	6101	5814	5856	5919	6166	5989	5806	5538	5553	5418	5294	5243	5153	5103	5140	5125	5199	5389	5576	5704	6034	6255	6198	6064	5804	5748	5827	5694	5861	6119	6040	5949	5816	6185	6144	5883	5996	6206	5971	5744	5922	5824	5912	5906	5898	6117
6329	6158	6508	6043	5774	5855	5834	5989	5870	5603	5598	5462	5553	5359	5300	5441	5520	5650	5773	5758	5637	5622	5502	5255	5286	5529	5944	6195	6150	6055	6021	6103	5878	5896	6291	6155	6028	5954	6202	6091	5992	6038	6007	5940	5994	5931	5885	5946	5915	6029
6607	6503	5834	5717	5907	6194	6035	5543	5442	5671	5615	5651	5545	5628	5543	5689	5830	5968	6213	6222	6522	6476	6544	6116	5743	5555	5796	5753	5789	6075	6189	6017	5996	5851	5815	6090	6132	5979	5873	6171	6080	6012	6069	5953	5896	5989	5950	6037	6189	5930
6578	5997	5773	6089	6232	5778	5573	5594	5712	5860	5642	5590	5576	5599	5438	5508	5538	5815	5748	5960	6055	6412	6480	6382	6796	6491	6104	5889	5696	5957	6117	6070	6143	5911	5899	5771	6228	6098	5594	6000	6000	5901	5825	6112	6043	5885	5929	5685	5860	5879
6283	5837	6132	6253	5862	5533	5610	5596	5756	5448	5628	5726	5862	5796	5591	5469	5283	5362	5343	5257	5407	5369	5549	5778	6262	6729	6592	6444	5913	5663	5995	5942	5856	5954	6120	5724	5601	6190	5881	5586	6150	5862	5753	5993	6018	5705	5903	5753	5749	5853
5666	6114	6335	5931	5476	5514	5823	5694	5661	5882	6097	6230	6191	5943	5438	5182	5146	5257	5462	5448	5486	5339	5232	5180	5241	5945	6492	6585	6548	6190	5973	5889	5790	5906	6050	6069	5559	5845	6153	5842	5851	5940	5674	5642	5870	5784	5647	5846	5863	5888
6015	6446	6072	5502	5478	5828	5725	5788	5861	6086	6320	6147	5664	5193	5064	4918	5190	5210	5607	5540	5875	5763	5874	5503	5372	5322	5729	6124	6477	6395	6119	6002	5910	5707	5850	6198	5949	5538	5800	5997	5596	5750	5928	5771	5794	5919	5696	5750	5666	5862
6470	6420	5461	5558	5782	5940	5774	5877	6327	6371	5886	5288	5057	4865	5078	5319	5484	5909	6024	6038	6056	6394	6230	6062	5773	5619	5445	5660	5931	6378	6459	6132	6049	5672	5553	5820	6012	5652	5407	6071	5730	5551	5865	5807	5830	5802	5808	5507	5615	5549
6578	5778	5409	5785	6030	5929	5731	6145	6204	5626	5195	5080	5426	5778	6319	6588	6859	6968	6858	6500	6581	6494	6425	6314	6124	6057	5760	5611	5496	5944	6227	6243	6027	5928	5664	5597	5840	5869	5413	5687	5927	5809	5867	5816	5755	5530	5644	5369	5779	5531
6434	5420	5597	6041	5908	5845	5917	5995	5543	5149	5321	5836	6528	7313	7544	7755	7458	7504	7120	7117	6876	6722	6429	6422	6156	6385	6247	6056	5787	5767	5947	6128	6190	5972	5758	5458	5621	5873	5423	5397	6067	5790	5701	5718	5673	5338	5720	5471	5581	5406
6091	5472	6059	6147	6004	5889	5716	5608	5240	5412	6149	6979	7771	8047	7921	7520	7049	6826	6423	6568	6559	6711	6442	6470	6226	6272	6286	6430	6037	5676	5653	5960	6075	6056	5906	5625	5543	5807	5543	5271	5739	5879	5627	5648	5679	5411	5629	5479	5380	5566
5764	5834	6230	6375	5858	5692	5464	5267	5536	6157	7205	8119	8002	7735	6942	6212	5603	5371	5399	5495	5770	6075	6209	6473	6087	6130	6273	6247	6039	5846	5496	5808	6041	6082	6059	5707	5416	5760	5840	5369	5555	5758	5596	5478	5673	5607	5395	5490	5373	5636
5795	6293	6431	6003	5662	5713	5297	5457	5706	7072	7617	8040	7445	6273	5335	4484	4104	3965	4078	4293	4536	5231	5848	5994	6361	6237	6174	6286	6060	5828	5591	5319	5849	6060	6003	5757	5489	5653	5865	5545	5367	5906	5605	5564	5611	5603	5497	5511	5306	5586
5936	6463	6560	5936	5516	5596	5390	5652	6412	7355	7879	7009	5940	4805	3939	3485	3266	3368	3448	3565	3838	4299	5004	5492	6292	6194	6051	5922	5966	5925	5812	5390	5559	6063	6082	5827	5623	5520	5874	5719	5366	5686	5531	5556	5528	5565	5409	5552	5484	5466
6079	6615	6320	5669	5508	5491	5552	6079	6954	7559	7004	5919	4614	3721	3176	3049	3184	3390	3236	3444	3373	3618	4214	4962	5825	6203	6077	6076	5834	5888	5791	5477	5427	5891	5955	5802	5467	5525	6026	5756	5392	5631	5744	5411	5694	5638	5512	5492	5378	5539
6284	6601	6351	5714	5414	5676	5901	6493	7221	7042	6277	5038	3799	3125	2966	3342	3636	3836	3815	3475	3513	3360	3817	4359	5428	5895	6206	5958	5824	5767	5735	5431	5214	5680	6015	5839	5596	5693	5933	5923	5426	5558	5596	5420	5723	5645	5437	5599	5572	5434
6500	6579	6212	5627	5579	5641	6002	6542	7060	6734	5569	4371	3367	3055	3384	3921	4345	4557	4448	4170	3615	3506	3357	4066	4780	5724	6259	6129	5895	5679	5735	5285	5133	5639	5960	5809	5697	5689	5849	5968	5549	5529	5616	5420	5553	5664	5548	5545	5544	5442
6484	6643	6161	5572	5646	5827	6232	6769	6705	6451	5173	4085	3390	3190	3623	4398	4911	5162	5019	4520	4139	3534	3268	3837	4698	5608	6340	6346	5973	5623	5696	5394	5406	5678	6083	5816	5762	5832	5899	5823	5516	5629	5825	5588	5716	5489	5602	5519	5678	5422
6581	6620	6165	5641	5666	6111	6255	6746	6645	6067	5054	3940	3346	3279	3748	4647	5133	5435	5321	4909	4299	3728	3247	3723	4476	5660	6480	6577	6089	5618	5483	5468	5264	5488	6248	5747	5673	5925	5888	5674	5600	5655	5731	5535	5626	5551	5498	5607	5493	5334
6580	6613	6194	5515	5768	6181	6335	6445	6598	6094	5190	4062	3312	3457	3835	4461	5069	5261	5325	4821	4217	3471	3208	3480	4415	5708	6620	6668	6122	5629	5557	5417	5252	5671	6119	5796	5485	5831	6035	5739	5690	5665	5729	5539	5600	5840	5585	5498	5493	5476
6427	6674	6247	5610	5602	6119	6261	6592	6482	6032	5150	4168	3552	3404	3698	4233	4722	5038	4968	4538	3828	3353	3165	3576	4547	5960	6737	6682	5978	5627	5382	5405	5112	5669	6050	5651	5464	5811	6031	5699	5766	5610	5729	5398	5654	5668	5619	5494	5517	5448
6327	6447	6210	5571	5425	5999	6381	6445	6375	6181	5360	4457	3706	3473	3451	3752	4065	4268	4305	3837	3424	3117	3113	3696	4933	6254	7096	6632	6153	5481	5392	5399	5112	5763	6102	5449	5138	5806	5804	5652	5716	5643	5736	5526	5643	5529	5598	5648	5357	5707
5895	6080	6206	5359	5416	5707	6180	6406	6381	6184	5667	4937	4186	3629	3417	3273	3512	3578	3452	3326	3026	2790	3272	4237	5538	6758	7112	6660	5743	5436	5497	5249	5187	5738	6117	5171	5255	5996	5569	5356	5732	5683	5607	5617	5782	5656	5610	5523	5518	5585
5919	5938	6083	5495	5079	5425	5882	6272	6371	6169	5905	5401	4718	3898	3433	3273	3172	3190	3009	2906	2929	3192	3988	5052	6270	7276	7124	6338	5467	5365	5460	5285	5224	5947	5820	5101	5371	5843	5417	5423	5760	5551	5626	5563	5771	5469	5654	5448	5568	5665
5971	5844	5950	5809	5057	5392	5695	6090	6321	6251	6174	5945	5274	4693	4162	3689	3368	3093	3114	3116	3471	4161	5117	6293	6969	7484	6895	5827	5250	5246	5212	5271	5468	5962	5302	5042	5757	5815	5233	5586	5575	5570	5539	5385	5768	5467	5767	5488	5645	5564
5972	5785	5991	5861	5327	5111	5730	6011	6208	6142	6224	6210	5984	5610	5057	4730	4192	4130	4096	4329	4803	5550	6404	7319	7407	7328	6125	5463	5069	5320	5282	5441	5693	5820	5037	5073	5852	5660	5206	5490	5565	5583	5701	5592	5620	5298	5722	5410	5703	5368
5964	5627	5913	5991	5522	5297	5470	5879	6189	6186	6412	6470	6293	6362	6051	5806	5588	5479	5614	5909	6478	7096	7511	7512	7134	6434	5320	5050	5194	5492	5457	5536	5847	5524	4846	5238	5938	5302	5082	5578	5508	5621	5527	5483	5543	5620	5592	5632	5687	5429
5795	5709	5793	5907	5834	5398	5289	5552	6143	6312	6354	6236	6291	6408	6553	6548	6606	6836	7058	7091	7498	7815	7731	7057	6123	5304	4793	5104	5378	5602	5590	5812	5740	5139	4962	5769	5838	5008	5382	5756	5358	5744	5489	5606	5526	5544	5600	5594	5649	5581
5475	5760	5567	5903	6112	5705	5276	5441	5739	6129	6429	6456	6073	6249	6518	6784	6770	6802	7129	7244	7240	6949	6659	5773	5044	4668	4738	5352	5728	5706	5684	5742	5377	4909	5321	5786	5372	5016	5635	5533	5300	5664	5483	5535	5372	5635	5311	5723	5575	5600
5437	5578	5584	5763	5909	6122	5662	5185	5418	5825	6037	6251	6249	6227	6059	6135	6218	6230	6392	6267	5993	5620	5093	4740	4547	4905	5381	5825	5774	5698	5737	5488	5133	5051	5780	5660	5014	5364	5768	5229	5504	5519	5479	5476	5372	5737	5517	5680	5532	5770
5529	5349	5668	5625	5693	6019	6109	5686	5287	5422	5644	6043	6128	6150	6008	6090	5791	5640	5483	5441	5089	4757	4634	4736	5112	5453	5984	5962	5698	5596	5591	5248	5130	5532	5982	5323	5100	5732	5427	5197	5565	5473	5550	5588	5588	5640	5583	5691	5540	5622
5876	5303	5494	5568	5661	5923	6208	6256	5801	5266	5279	5407	5746	5985	6251	6169	5771	5711	5557	5258	5107	4985	5205	5578	5828	5871	5894	5750	5456	5473	5274	5240	5552	5942	5599	5123	5388	5648	5195	5452	5629	5374	5597	5386	5665	5493	5719	5570	5760	5556
5740	5637	5327	5477	5318	5458	6028	6408	6354	5952	5263	5192	5209	5453	5682	5962	5979	5725	5788	5620	5495	5640	5732	5929	5806	5765	5614	5448	5463	5413	5253	5518	6008	5835	5085	5190	5640	5363	5366	5830	5539	5636	5614	5548	5541	5480	5796	5638	5723	5455
5433	5622	5576	5472	5338	5470	5575	5940	6133	6294	6021	5654	5354	5350	5302	5614	5600	5805	5440	5553	5611	5680	5715	5537	5609	5524	5381	5417	5367	5407	5588	5780	5748	5126	5257	5670	5455	5198	5513	5646	5503	5576	5524	5777	5459	5641	5631	5853	5579	5585
5282	5266	5756	5659	5662	5703	5540	5341	5593	5868	6166	6317	6307	6071	5882	5819	5728	5651	5658	5600	5592	5620	5651	5478	5571	5426	5425	5301	5447	5580	5984	5800	5332	5189	5804	5622	5154	5421	5643	5571	5659	5496	5744	5493	5606	5737	5442	5643	5519	5883
5626	5274	5255	5576	5626	5690	5867	5649	5283	5059	5172	5671	6104	6349	6638	6343	6530	6232	6269	5980	5910	5768	5731	5555	5429	5406	5447	5567	5776	5931	5621	5420	5248	5692	5744	5281	5273	5513	5457	5434	5511	5641	5587	5639	5863	5523	5847	5724	5614	5674
5758	5308	5339	5177	5412	5637	5794	5804	5748	5452	5132	5054	5142	5453	5657	5781	6072	5772	5890	5602	5329	5331	5333	5234	5419	5656	5756	5787	5830	5480	5512	5412	5840	5780	5372	5340	5624	5528	5403	5537	5794	5696	5676	5644	5628	5572	5679	5524	5689	5611
5540	5514	5388	5280	5269	5410	5501	5651	5739	5857	5776	5658	5260	5085	4919	5085	5137	5106	5135	5313	4998	5247	5199	5409	5449	5772	5740	5618	5520	5323	5758	5909	5792	5292	5286	5632	5575	5616	5386	5603	5711	5670	5674	5822	5629	5734	5533	5818	5734	5680
5411	5298	5354	5379	5481	5196	5320	5211	5330	5566	5738	5826	5918	5850	5759	5626	5672	5672	5537	5531	5525	5687	5731	5514	5583	5573	5564	5383	5601	5761	5988	5929	5444	5428	5908	5749	5416	5632	5794	5704	5616	5727	5751	5616	5748	5700	5825	5998	5813	5649
5724	5373	5295	5360	5462	5407	5285	5278	5296	5193	5191	5363	5522	5726	5877	5945	5864	5930	5862	5954	5639	5575	5288	5330	5083	5356	5407	5567	5900	5825	5536	5498	5701	5834	5736	5520	5629	5812	5672	5413	5659	5909	5622	5913	5828	5684	5980	5786	5876	5831
5755	5666	5464	5442	5281	5446	5529	5318	5319	5388	5385	5298	5305	5185	5311	5277	5167	5248	5198	5219	4983	5136	5073	5367	5644	5638	5852	5791	5552	5433	5650	5897	6104	5743	5533	5654	5840	5761	5520	5714	5931	5558	5823	5929	5660	5869	5699	5659	5865	5564
5884	5626	5622	5585	5315	5292	5421	5275	5312	5494	5444	5435	5599	5521	5517	5320	5479	5287	5387	5539	5510	5533	5708	5585	5562	5501	5419	5470	5463	5869	5925	5953	5564	5669	5859	5956	5589	5481	5771	5899	5596	5902	5956	5690	5865	5954	5814	5882	5755	5763
5833	5660	5710	5823	5839	5513	5469	5250	5357	5330	5319	5306	5422	5555	5460	5523	5452	5601	5758	5683	5559	5555	5321	5476	5323	5419	5515	5818	5966	5777	5599	5399	5825	5923	5999	5783	5703	5879	5681	5532	5641	5941	5608	5941	6151	5750	6242	5963	5965	5855
6133	5795	5751	5664	5690	5550	5484	5378	5355	5232	5361	5335	5340	5350	5159	5363	5315	5506	5533	5377	5361	5475	5351	5425	5409	5502	5683	5598	5575	5439	5545	5692	5874	5638	5494	5851	5920	5793	5587	5652	5835	5582	5872	5841	5784	5984	5791	5895	5932	5885
5937	5783	5648	5861	5514	5611	5640	5633	5576	5497	5420	5176	5132	5192	5239	5483	5165	5426	5361	5359	5297	5393	5492	5440	5361	5432	5354	5612	5633	5913	5768	5561	5436	5739	5779	5891	5673	5800	5855	5694	5620	5933	6101	5746	6228	6042	5942	5959	5813	6047
5900	5574	5524	5730	5778	5713	5624	5406	5420	5392	5487	5411	5383	5322	5519	5407	5476	5441	5581	5664	5545	5646	5550	5376	5524	5378	5466	5520	5623	5518	5572	5457	5740	5767	5770	5722	6000	5994	5739	5738	5783	6005	5816	6161	5932	5995	6093	5833	5964	5893
5960	5671	5581	5449	5572	5605	5861	5557	5692	5479	5431	5062	5222	5193	5211	5354	5373	5357	5380	5459	5563	5393	5382	5266	5361	5210	5431	5412	5653	5660	5739	5579	5588	5620	5738	5896	5814	5666	6018	5879	5803	5631	5961	5821	6006	5960	5865	6012	5801	5895
5861	5641	5664	5674	5604	5610	5644	5714	5638	5658	5567	5458	5263	5296	5295	5300	5291	5300	5355	5415	5552	5521	5508	5552	5370	5628	5597	5355	5490	5617	5586	5581	5763	5625	5845	5820	5775	5919	5833	5631	5654	5910	5607	5765	6078	5958	6130	5817	5930	5780
6053	5701	5639	5757	5822	5744	5823	5613	5617	5485	5526	5466	5497	5416	5490	5540	5765	5482	5739	5683	5642	5596	5571	5416	5446	5481	5463	5546	5632	5622	5616	5737	5545	5658	5793	5676	5732	5713	5677	5672	5558	5519	5721	5760	5784	6054	5829	6002	5895	5922
5709	5714	5936	5695	5657	5554	5545	5714	5768	5800	5882	5697	5421	5345	5247	5275	5463	5237	5225	5401	5291	5437	5525	5670	5804	5962	5795	5513	5498	5429	5596	5535	5617	5541	5558	5688	5693	5877	5804	5629	5605	5848	5687	5565	5838	5843	5841	5802	5796	5760
5970	5717	5819	5797	5753	5736	5621	5594	5558	5476	5662	5653	5745	5755	5672	5764	5949	5642	5920	5735	5827	5783	5897	5661	5621	5532	5699	5477	5648	5658	5753	5621	5765	5523	5716	5748	5831	5745	5790	5815	5709	5689	5635	5669	5629	5799	5826	5807	5893	5909
5781	5881	5892	5906	5570	5542	5806	5697	5814	5845	5720	5610	5538	5430	5491	5400	5407	5400	5472	5461	5394	5552	5449	5816	5968	5777	5879	5707	5501	5583	5526	5738	5732	5807	5813	5730	5821	5686	5989	5771	5575	5669	5703	5700	5701	5814	5966	5888	5826	5854
5700	5705	5770	5878	5933	5706	5655	5562	5557	5688	5642	5733	5693	5806	5679	5634	5857	5676	5771	5954	5828	5858	5833	5786	5618	5564	5552	5654	5732	5791	5739	5628	5638	5763	5950	6017	5789	5842	5966	5760	5620	5651	5524	5728	5665	5796	6014	5891	5954	5691
5857	5670	5831	5722	5698	5678	5561	5621	5627	5769	5710	5716	5774	5792	5696	5765	5681	5695	5767	5662	5852	5773	5876	5931	5975	5917	5898	5683	5578	5731	5654	5861	5875	5908	5846	5768	5923	5779	5949	5873	5819	5669	5729	5429	5886	5829	5966	6133	5903	5745
5859	5512	5619	5679	5737	5611	5481	5429	5408	5530	5692	5692	5764	5652	5644	5708	5898	5755	5852	6073	6079	5972	6026	5920	5995	5828	5694	5855	5928	5972	5821	5932	5766	5866	5864	5903	5798	5719	5808	5835	5854	5709	5623	5769	5726	5823	5964	5986	5916	5867
5752	5709	5821	5838	5598	5494	5701	5522	5388	5441	5688	5706	5554	5709	5648	5772	5807	5891	5927	5952	5996	6151	6049	6173	6166	6152	5989	5789	6091	5936	5835	5977	5848	5886	5908	5925	5930	5729	5951	5931	5672	5759	5698	5800	5757	5697	5826	6041	5930	5972
5904	5664	5630	5689	5610	5494	5486	5372	5452	5509	5679	5655	5866	5785	5704	5695	5995	5810	5863	6084	6043	5997	6206	6091	6004	6114	6167	5957	6133	5929	5720	5734	5928	5897	6071	5830	5808	5987	5909	5781	5754	5780	5742	5772	5771	5762	5859	5892	6004	6133
5822	5596	5712	5537	5489	5502	5349	5415	5362	5385	5488	5543	5526	5552	5618	5712	5816	5897	5921	6029	6110	6225	6196	6076	5991	6067	6076	5873	5902	6039	5980	5943	5868	5960	5998	5973	5915	5817	6043	5927	5735	5738	5831	5625	5939	5924	5803	5904	6145	5969
5682	5469	5430	5634	5488	5343	5342	5336	5284	5309	5332	5530	5508	5649	5762	5916	5983	5885	5770	5886	6241	6381	6149	6102	6090	6087	6018	5877	6005	6181	5893	5817	6039	6031	5960	5897	5960	5870	6032	6081	5970	6020	5877	5800	5854	6113	5822	5826	5893	6065
5744	5629	5597	5352	5311	5374	5222	5247	5419	5277	5437	5395	5469	5466	5268	5461	5604	5692	5739	5826	5789	6042	5877	6066	6010	5923	5972	5820	5879	5931	6025	6116	5935	5930	6060	5951	6138	6042	6003	6011	6014	6068	5729	5913	5766	5908	5834	5865	6025	5865
5677	5557	5702	5532	5519	5502	5446	5191	5170	5384	5206	5301	5397	5407	5516	5483	5672	5708	5860	5882	5808	5905	5896	5805	5700	5794	5909	5818	5735	5871	5832	5738	6003	6052	5985	5943	5957	5916	6034	5919	5831	5751	5855	5808	5670	5704	5674	5835	5868	5807
5640	5574	5626	5629	5387	5364	5255	5327	5137	5271	5349	5345	5326	5441	5481	5608	5538	5584	5621	5799	5843	5965	6011	5884	5788	5754	5843	5666	5706	5798	5909	5787	5746	5769	5927	5985	6046	5860	5750	5801	5829	5621	5774	5658	5757	5775	5623	5644	5724	5757
5918	5704	5575	5507	5503	5417	5449	5251	5380	5429	5297	5397	5308	5354	5426	5339	5582	5473	5671	5556	5705	5703	5797	5802	6034	5930	5763	5645	5698	5672	5631	5639	5732	5601	5808	5728	5889	5790	5807	5638	5754	5540	5795	5643	5626	5528	5649	5588	5603	5676
5872	5599	5727	5617	5569	5638	5532	5324	5204	5360	5248	5234	5325	5366	5495	5549	5404	5518	5573	5537	5671	5724	5771	5689	5868	5611	5645	5560	5593	5405	5535	5537	5593	5639	5739	5515	5561	5842	5640	5766	5611	5648	5605	5449	5639	5489	5486	5649	5679	5578
5809	5615	5800	5806	5596	5502	5461	5245	5468	5354	5288	5196	5241	5288	5432	5569	5432	5512	5461	5603	5724	5767	5794	5955	5712	5574	5619	5403	5644	5526	5467	5587	5569	5653	5499	5500	5484	5517	5606	5567	5513	5653	5429	5435	5519	5467	5557	5565	5536	5414
5940	5803	5756	5817	5633	5599	5476	5382	5271	5224	5235	5118	5363	5235	5407	5398	5515	5409	5465	5429	5417	5433	5551	5732	5728	5566	5452	5356	5327	5276	5426	5522	5543	5549	5448	5509	5398	5414	5553	5481	5513	5336	5456	5415	5380	5304	5587	5402	5496	5390
5953	5792	5820	5682	5725	5658	5574	5494	5370	5503	5236	5318	5204	5423	5456	5446	5607	5577	5298	5462	5277	5442	5418	5386	5544	5700	5441	5324	5253	5218	5264	5194	5379	5361	5450	5226	5345	5457	5464	5432	5481	5441	5347	5335	5415	5281	5338	5328	5355	5368
5914	5841	5890	5671	5827	5744	5504	5565	5545	5341	5505	5489	5348	5442	5379	5461	5369	5448	5490	5503	5610	5555	5557	5398	5497	5618	5465	5344	5412	5395	5250	5211	5277	5270	5262	5188	5215	5228	5318	5265	5357	5174	5242	5154	5333	5327	5454	5404	5579	5406
5934	5948	5848	5932	5926	5723	5674	5668	5443	5457	5442	5234	5284	5358	5368	5508	5486	5411	5576	5538	5364	5382	5547	5498	5445	5470	5445	5268	5382	5240	5250	5249	5209	5441	5165	5223	5312	5296	5272	5395	5275	5350	5490	5194	5241	5286	5357	5375	5396	5463
5856	5778	5949	5894	5708	5700	5863	5597	5388	5394	5198	5278	5414	5453	5535	5701	5520	5500	5471	5448	5515	5382	5339	5350	5431	5381	5195	5434	5232	5316	5308	5237	5454	5392	5176	5236	5460	5389	5447	5529	5495	5307	5411	5206	5241	5519	5520	5458	5615	5338
5793	5728	5731	5711	5742	5769	5476	5481	5598	5397	5471	5343	5574	5482	5584	5540	5681	5741	5669	5566	5693	5573	5661	5439	5302	5557	5371	5415	5314	5462	5394	5414	5329	5321	5287	5267	5416	5482	5354	5452	5505	5409	5412	5359	5305	5450	5513	5660	5795	5580
5818	5470	5580	5703	5644	5555	5455	5466	5396	5412	5386	5390	5552	5700	5557	5717	5691	5627	5713	5669	5771	5651	5640	5578	5735	5531	5440	5449	5501	5587	5460	5698	5503	5424	5402	5505	5541	5710	5624	5434	5546	5496	5412	5340	5578	5449	5600	5585	5641	5603
5651	5585	5557	5464	5397	5482	5681	5397	5437	5312	5518	5444	5589	5465	5557	5659	5768	5626	5782	5722	5661	5821	5731	5673	5714	5707	5457	5531	5611	5544	5709	5591	5531	5529	5431	5398	5610	5615	5670	5737	5634	5531	5421	5368	5561	5582	5655	5640	5669	5625
5682	5466	5563	5388	5600	5525	5519	5473	5384	5180	5388	5462	5482	5581	5709	5592	5778	5638	5693	5594	5696	5724	5814	5534	5495	5574	5549	5679	5573	5647	5595	5679	5738	5637	5580	5735	5607	5738	5823	5742	5682	5584	5561	5538	5465	5750	5573	5686	5644	5609
5546	5447	5529	5292	5396	5453	5221	5425	5531	5315	5366	5436	5521	5534	5672	5806	5474	5691	5577	5699	5741	5823	5678	5662	5697	5610	5717	5674	5607	5784	5614	5590	5702	5721	5626	5545	5777	5800	5653	5965	5715	5674	5522	5763	5655	5568	5671	5621	5533	5511
5634	5185	5405	5423	5547	5386	5353	5357	5258	5129	5255	5425	5456	5547	5701	5574	5711	5603	5810	5679	5818	5728	5656	5699	5589	5570	5653	5637	5737	5671	5659	5517	5624	5722	5636	5710	5867	5741	5996	5708	5752	5594	5542	5454	5668	5629	5656	5543	5470	5440
5471	5317	5408	5391	5354	5074	5183	5234	5181	5289	5113	5176	5504	5579	5500	5530	5538	5674	5656	5689	5611	5665	5623	5551	5678	5623	5588	5709	5676	5688	5695	5700	5666	5479	5699	5736	5615	5692	5654	5560	5727	5465	5404	5541	5490	5516	5454	5479	5517	5438
5629	5471	5547	5372	5319	5215	5165	5211	5180	5081	5212	5191	5287	5215	5248	5436	5575	5667	5617	5466	5408	5493	5460	5535	5686	5663	5583	5629	5609	5719	5533	5587	5590	5548	5570	5580	5646	5721	5649	5566	5559	5487	5285	5406	5454	5579	5415	5410	5426	5421
5479	5451	5377	5376	5475	5288	5356	5085	5179	5064	5178	5080	5036	5202	5436	5401	5505	5636	5623	5475	5444	5295	5383	5504	5610	5423	5485	5466	5436	5317	5427	5609	5520	5523	5426	5470	5491	5645	5640	5712	5336	5424	5318	5318	5502	5549	5532	5230	5391	5465
5673	5408	5588	5449	5332	5415	5240	5187	5176	5122	5183	5247	5204	5335	5392	5440	5478	5533	5299	5363	5344	5225	5368	5603	5463	5334	5422	5233	5267	5181	5396	5387	5344	5486	5409	5433	5435	5535	5568	5417	5135	5284	5158	5224	5316	5270	5292	5292	5337	5224
5560	5357	5499	5547	5497	5328	5315	5096	5217	5133	5155	5241	5193	5188	5350	5538	5445	5429	5358	5368	5300	5225	5342	5377	5290	5342	5211	5301	5003	4977	5130	5260	5308	5356	5422	5452	5273	5336	5305	5260	5145	5078	5169	5265	5183	5210	5208	5129	5170	5023
5536	5486	5653	5494	5488	5515	5640	5347	5187	5199	5226	5312	5358	5399	5509	5322	5432	5380	5401	5105	5248	5169	5281	5303	5114	5205	5149	5035	5098	4997	5138	5191	5310	5368	5264	5100	5190	5080	5162	5115	5060	4885	5162	5088	5008	5028	5108	5024	5180	4872
5653	5456	5530	5614	5575	5553	5541	5461	5364	5490	5351	5407	5524	5521	5455	5549	5575	5377	5292	5251	5052	5366	5234	5308	5258	5039	4965	4891	4930	5112	5044	5116	5296	5272	5219	5234	5022	5031	5059	5160	5013	5026	5053	5092	5020	5193	5002	5062	5101	4838
5463	5346	5720	5709	5518	5611	5432	5593	5532	5519	5597	5479	5590	5648	5691	5608	5610	5463	5340	5307	5193	5381	5252	5377	5392	5092	5165	4977	4883	4950	5063	5168	5222	5256	5142	5041	4968	4991	5009	4987	4971	4922	5164	5081	5058	4958	5131	5099	4822	5015
5328	5404	5573	5470	5496	5598	5456	5519	5545	5503	5705	5520	5777	5644	5578	5686	5592	5294	5273	5341	5442	5367	5497	5323	5292	5289	5294	4939	5145	4936	5139	5261	5328	5358	5319	5004	5167	5160	4955	5050	5106	5047	5153	5050	5017	5135	4920	5069	5099	5208
5626	5374	5452	5306	5553	5532	5527	5362	5570	5651	5424	5514	5651	5763	5716	5759	5600	5473	5344	5436	5433	5424	5381	5324	5334	5254	5190	5216	5244	5372	5314	5151	5383	5348	5520	5274	5218	5076	4965	5021	5089	5095	5080	5180	4972	5050	4963	5017	5204	5133
5533	5489	5343	5302	5502	5399	5390	5528	5573	5682	5608	5621	5706	5808	5793	5719	5528	5505	5371	5456	5593	5533	5574	5462	5189	5253	5191	5204	5254	5219	5286	5354	5352	5357	5286	5365	5174	5053	5115	5196	5070	5114	5241	5196	5133	5078	5125	5032	5140	5312
5436	5350	5342	5455	5294	5536	5380	5503	5678	5743	5643	5624	5809	5799	5796	5665	5814	5502	5480	5609	5609	5587	5424	5562	5431	5420	5265	5255	5352	5219	5507	5389	5399	5227	5266	5185	5192	5114	5117	5118	4938	5060	5153	5155	5152	5208	5103	5043	5303	5353
5324	5253	5314	5266	5278	5331	5438	5452	5385	5603	5594	5564	5501	5754	5750	5801	5625	5670	5534	5608	5598	5520	5523	5533	5440	5243	5370	5309	5357	5313	5351	5549	5493	5418	5207	5218	5154	5133	5046	5005	5121	5005	5011	5078	5084	5283	5248	5155	5279	5247
5392	5215	5297	5325	5262	5309	5324	5260	5500	5488	5577	5638	5560	5599	5657	5677	5561	5470	5529	5614	5527	5508	5428	5354	5292	5374	5429	5319	5414	5482	5440	5342	5464	5280	5333	5119	5048	5195	5099	5026	5000	4928	5081	4976	5075	5079	5206	5053	5191	5262
5369	5353	5366	5263	5380	5198	5246	5451	5474	5516	5502	5631	5636	5644	5646	5595	5615	5478	5381	5419	5473	5252	5287	5407	5309	5379	5326	5349	5469	5357	5272	5297	5376	5175	5269	5112	5001	5075	5026	4991	4882	4968	5097	5052	5025	5293	5184	5061	5189	5251
5620	5380	5317	5350	5280	5350	5342	5380	5355	5285	5432	5465	5739	5711	5629	5660	5585	5150	5347	5375	5429	5382	5314	5171	5392	5310	5275	5372	5481	5333	5390	5206	5328	5197	5147	4950	4847	5072	5134	5008	5020	5082	5182	5100	5176	5240	5141	5217	5138	5089
5498	5346	5403	5401	5425	5312	5414	5275	5308	5216	5453	5617	5594	5496	5615	5644	5529	5408	5230	5317	5374	5232	5294	5260	5359	5282	5387	5291	5345	5455	5320	5248	5359	5124	4991	4811	4890	5008	4903	4896	4944	4969	5095	5208	5236	5200	5128	5252	5121	5047
5580	5557	5430	5369	5254	5380	5324	5196	5243	5435	5420	5787	5583	5713	5602	5472	5550	5305	5293	5302	5357	5247	5468	5265	5333	5325	5495	5229	5411	5327	5332	5258	5159	5085	4961	4891	4868	4993	4911	5031	4950	4977	4980	5136	5086	5043	5040	5068	5012	4904
5529	5466	5378	5490	5433	5380	5352	5418	5463	5200	5415	5567	5676	5699	5760	5414	5345	5500	5392	5352	5309	5295	5275	5173	5324	5389	5220	5294	5275	5121	5305	5425	4974	5146	4993	4961	4969	5020	4960	4936	5042	4980	5177	5013	5119	5180	5111	5125	5042	5228
5440	5335	5383	5549	5590	5497	5426	5311	5537	5529	5548	5580	5535	5747	5679	5417	5396	5506	5457	5313	5423	5233	5454	5343	5201	5371	5255	5215	5364	5304	5279	5306	5148	5106	5019	5136	5001	4962	4848	4991	4956	4857	5018	5098	5048	5122	5253	5017	5211	5295
5752	5460	5490	5368	5421	5426	5352	5398	5654	5390	5419	5525	5477	5534	5395	5409	5410	5269	5279	5330	5313	5272	5385	5394	5440	5394	5381	5457	5245	5206	5207	5192	5127	5071	5068	5164	5093	5075	5043	4980	4939	5040	5005	5144	5124	5189	5241	5197	5138	5170
5636	5441	5387	5398	5464	5528	5525	5483	5577	5348	5395	5216	5377	5417	5475	5356	5404	5257	5160	5343	5264	5456	5330	5453	5296	5447	5191	5224	5281	5332	5301	5183	5263	5109	5045	5131	5157	5217	4962	5010	5067	5088	5149	5299	5194	5152	5247	5086	5122	5180
5512	5442	5443	5349	5642	5461	5332	5532	5607	5443	5294	5339	5308	5390	5189	5459	5298	5137	5094	5287	5184	5299	5455	5225	5335	5364	5322	5420	5317	5260	5300	5220	5214	5105	5175	5181	5095	5190	5126	5081	5120	5000	5162	5263	5288	5239	5150	5186	5124	4994
5603	5363	5336	5436	5480	5578	5410	5538	5520	5425	5342	5302	5247	5328	5352	5106	5256	5153	5254	5155	5390	5406	5260	5287	5393	5288	5060	5283	5165	5299	5316	5236	5160	5148	5121	5218	5188	5157	5253	5138	5233	5179	5134	5274	5297	5168	5211	5140	5172	5011
5602	5428	5426	5522	5675	5587	5383	5555	5496	5560	5348	5311	5246	5190	5091	5290	5157	5308	5187	5187	5317	5326	5176	5192	5183	5043	5254	5332	5334	5224	5167	5213	5144	5188	5203	5194	5232	5174	5269	5204	5202	5069	5198	5271	5191	4978	5024	5135	5098	5054
5611	5452	5642	5545	5560	5545	5613	5519	5461	5352	5347	5408	5279	5359	5256	5196	5177	5245	5271	5016	5184	5114	5337	5299	5210	5165	5217	5186	5157	4965	5014	5197	5134	5145	5238	5145	5131	5131	4993	5155	5116	5150	5238	5093	5096	4945	5080	5053	4930	5089
5527	5446	5417	5708	5600	5604	5551	5537	5345	5324	5401	5311	5366	5396	5363	5474	5239	5153	5229	5251	4998	5242	5243	5333	5224	5216	5258	5216	5080	5085	4999	5010	5163	5073	5140	4986	5024	5267	5176	5415	5144	5113	5089	5144	4933	4802	4779	4770	4934	4965
5516	5506	5512	5656	5584	5575	5491	5547	5409	5432	5404	5524	5355	5493	5331	5381	5204	5372	5390	4996	5086	5160	5082	5145	5165	5117	5187	4969	5073	4966	4966	5137	4936	5071	5022	5171	5087	5283	5171	5103	5302	5110	5064	4996	4938	4789	4863	4821	4804	4884
5544	5456	5515	5543	5396	5430	5480	5447	5468	5454	5440	5385	5399	5289	5436	5290	5285	5248	5190	5152	5099	5006	5196	5209	5280	5213	5077	5131	5177	5109	4972	4893	4979	4871	5030	4973	5234	5203	5203	5200	5278	5203	5075	4968	5162	4829	4851	4869	4896	5002
5643	5478	5592	5535	5406	5362	5217	5274	5475	5368	5208	5281	5476	5346	5347	5352	5315	5281	5127	5204	5248	5209	5224	5172	5147	5221	5227	5258	5150	5192	5086	4979	5051	5189	5224	5040	5085	5121	5234	5231	5274	5219	5260	4991	4902	4906	5132	4870	5015	5051
5723	5430	5504	5416	5364	5257	5168	5222	5206	5265	5422	5379	5314	5277	5252	5317	5329	5285	5168	5317	5295	5155	5140	5215	5209	5265	5220	5302	5195	5228	5150	5054	5128	5092	5091	5267	5326	5201	5198	5169	5147	5257	5327	5046	4852	4839	4980	4894	5107	5273
5713	5498	5375	5235	5347	5232	5200	5190	5139	4956	5107	5279	5245	5377	5214	5217	5170	5293	5123	5285	5368	5479	5250	5342	5214	5338	5380	5413	5249	5136	5207	5104	5111	5279	5299	5329	5442	5305	5159	5263	5381	5219	5083	5044	4958	4954	5020	5019	5038	5163
5653	5594	5292	5353	5297	5180	5074	5174	5280	5092	5097	5225	5314	4999	5142	5235	5106	5178	5049	5205	5394	5348	5244	5304	5332	5254	5280	5255	5132	5251	5243	5202	5178	5111	5300	5374	5267	5261	5317	5395	5352	5366	5206	5168	5055	5096	4982	5075	5119	5439
5670	5286	5261	5258	5110	5122	5172	5107	5014	5053	4981	5117	4965	5038	5056	5169	5059	5156	5216	5362	5226	5441	5364	5314	5163	5345	5354	5367	5497	5231	5220	5264	5223	5278	5321	5315	5296	5351	5358	5356	5277	5223	5245	5319	5099	4953	5014	5155	5315	5192
5381	5258	5291	5178	5171	5173	5047	5298	5247	5189	5128	4996	5053	5059	5059	5061	5183	5162	5338	5391	5405	5285	5405	5217	5247	5323	5405	5467	5293	5293	5304	5125	5380	5408	5371	5274	5298	5273	5252	5221	5428	5166	5174	5247	5250	5123	5191	5092	5258	5494
5545	5329	5359	5387	5315	5395	5345	5325	5226	5152	5091	5111	5021	5038	5162	5232	5094	5305	5353	5446	5340	5229	5212	5288	5120	5293	5309	5293	5458	5309	5223	5274	5234	5232	5295	5204	5206	5249	5432	5365	5293	5357	5218	5267	5230	5134	5168	5391	5307	5407
5534	5322	5266	5323	5415	5215	5188	5202	5207	5198	5220	5275	5216	5182	5327	5272	5355	5338	5294	5377	5228	5322	5235	5131	5269	5123	5275	5268	5363	5289	5307	5091	5189	5217	5105	5088	5291	5058	5139	5268	5207	5334	5230	5286	5250	5348	5230	5275	5476	5293
5572	5306	5226	5343	5284	5322	5176	5178	5278	5404	5203	5264	5242	5294	5399	5359	5374	5216	5405	5269	5316	5280	5066	5062	5201	5282	5294	5412	5448	5345	5268	5161	5131	5082	5203	5102	5204	5331	5135	5404	5287	5431	5197	5383	5192	5397	5354	5414	5434	5365
5408	5202	5311	5087	5195	5209	5299	5240	5301	5330	5300	5376	5394	5370	5543	5419	5550	5421	5524	5401	5305	5229	5143	5101	5170	5299	5359	5509	5374	5352	5387	5187	5218	5219	5341	5459	5266	5323	5242	5389	5361	5320	5458	5348	5389	5435	5386	5372	5438	5458
5279	5265	5119	5061	5044	5126	5143	5138	5197	5338	5320	5314	5334	5499	5661	5396	5657	5729	5524	5535	5370	5176	5069	5039	5289	5392	5458	5463	5504	5321	5257	5261	5398	5207	5421	5524	5426	5322	5409	5288	5259	5269	5364	5412	5514	5406	5392	5532	5452	5393
5202	5068	5092	5150	5046	5089	5163	5164	5197	5094	5298	5256	5301	5433	5539	5401	5457	5520	5464	5567	5390	5124	5180	5163	5299	5184	5179	5351	5623	5450	5422	5427	5468	5402	5437	5358	5410	5335	5338	5411	5384	5327	5261	5438	5460	5355	5410	5356	5480	5341
5211	4990	5107	5175	4985	5160	5023	5025	5115	5116	5137	5263	5359	5463	5388	5405	5395	5443	5400	5246	5227	5162	5245	5123	5161	5183	5341	5394	5553	5399	5244	5376	5256	5398	5443	5419	5494	5367	5535	5217	5533	5419	5415	5373	5353	5302	5363	5323	5582	5498
5256	5230	5249	5353	5121	5101	5036	5205	5317	5374	5364	5519	5448	5285	5377	5346	5391	5343	5246	5124	5193	5134	5270	5177	4989	5247	5373	5391	5347	5291	5186	5274	5347	5535	5367	5558	5482	5540	5399	5506	5486	5499	5393	5238	5367	5544	5445	5562	5651	5553
5386	5357	5326	5345	5275	5010	5328	5168	5222	5411	5233	5305	5191	5440	5479	5282	5135	5163	5358	5120	5137	5178	5108	5329	5263	5255	5147	5360	5332	5272	5257	5373	5345	5393	5506	5566	5417	5367	5487	5476	5565	5528	5547	5560	5419	5478	5523	5658	5564	5623
5390	5329	5476	5573	5486	5303	5398	5170	5263	5352	5345	5281	5081	5269	5380	5267	5282	5199	5222	5064	5048	5043	5180	5263	5297	5451	5168	5369	5244	5324	5466	5518	5449	5484	5621	5686	5552	5663	5571	5532	5306	5311	5573	5562	5492	5533	5613	5778	5646	5545
5386	5318	5517	5422	5422	5475	5211	5226	5265	5252	5325	5366	5331	5305	5395	5221	5199	5221	5319	5163	5147	5316	5276	5422	5312	5307	5223	5235	5366	5235	5470	5428	5469	5401	5605	5552	5733	5532	5658	5428	5526	5385	5463	5475	5687	5464	5705	5577	5710	5741
5504	5501	5396	5573	5424	5438	5537	5395	5217	5367	5409	5265	5358	5259	5379	5236	5287	5178	5237	5234	5242	5552	5285	5461	5468	5316	5234	5226	5276	5196	5389	5333	5424	5418	5455	5655	5824	5844	5656	5687	5688	5594	5573	5644	5595	5834	5671	5773	5765	5952
5123	5352	5408	5432	5582	5398	5223	5284	5369	5182	5246	5386	5472	5272	5348	5239	5371	5259	5296	5203	5467	5480	5370	5500	5351	5506	5386	5292	5338	5197	5268	5361	5404	5446	5740	5534	6006	5880	5807	5750	5799	5709	5643	5857	5724	5869	5915	5804	5959	5749
5359	5228	5319	5344	5274	5223	5125	5272	5094	5100	5240	5210	5197	5130	5112	5038	5192	5215	5344	5168	5420	5429	5529	5546	5419	5378	5379	5493	5435	5505	5372	5432	5454	5560	5735	5758	5864	5981	5866	5861	5671	5728	5728	5892	5786	5895	5858	5914	5713	5887
5392	5161	5162	5010	5239	5184	5158	5121	5087	5128	5027	5019	5232	5243	5260	5189	5399	5341	5249	5335	5394	5473	5501	5416	5493	5567	5614	5680	5722	5582	5647	5573	5595	5879	5823	5725	5786	5767	5792	5826	5583	5731	5715	5815	5834	6098	5889	5772	5947	5698
5363	5320	5227	5267	5094	5285	5236	5113	5024	4942	5139	5190	5309	5208	5304	5422	5263	5308	5233	5303	5484	5448	5577	5466	5556	5531	5575	5801	5727	5633	5670	5684	5745	5588	5620	5783	5886	5971	5770	5737	5662	5637	5707	5793	6025	6103	6036	6062	5852	5668
5345	5294	5259	5337	5200	5067	5078	4997	5104	4984	5127	5102	5010	5381	5226	5251	5385	5192	5197	5308	5360	5334	5364	5310	5581	5536	5606	5616	5772	5721	5612	5598	5610	5593	5741	5763	5784	5754	5734	5636	5603	5565	5695	5915	5883	6124	5875	5771	5655	5639
5422	5490	5356	5158	5159	5234	5044	4988	5034	5006	5070	5105	5206	5336	5399	5350	5296	5325	5266	5301	5264	5249	5253	5398	5400	5574	5487	5586	5507	5519	5409	5530	5521	5677	5545	5567	5704	5680	5799	5555	5527	5550	5691	5689	5706	5824	5648	5596	5635	5623
5532	5472	5297	5320	5123	5112	5012	5062	5031	5005	5132	5189	5302	5428	5279	5484	5247	5190	5187	5261	5184	5333	5246	5253	5331	5370	5547	5575	5454	5473	5558	5518	5595	5553	5555	5580	5706	5672	5597	5580	5525	5690	5789	5608	5882	5816	5694	5695	5578	5612
5315	5236	5288	5062	5086	5060	5082	5080	5151	5278	5359	5516	5300	5382	5386	5315	5418	5337	5365	5363	5309	5356	5287	5103	5406	5335	5422	5435	5680	5506	5721	5654	5568	5709	5687	5694	5681	5694	5707	5686	5593	5706	5657	5797	5779	5741	5886	5836	5763	5662
5259	5223	5128	5040	5045	5049	4972	5076	5157	5286	5185	5504	5426	5514	5445	5478	5470	5292	5291	5298	5475	5420	5303	5294	5496	5449	5388	5410	5534	5741	5707	5776	5843	5778	5683	5673	5643	5781	5665	5536	5731	5701	5754	5668	5784	5756	5774	5702	5605	5707
5219	4989	4984	5069	5004	5028	4892	5040	5172	5264	5502	5424	5452	5497	5418	5360	5436	5429	5475	5348	5427	5326	5355	5546	5450	5316	5349	5708	5724	5906	5782	5771	5912	5681	5697	5614	5671	5704	5601	5850	5779	5754	5775	5774	5812	5887	5856	5635	5808	5739
5136	4879	4846	4887	4866	4968	4898	4993	5152	5162	5277	5370	5422	5284	5382	5406	5320	5426	5220	5310	5378	5363	5403	5466	5582	5513	5760	5597	5690	5910	5744	5766	5895	5719	5746	5517	5799	5765	5609	5797	5787	5743	5753	5749	5843	5839	5773	5645	5621	5646
5178	4997	4867	4863	4880	4913	4932	5148	5128	5292	4993	5394	5374	5180	5258	5305	5275	5342	5218	5235	5330	5442	5437	5476	5639	5506	5541	5690	5616	5690	5657	5845	5901	5811	5728	5683	5634	5788	5721	5771	5766	5853	5883	5952	5825	5729	5849	5798	5700	5696
5052	4974	4971	4872	4851	4865	4973	4972	5204	5125	5128	5205	5076	5308	5218	5393	5201	5119	5168	5108	5257	5398	5616	5569	5658	5672	5546	5593	5551	5612	5858	5780	5763	5714	5787	5820	5680	5740	5704	5763	5808	5699	5916	5835	5654	5920	5861	5592	5707	5589
5054	5266	5181	5134	5094	5073	5091	5097	5082	5057	5023	5174	5094	5066	5171	5016	5019	4990	5097	5119	5395	5330	5342	5417	5653	5761	5509	5538	5726	5805	5751	5821	5631	5628	5473	5655	5537	5747	5630	5840	5571	5726	5789	5685	5761	5785	5605	5611	5747	5759
5021	5049	5208	5153	5136	5339	5147	5137	5177	5110	5145	5087	5059	5037	4953	5176	5218	5135	5255	5195	5290	5314	5541	5577	5605	5722	5568	5655	5696	5593	5703	5703	5742	5621	5436	5516	5674	5804	6004	5764	5705	5682	5650	5684	5618	5851	5666	5686	5729	5744
5048	5146	5341	5268	5123	5319	5360	5255	5385	5140	5126	5252	5182	5184	5030	5076	5250	5369	5327	5289	5436	5479	5660	5534	5481	5479	5673	5731	5701	5524	5504	5667	5762	5893	5753	5668	5698	5790	5818	5880	5916	5840	5809	5714	5684	5828	5753	5832	5803	5926
5210	5150	5146	5177	5300	5290	5287	5289	5185	5300	5266	5302	5278	5244	5187	5319	5251	5243	5331	5251	5456	5611	5608	5677	5576	5683	5487	5437	5491	5376	5634	5770	5785	6080	5856	5830	5744	5865	5857	6008	5945	5835	5850	5727	5678	5823	5974	5989	5840	5918
5269	5072	5161	5135	5336	5188	5196	5349	5356	5247	5208	5329	5179	5385	5319	5182	5160	5304	5422	5428	5615	5600	5730	5666	5824	5644	5510	5577	5478	5495	5598	5861	5790	5730	5777	5828	5911	5930	6023	5829	5947	5941	5842	5887	5655	5957	5818	6033	5899	5872
5185	5063	5027	5105	5149	5140	5137	5035	5166	5255	5179	5264	5255	5247	5238	5257	5242	5275	5372	5628	5698	5556	5493	5568	5698	5620	5661	5429	5542	5690	5858	5561	5839	5703	5864	5890	5805	5944	5948	5858	5975	5795	5821	5716	5771	5773	5740	5885	5778	5762
5107	5241	5087	5190	5053	4966	5109	5059	5224	5278	5176	5171	5256	5288	5216	5336	5238	5355	5292	5574	5620	5714	5615	5613	5722	5431	5508	5615	5687	5652	5610	5559	5709	5744	6043	6034	6064	6109	5989	6097	6005	5755	5867	5693	5748	5741	5828	5956	5744	5600
5128	5014	5135	5103	5162	5199	5040	4909	5266	5206	5214	5346	5411	5386	5337	5232	5389	5322	5319	5532	5456	5490	5591	5557	5626	5442	5502	5716	5696	5770	5673	5824	5927	6086	6050	6082	5984	5929	5907	6117	6024	5826	5907	5673	5647	5824	5587	5751	5497	5582
5286	5200	5180	5148	5228	5007	5033	5109	5380	5154	5325	5397	5372	5511	5270	5371	5386	5235	5360	5373	5411	5527	5539	5596	5644	5581	5617	5666	5612	5596	5830	5916	6093	5917	6079	5776	5932	5692	5866	5650	5803	6048	5756	5745	5482	5546	5698	5625	5577	5476
5231	5078	5218	5268	5154	5183	5235	5138	5201	5295	5184	5310	5407	5508	5442	5416	5372	5401	5361	5431	5524	5511	5605	5492	5541	5621	5705	5694	5723	5764	5839	6050	5919	5936	5859	5657	5634	5730	5692	5575	5946	5837	5833	5818	5631	5484	5634	5764	5584	5552
5149	5120	5211	5110	5070	5394	5320	5228	5334	5169	5439	5464	5447	5578	5647	5426	5510	5372	5628	5456	5694	5684	5713	5594	5527	5631	5783	5671	5607	5888	6053	6009	5949	5696	5574	5664	5715	5575	5616	5554	5606	5828	5807	5574	5743	5627	5678	5757	5688	5642
5106	5052	4999	5001	5019	5128	5130	5287	5234	5350	5312	5316	5377	5671	5487	5580	5488	5462	5644	5649	5415	5769	5620	5717	5620	5721	5839	5651	5656	6008	6044	6018	5622	5650	5835	5640	5884	5619	5660	5721	5646	5809	5745	5710	5630	5732	5580	5666	5753	5949
4922	4909	5101	4850	5106	5099	5133	5104	5230	5234	5190	5359	5275	5454	5641	5500	5682	5630	5745	5635	5681	5580	5658	5493	5703	5734	5537	5644	5689	5958	5842	5721	5697	5674	5480	5571	5733	6008	5834	5756	5607	5646	5736	5886	5675	5691	5458	5604	5700	5802
5025	4756	4903	5035	5204	5128	5104	5319	5173	5130	5191	4988	5271	5490	5265	5326	5462	5598	5422	5440	5691	5508	5560	5728	5602	5665	5672	5554	5605	5772	5660	5507	5485	5549	5545	5314	5429	5699	5766	5728	5676	5574	5794	5776	5744	5560	5519	5399	5487	5756
5034	4969	5185	4955	5112	5196	5128	5191	5164	5171	5191	5288	5069	5343	5441	5307	5480	5408	5442	5350	5506	5637	5774	5653	5701	5721	5557	5526	5621	5688	5756	5462	5412	5570	5281	5125	5374	5690	5662	5789	5693	5615	5721	5832	5796	5633	5568	5558	5411	5659
5297	5170	4996	4974	5242	5291	5198	5236	5186	5214	5048	5172	5205	5405	5550	5405	5453	5364	5456	5461	5445	5369	5487	5638	5533	5777	5560	5392	5488	5564	5779	5493	5455	5443	5527	5232	5441	5580	5569	5632	5454	5537	5719	5761	5889	5681	5355	5513	5766	5557
5319	4931	5161	5111	5194	5341	5479	5355	5199	5271	5252	5289	5261	5454	5569	5415	5429	5338	5505	5533	5383	5463	5508	5321	5600	5602	5586	5386	5300	5436	5692	5563	5443	5422	5571	5634	5545	5486	5524	5513	5384	5547	5476	5784	5710	5485	5572	5401	5461	5617
5328	5144	5109	5013	5355	5643	5462	5366	5213	5265	5293	5314	5358	5532	5594	5625	5386	5496	5288	5331	5542	5409	5314	5394	5562	5711	5636	5564	5420	5488	5783	5728	5698	5502	5435	5436	5389	5444	5457	5410	5489	5438	5740	5675	5830	5599	5545	5540	5662	5597
5347	5260	5172	5241	5343	5244	5377	5328	5323	5225	5199	5305	5455	5435	5496	5510	5417	5465	5305	5439	5543	5541	5574	5519	5496	5492	5616	5630	5390	5232	5666	5882	6028	5704	5528	5528	5516	5378	5376	5373	5683	5689	5766	5771	5718	5652	5666	5556	5553	5679
5141	5157	5154	5028	5202	5398	5249	5227	5290	5347	5338	5387	5322	5494	5554	5404	5382	5558	5263	5453	5300	5592	5448	5740	5351	5513	5621	5433	5570	5313	5632	5982	5937	5716	5724	5523	5648	5546	5427	5572	5819	5769	5661	5642	5441	5581	5447	5486	5544	5419
5050	4997	5065	5256	5207	5251	5252	5263	5256	5260	5125	5162	5182	5378	5420	5446	5463	5262	5364	5463	5535	5634	5533	5534	5638	5486	5575	5543	5637	5390	5449	5440	5706	5796	5830	5670	5726	5634	5716	5759	5688	5640	5629	5575	5306	5437	5585	5452	5370	5448
5422	5026	5104	5117	5307	5355	5116	5198	5299	5120	5266	5270	5231	5397	5436	5369	5335	5324	5239	5347	5460	5564	5519	5537	5646	5509	5580	5551	5528	5438	5315	5331	5269	5544	5654	5693	5637	5770	5682	5646	5442	5673	5573	5575	5385	5492	5374	5439	5316	5478
5409	5078	5269	5185	5116	5006	5088	5247	5166	5197	5316	5329	5452	5338	5352	5409	5233	5346	5368	5388	5466	5553	5532	5679	5653	5523	5453	5551	5521	5414	5354	5277	5255	5297	5270	5454	5496	5452	5428	5415	5436	5466	5415	5515	5301	5416	5347	5318	5516	5285
5490	5098	5141	5106	5085	5146	5174	5376	5103	5289	5393	5358	5155	5399	5363	5293	5405	5255	5418	5464	5505	5401	5536	5575	5677	5655	5479	5517	5445	5510	5479	5387	5354	5274	5213	5284	5389	5194	5333	5362	5405	5377	5483	5422	5527	5420	5422	5482	5433	5359
5204	5237	5075	4901	5245	5136	5130	5173	5350	5220	5256	5324	5554	5345	5502	5465	5277	5489	5386	5510	5384	5328	5560	5626	5610	5540	5457	5469	5359	5281	5274	5398	5340	5376	5269	5277	5173	5205	5385	5244	5407	5415	5403	5283	5410	5402	5319	5249	5282	5469
5093	5009	4991	5094	4899	5046	5166	5269	5306	5442	5514	5153	5365	5433	5284	5399	5250	5238	5560	5485	5489	5394	5598	5486	5713	5471	5335	5332	5526	5249	5176	5346	5317	5330	5324	5450	5301	5353	5312	5412	5378	5299	5367	5245	5293	5461	5431	5269	5325	5175
5416	5081	4958	5036	5212	5044	5063	5164	5443	5267	5213	5383	5339	5288	5409	5526	5653	5376	5459	5363	5469	5400	5379	5362	5648	5439	5413	5382	5286	5356	5283	5154	5278	5542	5409	5449	5349	5350	5342	5439	5234	5277	5320	5194	5318	5281	5220	5227	5108	5186
5171	5032	5005	4889	4964	5124	5387	5241	5266	5411	5260	5166	5470	5395	5415	5456	5441	5610	5461	5629	5387	5464	5401	5430	5294	5237	5452	5245	5257	5199	5193	5512	5461	5527	5563	5416	5404	5310	5325	5421	5394	5313	5217	5158	5178	5140	5210	5051	5131	5023
4930	4951	5072	5193	5136	5075	5229	5443	5356	5274	5270	5062	5228	5277	5344	5492	5430	5518	5535	5368	5277	5319	5440	5371	5226	5419	5281	5126	5103	5095	5165	5373	5447	5659	5426	5362	5245	5319	5348	5373	5252	5283	5309	5072	5178	5092	5112	5007	5011	5003
4885	4767	4833	5040	5013	5217	5110	5164	5412	5178	5191	5222	5260	5362	5289	5292	5443	5375	5578	5434	5619	5326	5608	5434	5317	5270	5164	5300	5275	5160	5158	5240	5411	5453	5416	5268	5304	5238	5334	5314	5324	5173	5162	5134	5124	5152	5149	4953	5073	4909
5146	4929	4985	4817	5098	5255	5049	5136	5264	5164	5105	5386	5493	5112	5362	5154	5457	5344	5453	5448	5422	5425	5410	5354	5216	5226	5236	5205	5307	5329	5136	5409	5440	5461	5540	5376	5125	5284	5356	5279	5206	5335	5055	5174	5119	5135	5126	5032	5003	5147
4759	5013	4977	5062	4963	5288	5212	5238	5149	5338	5310	5139	5381	5203	5190	5502	5168	5563	5403	5574	5499	5470	5461	5580	5413	5515	5422	5200	5436	5359	5291	5225	5241	5304	5281	5339	5192	5024	5152	4985	5168	5079	5255	5105	5139	5059	5134	5106	5049	4995
4865	4862	5066	5165	5094	5116	5311	5320	5279	5111	5313	5396	5260	5328	5394	5153	5343	5401	5289	5217	5408	5402	5335	5332	5375	5447	5223	5297	5278	5328	5420	5295	5384	5394	5246	5215	5104	5164	5046	4852	4942	5070	5027	5186	5175	5167	5100	4983	5050	4977
5047	4759	4824	5013	5260	5131	5408	5520	5476	5320	5065	5204	5271	5209	5401	5202	5424	5417	5405	5108	5414	5342	5521	5266	5354	5248	5359	5315	5271	5334	5201	5145	5132	5262	5244	5260	5130	4964	4898	4982	4962	5018	5095	5076	4896	5090	5091	4991	5000	4927
5469	5021	4878	5032	5374	5404	5379	5374	5552	5203	5115	5292	5228	5224	5238	5291	5300	5307	5251	5272	5230	5273	5160	5101	5130	5094	5165	5197	5114	5234	5196	5267	5173	4917	5021	5031	5038	5039	5082	4942	5000	4942	5003	5153	5058	4891	4897	4844	4974	4919
5176	5211	5043	4935	5244	5306	5139	5249	5407	5342	5194	5196	5241	5028	5175	5285	5225	5147	5181	5411	5128	5212	5176	5332	5355	5212	5173	4978	5054	5074	5119	5172	5291	5129	5189	4988	4999	4951	5018	4868	4908	5043	5066	5079	5057	4919	4816	4926	4936	4757
4970	5207	5123	5066	4892	5227	5213	5076	5048	5165	5066	5040	4963	5166	5051	5156	5290	5467	5123	5321	5294	5233	5318	5224	5271	5268	5207	5225	5006	5096	5131	5189	5044	5179	4975	5121	5077	4905	4843	4873	4982	5017	5161	5010	5048	5008	4814	4819	4863	4850
4782	4664	5134	5073	4921	5058	5131	5025	4750	5043	4837	4935	4984	4932	4972	5106	5248	5255	5288	5351	5262	5113	5214	5217	5279	5367	5219	5178	5124	4989	5101	4968	5013	4907	5002	4909	5049	4932	4864	4870	4979	4914	4932	4933	5002	5051	4885	4912	4779	4858
4965	4599	4922	5099	5044	4751	5180	5021	4855	4919	5145	4927	4959	5073	5013	5136	5094	5389	5208	5234	5290	5261	5341	5177	5231	5244	5293	5052	5039	4976	4956	5022	4904	5014	4842	4984	5073	4847	4786	4951	4921	4802	4796	4981	4953	4931	4845	4902	4944	4825
5297	4610	4689	5337	5440	4876	4878	5166	5033	4851	5233	4873	5051	5095	5119	5102	5126	5224	5349	5307	5201	5199	5213	5137	5380	5130	5242	5255	5045	5152	5114	5139	4948	4848	4961	4982	4938	4806	4810	4770	4871	4824	4695	4941	4928	5047	5019	4886	4819	4763
5552	4974	4595	4907	5326	5102	4823	5320	5212	4983	5168	5111	5053	5248	5119	5193	5305	5277	5157	5326	5098	5199	5129	5137	5232	5258	5357	5131	5119	5196	5064	5103	5043	5126	5163	5024	4951	5086	4900	4823	4730	4802	4660	4805	4928	5015	4996	4965	4822	4718
5581	5232	4661	4813	5546	5375	4921	4997	5296	5015	5157	5291	4989	5206	5278	5260	5229	5158	5095	5242	5069	4908	5111	5042	5346	5442	5373	5214	5299	5103	5078	5136	4862	4924	5076	5140	4847	4942	4905	4632	4814	4685	4864	4900	4829	4850	4751	4814	4736	4627
5480	5386	4925	4693	5192	5380	4985	4899	5367	5381	5063	5476	5250	5213	5344	5100	5157	5040	5142	5028	5107	4917	4964	5074	5219	5356	5223	5345	5248	5111	4922	5026	4935	5007	5021	5029	4968	4958	4736	4847	4711	4834	4799	4768	4759	4731	4824	4670	4614	4565
5052	5463	5105	4715	4879	5522	5014	4899	5287	5308	4967	5383	5181	5246	5207	5095	5013	5178	5212	4963	4836	4904	4964	4983	5039	5097	5139	5108	5137	5006	5124	4862	4942	4964	4828	4878	4896	4846	4784	4704	4722	4535	4643	4618	4573	4497	4592	4728	4586	4526
4960	5307	5105	4768	4692	5315	5133	4785	5149	5136	4774	5148	5229	5039	5422	4988	5197	5082	4937	4864	4870	4957	4841	4826	4866	4913	4879	4910	4944	4858	4838	4864	4927	4752	4727	4797	4876	4734	4714	4623	4570	4296	4364	4413	4640	4407	4550	4495	4501	4655
4684	5124	5280	4580	4566	5003	5240	4694	4957	5206	4703	5062	5180	4907	5230	5190	5118	5117	5027	5076	4842	4848	4872	4642	4628	4709	4656	4773	4724	4818	4638	4642	4711	4828	4747	4758	4558	4739	4652	4571	4536	4356	4426	4299	4513	4535	4512	4553	4455	4454
4564	4862	5426	4837	4414	5098	5367	4519	4889	5108	4832	4906	5136	4808	5152	5006	5129	5135	4983	5008	4942	4890	4948	4799	4842	4615	4757	4595	4785	4774	4742	4426	4655	4637	4705	4732	4691	4519	4627	4703	4559	4510	4434	4430	4500	4630	4642	4407	4545	4523
4521	4837	5371	4873	4514	5036	5310	4833	4758	5055	4716	4751	5176	4844	4988	4807	4994	5178	5076	5081	4854	4833	4815	4863	4804	4576	4686	4751	4673	4757	4691	4403	4616	4493	4637	4691	4528	4518	4480	4632	4563	4619	4598	4468	4500	4506	4761	4546	4605	4509
4375	4696	5358	4962	4500	4971	5164	4641	4829	4979	4612	4678	4876	4672	4924	4593	4802	4854	4915	4995	4736	4870	4884	4821	4861	4714	4731	4704	4861	4740	4718	4625	4532	4578	4619	4715	4429	4497	4429	4479	4418	4570	4388	4665	4443	4514	4441	4636	4502	4465
4365	4870	5441	5070	4397	5094	5200	4616	4694	5063	4566	4734	4921	4535	4657	4614	4739	4770	4820	4824	4776	4897	4772	4727	4787	4866	4941	4773	4766	4872	4846	4583	4675	4612	4535	4385	4584	4446	4438	4369	4390	4422	4445	4464	4468	4452	4400	4390	4320	4346
4814	5212	5627	4966	4622	5113	5412	4781	4717	4997	4622	4661	4928	4382	4754	4486	4630	4901	4691	4674	4643	4820	4768	4872	4727	4807	4799	4808	4863	4900	4865	4684	4573	4594	4540	4439	4549	4368	4498	4152	4303	4322	4355	4288	4450	4352	4253	4426	4353	4371
5048	5451	5423	4879	4577	5126	5211	4763	4862	4996	4636	4680	4949	4481	4860	4650	4768	4820	4647	4777	4659	4824	4804	4686	4789	4640	4746	4744	4755	4685	4630	4637	4473	4460	4341	4286	4305	4216	4238	4193	4153	4114	4182	4155	4312	4225	4218	4322	4191	4382
5163	5315	5385	4714	4547	5326	5250	4787	5037	5075	4570	4836	4931	4647	5026	4701	4862	4823	4794	4880	4685	4760	4755	4705	4770	4708	4646	4643	4652	4513	4541	4269	4616	4547	4396	4292	4251	4195	4238	4173	4151	4119	4185	4139	4027	4111	4138	4243	4282	4242
5400	5427	4968	4388	4700	5109	4988	4595	4934	5020	4650	4959	4924	4641	5060	4710	4894	4736	4767	4812	4810	4644	4587	4486	4608	4621	4486	4461	4392	4462	4318	4245	4405	4296	4439	4272	4274	4380	4213	4191	3996	4121	4115	4046	4140	4033	4109	4081	4242	4220
5295	5261	4601	4256	4789	4950	4822	4581	4954	4979	4609	5003	4726	4878	5143	4736	4954	4661	4861	4689	4796	4633	4675	4442	4584	4519	4443	4381	4543	4396	4244	4411	4160	4264	4338	4177	4156	4197	4340	4244	4106	4129	4181	4262	4141	4129	4139	4120	4190	4175
5424	5091	4487	4407	4849	4855	4532	4788	4964	4618	4826	4953	4748	4833	4954	4827	4855	4606	4766	4660	4773	4587	4646	4484	4391	4394	4457	4411	4298	4236	4343	4222	4261	4260	4356	4229	4154	4145	4222	4280	4194	4299	4323	4312	4326	4274	4189	4361	4219	4194
5228	4701	4435	4628	4843	4811	4544	4803	4978	4754	4692	4804	4582	4857	4810	4743	4805	4602	4614	4519	4584	4579	4486	4364	4443	4392	4542	4430	4319	4252	4240	4238	4321	4094	4156	4202	4150	4066	4171	4186	4278	4279	4367	4222	4123	4079	4128	3964	4110	4193
5004	4540	4452	4897	4902	4584	4708	4981	4827	4644	4767	4760	4619	4867	4600	4602	4575	4385	4495	4456	4495	4431	4487	4308	4449	4396	4546	4431	4291	4264	4225	4204	4062	4094	4200	4118	4059	4156	4167	4251	4277	4268	4185	4213	4130	4124	3996	4102	3898	4133
4928	4390	4648	5009	4893	4486	4854	5030	4776	4764	4820	4638	4515	4887	4525	4712	4613	4561	4631	4719	4779	4628	4567	4592	4540	4599	4533	4655	4466	4356	4387	4271	4305	4146	4235	4129	4159	4202	4228	4116	4341	4318	4133	4138	3975	3945	3947	4003	4011	4079
4947	4693	4820	4714	4752	4527	4967	4784	4608	4786	4814	4572	4728	4761	4677	4815	4539	4662	4748	4782	4679	4685	4737	4772	4790	4848	4724	4777	4677	4470	4273	4285	4332	4411	4192	4319	4242	4162	4234	4254	4240	4205	4320	4317	4001	4115	3799	3911	4169	4178
5150	4950	4745	4393	4523	4660	4805	4715	4707	4942	4712	4625	4946	4671	4818	4894	4727	4776	4476	4697	4537	4766	4521	4639	4634	4877	4621	4714	4630	4544	4368	4297	4227	4235	4060	4135	4045	3931	4148	3928	4041	4091	4197	4042	4029	4147	3995	3891	3999	3955
5181	4930	4738	4486	4485	4651	4725	4499	4660	4730	4669	4676	4681	4649	4922	4697	4767	4493	4490	4579	4535	4631	4701	4526	4523	4474	4564	4465	4603	4528	4241	4163	4231	4172	4075	4212	3861	3948	3803	3876	3770	3955	3944	3972	4090	4028	3885	3883	4015	3929
[truncated: 920 more columns]
