# Supplementary material for: Spatial Resolution and Refractive Index Contrast of Resonant Photonic Crystal Surfaces for Biosensing
Source: IEEE Photonics J. Author manuscript; Available in PMC 2015 Sep 7. (PMC4561521; doi:10.1109/JPHOT.2015.2435699)
Supplement: fig2_data [file NIHMS64775-supplement-fig2_data.gz › Volumes/graham/MacBook_backup/PhD_folder_2015_06_02/paper_improvements/IEEE_J_Photonics/final_files/data_files/fig2/ref/ref12.csv]

5245	4637	4697	4675	4733	4884	4687	4824	4932	4842	4873	5103	5181	5167	5216	5158	5137	5194	5291	5222	5156	5018	4873	4879	4862	4992	4951	5149	5083	5184	5096	5078	5031	5004	5123	4971	5057	5255	5356	5194	5300	5353	5277	5342	5214	5441	5480	5588	5325	5310
5141	4930	4982	4960	5041	4906	4995	5074	5096	5071	5146	5360	5304	5162	5285	5202	5158	5385	5448	5382	5215	4982	5238	5086	5214	5340	5255	5311	5316	5062	5261	5309	5356	5385	5406	5449	5588	5697	5217	5370	5191	5338	5389	5431	5449	5393	5678	5531	5460	5258
5054	5027	4819	5052	4933	4940	4965	4992	4864	5072	5160	5132	5130	5130	5023	5105	5045	5245	5295	5103	5072	4959	4879	5092	5247	5431	5433	5343	5289	5320	5181	5170	5315	5395	5232	5362	5332	5458	5173	5129	5114	5056	5104	5149	5237	5321	5397	5401	5334	5185
5043	4920	4978	4943	5030	5009	5065	4912	4763	4994	5108	5030	5009	4654	4857	4773	4808	4912	4963	4783	4731	4617	4993	5087	5310	5498	5431	5281	5282	5206	5151	5071	5085	5065	5153	5080	5132	4936	4837	4874	4988	4983	4940	4926	5053	5172	5214	5268	5177	5178
5097	4949	4967	5100	5127	4872	4936	4959	4895	5020	5098	5059	4853	4822	4783	4702	4977	4965	4988	4953	4923	5016	5140	5226	5402	5262	5140	5215	5201	5066	5094	4953	4913	5042	5021	5004	4882	4825	4696	4821	4816	4916	4684	4746	4831	5014	4982	5113	4992	5236
5206	4965	5036	5075	5060	5177	5200	4993	5304	5237	5142	5093	4856	4573	4850	4877	4902	4982	4972	4950	4963	5064	5364	5424	5232	5278	5247	5160	5142	5172	5192	5247	5170	4921	5074	4947	4881	4776	4762	4843	4895	4738	4587	4554	4792	4904	4888	5103	5277	5331
4931	5060	5103	5296	5154	5129	5271	5267	5385	5288	5279	5152	4969	4960	4994	5039	5140	5190	4988	5072	5049	5106	5240	5309	5250	5130	5098	5176	5340	5169	5397	5259	5075	5057	5014	4834	4842	4851	4741	4971	4815	4752	4793	4863	4690	4740	4825	4995	5372	5433
5176	5121	5288	5171	5279	5388	5347	5490	5252	5418	5230	5215	5225	5245	5302	5322	5239	5185	5230	5140	5250	5313	5331	5143	5045	5101	5148	5135	5286	5363	5470	5191	5145	5007	5046	4880	5035	4852	5052	5264	4938	4682	4791	4808	4731	4696	5081	5166	5464	5532
5165	5000	5214	5321	5383	5428	5334	5390	5279	5353	5269	5385	5475	5501	5558	5546	5410	5307	5442	5317	5441	5152	5054	4910	4920	5006	4989	5147	5281	5184	5137	5086	5241	5106	4943	5030	5016	4947	5176	5027	5002	4841	4865	4912	4821	4918	5009	5238	5466	5496
5062	5260	5245	5332	5311	5399	5363	5185	5405	5494	5356	5697	5603	5676	5700	5597	5407	5605	5348	5469	5360	5034	4907	4565	4767	4905	5179	5194	5286	5153	5057	5106	5216	5162	5105	5039	5049	5214	5113	5103	5079	4923	4911	4981	4875	5037	5050	5274	5462	5618
5365	5393	5397	5336	5229	5353	5073	5152	5308	5270	5614	5673	5678	5733	5855	5521	5627	5425	5326	5430	5344	5001	4878	4832	4863	4875	5311	5354	5212	5038	5086	5212	5307	5055	5142	5240	5079	5259	5153	5152	5167	5107	5207	5065	5222	4876	5155	5143	5352	5571
5529	5343	5306	5309	5201	5219	5046	5319	5241	5315	5555	5517	5723	5673	5552	5594	5618	5339	5447	5447	5188	5003	4984	4949	5012	5115	5110	4974	5037	5043	5128	5067	5085	5257	5175	5515	5339	5375	5233	5216	5272	5183	5389	5423	5307	5246	5222	5362	5198	5399
5502	5427	5384	5225	5094	5076	5036	5028	5111	5302	5314	5312	5411	5352	5463	5388	5339	5313	5544	5248	5173	5143	5007	4909	5216	5097	5130	4913	4938	5016	5158	5070	4931	5323	5388	5441	5579	5469	5314	5390	5412	5402	5399	5495	5343	5511	5540	5472	5231	5435
5599	5467	5305	5101	4979	5301	5246	5147	5171	4984	5069	5084	5115	5181	5277	5151	5287	5368	5392	5399	5307	5207	5175	5266	5079	4988	4904	4937	5032	5206	5152	5097	5045	5205	5312	5544	5441	5529	5422	5538	5483	5439	5548	5508	5664	5581	5527	5206	5283	5259
5281	5356	5040	5055	5165	5305	5273	5204	5021	4905	4904	4961	4876	5140	5166	5217	5347	5225	5323	5447	5270	5344	5388	5222	5049	5159	4883	5083	5131	5179	5104	5090	5137	5351	5351	5494	5365	5325	5570	5674	5352	5590	5395	5739	5699	5598	5562	5231	5355	5275
5377	5293	5094	5091	5400	5270	5463	5441	5203	5175	4897	4703	4948	5041	5029	5096	5255	5194	5220	5353	5463	5532	5381	5340	5029	4875	4929	5130	5217	5442	5320	5187	5266	5491	5580	5317	5328	5454	5588	5629	5562	5522	5469	5809	5750	5622	5505	5360	5252	5290
5315	4988	5033	5164	5509	5701	5597	5456	5386	5064	4874	4824	4950	4945	5009	5053	5173	5252	5241	5423	5310	5360	5146	5269	4989	5027	5173	5309	5213	5320	5296	5494	5541	5434	5438	5362	5389	5634	5593	5586	5588	5395	5482	5459	5486	5474	5461	5195	5355	5078
5375	5177	5417	5351	5660	5417	5582	5423	5217	5131	5011	5073	5118	5114	4926	5009	5097	5031	5426	5484	5567	5269	5120	5166	5180	5226	5164	5176	5347	5353	5338	5490	5600	5370	5400	5403	5548	5738	5705	5703	5472	5451	5486	5446	5404	5507	5432	5271	5279	5206
5443	5279	5367	5408	5632	5478	5528	5528	5389	5364	5217	5049	5071	5009	5063	5074	5064	5294	5209	5352	5203	5106	5282	5302	5355	5406	5350	5161	5246	5250	5311	5561	5419	5376	5276	5221	5575	5490	5604	5469	5400	5475	5345	5216	5199	5454	5378	5266	5155	5125
5485	5224	5287	5228	5350	5455	5402	5494	5400	5323	5363	5125	5268	5230	5163	5100	4998	5223	5216	5208	5248	5165	5182	5446	5549	5333	5334	5434	5020	5291	5401	5348	5412	5374	5442	5280	5449	5485	5513	5623	5387	5393	5288	5266	5389	5500	5280	5198	4966	5258
5634	5172	5182	5158	5069	5147	5246	5523	5624	5529	5424	5376	5156	5283	5225	5227	5052	5057	5260	5241	5255	5274	5488	5523	5618	5407	5295	5419	5120	5310	5349	5442	5404	5251	5280	5423	5507	5489	5528	5555	5459	5387	5339	5085	5273	5495	5327	5363	5296	5235
5298	5103	4811	4886	4984	5151	5350	5498	5629	5451	5522	5424	5307	5262	5260	5139	5248	5136	5105	5278	5195	5194	5472	5517	5565	5344	5228	5223	5254	5360	5221	5374	5479	5461	5338	5358	5341	5390	5638	5650	5564	5484	5251	5442	5380	5443	5457	5482	5510	5309
5046	4909	4751	4890	4878	5209	5443	5645	5504	5588	5570	5425	5344	5426	5475	5461	5264	5119	5163	5314	5295	5326	5567	5397	5595	5363	5285	5152	5306	5163	5242	5178	5186	5445	5265	5331	5275	5462	5550	5629	5586	5485	5410	5354	5321	5528	5330	5509	5316	5577
5014	4757	4803	4708	5042	5199	5277	5290	5420	5346	5364	5426	5449	5526	5415	5327	5318	5272	5247	5355	5334	5408	5338	5351	5413	5267	5248	5179	5009	5047	5083	5113	5388	5452	5226	5093	4976	5281	5424	5495	5635	5672	5366	5607	5320	5459	5503	5545	5511	5625
4986	4947	4979	4970	5086	5074	5065	5211	5076	5190	5215	5364	5392	5383	5411	5334	5269	5483	5496	5428	5349	5344	5281	5198	5354	5493	5271	5318	5162	5112	5190	5166	5179	5227	5062	5072	5148	5187	5496	5584	5619	5836	5760	5690	5619	5516	5504	5660	5759	5655
5134	4981	5051	4980	5063	5193	5023	5080	5022	5132	5085	5314	5318	5325	5325	5410	5385	5443	5538	5403	5354	5205	5288	5218	5269	5601	5303	5254	5042	4957	5118	5188	5145	5121	5178	5129	5378	5498	5433	5613	5834	5788	5840	5882	5573	5667	5766	5766	5717	5638
5209	5151	4970	5145	5153	5097	4866	5080	5030	5252	5142	5190	5014	5443	5371	5309	5489	5520	5345	5400	5301	5205	5252	5162	5237	5358	5237	5310	5142	5237	5236	5148	4979	5058	5297	5278	5232	5438	5412	5737	6074	5877	5937	5905	5898	5708	5776	5594	5545	5473
5192	5098	5029	5119	5148	4963	5106	5258	5176	5174	5095	5108	5161	5225	5309	5371	5537	5461	5242	5219	5220	5269	5452	5436	5413	5408	5364	5297	5352	5272	5065	5069	4955	5160	5239	5400	5315	5377	5377	5693	5930	5859	5974	5778	5937	5771	5856	5528	5592	5271
5357	5007	4968	5081	5026	4985	5278	5240	5069	5023	4946	5075	5078	5120	5424	5220	5310	5361	5433	5236	5348	5418	5507	5413	5394	5487	5641	5438	5350	5269	5167	5007	5049	5295	5167	5278	5229	5423	5479	5580	5906	5747	5945	5957	6039	5820	5845	5438	5400	5331
5224	4986	4930	5091	5294	5144	5138	5042	5064	5031	4938	4966	4968	5026	5134	5131	5199	5129	5258	5335	5410	5506	5488	5479	5499	5579	5673	5606	5415	5290	5103	5079	5245	5209	5288	5254	5278	5349	5260	5431	5604	5782	5715	6004	5811	5647	5700	5460	5466	5315
5046	4976	5180	5222	5130	5034	5165	5224	5217	4937	5004	5086	4881	5024	5097	4985	5191	5315	5250	5344	5481	5434	5533	5346	5499	5618	5750	5656	5605	5387	5328	5310	5305	5355	5396	5331	5458	5192	5455	5338	5510	5670	5711	5772	5695	5626	5659	5707	5348	5426
5109	4916	5052	5265	5236	5050	5088	5117	5448	5246	5227	5070	5014	4770	4992	5012	5084	5293	5315	5308	5504	5260	5207	5389	5373	5585	5696	5805	5692	5561	5392	5476	5425	5339	5345	5288	5292	5346	5349	5475	5450	5538	5577	5734	5442	5602	5807	5666	5534	5497
5234	5029	5176	5109	5134	5245	5284	5423	5296	5368	5214	5086	5031	5145	5025	5194	5189	5363	5272	5189	5402	5239	5194	5334	5443	5540	5584	5738	5760	5511	5652	5532	5429	5355	5229	5302	5349	5279	5410	5410	5523	5539	5510	5521	5435	5670	5640	5677	5398	5433
5272	5030	5068	5154	5289	5330	5235	5215	5274	5455	5211	5218	5029	5134	5305	5402	5297	5286	5288	5291	5279	5178	5253	5257	5339	5481	5430	5732	5674	5661	5420	5376	5196	5258	5291	5423	5690	5364	5478	5561	5537	5545	5517	5559	5520	5643	5688	5744	5553	5448
5183	5040	5073	5131	5223	5454	5230	5266	5219	5298	5329	5306	5292	5227	5363	5177	5266	5452	5356	5286	5244	5388	5298	5236	5344	5408	5587	5676	5620	5670	5574	5399	5318	5361	5359	5426	5671	5507	5576	5504	5533	5513	5366	5664	5644	5626	5546	5818	5518	5576
5466	5053	5149	5136	5067	5235	5288	5297	5214	5199	5228	5187	5427	5277	5396	5261	5149	5368	5357	5373	5421	5354	5402	5211	5150	5433	5490	5556	5450	5532	5403	5306	5379	5384	5541	5576	5560	5703	5582	5618	5676	5626	5493	5737	5511	5687	5569	5551	5517	5437
5389	5147	5205	5231	5335	5200	5127	5155	5160	5199	5259	5336	5359	5355	5140	5134	5250	5373	5430	5662	5404	5442	5484	5382	5443	5282	5371	5534	5231	5467	5392	5304	5294	5546	5479	5676	5689	5637	5824	5501	5599	5718	5709	5687	5685	5633	5514	5601	5295	5533
5515	5247	5235	5186	5180	5146	4999	5161	5166	5301	5151	5161	5258	5238	5183	5145	5289	5365	5483	5465	5483	5635	5300	5461	5517	5346	5525	5371	5564	5609	5460	5295	5422	5406	5605	5661	5767	5675	5623	5688	5488	5841	5679	5697	5606	5575	5291	5503	5516	5366
5510	5158	5247	5255	5227	5174	5177	5233	5080	4941	4891	4976	5022	4816	4862	5047	5194	5287	5362	5563	5728	5665	5549	5677	5472	5429	5319	5374	5517	5526	5478	5465	5369	5349	5552	5758	5685	5627	5580	5579	5844	5767	5793	5593	5555	5492	5426	5434	5365	5389
5623	5284	5383	5399	5106	5275	5340	5275	4993	5002	4866	4788	4765	4855	4808	5141	5024	5236	5221	5592	5599	5837	5782	5742	5646	5555	5473	5562	5440	5706	5457	5256	5365	5506	5460	5615	5551	5507	5532	5594	5655	5603	5753	5550	5570	5678	5456	5284	5445	5224
5587	5395	5374	5451	5310	5385	5309	5243	5218	4888	4868	4794	4970	5203	5064	5096	4968	5219	5259	5652	5829	5966	5840	5741	5663	5464	5578	5674	5748	5533	5399	5371	5329	5278	5325	5542	5485	5477	5720	5371	5478	5448	5626	5555	5572	5399	5363	5153	5317	5192
5502	5535	5416	5446	5356	5241	5303	5371	5075	5186	5181	5006	4988	5020	4859	5102	5001	5079	5268	5382	5698	5892	5827	5854	5752	5762	5697	5740	5658	5603	5407	5405	5322	5213	5185	5453	5366	5401	5425	5270	5343	5236	5392	5473	5454	5407	5445	5175	5290	5197
5614	5428	5236	5338	5196	5301	5497	5365	5457	5552	5323	5250	5362	4989	4957	5010	5067	5096	5225	5501	5605	5690	5854	5977	5839	5972	5765	5748	5709	5542	5441	5336	5375	5178	5107	5408	5449	5370	5231	5219	5197	5221	5582	5325	5407	5503	5391	5323	5268	5252
5733	5471	5252	5197	5131	5201	5434	5513	5918	5699	5652	5494	5394	5303	5126	5087	5173	5035	5161	5222	5571	5756	5795	6005	5879	5946	5884	5758	5716	5683	5677	5258	5237	5190	5331	5300	5343	5345	5207	5320	5405	5385	5457	5354	5361	5524	5270	5226	5338	5398
5639	5560	5379	5292	5200	5380	5637	5693	5753	5847	5700	5802	5518	5422	5299	5339	5143	5108	5013	5255	5361	5831	5733	5774	5720	5712	5651	5651	5591	5519	5597	5279	5299	5358	5285	5464	5212	5257	5380	5323	5523	5643	5549	5438	5516	5504	5508	5150	5347	5501
5655	5483	5288	5442	5365	5475	5472	5717	5699	5847	5668	5737	5591	5546	5480	5339	5160	5216	5232	5365	5384	5543	5362	5535	5699	5649	5576	5605	5689	5598	5637	5656	5236	5422	5442	5307	5490	5151	5357	5382	5424	5493	5551	5609	5483	5370	5181	5277	5281	5311
5615	5566	5441	5482	5533	5314	5457	5421	5319	5647	5706	5646	5713	5533	5378	5325	5208	5219	5297	5296	5300	5333	5409	5437	5441	5716	5579	5642	5645	5653	5558	5530	5650	5501	5649	5343	5336	5540	5470	5439	5723	5595	5479	5777	5574	5385	5284	5388	5293	5327
5665	5577	5668	5636	5211	5321	5407	5343	5456	5544	5635	5719	5582	5451	5594	5399	5431	5541	5473	5282	5236	5412	5310	5271	5415	5580	5499	5464	5419	5632	5675	5616	5655	5590	5448	5273	5416	5553	5550	5434	5458	5447	5610	5505	5364	5433	5290	5186	5136	5032
5680	5400	5718	5650	5368	5404	5429	5463	5473	5529	5432	5556	5596	5685	5545	5630	5659	5479	5400	5462	5335	5281	5440	5433	5550	5486	5361	5555	5632	5538	5571	5567	5459	5315	5484	5448	5556	5622	5482	5367	5522	5499	5588	5473	5502	5157	5436	5165	5346	5265
5550	5384	5582	5491	5497	5539	5504	5523	5355	5424	5323	5409	5682	5621	5506	5625	5568	5638	5659	5561	5515	5555	5528	5492	5479	5492	5556	5573	5593	5567	5483	5400	5416	5392	5310	5432	5449	5307	5384	5420	5284	5507	5377	5338	5246	5174	5285	5328	5292	5460
5473	5369	5559	5588	5583	5547	5674	5398	5349	5295	5393	5396	5448	5509	5611	5608	5400	5653	5690	5547	5564	5403	5501	5662	5593	5455	5546	5491	5599	5550	5382	5378	5352	5330	5390	5333	5233	5368	5369	5265	5338	5471	5413	5334	5220	5315	5349	5432	5392	5627
5491	5296	5485	5718	5619	5642	5557	5384	5494	5522	5556	5425	5475	5420	5509	5468	5750	5497	5530	5428	5581	5656	5694	5679	5717	5499	5743	5597	5594	5604	5488	5337	5527	5386	5307	5255	5353	4976	5078	5204	5225	5303	5387	5210	5383	5430	5419	5546	5480	5579
5502	5188	5505	5712	5710	5444	5707	5657	5584	5462	5518	5546	5630	5462	5503	5498	5506	5558	5434	5543	5540	5567	5602	5533	5688	5596	5454	5616	5454	5584	5514	5515	5431	5264	5358	5165	5255	5347	5064	5102	5192	5380	5225	5428	5695	5503	5615	5639	5600	5708
5300	5407	5227	5597	5358	5582	5604	5624	5484	5587	5570	5513	5553	5531	5652	5517	5559	5288	5401	5494	5450	5474	5474	5547	5355	5415	5501	5376	5572	5406	5391	5326	5333	5328	5314	5193	5336	5242	5460	5274	5170	5324	5504	5424	5730	5581	5707	5655	5620	5715
5482	5364	5366	5364	5386	5579	5571	5456	5264	5494	5554	5630	5514	5735	5509	5307	5315	5375	5393	5346	5465	5307	5366	5327	5473	5469	5526	5499	5562	5640	5379	5683	5384	5499	5452	5435	5416	5582	5358	5471	5443	5387	5427	5573	5646	5680	5697	5758	5602	5851
5358	5349	5405	5172	5188	5175	5289	5310	5408	5457	5540	5637	5644	5703	5379	5430	5371	5377	5393	5324	5291	5300	5279	5260	5354	5476	5577	5426	5438	5507	5384	5408	5526	5607	5424	5615	5756	5698	5634	5619	5736	5606	5592	5627	5633	5740	5750	5536	5598	5479
5095	5222	5199	5140	5090	5087	5319	5217	5539	5502	5613	5592	5590	5498	5492	5512	5502	5513	5521	5393	5364	5320	5388	5326	5335	5411	5363	5499	5379	5522	5537	5785	5599	5491	5802	5877	5872	5831	5682	5802	5836	5848	5657	5661	5834	5834	5801	5679	5634	5541
5397	5199	5383	5338	5238	5279	5252	5290	5419	5277	5551	5493	5474	5628	5542	5517	5540	5610	5525	5422	5420	5363	5503	5368	5508	5523	5469	5566	5545	5609	5578	5578	5435	5523	5588	5753	5723	5793	5880	5852	5709	5927	5782	5864	5766	5672	5810	5978	5788	5511
5512	5500	5469	5289	5312	5313	5370	5197	5236	5493	5347	5309	5454	5721	5490	5595	5641	5760	5841	5809	5861	5813	5717	5556	5513	5575	5453	5642	5500	5582	5642	5613	5628	5517	5409	5638	5669	5656	5683	5937	6055	5817	5848	5741	6003	5866	5922	5776	5723	5641
5603	5730	5525	5485	5460	5392	5305	5244	5200	5367	5511	5385	5656	5566	5582	5608	5716	5705	5935	5855	6002	5931	5845	5767	5712	5648	5666	5642	5698	5662	5648	5508	5493	5510	5409	5335	5635	5659	5660	5765	5612	5905	5833	5876	5827	5869	5983	5820	5745	5808
5754	5613	5655	5638	5602	5429	5394	5353	5414	5456	5445	5525	5589	5642	5514	5614	5681	5964	6159	6041	6085	5872	5890	5835	5800	5738	5801	5639	5696	5671	5745	5666	5567	5623	5439	5503	5564	5633	5644	5611	5710	5682	5938	5869	5841	5816	5781	5827	5730	5695
5707	5501	5706	5706	5633	5509	5436	5477	5415	5405	5517	5571	5795	5687	5710	5835	5833	5930	5918	5877	5945	5981	5998	5821	5898	5749	5873	5846	5812	5815	5824	5783	5613	5611	5595	5605	5647	5732	5688	5733	5635	5722	5914	5849	5791	5940	5897	5766	5908	5668
5524	5503	5558	5725	5576	5615	5694	5561	5472	5511	5616	5717	5695	5777	5683	5767	5835	5857	5968	5831	5922	6163	5866	5757	5829	5905	5837	6020	6076	6131	6015	5823	5647	5780	5713	5639	5739	5576	5608	5742	5842	5980	6129	5811	5773	5839	5662	5810	5774	5782
5434	5504	5718	5614	5687	5555	5551	5444	5610	5467	5816	5849	5772	5885	5518	5862	5783	5956	6053	6040	6077	5844	5820	5968	5801	5816	5871	5968	6188	5950	6064	6001	5960	5949	5828	5537	5672	5697	5608	5736	5671	5818	5877	5604	5920	5685	5765	5651	5745	5562
5593	5368	5547	5593	5625	5624	5567	5558	5629	5484	5537	5562	5786	5877	5759	5915	6085	6028	6236	5957	5967	5725	5889	5838	5769	5781	5826	5928	6035	6032	6119	6062	5930	5933	5807	5774	5694	5595	5677	5682	5834	5836	5597	5599	5645	5726	5729	5637	5558	5693
5697	5506	5507	5620	5660	5589	5672	5584	5664	5511	5588	5661	5699	5772	5727	5755	6005	6073	6038	5955	5972	5733	5828	5763	5741	5776	5583	5722	5895	5927	6066	5850	6002	5851	5904	5842	5814	5756	5770	5831	5618	5944	5757	5774	5699	5702	5711	5540	5827	5743
5786	5506	5661	5539	5686	5749	5627	5714	5637	5624	5500	5669	5714	5787	5656	5835	6034	5985	5950	5906	5922	5866	5829	5785	5685	5724	5484	5707	5715	5931	5844	5808	5889	5788	5758	5653	5860	5816	5693	5868	5663	5789	5678	5928	5678	5712	5647	5727	5702	5799
5847	5595	5543	5719	5632	5613	5641	5762	5709	5748	5655	5677	5545	5567	5725	5829	5892	6043	5971	6109	6027	5916	5791	5897	5549	5756	5484	5559	5667	5629	5635	5623	5774	5666	5783	5789	5769	5588	5769	5804	5750	5890	5661	5872	5820	5727	5679	5656	5629	5734
5749	5789	5546	5661	5519	5518	5736	5724	5692	5811	5683	5581	5461	5432	5603	5546	5710	5730	6030	6034	5941	5908	5865	5814	5683	5767	5774	5470	5599	5586	5610	5598	5545	5615	5468	5704	5794	5644	5677	5793	5638	5742	5870	5744	5700	5790	5607	5699	5612	5742
5719	5706	5482	5537	5559	5573	5642	5724	5794	5792	5889	5467	5424	5420	5477	5480	5678	5712	5911	5790	5857	5851	5817	5810	5685	5656	5593	5644	5559	5547	5539	5630	5570	5426	5488	5571	5590	5792	5641	5643	5653	5655	5708	5829	5709	5827	5693	5921	5741	5429
5724	5464	5603	5461	5526	5526	5699	5605	5945	5861	5486	5515	5455	5417	5369	5633	5565	5599	5808	5635	5797	5887	5699	5759	5701	5636	5632	5660	5475	5445	5531	5562	5483	5371	5292	5413	5544	5615	5672	5667	5711	5694	5806	5687	5788	5792	5704	5700	5586	5534
5722	5344	5456	5463	5280	5538	5621	5734	5803	5875	5649	5609	5455	5554	5496	5393	5429	5514	5643	5731	5642	5657	5662	5748	5643	5614	5503	5481	5699	5700	5442	5440	5360	5435	5354	5408	5513	5610	5683	5719	5658	5765	5837	5721	5676	5713	5948	5663	5542	5438
5651	5453	5547	5508	5466	5467	5406	5773	5720	5839	5796	5826	5653	5425	5557	5369	5484	5651	5583	5605	5477	5424	5513	5602	5434	5450	5631	5551	5572	5506	5516	5537	5513	5559	5370	5530	5546	5599	5761	5618	5580	5610	5683	5649	5665	5679	5613	5625	5543	5511
5571	5481	5499	5562	5366	5519	5636	5670	5638	5777	5781	5742	5604	5558	5356	5542	5451	5436	5729	5614	5420	5577	5601	5565	5530	5443	5364	5278	5545	5503	5542	5550	5557	5470	5558	5434	5506	5554	5577	5601	5478	5659	5491	5844	5447	5521	5508	5512	5587	5548
5809	5633	5576	5428	5436	5608	5455	5804	5651	5760	5758	5678	5620	5646	5626	5747	5724	5580	5698	5648	5652	5531	5602	5438	5381	5524	5291	5181	5348	5410	5503	5473	5679	5500	5464	5554	5553	5489	5566	5622	5630	5584	5658	5665	5527	5546	5706	5448	5533	5480
5768	5551	5537	5525	5475	5492	5495	5499	5552	5677	5750	5701	5778	5727	5700	5672	5785	5711	5851	5754	5619	5707	5624	5536	5532	5373	5195	5212	5355	5415	5402	5409	5440	5468	5616	5505	5574	5636	5525	5303	5527	5447	5667	5678	5427	5517	5414	5583	5347	5573
5768	5565	5558	5762	5368	5591	5592	5717	5592	5860	5632	5673	5708	5531	5700	5542	5763	5783	5945	5738	5787	5597	5600	5567	5507	5616	5453	5409	5337	5422	5306	5492	5442	5531	5650	5513	5715	5469	5619	5698	5548	5527	5400	5424	5436	5492	5473	5567	5383	5560
5967	5706	5762	5660	5522	5585	5689	5913	5762	5886	5682	5644	5465	5735	5828	5819	5843	5744	5776	5758	5713	5587	5780	5594	5554	5476	5438	5337	5512	5407	5354	5498	5650	5609	5384	5530	5509	5467	5614	5478	5543	5680	5470	5381	5335	5496	5546	5526	5637	5528
5902	5469	5822	5706	5515	5741	5829	5819	5906	5954	5634	5684	5712	5897	5812	5946	5712	5863	5828	5815	5787	5730	5694	5539	5556	5546	5353	5360	5420	5529	5402	5480	5554	5663	5572	5562	5482	5527	5541	5553	5532	5536	5253	5394	5252	5357	5312	5429	5442	5532
5690	5735	5755	5592	5694	5718	5903	6030	6025	6036	5843	5903	5952	5908	5895	5918	5988	5874	5868	5902	5756	5688	5719	5529	5558	5445	5369	5232	5392	5477	5731	5683	5686	5653	5663	5579	5418	5553	5525	5552	5584	5425	5442	5371	5325	5375	5482	5502	5408	5489
5920	5633	5807	5750	5626	5899	5866	6145	6077	5995	6003	6021	6047	6073	5997	6154	6093	5993	6006	6037	5817	5628	5718	5796	5673	5550	5479	5409	5349	5538	5689	5624	5753	5654	5747	5694	5409	5491	5463	5515	5573	5517	5514	5461	5505	5427	5406	5347	5351	5602
5874	5626	5671	5552	5906	5949	5929	5991	5929	5920	5936	6097	6083	6227	6131	6238	6189	6183	5970	6041	5909	5962	5728	5642	5558	5463	5285	5279	5385	5522	5760	5817	5798	5795	5684	5753	5646	5518	5561	5559	5518	5637	5475	5591	5571	5570	5513	5532	5595	5573
5931	5558	5684	5766	5766	5961	6080	5822	5795	5846	5801	5946	6097	6239	6284	6183	6074	6160	6126	6069	5909	5838	5678	5691	5655	5374	5408	5448	5455	5478	5657	5793	5778	5654	5626	5758	5748	5705	5769	5625	5535	5558	5625	5648	5546	5768	5566	5761	5853	5636
5802	5565	5628	5621	5895	5830	6080	5946	5974	5834	5922	5917	5976	5966	6097	6196	6094	6138	5921	5789	5967	5776	5833	5622	5494	5404	5406	5358	5601	5721	5685	5937	6009	5753	5781	5733	5734	5857	5656	5699	5656	5773	5629	5567	5756	5661	5826	5794	5896	5827
5654	5416	5616	5756	5961	5901	6017	5741	5789	5815	5942	5969	5892	5845	5864	5902	6054	5746	5714	5670	5791	5875	5687	5683	5643	5568	5461	5358	5576	5650	5834	5911	6029	5933	5917	5771	5815	5827	5656	5609	5593	5666	5697	5576	5798	5765	5787	5815	5947	6012
5744	5513	5465	5667	5803	6038	6020	5771	5891	5764	5835	5852	5751	5782	5730	5840	5682	5757	5762	5587	5694	5895	5796	5952	5804	5600	5577	5678	5691	5829	5937	5978	5973	5918	5906	5944	5774	5800	5673	5797	5693	5659	5677	5738	5824	5813	5710	5777	5923	6036
5813	5557	5841	5888	5914	6048	6141	5907	5710	5869	5666	5537	5714	5734	5637	5594	5645	5608	5685	5787	5587	5656	5779	5656	5729	5523	5626	5653	5781	6042	5830	6165	6164	6058	6074	5958	5952	5774	5875	5763	5508	5638	5570	5669	5942	5748	5858	5792	5721	5988
5705	5676	5854	5861	5846	5994	5958	5793	5618	5513	5534	5726	5743	5768	5658	5718	5583	5598	5605	5715	5769	5705	5816	5756	5697	5662	5640	5747	5901	5954	6098	6182	6165	6200	6143	5994	5800	5818	5723	5642	5513	5411	5609	5691	5878	5724	5866	5759	5826	5703
6014	5669	5740	5735	5755	5820	5667	5657	5475	5531	5720	5718	5662	5628	5720	5526	5559	5477	5786	5652	5653	5720	5642	5669	5638	5615	5682	5725	5865	5903	6037	6000	5978	6230	6086	5831	5883	5848	5636	5573	5743	5521	5693	5828	5858	5655	5800	5551	5712	5675
5930	5683	5881	5729	5906	5904	5831	5715	5678	5489	5653	5657	5630	5509	5718	5675	5600	5629	5798	5687	5854	6036	5893	5652	5892	5744	5705	5751	5905	5770	6047	6075	5936	5860	5926	5779	5844	5795	5582	5681	5650	5667	5892	5794	5750	5851	5660	5777	5606	5518
5938	5614	5827	5721	5855	5887	5783	5738	5658	5655	5696	5580	5628	5760	5681	5604	5564	5664	5781	6036	5855	6022	6106	5911	5923	5790	5849	5743	5892	5779	5867	5960	5903	5879	6008	5866	5503	5570	5595	5472	5584	5739	5854	5871	5780	5902	5798	5583	5623	5478
5878	5720	5950	5981	5934	5747	5728	5688	5678	5644	5632	5599	5656	5700	5634	5687	5738	5683	5817	5887	5970	6091	5980	6148	5991	5880	5816	5938	5742	5847	5889	5896	5822	5646	5804	5726	5613	5468	5427	5643	5557	5595	5824	5854	5935	5772	5758	5616	5589	5368
5876	5775	5787	5807	5911	5836	5785	5724	5689	5778	5833	5625	5844	5869	6030	5728	5702	5710	5844	6067	6157	6170	6284	5995	5975	5919	5990	5867	5829	6031	5858	5842	5766	5800	5673	5572	5362	5523	5512	5472	5466	5477	5673	5915	5882	5860	5783	5740	5617	5584
5862	5621	5683	5896	5850	5763	5979	5876	5957	5766	5941	5981	5800	6029	5841	5965	5735	5950	6102	6054	6156	6134	6087	6107	6096	5958	5955	5927	5960	5737	5779	5641	5662	5701	5743	5570	5621	5541	5470	5486	5590	5745	5591	5777	5764	5603	5485	5478	5334	5561
5813	5608	5715	5667	5617	5763	5911	5969	5898	6154	6096	6087	6067	5851	6106	5947	5957	6044	6029	6114	6118	6311	6172	6195	6088	5904	6096	5881	5745	5650	5690	5710	5668	5647	5668	5598	5538	5631	5514	5616	5633	5528	5497	5634	5714	5616	5664	5674	5588	5642
5728	5438	5597	5588	5523	5864	5895	5971	5825	6037	6023	6113	6100	6121	6058	5808	6129	5979	6134	6202	5960	6148	6177	6151	6063	6031	5976	5855	5612	5755	5731	5612	5640	5763	5865	5606	5647	5630	5597	5665	5709	5625	5788	5706	5880	5771	5665	5563	5623	5603
5753	5586	5625	5660	5625	5781	5801	5758	5948	5864	6034	6072	6252	6229	6089	6111	6108	6257	6029	6155	6229	6059	5906	6114	6008	5880	5688	5930	5682	5457	5654	5435	5520	5657	5749	5750	5756	5600	5784	5612	5894	5815	5968	5787	5756	5630	5601	5794	5720	5741
5842	5749	5491	5588	5685	5781	5896	5969	5894	5867	6147	6163	6270	6104	6148	6374	6075	6237	6139	6243	6049	5966	5991	5926	5914	5831	5669	5736	5711	5709	5609	5401	5437	5703	5727	5697	5607	5691	5759	5738	5810	5956	5972	5908	6001	5807	5740	5825	5638	5657
6000	5823	5612	5750	5848	5777	5953	5797	6021	6059	6133	6224	6148	6117	6106	6220	6108	6118	6298	6297	5994	6046	5973	6071	5911	5692	5765	5827	5555	5768	5609	5536	5539	5710	5713	5779	5756	5632	5595	5853	6024	6034	5969	5918	6047	5781	5793	5851	5903	5792
5854	5873	5759	5682	5672	5749	5776	5933	6022	6094	6228	6121	6082	5998	6219	6022	6117	6313	6315	6266	6045	6062	5886	5703	5573	5917	5940	5787	5805	5920	5830	5610	5739	5880	5802	5876	5703	5753	5870	6029	5944	6142	6095	5911	5842	5953	5629	5772	5739	5778
5973	5831	5836	5963	5873	5896	5963	6032	5980	6019	6162	6112	5994	6113	6079	6132	6152	6191	6154	6123	5943	6040	5910	5724	5711	5689	5837	5947	5997	6031	5823	6133	6011	5940	6040	5794	5910	5716	5893	5871	5984	5940	6007	5938	5924	5757	5788	5787	5837	5810
6122	5819	5967	5969	5724	6014	5967	6027	6049	6172	6137	6149	5994	6188	6174	6202	6308	6125	6164	5808	5909	5839	5774	5627	5654	5747	5925	6009	6206	5875	6039	6072	6203	6026	5864	6091	5972	5835	5974	6058	6087	5967	5907	5899	5818	5787	5697	5824	5768	5888
6093	5929	5745	5909	5879	6094	5922	6083	6023	5961	6067	6081	6084	6077	6127	6086	6131	6071	5985	5949	5797	5752	5702	5547	5846	5944	5960	5944	6091	5948	6080	5936	6084	6120	6008	5926	5885	5861	6071	5862	5947	5881	5783	5811	5752	5768	5679	5876	5843	5845
6214	5951	6011	5978	5925	6100	6175	6103	6098	5956	6034	6118	5861	5819	5979	6104	6055	6207	6036	6020	5841	5679	5675	5692	5713	5771	6010	5923	5952	6048	6146	6236	5916	6181	5880	5728	5782	5874	5891	5973	5832	5744	5833	5638	5625	5574	5748	5822	5915	5928
5908	5648	5716	5863	6187	6170	6074	5981	5954	5950	5923	5767	5913	5838	5787	6142	5930	5798	5846	5769	5812	5737	5866	5535	5792	5818	5875	6013	5905	6128	6135	5994	6072	5805	5771	5850	5550	5763	5676	5695	5598	5761	5655	5557	5671	5911	5893	5753	5913	5863
5998	5717	6013	6020	6110	6028	6206	6072	5968	6112	6038	5884	5868	5886	5734	5723	5831	5807	5655	5697	5672	5567	5817	5732	5622	5915	5888	6025	6073	5972	6085	6068	5820	5920	5639	5502	5615	5624	5595	5717	5626	5776	5573	5548	5539	5603	5901	5689	5756	5723
5743	5681	5787	5893	5756	6104	5929	5980	6093	5904	5902	5835	5807	5724	5711	5714	5700	5761	5791	5714	5637	5533	5653	5685	5777	5843	5849	5745	6015	6133	5835	5842	5791	5722	5492	5582	5641	5745	5696	5716	5669	5721	5861	5670	5644	5754	5686	5738	5805	5823
5685	5540	5751	5605	5774	5738	5857	5809	6022	5878	6037	5846	5972	5817	5830	5872	5881	5780	5739	5723	5781	5777	5808	5754	5970	5823	5759	5854	6021	5943	5887	5926	5733	5689	5602	5640	5803	5689	5678	5680	5671	5748	5725	5722	5858	5795	5851	5770	5879	5877
5701	5693	5771	5630	5634	5725	5703	5756	5909	5880	5853	6017	6032	5866	5841	6045	5936	6090	5893	5845	5748	5840	5874	5828	5928	6023	5971	6069	6090	6092	5985	5813	5604	5633	5609	5548	5816	5827	5870	5831	5845	5824	5816	5803	5908	5960	5682	5702	5936	5772
5642	5720	5595	5624	5701	5808	5712	5745	5867	5812	5878	5951	6057	5917	6056	5998	5935	5907	5934	5899	5857	5817	5859	6088	5863	6025	6023	5990	5932	6035	5880	5752	5615	5599	5664	5826	5981	6050	5840	5809	5886	5787	5712	5846	5745	5873	5723	5675	5722	5790
5786	5562	5751	5754	5759	5876	5918	5856	5724	5825	5989	6134	6077	6185	6242	6026	5939	6047	5934	6014	5979	6107	6211	5966	5919	6159	5949	5930	5987	6178	5913	5855	5543	5728	5750	5959	6121	5987	5907	6008	5691	5963	5583	5788	5775	5797	5788	5716	5587	5742
5870	5813	5731	5930	5727	5824	6027	6036	5894	5888	5933	6034	6001	6094	6027	6021	6051	6088	6008	5983	6024	5947	5983	6019	6024	6218	5990	6115	6050	6032	5945	5912	5577	5613	5931	5811	6119	6203	6122	5968	5891	5656	5851	5710	5724	5858	5656	5734	5603	5692
5792	5723	5821	5922	5963	5885	5937	6016	6053	5994	5967	5935	5940	6090	5891	5851	5908	6025	6054	6104	6027	6047	5988	5994	6092	6101	6043	6092	6006	6025	6000	5730	5618	5740	5986	5988	6114	6242	6156	5988	5985	5748	5742	5769	5848	5723	5634	5654	5567	5710
5876	5865	5938	5907	5947	6145	6023	6000	5965	5924	5818	5889	5940	5844	6025	5959	5889	5890	6211	6031	5848	5765	5716	5932	6068	6055	6046	6027	6033	6042	5928	5820	5662	5798	5970	6052	6082	6298	6037	6145	5815	5623	5696	5575	5624	5592	5686	5630	5435	5599
5948	5984	6007	6070	5897	6142	6151	5850	5781	5868	5751	5969	5898	5990	5763	5750	5862	5851	5989	5857	5951	5867	5736	5670	5853	5854	6061	6101	5955	5875	6025	5852	5707	5962	5978	6007	6112	6040	6108	5883	5793	5764	5658	5599	5682	5629	5604	5747	5676	5674
6141	5887	6059	6008	6070	6061	5965	5974	5959	5782	5876	5914	5767	5937	5856	5837	5804	5867	5957	5999	5766	5746	5832	5672	5753	5879	5981	6014	5951	5933	5843	5720	5899	5843	5898	5913	5868	6000	5799	5889	5835	5679	5637	5550	5617	5655	5637	5692	5743	5712
6421	6028	6065	6160	6236	6066	6197	6061	5818	5955	5816	5891	5827	5757	5800	5804	5803	5995	5729	5815	5766	5729	5781	5684	5877	6060	5949	5990	5905	5866	5690	5897	5804	5939	5763	5900	5989	5848	5804	6007	5712	5738	5485	5628	5598	5651	5682	5693	5672	5755
6227	6123	6140	6123	6116	6144	6049	6061	5945	5959	5890	5844	5944	5895	5808	5906	5886	6172	5920	5813	5817	5804	5788	5795	5875	5840	6070	5757	5880	5754	5899	5884	5823	5732	6048	5850	5926	5863	5774	5705	5738	5788	5476	5586	5429	5552	5681	5602	5625	5720
6232	6135	6181	6247	6113	6065	6076	6011	6124	6025	5906	6036	5978	5727	5860	5863	5881	5795	5928	5861	5788	5697	5717	5741	5827	6022	6032	5993	5998	5851	5972	5709	5814	5855	5939	5915	5914	5784	5827	5905	5693	5578	5600	5622	5506	5423	5497	5599	5642	5526
6174	6022	6142	6131	6276	6087	6194	6144	6072	6110	5934	5988	5958	5906	5941	5951	6113	5835	6053	5924	5894	5876	5881	5939	5938	5891	5861	5950	5901	5808	5772	5776	5877	5772	5748	6043	5698	5878	5812	5736	5719	5768	5712	5596	5532	5436	5567	5655	5504	5585
6239	6047	6128	6058	6120	6210	6169	6008	5924	6002	6149	6020	5947	5979	6134	5989	5870	5995	5763	5709	5901	5981	5802	5899	6109	6010	6084	5908	5859	5926	5867	5977	5675	5801	5756	5757	5795	5777	5653	5787	5689	5845	5826	5468	5561	5699	5686	5591	5749	5669
6158	6205	6057	6122	6149	6136	6224	6127	5979	5923	5857	5996	6022	6031	6118	6049	5925	5836	5879	5897	5823	5834	5929	5926	6011	5966	5868	6122	5988	5921	5766	5905	5934	5897	5817	5982	5758	5790	5828	5848	5879	5799	5857	5679	5686	5724	5684	5748	5730	5775
6268	5979	6232	6141	5944	6055	6180	5812	5910	5994	5859	5946	5882	6219	5921	6076	6000	5926	5936	5680	5908	5798	5970	5963	6112	5963	5843	5990	5992	5820	5969	5991	5809	5860	5914	5895	5859	5784	5877	6013	5830	5942	5860	5750	5914	5884	5820	5808	5817	5826
6289	5901	5999	6140	6175	6007	5844	5787	5759	5699	5769	5754	5843	5726	5848	5960	5854	5831	5956	5742	5880	5875	6167	5995	5864	5905	6051	5954	5899	6024	6029	5951	5960	5787	5994	5772	5906	5854	6041	5949	5903	5999	5944	5721	5975	5829	5933	5839	5898	5944
6258	5795	6095	6004	6024	5877	5795	5798	5582	5571	5786	5748	5880	5819	5788	5935	5855	5757	5765	5738	5827	6002	5961	6016	5958	5940	6004	5979	6063	5987	5946	6031	5964	5947	5966	5793	5845	5818	5720	5848	6087	5862	5917	5814	5779	5793	5801	5906	5810	5752
6158	6047	6057	5840	5992	6056	5890	5841	5775	5828	5799	5844	5841	5861	5813	6026	5864	6017	5878	5938	5887	5963	6081	5990	6080	5894	5837	5945	6143	6068	6139	5960	6064	5893	5916	5959	5974	5806	5863	5879	5760	5887	5840	6048	5902	5792	5642	5752	5683	5571
6337	6138	6112	6090	5958	6056	5994	5819	5876	5886	6060	5892	5967	5939	5985	5932	5884	5858	5941	5959	5962	5961	5824	5952	5845	6026	5829	6093	6029	5931	6090	6020	5924	5950	6051	5875	5828	5746	5796	5738	5752	5864	5785	5734	5808	5629	5780	5700	5554	5580
6340	6074	6101	6094	6023	5995	6094	6086	5972	6204	6037	6083	6053	5911	6221	5968	6019	6157	5911	6095	5972	6002	5803	5893	5855	5728	5855	6017	5874	6190	6185	6050	5993	5854	5788	5896	5742	5683	5707	5686	5774	5952	5910	5858	5850	5761	5671	5613	5500	5592
6194	6026	6038	6045	6025	6046	6178	6119	6131	6228	6143	6155	6094	6102	5905	6143	6119	6156	6443	6282	6019	5823	5924	5823	5683	5830	5859	6026	5981	6072	5982	6016	5824	5767	5735	5695	5730	5656	5768	5723	5707	5734	5761	5864	5750	5734	5490	5613	5583	5464
5997	5946	6030	6031	6029	6127	6253	6236	6281	6356	6324	6123	6069	6090	6095	6234	6199	6291	6210	6129	6063	5932	5944	5955	5739	5718	5782	5877	5903	6107	6012	5886	5962	5661	5641	5540	5742	5712	5739	5727	5729	5796	5608	5585	5727	5731	5587	5449	5531	5725
6196	5916	6101	5775	6098	6058	6096	6323	6340	6369	6165	6285	6306	6144	5997	5953	6386	6315	6255	6177	6055	5812	5893	5705	5746	5758	5902	5953	5944	5947	5930	5720	5680	5605	5576	5612	5822	5872	5737	5812	5831	5881	5795	5595	5506	5616	5622	5747	5714	5872
6046	5790	5982	6080	5884	5986	6394	6185	6285	6236	6168	6193	6084	5983	6102	5978	6075	6110	6219	6166	5954	6050	5734	5858	5810	5877	6011	5913	6084	5999	6027	6032	5852	5753	5646	5674	5779	5844	5830	5886	5764	5807	5778	5697	5787	5692	5614	5760	5979	6026
6039	5722	5952	5968	6251	6286	6191	6170	6086	6045	5851	5786	5777	5922	5786	6004	6004	6063	6139	6114	6075	5891	5836	5929	5994	5921	6137	6042	6096	6203	5993	5968	5546	5828	5761	5725	5850	5889	6068	5955	5959	5627	5676	5594	5705	5695	5842	5967	6072	6169
6264	6041	6022	6096	6126	6066	6138	5919	5914	5875	5844	5816	5779	5916	5915	6139	6142	6216	6024	6051	6031	5947	5780	5981	5939	5914	6009	6006	6175	6048	6013	5900	5812	5728	5721	5837	5911	6144	5959	5926	5715	5625	5606	5713	5773	6012	5870	5982	6090	6038
6308	6155	6094	6194	6236	6177	6074	6001	5848	5772	5683	5886	5935	6077	5972	5976	6151	6168	6033	6078	5970	6044	6017	6101	6059	6131	6240	6163	6264	6221	5892	5890	5875	5852	5888	5888	5836	6181	6178	5913	5927	5643	5702	5742	5674	5815	5883	5983	6059	6129
6297	6229	6277	6157	6400	6284	6292	6078	5820	5743	5759	6032	5874	5986	6085	6031	6133	6224	6203	6095	6159	6078	6032	6174	6299	6186	6045	6100	6173	6078	5950	6062	5809	5856	5772	5884	5963	5832	5983	5877	5815	5699	5667	5536	5787	5809	5858	5902	5842	6045
6266	6120	6254	6234	6273	6092	6046	6020	5791	5829	6023	5820	6002	5952	6066	6226	6332	6110	6075	6335	6163	6183	6269	6185	6183	6190	6256	6139	6016	5806	5938	5795	5878	5832	5920	5977	5864	5773	5888	5808	5693	5659	5648	5654	5762	5697	5880	5804	5761	5785
6090	6134	6240	6455	6166	6027	5979	5707	5865	5780	5981	5855	5936	5932	6106	6185	6354	6244	6237	6297	6167	6112	6223	6220	6083	6174	6179	6038	5931	5849	5810	5838	5833	5954	5944	5791	5790	5882	5770	5681	5549	5752	5755	5786	5754	5722	5720	5722	5636	5648
6240	6205	6156	6284	5982	6078	5846	5760	5788	5860	5991	6156	6103	6295	6216	6517	6137	6177	6197	6299	6247	6016	6205	6266	6135	6188	6074	5953	5929	5783	5756	5619	5755	5854	5951	5759	5960	5859	5752	5854	5658	5684	5712	5750	5914	5617	5739	5634	5720	5692
6354	6367	6299	6039	5994	5943	6123	5957	5996	6055	5838	6161	6229	6268	6229	6430	6222	6170	6178	6175	6135	6101	6109	6146	6160	6078	6027	5995	5936	5768	5841	5704	5843	5806	5982	5925	5824	5867	5834	5733	5639	5748	6002	5977	5767	5810	5711	5643	5778	5708
6487	6328	6290	6212	6109	5959	5962	6018	5868	5727	6039	5811	6093	6150	6390	6109	6182	6243	6098	6155	6065	5851	5974	6110	6234	6113	6034	6013	5917	5889	5764	5835	5868	6058	6064	5849	5810	5842	5726	5880	5734	5797	5919	5801	5938	5860	5846	5682	5843	5564
6435	6272	6285	6120	5993	6052	5749	5881	5905	5797	6075	5958	6082	5978	6366	6139	6375	6108	5960	5878	5937	5982	5950	6036	6194	6240	6047	5856	6048	6127	5822	5850	5868	6041	5967	6045	6109	5998	5999	6012	5831	5735	5936	5998	5973	5816	5880	5724	5785	5612
6231	6194	6078	6053	5894	6107	5956	6067	6020	5891	6003	6147	6049	6237	5987	6133	6084	6148	5938	5980	5855	5850	6055	6047	6150	6146	6063	5953	6015	5948	5978	6029	6049	6149	6297	6051	6008	5952	6010	5919	5876	5954	5919	6098	5969	5808	5910	5740	5907	5910
6394	6127	6214	6149	6089	6004	6009	6028	6040	6036	5926	6145	6211	6236	6120	6258	6014	6035	5896	5920	5858	5984	5979	5933	6033	6045	6079	6033	6013	6004	5957	5814	5855	5994	6056	6076	6125	6056	6032	5867	5825	5721	5943	5943	6111	5879	5824	5801	5826	5778
6308	6233	6235	6461	6202	6207	6030	6020	5983	6112	6069	6144	5994	6079	5959	6033	6129	6003	6116	5773	5941	5970	6030	6034	6085	6028	6089	5899	6154	6052	5998	5884	5939	5908	6146	6169	6022	5984	5910	5864	5945	5945	6209	5926	5884	6060	5745	5856	5721	5705
6107	6051	6361	6365	6109	6191	6014	6008	5963	5970	6122	6049	5888	6117	6015	6066	5995	6108	6144	6060	6072	6003	5998	5969	6119	6059	6098	5870	6068	6113	5948	5846	5796	6002	5991	5931	5872	6130	6010	5972	5890	5913	5998	6248	5982	5896	5939	5951	5940	5625
5949	6101	6068	6111	6240	6096	5942	5916	5896	5988	6077	6128	6098	6134	5898	6136	6249	6069	6114	6035	6137	6018	6146	6207	6122	6256	6089	5970	6048	6011	5791	6117	5893	5866	6004	5866	5795	6070	5895	6084	5868	6023	6054	5984	5830	5882	5899	5774	5878	6050
6080	5861	5944	6069	5892	6196	5915	6079	5919	5820	6102	6093	6188	6223	6140	6132	5986	5956	6073	6250	6094	6162	6111	6215	6281	6237	6011	5918	6096	5972	5965	5814	5770	5707	5855	5856	5858	6026	5863	5971	5907	5745	5850	5985	5930	5861	5868	5962	6062	5714
5954	6155	6055	6087	6257	6023	6102	6095	6178	6054	6043	6023	5940	6148	6226	6068	6219	6161	6244	6125	6065	5970	6047	6198	6244	6281	6197	6027	6003	6070	6018	5808	5795	5884	5848	5945	5961	6091	6114	5978	5795	5911	5860	5987	5567	5811	5891	5792	5928	5922
6272	5968	6040	6280	6231	6250	6348	6086	6061	6153	6079	6019	5959	6241	6442	6515	6345	6137	6184	6207	6239	6051	6164	6070	6101	5965	6036	5981	5791	5683	5856	5745	5773	6042	6071	5868	6080	6113	6238	6121	5767	5720	5596	5841	5613	5625	5893	5796	5867	5901
6243	5954	6028	6076	6294	6271	6169	6263	6135	6127	6021	6041	5923	6021	6264	6230	6384	6297	6333	6363	5998	6046	5954	6052	6111	6065	6050	5963	5829	5967	5887	5834	6022	6057	6148	5906	5927	5965	6035	5909	5723	5645	5734	5576	5672	5703	5964	5756	6029	5937
5916	5915	5958	6260	6252	6254	6263	6207	6162	6043	6061	5934	6038	5985	6086	6066	6352	6154	6046	6102	5940	6018	6087	6185	6060	5931	5779	5915	5858	5919	5865	5841	5861	5941	6029	5885	5869	5778	5886	5812	5346	5647	5524	5717	5529	5497	5608	5967	5860	5770
6175	5851	6001	6364	6119	6289	6250	6296	5833	6023	6040	5856	5933	6036	6129	5975	6126	6016	5900	6019	5990	5848	5851	5979	5939	5949	5910	5972	6048	6037	6024	5856	5967	5794	5926	5778	5626	5653	5701	5680	5598	5315	5435	5580	5781	5684	5676	5994	5794	5742
6256	5957	6019	6173	6115	6077	6248	6054	6016	6037	5861	6061	6225	6235	6104	5983	5953	6121	5902	5957	5779	5915	6087	6097	6253	6090	5977	6058	6207	6097	6263	6028	6026	6036	6008	5990	5856	5814	5544	5628	5738	5570	5716	5701	5744	5844	5853	5983	5723	5775
6087	5896	6152	5846	6166	6178	6083	6116	6210	6128	6097	6136	6082	6071	6131	6154	5903	5827	5949	6042	6221	5990	6080	5960	6185	5846	5907	5873	6018	5978	6096	5934	5827	5944	5897	5879	5600	5698	5790	5828	5668	5683	5644	5983	5949	5735	5964	5920	5900	5542
5946	5856	6035	6077	5922	5883	6029	6121	6129	6243	6184	5990	5868	6082	6170	5940	5776	6047	6140	6076	6183	5970	5853	6044	6057	6003	6085	6109	5895	5968	6062	6173	6090	6041	5996	5779	5352	5783	5716	5736	5919	5892	6067	6046	6044	6057	5961	5982	5957	5715
5867	5762	5905	5995	5755	5905	6105	5816	6007	6483	6081	6035	6058	6080	5895	5848	6079	6053	6050	5981	5989	6025	6053	6199	6171	6016	6059	6078	5955	6075	6135	5872	6146	6070	5990	5857	5945	5712	5925	5894	5947	6005	5861	6129	5904	5845	6000	5909	5765	5817
6062	5909	5998	5827	5838	5916	5971	6141	6439	6243	6344	6208	6217	5996	6021	6179	5967	5912	6038	6111	6216	6112	6055	6129	6014	5722	5862	6029	6014	6072	6052	6003	5860	5988	5924	5700	5863	5974	6105	6057	5961	6015	6026	6138	6074	5791	5885	5842	5799	5839
6193	5845	5987	5869	5966	6156	6139	6286	6273	6466	6354	6325	6250	6147	5899	6012	5806	6004	6170	6177	6090	5930	5865	6049	5901	5801	5859	5780	6111	6051	6086	5985	6109	6084	6016	5856	5626	5901	6030	6134	6234	6010	6132	6003	5963	6021	5778	5788	5903	5743
6035	5918	5836	5989	5979	6078	6225	6201	6208	6354	6282	6205	6022	6037	5911	5859	5804	5927	5968	6027	6102	5921	6142	6070	6073	5865	6006	6042	5946	5949	6178	6069	6090	6167	6049	5871	5835	6233	6017	6130	5896	6064	6120	5808	5796	5831	5930	5972	6115	5905
5937	5782	5783	6067	5877	6232	6109	6239	6380	6420	6358	6116	6036	5924	5742	5916	6018	5912	6072	5936	6191	6009	6101	6131	6158	6179	5981	5789	5905	6050	6145	5781	5958	5958	5827	5936	5912	5970	6231	6032	5891	6036	6073	6023	5849	5791	5781	6027	6122	6014
6018	5702	5966	5989	6079	6171	5951	6481	6406	6291	6233	6078	6212	6150	6072	6043	6030	5993	6108	6202	6348	6115	6104	6246	6327	6377	6220	6083	6099	6095	6157	5990	5888	5980	5877	5873	5964	5959	6182	6216	6019	5920	5990	5883	5877	5743	5838	5856	6165	5986
5951	5664	5957	5855	6195	5940	6188	6333	6353	6173	6231	6135	6012	6107	6043	6146	6110	6182	6313	6151	6379	6280	6180	6203	6382	6343	6405	6219	6384	6263	6144	6062	5987	5918	6032	5934	6029	6156	6057	6170	6132	6111	6139	5837	5950	5909	5854	5833	6062	6033
6040	5940	5970	6016	6210	6138	6221	6179	6168	6179	6095	5999	6013	6089	6118	5963	6108	6147	6430	6267	6398	6253	6283	6337	6359	6446	6434	6302	6301	6388	6190	5917	6036	6075	6139	6167	6052	6226	6172	6122	6034	6090	6010	5774	5958	5869	5881	5949	5836	5930
6027	6074	5986	6177	5998	5997	6120	5997	6074	6174	5924	6000	6046	5861	6034	5969	6037	6172	6209	6199	6098	6200	6329	6338	6305	6339	6291	6213	6181	6161	5914	5903	5943	5939	6136	6025	6292	6216	6048	6069	5976	6097	6042	6135	5914	5844	5721	6131	5991	5982
6128	6196	6130	6354	6099	6003	6044	5881	5851	5973	6003	5937	6025	5963	5948	6055	5987	6006	6145	6186	6113	6268	6131	6195	6245	6273	6119	6088	6040	6037	6025	6001	6026	6043	6041	6090	6207	6133	6121	5999	5841	5947	6090	6284	6138	5746	5947	5859	5852	5765
6094	6280	6022	6203	6202	5889	6043	6040	5910	5926	5985	5955	6035	6115	6019	6087	5935	6113	6097	6155	6172	5890	6015	6044	6309	6091	6164	6134	6241	6108	6133	6104	6102	6077	6096	6116	6170	6136	6018	6054	5961	5895	5897	6001	5982	5949	5923	5954	5966	5939
6167	6342	6161	6303	6200	6091	6163	6057	6096	5985	6061	6105	6107	6265	6111	6033	6100	6192	6038	6170	6002	6005	5949	6131	6153	6228	6396	6280	6392	6213	6275	6341	6310	6367	6281	6090	6117	5966	5891	5941	5861	5822	5875	5914	5843	6167	5892	5942	5913	6084
6403	6216	6286	6285	6120	5929	6180	6129	6087	6291	5987	6150	6366	6227	6157	6196	6034	6106	6187	5926	5954	5926	6142	6248	6247	6347	6337	6456	6312	6287	6251	6506	6408	6314	6300	6133	5917	5977	5824	5662	5972	6019	5957	6021	6076	6011	6014	5914	5945	6026
6473	6259	6016	6300	6176	6107	6077	6058	6220	6217	6041	6108	6281	6343	5987	6237	6076	5961	5819	5907	5919	6105	6185	6393	6428	6375	6305	6210	6258	6157	6252	6322	6344	6167	6320	5983	5983	5913	5745	5749	5762	6058	6089	5808	6007	5900	6124	6014	5876	6102
6271	5989	6072	6113	5851	6097	6221	5942	6073	5945	6234	6225	6408	6052	6191	6320	6173	5980	5919	5879	6020	6333	6260	6387	6288	6089	6132	6162	6170	6030	5949	6190	6216	6203	6260	6124	6096	6119	5861	5781	5677	6005	6110	6182	5881	6000	6114	6169	6073	6081
6419	5917	5851	6280	5804	6117	5891	5870	5933	5958	6117	6431	6468	6052	6354	6424	6373	5975	6067	6044	6234	6296	6338	6236	6201	6055	6089	5981	5930	5864	6000	6182	6123	6113	6185	5910	6208	6054	5940	5991	5855	5755	6163	6127	6107	5969	5907	6200	6032	5938
6251	6032	6228	6207	6043	6195	6098	5821	6194	5890	6191	6390	6447	6292	6419	6375	6231	6071	5921	6082	6278	6294	6252	6210	5923	5884	5790	5803	5998	5961	5961	6008	6106	6132	5912	5967	6094	6204	6211	6124	5985	5897	6159	6172	6249	6103	5979	6006	6040	5842
6413	6107	6445	6456	6025	6259	6001	5887	6092	6082	6362	6466	6502	6286	6617	6433	6322	6138	6240	6234	6397	6096	6242	6181	5954	6026	5945	5800	5836	5896	5876	5952	5991	5897	5920	5844	6109	6134	6260	6121	6011	5935	5945	6257	6234	6030	6025	6068	6072	6003
6687	6123	6265	6186	6071	6207	5926	6002	6042	6116	6395	6299	6292	6409	6483	6402	6367	6322	6281	6220	6295	6249	6308	6197	6039	6117	6078	5971	5995	6142	5963	5745	5814	5837	5850	6021	6178	5878	6025	6041	6077	5987	6107	6081	6208	6153	5913	5983	6103	5797
6473	5893	6204	6161	5932	6177	5892	6093	6090	6193	6111	6560	6314	6610	6544	6381	6384	6207	6262	6385	6207	6154	6196	5862	6116	6132	6132	6154	6018	6069	5989	5874	5986	5902	5938	6100	5820	6021	6127	6023	6044	6127	6055	6300	6248	6108	5921	6002	5960	5943
6364	6268	6252	6187	6299	5980	5986	6195	6055	6052	6494	6470	6375	6615	6587	6604	6303	6193	6407	6321	6197	6032	6000	6094	6072	6163	6099	6019	6149	6163	6191	5880	5885	5892	5964	5790	6047	5921	6085	6035	6074	6044	6124	6288	6406	6314	6000	6154	6139	6019
6256	6097	6275	6308	6170	6221	6064	6354	6269	6176	6505	6300	6470	6460	6633	6552	6377	6301	6324	6313	6217	6172	6166	5986	5949	6078	6075	5917	6064	6100	5914	6003	6016	6043	5773	6024	5807	5845	6091	6098	6078	6062	6086	6224	6412	6376	6175	6041	6045	5938
6101	5678	6062	5942	6314	6172	6020	6119	6208	6239	6547	6279	6322	6482	6475	6556	6361	6433	6225	6237	6142	6118	5934	5998	6104	6077	5869	5950	5895	5974	5909	5827	5803	5835	5951	5885	5851	5938	5910	6007	6084	6044	6117	6123	6265	6338	6024	6080	5998	6128
6010	5968	6161	5865	6209	6242	6036	6217	6355	6287	6410	6430	6321	6303	6437	6533	6307	6120	6439	6185	6090	6180	5861	5826	5798	5724	5898	6111	6052	5833	5950	5880	6080	6053	5980	5895	5886	5963	6194	6174	6230	6122	5990	6180	6220	6171	6058	5874	6075	6117
6405	5950	6184	6024	6324	6628	6182	6086	6121	6108	6433	6526	6465	6454	6563	6491	6344	6214	6261	6390	6326	6190	5884	5800	5735	5805	5714	5811	5904	6068	5957	6063	5947	5909	5929	5907	6071	6212	6455	6350	6308	6194	6176	6321	6185	6174	6073	6027	6274	6061
6362	6312	6685	6417	6325	6637	6334	6333	6572	6394	6302	6564	6374	6532	6441	6450	6446	6085	6312	6307	6460	6253	5997	5902	5872	5943	5912	6056	5977	6003	5918	6054	6061	5863	6064	6072	5953	5959	6268	6290	6251	6245	6220	6283	6286	6274	6037	6336	6302	6020
6528	6287	6605	6494	6550	6538	6426	6402	6499	6160	6215	6582	6464	6345	6365	6435	6403	6286	6281	6034	6294	6274	6196	6013	6185	5987	6078	5989	6010	6056	6065	5989	5923	6004	5917	6036	6198	6323	6361	6460	6275	6110	6090	6189	6231	6120	6090	6329	6294	6319
6259	6100	6457	6714	6553	6322	6490	6188	6378	6224	6290	6425	6586	6353	6297	6549	6218	6275	6381	6322	6210	6212	6224	6238	6068	6153	6233	6112	6035	6073	6074	6130	6180	6005	6105	6254	6407	6257	6347	6157	6164	6176	6295	6139	5943	6113	6144	6293	6307	6150
6513	6218	6163	6677	6329	6419	6501	6376	6233	6165	6151	6023	6172	6247	6259	6431	6327	6281	6093	6021	6210	6203	6306	6335	6251	6178	6202	6110	6192	6095	6107	6286	6200	6233	6115	6234	6504	6355	6156	6274	6203	6319	6321	6292	6122	6121	6396	6266	6065	6073
6404	6332	6309	6511	6522	6543	6282	6100	6171	6092	6028	6087	6082	6129	6196	6264	6486	6561	6154	6085	6067	6292	6298	6323	6276	6555	6352	6422	6233	6133	6227	6227	6166	5999	6229	6296	6323	6361	6116	6072	6155	6160	6458	6208	6111	6238	6489	6383	6150	6114
6353	6505	6370	6510	6598	6314	6459	6312	6211	6240	6189	6096	6174	6317	6254	6214	6328	6325	6311	6151	6300	6293	6443	6161	6279	6285	6481	6352	6333	6215	6201	6231	6291	6329	6454	6513	6453	6307	6238	6338	6242	6232	6037	6004	5972	6394	6431	6327	6092	6340
6723	6425	6510	6415	6559	6615	6594	6345	6060	6397	6392	6359	6357	6525	6544	6249	6185	6039	6119	6129	6052	6047	5905	6309	6427	6401	6473	6533	6373	6496	6394	6542	6588	6496	6726	6730	6539	6553	6354	6487	6598	6446	6382	6148	6352	6409	6381	6260	6223	6302
6868	6384	6423	6452	6578	6469	6250	6391	6251	6340	6626	6647	6395	6639	6458	6450	6273	6177	6150	6256	6034	6079	6034	6159	6274	6530	6395	6467	6490	6262	6276	6533	6510	6350	6655	6610	6483	6502	6675	6603	6624	6453	6457	6520	6645	6716	6309	6308	6435	6388
6685	6508	6350	6359	6413	6334	6241	6277	6398	6107	6340	6315	5992	6233	6286	6305	6053	6023	6026	6266	6212	6290	6204	6448	6495	6188	6374	6246	6322	6351	6340	6624	6428	6342	6362	6436	6335	6373	6684	6635	6382	6494	6139	6515	6536	6533	6390	6513	6392	6323
6579	6385	6286	6427	6530	6579	6323	6212	6376	6143	6003	6214	6010	6049	6126	6140	6129	6080	5963	6127	6383	6210	6413	6752	6770	6508	6442	6256	6532	6369	6286	6186	6108	6284	6391	6587	6667	6863	6650	6533	6331	6188	6349	6364	6485	6267	6766	6566	6546	6337
6417	6106	6394	6421	6427	6353	6479	6251	6336	6378	6111	6110	6137	6039	6022	6364	6292	6295	6280	6081	6261	6391	6538	6471	6652	6823	6651	6631	6625	6463	6415	6500	6265	6524	6629	6899	6818	6920	6749	6527	6572	6552	6661	6471	6165	6490	6624	6896	6410	6447
6398	6155	6428	6444	6270	6225	6403	6380	6178	6185	6159	5993	6321	6354	6255	6336	6168	6403	6383	6408	6357	6381	6418	6550	6520	6579	6760	6684	6644	6349	6429	6462	6507	6696	6783	6847	6623	6497	6535	6183	6577	6551	6518	6486	6411	6452	6530	6443	6296	6568
6420	6292	6367	6265	6568	6467	6501	6309	6005	6089	6087	6016	6120	6191	6439	6191	6178	6068	6219	6213	6286	6455	6457	6325	6428	6524	6585	6693	6795	6469	6438	6368	6764	6584	6529	6313	6186	6102	6111	6125	6043	6089	6107	6414	6627	6744	6548	6311	6317	6366
6254	6233	6509	6326	6409	6440	6184	5977	5914	5747	5830	6134	6138	6124	6541	6468	6467	6156	6116	6065	6384	6532	6516	6425	6672	6754	6503	6263	6276	6380	6436	6547	6414	6239	6318	6133	6277	6328	6112	6192	5992	5877	5982	6313	6350	6448	6560	6415	6278	6286
6415	6302	6492	6559	6265	6126	6376	5875	5909	6128	5632	6085	6212	6471	6427	6562	6490	6280	6222	6176	6279	6339	6406	6559	6698	6723	6584	6445	6402	6484	6779	6617	6296	6032	6094	6539	6680	6756	6721	6655	6640	6536	6418	6267	6225	6236	6424	6373	6229	6441
6307	6344	6524	6391	6299	6170	6137	6028	6090	6130	6106	5995	6158	6360	6378	6572	6459	6416	6376	6305	6279	6207	6266	6500	6767	6654	6484	6430	6511	6324	6534	6702	6381	6145	6653	7057	7066	6997	7140	6987	7002	7011	6713	6362	6198	6242	6246	6368	6185	6391
6795	6558	6805	6398	6374	6390	6232	6145	6123	5814	6169	6304	6194	6342	6477	6497	6369	6368	6330	6557	6526	6626	6464	6718	6700	6634	6148	6146	6379	6581	6395	6220	6080	6338	6564	7004	7047	6445	6052	5842	5924	6263	6688	6703	6633	6162	6105	6160	6439	6009
6613	6299	6354	6596	6410	6431	6267	6227	6081	6062	6019	6186	6310	6374	6353	6676	6795	6536	6415	6480	6523	6489	6773	6946	6868	6790	6454	6188	6460	6479	6374	6098	6055	6558	7002	6897	6367	5682	5057	5046	4960	5245	5910	6430	6665	6171	6288	6175	6432	6128
6560	6288	6239	6343	6376	6266	6194	6100	5848	6147	6098	6390	6518	6773	6707	6628	6554	6607	6783	6749	6574	6575	6680	6910	6933	6943	6674	6616	6567	6492	6650	6315	6193	6625	6864	6513	5720	5104	5072	5623	5740	5153	5279	6080	6667	6433	5861	6143	6318	6224
6398	5962	6116	6135	6097	5903	5769	6006	5962	5852	6160	6456	6369	6617	6789	6870	6709	6646	6630	6855	6954	6949	6748	6717	6723	6973	6662	6424	6415	6440	6203	6102	6246	6513	6814	6093	5345	5222	5869	6855	6762	5180	4535	5738	6827	6433	5772	6131	6274	6161
6264	6238	6293	6345	5964	5895	5887	6018	5897	6142	6181	6587	6620	6675	6569	6645	6617	6590	6827	6842	6833	6947	6735	6859	6756	6762	6660	6628	6465	6338	6213	6230	6239	6567	6579	6142	5202	5134	5924	6551	6114	4563	4408	5880	6608	6199	5669	6207	6191	6026
6368	6228	6231	6068	6149	5786	5852	5911	5997	6118	6498	6592	6506	6959	6852	6670	6576	6355	6534	6657	7019	6775	6608	6656	6725	6883	6630	6699	6697	6505	6350	6049	6196	6326	6508	6164	5267	4819	4971	5008	4470	4076	4724	6111	6553	5912	5554	5844	5966	5864
6432	6149	6319	6250	5973	6123	6031	6182	6077	6315	6445	6661	6741	6593	6589	6560	6417	6161	6290	6459	6634	6743	6867	6815	6682	6650	6353	6335	6487	6314	6164	5948	6137	6242	6421	6438	5834	5025	4911	4391	4256	4831	5718	6584	6358	5468	5493	5969	5811	5566
6495	6371	6361	5940	5954	6107	6124	6262	6263	6381	6257	6524	6607	6791	6743	6456	6271	6171	6196	6275	6471	6709	6675	6783	6772	6537	6595	6336	6681	6415	6315	6168	6032	6239	6385	6487	6359	5809	5529	5331	5683	6207	6691	6524	5774	5499	5879	5874	5763	5697
6288	6200	6139	6177	6103	6215	6369	6338	6256	6270	6249	6329	6479	6508	6663	6502	6443	6097	6130	6229	6473	6716	6681	6497	6764	6643	6444	6265	6360	6310	6272	6069	6039	5990	6074	6428	6699	6568	6289	6456	6554	6622	6187	5689	5492	5564	6126	5856	5647	5640
6246	6033	6281	6233	6140	6342	6286	6457	6273	6325	6250	6478	6614	6346	6367	6331	6123	6174	6087	6188	6296	6488	6614	6752	6628	6635	6329	6021	6183	6247	6170	6236	6254	6073	6083	6194	6471	6517	6403	6185	6270	5974	5756	5399	5658	5840	6269	5895	5622	5863
6256	6193	6112	5975	6299	6235	6323	6230	6079	5943	6152	6440	6633	6586	6593	6492	6514	6253	6283	6085	6398	6602	6668	6401	6444	6465	6423	6238	6101	6272	6261	6266	6170	6147	5864	5871	5946	5815	5713	5791	5661	5366	5568	5735	6257	6186	5906	5742	5896	5950
6299	5936	6027	6175	6136	6448	6228	6160	6116	6159	6372	6497	6444	6343	6339	6651	6625	6415	6328	6150	6225	6594	6761	6614	6583	6418	6371	6198	5999	6192	6126	6133	6106	6031	6050	5754	5993	5763	5490	5499	5556	5663	5984	6131	6145	5880	5753	5797	5743	5937
6113	6149	6358	6256	6312	6398	6124	6235	6132	6149	6446	6511	6672	6872	6674	6750	6452	6440	6446	6513	6471	6262	6532	6574	6470	6423	6307	6253	6161	6107	6298	6172	6128	6353	6238	6071	6024	6062	5846	5950	6141	6067	6046	5874	5881	5769	5883	5807	5938	5928
6572	6084	6093	6056	6049	5937	6070	5767	5872	5979	6225	6436	6631	6521	6595	6804	6708	6427	6076	6140	6428	6666	6765	6613	6651	6333	6248	6005	6361	6132	6224	6060	5876	5990	5911	5829	6218	6247	5838	5733	5745	5846	5826	5739	5719	5771	6049	6093	5919	5576
6224	5875	6069	6053	6135	6121	5942	6081	5979	6095	6386	6421	6457	6794	6545	6471	6704	6394	6352	6053	6415	6567	6691	6389	6452	6413	6409	6135	6084	6264	6235	5900	5897	5998	5798	5762	5989	5827	5704	5596	5715	5659	5567	5519	5942	6126	5867	5667	5909	5789
6290	6270	5972	6181	6302	6206	6404	6302	6519	6516	6491	6545	6942	6710	6644	6514	6503	6313	6224	6283	6353	6436	6564	6709	6594	6134	6165	6035	5968	6014	6172	5827	5898	6195	5893	6109	5896	5933	5588	5713	5582	5652	5778	5846	5945	5906	5903	5590	5549	5656
6550	6316	6206	5948	5960	6172	6219	6179	6196	6474	6505	6732	6874	6977	6931	6721	6356	6211	6036	6252	6765	6481	6353	6474	6420	6258	5940	6010	6065	5831	5992	5974	5921	6033	5929	6089	6049	5898	5809	5850	5878	5678	5927	5734	5692	5818	5795	5776	5826	5615
6369	6246	5930	6094	5909	5983	6188	6284	6365	6353	6110	6291	6587	6614	6744	6863	6666	6463	6007	5902	6423	6643	6631	6413	6268	6439	6054	5929	5895	6116	5791	5823	5849	5962	5949	5808	6271	5936	5846	5778	5648	5734	5804	5678	5625	5588	5973	5950	5767	5649
6270	6225	6210	6177	6355	6361	6424	6522	6677	6508	6646	6563	6510	6405	6360	6292	6334	6386	6273	6022	6255	6544	6577	6389	6043	5898	6340	5796	5878	6044	5812	5473	5774	5676	5748	5593	5758	5683	5497	5568	5454	5665	5781	5733	5870	5850	5893	5559	5636	5618
6241	6364	6311	6523	6499	6408	6649	6573	6793	6753	6802	6849	6647	6748	6287	6239	6262	6068	6264	6457	6557	6470	6405	6459	6372	6154	6060	6266	5844	5986	5958	5532	5766	5822	5688	5859	5736	5501	5467	5605	5530	5975	5891	5922	5931	6121	5960	5675	5779	5680
6368	6533	6424	6436	6138	6091	6076	6385	6335	6394	6496	6612	6709	6849	6725	6728	6392	5978	6046	6352	6771	6656	6196	6190	6393	6252	5952	6083	6166	5677	6007	5876	5859	6031	5840	5964	5908	5691	5687	5755	5774	5859	5760	5869	5914	5818	5800	5870	5712	5887
6437	6208	6199	5944	5803	5918	5875	6025	6006	6184	6390	6411	6485	6721	6831	6977	6642	6251	6220	6329	6604	6796	6514	6067	6146	6451	6165	6021	6326	6070	5952	6150	6131	5919	5871	5820	5897	5686	5847	5790	5752	5734	5775	5700	5977	5983	6027	6036	5943	5881
6133	6123	5898	5936	5892	5903	6067	6027	6272	6299	6337	6311	6305	6131	6286	6553	6653	6775	6540	6195	6500	6620	6741	6353	5982	6398	6602	6252	6283	6357	6052	6221	6098	5926	6223	5881	5813	5778	5923	5599	5794	5776	5787	5582	5900	6087	5983	5986	5998	5929
6067	5858	5992	6248	6375	6433	6388	6367	6419	6482	6647	6569	6479	6218	6105	5998	6356	6661	6851	6591	6272	6234	6801	6430	6258	6299	6400	6254	5901	6566	6322	6330	6200	5850	6115	5887	5800	5861	5766	5785	5778	5941	5892	5887	5750	5734	5900	5937	5954	5742
6218	6056	6419	6377	6732	6750	6665	6669	6763	6889	6740	6887	6509	6318	6107	6075	5987	6457	6782	6765	6393	6184	6500	6735	6567	6027	6235	6382	6095	6318	6632	6092	6265	5957	6115	6047	5768	5942	5609	5851	5847	5722	5929	5968	5635	5784	5713	5778	6080	5961
6785	6488	6620	6424	6596	6605	6753	6654	6787	6864	6966	6918	6745	6601	6467	6226	6040	6151	6645	6834	6750	6354	6259	6434	6534	6077	6011	6402	6251	6081	6333	5983	5901	6253	5991	6048	5952	5902	5599	5753	5718	5595	5769	5802	5733	5647	5728	5916	5935	5964
6821	6505	6453	6344	6191	6136	6131	6222	6598	6508	6877	6659	6787	6982	6837	6617	6547	6111	6180	6677	6870	6474	6163	6410	6471	6117	5899	6279	6289	5868	5877	5987	5755	6129	5795	5882	5789	5632	5711	5615	5550	5719	5767	5808	5504	5700	5747	5746	5792	5697
6782	6288	6252	6219	6009	5745	5786	5962	6049	6034	6350	6358	6680	6889	7114	7050	6846	6312	6163	6561	6796	6440	6148	5878	6286	6300	5899	6031	6294	5538	5672	5952	5683	5969	5937	5826	5798	5643	5845	5604	5810	5692	5731	5773	5756	5795	5772	5856	5585	5861
6537	6103	5932	5931	5843	5754	5639	6008	5799	6003	5971	6257	6424	6799	7106	7075	7019	6584	6126	6297	6465	6531	6155	5930	6328	6575	6090	5865	6025	5480	5543	5958	5643	5809	5983	5831	5872	5721	5808	5716	5937	5676	5797	5671	5865	5824	5780	5771	5629	5877
6371	6000	5575	5665	5706	5861	5806	5892	5870	5858	5826	5993	6181	6582	7001	6964	6881	6578	6256	6003	6458	6737	6468	6059	6139	6587	6205	5728	5989	5783	5543	5726	5656	5708	6067	5650	6053	5911	5799	5733	5836	5597	5907	5690	5935	5881	5884	5750	5815	5865
6130	5764	5645	5619	5816	5999	5833	6017	5938	5887	5843	6027	5928	6250	6471	6756	7023	6694	6294	5967	6318	6894	6790	6195	6084	6428	6188	5861	6094	5997	5452	5860	5752	5782	5949	5739	6114	5661	5902	5927	5656	5947	5769	5823	6202	5907	5924	5860	5856	5871
6007	5609	5786	5687	5954	6118	6074	6082	5992	5959	6127	5767	5882	6031	6304	6726	6904	6762	6463	6273	6414	6651	6762	6218	5908	6444	6678	5996	6043	6160	5717	6044	5935	5647	5932	5820	5904	5870	6002	5734	5899	5949	5983	6106	6029	6215	5985	6112	5800	5902
6063	5623	5656	5920	6042	6076	6167	6123	6028	5957	5884	5765	5665	5942	6184	6488	6731	6981	6503	6266	6058	6389	6504	6342	6056	6442	6832	6122	6071	6397	6193	6265	6136	5765	6289	5883	5745	5987	5796	5876	5752	5913	5992	5945	6243	6144	6151	6263	5999	6061
6137	5802	5754	5991	6063	6160	6400	6185	6160	5946	5836	5437	5614	5792	6072	6267	6860	6819	6591	6090	6018	6497	6614	6499	6325	6478	6731	6221	6158	6467	5942	5951	6112	5912	6191	5767	6067	5995	5832	6030	5658	5774	5819	5853	6112	5992	6307	5918	6097	6123
5999	5811	5803	6001	5974	6085	5912	5998	6063	5898	5785	5773	5748	5919	6146	6269	6739	6864	6485	6096	6226	6515	6900	6613	6234	6530	6770	6189	6201	6340	5858	6011	6194	5867	6109	5868	6090	6011	5846	6013	5774	5810	5662	5852	5994	5928	6072	6072	5980	6165
5964	5451	5658	5939	5900	6134	5987	5815	5835	5875	5848	5711	5706	6045	6196	6622	6800	6926	6503	5943	6186	6670	6764	6489	6164	6688	6830	6115	6111	6494	6031	6011	6210	5878	6142	6022	6066	6042	5753	5876	5864	5637	5727	5767	5996	5908	5721	5756	5914	6046
6039	5735	5836	5673	5872	5823	5953	5953	5841	5637	5691	5726	5808	5941	6129	6521	6710	6633	6240	5877	6075	6514	6886	6519	6046	6425	6435	5953	6207	6554	6066	6055	6201	6036	6392	6016	6206	5983	5840	5859	5818	5790	5626	5655	5778	5765	5789	5800	5860	6029
6068	5798	5767	5612	5777	5687	5729	5807	5827	5751	5763	5765	5700	6105	6425	6525	6891	6670	6415	6212	6278	6697	6883	6287	5904	6387	6401	6013	6138	6267	5778	6227	6336	6228	6292	6004	6100	5990	6017	5728	5655	5762	5639	5867	5698	5556	5697	5777	5800	6125
6661	5982	5732	5801	5725	5749	5663	5471	5424	5654	5546	5691	6028	6221	6686	6883	6811	6566	6283	5964	6115	6598	6615	6037	6096	6476	6259	5943	6112	6190	5845	6324	6171	6026	6324	5871	6155	6015	5989	5772	5751	5796	5893	5624	5814	5508	5675	5900	5929	6061
6706	6111	5883	5617	5526	5519	5564	5514	5422	5729	5623	5803	6251	6470	6831	6990	6719	6391	6232	6164	6496	6899	6566	6228	6272	6509	5973	5870	6320	6204	5881	6142	6160	6088	6210	6059	6275	5976	6100	5814	5908	5864	5893	5538	5713	5661	5867	6130	6019	6043
6581	6280	6053	6140	5729	5578	5387	5374	5407	5853	5736	6016	6382	6924	7122	7094	6753	6257	6122	6364	6673	6563	6280	6023	6337	6521	5785	5904	6222	5925	5808	6141	5856	6128	6218	6128	6428	5968	6110	5718	6084	5773	5973	5929	5657	5845	5811	5992	6207	6060
6875	6668	6445	6244	5965	5842	5762	5668	5664	5801	5986	6296	6341	6581	6677	6581	6154	5857	6213	6626	6792	6392	6158	6244	6643	6565	6002	6110	6229	5825	5810	6061	5761	6239	6025	5976	6282	5932	6057	5839	5929	5825	5870	5834	5884	5844	5976	5972	5911	5993
6454	6332	6539	6380	6183	5957	5910	5811	6171	6273	6302	6461	6483	6542	6441	6029	6013	6012	6265	6554	6725	6337	6075	6235	6519	6230	6173	6193	6122	5754	5945	5917	5694	5837	5706	6057	5976	5835	6031	5652	5944	5912	5995	5955	6014	6174	5784	6148	5944	6021
6108	6082	6193	6348	6324	6229	6289	6140	6152	6341	6208	6301	6345	6099	6215	5907	5796	6107	6372	6586	6205	5974	6103	6393	6431	6052	6038	6521	5933	5839	6073	5710	5719	5802	5660	5902	5919	6021	5831	5974	5902	6081	6167	6112	6017	5968	6028	5982	6208	6195
5848	5623	6052	6029	6098	6053	6448	6376	6437	6350	6284	6190	6117	5900	5929	5783	5969	6518	6393	6321	5827	6260	6246	6322	5895	5816	6328	6331	5985	6200	6035	5720	5962	5533	5825	6108	5852	6254	5980	6254	5947	6361	6162	6186	6082	6043	5861	6266	6320	6261
6037	5567	5737	5694	5880	5973	6161	6008	6077	6113	5946	5757	5749	5725	5640	5872	6161	6372	6091	5735	5799	5997	6285	6133	5880	6099	6260	6062	6115	6372	6166	6004	6111	5759	6168	5948	6102	6148	6167	6295	6093	6264	6169	6190	6118	6093	6343	6235	6373	6228
6147	6075	5658	5615	5555	5551	5662	5854	5872	5754	5873	5796	5791	5855	5849	6073	6166	5869	5772	5863	6266	6384	6275	5949	6014	6355	6234	6262	6410	6213	6096	6098	5939	5821	6083	6061	6189	6037	6146	6237	6175	6215	6252	6134	6310	6185	6254	6295	6376	6641
6360	5986	5912	5920	5616	5721	5876	5806	5861	5900	5966	5946	5822	5832	5956	5785	5790	5701	5772	5988	6274	6306	5881	5811	6120	6214	5964	6123	6494	6000	6202	6020	5783	5958	6108	6083	6311	6109	6344	6150	6213	6293	6159	6171	6221	6148	6233	6324	6334	6417
6073	5836	6072	5969	6035	5852	5900	6021	6258	6120	5888	6151	6141	6067	5833	5613	5702	5747	6148	6224	6170	5951	5864	6142	6166	6017	6120	6361	6195	6168	6222	6212	5956	6221	5973	6282	6145	6144	6331	6286	6516	6379	6492	6185	6138	6185	6146	6477	6196	6607
5782	5505	5792	5683	5929	6106	5926	6027	6005	6039	5976	5884	5771	5548	5574	5813	5603	5912	6261	6117	5863	5906	6041	6140	6057	6018	6094	6062	6100	6343	6141	6115	6268	6204	6043	6333	6246	6419	6348	6409	6427	6426	6067	6157	6066	6166	6393	6248	6467	6299
5946	5563	5585	5636	5765	5717	5763	5690	5718	5586	5688	5684	5677	5657	5706	5824	6097	6292	6026	5998	5863	6037	6023	5995	6004	6127	6419	6137	6024	6153	6049	6289	6273	6011	6236	6223	6086	6289	6171	6325	6155	6450	6102	6234	6252	6192	6314	6038	6151	6209
6272	5990	6056	5706	5913	5792	5875	5828	5670	5765	5685	5706	5813	5765	5928	5997	5980	5881	5860	5982	6081	6182	5858	5902	6036	6112	6230	6181	6457	6225	6300	6238	6206	6202	6047	6054	6349	6187	6197	6073	6176	6326	6134	6000	6200	6063	6087	6108	6398	6235
6124	5913	6162	6219	6050	6347	6109	5991	5952	5948	5796	5662	5864	5836	5836	5849	5893	5956	6042	6076	5992	5773	5842	5925	6174	5986	5959	6258	6367	6206	6243	6207	6262	6392	6205	6181	6283	6281	6256	6216	6305	6202	6055	6001	6099	6089	6119	5996	6101	6106
5946	5638	5870	6116	5889	6113	6067	5892	5868	5821	5792	5562	5649	5824	5785	5887	6018	6122	5921	6107	5716	5837	5816	5917	5753	6109	6007	6091	6211	6160	6152	6093	6186	6254	6198	6273	6292	6185	6111	6039	5899	6144	5971	6095	6120	6074	6157	5889	5832	5872
6179	5878	5874	5690	5891	5725	5767	5634	5613	5674	5730	5715	5584	5866	6056	6037	5940	6013	5822	5823	5910	5903	5943	5816	5735	5805	5765	5929	6022	6246	6135	6136	5910	6128	6192	6222	6245	6046	6097	6132	5978	6189	6062	6089	6142	5951	6090	5872	6032	5965
5884	6086	5987	6266	6090	5889	5778	5665	5606	5867	6085	5904	6150	5941	6112	5924	5870	5825	5792	6067	5961	5605	5620	5843	5946	5722	5735	5878	5899	5813	5910	5969	6055	6034	5964	6134	6258	6007	6167	5925	6055	5975	6116	5858	5952	5919	5974	5975	5903	6075
5922	5859	5922	5978	5940	6014	5786	5743	5722	5954	6076	5943	6089	6118	6032	5960	5849	6148	5889	5989	5900	5911	5686	5980	5546	5592	5633	5895	5724	5713	5751	5730	5903	5945	5785	5959	5979	5891	5842	5941	5871	5830	6021	6140	5957	5948	5859	6085	6091	5982
6033	5995	6023	5787	5734	5502	5812	5666	5696	5750	5803	5944	6023	6154	6195	6190	6162	6018	6026	5752	5812	5890	5636	5759	5707	5551	5634	5600	5683	5699	5572	5849	5786	5947	5868	5836	5865	5934	5958	5826	5859	5902	6247	6117	5902	5872	5856	6029	6057	5889
5933	5723	5888	5947	5589	5868	5918	5670	5919	6047	5936	5849	6183	6007	6143	6110	5988	5920	5881	5794	5507	5749	5629	5650	5777	5635	5542	5634	5535	5549	5600	5671	5712	5769	5930	5735	5958	5898	5948	5644	6022	5920	6125	5865	5828	5833	5864	5899	5902	5825
5768	5645	5656	5596	5771	5789	5730	5621	5829	5937	5849	5823	6140	5841	6025	5998	5885	5996	5883	5818	5811	5764	5711	5709	5590	5544	5520	5536	5576	5589	5629	5472	5501	5628	5421	5823	5701	5673	5643	5711	5739	5904	6002	5983	5956	5808	5763	5861	5947	5998
5790	5676	5709	5758	5850	5650	5936	5728	5887	5864	5940	5950	6037	5985	5781	5978	5968	5828	5841	5793	5850	5766	5537	5748	5689	5652	5548	5507	5396	5505	5516	5355	5630	5694	5634	5619	5784	5545	5788	5647	5781	5764	5796	5813	5897	5867	5945	5959	5961	6030
5680	5552	5475	5694	5579	5785	5859	5793	5897	5919	5970	5948	5837	5832	5940	5819	5918	6075	5938	5716	5768	5967	5746	5689	5738	5766	5619	5576	5623	5369	5345	5438	5430	5458	5612	5551	5680	5428	5561	5617	5693	5775	5905	5955	5792	5798	5766	5910	5936	5889
5611	5570	5654	5684	5512	5818	5804	5854	5926	5825	5859	5818	5870	5849	5815	5988	5853	5854	5937	5960	5723	5817	5677	5860	5813	5429	5574	5400	5502	5490	5647	5549	5399	5504	5646	5617	5605	5747	5551	5842	5606	5754	5826	5693	5755	5801	5950	5887	5698	5753
5450	5336	5488	5588	5570	5682	5919	5964	5786	5922	5835	5648	5671	5580	5817	5688	5866	5853	5840	5704	5765	5851	5764	5740	5714	5702	5717	5748	5648	5386	5428	5577	5479	5495	5562	5547	5501	5566	5632	5687	5766	5573	5751	5604	5855	5754	5825	5721	5864	5816
5476	5366	5455	5643	5510	5705	5766	5785	5579	5626	5748	5605	5661	5562	5631	5669	5633	5684	5730	5811	5813	5700	5592	5660	5739	5728	5756	5654	5605	5643	5602	5623	5640	5640	5464	5667	5731	5651	5755	5612	5731	5671	5575	5792	5782	5838	5863	5691	5816	5823
5585	5417	5524	5554	5664	5638	5724	5548	5519	5533	5396	5480	5406	5531	5562	5673	5737	5776	5787	5735	5749	5885	5689	5870	5701	5842	5945	5735	5814	5728	5689	5648	5658	5482	5604	5530	5597	5531	5604	5608	5549	5658	5590	5768	5735	5846	5686	5945	5711	5929
5730	5527	5449	5487	5682	5682	5605	5400	5547	5460	5550	5525	5604	5458	5573	5557	5477	5499	5755	5848	5714	5867	5573	5830	5872	5850	5903	5846	5728	5726	5743	5746	5556	5580	5612	5590	5707	5697	5644	5728	5561	5627	5600	5709	5501	5790	5851	5775	5752	5892
5610	5525	5689	5754	5481	5528	5460	5508	5449	5328	5506	5353	5457	5374	5457	5516	5722	5614	5590	5511	5711	5770	5748	5628	5827	5919	5805	5695	5851	5730	5792	5848	5725	5685	5723	5526	5868	5632	5707	5506	5515	5562	5795	5460	5656	5594	5753	5821	6032	6036
5817	5840	5678	5813	5674	5405	5484	5554	5430	5363	5434	5418	5659	5650	5557	5698	5651	5648	5701	5713	5733	5524	5619	5891	5848	5898	6085	6042	5898	5894	6121	5901	5956	5843	5799	5819	5697	5840	5516	5503	5559	5524	5546	5586	5587	5787	5855	5727	6085	6060
5911	5556	5713	5511	5624	5472	5422	5437	5158	5473	5281	5412	5462	5514	5549	5563	5656	5638	5544	5494	5491	5687	5691	5830	5808	5846	6091	6061	6034	5909	6002	5914	5959	5823	5880	5738	5706	5727	5866	5518	5593	5594	5579	5685	5787	5639	5624	5844	5682	5948
5940	5739	5694	5723	5497	5474	5738	5495	5521	5313	5606	5450	5399	5437	5527	5417	5477	5319	5416	5553	5684	5532	5652	5737	5845	5971	6057	6244	6155	5892	5973	5987	5902	5816	5835	5879	5763	5837	5626	5612	5539	5703	5712	5807	5544	5728	5582	5828	6021	5864
5908	5621	5660	5325	5447	5535	5479	5317	5504	5506	5342	5519	5422	5594	5595	5538	5581	5438	5319	5505	5459	5547	5548	5782	5833	5918	5798	6052	6056	6025	6047	5907	5953	5933	5871	5874	6007	5952	6040	5689	5722	5654	5754	5791	5534	5442	5444	5726	5843	5904
5814	5599	5770	5522	5440	5722	5457	5579	5453	5495	5550	5679	5605	5587	5375	5543	5499	5488	5528	5452	5414	5335	5485	5615	5838	5783	5841	5964	5997	5952	5983	5955	5854	5808	5947	5928	6018	5933	6042	5893	5699	5924	5798	5659	5605	5576	5653	5759	5915	5796
5957	5747	5678	5614	5497	5395	5385	5556	5559	5783	5817	5495	5686	5664	5550	5559	5555	5540	5545	5608	5482	5431	5466	5676	5801	5841	5834	5827	5789	5861	6059	6000	5814	5804	5789	5966	6102	5841	5890	5790	5802	5816	5804	5920	5771	5806	5797	5724	5872	5912
5543	5676	5446	5621	5390	5476	5453	5514	5649	5675	5751	5560	5494	5521	5645	5537	5573	5598	5672	5527	5666	5569	5597	5701	5664	5791	5865	5745	5914	5756	5795	5781	5932	5783	5885	6058	5947	5866	5930	5833	5924	5813	5751	5947	5654	5753	5935	5884	5833	5892
5640	5626	5666	5537	5624	5572	5543	5612	5720	5884	5763	5764	5626	5619	5556	5450	5603	5722	5683	5676	5638	5706	5708	5630	5628	5511	5613	5667	5544	5727	5823	5815	5783	5878	5717	5910	5905	6000	5981	6115	5871	5967	5891	5895	5868	5783	5773	5592	5823	5824
5618	5479	5606	5682	5491	5592	5567	5586	5719	5708	5754	5803	5737	5758	5801	5619	5779	5480	5602	5646	5751	5712	5623	5660	5630	5649	5581	5623	5693	5854	5842	5803	5631	5689	5660	5778	5822	5985	5901	5798	5928	5848	5996	5894	5761	5736	5704	5701	5673	5695
5612	5460	5601	5588	5546	5521	5532	5637	5593	5694	5745	5817	5584	5887	5531	5669	5717	5633	5439	5622	5617	5768	5761	5589	5515	5643	5443	5516	5648	5730	5642	5799	5759	5728	5661	5751	5839	5638	5834	5842	5716	5777	5858	5832	5892	5681	5662	5530	5725	5784
5613	5559	5641	5752	5780	5526	5661	5657	5884	5690	5913	5771	5972	5863	5805	5703	5664	5667	5734	5660	5770	5621	5626	5614	5613	5571	5502	5519	5624	5574	5666	5587	5822	5524	5600	5671	5639	5769	5767	5707	5591	5686	5646	5792	5814	5865	5668	5611	5666	5734
5628	5556	5626	5661	5637	5470	5617	5461	5647	5749	5806	5835	5864	5900	5779	5642	5687	5728	5632	5706	5787	5732	5648	5533	5778	5630	5512	5589	5607	5548	5547	5468	5583	5646	5456	5748	5772	5743	5917	5712	5608	5735	5697	5759	5792	5710	5588	5608	5593	5653
5646	5204	5435	5586	5428	5519	5454	5636	5875	5843	5755	5750	5774	5870	5648	5823	5866	5816	5791	5622	5736	5575	5664	5763	5539	5585	5583	5740	5503	5523	5452	5571	5458	5599	5721	5470	5542	5534	5715	5569	5584	5699	5635	5881	5775	5617	5587	5531	5644	5666
5437	5132	5246	5428	5356	5482	5480	5641	5657	5682	5739	5680	5777	5843	5649	5711	5725	5856	5768	5729	5738	5755	5735	5801	5738	5644	5653	5695	5518	5510	5454	5468	5623	5631	5440	5461	5473	5576	5493	5469	5578	5644	5513	5689	5448	5699	5533	5635	5672	5625
5459	5228	5358	5480	5440	5258	5634	5619	5653	5708	5622	5655	5825	5826	5776	5718	5670	5874	5857	5843	5862	5779	5980	5845	5878	5800	5697	5608	5416	5437	5484	5546	5653	5625	5517	5352	5428	5502	5552	5485	5491	5429	5412	5533	5559	5454	5663	5580	5694	5519
5518	5364	5333	5485	5287	5392	5615	5644	5642	5699	5735	5713	5682	5795	5853	5697	5836	5858	5874	5867	5871	5971	6032	5789	5854	5678	5582	5694	5451	5467	5551	5530	5495	5491	5442	5279	5412	5417	5578	5663	5386	5545	5426	5493	5340	5485	5550	5652	5554	5465
5569	5415	5287	5270	5433	5402	5430	5666	5535	5531	5506	5745	5665	5709	5683	5848	5712	5783	5773	5692	5860	5837	5860	5747	5766	5739	5608	5628	5664	5422	5789	5499	5719	5609	5335	5441	5466	5528	5619	5555	5544	5410	5347	5491	5511	5454	5520	5519	5628	5557
5459	5294	5290	5295	5396	5348	5430	5574	5625	5590	5525	5537	5579	5625	5672	5701	5683	5683	5807	5858	5902	5799	5831	5600	5642	5585	5597	5648	5647	5542	5822	5631	5614	5489	5417	5435	5481	5553	5608	5622	5459	5390	5521	5646	5603	5442	5423	5740	5617	5534
5381	5150	5328	5401	5414	5427	5497	5446	5547	5566	5603	5634	5748	5783	5796	5679	5610	5512	5580	5855	5740	5718	5621	5664	5575	5451	5480	5416	5627	5639	5679	5598	5570	5416	5396	5226	5295	5484	5341	5290	5341	5316	5444	5504	5537	5499	5743	5591	5690	5679
5314	5281	5284	5568	5552	5442	5361	5494	5569	5511	5524	5587	5735	5836	5630	5723	5724	5700	5752	5870	5881	5646	5687	5664	5616	5582	5496	5574	5541	5473	5582	5481	5515	5593	5587	5237	5273	5371	5171	5222	5355	5142	5327	5375	5553	5743	5619	5629	5419	5572
5361	5460	5348	5413	5292	5383	5489	5524	5455	5636	5647	5498	5678	5688	5751	5770	5807	5634	5768	5906	5800	5803	5631	5567	5464	5413	5550	5491	5592	5562	5666	5473	5519	5416	5412	5343	5295	5108	5183	5439	5330	5429	5177	5337	5515	5734	5664	5729	5536	5537
5465	5343	5275	5291	5560	5395	5404	5371	5521	5700	5475	5645	5499	5498	5682	5822	5609	5523	5878	5730	5612	5838	5578	5467	5511	5334	5389	5412	5470	5553	5569	5332	5320	5232	5362	5375	5128	5214	5237	5232	5558	5512	5142	5374	5559	5597	5417	5504	5508	5504
5497	5316	5451	5338	5474	5332	5425	5273	5301	5669	5481	5704	5695	5786	5744	5617	5639	5695	5785	5765	5835	5627	5435	5334	5375	5550	5295	5419	5393	5347	5532	5429	5287	5328	5247	5254	5055	5061	5124	5299	5440	5217	5266	5391	5550	5618	5321	5272	5390	5530
5565	5499	5311	5544	5368	5479	5297	5413	5515	5465	5485	5593	5660	5694	5727	5674	5562	5597	5640	5548	5584	5697	5416	5572	5529	5615	5569	5552	5450	5533	5488	5580	5449	5429	5427	5281	5158	5075	4900	5157	5063	5183	5063	5331	5598	5531	5490	5510	5266	5522
5497	5477	5485	5535	5393	5353	5340	5385	5422	5409	5522	5656	5667	5764	5566	5747	5678	5566	5606	5735	5578	5632	5639	5528	5561	5659	5685	5637	5514	5703	5551	5560	5604	5620	5590	5459	5357	5190	4997	5050	5231	5371	5362	5587	5517	5501	5504	5653	5499	5494
5569	5506	5470	5342	5453	5319	5396	5449	5344	5444	5669	5586	5664	5677	5748	5820	5706	5641	5584	5694	5632	5564	5691	5636	5719	5664	5629	5661	5652	5566	5612	5628	5589	5503	5738	5544	5597	5381	5199	5446	5466	5588	5515	5721	5525	5607	5716	5619	5750	5654
5530	5313	5433	5412	5318	5354	5248	5204	5335	5468	5467	5548	5803	5775	5684	5728	5578	5534	5566	5442	5505	5695	5644	5801	5656	5772	5731	5635	5517	5486	5611	5554	5539	5624	5527	5604	5507	5390	5399	5434	5661	5654	5755	5567	5636	5602	5753	5670	5911	5776
5559	5187	5248	5428	5418	5119	5167	5123	5427	5337	5484	5660	5615	5655	5806	5712	5780	5629	5634	5561	5599	5490	5726	5707	5811	5711	5624	5626	5436	5584	5560	5676	5401	5524	5509	5543	5465	5552	5510	5423	5461	5649	5800	5552	5647	5707	5643	5995	5975	5929
5499	5265	5303	5371	5225	5294	5305	5304	5441	5500	5527	5672	5602	5597	5827	5710	5824	5801	5613	5664	5763	5684	5571	5695	5638	5674	5735	5726	5541	5553	5467	5534	5515	5404	5524	5375	5562	5413	5359	5426	5477	5467	5680	5637	5720	5694	5796	5829	5761	5758
5619	5349	5451	5502	5316	5479	5432	5260	5543	5360	5599	5560	5739	5813	5890	5883	5982	5849	5664	5604	5696	5755	5636	5632	5677	5699	5470	5689	5518	5679	5610	5483	5529	5524	5489	5558	5580	5549	5531	5565	5403	5677	5392	5617	5611	5646	5771	5677	5690	5962
5437	5442	5614	5599	5379	5495	5470	5629	5540	5619	5608	5816	5666	5830	5907	5830	5772	5589	5643	5600	5578	5558	5602	5594	5413	5582	5541	5620	5681	5591	5552	5461	5639	5486	5477	5542	5528	5474	5527	5588	5427	5497	5605	5493	5655	5554	5668	5713	5799	5769
5564	5509	5576	5457	5476	5521	5407	5556	5663	5554	5642	5749	5680	5824	5668	5859	5879	5652	5542	5492	5702	5618	5593	5631	5474	5498	5581	5605	5636	5542	5437	5427	5445	5487	5462	5559	5597	5575	5570	5548	5520	5331	5462	5547	5574	5461	5591	5572	5690	5618
5357	5516	5583	5528	5550	5424	5474	5770	5576	5619	5735	5830	5635	5679	5559	5640	5721	5688	5570	5452	5511	5459	5493	5574	5519	5584	5551	5480	5408	5437	5394	5582	5492	5542	5399	5425	5462	5526	5464	5489	5452	5397	5334	5584	5498	5410	5447	5447	5525	5507
5413	5421	5548	5332	5432	5457	5563	5792	5597	5619	5660	5697	5642	5747	5681	5683	5492	5558	5667	5474	5552	5437	5521	5538	5634	5409	5523	5508	5448	5497	5350	5415	5412	5478	5471	5321	5392	5510	5554	5401	5372	5362	5425	5597	5471	5600	5461	5435	5430	5451
5350	5500	5404	5523	5506	5452	5591	5624	5786	5839	5682	5815	5776	5822	5651	5484	5578	5524	5527	5511	5441	5505	5642	5649	5546	5402	5603	5581	5476	5361	5537	5457	5410	5446	5477	5443	5441	5493	5439	5297	5516	5326	5639	5533	5702	5513	5363	5439	5469	5390
5310	5346	5400	5555	5612	5498	5489	5573	5751	5600	5768	5682	5596	5744	5806	5611	5535	5695	5655	5621	5530	5568	5524	5624	5552	5467	5423	5541	5451	5438	5452	5521	5404	5375	5546	5507	5407	5410	5349	5653	5586	5504	5500	5505	5588	5761	5456	5507	5550	5486
5364	5244	5373	5556	5449	5557	5521	5676	5696	5599	5721	5902	5827	5758	5950	5722	5553	5588	5611	5535	5476	5590	5648	5650	5658	5578	5657	5616	5629	5505	5629	5628	5478	5429	5536	5617	5577	5552	5474	5422	5555	5424	5575	5541	5731	5836	5664	5614	5458	5484
5380	5210	5583	5550	5597	5678	5555	5712	5572	5817	5706	5745	5770	5631	5774	5888	5514	5685	5654	5664	5713	5621	5714	5755	5618	5684	5841	5843	5787	5641	5609	5592	5528	5474	5539	5524	5612	5505	5407	5465	5577	5496	5598	5683	5633	5886	5808	5751	5725	5472
5287	5295	5524	5442	5802	5591	5612	5719	5688	5822	5697	5791	5932	5808	5885	5724	5647	5943	5804	5977	5650	5749	5775	5723	5638	5863	5732	5731	5819	5504	5625	5600	5557	5564	5591	5546	5671	5602	5513	5501	5559	5662	5721	5900	5876	5667	5709	5678	5688	5737
5321	5258	5372	5549	5606	5678	5700	5721	5897	5669	5673	5681	5448	5648	5690	5713	5692	5868	5783	5853	5735	5653	5556	5565	5672	5666	5842	5820	5889	5774	5510	5494	5656	5758	5675	5520	5425	5539	5654	5450	5457	5770	5574	5635	5735	5854	5707	5732	5632	5518
5326	5235	5383	5595	5709	5758	5732	5627	5732	5764	5443	5579	5544	5672	5770	5846	5900	5781	5754	5693	5694	5647	5572	5655	5775	5610	5786	5557	5696	5547	5373	5477	5434	5611	5561	5430	5633	5497	5485	5444	5443	5473	5538	5533	5686	5627	5783	5757	5735	5627
5354	5257	5510	5620	5570	5660	5568	5568	5442	5554	5366	5568	5510	5417	5653	5653	5686	5627	5749	5753	5694	5604	5735	5584	5830	5697	5700	5689	5535	5544	5663	5585	5536	5518	5651	5704	5446	5549	5550	5576	5443	5483	5653	5569	5722	5534	5580	5625	5663	5562
5373	5514	5435	5577	5522	5629	5612	5592	5611	5630	5515	5551	5515	5665	5552	5538	5644	5712	5747	5633	5630	5686	5615	5634	5668	5611	5956	5866	5766	5735	5618	5378	5477	5468	5575	5749	5504	5606	5511	5353	5415	5543	5368	5381	5488	5513	5548	5619	5656	5706
5483	5357	5418	5418	5517	5574	5555	5599	5501	5581	5527	5572	5642	5412	5397	5285	5642	5581	5761	5704	5717	5688	5729	5622	5541	5686	5733	5792	5758	5594	5481	5570	5589	5593	5570	5735	5610	5449	5306	5455	5282	5426	5637	5440	5623	5440	5543	5457	5437	5689
5351	5238	5178	5492	5431	5500	5476	5579	5749	5530	5694	5551	5565	5440	5405	5493	5598	5770	5582	5740	5647	5681	5717	5695	5831	5836	5798	5948	5737	5681	5532	5644	5617	5534	5459	5567	5512	5449	5296	5397	5527	5481	5591	5670	5434	5413	5399	5461	5610	5583
5489	5492	5358	5408	5527	5556	5556	5715	5625	5577	5705	5599	5341	5405	5433	5557	5575	5593	5713	5468	5665	5581	5529	5729	5740	5888	5727	5813	5847	5726	5677	5889	5720	5526	5574	5525	5534	5528	5370	5461	5403	5435	5464	5521	5514	5390	5559	5392	5488	5697
5322	5358	5301	5402	5498	5630	5682	5716	5813	5732	5785	5572	5457	5487	5521	5536	5530	5660	5740	5486	5402	5433	5537	5632	5937	5944	5794	5674	5801	5917	5805	5825	5650	5551	5634	5667	5563	5445	5396	5502	5326	5495	5397	5466	5470	5567	5392	5289	5494	5612
5334	5272	5296	5350	5441	5420	5536	5624	5900	5832	5775	5739	5660	5427	5652	5595	5745	5709	5590	5448	5517	5429	5639	5476	5665	5899	5947	5788	5853	5943	5894	5945	5857	5955	5578	5740	5604	5533	5331	5536	5422	5453	5482	5607	5455	5535	5503	5558	5603	5516
5120	4979	5183	5376	5401	5493	5568	5612	5744	5623	5574	5725	5447	5564	5679	5681	5657	5868	5481	5655	5729	5835	5813	5610	5596	5832	5880	5841	5880	5865	5888	5934	5869	5767	5804	5599	5717	5503	5541	5636	5367	5366	5415	5410	5497	5600	5606	5529	5613	5600
5261	5165	5209	5401	5381	5488	5502	5623	5690	5767	5727	5689	5667	5648	5634	5826	5799	5666	5747	5750	5735	5772	5787	5606	5440	5858	5900	5693	5890	5698	5962	5787	5778	5723	5937	5785	5555	5605	5497	5719	5571	5478	5495	5551	5654	5799	5707	5813	5783	5658
5192	5208	5237	5382	5193	5442	5413	5547	5699	5705	5734	5704	5630	5560	5745	5731	5789	5902	5720	5641	5850	5785	5745	5451	5563	5829	5935	5789	5786	5934	5952	5793	5650	5500	5690	5568	5734	5722	5546	5777	5484	5476	5590	5579	5691	5814	5741	5802	5910	5859
5345	5145	5160	5257	5384	5568	5442	5703	5825	5919	5715	5596	5539	5796	5707	5829	5908	5607	5734	5637	5596	5627	5585	5784	5753	5877	5827	5814	5724	5894	5790	5766	5619	5711	5710	5650	5573	5440	5586	5503	5578	5358	5636	5726	5682	5789	5820	5700	5816	5824
5290	5274	5259	5447	5378	5487	5527	5476	5793	5791	5690	5624	5609	5612	5810	5972	5742	5725	5782	5802	5480	5446	5464	5672	5884	5650	5698	5592	5830	5808	5836	5461	5556	5586	5501	5417	5596	5548	5533	5651	5510	5397	5543	5427	5657	5636	5996	5938	5686	5718
5377	5154	5241	5447	5462	5422	5634	5570	5587	5558	5776	5742	5489	5634	5557	5755	5803	5803	5559	5566	5652	5654	5687	5780	5820	5630	5507	5636	5714	5651	5605	5587	5469	5429	5308	5505	5251	5278	5510	5311	5370	5510	5504	5610	5664	5767	5697	5904	5548	5539
5280	5418	5422	5496	5431	5629	5523	5593	5589	5586	5669	5520	5686	5544	5559	5778	5869	5755	5704	5788	5798	5646	5713	5629	5532	5625	5501	5572	5485	5626	5564	5568	5365	5457	5191	5169	5280	5401	5393	5319	5396	5334	5590	5504	5621	5491	5757	5678	5541	5479
5317	5480	5514	5591	5517	5665	5680	5665	5692	5709	5786	5660	5690	5606	5622	5728	5827	5605	5805	5676	5818	5647	5648	5732	5588	5714	5778	5512	5555	5581	5444	5399	5384	5181	5298	5103	5145	5302	5497	5304	5248	5303	5280	5392	5460	5573	5651	5482	5485	5366
5517	5352	5457	5450	5558	5509	5553	5584	5649	5695	5593	5650	5532	5563	5691	5615	5719	5658	5760	5915	5802	5787	5621	5591	5614	5609	5674	5573	5552	5658	5518	5333	5174	5094	5174	5143	5307	5245	5280	5203	5319	5263	5282	5363	5440	5423	5407	5496	5549	5465
5446	5330	5357	5521	5371	5314	5569	5514	5554	5648	5646	5661	5558	5589	5613	5553	5690	5673	5709	5738	5829	5732	5675	5783	5697	5460	5555	5477	5530	5403	5455	5340	5155	5038	5311	5169	5134	5329	5314	5315	5160	5103	5278	5324	5379	5414	5443	5617	5415	5208
5264	5220	5492	5418	5471	5450	5465	5533	5621	5533	5520	5580	5456	5657	5497	5688	5510	5704	5592	5795	5790	5845	5799	5711	5529	5502	5462	5425	5623	5636	5378	5247	5046	5178	5170	5148	5197	5251	5369	5330	5162	5495	5278	5365	5495	5462	5401	5521	5402	5372
5348	5418	5300	5265	5279	5376	5532	5490	5629	5620	5567	5626	5397	5571	5572	5627	5678	5708	5709	5687	6049	5845	5843	5770	5679	5668	5722	5576	5703	5595	5478	5252	5106	5091	5112	5250	5249	5431	5385	5235	5378	5214	5325	5343	5476	5408	5371	5447	5345	5180
5413	5278	5272	5333	5386	5397	5450	5549	5540	5478	5648	5480	5562	5604	5559	5646	5564	5681	5669	5712	5871	5669	5927	5738	5675	5602	5577	5630	5548	5533	5478	5381	5159	5200	5304	5162	5328	5237	5219	5316	5229	5142	5263	5531	5317	5470	5366	5363	5186	5154
5313	5232	5255	5048	5268	5381	5433	5425	5505	5330	5437	5235	5426	5494	5663	5625	5592	5618	5765	5813	5930	5750	5795	5646	5606	5875	5418	5616	5587	5573	5492	5360	5205	5186	5160	5277	5289	5345	5347	5242	5265	5297	5396	5350	5502	5428	5422	5423	5047	5170
5307	5167	5381	5161	5286	5236	5475	5318	5370	5503	5479	5546	5368	5505	5650	5869	5846	5647	5790	5994	5922	5917	5657	5750	5721	5677	5533	5647	5703	5704	5565	5342	5131	5301	5197	5203	5292	5420	5292	5190	5333	5286	5366	5484	5359	5580	5353	5300	5200	5057
5415	5081	5082	5255	5251	5234	5292	5583	5458	5526	5633	5595	5525	5649	5685	6019	5915	5928	5955	5999	5926	6031	5904	5706	5618	5492	5534	5611	5615	5622	5586	5300	5312	5155	5063	5350	5382	5247	5168	5280	5133	5291	5412	5343	5422	5403	5310	5180	5232	5152
5299	5179	5299	5176	5150	5270	5518	5606	5538	5572	5628	5684	5528	5868	5943	5820	5870	5902	5948	5883	5993	6023	6145	5889	5811	5702	5631	5730	5711	5691	5547	5382	5233	5160	5326	5261	5335	5254	5287	5126	5226	5095	5289	5300	5622	5494	5380	5093	5184	5144
5498	5288	5153	5219	5210	5228	5299	5665	5527	5537	5636	5639	5845	5609	5640	5942	5979	6064	5956	6071	6066	6052	5910	5856	5626	5755	5707	5670	5651	5575	5500	5573	5378	5330	5189	5388	5348	5358	5448	5252	5269	5262	5184	5380	5451	5483	5369	5150	5138	5075
5528	5200	5273	5279	5186	5218	5497	5394	5712	5595	5514	5611	5759	5694	5799	5906	5917	5956	6069	6135	6131	5954	5870	5621	5752	5652	5685	5629	5595	5513	5363	5433	5493	5382	5487	5427	5402	5393	5457	5428	5263	5216	5343	5320	5370	5444	5460	5311	5274	5059
5617	5420	5353	5454	5274	5540	5568	5518	5538	5595	5546	5445	5543	5731	5844	5832	5986	5799	5970	6074	6046	5972	5914	5719	5709	5722	5789	5766	5501	5593	5306	5334	5442	5445	5342	5620	5665	5381	5486	5459	5368	5424	5411	5451	5403	5361	5476	5221	5358	5267
5755	5588	5466	5413	5401	5518	5358	5638	5669	5657	5506	5487	5467	5803	5679	5821	5629	5882	6038	6049	5983	5906	6064	5832	5787	5705	5675	5735	5594	5525	5381	5277	5475	5375	5588	5636	5728	5490	5547	5411	5478	5563	5523	5527	5451	5486	5419	5396	5266	5234
5871	5848	5458	5618	5536	5551	5482	5554	5685	5390	5625	5574	5582	5631	5577	5596	5680	5969	5876	5991	5970	5938	5551	5659	5631	5573	5693	5599	5605	5602	5428	5425	5397	5341	5565	5466	5679	5664	5558	5492	5359	5568	5535	5381	5485	5346	5340	5331	5325	5349
5835	5680	5693	5575	5666	5513	5770	5576	5446	5573	5482	5471	5552	5375	5451	5609	5613	5461	5809	5707	5728	5568	5527	5436	5664	5497	5529	5543	5455	5401	5349	5360	5457	5514	5385	5642	5658	5694	5575	5359	5534	5448	5357	5518	5503	5384	5418	5477	5309	5298
6049	5699	5896	5754	5741	5717	5571	5491	5549	5365	5412	5389	5299	5441	5429	5348	5426	5617	5433	5585	5639	5468	5554	5312	5321	5488	5461	5515	5512	5448	5239	5302	5173	5364	5352	5660	5615	5500	5472	5525	5498	5309	5416	5565	5534	5413	5278	5261	5265	5412
5910	5680	5652	5733	5691	5700	5645	5580	5555	5476	5233	5364	5324	5510	5593	5466	5287	5341	5453	5481	5532	5689	5332	5390	5442	5469	5575	5497	5517	5261	5291	5349	5371	5496	5536	5636	5456	5572	5480	5327	5542	5602	5316	5344	5206	5212	5216	5178	5280	5330
5856	5737	5842	5777	5808	5779	5693	5529	5521	5464	5288	5368	5292	5401	5340	5212	5279	5228	5368	5400	5541	5525	5319	5388	5173	5501	5453	5313	5480	5242	5216	5203	5446	5349	5361	5635	5490	5265	5281	5197	5300	5340	5117	5258	5250	5224	5272	5203	5299	5331
5957	5772	5856	5817	5787	5702	5656	5524	5542	5410	5494	5588	5367	5342	5279	5221	5110	5098	5366	5425	5444	5456	5272	5245	5525	5608	5440	5462	5431	5242	5297	5280	5300	5417	5405	5517	5381	5503	5304	5159	5146	5341	5229	5321	5195	5030	5207	5214	5113	5126
6161	5804	5826	5708	5702	5586	5605	5613	5674	5465	5424	5488	5476	5406	5287	5251	5392	5153	5233	5335	5321	5316	5203	5493	5632	5484	5462	5551	5573	5448	5404	5415	5334	5455	5512	5498	5339	5471	5347	5212	5302	5213	5327	5092	5091	5169	5154	5072	5111	5070
5909	5917	5549	5800	5673	5561	5544	5408	5441	5383	5423	5540	5508	5404	5301	5378	5134	5195	5427	5324	5307	5177	5208	5356	5668	5686	5506	5477	5539	5349	5449	5418	5531	5486	5443	5427	5482	5325	5600	5303	5329	5249	5282	5117	5208	5258	4992	5235	5218	5178
5744	5690	5694	5671	5608	5520	5470	5405	5366	5485	5426	5368	5442	5452	5332	5267	5230	5168	5259	5183	5221	5088	5164	5474	5644	5480	5575	5711	5495	5595	5558	5649	5559	5578	5665	5568	5712	5378	5496	5450	5178	5303	5410	5218	5284	5197	4989	5114	5124	5177
5859	5608	5581	5749	5623	5579	5494	5280	5433	5311	5414	5347	5214	5302	5107	4999	4996	5009	5334	5180	5136	4986	5238	5424	5460	5490	5532	5524	5546	5593	5596	5596	5681	5429	5684	5533	5458	5350	5414	5407	5441	5350	5365	5258	5231	5218	5222	5108	5101	5132
5816	5411	5469	5535	5528	5571	5536	5455	5406	5387	5419	5211	5265	5170	5179	5085	4930	5150	4997	5015	5074	5066	5167	5152	5557	5589	5712	5698	5509	5667	5441	5494	5562	5589	5616	5561	5568	5358	5324	5322	5313	5387	5289	5367	5305	5191	5132	5056	5129	5073
5448	5552	5561	5599	5457	5506	5495	5315	5421	5321	5279	5218	5310	5142	5283	5120	4991	4986	4954	4965	5030	5043	5208	5313	5289	5465	5513	5348	5517	5565	5439	5528	5551	5721	5739	5652	5539	5319	5329	5380	5416	5287	5389	5327	5314	5163	5202	4982	5035	5166
5523	5367	5518	5334	5278	5376	5494	5279	5204	5320	5367	5226	5280	5184	5086	5061	5259	4989	5063	5101	5085	5222	5319	5273	5299	5374	5494	5467	5396	5332	5360	5524	5474	5663	5552	5640	5343	5220	5295	5156	5350	5442	5542	5636	5344	5280	5267	5106	5182	5178
5231	5240	5298	5246	5318	5178	5293	5232	5175	5329	5334	5252	5194	5305	5189	4945	5209	5140	5132	5118	5114	5135	5246	5347	5299	5540	5379	5332	5342	5337	5436	5409	5447	5609	5592	5561	5273	5272	5271	5293	5371	5399	5637	5631	5403	5326	5316	5160	5026	5192
5105	5098	5113	5345	5257	5273	5227	5110	5111	5213	5398	5299	5263	5311	5315	5312	5284	5263	5364	5279	5220	5290	5357	5399	5403	5451	5470	5350	5440	5308	5300	5296	5476	5477	5379	5396	5366	5250	5366	5249	5424	5503	5531	5644	5500	5349	5371	5104	5161	5111
5296	5012	5071	5129	5116	5208	5237	4994	5117	5202	5356	5426	5426	5461	5418	5440	5302	5328	5182	5320	5251	5491	5400	5409	5391	5391	5436	5504	5396	5207	5206	5365	5330	5587	5279	5339	5165	5211	5424	5375	5403	5471	5677	5587	5436	5535	5324	5235	5161	5250
5273	5239	5079	5068	5138	5168	5203	4994	5052	5264	5291	5501	5613	5510	5482	5608	5622	5502	5456	5471	5625	5435	5573	5470	5667	5501	5601	5471	5229	5277	5295	5365	5248	5515	5423	5308	5243	5131	5194	5403	5409	5370	5423	5652	5486	5457	5372	5218	5266	5358
5377	4982	5267	5202	5000	5216	5068	5193	5280	5305	5513	5497	5497	5642	5716	5529	5542	5748	5613	5528	5658	5578	5593	5481	5599	5590	5437	5356	5128	5167	5202	5322	5344	5352	5297	5250	5232	5196	5092	5324	5330	5464	5521	5540	5539	5229	5252	5218	5203	5411
5269	5044	5137	5154	5182	5232	5210	5182	5110	5312	5382	5511	5632	5790	5723	5528	5693	5782	5677	5556	5465	5712	5687	5656	5665	5549	5705	5365	5274	5281	5184	5182	5245	5213	5275	5339	5246	5033	5206	5142	5227	5297	5423	5422	5427	5167	5257	5225	5363	5403
5257	5195	5116	5373	5264	5335	5222	5243	5232	5415	5450	5589	5710	5620	5679	5717	5790	5802	5665	5580	5410	5685	5586	5554	5692	5674	5489	5283	5318	5210	5120	5256	5205	5338	5278	5192	5190	5201	5081	5169	5378	5342	5631	5455	5327	5219	5175	5154	5168	5331
5333	5196	5248	5361	5419	5354	5391	5415	5295	5387	5530	5535	5735	5714	5720	5725	5856	5766	5789	5751	5677	5671	5685	5624	5645	5741	5604	5269	5378	5204	5271	5302	5392	5277	5372	5374	5320	5252	5363	5262	5349	5419	5352	5456	5307	5271	5239	5160	5391	5110
5641	5331	5361	5420	5293	5427	5429	5402	5310	5424	5606	5582	5680	5743	5899	5748	5604	5741	5651	5820	5827	5725	5827	5602	5524	5456	5529	5279	5284	5286	5191	5308	5338	5480	5455	5280	5184	5402	5344	5395	5354	5245	5345	5279	5170	5201	5227	5119	5165	5162
5577	5515	5525	5389	5566	5335	5567	5475	5276	5701	5408	5518	5613	5563	5694	5651	5691	5586	5710	5743	5658	5739	5662	5571	5484	5407	5330	5367	5286	5234	5399	5330	5470	5577	5408	5542	5443	5318	5533	5501	5546	5547	5347	5200	5146	5232	5258	5195	5237	5350
5553	5361	5565	5342	5452	5418	5264	5511	5458	5524	5441	5459	5531	5600	5568	5531	5564	5505	5501	5760	5520	5571	5430	5296	5292	5250	5135	5188	5240	5319	5247	5481	5301	5445	5294	5392	5435	5495	5451	5366	5573	5478	5343	5187	5235	5159	5200	5294	5246	5300
5527	5398	5468	5545	5469	5351	5412	5406	5354	5314	5448	5450	5558	5580	5432	5404	5551	5480	5599	5537	5571	5253	5355	5371	5249	5195	5082	5087	5040	5047	5124	5211	5273	5606	5449	5405	5427	5379	5340	5380	5476	5292	5323	5305	5258	5187	5052	5261	5339	5329
5445	5360	5561	5440	5559	5659	5654	5457	5357	5481	5538	5534	5524	5431	5406	5286	5328	5483	5484	5518	5397	5285	5274	5177	5154	5169	4963	5124	5029	5067	5071	5171	5213	5417	5438	5556	5333	5303	5281	5380	5410	5290	5306	5103	5228	5208	5231	5152	5459	5309
5479	5347	5313	5563	5624	5588	5714	5479	5421	5337	5450	5456	5460	5421	5239	5342	5324	5335	5414	5401	5381	5295	5297	5062	5009	4997	5105	4982	5068	5157	5115	5127	5297	5459	5337	5306	5328	5344	5288	5185	5130	5135	5107	5200	5142	5269	5192	5409	5407	5343
5411	5345	5355	5537	5684	5573	5512	5747	5504	5402	5462	5355	5349	5376	5309	5251	5363	5164	5347	5264	5276	5258	4902	4998	5107	5061	4979	4984	5088	5097	5162	5190	5146	5365	5394	5293	5445	5264	5060	5159	5128	5213	5204	5233	4951	5191	5011	5240	5391	5369
5517	5482	5403	5509	5523	5551	5546	5600	5511	5505	5271	5279	5369	5292	5201	5339	5207	5191	5383	5178	5179	5176	5121	5124	5040	5239	5156	5172	4969	5113	5084	4942	5165	5373	5472	5329	5340	5239	5181	5070	5048	5202	5143	5143	5155	5301	5182	5337	5353	5120
5566	5449	5545	5654	5669	5600	5671	5549	5623	5425	5389	5300	5366	5120	5221	5161	5171	5285	5009	5287	5233	5231	5177	5082	5106	5089	5109	5125	5054	4896	4896	4803	5089	5185	5419	5416	5366	5007	5179	4961	5012	5083	5039	5125	5010	5035	5274	5200	5230	5431
5536	5487	5536	5752	5703	5642	5697	5561	5305	5384	5383	5311	5244	5126	5186	5191	5360	5270	5273	5259	5113	5185	4989	5133	4994	5035	5209	5068	5040	4961	4915	4990	5136	5137	5247	5167	5114	5041	5034	4902	5014	5011	4966	5101	5096	4931	5195	5272	5286	5257
5530	5481	5548	5754	5504	5649	5760	5562	5392	5359	5564	5303	5335	5071	5048	5216	5216	5349	5259	5214	5032	4983	4958	5167	5101	5042	5038	5181	5060	4877	4952	5143	5187	5248	5113	5059	5182	5140	5188	5019	4937	5019	5013	5038	5068	4942	5136	5058	5182	5270
5421	5418	5393	5510	5448	5563	5537	5335	5427	5327	5307	5440	5158	5337	5085	5115	5153	5153	5175	5315	5053	5055	5113	5264	5310	4982	5165	5021	5114	4958	5030	4935	5084	5011	5096	5008	5131	5187	5015	4958	4915	4983	4920	4987	5146	4997	5018	4931	5227	5113
5408	5146	5427	5413	5330	5490	5378	5121	5433	5323	5298	5229	5285	5254	5221	5019	5066	5031	5136	5168	5014	5080	5172	5112	5041	5189	5137	5143	5032	5004	4887	4937	5018	5233	4995	5325	5151	5102	5022	4987	4890	4962	4953	4937	5014	4924	4984	5000	5024	5135
5368	5213	5405	5403	5415	5343	5452	5422	5301	5201	5290	5381	5237	5356	5284	5167	5095	5098	5177	5285	5262	5302	5218	5152	5318	5437	5202	5020	5138	5012	5086	5066	4959	5246	5336	5158	5158	5019	5005	5075	4914	4992	4915	4951	5126	4988	4812	4940	4987	5032
5479	5324	5381	5386	5360	5260	5478	5466	5316	5345	5287	5318	5357	5548	5333	5224	5282	5309	5315	5391	5287	5397	5244	5278	5389	5325	5302	5316	5144	5136	5055	5119	5119	5310	5213	5197	5173	5028	5195	5061	5030	5005	4942	4967	5008	4952	5003	5034	4994	5054
5593	5280	5338	5332	5224	5283	5384	5341	5419	5292	5340	5287	5346	5403	5381	5431	5167	5173	5198	5318	5375	5433	5165	5493	5172	5343	5397	5230	5241	5184	5305	5241	5108	5179	5249	5148	5251	5206	5135	4987	4991	5171	4978	4968	4984	4914	4912	4921	4972	4946
5655	5259	5330	5308	5105	5382	5358	5242	5278	5208	5376	5305	5260	5251	5300	5208	5384	5255	5224	5171	5165	5136	5445	5313	5138	5240	5176	5136	5253	5144	5177	5164	5192	5328	5272	5221	5286	5316	5155	5287	5035	5053	5094	5112	5019	5010	5015	4920	5017	5024
5592	5415	5214	5138	5161	5130	5303	5305	5168	5132	5153	5301	5134	5258	5276	5194	5410	5132	5070	5220	5122	5380	5408	5175	5363	5268	5365	5352	5208	5190	5221	5103	5213	5203	5141	5303	5233	5391	5122	5251	5168	5128	5070	4958	5115	5111	4892	5042	4995	5086
5463	5238	5329	5206	5250	5211	5418	5243	5138	5292	5170	5206	5181	5313	5232	5212	5241	5030	5033	5281	5184	5350	5376	5425	5415	5250	5221	5304	5357	5321	5137	5012	5177	5199	5374	5315	5233	5388	5301	5374	5160	5143	4986	5136	5219	5056	5187	5012	5128	5194
5494	5263	5323	5305	5183	5148	5325	5361	5125	5278	5271	5284	5285	5061	5184	5161	5070	5084	4996	5165	5199	5398	5344	5300	5223	5338	5199	5349	5425	5277	5488	5244	5330	5222	5166	5280	5265	5310	5217	5246	5200	5213	5044	5105	5276	5341	5275	5303	5035	5224
5473	5264	5206	5148	5097	5142	5064	5037	5092	5153	5151	5220	5264	5156	5088	4992	4995	5105	5136	5158	5146	5164	5408	5290	5292	5270	5294	5362	5496	5396	5374	5229	5337	5196	5267	5325	5352	5359	5165	5088	5313	5188	5197	5231	5297	5276	5424	5398	5203	5250
5226	5089	5185	5250	5154	5070	5067	5055	4944	4979	5056	5206	5123	5007	4854	4911	4959	4949	5061	5113	5016	5121	5151	5249	5174	5309	5336	5402	5391	5450	5333	5202	5359	5251	5354	5331	5311	5286	5360	5430	5409	5321	5211	5200	5302	5496	5467	5355	5311	5317
5226	4982	5042	5217	5182	5140	5146	5099	4988	4945	4998	5008	5173	5109	5016	5039	4864	4983	5153	5032	5028	5090	5182	5234	5115	5243	5284	5473	5368	5297	5131	5148	5162	5088	5308	5137	5232	5357	5255	5271	5518	5229	5184	5280	5432	5601	5579	5425	5429	5373
5341	4851	5032	5209	5255	5226	5163	5076	4953	4929	4862	4963	5119	4983	5038	5005	5014	4981	5112	4965	5025	5200	5093	5196	5166	5143	5307	5287	5249	5210	5135	5122	5075	5110	5190	5162	5243	5286	5360	5285	5152	5324	5356	5376	5481	5622	5471	5377	5372	5296
5100	4980	5027	5005	5000	5184	5079	4946	4922	4802	4904	5023	4967	5159	5109	5162	5015	5067	5188	5161	5167	5199	5191	5029	5060	5241	5199	5323	5355	5241	5130	5042	4992	4982	5107	5060	5365	5323	5352	5235	5271	5307	5315	5332	5476	5627	5581	5460	5290	5317
5073	4813	4882	5074	5065	5080	4933	5058	5095	4942	4826	4893	4940	5180	5152	5166	5092	5103	5058	5206	5099	5122	4973	5189	5191	5303	5220	5291	5006	4945	5172	4989	5053	5018	5146	4988	5162	5133	5201	5390	5287	5299	5281	5438	5515	5609	5623	5502	5338	5296
5176	4850	4990	4871	5080	5087	4936	5070	4964	4938	4839	4990	5003	5127	5231	5179	5074	5116	5236	5106	5147	5202	5188	5215	5130	5266	5128	5167	5122	5059	5075	4973	5007	5077	5072	5065	5214	5316	5268	5386	5152	5283	5212	5355	5394	5425	5448	5435	5314	5275
5085	4952	5016	5151	5016	5057	5096	5148	4914	5019	4948	5008	5134	5252	5261	5399	5183	5243	5298	5296	5116	5162	5241	5162	5112	5190	5188	5088	5093	5011	5021	4903	4880	4880	4988	5156	5181	5267	5246	5348	5259	5247	5301	5483	5371	5449	5449	5379	5207	5198
5247	4958	5014	5039	5032	5102	5155	5335	4952	5041	5015	5024	5209	5283	5396	5404	5323	5266	5217	5413	5360	5443	5335	5505	5341	5199	5422	5280	5103	5122	5075	4953	4948	5024	5129	5228	5409	5281	5316	5296	5198	5356	5041	5183	5353	5306	5270	5404	5317	5235
5406	5222	5118	5155	5009	5022	5256	4941	5142	5051	5073	5144	5200	5226	5330	5321	5445	5435	5329	5285	5175	5399	5409	5348	5343	5423	5253	5447	5046	5097	5189	5017	5118	5165	5308	5253	5364	5385	5229	5215	5357	5330	5254	5342	5094	5252	5205	5263	5183	5253
5617	5412	5187	5075	5002	5074	5089	5021	5074	5087	5100	4986	5142	5008	5160	5233	5292	5269	5250	5153	5197	5348	5298	5354	5298	5476	5439	5294	5345	5211	5314	5157	5127	5255	5268	5392	5400	5412	5293	5407	5332	5249	5281	5310	5269	5198	5280	5232	5192	5273
5601	5367	5292	5147	5133	5086	5157	5137	5090	5188	5009	5044	5069	5131	5139	5077	5264	5254	5136	5255	5262	5333	5386	5444	5343	5607	5418	5348	5237	5276	5379	5289	5445	5311	5359	5336	5248	5409	5395	5401	5434	5466	5383	5284	5315	5207	5252	5299	5346	5366
5802	5446	5508	5277	5319	5203	5196	5274	5160	5224	5206	5176	5017	5208	5108	5130	5167	5285	5058	5021	5306	5300	5519	5556	5510	5482	5576	5565	5303	5375	5476	5473	5402	5526	5428	5421	5355	5513	5619	5581	5355	5387	5330	5171	5091	5352	5253	5478	5577	5564
5700	5607	5690	5577	5351	5292	5186	5309	5116	5359	5292	5209	5200	5137	5055	5019	5119	5240	5292	5174	5447	5470	5591	5643	5676	5532	5435	5569	5548	5507	5494	5510	5517	5586	5477	5365	5522	5457	5546	5604	5578	5389	5195	5272	5329	5208	5234	5541	5421	5595
5742	5707	5712	5547	5437	5353	5255	5273	5255	5215	5221	5259	4925	5026	4935	5083	5168	5210	5234	5285	5316	5516	5620	5565	5672	5616	5513	5482	5521	5411	5459	5560	5606	5558	5509	5442	5417	5541	5434	5496	5595	5357	5294	5273	5330	5263	5456	5553	5631	5700
5631	5491	5531	5492	5346	5236	5157	5274	5162	5354	5365	5105	5196	5044	4983	5014	5231	5170	5253	5274	5407	5458	5368	5743	5508	5558	5320	5301	5387	5448	5404	5460	5408	5498	5465	5457	5352	5378	5327	5403	5613	5455	5318	5246	5297	5199	5485	5491	5613	5626
5476	5464	5507	5444	5133	5255	5188	5275	5183	5398	5252	5172	5035	5121	5245	5036	5338	5410	5319	5339	5408	5298	5466	5545	5579	5436	5486	5464	5453	5354	5293	5517	5397	5390	5548	5199	5301	5321	5296	5502	5453	5479	5396	5204	5237	5512	5561	5634	5629	5509
5553	5356	5430	5499	5192	5231	5343	5144	5359	5240	5421	5210	5225	5256	5135	5365	5390	5384	5556	5353	5346	5563	5571	5702	5476	5403	5502	5525	5315	5382	5459	5414	5551	5521	5457	5435	5520	5368	5459	5567	5598	5417	5311	5334	5181	5450	5467	5561	5591	5609
5427	5389	5372	5298	5197	5206	5233	5203	5308	5436	5249	5319	5368	5283	5352	5401	5470	5688	5537	5633	5317	5371	5758	5639	5549	5486	5403	5389	5418	5330	5371	5496	5506	5424	5326	5443	5442	5466	5563	5528	5563	5468	5309	5320	5267	5477	5447	5530	5537	5622
5488	5248	5391	5376	5320	5375	5258	5125	5165	5264	5240	5408	5228	5294	5392	5552	5548	5775	5715	5784	5605	5447	5535	5645	5398	5458	5549	5485	5293	5339	5423	5346	5424	5558	5471	5489	5433	5563	5457	5424	5444	5266	5395	5482	5401	5419	5557	5527	5597	5508
5625	5515	5275	5249	5321	5363	5341	5269	5112	5304	5291	5265	5407	5350	5333	5594	5660	5541	5750	5667	5496	5353	5420	5453	5354	5418	5443	5391	5282	5282	5221	5456	5312	5613	5414	5502	5462	5565	5529	5588	5624	5519	5527	5449	5423	5515	5537	5353	5686	5480
5658	5514	5512	5358	5587	5267	5372	5118	5304	5222	5047	5270	5218	5217	5216	5410	5707	5536	5636	5491	5471	5388	5507	5474	5466	5517	5315	5445	5314	5476	5260	5417	5443	5515	5673	5731	5695	5609	5633	5567	5658	5496	5399	5480	5661	5509	5606	5563	5385	5549
5840	5585	5687	5443	5640	5289	5169	5174	5110	5129	5172	5263	5287	5192	5177	5215	5481	5434	5686	5658	5656	5442	5793	5517	5610	5619	5529	5351	5464	5391	5543	5533	5644	5653	5634	5698	5653	5648	5640	5523	5647	5505	5556	5508	5425	5641	5634	5464	5621	5562
5906	5694	5619	5686	5535	5400	5221	5175	5222	5188	5212	5357	5264	5271	5211	5140	5321	5378	5549	5399	5386	5473	5683	5640	5616	5372	5500	5723	5655	5419	5543	5660	5758	5875	5958	5813	5804	5662	5621	5682	5703	5559	5639	5635	5783	5790	5751	5590	5616	5567
5800	5440	5547	5642	5415	5198	5228	5092	5188	5150	5014	5106	5132	5215	5180	5233	5169	5285	5457	5439	5538	5607	5597	5536	5426	5535	5614	5624	5543	5603	5633	5529	5756	5874	5888	6133	5941	5788	5753	5799	5838	5765	5791	5952	5894	5918	5588	5819	5558	5559
5628	5543	5476	5550	5450	5206	5158	5133	5027	5118	5180	5203	5134	5255	5190	5275	5166	5407	5458	5635	5490	5641	5575	5632	5622	5576	5487	5711	5687	5581	5540	5551	5714	5748	6033	5905	6008	5787	5855	5915	5861	5908	5973	5999	5898	5782	5793	5837	5799	5530
5541	5396	5481	5554	5391	5181	5271	5286	5178	5147	5160	5198	5292	5189	5190	5169	5329	5351	5409	5555	5435	5606	5596	5664	5473	5597	5541	5549	5358	5614	5468	5601	5611	5826	5813	5867	5884	5793	5830	5856	5677	5983	5953	5989	6060	5882	5811	5928	5940	5707
5661	5520	5314	5452	5387	5191	5236	5306	5298	5268	5430	5322	5332	5379	5341	5321	5422	5366	5610	5732	5514	5521	5628	5475	5706	5448	5590	5337	5740	5468	5606	5549	5674	5600	5791	5856	5669	5752	5696	5783	5718	5875	6127	5936	5853	6006	5876	5865	5745	5909
5612	5443	5393	5440	5394	5288	5167	5322	5273	5224	5566	5358	5350	5215	5358	5346	5349	5360	5530	5480	5510	5522	5627	5488	5332	5353	5434	5415	5541	5364	5403	5466	5545	5385	5486	5639	5660	5785	5620	5617	5824	5662	5819	5874	5874	5928	5828	5920	5823	5821
5468	5516	5372	5403	5416	5257	5298	5235	5381	5442	5528	5477	5457	5421	5508	5374	5444	5449	5596	5611	5566	5390	5534	5513	5155	5292	5247	5420	5413	5472	5597	5447	5515	5470	5458	5627	5715	5645	5556	5576	5721	5795	5939	5921	5964	6031	5957	5804	5825	5659
5651	5389	5438	5559	5318	5371	5122	5204	5435	5361	5277	5356	5405	5500	5296	5437	5533	5568	5578	5460	5484	5378	5314	5356	5154	5322	5229	5543	5376	5495	5490	5506	5384	5459	5457	5711	5683	5548	5581	5643	5623	5728	5900	5875	5938	6024	6033	5873	5740	5835
5758	5574	5456	5395	5385	5339	5242	5263	5410	5250	5347	5179	5336	5390	5400	5520	5669	5615	5426	5381	5424	5462	5384	5434	5256	5437	5485	5665	5605	5547	5600	5456	5504	5575	5707	5714	5645	5671	5805	5692	5674	5860	6014	6104	5811	6075	6062	5998	5866	5930
5610	5547	5631	5531	5509	5344	5264	5251	5386	5391	5369	5370	5426	5404	5596	5579	5426	5608	5447	5423	5449	5533	5500	5335	5391	5359	5576	5690	5825	5717	5699	5560	5555	5577	5642	5859	5582	5741	5658	5749	5791	5799	5833	6032	5867	6131	6044	5873	6121	5898
5716	5675	5607	5628	5469	5572	5504	5454	5435	5500	5604	5549	5622	5559	5603	5574	5662	5594	5578	5391	5500	5602	5463	5485	5533	5544	5628	5815	5799	5711	5681	5736	5680	5750	5572	5496	5685	5619	5665	5698	5592	5853	5864	5897	5910	6212	6114	6188	6048	6134
5917	5593	5676	5682	5748	5680	5562	5659	5592	5621	5471	5663	5549	5491	5626	5676	5625	5664	5428	5484	5382	5645	5536	5385	5462	5448	5655	5693	5879	5644	5771	5588	5672	5590	5595	5522	5670	5499	5555	5654	5831	5853	5770	6007	6027	6015	6154	6075	6120	6179
5963	5894	5910	5791	5774	5633	5669	5817	5844	5818	5646	5561	5643	5422	5696	5778	5659	5595	5555	5424	5359	5667	5516	5515	5524	5597	5675	5717	5809	5630	5612	5737	5558	5683	5428	5706	5540	5618	5541	5561	5760	5757	5961	5886	5944	6074	6113	6106	6120	6018
6216	5872	5914	5810	5890	5786	5827	5922	6053	6070	5783	5840	5667	5774	5785	5747	5716	5712	5438	5593	5433	5621	5632	5705	5637	5685	5623	5766	5733	5711	5629	5607	5503	5456	5405	5533	5444	5754	5657	5618	5669	5744	5878	5873	5974	5932	5952	5964	5986	6144
6029	5885	6088	5944	5754	5935	5936	6079	6034	6117	5935	5961	5775	5728	5676	5571	5685	5624	5557	5450	5460	5765	5663	5694	5678	5695	5849	5740	5778	5589	5856	5509	5543	5668	5674	5427	5496	5549	5733	5700	5756	5843	5957	5949	5963	5830	5979	6046	5858	5938
6191	5962	5972	5936	5787	6050	6154	6208	6203	5960	6140	6015	5913	5956	5863	5862	5706	5485	5451	5795	5748	5670	5661	5706	5697	5765	5699	5719	5768	5684	5572	5706	5634	5404	5367	5630	5651	5659	5644	5653	5793	5848	5841	5836	5684	5755	5800	5935	5995	5931
6144	5943	6003	5984	6060	6098	6197	6275	6117	6329	6012	5993	5952	5863	5814	6017	5847	5776	5564	5691	5916	5824	5829	5733	5849	5805	5819	5812	5808	5626	5740	5727	5588	5659	5618	5650	5593	5835	5782	5787	5833	5900	5967	5845	5780	5969	5908	5980	6127	6079
6094	6002	6139	6080	6210	6130	6191	6117	6236	5991	5996	5847	6038	5926	5856	5932	5835	5837	5877	5788	5939	5883	5825	6111	6020	6052	6069	6065	5973	5991	5732	5730	5695	5720	5707	5929	6011	6022	6072	5912	5903	5848	6049	5938	6131	6145	6278	6084	6310	6267
6055	5966	6062	6121	5948	6148	6051	6127	6119	6081	5965	5807	5915	6053	6024	5901	6013	5941	5899	6018	5955	6038	5979	6013	6144	6097	6238	6074	6094	5939	5881	5872	5738	5821	5890	6014	5989	5958	5950	5903	5885	5895	5857	6075	5994	6313	6176	6350	6426	6499
5937	6064	6045	6158	6028	5996	6056	5981	5940	6062	5829	5923	5779	6007	5960	5966	6053	5955	6175	6142	6034	5957	5948	6144	6160	6054	5987	6036	5942	6038	5918	6013	5955	5779	6100	6055	6036	6042	5745	6037	5777	5932	6157	6144	6331	6376	6487	6430	6732	6484
5934	5968	5954	6049	6105	6049	5939	5857	6066	5933	5897	5847	5979	6114	6070	5998	6122	6124	6059	6041	6084	6105	6024	6052	6116	6082	6085	6022	5950	5918	6109	5664	5962	5885	5827	5843	6276	6012	6053	5836	5898	5978	6026	6150	6236	6232	6319	6364	6532	6718
5902	5899	5929	6037	5939	6072	5918	5968	5999	5899	5989	6004	6120	6079	6079	6036	6294	6238	6123	6124	6221	6081	6238	6140	5995	6059	6058	6001	5908	5927	5960	5915	5893	5890	6006	5945	5920	6086	5770	5786	5865	5845	6006	6293	6269	6299	6358	6589	6498	6766
5863	5689	6096	5925	5882	5949	5995	5899	5928	5862	5990	6106	6159	6154	6140	6299	6213	6379	6414	6187	6085	6169	6137	6339	6242	5981	5899	6043	6035	5948	5953	6120	6073	5816	6035	6090	6204	5984	5998	5816	5932	5832	6044	5990	6174	6282	6459	6488	6509	6527
6079	5867	5903	6020	5820	6081	5905	5904	6085	6130	6136	6141	6355	6198	6255	6303	6532	6474	6592	6255	6216	6231	6170	6237	6292	6088	6087	5969	6006	6214	6119	6167	6030	6022	6095	6184	6172	6042	6065	5904	5906	5847	5885	6056	6131	6415	6226	6411	6254	6424
5938	5864	5986	5792	5951	5847	5937	5916	6114	6109	6149	6261	6222	6226	6299	6409	6471	6498	6448	6377	6493	6226	6257	6226	6216	6121	5966	6100	6140	6362	6129	6165	6470	6229	6412	6240	6253	6218	6018	6072	6023	6088	6164	6102	6395	6092	6279	6281	6306	6314
6107	5898	5857	5910	5717	5760	5873	5811	6069	6137	6280	6199	6165	6130	6189	6296	6601	6375	6283	6400	6362	6394	6330	6249	6299	6257	6307	6303	6230	6183	6387	6532	6433	6484	6298	6364	6402	6174	6129	6063	6222	6173	6256	6270	6312	6278	6528	6329	6364	6237
5862	5760	5828	5783	5819	5806	5856	5827	6053	6115	5984	6085	6026	6101	6155	6278	6339	6294	6243	6398	6387	6197	6183	6168	6399	6367	6330	6436	6354	6637	6469	6545	6596	6355	6455	6381	6275	6160	6273	6373	6136	6223	6164	6419	6303	6443	6421	6399	6384	6359
6058	5740	5585	5742	5856	5901	5789	5754	5980	5920	5983	5982	5992	6115	6128	6361	6421	6213	6050	6171	6255	6201	6322	6124	6217	6352	6398	6356	6547	6437	6372	6544	6438	6349	6299	6370	6334	6293	6301	6240	6340	6311	6363	6335	6388	6276	6456	6411	6374	6606
5837	5581	5669	5567	5813	5797	5768	5830	5922	5968	6089	5802	6114	6234	6270	6393	6225	6055	6055	6043	6191	6091	6223	6296	6237	6241	6321	6329	6591	6476	6504	6516	6705	6423	6548	6355	6377	6341	6337	6166	6329	6256	6322	6447	6240	6195	6346	6253	6469	6381
5958	5547	5640	5700	5820	5734	5695	6034	5923	5888	5867	5998	6176	6110	6330	6214	6312	6104	6158	5965	6267	6069	5940	6184	6283	6101	6186	6246	6435	6434	6464	6417	6542	6276	6428	6411	6263	6175	6386	6144	6354	6286	6135	6240	6283	6195	6303	6677	6451	6428
5957	5806	5745	5746	5868	5796	5741	5950	5823	6005	6064	6003	5996	6210	6260	6143	6301	6175	6039	6250	6178	5918	6059	6136	6101	6160	6085	6141	6293	6384	6218	6332	6383	6349	6228	6209	6229	6061	6169	6107	6131	6234	6193	6206	6141	6193	6315	6325	6574	6490
5827	5749	5776	5747	5867	5811	5702	5865	6017	5921	6126	6075	6111	6179	6268	6249	6041	6101	6237	6236	6166	5842	6185	6221	6243	6174	6122	6151	6247	6250	6117	6141	6218	6200	6067	6115	6122	5976	6122	6085	6068	6053	6163	6135	6197	6106	6218	6537	6366	6507
6049	5820	5894	5862	5819	5745	5927	5841	5820	5913	6052	6241	6098	6050	6121	5992	6367	6087	6129	6168	6107	6043	6241	6172	6033	6029	6123	6072	6115	6106	5978	6197	6104	6156	6129	6212	6032	6090	6030	6043	6145	5969	6032	6140	6098	6134	6353	6282	6433	6203
6112	5881	5833	5934	5768	5902	5848	5805	5843	5852	5974	6033	6220	6153	6232	6045	6267	6188	6033	6030	6207	6139	6268	6303	6121	6028	6128	6102	6024	5898	6087	5933	6014	5995	6139	6045	6239	6123	6282	6096	6185	6147	6077	6187	6264	6145	6254	6131	6368	6505
6284	6074	5969	5961	5986	5937	5796	6007	5920	5971	5969	5979	5935	5995	6032	6013	6109	6064	5857	6066	6141	6190	6291	6109	6152	6209	6221	6142	6058	6040	5953	6051	6103	6297	6317	6186	6275	6163	6218	6260	6214	6381	6155	6154	6178	6019	6248	6362	6364	6268
6228	6219	6061	5993	5769	5759	5710	5808	5884	6041	5855	5744	5812	5887	5932	5941	5947	5949	5981	6031	5907	6090	6207	6229	6083	6116	6217	5957	6069	6119	6072	6084	6139	6163	6240	6162	6339	6229	6240	6281	6228	6210	6136	6203	6134	6255	6393	6283	6493	6366
6384	6158	6074	6001	5870	5871	5802	5836	5790	5842	5710	5794	5687	5805	5880	5852	5959	5815	6024	6057	5979	6199	6110	5976	6018	6045	6007	6018	5889	6071	6024	6053	5978	5965	6195	6160	6290	6188	6211	6138	6177	6265	6229	6154	5959	6192	6168	6444	6268	6392
6161	6063	6159	5970	5921	5750	5906	5723	5810	5913	5824	5662	5611	5686	5988	6036	5804	5968	5778	6010	5967	5930	5976	5860	5817	5955	6068	5833	5926	5967	5876	6021	6011	5973	6034	6268	6112	6048	6037	5990	6068	6224	6242	6139	6175	6049	6177	6471	6314	6390
6173	6148	6158	5896	5964	5947	5829	5730	5888	5899	5781	5785	5731	6025	5995	6034	5964	6120	5910	5954	5730	5873	5730	5882	5950	5845	5897	5771	5766	5891	5960	5874	5939	5979	5899	5937	6022	6081	6098	6047	6157	6090	6154	6158	6198	6205	6334	6185	6428	6325
6263	6059	6154	6143	6110	5961	5820	5792	5812	5827	5810	5758	5839	5803	6087	6156	6106	6174	6153	5781	5842	5836	5806	5852	5780	5756	5766	5695	5913	5970	6008	5928	5966	6043	6057	5890	5702	5907	5976	6049	6119	6033	6083	6220	6199	6202	6264	6207	6192	6286
6114	6142	6216	6052	6015	5691	5843	5889	5804	5888	5942	5911	5908	5995	6140	6227	6122	6076	6162	5884	5935	5696	5677	5863	5748	5835	5787	5867	5887	5806	5948	6002	5901	6010	6050	6115	5838	5963	6039	5898	6081	6271	5984	6164	6136	6156	6377	6364	6303	6134
6284	6271	6002	6157	5947	5708	5762	5830	5953	6045	5916	5963	5953	5909	5864	5989	6020	6197	5984	5728	5654	5928	5801	5887	5811	5974	5827	5808	5890	5962	6013	6019	6084	6178	6021	6029	5993	5827	5972	5911	6299	6208	6139	6222	6331	6185	6229	6143	6263	6150
6204	6203	6132	6022	5973	6081	5987	5924	6161	5992	6167	5985	5985	6010	5956	5985	6088	6009	5939	5825	5766	5969	5804	5758	6010	5975	6010	5940	5876	5961	5981	5974	6176	5996	5959	6145	6036	6015	6128	5976	6096	6162	6190	6262	6226	6230	6191	6327	6336	6333
6096	6117	5994	6015	6048	5933	6089	6193	6236	6263	6058	6170	6137	6055	5991	6017	6092	5961	5981	5975	5794	5800	5923	5960	5946	5935	6003	5828	6046	5990	5887	5954	6000	6001	5996	6045	6158	5932	6021	6220	6238	6115	6261	6100	6140	6220	6268	6355	6569	6432
6076	5965	6175	6203	6193	6081	6229	6108	6255	6142	6269	6288	6204	6270	6079	6040	5967	6016	6023	5933	5974	5969	5991	5977	6045	5956	5990	5904	5879	5918	6070	6015	5996	6166	6012	5968	6187	5956	6192	6237	6296	6323	6142	6111	6166	6315	6333	6428	6479	6436
6061	5970	6066	6110	6247	6052	6105	6260	6177	6210	6393	6313	6220	6179	6280	6202	5982	5938	6096	6113	6147	6071	5947	6078	5933	6100	6077	5756	5806	5988	6127	6242	6057	6124	5897	6046	6066	5955	6116	6179	6361	6111	6218	6178	6131	6416	6211	6569	6563	6628
6073	5986	5986	6063	6185	5976	5985	5956	6111	6303	6032	6209	6263	6167	6337	6168	6218	5999	6050	6165	6214	6104	5974	6001	5946	6165	6180	5982	5904	6073	6143	6174	6146	6241	6129	6147	6207	6319	6242	6263	6287	6133	6170	6252	6172	6245	6509	6574	6571	6583
5948	5776	5937	6016	5955	5955	5989	6037	5999	6044	6176	6050	6157	6013	6196	6223	6143	5897	5965	6125	5997	6040	6200	6255	6094	6219	6272	5965	6040	6094	6210	6262	6272	6283	6137	6164	6316	6309	6251	6168	6324	6424	6140	6337	6285	6312	6523	6601	6446	6501
6029	5807	5820	6071	5970	5762	5790	5846	6099	5975	5929	5973	6082	5998	6054	6087	6130	6232	6047	6016	6321	6258	6077	6305	6414	6243	6230	6053	6320	6259	6224	6337	6312	6273	6286	6272	6266	6438	6356	6298	6204	6136	6308	6207	6491	6482	6523	6506	6574	6504
5789	5658	5838	5792	5849	5748	5871	5857	5897	5863	5900	5936	6010	5958	6047	6155	6110	6252	6218	6279	6126	6309	6289	6434	6344	6296	6291	6239	6140	6325	6374	6340	6482	6461	6467	6431	6311	6384	6317	6191	6259	6289	6155	6402	6492	6540	6543	6442	6630	6533
5713	5704	5661	5666	5864	5600	5728	5766	5966	5949	5973	5786	5966	5934	5957	6135	6040	6051	6154	6204	6255	6115	6153	6162	6214	6300	6252	6043	6190	6444	6374	6624	6422	6450	6357	6258	6070	6280	6155	6229	6164	6255	6268	6368	6271	6494	6511	6446	6438	6416
5678	5596	5706	5585	5711	5745	5746	5757	5958	5914	5922	5843	6021	5832	5893	5962	6046	5958	5890	6277	6228	6141	5986	5994	6134	6184	6160	6173	6079	6243	6125	6343	6558	6161	6173	6190	6146	6216	6201	6180	6245	6240	6289	6247	6328	6343	6416	6312	6370	6302
5868	5657	5577	5626	5875	5756	5722	5880	5867	5752	5731	5862	5755	5907	5949	5911	5940	5940	5997	6122	6034	5999	5880	5842	5995	6097	6037	5968	6164	6136	6203	6197	6113	6164	6071	5956	5880	5980	6157	6244	6067	5998	6332	6378	6122	6265	6284	6142	6164	6232
5733	5662	5747	5769	5767	5806	5808	5864	5925	5756	5941	5874	5949	5932	5761	5913	5928	5846	5911	5868	5850	5749	5836	5958	5858	5951	5999	5938	6062	5943	6022	5968	6048	6001	5999	5955	5899	6068	6003	6042	6083	6262	6102	6222	6251	6264	6153	6210	5899	6051
5765	5839	5884	5794	5884	5914	5850	5663	5887	5774	5814	5740	5851	5677	5853	5656	5756	5773	5718	5788	5941	5676	5849	5862	5901	5996	6073	5901	5891	5672	6008	6025	6029	6024	5887	5824	5909	5991	6018	5903	6027	6011	6101	6177	6202	6158	6156	6245	6002	6049
6160	6013	6003	5916	5874	5951	5826	5744	5704	5518	5683	5691	5622	5738	5705	5578	5577	5647	5530	5913	5681	5689	5813	5931	5841	5821	6044	5858	5814	5948	5980	5980	5886	5902	5656	5992	5765	5787	5968	5904	5866	6040	6027	6182	6089	6109	6148	6263	6037	6092
6477	6117	6325	6201	5984	6046	5886	5934	5598	5684	5680	5569	5515	5449	5669	5577	5468	5437	5712	5713	5667	5751	5667	5955	5889	5732	5804	6108	5942	5944	6029	5771	5864	5929	5932	5836	6059	5948	5743	5840	5965	5865	6158	6285	5946	6039	6025	6226	5983	6002
6478	6203	6331	6259	6145	6068	5814	5873	5682	5719	5794	5706	5670	5617	5595	5481	5467	5671	5767	5860	5736	5829	5632	5964	5724	5939	5875	6207	5901	6018	6042	5898	5885	6185	5884	5925	5868	5951	5942	6054	5911	5949	5969	6076	6054	6220	6157	5946	5966	6055
6443	6256	6393	6166	6104	6092	5996	5762	5833	5811	5811	5713	5759	5653	5664	5544	5544	5644	5682	5738	5792	5931	5783	6019	5983	6113	6067	5985	6002	6028	6162	6020	6089	6064	6131	6118	5966	5999	5992	6114	5953	6061	6069	6175	6146	6273	6283	6092	6045	5905
6349	6150	6064	6202	6144	6198	5935	5932	5903	5861	5803	5850	5859	5774	5891	5629	5819	5722	5844	5836	5920	5976	6033	6179	6096	6026	6094	6030	6154	5998	5888	6025	6163	6235	6276	6327	6152	6059	6027	6146	6033	6026	6045	6062	6335	6264	6214	6197	6089	5914
6337	6024	6021	6008	5956	5897	5724	5934	5822	5947	5657	5864	5908	6111	5945	5919	5814	5837	5830	6011	5923	5971	6079	6179	6111	6118	6143	6213	6197	6133	6116	6138	6106	6091	6239	6266	6269	6309	6310	6076	6256	5980	6102	6287	6417	6440	6147	6230	6083	6212
6057	5995	5932	5982	5994	6036	5859	5967	5862	5790	5909	6008	5994	6031	6028	5971	5972	6018	6013	6100	5961	6105	6085	6240	6156	6169	6210	6366	6160	6114	6098	6127	6198	6115	6232	6318	6434	6335	6148	6206	6307	6262	6179	6292	6493	6319	6297	6387	6021	6074
6103	5814	5994	5897	5920	6041	5971	5898	5834	5905	5947	6011	6063	6155	6066	6175	6077	6213	6208	6107	6241	6135	6149	6202	6433	6158	6436	6472	6202	6050	6158	6170	6295	6253	6249	6188	6317	6279	6349	6182	6286	6344	6252	6250	6483	6305	6384	6287	6210	6110
5934	5916	6050	5981	6067	6065	6075	5984	5804	6005	6051	6063	6222	6154	6284	6089	6172	6230	6283	6289	6231	6285	6371	6165	6362	6217	6451	6419	6445	6182	6361	6158	6318	6275	6418	6136	6301	6093	6421	6413	6265	6273	6210	6227	6248	6331	6246	6101	6183	5933
6024	6040	5934	6132	6137	6147	5975	6070	6142	6157	6102	6212	6234	6186	6261	6002	6101	6072	6294	6266	6264	6244	6293	6267	6312	6312	6414	6244	6167	6298	6037	6050	6157	6264	6448	6249	6328	6383	6342	6211	6309	6202	6195	6136	6130	6232	6090	5854	5877	6002
6277	6072	6150	5974	6079	6175	6160	6152	6020	5911	6085	6111	6041	6169	5943	5995	6056	6045	6110	6180	6342	6260	6379	6077	6191	6188	6323	6307	6140	6106	6203	6125	6146	6051	6252	6074	6182	6240	6215	6180	6089	6085	5897	5957	6049	5889	5914	5865	5840	5972
6402	6000	5988	6094	6103	6079	5992	6073	5925	5917	5849	6045	6091	6174	6107	5971	5963	6027	5933	6176	6113	6080	6161	6073	6137	6044	6119	6074	6130	5900	6136	6015	6048	6027	5961	6082	6152	6063	6030	6025	6030	5819	5895	6041	5943	5934	5930	5912	5952	5752
6412	6099	6194	6132	6116	6005	6073	5891	6115	6032	5912	5958	5973	5957	6008	5844	5902	5898	5928	5921	5960	6068	5892	5964	6070	6128	5988	5907	5848	5875	5832	5963	5916	5856	5926	5877	6004	5849	5907	6011	5914	5880	5898	5736	5793	5800	5897	5899	5821	5802
6631	6322	6412	6144	6087	6063	5985	5954	5990	5690	5827	5935	5733	5919	5937	6014	5842	5785	5973	5938	5939	5900	5990	5736	5738	5824	5859	5753	5815	5774	5835	5836	5858	5687	5647	5769	5916	5772	6065	5822	5704	5746	5650	5634	5804	5782	5769	5855	5599	5712
6683	6445	6245	6379	6274	6022	5928	6006	5819	5921	5787	5882	5885	5969	5860	5896	5931	5830	5805	6038	5721	5851	5889	5789	5764	5782	5872	5671	5866	5661	5731	5934	5735	5750	5618	5730	5670	5871	5734	5619	5644	5563	5623	5669	5627	5855	5854	5722	5603	5639
6673	6398	6362	6223	6250	6242	6085	5994	5931	5837	5739	5746	5894	5972	5815	5871	5837	5665	5895	5843	5897	5907	5837	5857	5773	5617	5686	5583	5775	5665	5805	5766	5900	5942	5630	5695	5565	5600	5790	5678	5698	5576	5554	5659	5596	5610	5779	5726	5691	5629
6564	6270	6397	6287	6315	6080	5805	5925	6028	5990	5969	6008	5794	5930	6079	6118	5841	5860	5744	5951	5677	5765	5793	5952	6024	5818	5877	5896	5708	5799	5771	5696	5869	5748	5683	5650	5696	5596	5767	5720	5595	5539	5623	5562	5696	5698	5786	5839	5675	5707
6377	6160	6089	6229	6128	6051	5956	5902	5868	6011	5955	6008	5940	5911	6131	5889	6061	5937	5934	5993	6070	5821	6118	5933	5777	5984	5974	5787	5941	5789	5944	5796	5745	5840	5578	5832	5740	5721	5893	5966	5695	5883	5717	5692	5721	5692	5832	5707	5617	5845
6169	6007	6082	5902	6180	5791	5990	5880	5993	6076	6195	6143	6113	6301	6102	6156	6080	6282	6170	6092	5999	6150	6168	6117	6220	6065	6085	5890	6122	5876	6015	6012	6035	5957	5821	5880	5790	5856	6058	5953	5958	5968	5812	5741	5932	5887	5964	5937	5934	5866
6156	5927	5958	5921	5959	5868	5833	5901	5975	6062	6130	6174	6327	6354	6234	6157	6358	6279	6265	6363	6294	6305	6273	6113	6187	6267	6114	6065	6100	6040	6148	6151	5970	6194	6013	5992	6050	6090	6205	6119	5873	6018	6099	5979	6191	6003	5946	6043	6039	6108
6019	5709	5775	5806	5855	5814	5856	5746	5777	5867	5997	6180	6189	6374	6326	6407	6312	6365	6350	6304	6334	6129	6307	6205	6136	6191	5999	6202	6096	5998	6127	6181	6243	6206	6251	6119	6351	6111	6351	5971	6116	6007	5964	6042	6142	6189	6084	6095	6018	6177
5719	5582	5721	5623	5730	5716	5870	5763	5868	6151	6025	6181	6234	6315	6270	6314	6415	6392	6589	6330	6361	6252	6152	6190	6148	6128	5919	5861	5922	6084	6082	6190	6184	6385	6347	6109	6050	6171	6079	6262	6056	5987	6228	6002	5998	6060	5951	6004	6111	6290
5647	5402	5585	5621	5698	5757	5646	5952	6029	6022	6091	6242	6088	6268	6478	6305	6623	6496	6395	6365	6242	6291	6061	5912	5998	6107	6243	6004	6179	6084	6091	6204	6254	6257	6103	6203	6102	6095	6113	6148	6002	5871	5846	5948	5914	6077	6009	6080	6026	6082
5748	5512	5594	5583	5716	5702	5674	5675	5988	6091	5902	6011	6250	6106	6154	6262	6389	6450	6325	6259	6138	6059	6036	5998	5871	6029	6038	5998	5983	6076	6126	6170	6097	6152	6048	6075	6028	5799	5912	5906	5924	5867	5786	5820	6085	5989	5965	6002	6048	6039
5636	5685	5591	5710	5537	5708	5764	6020	5981	5930	5898	5960	5924	6056	6129	6074	6104	6255	6325	6142	6155	5791	5751	5903	5789	6050	5909	6205	5926	5965	6042	5930	5959	5940	5931	5863	5843	5946	5709	5791	5816	5849	5781	5796	5923	5796	5922	6134	5949	6130
5853	5603	5590	5668	5638	5590	5730	5814	5918	5802	5833	5862	5844	5857	5993	6124	5970	6151	6136	6146	5848	5894	5875	5930	5873	5904	5933	5813	5828	5871	5777	5792	5743	5750	5883	5814	5745	5738	5808	5790	5687	5697	5781	5812	5820	5831	5732	5788	5883	6078
5872	5734	5613	5771	5682	5766	5814	6061	6005	5861	5675	5693	5917	5850	6008	5859	5991	5824	5835	6019	5989	5749	5743	5763	5683	5596	6103	5861	5884	5755	5763	5736	5882	5869	5866	5811	5644	5804	5812	5764	5667	5786	5854	5777	5838	5816	5944	5957	5828	5985
5805	5583	5888	5723	5747	5629	5843	5744	5749	5808	5633	5612	5638	5830	5833	5916	5877	5887	5970	5856	5709	5719	5471	5605	5471	5818	5780	6079	5602	5781	5919	5758	5835	5772	5630	5758	5487	5668	5607	5578	5630	5647	5784	5737	5744	5879	5979	6072	5946	5794
5930	5777	5831	5756	5738	5846	5639	5760	5821	5667	5741	5539	5862	5810	5851	5675	5767	5856	5926	5848	5754	5689	5480	5483	5693	5794	5982	5994	5764	5839	5661	5936	6048	5814	5918	5749	5799	5538	5757	5565	5565	5586	5676	5709	5576	5896	5901	5841	5797	5792
5835	5550	5774	5764	5584	5612	5614	5704	5630	5508	5590	5701	5682	5764	5739	5697	5772	5804	5974	5859	5770	5750	5744	5652	5663	5537	5888	5834	5746	5805	5821	6005	5961	6024	6048	5909	5870	5714	5552	5570	5576	5416	5584	5603	5703	5833	5806	5753	5717	5820
5796	5559	5709	5665	5580	5548	5462	5598	5443	5494	5408	5581	5650	5596	5690	5893	5761	5824	5851	5891	5919	5795	5736	5707	5619	5791	5836	6039	5943	5917	5968	5923	5987	5939	5894	5767	5924	5717	5626	5506	5656	5499	5516	5630	5589	5745	5835	5642	5793	5671
5601	5398	5526	5553	5583	5384	5495	5503	5485	5458	5471	5417	5651	5658	5712	5557	5760	5632	5788	5769	5928	5860	5853	5789	5782	5770	5913	6069	6001	5965	6097	6137	6103	5890	5932	5917	5876	5874	5754	5745	5640	5698	5780	5726	5721	5847	5603	5637	5764	5587
5587	5301	5484	5478	5417	5324	5267	5401	5375	5398	5426	5443	5552	5463	5583	5610	5656	5713	5810	5887	5992	5899	5825	5897	5827	5902	5951	6030	5972	6132	5971	6067	5930	5811	5841	5847	6008	6110	6066	5816	5817	5694	5765	5636	5514	5624	5679	5739	5739	5781
5342	5252	5321	5454	5261	5207	5216	5230	5340	5421	5475	5441	5390	5498	5426	5483	5573	5592	5819	5980	5924	5998	5914	5882	5811	5904	5868	5922	6052	6080	6012	5887	6057	5902	5800	5974	5898	5984	5963	5921	6018	5886	5825	5827	5625	5644	5625	5729	5804	5615
5307	5104	5279	5264	5188	5143	5118	5193	5385	5200	5424	5307	5405	5359	5305	5486	5491	5625	5805	5835	5879	6076	5932	5956	5822	5867	5946	5927	6107	6024	6012	5834	5935	5861	5948	6058	6138	6109	6075	6088	5952	6009	5940	5753	5899	5690	5600	5750	5768	5808
5256	5153	5116	4937	5019	5122	5041	5018	4997	5269	5263	5431	5278	5371	5328	5427	5486	5625	5636	5745	5900	5893	5969	5883	5741	5960	5879	5930	5981	6014	5976	6045	5943	6024	5874	5963	5923	6181	5960	6131	6082	6013	5985	6058	5903	5621	5728	5699	5878	5824
5084	4878	4948	4989	5045	4975	4932	4941	5156	5118	5320	5238	5246	5369	5326	5502	5571	5498	5656	5715	5836	6015	5965	5941	5825	6022	5827	6025	5915	6105	5987	6138	6014	6111	5978	5926	5827	5963	6084	6008	6154	6154	6127	5921	5979	5777	5854	5937	5932	5878
5026	4904	4842	4970	4872	4928	4830	5030	4918	5086	5060	5260	5512	5425	5385	5652	5525	5645	5608	5706	5769	5979	5842	5899	5873	5939	5908	5837	6054	5834	5868	5924	5996	5981	6178	5901	5969	5992	5800	5973	5999	6059	6075	6045	5934	5948	6043	6072	5963	5949
4867	4822	4933	4964	4961	4967	5017	4953	5064	5089	5308	5299	5291	5432	5541	5690	5624	5723	5848	5672	5723	5716	5822	5974	5923	5987	5850	5862	5882	5706	5944	6087	6071	6141	6284	6059	5878	6065	5947	5913	5928	6127	5935	5963	5979	6060	6002	5980	6111	6164
4912	4841	4749	4934	4964	4898	4932	4952	4987	5043	5185	5446	5532	5559	5446	5637	5833	5839	5698	5844	5863	5896	5853	5671	5965	5836	5815	5872	5886	6125	6052	6058	6344	6202	6368	6326	6231	6261	6173	5942	5769	5846	6026	5977	5894	6108	6254	6129	6103	6185
4861	4799	4784	4866	4877	5055	5103	5069	5030	5181	5251	5478	5480	5652	5672	5699	5671	5727	5694	5855	5770	5849	5867	6111	5872	6103	5983	6013	5848	5972	6126	6299	6235	6308	6349	6348	6217	6218	6160	6169	6000	5903	6070	6129	6128	6135	6183	6065	6207	6131
4862	4880	4773	4902	4957	4982	5150	5025	5007	5093	5282	5358	5452	5607	5673	5694	5555	5784	5842	5787	5828	5916	5869	5780	6006	5880	5964	5788	5972	6106	6142	6200	6206	6406	6363	6453	6261	6227	6048	5935	5852	5931	5979	6174	6045	6162	6009	6026	6103	6196
5073	4752	4914	4902	5022	5052	5047	5139	5058	5183	5107	5340	5389	5512	5590	5664	5704	5755	5873	5712	5770	5935	5910	5865	5896	5900	5900	5930	5980	5968	6145	6316	6243	6113	6301	6225	6114	6268	5988	5932	5906	6036	5875	6010	5993	6085	6178	6061	6144	6277
4988	4856	5061	4988	5072	5220	5077	4968	5092	5024	5188	5175	5341	5520	5594	5591	5559	5681	5795	5756	5682	5747	5831	5872	6100	5854	5816	5782	6051	6133	6185	6027	6086	6046	6178	6139	6219	5985	6099	5865	5867	5937	6021	6012	6081	5876	6057	5920	5899	6095
5041	4909	4958	5124	5082	5213	5178	5341	5325	5160	5255	5414	5387	5427	5537	5651	5418	5577	5675	5688	5580	5757	5699	5776	5846	5856	5760	5720	6032	6115	6134	6087	5995	6021	6002	5991	6090	6152	6069	5857	5929	5843	5723	5951	5929	5853	5796	5908	5909	5935
5029	4878	5100	5158	5240	5235	5431	5309	5382	5226	5192	5331	5429	5601	5551	5529	5621	5698	5685	5743	5693	5671	5859	5862	5876	5909	5899	5866	5865	6108	6142	6004	5953	5898	5890	5860	5900	5951	5817	5913	5909	5824	5932	5829	5989	5962	5798	5865	5735	5821
5183	5157	5217	5249	5160	5181	5383	5281	5356	5370	5330	5368	5376	5485	5678	5614	5732	5635	5666	5557	5753	5824	5584	5814	5953	5958	5959	5934	5828	6081	6001	5935	5968	5779	5798	5907	5743	5886	5643	5868	5858	5741	5695	5973	6025	5799	5751	5823	5553	5725
5226	5068	5042	5057	5134	5234	5297	5280	5481	5358	5522	5498	5437	5391	5571	5477	5703	5656	5627	5653	5548	5802	5682	5677	5878	6053	5839	5925	5988	5961	5924	5791	5746	5983	5789	5949	5844	5768	5586	5741	5632	5669	5717	5823	5853	5722	5788	5765	5703	5610
5323	5053	5065	5127	5357	5341	5326	5329	5245	5481	5342	5581	5548	5514	5621	5629	5755	5821	5868	5774	5777	5867	5861	5828	5978	6045	5746	6022	5805	5966	5964	5942	5812	5736	5814	5762	5798	5761	5740	5812	5731	5585	5846	5660	5739	5834	5674	5617	5574	5706
5156	5074	5112	5143	5025	5248	5409	5311	5318	5308	5298	5458	5360	5573	5770	5687	5973	5973	5887	6047	5738	5697	5722	5694	5801	5866	5944	6012	5820	5866	5698	5865	5966	5609	5817	5885	5718	5814	5720	5915	5634	5637	5583	5805	5889	5819	5803	5738	5774	5771
5163	5001	5118	5109	5245	5215	5137	5404	5557	5424	5405	5496	5337	5317	5687	5672	5774	5942	5748	5917	5765	5791	5798	5774	5921	5822	5866	5772	5713	5856	5898	5814	5806	5827	5701	5938	5813	5660	5771	5702	5797	5670	5559	5702	5781	5780	5830	5674	5683	5739
5279	5154	5167	5126	5179	5120	5165	5235	5422	5437	5560	5609	5606	5489	5635	5557	5747	5788	5823	5807	5742	5988	5827	5952	5867	5973	5820	5872	5719	5694	5583	5820	5770	5856	5827	5961	5904	5817	5764	5787	5766	5625	5716	5805	5821	5839	5786	5853	5876	5825
5199	5159	5139	4984	5116	4981	5298	5401	5288	5441	5399	5361	5551	5662	5536	5721	5676	5746	5740	5943	5795	5987	5834	5928	6038	5984	5770	5802	5599	5755	5674	5666	5757	5774	5993	6013	5929	5727	5857	5917	5759	5853	5748	5899	5749	5882	5735	5890	5837	5655
5280	5207	5178	5079	5173	5215	5258	5344	5548	5367	5431	5404	5424	5437	5512	5575	5597	5684	5674	5776	5629	5754	5690	5793	5752	5816	5665	5656	5652	5641	5700	5558	5687	5698	5843	5967	5855	5821	5766	5875	5743	5685	5904	5637	5783	5774	5870	5852	5959	5904
5349	5279	5175	5277	5187	5310	5359	5440	5518	5737	5435	5412	5277	5544	5412	5436	5466	5547	5545	5627	5503	5574	5724	5694	5807	5716	5531	5653	5618	5693	5616	5448	5765	5768	5817	5730	5910	5884	5833	5971	5837	5880	5642	5870	5788	5766	5826	5689	5782	5740
5139	5223	5322	5266	5159	5227	5547	5576	5547	5689	5677	5631	5606	5771	5676	5775	5718	5785	5764	5926	5726	5872	5551	5652	5602	5699	5753	5510	5763	5598	5453	5562	5684	5706	5764	5658	5826	5664	5731	5854	5799	5837	5818	5818	5746	5750	5783	6004	5862	5720
5455	5387	5337	5339	5290	5393	5553	5578	5600	5626	5538	5609	5537	5506	5792	5560	5588	5509	5639	5553	5575	5606	5616	5423	5466	5708	5672	5596	5580	5543	5644	5451	5627	5660	5649	5775	5700	5791	5848	5864	6027	5856	5839	5882	5905	5894	5703	5777	5778	5793
5372	5278	5354	5462	5384	5304	5516	5571	5724	5779	5689	5751	5647	5754	5723	5690	5674	5548	5450	5483	5801	5705	5542	5774	5846	5636	5793	5625	5685	5593	5806	5628	5569	5683	5776	5706	5746	5938	5812	5794	5959	5930	5840	5876	5876	5652	5860	5835	5805	5962
5332	5378	5313	5464	5356	5439	5558	5708	5710	5699	5860	5795	5700	5792	5837	5816	5814	5739	5638	5632	5767	5910	5827	5711	5741	5758	5801	5858	5748	5706	5584	5598	5723	5855	5792	5778	5764	5798	5854	5835	5928	5908	5935	5784	5872	5718	5796	5816	5903	5673
5534	5386	5486	5393	5474	5410	5590	5513	5740	5623	5970	6005	5750	5799	5785	5718	5620	5693	5634	5575	5796	5691	5684	5602	5738	5819	5876	5752	5823	5757	5728	5862	5693	5808	5900	5792	5754	5704	5799	5661	5762	5845	5942	5886	5802	5763	5634	5586	5810	5674
5758	5491	5574	5695	5459	5481	5574	5626	5810	5730	5715	5672	5681	5794	5865	5755	5747	5917	5890	6026	6055	5958	5988	5788	5898	5877	5996	5820	5926	5818	5727	5585	5655	5701	5673	5689	5747	5667	5745	5718	5797	5674	5905	5649	5842	5754	5630	5656	5840	5726
5757	5662	5744	5619	5714	5614	5670	5533	5616	5801	5870	5726	5733	5534	5682	5640	5701	5726	5813	5873	5892	5889	5861	5795	5875	5779	5951	5927	5859	5773	5609	5587	5703	5589	5719	5695	5627	5680	5562	5642	5663	5666	5571	5764	5738	5613	5554	5656	5588	5733
5969	5623	5615	5792	5748	5583	5733	5649	5870	5609	5533	5619	5685	5757	5725	5618	5712	5802	6060	6110	6151	5983	6025	5789	5667	5823	5794	5739	5784	5624	5629	5701	5517	5624	5569	5481	5508	5548	5517	5621	5539	5659	5718	5573	5649	5601	5727	5615	5589	5709
5959	5568	5852	5792	5829	5784	5740	5866	5780	5754	5752	5721	5490	5613	5651	5366	5483	5490	5566	5630	5715	5780	5761	5819	5803	5475	5859	5891	5750	5691	5442	5573	5529	5596	5685	5645	5665	5651	5472	5740	5614	5642	5482	5525	5621	5573	5556	5776	5601	5835
5921	5789	5862	6066	5723	5808	5862	5864	5692	5487	5467	5639	5548	5659	5878	5736	5745	5897	5861	5892	5823	5844	5709	5553	5738	5611	5572	5667	5575	5425	5392	5601	5363	5482	5458	5586	5512	5433	5712	5542	5506	5732	5617	5652	5682	5705	5564	5746	5684	5791
5855	5692	5861	5882	5880	5920	5837	5755	5821	5908	5702	5799	5546	5677	5330	5237	5283	5528	5426	5526	5659	5412	5754	5587	5654	5528	5699	5584	5465	5601	5682	5770	5544	5555	5568	5482	5626	5812	5738	5606	5612	5758	5680	5886	5672	5796	5617	5758	5717	5932
5970	5632	5935	5912	5844	5798	5755	5933	5714	5598	5562	5448	5745	5741	5962	5700	5735	5709	5772	5789	5698	5633	5697	5492	5514	5481	5560	5711	5522	5557	5600	5662	5746	5476	5420	5767	5850	5471	5738	5773	5682	5963	5855	5863	5830	5659	5805	5736	5738	5783
5840	5743	5935	5735	5715	5799	5734	5465	5918	5850	6022	5834	5516	5457	5302	5196	5266	5222	5258	5314	5404	5455	5487	5444	5592	5689	5643	5477	5438	5478	5762	5742	5670	5622	5578	5592	5654	5812	5773	5655	5841	5846	5742	5722	5752	5826	5915	5838	5822	5901
5967	5800	5794	5737	5690	5689	5829	5893	5988	5806	5714	5568	5491	5589	5436	5579	5408	5637	5566	5621	5638	5497	5487	5356	5459	5229	5511	5531	5662	5607	5499	5866	5795	5495	5726	5785	5743	5621	5812	5727	5795	5938	5771	5638	5728	5857	5816	5724	5819	5990
6047	5812	5875	5687	5637	5664	5811	5621	5704	5835	5921	5938	5749	5724	5383	5406	5353	5243	5456	5440	5393	5450	5649	5690	5689	5648	5488	5586	5459	5736	5797	5616	5733	5713	5691	5593	5713	5712	5792	5648	5865	5598	5739	5813	5706	5701	5621	5626	5640	5587
6106	5998	5702	5815	5842	5724	5738	5742	5808	5859	5623	5618	5694	5333	5598	5768	5461	5636	5536	5655	5523	5460	5329	5415	5426	5565	5705	5846	5728	5463	5691	5810	5762	5821	5666	5693	5792	5557	5843	5594	5659	5835	5608	5657	5606	5625	5626	5629	5612	5753
6161	5813	6095	5921	5693	5896	5853	5820	5944	5856	5806	5829	5840	5753	5690	5643	5691	5444	5494	5600	5644	5544	5703	5793	5580	5551	5435	5446	5691	5660	5794	5584	5422	5680	5578	5505	5840	5689	5625	5822	5685	5670	5789	5540	5647	5426	5432	5642	5545	5523
6154	6129	5861	5754	5742	5940	5843	5751	5744	5957	6005	5989	5862	5777	5822	5800	5496	5577	5580	5576	5480	5398	5475	5509	5665	5732	5605	5672	5631	5444	5569	5682	5659	5572	5540	5713	5782	5782	5668	5398	5782	5660	5585	5658	5586	5576	5653	5461	5494	5651
6268	5828	5826	5794	5879	5621	5837	5937	5928	5891	5701	5705	5768	5756	5682	5660	5655	5788	5627	5650	5577	5539	5554	5456	5462	5470	5498	5755	5753	5662	5420	5465	5615	5678	5709	5709	5800	5483	5676	5681	5459	5515	5593	5442	5601	5595	5559	5506	5448	5648
5956	6014	6057	5652	5674	5682	5950	5968	5729	5544	5738	5665	5940	5901	5902	5978	5972	5895	5838	5787	5699	5678	5548	5629	5440	5416	5338	5408	5572	5642	5656	5755	5597	5727	5866	5649	5812	5582	5592	5699	5741	5669	5470	5522	5521	5606	5528	5673	5763	5621
6175	5899	5530	5785	5886	5908	5738	5527	5521	5807	6015	5994	6192	5998	5814	5723	5720	5711	5657	5614	5638	5698	5642	5771	5452	5608	5547	5651	5408	5533	5426	5558	5804	5802	5817	5729	5796	5735	5512	5621	5764	5674	5556	5596	5506	5554	5629	5633	5470	5657
6165	5712	5935	5964	5857	5598	5591	5735	5730	5852	5708	5619	5491	5400	5424	5356	5497	5406	5448	5233	5151	5252	5117	5409	5454	5488	5583	5668	5804	5511	5535	5558	5535	5856	5938	5869	5720	5735	5738	5849	5702	5630	5839	5614	5549	5706	5732	5700	5582	5791
6133	6091	6313	5763	5596	5878	5915	5654	5466	5294	5350	5519	5652	5602	5702	5734	5848	5814	5808	5774	5905	5710	5468	5380	5257	5150	5383	5394	5507	5588	5458	5875	5621	5561	5706	5707	5968	5796	5753	5716	5884	5807	5832	5601	5527	5739	5690	5760	5827	5517
6330	6064	5759	5805	6212	6026	5632	5425	5314	5617	5702	5762	5810	5672	5635	5507	5353	5638	5551	5880	5768	5955	5997	5787	5836	5671	5541	5561	5541	5403	5637	5664	5912	5856	5650	5790	6067	5867	5788	5777	5882	5705	5830	5772	5731	5685	5891	5792	5729	5678
6281	5785	5820	6253	6036	5474	5551	5686	5587	5690	5576	5293	5301	5149	5073	4959	4976	5001	4981	4948	5150	5236	5201	5410	5793	5923	5891	5762	5698	5624	5716	5572	5649	6078	5828	5714	5746	5906	5875	5706	5897	5926	5874	5713	5805	5685	5848	5762	5715	5952
5987	6046	6263	5877	5559	5590	5673	5891	5471	5498	5376	5294	5079	5132	5203	5285	5198	5338	5324	5455	5518	5360	5254	5029	5195	5436	5757	6070	5895	5856	5777	5666	5603	5521	5907	6207	5736	5925	5980	5840	5752	5962	5765	5702	5832	5760	5678	5990	5963	5710
6155	6000	5684	5392	5663	5747	5653	5465	5420	5341	5479	5473	5207	5433	5380	5431	5564	5633	6117	6192	6358	6373	6105	5907	5524	5472	5381	5599	5762	5963	5877	5920	6038	5579	5635	5914	5973	5688	5817	6079	5822	5731	6066	5950	5787	5956	5908	5913	5857	5857
6263	5599	5538	5810	5792	5430	5404	5346	5233	5625	5430	5207	5459	5353	5208	5342	5307	5366	5565	5655	5884	6020	6239	6433	6375	6436	5756	5566	5531	5732	5845	5757	5837	5944	5673	5697	5932	5925	5532	5686	5927	5541	5639	5721	5896	5666	5704	5670	5866	5717
5947	5538	5847	6051	5409	5244	5314	5523	5552	5487	5553	5443	5577	5584	5420	5333	5131	5232	4995	5177	5329	5220	5445	5664	6046	6559	6368	6275	5784	5520	5734	5727	5790	5986	5853	5577	5565	6174	5792	5386	5872	5737	5662	5756	5716	5435	5558	5681	5757	5851
5567	5633	6045	5766	5313	5349	5424	5490	5456	5623	5694	5957	5714	5428	5151	4989	5009	5060	5211	5191	5180	5259	4949	5139	5213	5653	6142	6575	6240	5961	5776	5831	5816	5593	5909	5961	5435	5494	5980	5451	5545	5805	5629	5592	5673	5478	5532	5568	5593	5790
5706	6045	5941	5277	5126	5521	5440	5415	5689	6066	5983	5844	5313	4949	4663	4777	4967	5062	5204	5566	5568	5581	5720	5391	5043	5083	5521	6034	6486	6405	5851	5869	5757	5585	5609	5792	5520	5349	5631	5687	5423	5551	5680	5576	5702	5436	5479	5517	5700	5734
6276	5887	5292	5147	5446	5636	5576	5562	5881	5958	5582	5120	4867	4688	4968	5074	5477	5611	5742	5759	5842	5953	6111	5973	5511	5420	5373	5711	5804	6148	6067	5819	5804	5515	5449	5776	5764	5338	5393	5885	5615	5288	5727	5598	5542	5547	5506	5423	5675	5533
6318	5512	5273	5579	5767	5655	5499	5900	5702	5325	4865	4729	5071	5604	5972	6426	6524	6536	6637	6338	6402	6357	5994	6067	5929	5720	5664	5398	5534	5725	5908	6007	5776	5606	5482	5349	5575	5632	5394	5613	5911	5514	5634	5560	5449	5378	5367	5283	5495	5407
5956	5243	5364	5723	5642	5512	5727	5801	5265	4824	4806	5579	6218	6927	7307	7447	7198	7201	6834	6735	6551	6519	6061	5989	6020	5867	6116	5824	5713	5563	5798	5994	6050	5786	5545	5303	5597	5626	5347	5194	5762	5436	5433	5603	5633	5360	5548	5145	5411	5395
5693	5218	5801	5790	5581	5525	5586	5308	5030	5198	5854	6698	7514	7764	7781	7245	6860	6486	6388	6433	6443	6311	6313	6069	5882	6050	6212	6012	5796	5498	5521	5869	6017	5772	5726	5489	5304	5708	5645	5087	5727	5472	5203	5613	5603	5301	5397	5269	5202	5478
5508	5465	5994	5889	5592	5523	5463	5038	5202	5796	6853	7718	7763	7252	6641	5931	5512	5230	5182	5420	5562	5871	6161	6062	6075	6092	6110	6128	5954	5755	5605	5451	5880	5878	5784	5694	5288	5587	5623	5100	5399	5665	5346	5463	5564	5317	5413	5354	5124	5598
5510	5812	6147	5631	5504	5228	5419	5131	5688	6501	7444	7565	6960	6042	5240	4355	4027	3824	4006	4147	4594	5086	5618	5996	6084	6035	5949	5856	5944	5714	5535	5338	5653	5982	5768	5714	5327	5387	5702	5259	5283	5647	5374	5549	5489	5313	5310	5398	5172	5363
5538	6075	6182	5658	5232	5223	5192	5438	6113	6955	7371	6688	5650	4608	3719	3251	3198	3147	3243	3325	3687	4187	4991	5498	5931	5926	5833	5747	5846	5789	5584	5266	5477	5728	5726	5723	5394	5312	5681	5392	5088	5490	5589	5323	5599	5501	5274	5412	5147	5300
5734	6199	5865	5417	5129	5269	5280	5924	6627	7142	6738	5661	4469	3454	3073	2987	3083	3132	3186	3163	3205	3534	4066	4838	5582	6034	5742	5699	5670	5617	5644	5091	5205	5635	5885	5637	5457	5452	5839	5540	5183	5585	5536	5303	5479	5486	5354	5561	5309	5414
6066	6110	5930	5394	5258	5307	5632	6265	6938	6842	6033	4824	3579	3055	2873	3107	3579	3819	3700	3566	3320	3294	3548	4304	5141	5742	6049	5861	5598	5668	5561	5222	5104	5587	5842	5600	5545	5488	5813	5566	5247	5395	5345	5427	5390	5253	5464	5407	5357	5364
5952	6251	5940	5340	5257	5487	5572	6268	6713	6404	5443	4115	3226	2871	3113	3736	4170	4521	4347	3989	3556	3370	3344	3896	4832	5651	5937	5963	5530	5549	5434	5183	5195	5357	5616	5591	5407	5561	5670	5694	5354	5316	5457	5387	5441	5565	5294	5429	5405	5431
6075	6246	5739	5322	5480	5662	5864	6373	6767	5987	5118	4028	3163	2958	3580	4207	4524	5043	4888	4365	3986	3376	3298	3748	4357	5309	6122	6188	5663	5497	5453	5310	5102	5343	5871	5605	5536	5798	5690	5613	5479	5517	5544	5244	5435	5413	5370	5469	5376	5321
6245	6232	5662	5396	5445	5767	6085	6342	6465	5990	4787	3839	3172	3200	3759	4465	5008	5282	5130	4764	4129	3508	3228	3521	4356	5437	6183	6296	5914	5467	5620	5386	5032	5327	5944	5625	5416	5601	5676	5597	5545	5437	5631	5484	5584	5453	5333	5432	5357	5345
6030	6359	5979	5363	5385	5792	5951	6374	6452	5796	4910	3866	3239	3313	3689	4309	4885	5154	5201	4713	4042	3465	3171	3414	4251	5493	6213	6494	5771	5568	5597	5116	5034	5464	5981	5691	5284	5617	5743	5619	5564	5455	5487	5252	5536	5589	5368	5423	5465	5485
6045	6319	6046	5203	5300	5866	6049	6306	6216	5663	4920	4085	3408	3264	3598	4055	4487	4766	4731	4301	3792	3248	3193	3443	4577	5819	6408	6445	5958	5384	5374	5094	4954	5462	5898	5642	5178	5606	5751	5528	5464	5445	5605	5333	5452	5508	5312	5364	5450	5225
5770	6033	5937	5250	5144	5620	6062	6159	6133	5853	5162	4119	3507	3301	3271	3503	4001	4115	4058	3691	3353	2927	3030	3672	4686	6111	6635	6423	5762	5324	5400	5192	4951	5473	5795	5254	5035	5845	5568	5387	5564	5503	5512	5329	5427	5368	5332	5343	5475	5417
5684	5860	5841	5242	5100	5434	5997	5986	6023	5932	5390	4664	3984	3541	3180	3307	3457	3388	3330	3141	2984	2792	3171	4020	5311	6516	6650	6448	5535	5304	5207	4989	5021	5660	5801	5048	5043	5697	5431	5363	5533	5366	5531	5314	5614	5502	5430	5321	5398	5469
5589	5693	5687	5335	4806	5140	5699	6085	6044	5828	5658	5217	4473	3730	3270	3127	2977	3041	2769	2925	2820	3192	3746	4967	6089	6777	6798	6163	5160	5112	5136	5165	5172	5661	5621	5005	5317	5735	5246	5289	5371	5320	5465	5252	5565	5302	5394	5317	5336	5523
5645	5597	5690	5468	4969	4995	5460	5931	5946	5912	5856	5597	5048	4465	4018	3526	3248	2972	2941	3135	3346	3920	4923	5955	6890	7072	6585	5563	5096	5066	4990	5029	5326	5686	5318	4724	5305	5589	5150	5331	5327	5457	5537	5213	5499	5442	5545	5393	5416	5304
5633	5364	5720	5673	5157	4924	5341	6009	6047	5802	5965	5914	5719	5311	4821	4505	4166	3809	3994	3982	4605	5338	6124	7071	7435	6885	6205	5193	4889	5044	5042	5061	5616	5607	4870	4827	5615	5499	4908	5523	5363	5467	5454	5470	5467	5283	5514	5432	5447	5367
5694	5338	5517	5754	5310	5013	5121	5668	5872	6026	5918	5942	5977	6062	5906	5582	5360	5278	5578	5610	6257	6797	7309	7470	6991	6320	5287	4714	5041	5238	5194	5335	5664	5178	4705	5220	5672	5199	5066	5413	5280	5459	5487	5351	5460	5395	5499	5428	5473	5477
5575	5411	5395	5708	5456	5298	5057	5371	5603	6011	6052	6074	5937	6191	6267	6153	6357	6503	6569	6928	7215	7405	7348	6809	6038	5155	4791	4801	5128	5310	5486	5576	5449	5001	4718	5563	5684	4916	5244	5378	5173	5377	5381	5456	5202	5388	5503	5324	5487	5527
5445	5373	5279	5697	5616	5516	5070	5167	5445	5906	6142	5924	6035	5991	6078	6291	6437	6626	6949	6991	7089	6599	6333	5690	4793	4553	4710	5146	5559	5501	5262	5557	5242	4850	5035	5711	5236	4968	5433	5130	5227	5435	5364	5349	5159	5451	5192	5597	5545	5375
5316	5251	5343	5351	5538	5669	5417	5075	5017	5530	5869	5944	5815	5924	5864	5993	5934	6039	5987	5894	5737	5393	4925	4514	4358	4643	5175	5569	5475	5429	5410	5339	5007	4783	5596	5542	4799	5220	5650	5076	5346	5432	5200	5387	5120	5546	5477	5455	5374	5529
5183	4998	5197	5526	5481	5754	5825	5437	5049	5117	5579	5744	5818	5838	5832	5696	5420	5425	5327	5040	4895	4627	4559	4637	4954	5378	5858	5629	5699	5620	5277	5119	4954	5282	5654	5175	4905	5427	5286	5049	5424	5361	5386	5295	5449	5523	5530	5533	5380	5279
5423	5132	5116	5319	5428	5556	6005	5916	5347	4974	4958	5156	5650	5761	5797	5748	5471	5382	5323	5077	4989	4839	5104	5198	5649	5762	5608	5451	5319	5304	5157	4978	5213	5752	5380	4725	5236	5437	5047	5146	5360	5266	5459	5284	5518	5352	5472	5531	5694	5411
5373	5365	5090	5162	5163	5315	5766	5941	5846	5693	5311	4812	5057	5162	5551	5619	5567	5469	5410	5448	5386	5450	5523	5575	5703	5587	5532	5241	5185	5254	5160	5245	5740	5613	4894	5011	5319	5111	5072	5390	5266	5487	5400	5458	5298	5386	5640	5308	5454	5391
5004	5280	5281	5189	5231	5080	5367	5492	5966	6073	5776	5603	5198	4978	5166	5152	5479	5230	5355	5308	5477	5375	5327	5469	5341	5244	5112	5353	5159	5385	5397	5688	5614	5001	4984	5590	5351	4988	5234	5409	5292	5288	5404	5459	5378	5538	5352	5368	5331	5327
4908	4898	5282	5304	5400	5354	5157	5159	5235	5566	6002	6090	5887	5857	5703	5439	5452	5450	5308	5293	5319	5509	5462	5223	5236	5208	5094	5144	5235	5416	5802	5587	5021	5146	5526	5501	5031	5003	5556	5368	5503	5259	5514	5451	5465	5613	5354	5641	5525	5530
5259	4872	4846	5230	5315	5320	5369	5240	5064	4900	5032	5498	5854	5950	6085	6059	6203	6045	5846	5842	5595	5607	5346	5418	5293	5123	5186	5250	5486	5584	5558	5133	5177	5517	5593	5030	5115	5426	5305	5272	5358	5471	5447	5319	5544	5276	5519	5556	5473	5317
5465	5137	4858	5049	5153	5365	5451	5328	5369	5098	4839	4747	4940	5208	5494	5701	5610	5725	5601	5426	5270	5240	5028	5159	5265	5204	5394	5700	5456	5442	5033	5343	5531	5538	5294	5174	5329	5442	5195	5383	5586	5506	5360	5547	5566	5470	5583	5388	5544	5371
5174	4961	5109	4886	5099	4990	5259	5294	5518	5492	5383	5331	4983	4938	4825	4909	4938	4873	4800	5025	4960	4816	5118	5242	5434	5550	5601	5365	5257	5257	5578	5808	5532	5146	5067	5580	5425	5240	5333	5394	5512	5401	5542	5697	5274	5738	5420	5739	5572	5554
5147	4882	5038	5145	5219	5042	4895	5034	5030	5237	5389	5536	5746	5559	5536	5344	5239	5329	5311	5232	5421	5398	5357	5382	5390	5289	5199	5135	5368	5634	5853	5485	5198	5237	5690	5609	5350	5441	5513	5532	5350	5407	5653	5336	5601	5595	5453	5649	5507	5666
5317	5024	5073	5071	5144	5237	4923	4896	4941	4945	4955	5010	5146	5380	5539	5793	5595	5624	5750	5513	5332	5243	5210	4943	5128	5090	5164	5428	5721	5535	5450	5305	5461	5696	5579	5432	5454	5588	5510	5364	5310	5720	5473	5630	5669	5522	5910	5650	5648	5521
5506	5280	5109	5033	5060	5097	5141	5113	5072	5153	5027	5016	4923	4873	4994	5003	5044	5123	5058	4980	4904	4881	4977	5061	5247	5402	5532	5369	5468	5072	5252	5819	5750	5439	5303	5495	5586	5614	5382	5494	5703	5445	5564	5754	5549	5869	5630	5475	5651	5711
5531	5246	5342	5271	5067	4908	4994	5125	5171	5089	5184	4992	5316	5231	5274	5087	5101	5071	5169	5282	5167	5253	5307	5216	5265	5305	5360	5165	5379	5538	5886	5511	5479	5336	5400	5678	5517	5333	5441	5570	5390	5495	5850	5669	5826	5727	5722	5710	5460	5588
5605	5420	5216	5284	5396	5114	4968	4841	5102	4981	4965	5175	5138	5326	5265	5250	5253	5507	5395	5437	5492	5180	5182	5131	5173	5233	5417	5431	5515	5492	5505	5381	5595	5424	5645	5507	5531	5554	5558	5293	5612	5713	5516	5702	5793	5488	5907	5509	5695	5683
5791	5327	5258	5282	5182	5391	5383	5078	4982	5142	4973	5006	5022	4990	5069	5035	5189	5158	5377	5286	5247	5145	5192	5133	5169	5323	5310	5473	5195	5303	5325	5735	5731	5269	5193	5635	5615	5594	5249	5542	5615	5368	5662	5768	5653	5770	5657	5899	5603	5719
5620	5447	5310	5359	5337	5242	5326	5268	5243	5184	5124	4881	4756	4906	4922	4935	5130	5262	5109	5270	5203	5082	5185	5087	5259	5193	5226	5377	5380	5410	5413	5400	5311	5608	5578	5660	5514	5499	5601	5707	5369	5637	5799	5665	5923	5671	5841	5758	5705	5852
5514	5094	5358	5437	5433	5346	5138	5062	5155	5091	5070	5086	5219	5144	5449	5272	5214	5326	5167	5323	5265	5342	5273	5336	5149	5118	5253	5307	5235	5377	5251	5424	5401	5553	5464	5475	5555	5731	5586	5500	5597	5754	5594	5970	5823	6025	5870	5548	5870	5616
5529	5370	5189	5276	5219	5324	5518	5362	5248	5233	4859	4826	4791	4909	5070	5059	5092	5084	5070	5045	5130	5138	5019	5127	4984	5172	5149	5164	5379	5397	5368	5251	5377	5405	5596	5688	5571	5565	5600	5686	5450	5589	5929	5718	5898	5927	5688	5879	5676	5733
5396	5343	5405	5399	5404	5237	5459	5300	5288	5308	5270	5358	5041	5065	4978	5087	5035	5024	5059	5109	5239	5243	5240	5302	5330	5391	5407	5393	5227	5323	5313	5327	5250	5387	5600	5452	5649	5476	5660	5435	5560	5503	5492	5597	5862	5663	5718	5632	5668	5681
5706	5396	5125	5373	5477	5352	5527	5498	5259	5243	5088	5202	5075	5260	5303	5332	5417	5238	5435	5384	5322	5433	5275	5277	5234	5136	5294	5329	5328	5483	5379	5467	5241	5416	5438	5604	5682	5334	5427	5465	5481	5283	5708	5600	5592	5785	5615	5790	5573	5622
5522	5385	5524	5448	5332	5338	5358	5290	5431	5500	5553	5385	5322	4921	5200	5093	5072	5148	5159	5182	5155	5118	5259	5412	5436	5532	5531	5253	5305	5230	5158	5450	5504	5256	5314	5423	5497	5459	5652	5384	5537	5431	5330	5488	5619	5559	5720	5540	5637	5681
5545	5426	5298	5544	5486	5290	5446	5252	5460	5125	5289	5290	5265	5468	5476	5375	5454	5436	5663	5573	5675	5666	5455	5465	5461	5340	5276	5241	5249	5429	5348	5218	5330	5345	5443	5533	5594	5579	5500	5434	5474	5493	5508	5460	5477	5717	5486	5658	5768	5542
5325	5560	5621	5433	5448	5356	5354	5570	5553	5435	5357	5340	5291	5310	5131	5271	5056	5123	5099	5279	5225	5352	5460	5543	5470	5583	5477	5441	5281	5273	5229	5234	5376	5485	5428	5593	5562	5453	5646	5639	5512	5552	5402	5440	5537	5518	5718	5618	5520	5740
5589	5145	5484	5536	5431	5449	5359	5324	5352	5378	5303	5274	5326	5284	5323	5398	5413	5387	5473	5676	5507	5711	5619	5593	5667	5279	5398	5408	5545	5655	5578	5385	5338	5565	5699	5581	5609	5681	5592	5495	5417	5476	5523	5632	5491	5633	5610	5682	5739	5656
5341	5381	5479	5445	5420	5364	5365	5323	5318	5291	5450	5475	5318	5378	5326	5392	5388	5313	5412	5354	5444	5543	5617	5822	5692	5712	5549	5606	5509	5614	5458	5560	5640	5575	5552	5682	5705	5846	5739	5562	5445	5529	5463	5601	5623	5552	5908	5467	5807	5760
5497	5138	5406	5362	5378	5356	5357	5292	5125	5160	5343	5298	5354	5346	5466	5468	5437	5549	5642	5560	5799	5760	5722	5739	5633	5609	5407	5573	5660	5636	5418	5537	5635	5622	5655	5723	5696	5459	5697	5701	5649	5529	5505	5625	5555	5898	5643	5773	5688	5751
5575	5287	5281	5332	5363	5280	5236	5264	5209	5255	5309	5436	5205	5283	5421	5516	5532	5624	5698	5813	5850	5654	5721	5975	5864	5791	5838	5591	5676	5767	5625	5722	5670	5551	5583	5660	5677	5711	5654	5749	5490	5562	5670	5553	5500	5517	5582	5629	5772	5697
5276	5172	5292	5252	5206	5082	5194	5060	5110	5140	5149	5320	5339	5421	5384	5429	5443	5539	5747	5888	5915	5819	6023	5734	5884	5733	6003	5641	5640	5714	5694	5557	5633	5724	5827	5671	5616	5565	5609	5499	5705	5486	5524	5574	5656	5608	5700	5675	5934	5778
5381	5296	5222	5374	4956	4995	5152	5165	5104	5165	5164	5283	5135	5369	5178	5357	5459	5619	5737	5721	5774	5823	5736	5872	5837	5841	5769	5684	5815	5718	5708	5666	5629	5748	5770	5738	5774	5667	5662	5699	5653	5589	5757	5518	5578	5711	5725	5668	5947	5807
5245	5319	5146	5234	5189	5138	4943	5052	5171	5123	5142	5254	5315	5368	5322	5470	5484	5644	5628	5812	5808	5675	5835	5745	5874	5774	5744	5570	5581	5800	5765	5618	5666	5650	5775	5812	5693	5897	5743	5682	5875	5734	5789	5644	5594	5661	5654	5772	5805	5760
5292	5251	5255	5175	4853	5015	5058	5035	5096	5171	5097	5056	5109	5145	5214	5100	5352	5481	5571	5514	5571	5576	5770	5916	5765	5719	5643	5753	5571	5655	5803	5765	5784	5611	5610	5934	5807	5818	5825	5597	5744	5812	5784	5689	5585	5814	5664	5693	5754	5594
5478	5256	5208	5126	5131	5206	4938	4878	5012	5043	5010	4912	5205	5166	5261	5307	5366	5406	5459	5587	5556	5654	5669	5632	5599	5580	5439	5547	5547	5706	5712	5565	5642	5709	5781	5794	5808	5821	5682	5744	5669	5648	5619	5714	5690	5566	5611	5670	5518	5622
5333	5185	5222	5144	5133	5127	5115	4928	4982	4959	5044	5004	5040	5182	5191	5299	5232	5283	5449	5508	5751	5679	5744	5480	5633	5535	5509	5442	5523	5521	5544	5514	5489	5785	5578	5845	5721	5722	5713	5600	5625	5624	5386	5656	5681	5608	5614	5629	5450	5602
5491	5178	5222	5132	5117	5068	5211	5084	5040	5082	4981	4943	4936	5028	5163	5105	5349	5340	5293	5410	5281	5532	5581	5476	5621	5639	5349	5489	5406	5323	5389	5287	5487	5560	5627	5614	5520	5584	5622	5512	5475	5505	5483	5517	5547	5385	5413	5304	5520	5360
5591	5218	5040	5295	5238	5202	5064	5021	5164	5071	5045	4925	4935	5052	5052	5219	5398	5245	5359	5356	5433	5544	5527	5500	5383	5417	5400	5372	5471	5324	5251	5219	5481	5447	5481	5374	5459	5386	5507	5422	5313	5398	5365	5400	5238	5324	5290	5323	5374	5391
5561	5282	5520	5394	5199	5326	4949	5068	5048	5014	5058	4973	4982	5117	5067	5237	5204	5317	5313	5428	5405	5452	5480	5691	5482	5328	5207	5211	5325	5269	5202	5130	5257	5321	5292	5265	5295	5321	5274	5429	5156	5473	5248	5444	5305	5245	5336	5465	5378	5412
5487	5425	5353	5324	5192	5335	5231	5196	5029	5199	5002	5131	5065	5032	5110	5054	5087	5149	5117	5262	5238	5167	5266	5327	5371	5263	5299	5135	5154	5296	5218	5225	5290	5165	5131	5237	5083	5287	5265	5410	5347	5257	5267	5243	5156	5260	5282	5396	5344	5195
5506	5386	5421	5435	5450	5361	5210	5140	5162	5045	5104	5071	5098	5232	5211	5196	5248	5157	5158	5224	5199	5205	5274	5339	5333	5553	5149	5202	5142	5144	5156	5096	5228	5294	5082	5135	5043	5291	5226	5342	5356	5177	5145	5194	5123	5187	5332	5096	5210	5159
5670	5396	5396	5408	5528	5426	5250	5340	5253	5087	5052	5123	5077	5194	5281	5337	5197	5302	5353	5217	5321	5119	5293	5304	5315	5221	5100	5148	5339	5139	5058	4991	4928	5045	5176	5039	5170	5181	5116	5253	5209	5130	4952	5096	5003	5279	5314	5258	5100	5141
5546	5329	5471	5527	5477	5453	5290	5353	5301	5129	5076	5115	5012	5149	5293	5158	5199	5305	5197	5289	5204	5180	5206	5221	5235	5313	5263	5216	4895	5078	5066	5130	4993	5258	5181	5172	5318	5148	5164	5113	5063	5111	5082	5089	4935	5103	5180	5288	5212	5259
5524	5384	5518	5365	5476	5518	5469	5312	5168	5186	5194	4981	5061	5096	5261	5237	5287	5296	5305	5331	5380	5318	5152	5194	5186	5248	5137	5016	5174	5077	5205	5290	5032	5222	5128	5099	5293	5146	5463	5247	5179	5150	5187	5039	5116	5396	5302	5228	5366	5425
5419	5283	5361	5385	5389	5454	5235	5240	5251	4986	5107	5215	5303	5246	5342	5156	5413	5440	5322	5400	5377	5319	5364	5359	5217	5382	5155	5149	5270	5184	5235	5191	5231	5212	5174	5134	5232	5284	5243	5256	5367	5036	5203	5197	5188	5321	5447	5475	5439	5498
5429	5225	5269	5290	5273	5249	5122	5253	4999	5110	5217	5242	5371	5347	5207	5408	5457	5261	5315	5541	5471	5339	5444	5249	5466	5359	5151	5237	5311	5222	5189	5347	5281	5214	5212	5389	5511	5466	5386	5453	5484	5269	5319	5275	5240	5337	5423	5585	5421	5526
5309	5292	5253	5196	5147	5264	5154	5128	5155	5059	5101	5227	5277	5308	5385	5564	5462	5467	5539	5528	5563	5395	5484	5338	5451	5269	5335	5252	5209	5377	5430	5486	5360	5279	5258	5375	5579	5414	5535	5325	5379	5348	5370	5342	5213	5504	5361	5375	5467	5637
5303	5024	5206	5099	4937	5102	5185	5183	4953	5074	5003	5207	5146	5311	5454	5409	5461	5413	5366	5431	5410	5511	5499	5355	5382	5393	5416	5307	5455	5265	5445	5275	5405	5347	5430	5371	5444	5357	5396	5575	5477	5457	5472	5331	5465	5545	5374	5597	5433	5273
5145	5046	5059	5130	5091	5073	5056	5219	5018	5049	5046	5124	5200	5281	5329	5500	5325	5367	5332	5432	5616	5539	5538	5532	5385	5620	5421	5454	5466	5415	5568	5364	5490	5568	5497	5352	5507	5681	5663	5607	5515	5560	5449	5478	5465	5535	5309	5487	5403	5418
5082	4950	4978	5043	4990	4976	4974	4976	4983	5043	4992	4985	5330	5278	5372	5202	5298	5376	5445	5323	5345	5492	5440	5370	5349	5474	5447	5480	5469	5419	5414	5462	5354	5412	5405	5594	5535	5667	5629	5514	5548	5355	5300	5383	5482	5333	5379	5401	5389	5537
5099	4963	5015	4940	4992	4952	4913	4825	4898	4935	4931	4989	5174	5101	5190	5076	5157	5436	5395	5429	5208	5276	5280	5294	5383	5343	5468	5454	5300	5464	5377	5531	5384	5327	5409	5428	5533	5560	5389	5511	5426	5154	5382	5404	5363	5381	5306	5292	5264	5274
5221	5069	5077	5018	5003	4851	5021	4910	4935	4882	4763	4806	4968	5074	5157	5172	5295	5434	5351	5335	5382	5170	5240	5433	5219	5402	5243	5337	5302	5493	5483	5481	5345	5303	5371	5397	5355	5284	5388	5344	5428	5236	5066	5314	5232	5350	5353	5212	5122	5215
5171	5187	5028	5078	5069	4998	4924	4856	4846	4861	4882	4959	4909	4939	5149	5172	5280	5278	5327	5292	5057	5136	5209	5208	5335	5212	5290	5236	5269	5227	5245	5310	5302	5325	5302	5360	5401	5455	5556	5370	5209	5221	5174	5080	5263	5342	5176	5270	5122	5183
5274	4994	5064	5117	5174	5170	4956	4926	4783	4911	4752	4886	5073	5092	5065	5185	5169	5247	5185	5110	5063	5045	5210	5126	5100	5121	5127	5213	5106	5110	5128	5246	5214	5202	5246	5220	5391	5294	5295	5158	5072	5042	4995	4961	5075	5077	5126	5146	5113	5005
5229	5077	5217	5174	5183	5175	5023	4900	4821	4856	4901	4945	4810	5111	5309	5310	5273	5226	5062	5117	4925	4986	5151	4899	4991	5141	5014	5045	4898	4899	4998	5141	5287	5121	5083	5139	5076	5110	4938	5038	4999	4792	4906	4999	4855	5003	4965	5013	4937	4769
5293	5046	5233	5262	5114	5274	5130	5026	5100	4893	5004	4938	4932	4931	5216	5219	5097	5272	5154	4857	4988	5046	4982	5067	4974	4964	5031	4981	4858	4944	4902	4962	5103	5195	4985	5128	4949	4946	4972	4853	4920	4773	4954	4859	4938	4871	4796	4839	5029	4752
5209	5193	5319	5275	5169	5273	5336	5124	5035	5113	5036	5127	5163	5288	5304	5217	5194	5077	4998	4914	4822	4990	5072	5129	5124	5074	4841	4891	4664	4933	4906	4976	5241	5150	4924	4855	4879	4799	4818	4920	4829	4902	4982	4939	4819	4902	4919	4745	4825	4630
5229	5065	5200	5374	5217	5199	5168	5222	5185	5159	5099	5155	5310	5447	5280	5415	5146	5294	5042	4987	5102	5042	4999	5217	5161	5070	4912	4938	4894	4825	4843	4971	5013	5132	4965	5010	4845	4830	4838	4866	4716	4823	4827	4944	4853	4955	4845	4807	4745	4745
5112	4952	5223	5272	5185	5316	5254	5132	5238	5310	5287	5294	5558	5471	5270	5336	5204	5303	4931	5070	5151	5193	5041	5242	4991	5015	4894	4914	4786	4855	4877	4902	5102	5125	5007	4978	4992	4825	4986	4915	4808	4791	4853	4902	5036	4782	4871	4892	4964	4958
5215	5168	5046	5177	5256	5269	5177	5202	5550	5267	5282	5257	5349	5429	5531	5427	5277	5189	5168	5044	5193	5144	5274	5178	4999	4930	5066	4879	4905	4773	5088	5166	5103	5096	5111	4947	4924	4870	4727	4805	4887	4841	4851	4866	4912	4834	4922	4869	4966	4994
5038	5081	5146	5030	5242	5141	5256	5302	5295	5258	5297	5214	5364	5507	5455	5445	5448	5337	5235	5096	5299	5343	5232	5259	5027	5068	5040	4981	5128	4939	5049	5068	5106	5188	5098	5108	4991	4857	5004	4947	4911	4898	4943	4918	5007	4745	4868	4807	4981	5008
5135	4966	4947	5019	5004	5195	5025	5250	5296	5323	5225	5246	5335	5479	5579	5487	5320	5234	5268	5408	5295	5250	5253	5203	5208	4942	5178	5065	5069	4952	5262	5216	5265	5005	5051	5065	4959	4797	4981	4924	4842	4879	4965	4860	4956	4938	4979	5020	5108	5134
4991	4927	5021	5036	4976	4974	5181	5183	5150	5409	5108	5333	5287	5404	5323	5379	5431	5146	5253	5332	5272	5238	5332	5222	5117	5136	4928	5053	5167	5041	5249	5147	5065	5186	5099	4950	4872	4991	4851	4944	4815	4911	4781	4966	4939	5001	4980	5063	5119	5025
4982	4862	4891	5082	4992	5126	5168	5076	4976	5354	5156	5388	5282	5308	5299	5258	5249	5387	5175	5164	5171	5296	5188	5237	5110	5113	5160	5197	5007	5123	5201	5275	5172	5172	5024	4900	4905	4894	4958	4761	4784	4960	4884	4958	4917	5051	5031	4973	5087	5173
5000	4882	5000	5107	4959	5015	5001	5067	5088	5056	5227	5235	5495	5342	5298	5203	5163	5189	5082	5057	5041	5196	5032	5160	5055	5164	5179	5155	5179	5157	5197	4912	5236	5111	4936	4888	4873	4814	5007	4791	4765	4773	4904	4863	4929	5012	4949	4876	4975	4960
5084	4846	4963	5056	4875	5173	5072	4943	5020	4917	5319	5243	5311	5288	5394	5246	5170	5132	5076	5049	5009	5025	5159	5022	5128	5123	5137	5211	5012	5178	5127	4961	5152	4917	4902	4795	4826	4809	4778	4859	4790	4913	4845	4925	4840	4984	4920	5006	5046	4867
5185	4938	4914	5092	4935	4977	5087	5019	5078	5098	5128	5337	5356	5237	5411	5292	5128	5127	5110	5048	5031	4985	4998	4958	5023	5065	5124	5106	5132	5000	5091	5081	4931	4831	4815	4748	4798	4846	4695	4838	4846	4915	4902	4862	4931	4913	5020	5103	4936	5013
4968	5057	5196	5096	4915	5110	5077	5112	5044	5123	5225	5200	5342	5362	5390	5343	5170	5139	5053	5026	5148	5092	5092	5067	5122	5192	5116	5099	5116	5053	5107	5038	4847	4847	4879	4556	4775	4771	4687	4756	4857	4963	4739	4936	4914	4894	4936	5029	4961	4951
5216	5040	5194	5050	5145	4954	5010	5127	5084	5138	5162	5271	5220	5299	5471	5228	5273	5012	5116	4939	5063	4916	4964	5143	5163	4983	5161	5055	5111	5132	5010	5035	4994	4872	4828	4834	4758	4862	4694	4752	4768	4867	4744	4923	4899	4944	4843	5130	4806	4786
5204	4931	4990	5215	5252	5038	5050	5073	5167	5330	5296	5213	5331	5291	5472	5146	5204	5120	5238	4974	5101	5076	5116	5048	5127	5132	5173	4990	5054	5069	5012	4923	4957	4750	4828	4748	4940	4678	4693	4841	4686	4911	4892	4865	4927	5047	4966	4958	4918	4982
5217	4893	5138	4898	5159	5015	5049	5273	5168	5207	5094	5259	5279	5334	5335	5203	5203	5111	5059	5201	5056	5187	5146	5198	5027	4977	5049	5038	5004	5103	5032	4887	4877	4952	4927	4895	4817	4965	4804	4815	4876	4824	4863	4858	4927	4965	5036	4839	4797	5142
5225	4914	5032	5057	5074	5017	5056	5116	5165	5313	4980	4930	5010	5151	5034	5087	4924	4971	4880	4965	4945	5085	5128	5038	5089	5204	5075	5090	4915	4984	5033	4999	4813	5059	4928	5036	5018	4935	4858	4837	4870	4860	4859	5021	5077	5002	4982	5049	4926	4918
5239	5077	5110	5190	5070	5167	5301	5262	5126	5132	5037	4951	5050	4960	5059	4928	4987	4971	4904	5023	5029	5069	4980	4937	5049	5072	5015	5075	5055	5173	5051	5043	4907	4910	4861	4832	4927	5041	4923	4980	4950	5007	4874	5009	5061	4973	4889	5060	5005	4847
5226	5005	5154	5222	5121	5168	5236	5216	5293	5153	5005	5078	5104	4911	4972	4970	5054	5061	4942	4957	5084	5061	4984	4966	5187	5005	5051	5001	5001	4954	4937	5098	4878	5018	4998	4704	4968	4935	5041	4998	4928	4897	4984	5060	5105	5001	4935	4987	4711	4773
5162	5184	5114	5110	5279	5190	5291	5186	5223	5191	4979	5030	5116	5067	4928	4876	4937	5033	4960	4894	5002	4999	5232	5113	5018	4995	5023	4979	4854	4817	4959	5060	4917	4818	4956	4931	4932	5017	4884	5006	4995	5041	4982	5004	5016	4875	4843	5000	4815	4814
5151	5088	5053	5296	5233	5247	5275	5056	5120	4958	5065	5057	5067	5059	5161	4980	4969	4987	4780	4832	4942	4944	5038	5042	4854	4940	5035	4955	4962	4843	4803	4753	4910	5017	4955	5023	4996	5032	4965	5010	4846	4862	4930	4883	4971	4629	4894	4781	4833	4898
5122	5142	5150	5205	5215	5203	5208	5217	5094	4856	5106	5111	5051	5116	5154	4925	5157	4903	4959	4819	4915	4877	4977	4929	4982	4924	4949	4915	4708	4806	4843	4739	4860	4946	4913	4851	4962	4980	4940	4925	5102	4961	4790	4821	4882	4835	4730	4788	4656	4853
5208	4998	5243	5232	5207	5327	5143	5356	5168	5042	5226	5119	5018	5181	4980	5059	5039	4922	4957	4796	4900	4867	4894	5033	4956	4913	4848	4846	4821	4880	4654	4849	4778	4875	4796	4854	4901	4922	5079	5046	5042	5083	5013	4914	4843	4632	4525	4635	4802	4820
5124	4936	5207	5236	5203	5192	5124	5224	5200	5197	5075	5117	5124	5229	5094	5106	5083	5006	4879	5021	4977	4854	4882	5062	5062	4937	4925	4761	4996	4829	4879	4830	4958	4697	4839	4880	4931	4751	4937	4993	5051	5100	4727	4865	4922	4789	4584	4722	4807	4748
5331	5162	5068	5156	5119	5068	5018	4884	5057	5034	5049	5056	5097	5103	4963	5146	4969	5017	4907	5060	5033	4946	4967	4979	4901	4962	4870	5064	4908	4949	4930	4774	4889	4834	4871	4912	5024	4914	5096	5171	4998	5008	5006	4852	4663	4605	4654	4780	4863	4999
5277	5116	5034	4979	5118	4947	4953	4903	4925	5064	4893	5036	5034	5176	5006	5070	5013	4910	4889	4962	5054	5167	4983	5020	5191	5134	5013	5065	4985	5040	4989	4830	5038	4999	4964	5032	4978	5032	5067	4921	5026	5063	4913	4797	4732	4719	4759	4785	5008	5040
5457	5134	4901	4915	4985	4975	4780	4889	4839	4838	4863	4834	4949	4958	5045	5078	4916	4996	4910	5094	4958	5152	4979	5141	5157	5055	5163	4972	5012	4984	5021	4870	5023	5082	5096	5160	5131	5138	5051	5104	5083	5043	5050	4846	4807	4761	4832	4844	4942	5058
5187	5087	5018	4931	4967	4843	4978	4861	4724	4760	4701	4919	4835	4878	4830	4917	4985	5047	4812	4954	5106	4969	5130	5031	5045	5146	5068	5078	5052	4971	5002	4984	5144	5240	5228	5062	5146	5075	5053	5241	4944	5075	5045	4899	4840	4713	4866	4872	5005	5107
5256	5061	5075	4984	4944	4895	5049	4912	4783	4788	4790	4788	4784	4641	4879	4870	4902	4863	5080	5067	5104	5217	5035	5173	5219	4914	5068	5084	5116	5071	4978	5013	5059	5206	4913	5112	5111	5127	5064	5045	4865	5058	5036	5009	4986	4746	4838	4923	5084	5110
5115	5035	4922	4921	4941	4933	5007	4941	4787	4803	4640	4789	4779	4737	4766	4797	4882	4910	5102	4970	5108	5015	5040	5015	5164	5024	5029	5253	5140	5108	5151	5206	4974	5044	5127	5134	5042	4926	5003	4977	5099	5070	5104	4975	5055	4998	4986	5172	5148	5158
5264	4993	4920	5083	4896	5136	5043	5006	4978	4900	4730	4817	4833	4913	4928	4962	5008	4990	5009	5140	5165	5150	4980	5054	5167	5082	4900	5076	5007	4975	5088	4867	5035	5057	5028	5119	5124	4826	4919	5044	5129	5070	5215	4892	5106	5112	5003	5093	5167	5221
5195	5100	4961	4971	5090	4918	4902	4973	4940	4932	4906	4907	4835	5086	5059	5090	5070	4961	5190	4976	5059	4981	4942	4984	5014	5006	5073	5097	5136	5084	5131	5065	4957	5049	4781	4938	4893	5022	4880	5057	5039	5092	5053	5183	5122	4998	5074	5147	5247	5073
4990	4874	4963	5036	5008	4913	5053	5028	5071	5073	4928	4981	4905	4967	5130	5168	5122	5123	5126	5017	5044	4958	4915	4933	4904	5037	5076	5114	4991	5015	5001	5039	4929	5005	5065	5077	5001	4886	5073	5038	5049	5062	5068	5066	5101	5044	5111	5109	5135	5289
5056	4945	4859	4960	4914	4990	5023	5038	5073	5046	5178	5030	5074	5026	5107	5186	5243	5316	5110	5269	5046	4885	4834	4955	5041	5084	5210	5177	5180	5055	5016	5074	5105	4997	5052	5058	5114	5143	5026	5196	5114	5142	5077	5127	5187	5121	5120	5199	5326	5239
4850	4813	4859	4911	4873	4868	4843	4865	5043	5004	5014	5179	5041	5249	5217	5318	5215	5299	5262	5176	5089	4916	4898	4964	5100	5158	5171	5339	5253	5256	5036	5124	4896	5027	5285	5274	5227	5089	5117	5066	5178	5206	5142	5078	5219	5428	5061	5195	5264	5155
4899	4748	4874	4978	4829	4833	4942	4742	4967	4991	4931	5040	4988	4997	5128	5170	5236	5249	5177	5170	5127	4912	4904	4761	5108	5144	5318	5205	5376	5260	5219	5224	5199	5255	5295	5168	5163	5169	5101	5224	5114	5136	5092	5162	5125	5122	5288	5225	5203	5129
4929	4882	4938	4898	4834	4751	4821	4748	4953	4707	5192	4979	5083	5078	5086	5003	5112	5116	5008	5023	5056	5020	4854	4919	4986	4979	5160	5244	5211	5245	5012	5194	5137	5089	5273	5332	5313	5194	5120	5218	5139	5172	5234	5074	5182	5284	5246	5225	5284	5337
5060	4835	4892	5115	4846	4809	4894	4834	5039	4969	5136	5174	5103	5010	5001	5081	5191	4925	4903	4792	4886	4926	4949	4934	4878	5022	5226	5289	5228	5237	5142	5116	5047	5351	5291	5450	5144	5390	5232	5241	5284	5297	5343	5311	5130	5254	5343	5381	5409	5274
5048	5013	5112	4934	5008	4999	4919	4954	4930	5171	4994	5188	4905	5129	5064	4971	5078	4954	4824	4958	4865	4928	4904	5163	4986	5085	5061	5160	5043	5055	5075	5055	5059	5344	5294	5318	5348	5136	5289	5251	5334	5150	5290	5273	5347	5137	5395	5442	5451	5483
5074	5060	5065	5091	5032	4973	4963	5077	4998	5003	4927	4918	5037	5022	4994	5002	4979	4891	5060	4861	4910	4922	4904	4917	4995	4912	5145	5123	5046	5071	5141	5195	5154	5303	5347	5369	5255	5423	5364	5273	5128	5277	5293	5305	5411	5537	5365	5510	5366	5478
5245	5120	5275	5098	5117	5106	5120	4961	4995	4934	5039	4949	5188	5108	5038	5100	5028	4939	4838	4825	4986	5158	5090	5252	5080	5028	5013	4999	5054	5099	5106	5204	5135	5119	5394	5504	5541	5272	5327	5327	5241	5359	5271	5290	5426	5316	5649	5461	5636	5559
5169	5077	5085	5340	5152	5106	5034	5100	4902	4980	5084	5079	5070	4887	5085	5031	4975	5046	5053	5057	5001	5050	5143	5184	5177	5128	4973	4958	5094	5068	5126	5166	5118	5268	5238	5410	5479	5596	5510	5428	5426	5483	5236	5387	5447	5429	5644	5649	5657	5696
4979	4938	5113	5055	5118	5205	5222	4894	4925	5030	4941	5214	5108	5079	4961	4910	5052	5008	5077	5113	5112	5085	5259	5289	5269	5183	5223	5242	5200	5118	5178	5174	5328	5316	5434	5541	5725	5686	5599	5547	5503	5483	5370	5476	5716	5718	5569	5723	5756	5769
5046	4942	5032	5079	5067	4841	4998	4876	5031	4855	5064	5009	5055	4888	4847	4917	4856	4944	5084	5129	5140	5040	5330	5255	5276	5224	5047	5375	5160	5306	5274	5365	5336	5416	5522	5511	5731	5667	5505	5703	5227	5439	5474	5604	5770	5618	5558	5756	5727	5628
4888	5057	4847	5070	4919	5020	4913	4914	4903	4874	4807	4846	4979	4845	5046	4953	4969	5020	5022	4994	5101	5339	5456	5283	5233	5305	5387	5463	5246	5451	5468	5378	5407	5494	5514	5662	5730	5699	5593	5510	5425	5477	5515	5675	5606	5680	5672	5722	5752	5516
5066	4896	4895	5022	4890	4863	4947	4779	4805	4738	4763	4899	5023	4963	5059	5028	4895	5073	5004	5170	5137	5200	5218	5389	5271	5139	5314	5440	5440	5386	5390	5229	5455	5472	5583	5534	5652	5663	5421	5523	5472	5611	5607	5522	5834	5647	5771	5719	5639	5558
5045	4930	4934	5021	4910	4724	4803	4890	4796	4810	4732	4806	4866	5020	5032	5039	5048	5076	4940	5003	5121	5014	5209	5366	5320	5341	5305	5428	5350	5452	5291	5348	5474	5468	5365	5413	5446	5541	5367	5288	5332	5417	5529	5671	5683	5579	5658	5694	5520	5459
5176	5016	4911	4971	4862	4766	4953	4801	4887	4908	4866	4770	4854	4885	5065	4998	5054	5082	5009	4901	5035	5159	5165	5137	5225	5314	5376	5451	5315	5244	5334	5317	5411	5454	5499	5410	5347	5654	5501	5362	5346	5306	5421	5461	5558	5624	5489	5534	5576	5463
5202	5115	5005	4985	4793	4779	4903	4650	4871	4833	4789	4926	4951	4949	5062	5236	5018	4901	5051	5136	5046	5163	5210	4948	5120	5192	5423	5310	5458	5394	5366	5344	5412	5447	5456	5363	5598	5412	5338	5400	5344	5320	5396	5537	5735	5666	5604	5590	5554	5350
5124	4881	4856	4774	4783	4774	4855	4824	4888	4791	5081	5159	5193	5119	5219	5041	5190	5014	5080	5205	5079	5006	5157	4939	5012	5334	5171	5420	5381	5396	5222	5463	5371	5507	5502	5586	5582	5530	5472	5539	5355	5489	5587	5537	5573	5563	5572	5501	5671	5681
4929	4874	4818	4703	4670	4832	4714	4747	4989	5036	5085	5094	5194	5259	5307	5062	5123	5168	5174	5170	5175	5220	5227	5237	5180	5138	5311	5291	5389	5292	5515	5473	5513	5523	5513	5504	5509	5338	5389	5466	5477	5400	5534	5605	5619	5650	5766	5644	5557	5630
4937	4681	4652	4645	4703	4808	4832	4877	4831	5049	5088	5050	5259	5217	5314	5215	5164	5132	5112	5157	5214	5172	5195	5251	5291	5311	5311	5446	5478	5605	5540	5582	5502	5364	5427	5494	5563	5330	5449	5477	5565	5442	5625	5529	5619	5728	5579	5483	5408	5600
4839	4697	4541	4600	4762	4659	4683	4712	4878	4950	5149	5075	5219	5146	5104	5192	5191	5040	5202	5231	5233	5175	5116	5289	5322	5377	5428	5619	5650	5485	5655	5598	5494	5406	5473	5335	5562	5419	5428	5442	5664	5440	5567	5448	5586	5651	5560	5657	5413	5415
5048	4743	4723	4574	4542	4725	4829	4706	4881	4906	5060	4820	5013	4904	5099	5110	5059	4868	5109	5027	5089	5200	5145	5347	5353	5406	5377	5483	5698	5569	5344	5495	5625	5495	5505	5333	5462	5581	5549	5547	5717	5488	5642	5745	5705	5567	5568	5306	5390	5592
4924	4729	4683	4638	4582	4762	4752	4772	4902	4963	4844	4860	4732	4926	4957	5001	5049	4992	5037	4912	5020	5126	5265	5232	5433	5472	5310	5408	5432	5427	5435	5563	5572	5471	5539	5445	5528	5367	5386	5563	5420	5410	5696	5624	5586	5575	5535	5503	5457	5515
4903	4786	4618	4877	4823	4752	4923	4807	4720	4893	4759	4932	4870	4871	5180	5018	5004	4818	5113	4968	5111	5216	5138	5321	5487	5325	5435	5369	5361	5438	5384	5504	5637	5464	5425	5431	5411	5466	5483	5564	5393	5454	5556	5561	5696	5663	5409	5664	5519	5522
4913	4919	4882	4904	4883	4975	4991	4878	4995	4839	4742	4799	4956	5066	4846	4961	4981	4960	4910	5069	5129	4996	5208	5370	5414	5460	5408	5372	5239	5397	5336	5601	5494	5420	5369	5353	5458	5463	5744	5497	5577	5528	5337	5495	5656	5575	5600	5371	5463	5667
4767	4771	4982	5057	5039	4935	5099	4991	5046	4971	4895	4860	4920	4868	4972	5069	5117	5269	4950	5075	5139	5378	5335	5336	5486	5381	5250	5321	5484	5296	5407	5468	5552	5490	5519	5515	5415	5647	5716	5655	5763	5431	5509	5640	5547	5713	5517	5540	5506	5572
4854	4833	5043	5158	5099	4848	5089	4979	4967	5118	4910	5009	5075	5083	4993	4946	4987	5048	5155	5106	5213	5305	5300	5271	5483	5356	5372	5394	5174	5479	5419	5553	5683	5703	5626	5472	5617	5543	5855	5652	5646	5682	5485	5537	5739	5603	5760	5728	5659	5607
4884	4859	5036	5039	4968	4944	5044	4969	4969	5114	4954	5077	4982	5129	5077	4946	5018	4992	5190	5261	5324	5303	5552	5399	5279	5445	5362	5303	5291	5428	5463	5529	5565	5690	5608	5439	5546	5749	5753	5656	5657	5538	5660	5616	5590	5666	5688	5689	5637	5611
4821	4941	4731	4912	4911	4855	4810	4873	4961	5062	5080	5052	4948	5107	5079	5168	5115	5162	5131	5286	5493	5337	5331	5404	5290	5323	5285	5147	5281	5476	5575	5527	5617	5673	5628	5559	5689	5699	5732	5728	5763	5483	5631	5412	5673	5635	5530	5591	5714	5508
4774	4636	4799	5002	4817	4734	4829	4868	4895	4945	5023	5054	5019	5110	5049	5146	5041	5144	5262	5289	5378	5421	5353	5426	5320	5403	5200	5216	5417	5445	5558	5468	5430	5583	5612	5709	5596	5765	5804	5842	5733	5582	5674	5539	5477	5517	5383	5663	5649	5493
4724	4876	4775	4827	4825	4787	4898	4823	4980	4839	5039	4965	5199	4952	5146	5076	5039	5158	5223	5328	5381	5369	5321	5333	5247	5207	5376	5360	5351	5601	5420	5365	5444	5734	5804	5935	5701	5799	5862	5763	5702	5711	5680	5514	5379	5594	5402	5650	5360	5392
4916	4813	4844	4952	4940	4865	4874	5054	5217	4980	5010	5118	5092	5209	5215	5141	5155	4983	5098	5152	5277	5440	5457	5344	5273	5346	5262	5494	5493	5395	5604	5496	5647	5807	6013	5626	5641	5619	5517	5622	5551	5682	5596	5667	5485	5254	5343	5580	5300	5328
4786	4796	5043	4932	4901	4954	4910	5095	5019	5017	5072	5145	5363	4960	5157	5210	5053	5254	5188	5226	5362	5256	5273	5422	5291	5409	5590	5476	5508	5433	5429	5644	5838	5738	5733	5603	5458	5423	5444	5409	5522	5556	5545	5604	5485	5537	5467	5420	5448	5420
4851	4877	4756	4711	4926	5114	5016	4987	5064	5002	5162	5304	5106	5364	5348	5231	5287	5134	5348	5173	5380	5460	5498	5284	5240	5282	5418	5684	5422	5533	5675	5914	5731	5650	5536	5592	5643	5478	5397	5299	5384	5404	5473	5530	5565	5456	5357	5474	5408	5657
4769	4805	4797	4846	4822	4880	4957	4957	5006	4892	5058	5004	5326	5377	5195	5392	5294	5468	5218	5437	5283	5540	5533	5462	5308	5599	5426	5574	5493	5440	5642	5915	5409	5379	5483	5512	5610	5513	5580	5567	5400	5254	5467	5579	5449	5602	5325	5319	5437	5679
4668	4713	4761	4720	4760	5059	4924	4976	4944	4893	4742	5162	5103	5207	5377	5210	5357	5399	5446	5348	5338	5313	5415	5345	5338	5400	5521	5522	5401	5510	5649	5699	5439	5300	5513	5352	5532	5566	5697	5592	5400	5423	5428	5462	5548	5596	5421	5391	5377	5625
4804	4658	4525	4806	4778	4917	4939	4913	4969	4684	4947	4826	5009	5058	4997	5253	5215	5292	5314	5319	5125	5352	5397	5424	5379	5412	5552	5347	5281	5232	5422	5535	5307	5207	5287	5269	5285	5285	5526	5519	5579	5363	5293	5540	5550	5582	5367	5313	5451	5469
4711	4721	4693	4748	4908	4757	4955	5000	4980	4954	4764	4983	5130	4999	5235	5071	5212	5059	5195	5234	5244	5351	5391	5316	5391	5166	5440	5350	5126	5214	5420	5501	5250	5207	5240	5135	5080	5269	5460	5446	5427	5245	5337	5345	5527	5506	5298	5269	5246	5375
5001	4800	4632	4809	4795	4906	5033	4997	4972	4890	4838	5043	5043	5329	5192	5265	5153	5230	5149	5132	5179	5264	5298	5414	5193	5433	5278	5414	5072	5083	5549	5344	5254	5270	5211	5187	5277	5277	5377	5398	5288	5234	5329	5404	5530	5479	5363	5488	5404	5497
5012	4857	4753	5038	4939	5127	5066	5114	4924	5078	4925	5044	4953	5218	5370	5218	5136	5175	5236	5158	5246	5185	5327	5297	5312	5351	5502	5298	5015	5227	5393	5479	5430	5319	5201	5344	5425	5293	5301	5343	5244	5385	5401	5560	5530	5583	5287	5172	5267	5336
5085	4923	4800	4872	4996	5196	5188	5078	5089	4994	5054	4941	5049	5132	5134	5348	5080	5282	5080	5334	5218	5145	5199	5282	5276	5464	5380	5332	5091	5046	5362	5684	5526	5347	5316	5261	5359	5243	5511	5171	5328	5193	5420	5479	5680	5582	5447	5365	5315	5413
4940	4795	4914	4865	4992	5050	5272	5236	5160	5043	4957	5181	5133	5164	5162	5317	5294	5166	5094	5215	5225	5303	5198	5355	5267	5284	5377	5257	5211	5199	5240	5533	5828	5528	5384	5330	5368	5191	5176	5199	5270	5305	5375	5547	5718	5442	5316	5320	5167	5459
5044	4890	4856	4841	4970	5111	5007	5119	5023	5041	4968	5236	5090	5203	5309	5122	5232	5255	5333	5191	5153	5416	5187	5330	5327	5224	5417	5222	5392	5291	5300	5508	5602	5446	5563	5539	5432	5246	5129	5269	5252	5463	5399	5553	5479	5418	5407	5383	5209	5319
4833	4721	4919	4848	4893	5101	5007	4994	4922	4976	4983	5190	5188	5284	5130	5189	5141	5097	5209	5012	5351	5358	5254	5350	5232	5292	5304	5354	5367	5257	5234	5203	5286	5597	5487	5598	5613	5460	5371	5343	5395	5547	5542	5551	5341	5251	5245	5152	5211	5119
5028	4823	4805	4774	4903	5060	5090	5015	5021	5015	4986	5140	4949	4947	5154	5139	5094	5154	5057	5181	5105	5329	5275	5252	5252	5416	5353	5358	5305	5288	5250	5178	5064	5212	5431	5556	5420	5323	5587	5402	5306	5404	5330	5322	5202	5278	5209	5392	5288	5163
4921	4867	5009	4816	4727	4822	4969	4963	5049	5071	4790	4983	5047	5197	5111	5114	4965	5145	5221	5148	5197	5218	5298	5333	5516	5315	5246	5254	5257	5231	5315	5052	4961	5096	5178	5160	5308	5155	5388	5325	5349	5391	5248	5171	5100	5154	5324	5229	5154	5233
4788	4942	4890	4854	4800	4848	4861	5008	4986	4964	5035	5041	5112	5059	5184	5111	5137	5182	5151	5117	5273	5114	5359	5162	5384	5461	5371	5365	5300	5297	5346	5211	5117	5092	4945	5041	5176	5030	5056	5126	5165	5225	5256	5195	5221	5281	5133	5232	5208	5010
4900	4807	4823	4667	4728	4823	5007	4851	4975	5153	5025	5312	5111	5077	5053	5263	5127	5259	5290	5146	5032	5207	5228	5312	5408	5341	5389	5216	5211	5117	5127	5227	5320	5095	5078	5049	5069	5051	5232	5072	5123	5235	5131	5355	5171	5241	5107	5098	5149	5023
4861	4716	4855	4746	4866	4922	4876	5032	4878	4973	5170	5112	5117	5216	5140	5181	5146	5098	5293	5160	5172	5222	5164	5348	5186	5470	5299	5130	5263	5177	5071	5116	5222	5217	5082	5143	5102	5217	5136	5076	5171	5236	5139	5211	5133	5314	5144	5102	5067	5056
4988	4774	4690	4743	4892	4936	4859	5062	5272	4958	5051	5108	5101	5053	5249	5187	5336	5184	5358	5151	5073	5041	5172	5134	5238	5192	5099	5015	4951	5100	4953	4954	5170	5063	5183	5156	5010	5212	5218	5070	5085	5130	5090	5033	5205	5247	5024	4999	4907	4920
4844	4906	4794	4786	4734	5025	5051	5075	5048	5141	4938	5012	5158	5095	5336	5119	5219	5149	5241	5261	5242	5193	5184	5317	5257	5069	5202	5059	5038	5036	4924	5197	5185	5309	5201	5128	5057	5106	5170	5046	5215	4956	5059	4995	4995	5039	5081	4905	4821	4957
4721	4705	4861	4890	4813	4713	4827	5146	5007	5098	5132	4996	5197	4989	5210	5251	5169	5294	5288	5308	5151	5238	5125	5162	5019	5121	5077	5192	4874	4880	4976	5096	5374	5359	5185	5111	5103	5081	5195	5136	5170	5094	5041	4876	4993	4920	4895	4935	4902	4799
4797	4521	4562	4853	4889	4836	4926	5032	5076	4911	5070	5077	5040	5213	5118	5019	5303	5205	5313	5284	5277	5288	5280	5068	5120	4995	5115	5101	4931	5090	4937	5110	5188	5185	5180	5087	5065	5175	4975	5140	5143	5096	4824	5070	5025	5149	5001	4870	4859	4716
4768	4500	4672	4665	4818	4955	4841	4938	4912	4949	4973	5088	4962	4983	5226	5040	5217	5158	5181	5286	5193	5104	5145	5044	5012	4911	5043	5281	5022	5004	4880	5027	5126	5205	5319	5139	4927	5093	5058	4995	4979	4922	4993	4793	4945	4922	5001	4856	4883	4976
4596	4548	4666	4572	4628	4945	4994	4882	4845	4988	5067	4959	4974	5071	5150	5095	5101	5140	5063	5298	5309	5250	5285	5371	5044	5245	5061	5094	5244	4997	4870	4905	5102	5268	5148	5102	4975	4918	4933	4977	4880	4869	5060	4954	4840	4919	4819	4770	4877	4769
4589	4367	4757	4800	4878	5035	4998	5097	4905	4995	4881	5003	4950	5102	5097	5186	5053	5266	5107	5100	5218	5089	5164	5267	5135	5232	4881	5101	5221	5046	5097	5090	4953	5257	5086	4949	4853	4949	4829	4884	4880	4916	4799	4833	4955	4857	4926	4841	4847	4884
4964	4428	4629	4904	5041	5066	5074	5122	5027	4897	4948	4932	5010	5037	5030	4920	5175	5121	5094	4940	5146	5209	5213	5178	5091	5134	5126	5147	4970	5019	4957	5022	4854	4953	5077	4898	4846	4665	4803	4766	4892	4790	4854	4960	4792	4846	4799	4751	4797	4766
5027	4810	4525	4792	4975	4917	5015	5137	5146	5122	4960	5059	4940	4888	4949	4998	5067	5068	5115	4984	5034	5018	5050	4862	5174	4972	5047	4867	4788	4949	4969	4840	4940	4748	4850	5059	4886	4711	4887	4857	4799	4753	4908	4946	4873	4884	4653	4799	4779	4720
4881	4834	4698	4634	4737	5026	4808	4881	5219	4939	4862	4957	4946	4849	4848	5067	4896	5033	5014	4950	4961	5037	4887	5075	4852	4840	5030	4961	4808	4946	4936	4926	4809	4837	4887	4799	4820	4798	4755	4676	4646	4757	4978	4949	4837	4709	4706	4728	4515	4612
4693	4860	4943	4773	4664	4967	4936	4748	4972	4857	4899	4897	4760	4776	4860	4880	4923	5114	5074	5118	5038	4981	5102	5072	4941	5046	5014	4929	4765	4858	4878	4930	4903	4814	4741	4919	4776	4743	4594	4622	4612	4972	4801	4890	4891	4820	4734	4758	4686	4643
4692	4539	4986	4705	4705	4637	4819	4619	4625	4780	4647	4732	4796	4714	4852	4974	4973	5162	5067	5169	4998	5016	5102	4969	4925	5063	4870	4961	4728	4844	4878	4900	4874	4719	4876	4731	4690	4734	4710	4581	4661	4660	4759	4805	4845	4730	4819	4684	4605	4575
4881	4319	4735	4936	4730	4558	4733	4783	4438	4717	4820	4673	4798	4871	4823	4960	5043	4756	5138	5051	5101	5078	5069	4958	5059	4984	4986	4911	4724	4818	4866	4656	5030	4776	4704	4721	4718	4640	4711	4588	4814	4692	4791	4690	4698	4614	4717	4609	4678	4497
4977	4351	4472	4898	4999	4665	4785	4754	4814	4706	4879	4783	4784	4917	4758	4941	4916	4953	5101	4978	4976	5054	4963	4999	5043	5145	4967	4938	4889	5010	4795	4739	4849	4667	4768	4793	4788	4596	4564	4757	4660	4522	4647	4701	4636	4746	4769	4669	4595	4533
5196	4738	4346	4881	5117	4855	4442	4920	4901	4739	4884	4939	4708	5000	4890	4807	4824	5076	5009	4926	4842	4874	4765	4931	5014	5004	4943	4913	4910	4742	4712	4845	4686	4621	4810	4829	4742	4780	4641	4555	4614	4640	4517	4727	4633	4783	4730	4558	4524	4388
5201	4867	4500	4690	5130	5087	4512	4857	4932	4751	5009	5040	4839	4911	4842	5026	5027	4810	4840	4881	4843	4709	4771	4872	5040	5034	4930	4923	5004	4927	4879	4814	4691	4666	4880	4874	4727	4778	4560	4661	4395	4434	4600	4596	4540	4604	4643	4597	4451	4400
5170	5313	4583	4505	4926	5164	4687	4561	5071	5045	4845	5068	4878	5002	5035	4785	5031	4822	4664	4999	4839	4844	4665	4906	4886	5043	4998	5041	5040	4905	4924	4728	4831	4650	4795	4875	4739	4636	4547	4466	4578	4562	4568	4521	4654	4560	4601	4412	4512	4333
4920	5288	4978	4489	4726	5185	4832	4583	4983	5042	4723	5064	4944	4927	5025	4753	4878	4744	4787	4708	4877	4779	4726	4694	4660	4815	4804	4834	4914	4723	4730	4780	4632	4792	4752	4635	4695	4705	4549	4486	4345	4407	4282	4314	4387	4556	4374	4359	4370	4372
4728	5123	5094	4478	4471	5087	4959	4626	4893	4879	4618	5042	4987	4911	4899	4763	4967	4903	4702	4599	4728	4643	4663	4562	4712	4616	4595	4665	4482	4572	4507	4654	4651	4696	4693	4431	4489	4540	4491	4427	4169	4271	4169	4267	4210	4248	4275	4457	4269	4426
4461	4911	4884	4603	4324	4748	5065	4448	4596	4830	4478	4998	4932	4687	4960	4923	4960	4718	4733	4549	4674	4658	4558	4497	4434	4526	4572	4653	4449	4492	4442	4425	4493	4617	4408	4365	4268	4359	4365	4271	4226	4238	4308	4177	4229	4272	4300	4254	4230	4255
4438	4804	5058	4546	4216	4685	4976	4363	4584	5027	4588	4560	4881	4580	4902	4776	4841	4720	4761	4730	4704	4621	4595	4437	4475	4489	4462	4447	4442	4453	4429	4317	4191	4346	4354	4357	4303	4315	4192	4287	4404	4228	4169	4203	4154	4215	4339	4290	4302	4225
4260	4672	5150	4610	4308	4768	4971	4379	4488	4917	4526	4537	4910	4523	4816	4574	4707	4877	4712	4797	4558	4695	4431	4588	4482	4536	4449	4424	4385	4521	4446	4464	4121	4310	4319	4256	4351	4165	4217	4276	4265	4209	4268	4313	4264	4191	4272	4170	4231	4195
4341	4583	5133	4636	4141	4751	5040	4375	4497	4972	4400	4484	4873	4493	4686	4535	4586	4755	4708	4681	4565	4522	4542	4512	4542	4499	4386	4435	4488	4554	4498	4377	4429	4309	4284	4217	4385	4192	4191	4288	4250	4309	4202	4223	4377	4227	4203	4208	4265	4220
4251	4708	5212	4716	4290	4801	4878	4385	4447	4762	4293	4569	4516	4427	4471	4314	4539	4582	4588	4630	4461	4695	4493	4409	4614	4575	4456	4338	4486	4535	4477	4439	4352	4340	4199	4182	4227	4098	4291	4174	4228	4191	4216	4273	4330	4202	4148	4103	4218	4284
4528	5008	5214	4663	4335	4867	5019	4351	4473	4869	4406	4475	4644	4118	4411	4343	4292	4407	4408	4499	4411	4427	4500	4534	4691	4601	4639	4556	4579	4416	4603	4513	4284	4314	4196	4121	4081	4102	4251	4040	4157	4078	4117	4048	4167	4017	4038	4144	4003	4128
4908	5255	5177	4553	4442	4901	4995	4506	4576	4915	4371	4537	4531	4278	4449	4379	4536	4444	4399	4398	4344	4606	4415	4584	4570	4529	4463	4447	4386	4352	4268	4452	4200	4315	4245	4126	4020	4176	3994	3945	3919	3782	4113	3890	4058	4126	3944	4012	4117	3969
4966	5209	5271	4522	4540	4773	4950	4474	4657	4775	4400	4562	4574	4369	4670	4366	4485	4590	4478	4523	4438	4453	4525	4516	4539	4396	4277	4388	4451	4322	4263	4244	4355	4133	4150	4036	3976	3922	3969	3962	3870	3809	4043	3940	3917	4078	3957	4026	4146	4036
5058	5071	4721	4242	4511	4874	4720	4449	4638	4734	4480	4788	4578	4498	4724	4500	4648	4706	4700	4508	4463	4504	4427	4341	4559	4326	4331	4391	4196	4206	4134	4121	4290	4139	4060	4044	3988	3964	3904	3941	3706	3906	3948	3859	3950	4002	4028	3904	3972	4012
5031	4994	4414	4239	4590	4804	4353	4507	4869	4790	4557	4884	4543	4540	4832	4557	4691	4529	4601	4489	4602	4369	4464	4395	4386	4340	4322	4338	4026	4015	4116	4153	4036	4064	4097	4119	4025	3891	4058	4043	3893	4042	4037	3980	3950	4050	3972	4017	4047	3931
5218	4728	4216	4273	4625	4640	4369	4386	4943	4549	4515	4593	4379	4679	4812	4529	4661	4305	4624	4356	4490	4233	4416	4142	4275	4200	4158	4267	4178	4069	3949	4081	3985	4004	4058	4114	3956	4062	4189	4184	4084	3959	4033	4059	3931	4097	3976	4000	3954	3935
4970	4488	4152	4351	4758	4500	4237	4381	4483	4435	4548	4580	4457	4663	4510	4475	4492	4219	4519	4128	4413	4137	4273	4194	4103	4298	4177	4137	4073	4085	3984	4021	3951	3956	4120	4032	3936	3991	4003	4106	4032	4054	4020	4034	3858	3976	3965	3930	3914	3888
4806	4344	4242	4667	4692	4441	4641	4866	4495	4459	4609	4691	4377	4587	4467	4466	4436	4216	4360	4135	4416	4210	4369	4138	4234	4264	4219	4334	4073	4139	3960	4012	4075	3977	3995	3838	3978	4022	4081	3982	4217	4037	4151	4028	4011	3834	3820	3950	3812	3780
4670	4213	4466	4773	4595	4435	4770	4665	4429	4556	4623	4464	4519	4597	4446	4594	4281	4335	4318	4485	4471	4390	4426	4306	4349	4379	4389	4485	4365	4080	4096	4089	4093	3943	4068	4008	3926	3915	4067	4089	4057	4175	4055	3897	3963	3856	3800	3906	3840	3853
4682	4452	4548	4647	4419	4308	4879	4625	4440	4669	4629	4418	4536	4574	4326	4579	4343	4585	4449	4481	4343	4517	4551	4550	4502	4613	4580	4373	4503	4330	4158	4091	4163	4008	3943	4001	4064	3979	4009	3975	4021	3974	3980	4048	3796	3809	3702	3917	3914	3858
4968	4813	4617	4138	4261	4419	4628	4431	4380	4644	4562	4466	4455	4349	4481	4557	4298	4532	4299	4443	4391	4607	4407	4581	4567	4435	4400	4364	4501	4332	4144	3956	4008	4006	3941	3834	3945	3981	3887	3817	3741	3794	3922	3942	3754	3794	3794	3855	3823	3840
5141	4827	4445	4170	4254	4432	4320	4239	4490	4635	4378	4417	4521	4447	4610	4541	4592	4399	4317	4349	4349	4279	4390	4370	4223	4237	4242	4367	4279	4307	4001	4082	4026	4002	3962	3861	3910	3737	3828	3629	3693	3706	3922	3772	3712	3835	3652	3680	3699	3810
[truncated: 920 more columns]
