# Supplementary material for: Spatial Resolution and Refractive Index Contrast of Resonant Photonic Crystal Surfaces for Biosensing
Source: IEEE Photonics J. Author manuscript; Available in PMC 2015 Sep 7. (PMC4561521; doi:10.1109/JPHOT.2015.2435699)
Supplement: fig2_data [file NIHMS64775-supplement-fig2_data.gz › Volumes/graham/MacBook_backup/PhD_folder_2015_06_02/paper_improvements/IEEE_J_Photonics/final_files/data_files/fig2/ref/ref13.csv]

5122	4449	4622	4558	4567	4636	4621	4633	4666	4712	4716	4807	4846	4923	5023	4993	5076	5178	4957	5062	5057	4912	4737	4701	4840	4989	4965	4961	4968	5002	4825	4824	4928	4952	4930	4895	4941	5099	5172	5076	4960	5158	5056	5246	5106	5253	5211	5493	5230	5196
5042	4813	4685	4726	4679	4860	4857	4739	4785	4848	5059	5167	5039	5243	5250	5124	5246	5301	5224	5212	5092	4868	4968	4990	5262	5191	5225	5011	5133	5095	4960	5139	5231	5208	5249	5206	5573	5476	5199	5295	5318	5213	5337	5215	5117	5310	5556	5326	5367	5263
4968	4675	4720	4642	4838	4969	4758	4741	4841	4863	4977	5082	5061	4925	4878	5034	4953	5066	5025	5081	4886	4934	4765	4900	5209	5197	5368	5231	5053	5181	5115	5185	5167	5296	5253	5330	5386	5025	5208	5074	5011	4896	5012	5058	4970	5159	5313	5250	5175	5255
4953	4657	4771	4867	4847	4788	4849	4797	4725	4816	4962	4987	4873	4693	4659	4742	4873	4888	4875	4727	4720	4705	4766	5095	5282	5186	5247	5262	4878	5079	5077	4996	5094	5049	5053	4976	4992	5024	4788	4946	4860	4963	4800	4883	4931	5159	5214	5164	5010	5143
5147	4761	4903	4996	4967	4831	4847	4864	4802	5001	4983	4847	4719	4657	4699	4644	4791	4659	4776	4638	4649	4748	4911	5082	5338	5145	5189	5067	5014	4981	4919	4942	4879	4879	4909	4847	4952	4701	4576	4717	4606	4772	4572	4602	4643	4796	4902	4942	4929	5073
5081	4836	4900	5022	4974	5027	5023	5039	5039	5101	5091	4773	4677	4628	4574	4832	4905	4805	4716	4822	4896	4910	5035	5175	5197	5120	5113	5017	5054	4920	5028	5085	4798	4729	4865	4617	4708	4528	4502	4650	4786	4610	4457	4603	4649	4706	4750	4928	5077	5082
4948	4817	4986	4937	4944	5007	5208	5294	5182	5127	5002	4882	4779	4655	4635	4937	4898	4898	4894	4860	4923	5209	4948	5216	4932	5005	5029	4981	5063	5050	5048	5027	5057	4802	4852	4744	4678	4605	4671	4832	4642	4624	4538	4507	4537	4506	4742	4845	5176	5194
5033	4842	5056	5162	5127	5131	5317	5131	5076	5049	5180	4962	4887	4986	5005	5153	5114	4911	4890	4967	5084	5126	5063	4917	4794	4813	4845	5046	5151	5021	4927	4967	5010	4980	4803	4601	4808	4627	4905	4958	4649	4572	4656	4698	4496	4664	4721	4910	5235	5309
4922	5011	5063	5177	5205	5247	5224	5084	5173	5159	5261	5204	5259	5174	5187	5175	5147	5175	5075	5248	5152	4830	4869	4776	4657	4662	4811	5072	5096	5061	4968	5135	5136	4962	4776	4781	4663	4797	5113	4874	4774	4605	4573	4810	4635	4796	4836	4978	5204	5541
4929	5056	5235	5265	5280	5148	5022	5154	5206	5210	5065	5409	5398	5476	5341	5285	5290	5345	5191	5334	5020	5008	4725	4713	4677	4671	5076	5013	5010	4967	5020	4989	4993	5026	4871	4777	4816	4822	4961	4929	4949	4846	4836	4772	4858	4823	4835	5026	5219	5445
5213	5192	5194	5169	5084	5005	4962	5060	5046	5192	5301	5536	5541	5508	5384	5326	5265	5320	5393	5330	5226	4917	4784	4860	4676	4833	4967	4951	5036	4826	4948	5036	5091	4780	5075	4894	5029	4962	5048	4970	5028	4956	4899	4949	4802	4774	5011	5059	5331	5270
5365	5282	5057	5237	4889	4893	5078	5048	5071	5144	5118	5211	5204	5342	5357	5344	5207	5418	5127	5171	5068	4873	4808	4706	4920	4894	4924	4753	4886	4899	4970	4875	5110	4964	5048	5208	5101	5196	5028	5125	5021	5124	5246	5184	5013	5095	4978	5149	4993	5149
5277	5235	5241	5069	4982	4919	5018	4819	4865	4964	5120	4994	5282	5047	5098	5191	5298	5246	5211	5025	5070	4927	4957	4898	5064	4985	4795	4677	4711	4810	4938	4786	5195	5007	5269	5256	5243	5182	5233	5220	5200	5367	5194	5368	5249	5217	5330	5207	5045	5245
5387	5220	5233	4970	4824	4893	4915	4842	4885	4781	4951	4858	4888	5067	5073	5026	5204	5084	5034	5210	5085	4993	5136	5084	4951	4918	4643	4863	4847	4853	4971	4982	5065	4970	5185	5160	5230	5378	5191	5441	5193	5279	5425	5395	5622	5499	5152	5070	4945	5169
5264	5048	5005	5051	4936	4955	5047	4966	4872	4718	4802	4814	4727	4970	4964	5065	5221	5086	5085	5349	5167	5065	5256	5063	4977	4845	4697	4910	5128	4990	5050	4928	5119	5143	5156	5130	5094	5265	5376	5509	5194	5346	5247	5562	5448	5347	5410	5106	4964	5050
5091	5034	4960	5182	5158	5250	5172	5205	5114	4840	4855	4626	4817	4782	4878	5041	5063	5115	5071	5180	5275	5124	5378	5047	4779	4762	4853	4994	5115	5077	5137	5152	5314	5342	5203	5245	5268	5291	5308	5377	5364	5371	5395	5593	5446	5421	5140	5179	5037	5155
5110	4896	4843	5070	5400	5267	5335	5232	4958	4853	4810	4681	4871	4756	4918	4861	5006	5103	5099	4989	5348	5117	4953	5010	4854	5051	5035	5098	5132	5184	5022	5344	5467	5258	5327	5193	5292	5394	5563	5381	5321	5299	5505	5384	5440	5290	5223	5093	5162	5171
5121	4959	5034	5267	5411	5373	5324	5255	5031	4902	4970	4940	4793	4926	4796	4866	4865	4968	5235	5237	5165	5101	4945	5026	5141	4814	5149	5055	5166	5151	5218	5378	5401	5285	5127	5067	5296	5447	5542	5445	5339	5262	5204	5179	5291	5301	5350	5246	5323	4901
5283	5150	5246	5283	5352	5357	5367	5222	5219	5129	4984	5053	4928	4870	4854	4871	4844	5081	5107	5085	5165	5026	5073	5125	5190	5180	5214	5120	5088	5078	5258	5356	5209	5253	5093	5130	5335	5487	5365	5484	5341	5307	5200	5093	5177	5156	5226	5067	5077	4883
5261	5155	5217	5139	5155	5175	5255	5349	5356	5392	5137	5171	5005	5086	4911	4911	5077	4935	4981	5140	4984	5050	5171	5382	5135	5356	5078	5136	5066	5137	5195	5268	5176	5110	4968	5222	5256	5426	5345	5333	5333	5274	5046	5017	5087	5239	5064	5170	5037	5195
5323	4904	4871	4884	4874	5054	5053	5206	5334	5379	5338	5150	5147	5046	5086	4959	5027	4975	4848	4935	5063	5215	5108	5469	5336	5257	5144	5061	4866	5320	5211	5107	5147	5211	5087	5182	5213	5362	5441	5341	5253	5213	5339	5043	5235	5276	5236	5189	5133	5118
5198	4739	4595	4789	4675	5026	5115	5277	5366	5336	5281	5280	5228	5134	5105	5098	5228	4942	4976	5002	5039	5269	5305	5531	5346	5139	5075	5087	5161	5092	5131	5146	5236	5192	5238	5293	5244	5170	5408	5403	5305	5229	5114	5174	5275	5279	5181	5190	5317	5127
4918	4604	4646	4642	4840	4887	5052	5159	5215	5345	5286	5389	5159	5305	5264	5223	5194	5055	4998	5142	5154	5192	5304	5450	5334	5217	5014	4965	5065	5129	5148	4980	5123	5306	5121	5115	5035	5158	5234	5275	5297	5245	5186	5240	5353	5228	5254	5252	5292	5238
4897	4542	4631	4799	4857	5069	5038	5021	5087	5193	5144	5350	5369	5359	5186	5355	5156	5010	5103	5225	5203	5248	5187	5293	5091	5235	5213	5096	4893	4962	4986	5007	5251	5168	4999	5090	4996	5153	5311	5309	5455	5455	5374	5296	5252	5370	5239	5431	5395	5376
4907	4798	4708	4785	4905	4954	4912	5059	4970	5137	5071	5205	5356	5318	5197	5185	5241	5186	5333	5160	5192	5115	5125	5090	5123	5358	5116	5065	5058	4915	4983	5063	5134	5059	5034	4987	5128	5115	5185	5413	5550	5573	5577	5661	5349	5426	5369	5577	5324	5534
5040	4964	4812	4778	4907	4823	4787	4910	4855	4980	4930	5217	5169	5274	5235	5181	5293	5180	5326	5173	5178	5114	5295	5083	5241	5130	5030	5025	4957	4841	4895	4969	4860	5001	4936	4995	5138	5174	5417	5597	5647	5783	5806	5653	5495	5459	5499	5599	5446	5299
5258	4863	4891	4866	4772	4862	4827	4950	5054	5000	5104	5085	5116	5069	5272	5250	5273	5315	5230	5337	5071	5109	5061	5151	5221	5186	5162	5166	5071	5043	4963	4724	4815	4958	5061	5149	4966	5373	5227	5331	5758	5870	5877	5701	5739	5682	5631	5529	5448	5274
5188	4963	4822	4741	4925	4852	4880	5019	4968	4874	4841	4862	4932	5023	5160	5068	5295	5220	5132	5096	5134	5069	5110	5292	5327	5186	5213	5052	5242	5118	4784	4693	4753	4973	5156	5112	5150	5104	5280	5396	5783	5614	5818	5725	5772	5613	5644	5312	5456	5204
5311	4923	4766	4872	4968	4793	4954	4860	4883	5125	4957	4888	4911	4989	5229	5217	5273	5257	5122	5115	5261	5309	5371	5169	5265	5285	5352	5318	5325	5040	4939	4900	4989	5212	5210	5222	5060	5196	5332	5499	5673	5608	5685	5752	5698	5588	5595	5508	5319	5096
4931	4858	4710	4874	5092	4989	5020	5078	4898	4979	4828	4857	5045	4882	5024	5007	5108	5038	5039	5268	5226	5380	5377	5333	5372	5503	5318	5358	5403	5062	4992	5088	5141	5319	5148	5189	5051	5292	5088	5303	5473	5670	5692	5820	5745	5594	5501	5320	5259	5062
4886	4762	4939	5007	5020	5073	5058	4906	4989	5064	4795	4803	4915	4827	4884	4937	4822	4840	5110	5220	5390	5278	5312	5340	5228	5386	5574	5488	5388	5243	5325	5059	5233	5190	5079	5151	5240	5198	5155	5210	5369	5382	5468	5492	5330	5373	5537	5505	5389	5297
5041	4815	4962	4955	5163	4953	5105	5046	5009	5121	5066	5010	5081	5028	4812	4963	4965	5034	5044	5306	5369	5163	5188	5171	5353	5285	5519	5496	5424	5531	5404	5415	5259	5134	5121	5125	5085	5207	5234	5304	5390	5392	5399	5381	5349	5635	5564	5548	5421	5368
5035	5003	4929	5089	5051	5119	5145	5161	5102	5210	5206	4969	4836	4992	4962	5007	5151	5134	5305	4980	5208	5119	5110	5182	5270	5260	5377	5507	5550	5644	5436	5273	5096	5039	5035	5285	5196	5256	5250	5200	5387	5154	5306	5311	5368	5477	5384	5532	5321	5382
5162	4848	5004	4973	4907	4947	5179	5250	5203	5206	5108	5053	5045	5180	5183	5155	5163	5182	5222	5095	5052	5065	4994	5111	5215	5363	5486	5571	5481	5501	5394	5265	5179	5177	5046	5341	5411	5257	5220	5346	5366	5316	5354	5386	5318	5602	5221	5437	5377	5376
5060	4847	5012	4921	5077	5134	5138	5337	5027	5041	5069	5186	5232	5324	5317	5126	5171	5203	5259	5142	5162	5103	5063	5044	4985	5200	5215	5476	5551	5335	5434	5263	5221	5261	5237	5253	5543	5317	5412	5306	5335	5304	5305	5515	5457	5574	5287	5597	5492	5410
5148	4869	4949	5110	5140	5088	5051	5184	4887	5053	5130	5060	5244	5267	5102	5123	5105	5222	5261	5262	5212	5135	5121	5050	5186	5137	5439	5262	5347	5412	5256	5191	5335	5420	5307	5319	5571	5571	5511	5496	5441	5506	5513	5587	5529	5483	5499	5411	5503	5179
5129	5057	4995	5041	5198	4950	5035	5112	5008	4989	5029	5235	5079	5211	5142	4984	5174	5162	5223	5380	5279	5208	5190	5135	5261	5096	5263	5213	5162	5264	5238	5146	5286	5424	5292	5525	5627	5602	5534	5483	5415	5467	5531	5478	5593	5424	5470	5398	5264	5189
5261	5047	5042	5044	5015	5081	4886	5145	5074	4951	4997	5069	5039	4964	4928	5053	5216	5149	5303	5350	5609	5380	5244	5267	5236	5152	5332	5217	5287	5334	5276	5212	5222	5339	5450	5535	5551	5517	5390	5363	5671	5446	5588	5632	5354	5307	5101	5375	5291	5149
5323	5192	5043	5092	4955	5073	5073	4924	4951	4979	4917	4803	4699	4848	4887	4936	5136	5229	5358	5648	5481	5566	5429	5428	5272	5204	5234	5199	5314	5384	5245	5314	5291	5316	5264	5426	5523	5347	5471	5456	5630	5652	5534	5487	5459	5438	5316	5186	5130	5084
5297	5169	5127	5067	5078	5127	5098	5082	4899	4764	4737	4652	4628	4728	4712	4867	5047	4953	5244	5299	5582	5607	5429	5485	5384	5449	5456	5353	5517	5524	5214	5244	5190	5226	5287	5365	5492	5390	5340	5480	5569	5393	5480	5431	5484	5197	5314	5112	5218	5119
5310	5012	5231	5172	5236	5120	5210	4972	4882	4720	4683	4777	4855	4777	4815	4920	4906	4979	5077	5541	5542	5822	5579	5490	5458	5450	5369	5460	5499	5283	5117	5134	5182	5108	5168	5157	5385	5493	5515	5431	5279	5217	5428	5454	5280	5189	5196	5230	5166	5196
5272	5304	5220	5057	5113	5190	5105	5325	5016	4934	4908	4844	4979	4945	4589	4723	4714	4948	5114	5378	5588	5670	5657	5675	5676	5784	5793	5565	5609	5248	5347	5291	5153	5109	5106	5214	5188	5348	5363	5128	5147	5163	5102	5190	5416	5223	5224	5132	5242	5078
5472	5240	5138	4947	5080	5096	5140	5506	5369	5349	5247	5078	5092	4969	4910	4812	4880	4859	5118	5193	5389	5512	5688	5682	5703	5646	5720	5540	5536	5165	5210	5096	5062	5008	5109	5244	5261	5313	5065	5160	5045	5142	5196	5215	5251	5211	5157	5107	5164	5165
5592	5269	5100	5024	4990	5119	5225	5532	5798	5538	5519	5300	5243	5033	5024	5017	4824	4994	4912	5326	5178	5522	5598	5663	5741	5741	5738	5457	5379	5332	5300	4962	5048	5037	5077	5261	5154	5054	5001	5183	5283	5275	5430	5167	5439	5243	5293	5098	5254	5355
5332	4965	5106	5048	5092	5180	5212	5496	5596	5758	5642	5532	5424	5226	5174	5045	4974	5033	4966	5017	5024	5441	5619	5696	5577	5417	5607	5465	5464	5341	5391	5185	5146	5000	5222	5092	5283	5113	5201	5305	5109	5288	5345	5279	5285	5356	5092	5290	5177	5313
5384	5209	5184	5224	5199	5095	5333	5444	5463	5651	5671	5615	5418	5492	5273	5286	4864	5028	5062	5120	5167	5158	5322	5332	5490	5437	5413	5513	5512	5550	5510	5220	5210	5363	5363	5034	5165	5277	5211	5216	5432	5495	5521	5397	5319	5318	5136	5168	5201	5234
5367	5422	5320	5302	5291	5158	5363	5249	5133	5507	5660	5591	5521	5395	5176	5055	5011	5080	5179	5071	5067	5175	5191	5173	5449	5437	5444	5388	5540	5378	5513	5482	5454	5502	5270	5172	5226	5485	5327	5373	5432	5343	5517	5502	5404	5302	5084	5038	5156	5239
5629	5328	5477	5404	5089	5134	5280	5236	5143	5474	5375	5454	5391	5458	5437	5304	5145	5308	5207	5167	4887	5101	5164	5081	5320	5308	5251	5470	5510	5428	5451	5447	5320	5261	5277	5328	5353	5333	5325	5329	5457	5291	5442	5294	5309	5248	5159	5055	5181	5075
5394	5353	5368	5380	5197	5147	5191	5101	5262	5317	5380	5331	5356	5271	5334	5404	5516	5343	5393	5331	5136	5188	5261	5244	5219	5362	5343	5455	5392	5557	5339	5404	5182	5313	5282	5389	5287	5312	5284	5289	5449	5299	5291	5421	5266	5068	5268	4938	5319	5340
5291	5220	5327	5335	5263	5481	5254	5298	5248	5256	5308	5165	5453	5346	5546	5428	5514	5517	5322	5375	5436	5274	5356	5345	5325	5301	5392	5394	5412	5528	5198	5175	5304	5341	5321	5426	5295	5169	5116	5206	5304	5354	5223	5314	5210	5217	5198	5123	5272	5271
5200	5147	5355	5413	5528	5364	5454	5305	5363	5200	5390	5260	5455	5303	5315	5379	5382	5412	5333	5580	5542	5406	5407	5454	5374	5266	5423	5407	5417	5375	5255	5260	5075	5222	5133	5169	5087	5104	5264	5342	5120	5219	5144	5175	5182	5145	5174	5301	5357	5521
5312	5154	5264	5449	5516	5342	5444	5437	5332	5300	5350	5373	5361	5328	5243	5399	5390	5288	5434	5600	5384	5237	5516	5524	5392	5388	5568	5382	5493	5367	5284	5302	5143	5321	5095	5234	5182	5067	5026	5175	5065	5115	4971	5221	5277	5318	5389	5394	5366	5600
5149	5195	5197	5461	5352	5346	5557	5347	5449	5331	5449	5333	5448	5429	5304	5296	5350	5260	5380	5436	5336	5514	5416	5437	5288	5375	5492	5447	5348	5410	5243	5296	5250	5189	5155	5195	5041	5145	5030	5014	5096	5082	5195	5305	5430	5331	5394	5434	5438	5528
5007	5069	5157	5321	5312	5399	5498	5447	5278	5490	5422	5363	5434	5382	5318	5250	5222	5199	5225	5265	5240	5271	5214	5428	5318	5462	5293	5474	5355	5397	5340	5237	5355	5268	5199	5225	5137	5316	5087	5179	5214	5184	5320	5447	5279	5377	5469	5630	5502	5716
5239	5005	5035	5134	5233	5367	5338	5331	5253	5420	5492	5313	5564	5329	5395	5528	5364	5193	5122	5194	5280	5123	5155	5153	5229	5278	5382	5215	5251	5335	5387	5299	5292	5242	5361	5333	5339	5340	5278	5245	5226	5495	5367	5414	5586	5563	5631	5521	5306	5645
5132	4791	5027	5108	5008	5031	5108	5241	5081	5292	5418	5383	5364	5561	5306	5277	5356	5171	5202	5037	5210	5224	5208	5209	5366	5417	5273	5293	5297	5369	5337	5407	5477	5391	5357	5624	5573	5456	5620	5327	5571	5438	5498	5572	5595	5513	5592	5372	5613	5271
5266	5142	5171	5044	4999	5013	5002	5166	5200	5337	5394	5493	5441	5401	5341	5306	5341	5402	5220	5179	5213	5200	5235	5275	5311	5295	5371	5352	5329	5623	5418	5432	5514	5420	5637	5587	5562	5624	5748	5691	5461	5561	5510	5627	5568	5495	5587	5569	5569	5374
5132	5222	5069	5154	5076	4917	5094	5091	5240	5197	5411	5462	5395	5391	5498	5431	5538	5483	5428	5321	5604	5412	5311	5333	5319	5355	5245	5353	5365	5458	5470	5362	5392	5323	5434	5629	5501	5783	5677	5743	5614	5719	5586	5581	5657	5609	5556	5577	5510	5394
5125	5153	5330	5240	5105	5213	5270	5233	5155	5210	5242	5235	5239	5398	5490	5346	5514	5324	5585	5694	5637	5643	5451	5375	5329	5363	5454	5610	5465	5471	5343	5524	5367	5358	5215	5362	5403	5491	5770	5768	5799	5702	5571	5706	5676	5606	5675	5557	5738	5444
5520	5390	5323	5361	5348	5245	5038	5089	5144	5141	5164	5309	5288	5504	5315	5492	5521	5751	5782	5916	5846	5794	5641	5453	5565	5571	5599	5601	5547	5488	5486	5323	5246	5383	5338	5471	5460	5508	5583	5582	5559	5659	5771	5872	5679	5717	5860	5719	5673	5488
5522	5450	5630	5351	5319	5291	5194	5199	5164	5344	5342	5421	5334	5446	5467	5490	5601	5752	5857	5852	5838	5815	5748	5585	5680	5371	5629	5675	5847	5667	5557	5566	5366	5352	5276	5368	5429	5433	5606	5458	5572	5706	5682	5649	5849	5762	5855	5858	5601	5603
5508	5406	5456	5423	5353	5507	5433	5299	5250	5328	5343	5487	5629	5496	5630	5541	5581	5799	5760	5753	5921	5766	5866	5613	5797	5681	5656	5630	5686	5753	5775	5716	5569	5416	5507	5600	5470	5434	5570	5520	5425	5714	5893	5533	5794	5653	5740	5625	5640	5590
5444	5328	5374	5381	5413	5315	5232	5245	5288	5462	5465	5554	5767	5614	5609	5570	5733	5915	5687	5749	5962	5833	5942	5655	5641	5521	5758	5772	5795	5887	5867	5698	5601	5591	5462	5464	5562	5348	5538	5557	5534	5767	5839	5739	5857	5718	5637	5634	5650	5615
5297	5269	5370	5444	5515	5538	5490	5258	5297	5384	5424	5591	5615	5628	5484	5746	5731	5860	5820	5695	5840	5632	5720	5734	5656	5627	5895	5865	5782	5923	5832	5812	5799	5782	5651	5681	5611	5542	5446	5554	5603	5638	5678	5732	5638	5534	5677	5434	5719	5630
5587	5407	5456	5469	5412	5386	5250	5486	5343	5416	5409	5510	5668	5662	5790	5752	5896	5862	5905	5938	5821	5657	5582	5608	5624	5497	5608	5832	5760	5864	5888	5852	5840	5654	5695	5524	5673	5523	5561	5634	5540	5648	5730	5587	5396	5547	5479	5561	5571	5436
5467	5404	5404	5551	5422	5432	5532	5481	5352	5475	5411	5501	5624	5718	5634	5847	5893	5988	5910	5861	5663	5611	5614	5585	5530	5522	5527	5661	5739	5788	5864	5748	5860	5730	5501	5610	5728	5617	5558	5733	5798	5711	5715	5715	5577	5383	5569	5487	5742	5473
5605	5333	5484	5451	5539	5284	5550	5617	5509	5488	5358	5625	5508	5438	5602	5630	5829	5868	5959	6022	5808	5739	5756	5562	5504	5465	5539	5601	5648	5761	5904	5809	5765	5579	5718	5521	5487	5634	5618	5574	5658	5591	5593	5574	5536	5669	5470	5544	5547	5624
5527	5389	5317	5384	5349	5429	5449	5566	5392	5389	5406	5517	5390	5356	5467	5579	5757	5784	5790	5970	5795	5743	5582	5699	5616	5623	5495	5370	5487	5526	5481	5702	5521	5546	5616	5639	5559	5595	5626	5563	5632	5609	5712	5940	5605	5568	5671	5515	5644	5635
5509	5409	5451	5364	5424	5433	5619	5497	5583	5528	5509	5479	5354	5363	5231	5506	5579	5611	5967	5925	5756	5686	5600	5773	5719	5511	5556	5379	5439	5511	5688	5317	5576	5504	5395	5525	5462	5574	5520	5422	5585	5600	5712	5695	5684	5720	5519	5510	5622	5533
5423	5426	5424	5368	5412	5335	5433	5647	5662	5516	5369	5243	5294	5215	5350	5298	5383	5573	5734	5571	5837	5645	5567	5717	5544	5561	5568	5430	5470	5376	5451	5294	5344	5483	5380	5349	5408	5411	5503	5469	5731	5591	5656	5756	5668	5673	5865	5604	5507	5400
5387	5304	5442	5133	5297	5220	5444	5615	5665	5598	5542	5436	5415	5319	5272	5337	5375	5406	5608	5564	5617	5656	5667	5487	5559	5572	5341	5479	5474	5507	5434	5190	5277	5205	5263	5426	5510	5378	5493	5525	5564	5595	5528	5806	5630	5604	5521	5644	5482	5366
5379	5243	5265	5247	5285	5273	5442	5520	5671	5755	5616	5596	5334	5289	5235	5248	5368	5568	5349	5506	5512	5436	5484	5522	5626	5421	5535	5491	5405	5328	5506	5287	5385	5415	5295	5253	5666	5430	5389	5527	5633	5667	5527	5609	5514	5402	5489	5506	5348	5426
5453	5097	5219	5334	5220	5223	5384	5462	5513	5700	5550	5605	5474	5334	5283	5271	5413	5585	5499	5285	5594	5451	5402	5365	5488	5434	5364	5415	5298	5490	5431	5439	5404	5342	5194	5479	5540	5551	5463	5556	5508	5468	5569	5490	5359	5428	5464	5535	5454	5315
5499	5264	5319	5302	5278	5412	5392	5572	5503	5719	5409	5463	5532	5293	5414	5416	5556	5417	5643	5457	5410	5345	5327	5413	5314	5377	5201	5207	5473	5459	5408	5306	5498	5288	5499	5411	5606	5560	5505	5322	5518	5443	5421	5592	5425	5552	5520	5421	5596	5451
5398	5386	5353	5388	5382	5359	5281	5355	5575	5562	5539	5402	5326	5386	5364	5505	5612	5533	5616	5553	5498	5510	5395	5284	5337	5314	5217	5317	5256	5345	5335	5353	5441	5498	5413	5403	5340	5515	5382	5552	5430	5505	5561	5527	5530	5468	5547	5594	5483	5450
5462	5483	5406	5385	5413	5326	5548	5346	5543	5632	5609	5516	5430	5260	5496	5576	5537	5579	5711	5622	5582	5532	5631	5420	5324	5148	5210	5106	5088	5381	5245	5300	5440	5373	5449	5420	5508	5483	5383	5488	5540	5404	5467	5594	5391	5431	5504	5476	5371	5559
5559	5550	5385	5355	5331	5400	5371	5577	5547	5727	5646	5458	5539	5308	5614	5550	5605	5701	5604	5561	5541	5616	5552	5435	5390	5416	5258	5147	5204	5227	5231	5389	5461	5437	5340	5484	5396	5443	5401	5545	5452	5383	5317	5384	5460	5370	5327	5485	5402	5521
5459	5711	5458	5487	5297	5496	5450	5619	5611	5800	5628	5570	5519	5374	5610	5764	5679	5764	5758	5614	5604	5443	5638	5479	5385	5438	5230	5215	5339	5293	5214	5401	5419	5512	5483	5443	5595	5329	5350	5392	5513	5281	5456	5323	5348	5304	5296	5313	5296	5401
5703	5523	5416	5413	5415	5485	5470	5649	5776	5801	5554	5699	5469	5559	5645	5703	5695	5719	5552	5732	5655	5548	5527	5480	5503	5246	5211	5138	5334	5299	5220	5241	5400	5547	5478	5472	5385	5359	5451	5367	5374	5456	5289	5490	5188	5255	5339	5393	5336	5379
5624	5498	5577	5540	5429	5540	5590	5799	5888	5838	5722	5665	5689	5850	5820	5740	5878	5714	5763	5739	5624	5618	5462	5512	5238	5207	5244	5322	5216	5349	5427	5497	5500	5548	5489	5487	5362	5432	5290	5489	5358	5437	5322	5404	5269	5248	5235	5301	5488	5341
5661	5512	5487	5424	5406	5610	5801	5906	5886	5817	5886	5763	5775	5837	5832	5817	5959	5882	6032	5862	5785	5586	5566	5524	5558	5284	5288	5210	5251	5258	5530	5639	5569	5621	5632	5405	5466	5370	5415	5329	5445	5458	5401	5410	5366	5307	5197	5381	5328	5359
5612	5443	5403	5329	5638	5609	5766	5723	5698	5696	5778	5922	5846	5978	5969	5950	5890	5865	5871	5824	5901	5749	5602	5561	5395	5365	5144	5344	5327	5392	5442	5614	5626	5604	5582	5653	5452	5413	5505	5485	5408	5460	5373	5315	5323	5576	5293	5355	5400	5600
5396	5334	5365	5456	5598	5748	5843	5889	5728	5563	5690	5701	5974	5825	6079	5939	5884	6058	5941	5762	5903	5864	5696	5484	5380	5192	5131	5170	5111	5303	5507	5801	5479	5514	5609	5660	5554	5511	5643	5401	5353	5488	5404	5473	5408	5641	5560	5702	5532	5676
5493	5508	5426	5423	5639	5640	5804	5895	5850	5670	5777	5682	5730	5907	5968	5863	5860	5955	5759	5629	5729	5860	5619	5643	5406	5476	5299	5170	5494	5610	5507	5854	5719	5717	5691	5548	5643	5462	5601	5605	5689	5458	5621	5505	5464	5553	5697	5715	5755	5814
5486	5245	5563	5787	5572	5784	5819	5873	5783	5785	5704	5658	5772	5661	5743	5722	5779	5625	5577	5643	5525	5660	5772	5685	5611	5299	5385	5474	5455	5674	5762	5706	5680	5823	5755	5698	5556	5642	5610	5558	5515	5456	5622	5559	5653	5784	5546	5787	5898	5606
5522	5270	5422	5693	5569	5716	5950	5799	5782	5656	5485	5445	5596	5624	5639	5397	5597	5379	5461	5512	5552	5756	5703	5826	5516	5331	5460	5400	5430	5687	5789	5665	5879	5951	5767	5935	5673	5527	5670	5422	5345	5544	5588	5684	5724	5788	5598	5822	5778	5881
5483	5454	5356	5640	5650	5815	5777	5755	5711	5668	5484	5478	5641	5647	5477	5507	5560	5352	5517	5517	5587	5636	5641	5697	5598	5557	5513	5500	5582	5781	5826	5999	6047	5887	5970	5727	5742	5590	5520	5621	5437	5615	5544	5518	5622	5726	5701	5711	5788	5836
5554	5530	5456	5555	5443	5657	5628	5673	5471	5423	5408	5513	5454	5656	5479	5447	5568	5427	5405	5618	5486	5636	5593	5522	5491	5384	5457	5615	5735	5788	5958	6011	6070	6001	5890	5848	5744	5712	5493	5534	5425	5477	5562	5526	5476	5633	5734	5739	5592	5734
5750	5576	5542	5495	5608	5541	5458	5492	5466	5478	5459	5333	5516	5369	5398	5346	5377	5473	5391	5501	5551	5618	5584	5588	5613	5437	5539	5627	5867	5784	5931	6078	5904	6001	5973	5660	5638	5758	5486	5385	5580	5465	5649	5650	5695	5509	5778	5702	5661	5614
5605	5497	5587	5479	5644	5579	5729	5544	5479	5220	5357	5529	5387	5471	5679	5417	5510	5420	5564	5688	5811	5777	5606	5652	5602	5616	5517	5633	5762	5834	5849	6015	5676	5856	5787	5754	5540	5447	5585	5501	5539	5621	5635	5753	5782	5828	5574	5543	5439	5498
5616	5479	5675	5740	5697	5615	5490	5381	5547	5539	5347	5338	5567	5568	5400	5526	5408	5475	5633	5580	5742	5938	5776	5755	5603	5541	5538	5676	5615	5801	5729	5613	5742	5837	5559	5610	5426	5432	5344	5353	5538	5638	5665	5818	5786	5716	5464	5461	5515	5359
5472	5483	5632	5755	5528	5638	5594	5600	5512	5455	5431	5443	5422	5644	5420	5576	5610	5632	5606	5755	5833	6049	5951	5844	5778	5716	5768	5650	5753	5778	5637	5653	5593	5534	5551	5511	5459	5366	5254	5344	5426	5547	5718	5612	5725	5680	5580	5425	5518	5417
5781	5552	5569	5701	5482	5705	5603	5713	5592	5570	5358	5704	5627	5692	5644	5810	5500	5608	5681	5788	5914	6087	5924	5961	5828	5819	5678	5747	5665	5644	5591	5659	5474	5565	5523	5407	5441	5265	5280	5313	5489	5541	5540	5632	5625	5733	5482	5465	5461	5457
5508	5501	5429	5635	5596	5576	5876	5627	5690	5652	5712	5693	5723	5770	5754	5747	5853	5628	5919	5958	6023	5899	6045	5966	6040	5815	5675	5867	5824	5775	5541	5478	5593	5479	5441	5267	5318	5344	5413	5410	5584	5504	5621	5666	5619	5584	5387	5546	5427	5406
5665	5466	5583	5510	5561	5498	5678	5893	5703	5848	5849	5849	5798	5721	5798	5814	5767	5833	5882	5906	5856	6082	6058	5913	5790	6026	5723	5692	5646	5612	5474	5543	5624	5632	5585	5383	5362	5495	5373	5564	5481	5596	5405	5526	5608	5515	5421	5486	5586	5517
5413	5299	5340	5538	5471	5410	5756	5466	5774	5812	5786	5939	5962	6167	5835	5865	5967	5875	5847	5915	5906	5796	5870	5865	5792	5724	5652	5722	5505	5397	5675	5328	5450	5491	5471	5417	5639	5454	5475	5643	5614	5641	5654	5633	5585	5465	5654	5505	5500	5470
5443	5557	5565	5478	5430	5499	5599	5664	5667	5790	5975	5992	6007	6139	5900	6032	5997	5834	6113	5933	5935	5921	5850	5624	5760	5565	5689	5648	5510	5430	5435	5301	5419	5477	5550	5537	5508	5500	5522	5687	5834	5826	5700	5536	5693	5589	5486	5575	5608	5712
5509	5629	5528	5547	5425	5592	5614	5701	5850	5930	5955	5980	6046	6004	5999	6033	6079	6171	6196	5956	6103	5906	5870	5685	5732	5585	5749	5474	5465	5412	5474	5402	5479	5400	5538	5658	5371	5484	5622	5666	5906	5953	5869	5716	5829	5737	5599	5680	5756	5544
5723	5430	5542	5592	5520	5556	5678	5725	5805	6016	6006	5967	5966	5926	5952	6045	6115	6019	6109	5923	5945	5931	5665	5833	5765	5616	5578	5715	5494	5555	5452	5406	5208	5536	5676	5542	5536	5436	5678	5803	5912	5925	5951	5777	5823	5722	5703	5538	5570	5508
5566	5469	5574	5521	5561	5595	5802	5987	5852	5961	5940	6068	5940	5907	5956	5893	6060	6288	5995	5961	5890	5888	5805	5573	5708	5662	5643	5655	5669	5658	5664	5841	5667	5695	5726	5561	5572	5600	5737	5953	5831	6181	6084	5911	5928	5744	5753	5554	5582	5517
5739	5655	5588	5751	5716	5739	5702	5683	5873	5981	6035	5952	5842	5721	5984	6057	6015	5906	5937	5856	5805	5759	5801	5526	5644	5542	5657	5863	5991	5721	5825	5750	5741	5969	5948	5719	5712	5618	5878	5715	5952	5806	5875	5967	5687	5821	5711	5695	5895	5805
5732	5666	5530	5638	5674	5625	5867	5894	5946	5993	5833	5777	5933	5816	6027	6103	6087	5970	6014	5918	5814	5708	5641	5657	5622	5678	5764	6017	5770	5813	5787	5892	6035	5968	6013	5824	5848	5886	5832	5883	5841	5740	5729	5622	5854	5643	5493	5702	5734	5779
5939	5684	5584	5682	5672	5890	5960	5891	5954	5858	5799	5956	5992	5983	5962	5993	5950	5895	5990	5910	5610	5539	5669	5562	5694	5718	5781	5678	5877	5856	5873	5780	5890	5853	5803	5702	5638	5693	5763	5703	5808	5761	5692	5608	5632	5619	5874	5651	5605	5765
5844	5553	5586	5533	5728	6046	5845	5901	5816	5847	5810	5895	5699	5785	5820	5958	5949	6017	5845	5806	5818	5420	5450	5687	5706	5789	5893	5683	5929	5931	5793	5991	5853	5989	5718	5642	5591	5711	5718	5614	5714	5666	5653	5450	5549	5498	5835	5717	5743	5883
5703	5470	5673	5671	5914	5854	5919	5905	5735	5873	5823	5814	5628	5699	5711	5963	5934	5771	5747	5722	5433	5566	5592	5634	5686	5574	5838	5733	5873	5891	5961	5872	5882	5826	5637	5537	5502	5518	5565	5533	5518	5593	5454	5483	5665	5563	5966	5774	5831	5701
5697	5441	5551	5797	5830	5812	5974	5784	5981	5841	5732	5738	5632	5543	5547	5670	5705	5766	5676	5460	5481	5494	5583	5698	5558	5804	5542	5826	5955	5889	5852	5764	5652	5674	5585	5411	5486	5564	5490	5546	5527	5485	5410	5521	5624	5473	5680	5748	5593	5748
5742	5433	5487	5612	5520	5740	5924	5691	5849	5683	5799	5639	5595	5645	5723	5664	5622	5689	5658	5383	5527	5518	5690	5624	5680	5641	5841	5731	5886	5740	5734	5619	5609	5653	5460	5508	5446	5508	5498	5595	5565	5596	5459	5605	5553	5700	5650	5790	5756	5634
5411	5474	5396	5478	5479	5700	5692	5693	5694	5686	5695	5804	5696	5653	5856	5704	5765	5550	5576	5503	5582	5475	5695	5627	5589	5586	5667	5818	5894	5834	5869	5664	5556	5404	5461	5441	5598	5643	5620	5565	5598	5729	5654	5542	5667	5705	5733	5835	5771	5630
5534	5360	5354	5530	5452	5443	5612	5522	5645	5639	5736	5896	5846	5894	5686	5725	5821	5764	5794	5588	5704	5792	5794	5648	5726	5788	5842	5817	5863	5928	5805	5695	5549	5448	5421	5533	5748	5723	5717	5731	5725	5665	5626	5609	5675	5614	5698	5602	5678	5625
5627	5448	5475	5454	5397	5671	5504	5770	5758	5695	5692	5787	5913	5856	5794	5992	5877	5843	5750	5789	5694	5885	5819	5805	5870	5812	5972	5700	5809	5837	5520	5707	5414	5498	5351	5641	5733	5786	5908	5803	5700	5663	5557	5665	5638	5637	5624	5487	5700	5596
5507	5315	5588	5536	5594	5616	5702	5703	5703	5705	5813	5804	5871	5963	6013	5855	5945	5992	5729	5828	5971	5821	6019	5725	5849	5824	5777	5847	5841	5621	5738	5578	5583	5614	5496	5774	5972	6025	5860	5813	5610	5681	5759	5687	5527	5479	5610	5770	5587	5581
5633	5531	5518	5674	5743	5684	5797	5777	5839	5980	5847	5875	6022	5976	5926	5918	5727	5938	5960	5790	5800	5832	5997	6024	5932	5971	5975	5871	5868	5938	5879	5743	5601	5579	5533	5782	5817	6039	5907	5793	5730	5597	5701	5657	5532	5590	5474	5623	5620	5566
5602	5585	5650	5673	5767	5706	5785	5890	5804	5885	5677	5865	5845	5957	5867	5814	5780	5987	5939	5927	5943	5884	5631	5636	5978	5886	5958	6001	5989	5956	5851	5682	5620	5557	5639	5876	6143	6028	5954	5895	5831	5591	5604	5768	5622	5544	5614	5573	5562	5485
5754	5523	5848	5661	5792	5898	5745	5698	5719	5735	5746	5803	5793	5902	5889	5794	5890	5840	5905	5898	5684	5740	5671	5610	5758	5946	5857	5929	5952	5875	5796	5710	5544	5780	5772	5964	6006	6047	6032	5921	5735	5527	5471	5635	5512	5542	5549	5483	5355	5598
5849	5524	5720	5639	5869	5896	5889	5881	5627	5762	5579	5614	5562	5865	5716	5693	5765	5684	5769	5805	5809	5727	5661	5613	5658	5858	5735	5830	5824	5760	5679	5715	5709	5778	5795	5852	5771	5994	5843	5891	5645	5556	5491	5412	5566	5600	5556	5588	5637	5583
5713	5723	5915	5778	5825	5792	5951	5823	5799	5616	5802	5741	5628	5661	5716	5729	5712	5738	5701	5679	5685	5490	5387	5602	5616	5628	5703	5690	5621	5845	5727	5633	5628	5680	5743	5798	5864	5866	5749	5661	5691	5532	5487	5365	5565	5647	5551	5593	5682	5481
5958	5871	5721	5758	5948	5868	5957	5856	5714	5698	5724	5688	5735	5859	5641	5545	5750	5744	5714	5610	5562	5501	5575	5625	5572	5734	5715	5793	5814	5780	5644	5853	5790	5697	5701	5749	5741	5783	5754	5731	5691	5646	5387	5628	5463	5534	5524	5536	5613	5627
6084	5865	5933	5931	5896	5897	5893	5952	5822	5580	5775	5721	5755	5777	5653	5842	5735	5651	5904	5756	5574	5727	5623	5754	5705	5879	5754	5902	5809	5868	5671	5636	5644	5755	5829	5847	5760	5790	5681	5692	5546	5516	5480	5449	5521	5506	5513	5631	5520	5466
6131	5898	5981	5799	5983	5954	5903	5638	5817	5799	5820	5723	5880	5734	5666	5734	6046	5754	5745	5749	5757	5539	5670	5688	5691	5879	5885	5849	5809	5729	5597	5718	5680	5815	5720	5683	5798	5797	5595	5488	5719	5594	5512	5454	5489	5288	5440	5397	5543	5512
5884	5851	5954	6014	6095	5990	5919	5778	5843	5756	5732	5818	5814	5795	5870	5821	5827	5725	5921	5680	5682	5536	5726	5792	5839	5718	5850	5841	5838	5743	5825	5782	5810	5674	5740	5808	5451	5501	5632	5570	5555	5542	5611	5431	5254	5401	5370	5390	5483	5557
5890	5823	5856	5965	5911	5849	6050	5905	5895	5774	5773	5725	5808	5868	5970	5895	5751	5750	5719	5761	5640	5669	5662	5825	5958	5801	5758	5801	5706	5821	5667	5752	5658	5613	5678	5661	5570	5539	5595	5736	5728	5575	5725	5465	5411	5555	5462	5523	5715	5526
6025	5760	6037	5928	6047	6029	5891	5679	5851	5621	5754	5634	5961	5860	5802	5839	5802	5781	5638	5713	5689	5743	5922	5780	5864	5815	5729	5737	5862	5624	5776	5672	5729	5724	5611	5736	5648	5663	5706	5716	5632	5660	5669	5507	5450	5543	5501	5736	5556	5585
6005	5713	5910	5864	5830	5716	5900	5646	5633	5675	5621	5717	5802	6090	5756	5815	5663	5696	5869	5641	5704	5774	5896	5904	5885	5890	5807	5838	6009	5772	5794	5912	5748	5707	5913	5593	5781	5811	5643	5905	5833	5797	5687	5738	5579	5664	5681	5634	5598	5755
5870	5882	5766	5762	5754	5777	5854	5608	5620	5499	5614	5606	5602	5779	5828	5801	5847	5614	5727	5670	5862	5919	5840	5928	5822	5837	5697	5668	5666	5803	5738	5877	5799	5728	5866	5833	5729	5706	5883	5928	5801	5778	5727	5811	5716	5736	5770	5717	5917	5841
5975	5776	5748	5834	5740	5834	5765	5621	5486	5461	5593	5537	5620	5692	5657	5721	5678	5747	5627	5590	5709	5741	5892	5831	5887	5761	5597	5771	5897	5945	5807	5844	5774	5690	5757	5797	5682	5734	5656	5748	5850	5771	5841	5709	5774	5541	5588	5749	5743	5533
5946	5799	5878	5894	5674	5837	5738	5581	5609	5516	5628	5688	5571	5727	5684	5788	5805	5784	5693	5698	5831	5806	5795	5902	5924	5659	5799	5784	5910	5771	6044	5974	5826	5846	5901	5782	5755	5746	5661	5693	5640	5777	5753	5809	5648	5529	5457	5751	5575	5661
5906	5852	5831	5949	5923	5746	5797	5778	5730	5726	5799	5670	5716	5773	5768	5790	5712	5863	5708	5824	5745	5728	5733	5711	5777	5681	5724	5855	5894	5909	5640	5843	5838	5770	5780	5767	5756	5545	5514	5725	5543	5741	5955	5753	5632	5513	5505	5481	5492	5454
6032	5752	5887	5869	5882	5825	5902	5949	5917	5992	6114	5756	5957	5850	5798	5786	5941	5863	5971	5808	5859	5698	5726	5695	5568	5646	5761	5851	5917	5850	5883	5901	5804	5939	5577	5693	5579	5563	5568	5589	5573	5557	5687	5746	5766	5637	5652	5336	5439	5408
5831	5823	5820	5803	5888	5875	5826	6102	5934	6036	6118	5896	5833	5855	5897	5998	6045	6061	6068	6123	5886	5749	5836	5531	5676	5550	5698	5745	5846	5887	5804	5724	5836	5772	5446	5682	5646	5497	5687	5484	5490	5606	5618	5651	5493	5471	5567	5421	5489	5419
5929	5582	5753	5814	5737	5845	5840	6118	6237	6060	5981	5886	6025	5839	6021	6150	6207	6114	6060	5951	5891	5869	5760	5734	5633	5608	5704	5639	5751	5909	5744	5805	5665	5623	5537	5475	5564	5456	5454	5632	5617	5653	5583	5567	5434	5418	5421	5516	5412	5558
5713	5588	5749	5717	5883	6010	5872	6026	6217	5970	6116	5927	6127	5912	6002	5931	6053	6151	6058	5921	5920	5757	5743	5653	5587	5574	5816	5762	5762	5888	5681	5688	5542	5566	5575	5580	5616	5552	5626	5673	5623	5602	5557	5504	5460	5511	5504	5565	5571	5603
5769	5686	5657	5609	5639	5899	6026	5895	6067	5940	6067	5944	5786	5813	5863	5752	5862	6145	6045	5907	5796	5773	5669	5734	5764	5527	5571	5777	5793	5753	5819	5648	5750	5611	5559	5428	5496	5574	5730	5844	5727	5502	5562	5464	5497	5520	5517	5605	5959	5988
5819	5519	5641	5713	5810	5782	5963	5860	5869	6035	5769	5698	5554	5790	5835	5778	5724	5920	6000	5877	5896	5917	5727	5661	5635	5805	5731	5962	5917	6007	5776	5820	5614	5656	5573	5544	5714	5693	5775	5782	5750	5458	5599	5570	5584	5606	5723	5796	6019	5892
5953	5788	5951	5889	5916	5868	5876	5807	5917	5732	5663	5678	5651	5680	5834	5755	6004	5943	5917	5798	5830	5785	5764	5946	5736	5906	5922	5994	5982	5875	5868	5841	5706	5582	5597	5750	5874	5814	5835	5843	5536	5502	5575	5744	5590	5654	5643	5783	6129	6100
6018	6018	5984	6172	6061	5999	5903	6019	5604	5519	5594	5576	5727	5841	5758	5908	6003	5948	5828	5858	5999	5989	5958	5890	6119	5935	5933	5999	6056	6041	5732	5741	5654	5691	5734	5854	5732	5808	5766	5772	5783	5594	5751	5541	5566	5478	5860	5766	5924	5945
5966	5937	6112	6116	6121	5935	5779	5836	5826	5673	5688	5707	5695	5805	5932	5791	6002	6018	6129	6001	6033	5960	5927	5965	5957	6071	5895	5786	5999	5865	5781	5832	5648	5589	5725	5763	5795	5718	5651	5675	5686	5636	5558	5537	5568	5855	5668	5631	5925	5883
5970	5901	5990	5882	6022	6124	5841	5742	5692	5676	5879	5688	5703	5732	5746	5934	6121	6086	6002	6130	6115	6074	6057	5874	5920	6140	5967	5938	5824	5900	5843	5616	5650	5772	5694	5745	5679	5743	5792	5694	5689	5695	5497	5637	5628	5616	5568	5514	5617	5618
5934	5891	5844	6021	5816	5678	5765	5748	5594	5681	5716	5758	5828	5894	5944	5956	6162	6192	6154	5954	6063	6044	6045	6097	6049	6251	6019	5872	5811	5726	5808	5738	5699	5865	5736	5793	5849	5668	5790	5463	5493	5567	5638	5635	5580	5497	5755	5585	5588	5559
5937	5738	5927	5945	5780	5835	5788	5580	5656	5586	5835	5888	5901	6016	5944	6213	6196	6095	5959	6049	5975	5979	6051	6062	5988	5983	6012	5786	5853	5705	5617	5713	5588	5665	5709	5721	5661	5750	5636	5564	5557	5699	5656	5682	5765	5784	5582	5563	5674	5492
6062	5894	5985	5917	5843	5855	5913	5676	5772	5930	5819	5717	6054	6085	6105	6126	6059	6055	5922	5944	6004	5937	6033	6189	5962	5933	5815	5690	5526	5765	5669	5666	5819	5762	5773	5661	5670	5644	5642	5706	5590	5708	5689	5863	5772	5551	5667	5782	5608	5516
6166	5916	6103	6019	5802	5852	5952	5843	5691	5735	5840	5809	6006	5840	6024	5918	6120	6119	5852	5901	5730	5769	5910	5933	5945	5978	5952	5749	5844	5623	5497	5797	5846	6002	5863	5687	5697	5870	5841	5755	5715	5613	5757	5890	5690	5728	5625	5524	5865	5501
6066	5977	6036	5838	5680	5867	5650	5648	5581	5645	5842	5883	5970	5975	5976	6052	6072	5856	5883	5888	5930	5806	5907	5867	5953	5925	5993	5795	5745	5650	5770	5746	5772	5869	5848	5944	5922	5821	6091	5734	5899	5705	5771	5795	5697	5825	5649	5611	5644	5531
6013	5829	5947	5890	5970	5679	5798	5774	5756	5782	5808	5765	5927	5968	6041	6105	5794	6092	5997	5738	5703	5760	5802	6002	5837	5977	6070	6001	5811	5894	5856	5924	5762	5978	5978	6114	5932	5864	5850	5788	5917	5873	5899	5849	5716	5766	5808	5545	5611	5608
5979	5950	5883	6014	5961	5925	5799	5852	5890	5895	6004	5910	5912	6105	6087	5946	5816	5820	5875	5823	5854	5815	5913	5744	5814	5806	5989	5875	5947	6023	5954	5865	5765	5969	5821	5958	5873	5901	5752	5770	5654	5757	5800	5802	6022	5647	5755	5682	5786	5609
5978	6103	5867	6123	5966	5956	5790	5900	5860	5949	5834	5701	6022	5996	5833	5853	5991	5862	5875	5821	5679	5697	5758	5932	5932	5945	6054	5969	5817	5811	5927	5895	5890	5927	5740	6057	5865	5820	5656	5765	5760	5787	5891	5800	5783	5840	5845	5832	5650	5631
5973	5832	6110	6090	6003	6008	5751	5890	5886	5660	5808	5740	5764	5785	5845	5882	5797	5885	5852	5837	5878	5903	5799	6118	5884	6089	5996	5852	5856	5648	5904	5904	5792	5847	5709	5781	5697	5903	5754	5810	5927	5910	5921	5930	5721	5729	5806	5812	5887	5615
5667	5866	5878	5888	5986	5866	5889	5711	5779	6004	5917	5785	5842	5839	5737	5854	5833	5997	5954	5992	5815	5888	5950	5915	6145	6102	5971	5820	5669	5879	5796	5762	5896	5776	5891	5786	5655	5835	5837	5972	5860	5842	5917	5824	5655	5793	5920	5776	5776	5639
5744	5637	5842	5943	5836	6020	5786	5744	5748	5792	5936	5850	5854	5940	5958	5935	5940	5889	6098	6001	5987	5901	5970	6005	6102	6091	5750	5744	5771	5701	5880	5783	5676	5830	5735	5682	5661	5958	5926	5888	5674	5723	5624	5843	5798	5642	5655	5857	5968	5770
5667	5701	5773	5848	6140	5873	5741	5845	5938	5838	5825	5866	5869	5978	6027	5923	6082	6075	6059	5976	5994	5837	5994	6025	6062	6084	6106	5926	5832	5639	5770	5696	5617	5787	5849	5893	5952	5960	5860	5833	5855	5743	5654	5698	5617	5543	5777	5759	5752	5818
6146	5906	5719	6084	6052	6097	6007	5984	6036	5924	5940	5910	5942	6055	6155	6241	6058	6185	5956	5909	6018	6051	5914	6112	5909	5913	5962	5859	5627	5525	5566	5602	5535	5691	5818	5819	5798	5818	5866	5989	5673	5555	5495	5592	5631	5549	5671	5937	5783	5700
5870	5798	5780	5919	6263	6185	6150	6025	5886	5929	5862	5655	5925	5946	6046	6097	6088	6129	5962	5927	5984	5827	5859	5957	5927	5980	5967	5891	5823	5939	5777	5726	5850	5811	5756	5781	5748	5605	5867	5886	5678	5669	5407	5610	5548	5609	5640	5700	5722	5611
5850	5762	5856	5956	6029	6157	6029	5958	5889	5883	5823	5943	5899	5919	5924	6136	6202	5883	5855	5892	5746	5788	5952	5952	5966	5779	5775	5692	5656	5713	5658	5744	5588	5864	5785	5654	5816	5593	5738	5592	5541	5300	5494	5664	5436	5555	5783	5805	5595	5839
5741	5701	5924	5928	5836	6104	6042	5989	5856	5808	5981	5756	5878	5940	5891	5882	5748	5722	5731	6032	5955	5808	5803	5864	5872	5741	5810	5739	5842	6122	5889	5689	5754	5817	5712	5577	5640	5534	5624	5633	5410	5356	5469	5635	5577	5648	5679	5735	5586	5547
5976	5711	5840	5860	5923	5948	6023	5905	5920	5962	5685	5768	6005	6128	5876	5738	5900	5887	5740	5744	5789	5910	5906	5915	5795	6046	5783	5940	5933	5792	5973	5997	5894	5957	5716	5842	5756	5463	5518	5486	5431	5523	5636	5679	5672	5713	5727	5711	5681	5543
5919	5746	5941	5896	5848	5792	6027	6124	6072	5897	5890	5837	5735	5921	5882	5952	5977	5830	5881	6010	5943	5997	5978	5801	5875	5822	5722	5878	5915	5970	5872	5814	5832	5921	5784	5644	5565	5497	5626	5490	5454	5441	5730	5817	5900	5894	5796	5828	5734	5561
5672	5670	5925	5900	5755	5847	5903	5985	6005	5891	6077	5799	5718	5891	5897	5753	5713	5807	6060	6012	5959	5867	5790	5722	6131	5888	5952	5957	5948	6083	6016	5862	5981	5913	5819	5412	5645	5573	5558	5788	5672	5715	5775	5677	5926	5802	5732	5708	5737	5657
5753	5638	5840	5826	5644	5821	5841	5725	6045	6274	5924	5955	5818	5831	5827	5754	5992	6002	5928	5897	5998	5809	5875	5814	5825	6067	6094	5981	5732	5941	6015	5763	5832	5904	5923	5744	5772	5774	5757	5546	5770	5808	5908	5963	5754	5759	5630	5866	5610	5755
5895	5547	5650	5686	5659	5873	5741	5827	6189	6081	5953	6089	6190	6072	5892	5848	5774	5941	5835	6075	6113	5971	5870	5898	5825	5758	5700	5773	5827	5786	5966	5946	5928	5786	5805	5692	5699	5847	5965	6108	5872	5676	5890	6079	5837	5699	5594	5813	5801	5501
5907	5661	5842	5788	5761	5752	5967	6102	6046	6142	6231	6169	6057	5886	6027	5823	5829	5874	6016	6124	5960	5729	5706	5805	5626	5824	5563	5689	5963	6016	6037	6014	5860	5877	5732	5691	5759	5751	5923	6121	5892	5917	5865	5783	5933	5644	5687	5806	5968	5704
5809	5832	5722	5704	5898	5771	6022	6052	6195	6352	6117	5951	5908	5776	5903	5667	5830	5805	5977	6068	5910	5898	5867	5936	5956	5730	5914	5938	5778	5881	5966	5914	5890	5948	5903	5698	5765	5863	5952	6053	5972	6037	5932	5810	5686	5723	5789	5789	5950	5975
5734	5595	5522	5746	5702	5885	5990	5897	6297	6166	6002	5989	5894	5929	5618	5796	5819	5682	5807	5915	5890	5960	6022	5870	6073	6210	6072	5790	5981	5825	5796	5878	5772	5699	5762	5838	6026	5777	6088	5922	5821	5757	6089	5990	5738	5693	5793	5854	5858	5776
5633	5432	5795	5675	5806	6010	5994	6065	6232	6102	6152	5982	5886	5773	5703	5824	5756	5853	5956	6059	6086	5952	5913	6025	6147	6057	6103	6014	6013	5973	5887	5817	5809	5766	5633	5763	5674	5856	6104	5951	5973	5822	5878	5689	5955	5717	5581	5754	5935	5960
5781	5670	5765	5638	6013	5780	5940	6229	6024	5937	6100	5732	5737	5972	5893	5834	5886	6087	6152	6211	6149	6043	6085	6003	6312	6418	6259	6261	6106	6149	6042	6060	5738	5923	5818	5908	5778	6050	5963	5977	6093	5868	5806	5754	5978	5806	5702	5805	6068	5757
5880	5760	5835	5792	5864	5832	5989	5967	6096	5998	5942	5817	5795	5924	5802	5898	5942	6050	6018	6124	5985	6090	6294	6277	6420	6323	6251	6033	6195	6177	6047	5862	5932	5841	5963	6036	6095	5916	5922	5823	5814	5933	5986	5949	5767	5820	5850	5737	5785	5854
5852	5904	5812	6045	5936	5921	6003	5812	6017	6027	5946	5805	5859	5806	5750	5791	5960	6024	6002	6075	6117	6132	6041	6151	6255	6192	6094	6084	6067	5986	5811	5820	5795	5813	5994	5962	6033	6019	5959	5928	5688	5921	5827	5961	5844	5758	5765	5814	5820	5877
6004	5782	5926	5854	5959	5795	5939	5868	5851	5738	5677	6008	5812	5768	5792	5925	5922	5891	5822	5886	5969	6031	5921	6111	6063	6106	6035	6040	5837	5933	5839	5971	5753	5787	5999	6065	6109	6094	5889	5734	5694	5724	5971	6096	5991	5675	5729	5771	5854	5773
5794	5858	5830	5941	5814	5936	5844	5853	5674	5771	5797	5800	5887	5938	5996	5777	5836	5955	5838	6150	5963	5850	5713	5827	5951	6015	6094	6022	5902	6112	5876	5995	6023	6017	6040	6161	5943	5918	5803	5840	5815	5715	5653	5701	5948	5733	5765	5806	5977	5832
5960	5907	5877	6015	5822	5794	5933	5905	5706	5956	5968	6012	5955	5925	6039	6033	5724	6009	5935	6042	5937	5802	5933	6053	6106	6002	6084	6162	6155	6109	6240	6334	6207	6165	6067	6196	5932	5779	5764	5798	5691	5888	5770	5887	5937	5862	5738	5565	5639	6030
6138	6086	5999	6155	5889	5734	5851	5928	5889	6166	5896	5895	6037	6200	6052	6013	5993	5999	6168	5949	5827	5834	6011	6151	6234	6295	6010	6343	6065	6174	6214	6337	6127	6217	6160	6235	5882	5789	5640	5576	5751	5851	5940	5822	5762	5843	6035	5739	5821	5875
6041	6076	5896	5989	5975	5993	5883	5989	6001	6033	5863	5897	6102	6039	5891	6085	6049	5985	5996	5854	5775	5901	6117	6326	6285	6280	6062	6230	6115	6103	6075	6061	6105	6052	6161	5958	5992	5667	5712	5626	5707	5872	5889	5881	5895	5729	6049	5947	5779	5849
5935	5928	5740	6033	5712	5894	5988	5878	5992	5847	5873	6007	6186	6108	5992	5948	6078	5935	5693	5892	5889	6143	6192	6243	6177	6029	6073	5902	6010	6040	5908	6050	5984	6143	6065	6127	5826	5818	5827	5654	5822	5844	5843	6022	5806	5958	5873	6114	5866	5942
6223	5803	5719	6121	5720	5986	5909	5730	5864	5816	6020	6102	6473	6317	6164	6397	6220	5849	5879	5843	6072	6209	6160	6151	5928	5974	5750	5812	5933	5642	6058	6070	5930	5934	6073	6013	5981	6027	5816	5930	5681	5943	5860	6100	5976	5873	5871	6004	5819	5695
6070	5982	6077	6138	5799	5985	5851	5962	6114	5892	5978	6319	6285	6310	6203	6130	5967	5805	5789	5923	6260	6207	6350	5943	5870	5856	5799	5677	5773	5909	5884	5875	5981	5934	5818	5842	5961	5981	6048	5941	5936	5947	5920	6066	6087	5870	5736	5950	5889	5834
6245	5987	6186	6165	6106	6132	5863	5862	5892	5934	6094	6443	6191	6191	6380	6396	6271	5979	5995	6174	6193	6182	6122	5914	5870	5893	5836	5554	5847	5746	5790	5954	5787	5859	5776	5916	6061	5931	6048	5824	5959	5841	5906	6038	6213	5812	5967	6007	5865	5850
6191	5950	6083	5933	5961	6102	5957	5777	5861	6011	5955	6372	5975	6153	6276	6221	6128	5894	6045	6085	6176	6352	6126	5968	5864	5988	5792	5825	5828	5858	5754	5925	5725	5659	5818	5881	5773	6040	6040	5842	5866	5765	5959	6221	6271	6095	5814	5991	5917	5816
6060	5953	6017	5839	5709	5698	5777	5880	6003	6045	6236	6173	6222	6305	6416	6350	6302	6033	6152	6161	6129	6186	6085	6031	5919	5932	5847	5937	5634	5885	5913	5847	5712	5852	5956	5755	5848	5881	5943	5885	5762	5782	5953	6183	6071	6047	5897	5826	5971	5902
6132	5861	6121	5920	5864	5824	5837	5941	6007	6031	6197	6318	6058	6355	6402	6405	6125	6023	6128	6330	5979	6037	5885	5925	5870	5991	5953	5886	5966	5933	5939	5892	5746	5858	5783	5867	5736	5905	5884	5801	5878	5843	6003	6114	6267	6128	5953	6036	5917	5961
5938	5723	5958	5873	5918	5972	5825	6087	5942	6100	6273	6091	6269	6287	6480	6389	6396	6242	6110	6146	6087	6028	5922	5871	5854	5846	6038	5927	5920	5911	5959	5678	5687	5869	5702	5689	5674	5775	5807	5955	5840	5878	5921	6282	6360	6106	5927	5865	6056	5896
5786	5610	5886	5880	6048	6020	5992	5967	5998	6067	6369	6247	6225	6108	6344	6333	6338	6214	6220	6069	6000	5800	5820	5711	5838	5732	5754	5871	5967	5894	5919	5769	5882	5815	5770	5832	5715	5806	5885	5968	6190	5732	6017	5999	6060	6130	5865	6008	5950	5846
6077	5664	5821	5868	5856	6049	5733	6172	6194	6103	6333	6289	6248	6237	6463	6372	6154	6083	6037	6186	6029	5848	5718	5727	5692	5622	5666	5888	5909	5703	5680	5763	5803	5752	5949	5890	6018	5928	6087	6152	6169	5939	5995	6017	5921	6079	5783	5911	6077	5969
6084	5893	6115	5954	6219	6075	6183	6163	6097	5940	6233	6194	6188	6294	6419	6417	6073	6118	6197	6243	6111	6060	5783	5616	5780	5630	5728	5865	5706	5783	5811	5777	5874	5913	5776	5862	5875	5997	6240	6127	6225	6002	6103	6131	6188	6112	5886	6058	5997	5865
6112	6067	6392	6259	6099	6480	6106	6289	6226	6086	6380	6337	6114	6192	6300	6287	6274	5837	6003	6151	6329	6056	5874	5834	5753	5887	5647	5683	5895	5881	5776	5848	5956	5709	5759	5716	5925	5928	6187	6083	6086	6247	5943	6286	6127	6059	6014	6121	6254	6105
6234	6055	6155	6393	6205	6401	6361	6325	6282	6001	6093	6347	6261	6139	6068	6369	6210	6116	5910	5991	6155	6014	6135	5966	6039	5913	5935	5917	5912	5923	5862	5792	5849	5788	5922	5795	6123	6048	6070	6206	6019	5936	5957	6094	6079	5885	5961	6075	6109	6014
6174	6166	6352	6379	6425	6187	6175	6082	6141	6156	5975	6260	6254	6151	6359	6311	6424	6242	6136	6131	6033	6201	6094	6086	6099	6014	5928	6053	6022	5843	5843	6072	5901	5913	6162	6142	6101	6351	6060	6067	6174	6092	6145	6102	5986	5836	5929	6248	6172	6136
6231	6149	6077	6306	6194	6448	6271	6040	6046	5845	5844	5927	6099	5930	6005	6258	6233	6094	6029	6034	6030	6078	6311	6108	6150	6062	5952	6075	6038	5897	5967	5918	6237	6171	5988	6250	6098	6280	6144	6130	6157	6108	6172	6293	6156	6139	6163	6218	5997	5973
6259	6008	5963	6157	6361	6185	6218	6159	6002	5762	5870	5938	6015	6043	6255	6085	6200	6283	6050	5869	6088	6190	6111	6067	6003	6244	6199	6143	6074	6093	6164	5993	6127	5906	6101	6264	6231	6226	5915	6067	5991	6055	6083	6203	5981	6219	6413	6195	5940	6051
6141	6200	6121	6151	6324	6225	6222	6081	6062	6078	6239	6061	6204	6008	6087	6242	6108	6098	6052	5983	6035	6117	6100	6139	6124	6146	6328	6219	6308	6144	6188	6304	6315	6100	6209	6385	6330	6127	6216	5936	6295	6061	6059	5965	6050	6258	6339	6286	5984	6257
6401	6307	6142	6135	6296	6330	6168	6218	6044	5993	6149	6182	6243	6473	6327	6114	6121	5954	5905	5893	5856	5976	5798	6067	6238	6363	6423	6156	6288	6391	6297	6299	6318	6533	6435	6522	6319	6366	6273	6471	6423	6304	6373	6045	6237	6149	6204	5979	6212	6198
6616	6278	6256	6260	6301	6374	6268	6134	6242	6125	6214	6320	6181	6441	6372	6303	6040	6060	5844	6083	6069	5906	5812	6017	6148	6340	6185	6295	6142	6201	6153	6436	6379	6442	6431	6333	6352	6531	6600	6493	6506	6397	6347	6271	6526	6431	6156	6093	6065	6033
6375	6313	6337	6265	6255	6140	6274	6199	6316	6261	6042	6114	5955	6049	5947	6106	6065	5890	5903	6079	5983	6262	6116	6182	6344	6392	6161	6149	6224	6185	6202	6447	6279	6213	6175	6404	6438	6383	6555	6532	6193	6296	6206	6383	6339	6384	6273	6326	6246	6022
6233	6126	6012	6101	6022	6350	6224	6097	6213	5999	5923	6019	5859	5884	5794	6013	5955	5933	5765	5990	6031	6305	6098	6566	6416	6343	6335	6204	6273	6307	6346	6119	6132	6152	6291	6232	6568	6699	6563	6496	6272	6215	6193	6088	6296	6148	6567	6510	6312	6146
6075	5907	5910	6079	6082	6198	6389	6168	6143	6111	5976	5979	6145	6125	6183	6142	6088	6266	6044	6055	6032	6091	6441	6449	6354	6397	6524	6331	6363	6244	6349	6329	6132	6167	6676	6875	6593	6659	6467	6435	6491	6470	6452	6214	6187	6238	6512	6385	6353	6233
6195	5939	6043	6205	5987	5925	6136	6285	6016	6120	5968	6010	6061	6321	6266	6194	6059	6208	6130	6143	6304	6240	6163	6280	6359	6643	6608	6505	6471	6230	6220	6418	6536	6572	6665	6836	6593	6397	6145	6224	6240	6379	6500	6305	6353	6434	6322	6312	6203	6304
6088	6249	6393	6117	6276	6303	6217	6261	5988	5791	5726	5988	5898	5964	6313	6113	5947	6016	5950	6199	6196	6253	6251	6356	6391	6437	6456	6569	6331	6441	6212	6378	6384	6357	6126	6132	6182	6077	5989	5994	5933	5975	6050	6308	6553	6509	6240	6195	6196	6344
6067	5990	6102	6259	6052	6395	5952	6023	5896	5617	5674	5811	5827	6014	6164	6175	6331	6027	5883	5938	6060	6571	6323	6439	6546	6680	6358	6066	6175	6233	6255	6370	6185	6128	6101	6016	6250	6232	6274	5982	5908	5675	5977	5963	6275	6199	6331	6240	6277	6258
6373	5991	6249	6215	6126	6282	6057	5673	5788	5870	5627	5912	6002	6338	6204	6377	6388	6299	6117	6059	5953	6100	6271	6336	6597	6500	6456	6330	6264	6382	6565	6420	6112	6067	6174	6400	6552	6516	6666	6529	6503	6491	6434	6066	5951	6119	6367	6302	6042	6057
6256	6222	6101	6377	6152	5942	6017	5777	5783	5815	6005	5797	5979	6046	6250	6311	6292	6309	6182	6341	6038	6142	6322	6316	6493	6698	6411	6333	6319	6299	6552	6282	6248	6063	6417	6824	6847	6750	6844	6648	6847	6767	6514	6443	6210	6012	6170	6168	6069	6077
6476	6179	6668	6244	6252	6091	6085	6041	6199	5872	6019	6129	5940	6131	6231	6346	6254	6381	6205	6515	6324	6301	6155	6574	6420	6247	6233	6241	6329	6453	6263	5928	5878	6192	6548	6692	6506	6256	6004	5798	5812	6074	6348	6715	6321	6028	5775	6153	6286	6193
6466	6168	6259	6374	6038	6330	6200	5996	6054	5951	6004	6119	6153	6188	6227	6494	6487	6393	6214	6370	6315	6380	6593	6672	6833	6692	6254	6062	6261	6318	6229	5987	5966	6389	6939	6791	6370	5547	4943	5078	4967	5033	5635	6317	6583	6055	5952	6102	6123	5976
6359	6352	6087	6036	6127	6107	6165	5963	5796	5939	5950	6085	6443	6568	6550	6460	6422	6460	6698	6572	6569	6454	6434	6715	6742	6801	6650	6320	6439	6367	6160	6137	6003	6587	6747	6327	5398	5051	4939	5665	5676	5154	5111	5933	6626	6415	5884	5984	6344	6057
6131	5809	5928	5904	5903	5987	5629	5804	5749	5693	6002	6136	6089	6372	6357	6839	6496	6538	6562	6702	6955	6864	6577	6552	6644	6754	6733	6390	6339	6233	6170	6004	6208	6393	6698	6015	5147	5048	5728	6892	6513	4994	4438	5590	6724	6428	5831	5964	6122	5890
6040	5998	5860	6124	5741	5785	5702	5687	5820	6028	5911	6247	6383	6438	6632	6531	6424	6382	6585	6794	6798	6718	6560	6727	6642	6581	6459	6611	6418	6216	6056	6105	6218	6582	6670	5957	5255	4994	5841	6532	6152	4415	4261	5744	6308	6216	5583	5969	6199	5836
6046	5924	5956	5877	5822	5525	5613	5796	5763	5907	6305	6499	6212	6614	6538	6400	6389	6328	6428	6604	6701	6746	6542	6674	6680	6667	6581	6320	6556	6459	5985	6105	6145	6414	6520	5964	5180	4730	4916	5026	4499	3947	4538	6044	6365	6039	5562	5744	5921	5741
6023	6164	6063	6012	5884	5848	5894	5982	6051	5974	6289	6472	6448	6318	6444	6310	6317	6097	6292	6345	6346	6508	6665	6822	6683	6484	6311	6232	6304	6380	6066	5908	5993	6228	6278	6258	5755	4955	4711	4411	4194	4692	5643	6400	6180	5578	5393	5855	5755	5598
6179	6145	6164	5935	5930	6054	6140	6118	6021	6183	6319	6201	6472	6367	6466	6242	6199	6043	6042	6082	6476	6492	6673	6666	6616	6547	6409	6409	6335	6379	6176	5939	5896	6085	6304	6399	6128	5792	5347	5335	5505	6196	6598	6364	5775	5252	5693	5760	5818	5590
6125	6068	5823	5911	5854	5955	6171	6240	6044	6075	6150	6096	6246	6213	6379	6216	6195	6020	5970	6198	6218	6586	6555	6560	6533	6428	6424	6033	6250	6235	6052	5925	5907	5705	5960	6251	6488	6323	6307	6342	6330	6500	6175	5644	5474	5513	5825	5647	5560	5519
6131	5923	5881	6089	5954	6246	6138	6182	6194	6175	6180	6440	6304	6336	6228	6478	6240	6016	5945	6090	6071	6263	6432	6623	6502	6313	6158	6112	6153	6037	6239	6215	6176	5999	5883	6008	6333	6182	6189	6409	6138	5948	5676	5147	5410	5809	6220	5759	5483	5659
5992	5833	5980	5801	6005	5932	5887	5999	5840	5835	6210	6329	6402	6587	6492	6470	6282	5921	6044	6007	6380	6533	6348	6217	6133	6393	6167	6121	6215	6189	6046	6272	6079	6001	5767	5655	5696	5727	5558	5544	5489	5377	5443	5696	6079	6097	5786	5461	5783	5763
5961	5777	5794	5957	6120	6180	6203	5934	6069	6059	6105	6236	6508	6293	6120	6240	6640	6431	6160	5916	6107	6590	6580	6459	6252	6324	6321	6116	5906	6003	5946	6026	6003	5986	5870	5681	5910	5508	5391	5447	5392	5530	5849	6085	6198	5847	5805	5600	5739	5692
5950	5861	6017	6160	6232	6209	6161	6025	5953	6179	6361	6558	6559	6526	6414	6386	6233	6399	6293	6321	6181	6325	6475	6386	6387	6375	6174	6054	6123	6076	6175	6125	5916	6134	5978	5923	5963	5834	5503	5826	5767	5842	6055	5748	5727	5783	5758	5788	5882	5861
6139	5787	5944	5777	5900	5818	5837	5736	5709	5919	6045	6306	6408	6552	6477	6526	6571	6265	6076	6059	6318	6604	6476	6357	6347	6193	5936	5970	6104	5958	6110	6058	5860	5898	5868	5917	6097	6026	5714	5907	5793	5625	5724	5603	5714	5656	5720	6007	5888	5732
5962	5737	5712	5654	5933	5825	5945	5819	5973	6121	6156	6192	6175	6502	6574	6350	6321	6355	6050	6106	6119	6351	6518	6319	6065	6095	6210	5843	5923	6028	5867	5862	5832	5716	5806	5617	5799	5641	5674	5413	5432	5514	5513	5461	5712	5891	5818	5645	5719	5990
5986	5981	5890	6088	5951	6097	6088	6213	6367	6464	6370	6754	6859	6716	6434	6310	6184	6288	6357	6150	6380	6325	6481	6377	6374	6062	6062	5924	5910	5966	5984	5716	5800	5947	5819	5778	5868	5847	5473	5560	5323	5426	5693	5665	5831	5715	5961	5474	5579	5528
6434	6091	6102	5874	5982	5936	5964	6105	6149	6370	6335	6498	6701	6792	6873	6675	6169	5925	5969	6291	6409	6409	6232	6148	6639	6190	5717	5896	5899	5644	5939	5973	5855	6010	5869	5908	5890	5775	5662	5782	5717	5746	5610	5652	5680	5638	5672	5703	5685	5626
6237	6051	5689	5601	5891	5868	6044	6080	6157	6148	6061	6259	6432	6578	6547	6631	6522	6345	5891	5778	6227	6567	6462	6148	6204	6217	5836	5751	5888	5954	5595	5828	5717	5787	5823	5626	6033	5658	5585	5736	5712	5631	5747	5479	5537	5437	5619	5682	5722	5445
6205	5953	5971	5939	6156	6341	6195	6344	6438	6468	6353	6536	6225	6079	6068	6270	6346	6299	6260	6091	6078	6374	6420	6150	5968	6081	6087	5849	5698	5998	5775	5507	5709	5535	5666	5531	5681	5669	5422	5538	5453	5570	5631	5483	5860	5561	5741	5679	5612	5441
6040	6165	6248	6337	6279	6334	6438	6480	6557	6761	6711	6520	6502	6582	6215	6094	5969	6074	6191	6508	6310	6166	6097	6311	6087	5825	5938	6156	5699	5786	5914	5628	5620	5708	5432	5620	5506	5297	5242	5499	5521	5752	5707	5874	5752	6000	5694	5590	5668	5706
6164	6389	6191	6272	5965	6117	6066	5998	6104	6315	6533	6542	6709	6723	6567	6354	6103	5696	5942	6329	6439	6399	6125	6054	6305	6207	5709	6020	6000	5743	5806	5878	5603	5878	5717	5922	5901	5553	5683	5469	5472	5690	5723	5781	5743	5840	5779	5862	5643	5727
6245	6119	6139	5787	5731	5711	5696	5842	5770	5968	6227	6120	6108	6551	6564	6540	6465	6182	6096	6305	6605	6595	6198	5849	6272	6266	6146	5860	6200	5960	5792	6090	5806	5822	5951	5915	5672	5588	5866	5676	5589	5461	5639	5658	5712	5983	5729	6032	5993	5846
5870	5742	5803	5674	5672	5879	5931	5937	6121	6014	6176	6095	6082	5960	6136	6286	6618	6635	6345	6257	6134	6342	6658	6144	6064	6529	6168	6000	6001	6323	5948	6229	6134	5857	6150	5719	5637	5761	5705	5662	5691	5425	5650	5581	5734	5877	6025	5925	5847	5778
5683	5558	5891	6125	6158	6188	6396	6393	6338	6321	6357	6330	6198	5968	5791	5874	6230	6662	6560	6443	5968	6214	6448	6293	5989	6037	6352	6162	5877	6481	6188	6131	6176	5811	5972	5913	5676	5829	5689	5791	5703	5862	5740	5798	5797	5693	5792	5744	5862	5888
6049	5946	6256	6418	6639	6488	6561	6439	6523	6631	6673	6612	6420	6139	6112	5814	5911	6376	6837	6518	6136	6211	6302	6526	6166	5786	6039	6213	5902	6205	6339	6202	6023	5861	5870	5865	5715	5887	5535	5862	5566	5808	5925	5802	5729	5705	5671	5809	5897	6017
6191	6255	6336	6339	6115	6333	6542	6348	6630	6544	6558	6628	6642	6548	6460	6171	6073	6075	6396	6440	6497	6100	6047	6449	6343	5941	5779	6016	6063	6103	6305	5970	5857	6061	5663	6015	5873	5757	5594	5601	5576	5753	5598	5576	5479	5549	5611	5901	5939	5786
6475	6430	6197	5940	5971	5994	6213	6002	6293	6464	6326	6562	6576	6876	6744	6378	6229	5904	6058	6518	6703	6443	6006	6089	6394	5920	5646	6183	6206	5812	5854	5833	5751	5793	5784	5705	5755	5518	5507	5540	5423	5595	5610	5620	5456	5582	5586	5670	5878	5716
6497	6171	5967	5759	5632	5661	5618	5698	5825	6009	6040	6347	6491	6765	6880	6939	6590	6164	6120	6280	6791	6643	5972	5793	6001	6142	5817	5823	6186	5505	5714	5865	5657	5870	5724	5792	5690	5391	5806	5466	5675	5537	5523	5705	5531	5475	5584	5658	5604	5663
6380	5768	5720	5678	5546	5505	5511	5442	5748	5824	5987	6258	6178	6560	6739	6972	6825	6450	6150	6077	6655	6619	6036	5599	6190	6371	6027	5642	5961	5781	5558	5896	5497	5705	5751	5608	5676	5560	5878	5708	5837	5504	5618	5483	5655	5634	5566	5669	5656	5685
6170	5638	5554	5525	5659	5652	5635	5612	5725	5802	5836	5845	5889	6353	6492	6822	6681	6540	6257	5880	6248	6548	6478	5917	5910	6459	6122	5551	5787	5826	5572	5846	5543	5767	5986	5663	6003	5758	5797	5668	5831	5674	5788	5571	5740	5640	5765	5659	5668	5742
6111	5536	5422	5375	5723	5760	5853	5859	5758	5715	5766	5842	5904	5974	6326	6590	6912	6606	6248	6083	6211	6656	6579	6251	5762	6243	6008	5668	6004	5982	5390	5775	5748	5578	5920	5487	6016	5702	5821	5631	5651	5707	5575	5678	6086	5731	5880	5789	5857	5816
5958	5472	5498	5635	5712	6038	6030	6077	6025	5813	5804	5691	5569	5896	6117	6501	6830	6728	6373	6054	6102	6397	6605	6124	5877	6261	6283	5783	5944	5997	5720	5957	5785	5603	5806	5631	5678	5738	5753	5740	5754	5705	5910	6020	6082	5979	6025	5769	5743	5666
5918	5500	5524	5807	5830	6074	6068	5896	5861	5809	5542	5522	5296	5655	6182	6480	6962	6749	6314	6089	5944	6117	6326	6170	5741	6419	6722	6072	5932	6322	6083	6010	6030	5693	6188	5550	5687	5865	5658	5723	5784	5669	5805	5880	6144	5940	6111	6014	5861	5908
5928	5483	5440	5788	5968	5886	6026	5755	5987	5824	5466	5535	5548	5797	5832	6174	6618	6664	6364	5836	5836	6374	6736	6341	5965	6391	6623	5990	5895	6384	5793	5861	6091	5745	6096	5778	6035	5829	5555	5782	5372	5816	5740	5697	6014	5954	5974	5812	5905	5881
5606	5499	5530	5708	5807	5820	5874	5830	5971	5657	5713	5532	5614	5780	6039	6061	6503	6732	6511	5947	5988	6312	6722	6402	6028	6363	6689	6040	6014	6421	5729	5917	6100	5527	6106	5911	5932	5817	5696	5844	5547	5640	5630	5790	5827	5869	5851	5863	5919	6035
5761	5344	5469	5488	5913	5841	5812	5743	5754	5769	5531	5558	5532	5846	6073	6291	6676	6797	6343	5900	6032	6449	6622	6428	5972	6441	6465	6030	5997	6284	5885	6086	6083	5801	6120	5923	5917	5910	5758	5723	5621	5593	5734	5714	5624	5704	5753	5807	5870	5896
5966	5555	5672	5529	5841	5781	5765	5792	5758	5648	5495	5584	5507	5682	6036	6449	6550	6518	6356	5842	5933	6596	6565	6360	5835	6406	6297	5887	6020	6462	5834	6084	6142	5846	6331	5779	5923	5807	5678	5813	5552	5619	5725	5494	5690	5656	5717	5677	5960	5921
6151	5629	5556	5641	5531	5460	5609	5629	5496	5662	5480	5565	5485	5758	6211	6528	6581	6698	6300	5800	6146	6609	6711	6090	5893	6188	6287	5808	6066	6156	5646	6167	6181	6021	6183	5912	6114	5766	5875	5616	5678	5536	5554	5598	5579	5498	5620	5564	5594	5903
6216	5622	5456	5472	5526	5514	5598	5297	5362	5446	5400	5592	5762	6077	6483	6826	6755	6225	5918	5785	6129	6568	6517	5971	5930	6369	6129	5830	6116	6102	5812	6136	5977	5930	6005	5847	6050	5835	5803	5807	5582	5712	5705	5652	5521	5463	5699	5678	5823	5871
6395	5983	5602	5501	5394	5431	5325	5393	5467	5419	5451	5677	6027	6440	6754	6876	6559	6235	5938	6092	6329	6657	6334	6038	6194	6305	5944	5561	6286	5983	5677	6179	5846	6008	6342	6030	6286	5795	6080	5826	5877	5820	5620	5784	5668	5623	5591	5850	5901	5945
6593	6212	5917	5708	5664	5616	5377	5408	5382	5425	5674	5887	6299	6712	6838	6971	6460	6061	5976	6243	6622	6531	6000	5885	6235	6337	5807	5797	6075	5728	5727	6042	5648	6026	6110	6052	6084	5961	6170	5737	6021	5632	5716	5680	5763	5723	5727	5984	6029	5808
6564	6392	6069	6097	5669	5704	5628	5556	5629	5867	5792	6121	6280	6537	6558	6501	6143	5714	5894	6413	6667	6344	5977	6087	6462	6153	5839	6007	6063	5731	5689	5726	5523	5995	5871	5888	6169	5918	5956	5721	5820	5639	5740	5675	5867	5470	5821	5718	5775	6082
6082	6201	6387	6224	6136	5876	5869	5834	5903	6099	6204	6312	6407	6473	6449	6123	5839	5873	6059	6599	6601	6158	5981	6152	6363	6096	5779	6064	6020	5547	5824	5688	5529	5719	5709	6011	5801	5873	5880	5694	5864	5932	5885	5940	5846	5890	5793	5903	5831	6012
5889	5766	5902	6129	6157	6192	6174	6038	6128	6116	6097	6335	6244	5972	5943	5691	5817	6085	6244	6210	6147	5830	5912	6311	6406	5967	6003	6119	5988	5842	6033	5535	5623	5697	5528	6048	5723	5895	5745	5920	5847	5868	6056	5929	5841	5991	5835	5739	6115	5876
5589	5493	5921	5904	6051	6125	6189	5974	6315	6303	6107	6050	5826	5678	5790	5734	5930	6230	6441	6076	5778	5890	6199	6172	5689	5782	6061	6270	5945	6102	5866	5573	5834	5508	5639	6003	5914	5973	5847	6060	5809	6018	5921	5950	5888	5903	5799	6091	6233	5923
5825	5503	5413	5534	5604	5775	5911	5892	5850	5849	5836	5697	5449	5371	5631	5875	6085	6038	6121	5818	5799	5853	6255	6029	5810	5777	6237	5847	6073	6273	5967	5858	5968	5730	6089	5792	6071	5990	5986	6219	6061	6018	5978	5880	5889	5925	6081	5976	6232	6022
5938	5697	5482	5489	5403	5443	5524	5655	5711	5579	5708	5626	5550	5703	5715	5894	6045	5798	5630	5680	5972	6130	6018	5778	5914	6271	6216	5976	6084	5994	5907	5893	5899	5621	5962	5781	6149	5936	6327	6055	6004	5848	6105	5897	5981	5996	6096	6091	6153	6336
6102	5863	5684	5468	5619	5555	5692	5517	5686	5813	5748	5657	5762	5766	5875	5705	5691	5490	5493	5833	6327	5975	5724	5813	6036	6062	6042	6064	6223	5944	5988	5978	5582	5844	5924	5831	6032	5910	6160	5942	6162	6168	6191	5976	6065	6131	6073	6068	6154	6324
5755	5664	5736	5929	5741	5890	5946	5962	6080	6132	6030	5810	5972	5877	5871	5551	5431	5522	5894	6057	5945	5831	5737	6038	6102	5836	5960	6322	6189	5962	6048	6241	5953	5925	5859	5995	6058	6263	6263	6279	6336	6363	6252	6339	5827	6115	5972	6189	6267	6272
5643	5324	5533	5545	5707	6009	5768	5921	5926	6041	5918	5608	5621	5291	5557	5545	5693	5828	5916	5986	5670	5672	5888	6150	5967	6020	6075	6029	5850	6128	6137	5940	6108	6055	6026	6219	6311	6114	6143	6227	6238	6227	6303	5958	5969	6093	6294	6031	6147	6165
5859	5328	5381	5409	5714	5534	5485	5452	5609	5653	5691	5436	5462	5485	5621	5802	6183	5858	5974	5603	5713	5870	5748	5831	5866	6151	6218	5961	5964	6018	6030	6141	6035	6032	6114	5963	6096	6119	6213	6195	6171	6206	6042	6068	5992	5996	6203	6051	6175	6223
5971	5796	5916	5644	5759	5508	5491	5571	5585	5533	5515	5557	5645	5635	5843	5718	5803	5755	5703	5905	5916	6004	5811	5609	5936	6162	5875	5905	6238	5960	5957	6179	5925	6000	6136	6063	6161	6153	5980	6059	5925	6081	6108	6139	5946	5923	5964	5856	6145	6195
6011	5754	5885	6095	5959	5886	5855	5761	5835	5737	5657	5657	5681	5771	5559	5787	5645	5907	5969	6002	5918	5558	5744	6073	6052	5995	5808	6111	6009	6187	6210	6220	6087	6250	6202	6127	6064	6141	5989	5934	5972	6014	6044	5905	5810	6093	5807	6023	5923	6035
5626	5551	5625	5785	5773	5872	5786	5787	5720	5755	5737	5569	5473	5618	5543	5815	5898	5888	5931	5729	5749	5863	5757	5765	5807	5786	5991	6096	5869	6109	6151	5941	5944	5924	6044	6060	5950	6124	5875	5898	5883	5973	5859	5925	5971	6082	5887	5765	5698	5894
5853	5640	5752	5552	5728	5647	5554	5502	5548	5511	5390	5505	5569	5666	5890	5905	5805	5732	5700	5607	5714	5749	5807	5583	5591	5750	5759	5739	5835	6001	5968	6083	6032	5941	6012	5980	6090	6057	5941	5913	5936	6089	5982	5939	6039	5942	5880	5839	5881	5937
5644	5927	5896	5927	5901	5764	5683	5712	5549	5749	5756	5874	5939	5886	5715	5831	5704	5855	5835	6011	5843	5659	5528	5692	5573	5651	5545	5708	5708	5834	5684	5661	5830	5838	5882	5967	6076	5955	5890	5748	5687	5771	5876	5802	5876	5726	5797	5843	5869	5829
5659	5629	5781	5922	5795	5546	5640	5666	5658	5685	5711	5834	5847	5840	5954	5938	6062	5951	5786	5907	5736	5645	5530	5522	5470	5563	5806	5620	5611	5558	5559	5603	5689	5785	5687	5890	5878	5776	5794	5822	5734	5889	5990	5910	5844	5802	5839	5880	5985	5787
5841	5849	5726	5655	5682	5614	5516	5458	5438	5711	5669	5770	5948	5985	5973	6028	6120	5882	5702	5603	5733	5775	5679	5721	5593	5509	5590	5611	5577	5639	5607	5597	5669	5677	5593	5745	5761	5852	5811	5783	5789	5876	6134	5795	5729	5640	5816	5710	5837	5810
5588	5613	5766	5754	5556	5735	5591	5784	5754	5636	5863	5898	5902	5921	5847	6011	5983	5703	5602	5744	5595	5688	5704	5610	5608	5519	5513	5382	5368	5377	5511	5571	5464	5645	5704	5388	5718	5754	5569	5470	5668	5840	5951	5819	5774	5793	5844	5708	5768	5877
5477	5545	5599	5543	5610	5690	5524	5557	5613	5664	5651	5865	5797	5817	5784	5727	5754	5803	5893	5548	5710	5746	5535	5538	5515	5498	5460	5353	5404	5430	5653	5408	5476	5504	5592	5684	5580	5516	5651	5612	5743	5800	5852	5867	5729	5678	5818	5832	5818	5931
5448	5427	5522	5567	5664	5638	5694	5645	5642	5772	5908	5768	5651	5936	5757	5782	5856	5702	5657	5795	5729	5701	5614	5747	5579	5363	5319	5367	5241	5494	5348	5427	5535	5362	5699	5477	5483	5540	5559	5506	5651	5707	5803	5688	5654	5759	5831	5751	5832	5849
5485	5481	5415	5448	5556	5557	5610	5701	5838	5763	5687	5822	5643	5752	5859	5796	5711	5663	5627	5566	5924	5679	5522	5491	5496	5627	5583	5423	5471	5284	5392	5441	5259	5496	5313	5459	5438	5344	5429	5475	5689	5640	5713	5731	5859	5648	5694	5776	5785	5751
5495	5445	5326	5530	5478	5579	5796	5736	5657	5770	5852	5649	5590	5665	5814	5764	5796	5710	5697	5750	5703	5673	5589	5698	5515	5501	5420	5453	5315	5347	5416	5405	5432	5247	5280	5549	5535	5490	5591	5740	5674	5687	5645	5747	5626	5648	5783	5523	5680	5619
5316	5205	5438	5370	5587	5686	5809	5600	5752	5624	5669	5789	5615	5674	5665	5550	5778	5591	5599	5578	5671	5724	5665	5527	5447	5704	5577	5371	5457	5455	5351	5471	5369	5320	5465	5446	5441	5443	5452	5588	5762	5613	5690	5658	5692	5507	5508	5603	5695	5775
5332	5210	5329	5522	5326	5532	5616	5730	5374	5514	5666	5401	5559	5474	5587	5667	5512	5423	5644	5684	5725	5617	5516	5548	5689	5575	5484	5602	5661	5476	5533	5490	5423	5422	5449	5468	5436	5436	5405	5517	5335	5486	5402	5700	5653	5630	5856	5464	5671	5746
5284	5305	5242	5508	5395	5487	5536	5342	5366	5432	5325	5220	5232	5385	5432	5530	5659	5632	5582	5541	5720	5645	5664	5636	5552	5631	5566	5600	5496	5551	5461	5466	5426	5269	5490	5392	5533	5381	5429	5540	5520	5579	5622	5672	5676	5596	5724	5693	5720	5710
5443	5262	5110	5247	5383	5367	5375	5202	5312	5424	5375	5338	5274	5214	5454	5517	5456	5544	5695	5540	5718	5772	5599	5666	5737	5761	5716	5751	5523	5601	5591	5583	5487	5487	5528	5588	5521	5629	5462	5410	5336	5674	5660	5574	5566	5431	5527	5527	5660	5660
5433	5301	5465	5465	5334	5368	5352	5263	5350	5292	5333	5212	5191	5279	5502	5446	5443	5367	5519	5497	5560	5547	5703	5631	5635	5807	5710	5765	5716	5682	5606	5638	5543	5500	5464	5364	5664	5498	5445	5381	5443	5587	5614	5491	5421	5457	5514	5604	5736	5842
5578	5503	5461	5580	5366	5363	5423	5272	5517	5262	5353	5334	5393	5550	5471	5416	5480	5209	5389	5432	5564	5446	5606	5610	5605	5560	5872	5821	5843	5785	5899	5755	5696	5604	5703	5577	5591	5590	5495	5403	5403	5485	5451	5483	5578	5640	5486	5551	5762	5877
5605	5489	5411	5482	5312	5502	5246	5275	5142	5217	5167	5276	5249	5373	5421	5471	5468	5524	5476	5357	5469	5508	5576	5715	5769	5803	5905	6005	5900	5677	5816	6070	5852	5664	5558	5588	5767	5604	5566	5561	5409	5459	5548	5448	5655	5468	5564	5708	5760	5769
5597	5618	5376	5379	5454	5369	5305	5321	5608	5175	5305	5365	5263	5346	5466	5315	5348	5479	5195	5431	5378	5367	5575	5510	5729	5810	5885	5876	5821	5916	5754	5776	5731	5611	5817	5543	5775	5694	5743	5425	5424	5533	5786	5686	5545	5497	5420	5748	5801	5811
5743	5353	5400	5329	5343	5316	5329	5289	5162	5372	5283	5375	5371	5435	5445	5338	5328	5185	5361	5254	5295	5408	5409	5435	5601	5852	5715	5776	5731	5839	5823	5921	5915	5864	5742	5704	5802	5726	5769	5664	5480	5584	5710	5625	5658	5471	5458	5772	5912	5741
5491	5515	5471	5405	5366	5288	5336	5417	5318	5449	5361	5402	5476	5410	5246	5315	5507	5274	5301	5278	5305	5347	5562	5568	5687	5615	5806	5976	5929	5842	5844	5823	5767	5591	5689	5815	5803	5833	5756	5727	5563	5650	5685	5633	5470	5487	5502	5653	5694	5659
5696	5506	5632	5437	5315	5338	5367	5264	5428	5525	5440	5588	5546	5551	5376	5453	5360	5391	5430	5479	5441	5375	5303	5750	5429	5644	5617	5781	5830	5677	5816	5711	5764	5741	5632	5836	5754	5750	5796	5721	5554	5574	5752	5655	5696	5631	5808	5550	5606	5740
5485	5493	5461	5442	5401	5370	5309	5432	5474	5504	5611	5420	5400	5272	5357	5549	5605	5562	5496	5610	5442	5342	5451	5501	5336	5599	5499	5597	5714	5705	5665	5742	5816	5628	5735	5635	5939	5786	5878	5843	5603	5656	5844	5717	5572	5714	5729	5728	5555	5636
5458	5419	5389	5547	5572	5419	5557	5453	5607	5820	5488	5537	5554	5507	5444	5438	5533	5493	5636	5596	5393	5516	5464	5636	5496	5331	5626	5479	5581	5760	5615	5692	5620	5615	5660	5673	5627	5995	5699	5894	5922	5705	5766	5792	5613	5632	5579	5518	5634	5780
5320	5288	5370	5373	5467	5534	5404	5524	5492	5615	5480	5599	5607	5659	5386	5532	5434	5470	5477	5576	5419	5458	5474	5379	5553	5524	5547	5498	5561	5573	5606	5571	5579	5497	5439	5606	5634	5650	5787	5717	5678	5606	5826	5672	5695	5683	5385	5520	5592	5510
5477	5262	5308	5338	5315	5448	5451	5551	5481	5465	5661	5478	5628	5594	5434	5543	5441	5573	5365	5386	5449	5561	5332	5424	5462	5522	5354	5514	5324	5557	5402	5573	5534	5534	5637	5531	5663	5570	5453	5543	5531	5638	5656	5602	5650	5665	5436	5442	5520	5507
5439	5315	5477	5452	5435	5395	5617	5404	5545	5524	5669	5532	5841	5682	5583	5545	5469	5506	5441	5403	5650	5462	5551	5640	5412	5373	5291	5254	5446	5610	5687	5313	5575	5452	5490	5583	5556	5643	5740	5611	5585	5496	5628	5606	5620	5640	5527	5431	5299	5374
5426	5327	5315	5461	5614	5339	5476	5530	5560	5760	5662	5679	5691	5598	5843	5540	5405	5379	5595	5551	5541	5542	5410	5420	5440	5535	5411	5332	5463	5506	5443	5411	5455	5482	5433	5506	5529	5466	5762	5732	5452	5577	5444	5573	5582	5617	5478	5499	5469	5623
5365	5115	5291	5416	5471	5391	5580	5435	5622	5754	5620	5646	5499	5659	5512	5552	5519	5748	5684	5403	5633	5430	5510	5495	5500	5591	5450	5481	5463	5299	5200	5444	5379	5428	5358	5492	5312	5495	5469	5676	5548	5482	5565	5551	5613	5563	5554	5424	5365	5543
5278	4969	5181	5367	5287	5338	5359	5504	5594	5479	5573	5575	5575	5760	5632	5544	5655	5608	5557	5626	5464	5588	5476	5556	5508	5742	5663	5269	5407	5343	5216	5250	5382	5430	5373	5504	5438	5405	5310	5469	5411	5454	5510	5584	5456	5498	5557	5382	5431	5607
5315	5096	5230	5247	5309	5224	5252	5450	5439	5571	5489	5399	5615	5515	5735	5570	5636	5691	5631	5643	5559	5609	5717	5669	5767	5433	5547	5411	5230	5333	5302	5367	5371	5514	5361	5406	5179	5219	5122	5387	5284	5338	5210	5281	5436	5284	5528	5560	5455	5478
5346	4892	5072	5305	5255	5238	5251	5344	5338	5330	5507	5612	5466	5543	5604	5645	5677	5678	5694	5602	5593	5723	5647	5670	5738	5524	5428	5559	5345	5329	5174	5414	5334	5296	5440	5208	5242	5249	5571	5485	5511	5255	5121	5368	5268	5294	5485	5439	5472	5293
5294	5051	5193	5154	5247	5283	5475	5399	5315	5481	5511	5429	5570	5393	5548	5649	5659	5606	5735	5640	5657	5517	5681	5503	5661	5453	5449	5487	5452	5343	5383	5615	5373	5360	5287	5205	5228	5593	5470	5573	5398	5310	5378	5315	5301	5201	5376	5294	5362	5494
5220	4989	5127	5124	5208	5196	5184	5416	5430	5348	5502	5427	5483	5479	5659	5534	5596	5597	5637	5614	5738	5668	5625	5589	5437	5345	5446	5463	5343	5365	5411	5586	5415	5350	5249	5272	5293	5305	5496	5580	5344	5124	5261	5410	5343	5271	5334	5504	5487	5345
5241	4933	5116	5356	5220	5309	5307	5186	5377	5245	5465	5720	5493	5428	5515	5409	5484	5563	5579	5660	5603	5654	5742	5427	5346	5320	5337	5385	5481	5416	5332	5278	5478	5291	5144	5226	5232	5186	5254	5187	5051	5137	5273	5445	5394	5323	5291	5447	5509	5379
5179	5120	5233	5213	5209	5256	5258	5368	5435	5453	5462	5372	5438	5536	5479	5522	5565	5487	5564	5746	5655	5571	5437	5528	5579	5403	5421	5333	5473	5481	5399	5414	5450	5308	5325	5236	5150	5248	5211	5262	5190	5187	5068	5268	5374	5500	5444	5475	5421	5413
5185	5363	5257	5214	5132	5221	5154	5241	5336	5609	5436	5342	5614	5596	5602	5531	5593	5629	5540	5459	5746	5404	5446	5473	5314	5371	5313	5195	5443	5405	5522	5459	5231	5307	5362	5118	5094	5031	5087	5220	5275	5269	5093	5123	5422	5468	5433	5503	5586	5322
5255	5154	5254	5188	5155	5238	5221	5184	5322	5272	5372	5272	5596	5466	5626	5581	5485	5621	5589	5631	5599	5284	5369	5355	5331	5336	5267	5296	5186	5284	5340	5241	5283	5224	5227	5194	5020	4882	5067	5256	5324	5214	5092	5180	5351	5548	5421	5206	5267	5427
5277	5114	4961	5154	5394	5314	5359	5139	5120	5295	5279	5461	5480	5520	5555	5604	5554	5504	5509	5449	5464	5414	5540	5285	5411	5322	5355	5209	5423	5216	5315	5283	5263	5101	5297	5107	5131	4946	5080	5170	5243	5175	5030	5275	5301	5422	5251	5276	5360	5224
5350	5098	5171	5288	5346	5438	5169	5314	5324	5417	5330	5401	5412	5589	5424	5626	5515	5544	5543	5364	5451	5395	5396	5241	5237	5327	5385	5308	5209	5371	5241	5196	5279	5369	5306	5276	4922	4943	4955	5003	4919	5048	5056	5319	5364	5352	5347	5444	5369	5397
5350	5233	5253	5181	5266	5277	5279	5251	5308	5347	5271	5441	5460	5502	5543	5647	5552	5456	5635	5452	5445	5453	5635	5428	5486	5495	5504	5451	5327	5519	5410	5389	5332	5359	5526	5535	5326	5086	4961	4912	4929	5017	5234	5295	5362	5365	5313	5335	5572	5221
5294	5243	5133	5217	5332	5216	5253	5132	4993	5319	5331	5556	5660	5476	5564	5449	5598	5499	5431	5454	5304	5446	5503	5463	5573	5351	5593	5529	5480	5439	5443	5417	5315	5381	5544	5310	5297	5226	5212	5129	5060	5242	5501	5455	5479	5314	5420	5416	5403	5442
5338	5158	5253	5080	5086	5177	5231	5116	5069	5194	5306	5402	5635	5506	5668	5605	5468	5405	5422	5412	5515	5532	5530	5401	5495	5503	5571	5476	5399	5275	5458	5468	5309	5475	5393	5504	5489	5293	5202	5380	5411	5534	5631	5626	5346	5464	5647	5601	5639	5630
5273	5058	5212	5124	5216	5002	5157	5064	5261	5126	5351	5420	5522	5600	5643	5454	5548	5450	5520	5614	5482	5510	5448	5496	5440	5606	5423	5454	5450	5409	5457	5512	5414	5132	5393	5327	5407	5415	5281	5407	5445	5359	5595	5387	5577	5549	5692	5677	5768	5633
5312	5049	5033	5126	5098	5037	5241	5135	5275	5329	5300	5456	5584	5538	5587	5529	5672	5540	5628	5492	5533	5560	5582	5623	5434	5502	5468	5379	5445	5419	5414	5261	5477	5515	5359	5251	5240	5144	5320	5435	5297	5297	5382	5386	5575	5475	5563	5640	5747	5842
5263	5232	5153	5422	5133	5160	5172	5296	5366	5179	5567	5587	5622	5470	5525	5640	5734	5757	5509	5503	5582	5724	5635	5643	5527	5578	5399	5369	5488	5360	5310	5340	5405	5491	5463	5316	5358	5447	5300	5291	5320	5540	5325	5531	5431	5543	5477	5585	5673	5836
5278	5230	5243	5252	5195	5284	5419	5382	5300	5512	5644	5462	5649	5657	5647	5593	5612	5557	5649	5401	5449	5483	5420	5376	5425	5470	5471	5588	5467	5317	5239	5437	5219	5356	5355	5387	5345	5292	5532	5445	5394	5288	5465	5406	5440	5532	5376	5576	5651	5605
5325	5322	5383	5387	5302	5414	5356	5361	5475	5469	5531	5641	5423	5606	5634	5475	5579	5558	5545	5263	5377	5368	5444	5445	5192	5502	5444	5326	5424	5283	5397	5275	5348	5263	5243	5415	5295	5389	5494	5372	5176	5431	5273	5274	5340	5406	5379	5416	5638	5486
5325	5237	5323	5268	5179	5202	5385	5433	5434	5472	5543	5472	5509	5493	5574	5623	5601	5372	5553	5421	5297	5303	5481	5364	5428	5522	5497	5226	5235	5290	5250	5422	5310	5333	5203	5311	5215	5320	5445	5222	5281	5322	5312	5278	5422	5409	5374	5367	5350	5345
5106	5097	5313	5333	5331	5339	5289	5387	5426	5582	5646	5494	5764	5562	5611	5602	5551	5431	5407	5285	5456	5374	5458	5507	5414	5266	5238	5241	5172	5350	5277	5309	5297	5186	5260	5267	5186	5294	5285	5175	5269	5278	5172	5167	5380	5520	5293	5367	5249	5403
5249	5093	5290	5300	5367	5390	5312	5466	5475	5634	5505	5602	5376	5545	5465	5406	5445	5455	5433	5378	5205	5393	5409	5390	5470	5354	5174	5534	5280	5158	5224	5264	5289	5302	5259	5263	5266	5238	5253	5323	5394	5207	5424	5350	5643	5275	5412	5403	5176	5329
5173	4994	5288	5376	5351	5429	5265	5614	5515	5688	5566	5602	5651	5542	5723	5474	5502	5372	5448	5509	5338	5535	5554	5497	5405	5308	5362	5395	5322	5442	5142	5312	5290	5270	5357	5305	5235	5481	5291	5339	5298	5341	5270	5370	5299	5475	5523	5350	5403	5281
5055	5196	5246	5300	5362	5414	5415	5529	5527	5632	5653	5631	5699	5561	5676	5445	5498	5376	5443	5344	5231	5486	5481	5589	5436	5413	5509	5426	5325	5461	5329	5340	5326	5297	5390	5386	5354	5390	5344	5364	5293	5329	5345	5444	5621	5540	5516	5490	5457	5488
5277	5108	5239	5457	5510	5508	5521	5601	5526	5600	5563	5766	5548	5543	5658	5574	5500	5548	5586	5509	5377	5436	5522	5517	5529	5415	5566	5528	5468	5576	5255	5269	5334	5416	5403	5351	5492	5363	5202	5220	5374	5433	5499	5504	5609	5475	5629	5528	5480	5406
5179	4964	5272	5310	5336	5533	5520	5665	5596	5519	5698	5558	5559	5645	5625	5423	5451	5518	5645	5543	5643	5438	5459	5395	5398	5653	5593	5669	5564	5615	5279	5296	5368	5351	5448	5457	5585	5454	5323	5388	5336	5490	5621	5675	5637	5444	5491	5658	5546	5486
5193	5154	5162	5298	5457	5481	5527	5469	5478	5501	5409	5492	5477	5505	5565	5755	5721	5581	5502	5667	5505	5593	5499	5444	5584	5591	5559	5578	5642	5474	5293	5450	5402	5442	5525	5440	5271	5544	5326	5528	5344	5424	5545	5618	5522	5629	5612	5539	5656	5509
5190	5122	5321	5475	5454	5461	5514	5614	5483	5442	5445	5468	5480	5592	5600	5649	5609	5655	5592	5585	5536	5552	5425	5422	5558	5565	5548	5622	5469	5404	5329	5363	5416	5372	5368	5439	5520	5391	5290	5510	5274	5351	5447	5431	5462	5664	5488	5409	5450	5612
5308	5265	5316	5449	5487	5520	5386	5476	5392	5476	5323	5385	5494	5441	5365	5489	5495	5544	5524	5462	5596	5484	5546	5383	5543	5489	5582	5461	5541	5337	5354	5390	5409	5262	5310	5578	5496	5330	5339	5269	5258	5513	5468	5385	5355	5447	5415	5348	5524	5331
5156	5204	5431	5364	5392	5400	5405	5526	5480	5589	5407	5486	5470	5511	5420	5459	5470	5332	5404	5464	5516	5396	5418	5427	5339	5443	5581	5557	5524	5465	5504	5332	5397	5298	5413	5478	5346	5350	5277	5347	5237	5377	5421	5271	5287	5231	5253	5370	5326	5376
5051	5170	5277	5252	5335	5212	5469	5353	5398	5491	5548	5395	5359	5195	5221	5438	5383	5386	5453	5422	5541	5554	5403	5513	5469	5486	5343	5621	5622	5353	5306	5357	5364	5432	5355	5444	5440	5435	5300	5263	5259	5308	5305	5318	5221	5428	5340	5379	5273	5281
5245	5119	5237	5350	5274	5413	5407	5301	5492	5364	5529	5378	5343	5214	5252	5306	5510	5414	5527	5454	5520	5466	5539	5600	5522	5534	5473	5582	5619	5373	5437	5307	5422	5252	5433	5488	5464	5281	5193	5205	5240	5345	5291	5485	5247	5346	5247	5360	5346	5411
5122	5098	5073	5180	5300	5335	5566	5429	5514	5468	5482	5418	5318	5168	5250	5278	5493	5537	5304	5364	5444	5263	5448	5488	5544	5537	5540	5546	5616	5623	5453	5510	5533	5449	5385	5552	5375	5138	5234	5322	5271	5266	5296	5335	5272	5247	5231	5377	5363	5454
5134	5143	5166	5256	5362	5277	5517	5515	5614	5472	5541	5611	5423	5264	5410	5481	5448	5513	5348	5354	5223	5317	5425	5344	5619	5787	5586	5532	5606	5714	5675	5603	5613	5603	5387	5312	5479	5379	5253	5312	5264	5344	5218	5430	5458	5229	5318	5299	5458	5417
5111	4881	5210	5094	5247	5246	5481	5474	5566	5627	5432	5497	5629	5362	5491	5337	5674	5438	5374	5208	5539	5557	5478	5469	5438	5841	5646	5721	5754	5724	5777	5611	5696	5519	5523	5410	5365	5383	5291	5327	5305	5218	5060	5266	5361	5311	5382	5432	5507	5506
5098	4912	5072	5047	5294	5183	5450	5620	5585	5500	5449	5545	5284	5405	5428	5677	5375	5488	5442	5438	5555	5598	5592	5486	5548	5601	5592	5603	5549	5809	5631	5686	5635	5589	5403	5437	5459	5463	5241	5328	5467	5293	5325	5288	5515	5314	5359	5473	5525	5490
5034	4996	4953	5049	5205	5158	5317	5467	5366	5515	5578	5454	5424	5379	5550	5584	5649	5460	5276	5596	5572	5541	5608	5498	5567	5714	5796	5626	5703	5591	5702	5690	5544	5346	5587	5482	5577	5341	5503	5447	5447	5459	5374	5561	5399	5462	5534	5407	5644	5586
4993	4986	4940	5224	5222	5322	5254	5326	5562	5582	5520	5428	5506	5431	5548	5582	5664	5598	5538	5462	5624	5571	5457	5351	5507	5731	5794	5696	5678	5760	5547	5561	5616	5484	5377	5399	5329	5216	5555	5413	5443	5442	5301	5492	5396	5601	5469	5598	5734	5612
4982	4993	5027	5101	5135	5318	5484	5346	5466	5491	5463	5594	5414	5473	5375	5727	5748	5558	5478	5441	5445	5321	5332	5372	5665	5749	5730	5514	5590	5568	5620	5567	5455	5374	5287	5437	5343	5351	5294	5586	5459	5482	5454	5489	5506	5498	5574	5638	5541	5509
5049	4999	5135	5156	5319	5302	5519	5463	5568	5511	5570	5441	5444	5462	5477	5654	5835	5697	5671	5417	5384	5301	5338	5511	5633	5495	5532	5529	5549	5571	5641	5438	5518	5267	5444	5224	5354	5472	5466	5321	5295	5445	5412	5386	5624	5473	5490	5742	5644	5550
5105	5052	5085	5145	5429	5380	5405	5522	5449	5402	5417	5343	5396	5365	5444	5638	5662	5644	5512	5386	5464	5409	5448	5635	5648	5505	5368	5393	5475	5501	5556	5315	5361	5290	5273	5240	5277	5222	5319	5263	5316	5389	5340	5403	5606	5548	5462	5547	5545	5443
5223	5019	5169	5322	5312	5364	5344	5430	5486	5519	5472	5578	5369	5570	5371	5639	5713	5672	5559	5573	5612	5522	5528	5471	5334	5329	5311	5352	5456	5399	5359	5436	5239	5123	5170	4990	5182	5237	5057	5129	5266	5281	5328	5429	5362	5446	5561	5558	5427	5272
5187	5205	5241	5312	5380	5429	5537	5439	5484	5566	5524	5555	5297	5419	5464	5666	5479	5542	5584	5509	5564	5620	5479	5405	5343	5425	5436	5446	5353	5367	5309	5217	5111	5082	5094	4998	4922	5074	5160	5186	5158	5073	5254	5293	5369	5304	5335	5448	5441	5271
5284	5146	5277	5210	5496	5291	5283	5507	5442	5521	5447	5477	5418	5512	5471	5522	5495	5572	5630	5509	5624	5725	5650	5536	5420	5434	5576	5365	5333	5448	5617	5176	5019	4961	4993	5044	4906	5273	5233	5227	5036	5093	5241	5121	5264	5247	5166	5249	5365	5182
5343	5151	5382	5261	5353	5257	5484	5414	5434	5513	5419	5405	5590	5420	5432	5471	5499	5496	5607	5511	5609	5608	5388	5472	5415	5447	5375	5495	5299	5400	5299	5044	5077	5069	5071	4963	4969	5013	5153	5088	5061	4958	5065	5399	5261	5331	5261	5187	5403	5097
5166	5160	5222	5135	5235	5208	5295	5299	5453	5397	5478	5373	5344	5346	5571	5394	5549	5576	5641	5629	5806	5758	5681	5683	5432	5460	5461	5342	5437	5449	5251	5161	5041	5064	4937	4909	5081	5106	5064	5094	5055	5123	5099	5144	5241	5221	5164	5390	5253	5130
5267	5013	5063	5109	5087	5317	5228	5250	5385	5402	5391	5410	5547	5210	5331	5444	5549	5333	5697	5654	5797	5544	5632	5668	5727	5547	5319	5434	5489	5375	5270	5243	5112	4961	5045	4981	5087	5166	5232	4968	4970	5056	5170	5075	5253	5262	5278	5199	5192	4994
5341	5169	5111	5191	5038	5124	5374	5212	5296	5346	5306	5400	5380	5387	5315	5374	5553	5637	5437	5621	5606	5627	5644	5584	5532	5472	5493	5509	5411	5288	5209	5326	5065	4977	5025	5067	5177	5177	5216	5095	5200	5024	5094	5222	5311	5124	5234	5093	5015	5046
5196	5175	5021	5037	4907	5165	5253	5284	5469	5289	5219	5258	5294	5439	5391	5457	5528	5501	5562	5591	5640	5552	5656	5513	5393	5468	5412	5435	5426	5457	5399	5065	5128	4987	5063	5063	4988	5140	5124	5000	5050	5115	5151	5211	5293	5162	5197	5020	4942	4942
5075	4931	4925	4991	5088	4979	5180	5323	5168	5363	5252	5378	5325	5320	5391	5543	5626	5598	5698	5744	5662	5668	5609	5453	5493	5332	5427	5464	5507	5356	5225	5148	5029	5055	4996	4994	5233	5223	5230	5137	4953	4903	5070	5165	5227	5137	5171	4986	5112	4897
5152	4855	4898	5067	5142	5105	5184	5327	5376	5410	5455	5545	5340	5380	5613	5783	5771	5717	5616	5708	5772	5786	5671	5611	5518	5386	5323	5361	5451	5485	5335	5215	5083	4968	5132	5060	5089	5082	5058	5047	4993	5114	5240	5277	5292	5257	5229	4896	5070	4904
5227	5192	5161	5012	5141	5226	5256	5372	5444	5369	5381	5487	5582	5598	5685	5688	5662	5881	5785	5885	5916	5875	5795	5713	5612	5539	5587	5459	5426	5495	5425	5203	5117	5019	5201	5021	5255	5074	4988	5028	5154	5199	5219	5266	5333	5189	5006	5020	5092	4942
5201	5241	4997	5134	5123	5117	5343	5399	5281	5461	5480	5455	5636	5586	5640	5822	5800	5826	5839	5888	5911	5825	5711	5423	5536	5593	5603	5391	5485	5289	5363	5197	5133	5149	5105	5251	5195	5036	5140	4989	5085	5165	5149	5139	5172	5362	5090	5076	5079	4973
5387	5118	5031	5029	4920	5270	5302	5375	5308	5544	5382	5454	5464	5613	5735	5671	5797	5874	5746	5708	5707	5737	5474	5417	5601	5487	5564	5434	5370	5340	5197	5139	5243	5242	5291	5363	5427	5174	5240	5206	5131	5119	5252	5248	5326	5340	5178	5082	5119	5067
5449	5008	5088	5195	5226	5156	5327	5388	5315	5451	5253	5354	5365	5524	5666	5649	5914	5738	5869	5761	5869	5927	5599	5611	5456	5450	5495	5544	5545	5457	5314	5080	5141	5409	5169	5621	5396	5181	5354	5316	5229	5383	5137	5363	5221	5272	5221	5185	5025	5074
5451	5256	5371	5280	5253	5214	5406	5249	5503	5527	5220	5358	5405	5680	5584	5634	5660	5755	5851	5882	5817	5796	5796	5634	5597	5493	5523	5481	5425	5193	5263	5075	5390	5337	5393	5382	5377	5394	5221	5272	5382	5325	5347	5375	5371	5348	5170	5115	5261	5134
5646	5405	5392	5571	5488	5315	5365	5402	5299	5360	5267	5385	5372	5419	5532	5481	5465	5729	5861	5806	5773	5621	5572	5582	5565	5542	5420	5394	5407	5411	5397	5222	5412	5233	5358	5482	5422	5556	5312	5279	5290	5215	5432	5272	5417	5160	5192	5171	5161	5072
5836	5473	5502	5461	5343	5419	5426	5292	5308	5270	5300	5314	5288	5216	5225	5257	5379	5505	5540	5519	5603	5512	5428	5322	5418	5527	5298	5339	5292	5327	5300	5162	5275	5309	5314	5461	5526	5507	5266	5325	5107	5277	5253	5268	5221	5266	5184	5168	5186	5115
5580	5446	5513	5566	5688	5469	5479	5350	5263	5209	5260	5237	5092	5254	5200	5292	5358	5485	5276	5345	5458	5415	5337	5356	5380	5207	5325	5387	5340	5249	5234	5105	5088	5265	5375	5455	5397	5331	5256	5279	5237	5153	5158	5241	5224	5178	5182	5008	5090	5289
5520	5448	5484	5554	5604	5483	5372	5328	5338	5285	5121	5264	5264	5238	5291	5341	5082	5286	5421	5297	5406	5436	5109	5113	5106	5256	5305	5228	5212	5245	5123	5098	5233	5305	5440	5478	5469	5388	5242	5186	5170	5270	5208	5239	5158	5139	5152	5091	5093	4997
5607	5488	5376	5545	5717	5457	5401	5486	5492	5426	5268	5182	5270	5299	5192	5221	5067	5007	5215	5173	5441	5383	5178	5224	5226	5317	5311	5081	5222	5028	5064	5138	5129	5274	5463	5303	5393	5302	5201	5094	5120	5003	5075	5173	5119	5030	5133	5052	5076	5079
5667	5484	5640	5529	5497	5455	5369	5451	5477	5338	5212	5256	5188	5193	5221	4911	5048	4994	5118	5324	5341	5173	5165	5307	5362	5481	5318	5243	5412	5043	5264	5212	5156	5131	5345	5251	5237	5214	5067	5010	5074	4976	4923	5012	5057	5021	5063	4949	4932	5037
5620	5661	5576	5551	5600	5529	5396	5383	5432	5295	5188	5365	5165	5184	5134	5160	4984	4917	5109	5140	5189	5108	5055	5342	5409	5364	5460	5419	5201	5279	5237	5176	5285	5318	5287	5259	5270	5197	5310	5128	5027	5011	5055	4990	5035	4996	4836	4899	4999	4824
5710	5477	5352	5505	5552	5380	5498	5390	5347	5196	5348	5342	5175	5138	5075	5064	5070	5093	4922	5123	5197	5081	5107	5250	5435	5510	5467	5130	5414	5323	5200	5280	5347	5362	5374	5225	5203	5292	5291	5038	5118	5137	5157	5208	5084	4804	5102	4845	5028	5109
5491	5493	5309	5274	5415	5421	5382	5335	5300	5386	5242	5199	5094	5163	5085	5138	4973	4928	5001	4969	5131	4973	5144	5318	5333	5363	5330	5221	5404	5388	5309	5403	5389	5573	5495	5296	5221	5282	5220	5292	5122	5100	5163	5109	5114	4870	4727	4885	5038	4960
5531	5382	5389	5391	5480	5287	5315	5352	5306	5141	5213	5179	5113	5096	4943	5075	4985	4864	4851	5015	5029	4933	5123	5283	5358	5355	5366	5443	5373	5430	5529	5432	5446	5460	5416	5409	5560	5220	5270	5228	5084	5171	5160	5056	5095	4879	4904	4922	4946	4987
5565	5317	5344	5490	5489	5302	5104	5204	5422	5191	5138	5072	4947	5016	4885	4843	4841	4829	4871	4706	4829	4820	5086	5219	5123	5331	5431	5526	5538	5326	5398	5320	5316	5522	5366	5348	5268	5384	5222	5103	5082	4995	5203	5159	5281	5016	4983	4846	4755	4956
5453	5365	5261	5355	5271	5285	5219	5282	5049	5174	5162	4931	4981	5040	5105	4938	4767	4744	4699	4778	4753	4921	5021	5137	5283	5387	5464	5373	5297	5362	5259	5326	5452	5358	5384	5445	5319	5213	5113	5145	5126	5162	5248	5346	5233	5107	4934	5047	4883	4944
5131	5055	5128	5308	5119	5108	5176	5019	5047	5168	5046	5048	4905	5208	4812	5036	4882	4886	4924	4904	4944	5048	5131	5011	5196	5274	5166	5303	5273	5254	5229	5414	5232	5440	5449	5358	5223	5263	5102	5007	5300	5254	5327	5255	5167	4999	4924	4952	4936	5000
5019	4948	5095	5085	4963	5127	5104	4992	5095	5131	5053	5259	5110	4953	5132	4947	4987	4971	5092	4969	4982	5004	5131	5100	5088	5267	5218	5226	5181	5216	5119	5317	5266	5366	5267	5306	5020	5130	5102	5107	5137	5171	5411	5361	5187	5123	5010	5027	4987	5016
5215	4898	4893	4990	5052	5152	5145	5027	5110	5259	5181	5170	5185	5127	5143	4989	5217	5154	5167	5012	5078	5060	5103	5092	5366	5195	5431	5268	5215	5311	5100	5105	5228	5234	5340	5285	5080	5120	5028	5288	5195	5262	5406	5390	5220	5161	5057	4956	5125	5116
5129	4965	4905	4995	4978	4918	4901	4934	5021	5182	5221	5140	5110	5151	5293	5299	5181	5296	5077	5246	5151	5126	5311	5344	5336	5395	5385	5348	5242	5149	4998	5072	5224	5297	5213	5177	5020	4989	5044	5326	5288	5280	5355	5348	5258	5274	4985	5089	4931	4966
5121	4781	4911	5041	5077	5004	4908	4957	5039	5028	5173	5323	5308	5468	5400	5395	5271	5322	5235	5157	5296	5304	5359	5309	5422	5400	5276	5234	5159	5164	5059	5079	5239	5241	5220	5207	5017	5022	4942	5046	5262	5348	5407	5314	5301	5250	5061	5172	4986	5004
5160	4830	4962	4944	4961	4885	4877	5008	5060	5008	5307	5397	5482	5408	5292	5294	5489	5448	5480	5507	5473	5452	5448	5523	5484	5364	5478	5257	5152	5085	5127	5099	5065	5227	5192	5053	5003	4932	4914	5154	5123	5291	5305	5557	5170	5201	5137	5005	5138	5243
5152	4953	4909	4997	4949	5077	5081	5205	5107	5120	5236	5283	5511	5487	5417	5390	5538	5458	5624	5586	5514	5469	5500	5358	5304	5259	5294	5214	5197	5015	4872	5058	5197	4957	5112	4989	5169	4913	4901	5058	4979	5265	5226	5280	5261	5073	5095	4879	5197	5140
5223	4957	4956	4915	5104	5098	5082	4960	5101	5290	5233	5319	5422	5515	5375	5565	5523	5452	5543	5508	5473	5488	5357	5437	5418	5504	5355	5213	5063	5013	5083	5074	5069	5207	5238	4957	4932	4985	5028	5084	5310	5171	5239	5285	5135	5077	5063	4999	5113	5064
5280	5108	5066	5167	5044	5121	5194	5262	5200	5342	5296	5416	5383	5512	5480	5685	5498	5705	5475	5607	5510	5626	5509	5454	5356	5459	5277	5227	5194	5196	5164	5071	5204	5209	5263	5182	5107	5141	5029	5187	5198	5104	5345	5219	5158	5070	5053	5000	5086	5094
5304	5189	5142	5319	5193	5077	5179	5226	5256	5310	5306	5482	5593	5548	5598	5713	5604	5534	5626	5616	5694	5607	5558	5359	5338	5423	5389	5296	5220	5192	5174	5073	5334	5203	5304	5235	5156	5174	5166	5152	5314	5183	5109	5141	5080	5035	5118	5053	5085	4814
5350	5214	5349	5369	5326	5253	5160	5177	5135	5306	5429	5349	5367	5471	5399	5526	5427	5581	5488	5687	5496	5485	5477	5327	5354	5184	5208	5166	5160	5150	5276	5213	5208	5304	5259	5382	5248	5151	5355	5275	5336	5137	5141	5134	4988	5179	5123	5111	5111	5010
5250	5231	5243	5397	5303	5326	5253	5209	5398	5327	5347	5391	5386	5490	5452	5174	5361	5390	5397	5510	5503	5200	5263	5210	5101	5182	5217	5048	5016	5181	5161	5040	5232	5237	5381	5379	5164	5211	5207	5161	5364	5260	5100	5132	5045	5018	5103	5222	5137	5340
5320	5244	5428	5291	5355	5441	5240	5420	5158	5360	5223	5192	5460	5378	5324	5229	5294	5300	5262	5459	5354	5276	5238	5131	5010	5031	5025	4973	5007	4851	5046	5133	5132	5222	5262	5333	5249	5157	4992	5064	5173	5208	5099	5001	5097	5026	4925	5214	4950	5136
5287	5232	5207	5268	5311	5487	5380	5292	5280	5559	5204	5360	5197	5257	5409	5219	5135	5210	5188	5349	5276	5209	4953	4912	5062	4897	5070	5026	4922	4844	4876	4947	5051	5203	5286	5437	5337	5103	5130	5193	5194	5136	5092	5079	4984	5031	5233	5179	5364	5264
5372	5226	5238	5208	5332	5337	5450	5382	5394	5392	5244	5231	5101	5068	5063	5105	5136	5235	5215	5254	5106	5182	5072	4922	4825	4862	4868	4899	5016	4868	4987	5018	5138	5061	5200	5328	5206	5052	5126	5155	4936	5156	5027	5093	4952	5109	5035	5170	5070	5381
5322	5176	5283	5332	5361	5331	5242	5478	5366	5293	5255	5191	5138	5055	5121	5146	5091	5198	5171	5180	5217	5103	4954	4859	4916	4890	4885	4793	4922	4921	4910	5023	5087	5202	5202	5350	5223	5189	5088	4994	4809	5016	5073	5025	4961	5170	5141	5128	5184	5207
5346	5229	5301	5365	5299	5318	5408	5406	5431	5241	5314	5251	5195	5032	5020	5010	5200	5307	5128	5152	5130	5103	4904	4918	4908	4994	4871	4945	4895	4971	4768	4890	4974	5266	5158	5158	5141	4999	4956	4887	5025	4815	5040	4846	5090	5039	5008	5057	5109	5062
5402	5313	5355	5400	5562	5312	5386	5266	5318	5220	5167	5094	5192	5153	5076	5135	5101	5059	5162	5208	5085	4964	4943	4885	4843	4817	4952	4805	4854	4838	4797	4683	4954	4917	5192	5156	5129	5052	4928	4801	4949	4867	4993	5000	4903	4991	4950	5038	5079	5139
5351	5363	5595	5431	5359	5618	5535	5344	5208	5125	5167	5132	5085	5191	4961	5052	4994	5105	5100	5151	5026	4736	4839	4867	4882	5020	4809	4969	4979	4815	4655	4703	4943	5158	5130	5144	4910	4862	4786	4893	4864	4726	4877	4823	4988	4900	5057	5022	5154	5253
5345	5251	5312	5419	5305	5308	5376	5457	5242	5140	5144	5206	5116	4930	4936	4918	4993	5020	5085	5080	4979	4989	4908	5042	4840	4980	5041	4897	4976	4822	4883	4726	4986	4938	4922	5044	5076	5031	4909	4656	4736	4739	4773	4814	4911	4931	4953	5021	5006	5178
5275	5180	5133	5272	5386	5468	5231	5391	5234	5268	5196	5294	5119	5157	5018	4991	4907	4969	5161	5055	4788	5120	4997	4918	4990	4986	4799	4930	4878	4789	4799	4754	4914	4851	5027	4998	4976	4978	4871	4897	4744	4677	4786	4795	4990	4935	4804	5014	4963	5080
5286	5133	5074	5093	5288	5232	5345	5208	5324	5297	5138	5109	5061	5076	5107	5040	5045	4913	5160	5042	4879	4988	5093	4862	4920	5125	5092	4962	4799	4976	4797	4856	4843	4871	5082	4975	5019	4803	4964	4844	4708	4722	4710	4639	4696	4850	4740	4879	4978	4913
5383	5085	5191	5138	5230	5243	5101	5165	5264	5348	5189	5174	5127	5093	5085	4946	5123	5116	5015	5094	5022	5085	5085	5104	5044	5119	5044	5047	4838	4873	4694	4989	4941	4975	5107	5147	5008	4810	4854	4941	4767	4636	4752	4919	4771	4775	4684	4896	4913	4948
5401	5269	5189	5134	5366	5092	5093	5117	5422	5279	5083	5128	5156	5228	5175	5097	5048	5107	5058	5044	5094	5105	5278	5201	5139	5084	5076	5014	4944	4958	4892	4858	5029	4874	5092	5212	5099	4954	4990	4903	4810	4971	4735	4830	4789	4721	4673	4656	4765	4909
5336	5229	5144	5267	5141	5127	5080	5196	5277	5313	5263	5242	5142	5223	5152	5065	5121	5068	4994	5113	5127	5198	5116	5178	5106	5205	4978	4923	5073	4991	5092	5043	5031	4950	5057	5013	5099	5064	4883	4923	4958	4829	4915	4859	4835	4675	4783	4800	4824	4966
5409	5231	5127	5150	5121	5141	5109	5078	5121	5119	5192	5065	5220	5052	5158	5182	5170	5136	5046	5191	5027	5133	5100	5067	5172	4998	5112	5057	4969	5110	5119	4886	5031	5109	5082	5030	5023	5126	5040	4894	4997	4740	4929	4968	4897	4945	4809	4768	4785	4817
5409	5163	5161	5101	5186	5055	5035	5089	5039	5106	5248	5131	5132	5153	5080	5005	4950	5070	5037	5003	5011	5095	5332	5114	5127	5007	5064	5071	5015	4987	5150	4871	5049	5036	5094	5175	5080	5196	5124	5072	4911	4990	4946	4904	4851	4755	4940	4840	5014	4903
5328	5092	5179	5004	5122	5080	5151	5085	4931	5136	5159	5074	5107	5153	5189	5145	4977	4983	5101	4904	4984	5234	5153	5170	5101	5119	5058	5127	5077	5163	5024	5001	4909	5190	5006	5168	5219	5050	5146	5138	4936	5070	4842	5075	5059	4942	4998	5017	4828	4946
5440	5083	5080	5103	5000	5043	5183	5203	5066	5028	5064	5310	5029	5045	5000	5047	4912	4958	4888	5124	5049	5099	5095	5191	5212	5040	5083	5025	5176	5136	5083	5152	5056	5059	5143	5136	5173	5056	5087	5227	5085	5095	5094	4969	4970	4976	5138	5056	4938	4919
5211	5064	4947	4890	4995	4923	5062	4935	5068	4982	4869	5010	5054	4999	4885	4965	4774	4919	4871	4928	5134	4988	5155	5191	5207	4951	5164	5181	5163	5135	5244	5116	4976	4973	4877	5242	5159	5134	5179	5069	5058	5041	4967	5151	5168	5130	5214	5207	4986	5128
5140	4953	4954	4815	4885	4980	4840	4885	4876	4896	4897	5002	5022	4882	5007	4934	4700	4897	4879	5016	5011	5052	4869	5087	4944	4964	5076	5106	5142	5204	5241	4988	5123	5089	4967	5113	5133	5338	5100	5214	5075	5238	5147	5042	5100	5441	5425	5239	5110	5218
5069	4836	4885	4857	4909	5091	5020	4852	4907	4942	4795	4837	4815	4983	4888	4795	4647	4823	4920	4896	4881	4990	5032	5005	5042	5151	5072	5366	5193	5063	5028	5052	5103	4878	5108	4991	5206	5111	5174	5092	5175	5166	5180	5141	5228	5239	5517	5329	5356	5150
4837	4760	4851	4961	4954	4903	4940	4951	4689	4916	4738	4738	4842	4772	4840	4985	4876	4869	4966	4866	5085	5077	4988	4930	4943	5013	5220	5197	5190	5040	4917	4902	4994	4862	5043	5049	5126	5084	5120	5122	5258	5195	5205	5240	5313	5447	5357	5378	5269	5253
4988	4842	4839	4769	4890	4817	4907	4870	4865	4786	4858	4770	4866	4853	4891	5023	4937	4872	4878	5118	5147	4980	5015	4908	5098	5112	5175	5036	5147	5099	5074	4924	4962	4654	4944	4874	5054	4982	5060	5138	5157	5142	5030	5245	5324	5401	5448	5366	5227	5361
4929	4676	4720	4689	4796	4936	4833	4909	4690	4867	4720	4727	4843	4963	4918	4915	4979	5012	4966	4940	5083	5020	5032	4969	5014	5010	5077	5017	5022	4895	5028	4905	4954	4846	4868	4950	5048	4948	5113	5114	5183	5110	5181	5290	5272	5362	5509	5262	5242	5009
4897	4761	4713	4766	4806	4895	4763	4928	4818	4861	4859	4822	4841	5010	5022	5023	5147	5025	5098	5078	5070	5062	5007	5129	5007	4995	4883	5080	4874	4842	4816	4929	4787	4803	4826	4819	5120	5151	5034	5105	5181	5094	5177	5118	5241	5312	5352	5357	5264	5185
4996	4861	4915	4823	4856	4956	4873	4885	4783	4999	4887	4904	4834	4906	5024	5182	5038	5173	5144	5184	5035	5019	5170	5220	5052	5109	5169	4955	4766	4927	4867	4751	4800	4782	4847	4914	4977	5051	5044	5095	5075	5032	5246	5222	5179	5326	5320	5277	5141	5129
5140	5039	4944	5134	5070	4913	4847	4903	5064	4994	4905	5022	4920	5163	5049	5081	5280	5262	5265	5263	5108	5186	5312	5367	5169	5007	5078	5138	4982	4941	5088	4845	4959	5058	4914	5196	5131	5160	5181	5070	5102	5172	5145	5097	5231	5208	5073	5201	5206	5212
5303	5041	4949	5034	4940	4939	4870	4890	4991	4955	4891	5087	4915	5143	5046	5281	5244	5124	5245	5169	5132	5161	5348	5122	5271	5092	5106	5121	4986	4832	4915	4904	5024	5044	5068	4917	5104	5117	5073	5175	5039	5007	5039	5045	5103	5106	5117	5055	4985	5068
5326	5187	5144	4993	4983	4995	4905	4887	4957	4946	4995	4877	5002	4875	5029	5059	5145	5028	5007	5000	5142	5209	5081	5181	5337	5162	5122	5100	5063	4971	5026	5051	4964	5159	5031	5300	5188	5092	4989	5217	5179	5131	5050	5055	5081	5055	4960	5206	5048	5259
5358	5284	5244	5108	4924	5127	4919	4758	5021	5002	4995	4831	4921	4828	4939	4886	5067	5155	5029	5069	4986	5093	5308	5262	5269	5323	5215	5051	5166	5223	5211	5195	5077	5109	5141	5183	5279	5338	5185	5291	5116	5119	5072	5004	5188	5151	5094	4981	5099	5131
5462	5341	5312	5402	5017	5036	5087	4935	5168	5062	5106	5063	4933	4978	4865	4836	4997	5245	5145	5083	5265	5153	5289	5322	5361	5458	5216	5216	5132	5224	5153	5232	5376	5292	5289	5122	5404	5325	5456	5173	5224	5312	5113	5019	5152	5180	5176	5307	5359	5340
5506	5367	5317	5381	5296	5183	5103	5052	5046	5074	5022	5040	4991	4932	4845	4983	4913	4892	5155	5121	5153	5290	5357	5494	5531	5475	5281	5365	5431	5341	5167	5435	5358	5390	5258	5296	5419	5290	5373	5430	5269	5075	4997	5122	5016	5219	5078	5301	5374	5426
5482	5398	5332	5324	5080	5206	5103	5050	4996	5067	5194	5123	5110	4944	4892	4855	5040	5010	5123	5227	5234	5328	5442	5466	5562	5488	5284	5055	5269	5183	5217	5381	5295	5328	5334	5272	5272	5230	5403	5519	5320	5339	5198	5012	5083	5174	5266	5421	5408	5397
5538	5240	5173	5302	5146	5200	5198	4987	5092	5151	5004	4967	4956	4880	4761	4812	4923	5068	5176	5211	5231	5275	5276	5458	5543	5322	5190	5266	5206	5258	5149	5271	5279	5154	5242	5180	5199	5270	5278	5324	5389	5185	5209	5107	5082	5293	5305	5374	5488	5370
5242	5161	5197	5225	5219	5244	5203	5096	5099	5108	4978	4903	5174	4888	5025	4952	5003	5044	5208	5247	5210	5239	5250	5304	5406	5317	5433	5128	5281	5320	5307	5271	5176	5466	5222	5261	5248	5140	5290	5307	5397	5176	5166	5087	5158	5239	5386	5488	5580	5444
5193	5146	5242	5232	5156	5184	5194	5001	5085	5095	5008	5171	5046	5013	5050	5071	5194	5324	5511	5343	5214	5243	5406	5380	5324	5200	5374	5260	5241	5354	5296	5289	5364	5430	5451	5126	5283	5264	5350	5427	5207	5094	5155	5143	5051	5302	5299	5504	5524	5620
5230	5234	5167	4999	5248	5047	5210	5132	5088	5111	5123	5123	5290	5097	5127	5304	5387	5215	5584	5568	5399	5286	5296	5265	5308	5440	5418	5364	5268	5307	5130	5236	5347	5259	5388	5325	5253	5288	5385	5384	5425	5237	5166	5218	5108	5255	5251	5519	5460	5476
5362	5280	5283	5109	4972	5205	5149	5094	5086	5109	5136	5155	5265	5280	5289	5375	5395	5565	5543	5527	5527	5406	5416	5244	5291	5364	5250	5285	5044	5211	5131	5341	5244	5292	5390	5299	5261	5344	5359	5384	5390	5287	5291	5065	5298	5276	5344	5417	5437	5366
5351	5202	5127	5187	5146	5040	5182	4999	4985	5123	5140	5120	5155	5207	5267	5162	5580	5471	5601	5528	5341	5374	5327	5328	5350	5403	5345	5239	5100	5128	5218	5140	5208	5230	5228	5374	5275	5293	5372	5456	5302	5232	5317	5126	5167	5236	5303	5380	5351	5350
5574	5347	5272	5169	5167	5284	5107	5011	5044	4975	5151	5041	5099	5091	5252	5172	5357	5468	5554	5564	5474	5324	5292	5373	5405	5447	5373	5314	5217	5279	5235	5167	5294	5391	5402	5359	5446	5386	5465	5583	5380	5411	5217	5349	5350	5319	5191	5310	5306	5343
5470	5439	5317	5365	5406	5379	5214	5100	4965	5061	5090	5006	5209	5149	5192	5168	5297	5285	5517	5385	5378	5197	5391	5384	5444	5442	5425	5283	5325	5296	5154	5256	5443	5484	5529	5641	5719	5583	5647	5510	5343	5359	5411	5412	5267	5537	5432	5259	5378	5243
5563	5364	5429	5304	5187	5225	5098	5088	4969	5039	5043	5196	4946	5232	5056	5004	5136	5143	5252	5327	5235	5379	5407	5467	5443	5520	5394	5469	5442	5252	5370	5323	5575	5574	5721	5654	5729	5714	5426	5582	5548	5426	5608	5420	5480	5520	5462	5500	5514	5398
5591	5393	5323	5318	5224	5089	5057	4973	5035	4917	4989	4919	5106	5061	5062	5030	5051	5172	5347	5301	5471	5338	5278	5407	5409	5502	5327	5410	5389	5504	5540	5498	5606	5571	5734	5709	5698	5675	5553	5496	5651	5655	5734	5681	5645	5816	5523	5479	5518	5427
5423	5245	5233	5227	5353	5133	5078	4997	5034	5060	4905	5042	5006	5095	4944	4936	4972	5315	5338	5416	5344	5362	5230	5442	5347	5397	5437	5382	5401	5527	5545	5459	5414	5662	5717	5708	5718	5581	5784	5723	5612	5870	5867	5661	5790	5765	5756	5541	5617	5442
5289	5299	5253	5178	5255	5157	5084	5136	4989	5101	5032	5047	5136	5164	5117	5089	5086	5262	5343	5342	5389	5382	5351	5349	5498	5406	5340	5153	5565	5543	5367	5499	5410	5701	5702	5491	5741	5707	5658	5593	5792	5736	5819	5738	5874	5763	5795	5680	5665	5557
5410	5341	5145	5259	5141	5177	5095	5127	4986	5148	5307	5106	5278	5128	5206	5105	5211	5126	5272	5437	5428	5314	5408	5367	5370	5459	5280	5171	5363	5304	5363	5345	5320	5461	5673	5482	5568	5679	5617	5601	5492	5668	5897	5700	5698	5708	5690	5834	5720	5610
5399	5283	5278	5212	5218	5320	5099	5122	5281	5236	5279	5243	5266	5116	5281	5247	5268	5138	5303	5576	5307	5473	5314	5363	5249	5163	5274	5302	5259	5334	5291	5294	5307	5361	5417	5506	5467	5476	5550	5467	5470	5598	5618	5862	5707	5686	5694	5747	5565	5528
5338	5256	5319	5238	5317	5199	5047	5130	5102	5241	5252	5300	5320	5402	5303	5317	5211	5332	5350	5361	5357	5387	5332	5313	5234	5311	5184	5154	5303	5168	5348	5330	5291	5202	5279	5570	5461	5458	5432	5440	5435	5458	5810	5701	5802	5616	5814	5669	5707	5516
5214	5307	5385	5301	5214	5189	5032	5074	5221	5336	5256	5358	5273	5366	5447	5188	5384	5401	5293	5353	5255	5336	5387	5210	4997	5094	5306	5152	5345	5363	5372	5344	5287	5370	5415	5462	5620	5428	5398	5471	5522	5534	5704	5750	5779	5889	5791	5740	5664	5643
5405	5336	5378	5338	5174	5390	5234	5054	5148	5197	5347	5264	5204	5300	5307	5239	5378	5455	5381	5333	5396	5184	5243	5192	5156	5276	5363	5382	5477	5423	5343	5409	5328	5409	5525	5512	5586	5389	5395	5454	5590	5665	5708	5821	5716	5880	5964	5818	5647	5654
5472	5363	5484	5443	5407	5310	5217	5323	5342	5252	5167	5405	5266	5329	5274	5291	5430	5455	5395	5402	5362	5287	5304	5318	5363	5277	5280	5532	5610	5564	5522	5376	5371	5521	5500	5566	5450	5519	5420	5364	5680	5600	5768	5627	5826	5830	5886	5868	5851	5815
5599	5262	5496	5433	5341	5354	5361	5242	5321	5421	5371	5277	5310	5339	5455	5230	5356	5519	5426	5366	5247	5272	5398	5381	5337	5355	5475	5571	5547	5591	5562	5468	5542	5500	5725	5425	5550	5446	5430	5483	5683	5710	5771	5751	5932	5996	5771	5792	5953	5811
5706	5488	5689	5393	5473	5425	5359	5449	5477	5479	5319	5534	5370	5298	5455	5350	5540	5396	5482	5318	5329	5239	5342	5342	5457	5434	5501	5644	5734	5618	5550	5598	5495	5602	5351	5413	5350	5357	5375	5427	5601	5706	5877	5798	5782	5911	5925	5816	6090	6040
5845	5590	5645	5742	5459	5548	5613	5701	5649	5631	5613	5437	5580	5577	5615	5476	5504	5515	5505	5379	5196	5484	5414	5420	5514	5316	5472	5582	5680	5458	5550	5464	5489	5437	5386	5408	5332	5396	5362	5585	5487	5518	5748	5768	5712	5792	5930	5788	5757	6109
5891	5754	5664	5706	5516	5680	5743	5795	5767	5799	5673	5610	5580	5561	5433	5508	5525	5461	5497	5379	5314	5445	5363	5489	5406	5374	5561	5521	5652	5570	5406	5473	5524	5301	5403	5269	5250	5383	5378	5482	5477	5640	5666	5660	5757	5765	5783	5939	5857	5865
5924	5798	5785	5724	5671	5647	5774	5880	5999	5908	5919	5777	5748	5548	5608	5547	5477	5578	5321	5302	5505	5470	5491	5566	5668	5437	5556	5624	5448	5597	5467	5374	5416	5288	5226	5311	5308	5375	5434	5508	5535	5653	5625	5511	5676	5668	5673	5733	5695	5777
5938	5759	5690	5931	5834	5891	6024	5924	6003	5933	5827	5830	5688	5758	5519	5562	5629	5427	5356	5477	5604	5552	5627	5717	5608	5709	5540	5551	5566	5467	5552	5462	5392	5247	5368	5289	5372	5610	5420	5463	5629	5786	5719	5728	5620	5738	5517	5742	5783	5841
6070	5786	5936	5811	5826	5921	5972	5943	6081	5960	5825	5887	5876	5790	5641	5671	5724	5602	5469	5345	5556	5724	5643	5710	5685	5640	5749	5763	5645	5532	5434	5500	5457	5415	5445	5323	5574	5640	5523	5529	5695	5763	5696	5668	5630	5623	5730	5777	5894	5912
5896	5784	5829	5892	5850	5998	5948	5987	5956	5849	6076	5849	5891	5796	5832	5794	5700	5679	5585	5672	5610	5821	5615	5922	5792	5736	5814	5733	5747	5659	5595	5534	5610	5514	5548	5540	5715	5683	5824	5756	5753	5849	5816	5786	5825	5876	6000	5925	6129	6046
5854	5686	5829	5884	5802	5910	6008	6089	6052	5817	5795	5725	5745	5710	5707	5812	5727	5898	5713	5680	5938	5616	5689	5986	5840	6016	5904	5883	5847	5835	5754	5703	5550	5665	5618	5548	5856	5912	5887	5787	5769	5747	5790	5922	5914	6023	6107	5911	6269	6187
5898	5826	5797	5952	5898	5937	5921	5779	5884	5874	5792	5620	5674	5734	5768	5904	5793	5910	5813	5883	6033	5803	5745	5916	5843	5986	5914	5768	5825	5763	5759	5715	5576	5647	5808	5893	5934	5836	5545	5770	5680	5682	5952	5899	6214	6033	6219	6223	6379	6409
5730	5687	5786	5921	5866	5812	5854	5906	5872	5859	5595	5859	5763	5839	5878	5836	6007	5849	5976	5976	6034	5916	5897	5918	5918	5925	6042	5791	5860	5855	5847	5704	5583	5653	5670	5927	5802	5684	5734	5573	5714	5694	5755	6087	6030	6182	6178	6303	6376	6355
5692	5586	5729	5697	5763	5681	5836	5791	5741	5722	5642	5919	5700	5890	5894	5853	5953	5916	5965	5977	6015	6069	5955	5913	5956	5909	5931	5776	5861	5847	5768	5775	5720	5745	5706	5702	5767	5812	5599	5768	5610	5799	5800	5948	6023	6124	6266	6275	6276	6327
5626	5496	5750	5871	5672	5796	5676	5749	5617	5894	5803	5697	5997	6015	6086	5902	5991	6271	6217	6030	6009	5920	5986	5944	5935	5979	5843	5742	5839	5817	5722	5899	5770	5767	5831	5911	5779	5905	5794	5644	5680	5603	5712	5780	6139	6056	6225	6207	6129	6213
5676	5515	5777	5640	5709	5791	5872	5860	5868	5924	5835	5865	6038	6114	6117	6145	6177	6215	6134	6250	5986	6077	5957	6023	5871	5999	5791	5807	6045	5904	5832	6017	5959	6000	5799	5908	5983	5889	5747	5694	5628	5789	5825	6003	5942	6069	6125	6227	6028	6266
5709	5746	5730	5760	5772	5592	5820	5880	5747	5979	6052	6035	6053	6126	6139	6209	6260	6208	6210	6246	6186	6043	6061	6056	6144	6003	5898	5951	5967	5999	6091	6148	6207	6178	6045	6071	6143	5957	5926	5883	5892	5824	6025	5898	5968	5951	6220	5994	6068	6005
5699	5795	5569	5593	5697	5806	5676	5787	5764	5875	6056	6067	5951	6116	6113	6146	6305	6176	6151	6223	6106	6161	6110	5926	6119	6166	6031	6094	6054	6170	6107	6228	6281	6127	6099	6102	6291	5880	6042	6008	5971	5982	5948	6064	6096	6052	6134	5975	6102	6085
5697	5774	5624	5548	5653	5587	5530	5740	5720	5890	5977	5990	5904	6010	5889	6120	6169	6223	6176	6255	6165	6215	6069	6091	6117	6020	6125	6203	6238	6428	6293	6278	6355	6267	6128	6003	6258	5926	6141	6171	5890	6008	6000	6154	6130	6199	6116	6268	6248	6056
5824	5466	5387	5558	5706	5618	5637	5609	5603	5750	5822	5828	5849	6029	5900	5901	6195	5882	6074	5961	6072	6033	6136	6104	6237	5986	6224	6156	6200	6203	6338	6352	6267	6308	6245	6079	6042	6029	6065	6060	5951	6144	5985	6196	6207	6100	6080	6179	6140	6323
5747	5434	5492	5384	5618	5635	5662	5601	5710	5731	5769	5840	5859	6027	5912	5963	5950	5984	6053	6004	5929	5888	5957	6015	6040	6182	6143	6050	6298	6330	6283	6273	6331	6135	6322	6293	6143	6056	6056	6190	6070	5925	6238	6099	6126	6017	6258	6085	6297	6413
5628	5414	5391	5479	5597	5661	5757	5771	5913	5717	5726	5725	5900	5895	6189	6053	6120	5975	6057	5878	5936	5980	5987	6062	6041	6013	6005	5918	6280	6293	6218	6234	6348	6183	6175	6290	5971	6116	6072	6133	6159	6203	6090	5939	6003	6111	6009	6138	6232	6237
5632	5412	5353	5500	5516	5588	5733	5848	5590	5795	5904	5855	6162	5936	5973	6076	6067	5881	5925	6020	6074	5956	5914	5880	6022	6072	5984	5941	5980	5915	6215	5937	6109	6189	6011	5963	6071	5978	5938	5921	6091	6093	5979	6057	5914	6126	6027	6210	6300	6307
5680	5436	5417	5475	5627	5682	5671	5899	5713	5892	5794	5919	5848	6045	6077	6068	5923	5995	5990	5913	6044	5916	5880	5899	5827	5845	6028	5905	5988	5941	5948	5739	5833	5987	6033	5953	5970	5834	5878	5909	6063	5994	5898	5943	5859	5961	6081	6265	6059	6250
5702	5607	5733	5589	5652	5736	5679	5675	5784	5732	5914	5915	5903	5962	5994	6034	5926	5983	5963	5884	6116	5849	5882	5923	5894	5793	5912	5851	5911	6047	5807	5770	5930	5865	5931	5901	5949	5906	5853	6057	5874	5903	5820	5823	5937	5897	6034	6237	6203	6111
5831	5719	5765	5619	5900	5683	5646	5847	5796	5847	5811	5792	5998	5842	5870	5889	5897	5908	5995	5890	5822	5914	5987	5996	6017	5928	5774	5967	5825	6023	5757	5917	5980	5810	5940	5864	5838	5912	5965	5951	5960	5905	5827	5897	5942	5879	6159	5923	6029	6067
5982	5783	5867	5771	5878	5677	5634	5552	5685	5746	5692	5835	5793	5867	5640	5857	5676	5752	5797	5915	5876	5918	6005	6137	5931	6086	5957	5887	5911	5985	5893	5778	5897	5946	5970	5992	6127	5953	6096	6067	5929	6126	5898	5915	5926	5841	6146	5891	6225	6100
6074	5855	5896	5814	5566	5891	5588	5621	5661	5879	5814	5596	5616	5762	5678	5874	5811	5733	5713	5787	5793	5974	6010	5951	5824	5955	6011	5914	5884	5881	5992	5773	5854	6017	5971	6059	6018	6104	6054	6206	5941	6069	6062	6039	5942	5939	6126	6103	6099	6272
6009	5858	5922	5710	5689	5691	5558	5675	5689	5659	5525	5619	5649	5588	5701	5709	5689	5606	5747	5750	5846	5802	5875	5797	5862	5749	5990	5942	5784	5948	5831	5812	5882	5804	6079	5874	5969	5961	5870	6136	6095	6222	5972	5942	6105	5861	6029	6254	6139	6361
5843	5858	5966	5742	5709	5607	5741	5465	5537	5672	5693	5517	5564	5643	5701	5805	5843	5884	5661	5749	5752	5794	5719	5735	5683	5558	5795	5710	5928	5776	5966	5853	5782	5812	5906	5973	5879	5987	5919	6000	5945	5895	6023	6016	5871	5921	6053	6218	6038	6173
5891	5796	5701	5854	5810	5714	5525	5608	5717	5649	5714	5625	5688	5811	5898	6004	6001	6012	5884	5650	5801	5726	5633	5613	5521	5563	5701	5652	5687	5663	5882	5747	5756	5858	5940	5980	5773	5917	5752	5920	5981	5794	5853	5840	6058	5891	5958	6170	6286	6026
6016	5801	5895	5834	5883	5636	5723	5661	5530	5540	5543	5644	5664	5759	6011	5917	5885	5882	5804	5726	5660	5709	5531	5791	5731	5771	5584	5592	5567	5780	5603	5720	5821	5929	5700	5769	5799	5667	5790	5841	5968	5913	5968	5888	5988	5929	5946	6029	6130	6084
6001	5917	5926	5941	5794	5682	5631	5629	5592	5631	5702	5584	5838	5794	5732	5938	6004	5879	5844	5767	5699	5580	5565	5788	5558	5701	5670	5549	5584	5776	5760	5774	5822	5873	5811	5712	5730	5788	5826	5750	5979	5939	6014	5948	5948	5831	5972	6151	6053	5856
5772	5933	5820	5950	5737	5622	5652	5610	5648	5885	5831	5769	5857	5650	5765	5982	5832	5772	5816	5652	5731	5690	5747	5633	5654	5711	5661	5658	5737	5869	5811	5848	5764	5809	5770	5933	5805	5640	5891	5732	5991	6131	6122	6087	5916	6004	6030	6016	6160	5967
6080	5898	5808	5845	5770	5858	5831	5925	5769	5968	6020	5801	5707	5774	5544	5847	5818	5769	5617	5615	5692	5633	5727	5802	5753	5626	5897	5653	5732	5871	5715	5841	6001	5808	5738	5937	5862	5809	5901	5708	5925	5978	5980	6146	5856	5980	6110	6118	6207	6027
5791	5880	5827	5808	5891	5842	5972	5982	6002	6111	6080	5998	5944	6057	5834	5908	5813	5836	5785	5793	5720	5637	5608	5775	5766	5689	5726	5899	5833	5758	5769	5808	5943	5926	5695	5833	5952	5804	5949	6145	6060	6092	6049	5961	5999	5966	5928	6140	6196	6120
5895	5782	5806	5878	5967	6032	6122	5894	6171	6071	6089	6306	6139	6024	5919	5874	5830	5852	5921	5904	5753	5664	5822	5729	5711	5958	5916	5762	5726	5908	5896	5796	5916	5893	5773	5822	5858	5820	5981	6219	6042	6075	5972	6045	5840	6026	5989	6036	6278	6151
5791	5761	5800	5927	5880	6085	5964	6103	6001	6217	6050	5969	6081	6226	5909	5841	5845	5844	5842	5840	5829	5817	5775	5710	5764	5883	5732	5810	5647	5682	5821	5961	5716	6024	5712	5894	5926	5893	5982	6005	6104	5921	5891	5954	5870	6039	6108	6115	6409	6276
5804	5576	5779	5917	6010	5864	5726	5727	5788	5957	5960	6010	5877	5860	6051	6046	5974	5860	5862	5846	5793	5946	5828	5870	5836	5916	6005	5852	5657	5810	5964	5978	5952	5993	5920	5829	5965	6036	5932	6134	5925	5919	5968	6012	6021	6052	6094	6086	6166	6318
5751	5708	5686	5745	5742	5701	5687	5709	5861	5833	5816	5817	5729	6012	5932	5845	5965	5934	5892	6033	5845	5813	6049	5978	6046	5989	5848	6067	5848	5949	5948	5965	6049	6007	6049	6025	6046	5991	6028	6149	5912	5967	5928	6174	6160	6336	6235	6313	6318	6293
5757	5559	5658	5654	5709	5725	5579	5687	5838	5876	5694	5783	5602	5707	5858	6016	5926	5913	5832	5850	5930	6089	5992	5983	6013	6175	6042	6121	5928	5990	6081	6222	6185	6206	6190	6077	6119	6110	6162	6058	5988	6008	5935	6107	6144	6155	6427	6399	6439	6388
5488	5552	5346	5641	5463	5507	5672	5636	5630	5731	5665	5690	5844	5762	5701	5871	5898	5983	6045	6039	5909	6020	6077	6153	6192	6152	5965	6034	5993	6106	6150	6131	6311	6189	6265	6117	6232	6080	6149	5963	6156	6059	5988	6109	6223	6397	6395	6352	6377	6301
5463	5387	5477	5568	5604	5774	5727	5649	5689	5731	5610	5781	5637	5701	5827	5717	5975	5787	6023	6015	5885	5897	5927	6051	6037	6012	6068	6061	6069	6152	6156	6159	6312	6337	6217	6189	6016	6023	6110	5974	6040	5979	6172	6052	6127	6207	6399	6242	6321	6229
5547	5317	5479	5611	5585	5673	5650	5618	5678	5778	5765	5717	5743	5819	5843	5800	5919	5690	5686	5878	5988	6003	5873	5874	5942	6075	6099	5759	5984	5942	5894	5981	6128	6042	6038	6070	5876	5954	5794	5821	6054	6036	6016	6231	6189	6074	6058	6155	6060	6137
5445	5386	5426	5579	5528	5414	5522	5739	5647	5610	5714	5724	5793	5690	5702	5759	5748	5794	5783	5747	5824	5723	5690	5642	5898	5794	5775	5856	5831	5778	5859	5758	5989	5857	5896	5817	5771	5806	5693	5911	5995	6017	5977	6047	6144	6166	5942	5943	5953	5881
5614	5419	5546	5517	5657	5429	5637	5574	5613	5611	5665	5736	5657	5616	5550	5604	5588	5651	5870	5726	5624	5598	5488	5745	5746	5712	5803	5829	5814	5643	5704	5818	5935	5771	5835	5664	5726	5911	5692	5838	5875	5891	6028	5831	5920	5889	5858	5729	5894	5904
5805	5814	5606	5674	5704	5682	5612	5540	5532	5578	5639	5536	5628	5569	5646	5481	5723	5421	5688	5635	5569	5410	5698	5730	5685	5625	5828	5867	5964	5826	5672	5694	5887	5815	5719	5884	5736	5669	5676	5776	5824	5942	6021	5828	5998	5858	5954	5782	5837	5992
5796	5769	5879	5842	5668	5777	5672	5618	5568	5464	5506	5407	5589	5609	5400	5350	5411	5370	5413	5529	5588	5666	5554	5772	5529	5539	5634	5687	5769	5688	5683	5896	5738	5770	5734	5685	5746	5771	5633	5728	5818	5947	5843	5989	5965	6113	5940	5803	5790	5786
6110	5755	5981	5731	5873	5886	5724	5468	5386	5362	5446	5408	5349	5356	5448	5151	5288	5279	5337	5570	5549	5481	5581	5645	5670	5697	5689	5716	5656	5788	5734	5590	5679	5843	5762	5680	5724	5788	5636	5634	5626	5805	5733	5904	5935	5983	6006	6000	5784	5880
6036	6070	6018	6041	5890	5723	5792	5764	5556	5451	5450	5387	5528	5378	5372	5294	5407	5503	5601	5627	5722	5605	5603	5706	5583	5712	5634	5873	5873	5836	5816	5600	5669	5669	5696	5810	5926	5655	5792	5740	5952	5739	5817	5859	5810	5980	5952	5940	5796	5543
6220	5940	5944	6010	5875	5818	5794	5672	5657	5642	5470	5527	5573	5484	5371	5365	5352	5319	5524	5606	5627	5684	5625	5810	5810	5908	5800	5836	5860	5787	5836	5749	5913	5874	6051	5933	5936	5827	5700	5700	5859	5615	5797	5867	5937	6305	6068	5893	5677	5725
5931	5885	5881	5730	6003	5805	5814	5671	5776	5557	5638	5703	5484	5702	5630	5638	5477	5503	5637	5761	5753	5826	5845	5758	5957	5848	5918	5906	5774	5772	5811	5797	5844	5932	5967	6176	5956	5956	5780	5964	5938	5979	5928	5928	6201	6054	6064	5970	5895	5726
6014	5723	5827	5715	5858	5758	5679	5760	5766	5748	5695	5767	5817	5806	5639	5659	5597	5719	5732	5719	5749	5993	5975	5815	5917	5926	5989	5995	5995	5863	5876	5782	6086	6237	5838	6095	6197	6087	5992	6020	5989	5842	5945	6005	6065	6210	6015	5999	5831	5658
5777	5776	5697	5624	5782	5748	5637	5565	5689	5575	5645	5605	5785	5851	5782	5717	5616	5875	5781	5811	5891	5895	5985	5693	6001	5947	5993	6040	5893	5938	5834	5870	6148	6084	5995	5926	6112	6060	6113	6185	6030	5899	6038	6166	6240	6125	5989	6127	5873	5894
5773	5667	5702	5721	5884	5690	5655	5646	5584	5533	5784	5846	5879	6075	5835	5896	5841	5837	5729	6038	5949	6148	6103	6107	6087	6079	6155	6116	5894	5880	6030	5844	6022	6163	6103	6067	6023	6007	6243	6084	5970	6161	6070	6003	6092	6195	5974	6060	5851	5764
5676	5570	5746	5819	5849	5891	5826	5665	5764	5755	5843	5799	5944	6081	5938	5866	5806	5882	6012	5977	6043	6042	6147	6121	6056	6226	6214	6128	5914	6087	6008	5994	5974	6279	6052	6009	6130	5974	6146	6264	6113	6044	6069	5938	6080	6089	6014	5800	5794	5699
5820	5589	5828	5782	5758	5766	5922	5754	6073	5949	5804	5843	6027	6006	5907	5858	5979	5906	6012	6162	6168	5984	5886	6085	6280	6286	5983	6095	6273	6078	5928	5824	6004	6189	6174	5997	6202	6133	6131	6114	6105	6053	5947	6043	5957	5713	5584	5852	5763	5854
5895	5823	5693	5854	5792	5857	5953	5848	6014	5875	5889	5922	5890	5951	5939	5801	5731	5923	5973	5951	6091	6068	6102	6016	5981	6193	6084	6059	5891	5843	5877	5774	5944	5820	5972	5986	5929	6101	6094	5999	5979	6047	5818	5840	5806	5835	5748	5871	5599	5743
5957	5839	5864	5883	5806	5894	5921	5846	5728	5899	5653	5893	5806	5850	5813	5784	5600	5810	5713	5868	5953	6068	5812	5828	5872	5957	5789	5812	5746	5695	5836	5914	5835	5894	5821	5822	5897	5893	5813	5983	5771	5716	5728	5643	5842	5525	5805	5555	5703	5571
6128	5900	5963	5803	5916	5947	5850	5738	5711	5761	5692	5753	5705	5691	5613	5655	5607	5697	5664	5776	5887	5797	5729	5792	5739	5821	5711	5666	5718	5722	5684	5824	5707	5775	5755	5607	5772	5820	5807	5710	5654	5699	5573	5604	5426	5748	5650	5682	5491	5346
6219	5938	5948	6071	5883	5978	5890	5772	5640	5744	5665	5474	5557	5637	5585	5640	5725	5783	5656	5833	5670	5772	5637	5609	5771	5685	5692	5660	5596	5637	5633	5557	5547	5553	5635	5564	5660	5626	5791	5558	5608	5608	5449	5515	5472	5516	5501	5691	5401	5468
6454	6133	6092	6196	5969	5985	5797	5769	5893	5631	5630	5810	5488	5568	5759	5710	5601	5563	5626	5687	5579	5718	5519	5507	5512	5582	5616	5559	5556	5471	5561	5580	5552	5412	5639	5498	5700	5637	5517	5497	5446	5298	5433	5389	5489	5566	5527	5545	5414	5431
6354	6255	6022	6177	6053	5977	5884	5704	5786	5674	5776	5626	5558	5721	5800	5712	5594	5559	5660	5648	5603	5710	5638	5649	5657	5514	5692	5503	5481	5493	5541	5605	5556	5684	5324	5492	5535	5591	5562	5375	5571	5387	5423	5363	5366	5614	5580	5505	5331	5531
6335	6051	5978	6036	5862	6021	5839	5771	5712	5801	5661	5612	5654	5537	5823	5730	5652	5630	5606	5673	5568	5651	5646	5715	5662	5526	5603	5657	5601	5555	5562	5569	5693	5461	5538	5534	5340	5389	5469	5461	5657	5377	5539	5521	5517	5464	5537	5578	5552	5530
6141	6009	5909	5953	5801	5897	5708	5696	5796	5976	5860	5847	5910	5715	5747	5756	5816	5554	5794	5809	5787	5749	5762	5748	5635	5922	5691	5568	5698	5554	5560	5655	5594	5596	5446	5515	5630	5530	5548	5639	5516	5686	5458	5559	5478	5461	5521	5569	5681	5538
5927	5792	5708	5762	5908	5730	5597	5655	5795	5729	5897	5912	5976	5968	5936	5842	5814	5902	5845	6038	5895	5920	6019	5840	5834	5976	5999	5827	5714	5754	5772	5687	5786	5570	5625	5733	5752	5622	5713	5863	5880	5747	5654	5692	5832	5511	5729	5814	5670	5610
5816	5591	5607	5756	5689	5619	5607	5582	5749	5895	5936	6139	6132	5984	6029	5925	5954	5901	6119	6055	6115	6064	6171	6030	5964	5953	5958	5917	5736	5760	5680	5991	5869	5761	6063	5851	5752	5906	5845	5841	5723	5917	5748	5869	5805	5921	5990	5789	6002	5931
5596	5622	5532	5649	5483	5574	5557	5672	5574	5791	5919	6043	6047	6224	6115	6121	6106	6142	6282	6146	6071	5982	6103	6036	5910	5992	6044	5891	5860	5853	5785	5942	6001	5976	6072	5873	5951	6037	6025	6097	5934	5893	5736	5890	5687	5902	5798	5832	5736	5867
5530	5268	5331	5505	5548	5512	5471	5693	5824	5644	5801	5836	6107	6211	6167	6170	6077	6067	6306	6212	6169	5970	5937	5977	5833	5747	5907	5887	5823	5822	5927	6046	6042	5949	6149	6054	5884	5988	5967	5892	5822	5807	5958	5815	5887	5837	5760	5661	6062	5897
5588	5271	5323	5491	5371	5641	5632	5634	5823	5687	5861	5800	5972	6143	6051	5997	6145	6171	6132	6099	6237	5839	5860	5803	5749	6015	5799	5912	5787	5808	5814	6048	6029	5864	5949	6004	5841	5978	5806	5834	5595	5934	5734	5748	5806	5851	5890	5938	5914	6004
5490	5215	5354	5255	5551	5416	5608	5573	5807	5670	5798	5931	5633	5895	6041	6117	5987	6052	6116	5991	6043	5857	5647	5840	5864	5773	5807	5861	5790	5850	5696	5985	5856	6003	5922	5881	5901	5735	5753	5587	5658	5742	5668	5874	5716	5779	5881	5931	5885	5959
5469	5221	5454	5322	5471	5343	5538	5654	5773	5727	5642	5580	5727	5823	5767	5890	6123	5865	6042	6083	5865	5813	5617	5695	5677	5619	5769	5812	5813	5785	5592	5526	5685	5794	5959	5752	5819	5562	5453	5646	5535	5598	5519	5736	5685	5758	5815	5852	5830	6000
5552	5320	5331	5401	5467	5471	5592	5567	5518	5697	5575	5543	5578	5711	5653	5753	5821	5837	5879	5843	5710	5749	5563	5619	5522	5619	5738	5711	5594	5603	5488	5507	5590	5691	5653	5604	5608	5565	5518	5643	5351	5567	5521	5585	5627	5591	5717	5682	5683	5828
5406	5442	5431	5460	5566	5733	5535	5675	5699	5430	5570	5434	5622	5589	5749	5690	5671	5581	5783	5827	5749	5529	5420	5447	5411	5463	5820	5724	5776	5549	5554	5513	5567	5558	5657	5565	5434	5531	5589	5447	5461	5337	5602	5529	5518	5555	5781	5649	5584	5840
5510	5363	5530	5680	5536	5620	5609	5809	5596	5566	5505	5480	5438	5643	5447	5650	5731	5693	5626	5653	5658	5432	5381	5353	5527	5516	5657	5697	5435	5662	5552	5619	5731	5694	5637	5531	5481	5476	5331	5407	5395	5402	5403	5552	5612	5646	5828	5776	5676	5823
5759	5422	5506	5444	5609	5463	5538	5614	5638	5473	5408	5309	5563	5637	5633	5588	5519	5635	5486	5596	5645	5453	5216	5418	5483	5482	5624	5768	5686	5632	5574	5609	5758	5599	5662	5737	5452	5386	5455	5281	5330	5398	5582	5508	5613	5629	5711	5589	5595	5680
5622	5251	5321	5442	5252	5211	5275	5436	5379	5360	5425	5239	5498	5488	5413	5444	5451	5740	5597	5693	5647	5433	5487	5378	5445	5641	5584	5691	5725	5626	5699	5802	5641	5673	5606	5701	5600	5617	5419	5324	5448	5369	5397	5554	5489	5613	5613	5532	5648	5643
5506	5248	5225	5288	5426	5074	5219	5344	5388	5269	5329	5286	5356	5460	5570	5424	5555	5744	5690	5704	5599	5636	5499	5498	5513	5419	5621	5740	5779	5661	5763	5675	5786	5771	5736	5608	5687	5563	5587	5317	5380	5484	5477	5487	5610	5478	5595	5482	5526	5451
5336	5205	5244	5364	5229	5213	5089	5286	5183	5212	5276	5162	5372	5474	5332	5448	5447	5613	5645	5681	5531	5688	5715	5375	5495	5535	5819	5747	5815	5774	5803	5874	5743	5756	5826	5721	5653	5663	5620	5511	5548	5494	5498	5534	5664	5485	5500	5523	5490	5417
5203	5045	5276	5092	5240	5118	5038	5146	5204	5386	5179	5331	5187	5303	5365	5510	5415	5585	5531	5554	5750	5723	5685	5615	5759	5661	5720	5732	5730	5718	5818	5823	5673	5765	5853	5655	5590	5721	5740	5736	5541	5705	5531	5484	5351	5428	5525	5563	5676	5545
5235	5066	4949	5099	4988	4921	4968	5098	5079	5173	5275	5098	5246	5283	5116	5177	5392	5418	5677	5564	5721	5827	5735	5759	5655	5710	5737	5814	5866	5724	5775	5746	5752	5839	5736	5651	5867	5633	5782	5678	5838	5622	5611	5507	5478	5505	5474	5673	5591	5499
5101	5032	4830	4969	4953	4951	5046	4950	5145	5034	5152	5111	5051	5121	5232	5119	5191	5423	5530	5755	5677	5645	5787	5697	5634	5763	5555	5811	5798	5912	5524	5766	5779	5799	5813	5857	5864	5958	5846	5911	5824	5844	5727	5582	5637	5474	5491	5695	5418	5429
4982	4830	4782	4878	4878	4928	4843	4828	4903	4885	4911	5051	5163	5167	5211	5114	5284	5331	5531	5605	5642	5599	5676	5558	5756	5681	5618	5787	5737	5768	5736	5754	5760	5770	5745	5825	5912	5864	5755	5908	5840	5842	5714	5705	5704	5428	5581	5715	5508	5542
4756	4667	4748	4764	4828	4698	4784	4756	4952	4966	5062	5073	4992	5226	5306	5236	5270	5326	5316	5617	5660	5733	5618	5716	5664	5751	5707	5780	5693	5810	5687	5706	5542	5621	5773	5844	5761	5845	5785	5995	5918	5848	5805	5953	5562	5607	5625	5752	5619	5631
4748	4461	4645	4526	4801	4655	4718	4624	4879	4815	4944	5115	5261	5193	5333	5438	5437	5327	5385	5475	5535	5705	5504	5614	5624	5681	5680	5708	5711	5714	5775	5831	5721	5747	5738	5767	5724	5907	5753	5736	5902	5798	5816	5731	5728	5746	5753	5802	5974	5820
4663	4469	4643	4677	4688	4719	4776	4730	4935	4914	4960	5132	5097	5231	5198	5507	5344	5416	5438	5552	5489	5739	5676	5529	5547	5704	5777	5771	5592	5764	5801	5959	5752	6013	5760	5960	5908	5740	5721	5870	6001	5771	5665	5948	5804	5697	5895	5808	6010	5935
4788	4457	4522	4746	4706	4933	4775	4756	4968	4935	5015	5233	5316	5241	5343	5545	5497	5520	5537	5457	5554	5594	5554	5665	5715	5751	5757	5720	5815	5724	5896	5830	5926	5996	6010	6050	5827	5875	5868	5725	5778	5778	5663	5839	5927	5910	5909	6065	6049	5845
4743	4634	4690	4651	4839	4793	4908	4766	4863	4961	5039	5060	5242	5163	5373	5523	5549	5644	5585	5559	5454	5597	5662	5659	5744	5671	5738	5494	5815	5798	5693	5858	6008	6153	6238	6119	6163	6019	5834	5860	5727	5654	5715	5838	5922	5954	5895	5990	6134	5776
4714	4580	4527	4675	4840	4744	4924	4949	4853	4843	5014	5125	5347	5347	5509	5358	5464	5425	5639	5522	5657	5587	5760	5711	5868	5659	5837	5723	5758	5784	5851	5901	5864	6025	6136	6007	6066	5843	5875	5804	5558	5811	5712	5915	5920	5811	5891	5701	5900	6041
4725	4547	4553	4639	4762	4807	4826	4721	4881	5008	4979	5326	5226	5410	5375	5353	5433	5636	5424	5557	5637	5689	5674	5634	5611	5609	5705	5879	5796	5865	5959	5894	5934	5929	6072	5921	5914	5953	5923	5741	5647	5662	5771	5824	5798	5840	5939	5904	5901	5934
4781	4676	4583	4737	4800	4883	4890	4943	5051	4971	5017	5148	5170	5224	5155	5294	5361	5530	5477	5448	5405	5567	5544	5632	5549	5622	5542	5567	5729	5787	5881	5864	5774	5842	6058	5944	5914	5857	5737	5787	5679	5835	5799	5688	5728	5757	5688	5742	5816	5844
4791	4613	4753	4764	4786	5039	5174	4970	5020	4939	5139	5067	5207	5305	5327	5217	5334	5497	5563	5379	5582	5612	5593	5650	5664	5686	5686	5641	5882	5992	5792	5765	5697	5779	5842	5828	5864	5749	5857	5731	5887	5758	5748	5650	5854	5740	5624	5583	5653	5723
4956	4704	4738	4885	4989	4975	5067	5152	5098	5003	5016	5062	5195	5331	5324	5337	5422	5358	5388	5481	5418	5455	5668	5706	5723	5658	5646	5667	5712	5887	5795	5748	5748	5786	5602	5804	5657	5822	5766	5705	5661	5788	5703	5757	5652	5610	5602	5680	5536	5473
5027	4744	4734	4801	4898	5080	4918	5175	5162	5131	5012	5144	5128	5252	5310	5381	5455	5475	5499	5381	5540	5450	5318	5570	5748	5746	5609	5835	5765	5686	5744	5684	5617	5669	5535	5648	5801	5526	5612	5641	5455	5600	5568	5665	5696	5622	5687	5577	5591	5416
4916	5026	4867	4859	5021	5025	5061	5014	5249	5303	5214	5397	5238	5229	5405	5482	5516	5409	5492	5629	5513	5658	5477	5761	5820	5740	5556	5695	5743	5757	5742	5616	5607	5542	5601	5611	5652	5623	5373	5564	5589	5455	5623	5454	5685	5500	5531	5428	5445	5473
5006	4818	4852	4971	4922	4935	5162	5168	5001	5181	5211	5318	5362	5413	5418	5490	5590	5462	5610	5481	5645	5569	5564	5732	5684	5872	5675	5712	5578	5710	5522	5623	5573	5579	5737	5710	5623	5643	5525	5620	5490	5557	5440	5644	5577	5562	5513	5585	5469	5357
4945	4677	4898	4868	4902	4983	5082	5148	5089	5082	5244	5339	5192	5390	5454	5453	5512	5633	5590	5593	5800	5497	5659	5568	5643	5935	5681	5648	5561	5641	5730	5579	5597	5426	5517	5634	5572	5526	5482	5398	5621	5429	5586	5509	5696	5562	5669	5381	5529	5550
4832	4857	4812	4905	4927	4836	5047	5164	5196	5227	5167	5267	5143	5233	5367	5382	5480	5533	5741	5551	5618	5530	5539	5465	5660	5552	5695	5627	5500	5637	5608	5601	5627	5626	5704	5771	5632	5426	5495	5477	5652	5495	5513	5617	5519	5621	5543	5467	5600	5466
4947	4770	4774	4826	4970	4948	4931	4927	5203	5243	5247	5230	5210	5402	5349	5414	5498	5565	5429	5693	5547	5531	5539	5649	5595	5751	5618	5759	5456	5545	5580	5414	5731	5554	5673	5661	5784	5798	5482	5529	5614	5423	5516	5453	5500	5692	5605	5555	5655	5631
4987	4874	4999	4852	4871	4943	5048	4949	5014	5120	5201	5127	5378	5411	5427	5573	5489	5447	5539	5740	5757	5624	5595	5642	5732	5771	5562	5661	5455	5577	5424	5587	5672	5629	5551	5870	5798	5661	5559	5585	5447	5628	5522	5692	5649	5704	5483	5629	5794	5638
5015	4958	4962	4842	4892	5052	5066	4997	5124	5099	5279	5215	5143	5329	5349	5238	5374	5552	5446	5597	5358	5561	5530	5494	5446	5586	5489	5624	5438	5425	5420	5524	5550	5534	5752	5690	5854	5700	5453	5653	5535	5621	5526	5390	5603	5576	5634	5644	5708	5600
5074	5139	4978	5065	4964	4924	5107	5181	5247	5360	5244	5239	5288	5372	5255	5211	5164	5050	5331	5348	5417	5440	5466	5543	5570	5629	5285	5625	5474	5547	5415	5508	5587	5579	5507	5525	5650	5644	5418	5708	5545	5581	5683	5489	5523	5580	5596	5636	5598	5689
4935	5044	4994	4999	5087	5045	5186	5424	5325	5349	5418	5367	5454	5550	5420	5492	5560	5481	5417	5554	5463	5527	5427	5394	5487	5342	5344	5442	5324	5423	5282	5320	5509	5493	5572	5554	5617	5577	5452	5608	5646	5503	5599	5622	5729	5618	5662	5630	5607	5571
5103	5092	5166	5076	5044	5168	5389	5364	5319	5425	5385	5237	5283	5281	5381	5296	5445	5386	5342	5364	5297	5387	5411	5231	5240	5359	5496	5507	5531	5295	5311	5305	5594	5521	5659	5628	5598	5653	5576	5602	5726	5654	5629	5536	5527	5587	5513	5644	5480	5566
5086	5080	5082	5177	5193	5250	5436	5502	5441	5583	5566	5410	5508	5358	5334	5458	5435	5334	5281	5303	5395	5468	5467	5408	5702	5637	5694	5494	5718	5428	5361	5451	5594	5499	5585	5446	5493	5535	5474	5366	5809	5982	5738	5820	5555	5568	5505	5471	5708	5490
5224	5032	5131	5088	5200	5274	5439	5408	5551	5495	5657	5651	5545	5549	5561	5601	5650	5360	5538	5557	5586	5533	5619	5522	5444	5681	5752	5599	5624	5479	5435	5498	5521	5476	5502	5498	5513	5543	5596	5618	5600	5837	5777	5691	5576	5483	5542	5616	5712	5506
5191	5200	5058	5278	5204	5198	5363	5414	5546	5544	5660	5549	5535	5644	5618	5536	5481	5520	5505	5574	5405	5485	5603	5480	5744	5677	5824	5544	5513	5520	5553	5521	5505	5469	5548	5675	5501	5346	5571	5524	5536	5801	5711	5724	5657	5602	5595	5565	5473	5431
5448	5339	5165	5305	5290	5277	5358	5482	5661	5624	5448	5546	5487	5446	5460	5554	5809	5562	5759	5706	5791	5741	5724	5636	5720	5770	5629	5650	5681	5625	5562	5561	5312	5303	5479	5634	5543	5251	5512	5644	5593	5543	5644	5655	5600	5420	5398	5313	5401	5394
5377	5426	5421	5447	5328	5409	5382	5329	5437	5471	5606	5659	5585	5457	5501	5343	5537	5544	5530	5731	5656	5574	5574	5580	5683	5586	5632	5757	5705	5472	5395	5575	5469	5380	5540	5518	5532	5509	5449	5545	5208	5305	5496	5498	5515	5523	5439	5278	5353	5325
5750	5362	5494	5578	5472	5450	5542	5608	5621	5397	5475	5328	5293	5376	5640	5585	5497	5713	5673	5780	5797	5751	5714	5603	5637	5598	5496	5539	5660	5426	5296	5277	5342	5434	5416	5409	5503	5412	5496	5356	5284	5433	5415	5515	5436	5379	5492	5372	5440	5494
5479	5472	5589	5588	5651	5456	5400	5553	5415	5519	5511	5500	5417	5340	5265	5177	5302	5083	5373	5471	5467	5397	5550	5676	5382	5414	5478	5577	5549	5396	5210	5463	5321	5411	5398	5287	5361	5529	5432	5428	5340	5372	5571	5414	5263	5343	5306	5551	5425	5469
5660	5290	5717	5618	5556	5513	5726	5549	5391	5319	5320	5353	5412	5516	5478	5541	5621	5530	5628	5575	5703	5562	5524	5313	5509	5384	5544	5436	5506	5306	5358	5405	5297	5189	5352	5325	5431	5263	5344	5417	5352	5399	5631	5437	5363	5380	5582	5477	5686	5539
5496	5426	5718	5674	5652	5676	5547	5464	5631	5550	5632	5554	5443	5228	5169	5167	5160	5269	5253	5198	5337	5261	5292	5311	5462	5524	5472	5282	5354	5278	5354	5417	5282	5310	5382	5287	5366	5556	5522	5411	5525	5384	5680	5496	5401	5434	5505	5486	5579	5755
5548	5364	5530	5668	5483	5541	5610	5496	5571	5358	5406	5464	5343	5551	5579	5527	5593	5563	5394	5436	5573	5515	5421	5282	5205	5074	5447	5412	5385	5465	5395	5559	5385	5352	5321	5628	5567	5346	5560	5551	5375	5635	5605	5509	5654	5529	5445	5496	5695	5632
5514	5466	5550	5467	5509	5486	5374	5340	5447	5568	5593	5543	5427	5430	5100	5142	5026	5013	4960	4933	5069	5130	5150	5304	5314	5429	5484	5373	5211	5580	5559	5324	5347	5551	5440	5354	5400	5525	5436	5658	5668	5664	5491	5540	5496	5550	5612	5656	5688	5672
5555	5439	5512	5462	5502	5372	5415	5551	5699	5461	5512	5177	5182	5230	5399	5424	5244	5315	5261	5383	5491	5190	5212	5042	5242	5157	5327	5462	5416	5450	5356	5544	5424	5400	5456	5471	5488	5484	5523	5539	5564	5566	5470	5554	5671	5716	5369	5714	5568	5561
5670	5636	5658	5423	5414	5447	5581	5505	5479	5641	5609	5381	5499	5407	5265	5187	5088	5137	5135	5210	5185	5225	5330	5526	5443	5445	5377	5225	5293	5464	5496	5610	5648	5462	5468	5339	5526	5546	5334	5429	5520	5379	5698	5581	5591	5409	5388	5403	5490	5453
5818	5671	5501	5454	5562	5625	5530	5482	5752	5846	5616	5404	5416	5124	5304	5423	5304	5390	5317	5384	5127	5224	5022	5238	5178	5341	5488	5567	5358	5339	5440	5574	5428	5454	5513	5535	5484	5464	5575	5483	5399	5690	5441	5520	5715	5358	5452	5380	5378	5369
5919	5506	5681	5555	5478	5373	5665	5743	5788	5510	5629	5488	5496	5537	5613	5483	5368	5333	5405	5498	5368	5342	5415	5483	5372	5304	5236	5312	5466	5475	5464	5431	5304	5382	5483	5402	5459	5485	5419	5673	5453	5670	5683	5381	5219	5336	5375	5331	5440	5320
6003	5780	5626	5471	5463	5667	5664	5338	5477	5726	5580	5751	5691	5383	5549	5334	5267	5316	5388	5437	5400	5309	5196	5453	5490	5426	5406	5410	5359	5272	5408	5564	5425	5187	5561	5637	5433	5479	5565	5299	5546	5577	5542	5475	5453	5327	5266	5311	5481	5376
5921	5584	5464	5706	5718	5286	5365	5591	5643	5793	5662	5438	5391	5487	5443	5449	5454	5450	5432	5311	5378	5395	5461	5241	5298	5212	5144	5478	5540	5630	5275	5229	5397	5377	5471	5555	5416	5360	5465	5411	5197	5459	5402	5322	5446	5194	5297	5325	5365	5293
5757	5529	5695	5383	5412	5467	5584	5599	5479	5347	5700	5513	5543	5680	5470	5844	5678	5732	5698	5426	5535	5402	5340	5259	5426	5225	5172	5127	5395	5521	5521	5382	5359	5346	5639	5397	5423	5568	5244	5481	5484	5329	5451	5354	5227	5439	5311	5335	5439	5265
5870	5782	5330	5289	5577	5534	5224	5171	5312	5471	5862	5606	5671	5554	5610	5572	5486	5501	5437	5389	5434	5551	5425	5519	5300	5377	5390	5430	5376	5308	5254	5251	5457	5662	5628	5444	5649	5714	5484	5368	5544	5411	5354	5499	5344	5449	5394	5504	5345	5504
5918	5509	5690	5726	5445	5085	5340	5491	5616	5680	5428	5364	5348	5107	5310	5038	5231	5150	5037	5069	4999	5072	4997	5198	5116	5120	5303	5340	5392	5343	5287	5346	5305	5537	5527	5403	5430	5505	5607	5420	5314	5627	5534	5360	5520	5295	5535	5488	5450	5444
5787	6061	5875	5461	5428	5559	5774	5489	5378	5219	5161	5235	5366	5240	5472	5617	5536	5714	5674	5687	5624	5353	5184	5091	5050	5019	5243	5213	5362	5310	5462	5584	5332	5343	5551	5622	5491	5474	5561	5631	5414	5560	5589	5466	5299	5437	5415	5410	5671	5374
6060	5810	5486	5476	6034	5817	5409	5382	5044	5401	5304	5483	5548	5616	5471	5335	5304	5388	5456	5645	5762	5686	5686	5737	5620	5422	5195	5289	5249	5317	5412	5446	5685	5491	5461	5523	5817	5608	5494	5509	5649	5646	5565	5693	5538	5444	5570	5368	5536	5561
5867	5387	5602	5883	5668	5347	5329	5391	5472	5563	5354	5162	5102	4979	4933	4848	4784	4664	4742	4790	4945	4943	5084	5270	5527	5775	5703	5582	5498	5307	5417	5396	5488	5651	5716	5469	5535	5908	5740	5521	5625	5605	5488	5531	5702	5424	5569	5566	5629	5689
5672	5569	5932	5677	5200	5329	5436	5434	5187	5120	4964	5031	5074	4937	5030	5021	5074	5267	5198	5340	5194	4976	4971	4954	4963	5155	5544	5648	5699	5366	5688	5501	5324	5423	5750	5895	5647	5542	5816	5703	5596	5760	5710	5635	5811	5627	5491	5722	5549	5530
5793	5968	5470	5180	5396	5590	5332	5064	5056	5233	5230	5138	5033	5099	5201	5313	5412	5512	5758	6050	6159	6058	5951	5596	5421	5221	5288	5409	5505	5703	5825	5764	5751	5487	5464	5861	5871	5524	5521	5766	5793	5599	5677	5722	5593	5760	5436	5584	5611	5583
5989	5319	5151	5447	5659	5312	5009	5205	5251	5262	5335	5063	5141	5225	5033	5130	5137	5227	5240	5408	5704	5924	5986	6191	5994	6019	5616	5543	5393	5464	5693	5646	5840	5676	5496	5219	5971	5717	5416	5594	5702	5426	5425	5710	5547	5561	5503	5519	5699	5670
5655	5182	5371	5709	5317	5038	5123	5205	5242	4992	5193	5158	5340	5251	5304	4934	5053	4829	4980	4874	4952	4993	5321	5403	5830	6367	6146	5980	5571	5234	5481	5510	5444	5634	5809	5350	5246	5835	5400	5276	5638	5511	5467	5456	5585	5437	5643	5396	5464	5651
5262	5309	5674	5382	4983	5078	5276	5274	5217	5351	5538	5653	5536	5182	4950	4749	4838	4806	4912	5006	4928	4896	4928	4800	5011	5332	6047	6150	6053	5754	5583	5633	5390	5395	5559	5549	5348	5376	5761	5257	5379	5576	5477	5412	5544	5430	5474	5524	5445	5620
5402	5785	5575	4974	5053	5348	5375	5245	5325	5686	5779	5505	5133	4819	4593	4644	4574	4946	5031	5281	5416	5453	5337	5088	4908	4873	5407	5748	6162	5937	5464	5660	5500	5230	5460	5653	5433	5156	5527	5596	5271	5502	5527	5487	5435	5450	5169	5490	5443	5605
5808	5584	4981	4852	5166	5287	5251	5410	5705	5727	5363	4857	4612	4466	4782	4944	5337	5533	5656	5490	5715	5783	5661	5806	5331	5228	5157	5243	5624	5776	6055	5745	5726	5360	5165	5489	5535	5205	5329	5682	5247	5360	5535	5390	5479	5426	5319	5296	5507	5286
6057	5213	4811	5388	5474	5187	5163	5513	5614	5211	4800	4629	4792	5109	5707	5829	6245	6187	6373	6068	5968	5934	5937	5764	5713	5612	5445	5295	5440	5544	5875	5751	5793	5269	5337	5247	5575	5352	5096	5403	5486	5190	5429	5499	5239	5227	5226	4974	5477	5231
5687	5051	5126	5539	5240	5282	5437	5514	5278	4738	4701	5264	6057	6551	6874	7004	6735	6932	6722	6632	6253	6148	5978	5815	5744	5756	5700	5587	5411	5254	5616	5642	5765	5695	5293	5204	5307	5508	5170	5136	5588	5294	5391	5450	5363	5223	5353	5063	5257	5253
5524	4929	5601	5500	5264	5318	5454	5063	4655	4875	5654	6598	7183	7412	7305	6878	6635	6433	6093	6185	6119	6152	6073	5899	5760	5818	6086	5827	5553	5224	5326	5524	5803	5631	5438	5305	5189	5442	5193	4920	5336	5488	5354	5394	5289	5054	5146	5263	4986	5263
5010	5262	5731	5598	5302	5116	5104	4917	4897	5620	6603	7273	7503	7014	6221	5746	5249	5054	5028	5209	5414	5516	5859	5807	5819	5787	5962	5925	5772	5456	5239	5254	5818	5734	5639	5290	5175	5450	5384	4837	5225	5341	5230	5359	5316	5297	5224	5196	4976	5400
5180	5677	5877	5436	5164	5175	4985	4980	5257	6267	7030	7247	6548	5784	5027	4297	3895	3779	3765	4106	4342	4850	5352	5775	5818	5824	5785	5788	5634	5394	5350	5092	5424	5754	5620	5386	5159	5144	5496	5022	5162	5344	5269	5299	5238	5258	5049	5164	5024	5315
5154	5743	5874	5223	4893	5058	4870	5260	5873	6767	7086	6521	5497	4338	3658	3142	3013	2998	3186	3470	3520	4008	4676	5168	5575	5722	5611	5531	5711	5573	5330	5022	5183	5593	5709	5408	5123	5089	5422	5218	5008	5237	5278	5300	5251	5150	5176	5336	4978	5234
5404	5780	5650	5267	4846	5080	5056	5610	6369	6860	6484	5397	4334	3325	2924	2885	2887	3033	3048	3160	3157	3402	3918	4694	5312	5651	5734	5523	5524	5395	5454	4982	5203	5349	5569	5424	5207	5289	5467	5259	5158	5242	5327	5200	5245	5323	5143	5343	5196	5300
5517	6016	5632	5151	5027	5172	5461	5919	6480	6490	5787	4675	3420	3008	2731	2929	3364	3532	3525	3293	3199	3147	3452	4064	4942	5565	5713	5694	5298	5424	5075	4992	4872	5177	5565	5334	5178	5288	5476	5364	5073	5120	5247	5079	5313	5156	5177	5306	5217	5068
5700	6053	5563	5107	4924	5229	5452	5983	6508	6308	5242	4076	3145	2741	3085	3575	4078	4250	4179	3751	3431	3203	3189	3709	4582	5423	5928	5697	5294	5323	5233	4964	4782	5277	5674	5351	5330	5511	5380	5300	5152	5277	5367	5162	5228	5147	5242	5291	5219	5244
5805	5943	5521	5050	5143	5437	5661	6036	6492	5903	4862	3776	3022	2896	3396	3986	4536	4667	4676	4262	3849	3292	3177	3377	4331	5262	5950	5835	5344	5235	5292	5149	4783	5076	5726	5463	5301	5431	5493	5493	5276	5226	5533	5093	5233	5143	5227	5206	5312	5173
5859	5871	5453	4985	5147	5565	5767	6166	6099	5690	4659	3697	3017	3033	3534	4241	4845	4962	4926	4679	3967	3399	3122	3388	4136	5260	5849	5935	5596	5239	5316	5040	4846	5190	5783	5493	5116	5426	5539	5357	5471	5358	5450	5167	5271	5438	5153	5123	5142	5388
5800	6002	5586	5051	5094	5518	5699	5980	6024	5556	4754	3739	3152	3146	3592	4222	4767	4973	4838	4496	3911	3428	3112	3217	4160	5217	6007	6160	5608	5128	5264	4977	4741	5186	5580	5473	5093	5387	5646	5344	5394	5241	5316	4990	5291	5322	5300	5169	5196	5099
5836	5995	5716	4929	5068	5534	5600	6048	5946	5520	4871	3822	3280	3207	3462	3925	4380	4587	4572	4149	3736	3128	2975	3460	4258	5563	6117	6116	5545	5172	5195	4972	4579	5391	5593	5359	5093	5283	5526	5215	5245	5261	5363	5307	5264	5285	5252	5210	5169	5110
5620	5604	5608	4954	4950	5303	5744	5917	5834	5644	4923	4048	3392	3165	3215	3507	3764	4050	3869	3580	3155	2868	2883	3491	4673	5874	6414	6148	5583	5228	5154	4942	4740	5183	5680	5211	5073	5357	5470	5174	5240	5219	5308	5244	5204	5313	5237	5190	5193	5205
5419	5463	5617	4975	4955	5204	5608	5897	5696	5708	4972	4537	3727	3291	3079	3098	3327	3228	3244	2940	2823	2704	3120	4009	5041	6147	6566	6037	5273	5038	4966	4804	4698	5312	5483	5027	5007	5487	5223	5174	5259	5224	5392	5065	5441	5243	5208	5141	5344	5257
5443	5313	5359	5020	4676	5085	5555	5657	5708	5705	5455	5016	4286	3574	3141	2957	2755	2891	2731	2616	2776	2972	3594	4780	5768	6723	6441	5809	5073	4856	4992	4882	4847	5423	5321	4670	4999	5369	5040	5099	5335	5272	5303	5175	5307	5035	5257	5166	5358	5256
5326	5264	5297	5158	4676	4729	5303	5751	5770	5746	5413	5399	4799	4139	3839	3275	3061	2972	2862	2962	3271	3694	4664	5800	6590	6840	6302	5376	4783	4969	4735	4768	5167	5534	5034	4730	5299	5204	4998	5281	5251	5058	5313	5186	5250	5125	5474	5150	5142	5306
5406	5185	5198	5542	4771	4802	5200	5611	5620	5919	5560	5635	5688	5082	4674	4342	4022	3731	3914	4050	4441	5111	6195	6759	6936	6573	5872	4976	4643	4874	4879	5053	5201	5277	4687	4803	5494	5263	4692	5182	5307	5156	5328	5269	5102	5024	5408	4937	5364	5045
5367	5233	5263	5302	5093	4599	4945	5152	5817	5664	5758	5679	5694	5653	5559	5360	5271	5080	5258	5492	6047	6542	6886	7047	6757	5954	4989	4572	4725	5158	5049	5014	5434	4967	4457	4962	5591	4968	4799	5258	5067	5386	5297	5195	5161	5174	5338	5216	5450	5238
5229	5236	5107	5291	5287	5061	4886	5084	5582	5660	5844	5773	5726	6044	6178	5992	6035	6147	6441	6642	6967	7209	7138	6517	5938	4943	4572	4487	4981	5091	5284	5409	5313	4874	4538	5353	5334	4709	5042	5308	5209	5284	5277	5139	5039	5234	5246	5219	5295	5227
4985	5105	5289	5168	5381	5333	4875	4879	5261	5572	5935	5866	5707	5675	5987	5998	6151	6335	6684	6923	6611	6468	6087	5363	4574	4277	4490	4989	5260	5267	5250	5291	5047	4598	4885	5473	5127	4817	5262	5068	5029	5129	5065	5230	5036	5223	5107	5236	5181	5417
4907	4982	5062	5165	5284	5389	5179	4887	4872	5212	5639	5828	5678	5709	5549	5677	5751	5752	5800	5679	5491	5115	4769	4394	4427	4469	5049	5416	5437	5356	5338	5009	4751	4622	5371	5247	4732	4930	5330	4814	5039	5107	5245	5292	5171	5406	5075	5245	5108	5446
5035	4630	5010	5164	5401	5456	5567	5247	4741	4834	5204	5488	5599	5644	5574	5614	5237	5125	4968	4952	4679	4445	4369	4438	4708	5168	5487	5460	5369	5299	5141	4863	4689	5296	5483	4907	4633	5165	5142	4771	5143	5046	5168	5130	5371	5131	5263	5471	5071	5302
5158	4767	4967	5108	5126	5281	5669	5667	5285	4996	4753	5035	5272	5573	5521	5553	5390	5233	4922	4870	4727	4770	4757	5075	5342	5605	5433	5194	5180	5115	4867	4733	5114	5550	5295	4716	4996	5142	4880	5122	5170	5113	5320	5133	5253	5171	5431	5161	5361	5219
5078	4839	4949	4861	4927	5027	5384	5737	5619	5351	4897	4804	4664	4974	5286	5301	5385	5409	5198	5185	5196	5172	5374	5467	5362	5377	5161	4984	5170	4924	5018	5095	5394	5389	4729	4781	5159	5003	4967	5130	5170	5155	5116	5224	5270	5126	5432	5167	5400	5215
4777	4980	4944	4938	5011	5011	4951	5351	5507	5790	5670	5192	5060	4710	4894	5105	5166	5111	5200	5260	5131	5354	5329	5225	5120	5058	5063	5107	5045	5026	5265	5529	5375	4777	4992	5281	5077	4789	5054	5239	5067	5274	5163	5359	5269	5291	5059	5279	5058	5203
4808	4763	4935	5069	5118	5187	5067	4971	4880	5320	5809	5779	5783	5646	5409	5314	5274	5285	5164	5139	5129	5183	5294	5075	5126	5097	5048	5002	5055	5336	5590	5272	4795	4764	5410	5302	4914	4973	5324	5136	5312	5165	5239	5346	5375	5320	5170	5430	5063	5424
5110	4516	4747	4838	5114	5169	5136	5008	4859	4616	4958	5276	5717	5822	5958	5861	5771	5909	5713	5457	5433	5194	5093	5087	5021	4987	4976	4992	5350	5426	5281	4908	4912	5325	5312	4833	4907	5174	5219	5105	5118	5449	5170	5169	5384	5149	5434	5217	5292	5288
5088	4876	4610	4816	4974	5172	5227	5299	5255	4915	4628	4686	4658	5034	5258	5248	5439	5534	5419	5221	5053	4915	4946	4849	4867	5031	5128	5378	5316	5208	4961	4984	5341	5412	4959	4887	5130	5141	5092	5239	5317	5459	5304	5344	5239	5215	5396	5048	5384	5209
4870	4758	4972	4698	4775	4905	5020	5050	5324	5313	5238	5047	4947	4638	4616	4607	4641	4835	4679	4874	4769	4857	4862	5136	5112	5393	5297	5335	5076	5094	5347	5524	5485	5057	4946	5296	5252	5085	5191	5364	5447	5285	5379	5419	5212	5384	5263	5442	5230	5393
4962	4583	4811	4985	4946	4846	4701	4923	4804	4983	5140	5331	5373	5495	5166	5241	5149	5071	5250	5230	5247	5258	5318	5118	5104	5194	5033	4968	5231	5617	5518	5273	4888	5062	5477	5441	5127	5134	5360	5367	5153	5250	5545	5172	5423	5251	5376	5679	5431	5427
5075	4972	4613	4859	5087	4841	4743	4752	4870	4640	4693	4807	4987	5150	5251	5406	5397	5533	5424	5464	5299	5101	4890	4876	4872	4922	4933	5366	5512	5437	5037	5092	5180	5395	5262	5037	5336	5408	5323	5124	5209	5581	5316	5381	5536	5345	5621	5330	5446	5341
5268	5067	4974	4844	4881	4929	4915	4897	4928	4933	4882	4680	4758	4689	4786	4762	4875	4804	4897	4873	4751	4716	4877	4946	5198	5222	5352	5259	5146	5051	5183	5508	5481	5235	5062	5210	5415	5421	5230	5317	5515	5194	5392	5464	5246	5595	5401	5403	5393	5520
5155	5052	5103	4906	4826	4771	4773	4956	4827	4980	4920	5036	5152	4949	4963	4991	4931	4846	5033	5066	5085	5201	5008	5200	5209	5153	5003	5120	5181	5285	5625	5450	5344	5056	5345	5532	5190	5084	5299	5580	5206	5341	5570	5310	5783	5489	5305	5547	5442	5542
5320	5051	5074	5068	4989	4902	4816	4796	4924	4732	4894	4794	5031	5046	4885	5130	4979	5139	5238	5295	5019	5002	4993	4980	4917	5004	5313	5236	5513	5354	4899	5247	5299	5446	5559	5372	5197	5412	5326	5324	5226	5492	5294	5542	5684	5297	5540	5447	5487	5499
5458	5102	5096	5048	5128	5094	5268	5110	4821	4813	4746	4883	4723	4849	4773	4931	4834	5033	5076	5014	5006	5044	4895	4928	4979	5063	5324	5166	5069	5038	5254	5304	5501	5237	5212	5448	5586	5399	5186	5359	5438	5207	5614	5747	5440	5687	5428	5612	5572	5574
5225	5109	5258	5107	5047	4974	5100	5133	4896	4977	4936	4772	4589	4803	4804	4845	4854	4914	4871	5104	4861	4846	4972	4904	4929	4997	5029	5152	5190	5181	5142	5263	5068	5345	5308	5494	5229	5413	5513	5270	5201	5617	5627	5458	5852	5647	5535	5674	5489	5470
5267	4887	4993	5209	5102	5261	4953	4850	4780	4825	4951	4884	4966	4902	5019	4995	4986	5158	5048	5085	5093	5200	4973	5028	5008	5137	5072	5151	5051	5106	5069	5098	5281	5303	5307	5445	5445	5580	5335	5293	5496	5625	5465	5860	5499	5788	5690	5474	5611	5638
5212	5256	4985	4955	4957	5014	5302	5091	5134	4876	4802	4742	4772	4834	4814	4979	4935	4965	4765	5030	5010	4910	4972	4764	4913	4870	5063	5083	5154	5161	5166	5057	5256	5180	5270	5510	5571	5374	5414	5477	5367	5323	5698	5497	5664	5602	5513	5460	5413	5700
5206	5128	5203	5240	5140	5012	5097	5094	5135	5067	4965	5029	4940	4937	4824	4731	4829	4852	5069	5018	4952	5077	5068	5166	5069	5172	5308	5087	5064	5130	5175	5203	5216	5362	5386	5465	5427	5538	5351	5355	5382	5498	5352	5501	5713	5496	5736	5409	5601	5322
5343	5077	5006	5058	5231	5277	5285	5201	5133	5044	4997	4916	4957	4900	5149	5082	5159	5073	5327	5259	5167	5100	5177	4990	4992	4975	5107	5039	5285	5201	5162	5153	5316	5142	5339	5322	5268	5436	5300	5421	5250	5197	5455	5377	5430	5379	5423	5540	5473	5494
5150	5212	5134	5146	5242	5095	4998	5200	5304	5312	5200	5171	4982	4816	4923	4750	4923	4965	4998	4865	5031	5094	5157	5307	5350	5399	5298	5206	5015	5003	5112	5191	5146	5235	5360	5346	5261	5336	5480	5190	5237	5354	5270	5213	5579	5508	5633	5386	5396	5492
5272	5180	5225	5063	5192	5140	5204	5122	5051	5114	5111	4923	5395	5249	5197	5228	5335	5290	5305	5325	5239	5435	5273	5321	5181	4944	4992	5145	5140	5189	5133	5175	5058	5114	5248	5383	5232	5251	5301	5283	5246	5345	5203	5276	5368	5668	5300	5455	5383	5406
5069	5228	5309	5171	5134	4967	4972	5137	5238	5329	5175	5118	5140	5185	5076	5076	4910	4969	4947	5164	5111	5180	5136	5340	5463	5441	5402	5195	5089	5030	5063	5019	5129	5364	5341	5351	5381	5320	5301	5405	5311	5269	5369	5368	5436	5312	5546	5469	5401	5521
5228	5065	5126	5262	5269	5079	5091	5031	5182	5201	5003	5031	5381	5196	5250	5309	5273	5119	5292	5360	5312	5381	5279	5355	5234	5249	5130	5334	5433	5358	5370	5218	5283	5272	5537	5444	5503	5385	5629	5390	5323	5425	5255	5372	5231	5541	5511	5415	5637	5485
5197	4996	5119	5250	5194	5000	5200	5145	5082	5133	5182	5309	5305	5186	5015	5090	5178	5276	5183	5213	5231	5399	5353	5629	5475	5525	5405	5280	5436	5350	5302	5378	5624	5426	5420	5570	5459	5422	5517	5374	5284	5392	5365	5405	5411	5485	5623	5561	5486	5481
5114	5046	5009	5077	5169	5154	5124	5024	5018	5169	5174	5181	5053	5201	5211	5212	5219	5456	5495	5532	5658	5466	5556	5555	5457	5382	5309	5445	5500	5575	5389	5387	5400	5473	5560	5506	5431	5613	5399	5441	5452	5464	5393	5492	5386	5351	5545	5642	5540	5552
5175	5052	4932	5054	4980	4956	5184	5066	5009	5063	5192	5129	5165	5176	5172	5376	5384	5380	5327	5401	5462	5475	5553	5645	5603	5670	5327	5547	5446	5467	5456	5596	5495	5354	5347	5562	5395	5387	5602	5600	5394	5411	5292	5182	5402	5347	5519	5658	5722	5611
5236	5000	4973	5035	5098	4857	4863	4925	4831	4991	5013	5138	5178	5199	5124	5294	5281	5288	5412	5548	5630	5474	5615	5553	5675	5555	5533	5688	5667	5612	5564	5503	5398	5473	5575	5454	5443	5386	5516	5458	5511	5394	5326	5329	5479	5436	5554	5648	5568	5675
5150	5128	5019	4977	4861	4843	5000	4955	4912	5045	4908	4972	5001	5065	5101	5116	5372	5442	5250	5496	5595	5611	5644	5508	5717	5574	5560	5514	5489	5504	5597	5549	5537	5351	5509	5491	5574	5407	5425	5491	5528	5402	5230	5532	5315	5447	5608	5516	5836	5557
5180	5006	4852	4955	4883	4807	4943	4774	4876	4885	4973	5037	5183	5147	5246	5288	5385	5435	5393	5474	5588	5767	5586	5622	5585	5657	5413	5341	5462	5524	5639	5448	5482	5546	5430	5491	5595	5618	5597	5498	5598	5389	5483	5483	5524	5505	5344	5619	5758	5735
5073	4893	4978	4869	4782	4669	4809	4868	4997	4839	4935	4972	5019	5026	5013	5003	5145	5058	5079	5375	5298	5568	5581	5571	5616	5563	5546	5308	5423	5413	5482	5648	5620	5383	5457	5646	5635	5680	5538	5476	5559	5573	5520	5581	5653	5492	5421	5629	5595	5450
5140	4963	4844	5036	4892	4998	4843	4726	4805	4708	4794	4745	4905	5099	5006	4980	5217	5207	5233	5230	5401	5212	5611	5312	5255	5472	5335	5425	5300	5487	5349	5430	5552	5509	5490	5610	5544	5583	5512	5629	5485	5445	5587	5440	5466	5574	5260	5368	5446	5418
5067	5021	4971	4982	5020	4884	4796	4697	4776	4809	4922	4961	4910	5026	5040	5102	5126	5193	5366	5493	5515	5436	5428	5375	5251	5431	5246	5181	5329	5405	5372	5511	5381	5456	5526	5586	5563	5354	5444	5452	5363	5292	5498	5219	5370	5286	5204	5253	5343	5538
5062	5052	4927	5004	4844	4877	4947	4686	4733	4828	4907	4771	4882	4889	4936	4980	5080	5111	5088	5236	5304	5378	5275	5312	5385	5355	5217	5244	5200	5067	5470	5272	5314	5316	5358	5356	5518	5516	5429	5369	5250	5277	5267	5412	5342	5217	5243	5189	5293	5309
5354	5081	5006	4959	5087	5012	4995	4788	4973	4815	4766	4693	4881	4938	4888	5000	5129	5128	5191	5058	5172	5259	5322	5246	5231	5161	5307	5299	5221	5041	5081	5172	5237	5276	5181	5270	5188	5213	5353	5286	5203	5119	5185	5142	5161	5263	5250	5192	5194	5304
5196	5129	5053	5280	4978	5058	4887	4897	4904	4776	4891	4846	4784	4958	4938	4896	5164	5142	5037	5188	5254	5268	5225	5341	5367	5099	5224	5100	5143	5074	5095	4973	5159	5113	5082	5008	5101	5163	5267	5160	5203	5359	5035	5058	5080	5071	5284	5190	5213	5255
5363	5138	5124	5188	5079	4989	5031	5006	4798	4882	4787	4783	4740	4863	4882	5018	4952	5003	5021	4825	5250	4961	5040	5300	5261	5124	5082	4954	4921	5014	5124	5010	5154	5109	5022	4937	4988	5049	5237	5161	5177	5125	5000	5149	5078	5011	5123	5077	5170	5066
5357	5110	5160	5108	5300	5169	5136	4866	5017	4952	4802	4872	4730	4998	5066	5046	5155	5063	4955	4931	5053	4856	5054	5139	5050	5082	5021	4989	4919	4972	4965	4840	4869	4968	5045	4890	4972	5007	5147	5196	5247	5095	5089	5092	4940	5072	5098	5176	5024	4944
5297	5154	5021	5239	5309	5248	5068	5049	4871	5045	4700	4841	4884	5175	5019	5123	5071	5120	4924	5050	5112	4993	4936	5021	5056	5097	5052	5024	5063	4830	4880	4904	4892	5151	4977	5003	4904	4945	4985	5153	5027	4913	4902	4984	4927	5026	5146	5124	5047	4972
5380	5142	5181	5128	5174	5109	5114	4986	4989	5078	4909	4897	4839	5049	5031	4990	4911	5119	5150	5143	5185	4960	5107	5024	4970	5053	4990	4956	4846	4974	4941	4979	4871	4995	4915	5017	4999	5009	5072	5038	4931	5080	4990	4946	4836	4977	5090	5077	5067	5084
5278	5207	5199	5291	5016	5390	5079	4951	5032	5106	4822	4870	4931	5094	5152	4995	5191	5072	5110	5110	5079	5121	4977	5241	5030	5066	5134	4983	5075	4965	5014	5048	5094	5015	4952	5056	5081	5094	5083	5090	5018	5022	5021	4894	4934	5066	5323	5323	5239	5232
5139	4988	5222	5110	5218	5172	5067	5050	4918	5067	4936	5047	5111	5152	5189	5059	5136	5291	5207	5138	5241	5291	5128	5177	4972	4989	5060	4938	5117	4971	4997	5187	5218	5013	5058	5078	5124	5137	5171	5171	5230	5091	5049	4895	5092	5099	5244	5252	5358	5363
5117	4964	5056	5106	5071	5046	4897	5014	4864	4906	4929	5088	5090	5186	5212	5297	5159	5313	5239	5191	5423	5236	5360	5188	5246	5097	5253	5030	5087	5157	5119	5193	5286	5125	5108	5147	5262	5210	5158	5155	5212	5257	5055	5033	5022	5184	5258	5241	5440	5300
5090	4978	4821	4990	5025	5141	5198	5038	4989	5096	4969	5115	4935	5079	5159	5302	5245	5201	5363	5491	5349	5403	5438	5340	5383	5191	5126	5127	5060	5164	5210	5211	5140	5239	5154	5182	5191	5259	5328	5277	5271	5354	5153	5124	5200	5110	5246	5343	5356	5442
5144	4886	4928	5020	4885	4976	4906	4908	5023	4798	4997	4925	4951	5070	5275	5113	5356	5222	5190	5297	5290	5389	5336	5249	5184	5311	5298	5205	5262	5359	5242	5222	5093	5153	5206	5329	5161	5391	5278	5445	5343	5336	5275	5192	5174	5390	5231	5258	5404	5239
4971	4796	4709	4839	4924	4893	4857	4945	5004	4904	4746	4939	5074	4994	5273	5206	5146	5231	5246	5154	5425	5361	5333	5370	5230	5209	5266	5375	5322	5177	5312	5218	5329	5249	5294	5288	5341	5284	5508	5240	5409	5359	5330	5191	5276	5322	5319	5196	5144	5398
4892	4910	4676	4754	4879	4856	4871	4787	4891	4793	4754	4813	4933	5113	5107	5094	5105	5222	5225	5297	5203	5372	5250	5171	5207	5227	5196	5367	5530	5352	5270	5318	5356	5402	5317	5300	5243	5492	5298	5388	5463	5384	5147	5146	5237	5135	5229	5161	5308	5275
4926	4722	4799	4714	4939	4819	4815	4722	4634	4950	4723	4651	4897	4894	4955	5072	4959	5181	5177	5130	5131	5164	5247	5266	5255	5180	5269	5225	5363	5195	5273	5309	5223	5274	5285	5141	5313	5315	5361	5334	5385	5217	5183	5263	5048	5187	5134	5194	5217	5150
4918	4889	4858	4859	4929	4666	4800	4759	4826	4623	4529	4642	4714	4862	4852	4937	5011	5140	5316	5044	5033	5015	5176	5138	5251	5245	5195	5236	5265	5078	5188	5268	5239	5104	5156	5205	5340	5234	5380	5260	5109	5124	5095	4933	5176	5346	5235	5128	5144	4991
4910	4822	4867	4911	4909	4807	4794	4657	4722	4669	4747	4763	4780	4831	4881	5045	4951	4989	5119	5128	4918	5036	5066	5066	5004	5141	4970	4994	5061	5000	5129	5148	5138	5283	5027	5120	5191	5205	5256	5156	5150	4993	4972	5107	5038	5041	5109	4900	4835	4937
5184	4930	4821	4976	4860	4966	4953	4663	4600	4758	4689	4792	4720	4861	4986	5070	5149	5048	4971	5079	4854	4877	5039	4936	5031	5019	4852	4948	5074	4884	4953	4926	5104	5044	5055	5022	5072	5097	5030	5091	4932	4992	4905	4919	4775	4948	4926	5142	4944	4831
5116	4888	4886	4968	4958	5115	4955	4825	4712	4815	4751	4608	4792	4906	5194	5045	4982	4985	4836	4932	4791	4926	4932	4966	4821	4827	4798	4862	4700	4727	4862	4791	5001	4939	5088	5004	5033	4924	4869	4919	4655	4742	4713	4722	4762	4692	4993	4795	4784	4797
4955	4927	4981	4899	4963	4932	5208	4967	4824	4801	4817	4695	4800	4837	5063	5150	4999	5052	4855	4837	4891	4788	4826	4895	4907	4891	4638	4675	4614	4683	4841	4995	4884	4841	4852	4864	4846	4793	4708	4836	4865	4688	4734	4855	4734	4666	4851	4610	4816	4831
4902	4831	5002	4968	4913	5054	5068	4865	4914	4863	4911	4932	5047	4932	5174	5041	5240	4868	4784	4782	4740	4766	4884	4865	4910	4806	4815	4563	4636	4567	4698	4872	4804	4926	4886	4892	4874	4622	4654	4745	4684	4602	4802	4760	4822	4665	4759	4562	4646	4622
4998	4764	4935	5025	5063	4826	4924	4965	5124	4998	5002	5013	5083	5157	5256	5031	5131	4924	4941	4810	4819	4884	5046	4958	4921	4868	4633	4725	4663	4519	4624	4805	4917	4955	4908	4720	4670	4805	4673	4875	4661	4615	4667	4831	4786	4727	4830	4632	4793	4821
4982	4892	4857	4992	5123	5098	5027	5059	5083	5016	5125	5087	5208	5187	5253	5121	5124	5108	5046	4947	4886	4961	4994	5035	4852	4846	4775	4784	4627	4744	4750	4777	4836	5084	4795	4854	4763	4561	4754	4670	4736	4872	4811	4679	4728	4700	4785	4685	4662	4664
4861	4835	5044	4880	4955	5083	5167	5007	5150	5004	5121	5122	5152	5347	5196	5167	5178	4963	5018	5001	5038	4914	5126	4912	4899	4789	4773	4843	4928	4938	5006	4777	4746	4918	5043	4945	4811	4800	4616	4672	4719	4710	4858	4749	4833	4650	4741	4727	4803	4812
4951	4720	4872	4684	4973	5029	4884	5069	5021	5151	5104	5063	5170	5291	5345	5139	5158	4965	5070	5041	5094	5083	5032	5138	4838	4944	4857	4924	4846	4873	4944	4911	4983	4858	5039	4795	4847	4837	4767	4695	4715	4796	4857	4829	4723	4764	4834	4784	4921	4823
4919	4733	4867	4715	4766	4995	4953	5152	5136	5171	5077	5198	5118	5252	5168	5277	5219	5108	5052	5030	5113	5254	5103	5100	4905	4795	4845	4908	4978	4939	5058	5156	5058	4907	4904	4819	4749	4813	4627	4666	4835	4830	4747	4893	4836	4862	4876	4852	4903	4981
4801	4689	4556	4785	4739	4876	5034	5048	4861	5197	5126	5238	5135	5081	5213	5223	5220	4963	5238	5112	5160	5178	5017	5086	4874	4833	4956	4865	4999	4929	4918	5055	4899	5013	4792	4863	4870	4709	4757	4720	4705	4733	4768	4788	4771	4737	4784	4747	4841	4968
4772	4697	4773	4631	4882	4786	4904	4901	4907	5100	5070	5216	5150	5081	5184	5207	5051	5081	4972	5044	5157	5113	5190	4869	4869	4895	4901	4845	4979	5026	5018	4964	4930	4844	4781	4928	4806	4760	4806	4690	4748	4671	4735	4805	4706	4772	4724	4799	4994	4900
4827	4774	4773	4893	4744	4848	4916	4898	4821	5043	4983	5042	5111	5200	5119	5127	5123	5028	4995	4840	4936	5040	5077	5058	4994	4944	5096	4986	4915	4980	4912	4881	4983	4820	4841	4799	4757	4855	4828	4517	4563	4759	4661	4776	4866	4895	4869	4773	4875	4712
4960	4538	4842	4784	4761	4911	4906	4983	5024	4807	5001	5223	5113	5136	5283	5178	5207	5028	4960	4985	4890	4905	4977	4863	5081	4855	5169	4943	4843	5079	4839	4833	4796	4742	4795	4709	4650	4662	4720	4731	4610	4727	4879	4776	4925	4940	4852	4780	4865	4852
4967	4745	4750	4760	4845	4901	4942	4841	4756	5058	4900	4989	5237	5138	5172	5120	4983	5004	4953	4800	4952	4897	4747	5058	4831	4952	4840	4863	4964	4993	4700	4826	4759	4688	4613	4542	4436	4529	4542	4615	4608	4639	4772	4827	4694	4796	4842	4909	4896	4701
4902	4900	4918	4955	4845	4897	4842	4949	4719	4970	5032	5106	5158	5131	5061	5162	5042	5031	4852	5019	4994	4881	4964	4989	4950	4957	4942	4804	4887	4917	4894	4879	4778	4727	4719	4570	4673	4597	4650	4602	4659	4687	4620	4689	4829	4732	4974	4847	4730	4844
4904	4869	4821	5014	4936	4811	4819	5009	4860	4933	5127	5152	5139	5144	5161	5115	5002	4915	4966	4725	4808	5185	4982	4951	4984	4934	4926	4914	4931	4989	4909	4860	4746	4662	4673	4703	4600	4688	4625	4623	4755	4673	4796	4808	4873	4892	4809	4854	4670	4788
4828	4787	4761	4775	4929	4810	4889	4959	4906	4980	4955	5023	5117	5204	5146	4946	5027	4979	4895	4883	4907	4938	4917	4896	4734	4906	4859	4988	4934	4905	4977	4753	4838	4755	4823	4668	4683	4608	4633	4738	4785	4817	4853	4765	4807	4781	4690	4822	4666	4828
4985	4846	4914	4765	4764	4806	4967	5038	4933	4935	4937	5029	5070	5006	5150	5053	4905	5102	4838	4831	4941	5056	4987	5043	4890	4946	4968	4892	4935	4902	4785	4666	4829	4760	4756	4799	4579	4845	4740	4708	4773	4663	4716	4720	4853	4784	4664	4660	4766	4893
4942	4901	4923	4894	4807	4945	4831	5060	5021	4930	4842	4818	4962	4820	5006	5028	4795	4762	4776	4894	4969	4896	4915	4918	4969	4862	4912	4769	4935	4934	4766	4858	4789	4789	4643	4850	4793	4802	4790	4651	4733	4696	4840	4993	4828	4794	4852	4804	4771	4793
4830	4830	4963	4851	4941	4957	4871	5012	4976	4923	4896	4886	4945	4844	4836	4919	4691	4700	4919	4811	4830	5005	4872	5010	5011	4867	4879	5007	4905	4886	4848	4805	4797	4840	4656	4616	4741	4835	4744	4719	4640	4671	4941	5036	4939	4907	4958	4733	4704	4795
4944	4872	4863	5015	4942	4932	5071	5017	4988	4966	4900	4785	4748	4792	4890	4854	4842	4916	4840	4713	5049	4907	4908	4762	4951	4822	4813	4841	4926	4838	4748	4669	4741	4801	4669	4823	4846	4802	4954	4691	4884	4881	4879	4949	4963	4774	4828	4738	4758	4852
4883	4849	4924	5085	5109	4909	5066	5014	5151	4887	4878	4912	4796	4838	4833	4838	4806	4860	4701	4753	4791	4909	4835	4863	4862	4730	4719	4810	4805	4806	4752	4791	4702	4704	4827	4804	4873	4923	4821	4830	4835	5026	4776	4823	4837	4733	4809	4650	4769	4829
4829	4778	4865	4946	5039	5114	5132	5009	4970	4774	4920	4905	4877	4896	4744	4903	4845	4965	4691	4811	4687	4705	4763	4837	4837	4832	4765	4820	4653	4670	4685	4720	4710	4706	4757	4774	4821	4810	4801	4867	4788	4780	4836	4762	4604	4592	4660	4598	4678	4915
4928	4870	4925	5031	5014	4948	5213	5109	5012	5000	4943	4956	4849	4820	4873	4971	4824	4879	4853	4720	4777	4680	4863	4754	4866	4822	4669	4760	4641	4711	4734	4524	4693	4624	4812	4839	4871	4859	4895	4755	4772	4935	4752	4767	4557	4546	4520	4733	4636	4562
5146	4839	4838	5028	4935	5050	5019	5091	5024	4922	4917	4983	4798	4988	4889	4875	4788	4803	4914	4779	4854	4791	4602	4842	4896	4744	4857	4749	4710	4780	4605	4700	4608	4656	4672	4813	4928	4793	4835	4761	4858	4869	4787	4842	4735	4648	4523	4517	4499	4620
5023	4848	4885	5011	4799	4804	4997	4984	4774	5004	5015	5150	4909	4901	4948	4807	4849	4921	4814	4887	4672	4809	4657	4739	4923	4737	4715	4819	4679	4649	4735	4678	4542	4475	4734	4700	4842	4870	4852	4876	4828	4890	4740	4697	4756	4467	4611	4603	4737	4590
4925	4884	4840	4835	4832	4745	4794	4829	4892	4986	4872	4922	4807	4701	4962	5004	4862	4873	4743	4861	4749	4900	4947	4897	4959	4990	4837	4864	4758	4868	4640	4742	4692	4738	4703	4832	4787	4925	4829	4916	4772	4811	4823	4846	4688	4483	4719	4575	4709	4797
4825	5026	4943	5007	4825	4803	4755	4704	4809	4702	4824	4791	4915	4814	4881	4863	4888	4937	4741	4936	4790	4989	5003	4812	4948	4960	4956	4770	4808	4781	4804	4791	4688	4776	4797	4734	4962	4839	4880	4843	4877	4826	4846	4653	4802	4640	4682	4727	4705	4949
5035	4788	4738	4825	4823	4730	4647	4800	4763	4671	4587	4749	4627	4770	4761	4846	4779	4896	4840	4910	5012	4886	4879	4906	4906	5054	4882	4911	4844	4949	4875	4796	4904	4851	4897	5037	4961	4890	4926	4816	5016	4911	4879	4816	4765	4789	4807	4655	4699	4976
5156	4840	4675	4819	4699	4739	4736	4739	4646	4481	4610	4551	4600	4722	4721	4827	4892	4728	4905	4733	4858	4899	4832	4929	4889	4905	5006	4864	4882	4850	4749	4871	4867	4865	5000	5008	5008	4935	4995	4974	4927	5034	4787	4899	4742	4743	4678	4790	4888	5020
5060	4819	4703	4802	4760	4754	4760	4726	4765	4757	4658	4619	4567	4654	4756	4699	4760	4754	4658	4872	4973	5008	4810	4928	4916	4826	4937	4746	4918	4885	4935	4872	4865	5020	4835	4984	4946	4919	4960	5003	4844	4927	5032	4968	4912	4873	4640	4751	4877	4986
4835	4851	4739	4745	4745	4773	4754	4798	4664	4680	4554	4601	4614	4495	4619	4626	4707	4921	4871	4923	4969	4939	4859	4787	4951	4903	5036	4960	4852	4931	4855	4834	4911	4905	4877	5071	4847	4800	4867	4881	5001	4946	4998	4835	4780	4902	4800	4950	4969	5103
4985	4728	4630	4789	4747	4854	4840	4886	4751	4683	4703	4607	4634	4691	4703	4576	4922	4783	4900	4824	5001	4956	4875	4884	4967	4942	4785	4869	4828	4990	4978	4944	4868	4869	4879	4855	4774	4801	4946	4939	4978	4727	5028	5028	4989	4740	4780	4933	5129	5001
4910	4674	4736	4704	5043	4758	4750	4932	4788	4831	4933	4768	4675	4684	4937	4824	4868	4941	4931	5008	4973	4821	4829	4923	4896	4798	4883	4883	4955	4871	4816	4782	4759	4844	4905	4881	4693	4933	5020	4949	4995	5008	4935	4815	4920	4811	4926	5000	5032	5122
4946	4587	4745	4539	4704	4767	4917	4744	4725	4932	4755	4915	4768	4953	4934	4891	4926	5005	4895	4927	4920	4965	4807	4802	4775	4865	4974	5048	5147	5003	4912	4912	4805	4889	4731	4906	4894	4856	5104	4956	5086	4986	5012	5120	5008	4898	4974	4924	5097	5150
4729	4765	4594	4680	4645	4654	4687	4762	4830	4866	4821	4918	4922	4791	4993	5139	5144	5014	5135	4949	4788	4815	4720	4741	4969	4931	4907	4909	5042	4987	4989	4965	4994	4887	4920	4841	4848	4993	5013	4830	4951	4973	5086	5106	5040	4932	4946	5096	5167	5121
4683	4576	4447	4439	4596	4562	4624	4638	4805	4757	4842	4827	4846	5043	5019	5162	5068	5042	5156	5151	4854	4802	4858	4911	4980	5034	5109	5127	5026	5160	5037	4860	4975	4985	5010	5109	5108	5099	5034	4983	5061	4998	4970	5062	5049	5201	5080	5167	5154	5190
4741	4624	4658	4719	4531	4626	4602	4689	4736	4761	4623	4800	4901	5025	4964	5095	5222	5200	5025	5019	4949	4843	4795	4760	4955	4843	4891	5082	5193	5129	5025	4975	4862	5107	5207	5040	5010	5169	5113	5006	5122	4976	5044	4899	5057	5124	5158	5099	5175	5042
4575	4672	4563	4595	4660	4559	4709	4628	4659	4652	4803	4823	4833	4905	4993	4927	4976	4959	4935	4958	4910	4897	4736	4776	4988	4894	4960	4957	5160	5146	4976	4969	5058	4976	5091	5171	5076	5134	4927	5059	5154	5080	4995	5041	5096	5097	5143	5138	5197	5166
4747	4656	4687	4623	4766	4638	4676	4661	4692	4822	4845	4815	4803	4917	5017	4893	5038	4808	4905	4765	4675	4706	4705	4830	4832	4891	5043	4965	5134	4953	4912	4938	4998	5172	4983	4938	5149	5031	5155	5175	5146	5230	5161	5036	5075	5081	5163	5129	5130	5138
4804	4759	4838	4756	4840	4683	4728	4730	4772	4909	4792	4756	4721	4933	4908	4832	4789	4671	4748	4700	4766	4858	4760	4908	4840	4823	4875	4884	4926	4793	4888	4965	5101	4994	5138	5009	5217	5122	5066	5147	5076	5148	5185	5124	5017	5146	5196	5177	5310	5358
4819	4768	4802	4997	4867	4701	4831	4803	4837	4983	4831	4926	4747	4722	4816	4852	4914	4682	4635	4667	4687	4747	4874	4840	4832	4864	4999	4883	4782	4895	5003	4985	5018	5093	5228	5093	5290	5311	5277	5177	5114	5049	5200	5044	5152	5140	5353	5273	5227	5243
4938	4874	4854	4904	4888	4770	4782	4911	4971	4963	4770	4920	4894	4830	4833	4851	4835	4780	4678	4808	4745	4710	5039	4989	4959	4919	4888	4871	4820	4906	5023	5000	5081	5046	5154	5275	5243	5340	5207	5213	5214	5161	5255	5070	5212	5357	5469	5346	5367	5314
4901	4905	4841	4823	4870	4953	4873	4792	4858	4768	4943	4920	4948	4809	4855	4710	4885	4839	4847	4866	4892	4804	4946	5151	5077	4859	5033	4876	4960	4938	5121	5004	5046	5109	5360	5250	5656	5504	5305	5178	5274	5349	5184	5276	5261	5480	5596	5395	5578	5588
4730	4580	4843	4643	4847	4863	4728	4734	4798	4864	4838	4974	5043	4903	4845	4813	4682	4840	4890	4895	5113	5051	5104	5129	5108	5140	5001	5037	5084	4975	5029	5096	5057	5170	5360	5433	5511	5379	5520	5387	5372	5450	5276	5410	5461	5595	5533	5654	5360	5496
4731	4714	4631	4844	4647	4726	4690	4653	4752	4717	4812	4773	4838	4738	4726	4637	4851	4837	4962	4977	5087	5024	5250	5160	5247	5168	5112	5240	5098	5166	5123	4924	5274	5247	5417	5401	5578	5454	5415	5450	5253	5222	5355	5442	5566	5567	5691	5642	5562	5552
4814	4716	4721	4796	4874	4589	4812	4687	4613	4530	4546	4721	4761	4757	4718	4608	4638	4904	4899	4923	4914	5080	5158	5193	5216	5194	5206	5200	5154	5187	5222	5287	5366	5389	5301	5509	5615	5446	5377	5542	5418	5254	5277	5451	5436	5520	5660	5643	5496	5409
4878	4763	4753	4569	4672	4641	4797	4616	4537	4480	4692	4679	4727	4731	4728	4823	4755	4788	5018	4960	4843	4913	5149	5099	5084	5177	5195	5190	5322	5095	5205	5236	5408	5210	5340	5431	5431	5614	5315	5498	5412	5450	5436	5484	5588	5568	5591	5536	5222	5476
4778	4844	4702	4746	4704	4674	4675	4639	4729	4769	4595	4727	4758	4718	4705	4930	4781	4789	4927	4953	4997	4898	5007	5049	5030	5088	5093	5313	5165	5293	5196	5155	5364	5230	5291	5488	5308	5325	5358	5225	5218	5285	5470	5404	5528	5412	5344	5238	5395	5230
5033	4907	4790	4628	4707	4611	4667	4592	4771	4735	4701	4649	4836	4832	4892	4793	4912	4912	4884	4888	4938	4920	4775	4891	4987	5003	5216	5187	5116	5053	5062	5365	5236	5362	5363	5266	5446	5386	5310	5164	5065	5026	5244	5475	5389	5512	5495	5495	5375	5242
4918	4932	4882	4667	4565	4514	4565	4553	4830	4780	4648	4770	4836	4843	4953	4776	5019	4739	4895	4887	4929	4893	4982	4896	4953	5099	5233	5062	5221	5187	5157	5206	5297	5234	5351	5271	5318	5258	5170	5298	5157	5201	5327	5410	5474	5372	5420	5449	5503	5336
4838	4831	4757	4705	4633	4538	4567	4578	4770	4768	4753	4758	5061	4932	4961	5034	4958	4874	4904	4970	4998	4860	4899	4998	5048	5169	5153	5216	5224	5324	5200	5269	5190	5364	5243	5391	5374	5348	5401	5317	5250	5236	5357	5454	5537	5371	5536	5428	5286	5367
4709	4656	4583	4589	4611	4554	4537	4674	4730	4852	4794	4982	4934	5032	4960	4922	5008	5029	4914	4907	5026	5050	4829	4929	5077	5133	4965	5183	5378	5283	5273	5146	5296	5429	5447	5182	5347	5310	5298	5284	5382	5335	5389	5533	5423	5464	5395	5527	5234	5262
4670	4534	4396	4520	4548	4526	4602	4595	4732	4879	4955	4971	5037	5001	4972	5084	5047	4976	5089	5029	5097	5075	4990	4989	5030	5103	5203	5231	5341	5308	5438	5445	5440	5274	5391	5314	5383	5317	5123	5449	5407	5476	5376	5341	5350	5485	5383	5398	5261	5379
4584	4428	4324	4518	4390	4392	4521	4645	4733	4699	4801	4978	5029	4913	5037	4995	4904	5009	4909	5079	4914	5010	5064	5123	5079	5242	5269	5262	5395	5456	5498	5321	5453	5357	5248	5269	5326	5171	5325	5301	5322	5464	5402	5406	5469	5422	5478	5325	5511	5253
4645	4518	4408	4429	4344	4530	4573	4498	4666	4723	4828	4847	4873	4966	4880	4923	4818	4847	4861	4834	5041	4963	5065	5163	5086	5185	5172	5344	5281	5211	5342	5480	5330	5262	5396	5206	5313	5421	5329	5385	5357	5435	5477	5430	5346	5354	5316	5340	5312	5254
4706	4593	4507	4548	4381	4459	4579	4573	4735	4624	4564	4657	4708	4830	4801	4804	4756	4853	4796	4742	4969	4928	5094	5077	5248	5189	5255	5313	5310	5281	5467	5320	5402	5328	5248	5311	5266	5285	5499	5263	5359	5283	5396	5331	5404	5329	5445	5400	5425	5479
4659	4557	4519	4588	4464	4536	4613	4699	4745	4714	4778	4668	4655	4684	4748	4802	4783	4752	4759	4718	4924	5006	5162	5107	5152	5260	5199	5066	5133	5064	5247	5372	5271	5168	5254	5264	5228	5315	5321	5450	5213	5347	5274	5462	5425	5485	5416	5414	5391	5422
4642	4624	4603	4681	4704	4721	4720	4838	4763	4636	4690	4689	4691	4604	4667	4790	4699	4788	4672	4785	4866	5019	5043	5275	5279	5089	5197	5118	5115	5137	5279	5169	5342	5234	5242	5247	5249	5378	5210	5278	5435	5258	5356	5361	5366	5392	5427	5528	5436	5523
4682	4605	4689	4563	4734	4647	4775	4811	4802	4762	4750	4758	4685	4770	4809	4828	4861	4770	4750	4912	5119	4998	5003	5222	5376	5123	5233	5189	5076	5195	5410	5366	5452	5318	5309	5205	5321	5456	5487	5657	5470	5487	5417	5267	5437	5439	5460	5406	5347	5419
4605	4587	4830	4830	4761	4937	4918	4931	4853	4653	4877	4640	4732	4920	4822	4866	4996	4775	4967	4883	5127	5151	5128	5148	5367	5283	5027	5159	5138	5256	5330	5285	5318	5438	5277	5432	5375	5527	5477	5538	5643	5451	5547	5366	5501	5432	5436	5383	5359	5436
4681	4600	4625	4710	4725	4609	4728	4612	4897	4848	4827	4841	4917	4952	4872	4760	4811	4898	4938	5025	5185	5185	5290	5217	5325	5255	5065	5209	5244	5065	5227	5228	5335	5528	5563	5363	5458	5630	5629	5558	5441	5436	5511	5389	5470	5509	5467	5542	5449	5604
4749	4594	4520	4719	4698	4693	4655	4629	4838	4830	4979	4945	4675	4894	4843	4951	4863	5045	4906	5140	5364	5265	5151	5331	5111	5120	5257	5060	5145	5154	5139	5380	5647	5788	5592	5371	5452	5397	5469	5599	5488	5500	5525	5356	5395	5292	5372	5472	5338	5324
4660	4522	4557	4646	4564	4487	4706	4641	4569	4747	4838	4820	4705	4723	4730	4968	4868	5164	4935	5121	5219	5314	5200	5241	5186	5183	5043	4884	5110	5213	5348	5488	5626	5504	5399	5259	5340	5411	5599	5623	5552	5419	5460	5276	5311	5402	5313	5511	5424	5490
4686	4681	4695	4596	4754	4765	4686	4607	4713	4745	4701	4800	4947	4980	4912	4875	4868	4956	5059	5093	5237	4976	5132	5115	5054	5044	5263	5164	5193	5381	5533	5422	5437	5531	5320	5209	5281	5318	5567	5700	5516	5504	5513	5196	5251	5101	5059	5450	5369	5234
4777	4637	4488	4677	4781	4596	4651	4798	4911	4700	4860	4837	4989	5112	4934	4917	4899	4987	4896	4973	5056	5070	5201	5167	4976	5216	5048	5021	5250	5471	5490	5472	5132	5091	5522	5534	5513	5549	5419	5397	5388	5387	5475	5473	5308	5366	5116	5329	5279	5293
4512	4559	4648	4677	4705	4575	4923	4742	4673	4850	4845	4997	5077	4963	5159	5114	4829	5049	4934	4928	5013	5048	5049	5173	5139	5171	5181	5190	5299	5484	5403	5154	5178	5313	5719	5540	5587	5308	5370	5407	5378	5225	5413	5361	5437	5308	5361	5357	5089	5265
4760	4686	4599	4493	4533	4840	4654	4642	4859	4816	4855	5049	5025	5105	5061	5263	5074	4987	5052	4956	5085	5195	5324	5055	5169	5285	5240	5339	5406	5519	5360	5133	5354	5561	5517	5466	5540	5287	5267	5152	5232	5230	5389	5286	5374	5548	5411	5287	5215	5329
4523	4381	4555	4491	4634	4630	4598	4798	4722	4814	4830	4862	4988	5033	5042	5177	5119	5283	5094	5269	5031	5267	5125	5234	5153	5204	5177	5232	5478	5420	5229	5290	5358	5390	5499	5189	5356	5375	5376	5307	5317	5207	5238	5282	5440	5464	5382	5280	5368	5449
4474	4340	4502	4408	4583	4605	4632	4690	4801	4797	4863	4908	4788	4905	5079	5262	5124	5099	5320	5082	5266	5200	5256	5244	5332	5242	5191	5260	5355	5285	5201	5316	5472	5553	5232	5242	5327	5336	5632	5332	5195	5190	5276	5162	5296	5335	5509	5500	5317	5307
4441	4282	4269	4452	4620	4632	4803	4794	4812	4595	4865	4641	4901	5048	4817	5150	4945	5180	5269	5083	5052	5152	5301	5163	5242	5138	5249	5138	5242	5098	4997	5043	5360	5284	5222	5268	5230	5291	5305	5334	5357	5219	5239	5095	5134	5226	5205	5137	5336	5339
4458	4398	4586	4604	4477	4636	4730	4793	4705	4796	4577	4774	4803	4671	5041	4927	5098	4862	4958	4997	5017	5070	5163	5176	5186	5168	5185	5148	5115	5032	4933	5052	5142	5212	5091	5156	5073	4905	5037	5170	5364	5209	5076	5209	5041	5330	5394	5360	5246	5217
4654	4447	4477	4568	4527	4658	4790	4830	4873	4809	4858	4659	4906	5047	4857	5044	4979	5105	5001	5071	5145	5146	5153	5199	5076	5264	5053	5180	5050	4964	4977	5239	5242	5212	5172	5029	5092	5157	4932	5225	5219	5183	5203	5226	5244	5254	5281	5328	5223	5186
4857	4487	4535	4619	4671	4717	4907	4759	4829	4784	4620	4823	4856	5060	5173	5054	5085	4902	4935	4923	4988	5126	5126	5046	5271	5088	5084	5242	5136	5139	4994	5124	5417	5448	5189	4922	5221	5173	5329	5190	5101	5137	5139	5002	5009	5211	5440	5380	5203	5102
4828	4664	4615	4443	4790	4855	4949	4880	4945	4729	4708	4845	4929	5259	5077	5176	4931	5069	4953	4953	5009	5012	5148	4982	5043	5206	5152	5127	5131	4967	5147	5006	5396	5478	5367	5192	5092	5284	5221	5116	5061	4992	5141	5033	5405	5377	5343	5171	5181	5280
4917	4614	4624	4697	4711	4772	4894	4756	4915	4891	4792	5015	4942	4905	4992	5021	4994	4810	4967	4866	5082	4978	4936	5048	5223	5060	5046	5145	5035	5052	5132	5276	5396	5525	5361	5203	5162	4965	5045	5027	5043	4934	5157	5077	5177	5365	5396	5261	5088	5209
4807	4695	4520	4557	4646	4781	4686	4914	4732	4859	4922	4831	4934	4941	5098	5145	4923	5031	4995	5080	5062	4999	4887	5072	5161	5174	5061	5132	5300	5089	5168	5177	5167	5348	5470	5475	5212	5143	4934	4949	4974	4981	5158	5186	5283	5330	5437	5223	5075	5061
4557	4622	4595	4654	4581	4697	4758	4717	4785	4795	4912	4793	4948	4906	4836	5069	4997	4879	4865	4965	5114	5047	5051	4954	5123	5109	5102	5159	5008	5188	5041	5036	4990	5066	5276	5329	5338	5188	5012	5066	5195	5084	5232	5314	5215	5357	5095	4919	4963	5081
4715	4651	4566	4602	4750	4721	4634	4865	4756	4798	4818	4896	4871	4833	4854	4900	4950	4867	4873	4969	4972	5098	5138	5145	5152	5133	5113	5095	4971	5026	5122	5022	4984	5015	5021	5309	5250	5309	5210	5285	5252	5418	5315	5255	5210	5128	5038	4968	4986	5148
4589	4694	4742	4688	4648	4590	4744	4700	4835	4795	4801	4780	4791	4885	4956	4949	4806	4814	4856	4917	5029	5019	5106	5109	5136	5093	5038	5043	5088	4946	4976	5050	4780	4721	4875	4912	5003	5074	5169	5114	5254	5334	5195	5304	5085	4967	4914	4917	5023	4900
4780	4601	4502	4693	4678	4637	4708	4735	4793	4789	4932	4923	4877	4948	4917	5008	4889	4972	5129	5079	4983	5018	5070	5126	5301	5143	5153	5221	4983	4941	4906	4949	4907	4862	4814	4840	4915	4811	5035	4961	5089	5027	5081	5080	4913	4917	4970	5151	5036	5013
4805	4590	4593	4624	4504	4651	4713	4619	4836	4833	4855	5029	4810	4803	5012	4941	4897	4965	5034	4990	5003	5009	5050	5183	5268	5184	5144	5083	5049	4994	5014	5030	4926	4947	4922	4984	4885	4941	4910	4981	4995	5051	5079	4931	4943	5070	5026	4947	5021	5063
4706	4505	4535	4652	4596	4557	4742	4847	4799	4898	5081	4728	4839	4991	4732	5077	4918	4965	5069	5049	5047	4811	5042	5171	5067	5161	4965	4941	4974	5006	4935	4961	4895	4775	4847	4909	4983	4993	4895	4931	4869	4890	4947	4986	4833	5022	4924	4926	4809	4825
4859	4632	4398	4579	4814	4576	4524	4788	5085	4756	4927	4961	4805	4938	4820	4859	5050	4920	5064	5012	4994	4793	4982	4802	5063	4974	4762	4777	4889	4907	4963	4980	4850	4974	4899	4736	4804	4962	5044	5048	5088	5046	4791	4877	4976	4884	4825	4772	4696	4672
4559	4609	4632	4476	4519	4845	4905	4731	4904	4914	4807	4710	5059	4753	4984	4877	4897	5035	5005	5110	4869	5048	4746	5012	4772	4953	4942	4919	4721	4830	4874	5045	5045	5008	5068	4986	4883	4985	4913	4949	4979	4916	4965	4803	4890	4783	4749	4723	4602	4683
4444	4442	4594	4624	4677	4618	4862	4910	4822	4777	4862	4797	5011	4838	4813	5049	4907	5055	5085	4986	5039	4894	4921	4830	4885	4889	4733	4789	4764	4667	4936	5032	5172	5037	4944	4894	4978	5026	4853	4789	4921	4839	4806	4794	4734	4668	4709	4750	4865	4585
4643	4271	4418	4463	4595	4451	4617	4827	4868	4699	4879	4723	4784	4980	4907	4799	4987	4900	4974	5016	5005	4949	5015	4725	4822	4770	4717	4859	4622	4737	4661	4815	4893	4899	4986	4949	4881	4924	4844	4939	4802	4857	4793	4770	4693	4942	4729	4691	4683	4688
4511	4403	4389	4501	4602	4709	4541	4539	4804	4678	4653	4862	4896	4869	4937	4848	5011	4849	4943	5054	4923	4934	4897	4952	4865	4611	4797	4733	4847	4774	4788	4970	4959	4976	4889	4757	4718	4784	4873	4631	4661	4842	4872	4773	4751	4771	4772	4862	4594	4626
4433	4337	4530	4421	4441	4662	4789	4684	4573	4795	4832	4682	4774	4786	4787	4958	4841	4890	5016	4988	4896	5161	4957	4914	4760	4976	4885	4714	4998	4836	4734	4889	5030	4899	4970	4978	4585	4623	4664	4709	4766	4671	4856	4781	4684	4767	4694	4500	4672	4624
4297	4364	4510	4638	4737	4715	4760	4837	4712	4587	4628	4825	4869	4762	4794	4932	4775	5034	4937	4722	4866	4948	4976	4869	4730	4809	4777	4846	4761	4828	4633	4758	4802	4952	4977	4790	4774	4684	4706	4667	4619	4648	4562	4763	4796	4585	4601	4691	4634	4632
4597	4142	4363	4669	4672	4670	4709	4917	4739	4754	4645	4889	4837	4677	4772	4787	4845	4825	4883	4705	4950	4832	5052	4807	4878	4708	4983	5018	4810	4687	4724	4730	4798	4776	4732	4748	4565	4419	4647	4647	4569	4659	4529	4581	4707	4665	4544	4463	4546	4442
4793	4460	4401	4676	4671	4787	4775	4838	4790	4756	4743	4696	4730	4738	4735	4791	4858	4795	4803	4761	4762	4711	4726	4736	4848	4750	4842	4619	4709	4760	4660	4819	4598	4639	4742	4579	4498	4632	4421	4664	4603	4624	4682	4762	4544	4497	4534	4471	4480	4510
4743	4734	4488	4435	4434	4798	4705	4788	4948	4756	4648	4751	4607	4727	4704	4777	4634	4771	4654	4709	4725	4652	4878	4750	4725	4804	4490	4575	4524	4669	4705	4788	4770	4697	4864	4670	4698	4592	4466	4473	4567	4589	4799	4560	4669	4695	4516	4454	4375	4537
4494	4523	4611	4482	4480	4678	4828	4479	4556	4570	4481	4625	4488	4594	4642	4720	4698	4769	4752	4859	4793	4842	4790	4961	4830	4713	4624	4608	4433	4566	4693	4731	4700	4716	4612	4535	4653	4553	4405	4348	4488	4580	4682	4627	4697	4615	4553	4515	4597	4487
4394	4346	4778	4487	4391	4390	4618	4487	4294	4597	4457	4622	4556	4586	4437	4720	4883	4768	4972	4812	4827	4733	4681	4764	4675	4820	4562	4572	4485	4463	4581	4634	4559	4570	4672	4531	4546	4406	4501	4284	4266	4511	4603	4460	4568	4642	4474	4541	4425	4415
4488	4210	4492	4787	4369	4236	4552	4628	4355	4464	4618	4419	4484	4475	4450	4668	4743	4708	4834	4782	4815	4753	4771	4844	4853	4724	4542	4625	4460	4585	4441	4470	4491	4536	4403	4525	4498	4452	4402	4465	4471	4327	4561	4566	4488	4621	4418	4337	4353	4307
4675	4100	4351	4641	4763	4290	4365	4612	4497	4340	4541	4402	4523	4686	4510	4617	4626	4866	4802	4795	4809	4820	4530	4757	4768	4724	4832	4712	4607	4735	4630	4479	4589	4442	4532	4437	4589	4288	4560	4336	4362	4345	4326	4527	4615	4391	4428	4379	4457	4263
5148	4405	4315	4520	4749	4409	4318	4713	4612	4509	4604	4682	4496	4722	4744	4644	4714	4717	4753	4595	4597	4641	4665	4879	4690	4680	4703	4712	4599	4689	4520	4477	4515	4523	4497	4368	4615	4354	4417	4236	4403	4377	4269	4341	4531	4632	4569	4560	4318	4249
5107	4767	4267	4283	4809	4738	4461	4625	4886	4600	4647	4839	4511	4721	4722	4696	4761	4539	4727	4575	4612	4407	4569	4678	4826	4893	4718	4692	4644	4570	4538	4542	4376	4443	4423	4533	4505	4427	4316	4449	4324	4216	4407	4443	4386	4546	4441	4375	4225	4049
4936	4925	4579	4196	4698	4919	4462	4541	4805	4855	4667	4896	4661	4592	4700	4653	4596	4543	4506	4575	4560	4354	4428	4581	4539	4749	4820	4598	4735	4553	4498	4531	4532	4468	4503	4504	4486	4435	4217	4305	4201	4179	4307	4272	4271	4278	4293	4229	4286	4172
4725	5033	4589	4149	4388	4872	4627	4086	4710	4753	4414	4887	4693	4587	4675	4511	4781	4466	4613	4413	4460	4394	4315	4435	4547	4696	4510	4545	4548	4477	4423	4566	4544	4398	4305	4450	4440	4414	4297	4271	4143	4160	4164	4160	3986	4184	4207	4090	4196	4173
4531	4927	4832	4199	4221	4822	4584	4415	4424	4662	4418	4853	4594	4498	4739	4520	4698	4457	4424	4502	4276	4329	4376	4249	4387	4365	4340	4484	4466	4541	4416	4180	4305	4413	4267	4270	4186	4282	4156	4201	4035	4087	3969	3922	4099	4020	4056	4077	4076	4243
4390	4763	4894	4305	4104	4690	4828	4320	4282	4672	4283	4644	4708	4457	4646	4460	4631	4559	4534	4402	4377	4442	4321	4181	4114	4361	4155	4356	4282	4260	4267	4143	4238	4284	4203	4108	4084	4110	4255	4033	3977	3963	4019	4000	4081	4042	4009	4075	4091	3935
4085	4470	4719	4375	3888	4597	4871	4164	4501	4696	4312	4338	4510	4435	4733	4471	4571	4473	4467	4535	4566	4434	4300	4142	4172	4224	4162	4185	4160	4188	4285	4196	4067	4274	4198	4099	3975	4151	4029	4142	4154	4010	3969	4018	3945	4004	4097	3956	3976	4024
4063	4392	4891	4344	3993	4600	4766	4120	4194	4775	4158	4307	4582	4324	4565	4369	4357	4453	4582	4492	4404	4344	4314	4249	4208	4226	4271	4146	4090	4200	4158	4123	4073	4055	4179	4181	4017	4000	3963	4111	3935	4057	3939	4078	3868	3919	4098	4024	4211	3873
4073	4354	4879	4404	3923	4571	4748	4188	4258	4744	4194	4297	4615	4297	4490	4113	4287	4426	4448	4323	4377	4295	4280	4290	4202	4130	4359	4209	4273	4329	4273	4153	4070	4236	4096	4098	3959	4065	4064	3962	3968	3976	4015	4023	4024	4123	4042	4095	4125	3820
4191	4583	4989	4471	4076	4594	4770	4050	4240	4596	4074	4314	4298	4180	4357	4144	4197	4383	4372	4339	4131	4399	4340	4242	4367	4262	4317	4222	4290	4352	4308	4084	4203	4073	4127	3888	4015	3908	4021	3910	4064	3972	3890	3932	3964	4013	3966	3942	4066	4110
4462	4702	4901	4531	4195	4664	4704	4158	4392	4664	4117	4164	4346	3947	4273	4004	4111	4261	4191	4232	4121	4285	4260	4273	4227	4447	4352	4129	4223	4335	4311	4190	4113	4110	3968	3874	3848	3843	3965	3911	3873	3912	3844	3960	3940	3899	3912	3901	3941	3852
4549	5161	4852	4343	4181	4724	4767	4230	4459	4502	4238	4308	4317	4142	4210	4110	4172	4174	4205	4293	4134	4289	4362	4302	4283	4245	4277	4152	4187	4204	4132	4227	4031	4046	3931	3861	3758	3850	3831	3794	3770	3693	3806	3768	3729	3934	3849	3830	3779	3908
4685	5039	4829	4170	4296	4680	4673	4267	4414	4660	4137	4305	4396	4006	4411	4294	4242	4270	4347	4380	4327	4292	4330	4309	4240	4103	4312	4102	4234	4095	4105	4024	4067	3846	3848	3828	3764	3800	3896	3754	3665	3654	3775	3739	3719	3784	3779	3771	3847	3859
4918	4988	4441	4004	4291	4714	4521	4200	4496	4596	4188	4540	4372	4295	4525	4264	4460	4345	4397	4337	4306	4254	4235	4255	4296	4089	4090	4100	4005	4035	3994	4044	3990	4027	3855	3825	3744	3698	3805	3749	3662	3621	3787	3732	3718	3875	3768	3799	3789	3725
4905	4762	4205	3941	4556	4468	4252	4327	4493	4407	4217	4613	4335	4474	4593	4325	4401	4323	4351	4283	4406	4227	4192	4105	4087	4010	4024	4001	4027	3868	3869	3877	3884	3987	3943	3769	3766	3876	3900	3910	3799	3698	3748	3769	3797	3813	3771	3780	3782	3741
4952	4526	3931	4117	4522	4439	4068	4445	4652	4385	4354	4547	4304	4557	4504	4249	4373	4129	4254	4204	4173	4078	4185	3866	4126	4056	4097	4113	3932	3883	3890	3958	3935	4009	3964	3853	3840	3843	3872	3875	3828	3812	3840	3848	3716	3830	3784	3820	3711	3747
4812	4249	3906	4201	4550	4450	4164	4387	4586	4221	4252	4393	4181	4341	4307	4247	4263	4039	4168	4012	4254	3972	3992	3915	3961	4089	3895	4016	3907	3821	3867	3784	3825	3855	3812	3733	3901	3726	3775	3838	3896	3883	3952	3791	3884	3831	3713	3826	3624	3683
4537	4236	4064	4393	4536	4351	4453	4679	4347	4282	4298	4417	4243	4500	4216	4282	4142	4045	4140	4107	4137	4183	4056	3999	4014	4211	3996	4092	3816	3899	3881	3777	3871	3858	3727	3813	3837	3819	3901	3930	3944	3874	3906	3756	3788	3874	3632	3747	3703	3585
4460	3997	4265	4575	4367	4180	4550	4539	4305	4391	4448	4217	4410	4511	4135	4334	4172	4092	4054	4236	4226	4384	4324	4195	4181	4247	4214	4270	4090	3924	4029	4045	3843	3841	3752	3753	3943	3824	3818	4015	4049	3848	3862	3901	3808	3775	3590	3736	3787	3679
4412	4240	4305	4429	4185	4253	4556	4525	4303	4451	4498	4213	4483	4227	4329	4354	4089	4255	4067	4376	4197	4273	4330	4447	4235	4267	4154	4227	4163	3961	3966	3896	3889	3928	3752	3821	3843	3808	3783	3821	3766	3761	3749	3842	3712	3614	3605	3650	3673	3798
4764	4469	4263	4069	4062	4103	4309	4210	4256	4345	4328	4267	4446	4201	4430	4322	4185	4309	4166	4265	4149	4260	4268	4398	4266	4280	4392	4244	4175	4098	3954	3825	3834	3795	3794	3690	3706	3602	3602	3669	3609	3741	3771	3794	3642	3428	3667	3559	3715	3601
4999	4821	4347	4070	4119	4182	4198	4008	4338	4333	4021	4280	4277	4128	4325	4283	4302	4122	4097	4104	4162	4078	4030	4067	4147	3952	4202	4069	4143	4104	3925	3797	3859	3738	3725	3782	3701	3486	3622	3657	3563	3603	3645	3615	3554	3487	3620	3567	3602	3671
[truncated: 920 more columns]
