# Supplementary material for: Spatial Resolution and Refractive Index Contrast of Resonant Photonic Crystal Surfaces for Biosensing
Source: IEEE Photonics J. Author manuscript; Available in PMC 2015 Sep 7. (PMC4561521; doi:10.1109/JPHOT.2015.2435699)
Supplement: fig2_data [file NIHMS64775-supplement-fig2_data.gz › Volumes/graham/MacBook_backup/PhD_folder_2015_06_02/paper_improvements/IEEE_J_Photonics/final_files/data_files/fig2/ref/ref14.csv]

5096	4554	4621	4569	4526	4472	4631	4593	4537	4568	4742	4816	4824	4849	4929	4940	5025	5030	4990	5051	4947	4732	4683	4770	4821	4874	4969	4905	4971	4867	4845	4902	4804	4919	4876	4932	4979	5168	5044	5001	5086	5131	5032	5187	5091	5174	5321	5313	5197	5198
5067	4651	4658	4737	4597	4728	4818	4752	4753	4910	4945	4951	5065	5083	5224	5018	5009	5173	5137	5187	5092	4867	4883	4899	5134	5223	5199	5061	5167	5027	5014	5161	5216	5305	5168	5140	5371	5268	5122	5172	5122	5211	5169	5146	5342	5377	5459	5398	5268	5082
5043	4750	4643	4742	4775	4785	4645	4742	4777	4859	5187	5125	5063	4970	4839	4897	5049	4929	5056	4919	5053	4890	4776	5011	5382	5324	5416	5252	5186	5124	5078	5003	5323	5243	4967	5171	5142	5096	5026	5118	4969	5111	5044	4874	5104	5272	5412	5190	5202	5138
4910	4750	4682	4721	4805	4735	4840	4735	4808	4963	4951	5051	4975	4711	4664	4729	4761	4733	4845	4684	4725	4679	4926	5009	5128	5217	5460	5109	4955	5071	4934	5006	4983	4869	5027	5064	4983	4989	4721	4788	4954	4845	4869	4805	4863	5005	5172	5075	4968	5069
4919	4716	4642	4894	4911	4682	4847	4823	4890	5007	4866	4846	4640	4758	4696	4679	4776	4812	4652	4687	4655	4874	4961	5185	5261	5245	5066	5064	5141	4944	4951	4885	4835	4816	4804	4840	4770	4659	4613	4721	4764	4728	4594	4666	4628	4749	4958	4976	5049	5053
4946	4985	4934	5090	4874	4914	5020	4985	5107	4940	5020	4960	4663	4490	4451	4527	4826	4813	4680	4637	4759	5069	4963	5177	5119	5022	5048	4961	4963	4883	5101	4901	4769	4763	4846	4728	4639	4429	4650	4726	4646	4656	4499	4464	4654	4625	4807	4806	5170	5120
4828	4936	5021	5021	4912	5086	5110	5353	5182	5128	4923	4752	4645	4663	4644	4915	4976	4833	4921	4868	4988	4883	4917	5038	5017	4933	4804	4950	5115	5024	5022	4870	5068	4946	4767	4677	4651	4472	4599	4884	4615	4500	4413	4641	4496	4532	4727	4828	5205	5155
4883	4929	5108	5013	5067	5127	5314	5144	5238	5102	5087	4980	4975	5040	5027	4990	4944	5040	4927	4973	5046	5126	5014	4884	4929	4825	4643	4882	4944	5030	4948	4954	4922	4915	4724	4618	4672	4702	4838	4894	4677	4586	4412	4584	4604	4499	4628	4941	5219	5462
4922	5010	5155	5041	5140	5085	5264	5194	5047	5166	5113	5090	5097	5193	5139	5140	4982	5262	5225	5138	5066	4955	4794	4694	4685	4770	4746	5024	4900	4921	4838	4953	4904	4928	4812	4641	4617	4687	4869	4776	4731	4611	4503	4632	4640	4677	4926	4965	5147	5315
5056	4942	5114	5038	5145	5242	5087	5126	5195	5089	5224	5169	5426	5520	5543	5372	5275	5236	5325	5101	4976	4825	4619	4530	4685	4695	5020	5042	4972	4969	4880	4933	5015	4958	4833	4730	4936	4829	4947	4783	4903	4812	4710	4823	4725	4659	4928	5083	5163	5351
5185	5075	5245	5168	5109	4995	4924	5083	5060	4972	5169	5464	5390	5440	5446	5229	5351	5209	5310	5213	5103	4847	4614	4625	4600	4822	4920	4818	4878	4848	4929	4818	4967	4940	4884	4924	5077	5079	5065	4898	4980	4865	4986	4775	4745	4831	5075	5091	5165	5183
5316	5114	5347	5263	4944	4942	4871	5068	4934	4981	5189	5341	5267	5385	5196	5326	5286	5230	5251	5156	4887	4922	4665	4737	4800	4794	4910	4845	4787	4911	4897	4988	4895	5013	5001	5163	5251	5130	5043	5044	5073	4937	5069	5267	5117	5023	5086	5115	5060	5110
5279	5230	5145	5157	4830	4912	4858	4853	4883	4848	5035	5152	5086	5071	5155	5149	5241	5250	5206	5032	4970	4911	4909	4810	4865	4864	4740	4708	4765	4682	4943	4939	4898	4865	5163	5175	5216	5167	5180	5038	5309	5304	5188	5273	5222	5351	5293	5060	5111	5186
5326	5343	4924	4803	4908	4796	4697	4721	4836	4856	4731	4859	4849	5051	4973	4930	5183	5257	5260	5156	4985	5153	4939	5041	4947	4712	4748	4665	4950	4944	4923	4896	5003	5131	5236	5258	5199	5230	5103	5317	5410	5070	5434	5321	5499	5265	5251	5092	5120	5136
5235	5116	5013	5097	4799	4922	5159	4979	4805	4794	4739	4633	4655	4822	4973	4985	5060	5039	4971	4995	5090	5111	5205	5058	4800	4761	4725	4682	5039	4851	4957	4997	5053	5177	5154	5231	5234	5127	5210	5364	5370	5273	5364	5408	5425	5320	5312	5117	5089	5243
4970	4859	4903	4987	5108	5202	5102	5158	5026	4763	4757	4703	4664	4699	4780	5002	5031	4984	4961	5117	5270	5270	5240	5086	4855	4750	4889	4936	5042	5056	5170	5061	5106	5325	5217	5076	5246	5228	5451	5364	5210	5347	5425	5480	5398	5411	5198	5109	5194	5174
5084	5018	4819	5075	5328	5287	5489	5163	5045	4887	4738	4584	4786	4814	4751	4857	4864	5069	5114	5199	5110	5216	5037	4980	4878	4737	4974	5109	5003	5142	5085	5222	5239	5256	5253	5131	5301	5324	5479	5334	5277	5284	5305	5325	5385	5195	5222	5177	5130	5013
5127	4961	5072	5175	5375	5269	5283	5225	5085	4936	4772	4765	4827	4863	4724	4747	4819	4983	5090	5158	5237	5145	4990	4991	4834	4997	5015	5123	5021	4970	5195	5325	5421	5216	5120	5150	5215	5368	5539	5350	5314	5169	5319	5173	5251	5140	5164	5042	5261	4901
5114	5190	5119	5057	5294	5320	5199	5216	5117	4970	5059	4956	4906	4904	4829	4832	4905	4976	5072	5070	5024	4999	5021	5086	5136	5195	5038	5143	5073	5074	5207	5289	5274	5180	5111	5123	5372	5296	5480	5169	5049	5170	5127	5162	5008	5119	5170	5169	5023	4924
5195	5098	5002	5302	4967	5167	5059	5400	5198	5180	5186	5015	5040	4853	4869	4839	4922	4891	5000	4829	4879	4923	5132	5302	5292	5237	5096	5027	4987	5184	5186	5140	4998	5179	5098	5267	5277	5294	5274	5223	5396	5158	5019	5053	5311	5109	5092	5202	5021	5031
5282	4934	4855	4838	4928	4961	5019	5220	5388	5202	5303	5104	5093	4976	4915	4934	4942	4816	4977	4920	4981	5105	5420	5398	5196	5141	5131	4960	5115	5036	5189	5251	5148	4965	5168	5188	5244	5299	5388	5257	5289	5262	5165	5011	5158	5180	5362	5096	5073	5086
5079	4670	4598	4698	4751	4938	5176	5256	5161	5384	5167	5189	5204	5055	5185	5022	5036	4892	4962	4995	5011	5099	5182	5458	5267	5118	5054	5146	5124	4921	5162	5130	5085	5061	5309	5161	5155	5213	5172	5367	5266	5387	5200	5127	5130	5145	5227	5168	5167	4957
4987	4667	4506	4649	4591	4849	4930	5156	5412	5320	5340	5293	5125	5183	5204	5204	5128	5000	5027	4973	5040	5262	5272	5340	5324	5166	4992	5013	4956	4986	5077	4929	4911	5109	5177	5266	5024	5226	5432	5275	5305	5133	5252	5282	5259	5315	5198	5125	5204	5233
4848	4619	4518	4639	4767	4943	5050	4934	5102	5126	5226	5263	5299	5345	5275	5175	5066	4998	5162	5063	5122	5217	5089	4925	5059	5324	5112	5036	4948	5023	5008	4961	5010	5109	5011	4855	4868	5027	5328	5216	5371	5353	5351	5372	5218	5277	5130	5357	5443	5345
4925	4686	4614	4780	4912	4833	4819	4745	4842	4917	5117	5162	5028	5184	5176	5206	5153	5265	5096	5261	5143	5151	4982	5003	5152	5182	5072	5059	4941	4873	4867	5122	5141	5018	5036	4921	5012	5034	5209	5348	5402	5533	5467	5467	5189	5469	5276	5432	5422	5279
5049	4856	4739	4813	4923	4861	4740	4764	4851	4789	4914	5035	5155	5137	5161	5150	5180	5260	5081	5208	5123	5103	5084	5074	5200	5158	5063	5186	4880	4980	4929	5076	4915	4900	4946	5067	5148	5115	5216	5489	5632	5681	5758	5489	5350	5577	5504	5613	5418	5347
5067	4791	4637	4714	4760	4666	4830	4832	4815	4887	5036	4875	5072	5063	5092	5320	5233	5159	5295	5243	5264	5142	4934	4902	5106	5098	5136	5138	5033	5041	5088	4747	4726	4844	5140	4977	4976	5247	5131	5525	5809	5812	5743	5666	5626	5494	5728	5371	5332	5257
5294	4902	4822	4787	4823	4809	4866	4988	4858	4945	4840	4895	5008	4978	4943	4950	5314	5303	5252	4937	5068	5056	5213	5156	5206	5090	5127	4997	5022	5009	4834	4692	4902	4948	5095	5088	5136	5142	5165	5449	5697	5704	5853	5584	5923	5508	5438	5407	5209	4966
5239	4758	4690	4876	4859	4851	4779	5043	4887	5022	4944	4862	4915	4948	5008	5056	5076	5214	4937	5131	5091	5315	5201	5338	5151	5274	5421	5191	5127	4930	4825	4850	4907	5127	5142	5203	5141	5109	5145	5345	5659	5643	5659	5878	5829	5695	5479	5398	5344	5108
4906	4781	4713	4904	5004	4915	4878	5005	4986	4875	4684	4917	4770	4952	4885	4882	4931	4988	5082	5118	5144	5197	5311	5338	5251	5388	5484	5340	5383	5213	4974	5093	5089	5079	5121	4982	5110	5159	5199	5327	5419	5455	5687	5830	5735	5682	5508	5387	5289	5058
4846	4764	4921	4813	4836	5037	4986	4972	4880	4864	5018	4842	4720	4847	4809	4922	4965	4894	5170	5089	5341	5216	5305	5292	5127	5370	5421	5460	5324	5180	5241	5076	5197	5159	4974	5093	5080	5054	5127	5127	5361	5476	5500	5545	5447	5426	5392	5434	5314	5180
4993	4682	5044	4885	4994	4890	5052	5011	4980	5078	4993	4987	4941	4788	4872	4895	4856	4973	4926	4986	5110	5033	4976	5101	5326	5231	5552	5356	5320	5297	5379	5170	5248	5154	4927	5200	5028	5011	5224	5249	5354	5413	5358	5413	5340	5422	5424	5521	5374	5275
5081	4967	4971	4844	5029	4898	5056	5188	5086	5223	5012	4971	4908	4849	4878	4988	4951	5021	5298	5020	5010	5073	4994	5084	5173	5165	5264	5473	5533	5407	5489	5345	5214	5135	5156	5170	5295	5297	5143	5191	5206	5200	5316	5127	5246	5498	5541	5484	5222	5398
5153	4881	4851	4847	4862	5097	5098	5086	5154	5212	5063	4935	5099	5076	5129	5025	5113	5117	5045	5026	4944	5116	5056	5052	5265	5245	5218	5542	5468	5377	5290	5427	5120	5104	5199	5417	5305	5320	5283	5312	5456	5220	5324	5321	5407	5383	5464	5426	5386	5359
5113	4763	4952	4910	4882	5134	5072	5234	5139	4852	5110	4997	5177	5226	5163	5224	5140	5410	5154	5111	5097	5078	5003	4855	4996	5114	5258	5477	5494	5360	5342	5124	5169	5176	5247	5291	5339	5284	5263	5316	5293	5169	5294	5373	5339	5446	5457	5441	5415	5372
5014	4740	4829	4947	5056	5109	5024	5155	4923	5146	5001	5103	5278	5281	5157	5139	5083	5165	5151	5125	5117	5199	5163	5001	4958	4942	5228	5087	5274	5310	5328	5129	5305	5223	5451	5405	5457	5498	5610	5350	5489	5486	5384	5388	5391	5447	5423	5359	5427	5225
5231	5040	5019	4945	4963	4939	4995	5063	5050	5007	5154	5161	5084	5138	5060	4964	5069	5155	5388	5251	5406	5285	5114	5037	5088	5041	5094	5257	5261	5284	5196	5226	5301	5321	5355	5528	5584	5495	5487	5262	5396	5624	5475	5653	5365	5471	5429	5481	5144	5243
5273	5063	4954	4939	4950	5063	4843	4939	5011	4854	4887	5117	4944	4839	4904	4847	4920	5081	5258	5302	5373	5370	5118	5320	5252	5130	4974	5113	5265	5265	5229	4975	5212	5195	5352	5383	5613	5511	5285	5381	5458	5656	5505	5525	5347	5439	5305	5225	5152	5095
5353	5059	4859	5193	5028	5081	5005	4988	4897	4823	4759	4744	4834	4755	4740	4922	5107	5213	5236	5453	5366	5507	5391	5285	5227	5312	5221	5195	5202	5167	5301	5157	5187	5290	5297	5434	5403	5491	5415	5494	5565	5455	5556	5583	5482	5287	5207	5153	5185	5145
5278	4999	5206	4892	4962	5064	5045	5012	5052	4789	4701	4517	4514	4630	4758	4868	4919	4987	5182	5389	5406	5526	5325	5372	5319	5310	5262	5411	5336	5338	5273	5127	5089	5181	5134	5302	5482	5402	5362	5392	5528	5290	5433	5436	5364	5312	5155	5058	5225	5162
5373	5069	5175	5220	5128	5143	5056	5134	5000	4721	4750	4706	4861	4811	4932	4683	4793	5129	5017	5421	5461	5743	5718	5423	5538	5344	5433	5479	5456	5303	5165	5206	5128	5142	5144	5232	5270	5402	5394	5306	5225	5019	5420	5278	5396	5101	5140	5149	5127	4939
5328	5170	5130	5157	5131	5183	5128	5074	5023	4954	5009	4861	5010	4823	4776	4754	4909	4916	5178	5236	5488	5571	5417	5718	5505	5653	5702	5553	5544	5361	5307	5156	5269	4983	4959	5282	5208	5292	5157	5033	5225	5065	5077	5239	5222	5228	5251	4977	5119	5125
5462	5102	5128	5104	5065	5034	5040	5218	5277	5283	5223	5177	4985	4799	4790	4850	4858	4949	4941	5271	5445	5418	5610	5637	5601	5758	5514	5567	5509	5427	5085	5087	4971	4939	5029	5099	5262	5288	4977	5074	5002	5207	5253	5046	5321	5287	5185	5142	5202	5021
5471	5206	5047	4914	5025	5155	5210	5515	5601	5681	5469	5321	5092	5043	4931	4809	4822	4941	5036	5266	5172	5453	5541	5661	5694	5629	5517	5306	5484	5333	5276	5070	5032	5127	5231	5205	5077	4982	5011	5291	5174	5221	5309	5245	5395	5276	5208	5150	5146	5315
5389	4989	5089	5018	5070	5279	5236	5569	5652	5616	5510	5512	5271	5111	5161	5105	4896	4932	4893	5101	5182	5336	5385	5498	5532	5371	5523	5371	5370	5420	5171	5195	5128	5153	5270	5200	5251	5207	5156	5303	5324	5319	5310	5391	5305	5143	5207	5139	5176	5296
5455	5198	5129	5067	5016	5064	5175	5383	5491	5554	5470	5509	5532	5390	5137	5178	4894	5014	5130	5188	5069	5184	5181	5282	5345	5406	5398	5536	5532	5405	5281	5346	5204	5438	5254	5029	5166	5214	5155	5193	5366	5351	5391	5419	5343	5188	5133	5166	5117	5228
5334	5321	5325	5280	5041	5017	5198	5124	5267	5481	5447	5508	5492	5488	5258	5109	4988	4956	5110	5007	5090	4985	5156	5179	5207	5464	5397	5287	5332	5451	5383	5465	5412	5410	5334	5156	5110	5276	5331	5402	5598	5501	5628	5459	5278	5262	5212	5216	5081	5145
5485	5319	5461	5263	5074	5235	5140	5267	5068	5429	5393	5557	5583	5385	5417	4992	5244	5160	5121	5048	5006	5039	5084	5241	5346	5255	5267	5395	5376	5443	5430	5439	5336	5190	5285	5218	5299	5166	5202	5295	5415	5352	5489	5407	5383	4991	5171	5071	5086	4976
5273	5328	5393	5345	5223	5189	5127	5250	5216	5314	5175	5369	5243	5284	5396	5396	5598	5342	5313	5110	5180	5066	5252	5388	5244	5336	5278	5348	5407	5422	5236	5174	5089	5226	5325	5407	5238	5240	5247	5289	5321	5247	5276	5312	5180	5044	5058	5069	5233	5094
5278	5138	5264	5254	5227	5456	5367	5255	5232	5143	5250	5267	5461	5415	5442	5243	5425	5299	5339	5488	5263	5170	5408	5280	5238	5329	5424	5480	5494	5289	5283	5087	5188	5228	5468	5119	5135	5079	5180	5232	4991	5280	5144	5287	5079	5032	5227	5073	5219	5399
5197	5009	5345	5339	5402	5362	5356	5218	5262	5128	5170	5267	5336	5393	5149	5357	5378	5440	5383	5491	5360	5261	5223	5348	5333	5430	5322	5416	5446	5312	5082	5121	5233	5187	5070	5135	5067	5139	5101	5199	5156	5169	5094	5151	5158	5121	5189	5186	5243	5525
5131	5111	5175	5336	5372	5437	5432	5341	5183	5347	5153	5255	5259	5196	5246	5319	5274	5307	5402	5344	5278	5370	5350	5410	5471	5348	5217	5390	5383	5213	5160	5273	5241	5172	5065	5064	5212	5063	4950	4980	5107	5057	5199	5299	5200	5255	5447	5388	5328	5448
5103	4965	5185	5433	5297	5306	5362	5400	5455	5363	5425	5148	5292	5373	5199	5429	5205	5261	5279	5179	5295	5378	5437	5342	5286	5270	5259	5323	5229	5220	5190	5338	5128	5200	5216	5027	5156	5172	5109	4986	5023	5089	5195	5336	5374	5431	5387	5358	5468	5540
5146	5046	4983	5278	5208	5201	5415	5419	5290	5434	5395	5390	5364	5440	5289	5335	5407	5239	5249	5223	5082	5194	5288	5154	5346	5252	5431	5419	5300	5278	5286	5218	5210	5175	5313	5171	5220	5268	4960	5065	5128	5132	5196	5455	5365	5460	5437	5492	5321	5562
5252	4956	5004	5100	5051	5168	5280	5245	5184	5309	5245	5244	5475	5440	5302	5239	5307	5093	5142	5068	5224	5158	5194	5148	5213	5230	5260	5346	5259	5394	5376	5202	5341	5278	5370	5362	5301	5189	5348	5131	5292	5165	5366	5389	5586	5489	5512	5442	5434	5463
5064	4869	5053	5029	4997	5089	5075	5026	5150	5311	5390	5626	5302	5392	5444	5224	5211	5146	5249	5235	5216	4951	5165	5064	5262	5045	5197	5268	5333	5306	5394	5487	5340	5417	5444	5474	5562	5357	5457	5423	5369	5341	5369	5580	5532	5428	5560	5434	5492	5425
4935	4900	4987	4980	5025	4852	5061	5139	5365	5288	5336	5358	5575	5412	5328	5354	5431	5398	5424	5179	5381	5199	5220	5157	5266	5191	5181	5181	5344	5299	5289	5400	5367	5304	5558	5609	5488	5556	5619	5553	5518	5561	5496	5563	5472	5463	5473	5555	5401	5338
5156	5111	4987	5191	5048	4975	5052	5177	5266	5083	5261	5250	5363	5251	5323	5469	5374	5342	5372	5353	5339	5266	5255	5307	5290	5201	5264	5355	5403	5305	5270	5340	5399	5457	5328	5345	5538	5567	5783	5714	5586	5535	5640	5619	5607	5696	5519	5659	5391	5312
5192	5088	5210	5275	5134	5146	5143	5102	5095	5174	5290	5146	5331	5519	5480	5401	5487	5413	5440	5571	5652	5506	5463	5361	5339	5319	5505	5383	5409	5448	5272	5479	5308	5164	5386	5306	5452	5482	5608	5584	5725	5693	5699	5721	5740	5701	5812	5626	5560	5373
5329	5349	5433	5340	5202	5235	4959	5127	5002	5193	5208	5249	5364	5327	5358	5506	5547	5570	5795	5675	5687	5696	5595	5598	5545	5426	5589	5566	5469	5487	5435	5346	5368	5282	5315	5253	5341	5464	5479	5694	5436	5568	5712	5726	5625	5809	5693	5858	5663	5412
5339	5471	5313	5329	5247	5174	5206	5148	5054	5348	5138	5566	5488	5661	5416	5414	5638	5799	5944	5803	5858	5828	5662	5532	5641	5634	5445	5594	5533	5643	5313	5431	5478	5489	5271	5349	5376	5351	5512	5446	5466	5667	5745	5765	5646	5765	5586	5713	5548	5636
5507	5301	5319	5316	5339	5334	5252	5292	5227	5255	5291	5478	5275	5528	5505	5583	5624	5783	5824	5745	5743	5598	5870	5622	5608	5610	5586	5486	5866	5726	5716	5580	5435	5296	5378	5262	5345	5425	5535	5717	5539	5720	5893	5471	5688	5732	5877	5580	5659	5435
5394	5257	5396	5382	5353	5309	5364	5349	5321	5211	5447	5482	5425	5465	5651	5656	5636	5737	5815	5909	5941	5777	5808	5738	5606	5536	5627	5607	5851	5758	5884	5720	5520	5870	5389	5498	5545	5362	5665	5517	5625	5751	5771	5642	5698	5716	5532	5642	5672	5490
5290	5210	5290	5460	5285	5303	5389	5367	5293	5501	5318	5457	5619	5564	5506	5696	5708	5836	5735	5844	5818	5591	5694	5626	5698	5642	5595	5896	5889	5837	5857	5829	5776	5679	5752	5601	5497	5384	5493	5492	5587	5646	5713	5641	5488	5555	5531	5527	5521	5516
5259	5380	5446	5321	5504	5502	5348	5456	5559	5427	5418	5523	5605	5620	5619	5825	5694	5919	5880	5779	5740	5481	5690	5501	5585	5579	5709	5716	5739	5779	5876	5898	5742	5578	5696	5522	5536	5412	5598	5571	5616	5664	5468	5542	5404	5534	5394	5514	5596	5443
5312	5373	5398	5383	5519	5337	5425	5462	5278	5217	5379	5495	5690	5604	5564	5707	5799	5940	5840	5822	5752	5635	5548	5611	5519	5537	5447	5452	5631	5888	5773	5682	5783	5654	5524	5612	5616	5603	5635	5609	5662	5564	5612	5472	5453	5536	5643	5526	5522	5566
5672	5328	5308	5288	5422	5274	5484	5550	5515	5427	5381	5520	5370	5468	5608	5588	5781	6015	5755	6004	5829	5701	5657	5545	5502	5387	5453	5541	5669	5574	5727	5821	5682	5587	5508	5446	5533	5628	5640	5604	5639	5492	5488	5527	5441	5725	5482	5511	5592	5621
5568	5390	5335	5445	5264	5396	5356	5481	5385	5336	5376	5474	5372	5377	5362	5493	5474	5784	5865	5806	5723	5666	5630	5583	5544	5656	5501	5550	5445	5569	5423	5578	5496	5512	5467	5555	5437	5516	5592	5612	5623	5483	5502	5791	5580	5553	5594	5578	5536	5385
5568	5234	5329	5170	5307	5286	5412	5502	5595	5469	5530	5396	5279	5236	5216	5457	5423	5728	5721	5765	5772	5702	5834	5616	5580	5548	5526	5632	5395	5431	5515	5401	5485	5467	5301	5517	5492	5432	5359	5424	5560	5668	5622	5536	5587	5660	5522	5498	5488	5540
5341	5384	5410	5308	5342	5203	5213	5608	5503	5626	5391	5306	5223	5128	5114	5416	5354	5506	5553	5733	5585	5526	5745	5534	5724	5551	5401	5540	5338	5296	5362	5494	5383	5367	5284	5512	5383	5496	5435	5363	5544	5537	5625	5693	5574	5667	5621	5542	5461	5491
5455	5296	5335	5141	5196	5384	5312	5604	5590	5651	5569	5228	5269	5244	5179	5223	5462	5582	5453	5452	5641	5604	5697	5617	5470	5515	5412	5528	5337	5522	5473	5233	5320	5306	5336	5341	5314	5350	5363	5478	5640	5525	5591	5549	5514	5702	5568	5587	5604	5468
5317	5219	5242	5364	5320	5317	5483	5488	5578	5590	5492	5456	5393	5380	5209	5252	5324	5440	5439	5284	5325	5476	5507	5562	5426	5450	5493	5389	5407	5532	5253	5213	5375	5242	5289	5237	5593	5412	5470	5502	5439	5621	5672	5364	5637	5585	5700	5551	5544	5292
5432	5073	5133	5306	5191	5291	5212	5374	5600	5743	5552	5593	5402	5266	5261	5276	5298	5448	5301	5336	5288	5335	5374	5249	5373	5372	5251	5452	5327	5280	5403	5568	5357	5080	5340	5385	5491	5461	5289	5567	5379	5426	5604	5488	5396	5483	5585	5656	5439	5476
5427	5296	5204	5241	5137	5212	5405	5381	5419	5464	5464	5480	5329	5306	5400	5471	5487	5276	5495	5372	5391	5384	5350	5327	5380	5234	5247	5115	5165	5326	5302	5326	5353	5360	5460	5412	5500	5390	5397	5463	5435	5521	5522	5468	5449	5454	5477	5450	5517	5350
5491	5385	5340	5180	5239	5210	5275	5308	5476	5552	5614	5435	5346	5328	5393	5379	5573	5568	5594	5589	5574	5252	5394	5361	5305	5205	5070	5068	5289	5237	5294	5221	5344	5445	5346	5379	5353	5436	5395	5449	5488	5502	5412	5487	5413	5439	5353	5360	5594	5494
5561	5399	5533	5249	5121	5230	5419	5492	5566	5547	5457	5401	5369	5350	5475	5462	5521	5475	5637	5515	5454	5466	5545	5447	5216	5239	5202	5045	5163	5258	5283	5214	5354	5389	5322	5335	5335	5291	5461	5472	5364	5366	5220	5401	5458	5416	5257	5402	5443	5458
5569	5443	5294	5225	5113	5354	5400	5579	5633	5576	5452	5546	5313	5269	5411	5615	5596	5756	5621	5585	5587	5472	5430	5333	5312	5390	5189	5210	5025	5244	5302	5317	5387	5421	5347	5252	5426	5302	5293	5438	5289	5414	5342	5412	5396	5160	5378	5380	5402	5378
5593	5445	5317	5441	5298	5410	5532	5556	5515	5573	5656	5437	5441	5385	5593	5490	5563	5654	5612	5520	5712	5558	5411	5432	5409	5288	5188	5165	5279	5097	5159	5309	5444	5385	5280	5448	5279	5249	5365	5173	5496	5281	5262	5285	5247	5280	5317	5350	5437	5414
5652	5308	5363	5474	5425	5515	5439	5666	5843	5773	5550	5698	5672	5577	5491	5813	5632	5570	5754	5486	5640	5512	5550	5442	5381	5215	5231	5186	5027	5143	5305	5259	5369	5441	5393	5269	5297	5239	5396	5470	5360	5351	5125	5301	5125	5175	5226	5296	5389	5274
5527	5340	5263	5543	5500	5465	5776	5774	5783	5891	5682	5730	5639	5687	5809	5841	5712	5718	5856	5637	5531	5537	5450	5376	5461	5265	5135	5095	5149	5378	5364	5467	5472	5588	5454	5334	5413	5358	5333	5410	5480	5205	5237	5219	5124	5170	5306	5322	5306	5418
5722	5458	5367	5468	5325	5658	5644	5761	5692	5729	5840	5712	5779	5866	5895	5928	5853	5993	5815	5710	5732	5494	5518	5361	5407	5412	5356	5229	5214	5335	5499	5541	5599	5547	5628	5555	5472	5300	5464	5393	5379	5293	5278	5220	5361	5216	5337	5346	5252	5350
5446	5385	5276	5511	5513	5787	5737	5776	5778	5567	5652	5809	5857	6018	5847	6026	5990	5899	5920	5842	5841	5622	5589	5457	5435	5381	5286	5267	5098	5315	5457	5661	5573	5510	5611	5466	5401	5543	5486	5505	5382	5409	5356	5340	5369	5470	5345	5404	5486	5436
5467	5232	5225	5484	5366	5613	5734	5867	5558	5749	5735	5814	5826	5969	5964	5886	5840	6086	5836	5731	5803	5664	5588	5474	5233	5213	5139	5220	5231	5367	5578	5735	5576	5577	5375	5624	5571	5586	5642	5301	5439	5493	5417	5578	5427	5435	5466	5487	5487	5738
5383	5255	5327	5384	5669	5651	5558	5788	5752	5586	5729	5693	5835	6002	5766	5891	5847	5896	5779	5670	5793	5719	5682	5601	5348	5245	5088	5088	5317	5492	5650	5634	5730	5498	5541	5502	5453	5466	5491	5413	5447	5375	5474	5635	5561	5620	5477	5541	5675	5721
5263	5286	5423	5374	5672	5715	5752	5714	5681	5603	5602	5620	5651	5593	5707	5747	5654	5658	5528	5536	5568	5627	5621	5591	5438	5317	5208	5394	5538	5541	5626	5636	5747	5794	5633	5801	5572	5386	5562	5530	5431	5390	5457	5513	5586	5559	5507	5730	5816	5719
5337	5156	5307	5621	5688	5770	5748	5768	5612	5543	5499	5393	5568	5600	5550	5324	5493	5245	5607	5284	5578	5605	5660	5645	5476	5332	5326	5517	5517	5633	5748	5696	5796	5855	5727	5813	5643	5553	5371	5381	5538	5397	5510	5540	5535	5755	5725	5573	5695	5723
5445	5252	5400	5462	5668	5661	5771	5715	5556	5530	5337	5518	5637	5588	5454	5438	5381	5333	5373	5546	5547	5585	5662	5528	5479	5437	5324	5589	5560	5709	5729	5812	5934	5874	5893	5811	5644	5615	5512	5598	5412	5373	5502	5507	5652	5595	5599	5720	5698	5613
5628	5454	5510	5435	5559	5662	5686	5525	5577	5482	5356	5478	5480	5459	5477	5249	5330	5403	5446	5517	5480	5569	5543	5578	5590	5427	5450	5604	5720	5820	5765	6020	5923	5927	5811	5745	5667	5724	5447	5347	5409	5344	5636	5647	5579	5552	5620	5563	5681	5521
5646	5472	5478	5500	5466	5600	5507	5415	5396	5517	5325	5261	5478	5390	5341	5480	5292	5278	5357	5438	5418	5466	5642	5620	5544	5518	5608	5613	5734	5882	5836	5877	6056	5971	5798	5570	5535	5602	5445	5433	5389	5393	5511	5620	5551	5664	5617	5534	5502	5453
5587	5390	5578	5597	5468	5559	5569	5407	5394	5249	5311	5413	5460	5436	5472	5422	5316	5431	5537	5556	5603	5597	5641	5616	5556	5438	5564	5543	5754	5615	5716	5826	5762	5745	5568	5523	5538	5518	5443	5526	5386	5561	5702	5520	5762	5522	5621	5363	5384	5558
5666	5280	5599	5459	5504	5616	5568	5353	5488	5332	5368	5184	5366	5454	5429	5489	5413	5482	5617	5665	5795	5791	5758	5646	5714	5572	5557	5583	5528	5613	5524	5654	5555	5619	5511	5524	5389	5281	5523	5355	5450	5589	5708	5770	5653	5607	5651	5402	5430	5402
5572	5385	5644	5614	5526	5522	5646	5632	5409	5355	5393	5378	5466	5529	5538	5431	5480	5589	5666	5783	5820	5836	5847	5944	5633	5650	5572	5596	5664	5559	5793	5558	5659	5565	5309	5381	5383	5259	5366	5306	5350	5509	5549	5676	5605	5616	5551	5299	5530	5274
5715	5176	5583	5558	5669	5398	5538	5679	5490	5470	5577	5524	5867	5598	5513	5683	5413	5598	5646	5877	5887	5948	6089	5789	5765	5715	5722	5715	5585	5654	5587	5571	5586	5458	5378	5420	5312	5333	5153	5355	5286	5314	5519	5573	5490	5614	5639	5430	5345	5303
5524	5357	5486	5500	5603	5603	5617	5705	5687	5553	5652	5662	5674	5773	5613	5696	5684	5693	5908	5741	5989	5956	5944	6097	5772	5708	5714	5752	5728	5632	5505	5590	5587	5423	5436	5462	5355	5208	5311	5212	5365	5521	5581	5511	5537	5504	5343	5444	5347	5349
5544	5346	5506	5518	5406	5608	5665	5711	5770	5689	5945	5737	5891	5653	5699	5864	5745	5788	5750	5851	5924	5962	5963	5907	5734	5809	5672	5675	5634	5607	5437	5408	5383	5465	5579	5438	5337	5291	5110	5361	5398	5360	5610	5648	5580	5348	5478	5258	5478	5391
5535	5325	5416	5464	5299	5466	5576	5476	5680	5744	5810	5966	5818	5908	5853	5807	5714	5873	5941	5829	6048	5968	5923	5938	5671	5580	5626	5613	5518	5571	5502	5391	5355	5473	5482	5485	5382	5390	5367	5383	5330	5570	5557	5554	5711	5399	5484	5427	5612	5335
5470	5377	5453	5371	5368	5505	5559	5637	5623	5740	5760	5855	6105	5948	5873	5961	5960	5917	5872	5861	5925	6093	5860	5675	5662	5758	5652	5476	5558	5364	5315	5297	5421	5382	5489	5578	5427	5501	5470	5369	5581	5668	5716	5658	5602	5631	5633	5486	5451	5642
5616	5413	5452	5425	5394	5526	5609	5764	5765	5929	6036	6044	6105	5738	5850	6060	5988	5999	6091	5911	5821	5950	5892	5735	5651	5738	5606	5486	5488	5499	5356	5397	5317	5481	5430	5561	5394	5402	5601	5693	5784	5843	5791	5793	5973	5464	5658	5653	5449	5515
5644	5534	5499	5513	5275	5472	5639	5711	5799	5750	5966	5760	6138	5817	5992	5800	5930	6017	6042	5887	5897	5933	5645	5671	5627	5593	5639	5603	5461	5457	5350	5443	5448	5389	5708	5486	5518	5568	5461	5531	5838	5851	5748	5814	5695	5768	5573	5690	5510	5519
5431	5553	5651	5600	5493	5488	5619	5685	5757	5752	5839	5808	5820	5852	6046	6001	5882	6160	5993	5898	5780	5673	5796	5685	5698	5557	5559	5611	5636	5556	5662	5539	5607	5769	5780	5646	5585	5715	5662	5838	5843	6053	5835	5791	5790	5857	5784	5673	5534	5537
5673	5418	5510	5683	5591	5614	5888	5867	5803	5936	5882	5846	5880	5838	5869	5883	5917	6032	5922	5827	5746	5824	5549	5675	5477	5531	5555	5732	5765	5886	5731	5620	5687	5754	5740	5625	5724	5648	5714	5738	5778	5883	5894	5774	5685	5720	5566	5710	5649	5714
5826	5666	5697	5568	5548	5714	5786	5719	5872	5913	5868	5926	5911	5877	5963	5980	6018	6070	5969	5738	5741	5643	5543	5520	5435	5607	5697	5802	5839	5913	5811	5929	5842	5808	5819	5773	5785	5852	5817	5738	5908	5891	5656	5786	5699	5621	5601	5656	5645	5810
5910	5619	5812	5729	5707	5640	5793	5767	5872	5810	5810	5884	5870	5880	5702	5978	5928	5864	6056	5621	5671	5542	5493	5456	5491	5662	5813	5694	5794	5639	5796	5867	5779	5700	5791	5682	5674	5760	5746	5686	5801	5631	5622	5584	5520	5433	5810	5642	5635	5743
5786	5381	5481	5677	5806	5693	5769	5846	6023	5652	5818	5717	5753	5755	5767	5898	6079	5933	5788	5682	5531	5436	5548	5554	5627	5669	5715	5827	5701	5806	5899	5806	5758	5692	5641	5756	5612	5692	5647	5710	5684	5556	5551	5588	5471	5623	5581	5640	5707	5703
5617	5411	5587	5740	5781	5729	5833	5896	5751	5755	5614	5594	5637	5507	5767	5768	5888	5824	5674	5753	5428	5565	5585	5534	5636	5608	5575	5538	5853	5829	5961	5935	5747	5704	5420	5598	5468	5474	5468	5533	5504	5489	5380	5317	5508	5695	5822	5757	5710	5673
5606	5327	5623	5658	5800	5814	5739	5713	5853	5802	5811	5760	5585	5621	5615	5668	5611	5729	5555	5453	5418	5459	5623	5714	5656	5608	5666	5700	5829	5714	5851	5788	5724	5537	5495	5433	5462	5444	5610	5592	5547	5403	5460	5569	5480	5616	5634	5558	5661	5689
5528	5381	5367	5499	5644	5747	5707	5710	5633	5644	5726	5795	5587	5795	5439	5595	5568	5499	5626	5550	5422	5449	5561	5586	5616	5671	5675	5640	5610	5772	5675	5677	5551	5553	5396	5411	5437	5587	5445	5526	5560	5495	5604	5509	5317	5690	5618	5675	5587	5726
5369	5355	5437	5494	5478	5590	5658	5664	5729	5574	5721	5727	5568	5792	5623	5649	5762	5489	5414	5504	5650	5545	5535	5674	5787	5702	5849	5711	5708	5814	5695	5697	5435	5434	5489	5514	5498	5778	5623	5447	5596	5596	5696	5543	5659	5677	5728	5772	5619	5685
5353	5379	5172	5462	5387	5522	5698	5513	5612	5580	5601	5738	5726	5717	5645	5628	5726	5809	5630	5545	5603	5608	5663	5797	5845	5730	5902	5748	5730	5746	5819	5583	5486	5412	5376	5604	5683	5663	5761	5468	5637	5670	5546	5604	5592	5612	5665	5638	5696	5615
5454	5445	5417	5397	5443	5432	5580	5442	5534	5703	5751	5711	5890	5771	5682	5836	5848	5744	5733	5822	5610	5666	5772	5866	5848	5789	5786	5738	5911	5664	5740	5609	5451	5431	5547	5505	5913	5886	5820	5763	5638	5583	5463	5666	5627	5759	5709	5510	5544	5614
5485	5423	5585	5446	5626	5553	5656	5676	5749	5760	5792	5822	5811	5799	5925	5875	5693	5671	5897	5750	5954	5910	5782	5702	5977	5749	5778	5802	5774	5829	5714	5573	5476	5595	5619	5737	5864	5805	5865	5883	5641	5625	5575	5558	5497	5645	5507	5605	5550	5612
5483	5461	5408	5581	5750	5722	5712	5746	5841	5624	5671	5671	5632	6029	5856	5783	5838	5951	5905	5917	6003	5844	5744	5868	5811	5834	5846	5855	5766	5910	5752	5707	5586	5437	5770	5707	5878	5912	5922	5893	5788	5583	5632	5472	5581	5573	5539	5481	5482	5465
5604	5507	5484	5611	5614	5675	5688	5735	5713	5624	5773	5706	5744	5684	5782	5801	5829	5883	5754	5858	5822	5601	5774	5675	5890	5945	5890	5905	5856	5923	5770	5770	5498	5478	5747	5769	6005	5963	5832	5948	5692	5589	5517	5617	5568	5451	5610	5519	5465	5449
5697	5589	5602	5712	5701	5762	5760	5642	5743	5591	5721	5690	5786	5691	5733	5767	5726	5792	5866	5724	5682	5499	5644	5641	5796	5919	5771	5796	5907	5893	5786	5701	5518	5646	5770	5837	5822	5956	5928	6000	5726	5503	5524	5384	5469	5525	5574	5513	5590	5343
5594	5654	5677	5722	5845	5812	5786	5740	5738	5552	5515	5487	5654	5778	5664	5625	5746	5517	5817	5738	5672	5524	5544	5530	5660	5781	5822	5836	5803	5719	5532	5604	5638	5735	5615	5848	5992	5815	5886	5737	5714	5491	5430	5490	5530	5504	5360	5495	5598	5500
5613	5595	5828	5895	5688	5931	5846	5755	5622	5686	5661	5521	5779	5716	5607	5826	5584	5776	5659	5672	5552	5650	5573	5521	5544	5671	5656	5731	5715	5808	5672	5700	5843	5711	5739	5893	5925	5696	5816	5743	5541	5452	5477	5380	5600	5500	5499	5632	5579	5466
5776	5483	5648	5825	6039	5869	5746	5870	5770	5666	5688	5573	5708	5687	5670	5750	5625	5698	5577	5681	5683	5510	5588	5568	5540	5704	5778	5754	5838	5738	5622	5553	5708	5650	5794	5710	5832	5803	5756	5609	5582	5525	5460	5498	5439	5541	5436	5504	5487	5594
5952	5908	5906	5692	5889	5817	5932	6041	5837	5822	5643	5604	5627	5714	5608	5614	5807	5758	5714	5739	5680	5496	5562	5573	5616	5766	5690	5697	5757	5768	5613	5579	5698	5576	5593	5556	5684	5788	5634	5555	5625	5430	5367	5474	5301	5489	5489	5527	5418	5482
6074	5900	5837	5892	5829	5798	5829	5792	5789	5660	5816	5731	5685	5577	5659	5692	5671	5748	5726	5765	5672	5603	5685	5481	5620	5810	5726	5614	5697	5712	5672	5452	5703	5589	5651	5613	5658	5546	5454	5584	5561	5473	5492	5262	5392	5311	5354	5470	5420	5389
5887	5886	5947	5831	5966	5959	5883	5793	5753	5892	5658	5878	5657	5708	5684	5752	5699	5740	5781	5674	5555	5743	5526	5677	5773	5708	5785	5738	5866	5607	5740	5795	5723	5719	5636	5675	5512	5686	5566	5528	5544	5539	5517	5527	5181	5399	5200	5610	5426	5588
5894	5809	5745	5810	5966	5905	5739	5815	5830	5769	5764	5846	5724	5827	5693	5673	5695	5673	5625	5612	5739	5678	5636	5732	5852	5764	5766	5816	5778	5640	5603	5781	5668	5631	5605	5632	5521	5570	5538	5549	5663	5559	5639	5497	5423	5409	5472	5328	5489	5485
6056	5723	5792	5853	5754	5820	5830	5647	5798	5836	5801	5742	5754	5740	5639	5733	5656	5699	5629	5703	5656	5550	5706	5829	5765	5709	5874	5920	5897	5761	5598	5649	5659	5745	5826	5665	5645	5676	5798	5567	5658	5531	5620	5660	5400	5523	5391	5550	5512	5649
5886	5650	5826	5877	5926	5959	5644	5631	5551	5530	5545	5659	5767	5865	5674	5746	5677	5597	5644	5713	5757	5675	5765	5762	5786	5813	5676	5760	5628	5791	5763	5700	5732	5927	5735	5675	5459	5609	5830	5811	5736	5827	5602	5667	5563	5641	5601	5591	5654	5787
6073	5671	5706	5728	5685	5882	5546	5407	5451	5542	5494	5537	5655	5708	5669	5880	5706	5624	5534	5667	5639	5523	5810	5794	5765	5873	5819	5620	5809	5800	5862	5687	5723	5775	5665	5696	5686	5607	5731	5763	5654	5830	5683	5751	5661	5685	5660	5836	5795	5656
5849	5799	5820	5634	5709	5735	5624	5559	5360	5657	5412	5450	5597	5550	5638	5657	5703	5870	5617	5622	5689	5865	5844	6006	5908	5768	5721	5752	5759	5844	5739	5800	5767	5694	5613	5753	5620	5554	5612	5672	5915	5785	5691	5710	5812	5642	5624	5558	5745	5568
5852	5825	5693	5733	5747	5704	5701	5521	5688	5528	5444	5465	5609	5605	5623	5763	5839	5627	5649	5742	5712	5644	5795	5735	5784	5636	5818	5764	5851	5876	5677	5768	5825	5771	5652	5693	5750	5666	5721	5681	5582	5784	5578	5806	5675	5650	5316	5508	5465	5468
5920	5847	5844	5731	5735	5733	5749	5777	5719	5670	5573	5629	5728	5765	5815	5825	5757	5737	5723	5706	5888	5878	5622	5668	5669	5621	5792	5942	5806	5798	5744	5711	5741	5774	5792	5738	5740	5636	5557	5614	5568	5702	5709	5584	5528	5603	5615	5339	5538	5455
5786	5974	5733	5838	5667	5858	5972	5815	5802	5924	5789	5736	5808	5861	5756	5806	5885	5886	5788	5825	5721	5796	5775	5696	5679	5692	5583	5855	5892	5746	5749	5737	5782	5812	5786	5659	5549	5518	5520	5578	5427	5667	5710	5670	5761	5483	5489	5537	5404	5345
5771	5671	5718	5845	5867	5814	5792	6013	6020	5884	6022	5922	5706	5805	5924	5907	5915	6018	6019	5946	5889	5750	5693	5556	5486	5594	5644	5721	5945	5852	5709	5631	5826	5681	5528	5454	5599	5486	5641	5467	5493	5626	5566	5620	5642	5570	5443	5393	5390	5452
5762	5707	5744	5645	5611	5853	5907	6002	6009	6054	6103	5950	5888	5825	5850	5854	5922	6151	5979	6061	5752	5795	5728	5718	5604	5568	5559	5673	5767	5746	5693	5577	5615	5532	5492	5411	5472	5470	5525	5589	5557	5678	5534	5338	5409	5422	5378	5373	5419	5509
5750	5581	5700	5572	5784	5889	5845	6076	6134	6122	5975	5991	5928	5900	5959	5890	6028	6139	5954	6002	5828	5718	5616	5675	5647	5783	5675	5761	5672	5730	5629	5714	5570	5488	5520	5604	5582	5614	5511	5746	5638	5679	5401	5523	5436	5496	5491	5578	5542	5581
5767	5717	5708	5646	5681	5853	5918	5944	6090	6048	6031	5804	5858	5853	5816	5695	5865	5947	6136	5819	5808	5707	5633	5429	5531	5501	5663	5826	5977	5827	5739	5765	5666	5619	5589	5450	5507	5669	5521	5716	5710	5573	5688	5322	5514	5518	5571	5643	5588	5800
5709	5640	5603	5778	5637	5925	5855	6067	5798	5824	5730	5691	5525	5760	5644	5835	5836	5727	5880	5749	5799	5826	5527	5669	5710	5708	5936	5821	5973	5733	5683	5801	5581	5552	5544	5495	5665	5821	5699	5822	5721	5605	5550	5628	5589	5549	5667	5923	5851	6051
5909	5765	5803	5654	5893	5879	5763	5793	5754	5632	5580	5481	5471	5586	5741	6062	5780	5812	5822	5834	6138	5775	5691	5777	5791	5709	5929	5875	6029	5778	5740	5605	5652	5673	5562	5494	5749	5772	5648	5896	5833	5525	5523	5590	5460	5672	5801	5887	6003	5894
5895	5916	5940	5939	6108	5719	5984	5691	5658	5492	5646	5703	5531	5762	5765	5863	6004	5960	5913	5776	6005	5854	5764	5906	6085	5917	5859	5928	6042	6019	5721	5615	5576	5638	5760	5669	5887	5700	5964	5626	5621	5573	5570	5392	5655	5487	5681	5843	5915	5924
5985	5975	5930	6035	6015	5861	5765	5806	5657	5561	5664	5864	5675	5795	5944	5842	5984	5988	6051	6017	5948	5985	5955	5884	6056	6063	5993	5778	5859	5836	5839	5602	5597	5705	5604	5705	5605	5594	5722	5703	5542	5451	5613	5510	5536	5628	5620	5534	5745	5819
5808	5806	6030	5862	5841	5967	5893	5724	5646	5572	5581	5666	5683	5736	5809	5960	6039	6147	5924	6026	5923	5945	5890	6087	5858	6007	5942	5801	6020	5805	5638	5644	5728	5611	5813	5531	5683	5564	5537	5460	5603	5499	5544	5720	5380	5490	5521	5686	5532	5628
6048	5789	5788	5841	5815	5749	5690	5552	5469	5634	5707	5622	5749	5778	5827	6068	5885	6041	5914	5940	6043	5850	5958	6020	5995	6041	5928	5808	5749	5778	5660	5693	5559	5737	5727	5644	5677	5613	5705	5548	5482	5550	5493	5656	5497	5490	5746	5502	5506	5563
5932	5895	5870	5718	5816	5708	5670	5775	5634	5678	5690	5829	5809	6003	6159	6089	5952	5995	6060	6056	5908	5813	6112	6006	5900	5888	5825	5725	5642	5856	5693	5518	5666	5852	5689	5662	5582	5734	5467	5603	5467	5626	5655	5786	5847	5556	5554	5598	5576	5488
6039	5940	6020	5817	5797	5856	5752	5664	5656	5798	5656	5675	5857	6107	6084	6191	6070	5985	5946	5938	5812	5925	6033	5975	5790	5955	5709	5634	5676	5664	5598	5557	5787	5658	5648	5680	5699	5541	5589	5630	5659	5712	5649	5764	5715	5480	5650	5750	5568	5562
6103	5994	5923	5940	5839	5900	5761	5835	5631	5702	5625	5733	5741	5960	6192	6039	6026	5895	5931	5904	5781	5849	5758	5857	5797	5913	5845	5779	5692	5826	5725	5719	5681	5800	5683	5667	5773	5684	5759	5703	5541	5661	5690	5704	5648	5707	5705	5501	5557	5470
6035	5737	5800	5816	5741	5921	5697	5731	5704	5569	5633	5833	5877	5771	5972	6104	5922	5986	5684	5700	5744	5758	5945	5804	5974	5951	5732	5798	5808	5718	5753	5728	5608	5794	5803	5907	5742	5806	5871	5663	5760	5669	5704	5818	5875	5693	5743	5546	5736	5446
5978	5851	5729	5863	5764	5715	5684	5643	5714	5827	5846	5849	5757	6203	6003	5970	5727	5952	5813	5799	5796	5722	5830	5744	5897	5895	5940	5959	5796	5806	5938	5799	5730	6032	5932	5819	5780	5845	5646	5668	5709	5683	5652	5719	5895	5665	5783	5649	5518	5598
5989	5799	5998	5879	5902	5827	5677	5808	5816	5840	5781	5921	5758	6020	5976	5895	5730	5903	5834	5706	5810	5668	5942	5778	6014	5912	5811	5797	5700	5961	5790	5721	5672	5890	5862	5722	5835	5914	5790	5669	5817	5686	5757	5887	5906	5545	5696	5660	5702	5460
6054	5893	5955	6031	6006	5793	5793	5899	5719	5826	5694	5768	5876	5923	5790	5931	5800	5914	5717	5724	5618	5603	5679	5747	6004	5887	5919	6001	5952	5921	5698	5618	5681	5724	5912	5942	5733	5892	5656	5816	5740	5867	5901	5870	5748	5781	5786	5598	5786	5624
5908	5722	5969	6060	5882	6046	5741	5746	5806	5878	5722	5878	5786	5814	5902	5848	5578	5619	5797	5790	5860	5825	5829	5962	5918	5935	5930	5979	5790	5872	5797	5756	5708	5637	5741	5703	5667	5897	5828	5888	5806	5762	5822	5962	6132	5616	5766	5724	5670	5453
5626	5675	5719	5843	5930	5815	5852	5767	5569	5868	5904	5835	5802	5822	5834	5784	5845	5949	5843	5907	5906	5903	6091	5976	5955	6041	5950	5988	5930	5866	5834	5653	5756	5725	5775	5684	5596	5732	5747	5881	5858	5711	5914	5760	5721	5700	5794	5584	5644	5744
5815	5575	5850	5863	5820	5798	5768	5560	5767	5846	5827	5810	5730	5833	5840	5813	5899	5904	5931	5997	5973	5975	6042	5927	5967	5966	5841	5740	5638	5790	5770	5640	5719	5506	5632	5656	5697	5756	5832	5771	5543	5588	5692	5856	5908	5647	5714	5766	5704	5629
5721	5874	5845	5816	5897	5844	5843	5886	5883	5975	5888	5903	5808	5878	5991	5908	5902	5984	6085	6073	5708	5837	5943	5972	6046	6032	5989	5855	5790	5744	5620	5642	5622	5732	5644	5748	5854	5942	5768	5679	5777	5754	5751	5718	5656	5648	5704	5689	5704	5608
5821	5734	5637	6052	6153	5964	5958	6001	5897	5944	5830	5895	5700	5933	5919	6191	6002	5935	5987	6027	5929	5966	5755	5969	5975	6015	5801	5858	5688	5763	5594	5692	5416	5819	5638	5782	5867	6064	5714	5750	5537	5629	5539	5601	5536	5421	5717	5685	5685	5705
5830	5714	5767	5813	6236	6084	6086	6020	5894	5768	5838	5781	5880	5987	5992	5958	5914	5911	6023	6020	6009	6000	5907	5877	6109	6014	5857	5765	5759	5873	5680	5697	5716	5832	5613	5743	5597	5619	5670	5598	5554	5535	5452	5664	5510	5600	5680	5748	5579	5744
5877	5706	5653	5833	6005	5908	5981	5896	5797	5781	5731	5649	5826	5748	5811	5999	6101	5903	5809	5851	5861	5787	5824	5980	5839	5736	5662	5715	5715	5656	5741	5571	5643	5761	5700	5635	5723	5537	5561	5564	5267	5383	5445	5610	5477	5519	5458	5927	5632	5681
5707	5694	5673	5840	5901	5924	5981	5890	5692	5657	5819	5690	5657	5811	5914	5829	5681	5714	5698	5833	5725	5756	5748	5922	5961	5756	5807	5783	5887	5936	5908	5705	5740	5715	5774	5732	5506	5495	5517	5526	5367	5294	5440	5444	5601	5458	5557	5793	5573	5467
5938	5764	5820	5782	5888	6010	6009	5839	5819	5784	5634	5626	5986	6052	5878	5812	5945	5840	5853	5624	5820	5877	5920	5986	5845	5772	5777	5827	5811	5960	5914	5899	5862	5933	5713	5761	5610	5277	5526	5342	5384	5365	5600	5620	5502	5691	5643	5696	5783	5525
5765	5713	5846	5815	5832	5839	6007	6096	6081	5805	5744	5805	5901	5869	5762	5923	5761	5817	5859	5883	5836	5874	5899	5880	5885	5729	5665	5687	5818	5986	5874	5880	5785	5854	5756	5627	5483	5448	5599	5379	5505	5464	5775	5855	5727	5704	5795	5808	5625	5447
5657	5575	5850	5763	5788	5733	5962	5984	5861	6018	5920	5716	5771	5741	5882	5717	5617	5896	5965	5838	5985	5970	5870	5765	5934	5837	5852	5896	5782	5883	5910	5815	5710	5951	5786	5526	5561	5366	5541	5860	5706	5683	5835	5733	5810	5963	5725	5806	5758	5595
5738	5641	5708	5728	5571	5618	5847	5794	5888	6048	6058	5964	5954	5906	5617	5601	5897	5849	5888	5823	5871	5908	5725	5828	5890	5692	5942	5753	6014	5908	5895	5873	5771	5798	5790	5702	5616	5599	5650	5683	5686	5797	5873	5879	5825	5705	5748	5545	5663	5633
5956	5548	5783	5511	5440	5724	5738	5846	6209	6024	5961	6011	6125	5976	5890	5736	5883	5881	5984	5951	6013	5893	5854	5960	5765	5732	5689	5683	5804	5921	5834	5806	5799	5770	5697	5770	5605	5713	5854	6005	5711	5892	5960	5982	5852	5594	5586	5661	5714	5516
5819	5516	5786	5477	5624	5753	5716	6123	5856	6096	6140	6101	5938	5814	5916	5871	5604	5828	5864	6228	5953	5856	5852	5723	5813	5862	5755	5693	5906	5954	5939	5884	5863	6020	5595	5784	5564	5748	5945	6052	6041	5805	5906	5767	5939	5631	5769	5633	5824	5822
5720	5494	5583	5603	5740	5773	6062	6072	6034	6165	5910	6053	5811	5770	5701	5617	5964	5868	5761	5970	5926	5955	5937	5808	5873	5693	5760	5718	5699	5883	5834	5788	5918	5964	5813	5633	5561	5791	5852	5852	5910	5818	6050	5776	5690	5673	5818	5717	5786	5863
5609	5393	5435	5805	5694	5831	6035	5951	6294	6306	6091	5922	5957	5776	5562	5680	5827	5760	5798	5891	5946	5865	6005	6103	6149	6073	5931	5629	5747	5623	5745	5625	5657	5777	5660	5761	5855	5889	5878	5973	5776	5713	5816	5780	5638	5464	5782	5864	5659	5891
5781	5459	5553	5560	5710	5850	5831	6051	6232	6044	5906	6084	5993	5751	5856	5871	5693	5828	5804	6052	5952	5950	5960	6019	5978	6135	6012	6020	6073	6037	5953	5875	5659	5747	5684	5749	5609	5751	6034	5890	5870	5871	5804	5750	5784	5907	5603	5745	5786	5760
5799	5528	5507	5661	5935	5768	5980	6015	5925	6013	6082	5920	5741	5926	5753	5821	5955	5797	6078	6043	6066	5918	6052	6013	6148	6232	6195	6151	6257	6086	5940	5943	5881	5574	5741	5921	5852	5977	5866	5963	5973	6014	5733	5610	5828	5743	5885	5788	5933	5934
5845	5698	5862	5846	5930	5829	6027	5859	6133	5837	5838	5670	5733	5826	5723	5891	5961	6125	6221	6029	6072	6047	6116	6199	6423	6305	6201	6092	6084	6104	5971	5822	5770	5808	5826	5887	5947	5927	5699	5862	5855	5889	5994	5876	5783	5845	6018	5691	5846	5781
5890	5846	5899	5987	5845	5982	5982	5746	5978	5999	5754	5820	5716	5667	5674	5898	5883	5810	5874	5932	5939	5955	6033	6082	6304	6189	5984	5986	5822	5891	5754	5700	5833	5735	5993	6064	5992	5975	5798	5735	5624	5774	5887	5920	5857	5733	5780	5711	5603	5815
5949	5801	5941	5820	5871	5895	5848	5834	5852	5826	5737	5783	5648	5680	5721	5799	5766	5829	5909	5824	5922	5929	5987	5966	6007	6033	5994	5947	5863	5766	5729	5811	5832	5655	5888	5799	6060	5844	5967	5838	5809	5752	5782	5874	5831	5652	5700	5679	5923	5736
5925	5824	5904	5781	5760	5772	5811	5647	5659	5607	5808	5792	5787	5711	5972	5847	5949	5832	5877	5997	6040	5722	5757	5776	5822	5859	5936	6061	6085	5969	5927	5871	5962	5853	6023	5780	5859	5875	5728	5902	5763	5783	5628	6062	5801	5644	5762	5693	5879	5883
5958	5945	5852	6027	5794	5650	5960	5918	5721	5745	5931	5921	6038	6009	5931	5856	5887	5986	5945	5876	5922	5949	5792	5949	5915	5956	6212	6019	6044	6082	6096	6226	6140	6022	6153	6070	5890	5768	5596	5634	5746	5797	5943	5575	5595	5891	5811	5748	5767	5803
5977	6059	5894	6139	5924	5899	5861	5787	5858	5955	5890	5898	6141	6048	5896	5838	6038	5926	5966	5888	5831	5847	5982	6095	6116	6129	6278	6200	6148	6058	6261	6194	6143	6311	6117	5954	5871	5701	5682	5748	5621	5810	5812	5758	5800	5805	5928	5768	5898	5860
5989	5895	5799	6130	5755	6112	6061	5885	5802	5909	5785	5777	6233	5942	5900	5978	6107	5816	5745	5694	5903	5824	6047	6382	6307	6274	6213	6029	6059	5940	6123	5946	6051	6072	6049	5923	5818	5707	5668	5525	5681	5767	5961	5885	5716	5705	5949	5894	5766	5870
5886	5843	5609	5949	5746	5884	5996	5746	5874	6039	5911	6052	6140	6045	5991	6086	6008	5848	5653	5758	5780	6054	6122	6294	6173	6117	5969	5885	5986	5885	5846	6029	6191	6181	5906	6008	5857	5917	5772	5745	5550	5714	5958	5933	5914	5626	5788	5996	5701	5928
6014	5659	5763	5978	5795	5803	5850	5535	5758	5726	5763	6105	6203	5998	6171	6158	6041	5853	5802	5868	5919	6175	6086	5866	6003	5979	5851	5720	5613	5702	5755	5920	5998	6098	5929	5956	5914	5904	5881	5950	5790	5755	5779	5996	5885	5640	5851	5947	5911	5797
6073	5890	5954	6049	5747	6084	5835	5742	6032	5908	5895	6317	6246	6075	6297	6257	5975	5810	5882	5895	6072	6120	6168	6061	6021	5846	5820	5822	5767	5715	5707	5818	5828	5828	5858	5869	5952	6037	5912	5991	5859	5684	5980	5815	6037	5788	5712	5964	5791	5598
6151	5864	6038	6064	5852	6049	5836	5791	5821	5833	5933	6351	6206	6198	6359	6237	6121	5961	5986	5979	6184	6130	5975	5921	5767	5831	5814	5799	5588	5747	5795	5910	5857	5830	5748	5863	5975	5949	5953	5776	5918	5795	5829	5981	5998	5889	5828	5892	5893	5628
6352	5922	5974	5826	5803	5786	5641	5651	5832	6009	5931	6243	6195	6197	6377	6291	6078	5991	5920	6055	6187	6094	5957	5990	5865	5865	5849	5625	5754	5787	5753	5789	5773	5785	5552	5809	5746	5850	5835	6006	5790	5870	5880	5941	6165	5981	5889	5804	5909	5733
6238	5894	5935	5818	5806	5948	5698	5831	5782	6109	6116	6205	6199	6300	6562	6193	6185	6057	6068	6142	5994	6046	5972	5888	5819	5842	5878	5883	5973	5944	5716	5826	5668	5707	5819	5898	5724	5896	5908	5829	5799	5805	5935	6037	6232	6065	5889	5878	5861	5790
6057	5891	5907	5938	5898	5940	5838	5871	5977	5895	6270	6057	6073	6239	6213	6280	6086	6031	6055	6131	6036	5964	5961	5789	5875	5833	6097	5954	5786	5932	5910	5914	5693	5787	5764	5648	5725	5820	5675	5819	5849	5867	6011	6092	6320	6021	5842	6045	5929	5858
5932	5773	5982	5891	5970	5868	5887	6000	6076	6132	6159	6033	6122	6189	6383	6247	6304	6077	6266	6186	6067	5825	5871	5918	5823	5896	5857	5775	5891	5867	5902	5827	5878	5678	5604	5563	5702	5531	5682	5801	5910	5793	5858	6100	6184	6095	6066	5838	5960	5876
5870	5451	5809	5796	6117	5968	5808	5920	5817	6075	6141	6197	6159	6111	6409	6398	6155	6208	6033	6167	5809	5789	5772	5789	5833	5883	5489	5868	5721	5937	5783	5768	5607	5660	5716	5761	5732	5837	5967	5866	5907	5745	5904	6023	6222	6147	5846	6039	5885	5927
6002	5645	5785	5784	5849	6096	5830	5977	6101	6026	6224	6225	6169	6127	6411	6190	6135	5992	6183	6119	6079	5853	5872	5523	5606	5433	5593	5858	5828	5924	5753	5817	5751	5838	5843	5785	5758	5893	6108	6120	5924	6045	5889	6100	6056	5843	5838	5761	6059	5871
6166	5740	5997	5895	6279	6222	5953	5949	6109	6153	6250	6187	6171	6157	6110	6171	6155	6189	6115	6148	6049	5813	5773	5534	5663	5610	5633	5728	5532	5726	5788	5841	5743	5641	5696	5796	5803	5949	6120	6184	6000	6011	6065	6068	6111	6092	5909	5948	5987	6045
6068	6023	6305	6267	6216	6264	6037	6188	6329	6008	6284	6292	6070	6176	6095	6089	6082	5959	6035	6088	6225	6078	5918	5779	5901	5757	5801	5899	5729	5719	5682	5827	5775	5707	5768	5921	5952	5678	6134	6106	5900	6113	5992	6078	6135	6161	5859	6075	6168	5981
6229	5992	6051	6254	6229	6253	6216	6154	6334	5962	6109	6220	6278	6159	6137	6364	6268	6101	6157	5979	6047	6116	5950	6103	5941	5950	5832	5922	5672	5815	5914	5846	5799	5780	5859	6007	5928	6136	6021	6053	5967	5802	6047	5959	6161	5837	5901	6145	6154	6187
6067	5878	6259	6342	6212	6042	6188	6080	6185	6205	6028	6207	6331	6044	6123	6413	6340	6290	6092	5941	6006	5967	6081	5956	6044	5949	5917	5996	5980	5890	5902	5857	5947	5776	6136	6312	6379	6298	6002	6233	5998	6055	6002	5975	5924	5947	6016	6178	5965	6060
6268	6049	6068	6382	6147	6101	6357	6049	6092	5838	5815	5936	5978	5953	6111	6177	6269	6083	5917	5814	5835	6134	6038	6110	6107	5916	5926	5945	5974	5845	5993	5766	6009	5962	6063	6133	6120	6169	6025	6121	6012	6273	6048	6113	6071	5921	6156	6220	6019	5945
6065	5831	5971	6266	6293	6228	6161	6143	6033	5995	5805	5725	5997	5977	6105	5948	6154	6222	5966	5977	5905	6150	6005	5960	6254	6317	6064	6173	5979	5953	6099	6094	5981	5821	6058	5942	6120	6042	6035	5906	5984	5957	5933	5984	5900	6346	6122	5993	5872	5955
5990	6129	5951	6137	6320	6137	6110	6046	5954	6055	6040	6001	5993	6042	6081	6170	6073	6084	5861	5952	5861	5936	6065	5921	6040	6128	6300	6284	6263	6198	6213	6230	6074	5991	6333	6383	6297	6155	6257	6049	6000	6210	5892	5973	5863	6349	6121	6177	5903	6131
6313	6104	6162	6099	6266	6145	6188	6133	5912	6013	6296	6226	6234	6314	6349	5985	5937	5927	5986	5945	5788	5792	5756	6046	6182	6359	6261	6387	6179	6206	6247	6143	6338	6322	6520	6379	6214	6248	6262	6435	6356	6283	6190	5995	6143	6114	6211	6109	6047	6161
6404	6214	6310	6337	6304	6304	6177	6081	6181	6132	6370	6275	6232	6388	6330	6373	5990	6061	5994	5979	5977	6002	5908	5919	6055	6279	6458	6250	6141	6034	6307	6277	6313	6209	6485	6406	6376	6273	6526	6294	6458	6325	6421	6331	6329	6421	6219	6140	6229	6344
6480	6214	5982	6172	6056	6228	6149	6239	6104	6005	5932	6080	5992	6066	6118	6072	5803	5732	5909	6147	6087	5902	6220	6165	6054	6068	6149	6207	6203	6224	6239	6313	6244	6189	6066	6219	6327	6509	6616	6479	6273	6290	6046	6253	6293	6323	6299	6282	6200	6049
6328	6015	6019	6128	6160	6189	6214	6008	6081	6009	5875	6114	5790	5851	5769	5954	5866	5744	5678	5816	6162	6185	6244	6488	6415	6173	6316	6093	6282	6254	6286	6051	6070	6059	6121	6377	6623	6575	6480	6378	6221	6137	6107	6246	6202	6228	6577	6446	6139	6123
6193	5799	5821	6188	6266	6262	6245	6086	6098	6212	5958	6039	6084	5846	6029	5899	5994	5996	5931	5861	5951	6184	6380	6224	6353	6464	6551	6486	6200	6152	6293	6086	5981	6213	6514	6746	6620	6555	6435	6530	6473	6426	6478	6240	6214	6016	6457	6369	6288	6258
6229	5953	6054	6144	6016	5929	6135	5953	5901	5985	5982	5919	6011	6084	6090	6025	6125	6072	5991	6177	6187	6114	6214	6118	6177	6370	6623	6624	6407	6150	6167	6247	6548	6697	6600	6649	6381	6280	6125	6202	6284	6361	6443	6429	6250	6404	6096	6192	6179	6199
6170	5912	6387	6129	6297	6205	6192	5993	5928	5908	5889	5822	5905	6206	6168	5985	6011	6147	5790	6059	6126	6124	6267	6329	6289	6264	6649	6407	6547	6282	6278	6245	6396	6429	6052	6190	6155	6114	5787	5917	5765	5899	6020	6179	6460	6417	6326	6071	6165	6350
6165	5843	6041	6104	5990	6124	6072	5884	5838	5638	5535	5737	5787	5922	6150	6346	6201	5972	5924	5900	6201	6241	6251	6105	6367	6460	6374	6172	5994	6109	6255	6341	6194	6095	6026	6079	6117	6215	6183	6131	5832	5784	5953	5848	6442	6371	6340	6227	6024	6208
6118	6092	6070	6165	5937	6000	5971	5742	5673	5875	5787	5842	6130	5891	6362	6347	6269	6344	5946	5935	5990	6184	6168	6459	6534	6556	6372	6185	6111	6247	6503	6390	6126	5844	6068	6429	6448	6732	6648	6446	6294	6424	6357	6049	5981	6018	6267	6275	5868	6098
5983	6229	6206	6058	6005	5906	5792	5938	5892	5809	5800	5829	5847	6176	6261	6279	6285	6284	6280	6281	6079	6102	6275	6412	6516	6382	6304	6147	6267	6411	6563	6356	6107	6106	6474	6887	6948	6569	6717	6622	6718	6736	6583	6340	5903	6116	6115	6202	6124	6016
6450	6093	6548	6228	6205	6056	6050	6025	6015	5843	5895	6080	5859	6265	6377	6276	6250	6114	6377	6404	6418	6449	6291	6437	6469	6270	6144	6083	6111	6295	6258	6069	5957	5940	6421	6796	6724	6180	5816	5652	5733	6040	6374	6565	6572	6032	5895	6026	6177	6042
6332	6029	6125	6304	6128	6149	6045	6084	5934	5892	5909	6035	6230	6057	6028	6415	6539	6278	6253	6254	6342	6391	6634	6545	6706	6753	6051	6043	6200	6249	6130	5832	5812	6318	6750	6714	6243	5574	4963	5058	4878	5093	5693	6416	6700	6126	6021	6072	6125	5926
6176	6010	6046	6023	6082	5843	6054	5956	5779	5888	5949	6160	6334	6464	6489	6306	6276	6506	6547	6536	6515	6411	6466	6616	6766	6668	6558	6362	6332	6423	6280	6100	6008	6467	6576	6271	5447	4935	5031	5409	5569	5212	5082	5676	6377	6280	5945	6003	6085	6035
6062	5711	6058	6032	5837	5759	5720	5766	5688	5599	5863	6198	6075	6294	6620	6630	6448	6384	6413	6635	6845	6707	6573	6535	6517	6750	6591	6383	6295	6165	6174	5986	6097	6350	6542	5824	5051	5131	5829	6758	6580	5011	4559	5596	6613	6425	5898	5965	6156	5991
6008	5841	5829	5940	5730	5604	5587	5509	5819	5903	6008	6131	6375	6418	6460	6297	6386	6296	6499	6498	6629	6786	6497	6652	6872	6552	6558	6443	6420	6151	6023	5974	6151	6338	6340	5844	5079	5072	5703	6422	5953	4461	4330	5730	6497	6222	5622	6079	6029	5904
5957	5905	5883	5890	5892	5717	5515	5742	5910	6063	6150	6219	6130	6462	6556	6449	6373	6235	6337	6383	6777	6744	6594	6402	6565	6613	6424	6547	6419	6330	5964	5869	6027	6380	6387	5965	5154	4675	4849	4951	4383	4069	4605	5961	6467	5886	5450	5754	5842	5667
5801	6030	5860	5897	5875	5986	5893	6095	5905	6117	6355	6429	6498	6272	6419	6388	6063	5968	6353	6246	6459	6763	6660	6750	6668	6404	6207	6232	6324	6343	6102	5971	5953	6178	6306	6231	5713	4993	4850	4338	4170	4603	5529	6451	6185	5312	5339	5756	5811	5510
6107	6063	6116	5928	5761	5838	6037	5923	6052	6291	6125	6154	6369	6484	6435	6352	6202	6141	5990	6047	6391	6491	6654	6671	6717	6323	6307	6208	6325	6323	5964	5967	5871	6036	6119	6438	6103	5713	5459	5215	5251	6111	6541	6282	5574	5213	5699	5738	5559	5577
6006	5921	5913	5794	5897	5924	5978	6132	6115	6018	6079	6073	6101	6234	6295	6400	6247	6005	5797	5862	6175	6497	6707	6287	6484	6524	6317	5931	6123	6130	5917	5933	5909	5763	5871	6178	6570	6316	6077	6396	6444	6459	6292	5741	5376	5711	5903	5750	5401	5523
6003	5844	5890	6003	5970	6168	6221	6091	6212	6060	6095	6188	6432	6434	6189	6225	5982	6213	5849	5908	6093	6312	6544	6707	6466	6462	6226	6017	5965	6035	6081	6124	5983	6008	5909	5977	6193	6196	6013	6125	5947	5699	5634	5184	5409	5731	5991	5704	5557	5629
6010	5941	5923	5831	6029	5864	6026	5956	5841	6018	6003	6233	6241	6407	6506	6314	6357	6063	6034	5933	6258	6395	6450	6322	6323	6136	6151	5994	6004	6184	6114	6155	5866	5942	5749	5716	5601	5376	5451	5475	5532	5432	5355	5530	5816	6167	5745	5331	5773	5809
5842	5818	5723	5868	6051	6080	6151	5941	5816	6019	6082	6197	6243	6321	6228	6296	6741	6376	5982	5884	6071	6395	6527	6486	6198	6337	6254	5949	5722	6000	5943	5934	6049	6053	5973	5734	5703	5507	5373	5400	5320	5371	5805	6067	6022	5838	5643	5635	5637	5840
5703	5808	5947	6007	6096	6190	6096	6045	5958	6038	6186	6375	6448	6576	6484	6370	6294	6177	6310	6304	6227	6174	6267	6457	6551	6245	5957	5997	5965	5893	6008	5961	5878	6199	6122	5836	5691	5855	5605	5824	5827	5848	5902	5729	5792	5617	5830	5948	5820	5725
6103	5793	5820	5812	5825	5716	5855	5637	5773	5796	5922	6054	6406	6542	6609	6399	6450	6312	5880	5868	6183	6472	6468	6458	6372	6067	5851	5965	6096	5901	5962	5870	5774	5898	5934	5908	5833	5975	5732	5636	5727	5693	5827	5645	5544	5574	6059	6071	5887	5438
5954	5728	5663	5683	5859	5726	5734	5717	5937	5963	6029	6110	6018	6480	6525	6316	6428	6347	6230	6076	5942	6337	6405	6437	6126	6190	6103	5962	5852	6044	5881	5667	5858	5754	5708	5722	5776	5645	5553	5454	5477	5312	5410	5597	5673	5795	5668	5725	5793	5800
5922	5804	5708	5858	5904	5926	6121	6153	6130	6209	6324	6505	6698	6587	6483	6288	6290	6059	6192	6430	6249	6011	6304	6550	6432	6112	5989	5867	5747	5901	5894	5727	5889	5863	5761	5897	5762	5783	5672	5623	5366	5550	5668	5701	5779	5573	5833	5473	5505	5623
6372	6029	5945	5726	5736	5786	6019	5909	6004	6001	6335	6354	6592	6801	6828	6502	6097	5910	5996	5983	6448	6407	6199	6271	6372	6129	5593	5652	5741	5842	5925	5689	5811	5924	5868	5839	5898	5874	5636	5688	5693	5671	5759	5387	5670	5644	5597	5619	5713	5496
6219	5957	5997	5627	5825	5936	5927	5920	6028	6070	6175	6302	6369	6445	6575	6611	6609	6324	5973	5931	6057	6615	6557	6138	6028	6060	5896	5582	5842	5962	5558	5765	5652	5615	5834	5669	5937	5745	5578	5537	5610	5543	5506	5537	5529	5488	5699	5659	5533	5411
5886	5966	5768	5853	6010	6084	6115	6144	6315	6315	6458	6392	6207	6189	6290	6278	6416	6223	6216	5910	6092	6490	6352	6256	5782	5783	6051	5712	5692	5830	5661	5495	5621	5550	5482	5673	5733	5572	5434	5501	5273	5560	5566	5626	5707	5736	5721	5442	5473	5538
5908	6108	6211	6205	6236	6283	6280	6424	6400	6343	6566	6492	6635	6612	6114	6066	6044	6025	6244	6337	6447	6083	6202	6419	6006	5764	5934	6083	5671	5907	5647	5572	5685	5644	5479	5590	5604	5457	5320	5385	5347	5673	5716	5745	5865	5905	5621	5520	5379	5495
6207	6308	6188	6142	5888	5835	5927	6037	6247	6146	6425	6526	6649	6834	6526	6307	6134	5697	5910	6336	6637	6371	6130	6009	6220	5876	5603	5918	6058	5717	5841	5741	5774	5713	5623	5839	5896	5414	5451	5376	5598	5636	5558	5769	5602	5717	5599	5559	5594	5615
6267	5930	5996	5808	5562	5777	5568	5906	5822	6022	6130	6068	6262	6453	6507	6603	6413	5913	5937	6261	6500	6662	6297	5808	6173	6214	5825	5847	6246	5881	5789	6193	5928	5777	5720	5732	5727	5487	5723	5598	5648	5464	5562	5607	5535	5891	5876	5882	5804	5666
5840	5701	5694	5738	5674	5770	5798	5998	6010	6060	5952	6115	6172	6127	6274	6425	6501	6241	6233	6133	6137	6370	6390	5976	5965	6316	6403	6060	6163	6212	5996	6162	5963	5817	5981	5868	5678	5688	5735	5503	5873	5613	5489	5772	5691	5701	5813	6040	5671	5896
5793	5523	5922	5899	6091	6186	6250	6352	6164	6247	6364	6391	6030	5899	5890	5807	6208	6442	6717	6383	5945	6186	6401	6343	5901	6020	6209	6170	5853	6352	6191	5965	5981	5714	5789	5735	5613	5956	5479	5707	5748	5641	5782	5684	5769	5621	5859	5852	5792	5757
5859	5823	6112	6165	6401	6498	6540	6501	6548	6513	6509	6684	6420	6074	5838	5764	5785	6319	6483	6610	6177	5903	6128	6565	6298	5888	6130	6252	5846	6250	6398	5964	5902	5745	5735	5918	5670	5715	5451	5747	5669	5663	5700	5597	5612	5555	5768	5722	5971	5999
6363	6272	6387	6192	6179	6390	6436	6349	6567	6573	6585	6481	6581	6479	6333	5859	5970	6038	6367	6592	6333	6086	6100	6364	6355	5962	5788	6237	5903	5927	6362	5728	5646	6013	5801	6019	5678	5805	5417	5514	5492	5608	5586	5592	5478	5553	5643	5645	5829	5824
6456	6271	6264	6143	5880	5864	5936	6158	6273	6341	6341	6558	6709	6840	6786	6177	6188	6062	6031	6481	6595	6334	5904	6189	6230	5724	5584	6046	6122	5575	5837	5849	5601	5857	5510	5868	5661	5488	5673	5520	5493	5447	5513	5627	5546	5563	5620	5685	5530	5517
6442	6129	5936	5773	5651	5624	5490	5697	6036	5979	6085	6212	6419	6750	7000	6885	6696	6249	6139	6361	6673	6369	5875	5782	6097	6180	5562	5753	5985	5467	5493	5874	5525	5613	5590	5538	5603	5454	5581	5451	5533	5599	5566	5648	5693	5560	5330	5569	5555	5640
6109	5745	5569	5591	5607	5600	5437	5646	5424	5721	5893	6084	6028	6578	6817	6783	6777	6498	6004	6223	6464	6492	6112	5637	5989	6462	5929	5770	5619	5553	5548	5957	5422	5634	5898	5676	5760	5533	5780	5491	5622	5655	5718	5454	5588	5561	5599	5631	5480	5803
6192	5725	5405	5418	5421	5631	5752	5607	5610	5652	5585	5816	5937	6297	6566	6734	6842	6469	6156	5736	6293	6586	6465	5847	6104	6477	6025	5633	5768	5726	5507	5766	5569	5629	5730	5598	5932	5651	5576	5632	5778	5502	5657	5483	5611	5608	5592	5725	5525	5618
5842	5413	5322	5436	5433	5690	5917	5708	5716	5757	5737	5855	5912	5895	6318	6630	6606	6514	6019	5887	6238	6590	6558	6130	5828	6121	6052	5612	5899	5821	5390	5701	5638	5476	5738	5428	5950	5571	5695	5672	5603	5647	5785	5680	5753	5882	5904	5684	5554	5607
5762	5413	5321	5542	5689	5707	5988	5883	5835	5924	5624	5757	5549	5835	6126	6448	6802	6650	6319	5987	6154	6422	6686	6066	5689	6220	6481	5805	5882	6045	5504	5858	5791	5556	5861	5610	5812	5722	5786	5803	5638	5784	5673	5951	5914	5869	5845	5856	5647	5802
5894	5411	5559	5727	5847	5967	5996	5829	5835	5635	5750	5648	5493	5635	5798	6405	6739	6725	6232	5841	5903	6278	6346	6046	5761	6322	6293	5843	5956	6342	5915	5831	5935	5641	5863	5659	5760	5725	5544	5759	5703	5555	5779	5786	6104	5992	5898	6048	5838	5914
5767	5545	5477	5663	5758	6129	5916	5967	5759	5651	5600	5387	5346	5679	5900	6226	6622	6706	6416	5948	5807	6244	6424	6322	6039	6287	6621	5828	5947	6391	5746	6003	5940	5715	5891	5688	5830	5829	5639	5775	5526	5695	5722	5595	5908	5887	6015	5785	5829	5886
5544	5361	5510	5658	5698	5781	5939	5637	5955	5666	5636	5469	5616	5732	6044	6258	6506	6661	6460	5939	5777	6390	6628	6292	5963	6251	6679	6154	5911	6241	5758	5843	5947	5527	5794	5799	5890	5690	5708	5843	5484	5685	5579	5652	5742	5806	5773	5869	5790	5830
5742	5239	5560	5588	5807	5765	5866	5769	5638	5604	5544	5572	5541	5791	6049	6290	6479	6814	6322	5874	5959	6389	6583	6200	5879	6351	6406	6078	5904	6396	5790	5902	5934	5672	6097	5924	5874	5813	5801	5710	5564	5602	5730	5692	5547	5629	5789	5703	5799	5990
5887	5458	5504	5409	5496	5727	5723	5680	5629	5642	5555	5529	5452	5715	5986	6335	6425	6346	6038	5591	5980	6408	6669	6163	5886	6153	6296	5979	6107	6314	5816	6030	6046	5887	6113	5769	6082	5852	5649	5770	5671	5574	5731	5565	5634	5655	5582	5568	5801	5755
5967	5573	5544	5611	5559	5559	5594	5546	5541	5613	5579	5581	5582	5943	6119	6535	6675	6328	6033	5990	5924	6554	6635	5989	5740	6157	6386	5676	5971	6195	5686	6086	6189	5984	6018	5707	5956	5775	5731	5685	5589	5633	5616	5603	5514	5539	5581	5534	5669	5829
6211	5607	5469	5435	5627	5606	5458	5291	5410	5492	5380	5597	5856	5990	6332	6763	6565	6377	5967	5808	6239	6577	6423	6053	5938	6330	6118	5595	5811	6038	5746	6145	5894	5833	6245	5748	6040	5695	5731	5656	5809	5577	5742	5579	5536	5455	5766	5665	5703	5875
6267	5856	5717	5488	5293	5425	5328	5279	5251	5480	5468	5572	6034	6195	6833	6771	6642	6251	5879	5836	6449	6662	6308	5996	6047	6300	5844	5641	6079	6052	5588	6120	5816	5974	6146	5742	6080	5793	6007	5794	5702	5740	5632	5550	5456	5518	5649	5728	5890	5879
6682	6077	6034	5831	5522	5625	5371	5076	5357	5598	5648	5814	6287	6538	6911	6819	6510	6015	6117	5981	6515	6458	5865	5903	6205	6208	5779	5802	6106	5685	5835	5956	5584	5946	6054	5990	5968	5916	5874	5593	5903	5627	5804	5663	5553	5658	5663	5950	5796	5984
6427	6469	6122	5825	5654	5563	5584	5562	5506	5558	5907	6053	6173	6588	6531	6411	5987	5770	5894	6451	6468	6225	6020	5999	6319	6219	5630	5871	6026	5783	5631	5619	5672	5878	5722	5873	6237	5757	5851	5791	5768	5853	5880	5562	5675	5718	5631	5819	5885	5772
6187	6153	6128	6206	5867	5747	5820	5670	5809	6044	6112	6206	6340	6378	6262	5830	5796	5887	6157	6477	6452	6024	5859	6128	6321	6019	5736	6116	5971	5620	5748	5573	5509	5716	5648	5908	5669	5662	5746	5728	5889	5837	5893	5928	5700	5806	5860	5759	5877	5801
5659	5888	6068	5965	6203	6081	6033	5876	6194	6152	6080	6088	6098	5980	5828	5528	5636	6044	6207	6383	6116	5777	5833	6212	6088	5992	5985	6007	5942	5708	5977	5465	5459	5659	5514	5836	5705	5856	5707	5823	5721	5967	5983	5860	5929	5882	5816	5788	6047	5981
5597	5584	5624	5736	5868	5913	6092	6075	6176	6175	6147	6150	5697	5756	5609	5714	5938	6226	6302	6130	5806	5997	6171	6074	5813	5693	6075	6008	5929	6137	5841	5712	5820	5502	5652	5950	5583	5838	5808	6094	5803	6168	5968	5906	5728	5905	5937	5969	6266	6024
5832	5444	5472	5430	5535	5713	5848	5973	5884	5816	5778	5627	5413	5686	5364	5695	6111	6077	5964	5707	5559	5808	6150	6127	5749	5988	6052	5848	5948	6216	5955	5756	5748	5674	5943	5730	5929	5992	5960	6025	6083	6109	5989	5867	5841	5912	5907	5990	6146	6053
6099	5657	5573	5421	5483	5426	5492	5570	5468	5653	5663	5752	5553	5509	5606	5918	6142	5779	5735	5677	5917	6266	6117	5749	5856	6283	6118	5925	5945	6109	5799	5791	5810	5655	5811	5797	5942	5953	5917	6026	5925	6033	6149	5905	6002	5948	6044	6106	6117	6129
6101	5928	5687	5697	5610	5628	5576	5422	5653	5774	5768	5695	5606	5734	5741	5791	5694	5619	5489	5896	6151	6118	5624	5805	6072	6051	5879	6052	6195	5790	5990	5999	5619	5832	5808	5734	5972	6006	6133	5967	6317	6114	6036	5897	6089	6015	6025	6096	6123	6286
5736	5686	5850	5824	5832	5708	5908	5836	5805	5943	5926	5921	5804	5749	5527	5560	5532	5540	5783	5911	5956	6021	5637	5864	5930	5851	5688	6099	6033	5891	6044	5885	5974	6040	5725	5851	6007	5991	6222	6175	6374	6270	6174	6046	5877	6013	5954	6089	6243	6296
5476	5385	5511	5523	5636	5770	5772	5907	5860	5924	5739	5675	5446	5428	5295	5614	5668	5881	5874	5918	5737	5476	5758	6206	5809	5748	5941	5974	5783	6034	6075	5985	6035	6069	6100	5922	5944	6162	6101	6206	6172	6265	6011	5968	5987	5940	6135	6031	6176	6154
5708	5287	5368	5438	5642	5565	5655	5371	5656	5568	5578	5426	5362	5468	5623	5754	5964	5887	5989	5738	5828	5758	5840	5733	5681	6039	6148	5839	6035	6046	6002	6031	6166	5818	6102	5950	5982	6050	5948	6156	6085	6137	5908	5916	6087	6052	5992	5997	6014	6132
5933	5677	5845	5743	5771	5501	5525	5625	5431	5620	5411	5567	5528	5635	5756	5811	5778	5612	5550	5712	5833	6034	5699	5700	5899	5972	5794	6021	6164	6038	6089	6149	6101	5993	5988	6020	6072	6131	6040	5953	5942	6085	6237	5915	6090	5876	5937	5923	5980	6107
5796	5748	5959	6111	6008	6016	5664	5750	5870	5688	5648	5703	5808	5705	5691	5749	5568	5705	5792	5887	5835	5602	5587	5880	6046	5806	5752	6013	5944	6132	6141	6067	5929	6184	6065	6244	6072	6135	5936	5891	6062	5845	6017	5998	5741	5996	5841	5911	5919	5924
5644	5561	5457	5645	5863	5726	5758	5783	5717	5626	5613	5432	5428	5604	5416	5665	5828	5948	5761	5902	5650	5682	5780	5645	5617	5678	5946	5949	5976	5921	5947	6014	6141	5911	6040	5994	6022	6028	5842	5965	5761	5886	5805	5883	5847	5895	5823	5938	5761	6004
5856	5705	5695	5663	5509	5643	5691	5426	5480	5526	5335	5439	5585	5621	5779	5801	5713	5791	5631	5724	5815	5567	5743	5499	5537	5711	5801	5757	5999	5818	5935	6004	5758	5980	5927	5941	6121	5927	5782	5764	5629	5720	5913	5934	5898	5671	5892	5835	5778	5932
5732	5845	5786	6068	5712	5697	5537	5572	5279	5540	5779	5768	5856	5772	5965	5856	5732	5508	5776	5847	5849	5544	5512	5499	5639	5609	5652	5793	5638	5756	5741	5776	5763	5818	5847	5915	5904	5946	5931	5835	5883	5750	5994	5896	5804	5730	5772	5812	5763	5891
5569	5767	5711	5730	5771	5696	5614	5520	5473	5685	5758	5788	5637	5760	5845	5790	5924	5982	5750	5584	5664	5633	5440	5517	5606	5447	5709	5722	5487	5459	5750	5667	5432	5648	5733	5781	5695	5783	5821	5805	5855	5984	5874	5989	5741	5798	5781	5743	5831	5927
5767	5699	5653	5563	5420	5388	5648	5427	5434	5609	5662	5724	5838	5900	5892	6013	6039	5918	5739	5635	5738	5621	5557	5561	5443	5514	5475	5468	5541	5574	5506	5615	5638	5637	5771	5742	5648	5634	5617	5696	5788	5890	5824	5881	5845	5564	5735	5635	5758	5697
5698	5547	5584	5685	5633	5634	5534	5654	5718	5661	5882	5848	5856	5730	5840	5853	5720	5601	5834	5784	5738	5482	5515	5617	5459	5506	5424	5213	5388	5371	5395	5506	5367	5619	5631	5424	5717	5635	5608	5604	5734	5661	5870	5749	5778	5612	5672	5799	5738	5882
5543	5455	5266	5518	5424	5382	5468	5460	5528	5697	5651	5806	5721	5807	5597	5809	5754	5714	5608	5547	5632	5646	5604	5412	5382	5385	5334	5425	5408	5315	5479	5146	5337	5404	5479	5547	5406	5512	5375	5567	5596	5724	5790	5833	5705	5700	5606	5607	5849	5707
5608	5429	5428	5496	5458	5543	5488	5535	5683	5751	5785	5836	5826	5751	5785	5657	5690	5731	5645	5553	5623	5599	5477	5654	5422	5381	5340	5352	5271	5434	5332	5278	5373	5368	5531	5397	5533	5435	5510	5544	5523	5758	5673	5675	5751	5597	5662	5770	5782	5848
5490	5356	5417	5344	5427	5521	5568	5667	5673	5728	5734	5714	5762	5563	5794	5775	5607	5741	5660	5640	5635	5514	5596	5521	5571	5550	5370	5236	5306	5368	5359	5429	5330	5295	5454	5532	5382	5395	5398	5473	5658	5549	5732	5805	5608	5633	5522	5579	5868	5670
5538	5189	5358	5341	5372	5575	5625	5590	5702	5685	5832	5580	5778	5654	5675	5763	5700	5617	5650	5767	5564	5676	5663	5676	5628	5389	5386	5335	5260	5418	5257	5267	5353	5244	5424	5394	5500	5555	5520	5530	5524	5665	5502	5606	5661	5638	5699	5376	5491	5615
5192	5350	5319	5361	5548	5526	5671	5574	5624	5529	5559	5634	5531	5455	5563	5435	5567	5754	5683	5622	5640	5656	5578	5496	5713	5649	5402	5389	5310	5473	5189	5305	5296	5334	5105	5331	5496	5500	5435	5467	5538	5686	5593	5489	5524	5560	5662	5491	5746	5714
5256	5334	5360	5377	5439	5634	5434	5466	5380	5454	5443	5520	5380	5458	5448	5501	5506	5450	5503	5696	5646	5470	5422	5446	5526	5610	5529	5420	5504	5412	5527	5330	5437	5466	5357	5584	5504	5463	5395	5474	5357	5521	5446	5606	5572	5423	5572	5507	5824	5614
5381	5185	5022	5266	5338	5384	5421	5318	5393	5449	5379	5322	5297	5169	5354	5339	5490	5462	5608	5585	5601	5688	5518	5496	5603	5520	5586	5523	5526	5420	5415	5451	5332	5402	5380	5291	5389	5508	5380	5507	5259	5435	5587	5556	5555	5643	5591	5694	5670	5821
5466	5436	5283	5304	5482	5421	5474	5299	5278	5226	5343	5240	5200	5358	5334	5379	5442	5451	5521	5463	5613	5491	5427	5653	5684	5691	5680	5742	5547	5530	5707	5288	5515	5445	5635	5459	5468	5617	5458	5335	5235	5317	5478	5576	5495	5572	5585	5466	5733	5641
5543	5415	5296	5317	5207	5292	5372	5190	5284	5371	5109	5347	5249	5422	5383	5610	5355	5401	5520	5462	5398	5546	5425	5622	5569	5586	5741	5615	5666	5592	5522	5545	5510	5502	5548	5526	5687	5606	5376	5406	5280	5497	5633	5441	5420	5521	5493	5603	5824	5803
5483	5624	5471	5674	5416	5392	5370	5268	5261	5241	5333	5358	5309	5289	5303	5269	5494	5397	5263	5435	5423	5585	5551	5579	5563	5721	5835	5779	5866	5707	5750	5729	5635	5663	5541	5565	5614	5618	5435	5491	5251	5442	5472	5594	5514	5475	5561	5574	5892	5802
5482	5584	5502	5429	5613	5375	5278	5213	5291	5231	5132	5199	5340	5370	5481	5407	5363	5484	5280	5280	5459	5461	5590	5579	5765	5808	5835	5745	5887	5751	5872	5851	5663	5636	5452	5679	5618	5574	5684	5386	5458	5332	5576	5419	5466	5612	5427	5651	5734	5642
5700	5519	5428	5457	5468	5327	5299	5190	5437	5276	5342	5246	5470	5388	5238	5347	5314	5153	5246	5417	5418	5325	5507	5519	5698	5798	5835	5743	5741	5772	5730	5781	5771	5634	5565	5694	5595	5689	5352	5430	5361	5645	5615	5680	5465	5461	5420	5526	5760	5673
5543	5512	5527	5257	5293	5376	5293	5148	5235	5126	5356	5572	5412	5264	5343	5189	5234	5216	5133	5170	5375	5372	5424	5566	5796	5655	5814	5683	5764	5707	5862	5703	5724	5613	5586	5797	5656	5657	5683	5494	5519	5561	5568	5549	5438	5397	5576	5622	5723	5720
5588	5535	5407	5383	5268	5303	5496	5357	5317	5387	5456	5411	5211	5189	5136	5326	5371	5229	5302	5291	5144	5335	5395	5624	5397	5759	5587	5782	5743	5850	5853	5684	5712	5743	5722	5581	5662	5753	5695	5594	5515	5462	5543	5525	5432	5506	5390	5492	5558	5882
5576	5437	5491	5264	5268	5320	5231	5214	5362	5469	5559	5488	5550	5456	5367	5326	5400	5340	5299	5345	5422	5398	5451	5622	5536	5555	5586	5686	5752	5621	5672	5667	5810	5647	5683	5712	5763	5935	5677	5758	5562	5752	5619	5594	5565	5432	5650	5606	5625	5831
5408	5418	5346	5353	5367	5359	5248	5390	5460	5433	5510	5335	5376	5407	5297	5581	5417	5393	5436	5417	5462	5341	5478	5453	5432	5480	5454	5578	5504	5634	5737	5737	5577	5593	5578	5645	5733	5769	6061	5808	5735	5618	5639	5743	5407	5582	5568	5624	5619	5639
5478	5449	5376	5480	5368	5474	5288	5394	5539	5701	5576	5624	5360	5383	5279	5439	5448	5501	5521	5392	5372	5268	5366	5408	5458	5344	5570	5545	5386	5612	5628	5803	5660	5626	5547	5616	5683	5881	5774	5909	5521	5681	5669	5662	5668	5660	5637	5658	5782	5651
5407	5278	5214	5451	5391	5276	5417	5619	5596	5504	5459	5343	5545	5675	5531	5439	5346	5336	5268	5417	5475	5409	5359	5374	5430	5319	5431	5531	5509	5495	5637	5673	5643	5515	5388	5486	5596	5696	5646	5633	5601	5683	5724	5762	5697	5465	5539	5403	5564	5433
5451	5190	5369	5320	5530	5284	5464	5536	5475	5573	5506	5438	5587	5516	5515	5428	5482	5516	5280	5353	5516	5482	5445	5517	5570	5339	5362	5444	5451	5524	5531	5467	5572	5760	5588	5552	5539	5677	5654	5623	5560	5517	5522	5685	5687	5567	5576	5372	5488	5611
5453	5182	5264	5497	5424	5407	5466	5440	5539	5649	5571	5596	5811	5557	5500	5411	5386	5391	5502	5504	5354	5507	5475	5463	5372	5391	5357	5415	5490	5487	5392	5467	5503	5506	5392	5391	5407	5512	5578	5679	5619	5491	5493	5618	5620	5806	5396	5363	5395	5477
5418	5158	5421	5374	5556	5381	5394	5530	5460	5599	5740	5570	5847	5644	5547	5437	5625	5518	5629	5491	5556	5417	5585	5530	5537	5418	5444	5350	5359	5509	5330	5427	5415	5404	5349	5572	5354	5454	5574	5662	5501	5532	5469	5639	5537	5556	5519	5367	5480	5479
5343	5245	5174	5173	5387	5383	5472	5588	5565	5656	5591	5582	5530	5774	5692	5554	5376	5618	5396	5286	5625	5492	5414	5467	5348	5428	5299	5347	5195	5253	5441	5270	5399	5329	5287	5337	5430	5463	5478	5622	5390	5635	5510	5532	5551	5509	5296	5389	5550	5515
5293	5123	5128	5208	5250	5216	5252	5477	5441	5587	5563	5402	5517	5573	5567	5448	5467	5669	5586	5704	5666	5518	5588	5514	5620	5374	5421	5331	5169	5394	5213	5124	5316	5299	5368	5382	5360	5306	5303	5386	5335	5512	5458	5455	5390	5415	5566	5397	5540	5452
5249	5099	5250	5230	5290	5139	5237	5332	5329	5430	5568	5478	5571	5583	5514	5474	5467	5457	5801	5520	5524	5470	5651	5668	5695	5503	5431	5301	5228	5404	5246	5337	5393	5249	5415	5316	5168	5307	5364	5306	5388	5249	5256	5247	5412	5292	5325	5416	5458	5509
5233	5148	5092	5162	4926	5067	5349	5313	5575	5454	5564	5413	5558	5625	5421	5532	5536	5634	5623	5712	5600	5569	5670	5724	5474	5346	5354	5475	5299	5350	5320	5479	5405	5421	5209	5177	5242	5337	5387	5480	5310	5294	5201	5231	5296	5372	5429	5497	5359	5459
5185	4979	5099	5190	5134	5230	5275	5384	5299	5425	5320	5403	5697	5380	5468	5463	5610	5676	5652	5635	5542	5638	5557	5519	5528	5488	5393	5424	5368	5445	5422	5487	5367	5500	5194	5190	5127	5323	5404	5429	5479	5326	5179	5262	5283	5261	5365	5384	5400	5424
5165	4885	5052	5095	5029	5115	5249	5284	5303	5535	5517	5441	5426	5199	5424	5459	5451	5468	5557	5664	5584	5613	5526	5540	5399	5423	5323	5276	5395	5342	5499	5519	5318	5260	5296	5355	5378	5253	5379	5305	5205	5354	5309	5433	5499	5210	5282	5411	5443	5403
5168	5022	5148	5085	5189	5183	5484	5211	5351	5426	5426	5459	5358	5398	5401	5467	5318	5513	5648	5715	5584	5605	5575	5215	5421	5328	5284	5397	5358	5413	5421	5349	5346	5252	5296	5008	5097	5154	5233	5128	5065	5312	5158	5342	5538	5208	5265	5272	5477	5481
5083	5165	5178	5209	5095	5191	5119	5248	5342	5452	5381	5313	5395	5458	5455	5461	5415	5479	5529	5659	5547	5541	5538	5485	5411	5296	5274	5282	5293	5407	5411	5268	5245	5080	5348	5241	5192	4956	5054	5106	5085	5146	5060	5245	5289	5473	5217	5396	5312	5231
5190	5144	5157	5206	5264	5276	5188	5296	5247	5448	5291	5315	5402	5483	5540	5489	5633	5574	5580	5663	5673	5386	5564	5409	5279	5309	5242	5238	5192	5388	5232	5309	5088	5246	5242	4977	5080	4990	4995	5097	5095	5324	5066	5076	5309	5412	5344	5352	5347	5350
5122	5114	5080	5025	5160	5105	5197	5114	5221	5287	5254	5359	5328	5314	5497	5520	5501	5443	5617	5669	5612	5496	5216	5365	5454	5246	5201	5217	5194	5303	5327	5199	5099	5133	5171	5044	4901	4880	5092	5292	5335	5107	5124	4989	5342	5455	5387	5107	5241	5320
5274	5133	5142	5187	5271	5194	5208	5159	5167	5279	5266	5503	5446	5420	5414	5334	5628	5569	5569	5595	5639	5394	5424	5230	5223	5245	5274	5193	5201	5265	5245	5188	5212	5090	5010	5190	4932	4880	4887	5006	5216	5194	5058	5141	5247	5427	5182	5272	5387	5058
5248	5192	5109	5254	5089	5334	5213	5101	5240	5330	5371	5315	5625	5479	5432	5390	5463	5602	5277	5457	5443	5457	5231	5237	5253	5243	5383	5133	5300	5220	5297	5221	5187	5234	5328	5099	4970	4830	4799	4968	5034	4956	5113	5224	5401	5382	5288	5316	5336	5206
5245	5094	5220	5158	5327	5358	5241	5260	5085	5265	5257	5339	5495	5475	5594	5452	5515	5381	5394	5479	5467	5456	5443	5538	5447	5369	5386	5336	5500	5331	5334	5312	5386	5341	5411	5429	5108	4971	4905	4960	4902	5069	5232	5276	5488	5279	5230	5414	5459	5233
5295	5237	5201	5119	5203	5084	5318	5225	5004	5197	5409	5381	5521	5390	5503	5492	5496	5394	5457	5390	5560	5382	5496	5549	5591	5533	5459	5316	5489	5415	5344	5345	5371	5295	5467	5337	5314	5205	5073	5023	5103	5324	5478	5546	5424	5439	5490	5518	5349	5435
5219	5005	5103	5021	5201	5142	5229	5051	5085	5176	5297	5374	5547	5412	5585	5417	5514	5298	5402	5418	5518	5356	5529	5607	5506	5559	5412	5365	5469	5438	5422	5313	5301	5254	5442	5342	5446	5317	5150	5447	5429	5655	5632	5380	5518	5378	5420	5486	5534	5624
5446	5202	5172	5111	5076	5004	5052	4986	5028	5140	5319	5406	5412	5548	5649	5549	5462	5432	5301	5476	5524	5435	5305	5458	5471	5518	5423	5313	5498	5252	5296	5329	5174	5291	5180	5198	5410	5371	5338	5274	5470	5345	5565	5430	5417	5420	5599	5603	5655	5700
5179	5144	5042	5143	5217	5137	5137	5228	5037	5158	5346	5265	5452	5517	5548	5457	5698	5568	5419	5414	5531	5511	5362	5342	5641	5378	5393	5428	5349	5340	5288	5337	5261	5248	5386	5324	5267	5397	5403	5262	5293	5374	5429	5406	5520	5357	5507	5681	5682	5710
5291	5178	5114	5178	5144	5157	5105	5105	5232	5272	5516	5355	5575	5477	5596	5562	5656	5621	5415	5558	5480	5328	5599	5467	5432	5453	5304	5518	5320	5318	5302	5389	5420	5288	5243	5295	5310	5255	5201	5350	5125	5245	5214	5401	5490	5315	5668	5589	5621	5561
5136	5344	5301	5283	5015	5393	5225	5283	5277	5266	5529	5459	5467	5533	5670	5567	5567	5474	5482	5449	5417	5459	5411	5338	5387	5419	5403	5458	5526	5401	5164	5283	5287	5326	5218	5231	5247	5358	5325	5351	5254	5414	5336	5287	5412	5253	5381	5629	5539	5646
5346	5193	5164	5303	5188	5308	5273	5319	5454	5521	5475	5494	5486	5561	5493	5533	5439	5531	5377	5295	5233	5324	5309	5341	5388	5358	5500	5272	5247	5206	5381	5205	5385	5198	5294	5201	5238	5324	5323	5288	5252	5227	5264	5290	5347	5399	5309	5490	5466	5555
5368	5070	5273	5301	5292	5132	5293	5471	5414	5506	5559	5480	5534	5635	5467	5500	5487	5410	5413	5315	5337	5354	5366	5149	5293	5287	5303	5372	5286	5201	5195	5235	5196	5254	5120	5236	5159	5225	5414	5092	5139	5120	5219	5219	5375	5418	5448	5370	5325	5360
5167	5099	5318	5262	5227	5255	5350	5467	5132	5579	5447	5560	5564	5486	5452	5489	5267	5452	5438	5225	5260	5271	5467	5380	5279	5340	5487	5253	5322	5238	5231	5316	5142	5263	5249	5251	5219	5301	5186	5287	5228	5084	5298	5267	5365	5543	5243	5216	5196	5190
5084	5053	5200	5245	5490	5339	5253	5482	5484	5504	5524	5452	5494	5602	5564	5395	5416	5426	5379	5367	5292	5300	5230	5187	5372	5223	5384	5377	5286	5124	5149	5237	5361	5217	5277	5233	5047	5199	5136	5129	5160	5142	5255	5322	5487	5381	5467	5349	5240	5259
5007	5037	5265	5212	5417	5374	5322	5390	5623	5454	5493	5542	5467	5490	5495	5533	5372	5281	5315	5367	5321	5255	5357	5203	5377	5295	5324	5290	5237	5166	5278	5284	5291	5198	5310	5362	5241	5346	5261	5316	5270	5111	5332	5357	5352	5463	5363	5253	5314	5312
5053	5114	5327	5090	5277	5464	5430	5241	5442	5546	5760	5532	5611	5514	5603	5528	5403	5274	5376	5432	5137	5335	5384	5387	5371	5451	5380	5428	5389	5354	5415	5256	5330	5342	5386	5163	5415	5167	5364	5278	5287	5291	5225	5370	5468	5597	5529	5536	5329	5226
5276	5018	5194	5242	5300	5432	5473	5445	5499	5588	5511	5590	5632	5515	5574	5515	5545	5523	5495	5450	5448	5425	5570	5473	5544	5511	5632	5544	5551	5425	5272	5389	5330	5255	5391	5328	5389	5281	5306	5390	5427	5347	5314	5516	5562	5576	5497	5487	5397	5524
5180	5085	5154	5115	5416	5351	5580	5524	5539	5480	5431	5567	5555	5670	5524	5534	5553	5600	5579	5666	5464	5484	5363	5481	5423	5581	5469	5459	5574	5483	5387	5446	5334	5226	5326	5368	5426	5492	5239	5182	5335	5420	5591	5669	5542	5527	5487	5523	5530	5532
5157	5088	5112	5272	5488	5506	5415	5449	5441	5547	5416	5509	5540	5446	5559	5661	5572	5549	5452	5381	5498	5446	5418	5340	5548	5472	5589	5603	5632	5543	5472	5389	5361	5451	5430	5400	5460	5312	5374	5259	5266	5276	5335	5613	5739	5609	5471	5586	5539	5508
5123	5034	5165	5333	5353	5245	5460	5395	5315	5448	5244	5367	5425	5320	5432	5738	5754	5532	5425	5566	5377	5366	5450	5356	5581	5418	5260	5542	5492	5421	5328	5282	5348	5456	5343	5418	5402	5251	5312	5303	5376	5362	5367	5448	5533	5495	5450	5447	5481	5599
5208	4974	5158	5222	5350	5523	5476	5468	5456	5365	5358	5296	5463	5330	5501	5448	5489	5290	5430	5412	5302	5418	5477	5470	5516	5458	5618	5505	5459	5332	5411	5383	5229	5249	5495	5417	5295	5307	5321	5273	5247	5316	5458	5482	5440	5417	5408	5424	5426	5446
5088	5125	5054	5158	5316	5441	5464	5429	5400	5453	5359	5297	5381	5305	5391	5419	5333	5282	5427	5408	5352	5490	5347	5443	5325	5428	5535	5463	5315	5473	5359	5329	5131	5166	5467	5572	5319	5314	5307	5244	5301	5217	5249	5379	5265	5323	5270	5390	5348	5312
5031	5089	5159	5301	5248	5279	5352	5381	5407	5430	5387	5360	5328	5212	5154	5276	5339	5362	5512	5469	5546	5418	5480	5319	5237	5469	5567	5463	5554	5299	5235	5356	5377	5272	5373	5415	5401	5334	5200	5165	5161	5034	5256	5340	5260	5408	5236	5298	5347	5416
5158	5024	5101	5298	5300	5356	5307	5326	5462	5379	5385	5329	5252	5264	5172	5288	5311	5389	5348	5448	5517	5491	5390	5581	5366	5324	5560	5528	5457	5349	5314	5306	5251	5306	5328	5355	5344	5261	5266	4973	5203	5257	5216	5396	5446	5099	5202	5188	5346	5507
5155	5090	5140	5267	5207	5354	5488	5338	5417	5507	5384	5357	5199	5161	5281	5280	5387	5326	5400	5323	5389	5313	5330	5445	5501	5523	5559	5474	5537	5397	5464	5477	5437	5350	5340	5392	5224	5182	5040	5236	5133	5262	5298	5308	5321	5230	5265	5161	5442	5506
5228	5083	4932	5121	5416	5375	5447	5386	5527	5490	5569	5465	5198	5263	5291	5401	5367	5472	5386	5264	5209	5351	5298	5404	5513	5622	5571	5528	5583	5697	5709	5625	5546	5506	5378	5283	5311	5231	5162	5121	5233	5191	5096	5205	5326	5206	5227	5140	5380	5399
5231	5025	5094	5173	5160	5116	5293	5361	5408	5476	5341	5440	5448	5377	5256	5317	5451	5465	5283	5387	5206	5275	5451	5417	5623	5693	5496	5566	5523	5608	5623	5612	5591	5615	5468	5410	5352	5256	5274	5256	5297	5174	5082	5183	5298	5264	5407	5330	5411	5253
4927	4782	5135	5050	5248	5128	5246	5441	5396	5542	5510	5518	5177	5350	5371	5504	5261	5460	5333	5401	5478	5650	5537	5455	5385	5504	5468	5483	5646	5656	5639	5691	5416	5447	5440	5308	5401	5355	5296	5477	5332	5250	5205	5256	5302	5334	5511	5437	5375	5422
4948	5001	4973	5090	5095	5235	5197	5388	5536	5520	5588	5352	5388	5282	5430	5534	5510	5511	5415	5480	5691	5599	5504	5274	5410	5674	5651	5670	5627	5721	5548	5575	5597	5492	5533	5499	5430	5298	5397	5417	5397	5284	5138	5531	5475	5472	5426	5418	5625	5451
4913	4949	5028	5095	5169	5273	5247	5520	5467	5557	5578	5331	5382	5511	5475	5524	5625	5421	5442	5488	5417	5448	5444	5204	5467	5681	5664	5553	5669	5669	5645	5510	5488	5483	5445	5458	5322	5291	5381	5456	5445	5384	5317	5537	5521	5442	5475	5533	5521	5503
5069	4978	4937	5080	5232	5257	5244	5268	5456	5586	5501	5320	5413	5473	5532	5624	5608	5518	5448	5535	5444	5444	5284	5357	5540	5565	5401	5432	5586	5617	5573	5485	5346	5352	5422	5543	5415	5513	5245	5558	5334	5365	5319	5441	5355	5388	5562	5626	5499	5614
5170	4865	4998	5134	5227	5282	5145	5309	5432	5434	5480	5518	5325	5335	5521	5629	5633	5674	5548	5473	5256	5297	5313	5331	5578	5518	5549	5482	5487	5437	5490	5360	5462	5343	5378	5204	5438	5264	5430	5454	5405	5337	5458	5304	5419	5534	5572	5577	5548	5474
5145	5068	5084	5135	5228	5261	5356	5355	5250	5347	5501	5393	5322	5452	5491	5566	5728	5633	5452	5321	5345	5412	5652	5492	5382	5512	5393	5219	5480	5513	5477	5243	5162	5406	5196	5244	5137	5212	5239	5176	5064	5315	5291	5325	5438	5588	5459	5558	5396	5282
5189	5113	5052	5235	5243	5362	5394	5344	5386	5356	5368	5459	5416	5459	5410	5544	5503	5609	5540	5606	5414	5510	5596	5469	5444	5254	5284	5438	5380	5474	5347	5355	5133	5144	5062	5067	4989	5146	5051	5171	5204	5052	5121	5159	5340	5431	5478	5417	5340	5217
5082	5160	5222	5213	5243	5423	5454	5247	5438	5558	5568	5403	5314	5245	5452	5519	5500	5623	5408	5450	5578	5592	5415	5273	5143	5355	5226	5355	5295	5254	5227	5186	5116	5112	4904	4805	4891	5102	5063	5149	5100	4990	4911	5188	5290	5303	5391	5535	5371	5282
5168	5195	5281	5172	5278	5248	5168	5382	5284	5409	5520	5480	5439	5511	5379	5429	5559	5396	5442	5419	5597	5537	5476	5489	5382	5490	5363	5385	5362	5338	5338	5113	4948	4882	4901	4893	4856	4952	5226	5081	4969	5031	4988	5121	5131	5273	5334	5386	5385	5146
5076	5162	5122	5257	5287	5345	5210	5506	5395	5342	5271	5345	5437	5276	5412	5410	5364	5492	5387	5503	5531	5417	5465	5477	5383	5543	5315	5492	5334	5339	5284	5173	5094	4920	4941	4978	4926	4985	5016	5093	4896	4906	5005	5103	5317	5222	5214	5255	5204	5076
5113	5004	5162	5138	5295	5212	5208	5307	5317	5305	5397	5382	5348	5377	5497	5500	5389	5600	5649	5505	5603	5625	5563	5684	5427	5385	5457	5313	5352	5430	5212	5115	4836	4993	4945	5112	4957	5074	5113	5086	5046	5039	4965	5158	5163	5272	5242	5196	5252	5154
5172	5060	5125	5079	5222	5107	5164	5200	5326	5281	5268	5335	5347	5327	5402	5443	5390	5583	5507	5591	5621	5643	5758	5367	5443	5592	5461	5442	5323	5258	5234	5191	5039	4979	4890	4814	5024	4947	5108	5072	5003	4867	5115	5091	5252	5181	5106	5095	4946	5014
5254	4944	5041	4963	4980	5167	5344	5370	5208	5379	5202	5171	5173	5382	5307	5546	5284	5467	5349	5478	5430	5549	5617	5455	5403	5358	5290	5312	5307	5178	5158	5256	5023	4946	4963	5037	5036	5005	5110	5161	5017	4841	5018	5190	5135	5214	5108	5097	5093	4972
5119	5056	5028	4954	4918	5084	5279	5335	5328	5284	5342	5169	5308	5375	5305	5408	5546	5490	5565	5462	5515	5590	5526	5432	5491	5350	5278	5364	5502	5280	5202	5067	4887	4768	5118	4853	5139	5158	4918	4913	5131	4972	5079	5175	5319	5188	5216	4990	4884	4871
4991	4866	5122	5064	5039	5020	5199	5244	5293	5289	5362	5260	5185	5233	5329	5408	5617	5586	5640	5754	5758	5606	5494	5492	5351	5428	5256	5238	5378	5376	5386	5160	4886	4959	4757	4983	5027	5004	5052	4945	5033	5058	5228	5182	5095	5260	5110	5063	5054	4891
5053	4881	5148	5019	5044	5118	5134	5336	5341	5490	5370	5324	5357	5352	5591	5550	5552	5707	5740	5804	5638	5767	5719	5569	5563	5506	5322	5355	5608	5364	5337	5167	4996	4902	4943	4963	4990	5078	5003	4910	4969	5050	5270	5214	5164	5192	5040	4943	5040	4944
5132	4935	4921	5002	5187	5151	5225	5263	5345	5402	5432	5373	5563	5414	5590	5577	5684	5730	5910	5890	5792	5785	5870	5631	5614	5440	5528	5543	5423	5552	5290	5140	5086	4924	4988	5007	5067	5193	5057	5097	5034	5027	5083	5351	5185	5287	5081	5019	4850	4859
5275	5094	4998	5099	4996	5071	5299	5274	5320	5340	5330	5479	5513	5490	5662	5676	5800	5744	5850	5802	5800	5705	5601	5577	5515	5479	5517	5386	5482	5333	5361	5217	5141	5002	5147	5170	5080	5083	5224	5117	5035	4975	5160	5243	5144	5202	5081	5109	5125	4999
5193	5022	5108	5050	4998	5052	5273	5406	5418	5381	5280	5249	5558	5443	5513	5796	5760	5771	5785	5695	5773	5750	5537	5475	5509	5531	5428	5312	5320	5208	5030	5190	4989	5045	5227	5171	5250	5291	5221	5119	5168	4876	5160	5199	5204	5204	5127	4939	5005	5063
5440	5032	5096	5035	5006	5120	5340	5327	5389	5281	5446	5353	5366	5486	5640	5519	5623	5725	5687	5793	5742	5798	5657	5515	5437	5493	5402	5462	5312	5310	5197	5163	5156	5159	5153	5355	5327	5228	5133	5091	4996	5204	5179	5217	5185	5026	5164	5130	5072	4911
5433	5316	5259	5275	5254	5192	5262	5307	5398	5299	5369	5294	5464	5462	5483	5636	5575	5682	5646	5800	5664	5758	5867	5569	5450	5402	5605	5377	5412	5228	5197	5204	5068	5190	5375	5239	5352	5465	5154	5256	5104	5351	5299	5331	5311	5172	5224	5070	5027	5048
5541	5486	5386	5405	5306	5318	5456	5255	5315	5295	5369	5351	5414	5344	5428	5331	5511	5506	5583	5603	5622	5407	5522	5479	5594	5308	5370	5437	5456	5392	5226	5147	5222	5166	5226	5449	5476	5496	5367	5213	5120	5232	5239	5269	5242	5214	5241	5082	5000	5042
5603	5613	5360	5453	5404	5311	5443	5159	5196	5323	5342	5035	5236	5386	5320	5365	5343	5336	5380	5550	5558	5286	5176	5151	5350	5300	5207	5246	5192	5234	5141	5162	5170	5172	5350	5366	5419	5454	5270	5347	5204	5173	5231	5250	5309	5214	5154	5128	5135	5175
5564	5405	5401	5335	5473	5290	5270	5201	5311	5169	5252	5118	5151	5334	5103	5281	5197	5334	5283	5390	5266	5348	5122	5088	5146	5307	5318	5340	5078	5220	5076	5021	5015	5304	5258	5358	5470	5447	5325	5102	5247	5111	5164	5177	5330	5041	5037	5040	5078	5113
5629	5445	5491	5512	5334	5491	5429	5374	5388	5356	5104	5229	5067	5298	5296	5145	5151	5021	5184	5317	5327	5281	5247	5110	5124	5281	5310	5247	5081	5042	5114	5037	5047	5114	5353	5216	5295	5235	5134	5062	5215	5176	5146	5153	5323	5148	5040	5018	5046	5053
5652	5438	5400	5468	5461	5665	5382	5344	5327	5366	5190	5190	5189	5345	5096	5166	5054	4899	4991	5314	5305	5356	5245	5130	5241	5306	5210	5123	5187	5194	5104	4943	5008	5147	5328	5282	5257	5150	5145	5104	5118	4892	4881	5088	5032	5054	4986	4946	4988	5006
5667	5547	5615	5389	5526	5416	5347	5428	5414	5352	5220	5267	5250	5267	5071	5052	5012	4861	5078	5276	5177	5247	5016	5135	5293	5299	5248	5281	5197	4943	5152	5109	5069	5282	5283	5310	5134	5145	5117	5006	5146	4923	5017	4948	4977	4881	5016	4957	4981	4981
5752	5548	5585	5450	5469	5268	5332	5299	5230	5175	5308	5347	5287	5139	5154	5127	4959	4938	5081	5245	5184	5112	5013	5094	5279	5358	5412	5405	5281	5123	5099	5234	5101	5228	5220	5232	5235	5171	5135	4984	5045	5020	5116	4828	4933	4936	4899	4837	4967	4925
5773	5456	5457	5348	5468	5348	5373	5358	5185	5153	5241	5356	5264	5016	5038	5108	4957	5042	4953	4975	5076	5042	5008	5116	5360	5435	5376	5430	5476	5165	5129	5243	5396	5322	5274	5246	5197	5186	5016	5117	5076	4941	5153	4971	4946	4868	4859	4769	5048	4905
5615	5269	5351	5386	5404	5449	5315	5352	5223	5337	5280	5209	5164	5094	5116	4997	4949	5072	4931	5045	5082	4967	5023	5200	5237	5361	5363	5346	5396	5318	5283	5326	5414	5422	5282	5158	5194	5083	5075	5178	5151	5141	5164	5111	4996	4898	4835	4834	4896	4863
5528	5448	5350	5282	5408	5407	5143	5162	5117	5255	5113	5034	5126	5094	4940	4956	4722	4807	4773	5091	4955	4842	4874	5134	5200	5313	5392	5406	5287	5231	5319	5283	5450	5517	5574	5280	5329	5179	5228	5260	5067	4965	5160	5042	4980	4967	4835	4943	4788	4979
5440	5299	5386	5481	5436	5385	5295	5110	5095	5195	5191	5151	4951	4967	4842	4804	4754	4757	4950	4764	4745	4744	4935	5136	5211	5265	5355	5436	5382	5351	5193	5406	5374	5478	5360	5248	5293	5351	5074	5138	5004	5104	5142	5255	5104	5089	4877	4814	4864	4814
5302	5105	5185	5191	5149	5180	5276	5174	5159	5093	4927	5123	5052	5107	5002	4948	4718	4812	4688	4851	4749	4721	5035	5134	5199	5174	5231	5319	5418	5301	5328	5349	5346	5381	5524	5405	5329	5137	5234	5033	5043	5204	5250	5216	5224	5172	4982	4845	4770	4901
5217	5103	5152	5022	5167	5060	5272	5086	4982	5187	4958	5047	5011	5156	4922	4864	4918	4882	4655	4890	4898	5015	4966	5003	5114	5218	5286	5239	5193	5271	5202	5266	5202	5375	5310	5438	5081	5126	5041	5021	5161	5236	5196	5248	5271	5083	4940	4856	4970	5061
5113	4793	4983	5056	5027	5050	5106	5028	4949	5072	5195	4951	5090	5053	5140	4916	4804	4952	4957	5058	5081	4916	5001	5095	5104	5153	5129	5239	5165	5204	5114	5245	5333	5337	5206	5149	5211	5050	4921	5029	5051	5228	5228	5362	5390	5115	5048	4931	4898	4972
5018	4746	5020	4820	4943	4969	5105	5051	5016	5092	5305	5138	5043	4956	5101	4975	5174	5170	5056	4971	4998	5104	5006	5020	5182	5287	5344	5199	5106	5127	4954	4990	5273	5260	5253	5155	5041	5010	5031	5194	5118	5252	5347	5327	5292	5087	4986	4916	4913	4978
4930	4895	4810	4842	4879	4968	4916	4911	4900	5110	5125	5200	5118	5085	5173	5142	5233	5214	5146	5098	5088	5138	5258	5215	5301	5277	5231	5223	5150	5081	5004	5071	5232	5249	5217	5079	5046	4966	5070	5058	5236	5361	5275	5431	5269	5156	5071	5123	4906	4986
5024	4755	4887	5015	4821	4995	4961	4842	4869	5179	5138	5284	5299	5437	5343	5172	5218	5301	5283	5333	5207	5256	5346	5242	5375	5232	5282	5278	5094	4988	4895	5221	5075	5098	5117	4988	4921	5005	4947	5190	5110	5163	5369	5466	5384	5285	5087	4954	4968	5135
5103	4935	4958	4918	4927	4959	4921	4978	5094	5091	5074	5333	5332	5420	5335	5495	5231	5432	5431	5305	5393	5278	5385	5368	5339	5383	5155	5109	5081	5060	5069	5087	5092	5279	5122	5141	5097	5000	5062	5050	5149	5152	5156	5382	5259	5158	5070	4999	5140	5276
5009	4835	4847	4919	4881	4879	5110	5064	5104	5084	5236	5336	5226	5363	5408	5386	5516	5544	5453	5470	5263	5336	5241	5296	5184	5422	5325	5195	5116	4862	5113	5045	5083	5115	5075	5070	4964	5005	4974	4999	4867	5130	5143	5170	5171	4997	5075	4904	5033	5251
5116	4852	4861	4954	4991	4930	5093	4980	5074	5200	5217	5198	5392	5373	5495	5551	5582	5499	5531	5339	5385	5310	5254	5411	5247	5380	5355	5018	5069	5106	4991	5015	5014	4974	5160	5030	4857	4983	4897	4957	4999	5278	5209	5205	5175	5018	5003	4904	4860	5006
5242	4927	5043	5039	5170	5059	5242	5005	4987	5344	5257	5370	5457	5379	5521	5564	5629	5474	5561	5407	5508	5508	5383	5283	5481	5301	5165	5124	5255	5019	5043	5089	5127	5000	5049	5019	5113	5064	5116	5113	5217	5130	5192	5206	5132	5073	4937	4975	5019	5038
5310	5102	5141	5172	5125	4991	5101	5241	5102	5321	5325	5447	5351	5501	5496	5612	5627	5364	5530	5516	5635	5498	5439	5318	5372	5271	5218	5107	5014	4955	5129	5087	5116	5235	5154	5299	5093	5130	5066	5312	5158	5002	5056	5005	5055	5141	4915	4875	5197	4914
5410	5272	5224	5265	5150	5219	5187	5226	5295	5351	5272	5366	5373	5401	5431	5589	5358	5378	5452	5618	5492	5531	5259	5290	5312	5223	5063	5003	5066	5178	5134	5150	5134	5244	5209	5418	5207	5184	5253	5223	5146	5388	5083	5053	5114	5085	4940	4851	5070	5074
5301	5220	5207	5303	5304	5285	5138	5307	5221	5166	5326	5462	5191	5477	5385	5231	5237	5288	5355	5448	5420	5363	5217	5170	5122	5131	4866	4983	5038	5111	5180	5194	4998	5139	5197	5321	5282	5333	5201	5236	5234	5186	5130	5034	5033	4961	5055	5160	5075	5262
5341	5136	5123	5259	5226	5188	5161	5122	5011	5219	5137	5139	5447	5298	5258	5051	5157	5171	5210	5357	5234	5373	5041	4978	5033	5017	4857	4942	4860	4955	5018	5061	5118	5045	5251	5243	5225	5121	5041	5100	5218	5257	5070	5098	4927	5111	4853	5080	5083	5132
5436	5020	5185	5313	5235	5475	5343	5196	5291	5248	5239	5181	5248	5186	5115	5329	5020	5097	5145	5277	5236	5073	4956	5032	4937	5092	4917	4892	4755	4783	4860	4855	4999	5155	5282	5193	5101	5251	5109	5082	5175	4887	5091	4962	4998	4908	5134	5056	5275	5081
5398	5204	5228	5313	5326	5329	5282	5294	5245	5346	5140	5099	5191	5051	5152	5187	5070	5287	5163	5128	5241	5013	5024	4776	4824	4771	4946	4713	4726	5016	4856	4873	5006	5099	5240	5160	5320	4966	5014	5092	4873	4953	4977	4937	4996	5025	5047	5077	5077	5098
5191	5175	5401	5533	5243	5241	5305	5267	5342	5118	5350	5113	5103	4919	5056	4958	5150	5057	5200	5078	5105	4920	4729	4878	4858	4775	4839	4769	4900	4850	4848	4939	4894	5180	5034	5080	5159	5064	5070	4841	4946	4966	4894	4987	4959	4944	4881	5114	5221	5329
5206	5203	5289	5229	5184	5327	5275	5283	5287	5242	5248	5130	5098	5056	4975	5111	5018	5222	5036	5014	5122	5016	4769	4871	4923	4844	4837	4979	4770	4874	4785	4831	4923	5214	5161	5091	4972	4987	4878	4961	4759	4908	4890	4827	4947	4952	5061	5096	5054	5209
5338	5235	5314	5459	5347	5351	5386	5444	5336	5183	5118	5210	5116	5086	4873	4901	5010	5014	5053	5069	4949	4883	4985	4822	4740	4860	4917	4810	4870	4769	4679	4833	4881	4930	5094	5090	5026	4907	4942	4617	4725	4850	4805	4828	4833	4966	4945	5109	4997	5129
5299	5117	5463	5402	5261	5468	5404	5306	5259	5275	5068	5009	5082	5084	4870	4893	5062	4947	5046	4994	4861	4757	4936	4918	4887	5012	4869	4767	4885	4676	4743	4793	4753	5060	4998	5028	4926	4847	4854	4661	4671	4767	4820	4979	4984	4769	5033	5022	4952	5154
5227	5219	5238	5222	5398	5379	5349	5355	5017	5237	5150	5123	5031	4913	4855	4865	4923	5020	4863	5114	4811	4700	4751	4798	4851	4757	4993	4918	4700	4782	4815	4914	4867	4798	4960	4904	4912	4860	4878	4775	4728	4736	4876	4902	4814	4853	5026	4869	4898	5072
5281	5211	5108	5224	5226	5397	5288	5307	5237	5126	5097	5068	5040	5026	4904	4965	4939	4962	4786	5059	4989	5030	4838	4997	4880	4852	4868	4808	4816	4770	4765	4702	4832	4956	4812	5020	4804	4925	4825	4714	4711	4863	4728	4798	4899	4803	4758	4912	4957	4963
5269	5085	5081	5054	5162	5176	5198	5204	5152	5157	5146	4996	4955	5167	5012	5091	5002	4984	4945	5007	4966	4970	4866	4939	4874	5023	4995	4953	4815	4889	4677	4745	4878	4915	5066	4894	4902	4785	4793	4707	4684	4601	4862	4682	4744	4680	4662	4800	4772	4955
5307	4995	5031	5168	5129	5096	5167	5182	5290	5195	5123	5141	5150	4943	5131	4960	5039	5025	5003	5044	5028	4906	5135	5088	5029	5134	4935	4972	4969	4769	4714	4774	4851	4998	5020	4966	5021	4890	4915	4958	4870	4773	4765	4795	4565	4714	4590	4739	4903	4904
5283	5217	5033	5094	5189	5313	5188	5189	5312	5223	5095	5091	5238	5119	5010	5106	4969	4964	5028	5037	5086	5160	5105	5122	5011	5095	5035	4928	4848	5037	4915	4883	5036	4920	5162	5054	5022	4900	4954	4818	4834	4702	4805	4756	4708	4786	4867	4799	4819	4943
5294	5149	5105	4990	5080	5025	5032	5183	5214	5219	5270	5187	5041	5159	5279	5044	5080	4950	5050	5042	4996	5112	5105	5099	5033	5058	5080	5067	5046	4902	5150	4727	4999	4982	4943	5060	5064	5011	4901	4997	4854	4816	4802	4739	4673	4682	4779	4813	4744	4707
5481	5140	4975	5105	5014	5117	5088	5191	5059	5155	5220	5181	5252	5038	5174	5113	5104	5036	5034	4989	4913	5087	5110	5074	4985	4868	5029	4899	5082	4932	5056	4786	5010	5115	5108	5035	5056	4997	5010	5054	4938	4864	4795	4809	4636	4889	4853	4679	4745	4780
5446	5215	5071	5141	4998	5057	4929	5022	5036	5065	4878	5043	5071	5064	5112	5002	4997	5019	4934	5024	5178	5199	5178	4990	4983	4923	4962	4967	5108	4966	5015	4798	5083	4896	4971	5092	5021	5029	5061	4961	4994	4819	4937	4813	4965	4859	4806	4866	4783	4974
5259	5142	5180	5003	5121	5093	5013	4929	5008	4981	4959	5080	5057	5082	4935	4979	4952	4824	4944	5011	5000	5143	5088	5221	4978	5140	5007	5070	5010	5139	5058	4897	5017	4951	5045	5130	5220	5236	5135	5215	5113	4973	4981	4932	4984	5023	4824	4848	4833	4919
5177	5261	5011	4858	5027	4952	5070	4931	4932	4937	4960	5219	5114	5073	5026	4742	4921	4898	4909	4977	5094	5028	5034	5233	5024	5027	4985	5065	5238	5130	5111	5151	4976	4949	4911	5166	5053	5282	5083	5081	5166	4934	5031	4906	4970	5128	5070	4959	4961	4889
5110	5059	4922	4895	4931	4947	4932	4929	4963	4975	4936	4935	4987	5162	5049	4991	4827	4923	4883	4979	5026	5064	5131	5206	5001	5148	5071	5106	5188	5146	5282	5071	4957	4922	5241	5058	5156	5128	5114	4975	5079	5078	4988	5029	5139	4955	5230	5054	4899	5049
5141	4904	4839	5002	4919	5018	4888	4970	4833	4916	4802	4926	5012	4820	4921	4842	4714	4907	4916	4983	4821	4903	4911	4965	5013	5137	4972	5073	5217	5131	5111	5055	5158	4850	5131	4955	5079	5192	5047	5123	5263	5073	5079	5142	5081	5310	5314	5081	5213	5177
5085	4807	4757	4938	4908	4968	4987	4986	4921	4866	4825	4782	4827	4920	4894	4677	4662	4572	4890	4868	4858	4951	4964	4816	4934	5060	5122	5129	5001	5154	5046	4873	4923	4965	4905	5067	5047	5161	5019	5062	5166	5238	5157	5092	5258	5206	5366	5366	5144	5134
4944	4796	4711	4975	4971	4748	4919	4785	4865	4839	4805	4715	4769	4887	4963	4830	4823	4781	4889	5047	4987	5063	4871	4980	4910	5050	5102	5030	5015	4989	4934	4949	4821	4872	5000	4968	4935	5041	5043	5070	5031	5150	5166	5251	5224	5478	5391	5330	5113	5093
4863	4630	4687	4837	4885	4821	4852	4813	4740	4698	4803	4747	4796	4846	4940	4967	4799	4824	4858	5058	5038	4977	4992	4887	4938	5011	5118	5251	4994	5059	5028	4856	4756	4755	4888	4802	5039	4984	5106	4977	5179	5091	5015	5208	5306	5384	5487	5182	5137	5210
4946	4671	4642	4677	4838	4847	4930	4849	4783	4914	4567	4678	4721	4834	5020	4992	4982	4996	4779	4944	5081	4929	5095	5002	4968	4984	4955	4984	4944	4882	4841	4952	4899	4778	4665	4881	4890	4960	5085	4929	5250	5026	5262	5269	5282	5466	5384	5191	5235	5166
4937	4566	4803	4726	4846	4858	4705	4879	4881	4840	4793	4762	4668	4938	4906	4977	4897	5049	4958	4923	4927	4997	5043	5111	5035	5038	4979	5069	5075	4983	4865	4778	4838	4750	4760	4874	4948	4949	5027	5020	4924	5047	5164	5088	5206	5277	5266	5157	5176	5100
4950	4735	4757	4819	4855	4800	4754	4893	4778	4862	4861	4804	4678	4909	4915	5204	5111	5194	5113	5121	5059	4976	5060	5105	5000	4993	5046	4945	4965	4775	4823	4738	4732	4821	4875	4865	5103	5100	4927	5152	4947	4973	5131	5216	5121	5185	5170	5093	4993	5109
5128	4827	4784	4934	4851	4765	4779	4980	4793	4879	4758	4885	4943	5002	5087	5081	5164	5073	5203	5123	5022	5244	5215	5223	5021	4937	5028	5022	4937	4779	4849	4913	4834	4815	4891	5066	5230	5014	5113	4963	5034	5190	4990	5144	5189	5204	4962	5170	5157	5052
5200	5004	4916	4883	4869	4829	4888	4859	4943	4902	5050	4878	4932	4997	5051	5048	5217	5279	5227	5004	5093	5105	5114	5095	4973	5004	4827	5039	4904	4980	4941	4908	5012	4892	5041	4962	5081	5059	5201	5015	4932	5099	5085	5169	5159	4934	5025	4928	4859	5033
5226	5110	5151	4924	4986	4948	4919	4880	5004	5092	4836	4956	4885	4952	4987	5102	5255	5035	5132	4910	5013	5240	5193	5276	5252	5225	5221	5041	5111	5049	5080	5039	4971	4890	5092	5005	5039	5091	5188	5135	5217	4958	4999	5057	4974	5056	4867	5155	5071	5223
5266	5211	5092	5022	4871	4830	4966	4956	4918	4922	4830	4894	4895	4757	4927	4902	5126	4978	4916	4990	4938	5118	5209	5196	5304	5225	5239	5149	5121	5067	5097	5130	5222	5070	5144	5174	5177	5043	5311	5229	5082	5068	5045	5015	5149	5147	4969	5075	4959	5213
5446	5246	5141	5075	5008	4952	5038	4975	4873	5121	4927	4955	4980	4814	4823	4974	5007	5068	5079	4992	5064	5183	5205	5290	5341	5205	5224	5303	5319	5089	5257	5187	5272	5203	5240	5118	5294	5177	5268	5376	5229	5096	5167	5078	5144	5036	5076	5216	5220	5281
5573	5307	5213	5290	5215	5052	5014	5018	5156	5017	5083	4943	4933	4729	4859	4802	4874	4949	4970	5206	5072	5287	5200	5340	5352	5397	5304	5414	5173	5235	5301	5279	5255	5283	5321	5245	5210	5178	5156	5332	5382	5064	5147	4860	5090	5030	5037	5300	5192	5332
5584	5286	5262	5373	5225	5171	5058	5077	5166	5061	5186	5063	4949	4794	4838	4786	4997	4859	5027	4946	5147	5188	5251	5318	5409	5398	5217	5330	5144	5260	5207	5315	5433	5373	5322	5259	5236	5233	5332	5279	5130	5229	4989	5020	5005	5166	5252	5360	5321	5349
5441	5215	5360	5204	5221	5116	5063	5025	5110	5226	5056	4970	4893	4878	4834	4975	4829	5042	5090	4979	5111	5162	5357	5296	5450	5237	5145	5193	5317	5088	5266	5136	5307	5210	5320	5145	5256	5108	5193	5261	5184	5161	5124	5152	5092	5249	5358	5258	5443	5416
5424	5099	4999	5134	5061	4946	5014	4994	5037	5020	5046	5048	4946	4923	4831	4957	5057	5147	5124	5210	5124	5252	5155	5328	5260	5381	5250	5111	5239	5221	5130	5266	5299	5272	5193	5228	5158	5070	5101	5312	5292	5165	5073	4919	5032	5087	5430	5468	5320	5472
5357	4993	5152	5164	5125	5119	4934	5073	4963	5013	5089	4985	4982	4948	5074	5023	5204	5227	5264	5211	5210	5248	5259	5163	5150	5247	5279	5098	5152	5181	5086	5102	5168	5351	5225	5296	5273	5194	5253	5492	5298	5214	5101	5165	5105	5114	5496	5323	5514	5519
5320	5045	5035	5077	5072	5105	5169	4961	5186	5037	5158	5208	5016	5042	5073	5190	5237	5298	5435	5361	5277	5192	5405	5302	5340	5256	5152	5218	5261	5177	5162	5160	5354	5333	5378	5295	5372	5163	5201	5235	5221	5178	5055	5124	4994	5130	5314	5407	5408	5407
5197	5120	5029	5052	5111	5148	5063	5068	4998	5000	5091	5046	5152	5046	5286	5215	5415	5451	5532	5408	5324	5311	5381	5475	5297	5303	5333	5220	5193	5149	5134	5173	5253	5292	5243	5305	5283	5373	5309	5320	5205	5187	5186	5192	5361	5373	5466	5335	5212	5387
5282	5184	5091	5140	5182	5138	4939	5002	4946	5142	4976	5112	5119	5040	5153	5259	5554	5467	5487	5407	5272	5333	5213	5253	5214	5325	5253	5244	5091	5140	5096	5290	5265	5345	5265	5226	5325	5330	5343	5384	5340	5217	5120	5277	5111	5409	5151	5147	5276	5372
5398	5179	5293	5294	5269	5175	5093	4986	5029	4823	5082	5137	5053	5040	5178	5205	5358	5333	5490	5326	5283	5293	5337	5343	5351	5341	5188	5138	5097	5221	5160	5353	5294	5260	5266	5469	5378	5291	5408	5426	5312	5338	5316	5253	5432	5258	5242	5303	5262	5391
5471	5419	5330	5282	5312	5154	5068	4996	4853	5068	4912	4867	5079	5128	5084	5071	5144	5321	5408	5305	5279	5197	5427	5395	5570	5458	5281	5215	5029	5187	5198	5230	5390	5477	5385	5514	5548	5341	5437	5377	5372	5182	5231	5348	5238	5406	5260	5424	5218	5172
5599	5333	5307	5411	5239	5137	5018	4874	5056	4924	4957	4863	5017	5105	5070	4966	5103	5173	5207	5310	5239	5297	5435	5469	5536	5326	5341	5233	5379	5129	5463	5301	5502	5410	5761	5671	5666	5585	5375	5566	5402	5533	5570	5361	5307	5477	5345	5440	5282	5276
5515	5293	5170	5300	5120	5061	5016	4965	4932	5002	4991	4898	4919	5064	4956	5014	4921	5128	5169	5230	5514	5347	5367	5365	5486	5459	5272	5512	5323	5401	5305	5262	5601	5510	5648	5895	5758	5456	5557	5538	5617	5613	5686	5519	5567	5545	5513	5401	5450	5252
5320	5193	5210	5080	5242	4993	4976	4973	4876	4946	4967	4998	4982	5056	4956	4966	5155	5067	5094	5370	5370	5207	5315	5444	5283	5308	5391	5362	5570	5511	5367	5345	5464	5507	5786	5728	5670	5653	5657	5523	5708	5720	5697	5520	5651	5623	5746	5476	5522	5376
5317	5201	5318	5182	5314	5073	4965	4889	4987	5065	5115	5144	5098	5090	4757	5051	5073	5047	5258	5279	5283	5300	5467	5346	5391	5366	5434	5192	5318	5526	5427	5414	5319	5358	5635	5490	5560	5502	5674	5636	5553	5699	5611	5648	5768	5618	5581	5765	5615	5415
5243	5186	5163	5089	5275	5000	5173	5222	4991	5254	5155	5141	5205	5191	5156	5005	5146	5197	5281	5337	5243	5313	5391	5435	5299	5178	5340	5171	5280	5389	5314	5300	5296	5259	5573	5634	5465	5388	5481	5585	5449	5574	5579	5765	5773	5714	5641	5626	5674	5573
5313	5294	5174	5172	5077	5212	5110	5005	5105	5245	5379	5137	5140	5070	5282	5169	5288	5183	5210	5181	5143	5155	5186	5292	5110	5262	5058	5210	5201	5234	5303	5234	5432	5422	5314	5469	5414	5567	5404	5452	5589	5612	5729	5712	5605	5557	5777	5779	5634	5485
5339	5164	5099	5179	5275	5135	5047	5094	5077	5243	5241	5211	5250	5334	5177	5234	5182	5267	5270	5325	5194	5391	5231	5334	5198	5081	5128	5137	5267	5225	5290	5324	5315	5372	5344	5337	5454	5456	5356	5415	5530	5536	5650	5630	5665	5714	5665	5547	5621	5484
5438	5247	5315	5210	5271	5049	4999	4988	5246	5230	5351	5409	5263	5154	5171	5269	5329	5281	5363	5310	5249	5126	5217	5249	5157	5100	5195	5157	5105	5358	5272	5266	5294	5432	5310	5455	5444	5303	5313	5485	5514	5482	5705	5638	5714	5676	5811	5723	5654	5543
5352	5326	5283	5344	5050	5223	5103	5044	5101	5185	5211	5269	5119	5252	5176	5264	5429	5335	5327	5354	5278	5199	5226	5160	5066	5009	5178	5429	5179	5386	5280	5397	5467	5424	5369	5470	5492	5409	5383	5427	5463	5635	5661	5781	5794	5773	5598	5736	5779	5619
5344	5341	5377	5392	5279	5171	5092	5117	5170	5249	5271	5157	5224	5169	5312	5230	5451	5378	5311	5190	5241	5370	5289	5184	5211	5293	5271	5382	5470	5563	5471	5444	5450	5325	5383	5435	5426	5572	5419	5413	5394	5551	5747	5715	5814	5869	5836	5622	5848	5752
5472	5389	5385	5383	5409	5249	5291	5256	5378	5211	5336	5322	5097	5294	5377	5342	5403	5335	5295	5133	5214	5244	5448	5305	5198	5297	5399	5531	5526	5511	5569	5370	5541	5430	5426	5365	5457	5448	5292	5532	5392	5740	5578	5747	5893	5988	5767	5790	5817	5899
5614	5598	5391	5360	5490	5533	5485	5351	5400	5379	5471	5396	5303	5492	5362	5394	5406	5480	5224	5227	5214	5282	5367	5390	5354	5376	5464	5573	5375	5557	5439	5368	5551	5383	5380	5427	5356	5355	5416	5370	5428	5667	5655	5786	5720	5905	5905	5976	5891	5868
5637	5554	5499	5622	5369	5452	5494	5671	5658	5749	5587	5628	5407	5309	5507	5420	5387	5429	5273	5332	5390	5336	5384	5343	5553	5517	5226	5472	5563	5529	5510	5612	5306	5409	5278	5414	5323	5204	5291	5460	5644	5646	5765	5606	5666	5816	5719	5748	5727	5834
5801	5582	5567	5501	5537	5593	5716	5711	5795	5866	5806	5564	5582	5515	5287	5546	5492	5205	5400	5337	5229	5361	5272	5350	5381	5293	5543	5564	5597	5550	5430	5405	5362	5183	5400	5283	5203	5313	5439	5440	5441	5439	5705	5477	5723	5776	5747	5900	5631	5738
5862	5606	5765	5617	5596	5598	5955	5888	5921	5695	5683	5635	5514	5468	5483	5399	5529	5442	5373	5376	5488	5483	5440	5491	5512	5461	5366	5564	5440	5497	5451	5395	5161	5522	5282	5353	5322	5474	5342	5394	5432	5541	5529	5678	5507	5561	5545	5753	5722	5674
5918	5800	5597	5765	5677	5735	5934	6028	6047	5866	5851	5828	5610	5604	5633	5727	5587	5451	5412	5392	5506	5559	5544	5657	5520	5557	5525	5371	5490	5495	5476	5530	5419	5247	5339	5477	5331	5437	5365	5431	5631	5506	5625	5641	5666	5576	5595	5643	5773	5651
5855	5676	5749	5681	5849	5926	5955	6003	5936	6028	5789	5894	5725	5736	5561	5685	5583	5409	5558	5468	5573	5625	5484	5648	5412	5534	5591	5601	5609	5473	5514	5447	5410	5342	5398	5388	5550	5453	5460	5519	5689	5643	5715	5692	5670	5559	5829	5767	5885	5842
5798	5685	5736	5984	5741	5959	5933	5962	5875	5770	5801	5850	5877	5686	5773	5724	5680	5669	5621	5580	5552	5678	5572	5598	5814	5717	5832	5839	5506	5614	5548	5496	5520	5517	5540	5501	5591	5725	5704	5692	5637	5636	5756	5660	5828	5784	5884	5904	5854	6093
5721	5663	5775	5779	5950	5915	5867	5804	5967	5963	5784	5560	5676	5715	5733	5680	5712	5569	5749	5866	5859	5916	5600	5734	5886	5756	5790	5705	5774	5844	5694	5540	5600	5634	5668	5650	5879	5870	5958	5617	5680	5812	5769	5762	5833	5962	5909	6042	6182	6204
5696	5736	5694	5882	5762	5793	5789	5894	5885	5781	5793	5620	5831	5774	5761	5678	5817	5780	5956	5834	5865	5732	5670	5793	5810	6091	5866	5780	5726	5729	5706	5544	5553	5612	5502	5890	5840	5768	5760	5694	5612	5657	5945	5878	6110	6087	6100	6113	6295	6371
5634	5681	5754	5835	5859	5726	5758	5610	5687	5819	5624	5580	5665	5765	5885	5749	5878	5862	5905	5955	6002	5774	5855	5840	5884	5879	5822	5804	5777	5836	5759	5626	5601	5489	5738	5843	5896	5663	5857	5424	5744	5757	5845	6104	6108	6032	6158	6248	6285	6333
5810	5600	5755	5692	5695	5734	5699	5725	5701	5873	5703	6027	5821	5978	5865	5978	5883	5966	5930	6010	5886	5893	5840	5906	5913	5771	5784	5737	5652	5734	5728	5732	5721	5509	5568	5839	5660	5901	5572	5610	5423	5519	5799	5951	6133	6145	6041	6370	6185	6456
5623	5661	5756	5582	5704	5659	5753	5666	5604	5716	5845	6024	5869	5885	5844	6043	6068	6141	6257	5991	5966	5945	6003	6063	5777	5945	5772	5718	5756	5940	5622	5803	5837	5704	5834	6001	5750	5732	5636	5498	5595	5580	5710	5766	6077	6028	6073	6323	6275	6100
5749	5586	5741	5812	5715	5704	5684	5770	5896	5943	5982	6054	6089	6015	6073	6032	6146	6210	6334	6207	5924	5917	5963	6047	5913	5881	5795	5742	5952	5847	5867	5827	5895	6083	5941	6005	5997	5687	5690	5649	5658	5648	5520	5862	5852	6060	6016	6216	6033	6060
5662	5589	5596	5720	5543	5615	5602	5840	6023	5849	6025	6100	6044	6067	6104	6135	6169	6290	6204	6154	6064	6013	5954	5994	6059	5906	5896	5772	5950	5954	6125	6086	6050	6039	6167	6034	5958	5942	5859	5804	5769	5757	5744	6004	5976	5989	5982	5975	6004	6081
5741	5653	5565	5501	5528	5576	5582	5592	5908	5987	5968	5849	5981	6001	6084	6118	6344	6320	6192	6040	5828	5995	6123	6033	5999	5975	6022	6060	6045	6022	6193	6265	6201	6033	5998	6144	6005	5888	5886	5890	5958	5953	5936	5912	5990	5995	6128	6017	6169	5966
5644	5594	5581	5393	5657	5629	5592	5718	5754	5765	5774	5885	5805	5914	6010	6100	6022	6190	6070	6002	6089	6093	5975	6072	5959	6075	6054	6182	6099	6072	6120	6400	6184	6314	6052	5989	6052	5902	5890	5958	5840	5898	5876	6040	6128	6015	6015	6222	6173	6077
5416	5460	5413	5442	5571	5474	5494	5591	5717	5539	5715	5706	5831	5905	5956	5989	6165	5964	5892	5974	5915	6013	5989	5937	6170	6155	6170	6177	6065	6198	6170	6154	6424	6210	6161	6140	6121	5942	6053	6134	6070	6021	6022	6042	6192	6159	6017	6129	6025	6399
5648	5410	5346	5574	5475	5489	5528	5634	5505	5707	5672	5729	5791	5905	5907	5894	5978	5841	6025	5963	5926	5881	5989	5899	6088	6021	6138	6042	6126	6259	6078	6213	6051	6237	6222	6051	5938	6086	5998	6082	6164	5865	6159	6054	6033	5960	6040	6174	6127	6284
5605	5373	5370	5470	5531	5649	5622	5713	5547	5717	5688	5799	5876	6040	5959	5991	5967	5866	5895	6020	5870	5862	5833	6050	5784	5971	5946	5941	6017	6217	6115	6225	6110	6160	6004	6065	5967	5952	5940	5842	6077	6112	5967	6026	5942	6028	5931	6057	6155	6332
5392	5321	5456	5467	5575	5606	5706	5520	5610	5840	5769	5900	5893	5851	5988	6039	5892	6055	5927	6053	5814	5860	5747	6056	5887	6043	5935	5991	5959	6060	6019	5931	6092	6118	5967	6020	6048	5938	5842	6028	5949	6053	6054	5921	6070	5919	6060	6185	6191	6300
5729	5495	5483	5554	5691	5556	5473	5663	5805	5777	5908	5975	5953	6054	5834	6005	6034	5883	5870	5912	5836	5860	5809	5911	5865	5891	5872	5948	5825	5803	5852	5718	5882	5995	5908	5909	5877	5832	5761	5941	5877	5869	5858	5774	5833	5894	6073	6081	6150	6244
5600	5593	5564	5690	5623	5600	5630	5667	5813	5830	5817	5962	6086	5877	5832	5920	5999	5963	5870	5875	5957	5667	5975	5914	5686	5755	5963	5838	5924	5848	5873	5642	5875	5748	5908	5902	5756	5866	5804	5785	5813	5862	6017	5880	5717	5860	6043	5957	6209	6068
5874	5733	5614	5700	5468	5663	5573	5505	5692	5895	5871	5752	5973	5769	5841	5855	5876	5867	6010	6057	5943	6004	5877	6120	5983	5951	5727	5784	5786	5848	5794	5761	5894	5817	6041	6109	5926	5873	5853	6068	5925	5857	5791	5910	5901	6017	6015	5926	6200	5966
5865	5798	5736	5681	5546	5708	5666	5571	5709	5726	5928	5655	5661	5724	5736	5776	5785	5765	5762	5899	5847	5964	6015	6106	5982	5961	5770	5837	5948	5802	5760	5817	6069	5915	5881	5968	5956	5782	5988	5853	5979	6005	6007	5901	5889	5888	5936	6083	6203	5994
6019	5832	5717	5546	5729	5717	5676	5655	5749	5815	5561	5668	5478	5537	5656	5804	5689	5695	5667	5769	5730	5861	5989	5821	5824	5953	5830	5918	5848	5723	5706	5848	5900	5918	5977	5942	5976	5958	5921	5981	5966	6013	6037	5797	5894	5881	5931	6052	6150	6144
5845	5742	5653	5674	5745	5602	5650	5678	5428	5659	5534	5477	5466	5782	5569	5626	5569	5657	5802	5913	5659	5952	5752	5844	5748	5822	5793	5866	5693	5702	5768	5762	5767	5797	5764	5827	5958	6058	5861	5861	5977	5977	5996	5980	5971	5878	5944	5917	6053	6037
5756	5736	5844	5773	5724	5652	5572	5602	5534	5515	5589	5503	5507	5707	5575	5729	5666	5799	5706	5550	5861	5814	5756	5729	5652	5627	5610	5734	5822	5724	5677	5760	5848	5769	5965	5760	5821	5876	5881	5835	5896	5803	5852	5858	5916	6083	5993	6096	6066	6162
5837	5742	5822	5825	5679	5676	5656	5513	5489	5575	5575	5711	5765	5657	5725	5726	5776	5807	5694	5605	5570	5590	5716	5747	5625	5590	5733	5526	5760	5499	5803	5573	5815	5853	5785	5631	5704	5832	5729	5773	5868	5808	6045	5888	5972	5914	5874	5914	5995	6235
5886	5876	5962	5740	5851	5747	5603	5465	5485	5616	5621	5765	5543	5685	5774	5803	5910	5932	5751	5761	5613	5631	5472	5617	5569	5561	5655	5408	5562	5830	5630	5734	5632	5822	5890	5779	5610	5449	5808	5773	6093	5840	5947	5773	5909	5874	5831	5953	6065	6036
5830	5836	5843	5894	5708	5677	5428	5641	5710	5758	5552	5424	5681	5632	5825	5963	5815	5855	5917	5701	5611	5598	5649	5580	5727	5593	5511	5710	5524	5503	5600	5738	5781	5832	5733	5868	5646	5639	5709	5810	5835	5936	5858	5877	5977	5957	5868	6034	6022	5834
5878	5943	5645	5710	5676	5684	5551	5566	5784	5750	5721	5666	5681	5700	5676	5930	5726	5748	5819	5606	5608	5567	5606	5597	5706	5661	5533	5577	5673	5741	5601	5852	5846	5866	5765	5711	5735	5627	5714	5735	5638	5904	6084	6064	6060	5905	5927	6084	5960	6081
5765	5566	5757	5599	5642	5687	5657	5756	5938	5834	5731	5916	5715	5693	5824	5790	5829	5712	5687	5682	5636	5721	5477	5620	5691	5679	5746	5847	5827	5823	5720	5813	5887	5869	5652	5841	5978	5602	5877	5810	5818	5901	5870	6036	5820	5981	5797	5941	6043	5912
5930	5801	5719	5687	5846	5757	5919	5845	5951	5982	5924	6011	5871	5711	5747	5859	5748	5890	5804	5685	5580	5643	5536	5691	5891	5670	5714	5676	5679	5664	5784	5761	5936	5967	5835	5717	5848	5792	5940	5836	5952	6043	5862	5935	5943	5997	5967	5978	6163	5982
5889	5687	5788	5977	6009	5928	5889	5965	6059	5992	6081	5946	6116	6173	5782	5797	5659	5751	5911	5972	5601	5625	5626	5728	5761	5611	5791	5753	5744	5758	5768	5928	5802	5833	5646	5792	5699	5723	5873	5872	6169	5938	5915	5899	5805	6120	6069	6173	6238	6017
5825	5622	5885	5958	5860	5882	5932	6014	6114	6207	5973	6120	6066	6030	5791	5752	5803	5690	6007	5818	5744	5835	5719	5559	5738	5815	5822	5747	5629	5739	5712	5770	5715	5771	5787	5803	5729	5855	5890	5940	6063	5898	5971	5798	5890	5983	6142	6195	6340	6320
5855	5630	5743	5774	5780	5770	5777	5768	5895	5915	5839	5928	6005	5888	5987	6024	5936	5773	5745	5972	5823	5847	5759	5757	5721	5942	5868	5669	5760	5589	5931	5952	5946	5883	5821	5995	6052	6018	5885	6054	5973	6039	5963	5871	5970	6021	6184	6206	6349	6142
5794	5500	5655	5659	5718	5722	5662	5757	5960	5725	5725	5694	5733	5980	5985	5780	5935	5907	5750	5899	5803	5871	5839	5939	5970	6052	5902	5961	5858	5735	5974	5899	6039	6138	5982	5891	6062	6187	5908	5986	5938	5817	6133	6058	5979	5944	6023	6235	6372	6155
5643	5389	5635	5606	5577	5619	5695	5562	5693	5681	5683	5703	5833	5665	5788	5688	5901	5889	5907	5919	5847	6002	5936	6197	6154	6219	6071	5824	5849	6059	6125	5893	5997	6251	6054	6124	6116	5996	6083	6125	6030	5955	6039	6044	6165	6269	6298	6211	6310	6166
5610	5430	5503	5523	5622	5454	5604	5605	5577	5697	5694	5719	5707	5723	5757	5706	6021	5867	5913	6024	5947	5992	5923	6107	6091	5970	6108	6062	5931	5940	6027	6089	6099	6272	6253	6097	5989	5937	6080	6020	5976	6080	6170	6192	6140	6213	6389	6225	6279	6220
5382	5454	5515	5542	5477	5605	5436	5489	5562	5741	5696	5738	5727	5810	5767	5721	5830	5846	5711	5938	6033	5877	5949	5959	6000	6037	6133	6025	5980	5910	6116	6183	6151	6227	6064	5995	5901	6132	5956	6015	6104	5986	6150	5999	6148	6133	6302	6061	6036	6077
5398	5296	5451	5367	5454	5400	5439	5712	5572	5762	5758	5748	5717	5678	5662	5742	5711	5769	5765	5974	5848	5869	5797	5704	5748	5955	5913	5755	5897	6016	6015	5965	6010	6099	6021	6093	5842	5934	5921	5965	5905	5901	5993	5995	6028	5970	5973	5956	6058	5992
5535	5324	5491	5297	5451	5490	5545	5533	5530	5591	5621	5681	5728	5626	5653	5677	5797	5839	5813	5850	5828	5612	5732	5646	5778	5739	5894	5710	5867	5809	5825	5701	5878	5809	5855	5776	5631	5917	5743	5865	5847	5789	6046	6031	6021	6162	6049	5876	5988	5811
5690	5347	5570	5544	5634	5550	5537	5770	5630	5634	5598	5619	5715	5666	5584	5609	5618	5537	5653	5706	5478	5633	5529	5738	5661	5814	5573	5763	5827	5612	5779	5713	5766	5857	5938	5650	5649	5799	5656	5824	5785	5974	5771	5995	5924	6010	5879	5894	5583	5680
5771	5591	5525	5662	5733	5463	5723	5486	5635	5621	5739	5482	5535	5619	5515	5476	5399	5345	5505	5710	5585	5485	5516	5577	5542	5504	5763	5695	5668	5781	5739	5668	5781	5767	5614	5853	5545	5753	5601	5637	5806	5789	5905	5897	5928	5906	5896	5996	5753	5909
5762	5641	5799	5665	5690	5440	5637	5549	5509	5591	5422	5298	5520	5374	5432	5223	5359	5438	5347	5616	5399	5620	5482	5504	5677	5595	5620	5786	5667	5790	5729	5637	5896	5580	5708	5667	5650	5687	5636	5686	5808	5703	5827	5877	5918	5786	5908	5881	5719	5637
6060	5906	5879	5766	5778	5712	5656	5541	5446	5445	5468	5372	5551	5313	5396	5218	5380	5242	5447	5405	5462	5474	5706	5469	5646	5637	5608	5683	5711	5664	5649	5577	5898	5667	5667	5735	5619	5681	5734	5552	5628	5714	5853	5678	5895	5850	5947	5848	5748	5704
6121	5984	5946	5910	5959	5772	5605	5622	5581	5435	5524	5395	5536	5423	5232	5254	5137	5471	5444	5468	5389	5590	5642	5621	5741	5648	5742	5711	5702	5784	5738	5817	5679	5876	5786	5828	5786	5749	5776	5718	5570	5565	5654	5858	5761	5941	5866	5760	5803	5553
6081	6043	5865	6067	5939	5628	5741	5606	5536	5612	5571	5432	5503	5475	5499	5311	5229	5345	5597	5521	5724	5605	5591	5664	5776	5732	5688	5790	5685	5767	5585	5717	5781	5971	5804	5863	5933	5680	5856	5831	5795	5770	5840	5868	6037	5847	5830	5822	5702	5644
5878	5741	5842	5835	5932	5749	5624	5654	5611	5665	5542	5688	5606	5650	5744	5474	5483	5480	5572	5539	5872	5732	5657	5744	5830	5970	5854	5796	5744	5790	5738	5904	5795	5784	5969	6174	5979	5939	5902	5756	5942	5801	5882	5981	5920	5892	5980	5855	5861	5466
5965	5777	5806	5869	5777	5707	5730	5573	5608	5477	5744	5682	5796	5871	5686	5677	5631	5493	5617	5741	5712	5896	5722	5849	5977	5843	6006	5916	5890	5782	5846	5962	5909	5902	5997	6002	6087	5979	5988	5863	5917	5927	6004	6024	6070	6013	6039	5921	5941	5859
5940	5723	5628	5648	5737	5711	5620	5551	5530	5605	5747	5857	5709	5880	5706	5775	5645	5763	5684	5885	5839	5837	5866	5900	5929	5900	6073	5951	5893	5841	5843	6064	5977	6077	6153	6099	6093	5994	6036	5860	6009	5905	6030	6015	6116	6092	6031	6025	5742	5745
5552	5629	5588	5663	5729	5653	5732	5562	5553	5644	5644	5884	5823	5870	5928	5914	5747	5821	5830	5890	5938	6025	6053	6183	5882	5939	6029	6150	5832	6013	5901	6036	6038	5955	6019	5938	5929	6159	6125	6033	6070	5861	5948	5931	6078	5776	5990	5942	5935	5671
5683	5701	5761	5678	5755	5841	5759	5799	5682	5845	5705	5886	5935	6068	6045	5699	5854	5832	6056	6012	5934	6037	6112	6153	6158	6009	6062	6118	5954	5962	6006	5920	6242	6043	6030	5973	5971	5905	6006	6220	5943	6058	5968	5800	5943	5920	5975	5741	5835	5727
5862	5517	5725	5833	5838	5981	5944	5796	5920	5798	5791	5898	5836	5792	5994	5793	5819	5679	5874	6017	6113	5959	6042	6162	6120	6294	6139	6222	6026	5938	6060	5778	5962	5897	6021	6002	6050	6084	6021	6189	6127	6045	5756	6005	5744	5852	5759	5845	5669	5855
5808	5630	5712	5920	5723	5846	5759	5714	5975	5745	5822	5892	5990	5840	5744	5901	5555	5690	5972	5990	6048	6053	6079	5931	5928	6033	6093	5980	5749	5813	5846	5929	5974	5936	5860	5875	5864	5961	6093	5870	5863	5840	5760	5710	5735	5785	5721	5897	5540	5742
5939	5851	5619	5755	5764	5738	5844	5789	5765	5772	5663	5753	5789	5739	5724	5747	5662	5706	5819	5885	5952	5909	5922	5922	5777	5926	5834	5787	5912	5639	5765	5781	5653	5763	5761	5806	5841	5971	5770	5728	5725	5697	5613	5567	5590	5632	5596	5493	5591	5574
6049	5832	5940	5967	5909	5894	5892	5816	5752	5645	5643	5672	5580	5609	5702	5744	5748	5605	5694	5624	5801	5810	5686	5621	5773	5769	5762	5634	5648	5796	5669	5683	5524	5698	5526	5649	5626	5776	5801	5703	5543	5627	5349	5460	5510	5680	5636	5571	5435	5595
6258	5948	5999	5882	5983	5767	5810	5610	5750	5643	5825	5523	5728	5572	5499	5547	5585	5570	5697	5690	5626	5673	5676	5645	5629	5546	5434	5686	5576	5504	5690	5689	5629	5496	5617	5496	5650	5708	5732	5552	5453	5675	5374	5257	5404	5465	5633	5507	5446	5433
6408	6001	6053	6010	5931	5885	5734	5744	5634	5496	5518	5648	5614	5689	5747	5597	5490	5643	5539	5744	5647	5568	5582	5438	5503	5546	5514	5509	5479	5488	5626	5750	5679	5529	5468	5462	5467	5497	5375	5499	5382	5352	5388	5395	5392	5492	5635	5557	5450	5353
6139	6174	6114	5865	5984	5752	5568	5682	5750	5630	5841	5573	5750	5517	5702	5675	5550	5490	5696	5507	5617	5566	5543	5576	5593	5459	5364	5478	5543	5506	5608	5631	5591	5546	5350	5495	5513	5440	5634	5547	5485	5376	5241	5542	5384	5399	5502	5555	5342	5430
6106	6146	5940	5955	5999	5745	5766	5658	5714	5704	5816	5727	5676	5671	5894	5561	5616	5574	5621	5427	5589	5753	5628	5469	5583	5635	5558	5501	5501	5490	5583	5562	5573	5444	5383	5446	5537	5509	5592	5379	5539	5412	5285	5313	5568	5486	5454	5576	5328	5569
5946	5862	5909	5797	5849	5819	5646	5617	5693	5852	5873	5586	5775	5816	5794	5618	5616	5550	5702	5637	5859	5860	5796	5666	5819	5706	5749	5563	5573	5506	5612	5539	5557	5548	5408	5484	5453	5556	5546	5615	5536	5539	5484	5376	5468	5574	5514	5454	5700	5504
5879	5656	5609	5600	5772	5591	5658	5614	5666	5801	5848	5917	5886	5820	5925	5815	5714	5949	5828	5805	5898	5970	5888	5872	5859	5792	5625	5655	5663	5552	5641	5568	5719	5629	5662	5600	5729	5647	5634	5670	5781	5779	5538	5663	5601	5734	5597	5570	5583	5780
5680	5591	5553	5670	5623	5471	5533	5632	5696	5706	5940	5959	5841	6084	5921	6089	5991	5943	6033	6064	6043	6091	5905	5922	5894	5859	5930	5821	5802	5701	5720	5833	5891	5819	5882	5678	5815	5779	5847	5739	5815	5737	5761	5753	5740	5726	5844	5727	5760	5779
5426	5435	5422	5440	5437	5487	5588	5643	5605	5595	5818	5930	5909	6025	6197	6040	6003	5943	6159	6121	5989	5894	5988	5827	5851	5921	5841	5770	5713	5773	5719	5880	5997	6105	6066	5799	5929	5905	5950	5873	5927	5634	5710	5916	5687	5725	5907	5882	5819	5922
5494	5164	5345	5402	5511	5507	5600	5519	5705	5782	5928	5862	6102	5992	6102	5912	5999	6124	6077	6089	6112	5963	5938	5727	5878	5870	5808	5732	5850	5768	5797	5919	5782	6004	5985	5930	5825	5811	6004	5921	5793	5601	5710	5713	5817	5715	5919	5891	5896	5959
5418	5208	5250	5332	5452	5264	5410	5526	5778	5646	5737	5773	5778	5861	6034	6101	6079	6180	6171	6180	6002	5964	5880	5919	5946	5722	5897	5778	5799	5716	5860	5788	5913	6047	5909	5872	5755	5750	5909	5752	5663	5674	5797	5740	5773	5896	5857	5870	5741	5914
5373	5212	5182	5336	5389	5463	5482	5484	5658	5620	5679	5770	5780	5842	5823	5900	5995	6106	6139	6032	5952	5882	5737	5657	5848	5657	5759	5788	5681	5753	5713	5734	6053	5941	5905	5791	5674	5616	5569	5542	5771	5459	5664	5668	5760	5559	5751	5684	5797	5842
5378	5309	5328	5263	5277	5338	5613	5599	5676	5592	5545	5676	5573	5871	5841	5790	5859	6044	5935	5914	5901	5680	5634	5537	5563	5630	5736	5691	5729	5812	5826	5761	5665	5660	5688	5634	5779	5592	5554	5549	5601	5705	5530	5626	5654	5638	5739	5747	5831	5749
5411	5330	5363	5407	5290	5527	5541	5632	5484	5731	5542	5589	5739	5719	5788	5880	5836	5928	5872	5760	5698	5567	5682	5594	5419	5660	5665	5702	5531	5480	5457	5657	5484	5575	5480	5640	5464	5411	5647	5402	5591	5631	5568	5620	5556	5519	5502	5751	5754	5746
5561	5323	5410	5437	5389	5373	5598	5694	5593	5636	5546	5423	5718	5541	5605	5651	5721	5648	5797	5577	5589	5464	5491	5323	5497	5360	5807	5617	5697	5468	5394	5481	5462	5451	5540	5472	5419	5468	5401	5396	5411	5390	5554	5484	5413	5372	5647	5724	5800	5653
5467	5343	5417	5332	5562	5287	5665	5530	5574	5503	5438	5340	5457	5573	5649	5659	5585	5489	5682	5599	5547	5355	5299	5147	5276	5475	5663	5579	5689	5600	5490	5375	5506	5605	5448	5340	5494	5452	5335	5343	5382	5335	5327	5484	5456	5564	5652	5648	5566	5540
5565	5438	5439	5366	5322	5368	5486	5438	5434	5462	5403	5363	5398	5489	5458	5574	5618	5540	5470	5441	5585	5495	5395	5469	5387	5556	5756	5674	5641	5501	5660	5564	5625	5586	5640	5594	5506	5426	5368	5297	5418	5310	5454	5475	5580	5586	5668	5698	5587	5493
5550	5435	5308	5564	5461	5400	5359	5401	5305	5394	5410	5382	5286	5434	5514	5530	5543	5570	5615	5620	5615	5456	5474	5458	5364	5643	5500	5659	5637	5586	5623	5753	5576	5772	5725	5519	5617	5491	5353	5243	5308	5428	5459	5438	5513	5685	5559	5488	5607	5668
5467	5231	5282	5325	5238	5294	5334	5350	5338	5211	5359	5331	5414	5325	5434	5521	5289	5594	5540	5561	5500	5629	5561	5703	5493	5542	5535	5674	5714	5681	5587	5826	5875	5682	5677	5618	5661	5387	5382	5300	5278	5340	5437	5589	5522	5469	5643	5570	5522	5409
5271	5138	5235	5297	5194	5056	5145	5130	5361	5246	5265	5231	5397	5332	5309	5474	5450	5503	5691	5607	5760	5582	5540	5592	5500	5476	5616	5739	5646	5575	5457	5777	5612	5748	5761	5657	5664	5540	5611	5474	5433	5446	5425	5544	5431	5522	5318	5518	5471	5510
5396	5184	5079	5099	5263	5234	5036	5048	5112	5218	5222	5287	5199	5352	5283	5216	5378	5566	5642	5545	5576	5617	5564	5636	5611	5605	5573	5604	5799	5633	5775	5824	5661	5491	5827	5597	5675	5705	5728	5746	5523	5582	5496	5313	5348	5477	5406	5582	5633	5516
5003	5016	5115	5089	5053	4935	4953	5050	5051	5116	5175	5118	5196	5173	5184	5036	5320	5456	5317	5566	5634	5895	5491	5736	5618	5715	5692	5824	5748	5723	5668	5717	5784	5731	5649	5764	5754	5799	5759	5637	5756	5566	5428	5536	5496	5387	5495	5409	5453	5301
5071	5010	5053	4900	4848	4868	4912	5018	5172	5102	5072	4980	5119	5204	5056	5182	5352	5267	5510	5587	5669	5705	5850	5670	5672	5719	5734	5747	5793	5810	5711	5560	5736	5676	5646	5773	5819	5868	5685	5752	5735	5717	5584	5547	5458	5486	5358	5337	5370	5407
4858	4846	4858	4857	4866	4661	4812	4758	4891	4962	4879	5048	5058	5072	5017	5089	5173	5446	5433	5535	5648	5780	5658	5444	5618	5511	5740	5513	5693	5743	5721	5730	5707	5630	5773	5789	5659	5692	5736	5794	5722	5835	5784	5589	5517	5373	5470	5443	5487	5497
4775	4596	4610	4774	4876	4842	4825	4711	4760	4802	5038	5030	5041	5223	5252	5166	5314	5339	5428	5459	5459	5697	5644	5647	5675	5578	5534	5782	5709	5749	5653	5716	5620	5748	5731	5674	5721	5723	5641	5851	5814	5682	6008	5741	5558	5651	5621	5631	5654	5540
4869	4587	4398	4707	4644	4817	4656	4673	4725	4870	4953	5088	4990	5120	5323	5257	5292	5395	5454	5375	5505	5601	5604	5479	5637	5640	5660	5601	5728	5813	5655	5661	5688	5793	5732	5879	5662	5818	5586	5865	5811	5747	5706	5626	5725	5574	5738	5899	5716	5621
4679	4534	4724	4546	4623	4683	4719	4683	4802	4853	5049	5194	5210	5213	5225	5309	5390	5444	5474	5483	5505	5523	5535	5715	5609	5613	5819	5619	5639	5587	5569	5860	5871	5767	5910	5874	5900	5686	5677	5765	5686	5712	5561	5624	5861	5708	5737	5953	5743	5910
4711	4585	4536	4691	4870	4571	4683	4761	4808	4891	5063	5213	5213	5300	5424	5279	5422	5439	5309	5586	5445	5603	5545	5486	5506	5695	5620	5709	5608	5685	5649	5819	5932	5981	6009	6111	5906	5772	5746	5826	5508	5693	5822	5652	5843	5851	5838	5967	5949	5817
4678	4646	4539	4467	4805	4851	4867	4696	4941	4881	5070	5136	5223	5144	5333	5399	5444	5557	5510	5650	5531	5586	5659	5603	5577	5594	5775	5617	5592	5756	5751	5898	5978	5975	5918	6125	6131	5945	5778	5756	5674	5640	5800	5847	5852	5724	5924	5931	5933	5862
4587	4498	4498	4670	4793	4853	4769	4792	4781	4934	5096	5022	5298	5342	5328	5377	5510	5730	5433	5345	5551	5647	5708	5576	5782	5667	5612	5725	5755	5749	5904	5945	5931	5972	6107	6018	6080	6048	5854	5718	5707	5819	5667	5622	5992	5804	6021	5939	5928	5890
4539	4583	4635	4492	4762	4679	4678	4902	4916	4900	4968	5169	5111	5129	5261	5489	5541	5342	5444	5406	5548	5537	5693	5713	5647	5695	5717	5553	5599	5747	5766	5977	5829	5885	6041	6075	5964	5773	5746	5714	5595	5698	5726	5717	5820	5877	5699	5954	5746	5855
4687	4609	4764	4703	4669	4945	4871	4917	4897	5036	5106	5049	5100	5269	5224	5286	5391	5315	5340	5561	5476	5632	5484	5686	5542	5741	5545	5611	5710	5858	5753	5821	5784	5815	5752	5821	5813	5966	5855	5572	5670	5624	5729	5675	5751	5801	5665	5844	5641	5710
4719	4604	4694	4776	4812	4940	4879	5048	5062	5032	5128	5051	5285	5032	5291	5132	5279	5354	5282	5310	5539	5391	5561	5668	5579	5486	5618	5602	5682	5869	5771	5728	5717	5785	5726	5677	5816	5830	5573	5840	5589	5827	5636	5630	5789	5628	5644	5565	5549	5657
4909	4773	4803	4742	4872	4982	5024	5022	5220	5031	4930	4967	5148	5315	5145	5299	5391	5426	5456	5407	5455	5402	5481	5671	5632	5529	5649	5724	5853	5648	5744	5663	5682	5667	5638	5554	5821	5696	5604	5740	5605	5508	5604	5575	5820	5692	5609	5365	5528	5516
4829	4826	4768	4889	4959	4956	4914	4995	5133	5087	5114	5068	5174	5303	5275	5367	5434	5418	5294	5530	5349	5536	5456	5607	5643	5732	5579	5732	5818	5591	5754	5490	5479	5771	5568	5538	5698	5543	5503	5696	5563	5594	5467	5624	5766	5566	5588	5394	5565	5434
4957	4889	4826	4847	4961	4956	4853	5088	5056	5187	5122	5256	5234	5294	5331	5441	5376	5322	5508	5418	5441	5442	5537	5717	5538	5773	5663	5702	5529	5738	5582	5526	5484	5432	5592	5606	5630	5515	5557	5493	5485	5557	5639	5552	5523	5627	5519	5482	5357	5456
5004	4912	5058	4808	5035	4940	4934	4972	5078	5130	5230	5330	5332	5366	5278	5494	5454	5502	5410	5481	5566	5562	5568	5579	5643	5825	5412	5655	5484	5595	5538	5468	5537	5568	5532	5477	5532	5544	5533	5616	5363	5414	5516	5456	5552	5417	5462	5490	5544	5447
4816	4789	4890	4773	4916	4886	5131	5061	5222	5071	5202	5124	5184	5392	5555	5419	5522	5731	5668	5621	5674	5536	5520	5523	5660	5597	5647	5604	5524	5535	5427	5591	5534	5578	5568	5680	5596	5551	5572	5573	5562	5511	5310	5446	5538	5488	5562	5441	5513	5544
4832	4770	4779	4883	4838	4978	4934	5045	5204	5198	5196	5227	5098	5129	5272	5291	5435	5528	5520	5655	5636	5550	5590	5594	5491	5655	5699	5582	5516	5475	5684	5324	5635	5527	5448	5538	5460	5596	5587	5462	5661	5364	5461	5447	5524	5584	5577	5520	5557	5434
4898	4771	4688	4657	4821	4853	4955	4977	5235	5233	5180	5204	5255	5304	5385	5461	5381	5527	5434	5633	5548	5556	5460	5734	5564	5595	5541	5529	5585	5497	5417	5484	5662	5725	5520	5594	5649	5575	5424	5580	5464	5527	5537	5623	5605	5571	5611	5496	5669	5461
4971	4823	4813	4701	4996	4801	5001	5040	4944	5062	5133	5115	5117	5358	5401	5516	5527	5433	5459	5592	5458	5493	5554	5581	5659	5763	5635	5634	5573	5350	5359	5470	5467	5607	5765	5662	5600	5378	5515	5553	5462	5673	5496	5593	5376	5499	5440	5656	5646	5690
5066	4930	4787	4842	4892	5070	5170	5046	5013	5127	5145	5127	5222	5203	5242	5468	5438	5470	5301	5492	5257	5533	5490	5556	5415	5669	5567	5365	5383	5490	5517	5487	5529	5549	5503	5521	5756	5528	5563	5556	5545	5414	5547	5574	5652	5464	5539	5490	5566	5556
5047	4948	4924	4960	5077	5061	5097	5104	5291	5347	5219	5236	5124	5210	5252	5242	5272	5286	5339	5430	5437	5413	5443	5637	5505	5495	5385	5433	5451	5250	5415	5336	5462	5479	5498	5438	5581	5420	5395	5625	5531	5538	5568	5439	5362	5459	5619	5474	5567	5596
5003	5016	4941	4941	4990	5091	5121	5178	5316	5384	5389	5195	5422	5366	5382	5353	5324	5483	5394	5528	5421	5404	5351	5493	5352	5446	5494	5409	5356	5423	5216	5187	5497	5506	5541	5484	5573	5450	5423	5729	5582	5779	5553	5545	5564	5596	5537	5583	5658	5553
4935	4979	5162	4988	5037	5094	5301	5356	5381	5465	5352	5313	5315	5236	5300	5422	5503	5508	5329	5370	5456	5385	5508	5261	5407	5289	5481	5403	5383	5374	5250	5171	5395	5285	5452	5532	5577	5607	5632	5544	5645	5785	5665	5629	5582	5587	5715	5677	5535	5455
5061	5016	5072	5063	5119	5208	5390	5327	5514	5378	5419	5590	5364	5468	5397	5398	5508	5324	5285	5402	5396	5504	5397	5389	5595	5440	5449	5408	5414	5390	5251	5320	5369	5484	5420	5397	5523	5543	5570	5678	5763	5741	5780	5721	5504	5647	5394	5426	5482	5517
5162	5068	5115	5157	5224	5126	5471	5448	5470	5576	5676	5540	5520	5410	5543	5584	5381	5496	5525	5511	5454	5492	5623	5275	5480	5617	5559	5492	5444	5370	5414	5476	5389	5479	5581	5589	5443	5521	5554	5504	5641	5723	5756	5589	5604	5445	5510	5664	5518	5413
5305	5072	5038	5108	5218	5341	5381	5488	5417	5514	5521	5571	5449	5606	5603	5432	5357	5463	5708	5517	5631	5500	5539	5417	5568	5706	5759	5546	5490	5419	5428	5490	5465	5475	5423	5473	5511	5424	5538	5479	5638	5693	5650	5627	5680	5524	5570	5423	5407	5394
5367	5201	5226	5228	5228	5251	5339	5486	5459	5482	5536	5434	5432	5499	5525	5586	5706	5405	5608	5695	5639	5782	5755	5620	5649	5768	5539	5730	5615	5513	5373	5372	5401	5372	5654	5595	5506	5333	5484	5489	5436	5603	5549	5555	5560	5524	5494	5279	5407	5400
5379	5319	5235	5424	5361	5307	5369	5308	5373	5525	5484	5493	5502	5474	5523	5342	5467	5377	5515	5524	5618	5680	5542	5639	5622	5634	5706	5741	5508	5467	5441	5399	5558	5481	5444	5413	5418	5386	5394	5328	5401	5315	5509	5467	5424	5353	5453	5359	5338	5292
5605	5252	5351	5495	5396	5413	5446	5445	5454	5470	5295	5403	5314	5367	5405	5402	5486	5526	5707	5690	5728	5688	5706	5604	5559	5466	5662	5632	5603	5426	5312	5271	5271	5413	5250	5292	5434	5484	5471	5324	5299	5437	5408	5323	5514	5471	5469	5318	5343	5506
5484	5557	5565	5553	5611	5392	5359	5274	5449	5428	5559	5452	5316	5210	5312	5105	5278	5249	5331	5273	5340	5492	5583	5581	5371	5483	5459	5591	5392	5409	5163	5361	5273	5373	5203	5231	5272	5355	5224	5398	5282	5339	5338	5449	5379	5344	5262	5403	5390	5360
5589	5389	5611	5710	5415	5608	5505	5591	5642	5287	5324	5444	5260	5518	5434	5457	5588	5516	5624	5611	5612	5578	5528	5418	5366	5320	5304	5330	5313	5365	5206	5224	5251	5111	5305	5395	5223	5248	5273	5356	5237	5541	5517	5408	5460	5361	5530	5388	5465	5449
5518	5483	5467	5596	5535	5726	5497	5532	5473	5531	5622	5458	5388	5334	5071	5055	5067	5122	5135	5161	5300	5186	5290	5398	5315	5429	5330	5138	5097	5401	5407	5230	5408	5197	5244	5290	5336	5479	5417	5309	5518	5447	5453	5477	5465	5586	5458	5510	5687	5487
5603	5352	5419	5490	5567	5433	5480	5575	5489	5487	5234	5205	5388	5529	5527	5523	5573	5358	5531	5416	5455	5228	5337	5098	5277	5053	5212	5270	5396	5287	5385	5170	5372	5114	5413	5472	5534	5359	5484	5598	5424	5594	5467	5419	5447	5426	5457	5535	5690	5506
5436	5424	5444	5280	5433	5663	5378	5471	5454	5679	5657	5599	5310	5251	4997	5163	4946	4911	4817	5048	5076	5227	5158	5240	5343	5407	5097	5363	5403	5302	5323	5423	5531	5443	5366	5230	5357	5510	5400	5443	5518	5580	5495	5444	5397	5611	5654	5652	5422	5605
5547	5433	5446	5537	5312	5366	5494	5488	5641	5522	5459	5157	5305	5282	5211	5422	5248	5220	5336	5278	5298	5228	5148	5048	5076	5085	5231	5302	5317	5461	5263	5502	5376	5434	5375	5481	5235	5373	5503	5317	5471	5625	5584	5551	5402	5565	5393	5578	5441	5609
5660	5386	5588	5383	5348	5504	5559	5412	5511	5547	5580	5507	5501	5263	5220	5191	5010	5139	5074	5101	5093	5061	5319	5417	5236	5501	5212	5233	5350	5485	5307	5524	5540	5322	5362	5371	5574	5601	5201	5447	5477	5368	5518	5530	5259	5356	5406	5360	5506	5541
5888	5614	5437	5286	5454	5651	5361	5442	5560	5793	5420	5394	5344	5119	5372	5270	5138	5226	5190	5204	5226	5055	5119	5231	5245	5317	5423	5620	5512	5394	5440	5496	5586	5311	5446	5360	5376	5354	5493	5401	5563	5672	5466	5545	5473	5515	5420	5439	5343	5308
5778	5555	5651	5697	5527	5384	5608	5633	5535	5549	5373	5489	5496	5507	5496	5475	5259	5228	5348	5565	5248	5312	5355	5633	5301	5284	5225	5202	5478	5526	5463	5448	5462	5401	5282	5286	5546	5341	5329	5565	5357	5431	5658	5260	5292	5516	5367	5339	5378	5322
5711	5679	5543	5344	5506	5747	5410	5420	5526	5652	5594	5724	5618	5608	5540	5351	5332	5209	5336	5453	5396	5301	5237	5295	5429	5443	5403	5397	5350	5322	5360	5655	5332	5228	5474	5452	5336	5515	5307	5332	5523	5469	5311	5312	5344	5273	5267	5306	5323	5414
5953	5470	5378	5661	5581	5249	5391	5740	5670	5796	5713	5575	5499	5449	5388	5383	5370	5348	5340	5421	5388	5475	5302	5217	5394	5277	5353	5325	5532	5417	5301	5308	5314	5305	5458	5472	5532	5415	5452	5403	5473	5449	5363	5278	5382	5205	5217	5258	5282	5281
5698	5622	5710	5616	5308	5372	5600	5574	5425	5422	5576	5460	5617	5717	5611	5639	5602	5643	5685	5458	5474	5495	5448	5327	5276	5151	5244	5229	5257	5323	5374	5332	5105	5342	5616	5485	5482	5496	5219	5562	5469	5181	5278	5226	5160	5196	5187	5313	5425	5350
5922	5500	5262	5392	5652	5436	5266	5182	5283	5452	5690	5801	5691	5607	5475	5472	5485	5436	5480	5376	5465	5438	5415	5473	5277	5393	5244	5460	5201	5159	5187	5283	5553	5550	5506	5504	5484	5560	5410	5446	5476	5431	5302	5413	5261	5182	5367	5492	5285	5396
5763	5487	5566	5802	5550	5137	5298	5575	5612	5513	5361	5374	5345	5075	5038	4926	5144	5177	5092	4986	4880	4968	4990	5042	5120	5154	5263	5437	5540	5204	5300	5213	5384	5508	5636	5450	5430	5374	5476	5464	5393	5551	5460	5411	5512	5319	5432	5426	5526	5446
5680	5966	5691	5446	5236	5508	5687	5508	5260	5119	4999	5152	5434	5435	5347	5311	5526	5673	5466	5685	5526	5469	5243	5101	5034	4881	5072	5155	5207	5361	5382	5688	5358	5256	5422	5569	5441	5523	5530	5539	5335	5358	5652	5501	5359	5362	5619	5587	5550	5225
5924	5609	5432	5437	5885	5663	5391	5148	5180	5328	5458	5446	5355	5546	5384	5338	5323	5430	5438	5424	5794	5681	5690	5620	5600	5374	5294	5155	5175	5032	5275	5231	5682	5504	5327	5517	5656	5601	5622	5473	5694	5596	5500	5519	5422	5378	5396	5432	5467	5541
5907	5405	5754	5789	5570	5254	5241	5292	5528	5494	5330	5202	5123	4925	4776	4844	4720	4705	4741	4567	4872	4865	5120	5396	5446	5757	5694	5376	5305	5337	5459	5280	5363	5590	5694	5456	5454	5698	5739	5422	5656	5795	5649	5397	5683	5421	5581	5503	5494	5781
5481	5695	5796	5430	5229	5275	5480	5378	5238	5016	5149	4979	4915	4949	5038	5031	5162	5130	5068	5266	5210	5137	4996	4935	4888	5312	5529	5613	5661	5528	5485	5362	5362	5272	5664	5893	5529	5594	5783	5608	5523	5774	5649	5552	5596	5618	5382	5510	5683	5487
5856	5732	5420	5062	5403	5508	5429	5127	5010	5049	5125	5185	5107	5220	5235	5165	5451	5592	5799	5927	6102	6045	5915	5658	5428	5059	5117	5286	5445	5670	5717	5715	5499	5340	5532	5761	5795	5589	5375	5590	5738	5561	5642	5699	5529	5576	5543	5514	5537	5404
5935	5414	5153	5510	5699	5323	5089	5000	5064	5142	5233	5094	5024	5046	5028	5198	5057	5219	5360	5418	5664	5812	5965	6042	6023	6070	5658	5380	5151	5531	5681	5657	5879	5644	5436	5229	5695	5709	5394	5410	5676	5503	5350	5572	5486	5470	5434	5293	5581	5635
5550	5043	5420	5675	5287	5048	5039	5115	5208	5041	5058	5097	5255	5202	5210	5009	4969	4947	4987	4932	4925	5002	5040	5380	5754	6234	6193	6022	5455	5219	5315	5527	5423	5602	5731	5260	5277	5696	5404	5176	5523	5580	5454	5565	5587	5419	5402	5360	5471	5557
5139	5408	5757	5332	5059	5071	5250	5065	5271	5341	5418	5770	5475	5264	4944	4741	4760	4801	4983	4950	4920	4815	4795	4802	4973	5334	5821	6093	6059	5660	5495	5483	5389	5289	5504	5531	5212	5322	5685	5224	5320	5629	5327	5516	5489	5399	5430	5449	5325	5685
5197	5545	5613	5113	5011	5197	5305	5202	5301	5530	5631	5424	5141	4827	4436	4582	4712	4954	5073	5240	5263	5287	5382	5076	4906	4931	5162	5725	6080	6169	5696	5546	5413	5218	5350	5680	5383	5170	5633	5463	5121	5465	5470	5295	5434	5481	5204	5422	5266	5507
5937	5622	5005	4951	5231	5373	5429	5347	5763	5550	5333	4888	4579	4664	4685	4915	5240	5350	5400	5548	5587	5677	5694	5587	5383	5135	5044	5231	5571	5930	5896	5578	5511	5236	4977	5347	5752	5158	5207	5660	5294	5314	5483	5277	5489	5402	5223	5158	5244	5335
5942	5092	4869	5123	5394	5219	5288	5580	5523	5039	4703	4640	4783	5164	5732	6098	6210	6265	6159	6169	6024	5834	5953	5828	5596	5654	5353	5218	5337	5598	5813	5688	5768	5308	5347	5167	5586	5356	5036	5300	5491	5096	5349	5433	5465	5249	5328	4972	5220	5295
5705	4948	5007	5510	5389	5209	5259	5668	5072	4628	4808	5284	5879	6517	7004	6941	6846	6845	6524	6463	6211	6093	5977	5621	5794	5805	5840	5534	5317	5381	5526	5687	5713	5711	5355	4991	5400	5394	5103	5125	5467	5402	5212	5284	5342	5189	5252	4822	5206	5000
5472	4896	5422	5566	5227	5309	5188	5014	4816	4780	5630	6445	6988	7264	7204	6809	6440	6260	6188	6253	6225	5996	6029	5790	5640	5731	5917	5838	5503	5352	5316	5507	5785	5567	5537	5137	5170	5416	5315	4939	5285	5364	5251	5493	5292	4934	5145	5014	5037	5265
5118	5192	5762	5658	5205	5213	5075	4763	4788	5636	6613	7401	7420	6999	6346	5594	5243	4946	4986	5201	5261	5666	5832	5857	5711	5794	5814	5791	5740	5521	5232	5332	5648	5730	5545	5279	5027	5307	5292	4937	5092	5342	5244	5235	5276	5052	5071	5191	4794	5362
5101	5521	5775	5347	5226	5110	5081	4787	5158	6313	7021	7197	6579	5825	5086	4183	3748	3673	3756	3893	4462	4827	5309	5761	5855	5717	5547	5710	5694	5227	5387	5061	5413	5634	5641	5377	5021	5240	5491	4993	5037	5373	5301	5208	5204	5192	5130	5381	4853	5223
5186	5601	5785	5281	4948	4905	4895	5122	5946	6662	7024	6459	5432	4445	3675	3242	3020	2941	3158	3252	3573	4033	4605	5211	5690	5569	5516	5544	5541	5526	5290	4897	5169	5524	5551	5506	5137	5154	5489	5079	4962	5259	5276	5166	5301	5210	5087	5081	4962	4998
5375	5889	5567	5095	4880	5016	4972	5327	6466	6542	6455	5374	4233	3393	2952	2794	3050	3118	3056	3122	3183	3393	3819	4608	5055	5482	5622	5502	5415	5374	5347	4976	5030	5429	5586	5307	5120	5071	5514	5362	4984	5316	5298	5071	5259	5076	5111	5309	5076	5162
5528	5848	5511	5185	4949	5004	5172	5878	6496	6407	5660	4663	3472	2799	2785	3042	3469	3596	3415	3206	3221	3139	3538	4050	4932	5626	5598	5565	5293	5273	5269	4900	4963	5193	5445	5420	5144	5271	5416	5388	4964	5129	5239	5029	5282	5234	5145	5259	5106	5121
5690	5855	5665	4954	5018	5336	5517	5808	6395	6154	5098	4057	3101	2932	2972	3562	4020	4140	4082	3813	3480	3210	3150	3741	4508	5343	5747	5608	5329	5188	5258	4975	4724	5087	5565	5526	5224	5278	5349	5424	5035	5292	5355	5071	5230	5142	5149	5180	5086	5076
5646	5912	5544	5062	5062	5373	5584	6075	6189	5782	4865	3784	3091	2940	3332	3945	4382	4856	4601	4231	3872	3273	3112	3483	4127	5349	5737	5666	5390	5297	5274	5042	4866	5192	5586	5231	5269	5311	5593	5349	5180	5278	5451	4989	5240	5183	5159	5180	5274	5163
5888	6067	5313	5081	5291	5550	5729	6061	6031	5601	4704	3603	3022	3043	3480	4275	4665	4822	5009	4352	3964	3378	3089	3448	3924	5221	5887	5867	5476	5105	5294	4912	4868	5184	5625	5377	5269	5395	5502	5404	5396	5137	5202	5033	5330	5162	5202	5133	5213	5130
5919	5843	5500	5249	5098	5513	5743	6022	5935	5555	4657	3616	3118	3123	3525	4173	4669	4760	4971	4405	3884	3325	3069	3153	4178	5197	5949	6047	5596	5334	5238	4977	4918	5072	5719	5496	5078	5503	5499	5312	5374	5338	5469	5106	5100	5302	5110	5188	5165	4998
5705	5830	5632	4899	5078	5345	5707	5910	5863	5406	4690	3815	3222	3199	3473	3919	4524	4592	4505	4091	3543	3175	2874	3237	4187	5528	6161	6098	5471	5176	5223	5007	4731	5107	5654	5255	4923	5376	5351	5242	5341	5251	5223	5037	5228	5285	5257	5116	5138	5144
5394	5749	5712	4916	4939	5352	5630	5839	5798	5382	4870	4008	3415	3110	3204	3479	3829	3957	3845	3709	3137	2905	2729	3571	4502	5872	6463	6039	5417	5234	5015	4926	4704	5145	5419	5040	4979	5474	5364	5237	5289	5214	5415	5173	5274	5058	5184	5141	5188	5205
5435	5476	5441	4821	4813	5115	5496	5715	5670	5598	5236	4443	3752	3331	2985	3030	3095	3261	3293	3014	2849	2668	3063	3863	5182	6139	6400	5983	5231	5023	4961	4879	4774	5282	5400	4695	4835	5435	5192	5193	5247	5219	5223	5240	5362	5116	5167	5224	5226	5399
5322	5356	5406	4917	4643	4946	5352	5688	5574	5558	5244	4843	4214	3644	3229	2965	2967	2793	2724	2646	2693	2871	3632	4721	5824	6522	6439	5751	5066	4811	4859	4753	4933	5362	5303	4673	4970	5345	4998	5060	5214	5112	5119	4969	5273	5082	5301	5025	5195	5236
5384	5137	5447	5147	4615	4752	5248	5499	5733	5637	5599	5211	4758	4214	3783	3435	3044	2908	2778	2967	3304	3714	4572	5723	6651	6790	6197	5378	4769	4907	4861	4798	5046	5523	5080	4541	5075	5326	4786	5184	5147	5099	5189	5036	5193	4902	5468	5074	5234	5204
5333	5131	5326	5393	4922	4654	4949	5495	5640	5658	5637	5487	5386	5104	4685	4256	3948	3759	3701	4047	4539	5123	5831	6682	7064	6709	5777	4984	4616	4795	4804	4799	5180	5210	4736	4520	5324	5146	4791	5291	5198	5248	5203	4967	5079	4998	5200	5082	5304	5009
5434	5024	5330	5526	5069	4659	4929	5160	5539	5613	5759	5789	5824	5616	5532	5208	5238	5047	5224	5418	6007	6400	7020	7079	6729	5894	4940	4470	4655	4988	5056	5159	5329	4973	4420	4886	5433	4963	4764	5174	4920	5215	5171	4999	5095	5129	5274	5177	5157	5044
5114	5169	5041	5316	5204	4885	4758	5001	5503	5768	5685	5603	5767	5836	5976	6083	6161	6116	6386	6698	6764	7113	7113	6400	5742	4907	4403	4610	4867	5049	5167	5288	5236	4712	4498	5134	5165	4621	5052	5229	4852	5222	5151	5333	5016	5204	5078	5338	5180	5204
5043	5077	5007	5169	5245	5147	4836	4868	5170	5653	5918	5846	5659	5678	5841	6028	6208	6388	6565	6550	6686	6521	6012	5273	4624	4272	4376	4785	5281	5258	5212	5112	4909	4519	4953	5455	4917	4657	5280	5148	5073	5269	5035	5298	5051	5301	4981	5204	5018	5355
4913	4917	5107	5177	5215	5262	5098	4770	4849	5288	5657	5948	5633	5690	5494	5604	5697	5661	5688	5529	5389	5143	4712	4414	4297	4543	4924	5380	5303	5277	5259	5011	4690	4585	5277	5233	4595	5018	5340	4728	5017	5299	5185	5291	5231	5181	5103	5133	5096	5475
4825	4694	5051	5094	5107	5425	5411	5118	4777	4741	5229	5310	5660	5597	5578	5408	5229	5201	5025	4874	4704	4412	4320	4406	4682	5038	5462	5415	5401	5197	5086	4815	4630	5089	5385	4867	4655	5241	4958	4762	5157	5131	5156	5193	5208	5059	5181	5304	5124	5216
5237	4623	4733	5045	5253	5184	5632	5769	4956	4782	4643	5002	5245	5497	5676	5595	5437	5127	5110	4695	4704	4550	4726	5038	5225	5477	5318	5318	5097	5149	4854	4774	4971	5375	5154	4561	4959	5124	4702	5073	5180	5071	5129	4935	5260	5141	5457	5161	5298	5200
5021	5031	4863	4787	4910	4909	5325	5801	5607	5124	4829	4711	4799	5033	5189	5430	5402	5370	5250	4972	5137	5146	5344	5388	5415	5316	5117	5093	4959	4980	4747	5041	5370	5256	4688	4920	5164	5027	4944	5282	5077	5214	5045	5180	5148	5223	5319	5002	5525	4957
4779	4876	4985	4873	4954	4988	4993	5267	5690	5831	5684	5174	4939	4878	4919	4965	5105	5180	5233	5068	5167	5109	5269	5244	5039	4909	5261	4990	5084	5003	5228	5363	5154	4875	4823	5320	5177	4758	5106	5201	4986	5153	5124	5321	5157	5359	5127	5309	5066	5189
4683	4723	4887	4922	4925	5098	5017	4901	5111	5213	5556	5707	5860	5580	5243	5227	5191	5267	5269	5028	4984	5151	5148	5193	4892	5141	5010	4986	5071	5169	5496	5176	4894	4686	5150	5161	4769	4873	5223	5065	5256	5095	5331	5084	5304	5314	5054	5334	5109	5212
4959	4638	4643	4980	5114	5241	5317	5140	4873	4787	4892	5148	5496	5769	5857	5838	5807	5774	5628	5511	5312	5290	5063	5193	5007	4986	4982	4964	5332	5420	5268	4947	4851	5286	5188	4933	4736	5146	5090	5277	5152	5120	5338	5123	5246	5186	5352	5218	5158	5328
5161	4798	4588	4771	4945	5077	5238	5208	5232	4928	4619	4526	4677	4935	5131	5226	5577	5455	5344	5251	4990	5086	4827	4813	4846	5094	5291	5365	5348	5117	4923	5029	5330	5284	4957	4793	5260	5198	4926	5096	5274	5269	5253	5289	5253	5137	5356	5123	5505	5277
4736	4852	4810	4653	4704	4769	4927	4998	5102	5184	5277	4979	4918	4673	4652	4593	4685	4748	4814	4681	4653	4705	4848	4949	5268	5340	5205	5113	5155	4882	5234	5546	5332	5022	4807	5262	5277	4909	5083	5357	5295	5258	5383	5477	5099	5435	5228	5471	5359	5244
4960	4603	4840	4858	4917	4763	4729	4680	4813	5038	5113	5290	5326	5230	5365	5126	5100	5034	5217	5123	5107	5122	5171	5241	4949	5057	4878	4935	5120	5385	5658	5285	4921	5085	5293	5347	5094	5118	5217	5279	5121	5302	5491	5246	5455	5313	5300	5448	5316	5235
5092	4779	4710	4884	4961	4928	4792	4791	4729	4748	4717	4687	4859	4890	5400	5364	5459	5479	5408	5422	5326	5101	4962	4949	4961	4952	5107	5234	5447	5284	5164	5039	5246	5358	5326	5148	5156	5279	5264	5039	5378	5497	5244	5410	5423	5330	5656	5292	5326	5373
5226	5033	4848	4776	4644	4850	4812	4892	4786	4910	4740	4811	4681	4701	4697	4777	4728	4866	4899	4648	4810	4717	4625	5015	5026	5094	5473	5227	5013	5027	5047	5568	5490	5318	5007	5361	5443	5254	5120	5197	5410	5119	5515	5468	5363	5676	5419	5341	5484	5512
5232	4946	5031	4967	4728	4782	4901	4715	4760	4851	4968	4962	5035	4935	4888	5085	4928	4871	5093	5199	4985	5136	5024	5197	5186	5123	4958	4946	5045	5182	5606	5411	5181	5018	5420	5395	5135	5262	5252	5505	5016	5292	5553	5239	5590	5506	5440	5336	5397	5544
5256	4952	4952	5021	4977	4976	4805	4771	4944	4876	4797	5018	4937	4840	4982	5091	5036	5087	5159	5189	5106	4827	4935	4905	4902	4931	5172	5253	5451	5262	5117	5179	5396	5360	5459	5252	5245	5407	5203	5061	5248	5482	5094	5453	5535	5229	5522	5337	5473	5507
5425	5055	5013	4862	5021	5128	5049	4905	4802	4783	4715	4717	4665	4701	4597	4913	4785	4950	5092	4928	5022	4935	4947	4880	5059	5069	5121	4979	5072	4982	5112	5369	5403	5086	5214	5302	5604	5428	5174	5410	5305	5078	5478	5467	5380	5626	5504	5480	5470	5570
5195	5176	5088	5089	4966	5015	5048	4854	5049	4985	4824	4811	4728	4810	4825	4715	4900	4900	4933	4989	4928	4878	4918	4851	5072	4918	4963	5031	4999	5095	5206	5109	5140	5240	5338	5258	5351	5269	5433	5292	5211	5547	5363	5453	5636	5415	5548	5662	5435	5520
5209	4852	5025	5173	5079	5137	5040	5030	4711	4835	4883	4869	4868	5004	4999	4906	5037	4971	5033	4905	5033	5036	4978	4957	5046	5022	5076	5037	4941	5137	5060	5187	5216	5165	5314	5356	5551	5544	5184	5207	5553	5479	5429	5773	5565	5671	5709	5476	5749	5498
5145	5136	4970	4912	4943	5139	5136	5038	4937	4778	4832	4728	4650	4723	4880	4922	4882	4755	4853	4894	4779	4899	4866	4906	4848	5005	5149	4915	5105	5129	5158	5282	5111	5252	5324	5469	5418	5310	5338	5464	5164	5309	5729	5361	5547	5604	5461	5723	5402	5394
5064	5008	5015	5114	5123	5030	5116	4943	5021	5008	5235	5060	4970	5009	4979	4935	4758	4790	4842	4951	5056	5034	5034	4991	5043	5193	5100	5152	5059	5166	5040	5168	5192	5234	5354	5425	5417	5416	5481	5281	5321	5522	5318	5444	5728	5550	5633	5289	5453	5488
5332	5021	4874	5053	5225	5105	5283	5219	5109	4985	4857	4841	4859	4914	5124	5125	5287	5113	5193	5207	5136	5166	5178	5008	4957	5029	5086	5060	5152	5207	5208	5224	5057	5068	5352	5117	5519	5313	5243	5445	5384	5144	5356	5362	5273	5691	5282	5430	5464	5413
5073	4976	5021	5044	4962	5025	5140	5160	5219	5203	5287	4956	5015	4885	4904	4775	4837	4840	4815	4803	4696	4847	4985	5159	5382	5444	5338	5024	4894	5034	5189	5015	5116	5135	5225	5257	5226	5281	5357	5239	5328	5314	5202	5230	5417	5256	5469	5242	5519	5297
5320	5050	5109	5288	5034	5123	5210	5060	5088	4963	5015	5079	5113	5108	5167	5104	5026	5095	5252	5201	5273	5314	5281	5228	5117	5088	4884	5083	5218	5277	5152	5100	5120	5016	5239	5442	5328	5294	5302	5299	5277	5168	5183	5364	5087	5515	5411	5331	5393	5381
5159	5038	5083	5094	5182	4882	4968	5086	5177	5196	5112	5159	5080	5022	4924	4901	4973	5047	4876	4925	5018	5113	5231	5287	5418	5288	5406	5075	5061	5070	4974	5101	5036	5335	5427	5354	5429	5372	5283	5335	5248	5378	5104	5212	5435	5317	5543	5346	5420	5445
5184	5258	5078	5275	5122	5011	5030	5034	4974	5105	5256	5225	5168	5025	5217	5164	5140	5178	5190	5437	5362	5427	5236	5325	5217	5258	5301	5261	5290	5301	5288	5288	5210	5341	5345	5373	5427	5267	5310	5320	5256	5181	5297	5158	5275	5460	5392	5514	5407	5468
5218	5126	5144	4982	5070	5100	5014	4926	5110	5183	5117	5076	5284	5099	5069	5161	5132	5112	5126	5298	5178	5339	5508	5496	5469	5554	5356	5183	5235	5235	5388	5429	5336	5507	5243	5335	5496	5625	5523	5276	5193	5340	5369	5222	5357	5315	5512	5454	5422	5492
5294	4913	5004	5115	5056	5088	5033	5008	5059	5067	5223	5121	5163	5160	5078	5166	5470	5279	5397	5490	5457	5542	5389	5392	5366	5314	5412	5418	5489	5422	5369	5242	5406	5411	5598	5451	5453	5453	5481	5403	5411	5319	5416	5384	5344	5411	5390	5598	5501	5610
5221	5040	4880	5009	4900	5050	4954	4869	4938	5072	5057	5007	5178	4996	5134	5162	5330	5291	5419	5489	5519	5526	5436	5504	5519	5676	5512	5445	5442	5457	5405	5283	5426	5240	5448	5463	5337	5531	5428	5430	5388	5316	5344	5330	5355	5207	5526	5414	5339	5567
5113	4932	4820	4937	5116	4910	4696	4855	4993	5013	5061	5133	5120	5162	5254	5253	5305	5249	5256	5520	5596	5459	5304	5480	5601	5666	5441	5403	5493	5484	5334	5434	5481	5448	5564	5399	5316	5308	5416	5398	5526	5445	5397	5352	5429	5485	5484	5531	5692	5519
5075	4941	4947	4960	4931	4806	4929	4821	5024	5042	4969	4815	5055	4851	5000	5121	5352	5267	5269	5414	5581	5450	5462	5431	5580	5468	5636	5359	5528	5518	5541	5458	5270	5374	5437	5364	5492	5447	5552	5488	5431	5381	5329	5533	5450	5411	5431	5481	5484	5541
5043	4786	4995	4764	4729	4725	4774	4849	4861	4764	4932	5083	4933	5097	5145	5252	5288	5441	5347	5420	5713	5690	5587	5434	5576	5503	5407	5433	5477	5506	5283	5499	5588	5385	5399	5362	5680	5466	5389	5516	5424	5444	5425	5388	5489	5386	5412	5392	5523	5612
4891	4908	4965	4829	5024	4722	4795	4650	4840	4924	4959	4990	4922	4909	5055	5050	5144	5140	5164	5298	5413	5466	5482	5576	5477	5486	5501	5287	5469	5434	5638	5587	5479	5458	5406	5596	5421	5467	5454	5507	5485	5492	5516	5412	5590	5422	5267	5566	5499	5558
5019	5068	4943	4879	4796	4827	4755	4647	4642	4909	4544	4752	4778	5065	4932	5120	5050	5142	5229	5289	5360	5350	5423	5252	5371	5318	5187	5313	5361	5361	5289	5441	5484	5550	5323	5466	5476	5304	5505	5515	5459	5316	5304	5363	5425	5356	5277	5356	5298	5501
5069	4957	4896	4960	4892	4691	4815	4837	4671	4856	4778	4788	4925	4853	5047	4929	5113	5256	5250	5252	5476	5316	5511	5394	5422	5195	5287	5292	5275	5267	5322	5370	5380	5299	5537	5567	5473	5434	5426	5405	5285	5423	5206	5305	5446	5395	5324	5256	5365	5405
5194	4995	5004	5034	4838	4914	4946	4741	4781	4784	4848	4760	4923	4721	4757	5037	5043	5020	5024	5126	5166	5245	5344	5358	5460	5346	5208	5206	5155	5136	5223	5224	5265	5325	5308	5277	5449	5365	5406	5322	5364	5260	5266	5169	5197	5162	5173	5273	5267	5201
5318	5066	4654	4954	5036	5002	4956	4824	4820	4811	4808	4787	4854	4732	4917	5029	4935	4962	5187	5136	5296	5219	5311	5181	5189	5209	5059	5152	5105	5114	4998	5044	5212	5131	5232	5162	5288	5253	5175	5282	5196	5196	5016	5081	5240	5040	5229	5259	5191	5151
5311	5142	5044	5035	5145	4934	4943	4951	4934	4787	4770	4792	4747	4844	4965	4861	4972	5074	5101	5059	5227	5019	5281	5250	5340	5103	4979	5062	5104	5089	5126	5026	5064	5055	5023	5089	4972	5135	5133	5160	5090	5016	4994	5107	5003	4998	5168	5231	5201	5162
5247	5181	5265	4991	5011	4940	4959	4760	4825	4782	4681	4623	4831	4833	4906	4897	5000	4827	4910	4875	4955	4986	5113	5206	5123	5157	5004	5056	4932	4994	4947	5005	5062	5059	4842	4906	4835	5062	5251	5122	5107	5077	4936	5087	5075	5035	4979	5094	5201	4958
5299	4930	5098	5063	5255	5092	5079	5002	4894	4891	4887	4783	4791	4926	5027	5089	5096	4865	5077	4982	4961	4915	4905	4964	5019	5183	4858	4931	4882	4874	4866	4943	4787	5000	5043	4978	4947	5032	5183	5086	5223	5107	5036	5022	5036	4984	5132	5005	4993	5054
5403	5067	5053	5092	5362	5035	4975	5008	5053	4869	4768	4722	4843	4859	5073	5054	5043	4953	5035	4896	4923	5048	4910	4896	4999	4945	5003	4828	4904	4989	4908	5012	4785	4983	4913	4846	4908	4961	4980	4990	5131	5033	4929	4900	4948	4860	4981	5024	4977	4890
5345	5074	5270	5248	5114	5035	5049	5118	4961	4834	4795	4895	4808	4787	4930	4910	5001	4983	5031	4902	4955	5118	4921	4901	4926	5021	4923	4930	4807	4915	4852	4839	4937	4956	4894	5028	4944	5028	4960	5071	4791	4966	4944	4894	4744	5025	4945	4983	4984	5059
5303	5185	5184	5231	5139	5354	5069	5068	5010	4955	4997	4891	4846	5022	4787	5131	4931	5089	5036	5015	5142	5137	5113	5092	4963	4961	4969	4895	4805	4857	4939	4943	4914	4993	5048	5060	4991	5026	5094	5045	5002	5040	4850	5027	4851	4901	5166	5112	5265	5128
5204	5049	5024	5103	5259	5293	5073	4970	4909	4929	4869	5025	5017	5085	5050	5059	5122	5225	4924	5188	5043	5243	5064	5057	4954	4985	4917	4941	5008	4944	5100	5055	5028	4899	4963	5079	5108	5087	5112	4996	5086	4902	4862	5003	5008	5127	5209	5258	5128	5226
5028	4891	5135	4957	5058	4895	4976	4928	4937	4847	4850	4967	5077	5049	5282	5263	5261	5209	5003	5296	5237	5406	5177	5191	5217	5242	4973	5032	5070	5092	5121	5194	5057	5135	4919	5148	5225	5081	5323	5245	5185	5245	5007	4935	4996	5059	5249	5380	5107	5109
5059	4875	4822	4951	4996	4837	4989	5055	4838	4756	4849	4937	4956	4895	5165	5314	5249	5281	5393	5219	5392	5274	5200	5272	5118	5038	5100	5165	5083	5298	5087	5183	5011	5236	5040	5153	5242	5377	5146	5173	5417	5236	5067	5057	5070	5157	5203	5276	5278	5117
4991	4839	4756	4907	4951	4897	4928	4991	4909	4719	4845	4957	5053	5092	5166	5169	5328	5064	5329	5169	5200	5263	5229	5004	5240	5325	5210	5205	5272	5081	5168	5165	5140	5103	5005	5231	5149	5232	5217	5244	5286	5211	5211	4947	5061	5122	5264	5096	5233	5311
4939	4780	4943	4810	4929	4903	4775	4869	4927	4745	4908	4865	4923	5133	5122	5192	5283	5091	5161	5128	5159	5219	5397	5223	5167	5174	5171	5333	5260	5169	5181	5116	5201	5166	5212	5237	5334	5312	5301	5452	5388	5256	5211	4993	5125	5234	5124	5206	5298	5107
4738	4793	4746	4764	4846	4882	4791	4717	4769	4784	4696	4813	5080	5035	5039	4934	4998	5311	5147	5058	5140	5121	5072	5111	5244	5211	5182	5268	5298	5211	5359	5245	5178	5190	5190	5395	5165	5282	5260	5465	5182	5335	5144	5039	5229	5052	5286	5204	5195	5114
4828	4700	4730	4705	4834	4648	4875	4687	4749	4736	4568	4730	4862	5012	4908	5111	4976	5113	5105	5177	5092	5034	5029	5064	5138	5274	5107	5177	5387	5143	5229	5099	5204	5148	5145	5299	5280	5265	5323	5239	5292	5089	5173	5079	5273	5173	5045	5091	5116	5120
4949	4800	4783	4812	4691	4624	4865	4605	4707	4615	4606	4713	4792	4798	5018	5022	5056	5187	5137	5056	5032	4928	5113	5228	5097	5132	5160	5024	5084	5222	5294	5056	5233	5154	4970	5228	5301	5211	5297	5091	5142	5022	4996	4943	5135	5182	4963	5051	4880	5128
4835	4833	4796	4747	4889	4737	4757	4750	4632	4707	4598	4561	4693	4752	4868	4867	5019	5007	5006	5024	4875	4965	5068	5039	5196	4890	5022	4982	4980	4918	5019	5150	5229	5092	5023	4948	5162	5096	5164	5052	4959	5094	4928	4931	5054	4953	5004	4928	4885	4857
4938	4956	4900	4855	4878	4815	4751	4664	4580	4627	4698	4704	4676	4757	5015	4924	5066	4993	4872	5049	4920	4757	4949	4991	4988	4804	5119	4848	4925	4754	4855	4915	5077	5100	5045	4963	5007	4959	5062	4972	4930	4782	4869	4793	4828	4933	4787	4858	4927	4714
4969	4869	4856	5016	4962	4816	4801	4750	4667	4684	4670	4650	4662	4758	5020	5019	5068	4953	4949	4902	4862	4738	4871	4834	4816	4894	4795	4879	4706	4651	4883	4899	4961	5044	5027	4785	4946	4853	4978	4771	4901	4769	4771	4914	4652	4792	4977	4783	4679	4749
4886	4991	4934	4999	4837	5072	4851	4808	4780	4778	4769	4719	4801	4908	4939	5069	5009	4851	4796	4754	4809	4771	4789	4872	4739	4773	4588	4668	4619	4824	4633	4877	4820	4857	4815	4771	4823	4709	4797	4758	4710	4621	4774	4763	4688	4653	4698	4693	4784	4607
5070	4870	5095	5007	5022	5037	4963	4942	4942	4717	4761	4854	4971	5048	4987	4990	4983	4861	4731	4756	4756	4840	4815	4751	4820	4785	4866	4594	4574	4683	4712	4643	4856	4891	4996	4721	4617	4578	4781	4739	4727	4714	4800	4677	4601	4630	4634	4591	4714	4549
5024	4748	4897	4847	4962	5053	4873	5127	5098	4827	4881	4869	4929	5109	5160	5175	5033	5070	4926	4841	4926	4795	4803	4937	4786	4740	4685	4611	4532	4644	4700	4732	4790	4914	4801	4672	4488	4614	4703	4757	4559	4519	4647	4716	4627	4539	4562	4491	4730	4730
4913	4935	4877	4794	4966	5081	4963	4954	5048	4973	5045	5018	5194	5186	5278	5058	5260	5108	4903	4776	4816	4776	4835	4887	4808	4929	4673	4711	4765	4705	4813	4692	4667	4868	4840	4656	4718	4728	4715	4634	4724	4618	4556	4825	4708	4724	4597	4701	4637	4752
4993	4700	4718	4865	4916	5000	4955	4952	5090	5151	4964	5052	5201	5235	5236	5099	5051	4942	4899	4979	4940	4922	4873	4966	4849	4840	4804	4839	4777	4656	4855	4861	4963	4951	4917	4850	4781	4689	4715	4616	4673	4715	4747	4698	4674	4689	4647	4744	4707	4733
4772	4851	4693	4784	4815	4972	5025	4940	5124	5075	5209	5014	5139	5243	5177	5054	5168	4941	5053	5050	4869	5104	4978	4997	4770	4855	4757	4802	4835	4904	4882	4984	5012	4881	5119	4945	4782	4688	4895	4602	4696	4705	4732	4897	4786	4803	4717	4703	4838	4885
4802	4726	4650	4772	4769	4909	4972	4994	5139	5140	5147	5152	5144	5193	5308	5099	5237	5006	5027	4893	5090	5089	5106	5079	4857	4862	4811	4840	4896	4943	5009	5107	4898	4936	4855	4732	4712	4652	4583	4599	4591	4609	4718	4707	4773	4759	4824	4692	4865	4855
4868	4632	4620	4702	4818	4809	4908	4919	4979	5060	4987	5127	5118	5368	5214	5067	5182	4935	4998	5005	5043	5104	5085	4883	4901	4801	4700	4839	4735	4821	4929	5038	5053	4950	4755	4756	4727	4724	4661	4721	4651	4642	4747	4784	4659	4746	4828	4787	4921	4924
4664	4598	4822	4788	4628	4827	4845	4878	4818	5043	4982	5107	5058	5063	5130	5088	5104	5088	4944	5022	4964	5119	4975	4936	4978	4949	4854	4901	4960	4944	4955	4926	4898	4713	4694	4783	4692	4853	4668	4613	4551	4524	4588	4753	4753	4836	4792	4918	4826	4875
4743	4749	4755	4778	4660	4844	4871	4830	4772	4964	4953	4992	5200	5077	5233	4920	4939	5030	4770	4940	4954	4816	4977	4925	4870	4907	5043	4876	5036	4818	4901	4828	5074	4829	4606	4704	4658	4640	4820	4605	4539	4555	4692	4799	4771	4866	4885	4732	4878	4659
4724	4583	4710	4838	4674	4916	4745	4762	5011	4929	4922	4953	5017	5127	5214	4999	4919	4882	4840	4960	4852	4822	4790	4790	5052	4963	5030	4911	4977	4913	4973	4786	4799	4797	4692	4583	4606	4555	4687	4708	4688	4670	4730	4665	4786	4835	4847	4781	4651	4867
4869	4762	4729	4846	4686	4888	4754	4775	4879	4888	4816	5044	5038	5160	5099	5049	5010	4936	4875	4816	4870	4857	4823	4855	4902	4876	4883	4916	4840	4808	4870	4808	4675	4623	4477	4523	4587	4558	4594	4566	4604	4654	4800	4682	4704	4823	4805	4829	4775	4776
5041	4826	4867	4780	4934	4821	4777	4793	4750	4830	4901	5113	5113	5196	5131	5024	4981	4928	4886	4877	4876	4855	4869	4902	4716	4876	4848	5025	4883	4868	4885	4840	4708	4682	4553	4575	4442	4598	4668	4470	4727	4601	4521	4733	4751	4699	4707	4821	4648	4803
4972	4949	4762	4761	4801	4763	5002	4988	4794	4764	4891	4908	4952	5258	5177	4958	5077	5010	4834	4888	4747	4882	4983	4754	4962	4860	4952	4799	4878	4923	4810	4675	4717	4668	4700	4543	4667	4549	4469	4564	4637	4640	4650	4619	4741	4764	4709	4832	4673	4801
4938	4889	4774	4727	4714	4828	4891	5015	4772	5019	4935	5013	5009	5132	4933	4870	4874	4987	4883	4871	4870	4775	4769	4898	4849	4865	4830	4812	4914	5100	4729	4841	4646	4542	4817	4554	4732	4640	4559	4608	4718	4649	4634	4791	4761	4730	4806	4794	4779	4700
4964	4808	4856	4741	4778	4937	4964	4890	4797	4956	4933	4966	4863	4993	4974	4844	4973	4797	4840	4868	4898	4825	4996	4783	5009	4942	4825	4789	5018	4867	4725	4653	4741	4760	4616	4670	4541	4747	4736	4771	4508	4656	4665	4827	4852	4739	4725	4629	4730	4809
4909	4727	4757	4767	4816	4832	4871	4840	4843	4834	4821	4875	4781	4792	4990	4835	4744	4682	4845	4835	4883	4738	4820	4901	4756	4913	4846	4766	4824	4820	4809	4772	4736	4772	4760	4647	4758	4661	4551	4784	4694	4601	4700	4806	4984	4791	4835	4724	4794	4822
4820	4766	4913	4870	4977	4837	4985	4899	4844	4943	4935	4904	4669	4766	4908	4757	4825	4783	4773	4844	4730	4826	4905	4864	4766	4957	4775	4847	4729	4897	4731	4752	4763	4838	4809	4711	4738	4695	4681	4690	4648	4765	4792	4835	4883	4916	4838	4562	4967	4750
4931	4841	4803	4939	4901	4908	4857	4953	4978	4989	4800	4811	4811	4806	4877	4741	4886	4657	4772	4832	4725	4715	4748	4861	4886	4725	5000	4587	4908	4738	4693	4720	4760	4793	4677	4721	4736	4761	4794	4772	4725	4752	4874	4914	4848	4766	4799	4852	4750	4662
4984	4760	4728	4909	4892	5020	4884	5048	4932	4908	4874	4899	4827	4706	4771	4735	4903	4769	4748	4700	4669	4695	4679	4888	4951	4817	4679	4874	4699	4711	4708	4743	4709	4626	4829	4761	4761	4717	4831	4761	4863	4820	4896	4833	4823	4743	4668	4735	4719	4665
4855	4812	4805	4868	4970	5111	4940	4964	4922	4946	4769	4659	4795	4696	4832	4836	4951	4880	4725	4732	4601	4748	4870	4775	4748	4672	4774	4697	4627	4554	4564	4596	4679	4750	4779	4780	4744	4631	4821	4861	4725	4839	4669	4785	4698	4517	4613	4622	4608	4793
4774	4884	4867	5119	5032	4988	4919	4990	4832	4988	4701	4787	4882	4701	4821	4957	4951	4767	4802	4654	4608	4619	4713	4879	4714	4668	4785	4659	4744	4768	4627	4611	4650	4769	4767	4779	4663	4743	4829	4788	4849	4800	4713	4779	4659	4532	4573	4638	4578	4627
4819	4791	4846	4935	5004	4862	4905	4931	4844	4938	4924	4878	4856	4911	4835	4891	4687	4801	4903	4686	4651	4601	4662	4685	4775	4685	4763	4642	4477	4580	4494	4572	4638	4709	4629	4681	4866	4782	4823	4825	4816	4842	4934	4686	4722	4585	4480	4641	4463	4505
4989	4796	4907	4889	4866	4862	4893	4968	4849	4931	4921	4926	5017	4915	4897	4884	4829	4806	4856	4849	4802	4727	4714	4745	4868	4721	4793	4598	4623	4732	4756	4567	4464	4655	4643	4614	4724	4601	4754	4860	4805	4822	4717	4674	4670	4491	4584	4540	4610	4739
4851	4903	4903	4915	4817	4790	4753	4838	4831	4833	4763	4987	4815	4891	4831	4911	4875	4826	4789	4874	4844	4764	4801	4821	4827	4847	4631	4776	4651	4752	4746	4686	4716	4701	4737	4650	4843	4799	4893	4956	4934	4674	4737	4639	4666	4543	4577	4529	4625	4819
4956	4762	4821	4877	4799	4799	4676	4646	4763	4665	4800	4712	4837	4872	4811	4820	4902	4814	4809	4906	4805	4787	4772	4862	4769	4679	4731	4778	4925	4735	4872	4704	4711	4717	4719	4753	4826	4829	4898	4864	4992	4777	4910	4748	4720	4576	4620	4646	4750	4857
5016	4746	4735	4806	4726	4542	4723	4639	4653	4507	4560	4685	4751	4787	4669	4713	4763	4879	4700	4857	4775	4931	4794	4952	5002	4859	4730	4766	4779	4850	4816	4738	4777	4823	4886	4927	5086	4867	4851	4861	4924	4767	4706	4692	4793	4647	4648	4566	4680	4847
5054	4764	4716	4692	4694	4632	4612	4500	4676	4566	4534	4678	4609	4673	4606	4744	4713	4636	4745	4816	4853	4894	4758	4867	4748	4766	4810	4819	4917	4881	4809	4846	4927	4918	5018	4975	4855	4851	4908	4842	5095	4922	4696	4783	4674	4697	4660	4701	4771	4997
4975	4759	4693	4606	4553	4689	4704	4621	4664	4608	4525	4535	4583	4715	4619	4571	4812	4567	4839	4758	4848	4865	4750	4833	4801	4693	4739	4812	4877	4895	4754	4931	4983	4893	4987	4852	4962	4935	4979	4952	4924	5060	4925	4860	4700	4686	4658	4781	4914	4947
4783	4829	4652	4725	4715	4700	4635	4751	4831	4643	4584	4558	4496	4571	4584	4693	4594	4751	4802	4751	4947	4786	4799	4824	4828	4927	4781	4895	4875	4859	4802	4899	4832	4704	4905	4926	4805	4865	4781	4867	4845	4946	4807	4762	4851	4795	4753	4931	5011	5045
4843	4703	4448	4694	4669	4702	4872	4721	4627	4571	4566	4533	4550	4659	4824	4721	4659	4960	4782	4850	4972	4843	4867	4766	4699	4837	4716	4862	4962	4836	4863	4775	4819	4875	4745	4967	4751	4838	4757	4979	4848	4967	5009	4866	4883	4817	4715	4736	5028	5131
4768	4530	4606	4790	4813	4732	4719	4723	4667	4912	4631	4716	4579	4804	4833	4840	4834	4901	4865	4856	4815	4791	4763	4785	4727	4823	4808	4933	4922	4953	4852	4809	4809	4880	4728	4847	4850	4934	4820	4899	4891	4748	4869	4894	4969	4869	4873	4989	5030	5052
4742	4636	4627	4797	4727	4818	4758	4739	4848	4749	4701	4811	4853	4882	5002	4903	4947	4951	4971	4840	4797	4840	4872	4626	4668	4747	4860	5016	5025	4765	4726	4862	4752	4838	4858	4849	5040	4824	4829	4886	4909	4935	5030	4943	5093	4890	4866	4868	5104	5134
4719	4555	4624	4531	4591	4751	4719	4873	4865	4802	4891	4787	4756	5008	4972	5013	5027	5072	5124	4952	4877	4783	4734	4698	4920	4804	4867	4959	4961	4944	4923	4984	4833	4841	4863	5011	5093	4903	5164	4913	5072	5007	5051	4930	5054	4907	5028	5075	5018	5027
4853	4599	4423	4606	4655	4672	4674	4702	4763	4832	4765	4837	5029	4890	5029	5138	5129	5143	5270	4977	4968	4835	4763	4643	4763	4817	5091	5001	5150	4979	5001	4903	4812	4765	5008	4990	5069	4948	4941	4952	4972	4935	4977	5052	5060	4968	5094	5134	5138	5192
4628	4543	4435	4575	4613	4544	4582	4832	4661	4771	4759	4727	4770	4810	4872	5098	5033	5053	5024	4928	4948	4643	4604	4549	4799	4779	4964	5025	5080	4978	4961	4978	4950	4999	4904	4939	5091	4970	5104	4862	4983	5033	4922	5084	4878	5072	5180	5080	5088	5027
4594	4491	4564	4664	4633	4503	4496	4596	4508	4708	4612	4773	4905	4825	4928	4944	4863	4921	4828	4934	4778	4863	4590	4779	4890	4781	4912	4948	5178	4966	5026	4908	5038	5062	5010	5008	5057	5231	5035	5074	4988	5004	4889	4973	4962	5010	5091	5094	5145	5109
4750	4708	4596	4768	4684	4667	4628	4667	4669	4661	4823	4879	4708	4842	4736	4836	4886	4826	4700	4707	4762	4675	4697	4848	4788	4929	4850	4959	4979	5043	4811	4841	4982	5018	5071	5076	4895	4995	5143	4982	5217	5012	5123	5056	4996	5081	5122	5091	5190	5082
4823	4632	4752	4896	4755	4584	4678	4719	4727	4781	4731	4763	4824	4795	4892	4791	4854	4661	4763	4679	4805	4776	4808	4807	4673	4767	4845	4908	4898	4924	4904	4868	4982	5080	4984	5182	5195	5083	5013	5024	5031	5085	5054	5179	5214	5040	5229	5141	5232	5354
4808	4828	4836	4899	4849	4742	4739	4804	4843	4843	4744	4815	4725	4827	4806	4797	4769	4638	4701	4604	4694	4639	4843	4797	4793	4784	4861	4826	4819	4857	4913	4948	5038	5068	5040	5199	5156	5123	5147	5126	4947	5061	5123	5059	5104	4994	5278	5200	5182	5289
4782	4830	4938	4822	4842	4748	4686	4746	4850	4835	4772	4865	4810	4802	4750	4880	4745	4782	4675	4794	4604	4784	4796	4890	4867	4835	4777	4822	4863	4871	4934	4950	5112	4965	5108	5352	5259	5203	5312	5019	5049	5161	5152	5005	5048	5182	5231	5196	5207	5478
4656	4723	4856	5047	4846	4736	4868	4906	4765	4801	4835	4773	4894	4811	4862	4801	4922	4873	4767	4788	4810	4863	5003	5067	5085	4883	4857	4852	4988	4942	5194	4922	5077	5021	5205	5186	5288	5420	5267	5186	5211	5209	5116	5274	5345	5375	5396	5339	5568	5342
4665	4642	4784	4844	4896	4707	4700	4660	4613	4810	4718	4876	4898	4792	4841	4811	4684	4938	4870	4962	4823	5157	4987	5106	5087	4879	4972	4956	5043	4979	5016	5022	5061	5172	5327	5412	5386	5461	5429	5447	5266	5401	5174	5288	5334	5434	5512	5412	5412	5458
4776	4886	4688	4938	4743	4622	4599	4569	4744	4745	4740	4672	4776	4677	4691	4651	4608	4785	4878	4840	4953	5033	5104	4965	5131	5044	5153	4951	5162	5183	5097	5047	5131	5337	5304	5423	5452	5487	5421	5397	5104	5263	5293	5246	5493	5479	5485	5430	5262	5342
4716	4559	4713	4725	4694	4579	4702	4662	4524	4630	4631	4605	4708	4626	4625	4657	4693	4736	4870	4866	4768	5003	4996	5002	5134	5053	5094	5172	5091	5264	5214	5180	5263	5339	5272	5369	5526	5497	5328	5477	5383	5346	5408	5464	5442	5576	5673	5566	5472	5428
4698	4751	4616	4639	4835	4728	4759	4575	4589	4429	4650	4642	4675	4651	4645	4843	4684	4810	4806	4940	5012	4901	5166	5217	5073	4932	4988	5179	5223	5197	5088	5363	5178	5124	5292	5396	5450	5427	5291	5251	5278	5398	5309	5562	5495	5471	5614	5508	5290	5391
4773	4643	4621	4678	4561	4456	4661	4690	4607	4601	4620	4663	4692	4686	4716	4641	4716	4783	4795	4830	4814	4939	4963	5070	4967	5153	5152	5134	5319	5059	5198	5148	5321	5230	5107	5222	5387	5447	5339	5088	5129	5144	5272	5403	5484	5502	5299	5427	5351	5275
4991	4787	4721	4668	4715	4573	4595	4580	4627	4528	4674	4550	4770	4882	4784	4761	4734	4710	4790	5052	4936	4840	4844	4953	4994	4880	5156	5257	5121	5038	5084	5094	5198	5187	5121	5235	5384	5279	5257	5118	5154	5144	5263	5361	5287	5402	5291	5138	5264	5151
4948	4722	4645	4609	4506	4460	4446	4630	4620	4680	4779	4652	4831	4749	5015	4820	4784	4765	4739	4909	4867	4916	4825	4751	4861	4931	5103	5169	5075	5063	4957	5030	5183	5214	5261	5218	5305	5151	5161	5117	5151	5130	5236	5326	5243	5297	5387	5239	5281	5403
4801	4788	4710	4608	4643	4471	4450	4559	4808	4672	4672	4796	4904	5038	5013	4997	4875	4939	4844	4888	4978	4866	4909	4770	4934	4973	5023	5245	5064	5286	5148	5192	5234	5408	5288	5176	5251	5289	5255	5201	5258	5366	5143	5292	5349	5448	5364	5392	5314	5451
4683	4568	4496	4548	4486	4555	4574	4587	4708	4751	4804	4982	4911	4999	5096	5098	4987	4915	4917	5014	4883	4966	4891	4993	4928	5067	5069	5097	5211	5195	5331	5169	5212	5338	5206	5159	5356	5288	5218	5186	5330	5347	5400	5347	5318	5388	5503	5275	5265	5400
4491	4494	4317	4554	4430	4433	4531	4584	4647	4889	4896	4910	4887	4989	4860	5029	4973	4916	5027	4889	4965	5052	4904	4963	5148	5050	5090	5221	5328	5456	5449	5409	5282	5284	5237	5174	5312	5140	5136	5292	5319	5506	5242	5397	5426	5416	5261	5414	5331	5276
4475	4322	4354	4445	4475	4326	4534	4605	4554	4697	4831	4852	4867	4923	5005	4848	5004	4716	4917	4875	5004	5134	4970	5066	5046	5140	5204	5145	5238	5299	5418	5347	5365	5230	5304	5200	5344	5236	5225	5262	5352	5485	5356	5354	5209	5326	5459	5259	5350	5403
4738	4358	4409	4565	4353	4385	4456	4505	4728	4630	4780	4647	4645	4788	4871	4790	4879	4770	4737	4717	4827	5023	5054	4954	5185	5152	5074	5195	5230	5426	5277	5319	5228	5203	5172	5137	5429	5311	5304	5366	5396	5441	5399	5374	5304	5294	5346	5334	5303	5219
4592	4436	4368	4431	4323	4539	4435	4545	4597	4797	4524	4625	4533	4784	4732	4860	4985	4785	4779	4651	4840	4994	5098	4937	5150	5159	5140	5179	5181	5294	5263	5245	5253	5243	5234	5374	5216	5183	5339	5353	5288	5316	5395	5445	5247	5399	5295	5346	5294	5331
4669	4467	4488	4505	4470	4488	4573	4573	4709	4641	4424	4517	4573	4593	4756	4812	4707	4829	4763	4799	4879	4874	5060	5044	5097	5036	5139	4993	5160	5183	5467	5161	5313	5218	5330	5269	5108	5201	5161	5471	5198	5221	5247	5374	5469	5419	5298	5269	5328	5454
4592	4619	4511	4540	4706	4660	4644	4584	4704	4629	4590	4660	4608	4693	4569	4757	4700	4683	4774	4811	4827	4997	5084	5107	5175	5138	5102	5201	5253	5243	5314	5182	5233	5235	5297	5019	5304	5248	5332	5397	5473	5325	5370	5224	5401	5433	5199	5311	5315	5282
4585	4530	4587	4675	4710	4744	4740	4809	4753	4731	4624	4675	4820	4659	4662	4660	4740	4824	4776	5046	4741	5012	5090	5269	5249	5016	5148	5257	5082	5254	5235	5139	5174	5092	5256	5311	5322	5301	5379	5537	5465	5439	5442	5384	5483	5488	5483	5281	5380	5450
4567	4548	4632	4688	4687	4658	4674	4775	4761	4696	4722	4636	4791	4814	4791	4694	4738	4779	4830	4962	4983	5041	5144	5151	5188	5066	4998	5053	5073	5100	5141	5185	5212	5334	5388	5403	5435	5395	5372	5472	5435	5348	5309	5262	5435	5493	5400	5481	5356	5344
4681	4587	4658	4593	4574	4791	4770	4665	4872	4725	4711	4786	4813	4746	4872	4743	4809	4741	4941	4957	5150	5094	5421	5080	5185	5130	4996	5132	5096	5078	5118	5248	5396	5318	5382	5338	5487	5535	5402	5433	5371	5340	5325	5385	5274	5349	5409	5504	5353	5523
4692	4501	4479	4608	4592	4461	4477	4657	4677	4792	4751	4886	4768	4762	4871	4828	4863	4829	5023	5101	5257	5087	5247	5055	5189	5180	5175	4995	5118	5029	5228	5357	5600	5635	5262	5341	5250	5268	5472	5324	5425	5503	5246	5315	5363	5265	5356	5408	5384	5393
4604	4475	4653	4587	4748	4412	4662	4541	4662	4763	4817	4770	4728	4774	4842	4817	4816	5059	4970	5074	5015	4949	5001	5180	5017	5033	5039	5059	5150	5143	5230	5402	5560	5464	5425	5258	5238	5441	5544	5556	5507	5479	5557	5477	5388	5223	5153	5257	5234	5308
4592	4572	4557	4483	4588	4432	4535	4487	4702	4757	4774	4707	4766	4801	4918	4705	4875	4710	4916	4954	5133	4975	5219	4905	5097	5038	5154	5055	5108	5192	5485	5441	5288	5191	5427	5236	5329	5396	5547	5404	5626	5433	5422	5463	5483	5425	5116	5173	5179	5216
4780	4483	4600	4456	4640	4551	4591	4763	4818	4669	4958	4781	4812	5035	5005	4912	4869	4817	4791	4885	4938	5157	5035	5128	5010	5196	5068	5196	5308	5213	5538	5364	5262	5289	5387	5504	5441	5380	5377	5164	5252	5277	5306	5333	5549	5511	5333	5313	5104	5212
4498	4598	4738	4683	4552	4688	4775	4748	4876	4893	4683	4878	5083	4941	5104	4988	4893	4934	4954	4973	5013	5137	5129	5175	5120	5229	5282	5135	5218	5377	5484	5217	4961	5253	5599	5690	5492	5354	5220	5082	5298	5206	5219	5407	5234	5364	5226	5280	5287	5239
4555	4494	4430	4484	4629	4683	4667	4651	4936	4670	4885	5013	4898	5030	4965	4967	4989	5007	5171	5015	5135	5108	5196	5118	5224	5150	5319	5296	5233	5332	5352	5153	5125	5527	5443	5556	5431	5177	5198	5105	5053	5074	5204	5102	5393	5340	5564	5311	5221	5364
4496	4443	4402	4700	4607	4637	4643	4759	4663	4710	4880	4754	4978	4944	5045	5101	5165	5056	5101	5096	5132	5145	5114	5173	5119	5240	5201	5277	5348	5446	5247	5124	5143	5475	5468	5336	5324	5350	5471	5369	5236	5198	5216	5028	5071	5178	5222	5349	5372	5355
4279	4412	4487	4456	4512	4677	4666	4568	4568	4769	4695	4867	4758	5031	4975	4988	5213	5025	5134	5199	5087	5035	5260	5193	5148	5108	5218	5118	5193	5245	5266	5084	5195	5483	5269	5200	5305	5476	5279	5210	5281	5214	5102	5036	4994	5118	5245	5505	5270	5391
4435	4260	4395	4441	4619	4544	4483	4815	4742	4693	4760	4482	4926	4729	4897	5048	4895	5171	5063	5087	4998	5204	5205	5256	5256	5290	5287	5178	5293	5154	5012	4999	5064	5356	5505	5252	5216	5329	5317	5073	5096	5223	5156	5114	4896	5092	5064	5257	5350	5509
4422	4303	4504	4390	4575	4626	4742	4682	4682	4694	4548	4706	4692	4722	5033	4888	5032	4849	4866	5007	4968	4977	5039	5036	5104	5123	5136	5038	5119	5084	4824	4743	4932	5311	5152	4999	5149	5157	5011	4971	5199	5170	5205	5260	4919	5113	5232	5303	5286	5128
4552	4620	4441	4565	4684	4720	4692	4760	4798	4607	4725	4545	4847	5035	4822	4950	4961	4846	4919	4998	5012	5116	4926	5144	5055	5054	5111	5061	4960	5066	4770	4842	4961	5304	5202	5021	5080	5210	5169	5139	5257	5195	5147	5155	5010	5047	5210	5230	5408	5153
4653	4477	4476	4495	4595	4839	4871	4861	4886	4833	4654	4851	4767	4926	5000	4885	5001	4856	4949	4921	5004	5040	5056	5041	5084	5141	5085	5003	5101	5168	5042	5002	5016	5412	5408	5145	5058	5096	5067	5101	5196	5268	5066	5105	5081	5058	5085	5218	5164	5230
4829	4520	4455	4473	4784	4910	4799	4824	4813	4852	4834	4861	4742	5078	4968	5072	5032	4730	4868	5067	4943	5015	4871	4999	5000	5001	4980	4983	4995	5041	4955	5029	5001	5251	5396	5350	5019	4895	5047	5140	4902	4998	5072	5085	5046	5278	5321	5193	5126	5126
4628	4641	4599	4651	4521	4686	4760	4785	4931	4955	4685	4835	4863	4884	5147	5115	5095	4769	4917	4869	4990	4857	5154	4841	4947	4899	5099	4957	4931	4958	5218	5051	5133	5228	5450	5515	5374	5046	5001	5021	4925	5035	5056	5030	5243	5297	5368	5306	5046	5017
4882	4589	4573	4488	4606	4590	4746	4820	4829	4837	4800	4907	4876	4778	4947	5072	4866	4915	4852	5029	4967	4896	4884	4982	4985	4971	5168	5070	5082	5019	5131	5198	5150	5126	5350	5392	5304	5330	5078	5084	5188	5074	5135	5083	5425	5217	5372	5111	5041	5116
4626	4432	4654	4643	4622	4656	4679	4676	4809	4815	4915	4805	4963	4840	4982	4941	4904	4848	4823	4885	4973	4951	5009	4975	5173	5191	4945	5038	4980	4970	5215	5063	4792	4953	5054	5282	5236	5248	5298	5253	5270	5127	5133	5355	5225	5269	4852	4921	5018	5022
4798	4507	4599	4519	4651	4680	4684	4736	4850	4660	4764	4838	4782	4836	4872	4937	4902	4810	4776	4882	4912	5020	4840	5059	5050	5035	4991	5105	4967	5078	4937	5087	4927	4947	4910	5002	5159	5187	5092	5167	5149	5218	5257	5238	5141	5091	4841	4728	4959	4953
4463	4524	4717	4565	4540	4649	4767	4692	4692	4719	4792	4745	4825	4833	4782	4905	4853	4895	4783	4898	5105	5025	4981	5098	4934	5025	4909	4994	5129	4858	4912	4873	4891	4907	4793	4825	4996	4749	4902	4880	5102	5031	5146	5208	4990	4767	4840	4685	5045	4945
4898	4532	4626	4691	4607	4554	4450	4699	4747	4873	4895	4884	4759	4817	4953	4732	4828	4826	4884	4889	4934	4857	5065	5130	5162	5062	5075	5038	4956	5104	4925	4857	4807	4885	4964	4901	4730	4670	4766	4810	4893	5103	5008	4957	4934	4979	4976	4999	4875	4787
4751	4515	4555	4594	4555	4719	4665	4597	4681	4866	4797	4887	4972	4905	4880	4882	4777	4852	4929	4972	4918	4823	4958	5091	5030	5111	5002	4961	4920	4816	4807	4849	4825	4917	4918	4929	4898	4928	4805	4745	4948	5042	4894	4875	4978	4969	4893	4793	4993	4906
4699	4300	4465	4597	4566	4378	4748	4665	4756	4906	4873	4860	4856	4967	4862	4966	4923	4916	4978	4850	4933	4760	4928	5175	4972	5058	4880	4748	4750	4987	4863	4807	4683	4931	4846	4939	4942	4960	4864	4992	5087	4950	5111	4924	4926	4878	4955	4783	4746	4763
4729	4546	4429	4535	4761	4642	4438	4788	4839	4739	4827	5038	4790	4797	4861	4875	4851	4784	5096	5090	4871	4885	4872	4882	5009	4930	4886	4777	4791	4654	4825	4874	5029	4979	4876	4814	4756	4977	5116	5103	4879	4883	4893	4842	4909	4771	4904	4833	4703	4658
4624	4772	4596	4539	4534	4646	4763	4748	4705	4938	4756	4793	5065	4790	4946	4815	4934	4901	5004	5071	4958	4861	4970	4951	4839	4923	4808	4708	4693	4839	4638	4943	4835	5029	5070	4916	4880	4943	4852	4806	4799	4763	4848	4751	4782	4724	4785	4698	4603	4594
4555	4511	4461	4586	4569	4302	4790	4853	4547	4673	4757	4687	4875	4756	4881	4759	4978	5061	5005	4978	4859	4942	4854	4775	4750	4784	4787	4733	4680	4705	4737	4883	4997	5033	5046	4969	4968	4804	4766	4807	4891	4742	4721	4761	4695	4771	4733	4775	4681	4660
4645	4309	4350	4600	4602	4379	4576	4693	4720	4704	4576	4745	4747	4784	4912	4681	4924	4800	5007	4991	5032	4931	4865	4705	4873	4825	4773	4677	4746	4622	4686	4807	4908	4937	4901	4870	4848	4613	4776	4797	4824	4759	4754	4725	4738	4809	4763	4659	4717	4478
4533	4429	4297	4404	4432	4725	4379	4580	4565	4561	4620	4750	4851	4783	4796	4814	4773	4890	4948	4868	4961	4926	4796	4889	4862	4638	4860	4650	4879	4683	4767	4762	4855	5067	4845	4815	4516	4681	4922	4733	4691	4647	4703	4643	4782	4678	4700	4594	4597	4616
4298	4296	4472	4364	4451	4612	4561	4656	4466	4756	4693	4636	4877	4736	4876	4742	4864	4948	4874	4847	4854	4947	4898	5001	4786	4935	4750	4818	4798	4784	4733	4752	4801	4754	4790	4910	4557	4709	4633	4756	4558	4817	4686	4699	4620	4805	4621	4648	4610	4686
4136	4191	4432	4618	4599	4497	4667	4681	4658	4611	4748	4819	4657	4717	4690	4950	4764	4837	4846	4679	4741	4901	4861	4810	4835	4887	4648	4847	4884	4658	4720	4809	4674	4954	4867	4701	4563	4790	4573	4562	4631	4659	4492	4626	4643	4636	4590	4662	4554	4581
4562	4140	4304	4624	4682	4655	4616	4878	4774	4602	4751	4733	4764	4682	4838	4712	4705	4776	4699	4654	4814	4827	4913	4940	4724	4727	4779	4756	4789	4567	4542	4770	4661	4742	4819	4548	4591	4454	4519	4612	4525	4518	4459	4457	4611	4610	4473	4551	4542	4584
4722	4422	4279	4513	4529	4695	4796	4732	4865	4664	4682	4694	4754	4601	4748	4635	4653	4680	4623	4643	4715	4743	4874	4715	4672	4632	4619	4586	4630	4714	4532	4771	4762	4443	4456	4523	4462	4634	4494	4517	4578	4563	4613	4541	4644	4440	4456	4382	4436	4453
4700	4742	4481	4378	4688	4666	4660	4554	4766	4643	4548	4567	4540	4580	4534	4666	4781	4817	4586	4767	4628	4781	4713	4771	4649	4657	4664	4576	4504	4448	4523	4744	4624	4669	4759	4635	4473	4595	4353	4624	4482	4525	4677	4436	4615	4465	4433	4442	4461	4442
4397	4673	4601	4364	4449	4680	4638	4460	4514	4668	4541	4347	4359	4550	4647	4575	4647	4629	4637	4752	4736	4784	4683	4754	4626	4677	4576	4602	4655	4583	4650	4709	4570	4599	4569	4525	4469	4533	4232	4354	4540	4497	4640	4634	4597	4477	4498	4460	4452	4404
4318	4346	4679	4506	4430	4380	4510	4331	4179	4537	4428	4398	4444	4358	4508	4392	4862	4683	4794	4763	4695	4504	4522	4598	4699	4746	4452	4509	4463	4382	4554	4563	4651	4438	4347	4502	4434	4457	4446	4270	4310	4413	4473	4461	4526	4460	4425	4375	4277	4323
4530	3994	4462	4696	4418	4215	4464	4553	4072	4438	4527	4372	4505	4424	4519	4582	4687	4663	4742	4817	4724	4700	4740	4693	4842	4691	4549	4545	4383	4546	4593	4533	4437	4364	4409	4585	4548	4327	4399	4304	4269	4314	4428	4492	4518	4399	4373	4376	4361	4254
4719	4180	4270	4714	4807	4282	4430	4472	4442	4458	4595	4388	4491	4568	4467	4575	4562	4629	4651	4764	4770	4708	4680	4582	4711	4651	4593	4540	4460	4454	4439	4497	4393	4399	4482	4577	4421	4314	4313	4246	4330	4254	4411	4559	4453	4472	4394	4389	4287	4241
5004	4250	4183	4439	4804	4505	4295	4695	4561	4320	4606	4524	4402	4654	4492	4710	4713	4779	4722	4527	4620	4529	4573	4606	4694	4753	4617	4601	4553	4533	4453	4537	4508	4468	4470	4421	4451	4392	4219	4315	4266	4207	4318	4296	4279	4602	4401	4390	4216	4125
4936	4676	4160	4336	4773	4663	4304	4538	4806	4514	4502	4762	4521	4733	4625	4745	4692	4577	4566	4473	4488	4424	4559	4643	4740	4726	4638	4736	4584	4439	4453	4602	4474	4482	4502	4470	4542	4317	4431	4230	4176	4171	4137	4251	4207	4415	4202	4342	4149	4173
4956	4800	4442	4065	4565	4845	4503	4442	4668	4590	4637	4722	4419	4670	4684	4521	4625	4544	4574	4404	4493	4342	4382	4686	4691	4721	4685	4589	4688	4543	4458	4512	4437	4428	4384	4568	4417	4595	4346	4282	4218	4172	4119	4128	4082	4156	4228	4198	4247	4032
4669	4859	4641	4169	4429	4731	4405	4264	4683	4756	4399	4800	4672	4670	4601	4422	4545	4452	4561	4343	4443	4214	4225	4341	4423	4528	4509	4610	4549	4502	4474	4408	4349	4446	4279	4260	4316	4254	4238	4109	4138	4128	4123	4099	4082	4029	4200	3997	4126	4066
4522	4827	4716	4174	4328	4809	4594	4219	4669	4641	4293	4640	4736	4505	4600	4461	4515	4438	4468	4339	4329	4218	4243	4258	4399	4285	4175	4338	4310	4313	4279	4278	4224	4376	4347	4270	4243	4255	4178	4066	4046	4073	3930	4071	3978	3937	4085	4150	3979	4164
4265	4456	4669	4259	4023	4600	4608	4086	4457	4614	4172	4549	4659	4288	4711	4414	4491	4589	4370	4305	4406	4332	4161	4142	4225	4182	4214	4163	4038	4355	4178	4178	4115	4217	4131	4162	4229	4092	4111	3856	3821	3889	3983	3919	3973	4049	3966	3962	3969	4024
4137	4390	4677	4255	4076	4500	4724	4236	4471	4774	4172	4296	4565	4366	4639	4486	4478	4397	4434	4480	4370	4348	4302	4214	4191	4286	4151	4132	4133	4161	4242	4014	4087	4031	4048	4138	4180	3956	4129	4013	3858	3984	3960	3835	3971	3949	3949	3951	3982	3953
4003	4365	4810	4251	3960	4457	4693	4167	4329	4718	4273	4340	4332	4322	4640	4381	4415	4458	4474	4440	4255	4398	4307	4248	4133	4118	4006	4246	4139	4010	4160	3961	3995	3965	4018	4095	4096	3996	3982	3939	4027	4069	3954	4066	3981	3991	4018	4092	4080	3883
4011	4416	4805	4429	3968	4504	4517	4150	4308	4731	4138	4195	4471	4175	4356	4299	4399	4466	4377	4454	4188	4244	4311	4197	4180	4212	4098	4258	4147	4154	4238	4186	4065	4105	3987	4006	3918	3935	3954	3896	3986	3998	3916	3997	3922	4001	3952	4065	4073	3933
4074	4534	4817	4521	4068	4489	4636	4235	4262	4452	4056	4183	4368	4081	4188	4109	4264	4273	4244	4345	4125	4113	4108	4354	4284	4203	4149	4134	4236	4247	4142	4124	4049	4130	3995	3901	3909	4000	3864	3909	3934	3934	3938	3906	4009	3958	4073	3856	3924	3863
4331	4756	4937	4549	4228	4638	4708	4190	4246	4588	4066	4086	4336	3937	4247	4108	4020	4237	4181	4149	4154	4186	4211	4295	4305	4388	4191	4112	4124	4145	4230	4133	4134	4038	3849	3813	3845	3847	3962	3798	3788	3871	3845	3783	3919	3898	3896	3928	3872	3899
4540	4951	4995	4360	4114	4633	4666	4179	4491	4586	4174	4290	4143	3940	4212	4117	4214	4105	4176	4251	4075	4286	4309	4314	4286	4283	4131	4091	4245	4093	4175	3999	4095	3963	3804	3840	3954	3775	3684	3768	3664	3663	3712	3708	3826	3768	3892	3829	3852	3798
4648	5110	4706	4182	4150	4501	4544	4111	4425	4667	4113	4356	4217	4053	4207	4221	4284	4299	4264	4212	4131	4323	4207	4222	4156	4350	4208	4066	4076	4111	3958	3994	3910	3964	3754	3745	3774	3687	3749	3660	3665	3615	3670	3718	3706	3701	3744	3758	3894	3748
4690	5025	4673	3900	4318	4494	4430	4080	4522	4469	4125	4443	4342	4192	4505	4127	4437	4296	4312	4351	4256	4187	4291	4096	4217	4040	4034	3967	3920	3887	3833	3824	3992	3845	3863	3809	3695	3713	3660	3654	3583	3666	3785	3720	3684	3869	3683	3727	3728	3788
4824	4758	4265	3963	4288	4479	4284	4223	4504	4361	4340	4494	4300	4310	4493	4284	4492	4268	4480	4254	4259	4009	4286	3927	4186	4024	3956	3971	3830	3924	3901	3950	3904	3951	3892	3824	3757	3819	3849	3667	3757	3723	3765	3761	3791	3664	3670	3771	3747	3657
4739	4496	4077	3921	4212	4355	4057	4423	4564	4312	4198	4421	4198	4363	4443	4326	4407	4018	4306	4187	4131	4039	4042	3936	4040	3825	3821	4019	3843	3750	3924	3832	3726	3831	3745	3785	3765	3789	3857	3714	3716	3815	3668	3850	3716	3706	3797	3764	3829	3641
4811	4280	4004	4156	4448	4297	4116	4336	4456	4138	4366	4367	4171	4500	4289	4230	4200	4021	4243	4005	4155	4031	4122	3799	3928	4006	3822	3979	3814	3796	3710	3811	3749	3731	3910	3881	3800	3752	3696	3798	3642	3799	3940	3698	3695	3672	3633	3583	3743	3689
4577	4015	4000	4389	4396	4178	4370	4514	4367	4330	4419	4306	4184	4380	4241	4250	4069	3954	4163	4051	4281	3972	4072	3989	4021	4031	4139	4014	3895	3921	3804	3775	3859	3633	3762	3761	3777	3795	3894	3886	3799	3753	3832	3808	3633	3722	3647	3542	3713	3716
4430	4090	4196	4403	4350	4200	4453	4486	4182	4308	4542	4414	4244	4412	4203	4299	4038	4127	4083	4204	4070	4040	4137	4191	4041	4292	4164	4196	4030	3955	4055	3848	3867	3787	3893	3726	3898	3863	3871	3865	3958	3850	3934	3890	3792	3777	3728	3730	3633	3721
4452	4187	4301	4310	4220	4056	4417	4269	4143	4416	4512	4149	4397	4244	4123	4280	4231	4265	4085	4310	4190	4296	4351	4322	4179	4229	4376	4197	4100	3896	3943	3884	3843	3756	3754	3770	3679	3645	3828	3761	3812	3730	3805	3792	3651	3670	3591	3609	3755	3532
4679	4677	4424	4111	3943	4186	4315	4192	4068	4311	4216	4124	4271	4091	4354	4228	4196	4282	4055	4192	4162	4118	4292	4336	4201	4073	4155	4184	4056	4103	3769	3872	3914	3784	3707	3743	3585	3586	3696	3644	3607	3643	3741	3696	3581	3641	3493	3705	3603	3447
5050	4737	4324	4050	4106	4116	4212	4095	4182	4274	4162	4270	4274	4180	4312	4164	4244	4236	4044	4131	4000	4064	3976	3943	4289	4014	4022	3923	4054	4051	3852	3780	3718	3761	3624	3796	3683	3434	3622	3413	3510	3493	3577	3567	3576	3505	3484	3507	3468	3538
[truncated: 920 more columns]
