# Supplementary material for: Spatial Resolution and Refractive Index Contrast of Resonant Photonic Crystal Surfaces for Biosensing
Source: IEEE Photonics J. Author manuscript; Available in PMC 2015 Sep 7. (PMC4561521; doi:10.1109/JPHOT.2015.2435699)
Supplement: fig2_data [file NIHMS64775-supplement-fig2_data.gz › Volumes/graham/MacBook_backup/PhD_folder_2015_06_02/paper_improvements/IEEE_J_Photonics/final_files/data_files/fig2/ref/ref15.csv]

4973	4472	4523	4418	4493	4416	4527	4444	4378	4341	4595	4649	4673	4793	4802	4775	4920	4819	4697	4888	4768	4681	4480	4521	4575	4777	4734	4732	4703	4697	4674	4706	4783	4880	4830	4685	4901	4957	4931	4853	4820	4945	4896	4888	4936	4978	5106	5222	5030	4963
5049	4657	4589	4357	4529	4466	4590	4551	4671	4850	4822	5036	4990	4883	4945	4981	4778	4982	5076	4986	4803	4820	4884	4862	4906	5095	5043	4973	4931	4808	4892	5055	5151	4976	4996	5002	5045	5117	4903	5086	4917	5011	5044	5065	5154	5139	5341	5343	5232	5038
4865	4518	4537	4468	4601	4620	4542	4530	4661	4822	4956	4978	4910	4806	4881	4881	4861	4857	4968	4835	4870	4694	4591	4922	5049	5165	5253	5043	4896	4778	4991	4983	4970	5127	4896	5108	4970	4945	4865	4719	4871	4952	4849	5101	4861	5052	5172	5035	5029	4976
4719	4591	4477	4604	4465	4614	4538	4636	4651	4876	4862	4932	4679	4480	4662	4613	4648	4762	4791	4702	4652	4641	4846	4909	5209	5181	5134	4963	4996	4845	4845	4914	4873	4717	4964	4818	4928	4746	4658	4681	4798	4788	4518	4615	4898	5053	4912	5031	4919	4941
4846	4572	4588	4707	4680	4696	4603	4755	4821	4879	4836	4699	4666	4411	4543	4481	4795	4617	4763	4513	4580	4823	4734	5033	5175	4992	4967	4788	4961	4938	4860	4872	4741	4808	4846	4800	4704	4594	4664	4781	4479	4666	4452	4458	4601	4713	4767	4801	5023	4787
4838	4744	4689	4821	4816	4836	4990	4970	4870	4954	4904	4592	4625	4539	4473	4458	4786	4654	4671	4664	4641	4692	4672	5036	4909	4996	4901	4745	4814	4969	4836	4894	4666	4744	4709	4617	4454	4438	4566	4520	4550	4429	4389	4414	4514	4614	4543	4778	4874	4944
4763	4687	4796	4780	4926	4970	5102	4976	5070	4994	4878	4621	4581	4471	4591	4659	4612	4781	4807	4643	4831	4744	4772	4819	4909	4830	4585	4812	4953	4928	4911	4732	4758	4749	4696	4482	4381	4439	4732	4614	4460	4450	4342	4233	4402	4550	4500	4805	5048	4988
4794	4731	4763	4946	4964	5182	5112	4936	5030	4847	4855	4751	4689	4815	4825	4939	4826	4848	4911	4784	4774	4739	4668	4648	4627	4568	4612	4840	4956	4864	4725	4719	4821	4749	4680	4411	4574	4593	4763	4660	4480	4375	4543	4428	4354	4327	4494	4635	4992	5245
4864	4760	4866	5055	5162	5040	4985	4861	4879	5002	4782	4981	5015	5054	5003	5057	4758	5019	4949	5011	4891	4662	4528	4530	4555	4555	4572	4864	4924	4808	4730	4706	4907	4729	4572	4542	4465	4608	4679	4562	4626	4425	4449	4485	4473	4410	4711	4750	5083	5072
4863	4877	5030	5100	5165	5032	4872	4876	4886	4855	4899	5172	5206	5294	5227	5036	5015	5015	5033	5131	4701	4792	4516	4358	4334	4536	4671	4880	4752	4536	4762	4707	4820	4752	4655	4606	4726	4755	4802	4600	4816	4537	4606	4696	4600	4475	4496	4892	5016	5103
4970	4918	5023	5161	4913	4882	4889	4878	4736	4738	5009	5231	5283	5307	5271	4962	4988	5085	5070	5030	4890	4614	4607	4440	4447	4743	4714	4761	4565	4643	4719	4778	4770	4601	4734	4575	4902	4834	4762	4726	4890	4633	4668	4836	4573	4524	4805	4788	4928	5130
5116	5103	5242	4942	4677	4906	4840	4617	4729	4776	5088	5024	5047	5110	5201	5052	5032	5072	5070	4839	4725	4629	4504	4513	4406	4612	4705	4657	4618	4692	4697	4730	4820	4726	4784	4857	4928	4908	4829	4839	4809	4907	4880	4922	4863	4952	4801	4907	4889	5052
4994	5183	5215	4824	4733	4644	4678	4622	4515	4721	4895	4811	4899	4991	4880	4902	5010	5069	5026	4976	4810	4725	4703	4601	4775	4547	4493	4453	4572	4625	4592	4688	4723	4877	4995	5049	5094	4847	4901	5068	4953	4915	5056	5023	5005	5074	4921	4868	4814	4932
5165	4993	4820	4679	4720	4666	4721	4674	4586	4691	4592	4606	4678	4839	4672	4864	4991	4905	4870	4922	4847	4939	4839	4894	4767	4487	4590	4546	4539	4731	4831	4671	4829	4938	5069	4986	4998	5035	4925	5114	5123	5022	5134	5120	5229	5088	5089	4746	4866	4936
4905	4857	4881	4566	4763	4702	4911	4801	4613	4500	4568	4444	4502	4749	4736	4763	4859	4797	4784	4866	4916	4981	4872	4822	4800	4570	4547	4576	4702	4895	4909	4867	4905	5008	4853	4985	5020	4921	5097	5016	5054	5127	5140	5302	5461	5133	5023	4789	4805	4853
4795	4713	4681	4899	4818	4855	5080	5006	4715	4572	4549	4485	4531	4564	4671	4817	4910	4800	4909	5032	4932	4954	5040	4825	4655	4510	4526	4749	4838	4722	4941	4981	5033	5102	5033	4887	5011	4948	5361	5239	5028	5098	5210	5403	5168	5164	5016	4862	5004	4969
4915	4859	4745	4953	5032	5184	5177	5008	4803	4699	4556	4484	4570	4619	4621	4759	4755	4796	4820	4913	4809	4986	4678	4750	4836	4632	4838	4876	4771	4950	5084	5003	5204	4950	4969	4977	5000	5317	5368	5307	5057	5016	5152	5254	5303	4976	5056	4882	4903	4910
4874	4916	4925	4918	5063	5106	5272	4919	4789	4667	4515	4666	4701	4750	4605	4682	4551	4636	4889	5073	4951	4843	4702	4791	4793	4840	4787	4891	5028	4917	4971	5153	5168	4785	4995	4916	5062	5251	5272	5220	5030	4931	4961	4933	4919	4962	4958	4851	4822	4730
4868	4898	5046	4979	5207	4991	5007	4856	5011	4799	4704	4809	4685	4686	4655	4818	4766	4583	4824	4823	4734	4887	4905	4937	4915	4868	5144	4822	4977	4904	5124	5026	5088	5051	4797	4975	5174	5184	5341	4999	4957	5066	4834	4931	4871	5000	5035	4978	4820	4681
4933	4970	4884	4848	4876	4868	4894	5046	5092	4923	4778	4897	4755	4862	4707	4720	4685	4934	4705	4612	4828	4891	4807	5092	4965	5117	4872	4896	4820	4841	5071	4998	4988	4860	4845	5053	5145	5262	5213	4922	5078	5071	4950	4895	5170	5146	4895	4908	4750	4829
5212	4659	4644	4773	4776	4687	4889	5008	5003	4987	4989	4884	4931	4752	4837	4759	4749	4826	4673	4824	4820	4979	5027	5119	5060	5028	4927	4801	4814	4925	4896	4921	4912	4818	4883	5126	5187	5131	5091	5070	4958	5021	4954	4841	5062	5195	5029	5005	4988	5013
5045	4599	4355	4485	4562	4724	4845	4983	5043	5127	5096	5063	4866	4957	4887	4868	4795	4776	4640	4833	4981	4891	5144	5255	5089	4896	4872	4936	4840	4791	4889	4964	4829	5122	5117	5071	5036	5139	5074	5177	5214	5188	4867	5017	5206	5113	5049	4893	5037	4820
4856	4434	4350	4461	4606	4691	4825	4940	5060	4964	5017	5003	4913	5097	4875	4853	4884	4769	4799	4903	4967	5054	5135	5101	5270	4869	4818	4811	4919	4796	4868	4794	4898	5101	4919	4811	5117	4995	5260	5351	5248	5002	5034	5149	5040	4962	5034	5013	5201	5143
4725	4502	4471	4537	4626	4841	4691	4546	5025	4960	4995	4948	5119	5114	5060	5100	4740	4870	4897	4963	4957	5116	4986	5027	4952	5012	4820	4945	4678	4886	4777	4729	4897	4981	4842	4787	4773	4974	5107	5304	5074	5194	5136	5190	5076	5016	5214	5221	5214	5098
4848	4624	4529	4638	4738	4699	4683	4699	4717	4768	4746	4803	5014	5193	5099	4985	4941	4991	5157	4965	4912	4947	4896	4830	4866	5040	4895	4896	4696	4815	4739	4891	4813	4910	4694	4868	5064	4831	4923	5199	5335	5422	5329	5309	5175	5144	5292	5434	5182	5187
4842	4655	4580	4623	4674	4579	4667	4853	4721	4539	4858	4737	4856	5042	5042	4957	5086	5037	4915	4910	5042	4892	4974	4843	5139	4985	4850	4818	4664	4774	4757	4811	4739	4741	4825	4847	4919	5057	5235	5268	5362	5504	5596	5464	5256	5315	5368	5301	5213	5220
4977	4783	4472	4601	4470	4590	4529	4634	4651	4746	4603	4780	4752	4950	4860	5122	4963	5064	4970	5125	5072	4787	4763	4990	5030	5129	4899	4814	4760	4756	4689	4642	4666	4768	4925	4793	4882	5070	5105	5260	5489	5683	5688	5347	5440	5414	5419	5321	5165	5013
5058	4663	4494	4588	4557	4569	4674	4703	4793	4592	4643	4646	4839	4793	4880	4984	4989	5142	5007	4971	4787	4912	4999	5120	5046	5062	4916	4911	5053	4786	4600	4436	4741	4815	4889	4990	4867	5069	5058	5273	5446	5498	5691	5485	5561	5300	5420	5169	5177	4833
4789	4417	4561	4558	4727	4612	4771	4817	4795	4704	4614	4672	4673	4802	4991	4991	4919	4910	4914	4924	4937	5115	5081	5106	5158	5139	5129	5098	4957	4699	4787	4823	4685	4809	4846	5026	4962	5207	5135	5105	5412	5425	5498	5686	5573	5459	5503	5235	5164	4960
4687	4751	4432	4673	4578	4801	4612	4699	4712	4639	4674	4680	4621	4548	4791	4726	4849	4804	4861	5098	4960	5158	5177	5263	5088	5283	5212	5340	5119	5040	4872	4853	4920	4724	4928	4941	4978	4872	5161	5109	5326	5387	5497	5429	5391	5396	5209	5275	5201	5024
4666	4636	4763	4817	4868	4768	4712	4792	4781	4900	4932	4801	4713	4707	4746	4617	4664	4719	4975	4913	5036	5077	5181	5130	5120	5076	5337	5194	5239	5216	5127	5049	5056	4960	4942	4764	4947	4909	5030	4986	5226	5145	5427	5465	5279	5369	5230	5381	5261	5054
4790	4587	4622	4710	4747	4628	4704	4824	4751	4898	4820	4754	4656	4618	4650	4553	4700	4847	4775	5019	4957	4828	4820	4962	5168	5246	5383	5189	5346	5329	5267	5183	5100	5008	5000	4857	4899	4986	4970	4903	5007	5178	5148	5115	5307	5424	5324	5226	5335	5198
4828	4614	4645	4698	4768	4808	4825	4983	4906	5039	4883	4862	4750	4792	4799	4665	4762	4864	4966	4807	4840	4773	4915	4934	5020	5049	5247	5400	5519	5308	5106	5074	4877	5002	4961	5073	5079	5010	5117	4994	5132	5102	5051	5073	5215	5319	5300	5329	5278	5107
4982	4734	4710	4611	4793	4880	4720	5036	5030	5034	4873	4768	4798	4922	4862	4870	4898	4961	5031	4771	4850	4830	4967	4949	4975	5126	5096	5322	5464	5170	5150	4998	4970	4857	5088	4990	5129	5049	5076	5142	5164	5157	5126	5194	5058	5345	5202	5254	5295	5146
4915	4667	4513	4848	4785	4985	4878	4858	5048	4949	4841	4917	5058	4962	4950	4913	5014	5050	4975	4891	4849	4898	4911	4936	4801	4978	5123	5254	5154	5193	5178	5035	5029	5054	5141	5306	5245	5131	5424	5199	5276	5189	5015	5322	5184	5253	5263	5449	5240	5237
4963	4706	4668	4756	4775	4933	4740	4796	4790	4907	4993	4921	5150	4896	4890	4944	4984	4771	4985	5091	4985	5094	4934	4872	5000	4937	5044	5104	5216	5187	5041	4927	5072	5288	5279	5334	5269	5227	5338	5206	5192	5446	5346	5376	5219	5376	5210	5416	5198	5121
5076	4761	4770	4701	4801	4814	4821	4744	4810	4854	4908	4908	4932	5041	4886	4747	4945	4928	5135	5049	5176	5016	4868	4843	4829	4906	4930	5117	5184	5138	4953	5031	5179	5056	5233	5245	5439	5493	5266	5338	5239	5419	5481	5404	5302	5346	5239	5159	5196	4998
5073	4936	4689	4822	4769	4811	4724	4770	4784	4800	4751	4801	4721	4748	4596	4716	4870	4998	5135	5263	5124	5106	4968	4902	4945	5102	5034	5096	5187	5176	5183	4999	5082	5066	5351	5317	5382	5367	5284	5201	5440	5410	5415	5286	5271	5130	4935	5200	5067	4877
5142	5057	4846	4695	4705	4817	4780	4894	4782	4730	4641	4543	4546	4638	4541	4840	4795	4915	5137	5337	5199	5354	5123	5088	5101	4936	4946	5163	5098	5084	4986	4988	4992	5063	5362	5288	5318	5232	5391	5226	5494	5384	5494	5434	5301	5096	5139	4991	5026	5083
5136	4965	4886	4651	4751	4826	4809	4847	4654	4584	4460	4546	4416	4584	4626	4681	4773	4901	5035	5271	5404	5370	5196	5194	5157	5133	5196	5077	5315	5237	5127	4849	4959	4983	5142	5138	5123	5198	5242	5128	5328	5135	5360	5200	5120	5249	5073	4919	5049	4957
5099	4989	4963	4834	4876	4844	4888	4811	4887	4767	4631	4577	4584	4608	4708	4719	4728	4907	5072	5243	5398	5447	5542	5371	5436	5387	5309	5300	5275	5068	5053	4865	4956	5016	5015	5054	5252	5283	5419	5259	5057	5038	5178	4889	5270	4957	4943	4958	5136	4931
5201	4928	4908	4745	4897	4858	4920	4808	4877	4852	4907	4787	4865	4762	4583	4531	4695	4736	4995	5270	5303	5394	5296	5546	5521	5553	5499	5448	5387	5126	5134	4949	5039	4930	4819	5174	4908	5104	5123	4974	5020	4964	4968	5028	5159	5014	5048	4999	5080	4937
5185	5046	4813	4751	4859	4755	4956	4973	5202	5101	5040	4911	4994	4657	4647	4495	4606	4785	4869	5026	5154	5270	5308	5496	5545	5584	5439	5312	5230	5079	5006	5038	4875	4800	4810	5141	5048	4861	4948	4881	4829	4878	5157	4874	5193	5103	5133	4977	5107	4985
5185	4927	4802	4902	4792	4741	4982	5274	5272	5329	5305	5094	4971	4946	4781	4821	4616	4685	4818	4968	5068	5300	5397	5401	5480	5418	5374	5279	5036	5094	4950	4865	4872	4906	4885	5091	5102	4780	4884	4837	4892	5106	5124	5174	5023	5064	5120	5147	5103	5018
5068	4793	4749	4803	4891	4879	5008	5403	5398	5384	5210	5233	5215	5063	4985	4818	4824	4638	4828	4861	4818	5109	5280	5381	5269	5357	5217	5218	5220	5291	4930	5035	4917	5050	4957	5058	4898	4840	5013	5092	5077	5202	5047	5172	5144	5037	5058	4956	4977	5075
5207	4937	4909	4874	4783	5043	5148	5090	5152	5221	5312	5351	5375	5194	5041	4851	4654	4826	4908	4884	4901	4998	5041	5080	5065	5280	5265	5314	5252	5169	5282	5149	5111	5146	4938	4920	5077	4975	5108	5204	5190	5230	5352	5267	5196	5095	4985	5031	5114	5114
5208	5157	5066	5034	4953	4906	4894	4930	5053	5252	5444	5347	5226	5197	5157	4841	4811	4910	4914	4851	4746	4924	4929	4853	4943	5188	5276	5119	5273	5097	5151	5165	5284	5179	4911	5001	5020	5254	5316	5147	5305	5449	5298	5343	5124	5014	5067	5076	4906	4978
5240	5038	5102	4998	4976	4927	4952	4829	4924	5185	5389	5195	5231	5199	5194	4998	5205	5003	4920	4791	4957	4925	4909	5000	4950	5181	5161	5215	5136	5267	5209	5128	5295	5071	5081	5124	5287	4986	5141	5166	5196	5293	5323	5136	5170	4901	5097	4846	4954	4909
5105	5074	5045	4981	4904	4957	5009	4950	5002	4997	4974	5094	5103	5029	5265	5104	5283	5117	4971	5158	5005	5010	4817	5081	4982	5080	5100	5069	5272	5213	5131	5005	5007	5002	5078	5166	5174	5131	4983	5121	5183	5219	5195	4947	4981	4975	4981	4924	5099	5085
5043	4993	5208	5008	5022	5169	5051	5204	5028	4921	5041	5023	5126	5182	5113	5157	5158	4931	5144	5029	5111	5057	5146	5156	5001	4982	5130	5199	5296	5224	4934	5054	4907	5102	5026	5134	4865	4903	5072	4973	5024	5157	5024	5076	4828	4898	4938	5127	5138	5252
5033	4810	5205	5115	5135	5233	5033	4989	5006	4953	4982	5051	5235	4964	5200	5134	5022	5039	5039	5012	5188	5186	5268	5243	5159	5203	5154	5268	5237	5027	4994	4949	5033	4948	4897	4937	4950	5016	4791	4998	4908	4888	4895	5086	5065	4997	5125	5123	5130	5184
4968	4776	5176	5057	5175	5242	5216	5101	5069	5059	4933	5207	5107	5039	5106	5146	5046	5042	5212	5124	5116	5177	5186	5239	5141	5138	5094	5141	5118	4954	4965	5103	5000	4994	4883	4981	4835	4813	4814	4730	4954	4882	4907	5054	5136	5139	5134	5292	5166	5439
4926	4673	5041	5106	5154	5232	5138	5191	5308	5040	5068	4896	5214	5231	5073	5080	5104	5079	5139	4946	5056	5044	5068	5114	5127	5092	5078	5230	4920	5145	5042	5092	5116	4947	4897	4892	4818	5002	4878	4787	4897	4968	5062	5290	5224	5079	5316	5235	5288	5513
4955	4721	4868	4821	4989	5233	5223	5139	5130	5168	5196	5164	5210	5057	5105	5016	5020	5001	4966	5060	4934	5112	5135	5088	5151	5110	5049	5060	5222	5068	5018	4992	4995	5144	5081	4950	4881	4970	4833	4937	5013	4966	5126	5148	5059	5163	5182	5300	5355	5428
4930	4824	4798	4966	4819	4886	4940	5084	5023	5222	5080	5117	5329	5039	5027	4973	5031	5088	4880	4976	4976	5032	4934	4988	4963	5141	5193	5050	5030	5112	4959	5189	5040	5069	5121	5268	5304	5097	5167	5152	5109	5057	5036	5179	5340	5221	5273	5279	5333	5440
4982	4727	4868	4851	4879	4765	4907	4916	4946	5109	5204	5189	5270	5175	5094	5114	5008	5000	4906	4982	4842	4930	5004	4839	4996	4982	5110	5231	5129	4980	5167	5178	5171	5250	5196	5455	5430	5436	5253	5394	5217	5165	5231	5311	5419	5357	5454	5305	5299	5145
4918	4666	4680	4825	4651	4704	4884	4961	4970	5213	5134	5209	5278	5221	5190	5157	5226	5220	5187	5027	5097	4905	4853	4873	5025	4978	5070	5137	5047	5083	5288	5159	5108	5226	5260	5336	5328	5333	5458	5314	5389	5349	5306	5363	5204	5313	5442	5394	5239	5298
4846	4861	4815	4820	4930	4688	4851	4895	4998	5064	5049	5088	5151	5105	5070	5164	5200	5184	5174	5209	5224	5138	5240	5169	5096	5040	5074	5030	5178	5301	5244	5119	5235	5208	5336	5190	5165	5283	5409	5324	5413	5451	5426	5414	5425	5349	5470	5334	5261	5378
5013	4936	4972	5037	4885	4953	4812	4928	4907	5065	5077	4975	5261	5299	5094	5397	5196	5144	5297	5350	5399	5444	5329	5235	4992	5046	5313	5202	5146	5166	5143	5166	5288	5232	5149	5211	5259	5328	5401	5371	5485	5440	5454	5413	5659	5368	5393	5402	5494	5341
5177	5039	5123	5113	5131	4953	4915	4822	4983	5150	5050	5128	5197	5318	5250	5292	5236	5474	5422	5514	5507	5419	5432	5295	5391	5296	5312	5415	5336	5346	5273	5226	5135	5123	5055	5082	5197	5269	5328	5480	5463	5483	5444	5453	5647	5457	5508	5496	5471	5489
5383	5195	5224	5098	5120	5042	4825	4881	4963	4998	5170	5124	5275	5212	5374	5229	5492	5546	5577	5493	5445	5495	5424	5581	5439	5229	5358	5350	5466	5366	5473	5095	5336	5198	5168	5079	5315	5234	5178	5307	5341	5463	5458	5494	5490	5590	5485	5488	5357	5398
5376	5105	5036	5224	5032	5130	4981	5034	5097	5124	5173	5311	5320	5307	5417	5350	5448	5436	5438	5396	5567	5652	5442	5441	5436	5302	5326	5512	5604	5441	5435	5326	5299	5212	5240	5140	5354	5162	5311	5426	5399	5517	5537	5434	5542	5396	5538	5400	5571	5468
5222	5098	5063	4990	5076	5127	5040	5122	5085	5134	5274	5198	5298	5373	5432	5368	5524	5443	5528	5599	5871	5552	5473	5449	5378	5322	5525	5516	5550	5657	5576	5356	5473	5363	5420	5199	5234	5277	5325	5428	5568	5535	5603	5565	5493	5439	5474	5427	5528	5443
5173	5079	5097	5184	5202	5344	5037	5149	5126	5220	5216	5289	5326	5289	5470	5445	5616	5448	5585	5687	5506	5484	5655	5336	5387	5409	5576	5620	5649	5634	5514	5567	5624	5406	5538	5478	5374	5345	5335	5569	5456	5510	5609	5402	5439	5347	5311	5206	5437	5232
5076	5143	5161	5271	5109	5069	5076	5263	5127	5197	5164	5131	5386	5459	5420	5415	5512	5720	5699	5697	5494	5426	5491	5377	5298	5400	5435	5406	5721	5572	5597	5526	5592	5520	5458	5280	5308	5327	5269	5450	5429	5516	5419	5326	5319	5413	5347	5340	5250	5189
5367	5093	5211	5253	5098	5150	5251	5331	5216	5367	5113	5304	5329	5386	5490	5546	5543	5746	5578	5704	5591	5380	5337	5482	5185	5322	5443	5460	5429	5445	5581	5588	5621	5401	5275	5310	5429	5346	5367	5383	5472	5478	5478	5359	5420	5341	5386	5434	5439	5229
5350	5144	5117	5140	5155	5180	5167	5162	5231	5237	5187	5336	5279	5155	5312	5408	5539	5722	5714	5760	5692	5541	5495	5495	5267	5185	5357	5366	5466	5418	5483	5454	5323	5409	5393	5245	5303	5344	5272	5382	5342	5428	5399	5548	5435	5377	5341	5514	5353	5306
5285	4997	5222	5057	5189	5325	5141	5246	5318	5205	5359	5242	5236	5205	5410	5412	5385	5633	5690	5731	5678	5619	5604	5321	5315	5295	5279	5195	5226	5302	5373	5321	5334	5301	5219	5355	5322	5313	5554	5380	5467	5451	5359	5477	5272	5494	5444	5380	5365	5365
5247	5082	5209	5116	5141	5144	5332	5198	5169	5262	5310	5262	5149	4964	5176	5358	5410	5368	5507	5668	5585	5482	5621	5428	5370	5252	5161	5203	5140	5338	5274	5233	5266	5166	5214	5145	5317	5236	5297	5291	5404	5402	5476	5477	5482	5517	5303	5333	5363	5323
5325	5004	5102	5104	5052	5090	5089	5275	5368	5401	5287	5108	5058	5052	5087	5100	5234	5247	5409	5434	5426	5566	5513	5419	5414	5330	5207	5261	5064	5153	5192	5401	5329	5117	5278	5059	5297	5275	5353	5321	5351	5324	5375	5358	5600	5569	5419	5468	5326	5399
5159	4887	4965	5051	4966	5252	5286	5521	5364	5493	5284	5067	5112	4921	4948	5156	5278	5174	5258	5274	5402	5319	5370	5342	5374	5123	5228	5357	5179	5328	5168	5135	5107	5045	5126	5253	5346	5247	5269	5222	5336	5501	5444	5480	5253	5581	5325	5440	5406	5224
5075	5060	5082	5083	5032	5000	5274	5293	5389	5333	5347	5285	5171	5090	5009	5121	5185	5268	5209	5233	5302	5149	5212	5383	5325	5170	5129	5319	5378	5185	5110	5132	5171	5023	5173	5303	5220	5325	5289	5280	5485	5369	5436	5405	5344	5221	5463	5289	5345	5239
5313	5028	4969	5005	4897	5113	5261	5146	5316	5493	5359	5324	5011	5186	5076	5162	5157	5131	5343	5124	5186	5140	5053	5126	5333	5226	5161	5145	5142	5220	5254	5304	5119	5164	5117	5322	5353	5188	5308	5282	5481	5363	5426	5210	5457	5231	5272	5146	5416	5207
5168	4941	5062	5039	5026	5050	5241	5234	5356	5365	5392	5189	5126	5139	5025	5256	5188	5379	5275	5315	5156	5198	5146	5191	5157	4996	4980	4793	5084	5185	5186	5212	5116	5163	5388	5128	5246	5221	5142	5211	5308	5317	5338	5180	5307	5444	5265	5237	5326	5188
5325	5181	5066	5068	5079	4909	5119	5099	5268	5454	5355	5266	5132	5258	5113	5291	5317	5345	5411	5265	5178	5156	5152	5129	5158	5061	4894	4905	5077	4948	5025	5031	5180	5206	5189	5222	5193	5190	5221	5441	5263	5320	5296	5386	5160	5266	5312	5354	5371	5251
5362	5143	5153	5209	5090	5032	5224	5312	5362	5395	5256	5331	5237	5157	5311	5493	5376	5407	5469	5379	5304	5249	5305	5132	5035	5111	4973	4968	4950	5046	4981	5071	5230	5075	5145	5263	5265	5171	5206	5192	5187	5124	5221	5091	5038	5313	5143	5303	5177	5240
5202	5224	5161	4989	5124	5211	5294	5275	5285	5556	5328	5262	5338	5340	5190	5303	5306	5476	5367	5582	5462	5433	5316	5101	5194	5216	5112	5016	5028	5047	5045	5155	5113	5157	5083	5305	5168	5288	5121	5185	5244	5076	5074	5212	5202	5155	5165	5304	5159	5232
5294	5156	5128	5049	5085	5161	5269	5436	5248	5458	5330	5273	5288	5310	5364	5415	5319	5321	5269	5378	5460	5187	5269	5332	5238	5185	5200	4981	5075	5067	5110	5076	5238	5089	5095	5130	5200	5139	5239	5196	5188	5073	5078	5174	5046	4940	5245	5120	5347	5152
5394	5090	5192	5252	5084	5363	5407	5446	5474	5532	5426	5547	5387	5397	5348	5542	5361	5414	5422	5454	5168	5425	5355	5291	5132	5126	5066	4917	5234	5196	5047	5153	5199	5221	5217	5285	5258	5314	5387	5152	5063	5159	5029	5115	4983	5039	5089	5064	5097	5171
5398	5269	5138	5206	5123	5429	5380	5669	5614	5632	5482	5510	5383	5587	5398	5487	5563	5359	5469	5520	5350	5295	5434	5166	5142	5080	4995	5100	5115	5076	5158	5128	5173	5420	5281	5323	5265	5192	5162	5226	5254	5059	5106	4998	5160	5105	5072	5202	5113	5203
5444	5191	5203	5121	5282	5264	5631	5411	5500	5508	5583	5589	5635	5647	5635	5597	5732	5648	5502	5533	5490	5433	5413	5232	5368	5144	5033	4962	5056	5204	5345	5219	5255	5332	5332	5253	5236	5257	5297	5135	5260	5148	5172	5193	5140	5115	5073	5131	5107	5221
5349	5266	5208	5267	5248	5425	5551	5636	5449	5438	5569	5807	5664	5706	5625	5629	5810	5794	5695	5685	5545	5504	5296	5258	5176	4959	5060	4990	5193	5162	5315	5536	5315	5314	5290	5335	5229	5258	5255	5239	5223	5278	5242	5341	5255	5155	5162	5180	5357	5344
5289	5045	5055	5110	5392	5484	5517	5673	5405	5469	5570	5457	5626	5740	5673	5697	5702	5819	5625	5701	5502	5552	5437	5240	5093	5000	4919	4956	5113	5293	5296	5506	5432	5379	5391	5442	5313	5128	5329	5238	5141	5278	5220	5219	5294	5266	5253	5390	5276	5509
5420	4990	5113	5199	5210	5500	5504	5578	5393	5421	5486	5526	5504	5543	5612	5693	5587	5631	5440	5369	5354	5412	5236	5440	5264	5015	5092	5072	5037	5316	5307	5370	5550	5440	5161	5306	5301	5249	5248	5370	5274	5318	5390	5330	5302	5465	5383	5390	5561	5796
5356	4955	5237	5144	5372	5527	5595	5432	5387	5407	5364	5425	5452	5420	5652	5433	5411	5289	5336	5286	5411	5360	5531	5321	5335	5112	4975	5037	4973	5391	5537	5517	5582	5485	5512	5502	5265	5301	5216	5283	5153	5289	5315	5435	5403	5526	5514	5571	5614	5654
5115	5062	5176	5145	5443	5546	5579	5552	5498	5395	5471	5277	5284	5339	5341	5189	5255	5245	5278	5138	5380	5392	5454	5574	5365	5213	5149	5163	5354	5249	5493	5488	5547	5714	5472	5463	5318	5296	5460	5296	5230	5357	5210	5257	5407	5437	5427	5397	5707	5534
5312	5119	5193	5355	5399	5564	5551	5419	5279	5329	5362	5350	5260	5367	5278	5072	5036	5245	5010	5101	5197	5463	5358	5580	5331	5230	5353	5362	5322	5527	5641	5741	5617	5631	5661	5434	5452	5456	5350	5170	5153	5286	5175	5408	5323	5491	5400	5524	5573	5744
5333	5200	5323	5357	5468	5365	5478	5293	5143	5106	5271	5368	5233	5273	5269	5228	5237	5092	5340	5319	5305	5282	5393	5332	5325	5266	5315	5348	5549	5499	5649	5761	5747	5673	5621	5623	5345	5362	5387	5277	5263	5220	5265	5343	5324	5304	5381	5298	5494	5349
5396	4937	5197	5360	5322	5186	5219	5232	5161	5251	5082	5126	5141	5335	5135	5234	5136	5149	5166	5151	5288	5473	5281	5383	5225	5181	5148	5549	5356	5588	5592	5579	5776	5698	5565	5442	5596	5415	5307	5399	5252	5345	5492	5385	5399	5490	5403	5332	5347	5433
5529	5214	5370	5359	5395	5317	5245	5263	5133	5273	5146	5318	5304	5218	5170	5132	5142	5247	5254	5251	5409	5324	5461	5414	5356	5272	5450	5436	5310	5511	5572	5611	5562	5449	5530	5346	5415	5385	5144	5309	5291	5498	5603	5461	5468	5323	5439	5364	5297	5186
5461	5083	5181	5512	5549	5425	5218	5276	5168	5147	5305	5221	5187	5303	5315	5135	5165	5412	5443	5487	5589	5578	5476	5499	5500	5233	5277	5279	5436	5311	5492	5521	5476	5457	5398	5242	5121	5368	5337	5144	5298	5333	5441	5526	5490	5413	5389	5297	5348	5181
5293	5014	5307	5348	5373	5391	5230	5315	5232	5285	5183	5304	5196	5301	5408	5236	5347	5415	5418	5548	5574	5601	5679	5599	5498	5439	5329	5334	5285	5536	5504	5357	5310	5340	5293	5310	5188	5215	5071	5168	5164	5267	5506	5420	5496	5282	5481	5267	5361	5204
5265	5164	5347	5432	5382	5392	5373	5266	5361	5212	5386	5250	5546	5445	5356	5452	5311	5407	5666	5536	5646	5798	5765	5589	5659	5577	5386	5585	5537	5474	5464	5422	5265	5282	5206	5215	5016	5088	4893	5053	5206	5200	5329	5432	5421	5340	5357	5292	5138	5223
5272	5144	5446	5345	5427	5475	5345	5495	5469	5347	5412	5488	5459	5452	5452	5527	5382	5560	5529	5531	5648	5632	5522	5775	5484	5594	5445	5472	5532	5362	5365	5280	5321	5436	5333	5192	5008	5099	5071	5071	5256	5294	5375	5389	5458	5324	5281	5229	5080	5014
5340	5078	5296	5208	5170	5224	5377	5482	5321	5539	5679	5534	5582	5526	5422	5645	5665	5475	5555	5595	5731	5694	5852	5736	5636	5599	5554	5440	5454	5383	5152	5228	5192	5264	5258	5327	5241	5281	5167	5238	5322	5223	5259	5320	5322	5249	5303	5277	5259	5199
5283	5089	5115	5094	5185	5152	5292	5431	5522	5495	5592	5756	5729	5705	5708	5592	5718	5560	5625	5725	5745	5688	5648	5629	5457	5528	5512	5525	5235	5299	5140	5253	5203	5278	5349	5179	5332	5195	5172	5387	5299	5546	5577	5310	5445	5396	5331	5221	5405	5200
5241	5116	5244	5103	5045	5356	5407	5078	5393	5521	5637	5764	5562	5844	5633	5623	5588	5802	5703	5679	5825	5761	5577	5443	5418	5414	5315	5477	5330	5323	5029	5240	5299	5131	5161	5285	5206	5271	5320	5449	5471	5637	5558	5429	5480	5466	5438	5400	5371	5513
5392	5326	5178	5326	5199	5324	5403	5408	5486	5654	5701	5751	5773	5674	5580	5659	5832	5687	5819	5931	5400	5742	5546	5571	5430	5508	5453	5372	5239	5288	5202	5254	5351	5172	5318	5321	5278	5281	5391	5593	5515	5713	5607	5603	5668	5456	5444	5378	5586	5423
5368	5229	5329	5374	5295	5391	5503	5483	5690	5789	5663	5733	5729	5864	5693	5890	5779	5900	5802	5725	5655	5730	5552	5624	5493	5369	5423	5218	5287	5329	5316	5313	5309	5342	5281	5357	5441	5507	5399	5569	5588	5708	5713	5698	5598	5462	5537	5327	5472	5275
5441	5238	5259	5268	5356	5223	5431	5609	5634	5644	5819	5662	5671	5747	5705	5794	5848	5759	5843	5726	5727	5470	5601	5450	5324	5348	5312	5439	5439	5391	5442	5298	5404	5571	5442	5457	5497	5457	5399	5589	5562	5742	5765	5585	5567	5528	5497	5431	5322	5450
5466	5232	5389	5374	5444	5442	5445	5552	5572	5672	5681	5648	5779	5587	5727	5705	5782	5780	5783	5569	5517	5409	5470	5563	5227	5400	5464	5489	5720	5535	5478	5517	5533	5597	5502	5571	5541	5453	5480	5597	5671	5609	5693	5480	5469	5347	5476	5391	5559	5490
5638	5270	5329	5548	5482	5512	5474	5599	5703	5704	5660	5744	5654	5582	5663	5641	5674	5717	5793	5424	5364	5382	5492	5235	5255	5542	5561	5602	5613	5604	5705	5723	5614	5607	5578	5566	5476	5469	5575	5571	5688	5709	5560	5606	5412	5384	5389	5654	5425	5546
5546	5345	5260	5533	5396	5485	5528	5746	5610	5694	5768	5564	5601	5689	5591	5607	5841	5581	5806	5501	5362	5366	5270	5394	5374	5348	5449	5570	5581	5573	5557	5754	5731	5594	5661	5604	5589	5640	5667	5614	5612	5501	5499	5474	5270	5470	5367	5487	5486	5580
5515	5379	5335	5430	5295	5643	5457	5705	5421	5504	5630	5583	5610	5531	5388	5541	5652	5758	5644	5431	5386	5345	5194	5290	5389	5334	5695	5418	5685	5539	5538	5663	5684	5681	5566	5374	5440	5373	5497	5517	5435	5441	5528	5216	5431	5321	5347	5524	5426	5557
5480	5282	5303	5552	5647	5647	5655	5627	5535	5532	5494	5507	5395	5464	5373	5669	5570	5508	5421	5428	5376	5268	5401	5458	5308	5582	5464	5586	5487	5628	5548	5645	5447	5431	5376	5292	5316	5434	5217	5409	5348	5216	5398	5335	5283	5408	5506	5503	5395	5470
5333	5292	5444	5216	5437	5640	5492	5580	5563	5654	5414	5530	5467	5531	5389	5442	5520	5492	5487	5268	5277	5469	5332	5362	5497	5468	5393	5526	5684	5488	5552	5564	5407	5441	5132	5260	5325	5317	5275	5325	5285	5261	5305	5432	5487	5494	5526	5408	5526	5481
5243	5171	5175	5196	5402	5451	5469	5462	5471	5593	5436	5496	5425	5421	5454	5232	5405	5239	5238	5175	5226	5275	5323	5336	5397	5442	5446	5359	5481	5524	5576	5407	5386	5467	5289	5174	5232	5312	5348	5247	5313	5274	5325	5191	5329	5521	5569	5451	5553	5509
5295	5195	5153	5239	5217	5343	5291	5509	5552	5365	5551	5408	5362	5433	5579	5354	5453	5237	5447	5398	5306	5369	5214	5310	5469	5406	5564	5449	5448	5569	5704	5448	5349	5302	5223	5270	5415	5329	5321	5301	5368	5294	5419	5297	5491	5372	5485	5534	5584	5433
5311	5353	5213	5219	5244	5129	5208	5417	5434	5456	5409	5460	5456	5600	5496	5430	5428	5596	5353	5483	5495	5512	5422	5540	5428	5437	5470	5483	5572	5724	5669	5320	5295	5217	5260	5115	5421	5541	5523	5506	5316	5438	5633	5505	5441	5524	5476	5523	5379	5479
5291	5182	5235	5329	5159	5277	5333	5384	5377	5626	5337	5448	5635	5646	5631	5601	5646	5567	5611	5648	5502	5526	5551	5635	5504	5537	5451	5563	5605	5473	5430	5171	5241	5315	5354	5485	5686	5599	5637	5537	5482	5417	5505	5358	5322	5497	5419	5440	5489	5261
5265	5274	5202	5305	5220	5374	5375	5417	5490	5566	5512	5638	5719	5652	5621	5483	5530	5584	5509	5661	5684	5749	5658	5561	5626	5621	5624	5673	5610	5672	5570	5430	5199	5459	5348	5463	5708	5473	5651	5468	5558	5428	5467	5460	5456	5305	5515	5396	5488	5450
5342	5240	5218	5357	5315	5342	5526	5474	5517	5548	5509	5625	5612	5736	5527	5794	5580	5648	5422	5563	5531	5505	5589	5560	5681	5580	5753	5631	5688	5813	5573	5385	5386	5166	5558	5423	5619	5647	5694	5658	5571	5401	5467	5307	5412	5310	5431	5443	5432	5266
5526	5303	5353	5379	5381	5502	5441	5458	5526	5453	5473	5700	5751	5633	5549	5546	5569	5458	5551	5591	5480	5489	5534	5503	5527	5506	5661	5770	5698	5663	5627	5528	5371	5332	5468	5505	5776	5836	5842	5886	5427	5240	5412	5322	5395	5376	5447	5280	5355	5344
5495	5325	5381	5492	5464	5734	5515	5509	5508	5507	5353	5452	5591	5549	5565	5572	5603	5561	5614	5619	5348	5356	5478	5282	5622	5530	5578	5707	5657	5571	5511	5453	5316	5332	5521	5624	5690	5820	5720	5726	5568	5297	5158	5305	5211	5377	5229	5420	5298	5357
5450	5383	5455	5459	5621	5617	5646	5552	5511	5490	5441	5338	5533	5517	5323	5423	5597	5588	5601	5538	5538	5345	5213	5413	5444	5567	5524	5628	5439	5610	5479	5564	5395	5596	5329	5680	5687	5760	5737	5425	5587	5279	5176	5386	5297	5267	5351	5408	5443	5435
5428	5262	5499	5634	5575	5700	5473	5484	5430	5415	5469	5383	5594	5425	5427	5363	5490	5428	5392	5463	5347	5406	5376	5323	5386	5362	5432	5429	5452	5602	5414	5557	5429	5403	5449	5625	5622	5538	5408	5534	5384	5341	5373	5187	5442	5312	5411	5291	5317	5554
5707	5425	5550	5735	5785	5688	5524	5510	5452	5450	5495	5575	5513	5435	5418	5524	5416	5610	5430	5476	5206	5281	5244	5435	5498	5634	5593	5530	5447	5565	5524	5499	5417	5414	5518	5529	5578	5409	5564	5391	5378	5373	5391	5403	5305	5344	5308	5470	5344	5472
5779	5352	5656	5786	5584	5622	5626	5532	5500	5395	5446	5375	5354	5434	5430	5670	5411	5629	5597	5375	5295	5388	5331	5335	5350	5560	5612	5545	5569	5659	5330	5478	5401	5508	5518	5384	5458	5516	5392	5510	5336	5463	5240	5307	5228	5308	5384	5264	5351	5256
5691	5556	5616	5742	5648	5631	5541	5463	5649	5574	5471	5605	5585	5392	5503	5487	5629	5548	5541	5458	5285	5412	5421	5415	5474	5471	5424	5649	5510	5497	5457	5424	5382	5549	5509	5540	5449	5526	5383	5425	5384	5351	5342	5239	5160	5224	5213	5300	5201	5293
5716	5444	5589	5684	5781	5649	5538	5669	5632	5684	5470	5648	5621	5410	5602	5476	5711	5642	5543	5492	5411	5349	5381	5560	5541	5585	5468	5598	5595	5501	5402	5415	5518	5522	5373	5567	5588	5387	5367	5431	5406	5434	5372	5336	5250	5404	5176	5280	5287	5233
5742	5709	5548	5645	5745	5665	5592	5630	5758	5665	5586	5522	5516	5413	5474	5517	5490	5586	5362	5363	5383	5475	5414	5603	5609	5587	5544	5510	5671	5421	5466	5489	5485	5592	5297	5469	5419	5313	5403	5371	5528	5389	5583	5332	5291	5403	5203	5131	5254	5311
5548	5643	5695	5513	5702	5620	5565	5417	5608	5691	5559	5643	5647	5444	5527	5649	5382	5508	5503	5557	5498	5448	5471	5472	5506	5488	5471	5509	5587	5601	5544	5579	5755	5563	5469	5560	5356	5424	5474	5450	5396	5464	5421	5317	5355	5247	5366	5330	5457	5407
5581	5466	5615	5473	5573	5394	5595	5340	5467	5430	5315	5504	5604	5604	5650	5603	5429	5450	5461	5434	5456	5419	5563	5656	5676	5514	5415	5451	5540	5629	5648	5528	5452	5493	5640	5445	5391	5284	5613	5548	5564	5530	5392	5548	5438	5352	5362	5392	5288	5566
5603	5640	5545	5682	5661	5461	5424	5396	5269	5328	5267	5308	5353	5400	5304	5347	5382	5349	5339	5429	5480	5585	5584	5690	5468	5534	5408	5468	5540	5717	5600	5553	5512	5557	5513	5529	5474	5493	5456	5448	5463	5649	5496	5596	5631	5502	5546	5452	5462	5463
5623	5566	5531	5485	5530	5468	5403	5096	5277	5391	5210	5266	5430	5378	5426	5481	5542	5465	5440	5335	5481	5496	5446	5617	5643	5552	5517	5333	5616	5631	5628	5724	5601	5484	5337	5428	5372	5527	5443	5465	5462	5643	5506	5587	5522	5385	5427	5459	5338	5259
5788	5489	5661	5521	5458	5494	5541	5361	5509	5257	5380	5382	5445	5558	5322	5578	5503	5436	5387	5646	5606	5426	5651	5638	5667	5313	5525	5549	5644	5594	5686	5553	5701	5596	5633	5496	5564	5491	5324	5527	5394	5575	5520	5534	5534	5453	5220	5345	5259	5312
5732	5492	5516	5567	5597	5429	5536	5492	5527	5438	5540	5501	5492	5481	5414	5614	5515	5556	5470	5660	5529	5648	5547	5485	5405	5376	5629	5593	5648	5575	5589	5646	5478	5704	5542	5490	5430	5443	5284	5517	5549	5576	5492	5418	5474	5294	5273	5239	5257	5263
5734	5585	5527	5606	5600	5518	5506	5622	5615	5718	5716	5517	5428	5577	5461	5649	5696	5664	5714	5696	5619	5559	5513	5463	5379	5465	5540	5587	5601	5611	5634	5640	5637	5595	5455	5397	5381	5418	5356	5456	5379	5525	5522	5385	5445	5440	5263	5217	5182	5182
5478	5449	5468	5432	5511	5447	5598	5789	5784	5653	5634	5657	5601	5581	5623	5655	5786	5857	5803	5733	5556	5519	5392	5484	5235	5413	5492	5522	5612	5652	5656	5459	5566	5471	5369	5348	5179	5418	5272	5353	5287	5348	5424	5317	5276	5248	5239	5099	5176	5314
5709	5254	5583	5548	5488	5728	5691	5883	5791	5694	5968	5740	5702	5658	5717	5600	5747	5793	5857	5669	5542	5588	5500	5558	5463	5448	5428	5465	5569	5586	5496	5557	5440	5370	5361	5316	5303	5282	5317	5377	5402	5336	5308	5316	5240	5400	5264	5289	5227	5310
5563	5349	5447	5455	5513	5703	5722	5757	5766	5866	5899	5857	5735	5686	5825	5784	5729	5752	5783	5633	5661	5490	5333	5363	5303	5384	5460	5575	5526	5506	5508	5486	5279	5279	5312	5084	5334	5506	5392	5392	5349	5480	5244	5241	5195	5445	5248	5490	5313	5394
5414	5378	5413	5397	5469	5577	5697	5773	5649	5819	5608	5656	5526	5606	5593	5492	5624	5651	5673	5813	5714	5619	5438	5443	5334	5563	5375	5574	5662	5455	5476	5481	5499	5297	5420	5318	5413	5383	5358	5444	5389	5330	5164	5274	5344	5277	5374	5420	5442	5688
5482	5378	5362	5550	5663	5688	5683	5511	5599	5645	5425	5457	5407	5481	5520	5449	5758	5700	5636	5572	5588	5493	5371	5478	5399	5457	5584	5573	5720	5677	5587	5494	5465	5293	5344	5400	5397	5557	5520	5620	5553	5238	5325	5181	5446	5426	5389	5575	5710	5750
5640	5448	5565	5590	5569	5548	5465	5520	5617	5455	5379	5377	5366	5478	5469	5692	5633	5774	5666	5618	5624	5532	5600	5613	5767	5638	5668	5682	5809	5583	5458	5515	5344	5329	5393	5477	5603	5571	5487	5598	5280	5284	5469	5346	5449	5394	5512	5680	5874	5619
5652	5670	5647	5870	5739	5684	5492	5475	5567	5513	5332	5414	5599	5512	5404	5688	5773	5703	5594	5641	5531	5573	5667	5691	5636	5742	5878	5522	5658	5655	5605	5435	5382	5549	5415	5551	5399	5638	5679	5592	5489	5342	5384	5419	5328	5382	5468	5543	5702	5717
5862	5716	5586	5784	5750	5632	5468	5516	5344	5427	5469	5360	5360	5568	5635	5570	5584	5583	5726	5746	5625	5663	5772	5703	5664	5864	5746	5715	5671	5653	5401	5516	5348	5564	5456	5468	5589	5547	5524	5398	5426	5399	5514	5160	5477	5376	5403	5419	5517	5626
5812	5640	5578	5835	5667	5756	5444	5460	5510	5518	5550	5404	5545	5591	5573	5679	5682	5851	5590	5615	5504	5588	5837	5619	5701	5793	5722	5688	5519	5581	5558	5441	5442	5514	5587	5410	5625	5414	5523	5434	5260	5316	5326	5467	5395	5256	5442	5307	5170	5300
5801	5653	5519	5730	5603	5473	5284	5365	5318	5494	5466	5396	5374	5633	5871	5752	5761	5793	5744	5688	5701	5909	5770	5758	5714	5692	5720	5428	5552	5465	5497	5343	5410	5641	5483	5514	5404	5346	5318	5300	5209	5445	5325	5524	5340	5383	5371	5377	5273	5253
5661	5591	5546	5573	5577	5412	5302	5364	5247	5445	5584	5526	5567	5619	5749	5927	5932	5824	5846	5826	5571	5835	5593	5834	5667	5582	5644	5583	5445	5366	5433	5320	5462	5501	5459	5445	5427	5496	5398	5251	5243	5346	5645	5419	5645	5271	5299	5259	5328	5345
5731	5560	5665	5649	5657	5627	5492	5510	5554	5582	5592	5429	5748	5752	5739	5829	5905	5849	5817	5744	5684	5712	5771	5826	5613	5700	5464	5405	5441	5503	5301	5395	5523	5529	5516	5552	5549	5582	5290	5375	5405	5358	5502	5536	5469	5336	5351	5492	5424	5349
5794	5683	5673	5651	5630	5533	5507	5377	5463	5540	5491	5537	5666	5748	5818	5814	5722	5756	5600	5690	5666	5635	5672	5713	5749	5606	5621	5675	5540	5513	5538	5414	5475	5661	5593	5512	5299	5478	5561	5359	5481	5442	5355	5396	5473	5477	5340	5271	5540	5287
5901	5626	5638	5548	5449	5427	5216	5394	5373	5511	5490	5620	5674	5662	5853	5780	5581	5683	5480	5609	5628	5660	5529	5682	5619	5662	5660	5502	5577	5489	5440	5499	5439	5617	5690	5612	5550	5605	5617	5527	5413	5360	5551	5695	5530	5353	5346	5452	5412	5193
5802	5562	5570	5701	5451	5409	5576	5522	5498	5606	5645	5580	5648	5801	5717	5894	5612	5372	5595	5658	5413	5534	5551	5748	5690	5739	5586	5511	5601	5647	5628	5611	5560	5690	5688	5672	5641	5422	5457	5470	5571	5513	5614	5673	5478	5398	5676	5390	5283	5471
5770	5535	5757	5690	5427	5604	5395	5539	5577	5465	5567	5590	5598	5764	5797	5664	5667	5563	5570	5575	5533	5559	5625	5562	5543	5570	5615	5601	5531	5552	5638	5549	5481	5639	5719	5529	5582	5689	5542	5427	5554	5553	5583	5555	5556	5531	5514	5466	5484	5541
5626	5699	5703	5791	5692	5694	5370	5604	5538	5611	5501	5540	5671	5608	5617	5469	5708	5523	5604	5513	5373	5429	5473	5531	5531	5544	5709	5716	5569	5659	5587	5471	5476	5532	5497	5693	5487	5460	5569	5265	5447	5548	5721	5493	5509	5551	5602	5558	5432	5315
5595	5545	5789	5833	5628	5660	5642	5541	5580	5567	5599	5692	5605	5504	5496	5542	5638	5514	5522	5685	5653	5559	5540	5490	5596	5663	5725	5676	5534	5504	5573	5614	5582	5610	5588	5623	5424	5617	5650	5538	5652	5597	5663	5741	5543	5517	5418	5541	5505	5489
5484	5472	5505	5744	5642	5574	5458	5565	5510	5528	5739	5696	5639	5670	5525	5502	5645	5731	5719	5511	5377	5592	5667	5604	5804	5810	5734	5680	5721	5743	5651	5454	5609	5598	5576	5601	5440	5560	5446	5719	5579	5664	5662	5423	5544	5463	5517	5484	5555	5544
5581	5521	5594	5629	5530	5620	5519	5513	5533	5669	5628	5675	5667	5544	5591	5757	5661	5699	5847	5617	5768	5577	5789	5802	5657	5700	5682	5566	5704	5540	5487	5551	5369	5481	5527	5556	5525	5717	5600	5752	5444	5525	5537	5530	5594	5355	5477	5662	5664	5543
5492	5604	5545	5675	5680	5699	5622	5648	5638	5745	5678	5547	5487	5760	5799	5768	5677	5753	5712	5749	5480	5540	5691	5722	5847	5717	5585	5590	5659	5509	5494	5564	5526	5507	5511	5557	5585	5481	5820	5584	5665	5493	5630	5475	5334	5473	5535	5475	5472	5412
5663	5572	5601	5757	5676	5775	5797	5699	5611	5647	5622	5507	5693	5563	5744	5960	5743	5786	5880	5712	5811	5659	5736	5690	5886	5633	5613	5575	5313	5374	5271	5373	5433	5391	5603	5554	5633	5627	5621	5678	5391	5420	5205	5420	5486	5373	5405	5435	5431	5311
5753	5344	5605	5579	5793	5795	5811	5711	5562	5604	5484	5486	5604	5686	5761	5645	5681	5825	5708	5768	5736	5539	5720	5666	5711	5678	5750	5624	5543	5492	5521	5460	5565	5515	5522	5538	5525	5523	5525	5483	5433	5290	5278	5292	5231	5394	5470	5513	5339	5480
5599	5433	5586	5666	5881	5726	5856	5672	5625	5429	5480	5367	5630	5594	5425	5826	5735	5691	5510	5570	5566	5633	5656	5606	5617	5584	5572	5479	5432	5541	5514	5436	5536	5530	5459	5452	5317	5518	5374	5327	5104	5221	5299	5395	5224	5301	5438	5655	5351	5399
5645	5451	5445	5788	5557	5610	5629	5569	5578	5455	5684	5436	5598	5582	5669	5659	5638	5479	5473	5526	5423	5548	5567	5549	5597	5436	5522	5429	5627	5536	5619	5490	5407	5477	5648	5418	5201	5262	5311	5402	5248	5093	5160	5303	5346	5648	5511	5621	5478	5248
5636	5566	5541	5554	5501	5667	5720	5494	5722	5661	5599	5511	5727	5693	5627	5611	5555	5597	5486	5376	5537	5473	5701	5859	5662	5738	5551	5578	5600	5653	5703	5726	5607	5614	5745	5466	5384	5264	5198	5135	5335	5273	5397	5478	5466	5532	5462	5414	5323	5377
5566	5377	5406	5583	5533	5647	5705	5824	5898	5526	5633	5598	5568	5631	5509	5602	5590	5388	5624	5624	5664	5738	5791	5758	5628	5482	5369	5503	5610	5609	5620	5540	5611	5539	5588	5383	5314	5315	5368	5295	5259	5076	5319	5641	5525	5522	5615	5603	5498	5362
5511	5467	5445	5613	5497	5526	5677	5711	5668	5805	5830	5679	5478	5615	5685	5389	5510	5698	5659	5793	5867	5551	5621	5547	5721	5617	5528	5655	5609	5691	5704	5582	5627	5633	5534	5426	5303	5287	5383	5570	5406	5561	5509	5624	5679	5563	5450	5631	5488	5313
5407	5432	5477	5538	5527	5374	5605	5616	5851	5723	5697	5751	5788	5569	5568	5432	5854	5765	5735	5560	5651	5574	5693	5685	5674	5635	5568	5559	5704	5626	5588	5508	5662	5795	5738	5588	5391	5527	5386	5483	5625	5670	5595	5618	5523	5502	5560	5670	5479	5547
5460	5311	5435	5382	5323	5533	5469	5699	5879	5794	5876	5856	5757	5685	5659	5652	5655	5574	5759	5649	6016	5607	5683	5666	5567	5525	5420	5524	5593	5590	5666	5721	5590	5574	5664	5254	5472	5589	5654	5513	5603	5667	5748	5634	5705	5402	5421	5528	5439	5400
5664	5364	5482	5359	5718	5395	5746	5866	5809	5676	5877	5826	5670	5627	5686	5477	5532	5699	5813	5798	5717	5630	5501	5585	5302	5433	5552	5513	5606	5707	5723	5778	5654	5500	5563	5481	5219	5404	5671	5789	5784	5606	5729	5762	5655	5484	5412	5480	5579	5506
5338	5367	5404	5279	5560	5448	5864	5667	5887	5909	5893	5787	5748	5708	5397	5476	5568	5631	5806	5666	5689	5654	5610	5617	5614	5591	5699	5548	5555	5550	5808	5572	5546	5690	5554	5200	5359	5477	5626	5786	5651	5654	5792	5597	5564	5503	5646	5551	5598	5559
5446	5346	5315	5488	5434	5697	5763	5663	6077	5987	5785	5767	5705	5695	5406	5542	5670	5475	5503	5664	5693	5650	5818	5807	5796	5704	5567	5591	5811	5552	5621	5520	5618	5567	5551	5541	5695	5540	5760	5840	5672	5570	5638	5747	5611	5311	5442	5588	5575	5874
5465	5316	5304	5360	5580	5770	5671	5897	5827	5904	5718	5762	5631	5582	5643	5534	5467	5588	5712	5837	5867	5912	5690	5865	5769	5924	5733	5662	5682	5669	5635	5686	5515	5509	5396	5554	5380	5624	5710	5686	5754	5695	5659	5700	5689	5602	5291	5712	5746	5700
5427	5305	5401	5352	5678	5624	5648	5922	5757	5671	5740	5578	5493	5741	5564	5641	5638	5914	5882	5842	5764	5658	5729	5788	5884	6010	5977	5873	5945	5949	5823	5791	5583	5559	5403	5516	5452	5655	5679	5660	5875	5701	5679	5673	5450	5662	5689	5613	5843	5760
5467	5558	5509	5690	5630	5653	5731	5807	5822	5765	5725	5570	5560	5530	5757	5484	5640	5763	5863	5962	5758	5775	5771	5955	6052	6037	5933	5737	5731	5880	5708	5590	5522	5757	5641	5801	5555	5807	5628	5681	5587	5757	5642	5607	5577	5702	5767	5604	5594	5640
5601	5640	5620	5683	5598	5545	5678	5683	5749	5817	5659	5626	5500	5481	5560	5660	5821	5584	5733	5805	5540	5808	5704	5894	6026	5835	5903	5732	5766	5810	5464	5458	5541	5629	5695	5849	5748	5782	5555	5542	5524	5521	5565	5776	5579	5614	5379	5482	5457	5717
5720	5539	5617	5685	5706	5701	5649	5594	5437	5469	5682	5746	5612	5495	5428	5747	5558	5671	5731	5731	5811	5668	5729	5588	5660	5634	5715	5625	5684	5524	5679	5634	5685	5628	5619	5734	5714	5652	5632	5585	5651	5594	5485	5699	5480	5396	5427	5592	5616	5529
5602	5674	5667	5760	5599	5462	5612	5615	5623	5587	5600	5608	5468	5642	5701	5752	5635	5694	5764	5706	5642	5553	5621	5773	5638	5583	5676	5714	5652	5757	5678	5698	5727	5776	5786	5639	5649	5523	5557	5608	5560	5535	5504	5659	5711	5700	5629	5428	5500	5606
5741	5789	5689	5706	5563	5451	5542	5560	5615	5690	5705	5658	5600	5853	5781	5654	5755	5852	5756	5817	5542	5470	5551	5712	5708	5747	5870	5821	5905	5774	5831	5855	5975	5815	5855	5814	5737	5534	5568	5433	5598	5652	5630	5547	5544	5649	5616	5511	5550	5678
5804	5690	5840	5784	5692	5628	5732	5593	5524	5913	5644	5539	5771	5782	5776	5718	5585	5952	5766	5676	5497	5590	5691	6073	5810	5984	5876	5760	5987	5820	6012	5827	5969	5898	5969	5733	5503	5510	5385	5374	5486	5570	5646	5510	5442	5500	5683	5717	5537	5565
5740	5626	5689	5921	5672	5771	5653	5694	5785	5659	5593	5603	5781	5852	5728	5803	5836	5706	5587	5513	5584	5661	6074	5984	6084	5906	5939	5746	5821	5741	5817	5823	5829	5836	5808	5859	5647	5551	5432	5412	5421	5600	5716	5685	5577	5632	5627	5815	5444	5684
5702	5449	5566	5640	5572	5545	5659	5455	5672	5593	5501	5840	6088	5803	5737	5897	5809	5624	5503	5588	5681	5803	5839	5986	5620	5766	5843	5882	5781	5541	5712	5729	5887	5814	5837	5805	5652	5671	5332	5385	5427	5629	5823	5848	5544	5567	5651	5777	5622	5739
5791	5459	5538	5728	5552	5550	5506	5532	5585	5521	5533	6043	6058	5832	5869	5847	5797	5719	5546	5733	5746	5964	5772	5777	5807	5563	5452	5400	5549	5431	5687	5741	5767	5713	5755	5653	5533	5872	5566	5736	5565	5498	5758	5740	5553	5560	5528	5751	5563	5572
5798	5620	5712	5727	5647	5756	5673	5598	5803	5577	5604	6057	5898	5766	5856	5944	5954	5428	5702	5800	5860	5872	5800	5569	5608	5559	5400	5583	5596	5460	5647	5671	5631	5769	5639	5674	5766	5647	5790	5718	5586	5553	5689	5769	5781	5572	5568	5734	5666	5499
5908	5599	5878	5789	5586	5670	5611	5548	5677	5602	5727	5934	6025	5822	6024	6021	5884	5644	5664	5949	5744	5757	5787	5669	5692	5655	5610	5413	5475	5623	5576	5631	5577	5486	5489	5590	5805	5557	5764	5707	5710	5454	5604	5879	5701	5638	5720	5612	5511	5520
5876	5762	5655	5598	5621	5462	5569	5593	5620	5612	5735	5949	5974	6123	6093	5995	5829	5721	5629	5709	5829	5778	5796	5671	5730	5806	5760	5497	5619	5600	5542	5545	5618	5512	5578	5635	5533	5673	5775	5740	5594	5685	5686	5871	5742	5705	5676	5788	5768	5604
5875	5685	5734	5618	5506	5499	5571	5698	5506	5623	5877	6173	6004	5955	6053	5987	5922	5759	5995	6136	5658	5676	5856	5525	5548	5629	5675	5640	5631	5618	5544	5703	5604	5560	5534	5597	5660	5619	5723	5544	5432	5590	5702	5825	5952	5802	5636	5728	5721	5472
5983	5661	5733	5638	5740	5620	5571	5613	5534	5608	5883	5780	5890	6011	6272	6194	5922	5890	5902	5780	5841	5875	5623	5629	5809	5673	5592	5731	5578	5606	5693	5563	5567	5333	5663	5488	5478	5633	5575	5558	5572	5553	5713	5848	6097	5763	5654	5856	5648	5551
5757	5394	5704	5691	5712	5620	5556	5786	5656	5827	5770	6061	5948	6039	6194	6113	5892	6000	6068	5952	5928	5596	5636	5763	5739	5691	5540	5599	5640	5518	5423	5582	5505	5564	5569	5612	5504	5486	5510	5725	5643	5561	5566	5851	6008	5857	5631	5627	5642	5501
5749	5475	5624	5593	5824	5776	5592	5653	5815	5726	6131	5918	5906	5865	6008	5831	5930	6006	5892	5902	5908	5507	5450	5562	5507	5377	5469	5428	5486	5611	5556	5481	5524	5447	5531	5496	5455	5574	5661	5767	5719	5501	5628	5814	5949	5775	5527	5544	5767	5703
5661	5390	5718	5430	5724	5624	5466	5725	5868	5867	5958	6091	5856	5996	6096	6108	5945	5935	5732	5844	5714	5796	5641	5362	5315	5269	5570	5608	5616	5549	5462	5517	5665	5528	5602	5501	5662	5602	5908	5790	5627	5800	5692	5773	5718	5852	5483	5591	5834	5591
5921	5541	5904	5685	5725	6044	5666	5798	5762	5835	6058	6006	6025	5800	6073	5972	5924	5709	5842	5730	5931	5739	5558	5380	5236	5290	5364	5542	5399	5513	5504	5589	5750	5618	5707	5483	5457	5823	5870	5752	5814	5756	5651	5926	6002	5832	5646	5632	5756	5873
5757	5893	6134	6041	5795	6158	5913	5956	6035	5948	6100	6119	6016	5910	5896	5993	5721	5746	5676	5869	5816	5831	5530	5511	5473	5511	5483	5459	5527	5568	5501	5639	5556	5537	5603	5572	5621	5748	5721	5766	5696	5744	5726	5862	5984	5823	5787	5782	5780	5937
6005	5886	5971	6058	6068	5940	6126	6038	6089	5832	5781	6038	6085	5886	5898	6053	6023	5672	5745	5751	5742	5827	5780	5716	5628	5583	5636	5644	5599	5657	5788	5423	5583	5557	5585	5665	5750	5779	5760	5931	5813	5685	5774	5817	5763	5626	5827	5811	5836	5820
5952	5611	5943	6078	5994	5963	5853	5873	6092	5848	5783	5977	5974	6017	5976	6087	6089	5895	5687	6010	5808	5651	5873	5910	5710	5647	5827	5606	5558	5545	5709	5643	5740	5793	5750	6046	5955	6077	5943	5821	6043	5783	5965	5861	5708	5721	5721	5829	5913	5723
5992	5882	5932	5951	5993	5980	5948	5894	5851	5627	5618	5697	5737	5939	5750	6002	6087	5922	5615	5762	5818	5910	5949	5931	5828	5836	5728	5624	5656	5587	5709	5615	5747	5800	5653	5889	5965	5726	5651	5776	5739	5810	5819	5827	5874	5590	5974	5797	5782	5798
5949	5741	5655	5993	6149	5836	5849	5844	5782	5724	5643	5516	5664	5727	5804	5898	5874	5959	5836	5683	5680	5866	6011	5956	5791	5900	6083	5967	5807	5825	5828	5821	5675	5819	5657	5826	5905	5918	5960	5785	5854	5762	5829	5681	5812	5819	5989	5797	5789	5806
6081	5924	5819	5704	6058	5812	5881	5938	5806	5869	5656	5908	5830	5926	5796	5745	5892	5825	5825	5683	5704	5777	5871	5838	5786	5982	5997	6006	6067	5903	5909	5901	5943	5901	6033	6205	6074	5933	5835	5789	5938	6009	5974	5707	5555	5853	5860	5955	5700	5899
6115	5890	5925	5816	5966	6018	5763	5918	5892	5853	5935	5834	5926	6139	6175	5867	5756	5867	5666	5682	5720	5629	5599	5854	6032	6092	6177	5950	5925	6034	6120	6113	5996	6174	6256	6097	6047	6080	6045	6153	6168	5945	5943	5792	5912	5979	6011	5721	5858	5997
6074	5855	5938	5966	6021	6020	5894	5896	5992	5863	6020	5917	5960	6148	5964	5846	5784	5760	5878	5751	5631	5654	5654	5781	5738	5953	6075	5880	5967	5944	6049	6100	5982	6052	6155	6024	6101	6060	6143	6189	6108	5945	6141	5936	6102	6120	5890	5928	5912	5931
6033	6077	5781	5864	5786	5975	5798	5947	5900	5969	6015	5988	5658	5811	5873	5746	5651	5604	5506	5674	5781	5899	5946	5972	5923	5864	5831	5882	6140	5880	6074	6024	5934	5891	5808	5867	6184	6032	6403	6108	6080	5944	5833	6015	6160	6089	5996	6238	6061	5918
6045	5859	5785	5796	5987	5920	6039	5837	5906	5814	5640	5784	5850	5564	5599	5771	5645	5474	5590	5626	5744	5906	6027	6153	6147	6014	5902	5862	6026	5894	5834	5826	5945	5750	5889	6265	6372	6463	6176	6257	5891	5880	6054	5921	6013	6030	6286	6133	6031	5909
5922	5552	5718	6046	6027	5929	5857	5784	5871	5903	5636	5721	5827	5779	5784	5695	5795	5668	5928	5695	5709	5935	6028	6187	5976	6178	6082	6129	5919	5912	6027	6045	5888	6033	6261	6380	6398	6361	6344	6227	6216	6246	6142	5969	5880	5944	6096	6248	5907	5924
5978	5674	5885	6119	5947	5635	5897	5877	5705	5850	5691	5579	5781	6107	6025	5850	5830	5731	5878	5904	5912	5892	5954	6046	6027	6132	6022	6218	6235	5877	5942	6122	6139	6346	6254	6330	6099	6082	6109	5855	5950	6179	6129	6065	6071	6126	6054	6097	6012	6133
5947	5840	6079	5862	5894	5914	5858	5899	5548	5676	5758	5686	5685	5734	6003	5915	5837	5815	5690	5762	6026	5871	5994	6117	6077	6219	6105	6165	6155	6036	6002	5985	6160	6150	5972	5888	5724	5625	5815	5771	5614	5727	5737	6092	6277	6228	6163	5897	5872	5980
5874	5828	5731	5908	5781	5929	5761	5630	5547	5452	5472	5574	5709	5901	6086	6064	6057	5897	5551	5824	5923	6037	5926	6135	6273	6294	6191	5857	5966	5904	6002	6250	5908	5921	5716	5874	6123	5909	5891	5774	5691	5599	5656	5633	5952	6038	6042	5999	5886	5898
5922	5822	5795	5915	5785	5880	5721	5435	5652	5596	5372	5679	5890	5854	5949	5997	5969	6054	5731	5722	5732	5958	5790	6115	6329	6371	6236	6002	5949	6068	6317	6098	5861	5671	5936	6210	6236	6500	6052	6005	6136	6292	6202	5743	5731	5897	6031	6113	5724	5753
5760	5977	5775	5963	5820	5665	5633	5532	5585	5563	5721	5523	5707	5831	5884	5926	5942	6063	6032	6051	5888	5728	5819	6026	6182	6171	6161	6000	5894	6115	6109	6113	5937	5719	6215	6525	6456	6505	6396	6315	6410	6467	6283	6129	5714	5886	5920	5809	5917	5872
6079	5853	6296	5855	5973	5837	5716	5926	5708	5694	5729	5889	5845	5894	5963	6013	5955	5822	6026	6226	6148	6164	6045	6174	6270	6075	6041	5895	5888	6191	5956	5767	5563	5909	6162	6618	6352	5892	5657	5420	5564	5583	6086	6286	6199	5790	5499	5846	5969	5666
6117	5890	5895	5842	5880	6031	5790	5757	5746	5761	5548	5909	5997	5924	5929	6064	6216	6122	5957	6034	6189	6102	6021	6286	6386	6345	5941	5926	6008	6132	5848	5836	5840	6018	6595	6363	6099	5190	4747	4793	4657	4963	5550	6075	6348	5939	5667	5734	5922	5820
5892	5757	5815	5675	5896	5713	5835	5531	5609	5758	5663	5949	6053	6144	6192	6157	6155	6078	6251	6200	6151	6151	6087	6378	6491	6336	6247	6038	6158	6211	6186	5757	5651	6226	6354	6046	5275	4847	4826	5339	5397	4770	4883	5439	6351	5953	5690	5808	5929	5919
5972	5537	5590	5785	5612	5562	5480	5484	5607	5628	5733	5880	5887	6121	6303	6453	6221	6077	6076	6327	6484	6411	6304	6310	6153	6370	6305	6058	6127	6092	5914	5652	5726	6122	6343	5582	4885	4812	5727	6627	6398	5064	4298	5329	6300	6231	5498	5563	5890	5752
5790	5770	5685	5695	5532	5501	5476	5380	5587	5609	5790	6128	6028	6194	6275	6209	6092	6096	6156	6289	6413	6390	6566	6418	6385	6068	6095	6345	6061	6182	5860	5953	5930	6191	6259	5837	4932	4785	5718	6275	5822	4311	4141	5310	6075	5891	5266	5679	5862	5852
5761	5710	5741	5682	5664	5424	5508	5490	5573	5669	5819	5854	5943	6321	6277	6115	5942	6103	5986	6229	6353	6516	6386	6380	6381	6246	6042	6108	6331	6068	5843	5814	5827	6015	6075	5781	4824	4466	4646	4849	4323	3880	4217	5721	6240	5647	5164	5501	5670	5532
5862	5886	5813	5884	5576	5675	5620	5732	5813	5684	6022	6185	6137	5950	6162	6203	6018	5831	5921	6091	6071	6277	6491	6578	6268	6084	5898	5896	5915	5925	5844	5568	5731	5761	6043	5966	5470	4720	4511	4283	4006	4336	5349	6260	6094	5100	5177	5447	5529	5060
5965	5814	5957	5619	5727	5611	5661	5739	5750	5777	5848	6016	6109	6152	6137	6228	5928	5886	5758	5695	6095	6246	6375	6613	6536	6013	6063	5934	6157	6037	5836	5708	5614	5896	5852	6047	5816	5226	5149	4989	5106	5894	6235	6142	5347	4945	5326	5558	5503	5276
5875	5664	5645	5554	5693	5741	5705	5883	5670	5705	5911	5947	5986	6228	5952	6133	5867	5685	5691	5738	5927	6224	6321	6253	6268	6152	5874	5660	5866	5941	5809	5584	5585	5747	5722	5824	6281	5969	5806	6140	6066	6367	5959	5451	5105	5230	5635	5476	5368	5190
5653	5737	5659	5764	5674	5932	5835	5919	5873	5885	5794	5944	6163	6108	6047	5836	5905	5729	5673	5830	5802	5947	6287	6369	6258	6033	5832	5693	5557	5787	5851	5667	5727	5749	5586	5855	5845	5859	5803	5862	5762	5623	5502	4949	5150	5542	5766	5552	5228	5399
5861	5587	5696	5602	5697	5765	5757	5664	5613	5620	5834	5946	5911	5989	6182	6096	5879	5934	5845	5660	5979	6281	6221	6176	6018	6143	5943	5768	5856	5672	5845	5793	5609	5837	5521	5389	5540	5406	5301	5487	5352	5167	5210	5281	5603	5810	5630	5317	5439	5403
5656	5536	5512	5570	5823	5830	5903	5718	5813	5656	5743	5914	6060	6000	5830	6074	6161	6074	5925	5941	5842	6085	6270	6340	6053	6108	6058	5692	5540	5734	5738	5891	5687	5810	5654	5380	5483	5214	4963	5182	5071	5208	5618	5730	5727	5740	5533	5449	5530	5465
5742	5678	5664	5779	5992	5834	5891	5709	5782	5800	5971	6125	6130	6391	6296	6141	6121	6049	5873	6135	6015	5938	6055	6124	6118	5889	5736	5739	5552	5685	5767	5545	5673	5884	5663	5650	5644	5503	5250	5490	5553	5770	5617	5422	5465	5265	5451	5423	5614	5426
5777	5558	5489	5588	5615	5544	5453	5487	5410	5688	5683	6017	5998	6095	6324	6312	6194	6068	5746	5888	5978	6187	6255	6126	6089	5880	5751	5734	5772	5839	5749	5744	5515	5689	5637	5667	5655	5688	5480	5434	5507	5508	5634	5425	5365	5258	5449	5677	5530	5457
5702	5464	5431	5544	5532	5665	5504	5568	5625	5789	5868	5974	5810	6165	6104	6035	6187	6213	5966	5920	5751	6060	6235	6193	5908	5909	5777	5737	5755	5781	5674	5797	5530	5572	5551	5403	5407	5501	5257	5341	5192	5211	5316	5332	5562	5615	5519	5458	5565	5525
5689	5849	5625	5694	5722	5777	5764	5781	5979	6059	6190	6125	6293	6307	6141	5998	5975	6087	5895	6007	5929	5873	6070	6367	6200	5872	5726	5750	5468	5818	5646	5477	5506	5600	5542	5543	5675	5513	5297	5223	5174	5221	5348	5419	5587	5342	5569	5307	5368	5443
6143	5770	5729	5638	5513	5772	5681	5895	5905	5961	6021	6143	6431	6531	6406	6282	5979	5862	5834	5908	6198	6181	5890	6030	6230	5760	5503	5553	5621	5588	5745	5642	5539	5602	5486	5517	5592	5580	5386	5348	5251	5354	5394	5269	5532	5427	5425	5401	5421	5457
5974	5683	5607	5457	5583	5541	5693	5725	5768	5995	5945	5922	6153	6092	6185	6429	6100	5966	5717	5580	5822	6174	6060	6015	5687	5946	5671	5355	5597	5652	5437	5422	5528	5393	5607	5394	5649	5318	5469	5252	5405	5442	5524	5260	5365	5235	5546	5321	5470	5357
5816	5612	5834	5814	5855	5825	6130	5865	6109	6055	6080	6191	5933	5978	5899	6037	6180	6141	5996	5686	5900	6114	6240	6070	5717	5537	5612	5514	5575	5584	5435	5254	5346	5282	5243	5395	5287	5331	5316	5407	5099	5213	5274	5372	5488	5459	5437	5503	5301	5152
5708	5817	5990	6067	5960	6206	6306	6214	6051	6227	6460	6445	6239	6300	5869	5868	5651	5827	5955	5983	6107	5765	5988	5947	5795	5392	5571	5759	5514	5575	5614	5290	5356	5443	5179	5494	5228	5178	4919	5200	5086	5325	5422	5469	5570	5545	5301	5172	5285	5367
5939	6079	5937	5913	5731	5754	5742	5676	6068	5831	5986	6318	6292	6515	6251	6079	5933	5649	5633	5802	6326	6132	5744	5848	5878	5688	5486	5796	5803	5315	5543	5358	5482	5527	5436	5665	5475	5364	5347	5280	5319	5373	5365	5346	5424	5520	5343	5473	5412	5350
6053	5694	5725	5572	5469	5377	5426	5775	5571	5819	5844	5857	6062	6154	6268	6469	6361	5780	5793	5869	6196	6339	5933	5560	5734	5999	5743	5717	5952	5659	5416	5785	5635	5490	5734	5582	5558	5168	5509	5352	5454	5261	5367	5316	5355	5612	5643	5567	5593	5478
5630	5482	5431	5479	5322	5499	5542	5618	5603	5695	5863	5894	5726	5803	5948	6159	6207	6263	5995	5674	5924	6145	6161	5878	5551	5990	6094	5737	5898	5917	5621	5922	5769	5546	5686	5527	5539	5427	5370	5164	5608	5332	5308	5386	5433	5534	5504	5736	5622	5340
5609	5425	5527	5787	5788	5861	6086	6116	6081	6173	6112	6245	5862	5623	5717	5670	5863	6155	6255	6147	5764	5854	6296	5921	5653	5905	6189	5801	5703	5992	5864	5734	5845	5478	5676	5434	5465	5532	5336	5411	5390	5472	5596	5510	5437	5487	5550	5527	5645	5401
5658	5710	5932	5899	6170	6088	6198	6052	6277	6445	6389	6425	6012	5960	5704	5531	5557	5938	6275	6298	5964	5764	5946	6190	5839	5587	5737	6040	5535	5901	6208	5751	5684	5612	5477	5683	5488	5479	5313	5462	5280	5488	5286	5408	5274	5441	5307	5546	5558	5651
5924	5983	6128	6133	6080	6134	6326	6168	6222	6312	6483	6486	6319	6268	6197	5606	5652	5751	6102	6358	6231	5652	5927	6114	6238	5730	5738	5813	5706	5684	6023	5622	5715	5851	5407	5750	5500	5525	5150	5409	5413	5371	5277	5292	5322	5365	5480	5488	5572	5434
6074	6185	6027	5850	5652	5756	5786	5901	6097	6258	6378	6466	6481	6575	6367	6047	5997	5788	5897	6209	6365	6033	5655	5897	6038	5614	5540	5723	5919	5457	5455	5522	5285	5709	5215	5573	5474	5251	5294	5213	5471	5435	5308	5366	5349	5374	5226	5372	5362	5344
6222	5853	5633	5597	5414	5501	5344	5518	5683	5822	5905	6048	6180	6434	6456	6674	6470	5989	5973	5979	6331	6119	5595	5534	5795	5953	5419	5516	5784	5192	5260	5594	5308	5507	5333	5369	5480	5126	5458	5326	5368	5365	5249	5287	5399	5433	5305	5342	5328	5329
6135	5447	5405	5426	5348	5283	5315	5456	5554	5512	5710	5790	5908	6197	6618	6708	6500	6315	5878	5813	6222	6307	5767	5336	5751	6005	5595	5235	5575	5232	5288	5601	5289	5421	5568	5276	5575	5295	5537	5303	5584	5269	5395	5284	5361	5298	5232	5316	5266	5380
5985	5585	5147	5179	5288	5290	5550	5462	5502	5383	5495	5403	5774	6064	6299	6447	6435	6172	5899	5538	5983	6237	5962	5609	5856	6083	5706	5284	5626	5527	5176	5588	5278	5597	5526	5377	5670	5562	5473	5430	5524	5321	5381	5183	5426	5185	5350	5329	5470	5360
5728	5240	5215	5188	5069	5482	5560	5559	5484	5497	5590	5596	5638	5636	6182	6261	6728	6259	5811	5593	5949	6239	6249	5808	5553	5953	5805	5291	5613	5656	5149	5360	5357	5094	5446	5322	5816	5406	5546	5379	5385	5640	5415	5472	5506	5448	5725	5376	5382	5426
5532	5212	5270	5350	5410	5617	5670	5675	5695	5599	5596	5477	5409	5686	5892	6151	6551	6390	6020	5565	5928	6247	6363	5815	5576	5888	6136	5645	5590	5618	5308	5706	5578	5146	5518	5295	5534	5374	5540	5361	5484	5620	5524	5509	5609	5540	5760	5588	5347	5471
5608	5204	5241	5486	5716	5809	5730	5649	5685	5643	5595	5425	5280	5553	5852	6066	6407	6408	5974	5721	5615	6207	6004	6002	5596	6008	6293	5682	5782	5980	5571	5610	5560	5267	5698	5380	5612	5302	5462	5596	5469	5384	5497	5473	5771	5730	5837	5707	5547	5590
5531	5343	5204	5570	5591	5830	5806	5763	5659	5632	5401	5319	5202	5337	5755	5929	6301	6455	6153	5782	5601	6045	6282	6012	5813	6077	6373	5675	5761	6029	5507	5624	5661	5469	5661	5423	5657	5611	5399	5636	5344	5424	5317	5536	5659	5589	5708	5655	5678	5716
5458	5152	5346	5401	5602	5551	5646	5545	5683	5447	5360	5272	5395	5503	5655	5899	6244	6541	6147	5699	5527	6176	6292	6082	5708	6102	6204	5904	5648	5938	5652	5691	5813	5348	5755	5577	5610	5524	5561	5357	5436	5280	5367	5591	5575	5512	5594	5666	5602	5662
5443	5172	5309	5386	5542	5569	5529	5396	5612	5327	5249	5305	5373	5463	5886	6019	6463	6567	5956	5619	5606	6123	6233	5870	5644	6029	6051	5750	5711	5960	5502	5645	5712	5470	5870	5761	5695	5670	5332	5525	5389	5345	5473	5332	5512	5563	5519	5518	5622	5656
5608	5290	5332	5090	5454	5496	5615	5469	5460	5312	5265	5306	5300	5537	5680	5949	6430	6098	5819	5602	5719	6155	6297	6004	5713	5959	6015	5653	5753	6127	5765	5485	5927	5800	5979	5610	5646	5408	5440	5521	5236	5314	5351	5459	5598	5364	5417	5523	5555	5493
5763	5159	5456	5338	5309	5374	5253	5420	5306	5381	5401	5439	5407	5633	5840	6140	6244	6353	5825	5617	5716	6270	6385	5891	5672	6070	5971	5739	5803	5934	5593	5842	5925	5651	5898	5503	5689	5459	5514	5368	5349	5337	5389	5294	5219	5240	5431	5412	5430	5673
5965	5384	5369	5257	5344	5297	5305	5090	5114	5071	5253	5400	5401	5720	6262	6460	6417	6264	5813	5619	5765	6247	6126	5737	5781	6018	5875	5390	5745	5645	5376	5782	5763	5551	6028	5597	5803	5700	5434	5518	5509	5302	5309	5183	5361	5188	5415	5381	5419	5615
6073	5800	5539	5295	5208	5126	5098	4971	5193	5229	5167	5365	5790	5964	6484	6525	6255	6036	5627	5559	5965	6236	6056	5671	5730	5927	5633	5461	5860	5648	5404	5851	5624	5678	5814	5593	5950	5581	5808	5497	5489	5366	5466	5418	5257	5324	5387	5621	5429	5704
6250	5985	5587	5656	5341	5165	5146	5085	5134	5276	5367	5603	5941	6253	6339	6488	6160	5792	5741	5936	6258	6272	5951	5701	5903	6019	5494	5571	5790	5484	5528	5768	5531	5635	5866	5798	5772	5740	5604	5428	5591	5469	5532	5356	5400	5468	5537	5633	5712	5465
6378	6223	5932	5528	5521	5374	5268	5253	5394	5432	5613	5782	6072	6341	6248	6123	5996	5613	5622	6109	6320	6040	5725	5955	6087	5913	5546	5603	5591	5456	5547	5535	5423	5849	5553	5725	5862	5458	5575	5361	5486	5632	5651	5395	5517	5485	5537	5651	5576	5693
5883	5952	6025	5886	5575	5657	5519	5472	5718	5791	5923	6028	5950	6160	5888	5792	5606	5620	5889	6222	6199	5937	5533	5769	6140	5711	5668	5853	5684	5341	5531	5414	5326	5480	5218	5700	5492	5557	5473	5396	5550	5435	5532	5628	5493	5664	5479	5658	5667	5693
5734	5687	5785	5671	5753	5843	5985	5918	5931	5839	5877	5862	5921	5718	5633	5508	5474	5792	5938	6090	5795	5585	5660	6048	6026	5607	5766	5968	5592	5611	5599	5137	5319	5436	5192	5685	5309	5758	5420	5585	5552	5661	5643	5685	5542	5578	5525	5481	5617	5615
5460	5279	5507	5506	5639	5758	5824	5781	6039	6012	5860	5800	5663	5537	5442	5414	5623	6095	6074	5872	5366	5625	5891	5925	5607	5606	5932	5799	5686	5900	5678	5360	5556	5202	5422	5524	5541	5656	5559	5664	5552	5848	5691	5625	5547	5626	5626	5666	5738	5704
5632	5254	5026	5135	5393	5575	5603	5506	5562	5693	5565	5464	5256	5228	5367	5425	5797	5964	5871	5450	5463	5580	5899	5774	5620	5884	5899	5663	5669	5818	5603	5535	5562	5444	5683	5605	5663	5741	5727	5839	5592	5796	5770	5750	5621	5675	5837	5865	5948	5779
5840	5459	5307	5080	5260	5206	5353	5408	5342	5405	5433	5433	5307	5434	5547	5729	5734	5487	5410	5409	5687	5762	5824	5507	5567	6123	5871	5733	5912	5781	5548	5567	5605	5307	5675	5585	5809	5435	5865	5650	5760	5691	5707	5685	5800	5742	5771	5874	5781	5946
5849	5604	5575	5436	5217	5421	5366	5475	5526	5506	5343	5449	5339	5519	5468	5521	5430	5543	5252	5507	5825	5854	5563	5456	5717	5887	5661	5739	5742	5632	5638	5555	5371	5472	5607	5641	5721	5681	5813	5756	5770	5887	5999	5580	5733	5721	5868	5948	5924	6013
5613	5651	5621	5377	5492	5557	5537	5778	5724	5741	5773	5723	5581	5537	5430	5301	5369	5477	5696	5689	5744	5432	5713	5873	5758	5528	5484	5791	5600	5521	5787	5823	5625	5746	5570	5834	5762	6120	6001	5892	6023	5945	5842	5813	5606	5762	5680	5951	5967	5961
5355	5135	5301	5358	5457	5499	5607	5669	5621	5669	5640	5415	5362	5238	5134	5288	5330	5514	5742	5802	5436	5331	5575	5903	5684	5657	5737	5693	5616	5794	5767	5655	5938	5713	5759	5733	5776	5974	6051	6015	5932	5940	5861	5816	5807	5707	5888	5839	5936	5771
5477	5182	5128	5219	5353	5338	5401	5368	5317	5305	5234	5231	5152	5278	5437	5650	5660	5849	5697	5473	5407	5630	5490	5488	5520	5792	5833	5443	5587	5723	5778	5834	5791	5656	5827	5706	5868	5773	5724	5730	5912	5822	5783	5782	5749	5605	5785	5773	5856	6044
5705	5593	5723	5394	5733	5460	5409	5281	5433	5153	5279	5416	5509	5387	5629	5613	5633	5433	5371	5474	5679	5643	5524	5298	5734	5710	5658	5645	5899	5847	5825	5838	5773	5578	5719	5772	5792	5764	5759	5683	5835	5697	5801	5708	5667	5519	5613	5579	5677	5758
5686	5564	5666	5756	5702	5616	5778	5623	5476	5689	5436	5478	5561	5647	5472	5356	5364	5507	5737	5599	5518	5390	5338	5526	5634	5501	5537	5712	5796	5759	5897	5911	5993	5810	5841	5850	5738	5754	5781	5841	5745	5805	5727	5702	5636	5659	5646	5798	5604	5732
5505	5304	5328	5368	5588	5491	5549	5429	5415	5367	5292	5306	5355	5545	5392	5639	5536	5713	5687	5424	5313	5397	5517	5492	5453	5569	5641	5727	5643	5678	5723	5759	5773	5786	5766	5740	5703	5844	5758	5634	5469	5731	5623	5806	5560	5740	5568	5671	5549	5631
5617	5473	5464	5376	5374	5388	5393	5304	5193	5317	5324	5279	5463	5515	5530	5532	5493	5505	5317	5278	5431	5614	5469	5369	5354	5562	5335	5510	5633	5779	5676	5777	5657	5727	5616	5669	5820	5705	5588	5521	5501	5522	5590	5720	5665	5563	5741	5602	5636	5720
5447	5740	5514	5730	5630	5585	5427	5166	5319	5427	5669	5589	5671	5526	5706	5419	5597	5404	5565	5609	5514	5461	5190	5212	5362	5407	5414	5346	5501	5466	5448	5429	5517	5580	5649	5665	5648	5653	5637	5426	5660	5410	5576	5556	5495	5562	5492	5427	5610	5592
5587	5469	5484	5586	5514	5537	5336	5336	5456	5276	5415	5524	5584	5515	5627	5463	5605	5640	5483	5482	5558	5404	5386	5181	5280	5354	5349	5317	5473	5230	5401	5313	5413	5401	5363	5457	5544	5575	5428	5517	5456	5570	5622	5730	5588	5670	5475	5656	5629	5525
5684	5413	5420	5300	5290	5251	5246	5309	5272	5363	5393	5546	5665	5610	5816	5773	5740	5607	5375	5509	5369	5342	5362	5316	5416	5224	5188	5195	5147	5457	5368	5448	5299	5371	5419	5445	5598	5596	5359	5447	5493	5603	5515	5667	5531	5474	5521	5485	5597	5510
5417	5427	5381	5488	5332	5328	5333	5332	5442	5360	5539	5457	5615	5585	5588	5639	5596	5341	5363	5484	5373	5393	5314	5384	5385	5234	5069	5140	4999	5052	5138	5124	5339	5336	5396	5191	5467	5184	5420	5420	5492	5439	5663	5509	5249	5471	5387	5442	5615	5539
5377	5309	5285	5191	5172	5283	5324	5428	5296	5493	5351	5579	5487	5500	5596	5744	5618	5482	5419	5363	5364	5504	5299	5205	5272	5176	5290	5199	5170	5137	5342	5068	5063	5179	5295	5394	5232	5469	5092	5264	5414	5527	5380	5537	5306	5471	5356	5487	5528	5403
5255	5250	5148	5352	5207	5339	5303	5409	5456	5480	5523	5452	5630	5609	5301	5594	5499	5436	5492	5464	5639	5412	5423	5516	5322	5284	5219	4944	5156	5294	4985	5146	5061	5210	5296	5243	5399	5205	5232	5327	5238	5354	5392	5449	5400	5443	5517	5564	5592	5523
5207	5182	5148	5189	5178	5297	5535	5530	5528	5646	5513	5545	5431	5515	5665	5516	5648	5529	5326	5376	5378	5393	5295	5307	5415	5312	5302	5230	4993	5064	5088	5073	4978	5222	5131	5179	5231	5336	5290	5216	5356	5417	5492	5442	5390	5427	5388	5411	5512	5524
5256	5076	5127	5153	5191	5380	5356	5467	5551	5515	5503	5440	5458	5429	5512	5507	5721	5530	5447	5549	5445	5472	5146	5364	5232	5294	5203	5113	5014	5095	5148	5170	5170	5102	5035	5314	5200	5299	5314	5373	5384	5362	5396	5331	5226	5195	5381	5316	5396	5421
5228	4958	5183	5060	5228	5270	5360	5449	5473	5413	5532	5541	5389	5419	5446	5395	5304	5370	5456	5451	5397	5241	5304	5316	5340	5262	5251	5325	5265	5129	5109	5196	5093	5096	5108	5244	5172	5152	5190	5344	5308	5392	5421	5320	5418	5184	5329	5494	5381	5336
4979	4960	5152	5203	5267	5203	5302	5101	5318	5430	5259	5305	5284	5380	5231	5333	5322	5307	5274	5386	5406	5293	5202	5187	5202	5205	5201	5176	5113	5192	5189	5150	5105	5286	5232	5177	5207	5402	5290	5272	5147	5146	5348	5366	5199	5381	5542	5400	5459	5475
5144	4945	5096	5006	5109	5188	5301	5213	5194	5162	5100	5136	5127	5135	5277	5311	5313	5586	5319	5304	5448	5528	5296	5146	5282	5404	5226	5416	5273	5344	5315	5248	5120	5155	5185	5123	5244	5148	5109	5138	5220	5172	5416	5353	5301	5271	5380	5362	5445	5466
5154	4925	5097	5004	5213	5154	5156	5150	5050	5131	5048	5112	5125	5179	5088	5122	5371	5157	5285	5297	5424	5238	5296	5382	5517	5510	5421	5482	5438	5400	5402	5371	5271	5179	5256	5285	5222	5299	5323	5171	4961	5307	5210	5219	5259	5291	5197	5279	5515	5423
5220	5274	5094	5162	5357	5214	5046	5080	5083	5102	5047	4994	5011	5019	5218	5277	5302	5173	5324	5182	5293	5360	5332	5321	5421	5406	5564	5419	5511	5525	5531	5557	5221	5301	5386	5310	5391	5398	5300	5059	5146	5052	5171	5149	5208	5145	5250	5351	5438	5444
5328	5347	5235	5281	5248	5112	5050	5082	4969	5016	4997	5107	5087	5230	5232	5287	5287	5157	5172	5163	5376	5233	5232	5450	5375	5493	5597	5496	5541	5465	5360	5473	5399	5360	5233	5363	5292	5257	5131	5216	4962	5298	5266	5315	5253	5282	5239	5379	5479	5577
5370	5255	5382	5210	5202	5062	5031	5199	4974	5050	4899	4983	5107	4921	5226	5263	5226	5234	5144	5054	5226	5365	5197	5497	5394	5568	5568	5490	5671	5648	5343	5513	5410	5351	5288	5359	5352	5297	5377	5055	5179	5225	5286	5299	5323	5235	5469	5374	5482	5405
5339	5225	5078	5232	5155	5167	5155	5049	5203	5041	5341	5107	5181	5040	5060	5057	5041	5141	5006	5235	5089	5235	5235	5398	5491	5482	5480	5600	5542	5601	5498	5451	5349	5489	5322	5522	5335	5424	5232	5239	5245	5329	5425	5246	5186	5335	5143	5188	5470	5544
5369	5217	5219	4952	5146	5093	5091	5101	5117	4988	5046	5198	5258	5071	5329	5151	4974	4994	5061	5034	5057	5121	5166	5472	5424	5479	5444	5494	5547	5380	5469	5645	5579	5546	5455	5557	5479	5404	5472	5267	5285	5362	5426	5300	5259	5194	5188	5303	5460	5506
5424	5316	5231	5132	4959	5097	5132	5303	5195	5156	5109	5220	5254	5163	5007	5078	5119	5154	5074	4882	5079	5097	5351	5351	5308	5364	5385	5345	5562	5590	5695	5567	5412	5363	5468	5371	5461	5495	5388	5349	5524	5372	5397	5349	5328	5183	5256	5397	5392	5612
5453	5346	5154	5252	5040	5192	5124	5051	5156	5220	5368	5369	5364	5177	5155	5128	5156	5203	5180	5175	5222	5189	5225	5226	5342	5248	5520	5390	5289	5375	5540	5423	5463	5536	5493	5413	5480	5487	5501	5347	5224	5312	5323	5363	5352	5362	5366	5411	5617	5496
5175	5289	4998	5220	5181	5163	5083	5133	5202	5386	5348	5258	5137	5082	5287	5238	5315	5310	5342	5125	5092	5248	5341	5295	5186	5439	5201	5251	5458	5454	5389	5571	5495	5338	5315	5513	5392	5418	5559	5559	5294	5318	5328	5355	5386	5419	5487	5446	5346	5378
5319	5047	5248	5184	5260	5110	5320	5323	5250	5381	5368	5347	5161	5193	5210	5235	5106	5364	5312	5257	5145	5208	5261	5176	5217	5199	5276	5293	5304	5395	5438	5583	5456	5319	5510	5376	5349	5517	5553	5541	5453	5387	5424	5542	5421	5442	5424	5403	5435	5533
5097	5118	5262	5219	5233	5075	5299	5218	5402	5273	5417	5314	5290	5391	5361	5117	5155	5301	5040	5144	5330	5265	5449	5243	5239	5332	5244	5259	5295	5359	5312	5283	5241	5389	5296	5377	5369	5506	5468	5437	5336	5431	5484	5472	5375	5474	5333	5254	5286	5328
5215	4976	5013	5096	5123	5132	5198	5289	5179	5259	5343	5170	5251	5453	5201	5320	5243	5204	5119	5174	5300	5231	5190	5262	5211	5242	5073	5185	5247	5333	5314	5327	5210	5436	5294	5266	5322	5392	5311	5300	5259	5360	5452	5228	5591	5352	5181	5048	5176	5342
5315	5189	5166	5195	5161	5276	5150	5349	5269	5399	5397	5296	5456	5489	5395	5301	5307	5163	5348	5214	5284	5287	5229	5344	5150	5219	5104	5266	5231	5221	5251	5339	5162	5267	5221	5277	5366	5364	5366	5299	5364	5297	5273	5302	5365	5480	5212	5304	5104	5152
5184	4944	5068	5206	5214	5225	5336	5399	5285	5457	5500	5620	5489	5455	5508	5298	5246	5241	5334	5367	5460	5282	5139	5196	5171	5073	5259	5191	5074	5191	5111	5096	5136	5181	5251	5297	5297	5372	5358	5490	5354	5261	5329	5310	5395	5242	5137	5233	5099	5200
5036	4979	5133	5148	5172	5282	5194	5291	5329	5310	5332	5351	5361	5424	5386	5244	5358	5422	5307	5212	5185	5230	5313	5226	5312	5278	5109	5212	5088	5040	5057	5130	5158	5087	5213	5254	5221	5327	5282	5319	5372	5239	5206	5387	5298	5304	5314	5226	5272	5199
5069	4811	4789	5091	5008	5043	5151	5282	5295	5425	5446	5310	5374	5526	5338	5247	5301	5355	5456	5334	5406	5272	5255	5260	5436	5256	5053	5350	5061	5015	5073	4983	5271	5017	5141	5106	5029	5172	5125	5181	5134	5149	5147	5256	5255	5272	5157	5183	5288	5219
5149	4862	4942	5168	4891	5157	4975	5226	5324	5377	5291	5216	5297	5274	5395	5325	5323	5368	5423	5366	5254	5347	5411	5367	5184	5355	5201	5055	4975	4983	5029	5067	5177	5173	5087	5012	5015	5066	5104	5018	5156	4995	4970	5059	5008	5132	5203	5247	5182	5258
5120	5034	4866	5092	4866	5018	5104	5138	5235	5299	5193	5224	5186	5261	5470	5370	5327	5434	5475	5457	5377	5409	5391	5318	5368	5206	5078	5257	5181	5177	4973	5134	5251	5225	5041	4902	5032	5093	5344	5370	5207	4926	5037	5103	5184	4999	5056	5242	5154	5202
5033	4848	4820	4961	4968	4942	5171	5278	5296	5140	5197	5199	5323	5251	5328	5368	5453	5366	5310	5416	5425	5464	5335	5375	5255	5199	5259	5206	5129	5178	5258	5293	5193	5101	4994	4916	5045	5139	5271	5201	5185	5143	5101	5120	5030	4974	5079	5201	5171	5129
4935	4818	4858	4836	4994	5049	5042	5072	5175	5199	5245	5140	5316	5165	5236	5292	5258	5152	5378	5330	5268	5441	5252	5348	5190	5060	5126	5120	5379	5317	5251	5251	5197	5157	5101	4995	5145	5167	5116	5235	5106	5053	5091	5411	5233	5062	5049	5163	5080	4981
5013	4868	5019	5103	5023	5007	5166	5076	5224	5152	5271	5264	5214	5191	5242	5418	5273	5333	5323	5433	5412	5376	5275	5221	5097	5097	4990	5161	5126	5247	5210	5151	5244	5086	5024	4955	4975	4945	4978	4994	4793	4943	5029	5153	5183	4928	4937	5184	5248	5089
4920	4891	4903	5082	5022	5093	5095	5060	5120	5203	5263	5160	5364	5327	5286	5327	5298	5241	5277	5500	5354	5270	5119	5102	5058	5110	5282	5180	5081	5247	5104	5152	5203	4974	5053	5035	4805	4846	4852	4892	4873	4809	4911	5020	5035	5189	5150	5128	5170	5172
4969	5093	4934	5051	5033	4942	4987	5048	5254	5229	5190	5070	5262	5372	5351	5415	5252	5420	5434	5295	5485	5352	5144	5125	5089	5098	5103	5139	5106	5214	5119	5021	4959	5001	4996	4889	4799	4710	4883	5050	4925	4963	4971	4739	5066	5270	5020	5395	5260	5045
4987	4795	4943	4837	5077	4994	5045	5071	5171	5230	5073	5159	5146	5228	5299	5265	5247	5432	5218	5244	5282	5162	5071	5080	5186	5120	4931	4875	5119	5102	5141	5095	5037	4978	4873	4955	4881	4741	4774	4805	4981	5010	4809	4908	5062	5222	5155	5107	5056	5056
5044	5002	4957	4898	5084	4908	5100	4892	4979	5054	5028	5218	5212	5219	5190	5257	5276	5211	5293	5381	5288	5096	5195	5003	5023	5043	5051	4954	5084	4854	4940	5045	4950	4987	4892	4938	4788	4728	4688	4875	4958	5121	4706	4902	5148	5255	4948	5015	5195	5090
5062	5016	4952	4874	5030	5019	5093	4839	4989	5085	5254	5156	5334	5269	5197	5288	5352	5154	5193	5215	5233	5263	5038	5132	5119	5106	5042	5062	5119	5136	4903	5003	5131	5112	5060	4902	4770	4562	4652	4902	4705	4783	4785	5037	5147	5099	5186	5008	5022	5067
5142	4988	5072	5071	4978	4950	4914	4956	4963	5062	5129	5246	5303	5406	5312	5421	5095	5175	5103	5321	5211	5240	5266	5154	5154	5287	5168	5274	5238	5137	5053	5067	5150	5022	5092	5226	4904	4782	4711	4690	4838	4801	4967	5070	5216	4944	5001	5122	5070	5055
5040	4948	5032	4927	4987	4921	4983	4955	4957	5131	5124	5307	5446	5296	5309	5319	5180	5174	5208	5242	5146	5182	5156	5256	5233	5162	5263	5088	5158	5136	4971	5149	5144	5212	5185	5133	5090	4988	4816	4886	4966	5083	5272	5236	5195	5136	5243	5170	5272	5245
5163	4927	5165	4801	5016	4963	5136	4966	4792	4853	5052	5346	5253	5298	5224	5361	5226	5163	5208	5321	5307	5198	5336	5250	5196	5219	5183	5230	5249	5051	5028	5177	5140	5044	5264	5274	5233	5079	4987	5088	5043	5222	5241	5273	5144	5169	5370	5518	5472	5387
5110	4855	4856	4897	4948	4914	5009	4753	4900	5030	5210	5173	5340	5292	5282	5312	5212	5232	5334	5262	5137	5284	5222	5258	5219	5205	5154	5175	5132	5171	5121	5208	5315	5031	5172	4971	5200	5206	5152	5104	5165	5057	5271	5128	5286	5185	5158	5439	5476	5302
5002	4901	4749	4897	5037	4916	4933	4918	5032	5103	4932	5167	5204	5222	5190	5338	5349	5136	5340	5315	5135	5446	5196	5251	5207	5223	5235	5225	5162	5080	5088	5032	5097	5064	5132	5064	5079	5021	5117	4923	5073	5081	5124	5261	5310	5299	5382	5341	5319	5737
4969	5048	4850	5010	4938	5092	4857	4925	4971	4996	5186	5228	5257	5452	5315	5376	5318	5438	5232	5170	5142	5415	5197	5214	5330	5265	5232	5242	5231	5113	5120	4949	5147	5053	4976	4993	5084	4964	5037	5056	4996	5171	5094	5213	5122	5195	5230	5156	5278	5535
5131	4985	5081	5126	5020	5066	5067	5051	5186	5073	5217	5434	5343	5293	5343	5432	5299	5290	5240	5126	5059	5196	5143	5203	5140	5242	5148	5376	5093	5090	5105	5090	5166	5234	5121	5125	4982	5117	5149	5122	5087	5106	5266	5114	5297	5136	5364	5283	5324	5360
5065	5116	5097	5073	5035	5076	4954	5236	5135	5376	5255	5300	5362	5332	5425	5227	5286	5280	5241	5111	5148	5132	5236	5212	5142	5107	4985	5110	5124	5110	5045	4915	5020	5072	5107	4865	4994	5172	5110	5266	5165	5001	4971	4986	5132	5080	5171	5182	5303	5254
5039	5069	5009	5003	5156	5014	5045	5157	5242	5283	5195	5274	5332	5205	5268	5286	5370	5104	5062	5093	5158	5137	5211	5139	5068	5063	5048	5137	5101	5076	5013	4860	5054	4992	5034	5025	4987	5105	5211	5181	4907	4975	4959	4910	5287	5109	5102	5236	5039	4971
5019	5080	5032	5035	5148	5022	5140	5180	5107	5356	5270	5195	5273	5262	5287	5272	5172	5108	5134	4997	5048	5058	5205	5113	5124	5154	5045	5057	4944	5066	4910	4875	5104	5038	5015	5085	4976	4927	4999	5001	4852	4839	5044	5119	4979	5205	5043	4928	5092	5010
4947	4910	4966	5086	5134	5043	5105	5052	5294	5303	5362	5271	5334	5322	5209	5143	5315	5050	5122	5014	5107	5009	5170	5181	5103	5157	5215	5050	5069	4989	5146	5011	5121	5067	4971	5245	4961	4953	5153	4984	4994	4892	5179	5168	5244	5110	5082	4998	5206	4949
4887	4788	4999	5075	5182	4953	5161	5133	5249	5280	5247	5280	5410	5235	5302	5311	5276	5099	5113	5200	4940	5143	5211	5210	5286	5008	5023	5159	4997	4979	4872	4918	5165	4959	5023	4976	5076	5123	5070	5138	5090	5092	5111	5056	5264	5211	5130	5192	5147	4992
4886	4915	4975	5035	4952	5180	5306	5183	5209	5339	5326	5489	5271	5393	5427	5181	5111	5146	5279	5038	5168	5118	5348	5234	5152	5259	5189	5121	5166	5234	4984	5011	5055	5059	5068	5039	5089	5087	5073	5140	5212	5059	5155	5215	5170	5320	5258	5245	5302	5076
5085	4824	4892	5120	5139	5136	5168	5157	5234	5420	5145	5290	5369	5253	5449	5341	5238	5133	5130	5242	5144	5236	5242	5243	5078	5220	5204	5300	5374	5225	5147	5119	5159	5040	5277	5223	4983	5104	4937	5157	4970	5074	5065	5343	5341	5305	5335	5269	5245	5075
4925	4914	4922	5099	5199	5119	5317	5379	5283	5309	5331	5347	5344	5491	5375	5437	5222	5262	5501	5427	5343	5124	5348	5199	5140	5211	5358	5468	5323	5349	5113	5065	5132	5090	5155	5053	5254	5214	5120	5158	5098	5134	5206	5303	5336	5365	5203	5329	5268	5243
4931	4882	4976	5025	5312	5286	5361	5397	5325	5195	5136	5267	5269	5315	5312	5328	5440	5319	5300	5374	5248	5286	5076	5069	5283	5330	5410	5462	5446	5290	5083	5069	5108	5207	5194	5162	5266	5085	5170	5109	5178	5160	5262	5261	5340	5258	5438	5276	5292	5330
5016	4847	4912	5171	5135	5279	5282	5272	5248	5196	5306	5240	5133	5342	5302	5371	5444	5268	5392	5225	5243	5230	5193	5212	5144	5239	5301	5212	5262	5288	5100	5095	5128	5189	5123	5104	5266	5003	5028	4907	5175	5066	5244	5205	5244	5253	5215	5187	5307	5227
4953	4905	5030	5071	5212	5261	5120	5285	5209	5231	5101	5169	5293	5032	5290	5404	5358	5149	5189	5110	5264	5137	5347	5265	5267	5297	5269	5098	5254	5153	5155	5103	5179	5101	5125	5318	5136	5239	4984	4920	5212	5288	5223	5096	5173	5195	5108	5140	5214	5139
5092	5005	5096	4995	5242	5243	5221	5259	5148	5266	5107	5102	5201	5164	5031	5219	5185	5032	5225	5348	5176	5053	5233	5216	5131	5277	5281	5172	5193	5156	5189	4989	5033	4957	5031	5263	5079	5117	5090	5119	4960	5110	4929	5053	5178	5089	5145	5067	5065	5154
4957	4969	4909	5041	4996	5292	5191	5294	5296	5185	5319	5180	5215	5147	5016	5013	5094	5181	5316	5279	5188	5189	5103	5135	5191	5204	5232	5140	5267	5131	4988	5084	5159	4987	5129	4992	5232	5180	4973	4940	4948	4912	5149	5001	5099	5243	4963	5053	5038	5186
5016	4942	5002	4965	5118	5097	5122	5261	5116	5104	5174	5246	5164	4973	4927	5063	5224	5297	5304	5149	5146	5169	5188	5261	5136	5161	5270	5344	5320	5186	5207	4990	5112	4973	5250	5242	5159	4997	4961	4883	4842	4901	4996	5210	5253	4957	5004	5251	5111	5197
4905	4984	4814	4927	4880	5160	5128	5200	5253	5248	5285	5228	4957	5121	4998	5111	5270	5276	5241	5079	5202	5114	5171	5322	5318	5321	5308	5199	5289	5181	5187	5375	5163	5044	5116	5114	5001	4987	4885	4875	4938	5036	4957	5046	5053	5006	4994	4975	5071	5178
4994	4903	5006	4989	5135	5114	5290	5083	5245	5297	5410	5136	5080	5206	5029	5181	5097	5157	5086	4951	5078	5173	5125	5283	5268	5440	5392	5265	5369	5339	5396	5404	5096	5421	5042	5105	5129	4903	4819	5146	4958	4962	4990	5039	5020	4945	5043	5105	5099	5206
4819	4726	4853	4878	5119	4934	5110	5174	5330	5172	5319	5280	5093	5172	5195	5154	5208	5121	5118	5079	5168	5173	5114	5100	5407	5449	5286	5393	5370	5398	5462	5213	5381	5312	5279	5186	5186	5263	4937	5056	5062	4973	5023	5100	4989	4974	5105	5161	5132	5141
4702	4807	4833	4819	5108	4995	5007	5126	5237	5268	5109	5264	5132	5208	5264	5304	5266	5309	5271	5196	5212	5414	5347	5236	5195	5328	5211	5288	5385	5376	5391	5474	5289	5380	5213	5178	5200	5206	5131	5246	4999	4968	5198	5100	5345	5230	5040	5201	5253	5160
4723	4809	4706	4835	4958	5024	4977	5313	5294	5298	5246	5312	5168	5235	5310	5240	5402	5227	5153	5334	5301	5431	5248	5072	5203	5414	5547	5305	5299	5293	5309	5201	5185	5311	5148	5237	5240	5207	5163	5236	5114	5072	5055	5213	5224	5271	5307	5288	5340	5324
4769	4853	4781	4894	4943	5125	5083	5114	5278	5258	5359	5345	5238	5268	5393	5415	5312	5350	5249	5104	5315	5320	5208	5007	5300	5354	5486	5471	5460	5406	5503	5273	5328	5244	5073	5155	5059	5232	5218	5136	5110	5095	5061	5301	5393	5257	5391	5355	5356	5289
4835	4833	4685	4871	4861	5130	5122	5189	5272	5443	5273	5280	5265	5312	5386	5413	5400	5262	5244	5275	5243	5171	5099	5187	5373	5284	5360	5258	5360	5305	5338	5250	5295	5083	5214	5129	5088	4967	5095	5124	5053	5037	5191	5176	5286	5321	5432	5134	5330	5264
4870	4839	4806	4910	5085	5054	5201	5152	5219	5123	5207	5299	5141	5109	5178	5395	5401	5225	5323	5189	5145	5082	4978	5250	5268	5211	5282	5204	5287	5236	5264	5079	5312	5036	5059	5130	5048	5053	5118	5065	5199	5122	5057	5219	5166	5258	5277	5291	5391	5296
4880	4842	4908	4928	5022	5085	5141	5204	5048	5194	5307	5229	5204	5183	5146	5402	5443	5378	5305	5246	5281	5180	5096	5176	5311	5284	5118	5220	5285	5071	5111	5045	5008	4950	4854	4892	4940	5015	5121	4997	4969	5074	5163	5259	5319	5295	5226	5314	5200	5157
4902	4926	4920	5040	5149	5340	5115	5148	5127	5217	5292	5125	5137	5229	5193	5304	5412	5460	5160	5347	5210	5303	5153	5045	5124	5141	5043	5191	5216	5233	5074	5122	4946	4971	4848	5004	4784	4964	4985	4894	4980	4982	5028	4903	5129	5034	5311	5178	5201	4980
4962	4983	5088	5070	5080	5213	5199	5096	5318	5172	5224	5136	5075	5268	5208	5215	5434	5340	5203	5306	5377	5289	5355	5108	5185	4951	5094	5194	5190	5069	5049	4841	4833	4734	4723	4596	4737	4789	4860	4943	4862	4834	4864	4942	5059	4979	5004	5207	5134	5148
4941	4950	5064	5108	5141	5128	5098	5196	5128	5290	5089	5189	5137	5254	5278	5190	5291	5239	5182	5170	5223	5396	5189	5188	5149	5104	5179	5040	5093	5145	5093	4875	4822	4668	4637	4704	4719	4899	4804	4972	4790	4820	4803	4899	4961	5070	5077	5124	5026	5025
4908	5122	4899	5012	5149	4832	5210	5174	5212	5209	5140	5173	5387	5178	5298	5248	5336	5209	5252	5271	5327	5383	5338	5316	5189	5319	5108	4911	5065	4980	4987	4823	4723	4789	4710	4717	4788	4667	4811	4813	4832	4703	4743	4925	4946	4849	4838	5074	4989	4752
5021	5036	4974	4835	4990	5086	5206	5095	5355	5166	5207	5139	5141	5247	5224	5240	5284	5341	5143	5242	5417	5409	5426	5374	5241	5318	5033	4998	5101	5163	4973	4860	4748	4841	4738	4739	4833	4992	5045	4953	4901	4900	4800	4961	4982	4986	4918	4908	4917	4748
5029	5007	5027	4945	4957	4963	5024	5171	5035	5162	5035	5141	5086	5180	5211	5206	5311	5288	5416	5182	5354	5281	5379	5236	5263	5177	5116	5172	5138	5226	4991	4892	4833	4745	4860	4790	4858	4833	4896	4740	4813	4798	4913	5058	4897	4921	4892	4909	4839	4685
5071	4762	4955	4899	4699	4953	5139	5028	5055	4990	5070	4945	5069	5062	5119	5104	5309	5166	5383	5330	5280	5240	5358	5228	5075	5305	5098	5096	5136	5175	5045	4927	4869	4874	4809	4762	4761	4811	4904	4936	4906	4785	4951	4929	4958	4964	5062	4920	4860	4715
4914	4916	4878	4822	4809	5092	4872	5117	5088	5093	5056	5002	5078	5166	5115	5215	5375	5212	5396	5196	5332	5381	5376	5187	5085	5277	5112	5078	5097	5165	5009	4913	4673	4681	4746	4659	4814	4776	4856	4852	4781	4757	4939	5068	4965	4895	4868	4945	4740	4634
4957	4929	4707	4829	4854	4797	4966	5030	4908	5044	5075	5257	5139	5001	5205	5285	5342	5498	5370	5573	5590	5421	5270	5277	5257	5168	5113	5200	5071	5240	5055	4940	4840	4834	4712	4748	4896	4786	4953	4734	4743	4767	4979	4785	5002	4990	4836	4709	4809	4706
5064	4868	4824	4938	4904	4896	4967	5025	5124	5200	5107	5128	5057	5278	5111	5461	5433	5487	5398	5552	5552	5543	5538	5308	5164	5103	5078	5105	5179	5134	5134	4852	4783	4725	4868	4806	4890	4815	4799	4856	4652	4799	4925	5010	5019	4934	4934	4750	4831	4684
5081	4777	4724	4805	4890	4949	4982	5109	5140	5199	5287	5265	5252	5268	5329	5296	5387	5519	5488	5638	5734	5569	5474	5361	5348	5182	5245	5194	5190	5098	5081	5003	4739	4713	4855	4879	4913	4751	4927	4823	4854	4877	4861	4871	5027	4956	4801	4752	4643	4635
5116	4960	4911	4702	4780	4934	5081	5066	5146	5162	5172	5386	5344	5345	5320	5562	5359	5564	5584	5628	5494	5579	5399	5340	5300	5413	5250	5178	5328	4985	5046	5017	4881	4752	4863	4952	4843	4948	4818	4935	4887	4891	4969	4904	4991	4869	4978	4768	4804	4691
5143	4834	4819	4914	4712	4720	4949	5055	5072	5148	5126	5180	5162	5405	5467	5456	5504	5606	5601	5580	5595	5444	5341	5242	5120	5216	5376	5079	5143	5091	5051	4984	4855	5076	4921	4953	5109	4964	4831	4850	4852	4816	5161	4907	4873	4996	4914	4772	4842	4683
5081	4887	5038	4901	5128	5045	4995	5069	5184	5195	5059	5095	5403	5265	5294	5581	5478	5533	5552	5698	5696	5559	5307	5249	5155	5158	5305	5131	5207	5148	4973	4933	4938	5009	5000	5014	5074	5059	5031	4904	5004	4955	4893	5038	4835	4996	4982	4866	4746	4807
5202	5041	5101	4875	5030	4867	5004	5030	5001	5111	5008	5069	5081	5114	5272	5362	5227	5519	5448	5571	5699	5503	5562	5457	5328	5183	5121	5268	5262	5157	4928	4891	4859	4912	5020	5087	4999	5159	4993	4974	4961	4997	5104	5191	5047	5014	4826	4921	4868	4838
5468	5316	5072	5068	5335	5182	5011	5119	5116	5064	5088	5166	5196	5144	5193	5315	5171	5366	5285	5496	5419	5312	5263	5344	5174	5382	5145	5190	5135	5051	5047	4923	5037	4930	5067	5037	5133	5215	5229	5058	4964	5092	5056	5091	4963	5056	4899	4999	4891	4766
5372	5293	5218	5277	5233	5189	5116	5102	5153	5098	5291	5041	4976	5077	5004	5083	5105	5149	5220	5348	5274	5117	5190	5004	5007	5009	5198	5086	5038	5003	4941	4979	4939	5116	4920	5050	5309	5173	5111	5043	4866	4903	4810	5108	4982	5013	4860	4917	4997	4912
5343	5370	5230	5312	5193	5281	5312	5051	5151	5044	5072	4899	4930	5003	4973	5050	4969	5162	5052	5149	5240	5025	4983	4897	4972	4924	5020	5007	4953	4895	4825	4870	4948	4954	5070	5220	5182	5198	5088	5123	4931	4872	4867	5098	4979	4969	4955	4683	4926	4817
5356	5280	5188	5232	5185	5236	5278	4964	5099	5051	5064	4928	5048	5055	5178	4951	4811	4805	4996	5082	5190	5130	5048	4874	4845	4940	5052	4969	4891	4911	4828	4906	4846	4947	5005	5049	5155	5052	4978	5007	5063	4953	4852	5003	4943	4879	4963	4889	4858	4919
5429	5215	5369	5144	5218	5129	5146	5176	4987	5344	5003	4985	5019	5134	5060	4906	4842	4624	4919	4999	5136	5213	5061	4853	5165	4951	4988	4883	5045	4828	4851	4737	4770	4977	5056	5101	5062	4923	5077	4761	4831	4940	4778	4846	4867	4927	4887	4776	4847	4765
5484	5341	5452	5253	5305	5182	5064	5201	5149	5076	5140	4972	5102	5005	4929	4827	4848	4738	4786	4987	5030	5130	4952	4938	5022	4970	5008	5113	4927	4807	4748	4910	4861	4874	4986	5052	5082	4812	4965	4763	4790	4793	4910	4750	4824	4781	4746	4741	4874	4883
5409	5461	5377	5141	5311	5179	5147	5158	5280	5151	4922	5117	4945	4912	4887	4851	4648	4823	4889	5037	4978	4821	4750	4953	5034	5150	4899	5125	4976	5129	5050	5038	4909	4948	5012	5061	4889	4885	4964	4775	4822	4722	4826	4661	4698	4776	4670	4702	4798	4809
5410	5427	5327	5227	5219	5100	5126	5024	5130	5134	4984	5053	4876	4971	4922	4793	4732	4681	4654	4822	4997	4835	4809	5043	5175	5002	5044	4989	5149	5014	5007	5018	4960	5121	5038	4958	5017	4834	4819	4819	4933	4828	4960	4819	4747	4748	4635	4652	4735	4769
5371	5250	5253	5217	5129	5152	5083	5093	5036	4968	4838	5090	4987	4793	4772	4829	4692	4691	4786	4765	4885	4745	4871	4977	4971	5041	5100	4971	5158	5082	5113	5155	5116	5238	5077	4994	5017	4975	4996	4989	4815	4897	4933	4747	4844	4748	4692	4732	4812	4824
5339	5290	5159	5086	5236	5132	5006	4970	5057	5005	5074	4946	4775	4792	4777	4789	4629	4678	4660	4721	4718	4665	4677	5088	5007	4997	5128	5088	5027	5097	5007	5155	5075	4915	5195	5121	5042	4943	4946	4914	4956	4993	4833	4815	4915	4837	4619	4662	4799	4830
5252	5029	5039	5202	5183	5145	4878	4903	4918	4977	4921	4980	4876	4821	4699	4623	4706	4702	4626	4610	4687	4530	4865	4828	4937	5121	5172	5154	5170	5094	4935	5008	5174	5143	5150	5041	5093	4981	4915	4913	4913	4858	4972	4866	4837	4792	4665	4553	4669	4613
5206	5034	5002	4936	5085	5075	4974	4950	4856	4970	4832	4858	4915	4934	4863	4715	4555	4535	4584	4564	4695	4600	4901	4867	5123	5016	5068	5101	5025	5055	5022	5098	5110	5157	5110	5122	5040	4910	4810	4899	4977	4945	4937	5024	4894	4877	4890	4588	4672	4817
5087	4797	4868	4847	4895	4831	4992	4834	4989	4840	4887	4915	5032	4873	4581	4656	4560	4558	4613	4665	4689	4921	4879	4847	4908	4921	5064	5108	4872	5048	4923	5110	5125	5031	5188	5017	4931	4994	4770	4863	5023	4916	5121	5016	4976	4850	4669	4610	4838	4739
4913	4830	4769	4830	4677	4777	4940	4926	4800	4860	4877	4950	4765	4859	4834	4830	4643	4691	4750	4724	4824	4725	4987	4889	4874	5012	4941	4854	4898	4871	5007	4904	5157	5126	4888	5061	4994	4747	4834	4807	4928	4907	5016	5132	5016	4888	4794	4703	4676	4715
5053	4589	4711	4659	4752	4762	4717	4782	4773	4778	4915	4929	4862	4848	4853	4797	4894	4910	4807	4884	4900	4958	4832	4907	4963	5060	5079	5016	4811	4898	4885	4797	5073	4980	5067	4824	4767	4790	4859	4786	4874	5246	5144	5235	5010	4846	4887	4839	4839	4762
4833	4603	4746	4805	4767	4638	4783	4690	4740	4856	4959	4920	5064	4863	5044	4990	5052	5006	5011	4933	4871	4927	4885	4993	4940	5059	4906	4969	4971	4929	4827	4863	4998	5061	4950	4789	4671	4760	4787	4947	4987	5053	5031	5222	5052	4881	4952	4727	4910	4849
4764	4622	4648	4740	4693	4751	4711	4732	4724	4951	4956	5024	5019	5114	5123	5135	5160	5092	4990	4997	5008	5002	4978	5011	5055	5028	5085	5001	4949	4787	4847	4872	4909	5178	4854	4795	4808	4657	4685	4918	4919	5111	5107	5179	5033	4861	4805	4679	4770	4813
4778	4738	4583	4861	4590	4749	4672	4879	4753	5003	4994	5043	5215	5082	5207	5039	5219	5210	5035	5136	5197	5177	5186	5083	5195	5194	4907	4984	4818	4899	4671	4792	4828	4885	4904	4833	4739	4616	4721	4769	4872	4994	4963	5072	5059	4967	4892	4739	4883	4998
4943	4641	4619	4633	4795	4743	4827	4763	4700	4969	5087	5122	5028	5210	5296	5231	5223	5186	5320	5286	5220	5098	5049	5070	5107	5083	4953	4939	4767	4797	4697	4687	4753	4777	4806	4709	4818	4699	4669	4810	4721	5065	5064	5212	4935	4947	4748	4651	4875	4994
4972	4773	4808	4724	4745	4728	4741	4906	4866	4926	5019	5196	5300	5201	5249	5306	5218	5285	5188	5189	5230	5036	5145	5173	5035	5100	5022	4803	4842	4778	4797	4739	4780	5061	4628	4831	4702	4743	4792	4710	4870	4818	4924	4976	4791	4840	4787	4736	4806	4870
4998	4842	4677	4913	4824	4856	4885	4892	5012	5068	5102	5091	5106	5182	5321	5402	5221	5359	5388	5250	5308	5242	5309	5141	5146	5095	5024	4837	4840	4901	4834	4863	4910	4840	4931	4796	4874	4757	4936	4840	4881	5039	5007	4941	4899	4823	4627	4817	4734	4787
5102	4948	4982	5014	4958	4839	4908	4983	5062	5048	5216	5176	5216	5239	5439	5308	5246	5318	5365	5175	5359	5314	5268	5020	5158	5119	4927	4800	4892	4786	4851	4903	4829	4933	4874	4997	4939	4787	4863	4986	4926	4891	4788	4921	4919	4863	4805	4739	4821	4720
5059	4926	4942	5014	4833	4740	4913	5002	4865	5063	5008	5212	5247	5153	5162	5198	5113	5136	5278	5310	5267	5366	5246	5087	4972	4926	4721	4858	4834	4915	4907	4844	4878	5075	5027	5081	4861	5004	4947	4950	5000	5008	4895	4746	4743	4876	4797	4762	4855	4834
4998	5032	5057	4956	5062	4874	5076	4875	4947	4951	5051	5103	5192	5135	5150	5166	4944	5035	5197	5059	5143	5097	4997	4971	4820	4946	4868	4850	4950	4769	4812	4898	4938	5110	5032	4955	5062	5062	4858	4902	5047	5064	4909	4746	4692	4882	4807	4970	4884	4857
5096	4903	4968	4998	4950	5123	5012	5134	5013	4995	5042	5042	5155	5061	5064	5049	5013	4846	5017	5161	5079	5015	4936	4930	4858	4762	4818	4677	4745	4732	4785	4907	4780	4959	5036	5005	5032	4820	4854	4890	4929	5009	4675	4748	4839	4776	4859	4811	4813	4956
5107	5080	4993	5070	5009	5109	5123	5100	5040	4955	4999	5036	4942	5013	5004	5025	4927	4935	5009	5097	4938	4822	4941	4723	4790	4791	4765	4639	4711	4548	4687	4725	4784	4940	4968	5013	5025	5005	4907	5045	4724	4703	4712	4795	4857	4865	4868	4930	4959	4834
5252	4976	5016	5088	5155	5151	4967	5107	5176	5118	4963	5039	5040	4930	4952	4903	4921	4849	4905	5053	4923	4904	4795	4744	4615	4533	4598	4635	4848	4609	4663	4711	4706	5040	4901	5011	4924	4829	5005	4710	4814	4743	4706	4739	4740	4923	4842	4820	4929	5026
5120	5058	5058	5041	5049	5102	4997	5081	5027	4980	4955	4961	4964	4872	4738	4898	4883	4934	4918	4939	4902	4708	4618	4583	4746	4569	4789	4792	4708	4689	4647	4695	4687	4846	4893	5023	4802	4828	4778	4711	4742	4550	4619	4785	4691	4899	4868	4904	4873	5097
5160	5008	4999	5100	5105	5011	5058	5174	5029	4957	5018	4921	5009	4946	4866	4767	4971	4954	4967	4915	4721	4909	4680	4497	4731	4649	4705	4619	4506	4749	4599	4657	4758	4787	4925	4770	4831	4797	4781	4646	4655	4666	4629	4623	4883	4723	4728	4871	4921	4727
5128	5092	5110	5115	5208	5174	5038	5041	5065	4918	5002	4942	4989	4799	4748	4763	4758	4919	4834	4849	4822	4695	4776	4740	4505	4747	4613	4619	4653	4571	4426	4502	4590	4779	4920	4783	4855	4799	4785	4484	4570	4593	4676	4699	4704	4632	4733	4826	4790	4950
5075	5112	5054	5278	5164	5296	5241	5058	4946	4923	4999	4901	4921	4766	4903	4783	4716	4801	4814	4808	4723	4609	4679	4721	4637	4662	4610	4740	4525	4539	4519	4399	4723	4696	4772	4756	4690	4734	4637	4446	4476	4585	4703	4676	4706	4612	4727	4845	4952	4909
4960	4929	5051	4959	5089	5173	5143	5146	4980	4994	4975	4858	4736	4719	4768	4730	4734	4814	4833	4888	4768	4602	4651	4693	4707	4732	4721	4610	4535	4596	4557	4535	4656	4680	4793	4554	4792	4644	4564	4475	4436	4480	4745	4650	4754	4600	4819	4759	4709	5024
4993	4961	4886	4980	5006	4994	5065	5002	4951	4774	4880	4931	4922	4891	4635	4678	4719	4722	4894	4963	4701	4784	4629	4582	4843	4715	4621	4630	4549	4504	4656	4564	4678	4634	4654	4716	4706	4542	4553	4524	4558	4617	4646	4565	4588	4527	4519	4662	4675	4766
5029	4811	4866	4784	4805	4951	4974	5009	4764	4969	4789	4756	4824	4861	4935	4714	4597	4789	4809	4622	4763	4794	4700	4697	4780	4809	4655	4799	4734	4520	4558	4560	4648	4543	4703	4685	4629	4669	4502	4525	4449	4450	4528	4472	4645	4626	4494	4492	4633	4837
5003	5015	4970	4986	4882	4930	4894	4903	4858	4968	4908	4933	4820	4889	4810	4827	4757	4640	4727	4793	4813	4774	4839	4874	4750	4884	4466	4589	4557	4713	4479	4596	4543	4737	4847	4713	4729	4734	4662	4587	4581	4625	4610	4432	4631	4474	4452	4527	4587	4517
5124	5042	4967	4928	4949	4829	4847	4895	5088	4948	4939	4924	5092	5079	4999	4718	4676	4680	4831	4728	4977	4850	4931	4884	4967	4783	4689	4734	4787	4773	4633	4740	4752	4709	4778	4641	4731	4806	4732	4603	4428	4541	4474	4534	4667	4517	4533	4546	4608	4639
5034	5019	4817	4826	4802	4892	4793	4861	5063	4962	5101	4799	5006	5027	4907	4760	4697	4821	4767	4858	4915	4878	4840	4969	4837	4824	4804	4762	4721	4775	4710	4715	4762	4704	4858	4910	4736	4667	4846	4622	4575	4679	4533	4598	4575	4501	4598	4626	4485	4579
5175	4919	4848	4881	4797	4770	4889	4962	5033	4901	4887	4989	4904	4953	4923	5005	4773	4810	4839	4802	4859	4898	4774	4756	4693	4679	4833	4659	4837	4796	4806	4658	4793	4765	4743	4691	4836	4718	4709	4751	4723	4660	4654	4641	4708	4638	4487	4529	4577	4580
5011	4875	4985	4874	4823	4899	4668	4736	4787	4948	4685	4873	4956	4886	4869	4843	4657	4835	4573	4643	4823	5020	4858	4840	4707	4772	4804	4905	4725	4681	4739	4696	4760	4657	4720	4872	5010	4813	4736	4743	4568	4737	4683	4721	4636	4628	4648	4665	4575	4619
5022	5053	4878	4798	4882	4803	4785	4788	4845	4931	4851	4821	4784	4816	4862	4774	4806	4690	4727	4829	4784	4955	4960	4905	4826	4765	4814	4684	4832	4849	4743	4795	4740	4704	4800	4885	4887	4986	4839	4750	4754	4724	4738	4772	4883	4709	4676	4747	4751	4703
5042	5009	4820	4929	4704	4753	4754	4797	4713	4778	4908	4822	5034	4865	4784	4597	4670	4767	4678	4876	4807	4849	4963	4956	4860	4831	4802	4811	4916	4839	4810	4766	4773	4890	4882	4740	4967	5014	4778	4911	4740	4803	4666	4702	4939	4907	4870	4782	4758	4671
4897	4893	4691	4658	4823	4741	4682	4673	4729	4831	4753	4784	4727	4881	4756	4613	4559	4611	4634	4724	4817	4836	4787	4822	4876	4948	4909	4961	5080	5024	4983	4896	4860	4823	4730	4913	4973	4888	4905	4778	4839	4715	4809	4707	4947	4758	4887	4866	4831	4925
4838	4823	4780	4807	4811	4707	4749	4674	4587	4647	4787	4655	4673	4588	4738	4628	4512	4694	4657	4599	4819	4710	4753	4728	4664	4773	4902	4860	4968	4864	4946	4867	4829	4864	4847	4847	4891	4827	4842	4865	4867	5009	4786	4882	4988	5083	4960	4926	4927	4847
4856	4565	4644	4674	4979	4707	4818	4685	4680	4617	4616	4650	4747	4642	4741	4716	4424	4644	4728	4632	4618	4636	4807	4759	4753	4826	4863	4906	4957	4812	4939	4765	4803	4696	4610	4850	4790	4853	4860	4886	4941	4928	5011	4808	4984	5120	5093	5029	5008	4827
4800	4596	4730	4535	4793	4638	4779	4511	4531	4507	4460	4586	4578	4668	4505	4797	4674	4571	4659	4709	4556	4780	4724	4733	4835	4789	4801	4802	4840	4638	4659	4820	4666	4495	4814	4609	4727	4861	4768	4830	4857	4936	4871	4974	5119	5096	4934	5142	4929	4874
4725	4664	4593	4432	4832	4726	4660	4527	4482	4497	4442	4524	4582	4666	4849	4711	4583	4711	4723	4728	4728	4733	4792	4663	4680	4839	4937	4854	4872	4799	4680	4665	4568	4618	4710	4598	4714	4804	4801	4803	4856	4729	4742	4956	5070	5089	5018	4957	4980	4850
4763	4443	4575	4541	4605	4657	4624	4516	4667	4608	4483	4552	4688	4515	4761	4712	4616	4683	4698	4791	4839	4641	4569	4741	4805	4861	4801	4506	4697	4674	4619	4657	4635	4638	4553	4686	4712	4671	4876	4862	4925	4790	4775	4871	5076	5172	5095	5045	4941	4879
4736	4498	4350	4432	4562	4674	4517	4629	4700	4616	4572	4695	4634	4778	4867	4680	4862	4830	4865	4878	4880	4622	4662	4863	4744	4877	4689	4782	4771	4608	4655	4598	4602	4503	4559	4707	4892	4849	4802	4982	4854	4799	4950	4983	5003	5033	4953	5074	5021	4888
4778	4674	4632	4652	4659	4634	4682	4686	4633	4594	4576	4525	4824	4910	4930	4805	4905	4951	4947	4960	4838	4775	4856	4812	4850	4704	4814	4767	4663	4690	4528	4719	4518	4423	4723	4677	4749	4879	4848	4851	4909	4849	4825	4882	4999	5011	5012	4991	4778	4807
4826	4673	4563	4612	4704	4514	4509	4717	4669	4677	4692	4709	4681	4879	4919	4958	4920	4900	4987	4790	4846	4933	4902	4931	4875	4912	4788	4822	4602	4667	4804	4558	4624	4666	4632	4714	4833	4914	4897	4824	4872	4779	4862	4904	4847	4828	4844	4848	4843	4837
5041	4885	4687	4878	4726	4684	4686	4591	4731	4746	4774	4600	4871	4873	4819	5013	4951	4875	4980	4877	4865	4821	4953	4827	4805	5008	4883	4876	4655	4582	4659	4802	4672	4859	4829	4808	4898	4964	4830	4875	4826	4819	4790	4915	4809	4667	4809	4812	4799	4806
5103	5116	4866	4769	4609	4665	4641	4641	4596	4751	4558	4795	4665	4699	4894	4721	4687	4974	4741	4717	4870	4932	4793	4951	4871	4981	4994	4659	4772	4754	4792	4901	4840	4759	4789	4960	4751	4931	4906	4918	5038	4788	4681	4745	4852	4832	4894	4826	4960	4959
5086	4967	4981	4828	4792	4560	4672	4717	4605	4609	4750	4705	4596	4513	4699	4606	4802	4719	4638	4726	4856	4931	4951	4921	5013	5117	4960	4803	4796	4768	4859	4764	4957	5035	4847	4868	4824	5000	5139	5035	4882	4870	4796	4695	4732	4835	4780	4764	4932	5040
5191	5140	5069	4888	4814	4836	4743	4925	4827	4832	4670	4750	4708	4798	4684	4746	4743	4842	4842	4687	4830	5009	5046	5048	5216	5033	5111	4916	4898	4756	4908	4931	5038	5067	4935	4947	4911	4939	4937	5096	5077	4928	4807	4918	4861	4921	5100	5052	5038	4990
5318	5168	5129	5009	4930	4762	4793	4804	4848	4879	4784	4774	4752	4646	4751	4805	4720	4774	4806	4776	4917	5103	5001	5222	5177	5207	5023	5154	4989	4985	5075	5181	5030	5091	4987	5077	5023	5025	5113	5087	5095	5014	5003	4805	4865	4854	4914	5000	5151	5143
5279	5135	5096	5076	4895	4805	4845	4735	4801	4802	4895	4818	4750	4624	4679	4650	4817	4811	4843	4749	4980	5105	5075	5283	5149	5184	5019	4969	4977	4941	5100	5070	5144	5054	5034	4953	4993	4960	5003	4936	5252	5036	4979	4924	4923	4833	4971	4964	5159	4984
5179	5153	5048	5010	4816	4789	4789	4730	4929	4917	4979	4813	4713	4595	4663	4623	4743	4866	4863	4883	5040	5046	5097	5122	5116	5097	4983	4888	4961	4923	4961	5014	5142	4959	5067	4977	4972	4775	5025	5057	5097	4903	4770	4912	4924	4953	5091	5097	5131	5311
5194	5139	4996	5019	4930	4743	4819	4896	4907	4717	4814	4956	4773	4792	4638	4833	4942	4869	4924	4964	4973	4935	4997	4959	4900	4983	4908	4816	4982	4960	4914	4952	5066	4857	4904	4943	4881	4900	4874	4906	5028	4962	4940	4810	4841	4983	5003	5080	5247	5248
5070	4898	4936	4967	4829	4864	4699	4736	4808	4971	4865	4791	4803	4852	4747	4834	4947	4957	5066	4959	5071	5084	4954	5025	5110	4953	5174	4950	4991	4929	4915	5018	5130	4993	5056	4979	5085	4975	5044	5053	5057	4883	4837	4810	4808	4983	5024	5110	5167	5364
5199	4915	4877	4876	4842	4823	4846	4818	4866	4860	4885	4903	4813	4881	4999	5143	5238	5107	5005	5050	5103	5136	5046	4924	5098	5042	5218	4907	4918	4850	5090	4963	5070	4939	5035	5058	5071	5016	5170	5081	4998	5044	4854	4931	4887	4866	5043	5074	5213	5182
4998	4911	4894	4876	4881	4895	4818	4915	4712	4924	4922	4986	4942	4851	5018	5109	5133	5247	5283	5284	5165	5042	4980	5005	4909	4933	5011	4883	5017	4991	4950	5090	4912	4956	5043	4976	5086	4965	5078	5114	5002	5019	4841	4873	5036	5034	5043	5158	5011	5124
5150	4987	5080	4811	4893	4798	4898	4777	4718	4913	4790	5000	4810	4872	5023	5088	5217	5227	5250	5153	5195	5035	5011	5093	4960	5111	5034	4851	4916	4862	4812	4962	4871	5152	5138	5085	5075	5071	5059	5328	5087	4963	4954	4984	5095	5021	4940	5010	5046	4990
5250	5163	5003	4928	5083	4890	4940	4835	4892	4871	4776	4805	4862	4840	4777	5034	5134	5248	5207	5015	5085	5085	5114	5112	5069	5014	5037	4937	4833	4959	4860	5042	5038	5112	5192	5289	5165	5136	5069	5036	5153	5032	5058	5067	4966	5087	5135	4991	5108	5119
5350	5358	5100	4999	4937	4901	4778	4732	4650	4854	4823	4778	4847	4853	4899	4832	5099	5005	5247	5116	5146	4894	5185	5125	5155	5205	5121	4867	5025	5002	4949	4940	5126	5256	5257	5394	5345	5234	5165	5060	5170	5330	5025	5112	5114	5134	5088	4985	5022	5152
5387	5304	5173	5154	4800	4989	4806	4706	4725	4778	4834	4769	4765	4896	4836	4745	4888	4892	4930	5080	5076	5105	5184	5275	5008	5131	5144	5087	5287	5214	5093	5057	5134	5251	5464	5465	5366	5346	5141	5117	5368	5287	5200	5166	5191	5216	5131	5068	5090	4995
5219	5188	5005	5076	4922	4786	4752	4754	4919	4899	4653	4790	4761	4866	4769	4767	4876	4845	4984	5002	5037	5201	4998	5132	5134	5332	5037	4984	5127	5007	5150	5133	5083	5337	5354	5524	5405	5177	5339	5241	5413	5417	5469	5408	5269	5365	5277	5390	5206	5055
5160	5164	5085	4935	4937	4972	4673	4642	4946	4818	4793	4675	4779	4755	4819	4774	4874	4984	4886	5070	5146	5131	5050	5191	5020	5183	5058	5112	5159	4994	5138	5080	5277	5173	5314	5236	5412	5262	5210	5466	5359	5464	5409	5516	5365	5363	5204	5314	5287	5233
5196	4991	5017	4867	4904	4838	4702	4807	4826	4808	4947	4796	4781	4871	4860	4863	4905	4830	5081	4951	5112	5051	5219	5154	5137	5090	5228	5107	5059	5264	5197	5138	5276	5120	5242	5184	5356	5425	5285	5366	5474	5436	5357	5365	5471	5534	5478	5450	5496	5314
5179	5102	5037	4840	4867	4856	5007	4881	4915	4949	5040	4854	5024	4920	4857	4936	5051	4975	4903	4979	5055	5149	5152	5208	5027	5113	4974	5031	5119	5033	5123	5039	5176	5155	5257	5297	5360	5358	5305	5197	5144	5409	5492	5559	5481	5473	5338	5359	5394	5264
5213	5065	4852	5033	4965	4855	4902	4919	4952	4970	5194	5147	4978	5068	5071	5165	5100	4906	4855	5022	5047	5061	5111	4982	5044	4894	5046	4895	5007	4960	4980	5083	5014	5078	5013	5128	5200	5205	5165	5254	5201	5269	5270	5385	5399	5423	5423	5360	5231	5338
5144	4951	4932	4878	4905	4952	4883	4993	4903	5003	4880	5138	5051	5000	5064	5036	5033	5181	4959	4992	5130	5008	4994	4940	4977	4952	4923	5018	5087	4994	4960	5025	5014	4993	5059	4991	5226	5159	5085	5252	5194	5247	5379	5380	5447	5400	5443	5378	5234	5159
5266	5125	4982	4944	4893	4965	4840	4918	4966	5007	5083	4889	5080	4952	5113	5055	5094	5235	5016	5024	5045	5120	4900	4884	4816	4803	5017	5014	4949	5077	5035	4942	5124	5035	5030	5291	5075	5194	5164	5170	5273	5259	5235	5447	5561	5523	5365	5360	5309	5289
5329	5078	5090	4961	4770	4917	4806	4850	4974	5046	5038	4904	4876	4864	5114	5106	5151	5063	5116	5088	5124	4970	4991	4849	4856	4841	5078	4925	5035	5101	5152	5135	5104	5144	5040	5115	5135	5190	5117	5230	5261	5343	5461	5420	5345	5471	5401	5528	5504	5488
5319	5092	5131	5046	4979	4966	5010	4925	5081	4953	4956	4808	4979	5044	5060	5102	5173	5083	5134	5165	5080	5107	5081	4997	4981	5056	4979	5130	5274	5183	5380	5082	5243	5081	5200	5046	5196	5210	5140	5120	5356	5281	5424	5451	5453	5593	5666	5414	5401	5460
5307	5182	5159	5116	5216	5091	5152	5012	4962	5087	5115	5122	5060	5196	5141	5132	5061	5088	5148	4942	5001	5051	5076	5059	4985	5081	5094	5150	5312	5421	5307	5092	5283	5110	5201	5241	5090	5129	5110	5344	5181	5471	5378	5379	5443	5585	5669	5457	5491	5647
5431	5310	5243	5120	5204	5120	5277	5108	5120	5151	5264	5062	5042	5224	5198	5176	5284	5086	5165	4881	5146	5091	5043	5183	5058	5148	5244	5174	5382	5199	5256	5149	5115	5120	5071	5074	5214	5090	5158	5387	5266	5418	5470	5487	5649	5647	5486	5544	5573	5449
5426	5318	5155	5209	5233	5316	5255	5436	5443	5338	5206	5201	5222	5331	5228	5276	5147	5115	5129	5064	5103	5025	5150	5137	5061	5051	5160	5159	5122	5193	5207	5224	5175	5237	5016	5010	5025	5010	5094	5276	5438	5394	5296	5389	5438	5572	5683	5534	5519	5697
5418	5502	5209	5199	5442	5447	5388	5581	5631	5421	5270	5340	5368	5281	5412	5183	5221	5086	5156	5140	5145	5177	5030	5070	5160	5263	5089	5225	5266	5288	5269	4973	5149	5073	5016	5074	4982	5058	5183	5052	5313	5347	5395	5477	5496	5406	5394	5374	5563	5542
5529	5312	5480	5388	5435	5485	5762	5763	5624	5711	5457	5547	5371	5396	5293	5210	5278	5262	5108	5275	5220	5220	5275	5028	5186	5213	5051	5168	5200	5191	5133	5059	5129	5050	5091	5201	5006	5067	5195	5301	5359	5446	5349	5465	5275	5365	5187	5381	5534	5390
5528	5531	5508	5354	5531	5700	5666	5582	5689	5785	5565	5761	5379	5485	5482	5288	5316	5167	5122	5256	5224	5234	5198	5296	5405	5358	5317	5274	5160	5232	5231	5156	5103	5070	5053	5136	5057	5214	5093	5299	5401	5314	5360	5312	5335	5425	5302	5359	5544	5529
5534	5408	5553	5582	5666	5462	5578	5839	5658	5538	5738	5574	5496	5400	5298	5445	5403	5289	5216	5235	5308	5310	5231	5231	5333	5251	5486	5358	5319	5337	5258	5131	5081	5185	5264	5149	5283	5223	5289	5253	5292	5427	5485	5293	5199	5327	5352	5645	5456	5702
5389	5403	5652	5499	5643	5638	5736	5709	5614	5666	5628	5598	5452	5544	5334	5397	5326	5555	5377	5266	5410	5424	5357	5375	5459	5571	5446	5448	5382	5426	5393	5380	5396	5365	5307	5360	5432	5335	5323	5359	5363	5336	5587	5488	5617	5475	5597	5515	5577	5632
5446	5435	5605	5665	5500	5717	5558	5459	5588	5464	5400	5471	5584	5370	5431	5585	5290	5336	5374	5339	5408	5495	5416	5464	5569	5561	5513	5507	5574	5365	5364	5292	5205	5319	5343	5482	5507	5491	5508	5438	5393	5475	5388	5618	5506	5703	5696	5844	5909	6021
5563	5638	5521	5722	5664	5525	5372	5336	5558	5424	5517	5689	5434	5557	5558	5408	5663	5457	5523	5429	5639	5474	5483	5578	5633	5592	5553	5548	5466	5297	5468	5406	5311	5400	5539	5520	5614	5419	5378	5435	5357	5570	5658	5566	5748	5826	5830	5951	5940	6019
5536	5586	5561	5503	5383	5557	5392	5489	5405	5574	5618	5471	5522	5586	5423	5673	5603	5719	5635	5638	5684	5720	5674	5629	5672	5636	5550	5644	5422	5525	5383	5482	5391	5430	5279	5550	5510	5612	5519	5377	5355	5390	5486	5713	5712	6008	5735	5963	6061	6112
5559	5473	5348	5543	5376	5479	5313	5552	5457	5506	5577	5580	5663	5665	5540	5695	5653	5796	5645	5546	5758	5732	5722	5714	5510	5565	5496	5484	5454	5526	5275	5535	5321	5388	5416	5560	5444	5559	5249	5241	5293	5224	5519	5749	5768	5916	5852	5891	6006	6269
5515	5429	5577	5549	5348	5286	5441	5470	5485	5565	5581	5554	5709	5609	5626	5767	5958	5813	5926	5758	5699	5538	5603	5665	5776	5586	5430	5517	5710	5601	5599	5536	5437	5502	5591	5591	5627	5413	5622	5328	5305	5299	5555	5657	5718	5833	5998	5680	5994	5864
5554	5382	5362	5325	5406	5513	5526	5520	5536	5730	5737	5823	5817	5750	5848	5850	5835	5972	6034	5872	5725	5710	5726	5711	5837	5555	5559	5645	5503	5603	5679	5711	5721	5685	5646	5720	5735	5392	5511	5422	5374	5449	5439	5491	5483	5849	5764	5782	5693	5947
5418	5275	5318	5321	5247	5311	5480	5622	5569	5541	5694	5616	5758	5863	5996	5837	5892	5923	5837	5978	5687	5685	5686	5603	5667	5602	5736	5588	5657	5709	5736	5892	5767	5673	5712	5728	5750	5510	5493	5641	5527	5583	5556	5634	5839	5895	5867	5738	5878	5747
5412	5394	5284	5127	5437	5311	5492	5491	5578	5489	5586	5794	5845	5679	5776	5778	5878	5899	5853	5930	5697	5829	5599	5599	5746	5740	5778	5731	5763	5933	5892	6066	5895	5817	5740	5808	5810	5651	5609	5644	5716	5502	5604	5579	5781	5812	5750	5844	5710	5823
5335	5336	5304	5249	5342	5386	5230	5269	5417	5505	5599	5730	5722	5595	5707	5730	5720	5712	5835	5964	6020	5735	5677	5815	5955	5757	5850	5759	5787	5916	5946	5975	5888	5940	5696	5829	5841	5639	5834	5703	5666	5736	5660	5873	5859	5985	5919	5950	5744	5898
5295	5105	5295	5279	5284	5322	5240	5369	5261	5396	5618	5628	5676	5613	5725	5681	5762	5870	5698	5631	5791	5815	5804	5565	5715	5933	5747	5872	5832	5733	5834	5942	5911	5858	5899	5748	5854	5741	5753	5921	5692	5737	5630	5865	5775	5875	5870	5749	5846	5884
5360	5145	5082	5250	5358	5345	5278	5258	5168	5514	5579	5650	5655	5651	5729	5686	5754	5816	5700	5798	5553	5579	5796	5651	5678	5706	5790	5832	5750	5882	5808	6011	5964	5986	5836	5919	5803	5645	5720	5721	5648	5723	5831	5760	5657	5602	5912	5966	5950	6004
5331	5031	5250	5190	5260	5212	5440	5322	5378	5342	5596	5678	5430	5735	5722	5878	5890	5683	5765	5704	5714	5532	5700	5641	5741	5843	5715	5796	5846	5838	5705	5700	5773	5823	5838	5848	5766	5693	5749	5737	5797	5754	5754	5723	5624	5638	5787	5895	6021	6001
5368	5217	5125	5090	5224	5192	5360	5307	5479	5510	5666	5536	5633	5760	5663	5801	5718	5744	5703	5698	5640	5603	5477	5744	5648	5451	5675	5598	5710	5700	5720	5729	5590	5740	5712	5729	5574	5607	5696	5599	5743	5689	5599	5637	5702	5636	5817	5970	5964	6157
5500	5289	5270	5286	5354	5207	5327	5547	5531	5665	5761	5690	5743	5802	5742	5857	5715	5639	5486	5768	5658	5723	5494	5707	5463	5721	5556	5460	5756	5639	5616	5640	5550	5695	5631	5671	5593	5599	5586	5731	5503	5618	5578	5533	5758	5572	5775	5900	5909	5900
5453	5263	5421	5281	5164	5389	5335	5480	5512	5597	5604	5650	5651	5531	5799	5693	5694	5635	5659	5534	5652	5678	5521	5750	5628	5618	5528	5568	5576	5579	5520	5439	5426	5512	5548	5660	5580	5614	5634	5504	5639	5634	5654	5379	5536	5688	5636	5748	5734	5984
5590	5412	5304	5454	5404	5235	5311	5463	5449	5518	5424	5566	5768	5635	5630	5643	5498	5539	5580	5579	5572	5572	5492	5809	5696	5742	5460	5539	5596	5500	5457	5525	5533	5500	5655	5617	5547	5660	5671	5487	5660	5690	5516	5483	5360	5547	5678	5701	5913	5786
5789	5553	5423	5528	5329	5327	5302	5383	5372	5520	5472	5542	5578	5453	5559	5616	5487	5439	5410	5668	5686	5702	5945	5708	5827	5617	5682	5564	5662	5585	5517	5457	5722	5693	5587	5762	5673	5657	5724	5634	5662	5627	5560	5653	5469	5549	5748	5642	5872	5802
5731	5554	5455	5424	5432	5451	5268	5218	5316	5418	5445	5456	5360	5345	5446	5494	5415	5470	5496	5435	5658	5633	5655	5591	5564	5683	5509	5613	5591	5681	5422	5525	5602	5739	5608	5474	5737	5629	5561	5667	5772	5743	5794	5637	5626	5730	5794	5888	5801	5825
5681	5652	5509	5421	5436	5348	5407	5309	5288	5384	5321	5326	5427	5427	5427	5365	5487	5471	5450	5543	5524	5514	5589	5692	5464	5417	5474	5530	5403	5490	5443	5574	5526	5676	5606	5536	5553	5566	5664	5614	5720	5638	5670	5721	5562	5732	5712	5780	5772	5930
5664	5611	5554	5659	5452	5266	5209	5265	5315	5276	5299	5329	5303	5342	5301	5643	5445	5484	5441	5326	5443	5587	5407	5422	5289	5396	5509	5541	5532	5408	5421	5462	5476	5415	5497	5663	5462	5640	5477	5522	5652	5625	5590	5663	5513	5579	5754	5755	6015	5920
5756	5729	5592	5416	5491	5546	5325	5363	5455	5561	5348	5333	5494	5469	5541	5581	5529	5636	5526	5384	5444	5400	5370	5441	5379	5326	5442	5310	5375	5368	5551	5463	5536	5533	5581	5522	5550	5567	5546	5581	5652	5571	5725	5556	5630	5629	5829	5680	5730	5645
5577	5783	5605	5507	5529	5526	5273	5237	5395	5168	5505	5402	5465	5404	5682	5629	5749	5640	5439	5536	5446	5378	5411	5450	5401	5307	5363	5312	5310	5434	5441	5499	5463	5652	5350	5570	5493	5438	5575	5535	5578	5587	5633	5567	5628	5481	5839	5751	5621	5762
5678	5648	5645	5408	5589	5474	5349	5284	5476	5436	5494	5472	5427	5635	5604	5666	5679	5631	5543	5569	5593	5238	5425	5352	5499	5355	5342	5309	5203	5380	5433	5427	5499	5527	5459	5502	5415	5349	5513	5540	5573	5806	5548	5658	5654	5566	5565	5535	5744	5789
5609	5517	5611	5521	5572	5330	5475	5336	5495	5547	5531	5603	5480	5550	5635	5487	5499	5653	5519	5475	5369	5475	5414	5489	5440	5371	5352	5519	5360	5341	5384	5346	5530	5645	5398	5642	5432	5539	5374	5306	5476	5678	5649	5699	5643	5628	5680	5684	5804	5745
5684	5592	5488	5506	5445	5376	5508	5588	5743	5577	5584	5640	5658	5566	5466	5563	5587	5431	5452	5395	5339	5437	5449	5430	5375	5633	5397	5514	5490	5592	5522	5356	5555	5467	5530	5660	5593	5406	5525	5513	5562	5564	5696	5740	5500	5664	5738	5669	5674	5642
5609	5685	5530	5507	5445	5594	5555	5514	5691	5730	5764	5775	5762	5576	5638	5706	5490	5583	5498	5380	5349	5381	5345	5506	5587	5434	5535	5342	5413	5394	5343	5539	5525	5613	5452	5528	5591	5480	5614	5744	5629	5735	5625	5634	5541	5613	5786	5715	5801	5775
5656	5568	5645	5639	5616	5579	5703	5582	5689	5817	6022	5731	5882	5783	5618	5461	5372	5564	5577	5436	5359	5385	5308	5478	5502	5561	5406	5308	5537	5412	5518	5335	5593	5566	5583	5518	5459	5409	5671	5797	5661	5602	5584	5536	5455	5795	5677	5770	5887	5833
5622	5321	5597	5612	5611	5767	5713	5528	5759	5790	5809	5734	5911	5802	5667	5517	5432	5533	5523	5510	5556	5521	5548	5409	5317	5605	5683	5399	5407	5387	5446	5517	5636	5649	5407	5614	5632	5673	5616	5741	5710	5782	5654	5636	5617	5622	5650	5913	5922	5948
5600	5658	5575	5546	5554	5708	5602	5494	5533	5770	5703	5794	5645	5840	5788	5814	5621	5545	5730	5576	5607	5565	5757	5531	5517	5692	5594	5427	5385	5509	5550	5616	5693	5610	5644	5501	5636	5669	5637	5826	5716	5663	5642	5527	5715	5790	5808	5948	6078	5905
5441	5446	5394	5468	5690	5449	5337	5502	5489	5574	5775	5548	5584	5678	5612	5641	5567	5579	5696	5542	5633	5582	5775	5758	5558	5720	5729	5649	5506	5535	5620	5719	5870	5730	5519	5716	5818	5623	5759	5763	5617	5518	5628	5772	5785	5881	5981	6076	6138	5857
5364	5398	5282	5347	5389	5234	5343	5259	5464	5337	5637	5542	5441	5736	5599	5632	5579	5692	5564	5659	5632	5732	5703	5778	5789	5804	5946	5636	5666	5597	5819	5795	5731	5895	5908	5734	5822	5601	5855	5802	5561	5562	5758	5701	5919	5912	6028	6124	5999	5957
5382	5329	5230	5246	5407	5261	5232	5180	5389	5443	5486	5538	5534	5409	5438	5575	5601	5624	5585	5560	5709	5819	5625	5856	5875	5849	5692	5769	5551	5809	5783	5769	5758	5951	5874	5932	5673	5779	5775	5702	5686	5565	5923	5912	5977	5957	5978	6051	5975	6055
5225	5138	5185	5233	5190	5137	5231	5328	5370	5358	5430	5520	5514	5400	5528	5600	5532	5474	5596	5635	5661	5722	5737	5498	5815	5765	5769	5661	5744	5655	5886	5795	5873	5860	5895	5749	5683	5651	5600	5810	5695	5769	5788	5853	5718	5956	5931	5920	5989	5805
5146	5134	5178	5137	5425	5223	5212	5302	5454	5415	5256	5587	5564	5352	5480	5538	5499	5413	5379	5593	5517	5574	5474	5452	5534	5813	5813	5599	5643	5555	5790	5786	5915	5764	5669	5751	5722	5668	5634	5589	5658	5819	5745	5742	5821	5791	5745	5705	5889	5613
5195	5116	5162	5104	5266	5272	5281	5161	5410	5310	5288	5487	5476	5493	5525	5473	5504	5459	5663	5460	5551	5376	5429	5448	5547	5603	5587	5509	5669	5443	5546	5617	5516	5630	5603	5626	5548	5466	5679	5503	5758	5639	5697	5664	5871	5658	5532	5540	5811	5576
5311	5235	5283	5279	5413	5276	5344	5370	5284	5330	5278	5437	5405	5334	5508	5441	5371	5383	5384	5462	5380	5283	5199	5361	5283	5422	5440	5440	5465	5596	5443	5467	5706	5547	5474	5437	5396	5435	5511	5551	5585	5590	5696	5648	5685	5696	5751	5718	5692	5494
5512	5313	5471	5322	5315	5321	5237	5300	5251	5419	5303	5312	5337	5344	5346	5320	5289	5161	5319	5341	5296	5277	5249	5344	5391	5391	5546	5524	5460	5508	5513	5413	5484	5498	5327	5503	5328	5432	5442	5453	5474	5536	5462	5517	5523	5681	5641	5669	5573	5532
5728	5537	5536	5526	5330	5440	5327	5144	5217	5180	5287	5221	5349	5312	5138	5080	5090	5168	5186	5315	5276	5339	5313	5336	5343	5417	5414	5391	5445	5484	5533	5457	5537	5481	5394	5443	5344	5436	5417	5581	5594	5449	5614	5555	5436	5569	5579	5656	5621	5560
5828	5703	5463	5590	5606	5504	5348	5214	5190	5137	5112	5252	5205	5126	5209	5151	4994	5152	5126	5183	5321	5301	5296	5248	5277	5303	5272	5420	5306	5336	5360	5349	5628	5464	5582	5573	5457	5393	5355	5478	5360	5441	5587	5569	5815	5665	5617	5524	5378	5372
5932	5763	5656	5616	5607	5499	5506	5372	5189	5168	5168	5155	5263	5242	5135	5046	5083	5179	5092	5306	5309	5304	5253	5395	5393	5586	5357	5521	5493	5500	5392	5339	5371	5361	5543	5553	5513	5589	5474	5409	5560	5471	5626	5516	5607	5741	5593	5461	5461	5274
5906	5668	5685	5655	5620	5531	5460	5418	5339	5386	5342	5292	5213	5323	5249	5105	5000	5183	5282	5422	5485	5524	5368	5514	5473	5574	5429	5504	5474	5454	5508	5474	5515	5720	5604	5622	5650	5527	5698	5490	5458	5463	5559	5534	5630	5636	5674	5577	5492	5453
5803	5606	5613	5829	5559	5660	5348	5391	5492	5373	5532	5463	5485	5487	5422	5281	5369	5185	5413	5568	5523	5446	5321	5508	5510	5428	5614	5497	5542	5498	5494	5599	5734	5729	5645	5647	5758	5506	5595	5624	5636	5653	5616	5589	5672	5580	5610	5764	5491	5420
5490	5505	5465	5638	5765	5532	5455	5456	5202	5412	5550	5454	5533	5555	5395	5453	5207	5371	5426	5355	5412	5657	5509	5461	5705	5717	5548	5588	5674	5631	5632	5571	5783	5823	5813	5796	5704	5822	5576	5766	5635	5481	5732	5865	5645	5881	5783	5667	5553	5422
5509	5415	5451	5334	5527	5439	5410	5225	5474	5331	5433	5473	5569	5609	5533	5504	5418	5407	5515	5630	5494	5666	5738	5696	5758	5577	5560	5631	5614	5685	5580	5689	5661	5677	5733	5926	5728	5789	5719	5729	5796	5519	5612	5857	5730	5812	5677	5821	5578	5493
5481	5430	5354	5421	5494	5380	5368	5353	5388	5346	5538	5550	5575	5758	5603	5679	5591	5689	5599	5640	5704	5725	5694	5774	5897	5752	5905	5871	5703	5691	5672	5802	5663	5694	5615	5814	5838	5568	5848	5797	5814	5838	5685	5801	5728	5663	5772	5635	5767	5438
5520	5476	5456	5333	5540	5534	5512	5409	5541	5473	5609	5609	5623	5728	5733	5736	5546	5572	5702	5796	5764	5798	5801	5762	5811	6027	5982	5799	5837	5781	5702	5642	5800	5704	5727	5744	5801	5747	5934	5847	5674	5692	5626	5623	5649	5668	5623	5667	5621	5444
5593	5422	5514	5410	5570	5605	5622	5553	5640	5597	5525	5696	5702	5826	5734	5607	5644	5604	5649	5696	5701	5819	5833	5868	5773	5976	5817	6007	5678	5803	5546	5671	5677	5820	5726	5718	5808	5696	5681	5921	5646	5734	5416	5677	5569	5498	5482	5553	5578	5613
5581	5296	5347	5535	5592	5533	5575	5536	5545	5518	5677	5620	5706	5746	5668	5513	5489	5665	5652	5727	5808	5764	5789	5837	5869	5883	5783	5696	5615	5687	5588	5567	5733	5584	5829	5641	5790	5591	5703	5686	5543	5489	5593	5409	5503	5299	5391	5356	5389	5532
5738	5548	5434	5455	5487	5543	5619	5567	5404	5592	5588	5494	5536	5580	5548	5533	5565	5492	5539	5850	5701	5639	5658	5721	5770	5603	5661	5523	5459	5481	5486	5406	5579	5613	5354	5553	5548	5644	5477	5604	5504	5482	5297	5420	5350	5485	5305	5203	5370	5262
5840	5690	5566	5574	5576	5511	5584	5381	5451	5476	5512	5417	5412	5398	5544	5445	5489	5505	5434	5404	5478	5294	5547	5378	5414	5477	5492	5376	5461	5531	5626	5295	5329	5445	5385	5403	5344	5228	5314	5298	5435	5343	5217	5338	5184	5354	5462	5401	5148	5226
6038	5791	5693	5658	5733	5461	5421	5385	5443	5424	5432	5410	5287	5400	5386	5526	5492	5586	5415	5380	5509	5318	5402	5437	5352	5295	5293	5289	5318	5307	5193	5355	5261	5273	5334	5263	5362	5373	5403	5270	5299	5248	5238	5109	5165	5331	5418	5386	5317	5203
6057	5883	5861	5770	5607	5517	5491	5406	5502	5535	5397	5387	5326	5462	5370	5400	5414	5460	5357	5377	5310	5250	5284	5172	5262	5153	5266	5314	5415	5360	5323	5380	5381	5404	5179	5115	5217	5219	5322	5247	5169	5170	5104	4968	5213	5171	5225	5127	5163	4993
6167	5864	5927	5823	5678	5770	5635	5423	5404	5460	5444	5524	5437	5312	5417	5279	5437	5420	5418	5365	5317	5332	5287	5121	5241	5291	5247	5270	5337	5337	5264	5387	5308	5240	5254	5311	5227	5142	5290	5223	5335	5135	5153	5189	5004	5205	5273	5142	5172	5116
5942	5745	5781	5776	5589	5620	5454	5369	5416	5511	5450	5461	5472	5597	5466	5329	5575	5301	5342	5289	5303	5306	5333	5464	5400	5334	5208	5404	5266	5287	5271	5368	5250	5391	5107	5209	5119	5283	5244	5369	5140	5004	5066	5141	5203	5134	5482	5277	5061	5165
5878	5650	5638	5543	5462	5599	5425	5509	5437	5588	5566	5484	5333	5571	5618	5584	5551	5358	5455	5485	5467	5337	5418	5443	5509	5449	5637	5523	5257	5340	5428	5472	5199	5301	5153	5256	5196	5144	5281	5352	5450	5344	5248	5233	5042	5274	5317	5137	5257	5232
5694	5550	5458	5522	5408	5508	5380	5383	5538	5474	5698	5818	5729	5518	5542	5640	5631	5577	5619	5651	5594	5790	5480	5683	5565	5644	5549	5546	5413	5360	5282	5454	5446	5533	5231	5211	5381	5471	5542	5457	5602	5623	5293	5424	5454	5303	5356	5460	5354	5317
5672	5270	5398	5380	5324	5281	5337	5486	5444	5499	5570	5579	5602	5762	5770	5671	5694	5625	5863	5918	5795	5712	5649	5740	5678	5632	5530	5674	5471	5336	5497	5584	5489	5613	5638	5526	5463	5613	5710	5491	5652	5596	5422	5567	5451	5490	5684	5519	5438	5632
5199	5300	5223	5401	5205	5326	5265	5373	5333	5538	5742	5640	5802	5743	5898	5857	5638	5668	5806	5838	5753	5687	5612	5722	5676	5615	5628	5581	5433	5510	5542	5728	5708	5850	5722	5730	5642	5466	5731	5666	5574	5583	5575	5532	5524	5588	5593	5616	5522	5736
5364	5152	5064	5336	5234	5191	5144	5269	5321	5426	5559	5799	5729	5807	5849	5969	5704	5989	6001	5866	5873	5657	5791	5710	5575	5421	5543	5527	5553	5480	5616	5580	5771	5722	5853	5575	5579	5539	5667	5629	5581	5518	5644	5608	5427	5583	5482	5544	5638	5537
5149	5077	4915	5191	5186	5312	5316	5489	5332	5495	5596	5629	5811	5648	5871	5850	5897	5807	5807	5917	5708	5625	5741	5431	5515	5521	5479	5513	5597	5519	5724	5750	5683	5790	5639	5678	5554	5394	5576	5350	5558	5613	5381	5474	5530	5508	5560	5509	5632	5673
5297	5141	5001	5123	5195	5387	5246	5291	5291	5515	5493	5499	5747	5614	5628	5705	5748	5876	5593	5710	5835	5436	5522	5390	5608	5432	5495	5568	5464	5419	5519	5481	5574	5581	5591	5417	5510	5433	5465	5391	5506	5319	5412	5307	5417	5387	5423	5506	5540	5521
5183	5094	5162	5028	5225	5134	5218	5504	5476	5389	5422	5441	5481	5632	5504	5634	5625	5766	5704	5789	5481	5498	5251	5372	5322	5508	5444	5527	5427	5427	5458	5548	5475	5526	5489	5284	5386	5201	5363	5264	5355	5358	5408	5305	5397	5479	5462	5474	5488	5580
5209	5158	5106	5245	5058	5265	5186	5426	5468	5367	5378	5257	5464	5480	5387	5510	5534	5573	5713	5488	5520	5297	5153	5290	5351	5420	5370	5418	5388	5318	5253	5231	5302	5326	5350	5277	5191	5160	5246	5363	5184	5391	5346	5317	5281	5329	5351	5487	5373	5495
5275	5216	5179	5119	5254	5226	5417	5227	5522	5392	5299	5287	5301	5421	5288	5375	5648	5453	5636	5466	5464	5415	5219	5127	5196	5245	5364	5228	5359	5265	5210	5202	5395	5255	5289	5240	5324	5279	5322	5122	5139	5285	5169	5329	5288	5296	5398	5456	5440	5509
5253	5198	5266	5242	5281	5174	5329	5400	5401	5229	5313	5328	5302	5361	5413	5455	5394	5397	5449	5381	5253	5308	4952	5071	5279	5178	5302	5266	5282	5269	5262	5254	5288	5262	5484	5261	5238	5132	5210	5190	5082	5249	5275	5179	5456	5332	5544	5393	5421	5339
5357	5244	5313	5208	5237	5368	5199	5255	5299	5249	5262	5206	5260	5346	5418	5265	5214	5495	5289	5439	5234	5155	5209	5094	5173	5247	5488	5307	5282	5387	5326	5316	5349	5291	5350	5362	5181	5074	5172	5061	5164	5086	5213	5369	5067	5291	5420	5290	5198	5291
5172	5134	5229	5204	5130	5116	5204	5185	5140	5241	5167	5047	5250	5173	5278	5256	5328	5285	5355	5355	5247	5272	5086	5112	5335	5277	5331	5394	5382	5449	5448	5424	5434	5401	5466	5273	5247	5233	5112	5110	4915	5076	5065	5184	5264	5313	5300	5452	5422	5308
5313	5085	5179	5083	5138	4962	4984	5045	5156	5196	5040	5083	5244	5243	5220	5047	5153	5393	5371	5399	5393	5311	5228	5380	5218	5343	5296	5511	5346	5375	5394	5559	5540	5363	5494	5270	5289	5178	5158	5050	5156	5096	5295	5087	5211	5103	5212	5204	5078	5174
5126	4980	5138	5102	4924	4874	4995	4971	5049	5095	4977	5126	5032	5164	5087	5059	5371	5228	5458	5262	5419	5335	5415	5271	5187	5229	5440	5403	5533	5582	5467	5474	5522	5467	5388	5342	5429	5363	5426	5346	5343	5214	5254	5320	5276	5103	5067	5154	5211	5196
5057	4815	4979	4994	4970	4937	4908	4947	4952	4999	4849	5172	4947	5286	5142	5137	5193	5243	5394	5289	5429	5303	5424	5311	5280	5335	5581	5494	5446	5649	5323	5579	5499	5325	5531	5421	5443	5385	5433	5423	5300	5398	5332	5265	5188	5029	5124	5339	5385	5324
4859	4909	4869	4900	4932	4739	4934	4785	4809	4910	4883	4895	5003	5030	4964	5014	5033	5287	5272	5371	5475	5424	5404	5517	5369	5380	5474	5329	5488	5483	5495	5469	5496	5543	5403	5351	5616	5480	5420	5393	5390	5371	5244	5262	5064	5092	5262	5122	5325	5298
4967	4625	4631	4687	4694	4709	4676	4581	4751	5071	4877	4928	4917	4938	4963	4817	5033	5185	5269	5457	5361	5331	5314	5244	5359	5402	5494	5435	5455	5495	5538	5445	5525	5525	5463	5594	5437	5487	5466	5478	5523	5469	5291	5379	5240	5295	5066	5211	5139	5161
4771	4696	4571	4528	4466	4585	4624	4632	4782	4739	4918	4945	4750	4944	4864	4943	5009	5189	5160	5371	5468	5460	5490	5299	5207	5511	5375	5489	5349	5610	5401	5474	5435	5450	5567	5524	5471	5389	5498	5570	5459	5576	5434	5530	5457	5354	5218	5262	5337	5277
4525	4345	4485	4510	4572	4594	4477	4641	4608	4672	4945	4793	4945	4885	5100	5061	5112	5189	5211	5175	5386	5546	5407	5377	5360	5382	5421	5377	5592	5522	5446	5368	5562	5402	5547	5562	5424	5416	5485	5495	5581	5580	5553	5589	5458	5457	5441	5244	5330	5365
4527	4506	4442	4422	4524	4583	4444	4426	4558	4763	4696	5006	5050	5014	5142	5134	5137	5130	5193	5249	5292	5377	5377	5340	5446	5490	5411	5347	5487	5376	5568	5477	5541	5607	5588	5461	5403	5481	5348	5498	5452	5564	5456	5529	5485	5542	5440	5464	5485	5370
4479	4302	4458	4330	4516	4539	4579	4477	4552	4641	4862	5015	4947	4983	5189	5203	5240	5207	5275	5204	5286	5340	5552	5359	5438	5477	5405	5392	5353	5438	5514	5570	5460	5661	5525	5569	5550	5512	5402	5617	5500	5647	5513	5474	5499	5256	5693	5719	5529	5431
4487	4403	4345	4457	4487	4659	4535	4629	4697	4689	4873	4885	5031	5078	5158	5141	5311	5254	5302	5350	5271	5406	5411	5266	5333	5480	5515	5385	5248	5482	5562	5645	5663	5637	5705	5804	5701	5529	5614	5493	5467	5572	5455	5443	5538	5503	5753	5588	5544	5653
4577	4352	4401	4446	4652	4591	4736	4630	4625	4816	4898	4938	5140	5107	5150	5286	5151	5389	5250	5393	5291	5412	5342	5479	5511	5534	5318	5463	5308	5443	5541	5851	5911	5732	5884	5904	5631	5781	5618	5438	5647	5461	5546	5543	5548	5798	5791	5596	5636	5645
4527	4345	4465	4447	4481	4592	4545	4597	4554	4715	4817	4934	4934	5081	5135	5277	5133	5364	5462	5226	5272	5206	5498	5454	5587	5278	5396	5482	5330	5418	5405	5720	5696	5891	5846	5793	5637	5711	5674	5430	5466	5539	5395	5504	5609	5621	5641	5650	5630	5677
4471	4419	4380	4430	4667	4576	4572	4647	4650	4725	4817	4910	5077	4978	5163	5161	5217	5220	5303	5132	5261	5345	5455	5363	5382	5429	5527	5351	5556	5378	5666	5622	5628	5673	5731	5580	5726	5682	5523	5518	5566	5536	5536	5368	5654	5523	5526	5653	5520	5494
4560	4437	4622	4605	4571	4675	4634	4662	4739	4881	4995	4978	5053	4961	5046	5120	5150	5167	5321	5150	5273	5377	5384	5305	5352	5457	5361	5404	5483	5479	5737	5524	5575	5644	5701	5583	5619	5649	5428	5540	5454	5541	5305	5528	5508	5495	5471	5581	5549	5433
4669	4493	4634	4623	4659	4684	4717	4732	4852	4814	4925	4798	4899	4912	5025	5084	4995	5165	5258	5267	5244	5257	5362	5441	5403	5395	5436	5480	5567	5562	5606	5490	5595	5424	5473	5380	5521	5527	5503	5460	5488	5479	5417	5434	5397	5412	5461	5382	5349	5435
4741	4692	4593	4713	4762	4809	4829	4765	4897	4886	4804	4944	4974	5048	5067	5153	5261	5247	5264	5341	5179	5282	5350	5385	5378	5427	5341	5433	5436	5559	5493	5456	5538	5472	5333	5386	5512	5499	5343	5457	5390	5317	5479	5401	5470	5348	5407	5360	5322	5282
4806	4708	4576	4688	4761	4812	4697	4763	4879	4929	4802	4984	5023	5028	5113	5141	5214	5150	5119	5148	5173	5223	5164	5276	5320	5392	5403	5399	5342	5329	5472	5272	5243	5335	5235	5262	5399	5406	5278	5408	5438	5428	5291	5514	5471	5338	5333	5397	5312	5289
4725	4699	4573	4652	4732	4724	4712	4770	4774	5017	5093	5132	5101	5090	5174	5284	5284	5188	5130	5147	5172	5305	5369	5378	5468	5292	5463	5267	5335	5432	5399	5350	5274	5245	5282	5247	5372	5363	5232	5203	5360	5360	5275	5167	5434	5248	5257	5363	5175	5162
4658	4703	4634	4743	4892	4779	4833	4694	4817	4966	5187	5092	5258	5165	5198	5201	5178	5352	5321	5273	5311	5371	5338	5407	5538	5403	5342	5394	5434	5324	5498	5142	5296	5371	5241	5231	5349	5281	5282	5321	5127	5179	5135	5260	5357	5332	5092	5213	5164	5235
4822	4711	4716	4701	4716	4684	4857	5023	4938	4959	4972	5071	5027	5016	5033	5226	5290	5374	5453	5482	5346	5217	5426	5397	5355	5302	5363	5506	5276	5350	5456	5444	5352	5208	5265	5314	5321	5264	5405	5310	5205	5098	5279	5237	5413	5345	5314	5232	5251	5313
4578	4592	4565	4749	4767	4674	4754	4930	5180	5017	4910	5023	4935	5052	5018	5160	5108	5359	5340	5393	5380	5259	5313	5292	5382	5268	5500	5499	5234	5443	5381	5303	5193	5323	5344	5369	5122	5264	5258	5171	5375	5242	5343	5145	5286	5353	5326	5314	5321	5262
4755	4695	4742	4512	4622	4723	4847	4779	4891	4931	5130	5105	5011	4977	5181	5231	5209	5254	5267	5305	5380	5358	5285	5416	5296	5393	5282	5373	5354	5237	5025	5323	5314	5440	5517	5437	5400	5343	5237	5218	5330	5409	5226	5331	5221	5395	5125	5476	5354	5247
4763	4625	4631	4492	4656	4836	4843	4862	5031	4925	4825	4977	5102	5212	5138	5279	5220	5490	5249	5374	5129	5355	5287	5420	5443	5492	5278	5204	5326	5205	5082	5261	5336	5415	5408	5397	5482	5246	5387	5322	5369	5299	5198	5288	5180	5218	5372	5452	5184	5304
4866	4875	4602	4595	4795	4875	4877	4784	5002	4893	5070	5024	5010	5031	5260	5035	5171	5310	5101	5243	5075	5348	5123	5414	5311	5402	5239	5384	5147	5154	5198	5180	5319	5274	5474	5432	5561	5452	5289	5257	5286	5198	5262	5134	5354	5308	5411	5452	5480	5361
4825	4821	4714	4779	4762	4744	4878	4934	4959	5185	5021	5134	5179	5010	4971	5048	5035	5099	5066	5143	5189	5218	5251	5249	5262	5312	5181	5265	5101	5246	5053	5060	5211	5312	5262	5387	5374	5115	5238	5356	5259	5251	5286	5239	5194	5208	5301	5242	5283	5438
4927	4855	4956	4804	4860	4897	4960	4970	5140	5134	5109	5168	5044	5145	5182	5211	5259	5215	5127	5326	5132	5227	5251	5113	5111	5107	5199	5180	5309	5219	5144	5048	5095	5145	5365	5417	5390	5255	5124	5365	5354	5463	5344	5232	5215	5246	5259	5440	5367	5331
4799	4827	4728	4899	4872	4931	5039	5174	5214	5192	5312	5244	5041	5060	5137	5173	5198	5127	5103	5180	4975	5261	5259	5048	5125	5101	5266	5129	5196	5010	5144	5123	5153	5266	5169	5275	5320	5227	5293	5319	5363	5444	5463	5255	5308	5271	5381	5243	5310	5290
4806	4884	4771	4941	4989	4999	5173	5236	5183	5216	5306	5336	5251	5288	5191	5354	5195	5170	5114	5043	5231	5173	5272	5083	5377	5233	5397	5286	5237	5203	5036	5151	5162	5255	5255	5216	5323	5321	5361	5470	5542	5512	5219	5489	5337	5294	5205	5327	5405	5340
5066	4931	4746	4922	4950	4942	5155	5306	5231	5256	5283	5431	5338	5359	5380	5287	5467	5191	5311	5253	5345	5370	5333	5254	5293	5396	5402	5250	5260	5262	5018	5238	5053	5070	5290	5097	5361	5171	5266	5307	5348	5431	5569	5392	5362	5190	5304	5358	5246	5378
4981	4969	4830	4982	5085	5170	5064	5155	5158	5216	5333	5458	5384	5393	5225	5349	5279	5168	5278	5287	5273	5203	5300	5354	5410	5504	5465	5293	5392	5253	5090	5113	5255	5329	5317	5350	5304	5304	5257	5290	5346	5565	5375	5284	5379	5260	5336	5346	5171	5143
5127	4989	5182	5084	5163	5045	5147	5273	5257	5286	5306	5250	5294	5310	5291	5369	5290	5354	5405	5483	5558	5446	5474	5286	5245	5267	5454	5276	5477	5219	5166	5142	5227	5282	5284	5157	5260	5149	5179	5144	5242	5256	5316	5344	5304	5240	5232	5311	5225	5278
5287	5120	5143	5115	5231	5150	5022	5036	5180	5274	5384	5427	5361	5284	5342	5095	5054	5404	5277	5260	5283	5289	5307	5349	5451	5193	5487	5364	5376	5113	5152	5081	5169	5139	5263	5158	5069	5184	5135	5086	5068	5204	5146	5289	5287	5203	5107	5181	5165	5112
5382	5268	5283	5242	5259	5140	5179	5287	5310	5121	5183	5120	5231	5143	5302	5217	5192	5347	5315	5408	5525	5415	5599	5331	5304	5403	5194	5348	5289	5132	5080	5102	5088	5076	5141	5172	5016	5072	5157	5069	5079	5147	5137	5155	5259	5095	5117	5144	5099	5194
5278	5273	5344	5275	5233	5217	5102	5226	5282	5208	5392	5418	5166	5074	5145	4920	5021	5057	5155	5216	5026	5303	5351	5356	5236	5201	5302	5136	5073	5066	5143	5024	5066	5047	5026	4952	5087	5379	5054	5205	5163	5116	5169	5047	5070	5159	5217	5178	5121	5268
5451	5276	5345	5566	5308	5116	5306	5325	5198	5202	4967	5204	4969	5138	5259	5240	5288	5282	5317	5502	5457	5399	5239	5148	5161	5174	5173	5129	5149	5220	4973	5113	5014	4945	5082	5122	5145	5076	5221	5179	5078	5251	5108	5045	5164	5230	5256	5296	5273	5339
5298	5233	5334	5166	5236	5328	5155	5155	5204	5320	5396	5392	5014	5045	4908	4833	4939	5080	4984	5019	5095	4980	5141	5116	5136	5142	5092	5147	5020	5081	5223	5003	5103	4990	5037	5213	5135	5386	5159	5136	5171	5101	5227	5149	5223	5225	5254	5200	5254	5349
5401	5170	5177	5331	5352	5124	5369	5276	5419	5142	5071	5168	5041	5251	5266	5180	5238	5196	5140	5178	5225	5094	5185	5035	4957	4855	5119	5256	5134	5139	5002	5260	5089	4954	5090	5143	5279	5077	5297	5240	5179	5343	5290	5052	5265	5212	5365	5487	5365	5331
5347	5316	5304	5348	5280	5280	5179	5094	5319	5406	5416	5275	5319	5054	4925	4776	4818	4769	4753	4789	4880	5012	4998	5015	4984	5090	5093	5125	5088	5170	5229	5186	5069	5224	5176	5119	5327	5323	5006	5218	5392	5207	5224	5384	5139	5360	5333	5257	5423	5371
5421	5218	5109	5292	5055	5085	5279	5351	5549	5171	5124	5080	5104	5061	5098	5219	5095	5104	5069	5150	5065	5131	4949	4953	4936	4889	5116	5189	5185	5182	5194	5221	5100	5057	5210	5247	5249	5141	5225	5228	5167	5529	5447	5266	5413	5231	5105	5325	5232	5413
5513	5280	5341	5187	5215	5295	5355	5340	5131	5203	5349	5242	5464	5140	5054	5105	4773	4836	4817	4951	4898	5059	5088	5209	5083	5161	4952	5014	5078	5396	5134	5323	5164	5215	5115	5111	5283	5285	5054	5206	5298	5199	5361	5205	5283	5238	5283	5123	5199	5146
5433	5439	5276	5212	5382	5270	5263	5221	5448	5490	5331	5225	5158	5091	5095	5071	4994	5007	5032	5224	5118	4986	4812	4969	4902	5233	5066	5439	5306	5071	5118	5215	5188	5197	5164	5201	5076	5107	5258	5218	5385	5326	5295	5437	5080	5002	5175	5195	5100	5233
5679	5351	5513	5444	5116	5215	5341	5487	5254	5243	5336	5266	5290	5418	5355	5174	5080	4912	5003	5278	5229	5143	5221	5260	5143	5026	4989	4985	5332	5313	5323	5110	5078	5211	5102	5019	5370	5195	5067	5351	5189	5331	5380	5104	5140	5088	5158	5250	5197	4990
5753	5727	5301	5138	5431	5411	5178	5260	5278	5415	5382	5484	5322	5299	5313	5153	5034	5102	5071	5112	5140	5080	5139	5156	5181	5293	5208	5132	5177	5035	5253	5175	5115	5142	5374	5159	5170	5235	5157	5086	5353	5286	5146	5222	5122	5121	5180	5097	5179	5124
5658	5358	5360	5374	5416	5086	5156	5483	5486	5359	5381	5261	5275	5239	5137	5254	5091	5224	5106	5156	5362	5180	5152	5026	4900	5127	5026	5087	5335	5125	5071	5033	5190	5194	5223	5258	5177	4969	5157	5178	5332	5254	5116	5019	5221	5088	5039	5127	5197	5186
5386	5421	5479	5293	5002	5076	5277	5301	5100	5109	5361	5399	5279	5523	5395	5488	5486	5409	5471	5285	5197	5166	5167	5150	5162	4916	5063	4789	5175	5243	5194	5176	5093	4989	5215	5378	5255	5307	5086	5091	5357	5197	5143	5113	5032	5113	5064	5084	5309	5107
5777	5487	5261	5302	5376	5426	4986	4904	4981	5287	5599	5534	5554	5377	5314	5316	5333	5227	5224	5194	5252	5258	5291	5251	5159	5097	4973	5102	5067	4957	4912	5196	5167	5476	5383	5243	5193	5352	5213	5136	5237	5237	5134	5220	5154	5142	5213	5229	5290	5151
5619	5096	5306	5588	5312	5003	5075	5274	5410	5316	5290	5208	4979	4961	4880	4801	4979	5048	4960	4997	4807	4643	4769	4955	4782	5055	4951	5083	5047	5129	5098	5020	5086	5383	5459	5256	5196	5329	5321	5212	5033	5318	5292	5177	5203	5174	5213	5199	5220	5264
5608	5758	5629	5146	5196	5394	5456	5396	5054	4881	4846	5057	5073	5042	5355	5153	5292	5484	5461	5503	5279	5278	5078	4779	4661	4650	5039	5168	5045	5088	5299	5226	5124	5047	5310	5506	5391	5342	5175	5266	5172	5182	5445	5290	5215	5147	5152	5259	5425	5126
5796	5568	5305	5332	5613	5504	5237	4970	4940	5023	5192	5316	5358	5321	5158	5196	5268	5200	5174	5308	5260	5363	5483	5348	5350	5188	5065	4923	5037	4931	5039	5264	5381	5261	5026	5405	5521	5376	5185	5258	5572	5381	5398	5391	5342	5306	5294	5256	5217	5353
5788	5267	5428	5821	5488	5110	4904	5177	5115	5327	5205	4937	4885	4639	4597	4582	4487	4594	4588	4614	4562	4676	4849	5068	5369	5400	5329	5107	5239	5093	5166	5076	5210	5336	5386	5160	5280	5366	5387	5178	5326	5517	5414	5457	5327	5278	5178	5427	5347	5382
5284	5601	5634	5377	5040	5144	5398	5299	5193	4919	4878	5061	4838	4772	4882	4783	4748	5044	5077	5012	4934	4928	4839	4669	4815	5008	5295	5368	5404	5252	5387	5126	5116	5112	5475	5525	5309	5424	5495	5419	5339	5427	5411	5239	5361	5396	5160	5383	5361	5389
5594	5532	5323	4941	5209	5349	5243	4885	4904	4964	4911	4859	4941	5009	5159	5010	5238	5335	5566	5722	5784	5762	5570	5317	5068	4895	4896	5102	5381	5439	5415	5425	5376	5019	5223	5436	5561	5197	5272	5403	5343	5154	5374	5345	5335	5281	5234	5344	5446	5406
5748	5147	4884	5178	5456	5230	5119	4945	4933	4897	5030	5056	4983	5011	4826	4986	4973	5088	5178	5237	5374	5575	5821	5918	6004	5800	5387	5117	5097	5266	5463	5238	5546	5389	5268	5142	5597	5532	5101	5434	5589	5125	5213	5341	5296	5178	5285	5194	5371	5280
5224	4997	5190	5624	5146	4846	4904	4993	5089	4874	4990	4999	5095	5208	4996	4788	4793	4641	4776	4838	4741	4659	4963	5188	5672	5984	5711	5719	5439	5187	5296	5291	5193	5531	5404	5109	5100	5406	5280	4975	5354	5288	5122	5412	5370	5189	5110	5137	5295	5378
4996	4926	5529	5176	4991	4897	5114	5020	4964	5094	5201	5325	5359	5088	4834	4592	4688	4597	4710	4863	4841	4634	4605	4637	4885	5233	5638	6010	5686	5284	5226	5300	5206	5155	5488	5359	5076	5121	5312	5027	5148	5370	5157	5274	5352	5138	5034	5326	5018	5312
5227	5473	5179	4909	4718	5157	5085	5004	5298	5320	5626	5425	5015	4567	4366	4525	4593	4646	4846	5083	5169	5052	5155	4804	4777	4743	5071	5511	5974	5726	5431	5359	5224	5130	5222	5488	5117	5017	5251	5246	5111	5196	5423	5110	5197	5297	5045	5179	5222	5323
5527	5506	4894	4853	5104	5142	5111	5148	5532	5370	5231	4805	4470	4443	4585	4819	4942	5046	5261	5418	5374	5469	5578	5436	5085	5039	4883	5170	5318	5694	5740	5361	5335	5107	5103	5232	5418	4915	4898	5376	5154	5017	5241	5169	5227	5115	5013	4950	5200	5119
5783	5004	4810	5081	5243	5187	5057	5402	5435	4904	4499	4509	4701	5068	5517	5754	6157	5971	6174	5849	5919	5654	5747	5601	5561	5238	5227	5041	5108	5275	5525	5425	5546	5312	5069	4916	5271	5082	4799	5164	5111	4975	5098	5212	5156	4985	5077	4855	5257	4855
5647	4748	4937	5191	5154	5139	5233	5182	4834	4552	4526	5061	5685	6351	6648	6923	6543	6524	6378	6257	6105	5998	5735	5584	5547	5660	5691	5416	5106	4998	5341	5383	5417	5211	5232	4861	5053	5308	4827	4813	5363	4923	4976	5180	4972	4896	5233	4791	5055	4874
5309	4737	5243	5455	5250	5151	5043	4792	4465	4582	5343	6280	6988	7171	7057	6729	6333	5990	5990	5925	5765	5802	5733	5508	5550	5626	5708	5577	5380	4940	4862	5467	5351	5326	5167	5085	4929	5259	5083	4622	5177	5051	4919	5053	5133	4884	5013	4832	4712	4922
5028	5023	5616	5534	4945	5141	4873	4756	4642	5397	6393	7236	7044	6827	6130	5538	5092	4784	4624	4965	5243	5477	5627	5797	5639	5248	5619	5598	5460	5150	5092	5155	5493	5343	5265	5036	4912	5065	5281	4711	4915	5138	4969	5008	4975	4954	4935	4945	4729	5028
5049	5351	5613	5245	4918	4926	4669	4626	5098	6173	6927	7153	6469	5528	4695	4040	3655	3673	3586	3807	4121	4842	5053	5399	5731	5453	5555	5316	5552	5226	4948	4960	5118	5368	5375	5061	4791	4946	5093	4802	4868	5051	4994	4970	5072	4933	4786	4971	4644	5064
5019	5641	5840	5159	4814	4858	4787	5036	5546	6470	6973	6426	5299	4291	3409	2953	2884	2914	2904	3121	3424	3811	4526	5027	5415	5371	5326	5382	5350	5299	5047	4786	5041	5279	5319	5269	4925	5114	5210	4974	4826	5079	5161	4889	5114	4992	4904	5110	4758	5017
5187	5752	5506	4956	4842	4797	4846	5374	6225	6509	6099	5293	4211	3356	2760	2728	2885	2895	2903	2925	3032	3241	3763	4457	5146	5301	5531	5183	5125	5180	5106	4769	4818	5020	5335	5097	4981	4945	5332	5140	4852	5093	5196	4864	4863	5066	4910	5048	4968	4892
5370	5786	5440	4907	4820	4769	5173	5678	6209	6213	5593	4516	3356	2709	2662	2881	3336	3370	3267	3052	2984	2953	3344	3924	4722	5337	5428	5355	5156	5060	5027	4718	4743	5127	5269	5053	5022	5015	5260	5176	4972	4947	4983	4909	4972	5034	4813	4966	5014	4882
5422	5831	5445	4728	4826	5030	5331	5688	6194	5998	5038	3907	3016	2747	2873	3309	3931	3990	3919	3726	3288	3051	3096	3617	4418	5247	5557	5388	5041	4916	5053	4745	4677	4881	5219	5189	5038	5098	5120	5249	4903	4861	5076	4970	4959	4961	4946	4926	5046	4808
5522	5705	5248	4824	5038	5191	5239	5725	6140	5587	4641	3613	2940	2735	3245	3757	4336	4567	4487	4070	3588	3169	3043	3318	4103	5039	5611	5542	5194	5034	5114	4858	4673	4986	5399	5190	5102	5108	5151	5217	4971	5067	5015	5023	4896	4902	5051	4915	4869	4932
5708	5855	5355	4902	4885	5234	5486	5779	5779	5465	4583	3570	3052	3024	3486	3961	4511	4765	4822	4339	3918	3149	2987	3163	3868	4906	5640	5695	5384	4990	5101	4836	4655	5024	5384	5139	4916	5221	5251	5265	5091	5045	5101	4934	4875	5003	4856	4845	4929	4902
5581	5706	5379	4921	4914	5142	5673	5679	5805	5487	4523	3686	3093	3094	3457	4003	4541	4721	4668	4400	3737	3106	2952	3113	4019	4952	5679	5796	5161	5091	4995	4662	4518	4854	5368	5172	4873	5186	5299	5130	5122	5175	5182	4975	4954	4903	4925	4868	4911	4795
5508	5725	5450	4840	4858	5245	5386	5586	5603	5349	4601	3755	3255	2994	3262	3706	4180	4416	4326	4030	3479	2904	2722	3200	4094	5270	5892	5990	5303	4944	4943	4939	4465	5080	5325	5013	4718	5149	5154	5084	5018	4941	5185	4882	4981	5024	5091	5045	4865	4739
5341	5692	5284	4863	4786	5183	5664	5625	5690	5307	4706	3966	3396	3019	3037	3444	3634	3863	3794	3554	3119	2702	2592	3322	4462	5526	5978	5838	5175	4790	4838	4684	4536	5018	5296	4889	4822	5204	4984	4919	5178	4931	5067	4922	5099	4894	4986	4958	4927	4964
5165	5423	5183	4857	4650	4982	5362	5523	5531	5328	4916	4361	3631	3129	2884	2952	2939	3228	3100	2945	2629	2575	2927	3586	4793	5997	6221	5650	4993	4886	4720	4613	4547	5110	5337	4536	4700	5258	4946	4782	5033	5054	5029	4903	4988	4987	4935	4899	4955	4944
5070	5116	5164	4705	4428	4869	5178	5363	5392	5545	5206	4729	4083	3612	3077	2842	2784	2677	2698	2561	2508	2810	3465	4470	5507	6478	6278	5569	4961	4714	4664	4534	4605	5265	4996	4393	4684	5233	4874	4879	5059	4902	5070	4871	5191	4930	5049	4820	4906	4917
5036	4949	5220	4901	4681	4614	5015	5398	5367	5452	5343	5137	4915	4202	3490	3261	2937	2743	2857	2924	3017	3623	4491	5479	6278	6541	6039	5151	4702	4693	4637	4626	4896	5168	4739	4431	4892	5035	4676	4823	4913	4875	5045	4698	5039	4815	5157	4841	5065	4911
5034	4961	5134	5044	4613	4409	4848	5438	5384	5446	5412	5317	5297	4907	4619	4277	3676	3553	3599	3797	4109	4852	5624	6447	6640	6435	5554	4577	4498	4615	4634	4709	4982	5066	4426	4410	5163	4870	4673	4989	4873	4867	4862	4975	4822	4884	5083	4957	5043	4881
5143	4906	4987	5188	4776	4616	4608	5001	5568	5448	5568	5527	5676	5446	5316	5190	4880	4876	4855	5157	5738	6064	6705	6882	6475	5677	4836	4296	4590	4709	4702	4891	5277	4978	4253	4724	5241	4705	4696	5026	4832	4893	5046	4952	4829	4749	4953	4926	5027	4933
4962	4956	4963	5170	5190	4776	4680	4849	5440	5560	5513	5461	5473	5718	5811	5698	5871	5989	6101	6338	6632	6875	6678	6215	5514	4676	4301	4410	4710	4883	4996	5095	5090	4490	4507	5027	5086	4375	4877	4987	4799	4966	4789	4921	4923	4974	4951	4887	4879	5081
4875	4910	4784	4966	5086	4948	4669	4706	5023	5371	5624	5410	5540	5479	5578	5714	6004	6122	6283	6456	6430	6067	5827	5150	4440	4151	4248	4657	4960	5175	5010	4984	4747	4382	4721	5185	4860	4565	5072	5044	4982	4863	4952	4921	4630	5016	5064	5118	4849	5034
4853	4789	4750	4891	5198	5221	4934	4598	4626	4935	5290	5475	5617	5413	5204	5442	5388	5501	5507	5484	5401	4882	4373	4184	4074	4307	4791	5158	5137	4959	5004	4894	4534	4494	5166	4993	4320	4833	5039	4581	4896	5000	4937	4951	4900	5072	4940	5108	4945	5078
4716	4763	4734	5012	5027	5232	5346	4949	4609	4638	4973	5266	5509	5465	5253	5221	5171	4917	4837	4729	4338	4298	4121	4149	4719	4949	5206	5127	4974	5011	4932	4570	4423	4967	5238	4751	4550	5012	4787	4585	4977	4844	4950	4906	4914	4907	5046	5167	4920	5011
4974	4487	4550	4879	4894	5102	5353	5361	5031	4550	4612	4823	5078	5426	5411	5385	5111	5026	4869	4603	4502	4278	4598	4814	5241	5321	5194	5096	4762	4906	4682	4573	4936	5195	4961	4373	4810	5056	4493	4704	5111	4976	4947	4909	4892	4961	4985	5008	5082	4898
4865	4857	4611	4619	4660	4822	5116	5456	5468	5115	4694	4664	4469	4804	5022	5258	5208	5187	4930	4948	4866	5018	4960	5221	5258	5056	5032	4976	4787	4728	4663	4835	5051	5129	4546	4736	4843	4687	4769	4923	4830	4877	4982	4842	4942	5011	5099	4876	4821	4970
4675	4794	4731	4672	4674	4728	4993	5084	5425	5605	5260	5065	4779	4704	4809	4862	4865	4883	4983	4907	4967	5123	5079	4939	4874	4842	4855	4833	4839	4664	4942	5281	4950	4582	4664	5154	4928	4662	4974	4933	4961	4785	4968	4951	4831	5060	4896	5099	4880	4985
4589	4690	4701	4776	4881	4897	4869	4718	4850	5188	5527	5602	5633	5410	5233	4875	5080	5110	5041	4984	4924	4993	4994	4830	4698	4793	4738	4723	4885	4939	5339	4957	4536	4563	5084	4911	4627	4661	5146	4981	4965	4837	5008	4894	5039	5012	4838	5149	4994	5158
4945	4481	4581	4594	4930	4943	5070	4896	4773	4583	4665	5097	5330	5621	5535	5594	5529	5379	5467	5160	5017	4939	4917	4880	4857	4679	4763	4866	4979	5199	4991	4700	4688	5215	5039	4590	4581	4968	5077	5050	4956	5008	4967	4949	5092	4894	5097	4920	5144	5016
4796	4647	4541	4368	4683	4990	4856	4915	5066	4817	4549	4524	4444	4706	5044	5166	5251	5281	5083	5107	4854	4819	4677	4768	4741	4813	5002	5099	5158	4954	4745	4714	5133	5065	4637	4619	4960	5011	4692	4984	5058	5008	5073	5257	5030	5036	5183	4919	5062	5025
4782	4704	4716	4586	4615	4613	4818	4963	4918	5184	5059	4989	4727	4581	4363	4492	4481	4522	4479	4618	4426	4478	4682	4796	4901	5116	5040	5079	4773	4730	5052	5168	5071	4686	4752	5076	5216	4813	4895	5021	5226	5073	5119	5117	4897	5111	5044	5146	5107	5221
4737	4555	4682	4643	4603	4423	4490	4445	4663	4841	4948	5109	5218	5098	5055	4964	4908	4779	4859	5030	4890	4931	4929	4993	4834	4841	4687	4607	4892	5328	5369	5032	4727	4783	5200	5146	4866	4949	5088	5172	5014	5131	5196	5069	5236	5212	5038	5261	5018	5099
4934	4661	4659	4526	4695	4747	4653	4622	4589	4610	4681	4484	4738	5072	5001	5127	5163	5063	5232	5144	4984	4793	4819	4542	4739	4680	4962	5026	5308	5127	4901	4890	4994	5097	5011	4938	4929	5155	5105	5009	4961	5301	5038	5279	5363	5248	5401	5173	5165	5147
4914	4901	4741	4575	4519	4597	4788	4678	4680	4712	4652	4724	4621	4482	4549	4570	4613	4595	4627	4554	4496	4558	4585	4758	4853	4997	5100	5037	4926	4790	4875	5238	5358	5081	4859	5055	5219	5041	4973	4993	5165	5085	5164	5274	5047	5389	5298	5349	5313	5231
5019	4700	4979	4870	4668	4703	4630	4690	4745	4653	4689	4755	4908	4722	4826	4740	4804	4750	4801	4889	4764	4858	4816	5035	4986	4925	4824	4851	4979	5128	5340	5238	4905	4974	5248	5352	4989	4989	5265	5090	4811	5150	5336	5066	5411	5350	5297	5338	5142	5141
5003	4894	4737	4768	4841	4734	4696	4561	4648	4637	4679	4754	4798	4820	4778	4914	4857	4992	5057	4919	4933	4807	4745	4682	4818	4809	5006	5093	5113	5177	5019	4975	5152	5134	5205	5097	5145	5163	5113	4925	5164	5440	5026	5335	5370	5152	5253	5294	5283	5255
5237	4983	4871	4914	4716	4987	4975	4737	4697	4676	4489	4547	4724	4649	4576	4698	4726	4715	4814	4884	4757	4701	4716	4847	4817	4800	4899	4838	4942	4816	4911	5225	5049	4977	4890	5241	5315	5158	4926	5095	5221	5014	5384	5418	4952	5361	5134	5449	5332	5276
5134	4952	4895	4837	4744	4704	4928	4758	5017	4803	4673	4493	4574	4585	4441	4663	4624	4798	4708	4839	4828	4752	4748	4601	4743	4717	4881	4855	5020	4986	4946	4891	4829	4987	5206	5160	5108	4955	5290	5196	4952	5251	5327	5084	5439	5346	5283	5392	5380	5477
5027	4840	4831	4697	4972	4930	4957	4605	4576	4640	4785	4711	4848	4897	4938	4734	4809	4827	4811	4914	4993	4883	4846	4727	4832	4847	4827	4919	4879	4852	4761	4951	5027	5139	5098	5016	5274	5337	5011	5066	5111	5280	5109	5371	5199	5466	5390	5205	5574	5202
5160	4820	4856	4795	4789	4919	4961	4947	4815	4732	4508	4528	4400	4504	4624	4791	4784	4683	4786	4783	4799	4844	4735	4537	4569	4799	4762	4863	4853	4889	5040	4877	5013	4891	5059	5243	5199	5048	5189	5233	5004	5086	5362	5302	5482	5434	5297	5377	5167	5175
4927	4898	4789	4998	4805	4720	4739	4797	4967	4834	5171	4742	4817	4664	4681	4794	4703	4614	4661	4730	4755	4924	4996	4915	4925	4974	4832	4900	4798	4784	4910	4877	4983	5121	5181	5182	5020	5263	5173	5143	5082	5125	5129	5256	5507	5266	5403	4976	5232	5168
5107	4884	4865	4967	4933	4826	4951	4912	4949	4678	4706	4634	4723	4766	4708	4925	4849	4877	4946	4866	4921	4963	4919	4667	4698	4798	4810	4908	4969	5014	5009	4923	4886	4965	5093	5089	4941	5100	5039	5111	5026	4907	5316	5090	5024	5249	5188	5242	5082	5240
4895	5254	4997	4960	4766	4916	4847	4905	4949	4871	5081	5047	5043	4702	4691	4665	4601	4706	4576	4815	4752	4797	4926	4991	5162	5208	5034	4857	4785	4896	4821	5048	4821	4812	4976	5197	5094	5098	5121	4999	5016	5083	4968	5168	5260	5121	5355	5040	5137	5098
5070	4919	4841	4942	4943	4878	4929	4886	4827	4764	4834	4842	4829	4860	4946	4977	4991	4934	4985	5098	5040	5120	5048	5049	4903	4935	4854	4975	5034	4907	4971	4998	4982	4857	4990	5061	5038	5066	5157	4973	4994	4927	5026	5013	5016	5416	5135	5215	5040	5082
4996	4973	5028	4950	5065	4780	4979	4794	4863	4941	4942	4957	4897	4936	4727	4897	4794	4792	4734	4773	4845	4944	4797	5038	5068	5098	5045	4991	4909	4836	4902	4979	5105	5116	5073	5181	5189	5249	5027	5118	5074	5103	5150	5008	5152	5157	5316	5250	5156	5142
5046	4900	4854	5008	4958	4862	4890	4941	4857	4853	4827	4833	5058	4986	4909	4973	5004	5142	5026	5194	5156	5122	4949	5139	4990	4937	4933	5060	5136	5038	4982	4882	5014	5046	5303	5153	5058	5063	5221	5002	5135	5022	4983	5148	5013	5205	5035	5279	5282	5185
4963	5001	4958	5030	5037	4874	4866	4807	4888	4805	4855	4954	5018	4933	4963	5006	5049	4987	4934	4971	5002	5034	5237	5263	5343	5270	5071	5080	5015	5085	5185	5154	5190	5198	5163	5221	5290	5236	5070	5112	5164	5141	5149	4931	5061	5196	5319	5319	5328	5248
5022	4911	4854	4922	4888	5006	4934	4659	4950	4913	4915	4814	4948	4921	5013	5034	5163	4980	5287	5192	5360	5134	5124	5213	5169	5007	5130	5184	5216	5133	5162	5280	5073	5217	5309	5356	5130	5206	5235	5072	5244	5176	4962	5285	5117	5222	5266	5278	5215	5246
5071	4901	4874	4836	4923	4775	4788	4781	4719	4865	4913	4962	4773	5049	4918	5007	5151	5075	5333	5274	5285	5275	5161	5308	5199	5374	5236	5060	5108	5165	5160	5261	5095	5199	5243	5257	5157	5258	5121	5239	5090	5174	5174	4993	5072	5171	5128	5351	5169	5289
4870	4790	4643	4800	4815	4635	4649	4548	4690	4765	4761	4981	5055	5003	4952	4947	5045	5182	5166	5479	5317	5452	5408	5380	5439	5273	5349	5276	5254	5184	5115	5118	5097	5242	5285	5183	5088	5261	5202	5188	5436	5174	5240	4988	5095	5192	5188	5390	5302	5377
4924	4749	4712	4720	4743	4576	4705	4636	4733	4652	4805	4641	4807	4957	4796	4874	4992	5199	5181	5226	5242	5234	5281	5321	5431	5065	5243	5227	5262	5170	5239	5073	5079	5221	5228	5332	5349	5110	5302	5354	5042	5163	5145	5220	5143	5159	5271	5374	5269	5309
5089	4639	4621	4735	4659	4651	4628	4633	4645	4664	4723	4718	4744	4956	4924	4882	5089	5051	5100	5164	5300	5259	5234	5341	5284	5280	5259	5175	5402	5376	5181	5236	5177	5340	5227	5270	5296	5269	5280	5180	5340	5202	5351	5238	5300	5260	5225	5266	5339	5345
4800	4668	4550	4610	4599	4535	4550	4579	4593	4646	4664	4502	4821	4686	4741	4884	4816	5008	4996	4978	5147	5285	5255	5282	5267	5062	5154	5058	5208	5124	5261	5527	5227	5207	5297	5346	5223	5262	5242	5223	5226	5296	5277	5203	5285	5123	5110	5272	5278	5145
4904	4858	4714	4744	4562	4712	4642	4514	4547	4628	4429	4560	4557	4709	4764	4924	4978	4877	5181	5154	5224	5033	5272	5221	5112	5285	5002	5185	5192	5156	5090	5155	5206	5226	5162	5221	5301	5208	5354	5186	5209	5160	5227	5075	5221	5163	4953	5182	5165	5180
5033	4840	4882	4824	4753	4564	4664	4613	4544	4602	4627	4504	4613	4759	4819	4837	4888	4934	5005	5208	5308	5270	5258	5168	5110	5222	5114	5009	4994	5190	5110	5041	5058	5132	5269	5210	5174	5087	5064	5072	5046	5002	5093	5141	5064	5053	5094	5177	5033	5248
4971	4885	4783	4773	4655	4744	4693	4631	4637	4640	4706	4537	4397	4618	4613	4708	4790	4784	4947	4966	4967	5124	5178	5101	5056	5035	5094	4958	4989	4948	5050	5039	4957	5125	4962	5160	5178	5243	4988	5139	4995	4863	4972	4942	4935	4920	4869	4951	5100	5023
4993	4928	4881	4703	4708	4874	4671	4615	4642	4465	4534	4535	4563	4699	4765	4807	4928	4925	4785	4760	4938	4998	5020	4990	4992	4933	4943	4969	4949	4935	4731	4809	5064	4978	5032	5056	5045	5000	5050	4958	4932	5014	4982	4961	4812	4864	4892	5006	5013	4851
4865	4850	4810	4922	4862	4703	4766	4763	4658	4504	4532	4631	4631	4628	4804	4860	4893	4919	4749	4994	4950	5041	4941	5060	4946	4969	4858	4893	4837	5033	4859	4774	4708	4881	4798	4877	4812	4890	4935	4803	4804	4880	4812	4791	4897	4789	4859	4940	4972	5133
5109	5073	4920	4868	4836	4895	4990	4761	4730	4539	4487	4596	4570	4656	4713	4816	4955	4731	4795	4686	4806	4684	4794	4860	4993	4955	4882	4782	4774	4777	4757	4762	4788	4857	4822	4762	4699	4988	4949	5035	4924	4761	4833	4683	4772	4801	4970	4812	4845	4755
5213	4920	5042	4896	4858	4950	4664	4802	4650	4714	4644	4660	4644	4762	4792	4870	4808	4827	4782	4762	4714	4676	4690	4826	4761	4787	4737	4825	4840	4627	4805	4712	4663	4868	4726	4632	4585	4728	4924	4877	4961	4819	4735	4792	4752	4716	4820	4988	4874	4811
5172	5021	4889	4952	5032	4905	4844	4706	4785	4750	4623	4563	4678	4877	4783	4818	4731	4954	4810	4728	4863	4685	4663	4777	4921	4920	4803	4678	4535	4633	4551	4483	4777	4803	4586	4622	4608	4728	4801	4651	4833	4891	4680	4604	4805	4701	4835	4854	4856	4671
5030	4870	4907	4975	4865	4945	4971	4963	4838	4760	4862	4606	4655	4844	4800	4843	4936	4723	4769	4933	4842	4831	4819	4770	4667	4782	4721	4612	4645	4716	4582	4662	4590	4725	4778	4729	4773	4698	4783	4733	4630	4771	4692	4640	4646	4722	4702	4764	4881	4773
5097	4914	4880	4815	5057	5086	4965	4827	4664	4668	4646	4669	4763	4850	4743	4806	4839	4900	4890	5058	4903	4782	4845	4731	4717	4700	4643	4666	4612	4659	4820	4745	4780	4914	4775	4751	4796	4805	4801	4716	4717	4802	4609	4765	4684	4872	4927	5018	4891	4936
4900	4830	4768	4915	5052	5038	4822	4744	4773	4701	4677	4696	4835	4923	4857	4817	4894	4934	4839	5035	5059	4905	4817	4923	4817	4732	4752	4726	4841	4920	4744	4795	4858	4784	4942	4836	4772	5029	4998	4907	4918	4781	4824	4691	4746	4803	5080	5120	4982	5019
4774	4788	4711	4889	4810	4816	4683	4766	4898	4742	4770	4833	4951	4887	4835	4890	4949	5048	5121	5067	5028	5029	4997	4925	4902	4883	4855	4677	4836	4865	4914	4855	4866	4955	4877	5015	4838	4894	4849	5053	4773	4924	4797	4827	4832	4910	5029	5086	5133	5060
4725	4727	4735	4886	4768	4716	4798	4721	4673	4696	4796	4969	4859	4846	4903	5056	4939	4972	5092	5148	5078	5091	5096	4940	4971	4973	5016	4993	4696	4986	4821	4931	4924	4958	4929	4906	4882	5080	5006	4995	5019	5044	5014	4864	4817	4966	4962	5058	4972	5061
4821	4631	4666	4723	4756	4712	4675	4804	4665	4622	4663	4851	4825	4837	4938	4933	4892	5019	5010	4981	5002	5047	5106	5056	4951	4839	4954	4926	4971	5030	4862	5013	4885	4875	5025	4952	5054	5054	5030	5120	5167	5081	4947	4900	4848	5022	4990	4996	4993	4915
4867	4650	4625	4658	4650	4807	4689	4666	4685	4533	4663	4911	4830	4902	4881	4837	5024	4990	5000	5008	5061	4936	4979	5061	4896	4983	4942	5077	4997	4991	5017	5066	4923	5033	4944	4953	4967	5009	5187	5261	5043	4980	5091	5055	5017	5030	4934	4993	5030	4961
4713	4559	4713	4733	4621	4617	4720	4569	4626	4472	4547	4707	4804	4736	4976	4950	4901	4893	5013	4887	5020	4945	5038	4915	4938	4855	4988	5004	4958	5032	5000	4923	4940	4824	5008	5160	5010	5147	5159	5122	5125	5070	4879	4951	4880	4859	5039	4941	4958	4933
4770	4449	4637	4517	4705	4508	4606	4474	4498	4608	4511	4647	4652	4768	4736	4821	4769	4932	4935	5149	5073	4925	4877	4962	5000	5079	5089	5046	5032	5084	5015	5144	4926	4820	4990	4980	5027	5006	5045	4900	4935	4973	4824	4926	4981	4834	4854	4978	5033	4770
4888	4573	4726	4546	4593	4642	4593	4394	4462	4289	4495	4496	4553	4654	4803	4680	4858	4762	4856	4983	4969	4717	4919	4855	5013	4919	4942	4796	4995	4971	4910	5069	4926	4929	4912	5002	5068	5099	5065	4961	4848	4965	4705	4895	4898	4985	4936	4886	4686	4668
4760	4585	4643	4768	4689	4635	4630	4607	4329	4475	4530	4419	4569	4478	4665	4814	4905	4774	4909	4968	4759	4733	4680	4967	4765	5011	4822	4767	4741	4903	4869	4921	4933	4814	4884	4840	4941	4995	5021	4773	4832	4814	4849	4819	4821	4869	4768	4690	4737	4576
4806	4776	4675	4767	4568	4701	4608	4397	4421	4419	4444	4552	4531	4656	4759	4849	4783	4897	4826	4805	4755	4825	4594	4748	4694	4765	4716	4677	4752	4684	4669	4664	4838	4798	4744	4682	4867	4806	4967	4905	4648	4610	4736	4646	4608	4723	4710	4727	4625	4453
4939	4669	4761	4696	4670	4660	4667	4696	4435	4504	4524	4507	4674	4755	4765	4925	4906	4854	4714	4745	4685	4610	4716	4682	4553	4615	4617	4777	4468	4548	4465	4609	4671	4591	4834	4836	4554	4721	4618	4534	4481	4530	4576	4482	4515	4582	4711	4705	4488	4641
4793	4660	4616	4715	4757	4764	4724	4569	4528	4660	4601	4604	4661	4721	4783	4876	4958	4724	4650	4736	4612	4704	4642	4696	4643	4485	4488	4445	4523	4578	4507	4545	4666	4661	4622	4728	4624	4533	4497	4524	4387	4393	4530	4642	4486	4593	4621	4495	4530	4462
4817	4717	4708	4635	4816	4935	4871	4761	4813	4589	4657	4618	4799	4919	5043	4802	4930	4794	4550	4566	4507	4631	4669	4595	4604	4427	4416	4434	4419	4417	4463	4672	4660	4655	4678	4602	4523	4479	4470	4478	4412	4523	4476	4528	4465	4412	4496	4449	4462	4361
4692	4553	4799	4744	4815	4767	4847	4736	4896	4795	4845	4901	4793	4922	5043	4906	4665	4848	4768	4588	4564	4709	4739	4776	4617	4572	4455	4452	4368	4512	4393	4583	4586	4577	4609	4456	4421	4425	4480	4562	4396	4402	4470	4578	4381	4629	4510	4417	4410	4521
4753	4645	4648	4733	4898	4735	4769	4693	4877	4895	4761	4991	4925	5055	4991	4943	4847	4699	4628	4703	4625	4779	4685	4710	4688	4663	4673	4497	4496	4514	4498	4499	4556	4642	4698	4638	4532	4515	4420	4609	4412	4509	4344	4527	4492	4476	4456	4335	4537	4508
4578	4609	4791	4699	4673	4827	4919	4724	4727	4877	4826	4839	4853	4986	4853	4880	4906	4813	4674	4753	4830	4765	4709	4730	4718	4589	4610	4536	4582	4620	4548	4706	4703	4703	4717	4623	4492	4547	4482	4505	4516	4509	4538	4600	4433	4604	4487	4513	4673	4555
4623	4607	4612	4544	4661	4744	4779	4825	4755	4886	4822	4854	4947	5043	4967	5012	4912	4883	4736	4754	4900	4788	4725	4796	4666	4633	4606	4651	4676	4664	4820	4727	4719	4819	4639	4491	4609	4533	4457	4503	4627	4508	4552	4571	4600	4570	4799	4601	4674	4647
4618	4410	4619	4540	4494	4755	4660	4808	4765	4916	4877	4894	4862	5128	5007	4887	4846	4852	4930	4832	4831	4851	4874	4701	4525	4703	4614	4722	4714	4692	4802	4644	4979	4646	4771	4578	4564	4618	4446	4550	4566	4550	4642	4560	4663	4585	4584	4570	4713	4689
4642	4315	4514	4491	4542	4750	4666	4681	4806	4757	4802	4865	4775	4871	4913	4902	4981	4852	4908	4769	4856	4987	4844	4834	4613	4731	4673	4593	4647	4656	4801	4793	4848	4749	4598	4721	4453	4666	4457	4496	4567	4508	4490	4618	4616	4593	4689	4705	4626	4778
4506	4391	4507	4519	4685	4627	4523	4573	4656	4757	4803	4849	4864	4910	4808	4894	4871	4855	4716	4764	4777	4814	4813	4733	4765	4850	4601	4720	4649	4739	4751	4748	4765	4709	4654	4611	4505	4476	4595	4367	4576	4365	4663	4552	4638	4634	4483	4599	4843	4633
4504	4601	4609	4554	4422	4579	4613	4618	4695	4674	4802	4810	4880	4891	4793	4808	4847	4743	4736	4657	4709	4708	4762	4715	4752	4626	4773	4727	4747	4678	4689	4719	4661	4754	4486	4493	4491	4544	4507	4495	4334	4555	4530	4683	4606	4609	4553	4544	4652	4644
4742	4573	4538	4577	4673	4542	4619	4564	4738	4768	4795	4963	4984	5072	4945	4816	4808	4678	4707	4759	4631	4693	4675	4557	4792	4606	4866	4712	4651	4673	4791	4650	4612	4527	4610	4370	4421	4568	4339	4438	4500	4517	4555	4543	4420	4577	4615	4626	4542	4482
4546	4487	4702	4577	4524	4419	4542	4668	4579	4775	4837	4901	4861	4896	4935	4790	4676	4714	4633	4628	4536	4710	4657	4620	4640	4527	4617	4685	4724	4765	4671	4756	4609	4405	4285	4334	4202	4378	4478	4371	4494	4604	4585	4534	4645	4524	4508	4387	4669	4439
4636	4596	4714	4677	4668	4554	4629	4634	4464	4752	4641	4767	4817	4812	4897	4880	4718	4657	4656	4737	4803	4761	4641	4622	4533	4631	4712	4664	4657	4697	4700	4747	4502	4486	4390	4315	4400	4383	4325	4428	4384	4558	4411	4542	4582	4623	4603	4532	4493	4691
4720	4651	4558	4594	4708	4659	4585	4567	4608	4616	4818	4732	4814	5022	4837	4732	4735	4653	4589	4587	4623	4754	4596	4688	4618	4536	4634	4662	4875	4603	4694	4642	4691	4468	4334	4330	4430	4385	4397	4380	4416	4390	4505	4690	4519	4677	4464	4587	4537	4574
4772	4550	4556	4637	4659	4534	4694	4809	4696	4785	4819	4725	4804	4871	4945	4818	4846	4603	4652	4692	4538	4606	4661	4711	4627	4780	4636	4756	4718	4741	4752	4665	4469	4450	4475	4536	4410	4454	4521	4551	4463	4393	4493	4531	4582	4495	4634	4514	4535	4596
4745	4716	4754	4546	4462	4531	4734	4648	4703	4702	4763	4813	4809	4720	4696	4831	4716	4691	4624	4569	4694	4656	4727	4636	4774	4659	4533	4599	4848	4717	4569	4499	4429	4573	4456	4585	4465	4666	4387	4543	4553	4595	4480	4643	4561	4609	4597	4530	4609	4701
4742	4590	4590	4691	4596	4588	4715	4634	4843	4743	4682	4695	4695	4778	4765	4672	4564	4586	4550	4582	4642	4643	4671	4765	4597	4761	4657	4599	4656	4717	4541	4572	4534	4527	4522	4618	4553	4581	4451	4541	4435	4500	4596	4740	4667	4679	4635	4628	4653	4642
4721	4654	4597	4620	4730	4654	4738	4730	4593	4603	4539	4636	4551	4625	4718	4532	4543	4477	4608	4621	4666	4544	4745	4668	4619	4657	4532	4578	4742	4756	4632	4662	4524	4560	4457	4442	4532	4499	4458	4567	4630	4642	4782	4615	4679	4726	4679	4539	4566	4537
4646	4649	4718	4715	4734	4680	4544	4707	4800	4614	4612	4474	4616	4579	4561	4674	4595	4700	4482	4581	4592	4584	4642	4662	4701	4549	4849	4592	4695	4705	4557	4627	4727	4628	4611	4444	4642	4628	4544	4631	4486	4607	4775	4538	4677	4709	4604	4771	4540	4503
4641	4663	4661	4751	4678	4738	4757	4857	4802	4594	4646	4585	4559	4521	4536	4555	4659	4496	4549	4550	4539	4549	4546	4550	4541	4531	4446	4577	4501	4396	4499	4485	4663	4323	4525	4531	4588	4625	4535	4769	4716	4543	4626	4656	4651	4593	4466	4543	4536	4530
4687	4550	4733	4840	4821	4849	4806	4934	4706	4552	4694	4599	4653	4548	4646	4687	4715	4585	4679	4612	4541	4524	4492	4597	4429	4539	4543	4554	4529	4331	4480	4501	4566	4512	4699	4592	4600	4542	4674	4720	4531	4613	4603	4585	4557	4560	4505	4445	4380	4499
4742	4815	4749	4687	4834	4776	4753	4770	4647	4699	4653	4716	4599	4633	4758	4589	4670	4581	4598	4433	4482	4511	4594	4578	4534	4631	4434	4488	4596	4401	4436	4392	4446	4515	4598	4540	4535	4485	4590	4579	4595	4577	4681	4625	4505	4365	4393	4538	4385	4443
4695	4556	4834	4735	4833	4659	4607	4705	4639	4741	4672	4621	4733	4798	4736	4646	4686	4639	4526	4529	4511	4463	4542	4599	4558	4501	4533	4542	4400	4433	4570	4486	4467	4661	4440	4573	4658	4632	4617	4662	4584	4545	4598	4512	4452	4445	4315	4388	4321	4461
4720	4624	4695	4690	4716	4682	4604	4674	4729	4752	4735	4550	4819	4641	4808	4569	4694	4686	4654	4425	4746	4538	4632	4665	4522	4585	4559	4499	4625	4431	4478	4397	4468	4395	4469	4465	4662	4638	4618	4680	4536	4494	4608	4492	4464	4293	4309	4378	4323	4551
4812	4739	4711	4463	4671	4662	4504	4496	4645	4729	4651	4610	4782	4793	4547	4687	4682	4588	4613	4556	4650	4555	4651	4524	4610	4701	4555	4653	4543	4697	4521	4576	4524	4558	4542	4620	4639	4660	4663	4658	4646	4728	4500	4557	4430	4347	4590	4411	4422	4573
4682	4650	4527	4520	4548	4452	4592	4400	4510	4578	4664	4579	4664	4667	4453	4634	4557	4603	4710	4697	4408	4759	4549	4621	4633	4684	4789	4618	4615	4560	4632	4629	4676	4579	4599	4735	4763	4656	4785	4640	4597	4617	4559	4380	4508	4520	4443	4438	4603	4717
4891	4457	4449	4449	4575	4431	4444	4438	4454	4449	4488	4392	4566	4479	4458	4595	4618	4671	4682	4695	4647	4734	4733	4785	4720	4620	4745	4604	4703	4726	4735	4593	4744	4709	4724	4842	4761	4651	4599	4758	4663	4631	4618	4521	4539	4449	4480	4716	4677	4622
4806	4690	4444	4488	4505	4390	4354	4431	4440	4413	4421	4376	4320	4464	4488	4569	4545	4597	4518	4563	4572	4750	4573	4784	4646	4653	4662	4677	4689	4694	4568	4632	4737	4699	4727	4678	4696	4658	4706	4713	4621	4784	4683	4674	4526	4577	4441	4388	4638	4755
4833	4533	4447	4629	4506	4449	4526	4501	4502	4397	4447	4475	4451	4346	4418	4519	4548	4605	4746	4610	4617	4680	4525	4701	4674	4564	4547	4614	4731	4721	4704	4664	4707	4773	4786	4597	4742	4665	4700	4721	4777	4765	4638	4759	4481	4445	4431	4578	4577	4733
4813	4613	4402	4522	4492	4468	4532	4576	4617	4423	4320	4330	4393	4377	4391	4476	4522	4543	4627	4615	4685	4678	4650	4585	4764	4641	4676	4613	4711	4710	4749	4703	4644	4599	4813	4734	4776	4705	4602	4744	4716	4859	4753	4721	4555	4534	4731	4792	4684	4802
4625	4429	4521	4332	4627	4535	4541	4565	4594	4513	4537	4387	4391	4560	4502	4627	4577	4610	4725	4512	4733	4713	4657	4594	4474	4460	4828	4577	4640	4730	4806	4712	4663	4512	4724	4749	4653	4571	4803	4682	4609	4592	4876	4671	4607	4705	4698	4829	4787	4888
4589	4542	4421	4544	4584	4454	4526	4545	4528	4506	4575	4494	4536	4643	4655	4612	4699	4640	4602	4706	4707	4651	4645	4596	4512	4534	4591	4707	4774	4620	4711	4509	4475	4582	4505	4603	4606	4722	4651	4707	4739	4697	4882	4690	4576	4609	4599	4814	4839	4689
4618	4502	4290	4392	4469	4448	4668	4545	4471	4597	4528	4763	4744	4641	4853	4652	4680	4736	4677	4649	4560	4668	4506	4574	4562	4606	4838	4730	4781	4684	4670	4711	4581	4529	4636	4598	4662	4713	4717	4724	4631	4763	4801	4755	4669	4653	4585	4736	4730	4809
4628	4405	4322	4310	4340	4401	4512	4651	4517	4461	4596	4694	4701	4742	4717	4778	4793	4842	4865	4713	4759	4591	4509	4562	4721	4705	4822	4660	4895	4788	4673	4694	4736	4569	4687	4818	4776	4683	4807	4759	4771	4763	4978	4870	4826	4662	4770	4831	4925	4803
4486	4421	4215	4346	4425	4407	4470	4418	4514	4673	4707	4656	4669	4694	4728	4927	4925	4892	4876	4807	4681	4503	4623	4478	4724	4758	4753	4762	4909	4759	4581	4603	4768	4796	4873	4847	4885	4771	4767	4755	4926	4777	4768	4902	4900	4997	4834	4829	4787	4867
4543	4216	4331	4415	4293	4426	4365	4405	4545	4428	4543	4620	4756	4719	4768	4889	4760	4865	4760	4702	4596	4609	4687	4466	4600	4663	4761	4865	4786	4759	4698	4737	4730	4919	4805	4877	4903	4765	4889	4754	4815	4843	4738	4817	4799	4870	4905	4894	4828	4882
4485	4396	4458	4288	4426	4315	4374	4414	4460	4434	4564	4564	4600	4618	4635	4814	4677	4845	4608	4615	4682	4577	4603	4523	4499	4625	4823	4816	4894	4785	4931	4615	4777	4863	4959	4764	4796	4966	4903	4939	4815	4925	4725	4757	4757	4766	4863	4845	4808	4924
4338	4504	4526	4476	4480	4416	4368	4432	4438	4670	4538	4652	4676	4743	4619	4674	4658	4570	4584	4567	4489	4413	4530	4687	4623	4597	4534	4811	4833	4890	4661	4737	4522	4756	4658	4766	4835	4942	4834	4776	4982	4806	4898	4970	4885	4919	4866	4880	4856	5003
4522	4566	4619	4575	4589	4406	4575	4465	4479	4654	4562	4629	4662	4688	4565	4663	4604	4494	4542	4503	4506	4554	4635	4569	4653	4524	4723	4609	4674	4696	4611	4779	4881	4766	4917	4888	4776	4906	4839	4988	4934	4899	4839	4874	4760	4919	5019	5057	4983	5083
4477	4529	4720	4656	4604	4633	4505	4538	4686	4611	4568	4750	4545	4500	4714	4602	4537	4601	4467	4390	4545	4486	4620	4670	4568	4644	4609	4616	4570	4794	4736	4595	4743	4827	4854	4851	5015	5025	5076	4937	4882	4915	4871	4921	5110	4962	5053	5138	5212	5073
4598	4595	4633	4824	4660	4640	4603	4513	4583	4605	4467	4664	4639	4507	4725	4522	4581	4543	4525	4478	4545	4616	4573	4704	4662	4563	4660	4681	4855	4718	4561	4860	4671	4786	4829	5116	5006	5130	5048	4971	5002	4969	4978	5089	5052	4896	5199	5159	5105	5222
4540	4592	4682	4644	4608	4554	4558	4624	4556	4486	4570	4695	4668	4660	4576	4612	4604	4549	4653	4680	4705	4670	4769	4829	4865	4644	4873	4699	4853	4773	4957	4716	4897	4974	4895	5125	5154	5302	5190	5113	5067	5074	4955	5055	5079	5136	5338	5102	5231	5403
4560	4432	4576	4664	4699	4535	4562	4537	4573	4609	4635	4716	4667	4540	4763	4525	4597	4617	4683	4528	4818	4679	4697	4904	4869	4786	4790	4837	4915	4804	4827	4762	4855	4853	5057	5223	5224	5095	5279	5149	5171	5155	5024	5113	5270	5322	5295	5232	5192	5286
4489	4567	4495	4491	4621	4474	4465	4417	4406	4442	4549	4680	4576	4587	4527	4565	4716	4648	4691	4695	4742	4777	4843	4721	4879	4911	4850	4872	4909	5018	4906	4774	4893	4884	5024	5149	5218	5237	5231	5286	5266	5126	5053	5040	5292	5384	5340	5282	5195	5303
4574	4492	4534	4594	4541	4495	4497	4387	4502	4442	4552	4436	4413	4528	4496	4426	4640	4595	4621	4595	4659	4819	4914	4768	4852	4985	4909	4958	4838	5041	4893	4952	5026	4933	5051	5289	5243	5354	5172	5140	5075	5129	5117	5079	5274	5389	5415	5340	5274	5236
4577	4650	4499	4482	4382	4441	4396	4523	4455	4347	4404	4478	4565	4532	4555	4520	4576	4618	4672	4733	4860	4655	4683	4911	4845	4951	4895	5170	4972	5099	4891	4986	5014	5080	5151	5189	5328	5177	5164	4955	5089	5178	4986	5215	5311	5318	5322	5269	5178	5272
4671	4582	4414	4521	4311	4261	4386	4417	4374	4468	4600	4444	4467	4404	4475	4576	4550	4641	4522	4640	4825	4730	4687	4835	4879	4741	4879	4915	4952	5133	5079	4977	4924	5091	5033	5105	5028	5154	4943	5062	4962	5040	4960	5153	5319	5337	5208	5103	5189	5064
4685	4648	4509	4470	4405	4165	4483	4365	4341	4320	4455	4453	4686	4632	4594	4578	4623	4563	4671	4653	4757	4707	4477	4697	4729	4742	4954	4795	4855	4918	4918	4989	4838	4965	5018	5016	5077	5143	4979	4966	4860	4850	5121	5168	5263	5163	5096	5078	5034	5055
4597	4575	4547	4290	4339	4362	4375	4334	4405	4542	4525	4535	4737	4629	4796	4657	4696	4538	4583	4604	4513	4667	4575	4511	4763	4887	5049	4932	4954	4834	4903	4932	5063	4999	4946	4986	4861	5024	5018	5066	4952	4852	5102	5051	5092	5277	5149	5095	5056	5046
4599	4529	4415	4515	4270	4352	4183	4374	4561	4579	4609	4784	4823	4735	4705	4724	4785	4686	4719	4678	4605	4743	4751	4833	4691	4891	4886	4965	5080	4758	4854	4910	5132	5069	5008	4996	4984	4996	4949	4992	4969	5085	5004	5123	5166	5273	5140	5272	5266	5157
4448	4359	4454	4382	4289	4225	4362	4405	4533	4651	4718	4693	4722	5018	4717	4793	4745	4716	4748	4796	4608	4752	4665	4814	4924	4832	4857	4880	4908	5118	4927	5078	5012	5181	4960	5082	5053	5005	5025	5174	5100	5084	5056	5135	5193	5328	5313	5223	5256	5130
4470	4296	4233	4142	4182	4126	4346	4235	4629	4648	4668	4708	4781	4739	4719	4886	4670	4848	4766	4778	4879	4754	4769	4841	4749	4892	4898	4980	5122	5061	5181	4936	5137	5013	5100	5082	5087	5120	4987	5127	5267	5252	5201	5185	5257	5305	5314	5112	5088	5142
4313	4251	4186	4301	4200	4121	4344	4321	4359	4367	4668	4552	4665	4723	4639	4643	4622	4585	4671	4755	4823	4686	4788	4769	4805	4906	4977	4931	5040	5026	5070	5066	5128	5047	5153	5013	5171	4964	5097	5095	5150	5225	5186	5183	5147	5244	5154	5097	5045	5014
4372	4225	4121	4265	4260	4241	4324	4469	4362	4401	4455	4388	4769	4631	4624	4686	4673	4542	4440	4581	4750	4872	4670	4734	4901	4950	5024	4952	4940	5131	5040	5030	5123	5120	5047	5067	5097	5018	5161	5081	5150	5233	5153	5231	5266	5148	5116	5233	5073	5045
4361	4373	4396	4183	4178	4272	4297	4500	4341	4410	4328	4478	4501	4520	4631	4694	4575	4594	4579	4437	4684	4667	4634	4714	4866	4919	4970	5041	4947	5072	5139	5065	5033	4965	5002	4973	5151	5098	5128	5142	4998	5102	5243	5179	5174	5173	5050	5160	5081	5107
4509	4353	4355	4336	4263	4308	4525	4409	4414	4569	4376	4460	4490	4568	4702	4468	4406	4601	4485	4493	4600	4670	4759	4761	4945	4892	4958	4946	4838	4944	5113	4978	4878	5123	4959	4911	5125	5214	5102	5177	5032	5091	4971	5039	5239	5158	5188	5081	5165	5348
4601	4367	4417	4376	4555	4399	4411	4434	4477	4414	4396	4547	4420	4399	4515	4669	4534	4592	4585	4625	4597	4687	4808	4931	4946	4955	4795	4807	4963	4990	5063	4904	4949	5151	5018	5024	5036	5106	5068	5094	5243	5072	4990	5142	5024	5267	5279	5005	5110	5079
4483	4333	4516	4409	4473	4711	4602	4494	4397	4455	4405	4461	4460	4457	4567	4643	4574	4543	4489	4677	4805	4669	4890	5001	4974	4868	5064	5032	4845	4966	4902	4997	5064	5146	4938	4903	4977	5144	5021	5225	5194	5251	5030	5100	5242	5144	5178	5198	5249	5272
4443	4394	4566	4462	4326	4318	4472	4670	4495	4575	4563	4452	4456	4575	4437	4541	4599	4636	4663	4732	4776	4934	5061	4946	4899	4868	4986	4955	4824	4936	4932	4995	5181	5169	5097	4934	5030	5228	5274	5238	5254	5182	5109	5285	5314	5337	5252	5264	5200	5109
4477	4335	4620	4473	4361	4460	4636	4586	4669	4586	4476	4547	4543	4591	4573	4571	4541	4781	4665	4883	4917	4998	5184	4890	4894	4878	4913	4888	4852	4979	4981	4960	5048	5173	5088	5215	5321	5414	5427	5268	5239	5148	5261	5260	5236	5232	5185	5315	5305	5310
4516	4457	4391	4348	4346	4313	4453	4377	4482	4434	4542	4565	4505	4601	4647	4527	4622	4679	4747	4912	4825	4998	4944	5051	4851	4835	4708	4829	4923	4837	5023	5103	5020	5217	5167	5318	5251	5310	5341	5190	5080	5101	4962	4971	5162	4909	5114	5141	5180	5097
4359	4285	4325	4552	4334	4195	4341	4522	4442	4493	4580	4506	4572	4578	4610	4691	4618	4727	4620	4778	4906	4831	4941	4856	4843	4871	4719	4779	4868	5138	4951	4966	5118	5469	5164	5040	5229	4961	5238	5062	5216	5082	5062	5070	5014	4961	4965	4852	5128	5084
4445	4333	4394	4370	4288	4338	4419	4381	4446	4472	4498	4572	4493	4537	4661	4635	4708	4676	4660	4772	4970	4897	4999	5013	4967	4730	4945	4746	5002	5027	5089	5091	5190	5256	5244	4884	4904	4908	5079	5033	5301	5201	5372	5128	5156	5039	4928	4959	4980	4900
4481	4377	4292	4450	4404	4333	4290	4607	4514	4425	4629	4564	4557	4786	4737	4765	4568	4745	4704	4827	4740	4865	4906	4826	4991	4955	4881	4903	5016	5064	5182	5183	5276	5200	5022	4854	4942	5006	5198	5310	5362	5247	5228	5159	5222	5104	5016	5055	4873	4918
4281	4500	4257	4422	4371	4409	4407	4487	4502	4590	4614	4733	4813	4630	4888	4762	4771	4756	4666	4769	4742	4879	4962	4995	4971	4927	5118	4988	5031	5212	5175	5228	5103	4867	5078	5149	5162	5311	5127	5017	4868	5243	5094	5178	5243	5144	5172	5240	4899	5065
4440	4251	4412	4383	4370	4494	4434	4455	4539	4534	4503	4798	4708	4795	4842	4713	4678	4816	4878	4694	4896	4854	4975	4987	4976	4988	4935	5112	5080	5083	5101	5054	5092	4799	5129	5364	5256	5254	5120	5089	4903	4812	4926	4954	5059	5178	5332	5340	5138	5162
4286	4168	4244	4321	4379	4274	4370	4556	4560	4657	4704	4544	4712	4746	4798	5072	4882	4829	4667	4839	4794	4809	4961	4984	4926	4961	4990	5031	5118	5071	5123	5012	4930	4906	5189	5474	5234	5086	5113	5065	4990	4966	4834	5086	5048	5051	4979	5167	5142	5338
4151	4157	4350	4234	4378	4406	4442	4408	4426	4608	4501	4646	4599	4530	4872	4740	4985	4840	4856	4767	4917	4727	4870	4901	5086	4896	4954	5169	4950	5049	5045	5013	4770	5012	5232	5259	5216	5153	5069	4965	5240	4993	4979	4827	4824	4791	5073	5184	5401	5294
4175	3960	4194	4291	4185	4310	4326	4501	4300	4308	4549	4469	4526	4742	4737	4799	4850	4904	4746	4865	4822	4884	4910	5029	4947	4990	4903	4960	4956	4906	4935	4719	4564	4885	5138	5195	5025	5064	5063	5224	5001	5017	4944	4836	4861	4866	4859	4967	5117	5286
4416	4150	4193	4222	4291	4569	4576	4417	4466	4517	4316	4518	4422	4564	4838	4746	4907	4695	4751	4747	4820	4774	4958	4963	4884	4841	4838	4769	4770	4846	4840	4605	4601	5007	5197	5053	4867	4839	4953	5071	4902	4915	5063	4960	4749	4922	4774	5050	5142	5061
4425	4274	4225	4223	4417	4397	4534	4577	4483	4371	4615	4527	4583	4746	4528	4718	4570	4756	4742	4701	4732	4692	4760	4868	4778	4799	4892	4782	4782	4807	4822	4749	4632	4849	4997	4894	4708	4924	5035	4857	4649	4917	4975	4900	5046	4866	4712	4872	5145	5128
4553	4224	4368	4355	4446	4577	4540	4517	4638	4442	4424	4482	4691	4774	4788	4740	4763	4578	4818	4723	4780	4722	4973	4728	4855	4865	4896	4802	4808	4969	4932	4824	4675	4838	5149	4939	5008	4817	4950	5039	4901	4929	4837	5094	4871	4855	4752	4910	5111	5102
4503	4337	4390	4409	4631	4575	4472	4590	4612	4482	4625	4576	4546	4872	4841	4789	4690	4679	4615	4648	4742	4812	4759	4759	4833	4855	4857	4873	4752	4709	4917	4849	4761	4956	5218	5256	4849	4809	5013	4851	4982	4967	4907	4963	4994	4787	4795	4956	5134	4947
4535	4340	4392	4429	4409	4570	4693	4514	4675	4651	4496	4667	4636	4755	4761	4785	4721	4813	4651	4667	4729	4623	4679	4814	4808	4676	4882	4873	4896	4891	5029	5007	4849	4920	5178	5390	5166	4923	4769	4827	4916	4881	4963	4835	4830	4894	4944	5072	5056	4990
4708	4360	4428	4461	4491	4378	4450	4537	4472	4644	4577	4499	4591	4637	4806	4876	4661	4820	4648	4715	4585	4615	4638	4880	4792	4893	4835	4659	4854	4818	4854	5050	4929	4763	4994	5162	5118	4837	4830	4802	4796	4881	4809	4796	4839	4843	4963	5127	4944	4801
4525	4404	4357	4291	4470	4377	4418	4486	4533	4632	4678	4453	4526	4706	4581	4716	4650	4578	4621	4697	4830	4650	4648	4857	4899	4940	4845	4990	4773	4813	4931	4740	4790	4794	4735	4931	5149	5029	4936	4986	4701	4767	4851	4720	4866	4871	5093	4972	5009	4868
4576	4320	4190	4358	4558	4463	4402	4344	4540	4396	4602	4628	4627	4512	4735	4680	4550	4635	4651	4666	4736	4666	4740	4756	4901	4872	4936	4823	4733	4777	4633	4856	4862	4766	4576	4735	4816	4957	5065	5001	4997	4884	4973	5101	4926	4988	4964	4915	4774	4715
4469	4388	4405	4464	4251	4458	4411	4474	4507	4542	4482	4565	4682	4537	4617	4492	4504	4595	4574	4678	4608	4807	4735	4867	4911	4968	4857	4816	4891	4634	4746	4757	4673	4727	4564	4631	4527	4676	4862	4869	5004	5092	5101	5222	4887	4934	4769	4693	4670	4540
4505	4289	4398	4328	4308	4314	4392	4446	4597	4511	4633	4495	4566	4600	4573	4573	4615	4578	4738	4688	4707	4661	4930	4886	4905	4898	4845	4798	4619	4610	4575	4607	4590	4700	4572	4527	4534	4538	4536	4781	4819	4937	4928	4860	4725	4847	4727	4618	4664	4716
4613	4277	4406	4209	4366	4425	4530	4341	4568	4605	4568	4688	4711	4538	4583	4559	4699	4632	4784	4809	4718	4628	4697	4838	4738	4689	4807	4773	4714	4747	4683	4715	4657	4660	4837	4615	4582	4542	4667	4634	4587	4796	4823	4700	4710	4611	4703	4546	4628	4809
4326	4289	4314	4419	4233	4243	4486	4484	4377	4513	4664	4504	4588	4581	4544	4701	4674	4729	4737	4719	4703	4493	4680	4867	4737	4725	4693	4718	4730	4641	4580	4735	4519	4708	4723	4663	4631	4737	4786	4770	4621	4706	4706	4572	4561	4648	4658	4675	4597	4648
4532	4256	4118	4352	4502	4371	4334	4483	4600	4415	4573	4666	4456	4523	4711	4602	4780	4602	4805	4699	4639	4506	4723	4536	4754	4551	4626	4504	4501	4672	4611	4666	4682	4625	4622	4425	4665	4753	4732	4589	4778	4662	4642	4628	4617	4563	4466	4416	4447	4400
4508	4351	4433	4220	4321	4499	4297	4343	4568	4560	4437	4635	4586	4591	4735	4625	4618	4748	4580	4696	4687	4790	4575	4745	4568	4582	4573	4521	4647	4553	4616	4621	4753	4636	4653	4618	4664	4668	4758	4663	4752	4724	4762	4630	4561	4567	4569	4447	4344	4520
4361	4310	4333	4395	4303	4331	4464	4480	4343	4513	4677	4507	4575	4584	4462	4610	4654	4714	4768	4787	4695	4706	4534	4659	4534	4567	4540	4441	4527	4464	4606	4582	4629	4811	4716	4689	4556	4600	4535	4614	4628	4570	4516	4618	4640	4558	4581	4454	4409	4470
4424	4055	4171	4320	4445	4448	4225	4601	4488	4392	4457	4561	4479	4479	4684	4549	4607	4574	4759	4686	4794	4664	4803	4517	4379	4536	4574	4519	4578	4579	4522	4580	4540	4780	4672	4713	4533	4633	4487	4566	4509	4674	4491	4509	4584	4539	4553	4382	4407	4288
4367	4293	4255	4110	4197	4422	4371	4327	4490	4464	4494	4561	4474	4504	4596	4579	4481	4609	4596	4659	4725	4523	4686	4653	4629	4527	4537	4393	4392	4493	4517	4639	4618	4810	4650	4648	4585	4433	4419	4517	4488	4453	4603	4455	4661	4626	4438	4500	4335	4509
4227	4055	4270	4324	4108	4204	4470	4362	4213	4546	4496	4410	4532	4460	4522	4471	4466	4452	4686	4840	4567	4673	4647	4721	4553	4653	4443	4548	4638	4421	4520	4477	4603	4637	4618	4683	4623	4257	4448	4219	4451	4419	4634	4612	4418	4569	4400	4471	4332	4358
4051	3944	4218	4357	4267	4333	4467	4475	4237	4320	4590	4533	4462	4487	4427	4529	4471	4593	4523	4326	4587	4593	4592	4572	4570	4549	4546	4547	4594	4501	4558	4429	4387	4527	4651	4464	4608	4474	4244	4343	4262	4402	4322	4346	4459	4351	4230	4363	4435	4404
4400	3978	4201	4195	4524	4303	4456	4518	4499	4555	4485	4611	4567	4416	4463	4409	4615	4446	4500	4399	4583	4420	4791	4456	4527	4459	4457	4512	4423	4365	4432	4332	4551	4401	4577	4445	4347	4351	4453	4444	4281	4341	4293	4363	4324	4218	4446	4289	4311	4288
4512	4309	4114	4321	4399	4510	4315	4424	4481	4509	4379	4430	4479	4328	4433	4387	4530	4574	4474	4363	4440	4541	4489	4461	4443	4510	4487	4298	4452	4477	4515	4354	4420	4393	4278	4396	4263	4438	4235	4281	4384	4280	4244	4423	4428	4336	4172	4259	4237	4331
4635	4464	4365	4250	4439	4466	4419	4492	4481	4384	4417	4366	4342	4330	4406	4468	4383	4573	4405	4443	4229	4670	4369	4418	4404	4606	4385	4304	4398	4364	4336	4517	4363	4485	4419	4388	4291	4269	4269	4237	4286	4218	4351	4308	4262	4384	4255	4273	4179	4171
4330	4537	4438	4390	4186	4346	4394	4271	4281	4316	4212	4280	4337	4259	4271	4239	4280	4587	4511	4437	4448	4470	4534	4572	4299	4483	4280	4410	4197	4344	4361	4447	4366	4440	4427	4262	4357	4300	4073	4237	4156	4243	4353	4416	4357	4259	4234	4163	4317	4166
4149	4117	4517	4421	4117	4101	4336	4236	4052	4114	4043	4123	4321	4169	4245	4353	4465	4517	4534	4493	4352	4374	4630	4448	4370	4350	4371	4371	4204	4264	4313	4337	4395	4233	4222	4242	4205	4246	4231	4040	4091	4188	4328	4274	4422	4303	4106	4321	4179	4175
4304	3975	4365	4457	4330	4064	4180	4282	3969	4145	4413	4072	4176	4118	4334	4328	4415	4493	4422	4384	4525	4411	4375	4424	4509	4405	4414	4333	4159	4215	4245	4114	4144	4323	4174	4163	4194	4247	4102	4209	4141	4129	4224	4256	4266	4138	4064	4202	4024	4048
4570	3957	4031	4523	4391	3988	4186	4337	4055	4231	4380	4141	4205	4320	4354	4363	4310	4382	4494	4593	4470	4438	4413	4404	4466	4401	4401	4433	4268	4355	4292	4247	4301	4269	4104	4152	4299	4148	4045	4199	4152	4025	4062	4197	4136	4103	4231	4119	4175	3936
4813	4168	3951	4319	4569	4302	4082	4375	4334	4219	4320	4334	4236	4315	4184	4404	4295	4438	4419	4238	4382	4299	4362	4490	4421	4409	4541	4326	4355	4327	4272	4287	4276	4187	4200	4225	4289	4056	4171	4094	4143	3988	4008	4174	4254	4239	4226	4108	4092	3849
4917	4553	4034	4021	4656	4495	3997	4305	4528	4195	4475	4319	4130	4384	4296	4536	4488	4398	4416	4174	4141	4218	4244	4452	4503	4547	4476	4327	4337	4305	4131	4191	4079	4192	4248	4233	4226	4209	4092	4104	3952	4061	4135	4039	4186	4126	4085	4117	3846	3846
4727	4852	4173	3968	4244	4621	4111	4182	4547	4393	4289	4598	4272	4397	4589	4275	4309	4288	4371	4111	4181	4172	4186	4216	4343	4519	4393	4383	4309	4410	4227	4267	4150	4270	4304	4383	4181	4124	4048	4126	4168	3857	4069	4162	4066	4078	4032	4027	4059	3901
4547	4564	4322	3976	4220	4578	4373	3999	4463	4463	4268	4562	4282	4378	4285	4216	4234	4232	4332	4191	4097	4145	4059	4106	4250	4257	4325	4340	4161	4335	4341	4165	4241	4240	4097	4051	4097	4077	3978	3977	3931	3954	3799	3952	3944	3830	4066	3982	3932	3949
4338	4699	4452	3978	4040	4610	4441	4066	4487	4420	4025	4524	4465	4184	4497	4278	4213	4245	4206	3988	4256	4108	4031	4022	3936	4062	4057	4171	4129	4063	4120	4058	4054	4065	4020	3997	3994	4069	3996	3878	3854	3876	3823	3783	3878	3713	3872	3787	3775	3881
4134	4549	4498	4040	3815	4437	4521	3937	4170	4379	4007	4325	4332	4162	4321	4236	4278	4235	4103	4093	4191	4065	3917	3974	4070	4006	3967	4080	3989	3961	4057	3885	3860	3968	3909	3854	3909	3935	3875	3829	3795	3732	3922	3703	3740	3787	3926	3858	3832	3794
4007	4351	4488	4070	3743	4367	4461	4038	4077	4417	4132	4222	4392	4253	4368	4133	4227	4115	4161	4197	4219	4259	4010	4036	4004	3916	3879	3944	3874	4072	3928	3825	3804	3998	3997	3959	3829	3782	3852	3735	3817	3754	3825	3674	3726	3928	3869	3808	3729	3781
3858	4254	4605	4108	3816	4244	4555	4008	4086	4593	3954	4146	4189	4022	4391	4114	4172	4161	4265	4208	4197	4155	4071	3927	3951	3834	3830	3853	4000	3893	3861	3819	3741	3739	3747	4025	3858	3861	3688	3817	3737	3762	3730	3748	3910	3848	3970	3829	3871	3704
3867	4153	4607	4199	3854	4378	4531	3876	3978	4475	4125	4038	4333	4011	4384	4073	4151	4161	4147	4127	4032	4200	3954	4066	3987	4011	3976	3929	4023	3842	3963	3893	3893	3890	3770	3714	3889	3904	3636	3717	3826	3639	3816	3872	3844	3860	3868	3906	3853	3890
3977	4516	4605	4295	3844	4287	4466	3964	4048	4329	3903	3926	4214	3849	4113	3918	4100	4079	3954	3973	4025	4038	4058	4032	4139	3955	3968	3977	3939	3944	4056	3811	3931	3824	3664	3631	3758	3887	3755	3770	3743	3746	3679	3774	3779	3815	3837	3731	3744	3747
4175	4473	4735	4212	4034	4465	4206	4018	4044	4215	3913	4007	4059	3727	4028	3852	4032	4148	4042	3964	3958	4108	4124	4192	4108	4045	3957	4000	4156	4046	4009	3850	3889	3868	3888	3678	3729	3649	3750	3642	3745	3701	3730	3763	3664	3662	3657	3729	3772	3543
4350	4825	4713	4038	4070	4399	4420	4024	4163	4407	3895	4087	3983	3791	4031	4008	3999	4095	4055	4067	3941	4134	4054	4131	4172	3967	4014	4130	4121	3967	4146	3853	3956	3779	3819	3716	3674	3570	3672	3659	3501	3590	3543	3522	3674	3714	3512	3708	3813	3671
4576	4854	4556	4065	4141	4405	4450	3979	4167	4298	3923	4213	4100	3878	4229	4000	4184	3997	4154	4187	4037	4076	4145	4097	4167	3929	4005	3973	3999	3873	3886	3792	3728	3867	3780	3727	3626	3643	3654	3515	3446	3430	3633	3494	3632	3605	3574	3621	3703	3679
4594	4935	4401	3824	4159	4425	4214	3909	4377	4301	4016	4235	4119	4044	4211	3993	4217	4163	4069	4277	4157	4160	4064	3994	4073	3906	3895	3821	3873	3826	3819	3663	3882	3733	3815	3771	3574	3610	3564	3623	3406	3540	3531	3584	3502	3567	3513	3596	3687	3676
4589	4551	4207	3822	4147	4276	4054	4099	4337	4141	4164	4273	4029	4101	4372	4097	4244	3999	4254	4137	4046	4110	4082	3883	3819	3788	3872	3732	3728	3777	3720	3607	3668	3740	3849	3637	3601	3631	3602	3619	3545	3685	3609	3480	3687	3664	3547	3776	3528	3668
4697	4247	3842	3850	4160	4426	4018	4230	4224	3990	4122	4270	4025	4205	4235	4090	4164	3917	4009	4051	3993	3929	4077	3800	3855	3833	3748	3859	3785	3726	3560	3699	3664	3702	3722	3776	3494	3652	3653	3662	3672	3609	3620	3686	3544	3478	3657	3636	3541	3606
4646	4061	3709	4015	4267	4279	4014	4276	4443	3987	4183	4180	4057	4164	4105	4025	4065	3874	3972	3926	4052	3893	3912	3692	3825	3964	3797	3868	3664	3732	3702	3551	3573	3696	3670	3551	3482	3641	3612	3668	3664	3781	3612	3619	3670	3467	3590	3543	3578	3539
4392	3856	3864	4179	4215	4016	4141	4412	4249	4195	4249	4215	3995	4337	4111	4189	3997	3958	3974	3976	3960	3881	4033	3761	3918	4016	3867	3862	3735	3768	3814	3765	3623	3620	3664	3586	3763	3687	3581	3709	3700	3701	3716	3655	3599	3667	3477	3514	3501	3559
4133	3843	4017	4197	4308	3934	4276	4361	4018	4192	4330	4010	4182	4201	4075	4157	4131	3973	3996	3956	4024	4137	4023	4092	4054	4024	4168	4086	3869	3711	3841	3653	3676	3616	3748	3645	3689	3750	3733	3792	3781	3584	3681	3696	3658	3584	3584	3465	3531	3468
4214	4182	4202	4135	4028	3996	4249	4159	3956	4263	4157	4056	4169	4132	4041	4192	3857	4083	3978	4097	3874	4099	4151	4076	3981	4151	4156	4079	3843	3896	3696	3632	3730	3666	3626	3541	3639	3517	3706	3575	3587	3502	3660	3718	3467	3564	3366	3418	3652	3362
4443	4280	4132	3978	3932	3837	4140	4005	3986	4115	4107	3939	4169	3878	4241	4016	4014	4146	3882	3939	3903	4013	3933	4194	3885	3997	4080	4040	4156	3801	3780	3578	3556	3563	3567	3636	3465	3473	3601	3510	3421	3482	3596	3409	3441	3376	3372	3530	3505	3422
4721	4497	4153	3968	3950	4016	3958	3828	4063	4013	3885	4025	3977	3992	4176	3988	4131	3956	3972	3951	3801	3953	3752	3925	4076	3857	3884	3807	3865	3854	3690	3625	3623	3609	3525	3492	3494	3346	3437	3385	3320	3347	3564	3397	3445	3328	3383	3525	3455	3459
[truncated: 920 more columns]
