# Supplementary material for: Spatial Resolution and Refractive Index Contrast of Resonant Photonic Crystal Surfaces for Biosensing
Source: IEEE Photonics J. Author manuscript; Available in PMC 2015 Sep 7. (PMC4561521; doi:10.1109/JPHOT.2015.2435699)
Supplement: fig2_data [file NIHMS64775-supplement-fig2_data.gz › Volumes/graham/MacBook_backup/PhD_folder_2015_06_02/paper_improvements/IEEE_J_Photonics/final_files/data_files/fig2/ref/ref16.csv]

4815	4300	4487	4320	4425	4446	4462	4342	4207	4295	4273	4423	4527	4539	4588	4765	4730	4701	4626	4574	4545	4464	4226	4386	4426	4546	4671	4533	4519	4527	4489	4520	4647	4564	4661	4517	4669	4714	4727	4712	4582	4595	4713	4739	4739	4863	4817	4959	4790	4705
4755	4568	4450	4398	4543	4381	4424	4209	4399	4635	4678	4905	4831	4743	4820	4729	4599	4725	4914	4691	4649	4647	4548	4668	4722	4923	4959	4679	4736	4830	4655	4917	4818	4768	4664	4842	4972	4901	4739	4872	4649	4776	4907	4759	4964	4880	4979	4844	5000	4816
4608	4436	4432	4347	4401	4331	4229	4170	4530	4589	4805	4837	4708	4718	4594	4667	4666	4773	4635	4719	4499	4598	4560	4660	4781	5030	4929	4871	4865	4783	4614	4797	4669	4785	4845	4787	4796	4744	4728	4734	4628	4812	4665	4662	4793	4827	4952	4833	4923	4753
4631	4483	4406	4206	4406	4273	4495	4321	4490	4708	4684	4830	4587	4384	4423	4366	4609	4504	4622	4430	4566	4423	4624	4732	4899	4971	4893	4778	4631	4674	4696	4637	4524	4640	4686	4557	4689	4674	4490	4499	4625	4503	4488	4463	4630	4776	4762	4652	4709	4666
4690	4565	4465	4399	4389	4529	4574	4517	4736	4664	4701	4599	4358	4367	4390	4428	4396	4547	4569	4450	4468	4537	4710	4887	4977	4861	4682	4796	4732	4757	4807	4527	4607	4661	4636	4700	4446	4457	4300	4418	4406	4511	4236	4456	4449	4547	4576	4520	4646	4747
4782	4525	4439	4635	4635	4744	4856	4734	4669	4746	4645	4487	4371	4208	4365	4377	4576	4503	4576	4495	4463	4689	4688	4899	4804	4761	4798	4620	4728	4777	4676	4570	4618	4601	4622	4409	4473	4432	4391	4458	4387	4328	4235	4203	4447	4356	4558	4612	4842	4841
4614	4541	4565	4582	4799	4795	4874	4783	4847	4764	4707	4463	4429	4502	4529	4578	4601	4532	4525	4495	4657	4645	4701	4843	4590	4454	4529	4631	4694	4744	4497	4624	4571	4606	4567	4370	4422	4263	4488	4381	4291	4179	4244	4242	4254	4419	4497	4545	4851	4805
4631	4694	4557	4779	4912	4921	4771	4806	4685	4665	4542	4541	4552	4612	4565	4609	4702	4675	4637	4672	4648	4619	4527	4422	4314	4296	4401	4594	4567	4683	4602	4606	4467	4552	4505	4371	4325	4433	4466	4458	4249	4192	4275	4293	4292	4175	4234	4499	4892	4996
4749	4610	4752	4905	5097	4745	4936	4765	4679	4537	4525	4810	4784	4833	4706	4793	4659	4784	4723	4743	4649	4524	4357	4345	4119	4238	4418	4600	4449	4491	4456	4687	4595	4466	4455	4404	4421	4469	4438	4455	4362	4213	4238	4112	4321	4141	4269	4618	4716	4909
4668	4677	4867	5121	4809	4727	4809	4639	4472	4588	4799	4675	4920	5061	4831	4976	4781	4811	4874	4664	4557	4362	4303	4106	4241	4397	4346	4557	4517	4540	4490	4380	4553	4598	4414	4404	4358	4506	4526	4339	4377	4329	4386	4284	4121	4422	4461	4442	4769	4827
4789	4933	4983	4946	4751	4725	4741	4643	4489	4546	4869	4891	4918	4957	4939	4859	4759	4746	4803	4677	4516	4371	4286	4194	4271	4264	4512	4536	4400	4360	4412	4598	4581	4472	4562	4590	4561	4465	4610	4403	4565	4561	4383	4541	4506	4378	4457	4587	4647	4679
5044	5000	4944	4700	4630	4598	4663	4433	4526	4482	4573	4804	4906	4940	4811	4933	4747	4854	4639	4683	4611	4500	4404	4374	4298	4274	4417	4337	4238	4485	4445	4469	4489	4446	4674	4724	4652	4836	4637	4563	4542	4613	4841	4696	4685	4691	4644	4611	4631	4652
4953	4852	4728	4634	4534	4376	4401	4414	4398	4387	4410	4746	4669	4724	4757	4582	4760	4686	4691	4713	4548	4490	4522	4385	4328	4500	4350	4288	4310	4456	4382	4478	4585	4593	4716	4833	4732	4733	4652	4780	4589	4853	4649	4806	4742	4786	4677	4632	4663	4768
4895	4800	4655	4502	4494	4363	4460	4328	4461	4407	4404	4372	4366	4450	4607	4670	4661	4689	4703	4582	4730	4636	4709	4542	4594	4309	4278	4300	4462	4456	4557	4444	4576	4727	4717	4718	4719	4684	4766	4736	4849	4902	4936	4845	4874	4798	4681	4552	4718	4841
4723	4493	4700	4575	4495	4541	4640	4588	4382	4316	4328	4411	4337	4450	4442	4486	4531	4689	4656	4712	4671	4857	4696	4609	4489	4409	4425	4423	4521	4564	4642	4537	4613	4756	4929	4695	4637	4680	4821	4715	4829	4793	4832	4967	4843	4913	4812	4476	4615	4644
4481	4594	4636	4583	4689	4657	4802	4759	4627	4373	4389	4303	4294	4336	4445	4604	4509	4695	4549	4640	4731	4733	4781	4657	4455	4399	4419	4507	4583	4605	4667	4863	4654	4731	4765	4817	4801	4810	4942	4988	4821	4827	5011	4999	4931	5076	4737	4727	4652	4707
4599	4537	4647	4601	4836	4938	4857	4690	4577	4430	4374	4287	4336	4504	4543	4488	4585	4731	4581	4667	4543	4776	4588	4655	4435	4486	4598	4685	4582	4744	4861	4834	4977	4715	4864	4728	4675	5069	4999	4875	4855	4747	4758	4945	4975	4894	4738	4723	4532	4631
4649	4684	4665	4752	4924	4949	4783	4820	4614	4502	4320	4392	4349	4355	4347	4380	4415	4462	4632	4703	4607	4728	4599	4541	4543	4653	4755	4685	4636	4637	4760	4885	4803	4794	4623	4727	4836	5137	5169	4915	4745	4827	4903	4764	4839	4721	4714	4636	4649	4501
4870	4862	4872	4859	4857	4897	4727	4825	4667	4571	4635	4577	4394	4481	4444	4566	4494	4460	4613	4553	4564	4667	4669	4717	4689	4611	4755	4608	4656	4719	4711	4894	4692	4750	4506	4681	4900	4980	5041	4838	4787	4729	4703	4597	4783	4866	4735	4709	4659	4543
4932	4856	4601	4591	4635	4657	4642	4755	4785	4647	4721	4539	4560	4609	4608	4515	4638	4637	4566	4507	4652	4771	4777	4762	4839	4777	4696	4581	4603	4749	4743	4788	4674	4654	4631	4855	4846	4902	4942	4874	4743	4811	4837	4686	4790	4857	4752	4739	4636	4594
4883	4613	4450	4342	4463	4579	4590	4747	4836	4924	4711	4833	4660	4662	4587	4550	4581	4461	4558	4593	4641	4686	4815	5029	4895	4867	4654	4704	4678	4628	4742	4749	4701	4634	4878	4918	4694	4830	4806	4882	5040	4844	4809	4654	4957	4918	4748	4691	4823	4910
4797	4387	4200	4303	4351	4543	4588	4797	4844	4843	4767	4816	4847	4810	4725	4730	4647	4485	4539	4665	4584	4739	4954	4879	4898	4700	4851	4731	4719	4700	4783	4608	4771	4812	4788	4801	4826	4674	4937	4952	4952	4874	4722	4879	4881	4855	4872	4884	4905	4710
4572	4389	4168	4171	4432	4513	4686	4784	4840	4859	4877	4770	4848	4885	4793	4904	4569	4604	4594	4730	4776	4715	4978	4917	4875	4645	4614	4701	4600	4674	4646	4523	4851	4758	4681	4697	4870	4745	4905	4966	4943	4845	4850	4855	4875	4952	4812	4866	4893	5038
4532	4439	4231	4365	4347	4546	4559	4534	4627	4680	4708	4751	5034	4780	4815	4733	4776	4663	4742	4788	4863	4795	4650	4652	4874	4787	4725	4611	4462	4625	4529	4581	4737	4629	4559	4803	4639	4778	4871	5004	4902	5152	4889	5010	4932	4844	4798	5028	4982	5055
4566	4549	4296	4375	4426	4387	4437	4459	4413	4559	4676	4703	4581	4781	4636	4729	4683	4721	4793	4935	4800	4806	4739	4791	4811	4957	4632	4647	4639	4525	4623	4529	4625	4562	4668	4584	4689	4745	4929	4962	5062	5194	5115	4997	4898	5112	5118	5032	4977	4926
4759	4594	4481	4429	4332	4471	4476	4483	4502	4602	4477	4663	4784	4685	4865	4820	4691	4899	4997	4977	4786	4715	4851	4789	4717	4677	4757	4666	4554	4687	4428	4639	4499	4621	4651	4731	4745	4876	4992	5211	5226	5431	5503	4983	5231	5180	5298	5195	5066	5018
4952	4594	4480	4357	4266	4357	4424	4170	4537	4485	4435	4575	4467	4653	4826	4731	4961	4755	4805	4711	4739	4667	4620	4753	4826	4679	4667	4663	4656	4649	4505	4418	4474	4533	4620	4610	4748	4929	4874	5038	5410	5418	5394	5234	5263	5087	5359	5169	4998	4786
4778	4496	4495	4362	4383	4403	4476	4581	4660	4525	4475	4466	4504	4594	4717	4734	4943	4787	4722	4763	4769	4758	4913	4962	4967	4786	4816	4873	4828	4561	4356	4428	4554	4549	4633	4685	4737	4750	4741	5170	5187	5307	5286	5278	5342	5268	5111	5028	4889	4635
4591	4303	4337	4335	4464	4474	4585	4615	4590	4420	4479	4520	4465	4657	4638	4760	4704	4736	4808	4644	4928	4887	4903	4884	4770	4813	4984	5141	4784	4680	4629	4565	4464	4707	4713	4783	4801	4809	4956	4936	5141	5175	5374	5295	5379	5161	4963	4919	4884	4773
4639	4441	4185	4589	4541	4482	4620	4527	4551	4562	4475	4421	4418	4484	4602	4538	4549	4380	4674	4683	4871	4828	4782	5010	5051	4965	4940	5071	4998	4829	4743	4651	4649	4703	4746	4720	4732	4886	4936	4968	5243	5199	5158	5362	5295	5142	5031	4985	4917	4971
4539	4485	4391	4648	4695	4600	4668	4609	4542	4462	4491	4509	4551	4436	4545	4373	4450	4653	4689	4750	4966	4917	4717	4805	4995	5011	5095	4961	5045	4928	4868	4729	4789	4599	4736	4825	4670	4689	4913	4908	5094	5119	5183	5117	4980	5024	5107	5189	5033	4693
4754	4444	4293	4750	4594	4496	4569	4455	4652	4662	4622	4568	4539	4397	4387	4386	4566	4537	4776	4799	4699	4819	4524	4796	4887	5013	5027	5002	5055	4972	4915	4973	4808	4845	4717	4743	4733	4746	4945	4734	4921	4945	4902	4983	5035	5002	5224	5245	5004	4852
4726	4508	4456	4575	4557	4456	4643	4764	4651	4711	4561	4433	4487	4526	4500	4625	4590	4573	4790	4686	4709	4640	4674	4842	4794	4931	5223	5244	5154	5181	5067	4983	4888	4739	4775	4764	4840	4947	4914	4700	4895	4975	4860	4912	4948	5080	5289	5174	5081	4892
4809	4477	4411	4498	4605	4679	4615	4592	4598	4672	4662	4641	4626	4717	4689	4652	4670	4829	4653	4756	4622	4694	4642	4688	4898	4862	4952	5091	5064	5161	5090	4965	4762	4886	4934	4935	4968	4777	4743	5061	5037	4947	4921	5035	4940	5116	5005	5236	5181	5022
4635	4432	4377	4669	4694	4700	4661	4691	4902	4795	4711	4781	4931	4783	4804	4962	4655	4828	4625	4776	4715	4771	4711	4678	4708	4778	5001	5043	5089	5009	4863	4901	4910	4819	4954	5014	5097	4910	5010	4891	4938	4999	5029	5138	5034	4931	5019	5165	5104	5077
4858	4421	4489	4553	4583	4439	4627	4571	4625	4659	4577	4708	4793	4811	4884	4747	4621	4762	4710	4784	4772	4863	4909	4490	4748	4849	4915	4865	4836	4923	4831	4765	4863	4982	4995	5026	4934	5139	5206	5079	5001	5202	5189	5189	5086	5113	5143	5214	5205	4924
4780	4605	4617	4655	4492	4552	4438	4538	4440	4717	4666	4732	4701	4686	4598	4642	4755	4671	4817	4898	4995	4842	4882	4596	4674	4668	4753	4833	4962	4753	4920	4837	4954	4937	5055	5109	5076	5163	5009	5136	5122	5318	5338	5171	5119	5242	4958	5049	4859	4862
4902	4571	4580	4576	4593	4473	4483	4336	4626	4481	4576	4591	4420	4543	4507	4530	4477	4737	4915	5025	5073	4982	4870	4859	4745	4817	4825	4676	4782	4900	4932	4768	4920	5095	5014	5082	5226	5012	5229	5118	5193	5312	5288	5248	5016	5006	5051	5042	4877	4709
5100	4682	4593	4583	4593	4605	4650	4593	4480	4579	4434	4256	4392	4358	4450	4606	4722	4674	4847	4878	5051	5007	5037	4846	4831	4813	4719	4880	4983	4890	4855	4759	4903	4927	5154	5086	5050	5040	5133	5159	5229	5226	5252	5200	5087	5021	4831	4728	4892	4738
5101	4629	4638	4544	4544	4635	4731	4608	4655	4480	4411	4209	4188	4348	4491	4515	4661	4604	4937	5005	4984	5163	5051	4947	4995	4986	4883	5090	5038	4933	4820	4642	4791	4802	4862	4967	4924	4970	5000	5018	5137	5109	5050	5037	5045	5142	4793	4733	4823	4838
4909	4674	4642	4683	4635	4657	4629	4699	4557	4405	4389	4344	4420	4380	4440	4420	4403	4738	4849	5146	5116	5168	5196	5040	5110	5317	5111	5140	5090	5024	4714	4824	4755	4821	4702	4849	5129	5056	5040	4860	5051	4911	5008	4889	4919	4794	4784	4736	5024	4792
4901	4799	4578	4580	4697	4649	4641	4811	4721	4681	4671	4455	4630	4453	4373	4414	4371	4548	4876	5008	5272	5150	5192	5067	5193	5240	5216	5267	5036	4878	4834	4747	4659	4617	4845	4796	4709	4854	4742	4772	4860	4835	4860	4870	4841	4751	4893	4699	5061	4777
5090	4703	4690	4561	4529	4533	4776	4748	4811	4904	4895	4756	4700	4569	4442	4400	4604	4422	4681	4821	4887	5112	5198	5388	5212	5286	5256	5099	5114	5011	4849	4884	4674	4687	4759	4735	4905	4832	4824	4599	4743	4839	4918	4925	4874	4836	4882	4740	4908	4854
5046	4739	4573	4608	4624	4594	4826	4991	5015	5115	5107	5010	4865	4675	4627	4669	4568	4693	4562	4780	4939	5211	5069	5266	5312	5128	5110	5050	4945	5043	4830	4689	4687	4737	4732	4742	4691	4612	4825	4889	4928	4768	5020	4879	4940	4856	4867	4867	4824	4935
4965	4602	4631	4609	4603	4657	4874	5089	5191	5219	5239	4998	4873	4898	4816	4749	4589	4675	4653	4669	4766	4865	5000	4917	5138	4943	5097	5147	4935	5023	4992	4839	4981	4883	4759	4868	4751	4730	4759	4892	4883	5074	4968	4953	4798	4742	4922	4811	4748	4865
5062	4801	4762	4763	4706	4832	4761	4935	4953	4942	5174	5142	5102	5019	4781	4778	4608	4627	4667	4632	4774	4873	4872	4894	5039	5038	5119	5205	5127	5072	5069	4951	4954	4990	4835	4795	4939	4849	4923	4881	5129	5056	5099	5021	4924	4843	4909	4911	4853	4896
4867	4868	4758	4866	4715	4770	4769	4767	4801	5011	5171	4982	5028	5064	4746	4733	4813	4740	4642	4666	4646	4740	4780	4747	4986	4920	5007	5002	4971	5112	4995	4901	5106	4872	4859	4776	4952	4866	4983	5005	5189	5100	5198	5053	4807	4884	4786	4894	4754	4782
4947	5015	4937	4868	4616	4666	4716	4724	4779	4963	4914	5064	4936	5008	4895	4768	4864	4810	4656	4534	4757	4771	4759	4853	4783	4949	4853	4847	5003	4972	4914	4911	5098	5114	4920	4953	5014	4937	5011	4988	5046	5059	5136	5002	4812	4792	4825	4676	4833	4714
4943	4958	4874	4842	4732	4667	4885	4676	4762	4780	4785	4937	5102	4885	5049	4955	4996	4971	4957	4807	4653	4929	4891	4833	4953	4974	4949	4988	5176	5015	4829	4894	4868	4851	4899	4965	4893	4899	4922	4920	5056	4899	4838	5108	4860	4817	4743	4707	4895	4964
4969	4669	4741	4863	4785	4878	4909	4810	4803	4676	4827	4715	4979	4854	5043	5139	5031	4803	4825	4976	4952	5001	4872	5087	4891	4871	4957	5138	5128	4717	4732	4919	4797	5038	4913	4962	4814	4664	4787	4961	4916	4980	4799	4812	4739	4756	4801	4679	5043	5021
4792	4774	4889	4935	4858	4933	4933	4785	4926	4797	4895	4930	4889	4865	5002	4843	4828	4884	4884	5155	4929	4980	5013	4941	4890	4968	4918	5011	4977	4846	4804	4705	4890	4800	4868	4752	4714	4782	4790	4911	4676	4743	4739	4989	4890	4856	4830	5033	4967	5058
4760	4606	4826	4932	4933	4986	4997	5005	4884	4905	4957	4840	4979	4875	4932	4964	4837	5047	5019	4988	5012	5042	5066	5006	4987	4993	5063	5123	5015	4852	4874	4947	4798	4839	4867	4806	4747	4581	4748	4431	4667	4698	4852	4905	4853	4904	4849	4896	4952	5213
4759	4638	4655	4882	4935	5001	4903	5016	5050	5103	4887	4856	5125	4890	4886	4772	4725	4833	4892	4923	4848	4853	4921	4990	4997	4912	4935	5009	4944	4971	4923	4902	4778	4792	4780	4682	4747	4686	4535	4647	4730	4755	4775	4984	5027	4931	5074	5016	5203	5328
4717	4508	4533	4745	4705	4836	4956	4969	4906	4865	5124	4925	5021	5059	5137	4823	4887	4807	4781	4753	4823	4949	4907	4722	4935	4980	5010	4970	4924	4897	4912	4789	4879	4977	4833	4775	4824	4848	4698	4861	4702	4812	4778	4944	4854	5160	4955	4936	5022	5274
4873	4503	4545	4693	4722	4759	4799	4858	4847	4971	4881	4996	5017	5025	4944	4987	4761	4780	4818	4732	4664	4781	4632	4771	4930	4914	4921	4807	5030	4912	4875	4865	4835	4979	5053	5048	5023	5074	5105	4902	4911	4892	4950	5023	5126	5140	5154	5241	5012	5149
4825	4589	4617	4633	4591	4565	4780	4870	4845	4842	4975	5042	5235	4965	4966	4822	4829	4848	4845	4827	4751	4638	4685	4858	4812	4756	4910	4988	4980	4972	4993	4983	5083	4989	5043	5158	5114	5007	5145	4947	5001	4959	5065	5125	5174	5152	5237	5051	5096	5024
4831	4532	4536	4609	4568	4629	4719	4687	4922	4929	4971	5018	5205	5033	4892	4690	5017	4936	4858	4904	4679	4670	5008	4839	4970	4771	5026	4997	4835	4948	5084	5048	4937	4992	4993	5045	5031	5229	5210	5227	5044	5047	5126	5270	5202	5241	5092	5041	5136	4994
4677	4761	4626	4660	4625	4649	4540	4707	4766	4786	4911	4882	4908	4931	4948	4946	5055	4908	4980	4953	4976	4979	5003	4943	4815	4912	5012	4931	5091	4904	4901	5002	4986	4954	4966	5066	5117	5292	5235	5218	5282	5156	5336	5296	5239	5324	5116	5195	5041	5172
4921	4862	4789	4848	4778	4835	4654	4691	4770	4896	4892	4880	4885	5021	5121	5150	4934	5089	5186	5142	5176	5106	5136	5074	4889	5073	5072	5118	5243	5159	5105	5067	4866	4896	4938	5064	5071	5165	5273	5254	5313	5209	5244	5250	5326	5274	5244	5175	5201	5154
4997	4892	4835	4929	4821	4660	4741	4686	4657	4762	4978	4889	5030	4924	4955	5044	5002	5122	5171	5157	5242	5158	5172	5034	5010	5229	5202	5162	5129	5068	5144	4768	4974	4955	4921	4872	5126	5293	5149	5271	5103	5340	5266	5370	5439	5409	5460	5339	5357	5139
5206	4964	5017	4942	4958	4806	4724	4655	4752	4990	5004	4995	5121	5044	4996	5002	5225	5235	5409	5360	5334	5264	5250	5193	5281	5100	5280	5222	5192	5146	5176	5118	4876	5058	4991	5228	5093	4997	5170	5303	5126	5215	5278	5366	5478	5486	5225	5260	5322	5217
5143	4831	4882	5002	5049	4923	4884	4793	4920	4984	5110	4978	5190	5149	5073	5155	5161	5322	5194	5375	5405	5305	5219	5270	5252	5203	5240	5183	5290	5395	5175	5219	5104	5041	4910	5122	5027	5032	5157	5177	5149	5277	5398	5296	5353	5362	5336	5204	5193	5240
4943	4823	4682	4962	4932	4883	5030	4942	4841	5030	5067	5167	5089	5179	5270	5177	5290	5397	5371	5390	5437	5397	5261	5245	5090	5089	5343	5437	5340	5441	5475	5219	5325	5107	5167	5129	5047	5182	5231	5171	5258	5243	5345	5372	5281	5370	5290	5172	5175	5238
4986	4830	4891	4913	4874	5103	4949	4894	4919	5033	5093	5068	5145	5068	5124	5305	5328	5389	5403	5344	5277	5280	5242	5339	5162	5306	5233	5241	5378	5376	5353	5349	5477	5384	5136	5251	5147	5099	5065	5321	5237	5417	5232	5209	5202	5107	5175	5050	5218	5057
5221	4812	4864	5106	4910	4930	4857	4926	5009	5075	5175	5186	5073	5219	5294	5316	5403	5591	5358	5499	5302	5205	5250	5010	5029	5112	5264	5299	5570	5340	5470	5457	5309	5229	5369	5184	5214	5210	5228	5224	5267	5213	5080	5159	5063	5254	5305	5122	5099	5150
5176	4867	5018	5070	4902	4982	5062	4920	4971	5077	5057	5025	5132	5168	5330	5294	5279	5516	5442	5336	5404	5164	5235	5194	5126	5123	5135	5376	5304	5412	5306	5274	5396	5163	5132	5383	5332	5304	5257	5351	5232	5197	5404	5103	5122	5191	5201	5214	5290	5142
5162	4938	4860	4789	5015	4957	4863	4957	4858	5197	4918	5081	5184	5138	5250	5117	5269	5444	5531	5386	5342	5276	5209	5231	5039	5074	4901	5223	5353	5097	5151	5305	5267	5291	5135	5047	5153	5122	5185	5226	5200	5197	5167	5328	5318	5177	5153	5222	5198	5093
5213	4939	4917	5002	4951	4953	4996	4958	5121	5091	4906	4970	4962	5114	5208	5080	5202	5444	5427	5595	5449	5302	5332	5272	5207	4973	5049	5188	5067	5109	5197	5107	5141	4981	5215	5229	5116	5128	5172	5270	5234	5205	5161	5218	5301	5102	5120	5165	5236	5231
5134	4904	4997	4939	4907	5006	5033	5087	5010	5153	5154	4921	4830	5045	4779	5050	5155	5278	5304	5429	5438	5440	5199	5144	5096	5015	4966	4989	5048	5089	5091	5005	4958	4972	4945	5146	5177	5094	5161	5304	5069	5297	5204	5398	5292	5291	5210	5101	5183	5228
5039	4799	4755	4860	4952	4893	4998	5215	5173	5154	4948	4916	4854	4823	4934	4857	4979	5027	5088	5074	5169	5212	5228	5219	5098	5010	4989	5049	5067	5185	5053	5068	5010	5007	5010	5135	5002	5230	4994	5077	5176	5318	5277	5082	5206	5305	5276	5082	5124	5145
5110	4780	4893	4941	4879	4983	5036	5110	5079	5180	5020	4963	4872	4850	4850	4863	4959	5046	5047	5134	5083	5020	5207	5043	5003	5043	5051	4967	5044	5097	4898	4910	4856	4839	4825	4999	5036	4929	5220	5213	5228	5205	5277	5111	5252	5406	5324	5151	5072	5048
4997	4758	4727	4822	4900	4705	5007	4990	5090	5115	5110	5096	5069	4935	4939	4892	4939	4960	4776	5016	4835	5026	5056	5009	5143	5033	5017	5052	5035	5107	5052	5043	4856	4874	4975	5108	5090	5101	5036	5090	5246	5221	5267	5084	5231	5098	5351	4960	5073	5000
5035	4811	4803	4884	4682	4869	4919	5027	5053	5145	5202	5048	4897	4986	4888	4837	5081	5089	4930	4964	4863	5111	4832	4989	5097	4917	5039	4820	4934	4959	5068	5034	5034	4957	4979	4988	4958	5016	5185	4999	5241	5217	5093	5123	5232	5077	5075	5086	5064	4912
5053	4907	4831	4880	4903	4725	5003	4962	4998	5202	5234	4895	4951	4820	5010	4942	5022	5067	4946	5041	4876	5005	5064	4994	5023	4786	4808	4752	5082	4972	4810	4899	5032	4902	5000	5028	5034	5177	5133	5020	5089	5105	5146	5182	5213	5158	5114	5078	5176	5012
5120	4918	4902	4861	4892	4848	4885	4970	5103	5110	5219	4894	5019	5003	4969	5133	5194	4962	5163	5142	5116	5004	4904	4952	4889	4728	4854	4828	4809	4899	4835	4813	5045	5028	4901	5055	5130	5017	4922	5164	5085	5145	5157	5066	5061	5127	5003	5177	5066	4988
5219	4972	4925	4955	4888	4790	4930	4936	5124	5182	5084	4989	5221	5023	4956	5257	5073	5227	5082	5173	5088	5125	4900	4918	4760	4923	4932	4830	4756	4765	4758	4985	4974	5014	5082	5038	5005	4899	4984	4945	5036	5016	5010	5050	4992	5128	4991	5074	5007	5018
5177	4962	5023	4866	4856	4988	4994	5131	5226	5267	4980	4985	5114	5086	5159	5136	5135	5249	5221	5147	5121	5154	5051	4890	5103	5023	4897	4827	4723	4788	4865	4945	4973	4816	5021	4962	4974	5098	4990	5088	5058	4881	5041	4897	4972	4949	5162	5139	5038	5075
5196	4972	4970	4884	4882	4981	5100	5055	5182	5271	5258	5094	5051	5062	5126	5269	5257	5169	5091	5266	5146	5132	4988	5178	5094	5035	4889	4909	4994	4849	4983	4978	4982	5007	4989	5062	4967	5042	5012	5092	4977	4893	4959	4928	4804	4923	4999	5023	5146	5032
5312	4901	4813	4900	5020	4999	5020	5203	5174	5366	5271	5398	5348	5182	5221	5099	5262	5281	5227	5189	5053	4999	5225	5149	5051	4864	4957	4912	4844	4894	4882	4980	5069	5003	5101	4963	5001	5003	5198	4905	4991	4965	4649	4913	4600	4916	4992	4819	5008	5098
5164	4879	5053	4928	4965	5176	5125	5372	5325	5426	5298	5370	5338	5410	5250	5342	5313	5254	5287	5206	5256	5111	5124	5036	4836	4895	4757	4737	4836	4992	5118	5026	5054	5336	4973	5046	5051	5071	5034	5054	5099	4968	5046	4918	4926	4919	4985	5090	4931	4993
5255	5045	5099	4938	4965	5006	5371	5391	5215	5379	5461	5385	5380	5332	5421	5340	5477	5345	5505	5248	5360	5156	5107	5112	4931	4855	4856	4870	4788	4874	5071	5077	5225	5165	5085	5151	5119	4967	5085	4959	4984	4942	5074	4947	5075	4930	5113	4940	4990	5114
5193	4939	4915	4961	5179	5100	5125	5288	5177	5138	5252	5486	5448	5358	5555	5634	5522	5588	5471	5332	5323	5176	5150	5175	4888	4887	4896	4791	4882	4924	5099	5159	5146	4967	5111	5241	5082	5053	5084	5086	5206	4969	5177	5111	5089	4939	5025	5073	5104	5154
5069	4814	4791	4907	5075	5056	5315	5157	5173	5299	5267	5455	5277	5555	5542	5579	5420	5422	5400	5461	5340	5398	5101	5183	4943	4638	4757	4800	4872	4860	5150	5157	5265	5104	5117	5192	5097	5155	5222	5122	4984	5080	5068	5158	5100	5051	5199	5253	5204	5360
5164	4971	4954	5016	5094	5176	5367	5246	5236	5298	5232	5318	5285	5434	5328	5491	5359	5179	5250	5182	5239	5209	5247	4942	4939	4669	4950	4793	5122	5043	5173	5212	5308	5270	5211	5178	5166	5088	5066	5219	5019	5095	5096	5138	5212	5257	5278	5183	5309	5444
4960	4709	4762	5130	5223	5195	5308	5231	5270	5158	5053	5108	5130	5159	5297	5216	5233	5266	5079	5171	5283	5259	5142	5149	5080	5022	4862	4763	5132	5068	5172	5244	5409	5322	5342	5247	5020	5243	5122	5222	5011	5168	5111	5189	5192	5263	5336	5328	5270	5367
5054	4672	4934	5148	5172	5261	5210	5209	5072	5059	5046	5102	5095	5187	5106	5227	5030	5061	5076	5033	5105	5247	5195	5062	5045	4899	5094	4994	5130	5232	5381	5266	5324	5480	5234	5351	5280	5211	5158	5167	5080	5001	5022	5276	5255	5240	5303	5374	5452	5414
5104	4982	5004	5234	5116	5268	5280	5134	5154	5144	5205	5160	5053	5107	5062	4946	5024	5121	4888	4924	5209	5167	5362	5086	5039	4972	5060	5153	5223	5295	5344	5466	5623	5526	5377	5412	5269	5286	5282	5082	5044	5117	5141	5151	5260	5122	5299	5239	5419	5365
5218	4759	5022	5115	5174	5183	5102	5065	5071	5091	4975	5044	5087	4870	4992	4920	4897	5016	5081	4987	4996	5005	5179	5149	5037	5126	5173	5226	5229	5272	5407	5524	5683	5412	5423	5333	5196	5077	5015	4936	4984	5000	5059	5125	5322	5137	5248	5440	5097	5306
5148	5006	5152	5202	5194	5055	5163	4916	4962	5018	4871	4841	5093	4975	4992	4883	4924	4888	4922	5039	5087	5092	5235	5176	5087	4924	5155	5101	5161	5295	5416	5450	5562	5507	5338	5117	5148	5132	5120	5133	5206	5123	5235	5293	5338	5234	5253	5345	4999	5153
5237	5079	5178	5229	5147	5130	4993	5045	4967	4951	4999	4895	5009	4914	5108	4989	4975	5133	5038	5100	5082	5284	5312	5203	5211	5105	5184	5207	5238	5299	5488	5515	5379	5294	5294	5218	5039	5010	5054	5203	5022	5210	5287	5315	5301	5379	5230	4988	5198	5083
5268	4898	4857	5234	5038	5222	5056	4948	4964	4985	5058	5107	4997	5033	5158	5077	4986	5153	5198	5196	5249	5365	5443	5286	5291	5124	5068	5184	5133	5087	5306	5246	5230	5236	5109	5058	5187	4993	4972	5021	5185	5324	5404	5303	5335	5234	5058	5021	5224	4980
5180	4933	5092	5195	5207	5180	5139	5098	5184	5071	5101	5176	5057	5033	5132	5199	5037	5150	5069	5342	5240	5464	5298	5359	5328	5247	5181	5258	5068	5278	5224	5088	5087	5127	5147	4978	5021	4944	4907	4951	4936	5166	5261	5339	5364	5241	5024	5053	5139	4974
5195	4759	5070	5110	5065	5293	5103	5092	5108	5144	5077	5090	5176	5238	5081	5144	5146	5264	5350	5412	5444	5426	5568	5512	5346	5372	5262	5178	5324	5257	5263	5189	5216	5338	5141	5109	4853	4815	4881	4875	5040	4980	5129	5149	5303	5142	5120	5058	5122	5191
5357	4893	5167	5144	5307	5056	5191	5200	5271	5120	5257	5361	5196	5364	5259	5261	5217	5317	5307	5299	5438	5431	5611	5393	5427	5178	5176	5335	5273	5207	5176	5133	5194	5062	5085	5143	4911	4971	4932	4918	5166	5179	5025	5043	5132	5143	5004	5007	4999	4989
5121	4993	5065	5097	5070	5075	5032	5264	5345	5285	5362	5352	5480	5176	5311	5332	5307	5303	5408	5374	5455	5390	5480	5561	5421	5204	5404	5286	5188	5169	5060	4967	5087	5150	4984	5118	5139	5088	5111	5069	5144	4963	5103	5079	5139	5100	5085	5015	5022	5080
5100	4971	4882	5010	4948	5096	5110	5058	5293	5397	5338	5518	5481	5441	5449	5370	5426	5481	5589	5538	5538	5483	5590	5257	5133	5429	5243	5208	5263	4902	4998	4965	5052	5094	5161	4958	5137	4996	4986	5127	5097	5319	5235	5117	5194	5167	5086	5235	5244	5043
5043	4930	4925	4903	4984	5045	5119	5136	5280	5285	5559	5541	5489	5495	5399	5414	5525	5539	5441	5420	5554	5524	5328	5292	5263	5371	5133	5102	5066	5097	4814	4895	5026	4963	5003	5187	5110	5014	5068	5214	5210	5252	5330	5200	5256	5150	5278	5133	5229	5299
5237	5006	4939	5029	4950	5079	5158	5095	5229	5499	5496	5412	5622	5457	5438	5602	5502	5520	5570	5432	5614	5383	5436	5316	5289	5285	5224	5064	5040	5108	5019	4971	5008	4991	5175	5180	5079	5142	5270	5222	5325	5521	5369	5379	5391	5151	5244	5234	5176	5174
5455	5027	5045	5127	5016	5208	5183	5195	5509	5725	5699	5571	5523	5490	5478	5593	5556	5515	5488	5489	5357	5601	5279	5332	5184	5201	5102	5151	5103	5102	5025	5068	5047	5251	5130	5257	5134	5099	5226	5473	5329	5553	5519	5399	5309	5359	5091	5151	5317	5194
5181	5042	5167	5155	5055	5135	5169	5359	5368	5474	5543	5470	5645	5336	5605	5449	5601	5470	5577	5498	5490	5198	5318	5299	5216	5167	5304	5220	5224	5200	5197	5135	5275	5242	5264	5291	5268	5234	5378	5404	5498	5562	5494	5352	5430	5428	5306	5274	5183	5265
5336	5064	5069	5269	5043	5358	5297	5351	5415	5515	5484	5568	5545	5407	5429	5402	5472	5567	5454	5387	5275	5227	5268	5246	5164	5112	5240	5391	5278	5344	5471	5419	5400	5381	5314	5373	5179	5304	5365	5368	5439	5436	5355	5297	5389	5394	5356	5261	5353	5369
5352	5189	4945	5220	5296	5274	5251	5409	5379	5459	5406	5545	5513	5500	5546	5476	5499	5509	5504	5280	5308	5097	5226	5188	5138	5141	5403	5273	5298	5494	5317	5364	5589	5518	5436	5430	5266	5454	5323	5504	5439	5332	5336	5244	5255	5307	5275	5448	5203	5436
5536	5091	5179	5111	5349	5324	5363	5308	5404	5481	5391	5439	5397	5503	5533	5548	5488	5589	5513	5320	5073	5094	4980	5063	5226	5226	5342	5418	5387	5380	5402	5416	5467	5411	5302	5274	5302	5296	5362	5342	5363	5308	5342	5225	5301	5431	5307	5365	5351	5457
5349	5133	5215	5415	5138	5385	5347	5369	5438	5316	5244	5228	5350	5271	5336	5439	5543	5574	5467	5226	5261	5041	5118	5235	5159	5154	5421	5311	5441	5431	5368	5569	5422	5389	5137	5193	5140	5284	5283	5244	5263	5354	5248	5055	5135	5151	5184	5277	5332	5218
5214	4976	5044	5336	5339	5443	5364	5571	5253	5295	5252	5251	5311	5192	5143	5212	5262	5340	5204	5158	5057	5160	5074	5149	5272	5228	5240	5365	5386	5417	5486	5433	5470	5306	5135	5084	5243	5197	5059	5163	5083	5024	5106	5151	5310	5166	5349	5310	5395	5251
5247	4988	5150	5096	5228	5349	5346	5190	5285	5191	5320	5214	5140	5206	5124	5106	5117	5316	5042	5003	5107	5076	5031	5220	5151	5229	5296	5253	5347	5346	5448	5275	5247	5174	5090	5033	5081	4981	5248	5127	5173	5113	4977	4955	5263	5134	5360	5508	5290	5270
5235	4954	5100	5146	5163	5318	5154	5351	5220	5220	5298	5443	5276	5320	5263	5059	5079	5103	5145	5021	4966	4977	5009	5176	5159	5132	5140	5372	5328	5410	5157	5169	5097	5125	4979	5008	5275	5116	5042	5106	5110	5080	5110	5067	5299	5252	5347	5369	5145	5283
5152	4863	4870	5057	5030	5132	5128	5183	5291	5197	5316	5301	5304	5324	5318	5073	5013	5202	5008	5178	4996	5183	5195	5292	5189	5222	5364	5261	5422	5315	5412	5246	4995	5085	5126	5171	5118	5294	5129	5101	5289	5136	5200	5240	5274	5313	5189	5258	5199	5362
5125	5169	4858	4895	4890	4907	5208	5042	5158	5208	5187	5343	5308	5290	5374	5339	5256	5304	5187	5264	5193	5249	5244	5250	5269	5332	5255	5344	5269	5409	5456	5261	5214	4908	5038	5079	5193	5379	5305	5225	5293	5068	5265	5192	5208	5155	5310	5180	5204	5050
5124	4893	4972	4955	5140	5060	5165	5193	5105	5205	5386	5497	5425	5370	5316	5245	5295	5396	5347	5238	5262	5378	5248	5546	5355	5148	5349	5365	5365	5380	5301	5136	5072	5055	5078	5307	5374	5407	5307	5171	5343	5267	5204	5138	5185	5347	5167	5060	5220	5198
5163	5006	4977	4894	5080	5151	5230	5197	5239	5266	5424	5350	5504	5452	5523	5295	5494	5440	5302	5390	5393	5586	5327	5489	5423	5370	5531	5535	5500	5562	5217	5301	5344	5120	5198	5258	5405	5437	5441	5248	5220	5370	5219	5225	5152	5277	5289	5293	5268	5278
5190	4896	5055	5114	5202	5249	5280	5292	5264	5267	5329	5286	5372	5478	5455	5409	5362	5373	5308	5503	5394	5329	5304	5358	5354	5292	5510	5517	5428	5458	5355	5272	5177	5151	5290	5091	5523	5388	5510	5416	5389	5164	5204	5138	5277	5087	5114	5174	5114	5108
5280	5144	5093	5224	5471	5367	5245	5307	5257	5271	5387	5365	5379	5427	5406	5264	5401	5380	5256	5447	5311	5335	5372	5204	5330	5423	5398	5434	5538	5396	5365	5165	5159	5196	5263	5281	5614	5564	5567	5412	5390	5305	5177	5200	5216	5099	5107	5123	5075	5166
5379	5120	4974	5216	5245	5427	5369	5270	5162	5282	5100	5296	5406	5225	5368	5401	5219	5331	5392	5377	5372	5269	5036	5209	5210	5430	5286	5364	5375	5392	5334	5251	5229	5172	5186	5347	5594	5487	5482	5454	5257	5116	5092	5051	5111	5134	5074	4911	5051	5169
5266	5031	5215	5281	5280	5340	5342	5229	5315	5242	5235	5219	5217	5269	5132	5158	5367	5117	5319	5242	5337	5041	4992	5038	5204	5269	5307	5288	5293	5274	5213	5362	5192	5337	5371	5298	5451	5519	5425	5263	5174	5106	5089	5055	5226	5044	5005	5071	5113	5209
5234	5248	5232	5406	5352	5387	5300	5356	5172	5187	5127	5257	5352	5150	5320	5233	5223	5280	5309	5191	5249	5149	5120	5223	5186	5244	5201	5203	5389	5226	5083	5265	5213	5309	5241	5421	5388	5303	5257	5256	5116	5133	5130	5020	5180	5094	5110	4980	5067	5178
5557	5214	5289	5545	5548	5451	5388	5342	5321	5145	5168	5237	5262	5231	5191	5053	5222	5412	5155	5161	5289	4953	5088	5107	5187	5260	5236	5332	5108	5289	5281	5249	5369	5221	5344	5346	5287	5335	5051	5257	5108	5132	5234	5174	5092	5099	5089	5210	5154	5108
5564	5231	5230	5436	5397	5317	5293	5374	5271	5327	5127	5225	5209	5146	5239	5241	5223	5475	5369	5264	5050	5026	5260	5038	5121	5335	5243	5322	5289	5300	5098	5251	5314	5154	5345	5348	5253	5332	5230	5206	5097	5066	5194	4950	4923	5158	5066	5157	5178	4987
5580	5338	5302	5364	5549	5368	5324	5358	5284	5346	5344	5349	5269	5212	5244	5321	5255	5382	5250	5293	5077	5221	5201	5124	5131	5189	5335	5156	5216	5233	5204	5244	5212	5302	5307	5175	5213	5327	5234	5201	5094	5100	5162	4949	4963	4917	4994	5054	5112	5030
5385	5345	5380	5401	5369	5491	5274	5464	5433	5223	5378	5407	5287	5253	5214	5249	5211	5257	5327	5176	5203	5306	5088	5347	5352	5283	5396	5377	5339	5243	5250	5239	5324	5237	5091	5273	5247	5152	5094	5059	5126	5384	5139	5047	5074	4943	5016	5031	5040	5096
5360	5323	5508	5378	5554	5310	5332	5392	5346	5301	5402	5348	5340	5404	5323	5196	5380	5367	5041	5116	5167	5057	5273	5298	5342	5224	5409	5363	5359	5325	5101	5150	5366	5215	5103	5323	5150	5113	5201	5125	5220	5160	5264	4901	4984	5013	5091	5116	5149	4969
5563	5180	5172	5322	5247	5386	5163	5111	5244	5321	5284	5313	5322	5189	5258	5267	5368	5345	5181	5203	5240	5145	5350	5355	5338	5397	5308	5242	5164	5306	5178	5447	5311	5451	5237	5243	5272	5204	5287	5212	5260	5349	5203	5241	5154	5087	4955	5193	5165	5070
5514	5167	5247	5386	5252	5385	5154	5087	5192	5025	5109	5345	5120	5435	5248	5394	5318	5299	5174	5317	5412	5169	5343	5352	5411	5321	5279	5239	5297	5261	5382	5234	5238	5440	5295	5327	5098	5121	5288	5364	5331	5353	5271	5283	5144	5255	5217	5321	5210	5304
5598	5318	5174	5408	5304	5256	5189	5112	5079	5163	5223	5138	5144	5296	5290	5225	5265	5345	5342	5164	5210	5212	5284	5381	5276	5179	5257	5249	5215	5293	5309	5310	5299	5453	5166	5287	5293	5331	5354	5353	5323	5401	5398	5255	5286	5300	5210	5216	5358	5402
5530	5359	5302	5281	5325	5155	5191	5156	5180	5157	5092	5158	5151	5126	5106	5139	5120	5161	5034	5110	5100	5244	5334	5288	5292	5450	5348	5163	5287	5302	5379	5462	5380	5296	5330	5320	5195	5325	5320	5284	5253	5362	5359	5281	5400	5168	5330	5248	5329	5193
5422	5321	5197	5355	5526	5075	5347	5174	5309	5124	5117	5135	5305	5327	5192	5345	5319	5097	5160	5258	5170	5217	5179	5373	5462	5275	5301	5330	5365	5469	5400	5364	5497	5326	5456	5253	5276	5204	5182	5320	5232	5391	5384	5236	5202	5279	5197	5159	5068	5060
5611	5399	5292	5333	5314	5289	5297	5274	5267	5200	5172	5224	5208	5382	5471	5245	5266	5379	5165	5300	5222	5266	5297	5339	5337	5194	5296	5303	5337	5287	5235	5362	5280	5416	5291	5343	5259	5154	5101	5242	5078	5289	5196	5356	5273	5205	5208	4942	5147	4974
5686	5178	5249	5226	5213	5278	5361	5198	5306	5435	5346	5302	5266	5281	5363	5350	5373	5425	5329	5322	5352	5265	5243	5337	5224	5276	5309	5237	5370	5400	5423	5382	5551	5205	5240	5199	5211	5158	4986	5144	5165	5186	5395	5132	5225	5141	5268	4979	5058	4905
5369	5040	5110	5383	5265	5135	5375	5575	5404	5411	5307	5311	5251	5314	5168	5565	5530	5536	5463	5361	5478	5189	5228	5241	5006	5152	5255	5282	5252	5416	5241	5201	5401	5181	5232	5069	5148	5084	4993	5109	5147	5176	5197	5098	5160	5085	5180	5119	5049	4962
5379	5194	5246	5410	5281	5307	5424	5614	5414	5627	5542	5488	5434	5338	5490	5500	5505	5460	5481	5312	5294	5287	5190	5325	5038	5173	5200	5270	5287	5308	5319	5221	5294	5108	5142	5071	5122	5133	5117	4979	5113	5189	5039	5041	5071	5165	4946	5146	5078	5206
5460	5132	5146	5186	5299	5364	5379	5414	5456	5458	5461	5511	5593	5342	5379	5547	5636	5592	5557	5487	5367	5072	5258	5138	4998	5205	5262	5250	5429	5393	5071	5221	5056	5093	5094	5151	5231	5117	5176	5284	5078	5182	5072	5012	5019	5150	5136	5050	5137	5317
5193	5144	5054	5247	5370	5316	5540	5463	5412	5430	5365	5395	5237	5349	5308	5388	5398	5524	5473	5393	5225	5236	5260	5356	5150	5122	5299	5384	5365	5330	5303	5322	5202	5135	5119	5146	5234	5237	5346	5321	5257	5023	5128	5026	5136	5019	5109	5278	5322	5392
5298	5145	5196	5227	5237	5480	5389	5402	5321	5318	5121	5289	5283	5297	5340	5240	5207	5368	5354	5353	5303	5283	5203	5101	5249	5291	5451	5376	5290	5362	5350	5113	4918	5227	5194	5165	5131	5385	5369	5326	5260	5202	5096	4999	5255	5112	5237	5360	5711	5490
5515	5369	5377	5412	5337	5268	5379	5150	5194	5177	5196	5181	5152	5269	5249	5210	5416	5290	5388	5370	5391	5409	5235	5386	5553	5401	5385	5541	5416	5305	5269	5294	5171	5147	5196	5112	5232	5413	5277	5369	5281	5011	5074	5208	5247	5232	5340	5427	5613	5498
5508	5378	5390	5456	5511	5343	5388	5324	5241	5190	5215	5083	5143	5366	5297	5275	5489	5496	5384	5405	5369	5256	5312	5318	5481	5458	5651	5474	5492	5337	5408	5262	5154	5250	5233	5216	5379	5217	5386	5202	5092	5079	5255	5205	5111	5151	5317	5402	5524	5457
5544	5460	5609	5490	5578	5506	5424	5200	5182	5099	5113	5299	5156	5343	5410	5328	5438	5517	5449	5508	5384	5322	5298	5379	5447	5402	5456	5426	5429	5384	5425	5381	5232	5240	5237	5205	5153	5260	5292	5167	5208	5084	5281	5160	5153	5177	5279	5213	5199	5194
5486	5452	5414	5470	5557	5396	5349	5281	5125	5110	5247	5262	5321	5330	5462	5337	5371	5427	5490	5337	5358	5533	5589	5445	5629	5526	5448	5340	5394	5244	5334	5281	5123	5227	5320	5307	5437	5209	5218	5134	5093	5075	5159	5191	5064	5064	5202	5086	5202	5072
5464	5405	5344	5464	5242	5347	5149	5191	5058	5225	5068	5360	5340	5364	5462	5364	5512	5522	5576	5430	5430	5378	5474	5562	5415	5476	5463	5173	5361	5360	5206	5117	5298	5170	5467	5335	5221	5296	5060	5093	5150	5248	5091	5212	5093	5188	5179	5270	5175	5113
5561	5437	5326	5439	5181	5277	5096	5148	5170	5236	5312	5278	5340	5430	5586	5720	5525	5471	5490	5547	5460	5405	5482	5564	5552	5372	5341	5336	5306	5291	5178	5170	5304	5321	5253	5405	5283	5288	5267	5158	5019	5237	5164	5200	5344	5171	5218	5322	5221	5079
5444	5352	5411	5458	5272	5314	5196	5332	5238	5314	5136	5309	5491	5545	5563	5626	5517	5431	5516	5428	5365	5514	5463	5611	5559	5329	5314	5031	5263	5141	5135	5114	5203	5313	5365	5320	5177	5293	5226	5062	5217	5246	5300	5189	5183	5185	5134	5217	5273	5184
5532	5521	5248	5383	5373	5355	5256	5274	5161	5147	5325	5194	5385	5411	5562	5523	5462	5695	5412	5396	5402	5339	5299	5456	5534	5542	5465	5256	5314	5153	5236	5328	5160	5486	5270	5174	5212	5227	5203	5217	5109	5241	5342	5300	5295	5257	5356	5102	5033	5135
5602	5503	5435	5442	5185	5155	5032	5110	5292	5306	5245	5354	5428	5325	5469	5516	5468	5470	5288	5336	5280	5349	5356	5340	5379	5513	5341	5401	5304	5236	5196	5311	5321	5474	5586	5362	5501	5358	5249	5309	5251	5331	5403	5395	5313	5311	5359	5126	5112	5042
5418	5224	5400	5478	5240	5184	5141	5278	5133	5194	5362	5318	5444	5702	5481	5495	5409	5429	5406	5349	5308	5226	5305	5469	5407	5421	5396	5389	5367	5529	5337	5413	5489	5386	5543	5465	5248	5342	5331	5250	5200	5232	5315	5327	5416	5282	5285	5119	5112	5123
5451	5358	5336	5361	5335	5279	5196	5312	5210	5397	5392	5422	5393	5482	5569	5498	5425	5323	5295	5258	5306	5323	5478	5280	5315	5403	5378	5282	5358	5419	5393	5456	5359	5349	5378	5147	5271	5263	5168	5190	5131	5118	5410	5414	5547	5394	5284	5260	5375	5166
5610	5521	5443	5533	5445	5444	5223	5468	5379	5339	5326	5403	5462	5416	5371	5450	5426	5284	5522	5280	5224	5079	5200	5299	5437	5453	5399	5291	5390	5305	5337	5269	5127	5298	5438	5457	5120	5355	5169	5032	5208	5298	5587	5318	5369	5298	5278	5118	5309	5132
5555	5334	5381	5408	5416	5361	5282	5303	5409	5315	5492	5420	5405	5362	5268	5303	5417	5282	5492	5356	5247	5219	5282	5421	5259	5466	5412	5186	5211	5212	5364	5258	5356	5321	5404	5253	5153	5329	5406	5471	5395	5335	5354	5517	5375	5205	5179	5174	5245	5243
5289	5271	5225	5398	5442	5314	5227	5360	5458	5422	5536	5546	5302	5457	5192	5181	5434	5472	5653	5583	5279	5272	5337	5465	5528	5430	5406	5384	5423	5435	5311	5223	5348	5326	5368	5322	5265	5196	5404	5415	5496	5406	5472	5234	5299	5265	5272	5258	5405	5345
5418	5230	5317	5402	5259	5343	5329	5245	5340	5359	5271	5291	5483	5432	5630	5503	5517	5545	5450	5505	5322	5475	5414	5404	5544	5475	5398	5290	5200	5343	5191	5153	5182	5327	5242	5274	5301	5538	5329	5471	5355	5270	5416	5467	5415	5323	5246	5312	5266	5170
5193	5341	5375	5327	5423	5309	5205	5420	5492	5407	5386	5379	5397	5482	5616	5570	5584	5535	5607	5598	5385	5231	5366	5664	5532	5396	5507	5470	5166	5356	5310	5511	5377	5328	5244	5267	5478	5395	5410	5433	5410	5188	5341	5233	5094	5229	5246	5108	5348	5232
5375	5293	5372	5473	5462	5470	5555	5452	5402	5446	5251	5388	5324	5463	5556	5643	5501	5488	5325	5534	5576	5501	5442	5545	5510	5475	5263	5312	5167	5101	5258	5098	5221	5425	5270	5274	5426	5565	5355	5373	5173	5193	5140	5280	5171	5052	5321	5485	5219	5267
5398	5192	5364	5390	5704	5590	5627	5431	5474	5375	5274	5286	5328	5615	5529	5475	5612	5302	5436	5480	5334	5366	5310	5387	5448	5504	5438	5365	5359	5341	5266	5234	5346	5481	5389	5293	5147	5238	5268	5277	4948	5162	5254	5091	5045	5276	5173	5190	5207	5205
5335	5175	5212	5467	5621	5612	5555	5412	5410	5262	5166	5284	5376	5297	5388	5453	5529	5284	5357	5208	5438	5292	5372	5342	5384	5490	5400	5169	5235	5210	5161	5046	5343	5316	5306	5404	5260	5174	5057	4982	4917	4880	4979	5117	4952	5094	5324	5275	5146	5254
5364	5164	5385	5426	5519	5452	5448	5299	5289	5142	5298	5246	5407	5260	5593	5411	5472	5238	5274	5294	5264	5285	5241	5407	5280	5275	5177	5279	5282	5306	5292	5188	5356	5309	5241	5344	5063	5141	5096	5186	5012	4918	5027	5095	5208	5225	5125	5297	5277	5057
5470	5291	5313	5543	5438	5285	5391	5227	5237	5394	5271	5268	5438	5631	5400	5406	5368	5482	5420	5229	5275	5188	5303	5537	5485	5255	5211	5298	5401	5357	5574	5432	5398	5480	5345	5403	5129	5100	5002	5011	5094	4913	5164	5209	5133	5183	5435	5275	5152	5174
5324	5222	5226	5344	5458	5395	5407	5447	5510	5498	5400	5452	5416	5211	5368	5320	5292	5306	5312	5193	5425	5419	5373	5510	5452	5366	5265	5340	5157	5314	5281	5303	5296	5157	5186	5122	5188	5024	5038	5131	5075	5249	5310	5313	5300	5326	5266	5387	5027	5020
5275	5196	5224	5290	5379	5212	5489	5445	5421	5535	5582	5138	5149	5383	5482	5335	5263	5350	5399	5271	5388	5366	5309	5406	5356	5451	5464	5487	5473	5390	5312	5358	5375	5296	5208	5199	5007	5059	5186	5386	5371	5257	5214	5274	5270	5267	5397	5252	5282	5215
5207	5223	5254	5143	5321	5225	5490	5333	5316	5760	5566	5363	5423	5353	5435	5168	5423	5371	5462	5382	5419	5352	5307	5285	5406	5406	5299	5415	5327	5386	5386	5356	5438	5399	5391	5339	5291	5148	5286	5309	5313	5497	5265	5459	5194	5301	5357	5226	5276	5201
5392	5163	5118	5212	5151	5086	5226	5449	5541	5435	5584	5596	5562	5407	5349	5376	5352	5463	5461	5496	5661	5250	5263	5526	5328	5331	5266	5216	5189	5226	5331	5376	5331	5278	5306	5226	5150	5356	5682	5573	5429	5366	5446	5582	5404	5265	5073	5351	5241	5168
5258	5199	5311	5143	5307	5284	5441	5667	5536	5431	5558	5429	5375	5334	5269	5426	5222	5297	5331	5482	5527	5479	5174	5325	5273	5095	5141	5188	5298	5350	5399	5321	5382	5380	5356	5215	5051	5367	5506	5583	5572	5291	5459	5313	5396	5166	5370	5436	5181	5355
5262	5064	5105	5091	5264	5203	5450	5637	5495	5618	5523	5532	5420	5343	5181	5334	5306	5574	5387	5406	5355	5391	5340	5461	5290	5435	5339	5329	5223	5566	5599	5447	5458	5264	5232	5184	5160	5388	5458	5544	5212	5339	5453	5342	5085	5267	5352	5268	5457	5506
5067	4925	4961	5088	5164	5292	5570	5434	5616	5732	5499	5484	5508	5141	5138	5201	5418	5143	5244	5590	5363	5394	5414	5374	5574	5391	5331	5330	5291	5262	5430	5321	5347	5265	5339	5144	5376	5495	5432	5542	5323	5459	5523	5373	5400	5186	5434	5462	5292	5292
5144	4830	5218	5071	5342	5348	5248	5424	5581	5429	5579	5448	5171	5353	5230	5248	5224	5286	5416	5634	5591	5461	5550	5527	5712	5579	5460	5484	5336	5502	5458	5320	5374	5224	5298	5278	5138	5412	5491	5489	5399	5404	5298	5386	5299	5321	5076	5455	5365	5261
5155	5023	5231	5246	5314	5431	5447	5745	5495	5402	5544	5474	5325	5249	5218	5379	5339	5510	5628	5523	5414	5465	5761	5693	5788	5691	5592	5438	5579	5473	5642	5515	5302	5346	5333	5403	5446	5537	5485	5465	5432	5489	5313	5292	5359	5502	5360	5230	5599	5366
5390	5231	5345	5438	5433	5382	5442	5512	5392	5506	5333	5263	5275	5344	5220	5215	5466	5616	5601	5519	5409	5547	5733	5767	5889	5791	5708	5601	5525	5693	5552	5334	5392	5509	5457	5471	5375	5460	5422	5397	5418	5485	5536	5342	5395	5395	5391	5390	5298	5394
5326	5427	5391	5489	5378	5482	5481	5372	5429	5434	5351	5266	5253	5265	5218	5391	5344	5486	5425	5462	5390	5323	5486	5535	5698	5564	5648	5588	5379	5280	5265	5268	5315	5427	5502	5529	5524	5479	5465	5285	5307	5307	5461	5248	5361	5195	5299	5422	5163	5473
5483	5481	5367	5511	5484	5317	5346	5292	5287	5209	5370	5372	5259	5361	5179	5274	5488	5373	5392	5437	5360	5411	5286	5214	5418	5434	5408	5299	5362	5415	5114	5449	5294	5394	5485	5361	5404	5514	5316	5306	5216	5307	5333	5372	5449	5137	5150	5213	5305	5371
5528	5262	5547	5385	5449	5245	5260	5308	5297	5303	5488	5321	5322	5320	5527	5301	5343	5323	5358	5291	5307	5166	5266	5409	5324	5491	5333	5340	5433	5432	5435	5485	5429	5407	5527	5451	5466	5362	5282	5312	5497	5356	5325	5353	5390	5332	5229	5288	5491	5340
5512	5560	5331	5487	5408	5275	5307	5504	5390	5364	5313	5409	5341	5491	5296	5418	5480	5400	5496	5392	5315	5268	5264	5461	5432	5352	5568	5486	5615	5562	5540	5804	5598	5636	5382	5614	5472	5232	5270	5164	5304	5364	5412	5326	5096	5418	5299	5159	5323	5374
5703	5499	5569	5545	5417	5176	5286	5347	5436	5510	5555	5425	5526	5718	5364	5285	5391	5642	5399	5365	5273	5271	5476	5665	5777	5594	5622	5540	5669	5567	5703	5768	5626	5703	5436	5562	5427	5288	5093	5168	5358	5258	5420	5231	5311	5320	5429	5307	5312	5353
5655	5395	5287	5596	5420	5413	5496	5231	5506	5455	5339	5340	5550	5564	5389	5369	5448	5431	5334	5156	5474	5365	5758	5808	5726	5723	5510	5469	5445	5548	5479	5540	5668	5485	5633	5523	5420	5273	5103	5182	5217	5443	5344	5542	5190	5378	5559	5413	5277	5472
5504	5321	5211	5498	5243	5298	5291	5082	5454	5524	5302	5462	5588	5444	5512	5605	5479	5344	5094	5260	5323	5608	5578	5625	5557	5464	5470	5520	5420	5367	5360	5502	5502	5535	5433	5433	5325	5379	5331	5087	5185	5509	5463	5521	5346	5256	5444	5526	5350	5487
5429	5246	5146	5496	5240	5439	5360	5156	5287	5350	5261	5662	5750	5561	5551	5593	5430	5377	5186	5221	5508	5515	5619	5498	5366	5306	5281	5197	5270	5345	5261	5489	5393	5503	5396	5484	5499	5521	5342	5411	5231	5287	5474	5537	5313	5319	5561	5453	5425	5312
5525	5270	5374	5522	5326	5419	5308	5286	5228	5453	5520	5707	5672	5612	5565	5489	5446	5329	5292	5515	5686	5565	5582	5514	5381	5300	5196	5200	5249	5298	5265	5357	5275	5263	5410	5483	5449	5363	5521	5396	5397	5374	5325	5448	5424	5306	5426	5611	5358	5261
5573	5549	5488	5588	5418	5387	5202	5163	5396	5455	5532	5872	5687	5539	5636	5609	5549	5325	5380	5508	5664	5710	5592	5363	5421	5485	5182	5226	5282	5295	5259	5309	5216	5328	5253	5353	5304	5457	5402	5399	5314	5405	5227	5438	5584	5406	5470	5587	5411	5328
5777	5552	5468	5476	5324	5303	5368	5294	5354	5360	5598	5580	5725	5765	5629	5538	5600	5375	5369	5424	5650	5521	5492	5304	5430	5422	5398	5395	5202	5337	5428	5308	5232	5350	5291	5234	5382	5515	5254	5346	5360	5167	5508	5380	5695	5552	5281	5336	5439	5249
5743	5501	5446	5311	5247	5277	5127	5279	5234	5437	5670	5821	5787	5846	5731	5668	5629	5524	5489	5693	5675	5522	5406	5338	5263	5318	5476	5406	5376	5379	5363	5481	5359	5402	5299	5167	5433	5568	5293	5389	5431	5278	5386	5538	5643	5502	5306	5493	5453	5251
5706	5505	5453	5264	5241	5371	5245	5427	5373	5495	5561	5702	5492	5534	5658	5924	5605	5512	5618	5681	5489	5491	5369	5401	5348	5367	5385	5351	5380	5351	5283	5489	5332	5468	5323	5405	5328	5260	5210	5278	5427	5445	5328	5679	5778	5506	5367	5403	5434	5353
5382	5221	5247	5584	5207	5362	5315	5492	5494	5423	5668	5813	5535	5740	5837	5796	5601	5556	5469	5494	5363	5502	5315	5347	5304	5295	5459	5332	5381	5367	5330	5375	5280	5290	5346	5197	5210	5180	5270	5570	5503	5302	5444	5586	5744	5521	5488	5415	5484	5305
5572	5097	5332	5307	5485	5484	5303	5519	5566	5449	5743	5679	5653	5637	5856	5748	5768	5597	5575	5631	5620	5267	5234	5170	5396	5265	5353	5234	5304	5412	5361	5213	5182	5205	5090	5265	5283	5379	5359	5406	5341	5431	5388	5392	5568	5647	5364	5539	5450	5410
5404	5141	5448	5289	5385	5411	5259	5514	5608	5770	5795	5770	5778	5632	5936	5546	5578	5430	5686	5535	5582	5457	5256	5064	5153	4966	5069	5226	5429	5252	5254	5210	5306	5309	5245	5282	5326	5409	5637	5501	5548	5518	5383	5387	5528	5427	5282	5337	5474	5505
5487	5234	5295	5432	5397	5664	5516	5508	5554	5411	5775	5703	5666	5678	5742	5766	5680	5470	5428	5591	5474	5450	5233	5140	5049	5034	4987	5102	5260	5340	5499	5307	5447	5280	5283	5183	5359	5382	5608	5493	5559	5500	5461	5631	5700	5385	5488	5478	5589	5412
5517	5446	5702	5736	5551	5691	5363	5508	5836	5601	5620	5855	5820	5548	5627	5620	5596	5482	5534	5488	5600	5611	5319	5225	5206	5220	5296	5323	5292	5283	5209	5262	5298	5299	5365	5315	5437	5507	5528	5465	5587	5504	5452	5613	5655	5522	5444	5569	5634	5556
5770	5539	5766	5818	5695	5796	5750	5549	5674	5645	5565	5724	5607	5566	5511	5647	5645	5517	5542	5483	5495	5441	5570	5340	5388	5402	5301	5228	5382	5270	5334	5283	5329	5346	5305	5388	5461	5619	5558	5480	5534	5467	5536	5530	5569	5401	5579	5427	5599	5475
5559	5550	5683	5883	5755	5635	5676	5419	5673	5561	5462	5736	5834	5667	5680	5953	5726	5728	5597	5656	5731	5323	5428	5468	5363	5386	5352	5352	5412	5393	5436	5409	5559	5443	5539	5596	5697	5612	5556	5540	5543	5440	5448	5604	5421	5321	5326	5654	5423	5426
5733	5616	5396	5864	5668	5704	5570	5427	5508	5408	5353	5356	5531	5505	5486	5614	5616	5421	5365	5444	5494	5598	5616	5576	5572	5319	5346	5453	5241	5457	5372	5380	5459	5597	5480	5749	5546	5529	5355	5502	5623	5584	5654	5603	5665	5449	5683	5650	5466	5564
5510	5390	5361	5557	5571	5600	5601	5427	5286	5418	5180	5365	5414	5520	5471	5529	5515	5620	5368	5337	5364	5541	5597	5568	5676	5658	5762	5584	5618	5568	5630	5335	5472	5455	5478	5624	5623	5423	5519	5512	5422	5428	5666	5496	5706	5626	5612	5531	5528	5439
5581	5498	5509	5427	5622	5386	5463	5417	5459	5440	5429	5383	5577	5499	5602	5727	5685	5470	5471	5345	5335	5484	5603	5448	5625	5631	5692	5848	5822	5633	5644	5614	5484	5592	5609	5942	5873	5748	5645	5639	5575	5816	5471	5471	5369	5627	5733	5572	5308	5679
5852	5670	5778	5650	5674	5701	5647	5626	5569	5603	5563	5663	5536	5764	5615	5582	5386	5468	5554	5451	5345	5276	5468	5489	5674	5733	5700	5649	5728	5749	5687	5663	5755	5773	5946	5775	5715	5723	5802	5911	5895	5928	5666	5423	5687	5648	5602	5451	5604	5641
5944	5614	5758	5869	5756	5755	5626	5857	5761	5644	5811	5829	5694	5591	5730	5482	5572	5431	5572	5314	5493	5231	5444	5471	5363	5693	5604	5633	5654	5710	5801	5888	5725	5687	5816	5650	5663	5821	5828	5853	5887	5662	5704	5668	5768	5708	5484	5747	5746	5709
5763	5729	5535	5657	5609	5602	5657	5751	5775	5661	5628	5564	5669	5544	5630	5468	5216	5243	5442	5548	5512	5522	5485	5579	5549	5578	5511	5572	5788	5668	5679	5786	5703	5621	5585	5691	5779	5748	5884	6006	5704	5677	5777	5729	5875	5766	5875	5628	5857	5798
5709	5539	5425	5385	5529	5522	5329	5437	5496	5344	5460	5432	5474	5525	5439	5470	5410	5227	5223	5359	5507	5649	5633	5769	5660	5636	5564	5677	5676	5717	5485	5582	5462	5606	5644	5926	5914	6046	5972	6003	5881	5517	5519	5702	5655	5481	5913	5858	5648	5634
5560	5209	5386	5571	5585	5340	5300	5406	5440	5433	5356	5609	5627	5639	5610	5627	5503	5626	5413	5411	5437	5575	5770	5779	5737	5829	5938	5825	5773	5657	5587	5703	5604	5761	6101	6143	6098	6088	6019	5825	5951	5925	5899	5659	5592	5579	5728	5828	5719	5597
5525	5546	5604	5558	5578	5249	5463	5483	5299	5529	5244	5227	5383	5786	5642	5579	5526	5569	5572	5395	5562	5560	5647	5687	5804	5814	5828	5913	5855	5689	5638	5704	5932	5906	5946	6061	5833	5784	5645	5627	5613	5849	5754	5770	5716	5778	5682	5467	5759	5804
5727	5593	5747	5656	5704	5636	5662	5587	5427	5224	5340	5371	5187	5535	5628	5553	5499	5478	5571	5417	5452	5457	5746	5809	5811	5805	5804	5696	5601	5733	5486	5685	5826	5798	5565	5621	5558	5349	5513	5537	5463	5393	5519	5645	5933	5763	5690	5520	5756	5652
5779	5536	5537	5578	5439	5504	5417	5301	5392	5163	5035	5403	5302	5358	5485	5562	5668	5470	5431	5325	5610	5618	5689	5829	5995	5911	5806	5560	5485	5631	5717	5769	5691	5456	5614	5712	5894	5720	5515	5547	5342	5222	5560	5479	5643	5681	5865	5658	5435	5652
5575	5636	5508	5666	5605	5546	5500	5307	5245	5265	5245	5460	5644	5506	5599	5572	5809	5811	5519	5448	5454	5507	5502	5742	6053	5953	5840	5709	5572	5569	5919	5849	5593	5383	5635	5963	5876	6005	5859	5925	5856	5790	5745	5576	5474	5714	5758	5707	5301	5665
5608	5658	5549	5589	5541	5491	5434	5398	5195	5478	5490	5368	5382	5497	5605	5718	5559	5626	5720	5678	5730	5572	5495	5564	5769	5950	5833	5615	5750	5850	5920	5765	5575	5400	5999	6377	6149	5995	5989	6038	6173	6119	6137	5874	5448	5556	5632	5738	5481	5580
5967	5693	5844	5602	5568	5629	5486	5599	5570	5526	5589	5668	5554	5670	5776	5678	5575	5460	5569	5750	5689	5700	5633	5855	5987	5776	5594	5608	5739	5705	5686	5445	5388	5654	5843	5990	6097	5564	5323	5192	5111	5387	5810	6120	5935	5479	5254	5526	5748	5578
5789	5567	5525	5587	5461	5639	5392	5400	5393	5399	5437	5647	5621	5689	5806	5862	5708	5594	5565	5643	5804	5824	5869	5995	6066	5919	5720	5678	5568	5642	5651	5318	5448	5895	6241	5992	5486	5022	4513	4707	4561	4650	5220	5776	5947	5550	5434	5575	5654	5371
5731	5515	5451	5460	5657	5445	5222	5312	5174	5408	5331	5658	5797	5969	5949	5811	5825	5834	5977	6022	5899	6027	5878	5949	6085	5950	5823	5824	5751	5827	5591	5456	5653	5932	6139	5692	4946	4621	4778	5029	5333	4591	4680	5373	6021	5790	5278	5362	5849	5490
5522	5414	5402	5449	5285	5193	5045	5073	5165	5088	5447	5645	5660	5744	5986	6148	5985	5787	5833	6131	6348	6135	5910	5874	5635	5895	5821	5735	5707	5690	5495	5399	5571	5852	5779	5269	4754	4761	5481	6144	6053	4558	4129	5110	6064	5892	5160	5522	5792	5503
5370	5443	5250	5314	5314	5134	5152	5051	5200	5386	5334	5579	5809	5665	5916	5999	5766	5835	5753	5971	6047	6167	6051	6101	5950	5718	5810	5876	5864	5560	5421	5432	5685	5848	6027	5210	4638	4619	5477	6025	5579	4166	4010	5118	5849	5614	5046	5358	5471	5521
5615	5287	5441	5224	5231	5056	5085	5120	5165	5309	5631	5608	5702	6029	5903	5893	5807	5775	5795	5779	6045	6032	6014	6001	6040	5777	5904	6045	5909	5755	5483	5646	5597	5775	5681	5219	4574	4330	4605	4612	4209	3702	4159	5246	5854	5523	4884	5346	5398	5252
5513	5546	5388	5482	5162	5192	5233	5312	5399	5430	5621	5575	5819	5720	5704	5860	5781	5612	5672	5745	5804	5921	6037	6021	5895	5619	5532	5693	5642	5572	5496	5336	5408	5594	5722	5457	5056	4472	4293	4127	3882	4160	4993	5927	5779	4998	4977	5293	5224	5104
5602	5631	5519	5464	5369	5397	5412	5368	5410	5395	5550	5703	5609	5802	5770	5758	5738	5529	5326	5531	5824	5986	6002	5990	5933	5861	5596	5665	5927	5725	5428	5368	5324	5722	5707	5651	5691	5009	4700	4543	4850	5653	5988	5831	5087	4785	5169	5371	5190	5041
5563	5294	5260	5245	5309	5280	5435	5594	5554	5344	5578	5516	5520	5625	5696	5646	5547	5560	5329	5446	5563	5882	6108	6021	5811	5918	5636	5363	5516	5628	5358	5385	5268	5314	5533	5477	5908	5512	5568	5714	5718	5882	5563	5197	4886	4870	5301	5184	5089	5118
5458	5379	5385	5504	5383	5512	5586	5521	5451	5612	5491	5707	5651	5576	5706	5677	5637	5401	5413	5445	5552	5653	5904	6151	5859	5718	5540	5440	5403	5614	5738	5385	5420	5418	5405	5516	5533	5644	5588	5757	5734	5540	5058	4697	4957	5208	5360	5076	4912	5068
5404	5330	5394	5266	5455	5357	5355	5457	5368	5328	5463	5663	5760	5843	5918	5840	5586	5693	5468	5473	5715	5829	5723	5653	5862	5788	5622	5561	5437	5411	5538	5561	5447	5492	5292	4965	5183	4995	5090	5191	5007	4843	4855	5012	5257	5546	5337	5095	5327	5371
5376	5207	5258	5432	5448	5760	5421	5432	5463	5472	5556	5723	5792	5662	5683	5957	5945	5846	5605	5495	5500	5734	5986	5922	5658	5701	5555	5488	5173	5335	5412	5350	5416	5501	5208	5151	5149	4973	4834	4790	5096	4983	5129	5347	5469	5316	5108	5279	5107	5255
5439	5324	5386	5484	5635	5416	5429	5448	5464	5438	5662	5921	5754	6018	5866	5762	5660	5694	5664	5914	5536	5730	5736	5821	5883	5717	5298	5534	5377	5562	5414	5300	5456	5537	5458	5305	5381	5168	5103	5314	5366	5348	5274	5239	5225	5106	5256	5244	5610	5290
5535	5501	5271	5281	5240	5216	5266	5078	5081	5417	5408	5594	5791	5932	5875	6053	5983	5669	5450	5578	5679	5860	5854	5922	5803	5617	5357	5324	5500	5419	5536	5308	5165	5374	5381	5404	5249	5255	5167	5248	5231	5231	5246	5182	5092	5099	5249	5385	5342	5004
5481	5094	5212	5169	5252	5294	5142	5283	5444	5441	5549	5509	5568	5785	5922	5889	5886	5731	5619	5529	5602	5857	5919	5664	5483	5651	5590	5326	5425	5552	5402	5266	5106	5268	5112	5068	5182	5063	5121	5079	4943	4886	5070	5025	5268	5348	5109	5289	5161	5204
5370	5320	5330	5367	5457	5371	5518	5517	5703	5709	5874	5801	5984	6015	5742	5751	5597	5696	5607	5671	5688	5535	5714	5850	5648	5482	5461	5455	5337	5447	5370	5236	5279	5374	5303	5205	5119	5150	4960	5015	4778	5089	5028	5218	5394	5139	5365	4966	5039	5144
5768	5393	5476	5233	5263	5440	5405	5599	5524	5503	5804	5755	6081	6229	6137	5955	5678	5363	5358	5653	5893	5763	5708	5497	5690	5453	5136	5257	5348	5316	5280	5228	5265	5367	5131	5337	5303	5171	5112	5009	5080	5028	5095	5031	5188	5202	5198	5145	5269	5199
5765	5400	5457	5140	5071	5399	5455	5470	5325	5665	5516	5502	5705	5791	5881	5881	5890	5668	5394	5271	5507	5908	5977	5569	5335	5655	5268	5056	5390	5333	5245	5233	5289	5255	5215	5120	5435	5069	5229	5040	5036	5109	5143	4996	4978	4998	5207	5226	5103	4911
5527	5412	5469	5277	5487	5654	5709	5699	5881	5721	5941	5717	5755	5639	5572	5618	5751	5716	5631	5500	5559	5838	5769	5413	5102	5370	5358	5223	5127	5252	5088	5012	5191	5079	5035	5091	5078	4979	4990	5022	4879	5014	4935	5068	5173	4985	5113	5076	5014	5072
5483	5582	5816	5671	5762	5668	5878	5799	5915	5922	6180	6033	5919	5982	5718	5517	5324	5359	5691	5797	5776	5623	5550	5748	5281	5432	5260	5401	5205	5177	5261	5147	5221	5153	5046	5125	4936	4912	4748	4906	4885	5121	5236	5255	5251	5245	5168	4948	5035	5071
5752	5610	5613	5707	5391	5564	5513	5579	5681	5729	5866	6002	5903	6076	5884	5699	5455	5331	5418	5632	5933	5848	5448	5313	5729	5398	5355	5445	5323	5179	5283	5116	5187	5310	5066	5364	5174	4922	4979	4985	4972	5152	5001	5217	5149	5216	5094	5167	5144	5087
5504	5512	5351	5367	5155	5193	5218	5361	5365	5489	5646	5489	5740	5863	5890	5864	5761	5612	5342	5676	5933	5885	5652	5234	5676	5630	5295	5381	5633	5240	5182	5578	5241	5406	5150	5380	5338	4982	5282	4990	5151	5046	4991	5094	5116	5250	5202	5331	5324	5187
5373	5205	5297	5236	5191	5250	5285	5549	5543	5619	5435	5437	5441	5561	5586	5708	5922	5829	5731	5404	5350	5847	5920	5521	5271	5771	5681	5423	5575	5668	5361	5513	5301	5309	5379	5153	5217	5095	5195	4961	5289	5143	5117	5197	5167	5338	5319	5438	5326	5343
5218	5107	5227	5407	5445	5557	5828	5828	5771	5753	5750	5765	5590	5386	5368	5446	5607	5901	5854	5645	5454	5512	5875	5807	5366	5410	5802	5389	5300	5735	5576	5412	5507	5069	5329	5260	5288	5268	4954	5213	5149	5122	5177	5189	5191	5142	5389	5320	5369	5107
5405	5232	5561	5657	5660	5667	5980	5777	6027	5941	5979	5897	5728	5377	5518	5289	5380	5809	6016	6009	5531	5507	5720	5842	5600	5382	5527	5625	5304	5780	5764	5254	5526	5305	5392	5151	5105	5274	5009	5196	5073	5150	5221	5068	5119	5010	5151	5192	5516	5339
5663	5582	5695	5563	5575	5483	5745	5866	5878	5761	5895	5871	5960	5867	5679	5452	5416	5594	5778	5797	5755	5445	5447	5931	5859	5337	5288	5695	5357	5543	5612	5369	5394	5394	5314	5429	5210	5331	5004	5162	4885	5078	4988	5071	4951	5120	5184	5167	5258	5233
5731	5646	5620	5442	5326	5319	5481	5515	5632	5728	5766	6041	6128	6185	6056	5824	5664	5541	5400	5784	6002	5727	5484	5472	5885	5404	5222	5542	5495	5215	5278	5119	5130	5529	5143	5389	5170	5087	5041	5097	5061	5115	5058	5154	4958	5140	5126	5256	5084	5164
5846	5364	5378	5307	5109	5006	5201	5139	5357	5321	5669	5749	6010	6198	6280	6246	5862	5482	5410	5547	5985	6031	5382	5226	5473	5551	5324	5381	5432	4961	5063	5197	4931	5333	5069	5094	5105	4821	5064	4985	5091	5104	5029	5135	4938	5048	5004	4976	5095	5110
5719	5268	5031	5202	5133	5078	4908	5020	5300	5356	5511	5644	5831	6173	6238	6371	6096	5839	5310	5540	5898	5881	5364	5166	5424	5741	5272	5019	5267	4845	5017	5273	5002	5249	5144	5099	5225	4990	5279	5076	5229	5023	5138	4921	5145	5105	5028	5076	5096	5238
5647	5265	5164	5003	5102	5163	5204	5271	5311	5231	5237	5230	5569	5748	5953	6107	6088	5835	5467	5457	5825	5970	5715	5237	5457	5697	5341	4877	5257	5160	4918	5161	4968	5108	5290	5150	5390	5266	5162	5013	5086	4954	5099	4997	5120	5028	5128	5126	5109	5015
5707	5207	5072	5195	4995	5204	5440	5257	5251	5251	5242	5247	5319	5316	5545	5880	6111	5951	5614	5383	5618	5917	5875	5430	5352	5777	5508	5114	5215	5196	4855	5215	5261	4918	5292	5085	5367	4922	5172	5190	5059	5177	5174	5076	5257	5198	5288	5223	5064	5265
5272	5012	5122	5178	5337	5307	5344	5240	5497	5244	5250	5091	5084	5416	5644	5877	6324	6206	5619	5436	5319	5948	5774	5470	5204	5771	5747	5252	5378	5423	4932	5213	5198	5005	5262	5075	5275	5193	5207	5094	5165	5241	5293	5294	5314	5441	5330	5362	5036	5261
5195	4860	4920	5142	5310	5383	5422	5295	5263	5053	5169	5050	4980	5465	5556	5778	6179	5990	5833	5312	5244	5625	5839	5548	5346	5629	5870	5243	5356	5530	5325	5407	5385	5008	5540	5068	5165	5227	5294	5272	5125	5034	5152	5210	5416	5302	5456	5434	5302	5374
5351	4972	4867	5000	5212	5387	5410	5287	5328	5192	5096	5127	4891	5220	5480	5736	5952	6042	5638	5434	5311	5679	5926	5619	5512	5631	5721	5352	5382	5609	5168	5313	5471	5246	5331	5155	5389	5224	5282	5278	5075	5129	5115	5297	5308	5280	5473	5068	5350	5420
5078	4831	4970	5118	5217	5179	5255	5409	5258	5247	5111	5055	4925	5257	5356	5624	6046	6018	5784	5323	5297	5878	5920	5742	5294	5697	5991	5554	5480	5648	5130	5328	5540	5255	5367	5202	5285	5167	5144	5187	4981	5191	5114	5280	5273	5326	5379	5216	5356	5444
5337	5048	5071	5027	5381	5254	5392	5280	5399	5152	5146	5086	5038	5244	5489	5684	5955	5990	5738	5307	5211	5804	6003	5565	5557	5578	5963	5360	5453	5603	5354	5277	5511	5193	5568	5335	5322	5207	5112	5215	5240	5016	5175	5181	5164	5317	5150	5318	5371	5403
5269	4920	5049	4894	5127	5126	5261	5165	5100	5145	4961	4892	4952	5008	5396	5813	5878	5964	5616	5265	5387	5837	5936	5486	5294	5671	5786	5309	5442	5798	5285	5376	5486	5323	5482	5339	5462	5348	5200	5108	5050	5034	5187	5050	5197	5082	5286	5196	5396	5373
5450	5080	5070	5001	4916	4914	4892	4995	4946	5034	4895	5154	5056	5334	5554	5815	5957	5993	5562	5215	5441	5811	5947	5545	5285	5604	5600	5210	5392	5592	5234	5657	5488	5195	5493	5304	5485	5223	5263	5099	5139	5081	5175	5096	4955	5084	5092	5156	5357	5336
5658	5234	5090	4795	4872	4955	4846	4947	4864	4881	4965	5094	5217	5508	5716	5995	5902	5732	5409	5168	5542	5843	5721	5486	5406	5799	5420	4956	5447	5413	5125	5526	5297	5347	5545	5426	5409	5256	5273	5169	5216	5015	5398	4889	5199	5003	5122	5149	5215	5322
5864	5456	5295	5134	4748	4918	4864	4778	5016	4994	4843	5144	5352	5637	6092	6098	5916	5506	5260	5436	5620	5968	5906	5444	5452	5649	5231	5169	5635	5453	5154	5450	5367	5306	5456	5484	5654	5200	5589	5161	5206	5183	5142	5153	5060	4967	5094	5252	5221	5357
5840	5674	5370	5404	5132	5016	4877	4661	4948	5133	5076	5320	5747	5944	5978	6185	5807	5371	5298	5595	5921	5798	5475	5318	5656	5717	5289	5263	5474	5050	5181	5362	5231	5284	5570	5501	5518	5313	5498	5046	5340	5116	5221	4985	4961	5287	5067	5322	5291	5347
5907	5839	5535	5372	5152	5133	4955	4908	5063	5174	5428	5507	5770	5802	5956	5820	5678	5249	5399	5663	5973	5788	5418	5398	5826	5662	5043	5398	5381	5113	5283	5241	4909	5595	5344	5306	5438	5214	5413	5096	5235	5260	5269	5083	5102	5221	5096	5357	5332	5310
5491	5617	5568	5572	5362	5373	5396	5255	5257	5358	5692	5678	5770	5829	5684	5423	5335	5260	5532	5856	5843	5499	5282	5505	5694	5450	5363	5614	5397	5105	5343	5338	5086	5283	5078	5287	5098	5336	5174	5194	5214	5199	5259	5315	5133	5446	4999	5212	5384	5407
5433	5172	5399	5282	5541	5416	5663	5561	5518	5565	5562	5654	5544	5430	5296	5234	5287	5533	5694	5707	5699	5384	5292	5706	5549	5383	5469	5668	5380	5299	5287	4971	5156	5212	5059	5323	5241	5310	5207	5414	5330	5448	5391	5277	5262	5230	5384	5252	5612	5398
5141	5078	5389	5283	5443	5388	5534	5465	5545	5496	5513	5541	5350	5147	5106	5065	5394	5682	5707	5543	5304	5285	5410	5504	5291	5196	5529	5611	5407	5481	5237	4915	5364	5085	5197	5450	5237	5268	5354	5269	5371	5454	5413	5407	5317	5348	5432	5358	5491	5474
5222	5088	4925	4954	4992	5181	5070	5382	5278	5306	5326	5048	5031	4991	4917	5284	5520	5548	5449	5200	5125	5268	5582	5434	5273	5397	5435	5278	5431	5559	5284	5402	5232	5088	5342	5158	5509	5292	5319	5580	5381	5511	5321	5346	5314	5356	5518	5506	5589	5459
5455	5192	5039	4962	4900	4963	4936	5084	5100	5237	4994	5128	5045	5199	5169	5424	5511	5337	5081	4948	5225	5542	5329	5256	5353	5503	5481	5370	5563	5427	5293	5341	5247	5147	5407	5309	5421	5316	5576	5287	5461	5359	5719	5346	5500	5468	5559	5559	5592	5563
5619	5386	5298	5069	5008	4979	5073	5196	5190	5240	5242	5122	5257	5132	5275	5183	5254	4936	5020	5222	5334	5428	5194	5149	5425	5465	5286	5436	5502	5289	5381	5203	5054	5295	5309	5257	5418	5329	5521	5345	5620	5567	5745	5541	5498	5388	5517	5422	5466	5710
5263	5084	5244	5252	5296	5327	5206	5310	5482	5501	5436	5299	5276	5286	5211	5081	4907	5075	5306	5624	5424	5221	5154	5381	5405	5281	5350	5488	5415	5279	5473	5517	5269	5339	5297	5491	5246	5531	5709	5757	5631	5635	5642	5482	5337	5331	5343	5544	5749	5608
5171	4832	5057	5064	4979	5404	5260	5279	5316	5402	5367	5205	4951	4988	4908	5117	5128	5385	5469	5281	5080	5128	5266	5345	5208	5202	5360	5297	5262	5456	5567	5274	5492	5503	5468	5552	5539	5626	5732	5540	5600	5485	5518	5389	5398	5370	5537	5487	5596	5582
5223	4953	4889	4853	4952	5151	5030	5036	4935	4965	4865	4971	4941	5084	5085	5348	5325	5390	5234	5112	5167	5179	5285	5046	5287	5602	5596	5250	5241	5405	5221	5416	5437	5412	5510	5470	5492	5406	5575	5520	5441	5490	5476	5336	5384	5354	5611	5431	5509	5656
5495	5246	5363	5120	5149	5153	5164	4986	5000	5105	5096	5181	5161	4982	5272	5121	5210	5178	5023	5296	5473	5427	5170	5212	5279	5462	5337	5309	5545	5513	5533	5713	5395	5418	5517	5298	5549	5307	5452	5426	5556	5614	5496	5497	5466	5259	5296	5411	5587	5525
5203	5306	5289	5548	5341	5418	5337	5264	5245	5242	5244	5179	5212	5111	5158	5190	4989	5201	5261	5364	5172	5066	5055	5291	5365	5161	5233	5367	5456	5553	5665	5593	5501	5338	5462	5419	5490	5453	5410	5440	5425	5347	5568	5306	5217	5386	5483	5365	5330	5406
5170	4989	5090	5183	5145	5213	5089	5097	5039	5038	4969	4957	5061	4941	5048	5177	5297	5315	5212	5180	4962	5072	5331	5110	5075	5197	5365	5194	5461	5473	5573	5555	5303	5375	5472	5367	5470	5538	5291	5239	5173	5292	5181	5384	5259	5472	5301	5339	5438	5381
5319	5185	5319	5093	5127	5051	5098	4873	4907	5018	4929	4848	5042	5284	5149	5112	5167	5140	5114	4953	5078	5033	5222	5048	5057	5206	5092	5129	5398	5410	5424	5402	5372	5339	5366	5237	5408	5374	5260	5220	5309	5296	5525	5500	5382	5353	5237	5225	5349	5158
5218	5386	5327	5275	5132	5033	5114	4946	4906	5180	5261	5288	5294	5333	5344	5020	5120	4948	5117	5294	5150	5097	4994	5270	5086	5121	5048	5208	5098	5045	5064	5192	5262	5192	5383	5298	5587	5225	5246	5155	5227	5209	5360	5273	5352	5182	5216	5272	5257	5273
5212	5001	5259	5227	5110	5070	5041	4982	5032	5146	5058	5401	5237	5249	5283	5376	5239	5244	5160	5152	5140	5123	4988	5121	4996	5020	5053	5069	5010	5118	5075	5023	5128	5008	5158	5033	5109	5202	5204	5135	5182	5375	5303	5420	5345	5392	5095	5211	5317	5319
5319	5224	5231	5099	5089	4934	4871	4858	4891	5025	5006	5184	5339	5388	5346	5476	5298	5299	5084	5167	5116	5077	5141	5070	5047	5081	4967	4963	5075	5038	4965	4989	5129	5159	4991	5047	5084	5124	5129	5058	5191	5309	5344	5295	5271	5297	5133	5154	5273	5384
5161	5030	5130	5264	5117	5024	5053	5101	5057	5090	5155	5354	5334	5399	5273	5188	5212	5045	5175	5251	5133	5013	4937	4934	4936	4993	4805	4905	4906	4946	5020	4881	4878	5074	4974	4990	4919	5079	5217	4977	5191	5212	5203	5253	5252	5290	5224	5153	5243	5242
5085	4884	4865	5020	5071	5121	4971	5065	5098	5083	5195	5242	5105	5216	5113	5269	5307	5228	5210	5050	5115	5128	4982	4853	5026	4800	4894	4724	4877	4783	5023	4862	4935	4938	4972	5096	4996	5015	4866	5058	5161	4947	5118	5082	5105	5023	5160	5142	5207	5168
5283	5019	4968	5062	4913	5154	5034	5123	5074	5123	5365	5280	5243	5202	5123	5295	5204	5168	5117	5067	5205	4921	5104	4875	4909	4976	4852	4823	4837	4830	4864	4785	5019	4834	4970	4937	5136	4801	5088	4980	4947	5207	5163	5081	5228	5107	5197	5139	5332	5226
4985	4836	4952	4809	4970	5035	5199	5114	5229	5194	5347	5161	5107	5157	5326	5239	5217	5334	5096	5098	5031	5193	5168	4887	5052	4837	4951	4927	4873	4859	4716	4834	4767	4946	4988	5015	5003	4951	5054	4936	5095	5162	5075	5088	5163	5153	5021	5043	5265	5287
4948	4906	4863	4955	4868	5234	5071	5225	5187	5109	5186	5182	5165	5127	5082	5217	5224	5138	5203	5054	5005	5036	5114	5078	4901	4955	4853	4768	4754	4769	4773	4778	4970	4805	4894	4940	5016	5099	5046	4970	4963	4990	5245	4997	5049	4997	5213	4964	5294	5236
4863	4742	4875	4996	5097	4944	5106	5027	5156	5225	5139	5203	5074	5117	5078	5154	5055	5236	5072	5111	4995	5078	5007	4920	5007	4933	4871	4900	5051	4803	4834	4941	4858	4854	4946	4858	4875	4900	5115	5014	4994	5014	4925	4947	5123	4927	5032	5047	5095	5177
4820	4716	4878	4930	4906	4857	4925	4964	5021	5000	5032	4799	5074	5069	4962	4962	5083	4963	5188	5030	5112	5006	5085	4973	4998	5033	4980	4883	4792	4937	5025	4746	4960	4814	4924	4983	5040	5032	4879	4884	4779	5014	4823	5042	5017	5085	5225	5087	5190	4984
4826	4806	4853	4912	4815	4948	4834	4880	4860	4899	4860	4781	4934	4811	4944	4945	5077	5059	5102	4949	5084	5119	5033	4992	4978	5013	5137	5041	5084	4993	4905	4857	4705	4878	4918	4917	4951	4879	4920	4888	4980	4920	5097	5173	4947	4999	5043	5109	5125	5146
4883	4841	4748	4789	4929	4947	4802	4746	4695	4775	4841	4798	4893	4715	4812	4839	4988	5096	5102	5016	4964	5081	5021	5051	5125	5141	5076	5098	4990	4908	5013	4914	4886	4878	4996	5056	4967	5012	4926	4839	4899	4932	5000	5043	4976	5099	4956	5062	5080	5154
4812	4836	4807	4906	4830	4835	4661	4717	4709	4773	4743	4843	4737	4831	4836	5072	4975	4954	4949	4866	5009	4993	5031	5040	4974	5317	5146	5180	5173	5044	5223	5157	5181	4934	5141	5026	5035	5059	4938	4842	5010	4940	5098	4963	4940	4942	4914	4962	5164	5295
5142	4992	4872	4918	4876	4934	4762	4890	4812	4827	4865	4846	4732	4871	4787	4834	4911	4921	4928	5035	4903	5086	5097	5046	5043	5294	5372	5289	5113	5193	5097	5247	5029	5104	4913	4989	5013	5001	4864	4868	4838	5016	4998	5024	5054	5032	5029	5042	5184	5292
5152	4996	4936	4887	4935	4766	4711	4845	4701	4756	4775	4667	4855	4745	4884	4874	4919	5019	4716	5007	4882	5088	5063	5058	5144	5290	5261	5315	5268	5123	5050	5294	5270	5141	5106	5147	4982	4960	5072	4813	5089	4883	5132	4875	5077	5088	4964	5068	5245	5186
5252	4969	5077	4930	4886	4972	4932	4696	4957	4840	4894	4892	4813	4939	4920	4881	4767	4697	4782	4731	4703	4871	5074	5113	5209	5195	5335	5261	5176	5254	5108	5188	5240	5148	5160	4985	5207	5140	4968	5039	4967	5010	5077	4993	4975	5056	4947	5051	5181	5245
5065	4981	4996	4831	4938	4809	4779	4778	4714	4777	4778	4776	4858	4777	4831	4834	4823	4689	4719	4798	4794	4784	4907	5013	5182	5246	5109	5154	5142	5182	5413	5313	5252	5078	5095	5189	5260	5227	5238	4928	4913	4969	5095	5011	5009	5120	4877	5126	5182	5319
5072	4936	4881	4945	4804	4864	4805	4926	4879	4837	4757	4891	4812	4823	4787	4843	4804	4919	4803	4935	4762	4683	5042	4963	5079	5064	5012	5143	5159	5315	5203	5268	5093	5029	5166	5125	5178	5202	5212	5070	5001	5006	5059	5083	5001	4730	5168	5131	5218	5285
5173	5073	5031	4928	4776	4782	4808	4831	5001	4999	4918	4882	5027	4829	4849	4813	4863	4827	4798	4817	4838	4777	4942	5025	4897	5047	5113	5259	5057	5120	5278	5035	5201	5049	5040	5155	5193	5173	5127	5083	5084	5117	5058	5027	5174	5128	5128	5106	5119	5143
5038	4868	4904	4943	4817	4805	4822	4742	5053	5029	5000	4910	4888	4915	4906	4952	4959	4901	4909	4665	4759	4968	4901	5004	4779	5038	4955	4915	5223	5101	5223	5152	5267	5188	5084	5152	5144	5219	5302	5124	5056	5077	5223	5032	5096	5044	5133	4920	5145	4992
4904	4854	4856	5027	4908	4878	4964	5048	5049	5092	5123	5090	4915	4864	5021	4890	4886	4966	5061	4918	4764	4719	5039	4940	4827	4936	4975	5142	5086	5104	5154	5068	5246	4986	5010	4936	5231	5275	5218	5154	5085	5157	5089	5092	5216	4992	5059	4961	5062	4948
4957	4798	4771	5045	4756	4886	4935	4892	4900	5101	4963	5089	4996	5179	4963	4983	4933	4910	4885	4921	4977	4885	4879	4945	4914	4951	5003	4847	5072	4908	5144	4973	5036	4976	5001	5059	5046	5316	5319	5102	5108	5093	5254	5183	5106	4959	4836	4868	5019	5030
4852	4771	4902	4917	4876	4824	4782	4891	4965	4857	5071	5050	5079	5133	4965	4836	5030	4911	4894	4787	4825	4908	4900	4924	4855	5051	4913	4865	4992	4918	4992	4870	5056	4875	5079	5025	5168	5032	5270	5121	4893	5069	4984	4993	5081	5053	4923	4912	4828	4958
4953	4977	4981	4904	4950	4836	5126	5039	5028	5121	5087	5059	5201	5061	5014	4968	4978	5011	4992	4989	5082	4909	5034	4900	5036	4768	4844	4985	4933	5020	4929	4946	4839	4894	5005	5064	5185	5213	5041	5203	4992	5106	5191	5115	5119	5108	5044	4942	4844	4910
4860	4796	4965	5076	4895	4984	4965	5119	5213	5241	5254	5225	5231	5267	5215	4981	4984	4993	5031	4960	4946	4979	4894	4842	4885	4777	4886	4973	4934	4991	4805	4775	4896	4957	4979	5016	4958	5155	5171	5164	5215	5068	4977	4982	5031	5031	4941	5050	5058	4909
4921	4547	4683	4905	4964	4866	5038	5034	5056	5259	5073	5087	5272	5274	5048	5090	4987	5083	5139	4921	4991	5029	4898	4905	4827	4922	4962	4952	4954	4779	4765	4805	4832	5052	4833	4844	4909	5013	5022	5032	5084	5069	5057	5099	4985	4963	4976	4859	4844	5005
4910	4705	4746	4802	4751	4878	4849	5004	5029	4987	5050	5030	4984	5177	5275	5051	4896	5033	5133	4950	4911	4966	5028	4881	5039	4920	5139	4758	4840	4744	4714	4683	4794	5036	4894	4750	4844	4872	4978	4816	4927	4889	4987	5025	4947	4949	4938	4995	5045	4905
4858	4696	4842	4815	4753	4771	4678	5111	4989	4896	5028	4919	5122	5096	5037	5128	4990	4996	5113	5079	5139	5042	5167	5121	4958	5019	5011	4864	4777	4812	4784	4824	5093	4937	4700	4691	4763	4851	4864	4929	4855	4826	4853	4624	4845	4794	4729	4909	4817	4945
4852	4727	4767	4769	4792	4752	4873	4674	4990	4959	4908	5032	4897	4968	4997	5099	5035	5142	5116	5099	5096	5102	5018	5059	4950	4945	4924	4699	4861	4795	4824	5021	4921	4849	4710	4650	4836	4872	4983	4981	4978	4685	4670	4600	4880	4635	4828	4838	4842	4860
4703	4584	4561	4605	4615	4763	4791	4833	4829	4794	5034	4912	5000	5027	5019	5121	5001	5115	4987	5060	5077	5146	5153	4868	4956	4813	4803	4975	4920	4840	4908	5020	4865	4696	4655	4632	4692	4939	4965	5078	4896	4737	4773	4855	4769	4707	4688	4856	4930	4918
4703	4600	4735	4765	4702	4841	4771	4776	4834	4872	4976	4872	5125	4851	5006	4999	5107	5023	4906	5158	5157	5031	4984	4928	4867	4914	4855	4869	4771	4895	4995	4913	4790	4700	4636	4772	4887	4857	4918	4826	4739	4769	4786	5000	4803	4834	4711	4867	5092	4865
4729	4649	4597	4711	4695	4735	4916	4881	5104	4922	5083	5013	5039	5026	4898	4954	5011	4917	5131	5142	5237	5128	4936	4919	4881	4803	4731	4821	4882	4932	4915	4833	4798	4877	4777	4720	4624	4737	4834	4687	4573	4567	4648	4748	4801	4949	4881	4835	4912	4838
4865	4617	4741	4714	4670	4768	4750	4762	4959	4820	4960	4930	5018	4984	4999	5061	4824	5015	5025	5151	5082	5035	4857	4919	4811	4682	4857	4792	4843	4899	4885	4780	4757	4711	4709	4689	4684	4592	4642	4517	4559	4562	4633	4713	4706	4904	4888	5023	5012	4831
4764	4822	4696	4714	4761	4750	4757	4865	4760	5013	4915	4911	4871	4980	4897	5091	4853	5024	5042	5197	5057	4901	4795	4841	4777	4812	4943	4885	4744	4793	4782	4823	4739	4724	4608	4631	4634	4453	4487	4666	4753	4595	4654	4610	4834	5085	4936	4977	4819	4858
4785	4612	4801	4658	4863	4670	4745	4751	4807	4889	4871	4878	5008	4878	4920	5082	5191	4914	5099	4933	4925	4920	4810	4798	4807	4766	4792	4763	4856	4840	4847	4749	4702	4719	4647	4562	4443	4550	4545	4639	4866	4824	4724	4532	4948	4873	4871	4817	4742	4828
4726	4727	4709	4782	4741	4653	4777	4567	4920	4802	4779	5028	4909	5127	4945	5040	4964	5022	4984	4947	4899	4819	4787	4658	4758	4748	4730	4733	4725	4739	4729	4909	4652	4711	4546	4536	4538	4446	4384	4607	4752	4688	4579	4655	4728	4937	4670	4773	4936	4844
4710	4805	4737	4834	4695	4750	4738	4677	4800	4818	5009	5016	4966	5014	5002	4974	4944	5065	4971	4887	4819	4834	4841	4776	4806	4836	4825	4846	4705	4740	4736	4670	4685	4720	4668	4627	4555	4439	4415	4571	4532	4598	4327	4728	4906	4844	4789	4683	4723	4736
4733	4780	4720	4925	4642	4806	4814	4849	4671	4781	4856	4935	5130	5092	4989	5131	5026	5019	5026	5040	4984	4859	4877	4893	4887	4894	5023	4731	4910	4830	4850	4899	4785	4911	5013	4814	4625	4457	4409	4415	4486	4587	4677	4931	4996	4949	4800	4750	4820	4954
4775	4833	4791	4842	4713	4804	4807	4721	4631	4847	4958	4953	5010	5089	4964	4985	4923	4857	4870	4891	4952	4939	4921	5044	4769	4954	4899	4971	4858	4821	4825	4734	4774	4844	5009	4934	4755	4650	4473	4576	4611	4838	4901	5080	4746	4831	4773	4817	5086	4782
4859	4700	4809	4777	4645	4666	4732	4625	4642	4718	4861	4922	5029	4964	5086	4946	4838	4960	4871	4922	4862	4996	4987	4861	4839	4901	4906	4836	4892	4821	4813	4767	4897	4868	4920	4936	4997	4727	4896	4783	4892	5014	4947	4996	4922	4935	4893	5116	4947	5004
4686	4656	4598	4733	4732	4643	4576	4556	4789	4763	4966	4869	4922	5030	5022	5025	4936	4897	5003	4910	5017	5023	4944	4864	4847	4897	5077	4743	4894	4752	4808	4906	4824	4802	4822	4752	4788	4694	4874	4777	4972	4879	4928	4907	4867	4916	5178	5109	5279	5039
4812	4583	4600	4609	4638	4569	4578	4578	4555	4679	4816	4957	4947	4963	5031	5005	4971	4952	4914	4885	5074	5023	4997	4822	5069	4859	4918	4956	4877	4886	4911	4830	4990	4787	4772	4750	4722	4685	4795	4719	4829	4954	4873	4913	4933	4973	4933	5117	5049	5128
4702	4658	4657	4764	4763	4803	4702	4643	4792	4815	4951	4942	5104	5005	4978	5104	5279	4993	4964	4960	5101	4981	5038	4928	4964	5141	4954	4758	4912	4844	4819	4816	4900	4927	4908	4779	4818	4913	4822	4910	4850	4776	4782	4982	4935	4860	4897	5075	5111	5154
4731	4751	4790	4735	4716	4693	4809	4762	4882	4941	4906	5133	5035	5034	5085	5031	5153	5038	4885	4831	4993	4780	4891	4906	4957	4975	4893	4956	4845	4649	4784	4825	4861	4721	4736	4689	4812	4763	4795	4889	4976	4760	4921	4872	4900	4850	4835	5055	5132	5035
4819	4804	4863	4860	4797	4844	4728	4737	5016	4896	5048	5055	5019	5093	5149	5069	5097	4995	4945	4855	4917	4807	5020	4797	4867	4841	4912	4756	4762	4860	4791	4705	4834	4660	4827	4758	4746	4855	4835	4862	4883	4763	4684	4791	4924	4895	4872	4867	4950	4986
4664	4784	4835	4788	4762	4785	4880	5032	4848	5052	5057	4999	5011	5044	4887	5127	5072	4843	4794	4786	4813	4906	4945	4829	4876	4831	4831	4759	4704	4769	4694	4726	4871	4670	4731	4692	4820	4847	4843	4895	4587	4730	4750	4817	4958	4677	4856	4693	4830	4961
4490	4878	4776	4894	4800	4731	4793	4928	4948	5121	4918	5114	4980	5106	5012	5102	4748	4888	4905	4759	4939	4848	4773	4897	4725	4811	4700	4855	4714	4603	4680	4837	4687	4682	4797	4662	4636	4747	4767	4733	4785	4771	4743	4800	4731	4833	4786	4844	4696	4670
4636	4663	4774	4732	4898	4795	4893	4830	4919	5022	5050	5058	5001	4994	4925	4848	4808	4873	4771	4896	4693	4783	4807	4852	4918	4884	4800	4814	4714	4550	4755	4806	4799	4783	4669	4768	4854	4741	4788	4867	4823	4714	4824	4786	4836	4838	4822	4844	4727	4754
4496	4714	4676	4863	4873	4751	4878	4949	5042	4944	4987	5085	5041	5038	5002	4953	4909	4803	4837	4846	4750	4933	4803	4819	4835	4744	4900	4821	4702	4709	4717	4709	4726	4847	4841	4820	4811	4734	4777	4760	4672	4887	4742	4853	4773	5078	4896	4845	4779	4644
4611	4452	4681	4803	4928	4979	4998	4968	4910	4947	5010	5108	5164	5081	4951	5112	4934	4860	4995	4728	4930	4811	4888	4880	4832	4990	4951	4878	4822	4990	4771	4788	4742	4830	4753	4866	4793	4686	4919	4857	4804	4679	4807	4777	4972	5024	4955	5011	4831	4828
4622	4638	4758	4829	4922	4962	5028	4935	4810	4869	5048	5116	5006	5088	5065	5050	4966	5013	5047	5067	4924	4812	4985	5014	4830	4947	4935	4942	4980	4957	4758	4882	4791	4938	4809	4862	4846	4876	4841	4808	4780	4795	4932	4962	5127	5131	4885	5070	4924	4957
4654	4612	4707	4767	4886	4844	5074	5155	5060	5114	5037	5129	5098	5080	5131	4867	5018	4983	5059	4995	4970	4841	4990	4795	5022	4981	5018	5094	4940	5010	4945	4739	4993	4848	4857	4955	4989	4871	4745	4649	4841	4680	4886	4939	5083	5055	4981	4950	4904	5018
4779	4602	4795	4957	5054	5108	4965	5013	5160	4980	4985	5012	4997	4956	5160	5138	5023	5017	5059	5033	4866	4878	4835	4828	4920	5027	4983	5022	5109	4991	4816	4841	4788	4889	4926	5034	4884	4753	4746	4812	4804	4704	5036	4990	5049	5042	4938	4960	5012	4943
4705	4641	4651	4740	4925	4931	4928	4976	4838	4833	4864	4912	4859	4853	5086	5031	5060	4991	5017	4840	4768	4873	4904	4714	4944	4935	5037	5084	4980	4940	4728	4749	4808	4933	4908	4962	4904	4873	4743	4695	4813	4914	4819	5075	4993	4838	4885	5017	5202	4861
4756	4831	4703	4899	4782	4979	4940	4973	4967	4943	4833	4881	4976	4836	5021	5030	4999	4795	5055	4876	4859	4997	4878	4847	5084	4936	5058	5157	4833	4789	4957	4732	4735	4917	4785	4957	4894	4732	4648	4670	4711	4823	4783	4887	4928	4815	4897	4855	4933	4966
4635	4738	4791	4761	4800	4830	4816	4975	5013	4963	4975	4943	4912	4857	4883	4847	4944	4787	4999	4999	4871	4808	4785	4788	4813	4772	5008	4944	4822	4842	4840	4855	4785	4968	4902	4806	4914	4751	4709	4717	4714	4860	4741	4856	4817	4810	4914	4783	4882	4827
4703	4742	4593	4684	4713	4818	4993	4865	4837	4942	4969	4865	4980	4935	4721	4730	4795	4851	5023	4898	4961	4861	4864	4886	4788	4918	4889	4816	4746	4814	4767	4763	4766	4867	4738	5038	4795	4830	4590	4620	4657	4801	4920	4758	4848	4964	4670	4822	4771	4877
4789	4597	4762	4743	4816	4823	4831	4825	5010	4876	4798	4892	4819	4713	4781	4788	4841	4983	4871	4943	4977	4912	4916	4932	4960	4936	5052	5003	4920	4809	4863	4730	4799	4690	4867	4780	4776	4736	4705	4703	4652	4674	4756	4791	4800	4756	4683	4795	4743	4834
4708	4794	4841	4808	4646	4761	4857	4931	4926	4896	4915	4989	4781	4740	4802	4907	4898	4887	4802	4830	4923	4883	4931	4867	5064	5102	4934	4913	4915	4947	4975	4861	4864	4879	5038	4817	4787	4763	4685	4698	4693	4657	4678	4803	4709	4721	4798	4780	4851	4875
4673	4666	4724	4733	4697	4860	4966	4798	5046	5039	4825	5008	4960	4923	4866	5000	4977	4933	4780	4739	4785	4863	4821	4895	4937	5145	4948	5067	4987	5081	4953	4949	4955	5016	4929	4878	4895	4730	4694	4776	4745	4624	4674	4810	4673	4782	4745	4750	4751	4835
4719	4612	4572	4736	4633	4822	4847	4847	5022	4897	4969	4986	4878	4845	4941	4843	4992	4884	4858	4646	4810	4897	4827	4815	4963	5069	5140	5036	5065	5162	5051	5142	5025	4939	4846	4850	4810	4733	4758	4841	4654	4688	4739	4718	4762	4795	4728	4952	4876	4829
4646	4577	4633	4785	4853	4741	5017	4809	4854	5041	4814	4951	4958	4955	4998	4886	4996	4976	4841	4950	5056	4985	4865	4978	4992	4973	5210	5057	5153	5023	5070	5117	5110	4991	4840	4880	4860	4809	4809	4809	4796	4734	4762	4810	5025	4786	4882	4904	4876	4859
4626	4657	4489	4600	4738	4762	4825	4919	4793	4960	4986	4820	5096	4936	4809	4999	4960	5037	4909	4947	5131	5087	4904	4913	4945	5056	5214	5200	5094	5028	5100	5090	4878	5056	5041	4868	4951	4786	4816	4876	4854	4785	4902	4946	5031	4832	5064	4936	5024	5088
4743	4600	4703	4674	4732	4786	4768	4865	4820	4917	4935	5099	4787	5014	4943	5168	5159	5088	5005	5044	4911	5058	4920	4872	4923	5073	5175	5179	5148	4997	5067	4995	4920	4971	4812	4817	4666	4719	5062	5019	4969	4953	4976	4884	4958	4881	4994	5132	5084	5003
4588	4669	4642	4701	4697	4795	4885	4834	5023	4943	5023	4913	4915	5064	4989	5111	5135	5005	4996	4788	4851	4702	4762	4805	4933	5080	5268	4950	5134	5015	5069	5019	4891	4723	4884	4717	4925	4816	4781	4888	4813	4728	4842	4915	4890	5072	5104	5039	5010	5006
4787	4441	4664	4787	4683	4634	4950	4841	4893	4982	5005	4836	4930	4998	5078	5103	5063	5040	4906	4936	4856	4659	4776	4823	5015	4959	4838	4971	4909	4948	5092	4832	4783	4840	4724	4729	4928	4755	4838	4788	4729	4821	4892	4887	4873	4988	5062	5105	5032	4829
4628	4557	4770	4721	4769	4733	4765	4964	4882	4982	4941	4775	4926	4920	5062	5186	5038	5022	5083	4972	4854	4856	4903	5002	4856	4849	4849	4958	4845	5014	4858	4910	4870	4783	4600	4742	4630	4682	4648	4693	4709	4622	4799	4832	4913	5065	4933	4987	4917	4853
4678	4510	4606	4808	4817	4746	5020	5016	5006	4921	5012	4927	4872	4916	5076	4981	5120	5012	4957	4967	5027	4950	4928	4827	4737	4837	4840	4741	4790	4759	4732	4708	4785	4602	4731	4512	4599	4610	4715	4659	4585	4715	4728	4767	4859	4781	4887	4893	4970	4746
4797	4733	4861	4840	4814	4887	4919	4787	4971	5005	4911	4907	4954	4913	5048	5065	5067	5254	5019	4981	4973	4938	5084	4736	4702	4883	4784	4918	4785	4872	4639	4655	4772	4426	4558	4491	4461	4620	4539	4683	4621	4640	4654	4606	4699	4772	4887	4862	4833	4761
4826	4645	4773	4706	4851	4915	4801	4936	4824	5082	4811	4989	4984	5022	5020	4934	5019	4959	5030	4959	5014	4885	4932	5021	4998	4836	4848	4970	4854	4856	4740	4561	4586	4445	4455	4373	4521	4674	4546	4566	4634	4614	4643	4600	4928	4744	4825	4761	4788	4724
4769	4682	4811	4961	4906	4687	4886	4732	4976	4874	5032	4846	4956	4832	4987	5056	5086	4975	4995	4993	4983	5013	4915	5010	5007	4945	5016	4828	4787	4719	4688	4503	4538	4433	4564	4455	4500	4434	4641	4538	4483	4559	4684	4716	4804	4777	4706	4732	4779	4519
4690	4731	4753	4645	4698	4741	4857	4773	4940	4790	4883	4742	4791	4747	4991	4936	4980	4995	5009	4937	5016	5076	5099	5027	5008	4901	4786	4846	4814	4772	4737	4615	4442	4617	4498	4559	4463	4610	4645	4506	4661	4642	4607	4759	4680	4750	4758	4754	4644	4612
4707	4643	4594	4760	4637	4672	4756	4764	4964	4900	4730	4838	4938	4846	4891	4926	5021	5122	4969	4996	5011	5049	5051	5039	4802	4958	4827	4810	4873	4894	4758	4671	4537	4622	4411	4533	4492	4568	4649	4582	4629	4592	4669	4533	4796	4738	4651	4712	4508	4490
4602	4686	4715	4654	4652	4757	4758	4880	4748	4857	4803	4681	4709	4900	4867	4772	4914	5079	4964	5059	4999	4958	5144	4816	4900	4799	4858	4836	4742	4730	4694	4728	4502	4469	4543	4473	4541	4576	4632	4617	4628	4678	4698	4622	4688	4670	4692	4487	4577	4353
4609	4558	4678	4545	4690	4661	4632	4730	4765	4715	4716	4952	4722	4867	4713	4945	4856	4941	5056	5024	5139	5034	5037	4853	4898	4875	4815	4859	4831	4924	4739	4608	4531	4461	4527	4545	4493	4670	4501	4596	4555	4493	4736	4672	4761	4607	4625	4575	4408	4225
4556	4652	4572	4560	4677	4482	4779	4764	4775	4736	4856	4713	4804	4872	4759	4961	5013	5008	5178	5231	5131	5025	5035	4916	4854	4968	4778	4872	4959	4870	4761	4636	4465	4529	4566	4448	4595	4504	4496	4575	4436	4544	4698	4689	4671	4932	4614	4641	4483	4455
4680	4493	4636	4633	4634	4610	4649	4731	4859	4864	4860	4888	4764	4972	5007	4948	5117	5102	5356	5015	5180	5189	5067	5058	5039	4863	4885	4770	4832	4822	4960	4781	4583	4443	4587	4586	4660	4704	4628	4438	4470	4518	4657	4772	4702	4689	4534	4513	4557	4489
4803	4518	4589	4687	4657	4505	4739	4771	4832	4913	4747	4917	4896	5048	5090	5201	5262	5130	5181	5206	5153	5307	5193	5105	5103	4811	4871	4809	4924	5006	4717	4725	4484	4525	4499	4521	4673	4672	4646	4597	4550	4634	4585	4648	4865	4716	4473	4498	4531	4460
4789	4752	4623	4476	4365	4588	4674	4876	4853	4847	4880	4840	4941	5054	5073	5300	5187	5116	5246	5250	5192	5207	5169	4942	4865	4991	4951	5002	4960	4808	4783	4714	4618	4447	4542	4716	4714	4657	4661	4542	4534	4672	4691	4646	4796	4626	4496	4468	4580	4453
4747	4595	4719	4685	4510	4608	4682	4802	4764	4915	4879	4907	4935	5104	5159	5083	5174	5167	5194	5259	5089	5245	4979	4937	4886	4954	4995	4889	4787	4814	4653	4618	4563	4797	4662	4817	4785	4817	4666	4708	4527	4599	4708	4718	4679	4736	4659	4454	4503	4584
4845	4775	4680	4598	4693	4730	4927	4839	4987	4799	4834	4733	5152	4918	5088	5192	5279	5032	5351	5289	5222	5375	5135	5037	4999	4866	4960	4896	4846	4692	4680	4699	4712	4763	4699	4762	4778	4680	4868	4556	4680	4722	4727	4802	4781	4787	4704	4630	4566	4509
4975	4748	4727	4825	4720	4767	4867	4763	4900	4816	4794	4914	4900	4863	5062	5093	5044	5265	5108	5258	5207	5137	5088	5115	5027	4856	4893	5021	4898	4878	4568	4644	4740	4711	4784	4854	4860	4826	4730	4799	4698	4694	4740	4775	4707	4844	4702	4539	4560	4576
4952	4895	4889	4853	4864	5025	4704	4927	4888	4797	4875	4751	4995	4868	4931	5017	5042	5121	5090	5169	5095	4887	4980	4939	4904	4941	4952	4777	4994	4705	4668	4705	4857	4667	4787	4848	4844	4846	4717	4832	4810	4779	4741	4700	4759	4734	4537	4555	4484	4503
5148	4940	4946	4915	4911	4856	5025	4794	4828	4853	4875	4740	4814	4677	4731	4780	4842	4725	5042	5033	5072	4822	4877	4738	4799	4750	4912	4825	4686	4733	4717	4694	4685	4707	4779	4997	4881	5053	4874	4701	4580	4551	4748	4827	4799	4810	4676	4698	4457	4685
5198	4985	5034	4883	4957	4965	4839	4862	4727	4672	4717	4818	4660	4828	4723	4674	4783	4814	4711	4805	4941	4904	4645	4768	4679	4700	4691	4762	4602	4713	4583	4610	4576	4664	4871	4819	4827	4855	4800	4714	4697	4473	4653	4590	4720	4604	4703	4561	4699	4655
5221	5038	4903	5031	5046	4929	4905	4805	4843	4666	4768	4672	4652	4802	4818	4691	4679	4563	4790	4803	4923	4766	4767	4616	4685	4894	4782	4755	4640	4626	4521	4595	4648	4679	4596	4860	4796	4730	4698	4678	4875	4639	4681	4732	4790	4601	4571	4450	4563	4634
5267	4996	4899	5064	4978	5119	4894	4803	4868	4777	4760	4715	4763	4876	4722	4656	4433	4563	4572	4798	4973	4722	4639	4726	4718	4642	4671	4776	4651	4653	4595	4518	4480	4801	4702	4817	4794	4684	4732	4539	4620	4599	4549	4571	4688	4617	4613	4403	4552	4580
5152	5107	5250	4920	4896	5016	4831	4915	4906	4736	4797	4892	4758	4862	4665	4576	4395	4529	4705	4737	4655	4664	4598	4616	4751	4857	4855	4829	4708	4708	4645	4598	4591	4682	4756	4667	4652	4614	4529	4501	4602	4601	4467	4392	4491	4484	4647	4544	4555	4512
5233	5092	5091	4920	4991	4981	4870	4837	4873	4810	4731	4810	4901	4476	4635	4544	4440	4384	4666	4778	4553	4537	4604	4696	4899	4872	4718	4770	4733	4686	4692	4646	4758	4656	4944	4811	4613	4686	4693	4589	4541	4444	4586	4515	4539	4564	4394	4550	4402	4403
5025	5040	5072	5068	5064	4822	4885	4864	4750	4802	4889	4786	4589	4755	4600	4583	4491	4475	4455	4632	4518	4477	4484	4672	4944	4805	4876	4962	4912	4755	4685	4752	4811	4799	4733	4830	4667	4522	4654	4527	4646	4520	4463	4491	4500	4480	4527	4461	4375	4469
5220	4955	4874	4883	5007	5033	4805	4836	4887	4729	4613	4684	4698	4533	4741	4619	4525	4520	4525	4441	4561	4387	4678	4649	4759	4823	4830	4766	4819	4800	4803	4771	4775	4929	4685	4825	4659	4711	4640	4679	4642	4667	4633	4551	4511	4480	4388	4463	4475	4488
4992	4772	4993	4937	4829	4751	4716	4801	4748	4805	4701	4569	4642	4547	4373	4603	4465	4437	4330	4688	4444	4453	4485	4719	4740	4861	4701	4938	4821	4898	4689	4756	4785	4813	4726	4856	4769	4625	4574	4531	4468	4572	4523	4614	4501	4553	4469	4364	4409	4411
4954	4857	4971	4916	4816	4805	4751	4649	4639	4643	4682	4574	4487	4487	4576	4420	4385	4278	4426	4326	4458	4322	4395	4598	4743	4813	4841	4934	4874	4889	4630	4734	4754	4917	4878	4707	4740	4682	4539	4679	4555	4701	4656	4572	4667	4630	4451	4321	4404	4522
4840	4788	4673	4941	4804	4800	4775	4727	4679	4765	4682	4613	4683	4577	4639	4384	4361	4366	4227	4381	4218	4313	4575	4711	4662	4800	4822	4904	4741	4876	4627	4822	4924	4867	4851	4836	4768	4651	4502	4606	4721	4680	4686	4640	4692	4540	4481	4447	4337	4415
4626	4580	4675	4739	4678	4720	4700	4620	4624	4466	4677	4643	4646	4704	4483	4452	4315	4355	4283	4364	4429	4574	4475	4776	4778	4582	4813	4654	4683	4688	4647	4897	4752	4818	4726	4684	4701	4633	4586	4622	4645	4794	4915	4779	4764	4707	4673	4359	4647	4503
4615	4542	4580	4594	4713	4615	4566	4561	4563	4645	4605	4620	4649	4621	4628	4575	4324	4451	4533	4519	4517	4642	4564	4591	4716	4761	4717	4675	4681	4689	4654	4692	4809	4762	4830	4616	4531	4537	4552	4551	4587	4731	4979	4914	4785	4575	4634	4575	4478	4410
4614	4442	4476	4320	4367	4473	4519	4635	4633	4575	4620	4610	4589	4623	4667	4586	4556	4523	4370	4583	4665	4639	4556	4701	4628	4691	4839	4729	4546	4625	4486	4627	4736	4797	4688	4619	4529	4511	4482	4584	4671	4821	4772	4891	4801	4670	4625	4442	4507	4568
4436	4530	4477	4386	4541	4409	4489	4417	4458	4616	4572	4678	4826	4718	4796	4789	4804	4666	4696	4614	4563	4611	4710	4675	4874	4711	4637	4692	4655	4662	4707	4564	4699	4698	4679	4703	4492	4397	4488	4657	4771	4692	4860	4832	4701	4667	4615	4581	4505	4507
4633	4415	4553	4591	4357	4488	4460	4316	4440	4652	4770	4826	4781	4797	4744	4881	4754	4770	4681	4746	4745	4734	4758	4576	4755	4728	4548	4639	4534	4460	4521	4645	4574	4753	4591	4716	4467	4623	4456	4672	4636	4687	4822	4814	4829	4717	4529	4553	4550	4588
4446	4471	4592	4542	4457	4500	4436	4515	4530	4623	4911	4782	4823	4756	4925	4834	4872	4833	4984	4893	4924	4790	4844	4812	4843	4686	4778	4669	4547	4567	4496	4488	4542	4585	4547	4586	4478	4410	4478	4619	4632	4754	4827	4752	4761	4710	4704	4609	4616	4702
4594	4411	4581	4579	4538	4555	4648	4519	4436	4698	4690	4831	4788	4952	4858	4888	4892	4940	5050	4970	4964	4997	4769	4919	4810	4835	4772	4640	4483	4465	4539	4450	4643	4506	4552	4504	4454	4443	4447	4466	4512	4595	4748	4708	4725	4394	4551	4533	4608	4641
4546	4511	4443	4483	4487	4560	4616	4496	4575	4732	4792	4810	4931	5056	5149	4960	4894	4986	5061	4777	4877	4905	4828	4728	4776	4839	4749	4533	4530	4439	4497	4493	4572	4597	4562	4507	4466	4572	4553	4602	4610	4673	4677	4806	4705	4586	4457	4472	4602	4619
4696	4537	4585	4659	4600	4556	4692	4748	4800	4706	4762	4906	4986	4941	5008	4978	4859	5041	4946	4977	5020	4988	4997	4900	4740	4717	4643	4540	4599	4693	4701	4506	4567	4546	4591	4543	4436	4532	4601	4602	4831	4578	4754	4718	4611	4619	4355	4482	4684	4537
4812	4770	4690	4743	4769	4604	4617	4645	4795	4707	4825	4800	4855	4951	5067	4939	4949	4873	4951	5040	4992	4986	5081	4802	4731	4661	4647	4575	4772	4643	4615	4699	4607	4709	4641	4755	4496	4557	4763	4647	4616	4678	4701	4567	4517	4493	4598	4469	4608	4499
4866	4671	4782	4837	4772	4705	4631	4903	4792	4724	4766	4793	4916	4757	4881	4949	4852	4954	5023	4956	5008	4941	4874	4738	4648	4665	4552	4524	4604	4552	4650	4561	4593	4730	4715	4630	4796	4610	4746	4814	4649	4600	4528	4495	4646	4572	4483	4521	4621	4532
4898	4842	4843	4668	4869	4639	4711	4599	4711	4708	4686	4872	4761	4900	4852	4827	4786	4690	4817	4976	4965	4873	4837	4620	4578	4542	4419	4497	4565	4562	4620	4478	4564	4614	4690	4648	4849	4684	4548	4653	4685	4680	4513	4444	4546	4563	4490	4673	4653	4515
4810	4680	4786	4862	4636	4756	4852	4558	4724	4754	4749	4724	4848	4790	4778	4770	4750	4693	4831	4835	4739	4868	4637	4510	4542	4491	4299	4330	4411	4351	4565	4433	4640	4682	4728	4838	4605	4678	4529	4755	4679	4576	4484	4609	4562	4508	4617	4536	4673	4653
4758	4617	4745	4745	4800	4779	4799	4537	4748	4684	4846	4737	4772	4669	4714	4661	4664	4688	4761	4793	4557	4469	4515	4421	4372	4306	4285	4351	4402	4416	4435	4361	4573	4527	4846	4732	4719	4786	4534	4547	4471	4607	4498	4575	4495	4544	4507	4599	4656	4694
4753	4569	4735	4824	4658	4890	4846	4783	4656	4693	4748	4760	4691	4616	4593	4710	4583	4723	4615	4677	4569	4642	4513	4393	4422	4337	4337	4446	4279	4404	4342	4408	4568	4762	4659	4722	4770	4559	4524	4375	4394	4559	4426	4506	4463	4536	4512	4543	4656	4804
4956	4641	4807	4853	4742	4857	4915	4949	4806	4706	4619	4584	4738	4614	4534	4712	4586	4527	4759	4690	4710	4448	4336	4308	4341	4306	4341	4429	4343	4405	4387	4493	4498	4713	4673	4611	4667	4573	4516	4322	4416	4448	4538	4465	4503	4541	4759	4463	4528	4708
4891	4812	4797	4789	4780	4804	4649	4833	4808	4728	4588	4653	4759	4609	4534	4584	4471	4575	4757	4585	4535	4372	4401	4340	4456	4521	4470	4479	4393	4405	4463	4455	4402	4520	4624	4717	4588	4397	4387	4420	4324	4497	4394	4436	4582	4704	4607	4448	4552	4584
4846	4875	4885	4883	4871	4835	4867	4724	4740	4722	4714	4507	4616	4701	4649	4535	4474	4575	4533	4640	4519	4481	4367	4406	4497	4350	4394	4404	4380	4365	4299	4223	4404	4516	4597	4710	4600	4473	4377	4307	4293	4221	4314	4502	4499	4396	4511	4503	4596	4553
4715	4996	4962	4850	4806	4863	4759	4706	4790	4666	4702	4604	4680	4628	4563	4645	4627	4521	4583	4573	4323	4408	4442	4473	4259	4345	4348	4438	4318	4367	4182	4144	4492	4465	4508	4622	4408	4413	4323	4263	4281	4367	4387	4484	4389	4456	4450	4481	4459	4643
4741	4925	4913	4814	4935	4832	4862	4867	4728	4590	4556	4732	4587	4375	4258	4417	4631	4501	4526	4507	4434	4358	4332	4332	4396	4300	4530	4419	4464	4179	4257	4241	4536	4458	4520	4476	4337	4379	4391	4332	4310	4379	4304	4447	4462	4400	4471	4511	4418	4607
4470	4625	4614	4702	4813	4702	4769	4727	4670	4590	4584	4646	4703	4548	4502	4444	4491	4597	4616	4439	4411	4421	4445	4526	4514	4300	4422	4417	4244	4362	4252	4264	4429	4400	4234	4342	4477	4413	4338	4284	4387	4368	4315	4365	4441	4259	4382	4498	4472	4574
4721	4564	4714	4724	4709	4650	4754	4501	4558	4637	4511	4569	4546	4627	4477	4450	4436	4350	4421	4452	4354	4511	4569	4452	4599	4449	4577	4419	4416	4277	4375	4357	4368	4391	4491	4487	4406	4406	4257	4313	4282	4348	4432	4354	4355	4302	4294	4255	4531	4399
4729	4630	4578	4611	4589	4754	4729	4563	4561	4776	4565	4678	4696	4594	4529	4497	4424	4511	4430	4513	4487	4636	4641	4580	4634	4584	4633	4415	4256	4362	4186	4322	4347	4489	4451	4504	4464	4488	4418	4235	4274	4161	4357	4336	4281	4199	4280	4211	4243	4449
4692	4731	4520	4751	4680	4494	4568	4637	4625	4627	4596	4592	4812	4619	4631	4448	4426	4460	4547	4606	4636	4627	4590	4486	4739	4803	4508	4548	4359	4536	4380	4414	4542	4476	4400	4512	4489	4428	4536	4404	4317	4341	4479	4350	4283	4323	4274	4494	4385	4455
4771	4766	4593	4706	4505	4728	4683	4772	4664	4591	4543	4677	4699	4834	4623	4566	4577	4476	4424	4550	4619	4581	4506	4646	4549	4685	4476	4605	4485	4472	4581	4546	4542	4550	4416	4592	4607	4557	4582	4348	4518	4342	4306	4383	4339	4254	4297	4278	4243	4363
4911	4625	4647	4675	4520	4541	4471	4742	4524	4585	4618	4485	4684	4681	4738	4635	4472	4568	4585	4473	4499	4643	4585	4401	4398	4515	4477	4451	4498	4537	4535	4440	4591	4437	4545	4542	4554	4455	4547	4486	4346	4428	4404	4345	4292	4486	4279	4403	4380	4311
4811	4760	4722	4755	4525	4583	4459	4645	4664	4542	4506	4540	4512	4613	4578	4656	4441	4432	4320	4472	4630	4776	4642	4598	4452	4476	4435	4498	4482	4506	4640	4457	4402	4448	4483	4473	4572	4647	4449	4450	4439	4454	4364	4422	4438	4382	4455	4435	4424	4499
4851	4782	4636	4484	4487	4691	4445	4618	4464	4443	4546	4407	4463	4676	4487	4564	4523	4403	4359	4481	4623	4661	4777	4589	4421	4614	4567	4450	4583	4565	4465	4454	4544	4505	4573	4619	4662	4579	4660	4687	4564	4527	4383	4516	4483	4486	4481	4415	4494	4441
4727	4619	4670	4648	4520	4447	4625	4515	4495	4621	4576	4570	4558	4541	4582	4568	4460	4509	4340	4610	4608	4722	4601	4696	4598	4484	4556	4610	4628	4574	4612	4635	4460	4488	4599	4481	4532	4628	4603	4615	4541	4472	4504	4564	4622	4584	4704	4482	4503	4407
4709	4510	4580	4507	4484	4427	4446	4501	4501	4582	4628	4559	4518	4447	4437	4490	4437	4504	4330	4341	4445	4648	4632	4604	4611	4581	4698	4589	4704	4642	4569	4634	4597	4456	4577	4654	4740	4683	4564	4658	4575	4524	4481	4555	4615	4685	4794	4678	4593	4539
4674	4530	4503	4598	4449	4544	4338	4397	4415	4434	4339	4564	4453	4361	4381	4366	4437	4356	4452	4359	4557	4508	4553	4390	4401	4422	4562	4640	4648	4642	4653	4677	4574	4589	4630	4511	4463	4622	4628	4742	4608	4454	4584	4585	4708	4681	4779	4569	4655	4509
4573	4400	4491	4486	4576	4465	4353	4425	4326	4295	4546	4308	4501	4569	4398	4286	4309	4594	4569	4344	4388	4576	4473	4398	4399	4323	4536	4682	4672	4692	4559	4384	4445	4415	4463	4533	4677	4645	4633	4675	4768	4515	4602	4447	4828	4745	4866	4938	4650	4456
4437	4456	4402	4419	4546	4592	4406	4442	4256	4317	4434	4295	4423	4539	4456	4400	4451	4333	4489	4396	4365	4470	4483	4398	4475	4440	4438	4580	4523	4617	4347	4341	4395	4422	4445	4385	4677	4555	4582	4531	4476	4491	4630	4656	4904	4757	4819	4789	4859	4617
4326	4273	4484	4466	4582	4540	4399	4286	4325	4241	4107	4214	4503	4393	4398	4413	4528	4403	4400	4471	4476	4568	4457	4492	4495	4622	4661	4658	4520	4452	4443	4349	4501	4269	4320	4322	4538	4565	4554	4450	4573	4557	4618	4682	4723	4933	4725	4724	4554	4723
4370	4241	4155	4324	4362	4295	4361	4329	4246	4285	4287	4407	4256	4376	4422	4585	4451	4540	4389	4486	4408	4399	4391	4594	4526	4577	4591	4357	4417	4507	4454	4441	4295	4387	4429	4437	4444	4477	4621	4605	4648	4545	4643	4637	4762	4813	4802	4854	4743	4691
4255	4280	4315	4306	4370	4356	4332	4343	4399	4200	4233	4287	4490	4507	4482	4544	4417	4567	4620	4505	4459	4533	4353	4593	4456	4447	4580	4478	4446	4452	4402	4385	4299	4336	4292	4403	4522	4495	4610	4508	4464	4444	4564	4648	4656	4795	4738	4708	4779	4673
4401	4410	4346	4297	4469	4413	4489	4486	4320	4225	4196	4359	4623	4535	4619	4524	4607	4662	4881	4607	4545	4486	4595	4547	4647	4554	4672	4294	4406	4302	4396	4318	4308	4385	4414	4400	4421	4538	4550	4586	4487	4568	4491	4602	4677	4679	4719	4597	4566	4608
4537	4503	4477	4494	4468	4459	4329	4438	4440	4518	4321	4449	4446	4666	4667	4682	4563	4588	4717	4662	4661	4659	4521	4601	4635	4604	4592	4544	4418	4289	4434	4454	4468	4186	4529	4456	4599	4516	4628	4604	4590	4544	4456	4538	4565	4771	4666	4622	4551	4631
4782	4590	4524	4561	4445	4474	4445	4530	4317	4428	4368	4451	4504	4592	4624	4536	4548	4627	4624	4726	4598	4700	4598	4738	4532	4674	4604	4544	4428	4376	4392	4366	4427	4627	4613	4612	4511	4383	4722	4558	4518	4600	4627	4437	4565	4429	4521	4591	4587	4548
4908	4658	4590	4418	4480	4358	4527	4327	4383	4570	4406	4422	4431	4476	4631	4489	4432	4486	4552	4659	4581	4495	4639	4656	4644	4614	4642	4455	4410	4331	4399	4582	4465	4446	4585	4639	4538	4650	4571	4692	4660	4534	4466	4441	4514	4364	4571	4484	4595	4655
4865	4753	4667	4649	4420	4440	4447	4440	4509	4381	4429	4368	4245	4330	4587	4484	4507	4489	4477	4660	4502	4669	4694	4584	4667	4793	4754	4586	4637	4413	4636	4520	4570	4642	4582	4599	4673	4673	4627	4611	4648	4664	4639	4506	4427	4606	4441	4606	4642	4657
4936	4900	4660	4679	4543	4699	4442	4522	4588	4512	4457	4324	4363	4409	4529	4315	4484	4463	4462	4577	4551	4569	4777	4746	4722	4995	4786	4609	4671	4499	4608	4707	4793	4801	4819	4664	4725	4724	4765	4799	4670	4647	4606	4524	4634	4618	4611	4740	4686	4852
4893	4772	4877	4715	4541	4696	4511	4653	4596	4539	4593	4504	4287	4475	4438	4553	4411	4291	4485	4529	4611	4742	4823	4735	4789	4943	4773	4674	4559	4789	4687	4773	4834	4733	4757	4796	4841	4784	4748	4606	4853	4671	4605	4612	4599	4719	4640	4770	4810	4844
5001	4869	4793	4709	4585	4719	4592	4637	4632	4563	4541	4539	4545	4444	4430	4415	4320	4448	4658	4558	4636	4836	4673	4864	4873	4840	4696	4624	4712	4723	4807	4748	4873	4845	4776	4608	4759	4678	4757	4718	4714	4620	4676	4643	4624	4737	4806	4817	4929	4824
4959	4747	4779	4733	4710	4523	4565	4510	4735	4829	4577	4460	4462	4421	4356	4509	4435	4473	4763	4798	4735	4758	4713	4655	4574	4794	4833	4648	4683	4744	4716	4683	4876	4878	4732	4788	4647	4728	4741	4747	4845	4878	4626	4551	4502	4627	4776	4842	4962	4853
4838	4744	4661	4670	4604	4485	4638	4637	4565	4643	4525	4592	4477	4423	4528	4531	4544	4598	4619	4532	4778	4808	4748	4625	4704	4793	4789	4780	4591	4700	4655	4745	4741	4821	4647	4621	4579	4662	4665	4666	4732	4908	4586	4550	4615	4521	4856	4964	4940	4858
4831	4565	4707	4666	4536	4582	4579	4671	4606	4620	4621	4570	4446	4471	4535	4669	4607	4729	4734	4668	4773	4647	4765	4707	4751	4828	4796	4657	4633	4724	4660	4689	4699	4751	4733	4747	4712	4593	4784	4874	4740	4831	4681	4594	4665	4560	4825	5057	4974	4960
4927	4642	4577	4495	4526	4636	4485	4608	4584	4751	4615	4592	4560	4633	4719	4908	4874	4765	4813	4829	4779	4867	4680	4730	4792	4770	4628	4793	4592	4581	4622	4787	4681	4866	4790	4840	4769	4728	4777	4739	4780	4774	4652	4475	4736	4670	4691	4860	4896	4834
4849	4778	4541	4639	4596	4638	4572	4579	4637	4558	4711	4556	4613	4675	4696	4927	5054	4753	4778	5012	4842	4951	4810	4708	4693	4765	4761	4632	4557	4525	4769	4725	4706	4760	4841	4671	4802	4813	4854	4810	4816	4732	4690	4674	4682	4804	4805	4713	4918	4950
4810	4761	4734	4747	4483	4656	4640	4591	4540	4669	4602	4594	4562	4647	4823	4807	5096	4825	4931	4879	4931	4681	4713	4630	4750	4725	4878	4702	4626	4548	4668	4715	4659	4933	4720	4733	4778	4954	4840	4715	4898	4785	4739	4692	4774	4735	4835	4720	4751	4743
4969	4919	4734	4744	4590	4751	4654	4584	4565	4562	4448	4537	4428	4451	4777	4693	4929	4873	4942	4704	4840	4807	4877	4833	4679	4725	4712	4665	4710	4629	4654	4634	4914	4813	4796	4873	4940	4946	4757	4839	4743	4825	4698	4754	4722	4847	4762	4900	4735	4816
5119	4869	4956	4746	4690	4555	4547	4443	4374	4485	4532	4507	4525	4457	4744	4740	4780	4864	4809	4904	4718	4770	4861	4738	4847	4895	4839	4760	4719	4718	4731	4894	4837	5039	4944	4987	5030	4883	4932	4856	4831	4783	4851	4783	4831	4935	4915	4795	4856	4839
5141	5061	4800	4752	4598	4638	4626	4667	4541	4494	4546	4533	4445	4610	4669	4578	4607	4574	4658	4672	4928	4853	4846	4853	4891	4889	4891	4766	4794	4683	4840	4926	4945	4983	5187	5106	5208	5001	4942	4936	5001	4948	4881	4954	4951	4925	4980	4818	4817	4720
5059	4953	4674	4676	4671	4498	4657	4629	4421	4487	4414	4485	4557	4428	4737	4602	4528	4578	4716	4725	4866	4765	4853	4733	4897	4924	4819	4675	4681	4824	4864	4970	4977	4996	5060	5289	5023	5158	5014	5018	5066	5103	5121	5004	5206	5083	4921	4875	4824	4859
4912	4936	4748	4769	4578	4551	4426	4294	4539	4468	4423	4517	4376	4577	4647	4577	4589	4490	4655	4734	4885	4924	4758	4783	4991	4822	4701	4841	4918	4866	5018	4874	5002	4968	5070	5017	5064	5185	5041	4906	5143	5161	5129	5210	5033	5052	5149	5118	4939	4965
4944	4815	4827	4718	4622	4435	4568	4484	4603	4489	4532	4552	4537	4534	4507	4628	4621	4594	4570	4721	4935	4841	4833	4866	4922	4755	4819	4819	4791	4792	4891	4863	4866	4935	5004	4958	5012	5000	4959	5102	5095	5231	5241	5173	5172	5064	5165	5133	5102	4961
4862	4880	4870	4727	4642	4655	4583	4443	4732	4537	4631	4696	4667	4760	4624	4647	4644	4777	4602	4913	4935	4858	4798	4823	4830	4773	4726	4725	4719	4823	4862	4813	4964	4930	4883	5075	4986	4988	5087	5017	5069	5086	5161	5165	5155	5205	5179	5054	5074	5042
5002	4901	4625	4727	4692	4619	4548	4546	4680	4711	4737	4658	4580	4619	4745	4723	4785	4762	4732	5016	4864	4768	4620	4803	4739	4641	4712	4652	4680	4735	4718	4821	4823	4860	4727	4790	4889	4930	5030	4830	4963	5051	5059	5154	5260	5164	5156	5213	5105	5017
4946	4731	4674	4720	4613	4728	4566	4701	4687	4727	4622	4596	4593	4638	4900	4767	4757	4772	4733	4882	4873	4857	4667	4602	4661	4632	4712	4426	4749	4821	4731	4708	4844	4845	4660	4846	4911	4849	4896	4865	4923	5099	5145	5145	5139	5266	5032	5043	4999	5017
4859	4699	4772	4716	4701	4628	4555	4728	4651	4688	4648	4651	4605	4739	4807	4885	4704	4811	4728	4618	4819	4750	4682	4590	4732	4659	4746	4700	4755	4779	4784	4741	4731	4850	4820	4842	5015	4915	4739	5004	4910	4900	5109	5235	5194	5201	5240	5048	4912	4968
4862	4840	4810	4881	4573	4667	4773	4702	4629	4575	4737	4642	4646	4748	4857	4774	4896	4836	4722	4744	4845	4717	4633	4619	4705	4655	4673	4751	4692	4894	4831	4850	4709	4746	4752	4925	4966	4864	4874	4919	5005	4905	5025	5249	5323	5104	5237	5158	5107	5091
5062	4942	4968	4570	4822	4709	4670	4645	4655	4670	4782	4500	4682	4900	5038	4846	4937	4909	4779	4813	4739	4777	4681	4733	4685	4778	4895	4869	4981	4994	4956	4867	4827	4869	4901	4931	4912	4940	4825	4869	5024	5145	5071	5116	5200	5327	5315	5163	5194	5386
4937	4967	4862	4895	4863	4755	4880	4807	4737	4797	4750	4794	4793	4878	4948	4740	4810	4815	4829	4672	4758	4862	4827	4742	4697	4688	4828	4863	4862	5052	4952	4906	4898	5012	4931	4999	4943	4832	4888	4947	5023	5098	5083	5319	5126	5311	5234	5275	5287	5540
4933	4973	4877	4925	5037	4852	5015	4809	4857	4748	4785	4891	4911	4862	4805	4845	4783	4823	4928	4599	4847	4818	4690	4755	4796	4851	4920	4987	5048	5120	4959	4976	4914	5033	4865	4938	4793	4904	4841	4761	5061	5201	5126	5217	5174	5244	5442	5302	5436	5312
5253	5000	4932	4930	4957	5012	5135	5100	5160	5193	4971	5061	4963	4986	4948	4851	4837	4889	4953	4745	4753	4820	4844	4851	4796	4842	4852	4903	4973	5103	4948	4786	4839	4872	4913	4712	4738	4825	4961	5055	5152	5094	5034	5113	5106	5364	5267	5173	5256	5382
5295	5153	5179	5044	5206	5130	5114	5224	5218	5184	5031	5116	5102	5061	5043	4862	4957	4975	4938	4884	4731	4809	4800	4777	4915	4884	4911	4803	5158	4968	4959	4802	4726	4867	4769	4658	4727	4771	4979	5084	5097	5079	5234	5035	5271	5092	5142	5186	5151	5147
5246	5215	5208	5258	5307	5249	5326	5275	5345	5303	5207	5259	5176	4999	4967	4897	4867	4986	4809	4841	5010	4986	4896	4933	5068	4871	4902	4841	5013	4926	4865	4838	4740	4702	4719	4899	4801	4760	4958	4969	4844	4984	5058	5193	5078	5163	4964	5102	5315	5318
5337	5201	5296	5335	5257	5312	5348	5386	5412	5240	5396	5258	5295	5062	5064	5003	4908	4917	4772	4825	4954	5000	5082	5168	4986	5010	4979	4851	4868	4970	4907	4905	4796	4789	4779	4765	4821	4908	4913	4871	5046	5003	5206	4939	5151	5000	4955	5024	5197	5200
5307	5204	5348	5340	5451	5299	5266	5217	5277	5275	5396	5245	5266	5068	4970	5102	5033	5081	5012	4941	4987	5004	5003	5024	5061	5018	5202	4989	4998	5057	4925	4927	4990	4767	4873	4783	4958	5043	4949	5002	5077	5118	4954	5021	4966	5093	5096	5126	5171	5329
5118	5267	5511	5442	5428	5322	5251	5353	5320	5339	5114	5223	5168	5217	5311	5116	5112	5096	4980	5057	4946	5108	5139	4981	5123	5205	5201	5348	5203	5099	5069	4994	5101	5001	4980	5020	5069	5137	5064	5072	5187	5060	5165	5091	5318	5105	5414	5428	5465	5386
5254	5337	5432	5358	5358	5329	5282	5167	5205	5166	5311	5244	5178	5015	5266	5342	5152	5202	5020	5207	5318	5333	5019	5226	5184	5316	5246	5288	5122	5227	5088	5058	5156	5110	5106	5086	5213	5094	5202	5106	5164	5233	5137	5414	5197	5489	5408	5664	5484	5716
5275	5216	5480	5500	5260	5241	5133	5103	5241	5297	5190	5212	5197	5191	5112	5397	5320	5224	5156	5163	5368	5338	5132	5191	5171	5396	5339	5125	5045	5172	5171	5124	5007	5100	5157	5184	5304	5138	5227	5228	5224	5164	5260	5296	5395	5441	5750	5614	5854	5803
5267	5264	5278	5292	5293	5038	5064	5317	5173	5363	5190	5224	5055	5140	5282	5370	5391	5338	5359	5224	5273	5341	5265	5129	5386	5307	5358	5271	5270	5285	5214	5127	5054	5193	5024	5257	5211	5295	5168	5023	5150	5132	5399	5280	5487	5636	5606	5453	5569	5847
5152	5182	5177	5224	5054	5179	5128	5236	5226	5324	5160	5243	5090	5157	5475	5427	5486	5480	5400	5292	5421	5349	5361	5346	5288	5320	5272	5118	5212	5069	5097	5136	5162	5150	5037	5211	5218	5280	5115	5149	4949	5085	5180	5291	5413	5540	5599	5745	5766	5796
5196	5246	5136	5053	5174	5039	5183	5432	5213	5263	5250	5379	5350	5514	5607	5314	5421	5563	5595	5583	5402	5382	5360	5510	5338	5056	5245	5230	5284	5168	5078	5251	5267	5182	5308	5168	5221	5342	5110	5072	5028	5011	5219	5222	5403	5435	5627	5581	5720	5742
5200	5107	5104	5223	5239	5258	5271	5310	5304	5350	5357	5466	5404	5652	5540	5600	5632	5609	5541	5597	5498	5496	5312	5379	5403	5359	5216	5255	5271	5268	5409	5235	5416	5387	5413	5431	5300	5232	5270	5084	5189	5152	5247	5280	5454	5579	5383	5590	5418	5594
5180	5108	5037	5085	5082	5093	5173	5272	5342	5307	5475	5549	5478	5621	5522	5717	5597	5762	5741	5784	5412	5447	5323	5371	5275	5288	5347	5343	5245	5434	5495	5542	5549	5473	5550	5383	5304	5247	5182	5305	5180	5241	5240	5219	5386	5560	5428	5292	5375	5535
5016	5060	5174	4902	4964	5214	5301	5166	5309	5353	5437	5447	5393	5567	5632	5573	5540	5535	5480	5449	5396	5523	5490	5294	5460	5426	5487	5604	5461	5491	5570	5802	5612	5564	5549	5323	5489	5541	5361	5294	5260	5220	5293	5359	5524	5427	5476	5315	5568	5556
4857	5083	5144	5026	4977	5130	5237	5226	5007	5232	5244	5329	5382	5476	5373	5305	5487	5553	5332	5366	5527	5373	5388	5506	5508	5463	5399	5450	5642	5539	5543	5753	5731	5567	5560	5542	5406	5417	5567	5357	5332	5355	5434	5434	5533	5549	5399	5615	5387	5504
4981	5010	4938	4997	4893	5087	5006	5015	5032	5157	5205	5236	5218	5379	5298	5283	5490	5376	5463	5381	5353	5406	5434	5566	5496	5637	5543	5692	5690	5662	5521	5643	5694	5557	5670	5392	5603	5514	5464	5562	5443	5482	5374	5359	5408	5573	5641	5474	5664	5770
5018	4854	5027	5002	5053	5114	5076	5014	5374	5311	5185	5239	5282	5255	5404	5398	5424	5272	5396	5220	5322	5451	5471	5317	5489	5367	5494	5571	5564	5539	5584	5783	5598	5559	5748	5641	5442	5311	5542	5365	5474	5519	5550	5452	5468	5417	5479	5527	5559	5699
4932	4905	4975	4879	4908	4932	5015	5155	5055	5202	5304	5042	5200	5476	5385	5518	5501	5378	5466	5369	5414	5363	5319	5343	5409	5519	5369	5399	5490	5584	5448	5546	5535	5557	5589	5450	5217	5268	5552	5392	5485	5563	5534	5418	5433	5471	5564	5443	5569	5668
5022	5110	4939	4959	4847	4973	5047	5175	5186	5218	5314	5320	5347	5428	5494	5480	5593	5349	5355	5394	5398	5326	5306	5378	5298	5400	5300	5396	5385	5545	5468	5511	5362	5445	5400	5366	5402	5279	5214	5360	5365	5432	5424	5488	5408	5372	5416	5620	5554	5565
5101	5155	5038	4929	5039	5133	5066	5244	5328	5273	5325	5345	5479	5419	5489	5500	5510	5365	5322	5255	5413	5266	5175	5360	5377	5232	5338	5278	5317	5307	5217	5356	5268	5335	5506	5318	5366	5398	5370	5359	5107	5296	5470	5226	5290	5361	5326	5607	5507	5783
5205	5007	5064	5088	5154	5084	5228	5142	5272	5167	5185	5413	5441	5348	5359	5283	5419	5276	5273	5411	5342	5285	5348	5319	5179	5111	5351	5123	5335	5374	5208	5105	5203	5258	5392	5440	5395	5298	5356	5248	5435	5269	5300	5314	5383	5333	5471	5263	5500	5574
5264	5145	5139	5135	5117	5140	5090	5232	5229	5139	5232	5354	5263	5291	5369	5386	5280	5238	5270	5319	5360	5341	5572	5410	5454	5260	5127	5300	5386	5333	5166	5190	5318	5372	5281	5374	5389	5264	5371	5295	5382	5463	5425	5344	5360	5349	5382	5472	5438	5572
5332	5226	5262	5232	5150	5179	5188	4981	5098	5108	5107	5341	5290	5182	5259	5153	5270	5323	5249	5130	5265	5372	5453	5426	5496	5237	5333	5213	5312	5303	5264	5320	5335	5487	5313	5602	5400	5479	5300	5408	5357	5376	5379	5144	5247	5308	5386	5411	5582	5750
5149	5282	5266	5183	5109	5195	5140	5059	4982	5146	5231	5110	5051	5088	5137	5275	5237	5438	5195	5118	5255	5330	5300	5359	5322	5331	5157	5366	5339	5342	5289	5287	5275	5320	5476	5371	5351	5497	5405	5420	5393	5443	5495	5357	5388	5274	5499	5508	5528	5731
5399	5356	5404	5245	5183	5012	5040	5103	5071	5126	5021	5007	5020	5083	5116	5212	5182	5152	5153	5149	5250	5357	5257	5307	5202	5315	5189	5270	5381	5069	5291	5252	5219	5269	5380	5294	5287	5380	5344	5449	5482	5426	5440	5354	5297	5398	5455	5434	5653	5612
5390	5355	5321	5294	5187	5076	4979	5160	5014	5055	5002	5207	5109	5185	5212	5246	5250	5105	5187	5131	5120	5222	5165	5070	5017	5131	5059	5171	5133	5194	5111	5214	5255	5262	5191	5267	5271	5279	5259	5206	5376	5244	5372	5356	5361	5349	5402	5518	5451	5441
5443	5359	5439	5323	5160	5125	5265	5073	5080	5064	5069	5151	5117	5126	5359	5406	5373	5179	5247	5137	5162	5098	5191	5209	5048	5104	5126	4947	5303	5055	5168	5242	5080	5145	5144	5184	5264	5189	5263	5268	5404	5294	5436	5358	5240	5395	5396	5559	5537	5472
5520	5391	5460	5287	5358	5172	5198	5103	5134	5007	5149	5050	5157	5181	5274	5376	5387	5340	5238	5115	5121	5138	5088	5127	5017	5166	5208	5093	5035	5077	5157	5144	5263	5232	5266	5307	5189	5257	5128	5107	5321	5410	5236	5247	5280	5330	5373	5479	5519	5341
5436	5480	5274	5364	5240	5166	5133	5088	5101	5143	5340	5102	5322	5278	5204	5256	5302	5362	5250	5160	5027	5014	5178	5159	5189	5122	5193	4996	4943	5190	5197	5060	5336	5196	5270	5337	5149	5143	5148	5291	5509	5392	5391	5391	5311	5345	5382	5475	5326	5451
5262	5373	5321	5365	5392	5095	5004	5056	5000	5205	5252	5336	5443	5272	5193	5369	5230	5271	5230	5080	5099	5098	5084	5235	5208	5189	5024	5142	5143	5079	5312	5099	5179	5164	5171	5131	5114	5119	5177	5212	5311	5266	5313	5393	5336	5370	5369	5401	5462	5494
5406	5338	5185	5290	5146	5188	5091	5295	5189	5404	5357	5382	5210	5410	5257	5157	5251	5209	5280	5042	5111	5247	5192	5068	5178	5176	5168	5098	5059	5216	5244	5331	5350	5320	5228	5169	5249	5279	5229	5264	5265	5381	5354	5518	5262	5449	5403	5434	5482	5467
5457	5360	5364	5338	5178	5202	5292	5359	5364	5583	5436	5542	5393	5380	5441	5246	5211	5342	5203	5106	5188	5034	5159	5184	5219	5260	5384	5125	5192	5109	5044	5148	5309	5220	5221	5159	5232	5304	5269	5422	5520	5395	5331	5376	5474	5470	5442	5497	5499	5413
5372	5239	5331	5274	5529	5339	5330	5372	5540	5455	5687	5584	5590	5392	5417	5196	5198	5227	5314	5231	5214	5101	5210	5140	5180	5169	5088	5096	5075	5229	5135	5242	5256	5269	5129	5113	5314	5317	5222	5312	5354	5439	5373	5337	5295	5411	5511	5496	5606	5528
5345	5197	5330	5413	5308	5212	5505	5283	5348	5559	5573	5596	5616	5476	5485	5372	5222	5372	5256	5290	5208	5115	5182	5191	5121	5206	5307	5287	5181	5091	5029	5358	5281	5361	5213	5196	5444	5377	5249	5406	5348	5486	5339	5325	5357	5255	5488	5560	5581	5716
5213	5124	5350	5216	5354	5375	5395	5285	5216	5332	5241	5453	5443	5385	5499	5480	5223	5356	5249	5364	5268	5309	5172	5298	5172	5220	5321	5211	5302	5269	5309	5360	5448	5237	5299	5266	5522	5394	5586	5324	5339	5420	5550	5551	5471	5588	5452	5576	5838	5557
5326	5211	5290	5210	5306	5203	5131	5082	5279	5188	5311	5200	5362	5325	5396	5290	5327	5365	5220	5298	5343	5253	5375	5374	5289	5570	5482	5388	5195	5318	5424	5408	5565	5576	5416	5357	5422	5518	5599	5333	5344	5271	5426	5353	5576	5684	5744	5688	5707	5613
5292	5070	5240	5203	5157	5108	5052	5127	5205	5214	5158	5111	5216	5353	5331	5391	5402	5440	5310	5369	5455	5457	5339	5502	5582	5461	5429	5398	5324	5354	5458	5466	5585	5748	5593	5508	5614	5351	5514	5441	5418	5567	5429	5447	5570	5473	5786	5714	5661	5669
5093	4925	5025	5093	5051	5044	4986	5237	5085	5037	5264	5209	5233	5267	5266	5390	5329	5303	5397	5315	5374	5473	5456	5555	5486	5502	5465	5367	5317	5474	5597	5557	5680	5592	5608	5510	5392	5335	5551	5419	5466	5409	5322	5546	5499	5696	5588	5745	5848	5611
4930	5025	5015	5091	5019	5077	5134	5183	5126	5103	5169	5185	5257	5162	5341	5277	5279	5257	5222	5293	5394	5355	5111	5355	5492	5493	5465	5472	5339	5467	5479	5510	5578	5528	5432	5434	5510	5402	5462	5362	5425	5411	5499	5295	5488	5531	5690	5658	5606	5631
4948	4680	4927	4989	5108	4982	5130	5064	5038	5156	5204	5249	5123	4992	5165	5201	5411	5271	5114	5230	5297	5285	5265	5254	5347	5308	5321	5231	5281	5324	5417	5380	5241	5428	5385	5308	5340	5440	5311	5387	5389	5504	5461	5474	5383	5427	5526	5548	5642	5405
4919	4930	5020	4934	5003	5047	5048	4995	5023	5176	5091	5230	5273	5297	5284	5158	5195	5100	5264	5212	5247	5253	5035	5106	5252	5181	5301	5334	5222	5331	5184	5232	5361	5393	5305	5272	5216	5294	5335	5305	5371	5340	5567	5350	5292	5298	5318	5340	5453	5347
5100	5096	5079	4944	4966	4956	5032	5113	5047	5028	5166	5223	5243	5163	5219	5032	5139	5095	5185	5121	5151	5041	5073	4990	5179	5150	5284	5100	5163	5006	5127	5289	5426	5282	5234	5154	5155	5151	5270	5110	5501	5428	5390	5391	5325	5436	5320	5359	5213	5350
5309	5175	5228	5204	5153	5102	5123	5023	5021	5036	5029	5088	5140	5104	5036	5004	5065	4991	5245	5049	5153	4975	5056	4994	5203	5178	5276	5327	5247	5176	5189	5171	5261	5265	5264	5219	5151	5201	5227	5115	5224	5246	5415	5483	5347	5372	5313	5274	5183	5412
5378	5134	5318	5252	5162	5135	5027	5083	4989	5018	5070	4968	4994	4963	4886	4902	4870	4936	4996	5039	5019	4965	5127	4929	5208	5210	5172	5224	5170	5131	5182	5150	5159	5202	5267	5298	5220	5172	5111	5109	5194	5251	5240	5371	5474	5349	5283	5431	5294	5415
5473	5307	5421	5308	5242	5414	5244	5015	4943	4878	4875	4911	5017	4833	5037	4786	4796	4921	4908	4868	4989	4970	5100	5079	5042	5094	5258	5190	5162	5091	5134	5095	5271	5124	5185	5249	5115	5239	5178	5117	5096	5356	5329	5364	5313	5350	5423	5370	5211	5240
5591	5595	5339	5624	5323	5307	5151	5106	5088	4848	4864	5019	4918	4926	4742	4706	4868	4905	4868	4914	4988	5183	5122	5161	5045	5160	5092	5256	5122	5182	5180	5170	5208	5107	5263	5236	5199	5228	5165	5299	5143	5217	5144	5383	5320	5568	5370	5275	5222	5175
5536	5461	5440	5355	5378	5241	5378	5082	5075	5043	4918	4992	5102	5030	5161	4909	4771	4884	5019	5012	5206	5163	5181	5131	5213	5229	5271	5223	5233	5239	5239	5240	5395	5242	5204	5225	5281	5309	5285	5291	5242	5341	5274	5292	5488	5393	5402	5430	5333	5235
5625	5483	5492	5342	5318	5338	5220	5186	5013	5201	5179	5152	5123	5093	5086	5146	4945	4946	5181	5104	5216	5207	5093	5210	5218	5173	5372	5452	5185	5255	5270	5430	5322	5467	5323	5489	5421	5435	5292	5188	5399	5350	5309	5304	5439	5547	5468	5300	5287	5252
5546	5322	5238	5394	5247	5082	5101	5090	5040	5105	5015	5201	5292	5231	5126	5149	5161	5135	5161	5124	5257	5334	5159	5389	5367	5269	5373	5482	5336	5312	5303	5437	5367	5503	5441	5570	5511	5439	5316	5336	5470	5266	5370	5463	5510	5616	5438	5420	5371	5097
5282	5230	5279	5271	5160	5219	5121	5075	4977	5154	5278	5300	5302	5441	5266	5271	5094	5251	5336	5300	5360	5262	5422	5313	5447	5499	5393	5456	5351	5265	5478	5551	5504	5569	5558	5400	5435	5510	5407	5358	5497	5396	5460	5567	5626	5458	5547	5533	5240	5182
5213	5171	5186	5290	5157	5243	5103	5151	5003	5110	5269	5379	5519	5465	5315	5348	5342	5359	5356	5290	5471	5453	5492	5517	5407	5618	5550	5445	5482	5315	5427	5495	5396	5484	5552	5482	5457	5586	5535	5489	5471	5397	5457	5439	5412	5408	5518	5306	5358	5241
5229	5078	5304	5294	5253	5267	5246	5180	5217	5135	5347	5188	5447	5410	5610	5497	5475	5256	5370	5558	5545	5383	5537	5506	5530	5679	5452	5432	5338	5554	5393	5455	5535	5454	5576	5523	5497	5576	5515	5518	5512	5435	5484	5342	5315	5392	5375	5269	5211	5211
5232	5112	5228	5254	5182	5283	5335	5292	5149	5314	5240	5485	5358	5487	5523	5561	5399	5289	5442	5424	5540	5560	5492	5671	5515	5557	5568	5459	5508	5325	5610	5429	5514	5476	5450	5440	5552	5508	5602	5508	5463	5398	5373	5186	5158	5289	5262	5221	5169	5370
5376	5235	5283	5393	5226	5267	5367	5345	5488	5282	5319	5244	5276	5266	5195	5348	5336	5316	5327	5344	5333	5324	5539	5484	5495	5542	5535	5328	5466	5476	5419	5264	5437	5196	5355	5339	5332	5344	5370	5475	5360	5346	5301	5274	5409	5084	5156	5086	5002	5148
5334	5330	5274	5434	5366	5200	5329	5235	5195	5240	5262	5262	5261	5242	5386	5320	5305	5200	5372	5377	5336	5343	5350	5442	5285	5417	5244	5188	5221	5124	5250	5149	5263	5294	5228	5267	5294	5343	5352	5247	5287	5113	5149	5264	5182	5052	4997	4980	5011	5082
5539	5396	5464	5464	5231	5314	5329	5233	5116	5153	5172	5139	5149	5192	5256	5291	5355	5129	5162	5138	5276	5228	5312	5140	5184	5197	5107	5156	5180	5118	5181	5140	5077	5101	5195	5218	5287	5125	5223	5149	5158	5183	5089	4991	4877	5044	5049	5037	5063	4959
5784	5546	5589	5562	5329	5457	5233	5081	5179	5103	5087	5095	5152	5131	5102	5268	5079	5206	5191	5011	5104	5036	4984	5103	5195	4966	5115	4900	4955	5066	5031	5121	5122	5144	5248	4980	5019	5015	5042	5135	5109	4915	5057	4913	4909	5003	5052	5057	4855	4846
5775	5502	5428	5549	5449	5496	5264	5202	5149	5126	5145	5189	5091	5170	5142	5095	5137	5075	4990	5101	5110	5148	5010	4953	4968	5060	4894	5075	5065	5088	5014	5157	5182	5024	5066	5057	5024	5067	4828	5129	4967	4886	5011	4870	4926	5043	5027	5100	4971	4875
5702	5629	5594	5593	5573	5352	5273	5230	5210	5335	5210	5153	5136	5188	5292	5246	5119	5169	5143	4954	5192	4998	5024	5032	5034	4944	5143	4975	5063	5044	4996	5132	4986	4953	5031	4932	4930	4926	5060	5024	4993	4820	4972	4803	4836	4961	5014	4941	5038	4878
5446	5557	5468	5397	5449	5397	5337	5345	5220	5227	5336	5248	5273	5230	5258	5171	5209	5107	5233	5291	5110	5230	4969	5000	5110	5076	5171	5110	4995	5117	5112	4938	5088	5017	4956	4951	5069	5030	5100	4927	4975	5026	4919	4676	4828	4964	5072	4993	4956	5037
5508	5520	5437	5308	5318	5314	5206	5174	5060	5406	5250	5418	5352	5194	5288	5151	5156	5138	5119	5274	5226	5291	5186	5279	5314	5110	5138	5187	5027	5098	5127	4859	5035	4897	4869	4882	4990	5048	5155	5130	5089	5080	5126	4895	4931	5047	5129	4999	4903	5048
5464	5235	5199	5392	5273	5227	5204	5077	5089	5087	5271	5424	5429	5437	5484	5281	5292	5401	5432	5330	5362	5280	5299	5313	5299	5295	5183	5183	5244	5058	5133	5176	5336	5102	5104	5089	5144	5140	5122	5116	5257	5209	5006	5159	5172	5183	5019	5138	5059	5063
5234	5031	5118	5254	5056	5161	5138	5047	5126	5196	5342	5573	5386	5590	5461	5366	5392	5492	5467	5437	5435	5435	5384	5392	5245	5406	5258	5281	5168	5225	5279	5351	5314	5394	5236	5260	5193	5407	5317	5217	5259	5251	5127	5181	5246	5200	5311	5220	5300	5272
5109	4950	5139	5169	5087	5120	5031	5107	5093	5270	5394	5523	5513	5721	5715	5506	5480	5486	5633	5463	5460	5410	5470	5425	5382	5466	5346	5162	5135	5221	5387	5467	5516	5538	5462	5395	5419	5480	5369	5387	5449	5242	5245	5303	5215	5419	5325	5296	5340	5419
4980	4862	4981	4990	4901	4989	4913	5102	5155	5307	5259	5540	5511	5668	5528	5648	5544	5487	5606	5619	5497	5451	5339	5329	5468	5177	5359	5282	5238	5191	5441	5578	5544	5471	5479	5369	5261	5345	5342	5229	5286	5201	5275	5255	5278	5215	5267	5324	5461	5366
4911	4903	4908	4803	5001	4905	5091	4974	5173	5199	5392	5407	5454	5547	5522	5630	5565	5416	5621	5498	5349	5428	5289	5291	5259	5331	5377	5212	5249	5086	5343	5433	5461	5550	5445	5314	5236	5387	5387	5269	5199	5048	5268	5216	5243	5263	5159	5246	5447	5293
5043	4936	4966	4938	4871	4955	5077	5110	5156	5200	5061	5323	5436	5323	5368	5578	5548	5463	5419	5405	5372	5359	5158	5242	5138	5240	5374	5225	5247	5176	5314	5352	5453	5280	5303	5151	5086	5172	5212	4998	5221	5110	5136	5199	5226	5257	5145	5252	5222	5227
5018	4878	4793	4845	4987	4936	4930	5153	5130	5131	5243	5168	5314	5425	5337	5331	5481	5567	5469	5252	5294	5131	5120	5178	4972	5214	5252	5328	5224	5190	5143	5251	5217	5243	5298	5164	5162	4934	5016	5079	5278	5179	5180	5158	5155	5011	5137	5310	5295	5231
5074	4900	4903	4909	5023	5134	5035	5120	5139	5172	5205	5090	5143	5205	5226	5432	5385	5394	5388	5174	5136	4980	4993	5088	5095	4994	5156	5191	5103	5147	5073	5027	5077	5127	5138	5097	5085	4918	5066	5038	4968	5107	5078	5045	5079	5033	5183	5113	5229	5288
4994	5041	4892	5097	4945	4953	5173	5184	5147	5184	4905	4982	5122	5107	5047	5241	5399	5233	5223	5106	5109	4974	5017	4970	5098	4892	5165	5011	5165	5128	4953	4908	5046	5014	5204	5128	4957	5018	5059	4849	4951	5063	5113	4990	5065	5054	5226	5063	5115	5215
5113	5125	5047	5104	5008	5095	5090	5274	5105	5010	4966	4936	5014	5089	5183	5176	5157	5249	5266	5061	4990	5160	4923	4852	4885	5088	5065	5246	5005	4922	5113	4944	5078	5002	5163	5024	4954	4911	4801	4884	4941	4863	4980	5058	5065	5057	5165	5171	5125	5055
5120	4974	5164	4876	5080	5051	5076	4902	5100	5058	4950	4966	5016	5055	5169	5112	5218	5095	5077	5086	5127	5027	4890	4875	4772	4979	5238	5103	5148	5133	5007	5178	5107	5104	5272	5133	4929	4952	4822	4858	4959	4899	5012	4901	5112	5108	5110	5004	5041	5037
4969	4825	4948	4996	4991	4831	5020	4803	4887	4869	4889	4939	4849	5057	5088	5152	4977	5108	5066	5005	5206	5055	4964	5055	4899	5119	5194	5236	5115	5236	5355	5309	5240	5203	5079	5209	5083	4973	4946	4611	4881	4872	5062	4867	4979	4973	4996	4955	5058	5069
5058	4901	4823	4820	4892	4860	4895	4814	4779	4829	4903	4942	5051	5071	4975	4962	4951	5157	5098	5129	5091	5078	5098	5107	5024	5143	5100	5079	5219	5063	5333	5234	5216	5081	5239	5008	5055	4947	4996	5074	4964	4878	4984	4864	5012	4979	5021	4983	4808	4907
4930	4864	4853	4865	4779	4702	4780	4701	4766	4872	4887	4839	4983	4908	4938	4930	4979	5014	5113	5246	5216	5190	5166	5011	4958	5095	5262	5294	5237	5230	5234	5263	5372	5134	5218	5071	5094	5205	5018	5001	5006	5086	5081	5095	4986	4862	4882	4959	4893	4938
4810	4824	4710	4723	4765	4711	4559	4781	4732	4876	4829	4776	4888	4898	4873	4929	5006	5051	5113	5090	5270	5177	5124	5019	4991	5145	5277	5207	5291	5373	5222	5263	5205	5103	5243	5390	5173	5138	5116	5113	5046	5048	4980	5090	4878	4791	4889	4933	5199	5095
4788	4742	4723	4688	4495	4577	4592	4685	4637	4828	4769	4897	4773	4763	4991	4841	4863	4835	5007	5162	5164	5207	5010	5172	5218	5171	5183	5325	5239	5330	5186	5297	5091	5248	5264	5227	5254	5156	5151	4976	5076	4952	5094	4974	4948	5012	4959	5062	5075	4909
4651	4676	4625	4584	4530	4565	4572	4407	4732	4653	4637	4693	4675	4648	4769	4755	4818	4851	5026	5078	5170	5219	5090	5260	5233	5289	5164	5180	5138	5301	5143	5126	5282	5197	5212	5316	5254	5241	5273	5284	5343	5292	5138	5088	5002	4990	4908	4972	4961	4932
4593	4557	4479	4434	4321	4478	4475	4564	4553	4572	4622	4620	4660	4649	4746	4749	4737	4794	4981	4942	5204	5146	5252	5006	5058	5239	5146	5180	5087	5244	5210	5207	5272	5165	5347	5218	5164	5232	5203	5218	5240	5202	5239	5273	5084	4976	4963	5029	5045	5104
4429	4385	4317	4298	4286	4418	4398	4465	4469	4394	4637	4628	4704	4641	4797	4804	5022	4885	5187	5033	5036	5091	5214	5145	5004	5094	5113	5195	5280	5104	5134	5193	5223	5330	5145	5200	5229	5124	5383	5375	5344	5348	5439	5295	5067	4990	4988	5220	5125	5119
4386	4237	4189	4192	4250	4312	4318	4346	4398	4384	4556	4580	4698	4830	4905	4959	5048	5006	4956	4935	5042	5090	4978	5120	5167	5003	5277	5250	5190	5209	5187	5253	5106	5251	5266	5193	5295	5191	5189	5379	5347	5285	5250	5190	5152	5168	5200	5361	5291	5201
4319	4323	4452	4374	4321	4290	4320	4357	4351	4463	4563	4802	4850	4860	5015	5047	4887	5034	4893	5007	5157	5071	5084	5089	5053	5142	5069	5150	5174	5080	5125	5224	5219	5372	5351	5329	5209	5354	5164	5328	5299	5285	5146	5311	5135	5173	5261	5338	5193	5368
4428	4203	4179	4284	4383	4453	4276	4386	4505	4495	4483	4794	4867	4938	4936	4815	4950	5123	5144	5156	5035	5125	5244	5223	5121	5189	5139	5163	5095	5249	5224	5252	5381	5393	5410	5580	5481	5365	5372	5320	5124	5123	5236	5278	5333	5276	5281	5444	5479	5410
4396	4179	4283	4171	4202	4394	4426	4420	4402	4692	4670	4607	4665	4892	5108	5101	4979	5111	4956	5080	5137	5127	5150	5143	5083	5097	5307	5127	5171	5178	5432	5536	5435	5597	5371	5472	5525	5463	5535	5307	5315	5116	5277	5429	5281	5347	5486	5371	5373	5340
4222	4289	4242	4336	4386	4318	4454	4328	4303	4486	4684	4647	4885	4811	4923	5004	4905	5074	5206	4905	5162	5095	5224	5227	5174	5157	5156	5221	5193	5256	5366	5422	5343	5603	5494	5491	5452	5477	5344	5257	5178	5148	5095	5217	5532	5443	5362	5476	5371	5509
4352	4231	4280	4354	4501	4437	4400	4481	4421	4528	4565	4774	4881	4879	4990	4982	5066	5008	5046	4934	5087	5097	5387	5358	5277	5260	5212	5103	5294	5343	5296	5461	5304	5342	5393	5422	5421	5438	5367	5374	5201	5154	5211	5280	5232	5291	5321	5358	5264	5375
4293	4289	4492	4452	4460	4515	4448	4456	4470	4531	4737	4672	4852	4774	4940	4765	4904	4992	5138	5085	4992	5057	5295	5181	5107	5118	5084	5293	5142	5378	5345	5270	5343	5349	5358	5411	5345	5388	5267	5149	5224	5253	5226	5109	5184	5116	5253	5215	5181	5274
4517	4392	4407	4513	4448	4480	4439	4460	4641	4423	4794	4729	4741	4835	4641	4874	4959	4897	5039	5019	5065	5107	5062	5131	5105	5157	5145	5103	5251	5197	5371	5183	5112	5206	5074	5337	5293	5308	5283	5397	5184	5226	5109	5167	5257	5196	5212	5138	5087	5185
4531	4498	4435	4574	4598	4516	4509	4558	4586	4617	4566	4787	4811	4904	4848	4898	5040	4927	5006	5161	5040	5025	5067	5133	5108	5243	5122	5149	5257	5256	5242	5241	5330	5228	5119	5082	5276	5209	5118	5163	5033	5226	5068	5316	5236	5117	5136	5031	5042	5102
4517	4555	4627	4488	4575	4576	4476	4645	4714	4689	4555	4647	4735	4888	4986	4896	5066	5080	5037	4973	4955	5033	5009	5073	5189	5241	5209	5333	5279	5198	5197	5113	5033	5063	5125	5079	5167	5066	5208	5138	5118	5161	5045	5134	5090	4990	4963	4978	5056	4904
4567	4435	4537	4444	4624	4624	4597	4604	4618	4672	4784	4864	4863	4879	4969	4916	5005	4925	5014	4943	4931	5136	5167	5272	5160	5235	5173	5040	5135	5208	5272	5154	5091	5043	5039	5262	5113	5000	5091	5123	4976	5085	5062	5313	5016	5061	4967	5067	4908	4986
4428	4394	4707	4489	4666	4610	4698	4701	4725	4888	4705	4965	4987	4960	4969	5026	4955	5106	5211	4978	5054	5172	5130	5188	5257	5109	5209	4951	5096	5266	5153	5102	5131	5112	5253	5084	5120	5149	5024	5145	5099	4992	5034	5089	5105	5028	5018	4942	4996	4987
4492	4360	4502	4571	4640	4447	4721	4687	4795	4654	4753	4827	4848	4914	5097	5207	5026	5120	5152	5223	5185	4969	5070	5105	5191	5134	5208	5271	5105	5111	5191	5009	5123	5094	5036	5183	5065	5075	5080	5021	5038	5085	5119	5011	5141	5087	5148	5086	5060	4960
4422	4418	4514	4624	4611	4416	4613	4643	4684	4670	4854	4906	4807	4823	4856	4916	5050	5123	5145	5075	5168	5097	5103	5244	5164	5259	5205	5057	5140	5084	5017	5025	5108	5093	5175	5157	5097	5079	4988	4962	5135	4920	5154	5148	5033	5352	5180	5113	5061	5037
4572	4398	4319	4440	4468	4493	4520	4424	4629	4662	4779	4842	4956	4871	4905	4994	4987	5134	5135	5152	5132	5060	5098	5047	5115	5120	5052	5035	4992	4930	5071	5060	5113	5018	5047	5004	5160	5059	4952	5119	5125	4996	5016	5118	4974	5072	5084	4948	5223	5239
4482	4387	4477	4439	4336	4519	4611	4640	4713	4664	4626	4760	4865	4949	4969	5245	5070	4945	5070	5114	5114	5029	5061	5157	5148	5195	5050	4969	4961	4966	4985	5043	5106	5051	5110	5120	5102	5006	5153	5080	5086	5045	5036	4892	4980	5042	4996	5274	4971	5097
4480	4586	4528	4557	4438	4567	4675	4579	4703	4838	4706	4634	4655	4794	4842	4982	4979	5019	4995	5066	4864	4980	5005	5008	5061	5211	5039	5050	5030	5076	4973	4801	5098	4964	5122	5235	5276	4970	5052	5067	5115	4925	5051	5045	4860	4997	5125	5192	5076	5112
4563	4633	4612	4583	4488	4742	4834	4726	4662	4871	5032	4828	4906	4947	4873	4770	4848	4938	4927	4819	4872	4953	4958	5191	5004	4975	5093	4985	4863	4912	4914	4864	4924	4965	5092	5148	5109	4936	5002	5070	4986	5125	5008	5022	4976	4988	5093	5097	5103	5114
4529	4521	4597	4730	4678	4678	4706	4753	4891	4830	4898	4998	4927	4998	5002	4989	4988	5164	4963	5051	5147	5094	5198	4990	4923	5032	4894	5095	4857	4860	4757	4796	4967	5021	4953	5044	5221	5129	5064	5146	5171	5051	4989	5061	5032	5054	5144	5081	5001	5064
4595	4604	4779	4707	4824	4843	4820	4972	5059	4974	5053	4992	4983	4829	5014	4925	4999	4856	4972	4987	4862	5001	4958	4991	4919	5070	5058	4980	4942	4823	4998	4979	4644	4995	4969	5086	5059	5118	5028	5185	5148	5285	4985	5288	5031	5022	5117	5196	5083	5048
4700	4605	4796	4767	4703	4693	4856	4932	5035	5101	5154	5181	4918	5168	4947	5066	4930	4964	5057	4940	5008	5088	5131	5096	5188	5120	5063	5061	5111	4789	4784	4865	4849	5087	4977	5107	5150	5126	5059	5092	5240	5302	5326	5124	5057	5079	5013	5192	5129	5210
4685	4761	4622	4761	4893	4885	4877	5091	5071	5143	5068	5094	4996	5027	5057	5137	5119	5117	5119	5144	4922	5041	5073	5060	5014	5014	5219	5106	4954	4941	5048	4934	4890	5029	5090	5000	5095	4993	5067	5163	5045	5229	5230	5187	5069	4894	5103	5051	5106	4997
4815	4613	4716	4803	4848	4768	4986	5008	4887	5056	5059	4975	5097	5133	5035	5152	5159	5128	5065	5040	5029	5104	5026	4996	5224	5193	5208	5183	5052	5083	4968	5045	4887	4979	5094	4974	5004	4954	4904	4950	4951	5158	5161	5158	5141	4961	5032	4959	4845	5114
4851	4847	4854	4977	4909	4876	4864	4955	5090	5008	4813	5067	5136	5160	5164	5163	5225	5141	5115	5188	5279	5264	5089	5060	5110	5048	5230	5221	5149	5035	5045	4976	4822	4865	5048	4976	5024	4848	4932	5086	4943	4992	5010	5090	5186	4972	4902	4961	4931	4807
4939	4853	4905	4907	5012	4969	5049	4904	4734	4951	5122	5143	5064	5062	5151	4973	5060	4932	5127	5098	5151	5006	5002	5162	5260	5148	5149	5109	5094	5004	4874	4880	5035	4904	5016	4976	4945	4842	5055	4843	4977	4865	5077	4992	4921	4940	4828	4886	4889	4919
5133	5036	4961	5074	4996	4746	4847	4934	4940	4885	4924	5151	4935	5091	5195	5199	5106	5183	5058	5280	5220	5147	5181	4909	5168	5093	4990	5086	5120	4921	4868	4844	4811	4879	4820	5050	4885	4999	4973	4913	4800	4944	5004	4934	4891	5094	4891	4905	4881	4865
5004	5117	5076	4997	5168	4971	5039	5015	4875	4910	5186	5171	4959	4875	4916	4902	4855	4819	5009	4798	4986	5216	5023	5227	4996	5121	5165	5177	4905	4909	4876	4714	4907	4913	4695	4846	5037	4875	4821	4900	4790	4765	5045	4933	4940	4936	4865	4947	5034	5060
5210	5120	5130	5273	4996	5052	5144	5175	4989	4921	4893	4880	4929	4993	5094	5134	5244	5202	5110	5128	5142	5050	5161	5017	4974	4913	4929	4992	4954	4700	4721	4874	4806	4704	4842	5006	4828	4826	4898	5012	4814	4941	5066	5022	4847	4943	5003	4937	5065	5097
5187	5102	5234	4923	5074	5188	5067	4939	4991	5060	5141	5120	4980	4836	4787	4841	4865	4708	4799	4846	4907	4847	4994	4852	5009	4949	4892	4801	4791	4874	4869	5013	4796	4932	4920	4934	4920	5070	4949	4950	4912	4890	5036	4990	4889	5115	4974	5038	5156	5086
5090	5041	5145	5128	5013	4990	5176	5090	5137	4959	4789	4937	4758	5002	5046	5088	5090	4985	4945	5072	4972	4923	4760	4857	4715	4787	4874	4921	4899	4918	4774	4962	4976	4740	4850	5044	5070	4972	5039	4937	5032	5093	5015	5096	5139	5023	4955	5109	5123	5244
5091	5011	4965	5156	4961	5061	5048	5141	4859	5132	5145	5107	5030	4919	4819	4825	4710	4542	4578	4530	4676	4760	4839	5034	4975	4941	4834	4924	4946	4928	5031	4822	4860	4999	4897	4826	5081	5252	4953	4909	5118	4988	5057	4972	4880	5053	5119	5000	5236	5208
5323	5032	5023	5004	4965	4933	5199	5124	5238	4866	4967	4859	4811	4996	4954	4934	5040	4844	4795	4899	4903	4829	4839	4750	4697	4767	4760	4901	5058	5037	4866	5024	5025	4953	5048	5039	4894	4963	5171	4930	5127	5151	5108	4996	5019	5088	4972	4988	5006	5170
5207	4953	5044	5149	4980	5121	5199	5019	4918	5229	4960	5059	5135	5085	4728	4870	4605	4745	4693	4698	4676	4747	4936	4857	4995	4989	4785	4947	4857	5042	4936	4911	4922	4996	4934	4893	5000	5015	4896	4957	5043	4933	5057	4907	5007	4975	4849	4835	5020	5083
5398	5257	5109	5132	5144	5144	5024	5096	5152	5275	5105	4981	5056	4906	4995	4947	5024	4728	4847	4862	4784	4601	4680	4706	4758	4882	4969	5189	5039	4989	4993	5040	5000	5017	5077	5113	5064	4963	4871	4959	5103	4984	5126	5049	5063	4856	4815	4994	4860	4958
5354	5198	5250	5264	5008	4915	5181	5160	5253	5114	5103	5045	5302	5131	5042	5077	4855	4862	4814	5113	4900	4924	5060	5127	4960	4841	4799	4735	4985	5009	5027	4828	4895	5068	4903	4847	5111	4889	4843	5089	4934	4891	5134	4868	4931	4893	4862	4984	4978	4887
5174	5276	5261	4987	5197	5181	5040	5027	5204	5142	5122	5160	5159	5049	5139	4920	4756	4899	5090	5077	4946	4810	4796	5058	4980	4989	4963	4900	4969	4899	5039	4961	4923	4789	5108	4891	4872	5045	4889	4848	5141	4932	4972	5050	4804	4841	4931	4789	4930	4861
5538	5084	5252	5239	5119	4938	4975	5163	5208	5232	5219	5106	5033	5056	5084	4938	4891	4952	5082	4986	4916	4929	4945	4827	4903	4631	4869	4849	5116	5185	4768	4819	4907	5010	5048	5014	5008	4822	5029	4929	4931	5036	4796	4828	4992	4785	4725	4938	4906	4899
5357	5226	5329	5113	4769	4909	5233	5199	4897	4961	5083	5152	5067	5115	5044	5236	5155	5130	5129	5208	5109	4946	4843	4899	4853	4793	4798	4903	4938	5022	4934	4856	4740	4979	5137	4954	5097	5002	4772	4878	5019	4824	4910	4974	4758	4870	5032	4906	4975	4891
5506	5449	5003	5060	5089	5275	4835	4686	4781	5135	5324	5311	5220	5230	5137	5161	4872	5010	4950	5124	5060	5168	5016	4941	4991	4890	4864	4923	4941	4769	4709	4906	5103	4974	5004	4892	5102	5170	5108	4890	5022	4928	4892	5028	4935	4856	4918	4924	4937	4797
5436	5135	5285	5316	5157	4925	4707	5156	5173	5252	5065	5038	4761	4713	4566	4629	4664	4629	4623	4587	4503	4595	4644	4637	4778	4742	4877	4885	4939	4932	4740	4758	4860	5253	5129	5115	4921	5008	5082	4980	4999	5087	5149	5029	4999	4867	4974	5055	5105	4972
5318	5453	5457	5052	4999	5031	5201	5200	5004	4742	4656	4716	4854	5012	4910	5030	5304	5252	5096	5262	5192	5023	4922	4555	4550	4521	4800	4795	4827	4977	5075	5082	4976	4797	5206	5137	5189	5223	5002	5216	5022	5020	5189	5067	4939	4977	5038	5080	5059	4878
5571	5370	5051	5168	5351	5396	5038	4774	4801	4870	4996	5203	4982	5096	5091	4848	5030	4951	5145	5117	5122	5197	5369	5243	5076	5031	4671	4799	4708	4753	4768	4963	5237	5233	4889	5095	5288	5244	4919	5129	5189	5044	5149	5018	5142	4795	5090	5009	4964	5075
5587	5084	5282	5552	5262	4835	4814	5019	5054	5074	4986	4673	4674	4695	4588	4524	4352	4425	4392	4488	4551	4460	4543	4880	5079	5229	5292	5004	5041	4791	4896	4921	4857	5163	5189	4848	5082	5217	5287	5001	5046	5174	5096	5015	5248	4987	4913	5067	5112	5217
5222	5268	5470	5119	4747	4895	5203	5180	4915	4759	4569	4664	4559	4415	4598	4727	4611	4833	4671	4877	4730	4485	4536	4471	4548	4850	4979	5309	5210	5079	5030	4979	4846	4957	5187	5393	5163	5111	5276	5239	4902	5161	5140	5113	5259	5159	5031	5108	5229	5139
5249	5333	5058	4726	4968	5198	5070	4858	4696	4747	4795	4909	4553	4805	4711	4755	4971	5161	5361	5441	5636	5518	5451	5201	4917	4654	4768	4910	5110	5145	5241	5167	5147	4865	4929	5260	5445	5028	5004	5255	5237	5066	5150	5054	5025	5221	5070	5129	5127	5017
5544	5121	4838	4955	5303	4976	4816	4789	4824	4875	4705	4719	4798	4804	4707	4790	4740	5026	4838	5098	5135	5255	5584	5643	5725	5584	5098	4820	4769	5055	5053	5094	5193	5197	4963	5089	5174	5242	4883	5050	5134	4998	5087	5111	4980	5099	5091	5002	5081	5116
5214	4749	5136	5345	5000	4642	4809	4788	4773	4690	4662	4910	5020	4968	4916	4661	4581	4668	4627	4616	4589	4636	4570	4994	5436	5804	5707	5386	5132	4904	5124	5003	5153	5152	5194	4729	4995	5466	5094	4757	4993	5073	4931	5033	5052	4893	5009	4938	5050	5113
4850	4907	5307	4997	4616	4660	4894	4913	4774	4795	5088	5153	4991	4893	4636	4415	4364	4470	4585	4640	4571	4386	4361	4527	4666	4988	5572	5822	5381	5056	5060	4949	4904	4956	5002	5158	4783	4976	5230	4870	4836	4988	4964	5088	4972	5009	5014	4965	4836	5163
4853	5312	5104	4817	4816	4957	4856	4793	4881	5152	5350	5044	4664	4356	4264	4282	4336	4468	4686	4823	5019	4863	4829	4704	4522	4676	4709	5290	5469	5252	5278	5129	5091	4769	5004	5288	4906	4731	5130	4911	4888	4996	5095	5022	4948	5009	4861	4932	4984	5061
5355	5196	4650	4616	4889	4996	5002	4992	5076	5322	5064	4411	4313	4229	4468	4572	4642	4985	5085	5079	5135	5234	5188	5308	4917	4675	4749	5052	5287	5410	5414	5249	5151	5038	4729	5082	5217	4702	4706	5061	4937	4879	5039	4895	4970	5045	4821	4681	4895	4926
5488	4755	4556	4941	5129	4989	4929	5208	5142	4661	4405	4235	4306	5017	5364	5684	5724	5858	5693	5581	5474	5437	5486	5465	5312	5120	4992	4781	4743	5132	5318	5388	5135	5022	4785	4718	5014	5034	4522	4928	5041	4691	4979	4962	4861	4710	4826	4835	5083	4655
5321	4715	4902	5122	5056	4909	5042	5099	4793	4316	4454	4881	5599	6077	6549	6673	6386	6178	6073	5878	5760	5744	5593	5538	5255	5451	5436	5183	4929	4853	5161	5330	5226	5210	4988	4763	4882	5154	4621	4682	5097	4918	4768	4796	4890	4586	4794	4620	4869	4599
5008	4614	5146	5178	4931	5173	4918	4572	4424	4471	5208	6008	6594	6779	6924	6395	6085	5869	5649	5780	5587	5626	5533	5387	5141	5409	5359	5342	5007	4904	4775	5068	5202	5205	5101	4876	4693	4994	4764	4457	5035	4901	4822	4840	4910	4692	4779	4714	4672	4782
4660	4922	5302	5234	4823	4738	4810	4446	4407	5167	6073	6859	6873	6564	6031	5347	4806	4625	4503	4733	4909	5163	5477	5334	5432	5169	5344	5362	5417	5021	4789	4843	5267	5211	5217	4854	4664	4950	4866	4583	4796	5036	4776	4754	4827	4667	4688	4603	4513	4733
4767	5160	5492	5105	4835	4664	4536	4463	4878	5794	6601	6821	6184	5524	4674	3965	3584	3437	3464	3716	4021	4405	4854	5209	5362	5258	5304	5165	5367	5041	4780	4687	5019	5209	5141	4831	4805	4773	4916	4690	4706	4892	4832	4743	4688	4740	4593	4672	4560	4646
4764	5246	5479	4965	4676	4695	4559	4692	5504	6207	6493	6171	5106	4174	3302	2948	2836	2709	2830	2963	3311	3781	4269	4642	5344	5297	5063	5114	5204	5063	4766	4628	4741	5031	5179	5019	4727	4958	5067	4797	4540	4885	4851	4872	4867	4760	4556	4777	4658	4790
4971	5434	5283	4801	4543	4592	4643	5186	5909	6339	5935	5049	4017	3208	2750	2691	2627	2743	2757	2861	2909	3094	3619	4243	4958	5155	5210	5062	5006	5002	4951	4551	4726	4982	5090	4922	4783	4784	4987	4931	4595	4914	4934	4756	4762	4810	4499	4842	4614	4849
5126	5596	5323	4837	4604	4716	4959	5360	6076	5985	5295	4314	3344	2731	2645	2904	3229	3228	3184	2959	2863	2976	3253	3781	4650	5068	5299	5064	4889	4933	4821	4371	4464	4980	5108	5085	4878	4681	4898	4830	4508	4746	4863	4732	4654	4663	4658	4748	4745	4641
5166	5510	5237	4770	4818	4970	5052	5565	6025	5722	4835	3698	3072	2540	2864	3281	3739	3875	3814	3431	3116	2958	2942	3548	4188	5202	5366	5223	4916	4839	4876	4575	4476	4675	5297	5002	4719	4754	5066	5076	4701	4728	4828	4805	4643	4739	4610	4732	4772	4685
5238	5653	5195	4731	4701	5118	5297	5746	5816	5294	4475	3588	2724	2755	3181	3726	4125	4425	4272	3927	3515	2986	2839	3184	3875	4826	5326	5270	4973	4870	4786	4475	4482	4733	5224	4988	4829	4782	4932	5007	4717	4805	5010	4727	4690	4734	4769	4774	4796	4526
5356	5471	5132	4800	4891	5132	5329	5455	5806	5246	4273	3476	2866	2933	3358	3975	4311	4582	4510	4110	3667	3020	2887	3095	3817	4791	5430	5565	5184	4732	4702	4573	4361	4796	5245	4948	4628	4892	4960	4910	4804	4870	4835	4732	4816	4769	4771	4770	4532	4570
5292	5562	5171	4692	4739	4905	5295	5484	5581	5177	4427	3484	2994	2923	3331	3823	4322	4525	4542	4215	3503	3023	2856	3032	3852	4898	5599	5550	5183	4892	4800	4562	4364	4639	5123	4944	4724	4966	4965	4849	4822	4870	4950	4652	4841	4725	4794	4816	4701	4700
5241	5502	5189	4613	4723	5083	5387	5551	5461	4991	4405	3559	3074	2861	3214	3682	4073	4248	4206	3864	3254	2840	2661	3036	4019	5054	5647	5632	5014	4778	4699	4634	4307	4932	5170	4920	4608	5069	4983	4984	4766	4865	4854	4793	4761	4822	4715	4765	4620	4743
5000	5367	5161	4640	4636	5013	5455	5467	5359	5022	4493	3798	3299	2985	2924	3274	3497	3752	3644	3422	2815	2625	2591	3315	4181	5255	5842	5422	4865	4685	4630	4455	4325	4942	5110	4609	4497	5012	4759	4785	4896	4679	4891	4697	4744	4721	4787	4684	4723	4845
4813	5091	5060	4625	4534	4883	5286	5352	5394	4995	4735	4086	3542	3081	2834	2957	3027	2951	3027	2712	2528	2398	2856	3586	4616	5646	6079	5646	4820	4555	4610	4383	4382	4957	5047	4477	4617	5163	4660	4605	4922	4748	4780	4666	4882	4711	4593	4666	4771	4855
4878	5012	5006	4585	4385	4578	5022	5119	5294	5068	4923	4477	3842	3416	3018	2774	2642	2581	2414	2367	2451	2785	3330	4238	5387	6061	6012	5205	4659	4637	4535	4392	4567	4929	4870	4398	4595	4924	4500	4640	4867	4729	4815	4583	4869	4557	4724	4645	4813	4739
4731	5007	5003	4996	4425	4449	4964	5069	5230	5112	5079	4823	4480	3943	3400	3044	2839	2684	2667	2734	3009	3467	4298	5400	6088	6479	5909	5066	4500	4404	4474	4261	4614	4947	4612	4210	4827	4744	4500	4820	4691	4815	4709	4565	4797	4659	4989	4664	4839	4675
5005	4921	4957	5079	4546	4283	4757	5103	5250	5102	5076	5219	5092	4599	4451	3946	3724	3440	3622	3727	4123	4751	5514	6153	6483	6163	5232	4584	4300	4379	4454	4537	4946	4894	4295	4410	4937	4673	4368	4751	4773	4687	4659	4616	4714	4568	4789	4580	4799	4819
5043	4907	4841	5025	4806	4489	4564	4905	5301	5422	5130	5303	5314	5319	5089	4829	4794	4732	4835	4925	5350	6111	6420	6607	6230	5307	4642	4195	4254	4613	4696	4717	5003	4588	3936	4625	4979	4446	4664	4798	4703	4746	4597	4763	4807	4849	4809	4727	4889	4777
4711	4834	4835	4875	5055	4566	4436	4839	5021	5210	5275	5332	5342	5334	5497	5650	5682	5579	5734	6130	6360	6635	6341	5875	5351	4444	4015	4227	4516	4664	4671	4987	4807	4287	4178	4933	4839	4181	4602	4898	4590	4819	4711	4828	4590	4730	4704	4740	4759	4910
4551	4826	4715	4734	5028	4872	4478	4400	4798	5079	5409	5300	5321	5481	5507	5563	5585	5868	6063	6173	6297	6066	5453	4837	4274	3978	4109	4563	4905	4845	4832	4906	4436	4099	4533	5019	4521	4301	4669	4743	4724	4881	4716	4724	4512	4660	4594	4932	4720	4831
4658	4548	4696	4799	4808	5075	4822	4404	4399	4740	5012	5309	5324	5186	5198	5189	5392	5210	5328	5082	5076	4773	4244	3844	3949	4139	4508	4859	4950	4815	4902	4657	4322	4287	4919	4869	4203	4475	4795	4420	4783	4809	4747	4815	4586	4742	4646	4822	4732	4926
4607	4385	4623	4691	4717	4986	5140	4823	4571	4520	4715	4998	5322	5282	5147	5106	4807	4820	4581	4434	4260	4032	3919	4012	4360	4689	4883	4855	4873	4856	4739	4459	4325	4793	4942	4525	4240	4736	4668	4528	4841	4638	4778	4816	4791	4716	4906	4894	4727	4853
4845	4502	4531	4664	4652	4879	5137	5384	4932	4324	4394	4625	4886	5153	5212	5105	4977	4764	4542	4429	4251	4281	4339	4651	5016	5143	4963	4760	4691	4673	4491	4356	4648	5103	4752	4258	4655	4845	4486	4655	4834	4720	4829	4574	4856	4642	4948	4676	5025	4936
4739	4701	4531	4486	4503	4727	4840	5224	5360	4884	4501	4320	4490	4733	4664	4931	5012	4730	4940	4683	4650	4725	4851	4980	4940	4887	4607	4578	4676	4594	4526	4668	4991	4840	4493	4488	4800	4521	4362	4831	4746	4861	4745	4865	4826	4762	4829	4658	4775	4665
4408	4714	4675	4547	4578	4499	4778	4946	5272	5243	5080	4999	4588	4498	4524	4572	4606	4710	4568	4787	4811	4860	4829	4836	4698	4678	4622	4562	4549	4631	4709	4993	4773	4506	4469	4706	4826	4358	4742	4734	4839	4570	4681	5053	4759	5029	4623	4806	4783	4822
4393	4398	4609	4676	4677	4728	4642	4520	4606	4887	5228	5428	5373	5142	4916	4971	4903	4877	4821	4784	4722	4843	4772	4738	4591	4551	4561	4499	4605	4888	5066	4780	4460	4360	4884	4682	4277	4721	4818	4645	4765	4714	4886	4858	4945	4855	4698	4861	4721	4769
4642	4294	4461	4615	4807	4849	4955	4854	4540	4531	4509	4767	5317	5386	5539	5327	5347	5268	5209	5240	4933	4816	4656	4679	4615	4436	4594	4668	4900	5065	4756	4525	4566	4919	4912	4386	4436	4734	4763	4884	4796	4935	4681	4716	4833	4700	4785	4794	4975	4611
4748	4501	4375	4536	4552	4762	4786	4835	4828	4655	4390	4323	4316	4501	4714	4794	4967	5002	4987	4816	4571	4748	4489	4529	4460	4554	4880	5004	4892	4802	4505	4556	4935	4865	4556	4535	4839	4684	4524	4747	4940	4664	4844	4977	4752	4773	4999	4709	4993	4780
4398	4558	4468	4386	4541	4427	4715	4529	4812	4994	4929	4685	4536	4318	4292	4281	4292	4240	4367	4411	4401	4451	4446	4707	4740	4976	4920	4757	4613	4640	4775	5096	4926	4589	4561	4866	4759	4517	4689	4959	4955	4879	5013	4881	4841	5038	4796	4996	4783	4807
4469	4370	4493	4693	4654	4384	4306	4406	4372	4632	4721	5053	4986	5000	4833	4784	4675	4685	4795	4707	4748	4823	4905	4793	4641	4631	4546	4632	4800	4975	5077	4847	4570	4566	5060	4971	4640	4819	4858	4876	4904	4866	5066	4739	5124	4809	5034	4882	4873	4838
4690	4411	4367	4541	4542	4535	4307	4351	4457	4316	4404	4467	4529	4852	4912	5087	5011	4968	5096	4887	4927	4669	4490	4620	4379	4632	4678	4847	4936	5090	4841	4585	4751	5095	4828	4744	4801	4887	4785	4734	4912	5146	4728	5018	5123	4778	5072	4891	4889	4855
4844	4635	4561	4532	4456	4508	4516	4509	4556	4480	4515	4464	4400	4319	4449	4460	4566	4447	4342	4467	4439	4377	4413	4619	4749	4820	4934	4810	4702	4589	4768	5029	5144	4829	4757	4671	4997	4945	4786	4874	4723	4873	4998	5020	4921	5110	4958	4915	4924	4876
4824	4727	4722	4769	4502	4473	4548	4439	4451	4497	4658	4567	4590	4581	4646	4773	4679	4630	4666	4565	4736	4737	4776	4897	4677	4571	4718	4662	4821	4935	5113	4891	4756	4767	4885	4982	4920	4767	4864	4994	4782	4999	5125	4914	5220	4930	5056	5045	4841	5028
4834	4678	4624	4750	4735	4629	4448	4391	4477	4532	4477	4455	4646	4614	4716	4893	4873	4675	4900	4817	4739	4462	4713	4571	4575	4750	4685	4860	5021	4878	4774	4699	4944	5016	4946	4851	4982	4964	4961	4627	4898	5166	4903	5014	5147	5034	5169	4928	5068	4997
5066	4862	4689	4586	4680	4675	4742	4526	4531	4402	4385	4297	4343	4443	4567	4639	4549	4585	4761	4685	4491	4545	4500	4584	4598	4589	4673	4719	4603	4672	4902	4886	4952	4869	4798	5016	5034	4881	4669	4869	5000	4808	5237	5122	4976	5287	4947	5217	5087	5033
4908	4856	4719	4726	4709	4604	4595	4660	4717	4538	4602	4605	4324	4310	4415	4386	4486	4560	4545	4547	4610	4586	4422	4546	4475	4518	4657	4679	4907	4737	4782	4830	4718	4829	5099	4937	4824	4801	4884	4775	4647	5048	5167	4937	5460	4945	5167	5091	5064	5061
4865	4565	4783	4734	4639	4663	4814	4567	4442	4493	4543	4600	4485	4522	4644	4739	4610	4846	4614	4783	4779	4728	4664	4576	4604	4621	4827	4600	4666	4632	4524	4764	4886	4819	4871	4939	5110	5035	4977	4836	5118	4941	4833	5243	5020	5169	5137	5158	5185	4923
4939	4795	4777	4656	4631	4643	4812	4876	4632	4608	4444	4327	4360	4418	4458	4528	4525	4694	4440	4571	4534	4588	4563	4505	4393	4517	4545	4738	4695	4831	4838	4830	4730	4829	4936	5056	4920	4970	4893	5000	4838	4939	5161	5067	5163	5191	5051	5276	5077	5052
4730	4771	4905	4908	4721	4684	4617	4546	4709	4697	4802	4578	4636	4528	4635	4535	4502	4488	4569	4537	4605	4806	4830	4726	4805	4777	4859	4581	4588	4522	4797	4874	4997	4807	4856	4918	4910	5032	4899	4823	5029	5039	4884	5058	5227	5067	5083	4902	5139	4850
4903	4800	4728	4820	4758	4784	4840	4792	4542	4526	4512	4463	4509	4681	4657	4651	4823	4743	4790	4671	4678	4716	4641	4614	4584	4600	4561	4716	4808	4753	4785	4757	4721	4888	4864	4970	4946	4839	4726	4846	4931	4811	5055	4983	5013	5127	4984	5047	5082	5028
4764	4884	4864	4885	4868	4642	4766	4627	4666	4715	4734	4727	4666	4523	4541	4461	4356	4336	4415	4424	4654	4706	4655	4871	5036	4894	4868	4742	4671	4593	4662	4836	4840	4779	4833	4910	4777	4898	4894	4726	4797	5043	4875	4796	5049	4941	5022	4992	5031	4905
4773	4822	4873	4982	4923	4842	4769	4683	4691	4511	4791	4643	4646	4930	4811	4869	4920	4773	4853	4882	4720	4967	4908	4822	4703	4601	4614	4752	4975	4629	4729	4738	4719	4741	4903	4925	4830	4758	4837	4934	4773	4726	4909	4922	4819	4966	4933	5041	5022	4960
4793	4819	4906	4754	4693	4702	4645	4798	4770	4783	4802	4747	4707	4719	4664	4761	4607	4767	4459	4678	4610	4748	4835	4895	5043	4849	4772	4730	4608	4668	4691	4926	5096	4948	4856	4915	4962	4961	5026	4910	4887	4928	4657	4727	4979	5030	5212	5080	5053	5057
4772	4878	4827	4874	4804	4851	4833	4758	4768	4801	4586	4678	4702	4740	4787	4962	4876	4899	4845	4891	4935	5107	4930	4841	4813	4646	4855	4905	4925	4857	4855	4803	4830	4952	5101	5018	4868	5055	5062	4981	4946	5015	4902	4943	4955	5012	5119	5032	5060	4963
4857	4793	4775	4904	4740	4616	4728	4812	4711	4770	4813	4703	4634	4791	4759	4793	4843	4843	4839	4987	4817	4928	4913	4955	5105	5032	4900	4770	4884	4842	4777	4837	5065	4895	5125	5012	5069	5053	5115	4992	4781	4849	4898	4774	5019	4978	5092	5031	5189	4984
4822	4722	4653	4733	4812	4668	4633	4791	4667	4704	4790	4651	4855	4774	4769	4801	4883	4988	5053	5003	5305	5022	5144	4911	4976	5020	4938	5074	5099	4946	4943	5026	5047	5097	5105	5121	4996	5043	5044	4992	4988	4945	4954	4903	4979	5024	5153	5180	5029	5168
4773	4686	4726	4789	4729	4582	4618	4455	4617	4646	4666	4744	4658	4839	4874	4844	4865	5030	5042	4921	5165	5157	5217	5211	5051	5148	5082	5035	4872	4927	5046	5059	5004	4883	4913	4920	5048	4892	5097	5061	4917	4917	4782	4930	5006	4968	5008	5026	5048	5009
4696	4733	4663	4798	4652	4547	4409	4433	4562	4485	4628	4682	4861	4810	4811	4990	4890	4817	5061	5091	5205	5124	5104	5248	5246	5166	5152	5182	4956	5151	5004	5049	5059	5122	5142	5119	4999	4990	5007	4922	5098	5043	4936	4828	4971	5129	5218	5095	5001	5043
4662	4591	4667	4553	4461	4535	4521	4420	4409	4692	4547	4503	4457	4664	4614	4792	4722	5041	4918	5025	5074	5165	5120	5120	5226	5108	5144	5100	5128	5127	5076	4995	4948	5058	5039	5066	5150	5005	4944	5096	5010	5075	5019	4939	5111	5103	5057	5164	5286	5095
4837	4619	4497	4418	4547	4621	4535	4428	4406	4398	4609	4573	4682	4691	4750	4897	4863	5085	5105	5283	5211	5226	5231	5135	4975	5065	4953	5039	5058	5021	5062	5041	4987	5036	5095	4938	4905	5063	5110	5088	4969	4997	4999	5163	5079	5050	4927	5107	5119	5229
4721	4549	4583	4556	4481	4456	4433	4527	4436	4557	4567	4534	4508	4698	4660	4593	4731	4855	4896	4931	5013	4974	5174	5086	5032	5066	4998	5004	5057	4996	5067	5082	5011	5099	5008	5315	5187	5193	5085	4931	5169	5081	5051	5048	5064	5054	4909	4968	4913	4972
4847	4624	4638	4533	4464	4528	4500	4406	4416	4475	4458	4353	4453	4448	4638	4742	4736	4743	4959	4930	5102	4895	5044	4973	4869	5012	4836	5067	4876	5008	4852	5222	5005	5085	5120	5122	5079	5056	5107	5070	5147	4980	5037	5080	4917	4923	4828	4923	4969	5042
4678	4749	4700	4687	4551	4510	4553	4425	4330	4514	4407	4403	4439	4538	4437	4611	4670	4744	4902	5081	5125	5205	5100	5066	4932	4808	4772	4908	4834	4924	4883	4962	4922	4852	4931	5090	5096	4939	5056	4873	4896	4877	4950	4916	4896	4912	4916	4785	4953	5073
4903	4650	4656	4494	4490	4605	4615	4367	4382	4359	4568	4350	4311	4463	4406	4586	4449	4470	4627	4679	4843	4961	4971	4969	5022	4787	4695	4727	4695	4738	4813	4824	4964	4997	4861	4926	5025	4919	4841	4845	4753	4767	4797	4722	4752	4783	4736	4795	4733	4887
4846	4699	4648	4570	4754	4642	4631	4489	4409	4336	4451	4314	4407	4529	4523	4643	4598	4608	4741	4725	4802	4752	4967	4859	4763	4746	4764	4756	4704	4719	4714	4556	4910	4824	4797	4715	4846	4904	4840	4736	4841	4773	4794	4772	4758	4649	4782	4758	4836	4846
4870	4818	4843	4785	4646	4639	4538	4560	4498	4418	4364	4384	4414	4611	4577	4658	4724	4614	4587	4635	4839	4810	4828	4682	4727	4702	4698	4654	4660	4760	4708	4664	4706	4823	4881	4729	4690	4744	4901	4851	4804	4680	4698	4690	4691	4751	4774	4798	4732	4660
4802	4744	4760	4865	4558	4617	4655	4570	4527	4432	4565	4358	4394	4652	4665	4489	4672	4514	4700	4594	4700	4613	4688	4801	4802	4628	4689	4489	4626	4525	4572	4717	4659	4571	4714	4587	4677	4618	4618	4629	4678	4644	4693	4545	4647	4694	4750	4713	4723	4653
4898	4942	4954	4782	4888	4684	4634	4611	4572	4632	4427	4457	4439	4521	4616	4573	4608	4648	4526	4527	4630	4537	4684	4569	4604	4685	4573	4548	4381	4443	4455	4470	4532	4548	4514	4418	4524	4591	4540	4725	4621	4531	4573	4639	4570	4617	4641	4670	4688	4647
4757	4873	4875	4910	4887	4752	4733	4538	4520	4562	4439	4560	4506	4565	4544	4751	4589	4572	4607	4669	4670	4586	4546	4792	4629	4595	4662	4567	4546	4450	4545	4496	4468	4513	4562	4488	4534	4447	4727	4557	4563	4514	4473	4458	4632	4455	4707	4637	4496	4654
4828	4843	4776	4856	4788	4815	4630	4624	4553	4552	4495	4591	4639	4612	4575	4720	4594	4601	4711	4679	4692	4499	4635	4560	4563	4585	4518	4549	4533	4538	4456	4671	4422	4614	4569	4573	4497	4514	4542	4557	4516	4521	4511	4408	4459	4542	4736	4625	4649	4510
4875	4738	4766	4716	4711	4882	4724	4658	4435	4578	4432	4546	4569	4612	4629	4599	4740	4720	4866	4756	4586	4623	4577	4626	4702	4516	4675	4590	4557	4660	4638	4654	4676	4523	4714	4629	4642	4663	4768	4625	4585	4680	4571	4499	4448	4624	4646	4795	4775	4837
4779	4634	4757	4768	4775	4778	4703	4611	4577	4481	4517	4580	4618	4570	4608	4775	4782	4768	4784	4826	4791	4734	4737	4661	4633	4642	4495	4580	4573	4559	4739	4623	4686	4720	4723	4721	4607	4755	4863	4721	4793	4621	4636	4619	4556	4700	4848	4943	4904	4807
4716	4424	4780	4820	4674	4647	4540	4466	4640	4513	4577	4608	4697	4843	4686	4925	4834	4788	4965	4930	4950	4914	4899	4820	4593	4691	4589	4756	4625	4830	4716	4783	4808	4635	4598	4762	4795	4728	4847	4857	4699	4656	4715	4745	4641	4767	4805	4874	5011	4907
4723	4514	4597	4520	4636	4603	4594	4628	4539	4491	4532	4641	4598	4592	4754	4685	4766	4697	4883	4843	4787	4828	4907	4771	4809	4805	4732	4627	4747	4898	4796	4685	4793	4767	4692	4711	4624	4917	4787	4801	4773	4860	4718	4708	4624	4784	4965	4926	4850	4883
4507	4553	4535	4646	4571	4595	4623	4592	4351	4369	4425	4641	4667	4624	4881	4655	4829	4883	4881	4736	4827	4830	4902	4897	4742	4663	4786	4897	4873	4786	4688	4741	4744	4752	4820	4813	4741	4836	4892	5022	4784	4887	4925	4721	4903	4817	4886	4735	4954	4790
4615	4339	4554	4506	4463	4589	4617	4462	4503	4524	4595	4493	4610	4680	4664	4805	4675	4729	4649	4845	4744	4732	4794	4795	4748	4729	4654	4751	4959	4882	4853	4779	4649	4724	4859	4841	4890	5073	5063	4879	4958	4915	4853	4964	4855	4872	4782	4729	4883	4619
4631	4411	4549	4331	4470	4566	4363	4521	4240	4353	4452	4522	4560	4662	4659	4870	4750	4680	4796	4780	4734	4773	4936	4715	4983	4637	4864	4847	4859	4826	4866	4884	4693	4740	4756	4893	4931	4977	4940	5028	4948	4938	4930	4763	4858	4936	4859	4790	4796	4653
4594	4526	4446	4572	4597	4405	4299	4352	4376	4444	4257	4530	4482	4636	4548	4630	4593	4698	4778	4728	4742	4751	4801	4702	4704	4949	4785	4859	4821	4917	4872	4854	4781	4735	4723	4888	4836	4814	4879	4778	4869	4750	4798	4777	4707	4705	4794	4658	4748	4580
4655	4660	4465	4502	4505	4460	4422	4376	4158	4309	4321	4346	4423	4422	4507	4576	4718	4617	4724	4804	4536	4666	4687	4539	4686	4766	4679	4571	4827	4644	4753	4764	4882	4849	4663	4733	4836	4907	4881	4751	4868	4650	4540	4620	4724	4771	4776	4631	4728	4646
4560	4461	4397	4559	4400	4626	4465	4434	4269	4329	4304	4468	4340	4329	4578	4672	4639	4635	4672	4728	4597	4711	4405	4643	4655	4598	4620	4664	4600	4659	4702	4703	4789	4742	4663	4648	4738	4780	4718	4668	4609	4655	4552	4579	4553	4541	4515	4618	4630	4349
4839	4592	4486	4635	4565	4442	4415	4430	4167	4314	4241	4365	4422	4387	4586	4692	4656	4554	4535	4631	4644	4535	4488	4574	4697	4402	4583	4446	4554	4524	4492	4581	4714	4507	4742	4605	4747	4687	4812	4583	4588	4457	4498	4396	4565	4483	4532	4497	4587	4343
4691	4487	4596	4724	4759	4540	4416	4491	4328	4326	4326	4361	4493	4566	4659	4804	4657	4632	4491	4514	4548	4616	4488	4575	4497	4559	4423	4383	4384	4432	4462	4496	4585	4564	4560	4599	4532	4443	4500	4416	4498	4469	4339	4450	4406	4533	4499	4532	4516	4404
4762	4577	4571	4613	4601	4626	4578	4480	4563	4413	4475	4427	4502	4580	4670	4678	4670	4644	4497	4429	4385	4425	4304	4463	4428	4404	4424	4288	4163	4445	4496	4453	4613	4611	4440	4461	4402	4371	4391	4285	4404	4349	4325	4395	4291	4400	4451	4354	4258	4468
4552	4449	4671	4608	4587	4607	4682	4621	4480	4501	4380	4539	4620	4507	4700	4767	4750	4728	4501	4583	4357	4320	4487	4536	4454	4478	4318	4285	4243	4335	4377	4503	4578	4551	4471	4399	4449	4316	4388	4307	4306	4327	4329	4284	4344	4380	4320	4220	4255	4276
4587	4497	4531	4602	4496	4543	4586	4603	4569	4578	4529	4639	4702	4823	4758	4873	4649	4684	4474	4435	4542	4579	4632	4589	4495	4476	4387	4171	4267	4404	4253	4508	4365	4513	4496	4347	4212	4269	4313	4239	4378	4256	4356	4496	4503	4501	4396	4345	4286	4298
4715	4554	4557	4593	4592	4593	4737	4586	4653	4681	4782	4710	4698	4928	4847	4636	4728	4581	4404	4582	4617	4634	4739	4568	4414	4537	4299	4383	4323	4427	4446	4360	4418	4349	4558	4383	4286	4282	4334	4409	4359	4271	4322	4536	4463	4331	4372	4357	4294	4365
4618	4409	4461	4617	4708	4538	4645	4542	4602	4688	4706	4675	4775	4827	4823	4834	4757	4647	4570	4580	4472	4507	4629	4633	4590	4488	4418	4461	4434	4497	4489	4565	4672	4653	4587	4447	4448	4473	4440	4335	4413	4475	4407	4471	4364	4310	4394	4477	4349	4412
4634	4386	4506	4594	4500	4489	4690	4533	4530	4728	4558	4627	4677	4865	4837	4736	4687	4697	4669	4709	4623	4662	4735	4581	4321	4657	4539	4467	4487	4649	4634	4602	4505	4762	4652	4497	4574	4406	4357	4466	4531	4428	4317	4509	4410	4551	4504	4451	4408	4645
4377	4267	4484	4488	4382	4448	4503	4527	4641	4634	4701	4752	4839	4806	4898	4822	4745	4825	4595	4791	4714	4625	4789	4591	4576	4499	4618	4565	4515	4546	4569	4664	4760	4736	4509	4565	4340	4485	4377	4331	4349	4295	4332	4437	4549	4607	4563	4434	4571	4535
4492	4411	4415	4352	4339	4515	4572	4511	4541	4498	4594	4783	4685	4826	4850	4853	4637	4739	4724	4677	4907	4668	4615	4502	4535	4515	4467	4475	4419	4485	4618	4458	4566	4620	4409	4403	4322	4411	4381	4278	4324	4221	4537	4489	4221	4498	4509	4586	4420	4595
4336	4355	4521	4379	4367	4393	4485	4421	4465	4657	4643	4806	4755	4774	4642	4706	4670	4774	4547	4535	4727	4722	4666	4514	4463	4544	4627	4526	4582	4456	4603	4764	4578	4469	4476	4437	4358	4463	4497	4272	4342	4177	4361	4447	4400	4405	4463	4459	4512	4511
4491	4388	4452	4415	4297	4427	4418	4418	4453	4462	4653	4624	4712	4762	4558	4720	4583	4541	4535	4565	4523	4594	4496	4573	4713	4518	4535	4561	4608	4666	4476	4595	4522	4455	4419	4343	4307	4342	4327	4332	4298	4285	4329	4231	4401	4563	4246	4535	4376	4416
4518	4426	4375	4379	4438	4481	4428	4446	4381	4536	4641	4647	4811	4714	4632	4723	4535	4539	4585	4535	4427	4555	4553	4496	4409	4626	4621	4602	4449	4496	4429	4501	4472	4478	4288	4337	4156	4243	4300	4370	4210	4213	4329	4380	4327	4400	4346	4351	4407	4400
4564	4343	4471	4456	4480	4384	4486	4320	4404	4484	4611	4674	4652	4757	4661	4541	4564	4574	4617	4436	4445	4507	4563	4454	4432	4489	4541	4515	4533	4510	4527	4464	4305	4297	4269	4206	4207	4284	4320	4303	4209	4387	4476	4404	4463	4531	4427	4342	4399	4457
4511	4422	4460	4675	4522	4427	4481	4377	4441	4451	4600	4593	4713	4667	4789	4668	4548	4625	4459	4488	4525	4598	4460	4498	4454	4408	4508	4492	4424	4587	4508	4415	4417	4352	4226	4254	4341	4315	4205	4188	4241	4297	4456	4351	4438	4451	4388	4453	4408	4459
4582	4581	4557	4491	4607	4414	4331	4493	4456	4567	4504	4643	4862	4829	4722	4598	4585	4451	4418	4558	4466	4611	4475	4520	4520	4429	4416	4437	4353	4581	4646	4552	4351	4339	4403	4361	4342	4146	4212	4254	4301	4379	4328	4324	4493	4408	4419	4444	4472	4514
4595	4461	4479	4450	4556	4551	4407	4666	4437	4629	4696	4587	4705	4628	4654	4668	4566	4541	4520	4526	4612	4537	4544	4518	4472	4542	4379	4614	4578	4536	4521	4511	4442	4421	4362	4382	4415	4398	4414	4281	4324	4424	4425	4429	4327	4546	4511	4404	4395	4502
4487	4535	4462	4304	4336	4513	4439	4481	4554	4550	4591	4688	4662	4662	4474	4565	4493	4455	4472	4445	4361	4491	4421	4607	4540	4509	4576	4603	4527	4511	4485	4293	4273	4341	4259	4387	4288	4451	4440	4504	4333	4305	4373	4527	4327	4339	4347	4343	4388	4467
4570	4514	4501	4392	4400	4360	4570	4563	4501	4475	4526	4526	4547	4480	4593	4294	4490	4315	4445	4459	4445	4639	4433	4515	4512	4508	4391	4490	4536	4514	4595	4529	4428	4367	4334	4412	4520	4458	4439	4444	4415	4471	4463	4482	4537	4558	4434	4303	4522	4530
4677	4528	4371	4500	4471	4415	4581	4546	4398	4577	4351	4493	4373	4524	4428	4505	4348	4367	4378	4429	4455	4521	4365	4475	4441	4464	4514	4501	4611	4472	4557	4517	4532	4463	4361	4318	4505	4455	4518	4478	4513	4262	4578	4624	4613	4592	4544	4357	4471	4455
4660	4630	4463	4632	4539	4614	4573	4509	4472	4535	4415	4451	4444	4349	4531	4326	4472	4452	4330	4389	4400	4332	4458	4411	4409	4408	4478	4456	4576	4492	4478	4548	4463	4423	4355	4308	4458	4435	4497	4454	4444	4468	4640	4478	4490	4578	4421	4431	4304	4421
4489	4614	4454	4541	4579	4575	4695	4535	4715	4599	4362	4491	4488	4496	4295	4513	4385	4536	4295	4464	4414	4430	4375	4291	4526	4567	4382	4392	4409	4403	4315	4351	4304	4324	4385	4526	4477	4400	4435	4490	4503	4723	4726	4549	4472	4479	4418	4496	4413	4430
4524	4531	4434	4608	4628	4610	4595	4729	4559	4531	4364	4445	4519	4533	4459	4479	4554	4385	4414	4388	4348	4335	4349	4403	4227	4394	4371	4388	4362	4349	4305	4225	4292	4441	4395	4409	4394	4533	4426	4447	4569	4399	4365	4434	4294	4340	4307	4342	4433	4475
4586	4462	4639	4525	4565	4656	4616	4505	4519	4551	4329	4458	4483	4499	4415	4548	4539	4495	4398	4382	4407	4345	4299	4339	4391	4287	4423	4281	4271	4315	4438	4335	4401	4355	4491	4465	4414	4522	4403	4488	4459	4415	4312	4304	4370	4279	4271	4307	4372	4396
4621	4575	4506	4636	4717	4604	4562	4649	4461	4509	4626	4467	4582	4636	4562	4571	4502	4437	4381	4391	4380	4285	4379	4312	4361	4385	4365	4163	4221	4346	4401	4306	4184	4367	4452	4374	4507	4595	4328	4551	4390	4650	4415	4453	4254	4259	4286	4221	4249	4278
4669	4502	4463	4529	4625	4531	4500	4559	4557	4686	4571	4679	4641	4634	4396	4457	4504	4429	4472	4469	4505	4381	4366	4454	4524	4384	4435	4411	4223	4536	4349	4221	4281	4347	4332	4529	4498	4600	4476	4387	4494	4426	4459	4356	4446	4180	4206	4368	4041	4239
4638	4489	4503	4490	4531	4488	4343	4353	4340	4600	4519	4601	4516	4555	4576	4600	4506	4496	4466	4439	4465	4442	4487	4559	4463	4513	4493	4450	4335	4445	4572	4415	4159	4244	4510	4470	4542	4502	4514	4575	4493	4405	4343	4381	4262	4215	4361	4279	4244	4424
4676	4662	4562	4562	4303	4422	4442	4268	4456	4327	4427	4498	4338	4496	4454	4525	4510	4568	4487	4542	4486	4404	4403	4466	4504	4465	4467	4494	4527	4455	4413	4517	4282	4511	4592	4453	4484	4546	4552	4572	4531	4581	4464	4483	4498	4322	4288	4354	4526	4557
4544	4495	4445	4289	4185	4319	4371	4300	4407	4433	4242	4233	4393	4384	4346	4362	4485	4453	4487	4524	4583	4535	4483	4537	4655	4620	4536	4651	4680	4543	4592	4418	4504	4448	4542	4498	4683	4498	4544	4591	4549	4532	4522	4478	4462	4235	4268	4404	4539	4576
4783	4333	4421	4471	4291	4291	4294	4206	4362	4294	4106	4215	4246	4164	4471	4426	4339	4473	4392	4425	4431	4529	4356	4509	4504	4453	4596	4552	4392	4440	4640	4504	4602	4624	4546	4672	4561	4524	4564	4542	4378	4384	4477	4458	4484	4377	4448	4437	4483	4675
4716	4387	4364	4365	4316	4349	4258	4295	4283	4302	4179	4288	4220	4157	4359	4350	4419	4438	4483	4473	4536	4446	4583	4490	4461	4421	4498	4396	4590	4511	4547	4610	4540	4596	4593	4574	4454	4451	4440	4446	4602	4661	4541	4481	4445	4457	4425	4481	4645	4532
4599	4351	4299	4283	4362	4485	4312	4411	4306	4347	4270	4257	4199	4284	4306	4343	4360	4400	4338	4524	4593	4504	4515	4558	4527	4450	4428	4503	4538	4617	4626	4424	4592	4496	4586	4587	4584	4499	4569	4490	4641	4702	4564	4533	4488	4432	4619	4586	4567	4741
4486	4296	4336	4393	4382	4453	4452	4429	4368	4334	4243	4411	4327	4345	4373	4536	4432	4422	4544	4462	4537	4591	4550	4566	4567	4498	4483	4442	4535	4543	4561	4611	4571	4537	4513	4488	4508	4423	4577	4635	4575	4511	4809	4560	4504	4529	4503	4616	4667	4689
4522	4227	4276	4411	4454	4354	4344	4325	4422	4460	4450	4477	4304	4408	4332	4460	4467	4457	4427	4593	4280	4439	4423	4367	4477	4433	4464	4554	4571	4606	4516	4515	4476	4454	4447	4445	4578	4376	4549	4422	4570	4701	4719	4569	4557	4617	4453	4527	4657	4706
4428	4313	4339	4256	4399	4261	4392	4424	4498	4460	4415	4479	4455	4496	4650	4559	4517	4509	4490	4656	4468	4439	4468	4383	4338	4545	4469	4502	4627	4609	4421	4481	4462	4501	4475	4592	4524	4484	4622	4587	4669	4586	4592	4735	4523	4475	4549	4674	4553	4837
4396	4392	4212	4310	4354	4328	4247	4461	4364	4432	4505	4436	4552	4627	4590	4692	4690	4684	4636	4648	4528	4379	4347	4398	4457	4586	4579	4714	4586	4553	4656	4531	4532	4598	4537	4556	4714	4626	4632	4659	4615	4723	4746	4848	4561	4666	4489	4671	4746	4830
4279	4238	4183	4306	4203	4282	4289	4210	4466	4433	4480	4546	4592	4484	4725	4743	4648	4773	4706	4538	4574	4499	4476	4368	4464	4580	4509	4655	4728	4612	4540	4578	4553	4554	4692	4631	4755	4810	4601	4596	4838	4779	4659	4632	4725	4703	4761	4705	4701	4806
4313	4137	4180	4370	4401	4206	4323	4371	4392	4323	4524	4450	4374	4600	4585	4690	4606	4665	4685	4753	4528	4445	4404	4465	4451	4586	4561	4720	4734	4706	4484	4600	4743	4690	4732	4573	4658	4780	4704	4693	4657	4640	4594	4667	4774	4716	4683	4727	4605	4619
4318	4211	4357	4245	4327	4204	4158	4266	4295	4405	4390	4263	4400	4547	4445	4740	4601	4511	4666	4605	4549	4378	4429	4445	4409	4582	4581	4675	4721	4707	4681	4636	4622	4570	4695	4641	4670	4761	4772	4757	4829	4790	4730	4577	4600	4801	4643	4736	4664	4925
4437	4414	4402	4415	4346	4285	4276	4251	4243	4340	4475	4442	4443	4534	4668	4536	4394	4398	4446	4375	4319	4206	4365	4384	4527	4529	4715	4683	4657	4500	4691	4557	4543	4652	4686	4647	4611	4804	4793	4759	4772	4790	4799	4724	4761	4851	4652	4747	4866	4791
4439	4492	4538	4468	4327	4395	4297	4388	4237	4496	4474	4480	4447	4537	4567	4429	4286	4498	4311	4172	4404	4260	4405	4404	4504	4423	4594	4532	4586	4606	4548	4618	4583	4670	4635	4744	4696	4705	4675	4808	4625	4787	4810	4804	4758	4801	4811	4743	4806	5059
4474	4455	4478	4638	4562	4452	4442	4343	4485	4411	4568	4454	4485	4503	4543	4426	4423	4379	4372	4376	4387	4375	4452	4451	4344	4381	4455	4567	4517	4534	4627	4613	4609	4505	4699	4745	4813	4797	4817	4654	4803	4757	4814	4712	4851	4905	4802	4951	4961	5102
4527	4468	4567	4472	4629	4375	4392	4417	4405	4389	4432	4515	4484	4492	4558	4471	4562	4350	4429	4433	4367	4501	4585	4548	4341	4485	4468	4619	4492	4683	4481	4495	4679	4661	4679	4800	4959	4957	4879	4882	4826	4795	4874	4888	4730	4739	4951	4900	5065	4953
4604	4452	4579	4629	4484	4434	4523	4402	4414	4382	4541	4567	4602	4570	4601	4473	4537	4527	4432	4497	4589	4633	4700	4632	4512	4452	4600	4422	4648	4596	4765	4638	4704	4663	4781	5053	4963	4975	4984	5022	4849	4794	4990	4907	4934	5009	5079	5053	5022	5002
4446	4265	4363	4503	4573	4253	4248	4358	4355	4456	4472	4577	4469	4510	4485	4482	4459	4583	4513	4498	4681	4693	4655	4822	4747	4624	4490	4520	4578	4691	4723	4724	4626	4871	4939	5046	4912	5132	5172	5081	4966	4816	5016	4962	5024	5188	5080	5117	5116	5125
4403	4387	4486	4405	4329	4318	4286	4291	4301	4279	4429	4325	4383	4368	4354	4336	4482	4452	4457	4501	4421	4717	4758	4760	4838	4778	4644	4647	4812	4966	4716	4785	4800	4859	5147	5124	5117	5133	4969	5147	4898	4919	4984	5072	5032	5178	5224	5058	5078	5144
4415	4491	4255	4434	4346	4331	4332	4285	4253	4234	4351	4242	4424	4277	4407	4474	4380	4469	4404	4539	4678	4669	4907	4610	4769	4656	4820	4735	4739	4884	4879	4830	4789	4873	4994	5126	5115	5150	4987	5074	4883	5014	5017	5006	5048	4964	5122	5211	5231	5066
4515	4400	4295	4442	4389	4238	4233	4281	4315	4224	4241	4446	4337	4314	4342	4395	4541	4611	4426	4409	4633	4620	4692	4653	4732	4654	4922	4834	4893	5018	4750	4820	4896	4859	4941	5065	5061	5103	4898	4885	5114	4985	4918	5117	5059	5119	5232	5193	4923	5078
4570	4484	4531	4446	4296	4189	4276	4278	4191	4327	4328	4447	4467	4422	4363	4452	4452	4547	4542	4490	4612	4587	4551	4535	4753	4737	4662	4892	4732	4864	4836	4865	4893	4806	4840	4901	4927	4999	5035	4862	4872	4751	4873	5029	5175	5042	5079	5070	4963	4985
4500	4410	4315	4389	4271	4190	4139	4266	4228	4289	4453	4516	4450	4473	4420	4551	4381	4480	4397	4427	4548	4517	4399	4567	4489	4841	4664	4707	4605	4776	4872	4885	4855	4754	4785	4811	4916	4947	4756	4770	4702	4806	4841	5054	5163	5085	5048	5027	4943	4879
4579	4416	4533	4335	4203	4188	4164	4260	4424	4296	4354	4538	4552	4572	4539	4533	4331	4481	4531	4549	4416	4437	4424	4475	4620	4665	4788	4843	4744	4654	4795	4804	4876	4921	4791	4757	4925	4928	4770	4843	4796	4625	4958	5078	5010	4944	5086	5013	4951	4944
4617	4391	4395	4387	4291	4164	4202	4209	4248	4546	4393	4506	4479	4734	4505	4570	4437	4532	4523	4548	4505	4562	4578	4642	4500	4558	4760	4617	4795	4767	4783	4900	4815	4809	4823	4915	4964	4975	4943	4887	4832	4795	4923	5219	5080	5042	5094	5016	5023	4974
4364	4259	4198	4185	4179	4281	4123	4253	4225	4526	4525	4548	4629	4672	4591	4495	4608	4651	4578	4582	4478	4598	4576	4490	4614	4642	4798	4779	4752	4861	4886	5007	5010	4965	5050	4889	4910	4810	4755	5012	5011	4858	4941	4950	5017	4997	4994	5029	5114	5037
4323	4184	4158	4207	4199	4211	4229	4285	4307	4424	4538	4442	4547	4632	4603	4626	4409	4516	4655	4588	4550	4603	4556	4690	4755	4663	4852	4879	4899	4993	5100	5071	4938	4822	5005	5009	5049	4861	4897	4962	5027	4960	5134	4970	5022	5189	5061	4830	4966	5035
4377	4015	3988	4097	4112	4094	4088	4124	4310	4305	4473	4466	4650	4424	4560	4636	4478	4369	4519	4583	4672	4548	4659	4583	4639	4770	4799	4835	4896	4925	4936	4953	4883	4797	5004	4934	4995	5032	4888	4843	4902	5059	5001	5049	4965	4964	4977	4946	4921	5002
4192	4101	4122	4158	4137	4143	4284	4179	4063	4361	4438	4362	4498	4489	4510	4451	4515	4417	4473	4333	4638	4588	4668	4631	4638	4696	4775	4785	4824	4906	4838	4943	4915	5068	4836	4966	4776	4870	4908	4979	4957	5025	5136	5053	5069	5024	4991	4953	5045	4942
4371	4188	4232	4202	4139	4193	4279	4168	4180	4379	4199	4328	4457	4251	4301	4347	4490	4322	4290	4321	4462	4513	4600	4667	4672	4829	4822	4959	4859	4915	4800	4925	4784	4862	4907	4846	4884	4924	4950	4932	5051	5006	5084	5132	5023	5126	4994	4891	4929	4803
4299	4257	4202	4215	4271	4319	4222	4382	4401	4293	4237	4308	4302	4187	4508	4375	4376	4398	4371	4343	4524	4424	4597	4698	4637	4842	4697	4812	4722	4681	4817	4876	4939	4975	4808	4731	4728	4972	4830	4943	4793	4892	5009	5007	4884	5016	4948	5012	5025	4969
4456	4180	4150	4186	4371	4280	4273	4327	4280	4146	4322	4311	4192	4157	4312	4445	4439	4308	4348	4386	4526	4692	4734	4748	4887	4714	4776	4552	4838	4642	4801	4833	4854	4996	4861	4766	4777	4868	4948	4973	4930	4931	4919	4976	4906	5102	4955	5002	4801	4892
4329	4170	4149	4334	4257	4329	4385	4346	4325	4363	4321	4269	4334	4377	4339	4308	4356	4282	4411	4446	4568	4717	4735	4665	4728	4764	4751	4630	4679	4705	4809	4812	4891	4926	4938	4969	4795	4882	5010	5036	5198	4862	4971	5107	4959	5096	4970	4941	4963	5079
4392	4182	4310	4436	4381	4461	4301	4227	4316	4378	4229	4395	4483	4307	4368	4357	4412	4388	4492	4586	4695	4711	4786	4866	4726	4852	4743	4770	4642	4668	4900	4871	4802	5026	5011	4871	5048	4988	5138	5242	5047	5130	4983	5058	5138	5078	5082	5212	4933	5029
4283	4392	4342	4284	4296	4405	4370	4306	4391	4329	4405	4467	4310	4360	4215	4365	4298	4532	4485	4693	4806	4823	4764	4801	4902	4776	4839	4682	4752	4735	4757	4915	4934	4938	4996	4886	5182	5070	5188	5135	5126	5024	4998	4966	5067	4949	5071	5151	5296	5148
4346	4134	4230	4355	4288	4214	4293	4224	4320	4441	4343	4410	4386	4427	4384	4394	4509	4474	4567	4829	4863	4698	4731	4788	4572	4610	4744	4605	4792	4754	4813	4882	4734	5042	5066	5049	5156	5085	5038	5046	5000	4796	5000	4795	4904	4820	4842	5043	4996	5107
4352	4155	4246	4301	4217	4152	4289	4213	4194	4355	4401	4365	4428	4351	4371	4408	4359	4453	4549	4646	4761	4785	4772	4674	4616	4643	4588	4649	4772	4849	4727	4900	4979	5062	5070	5095	4889	4852	5089	5108	4966	4929	4921	5081	4974	4733	4809	4851	4931	4987
4325	4377	4163	4454	4233	4129	4131	4254	4351	4187	4330	4407	4549	4410	4435	4413	4598	4471	4506	4689	4731	4720	4823	4669	4724	4672	4666	4703	4707	4915	4951	4947	5018	5242	5090	4892	4755	4866	4864	4978	4984	5056	5128	5083	4956	4987	4810	5003	4848	4786
4484	4306	4233	4265	4228	4131	4170	4437	4406	4324	4556	4490	4434	4531	4464	4579	4409	4459	4597	4560	4494	4821	4744	4611	4615	4741	4690	4820	4876	4799	5011	4930	5129	5037	4936	4793	4713	4923	5060	4903	5172	5051	5130	5148	5205	5072	4974	5019	4796	4855
4423	4193	4216	4223	4201	4232	4309	4351	4263	4472	4361	4545	4596	4576	4624	4394	4539	4450	4518	4614	4529	4541	4803	4733	4776	4773	4870	4959	4968	4989	5042	4993	4862	4864	4913	4822	4916	5015	5054	5018	4906	4852	4953	4902	5084	4947	4996	5064	4763	4744
4349	4323	4183	4199	4329	4210	4264	4344	4308	4296	4421	4507	4479	4742	4643	4643	4550	4490	4594	4693	4628	4737	4837	4816	4919	4858	4871	4972	4790	4917	5080	5041	4849	4762	5022	5115	5103	5048	4829	4933	4923	4804	4744	4967	5013	5049	5018	5068	4986	4899
4267	4054	4202	4255	4196	4032	4376	4416	4293	4441	4523	4366	4635	4649	4545	4696	4566	4753	4552	4694	4701	4746	4692	4996	4781	4862	5020	4838	4950	4984	5039	4912	4813	4810	5103	5210	5100	4937	4837	4801	4889	4763	4802	4722	4884	4723	4796	5075	4904	4921
4135	4238	4130	4153	4224	4259	4312	4204	4261	4386	4412	4462	4359	4554	4578	4711	4745	4654	4768	4622	4857	4723	4761	4763	4880	4775	4804	4989	4806	4805	4960	4931	4552	4799	4875	5073	5117	4947	4915	4986	4876	4773	4703	4725	4710	4832	4758	4991	5213	4983
4203	3909	4024	4300	4318	4216	4217	4373	4210	4380	4307	4352	4309	4463	4452	4645	4619	4790	4772	4576	4572	4741	4804	4872	4476	4693	4679	4642	4711	4707	4847	4695	4429	4728	5082	4934	4794	4897	4957	4867	4951	4732	4913	4812	4744	4601	4715	4821	4820	5038
4247	4091	4164	4159	4106	4273	4338	4336	4204	4335	4179	4360	4248	4369	4633	4495	4760	4608	4596	4557	4532	4531	4680	4634	4766	4673	4630	4701	4651	4513	4631	4558	4548	4769	4835	4832	4645	4889	4820	4875	4761	4811	4868	4832	4618	4718	4662	4721	4983	5063
4347	4138	4238	4238	4321	4231	4297	4305	4277	4220	4444	4317	4463	4549	4537	4643	4404	4602	4719	4523	4439	4653	4628	4721	4547	4650	4692	4675	4656	4413	4645	4658	4481	4592	5057	4777	4683	4720	4919	4792	4639	4693	4780	4802	4736	4647	4536	4755	4910	4938
4390	4172	4194	4304	4242	4404	4484	4294	4263	4310	4143	4530	4570	4483	4577	4630	4626	4644	4602	4496	4509	4559	4665	4561	4615	4682	4623	4727	4532	4492	4772	4693	4566	4714	4951	4818	4682	4666	4695	4766	4681	4773	4859	4761	4647	4747	4485	4591	4811	4960
4434	4143	4294	4285	4388	4281	4389	4446	4333	4309	4324	4476	4562	4682	4537	4736	4611	4666	4434	4588	4554	4618	4349	4612	4736	4554	4717	4691	4629	4800	4522	4805	4793	4743	4899	5043	4891	4622	4830	4773	4732	4752	4776	4769	4712	4701	4555	4778	4826	4888
4298	4220	4142	4442	4377	4463	4387	4504	4479	4408	4290	4334	4531	4551	4448	4672	4630	4528	4642	4529	4473	4505	4543	4528	4593	4642	4698	4655	4547	4581	4800	4717	4731	4777	4887	5079	4961	4655	4721	4648	4682	4712	4792	4671	4715	4701	4641	4960	4784	4747
4691	4311	4207	4330	4359	4376	4478	4442	4355	4470	4339	4389	4523	4569	4520	4636	4450	4602	4350	4502	4416	4444	4428	4613	4641	4735	4671	4554	4579	4656	4785	4843	4830	4649	4797	4883	4946	4864	4704	4576	4619	4708	4589	4551	4759	4781	4802	4738	4771	4768
4377	4318	4419	4412	4288	4469	4346	4355	4397	4458	4407	4335	4391	4431	4525	4526	4527	4449	4566	4423	4585	4576	4569	4620	4777	4740	4614	4595	4641	4519	4728	4690	4755	4617	4517	4677	4858	4843	4820	4554	4608	4470	4683	4655	4553	4781	4785	4758	4784	4719
4427	4171	4277	4320	4346	4341	4198	4344	4352	4436	4394	4360	4361	4473	4537	4538	4501	4436	4463	4519	4574	4509	4524	4655	4626	4588	4787	4691	4756	4480	4493	4563	4765	4561	4534	4536	4640	4757	4826	4778	4743	4728	4675	4735	4804	4695	4613	4635	4564	4509
4279	4347	4302	4361	4234	4250	4361	4290	4376	4465	4472	4373	4289	4455	4484	4530	4388	4411	4507	4567	4404	4494	4511	4600	4586	4716	4673	4621	4534	4627	4458	4486	4608	4547	4430	4357	4493	4488	4733	4716	4916	4806	4810	4904	4794	4779	4667	4619	4548	4521
4444	4279	4269	4392	4304	4170	4280	4471	4364	4292	4406	4383	4368	4492	4384	4382	4470	4359	4457	4569	4492	4645	4447	4543	4527	4706	4733	4649	4468	4393	4312	4325	4650	4576	4625	4255	4438	4388	4609	4794	4657	4737	4774	4732	4663	4531	4578	4634	4501	4413
4350	4354	4219	4220	4342	4268	4247	4188	4303	4361	4422	4439	4504	4449	4487	4364	4488	4480	4479	4555	4403	4496	4539	4674	4681	4537	4614	4668	4572	4531	4341	4355	4445	4505	4547	4486	4379	4455	4322	4457	4624	4541	4737	4620	4554	4557	4551	4407	4373	4586
4330	4149	4242	4349	4080	4093	4171	4261	4312	4373	4566	4380	4305	4531	4440	4486	4367	4507	4496	4471	4489	4349	4636	4696	4442	4603	4461	4542	4551	4413	4447	4485	4430	4372	4576	4407	4554	4521	4467	4480	4602	4453	4425	4500	4497	4403	4532	4457	4495	4472
4587	4113	4104	4381	4432	4130	4085	4300	4499	4340	4304	4442	4360	4466	4425	4483	4541	4503	4684	4568	4476	4423	4543	4360	4609	4459	4451	4267	4371	4480	4446	4492	4589	4487	4562	4401	4498	4570	4495	4521	4522	4537	4464	4527	4448	4500	4516	4527	4328	4431
4428	4290	4124	4225	4210	4348	4248	4224	4289	4310	4284	4345	4424	4302	4678	4483	4467	4545	4498	4619	4506	4444	4504	4458	4476	4474	4632	4390	4449	4274	4369	4399	4491	4612	4622	4538	4455	4467	4447	4572	4450	4543	4567	4604	4402	4450	4385	4252	4248	4286
4164	4154	4188	4274	4238	4234	4351	4372	4319	4336	4356	4339	4391	4398	4411	4586	4523	4487	4648	4704	4398	4481	4374	4580	4343	4461	4252	4309	4355	4353	4353	4329	4527	4680	4638	4496	4472	4429	4282	4410	4414	4439	4363	4336	4552	4268	4387	4295	4265	4214
4339	4115	3982	4424	4390	4121	4311	4349	4208	4251	4266	4379	4267	4541	4344	4417	4411	4451	4589	4597	4590	4494	4500	4398	4361	4345	4330	4194	4521	4353	4306	4364	4528	4543	4598	4540	4489	4352	4395	4301	4370	4338	4383	4433	4458	4354	4434	4258	4223	4225
4227	4053	4118	4099	4046	4414	4212	4121	4299	4224	4116	4438	4213	4430	4313	4281	4450	4485	4451	4520	4445	4504	4436	4339	4373	4348	4232	4218	4370	4297	4342	4332	4472	4446	4556	4472	4389	4178	4327	4278	4328	4314	4326	4312	4351	4376	4338	4370	4309	4226
4193	4162	4165	4231	4027	4199	4252	4250	4189	4292	4327	4185	4329	4298	4408	4282	4327	4453	4397	4437	4392	4548	4517	4470	4437	4381	4398	4337	4389	4401	4246	4411	4488	4461	4380	4341	4306	4224	4208	4250	4248	4339	4372	4372	4168	4251	4235	4312	4286	4206
4066	3922	4135	4352	4233	4187	4308	4363	4207	4304	4326	4333	4252	4350	4222	4238	4334	4341	4356	4260	4440	4439	4262	4520	4325	4322	4421	4305	4358	4345	4300	4375	4267	4427	4321	4309	4359	4255	4300	4232	4203	4206	4245	4199	4150	4232	4172	4160	4063	4224
4268	3888	4081	4240	4341	4061	4279	4423	4399	4392	4278	4365	4349	4301	4342	4184	4289	4251	4192	4286	4305	4381	4488	4362	4402	4312	4298	4416	4340	4359	4234	4209	4146	4244	4332	4148	4303	4272	4024	4188	4158	4210	4130	4083	4141	4057	4127	4119	4170	4131
4263	4236	4042	4219	4411	4251	4292	4290	4276	4214	4322	4418	4339	4260	4167	4135	4386	4359	4222	4224	4401	4321	4457	4124	4345	4317	4417	4259	4242	4267	4205	4260	4312	4262	4256	4255	4144	4218	4156	4130	4173	4147	4150	4177	4160	4252	4011	4081	3997	4041
4282	4320	4277	4147	4237	4472	4315	4336	4326	4137	4250	4282	4111	4252	4161	4303	4191	4358	4204	4342	4127	4389	4199	4350	4129	4328	4188	4212	4240	4264	4250	4304	4285	4322	4298	4263	4129	4118	4170	4052	4125	4019	4150	4137	4236	4150	4049	4094	3998	3971
4311	4238	4331	4165	3965	4335	4218	4043	4163	4085	4131	4266	4068	4089	4128	4158	4122	4307	4251	4288	4191	4272	4283	4236	4165	4421	4151	4293	4198	4126	4228	4372	4125	4217	4294	4206	4265	4195	3974	4035	3926	4074	4173	4160	4138	4240	3993	4131	4066	3964
4141	4031	4409	4264	4116	4167	4359	4017	4109	4124	4107	4091	4083	3973	4146	4220	4303	4177	4215	4181	4190	4250	4287	4245	4245	4301	4177	4275	4048	4104	4209	4245	4251	4105	4085	4208	4160	4159	4022	3759	4035	3938	4061	4100	4200	4214	4028	4038	4044	4028
4186	4057	4166	4417	4104	3873	4095	4148	3889	4056	4010	3924	3973	4036	4029	4241	4169	4246	4455	4376	4341	4223	4270	4259	4360	4219	4274	4097	4083	4093	4148	3969	4038	4168	4136	4108	4041	4081	4070	3888	4096	3920	3944	4145	4043	4008	4058	3906	4072	3930
4339	3958	3898	4231	4340	3996	4049	4096	4057	4050	4156	4037	4150	4122	4097	4101	4177	4362	4484	4450	4342	4331	4207	4210	4351	4354	4299	4155	4105	4142	4120	4066	4033	4059	4001	4085	4214	4000	3981	3965	3760	3985	4003	4069	4142	4062	3948	3988	3900	3815
4718	4151	3754	4096	4488	4153	3943	4430	4213	3983	4102	4152	4061	4106	4173	4201	4317	4305	4184	4174	4274	4238	4231	4268	4112	4263	4310	4107	4188	4265	4089	4028	4101	4110	4081	4109	4134	4170	3964	3969	3915	3785	3891	3918	4007	4068	4076	3927	4110	3772
4784	4382	3926	3999	4470	4369	3906	4231	4368	4161	4274	4319	4077	4227	4283	4268	4265	4158	4141	4129	4049	4059	4201	4250	4343	4280	4332	4359	4253	4178	4208	4086	4087	4061	4251	4153	4084	3994	4034	3865	3831	3865	3902	3997	4007	4076	3940	4019	3836	3807
4562	4581	4185	4017	4160	4618	4127	4111	4446	4066	4083	4336	4241	4210	4362	4116	4216	4142	4026	4057	4123	4028	4052	4193	4306	4401	4262	4288	4265	4163	4029	4227	4120	4016	4095	4072	3926	4022	3913	3873	3992	3880	3851	3828	3876	3888	3904	3820	3890	3743
4533	4572	4340	3922	4076	4519	4243	3971	4315	4224	4032	4299	4093	4120	4245	4086	4244	4033	4190	4103	4038	3902	3977	3924	4157	4084	4131	4263	4097	4052	4064	4204	3869	4002	3956	4059	3911	3900	3861	3861	3863	3863	3836	3848	3765	3875	3745	3769	3813	3820
4337	4728	4435	3956	3958	4428	4166	3816	4182	4284	4029	4360	4186	4089	4276	4109	4259	4107	4214	4011	3956	3908	3767	3942	3896	4103	4023	4050	4025	3997	4036	4004	3815	3971	3924	3909	3930	3971	3806	3740	3638	3711	3633	3571	3805	3751	3669	3739	3650	3749
4075	4470	4441	4015	3742	4376	4322	3849	4176	4316	4001	4283	4225	3868	4214	4073	4127	4003	4019	4008	4038	3906	3919	3823	3910	3997	3867	3975	3830	3894	3921	3781	3797	3860	3896	3938	3808	3888	3803	3771	3671	3696	3572	3639	3676	3687	3709	3703	3704	3777
3876	4206	4322	4027	3599	4287	4387	3953	3960	4367	4031	4187	4178	3929	4190	4068	3977	3992	4089	4132	4204	3909	3912	3897	3869	3859	3771	3811	3705	3943	3904	3674	3697	3854	3884	3834	3784	3759	3617	3705	3622	3575	3688	3583	3708	3690	3711	3781	3786	3640
3850	4083	4465	3981	3785	4067	4493	3894	4032	4288	3944	3954	4188	4009	4244	4028	4011	4076	3882	4272	4139	3991	3979	3753	3759	3881	3834	3805	3957	3879	3855	3817	3745	3646	3751	3741	3735	3753	3630	3815	3597	3725	3618	3782	3566	3761	3778	3654	3620	3680
3855	4198	4411	4060	3711	4179	4344	3941	3931	4253	3821	3944	4217	3802	4068	3884	4054	4049	4067	3990	3987	3906	4056	3749	3887	3799	3895	3906	3760	3771	3772	3785	3874	3656	3716	3630	3833	3619	3564	3797	3717	3618	3663	3659	3586	3679	3703	3763	3702	3652
3954	4441	4542	4086	3765	4259	4248	3912	3917	4249	3926	3970	4113	3941	4027	3867	3970	3914	4032	3830	3940	3926	4015	3936	3998	3801	3988	3901	3883	3778	3941	3795	3832	3758	3671	3531	3662	3634	3572	3582	3706	3603	3653	3669	3659	3785	3821	3691	3631	3646
4038	4500	4729	4215	3891	4192	4339	3861	3954	4220	3707	3943	4016	3704	3976	3817	3860	3870	3854	3923	3796	4016	3944	4046	4008	3915	3796	3928	4042	3922	3803	3819	3812	3710	3517	3587	3493	3713	3587	3572	3619	3625	3555	3582	3693	3578	3735	3711	3716	3559
4288	4639	4651	3996	4043	4490	4407	3869	4114	4224	3769	3845	3889	3827	4025	3751	3812	3851	3943	4075	3970	4036	4154	4056	4143	3893	3771	3870	3918	3830	3820	3750	3778	3727	3653	3644	3542	3517	3552	3515	3548	3450	3532	3493	3390	3547	3631	3554	3531	3576
4368	4716	4540	3873	4059	4457	4206	3830	4088	4307	3751	4082	3992	3862	4132	3863	4093	4013	4025	4038	3929	3950	4043	4048	3980	3996	3907	3814	3729	3759	3745	3689	3805	3632	3607	3493	3396	3599	3453	3529	3495	3385	3452	3410	3519	3527	3519	3600	3615	3495
4566	4651	4290	3871	4056	4438	4164	3818	4164	4079	3970	4075	3839	3922	4192	4007	3958	4011	4060	4001	4005	3903	4054	3952	3903	3889	3904	3880	3849	3749	3797	3550	3574	3644	3701	3519	3478	3463	3530	3554	3355	3425	3433	3490	3546	3472	3470	3564	3545	3610
4548	4483	4030	3800	4237	4212	3990	3980	4234	4026	3952	4219	3990	4100	4226	4025	4195	4043	4108	3936	3999	3906	3965	3775	3944	3730	3807	3891	3754	3579	3665	3764	3726	3640	3579	3555	3486	3496	3661	3582	3553	3528	3411	3352	3632	3539	3552	3517	3486	3645
4627	4148	3731	3840	4067	4045	3866	4191	4373	4025	4060	4088	4096	4232	4135	3932	4086	3910	4078	4015	3922	3834	3882	3805	3883	3706	3692	3657	3696	3634	3661	3583	3637	3655	3703	3667	3538	3561	3667	3484	3612	3660	3442	3554	3409	3580	3506	3531	3531	3544
4387	3882	3544	3926	4199	4085	3856	4150	4188	4040	4131	4227	3953	4195	4057	3982	3983	3874	3922	3996	3886	3873	3802	3709	3717	3832	3720	3737	3627	3580	3617	3481	3577	3498	3575	3539	3480	3474	3579	3606	3580	3565	3693	3562	3368	3475	3463	3447	3520	3513
4428	3651	3758	4083	4185	3891	4028	4184	4117	4028	4240	4071	4051	4152	4071	4050	3993	3823	3857	4043	3834	3906	3780	3692	3746	3963	3785	3711	3580	3628	3573	3577	3500	3664	3639	3650	3652	3612	3665	3676	3679	3641	3723	3589	3617	3565	3374	3414	3465	3466
4170	3731	3891	4046	4132	3959	4162	4189	3937	3966	4188	4026	4019	4116	4040	4115	3824	3879	3716	4026	3915	3939	3799	3866	3964	4050	3897	3913	3746	3604	3638	3536	3601	3634	3528	3572	3567	3601	3634	3772	3497	3626	3580	3595	3576	3395	3513	3379	3450	3496
4273	3995	4111	3937	3801	3755	4279	4068	3895	3935	4045	3913	4071	3905	4054	4060	3645	4025	3833	3804	3757	4042	3888	3940	3694	3946	3987	3991	3727	3636	3622	3560	3702	3546	3488	3431	3503	3508	3567	3559	3478	3557	3600	3528	3527	3510	3356	3394	3381	3177
4414	4270	4178	3795	3694	3680	3974	3828	3865	3939	4002	3874	4046	3877	3998	3824	3933	3957	3692	3927	3809	3857	3919	4046	3859	3836	3946	3830	3829	3678	3579	3528	3489	3480	3515	3504	3342	3348	3407	3447	3378	3365	3448	3399	3466	3278	3298	3211	3342	3322
4672	4476	4224	3973	4141	3951	3874	3839	3877	3879	3849	3892	3842	3702	4087	3833	4017	3843	3812	3772	3639	3776	3806	3864	3770	3625	3892	3815	3890	3734	3415	3588	3544	3461	3518	3376	3284	3163	3336	3203	3250	3195	3389	3341	3382	3200	3328	3237	3284	3299
[truncated: 920 more columns]
