# Supplementary material for: Spatial Resolution and Refractive Index Contrast of Resonant Photonic Crystal Surfaces for Biosensing
Source: IEEE Photonics J. Author manuscript; Available in PMC 2015 Sep 7. (PMC4561521; doi:10.1109/JPHOT.2015.2435699)
Supplement: fig2_data [file NIHMS64775-supplement-fig2_data.gz › Volumes/graham/MacBook_backup/PhD_folder_2015_06_02/paper_improvements/IEEE_J_Photonics/final_files/data_files/fig2/ref/ref17.csv]

4592	4318	4311	4348	4302	4206	4232	4181	4151	4146	4087	4242	4329	4318	4573	4510	4452	4488	4378	4490	4313	4250	4147	4242	4327	4315	4429	4352	4300	4306	4377	4334	4475	4413	4306	4358	4422	4577	4488	4505	4405	4495	4434	4378	4522	4609	4725	4641	4587	4621
4713	4448	4276	4266	4292	4162	4048	4302	4161	4343	4480	4457	4468	4500	4480	4649	4454	4540	4524	4489	4429	4303	4268	4473	4589	4745	4706	4465	4507	4561	4453	4720	4582	4550	4503	4432	4738	4629	4505	4584	4539	4579	4502	4487	4631	4696	4742	4652	4756	4433
4546	4282	4066	4152	4114	4044	3999	4170	4219	4452	4621	4619	4582	4557	4260	4509	4631	4594	4522	4479	4318	4283	4448	4528	4653	4796	4808	4667	4542	4512	4532	4689	4449	4373	4640	4566	4615	4539	4483	4539	4560	4490	4456	4439	4581	4684	4678	4664	4612	4635
4419	4347	4279	4168	4227	4122	4183	4166	4384	4534	4479	4573	4328	4248	4265	4316	4386	4485	4403	4277	4349	4353	4409	4505	4619	4883	4724	4591	4447	4403	4528	4347	4366	4491	4481	4340	4465	4475	4366	4444	4376	4358	4421	4240	4364	4636	4504	4590	4520	4584
4465	4281	4143	4223	4142	4406	4465	4495	4495	4596	4458	4444	4272	4231	4157	4157	4345	4390	4324	4280	4276	4414	4457	4564	4677	4747	4631	4529	4609	4443	4404	4337	4414	4539	4480	4445	4469	4176	4317	4335	4315	4312	4175	4154	4320	4346	4431	4464	4689	4625
4491	4414	4349	4455	4269	4602	4653	4442	4717	4533	4511	4258	4173	4112	4148	4367	4379	4464	4291	4366	4257	4337	4613	4638	4692	4582	4497	4461	4528	4595	4448	4401	4455	4351	4464	4194	4233	4355	4166	4230	4155	4187	4070	4085	4214	4274	4247	4522	4567	4532
4439	4441	4356	4335	4476	4659	4595	4550	4615	4550	4469	4272	4285	4280	4282	4477	4489	4472	4486	4414	4454	4498	4486	4594	4405	4225	4294	4480	4366	4605	4429	4411	4440	4295	4319	4203	4145	4254	4164	4154	4076	4011	3995	3938	4196	3971	4191	4358	4639	4620
4615	4316	4550	4493	4687	4615	4674	4796	4597	4680	4328	4403	4410	4358	4383	4440	4503	4524	4473	4499	4487	4405	4224	4220	4101	4222	4252	4466	4345	4428	4413	4409	4388	4496	4170	4108	4077	4099	4276	4198	4070	4042	3994	4127	4024	4024	4121	4316	4564	4644
4485	4343	4499	4790	4791	4655	4618	4583	4458	4431	4482	4440	4552	4543	4575	4669	4531	4653	4429	4558	4389	4298	4192	4068	3912	4033	4230	4433	4409	4243	4294	4348	4428	4288	4173	4118	4135	4222	4211	4136	4197	3943	4050	3982	4077	4036	4140	4491	4608	4710
4498	4531	4664	4752	4563	4642	4669	4373	4326	4465	4530	4622	4747	4758	4842	4597	4547	4581	4495	4447	4225	4175	4036	4011	3976	4082	4320	4316	4275	4124	4288	4165	4408	4227	4230	4221	4191	4250	4197	4202	4333	4225	4056	4214	4034	4079	4025	4378	4486	4656
4620	4684	4736	4573	4524	4529	4479	4332	4256	4388	4542	4701	4685	4666	4795	4660	4434	4520	4467	4591	4306	4219	4090	4117	4016	4183	4302	4205	4320	4217	4197	4230	4280	4169	4311	4355	4248	4229	4372	4225	4331	4302	4192	4274	4366	4203	4286	4336	4393	4480
4711	4760	4663	4506	4562	4235	4240	4244	4154	4384	4439	4545	4664	4660	4550	4437	4442	4466	4468	4372	4458	4187	4197	4016	3957	4193	4097	4144	4157	4169	4231	4097	4278	4257	4473	4440	4454	4559	4410	4312	4449	4456	4525	4398	4374	4327	4303	4406	4333	4233
4814	4635	4614	4536	4458	4201	4097	4184	4220	4359	4267	4445	4365	4576	4441	4393	4459	4467	4517	4376	4350	4253	4334	4349	4344	4191	4026	3906	4077	4341	4124	4346	4155	4481	4505	4503	4493	4549	4535	4391	4587	4498	4459	4534	4542	4558	4299	4382	4428	4421
4620	4551	4423	4395	4216	4143	4199	4227	4187	4241	4201	4063	4269	4327	4395	4260	4214	4476	4392	4407	4431	4481	4376	4344	4302	4115	4120	4158	4251	4307	4179	4336	4294	4369	4595	4526	4529	4541	4465	4628	4754	4556	4599	4635	4678	4460	4457	4309	4412	4563
4511	4358	4301	4366	4400	4418	4473	4227	4190	4049	4128	4119	4007	4276	4287	4447	4325	4277	4446	4408	4391	4522	4485	4373	4293	4176	4127	4157	4234	4284	4455	4340	4571	4521	4537	4514	4427	4436	4640	4648	4482	4589	4674	4742	4687	4592	4486	4340	4425	4323
4423	4427	4442	4350	4404	4492	4638	4461	4351	4171	4159	3968	4239	4038	4230	4333	4329	4286	4262	4301	4620	4591	4406	4291	4246	4257	4282	4305	4327	4406	4391	4422	4577	4659	4523	4474	4471	4614	4723	4746	4749	4540	4681	4773	4594	4705	4392	4498	4518	4495
4591	4476	4484	4447	4551	4638	4690	4458	4304	4274	4153	4168	4210	4269	4186	4388	4217	4493	4266	4536	4553	4500	4438	4204	4166	4329	4371	4344	4382	4456	4356	4576	4564	4458	4495	4504	4513	4770	4679	4592	4657	4582	4562	4727	4623	4529	4557	4524	4491	4391
4614	4548	4662	4534	4601	4629	4623	4495	4411	4273	4325	4221	4245	4158	4267	4249	4325	4179	4470	4300	4515	4269	4448	4374	4360	4376	4397	4407	4457	4462	4502	4659	4591	4486	4336	4403	4600	4717	4717	4699	4399	4464	4583	4624	4707	4533	4568	4488	4392	4361
4542	4494	4644	4633	4467	4585	4445	4495	4537	4369	4177	4403	4306	4280	4278	4243	4369	4353	4304	4282	4406	4426	4439	4464	4556	4471	4513	4535	4512	4401	4605	4573	4721	4391	4364	4484	4637	4654	4702	4613	4558	4648	4490	4484	4425	4514	4576	4471	4341	4333
4656	4681	4599	4512	4377	4459	4499	4467	4687	4709	4463	4350	4273	4335	4282	4406	4324	4352	4311	4428	4384	4485	4523	4447	4659	4473	4471	4389	4481	4521	4572	4673	4475	4435	4306	4527	4703	4661	4691	4709	4629	4388	4436	4544	4528	4541	4635	4462	4286	4421
4493	4431	4286	4205	4237	4363	4423	4569	4667	4674	4544	4665	4431	4520	4434	4398	4307	4309	4263	4265	4330	4407	4645	4497	4605	4654	4422	4404	4371	4458	4510	4487	4606	4531	4580	4553	4581	4676	4556	4626	4566	4512	4615	4440	4662	4570	4549	4478	4514	4485
4440	4292	4113	4146	4020	4266	4418	4628	4665	4667	4588	4641	4499	4550	4680	4368	4365	4319	4390	4411	4386	4518	4569	4676	4417	4453	4396	4344	4348	4582	4380	4434	4436	4508	4565	4531	4566	4687	4530	4757	4738	4556	4376	4656	4784	4512	4648	4647	4561	4496
4280	4157	4062	4085	4246	4429	4336	4436	4591	4614	4498	4527	4715	4507	4567	4457	4406	4349	4492	4503	4636	4596	4660	4555	4703	4438	4302	4370	4484	4374	4433	4309	4556	4557	4518	4465	4464	4479	4651	4756	4686	4565	4609	4507	4650	4578	4660	4648	4666	4661
4349	4271	4001	4262	4269	4340	4334	4207	4190	4451	4511	4381	4701	4549	4750	4557	4550	4348	4487	4538	4593	4638	4471	4586	4620	4391	4470	4389	4392	4401	4336	4291	4504	4556	4435	4336	4521	4518	4619	4642	4885	4764	4751	4752	4629	4665	4687	4787	4535	4754
4421	4288	4218	4187	4050	4056	4281	4324	4269	4306	4578	4484	4539	4700	4449	4632	4385	4525	4699	4622	4544	4563	4452	4583	4634	4489	4378	4467	4497	4398	4306	4360	4407	4437	4435	4367	4420	4543	4788	4799	4808	4737	4864	4896	4791	4748	4792	4844	4797	4872
4403	4442	4198	4273	4168	4221	4176	4347	4273	4415	4327	4393	4493	4488	4554	4542	4706	4596	4659	4597	4514	4482	4544	4454	4439	4477	4503	4615	4306	4441	4255	4189	4335	4452	4363	4325	4556	4713	4758	4849	5101	5155	5079	4888	4871	4942	4995	5005	4729	4799
4676	4492	4227	4275	4062	4227	4079	4257	4161	4378	4420	4360	4413	4417	4594	4610	4555	4749	4607	4600	4614	4495	4639	4510	4558	4464	4517	4443	4479	4330	4305	4314	4393	4373	4378	4380	4436	4636	4780	4896	5075	5147	5109	4919	5013	5117	5103	4810	4786	4694
4567	4304	4247	4215	4108	4193	4218	4363	4345	4245	4140	4267	4326	4380	4462	4653	4583	4571	4512	4442	4495	4539	4549	4511	4724	4517	4482	4575	4534	4261	4299	4343	4366	4367	4429	4683	4407	4591	4745	4843	5141	5067	5079	5040	5100	4977	4927	4621	4676	4556
4566	4319	4173	4244	4199	4401	4311	4211	4348	4280	4345	4322	4232	4467	4479	4608	4424	4417	4445	4414	4504	4690	4673	4580	4667	4672	4767	4538	4587	4379	4414	4449	4353	4258	4560	4566	4600	4540	4748	4935	5172	4928	5011	5040	5078	4891	4914	4711	4769	4670
4306	4452	4178	4237	4285	4434	4424	4374	4242	4262	4236	4178	4244	4308	4314	4329	4284	4387	4287	4467	4680	4650	4620	4707	4792	4695	4760	4749	4713	4546	4494	4479	4466	4463	4686	4409	4499	4502	4601	4714	4786	4942	4970	4906	4941	4926	4904	4856	4747	4602
4248	4318	4317	4316	4342	4429	4358	4363	4271	4432	4290	4420	4309	4219	4199	4166	4239	4338	4400	4425	4575	4633	4561	4622	4580	4850	4865	4938	4869	4740	4588	4569	4662	4552	4498	4545	4556	4669	4739	4730	4737	4746	4892	4763	4723	4829	4977	4922	4806	4686
4363	4341	4247	4287	4321	4301	4422	4390	4392	4456	4521	4485	4317	4308	4155	4192	4346	4399	4405	4566	4596	4532	4450	4523	4669	4863	4776	4756	4844	4846	4682	4638	4642	4556	4414	4567	4634	4621	4588	4471	4559	4773	4773	4741	4817	4801	4901	4961	4881	4749
4609	4278	4499	4285	4361	4370	4406	4639	4427	4395	4365	4332	4364	4287	4278	4366	4472	4455	4480	4493	4387	4413	4531	4587	4590	4777	4837	4883	4885	4783	4841	4712	4568	4579	4520	4647	4698	4645	4545	4635	4642	4622	4562	4578	4827	4935	4919	4950	4881	4760
4531	4369	4187	4198	4345	4420	4468	4544	4459	4540	4399	4450	4471	4550	4519	4467	4627	4525	4627	4606	4377	4367	4526	4564	4468	4770	4717	4854	4805	4671	4622	4635	4401	4678	4714	4737	4903	4622	4671	4767	4861	4678	4865	4766	4846	4971	4914	4898	4921	4828
4454	4283	4282	4445	4405	4398	4491	4542	4361	4355	4421	4491	4687	4699	4624	4592	4517	4567	4434	4534	4538	4545	4418	4464	4515	4683	4686	4903	4766	4792	4618	4468	4646	4659	4846	4688	4776	4784	4772	4619	4792	4853	4765	4981	4799	4868	4835	5020	4775	4762
4690	4386	4265	4370	4312	4482	4291	4342	4306	4522	4422	4530	4506	4494	4460	4634	4402	4375	4509	4573	4614	4479	4488	4351	4503	4551	4491	4677	4726	4599	4500	4711	4687	4841	4885	4817	4600	4845	4866	4848	4906	4935	5018	5113	4939	4993	5049	4947	4796	4620
4689	4447	4469	4339	4322	4434	4386	4319	4256	4458	4494	4407	4446	4448	4409	4478	4355	4485	4639	4701	4686	4574	4419	4485	4456	4585	4557	4610	4605	4661	4671	4678	4860	4761	4788	4880	5051	4796	4927	4780	4912	4879	5092	4938	4943	5056	4895	4948	4678	4559
4810	4486	4477	4256	4401	4360	4299	4301	4341	4301	4258	4275	4204	4249	4264	4202	4471	4578	4765	4653	4753	4699	4534	4615	4576	4738	4626	4619	4717	4807	4622	4503	4692	4807	4775	4885	4884	4782	4867	4877	5089	5119	5118	4976	4821	4922	4757	4688	4614	4584
4749	4504	4293	4402	4403	4439	4296	4280	4364	4368	4291	4160	4270	4289	4190	4243	4436	4654	4668	4706	4859	4834	4912	4561	4672	4578	4500	4727	4809	4726	4714	4579	4632	4745	4623	4952	4793	4910	4874	4999	5150	5062	4875	4795	4805	4885	4566	4485	4536	4606
4830	4644	4447	4439	4454	4442	4537	4553	4374	4189	4182	4083	4154	4016	4087	4237	4353	4436	4764	4783	4738	4952	4936	4946	4851	4777	4703	4809	4843	4632	4587	4601	4683	4513	4774	4681	4739	4793	4886	4766	4956	4956	4757	4756	4815	4641	4559	4573	4671	4593
4770	4473	4401	4403	4524	4531	4273	4415	4303	4181	4253	4097	4115	4244	4222	4272	4156	4544	4607	4674	5022	4889	4870	4976	4971	4901	4868	4988	4695	4634	4653	4537	4446	4490	4545	4728	4652	4870	4678	4789	4709	4646	4706	4713	4670	4638	4657	4554	4522	4582
4784	4560	4526	4471	4518	4446	4409	4479	4539	4355	4497	4281	4359	4196	4123	4157	4391	4423	4511	4856	4849	4946	4983	5000	4944	4993	5033	4941	4916	4678	4712	4463	4562	4464	4504	4560	4714	4612	4656	4544	4496	4389	4700	4692	4782	4581	4606	4593	4642	4524
4845	4658	4287	4409	4482	4356	4631	4593	4645	4779	4632	4467	4461	4224	4195	4340	4297	4465	4480	4615	4731	4930	4849	5085	5051	5083	4972	4713	4945	4846	4629	4478	4448	4480	4534	4534	4575	4635	4613	4678	4602	4671	4696	4513	4633	4593	4721	4538	4744	4679
4705	4615	4349	4286	4301	4421	4522	4728	4806	4707	4781	4778	4590	4545	4412	4394	4479	4391	4407	4569	4604	4736	4940	4923	4980	5024	4904	4759	4666	4782	4585	4639	4211	4641	4460	4699	4618	4553	4521	4387	4647	4692	4738	4682	4753	4698	4493	4662	4731	4636
4798	4513	4350	4338	4380	4438	4707	4866	4907	4908	4870	4769	4703	4557	4530	4406	4538	4380	4447	4477	4530	4723	4694	4704	4819	4831	4899	4773	4743	4777	4621	4679	4931	4677	4480	4644	4636	4458	4638	4673	4675	4868	4859	4739	4671	4653	4594	4698	4625	4826
4913	4582	4370	4547	4544	4520	4579	4731	4761	4796	4782	4815	4896	4741	4694	4456	4400	4391	4446	4346	4619	4634	4650	4658	4692	4684	4687	4788	4829	4789	4712	4902	4665	4645	4587	4544	4722	4668	4751	4836	4923	5019	4798	4815	4655	4705	4599	4545	4617	4714
4867	4665	4507	4619	4420	4521	4415	4506	4579	4727	4754	4763	4840	4825	4706	4677	4471	4574	4496	4338	4411	4433	4478	4633	4537	4674	4722	4665	4868	4714	4769	4791	4828	4724	4485	4715	4716	4786	4866	4858	4923	4991	4883	4917	4747	4581	4547	4629	4550	4562
4928	4651	4607	4655	4507	4353	4511	4530	4563	4774	4730	4774	4862	4813	4674	4629	4776	4723	4541	4380	4588	4529	4520	4645	4608	4597	4715	4901	4799	4734	4885	4681	4602	4612	4662	4935	4764	4775	4694	4780	4878	4750	4838	4694	4773	4580	4633	4544	4753	4734
4923	4703	4633	4692	4501	4435	4444	4413	4553	4551	4622	4689	4664	4793	4817	4802	4833	4638	4629	4639	4519	4661	4638	4796	4558	4714	4767	4933	4823	4752	4661	4725	4602	4507	4663	4623	4631	4695	4647	4756	4779	4777	4748	4870	4812	4633	4763	4617	4770	4651
4701	4578	4614	4565	4619	4525	4632	4580	4438	4547	4600	4632	4792	4667	4878	4689	4644	4524	4575	4814	4725	4793	4789	4835	4676	4733	4766	4963	4721	4643	4647	4654	4543	4719	4664	4720	4533	4616	4619	4688	4544	4579	4723	4500	4662	4567	4661	4593	4690	4910
4514	4525	4484	4618	4813	4679	4721	4804	4593	4807	4575	4656	4618	4632	4613	4647	4699	4608	4699	4730	4820	4667	4811	4823	4755	4684	4663	4766	4759	4646	4586	4586	4706	4658	4518	4487	4501	4662	4635	4488	4471	4492	4576	4754	4730	4669	4682	4788	4889	4899
4570	4509	4383	4768	4757	4700	4660	4704	4722	4628	4689	4761	4675	4681	4694	4649	4701	4662	4674	4800	4597	4698	4876	4839	4851	4683	4860	4758	4800	4704	4576	4630	4683	4643	4597	4553	4652	4507	4458	4368	4501	4589	4739	4588	4697	4742	4764	4755	4860	5065
4592	4473	4518	4593	4634	4658	4737	4835	4713	4766	4774	4774	4817	4703	4645	4663	4585	4645	4652	4742	4748	4656	4760	4708	4776	4666	4645	4892	4616	4764	4704	4619	4590	4628	4580	4647	4549	4670	4519	4374	4483	4592	4755	4663	4733	4680	4882	4753	5056	5097
4524	4476	4382	4632	4561	4544	4701	4638	4834	4734	4795	4694	4734	4771	4744	4767	4535	4592	4588	4555	4747	4600	4629	4544	4746	4727	4819	4730	4690	4806	4783	4529	4703	4758	4779	4536	4586	4451	4631	4623	4579	4680	4690	4791	4788	4783	4759	4873	4796	5104
4557	4423	4306	4454	4472	4482	4470	4542	4739	4765	4750	4705	4720	4771	4858	4641	4603	4590	4535	4627	4486	4395	4532	4629	4647	4772	4884	4641	4764	4755	4779	4690	4713	4680	4835	4936	4745	4632	4873	4732	4689	4717	4808	4801	4873	4948	4906	4860	5009	4829
4678	4391	4375	4476	4282	4287	4454	4502	4515	4594	4879	4781	4752	4722	4687	4722	4525	4628	4681	4686	4591	4672	4390	4614	4559	4763	4617	4784	4828	4816	4836	4777	4805	4808	5028	4932	4757	4840	4925	4933	4876	4738	4912	4910	4935	4938	5099	4931	4844	4761
4678	4355	4398	4337	4318	4322	4346	4504	4405	4671	4573	4784	4760	4711	4589	4698	4846	4711	4754	4641	4592	4782	4613	4718	4533	4639	4756	4702	4738	4732	4913	4799	4785	4898	4935	4766	5009	4866	4980	5014	4901	5026	4777	5013	5044	5023	4967	4996	4830	4747
4656	4507	4513	4458	4483	4368	4446	4582	4520	4579	4764	4583	4703	4612	4738	4837	4726	4771	4805	4726	4819	4637	4669	4632	4686	4808	4927	4708	4795	4881	4735	4805	4778	4830	4736	4829	4924	4985	5007	5000	5057	4917	5047	5028	5153	5027	4809	5094	4980	4808
4636	4525	4589	4482	4625	4530	4425	4379	4582	4628	4606	4722	4709	4741	4829	4848	4683	4914	4893	4957	4910	4880	4922	4783	4815	4774	4747	4839	4971	4859	4903	4757	4727	4743	4896	4803	4911	4886	5058	5215	5108	4988	4993	5039	5145	5055	4986	4962	5069	4920
4845	4738	4718	4624	4623	4565	4415	4528	4417	4658	4571	4730	4706	4656	4839	4837	4812	4976	5059	5039	5026	5057	4992	4938	4965	5031	4883	4908	4917	4854	4808	4719	4820	4736	4612	4824	4961	4994	4916	5037	5032	5060	4942	5001	5149	5320	5186	5191	5125	4973
4875	4692	4702	4650	4559	4668	4627	4544	4503	4905	4735	4713	4729	4789	4893	4752	4959	4914	4972	5131	5103	5081	4844	4945	5135	4962	4873	4930	4948	5053	5038	4892	4855	4754	4890	4810	4871	4836	4910	4922	5060	4999	5241	5144	5140	5102	5197	5090	5069	5070
4885	4752	4604	4751	4713	4609	4723	4614	4525	4806	4677	4849	4873	4868	5008	4903	4973	5073	5025	5060	5060	5111	5135	4934	5046	4987	5082	5061	4964	5068	5084	4985	4974	4848	4957	4828	4882	4868	4948	4904	5006	5098	5252	5108	5164	4947	5239	5061	5080	4885
4893	4637	4674	4766	4655	4852	4700	4827	4710	4757	4861	4835	4833	4931	5015	5113	5056	5029	4944	5015	5058	5130	5039	5082	5030	4994	5160	5263	5025	5163	5214	5115	5019	5087	4859	4970	4871	4975	4988	4992	5141	5104	5114	5124	4948	4913	5070	5065	5064	4978
4938	4672	4641	4836	4753	4645	4757	4703	4769	4727	4816	4878	4968	4889	5083	5043	5157	5034	5139	5211	4986	4944	4989	4975	4965	5075	5023	5134	5196	5175	5315	5201	5088	5103	5051	4975	4983	5022	4919	5122	5079	5032	5154	5044	4857	4910	4935	5049	4973	4861
4845	4769	4737	4720	4637	4706	4632	4615	4710	4727	4864	4865	4887	5049	4960	5183	5100	5130	5304	5235	4989	5034	5033	5149	4768	5029	4969	5139	5256	5176	5188	5125	5195	5058	4949	4998	4984	4961	5080	5062	5111	4968	5091	4998	4937	4853	4917	5005	4899	4863
5074	4704	4751	4814	4553	4746	4749	4765	4719	4813	4697	4858	4820	4977	5001	5156	5160	5167	5239	5068	5144	5182	5028	5071	4908	4982	5037	4957	5235	5201	5189	5015	5163	5120	4899	5019	4953	4934	5008	5106	4959	5138	5081	5004	5099	5007	4980	5026	4980	4924
5008	4784	4683	4814	4687	4734	4857	4767	4752	4888	4716	4874	4669	4823	5028	5011	4987	5251	5259	5187	5124	5103	5049	5146	4876	4954	4741	4969	4975	5048	5098	5168	5030	5064	4957	4890	4916	5076	5053	4932	4801	5002	4970	5031	5142	5017	4806	4869	5007	5019
4902	4849	4695	4811	4727	4709	4813	4907	4823	4910	4749	4766	4744	4925	4817	4968	4967	5195	5236	5204	5096	5088	5040	5080	4817	4908	4935	4889	4811	5020	5023	5001	4862	4777	4870	5061	4868	5077	4972	4991	5048	5141	4991	5179	4969	5066	4956	4884	4942	5033
4919	4679	4598	4692	4894	4600	4892	4877	4792	4906	4624	4848	4527	4583	4865	4779	4852	4991	5179	5091	5131	5165	4995	5061	5097	4866	4683	4868	4836	5088	4974	4852	4827	4779	4838	4837	4844	4977	4993	4949	5120	5015	5034	4954	5018	5005	5236	5090	4998	4966
4784	4761	4552	4670	4666	4663	4721	4851	4867	4817	4788	4843	4737	4610	4579	4874	4819	5023	4909	4917	5058	5012	5109	4905	4906	4890	4991	4669	4947	4903	4945	4830	4784	4669	4650	4819	4795	4872	4842	4934	5007	4968	5152	5075	5098	5052	5063	4926	4972	5028
4780	4534	4588	4531	4678	4623	4701	4912	4970	4993	4856	4758	4800	4711	4628	4734	4924	4791	4773	4917	5003	4956	4917	5020	4968	4851	4700	4858	4753	4935	4847	4793	4780	4769	4764	4865	4780	4804	4993	4944	5204	5017	4909	5192	5075	5265	4992	4935	4951	4956
4800	4633	4615	4704	4674	4658	4908	4736	4959	4922	4942	4876	4813	4688	4606	4727	4719	4748	4863	4900	4857	4874	4892	4708	4906	4775	4848	4791	4912	5025	4751	4803	4777	4737	4836	4805	4850	4926	4949	5111	5085	5086	5097	4886	5021	4945	5011	4832	5006	4984
4953	4635	4612	4631	4681	4603	4757	4755	4928	4943	5064	4958	4616	4623	4810	4687	4916	4763	4809	4764	4674	4810	4750	4693	4857	4763	4673	4767	4817	4645	4888	4917	4787	4770	4746	4953	4852	4909	4912	5084	5123	4984	5020	4955	4904	4973	4872	4880	4722	4711
4947	4653	4662	4877	4459	4763	4609	4691	4810	4910	4870	4826	4664	4671	4718	4790	4739	4817	4880	4936	4693	4851	4851	4667	4685	4547	4648	4698	4605	4773	4657	4792	4859	4768	4792	4774	4811	4867	4938	4763	4845	4884	4915	4960	4911	4962	4958	4953	4964	4826
5079	4714	4728	4621	4749	4692	4616	4907	4830	4977	4956	4757	4760	4632	4834	4765	4936	4974	4916	4710	4957	4867	4868	4738	4786	4688	4617	4568	4683	4751	4781	4714	4777	4808	4800	4869	4691	4935	4871	4900	4938	4794	4860	5087	4713	4864	4951	4924	4982	4922
4903	4696	4829	4750	4760	4559	4735	4842	4800	4962	4916	4930	4847	4861	4594	4868	4917	4982	5009	4913	4928	4862	4877	4802	4744	4750	4648	4586	4540	4650	4568	4668	4787	4848	4735	4823	4845	4831	4892	4760	4890	4778	4816	4683	4817	4831	4877	4806	4714	4840
4920	4843	4774	4738	4681	4678	4809	4913	5075	4940	4844	4776	4714	4861	4804	4841	4806	4908	4974	4948	5064	4951	4903	4839	4805	4718	4702	4600	4619	4601	4843	4878	4791	4783	4763	4904	4929	4903	4775	4839	4831	4645	4811	4691	4856	4803	4731	4835	4760	4846
4937	4808	4668	4717	4758	4894	4791	4961	4914	5079	4940	4841	4871	4959	5024	4722	5030	5028	5014	5056	4793	4869	4871	4866	4685	4740	4594	4623	4762	4635	4723	4855	4873	4707	4793	4733	4806	4730	4882	4847	4806	4839	4777	4736	4860	4752	4812	4816	4686	4850
5120	4720	4541	4701	4829	4833	4893	4909	4907	5213	4980	5045	5008	5102	4992	5040	4887	4931	5066	4868	4922	4856	4814	4757	4644	4763	4649	4607	4675	4630	4755	4787	4847	4811	4774	4910	4757	4799	4833	4813	4727	4740	4678	4691	4710	4696	4865	4806	4793	4827
4981	4725	4773	4717	4805	4848	4974	5127	5134	5117	5140	4924	5050	5130	5053	5049	5013	4983	4996	5068	5083	5028	4758	4847	4738	4641	4718	4576	4614	4608	4894	4881	4859	4928	4839	4955	4765	4905	4824	5004	4772	4763	4842	4565	4751	4717	4675	4653	4865	4881
4987	4832	4763	4747	4804	4877	4912	4907	5147	5164	5061	5159	5144	5261	5130	5205	5176	5294	5159	5155	4986	4977	4903	4862	4861	4602	4791	4579	4665	4753	4922	4960	4856	4870	4848	4948	4771	4716	4821	4862	4920	4763	4860	4857	4843	4685	4846	4589	4791	4988
4975	4755	4673	4887	4819	4965	4883	4961	5003	4917	5076	5180	5186	5162	5294	5396	5157	5368	5164	5042	5110	5056	5005	4847	4647	4617	4585	4661	4591	4739	4890	4934	4948	4830	4953	4900	4862	4875	4938	4820	4822	4778	4703	4940	4804	4903	4934	4739	4935	5026
4967	4761	4659	4778	4914	4966	5034	5013	4848	5011	5078	5267	5053	5424	5433	5243	5093	5144	5175	5210	5103	5078	5043	4816	4645	4593	4622	4652	4657	4775	4883	5034	4987	4934	4978	5082	4978	4948	4865	4978	4812	4730	4875	4945	4835	4989	4858	5072	4931	5192
4798	4683	4704	4850	4835	5099	5080	5003	4819	5053	5153	5111	5139	5288	5153	5177	5133	5118	5100	4891	4955	4936	4910	4865	4784	4669	4569	4543	4791	4970	5067	5037	5167	5083	5031	4946	5078	4937	4792	4983	4820	4698	5019	5040	4950	4966	4998	5078	5034	5172
4775	4694	4654	4940	4972	5032	5027	4947	4893	5100	5040	4861	4957	5048	5024	5025	4923	4993	4915	4830	4949	5025	5006	4862	4811	4704	4804	4801	4850	4897	5012	5099	5202	5228	5198	5037	4998	5019	4833	4865	4875	4854	4946	4983	4997	5111	5117	5109	5287	5234
4907	4716	4708	4901	5065	5132	4947	4874	4947	5101	4895	4958	4941	4952	5067	4913	4875	4897	4871	4841	4846	4992	4864	4851	4818	4772	4771	4783	4864	5185	5146	5265	5224	5213	5032	4977	5070	4921	5011	4920	5021	4906	4872	4976	5043	5070	5082	5166	5192	5307
4972	4836	4732	4882	5013	4942	4959	5055	4958	4984	4875	4758	4975	4875	4823	4758	4635	4764	4731	4814	4934	4844	4979	4901	4796	4794	4879	4812	4981	4911	5192	5400	5216	5185	5356	5039	5215	5036	4933	4895	4701	4919	4947	4805	5061	5139	4999	5136	5168	5162
5069	4763	4762	4896	4857	4892	4821	4894	4842	4892	4883	4885	4717	4779	4868	4889	4813	4809	4696	4770	4827	4877	4881	5028	4833	4779	5006	4940	5099	5179	5170	5292	5303	5287	5226	5096	5133	4972	4936	4961	4802	4901	4937	5040	4975	5149	5077	4949	4989	5092
5093	4830	4827	4968	4883	4830	4717	4959	4703	4776	4819	4751	4803	4733	4973	4590	4553	4604	4711	4820	4864	4717	4970	4905	4840	4833	4858	4890	4940	5041	5095	5227	5342	5352	5195	4918	5172	4906	4754	4832	5019	4872	4975	5049	5057	4952	5055	5032	5016	4932
5159	4896	4841	4859	4954	4930	4935	4838	4712	4742	4812	4880	4718	4718	4881	4788	4895	4836	4812	4889	5010	5131	5046	5078	4938	4886	5083	5005	4968	5107	5226	5276	5036	5055	4972	4979	4994	4906	4878	4955	4949	4942	5110	5150	5018	5159	5037	4848	4890	4920
4888	4800	4870	4965	4984	4952	4915	4896	4952	4861	4787	4794	4930	4794	4777	4865	4815	4879	4861	5005	5023	5161	5264	5079	5090	4963	5085	4968	4864	4966	5020	4960	4977	4964	5111	5036	4924	4720	4744	4893	4759	5046	5057	5176	5082	5094	4960	4843	5048	4848
4948	4673	4849	4860	4970	4956	4947	4763	4806	4886	4813	4917	4891	4880	4913	4801	4865	5017	4955	4968	5109	5322	5246	5100	5137	5026	4981	5045	4909	5086	4998	4986	4991	4980	4893	4800	4832	4856	4554	4790	4786	4946	5063	5146	5080	4918	4841	4840	4911	4746
4997	4795	4875	4932	4913	5007	4889	4873	4806	4977	4889	4909	5037	4938	4810	4911	4934	4973	5044	5286	5212	5340	5205	5084	5136	5031	5071	5028	4977	4978	5135	4985	4977	5060	4844	4901	4615	4759	4676	4767	4862	4833	4910	4890	4991	4905	4931	4856	4781	4833
4915	4799	4865	4955	4873	5160	4884	4870	4952	4949	4966	5211	5055	5040	4931	5055	4940	5073	5098	5157	5221	5087	5159	5131	5148	5061	4945	5005	5171	4981	5029	4890	4922	4863	4751	4711	4751	4804	4715	4782	4818	4982	5098	4996	4992	4930	4926	4901	4693	4907
5020	4776	4653	4911	4746	4784	4825	4890	5000	4997	5206	5182	5210	5050	5208	5111	5026	5175	5150	5284	5212	5339	5210	5216	5092	5062	5216	5058	4970	5047	4757	4804	4887	4967	5041	4912	4915	4805	4803	4903	4905	4797	4864	4816	4969	4958	5047	4747	4920	4876
4836	4682	4622	4733	4776	4824	5016	4939	4970	5101	5119	5209	5211	5222	5149	5208	5014	5220	5266	5186	5364	5209	5127	5045	5082	5112	5118	5009	5027	4783	4909	4679	4842	4868	5010	4898	4937	4863	4877	4900	5010	4943	5122	5054	5111	4960	5009	4930	4885	5020
4945	4641	4695	4714	4762	4959	4912	4949	5157	5175	5113	5383	5176	5194	5184	5281	5107	5322	5357	5370	5247	5262	5047	5025	4979	5024	5005	4945	4902	4852	4720	4705	4832	4846	4819	4960	5022	4810	4904	4932	5032	5246	5178	5197	4954	5024	5043	4980	4946	5067
5084	4794	4843	4760	4732	4766	4952	4924	5018	5277	5114	5290	5350	5210	5151	5138	5208	5229	5305	5289	5253	5154	5107	5018	5036	5245	5020	4878	4952	4841	4710	4934	5007	5015	4933	4863	5017	4905	4908	5139	5089	5236	5237	5134	5272	4959	5020	5029	4868	4917
5086	4825	4901	4945	4841	5067	4970	5075	5099	5127	5230	5205	5153	5340	5253	5352	5200	5281	5403	5322	5111	5169	5135	4989	5123	5055	4986	4967	4801	4931	4906	4921	4870	5080	4984	4850	5042	4973	5025	5130	5201	5241	5317	5203	5135	5040	5088	5034	5091	4976
5115	4752	4814	4895	5056	4867	4935	5053	5161	5309	5426	5224	5265	5270	5300	5330	5383	5279	5218	5394	5179	5268	5174	4956	4865	4988	4980	5054	4888	4986	5082	4946	5073	5175	5015	5057	5132	4928	5113	5273	5208	5271	5336	5221	5175	5023	5036	5089	5056	5113
5225	4953	4732	4909	5066	5013	4927	5146	5074	5305	5195	5273	5155	5301	5287	5289	5308	5244	5202	5145	5099	4808	5024	5179	4856	4839	5111	5056	5148	5112	5148	5131	5195	5316	5337	5108	5044	4991	5176	5065	5187	5395	5224	5145	5085	5218	4942	5062	4974	5054
5180	4967	4854	5010	4955	5074	5132	5242	5129	5230	5100	5198	5256	5085	5238	5250	5297	5358	5274	5069	5063	4897	4948	4948	4941	4868	4987	5209	5121	5002	5159	5193	5230	5132	5261	5139	5119	5104	5076	5233	5161	5125	5201	5105	5134	5229	5040	5064	5208	5117
5252	4958	4960	5090	5048	5134	5077	5024	5215	5248	5190	5365	5110	5230	5287	5282	5383	5272	5312	5128	4913	4842	4969	4966	4831	5056	4988	5096	5211	5220	5161	5215	5300	5262	5126	5097	5140	5000	5198	5056	5168	5092	5060	5061	5075	5157	5180	5195	5152	5150
5145	5051	5031	5026	5095	5144	5017	5097	4999	5110	5222	5142	5068	5068	5223	5188	5242	5071	5277	4988	4960	4857	4937	4938	4976	5057	5164	5202	5200	5093	5210	5105	5157	5181	5012	5102	4825	5029	5101	5002	4989	4978	5034	4910	4899	4916	4996	5017	5092	5255
4937	4834	5010	4974	5134	5056	5186	5085	5032	5068	5118	4928	4931	5053	4903	5068	5345	5044	4963	5215	4825	4804	4932	5005	4965	5035	4924	5109	5166	5146	5100	5142	5092	4955	5001	4943	4942	4982	4957	4923	4972	5005	4837	5003	5112	5054	5050	4936	5041	5006
5081	4754	4749	4933	5010	5031	5080	5088	5165	5086	5218	4980	4924	4804	4921	4946	4981	5042	4869	4791	4838	4881	4951	4889	4970	4992	4971	5179	5213	5294	5073	5037	5145	4996	4733	4818	4991	4846	4928	4829	4966	4884	5001	4988	4929	4999	5105	5019	5003	5004
4996	4786	4812	4958	4920	5117	5010	4974	4988	5200	5151	4957	5058	5029	4797	4847	4864	4945	4903	4792	4854	4813	4827	4986	5057	4819	5034	5077	5257	5090	5058	4987	4787	4956	4673	4938	4845	4942	4860	5016	4926	4946	5018	4979	5023	5058	5092	5095	4997	5074
4941	4804	4685	4891	4806	4980	4927	4838	4863	5075	4996	5035	5034	5015	4987	4902	5087	4823	4962	4890	4838	4866	4772	4847	5033	5059	5006	5009	5234	5180	5125	4955	4811	4900	4851	4870	4966	5037	4896	4917	4929	4970	4880	4884	5126	5101	5121	5070	5050	5027
4952	4802	4882	4840	4755	4761	4898	5021	4980	4941	4962	5091	5152	5157	5024	5058	5207	5008	5173	4937	4897	5089	5021	5146	4988	5102	5085	5098	5116	5159	5262	5008	4809	4889	4866	4957	4974	5156	5058	5071	5042	5154	4935	5031	5051	5129	5091	4965	4994	5107
4814	4656	4649	4902	4645	4899	4860	5014	4885	5110	5173	5252	5299	5121	5124	5107	5078	5018	5128	5088	5024	5054	5205	5187	5158	5127	5185	5017	5119	5111	5134	4991	4845	4934	4841	5076	5162	5178	5055	5111	5023	5020	5115	4817	5094	5193	5088	4943	5070	4976
4905	4732	4713	4763	4768	4904	4951	4976	5064	5222	5159	5179	5076	5140	5003	5124	5056	5064	5168	5243	5174	5209	5333	5192	5175	5232	5196	5061	5208	5229	5084	4988	5021	5061	4894	4947	5161	5162	5174	5096	5033	5077	5050	4955	5050	5091	4950	5132	5004	5096
5100	4704	4721	4898	4991	4937	4962	5040	4946	5238	5130	5075	5185	5157	5241	5019	5127	5023	5313	5235	5050	5114	5223	5096	5080	5232	5208	5325	5226	5180	5103	5128	4912	4900	5066	5075	5317	5284	5120	5120	5144	4762	5037	4908	5056	4871	5033	4899	4960	4988
5068	4624	4950	5014	5028	5075	4942	5072	4833	5100	5199	5089	5335	5092	5083	5157	5129	5143	5029	5151	5063	5098	4975	5093	5036	5141	5292	5235	5308	5267	5228	5062	5081	4929	5076	5157	5288	5347	5345	5175	5071	5032	5027	5009	4912	5040	4813	4996	4869	4894
5146	4833	4882	5044	5056	5130	5063	4983	5003	5055	5076	5113	5021	5053	5094	5111	5225	5071	4941	5126	4923	4886	5003	5011	4973	5078	5103	5197	5114	5056	5154	5008	5068	4932	5069	5243	5225	5200	5277	5228	5087	4910	4914	4975	4843	4991	4912	4863	4959	4946
5018	5011	4938	5121	5005	5176	5082	5138	5049	4996	4968	4929	5020	5086	5097	5032	4941	5036	5118	5222	5116	4903	4918	4881	5028	5165	5179	4975	5178	4998	4995	4919	4946	5141	5113	5290	5298	5210	5150	5010	4880	4999	4749	4953	5023	4936	4944	4951	4937	4937
5118	5116	5113	5290	5207	5128	5251	4913	5017	5027	5064	5075	4945	5128	4932	5110	5006	5146	5094	4993	4990	5007	4957	5013	4893	4960	5020	5008	5083	5080	4961	5063	4955	5027	5164	5252	5247	5047	5046	5158	4935	5080	4818	4939	4974	5015	5019	4946	4980	4845
5186	5056	5089	5399	5267	5087	5197	5145	5106	4922	5106	5039	5042	5018	4988	4853	5074	5080	4960	5006	4847	4852	4846	5041	5017	4987	5098	5136	5013	5060	4927	5083	5191	5029	5081	5143	4986	5087	5175	5028	4884	4925	4826	5039	4920	4894	4935	5012	4884	4952
5248	5264	5041	5253	5248	5297	5091	5192	5112	5087	4891	5089	5038	5064	5008	4953	4917	5148	4890	4824	4911	4825	4837	4922	4971	5102	5177	4974	5095	5043	5040	5085	5069	5090	5178	5091	5079	5112	5012	5029	4985	4921	4847	4844	4722	4998	4933	4804	4884	4967
5269	5146	5151	5137	5208	5193	5104	5122	5048	5147	5060	4995	5222	4983	5038	5136	5018	4939	4982	4886	4902	4979	4861	5041	5031	5119	4933	5206	4945	5039	4874	5023	5027	4979	5117	4971	5092	5082	5120	4826	4999	4830	4888	4855	4788	4819	4906	4868	4967	4852
5235	5116	5115	5163	5219	5215	5228	5226	5069	5152	5059	5205	5244	4988	5162	4983	4969	5076	5090	4941	5033	5092	4960	5073	5080	5151	5226	5087	5015	4981	5048	4900	5058	5042	4991	4923	4941	5015	5017	4913	4997	4874	4932	4874	4908	4990	4679	4793	4741	5025
5227	5029	5137	5012	5314	5162	5168	5060	5141	5058	5052	5120	4996	5027	4871	5084	5062	5173	5156	4982	4945	4980	4951	5119	5077	5041	5204	5070	5027	5083	5015	5078	5142	5139	5029	5012	5051	4811	4954	4885	5109	5168	4835	4830	5011	4916	4908	4978	4989	4816
5184	5083	5107	5006	4948	5076	5037	5009	5046	5118	5094	5119	4952	5060	5050	5042	5149	5143	5020	5020	5052	5108	5107	5039	4986	5108	4993	5133	5167	5056	5052	5203	5132	4990	5073	5073	4898	5102	5090	5026	5099	5033	5074	4912	4976	4944	4852	4832	5036	4953
5314	5019	5027	5123	5094	5042	5128	5066	4963	5021	5027	5008	5009	5068	5062	5169	5019	4974	5015	4997	5056	5002	5041	5167	5070	5046	4982	5076	5145	5016	5064	5074	5166	4987	5040	5023	5041	4879	5059	5163	5053	5142	5067	5043	5037	4921	4980	4967	5008	4927
5376	5031	5046	5261	5027	5023	4996	4818	4797	4878	4884	4834	4883	5081	4871	5006	4953	4927	4874	5006	5059	5013	5050	5109	5095	5120	4963	4969	5024	5122	5172	5001	5133	5167	5070	5189	4926	5027	5029	5138	5101	5145	5089	4972	4891	5025	5032	4936	5156	5005
5304	4988	4974	5000	5183	5097	4993	4904	4872	4864	4893	5014	4957	4986	4838	5019	4965	4994	4989	4984	5104	5116	5201	5204	5166	5003	5228	5093	5076	5168	5162	5140	5061	5056	5120	5089	5129	5061	4945	5063	5095	5113	5096	5077	4922	5162	4869	4905	4881	5032
5275	5156	5026	4940	5086	5019	5053	5035	4820	4879	4846	4919	4939	5004	4826	4996	4959	4989	4942	4991	5071	5000	5101	5075	5154	5055	5034	5211	5230	5161	5079	5140	5183	5095	5184	5206	5152	5054	5064	4992	5047	5152	5043	5250	4884	4958	4928	4968	4876	4968
5373	4986	5076	5094	5068	5065	5128	5008	4975	5111	5011	5048	5077	5119	5172	5034	4962	5071	5102	5128	5197	4996	5080	5032	5036	5040	5063	4992	5059	5168	5164	5155	5327	5203	5128	5075	5128	5047	4805	5062	4853	5051	5185	5195	5014	4908	4864	4866	4961	4892
5273	5116	4995	5159	5284	5024	5231	5139	4993	5178	5187	5055	5113	5101	5182	5185	5160	5248	5023	5315	5109	5090	4938	5126	4933	5065	5072	5129	5170	5245	5168	5091	5038	5112	5017	4884	5138	4836	4956	5012	4871	4862	5140	5006	5019	4933	4805	4938	4930	4711
5130	5005	4854	5270	5244	5125	5102	5220	5176	5199	5201	5066	5050	5131	5150	5118	5340	5365	5272	5151	5197	5002	5031	4879	4985	5061	5038	5049	4982	5306	5112	4975	5094	4997	4929	4951	4986	4887	4881	4956	4870	4921	4904	4823	4936	4934	4948	4865	4809	4827
5105	5082	5110	5230	5165	5195	5092	5302	5187	5421	5300	5172	5191	5130	5232	5369	5228	5244	5224	5133	5110	5023	4906	5059	4959	5005	4892	5082	4930	4965	5108	4972	5021	4882	4772	4850	5003	4847	5038	4953	4940	5022	4890	4759	4855	4900	4849	4859	4893	4929
5093	5048	4840	5087	5167	5154	5155	5200	5302	5405	5376	5300	5238	5212	5126	5252	5357	5386	5311	5234	5153	5061	4965	5027	4944	5069	5072	5092	5106	5130	4928	4990	5044	4883	4773	4922	4937	4933	4825	4962	4974	4978	4867	4676	4932	4973	4728	4894	4998	5134
5044	4998	4930	4980	5070	5133	5195	5249	5161	5243	5191	5195	5011	5215	5158	5068	5338	5217	5282	5235	5037	5115	4894	4915	4921	5011	5042	5151	5232	5190	4979	5061	4997	4994	4852	4897	4859	5054	4968	5126	5051	4879	4905	4682	5028	4883	4928	5008	5110	5234
5244	4920	5120	5003	4991	5020	4961	5103	5091	5239	4973	5056	4902	4986	5050	4993	5254	5056	5123	5106	5100	5062	4905	5027	5075	4994	5175	5101	5102	5074	5123	5000	4883	4845	4940	4828	4921	5084	5111	5045	5056	4931	4927	4722	5066	4996	5011	5171	5376	5278
5289	5074	4811	5146	5117	5156	5104	5070	4967	4959	4880	5030	4862	5079	5034	5088	5044	5151	5132	4991	5100	5147	5001	5199	5200	5157	5276	5112	5256	4985	5004	5121	4825	4900	4934	5060	5067	5156	5217	5115	4977	5040	4897	4952	4978	5103	5183	5136	5245	5237
5406	5017	5129	5239	5392	5233	5253	4946	5008	5049	4869	4967	5018	5059	5142	5186	5289	5137	5065	5151	5245	5243	5201	5229	5369	5243	5379	5255	5409	5179	5092	4973	4953	5091	5142	5099	5080	5050	5227	4998	4988	4970	4995	4901	4838	4940	5170	5256	5301	5269
5386	5103	5233	5358	5284	5282	5030	5172	5147	4918	4856	4977	5046	5158	5102	5127	5213	5180	5320	5285	5187	5157	5132	5156	5218	5117	5254	5365	5187	5135	5151	5002	5019	5051	4893	4997	5015	4946	5108	4987	5233	4906	5003	4935	4924	5016	5006	5044	5113	5100
5284	5160	5167	5185	5318	5264	5151	5014	4993	4994	4991	4964	5060	5172	5189	5128	5250	5305	5261	5328	5197	5213	5295	5200	5292	5334	5216	5223	5246	5135	5075	5013	4932	5077	5111	5079	5092	4811	5073	4913	5056	4905	4812	5124	4874	4886	5028	5105	4945	4900
5256	5157	5138	5187	5084	5108	4940	4991	4853	5118	4979	4978	5128	5089	5155	5244	5247	5314	5220	5247	5208	5245	5313	5389	5337	5272	5254	5119	5099	4971	5014	4978	5060	5300	5270	5084	5107	5107	4939	4881	4821	5006	5041	5135	4910	4886	5099	4927	4852	4951
5380	5038	5168	5195	5075	4940	4922	4948	5023	5060	5079	5029	5206	5167	5297	5276	5307	5345	5182	5307	5233	5332	5376	5160	5077	5172	5311	5009	4968	5002	4862	4906	4908	5080	5014	5052	4982	4996	5093	4883	4815	4950	4959	4926	5202	5026	4944	5111	5038	4880
5298	5280	5139	5161	5129	5090	4976	4908	5186	5051	4977	4944	5325	5223	5366	5369	5321	5165	5231	5025	5243	5263	5316	5337	5114	5219	5002	4999	5060	5004	4903	4974	5020	5059	5199	5056	4969	5132	4888	4935	4887	5076	5001	5026	5063	4912	4900	4972	5075	4849
5468	5244	5174	5169	5238	4905	4898	5079	5018	5026	5242	5134	5215	5294	5368	5432	5200	5166	5206	5227	5250	5282	5289	5183	5234	5152	5096	5120	5015	5033	5091	5109	5051	5262	4985	4987	5013	5135	5011	4892	4942	4891	5142	5070	5030	5022	4865	4914	4935	4793
5530	5214	5266	5237	5062	4972	5023	5061	5005	5073	5052	5165	5181	5392	5067	5342	5134	5064	5162	5199	5173	5016	5113	5116	5087	5183	5225	4990	5073	5003	5052	5048	5156	5204	5232	5140	5241	5242	5055	5024	4906	5057	4967	5194	4976	4902	5078	5002	4989	4790
5330	5127	5059	5080	5158	4934	5033	4933	5015	5175	5098	5116	5228	5300	5285	5236	5004	5051	5026	5089	5038	5202	5091	5131	5251	5323	5135	5106	5117	5128	5226	5275	5169	5326	5357	5271	5095	4984	5013	5084	4978	5149	5160	5097	5291	5118	5040	4987	4871	4820
5379	5133	5199	5139	5057	5022	4905	4946	5138	5060	5111	5171	5223	5275	5297	5197	5224	5151	5162	4993	5099	4976	5082	5042	5232	5203	5069	5055	5075	5006	5137	5126	5043	5225	5095	5094	5013	5118	5156	5039	5049	4956	5247	5234	5258	5005	5057	5048	4988	4958
5217	5181	5297	5338	5339	5162	5010	5027	5063	4949	5127	5004	5208	5090	5117	5047	5114	5125	5089	5021	4865	4886	4976	5163	5179	5206	5295	5216	5107	5334	5057	5124	4975	5182	5303	4988	5209	5066	5022	5133	5147	4971	5300	5003	5109	5036	5152	4917	5015	5055
5230	4991	5185	5278	5258	5115	5109	5148	5266	4949	5160	5121	5129	5194	5194	5205	5136	5077	5039	4989	5089	5217	5167	5223	5094	5124	5238	5167	5107	5046	5129	5022	5033	5022	5205	4918	5089	5164	5029	5273	5186	5130	5093	5092	5268	4983	5066	4990	5039	5090
5104	5010	5168	5127	5256	5072	5071	5031	5151	5048	5216	5112	5126	5080	5062	5108	5162	5121	5152	5245	5116	5211	5120	5213	5224	5289	5303	5257	5089	5171	5181	5039	5194	5196	5251	5088	5095	4951	5125	5137	5186	5247	5142	5062	4968	4917	5090	5032	5005	5001
5173	5127	5028	5333	5075	5119	5117	5032	5130	5218	5102	5238	5169	5200	5238	5292	5228	5153	5213	5271	5240	5171	5220	5159	5293	5244	5037	5063	5067	5119	5041	5007	4886	5124	4963	5037	5094	5115	5153	5192	5155	5056	4932	5164	5247	5065	4989	5151	5138	4948
4939	5135	5200	5239	5246	5099	5016	5212	5187	5190	5212	5307	5109	5470	5446	5137	5271	5376	5353	5265	5176	5116	5127	5320	5191	5190	5271	5056	5042	5123	5210	5017	5236	5227	5084	5151	5201	5149	5324	5158	5110	5087	5078	5045	5061	4977	4922	5079	5010	5019
5318	5123	5170	5381	5129	5246	5208	5254	5320	5100	5226	5078	5093	5070	5304	5408	5319	5216	5229	5210	5314	5230	5229	5250	5358	5064	5201	5182	4886	4815	4859	4941	4877	5062	5087	5072	5234	5151	5200	5155	4911	4948	4918	4963	4856	4786	4953	5049	4924	4964
5160	5072	5222	5050	5244	5350	5340	5244	5084	5072	5218	5279	5124	5219	5412	5223	5394	5222	5226	5345	5161	5151	5172	5359	5183	5238	5232	5019	5022	5050	4994	5078	5090	5229	5031	5032	5058	5011	5016	4949	4953	4817	4887	4864	5088	5015	4912	4966	4851	5142
5183	5131	5024	5268	5303	5328	5275	5263	5213	5029	4926	5000	5214	5200	5141	5271	5283	5166	5176	4984	5111	5088	5167	5156	5151	5050	5160	5207	5009	5093	5016	5009	5080	5136	5032	4983	5052	4952	4869	4835	4702	4803	4916	4841	4906	4912	5019	4952	4992	4961
5119	5133	5234	5238	5315	5233	5189	5233	4950	5012	5052	4984	4944	5229	5296	5296	5190	5028	5014	5224	5149	4957	5041	5108	5106	4966	4943	5111	5308	5180	5189	5009	4959	5160	5052	5076	4969	4859	5078	4787	4869	4736	4742	4966	4983	4941	5039	5032	4978	4790
5213	5093	5055	5296	5176	5202	5218	5100	5029	5275	5122	5076	5254	5160	5245	5127	5121	5249	5118	5110	5124	5167	5132	5120	5298	5087	5109	5045	5165	5252	5206	5339	5194	5034	5191	5109	4854	4834	4846	4702	4724	4852	5028	4950	5155	5105	5156	5152	5037	4933
5277	5080	5102	5159	5192	5211	5132	5276	5315	5179	4967	5208	4954	5084	5198	5080	5018	5057	5102	5037	5163	5200	5113	5301	5194	4955	5018	5117	5124	5204	5010	4996	4910	4990	5083	4939	4866	4903	4946	4929	4856	4895	5187	5197	5084	5036	5169	5074	4999	4870
5137	5090	4928	5042	5106	5129	5191	5415	5094	5245	5312	5145	5095	5272	5195	5123	5107	5040	5274	5140	5233	4993	5183	5045	5096	5076	5173	5282	5218	5276	5252	5129	5118	5165	5061	4925	4853	4910	4881	5137	4964	5094	5121	5106	5142	5252	5084	5128	5149	4929
5073	5008	4961	5081	4881	4997	5115	5168	5191	5416	5356	5268	5124	5348	5115	4930	5101	5256	5264	5037	5041	5149	5076	5222	5279	5285	5033	5094	5243	5271	5202	5212	5130	5322	5223	5196	5087	5001	5210	5065	5246	5124	5181	5296	5090	5114	5129	4918	4907	4934
5119	4822	5028	5077	4900	4991	5144	5033	5463	5128	5309	5251	5146	5308	5056	5127	5139	5083	5206	5277	5317	5149	5205	5099	4925	5079	4952	5135	4987	5227	5044	5058	5163	5002	5069	5060	5109	5058	5038	5324	5242	5058	5269	5328	4996	4914	4892	5106	5100	4891
5080	4915	5027	4932	5035	5053	4957	5353	5378	5198	5230	5104	5021	5167	5081	5160	5019	5219	5276	5246	5229	5169	5062	4923	4983	5096	4974	5009	5052	5141	5368	5220	5088	4994	5088	4960	4985	5164	5157	5356	5325	5129	5107	5130	5082	4985	5042	5076	5156	5145
4912	5011	4934	4985	5123	5107	5159	5367	5246	5467	5415	5259	5007	5259	4960	5013	5102	5126	5135	5086	5155	5056	5121	5254	5371	5029	5251	5078	5217	5191	5275	5220	5006	5085	5117	5008	4918	5344	5028	5179	5134	5223	5162	5134	5010	4936	5125	5076	5121	5169
4885	4830	4797	4955	4951	5158	5315	5222	5415	5302	5221	5287	5087	5076	4819	4789	5177	5022	5122	5047	5206	5222	5284	5141	5246	5267	5196	5159	5050	5368	5105	5094	5109	5032	5093	4996	5033	5142	5297	5311	5052	5107	5257	5304	4984	5051	5202	5185	5152	5075
4904	4697	4804	4947	5169	5198	5070	5346	5370	5262	5102	5128	5130	5146	4970	5090	5011	5079	5269	5276	5297	5284	5286	5272	5214	5340	5320	5131	5182	5218	5110	5078	4971	5041	5171	5017	4995	5181	5333	5162	5229	5160	5084	5058	5155	5014	4968	5065	5261	4952
5018	4902	4995	5012	5165	5208	5266	5326	5337	5308	5345	4983	5041	5035	5097	5199	5028	5262	5462	5387	5184	5178	5284	5330	5374	5351	5432	5400	5396	5340	5249	5213	4929	5071	5045	5128	5075	5061	5342	5305	5216	5330	5177	5065	4977	5156	5173	5159	5315	5224
5285	5000	5091	5182	5171	5173	5147	5145	5171	5314	5244	4964	4992	5175	5180	5050	5188	5313	5359	5240	5217	5300	5414	5494	5467	5574	5409	5421	5364	5245	5210	5223	4980	5145	5301	5310	5311	5280	5170	5114	5012	5226	5215	5124	5113	5154	5163	5053	5148	5032
5222	5159	4995	5269	5090	5180	5252	5176	5312	5168	5091	5070	4990	5076	5027	5150	5008	5292	5180	5407	5293	5231	5306	5379	5324	5432	5282	5232	5099	5234	5150	4967	5168	5308	5267	5366	5165	5266	5266	4975	5173	5050	5165	5162	5029	4959	4940	5213	5193	5105
5238	5199	5229	5399	5113	5168	5198	5016	5181	5224	5149	4964	5077	5007	4958	5249	5270	5199	5195	5159	5188	5102	5120	4975	5122	5223	5236	5120	5084	5104	5086	5096	5128	5221	5323	5101	5093	5303	5233	5129	5120	5038	5040	5082	5005	4970	4951	4975	5286	5112
5273	5277	5080	5171	5228	5111	4983	5123	5079	5081	5233	4990	5040	5161	5191	5143	5051	5102	5330	5235	5158	4936	4993	5137	5128	5098	5306	5224	5198	5242	5156	5185	5316	5140	5219	5275	5042	4995	5067	5152	4965	5130	5036	4965	5152	5082	4993	4976	5202	5222
5210	5275	5064	5318	5109	5066	5157	5124	5289	5103	5267	5119	5103	5322	5222	5097	5039	5112	5169	5202	5092	5036	5067	5129	5316	5177	5333	5274	5345	5260	5283	5293	5312	5472	5300	5411	5105	5001	5090	4926	5033	5177	5099	5077	5023	5141	4995	5115	5060	5176
5449	5247	5169	5479	5263	5328	5044	5138	5136	5379	5219	5104	5371	5313	5233	4946	5136	5224	5069	5151	5074	5183	5057	5346	5339	5377	5478	5327	5365	5303	5468	5369	5363	5429	5422	5221	5043	5030	4951	4963	4942	5185	5214	5027	5021	5027	5057	5133	5074	5150
5277	5274	5178	5438	5237	5213	5076	5162	5013	5319	5206	5247	5425	5376	5063	5138	5115	5182	5187	5091	4935	5108	5422	5607	5420	5477	5543	5341	5244	5278	5486	5405	5297	5400	5324	5208	5310	5045	5129	4932	5115	5276	5205	5117	5020	5045	5244	5262	4970	5276
5200	5111	4959	5249	4973	5003	5114	5067	5218	5037	5176	5359	5486	5151	5269	5301	5244	5137	4904	5067	4978	5205	5471	5303	5258	5334	5236	5197	5209	5060	5146	5196	5164	5398	5130	5254	5074	5199	5065	4959	4892	5126	5309	5189	5128	5051	5305	5310	5009	5208
5291	5147	4942	5308	5007	5257	5108	4897	5073	4945	5058	5315	5425	5359	5402	5255	5365	5016	4888	5133	5299	5253	5375	5272	5248	5130	5108	5065	4903	5041	5017	5267	5102	5125	5164	5151	5156	5293	5080	5236	5086	5097	5263	5345	5221	4930	5349	5166	5147	5157
5469	5168	5126	5272	5182	5350	5031	4969	5155	4936	5024	5467	5500	5318	5258	5438	5322	5135	5166	5149	5320	5355	5329	5146	5149	4987	5063	5108	5041	5082	4948	5133	5178	4989	5158	5201	5139	5296	5196	5146	5150	5099	5097	5273	5112	5219	5171	5252	5183	5046
5470	5217	5340	5492	5173	5118	5034	5026	5175	5290	5327	5409	5533	5409	5334	5539	5309	5120	5144	5244	5429	5250	5354	5310	5157	4990	5115	5028	4993	5115	4967	4960	4937	5075	4934	5202	5179	5081	5178	5276	5113	4992	5113	5336	5297	5109	5186	5338	5227	5155
5430	5223	5411	5189	5141	5086	4952	5227	5034	5064	5385	5440	5415	5514	5515	5410	5271	5302	5090	5239	5327	5192	5257	5084	5100	4993	5156	5054	4999	5136	5119	4984	5020	5110	5202	5178	5090	5263	5146	5160	5120	5192	5078	5382	5393	5175	5019	5133	5122	5221
5304	5288	5237	5306	5070	5104	4783	5047	5072	5304	5246	5460	5500	5515	5539	5497	5419	5293	5355	5393	5364	5254	5244	5289	5061	5182	5090	5067	5129	5044	5127	5074	5059	5096	4998	5184	5072	5136	5121	5096	5013	5002	5312	5335	5284	5224	5095	5162	5372	5141
5325	5425	5120	5207	5062	5176	5127	5088	5179	5095	5460	5251	5291	5518	5630	5358	5374	5239	5292	5257	5252	5374	5186	5109	5126	5152	5215	5072	5062	5001	5035	5129	5034	5017	4973	5081	5114	4863	5067	5024	5171	5071	5342	5364	5536	5273	5082	5326	5186	5018
5346	5041	5244	5408	5434	5283	5115	5396	5314	5363	5588	5560	5395	5521	5493	5385	5462	5349	5398	5569	5352	5207	5079	5103	5080	5159	5180	5147	5132	5092	5084	5128	5050	5035	4928	4880	4896	4984	4965	5116	5186	5086	5297	5321	5327	5324	5211	5198	5255	5131
5446	4906	5182	5216	5401	5218	5115	5124	5322	5282	5476	5469	5253	5392	5574	5453	5411	5303	5270	5249	5232	5042	4991	4891	5064	5032	5022	4966	5039	5023	5051	5093	4879	4937	5093	4944	4987	5127	5107	5212	5223	5219	5334	5166	5404	5320	5121	5103	5400	5207
5255	5037	5062	5219	5206	5044	5024	5142	5322	5233	5494	5452	5496	5398	5662	5458	5324	5336	5355	5260	5367	5083	5004	4875	4845	4817	4966	5114	5016	4920	4991	5104	5007	4994	5125	4862	5164	5159	5246	5281	5320	5194	5242	5306	5330	5122	5036	5036	5129	5223
5375	5164	5334	5167	5274	5432	5074	5175	5299	5200	5399	5381	5321	5301	5427	5439	5363	5220	5248	5272	5230	5120	5099	4936	4891	4837	5029	4878	5029	5111	4997	4954	5180	5035	5112	5088	5112	5243	5320	5176	5244	5296	5335	5312	5421	5229	5137	5246	5314	5339
5486	5316	5594	5624	5414	5603	5395	5378	5430	5438	5487	5390	5494	5333	5378	5430	5261	5332	5320	5402	5391	5259	5108	4883	4857	4961	5182	5139	5009	5028	5051	4999	5096	4986	5015	5019	5073	5117	5354	5393	5248	5285	5242	5528	5431	5380	5281	5457	5269	5334
5485	5467	5462	5556	5447	5431	5550	5238	5526	5496	5288	5452	5676	5272	5287	5460	5401	5184	5210	5320	5306	5414	5306	5333	5129	5000	5219	4908	5101	5092	5172	5009	5059	4985	5043	5190	5330	5377	5201	5393	5095	5294	5284	5236	5394	5102	5171	5289	5284	5276
5303	5355	5492	5767	5341	5312	5163	5257	5410	5278	5285	5430	5502	5599	5585	5595	5479	5344	5178	5322	5363	5244	5271	5391	5241	5195	4987	5075	5152	5199	5253	5163	5254	5056	5351	5315	5486	5435	5330	5414	5256	5342	5391	5358	5228	5130	5228	5170	5193	5217
5457	5404	5262	5493	5322	5321	5425	5274	5199	5168	5086	5129	5295	5315	5252	5377	5324	5401	5194	5342	5131	5302	5251	5496	5416	5074	5187	5263	5160	5372	5080	5226	5101	5297	5298	5416	5505	5335	5237	5299	5293	5326	5393	5339	5257	5256	5312	5300	5307	5068
5292	5259	5290	5522	5717	5378	5404	5243	5220	5133	5047	5060	5184	5181	5312	5360	5538	5327	5134	5164	5087	5082	5360	5482	5346	5490	5377	5406	5308	5321	5409	5368	5163	5213	5467	5311	5371	5247	5121	5262	5247	5188	5192	5238	5288	5343	5475	5238	5322	5273
5481	5489	5390	5486	5595	5319	5369	5323	5213	5404	5241	5095	5418	5229	5230	5320	5309	5143	5262	5069	5170	5207	5221	5355	5332	5311	5432	5458	5454	5311	5367	5434	5374	5236	5363	5684	5656	5300	5368	5381	5551	5338	5363	5216	5112	5418	5395	5357	5268	5356
5720	5345	5542	5523	5581	5532	5406	5421	5395	5432	5528	5381	5386	5547	5384	5208	5096	5151	5160	5137	5273	5089	4939	5359	5373	5464	5498	5379	5571	5473	5423	5432	5452	5516	5699	5688	5639	5547	5356	5580	5628	5406	5270	5165	5229	5355	5533	5237	5224	5331
5624	5350	5425	5514	5491	5523	5426	5558	5337	5443	5526	5671	5416	5599	5550	5266	5198	5152	5227	5157	5237	5149	5155	5138	5313	5302	5459	5428	5407	5411	5523	5465	5665	5432	5526	5624	5605	5524	5592	5563	5580	5531	5445	5514	5468	5680	5282	5273	5342	5307
5384	5376	5286	5352	5382	5268	5295	5430	5297	5210	5415	5408	5311	5448	5554	5331	5077	4906	5012	5250	5327	5418	5351	5401	5264	5442	5319	5402	5459	5331	5559	5652	5400	5337	5328	5471	5508	5561	5652	5602	5405	5436	5195	5482	5564	5556	5431	5508	5484	5304
5382	5343	5108	5244	5380	5192	5286	5368	5270	5211	5059	5218	5289	5133	5156	5248	5186	5031	5020	5099	5165	5374	5512	5635	5377	5471	5307	5261	5343	5446	5325	5286	5245	5312	5463	5696	5704	5815	5586	5772	5499	5318	5419	5433	5502	5408	5567	5685	5481	5377
5453	5188	5131	5529	5372	5302	5376	5325	5240	5178	4990	5064	5097	5286	5338	5259	5262	5358	5221	5005	5111	5246	5470	5505	5537	5514	5625	5592	5442	5447	5404	5432	5297	5396	5850	5896	5839	5838	5679	5666	5718	5598	5769	5658	5338	5310	5608	5482	5504	5324
5503	5374	5419	5542	5419	5228	5326	5348	5316	5223	5120	4955	5170	5322	5269	5202	5349	5241	5344	5415	5339	5343	5319	5427	5649	5605	5643	5654	5451	5290	5315	5512	5572	5620	5608	5889	5595	5437	5447	5435	5567	5572	5514	5715	5434	5543	5385	5330	5614	5467
5553	5610	5478	5304	5674	5498	5620	5436	5257	5100	5128	5041	5120	5152	5141	5190	5278	5234	5269	5353	5328	5357	5442	5467	5475	5599	5652	5442	5402	5453	5365	5468	5543	5572	5200	5329	5508	5257	5190	5186	5188	5039	5302	5525	5696	5790	5321	5270	5460	5324
5466	5426	5455	5398	5302	5521	5321	5183	5102	5053	5075	5041	5164	5197	5244	5306	5524	5110	5150	5227	5342	5316	5364	5534	5555	5833	5518	5330	5402	5521	5512	5487	5296	5278	5115	5211	5646	5610	5206	5255	5164	5040	5179	5347	5510	5327	5576	5402	5242	5292
5417	5303	5277	5600	5218	5377	5228	5005	5108	5240	4980	5150	5333	5369	5341	5322	5383	5315	5370	5218	5287	5331	5375	5534	5570	5810	5560	5447	5328	5351	5591	5478	5378	5122	5383	5814	5719	5914	5653	5600	5709	5548	5649	5359	5218	5191	5576	5342	5222	5365
5427	5236	5295	5410	5275	5159	5158	5180	5113	5291	5107	5159	5292	5397	5403	5527	5304	5372	5409	5444	5367	5521	5473	5343	5591	5597	5461	5479	5527	5489	5656	5432	5247	5237	5480	5987	5933	5758	5564	5666	5928	5913	5845	5568	5357	5260	5377	5359	5380	5368
5563	5274	5569	5403	5417	5341	5208	5162	5361	5062	5299	5301	5361	5454	5507	5489	5234	5278	5299	5370	5548	5508	5620	5655	5681	5481	5420	5425	5422	5428	5284	5139	5241	5386	5698	5762	5712	5185	5044	4974	4887	5334	5720	5780	5522	5292	5179	5323	5461	5266
5533	5292	5237	5476	5235	5277	5227	5162	5341	5214	5225	5363	5376	5437	5541	5649	5623	5361	5307	5242	5374	5592	5649	5781	5614	5660	5276	5258	5391	5465	5224	5141	5357	5832	5857	5690	5318	4740	4287	4415	4228	4531	4952	5604	5796	5201	5103	5225	5366	5174
5453	5415	5253	5176	5341	5221	5076	5067	5036	5264	5201	5340	5486	5686	5600	5663	5467	5584	5640	5423	5532	5693	5654	5668	5788	5519	5311	5511	5393	5562	5331	5157	5336	5880	5679	5418	4642	4488	4503	4948	5021	4493	4539	5068	5665	5436	5117	5097	5429	5266
5473	5118	5109	5186	5175	5033	4838	4910	4851	4872	5146	5324	5343	5575	5788	5866	5647	5526	5547	5530	5882	5710	5654	5702	5651	5656	5421	5458	5527	5405	5296	5073	5267	5476	5617	4974	4339	4610	5459	6055	5772	4400	3943	4893	5754	5507	5088	5169	5451	5352
5202	5013	5070	5143	5049	4872	4856	4914	4848	5173	5088	5253	5582	5449	5575	5850	5624	5633	5643	5673	5688	5799	6009	5877	5783	5468	5527	5632	5690	5473	5233	5187	5316	5670	5632	5017	4325	4561	5413	5667	5415	3974	3826	4847	5595	5403	4856	5034	5156	5145
5313	5129	5093	5144	5061	4826	4861	4946	4928	5022	5266	5387	5378	5656	5783	5583	5647	5519	5490	5463	5760	5693	5837	5644	5727	5615	5393	5447	5708	5236	5323	5056	5495	5534	5362	5026	4394	4088	4450	4507	4145	3502	3896	5307	5721	5227	4759	5016	5054	5096
5387	5118	5264	5211	5176	5050	5168	5187	5179	5173	5286	5410	5378	5536	5331	5704	5411	5499	5475	5507	5444	5624	5911	5960	5829	5498	5434	5299	5482	5319	5081	5012	5317	5275	5399	5214	4708	4326	4145	3896	3642	4079	4789	5744	5334	4786	4577	5111	4998	4868
5297	5195	5337	5236	5240	5094	5331	5248	5144	5249	5352	5335	5396	5408	5631	5402	5372	5277	5244	5260	5312	5691	5737	5841	5910	5418	5450	5309	5503	5544	5286	5170	5146	5325	5383	5317	5287	4688	4501	4346	4626	5328	5788	5530	4909	4600	4773	5089	4920	4973
5164	5265	5074	5134	5091	5318	5166	5398	5360	5087	5433	5221	5347	5392	5272	5477	5408	5139	5220	5182	5376	5487	5623	5693	5591	5547	5341	5198	5279	5333	5104	5163	4931	5030	5209	5479	5310	5347	5229	5415	5430	5535	5460	4901	4688	4665	5089	4999	4774	4660
5193	5053	4969	5243	5162	5300	5180	5151	5289	5452	5187	5433	5381	5530	5300	5407	5223	5130	5354	5238	5282	5439	5669	5764	5642	5396	5288	5230	5236	5340	5322	5027	5241	5165	5174	5335	5589	5338	5319	5612	5505	5172	4875	4467	4660	4948	5289	4956	4731	4846
5328	5029	5271	5147	5221	5271	5249	5173	5161	5093	5279	5310	5440	5587	5599	5432	5406	5373	5288	5261	5253	5682	5485	5502	5490	5441	5246	5155	5277	5239	5298	5321	5133	5269	4912	4884	4946	4871	4994	4992	4826	4745	4609	4789	5180	5272	5166	4719	4938	5021
5148	5105	5025	5280	5392	5334	5216	5217	5152	5262	5263	5436	5506	5548	5390	5499	5661	5570	5451	5149	5299	5519	5689	5598	5333	5417	5421	5137	5013	5126	5116	5177	5246	5254	5107	4773	4982	4823	4588	4710	4607	4787	5055	5166	5312	5072	4985	4864	5096	4982
5343	5047	5215	5268	5294	5310	5210	5191	5280	5184	5374	5592	5544	5581	5707	5383	5389	5442	5392	5453	5497	5284	5377	5620	5537	5350	5162	5216	5057	5076	5277	5077	5118	5345	5182	5126	4984	4869	4838	4996	5069	5107	5031	5059	5029	4929	5116	4956	5092	5028
5268	5194	5051	5128	5035	5172	5144	4965	4879	5003	5192	5350	5537	5629	5629	5651	5563	5433	5230	5411	5355	5429	5629	5504	5528	5384	5111	5132	5172	5112	5013	4992	5024	5067	5248	5135	5287	5108	5027	4924	4985	4917	4907	4850	4777	4837	5132	5148	4997	4987
5249	4975	5002	5075	4966	5106	4956	5136	5133	5222	5360	5334	5330	5368	5650	5435	5504	5441	5396	5127	5377	5504	5569	5594	5281	5346	5372	5133	5136	5166	5187	5035	5113	5036	4897	4911	5038	4875	4601	4818	4834	4727	4765	4804	5096	5025	5076	4963	5069	4812
5201	5101	5025	5316	5205	5163	5368	5349	5381	5457	5568	5691	5548	5820	5455	5434	5407	5305	5280	5457	5354	5405	5273	5603	5367	5275	5243	5168	5064	5198	5182	5021	4994	5108	4953	4918	4955	4942	4555	4728	4575	4802	4821	4938	5050	4955	4971	4818	4834	4879
5640	5192	5030	5307	5266	5258	5261	5427	5220	5288	5651	5493	5836	5883	5681	5595	5379	5040	5218	5293	5695	5446	5467	5332	5436	5262	4962	4985	5032	5055	5038	5131	5031	5255	5017	5036	5025	4898	4925	4916	4824	4866	4966	4832	4901	4813	4943	4858	4974	4785
5501	5312	5030	5049	5027	5128	5335	5093	5209	5389	5235	5308	5529	5563	5539	5654	5500	5282	5036	5095	5326	5646	5520	5365	5216	5315	5129	4959	5038	5096	4929	5115	5024	5026	5147	4926	5024	4801	4933	5003	5006	4974	4825	4795	4730	4791	4955	4865	4939	4658
5462	5122	5163	5085	5290	5268	5454	5656	5710	5544	5703	5723	5417	5410	5397	5279	5418	5345	5374	5248	5440	5472	5628	5352	4962	4933	5106	4990	4830	4984	4858	4743	4913	4682	4812	4915	4923	4788	4698	4741	4647	4813	4852	4797	5020	4695	4874	4835	4817	4818
5265	5293	5515	5529	5557	5423	5622	5637	5711	5774	5826	5734	5683	5720	5374	5156	5219	5124	5435	5533	5482	5344	5206	5364	5227	5022	4986	5043	4879	4888	5074	4703	5081	4941	4684	4911	4500	4766	4680	4728	4592	4962	4827	5069	5137	5099	4980	4884	4843	4900
5336	5511	5335	5500	5322	5207	5264	5331	5461	5524	5643	5455	5700	5558	5516	5396	5247	5083	5249	5477	5729	5461	5180	5260	5391	5173	4871	5034	5121	4738	5020	4908	4973	5206	4866	5147	4864	4880	4832	4905	4802	4930	4900	5013	4867	5042	4889	4998	4954	4729
5462	5198	5291	5156	4978	4902	5076	5092	5026	5256	5381	5209	5293	5600	5631	5594	5560	5347	5183	5376	5503	5572	5274	5113	5297	5187	4973	5014	5407	5053	4877	5209	5077	4957	5105	5036	4970	4923	4941	4768	4905	4788	4784	5048	4811	4938	4892	5190	5052	4848
5120	4911	4882	5190	4935	5109	5135	5116	5108	5384	5180	5218	5118	5119	5164	5359	5517	5691	5593	5215	5272	5503	5681	5230	5137	5572	5381	5186	5280	5304	5151	5207	5084	5054	5027	4854	4944	4909	4911	4873	5112	4805	4843	4796	4908	5063	5042	5227	5023	5032
4842	4603	4896	5245	5314	5411	5547	5457	5162	5427	5243	5347	5153	5102	5126	5282	5593	5829	5686	5339	5060	5185	5492	5455	5018	5120	5557	5161	5093	5385	5325	5151	5173	4923	5048	4989	4975	4974	4847	4769	4828	5006	4973	4913	4929	4938	5147	5067	5167	4957
5163	5090	5200	5266	5530	5503	5585	5509	5641	5466	5563	5629	5499	5392	5344	4950	5211	5331	5568	5494	5288	5202	5375	5602	5331	5203	5264	5202	5018	5502	5542	5146	5273	4915	5117	5063	4935	5102	4738	4982	4871	4793	4978	4901	4898	5050	4862	5012	5164	5017
5288	5372	5405	5382	5319	5285	5432	5422	5532	5553	5736	5710	5761	5511	5612	5338	5143	5260	5392	5612	5473	5258	5197	5596	5474	5095	5038	5374	5195	5181	5366	4902	5081	5334	4903	5212	4940	5007	4808	4860	4792	4829	4745	4832	4881	4814	4981	4889	5088	4923
5481	5260	5300	5189	5143	5015	5133	5174	5503	5543	5495	5705	5831	5821	5854	5552	5358	5012	5322	5541	5712	5564	5086	5171	5375	5246	4982	5295	5338	4954	5086	4854	4950	5145	4912	5055	4917	4830	4815	4810	4751	4790	4631	4738	4782	4837	4784	5084	4912	4901
5615	5294	5200	5044	4883	4950	4788	4956	5027	5353	5341	5530	5815	5977	6031	5759	5473	5277	5309	5430	5915	5637	5141	4918	5344	5301	4849	5025	5215	4571	4707	4919	4703	4904	4862	4867	4820	4816	4989	4677	4825	4854	4713	4765	4754	5009	4802	4800	4879	4800
5679	5070	5115	5203	5166	4913	4996	5067	4974	5198	5133	5300	5410	5671	5800	5859	6016	5690	5214	5438	5582	5733	5157	4854	5238	5387	5064	4913	5050	4704	4771	4943	4765	4762	5084	4857	4996	4852	4957	4732	4975	4925	4852	4711	4813	4942	4746	4763	4817	4944
5370	5097	4821	4923	4875	4978	4954	4943	5065	4932	5085	4984	5125	5475	5503	5983	6023	5588	5399	5137	5329	5571	5304	5085	5138	5499	5242	4708	4812	4908	4665	4976	4706	4861	5176	4846	5240	4982	4864	4819	4979	4830	4867	4782	4906	4780	4834	4870	4789	4861
5134	4811	4706	4889	4675	5042	5082	4901	5001	4805	4942	4852	4967	5178	5375	5625	5889	5728	5202	5099	5319	5589	5556	5241	4976	5462	5191	4806	4915	5042	4567	4912	4910	4846	5078	4704	5271	4928	4972	4869	4973	4895	4913	4859	5115	4978	5090	4942	4868	4927
4972	4640	4870	4891	5003	4960	5093	5075	5093	4984	5057	4983	4911	5190	5363	5676	6009	5637	5392	4877	5290	5538	5793	5121	4951	5317	5371	5079	5147	5080	4721	5073	4990	4677	5140	4888	5031	4857	4951	4809	5044	5012	4938	4986	5155	5111	5108	5118	4968	4938
5057	4711	4605	4943	5029	5165	5041	5097	4891	4945	5034	4903	4858	5038	5306	5455	5906	5724	5395	5138	5102	5490	5514	5436	5259	5402	5695	5108	5123	5421	5040	5100	5037	4858	5097	4885	4979	5107	5007	4949	5077	4874	4833	4918	5162	5036	5168	5064	5007	4946
5128	4744	4878	4913	5148	5151	5176	5133	5218	5034	4933	4757	4674	4823	5163	5482	5623	5736	5503	5028	5138	5420	5592	5248	5079	5401	5575	5129	5094	5467	5034	5103	5146	5042	5190	4832	5087	5011	4985	5105	4748	4840	4888	4904	5221	5027	5060	5107	5123	4926
4905	4646	4916	4965	5038	5031	5063	4950	5127	4939	4800	4873	4777	4909	5236	5300	5671	5717	5338	5020	5092	5413	5753	5478	5118	5428	5696	5223	5214	5434	4909	5189	5192	4812	5110	5004	4997	4902	4942	4987	4869	4781	5007	4974	5064	4957	4946	5049	5128	5130
4962	4804	4709	4767	4954	5015	5021	4862	4896	4788	4785	4785	4839	4963	5074	5509	5647	5712	5423	5100	4915	5388	5707	5235	5109	5522	5659	5117	5292	5418	4989	5143	5226	4883	5335	5075	5226	4959	4869	4863	4916	4802	4969	4845	5061	5071	4930	4995	5114	5211
5153	4831	4794	4766	4714	5034	4946	4918	4997	4880	4728	4712	4872	4879	5103	5329	5586	5663	5209	4939	5048	5415	5650	5341	5147	5294	5383	5109	5254	5367	5021	5176	5140	5097	5247	5040	5152	4945	4797	5019	4735	4759	4886	4803	4952	4848	4899	4855	5178	5090
5157	4932	4771	4826	4728	4721	4850	4776	4815	4742	4722	4904	4858	5002	5316	5565	5696	5604	5365	4904	5118	5481	5587	5167	5118	5370	5292	5013	5212	5225	5089	5167	5291	5012	5132	5025	5148	4786	4899	4861	4820	4809	4846	4895	4799	4789	4832	4881	4988	5048
5420	4905	4787	4747	4718	4701	4707	4669	4515	4711	4627	4895	4935	5183	5511	5659	5529	5493	5298	4887	5077	5706	5505	5099	5128	5318	5179	4829	5236	5216	4994	5086	4923	5161	5338	5043	5096	5066	4915	4841	4920	4815	4917	4692	4874	4778	4973	4954	5010	5004
5534	5143	4991	4789	4695	4604	4492	4636	4526	4892	4785	4853	5248	5207	5676	5731	5555	5272	5113	5079	5413	5638	5454	5078	5071	5334	5050	4883	5245	5188	4782	5255	5153	5180	5294	5085	5206	4947	5171	4938	4958	4760	4932	4856	4730	4678	4929	4960	4944	5158
5615	5261	5156	4895	4773	4860	4603	4532	4466	4762	4976	4971	5272	5632	5957	5776	5457	5214	5091	5263	5642	5596	5206	5046	5623	5328	4931	5035	5215	4880	4927	5247	4958	5190	5256	5198	5307	5113	5270	4902	5101	4905	4936	4829	4688	4925	4878	5144	5154	5096
5521	5486	5331	5021	4973	5015	4812	4711	4737	4922	5086	5194	5327	5550	5606	5487	5298	5086	4985	5427	5549	5460	5039	5261	5417	5389	4894	5201	5341	4904	4994	5045	4906	5076	5081	5064	5165	4889	5081	4953	4895	4949	5022	4806	4894	5010	5128	5003	5170	5126
5353	5374	5375	5346	5165	4994	5025	4921	4956	5088	5302	5365	5485	5403	5436	5237	5042	4978	5265	5658	5608	5259	4942	5244	5492	5177	5067	5391	5012	4865	4979	4920	4710	5028	4792	4929	5104	4979	4968	4842	4993	5037	4981	5200	4842	5123	5002	4942	4994	5267
5047	5137	5228	5245	5197	5145	5336	5168	5292	5370	5152	5423	5170	5175	4993	5069	4877	5099	5311	5393	5149	5045	5209	5385	5267	5128	5160	5364	5065	5044	5014	4736	4865	4950	4797	5061	4921	5256	4872	4996	5026	5324	5171	5188	4985	4979	5007	4846	4980	5204
4910	4794	5006	5138	5224	5345	5251	5228	5362	5385	5238	5215	5027	4923	4775	4955	5099	5376	5291	5266	5073	5026	5326	5301	4918	4911	5301	5173	5124	5081	5079	4797	5090	4868	4942	5154	4902	5199	4951	5046	5132	5316	5202	5257	4899	5060	5024	5051	5265	5169
4934	4725	4822	4949	4855	5004	4933	5097	5148	5099	5022	4833	4725	4766	4791	5059	5163	5278	5222	5083	4767	5126	5273	5182	4893	5240	5347	5137	5201	5420	4988	4878	4861	4760	5154	4907	5127	5232	5331	5234	5197	5231	5190	4894	5090	5028	5261	5326	5303	5215
5111	4894	4791	4812	4689	4500	4566	4741	4872	4917	4857	4622	4663	4904	4925	5110	5180	5029	4824	4830	5071	5350	5045	4869	5062	5316	5241	5133	5217	5184	4862	5175	4855	4957	5093	4912	5173	5247	5339	5139	5392	5243	5179	5272	5183	5133	5198	5153	5336	5451
5120	5108	5019	4914	4734	4846	5010	5018	4939	4946	4936	4959	4965	4876	5005	4935	4939	4772	4812	4892	5220	5239	4945	5065	5236	5269	4865	5187	5251	4966	5167	5050	4781	4883	5012	5118	5179	5060	5284	5194	5355	5325	5360	5211	5170	5221	5109	5244	5395	5379
4939	4975	5004	5156	4985	5160	4988	5129	5098	5316	5063	5051	5029	5028	4955	4831	4658	4982	5115	5251	5103	5017	4943	5101	5141	5040	5196	5319	5128	4981	5313	5125	4999	4999	4980	5104	5114	5332	5290	5600	5503	5417	5264	5281	4979	5289	5227	5473	5327	5510
4683	4695	4865	4858	4967	5115	5100	5065	5057	5021	5040	4959	4688	4700	4570	4720	4819	4942	5175	5161	4867	4845	5106	5275	5087	4966	5304	5116	5068	5199	5321	5062	5287	5104	5180	5225	5267	5398	5242	5384	5407	5374	5295	5130	5042	5154	5369	5267	5489	5331
5009	4779	4765	4936	4830	4717	4788	4734	4723	4944	4748	4672	4487	4757	4740	4984	5130	4971	4967	4929	4950	5148	5015	4983	5081	5351	5219	4976	5102	5183	5156	5307	5381	5042	5251	5256	5163	5086	5186	5217	5178	5295	5306	5072	5234	5112	5321	5149	5119	5252
5293	4979	5069	4927	4954	4694	4919	4792	4650	4803	4742	4800	4886	4915	5085	5021	5036	4891	4852	4924	5083	5104	4851	5090	5076	5283	4960	5034	5429	5310	5248	5318	5115	5204	5159	5084	5267	5153	5254	5114	5245	5242	5324	5170	5255	5086	4991	5170	5031	5397
5129	5084	5257	5287	5321	5063	5122	4976	4856	4936	4887	4887	4995	5052	4846	4893	4807	4890	4918	4953	4886	4799	4827	5183	5165	5023	5042	5102	5048	5211	5314	5335	5187	5322	5169	5118	5200	5297	5243	5130	5132	5134	5201	5012	5097	5140	5079	5140	5134	5023
4856	4722	4964	5077	4841	5089	4946	4862	4852	4776	4832	4726	4771	4773	4804	4896	5003	4856	4972	4893	4865	5105	4926	4983	4684	5023	5017	5086	5085	5112	5058	5203	5221	5232	5161	5153	5112	5183	5067	5107	4861	5109	5165	5111	5207	5149	5133	4994	5040	5031
4959	4972	5082	4930	4834	4693	4749	4605	4620	4695	4807	4709	4717	4855	5093	5047	4956	4907	4734	4885	4859	4984	4840	4931	4837	4856	5066	4895	5296	5104	4985	5025	5192	5099	5165	5127	5095	4963	5119	5067	4943	5065	5116	5208	5101	4997	4939	5178	5014	5018
5015	5204	5076	5286	4918	4825	4895	4737	4818	4890	5033	4923	5185	4949	5177	5013	4833	4875	4904	5039	4918	4823	4764	4951	4859	4884	4855	4921	4898	4889	5067	4983	5068	5046	5140	5049	4991	4989	5097	5050	5016	5010	4996	5006	5024	4961	5077	5232	5124	5080
4983	4812	4862	5006	4953	4885	4848	4904	4704	4820	4886	5061	4895	5008	5041	5007	5181	5029	5028	4951	4883	4969	4895	4734	4733	4723	4806	4727	4647	4863	4766	4908	4924	4812	4809	4976	5026	5017	4863	4892	4900	5188	5103	5298	5058	4949	5077	4987	5062	5051
5087	4910	4911	4837	4870	4725	4717	4786	4780	4837	4760	4942	5061	5224	5227	5141	4999	4992	4913	4842	4913	4979	4751	4799	4754	4880	4764	4645	4642	4671	4867	4802	4929	4955	4906	4771	4936	5078	4949	4826	4957	4995	5120	5030	4928	4924	5016	5171	5095	5188
4870	4691	4913	4987	4831	4827	4836	4771	4828	4782	4936	5008	5087	5013	5033	5133	4753	4917	4858	5068	4999	4795	4798	4632	4754	4728	4793	4516	4664	4497	4681	4742	4698	4635	4865	4765	4734	4861	4948	4684	4965	4885	5027	4945	4987	4855	4824	4920	4878	5051
4946	4642	4911	4731	4776	4572	4690	4804	4919	4850	4849	4913	4888	4989	4888	4993	4884	5041	5017	4855	4814	4871	4811	4896	4698	4656	4713	4697	4621	4643	4755	4564	4727	4682	4833	4701	4699	4785	4836	4910	4800	5016	4951	5025	4897	4990	4860	4769	5104	5017
4810	4694	4678	4904	4793	4815	4837	4862	4917	4933	5092	4864	5044	4941	5034	4935	4890	4982	4872	4922	4774	4681	4773	4699	4769	4621	4780	4477	4680	4563	4665	4616	4658	4756	4773	4688	4867	4797	4977	4741	4841	4670	4796	4893	4903	4802	4781	5049	4987	5004
4685	4576	4544	4782	4728	4805	4871	4868	5003	4915	4963	4933	4990	5025	4884	5044	5020	4945	4892	4883	4848	4870	4975	4671	4704	4772	4690	4665	4729	4561	4657	4585	4621	4623	4649	4836	4788	4806	4800	4853	4841	4914	4871	4890	4744	4891	4737	4948	5063	4959
4710	4656	4617	4826	4761	4877	4910	4853	4857	4875	4900	4778	4908	4921	4964	4943	5094	4868	4896	4866	4664	4837	4828	4845	4709	4786	4745	4567	4587	4562	4771	4766	4788	4684	4669	4672	4731	4758	4777	4882	4699	4757	4877	4816	4904	4825	4898	4935	4843	4949
4506	4508	4673	4801	4779	4869	4865	4893	4849	4798	4969	4815	4606	5057	4764	4832	4944	4917	4774	4813	4800	4783	4782	4732	4672	4693	4708	4595	4565	4648	4579	4675	4447	4589	4748	4619	4821	4787	4729	4827	4727	4910	4812	4860	4659	4816	4743	4942	4892	5004
4582	4627	4644	4735	4738	4930	4698	4785	4836	4802	4864	4770	4842	4760	4694	4810	4862	4668	4855	4979	4904	4661	4808	4785	4772	4691	4766	4766	4598	4698	4574	4685	4618	4689	4700	4729	4724	4782	4722	4759	4680	4674	4800	4791	4855	4820	4924	4843	4948	4881
4549	4467	4586	4658	4604	4670	4457	4716	4440	4773	4542	4581	4675	4487	4682	4692	4818	4649	4755	4657	4864	4957	4820	4664	4772	4785	4789	4807	4779	4553	4706	4762	4479	4495	4603	4638	4738	4662	4703	4641	4925	4658	4775	4732	4687	4763	4715	4939	4847	4898
4577	4572	4490	4702	4694	4668	4665	4516	4591	4540	4512	4604	4596	4527	4564	4796	4639	4655	4825	4709	4780	4738	4848	4807	4974	4938	4890	4848	4822	4766	4872	4668	4706	4718	4596	4709	4698	4831	4703	4694	4572	4843	4699	4777	4737	4713	4712	4674	4947	4855
4752	4749	4638	4718	4711	4694	4548	4547	4518	4528	4497	4673	4487	4608	4753	4604	4658	4848	4735	4647	4658	4921	4904	4887	4782	5081	4763	4864	4913	5039	4883	4834	4783	4862	4816	4824	4811	4840	4698	4627	4605	4578	4875	4860	4706	4673	4718	4824	4816	5089
4812	4716	4765	4723	4704	4604	4575	4622	4475	4612	4547	4460	4468	4518	4631	4787	4835	4706	4750	4782	4920	4791	4793	4946	4845	4948	4850	5039	4970	5004	4886	4920	4807	4852	4760	4782	4702	4754	4649	4715	4564	4777	4829	4905	4724	4872	4824	4915	4843	5055
4924	4680	4735	4628	4684	4545	4549	4476	4380	4740	4522	4458	4673	4507	4649	4627	4772	4598	4560	4652	4832	4683	4823	4782	5028	4953	4892	5084	5044	4831	4897	4934	4999	4894	4793	4900	4823	4853	4916	4625	4703	4823	4842	4877	4669	4772	4860	4747	4888	4916
4916	4608	4757	4655	4746	4617	4630	4554	4627	4427	4613	4687	4738	4500	4565	4490	4505	4634	4640	4511	4529	4734	4693	4872	4862	5007	4903	4976	4867	5002	5067	5015	4988	4801	4942	4747	4926	4828	4702	4784	4808	4799	4850	4769	4750	4794	4705	4935	4909	4978
4771	4749	4686	4734	4720	4607	4662	4640	4468	4569	4562	4595	4726	4609	4648	4563	4488	4446	4552	4524	4613	4583	4648	4847	4901	4858	4874	4829	4861	4942	4960	5079	4965	4995	4866	5024	4999	4960	5076	4837	4930	4681	4727	4838	4695	4817	4784	4898	5082	4983
4741	4724	4832	4802	4577	4605	4567	4583	4666	4628	4481	4583	4652	4694	4462	4610	4656	4617	4467	4557	4427	4532	4596	4789	4804	4869	4825	4818	5163	5081	5030	5024	4952	4853	4956	4908	4879	4845	4902	4803	4878	4745	4870	4865	4730	4839	4706	4953	4940	4909
4804	4706	4722	4749	4597	4531	4698	4522	4726	4755	4681	4712	4817	4704	4515	4712	4628	4628	4650	4599	4620	4692	4640	4770	4587	4792	4749	4910	4893	4814	4916	4760	4838	4826	4818	4868	4864	4940	4824	4767	4774	4810	4784	4840	4893	4926	4859	4880	4919	4975
4774	4760	4765	4654	4535	4603	4653	4528	4696	4681	4622	4643	4730	4664	4700	4826	4660	4724	4778	4573	4651	4626	4694	4790	4693	4807	4645	4779	4841	4953	4829	4736	4969	4943	4862	4855	4994	4920	4875	4929	4812	4845	4948	4958	4962	4807	4900	4776	4836	4819
4650	4671	4720	4786	4792	4675	4761	4656	4708	4783	4771	4696	4745	4622	4745	4608	4795	4727	4763	4663	4641	4566	4776	4674	4688	4686	4786	4730	4784	4857	4827	4891	4896	4795	4989	4889	5103	5043	5059	4929	4785	4876	4912	5022	4962	4706	4817	4772	4887	4750
4686	4617	4620	4751	4723	4544	4669	4771	4723	4771	4693	4846	4662	4766	4670	4631	4753	4608	4576	4457	4562	4624	4676	4741	4652	4638	4801	4883	4827	4794	4869	4900	4971	4797	4763	4735	4745	4859	4937	4881	4953	4825	4874	4912	4940	4870	4748	4771	4845	4857
4754	4313	4678	4601	4703	4603	4598	4717	4757	4726	4641	4882	4808	4809	4611	4661	4676	4706	4683	4498	4743	4708	4733	4682	4799	4751	4664	4521	4556	4753	4702	4510	4775	4790	4807	4850	4925	4977	4879	4820	4919	4722	4655	4886	4910	4869	4672	4576	4680	4688
4737	4614	4755	4643	4702	4666	4722	4818	4878	4785	4813	4873	4823	4871	4678	4694	4785	4688	4778	4543	4667	4706	4741	4726	4765	4673	4663	4633	4706	4707	4677	4629	4641	4742	4772	4738	4780	4765	4795	4751	4779	4830	4728	4678	4804	4871	4772	4588	4595	4753
4589	4568	4707	4752	4736	4719	4705	4771	4862	4835	4825	4877	4966	4911	4937	4751	4700	4677	4703	4852	4699	4538	4552	4851	4848	4584	4570	4695	4624	4699	4566	4487	4730	4643	4781	4917	4852	4867	4800	4864	4841	4763	4846	4857	4857	4806	4640	4853	4696	4741
4634	4481	4657	4612	4710	4573	4722	4813	4758	4975	4859	4887	4719	5041	4931	4893	4805	4726	4792	4719	4760	4771	4725	4695	4710	4627	4659	4806	4622	4426	4497	4552	4550	4719	4663	4703	4759	4728	4730	4613	4796	4688	4804	4818	4763	4772	4591	4736	4716	4824
4644	4484	4543	4710	4475	4562	4588	4644	4790	4709	4988	4684	4840	4885	4736	4672	4720	4826	4839	4835	4777	4680	4819	4813	4499	4668	4677	4563	4559	4465	4438	4591	4677	4726	4654	4683	4624	4597	4587	4603	4564	4728	4682	4654	4704	4674	4640	4748	4670	4692
4727	4534	4565	4530	4694	4468	4470	4729	4799	4630	4779	4720	4856	4843	4787	4857	4817	4795	4816	4823	4796	4841	4741	4756	4740	4793	4741	4585	4495	4529	4516	4606	4635	4607	4536	4475	4388	4639	4627	4641	4586	4515	4434	4590	4485	4538	4807	4623	4730	4734
4430	4367	4441	4609	4492	4352	4598	4692	4675	4679	4746	4684	4667	4716	4921	4755	4778	4735	4848	4825	4691	4776	4788	4798	4720	4656	4577	4523	4614	4614	4691	4726	4663	4541	4475	4447	4519	4560	4713	4752	4712	4610	4523	4452	4379	4631	4529	4657	4616	4583
4305	4452	4417	4432	4466	4263	4491	4695	4604	4580	4599	4659	4729	4821	4711	4769	4840	4769	4879	4812	4744	4967	4829	4707	4616	4684	4643	4695	4598	4752	4626	4655	4521	4477	4219	4616	4588	4551	4701	4787	4737	4664	4610	4639	4505	4516	4548	4653	4715	4651
4495	4460	4425	4424	4511	4468	4541	4584	4699	4644	4725	4558	4744	4620	4716	4754	4735	4749	4741	4840	4908	4857	4828	4607	4677	4667	4669	4560	4672	4717	4703	4634	4602	4482	4485	4501	4580	4666	4742	4657	4580	4644	4744	4760	4614	4527	4593	4741	4594	4681
4452	4391	4479	4479	4479	4550	4577	4562	4655	4758	4506	4654	4805	4584	4739	4646	4749	4719	4801	4885	4747	4774	4745	4691	4582	4619	4681	4678	4684	4719	4568	4587	4492	4569	4543	4567	4478	4561	4630	4553	4424	4411	4411	4504	4669	4500	4610	4658	4685	4734
4455	4482	4451	4612	4444	4544	4553	4539	4611	4713	4682	4745	4807	4761	4668	4783	4709	4664	4809	5040	4884	4749	4576	4554	4509	4535	4609	4614	4789	4606	4613	4677	4453	4552	4544	4460	4337	4430	4450	4336	4485	4307	4465	4466	4512	4647	4781	4733	4666	4639
4518	4420	4521	4576	4498	4456	4479	4474	4514	4750	4627	4479	4658	4656	4692	4779	4840	4778	4823	4750	4883	4647	4547	4614	4637	4512	4568	4533	4618	4592	4587	4566	4526	4593	4523	4509	4488	4359	4311	4447	4476	4543	4434	4360	4499	4776	4786	4650	4642	4684
4516	4428	4496	4488	4572	4380	4453	4455	4550	4697	4654	4724	4732	4663	4622	4741	4656	4643	4721	4804	4562	4711	4621	4436	4590	4520	4481	4461	4688	4501	4553	4478	4495	4501	4472	4533	4398	4279	4382	4404	4529	4452	4383	4443	4624	4747	4588	4715	4586	4616
4393	4424	4416	4409	4596	4362	4462	4524	4459	4647	4584	4609	4616	4777	4719	4763	4696	4726	4635	4685	4597	4609	4551	4522	4516	4574	4550	4573	4540	4520	4469	4535	4427	4578	4384	4489	4230	4209	4292	4451	4488	4477	4277	4486	4684	4674	4572	4554	4686	4417
4574	4515	4462	4361	4485	4507	4516	4508	4502	4697	4581	4620	4724	4663	4751	4734	4724	4597	4646	4655	4780	4699	4531	4526	4569	4548	4591	4505	4513	4566	4616	4554	4615	4560	4520	4321	4374	4155	4125	4360	4353	4380	4333	4425	4762	4552	4532	4597	4559	4540
4561	4371	4386	4696	4536	4529	4434	4630	4601	4589	4664	4643	4745	4726	4734	4688	4717	4626	4692	4669	4660	4550	4550	4631	4561	4639	4641	4664	4626	4611	4589	4532	4680	4642	4656	4597	4380	4278	4127	4295	4322	4408	4528	4671	4727	4646	4580	4618	4648	4592
4479	4494	4639	4573	4693	4462	4458	4444	4433	4585	4684	4610	4806	4841	4814	4702	4599	4576	4611	4729	4600	4646	4760	4763	4726	4546	4696	4692	4540	4600	4455	4641	4531	4574	4692	4611	4665	4293	4316	4308	4414	4499	4679	4833	4666	4574	4578	4727	4794	4557
4658	4431	4646	4445	4444	4425	4531	4357	4439	4371	4574	4640	4736	4835	4752	4703	4672	4646	4741	4735	4762	4720	4684	4693	4541	4788	4621	4592	4704	4517	4645	4600	4592	4470	4647	4779	4684	4559	4499	4416	4657	4672	4758	4701	4695	4618	4710	4786	4905	4698
4537	4402	4523	4441	4461	4412	4463	4343	4546	4606	4588	4703	4621	4579	4719	4621	4743	4597	4709	4606	4605	4735	4780	4740	4661	4633	4658	4733	4644	4605	4661	4553	4591	4659	4637	4504	4654	4596	4527	4601	4552	4867	4680	4711	4597	4613	4888	4754	4843	4841
4457	4363	4359	4648	4480	4348	4356	4304	4577	4539	4681	4636	4701	4745	4796	4732	4787	4746	4595	4714	4740	4830	4610	4646	4800	4610	4771	4661	4593	4575	4631	4555	4716	4484	4617	4462	4676	4636	4732	4538	4636	4588	4691	4739	4707	4744	4664	4908	4883	4894
4400	4373	4369	4632	4430	4452	4399	4458	4489	4533	4677	4775	4740	4831	4771	4744	4815	4781	4616	4663	4629	4777	4634	4840	4673	4798	4649	4723	4722	4695	4523	4577	4544	4657	4597	4476	4528	4625	4530	4578	4572	4691	4574	4654	4724	4659	4714	4728	4863	4787
4438	4589	4572	4765	4605	4398	4404	4616	4692	4625	4652	4803	4750	4706	4828	4764	4874	4740	4638	4557	4681	4615	4721	4621	4639	4656	4591	4749	4451	4523	4444	4492	4543	4505	4587	4516	4430	4568	4610	4731	4794	4618	4628	4668	4829	4664	4667	4636	4770	4882
4424	4561	4576	4631	4488	4608	4573	4571	4695	4633	4737	4778	4794	4637	4828	4836	4776	4709	4519	4633	4697	4684	4619	4720	4614	4510	4544	4628	4544	4568	4536	4528	4569	4538	4488	4550	4438	4629	4489	4644	4610	4469	4533	4563	4753	4654	4655	4650	4829	4742
4560	4568	4490	4604	4496	4555	4418	4662	4671	4662	4698	4791	4798	4758	4692	4844	4702	4734	4616	4603	4626	4577	4691	4664	4560	4718	4572	4432	4416	4454	4433	4522	4621	4438	4463	4472	4562	4589	4604	4560	4571	4451	4545	4541	4556	4654	4562	4604	4679	4711
4432	4535	4525	4582	4648	4559	4641	4813	4605	4751	4723	4813	4803	4744	4722	4849	4582	4601	4720	4577	4490	4496	4740	4642	4673	4566	4435	4627	4447	4654	4501	4536	4560	4495	4514	4611	4529	4507	4676	4450	4521	4436	4562	4509	4544	4629	4603	4523	4496	4572
4355	4504	4535	4751	4672	4655	4593	4460	4755	4775	4768	4745	4806	4771	4671	4685	4511	4601	4494	4569	4558	4686	4585	4425	4575	4578	4527	4512	4523	4570	4513	4574	4502	4569	4478	4598	4557	4499	4538	4563	4414	4554	4570	4483	4692	4574	4543	4517	4517	4540
4406	4331	4529	4571	4559	4518	4567	4763	4680	4711	4671	4801	4760	4763	4699	4620	4635	4548	4554	4609	4540	4624	4552	4577	4548	4568	4539	4550	4601	4495	4524	4605	4609	4524	4550	4557	4572	4586	4529	4451	4478	4553	4548	4674	4766	4672	4664	4582	4604	4599
4341	4441	4527	4580	4645	4750	4795	4629	4607	4700	4782	4869	4765	4737	4838	4602	4607	4477	4646	4537	4578	4452	4725	4550	4635	4662	4747	4622	4612	4658	4639	4497	4548	4484	4599	4758	4684	4564	4586	4439	4751	4450	4582	4610	4791	4761	4806	4757	4654	4437
4490	4374	4535	4701	4742	4693	4767	4757	4695	4632	4867	4757	4784	4683	4841	4844	4738	4678	4626	4670	4647	4682	4573	4681	4659	4703	4801	4652	4750	4637	4631	4657	4630	4549	4679	4756	4619	4486	4512	4528	4476	4632	4674	4765	4816	4846	4758	4726	4681	4710
4473	4383	4517	4649	4663	4598	4812	4826	4677	4896	4722	4765	4797	4745	4845	4980	4713	4734	4726	4767	4693	4609	4790	4658	4648	4778	4815	4756	4709	4732	4571	4643	4613	4623	4590	4620	4713	4528	4550	4478	4661	4629	4797	4777	4862	4804	4777	4736	4888	4839
4585	4552	4480	4724	4736	4691	4790	4666	4705	4763	4736	4670	4727	4675	4781	4891	4841	4770	4781	4660	4617	4710	4625	4662	4674	4688	4892	4793	4891	4757	4627	4436	4644	4611	4726	4641	4638	4554	4550	4599	4558	4745	4705	4714	4781	4836	4868	4811	4861	4771
4382	4402	4477	4482	4668	4684	4690	4584	4682	4726	4578	4663	4767	4691	4813	4912	4837	4710	4791	4754	4630	4650	4659	4610	4713	4744	4659	4799	4609	4575	4463	4779	4643	4650	4707	4756	4698	4556	4652	4566	4670	4580	4651	4773	4640	4700	4620	4773	4817	4733
4403	4531	4445	4543	4621	4783	4500	4687	4540	4624	4627	4474	4591	4547	4675	4696	4679	4621	4690	4663	4741	4554	4718	4602	4555	4696	4761	4728	4663	4672	4571	4654	4584	4630	4521	4706	4684	4581	4541	4506	4603	4604	4694	4679	4601	4722	4704	4583	4730	4629
4555	4373	4594	4700	4439	4616	4578	4735	4626	4725	4699	4578	4694	4645	4542	4605	4781	4574	4618	4777	4579	4616	4577	4564	4591	4493	4718	4695	4743	4570	4578	4542	4637	4566	4628	4605	4556	4521	4647	4509	4501	4619	4500	4560	4603	4694	4690	4598	4557	4621
4412	4523	4488	4713	4522	4580	4657	4622	4661	4716	4762	4497	4574	4571	4428	4596	4512	4571	4745	4770	4712	4655	4660	4517	4591	4570	4674	4754	4688	4734	4497	4756	4633	4594	4584	4619	4555	4535	4202	4510	4471	4468	4723	4591	4711	4562	4642	4589	4464	4713
4490	4526	4596	4556	4551	4554	4660	4665	4652	4689	4724	4432	4473	4549	4541	4638	4548	4788	4648	4801	4572	4575	4701	4610	4647	4696	4543	4724	4596	4646	4516	4833	4432	4604	4615	4560	4704	4579	4454	4420	4428	4487	4540	4609	4538	4530	4435	4649	4529	4539
4470	4358	4531	4578	4494	4685	4635	4615	4651	4793	4679	4626	4611	4569	4512	4674	4788	4707	4515	4635	4649	4631	4781	4689	4642	4833	4747	4721	4752	4661	4682	4617	4660	4735	4598	4561	4455	4559	4492	4417	4561	4508	4579	4521	4600	4563	4438	4641	4534	4618
4448	4345	4602	4517	4634	4577	4669	4615	4636	4766	4736	4707	4547	4553	4661	4490	4628	4574	4643	4522	4441	4681	4625	4525	4731	4784	4878	4643	4836	4775	4792	4690	4611	4797	4618	4647	4487	4514	4462	4401	4341	4473	4482	4510	4457	4545	4462	4530	4559	4645
4380	4298	4515	4526	4596	4469	4624	4576	4726	4692	4728	4479	4685	4594	4536	4467	4638	4720	4635	4458	4622	4640	4632	4523	4578	4884	4852	4824	4801	4944	4844	4906	4742	4819	4560	4638	4656	4491	4502	4475	4390	4479	4524	4587	4527	4555	4594	4584	4592	4492
4313	4319	4444	4537	4521	4548	4680	4696	4670	4657	4793	4648	4687	4714	4714	4768	4661	4620	4648	4695	4720	4634	4785	4726	4642	4695	4792	4695	4966	4815	4752	4804	4767	4640	4667	4693	4659	4659	4500	4593	4536	4622	4667	4676	4619	4693	4525	4578	4681	4756
4371	4276	4435	4544	4421	4492	4624	4592	4557	4821	4663	4728	4667	4706	4767	4805	4686	4677	4698	4715	4732	4658	4799	4613	4756	4887	4894	4842	4890	4885	4839	4768	4780	4739	4774	4697	4715	4593	4671	4675	4714	4629	4661	4653	4762	4641	4822	4604	4750	4855
4418	4245	4405	4698	4605	4445	4508	4709	4687	4736	4739	4648	4687	4673	4842	4809	4804	4815	4623	4600	4753	4751	4673	4515	4677	4885	4995	4863	4870	4820	4897	4727	4673	4734	4562	4814	4589	4563	4691	4725	4521	4842	4654	4780	4743	4813	4647	4703	4755	4639
4390	4441	4397	4422	4413	4610	4560	4625	4637	4707	4666	4491	4634	4784	4755	4869	4901	4850	4733	4659	4605	4552	4565	4633	4650	4798	4897	4835	4738	4785	4724	4688	4595	4567	4554	4574	4594	4699	4558	4683	4602	4636	4630	4640	4589	4650	4853	4715	4796	4685
4407	4271	4586	4551	4446	4512	4651	4687	4569	4747	4698	4584	4697	4742	4836	4710	4939	4761	4590	4665	4665	4528	4508	4654	4611	4722	4664	4666	4661	4785	4631	4657	4640	4681	4607	4598	4673	4655	4490	4620	4622	4566	4677	4570	4731	4710	4824	4687	4732	4706
4347	4397	4451	4536	4662	4668	4546	4574	4646	4708	4659	4576	4698	4778	4734	4828	4785	4918	4612	4700	4612	4449	4690	4753	4753	4665	4689	4477	4692	4608	4583	4528	4536	4565	4466	4678	4399	4520	4573	4545	4492	4475	4717	4559	4647	4646	4756	4709	4692	4596
4405	4453	4555	4534	4488	4713	4657	4604	4754	4616	4728	4706	4708	4693	4800	4675	4850	4820	4728	4815	4734	4771	4730	4723	4547	4539	4626	4725	4640	4650	4510	4548	4555	4236	4316	4341	4322	4411	4477	4463	4437	4398	4564	4535	4716	4596	4611	4732	4769	4497
4495	4476	4639	4456	4686	4625	4662	4630	4680	4676	4661	4617	4486	4579	4769	4711	4808	4725	4774	4662	4661	4672	4756	4684	4612	4664	4424	4576	4557	4539	4576	4447	4397	4312	4349	4181	4156	4247	4186	4422	4357	4441	4502	4438	4612	4495	4685	4712	4723	4579
4341	4364	4625	4636	4510	4645	4595	4628	4653	4604	4670	4799	4641	4764	4668	4717	4697	4622	4774	4698	4697	4945	4701	4665	4676	4647	4643	4573	4608	4442	4733	4359	4336	4247	4289	4191	4222	4487	4359	4359	4270	4276	4339	4501	4597	4458	4610	4811	4585	4396
4393	4560	4484	4621	4566	4641	4574	4636	4600	4588	4629	4669	4571	4678	4806	4711	4702	4638	4612	4706	4741	4753	4615	4681	4738	4686	4716	4576	4692	4562	4520	4407	4334	4240	4197	4256	4284	4343	4421	4421	4299	4335	4306	4490	4483	4433	4440	4625	4494	4370
4453	4477	4388	4489	4509	4540	4633	4521	4748	4608	4602	4601	4570	4636	4707	4706	4674	4599	4754	4663	4845	4965	4735	4818	4779	4710	4649	4544	4602	4482	4556	4299	4258	4328	4266	4386	4369	4373	4577	4326	4407	4366	4350	4553	4510	4510	4505	4496	4479	4515
4431	4462	4521	4616	4479	4468	4503	4675	4701	4507	4594	4479	4674	4544	4599	4622	4777	4660	4819	4726	4833	4842	4870	4881	4673	4793	4654	4534	4595	4646	4530	4434	4289	4345	4119	4247	4423	4479	4528	4371	4393	4429	4395	4446	4405	4456	4328	4474	4518	4311
4477	4441	4478	4545	4402	4415	4459	4591	4571	4603	4418	4386	4668	4589	4483	4663	4737	4596	4819	4773	4767	4791	4728	4661	4656	4607	4604	4745	4532	4548	4523	4545	4320	4234	4301	4219	4322	4359	4576	4426	4381	4368	4345	4422	4415	4571	4414	4425	4307	4353
4427	4372	4324	4480	4262	4484	4371	4529	4453	4493	4456	4559	4464	4616	4634	4786	4655	4639	4662	4784	4811	4671	4767	4751	4768	4582	4686	4621	4609	4559	4392	4385	4243	4218	4143	4359	4256	4324	4366	4421	4360	4417	4474	4585	4630	4530	4515	4237	4159	4144
4378	4358	4422	4420	4448	4369	4574	4580	4556	4542	4434	4603	4463	4481	4567	4666	4819	4734	4814	4837	4948	4903	4701	4656	4636	4768	4581	4659	4664	4644	4628	4402	4200	4161	4144	4231	4392	4331	4378	4305	4331	4264	4411	4554	4471	4537	4445	4420	4378	4264
4424	4241	4286	4463	4393	4422	4439	4699	4584	4620	4619	4566	4500	4666	4682	4723	4912	4705	4820	4878	4903	4929	4837	4858	4692	4755	4598	4584	4534	4759	4667	4344	4322	4361	4200	4401	4441	4415	4289	4248	4345	4277	4556	4535	4418	4420	4330	4310	4311	4250
4423	4408	4480	4498	4375	4369	4522	4547	4581	4632	4636	4547	4658	4750	4885	4861	4933	4946	4914	4826	4872	4904	4807	4863	4715	4846	4695	4755	4690	4646	4559	4314	4446	4283	4314	4403	4400	4499	4403	4383	4401	4483	4405	4539	4489	4545	4370	4280	4274	4286
4567	4540	4382	4310	4357	4435	4445	4630	4445	4630	4690	4768	4771	4711	4850	4938	4970	5053	5091	4828	4942	4958	4780	4758	4752	4660	4690	4585	4684	4723	4617	4499	4429	4189	4426	4421	4543	4524	4313	4313	4309	4380	4331	4443	4506	4346	4442	4158	4199	4307
4597	4504	4367	4512	4511	4343	4546	4495	4587	4669	4631	4718	4652	4683	4938	4885	4915	4945	5091	4850	4936	4963	4804	4712	4691	4599	4586	4645	4553	4455	4487	4455	4446	4420	4482	4638	4592	4596	4476	4528	4391	4477	4462	4554	4596	4452	4416	4295	4327	4350
4597	4479	4372	4412	4320	4390	4465	4464	4687	4756	4537	4566	4764	4761	4972	4823	4917	4995	4960	5089	5102	4971	4901	4860	4604	4791	4575	4704	4568	4539	4529	4420	4412	4470	4536	4537	4692	4495	4485	4499	4488	4398	4425	4459	4455	4477	4552	4290	4293	4382
4666	4521	4593	4548	4392	4437	4657	4571	4685	4564	4363	4626	4670	4774	4877	4758	4721	5049	5062	4956	4899	4927	4981	4804	4724	4647	4699	4670	4604	4635	4435	4510	4363	4315	4489	4616	4400	4617	4413	4390	4533	4525	4534	4550	4583	4523	4362	4311	4414	4228
4703	4795	4745	4663	4741	4553	4549	4731	4725	4568	4578	4516	4573	4605	4848	4779	4877	4783	4854	4968	4830	4871	4568	4778	4794	4610	4571	4623	4669	4534	4534	4479	4609	4497	4623	4690	4644	4636	4703	4439	4472	4431	4537	4654	4545	4348	4573	4457	4315	4364
4790	4698	4744	4868	4716	4639	4593	4639	4628	4511	4498	4536	4545	4517	4516	4572	4639	4702	4702	4842	4814	4605	4486	4455	4461	4585	4504	4574	4551	4497	4515	4509	4509	4565	4597	4710	4740	4614	4615	4603	4501	4451	4540	4425	4616	4479	4471	4468	4433	4297
4939	4788	4920	4667	4693	4593	4708	4457	4620	4448	4535	4416	4438	4504	4736	4470	4400	4542	4649	4746	4737	4547	4547	4420	4350	4571	4519	4406	4361	4460	4322	4350	4501	4514	4526	4695	4634	4555	4507	4620	4502	4391	4496	4450	4515	4562	4364	4434	4335	4443
4852	4798	4738	4834	4807	4702	4622	4374	4742	4421	4509	4340	4451	4587	4509	4404	4402	4437	4490	4567	4660	4574	4344	4389	4358	4440	4549	4470	4443	4459	4245	4311	4388	4582	4381	4691	4769	4477	4509	4377	4453	4451	4397	4484	4431	4425	4334	4489	4363	4410
4889	4831	4755	4884	4591	4793	4529	4615	4568	4612	4526	4538	4553	4709	4465	4342	4366	4327	4393	4579	4588	4554	4606	4463	4529	4467	4487	4365	4409	4391	4403	4413	4497	4495	4638	4522	4515	4385	4528	4393	4382	4335	4456	4451	4494	4371	4404	4250	4273	4302
4882	4810	4987	4717	4799	4573	4628	4597	4650	4551	4558	4594	4479	4503	4392	4278	4157	4240	4410	4568	4500	4482	4637	4450	4568	4593	4547	4579	4380	4380	4368	4424	4395	4513	4602	4640	4467	4400	4378	4363	4350	4267	4277	4240	4426	4248	4285	4207	4339	4241
4826	4726	4825	4880	4805	4805	4562	4574	4821	4535	4621	4652	4525	4388	4335	4297	4200	4210	4354	4503	4383	4342	4366	4405	4562	4647	4495	4598	4544	4441	4398	4439	4444	4443	4372	4421	4517	4496	4372	4473	4199	4323	4354	4234	4293	4317	4329	4309	4304	4322
4977	4669	4717	4867	4842	4632	4649	4562	4580	4531	4525	4482	4496	4372	4386	4295	4216	4256	4235	4483	4334	4351	4316	4457	4551	4656	4459	4601	4680	4563	4592	4631	4698	4672	4609	4454	4432	4592	4523	4429	4470	4403	4351	4284	4267	4264	4227	4271	4294	4239
4859	4563	4617	4716	4635	4672	4677	4537	4526	4506	4555	4490	4395	4414	4391	4254	4292	4198	4310	4265	4319	4334	4286	4455	4592	4541	4643	4537	4583	4536	4709	4565	4702	4702	4755	4511	4587	4474	4397	4481	4499	4383	4471	4460	4398	4236	4323	4282	4234	4316
4779	4741	4722	4663	4625	4655	4581	4505	4533	4491	4380	4492	4332	4333	4313	4309	4294	4169	4135	4278	4263	4212	4321	4496	4538	4573	4444	4445	4651	4613	4536	4518	4762	4673	4726	4691	4451	4476	4519	4397	4521	4354	4384	4231	4314	4363	4122	4151	4107	4314
4745	4668	4709	4614	4602	4526	4545	4459	4251	4389	4483	4382	4357	4294	4262	4100	4222	4147	4064	3979	4168	4123	4384	4488	4489	4615	4683	4513	4717	4590	4544	4763	4574	4607	4477	4654	4727	4434	4465	4159	4374	4458	4564	4465	4288	4492	4237	4094	4067	4378
4675	4519	4620	4608	4624	4498	4448	4386	4441	4470	4382	4386	4338	4447	4294	4310	4083	4022	4019	4132	4110	4238	4406	4363	4584	4550	4607	4574	4509	4585	4502	4524	4552	4674	4712	4763	4516	4338	4415	4438	4498	4477	4508	4519	4404	4326	4213	4153	4238	4259
4458	4433	4407	4443	4596	4404	4450	4314	4360	4473	4396	4430	4406	4275	4385	4344	4056	4067	4166	4174	4387	4316	4345	4311	4366	4537	4585	4568	4482	4516	4521	4646	4586	4515	4628	4655	4314	4522	4332	4369	4421	4639	4573	4614	4516	4434	4342	4196	4325	4236
4238	4254	4345	4321	4275	4335	4376	4275	4384	4415	4363	4315	4532	4324	4370	4379	4221	4247	4211	4258	4295	4348	4435	4383	4453	4569	4499	4474	4611	4592	4387	4499	4478	4579	4584	4459	4332	4331	4281	4301	4456	4399	4635	4553	4651	4354	4303	4247	4236	4397
4360	4241	4290	4324	4320	4342	4307	4262	4254	4352	4342	4286	4384	4490	4460	4298	4408	4338	4210	4408	4436	4468	4315	4350	4548	4409	4529	4534	4344	4480	4289	4408	4480	4585	4421	4431	4350	4360	4310	4374	4490	4603	4771	4736	4485	4652	4289	4400	4422	4369
4385	4149	4297	4318	4313	4406	4365	4267	4264	4316	4403	4438	4481	4487	4506	4389	4381	4504	4360	4437	4489	4429	4421	4344	4444	4520	4551	4533	4444	4446	4301	4417	4481	4520	4528	4488	4281	4205	4360	4389	4547	4642	4593	4837	4538	4482	4554	4430	4368	4375
4368	4251	4385	4335	4287	4205	4215	4276	4332	4373	4515	4639	4516	4559	4618	4581	4586	4580	4438	4393	4435	4527	4486	4547	4523	4470	4510	4411	4347	4398	4382	4267	4467	4515	4479	4311	4348	4204	4295	4454	4526	4587	4698	4779	4629	4538	4483	4361	4263	4488
4361	4198	4240	4492	4180	4328	4236	4202	4216	4347	4455	4547	4440	4592	4589	4681	4463	4702	4794	4614	4593	4675	4691	4575	4540	4459	4553	4370	4450	4324	4376	4251	4517	4425	4419	4310	4278	4164	4281	4425	4416	4593	4580	4575	4524	4411	4415	4358	4363	4406
4295	4290	4225	4354	4286	4319	4278	4399	4351	4349	4472	4529	4572	4777	4753	4611	4606	4805	4816	4635	4656	4646	4613	4751	4673	4452	4577	4321	4441	4358	4420	4224	4445	4264	4320	4298	4353	4222	4272	4257	4447	4515	4507	4496	4475	4408	4293	4381	4426	4589
4331	4326	4231	4423	4311	4267	4315	4378	4478	4518	4539	4595	4601	4619	4775	4820	4690	4824	4739	4693	4726	4626	4683	4586	4538	4607	4510	4437	4396	4371	4414	4352	4441	4269	4461	4312	4209	4186	4340	4317	4375	4379	4510	4390	4517	4322	4206	4260	4431	4435
4514	4351	4400	4459	4421	4413	4429	4437	4585	4389	4630	4562	4586	4637	4682	4682	4781	4767	4683	4632	4867	4802	4686	4639	4590	4478	4379	4544	4454	4369	4390	4447	4438	4365	4323	4330	4279	4327	4386	4355	4378	4431	4396	4369	4355	4432	4401	4393	4329	4358
4508	4476	4525	4528	4631	4513	4449	4492	4493	4482	4628	4608	4606	4520	4663	4803	4810	4776	4816	4791	4893	4742	4652	4640	4555	4551	4455	4534	4397	4408	4439	4480	4385	4500	4459	4436	4438	4412	4434	4332	4482	4542	4540	4393	4486	4349	4394	4304	4398	4458
4584	4700	4565	4589	4694	4446	4458	4467	4454	4459	4575	4580	4577	4689	4531	4821	4720	4700	4753	4683	4713	4813	4661	4578	4474	4436	4379	4371	4483	4296	4468	4384	4466	4565	4461	4620	4457	4665	4627	4426	4523	4360	4406	4252	4295	4292	4398	4389	4394	4449
4617	4452	4569	4486	4657	4448	4454	4465	4453	4524	4517	4576	4562	4644	4628	4531	4767	4535	4709	4700	4630	4473	4589	4409	4328	4357	4267	4366	4390	4335	4374	4403	4284	4291	4449	4537	4576	4377	4366	4412	4495	4473	4343	4308	4248	4461	4362	4501	4443	4462
4638	4523	4522	4562	4517	4603	4563	4456	4568	4588	4452	4629	4486	4556	4411	4637	4340	4500	4621	4500	4574	4568	4457	4338	4320	4166	4177	4264	4106	4392	4343	4312	4411	4493	4635	4511	4473	4348	4588	4435	4510	4407	4315	4362	4322	4396	4391	4386	4505	4502
4608	4478	4555	4762	4577	4580	4680	4566	4591	4468	4421	4602	4594	4511	4516	4389	4453	4595	4564	4605	4466	4382	4401	4125	4282	4147	4271	4259	4181	4186	4147	4301	4443	4299	4558	4635	4569	4478	4372	4441	4324	4307	4340	4422	4301	4434	4398	4475	4439	4511
4679	4539	4565	4674	4588	4627	4659	4673	4660	4590	4517	4493	4401	4411	4431	4347	4553	4419	4607	4541	4443	4315	4240	4180	4081	4160	4190	4231	4215	4215	4089	4203	4307	4536	4527	4574	4326	4252	4447	4245	4211	4208	4365	4274	4369	4392	4417	4304	4530	4557
4472	4474	4655	4845	4629	4586	4614	4675	4652	4634	4517	4462	4325	4347	4441	4382	4376	4435	4437	4361	4434	4325	4233	4128	4165	4142	4322	4281	4230	4218	4241	4353	4273	4374	4535	4432	4375	4535	4309	4139	4294	4206	4469	4303	4191	4346	4305	4386	4530	4399
4604	4553	4595	4705	4752	4547	4507	4624	4636	4493	4382	4453	4490	4300	4479	4366	4309	4590	4408	4361	4311	4264	4056	4112	4102	4321	4259	4345	4331	4151	4178	4183	4266	4324	4447	4490	4511	4360	4267	4310	4110	4230	4172	4360	4180	4371	4362	4430	4390	4574
4482	4560	4635	4658	4813	4620	4532	4623	4565	4563	4309	4329	4335	4285	4366	4315	4234	4359	4370	4267	4323	4281	4342	4215	4099	4111	4305	4312	4247	4195	4182	4187	4099	4322	4497	4484	4427	4216	4199	4184	4169	4081	4214	4281	4375	4232	4355	4440	4338	4460
4558	4419	4636	4706	4731	4720	4648	4640	4496	4374	4509	4197	4402	4376	4310	4438	4244	4412	4388	4253	4187	4232	4252	4119	4220	4233	4119	4171	4168	4182	4146	4027	4174	4413	4344	4392	4299	4202	4084	4285	4213	4066	4137	4268	4274	4356	4301	4441	4315	4390
4438	4510	4706	4696	4562	4540	4561	4619	4573	4352	4447	4471	4286	4414	4337	4222	4291	4308	4320	4274	4380	4271	4242	4187	4246	4261	4115	4267	4186	4134	4081	4032	4258	4248	4327	4350	4232	4327	4162	4139	4140	4156	4206	4216	4115	4385	4240	4313	4441	4426
4465	4421	4483	4469	4686	4520	4595	4603	4504	4313	4273	4454	4390	4335	4293	4195	4246	4193	4379	4289	4320	4324	4297	4191	4262	4252	4290	4092	4160	4031	4025	4143	4112	4226	4267	4214	4280	4349	4127	4094	4125	4204	4096	4136	4249	4151	4200	4180	4301	4397
4409	4394	4453	4425	4561	4372	4516	4275	4458	4283	4375	4427	4371	4391	4214	4307	4299	4210	4208	4308	4150	4227	4313	4175	4334	4335	4236	4313	4165	4106	4143	4042	4208	4228	4321	4370	4288	4239	4110	4013	4165	4118	4141	4213	4253	4218	4123	4221	4144	4309
4608	4462	4368	4520	4456	4366	4457	4514	4447	4500	4421	4482	4436	4467	4255	4296	4304	4228	4237	4301	4384	4371	4511	4455	4340	4360	4250	4229	4203	4173	4130	4245	4244	4371	4368	4325	4370	4324	4172	4124	4146	4113	4134	4135	4109	4148	4138	4131	4146	4130
4576	4400	4450	4513	4360	4444	4290	4447	4544	4433	4430	4644	4428	4531	4416	4282	4213	4311	4335	4428	4389	4305	4277	4441	4391	4337	4322	4265	4350	4257	4105	4249	4254	4283	4329	4338	4271	4257	4278	4232	4243	4052	4165	4159	4130	4173	4114	4176	4185	4216
4636	4508	4486	4485	4367	4309	4497	4398	4469	4600	4445	4440	4406	4575	4351	4388	4366	4347	4269	4363	4471	4474	4415	4486	4381	4450	4231	4312	4321	4351	4258	4202	4271	4322	4341	4357	4375	4324	4278	4330	4190	4322	4134	4143	4199	4215	4142	4121	4141	4181
4632	4537	4565	4612	4343	4410	4408	4457	4605	4407	4490	4357	4391	4410	4415	4218	4327	4344	4176	4233	4462	4464	4437	4315	4370	4314	4507	4252	4398	4255	4392	4217	4301	4402	4428	4369	4388	4218	4472	4222	4300	4186	4150	4261	4172	4169	4229	4219	4258	4261
4486	4422	4551	4488	4478	4306	4298	4439	4419	4257	4381	4380	4336	4414	4307	4456	4383	4238	4133	4360	4362	4353	4459	4333	4352	4437	4306	4220	4515	4340	4381	4211	4374	4293	4419	4382	4413	4319	4378	4311	4334	4343	4358	4221	4243	4283	4282	4344	4192	4152
4619	4419	4556	4435	4410	4279	4343	4371	4320	4255	4371	4478	4229	4358	4332	4224	4363	4356	4346	4301	4348	4435	4456	4293	4330	4398	4305	4295	4330	4351	4390	4211	4351	4478	4429	4389	4477	4353	4494	4443	4363	4423	4263	4366	4396	4345	4439	4358	4250	4268
4538	4421	4581	4506	4358	4295	4292	4316	4253	4304	4469	4372	4331	4250	4250	4247	4122	4261	4239	4211	4409	4595	4412	4444	4325	4461	4435	4342	4482	4596	4461	4415	4213	4322	4373	4348	4450	4494	4441	4326	4332	4237	4379	4432	4509	4543	4403	4523	4415	4294
4449	4341	4436	4443	4433	4310	4301	4191	4290	4298	4259	4325	4199	4296	4224	4277	4231	4275	4277	4253	4316	4442	4450	4435	4446	4457	4451	4520	4518	4666	4495	4476	4413	4307	4453	4467	4431	4280	4473	4350	4478	4475	4401	4378	4547	4561	4477	4479	4433	4536
4321	4290	4399	4440	4302	4261	4306	4183	4177	4060	4282	4239	4310	4238	4107	4185	4123	4261	4081	4181	4186	4276	4297	4267	4184	4408	4302	4489	4508	4602	4555	4381	4270	4279	4347	4430	4408	4404	4405	4378	4365	4342	4357	4453	4538	4647	4636	4494	4464	4442
4235	4213	4231	4393	4411	4319	4302	4257	4149	4145	4197	4079	4245	4096	4136	4147	4237	4104	4367	4347	4197	4270	4396	4258	4267	4376	4439	4397	4426	4438	4432	4327	4184	4108	4283	4346	4390	4413	4282	4438	4355	4377	4275	4479	4536	4704	4532	4586	4538	4446
4158	4176	4454	4431	4318	4270	4171	4063	4174	4114	4210	4043	4118	4114	4339	4189	4162	4204	4289	4223	4348	4245	4320	4238	4384	4344	4366	4376	4360	4334	4380	4297	4254	4161	4275	4357	4268	4409	4459	4537	4366	4407	4516	4460	4530	4673	4709	4604	4588	4468
4305	4262	4227	4193	4259	4231	4238	4258	4023	4153	3962	4064	4169	4319	4162	4162	4141	4210	4309	4333	4251	4320	4303	4300	4267	4399	4482	4289	4347	4392	4208	4200	4131	4137	4255	4194	4275	4443	4482	4416	4384	4368	4427	4496	4572	4696	4609	4630	4531	4372
4126	3983	3993	4109	4115	4233	4177	4318	4094	4040	4090	4123	4191	4202	4184	4232	4216	4277	4328	4288	4383	4249	4292	4173	4293	4332	4321	4178	4216	4298	4270	4054	4190	4149	4224	4285	4221	4403	4400	4452	4381	4372	4472	4523	4514	4643	4606	4556	4607	4407
4018	4187	4162	4149	4154	4184	4238	4160	4104	3969	4093	4019	4155	4284	4304	4305	4263	4378	4428	4375	4346	4271	4273	4294	4331	4410	4366	4112	4255	4300	4137	4132	4188	4151	4123	4238	4286	4394	4372	4478	4416	4364	4498	4564	4503	4585	4487	4496	4531	4499
4264	4149	4137	4270	4179	4245	4150	4257	4269	4138	4028	4172	4252	4238	4298	4417	4320	4466	4410	4346	4410	4319	4351	4433	4405	4414	4353	4307	4216	4303	4113	4075	4114	4251	4176	4248	4210	4438	4423	4283	4367	4388	4412	4580	4508	4500	4501	4356	4465	4512
4262	4324	4287	4314	4317	4254	4334	4231	4108	4049	4162	4068	4307	4307	4476	4410	4444	4347	4471	4516	4364	4379	4351	4547	4464	4518	4354	4292	4239	4265	4188	4301	4268	4208	4418	4383	4294	4378	4404	4405	4380	4398	4333	4338	4460	4434	4443	4362	4414	4492
4509	4416	4430	4454	4345	4156	4245	4255	4192	4296	4093	4194	4288	4432	4430	4475	4453	4421	4475	4376	4428	4479	4330	4454	4460	4483	4547	4386	4304	4206	4368	4377	4264	4330	4432	4353	4419	4365	4406	4445	4400	4317	4272	4281	4346	4364	4309	4441	4337	4505
4701	4426	4417	4268	4306	4161	4186	4195	4283	4331	4189	4050	4224	4183	4348	4317	4263	4302	4388	4358	4257	4411	4574	4507	4549	4720	4570	4374	4332	4382	4362	4455	4468	4313	4355	4466	4498	4447	4364	4481	4363	4492	4366	4356	4317	4459	4376	4362	4467	4351
4569	4533	4506	4648	4283	4272	4295	4221	4209	4225	4283	4135	3997	4099	4152	4181	4305	4206	4367	4425	4329	4508	4550	4448	4444	4583	4608	4351	4388	4301	4436	4288	4412	4343	4517	4392	4606	4548	4468	4602	4650	4395	4505	4359	4335	4342	4320	4526	4319	4498
4750	4550	4575	4383	4221	4430	4299	4372	4288	4273	4237	4224	4160	4161	4159	4249	4163	4232	4268	4232	4295	4379	4464	4574	4584	4703	4576	4481	4517	4483	4575	4583	4640	4533	4454	4549	4466	4488	4641	4613	4643	4572	4423	4459	4321	4343	4437	4636	4612	4634
4715	4585	4530	4580	4462	4256	4358	4439	4532	4327	4225	4206	4269	4267	4404	4298	4292	4392	4189	4287	4424	4516	4551	4486	4699	4708	4622	4464	4455	4668	4629	4571	4680	4585	4578	4453	4567	4384	4431	4573	4578	4635	4426	4409	4482	4436	4491	4584	4630	4743
4695	4703	4582	4619	4432	4510	4478	4413	4386	4499	4325	4294	4250	4182	4178	4258	4331	4337	4330	4500	4558	4612	4534	4541	4635	4579	4547	4423	4481	4492	4644	4586	4793	4560	4513	4345	4416	4594	4673	4675	4549	4452	4451	4463	4530	4474	4528	4652	4665	4712
4728	4669	4685	4389	4349	4328	4268	4395	4476	4445	4315	4268	4113	4141	4176	4324	4364	4339	4405	4481	4648	4543	4580	4443	4727	4620	4602	4393	4429	4550	4519	4574	4661	4587	4552	4414	4450	4493	4547	4538	4584	4422	4442	4501	4314	4537	4665	4675	4684	4667
4715	4559	4572	4600	4426	4388	4342	4454	4370	4343	4231	4416	4191	4468	4229	4292	4299	4395	4365	4539	4558	4614	4504	4553	4597	4741	4511	4505	4530	4578	4521	4598	4456	4564	4592	4575	4436	4550	4549	4527	4602	4503	4455	4536	4481	4463	4621	4781	4622	4838
4517	4408	4573	4530	4446	4395	4407	4518	4349	4417	4308	4291	4241	4373	4413	4398	4496	4525	4490	4475	4639	4524	4472	4537	4565	4537	4554	4433	4515	4438	4491	4500	4474	4564	4537	4736	4521	4495	4657	4464	4666	4577	4484	4376	4525	4631	4571	4752	4776	4797
4695	4469	4483	4455	4498	4406	4451	4372	4419	4497	4459	4414	4383	4309	4466	4662	4739	4612	4608	4615	4580	4520	4564	4500	4428	4610	4427	4641	4335	4615	4400	4626	4541	4597	4598	4553	4578	4477	4561	4546	4664	4577	4588	4528	4371	4490	4678	4698	4746	4630
4630	4461	4662	4341	4330	4315	4462	4353	4347	4508	4310	4534	4425	4386	4549	4642	4799	4692	4684	4541	4582	4631	4365	4513	4503	4597	4618	4503	4513	4335	4626	4543	4462	4529	4600	4519	4680	4613	4519	4611	4677	4432	4554	4442	4407	4632	4519	4547	4603	4776
4519	4429	4669	4513	4341	4402	4349	4466	4402	4421	4331	4348	4437	4256	4542	4665	4764	4748	4743	4803	4640	4499	4572	4549	4449	4583	4601	4606	4402	4455	4302	4573	4550	4485	4737	4605	4608	4614	4551	4655	4644	4558	4479	4550	4655	4630	4537	4665	4612	4693
4742	4650	4715	4661	4606	4366	4499	4211	4304	4278	4282	4342	4333	4397	4406	4625	4601	4723	4538	4636	4603	4684	4583	4573	4599	4401	4576	4451	4428	4288	4428	4682	4605	4657	4728	4683	4704	4648	4602	4715	4635	4702	4793	4468	4674	4651	4571	4726	4739	4699
4749	4785	4636	4560	4519	4429	4385	4429	4358	4245	4355	4273	4333	4348	4440	4616	4556	4625	4603	4562	4717	4643	4539	4607	4681	4548	4621	4469	4540	4575	4565	4609	4696	4768	4782	4945	4845	4708	4721	4808	4741	4607	4716	4641	4637	4705	4607	4635	4701	4676
4839	4929	4674	4659	4588	4571	4362	4354	4280	4443	4292	4274	4310	4396	4475	4275	4394	4471	4423	4485	4624	4606	4659	4656	4742	4597	4770	4684	4728	4533	4540	4768	4619	4800	4920	5150	4910	4944	4730	4799	4733	4673	4703	4594	4708	4835	4713	4705	4693	4639
4890	4814	4646	4632	4520	4283	4483	4310	4284	4323	4274	4310	4335	4296	4336	4359	4358	4397	4438	4595	4609	4665	4730	4500	4648	4727	4732	4572	4597	4726	4627	4846	4821	4834	4891	4935	4981	4743	4814	4747	4965	4873	4885	4879	4949	4863	4739	4793	4659	4728
4628	4658	4561	4452	4451	4413	4378	4241	4353	4361	4379	4279	4306	4273	4361	4346	4315	4480	4455	4512	4630	4593	4615	4601	4574	4667	4607	4499	4768	4736	4699	4843	4915	4859	4874	4895	4906	4934	4920	4950	5022	5042	5083	4946	4937	4942	4932	4865	4885	4721
4589	4560	4614	4632	4312	4503	4340	4357	4411	4333	4396	4208	4386	4430	4325	4450	4410	4409	4537	4540	4608	4597	4591	4603	4637	4575	4623	4491	4616	4648	4636	4676	4801	4909	4857	4850	4833	4683	5059	4805	5000	5166	5038	4905	5000	5008	5028	4921	4861	4956
4565	4503	4498	4568	4351	4431	4386	4417	4378	4377	4477	4319	4457	4384	4477	4443	4560	4454	4516	4622	4779	4712	4770	4557	4597	4560	4449	4546	4604	4605	4559	4625	4737	4730	4839	4699	4854	4862	4877	4828	4850	4914	4879	4907	5086	4987	4955	4957	4831	4982
4718	4434	4489	4605	4419	4423	4386	4401	4588	4486	4428	4409	4449	4522	4545	4486	4520	4451	4599	4538	4619	4780	4610	4512	4589	4541	4510	4554	4507	4621	4591	4643	4661	4567	4613	4632	4782	4866	4827	4755	4745	4747	4886	4960	4950	5024	5025	4862	4955	4838
4572	4603	4505	4627	4481	4479	4551	4508	4378	4575	4434	4467	4370	4614	4630	4518	4506	4499	4576	4604	4684	4680	4572	4537	4481	4366	4453	4658	4699	4556	4648	4612	4683	4602	4549	4684	4743	4685	4656	4716	4711	4910	4852	4887	5003	4998	5062	4927	4911	4813
4768	4629	4700	4619	4525	4446	4412	4584	4447	4482	4422	4421	4553	4543	4700	4633	4631	4628	4616	4489	4589	4544	4447	4522	4433	4589	4459	4525	4546	4634	4566	4505	4585	4506	4522	4753	4737	4773	4635	4646	4856	4855	4951	5039	5000	4846	5045	4909	4830	4863
4764	4645	4744	4690	4535	4461	4510	4401	4484	4476	4399	4420	4453	4447	4563	4589	4570	4514	4598	4531	4507	4493	4428	4473	4522	4658	4565	4606	4555	4666	4759	4701	4687	4640	4643	4592	4761	4764	4641	4731	4676	4893	4994	4982	4958	5012	4930	5071	5001	4858
4878	4725	4530	4631	4654	4616	4479	4607	4504	4453	4396	4432	4522	4569	4610	4473	4651	4612	4538	4742	4685	4482	4511	4457	4622	4567	4590	4723	4662	4691	4777	4666	4702	4645	4810	4800	4831	4683	4842	4895	4771	4902	4911	4887	5048	4971	5184	4987	5204	5100
4679	4600	4727	4792	4804	4703	4592	4587	4619	4495	4556	4482	4630	4695	4619	4487	4685	4582	4583	4427	4425	4563	4634	4613	4720	4564	4700	4655	4876	4819	4729	4588	4796	4718	4773	4738	4663	4804	4761	4729	4818	4960	4882	4927	5043	5131	5139	5063	5127	5118
4805	4582	4844	4828	4908	4691	4756	4784	4717	4549	4514	4503	4591	4664	4748	4529	4681	4688	4691	4552	4457	4573	4583	4523	4582	4652	4659	4710	4795	4794	4825	4785	4628	4827	4732	4730	4685	4854	4638	4796	5036	5011	5005	5019	5002	4887	5174	5184	5035	5242
4834	4831	4776	4987	4932	4890	4897	4879	5011	4762	4851	4796	4716	4761	4578	4808	4576	4648	4759	4639	4516	4614	4638	4720	4577	4691	4746	4684	4828	4912	4742	4784	4678	4622	4651	4467	4587	4570	4767	4701	4869	5042	4754	5027	5116	5116	5115	5020	4933	5156
5008	4896	5012	4917	4961	4956	4978	5062	5097	5086	4913	4976	4962	4899	4810	4604	4619	4658	4831	4611	4578	4603	4595	4554	4829	4757	4661	4835	4755	4697	4741	4673	4454	4652	4646	4581	4701	4621	4752	4862	4914	4798	5080	4873	4827	4824	5044	4942	5160	5003
5070	4949	5092	5063	5097	5007	5182	4920	4988	5095	4959	4910	4924	4832	4844	4824	4743	4697	4570	4678	4659	4771	4737	4708	4864	4655	4716	4636	4833	4773	4687	4608	4567	4522	4509	4663	4618	4611	4709	4754	4858	4902	4877	4972	4944	4871	4904	4995	4933	4907
4943	5013	5167	5239	4915	5197	5020	5253	5127	5201	5119	5269	4889	4793	4851	4824	4864	4799	4573	4612	4708	4755	4718	4860	4698	4731	4681	4863	4848	4636	4718	4729	4615	4662	4577	4632	4515	4769	4784	4805	4902	4925	4949	4905	5045	4864	4861	4934	4888	5016
5011	5003	5276	5280	5141	5196	5157	5059	5062	5062	5157	5018	5015	4841	4792	4829	4771	4810	4845	4762	4800	4845	4838	4832	4865	4986	4862	4879	4896	4838	4841	4690	4697	4635	4688	4542	4830	4956	4788	4929	4882	5009	4900	5044	4906	5062	4965	4979	5051	5219
5081	5061	5234	5237	5231	5047	5112	5102	5133	5096	4973	4948	4940	4885	4764	4875	4911	4903	4785	4831	4908	4973	4859	4990	4932	4938	5064	4914	4922	4968	4863	4857	4789	4832	4828	4846	4917	4944	4999	4933	5089	4871	4888	4768	5092	5084	5197	5102	5260	5306
4927	5036	5146	5225	5027	5083	5074	4982	4952	5102	4918	5100	4907	4944	4937	4970	4925	4962	4835	4917	4989	4994	5016	5050	5147	5145	5156	4907	4910	5068	4959	4841	4875	4801	4965	4897	5023	4835	4987	4872	5151	5006	4878	5275	5086	5214	5325	5210	5514	5454
5087	5101	5304	5228	5181	5128	5094	4912	5020	4972	5018	4791	4866	4959	4834	4970	5141	4891	4922	5025	4972	5029	5040	5150	5046	5073	5003	5048	4929	4897	4906	4919	4865	4864	4902	4853	5056	5101	5014	4993	4992	4866	5046	5061	5343	5221	5527	5520	5403	5424
4864	4977	4989	5134	4941	4933	4918	5008	5119	5174	4928	4855	4813	5034	5190	5106	5140	5133	5188	5027	5233	5241	5084	5049	5048	5119	4999	5020	5025	4934	5059	4962	4936	4869	4971	5051	4964	5064	4997	5037	4980	4997	5148	5188	5265	5328	5463	5458	5605	5619
4777	4913	4945	5074	4955	4957	4860	5101	5036	5042	4880	4919	4924	5001	5231	5204	5103	5129	5209	5271	5148	5139	5050	5138	5072	5122	4930	4992	4876	5113	5055	4879	4867	4864	4995	4928	5043	5058	4964	4959	4847	4782	5006	5281	5208	5403	5524	5503	5496	5494
5020	4936	5013	5035	4865	4932	5021	5162	5201	5072	4981	5002	5234	5113	5168	5187	5239	5287	5329	5415	5183	5122	5209	5188	4978	4998	4970	4945	5115	5127	4926	4965	5039	5056	4952	5060	4935	5048	4977	4937	4876	4846	4942	4828	5136	5328	5211	5308	5531	5408
4872	4871	4967	4886	4949	4997	5081	4989	5195	5035	5106	5111	5168	5213	5410	5292	5249	5336	5353	5302	5165	5155	5144	5188	5219	5126	5016	5066	4967	5049	5273	5092	5127	5066	5177	5198	5030	5206	4956	4978	4991	4985	5056	5159	5128	5330	5217	5419	5130	5353
4928	4863	4938	4986	5021	5051	5146	5055	5191	5133	5260	5280	5203	5309	5193	5367	5300	5375	5332	5384	5216	5256	5176	5242	5142	5166	5228	5057	5210	5222	5298	5226	5300	5216	5332	5168	5256	5016	5032	5014	4949	5053	5048	5307	5224	5173	5396	5346	5179	5416
4903	4830	4917	4993	4895	4954	5128	5045	4970	5105	5211	5192	5072	5236	5292	5241	5208	5333	5392	5077	5143	5164	5206	5287	5325	5141	5314	5311	5270	5285	5381	5475	5326	5445	5246	5347	5333	5132	4995	5131	5378	5065	5107	5304	5331	5268	5265	5232	5199	5204
4718	4784	4857	4859	4906	4903	4812	4864	4905	5143	5021	5092	5008	5011	5053	5165	5285	5221	5237	5229	5013	5280	5117	5203	5304	5287	5289	5421	5314	5322	5616	5547	5516	5401	5255	5278	5372	5361	5274	5124	5200	5269	5197	5306	5265	5338	5313	5404	5402	5456
4781	4707	4906	5096	4921	4680	4870	4930	4855	4915	4994	5054	5099	5020	5132	5293	5083	5155	5234	4970	5097	5195	5247	5190	5353	5326	5430	5381	5365	5355	5362	5518	5478	5388	5489	5264	5356	5153	5272	5247	5248	5209	5271	5413	5424	5454	5440	5350	5223	5524
4759	4848	4766	4784	4875	4797	4866	4927	4857	4957	5095	5066	5022	5024	5132	5264	5196	5143	5174	5062	5147	5105	5160	5166	5310	5439	5276	5438	5348	5368	5392	5436	5517	5379	5555	5383	5079	5290	5270	5244	5253	5238	5463	5260	5303	5232	5535	5333	5506	5508
4747	4692	4699	4849	4873	4772	4801	5031	4992	4940	5043	4987	5126	5135	5202	5379	5302	5085	5235	5187	5192	5089	5127	5082	5172	5222	5101	5283	5354	5374	5374	5324	5328	5520	5333	5417	5148	5116	5196	5165	5320	5413	5397	5277	5384	5305	5403	5322	5349	5482
4825	4857	4821	4716	4883	4782	4962	4941	4986	4997	5067	5067	5267	5061	5272	5231	5128	5192	5164	5181	5099	5060	5088	5093	4996	5259	5194	5173	5196	5149	5180	5184	5180	5374	5192	5373	5207	5176	5027	5118	5103	5175	5229	5286	5159	5233	5275	5337	5462	5533
4841	4740	4746	4836	4932	4797	4844	5054	5076	5037	5142	5057	5143	5083	5117	5162	5115	5179	5038	5034	5120	5116	5209	5125	5094	5110	5044	5071	5135	5218	5039	5108	5069	5120	5184	5143	5218	5141	5125	5089	5032	5057	5107	5119	5192	5100	5228	5127	5345	5387
4752	4696	4776	4997	4884	4938	4951	4926	4979	5039	5058	5071	5201	5174	5079	4998	5216	5111	5024	5123	5168	5113	5053	5088	5227	5229	5122	5013	5107	5009	5036	5160	5070	5009	5083	5196	5090	5149	5191	5111	5012	5056	5072	5042	5091	5112	5286	5387	5356	5259
4877	4902	4943	4924	4931	4983	4865	4960	4941	5048	4919	5060	5022	5063	5134	5079	5017	5045	5086	5133	5109	5186	5118	5229	5245	5139	5050	5008	5193	5087	5169	5028	5026	5040	5076	5155	5174	5167	5133	5055	5201	5161	5222	5153	5066	5108	5121	5288	5330	5168
5182	4953	5062	5093	4886	4962	4797	4886	4826	4893	4969	5026	4969	4926	4874	4908	5073	4899	5106	4880	5038	5179	5176	5187	5139	5097	4988	5155	5155	5240	5114	5041	5285	5178	5187	5206	5232	5080	5093	5281	5168	5173	5195	5274	5218	5027	5142	5190	5252	5315
5176	5156	5106	5051	4916	4870	4961	4815	4989	4807	4881	4898	4834	4823	4805	4995	5032	4883	4886	4987	5085	5064	5135	5184	5074	5117	5090	5200	5209	5048	5030	4997	5130	5110	5249	5167	5176	5302	5238	5428	5157	5185	5228	5311	5158	5175	5178	5304	5369	5394
5205	5157	5109	5236	5021	4966	4916	4959	4770	4980	4797	4782	4866	4842	5028	4875	4948	5020	4822	5065	5011	5048	5111	5005	5019	5132	5113	5100	4997	5067	4994	4886	5081	5209	5096	5090	5076	5191	5085	5313	5054	5119	5259	5228	5147	5046	5093	5361	5305	5341
5234	5156	5181	5163	5048	4923	4921	4942	4882	4870	4887	4788	4790	4890	5065	4970	4912	4993	4948	5083	4913	4976	4930	5013	5039	4978	4931	4954	5050	4920	4944	4971	5058	5032	5080	4986	5111	5037	4994	5166	5122	5096	5280	5135	5159	5255	5304	5328	5425	5360
5124	5063	5260	5122	5032	4897	4760	4943	4883	4827	4842	4820	4818	5050	4954	5151	4978	4959	4936	4991	4831	4864	4824	4805	4953	4959	4985	4850	4888	4852	4892	4908	4999	4989	5180	4968	4911	4857	4900	5092	5062	5073	5227	5178	5010	5150	5235	5310	5421	5351
5066	5071	5275	5108	5161	4873	4927	4899	4882	4800	4892	4911	4978	4933	5054	5091	5315	5089	5155	4956	4962	4874	4893	4888	4907	4866	4980	4908	4818	4912	4880	4987	5048	4985	5051	4940	5132	4972	4905	5100	5154	5282	5142	4933	5135	5196	5195	5315	5326	5202
5128	5116	5211	5111	5002	4932	4874	4823	4917	4883	5000	4883	4909	4978	5066	5149	5104	5015	5001	4939	4817	4935	4726	4886	4892	4860	4921	4937	4900	4897	4918	5082	5086	5033	5149	4990	5068	4787	5012	4959	5212	5190	5172	5081	5093	5171	5251	5187	5123	5250
5084	5042	5221	5169	5084	4874	4938	4840	4884	5028	4998	5016	5024	5026	5086	4950	5041	5084	5045	4851	4865	4841	4933	4884	4979	4955	5025	4946	4939	5043	4895	5003	5007	5196	4990	5159	4961	4988	5084	5107	5172	5222	5254	5295	5380	5101	5117	5278	5305	5290
5045	5126	5026	5167	5083	5008	5052	5114	5180	5036	5072	5030	5054	5051	5069	4933	4979	5035	5075	4958	4927	4930	5063	4995	4959	4888	4849	5044	5034	4943	4982	5019	5118	5164	5111	5099	5071	4891	5270	5181	5324	5159	5093	5243	5069	5185	5232	5245	5316	5355
5155	5102	5080	5163	5029	5229	5070	5245	5133	5320	5243	5192	5112	5134	5111	5010	5039	4987	5074	4990	4899	4919	4990	4844	5129	5013	5012	4908	5056	4950	4928	4953	5111	5085	4932	4966	5106	5020	5106	5213	5052	5153	5144	5169	5088	5215	5189	5157	5224	5326
4985	4901	5155	5290	5167	5169	5029	5280	5163	5329	5264	5154	5322	5173	5232	4987	5053	4903	5076	5011	5038	5111	4990	4828	4991	5067	5025	4852	4987	4995	4961	4999	4974	5027	4900	4986	5132	4919	5027	5145	5183	5298	5259	5179	5163	5146	5261	5459	5495	5270
5138	5033	5105	5202	5069	5303	5159	5089	5113	5253	5208	5265	5251	5256	5178	5138	5034	5259	4927	5019	5080	5111	5086	4954	4979	4956	4946	5043	4879	5020	5050	5041	5038	5112	4919	5125	5109	5177	5237	5245	5169	5108	5149	5112	5057	5071	5282	5487	5419	5454
4874	5045	5067	5034	5170	5172	4975	5051	5082	5080	5173	5237	5119	5107	5146	5173	5077	5148	5054	5147	5168	4942	5129	5131	5061	5076	5061	5087	5092	4945	5034	5162	5081	5122	5070	5157	5297	5087	5305	5176	5224	5095	5166	5152	5066	5307	5515	5436	5525	5382
5015	4912	5027	4986	4972	4864	4889	4957	4952	5032	5047	4951	5040	5168	5181	5196	5146	5155	4944	5230	5085	5022	5173	5182	5248	5307	5236	5225	5139	5136	5283	5065	5287	5352	5093	5160	5123	5316	5287	5198	5197	5092	5124	5224	5257	5461	5482	5613	5538	5324
4992	4935	4879	4935	4917	4823	4827	4985	4939	4936	4945	4951	4998	5000	5090	5145	5070	5087	5001	4995	5211	5245	5228	5201	5228	5291	5229	5311	5191	5166	5160	5222	5208	5292	5420	5276	5198	5176	5223	5292	5269	5182	5131	5172	5488	5519	5484	5468	5431	5362
4762	4677	4902	4883	4885	4752	4964	4879	4985	4937	4929	4921	4937	5101	5059	4938	4997	5164	5170	5116	5113	5166	5153	5253	5188	5369	5320	5160	5087	5243	5216	5388	5404	5501	5487	5285	5328	5218	5351	5262	5186	5216	5196	5252	5295	5550	5484	5628	5616	5352
4732	4862	4829	4811	4843	4840	4887	4799	5019	4897	4873	4952	4887	5022	5064	5027	5057	4933	5159	5188	5105	5173	5183	5085	5156	5126	5307	5158	5244	5256	5345	5228	5313	5259	5281	5134	5245	5301	5242	5163	5320	5223	5195	5480	5360	5335	5520	5368	5329	5352
4637	4795	4681	4955	4883	4753	4794	4836	4875	4972	4781	4861	4993	4931	4872	4895	4959	4976	4942	5078	5158	5073	5046	4931	5039	5144	5168	5086	5077	5141	5225	5287	5284	5405	5301	5113	5173	5247	5281	4969	5320	5232	5191	5211	5301	5264	5298	5389	5276	5136
4655	4794	4912	4938	4831	4786	4827	4891	4854	4836	4858	4833	4976	5035	4976	4944	4933	4877	4985	4933	5005	5011	4813	5024	5045	5125	5152	5017	5050	5091	5042	5074	5112	5069	5176	5128	5016	5170	5035	5139	5157	5163	5154	5196	5283	5155	5123	5162	5097	5162
4754	4777	4802	4864	4836	4918	5027	4827	4861	4933	4762	4833	4990	4970	4872	4702	4800	4837	4877	4760	5001	4672	4833	4786	4971	5171	5068	5042	4962	4962	4908	4871	5067	5043	4946	5074	5085	5012	4937	5027	5167	5269	5235	5192	5111	5176	5190	5051	5177	5170
4917	4919	4975	5157	4909	4781	5020	4883	4857	4809	4822	5010	4775	4886	4871	4733	4769	4727	4693	4740	4834	4818	4875	4817	4941	5068	4901	5149	5030	5028	5026	5039	5153	5081	5042	5162	5172	4959	4877	5079	5127	5191	5218	5240	5023	5193	5105	5326	5022	5124
5091	5010	5186	5090	5048	4902	4954	4846	4807	4749	4725	4714	4752	4749	4691	4741	4643	4809	4672	4795	4766	4811	4892	4857	4938	4928	5067	4975	4934	5077	4971	5011	4925	5015	4917	5015	4876	4878	4953	4987	5077	4986	5016	5254	5255	5232	5061	5185	5046	5230
5105	5311	5058	5238	5047	5067	4893	4822	4768	4823	4617	4682	4789	4749	4648	4650	4506	4714	4690	4807	4775	4816	4910	4906	4811	4918	4986	4910	4947	4942	4930	4822	4897	4944	5015	5003	5076	4776	4955	4945	5087	5052	5023	5143	5058	5255	5037	5131	5052	4892
5405	5186	5242	5240	5196	5092	5081	4958	4951	4771	4613	4694	4737	4691	4481	4561	4504	4620	4715	4813	4847	4824	4793	4862	4887	4979	4929	4939	4871	5030	4989	4897	5032	5043	4963	5145	4939	5070	4994	5071	5120	5001	5022	5029	5171	5277	5157	5103	5032	4886
5237	5300	5237	5227	5175	5069	5045	5006	4803	4821	4698	4640	4847	4771	4645	4598	4685	4651	4872	4941	4905	4942	4888	4918	5065	5039	5095	5029	4949	5063	5122	4918	5095	5174	5197	5174	5150	5051	4965	5067	5016	5066	4950	5041	5094	5181	5274	5187	5178	4805
5282	5218	5166	5214	5116	5031	4942	4955	4855	4836	4805	4748	4953	4877	4871	4864	4728	4865	4863	4944	4980	5067	4996	5046	5065	5042	5128	5106	5116	5111	5033	5130	5224	5229	5058	5125	5169	5244	5096	5207	5127	5056	5212	5079	5232	5229	5323	5032	5159	5015
5294	5164	5161	5192	4963	5010	4873	4915	4910	4839	4828	4913	4952	5046	5042	4835	4862	5015	4935	4998	4892	5061	4913	5091	5159	5138	5062	5088	5169	5202	4991	5190	5262	5368	5271	5177	5186	5234	5171	5154	5231	5040	5163	5257	5293	5376	5204	5232	5030	4896
5021	4938	4977	5248	5003	4776	4929	5047	4799	4793	5016	4979	5022	5165	5022	4978	5028	5051	5036	4994	5059	4998	5108	5121	5223	5228	5102	5117	5122	5130	5003	5243	5359	5119	5272	5322	5169	5233	5280	5318	5367	5223	5362	5244	5291	5327	5293	5219	4969	5071
4960	5009	4926	5074	5103	4968	4933	4841	4863	4962	4955	5060	5073	5171	5164	5078	5094	5039	5126	5184	4999	5179	5324	5161	5334	5160	5297	5318	5173	5227	5238	5171	5274	5243	5344	5350	5273	5264	5381	5274	5338	5263	5236	5228	5319	5246	5292	5258	5199	5088
4925	5047	5028	5043	4995	5029	4985	5168	4949	4990	5084	4992	5164	5242	5183	5123	5030	5172	5064	5106	5255	5187	5323	5220	5252	5176	5320	5252	5307	5300	5318	5163	5224	5328	5131	5227	5400	5202	5261	5382	5392	5395	5164	5161	5144	5199	5110	5059	5114	4987
4941	4939	4986	5225	5107	5196	5207	5004	5016	5069	5050	5124	5196	5087	5256	5098	5102	5118	5100	5189	5166	5311	5310	5325	5154	5419	5354	5237	5269	5175	5283	5230	5124	5301	5337	5258	5232	5272	5308	5462	5242	5301	5057	5218	4845	5032	5153	5068	5124	5000
4977	4996	5015	5121	5062	5087	5122	5021	4978	5021	4969	5090	5139	5083	5073	5034	4969	4963	5116	5094	5105	5171	5292	5398	5319	5347	5384	5193	5152	5022	5172	5173	5224	5158	5255	5192	5110	5153	5240	5316	5131	5062	5092	4921	4962	4976	4979	4748	4991	5082
5113	5075	5162	5313	4965	5085	5007	5041	5103	5010	4910	4950	5066	4948	5061	4986	5096	4994	4980	5246	5080	5206	5247	5127	5216	5143	5073	5032	4931	5069	4945	5115	5225	4996	5083	5046	5083	5032	5082	5017	5047	4952	4799	4971	5069	4881	4887	5035	4948	4797
5196	5287	5168	5295	5106	5088	5049	5095	5013	4908	5075	4933	4964	4910	5029	5072	4981	4964	4951	5061	5083	5029	4997	4939	4996	4927	4981	4955	4903	4866	4983	4867	4864	5070	4870	4977	4994	5059	4960	4996	5036	4858	4846	4846	4845	4815	4764	5027	4798	4809
5378	5461	5300	5215	5188	5100	5137	5036	4867	4837	4854	5031	5055	4949	4749	4939	4961	4937	4855	4893	4931	4925	4863	4898	4917	4842	4821	4747	4697	4962	4708	4923	4904	4857	4836	4782	4859	4811	5015	4781	4950	4802	4895	4738	4738	4764	4872	4788	4694	4711
5518	5322	5481	5485	5245	5113	5243	4997	5052	5041	4932	4887	5004	4943	4962	4959	4869	4881	4856	4889	4700	4801	4766	4863	4793	4792	4860	4861	4827	4809	4831	4930	5057	4870	4831	4683	4826	4856	4832	4803	4880	4748	4677	4616	4715	4664	4810	4631	4793	4800
5573	5324	5479	5398	5200	5060	5078	4934	5094	4953	4983	4986	4927	4889	4857	4793	5053	4905	4962	4718	4879	4841	4790	4809	4795	4761	4874	4775	4745	4803	4837	4830	4854	4788	4690	4835	4863	4617	4760	4870	4902	4672	4705	4570	4635	4772	4763	4812	4720	4702
5264	5418	5308	5463	5194	5097	5020	5026	5075	5029	5008	5018	4996	5064	5014	4961	4878	4891	4899	4911	4775	4879	4882	4835	4890	4782	4816	4945	4816	4848	4843	4772	4992	4792	4831	4693	4689	4751	4892	4848	4715	4636	4646	4682	4688	4783	4975	4810	4780	4892
5324	5162	5229	5231	5152	5036	5013	5034	5056	5056	5077	4936	5070	5128	5004	4956	4888	4911	5043	4986	5066	5029	4943	4910	5099	4886	4958	4895	4799	4780	5004	4906	4797	4911	4684	4745	4854	4899	4851	4921	4821	4820	4813	4786	4732	4804	4881	4853	4847	4910
5002	5172	5011	5122	5102	5070	4807	4948	4920	5083	5080	5188	5092	5046	5140	5079	5129	5134	5119	5131	5098	5142	5146	5050	4903	5177	4970	5115	4910	4887	4880	4895	5023	4930	4919	4856	4948	5093	4940	4995	5118	5070	4968	4912	4919	5011	4903	4908	4980	4879
5008	4935	5039	4953	5055	4940	4969	4864	5043	4983	5180	5228	5038	5298	5291	5207	5192	5155	5354	5437	5203	5273	5290	5143	5270	5169	5088	5139	4960	4853	5123	5121	5019	5021	5173	5191	5120	5177	5094	5124	5262	5091	5064	4962	4974	5168	5238	5031	5009	5082
4731	4784	5012	4950	4895	4808	4656	4785	4776	4964	5166	5117	5224	5161	5340	5191	5201	5341	5263	5130	5261	5212	5153	5025	5212	5191	4964	5053	5035	5149	5112	5218	5159	5307	5095	5230	5203	5240	5096	5058	5162	4974	5067	5070	5268	5141	5299	5116	5124	5146
4885	4776	4901	4667	4839	4663	4742	4743	4975	4972	5198	5200	5145	5298	5216	5262	5193	5323	5271	5197	5259	5144	5138	4904	5153	5118	5157	5076	5056	5124	5141	5229	5251	5229	5364	5211	5018	5128	5053	5191	5147	5115	5162	5026	5135	4976	5119	5095	5128	5210
4803	4584	4736	4782	4893	4929	4772	4883	4958	4972	5178	5106	5245	5234	5282	5186	5334	5261	5304	5276	5120	5175	4960	4971	5031	5153	5034	5127	4932	4914	5171	5275	5247	5178	5077	5144	5128	5012	4965	4943	5033	5011	4953	5015	5049	5039	5061	5006	4997	5166
4676	4710	4681	4894	4783	4733	4943	4856	4954	4925	4872	4982	4972	5038	5092	4970	5351	5230	5233	5162	5141	5094	4978	4928	4947	4973	5166	5039	4929	4872	5106	4936	5124	5054	5107	4973	5026	4844	4969	4925	5011	4868	4874	4906	4969	4976	5103	4944	5030	5203
4653	4751	4842	4842	4880	4747	4842	4930	4987	4870	4861	4925	4979	5039	4999	5123	5225	5173	5404	5106	5184	4921	4799	4849	4968	5010	4941	4994	4877	5015	4872	5009	5001	4993	4931	5048	4931	4701	4738	5029	5031	4943	4866	4950	4863	4907	4900	5042	5075	5154
4836	4809	4756	5037	4859	4794	4864	4971	4991	4980	4868	4814	4934	4930	5092	5096	5092	5074	5107	4928	4890	4920	4878	4897	4809	5026	4926	4925	4875	4786	4820	4963	4956	4917	4972	4986	4842	4832	4784	4870	4844	4758	4981	4962	4803	5024	4941	4955	4958	5074
4732	4875	5020	4935	4966	4920	4875	4952	4996	4945	4934	4623	4866	5015	4868	4993	4929	5000	4990	5037	4845	4831	4736	4773	4832	4801	5035	4839	4837	4859	4820	4785	4851	4969	4938	4812	4814	4809	4726	4715	4729	4787	4941	4737	4894	4887	4859	5031	4966	4960
4997	4830	4745	5037	4957	4983	4755	4943	4904	4795	4732	4672	4847	4970	4847	4981	4835	4961	4989	5047	4704	4821	4665	4619	4642	4863	4838	4948	4928	4882	4928	4920	4922	4900	4882	4864	4788	4855	4624	4684	4735	4859	4689	4799	4906	4877	4963	4932	4858	4954
4837	4894	4762	4827	4854	4864	4754	4907	4805	4750	4767	4855	4772	4859	4983	4800	4873	4880	4915	4728	4788	4960	4654	4764	4687	4718	4992	5074	4986	4855	4973	4887	4953	4833	4895	4890	4799	4590	4728	4634	4543	4647	4676	4758	4985	4837	4971	4764	4861	4790
4774	4753	4803	4827	4937	4838	4678	4636	4711	4829	4572	4544	4775	4760	4794	4867	4808	4865	4858	4724	4891	4685	4734	4729	4706	4831	4866	4835	4862	5045	5023	4947	4952	4947	4937	4971	4742	4643	4712	4591	4719	4547	4793	4744	4723	4754	4660	4792	4828	4776
4724	4807	4801	4685	4706	4691	4684	4713	4768	4714	4526	4613	4648	4759	4917	4778	4789	4854	4857	4942	4884	4828	4696	4901	4650	4793	4869	4938	4915	4977	4996	4976	4928	4865	4993	4894	4860	4902	4810	4676	4804	4750	4731	4696	4603	4802	4878	4770	4771	4710
4771	4699	4580	4760	4524	4532	4643	4676	4645	4659	4613	4710	4602	4806	4627	4661	4820	4833	4916	4922	4836	4753	4711	4825	4736	4930	5015	5035	4997	5164	5027	5131	5094	4976	4883	5015	4766	4754	4746	4692	4807	4798	4880	4713	4758	4647	4778	4753	4785	4820
4675	4559	4623	4710	4459	4367	4529	4499	4542	4650	4491	4789	4429	4609	4688	4580	4797	4721	4823	4926	4863	4919	4809	4862	4981	4907	4921	5065	5028	5009	5071	5135	4902	4936	5091	4974	4943	5009	5044	4878	4879	4805	4768	4698	4605	4479	4739	4750	4879	4746
4508	4547	4591	4593	4530	4436	4466	4446	4464	4501	4566	4488	4510	4559	4594	4583	4640	4666	4856	4872	4911	5025	4953	5019	4851	5000	5004	4998	5022	5074	5074	4999	4991	4974	4929	4960	5193	5047	5079	4923	4970	4923	4954	4772	4668	4688	4755	4788	4700	4860
4353	4411	4461	4422	4403	4223	4266	4433	4530	4372	4424	4407	4419	4501	4613	4511	4496	4787	4837	4923	4889	4915	4865	4910	4985	5007	4941	4856	4991	5066	4986	4883	5129	5105	5061	5043	4959	5040	4845	5003	5131	4972	4876	4930	4696	4793	4679	4734	4860	4812
4468	4360	4407	4346	4179	4186	4234	4236	4291	4285	4536	4606	4364	4515	4494	4380	4587	4724	4761	4938	4954	5017	4938	4815	4840	4850	5072	4962	5008	4960	5048	4869	4974	4910	5032	5060	5043	5108	5003	5124	5010	5124	5167	4978	4903	4755	4829	4751	4771	4843
4308	4231	4096	4160	4145	4185	4179	4417	4258	4373	4391	4395	4498	4525	4625	4552	4666	4644	4902	4679	4884	4821	4942	4921	4781	5032	4920	4964	4992	5057	4958	5016	4955	4970	5075	5038	5034	4943	5076	5025	5087	5086	5193	4960	4911	4800	4827	4812	4939	4969
4201	4101	4101	4203	4184	4110	4268	4089	4130	4295	4358	4449	4529	4559	4546	4684	4746	4599	4739	4739	4766	4878	4977	4807	4807	4898	4916	5120	4936	4842	5034	5067	5021	5070	5040	4925	5067	4867	4948	5065	5056	5111	5218	4989	5057	4888	4958	4934	5009	5013
4003	4003	4127	4198	4083	4123	4206	4126	4150	4225	4416	4477	4452	4548	4686	4709	4637	4917	4706	4819	4926	4914	4850	4982	4938	4933	4887	4926	4976	5060	4963	5079	5171	4992	5077	5100	5077	5091	4998	5088	5112	4999	5108	5043	5023	4931	5052	5098	5103	5120
4082	3978	4034	4169	4094	4137	4074	4143	4208	4355	4440	4493	4547	4584	4758	4694	4791	4797	4794	4916	4860	4976	4948	4958	4876	4982	4921	4899	4931	4928	5051	5113	5100	5174	5261	5315	5140	5066	5037	5081	5100	5031	5069	4949	5138	5211	5112	5244	5195	5112
4149	4031	4139	4137	4105	4107	4243	4234	4206	4302	4541	4472	4434	4628	4680	4783	4676	4888	4827	4851	4783	4762	4915	4979	4888	4878	4960	5032	5041	5102	5024	5248	5146	5266	5317	5329	5064	5175	5208	5020	5030	5041	5233	5175	5048	5191	5279	5146	5274	5326
3974	4100	4111	4048	4022	4147	4374	4223	4093	4320	4446	4337	4579	4680	4562	4760	4648	4917	4847	4821	4869	4962	4954	4991	5061	4992	4921	4929	5107	4972	5184	5321	5262	5144	5365	5288	5425	5126	5111	4981	4906	4961	5001	5030	5134	5175	5237	5175	5119	5161
3982	4127	4050	4278	4144	4098	4199	4128	4257	4302	4422	4406	4588	4576	4594	4715	4741	4767	4914	4772	4822	5016	4874	4676	5026	4990	4938	5085	5053	5193	5124	5321	5122	5068	5255	5232	5123	5139	5178	4996	4936	5003	5030	5104	5093	5171	4989	5027	5050	5213
4216	4186	4325	4194	4185	4387	4225	4292	4291	4349	4554	4379	4473	4604	4449	4501	4527	4693	4858	4767	4818	4859	4715	4985	5037	4904	4974	4999	5112	5066	5210	5112	5020	4979	5178	5085	5255	5174	5159	5080	4928	4893	5055	5037	4952	5059	5007	5035	5066	4991
4237	4205	4499	4291	4316	4400	4269	4286	4374	4289	4415	4508	4473	4545	4550	4464	4667	4790	4776	4828	4921	4852	4951	4910	4985	4876	4956	4865	4957	4999	5119	5195	4968	4935	5021	5000	5091	5172	5101	5009	5032	4791	4966	4973	5170	4979	5000	4904	5009	4931
4352	4164	4384	4474	4445	4331	4364	4370	4345	4361	4447	4424	4583	4518	4660	4602	4793	4700	4834	4727	4844	4847	4967	4895	4864	4950	4940	4990	5126	5002	5047	4951	4882	4896	5023	4928	5063	5077	4995	4978	5029	5034	4938	4989	4869	4815	4843	4919	4832	4908
4315	4243	4430	4379	4381	4354	4471	4469	4553	4439	4412	4500	4495	4593	4775	4784	4849	4795	4835	4853	4734	4881	4814	4900	4892	4965	5086	5098	4969	4994	5088	5017	4825	4903	4933	4884	4927	4958	4959	4882	4970	4904	4867	4952	4892	4907	4747	4759	4984	4767
4387	4237	4414	4183	4304	4523	4413	4309	4486	4483	4513	4521	4685	4576	4673	4733	4788	4689	4733	4821	4903	4959	4751	4984	5036	4995	4998	5034	4947	4925	5017	4950	4841	4834	4806	4823	4918	4855	4799	4792	4991	4909	4782	4969	4819	4892	4838	4643	4637	4711
4259	4341	4441	4366	4290	4353	4473	4554	4417	4379	4665	4523	4723	4557	4800	4755	4837	4869	4775	4828	4901	4850	5041	5028	4976	4936	4921	4935	4984	4983	4945	4785	4924	4787	4844	4886	4946	4824	4802	4928	4830	4766	4843	4797	4967	4848	4775	4814	4638	4719
4253	4206	4257	4285	4364	4281	4452	4494	4443	4474	4534	4586	4628	4749	4698	4794	4815	4869	5008	4873	4845	4994	4854	4897	5011	4980	4945	4945	5001	4821	4870	4931	4861	4760	4912	4999	4861	4883	4813	4965	4772	4818	4981	4746	4901	4792	4806	4834	4912	4850
4160	4226	4254	4413	4312	4272	4328	4411	4605	4523	4655	4612	4441	4576	4757	4782	4741	4791	4956	4905	4887	4761	4980	5011	4954	4895	4781	4777	4853	4940	4916	4714	4874	4986	4869	4786	4799	4839	4825	4821	4904	4792	4899	5080	4875	4980	4865	4988	4902	4647
4314	4195	4274	4200	4284	4390	4462	4524	4340	4628	4568	4615	4576	4682	4837	4681	4712	4852	4968	4927	4862	4903	4906	4936	4957	5054	4850	4855	4840	4745	4844	4764	5083	4885	4933	4855	4985	4864	4752	4933	4767	4898	4811	4735	4827	4878	4944	4737	4940	4922
4259	4243	4239	4179	4160	4376	4378	4528	4502	4520	4431	4417	4620	4610	4834	4860	4832	4873	4892	4939	4786	4908	4920	4855	4960	4891	4761	4755	4947	4776	4762	4736	4832	4936	4784	5027	4976	4965	4873	4860	4826	4795	4886	4806	4872	4699	4979	4891	4904	4880
4452	4232	4366	4327	4344	4395	4512	4422	4570	4488	4493	4517	4557	4533	4655	4658	4615	4683	4691	4791	4752	4830	4746	4957	4697	4812	4951	4807	4893	4715	4755	4739	4804	4861	4913	5043	4939	4960	4773	4686	4853	4857	4811	4798	4769	4638	4817	4926	4988	4810
4348	4395	4362	4473	4458	4518	4576	4624	4548	4580	4651	4522	4473	4676	4605	4664	4597	4723	4786	4620	4627	4865	4843	4926	4804	4810	4790	4648	4747	4796	4713	4645	4690	4977	4822	4864	4943	4783	4644	4836	4836	4820	4853	4697	4869	4807	4861	4935	4878	4833
4161	4338	4504	4442	4508	4433	4656	4566	4756	4543	4837	4545	4640	4953	4813	4788	4797	4857	4603	4802	4826	4841	4701	4748	4740	4819	4781	4796	4687	4724	4623	4612	4771	4735	4944	4737	4882	4972	4780	4882	4946	4837	4792	4817	4785	4872	4726	4952	4938	4838
4269	4578	4608	4732	4520	4589	4657	4863	4891	4750	4759	4615	4694	4612	4809	4668	4637	4743	4615	4631	4635	4652	4786	4768	4747	4606	4778	4819	4654	4772	4669	4767	4646	4775	4827	4800	4832	4882	4928	4779	4923	5070	4841	4943	4905	4804	4980	4814	4859	4999
4400	4339	4604	4527	4570	4495	4651	4846	4721	4684	4771	4869	4858	4755	4753	4751	4837	4690	4610	4700	4881	4774	4789	4775	4791	4749	4764	4735	4782	4707	4750	4748	4691	4694	4810	4738	4862	4969	4889	4858	5176	4984	5038	4907	4986	4784	4953	4828	4890	4803
4499	4448	4358	4588	4561	4606	4720	4971	4887	4905	4783	4772	4767	4869	4807	4785	4812	4880	4864	4895	4771	4771	4841	4713	4743	4738	4929	4953	4870	4786	4663	4847	4769	4908	4680	4795	5036	4849	4790	4832	4895	5094	4994	4987	4734	4839	4798	4998	4915	4818
4618	4502	4675	4636	4600	4576	4858	4776	4920	4760	4735	4941	4849	4961	4789	4847	4790	4848	4829	4715	4891	4839	4901	4807	4769	4913	5101	4980	4868	4786	4952	4779	4766	4742	4814	4836	4797	4759	4754	4666	4907	4909	4938	5080	4802	4723	4863	4736	4755	4696
4665	4490	4657	4783	4613	4745	4622	4750	4791	4784	4570	4846	4730	4759	4829	4928	4862	4876	4938	4887	5008	4861	4979	4864	4897	4854	5057	4971	4964	4990	4684	4818	4728	4763	4719	4741	4779	4694	4783	4807	4805	4639	4877	4731	4848	4740	4682	4727	4653	4741
4731	4721	4839	4709	4684	4740	4791	4795	4648	4707	4783	4793	4903	4736	4780	4699	4773	4792	4788	4866	4944	4796	4909	4901	4925	4932	5043	5020	4862	4688	4677	4719	4701	4778	4700	4731	4799	4632	4687	4659	4591	4652	4832	4873	4767	4703	4790	4673	4633	4679
4897	4805	4894	4839	4778	4732	4836	4928	4765	4694	4694	4774	4698	4808	4789	4835	4840	4932	4732	4879	4915	4903	4859	4901	4737	4829	4855	4743	4894	4577	4564	4723	4692	4681	4686	4681	4635	4699	4722	4575	4749	4634	4709	4676	4729	4579	4699	4582	4726	4654
4771	4896	4948	4882	4731	4886	4622	4739	4719	4762	4888	4987	4655	4839	4662	4491	4542	4648	4674	4696	5005	4889	4826	4876	4863	4797	4876	4842	4711	4637	4643	4629	4729	4568	4738	4550	4750	4682	4636	4746	4799	4605	4647	4744	4787	4802	4740	4699	4750	4754
5004	4901	4925	5082	4801	4736	4873	4853	4792	4636	4574	4690	4618	4764	4910	4920	5046	4878	5046	5007	4852	4862	4720	4726	4812	4720	4735	4687	4882	4622	4520	4586	4645	4611	4639	4750	4710	4742	4603	4754	4789	4767	4753	4785	4611	4708	4680	4722	4809	4876
4842	4965	5015	5074	4941	4803	4778	4709	4703	4880	4805	4964	4679	4596	4699	4430	4484	4582	4560	4524	4714	4699	4642	4713	4767	4825	4751	4737	4578	4732	4507	4575	4535	4646	4786	4662	4670	4823	4601	4755	4885	4686	4789	4882	4818	4788	4782	4855	4876	4960
4836	4848	5005	5027	4829	4711	4840	4889	4807	4760	4574	4507	4554	4750	4798	4938	4815	4752	4767	4929	4719	4770	4641	4540	4392	4589	4670	4665	4596	4713	4695	4697	4614	4615	4768	4827	4718	4808	4846	4779	4803	4780	4840	4853	4936	4866	4736	4823	5095	4945
4912	4610	4892	4860	4924	4865	4881	4720	4716	4842	4891	4971	4724	4603	4503	4620	4475	4453	4326	4447	4427	4491	4510	4631	4662	4680	4686	4578	4578	4623	4739	4688	4733	4852	4776	4702	4902	4917	4703	4792	4892	4851	4948	4805	4748	4923	4927	4956	4838	4886
4906	4866	4927	4955	4869	4913	4840	4886	4980	4869	4773	4528	4626	4660	4607	4794	4763	4604	4792	4703	4646	4586	4559	4467	4399	4383	4516	4718	4663	4774	4741	4767	4867	4668	4756	4841	4789	4880	4853	4668	4752	5004	4822	4805	4802	4792	4698	4769	4814	4745
5018	4726	4965	5040	4725	4825	4964	4930	4679	4873	4836	4814	4892	4804	4728	4715	4426	4436	4385	4460	4617	4559	4691	4809	4788	4707	4575	4553	4737	4811	4856	4764	4695	4898	4650	4698	4891	4885	4561	4702	4772	4689	4957	4930	4738	4736	4654	4586	4842	4726
5052	5059	4962	4978	4903	4983	4858	4956	4914	5085	4695	4745	4727	4683	4696	4728	4607	4467	4664	4669	4538	4510	4398	4504	4480	4825	4799	4846	4758	4703	4710	4769	4629	4818	4756	4802	4729	4843	4811	4662	4761	4979	4745	4878	4778	4733	4671	4615	4667	4765
5032	4935	4945	5121	4883	4724	4829	5088	5063	4842	4777	4908	4824	4868	4853	4895	4716	4669	4725	4711	4700	4830	4827	4769	4779	4502	4578	4604	4751	4758	4681	4773	4610	4830	4774	4719	4820	4703	4816	4879	4686	4662	4994	4783	4795	4694	4652	4800	4640	4701
5084	5222	5034	4932	5029	4933	4909	4881	4981	4937	4950	4996	4915	4914	4811	4680	4558	4539	4867	4715	4747	4536	4666	4610	4797	4836	4749	4626	4636	4605	4800	4675	4709	4729	4716	4814	4723	4668	4746	4672	4834	4774	4686	4825	4700	4695	4661	4702	4514	4655
5235	4895	4967	5187	5006	4721	4719	4865	5138	5063	5063	4906	4663	4749	4790	4683	4828	4750	4599	4837	4590	4779	4568	4652	4621	4528	4770	4665	4850	4733	4607	4517	4802	4703	4723	4780	4809	4724	4713	4819	4691	4693	4632	4705	4756	4770	4661	4564	4613	4735
5018	5022	5207	5040	4755	4683	4865	4962	4880	4779	4961	4881	4961	4922	4866	4893	4848	4975	4858	4738	4933	4813	4746	4483	4619	4536	4585	4485	4679	4668	4675	4667	4652	4775	4817	4908	4776	4660	4560	4640	4869	4674	4829	4738	4705	4785	4725	4644	4808	4738
5186	5069	4858	4987	4821	4785	4756	4499	4804	4894	5016	5098	5089	4917	4786	4796	4620	4791	4719	4814	4772	4874	4799	4793	4634	4553	4464	4619	4583	4702	4528	4662	4712	4819	4812	4799	4861	4843	4768	4647	4836	4873	4770	4896	4680	4732	4702	4658	4681	4760
5259	4842	5115	5225	4852	4568	4482	4769	5056	4853	4835	4758	4667	4458	4474	4411	4418	4516	4369	4468	4279	4499	4432	4553	4486	4485	4731	4644	4653	4626	4636	4612	4640	4871	4821	4859	4805	4755	4850	4764	4665	4785	4790	4798	4802	4853	4744	4804	4692	4908
5029	5296	5246	4928	4849	4781	5090	5000	4732	4573	4466	4588	4691	4621	4775	4880	4877	4934	5003	4812	4723	4732	4694	4579	4353	4450	4538	4417	4641	4573	4799	4802	4556	4669	4899	5079	4887	4717	4922	4926	4851	4810	4964	4933	4690	4768	4821	4953	4772	4805
5306	5108	4932	5078	4976	5129	4737	4566	4475	4644	4914	4773	4702	4770	4749	4772	4755	4774	4826	4888	4873	4936	5013	5002	4852	4665	4596	4546	4676	4583	4667	4782	4933	4885	4679	4848	5108	5037	4824	4858	4932	4860	4989	5010	4905	4815	4810	4815	4744	4854
5254	4963	4976	5395	4991	4685	4569	4797	4800	4884	4739	4645	4495	4229	4229	4239	4192	4170	4221	4220	4217	4348	4505	4669	5001	4989	4986	4736	4698	4616	4571	4619	4922	4957	4934	4832	4781	5092	5060	4772	4926	4958	4984	4868	4983	4812	4989	4876	4892	4944
4909	4947	5235	5061	4558	4810	4919	5043	4731	4496	4350	4458	4368	4364	4412	4354	4463	4600	4576	4608	4562	4421	4354	4173	4254	4608	4872	5030	4984	4743	4898	4752	4619	4756	5158	5190	4839	4951	4984	5039	4883	4907	4939	4781	4906	5034	4842	4926	4809	4836
5020	5187	4897	4734	4776	4925	4812	4626	4353	4439	4478	4469	4451	4617	4641	4666	4875	4966	5051	5231	5371	5223	5171	4863	4642	4405	4573	4679	5006	4839	4888	4945	4866	4669	4805	5036	5074	4769	4922	4882	4877	4711	5028	4893	4738	4965	4839	4799	5020	4822
5174	4781	4644	4920	5047	4832	4524	4491	4499	4587	4538	4522	4450	4530	4440	4404	4459	4525	4602	4802	4976	5097	5328	5538	5270	5144	4817	4670	4606	4700	4839	4879	4931	4834	4725	4690	5099	5029	4835	4937	5069	4775	4722	4772	4693	4750	4887	4681	4815	4823
4828	4374	4956	5097	4780	4367	4425	4591	4608	4596	4490	4612	4674	4703	4546	4276	4351	4385	4388	4367	4273	4372	4461	4752	5204	5575	5349	5142	4791	4680	4753	4825	4867	4940	5012	4609	4663	5007	4813	4509	5126	4693	4611	4859	4782	4584	4870	4821	4860	5024
4431	4754	5058	4932	4578	4599	4673	4760	4547	4661	4720	4784	4699	4458	4532	4287	4163	4359	4369	4257	4317	4158	4116	4262	4476	4808	5262	5351	5268	4870	4691	4776	4722	4740	4894	4785	4553	4776	5008	4748	4666	4931	4741	4865	4828	4665	4680	4878	4731	4969
4687	5124	4901	4560	4344	4608	4755	4561	4712	5016	4955	4718	4546	4222	4103	4109	4242	4335	4497	4622	4773	4601	4611	4579	4259	4306	4716	5202	5305	5120	4891	4850	4755	4572	4836	4942	4695	4516	4871	4769	4578	4666	4784	4677	4729	4766	4634	4630	4771	4812
5100	5052	4631	4488	4750	4726	4725	4824	4983	5015	4691	4187	4109	4056	4114	4279	4533	4784	4907	4893	4862	5110	4997	4998	4616	4729	4505	4582	5089	5277	5091	4991	4978	4623	4534	4974	4915	4580	4431	4895	4727	4634	4802	4758	4714	4825	4502	4680	4697	4655
5194	4590	4486	4824	4972	4747	4750	4769	4924	4505	4110	4066	4186	4623	5111	5482	5415	5452	5522	5294	5271	5223	5289	5017	4993	5038	4804	4482	4675	4961	5123	5103	4975	4766	4575	4554	4941	4698	4366	4729	4676	4573	4604	4767	4657	4511	4577	4405	4668	4598
5004	4342	4469	4982	4934	4608	4765	4918	4492	4246	4054	4637	5267	5562	6151	6227	6125	5999	5738	5648	5497	5513	5265	5232	5030	5107	5056	4989	4752	4529	4956	4988	4936	4925	4699	4594	4671	4871	4322	4539	4856	4587	4744	4867	4691	4357	4560	4387	4746	4532
4692	4271	4926	5115	4932	4646	4765	4384	4188	4263	4778	5707	6348	6646	6420	6140	5744	5534	5315	5394	5358	5366	5303	5113	5146	5215	5146	5179	4939	4731	4729	4766	5098	4951	4748	4627	4389	4824	4533	4345	4811	4816	4477	4582	4602	4393	4520	4514	4539	4470
4595	4648	5127	5046	4656	4510	4629	4245	4289	4820	5730	6538	6605	6300	5801	5096	4744	4403	4340	4510	4784	4986	5190	5302	5123	5037	5014	5125	5096	4799	4461	4695	4872	5015	4845	4591	4541	4749	4713	4278	4565	4745	4674	4508	4628	4447	4478	4468	4282	4582
4449	4746	5112	4974	4750	4652	4423	4254	4696	5669	6353	6471	5927	5376	4293	3793	3499	3264	3241	3507	3881	4250	4746	4898	5149	5002	5022	5033	4945	4740	4668	4599	4702	4961	4800	4769	4538	4487	4726	4402	4440	4762	4485	4440	4708	4520	4469	4501	4276	4639
4627	4991	5350	4793	4492	4432	4426	4506	5158	5912	6161	5768	4756	3959	3305	2825	2746	2657	2704	2847	3205	3442	4090	4580	5005	4816	4920	4817	4986	4942	4620	4399	4711	4766	4892	4763	4499	4569	4825	4585	4353	4713	4575	4530	4625	4520	4409	4710	4190	4589
4720	5228	5159	4647	4449	4381	4435	4836	5519	5948	5691	4892	3876	3058	2602	2494	2683	2630	2695	2689	2676	3050	3336	4052	4659	5053	5004	4699	4894	4700	4684	4415	4508	4816	4948	4719	4587	4552	4881	4680	4305	4735	4684	4413	4488	4542	4339	4615	4338	4497
4880	5224	5110	4771	4436	4511	4543	5209	5752	5746	5121	4078	3204	2630	2534	2707	2978	3061	3137	2871	2702	2779	2965	3682	4324	4925	5110	5011	4700	4671	4595	4361	4245	4641	4841	4627	4554	4543	4751	4686	4395	4605	4654	4456	4610	4609	4397	4567	4377	4499
4932	5363	4972	4664	4658	4730	4925	5236	5674	5567	4698	3739	2934	2455	2703	3221	3581	3649	3642	3297	3014	2758	2710	3360	3946	4726	5179	4845	4616	4452	4684	4430	4242	4599	4937	4641	4631	4607	4657	4691	4446	4520	4631	4502	4579	4536	4398	4546	4462	4439
5045	5275	5061	4630	4609	4882	5125	5326	5477	5235	4217	3337	2739	2572	2832	3623	3992	4084	4111	3648	3218	2857	2679	3095	3808	4681	5101	5052	4716	4569	4734	4402	4186	4363	5017	4622	4586	4570	4782	4555	4578	4596	4701	4510	4725	4479	4562	4466	4606	4449
4975	5459	4962	4571	4642	4953	5193	5339	5484	5051	4076	3247	2746	2764	3162	3849	4101	4488	4216	3939	3488	3006	2657	2998	3607	4635	5271	5215	5039	4670	4767	4423	4168	4582	4842	4852	4461	4757	4808	4739	4639	4631	4576	4402	4704	4606	4423	4455	4549	4516
5079	5249	5063	4546	4588	4871	5322	5296	5325	4838	4097	3262	2813	2824	3140	3774	4179	4360	4210	3961	3367	2767	2682	2858	3648	4604	5260	5291	4937	4623	4631	4311	4209	4485	4933	4836	4481	4751	4831	4723	4685	4787	4583	4439	4566	4547	4570	4533	4555	4519
4970	5101	4992	4531	4624	4980	5134	5233	5204	4849	4171	3380	2950	2769	2970	3526	3978	3978	3922	3711	3172	2721	2615	2913	3773	4827	5521	5221	4849	4576	4471	4436	4138	4536	5125	4535	4306	4768	4839	4629	4528	4647	4662	4340	4586	4452	4450	4584	4598	4437
4795	4994	4957	4499	4444	4753	5218	5183	5225	4903	4180	3478	3045	2862	2884	3155	3370	3529	3501	3227	2712	2453	2517	3014	4023	5160	5481	5392	4651	4384	4471	4161	4057	4467	4815	4461	4302	4712	4564	4428	4499	4647	4763	4479	4604	4529	4598	4487	4569	4447
4643	4879	4955	4674	4238	4788	4989	5075	5127	4839	4493	3974	3333	2818	2724	2656	2849	2950	2699	2609	2385	2310	2632	3512	4486	5462	5752	5373	4686	4327	4220	4205	4049	4716	4880	4162	4273	4859	4423	4361	4605	4476	4615	4520	4631	4420	4515	4478	4521	4555
4731	4782	4895	4648	4121	4507	4837	5118	5042	5012	4576	4315	3772	3264	2863	2594	2460	2469	2425	2376	2275	2506	3183	4055	5107	5925	5744	5046	4460	4239	4403	4025	4213	4871	4604	4092	4535	4857	4210	4618	4635	4463	4573	4490	4734	4459	4560	4399	4599	4500
4680	4690	4937	4672	4280	4275	4745	4937	5096	4804	4940	4644	4299	3789	3244	3012	2708	2531	2457	2515	2810	3386	4175	5077	5659	5963	5494	4662	4226	4169	4183	4259	4379	4854	4485	3974	4557	4671	4271	4601	4486	4563	4569	4328	4667	4406	4678	4426	4676	4414
4687	4582	4742	4779	4344	4108	4439	5004	4970	4993	4990	4970	5005	4586	4059	3790	3559	3352	3416	3513	3711	4602	5246	5853	6216	5668	5051	4270	4049	4273	4283	4395	4621	4636	4100	4104	4805	4455	4220	4577	4340	4506	4472	4520	4516	4292	4675	4443	4596	4388
4736	4380	4633	4893	4542	4203	4339	4637	4981	4988	4917	5214	5103	5135	4793	4699	4608	4455	4572	4716	5195	5659	6183	6216	5991	5067	4122	3964	4085	4357	4351	4526	4875	4462	4010	4362	4820	4196	4138	4599	4486	4530	4421	4498	4503	4464	4440	4433	4668	4554
4559	4580	4701	4721	4815	4330	4301	4495	4827	5119	5152	4974	5130	5296	5293	5406	5456	5460	5503	5915	6122	6194	6171	5603	5066	4274	3944	4182	4375	4530	4411	4579	4541	4068	3950	4713	4595	4127	4471	4496	4208	4584	4423	4554	4200	4472	4456	4618	4567	4522
4484	4529	4652	4597	4799	4669	4206	4294	4575	4987	5080	5001	5122	4881	5154	5359	5524	5647	5700	5877	5906	5563	5104	4618	4026	3830	3907	4367	4567	4718	4669	4577	4224	3867	4284	4752	4407	4085	4607	4379	4413	4595	4505	4567	4440	4538	4406	4642	4403	4516
4336	4399	4644	4680	4726	4894	4609	4432	4255	4541	4871	5006	4894	4942	4997	4937	4900	5140	5115	5003	4696	4469	4039	3758	3765	3917	4426	4647	4591	4494	4681	4589	4123	4092	4640	4576	3870	4474	4678	4210	4504	4614	4507	4633	4404	4697	4486	4599	4445	4646
4416	4235	4322	4716	4674	4677	4855	4504	4282	4310	4358	4767	4973	4854	4812	4862	4564	4572	4434	4303	3979	3867	3760	3831	4190	4494	4695	4622	4634	4600	4518	4314	4190	4632	4882	4248	4050	4541	4484	4307	4535	4509	4579	4379	4583	4455	4788	4483	4584	4525
4618	4397	4363	4511	4547	4799	4974	4942	4684	4223	4163	4299	4699	4763	4823	4957	4696	4628	4316	4322	4079	4046	4240	4389	4657	4824	4618	4633	4473	4349	4437	4195	4451	4915	4480	3947	4430	4591	4405	4487	4511	4544	4531	4471	4736	4475	4718	4488	4733	4511
4667	4499	4419	4401	4348	4544	4741	4949	5114	4655	4269	4254	4198	4445	4616	4690	4697	4722	4622	4560	4468	4586	4628	4627	4693	4670	4457	4527	4590	4324	4305	4407	4592	4590	4095	4440	4670	4320	4252	4556	4496	4634	4494	4690	4541	4372	4665	4508	4679	4613
4277	4634	4526	4514	4329	4400	4509	4619	4994	5146	5003	4651	4434	4326	4313	4333	4482	4396	4492	4542	4489	4668	4691	4583	4421	4298	4539	4341	4306	4346	4508	4861	4558	4183	4264	4791	4449	4184	4499	4513	4421	4476	4590	4644	4443	4845	4516	4463	4534	4526
4233	4334	4563	4505	4560	4528	4407	4394	4318	4619	5023	5212	5062	5017	4725	4587	4631	4681	4661	4589	4522	4678	4636	4468	4413	4456	4359	4386	4500	4635	4858	4640	4294	4302	4743	4567	4167	4534	4441	4569	4663	4511	4535	4587	4710	4654	4528	4552	4472	4593
4435	4182	4295	4415	4536	4609	4522	4544	4284	4177	4398	4604	4951	5239	5113	5192	5159	5005	5050	4857	4820	4603	4599	4500	4335	4266	4535	4457	4605	4766	4524	4288	4320	4737	4706	4130	4299	4542	4662	4442	4534	4601	4541	4584	4540	4400	4865	4495	4591	4593
4439	4337	4171	4263	4469	4610	4531	4479	4589	4487	4178	4118	4136	4419	4465	4680	4599	4741	4669	4580	4330	4367	4329	4285	4295	4460	4587	4671	4643	4411	4391	4393	4708	4675	4270	4245	4445	4490	4463	4700	4643	4668	4597	4697	4618	4585	4708	4475	4626	4581
4182	4422	4393	4362	4335	4311	4393	4280	4525	4685	4688	4508	4365	4207	4029	3978	3994	4111	3976	4210	4184	4276	4211	4392	4631	4675	4757	4631	4382	4363	4647	4922	4650	4391	4395	4597	4641	4416	4414	4638	4730	4659	4821	4781	4565	4609	4571	4766	4576	4645
4287	4216	4331	4359	4425	4186	4170	4107	4334	4555	4628	4755	4761	4799	4711	4565	4543	4493	4482	4553	4515	4547	4650	4593	4580	4555	4242	4428	4587	4777	4909	4640	4308	4477	4765	4673	4498	4577	4760	4635	4469	4620	4778	4496	4720	4663	4630	4830	4682	4638
4482	4204	4341	4334	4407	4463	4246	4245	4251	4071	4166	4173	4394	4680	4789	4683	4825	4671	4709	4587	4523	4397	4303	4107	4274	4328	4503	4699	4950	4697	4428	4542	4688	4826	4699	4456	4634	4748	4602	4475	4506	4798	4756	4891	4779	4693	4852	4766	4689	4849
4578	4496	4491	4372	4368	4319	4352	4258	4425	4200	4293	4167	4250	4245	4234	4325	4201	4247	4299	4113	4118	4110	4062	4360	4397	4499	4783	4585	4507	4390	4521	4719	4898	4525	4447	4662	4775	4861	4479	4565	4659	4605	4580	4780	4613	4938	4649	4703	4763	4719
4562	4497	4531	4486	4360	4451	4340	4443	4251	4376	4330	4437	4492	4388	4449	4499	4468	4329	4391	4404	4409	4477	4467	4566	4489	4478	4522	4375	4488	4712	4840	4701	4435	4476	4721	4818	4551	4529	4704	4725	4457	4773	4891	4623	4995	4724	4905	4871	4529	4645
4740	4561	4599	4492	4584	4485	4241	4153	4279	4328	4273	4368	4415	4292	4463	4537	4603	4552	4637	4586	4494	4385	4304	4209	4257	4428	4634	4749	4702	4769	4541	4471	4723	4782	4662	4485	4693	4697	4615	4394	4670	4885	4612	4702	4922	4694	4945	4805	4859	4855
4928	4524	4426	4416	4416	4505	4632	4484	4377	4267	4103	4156	4240	4159	4321	4351	4341	4564	4548	4456	4317	4341	4286	4385	4298	4426	4428	4585	4442	4527	4638	4718	4770	4503	4594	4809	4789	4692	4442	4672	4831	4508	4994	4849	4742	5002	4862	4920	4809	4769
4639	4601	4452	4718	4429	4363	4409	4533	4500	4271	4366	4203	4131	4184	4232	4344	4294	4535	4298	4406	4275	4121	4212	4245	4178	4306	4281	4499	4555	4553	4489	4528	4507	4596	4720	4812	4613	4723	4815	4679	4621	4909	4807	4773	5022	4755	4970	5008	4661	5030
4577	4516	4577	4659	4667	4662	4392	4408	4184	4292	4241	4352	4363	4336	4387	4350	4337	4555	4436	4548	4519	4365	4479	4312	4410	4405	4448	4463	4365	4336	4392	4537	4700	4707	4547	4701	4691	4638	4619	4593	4736	4627	4810	4897	4871	4975	5034	4905	4965	4795
4646	4542	4569	4531	4510	4484	4536	4552	4483	4361	4281	4154	4129	4154	4205	4302	4260	4421	4446	4291	4392	4331	4238	4220	4116	4284	4406	4474	4575	4368	4399	4589	4398	4617	4633	4849	4706	4731	4744	4761	4609	4814	4940	4804	4892	5167	4831	4990	4670	4820
4385	4481	4554	4672	4537	4426	4440	4345	4317	4420	4584	4540	4381	4381	4279	4315	4204	4392	4349	4518	4372	4476	4455	4637	4600	4668	4431	4411	4437	4469	4529	4479	4541	4679	4781	4733	4742	4770	4594	4639	4657	4707	4750	4781	4790	4930	4866	4632	4755	4689
4601	4582	4541	4570	4734	4445	4516	4598	4374	4340	4353	4212	4392	4223	4405	4329	4558	4506	4423	4514	4511	4569	4376	4369	4359	4480	4408	4580	4628	4493	4614	4541	4518	4504	4576	4607	4690	4569	4615	4635	4691	4617	4783	4726	4841	4967	4750	4807	4725	4664
4427	4699	4696	4658	4648	4446	4619	4544	4542	4536	4587	4533	4388	4249	4292	4271	4220	4339	4172	4350	4414	4443	4310	4665	4734	4812	4658	4463	4481	4432	4621	4567	4673	4514	4606	4627	4670	4613	4663	4540	4552	4655	4592	4745	4773	4555	4822	4736	4721	4782
4736	4556	4548	4639	4580	4806	4511	4627	4352	4311	4380	4458	4470	4600	4712	4571	4670	4554	4607	4759	4703	4867	4466	4541	4409	4375	4521	4498	4535	4487	4594	4385	4517	4651	4679	4602	4698	4605	4636	4705	4627	4614	4641	4730	4708	4939	4857	4716	4869	4912
4497	4495	4741	4651	4475	4424	4551	4509	4473	4665	4435	4389	4483	4476	4555	4460	4467	4383	4444	4459	4446	4494	4667	4612	4768	4782	4578	4640	4464	4620	4480	4683	4605	4681	4738	4774	4704	4560	4646	4717	4705	4668	4767	4522	4688	4656	4915	4790	4875	4750
4784	4664	4675	4694	4661	4585	4394	4520	4408	4413	4329	4470	4566	4689	4598	4740	4687	4708	4772	4787	4854	4793	4643	4615	4623	4615	4513	4659	4703	4738	4750	4606	4540	4659	4829	4870	4661	4714	4807	4806	4817	4610	4786	4740	4737	4834	4835	4997	4858	4841
4481	4688	4567	4607	4556	4610	4411	4404	4479	4500	4489	4478	4482	4473	4442	4562	4472	4687	4704	4607	4697	4724	4819	4616	4799	4738	4704	4709	4602	4634	4523	4672	4757	4680	4745	4695	4735	4754	4884	4821	4758	4619	4766	4522	4719	4805	4861	4975	4694	4890
4669	4461	4448	4517	4555	4545	4455	4474	4481	4345	4494	4597	4604	4634	4558	4517	4591	4652	4849	4805	4984	4867	4688	4677	4694	4808	4631	4832	4803	4750	4812	4719	4765	4748	4962	4837	4691	4813	4771	4678	4840	4689	4615	4743	4756	4782	4982	4833	4890	4817
4596	4594	4449	4577	4409	4383	4414	4243	4463	4552	4543	4672	4562	4508	4497	4530	4603	4675	4786	4917	4813	4876	4869	4959	4931	4905	4852	4743	4720	4769	4872	4788	4829	4709	4719	4815	4783	4679	4806	4831	4820	4802	4703	4809	4569	4813	4835	4820	4966	4871
4645	4470	4378	4648	4460	4262	4299	4208	4310	4484	4376	4549	4563	4657	4533	4615	4572	4640	4765	4878	5008	4898	4908	4871	4886	4852	4908	4880	4947	4953	4827	4701	4823	4812	4772	4900	4624	4716	4782	4724	4776	4835	4854	4718	4748	4885	4822	5048	4892	4919
4665	4447	4533	4442	4320	4258	4357	4402	4309	4251	4361	4367	4388	4442	4514	4586	4644	4859	4697	4877	4969	4916	4894	4960	4989	4921	4855	4927	4798	4898	4895	4915	4765	4764	4951	4914	4772	4784	4781	4690	4856	4807	4661	4783	4800	4861	4896	4834	4897	4955
4584	4399	4397	4340	4397	4344	4240	4311	4320	4177	4289	4391	4178	4495	4578	4627	4782	4831	4810	4917	4830	4955	4925	4797	4781	4924	4706	4916	4837	4930	4841	4607	4817	4893	4788	4837	5001	4864	4885	4799	4953	4782	4849	4859	4763	4893	4749	4819	4957	4898
4540	4473	4413	4372	4176	4251	4310	4384	4299	4396	4315	4353	4206	4434	4299	4376	4630	4592	4719	4805	4768	4877	4925	4946	4767	4942	4754	4794	4708	4725	4913	4942	4915	4901	4753	4973	4806	4904	4860	4838	4823	4788	4713	4868	4908	4917	4724	4781	4972	4795
4527	4401	4555	4547	4309	4248	4233	4192	4137	4314	4381	4359	4269	4176	4402	4421	4464	4524	4695	4696	4755	4708	4729	4764	4743	4826	4738	4803	4653	4681	4678	4758	4898	4833	4747	4844	4924	4799	4755	4738	4884	4705	4739	4766	4705	4790	4783	4783	4693	4584
4507	4439	4488	4490	4470	4306	4215	4265	4107	4163	4234	4326	4252	4194	4376	4471	4493	4546	4685	4847	4761	4775	4849	4834	4723	4682	4568	4574	4580	4683	4591	4676	4661	4670	4803	4874	4651	4738	4774	4584	4648	4560	4613	4715	4648	4654	4648	4650	4638	4785
4614	4565	4512	4484	4504	4422	4324	4233	4220	4098	4115	4340	4239	4121	4286	4357	4285	4408	4473	4576	4658	4792	4854	4761	4707	4659	4557	4467	4490	4539	4702	4607	4580	4531	4657	4703	4683	4656	4642	4653	4647	4539	4582	4649	4580	4710	4549	4592	4590	4581
4732	4611	4537	4637	4373	4578	4411	4280	4195	4296	4271	4126	4257	4285	4236	4464	4389	4438	4494	4499	4506	4546	4555	4605	4551	4548	4525	4532	4434	4525	4354	4514	4571	4549	4583	4650	4535	4708	4581	4665	4550	4514	4722	4546	4522	4495	4511	4609	4556	4641
4571	4625	4537	4724	4606	4360	4500	4354	4318	4249	4311	4168	4207	4280	4436	4501	4495	4555	4569	4407	4586	4584	4685	4526	4589	4513	4499	4414	4542	4644	4438	4463	4503	4393	4488	4458	4377	4603	4535	4460	4683	4559	4362	4328	4529	4478	4388	4604	4454	4500
4686	4553	4630	4734	4714	4615	4546	4487	4155	4338	4212	4149	4348	4232	4379	4505	4439	4385	4315	4365	4588	4621	4312	4567	4457	4329	4468	4260	4411	4487	4265	4374	4392	4403	4433	4385	4444	4486	4460	4544	4586	4563	4405	4405	4356	4480	4561	4439	4670	4397
4799	4691	4716	4774	4761	4516	4452	4345	4296	4399	4282	4224	4355	4293	4372	4415	4453	4343	4372	4383	4146	4422	4491	4473	4371	4548	4404	4462	4315	4227	4401	4294	4396	4254	4382	4303	4349	4311	4379	4457	4427	4503	4368	4368	4417	4376	4455	4490	4545	4501
4750	4501	4646	4763	4787	4625	4481	4403	4286	4287	4468	4396	4377	4489	4551	4515	4486	4377	4597	4485	4430	4395	4406	4341	4510	4500	4384	4384	4421	4392	4354	4296	4241	4389	4334	4261	4255	4289	4317	4316	4433	4349	4324	4315	4303	4304	4508	4321	4374	4414
4763	4594	4743	4738	4742	4734	4521	4510	4411	4347	4498	4421	4313	4511	4330	4519	4562	4462	4463	4435	4416	4426	4483	4519	4310	4391	4420	4374	4221	4321	4410	4435	4317	4337	4391	4469	4343	4357	4440	4303	4391	4420	4269	4248	4289	4376	4356	4540	4413	4399
4599	4685	4601	4733	4510	4626	4592	4542	4446	4395	4403	4336	4306	4402	4410	4444	4449	4433	4696	4447	4395	4480	4261	4531	4374	4406	4328	4340	4283	4408	4463	4504	4473	4384	4540	4397	4486	4400	4389	4508	4351	4434	4449	4150	4344	4520	4627	4583	4531	4550
4628	4513	4642	4647	4704	4600	4580	4222	4494	4300	4399	4268	4456	4546	4436	4495	4446	4569	4488	4541	4623	4570	4542	4573	4467	4293	4342	4388	4385	4469	4388	4416	4538	4531	4525	4437	4439	4401	4477	4566	4469	4311	4370	4493	4470	4546	4568	4694	4534	4632
4483	4423	4508	4563	4562	4498	4406	4356	4384	4309	4437	4397	4573	4718	4492	4518	4678	4608	4629	4658	4759	4635	4732	4450	4567	4531	4396	4490	4573	4532	4419	4532	4581	4555	4580	4625	4577	4475	4545	4542	4606	4548	4474	4497	4494	4445	4610	4524	4663	4540
4470	4474	4392	4441	4443	4426	4455	4473	4440	4380	4357	4538	4523	4589	4638	4682	4746	4564	4718	4731	4750	4649	4676	4762	4697	4402	4501	4643	4563	4608	4598	4521	4761	4601	4360	4554	4521	4744	4726	4450	4585	4536	4475	4599	4574	4604	4545	4676	4700	4549
4379	4412	4545	4520	4471	4292	4458	4328	4283	4261	4325	4561	4312	4472	4540	4526	4364	4722	4718	4687	4655	4741	4616	4582	4548	4564	4585	4503	4560	4632	4604	4727	4697	4720	4742	4645	4706	4545	4693	4808	4617	4584	4639	4584	4638	4674	4632	4639	4682	4621
4410	4277	4347	4345	4359	4426	4321	4328	4311	4236	4283	4304	4422	4424	4534	4493	4537	4488	4574	4600	4637	4700	4626	4618	4564	4635	4514	4469	4605	4620	4573	4585	4670	4669	4680	4634	4579	4688	4848	4756	4877	4700	4637	4613	4634	4658	4609	4662	4580	4545
4285	4310	4277	4527	4324	4412	4273	4355	4227	4181	4312	4253	4481	4396	4536	4504	4442	4565	4647	4549	4664	4517	4659	4502	4654	4601	4638	4579	4763	4704	4627	4536	4611	4551	4623	4673	4654	4758	4642	4806	4693	4593	4567	4448	4587	4563	4535	4488	4513	4511
4351	4299	4236	4394	4420	4245	4251	4165	4037	4104	4311	4278	4268	4350	4355	4516	4382	4515	4501	4478	4367	4596	4502	4545	4667	4593	4590	4718	4625	4672	4643	4617	4524	4550	4537	4602	4533	4662	4641	4650	4790	4448	4634	4469	4540	4629	4537	4451	4534	4321
4441	4318	4402	4480	4523	4248	4356	4243	4144	4064	4108	4123	4214	4265	4283	4386	4514	4487	4390	4534	4400	4462	4284	4518	4491	4471	4575	4556	4591	4574	4524	4560	4572	4505	4657	4568	4538	4666	4706	4554	4629	4610	4523	4390	4456	4591	4528	4516	4372	4419
4498	4491	4438	4466	4377	4267	4128	4165	4160	4076	4119	4125	4137	4198	4410	4500	4447	4473	4447	4425	4343	4480	4452	4477	4438	4477	4377	4474	4265	4494	4394	4560	4592	4486	4383	4586	4540	4610	4571	4467	4420	4461	4459	4304	4417	4405	4502	4320	4307	4405
4505	4538	4366	4519	4322	4341	4338	4193	4104	4116	4182	4164	4132	4302	4456	4419	4460	4359	4324	4354	4385	4392	4300	4380	4392	4308	4392	4367	4265	4366	4308	4330	4288	4420	4387	4355	4388	4386	4375	4432	4238	4359	4261	4146	4360	4313	4368	4445	4163	4036
4460	4460	4383	4727	4419	4461	4282	4358	4272	4128	4136	4278	4341	4359	4483	4550	4405	4509	4383	4302	4239	4223	4332	4275	4207	4263	4300	4271	4242	4147	4218	4223	4329	4295	4291	4343	4206	4331	4334	4166	4253	4312	4247	4140	4266	4177	4421	4281	4157	4238
4590	4332	4456	4523	4433	4476	4462	4419	4249	4389	4274	4235	4386	4348	4432	4439	4577	4436	4355	4324	4355	4244	4314	4136	4253	4241	4105	4044	4049	4254	4220	4399	4347	4431	4206	4402	4198	4154	4337	4177	4317	4135	4111	4239	4139	4194	4264	4220	4202	4115
4433	4435	4529	4580	4406	4544	4411	4588	4375	4316	4447	4457	4398	4518	4507	4562	4510	4405	4331	4115	4221	4192	4212	4330	4286	4171	4095	4083	4048	4183	4160	4291	4429	4470	4218	4165	4223	4114	3966	4137	4164	4081	4049	4213	4018	4220	4133	4023	4244	3967
4363	4373	4366	4401	4629	4500	4404	4362	4504	4417	4524	4521	4452	4698	4565	4571	4621	4388	4391	4196	4322	4231	4269	4316	4275	4286	4113	4150	4122	4139	4197	4353	4258	4221	4264	4174	4126	4178	4151	4124	4171	4187	4132	4289	4277	4207	4162	4046	4072	4118
4462	4210	4428	4439	4483	4395	4457	4342	4415	4515	4516	4482	4711	4709	4510	4637	4390	4362	4264	4483	4216	4405	4471	4477	4302	4322	4287	4161	4039	4256	4292	4300	4293	4283	4251	4201	4183	4189	4248	4196	4148	4078	4160	4258	4292	4207	4225	4112	4150	4251
4484	4294	4376	4467	4421	4506	4509	4546	4367	4502	4538	4343	4676	4669	4541	4551	4483	4413	4349	4383	4440	4355	4435	4386	4253	4365	4278	4168	4267	4232	4288	4365	4433	4389	4299	4238	4273	4126	4164	4151	4254	4023	4234	4052	4289	4306	4277	4040	4263	4395
4538	4176	4350	4364	4329	4420	4398	4380	4396	4518	4348	4420	4616	4634	4574	4693	4488	4375	4466	4554	4502	4490	4374	4487	4251	4296	4237	4257	4278	4364	4324	4510	4546	4483	4364	4287	4351	4139	4178	4298	4124	4253	4172	4296	4293	4282	4246	4206	4358	4437
4439	4187	4183	4362	4289	4381	4403	4452	4466	4540	4461	4526	4394	4611	4665	4625	4568	4567	4391	4576	4302	4443	4485	4407	4310	4229	4207	4267	4373	4370	4492	4426	4581	4399	4350	4357	4219	4304	4182	4166	4105	4154	4250	4335	4200	4321	4190	4270	4282	4252
4353	4353	4232	4300	4295	4394	4327	4338	4453	4524	4391	4530	4441	4677	4523	4546	4502	4370	4323	4425	4457	4423	4486	4521	4376	4220	4266	4201	4286	4239	4433	4380	4275	4446	4294	4268	4167	3975	4172	4147	4177	4199	4324	4146	4180	4225	4305	4322	4310	4286
4254	4243	4396	4264	4280	4327	4363	4327	4314	4423	4514	4447	4474	4540	4492	4599	4530	4457	4363	4493	4347	4342	4493	4430	4198	4465	4140	4221	4320	4437	4364	4480	4309	4326	4533	4116	4185	4195	4132	4191	4158	4142	4125	4207	4343	4202	4353	4171	4263	4319
4213	4304	4315	4423	4094	4346	4368	4195	4263	4261	4347	4493	4607	4376	4520	4392	4352	4358	4503	4307	4408	4323	4310	4448	4371	4226	4383	4427	4370	4548	4429	4367	4329	4261	4316	4132	4219	4159	4168	4131	4084	4196	4086	4082	4265	4234	4239	4275	4236	4204
4321	4328	4298	4377	4256	4272	4226	4365	4140	4363	4461	4528	4669	4458	4626	4331	4363	4387	4293	4351	4397	4350	4340	4285	4272	4375	4308	4283	4425	4478	4420	4415	4220	4143	4081	3927	3841	4176	4178	4148	4132	4175	4239	4154	4251	4225	4223	4232	4148	4239
4433	4234	4390	4383	4308	4208	4386	4162	4250	4286	4489	4585	4443	4567	4504	4416	4383	4354	4303	4252	4403	4416	4290	4252	4211	4237	4328	4264	4291	4463	4250	4209	4164	3982	4036	3895	3902	4038	4068	4163	4112	4165	4287	4277	4242	4410	4225	4260	4190	4158
4341	4356	4445	4438	4324	4288	4320	4178	4284	4270	4399	4380	4566	4526	4559	4435	4299	4392	4359	4322	4430	4382	4362	4331	4258	4183	4316	4376	4379	4310	4353	4349	4240	4141	4005	3877	4076	4093	4018	4071	4074	4223	4130	4195	4227	4213	4204	4143	4095	4146
4419	4312	4303	4460	4532	4299	4238	4212	4309	4301	4504	4532	4482	4580	4392	4463	4404	4334	4414	4326	4393	4254	4298	4394	4339	4303	4269	4345	4436	4388	4353	4254	4135	4214	4036	4135	4088	4102	4195	4041	4112	4123	4371	4235	4212	4275	4303	4207	4157	4268
4359	4464	4351	4415	4429	4362	4170	4359	4329	4315	4551	4536	4470	4350	4576	4210	4387	4276	4337	4365	4191	4359	4329	4309	4449	4326	4277	4321	4484	4462	4324	4228	4246	4166	4064	4205	4150	4191	4089	4187	4196	4103	4167	4159	4323	4147	4234	4335	4226	4223
4289	4349	4374	4317	4162	4248	4331	4312	4381	4338	4378	4469	4311	4338	4365	4413	4334	4171	4201	4368	4270	4396	4327	4394	4351	4226	4189	4358	4444	4229	4305	4303	4122	4188	4144	4173	4239	4245	4226	4177	4341	4079	4197	4221	4240	4217	4214	4130	4211	4398
4306	4320	4309	4410	4252	4332	4334	4382	4400	4368	4317	4322	4265	4352	4304	4353	4276	4285	4243	4261	4290	4384	4390	4188	4253	4265	4450	4238	4352	4264	4303	4206	4171	4275	4232	4183	4202	4283	4330	4235	4140	4286	4247	4323	4371	4288	4289	4252	4196	4233
4245	4399	4374	4342	4434	4426	4269	4272	4270	4273	4258	4220	4063	4183	4266	4365	4281	4187	4268	4197	4239	4393	4398	4167	4203	4327	4251	4460	4324	4307	4237	4226	4346	4279	4170	4348	4306	4340	4309	4196	4290	4215	4287	4373	4263	4343	4220	4327	4394	4174
4443	4359	4373	4571	4344	4355	4547	4470	4461	4406	4213	4292	4092	4240	4243	4235	4239	4279	4204	4180	4281	4172	4208	4368	4284	4222	4218	4364	4345	4261	4110	4326	4241	4319	4329	4094	4358	4255	4349	4152	4291	4318	4408	4311	4363	4408	4387	4339	4246	4325
4411	4441	4491	4581	4465	4481	4481	4442	4374	4324	4249	4246	4172	4175	4291	4269	4144	4244	4091	4129	4160	4195	4278	4306	4242	4253	4137	4312	4147	4263	4139	4117	4279	4255	4149	4312	4264	4422	4238	4167	4400	4404	4467	4313	4218	4208	4211	4240	4135	4115
4354	4510	4345	4556	4332	4625	4464	4512	4387	4189	4215	4326	4326	4342	4278	4255	4388	4352	4054	4179	4148	4082	4152	4245	4227	4103	4188	4318	4103	4108	4099	4089	4166	4282	4314	4313	4263	4250	4346	4310	4311	4372	4315	4214	4139	4126	4132	4096	4183	4265
4436	4394	4329	4459	4475	4505	4502	4485	4349	4341	4298	4327	4364	4392	4293	4375	4245	4197	4226	4195	4114	4138	4090	4114	4304	4313	4141	4224	4066	4035	4136	4146	4180	4303	4313	4187	4195	4152	4265	4261	4279	4299	4125	4187	4061	4138	4196	4076	4153	4128
4407	4360	4306	4491	4406	4425	4211	4407	4354	4347	4358	4288	4348	4283	4326	4332	4295	4378	4271	4327	4165	4179	4224	4169	4319	4395	4377	4152	4198	4113	4065	4253	4150	4147	4193	4364	4208	4233	4231	4312	4274	4290	4350	4195	4146	4097	4003	4112	4114	4116
4441	4383	4324	4432	4457	4387	4359	4331	4366	4427	4447	4450	4368	4318	4403	4245	4372	4276	4251	4222	4251	4078	4190	4349	4288	4305	4189	4263	4185	4241	4354	4075	4052	4260	4278	4233	4326	4307	4320	4268	4326	4393	4278	4222	4160	4092	4107	4040	4087	4139
4379	4347	4285	4330	4390	4440	4281	4273	4270	4493	4301	4367	4353	4402	4422	4322	4257	4292	4344	4143	4320	4171	4352	4312	4419	4262	4287	4158	4173	4227	4283	4187	4074	4153	4357	4210	4246	4258	4360	4286	4392	4284	4399	4061	4190	4091	4060	4020	4315	4170
4471	4263	4346	4389	4286	4426	4301	4096	4215	4278	4275	4264	4245	4297	4297	4307	4312	4312	4291	4279	4262	4314	4260	4234	4237	4304	4232	4301	4354	4278	4316	4249	4257	4237	4228	4365	4295	4337	4455	4441	4309	4331	4464	4268	4096	4130	4225	4152	4238	4341
4452	4206	4183	4242	4211	4174	4270	4181	4277	4143	4102	4101	4298	4241	4152	4157	4232	4362	4247	4252	4415	4356	4300	4290	4361	4334	4257	4392	4468	4441	4312	4302	4381	4372	4352	4393	4313	4489	4544	4374	4416	4333	4276	4313	4341	4145	4156	4250	4261	4413
4411	4203	4246	4378	4257	4196	4240	4003	4118	4217	4107	3959	4129	4133	4183	4195	4186	4200	4290	4281	4307	4454	4282	4333	4314	4371	4179	4378	4363	4340	4278	4449	4535	4412	4351	4458	4258	4333	4284	4540	4405	4414	4261	4377	4468	4127	4153	4311	4314	4277
4380	4259	4087	4268	4250	4313	4171	4142	4127	4131	4028	4002	4149	4039	4286	4146	4212	4313	4354	4364	4245	4188	4368	4309	4301	4366	4099	4260	4302	4209	4368	4271	4400	4423	4324	4298	4265	4394	4457	4277	4488	4454	4459	4187	4305	4255	4224	4199	4274	4385
4417	4292	4202	4436	4300	4256	4110	4230	4281	4032	4143	4155	4012	4023	4000	4267	4306	4234	4357	4184	4280	4440	4301	4315	4399	4328	4328	4277	4340	4184	4452	4458	4342	4360	4467	4346	4442	4363	4276	4425	4475	4399	4484	4576	4322	4272	4296	4360	4515	4341
4311	4294	4187	4317	4301	4259	4252	4275	4175	4216	4165	4101	4130	4059	4208	4383	4221	4253	4284	4359	4235	4281	4377	4403	4332	4233	4286	4271	4387	4329	4402	4349	4268	4428	4450	4373	4335	4301	4318	4374	4477	4405	4325	4487	4387	4207	4434	4410	4345	4508
4319	4165	4178	4372	4200	4322	4228	4194	4339	4317	4229	4166	4324	4208	4283	4443	4494	4269	4375	4292	4330	4256	4207	4304	4301	4165	4359	4336	4274	4387	4251	4326	4186	4228	4346	4283	4316	4457	4354	4392	4485	4447	4467	4424	4249	4268	4401	4372	4374	4411
4282	4269	4148	4171	4349	4306	4183	4156	4119	4310	4213	4291	4323	4322	4444	4285	4501	4493	4230	4383	4351	4286	4286	4256	4298	4341	4230	4377	4421	4387	4351	4329	4272	4191	4286	4382	4459	4328	4399	4428	4428	4435	4467	4523	4297	4347	4369	4432	4440	4482
4352	4144	4167	4326	4182	4165	4271	4242	4214	4331	4441	4272	4374	4448	4519	4416	4438	4456	4380	4491	4307	4190	4305	4453	4253	4404	4389	4525	4435	4492	4374	4471	4461	4320	4261	4443	4521	4379	4610	4359	4522	4526	4485	4481	4462	4483	4360	4400	4481	4395
4141	4160	4049	4180	4056	3974	4099	4110	4245	4256	4316	4151	4426	4355	4471	4580	4487	4549	4531	4401	4433	4324	4162	4381	4414	4486	4472	4421	4418	4426	4332	4333	4215	4347	4406	4426	4440	4482	4378	4476	4511	4482	4396	4527	4606	4567	4451	4594	4606	4580
4369	3963	4080	4269	4136	4031	4048	4146	4264	4072	4206	4301	4223	4322	4450	4477	4465	4512	4413	4395	4297	4220	4210	4249	4405	4461	4402	4460	4572	4484	4405	4308	4462	4433	4438	4538	4503	4624	4695	4357	4525	4419	4519	4474	4540	4536	4550	4399	4664	4416
4263	4117	4135	4108	4163	4013	4032	4189	4092	4114	4202	4373	4248	4331	4398	4413	4359	4427	4440	4191	4325	4186	4228	4340	4314	4372	4366	4468	4547	4450	4437	4346	4428	4628	4450	4528	4405	4716	4552	4498	4488	4466	4578	4570	4507	4509	4530	4605	4603	4725
4276	4141	4335	4323	4229	4208	4163	4125	4233	4163	4396	4244	4439	4304	4351	4398	4361	4229	4185	4155	4190	4129	4158	4296	4342	4341	4450	4414	4596	4482	4378	4443	4377	4502	4467	4597	4348	4522	4374	4662	4524	4513	4525	4512	4534	4666	4524	4596	4570	4695
4218	4346	4196	4432	4328	4288	4192	4143	4301	4318	4386	4249	4419	4253	4395	4246	4346	4152	4155	4150	4202	4031	4217	4185	4272	4433	4314	4385	4367	4462	4296	4478	4371	4457	4400	4648	4523	4494	4512	4601	4578	4480	4526	4593	4446	4644	4417	4651	4526	4806
4419	4369	4461	4546	4496	4281	4351	4234	4194	4393	4357	4220	4154	4331	4381	4338	4227	4218	4196	4106	4225	4248	4250	4286	4265	4315	4267	4375	4365	4396	4376	4537	4417	4360	4517	4580	4630	4750	4786	4644	4579	4613	4753	4442	4594	4581	4704	4665	4728	4693
4327	4328	4394	4435	4420	4381	4343	4360	4388	4264	4386	4234	4298	4378	4246	4328	4263	4235	4117	4095	4276	4334	4356	4322	4310	4370	4344	4269	4534	4339	4348	4346	4635	4581	4628	4576	4778	4792	4775	4735	4653	4668	4736	4581	4779	4627	4792	4731	4786	4980
4456	4388	4424	4539	4247	4293	4207	4239	4341	4170	4227	4290	4317	4357	4212	4235	4252	4339	4325	4171	4476	4437	4457	4432	4399	4350	4286	4434	4589	4464	4499	4463	4627	4597	4654	4746	4877	4860	4818	4876	4747	4691	4665	4700	4853	4908	4858	4796	4889	4980
4274	4228	4381	4301	4329	4121	4170	4151	4301	4313	4208	4347	4320	4426	4320	4293	4377	4435	4426	4336	4530	4422	4500	4468	4517	4357	4337	4486	4541	4526	4465	4608	4467	4667	4732	4875	5015	4842	4985	4839	4858	4896	4661	4744	5005	4924	4907	4808	4895	4997
4179	4197	4329	4345	4362	4205	4157	4115	4206	4214	4239	4275	4250	4214	4142	4290	4156	4326	4340	4412	4369	4447	4594	4653	4588	4528	4503	4631	4584	4633	4402	4656	4608	4711	4846	4782	4867	4851	4857	4763	4836	4756	4779	4880	4972	4884	4969	5025	4864	4861
4283	4287	4334	4416	4220	4220	4033	4109	4032	4226	4242	4150	4123	4071	4171	4211	4386	4239	4209	4364	4360	4516	4545	4495	4541	4419	4618	4566	4645	4586	4664	4674	4652	4637	4690	4990	4925	4968	4844	4963	4755	4964	4659	4851	4799	4966	5071	4878	4919	4890
4502	4227	4185	4188	4170	4173	4221	4070	4159	4157	4123	4102	4188	4029	4159	4179	4226	4240	4221	4319	4412	4428	4429	4532	4406	4652	4538	4663	4611	4823	4790	4658	4663	4710	4719	4761	5015	4970	4814	4820	4750	4735	4720	4869	4854	4928	4959	4813	4818	4842
4377	4469	4187	4365	4176	4269	4106	3967	4027	4204	4146	4182	4087	4092	4238	4309	4202	4321	4352	4356	4413	4477	4511	4408	4531	4443	4539	4635	4687	4652	4712	4746	4646	4768	4754	4774	4739	4824	4762	4630	4594	4614	4700	4730	4856	4886	4877	4758	4724	4771
4535	4355	4294	4267	4164	4102	4214	4147	4031	4124	4240	4243	4355	4188	4204	4310	4271	4281	4370	4339	4333	4309	4371	4372	4352	4517	4579	4469	4624	4562	4683	4644	4672	4632	4566	4639	4735	4767	4688	4657	4647	4641	4667	4755	4942	4821	4866	4793	4626	4688
4406	4299	4357	4153	4164	4133	4033	4170	4059	4364	4190	4335	4323	4380	4310	4524	4306	4383	4298	4310	4465	4466	4298	4403	4390	4318	4536	4610	4589	4566	4554	4515	4738	4707	4730	4771	4641	4785	4663	4673	4616	4722	4638	4867	4954	4815	4801	4714	4702	4642
4481	4345	4326	4125	4220	4087	4042	4160	4108	4209	4350	4312	4178	4511	4486	4467	4284	4409	4378	4386	4351	4407	4307	4492	4381	4480	4546	4576	4636	4575	4560	4676	4745	4676	4758	4670	4611	4781	4565	4696	4747	4633	4704	4797	4921	4752	4700	4926	4813	4721
4340	4202	4135	4182	4049	4197	4063	4161	4174	4278	4327	4339	4415	4313	4484	4321	4398	4401	4414	4402	4411	4408	4235	4383	4498	4443	4432	4545	4702	4635	4714	4676	4884	4746	4900	4766	4820	4743	4767	4777	4654	4643	4743	4828	4851	4791	4866	4751	4814	4804
4284	4207	4000	4048	3978	4084	4014	4142	4257	4279	4348	4168	4453	4492	4446	4491	4432	4385	4414	4539	4305	4535	4522	4634	4472	4588	4607	4661	4642	4675	4727	4840	4754	4808	4831	4838	4799	4569	4782	4738	4733	4768	4775	4830	4899	4846	4786	4882	4821	4721
4083	4088	4033	3941	4028	3937	4023	4082	3983	4154	4247	4232	4359	4358	4358	4334	4342	4433	4336	4412	4241	4314	4481	4543	4512	4608	4698	4653	4773	4785	4728	4866	4705	4722	4832	4679	4788	4891	4731	4833	4852	4716	4910	4750	4792	4831	4863	4793	4751	4802
4086	3945	4077	4107	4040	4119	3930	4083	4067	4250	4241	4131	4366	4349	4301	4354	4379	4264	4259	4234	4431	4461	4294	4499	4531	4654	4760	4573	4604	4724	4747	4854	4673	4734	4584	4571	4660	4813	4754	4797	4773	4744	4859	5014	4876	4878	4782	4684	4741	4683
4184	4087	4121	4185	4263	4091	4127	4175	4219	4109	4127	4074	4185	4128	4214	4284	4290	4227	4151	4177	4376	4294	4397	4535	4544	4619	4558	4518	4754	4645	4666	4670	4707	4615	4687	4688	4663	4624	4634	4852	4766	4703	4822	4779	4734	4748	4630	4703	4709	4620
4064	4170	4076	4123	4190	4178	4172	4084	4118	4196	4025	4132	4175	4275	4164	4229	4224	4299	4170	4210	4241	4332	4528	4635	4667	4581	4685	4534	4640	4630	4771	4611	4752	4695	4592	4664	4564	4705	4793	4797	4742	4736	4943	4843	4805	4785	4743	4521	4724	4642
4230	4204	4208	4269	4238	4110	4338	4272	4189	4255	4029	4028	4123	4246	4149	4111	4287	4117	4271	4271	4445	4379	4382	4554	4722	4446	4614	4472	4685	4698	4769	4734	4763	4577	4693	4613	4715	4659	4830	4827	4753	4956	4634	4844	4766	4840	4753	4681	4854	4794
4208	4098	4046	4264	4256	4274	4312	4156	4188	4244	4157	4113	4058	4211	4136	4223	4115	4266	4408	4378	4435	4507	4723	4546	4637	4603	4506	4693	4499	4649	4781	4701	4675	4690	4639	4786	4721	4738	4773	4990	4878	4858	4822	4815	4724	4750	4774	4757	4809	4884
4299	4200	4155	4327	4206	4219	4377	4264	4158	4109	4020	4341	4222	4149	4240	4182	4199	4282	4330	4487	4485	4593	4556	4687	4645	4786	4549	4528	4433	4662	4706	4643	4699	4820	4765	4671	4837	4785	4825	4699	4871	4765	4852	4813	4863	4770	4916	4911	4854	5002
4242	4263	4139	4184	4303	4328	4178	4259	4167	4295	4171	4347	4343	4244	4231	4304	4242	4475	4370	4497	4537	4580	4803	4532	4547	4546	4667	4595	4633	4419	4644	4716	4771	4896	4783	4871	4932	4952	4977	4748	4864	4795	4754	4751	4842	4817	4779	4915	5044	4816
4331	4329	4085	4240	4220	4146	4302	4116	4111	4327	4310	4203	4319	4287	4311	4254	4371	4436	4416	4480	4592	4552	4661	4490	4527	4465	4612	4552	4444	4602	4620	4872	4785	4805	4817	4945	4899	5029	4865	4884	5016	4862	4837	4871	4924	4706	4779	4818	4871	4864
4334	4064	4175	4132	4095	4119	4308	4123	4310	4251	4179	4339	4397	4206	4264	4247	4475	4375	4348	4445	4463	4705	4523	4517	4495	4524	4696	4478	4541	4572	4727	4721	4931	4819	4923	4914	4824	4959	4967	4889	4728	4691	4879	4933	4870	4824	4784	4811	4587	4759
4290	4164	4275	4122	4131	4203	4070	4131	4193	4174	4234	4250	4353	4241	4372	4283	4451	4439	4503	4431	4556	4668	4625	4409	4589	4523	4507	4502	4643	4699	4715	4863	4922	4784	5062	4701	4732	4517	4654	4794	4574	4721	4667	4806	4666	4652	4746	4826	4738	4661
4230	4212	4059	4131	4117	4026	3968	4137	4253	4148	4303	4277	4423	4365	4241	4397	4222	4405	4394	4465	4393	4719	4632	4538	4528	4622	4582	4718	4776	4669	4727	4723	5095	4903	4950	4636	4476	4511	4490	4553	4683	4616	4504	4696	4696	4566	4644	4742	4699	4644
4215	4073	4232	4337	4130	4120	4287	4143	4287	4298	4330	4267	4481	4377	4463	4262	4361	4295	4336	4442	4396	4576	4701	4585	4651	4533	4865	4635	4716	4763	4652	4766	4933	4782	4644	4650	4481	4559	4567	4667	4971	4712	4616	4832	4621	4701	4635	4833	4703	4583
4218	4081	4251	4142	4157	4139	4207	4199	4248	4084	4348	4499	4456	4588	4493	4456	4511	4328	4400	4385	4651	4556	4641	4574	4660	4774	4688	4705	4727	4667	4787	4945	4873	4764	4590	4719	4660	4739	4854	4837	4832	4806	4921	4922	4878	4672	4791	4601	4707	4740
4183	3982	4085	4283	4238	4051	4253	4352	4242	4323	4240	4356	4383	4414	4509	4531	4377	4349	4459	4530	4381	4475	4529	4685	4715	4677	4760	4758	4657	4898	4996	4847	4637	4636	4628	4955	4826	4823	4818	4836	4911	4836	4787	4862	4870	4830	4779	4591	4652	4780
4181	4054	4005	4072	4207	4118	4125	4182	4207	4236	4141	4359	4194	4462	4411	4385	4430	4408	4591	4578	4434	4464	4598	4604	4662	4502	4669	4690	4679	4733	4778	4595	4421	4548	4712	4906	4845	4802	4805	4857	4713	4856	4715	4703	4569	4785	4757	4751	4727	4484
4052	3906	3939	4125	4202	4156	4176	4114	4108	4121	4210	4062	4232	4318	4309	4421	4539	4630	4436	4701	4449	4563	4452	4686	4511	4587	4630	4609	4650	4721	4445	4437	4387	4552	4792	4716	4672	4779	4752	4751	4630	4847	4716	4615	4524	4492	4727	4810	4626	4621
4148	3903	4086	4028	4045	4286	4247	4097	4082	4121	4234	4099	4223	4367	4535	4378	4493	4327	4503	4368	4415	4471	4463	4459	4572	4496	4542	4600	4483	4652	4478	4351	4351	4627	4776	4612	4535	4658	4535	4656	4715	4698	4766	4661	4524	4602	4691	4726	4669	4829
4215	4220	3992	4153	4123	4172	4216	4221	4253	3980	4285	4158	4273	4448	4408	4587	4439	4486	4322	4614	4393	4381	4441	4604	4480	4576	4676	4392	4561	4534	4417	4438	4403	4585	4675	4557	4543	4679	4744	4497	4607	4596	4648	4463	4561	4507	4635	4636	4715	4751
4152	4070	4135	4332	4132	4400	4371	4259	4243	4169	4089	4306	4378	4231	4554	4413	4594	4309	4466	4292	4421	4367	4495	4365	4400	4590	4501	4665	4454	4504	4456	4305	4549	4786	4750	4559	4469	4687	4592	4606	4593	4560	4664	4461	4470	4435	4537	4670	4671	4727
4260	4119	4310	4181	4328	4330	4180	4439	4400	4304	4279	4247	4403	4478	4595	4548	4353	4508	4367	4376	4299	4418	4349	4482	4600	4575	4485	4441	4593	4540	4456	4390	4803	4772	4705	4619	4527	4546	4484	4476	4477	4542	4567	4623	4653	4392	4518	4653	4648	4775
4376	4248	4209	4295	4351	4266	4427	4358	4493	4382	4170	4309	4512	4383	4445	4359	4589	4237	4506	4380	4346	4126	4523	4502	4494	4546	4442	4513	4564	4666	4598	4466	4660	4919	4672	4563	4607	4670	4572	4426	4375	4471	4505	4696	4493	4495	4590	4568	4741	4646
4481	4253	4158	4165	4274	4432	4348	4419	4465	4333	4216	4200	4351	4409	4436	4332	4287	4381	4252	4461	4334	4295	4338	4507	4508	4507	4502	4342	4597	4598	4453	4376	4599	4729	4870	4683	4462	4573	4454	4363	4440	4450	4516	4477	4448	4459	4641	4561	4544	4500
4275	4173	4234	4210	4342	4305	4392	4342	4202	4210	4232	4235	4305	4377	4381	4494	4361	4241	4360	4416	4470	4349	4348	4460	4475	4589	4373	4496	4525	4553	4585	4306	4352	4703	4679	4620	4504	4325	4431	4645	4450	4408	4447	4380	4461	4437	4352	4504	4601	4486
4288	4195	4149	4172	4307	4240	4244	4287	4340	4274	4302	4382	4379	4367	4488	4327	4467	4294	4371	4382	4403	4394	4271	4504	4439	4555	4597	4565	4472	4405	4451	4405	4488	4400	4615	4596	4455	4302	4366	4357	4416	4429	4284	4267	4343	4313	4432	4530	4522	4414
4314	4220	4356	4158	4104	4187	4308	4158	4196	4310	4361	4254	4307	4386	4275	4277	4202	4288	4312	4388	4357	4454	4447	4568	4582	4421	4488	4488	4462	4225	4448	4301	4354	4171	4563	4603	4443	4304	4336	4292	4279	4330	4472	4367	4269	4500	4665	4443	4333	4428
4318	4218	4145	4312	4295	4083	4201	4275	4247	4308	4340	4255	4205	4243	4346	4345	4435	4235	4303	4334	4335	4420	4547	4487	4510	4537	4561	4490	4358	4330	4316	4367	4145	4222	4195	4374	4384	4568	4374	4374	4326	4500	4386	4434	4526	4525	4605	4406	4337	4413
4276	4213	4194	4084	4146	4240	4107	4139	4296	4365	4203	4365	4202	4390	4284	4300	4148	4401	4437	4308	4386	4432	4466	4471	4679	4570	4473	4382	4335	4205	4397	4369	4204	4319	4267	4340	4359	4417	4443	4435	4596	4522	4573	4561	4592	4464	4404	4407	4268	4463
4126	4194	4114	4230	4125	4125	4232	4309	4126	4338	4304	4279	4261	4445	4340	4377	4274	4468	4330	4301	4470	4294	4407	4528	4542	4596	4376	4387	4275	4361	4389	4305	4394	4327	4306	4220	4292	4385	4442	4514	4586	4610	4619	4503	4412	4440	4316	4299	4285	4243
4303	4142	3973	4104	4284	4127	4093	4190	4251	4147	4297	4496	4122	4279	4293	4206	4635	4297	4474	4415	4414	4220	4315	4305	4339	4324	4209	4287	4365	4319	4280	4292	4506	4402	4368	4202	4251	4349	4439	4376	4483	4362	4446	4264	4337	4098	4158	4132	4207	4270
4286	4214	4239	4148	4227	4361	4197	4091	4276	4188	4244	4211	4316	4334	4294	4328	4272	4456	4261	4486	4220	4275	4263	4268	4334	4262	4271	4126	4333	4280	4291	4457	4213	4396	4514	4229	4331	4317	4102	4176	4314	4352	4331	4142	4215	4177	4174	4184	4014	4165
4204	4002	4080	4141	4132	4184	4339	4183	4152	4210	4274	4171	4474	4361	4252	4301	4363	4561	4372	4457	4282	4406	4183	4336	4116	4362	4272	4135	4200	4292	4236	4423	4548	4389	4396	4370	4428	4338	4160	4178	4195	4230	4326	4276	4288	4152	4064	4210	4072	4213
4234	3980	3976	4154	4110	4239	4229	4139	4142	4162	4187	4251	4170	4367	4339	4288	4437	4326	4524	4275	4456	4321	4374	4205	4069	4143	4165	4154	4099	4254	4256	4232	4346	4376	4351	4298	4429	4262	4389	4240	4221	4187	4231	4166	4321	4189	4193	4038	4042	4093
4210	4151	3912	3919	4129	4280	4159	4163	4170	4159	4062	4204	4283	4235	4190	4203	4372	4233	4408	4402	4524	4192	4259	4137	4222	4127	4206	4187	4092	4205	4200	4420	4383	4337	4326	4361	4172	4200	4156	4123	4339	4198	4308	4105	4231	4182	4049	4192	3969	4099
3992	3937	3987	4105	4052	4259	4270	4107	4109	4334	4230	4030	4198	4157	4223	4216	4086	4358	4235	4548	4311	4458	4199	4379	4221	4394	4239	4178	4429	4227	4191	4223	4380	4258	4371	4262	4241	4058	4216	4204	4108	4125	4258	4171	4216	4074	4099	4139	4091	4134
3984	3982	4129	4328	4081	4175	4266	4147	4117	4186	4328	4210	4120	4125	4180	4209	4191	4283	4294	4222	4388	4310	4279	4291	4235	4276	4249	4273	4151	4201	4238	4231	4144	4360	4191	4184	4118	4156	4008	3941	4068	4195	4033	4089	4110	4203	4067	4081	4000	4024
4022	3887	3988	4218	4253	4140	4201	4391	4268	4246	4203	4138	4045	4188	4211	4178	4288	4087	4144	4078	4369	4307	4408	4098	4216	4169	4437	4275	4246	4319	4050	4197	4105	4106	4229	4152	4023	4040	4040	4139	3972	3959	4040	4072	4154	4061	3875	4152	4041	4047
4435	3980	3883	4196	4390	4239	4184	4333	4371	4190	4191	4267	4266	4009	4161	4116	4193	4258	4187	4151	4109	4292	4199	4254	4191	4082	4343	4170	4279	4297	4117	4133	4142	4085	4081	4079	3997	4055	4054	3850	4051	4002	4023	4088	4121	4038	3940	3880	3838	3931
4240	4377	4075	4196	4295	4415	4087	4308	4292	4032	4205	4254	4047	4032	4094	4186	4119	4122	4085	4175	3976	4118	4132	4087	4123	4123	4221	4115	4142	3991	4067	4185	4183	4162	4171	3996	4024	4108	3946	3930	3957	4003	4028	4099	4040	4076	4013	4002	3895	3709
4162	4177	4220	4072	3942	4397	4135	4110	4126	3939	4018	3897	4045	4024	4029	4042	4138	4196	4098	4175	4146	4139	4027	4256	4097	4097	4008	4134	4090	4049	4096	4128	4016	4057	4025	3966	4227	3885	3813	3858	3902	3997	4053	4047	4078	3971	3980	3877	3939	3919
3939	3982	4355	4223	3996	4036	4234	3998	3930	4025	3944	4027	4016	4096	4042	3986	4151	4253	4202	4149	4053	4116	4174	4122	4101	4162	4006	4000	3928	3987	4115	3921	4062	3933	3991	3923	3979	3897	3966	3997	3920	4012	3997	4099	3883	3902	3971	3885	3831	3863
4147	3963	4078	4354	4141	3817	3970	4084	3859	3909	3943	3856	3984	3992	4064	4112	4169	4228	4119	4103	4173	4151	4314	4195	4205	4224	4062	4053	3895	3932	3971	3975	3953	4132	3967	4008	4142	3860	3855	3840	3730	3882	3935	3994	3864	3924	3809	3810	3752	3682
4279	3822	3760	4311	4288	3970	3866	4190	3941	3905	4148	3833	4154	4157	3966	4103	4080	4211	4123	4373	4222	4157	3922	4310	4291	4242	4173	4017	3955	3924	3932	4018	4003	3895	3888	3999	3837	3972	3852	3706	3807	3785	3885	3947	3864	3837	3996	3800	3787	3689
4608	3956	3874	4227	4459	3984	3837	4198	4131	3901	4193	4137	3952	4086	4014	3948	4145	4251	4132	4092	4177	4057	3998	4115	4050	4198	4042	4038	3988	4057	3935	4056	3892	3896	4049	3953	3943	3957	3908	3815	3789	3769	3823	4017	3956	3930	3937	3796	3757	3657
4654	4340	3814	3872	4340	4285	3885	4167	4310	4028	4176	4334	4012	4176	4196	4159	4136	4015	3906	3991	3975	3924	3986	4194	4058	4250	4231	4089	4050	4031	3962	3916	3954	3857	4020	3920	3862	4027	3823	3794	3775	3732	3742	3696	3878	3990	3744	3922	3793	3734
4642	4525	3955	3751	4359	4408	4058	3986	4326	4060	3991	4300	4065	4173	4087	4101	4066	3830	3978	3817	3901	4011	4030	4020	4177	4131	4288	4140	4030	4108	4001	3857	3840	3912	4028	3998	3881	3992	3817	3734	3777	3737	3764	3615	3825	3760	3649	3675	3656	3648
4407	4562	4168	3799	4081	4556	4045	3943	4259	4100	3928	4295	4009	4225	4122	3874	4062	3898	4116	3897	3775	3719	3844	3803	4020	4036	4127	3963	4000	4010	4082	3966	3842	3839	3924	3905	3867	3781	3739	3774	3734	3727	3686	3636	3578	3722	3708	3595	3543	3658
4222	4541	4397	3883	3909	4560	4223	3980	4066	4039	3823	4222	3964	3925	4116	3919	4152	3996	4001	3868	3894	3795	3727	3748	3723	4002	3876	3981	3939	3908	3962	3894	3907	3842	3881	3859	3788	3787	3734	3710	3642	3563	3427	3503	3659	3573	3651	3652	3471	3686
4000	4509	4331	3775	3715	4323	4177	3799	4016	4312	3836	4082	4089	3817	4118	3774	4141	4028	3970	3951	3876	3862	3698	3601	3710	3846	3762	3810	3788	3762	3747	3682	3747	3878	3824	3741	3694	3796	3620	3633	3590	3650	3662	3469	3608	3511	3609	3660	3521	3676
3848	4282	4337	3782	3681	4169	4293	3891	3899	4285	3847	3964	4155	3923	4199	3898	4034	3915	3893	3947	3898	3918	3801	3813	3722	3823	3840	3802	3728	3784	3659	3605	3635	3748	3795	3653	3641	3610	3499	3640	3431	3554	3500	3582	3502	3602	3629	3699	3698	3461
3721	4119	4314	3853	3612	4133	4396	3755	3926	4259	3794	4060	3995	3870	4105	3862	3942	3983	3968	3981	4142	3894	3770	3684	3761	3719	3662	3868	3756	3736	3730	3746	3582	3620	3630	3746	3642	3646	3665	3589	3560	3529	3676	3568	3594	3563	3570	3470	3550	3519
3644	4169	4421	3963	3601	4230	4310	3792	3996	4296	3820	3910	4085	3832	3999	3919	3863	3928	3955	3911	3995	3840	3735	3745	3734	3687	3611	3838	3735	3714	3726	3719	3706	3619	3669	3597	3535	3685	3605	3541	3551	3427	3582	3625	3656	3612	3587	3543	3494	3428
3777	4204	4502	4124	3738	4317	4320	3761	3990	4166	3832	3822	4050	3760	3976	3720	3946	3949	3758	3851	3782	3865	3831	3767	3849	3765	3747	3759	3725	3671	3778	3720	3660	3593	3534	3565	3574	3565	3585	3608	3486	3618	3607	3544	3596	3498	3610	3508	3527	3440
4084	4417	4490	4060	3806	4249	4341	3933	3872	4220	3676	3840	4003	3683	3803	3769	3750	3830	3702	3754	3667	3951	3814	3890	3863	3767	3782	3723	3820	3745	3846	3676	3617	3598	3504	3473	3548	3488	3549	3480	3497	3548	3395	3474	3569	3505	3549	3536	3484	3550
4286	4635	4565	3886	3878	4363	4275	3792	3955	4137	3762	3832	3707	3638	3839	3741	3745	3785	3807	3753	3854	3828	3883	3999	4052	3769	3792	3863	3951	3722	3771	3747	3594	3602	3512	3426	3464	3430	3444	3437	3470	3376	3546	3422	3521	3527	3376	3566	3554	3632
4313	4594	4366	3872	3751	4285	4162	3923	4063	4198	3809	4008	3783	3744	4112	3731	3932	3774	3784	3942	3904	3859	3955	3911	3900	3774	3922	3713	3801	3769	3631	3686	3626	3503	3537	3392	3472	3467	3465	3485	3368	3460	3392	3361	3412	3400	3425	3506	3455	3565
4506	4593	4142	3738	4058	4440	3980	3870	4185	4013	3742	4010	3828	3918	4214	3925	4013	3950	3897	4029	3954	4042	3836	3819	3813	3807	3780	3686	3654	3670	3628	3695	3518	3586	3566	3459	3465	3407	3383	3405	3269	3407	3289	3323	3356	3368	3430	3402	3488	3420
4463	4521	4035	3783	4015	4142	3882	3856	4162	4067	4049	4250	3862	4106	4079	3899	4048	3946	4094	3909	4089	3821	3923	3730	3886	3652	3789	3698	3672	3473	3640	3589	3503	3558	3616	3422	3396	3429	3539	3570	3364	3412	3374	3428	3422	3511	3321	3550	3507	3532
4483	4085	3707	3810	4117	4022	3699	4132	4295	3977	3968	4191	3839	4144	4063	3903	4128	3912	3990	3933	3826	3731	3949	3532	3779	3637	3423	3629	3646	3564	3410	3515	3477	3465	3542	3423	3495	3324	3475	3531	3536	3459	3478	3390	3458	3584	3544	3402	3366	3389
4484	3949	3522	3854	4144	3873	3770	3931	4122	3916	4086	4078	3927	4075	3998	3901	3901	3806	3982	3795	3803	3797	3747	3719	3723	3759	3614	3672	3631	3579	3485	3502	3582	3517	3527	3541	3507	3337	3505	3541	3440	3492	3514	3604	3335	3499	3411	3339	3246	3475
4328	3716	3525	4095	4139	3972	3959	4044	4051	3788	4171	3940	3984	4096	3794	3979	3910	3751	3833	3860	3842	3680	3845	3715	3783	3771	3635	3657	3570	3572	3473	3574	3521	3580	3535	3474	3452	3461	3493	3520	3473	3584	3540	3536	3483	3441	3273	3277	3319	3280
4024	3712	3820	3912	3985	3796	4174	4190	3865	4044	4073	3869	3885	3900	3899	3853	3714	3816	3726	3819	3753	3861	3755	3744	3678	3914	3730	3728	3617	3505	3487	3547	3427	3464	3674	3420	3419	3443	3594	3520	3529	3436	3344	3356	3435	3363	3231	3303	3365	3307
4223	4028	4093	3796	3761	3755	4104	4063	3818	4104	4041	3920	3948	3799	3871	3940	3899	3950	3780	3852	3811	3835	3860	3844	3790	3842	3829	3745	3567	3670	3526	3489	3494	3568	3466	3442	3380	3405	3435	3451	3396	3404	3573	3328	3418	3345	3233	3344	3175	3347
4449	4466	4128	3838	3723	3809	3989	3851	3831	4017	3754	3785	3856	3708	3952	3823	3702	3688	3820	3785	3693	3809	3806	3742	3642	3751	3776	3759	3613	3639	3476	3574	3558	3449	3475	3402	3160	3338	3322	3343	3221	3236	3303	3205	3269	3292	3127	3148	3250	3203
4480	4455	4073	3924	3999	3950	3931	3772	3877	3830	3869	3840	3790	3697	3918	3816	3830	3760	3709	3643	3606	3593	3855	3661	3683	3616	3734	3721	3645	3531	3487	3467	3406	3380	3392	3418	3261	3211	3355	3207	3173	3236	3182	3243	3165	3204	3238	3253	3238	3211
[truncated: 920 more columns]
