# Supplementary material for: Spatial Resolution and Refractive Index Contrast of Resonant Photonic Crystal Surfaces for Biosensing
Source: IEEE Photonics J. Author manuscript; Available in PMC 2015 Sep 7. (PMC4561521; doi:10.1109/JPHOT.2015.2435699)
Supplement: fig2_data [file NIHMS64775-supplement-fig2_data.gz › Volumes/graham/MacBook_backup/PhD_folder_2015_06_02/paper_improvements/IEEE_J_Photonics/final_files/data_files/fig2/ref/ref18.csv]

4499	4220	4330	4246	4191	4185	4074	4030	4016	4099	4017	4242	4229	4239	4195	4371	4370	4325	4268	4290	4281	4031	4076	4070	4252	4337	4320	4291	4061	4062	4246	4329	4319	4156	4346	4256	4308	4421	4440	4339	4353	4398	4492	4328	4348	4422	4525	4610	4453	4374
4473	4115	4264	4209	4082	4028	4108	4058	4199	4175	4267	4352	4313	4376	4398	4212	4302	4461	4460	4268	4248	4182	4078	4283	4338	4546	4494	4317	4147	4275	4352	4589	4384	4365	4349	4430	4449	4501	4319	4377	4316	4425	4426	4319	4501	4539	4557	4577	4477	4370
4433	4159	3993	4043	3936	3882	3866	4025	4186	4358	4420	4433	4324	4256	4293	4353	4428	4477	4360	4332	4374	4164	4127	4238	4429	4545	4356	4398	4294	4334	4471	4408	4233	4281	4431	4453	4418	4502	4347	4373	4313	4409	4170	4438	4352	4453	4539	4446	4451	4449
4416	4113	4013	3840	3992	3984	4090	4120	4264	4406	4486	4267	4309	4201	4168	4182	4208	4294	4405	4227	4097	4256	4315	4523	4472	4599	4483	4476	4283	4599	4428	4290	4298	4336	4336	4363	4411	4314	4226	4291	4306	4279	4198	4197	4202	4373	4409	4407	4427	4501
4441	4141	4001	4038	4117	4118	4363	4231	4403	4407	4408	4188	4258	4049	4083	4145	4249	4231	4097	4236	4223	4349	4284	4548	4520	4374	4451	4468	4350	4395	4455	4394	4308	4393	4243	4343	4246	4199	4215	4282	4115	4113	3988	4045	4160	4450	4248	4294	4481	4464
4426	4279	4065	4154	4248	4336	4544	4420	4484	4394	4267	4301	4136	4033	3983	4155	4276	4311	4257	4274	4162	4323	4435	4507	4381	4319	4372	4434	4359	4328	4296	4347	4286	4325	4282	4236	4150	4264	4111	3985	4144	4071	3957	4029	4099	4173	4196	4310	4521	4478
4352	4195	4275	4154	4386	4395	4386	4415	4646	4481	4359	4292	4206	4199	4169	4306	4287	4256	4464	4279	4245	4218	4254	4277	4307	4308	4092	4186	4430	4406	4329	4193	4248	4273	4220	4052	4142	4043	4044	4037	3901	3926	3894	4004	3943	4057	3975	4323	4487	4487
4246	4195	4346	4316	4469	4482	4500	4586	4470	4317	4210	4309	4364	4371	4432	4302	4463	4305	4345	4169	4294	4285	4289	4029	4061	4135	4125	4282	4247	4237	4274	4265	4216	4215	4055	3931	4056	4067	4035	4212	3962	3907	3839	4033	3701	3858	4084	4318	4417	4529
4386	4250	4320	4626	4531	4497	4533	4323	4368	4197	4408	4244	4404	4511	4452	4604	4415	4555	4414	4245	4312	4157	4042	3945	3929	4012	4128	4191	4275	4322	4122	4235	4286	4130	4033	3994	3958	4159	4195	4087	4005	3855	3976	3913	3879	3882	4126	4302	4410	4525
4394	4350	4459	4471	4489	4403	4323	4312	4265	4190	4314	4451	4531	4589	4669	4320	4491	4401	4483	4389	4245	4186	4028	3810	3931	3975	4141	4128	4165	4210	4216	4155	4146	4098	4048	4131	4093	4042	4154	4081	4072	3963	4005	3983	4014	3982	4014	4293	4318	4487
4460	4566	4559	4380	4416	4417	4088	4066	4005	4242	4318	4551	4378	4567	4608	4445	4400	4402	4396	4214	4230	4047	3968	3987	3849	3976	4124	4085	4055	4031	4177	4225	4147	4079	4201	4268	4107	4287	4038	4147	4109	4020	4152	4249	4011	4083	4112	4259	4266	4409
4550	4453	4372	4323	4197	4295	4030	4136	4046	4311	4268	4350	4466	4494	4448	4574	4367	4311	4388	4194	4163	3977	4076	3959	4077	3983	3994	3962	3917	3979	4129	3909	4156	4118	4204	4284	4304	4316	4106	4249	4258	4224	4240	4364	4200	4177	4119	4140	4153	4317
4606	4521	4408	4284	4211	4096	4110	4069	3949	4089	4215	4271	4369	4200	4223	4316	4352	4404	4262	4394	4140	4219	4108	3950	3995	4076	3811	3906	3940	3973	3975	4092	4136	4260	4304	4490	4506	4281	4178	4430	4337	4377	4368	4345	4327	4369	4242	4151	4132	4240
4586	4364	4304	4144	3994	4151	3978	4142	4108	4113	4186	4035	3986	4122	4188	4142	4121	4236	4136	4034	4187	4249	4182	4181	4016	3960	3895	4121	4040	4121	4129	4033	4251	4257	4329	4390	4428	4326	4341	4373	4370	4516	4400	4402	4470	4396	4242	4103	4268	4294
4380	4226	4160	4182	4312	4123	4141	4170	4144	4077	4019	3905	3920	4058	4125	4213	4243	4149	4202	4348	4313	4247	4254	4177	4172	3947	3955	3963	4011	4177	4211	4269	4306	4149	4440	4402	4306	4474	4524	4390	4412	4504	4455	4462	4476	4247	4182	4076	4268	4236
4237	4367	4232	4243	4297	4392	4287	4288	4290	3965	4018	3921	3930	4018	4203	4188	4134	4001	4151	4219	4214	4210	4449	4105	4158	4107	3881	4107	4242	4131	4267	4372	4230	4340	4261	4261	4437	4405	4620	4384	4322	4414	4455	4487	4639	4454	4296	4204	4250	4339
4362	4328	4272	4367	4357	4379	4592	4297	4362	4145	4014	3898	3960	4068	4056	4007	4181	4242	4075	4200	4264	4269	4088	4178	4262	4119	4036	4116	4227	4221	4403	4419	4426	4274	4330	4252	4547	4439	4480	4496	4334	4470	4438	4487	4507	4327	4447	4344	4309	4205
4436	4460	4348	4426	4445	4497	4445	4338	4119	4228	4064	4121	4030	4032	4037	4102	4012	4047	4096	4301	4286	4240	4288	4113	4120	4358	4260	4341	4308	4372	4350	4406	4503	4191	4207	4327	4429	4489	4506	4358	4407	4316	4368	4356	4384	4250	4469	4160	4358	4147
4478	4455	4502	4309	4425	4283	4421	4277	4307	4262	4222	4260	4095	4077	4109	4038	4061	4101	4187	4263	4152	4173	4209	4342	4341	4193	4419	4273	4348	4342	4443	4420	4266	4334	4215	4468	4600	4340	4671	4347	4463	4391	4339	4312	4372	4369	4395	4271	4307	4200
4555	4484	4371	4196	4304	4231	4291	4376	4319	4344	4353	4260	4242	4251	4170	4182	4155	4032	4165	4207	4174	4086	4289	4381	4339	4424	4311	4189	4178	4311	4466	4238	4292	4338	4306	4475	4495	4526	4542	4574	4392	4461	4184	4366	4337	4504	4360	4389	4224	4298
4570	4152	4181	4037	4055	4312	4223	4450	4433	4501	4397	4322	4277	4343	4230	4092	4074	4072	4170	4206	4139	4316	4230	4385	4492	4308	4307	4184	4219	4368	4275	4313	4190	4376	4400	4502	4459	4438	4435	4357	4434	4421	4349	4318	4376	4421	4448	4347	4373	4467
4362	4073	3914	3949	4012	4062	4337	4377	4556	4429	4439	4307	4300	4381	4273	4286	4166	4141	4200	4176	4231	4357	4527	4589	4497	4441	4289	4287	4204	4235	4268	4392	4357	4404	4474	4533	4398	4453	4430	4406	4347	4437	4473	4401	4363	4386	4509	4402	4481	4385
4207	4078	3998	3887	4129	4077	4140	4329	4428	4447	4447	4358	4297	4410	4453	4382	4295	4225	4203	4278	4277	4556	4517	4525	4454	4392	4152	4148	4341	4252	4176	4152	4168	4307	4240	4241	4374	4379	4547	4433	4551	4340	4531	4329	4507	4554	4433	4552	4542	4370
4167	4118	4067	4057	4058	3957	4326	4144	4313	4198	4297	4229	4355	4451	4518	4345	4253	4277	4442	4305	4351	4362	4386	4349	4412	4375	4229	4229	4169	4286	4180	4149	4229	4396	4260	4150	4267	4434	4449	4521	4499	4560	4623	4502	4587	4435	4626	4698	4560	4557
4235	4172	3989	3997	3919	4049	4094	4065	4071	4143	4252	4268	4332	4394	4408	4375	4389	4219	4391	4502	4335	4400	4287	4383	4264	4332	4189	4345	4251	3967	4211	4218	4308	4206	4187	4224	4383	4470	4445	4751	4744	4804	4559	4698	4583	4494	4742	4605	4685	4613
4308	4271	4102	4008	4038	4039	3943	4102	4015	4185	4146	4273	4390	4469	4348	4398	4427	4475	4541	4369	4367	4313	4365	4287	4382	4363	4272	4273	4108	4117	4135	4091	4184	4226	4267	4157	4422	4468	4598	4879	4764	4943	4841	4735	4766	4654	4796	4694	4620	4657
4427	4218	4067	4007	3993	4053	3931	3930	4120	4047	4098	4148	4238	4356	4270	4439	4521	4468	4500	4441	4201	4170	4377	4290	4427	4299	4364	4395	4158	4194	4065	4057	4149	4128	4283	4298	4314	4475	4633	4758	4899	4965	4963	4874	4969	4825	4949	4583	4402	4623
4329	4187	3981	4007	3988	4010	4021	4187	4031	4148	3988	4028	3976	4217	4351	4425	4491	4318	4447	4222	4244	4353	4384	4413	4584	4381	4414	4352	4309	4188	4038	4126	4120	4241	4243	4336	4349	4529	4569	4587	4814	4917	4891	4877	4889	4821	4762	4539	4390	4450
4149	4285	3920	4025	4216	4057	4085	4161	4179	4183	4152	4058	4147	4218	4351	4253	4307	4174	4267	4398	4403	4443	4396	4497	4368	4469	4461	4535	4436	4277	4185	4067	4238	4311	4373	4285	4385	4499	4555	4631	4819	4652	4955	4931	4818	4751	4546	4451	4439	4356
4170	4155	4036	4095	4096	4185	4357	4235	4145	4101	4060	4117	4074	4165	4281	4100	4160	4247	4240	4377	4269	4376	4351	4544	4563	4517	4617	4723	4644	4416	4294	4296	4438	4309	4317	4381	4469	4500	4489	4555	4645	4646	4842	4923	4629	4709	4747	4679	4544	4438
4231	4105	4119	4073	4138	4312	4275	4223	4223	4265	4135	4208	4132	4019	4034	4078	4156	4274	4370	4305	4500	4435	4445	4510	4409	4608	4547	4743	4699	4545	4491	4359	4525	4454	4348	4359	4310	4471	4509	4345	4607	4378	4706	4639	4651	4667	4695	4845	4589	4483
4336	4282	4177	4025	4146	4235	4309	4212	4326	4271	4289	4092	4113	4094	4053	4115	4137	4141	4288	4304	4254	4450	4395	4579	4498	4551	4581	4600	4668	4756	4556	4418	4440	4400	4386	4441	4426	4430	4385	4404	4553	4491	4577	4409	4522	4678	4817	4647	4657	4536
4330	4205	4212	4053	4201	4289	4306	4351	4305	4327	4335	4248	4192	4269	4080	4228	4252	4476	4422	4290	4194	4332	4314	4313	4499	4637	4645	4734	4782	4719	4527	4539	4515	4416	4426	4538	4421	4406	4412	4419	4526	4570	4440	4428	4614	4805	4685	4719	4596	4676
4468	4178	4024	4164	4075	4269	4273	4291	4277	4408	4121	4297	4397	4295	4226	4375	4326	4307	4321	4341	4251	4300	4322	4412	4372	4507	4538	4727	4672	4668	4500	4503	4410	4354	4471	4414	4506	4355	4531	4404	4543	4505	4527	4650	4649	4797	4696	4635	4702	4621
4243	4236	4028	4178	4148	4298	4334	4270	4277	4168	4287	4390	4356	4386	4492	4384	4435	4387	4373	4295	4356	4346	4283	4192	4208	4449	4570	4693	4662	4498	4413	4303	4543	4589	4438	4592	4499	4589	4539	4469	4708	4557	4715	4721	4528	4832	4605	4741	4669	4626
4342	4258	4141	4117	4156	4223	4115	4237	4214	4270	4248	4241	4415	4380	4333	4430	4319	4411	4363	4506	4324	4418	4348	4255	4209	4312	4406	4466	4410	4493	4278	4362	4538	4582	4657	4706	4733	4683	4504	4635	4816	4735	4601	4768	4763	4715	4868	4635	4581	4504
4574	4412	4222	4083	4154	4133	4144	4081	4148	4191	4389	4176	4411	4343	4346	4310	4238	4348	4300	4573	4565	4245	4245	4281	4341	4413	4473	4369	4406	4465	4563	4339	4639	4536	4656	4725	4713	4780	4592	4642	4854	4789	4870	4651	4673	4758	4648	4706	4523	4435
4561	4386	4229	4173	4232	4090	4113	4148	4222	4172	4222	4060	4126	4041	4191	4155	4192	4374	4434	4477	4567	4339	4397	4473	4247	4515	4578	4443	4411	4470	4442	4350	4505	4725	4558	4729	4733	4758	4731	4749	4758	4832	4845	4760	4733	4602	4488	4581	4462	4531
4602	4386	4155	4191	4235	4197	4234	4200	4187	4201	4047	3916	3975	3968	4082	4089	4315	4398	4610	4669	4728	4531	4549	4450	4464	4525	4482	4492	4575	4595	4464	4429	4577	4490	4553	4743	4513	4657	4724	4733	4957	4781	4823	4679	4616	4466	4446	4427	4412	4498
4537	4501	4305	4364	4156	4288	4305	4179	4229	4099	4018	3940	3842	4002	3963	4174	4230	4485	4451	4529	4784	4658	4687	4692	4501	4536	4418	4589	4591	4591	4355	4389	4518	4549	4466	4616	4616	4608	4787	4677	4603	4611	4633	4491	4589	4482	4370	4507	4529	4324
4653	4529	4225	4304	4259	4418	4238	4289	4188	4068	3987	3928	4073	4040	4009	3989	4199	4201	4441	4641	4575	4737	4695	4664	4750	4726	4727	4710	4630	4515	4418	4279	4467	4462	4432	4468	4661	4700	4691	4576	4401	4481	4633	4476	4440	4399	4479	4375	4366	4462
4447	4420	4298	4140	4298	4224	4406	4279	4225	4315	4160	4108	4231	4134	3948	4131	3967	4380	4435	4578	4847	4728	4757	4769	4841	4821	4862	4648	4696	4472	4629	4339	4462	4339	4532	4357	4423	4292	4416	4449	4432	4418	4494	4472	4639	4419	4691	4438	4562	4473
4606	4346	4231	4107	4175	4277	4370	4397	4439	4510	4310	4349	4197	4109	4002	4062	4214	4257	4276	4418	4591	4879	4714	4785	4881	4769	4868	4606	4623	4569	4445	4313	4373	4342	4355	4477	4409	4381	4255	4425	4368	4432	4620	4472	4650	4406	4628	4382	4376	4618
4654	4316	4161	4199	4364	4386	4404	4539	4785	4583	4501	4608	4503	4349	4152	4110	4219	4233	4356	4410	4513	4592	4704	4772	4786	4752	4754	4550	4566	4524	4489	4526	4351	4345	4369	4575	4409	4469	4364	4386	4561	4546	4569	4606	4581	4560	4403	4610	4447	4567
4727	4370	4137	4270	4240	4336	4497	4703	4653	4793	4656	4637	4530	4479	4394	4360	4358	4321	4231	4419	4300	4546	4623	4657	4711	4751	4609	4725	4633	4606	4574	4533	4443	4357	4442	4372	4585	4503	4335	4572	4559	4709	4466	4605	4553	4464	4442	4351	4427	4527
4585	4508	4367	4373	4361	4230	4440	4403	4506	4528	4803	4706	4595	4551	4377	4270	4376	4157	4328	4188	4235	4381	4470	4483	4695	4585	4600	4704	4643	4598	4592	4667	4516	4560	4451	4486	4334	4394	4563	4691	4638	4724	4552	4689	4588	4594	4404	4642	4583	4570
4593	4470	4332	4377	4379	4373	4239	4348	4453	4517	4657	4616	4620	4762	4379	4524	4360	4214	4177	4298	4289	4309	4415	4464	4525	4654	4516	4644	4687	4567	4641	4609	4568	4525	4597	4476	4440	4552	4688	4752	4802	4743	4780	4600	4642	4516	4503	4472	4352	4414
4668	4679	4450	4450	4254	4286	4314	4331	4353	4496	4621	4687	4486	4574	4521	4536	4572	4390	4391	4291	4362	4384	4286	4469	4465	4535	4601	4585	4526	4653	4684	4462	4503	4513	4641	4590	4526	4551	4598	4670	4586	4527	4766	4541	4473	4513	4436	4376	4450	4379
4623	4515	4635	4332	4520	4396	4495	4415	4308	4462	4409	4405	4445	4606	4686	4453	4532	4407	4460	4386	4454	4428	4467	4530	4510	4643	4512	4733	4750	4687	4605	4497	4427	4457	4438	4546	4589	4578	4531	4624	4612	4579	4660	4530	4723	4375	4466	4525	4508	4680
4517	4345	4580	4491	4354	4570	4292	4337	4318	4400	4393	4460	4535	4570	4560	4487	4363	4525	4481	4437	4474	4619	4555	4579	4506	4650	4597	4570	4497	4538	4407	4449	4523	4564	4545	4444	4501	4393	4473	4513	4305	4576	4452	4520	4625	4470	4509	4467	4567	4709
4445	4368	4469	4525	4576	4596	4545	4371	4434	4486	4348	4565	4455	4466	4473	4415	4371	4483	4596	4637	4601	4589	4527	4581	4573	4629	4573	4634	4605	4690	4437	4533	4563	4415	4449	4272	4429	4387	4346	4414	4304	4349	4477	4513	4485	4591	4568	4636	4608	4755
4334	4474	4417	4399	4582	4632	4628	4572	4655	4518	4552	4549	4574	4496	4480	4456	4395	4470	4419	4485	4553	4677	4614	4654	4641	4582	4622	4654	4541	4524	4489	4409	4355	4338	4522	4399	4446	4445	4413	4273	4334	4420	4410	4569	4504	4477	4609	4561	4768	4750
4480	4425	4329	4503	4459	4565	4611	4640	4587	4474	4517	4621	4586	4527	4586	4347	4358	4425	4507	4484	4325	4542	4654	4664	4710	4379	4478	4512	4641	4563	4633	4587	4463	4466	4497	4343	4412	4375	4337	4452	4273	4356	4391	4476	4634	4683	4616	4637	4734	4799
4385	4298	4373	4342	4391	4508	4492	4440	4607	4431	4572	4678	4646	4588	4460	4540	4373	4419	4387	4385	4263	4565	4419	4438	4462	4598	4607	4505	4513	4584	4593	4502	4529	4542	4582	4382	4616	4402	4569	4359	4389	4486	4519	4565	4609	4714	4577	4805	4697	4872
4454	4234	4289	4317	4214	4350	4446	4329	4333	4489	4700	4584	4444	4625	4577	4473	4347	4481	4349	4518	4431	4358	4367	4456	4442	4544	4638	4511	4599	4504	4499	4540	4471	4646	4640	4670	4578	4634	4591	4490	4557	4643	4545	4729	4649	4700	4758	4756	4790	4732
4410	4400	4186	4222	4190	4153	4259	4103	4384	4521	4666	4608	4758	4626	4437	4382	4380	4446	4535	4390	4422	4270	4342	4324	4371	4480	4626	4584	4587	4582	4623	4636	4748	4594	4694	4769	4653	4616	4804	4615	4809	4736	4774	4796	4779	4946	4865	4712	4667	4612
4432	4292	4303	4343	4068	4238	4138	4345	4348	4363	4494	4507	4608	4537	4543	4528	4471	4710	4542	4557	4573	4310	4394	4380	4532	4519	4629	4513	4557	4648	4686	4623	4699	4580	4651	4644	4774	4750	4792	4786	4722	4858	4710	4869	4847	4978	4657	4813	4706	4638
4566	4406	4249	4266	4338	4253	4318	4296	4389	4385	4326	4485	4592	4573	4641	4535	4595	4591	4646	4695	4552	4584	4647	4594	4610	4609	4596	4627	4685	4678	4679	4669	4498	4595	4613	4788	4863	4821	4916	4929	4949	4830	4932	5015	4797	4840	4780	4875	4767	4760
4444	4484	4337	4250	4347	4323	4172	4336	4366	4412	4511	4601	4500	4665	4744	4661	4889	4654	4684	4739	4882	4810	4692	4642	4598	4652	4667	4788	4633	4674	4646	4677	4497	4392	4540	4728	4665	4692	4975	4758	4841	4770	4829	5014	4955	4973	4931	4812	4962	4752
4502	4595	4456	4497	4527	4320	4302	4248	4382	4448	4613	4595	4636	4542	4549	4505	4624	4614	4725	4741	4779	4863	4713	4827	4563	4658	4811	4765	4675	4713	4680	4653	4555	4578	4587	4620	4787	4837	4770	4868	4764	4872	4838	5049	4922	4979	5053	5054	4908	4757
4758	4647	4539	4458	4583	4482	4391	4292	4433	4494	4562	4710	4604	4521	4595	4706	4669	4710	4786	4857	4867	4783	4913	4705	4921	4922	4792	4703	4862	4913	4725	4785	4771	4615	4620	4654	4838	4703	4646	4707	4852	4899	4880	4974	4925	5021	4954	5004	4897	4628
4806	4684	4528	4451	4638	4522	4385	4504	4522	4708	4533	4641	4517	4788	4621	4756	4713	4865	4869	4862	4834	4895	4995	4792	4807	4892	4926	4891	4820	4932	4920	4956	4807	4689	4753	4729	4772	4653	4731	4856	4906	4829	4984	4860	4938	4888	4942	4932	4895	4739
4747	4451	4418	4468	4564	4545	4569	4392	4494	4672	4677	4647	4705	4697	4761	4810	4863	4923	4853	4784	4965	4912	4836	4743	4773	4734	4985	4948	5040	5182	5060	4913	4910	4857	4948	4836	4854	4816	4887	4862	4964	4843	4887	4801	4781	4868	4860	4756	4833	4864
4671	4646	4474	4486	4563	4564	4581	4448	4565	4568	4599	4687	4774	4818	4857	4864	5066	4903	4828	4941	4894	4903	4799	4813	4828	4834	4753	4970	4941	5058	4975	5020	4995	4924	4789	4780	4725	4872	4888	4917	4748	4926	4939	4942	4894	4782	4732	4854	4855	4803
4720	4573	4618	4501	4560	4621	4462	4565	4562	4507	4637	4703	4809	4833	4762	5001	4994	5130	4999	5030	4864	4771	4789	4724	4693	4812	4814	4970	5196	5036	5043	5047	4955	4715	4875	4855	4953	4805	4873	4756	4962	4827	4952	4804	4768	4672	4753	4766	4854	4858
4758	4633	4439	4535	4558	4587	4469	4478	4522	4541	4565	4703	4655	4730	4862	4915	4995	4962	5069	4907	4967	4794	4831	4856	4797	4742	4843	4853	4896	5022	5003	4877	4922	4973	4813	4850	4794	4870	4933	4797	4905	4754	5010	4828	4825	4808	4989	4796	4885	4686
4722	4599	4443	4665	4532	4622	4611	4582	4625	4617	4546	4646	4716	4630	4753	4858	5017	4941	5140	4940	4758	4872	4825	4887	4866	4726	4697	4711	4911	4711	4820	4914	4897	4743	4782	4654	4811	4766	4924	4789	4790	4861	4723	4764	4835	4875	4813	4754	4942	4721
4754	4501	4665	4553	4456	4565	4578	4567	4568	4690	4674	4635	4442	4555	4712	4723	4778	4888	5044	5016	4868	4970	4793	4864	4756	4803	4714	4636	4616	4723	4697	4813	4685	4595	4619	4721	4783	4864	4895	4829	4927	4792	4779	4922	4771	4790	4803	4853	4871	4651
4731	4570	4512	4389	4615	4607	4620	4729	4649	4722	4459	4555	4612	4509	4504	4682	4683	4760	4967	5008	4847	4924	4918	4856	4749	4775	4729	4819	4738	4682	4856	4675	4713	4566	4537	4729	4816	4665	4766	4705	4910	4817	4898	4943	4854	4930	4836	4837	4866	4885
4807	4628	4509	4470	4501	4611	4666	4643	4595	4674	4599	4524	4562	4469	4442	4682	4583	4763	4783	4804	4776	4887	4773	4677	4743	4819	4653	4694	4702	4710	4803	4772	4662	4563	4635	4744	4664	4739	4706	4767	4844	4942	4915	4873	4949	4921	4900	4897	4928	4739
4669	4467	4394	4402	4398	4502	4627	4622	4813	4662	4638	4637	4488	4468	4458	4520	4544	4729	4675	4622	4686	4730	4616	4740	4729	4684	4651	4598	4727	4741	4668	4585	4684	4660	4701	4621	4630	4701	4668	4667	5038	4857	4849	4909	4939	4895	4698	4909	4683	4789
4664	4650	4461	4387	4439	4357	4593	4620	4771	4674	4771	4646	4583	4602	4410	4616	4602	4722	4454	4585	4728	4643	4748	4619	4681	4732	4592	4613	4528	4662	4646	4668	4688	4600	4613	4573	4725	4708	4759	4886	4830	4832	4905	4784	4771	4833	4731	4780	4818	4720
4615	4554	4456	4531	4523	4458	4663	4756	4713	4692	4670	4674	4522	4530	4681	4481	4518	4687	4691	4472	4644	4571	4583	4560	4807	4682	4610	4604	4555	4529	4701	4563	4664	4575	4575	4793	4809	4686	4790	4815	4966	4805	4916	4824	4902	4813	4878	4895	4764	4660
4725	4678	4464	4503	4416	4482	4576	4720	4766	4606	4756	4548	4587	4555	4545	4611	4562	4872	4619	4645	4469	4545	4673	4585	4598	4640	4521	4457	4524	4548	4672	4547	4642	4506	4761	4696	4793	4771	4723	4745	4819	4740	4750	4913	4772	4876	4839	4830	4809	4648
4812	4599	4517	4444	4498	4559	4689	4569	4725	4625	4623	4679	4528	4495	4569	4855	4749	4835	4549	4596	4719	4766	4761	4674	4583	4573	4537	4430	4446	4560	4524	4669	4653	4507	4690	4569	4648	4722	4694	4705	4759	4842	4821	4805	4856	4762	4633	4817	4679	4846
4767	4549	4532	4553	4467	4512	4627	4740	4803	4806	4725	4644	4728	4608	4657	4632	4691	4741	4776	4794	4674	4655	4803	4448	4565	4520	4489	4452	4382	4431	4532	4467	4627	4616	4550	4734	4744	4680	4601	4735	4625	4709	4731	4543	4727	4762	4713	4755	4597	4639
4784	4735	4557	4436	4611	4588	4794	4814	4708	4730	4780	4519	4550	4637	4692	4648	4824	4799	4848	4824	4949	4771	4752	4668	4583	4631	4629	4385	4426	4484	4580	4701	4584	4600	4573	4640	4716	4601	4715	4672	4687	4623	4661	4603	4556	4545	4652	4605	4597	4719
4824	4698	4549	4578	4587	4499	4685	4756	4821	4858	4767	4676	4683	4669	4571	4728	4805	4679	4797	4750	4780	4627	4800	4603	4682	4566	4681	4496	4487	4487	4664	4513	4661	4698	4587	4704	4632	4724	4675	4689	4755	4560	4562	4607	4535	4594	4511	4638	4564	4671
4892	4625	4469	4570	4635	4631	4748	4744	5026	4849	4936	4984	4828	4860	4744	4911	4831	4837	4910	4757	4628	4757	4641	4699	4586	4487	4615	4449	4569	4609	4650	4681	4711	4761	4576	4603	4586	4713	4758	4816	4703	4465	4583	4602	4538	4671	4470	4691	4547	4579
4890	4685	4583	4582	4874	4783	4650	4862	4973	4920	4904	4939	4956	5053	4911	4918	4711	5019	4793	4766	4697	4823	4813	4701	4534	4582	4457	4435	4430	4615	4670	4692	4735	4630	4732	4637	4516	4674	4612	4661	4643	4569	4633	4589	4679	4610	4747	4580	4694	4623
4873	4724	4686	4616	4752	4785	4918	4883	4897	4942	5049	4922	4904	5138	5035	5108	5045	5156	5047	4814	4885	4778	4743	4741	4583	4411	4464	4410	4593	4678	4768	4706	4859	4744	4652	4679	4628	4741	4732	4757	4739	4723	4758	4635	4797	4732	4674	4681	4645	4807
4679	4626	4645	4575	4799	4767	4844	4845	4834	4735	4830	4959	5027	5095	5094	5218	5142	5045	5046	4886	4873	4789	4763	4714	4529	4581	4443	4486	4425	4531	4725	4771	4738	4782	4834	4873	4654	4700	4853	4715	4740	4735	4719	4797	4691	4808	4516	4692	4738	4718
4782	4564	4551	4642	4698	4855	4722	4843	4896	4719	4886	4824	5040	5031	5241	5024	5020	4914	5026	5060	4909	4916	4927	4620	4701	4543	4457	4414	4534	4674	4693	4933	4854	4699	4971	4785	4719	4698	4832	4638	4699	4661	4781	4662	4630	4809	4769	4839	4717	5069
4609	4656	4499	4642	4649	5009	4916	4852	4884	4793	4825	4801	4891	4883	5054	4872	5024	4824	4830	4848	4855	4789	4750	4708	4707	4510	4528	4578	4576	4710	4803	4893	4874	4888	4711	4857	4739	4917	4740	4692	4604	4814	4807	4704	4862	4916	4897	5005	5082	5105
4499	4512	4644	4631	4745	5003	4708	4895	4702	4814	4711	4793	4904	4924	4907	4864	4804	4810	4799	4685	4804	4747	4829	4725	4673	4679	4679	4624	4700	4896	4892	4935	4963	5012	4908	4808	4700	4817	4789	4700	4735	4722	4705	4902	4864	4938	4976	5060	4958	5042
4731	4610	4613	4678	4786	4838	4760	4729	4633	4717	4702	4781	4818	4730	4666	4686	4783	4678	4587	4669	4642	4672	4690	4785	4582	4735	4696	4644	4879	4976	5020	5035	5147	4963	4957	4905	4929	4797	4904	4683	4771	4805	4667	4798	4847	4833	5098	5073	5087	5127
4776	4541	4580	4571	4832	4769	4800	4741	4742	4666	4686	4697	4767	4803	4647	4666	4642	4784	4609	4575	4720	4750	4743	4685	4529	4538	4633	4772	4800	4896	5114	5016	5093	5052	4975	4826	4863	4917	4741	4667	4819	4709	4785	4886	4802	4945	4726	4954	5128	5011
4857	4607	4663	4820	4747	4797	4617	4684	4637	4784	4720	4719	4671	4540	4547	4571	4526	4558	4755	4619	4594	4683	4616	4744	4611	4715	4754	4698	4831	5052	5031	5208	5170	5106	5058	4946	4846	4865	4735	4809	4782	4824	4804	4919	4857	4899	5015	4900	5015	4866
4760	4615	4768	4675	4728	4790	4695	4525	4697	4710	4472	4627	4625	4709	4605	4531	4556	4400	4705	4753	4727	4787	4807	4783	4765	4674	4800	4774	4800	4888	5052	5081	5122	5070	5028	4868	4723	4724	4722	4833	5075	4814	4892	4914	4981	4894	4945	4840	4834	4759
4780	4716	4720	4759	4703	4664	4673	4635	4573	4575	4671	4578	4648	4596	4648	4575	4591	4701	4545	4757	4809	4933	4831	4970	4758	4845	4763	4881	4763	4847	5061	4896	4975	4965	4786	4703	4824	4817	4572	4797	4805	4943	5037	4978	4971	4845	4904	4747	4761	4874
4796	4689	4701	4612	4815	4789	4637	4548	4671	4646	4582	4603	4625	4719	4693	4615	4775	4801	4791	4792	4921	4885	4984	4965	4817	4947	4824	4786	4775	4932	4884	4888	4929	4890	4729	4755	4651	4610	4539	4602	4826	4688	5080	4943	4919	4936	4715	4786	4768	4590
4742	4616	4624	4647	4797	4772	4577	4641	4629	4577	4633	4828	4745	4700	4810	4656	4798	4881	4722	4923	5001	5016	4901	5013	4847	4904	4720	4940	4937	4933	4921	4947	4784	4801	4701	4745	4625	4589	4554	4618	4726	4789	4794	4969	4852	4753	4761	4737	4580	4646
4746	4633	4695	4535	4734	4695	4910	4616	4760	4722	4810	4687	4871	4752	4744	4862	4616	4792	4890	5015	5007	5129	4949	4914	4953	4841	4809	4827	4937	4893	4844	4815	4834	4771	4685	4696	4444	4735	4482	4376	4689	4573	4822	4750	4785	4813	4813	4792	4734	4784
4727	4691	4810	4776	4769	4803	4619	4855	4808	4713	4879	4784	4794	4972	4841	4891	4747	4921	5027	4957	4932	5035	5062	4961	4797	4953	4857	4871	4972	4811	4901	4718	4789	4679	4759	4619	4615	4582	4579	4619	4701	4777	4763	4777	4820	4711	4806	4838	4749	4650
4768	4660	4634	4659	4676	4533	4695	4778	4827	4951	4992	4909	5061	4758	4738	4864	4893	5042	4984	5030	5113	5177	5063	5003	4974	4863	4834	4833	4737	4760	4768	4597	4631	4770	4675	4625	4666	4569	4713	4874	4844	4726	4749	4886	4782	4646	4707	4681	4801	4610
4715	4538	4511	4448	4620	4613	4750	4719	4762	5004	4859	5027	4990	4954	4969	5006	4818	5081	5188	5087	5025	4943	4944	4878	4823	4858	4695	4797	4810	4719	4512	4624	4592	4586	4760	4692	4675	4772	4712	4675	4833	4892	4991	4758	4829	4773	4769	4609	4816	4720
4687	4820	4452	4538	4620	4633	4692	4678	4709	4946	4945	5003	4919	5116	4940	4970	4948	5024	4956	5064	5112	4992	4868	4902	4842	4931	4704	4700	4593	4585	4574	4458	4494	4660	4715	4735	4727	4689	4698	5011	4974	5009	5115	4957	4829	5037	4854	4835	4847	4927
4776	4731	4656	4743	4537	4677	4892	4736	4848	4984	5150	4946	5085	4895	5052	5046	5072	5171	5084	5111	5136	4951	4830	4804	4926	4933	4805	4794	4824	4681	4626	4777	4674	4674	4773	4685	4851	4738	4972	4878	4947	5101	5072	4998	4968	4996	4990	4887	5026	4806
4910	4689	4699	4664	4749	4673	4760	4986	4903	5011	5038	5091	4891	4956	5135	5059	5142	5217	5075	5112	5035	4896	4969	4820	4958	4767	4712	4841	4722	4707	4666	4758	4734	4738	4758	4729	4771	4889	4824	4831	5010	5023	5219	4953	5010	4923	4833	4843	4793	4987
4884	4677	4615	4690	4736	4765	4861	4818	5033	5087	5106	5058	4965	4983	5168	5218	5136	5142	5115	5104	4957	5071	4936	4744	4664	4725	4836	4833	4800	4790	4810	4933	4864	5021	4816	5022	4792	4908	4912	5007	4969	5216	5082	5081	4936	4880	4962	4756	4843	4831
4864	4728	4721	4795	4797	4813	4908	4967	4949	5149	4916	4987	4963	5083	5198	5143	5006	5069	5168	4944	4871	4843	4850	4741	4766	4767	4793	4978	4882	4872	4780	4998	5010	5007	5013	4957	4921	4867	4913	4932	5097	4976	5032	5123	4964	5041	4850	4901	4873	4926
5049	4755	4785	4834	4969	4829	4987	4803	4987	5021	5057	5023	5044	5074	4963	5073	5105	5056	4976	5029	4852	4867	4774	4776	4817	4956	4973	5045	4891	5119	4967	5089	5071	5105	5034	4960	4943	4864	4982	5114	4983	4902	5073	4937	4943	5009	4914	4985	4915	5055
4973	5048	4853	4841	4837	5054	4980	4932	4825	4871	4997	4972	5134	5042	5017	5073	5088	5064	4990	4925	4855	4814	4724	4829	4595	4830	4902	4811	5014	5038	4980	5057	5134	4979	5031	4961	4939	4989	4908	4962	4949	4995	4856	4993	4859	4840	4916	5003	4921	4888
5037	4968	4853	4934	4819	4890	4930	5054	4965	4918	4852	4927	4998	4952	4995	4968	5090	5086	5022	4861	4729	4576	4695	4830	4792	4804	4873	4995	4887	4975	5049	4939	5045	4932	4791	4822	4719	4897	4870	4965	4864	4803	4832	4812	4888	4789	5014	4886	4926	5047
4815	4684	4565	4808	4933	4957	5015	4856	4794	4893	4789	4800	4829	4900	4852	5002	4978	4926	4799	4624	4769	4773	4770	4754	4863	4765	4814	4927	4988	5141	5087	4950	4922	4741	4905	4659	4844	4831	4877	4849	4685	4829	4850	4789	4939	4901	4776	4947	4888	4800
4785	4610	4636	4826	4918	4847	4919	4856	4973	4857	4928	4699	4711	4839	4852	4864	4780	4850	4818	4658	4662	4636	4842	4634	4768	4791	4810	4921	4954	5146	4959	4941	4820	4709	4790	4676	4682	4633	4758	4669	4669	4680	4585	4779	4808	4867	4920	4867	4846	4978
4806	4558	4675	4786	4785	4980	4800	4787	4979	4922	4826	4871	4910	4865	4777	4697	4856	4702	4533	4628	4649	4603	4821	4796	4845	4737	4939	4823	4810	4965	4998	4865	4724	4668	4662	4670	4792	4688	4675	4690	4680	4677	4750	4798	4940	4949	5011	4934	4941	4924
4755	4714	4697	4724	4648	4738	4855	4779	4909	4846	4899	4777	5034	4952	4866	4856	4800	4718	4881	4751	4654	4651	4743	4811	4718	4735	4994	4997	5054	5087	4885	4945	4803	4652	4723	4932	4881	4876	4839	4788	4716	4913	4909	4856	4966	5078	5064	5015	4837	4939
4721	4656	4461	4580	4582	4563	4688	4799	4718	4942	4730	4961	4918	4956	4945	4917	4900	4892	4953	4876	4889	4744	4878	4811	4964	4821	4961	4949	4937	4898	4968	4880	4765	4663	4716	4631	4842	4956	5046	4850	4872	4919	4784	4832	4814	4868	4783	4694	4856	4898
4531	4626	4588	4733	4703	4793	4608	4824	4767	4908	4756	5004	5077	4997	4981	4878	4926	4893	4975	4946	4886	4893	5046	4916	4847	4935	4990	5027	5044	4926	4833	4836	4784	4704	4742	4925	5103	4966	4982	4983	4862	4952	4900	4807	4906	4841	5041	4786	4857	4862
4881	4599	4637	4720	4691	4775	4835	4931	4854	4934	4856	4926	4982	5096	4999	4930	4970	4839	5004	4993	4882	4937	4964	5123	5031	5041	4958	5105	4973	5045	4829	4875	4767	4708	4717	4911	5091	5063	4919	4938	4757	4890	4860	4779	4944	4957	4794	4806	4827	4870
4887	4690	4646	4802	4852	4791	4939	4809	4784	4906	4938	4940	4967	5025	4843	4961	4946	4862	4946	4966	4895	4940	4953	4879	5060	4938	5029	5047	5072	5023	5040	4892	4782	4820	4807	4893	5024	5101	5074	5064	5022	4812	4737	4638	4804	4705	4802	4835	4692	4924
4819	4779	4792	4789	4659	4900	4863	4743	4908	4867	5007	4935	4892	5000	4916	5009	4946	4978	4910	5080	4924	4769	4798	4822	4849	4965	5060	5019	5035	5020	4908	4896	4851	4891	4904	5027	5234	5107	5163	5044	5134	4908	4776	4818	4812	4770	4718	4720	4651	4794
4844	4611	4824	4906	4918	4867	4946	4778	4875	4749	4842	5027	4978	4866	4926	4930	4866	4876	5029	4913	4878	4715	4844	4771	4851	5057	4909	4880	4934	5020	4922	4927	4791	4799	4875	5100	5131	5049	5155	4988	4990	4798	4806	4860	4780	4730	4751	4651	4732	4786
4961	4954	4905	4971	4988	4974	4948	4816	4798	4843	4795	4822	4977	4805	4631	4890	4909	4964	4914	4781	4870	4824	4878	4709	4921	4805	4968	4951	4874	4936	4763	4858	4799	4973	4820	4979	5178	5038	4822	4838	4825	4750	4796	4710	4767	4774	4683	4690	4894	4845
5050	4950	4877	4882	5150	5029	5025	4950	4910	4826	4756	4819	4782	4893	4855	5014	4743	4817	4809	4888	4812	4699	4841	4629	4782	4770	4992	4896	4877	4859	4797	4866	5031	4778	4966	4948	5059	4874	4867	4863	4784	4666	4793	4719	4671	4721	4747	4852	4798	4866
5147	5097	4993	4938	5137	5121	4906	4900	4928	4887	4871	4801	4824	4676	4764	4828	4784	4905	4767	4774	4731	4642	4660	4634	4760	4891	4982	4843	4929	4817	4899	4852	4984	4840	5113	5165	4888	4925	5049	4971	4747	4601	4684	4701	4729	4705	4831	4848	4791	4823
5124	4982	4970	5031	5168	5149	4971	4918	4857	4921	4849	4854	4855	4893	4732	4784	4829	4918	4794	4847	4712	4780	4765	4833	4846	4967	4997	4950	4909	4838	4871	4923	4904	4863	5047	4950	4904	4791	4908	4897	4835	4907	4624	4730	4523	4718	4753	4756	4719	4677
5135	4987	4864	4994	5070	5070	4895	4902	4899	4961	5005	4917	4881	4774	4810	4959	4783	4887	4927	4829	4797	4933	4839	4730	4880	4901	5001	4967	4845	4733	4907	4732	4797	4944	4920	4957	4893	4908	4901	4840	4746	4865	4576	4783	4812	4796	4825	4669	4755	4810
5038	5106	5086	4980	5046	4976	4951	4868	4990	4820	4898	4923	4834	4972	4706	4815	4891	4811	4841	4854	4825	4881	4892	4828	4781	4940	4920	5037	5003	4860	4685	4825	4903	4899	4914	4884	4795	4755	4725	4795	4791	4822	4716	4779	4748	4678	4641	4683	4761	4870
4995	4855	5015	5096	5069	5002	4999	4980	4980	5061	4917	4963	4823	4871	4890	4914	4876	4973	4898	4740	4852	4798	4879	5083	5002	4990	4922	4958	4916	4824	4909	4942	4842	4958	4884	4905	4900	4736	4761	4757	4825	4769	4813	4763	4713	4740	4716	4699	4793	4757
5068	4778	5002	4925	5122	4888	4832	4683	4800	4916	5022	4948	4830	4795	4845	4853	4907	4976	4859	4766	4852	4940	4951	4966	4860	4822	4820	4891	4995	4910	4930	4859	4835	4882	4766	4794	4777	4827	4885	4867	5025	4881	4826	4729	4649	4745	4727	4783	4755	4739
5130	4858	4994	4925	4916	4758	4880	4736	4825	4729	4887	4780	4748	4916	4879	5004	4777	4853	4840	4798	4841	4924	4787	4851	4901	4909	4818	4950	5064	4991	4991	5191	4868	4957	4847	4987	4826	4767	4796	5000	4874	4921	4817	4789	4770	4826	4738	4902	4926	4869
5053	4907	4796	5002	4924	4849	4936	4697	4679	4678	4710	4773	4686	4782	4839	4820	4800	4838	4775	4850	4881	4872	4915	4872	5102	4849	4776	4946	4836	5073	4962	4923	4886	4977	4962	4875	4929	4949	5025	4825	4883	5011	4852	4816	4887	4999	4830	4831	4989	4915
5085	4828	4803	4841	4950	4804	4919	4720	4788	4592	4669	4738	4728	4796	4764	4730	4749	4729	4722	4787	4848	4912	4930	5041	4951	4740	4840	4912	4994	4956	4953	4880	4925	4947	4969	4973	4872	4869	4902	5037	4916	4900	4987	4908	4880	4860	4757	4721	4820	4792
5037	4942	4908	5030	4857	4869	4986	4750	4775	4733	4735	4774	4875	4921	4855	4862	4846	4800	4847	4883	4777	4784	4993	4969	4988	4854	5009	4881	5013	5010	5052	5002	5013	5002	5037	4876	4789	4894	5007	4915	5003	4864	4820	5002	4883	4822	4687	4798	4763	4666
5117	5105	4949	5046	4892	4828	4962	4871	4870	4895	4821	4801	4844	4856	4979	4928	5003	4763	4849	4913	4910	5026	4847	4986	4841	4841	4772	4848	4826	5078	4952	4943	5039	4995	4900	4821	4809	4879	4807	4807	4778	4936	4995	4695	4807	4719	4782	4701	4770	4675
5001	4924	4892	4898	5097	5047	4867	4811	4938	4911	4827	4929	4941	4942	4977	5112	4992	5080	4900	4977	5016	4923	4861	4956	4819	4902	4727	5035	5003	5003	4985	4966	4899	4774	4864	4744	4756	4741	4768	4789	4760	4785	4887	4827	4779	4852	4620	4820	4705	4668
4980	4734	4874	5050	5064	5018	4819	4980	4933	4987	4973	4957	4946	4819	5019	5083	5058	5056	4986	5026	4997	4919	4765	4936	4682	4923	4808	4912	4840	5040	4898	4814	4918	4851	4842	4831	4812	4787	4667	4752	4723	4752	4757	4802	4758	4723	4717	4648	4653	4596
4941	4851	4829	5008	4917	5121	5080	5192	5056	5098	5035	5048	5051	5069	4985	5089	5194	5128	4935	4980	4842	4869	4812	4870	4915	4789	4909	4942	4905	4769	4907	4868	4916	4699	4678	4803	4660	4825	4674	4781	4749	4672	4724	4702	4681	4738	4756	4805	4648	4682
5140	4776	4849	4844	5052	5080	4930	5156	5207	5098	5031	5000	5187	5072	4898	5026	5127	5317	5016	4930	4929	4863	4918	4673	4675	4921	4848	4933	4906	5095	4940	4879	4804	4795	4847	4751	4901	4748	4785	4903	4712	4731	4597	4623	4603	4716	4751	4862	4699	4759
4905	4798	4736	4842	4930	5028	5034	5078	5064	4993	5027	4962	4920	4919	4960	4867	5008	4919	5024	5011	5105	4838	4713	4889	4687	4881	4802	5135	4914	4921	4806	4797	4782	4656	4656	4791	4677	4870	4704	4901	4804	4663	4743	4514	4759	4694	4819	4829	5098	5034
5022	4768	4832	4916	4936	5120	5041	4891	4848	4954	4885	4699	4903	4735	4953	4888	4932	4893	4887	4920	5087	4840	4841	4859	4834	4909	5092	5079	4975	4865	4865	4658	4724	4662	4751	4842	4860	5047	4778	5012	4915	4789	4779	4741	4780	4698	4795	5090	5084	4996
5109	5059	4882	4949	4946	5067	4991	4903	4701	4908	4742	4741	4736	4762	4946	4886	4942	4832	5010	4983	5001	4896	4897	4974	4889	4958	5094	5086	5123	5075	4955	4769	4898	4729	4576	4863	4855	4923	4904	4927	4846	4780	4729	4777	4841	4853	5033	5044	5300	4992
5137	5084	4909	5075	5089	4952	5009	4772	4891	4865	4755	4706	4603	4794	4931	4954	4981	4978	5013	5046	5081	5002	4980	4950	5042	5063	4994	5303	5181	4923	4911	4798	4631	4800	4796	4934	4955	5089	5023	4853	4928	4751	4906	4765	4862	4833	4995	5017	5069	5030
5117	4949	5204	5205	5048	5138	5102	4869	4819	4885	4669	4833	4790	4958	4937	5045	5102	5113	5133	5143	5065	5023	5071	5170	5215	5161	5003	4991	5099	4917	4871	4887	4696	4875	4913	4809	4857	4756	4876	4870	4872	4890	4808	4582	4937	4814	4905	5002	4950	4907
4946	5035	5033	5248	5169	5036	4790	4963	4885	4838	4816	4820	4897	4930	4953	4984	5004	5036	4999	5065	4954	5027	5106	5118	5131	5033	4922	5043	4887	4867	4838	4773	4854	4900	4851	4978	5017	4774	4780	4671	4791	4652	4726	4815	4667	4732	4782	4768	4805	4781
5260	4883	5086	5094	4933	4904	4833	4906	4713	4719	4761	4798	5011	4924	4977	5000	5059	5180	5149	5128	4863	4969	5078	5038	5095	5136	5053	4915	4938	4782	4923	4829	4954	4959	4970	4897	5100	4936	4788	4842	4775	4874	4782	4828	4737	4755	4869	4680	4834	4789
5059	5038	4962	5041	4936	4767	4845	4809	4791	4666	4947	4954	4985	4975	5067	5253	5091	5183	5031	5029	5020	4982	5140	5121	5043	5028	4884	4891	4850	4786	4858	4674	4877	4858	5020	4830	4855	4898	4910	4904	4687	4886	4840	4833	4920	4887	4831	4907	4814	4695
5062	4981	5009	4913	4965	4918	4802	4826	4862	4977	4938	4999	5015	5082	5095	5085	5160	5113	4978	5074	5039	5137	5206	5205	5049	5016	4868	4828	4816	4772	4810	4842	4889	5045	4959	4990	4933	4835	4838	4934	4778	4785	4878	4663	4871	4711	4917	4872	4624	4749
5129	5097	4981	4982	5062	4887	4802	4926	4749	4874	4900	4895	4929	5095	5087	5018	5063	5052	4896	5143	4949	5062	5062	5162	5131	5060	4936	5009	4933	4892	4824	5004	5081	4980	5005	4854	4817	4915	4952	4797	4861	4937	4883	4895	4860	4992	4892	4727	4873	4805
5148	5008	4979	4996	4790	4945	4871	4802	4986	4901	4793	4863	5005	5091	5040	5042	4944	4962	4894	4996	4999	4896	5052	5121	5054	5077	4900	4883	4897	4798	5017	4799	5022	5096	5095	5053	4938	4816	4912	4782	4774	4965	4976	5022	5062	4785	4837	4849	4694	4687
5090	5192	5057	4978	4920	4746	4739	4867	4870	4972	4951	4897	4990	4998	4975	4940	4904	5033	4901	4882	4970	4870	4852	4999	5012	4981	4956	4943	4821	5063	5108	4969	4977	5166	5047	4952	4867	4834	4957	4941	4915	4857	4866	5015	5044	4904	4774	4682	4657	4767
5133	5058	5056	5125	4929	4854	4878	4805	4954	4960	5001	4898	4977	5226	4950	5114	4955	4977	4934	4823	4862	4883	4923	4891	4955	4936	4838	4947	5001	5061	4968	4841	5071	5037	4985	4953	4841	4953	4826	4863	4735	4876	5059	5076	4993	4784	4754	4895	4928	4881
4998	5059	5070	5080	5114	5070	4833	4915	4934	4850	4932	4833	4891	4985	4851	4897	4976	4978	4865	4818	4948	4658	4945	5003	5063	4886	5083	4968	4962	4924	4851	4954	4890	4904	4994	4893	4982	4938	4642	5004	4885	4894	5028	5005	4772	4918	4853	4871	4913	4837
5045	4942	4996	5067	4995	4852	4953	5074	4893	4837	5067	4882	4853	4878	5007	4925	4903	4919	4844	4946	4913	5007	5011	4793	4808	4901	4998	4897	4990	4967	4839	4784	4785	5041	4999	4870	4990	4961	4943	5013	5004	4918	4948	5010	5043	4834	4846	4791	4883	4839
4894	4860	4884	5083	5016	4859	4831	4978	4797	4999	4923	5020	5026	5008	4959	4991	4995	5049	5160	4999	4871	5020	4896	5062	4980	5182	5095	5080	5052	4900	4976	4931	4966	5001	5042	4861	4967	4885	5012	4953	4929	5118	5153	4929	4811	4932	4845	4783	4871	4854
4981	4846	5073	5053	4917	4913	4833	4814	4963	4900	4997	5036	4958	4986	5099	5022	5011	5069	5059	5174	5092	5204	4918	4951	5089	5039	5066	4832	4804	4921	4872	4789	4769	4917	4895	4746	4914	5029	5038	5097	5008	4982	4899	4980	4895	4842	4946	4883	4967	4859
4924	4929	4994	4952	5046	4972	4958	4905	4969	4955	5018	4958	4985	4976	5074	5106	5120	5212	5234	5115	4971	4983	5087	5050	5029	5139	5041	4929	4985	4862	4897	4815	4841	4941	4987	5025	5057	4885	4894	5039	4946	4955	4946	4873	4848	4922	4833	4796	4786	4812
5049	5077	4845	5084	5037	5059	5027	5095	5030	4901	5011	4864	4948	4852	5034	5206	5025	5093	5090	5042	5068	4961	5125	5235	5188	4999	4856	4916	4949	4817	4677	4855	4958	4970	4882	4903	4941	5088	4959	4913	4905	4688	4759	4737	4643	4882	4807	4881	4821	4669
5117	4901	4921	4864	5290	5210	5187	4996	4982	4971	4974	4821	5011	4999	5113	5088	5136	5006	4981	5044	5113	4882	4969	5010	4968	4846	4903	4867	4936	4947	4945	4861	4879	4883	4967	4871	5027	4859	4855	4695	4759	4636	4767	4674	4688	4876	4851	4855	4771	4920
5019	4969	4960	5028	5094	5313	5066	4963	4912	4845	4711	4846	4947	4989	5003	5109	5050	4888	4928	4807	4964	4846	5032	5140	5093	4860	4818	4977	4968	4777	4930	4944	4898	4886	4881	4855	4822	4856	4683	4651	4603	4665	4768	4805	4635	4728	4737	4977	4783	5030
5013	4944	5024	4950	5018	5105	5084	5055	4924	4714	4911	4830	4912	5051	5126	5053	5089	4919	4885	4960	4824	4833	4784	4895	4833	4911	4830	4883	5025	4935	4976	4859	4919	4909	4815	4847	4794	4727	4570	4632	4637	4631	4675	4816	4665	4833	4959	5035	4797	4795
5009	4987	5020	4987	4907	5107	5021	4930	4834	5032	4966	4945	5012	4881	4883	4929	4800	5060	5005	4786	4912	4765	4932	4922	4990	4900	4961	4851	4935	4950	5111	4999	4935	5103	4952	4753	4836	4676	4703	4512	4691	4663	4722	4683	4929	4909	5001	4827	4916	4788
5064	4972	4939	5054	5067	5139	4966	5037	5292	5117	4903	5002	4858	4848	4979	4895	5024	4870	4941	4959	4897	4900	5061	5061	5045	5066	4752	4945	4998	5093	4961	4921	4851	4785	4865	4767	4769	4807	4734	4679	4746	4613	4796	5087	4870	4962	4941	4950	4920	4741
5005	4866	4810	4924	4959	4858	5058	5031	4965	5102	5141	5063	5064	5030	4994	4847	4864	4981	5039	4980	4962	4867	4888	4885	4975	5081	4982	5027	5058	5052	4922	5003	4904	5096	4837	4819	4764	4729	4907	4836	4958	4897	4946	4946	4966	4793	4776	4878	4864	4748
4868	4931	4727	4956	4773	4920	5114	5112	5036	5147	5096	5013	5076	5208	4837	4911	5007	5046	5028	4778	4899	4957	4955	5141	5043	5044	4937	5020	5006	5094	4880	4992	4948	5192	5143	4846	4910	4714	4895	4900	4930	5128	5085	5143	4916	5025	4921	4948	4765	4689
4877	4780	4864	4872	4764	4876	4758	4972	5287	5120	4952	5003	5023	4952	5068	4817	4891	4941	4957	5061	5253	4914	4892	5076	4864	4864	4837	4776	4798	4806	4934	4947	4876	4884	4791	4880	4934	4950	5043	5005	4897	5023	5060	4934	4921	4828	4900	4848	5027	4731
4983	4804	4865	4797	4946	4976	4905	5131	5085	5045	5013	4958	4965	4951	4810	4879	4857	5065	5097	4998	4952	4888	4798	4985	4945	4903	4868	4836	5014	5002	5007	5033	5015	4948	4774	4838	4801	4924	4955	5049	5195	4985	5070	4923	5009	4997	4842	4985	5034	4985
4805	4754	4698	4796	5001	4860	5169	5107	5001	5182	5067	5141	4863	4897	4925	4908	5007	5147	4915	4906	4940	4923	4906	4957	4952	5040	4911	5021	4965	5009	5161	5109	5016	4976	4796	4854	4919	4925	5077	5127	5094	4944	5090	4984	4689	4803	5041	4974	5006	4996
4635	4897	4572	4841	5000	5009	5287	5165	5240	5201	5106	5037	5051	4857	4834	4956	4806	4899	4995	4977	5068	4977	4988	4946	4940	5083	5066	4920	5052	4862	5003	5022	4732	4915	4870	4946	4857	5008	5059	5047	4986	5070	4918	5105	4819	4759	4950	4967	4925	4943
4751	4765	4712	4907	4899	5216	5071	5130	5219	5018	5000	5071	4805	4908	4997	4772	4939	4961	5002	5221	5092	5027	4913	5020	5055	5054	5071	5048	4962	4982	5054	5117	4832	4865	4854	4886	4895	5081	5071	5064	5171	4861	5054	5094	4914	4920	4784	4786	5041	5044
4921	4724	4857	4785	4991	5024	4980	5135	5173	5090	5040	4890	4919	4876	4879	4881	5117	5096	5225	5154	5115	5110	5130	5048	5187	5143	5323	5192	5182	5038	5142	5035	4912	4903	4913	4913	4928	5017	5029	4999	5129	4985	4994	4737	4955	4870	4821	4901	5068	5038
5145	5130	4984	4871	5019	4993	4985	5219	5003	5037	4950	4936	4887	4809	4965	4950	5069	5003	5222	5262	5082	4930	5137	5190	5326	5316	5213	5041	5109	5122	5073	4921	4921	5039	5028	5035	5066	5061	4932	4995	5044	5063	5065	4995	4906	4946	5005	5020	4966	5001
4967	4868	4890	5101	5064	5035	5150	4974	5073	5135	4955	4878	4906	4808	4886	5012	4865	5172	5142	4948	5073	5029	5024	5225	5180	5176	5074	5075	4988	4953	4842	4840	4930	4982	5002	5206	5086	5087	5144	4908	4800	5111	5016	5017	4738	4746	4864	5079	4923	4981
5094	5055	5054	5037	4979	5057	5036	4862	4972	4953	5047	4920	4827	4932	4949	5184	4932	4981	4884	5051	5117	5031	4866	4879	5030	4983	4973	5057	4973	5001	4934	4936	4977	5115	5221	5043	5190	5095	5104	4930	4971	4910	5004	5042	4957	4836	4894	4813	4865	5008
5096	5009	5053	5066	5019	5036	4929	4866	4938	5005	4995	4939	4898	4916	5176	5082	4910	4938	5021	4926	4963	5034	4944	4895	4935	5052	4964	5128	4940	5062	4974	4994	5180	5088	5020	5107	4965	4973	4926	5038	4982	5007	4821	4915	4912	4792	4873	4881	4997	4985
4987	5066	4995	5135	5197	5010	4917	5067	4937	5037	5016	4837	4952	5225	5116	4936	4978	5008	5003	4975	4909	4940	4949	5073	5025	4906	5119	5276	5207	5178	5186	5161	5257	5078	5198	5294	4987	4910	4884	4708	4916	4937	4841	4788	4788	4974	4797	4825	5081	5091
5198	5102	5110	5180	5238	4942	5199	5027	5004	5112	5012	5023	5065	5210	5038	4957	5019	5089	5181	4956	4932	4995	5014	5248	5366	5011	5398	5154	5179	5296	5179	5320	5130	5203	5160	5168	5006	4824	4808	4804	4937	5095	4971	4896	4827	5015	5007	4827	5056	5113
5028	5160	4850	5165	5107	5126	5097	5081	4976	4954	4989	5057	5204	5273	4946	5009	5089	4996	4861	4715	4828	4982	5200	5279	5299	5293	5192	5129	5132	5121	5039	5245	5185	5047	5260	5001	4906	4923	4908	4680	4931	5066	5046	5058	4902	4990	4948	5110	4810	5088
5101	5058	4913	5117	4967	5001	5039	4809	4979	5003	4958	5072	5202	5100	5101	5047	5055	5118	4807	4930	4948	5102	5240	5208	5216	5030	4979	5091	5020	4968	5099	5137	5084	4936	5090	5001	4907	4857	4876	4806	4836	4961	5031	5064	4904	4954	5116	4989	4928	5034
5024	4947	4947	4963	4920	4955	4885	4847	4945	4713	4802	5156	5252	5052	5042	5115	5208	5051	4932	4942	4998	5076	5221	5140	5013	4799	4821	4774	4843	5034	4870	5097	4984	5070	4981	4985	5132	5149	4977	4972	4802	4934	5051	5135	4961	4800	5104	4963	4975	4832
5134	5103	4970	5182	4922	4854	4873	4886	5128	4960	5104	5144	5260	5071	5064	5238	5173	5013	4873	5083	5209	5240	5139	5181	4834	4896	4829	4842	4761	4919	4872	4862	4899	4857	4881	4895	4985	5116	4952	4962	4845	5002	5051	5167	5032	4909	5032	5181	4904	4912
5251	5122	5040	5257	5136	5106	5009	4823	5204	5124	5222	5353	5323	5048	5274	5358	5121	5088	5054	5161	5216	5085	5098	4982	4898	5028	4948	4822	4918	4833	4889	4944	4909	4851	4997	5000	5083	5036	5102	4942	4948	4833	5088	5190	5195	5008	5016	5086	4933	4942
5414	5166	4906	5035	5153	4883	4737	4921	4902	5095	5239	5349	5170	5177	5259	5223	5230	5075	4937	5035	5217	5151	5139	5024	5040	5031	4738	4906	4857	4839	5084	5101	4992	4914	4893	4979	5083	5061	5152	5008	4904	4871	5090	5148	5149	5066	5013	5041	4999	4828
5301	5154	5105	5074	4834	5030	4770	4969	4919	4945	5201	5186	5141	5316	5437	5272	5223	5143	5170	5081	5082	5073	5005	4948	4987	4861	4952	5058	4962	5110	4886	4852	4960	4773	4950	5033	4923	4944	4943	4983	4822	4960	4954	5146	5220	5106	4956	4931	5101	4934
5339	5068	5170	4974	5128	4958	4999	4929	4993	4901	5170	5077	5180	5377	5402	5276	5053	5082	5151	5140	5208	5020	5148	4862	5095	5035	5078	5051	5049	4987	4934	4931	5012	4972	4927	4811	4668	4956	4900	5109	4920	5011	5161	5280	5366	5169	5097	5201	5080	4898
5252	4937	5050	4973	5082	4959	5063	5168	5098	5127	5349	5395	5248	5142	5251	5303	5177	5050	5262	5145	5159	5004	4991	4923	4872	5001	5030	5160	4957	5126	4887	4937	4877	4998	4920	4811	4872	4897	4907	5003	5060	4950	4982	5144	5160	5032	4980	5102	5177	4966
5037	4723	4982	5057	5122	5120	4918	5135	5059	5142	5408	5343	5176	5200	5486	5199	5130	5204	5089	5176	5004	5023	4857	4846	4912	4793	4979	4874	5070	4940	4881	4879	4764	4951	4825	4826	4936	4978	4979	5068	5069	5097	5124	5034	5134	5172	4967	5018	5113	5065
4892	4724	4941	4979	5027	5123	4990	4963	5105	5100	5283	5296	5229	5220	5465	5212	5069	5082	5262	5106	5155	4846	4822	4767	4632	4636	4568	4850	4948	5099	4946	5025	4889	4956	4837	4939	5079	4992	5092	5121	5057	5151	5046	5125	5069	4999	4834	5042	5149	5217
5204	5010	5132	5114	5176	5321	4990	5144	5189	4980	5320	5227	5259	5139	5314	5215	5086	5000	5026	5122	5163	5002	4808	4705	4730	4733	4716	4691	4733	4921	4912	4925	5004	4792	4788	4911	4821	5036	5125	5263	5045	5184	5171	4981	5128	5132	4901	5212	5131	5061
5191	5252	5429	5451	5264	5499	5172	5119	5302	5079	5183	5287	5269	5254	5264	5251	5191	5019	4995	5125	5290	5067	4962	4885	4736	4924	4826	4921	4996	4916	4940	4929	4762	4892	4840	4991	4997	4886	5048	5092	5187	5172	5110	5281	5215	5195	4999	5146	5215	5160
5272	5222	5282	5512	5254	5435	5399	5289	5200	5157	5008	5253	5201	5227	5267	5197	5304	4938	4920	5173	5167	5214	5067	4986	4920	5010	4852	4782	4824	5065	5033	5045	4949	4894	5028	4939	5204	5302	5126	5292	5025	5170	5059	5162	5164	4915	5092	5212	5309	5220
5219	5227	5212	5445	5465	5139	5241	5137	5100	5084	5017	5268	5366	5116	5219	5355	5160	5087	5154	5045	5104	5057	5182	5237	5020	4948	4912	4903	4946	4990	5064	5061	4999	4966	5149	5343	5288	5368	5298	5087	5200	5170	5314	5247	5107	5076	5247	5215	5115	5057
5262	5204	5094	5405	5461	5199	5182	5055	5088	4969	4948	5019	5125	5088	5267	5263	5181	5121	4967	4902	5040	5196	5320	5276	5102	4865	4989	4941	5173	5059	5018	4894	5000	5152	5153	5277	5235	5012	5072	5167	5059	5276	5173	5154	4950	5113	5206	5145	4984	5102
5223	5284	5107	5253	5419	5312	5169	5109	4934	4856	4828	4973	5103	5081	5220	5189	5339	5191	5073	5004	4977	5173	5232	5178	5305	5216	5188	5185	5177	5212	5103	5196	5069	5045	4949	5099	5195	4955	5035	5035	5201	5009	5351	5182	5128	5147	5241	5135	5076	5142
5269	5174	5309	5324	5387	5299	5205	5197	5112	5172	5076	5080	5084	4879	5164	5166	5150	5116	5086	4905	4940	5153	5240	5112	5051	5324	5327	5352	5292	5238	5140	5263	5283	5186	5244	5446	5407	5171	5078	5144	5107	5287	5105	5082	4954	5044	5138	5099	5045	5071
5486	5247	5252	5275	5646	5390	5321	5293	5122	5338	5187	5076	5174	5288	5147	5114	4898	5011	5007	5069	4922	4932	5011	5122	5220	5377	5355	5348	5303	5261	5214	5386	5359	5400	5506	5263	5470	5400	5325	5372	5315	5362	5210	5135	5129	5092	5149	5102	5289	5256
5414	5129	5269	5349	5345	5196	5152	5286	5172	5191	5392	5384	5313	5324	5236	4899	5019	4976	5029	5093	5045	4984	4929	4898	5235	5415	5383	5302	5248	5285	5348	5451	5424	5318	5303	5325	5279	5301	5329	5402	5378	5407	5248	5268	5447	5350	5112	5157	5216	5201
5316	5156	5108	5207	5284	5174	5150	5139	5281	5211	5162	5202	5242	5182	5276	5105	4915	4905	4950	5037	5135	5232	5219	5237	5206	5243	5059	5330	5175	5222	5280	5487	5434	5232	5105	5329	5412	5203	5568	5412	5273	5200	5183	5305	5598	5404	5384	5282	5233	5174
5306	5124	5058	5093	5090	5147	5060	5162	5208	5018	4957	5233	5154	5026	5101	5129	5074	4829	4807	4933	5032	5186	5431	5442	5302	5094	5175	5266	5258	5259	5322	5081	5098	5167	5326	5518	5573	5640	5525	5595	5366	5169	5378	5326	5314	5327	5379	5418	5368	5250
5184	4995	4991	5206	5124	5317	5140	5116	5002	5032	4883	4926	5083	5001	5158	5272	5115	5147	5018	4792	4964	5346	5250	5347	5267	5348	5428	5347	5407	5184	5242	5376	5091	5406	5571	5602	5631	5642	5520	5482	5527	5525	5470	5349	5126	5175	5408	5355	5334	5287
5329	5226	5195	5305	5307	5232	5307	5082	5210	5123	5000	4798	4898	5093	5185	5037	5195	5154	5287	5193	5113	5233	5284	5300	5329	5500	5677	5499	5436	5280	5344	5325	5506	5444	5666	5551	5238	5284	5236	5165	5240	5294	5365	5386	5328	5312	5139	5209	5250	5275
5363	5319	5434	5320	5354	5375	5368	5165	5004	5052	4995	4923	4850	4898	5051	5030	5021	5011	5147	5042	4949	5216	5256	5361	5268	5555	5380	5413	5269	5315	5304	5371	5373	5248	5097	5178	5135	4885	4979	5037	4972	4969	5184	5222	5502	5310	5367	5110	5329	5151
5347	5106	5190	5231	5230	5380	5225	4969	4917	4849	4844	4948	4904	4934	5095	5142	5166	5083	4988	5044	5252	5236	5114	5389	5512	5699	5406	5106	5202	5272	5311	5311	5120	5164	5073	5167	5370	5370	5156	5075	5079	4879	5140	4967	5251	5285	5335	5267	5083	5241
5345	5104	5202	5351	5210	5281	5068	4947	4900	4981	5014	5075	5048	5284	5124	5159	5164	5177	5271	5158	5175	5243	5187	5458	5408	5478	5401	5328	5236	5366	5509	5467	5019	4881	5244	5625	5797	5654	5573	5408	5408	5515	5255	5314	4995	5184	5319	5231	5142	5229
5191	5186	5120	5091	5243	5000	5136	4916	4967	5058	5014	5062	5067	5238	5282	5229	5095	5108	5260	5280	5322	5351	5208	5290	5477	5634	5329	5318	5359	5444	5231	5432	5163	5031	5515	5845	5726	5610	5530	5384	5548	5663	5451	5507	5146	5083	5053	5347	5155	5134
5404	5217	5294	5148	5229	5148	5125	5199	5123	5145	5035	5383	5125	5294	5358	5197	5142	4995	5040	5412	5343	5606	5295	5298	5372	5390	5153	5322	5355	5484	5429	5008	4905	5232	5611	5894	5437	5281	4764	4823	4654	4933	5362	5643	5438	5096	5029	5124	5364	5281
5287	5192	5028	5245	5038	5219	5056	4987	4992	5140	4999	5235	5267	5396	5327	5450	5324	5091	5126	5072	5396	5433	5520	5505	5533	5482	5201	5096	5124	5314	4996	4995	5169	5667	5890	5446	4956	4465	4076	4257	4270	4404	4941	5373	5605	5068	5016	5135	5239	5246
5293	5140	5101	5174	5133	5023	5014	4870	4779	4996	5100	5248	5447	5513	5527	5596	5262	5495	5352	5404	5579	5433	5523	5676	5589	5521	5393	5401	5486	5454	5142	5042	5155	5564	5708	5151	4325	4329	4397	4825	4672	4228	4333	5042	5720	5175	4955	4979	5320	5275
5197	4854	4936	4995	4844	4996	4646	4636	4780	4763	4945	5155	5239	5506	5562	5759	5565	5444	5279	5533	5675	5630	5571	5453	5555	5538	5324	5341	5307	5157	5139	5039	5100	5397	5537	4752	4281	4603	5357	5897	5417	4250	3850	4702	5667	5446	4814	5030	5326	5074
4877	4903	4935	5029	4910	4839	4672	4872	4982	4827	4957	5294	5350	5329	5459	5507	5683	5380	5498	5521	5453	5708	5833	5639	5556	5427	5481	5500	5424	5146	5172	5094	5323	5608	5431	4844	4430	4506	5298	5660	5072	3925	3703	4751	5505	5281	4690	4998	5127	5139
5021	4962	5077	4908	4884	4812	4743	4776	4667	4936	5091	5104	5390	5437	5390	5422	5525	5539	5395	5449	5586	5739	5639	5574	5513	5380	5260	5487	5544	5304	5158	5074	5322	5428	5310	4814	4163	4057	4423	4487	3911	3458	3831	5135	5526	4959	4553	4851	4997	5033
5204	5203	4990	5103	4939	4965	4970	4935	4971	5143	5088	5201	5320	5332	5255	5295	5295	5279	5240	5341	5396	5523	5871	5768	5479	5225	5286	5304	5340	5241	4986	4961	5112	5271	5373	5090	4478	4003	3989	3725	3534	3845	4669	5552	5398	4575	4591	4970	4970	4652
5224	5083	5180	5075	5018	5012	5151	5159	5025	5282	5021	5246	5384	5561	5383	5195	5231	5087	5047	5082	5379	5433	5576	5482	5447	5329	5159	5386	5420	5299	5132	5071	4979	5161	5411	5411	5051	4473	4274	4353	4441	5060	5419	5360	4694	4314	4736	4975	4876	4694
5108	4923	5119	5049	5076	5095	5019	5129	5147	5008	5116	5147	5158	5365	5259	5318	5175	4989	4872	5258	5192	5463	5441	5448	5523	5478	5209	5145	5228	5222	4996	5013	4938	4978	5075	5356	5164	5137	5243	5216	5190	5478	5202	4716	4478	4643	4949	4837	4852	4671
5108	5100	4853	5079	5047	5257	5343	5123	5083	5204	5067	5289	5282	5271	5175	5283	5141	5093	5207	5075	5192	5218	5489	5614	5507	5301	5178	5163	4992	5165	5208	5090	5075	5246	5064	5271	5222	5351	5216	5399	5264	5108	4671	4367	4465	4836	5169	4741	4631	4611
5196	5070	5106	4931	5075	5137	5142	5071	5021	5099	4989	5223	5285	5434	5326	5422	5155	5139	5090	4989	5251	5406	5347	5300	5314	5326	5166	5060	5114	4905	5220	5248	4932	5064	4937	4736	4848	4708	4851	4921	4693	4589	4490	4692	5175	5125	4978	4628	4910	4907
4979	4923	4817	5128	5142	5088	5109	5093	5094	5088	5290	5278	5305	5457	5266	5223	5429	5333	5187	5163	5001	5295	5486	5204	5176	5318	5209	5023	4836	4995	5017	5141	5011	5075	4900	4649	4802	4692	4495	4468	4623	4616	4959	5046	5042	4942	4755	4725	4861	5049
5105	5036	5084	5147	5293	5214	5263	5209	5145	5136	5408	5409	5447	5493	5452	5542	5361	5213	5164	5398	5336	5111	5288	5318	5361	5159	5135	4998	4953	4937	5045	4805	5086	5238	5005	5031	4831	4896	4738	4850	4957	4989	5002	4864	5053	4686	4810	4787	4998	4982
5054	5105	4950	5057	4998	5065	4951	4823	4904	4957	5228	5269	5443	5381	5524	5552	5389	5272	5027	5232	5308	5316	5368	5235	5405	5214	5150	5123	5133	4846	5074	4860	4868	5110	4968	5049	5131	5056	4753	4783	4903	4925	4886	4667	4677	4750	4881	5089	4896	4879
5003	4775	4745	4989	4954	4992	5047	5056	4937	5089	5145	5274	5334	5357	5428	5297	5219	5361	5068	5048	5208	5400	5522	5228	5128	5339	5111	4973	4962	5113	4894	4960	4897	4820	4904	4776	4916	4847	4666	4667	4718	4629	4550	4640	4921	4860	4994	4867	4848	4864
4943	4931	4850	5176	5176	5156	5195	5229	5221	5527	5443	5511	5526	5599	5316	5280	5109	5092	5073	5213	5402	5188	5283	5340	5294	5100	5064	5086	4738	4987	5038	4882	4930	5028	4835	4840	4934	4663	4607	4572	4710	4572	4786	4786	4948	4893	4897	4810	4816	4802
5265	5018	5128	4966	4907	5123	5075	5098	5197	5224	5344	5445	5513	5687	5543	5426	5092	4945	5114	5246	5476	5399	5207	5259	5290	5077	4816	4697	4973	5016	4968	4972	4883	5035	4872	4889	4928	4891	4675	4715	4623	4747	4862	4721	4752	4588	4760	4809	4740	4910
5220	5152	4979	4829	4880	4968	5126	4969	5218	5252	5291	5114	5362	5400	5418	5539	5240	5148	5128	5017	5283	5458	5282	5137	5027	5183	4969	4773	4999	4986	4738	4910	4873	4916	4984	4813	4934	4771	4744	4705	4789	4833	4895	4768	4597	4679	4926	4890	4677	4623
5321	4885	5013	5142	5133	5208	5289	5269	5395	5453	5469	5232	5307	5122	5190	5120	5297	5387	5213	5082	5223	5323	5447	5164	4987	4939	5119	4794	4809	4858	4768	4719	4808	4668	4689	4722	4790	4771	4531	4663	4508	4653	4768	4881	4927	4699	4811	4635	4647	4679
5158	5218	5353	5328	5273	5410	5564	5533	5614	5653	5751	5562	5570	5286	5109	4984	4985	5153	5319	5376	5369	5002	5161	5373	5274	4889	4987	5019	4644	4807	4893	4738	4841	4788	4543	4735	4766	4619	4622	4587	4492	4815	4697	4882	4810	4912	4775	4614	4731	4750
5314	5300	5166	5246	5266	5163	5320	5187	5254	5421	5430	5351	5487	5486	5228	5069	5185	4967	5130	5313	5575	5316	5189	5105	5270	5076	4716	4959	4929	4659	4929	4891	4765	4963	4777	4966	4854	4685	4850	4646	4637	4725	4755	4961	4785	4809	4646	4751	4729	4723
5223	5114	5048	5065	4826	4942	4778	4978	5009	5024	5185	5074	5085	5272	5330	5498	5449	5209	5073	5132	5322	5392	5187	4993	5166	5303	4846	4936	5174	5052	5060	5152	4903	4923	4971	4969	4933	4745	4970	4702	4859	4732	4792	4761	4695	4860	4843	4969	4839	4828
5102	4858	4845	4923	4828	5190	4916	5236	5075	5077	5030	4964	5059	5062	5153	5407	5536	5547	5320	4995	5048	5379	5467	5159	5015	5249	5328	4928	5155	5270	4995	5219	5025	4852	5129	4794	4884	4818	4914	4707	4815	4782	4886	4820	4895	4918	4845	5172	4902	4720
4821	4784	4845	5167	5137	5277	5521	5305	5113	5245	5067	5176	5168	4922	4937	5196	5444	5512	5609	5161	4893	5079	5420	5320	5068	4887	5459	5019	5038	5263	5189	5059	5059	4683	5067	4826	4745	4807	4944	4766	4809	4786	4832	4849	4809	4928	5015	5015	4971	4892
4941	4800	5137	5309	5333	5424	5528	5425	5396	5292	5501	5393	5350	5358	5150	4943	4893	5218	5474	5408	5031	5151	5207	5328	5256	4932	5061	5370	5089	5254	5335	4980	5093	5039	4850	4942	4808	4842	4675	4798	4681	4735	4778	4710	4835	4799	4821	4824	4930	4899
5153	5077	5236	5015	5106	5198	5282	5298	5332	5286	5509	5574	5531	5488	5316	4922	4996	5024	5051	5565	5219	5050	5057	5291	5466	4895	4943	5358	5213	5031	5314	4877	4990	5105	4716	4969	4883	4776	4684	4770	4622	4632	4776	4833	4645	4753	4786	4775	4989	4937
5346	5267	5121	5168	5048	4910	5089	4933	5292	5312	5428	5647	5712	5786	5466	5268	5057	5037	5182	5411	5652	5335	5048	5152	5387	5016	4682	5245	5248	4748	4881	4937	4719	5004	4662	5003	4790	4809	4767	4662	4650	4626	4649	4716	4635	4741	4724	4832	4762	4714
5464	5127	5110	5077	4852	4895	4946	4932	5059	5204	5258	5444	5471	5555	5683	5886	5440	5256	5080	5311	5663	5382	4962	4855	5252	5284	4884	5002	5129	4513	4748	4901	4660	4944	4640	4789	4939	4798	4875	4603	4756	4734	4651	4666	4676	4786	4630	4925	4645	4741
5368	4949	4982	4880	4973	4939	4876	4829	4985	5072	5038	5093	5212	5345	5718	5909	5868	5545	5184	5248	5417	5495	5084	4697	5080	5307	5030	4684	4903	4676	4708	5031	4758	4815	4948	4761	4798	4804	4960	4719	4814	4608	4850	4545	4706	4643	4604	4728	4696	4691
5386	4847	4677	4825	4808	4820	4874	4798	4909	4766	4729	4871	4985	5307	5398	5791	5797	5502	5153	4989	5204	5389	5258	4925	5061	5227	4957	4723	4888	4848	4616	4815	4598	4775	4920	4724	5004	4870	4973	4885	4944	4823	4919	4536	4756	4705	4791	4549	4688	4794
5035	4790	4740	4654	4624	4883	4914	4983	4782	4811	4820	4793	4887	5169	5134	5602	5710	5449	5265	4870	5108	5557	5386	4951	4948	5227	4958	4618	4865	4836	4456	4693	4793	4620	4858	4742	5072	4743	4901	4808	4712	4784	4749	4696	4993	4729	5045	4540	4715	4860
4836	4476	4548	4716	4840	4978	4919	4930	4845	4886	4909	4802	4705	5122	5111	5361	5874	5711	5168	4893	5046	5436	5533	5109	4980	5171	5245	4834	5049	5002	4566	4907	5037	4655	4911	4638	4905	4774	4950	4756	4753	4930	4860	4893	4998	5064	4904	4836	4788	4988
4813	4546	4777	4831	5119	5036	5133	4844	4879	4614	4903	4839	4702	4898	5131	5396	5578	5511	5209	4966	5029	5228	5362	5161	4987	5349	5351	5050	4938	5258	4802	5012	4884	4745	5052	4565	4906	4919	4760	4887	4832	4789	4830	4888	5192	4899	4970	4991	4929	4839
4937	4569	4607	4900	4884	5091	5244	5118	4968	4946	4754	4656	4594	4738	5043	5356	5538	5490	5332	4851	5057	5340	5488	5248	5079	5166	5514	4990	4997	5307	4878	5001	5098	4869	5041	4812	4901	4865	4818	4981	4815	4849	4942	4771	5189	4975	5104	4922	4923	4911
4677	4594	4698	4733	5085	5021	4831	4827	4827	4790	4775	4590	4726	4825	5071	5294	5364	5615	5229	4937	4948	5322	5578	5338	5107	5311	5490	5090	4983	5318	4761	4984	5202	4783	4962	4978	4965	4775	4920	4802	4731	4829	4801	4924	4938	4918	4937	5055	4879	5086
4690	4476	4707	4906	4862	4944	4972	4769	4820	4719	4627	4681	4685	4750	4896	5197	5481	5576	5186	4951	4927	5427	5500	5218	5168	5400	5426	5075	5035	5280	4977	5163	5059	4784	5263	4983	4878	4978	4865	4755	4724	4609	4869	4870	4938	4768	4873	4884	5048	5046
4936	4615	4748	4671	4814	4772	4868	4766	4777	4722	4601	4681	4592	4756	5038	5105	5456	5493	5144	4722	4900	5198	5679	5172	4980	5359	5191	5047	5157	5392	4835	5084	5120	4932	5204	4882	5132	4828	4807	4776	4735	4681	4745	4733	4790	4756	4872	4861	5017	4986
5137	4739	4672	4535	4723	4612	4655	4663	4862	4887	4660	4829	4626	4807	5137	5322	5449	5450	5292	4866	5113	5407	5493	5116	4928	5251	5046	4831	5189	5001	4877	5212	4972	4830	5127	4945	5020	4787	4844	4820	4725	4821	4853	4879	4702	4655	4688	4949	4861	5013
5267	4842	4681	4742	4587	4639	4500	4494	4428	4522	4506	4675	4878	5009	5338	5522	5541	5372	4930	4975	5069	5474	5320	4889	4954	5274	5005	4776	5058	5048	4836	5214	5042	4849	5070	4910	5153	4836	4913	4631	4745	4794	4918	4518	4779	4553	4608	4815	4966	4855
5229	5000	4919	4748	4471	4533	4385	4425	4488	4537	4615	4824	5004	5191	5367	5630	5385	5088	4986	4913	5281	5532	5207	4946	5059	5227	4854	4703	5170	5002	4834	5093	5052	5031	5132	5100	5143	4901	5040	4799	4949	4698	4946	4668	4638	4649	4769	4876	4883	5013
5409	5147	5031	4906	4831	4764	4445	4467	4543	4706	4909	4950	5242	5571	5719	5684	5517	5052	4974	5284	5421	5379	4990	5006	5385	5223	4935	4871	5079	4803	4856	4878	4798	4955	5317	5036	5097	4903	5215	4703	4979	4795	4947	4764	4825	4870	4841	4957	5035	4912
5510	5380	5215	4925	4853	4739	4677	4564	4736	4903	4853	5081	5353	5466	5349	5364	4944	4919	4927	5356	5584	5275	5016	5104	5331	5277	4748	5030	5115	4748	4887	4867	4671	5096	4963	4944	5191	5004	5044	4808	4975	4785	4761	4859	4893	4777	4916	4910	4983	5012
5147	5262	5176	5113	5037	4987	4842	4784	5101	4997	5234	5349	5238	5274	5210	4967	4908	4925	5184	5417	5511	5224	4896	5168	5385	5038	4919	5283	4984	4719	4944	4746	4560	4823	4679	4977	4816	4840	4745	4846	5008	4982	5003	4990	4770	4935	4922	4934	5019	5011
4875	4797	5012	4988	5194	5028	5369	5070	5220	5061	5126	5326	5144	5074	4881	4757	4672	4992	5260	5302	5216	5016	4969	5276	5245	4941	5038	5215	5162	4943	4961	4626	4645	4712	4608	4927	4828	5004	4806	5180	5012	5176	4949	5010	4857	4958	4890	4901	4956	5019
4785	4796	4784	4948	4995	4947	5173	5083	5152	5268	5257	5069	4950	4725	4828	4910	5060	5393	5385	5087	4777	4951	5129	5235	4850	4987	5306	5066	5036	5007	4919	4789	4770	4764	4872	4958	4943	5061	4889	5127	4954	5137	4868	4887	4897	4880	4909	5129	5066	4890
4886	4580	4537	4671	4815	4846	4923	4995	5025	4924	4970	4763	4595	4446	4615	4958	4972	5278	5071	4827	4753	4990	5182	5031	4952	5205	5063	4985	4870	5142	4851	4938	4945	4797	5065	4901	4844	4964	5002	5030	5099	5138	5011	4997	4866	4977	5159	5275	5149	5088
4982	4770	4789	4621	4542	4484	4555	4637	4758	4779	4822	4613	4660	4611	4791	4960	5025	4731	4875	4764	5006	5108	4935	4901	4980	5231	5087	4932	5042	5068	4901	4837	4732	4787	5032	4867	5159	5032	5034	4897	5193	5199	5102	4995	5009	5053	5142	5176	5047	5291
4999	4834	4946	4721	4676	4892	4906	4605	4681	5017	4803	4837	4669	4877	4790	4878	4791	4694	4696	4979	5009	5083	4870	4974	5052	5207	4892	5094	5099	4998	4926	4995	4628	4866	4729	4938	4981	4922	5110	5167	5240	5118	5309	5159	5082	5125	5198	5246	5267	5317
4882	4747	5006	5100	4936	4935	5068	4924	4942	5130	4974	4883	4819	4870	4862	4731	4625	4723	5137	4984	5093	4726	4743	4937	4987	4752	4923	5191	5018	5031	5197	5048	4867	5074	4891	5085	5164	5195	5198	5230	5329	5346	5226	5202	4895	4966	5029	5302	5369	5249
4612	4631	4545	4763	4979	4986	4947	5060	4803	4941	5056	4681	4541	4403	4450	4606	4822	4901	5057	4871	4736	4573	4863	4852	4862	4867	5147	4986	5036	5129	5039	5040	5203	4909	5028	5230	5082	5089	5234	5281	5205	5240	4981	5107	5085	5044	5192	5202	5287	5195
4888	4557	4538	4651	4677	4844	4672	4742	4703	4671	4666	4551	4578	4600	4678	4898	4955	4988	4791	4749	4893	4895	4773	4903	5151	5132	5108	5036	4929	5065	5100	5081	5047	5019	5226	4901	5110	5251	5199	5040	5168	5120	5088	5154	5119	5111	5248	5024	5137	5228
4988	4965	4887	4908	4745	4705	4793	4610	4643	4563	4535	4829	4747	4759	4902	4808	4891	4792	4767	4765	4978	5095	4847	4858	5045	5099	5009	5051	5136	4973	4918	5226	4916	4974	5012	4973	5089	5110	5012	5104	5094	5195	5110	5104	5015	5025	5081	5069	5085	5128
4734	5023	5177	5155	5059	5102	5021	4981	4751	4875	4885	4903	4862	4844	4642	4745	4679	4881	4985	4916	4732	4565	4804	4899	5021	4844	4848	4979	4959	5208	5268	5126	5274	5179	5121	5064	5074	5080	4997	4942	5035	5012	5102	5056	4966	4948	4914	5051	5069	4834
4846	4641	4752	4918	4862	4894	4842	4803	4681	4651	4685	4562	4623	4613	4691	4830	4781	4936	4863	4661	4649	4826	4929	4690	4892	4841	5176	4941	5006	5093	5158	4935	5129	5018	5000	5279	5034	5096	5102	4943	4819	5024	4999	4981	5044	5146	4852	4885	4931	5041
4882	4832	4824	4719	4700	4649	4630	4463	4532	4601	4521	4642	4629	4710	4924	4902	4882	4671	4612	4779	4721	4772	4798	4599	4698	4858	4873	4802	4948	5075	5075	4895	5031	4976	5163	4932	5143	4916	4957	5019	4894	4976	5023	4997	4933	4916	4950	4991	5038	5002
4731	4810	4720	4973	4976	4810	4722	4654	4680	4616	4901	4867	4873	4968	4951	4735	4699	4643	4716	4844	4674	4615	4642	4692	4687	4781	4615	4845	4750	4798	4831	4810	5029	4916	4985	4974	4968	4945	4870	4937	4935	4958	4938	5058	4894	4940	4944	4926	4976	5026
4897	4728	4757	4935	4711	4697	4834	4726	4695	4690	4751	4970	4750	4955	4927	4864	4984	4925	4907	4758	4776	4704	4790	4751	4663	4681	4719	4606	4786	4730	4799	4627	4786	4797	4936	4838	4778	4924	4823	4775	4802	4915	4887	5148	4941	5001	4902	4851	5037	4988
4931	4880	4904	4716	4811	4621	4610	4570	4711	4707	4742	4760	4939	4888	4959	5020	4964	4777	4762	4712	4852	4755	4612	4739	4740	4705	4660	4566	4550	4606	4639	4846	4913	4799	4625	4674	4905	4806	4778	4764	4882	4952	4962	5011	4807	4705	4783	4987	5040	5085
4618	4633	4693	4937	4836	4765	4654	4694	4725	4608	4882	4821	4921	4909	4926	4735	4762	4719	4840	4768	4689	4734	4761	4599	4670	4745	4493	4529	4463	4415	4583	4680	4585	4667	4788	4702	4774	4578	4729	4695	4807	4833	4873	4838	4824	4796	4787	4786	4973	4926
4698	4554	4643	4681	4639	4705	4499	4556	4685	4825	4759	4765	4897	4734	4757	4813	4876	4717	4791	4727	4695	4822	4552	4529	4505	4538	4615	4562	4387	4575	4575	4597	4576	4517	4670	4703	4599	4743	4607	4710	4692	4920	5024	4876	4833	4710	4784	4855	4877	4871
4552	4592	4639	4706	4609	4762	4800	4792	4739	4728	4776	4732	4861	4834	4805	4926	4832	4726	4750	4563	4725	4745	4665	4651	4566	4665	4468	4500	4447	4563	4642	4496	4434	4489	4600	4657	4589	4793	4587	4677	4802	4685	4768	4868	4836	4766	4734	4955	4941	4809
4635	4528	4478	4563	4706	4913	4874	4789	4699	4871	4778	4828	4736	4744	4641	4888	4808	4791	4631	4675	4692	4726	4776	4603	4576	4668	4538	4628	4538	4435	4524	4423	4456	4559	4567	4637	4861	4590	4684	4819	4800	4824	4901	4885	4670	4679	4772	4745	4798	4791
4636	4557	4526	4666	4731	4861	4741	4773	4769	4758	4777	4861	4870	4745	4759	4737	4719	4773	4788	4595	4641	4736	4720	4644	4739	4699	4655	4397	4503	4555	4503	4495	4356	4417	4616	4627	4749	4722	4678	4843	4692	4813	4635	4792	4757	4638	4813	4804	4764	4711
4459	4491	4450	4655	4733	4716	4766	4664	4727	4804	4646	4651	4581	4725	4731	4775	4851	4762	4706	4726	4612	4736	4590	4497	4559	4617	4616	4656	4585	4506	4390	4510	4465	4492	4519	4646	4674	4542	4660	4664	4723	4844	4706	4731	4667	4730	4724	4809	4915	4829
4393	4461	4490	4705	4508	4691	4683	4722	4694	4534	4600	4524	4716	4561	4638	4769	4629	4705	4662	4823	4691	4690	4642	4725	4600	4648	4572	4539	4408	4559	4540	4465	4525	4538	4436	4617	4823	4667	4555	4573	4602	4672	4581	4650	4737	4667	4866	4716	4732	4883
4356	4492	4259	4525	4603	4476	4543	4506	4558	4600	4386	4446	4584	4479	4585	4535	4716	4705	4659	4574	4587	4673	4619	4681	4592	4683	4747	4626	4611	4647	4558	4583	4486	4508	4576	4579	4642	4596	4628	4543	4617	4653	4633	4658	4586	4600	4557	4982	4704	4794
4564	4464	4508	4576	4601	4629	4512	4519	4442	4490	4456	4281	4352	4460	4466	4445	4415	4565	4595	4619	4571	4677	4740	4705	4804	4859	4831	4600	4646	4631	4825	4625	4505	4536	4728	4680	4621	4705	4498	4603	4586	4741	4615	4600	4685	4549	4713	4577	4836	4915
4547	4336	4523	4497	4553	4499	4418	4391	4420	4438	4323	4394	4457	4271	4419	4462	4547	4545	4467	4555	4638	4787	4655	4811	4734	4831	4886	4787	4807	4748	4774	4813	4779	4677	4753	4475	4635	4710	4434	4609	4568	4695	4705	4670	4714	4481	4644	4742	4747	4869
4627	4612	4582	4656	4596	4510	4523	4387	4530	4480	4469	4480	4344	4384	4529	4532	4562	4512	4578	4618	4707	4812	4695	4622	4903	4781	4855	4895	4851	4779	4884	4735	4832	4678	4657	4650	4849	4641	4602	4699	4654	4623	4744	4792	4687	4655	4636	4853	4808	4941
4586	4647	4488	4617	4490	4465	4362	4443	4369	4533	4299	4417	4402	4345	4495	4633	4472	4432	4432	4594	4629	4656	4658	4733	4884	4770	4862	4857	5005	4916	4831	4876	4810	4815	4711	4817	4740	4711	4583	4606	4621	4639	4793	4760	4654	4800	4655	4917	4847	4796
4729	4671	4676	4764	4564	4547	4603	4465	4595	4539	4514	4476	4359	4552	4397	4546	4464	4419	4515	4456	4429	4541	4699	4797	4872	4721	4892	4900	4872	4761	4916	4842	4937	4906	4768	4814	4867	4741	4647	4598	4673	4589	4764	4797	4686	4676	4731	4712	4838	4981
4595	4754	4675	4571	4594	4448	4515	4411	4363	4485	4518	4499	4507	4431	4431	4451	4522	4459	4270	4456	4399	4487	4630	4695	4699	4715	4892	4833	4826	4651	4840	4916	4933	4834	4800	4792	4779	4789	4800	4698	4759	4744	4671	4666	4735	4632	4602	4689	4934	4892
4572	4624	4535	4555	4492	4561	4661	4552	4645	4533	4468	4504	4550	4475	4380	4538	4573	4550	4466	4440	4386	4606	4652	4630	4443	4727	4820	4634	4788	4852	4897	4941	4885	4723	4779	4778	4900	4808	4811	4877	4708	4854	4793	4755	4526	4616	4875	4716	4965	4835
4764	4551	4704	4624	4519	4422	4476	4488	4566	4692	4469	4497	4690	4544	4381	4554	4476	4436	4537	4430	4370	4464	4545	4642	4519	4590	4723	4639	4795	4834	4747	4900	4820	4744	4750	4691	4728	4824	4867	4724	4659	4760	4786	4910	4660	4735	4700	4851	4809	5044
4583	4486	4452	4472	4510	4478	4562	4487	4626	4621	4557	4525	4474	4533	4542	4665	4499	4617	4473	4528	4504	4587	4533	4568	4587	4789	4776	4714	4803	4772	4774	4778	4793	4773	4685	4781	4915	4954	5010	4835	4820	4638	4831	4738	4752	4857	4763	4793	4647	4774
4476	4536	4596	4651	4486	4668	4564	4504	4614	4724	4681	4588	4501	4467	4476	4588	4473	4485	4659	4500	4477	4420	4621	4587	4593	4750	4527	4612	4820	4737	4707	4793	4692	4772	4619	4783	4984	4941	4834	4771	4721	4841	4753	4789	4960	4792	4723	4699	4675	4727
4435	4492	4573	4551	4622	4550	4514	4579	4648	4584	4666	4511	4600	4588	4481	4453	4468	4517	4405	4512	4537	4544	4516	4493	4564	4617	4550	4680	4675	4657	4720	4524	4685	4701	4796	4659	4582	4838	4837	4660	4707	4886	4805	4898	4828	4670	4604	4474	4766	4603
4534	4528	4479	4480	4563	4575	4607	4474	4627	4579	4476	4489	4622	4513	4664	4615	4620	4569	4523	4464	4613	4606	4601	4554	4538	4550	4553	4522	4582	4559	4503	4637	4798	4706	4666	4638	4770	4676	4738	4801	4717	4806	4605	4748	4811	4652	4513	4542	4599	4785
4506	4425	4552	4790	4724	4430	4603	4688	4654	4600	4776	4665	4717	4774	4667	4579	4572	4524	4397	4448	4493	4597	4546	4626	4525	4526	4550	4433	4589	4568	4440	4564	4798	4543	4701	4691	4834	4666	4744	4702	4699	4718	4665	4806	4634	4653	4756	4488	4609	4741
4470	4543	4568	4604	4660	4638	4583	4530	4663	4778	4711	4659	4742	4757	4859	4519	4546	4565	4577	4594	4506	4502	4606	4648	4613	4606	4579	4527	4537	4572	4511	4380	4611	4504	4763	4733	4747	4695	4775	4724	4723	4651	4722	4718	4716	4688	4547	4606	4675	4790
4461	4448	4385	4549	4594	4486	4619	4606	4551	4757	4751	4671	4649	4591	4618	4511	4668	4592	4476	4415	4576	4547	4617	4626	4575	4666	4612	4434	4535	4410	4477	4475	4593	4540	4545	4573	4655	4600	4609	4586	4637	4600	4662	4711	4649	4665	4602	4610	4596	4574
4347	4308	4304	4455	4414	4413	4436	4470	4670	4621	4628	4727	4571	4679	4720	4629	4492	4662	4777	4711	4594	4609	4609	4539	4658	4554	4688	4509	4491	4429	4194	4505	4499	4597	4493	4516	4475	4507	4607	4441	4675	4475	4661	4649	4592	4660	4471	4688	4638	4650
4378	4234	4309	4463	4618	4316	4438	4539	4683	4600	4485	4564	4786	4458	4698	4612	4505	4643	4682	4805	4644	4694	4591	4771	4612	4458	4565	4581	4512	4551	4356	4527	4572	4543	4549	4285	4473	4479	4608	4531	4512	4379	4524	4609	4495	4495	4606	4671	4362	4462
4443	4185	4416	4488	4419	4349	4332	4503	4552	4567	4585	4562	4548	4629	4622	4690	4667	4601	4583	4730	4697	4678	4685	4687	4663	4443	4411	4445	4480	4374	4452	4543	4479	4496	4370	4392	4365	4521	4618	4579	4436	4508	4240	4509	4433	4499	4319	4679	4451	4604
4292	4274	4251	4414	4406	4317	4309	4569	4499	4479	4568	4585	4494	4601	4536	4692	4647	4661	4650	4686	4569	4732	4723	4695	4639	4574	4588	4511	4538	4613	4532	4378	4460	4429	4396	4390	4524	4505	4578	4686	4513	4677	4392	4499	4538	4427	4493	4549	4500	4482
4251	4207	4261	4343	4394	4489	4466	4412	4497	4552	4472	4430	4667	4596	4612	4549	4636	4594	4589	4778	4725	4708	4605	4574	4546	4543	4399	4447	4455	4591	4612	4563	4511	4558	4351	4545	4440	4506	4486	4608	4536	4555	4483	4599	4527	4330	4439	4517	4591	4450
4434	4187	4321	4338	4346	4501	4517	4380	4483	4508	4657	4645	4509	4671	4721	4613	4637	4562	4663	4636	4775	4650	4606	4359	4436	4441	4479	4559	4523	4484	4483	4461	4507	4441	4502	4255	4483	4390	4459	4439	4368	4332	4510	4408	4604	4430	4582	4708	4644	4610
4271	4360	4330	4420	4371	4391	4351	4568	4542	4675	4499	4469	4554	4556	4637	4694	4577	4655	4672	4584	4596	4683	4437	4513	4517	4403	4464	4388	4454	4528	4517	4499	4552	4466	4477	4328	4286	4389	4344	4317	4330	4343	4337	4377	4448	4610	4516	4714	4601	4641
4338	4404	4349	4367	4451	4452	4473	4362	4488	4527	4483	4428	4564	4652	4615	4567	4728	4499	4708	4643	4669	4573	4532	4339	4444	4403	4624	4415	4544	4475	4434	4492	4416	4362	4439	4464	4243	4396	4220	4248	4425	4484	4256	4278	4482	4605	4610	4594	4548	4512
4400	4376	4340	4470	4388	4291	4398	4388	4298	4404	4512	4497	4612	4562	4586	4464	4637	4630	4588	4613	4534	4431	4424	4341	4483	4426	4420	4264	4454	4449	4411	4338	4293	4369	4368	4306	4185	4223	4306	4363	4408	4375	4256	4213	4440	4707	4582	4448	4564	4526
4299	4219	4349	4318	4411	4282	4404	4229	4376	4521	4338	4414	4569	4583	4549	4545	4598	4487	4506	4563	4518	4419	4432	4495	4400	4342	4416	4403	4319	4417	4434	4392	4339	4267	4314	4263	4226	4031	4169	4306	4291	4352	4263	4360	4570	4621	4440	4463	4506	4563
4337	4382	4310	4292	4270	4367	4250	4353	4420	4289	4461	4455	4415	4608	4530	4538	4520	4483	4431	4578	4533	4424	4360	4273	4477	4483	4403	4344	4381	4344	4408	4363	4414	4325	4402	4312	4269	4184	4155	4164	4193	4352	4190	4338	4551	4448	4474	4455	4567	4541
4313	4412	4328	4442	4386	4384	4443	4417	4414	4466	4496	4595	4667	4662	4540	4521	4610	4599	4546	4458	4484	4467	4533	4360	4638	4508	4448	4610	4453	4491	4444	4498	4452	4318	4562	4441	4334	4078	4123	4202	4170	4163	4434	4452	4666	4509	4387	4524	4551	4464
4363	4392	4339	4351	4510	4448	4439	4296	4271	4343	4395	4417	4664	4556	4657	4407	4480	4361	4500	4614	4535	4370	4585	4582	4627	4449	4399	4545	4472	4475	4545	4400	4508	4453	4484	4578	4330	4353	4192	4291	4221	4465	4565	4632	4584	4649	4560	4738	4797	4599
4432	4236	4269	4481	4397	4277	4280	4285	4313	4300	4488	4509	4622	4512	4579	4608	4554	4409	4543	4457	4386	4554	4535	4653	4498	4481	4669	4518	4447	4533	4569	4417	4470	4432	4671	4573	4565	4433	4440	4199	4516	4504	4633	4646	4600	4609	4637	4728	4864	4762
4521	4175	4188	4297	4395	4202	4260	4277	4407	4298	4357	4562	4358	4569	4341	4504	4558	4531	4576	4476	4558	4563	4552	4479	4526	4650	4475	4553	4662	4498	4634	4578	4541	4544	4588	4381	4514	4407	4414	4439	4469	4572	4540	4706	4610	4559	4787	4840	4793	4732
4288	4275	4249	4369	4319	4247	4274	4234	4493	4320	4348	4412	4543	4502	4516	4554	4620	4594	4537	4601	4485	4487	4663	4567	4575	4616	4611	4615	4485	4437	4544	4487	4635	4500	4460	4496	4462	4524	4543	4507	4443	4639	4532	4586	4625	4636	4655	4597	4733	4894
4234	4263	4424	4398	4286	4295	4390	4148	4474	4415	4576	4499	4519	4544	4627	4590	4645	4637	4624	4557	4432	4705	4459	4656	4496	4590	4431	4543	4559	4504	4414	4579	4596	4513	4406	4356	4441	4444	4513	4283	4460	4488	4603	4583	4768	4564	4649	4765	4806	4876
4209	4309	4409	4422	4390	4302	4468	4407	4452	4465	4588	4511	4655	4584	4668	4569	4586	4572	4599	4511	4480	4549	4586	4435	4457	4617	4408	4641	4499	4421	4339	4375	4375	4453	4481	4415	4348	4494	4702	4565	4475	4534	4523	4542	4583	4572	4570	4631	4713	4700
4353	4416	4418	4476	4244	4513	4502	4407	4544	4507	4637	4579	4462	4626	4633	4630	4663	4584	4526	4466	4552	4405	4481	4618	4402	4397	4427	4521	4384	4438	4367	4278	4430	4382	4397	4488	4423	4518	4542	4459	4462	4562	4332	4355	4478	4447	4589	4515	4561	4586
4250	4316	4478	4421	4394	4493	4291	4645	4459	4626	4521	4624	4643	4647	4395	4671	4605	4387	4395	4544	4384	4390	4573	4508	4438	4307	4387	4518	4483	4446	4337	4356	4514	4464	4501	4453	4475	4442	4446	4463	4519	4409	4484	4538	4495	4507	4543	4401	4494	4684
4322	4390	4420	4504	4536	4541	4460	4541	4696	4616	4505	4569	4597	4576	4532	4541	4391	4516	4444	4441	4293	4465	4703	4413	4524	4434	4299	4467	4413	4448	4375	4486	4479	4387	4425	4375	4376	4304	4408	4309	4482	4430	4500	4441	4482	4534	4519	4401	4484	4455
4207	4252	4330	4371	4533	4434	4403	4476	4483	4459	4649	4787	4654	4554	4517	4325	4412	4333	4383	4500	4421	4482	4482	4501	4518	4438	4467	4366	4309	4422	4420	4445	4394	4580	4341	4396	4398	4361	4400	4440	4461	4391	4472	4561	4480	4534	4561	4429	4389	4486
4161	4207	4278	4464	4528	4443	4482	4538	4557	4558	4603	4658	4679	4610	4472	4533	4465	4266	4435	4463	4433	4477	4413	4609	4576	4477	4430	4418	4501	4398	4412	4443	4513	4466	4571	4356	4487	4461	4554	4400	4478	4262	4463	4535	4623	4593	4500	4503	4486	4418
4132	4242	4399	4438	4510	4551	4638	4414	4650	4467	4612	4532	4710	4514	4549	4500	4532	4559	4488	4628	4404	4448	4485	4595	4539	4475	4356	4459	4484	4496	4483	4554	4457	4500	4311	4553	4439	4553	4388	4365	4394	4483	4483	4543	4631	4574	4644	4627	4581	4450
4320	4058	4402	4549	4640	4722	4550	4622	4497	4562	4557	4616	4735	4508	4548	4622	4618	4594	4597	4623	4509	4463	4489	4471	4584	4602	4566	4600	4640	4547	4593	4447	4514	4442	4534	4633	4575	4371	4507	4427	4491	4558	4603	4527	4584	4771	4727	4545	4628	4518
4291	4179	4351	4410	4476	4703	4584	4627	4694	4573	4578	4512	4534	4602	4616	4518	4596	4571	4612	4574	4491	4535	4604	4490	4627	4552	4672	4758	4561	4560	4502	4416	4392	4539	4489	4597	4587	4550	4601	4366	4516	4426	4703	4691	4664	4748	4628	4607	4565	4573
4239	4190	4332	4440	4640	4721	4499	4601	4535	4682	4432	4411	4542	4564	4588	4761	4729	4617	4637	4667	4674	4582	4474	4562	4547	4554	4565	4690	4541	4531	4517	4413	4282	4591	4492	4571	4622	4536	4507	4463	4489	4546	4591	4646	4630	4622	4617	4657	4630	4599
4181	4300	4387	4471	4540	4606	4464	4490	4406	4437	4380	4440	4493	4532	4631	4772	4521	4522	4604	4478	4575	4524	4366	4471	4547	4566	4582	4545	4540	4590	4453	4432	4350	4530	4458	4651	4519	4503	4422	4399	4565	4438	4643	4586	4691	4593	4506	4650	4586	4642
4368	4287	4321	4540	4565	4498	4582	4490	4446	4506	4401	4411	4484	4572	4531	4618	4745	4497	4509	4677	4515	4441	4546	4450	4507	4610	4583	4579	4514	4582	4503	4592	4508	4602	4458	4581	4460	4570	4409	4309	4458	4619	4389	4658	4444	4565	4583	4489	4454	4450
4354	4296	4384	4481	4417	4443	4409	4693	4520	4656	4535	4501	4424	4534	4336	4438	4548	4417	4371	4679	4577	4556	4595	4454	4433	4507	4507	4675	4529	4412	4416	4420	4520	4462	4522	4483	4510	4451	4337	4390	4317	4415	4425	4539	4582	4555	4448	4514	4523	4553
4327	4329	4236	4524	4319	4387	4549	4638	4511	4495	4544	4515	4390	4341	4405	4337	4538	4496	4566	4528	4505	4495	4422	4464	4396	4487	4599	4468	4601	4328	4304	4413	4392	4374	4459	4620	4554	4414	4247	4291	4235	4388	4420	4459	4542	4574	4375	4430	4453	4628
4315	4227	4377	4489	4326	4536	4423	4420	4585	4495	4534	4468	4333	4381	4281	4361	4406	4665	4540	4542	4401	4478	4420	4512	4518	4563	4371	4671	4610	4475	4487	4272	4488	4409	4392	4442	4394	4264	4272	4265	4390	4354	4395	4444	4435	4441	4441	4433	4476	4616
4240	4378	4359	4385	4440	4576	4581	4588	4547	4435	4428	4398	4311	4265	4284	4531	4547	4458	4385	4387	4408	4434	4443	4456	4524	4508	4654	4613	4583	4526	4630	4704	4569	4619	4455	4401	4368	4347	4387	4363	4222	4417	4478	4495	4490	4446	4373	4501	4607	4479
4259	4261	4328	4319	4479	4407	4510	4529	4727	4533	4555	4630	4438	4395	4383	4348	4409	4447	4347	4273	4273	4427	4558	4523	4532	4729	4662	4587	4563	4657	4591	4625	4532	4424	4412	4442	4345	4391	4440	4373	4359	4350	4462	4446	4630	4462	4319	4365	4492	4487
4251	4211	4164	4345	4539	4390	4523	4551	4531	4501	4581	4516	4450	4507	4523	4469	4387	4485	4415	4292	4421	4471	4420	4388	4543	4756	4679	4680	4580	4680	4558	4619	4531	4677	4576	4476	4358	4530	4461	4355	4348	4331	4415	4462	4312	4418	4475	4556	4492	4588
4256	4189	4188	4227	4417	4384	4441	4551	4443	4482	4535	4392	4428	4467	4613	4499	4428	4281	4461	4543	4583	4613	4488	4581	4587	4765	4880	4699	4581	4652	4527	4593	4540	4527	4468	4611	4593	4635	4479	4431	4467	4305	4378	4428	4446	4543	4513	4470	4611	4518
4333	4225	4143	4329	4435	4406	4371	4424	4484	4440	4531	4465	4431	4445	4622	4541	4406	4533	4415	4523	4692	4585	4469	4453	4565	4799	4731	4750	4749	4639	4600	4660	4495	4604	4631	4577	4488	4451	4547	4550	4509	4423	4563	4460	4592	4533	4571	4625	4659	4592
4216	4213	4240	4304	4481	4391	4432	4524	4583	4522	4525	4543	4453	4474	4562	4588	4549	4519	4432	4547	4467	4693	4515	4485	4644	4822	4702	4708	4693	4634	4809	4746	4533	4457	4535	4445	4568	4401	4510	4599	4501	4715	4738	4520	4505	4597	4560	4707	4591	4524
4243	4144	4212	4296	4329	4470	4560	4466	4492	4477	4567	4527	4488	4432	4607	4657	4667	4503	4555	4571	4466	4400	4319	4382	4534	4626	4839	4503	4619	4741	4549	4627	4510	4510	4362	4324	4445	4358	4428	4446	4539	4608	4483	4518	4618	4502	4700	4578	4766	4613
4278	4192	4288	4219	4305	4413	4452	4417	4474	4394	4455	4434	4436	4443	4472	4600	4570	4512	4462	4589	4321	4384	4330	4572	4632	4499	4706	4515	4567	4577	4571	4571	4477	4452	4482	4390	4394	4428	4485	4362	4410	4375	4528	4619	4683	4640	4617	4627	4632	4551
4246	4078	4274	4277	4494	4466	4465	4441	4459	4479	4554	4536	4436	4685	4566	4618	4571	4633	4593	4500	4481	4444	4422	4559	4567	4542	4381	4567	4533	4555	4456	4453	4348	4461	4321	4262	4246	4275	4433	4377	4381	4478	4471	4471	4594	4482	4642	4652	4580	4489
4023	4207	4313	4482	4460	4616	4392	4494	4511	4420	4607	4495	4525	4468	4510	4479	4673	4749	4611	4662	4586	4587	4716	4651	4477	4416	4429	4395	4421	4409	4481	4381	4357	4262	4279	4160	4255	4285	4378	4253	4359	4367	4440	4561	4538	4445	4632	4573	4550	4382
4181	4219	4395	4523	4598	4530	4512	4388	4450	4384	4380	4462	4474	4547	4429	4587	4641	4513	4593	4570	4764	4505	4586	4506	4421	4410	4444	4376	4438	4374	4327	4312	4222	4161	4208	4172	4084	4235	4234	4121	4271	4088	4430	4271	4549	4491	4491	4518	4505	4506
4235	4188	4294	4542	4451	4493	4465	4549	4539	4557	4481	4550	4423	4496	4434	4648	4583	4479	4469	4566	4587	4627	4580	4483	4460	4527	4646	4483	4475	4419	4364	4231	4073	4134	4164	4043	4219	4247	4282	4296	4232	4332	4396	4251	4493	4595	4397	4670	4399	4277
4258	4331	4380	4420	4351	4349	4474	4390	4522	4560	4487	4567	4376	4509	4667	4487	4605	4506	4529	4261	4592	4658	4464	4662	4479	4469	4511	4496	4407	4366	4440	4264	4247	4103	4354	4114	4159	4140	4256	4167	4160	4304	4354	4211	4454	4301	4420	4355	4304	4264
4283	4316	4320	4421	4369	4358	4477	4464	4491	4516	4482	4281	4427	4503	4413	4573	4503	4504	4521	4469	4523	4725	4642	4642	4488	4554	4583	4347	4328	4354	4276	4235	4151	4153	4195	4098	4297	4320	4388	4216	4270	4201	4275	4363	4440	4449	4353	4440	4299	4212
4269	4286	4237	4448	4319	4308	4436	4404	4555	4441	4424	4342	4268	4390	4480	4314	4496	4605	4641	4422	4730	4746	4615	4646	4374	4602	4403	4382	4434	4436	4302	4298	4213	4043	4169	4174	4137	4240	4329	4280	4312	4182	4335	4347	4402	4514	4314	4358	4309	4341
4307	4323	4270	4359	4287	4394	4375	4481	4447	4449	4207	4308	4262	4294	4337	4520	4571	4578	4654	4650	4603	4679	4567	4536	4638	4511	4552	4586	4355	4377	4280	4306	4199	4080	4026	4125	4189	4268	4229	4315	4096	4210	4260	4306	4383	4435	4326	4260	4178	4127
4257	4165	4253	4275	4186	4288	4292	4349	4448	4198	4424	4311	4347	4396	4352	4515	4443	4495	4561	4559	4564	4633	4573	4538	4598	4617	4487	4503	4448	4365	4260	4144	4134	4050	4174	4131	4347	4316	4255	4373	4234	4271	4187	4382	4392	4344	4319	4243	4101	4066
4262	4223	4067	4344	4135	4256	4297	4399	4238	4284	4264	4417	4359	4329	4494	4479	4558	4637	4511	4696	4663	4612	4537	4435	4570	4677	4463	4452	4442	4513	4399	4242	4123	4179	4213	4145	4359	4189	4182	4128	4147	4260	4334	4177	4330	4384	4168	4266	4207	3969
4296	4201	4176	4229	4325	4333	4282	4416	4360	4265	4302	4353	4496	4422	4593	4634	4684	4769	4668	4681	4679	4628	4483	4521	4586	4408	4560	4311	4392	4407	4328	4186	4139	4144	4245	4200	4172	4284	4108	4243	4163	4260	4283	4477	4258	4207	4362	4135	4147	4096
4267	4252	4123	4152	4336	4181	4416	4337	4532	4578	4371	4349	4479	4527	4591	4726	4858	4657	4644	4658	4746	4781	4716	4763	4629	4434	4693	4618	4557	4643	4258	4253	4241	4317	4191	4278	4211	4216	4199	4252	4218	4301	4200	4273	4282	4385	4174	4125	4149	4111
4235	4186	4069	4200	4211	4237	4315	4454	4380	4491	4493	4557	4604	4564	4528	4731	4683	4748	4856	4714	4679	4706	4569	4598	4597	4592	4487	4479	4478	4466	4439	4326	4324	4179	4169	4282	4190	4265	4410	4312	4321	4318	4257	4290	4209	4218	4168	4286	4098	4005
4322	4133	4212	4218	4160	4317	4300	4483	4430	4495	4385	4531	4452	4566	4654	4767	4750	4857	4795	4768	4667	4652	4710	4703	4530	4560	4371	4498	4355	4406	4323	4329	4390	4312	4267	4224	4357	4395	4248	4313	4186	4285	4234	4350	4319	4381	4285	4134	4072	4216
4412	4335	4159	4247	4215	4300	4344	4412	4447	4313	4421	4430	4496	4733	4584	4581	4679	4820	4704	4805	4848	4663	4669	4632	4415	4573	4460	4338	4328	4461	4384	4323	4426	4386	4442	4554	4401	4443	4328	4229	4286	4171	4410	4382	4410	4216	4236	4247	4087	4173
4522	4404	4453	4391	4337	4430	4516	4413	4385	4550	4472	4384	4436	4594	4550	4622	4591	4743	4825	4724	4867	4676	4647	4537	4536	4518	4545	4563	4484	4346	4274	4283	4361	4349	4399	4503	4402	4516	4338	4308	4339	4425	4452	4254	4354	4406	4285	4170	4268	4110
4655	4477	4567	4532	4514	4462	4398	4410	4376	4356	4420	4417	4499	4393	4499	4468	4643	4688	4692	4689	4814	4570	4510	4560	4443	4442	4397	4548	4434	4352	4326	4147	4353	4395	4506	4586	4453	4500	4530	4472	4452	4367	4369	4371	4399	4332	4211	4249	4399	4141
4613	4451	4463	4648	4549	4489	4519	4370	4380	4251	4427	4326	4398	4514	4410	4497	4560	4478	4561	4566	4671	4499	4444	4349	4421	4353	4348	4413	4381	4261	4283	4291	4259	4475	4412	4493	4625	4568	4531	4287	4254	4312	4167	4422	4288	4491	4265	4226	4311	4272
4494	4584	4605	4594	4571	4478	4324	4345	4410	4217	4351	4205	4342	4319	4509	4287	4255	4376	4486	4352	4470	4401	4328	4333	4286	4187	4441	4317	4187	4418	4160	4306	4363	4404	4426	4410	4526	4406	4386	4316	4218	4226	4344	4282	4350	4371	4326	4226	4222	4381
4539	4597	4547	4648	4680	4441	4381	4567	4262	4288	4266	4258	4214	4398	4393	4326	4261	4206	4221	4427	4441	4400	4395	4227	4341	4391	4299	4372	4320	4217	4189	4167	4242	4324	4422	4468	4462	4497	4359	4464	4313	4325	4168	4395	4303	4272	4293	4197	4263	4301
4544	4710	4583	4689	4526	4676	4475	4480	4314	4314	4349	4275	4451	4321	4321	4324	4140	4043	4379	4354	4463	4343	4340	4211	4390	4297	4189	4288	4271	4261	4213	4306	4399	4374	4359	4491	4455	4194	4356	4091	4270	4255	4267	4212	4151	4184	4282	4137	4303	4287
4661	4595	4659	4679	4655	4596	4416	4474	4446	4368	4380	4305	4274	4301	4348	4051	4101	4233	4331	4371	4260	4139	4152	4290	4323	4512	4358	4332	4269	4203	4298	4203	4343	4298	4391	4406	4247	4278	4113	4297	4154	4418	4258	4108	4073	4050	4298	4055	4307	4224
4650	4535	4630	4577	4721	4454	4474	4466	4414	4356	4188	4350	4227	4255	4152	4193	3950	4019	4125	4274	4267	4257	4211	4330	4339	4403	4428	4349	4379	4295	4240	4239	4409	4424	4471	4304	4231	4333	4374	4211	4303	4141	4243	4148	4120	4145	4109	4159	4156	4140
4622	4673	4495	4608	4566	4369	4525	4451	4500	4244	4480	4402	4251	4262	4170	4151	3993	4023	4055	4263	4164	4119	4095	4229	4422	4413	4445	4333	4396	4460	4353	4368	4408	4428	4455	4369	4350	4253	4325	4125	4251	4267	4182	4272	4090	4216	4004	4069	4147	4186
4699	4522	4522	4604	4559	4470	4380	4267	4350	4326	4230	4340	4260	4211	4177	4155	4091	4024	4007	4118	4268	4285	4158	4223	4384	4356	4502	4413	4526	4440	4419	4470	4544	4587	4443	4404	4311	4287	4396	4293	4247	4279	4342	4316	4249	4100	4133	4204	4166	4104
4486	4453	4587	4469	4565	4386	4494	4354	4311	4250	4336	4193	4138	4117	4102	4087	3962	3977	4063	4087	4249	4061	4190	4224	4321	4482	4392	4504	4400	4333	4338	4437	4513	4509	4331	4483	4311	4331	4348	4363	4196	4249	4327	4211	4172	4161	3951	4077	4094	4151
4456	4417	4563	4567	4525	4352	4351	4238	4343	4416	4204	4202	4149	4124	4156	3983	3906	3871	3958	3964	4014	4018	4184	4234	4395	4427	4434	4409	4531	4376	4390	4328	4373	4508	4444	4420	4363	4249	4236	4341	4261	4232	4243	4318	4299	4163	4068	4054	4001	4255
4385	4380	4475	4345	4387	4431	4353	4415	4332	4327	4155	4271	4175	4068	4061	4147	3929	3774	3866	3855	3950	3972	4115	4210	4360	4335	4357	4306	4253	4321	4322	4478	4497	4378	4459	4408	4391	4263	4263	4248	4319	4280	4410	4418	4293	4314	4279	4087	4089	4103
4181	4196	4244	4384	4413	4330	4301	4306	4252	4212	4189	4230	4194	4333	4085	3916	3977	4036	4028	4070	4139	4097	4185	4451	4384	4285	4286	4264	4374	4391	4301	4365	4293	4375	4346	4399	4212	4307	4210	4156	4325	4347	4391	4412	4368	4355	4207	4145	4062	4284
4131	4169	4081	4299	4134	4248	4220	4209	4205	4239	4078	4118	4322	4224	4134	4098	4063	4149	4090	4173	4164	4198	4182	4141	4341	4262	4429	4268	4360	4327	4320	4406	4308	4301	4405	4232	4208	4158	4250	4206	4276	4293	4552	4434	4416	4370	4224	4296	4208	4289
4194	4086	4081	4156	4189	4118	4232	4052	4243	4224	4014	4218	4205	4205	4243	4119	4094	4278	3990	4170	4212	4080	4087	4186	4183	4353	4430	4244	4220	4399	4223	4267	4311	4377	4240	4162	4133	4061	4188	4293	4185	4510	4398	4482	4403	4301	4380	4290	4266	4259
4030	4073	4143	4169	4160	4101	4171	4113	4234	4231	4263	4320	4243	4337	4234	4247	4310	4384	4195	4202	4332	4185	4332	4424	4259	4312	4326	4357	4355	4234	4185	4141	4309	4362	4183	4239	4133	4295	4296	4341	4409	4448	4487	4538	4518	4486	4368	4103	4210	4249
4082	3972	4055	4129	4173	4156	4062	4054	4146	4378	4345	4375	4324	4404	4268	4417	4436	4465	4253	4166	4279	4360	4399	4230	4227	4245	4304	4296	4202	4206	4155	4233	4177	4289	4232	4253	4148	4131	4110	4227	4320	4437	4497	4526	4536	4348	4307	4139	4069	4256
4095	4024	4077	4147	4145	4124	4046	4092	4101	4240	4407	4489	4369	4455	4452	4429	4543	4456	4563	4519	4492	4392	4505	4514	4301	4301	4344	4335	4282	4096	4091	4053	4337	4348	4196	4387	4058	4178	4151	4246	4272	4408	4408	4532	4427	4300	4233	4102	4161	4248
4127	4115	4154	4239	4335	4110	4158	4286	4156	4239	4262	4310	4492	4542	4346	4365	4576	4536	4534	4448	4491	4383	4451	4502	4294	4273	4198	4320	4189	4196	4283	4142	4274	4158	4159	4126	4194	4101	4076	4124	4321	4304	4482	4363	4301	4340	4185	4283	4232	4261
4165	4072	4118	4123	4071	4186	4180	4162	4220	4243	4290	4413	4486	4443	4587	4396	4490	4476	4586	4534	4503	4506	4376	4353	4367	4320	4416	4212	4238	4189	4128	4297	4088	4322	4171	4125	4190	4261	4142	4140	4111	4359	4466	4290	4298	4216	4085	4086	4206	4240
4360	4158	4310	4226	4255	4168	4341	4374	4159	4324	4329	4441	4385	4518	4393	4575	4427	4448	4544	4577	4475	4564	4617	4405	4298	4355	4246	4240	4294	4264	4373	4155	4215	4189	4158	4303	4409	4236	4110	4068	4259	4402	4373	4357	4179	4186	4153	4149	4171	4261
4421	4294	4280	4329	4366	4300	4273	4243	4261	4283	4457	4396	4488	4535	4434	4643	4485	4650	4623	4566	4597	4681	4589	4449	4405	4269	4334	4348	4343	4229	4276	4320	4216	4323	4269	4282	4308	4442	4248	4264	4224	4275	4227	4174	4258	4219	4243	4151	4184	4187
4384	4434	4340	4357	4434	4375	4100	4248	4338	4304	4400	4333	4396	4462	4492	4369	4483	4444	4446	4665	4583	4521	4554	4330	4345	4282	4405	4290	4307	4297	4356	4337	4224	4465	4306	4358	4490	4384	4239	4338	4327	4246	4282	4228	4183	4241	4281	4276	4211	4212
4318	4195	4279	4393	4520	4344	4353	4404	4331	4445	4318	4414	4332	4437	4322	4387	4355	4436	4374	4542	4369	4394	4341	4232	4266	4249	4111	4114	4117	4231	4259	4157	4258	4203	4369	4420	4322	4097	4270	4307	4402	4316	4181	4244	4143	4039	4231	4294	4397	4219
4344	4358	4467	4488	4401	4500	4446	4376	4296	4303	4319	4359	4290	4229	4311	4274	4214	4257	4479	4323	4416	4335	4240	4193	4166	3998	3988	4128	4043	4093	3977	4129	4264	4334	4300	4327	4313	4186	4378	4295	4225	4206	4208	4207	4278	4286	4303	4410	4242	4270
4338	4368	4435	4549	4471	4389	4406	4321	4339	4274	4300	4199	4294	4287	4398	4255	4325	4270	4423	4332	4245	4126	4170	4128	4072	3970	4120	3916	4249	4063	4089	4110	4184	4293	4434	4211	4367	4263	4191	4256	4193	4045	4208	4228	4181	4218	4212	4349	4249	4235
4449	4324	4437	4490	4470	4396	4349	4330	4384	4347	4352	4322	4189	4264	4215	4301	4189	4294	4175	4306	4287	4090	4077	4077	4009	3949	3964	4143	4083	4002	4157	4103	4125	4369	4333	4339	4418	4136	4276	4054	4095	4098	4124	4197	4203	4199	4339	4287	4276	4364
4442	4372	4324	4490	4468	4495	4485	4476	4521	4374	4288	4208	4109	4105	4088	4274	4139	4231	4176	4216	4102	4183	4157	4054	3945	4069	4202	4008	4100	3975	4084	4075	4161	4363	4339	4356	4267	4267	4104	4135	4145	4044	4037	4119	4346	4225	4212	4398	4335	4542
4327	4284	4420	4532	4497	4452	4462	4487	4330	4394	4364	4216	4151	4161	4235	4083	4159	4099	4343	4178	4135	4135	4030	3984	3956	4034	4052	3908	4045	4072	3973	4114	4155	4167	4325	4279	4265	4146	4089	4049	4045	3954	4043	4234	4232	4322	4220	4335	4356	4390
4379	4255	4338	4717	4551	4378	4494	4316	4445	4253	4204	4137	4110	4239	4111	4055	4089	4052	4061	4096	4119	4102	3944	4009	4068	4109	4137	4071	3961	4008	4023	3970	4061	4240	4348	4217	4237	4077	3982	4011	3989	3902	4164	4149	4086	4087	4274	4310	4281	4392
4258	4318	4425	4644	4514	4517	4491	4367	4423	4332	4399	4249	4205	4262	4233	4012	4162	4165	4161	4113	4092	3855	4010	4033	4083	4048	3950	4036	3873	3825	4033	3856	4050	4052	4261	4340	4129	4124	4086	3991	3901	4041	4167	4153	4194	4195	4204	4153	4379	4391
4130	4392	4502	4542	4464	4350	4390	4420	4347	4231	4307	4134	4275	4139	4087	4044	4034	4169	4059	4096	4139	4140	4046	4257	4183	3932	4032	4101	4069	3946	3935	3925	4092	4075	4035	4116	3973	4019	4077	3934	3830	3932	4023	4087	4028	4010	4239	4072	4270	4209
4249	4364	4289	4340	4422	4428	4366	4289	4295	4318	4130	4125	4079	4045	3990	4082	4076	4067	4126	4148	4174	4109	4050	4198	4098	4055	4041	3934	3949	3800	3909	3824	4003	3908	4101	4150	4110	4052	3972	3856	4004	4028	4095	4080	3959	4017	3912	4147	4023	4126
4276	4183	4202	4310	4406	4447	4272	4244	4186	4248	4271	4194	4094	4188	4200	4063	4072	4074	4079	4052	4091	4036	4275	4066	4136	4132	4122	4101	4015	3961	4092	4041	4027	4167	4228	4171	4026	4062	4059	3764	3953	3854	4015	3976	4053	3924	4159	4005	3903	4117
4366	4278	4280	4274	4350	4335	4302	4205	4110	4188	4257	4229	4298	4267	4172	4216	4144	4103	4060	4182	4166	4177	4087	4129	4119	4185	4071	3959	3926	3883	4021	3995	4109	4025	4304	4324	4107	4031	4030	4062	3838	3952	3893	4022	3955	3981	3932	3919	3984	4009
4566	4310	4198	4285	4183	4285	4291	4219	4289	4205	4230	4247	4259	4157	4205	4104	4155	4239	4141	4362	4272	4132	4272	4226	4221	4172	4033	4117	4115	4026	4182	4070	4110	4155	4257	4249	4205	4098	4157	4062	3978	3957	4058	4028	3986	3973	3987	4064	4103	4090
4367	4323	4235	4252	4142	4206	4203	4246	4254	4339	4321	4216	4304	4362	4243	4107	4155	4137	4168	4332	4150	4206	4076	4258	4307	4148	4218	4026	4163	4126	4194	4099	3969	4275	4249	4288	4111	4094	4130	4015	4033	4151	4041	3895	3972	4170	3910	3973	3903	4113
4496	4280	4225	4166	4223	4293	4118	4250	4115	4275	4115	4282	4293	4251	4279	4075	4089	4119	4151	4080	4287	4080	4113	4284	4181	4255	4146	4122	4221	4162	4085	4071	4118	4192	4288	4265	4128	4106	4118	4039	4152	4090	4016	4065	4123	4027	4079	4023	3975	4044
4298	4317	4225	4375	4283	4186	4114	4293	4174	4081	4179	4103	4163	4313	4204	4034	4035	4053	4001	4123	4076	4184	4250	4086	4216	4140	4145	4104	4253	4154	4255	4046	4133	4130	4258	4169	4179	4294	4152	4127	4210	4052	4080	4159	4175	4149	4179	4241	4085	4253
4293	4295	4113	4204	4176	4206	4148	4164	4216	4249	4114	4182	4112	4219	4142	4117	4155	3996	4016	4021	4183	4326	4268	4286	4172	4240	4252	4221	4216	4275	4268	4069	4238	4266	4088	4252	4077	4243	4300	4187	4223	4289	4135	4220	4248	4231	4235	4189	4107	4088
4305	4053	4194	4264	4225	4323	4137	4087	4170	4191	4175	4156	4105	3994	4028	4075	4095	4131	3897	4057	4158	4294	4389	4192	4150	4230	4213	4125	4324	4176	4310	4264	4160	4181	4259	4139	4238	4330	4252	4211	4252	4172	4144	4111	4209	4206	4325	4265	4292	4237
4192	4175	4213	4340	4162	4206	4128	4099	4159	4133	4082	4060	4016	4107	4001	4104	4010	3989	4083	4167	4239	4245	4307	4184	4156	4133	4351	4311	4232	4325	4359	4331	4235	4188	4232	4198	4296	4208	4196	4247	4275	4310	4197	4265	4277	4506	4274	4348	4129	4253
4307	4125	4149	4214	4166	4064	4131	4023	4052	4036	4098	4058	4008	4028	3898	3941	3980	4036	4023	4028	4096	4098	4158	4180	4070	4172	4272	4273	4275	4249	4286	4235	4211	4238	4173	4185	4316	4199	4194	4253	4210	4163	4141	4260	4282	4428	4411	4306	4307	4499
4154	4112	4095	4351	4214	4186	4079	4057	3945	4079	4176	4040	4077	4031	3953	3986	4003	3918	4109	4066	4023	4138	4030	4076	4067	4186	4166	4225	4262	4330	4217	4055	4115	3921	4215	4211	4338	4135	4260	4321	4362	4268	4259	4183	4456	4449	4443	4475	4220	4185
4052	4083	4059	4138	4212	4014	3972	3854	3997	4007	3977	3816	3974	3962	4038	4094	4033	4056	4056	4022	4093	3999	4021	4077	4104	4165	4157	4119	4083	4106	4187	4101	4019	4072	4104	4291	4269	4261	4196	4256	4232	4099	4277	4295	4405	4517	4520	4271	4418	4301
3939	3950	3959	4124	4199	4060	4014	3967	3844	3882	3948	3920	4015	4032	4046	4033	4098	4091	4068	4136	4158	4076	4171	4174	4056	4143	4275	4305	4040	4085	4098	3965	3943	3976	4113	4083	4067	4115	4305	4331	4235	4338	4124	4342	4335	4449	4514	4514	4391	4309
3881	3775	3850	4072	4030	4104	3937	3978	3893	3859	4083	3936	4098	4012	3966	4133	4265	4057	4150	4058	3989	3949	4258	4094	4174	3919	4117	4122	4038	4155	3973	4008	3990	4172	3961	3981	4038	4295	4251	4293	4212	4171	4255	4228	4428	4474	4539	4477	4396	4388
3998	3836	4121	3819	4109	4035	4041	3969	4092	3917	3918	3910	3987	4053	3943	4189	4219	4066	4121	4243	4028	4069	4195	4215	4249	4226	4101	4109	4063	4028	4010	4024	3860	3996	3940	4138	4125	4099	4247	4196	4141	4374	4156	4337	4354	4372	4333	4344	4405	4304
4000	3922	4064	4040	4230	4208	4028	4012	3978	3982	3976	4042	4057	4079	3951	4098	4213	4331	4233	4186	4041	4159	4143	4160	4179	4174	4138	4041	4033	4026	3964	3918	3919	4152	4060	4163	4209	4184	4188	4194	4208	4170	4173	4175	4262	4219	4411	4277	4415	4322
4104	4027	4019	4194	4189	4168	4142	3990	4158	3951	3806	4056	4036	4128	4205	4237	4221	4154	4241	4234	4244	4283	4151	4233	4449	4446	4222	4127	4070	4061	4076	4079	4086	3977	4239	4205	4166	4268	4330	4218	4198	4230	4292	4255	4176	4275	4243	4194	4193	4286
4271	4148	4156	4316	4107	4171	4077	4074	4079	3985	4135	4027	4085	4102	4191	4104	4203	4128	4198	4168	4157	4291	4123	4371	4275	4131	4229	4232	4197	4074	4004	4183	4218	4165	4142	4158	4189	4237	4275	4266	4226	4213	4055	4060	4158	4220	4144	4139	4280	4220
4339	4319	4276	4245	4217	4165	4179	4017	4016	3967	3920	4052	4051	4105	3994	4040	3995	4125	4168	4189	4200	4206	4114	4236	4415	4276	4294	4155	4084	4240	4130	4271	4216	4270	4264	4208	4393	4323	4146	4091	4314	4186	4278	4257	4084	4231	4190	4369	4301	4291
4515	4322	4339	4287	4137	4166	4120	4112	4011	4038	3965	3957	3971	4026	3962	4010	3993	4194	4112	4319	4155	4133	4278	4386	4407	4252	4207	4153	4219	4252	4175	4242	4314	4290	4127	4467	4261	4333	4391	4279	4192	4229	4302	4170	4150	4303	4286	4338	4270	4256
4501	4364	4334	4387	4255	4389	4220	4177	4131	4111	4122	3998	4040	3962	4113	3999	4020	3990	4077	4081	4334	4327	4281	4388	4362	4420	4516	4260	4288	4185	4358	4254	4283	4399	4347	4259	4319	4341	4357	4296	4404	4272	4229	4195	4357	4249	4363	4335	4424	4388
4453	4391	4456	4355	4398	4320	4206	4274	4142	4110	4144	4039	3966	3990	4124	3973	4076	4186	4183	4156	4296	4279	4380	4423	4497	4617	4382	4334	4325	4489	4259	4532	4400	4406	4471	4286	4358	4332	4319	4430	4437	4369	4238	4268	4358	4239	4318	4454	4473	4517
4533	4425	4318	4407	4338	4217	4216	4352	4411	4248	4140	4068	4132	4114	3960	4068	4060	4182	4265	4277	4207	4399	4410	4355	4420	4435	4201	4340	4232	4335	4400	4449	4535	4474	4356	4368	4242	4308	4305	4456	4316	4370	4382	4233	4286	4362	4449	4569	4506	4511
4418	4378	4341	4235	4246	4215	4269	4272	4337	4234	4091	4191	4142	3992	4068	3974	4148	4243	4315	4405	4322	4377	4311	4371	4421	4419	4487	4261	4447	4406	4327	4414	4347	4470	4488	4329	4282	4298	4403	4556	4397	4133	4242	4218	4343	4404	4427	4548	4501	4612
4414	4329	4343	4297	4238	4275	4115	4262	4352	4232	4148	4252	4084	4114	4165	4090	4050	4207	4336	4269	4273	4382	4365	4319	4448	4297	4313	4288	4206	4355	4316	4385	4300	4374	4349	4329	4303	4301	4277	4325	4318	4297	4354	4191	4394	4484	4549	4516	4639	4597
4387	4192	4272	4296	4231	4254	4215	4162	4311	4116	4148	4105	4117	4113	4309	4209	4318	4271	4281	4456	4400	4309	4238	4353	4462	4326	4327	4241	4289	4311	4319	4247	4382	4423	4528	4308	4400	4381	4280	4282	4456	4265	4246	4105	4391	4343	4456	4758	4503	4409
4430	4212	4216	4343	4198	4236	4298	4188	4208	4268	4200	4172	4107	4234	4275	4483	4287	4484	4500	4480	4401	4276	4388	4413	4367	4411	4374	4349	4339	4303	4391	4295	4401	4361	4362	4368	4301	4384	4412	4427	4396	4360	4286	4273	4285	4308	4448	4541	4674	4508
4244	4361	4229	4271	4328	4199	4266	4310	4201	4054	4200	4258	4259	4282	4286	4289	4448	4439	4434	4450	4335	4317	4286	4339	4313	4336	4319	4360	4292	4351	4362	4329	4275	4304	4388	4402	4382	4403	4398	4439	4396	4355	4379	4304	4370	4386	4519	4456	4589	4550
4306	4242	4316	4272	4263	4106	4141	4102	4200	4087	4158	4110	4266	4163	4209	4368	4433	4331	4569	4582	4317	4417	4282	4447	4481	4321	4309	4258	4233	4355	4298	4325	4415	4382	4589	4470	4503	4415	4419	4555	4347	4390	4413	4144	4476	4344	4435	4496	4514	4424
4450	4331	4334	4301	4351	4298	4213	4199	4193	3948	4077	4046	4129	4063	4338	4324	4343	4451	4452	4322	4573	4359	4251	4408	4418	4379	4396	4335	4334	4385	4247	4326	4435	4494	4581	4614	4500	4382	4401	4421	4427	4476	4314	4403	4514	4480	4457	4443	4377	4451
4514	4464	4499	4433	4400	4263	4132	4119	4122	4123	3996	4120	4203	4175	4212	4259	4312	4284	4309	4485	4415	4328	4355	4518	4485	4534	4462	4382	4289	4385	4405	4345	4737	4540	4670	4744	4573	4546	4516	4407	4535	4399	4386	4598	4389	4437	4223	4475	4357	4319
4699	4567	4399	4384	4419	4230	4131	4279	4226	4141	4078	4117	4139	4276	4091	4142	4167	4200	4273	4367	4401	4382	4394	4565	4531	4555	4499	4287	4385	4456	4413	4430	4479	4750	4733	4742	4738	4633	4633	4618	4689	4512	4624	4379	4517	4499	4548	4507	4534	4528
4536	4560	4403	4473	4244	4233	4167	4135	4090	4059	3994	4074	4110	4225	4165	3999	4065	4013	4340	4291	4443	4417	4496	4442	4446	4476	4623	4421	4390	4510	4591	4395	4597	4715	4643	4692	4584	4596	4626	4679	4643	4728	4641	4606	4597	4706	4593	4560	4594	4558
4582	4466	4277	4337	4334	4222	4268	4165	4104	4132	4081	4013	4031	4212	4220	4132	4111	4158	4185	4453	4591	4446	4409	4439	4509	4513	4567	4374	4520	4536	4462	4487	4570	4654	4674	4529	4725	4756	4644	4679	4846	4726	4805	4788	4750	4780	4630	4740	4745	4531
4394	4295	4333	4274	4334	4154	4211	4070	4133	4100	4102	4074	4169	4294	4108	4115	4227	4250	4403	4343	4478	4395	4326	4449	4497	4467	4211	4412	4450	4550	4534	4467	4405	4670	4529	4610	4578	4683	4727	4728	4740	4725	4741	4682	4934	4834	4774	4776	4711	4641
4415	4246	4219	4242	4284	4303	4250	4285	4272	4165	4258	4196	4285	4237	4067	4167	4259	4385	4397	4370	4434	4459	4442	4407	4439	4287	4265	4478	4369	4341	4521	4469	4429	4634	4618	4609	4662	4533	4677	4534	4581	4757	4781	4901	4766	4803	4807	4642	4570	4808
4411	4246	4266	4386	4385	4225	4342	4321	4308	4204	4287	4251	4115	4189	4413	4206	4310	4416	4426	4496	4456	4583	4287	4500	4417	4321	4373	4320	4379	4404	4469	4290	4501	4436	4502	4452	4385	4553	4653	4446	4668	4544	4719	4782	4899	4800	4719	4647	4652	4610
4303	4199	4292	4414	4328	4444	4367	4294	4320	4236	4179	4335	4277	4391	4316	4274	4293	4363	4455	4426	4512	4358	4429	4384	4363	4205	4323	4419	4405	4322	4296	4418	4384	4445	4458	4444	4576	4582	4510	4558	4554	4560	4710	4655	4857	4683	4786	4603	4588	4589
4363	4369	4327	4456	4426	4372	4331	4301	4154	4248	4301	4383	4400	4356	4306	4324	4253	4433	4366	4330	4282	4361	4225	4223	4320	4261	4217	4223	4360	4372	4281	4408	4346	4483	4363	4448	4564	4495	4411	4527	4671	4709	4741	4752	4719	4828	4852	4718	4785	4793
4521	4386	4540	4521	4422	4324	4279	4309	4263	4063	4246	4277	4326	4307	4325	4321	4417	4380	4420	4302	4355	4322	4387	4297	4259	4456	4425	4445	4400	4549	4410	4575	4444	4511	4571	4497	4547	4514	4528	4512	4585	4801	4736	4849	4760	4895	4735	4815	4839	4641
4464	4515	4394	4361	4500	4408	4292	4364	4254	4218	4465	4276	4243	4350	4385	4307	4452	4506	4481	4407	4326	4325	4483	4253	4304	4366	4434	4462	4656	4513	4668	4603	4539	4599	4478	4532	4577	4524	4439	4583	4608	4832	4789	4700	4787	4820	4957	4811	4840	4636
4479	4408	4425	4649	4612	4426	4582	4349	4296	4302	4446	4234	4398	4375	4388	4348	4466	4482	4373	4408	4348	4343	4531	4390	4400	4320	4510	4523	4533	4591	4693	4693	4560	4664	4514	4484	4500	4547	4678	4532	4591	4822	4827	4865	4685	4928	4901	4794	4833	4918
4506	4635	4562	4724	4828	4618	4446	4475	4591	4500	4399	4531	4457	4422	4352	4430	4486	4461	4481	4297	4244	4530	4492	4445	4470	4360	4515	4524	4524	4645	4521	4537	4582	4613	4492	4349	4485	4584	4567	4497	4784	4800	4743	4688	4789	4834	4961	4916	4972	4993
4668	4563	4731	4703	4711	4705	4640	4615	4603	4704	4681	4627	4318	4534	4450	4460	4402	4473	4548	4371	4367	4462	4360	4384	4357	4533	4518	4555	4538	4595	4542	4506	4410	4461	4428	4441	4400	4503	4492	4665	4616	4797	4802	4778	4771	4854	4830	4882	4867	4952
4753	4522	4808	4617	4802	4903	4914	4699	4809	4797	4660	4697	4572	4490	4604	4632	4596	4483	4480	4357	4440	4381	4500	4343	4519	4448	4599	4530	4659	4577	4513	4441	4489	4210	4369	4486	4426	4454	4514	4702	4711	4578	4817	4630	4678	4788	4791	4822	4843	4881
4792	4808	4835	4947	4824	4931	4736	4906	4934	5007	4886	4786	4618	4473	4507	4518	4453	4466	4397	4353	4519	4543	4541	4554	4611	4668	4466	4549	4596	4506	4467	4341	4412	4413	4309	4372	4316	4475	4536	4573	4658	4761	4656	4660	4625	4676	4675	4725	4695	4799
4857	4909	4778	4926	4895	4770	4908	4986	4967	5079	4888	4827	4721	4789	4514	4709	4595	4466	4407	4402	4500	4570	4516	4630	4599	4523	4540	4502	4555	4522	4509	4501	4350	4398	4644	4385	4400	4503	4498	4767	4631	4570	4621	4582	4693	4739	4608	4677	4788	4970
4925	4852	4897	5014	5038	4806	4943	5002	5059	4884	4809	4776	4623	4568	4742	4559	4547	4462	4501	4586	4575	4614	4674	4716	4753	4685	4708	4725	4574	4711	4557	4511	4514	4410	4476	4618	4538	4630	4622	4602	4621	4586	4708	4609	4625	4865	4761	4769	4696	5035
4939	4782	4911	5013	4845	4811	4873	4870	4939	4837	4750	4564	4619	4643	4631	4620	4474	4411	4524	4602	4730	4782	4639	4801	4862	4752	4740	4718	4648	4746	4654	4646	4594	4589	4690	4661	4737	4781	4672	4710	4740	4787	4823	4752	4724	4733	5065	4962	4993	5006
4850	4847	4863	5012	4902	4923	4760	4897	4831	4770	4706	4493	4622	4728	4881	4693	4573	4650	4671	4849	4852	4802	4696	4856	4862	4936	4793	4629	4821	4721	4883	4679	4659	4535	4743	4769	4674	4644	4878	4710	4835	4975	4913	4941	4799	5097	5018	5245	5152	5333
4718	4741	4812	4866	4870	4828	4852	4820	4833	4813	4711	4521	4774	4691	4664	4753	4910	4778	4741	4703	4802	4796	4871	4891	4845	4940	4852	4752	4759	4835	4795	4703	4732	4648	4786	4781	4862	4760	4745	4772	4757	4757	4923	4923	5216	5024	5154	5165	5208	5197
4629	4803	4616	4761	4921	4781	4760	4741	4952	4781	4697	4610	4714	4899	4804	4922	5009	5017	4907	4852	4771	4995	4889	4860	4940	4986	4800	4762	4741	4818	4633	4689	4842	4782	4750	4863	4772	4889	4684	4753	4736	4735	4845	5106	5076	5252	5288	5255	5381	5359
4546	4562	4758	4896	4647	4801	4707	4792	4810	4719	4847	4842	4862	4700	4847	4898	4916	4951	4910	5087	4961	4816	4904	4991	4856	4816	4830	4714	4735	4625	4743	4766	4655	4899	4636	4796	4867	4792	4710	4649	4624	4710	4848	4852	4990	5217	5051	5316	5223	5395
4624	4499	4799	4851	4857	4646	4768	4820	4976	4780	4911	4848	4936	4890	4983	4948	4835	5037	5034	4887	4953	4949	4999	4848	4989	4902	4745	4697	4725	4736	4716	4837	4855	4692	4911	4900	4888	4799	4872	4734	4746	4615	4809	4838	5008	5156	5175	5264	5128	5026
4568	4664	4793	4892	4915	4788	4863	4862	4979	4914	4898	5067	4999	4916	5020	4878	5088	4971	5134	4959	5053	4853	4965	4926	4816	4932	4743	4804	4832	4901	4999	4914	4885	5018	4854	4918	5007	4688	4948	4765	4772	4711	4780	4865	5031	5024	4970	5052	5021	5113
4567	4740	4761	4784	4806	4779	4733	4810	4924	4927	5120	5063	4870	5064	5029	5267	5047	5172	5021	4970	5012	5010	4952	4848	4989	5021	4942	4883	4737	4969	5115	5108	4993	5024	5014	4970	5048	4987	4863	4834	4773	4808	4882	4886	4969	4949	5052	5021	4870	4929
4697	4646	4773	4854	4682	4703	4778	4745	4941	4970	4959	5018	4911	5062	4820	5071	5103	5072	4965	5056	4962	5009	4816	4946	5003	4972	5005	4952	5039	5089	5189	5195	5208	5042	4980	4990	5067	5083	4864	5061	4966	5013	4899	4973	5067	5098	5110	5021	5185	5122
4520	4648	4691	4651	4611	4623	4602	4778	4724	4883	4879	4925	4937	4868	4908	4852	5009	5020	4923	5061	5008	4946	4992	5022	5035	5071	5162	5187	5123	5213	5120	5180	5201	5234	4978	5144	5132	5098	5127	4960	5017	5093	4977	5042	4973	5251	5058	5125	5190	5083
4557	4598	4549	4644	4769	4700	4471	4752	4936	4653	4837	4875	4774	4834	4804	4873	4959	4949	4964	4914	4933	4975	5054	5038	4940	5128	5058	5000	5174	5140	5151	5285	5258	5113	5185	4921	5097	5072	4947	4998	5033	5066	4990	5008	5022	5217	5072	5124	5239	5281
4557	4477	4579	4528	4631	4656	4657	4734	4684	4806	4798	4788	4919	4800	4950	4900	4871	4914	5019	4926	4907	4807	4953	4907	5111	5063	5242	5104	5183	5046	5207	5142	5226	5138	5248	5066	4998	5039	4982	5110	5069	5106	5193	4924	5263	4915	5203	5152	5156	5215
4526	4340	4522	4446	4638	4649	4619	4679	4641	4794	4741	4832	4804	4880	4853	5021	4882	4835	4884	4856	4805	4889	4811	4917	4885	5086	5045	5014	5070	5081	5095	5089	5071	4943	4999	5049	5004	4952	4978	4986	5144	4968	5156	4988	5064	4989	5102	5100	5305	5306
4605	4428	4509	4691	4671	4748	4731	4619	4806	5013	4806	4940	4966	4825	4931	4950	5086	5016	4958	4840	4918	4886	4821	4864	4901	4942	4920	4940	4972	4958	4932	4952	5130	5152	4994	5048	4970	4778	4944	4986	4935	5127	4887	5019	4948	4829	4961	5072	5130	5192
4582	4479	4578	4807	4635	4651	4776	4738	4659	4882	4952	5104	4879	5011	4865	4881	4954	5038	4821	4875	4943	4860	4831	4848	4805	4823	4959	4947	4895	5052	4843	4970	4854	4922	4997	4882	4983	5030	4911	4895	4856	4879	5057	5007	4813	4733	4968	5058	5051	5235
4689	4617	4647	4664	4645	4662	4567	4680	4911	4852	4971	4842	4827	4775	4862	4799	4964	4806	4960	4725	4795	4870	4880	4761	4896	4964	4900	4903	4955	4919	4721	4864	4825	4819	4936	4936	4855	4738	4808	4930	4881	4762	5009	4785	4854	4918	5069	5033	5172	5205
4740	4618	4717	4810	4559	4734	4615	4782	4877	4808	4841	4840	4776	4703	4878	4742	4748	4724	4793	4760	4945	4864	4930	5023	4757	4861	4836	4886	4900	4884	4823	4800	4768	4898	5003	5040	4851	4881	4870	4992	5010	4933	4714	4724	4938	4876	5025	5031	5028	5150
4794	4756	4829	4835	4812	4596	4798	4698	4899	4696	4706	4657	4647	4693	4722	4746	4696	4719	4701	4685	4812	4888	4837	4991	4947	4905	4930	4983	4993	4924	4969	4688	4985	4985	4956	5076	4905	4958	4941	5022	4987	5004	4955	4916	4956	4787	4996	5093	5210	5160
4989	4781	4842	4808	4763	4821	4635	4807	4673	4632	4704	4653	4576	4701	4672	4642	4790	4638	4683	4710	4876	4805	4951	4874	4864	4918	4924	4889	4873	4900	4925	4775	5029	5005	4867	4866	4952	4953	5068	5022	4863	4958	4934	5005	4882	4789	4927	5170	5031	5063
4774	4810	4727	4845	4826	4623	4689	4781	4705	4563	4663	4527	4400	4609	4626	4552	4774	4762	4873	4641	4666	4846	4812	4925	4870	4827	4606	4817	4771	4769	4868	4776	4926	4941	4875	4848	4899	4854	4873	4958	4874	4950	4946	5047	5020	5040	4983	5061	5139	5180
4817	4860	4904	4892	4945	4763	4652	4557	4684	4708	4615	4693	4554	4666	4695	4621	4685	4776	4726	4624	4639	4680	4800	4849	4739	4684	4803	4792	4789	4735	4801	4758	4919	4975	4889	4890	4899	4854	4813	4922	4891	4886	5027	4966	5108	4928	5075	5048	4899	5172
4830	4858	4921	4950	5001	4784	4727	4554	4779	4699	4707	4693	4653	4610	4793	4973	4823	4763	4681	4664	4651	4671	4658	4709	4626	4601	4754	4728	4728	4588	4736	4883	4839	4842	4898	4701	4748	4884	4861	4938	5016	4950	5023	4920	4970	4885	4915	5119	4972	4951
4953	4899	4949	4903	5000	4776	4634	4682	4708	4629	4705	4789	4600	4728	4823	4842	4808	4772	4916	4745	4646	4709	4645	4657	4645	4621	4710	4775	4671	4742	4840	4885	4949	4808	4776	4825	4844	4790	4715	4846	4873	5019	4767	4862	4917	4799	4886	4933	4943	4943
4989	4865	4977	4890	4765	4650	4600	4724	4671	4642	4877	4642	4782	4781	4778	4909	4827	4771	4779	4600	4615	4594	4514	4687	4597	4735	4690	4615	4651	4663	4735	4754	4747	4867	4730	4764	4703	4604	4732	4850	4832	4989	4895	4842	4936	4934	4985	4904	4945	4916
4738	4795	4738	4848	4938	4754	4641	4642	4750	4867	4680	4821	4842	4923	4853	4798	4742	4872	4812	4689	4635	4717	4682	4785	4751	4671	4725	4655	4755	4602	4664	4887	4851	4811	4737	4751	4723	4631	4796	4919	5051	5049	4900	4994	4921	4901	4921	4877	4964	4990
4817	4800	4868	4849	4918	4861	4869	4948	4860	4828	4832	4844	4718	4780	4767	4763	4622	4831	4730	4657	4672	4716	4575	4770	4816	4654	4627	4776	4792	4761	4760	4821	4852	4758	4781	4844	4746	4730	4834	5085	4891	4943	4958	4940	4984	4859	4976	4866	5025	5049
4737	4729	4717	5021	4903	4970	4832	5014	5003	5066	5047	4994	4938	4885	4755	4686	4641	4814	4874	4780	4687	4621	4664	4748	4677	4712	4773	4727	4707	4749	4638	4851	4798	4866	4649	4819	4869	4885	4901	5020	5065	5004	4871	5008	4884	4854	5091	4976	5100	5004
4862	4805	4801	4951	4927	4903	4900	4930	4957	5024	5006	5032	4911	5113	4909	4810	4655	4688	4710	4734	4843	4701	4812	4845	4730	4703	4752	4893	4784	4651	4817	4731	4703	4891	4709	4843	4867	4788	4787	4933	5114	5151	4938	4824	4803	4980	5182	5192	5104	5096
4806	4758	4949	4954	4979	4885	4832	5020	4925	5097	5151	4971	5090	4898	4816	4915	4909	4772	4717	4712	4783	4949	4720	4836	4845	4783	4853	4768	4777	4908	4814	4871	4852	4871	4941	4636	4935	4950	4972	4942	4945	4922	4863	4923	4971	4915	5091	5118	5195	5075
4799	4723	4792	5024	4873	4842	4994	4918	4873	4952	4805	5041	4857	5037	4778	4777	4866	4848	4786	4787	4809	4897	4748	4905	4876	4819	4895	4783	4762	4695	4853	4869	4986	5001	4930	5021	5103	4951	4926	4999	4935	4862	4907	4863	5102	4940	5161	5227	5253	5288
4735	4683	4788	4818	4691	4718	4720	4759	4691	4764	4871	4863	4750	4836	4796	4871	4724	4743	4815	4914	4960	5004	4835	4940	4950	5047	4981	4956	4732	4811	4877	4975	5006	5138	5063	5115	5164	5025	5055	4960	5031	4926	4861	5020	5080	5149	5128	5309	5197	5270
4719	4460	4637	4778	4668	4750	4531	4603	4763	4814	4534	4691	4685	4837	4984	4769	4810	4744	4851	5074	4832	4919	5114	5031	5111	5084	4991	4884	4940	4887	5056	5120	5032	5270	5026	5051	5006	4865	5003	4950	4954	5100	5028	5030	5093	5214	5392	5214	5388	5058
4579	4545	4658	4745	4614	4632	4650	4592	4691	4735	4665	4723	4604	4688	4648	4667	4851	4884	4869	4871	4960	4986	5015	4919	5144	5019	4983	4989	5011	5021	5048	5045	5101	5020	5194	5119	5108	4980	4879	5065	4981	5047	4997	5109	5280	5271	5148	5241	5378	5115
4472	4499	4743	4646	4590	4628	4607	4552	4653	4714	4605	4748	4734	4752	4664	4767	4676	4810	4852	4893	4893	4914	4887	4840	4769	5111	5014	5026	5115	4981	4994	5033	5228	5147	5050	5061	4966	5022	5048	4952	4959	4985	5116	5046	5140	5098	5170	5112	5074	5196
4526	4399	4556	4678	4556	4551	4588	4643	4710	4714	4564	4696	4754	4618	4721	4772	4781	4722	4675	4829	4759	4754	4633	4814	4912	4967	4903	4905	4970	4830	5003	4903	5099	4935	4960	5052	4954	4814	4968	5034	4956	5011	5138	5070	5092	5136	5056	4856	4978	4881
4563	4525	4570	4660	4492	4619	4730	4610	4799	4614	4602	4560	4581	4711	4636	4724	4710	4675	4751	4824	4610	4728	4599	4610	4867	4837	4912	4844	4931	4876	4908	4957	4931	5059	4936	4869	4751	4871	4870	4855	5021	4918	5066	4893	4906	4951	4853	4856	4956	4843
4588	4561	4773	4742	4793	4665	4625	4650	4565	4503	4576	4673	4760	4691	4578	4546	4535	4759	4594	4664	4663	4652	4588	4632	4813	4834	4859	4769	4863	4761	4737	4849	4906	4847	4821	4899	4757	4864	4854	4806	4893	4992	4866	4886	4869	5026	4827	5038	4791	4863
4756	4642	4755	4807	4877	4673	4652	4678	4558	4612	4569	4494	4688	4636	4556	4654	4531	4545	4624	4438	4664	4602	4539	4618	4693	4710	4973	4853	4739	4817	4674	4879	4800	4709	4872	4826	4877	4728	4792	4835	4849	4896	4861	4865	4966	4936	4867	4972	4915	4889
4874	4839	4789	4904	4818	4791	4630	4830	4658	4589	4479	4473	4608	4576	4385	4308	4384	4463	4551	4533	4539	4654	4589	4557	4683	4656	4808	4795	4695	4705	4731	4740	4833	4935	4838	4677	4783	4757	4901	4713	4795	4944	4931	5025	4797	5026	4892	4919	4865	4827
4940	5038	4874	4836	4921	4775	4786	4679	4506	4593	4572	4490	4434	4516	4401	4425	4383	4375	4451	4659	4662	4450	4566	4630	4724	4759	4802	4776	4658	4763	4674	4657	4747	4751	4811	4818	4796	4693	4752	4711	4739	4779	4814	4869	4940	4984	4971	4966	4828	4846
4985	4970	4893	5030	4866	4895	4813	4764	4684	4526	4449	4625	4557	4465	4460	4425	4316	4403	4356	4564	4581	4492	4538	4655	4712	4794	4695	4794	4704	4760	4882	4687	4808	4928	4674	4908	4653	4817	4797	4809	4754	4803	4780	4802	4942	5021	5051	4992	4894	4746
5092	4942	4865	5114	4933	4895	4824	4746	4567	4569	4502	4652	4562	4541	4468	4390	4455	4438	4654	4605	4736	4704	4763	4635	4729	4748	4909	4773	4756	4722	4809	5029	4859	4889	4770	4872	4903	4902	4757	4785	4899	4734	4835	4919	4905	4826	5023	4914	4886	4617
4939	4851	4960	5094	4952	5022	4671	4635	4670	4706	4760	4554	4736	4699	4764	4612	4530	4470	4668	4749	4670	4714	4702	4706	4893	4675	4922	4950	4840	4848	4861	4802	5001	4917	4843	4940	5073	4971	4835	4966	4903	4932	4898	4994	5046	4975	4875	4956	4890	4869
4877	4779	4915	4890	4817	4741	4642	4558	4578	4676	4764	4715	4661	4739	4693	4664	4607	4540	4663	4725	4824	4862	4708	4843	4817	4823	4918	4865	4967	4896	4843	5082	4914	5023	5035	5065	4920	4984	4801	5014	4921	4927	4963	4968	5019	5106	5036	4966	4822	4766
4856	4695	4792	4795	4701	4793	4745	4727	4710	4660	4592	4776	4823	4723	4930	4713	4665	4711	4754	4859	4910	4950	4972	4990	4931	4823	4865	4991	4904	5176	4974	4972	5131	5074	5114	5107	4924	5037	4975	4977	5105	4978	4946	4967	4959	4960	5070	5035	4808	4825
4568	4657	4661	4901	4773	4835	4671	4706	4664	4690	4820	4743	4731	4874	4867	4753	4829	4824	4822	4766	4898	4938	5005	4939	5028	5030	5107	5052	4961	5015	5069	4976	4960	4950	5008	4936	4964	4947	5157	5006	5042	5052	4897	4920	4959	4900	5014	4899	5012	4683
4671	4664	4751	4735	4841	4871	4645	4855	4671	4709	4805	4855	4846	4926	4896	4734	4962	4880	4839	4979	4928	4968	5024	5057	4969	5092	5132	4974	5021	5034	5017	4897	5053	4991	5182	5006	5052	5104	5057	5170	5105	5131	4993	5031	4894	4886	4918	4850	4969	4824
4658	4571	4668	4815	4830	4725	4826	4718	4758	4884	4794	4800	4797	4741	4754	4803	4697	4775	4736	4919	5037	5015	5130	5074	5058	5108	5094	4891	4977	4968	4852	4926	5090	4915	5007	4988	5047	5014	5146	5092	5067	4956	4909	4887	4778	4795	4836	4821	4757	4889
4760	4757	4762	4874	4796	4955	4878	4889	4729	4707	4836	4751	4898	4825	4781	4828	4740	4899	4848	4920	5025	5006	5196	5074	5055	5141	4989	4973	4873	4795	4903	4982	4823	4958	5016	4854	4903	4922	5001	4897	4984	4779	4746	4811	4796	4787	4736	4790	4696	4724
4794	4699	4958	4995	4966	4809	4815	4755	4808	4730	4821	4733	4793	4842	4758	4632	4864	4863	4909	4919	4838	4860	4972	4889	4864	4848	4930	4846	4774	4755	4799	4746	4917	4829	4856	4809	4824	4759	4788	4861	4913	4785	4726	4782	4864	4689	4759	4790	4708	4687
4884	4874	4938	4999	4936	4949	4838	4794	4760	4671	4593	4698	4784	4565	4677	4813	4615	4668	4682	4661	4703	4855	4790	4863	4885	4841	4722	4787	4635	4654	4652	4711	4650	4732	4547	4702	4793	4823	4817	4793	4710	4799	4604	4558	4642	4656	4659	4649	4694	4602
4994	5095	5063	4976	4957	4914	4880	4827	4659	4728	4661	4709	4610	4537	4688	4639	4498	4699	4625	4802	4553	4542	4671	4723	4595	4649	4576	4803	4624	4653	4488	4803	4647	4588	4608	4592	4672	4707	4699	4634	4600	4568	4608	4592	4499	4640	4635	4620	4500	4468
5154	5028	5171	5214	5010	4967	4731	4835	4647	4739	4682	4614	4525	4578	4502	4588	4692	4580	4592	4619	4624	4554	4685	4574	4508	4478	4600	4637	4541	4599	4576	4684	4660	4671	4694	4483	4583	4657	4587	4497	4645	4369	4534	4438	4510	4545	4595	4537	4421	4438
5086	5000	5111	5192	5173	4958	4793	4728	4783	4789	4806	4807	4607	4615	4797	4740	4651	4657	4671	4499	4676	4709	4666	4514	4737	4540	4677	4605	4628	4697	4540	4759	4662	4630	4644	4551	4493	4436	4618	4654	4422	4636	4359	4487	4516	4632	4534	4558	4332	4572
5017	5122	5131	5085	5003	4885	4802	4872	4735	4755	4732	4722	4815	4696	4667	4662	4632	4386	4616	4607	4804	4753	4813	4584	4592	4587	4618	4594	4509	4587	4538	4627	4505	4600	4482	4419	4426	4544	4448	4771	4579	4456	4432	4373	4451	4612	4577	4602	4611	4599
4873	5006	4894	4885	4893	4899	4710	4671	4675	4816	4672	4801	4829	4865	4699	4726	4714	4683	4610	4785	4803	4667	4741	4708	4715	4614	4571	4632	4578	4640	4643	4496	4583	4650	4569	4467	4658	4640	4671	4615	4664	4557	4565	4553	4598	4638	4587	4673	4519	4607
4734	4820	4816	4716	4811	4778	4545	4826	4776	4758	4837	4825	4863	4886	4743	4677	4756	4744	4881	4860	4863	4897	4717	4860	4799	4825	4798	4735	4769	4643	4607	4696	4799	4691	4815	4509	4698	4915	4772	4818	4850	4871	4734	4678	4614	4719	4721	4652	4612	4725
4606	4634	4715	4698	4709	4653	4543	4734	4763	4886	4923	4895	4891	4818	4940	4893	5003	4886	4853	5098	4818	4776	5006	4804	4796	4920	4895	4876	4863	4707	4900	4825	4774	4876	4877	4847	4827	4796	4998	4879	4792	4936	4730	4811	4771	4928	4870	4896	4739	4858
4425	4601	4604	4451	4572	4439	4479	4674	4701	4854	4959	4859	4899	4951	5007	4916	4985	4791	4966	5091	4931	4748	5008	4876	4829	4934	4824	4898	4772	4914	4775	4863	4892	5019	4980	4918	4960	4905	4806	4861	5000	4852	4789	4785	4881	4970	4743	4894	4828	5028
4658	4483	4508	4648	4448	4623	4634	4696	4663	4829	4791	4852	4856	4841	4902	4917	4964	5105	4966	5019	4927	4748	4981	4877	4820	4734	4910	4838	4743	4852	5040	4964	4950	5019	5033	4752	4906	4877	4921	4929	4771	4814	4842	4798	4732	4799	4782	4835	4725	5028
4381	4358	4444	4721	4721	4568	4642	4512	4636	4765	4794	4891	4891	4904	5015	4898	4984	4906	4846	4922	4912	4841	4855	4812	4743	4910	4877	4758	4748	4844	5008	5125	4981	5020	4930	4909	4757	4979	4772	4822	4830	4642	4783	4628	4837	4862	4833	4799	4751	5073
4545	4529	4324	4406	4552	4604	4347	4589	4625	4780	4792	4893	4738	4816	4845	4981	4759	4969	4777	4785	4822	4828	4711	4758	4615	4784	4864	4773	4827	4828	4808	4795	4988	4806	4612	4800	4834	4727	4729	4808	4686	4787	4858	4753	4632	4734	4679	4720	4869	4861
4430	4455	4544	4625	4632	4547	4624	4714	4772	4649	4779	4682	4602	4826	4732	4855	4903	4794	5002	4799	4807	4690	4590	4626	4757	4725	4713	4860	4674	4904	4656	4758	4697	4745	4647	4690	4703	4596	4650	4624	4666	4742	4686	4833	4687	4770	4846	4786	4964	4835
4555	4557	4467	4518	4552	4748	4593	4668	4763	4754	4662	4643	4578	4793	4730	4868	4793	4869	4862	4856	4699	4574	4599	4677	4670	4543	4660	4620	4615	4631	4604	4632	4739	4601	4679	4753	4436	4574	4618	4632	4664	4678	4740	4648	4617	4699	4589	4743	4699	4812
4601	4541	4524	4642	4784	4627	4590	4610	4678	4634	4504	4501	4550	4722	4592	4698	4765	4708	4879	4599	4721	4513	4580	4565	4591	4576	4777	4703	4728	4479	4563	4585	4603	4729	4680	4512	4593	4641	4494	4540	4512	4558	4626	4586	4695	4645	4648	4916	4816	4774
4635	4535	4593	4691	4684	4746	4579	4637	4791	4639	4561	4519	4521	4636	4546	4658	4650	4708	4624	4758	4616	4491	4418	4499	4567	4557	4734	4830	4696	4626	4671	4676	4682	4634	4494	4646	4548	4433	4547	4474	4497	4594	4545	4557	4549	4715	4784	4669	4738	4636
4655	4618	4522	4595	4624	4505	4542	4575	4573	4574	4564	4491	4435	4577	4640	4547	4599	4759	4596	4624	4585	4581	4484	4527	4561	4606	4627	4831	4806	4641	4694	4666	4673	4651	4622	4681	4467	4431	4394	4348	4447	4485	4498	4572	4637	4693	4683	4677	4704	4662
4478	4364	4461	4744	4491	4611	4361	4536	4525	4431	4519	4415	4410	4544	4499	4628	4637	4615	4581	4692	4652	4504	4588	4490	4667	4584	4704	4827	4676	4678	4632	4818	4846	4731	4740	4652	4593	4409	4438	4488	4392	4471	4463	4512	4608	4641	4573	4511	4696	4679
4367	4303	4264	4493	4350	4457	4444	4440	4432	4335	4437	4395	4494	4380	4515	4609	4665	4581	4661	4630	4449	4579	4430	4638	4659	4653	4656	4884	4694	4730	4890	4752	4726	4622	4657	4622	4542	4657	4581	4475	4642	4465	4454	4582	4556	4685	4580	4570	4550	4490
4438	4352	4383	4371	4419	4412	4379	4278	4288	4374	4343	4354	4319	4421	4460	4500	4532	4624	4687	4655	4558	4613	4428	4549	4459	4594	4720	4792	4842	5027	4776	4691	4753	4743	4637	4864	4648	4665	4662	4637	4379	4534	4552	4551	4548	4675	4539	4531	4543	4585
4328	4263	4269	4334	4422	4318	4265	4198	4298	4370	4290	4236	4382	4331	4377	4401	4454	4575	4493	4706	4707	4637	4803	4649	4620	4598	4779	4629	4804	4813	4870	4854	4602	4682	4708	4863	4671	4830	4806	4608	4600	4684	4604	4532	4439	4416	4497	4550	4543	4595
4184	4297	4248	4320	4224	4126	4197	4297	4280	4235	4340	4284	4215	4219	4253	4338	4433	4498	4491	4585	4720	4512	4684	4647	4534	4641	4756	4720	4696	4676	4933	4757	4614	4807	4702	4677	4900	4756	4717	4693	4704	4617	4597	4540	4483	4641	4476	4550	4697	4526
4128	4263	4145	4182	4118	4099	4111	4244	4133	4272	4073	4189	4292	4190	4335	4323	4241	4427	4572	4581	4789	4624	4659	4627	4627	4588	4722	4611	4696	4727	4818	4720	4892	4851	4853	4791	4863	4881	4725	4771	4758	4750	4720	4737	4607	4575	4569	4634	4532	4595
4094	3999	4052	3866	4095	4054	4051	4027	4098	4120	4100	4061	4281	4219	4200	4271	4284	4468	4519	4592	4598	4585	4629	4698	4629	4703	4778	4776	4801	4717	4739	4758	4670	4820	4649	4737	4781	4851	4807	4793	4745	4860	4762	4746	4751	4474	4584	4560	4619	4592
4043	3833	3868	4082	3957	4042	4030	4053	3979	4105	4162	4253	4269	4264	4235	4246	4420	4363	4613	4573	4672	4572	4680	4609	4647	4690	4726	4716	4559	4713	4652	4762	4629	4648	4805	4642	4629	4775	4743	4714	4872	4949	4831	4691	4621	4589	4603	4689	4553	4698
4021	3891	3938	3954	4021	3995	4001	3975	4061	4121	4111	4333	4310	4283	4260	4343	4327	4523	4530	4644	4647	4638	4602	4640	4741	4710	4692	4725	4710	4688	4709	4689	4641	4752	4833	4769	4806	4765	4749	4846	4754	4886	4976	4796	4808	4703	4719	4830	4830	4814
3765	3670	3980	3749	4108	3945	3945	3980	3981	4161	4204	4328	4330	4337	4368	4415	4518	4452	4373	4542	4693	4446	4563	4664	4543	4779	4641	4657	4666	4761	4797	4829	4790	4939	4762	5065	4931	4768	4907	4837	4786	4862	4803	4617	4844	4836	4829	4824	4938	4963
3934	3739	3917	3865	3896	3882	3900	3936	3941	4075	4120	4233	4190	4463	4534	4491	4473	4465	4570	4447	4593	4522	4709	4512	4766	4745	4738	4727	4600	4774	4712	4746	4860	4991	4933	5009	4935	5009	4765	4864	4744	4778	4698	4787	4911	4857	4847	4932	4843	5007
3904	3754	3722	4007	3818	4000	3963	3860	3975	4057	4155	4304	4330	4404	4477	4453	4442	4529	4518	4584	4568	4771	4689	4778	4657	4658	4627	4762	4615	4738	4722	4819	4833	5009	5039	4984	5016	4764	4920	4738	4725	4696	4724	4946	4899	4894	5046	4942	4939	4947
3733	3780	3797	4031	4050	4072	3968	3994	4042	4148	4167	4186	4220	4358	4349	4377	4489	4560	4717	4536	4641	4691	4734	4597	4728	4638	4705	4717	4763	4765	4803	4972	4862	4957	4929	4975	4994	5015	4893	4720	4696	4677	4796	4866	4879	5027	4812	4948	4945	5017
3817	3750	3841	3930	4069	4011	3998	4071	4012	4121	4227	4178	4186	4282	4445	4331	4389	4544	4659	4454	4638	4775	4628	4588	4778	4701	4522	4700	4752	4794	4960	4888	4939	4917	4979	4965	4918	4978	4848	5004	4685	4877	4643	4848	4859	4871	4967	4737	4940	4733
3842	3774	3908	3963	4034	4138	4044	4006	4010	4063	4161	4280	4140	4367	4329	4237	4431	4624	4540	4547	4381	4511	4622	4617	4668	4626	4691	4842	4854	4851	4867	4952	4848	4729	4890	4760	4965	4939	4944	4763	4976	4661	4708	4674	4708	4742	4864	5000	4806	4701
4004	3965	4015	4099	4092	4100	4184	4172	4130	4144	4249	4240	4418	4275	4371	4269	4391	4538	4517	4502	4556	4561	4475	4635	4671	4827	4600	4705	4767	4734	4990	4856	4779	4876	4642	4823	4866	4883	4873	4715	4800	4648	4512	4644	4799	4776	4640	4737	4627	4684
4078	3970	4124	4174	4140	4085	4049	4163	4145	4177	4183	4232	4231	4344	4277	4393	4491	4518	4580	4534	4537	4627	4617	4714	4743	4807	4725	4690	4798	4725	4696	4575	4708	4806	4632	4658	4748	4713	4690	4690	4651	4653	4627	4658	4752	4669	4618	4693	4738	4554
4055	4159	4154	4189	4288	4240	4242	4285	4266	4244	4207	4228	4232	4336	4527	4338	4550	4547	4452	4499	4524	4509	4519	4678	4641	4703	4676	4792	4606	4779	4741	4702	4687	4544	4512	4580	4840	4558	4630	4645	4709	4707	4553	4513	4691	4679	4533	4572	4484	4506
4072	4081	3862	4263	4063	4150	4163	4108	4172	4297	4346	4429	4356	4433	4566	4292	4490	4627	4376	4697	4590	4715	4555	4678	4744	4727	4631	4603	4608	4767	4839	4632	4537	4807	4543	4569	4690	4565	4640	4661	4700	4589	4610	4695	4655	4670	4755	4549	4446	4550
4043	4241	4238	4209	4116	4109	4297	4265	4244	4167	4393	4291	4381	4314	4626	4541	4478	4766	4702	4474	4680	4682	4653	4583	4538	4704	4645	4664	4553	4690	4654	4709	4660	4586	4640	4543	4557	4617	4490	4655	4649	4504	4691	4601	4667	4589	4602	4604	4606	4397
3989	4017	4036	4143	4070	4073	4249	4210	4362	4229	4246	4296	4306	4313	4457	4431	4543	4695	4683	4728	4541	4596	4644	4741	4636	4735	4700	4684	4593	4710	4634	4547	4526	4669	4508	4602	4598	4615	4684	4601	4584	4561	4685	4557	4801	4676	4697	4505	4644	4478
3940	3941	4031	4177	4176	3974	4032	4174	4379	4274	4348	4410	4199	4352	4438	4528	4414	4594	4706	4656	4583	4513	4653	4634	4788	4723	4752	4755	4666	4571	4684	4681	4617	4654	4706	4556	4610	4526	4611	4525	4662	4631	4631	4553	4499	4626	4663	4754	4548	4631
3869	3910	3855	3983	3975	3972	4077	3952	4252	4378	4387	4349	4289	4325	4382	4454	4413	4627	4579	4631	4619	4601	4613	4628	4619	4687	4593	4532	4654	4466	4615	4574	4600	4680	4618	4588	4636	4497	4609	4627	4733	4419	4620	4546	4647	4667	4605	4607	4671	4748
4048	4020	4057	4091	4055	4034	4155	4037	4260	4228	4248	4323	4328	4432	4437	4449	4546	4461	4545	4594	4596	4698	4466	4669	4618	4662	4574	4493	4573	4492	4424	4615	4560	4603	4459	4738	4676	4533	4709	4647	4581	4615	4621	4478	4627	4756	4739	4698	4724	4737
4080	4050	4211	4045	4164	4234	4166	4267	4271	4247	4278	4240	4311	4328	4330	4402	4484	4406	4361	4460	4424	4655	4616	4546	4387	4615	4500	4565	4509	4495	4551	4452	4557	4653	4738	4715	4639	4575	4528	4626	4689	4521	4634	4598	4626	4718	4747	4616	4635	4597
3950	4135	4174	4277	4161	4247	4247	4387	4418	4336	4313	4337	4364	4246	4285	4397	4315	4300	4474	4592	4462	4478	4466	4653	4431	4476	4593	4375	4499	4583	4471	4375	4490	4559	4662	4838	4768	4564	4583	4762	4595	4632	4705	4575	4642	4675	4590	4760	4681	4648
4117	4091	4184	4258	4245	4288	4331	4449	4511	4328	4394	4455	4400	4466	4437	4555	4482	4436	4471	4564	4314	4656	4451	4456	4379	4507	4532	4465	4380	4515	4437	4335	4554	4449	4671	4576	4669	4583	4681	4736	4713	4836	4589	4576	4568	4701	4632	4663	4645	4708
4075	4057	4194	4433	4338	4250	4441	4552	4499	4510	4376	4500	4437	4321	4463	4344	4453	4433	4423	4330	4369	4487	4349	4398	4472	4349	4445	4604	4667	4444	4496	4466	4513	4599	4468	4542	4536	4702	4625	4734	4768	4850	4751	4641	4533	4568	4710	4694	4634	4636
4087	4188	4309	4314	4474	4321	4529	4390	4495	4432	4622	4616	4552	4568	4527	4471	4421	4354	4416	4310	4506	4489	4614	4601	4548	4597	4496	4518	4562	4446	4413	4377	4607	4700	4480	4598	4689	4661	4484	4651	4610	4817	4723	4656	4434	4575	4686	4555	4602	4637
4197	4054	4303	4419	4391	4285	4461	4538	4544	4586	4495	4589	4489	4597	4466	4589	4542	4473	4472	4578	4492	4622	4568	4569	4466	4565	4723	4698	4562	4587	4475	4476	4628	4505	4566	4646	4754	4542	4621	4649	4639	4736	4737	4755	4588	4551	4482	4720	4574	4531
4250	4249	4262	4443	4308	4482	4466	4567	4472	4556	4522	4582	4541	4540	4704	4550	4579	4478	4518	4488	4457	4536	4537	4509	4836	4775	4654	4665	4670	4351	4534	4488	4379	4416	4477	4588	4440	4425	4625	4531	4623	4715	4613	4550	4441	4523	4563	4565	4493	4560
4366	4280	4291	4437	4454	4518	4368	4706	4510	4490	4448	4438	4558	4578	4504	4668	4702	4604	4574	4656	4684	4724	4673	4644	4790	4735	4601	4695	4767	4645	4512	4441	4466	4421	4478	4330	4457	4446	4471	4449	4562	4524	4577	4658	4644	4503	4505	4466	4527	4483
4429	4422	4516	4445	4452	4562	4468	4415	4471	4570	4623	4526	4584	4521	4396	4499	4544	4534	4424	4646	4568	4611	4555	4468	4662	4744	4784	4567	4475	4460	4318	4561	4526	4514	4374	4406	4539	4504	4448	4456	4576	4560	4563	4467	4450	4490	4392	4484	4449	4531
4649	4466	4638	4639	4609	4616	4604	4522	4608	4460	4608	4429	4461	4454	4504	4548	4621	4660	4667	4691	4597	4718	4530	4610	4596	4568	4584	4434	4570	4482	4418	4346	4391	4372	4423	4283	4377	4498	4360	4351	4518	4417	4512	4465	4672	4458	4433	4314	4510	4577
4424	4492	4537	4581	4523	4659	4471	4487	4528	4469	4534	4632	4469	4375	4534	4266	4416	4306	4431	4323	4601	4491	4522	4519	4560	4475	4412	4490	4380	4390	4387	4397	4410	4219	4328	4351	4409	4469	4402	4435	4474	4285	4413	4586	4581	4457	4538	4542	4490	4606
4573	4522	4559	4672	4469	4525	4647	4663	4666	4379	4427	4291	4346	4533	4606	4560	4490	4607	4624	4681	4546	4499	4481	4399	4547	4375	4558	4518	4520	4402	4475	4400	4282	4238	4444	4553	4405	4458	4384	4328	4316	4459	4509	4591	4465	4537	4516	4575	4596	4444
4537	4527	4688	4664	4647	4536	4438	4402	4472	4436	4599	4562	4298	4381	4338	4244	4245	4247	4250	4291	4233	4158	4437	4391	4568	4465	4471	4398	4378	4375	4425	4483	4499	4416	4477	4486	4671	4561	4495	4513	4554	4506	4530	4497	4525	4598	4579	4528	4686	4709
4520	4547	4502	4676	4556	4421	4602	4601	4533	4363	4450	4265	4362	4452	4419	4462	4560	4400	4544	4431	4479	4424	4464	4365	4305	4296	4411	4468	4443	4422	4518	4491	4382	4310	4522	4613	4674	4416	4739	4639	4516	4593	4624	4547	4594	4484	4617	4626	4754	4634
4365	4434	4547	4675	4580	4635	4654	4484	4596	4680	4557	4530	4495	4274	4183	4158	4074	4070	4124	4056	4259	4336	4312	4364	4430	4443	4509	4300	4340	4451	4366	4372	4395	4527	4512	4415	4554	4581	4521	4590	4471	4480	4653	4540	4524	4666	4609	4659	4682	4678
4409	4399	4569	4651	4574	4483	4602	4596	4652	4514	4436	4205	4214	4321	4389	4426	4393	4329	4338	4514	4539	4324	4199	4149	4129	4343	4320	4435	4501	4556	4434	4550	4352	4338	4446	4586	4443	4491	4734	4577	4588	4693	4543	4510	4402	4542	4576	4637	4529	4646
4662	4604	4564	4568	4578	4553	4621	4671	4498	4566	4482	4565	4572	4564	4347	4300	4230	4211	4090	4283	4193	4278	4406	4444	4478	4454	4235	4336	4479	4437	4623	4493	4497	4496	4467	4546	4506	4483	4568	4516	4517	4455	4755	4509	4611	4443	4562	4424	4553	4569
4844	4748	4740	4705	4576	4691	4569	4767	4662	4841	4565	4480	4376	4309	4352	4322	4146	4285	4370	4485	4302	4212	4142	4289	4312	4576	4351	4501	4541	4314	4467	4523	4384	4504	4577	4405	4436	4607	4638	4322	4626	4543	4539	4655	4519	4295	4475	4557	4407	4445
4800	4590	4806	4737	4646	4553	4641	4765	4789	4569	4453	4527	4569	4538	4536	4417	4277	4392	4367	4325	4431	4510	4555	4474	4310	4331	4335	4342	4523	4545	4489	4387	4528	4445	4545	4442	4533	4412	4430	4580	4548	4615	4581	4451	4445	4399	4376	4385	4380	4390
4904	4809	4696	4560	4669	4750	4512	4531	4677	4584	4679	4648	4527	4427	4410	4330	4333	4319	4375	4407	4480	4332	4418	4465	4429	4491	4535	4383	4394	4394	4419	4455	4564	4363	4456	4464	4463	4539	4560	4385	4674	4645	4572	4593	4522	4432	4430	4511	4520	4496
4989	4589	4494	4811	4739	4419	4360	4566	4630	4728	4613	4416	4500	4337	4521	4323	4486	4516	4314	4424	4374	4345	4323	4291	4238	4219	4448	4418	4516	4612	4260	4352	4570	4430	4453	4666	4466	4419	4502	4562	4546	4573	4444	4377	4558	4392	4480	4410	4438	4425
4755	4827	4787	4637	4378	4468	4690	4566	4458	4396	4487	4613	4571	4523	4472	4510	4672	4559	4686	4568	4603	4321	4393	4364	4371	4158	4256	4286	4392	4508	4418	4601	4284	4558	4667	4483	4604	4493	4433	4485	4603	4580	4518	4514	4372	4288	4544	4286	4450	4553
4820	4774	4418	4499	4780	4706	4496	4288	4428	4612	4789	4704	4787	4582	4520	4524	4421	4668	4587	4500	4521	4602	4453	4495	4466	4464	4312	4500	4328	4364	4299	4604	4525	4755	4526	4459	4592	4684	4506	4460	4542	4376	4461	4625	4494	4376	4493	4407	4479	4511
4771	4523	4705	4903	4733	4435	4336	4538	4761	4674	4562	4369	4414	4207	4283	4175	4254	4155	4136	4100	4097	4187	4127	4239	4242	4195	4346	4306	4431	4431	4421	4177	4424	4670	4645	4663	4633	4544	4478	4561	4501	4564	4520	4568	4422	4376	4567	4569	4476	4571
4739	4855	4870	4670	4556	4528	4773	4576	4435	4271	4221	4287	4357	4492	4499	4504	4566	4563	4663	4501	4384	4294	4265	4227	4159	4034	4347	4439	4394	4464	4472	4514	4465	4512	4598	4642	4574	4563	4667	4500	4542	4563	4728	4674	4495	4528	4630	4574	4532	4410
4989	4787	4612	4697	4874	4830	4541	4234	4166	4329	4484	4461	4526	4594	4637	4556	4486	4540	4547	4529	4551	4752	4612	4644	4419	4299	4342	4238	4301	4331	4444	4499	4682	4662	4445	4660	4843	4634	4678	4644	4738	4568	4469	4774	4594	4423	4570	4653	4575	4623
4905	4544	4733	4933	4764	4458	4282	4310	4569	4596	4653	4291	4241	4081	3976	4078	3838	3980	3997	3964	3826	4049	4252	4385	4802	4843	4806	4570	4492	4422	4565	4514	4585	4718	4648	4664	4486	4896	4699	4604	4617	4712	4552	4558	4703	4749	4696	4506	4602	4792
4471	4712	4972	4682	4453	4466	4601	4643	4367	4159	4171	4141	3986	4030	4277	4082	4245	4232	4227	4296	4117	4067	4037	3974	4052	4335	4602	4613	4729	4564	4564	4436	4343	4426	4820	4627	4504	4596	4756	4575	4663	4835	4788	4500	4592	4638	4666	4707	4706	4525
4698	4811	4638	4275	4581	4689	4580	4251	4228	4201	4185	4299	4270	4181	4343	4358	4493	4447	4663	4987	4954	4932	4963	4555	4229	4207	4317	4480	4590	4533	4717	4615	4457	4390	4434	4806	4738	4614	4510	4693	4549	4575	4671	4697	4577	4654	4582	4676	4673	4513
4858	4487	4264	4756	4642	4618	4348	4321	4272	4342	4199	4235	4205	4146	4234	4211	4310	4359	4410	4497	4786	4725	5181	5100	4973	4992	4544	4463	4428	4588	4529	4516	4744	4702	4509	4508	4912	4579	4502	4564	4783	4502	4462	4685	4580	4616	4498	4528	4652	4503
4758	4196	4615	4905	4517	4307	4177	4248	4308	4220	4166	4220	4321	4383	4333	4075	3979	4140	4009	4072	4076	4213	4313	4459	4795	5274	5016	4749	4547	4361	4498	4642	4505	4666	4745	4343	4421	4911	4533	4318	4692	4447	4499	4611	4552	4373	4567	4589	4570	4881
4219	4420	4705	4620	4251	4264	4376	4490	4314	4390	4509	4585	4430	4303	4289	3836	3884	3866	4080	4090	4042	3914	4046	3952	4158	4591	4896	5052	4825	4686	4397	4401	4528	4580	4668	4638	4185	4548	4649	4456	4521	4535	4393	4497	4494	4471	4460	4479	4461	4677
4274	4777	4732	4234	4242	4478	4336	4387	4386	4745	4720	4597	4147	3952	3787	3746	3809	3972	4158	4348	4304	4204	4338	4179	4000	4121	4416	4759	5014	4946	4668	4510	4468	4461	4619	4732	4359	4400	4597	4400	4345	4596	4412	4603	4647	4537	4525	4487	4536	4615
4724	4657	4276	4187	4324	4497	4452	4440	4727	4798	4483	3961	3849	3754	3905	4000	4163	4597	4468	4478	4556	4787	4603	4624	4317	4261	4213	4312	4631	4897	4991	4743	4498	4343	4266	4541	4588	4142	4275	4459	4422	4401	4627	4507	4431	4526	4426	4274	4387	4282
4854	4461	4110	4408	4449	4399	4552	4619	4643	4414	3865	3769	3997	4268	4729	4915	5123	5228	5119	4965	5013	4983	4840	4749	4578	4669	4592	4411	4387	4611	4743	4797	4692	4629	4335	4321	4662	4432	4007	4386	4517	4262	4473	4556	4391	4225	4412	4136	4371	4191
4866	4298	4370	4612	4636	4442	4635	4528	4289	3966	3851	4411	5032	5345	5729	5823	5701	5649	5409	5282	5195	5119	4970	4769	4776	4755	4801	4842	4370	4436	4532	4812	4704	4719	4348	4098	4479	4671	4270	4233	4423	4286	4322	4529	4444	4184	4405	4118	4487	4260
4486	4106	4605	4669	4619	4421	4377	4223	3981	3993	4572	5311	5819	6256	5982	5634	5371	5203	5112	4959	4930	5034	4941	4817	4859	4835	4847	4760	4623	4237	4437	4634	4775	4716	4726	4329	4369	4575	4342	4046	4450	4374	4359	4389	4377	4284	4250	4225	4217	4115
4181	4214	4839	4596	4448	4478	4397	4074	3870	4555	5478	6072	6164	5864	5231	4851	4293	4125	4054	4273	4408	4761	4763	4854	4703	4806	4702	4823	4645	4588	4232	4406	4717	4654	4584	4268	4207	4427	4491	4128	4367	4546	4239	4343	4422	4182	4240	4199	4106	4393
4205	4647	4984	4762	4401	4366	4193	4084	4512	5237	5839	6045	5442	4880	4011	3485	3258	3016	3062	3260	3616	4024	4401	4719	4814	4852	4567	4617	4761	4583	4095	4337	4363	4607	4646	4399	4220	4362	4552	4155	4241	4391	4224	4230	4271	4332	4100	4318	4107	4308
4121	4839	4857	4513	4164	4268	4142	4363	4840	5678	5851	5300	4495	3686	3010	2614	2586	2565	2463	2762	2996	3418	3794	4280	4625	4752	4551	4497	4736	4542	4345	4128	4439	4575	4676	4463	4368	4360	4558	4275	4125	4383	4272	4320	4305	4449	4194	4418	4058	4340
4326	4896	4860	4377	4095	4240	4172	4593	5230	5772	5376	4615	3555	2813	2562	2341	2486	2565	2432	2543	2536	2820	3189	3763	4367	4705	4717	4578	4438	4608	4331	4217	4224	4549	4611	4410	4317	4324	4639	4367	4165	4416	4281	4225	4405	4319	4326	4279	4129	4314
4486	5161	4752	4471	4169	4301	4354	4832	5476	5524	4719	3871	2841	2493	2327	2491	2930	2912	2776	2693	2664	2566	2912	3394	4194	4668	4856	4545	4463	4374	4427	4099	3948	4397	4516	4424	4383	4301	4455	4428	4158	4338	4281	4272	4348	4362	4241	4236	4198	4201
4606	4977	4645	4319	4278	4499	4573	4904	5326	5262	4292	3435	2654	2334	2669	2959	3216	3433	3416	3242	2846	2626	2595	3035	3829	4550	4907	4773	4361	4345	4320	4186	4089	4287	4559	4365	4210	4401	4417	4506	4297	4298	4324	4301	4350	4165	4249	4276	4229	4256
4657	5091	4787	4346	4343	4543	4830	5163	5228	4975	4056	3213	2499	2452	2769	3303	3810	3875	3794	3499	3113	2669	2511	2852	3611	4444	4929	4739	4389	4244	4317	4137	3878	4244	4639	4476	4369	4369	4405	4482	4407	4260	4467	4232	4385	4363	4246	4189	4236	4207
4820	5136	4652	4338	4444	4781	4859	5129	5182	4687	3924	3049	2625	2558	2919	3521	3847	4035	3970	3746	3272	2729	2484	2746	3417	4383	4970	4865	4493	4352	4324	4169	3971	4321	4687	4401	4202	4532	4575	4422	4479	4355	4403	4250	4318	4310	4317	4397	4204	4187
4839	5026	4755	4331	4323	4793	4811	5045	5056	4666	3895	3027	2664	2596	2962	3505	3929	4147	4088	3631	3122	2674	2450	2656	3430	4407	4879	4973	4626	4353	4270	4164	3944	4136	4686	4433	4310	4479	4501	4483	4435	4396	4401	4172	4279	4263	4295	4356	4257	4262
4546	4821	4763	4202	4398	4699	4884	4869	4881	4652	3905	3279	2753	2548	2770	3286	3536	3811	3665	3367	2980	2447	2396	2757	3512	4539	5140	5009	4522	4228	4163	4109	3956	4315	4617	4375	4091	4452	4476	4306	4349	4405	4447	4280	4414	4229	4301	4330	4351	4129
4560	4861	4656	4195	4072	4604	4891	4768	4852	4635	4035	3399	2833	2547	2645	2852	3199	3340	3184	3009	2584	2264	2360	2949	3796	4807	5201	4997	4713	4234	4223	3960	3969	4342	4760	4076	4051	4573	4433	4306	4379	4309	4255	4232	4311	4274	4279	4363	4290	4263
4263	4672	4703	4117	4085	4265	4754	4857	4703	4582	4188	3742	3129	2768	2561	2629	2628	2611	2643	2408	2222	2169	2509	3238	4358	4981	5317	5011	4264	4156	4146	3855	3925	4367	4601	4008	4221	4540	4184	4152	4379	4348	4310	4099	4331	4195	4233	4179	4359	4342
4355	4432	4559	4125	4019	4202	4660	4695	4827	4768	4442	3955	3495	3104	2665	2360	2301	2259	2312	2174	2224	2486	3049	3832	4950	5388	5306	4775	4203	3995	4018	3826	4165	4561	4444	3875	4370	4559	4295	4272	4328	4305	4382	4238	4307	4297	4270	4276	4256	4241
4379	4281	4541	4564	4023	4096	4369	4674	4754	4701	4528	4325	4082	3575	3099	2760	2541	2342	2330	2491	2713	3162	3809	4787	5414	5657	5115	4505	4017	4032	4050	4084	4168	4565	4011	3808	4385	4376	3885	4273	4277	4260	4260	4118	4295	4090	4497	4185	4406	4267
4442	4360	4400	4492	4251	4029	4212	4627	4720	4788	4617	4616	4627	4157	3849	3552	3150	3112	3163	3374	3667	4238	4792	5671	5851	5572	4620	4102	3703	4096	3959	4176	4455	4285	3739	3860	4702	4156	3970	4332	4231	4204	4435	4179	4319	4001	4510	4170	4546	4080
4350	4187	4456	4561	4313	3991	4112	4495	4687	4830	4719	4762	4814	4661	4705	4293	4204	4278	4328	4563	4972	5291	5771	5887	5608	4780	4125	3847	3932	4136	4133	4242	4545	4230	3705	4146	4559	3959	3956	4170	4330	4310	4233	4239	4260	4312	4279	4131	4431	4202
4294	4363	4268	4474	4468	4255	3916	4259	4557	4778	4720	4647	4774	4830	4834	5014	4873	5108	5287	5415	5649	5715	5647	5305	4733	4065	3709	3802	4108	4231	4144	4358	4428	3884	3851	4541	4481	3822	4148	4381	4013	4320	4294	4221	4200	4251	4091	4377	4291	4443
4162	4173	4329	4324	4595	4428	4255	3969	4384	4549	4815	4651	4637	4687	4743	4863	5028	5199	5422	5540	5481	5256	4813	4283	3710	3636	3772	4068	4325	4455	4340	4464	4107	3744	4116	4490	3989	4019	4338	4258	4219	4345	4264	4433	4041	4385	4130	4485	4212	4416
4093	4044	4238	4294	4539	4695	4360	4023	4154	4385	4600	4658	4724	4675	4562	4750	4569	4764	4778	4631	4422	4101	3825	3562	3428	3745	4064	4318	4328	4378	4406	4193	3933	3902	4308	4331	3836	4106	4314	4085	4299	4442	4319	4341	4138	4367	4201	4527	4236	4456
4086	3818	4139	4264	4358	4644	4618	4272	4073	3984	4324	4547	4626	4533	4684	4499	4264	4284	4026	3997	3805	3589	3510	3651	3907	4254	4436	4384	4315	4316	4344	3785	3842	4372	4525	3997	3894	4336	4154	3938	4299	4141	4413	4184	4217	4221	4240	4283	4287	4398
4364	4072	3974	4177	4242	4528	4579	4737	4291	4026	3936	4062	4237	4414	4586	4612	4356	4206	4031	3978	3924	3844	3939	4220	4416	4393	4275	4301	4305	4189	4142	3958	4319	4550	4205	3823	4167	4260	4041	4256	4316	4205	4370	4316	4339	4252	4411	4187	4498	4328
4189	4360	4058	3986	4192	4358	4435	4671	4752	4469	4096	3813	3923	3993	4252	4258	4318	4449	4387	4246	4095	4394	4380	4432	4461	4365	4275	4106	4251	4047	4126	4093	4406	4353	3956	4075	4203	3997	4088	4330	4206	4366	4175	4416	4246	4397	4287	4264	4322	4267
3964	4188	4028	4115	4122	4070	4082	4388	4637	4755	4568	4315	4123	3986	4090	4153	4117	4107	4270	4232	4187	4380	4340	4339	4224	4084	4088	3935	4111	4134	4210	4595	4372	3870	4119	4425	4227	3959	4194	4423	4174	4276	4373	4238	4167	4406	4267	4344	4122	4333
4028	3974	4195	4247	4206	4324	4198	4100	4157	4351	4639	4904	4778	4636	4334	4312	4199	4274	4373	4254	4218	4246	4428	4231	4083	4087	4220	4050	4246	4309	4503	4394	4062	3977	4310	4326	3987	4192	4378	4217	4334	4285	4373	4365	4326	4460	4178	4296	4206	4321
4233	3824	3963	4147	4298	4343	4252	4257	4067	4010	4115	4258	4583	4676	4863	4668	4659	4601	4651	4494	4426	4295	4222	4242	4041	4063	4077	4299	4325	4496	4268	4061	4155	4386	4419	3983	3936	4290	4287	4239	4246	4413	4349	4244	4422	4264	4342	4264	4361	4273
4173	4094	4025	3992	4125	4297	4242	4426	4344	4224	3956	3909	3731	3923	4107	4285	4476	4384	4423	4332	4062	3968	4035	3937	4021	4222	4341	4417	4427	4271	3977	4173	4462	4493	4085	3967	4284	4168	4253	4268	4347	4458	4355	4446	4373	4254	4407	4261	4263	4355
3943	4043	4076	3954	3938	4053	4151	4025	4377	4481	4548	4253	4069	3835	3807	3917	3777	3846	3707	3888	3725	3922	4159	4294	4281	4466	4448	4285	4223	4033	4239	4593	4399	4080	4154	4395	4279	4154	4304	4452	4487	4372	4501	4530	4270	4462	4270	4406	4404	4273
4011	3965	3898	4115	4177	4051	3936	3916	4077	4179	4343	4309	4496	4397	4466	4283	4203	4212	4271	4175	4245	4287	4328	4365	4313	4147	4049	4009	4283	4524	4684	4300	4100	4290	4472	4460	4155	4309	4258	4447	4275	4478	4552	4255	4519	4344	4494	4527	4304	4451
4081	4179	4015	4130	4109	4018	4048	3963	4023	3982	3897	3869	4088	4205	4372	4540	4455	4320	4395	4343	4322	4144	4101	4042	4040	4025	4200	4400	4559	4422	4332	4232	4452	4703	4377	4112	4305	4452	4344	4360	4468	4646	4374	4448	4560	4389	4502	4395	4488	4376
4159	4209	4255	4125	3989	3986	4194	4083	4054	4117	4087	3978	3883	3859	4002	3966	3910	3971	3929	3971	3881	4000	3949	4200	4251	4392	4322	4377	4262	4124	4308	4701	4563	4271	4371	4462	4429	4575	4301	4453	4659	4191	4552	4591	4348	4798	4535	4623	4421	4413
4329	4215	4189	4269	4057	4080	4056	4023	4079	4016	4017	3996	4117	4106	4172	4170	4300	4128	4162	4088	4130	4174	4240	4280	4219	4215	4197	4211	4364	4466	4555	4418	4136	4334	4535	4429	4341	4281	4378	4525	4348	4475	4557	4376	4799	4487	4590	4442	4465	4470
4264	4252	4156	4217	4333	4252	3972	3886	3919	3936	4052	3974	4138	4119	4175	4280	4330	4203	4284	4288	4105	4128	4010	4083	4062	4127	4256	4425	4308	4340	4277	4315	4650	4462	4490	4330	4360	4617	4504	4138	4496	4517	4239	4644	4594	4605	4657	4546	4560	4531
4456	4242	4252	4216	4246	4176	4310	4239	3974	4013	3848	3865	4032	3941	3994	4142	4185	4242	4187	4115	4085	4085	4085	4173	4155	4230	4123	4192	4299	4241	4480	4532	4415	4325	4274	4431	4467	4413	4263	4342	4485	4386	4531	4641	4615	4683	4567	4539	4609	4554
4371	4315	4188	4229	4184	4126	4118	4036	4094	4189	4016	3985	3887	4017	3897	4073	4102	4169	4235	4001	4174	4094	4045	4069	4016	4120	4148	4297	4244	4199	4365	4224	4293	4271	4453	4344	4368	4305	4535	4347	4247	4475	4612	4531	4723	4575	4798	4637	4568	4633
4403	4103	4302	4306	4340	4352	4106	4037	3937	4053	4141	3930	4150	4059	4141	4042	4305	4272	4265	4196	4117	4177	4297	4145	4059	4110	4145	4157	4121	4197	4187	4246	4321	4343	4330	4435	4418	4495	4351	4383	4561	4398	4423	4635	4464	4725	4515	4596	4666	4416
4337	4371	4196	4341	4223	4233	4205	4213	4311	4115	4039	3953	3749	3870	4075	4014	4088	4088	4040	4038	4179	4035	3994	4026	4047	4099	4153	4330	4219	4150	4285	4251	4292	4328	4406	4470	4436	4401	4404	4562	4402	4426	4691	4493	4690	4733	4557	4615	4456	4573
4209	4211	4348	4424	4269	4195	4077	3965	4186	4107	4293	4291	4181	4029	4208	4039	4022	4020	4071	4164	4133	4228	4244	4333	4365	4326	4223	4181	4185	3968	4273	4304	4322	4186	4282	4440	4497	4589	4459	4276	4487	4626	4439	4636	4552	4502	4511	4542	4489	4343
4315	4260	4250	4350	4521	4171	4309	4146	4244	4074	4133	3964	4197	4073	4184	4234	4294	4184	4276	4293	4219	4344	4131	4253	4198	4140	4119	4236	4408	4343	4359	4320	4301	4384	4327	4415	4514	4349	4374	4437	4434	4356	4545	4596	4650	4746	4418	4503	4494	4569
4200	4322	4314	4461	4413	4118	4092	4418	4346	4217	4331	4382	4182	4133	4046	4027	4059	4043	3914	4230	4095	4220	4246	4406	4494	4512	4383	4336	4014	4260	4312	4326	4415	4340	4337	4318	4463	4444	4469	4248	4323	4345	4338	4467	4527	4455	4708	4598	4573	4377
4328	4314	4281	4333	4324	4464	4301	4333	4137	4092	4058	4151	4115	4217	4192	4294	4204	4152	4444	4283	4296	4462	4409	4209	4124	4237	4236	4377	4449	4381	4310	4276	4252	4351	4345	4386	4441	4373	4416	4340	4438	4220	4517	4375	4397	4508	4563	4492	4531	4532
4172	4392	4382	4321	4239	4259	4265	4297	4176	4256	4152	4265	4229	4222	4165	4248	4131	4204	4126	4174	4131	4187	4319	4447	4405	4440	4345	4271	4223	4395	4288	4363	4287	4396	4443	4428	4484	4455	4387	4419	4450	4387	4513	4586	4551	4448	4600	4564	4397	4454
4376	4350	4260	4215	4220	4192	4044	4121	4117	4247	4217	4173	4319	4291	4215	4327	4378	4364	4304	4494	4553	4444	4327	4405	4345	4285	4313	4267	4367	4356	4294	4391	4369	4484	4577	4423	4494	4365	4460	4491	4376	4539	4386	4525	4576	4493	4480	4604	4627	4627
4271	4235	4307	4331	4379	4331	4224	4118	4243	4179	4248	4400	4316	4288	4263	4250	4226	4490	4279	4467	4419	4393	4521	4446	4633	4644	4430	4238	4382	4424	4284	4448	4495	4375	4485	4487	4602	4312	4489	4477	4411	4437	4416	4439	4466	4453	4622	4513	4593	4475
4378	4239	4154	4401	4278	4253	4219	4064	4164	4295	4241	4361	4325	4311	4265	4396	4368	4419	4417	4602	4602	4554	4522	4573	4463	4482	4450	4512	4475	4452	4379	4484	4411	4388	4510	4567	4333	4376	4411	4455	4364	4442	4534	4404	4459	4593	4443	4587	4611	4546
4157	4243	4186	4286	4244	4151	4026	4169	4116	4256	4133	4295	4220	4271	4170	4294	4465	4449	4510	4482	4564	4519	4545	4670	4629	4643	4525	4375	4591	4491	4517	4438	4474	4270	4488	4386	4451	4311	4403	4540	4483	4324	4543	4359	4477	4624	4658	4544	4673	4469
4223	4195	4105	4289	4229	4234	4013	3930	3939	4127	4094	4146	4403	4318	4392	4309	4417	4327	4479	4564	4546	4641	4679	4549	4641	4620	4617	4551	4640	4578	4597	4603	4487	4522	4531	4387	4445	4441	4448	4349	4444	4401	4490	4627	4553	4675	4619	4771	4551	4639
4250	4149	4169	4046	4193	4041	4037	4010	3948	4049	4028	4151	4099	4113	4099	4189	4387	4497	4444	4601	4551	4592	4664	4564	4463	4515	4540	4674	4539	4641	4661	4612	4541	4412	4550	4457	4485	4539	4478	4560	4623	4589	4507	4531	4491	4578	4630	4607	4620	4637
4242	4266	4165	4178	4118	3986	4065	4058	3990	3825	3909	4080	4131	4187	4297	4335	4442	4442	4473	4549	4530	4665	4574	4530	4384	4412	4548	4481	4547	4504	4548	4379	4475	4567	4500	4604	4775	4622	4637	4464	4556	4502	4412	4448	4466	4544	4434	4550	4657	4688
4157	4209	4126	4222	4055	4053	4018	4060	4150	4073	4072	4076	4128	4050	4208	4046	4249	4427	4481	4568	4547	4531	4596	4647	4495	4424	4509	4568	4421	4629	4625	4644	4527	4598	4580	4611	4613	4700	4579	4545	4433	4572	4575	4476	4523	4555	4515	4593	4426	4401
4274	4197	4129	4150	4168	4046	3963	3933	3954	4016	3988	3931	3975	3933	4170	4128	4214	4191	4477	4318	4490	4487	4476	4405	4563	4448	4463	4460	4432	4411	4473	4511	4556	4529	4641	4528	4570	4592	4382	4430	4527	4474	4522	4391	4450	4528	4380	4467	4418	4511
4226	4052	4173	4326	4181	4059	3866	3947	3995	4046	3868	3934	3913	4035	3946	4097	4120	4275	4464	4392	4558	4499	4562	4622	4484	4387	4325	4331	4557	4507	4374	4459	4456	4448	4486	4539	4567	4497	4505	4309	4285	4335	4362	4433	4490	4326	4359	4353	4446	4445
4201	4277	4153	4268	4317	4170	4143	4070	3946	4092	3998	3990	3978	3991	4036	4139	4092	4329	4220	4301	4264	4450	4445	4467	4387	4354	4365	4312	4222	4216	4403	4346	4403	4385	4462	4526	4451	4388	4439	4349	4338	4265	4430	4286	4324	4457	4334	4418	4410	4372
4335	4252	4176	4260	4273	4308	4102	4083	4111	4099	4000	3832	3948	4110	4153	4107	4129	4252	4300	4134	4267	4144	4319	4354	4404	4209	4372	4268	4316	4166	4124	4224	4320	4314	4281	4334	4403	4377	4451	4379	4295	4267	4357	4292	4334	4236	4308	4488	4315	4253
4323	4339	4274	4250	4356	4243	4145	4101	4030	4065	3919	3944	3975	4071	4094	4236	4100	4169	4314	4293	4261	4387	4214	4152	4233	4195	4127	4193	4172	4263	4186	4109	4151	4317	4243	4316	4354	4179	4282	4414	4339	4363	3957	4260	4102	4181	4293	4371	4301	4370
4269	4307	4465	4316	4388	4320	4164	4121	4080	4004	3970	3953	3905	3991	4167	4111	4071	4131	4216	4182	4183	4200	4308	4311	4228	4132	4176	4029	4152	4233	4203	4107	4227	4061	4152	3952	4131	4203	4270	4221	4209	4144	4212	4173	4125	4079	4241	4254	4269	4259
4340	4422	4488	4510	4448	4342	4265	4205	4073	4161	4039	4115	4028	4099	4203	4112	4080	4072	4220	4120	4150	4111	4116	4115	4121	4077	4075	4114	4076	3999	3973	4212	4038	4026	4021	4015	3947	4122	4229	4212	4091	4246	4061	4115	4009	4235	4127	4116	4216	4059
4373	4317	4432	4555	4465	4380	4235	4068	4151	4133	4116	4098	4070	4112	4098	4206	4058	4086	4294	4054	4125	4168	4080	4004	4104	4246	4187	4043	4014	4036	4060	4028	4130	4133	4033	4075	4005	4160	4088	4147	4087	4172	4037	4098	4183	4122	4305	4294	4124	4135
4400	4411	4304	4296	4462	4328	4317	4187	4140	4216	4063	4249	4062	4130	4159	4263	4132	4290	4283	4160	4133	4068	4123	4147	4114	4130	4171	4107	4152	4039	4162	4274	4038	4082	4166	4133	3987	4232	4311	4062	4167	4153	4185	4106	4184	4136	4286	4117	4173	4118
4291	4308	4342	4456	4399	4396	4320	4213	4060	4221	4097	4157	4068	4086	4165	4158	4176	4325	4218	4301	4173	4260	4168	4106	4017	4071	3881	4128	3958	4082	4037	4255	4171	4129	4046	4161	4185	4004	4202	4154	4213	4219	4122	4096	4044	4064	4314	4324	4303	4318
4339	4346	4265	4381	4413	4442	4233	4129	4123	4024	4220	4042	4183	4075	4221	4251	4294	4222	4163	4295	4270	4379	4294	4267	4120	4123	4034	4123	4030	4130	4248	4193	4233	4356	4121	4196	4247	4186	4144	4230	4233	4252	4117	4183	4170	4203	4322	4463	4273	4272
4256	4209	4362	4256	4282	4198	4103	4193	4192	4114	4148	4245	4355	4262	4301	4261	4399	4277	4344	4385	4420	4398	4384	4303	4253	4197	4241	4188	4189	4375	4215	4335	4183	4326	4327	4296	4192	4296	4234	4206	4331	4259	4270	4180	4325	4353	4220	4526	4326	4312
4164	4123	4131	4282	4317	4248	4120	4145	4269	4087	4163	4079	4263	4278	4205	4416	4384	4311	4498	4434	4493	4425	4346	4265	4221	4228	4238	4313	4309	4358	4256	4316	4308	4444	4318	4238	4275	4342	4455	4368	4399	4375	4245	4313	4268	4269	4331	4336	4399	4310
4090	4082	4224	4151	4217	4235	4062	4054	4138	4009	4158	4101	4081	4296	4349	4269	4397	4349	4314	4200	4401	4454	4346	4178	4154	4263	4207	4375	4287	4288	4409	4287	4294	4159	4384	4249	4399	4295	4541	4531	4510	4489	4410	4358	4388	4362	4349	4320	4375	4251
4010	3935	4094	4091	4083	4151	3985	3995	3993	3993	4129	4159	4254	4148	4211	4323	4251	4203	4276	4269	4221	4369	4443	4346	4268	4168	4385	4256	4292	4235	4239	4277	4317	4372	4300	4283	4430	4358	4469	4641	4413	4380	4442	4368	4354	4415	4388	4277	4345	4144
4145	4030	3949	4185	4105	4108	4036	3982	4004	4054	4137	4121	4211	4167	4190	4177	4310	4233	4163	4190	4258	4329	4249	4200	4314	4208	4342	4286	4424	4612	4274	4306	4351	4352	4486	4340	4466	4493	4456	4354	4483	4306	4310	4424	4351	4260	4436	4396	4182	4313
4133	4219	4084	4070	4176	4037	3958	3967	3875	3937	3846	4008	4005	4112	4055	4121	4234	4244	4197	4290	4212	4194	4212	4281	4340	4316	4383	4452	4350	4413	4323	4300	4252	4136	4362	4256	4352	4475	4321	4376	4409	4247	4405	4290	4284	4187	4277	4314	4155	4099
4192	4142	4034	4134	4206	4009	4061	4063	3916	3986	3933	3953	3988	3957	4049	4304	4178	4314	4212	4355	4226	4132	4228	4146	4163	4359	4164	4276	4188	4253	4281	4274	4343	4220	4301	4299	4311	4466	4436	4359	4204	4319	4157	4099	4264	4297	4365	4197	4195	4267
4258	4200	4145	4228	4258	3992	4147	3993	3912	3981	4068	4005	3919	3915	4075	4079	4372	4237	4106	4201	4164	4029	4163	4107	4297	4171	4108	4096	4141	4248	4135	4245	4233	4166	4210	4181	4355	4305	4311	4269	4207	4169	4106	4105	4184	4256	4120	4156	4119	4050
4174	4160	4197	4310	4264	4233	4167	4062	3934	3827	4055	3867	3948	4008	4110	4087	4246	4228	3995	4162	4163	4092	3994	4107	4092	4131	4042	3977	4106	4063	4085	4210	4187	4103	4073	4229	4141	4112	4166	4141	4103	4182	4145	4126	4143	4121	4216	4136	4110	4015
4212	4133	4133	4296	4349	4177	4075	4025	3895	3991	4045	4168	4104	4120	4157	4176	4276	4243	4026	4077	4062	4047	3987	3828	4080	4124	4082	3989	3988	3867	4010	3853	4140	4031	4204	4003	4159	4120	4062	4045	3911	4013	3877	3969	3978	4091	4163	3974	4206	3938
4149	4225	4193	4289	4405	4367	4126	3998	4057	4103	4008	4114	4147	4150	4222	4226	4136	4207	3985	4031	4028	3895	4063	3966	4008	3897	4011	3745	3933	3934	3972	4027	4156	4143	4093	3998	3973	3939	3977	3989	3797	3876	4045	4023	3994	3971	4164	3948	3926	4023
4162	4172	4210	4357	4275	4229	4108	4170	4019	4109	4020	4193	4178	4238	4204	4180	4197	4055	4125	4002	3885	3964	4042	4074	3941	3948	3919	3950	3814	3981	4030	3960	4016	4165	4059	4057	3926	3947	3838	3945	3940	3946	3947	3838	3978	3925	3773	3876	4036	3931
4189	4127	4190	4336	4272	4166	4140	4200	4143	4160	4155	4075	4280	4353	4357	4171	4169	4145	4088	3950	4061	4001	4098	4096	3942	4028	3859	3914	3868	3845	4070	3989	3960	3987	4072	3963	3920	3873	3933	3946	3834	3900	4050	3988	3897	4040	3938	3742	3870	3897
4115	4158	4174	4183	4190	4195	4158	4237	4114	4318	4253	4298	4357	4339	4294	4287	4154	4167	4075	4082	4013	4055	4123	4138	4024	4106	3985	3857	3971	3961	4081	4080	4106	3999	3931	4082	3959	3942	3898	3982	3961	3945	3915	4050	4067	4122	4001	3975	4046	4062
4155	4126	4230	4255	4228	4209	4192	4194	4287	4297	4172	4194	4333	4364	4398	4357	4227	4059	4224	4193	4043	4128	4159	4174	4084	4197	3995	4024	3967	4118	4086	4139	4324	4076	4147	4038	4035	3942	3912	3960	3917	3903	3866	4133	3885	3923	4099	3924	4029	4111
4193	3929	4047	4056	4158	4272	4185	4108	4221	4204	4277	4384	4295	4349	4201	4273	4267	4282	4260	4148	4149	4248	4243	4152	4007	4094	4156	4128	4128	4100	4159	4271	4185	4104	4238	4081	4010	3981	3900	4053	4067	3964	3964	4034	4097	4067	4080	4037	4039	4083
4079	3978	3945	4116	4126	4187	4083	4174	4124	4241	4242	4176	4256	4250	4332	4324	4357	4213	4269	4194	4244	4189	4159	4253	4008	4176	4054	4164	4160	4132	4234	4261	4079	4286	4059	3928	3985	3867	3972	3893	3860	3982	3875	4017	4122	4162	4051	4003	3959	4045
4111	4033	3989	4012	4070	4036	4115	4205	3976	4284	4174	4222	4244	4307	4205	4260	4359	4261	4105	4112	4304	4088	4257	4245	4121	4052	3999	4008	4066	4065	4162	4140	4198	4267	4010	4057	4055	3902	3971	3863	3995	4115	4029	4159	3960	4004	3944	3974	4178	4016
3925	4059	4059	4010	4086	3996	4090	4114	4026	4267	4385	4289	4179	4261	4285	4104	4075	4193	4099	4000	4200	4207	4202	4097	4162	4126	4189	4079	4142	4115	4223	4117	4160	4149	4069	4129	3932	4034	4034	3942	4003	3880	4029	3986	4072	4042	4001	3966	4020	4112
4061	4102	4097	3988	4059	4141	4107	3982	4043	4234	4093	4315	4179	4252	4148	4150	4169	4081	4114	4119	4160	4025	4093	4055	4216	4073	4043	4056	4193	4065	4143	4235	4182	4087	3854	3986	3919	3946	3884	3802	3945	3858	3868	3956	4013	3993	4013	4043	3977	4112
4047	3968	4070	4158	4113	4126	4081	4037	4097	4094	4097	4260	4314	4334	4168	4208	4096	4044	4083	4155	3995	4047	4088	4073	3978	3882	4120	4091	4121	4138	4219	4186	4017	3959	3990	3805	3897	3980	3998	3909	3856	3957	3994	3951	3850	3961	3957	4021	4013	4093
4086	4063	3847	4029	4142	4027	4056	4063	4120	4066	4319	4285	4281	4334	4250	4275	4065	4052	4159	4071	4108	4031	4046	4100	4041	4112	4052	4076	4013	4017	4055	3979	4022	3922	3900	3796	3804	3872	3860	3878	3991	3833	3937	3989	4097	4002	3888	4005	3997	4032
4052	3974	4066	4086	4055	4036	4070	4062	4086	4025	4190	4232	4353	4417	4380	4208	4017	3996	4121	4134	3987	4125	4194	4056	3945	3922	4141	4049	4081	4076	4064	3916	4022	3978	3925	3860	3834	3860	3878	3915	3857	3942	4032	3896	4061	4092	3974	4083	3999	3970
4168	4107	4053	4128	4218	4171	3986	4131	4056	4058	4177	4381	4239	4336	4299	4114	4089	4123	4161	4006	4085	4255	4049	4069	4099	3924	4214	4275	4127	4210	4165	4141	3962	3942	3962	3934	3799	3960	3902	4071	3818	4033	3964	4020	4033	4017	4006	4030	4023	4094
4142	4130	4015	4061	4144	4096	4139	4010	4142	4138	4255	4211	4272	4300	4181	4070	4038	4062	4053	3877	3979	4087	4010	4147	4035	4195	4128	4192	4297	4120	4116	4104	3978	3945	3910	3922	3935	3879	3857	3958	4031	3901	3980	4088	3990	3832	4107	4012	4061	4093
4144	4208	4100	4113	4055	4199	4041	4085	4145	4222	4192	4165	4107	4201	4160	4030	3955	4087	3990	4061	3937	3981	4121	4006	4103	4081	4084	4093	4114	4096	3949	4013	3770	4020	3931	3965	3980	4003	3983	3943	3954	3946	3945	4091	4014	4044	4020	3995	3991	4050
4271	4086	4207	3947	4232	4133	4102	4071	4070	4153	4199	4200	4034	4165	4047	4050	3931	4033	3919	4094	4048	4049	4048	4089	4025	4122	4083	3955	4127	4085	4158	3943	4022	3999	3997	4003	4002	4033	4003	3852	3929	3952	4079	4046	4102	3967	4185	4005	3978	4023
4230	4195	4125	4188	4094	4292	4106	4148	4110	4113	4050	4107	3941	3978	4044	3878	3940	3923	3981	4043	3906	4048	3986	4023	4106	3975	4123	4059	4078	4042	3981	4079	4036	4012	3927	4079	4003	4068	4038	3892	3988	3956	4067	4141	4184	4165	3996	4069	4058	4109
4151	4189	4126	4188	4161	4196	4113	4154	4188	4065	4020	4042	4026	4054	4025	4044	3904	3937	3888	3894	3902	4033	4038	4128	4111	4072	4013	4149	4030	4097	4085	4097	4145	3976	4123	4115	4075	4118	4054	3991	3944	4014	4200	4023	4029	4001	3963	3977	4073	4072
4081	4184	4204	4239	4261	4311	4208	4212	4155	4033	4002	4053	4050	4087	4012	3990	3920	3896	3837	3893	3978	4049	3960	4207	3914	4060	3968	4140	4014	3992	3866	4066	3922	3890	3996	4026	4088	4069	4018	4060	4122	4253	4041	4175	4025	3972	4054	3942	3802	4136
4278	4145	4213	4120	4232	4362	4370	4208	4188	4108	3971	3994	3979	3891	4060	4038	3985	4017	3944	3941	4010	3887	3961	3954	3973	3946	3976	3967	3939	3940	3921	3872	3952	3900	3991	3924	3868	4035	4036	4190	4105	4072	4102	4051	3972	3954	3835	3903	4015	3904
4129	4184	4194	4270	4299	4250	4192	4227	4288	4110	4139	4091	4077	4086	4054	4120	3944	4111	4016	3882	3977	3886	3947	4012	3964	3967	3929	4000	3928	3852	3882	3891	3951	4046	4059	3983	3887	4018	3932	3984	4072	4090	4008	3910	4053	3991	3818	3999	3999	3913
4153	4128	4239	4177	4305	4126	4163	4219	4032	4200	4068	4024	4157	4111	4125	4085	4077	4034	3939	3991	3990	3996	3957	4039	3938	4084	3905	3938	3966	4023	3987	4057	3868	3880	4106	4052	4047	4075	4053	4023	4071	3994	4004	3882	3985	3944	3846	3894	3779	3869
4082	4253	4188	4153	4217	4064	4113	4149	4050	4083	3993	4141	4163	4087	4139	4222	4081	4098	4144	3925	3984	4005	3957	4026	4083	4195	4093	4003	3973	4069	3932	3945	3871	3791	4055	4040	4122	4059	4019	4013	4028	4097	4066	3996	3792	3865	3791	3894	3904	3864
4128	4105	4167	4082	4170	4064	4040	4061	4019	4062	4106	4151	4049	4070	4124	4077	4003	3951	3959	3906	3967	3981	4144	4020	4101	4048	4202	3859	4083	4002	3877	3998	3871	3958	4037	4114	3973	3988	4157	4155	4015	4256	4070	4087	3963	3746	3951	3952	3896	4022
4149	4138	4129	4111	4062	4109	4110	4057	4017	3953	3961	4076	3993	4059	4086	4022	4068	3971	3993	4044	4038	4140	4048	4113	3975	3995	4081	4094	4179	4080	4162	4011	4128	3996	4217	4127	4137	4135	4062	4176	4028	4105	4089	4069	3986	4033	3861	4120	4138	4082
4083	4052	4081	4049	4125	3982	4009	3954	3986	3870	3944	3860	3943	3948	3978	3995	4030	4106	4107	3976	4217	4141	4077	4096	4208	4054	4162	4334	4139	4165	4120	4089	4137	4009	4170	4090	4039	4132	4058	4114	4163	4122	4139	4114	3992	4020	4051	4031	4091	4093
4228	3952	4095	4060	3996	3948	3944	3807	3959	3951	3890	3901	3960	3775	3954	4000	4051	4046	4076	4068	3974	4046	4064	4019	3961	4078	4130	3981	3982	4141	4070	4063	4232	4199	4093	4171	4092	4212	4164	4187	4090	4271	3978	4150	4041	4064	4014	3996	4223	4193
4239	4050	4027	4055	4113	4029	3907	4007	3795	3881	3880	3822	3824	3950	3883	3941	3965	4008	4013	4056	4043	4123	3987	3989	4027	4009	3949	4124	4067	4025	4120	4121	4172	4071	4173	4129	4103	4100	4153	4000	4111	4130	4064	4049	4152	4147	4048	4140	4135	4164
4202	4077	4003	4095	4069	4026	4139	4024	3981	3900	3965	3835	3796	3962	3779	4112	4028	4034	4055	4142	4095	4163	4171	4177	3996	4155	4056	4040	4043	4056	4144	4159	4171	4072	4231	4232	4138	4086	4183	4250	4234	4198	4053	4286	4230	4116	4155	4294	4197	4160
4088	4174	4001	4112	4096	4105	4117	4003	3925	3866	3929	3952	3948	3866	3929	4114	4077	3993	4101	4082	4046	4125	4091	4060	4077	4067	4109	4117	4079	4271	4136	4117	4115	3978	4158	4144	4191	4090	4131	4079	4205	4094	4121	4271	4005	4033	4100	4271	4151	4327
4160	4003	3853	4019	4053	4155	3940	3997	4128	4040	3950	4059	4010	4066	4075	3994	4124	4142	4110	4123	4154	4087	4008	4017	4119	3994	4228	4182	4118	4092	4213	4022	4149	4049	4215	4105	4053	4114	4045	4187	4139	4190	4136	4173	4193	4047	4273	4294	4303	4302
4031	3933	4042	3996	4090	4002	3978	4095	4091	4137	4026	4143	4106	4163	4242	4085	4123	4251	4122	4108	4189	4054	4039	4144	4136	4103	4031	4037	4274	4041	4140	4132	4179	4076	4113	4132	4066	4076	4181	4224	4181	4269	4242	4322	4144	4156	4174	4301	4192	4364
4089	3964	4007	3971	4034	3993	4046	4196	4006	4104	4154	4046	4155	4178	4260	4220	4347	4313	4235	4186	4029	4038	3961	4173	4012	4083	4320	4225	4263	4266	4186	4099	4042	4118	4083	4183	4142	4175	4242	4226	4264	4252	4331	4358	4293	4292	4237	4239	4254	4264
4046	3900	4057	3814	3979	3879	3944	3861	4028	4047	4154	4218	4131	4267	4167	4212	4341	4326	4210	4207	4102	4022	4128	4083	4143	4126	4250	4154	4210	4219	4204	4085	4136	4156	4297	4260	4188	4242	4223	4311	4225	4336	4223	4382	4311	4317	4266	4271	4394	4341
4072	3939	4008	4011	3956	4010	3954	3943	4005	4029	4085	3988	4192	4145	4119	4146	4246	4220	4131	4091	4167	3975	3946	4054	4165	4198	4126	4319	4155	4283	4173	4215	4139	4258	4238	4232	4339	4169	4322	4196	4165	4185	4301	4205	4102	4289	4284	4157	4350	4356
3943	3880	3940	4006	4068	4120	4014	3890	3995	4034	3939	4120	4039	4071	4167	4168	4077	4218	4076	4125	4098	4014	4053	4143	4133	4189	4264	4138	4252	4122	4217	4155	4259	4273	4293	4444	4211	4202	4261	4246	4269	4238	4292	4366	4293	4260	4108	4201	4324	4302
4108	4023	4007	4150	4056	3995	4020	3973	3864	3873	3974	4006	4101	4014	4099	4211	4146	3976	3909	4017	4070	3906	3929	4043	4183	4238	4205	4181	4307	4136	4241	4227	4202	4341	4310	4273	4294	4205	4322	4434	4355	4356	4315	4300	4280	4306	4358	4268	4564	4238
4056	4029	4158	4173	4256	3964	3946	4116	4107	4093	4082	4069	4268	4160	4177	4110	3944	3939	3947	4003	3925	4015	4079	4011	4080	4129	4234	4188	4256	4128	4194	4214	4233	4194	4221	4317	4359	4252	4284	4344	4447	4214	4307	4259	4360	4227	4392	4483	4412	4480
4182	4113	4175	4162	4178	4202	4105	4088	4160	4242	4198	4212	4071	4120	4024	4120	4019	4167	3992	4034	4025	4140	3958	4021	4056	4080	4222	4073	4059	4144	4123	4145	4154	4168	4199	4329	4242	4491	4435	4288	4285	4384	4255	4149	4284	4465	4411	4486	4620	4618
4157	4183	4137	4282	4361	4179	4094	4038	4258	4034	4106	4033	4221	4177	4071	4058	4126	4068	4098	3868	3957	4011	4037	4223	4162	4152	4209	4260	4111	4161	4085	4260	4357	4348	4429	4451	4469	4457	4530	4401	4404	4384	4446	4457	4426	4421	4656	4529	4601	4557
4154	3994	4088	4177	4225	4168	4137	4011	4091	4034	4054	4057	4029	4166	3986	4157	4123	4175	4114	3946	4240	4242	4258	4243	4242	4151	4138	4197	4334	4354	4274	4397	4402	4353	4375	4524	4476	4827	4749	4620	4459	4548	4503	4604	4698	4580	4722	4587	4658	4528
3975	4045	4182	4186	4159	4038	4061	3932	3948	4035	4108	4071	4127	4020	4196	3946	4046	4045	4133	4065	4226	4183	4179	4363	4332	4334	4160	4298	4375	4461	4289	4310	4281	4348	4398	4554	4538	4653	4698	4703	4592	4438	4688	4652	4772	4572	4736	4642	4564	4673
4024	3996	4129	4140	4167	4070	4043	3947	3965	4082	4048	4055	3930	4069	3961	4108	4095	4159	4119	4042	4178	4356	4301	4294	4335	4224	4221	4348	4288	4427	4344	4252	4401	4524	4561	4603	4688	4731	4529	4526	4516	4543	4582	4695	4663	4776	4682	4745	4723	4593
4099	3979	4174	4095	4173	3919	3868	3979	3944	3908	4120	3935	4015	3904	3909	3924	3987	4112	4112	4080	4154	4353	4292	4227	4264	4334	4305	4316	4406	4475	4224	4283	4420	4583	4465	4584	4689	4640	4679	4610	4485	4651	4588	4608	4588	4697	4674	4726	4645	4622
4155	4156	4081	3989	4075	4154	4019	3962	3886	3930	4027	3856	3972	3872	3989	3998	4034	3974	4057	4208	4215	4141	4318	4300	4306	4256	4329	4543	4448	4475	4366	4326	4487	4521	4591	4671	4664	4600	4579	4554	4541	4512	4641	4540	4606	4708	4685	4729	4536	4524
4208	4266	4076	3975	4141	3975	3952	3974	3882	3915	3992	3992	4029	3923	3979	4009	3983	4200	4176	4149	4205	4128	4198	4223	4348	4296	4248	4325	4365	4571	4487	4403	4457	4483	4507	4453	4490	4518	4529	4431	4401	4418	4514	4616	4575	4577	4517	4657	4614	4602
4298	4185	4184	4159	3979	4073	3995	3873	3978	4032	4062	4182	4124	4028	4106	3971	4130	4026	4224	4212	4131	4246	4048	4071	4280	4282	4194	4382	4370	4607	4474	4513	4405	4568	4482	4483	4501	4371	4339	4352	4407	4473	4393	4495	4570	4713	4579	4561	4495	4522
4211	4022	4101	4144	4018	4064	3898	3912	3990	4120	3933	4105	4047	4174	4209	4172	4086	4220	4210	4092	4181	4106	4179	4110	4269	4193	4277	4232	4275	4439	4358	4448	4347	4451	4600	4444	4594	4665	4541	4385	4320	4389	4601	4629	4591	4614	4695	4545	4505	4530
4153	4027	4067	3923	3889	3996	3890	3961	3911	3954	4079	4099	4180	4288	4145	4144	4206	4265	4180	4208	4075	4124	4092	4208	4302	4301	4321	4330	4375	4208	4280	4363	4445	4469	4427	4539	4461	4501	4574	4323	4354	4434	4463	4602	4644	4472	4576	4547	4458	4583
4177	4071	3973	3882	4091	3875	3998	3908	4005	4077	4127	4150	4268	4325	4237	4139	4041	4219	4255	4209	4187	4185	4122	4281	4226	4182	4360	4338	4453	4467	4370	4502	4485	4534	4498	4579	4501	4396	4575	4596	4479	4691	4434	4703	4605	4619	4577	4693	4584	4494
4029	3913	3976	3862	3961	3941	4013	3918	3974	4209	4127	4193	4116	4315	4213	4094	4286	4247	4140	4193	4165	4241	4187	4367	4207	4486	4345	4441	4435	4428	4535	4541	4414	4540	4620	4548	4472	4554	4628	4515	4504	4466	4457	4600	4688	4626	4695	4672	4752	4632
3987	3884	3852	3851	3779	3825	3906	3974	4101	3998	4001	4112	4154	4081	4191	4229	4195	4154	4078	4220	4205	4066	4221	4291	4454	4480	4355	4347	4386	4498	4537	4641	4423	4495	4524	4496	4478	4557	4462	4440	4619	4527	4563	4542	4644	4572	4551	4683	4598	4498
3943	3904	3873	3918	3844	3800	3906	4002	3892	3921	3980	4031	4022	4112	4097	4122	4190	4037	4034	4160	4271	4222	4101	4240	4377	4402	4461	4367	4311	4476	4590	4440	4453	4539	4389	4512	4459	4410	4576	4502	4556	4596	4709	4679	4636	4610	4440	4419	4521	4574
3938	4047	4020	3939	3951	3983	4040	4021	4031	4073	3894	3957	3988	3990	3971	4005	3977	4050	4055	4025	4017	4203	4241	4291	4309	4451	4431	4412	4377	4563	4391	4408	4460	4428	4537	4334	4238	4516	4610	4553	4414	4396	4541	4610	4401	4444	4507	4557	4433	4495
4051	3875	3956	4005	4049	3975	4024	4125	4027	4061	3957	3857	4006	3892	4031	3998	4009	4039	4078	4005	4062	4252	4189	4310	4337	4411	4394	4406	4383	4373	4349	4457	4506	4461	4470	4460	4463	4421	4570	4672	4562	4594	4590	4461	4515	4573	4529	4548	4439	4512
4063	3856	3978	3904	4133	4007	4155	4093	4050	3932	3875	3939	4122	4073	3962	4012	4074	4176	3986	4148	4214	4130	4376	4362	4300	4346	4484	4243	4505	4426	4380	4525	4494	4438	4572	4447	4495	4493	4524	4807	4477	4518	4675	4545	4506	4578	4584	4568	4456	4592
4009	3974	3907	4152	4089	4232	4073	4111	4082	3853	3809	3952	3911	4152	4042	4107	4059	4125	4200	4289	4162	4313	4387	4364	4435	4454	4454	4391	4388	4486	4430	4571	4496	4501	4420	4488	4396	4507	4616	4631	4564	4708	4669	4370	4629	4616	4506	4706	4653	4758
4015	4056	3893	4042	4100	4185	4078	4072	3962	3928	4016	3931	3973	3986	4139	4041	4037	4037	4227	4234	4434	4315	4443	4441	4462	4410	4413	4442	4463	4468	4399	4377	4598	4619	4530	4542	4524	4560	4755	4607	4591	4489	4490	4607	4557	4510	4618	4749	4595	4622
4144	4037	4039	4177	4177	4144	4113	4073	4152	4089	3965	4144	3937	4107	4003	4020	3985	4038	4133	4291	4380	4290	4490	4460	4374	4397	4371	4404	4407	4318	4480	4492	4587	4691	4782	4525	4645	4803	4619	4798	4544	4552	4636	4640	4585	4514	4586	4563	4443	4625
4078	4024	3931	4260	3921	4022	4048	4018	4013	4024	4122	4071	4148	3966	4047	4146	4084	3994	4169	4279	4314	4334	4396	4416	4436	4317	4357	4274	4386	4594	4333	4516	4681	4493	4592	4663	4364	4661	4642	4613	4757	4712	4603	4510	4573	4674	4597	4565	4509	4543
4045	4012	4043	3981	3892	4018	4025	4030	4025	4147	4132	3947	4043	4053	4335	4032	4153	4268	4228	4314	4381	4392	4318	4357	4329	4332	4267	4284	4273	4390	4587	4516	4589	4613	4457	4620	4549	4602	4749	4647	4723	4550	4751	4545	4608	4623	4455	4526	4600	4483
3952	4148	3960	3985	3942	3915	3926	3926	4105	4043	3909	3979	4102	4206	4219	4067	4223	4134	4358	4262	4246	4357	4420	4389	4456	4320	4295	4346	4283	4428	4713	4644	4495	4553	4586	4555	4776	4573	4519	4490	4513	4541	4442	4437	4438	4371	4501	4607	4543	4542
4139	3902	3849	4064	4008	3945	4004	4126	3993	4065	4084	4116	4152	4211	4048	4203	4120	4154	4337	4227	4155	4367	4424	4442	4279	4350	4310	4280	4575	4574	4608	4651	4557	4624	4623	4542	4307	4341	4346	4306	4430	4436	4454	4410	4397	4439	4422	4474	4443	4415
4008	3930	3911	3979	3922	4043	4019	4106	4137	4137	4129	4209	4297	4184	4323	4108	4112	4149	4119	4018	4347	4385	4441	4324	4436	4282	4414	4443	4561	4626	4633	4525	4775	4689	4640	4387	4365	4274	4421	4387	4463	4560	4559	4568	4498	4474	4385	4467	4410	4497
4021	4013	3934	3932	3974	4003	3974	4157	4220	4148	4185	4277	4225	4379	4225	4398	4142	4192	4292	4194	4221	4356	4383	4526	4364	4520	4524	4499	4560	4623	4520	4592	4606	4617	4596	4379	4347	4391	4519	4625	4610	4688	4765	4584	4634	4515	4313	4335	4381	4366
3951	3780	3960	3971	3945	3827	4060	4041	4136	4105	4218	4111	4179	4232	4272	4369	4289	4355	4226	4279	4274	4375	4316	4514	4355	4537	4634	4401	4608	4564	4490	4496	4663	4342	4476	4324	4532	4565	4706	4806	4696	4714	4627	4655	4524	4696	4525	4480	4395	4432
3844	3923	3943	3933	3923	4136	4064	4133	4164	4056	4070	4137	4072	4213	4259	4145	4345	4311	4361	4319	4234	4283	4343	4389	4552	4386	4463	4639	4435	4455	4540	4521	4291	4294	4306	4479	4751	4664	4689	4661	4541	4571	4616	4613	4578	4700	4452	4729	4444	4420
3836	3817	3819	4007	4100	4100	3999	4064	3912	3993	4104	4025	4040	4176	4189	4333	4404	4295	4268	4305	4255	4385	4338	4451	4427	4445	4264	4306	4311	4347	4355	4372	4161	4268	4522	4576	4694	4632	4506	4635	4409	4462	4317	4497	4371	4358	4453	4547	4644	4529
3768	3906	3932	3916	3932	4077	4075	4010	4072	4053	3862	4092	4090	4044	4253	4267	4361	4256	4249	4127	4166	4220	4397	4390	4382	4419	4369	4247	4315	4282	4382	4253	3918	4253	4532	4555	4531	4430	4276	4472	4550	4354	4436	4396	4373	4355	4538	4586	4631	4396
3941	3954	3770	3880	4054	4197	3979	4143	4093	3918	4080	3886	3916	4267	4120	4227	4092	4163	4257	4314	4076	4210	4226	4232	4210	4395	4325	4217	4320	4291	4285	4197	4190	4341	4554	4583	4433	4438	4407	4521	4301	4535	4436	4343	4271	4311	4284	4453	4747	4608
3943	3932	3971	4033	3995	4179	4194	4049	4115	4076	3952	4099	4217	4121	4300	4223	4166	4244	4166	4210	4127	4064	4392	4216	4298	4236	4365	4393	4334	4320	4212	4216	4199	4445	4609	4445	4340	4292	4467	4428	4294	4467	4464	4252	4381	4128	4272	4355	4496	4539
3952	3970	4003	4031	4249	4081	4195	4266	4251	4088	4170	4125	4271	4279	4226	4430	4106	4328	4130	4194	4073	4172	4071	4226	4243	4347	4359	4343	4424	4312	4303	4378	4273	4447	4602	4591	4273	4520	4222	4258	4133	4286	4373	4329	4387	4289	4139	4329	4607	4433
4031	4041	4033	4059	4146	4181	4137	4190	4181	4152	4124	4172	4191	4120	4204	4223	4387	4244	4184	4132	4231	4022	4236	4269	4394	4171	4373	4440	4263	4242	4367	4308	4243	4459	4746	4485	4312	4386	4436	4178	4185	4160	4293	4385	4392	4408	4298	4318	4397	4362
4129	4069	4086	3951	4295	4181	4136	4267	4240	4240	4067	4169	4194	4291	4172	4258	4128	4243	4003	4104	4075	4163	4100	4233	4277	4337	4301	4322	4286	4450	4564	4338	4378	4346	4602	4532	4269	4260	4324	4194	4270	4140	4317	4391	4292	4143	4281	4304	4479	4381
4075	3927	4044	4067	3944	4202	4085	4010	4031	4044	4113	4142	4122	4282	4266	4176	4144	4173	4135	4145	4248	4081	4050	4110	4324	4258	4315	4367	4229	4266	4415	4115	4208	4173	4629	4403	4253	4218	4128	4287	4206	4216	4290	4407	4220	4107	4227	4168	4340	4352
4078	4000	3976	4123	4013	4126	4120	4002	4130	4101	4079	4131	4133	4178	4249	4078	4226	4132	4103	4039	4223	4258	4132	4258	4265	4286	4284	4282	4212	4201	4287	4094	4165	4111	4310	4494	4418	4220	4190	4068	4123	4130	4120	4123	4193	4000	4142	4344	4292	4333
3997	4173	4086	4065	3982	4021	4096	4024	4123	4133	4003	4066	4224	4063	4149	4090	3959	4186	4149	4231	4233	4201	4193	4309	4353	4347	4378	4210	4304	4120	4077	4142	3949	3969	4197	4304	4342	4151	4104	3998	4073	4103	4156	4120	4041	4111	4316	4323	4229	4233
4109	3973	3910	4131	4039	3998	4147	4196	4164	4117	4051	4170	3985	4091	4245	4127	4026	4148	4079	3996	4207	4293	4400	4304	4367	4395	4380	4348	4126	4173	4207	4183	4080	3967	3939	4221	4325	4265	4350	4131	4141	4208	4144	4100	4253	4342	4227	4225	4219	4073
4201	4048	4038	3802	4025	4090	3986	4021	4220	4119	4005	4199	4081	4143	4039	4034	3997	4168	4062	4200	4067	4321	4123	4405	4304	4356	4382	4191	4064	4216	4186	4160	4133	4117	3944	4053	4181	4322	4337	4355	4435	4203	4294	4317	4216	4417	4361	4158	4182	4216
3886	3822	4089	3970	3919	3872	4012	4007	4075	4200	4105	4083	4046	4168	4063	4180	4006	4210	4176	4174	4085	4103	4211	4292	4215	4306	4157	4143	4110	4085	4116	4133	4183	4300	4262	4052	4306	4128	4265	4447	4342	4418	4431	4355	4268	4236	4225	4035	4146	4223
4187	4016	3938	3915	4059	4016	3947	4170	4200	4146	4077	4040	4088	4178	4103	4044	4233	4183	4223	4214	4190	4187	4123	4087	4150	4182	4088	4089	4029	4075	4203	4088	4083	4267	4285	4044	4100	4078	4186	4156	4253	4443	4222	4179	4088	3973	4022	4168	4016	4081
4019	3951	4015	3879	3974	4017	4162	3857	4243	4016	4070	4179	4006	4017	4241	4150	4136	4121	4238	4210	4117	4117	4241	4232	4178	4018	4089	4025	4129	4108	4074	4148	4243	4299	4057	4244	4249	4069	3963	3980	4042	4115	4130	4078	3984	4072	3797	3945	3924	3913
3922	3939	3992	3878	4123	3988	4029	4173	4013	4129	4114	4050	4042	4070	4021	4201	4162	4280	4207	4134	4074	4194	4230	4169	3992	4104	4015	3866	4088	4104	4098	4166	4248	4194	4241	4093	4228	4114	4182	4042	4032	4194	4170	4082	4012	3967	4050	3993	3961	3950
4048	3978	3750	3968	4041	4008	3888	3989	3912	4094	3987	4044	3929	4136	4086	3997	4122	4059	4218	4163	4356	4056	4079	4025	4028	4039	4110	3911	4034	4192	4175	4088	4213	4097	4265	4007	4126	4057	4074	4038	4123	3999	4075	4111	4041	4159	4051	3966	3942	3885
4131	3878	3823	3756	4016	4108	3960	3982	4041	3951	4025	4149	4111	4139	4029	3920	4230	4004	4352	4062	4210	4083	4099	4059	4071	3992	3994	4013	4088	4154	4065	4236	4135	4272	4063	4092	4010	4030	3901	4028	4027	4051	4043	3992	4035	4005	4020	3843	3848	3903
3946	3789	3809	3897	3861	4104	4096	3971	4016	4087	3996	4020	4113	4060	4034	4080	4002	4161	4151	4320	4185	4270	4030	4107	4170	4142	4049	4009	4077	4181	4077	4073	4018	4116	4096	4150	4060	4030	3872	3995	3994	4014	4035	3877	3907	3898	3867	3891	3843	3848
3697	3901	3884	3920	3938	4159	3970	4041	3810	4020	4000	4109	3996	4076	3853	4018	4011	4027	4052	4024	4000	4116	4140	4125	3989	4148	4036	4172	4102	3987	4046	4052	3979	3970	4044	4052	4075	4029	4024	3854	3860	3824	3890	3949	4051	3869	3811	3803	3913	3868
4023	3683	3769	4049	3933	3984	4046	4125	4078	4046	4106	3999	3955	4058	3963	4027	4070	3980	4019	3995	3991	4136	4158	4024	4101	3942	4004	4142	4030	3928	3917	3867	3982	3988	3970	3973	3913	3874	3842	3929	3842	3777	3878	3787	3849	3933	3780	3776	3885	3823
4065	3958	3745	4052	4124	4162	4138	4038	4165	3954	4009	4098	3979	3845	3969	4027	3876	4027	3977	3888	4016	3883	4028	3932	4048	3978	4085	4011	4021	4118	4050	3962	3910	3971	3969	3861	3883	3752	3755	3864	3867	3771	3767	3826	3934	3811	3787	3722	3825	3662
4061	4086	4040	3795	4113	4205	4083	4028	4166	3992	3909	3829	3857	3893	3722	3966	3921	4031	3886	3891	3937	4031	3881	4031	3954	3866	3937	3898	3931	3934	3984	4024	3915	3887	4013	3872	3903	3821	3707	3776	3755	3774	3824	3823	3874	3743	3777	3716	3779	3672
3910	4043	4060	3888	3837	4133	4143	3800	4002	3862	3696	3841	3832	3746	3795	3836	3844	3933	3899	4002	3951	3926	3885	4029	3950	4024	3816	3958	3889	3897	3873	3916	3871	3900	3985	4013	3896	3756	3653	3692	3828	3716	3812	3848	3850	3885	3672	3652	3709	3707
4037	3809	4172	4079	3777	3919	4082	3837	3793	3874	3787	3785	3746	3699	3725	3939	3982	4047	3947	3871	3882	3949	4010	3985	3926	3966	3886	3740	3753	3739	3776	3929	3699	3847	3733	3821	3805	3885	3692	3655	3635	3780	3719	3759	3803	3620	3700	3711	3666	3822
3977	3782	3968	4091	3851	3784	3959	3936	3763	3805	3801	3675	3798	3917	3866	3927	3981	3901	3965	4082	3919	3912	4050	4054	3915	3958	3949	3763	3702	3765	3801	3677	3848	3863	3769	3919	3757	3689	3766	3652	3689	3819	3800	3723	3696	3673	3664	3577	3623	3637
4213	3598	3714	4012	4183	3744	3820	3938	3756	3742	3723	3727	3799	3908	3844	3852	3906	4066	3921	4012	4095	3850	3952	3911	4042	3891	3868	3924	3880	3900	3740	3742	3737	3683	3719	3834	3821	3684	3756	3592	3631	3666	3656	3694	3720	3678	3676	3615	3649	3532
4334	3924	3634	3904	4176	3836	3759	4020	3906	3802	4004	3859	3929	3951	3742	3971	3915	4070	3938	3950	4016	3928	3884	3805	3887	3844	3945	3946	3700	3904	3841	3741	3823	3736	3741	3826	3813	3728	3552	3629	3632	3702	3641	3529	3645	3592	3676	3748	3564	3474
4554	4166	3691	3742	4201	4071	3825	3977	4060	3799	3913	3981	3876	4053	3855	3937	3929	3826	3865	3827	3934	3810	3781	3790	3837	4106	4011	3825	3817	3839	3790	3700	3770	3709	3853	3760	3744	3770	3727	3705	3689	3585	3657	3567	3712	3733	3599	3712	3454	3485
4342	4308	3826	3753	4065	4328	3928	3861	4121	3925	3842	4004	3699	3989	3879	3835	3856	3702	3776	3797	3792	3760	3805	3916	3808	4027	4051	3949	3892	3933	3765	3765	3731	3708	3894	3853	3665	3735	3670	3645	3610	3547	3534	3542	3579	3644	3540	3484	3603	3489
4352	4269	4056	3644	3840	4457	3992	3648	3992	3901	3640	4021	3843	3878	3816	3715	3867	3859	3835	3720	3776	3696	3687	3813	3806	3913	3755	3859	3847	3850	3811	3727	3575	3736	3758	3708	3732	3604	3542	3606	3461	3447	3436	3525	3441	3561	3480	3392	3442	3393
4106	4438	4136	3617	3634	4359	4105	3744	4173	3877	3780	3947	3931	3829	3886	3766	3888	3806	3826	3704	3636	3679	3534	3729	3649	3692	3583	3720	3685	3841	3680	3709	3592	3648	3629	3684	3644	3553	3564	3500	3385	3337	3393	3475	3498	3435	3475	3300	3375	3398
3858	4223	4194	3726	3685	4164	4090	3657	3899	4088	3533	3841	3789	3610	3884	3769	3891	3779	3729	3721	3578	3591	3624	3531	3623	3534	3593	3659	3598	3611	3615	3451	3586	3572	3609	3552	3461	3535	3501	3473	3422	3487	3340	3408	3414	3456	3435	3564	3482	3379
3704	4060	4203	3647	3578	4066	4191	3667	3803	4112	3672	3835	3855	3599	3977	3726	3826	3741	3819	3746	3832	3646	3669	3564	3561	3473	3615	3589	3625	3644	3642	3485	3502	3594	3613	3613	3495	3426	3305	3318	3372	3309	3288	3338	3498	3397	3483	3392	3437	3310
3617	3978	4182	3637	3368	4106	4161	3698	3840	4055	3594	3799	3914	3763	3959	3635	3814	3867	3775	3850	3738	3788	3592	3585	3617	3388	3569	3459	3441	3460	3569	3455	3384	3567	3391	3424	3459	3370	3454	3414	3414	3387	3205	3373	3419	3387	3444	3352	3371	3406
3613	3950	4164	3833	3432	4025	4304	3778	3909	4067	3585	3819	3869	3626	3795	3754	3782	3763	3811	3820	3814	3743	3632	3453	3538	3566	3610	3555	3552	3613	3551	3623	3382	3472	3562	3380	3505	3433	3431	3458	3390	3380	3303	3408	3527	3407	3383	3431	3409	3316
3708	3972	4253	3853	3580	4017	4183	3815	3784	4068	3677	3815	3759	3621	3822	3715	3749	3703	3673	3673	3672	3653	3568	3512	3678	3575	3652	3556	3569	3609	3715	3497	3548	3421	3374	3421	3437	3386	3430	3408	3533	3417	3408	3454	3429	3374	3412	3287	3447	3377
3839	4187	4314	3906	3648	3983	4162	3719	3841	4186	3602	3676	3847	3470	3809	3587	3566	3772	3594	3520	3644	3572	3763	3733	3728	3699	3811	3599	3597	3622	3583	3609	3477	3400	3371	3306	3426	3368	3357	3335	3309	3464	3315	3453	3411	3457	3279	3474	3442	3387
4129	4384	4401	3761	3708	4088	4117	3710	3927	4047	3522	3777	3707	3470	3730	3677	3722	3610	3767	3730	3652	3809	3888	3783	3671	3714	3765	3616	3659	3678	3777	3544	3500	3385	3415	3285	3450	3334	3393	3325	3326	3229	3491	3257	3369	3285	3306	3404	3435	3329
4190	4444	4231	3673	3646	4045	4109	3801	3990	4042	3696	3857	3840	3729	3825	3716	3753	3732	3848	3757	3788	3700	3798	3716	3791	3707	3642	3691	3676	3464	3680	3527	3387	3494	3392	3325	3307	3361	3387	3310	3352	3260	3266	3292	3350	3449	3352	3316	3371	3430
4265	4513	3982	3502	3802	4130	3887	3710	4029	4011	3653	4043	3878	3820	3946	3680	3948	3748	3866	3788	3825	3752	3739	3736	3708	3669	3608	3609	3467	3544	3558	3438	3502	3485	3587	3283	3279	3255	3253	3254	3245	3274	3277	3169	3266	3334	3302	3386	3433	3264
4375	4231	3719	3660	3788	3963	3716	3747	4077	3991	3794	4118	3756	3999	3942	3829	3997	3728	3859	3840	3878	3785	3786	3602	3642	3566	3647	3585	3465	3496	3499	3441	3424	3460	3384	3320	3290	3150	3271	3482	3314	3195	3239	3321	3332	3319	3413	3509	3391	3349
4315	4043	3578	3612	3901	3860	3642	3722	4036	3867	3963	4143	3804	4004	3937	3832	4002	3741	3817	3729	3753	3637	3621	3666	3639	3600	3592	3417	3284	3423	3499	3352	3456	3372	3359	3373	3277	3260	3377	3288	3318	3282	3341	3334	3345	3291	3241	3374	3358	3297
4335	3660	3391	3757	3997	3818	3642	3869	3907	3772	4049	3883	3794	3877	3848	3765	3794	3644	3781	3720	3731	3594	3575	3440	3567	3651	3428	3389	3346	3371	3293	3394	3437	3393	3425	3350	3358	3353	3374	3363	3333	3376	3226	3357	3352	3314	3274	3226	3250	3260
4222	3491	3469	3871	3884	3756	3871	4011	3865	3750	3920	3763	3751	3916	3666	3845	3775	3653	3621	3657	3600	3506	3561	3624	3576	3553	3515	3440	3406	3278	3364	3340	3399	3327	3399	3306	3343	3289	3459	3345	3265	3375	3379	3331	3349	3334	3111	3164	3271	3266
3935	3695	3707	3962	3807	3682	4032	3949	3706	3810	3806	3605	3788	3812	3673	3745	3490	3701	3491	3594	3703	3682	3598	3616	3549	3588	3554	3644	3368	3386	3359	3401	3386	3201	3316	3281	3291	3393	3333	3343	3355	3339	3322	3333	3246	3295	3123	3186	3219	3211
3991	3988	3907	3841	3563	3588	3868	3786	3684	3914	3851	3716	3794	3680	3794	3761	3526	3698	3405	3658	3553	3778	3578	3646	3557	3680	3657	3614	3518	3541	3437	3434	3371	3357	3391	3280	3337	3289	3406	3285	3271	3351	3328	3151	3126	3289	3157	3135	3153	3023
4129	4243	4174	3827	3539	3703	3943	3666	3681	3941	3651	3657	3702	3574	3841	3717	3636	3589	3565	3690	3500	3699	3591	3744	3506	3527	3637	3488	3631	3605	3394	3329	3139	3296	3298	3274	3104	3249	3325	3188	3042	3264	3191	3204	3172	3224	3093	3135	3109	3138
4289	4258	3994	3812	3898	3881	3873	3748	3852	3786	3642	3818	3944	3669	3832	3648	3793	3747	3634	3645	3581	3414	3686	3604	3632	3635	3685	3600	3446	3578	3275	3298	3453	3357	3288	3227	3155	3091	3103	3197	3005	3146	3206	3163	3190	3220	3119	3138	3150	3122
[truncated: 920 more columns]
