# Supplementary material for: Spatial Resolution and Refractive Index Contrast of Resonant Photonic Crystal Surfaces for Biosensing
Source: IEEE Photonics J. Author manuscript; Available in PMC 2015 Sep 7. (PMC4561521; doi:10.1109/JPHOT.2015.2435699)
Supplement: fig2_data [file NIHMS64775-supplement-fig2_data.gz › Volumes/graham/MacBook_backup/PhD_folder_2015_06_02/paper_improvements/IEEE_J_Photonics/final_files/data_files/fig2/ref/ref19.csv]

4388	4177	4260	4229	4257	4200	4072	4057	3916	4018	4006	4170	4254	4266	4279	4374	4474	4319	4307	4264	4300	4014	4017	4104	4207	4207	4294	4224	4197	4248	4268	4355	4277	4195	4319	4214	4326	4328	4420	4406	4389	4399	4421	4424	4296	4411	4586	4564	4350	4323
4542	4378	4086	4219	4096	4021	3964	4015	4107	4147	4379	4322	4347	4209	4340	4297	4371	4453	4339	4448	4337	4101	4295	4309	4307	4369	4417	4505	4324	4288	4341	4403	4357	4187	4211	4282	4479	4552	4216	4481	4312	4384	4410	4254	4428	4432	4399	4441	4494	4516
4363	4234	4061	4087	3975	3926	3945	4075	4076	4268	4417	4552	4404	4290	4336	4365	4335	4342	4347	4225	4166	4246	4272	4333	4556	4602	4545	4347	4382	4440	4334	4368	4338	4324	4401	4394	4339	4347	4367	4440	4337	4279	4379	4371	4359	4522	4524	4481	4560	4443
4319	4170	4120	3964	3966	3980	4012	4081	4266	4324	4399	4444	4113	4128	4280	4141	4286	4199	4371	4293	4152	4213	4294	4403	4591	4620	4543	4327	4299	4486	4494	4345	4399	4252	4367	4188	4326	4235	4280	4352	4252	4287	4139	4197	4272	4338	4402	4375	4407	4340
4450	4124	3980	4142	4066	4013	4337	4269	4390	4352	4242	4278	4201	4017	4186	4129	4159	4311	4118	4213	4140	4247	4464	4487	4555	4430	4370	4421	4396	4362	4382	4524	4315	4329	4180	4223	4241	4093	4100	4199	4158	4210	4083	4037	4097	4226	4350	4390	4423	4539
4384	4226	3983	4207	4251	4316	4485	4433	4317	4412	4336	4213	4083	4015	4109	4110	4247	4186	4364	4048	4125	4248	4409	4497	4411	4201	4314	4312	4430	4325	4295	4364	4227	4246	4242	4095	4210	4207	4146	4077	4081	3958	3961	4018	3980	4168	4133	4297	4384	4489
4368	4083	4172	4212	4402	4389	4245	4575	4484	4305	4302	4200	4259	4124	4192	4231	4343	4362	4398	4216	4427	4337	4326	4302	4209	4160	4232	4321	4461	4419	4333	4107	4335	4270	4280	3928	4135	4011	4029	4170	4004	3761	3932	4066	4034	3912	4071	4244	4503	4502
4461	4264	4161	4436	4451	4430	4479	4502	4390	4226	4252	4165	4320	4356	4314	4313	4478	4316	4309	4151	4234	4264	4204	4077	3964	3965	4165	4212	4254	4282	4233	4316	4263	4311	4091	3850	4166	4000	4093	4110	3877	3824	3880	3916	3933	3853	3961	4250	4518	4556
4392	4234	4361	4521	4461	4491	4514	4229	4284	4306	4318	4510	4374	4483	4562	4461	4312	4435	4404	4371	4314	4134	3894	4003	3842	3838	4071	4168	4254	4135	4129	4301	4323	4150	4123	4109	4083	3983	4040	4114	3973	3959	3915	3825	3793	3924	4183	4223	4347	4397
4404	4252	4455	4590	4443	4364	4244	4180	4232	4165	4371	4448	4592	4559	4571	4463	4500	4431	4350	4423	4190	4121	3882	3769	3844	4031	4024	4091	4141	4133	4050	4160	4196	4174	4093	4033	4003	3983	4065	4068	3969	3995	3934	3971	3879	3983	3949	4244	4369	4417
4448	4567	4558	4408	4346	4321	4152	4228	4119	4313	4373	4471	4591	4532	4528	4363	4428	4237	4380	4247	4097	4007	3944	3879	3954	4016	3848	4171	3960	3954	4060	4181	4154	4077	4230	4229	4124	4332	4188	4160	4067	4071	4008	4277	3983	4069	4162	4239	4256	4439
4676	4524	4427	4370	4253	4232	3936	4100	4013	4170	4249	4371	4217	4368	4323	4327	4300	4333	4242	4186	4147	4195	4053	3914	3963	3944	3872	3980	3932	4015	4065	3997	4209	4219	4250	4271	4098	4312	4166	4258	4164	4201	4291	4309	4264	4162	4188	4155	4170	4349
4617	4415	4289	4306	4180	3928	4063	4066	4057	4187	4233	4138	4259	4363	4230	4245	4250	4219	4329	4209	4225	4020	4094	3992	3953	4130	3874	3939	3884	3941	3975	4086	4174	4182	4368	4405	4445	4215	4097	4456	4387	4426	4264	4346	4309	4365	4175	4217	4182	4335
4413	4339	4320	4106	3982	4061	4024	4116	4030	4136	4117	4113	3916	3992	4271	4202	4129	4160	4158	4106	4080	4316	4264	4212	4051	3906	3936	3906	3979	4054	4201	4104	4221	4307	4422	4476	4418	4211	4347	4416	4510	4413	4345	4454	4452	4246	4205	4173	4265	4273
4370	4316	4181	4223	4105	4315	4191	4177	4092	3986	4057	3992	4013	3980	4128	4240	4149	4173	4182	4233	4302	4300	4255	4261	4036	4061	3960	4058	4119	4119	4233	4269	4340	4207	4353	4314	4281	4352	4394	4459	4422	4459	4488	4634	4434	4415	4252	4048	4212	4215
4303	4179	4182	4200	4236	4378	4385	4332	4156	4036	4001	3957	4034	3906	4062	4153	4159	4154	4046	4116	4403	4459	4177	4225	4086	4071	4055	4067	4108	4212	4277	4194	4286	4370	4278	4352	4421	4322	4479	4361	4375	4314	4503	4460	4504	4420	4187	4353	4106	4236
4283	4203	4314	4422	4452	4655	4445	4321	4084	3948	3912	3849	4046	4119	4101	4148	4132	4074	4024	4206	4201	4274	4219	4147	4223	4191	4102	4261	4080	4287	4314	4461	4274	4317	4199	4267	4330	4474	4335	4441	4186	4253	4379	4402	4475	4237	4307	4197	4260	4318
4382	4447	4322	4416	4475	4474	4408	4320	4222	4121	4203	3990	3932	4017	3959	4042	4047	4088	4121	4227	4301	4243	4170	4174	4349	4152	4190	4225	4329	4113	4349	4419	4501	4160	4200	4260	4450	4569	4551	4459	4256	4380	4431	4351	4566	4282	4440	4169	4218	4123
4372	4430	4299	4345	4373	4368	4304	4383	4111	4133	4066	4115	4028	4085	4028	4066	4244	4081	4168	4144	4264	4218	4307	4309	4289	4317	4440	4251	4263	4251	4344	4483	4323	4299	4181	4360	4558	4523	4469	4301	4248	4258	4139	4322	4223	4440	4203	4233	4156	4127
4425	4430	4390	4327	4181	4219	4172	4354	4312	4449	4214	4249	4300	4218	4054	4159	4140	4154	4210	4129	4076	4236	4250	4372	4391	4339	4317	4284	4155	4257	4248	4338	4235	4291	4299	4431	4490	4480	4540	4335	4445	4412	4259	4332	4267	4343	4258	4350	4272	4242
4547	4306	4100	4053	4175	4132	4196	4404	4485	4515	4561	4388	4378	4320	4410	4119	4120	4240	4055	4208	4048	4293	4322	4345	4307	4400	4427	4090	4194	4197	4243	4323	4301	4373	4360	4381	4444	4579	4358	4494	4371	4432	4261	4439	4330	4350	4306	4323	4283	4329
4365	4040	3960	3948	3959	4134	4192	4345	4382	4500	4491	4359	4341	4272	4382	4229	4272	4004	4259	4221	4314	4313	4569	4430	4418	4224	4260	4176	4151	4302	4294	4414	4288	4321	4421	4347	4438	4419	4292	4536	4590	4280	4391	4371	4459	4222	4424	4278	4502	4381
4233	4119	4003	3989	4107	3996	4180	4291	4370	4474	4249	4237	4403	4541	4412	4305	4287	4164	4181	4293	4381	4397	4422	4583	4384	4271	4275	4249	4162	4144	4191	4239	4271	4399	4323	4318	4258	4352	4552	4403	4598	4398	4484	4345	4386	4502	4493	4513	4482	4392
4248	4009	3955	3952	3924	4110	4214	4143	4229	4339	4133	4313	4310	4321	4426	4290	4263	4123	4400	4415	4379	4425	4332	4439	4348	4242	4291	4158	4128	4145	4164	4325	4230	4218	4260	4241	4174	4436	4460	4546	4510	4650	4534	4526	4413	4542	4430	4596	4481	4483
4353	4215	3996	3951	3981	4077	3991	4041	4125	4004	4250	4252	4349	4455	4408	4364	4295	4439	4317	4450	4314	4357	4500	4277	4489	4449	4262	4197	4172	4098	4153	4048	4122	4119	4131	4134	4214	4162	4598	4620	4641	4581	4602	4663	4642	4567	4643	4675	4480	4519
4225	4152	4155	3867	3911	3954	3926	4105	3970	4087	4149	4030	4352	4325	4355	4210	4473	4414	4524	4470	4279	4271	4368	4343	4369	4287	4409	4271	4129	4010	3954	4151	4122	4225	4112	4173	4288	4256	4412	4638	4625	4890	4916	4817	4667	4737	4692	4734	4483	4458
4360	4308	4045	3874	3889	4024	3928	3954	3957	4010	4095	4036	4212	4235	4312	4291	4408	4421	4366	4317	4332	4268	4390	4307	4402	4328	4263	4301	4252	4128	4100	4148	4084	4073	4153	4222	4301	4456	4538	4755	4906	5130	4877	4764	4813	4849	4861	4630	4458	4426
4318	4314	4017	3854	4051	3944	4032	3996	4081	4037	4044	4090	4065	4217	4394	4416	4410	4388	4330	4279	4321	4417	4542	4494	4526	4188	4385	4377	4278	4195	4048	4082	4056	4206	4117	4256	4395	4580	4600	4574	4862	4868	4951	4906	4937	4807	4709	4292	4609	4290
4296	4030	4063	3957	4115	4068	4235	4220	3989	4153	4109	4178	4147	4140	4285	4267	4285	4223	4240	4294	4370	4550	4426	4542	4482	4464	4468	4507	4304	4322	4222	4372	4192	4166	4334	4415	4446	4429	4513	4674	4772	4702	4969	4871	4902	4662	4734	4450	4623	4412
4174	4236	3887	4139	4099	4263	4179	4177	4213	4038	4011	4098	4110	4190	4121	4209	4142	4108	4296	4350	4436	4424	4490	4535	4529	4693	4567	4575	4471	4484	4105	4293	4370	4296	4284	4250	4373	4506	4515	4531	4670	4588	4690	4676	4733	4677	4700	4624	4557	4327
4106	4153	4186	4025	4202	4191	4255	4108	4216	4176	4129	4161	3951	4100	4138	4084	4109	4064	4322	4251	4260	4380	4524	4454	4481	4572	4739	4718	4550	4574	4447	4462	4411	4400	4237	4335	4384	4444	4362	4372	4591	4605	4728	4648	4560	4629	4719	4623	4437	4627
4226	4162	4141	4088	4070	4187	4272	4269	4139	4256	4245	4065	4152	4023	3996	3882	4124	4260	4276	4277	4275	4382	4252	4351	4509	4579	4558	4630	4739	4636	4549	4411	4350	4411	4244	4303	4232	4292	4378	4448	4517	4475	4377	4489	4606	4642	4763	4612	4738	4457
4273	4244	4191	4078	4189	4273	4130	4348	4258	4313	4186	4035	4201	4166	4012	4304	4336	4383	4313	4322	4197	4307	4330	4448	4368	4417	4625	4679	4676	4594	4707	4430	4365	4253	4410	4579	4436	4414	4399	4441	4421	4395	4368	4448	4501	4727	4687	4682	4661	4511
4362	4205	4192	4062	4195	4250	4229	4346	4260	4299	4214	4133	4384	4247	4283	4291	4369	4361	4269	4312	4135	4401	4262	4347	4367	4509	4593	4709	4658	4717	4504	4310	4391	4375	4476	4380	4364	4385	4389	4526	4465	4528	4510	4616	4582	4871	4871	4673	4724	4520
4384	4117	4063	4132	4190	4190	4224	4335	4137	4253	4318	4287	4348	4237	4315	4415	4283	4262	4248	4298	4380	4314	4348	4301	4280	4379	4564	4548	4456	4457	4476	4509	4431	4528	4472	4515	4771	4422	4616	4554	4594	4588	4679	4726	4749	4664	4716	4664	4702	4640
4412	4320	4101	4107	4099	4263	4115	4117	4284	4195	4242	4289	4264	4485	4344	4448	4241	4303	4367	4392	4404	4411	4201	4168	4169	4391	4521	4484	4476	4447	4322	4453	4471	4607	4591	4734	4642	4578	4804	4609	4633	4797	4718	4814	4636	4772	4713	4789	4524	4443
4469	4353	4289	3989	4136	4205	4088	4225	4291	4103	4290	4284	4403	4223	4245	4268	4211	4330	4481	4350	4607	4351	4339	4173	4296	4386	4383	4379	4399	4504	4314	4359	4703	4507	4542	4578	4858	4526	4739	4716	4772	4715	4785	4747	4702	4698	4704	4581	4408	4339
4597	4344	4266	4084	4268	4122	4196	4148	4152	4121	4177	4016	4084	4108	4069	4009	4297	4402	4469	4555	4477	4570	4405	4383	4373	4358	4375	4369	4463	4415	4300	4428	4515	4497	4669	4556	4697	4697	4705	4743	4809	4964	4829	4803	4645	4602	4445	4428	4457	4356
4466	4335	4279	4198	4094	4270	4232	4065	4150	4190	4157	3979	3940	3993	4002	4149	4360	4370	4429	4678	4620	4607	4471	4518	4449	4552	4472	4495	4531	4579	4423	4455	4409	4456	4449	4651	4784	4654	4771	4767	4820	4898	4714	4731	4595	4517	4560	4365	4287	4305
4534	4350	4324	4320	4205	4278	4184	4256	4174	4172	4080	4053	3901	3848	3948	4142	4157	4383	4461	4564	4613	4691	4695	4651	4474	4542	4499	4584	4603	4619	4403	4439	4402	4477	4529	4513	4708	4602	4640	4524	4784	4521	4645	4604	4503	4439	4364	4441	4513	4395
4573	4330	4305	4212	4342	4300	4294	4256	4046	4086	3987	3937	4048	3997	4016	3948	4026	4269	4400	4680	4652	4794	4752	4761	4730	4735	4873	4735	4550	4624	4334	4356	4357	4365	4464	4519	4514	4643	4634	4458	4578	4448	4673	4483	4456	4402	4460	4474	4500	4349
4461	4403	4348	4199	4202	4201	4314	4200	4289	4387	4243	4146	4115	4183	3909	3888	4166	4240	4284	4603	4643	4719	4817	4892	4877	4867	4861	4659	4713	4456	4528	4456	4353	4264	4384	4456	4483	4436	4414	4473	4459	4443	4541	4323	4474	4446	4623	4436	4583	4258
4522	4405	4325	4125	4343	4344	4425	4444	4403	4562	4411	4350	4220	4138	4225	3960	4187	4311	4270	4351	4606	4565	4695	4893	4993	4683	4764	4602	4694	4428	4478	4332	4416	4330	4286	4611	4523	4383	4352	4478	4376	4294	4543	4408	4504	4447	4616	4364	4597	4535
4575	4407	4100	4176	4163	4357	4370	4521	4682	4568	4652	4499	4452	4196	4214	4217	4273	4048	4348	4258	4416	4569	4551	4633	4816	4690	4686	4648	4519	4483	4345	4410	4463	4384	4420	4270	4454	4295	4277	4413	4415	4518	4546	4356	4515	4476	4525	4454	4541	4433
4554	4373	4123	4304	4155	4470	4456	4595	4633	4681	4633	4589	4620	4343	4425	4246	4290	4281	4292	4270	4474	4559	4593	4648	4607	4640	4696	4556	4612	4570	4456	4546	4565	4410	4498	4381	4280	4498	4405	4541	4554	4723	4586	4672	4472	4328	4411	4520	4445	4697
4556	4480	4266	4349	4260	4322	4454	4516	4610	4648	4543	4662	4678	4610	4341	4332	4196	4196	4210	4219	4238	4401	4476	4393	4526	4478	4650	4654	4582	4624	4533	4634	4510	4427	4590	4604	4434	4469	4614	4553	4811	4823	4718	4655	4548	4377	4494	4526	4479	4399
4570	4503	4426	4354	4156	4317	4296	4403	4343	4529	4663	4704	4712	4626	4426	4430	4423	4348	4370	4297	4279	4295	4530	4356	4491	4527	4553	4484	4574	4592	4663	4702	4492	4540	4568	4489	4509	4624	4702	4776	4743	4664	4762	4580	4632	4465	4462	4417	4441	4394
4467	4657	4384	4375	4189	4360	4299	4373	4477	4481	4619	4648	4722	4669	4512	4519	4496	4440	4440	4294	4315	4463	4311	4419	4411	4494	4594	4604	4632	4593	4650	4664	4506	4484	4550	4495	4569	4564	4604	4581	4657	4590	4625	4473	4504	4533	4498	4455	4517	4581
4586	4371	4413	4280	4421	4262	4266	4525	4368	4315	4537	4423	4672	4400	4660	4515	4413	4396	4418	4404	4376	4382	4577	4535	4579	4587	4598	4619	4484	4595	4529	4466	4478	4410	4598	4461	4466	4668	4631	4561	4587	4451	4520	4556	4676	4380	4334	4464	4582	4531
4489	4477	4403	4515	4453	4502	4333	4442	4424	4389	4353	4413	4440	4487	4611	4444	4406	4279	4444	4437	4604	4658	4388	4497	4591	4525	4754	4605	4510	4456	4389	4428	4477	4488	4442	4495	4467	4433	4414	4427	4393	4458	4324	4581	4447	4446	4411	4492	4618	4747
4331	4297	4346	4456	4401	4535	4511	4491	4547	4250	4469	4469	4516	4558	4578	4354	4309	4529	4545	4656	4708	4603	4529	4596	4461	4422	4694	4507	4450	4635	4443	4348	4442	4425	4281	4437	4491	4526	4368	4282	4316	4475	4409	4596	4452	4487	4563	4733	4744	4741
4412	4392	4341	4529	4499	4591	4462	4479	4529	4480	4505	4611	4537	4533	4465	4490	4409	4381	4477	4489	4407	4544	4592	4622	4606	4658	4628	4566	4572	4365	4499	4449	4425	4513	4441	4445	4318	4423	4344	4211	4291	4263	4424	4538	4582	4514	4466	4677	4813	4897
4415	4399	4294	4470	4488	4534	4537	4510	4531	4487	4418	4421	4491	4469	4449	4494	4458	4365	4425	4499	4496	4469	4565	4675	4616	4597	4495	4504	4692	4598	4504	4514	4529	4348	4517	4387	4429	4405	4229	4297	4279	4563	4488	4502	4583	4454	4513	4698	4756	4772
4368	4291	4294	4363	4266	4460	4431	4412	4534	4587	4492	4492	4582	4391	4436	4481	4408	4384	4439	4345	4381	4335	4491	4401	4659	4638	4541	4649	4561	4605	4631	4477	4380	4589	4575	4421	4419	4436	4397	4360	4344	4553	4405	4590	4471	4686	4691	4777	4836	4824
4414	4180	4338	4321	4149	4156	4450	4402	4348	4542	4518	4437	4641	4572	4608	4490	4431	4308	4373	4348	4402	4411	4394	4307	4518	4556	4577	4557	4440	4567	4417	4610	4589	4556	4739	4727	4573	4576	4522	4534	4612	4562	4626	4561	4660	4721	4741	4670	4735	4807
4437	4286	4211	4232	4060	4208	4250	4305	4439	4491	4530	4486	4567	4449	4366	4440	4469	4400	4524	4386	4311	4295	4379	4342	4425	4558	4581	4570	4536	4476	4658	4499	4718	4570	4547	4763	4779	4662	4766	4637	4627	4679	4744	4758	4694	4806	4851	4687	4744	4676
4397	4180	4353	4037	4129	4140	4260	4231	4413	4487	4445	4603	4705	4547	4466	4465	4417	4590	4645	4504	4533	4392	4254	4411	4406	4377	4565	4597	4514	4502	4783	4648	4676	4681	4576	4686	4620	4761	4843	4713	4630	4821	4700	4841	4763	4676	4912	4664	4618	4741
4419	4283	4182	4293	4345	4218	4273	4197	4373	4448	4544	4559	4499	4442	4482	4634	4519	4549	4548	4559	4662	4550	4433	4518	4521	4512	4599	4525	4669	4639	4531	4617	4569	4482	4498	4628	4809	4770	4865	4754	4741	4807	4806	4844	4936	4689	4861	4696	4763	4743
4509	4543	4480	4223	4276	4306	4200	4312	4335	4473	4480	4476	4476	4567	4582	4513	4487	4590	4752	4760	4734	4871	4742	4542	4511	4683	4632	4746	4532	4639	4589	4672	4617	4347	4583	4532	4686	4879	4772	4721	4831	4828	4986	4883	4941	4866	4947	4834	4836	4795
4742	4638	4553	4619	4394	4409	4291	4249	4212	4372	4308	4471	4553	4552	4560	4676	4711	4639	4773	4720	4979	4613	4672	4621	4671	4732	4781	4764	4710	4749	4668	4701	4607	4438	4495	4610	4669	4835	4819	4848	4829	4907	4964	4896	5027	4885	4861	4894	4837	4770
4742	4722	4488	4434	4455	4424	4233	4415	4378	4427	4559	4550	4558	4523	4660	4732	4769	4803	4834	4867	4847	4916	4752	4808	4880	4857	4731	4763	4853	4909	4781	4666	4680	4623	4428	4694	4619	4559	4858	4694	4821	4828	5055	4975	5054	5056	4969	4902	4805	4864
4649	4543	4601	4445	4549	4427	4389	4476	4407	4501	4637	4607	4499	4648	4767	4795	4888	4685	4803	4714	4870	4881	4871	4708	4764	4889	4860	5018	4840	4860	5006	4827	4741	4885	4642	4627	4622	4714	4736	4890	4853	4912	5023	4821	4903	4878	4889	4881	4873	4786
4675	4385	4602	4509	4630	4478	4398	4608	4345	4504	4532	4724	4723	4827	4762	4889	4778	4841	4987	4765	4916	4768	4826	4832	4707	4735	4948	4860	4928	5047	4952	4774	4871	4826	4965	4832	4757	4700	4966	4840	4718	4909	4858	4942	4669	4703	4824	4701	4777	4769
4509	4600	4574	4499	4607	4457	4535	4505	4589	4656	4557	4567	4764	4721	4760	4875	4982	4971	4957	4937	4877	4838	4799	4753	4828	4863	4841	4955	4988	4953	5069	5044	5058	4763	4952	4825	4808	4782	4754	4884	4805	4973	4865	4943	4826	4713	4808	4736	4806	4679
4696	4522	4574	4410	4595	4448	4401	4531	4477	4552	4598	4691	4727	4667	4804	4897	5015	4929	5016	4883	4898	4766	4779	4670	4726	4786	4782	4858	4974	5007	4899	4951	4991	4836	4867	4794	4791	4894	4751	4752	4863	4907	4895	4767	4688	4732	4723	4713	4899	4741
4765	4570	4547	4695	4466	4594	4653	4553	4503	4579	4472	4639	4649	4807	4858	4787	5023	4833	5077	4891	4794	4841	4771	4784	4549	4659	4869	4770	4773	4991	4991	4800	5013	4718	4751	4931	4826	4779	4791	4808	4931	4806	4904	4753	4751	4879	4808	4740	4833	4729
4745	4672	4606	4587	4463	4716	4537	4514	4584	4434	4500	4511	4669	4656	4809	4818	4889	4943	5074	4936	4868	4929	4772	4783	4707	4668	4787	4768	4729	4874	4945	4843	4962	4828	4640	4770	4751	4795	4874	4940	4914	4843	4840	4919	4728	4861	4804	4843	4800	4621
4757	4589	4351	4560	4602	4746	4525	4520	4598	4732	4580	4420	4504	4533	4597	4697	4870	4977	5191	4940	4994	4939	5004	4902	4752	4756	4740	4673	4626	4689	4630	4730	4845	4724	4603	4624	4724	4782	4785	4914	4933	4946	4849	4929	4866	4814	4829	4636	4853	4894
4564	4628	4546	4521	4615	4539	4615	4662	4732	4746	4506	4427	4469	4395	4520	4606	4668	4796	4860	4860	4901	4928	4885	4866	4871	4755	4620	4780	4634	4745	4842	4695	4696	4563	4568	4601	4642	4701	4746	4747	4719	4833	4811	4994	4931	4922	4832	4947	4849	4688
4623	4634	4450	4447	4412	4656	4519	4645	4680	4607	4624	4497	4475	4509	4474	4590	4542	4663	4713	4733	4736	4857	4820	4709	4652	4655	4699	4625	4714	4797	4720	4701	4710	4552	4588	4621	4693	4721	4785	4697	4867	4927	4930	4949	5016	4869	4869	4828	4785	4722
4575	4468	4457	4421	4412	4514	4504	4734	4759	4791	4628	4573	4451	4511	4495	4553	4708	4685	4714	4633	4750	4719	4901	4672	4697	4605	4737	4758	4698	4608	4849	4572	4686	4529	4537	4620	4679	4773	4716	4847	4851	4825	4875	4976	4848	4956	4884	4763	4851	4629
4747	4518	4545	4490	4362	4586	4526	4630	4737	4657	4612	4594	4415	4572	4635	4558	4509	4634	4592	4603	4622	4648	4624	4643	4566	4623	4509	4714	4770	4741	4554	4737	4641	4625	4559	4660	4728	4760	4808	4864	4885	4969	4841	4827	4934	4833	4841	4775	4767	4573
4705	4653	4523	4558	4530	4399	4462	4783	4649	4777	4855	4628	4550	4577	4525	4471	4657	4568	4524	4579	4523	4459	4636	4592	4464	4681	4573	4507	4451	4513	4611	4664	4545	4549	4524	4663	4744	4701	4685	4855	4768	4702	4683	4790	4843	4668	4811	4832	4835	4573
4661	4681	4468	4451	4488	4615	4573	4545	4777	4661	4720	4590	4506	4568	4507	4674	4576	4801	4654	4656	4390	4671	4576	4521	4491	4535	4380	4392	4459	4520	4505	4579	4596	4637	4640	4616	4815	4679	4781	4696	4698	4834	4696	4905	4690	4757	4928	4753	4725	4637
4823	4591	4527	4434	4454	4500	4712	4727	4750	4690	4782	4570	4557	4550	4565	4638	4661	4798	4592	4623	4750	4700	4559	4596	4715	4551	4434	4291	4373	4526	4454	4659	4633	4623	4533	4690	4629	4657	4780	4827	4845	4760	4706	4647	4673	4719	4753	4799	4725	4616
4951	4532	4638	4487	4547	4582	4518	4630	4801	4837	4547	4598	4580	4533	4634	4676	4640	4738	4804	4647	4766	4453	4626	4655	4499	4594	4443	4429	4528	4486	4506	4519	4572	4628	4546	4573	4674	4704	4681	4555	4698	4634	4695	4685	4564	4738	4781	4749	4647	4721
4874	4656	4549	4444	4486	4603	4638	4639	4828	4810	4750	4482	4595	4544	4733	4700	4804	4683	4757	4765	4910	4670	4746	4644	4656	4631	4600	4555	4393	4492	4524	4725	4551	4577	4583	4613	4615	4591	4602	4620	4739	4605	4458	4636	4634	4695	4622	4744	4649	4673
4852	4665	4456	4497	4548	4655	4676	4744	4872	4826	4799	4592	4623	4762	4666	4774	4834	4812	4724	4866	4937	4604	4723	4745	4619	4635	4414	4491	4549	4631	4612	4603	4783	4643	4501	4615	4606	4653	4767	4690	4552	4595	4520	4598	4524	4397	4440	4614	4610	4496
4863	4675	4422	4502	4550	4547	4804	4851	5044	4778	4801	4969	4867	4826	4841	4797	4773	4805	4715	4677	4635	4661	4800	4543	4586	4593	4543	4511	4546	4569	4642	4597	4871	4623	4705	4710	4573	4473	4641	4669	4726	4608	4592	4713	4517	4571	4555	4571	4503	4779
4773	4682	4672	4501	4644	4730	4659	4902	4798	4955	4979	4904	4829	4929	4890	4864	4903	4810	4752	4862	4725	4884	4724	4555	4688	4509	4375	4408	4453	4528	4617	4613	4655	4779	4629	4687	4629	4485	4436	4773	4580	4619	4584	4568	4494	4606	4637	4704	4553	4581
4791	4772	4713	4540	4525	4755	4856	5040	4924	4934	4886	4795	4884	5002	5076	5057	5019	4964	4920	4907	4856	4847	4665	4720	4546	4530	4440	4344	4429	4528	4643	4722	4720	4737	4821	4704	4745	4819	4701	4681	4645	4745	4656	4533	4750	4485	4668	4646	4705	4862
4743	4625	4622	4517	4872	4821	4833	4938	4836	4792	4901	4885	4899	5076	4976	5100	5077	5036	5015	4998	4887	4890	4826	4715	4390	4333	4459	4397	4538	4599	4700	4776	4687	4839	4848	4814	4700	4767	4718	4729	4750	4653	4705	4736	4612	4753	4744	4769	4722	4808
4744	4614	4634	4617	4627	4816	4879	4798	4600	4709	4651	4829	5020	5104	5063	5088	5137	4931	4886	4917	4949	4988	4836	4678	4597	4419	4364	4476	4580	4669	4785	4724	4837	4679	4676	4828	4881	4616	4733	4754	4587	4662	4579	4760	4654	4834	4824	4925	4799	4907
4566	4539	4501	4519	4759	4864	4777	4910	4700	4711	4816	4805	4938	4933	5007	4869	5033	4912	4904	4792	4875	4882	4809	4728	4555	4482	4536	4504	4656	4623	4631	4767	4923	4869	4830	4642	4861	4667	4635	4802	4787	4732	4711	4774	4877	4918	4951	4958	4791	5096
4646	4516	4442	4687	4798	4906	4886	4788	4799	4807	4757	4754	4900	4778	4771	4766	4869	4761	4756	4712	4670	4803	4773	4722	4510	4573	4441	4680	4700	4669	4845	4893	4990	4896	4771	4790	4757	4822	4754	4867	4653	4715	4624	4894	4809	4746	4899	5009	5084	5117
4621	4421	4501	4712	4897	4926	4898	4762	4668	4607	4601	4721	4775	4862	4694	4694	4589	4570	4640	4595	4705	4577	4729	4744	4548	4565	4634	4591	4880	4933	5044	5021	4940	4986	4840	4885	4963	4895	4778	4722	4661	4754	4787	4686	4834	4826	4984	5090	4977	5111
4861	4446	4652	4622	4987	4827	4730	4726	4678	4697	4779	4538	4685	4674	4776	4640	4634	4550	4648	4554	4579	4671	4604	4622	4536	4552	4601	4686	4743	4938	5005	4991	5204	5053	4881	4898	4928	4886	4797	4635	4786	4824	4832	4798	4946	4864	4870	4876	4962	4944
4792	4564	4756	4739	4692	4769	4626	4538	4653	4736	4512	4592	4731	4566	4647	4564	4556	4492	4533	4606	4586	4841	4826	4590	4703	4602	4783	4749	4894	4924	4969	5189	5166	5075	4938	4863	4715	4830	4684	4707	4737	4839	4725	4859	4933	4858	4981	4899	4807	4776
4809	4618	4655	4682	4714	4645	4662	4457	4591	4620	4433	4605	4608	4560	4636	4478	4631	4529	4636	4648	4801	4678	4609	4704	4760	4728	4619	4719	4778	4977	4969	5033	5108	5002	4977	4876	4817	4810	4646	4762	4829	4837	4767	4919	4791	4765	4860	4813	4802	4826
4831	4761	4674	4769	4730	4702	4725	4659	4501	4665	4551	4716	4649	4692	4524	4596	4534	4634	4706	4816	4756	4874	4919	5036	4745	4645	4820	4812	4667	4924	5005	4966	4797	4928	4913	4794	4655	4682	4724	4815	4716	4868	4800	4945	4938	5016	4874	4843	4724	4724
4782	4617	4615	4673	4724	4766	4615	4663	4624	4596	4587	4612	4865	4676	4637	4698	4742	4640	4775	4656	4928	4829	4933	4859	4987	4810	4653	4743	4806	4919	4817	4944	4834	4771	4833	4644	4780	4509	4577	4613	4731	4768	5024	4888	4865	4783	4810	4723	4785	4616
4838	4568	4414	4690	4672	4820	4597	4576	4521	4622	4525	4628	4657	4743	4779	4700	4741	4779	4762	4869	4860	4940	5031	4962	4874	4841	4864	4721	4737	4762	4938	4674	4825	4798	4801	4683	4541	4576	4587	4607	4707	4773	4807	4818	4896	4840	4824	4717	4741	4553
4794	4737	4604	4683	4858	4779	4790	4579	4613	4858	4729	4670	4926	4676	4702	4742	4813	4821	4965	4916	4950	4910	5084	4965	4894	4994	4829	4801	4872	4851	4818	4837	4690	4768	4809	4741	4619	4515	4432	4510	4554	4593	4853	4702	4858	4725	4737	4811	4527	4630
4719	4695	4655	4700	4638	4838	4719	4741	4717	4748	4647	4845	4711	4824	4731	4899	4794	4822	4988	5033	5101	4910	5011	4994	4862	4853	4777	4893	4942	4855	4700	4760	4749	4715	4699	4668	4634	4516	4323	4679	4760	4766	4869	4748	4724	4831	4629	4756	4641	4655
4738	4657	4625	4686	4512	4580	4739	4838	4875	4831	4798	4836	4842	4729	4860	5043	4971	4893	4911	5121	5042	4919	5088	5052	4914	4951	4785	4793	4816	4778	4619	4512	4654	4758	4625	4588	4534	4520	4637	4602	4801	4792	4793	4966	4770	4796	4853	4686	4537	4624
4757	4523	4399	4538	4556	4536	4663	4801	4753	5024	4875	5041	4945	5049	4876	4946	4866	5049	5015	5025	5068	4936	4990	4821	4984	4819	4780	4876	4584	4571	4582	4620	4782	4723	4671	4616	4681	4532	4679	4858	4852	4775	4800	4847	4834	4707	4813	4744	4598	4838
4663	4589	4650	4484	4601	4647	4747	4749	4863	4883	4888	5020	4921	5099	4976	5056	5075	5125	5074	4913	5083	5002	4945	4830	4947	4920	4889	4789	4663	4631	4590	4524	4533	4654	4788	4662	4683	4628	4775	4842	4908	4923	4839	4939	4800	4927	4832	4802	4807	4832
4747	4725	4703	4328	4508	4726	4723	4838	4884	5077	4928	5017	5057	5074	5054	5069	5083	5302	4994	5045	4907	4952	4949	4861	4864	4924	4828	4731	4714	4649	4501	4698	4698	4694	4827	4688	4670	4602	4738	4901	4943	5038	4955	5003	4900	4738	4985	4986	4781	4829
4882	4719	4720	4563	4671	4784	4903	4953	4920	5042	4899	5123	4892	5064	4994	5357	5025	5132	5133	5089	4995	4978	5061	4856	4890	4697	4592	4715	4747	4823	4653	4746	4725	4876	4864	4833	4870	4720	4826	4851	5085	5080	5065	5039	4860	4927	4824	4819	4969	4913
4804	4772	4607	4793	4816	4777	4825	4806	4869	5118	5021	4872	4999	5041	5242	5145	5053	5112	4980	5072	4973	5059	4887	4726	4775	4818	4778	4723	4637	4831	4832	4950	4912	4952	4896	4827	4677	4847	4824	4931	4927	5071	5112	4986	4945	4755	4828	4945	4842	4924
4954	4837	4536	4733	4821	4811	4727	4805	4821	4981	5109	4946	4872	4961	5020	5034	5051	5064	5075	4860	4757	4816	4866	4822	4668	4818	4788	4796	4949	4855	4876	4877	4827	4952	5000	4883	4872	4784	4965	4960	4894	5106	4860	5039	4941	4918	4897	4799	4912	4864
4878	4736	4738	4870	4821	4860	4997	4725	5012	4938	4964	4926	5008	4971	4956	5093	5077	5088	5102	4953	4852	4746	4736	4901	4732	4750	4834	4869	4952	4805	4894	5015	5113	5104	4904	4925	5008	5002	5031	4961	5019	4780	5005	4920	5019	4770	4768	4912	4884	4879
5108	4891	4878	4851	4870	4891	4894	5018	4954	4918	5009	5025	4919	4910	4945	4949	5126	5083	5061	4958	4693	4671	4779	4755	4690	4779	4735	4948	5060	4920	5052	5022	5075	5032	4937	5018	4803	4913	4898	4917	4864	4885	4780	4946	4904	4782	4898	4723	4846	4979
5047	4928	4844	4754	4958	4876	4968	4920	4896	4915	4920	4901	4830	4861	4771	4888	5057	4931	5015	4813	4743	4561	4703	4680	4628	4847	4953	4990	4915	4937	4926	5014	4922	4915	4750	4679	4773	4849	4792	4823	4907	4793	4776	4832	4849	4804	4819	4792	4919	4963
4772	4681	4565	4872	4988	4879	4978	4819	4853	4771	4744	4741	4837	4883	4787	4853	4991	4958	4763	4674	4737	4836	4788	4797	4761	4865	4780	4849	4939	5030	4973	4972	4835	4721	4666	4570	4742	4691	4896	4926	4730	4788	4685	4725	4741	4903	4806	4793	4892	4960
4705	4645	4614	4758	5067	4978	4815	4902	4903	4815	4852	4674	4873	4723	4730	4697	4782	4799	4824	4613	4632	4760	4800	4846	4703	4708	4954	4851	4900	4883	4917	4853	4821	4807	4553	4694	4684	4747	4756	4868	4674	4759	4768	4915	4769	4800	4856	4921	4892	4845
4743	4539	4685	4732	4791	4915	4806	4779	4733	4937	4808	4835	4754	4799	4781	4619	4699	4705	4552	4732	4609	4679	4625	4679	4667	4770	4865	4845	4774	4966	4924	4777	4805	4796	4674	4564	4742	4782	4566	4689	4683	4755	4789	4849	4752	4981	4920	4776	4918	4796
4610	4603	4607	4561	4656	4698	4789	4724	4866	4787	4883	4932	4921	4735	4834	4769	4716	4787	4696	4831	4687	4696	4678	4713	4913	4624	4916	4896	4878	4941	4954	4757	4709	4768	4736	4691	4800	4793	4755	4727	4646	4854	4792	4796	4885	4979	5071	4754	4881	4831
4642	4561	4550	4585	4492	4828	4711	4615	4804	4797	4789	4920	4808	4890	4982	4948	4840	4773	4831	4852	4929	4819	4842	4863	4925	4974	4940	4835	4855	4862	4895	4784	4675	4728	4703	4768	4697	4882	5013	4865	4750	4834	4837	4922	4786	4703	4867	4930	4829	4794
4508	4715	4492	4637	4720	4570	4701	4819	4807	4826	4782	4868	5068	4967	4907	4981	4983	4988	4949	5004	4818	4943	4864	4973	4820	4889	4846	5020	4993	4936	4789	4670	4712	4658	4829	4895	4872	4993	4900	4985	4991	4935	4875	4932	4959	4837	4812	4770	4938	4955
4744	4600	4559	4570	4633	4646	4844	4770	4813	4857	4764	5059	5065	4914	4950	4925	4940	4897	5007	4924	4909	4995	4919	4947	4923	5131	5068	5098	5004	4911	5018	4803	4821	4722	4749	4878	4897	5041	4816	4895	4953	4890	4801	4928	4848	4742	4779	4749	4741	4784
4856	4744	4580	4742	4812	4875	4888	4741	4806	4920	4967	4910	4895	5041	4946	4933	4965	4864	4957	4828	4874	5009	5072	4921	4913	5001	5001	4820	5205	5127	5044	4847	4754	4802	4763	4924	4863	4981	5077	4804	4915	4797	4845	4873	4904	4677	4808	4710	4859	4791
4853	4713	4811	4710	4894	4769	4853	4788	4921	4880	5068	4857	4900	4991	4826	4897	4754	5070	4930	4989	4861	4867	4910	4839	4860	5042	5066	5042	4907	5021	4811	4829	4835	4841	4932	5015	5227	4964	5103	5048	4896	4789	4681	4874	4815	4859	4745	4722	4643	4753
4872	4725	4790	4780	4885	4910	4897	4771	4713	4824	4872	4880	4834	5023	4834	5030	4835	4904	4859	4855	4842	4712	4681	4799	4912	4926	4903	4940	4893	4875	4921	4837	4757	4937	4846	5027	5191	5158	5090	5045	4786	4702	4681	4733	4750	4763	4740	4723	4667	4641
4915	4814	4989	4849	4934	4964	4769	4787	4926	4656	4729	4877	4863	4751	4839	4910	4912	4743	4881	4762	4878	4736	4815	4663	4644	4857	4917	4937	4844	4761	4750	4910	4780	4788	4725	5035	4977	5114	4870	4900	4710	4726	4792	4721	4650	4881	4625	4825	4853	4716
5029	4792	4870	4949	4840	5156	4954	4860	4897	4795	4797	4773	4757	4922	4793	4844	4968	4785	4778	4762	4630	4660	4633	4745	4800	4864	4751	4903	4856	4878	4721	4878	4871	4865	4817	5083	5064	4862	4839	4931	4690	4569	4610	4656	4771	4823	4835	4753	4843	4822
4997	4957	4893	4905	5210	5017	5078	4938	4865	4962	4720	4762	4884	4866	4655	4832	4753	4909	4680	4873	4648	4624	4651	4734	4969	4763	4911	4913	4816	4774	4920	4972	5035	4873	5011	4851	5007	4889	4900	4863	4745	4738	4591	4637	4686	4735	4821	4781	4651	4773
5004	5059	4842	5090	5125	5008	4896	4949	4934	4821	4710	4866	4783	4808	4724	4831	4896	4884	4706	4855	4681	4646	4715	4821	4865	5056	4948	4916	4908	4857	4837	4989	4866	4864	4959	4937	4927	4847	4963	4809	4795	4748	4645	4694	4738	4758	4653	4668	4637	4599
4992	5010	4852	5018	4937	4996	4858	4979	4784	4909	4879	4900	4869	4687	4784	4912	4905	4923	4800	4859	4753	4750	4769	4807	4859	4867	4896	4934	4952	4936	4864	4881	4802	5009	4903	4924	4833	4835	4894	4743	4757	4645	4700	4615	4706	4593	4762	4594	4752	4654
5018	5049	4925	4920	4994	4924	4916	5061	4880	4844	4861	4967	4835	4736	4857	4855	4769	4821	4839	4905	4870	4783	4762	5031	4883	5016	4854	4888	4997	4905	4865	4722	4945	4846	4800	4918	4765	4888	4772	4695	4816	4697	4605	4716	4699	4640	4660	4692	4629	4753
5006	4828	4799	4804	5045	5138	5088	4893	4835	4954	4869	4881	4861	4915	4858	4974	5111	4852	4979	4842	4730	4916	4858	5042	4948	4971	4895	4956	5043	4868	4782	4841	4909	4947	4767	4860	4694	4761	4846	4706	4740	4836	4926	4694	4731	4704	4757	4640	4689	4617
5190	4782	4896	4851	4868	4886	4806	4806	4865	4747	5042	4878	4741	4876	4846	4893	4920	4693	4838	4866	4790	4962	4961	5007	4963	4946	4859	4923	4896	4902	5002	4876	4974	4780	4967	4877	4690	4831	4772	4813	4899	4763	4783	4792	4741	4698	4802	4834	4782	4838
4961	4896	4935	4855	4896	4940	4799	4707	4660	4799	4700	4676	4809	4873	4786	4966	4829	4862	4883	4732	4922	4790	4996	4819	4837	4747	4900	4862	4904	4872	4895	4898	4759	4935	4863	4877	4802	4697	4771	4876	4979	4881	4924	4887	4807	4751	4766	4798	4799	4923
4949	4945	4897	4936	4997	4897	4664	4842	4729	4740	4599	4628	4573	4841	4797	4785	4805	4911	4814	4795	4885	4804	4828	5008	4889	4861	4886	4937	4899	4979	5093	4827	4887	4928	4826	5077	4780	4911	4797	4672	4903	5054	4888	4820	4931	4746	4709	4733	4896	4855
5150	4930	4905	4769	4920	4929	4850	4765	4682	4782	4630	4728	4706	4655	4787	4611	4724	4868	4599	4782	4770	4709	4857	4801	4970	4875	4942	4908	4917	5035	4905	4817	4873	4903	4936	4933	4762	4714	4830	4878	4893	4788	4903	4692	4870	4601	4679	4962	4735	4893
5009	5043	4910	4885	4828	4836	4901	4628	4777	4609	4654	4635	4784	4812	4679	4834	4729	4867	4775	4880	4882	4855	4825	4880	4867	4902	5014	4978	5046	4915	4954	4952	4910	4957	4857	4786	4714	4815	4818	4902	4795	4968	5018	4887	4726	4768	4731	4873	4728	4696
5073	5029	4977	4900	4925	4904	4878	4817	4772	4844	4735	4804	4715	4834	4815	4937	4906	4841	4927	4893	4880	4907	4805	5027	4790	4843	4848	4945	4800	4912	4969	5017	4973	4836	4866	4852	4889	4796	4908	4752	4743	4946	4954	4880	4938	4723	4709	4683	4613	4768
4969	4919	4938	4855	5197	4923	5023	4880	4846	4981	4975	4897	4877	5059	4834	4903	4922	4929	4979	5017	4863	4841	4957	4923	4837	4908	4832	4751	4988	5094	4989	5113	4832	4843	4742	4668	4846	4680	4716	4817	4817	4793	4755	4819	4695	4726	4764	4699	4653	4579
5114	4795	4778	4961	5016	5053	4840	4989	4910	5007	5068	4853	4896	5014	5002	4881	5084	5045	4908	5028	4880	4751	4799	4844	4732	4863	4874	4966	4972	5007	4981	4912	4858	4751	4716	4765	4758	4761	4750	4713	4747	4748	4743	4797	4727	4757	4563	4665	4609	4756
4947	4760	4884	4848	4894	4851	4868	5088	4993	5009	5088	5063	5089	4889	4923	5053	5141	5086	4988	5001	4892	4788	4802	4820	4636	4704	4814	4979	4896	4903	4957	4776	4896	4743	4625	4672	4714	4814	4702	4881	4714	4689	4696	4732	4667	4843	4782	4736	4715	4827
4904	4912	4773	4880	4882	5037	4942	5099	5061	5066	4968	5107	4990	4883	4853	5061	5238	4968	4975	5092	4836	4889	4838	4745	4683	4643	4944	4816	4947	4866	4923	4752	4849	4746	4749	4770	4667	4745	4821	4849	4845	4737	4744	4645	4626	4777	4686	4836	4953	4884
5004	4808	4788	4797	4976	5074	5088	5037	5076	5062	5018	4937	4850	4957	4976	4935	4925	4922	5070	4950	4912	4828	4733	4767	4679	4798	4861	4949	5036	4871	4978	4848	4841	4663	4562	4755	4797	4870	4931	4764	4803	4656	4723	4605	4617	4790	4742	4802	4878	5008
5005	4788	4828	4818	4837	4917	5002	4942	4638	4891	4780	4800	4828	4830	4863	4916	4901	4892	4847	4988	4978	4815	4805	4759	4848	4948	4990	5044	4886	4911	4733	4838	4770	4618	4668	4764	4763	4889	4937	4931	4904	4762	4873	4580	4716	4710	4765	5082	5193	5029
5024	4994	5112	4942	4906	4957	4918	4889	4811	4660	4805	4726	4810	4810	4764	4811	4887	4890	4890	4977	4840	4887	4922	4922	4991	4951	4994	5041	5074	5022	4892	4783	4606	4629	4639	4792	4896	4886	4917	5030	4858	4665	4818	4763	4724	4744	4832	5142	5199	4996
5011	5075	5076	5040	5041	4947	5016	4882	4778	4833	4793	4659	4808	4847	4857	4930	4986	5123	5030	5103	4939	4962	4920	4923	5036	4983	5186	5098	5088	4887	4881	4864	4759	4671	4804	4864	4932	4919	4856	4874	4803	4703	4754	4670	4760	4720	4908	5055	5003	5025
5108	5023	5086	4960	4900	5170	4986	4837	4760	4827	4748	4741	5037	4767	4929	4948	5005	4915	5008	5020	5111	5030	5004	5030	4900	5035	4957	4855	5000	4978	5027	4798	4628	4861	4774	4776	4931	4902	4901	4760	4955	4749	4727	4849	4691	4882	4748	4747	4835	5000
5030	5012	5008	5028	5038	4927	4891	4754	4793	4746	4718	4905	5036	4868	5039	4977	5132	4947	5038	5062	4923	4973	5100	4991	5154	4982	5008	4990	4873	4890	4892	4740	4792	4832	4885	4700	4896	4775	4755	4686	4863	4626	4761	4845	4607	4570	4715	4927	4707	4909
5109	5053	4851	4940	4988	4810	4885	4678	4658	4788	4896	4751	4892	4809	4844	5084	5100	5182	4965	4926	4941	4914	5124	5026	5092	5126	5157	4875	4838	4827	4903	4817	4725	5068	4988	4823	4902	4770	4851	4582	4717	4794	4801	4723	4737	4794	4921	4773	4715	4790
4938	4855	4873	4938	4908	4706	4840	4783	4832	4839	4758	4860	4859	5020	5102	5171	5071	5117	4948	5153	5084	5030	5123	5016	4951	4885	4988	4862	4740	4826	4864	4924	4868	4854	4953	4823	4910	4812	4805	4811	4791	4858	4778	4805	4941	4850	4800	4817	4800	4737
5046	4971	4990	4867	4796	4855	4800	4731	4856	4876	4773	4777	4923	5165	5190	5164	5039	5122	5049	4954	5038	5089	5118	5088	5141	4988	4973	4759	4785	4738	4789	4991	4887	4950	4910	4824	4804	4801	4673	4758	4842	4779	4851	4700	4778	4785	4946	4651	4859	4672
5164	5041	4984	4975	4893	4885	4767	4937	4783	4899	4852	4767	4979	5112	5232	4988	4956	4890	4972	4918	5006	4888	5064	5068	4968	5103	5046	4885	4917	4988	4836	4907	4913	5107	4896	4947	4842	4822	4841	4752	4914	4807	4808	4881	4974	4927	4827	4573	4855	4685
5172	5041	4905	4978	4899	4942	4807	4725	4760	4833	4905	4812	5128	5112	4960	5062	4899	4910	4862	4823	5029	4808	5062	4937	5011	5002	4853	4978	4773	4821	4811	4784	4827	4890	5100	4852	4983	4963	4862	4864	4754	4889	4930	4939	4910	4740	4822	4884	4725	4618
5079	5067	4869	4948	4917	4826	4720	4815	4758	4831	4871	5002	5017	5144	5034	5054	4862	4997	4809	4892	4973	4935	4918	4913	4995	5032	5003	4872	4927	4905	4975	5073	4976	4986	4995	5046	4810	4772	4933	4913	5015	4914	4918	4967	4931	4831	4883	4588	4818	4691
5091	4868	4956	5143	4923	4790	4763	4739	4919	4780	4835	4859	4902	4908	5064	5057	4929	4907	4896	4769	4932	4864	4835	4877	4967	4992	4926	4896	4802	4882	4825	4831	4829	4843	4937	4884	4844	4808	4830	4901	4766	4924	5021	4875	4977	4800	4831	4907	4880	4856
4903	5066	5080	5162	5017	5015	4940	5026	5067	4986	4846	4829	4874	4945	4881	5023	4837	4941	4872	4900	4810	4774	4670	5003	4986	4996	4929	4988	4883	5007	4797	4978	4847	4930	5007	4971	4868	4775	4744	4789	4855	4936	4911	4949	4928	4820	4775	4817	4790	4791
4981	4833	4979	4989	5008	5090	4848	4988	4945	4941	5076	4926	4811	4850	4862	4828	4906	4824	4963	4960	4870	4992	4939	4911	4970	4831	4946	4806	4926	4862	4810	4771	4850	4864	4876	4878	4939	5011	4825	5016	4862	4962	4933	5098	4963	4911	4878	4871	4857	4721
4754	4973	4960	4873	5040	5057	4858	4820	4833	4927	4921	4876	5047	4856	4823	4949	5008	4927	4935	5029	4868	4899	4991	5098	5036	5090	5078	5045	4926	4845	4943	4852	4904	4915	4961	4853	4949	4964	4946	4897	4977	5192	4807	4885	4886	4907	4912	4866	4873	4859
4892	4826	5035	4923	4924	4915	5011	4962	4945	4908	4928	4981	4997	4974	5042	5147	5087	5000	4982	5029	4946	5076	5016	5043	5103	4959	5047	4923	4873	4914	4804	4854	4771	4957	4939	4807	4901	5145	4950	5022	4878	4861	4794	5029	4926	4918	4810	4890	4931	4781
5013	5128	4937	4980	5085	5026	5023	4904	5049	5086	4924	4815	4797	5201	5190	5119	5034	5125	5160	5148	4949	4866	4932	5062	4974	5233	5104	4963	4900	4857	4919	4996	4863	4991	4818	4897	5113	4967	4898	5110	4910	4893	4877	4862	4844	4824	4848	4903	4840	4941
5093	5105	4905	5078	5087	5179	5069	4946	5047	4927	5012	4936	4905	4960	5013	5051	5025	4972	4964	5051	4986	5082	5179	5111	5128	4855	4797	4761	4881	4742	4736	4888	4840	4904	4939	4740	4918	4997	5099	4875	4750	4682	4742	4722	4809	4673	4829	4831	4757	4720
5067	4825	4960	4903	5269	5116	5114	5107	4877	4920	4854	4779	4866	5131	4931	4999	5000	5003	4935	5107	4882	4864	5078	4981	5034	4895	4955	5028	4907	5108	4871	4799	4998	5040	4835	4831	4771	4888	4825	4700	4704	4616	4625	4787	4799	4928	4830	4905	4882	4665
4954	5048	4923	4960	5113	5342	5123	4967	4880	4888	4726	4740	4944	4993	4874	5004	5071	4978	4920	4930	4815	4858	4868	5158	4961	5025	4911	4790	4956	4755	4782	4957	4813	4958	4881	4984	4724	4719	4791	4670	4541	4564	4698	4750	4582	4758	4766	4879	4632	4808
5033	4942	4903	5125	5028	4913	4957	5024	4942	4734	4851	4832	4864	5000	5061	5082	4954	4860	4830	4893	4909	4784	4800	4930	4807	4679	4846	4842	4937	4861	4997	4878	4786	4904	4753	4722	4822	4762	4745	4675	4661	4511	4691	4730	4809	4813	4831	4879	4893	4655
4908	4957	4899	5085	5143	4977	4911	4865	4820	4965	4864	4775	5010	4948	4945	4818	4847	4941	4880	4900	4789	4812	4995	4907	5016	5029	4952	4856	5036	5009	5085	4880	4989	4994	4903	4885	4707	4727	4629	4597	4533	4685	4909	4879	4771	4853	5002	4753	4747	4836
4916	4803	4870	4957	5014	5219	4896	5086	5083	4994	4892	4931	4839	4887	4875	4926	4965	4873	4876	4889	4860	5073	4939	5045	5021	4963	4805	4908	4928	4930	4885	4841	4985	4826	4821	4735	4720	4634	4656	4509	4672	4703	4796	5099	4806	4954	4927	4747	4877	4660
4838	4791	4901	4794	5111	4908	5125	4995	5039	4970	5216	4937	4869	4929	4934	4790	4730	4978	4927	4955	4767	4815	4928	4858	4992	4970	4880	5035	5001	4882	4844	4908	4967	5031	4822	4718	4606	4633	4600	4920	4909	4871	4911	4874	4961	4828	4938	4862	4886	4685
4880	4920	4702	4895	4871	4833	5130	4928	4971	5156	5060	4990	5055	5205	4906	4864	4875	4909	4947	4713	4845	4862	4771	5027	4988	4957	4970	4989	5120	4944	4863	4865	4868	5079	4880	4964	4843	4767	4784	4833	4948	4951	4928	5059	4882	4710	4954	4815	4747	4794
4835	4790	4736	4883	4706	4892	4991	4953	5170	4960	5061	4982	4958	5057	4854	4847	4926	4926	4916	5029	5147	5004	4904	4850	4933	4792	4784	4615	4899	4932	4905	4830	4948	4848	4764	4976	4738	4986	5066	5111	4945	4836	5125	4957	4845	4767	4779	4905	4816	4785
4959	4785	4793	4861	4925	4905	4868	5115	5064	5188	5099	4984	4896	4858	4897	4724	4889	5056	4945	5073	4992	5024	4864	4821	4666	4865	4765	4816	4853	5095	5012	5130	4816	4962	4746	4774	4846	4783	5019	4932	4950	5029	4981	4980	4804	4814	4765	4816	4869	4920
4719	4860	4722	4794	5039	4889	5054	5155	5061	5155	5085	5047	4941	4844	4843	4964	4898	4953	4926	4925	4978	4918	4836	5034	4953	4873	4843	4943	5021	4992	5057	4938	4888	4956	4876	4789	4865	4953	4913	5160	4974	5001	4885	4869	4749	4779	4925	4804	5006	5019
4795	4730	4626	4718	4858	4932	5027	5010	5143	4963	5088	4964	4924	4831	4673	4800	4960	4884	4808	4959	5047	4988	5080	5039	5041	5010	4986	5024	5012	4960	4928	4802	4834	4936	4903	4847	4912	4874	5146	4945	4973	4938	5070	5007	4908	4813	4779	5058	4821	5002
4647	4595	4618	4832	5017	4986	4997	5190	5199	5095	4854	5023	4871	4888	5067	4861	4875	4957	5072	5160	5174	5047	5029	5064	5099	5035	4939	4889	5016	5072	5041	4917	4886	4767	4998	4847	4766	4927	5215	5214	5032	4970	4877	4992	5050	4841	4801	5076	5017	4936
4824	4688	4806	4673	5076	5013	5023	4954	5047	4951	4937	4768	4800	4906	4743	4862	4888	5134	5235	5136	5182	4926	5111	5264	5166	5170	5191	5243	5071	4963	5184	5067	4866	4835	4930	4929	4783	5111	5010	5030	5021	5073	5045	4947	5003	4949	4925	5004	5079	5004
4913	4851	4971	4888	5138	4890	5054	5039	5054	5024	4903	4885	4819	4896	4789	4850	5017	5201	5120	5071	4978	4997	5211	5229	5236	5344	5239	5212	5071	5225	5067	4924	5050	5045	4985	5049	5108	5024	4939	4791	4957	5064	5048	4895	5018	5005	4988	4834	4914	4793
4990	5028	4996	4977	5080	5039	5088	4996	5050	4960	4870	4816	4835	4808	4762	4926	5026	5031	4990	5100	5075	5135	5073	5068	5183	5228	5127	5097	4896	4968	4813	4775	4888	4997	5091	5104	5121	5026	4893	4896	4953	5007	4938	5040	4591	4878	4904	5036	4895	4925
5083	4966	4959	5150	5033	4959	4928	4858	5025	4960	4972	4893	4879	4943	4909	5136	4819	5045	5021	4932	5107	4966	4913	4894	4937	4906	5059	4866	4828	4971	4799	4995	4893	5008	4942	4969	5084	5030	4933	5003	4789	4881	4950	4948	4829	4817	4825	4938	4935	4729
4885	5003	4941	4886	4977	4850	4931	4924	4899	4822	4910	4817	4849	4948	4987	4937	4948	4869	4827	4992	4828	4818	4797	4765	5065	4929	4946	5007	5052	4978	5014	4937	5165	5001	5124	5041	4961	4777	4864	4898	4963	4822	4827	5004	4951	4795	4817	4841	5086	4896
4881	5161	4947	5216	5079	4827	4980	4942	4883	5038	4995	4879	4975	5064	5205	4864	4929	5029	4959	5010	4973	4912	4951	4897	5049	4944	5036	5261	5153	5060	5122	5171	5205	5087	5321	5098	4910	4784	4763	4816	4800	4955	4876	4770	4750	4954	4915	4699	4933	5047
5118	5222	4966	5132	5158	5018	5192	4849	5024	5022	5143	4858	5097	5008	5072	4915	4983	5005	5012	4909	4810	5020	4998	5200	5136	5196	5331	5173	5223	5083	5291	5327	5274	5124	5203	5169	4970	4831	4880	4747	4927	5063	4929	4704	4750	4997	4957	4878	4966	4936
5020	5111	4905	5187	4974	5046	5220	4896	4941	5044	4917	5042	5075	5211	4963	4922	5018	4941	4901	4883	4872	5060	5207	5283	5125	5278	5215	5014	5229	5189	5050	5058	5058	5064	5184	5052	4840	4916	4674	4854	4815	5149	5051	4946	4658	4971	4973	5107	4817	5117
5096	5022	4957	5044	4837	4989	5151	4831	5175	4953	4812	5041	5183	5119	5057	5199	5023	5025	4908	4805	5002	5126	5144	5235	5021	4925	4998	4910	5006	4874	5002	5084	5056	5122	4891	5047	4978	4921	4912	4761	4947	4946	5023	5069	4989	4972	5106	5033	4927	5003
5196	4897	4748	4988	4926	4861	4916	4773	4985	4991	4865	5127	5313	5088	5062	5190	5100	4991	4936	4960	4916	5295	5250	5147	5062	4843	4860	4838	4896	4920	4882	4976	4972	4947	4908	5056	5128	5017	4901	4887	4922	4896	5060	5067	4932	4934	5059	4971	5054	4935
5131	4990	5013	5012	4945	5157	4804	4827	5058	4956	4977	5241	5152	5032	5154	5224	5077	5056	5046	5007	5206	5164	5063	5125	4792	4822	4859	4704	4819	4869	4883	4944	5034	4899	4920	5019	5048	5059	5027	4944	4875	4919	5023	4985	4993	4854	4932	5112	4997	4872
5161	4967	5021	5126	4938	4931	4794	4810	4997	4946	5170	5228	5153	5134	5303	5292	5017	4936	4902	5269	5085	5052	5115	4903	4959	4884	4893	4953	4751	4891	4837	4933	4954	4848	4917	4874	4916	5053	5044	5069	4889	4853	4895	5064	5076	5035	5142	5090	4972	4825
5168	5111	5018	5130	4948	5052	4844	5043	4906	5023	5020	5418	5072	5133	5225	5258	5021	5070	5096	4993	5044	5006	5160	4838	4996	5008	4992	4930	4892	4861	4931	4923	4846	4998	4885	4857	4939	5036	4963	4922	4931	4819	5012	5111	5298	5096	4948	5038	5031	4852
5224	5151	5048	4992	4914	4953	4723	4888	4957	5149	5123	5310	5238	5271	5513	5278	5048	4997	5088	5211	5213	5071	5146	5014	4952	4922	5062	4864	4863	4932	4913	4832	4865	4818	4920	4862	4910	5106	5000	4956	4921	4948	4990	5308	5210	5159	4987	5064	4936	4927
5286	4947	5118	4926	5020	5107	4980	4914	4904	4937	5146	5226	5069	5285	5424	5232	5012	5112	5160	5114	5007	5093	4957	4949	4922	4857	5083	4938	4937	4950	4900	4937	4917	4931	4757	4793	4780	4878	4981	4977	4905	4858	5101	5158	5302	5143	4966	5078	5106	4881
5049	4973	5072	5184	5132	5191	5050	5253	5078	5116	5270	5391	5195	5237	5267	5296	5191	5068	5157	5222	5192	4988	4869	4922	4823	4962	4972	5041	4933	4857	4839	4953	4871	4800	4914	4739	4797	4903	4844	5019	4991	4966	5051	5327	5163	5054	5005	4912	5018	5032
5057	4746	5007	4998	5227	5085	4830	5116	5028	5236	5335	5215	5168	5258	5333	5236	5024	5029	5167	5178	5083	4924	4772	4838	4842	4897	4801	4887	4974	4970	4892	4909	4762	4896	4838	4795	4813	4819	4976	4938	4960	5070	5156	4880	5151	5117	4969	4984	5124	4796
4971	4811	5018	4927	5061	5015	4853	5165	5216	5229	5321	5260	5196	5122	5415	5502	5155	4964	4987	5179	5030	4980	4859	4740	4675	4620	4603	4754	4895	4911	4915	4786	4860	4814	5009	4781	4920	5033	5101	5083	5028	4999	5103	5015	5048	5196	5061	5070	5230	5140
5104	4939	5054	4999	5242	5110	4928	5047	5147	4964	5229	5119	5304	5154	5159	5200	4870	4948	4912	5068	5042	4985	4837	4756	4749	4774	4575	4779	4853	4896	4915	4819	4887	4851	4805	4796	5031	5019	5066	5140	4994	5039	5155	5147	5090	5149	4966	5031	5202	5087
5059	5077	5324	5364	5212	5344	5157	5161	5132	5234	5145	5316	5217	5129	5184	5086	5155	5045	5096	5137	5154	5156	5028	4890	4860	4811	4988	4991	4831	4927	4707	4783	4876	4790	4863	5029	4966	4999	5073	5188	5152	5134	5074	5177	5153	5153	4868	5118	5098	5150
5355	5444	5368	5441	5302	5443	5418	5257	5355	5131	5125	5249	5163	5092	5128	5225	5269	4904	4968	5137	5269	5089	4976	4845	4912	4901	4815	4874	4957	5015	4929	4835	4969	4919	4916	5039	5126	5154	5044	5189	5152	5194	5258	5136	5072	5002	5022	5126	5140	5128
5355	5176	5234	5416	5487	5251	5096	5048	5213	5014	5043	5159	5286	5170	5342	5290	5323	5128	5166	5273	5129	5051	5182	5062	5024	4961	5015	4905	4978	4927	4904	5009	5181	5065	5074	5196	5271	5197	5215	5284	5125	4940	5089	5167	5010	4842	5041	5108	5048	4991
5228	5144	5139	5329	5369	5098	5209	5029	5027	4789	4865	4998	5070	5128	5226	5148	5158	5190	4928	4883	4942	5112	5255	5233	5138	4975	5036	4942	5102	5077	5009	4919	5006	5003	5033	5316	5180	4987	5032	5030	5040	5046	5238	5263	5139	5015	5222	5197	5028	5102
5054	5145	4945	5109	5364	5207	5154	5024	4988	4886	4924	5003	4905	5100	5089	5106	5370	5125	4997	4806	4983	5098	5181	5175	5094	5223	5231	5280	5193	5153	5030	5016	5032	4906	5201	5224	5200	5095	4944	4862	4960	5234	5301	5034	5157	5228	5194	5117	5004	5028
5218	5149	5121	5344	5288	5280	5092	5079	4982	5081	4914	5053	4950	5076	5141	5260	5033	5108	5023	4911	4802	5108	5213	5132	5057	5194	5138	5253	5292	5117	5178	5094	5238	5088	5333	5430	5250	5161	5243	5161	5180	5164	5140	5161	4907	5261	5110	5054	4881	5072
5374	5296	5266	5307	5570	5429	5274	5175	5143	5216	5195	5230	5032	5276	5191	5029	4913	5028	4994	5045	4831	4942	4917	5123	5167	5367	5292	5113	5272	5265	5275	5175	5235	5334	5368	5442	5454	5313	5289	5266	5335	5389	5210	5024	5136	5186	5189	5000	5294	5262
5380	5335	5185	5283	5428	5449	5313	5399	5324	5379	5440	5453	5319	5332	5249	5027	4807	5006	5081	4982	4988	5111	4967	4924	5028	5265	5393	5219	5185	5191	5398	5376	5261	5205	5364	5161	5326	5365	5339	5420	5413	5282	5234	5244	5361	5330	5133	5210	5318	5138
5295	5340	5117	5147	5184	5246	5021	5233	5262	5244	5224	5469	5257	5223	5241	5163	4874	4830	4866	5099	5189	5337	5175	5212	5203	5234	5073	5230	5270	5206	5212	5302	5272	5092	5186	5274	5417	5371	5406	5412	5213	5251	5112	5260	5392	5351	5341	5286	5170	5157
5186	5113	5104	5051	5031	5380	5184	5028	5103	4910	5051	5209	5103	5149	5028	5099	4958	4871	4921	4723	5150	5148	5239	5328	5333	5233	5229	5214	5166	5164	5231	5105	5239	5209	5264	5484	5633	5580	5620	5473	5297	5174	5111	5347	5252	5114	5394	5459	5251	5151
5167	4935	5042	5238	5219	5159	5240	4976	4928	5110	4806	4831	5061	5108	5129	5255	5165	5199	5015	5003	4928	5228	5383	5371	5351	5444	5228	5322	5207	5305	5350	5193	5172	5330	5607	5621	5557	5625	5427	5467	5659	5497	5570	5279	5141	5209	5321	5386	5359	5374
5279	5058	5177	5234	5218	5034	5162	5116	5049	4962	4986	4805	4991	5116	5078	5070	5117	5210	5033	5108	5107	5139	5247	5177	5335	5391	5426	5383	5315	5221	5237	5326	5440	5393	5541	5465	5260	5162	5151	5112	5394	5328	5533	5349	5471	5329	5122	5301	5178	5245
5344	5255	5377	5304	5381	5273	5296	5282	5030	5006	5104	4893	4815	5004	4867	5017	4952	5155	5098	5148	5104	5264	5402	5349	5254	5477	5389	5270	5264	5418	5292	5337	5478	5328	5128	5171	5068	5027	5016	5138	5074	5060	4953	5376	5362	5295	5336	5178	5147	5191
5256	5161	5001	5127	5158	5382	5016	4873	4946	4903	4768	4848	4931	4992	5018	5257	5167	5140	5106	5053	5173	5228	5141	5082	5445	5606	5353	5093	5145	5084	5364	5356	5158	5120	5022	5139	5348	5255	5178	5076	4890	4858	4915	5061	5264	5189	5521	5294	4983	5146
5360	5142	5066	5470	5199	5106	5198	4915	4686	4908	4961	5031	5102	4929	5069	5072	5156	5226	5181	5149	5286	5027	5214	5185	5484	5511	5363	5280	5148	5295	5544	5253	5050	5103	5088	5511	5680	5779	5472	5397	5443	5434	5338	5068	4849	5190	5332	5256	5107	5088
5106	5281	5046	5106	5179	5113	5026	5014	4918	5038	5032	4996	5029	5225	5294	5219	5131	5140	5126	5265	5417	5211	5300	5118	5417	5529	5489	5338	5353	5405	5436	5091	4978	5102	5490	5718	5770	5591	5461	5512	5603	5550	5465	5417	4929	5037	5174	5306	5234	5135
5385	5173	5246	5197	5133	5178	5063	5190	5191	5082	5129	5344	5066	5388	5337	5369	5059	4916	5057	5326	5290	5344	5112	5494	5325	5134	5173	5067	5457	5162	5066	4965	4991	5254	5731	5675	5439	4994	4746	4817	4802	5164	5320	5481	5399	5013	5047	5101	5471	5115
5381	5253	5022	5138	5128	5305	5110	4972	5060	4971	4855	5140	5168	5408	5260	5315	5340	5172	5077	5144	5360	5370	5600	5540	5520	5325	5124	5170	5271	5312	4956	4927	5066	5632	5767	5507	5092	4499	4077	4196	4241	4475	4893	5371	5542	5057	4991	5205	5100	5180
5199	5142	5117	5054	5317	5092	5102	4791	4949	5024	4988	5184	5466	5478	5424	5308	5313	5327	5200	5239	5443	5427	5471	5570	5467	5345	5248	5380	5471	5412	5209	5142	5130	5624	5604	5035	4376	4293	4516	4750	4607	4276	4323	5060	5570	5322	4798	4993	5368	5143
5282	4885	4871	4979	4912	4866	4806	4709	4796	4944	5016	5090	5361	5429	5478	5674	5668	5400	5365	5404	5595	5640	5648	5552	5390	5424	5301	5334	5321	5254	5025	5003	5131	5437	5321	4796	4326	4425	5540	6016	5383	4149	3854	4747	5760	5304	4817	5055	5297	4977
4860	4995	4934	4911	4865	4944	4638	4742	4661	5042	4843	5116	5488	5408	5382	5574	5597	5320	5556	5464	5487	5536	5686	5808	5610	5294	5400	5464	5537	5226	5082	5096	5373	5470	5362	4909	4172	4405	5462	5678	5108	3975	3814	4739	5394	5236	4757	4914	5111	5052
5116	4785	5070	4930	4878	4644	4754	4775	4772	4795	5078	5099	5253	5382	5458	5341	5369	5315	5291	5228	5460	5408	5519	5549	5537	5468	5402	5364	5667	5353	4918	4961	5310	5371	5374	4710	4241	3832	4323	4633	3878	3499	3868	5162	5522	4944	4552	4884	5032	4854
5102	4952	5022	5080	4861	5003	4853	5013	5080	5100	5122	5268	5265	5168	5284	5137	5297	5131	5333	5171	5317	5432	5668	5772	5755	5258	5109	5039	5277	5247	4996	4968	5002	5306	5194	5129	4456	4046	3861	3848	3529	3827	4540	5437	5124	4641	4507	4926	4940	4646
5260	5163	5136	5054	4972	5059	5011	5034	5078	5184	5191	5276	5289	5298	5205	5204	5163	5152	5071	5120	5188	5285	5512	5699	5735	5362	5252	5213	5495	5173	5067	4979	4984	5156	5412	5444	4984	4368	4261	4195	4417	5074	5432	5290	4715	4375	4707	4926	4870	4661
4996	4936	5015	5016	5142	5054	5007	5187	5051	4899	5207	5170	5042	5166	5315	5333	5126	4872	4931	4996	5085	5478	5539	5430	5420	5351	5129	5069	5152	5110	5023	4982	4874	5036	5192	5296	5485	5250	5002	5244	5324	5352	5254	4732	4582	4664	4986	4811	4589	4593
5128	4916	4835	5029	5041	5193	5216	5177	5145	5183	5066	5119	5449	5227	5084	5184	5127	5133	5086	4931	5027	5224	5269	5580	5445	5132	5089	5131	5167	5097	5150	5135	5012	5062	4951	5039	5301	5269	5167	5553	5281	4983	4789	4281	4518	4933	5077	4781	4591	4781
5102	4956	5165	4983	5186	5169	5111	5001	5044	4979	5029	5103	5190	5270	5382	5331	5183	5124	5093	5098	4994	5334	5188	5229	5383	5300	5142	4928	5156	5059	5110	5140	4957	5001	4843	4662	4807	4778	4782	4948	4653	4488	4481	4689	5063	5019	4926	4638	4731	4942
5114	4903	4830	5103	5249	5091	5191	5025	5036	5084	5100	5254	5343	5317	5277	5479	5462	5386	5255	5115	5054	5097	5419	5299	5258	5414	5229	4858	4951	5049	4939	5051	5095	5081	4872	4672	4724	4650	4458	4543	4515	4727	4876	4952	5096	4928	4887	4786	4970	4771
5076	4873	5105	5165	5182	5181	5024	5019	5146	5201	5271	5289	5404	5444	5404	5433	5224	5229	5344	5307	5113	5192	5281	5459	5276	5068	4991	5006	4999	4947	5062	4993	5045	5193	5128	4991	4744	4853	4723	4919	4813	4864	4999	4949	4818	4776	4731	4934	4935	4704
5071	5024	4835	4850	5004	4799	4873	4733	4735	4955	5081	5170	5476	5405	5468	5495	5373	5336	5064	5108	5255	5437	5355	5334	5236	5184	5067	5050	5010	5020	4907	4962	4863	4962	4943	5006	5139	5004	4903	4798	4875	4934	4851	4699	4652	4680	5061	5082	4968	4889
5008	4771	4723	4815	5053	4907	4916	4797	4799	5065	5186	5164	5138	5451	5525	5266	5189	5420	5170	5007	5090	5479	5468	5347	5044	5239	5081	4939	4912	5162	4988	4871	4760	4735	4733	4628	4817	4900	4498	4729	4721	4653	4605	4789	4834	4946	4940	4886	4775	4816
4888	5068	4904	5056	5129	5048	5123	5109	5200	5224	5398	5381	5506	5486	5330	5129	5170	5238	5128	5246	5128	5155	5383	5495	5393	5124	5034	4998	4885	5121	5047	4837	4979	4969	4876	4731	4799	4713	4553	4630	4636	4804	4737	4803	4976	4844	4879	4527	4818	4890
5371	5184	5067	5097	4939	5037	5033	5033	5011	5280	5524	5486	5451	5643	5675	5535	5117	4858	5040	5134	5323	5240	5155	5323	5249	5122	4721	4874	4816	4966	5102	4881	4983	5063	4795	4885	4918	4875	4695	4731	4652	4657	4875	4666	4827	4669	4787	4732	4705	4673
5421	4998	4820	4901	4912	4912	5112	5149	5070	5188	5107	5170	5219	5285	5304	5503	5290	5252	5086	4937	5233	5383	5364	5149	5105	5266	4874	4758	4874	4944	4952	4897	4849	4897	4770	4853	4991	4688	4705	4661	4766	4737	4730	4633	4641	4707	4660	4692	4778	4566
4966	5035	5026	5016	5081	5261	5441	5373	5460	5455	5384	5307	5172	5110	5089	5142	5268	5295	5146	5126	5225	5335	5345	5238	4733	4969	4993	4779	4687	4907	4631	4578	4842	4602	4661	4775	4724	4662	4525	4664	4488	4591	4710	4700	4926	4616	4820	4675	4704	4674
5036	5202	5177	5369	5351	5329	5519	5465	5509	5605	5832	5654	5311	5503	5218	4935	4945	5011	5227	5393	5352	5284	5184	5262	4982	4952	4972	5118	4877	4749	4688	4717	4873	4733	4632	4611	4569	4499	4572	4573	4651	4841	4736	4984	4743	5041	4722	4570	4606	4730
5242	5340	5192	5301	5359	5181	5197	5353	5353	5224	5399	5437	5444	5515	5230	5174	5031	4826	5006	5305	5482	5337	4983	5265	5262	4993	4876	4983	4917	4723	4855	4857	4835	5086	4753	4893	4835	4779	4760	4682	4514	4764	4800	4845	4690	4789	4900	4737	4589	4751
5276	5293	5027	4886	4862	4836	4893	4928	5130	5076	5136	5154	5334	5285	5307	5383	5150	5144	5040	5251	5247	5542	5170	4907	5131	5337	4811	4984	5177	4938	4832	5068	4865	4941	4944	4939	4990	4812	4970	4818	4837	4799	4779	4795	4868	4943	4831	5102	4888	4818
4918	4812	4721	4823	4958	5012	4865	5098	4979	5114	5199	5014	5160	5006	5062	5254	5509	5570	5369	4982	4901	5233	5413	5291	4917	5344	5289	5109	5070	5194	4939	5202	5035	4913	4947	4790	4872	4695	4801	4708	4870	4578	4765	4804	4664	4952	4996	5151	4869	4753
4847	4661	4985	4938	5244	5260	5364	5331	5187	5101	5176	5156	5158	4998	4948	4976	5336	5550	5593	5387	4846	5058	5244	5112	5123	5068	5391	4997	4954	5288	5047	5156	5029	4801	4950	4781	4782	4854	4578	4686	4793	4697	4831	4795	4892	4804	4860	4840	5101	4711
4985	4886	5081	5167	5237	5301	5423	5474	5435	5330	5381	5368	5208	5232	5028	4838	5027	5437	5527	5407	4872	5065	5372	5488	5181	4849	5257	5210	5021	5315	5471	4814	5164	4946	4892	4900	4895	4817	4569	4872	4787	4774	4718	4712	4818	4819	4801	4887	4921	4806
5114	5273	5220	5117	5151	5203	5336	5275	5367	5297	5447	5404	5416	5339	5363	4996	4932	5030	5285	5425	5382	4942	5013	5434	5466	4904	4842	5260	5028	4993	5199	4875	4939	5022	4843	4859	4807	4938	4693	4886	4607	4664	4627	4691	4661	4767	4791	4760	5050	4827
5258	5180	5035	5154	4961	5088	4903	5078	5265	5291	5282	5618	5574	5787	5698	5344	5142	4938	5059	5432	5518	5398	4951	5220	5284	5038	4829	5155	5136	4824	4990	5075	4811	4925	4737	4998	4713	4601	4720	4702	4503	4758	4644	4790	4713	4626	4767	4799	4797	4896
5352	5015	4924	4970	4728	4904	4757	4787	4983	5101	5178	5459	5509	5643	5756	5743	5449	5202	5047	5377	5687	5560	4880	5049	5120	5053	4769	4910	5141	4605	4810	4892	4622	4813	4585	4789	4783	4598	4793	4643	4694	4800	4716	4733	4578	4703	4681	4782	4763	4737
5458	5051	4788	4899	4916	4965	4838	4841	4923	4949	5097	5141	5331	5658	5690	5792	5702	5286	4919	5122	5358	5258	5041	4691	5054	5280	4975	4710	4858	4703	4690	4840	4783	4857	4861	4854	5004	4849	5040	4684	4836	4676	4710	4416	4671	4659	4646	4707	4753	4789
5201	4975	4774	4738	4854	4915	4989	4948	4964	4745	4817	4813	4788	5289	5458	5745	5691	5504	5057	4971	5291	5421	5131	4914	4916	5286	5077	4616	4771	4848	4568	5012	4620	4811	4956	4743	4995	4687	4828	4735	4834	4596	4747	4638	4732	4624	4830	4614	4679	4726
5062	4776	4669	4675	4611	4806	4914	4894	4906	4738	4830	4809	4827	4970	5320	5520	5718	5549	5117	4978	5252	5299	5407	5108	4964	5167	5083	4706	4875	4924	4514	4886	4791	4717	4785	4797	5093	4849	4835	4792	4786	4814	4795	4685	4900	4747	4799	4772	4861	4820
4868	4478	4596	4626	4814	4904	4924	4808	4826	4766	4702	4630	4697	4930	5260	5552	5696	5498	5166	4868	5039	5356	5552	4999	4851	5230	5266	4830	4891	4928	4665	4934	4812	4513	5018	4737	4919	4691	4758	4709	4831	4927	4921	4884	5043	4898	4974	4929	4828	4867
4830	4497	4398	4910	5079	5065	4912	4952	4860	4763	4806	4833	4704	4828	5143	5494	5766	5544	5057	4777	4910	5221	5442	5138	4912	5205	5400	4882	4937	5065	4999	4970	4755	4667	4921	4706	4792	4798	4918	4755	4915	4758	4780	4928	5040	4852	5071	5097	4905	4936
4855	4526	4642	4845	4970	5039	4975	5132	4926	4878	4718	4631	4634	4750	4852	5208	5466	5492	5103	4971	5032	5342	5420	5279	5033	5406	5475	4980	5004	5293	4620	4907	5120	4802	4949	4772	4797	4703	4791	4782	4693	4767	4797	4837	5076	4890	5041	4965	4974	4868
4752	4673	4769	4767	5029	4919	4998	4867	4876	4890	4812	4551	4665	4768	5040	5216	5458	5530	5239	4893	4968	5241	5546	5309	4844	5276	5489	5203	5043	5119	4881	5029	4973	4727	5042	4802	4965	4794	4714	4805	4714	4732	4858	4803	4973	4923	4984	4914	4967	4916
4749	4484	4585	4753	4998	4974	5034	4783	4740	4816	4670	4662	4740	4765	4928	5327	5599	5608	5241	4854	4959	5290	5596	5292	5115	5528	5481	4964	5025	5368	4813	5066	5036	4807	5207	4848	4866	4832	4809	4850	4718	4751	4761	4837	4950	4831	4778	4891	5054	5022
4922	4694	4586	4565	4777	4773	4822	4887	4699	4737	4514	4667	4605	4778	5125	5207	5456	5456	5095	4835	4951	5393	5638	5145	4942	5183	5145	4863	5030	5379	4780	5024	5001	4965	5101	4936	4982	4770	4731	4869	4722	4718	4813	4712	4734	4772	4889	4886	4971	5006
4934	4628	4706	4545	4590	4727	4591	4620	4515	4731	4655	4736	4829	4864	5354	5259	5434	5309	5076	4893	5088	5470	5477	4878	4889	5206	5119	4855	5133	5233	4843	5113	5139	4918	5114	4964	5179	4760	4758	4667	4850	4517	4834	4639	4746	4771	4788	4733	4912	5188
5311	4751	4689	4547	4647	4557	4683	4460	4464	4481	4633	4614	4767	5101	5355	5471	5439	5253	4881	4921	5105	5502	5261	4965	5016	5226	5124	4649	5070	5149	4831	5145	4911	4820	5068	4957	5063	4848	4868	4688	4754	4571	4848	4711	4804	4538	4832	4809	4931	4897
5396	4844	4764	4644	4648	4561	4481	4481	4468	4598	4590	4811	4974	5055	5473	5660	5394	5138	4883	5028	5246	5476	5247	4972	5072	5230	4932	4848	5261	4894	4776	5035	5016	5013	5203	5082	5085	4904	5070	4709	4844	4722	4755	4741	4562	4685	4799	4709	4882	4985
5495	5111	5001	4803	4739	4782	4409	4441	4414	4639	4829	4844	5024	5372	5631	5582	5370	5027	4927	5219	5402	5513	4959	4973	5271	5217	4782	4955	4962	4863	4867	5053	4839	5035	5065	5006	4999	4830	4955	4823	4932	4688	4872	4741	4643	4678	4759	4967	4985	5075
5476	5327	5248	4826	4834	4787	4573	4632	4649	4807	5046	5098	5328	5473	5406	5292	5073	4889	4903	5447	5434	5356	5030	5065	5394	5151	4848	4765	5175	4601	4872	4923	4841	5012	4859	5029	5057	4848	4938	4853	4735	4896	4813	4870	4795	4695	4884	4885	4979	4897
5293	5150	5135	5131	5035	4907	4817	4788	4916	5092	5259	5211	5401	5283	5255	5101	4817	4944	5171	5526	5442	5117	4847	5275	5346	5097	4948	5133	4969	4674	5090	4801	4726	4771	4640	4936	4798	4861	4938	4889	4946	4825	4825	4944	4794	4938	4850	4884	5054	4954
4910	4952	4976	5019	5103	5197	5196	4970	5122	5246	5079	5196	5010	4957	4918	4776	4752	5004	5218	5272	5037	4891	4914	5207	5160	4868	5058	5078	4919	4880	4961	4551	4822	4709	4542	5001	4791	5064	4786	5005	4867	5031	4987	4942	4870	4874	4840	4834	4962	4904
4707	4549	4816	4849	4991	5116	5014	5092	5090	5189	5206	5048	4944	4845	4616	4776	4985	5294	5431	5060	4924	4820	5052	5059	4964	5035	5120	5092	4966	5059	4858	4761	4919	4684	4840	4954	4860	5043	4997	5087	5021	5176	5096	5007	4865	4838	4879	5165	5128	5059
4864	4585	4569	4579	4850	4878	4891	5066	4899	4934	4818	4836	4340	4574	4655	4912	5107	5271	5023	4737	4664	4991	5023	4950	4921	5100	5091	4959	4935	5057	4994	4866	4779	4792	4985	4786	4927	4932	5104	5003	5064	5132	5120	4903	4938	5034	5107	5085	5275	5139
4918	4772	4604	4685	4509	4652	4641	4715	4727	4777	4723	4651	4587	4609	4790	4916	5048	4868	4845	4822	4933	5095	4901	4760	4993	5110	4960	5074	5230	5112	4756	5030	4726	4664	4920	4924	5059	5072	4975	4951	5087	5077	5107	5041	5145	5180	5116	5206	5162	5215
5008	4975	4889	4673	4684	4724	4780	4794	4910	4795	4826	4762	4709	4789	4778	4905	4692	4620	4769	5010	5076	5103	4814	4812	5120	5006	4823	5090	5156	5146	5080	4847	4643	4820	4819	5039	5043	4916	5142	5273	5059	5136	5142	5056	5066	5078	5018	5128	5172	5234
4715	4831	4924	5027	4934	5089	4926	4973	5029	5043	5103	4894	4916	4809	4732	4661	4618	4854	4997	4978	5032	4814	4768	5027	5037	4840	5005	5187	4982	4900	5025	5041	4767	4930	4774	5128	5011	5248	5282	5193	5254	5409	5370	5037	5024	5034	5075	5202	5294	5325
4622	4625	4640	4692	4835	4920	4908	4905	4868	5087	4725	4787	4618	4463	4585	4510	4644	4888	4993	4852	4607	4865	4824	5042	4934	4904	4994	5059	4971	5012	5213	4946	5127	4890	5015	5147	5055	5133	5137	5428	5153	5244	5071	5094	4926	5012	5301	5220	5174	5019
4871	4523	4429	4631	4727	4722	4671	4615	4594	4554	4545	4593	4573	4443	4778	4876	5013	4942	4887	4760	4729	4901	4814	4718	4925	5018	5205	4876	4910	5085	5012	5064	5007	5056	5172	5027	5085	4996	5045	5120	5053	5101	5116	4991	4979	5002	5145	5045	5073	5196
5058	4789	4891	4664	4785	4682	4737	4628	4521	4794	4534	4738	4673	4755	4932	4768	4901	4812	4689	4862	4903	4968	4797	4897	5041	5072	5010	4917	5325	4991	5072	5128	4949	4969	5294	5015	5184	5049	5100	5012	5169	5167	5245	4981	5191	4867	5038	5015	5133	5120
4832	4803	4891	5227	5114	4961	4965	5043	4787	4713	4679	4744	4893	4800	4760	4722	4617	4785	4910	4970	4862	4684	4695	5043	5007	4888	4889	5039	4904	5149	5324	5150	5187	5103	5030	5016	5156	5186	5024	5065	4961	4947	5051	4980	4979	4909	5008	5045	4967	5032
4791	4670	4662	4953	4915	4878	4769	4809	4760	4728	4919	4690	4701	4689	4745	4842	4771	4855	4846	4738	4687	4814	4852	4701	4862	4947	4991	4942	4829	5061	4974	5064	5057	5099	5231	5148	5049	4950	5023	4888	4928	5058	4991	5038	4911	4925	5035	4911	4873	5059
5035	4803	4858	4777	4730	4675	4614	4547	4455	4607	4671	4641	4611	4780	4844	4948	4744	4830	4648	4614	4759	4786	4832	4574	4727	4777	4810	4810	5166	4955	4957	5061	4974	4881	5056	5136	5081	4953	4836	4839	4863	5048	5080	4963	5122	4912	4909	4910	4946	5018
4780	4805	4907	4987	4855	4793	4623	4543	4626	4728	4944	4982	4947	4887	4805	4783	4779	4734	4703	4878	4765	4676	4581	4774	4759	4729	4675	4681	4883	4719	4833	4875	4847	4861	4958	4967	5105	4931	4905	4863	4855	4834	5027	4862	4784	4889	4936	4849	4986	4911
4798	4796	4795	4818	4774	4687	4603	4539	4649	4505	4915	4794	4790	4833	4933	4942	4869	4963	4783	4823	4666	4745	4678	4684	4531	4750	4741	4565	4618	4650	4682	4753	4806	4850	4816	5020	4712	4838	4831	4766	4785	4899	4886	5117	4857	4785	4834	4859	5068	5000
4978	4710	4814	4720	4725	4696	4656	4606	4492	4670	4701	4815	4911	4883	5025	4987	4810	4692	4613	4808	4699	4688	4711	4646	4703	4568	4563	4635	4572	4726	4740	4793	4817	4641	4680	4773	4737	4752	4776	4629	4905	4936	4920	4814	4907	4804	4871	4865	4924	4850
4787	4717	4739	4912	4820	4758	4831	4591	4798	4800	4758	4800	4880	4765	4741	4829	4711	4753	4812	4746	4759	4657	4663	4689	4663	4724	4653	4381	4510	4372	4609	4657	4631	4677	4822	4620	4770	4687	4765	4752	4751	4803	4950	4938	4823	4716	4597	4865	4906	4936
4628	4555	4539	4694	4600	4539	4546	4533	4648	4730	4878	4745	4830	4804	4742	4872	4814	4839	4667	4737	4662	4781	4804	4738	4704	4600	4591	4573	4641	4575	4623	4510	4614	4622	4574	4521	4705	4601	4697	4822	4689	4850	4872	4810	4690	4768	4801	4897	4800	4992
4675	4578	4530	4604	4579	4680	4694	4797	4722	4734	4853	4799	4946	4923	4752	4706	4745	4901	4726	4829	4769	4888	4758	4574	4570	4656	4571	4407	4413	4601	4549	4545	4538	4536	4543	4641	4688	4607	4614	4511	4826	4689	4837	4661	4767	4724	4750	4841	4807	4915
4535	4456	4657	4460	4626	4850	4843	4702	4814	4776	4767	4713	4736	4678	4827	4807	4820	4747	4754	4625	4827	4679	4756	4733	4638	4606	4496	4488	4501	4412	4609	4528	4506	4508	4558	4732	4572	4598	4683	4668	4667	4767	4856	4706	4678	4681	4737	4772	4863	4899
4548	4491	4474	4583	4707	4828	4685	4766	4812	4768	4744	4743	4770	4723	4810	4811	4906	4715	4744	4710	4808	4622	4480	4705	4671	4512	4583	4444	4383	4386	4463	4683	4463	4429	4506	4434	4642	4580	4658	4686	4791	4730	4770	4659	4779	4613	4801	4603	4845	4837
4254	4390	4543	4404	4673	4667	4629	4711	4693	4780	4497	4639	4617	4720	4634	4811	4699	4605	4786	4683	4699	4695	4682	4521	4684	4577	4616	4655	4543	4584	4451	4603	4571	4443	4464	4589	4567	4614	4685	4573	4650	4590	4693	4520	4593	4658	4581	4701	4806	4798
4436	4405	4400	4581	4540	4602	4664	4581	4625	4672	4588	4628	4582	4624	4533	4816	4486	4732	4700	4719	4577	4548	4734	4651	4640	4598	4565	4580	4498	4546	4580	4516	4451	4367	4517	4614	4783	4723	4738	4541	4598	4761	4569	4614	4636	4648	4776	4702	4636	4839
4484	4478	4308	4483	4625	4604	4580	4556	4546	4479	4436	4462	4419	4496	4609	4690	4489	4635	4638	4501	4540	4741	4726	4660	4703	4645	4677	4695	4513	4670	4640	4648	4587	4524	4554	4534	4535	4631	4633	4462	4430	4571	4657	4690	4712	4719	4787	4726	4910	4655
4351	4460	4366	4480	4552	4721	4483	4453	4453	4482	4499	4276	4408	4422	4369	4373	4499	4485	4522	4803	4706	4538	4640	4760	4838	4753	4757	4796	4637	4729	4645	4650	4482	4687	4555	4655	4623	4678	4472	4616	4442	4582	4579	4616	4755	4655	4635	4562	4814	4786
4531	4522	4549	4522	4486	4343	4279	4420	4374	4429	4464	4286	4444	4313	4397	4592	4555	4536	4495	4521	4606	4703	4583	4629	4676	4904	4722	4821	4801	4702	4771	4627	4737	4732	4804	4568	4664	4562	4712	4525	4615	4478	4769	4808	4614	4628	4503	4644	4797	4894
4624	4728	4481	4567	4560	4467	4461	4377	4447	4319	4387	4430	4350	4429	4298	4493	4611	4429	4508	4671	4686	4690	4710	4743	4751	4832	4837	4905	5021	4821	4905	4803	4770	4643	4714	4621	4638	4653	4584	4495	4618	4566	4548	4722	4591	4674	4626	4703	4906	4892
4692	4570	4631	4594	4481	4410	4283	4471	4328	4488	4400	4378	4357	4312	4404	4494	4512	4353	4594	4412	4539	4492	4650	4705	4789	4835	4815	4926	4891	4702	4951	4740	4808	4781	4796	4705	4732	4540	4719	4653	4526	4642	4747	4724	4762	4624	4735	4792	4698	4842
4636	4546	4534	4643	4606	4441	4427	4421	4539	4348	4593	4428	4346	4256	4277	4379	4369	4410	4347	4456	4358	4544	4636	4811	4914	4723	4928	4712	4770	4909	4915	4842	4911	4698	4733	4729	4719	4719	4645	4774	4520	4729	4793	4818	4566	4481	4583	4763	4771	4920
4555	4560	4376	4514	4523	4473	4491	4417	4382	4392	4637	4362	4426	4582	4446	4506	4466	4426	4317	4449	4467	4533	4487	4776	4767	4716	4747	4695	4835	4737	4857	4801	4912	4928	4807	4721	4777	4861	4764	4696	4637	4542	4702	4682	4574	4648	4675	4809	4764	5028
4548	4593	4506	4466	4457	4546	4478	4560	4551	4521	4353	4431	4607	4459	4406	4491	4532	4522	4437	4493	4364	4567	4543	4556	4688	4709	4829	4704	4703	4795	4871	4862	4777	4812	4689	4748	4867	4689	4819	4841	4728	4752	4615	4735	4512	4644	4679	4717	4876	4997
4708	4482	4643	4609	4571	4434	4484	4534	4602	4528	4559	4634	4635	4464	4436	4431	4350	4566	4425	4497	4535	4467	4431	4624	4625	4721	4743	4754	4700	4672	4727	4691	4768	4727	4779	4783	4746	4790	4831	4820	4749	4668	4751	4779	4662	4594	4694	4792	4709	4902
4586	4514	4493	4682	4625	4549	4589	4454	4520	4565	4481	4617	4553	4529	4448	4487	4586	4589	4451	4434	4483	4503	4530	4496	4536	4670	4706	4673	4703	4742	4709	4855	4834	4792	4687	4755	4868	4860	4749	4805	4697	4747	4740	4758	4631	4791	4796	4782	4763	4648
4414	4504	4502	4636	4589	4473	4694	4659	4566	4704	4626	4588	4537	4605	4584	4378	4449	4445	4481	4342	4573	4577	4687	4473	4518	4542	4618	4792	4655	4736	4869	4615	4707	4752	4764	4679	4832	4804	4919	4612	4920	4709	4813	4803	4844	4824	4708	4664	4623	4630
4473	4553	4570	4685	4608	4396	4598	4436	4520	4451	4465	4523	4661	4565	4568	4646	4521	4555	4426	4482	4572	4624	4478	4504	4407	4646	4616	4705	4607	4646	4696	4651	4639	4701	4520	4719	4823	4816	4892	4861	4779	4722	4762	4890	4763	4735	4549	4557	4643	4669
4437	4344	4479	4574	4590	4428	4576	4432	4507	4445	4449	4453	4616	4704	4527	4525	4509	4558	4359	4488	4611	4627	4692	4538	4430	4732	4641	4487	4578	4488	4617	4569	4596	4575	4641	4685	4721	4689	4763	4731	4627	4751	4703	4909	4602	4798	4569	4475	4645	4574
4568	4454	4542	4550	4675	4597	4536	4683	4625	4744	4710	4683	4745	4705	4534	4595	4512	4498	4490	4508	4551	4491	4548	4601	4707	4638	4560	4482	4587	4565	4497	4451	4665	4602	4655	4723	4787	4728	4694	4729	4742	4609	4708	4723	4791	4767	4678	4533	4425	4682
4437	4420	4410	4532	4749	4581	4562	4436	4710	4822	4716	4649	4872	4642	4751	4610	4589	4571	4672	4496	4422	4547	4468	4682	4576	4582	4548	4708	4571	4507	4425	4394	4606	4531	4604	4740	4737	4700	4646	4670	4703	4626	4571	4671	4576	4707	4738	4385	4570	4599
4464	4389	4428	4448	4633	4453	4577	4618	4617	4691	4667	4639	4586	4683	4550	4685	4590	4667	4676	4548	4592	4578	4542	4552	4670	4605	4539	4532	4539	4332	4365	4459	4481	4526	4522	4482	4628	4615	4674	4592	4692	4614	4565	4659	4607	4612	4423	4541	4605	4640
4367	4428	4368	4571	4431	4561	4586	4533	4736	4554	4676	4611	4701	4736	4666	4648	4652	4674	4613	4669	4505	4620	4455	4451	4607	4606	4614	4467	4552	4356	4319	4298	4433	4492	4543	4427	4378	4574	4622	4498	4449	4416	4634	4689	4560	4541	4504	4611	4558	4386
4362	4259	4269	4448	4359	4514	4577	4610	4627	4539	4497	4604	4632	4628	4618	4597	4536	4714	4616	4807	4507	4601	4575	4675	4547	4587	4515	4608	4232	4436	4443	4455	4511	4412	4399	4319	4300	4464	4574	4587	4384	4499	4291	4519	4506	4447	4419	4618	4629	4486
4431	4347	4285	4463	4419	4376	4403	4416	4430	4575	4547	4570	4446	4549	4615	4550	4419	4485	4727	4697	4681	4616	4721	4703	4537	4613	4430	4428	4457	4454	4415	4537	4570	4409	4330	4353	4428	4488	4581	4662	4380	4471	4351	4333	4507	4419	4425	4506	4614	4461
4256	4270	4262	4207	4277	4308	4429	4507	4520	4382	4383	4450	4506	4446	4560	4607	4425	4625	4610	4528	4707	4588	4659	4559	4461	4541	4531	4479	4606	4504	4665	4570	4428	4439	4333	4322	4407	4543	4579	4576	4638	4613	4412	4497	4500	4298	4495	4727	4547	4466
4223	4171	4191	4264	4276	4406	4305	4551	4469	4579	4575	4409	4557	4327	4583	4430	4584	4679	4658	4656	4652	4795	4534	4546	4448	4470	4477	4500	4477	4607	4523	4503	4605	4366	4360	4417	4524	4519	4455	4637	4512	4421	4499	4588	4567	4362	4450	4608	4558	4402
4436	4244	4273	4317	4296	4310	4573	4340	4480	4504	4620	4531	4583	4548	4522	4485	4569	4593	4625	4731	4601	4715	4598	4457	4469	4402	4409	4412	4322	4607	4564	4495	4458	4388	4317	4383	4478	4374	4433	4430	4295	4361	4417	4558	4446	4469	4472	4491	4626	4543
4261	4334	4484	4383	4407	4314	4423	4397	4434	4510	4445	4552	4504	4397	4642	4543	4716	4594	4746	4765	4667	4548	4566	4498	4390	4438	4339	4401	4492	4451	4493	4466	4344	4433	4354	4410	4259	4273	4436	4350	4305	4176	4329	4331	4487	4593	4613	4574	4582	4634
4372	4391	4310	4283	4377	4379	4306	4420	4553	4450	4468	4429	4576	4635	4616	4553	4681	4620	4671	4635	4603	4483	4422	4329	4490	4356	4299	4371	4383	4561	4559	4361	4457	4353	4317	4249	4259	4167	4289	4188	4406	4326	4314	4298	4562	4587	4524	4524	4474	4411
4362	4351	4400	4353	4265	4419	4287	4423	4441	4515	4446	4514	4453	4514	4657	4638	4485	4588	4562	4543	4585	4501	4529	4392	4379	4435	4336	4347	4383	4377	4464	4272	4368	4227	4475	4326	4152	4122	4189	4402	4472	4324	4331	4242	4721	4600	4593	4389	4455	4622
4330	4244	4322	4331	4533	4397	4406	4271	4351	4464	4476	4431	4468	4575	4501	4630	4541	4573	4543	4485	4470	4396	4484	4299	4377	4488	4334	4289	4351	4320	4298	4379	4358	4338	4260	4292	4160	4094	4125	4297	4386	4339	4244	4189	4490	4475	4412	4428	4469	4393
4341	4339	4239	4543	4323	4484	4345	4357	4368	4493	4403	4498	4490	4497	4502	4526	4573	4476	4507	4386	4467	4447	4467	4482	4464	4432	4367	4389	4389	4462	4455	4486	4452	4348	4389	4334	4107	4076	4022	4230	4243	4236	4217	4277	4572	4516	4343	4628	4546	4452
4352	4277	4147	4676	4431	4355	4439	4424	4244	4303	4475	4481	4521	4607	4596	4553	4600	4314	4526	4524	4624	4513	4533	4524	4430	4343	4413	4435	4386	4457	4462	4419	4476	4453	4505	4414	4170	4213	4108	4106	4167	4186	4405	4582	4614	4660	4490	4391	4537	4433
4413	4286	4335	4365	4286	4410	4255	4341	4161	4489	4443	4447	4579	4471	4649	4619	4607	4599	4491	4613	4489	4484	4560	4471	4530	4513	4605	4507	4591	4457	4548	4391	4421	4426	4547	4482	4374	4310	4253	4217	4198	4502	4584	4653	4608	4580	4538	4545	4576	4607
4403	4354	4281	4405	4448	4311	4397	4300	4382	4252	4405	4503	4646	4563	4512	4563	4495	4393	4587	4559	4561	4445	4640	4523	4646	4585	4412	4520	4526	4515	4485	4467	4384	4492	4431	4686	4486	4367	4442	4372	4390	4492	4735	4569	4573	4540	4588	4781	4670	4656
4306	4154	4350	4414	4283	4322	4345	4145	4215	4380	4376	4529	4485	4430	4676	4567	4577	4523	4557	4616	4699	4534	4499	4480	4500	4618	4626	4594	4450	4471	4572	4406	4374	4455	4450	4377	4521	4416	4535	4542	4492	4602	4661	4649	4663	4602	4686	4720	4732	4615
4237	4093	4226	4310	4386	4187	4276	4246	4359	4372	4318	4464	4377	4544	4550	4585	4555	4598	4499	4685	4510	4563	4530	4455	4605	4621	4584	4670	4635	4537	4345	4538	4462	4322	4481	4305	4506	4401	4486	4403	4434	4557	4476	4569	4661	4701	4637	4607	4677	4820
4293	4328	4292	4275	4308	4417	4337	4219	4305	4364	4431	4476	4552	4561	4542	4519	4727	4403	4521	4664	4489	4518	4447	4507	4531	4575	4564	4495	4428	4500	4419	4498	4497	4460	4400	4488	4307	4376	4438	4421	4489	4462	4476	4490	4682	4617	4626	4659	4725	4636
4353	4300	4238	4405	4381	4419	4387	4329	4484	4514	4512	4526	4620	4642	4580	4468	4549	4738	4536	4446	4551	4464	4651	4507	4371	4325	4454	4401	4501	4453	4397	4451	4429	4435	4371	4374	4465	4399	4485	4542	4553	4515	4469	4486	4512	4512	4623	4672	4627	4712
4386	4280	4322	4372	4382	4596	4366	4591	4431	4511	4447	4435	4513	4547	4565	4639	4614	4559	4634	4399	4553	4426	4515	4462	4459	4318	4435	4480	4423	4275	4358	4370	4270	4441	4292	4290	4383	4377	4459	4501	4469	4373	4425	4409	4458	4482	4547	4457	4589	4588
4251	4305	4339	4460	4482	4478	4416	4520	4473	4569	4483	4573	4597	4610	4513	4679	4462	4416	4435	4374	4447	4412	4517	4437	4363	4482	4303	4413	4464	4258	4405	4325	4399	4474	4279	4389	4423	4396	4388	4462	4575	4447	4309	4381	4340	4591	4540	4513	4341	4516
4171	4420	4384	4431	4446	4483	4407	4444	4466	4528	4588	4572	4528	4590	4368	4603	4422	4420	4415	4350	4484	4409	4490	4519	4394	4358	4371	4407	4468	4336	4344	4303	4510	4294	4436	4265	4400	4396	4389	4405	4404	4412	4563	4570	4571	4476	4360	4422	4447	4499
4122	4314	4334	4543	4474	4381	4471	4434	4408	4574	4667	4567	4535	4552	4440	4485	4330	4200	4438	4412	4330	4503	4440	4404	4348	4431	4522	4323	4362	4321	4367	4417	4443	4577	4246	4350	4353	4324	4314	4412	4317	4461	4493	4567	4470	4403	4490	4394	4415	4466
4255	4325	4328	4409	4511	4486	4473	4385	4531	4502	4532	4569	4656	4504	4574	4445	4410	4266	4372	4386	4360	4497	4431	4449	4491	4278	4450	4472	4395	4348	4400	4410	4435	4390	4464	4425	4447	4411	4240	4451	4429	4423	4393	4470	4547	4496	4581	4522	4548	4347
4152	4241	4254	4396	4338	4551	4487	4536	4458	4500	4670	4594	4590	4534	4645	4523	4438	4440	4441	4421	4423	4327	4554	4570	4538	4442	4402	4472	4428	4427	4467	4351	4403	4529	4407	4463	4566	4479	4451	4385	4448	4493	4439	4667	4743	4508	4614	4537	4547	4336
4219	4110	4348	4493	4584	4515	4518	4632	4508	4722	4635	4597	4526	4545	4636	4621	4524	4622	4492	4494	4616	4352	4436	4536	4659	4560	4602	4675	4632	4534	4551	4443	4567	4367	4429	4439	4535	4542	4319	4423	4493	4561	4484	4536	4585	4607	4429	4496	4489	4479
4209	4209	4402	4417	4590	4727	4563	4662	4568	4672	4553	4536	4495	4689	4512	4540	4644	4585	4485	4528	4659	4452	4523	4586	4539	4539	4485	4679	4649	4612	4480	4404	4372	4449	4492	4512	4657	4514	4280	4435	4494	4482	4748	4653	4644	4544	4608	4647	4594	4610
4264	4236	4354	4672	4723	4574	4503	4528	4539	4438	4499	4492	4474	4482	4758	4657	4724	4477	4532	4601	4557	4590	4543	4508	4534	4551	4611	4573	4656	4625	4464	4516	4466	4494	4511	4471	4614	4521	4512	4435	4486	4492	4436	4499	4644	4673	4573	4593	4648	4711
4241	4267	4213	4583	4555	4485	4399	4479	4457	4471	4389	4347	4552	4486	4565	4580	4614	4503	4427	4585	4492	4414	4519	4485	4698	4554	4509	4371	4486	4365	4340	4413	4351	4430	4470	4686	4492	4444	4493	4372	4404	4413	4654	4627	4549	4555	4471	4482	4581	4666
4322	4305	4317	4534	4422	4499	4607	4454	4458	4471	4403	4428	4349	4540	4460	4531	4586	4530	4500	4564	4479	4431	4555	4458	4535	4576	4588	4546	4526	4466	4436	4399	4469	4515	4522	4470	4423	4536	4401	4376	4337	4387	4540	4593	4563	4630	4512	4500	4606	4647
4283	4244	4315	4380	4516	4513	4521	4549	4519	4557	4412	4438	4365	4422	4442	4477	4506	4448	4413	4546	4584	4552	4394	4420	4408	4455	4689	4656	4469	4318	4463	4416	4328	4362	4305	4422	4441	4500	4585	4378	4313	4419	4376	4532	4428	4559	4509	4520	4415	4559
4295	4326	4368	4429	4375	4407	4361	4355	4494	4509	4507	4463	4294	4393	4354	4289	4445	4536	4502	4577	4435	4682	4409	4292	4436	4598	4498	4523	4567	4420	4296	4327	4378	4295	4329	4447	4383	4290	4277	4366	4347	4373	4504	4521	4515	4370	4455	4514	4441	4430
4291	4171	4231	4488	4388	4497	4452	4421	4470	4504	4426	4279	4409	4322	4352	4342	4492	4587	4420	4567	4496	4438	4440	4378	4404	4512	4780	4580	4414	4544	4268	4546	4350	4420	4486	4362	4422	4440	4199	4255	4357	4318	4425	4338	4466	4475	4414	4425	4493	4424
4230	4339	4191	4395	4241	4454	4405	4436	4381	4564	4506	4477	4432	4254	4346	4421	4433	4536	4357	4366	4471	4494	4495	4421	4461	4649	4475	4579	4426	4462	4436	4577	4445	4457	4394	4285	4523	4265	4517	4277	4355	4300	4479	4364	4473	4424	4434	4422	4466	4331
4274	4162	4336	4317	4517	4474	4411	4404	4571	4598	4487	4452	4407	4452	4417	4386	4424	4563	4473	4363	4351	4475	4399	4398	4383	4698	4758	4604	4585	4607	4571	4537	4455	4497	4442	4348	4310	4460	4446	4398	4321	4320	4360	4414	4387	4520	4282	4329	4378	4452
4405	4140	4348	4406	4342	4371	4392	4488	4620	4537	4619	4475	4447	4465	4358	4529	4358	4341	4346	4267	4401	4363	4614	4519	4572	4682	4603	4637	4663	4593	4690	4530	4546	4589	4533	4521	4345	4380	4342	4434	4323	4437	4350	4522	4360	4368	4298	4461	4459	4474
4172	4141	4233	4292	4314	4242	4347	4401	4578	4482	4362	4436	4391	4315	4505	4529	4414	4457	4326	4447	4487	4523	4550	4573	4544	4798	4758	4558	4510	4684	4654	4527	4515	4574	4579	4564	4439	4430	4393	4326	4396	4346	4356	4496	4437	4366	4391	4422	4383	4406
4104	4156	4080	4335	4345	4646	4356	4371	4376	4492	4407	4377	4589	4323	4539	4480	4376	4386	4507	4464	4536	4524	4588	4457	4613	4686	4628	4739	4785	4650	4652	4521	4507	4405	4621	4601	4485	4301	4493	4366	4500	4527	4368	4547	4570	4569	4551	4415	4468	4513
4194	4166	4179	4253	4418	4296	4403	4595	4471	4341	4529	4490	4370	4420	4477	4451	4525	4578	4440	4606	4573	4589	4361	4372	4589	4665	4736	4783	4687	4755	4608	4545	4519	4462	4561	4473	4371	4502	4494	4504	4532	4557	4542	4542	4528	4562	4422	4552	4551	4446
4158	4171	4266	4238	4284	4396	4403	4494	4492	4511	4505	4435	4460	4452	4595	4474	4604	4467	4385	4484	4312	4475	4320	4356	4618	4585	4704	4636	4546	4622	4560	4540	4485	4403	4443	4501	4422	4386	4430	4573	4489	4481	4554	4633	4445	4441	4563	4673	4647	4601
4110	4139	4260	4291	4326	4393	4412	4269	4412	4370	4372	4469	4393	4561	4456	4640	4610	4569	4425	4462	4479	4402	4301	4522	4551	4604	4547	4572	4426	4625	4524	4480	4496	4321	4288	4326	4426	4369	4377	4338	4324	4556	4497	4637	4471	4606	4476	4563	4637	4480
4087	4033	4330	4325	4365	4505	4383	4449	4378	4478	4531	4378	4498	4358	4551	4534	4650	4442	4463	4414	4427	4403	4434	4560	4592	4428	4435	4520	4531	4500	4398	4444	4404	4434	4258	4137	4242	4278	4345	4372	4235	4515	4456	4490	4537	4455	4544	4597	4466	4464
4077	4226	4314	4497	4599	4596	4363	4398	4443	4412	4577	4496	4378	4545	4461	4392	4507	4531	4439	4541	4479	4509	4399	4446	4531	4465	4502	4380	4382	4341	4438	4472	4440	4378	4250	4222	4086	4263	4306	4245	4288	4345	4474	4374	4429	4442	4482	4530	4529	4494
4190	4169	4318	4408	4380	4343	4522	4495	4579	4410	4514	4445	4402	4514	4622	4483	4658	4731	4646	4542	4586	4603	4429	4593	4410	4480	4386	4436	4510	4381	4263	4213	4172	4246	4195	4156	4107	4096	4323	4265	4143	4183	4369	4369	4385	4370	4399	4475	4427	4342
4227	4163	4388	4347	4541	4509	4422	4488	4411	4448	4441	4532	4555	4525	4407	4486	4541	4526	4694	4557	4657	4586	4551	4522	4458	4412	4419	4375	4382	4404	4451	4297	4241	4130	4020	3964	4134	4156	4209	4146	4166	4155	4243	4238	4529	4393	4417	4520	4401	4220
4223	4319	4384	4424	4429	4441	4384	4448	4523	4501	4559	4389	4314	4424	4411	4484	4541	4589	4406	4429	4661	4618	4480	4557	4602	4468	4436	4412	4399	4445	4362	4183	4200	4098	4092	4109	4245	4210	4159	4188	4249	4013	4304	4369	4329	4210	4350	4428	4462	4258
4191	4279	4355	4294	4492	4329	4483	4482	4359	4468	4404	4266	4330	4490	4606	4474	4457	4565	4462	4513	4735	4614	4593	4445	4536	4530	4382	4333	4320	4372	4284	4161	4221	4208	4110	4305	4187	4314	4297	4208	4316	4186	4205	4280	4438	4415	4450	4289	4372	4306
4229	4257	4192	4406	4246	4423	4357	4379	4371	4369	4339	4482	4415	4287	4459	4473	4470	4569	4621	4608	4635	4548	4614	4709	4399	4448	4283	4443	4285	4431	4282	4235	4101	4032	4176	4128	4347	4290	4312	4185	4328	4140	4312	4289	4272	4238	4247	4271	4386	4175
4297	4262	4276	4285	4308	4333	4392	4352	4331	4522	4285	4316	4383	4354	4351	4524	4344	4465	4651	4611	4635	4496	4574	4428	4493	4462	4473	4488	4399	4384	4227	4242	4248	4085	4182	4131	4162	4321	4418	4303	4271	4099	4300	4345	4156	4283	4277	4291	3989	4085
4256	4260	4198	4327	4255	4289	4307	4255	4299	4300	4540	4314	4331	4502	4331	4344	4418	4415	4313	4479	4522	4548	4667	4685	4523	4515	4503	4514	4433	4396	4436	4074	4090	4037	4116	4140	4205	4157	4201	4130	4158	4182	4345	4256	4332	4262	4258	4251	4072	3906
4211	4097	4200	4127	4124	4145	4154	4225	4285	4308	4253	4247	4304	4345	4423	4527	4436	4614	4590	4582	4576	4655	4414	4504	4499	4566	4529	4358	4357	4380	4431	4205	4062	4018	4030	4247	4178	4200	4322	4199	4096	4128	4190	4211	4409	4320	4171	4030	4041	4059
4231	4146	4103	4291	4277	4273	4309	4379	4310	4397	4243	4268	4328	4402	4495	4581	4578	4506	4673	4561	4581	4578	4565	4476	4460	4471	4373	4384	4378	4450	4269	4142	4148	4108	4242	4198	4233	4174	4261	4196	4215	4253	4249	4298	4276	4388	4147	4185	4139	4215
4281	4169	4210	4286	4302	4232	4280	4397	4555	4361	4384	4428	4534	4368	4647	4589	4786	4622	4693	4709	4830	4702	4730	4611	4567	4516	4436	4410	4463	4568	4322	4255	4137	4165	4237	4122	4259	4261	4206	4217	4154	4326	4146	4285	4284	4294	4356	4126	4192	4036
4165	4189	4144	4238	4189	4257	4428	4416	4357	4354	4497	4517	4465	4602	4606	4760	4592	4672	4786	4825	4739	4589	4676	4594	4497	4506	4601	4454	4408	4565	4266	4347	4159	4105	4173	4265	4321	4258	4171	4204	4209	4246	4301	4198	4338	4307	4231	3979	4049	4200
4282	4212	4221	4179	4185	4281	4244	4345	4344	4319	4375	4434	4473	4588	4706	4760	4688	4752	4693	4626	4643	4686	4640	4507	4405	4425	4468	4392	4370	4349	4287	4165	4282	4210	4378	4266	4357	4365	4266	4233	4315	4343	4415	4345	4269	4335	4282	4063	4034	4186
4361	4192	4264	4256	4204	4323	4463	4345	4449	4380	4286	4317	4503	4574	4563	4601	4706	4805	4724	4797	4822	4726	4697	4666	4513	4550	4388	4478	4300	4372	4347	4244	4339	4295	4292	4446	4444	4326	4305	4262	4310	4186	4334	4339	4167	4353	4252	4294	4222	4126
4464	4247	4227	4306	4410	4442	4453	4448	4553	4346	4163	4313	4453	4519	4553	4607	4534	4670	4777	4811	4826	4789	4594	4577	4485	4574	4451	4447	4551	4312	4228	4198	4300	4322	4529	4347	4381	4402	4364	4447	4222	4348	4509	4378	4332	4233	4226	4270	4199	4216
4492	4425	4413	4442	4473	4448	4376	4421	4442	4286	4285	4457	4411	4541	4508	4585	4425	4703	4643	4716	4529	4453	4437	4432	4414	4379	4479	4420	4506	4340	4433	4269	4281	4258	4399	4367	4480	4450	4520	4439	4309	4372	4519	4347	4482	4383	4270	4166	4225	4195
4551	4462	4565	4564	4607	4499	4424	4335	4313	4253	4248	4246	4372	4335	4349	4360	4563	4451	4405	4563	4523	4348	4330	4425	4444	4411	4358	4284	4321	4397	4211	4153	4181	4313	4407	4503	4545	4515	4484	4343	4283	4155	4265	4356	4423	4416	4297	4206	4275	4168
4708	4485	4688	4643	4426	4562	4285	4193	4357	4378	4210	4245	4428	4359	4449	4385	4288	4347	4385	4343	4378	4312	4216	4271	4262	4144	4308	4379	4090	4364	4182	4233	4274	4364	4330	4537	4515	4323	4492	4429	4279	4220	4374	4278	4404	4385	4368	4306	4236	4304
4544	4639	4479	4545	4464	4574	4484	4355	4451	4369	4224	4187	4291	4421	4380	4254	4126	4121	4197	4420	4414	4320	4249	4257	4289	4288	4396	4272	4332	4143	4219	4229	4275	4321	4434	4387	4418	4362	4360	4333	4296	4336	4185	4324	4337	4304	4227	4287	4153	4252
4479	4568	4555	4585	4600	4479	4456	4537	4376	4447	4187	4142	4209	4328	4280	4215	3999	4029	4145	4421	4341	4309	4259	4218	4278	4353	4298	4288	4198	4206	4233	4236	4271	4342	4362	4353	4346	4308	4388	4109	4178	4256	4225	4273	4144	4131	4097	4009	4077	4096
4559	4609	4614	4635	4648	4617	4383	4363	4415	4295	4234	4217	4352	4271	4250	4117	4035	4006	4252	4253	4248	4214	4122	4249	4261	4280	4406	4177	4203	4234	4218	4200	4350	4224	4305	4426	4246	4252	4242	4096	4149	4325	4182	4253	4228	4155	4089	4142	4130	4157
4560	4753	4478	4666	4669	4517	4444	4376	4379	4345	4355	4415	4215	4138	4125	4011	4147	4093	4135	4256	4259	4204	4204	4217	4319	4406	4163	4461	4385	4273	4282	4289	4283	4308	4275	4339	4255	4189	4306	4306	4208	4166	4141	4075	4121	4182	4102	4028	4059	4148
4576	4653	4563	4563	4554	4495	4468	4459	4357	4309	4436	4165	4347	4193	4231	4055	4098	4108	4042	4164	4197	4101	4183	4151	4406	4394	4330	4344	4580	4328	4337	4352	4262	4357	4367	4344	4355	4333	4186	4233	4199	4173	4341	4258	3970	4166	4123	4143	4132	4133
4498	4419	4502	4560	4595	4474	4254	4284	4332	4267	4241	4359	4178	4170	4195	4049	3990	4054	4096	4024	4153	4180	4203	4277	4378	4307	4378	4369	4463	4440	4289	4440	4500	4489	4311	4314	4393	4237	4214	4240	4089	4219	4313	4223	4136	4113	4043	3993	4059	4098
4411	4463	4498	4469	4566	4397	4392	4325	4330	4282	4263	4283	4050	4107	4191	4038	4011	4057	3980	4072	4072	4088	4101	4211	4413	4370	4336	4420	4416	4452	4391	4471	4478	4497	4412	4368	4447	4263	4224	4155	4197	4320	4238	4243	4097	4214	4101	3988	4010	4033
4537	4355	4488	4436	4485	4412	4402	4273	4339	4236	4310	4104	3991	4131	4103	3884	3891	3955	3926	3928	4002	4019	4287	4267	4325	4313	4336	4337	4446	4418	4302	4288	4514	4426	4358	4463	4336	4213	4167	4248	4206	4315	4296	4209	4265	4177	4052	4156	4075	4237
4329	4371	4427	4397	4357	4262	4337	4241	4286	4295	4196	4193	4120	4202	4119	3967	3854	3782	3902	3847	3987	3916	4076	4289	4253	4454	4388	4491	4325	4352	4249	4278	4523	4283	4500	4391	4286	4267	4173	4214	4226	4471	4316	4389	4195	4170	4304	4054	4099	3970
4293	4197	4254	4371	4332	4333	4250	4294	4263	4267	4253	4157	4160	4151	4105	3987	3815	3906	3837	3934	4047	3967	4237	4281	4279	4393	4297	4269	4347	4258	4305	4257	4334	4383	4503	4311	4152	4241	4252	4050	4248	4324	4409	4318	4273	4181	4239	4157	4134	4149
4070	4157	4118	4361	4168	4172	4186	4124	4023	4183	4040	4069	4052	4169	4090	4027	3984	4033	4053	4027	4061	4110	4232	4162	4208	4312	4310	4303	4278	4203	4271	4219	4480	4371	4296	4228	4191	4136	4215	4167	4306	4326	4426	4411	4386	4225	4142	4127	4138	4072
4026	4026	4269	4119	4212	4206	4075	4268	4123	4306	4160	4101	4046	4277	4193	4085	4231	4131	4030	4180	4133	4233	4193	4153	4221	4321	4367	4227	4232	4173	4221	4267	4219	4209	4265	4258	4102	4116	4086	4127	4269	4259	4570	4483	4366	4266	4205	4135	4108	4221
3986	4038	3975	3983	4181	4102	4180	4029	4134	4291	4111	4261	4142	4394	4217	4258	4147	4361	4146	4119	4194	4175	4283	4279	4210	4324	4370	4318	4212	4274	4202	4260	4280	4307	4369	4124	4159	4186	4192	4359	4349	4387	4438	4499	4329	4388	4155	4194	4132	4209
4125	4055	4199	4142	4053	4050	4076	4040	4022	4139	4277	4361	4378	4387	4327	4442	4334	4417	4280	4312	4359	4243	4434	4282	4438	4292	4310	4160	4331	4347	4116	4137	4179	4271	4312	4143	4229	4043	4131	4218	4320	4342	4504	4426	4419	4313	4372	4207	4132	4322
4156	4034	4025	4176	3984	4102	4079	4114	4178	4156	4252	4340	4405	4305	4375	4288	4382	4375	4446	4565	4457	4482	4407	4307	4358	4266	4304	4202	4196	4105	4188	4222	4208	4282	4117	4218	4086	4071	4103	4095	4304	4359	4274	4531	4335	4218	4350	4107	4087	4147
3995	4094	4012	4090	4175	4024	4170	4079	4171	4349	4423	4409	4424	4457	4463	4420	4441	4422	4474	4484	4408	4309	4500	4399	4336	4278	4244	4239	4205	4100	4155	4155	4074	4153	4174	4103	4048	4055	4245	4158	4206	4242	4270	4340	4195	4362	4119	4197	4160	4278
4168	4055	4156	4170	4148	4197	4130	4158	4231	4216	4330	4291	4308	4403	4438	4396	4384	4506	4525	4383	4434	4418	4350	4415	4359	4427	4302	4300	4176	4258	4091	4222	4106	4105	4220	4090	4107	4018	4045	4191	4251	4126	4230	4322	4332	4257	4243	4228	4153	4189
4161	4231	4218	4188	4291	4337	4267	4294	4188	4289	4241	4418	4479	4423	4470	4463	4526	4547	4566	4617	4370	4519	4541	4334	4235	4302	4176	4234	4180	4162	4269	4205	4188	4147	4234	4264	4072	4282	4240	4212	4160	4176	4258	4236	4160	4102	4259	4050	4165	4283
4161	4276	4197	4260	4357	4193	4311	4276	4211	4240	4457	4403	4432	4341	4381	4523	4547	4608	4722	4602	4702	4544	4398	4455	4404	4314	4291	4250	4244	4181	4180	4427	4283	4221	4270	4212	4301	4101	4170	4284	4170	4226	4460	4260	4088	4219	4107	4064	4337	4229
4346	4382	4286	4443	4350	4331	4276	4303	4322	4301	4268	4272	4469	4357	4386	4341	4423	4510	4456	4448	4595	4542	4461	4268	4395	4316	4136	4122	4222	4178	4236	4242	4388	4202	4389	4379	4226	4239	4223	4271	4424	4268	4194	4257	4237	4220	4208	4177	4237	4208
4343	4348	4336	4337	4393	4233	4330	4310	4303	4323	4214	4359	4388	4290	4526	4367	4319	4271	4451	4552	4424	4350	4142	4360	4155	4159	4066	4089	4223	4225	4251	4279	4195	4223	4318	4396	4364	4220	4213	4186	4143	4336	4324	4170	4115	4061	4251	4328	4223	4194
4267	4263	4273	4390	4423	4316	4200	4451	4413	4272	4315	4179	4281	4329	4214	4399	4315	4240	4262	4216	4251	4376	4345	4207	4072	3992	4032	3966	4093	4131	4148	4133	4237	4252	4290	4400	4244	4296	4205	4087	4277	4155	4172	4124	4129	4236	4191	4217	4230	4303
4281	4267	4397	4422	4498	4413	4379	4245	4322	4438	4213	4177	4262	4224	4297	4315	4102	4268	4295	4252	4324	3976	4129	4019	4089	3948	4003	4004	3987	3919	4094	4120	4135	4324	4396	4305	4376	4219	4227	4211	4225	4098	4253	4111	4199	4178	4296	4255	4227	4422
4237	4199	4370	4497	4541	4471	4379	4377	4374	4328	4302	4261	4211	4186	4251	4240	4234	4275	4254	4311	4195	4064	4086	3959	3939	3974	4027	4124	4137	3898	4076	4075	4145	4179	4232	4275	4333	4216	4238	4139	4009	4134	4124	4104	4011	4116	4157	4184	4291	4350
4414	4317	4390	4339	4601	4465	4407	4353	4478	4312	4294	4162	4220	4114	4216	4155	4243	4080	4256	4191	4132	4036	4021	4028	4131	3931	4072	4145	4111	3959	4025	3999	4133	4194	4271	4347	4300	4226	4081	3988	3990	4141	4114	4149	4051	4103	4200	4336	4311	4313
4366	4184	4294	4363	4463	4549	4417	4328	4234	4311	4183	4211	4273	4186	4082	4137	4009	4243	4276	4087	4086	4018	4085	4054	4001	3972	4098	4055	4013	4015	4018	4089	4209	4090	4307	4293	4167	4189	4056	4001	3935	4019	4020	4083	4236	4178	4255	4244	4265	4336
4402	4368	4398	4447	4539	4529	4359	4412	4343	4277	4123	4082	4158	4132	4133	4137	4100	4151	4246	4103	4047	3948	3995	4139	4035	4145	4121	3994	3973	4000	4012	3969	4072	4003	4384	4354	4107	4113	4107	4013	4008	3939	4085	4093	4274	4172	4205	4136	4294	4299
4392	4411	4358	4296	4424	4503	4408	4380	4411	4238	4178	4145	4077	4127	4089	4163	4132	4005	4142	4154	4074	3927	3940	3968	3992	3972	4037	4126	4024	3896	3966	3930	3959	4198	4250	4226	4125	4014	3907	3947	3984	3967	4024	3994	4054	4063	4193	4266	4238	4346
4280	4438	4427	4416	4400	4390	4366	4488	4306	4294	4149	4102	4197	4003	4054	4080	4113	4015	4233	4100	4002	4127	3969	4014	4081	4011	3912	4056	4007	3947	3977	3890	3857	4026	4097	4060	3998	4024	3994	3911	3917	4092	3929	3993	4046	4024	4210	4171	4055	4224
4234	4270	4350	4363	4344	4332	4287	4298	4258	4184	4263	4205	4058	4027	4184	4037	4090	4035	4024	4060	4094	3993	4074	4005	3919	4134	4020	3920	3935	3972	3839	3927	3962	4129	4004	4060	4116	3949	3944	3975	3945	3892	4033	3995	3964	4020	3980	3975	4144	4104
4289	4088	4122	4245	4259	4268	4205	4140	4225	4335	4156	4138	4065	4097	4099	4007	4042	4033	4063	4100	3940	3988	4101	4017	4108	4117	3958	4018	3960	3823	3932	3930	3998	4117	4099	4141	3968	4083	3871	4111	3820	3928	4058	4031	4007	3885	4072	4125	4121	4132
4135	4237	4234	4303	4335	4222	4237	4094	4188	4292	4312	4335	4184	4132	4129	4045	4014	3992	4051	4175	4190	4258	4137	4127	4147	4146	4122	4107	4092	3910	3948	4007	4037	4322	4179	4204	3980	3932	4038	4033	4009	3932	3983	3865	3948	3910	3910	4049	4047	4083
4227	4214	4182	4279	4201	4205	4207	4149	4278	4255	4209	4384	4223	4232	4125	4097	4097	4049	3999	4289	4254	4212	4361	4222	4205	4091	4049	4173	4184	3991	4183	3979	4088	4036	4097	4225	4156	4020	4058	3877	3956	4002	4089	3860	3970	3915	3922	3980	3942	3995
4301	4151	4043	4242	4251	4265	4204	4265	4316	4270	4334	4200	4162	4273	4099	4052	4083	4069	4162	4107	4184	4116	4073	4309	4199	4196	4146	4175	4045	4114	4099	4114	4055	4091	4137	4125	3958	4043	4122	4027	4074	4128	3971	3963	4070	4084	3963	3994	3989	4146
4318	4174	4159	4231	4239	4255	4043	4302	4167	4150	4120	4174	4238	4236	4194	4008	4081	4071	4049	4124	3920	4189	4146	4140	4122	4143	4154	3935	4130	4061	4198	4142	4135	4147	4141	4123	4113	4087	4026	4142	3974	4095	4043	4116	4061	3853	4040	4005	4024	3944
4343	4205	4153	4222	4295	4152	4189	4093	4329	4175	4041	4121	4291	4177	4137	4090	4034	4029	4034	4207	4265	4182	4245	4111	4042	4185	4248	4150	4109	4115	4047	4093	4020	4141	4240	4172	4130	4194	4132	4128	4187	4047	4054	4130	4036	4081	4061	4130	4027	4069
4150	4132	4378	4153	4150	4203	4130	4156	4279	4075	4079	4082	4195	4140	4098	4033	4049	3869	4127	4170	4216	4290	4347	4164	4168	4174	4198	4170	4171	4117	4246	4233	4118	4148	4179	4182	4176	4276	4317	4276	4227	4036	4133	4077	4202	4184	4125	4143	4165	4044
4238	4268	4210	4156	4009	4159	4242	4135	4092	4129	4052	4166	4074	4000	4082	3988	3952	3984	4092	3944	4254	4197	4171	4204	4111	4044	4161	4227	4161	4304	4298	4264	4238	4267	4134	4219	4134	4386	4212	4213	4194	4103	4222	4199	4354	4264	4315	4213	4164	4165
4277	4188	4216	4303	4144	4219	3987	4067	4198	4060	4156	3971	4048	3904	3988	4024	4012	3925	3981	3858	4140	4304	4166	4171	4246	4180	4226	4336	4256	4303	4215	4223	4099	4171	4202	4170	4194	4186	4218	4273	4221	4167	4145	4195	4350	4186	4374	4267	4210	4218
4143	4099	3957	4156	4122	4160	4032	4093	4133	4118	3951	3988	4094	4046	4011	4080	3803	3912	3893	3989	4021	4027	4011	4110	4163	4196	4146	4071	4130	4377	4341	4128	4198	4043	4130	4211	4283	4194	4146	4119	4263	4166	4132	4295	4326	4421	4305	4311	4336	4206
4164	4116	4093	4127	4113	4056	3898	4098	4054	4081	4115	3993	3917	3993	3906	4020	3908	3894	4019	3976	3981	4088	4032	3946	3942	4101	4040	4237	4328	4260	4120	4054	4068	4070	4060	4016	4176	4208	4242	4196	4108	4155	4232	4220	4257	4451	4342	4478	4254	4269
3945	4122	4119	4097	4176	4115	4047	4034	3924	3951	3896	3822	3971	3845	4034	3947	4049	3937	3946	4059	4157	4039	4116	4077	4136	4116	4161	4189	4142	4158	3998	4099	3982	4109	4073	4146	4156	4238	4165	4326	4230	4140	4211	4248	4351	4404	4400	4438	4254	4207
3850	4007	4048	3908	4087	3992	3923	3866	4047	4025	3851	4003	3889	4011	3999	3980	3995	4122	3995	4113	4060	4129	4015	4030	4225	4210	4214	4149	4145	4088	4071	4070	4002	3992	4022	3916	4152	4189	4113	4163	4322	4202	4223	4220	4406	4446	4436	4332	4458	4250
3901	3883	3862	4083	4037	3915	3898	3806	3953	3934	3989	3789	4006	3917	3999	4096	4048	4080	4074	3897	4072	4018	3885	3947	4055	4086	4088	4099	4189	4087	3916	4038	4090	3973	4051	4024	4045	4163	4193	4264	4205	4203	4162	4240	4325	4442	4429	4406	4323	4277
3930	3748	3990	3915	4118	4056	4018	3942	3879	3964	3858	3919	3910	3969	4034	4080	4133	4182	4153	4087	4178	4042	4115	4047	4143	4283	4050	4124	3955	4079	3868	3884	3808	3964	3894	3974	4022	4216	4168	4205	4144	4210	4251	4291	4327	4391	4486	4270	4340	4225
4034	3884	3911	4020	4047	4131	3950	3955	3954	3865	4011	4044	4079	3934	4118	4153	4310	4230	4247	4169	4021	4012	4197	4129	4113	4292	4086	4003	4024	4064	4020	3968	4015	3971	3978	3994	4210	4250	4194	4264	4101	4163	4203	4150	4320	4381	4402	4163	4289	4316
4152	4029	4059	4170	4137	4084	4082	3979	3954	4003	3997	4119	4063	4098	4051	4233	4204	4207	4223	4071	4175	4150	4330	4311	4307	4282	4138	4210	4139	4056	4070	3897	3882	4038	4171	4153	4395	4270	4278	4095	4291	4138	4049	4211	4215	4316	4116	4098	4242	4378
4298	4228	4038	4371	4244	4068	4023	3995	3992	4047	3896	4050	4173	4062	4019	4119	4218	4225	4214	4170	4185	4288	4257	4251	4341	4179	4198	4071	4088	3959	3968	4073	4112	4210	4019	4262	4233	4270	4272	4154	4154	4267	4096	4152	4141	4205	4184	4217	4104	4251
4258	4220	4163	4180	4158	4119	4019	3978	3960	4109	3895	4024	4007	4023	4079	4086	3973	4057	4115	4193	4092	4235	4219	4236	4266	4318	4277	4218	4023	4054	4035	4194	4103	4141	4190	4177	4318	4076	4364	4162	4375	4162	3994	4204	4185	4182	4259	4285	4148	4176
4316	4297	4215	4327	4211	4174	3985	3944	4021	4051	3957	3991	3962	3864	3814	3906	3965	4071	4222	4100	4090	4138	4216	4266	4317	4214	4347	4181	4096	4095	4283	4172	4277	4348	4322	4295	4246	4252	4380	4328	4232	4175	4282	4202	4131	4190	4175	4349	4253	4326
4527	4250	4321	4411	4150	4274	4179	4054	4055	4045	4117	4017	3984	4038	3976	4010	4074	4046	4029	4135	4070	4265	4397	4344	4315	4464	4338	4183	4296	4328	4360	4345	4367	4336	4399	4334	4260	4372	4386	4352	4337	4237	4262	4156	4196	4310	4281	4315	4480	4430
4312	4326	4429	4309	4233	4287	4153	4180	4289	4122	4164	3990	4035	3944	4065	3965	4029	3924	4051	4138	4194	4223	4361	4497	4517	4345	4304	4257	4395	4405	4281	4419	4488	4267	4300	4225	4369	4354	4285	4364	4482	4307	4340	4168	4268	4184	4204	4339	4449	4481
4219	4319	4273	4276	4285	4227	4203	4227	4207	4219	4233	4212	3938	4069	4018	3861	4045	4226	4271	4164	4187	4407	4324	4368	4505	4368	4403	4259	4169	4382	4349	4414	4451	4408	4506	4260	4259	4200	4369	4327	4391	4314	4323	4320	4268	4284	4393	4514	4463	4616
4335	4147	4196	4253	4175	4347	4236	4290	4377	4355	4227	4072	4069	4001	4003	4001	3973	4200	4178	4334	4223	4256	4434	4374	4452	4427	4176	4299	4275	4298	4271	4354	4388	4422	4381	4399	4337	4266	4252	4333	4341	4285	4197	4378	4224	4397	4551	4482	4495	4483
4339	4228	4099	4302	4311	4182	4133	4276	4134	4225	4121	4061	4048	3990	4053	4120	4097	4268	4316	4351	4321	4345	4270	4294	4348	4238	4385	4343	4246	4194	4348	4352	4359	4280	4330	4417	4514	4209	4298	4227	4251	4335	4283	4210	4191	4376	4678	4495	4465	4546
4501	4193	4230	4179	4220	4213	4227	4192	4125	4123	4066	4132	4222	3995	4139	4206	4340	4345	4222	4492	4320	4235	4377	4219	4358	4435	4464	4276	4241	4393	4145	4346	4443	4533	4375	4319	4356	4313	4265	4319	4227	4322	4291	4224	4218	4307	4390	4567	4569	4562
4303	4183	4143	4232	4399	4275	4148	4278	4115	4107	4014	4134	4200	4129	4258	4438	4237	4399	4406	4492	4429	4334	4347	4298	4342	4257	4396	4247	4217	4308	4314	4225	4353	4341	4336	4430	4434	4356	4310	4436	4311	4375	4338	4220	4189	4324	4550	4489	4544	4464
4299	4226	4316	4175	4274	4283	4259	4192	4264	4148	4108	4298	4370	4222	4205	4320	4529	4451	4462	4407	4324	4368	4316	4432	4341	4215	4359	4276	4321	4274	4331	4384	4298	4419	4521	4285	4380	4326	4400	4486	4390	4167	4317	4343	4353	4491	4528	4476	4580	4501
4234	4199	4220	4307	4218	4256	4161	4205	4179	4050	4163	4127	4240	4109	4207	4264	4513	4514	4418	4483	4429	4373	4406	4312	4207	4235	4379	4319	4331	4259	4340	4373	4292	4498	4429	4433	4313	4400	4433	4375	4345	4353	4408	4355	4367	4464	4483	4326	4364	4458
4462	4417	4272	4395	4357	4332	4261	4117	4159	4051	4021	4161	4115	4172	4215	4260	4211	4358	4482	4424	4393	4302	4321	4375	4532	4270	4264	4267	4231	4203	4227	4518	4379	4417	4520	4576	4538	4496	4546	4336	4322	4338	4390	4433	4451	4480	4381	4470	4465	4421
4552	4461	4355	4367	4302	4359	4373	4300	4156	4086	4044	4099	4134	4111	4300	4195	4193	4331	4248	4445	4414	4289	4353	4506	4505	4565	4437	4493	4279	4287	4283	4553	4519	4534	4569	4608	4625	4537	4529	4566	4431	4387	4598	4353	4392	4526	4400	4362	4407	4510
4529	4565	4265	4416	4404	4241	4212	4119	4110	4126	4004	4009	4275	4156	4146	4106	4162	4225	4301	4422	4412	4357	4424	4504	4448	4461	4404	4378	4415	4459	4603	4459	4596	4531	4661	4838	4763	4730	4555	4561	4561	4519	4621	4410	4684	4358	4614	4335	4583	4397
4468	4419	4194	4317	4372	4292	4232	4232	4100	4013	4057	4046	4139	4144	4078	4014	4193	4225	4165	4346	4272	4409	4441	4421	4306	4421	4570	4354	4373	4558	4451	4461	4691	4610	4670	4630	4695	4675	4690	4637	4567	4779	4592	4596	4653	4632	4465	4666	4409	4588
4346	4369	4325	4328	4306	4207	4162	4152	4086	3954	4167	4082	4073	4076	4134	3988	4113	4286	4383	4359	4404	4462	4349	4479	4507	4353	4222	4449	4426	4517	4500	4517	4593	4560	4669	4547	4698	4581	4659	4764	4842	4743	4664	4717	4639	4652	4807	4614	4609	4569
4330	4185	4222	4369	4222	4208	4269	4160	4153	4089	4267	4162	4108	4091	4077	4112	4146	4358	4394	4294	4292	4430	4489	4467	4427	4365	4476	4312	4439	4451	4444	4433	4515	4441	4488	4560	4656	4545	4758	4656	4676	4734	4751	4675	4652	4806	4771	4737	4721	4640
4383	4165	4262	4256	4384	4268	4148	4160	4153	4212	4175	4143	4160	4274	4212	4169	4296	4319	4336	4408	4409	4358	4439	4463	4362	4270	4268	4298	4347	4291	4354	4427	4514	4491	4717	4623	4638	4487	4596	4611	4546	4610	4610	4709	4743	4710	4607	4641	4712	4669
4301	4192	4247	4422	4403	4334	4208	4212	4263	4274	4347	4245	4257	4102	4163	4315	4351	4382	4357	4325	4375	4452	4318	4418	4416	4359	4213	4177	4309	4382	4358	4353	4333	4605	4461	4423	4541	4604	4531	4480	4558	4603	4627	4742	4872	4754	4689	4619	4550	4679
4319	4168	4286	4400	4341	4373	4244	4158	4291	4281	4256	4128	4215	4209	4288	4387	4351	4344	4323	4392	4332	4407	4466	4335	4304	4207	4251	4333	4410	4369	4402	4312	4368	4502	4385	4575	4531	4502	4494	4442	4566	4477	4659	4652	4737	4707	4757	4773	4666	4552
4479	4323	4302	4297	4498	4208	4237	4270	4149	4317	4389	4350	4357	4201	4257	4435	4427	4349	4305	4374	4317	4327	4379	4276	4198	4294	4274	4395	4307	4372	4375	4358	4323	4409	4367	4516	4537	4513	4664	4481	4657	4553	4744	4764	4901	4773	4819	4702	4688	4777
4404	4381	4496	4408	4491	4309	4306	4170	4232	4342	4311	4312	4106	4247	4300	4371	4338	4378	4262	4419	4418	4278	4388	4236	4335	4407	4322	4387	4358	4472	4514	4412	4435	4493	4541	4501	4609	4528	4536	4571	4578	4572	4674	4815	4660	4797	4791	4783	4725	4734
4466	4393	4449	4477	4399	4510	4289	4265	4296	4274	4356	4289	4239	4253	4223	4323	4335	4396	4282	4289	4299	4381	4374	4321	4406	4319	4388	4483	4604	4522	4485	4630	4460	4485	4598	4556	4543	4608	4489	4463	4659	4570	4789	4741	4720	4582	4857	4752	4920	4743
4460	4466	4497	4592	4655	4504	4283	4424	4371	4423	4331	4398	4232	4250	4275	4300	4447	4271	4273	4406	4276	4280	4364	4347	4378	4366	4634	4576	4528	4510	4525	4516	4622	4606	4527	4510	4490	4501	4484	4526	4500	4768	4631	4724	4700	4811	4875	4879	4756	5061
4494	4420	4602	4749	4651	4473	4536	4487	4509	4492	4388	4348	4350	4334	4469	4493	4355	4376	4310	4260	4327	4434	4500	4395	4457	4497	4467	4559	4571	4609	4566	4370	4528	4448	4609	4434	4423	4563	4470	4673	4696	4745	4801	4748	4713	4744	4909	4846	4993	4825
4657	4621	4570	4664	4753	4584	4634	4624	4673	4661	4529	4571	4408	4461	4481	4465	4379	4346	4418	4569	4361	4519	4390	4468	4436	4472	4487	4469	4432	4462	4547	4599	4479	4374	4279	4531	4419	4509	4440	4423	4722	4894	4713	4736	4644	4673	4835	4785	4857	4938
4710	4677	4721	4689	4830	4793	4807	4648	4701	4880	4796	4509	4595	4468	4601	4642	4519	4506	4506	4405	4328	4439	4391	4292	4450	4391	4503	4530	4640	4474	4439	4413	4409	4269	4443	4366	4231	4386	4386	4625	4739	4579	4587	4606	4790	4732	4749	4673	4713	4717
4846	4707	4776	4800	4779	4818	4908	4908	4896	4933	4750	4691	4496	4579	4504	4528	4489	4380	4406	4414	4449	4550	4396	4632	4439	4474	4543	4388	4550	4494	4449	4371	4382	4245	4388	4312	4426	4426	4437	4555	4498	4725	4738	4711	4749	4509	4677	4675	4787	4704
4819	4804	4840	4922	4888	4999	4961	5033	4958	5005	4824	4762	4692	4614	4513	4533	4491	4425	4501	4449	4541	4559	4663	4478	4598	4607	4597	4643	4557	4665	4498	4431	4370	4409	4511	4298	4438	4372	4573	4574	4498	4725	4573	4633	4599	4577	4725	4632	4728	4747
4797	4662	4791	4971	4875	4877	4826	4847	5022	4892	4956	4797	4511	4732	4496	4590	4502	4607	4460	4488	4398	4637	4572	4774	4733	4674	4583	4569	4697	4612	4600	4495	4340	4460	4558	4571	4497	4610	4540	4478	4713	4794	4721	4790	4648	4646	4728	4712	4704	4917
4756	4650	4847	5014	4765	4947	4950	4940	4891	4686	4771	4556	4705	4667	4639	4701	4561	4630	4606	4648	4660	4774	4605	4804	4871	4771	4735	4778	4787	4578	4681	4629	4479	4688	4619	4595	4609	4699	4717	4723	4769	4796	4704	4726	4852	4934	4948	4887	4801	4876
4856	4880	4825	4836	4786	4838	4815	4889	4644	4737	4626	4684	4699	4560	4651	4556	4621	4634	4730	4805	4756	4836	4703	4679	4889	4863	4945	4741	4684	4688	4825	4618	4675	4535	4599	4785	4743	4639	4699	4705	4755	4802	4915	4922	4749	4932	4979	4936	5080	5305
4663	4669	4823	4922	5076	4887	4770	4778	4627	4552	4691	4599	4661	4699	4681	4748	4710	4723	4793	4799	4848	4750	4795	4874	4813	4893	4936	4669	4591	4653	4695	4561	4536	4648	4738	4804	4824	4840	4746	4705	4731	4683	4907	4777	5024	4990	5137	5237	5353	5190
4662	4571	4683	4933	4843	4738	4721	4716	4680	4868	4759	4590	4657	4697	4726	4739	4911	4790	4878	4714	4855	4991	4907	4857	4927	4947	4718	4829	4775	4819	4691	4771	4699	4662	4728	4952	4680	4740	4556	4861	4665	4595	4844	4896	5098	5114	5090	5194	5161	5291
4574	4547	4761	4924	4784	4758	4483	4899	4697	4781	4723	4661	4787	4783	4786	4861	4911	4989	5000	4816	4874	4849	4903	4832	4759	4851	4851	4938	4729	4685	4803	4666	4745	4660	4714	4726	4858	4713	4760	4641	4616	4757	4784	4947	5086	5233	5152	5244	5236	5196
4420	4406	4687	4868	4776	4776	4672	4711	4843	4949	4839	4898	4868	4861	4954	4903	5062	5007	4996	4966	4833	4836	4814	5021	4747	4743	4796	4715	4703	4787	4777	4754	4789	4630	4833	4715	4776	4861	4733	4681	4677	4650	4799	4837	4948	5069	4999	5136	5069	5277
4557	4609	4755	4691	4797	4884	4727	4760	4909	4900	5014	5009	4971	4915	4960	4978	5051	5040	5033	5046	4965	5016	4871	4902	4844	4876	4813	4700	4963	4921	4800	4797	4880	4872	4876	4928	4905	4751	4820	4704	4763	4942	4740	4883	4921	5150	5112	5155	5057	5036
4456	4692	4724	4847	4660	4749	4721	4822	5022	4858	5068	4973	4900	5051	4957	4921	4951	5090	4970	5010	5039	4903	4915	4992	4980	4906	4887	4884	4866	4982	4966	4992	4927	4988	4935	5039	4810	4792	4908	4874	4789	4836	4844	4825	4916	5026	4930	4981	5054	4952
4627	4726	4704	4632	4769	4678	4725	4701	4892	4895	4879	4820	4736	4893	4851	4930	4907	5032	5182	4999	4953	4923	5059	5008	4991	4987	5056	5105	5105	5077	5018	5101	5092	5105	5073	4873	4979	5014	4910	4838	4904	4769	5119	4881	5124	5029	5100	4988	5110	5124
4587	4560	4787	4595	4519	4497	4660	4565	4838	4771	4740	4813	4853	4815	4897	4926	4904	4959	4999	4982	4876	5026	4915	4883	4878	4926	4950	5145	5117	5216	5160	5334	5178	5083	5156	5050	4994	4936	5108	4887	4800	4924	4866	5024	5003	5157	5080	5235	5059	5096
4508	4615	4575	4569	4733	4459	4578	4821	4572	4593	4783	4702	4928	4882	4691	4718	4910	4997	4908	4887	4913	5005	4872	5040	5139	5108	5126	5118	5134	5155	5126	5177	5363	5213	5077	5080	5071	4895	4988	4990	5042	5076	4950	4992	5088	5079	5131	5082	5007	5192
4579	4405	4473	4588	4586	4595	4580	4766	4716	4746	4742	4643	4820	4804	4865	4789	4840	4983	4869	4897	4894	4879	4902	5064	5111	5111	5018	5209	5068	5058	5133	5194	5082	5272	5178	5128	5075	4939	4814	4999	5099	5040	5104	4933	5065	5061	5112	5198	5193	5193
4607	4379	4440	4425	4564	4671	4645	4681	4632	4667	4866	4869	4740	4832	4916	4922	5070	4940	4791	4820	4786	4848	4785	4997	4860	4836	4970	5044	5070	5014	5022	4990	5092	5002	5104	4916	5111	5014	4984	4836	5154	5211	4962	5046	4995	5025	5113	5141	5130	5210
4529	4446	4485	4576	4574	4537	4640	4596	4662	4903	4873	4919	4814	4822	4852	4804	5002	4913	4781	4826	4841	4732	4759	4835	4805	4949	4802	4879	5006	4888	4911	4931	5046	5157	4966	4913	4984	4871	4850	4950	4826	4882	4959	5081	4922	4852	4978	4985	5191	5266
4723	4451	4511	4762	4636	4635	4682	4843	4847	4965	4867	4903	4926	4756	4751	4953	5053	4886	4787	4757	4749	4836	4752	4804	4961	4839	4923	4963	4855	4860	4982	4869	4898	4904	4993	5011	4855	5002	4890	4800	4890	4869	4837	4954	4738	4884	4779	4986	5147	5133
4602	4575	4674	4675	4633	4616	4561	4819	4718	4858	4696	4805	4922	4613	4891	4716	4973	4972	4858	4732	4905	4973	4899	4897	4740	4791	4934	4851	4933	4862	4787	4779	4804	4900	4965	4873	4814	4937	4753	5044	4864	4773	4911	4767	4902	4929	4907	5230	4995	5155
4764	4605	4668	4721	4593	4655	4582	4734	4903	4745	4630	4700	4787	4792	4842	4706	4773	4720	4803	4752	4859	4837	4814	4981	4993	5016	4863	4933	4983	4825	4744	4809	4783	4790	4873	4954	4884	4967	4866	4867	4889	4807	4921	4657	4854	4869	4947	5015	5113	5077
4811	4642	4681	4810	4807	4612	4810	4728	4664	4733	4625	4612	4641	4656	4782	4669	4809	4700	4720	4722	4795	4953	4896	4976	4926	4877	4944	4861	4911	4788	4728	4955	4906	4951	4846	4998	4967	4978	4964	4953	4894	4818	4913	4853	4672	4786	4944	5157	5132	5036
4781	4815	4885	4849	4711	4905	4691	4683	4643	4673	4683	4645	4610	4536	4688	4629	4731	4727	4650	4758	4696	4700	4842	5012	4905	4907	4836	4854	4765	4889	4813	4864	4907	4832	4832	4864	4815	4854	4936	4924	5061	4791	4875	4863	4917	4943	4772	4998	5213	5143
4770	4795	4791	4865	4783	4660	4671	4747	4454	4544	4623	4654	4536	4561	4552	4615	4645	4664	4709	4578	4702	4840	4823	4829	4733	4845	4742	4761	4702	4774	4823	4745	4830	4996	4752	4768	4783	4896	4834	4834	4879	4896	4893	4978	4894	4875	5095	5154	5113	5080
4747	4778	4855	4858	4913	4762	4560	4504	4732	4661	4680	4637	4570	4446	4777	4752	4737	4757	4816	4651	4562	4615	4776	4775	4648	4644	4678	4715	4719	4634	4683	4694	4747	4806	4949	4733	4794	4830	4703	4906	4922	4848	4775	4964	4931	5073	5034	4953	5068	5029
4847	4751	4976	4891	4884	4855	4542	4541	4706	4553	4705	4614	4597	4660	4671	4825	4763	4856	4760	4606	4665	4748	4792	4671	4571	4601	4673	4664	4599	4571	4787	4799	4712	4854	4781	4709	4642	4753	4786	4825	4944	4874	4903	4783	4970	4813	5091	5020	4959	5013
4846	4832	4998	4978	4827	4728	4716	4547	4784	4642	4673	4648	4624	4527	4866	4828	4862	4876	4852	4587	4586	4638	4554	4683	4560	4771	4678	4659	4721	4646	4730	4869	4874	4822	4834	4735	4813	4708	4640	4773	4845	4897	4906	4784	4795	4824	4839	4972	4934	4866
4890	4945	4920	4892	4852	4833	4699	4630	4701	4850	4720	4534	4457	4808	4579	4942	4862	4766	4885	4716	4676	4528	4617	4611	4775	4644	4648	4712	4671	4626	4701	4774	4754	4824	4907	4879	4624	4608	4787	4938	4792	4864	4964	4997	4924	4900	4917	4917	5003	5039
4638	4961	4673	4824	4687	4760	4555	4573	4787	4897	4760	4763	4839	4769	4559	4738	4659	4796	4738	4567	4655	4635	4818	4665	4592	4679	4884	4766	4584	4800	4625	4891	4763	4819	4863	4807	4835	4625	4790	4778	4807	4947	4877	4965	4904	4839	4969	4914	4830	4807
4857	4818	4865	5025	4855	4806	4651	4993	4841	4910	4885	4879	4720	4766	4735	4637	4700	4640	4787	4737	4546	4581	4666	4790	4764	4695	4774	4727	4733	4679	4750	4830	4743	4807	4758	4836	4831	4736	4785	4787	4877	5107	5002	4950	4805	4932	5000	4929	5008	4977
4691	4687	4863	4815	4948	4911	4857	4948	4784	5003	4910	4864	5023	4891	4827	4802	4745	4819	4788	4658	4694	4593	4683	4573	4766	4584	4699	4770	4766	4787	4790	4762	4789	4767	4749	4795	4862	4560	4987	4826	4939	5038	4893	4911	4837	5035	4995	4948	4891	5011
4831	4766	4792	4908	4921	4895	4916	4873	5013	4960	5092	5043	4994	5001	4920	4902	4641	4646	4706	4744	4709	4664	4661	4653	4835	4739	4759	4767	4654	4725	4674	4809	4812	4710	4660	4837	4879	4670	4901	4931	5010	5015	4792	4802	4829	4806	5084	5071	5222	5000
4657	4758	4908	4971	4939	4931	4922	4907	5017	5105	4994	5169	4951	4869	4939	4674	4804	4674	4971	4758	4766	5007	4795	4732	4749	4944	4837	4668	4567	4648	4896	4777	4856	4861	4694	4859	4900	4814	4881	4923	4984	4783	4907	4919	4847	5100	5028	5081	5159	5041
4615	4719	4652	4988	4897	4834	4862	4807	4850	4959	4873	4847	5067	4866	4771	4912	4847	4767	4871	4859	4837	4835	4778	4828	4703	4812	4975	4770	4827	4858	4859	5005	4870	4881	4822	4858	4992	4968	4914	5036	4893	4865	4879	4975	4960	5025	5145	5138	5305	5042
4771	4565	4721	4879	4747	4662	4653	4756	4767	4743	4714	4819	4785	4728	4779	4598	4742	4897	4720	4859	4772	4856	4842	5126	4894	4890	4915	4827	4822	4810	4896	4871	4999	5078	5030	5007	5070	4926	5072	4938	4989	5066	4877	4889	5033	5099	5221	5251	5112	5285
4601	4420	4638	4731	4712	4644	4691	4646	4812	4740	4638	4618	4712	4899	4766	4737	4679	4853	4853	4922	4959	4800	5010	4898	5083	4999	5098	4986	5001	4976	5126	5155	5075	5062	5093	4984	4974	5014	5055	4966	4932	4987	5021	5107	5101	5167	5218	5192	5254	5208
4551	4558	4495	4697	4530	4559	4697	4540	4605	4640	4631	4696	4680	4788	4648	4806	4707	4728	4962	4840	4865	4825	4960	4899	4971	5016	4978	5070	4730	5048	5036	5121	5079	5116	5322	5005	4986	4930	4945	4950	4999	5018	4969	5091	5184	5259	5320	5139	5332	5197
4437	4448	4531	4685	4559	4661	4559	4503	4589	4569	4690	4695	4756	4720	4609	4660	4853	4714	4723	4598	4778	4992	4884	4844	4887	5021	4906	4953	5063	5086	5047	4920	5013	4977	5186	4923	4964	4943	4941	4797	4873	4951	5129	5181	5097	5104	5145	5196	5092	5024
4473	4334	4514	4569	4620	4539	4431	4533	4549	4652	4461	4584	4662	4748	4539	4890	4731	4725	4653	4683	4784	4727	4588	4647	4921	4816	4866	4941	4869	5042	4935	4909	5066	4987	4887	4921	4854	4836	4823	4928	5143	4918	5009	5003	4994	4987	5031	4985	4968	4927
4447	4393	4421	4625	4543	4578	4660	4635	4640	4639	4530	4660	4632	4663	4618	4575	4635	4607	4657	4671	4725	4777	4602	4613	4822	4745	4761	4799	4954	4853	4846	4911	4872	4855	4845	4727	4863	4742	4879	5083	5005	5017	4998	4941	5008	4878	4832	4804	4858	4837
4594	4388	4641	4467	4794	4737	4607	4694	4677	4597	4615	4623	4626	4738	4549	4575	4501	4461	4736	4693	4672	4440	4603	4545	4705	4855	4807	4733	4825	4807	4822	4900	4831	4840	4888	4784	4782	4790	4812	4814	4849	4909	4809	5016	4781	4894	4979	4917	4851	4947
4662	4699	4777	4837	4756	4668	4747	4428	4552	4670	4557	4691	4617	4577	4510	4565	4531	4473	4489	4611	4553	4469	4567	4812	4664	4858	4808	4778	4739	4628	4845	4720	4815	4789	4779	4681	4731	4880	4878	4832	4819	4712	4800	4778	4956	4861	4845	4986	4815	4861
4880	4708	4735	4889	4876	4657	4654	4697	4723	4518	4493	4549	4563	4482	4356	4345	4567	4422	4513	4428	4625	4449	4717	4675	4664	4742	4735	4746	4688	4784	4657	4702	4820	4666	4848	4745	4775	4683	4750	4842	4649	4720	4798	5024	4901	4845	4894	4960	4829	4922
5003	4855	4746	4885	4920	4884	4709	4737	4616	4502	4465	4434	4453	4418	4390	4343	4387	4437	4414	4439	4570	4548	4536	4616	4573	4622	4616	4622	4744	4706	4723	4662	4827	4861	4860	4755	4788	4770	4670	4745	4803	4658	4838	4866	5025	4949	4801	4861	4702	4704
4900	4898	4967	4879	4852	4973	4669	4640	4563	4494	4627	4590	4497	4430	4367	4332	4157	4339	4302	4578	4564	4631	4600	4702	4653	4749	4557	4656	4654	4648	4647	4625	4751	4834	4791	4764	4723	4852	4619	4647	4828	4863	4788	4905	4876	5045	5009	4767	4694	4708
4867	4902	5043	4914	4918	4871	4781	4712	4636	4547	4474	4614	4620	4451	4401	4543	4381	4484	4558	4556	4723	4777	4557	4650	4716	4882	4738	4809	4745	4811	4726	4819	4866	4866	4991	4904	4780	4773	4829	4773	4832	4852	4887	4886	4853	4920	4956	4863	4837	4703
4851	4935	4958	4916	4811	4686	4786	4644	4789	4569	4584	4711	4674	4631	4577	4588	4664	4573	4498	4669	4652	4809	4667	4669	4668	4888	4812	4907	4835	4818	4811	4906	4812	4898	4864	4910	4855	4908	4896	4864	4861	4793	5003	4878	4884	4967	4945	4902	4729	4698
4808	4783	4759	4949	4937	4755	4724	4495	4683	4592	4635	4778	4615	4629	4744	4551	4661	4596	4682	4755	4617	4780	4692	4735	4796	4837	4948	4860	4988	4842	4974	4954	4834	4962	4889	4881	4850	5046	4885	4896	4900	4782	4943	4985	4911	5161	4853	4968	4757	4744
4727	4537	4891	4700	4749	4706	4520	4618	4686	4606	4729	4737	4805	4723	4715	4508	4652	4652	4766	4802	4728	4753	4902	4932	4832	4813	5007	4946	4831	4959	4819	4963	4906	4988	4972	4972	5045	5002	5107	4899	5069	4861	4885	4942	5038	4946	4975	4904	4805	4799
4500	4683	4630	4782	4897	4810	4725	4672	4641	4561	4643	4667	4800	4803	4833	4873	4767	4662	4813	4849	4867	4976	4898	5000	5064	5053	5083	4914	5030	4947	4932	4860	5036	4863	5015	4973	4980	5033	5015	5095	5039	4960	5030	4892	5018	4963	4863	4991	4806	4705
4710	4463	4654	4748	4760	4798	4750	4815	4673	4859	4823	4784	4767	4801	4778	4753	4791	4652	4816	4845	4979	5163	4994	5054	5049	5066	5118	4985	5068	5038	4957	4954	4897	5000	5006	4903	5082	5034	4959	5044	4956	5003	4782	4826	4833	5028	4925	4785	4918	4552
4669	4593	4771	4765	4882	4835	4776	4685	4825	4848	4597	4863	4861	4719	4790	4811	4828	4790	4866	4924	4988	5019	5035	5069	5081	5121	5150	5031	4973	4928	4835	4820	4958	5081	4923	4884	5026	5045	5066	5044	4935	4840	4837	4893	4820	4880	4822	4777	4754	4644
4751	4681	4702	4879	4814	4890	4756	4704	4796	4634	4790	4692	4779	4817	4707	4823	4728	4707	4908	4825	4897	5022	4963	4996	5051	5126	4936	4840	5093	4732	4843	4827	4797	4860	4918	4860	4945	4958	5104	5001	4937	4875	4854	4725	4817	4765	4727	4757	4715	4733
4844	4710	4916	4879	4704	5012	4831	4684	4728	4693	4620	4679	4589	4740	4593	4716	4561	4832	4770	4877	4659	4841	4865	4896	4856	4860	4823	4723	4782	4771	4794	4743	4881	4857	4828	4789	4896	4804	4765	4901	4791	4698	4643	4636	4741	4618	4584	4769	4771	4676
4881	4727	4794	4940	4988	4821	4852	4734	4677	4769	4623	4721	4663	4679	4652	4606	4801	4701	4736	4722	4782	4765	4655	4762	4715	4683	4744	4617	4559	4575	4634	4717	4689	4658	4715	4650	4742	4790	4668	4672	4660	4671	4551	4503	4432	4647	4689	4598	4576	4688
5149	5050	4952	5087	5109	4874	4708	4715	4799	4710	4611	4665	4655	4581	4584	4654	4489	4589	4643	4566	4636	4639	4758	4625	4657	4528	4524	4595	4634	4575	4449	4600	4620	4585	4717	4581	4587	4667	4655	4609	4710	4540	4579	4585	4487	4642	4558	4555	4521	4455
5103	4811	5042	5046	4910	4936	4752	4725	4784	4786	4622	4619	4621	4410	4801	4741	4524	4515	4534	4657	4604	4559	4428	4533	4603	4616	4604	4526	4478	4560	4618	4662	4679	4545	4613	4503	4612	4523	4548	4537	4440	4502	4468	4397	4539	4480	4531	4510	4494	4450
5092	5148	4988	5137	4972	4929	4726	4810	4771	4726	4609	4692	4588	4591	4695	4549	4605	4553	4478	4624	4569	4657	4622	4517	4656	4490	4472	4690	4418	4584	4648	4608	4602	4614	4550	4591	4530	4534	4586	4503	4572	4470	4456	4393	4475	4413	4626	4624	4395	4484
4977	4971	4914	5066	4899	4757	4748	4812	4830	4794	4907	4750	4772	4631	4787	4645	4654	4503	4626	4534	4601	4654	4527	4570	4475	4528	4654	4664	4539	4593	4557	4609	4705	4423	4546	4470	4389	4478	4570	4569	4548	4345	4413	4491	4422	4426	4648	4588	4538	4518
4957	4896	4853	4966	4746	4922	4722	4555	4787	4869	4799	4891	4761	4748	4654	4758	4509	4654	4707	4849	4906	4680	4703	4700	4749	4670	4703	4593	4515	4544	4639	4624	4615	4588	4437	4549	4637	4660	4574	4687	4702	4698	4579	4380	4598	4562	4629	4584	4485	4507
4692	4727	4730	4916	4794	4853	4642	4674	4838	4759	4840	4896	4665	4806	4776	4781	4650	4989	4911	4813	4850	4767	4731	4795	4828	4745	4761	4671	4669	4554	4608	4632	4660	4670	4693	4735	4720	4784	4691	4699	4699	4801	4614	4635	4584	4608	4635	4689	4774	4695
4561	4576	4700	4700	4617	4488	4578	4551	4614	4804	4797	4778	4864	4987	4834	4825	4924	4810	4971	4897	4923	4802	4820	4813	4894	4789	4818	4800	4769	4770	4698	4842	4862	4762	4813	4846	4804	4856	4859	4950	4759	4907	4824	4755	4734	4817	4803	4728	4897	4770
4513	4569	4640	4594	4634	4615	4463	4546	4609	4800	4883	4895	4995	5006	4938	4797	4938	4858	4990	5005	4880	4852	4787	4812	4940	4809	4837	4836	4599	4679	4708	4915	4961	5001	4987	4954	4910	4907	4803	4789	4950	4838	4693	4842	4837	4896	4866	4861	4685	4876
4314	4455	4434	4509	4554	4617	4393	4475	4517	4614	4684	4821	4908	4935	4833	4887	4887	4906	4969	5016	4843	4859	4839	4758	4760	4834	4789	4710	4741	4771	4830	4972	4867	4975	4929	4939	4842	4961	4915	4846	4726	4701	4725	4768	4859	4665	4795	4856	4914	5054
4430	4412	4423	4495	4555	4470	4475	4486	4734	4725	4707	4821	4800	4900	4849	4921	4906	4857	4856	4941	4858	4784	4759	4807	4756	4757	4745	4700	4807	4730	4936	4919	5024	4923	4782	4812	4870	4753	4797	4768	4804	4825	4739	4752	4783	4940	4625	4727	4866	4954
4340	4324	4382	4468	4686	4545	4530	4496	4731	4719	4721	4729	4753	4853	4762	4713	4927	4866	4881	4820	4726	4751	4555	4663	4682	4786	4810	4829	4735	4690	4832	4857	4847	4772	4805	4698	4744	4656	4744	4543	4642	4646	4765	4774	4683	4648	4766	4647	4801	4833
4476	4416	4383	4570	4576	4365	4427	4567	4732	4612	4819	4581	4752	4671	4653	4668	4891	4819	4870	4902	4716	4697	4559	4534	4544	4728	4788	4691	4719	4760	4778	4688	4813	4776	4561	4755	4667	4585	4547	4609	4744	4592	4568	4672	4663	4646	4745	4829	4911	4724
4436	4476	4476	4570	4691	4549	4513	4641	4765	4689	4612	4525	4552	4549	4722	4777	4737	4719	4747	4694	4670	4542	4503	4411	4699	4741	4498	4712	4589	4527	4617	4649	4687	4624	4578	4679	4593	4528	4576	4688	4670	4543	4755	4621	4643	4560	4759	4728	4672	4677
4542	4525	4576	4627	4573	4699	4647	4651	4733	4591	4558	4591	4507	4511	4754	4524	4688	4780	4742	4478	4525	4560	4496	4558	4509	4596	4681	4608	4740	4600	4668	4629	4575	4665	4654	4642	4500	4542	4429	4459	4488	4636	4611	4534	4683	4605	4754	4918	4751	4853
4447	4484	4579	4691	4590	4510	4640	4698	4685	4593	4527	4503	4524	4589	4631	4514	4655	4642	4615	4596	4475	4481	4355	4435	4523	4524	4621	4627	4664	4675	4713	4518	4608	4554	4566	4613	4570	4567	4391	4370	4522	4440	4494	4589	4562	4806	4647	4662	4756	4592
4497	4216	4531	4544	4436	4625	4540	4658	4638	4586	4421	4479	4448	4607	4612	4613	4723	4540	4621	4651	4543	4570	4475	4454	4546	4603	4683	4730	4679	4730	4668	4644	4675	4498	4690	4695	4421	4304	4527	4313	4462	4419	4370	4554	4558	4593	4676	4650	4615	4568
4472	4459	4421	4466	4486	4379	4381	4371	4446	4417	4315	4401	4395	4460	4498	4480	4627	4446	4625	4528	4582	4515	4512	4593	4448	4666	4635	4618	4809	4736	4633	4596	4696	4681	4670	4732	4528	4529	4502	4376	4389	4465	4419	4425	4676	4614	4580	4649	4583	4549
4348	4371	4351	4472	4444	4423	4263	4418	4409	4415	4317	4229	4366	4368	4479	4564	4397	4377	4646	4544	4577	4416	4476	4508	4550	4584	4682	4598	4701	4761	4741	4777	4631	4527	4656	4560	4654	4567	4426	4496	4541	4544	4671	4519	4697	4636	4472	4609	4487	4525
4376	4371	4336	4373	4337	4312	4105	4331	4260	4364	4288	4279	4389	4510	4248	4477	4416	4516	4625	4650	4607	4475	4681	4503	4617	4558	4628	4840	4603	4634	4786	4871	4692	4712	4795	4767	4531	4582	4628	4503	4589	4497	4474	4639	4470	4581	4436	4439	4593	4583
4178	4258	4255	4364	4423	4247	4174	4188	4359	4260	4350	4321	4289	4422	4349	4247	4496	4558	4650	4692	4688	4573	4562	4640	4692	4602	4662	4701	4650	4707	4749	4738	4712	4728	4703	4652	4647	4703	4646	4624	4611	4559	4546	4636	4434	4516	4460	4709	4640	4681
4099	4069	4198	4211	4171	4206	4159	4174	4230	4200	4357	4248	4217	4168	4189	4220	4325	4508	4586	4624	4607	4495	4582	4763	4474	4596	4666	4716	4735	4744	4677	4646	4641	4893	4635	4654	4785	4714	4829	4716	4817	4584	4639	4595	4520	4586	4433	4416	4529	4603
4107	4151	4058	4199	4173	4071	4037	4084	4216	4187	4201	4128	4259	4039	4289	4192	4412	4517	4428	4577	4540	4558	4595	4683	4582	4700	4608	4737	4703	4781	4805	4721	4829	4761	4790	4808	4737	4881	4653	4739	4757	4717	4683	4645	4614	4524	4555	4505	4625	4580
3971	4042	4119	3997	3975	3937	4010	4067	4086	4160	4212	4130	4127	4181	4233	4205	4343	4423	4340	4478	4543	4493	4678	4663	4609	4629	4580	4585	4626	4741	4718	4703	4736	4703	4712	4853	4710	4739	4677	4731	4839	4688	4716	4748	4786	4639	4496	4496	4790	4682
4074	3960	3862	3863	3955	3919	3881	3930	3981	4176	4156	4185	4077	4210	4271	4318	4383	4577	4520	4478	4573	4603	4672	4542	4602	4695	4549	4651	4527	4727	4713	4534	4603	4619	4710	4630	4729	4771	4838	4831	4608	4735	4835	4728	4645	4686	4487	4582	4665	4788
3960	3979	3714	3914	3930	3913	3973	3843	4022	4055	4141	4142	4142	4217	4285	4153	4498	4386	4515	4689	4577	4607	4546	4515	4473	4638	4620	4702	4626	4591	4692	4706	4692	4662	4726	4718	4835	4800	4690	4759	4827	4875	4806	4645	4642	4662	4860	4827	4692	4776
3820	3781	3831	3878	3864	3874	3862	3850	3908	4130	4119	4185	4258	4250	4360	4420	4349	4423	4436	4551	4399	4518	4643	4545	4525	4581	4712	4711	4709	4652	4846	4722	4747	4978	4786	4938	4890	4747	4795	4822	4817	4704	4789	4764	4682	4903	4744	4788	4789	4787
3880	3830	3714	3975	4003	3871	3842	3927	3941	4111	4111	4368	4292	4394	4410	4295	4488	4463	4388	4465	4537	4602	4604	4610	4649	4604	4696	4680	4509	4632	4702	4688	4914	4818	4938	4957	4805	4911	4708	4767	4836	4698	4724	4729	4823	4744	4778	4923	4819	4853
3862	3800	3903	3839	3885	3949	4010	3986	3909	4111	4146	4260	4188	4279	4455	4498	4425	4488	4381	4586	4671	4687	4720	4810	4683	4700	4692	4632	4658	4887	4819	4883	4879	4994	4984	5108	4838	4955	4805	4735	4725	4760	4869	4867	4979	4788	4849	4872	4850	4856
3807	3773	3929	3820	3926	3848	3953	4011	3986	4101	4120	4029	4197	4312	4463	4365	4382	4562	4655	4490	4456	4649	4722	4800	4706	4642	4615	4729	4603	4808	4888	4989	5006	4978	4799	5088	4972	4960	4772	4679	4699	4684	4757	4819	4944	4832	4792	4807	4892	4873
3658	3660	3850	3911	4041	3990	3899	3881	4045	4085	4114	4214	4152	4287	4425	4391	4398	4493	4521	4429	4484	4736	4665	4500	4635	4624	4621	4586	4823	4823	4840	4908	4915	4822	4930	5002	4928	5009	4759	4712	4867	4685	4797	4673	4784	4862	4823	4661	4756	4900
3935	3767	3913	4005	3991	4141	4006	3918	3960	4023	4162	4166	4235	4248	4184	4390	4380	4480	4458	4434	4448	4662	4539	4691	4698	4564	4572	4555	4802	4859	4902	4948	4853	4839	4915	4681	4883	4828	4735	4725	4812	4612	4644	4627	4841	4851	4807	4735	4874	4927
3948	4022	3919	4070	4119	4109	3992	4139	4034	4072	4180	4304	4248	4298	4237	4284	4311	4327	4422	4323	4468	4608	4540	4739	4446	4604	4637	4764	4874	4852	4911	4693	4808	4483	4780	4779	4879	4834	4735	4636	4986	4620	4610	4527	4829	4768	4660	4666	4686	4695
3990	3983	4019	4172	4226	4062	4169	4145	4138	4046	4238	4252	4170	4299	4227	4491	4331	4479	4457	4493	4420	4443	4494	4661	4736	4665	4699	4809	4816	4801	4888	4585	4595	4699	4584	4576	4720	4747	4730	4663	4619	4695	4636	4678	4712	4627	4711	4747	4631	4587
3931	3977	3977	4105	4225	4149	4014	4097	4204	4261	4171	4199	4126	4299	4316	4427	4437	4407	4487	4429	4509	4560	4553	4581	4598	4672	4777	4698	4722	4679	4767	4744	4769	4536	4530	4522	4624	4580	4633	4601	4495	4694	4622	4646	4570	4671	4496	4582	4604	4506
3990	4018	4083	4055	4035	4125	4117	4160	4291	4246	4241	4245	4287	4428	4326	4363	4455	4438	4548	4587	4581	4520	4636	4645	4649	4666	4501	4618	4678	4619	4874	4746	4530	4514	4534	4563	4603	4633	4552	4609	4691	4585	4655	4717	4589	4640	4557	4590	4560	4501
3970	4074	4120	3978	4074	4293	4163	4323	4153	4107	4326	4304	4457	4411	4312	4505	4519	4595	4573	4646	4530	4592	4638	4572	4685	4713	4584	4681	4657	4592	4648	4642	4546	4645	4590	4619	4612	4557	4573	4619	4669	4523	4569	4712	4578	4718	4504	4608	4357	4570
3906	3869	3975	4035	4167	4026	4170	4298	4249	4248	4306	4221	4325	4266	4498	4534	4482	4566	4443	4577	4479	4537	4646	4615	4686	4570	4677	4634	4543	4574	4665	4668	4719	4603	4693	4624	4618	4701	4490	4634	4544	4650	4642	4548	4680	4664	4720	4569	4423	4636
3916	3910	3964	4047	4066	4132	4037	4213	4367	4343	4344	4300	4347	4351	4388	4518	4489	4409	4589	4534	4554	4514	4601	4613	4603	4703	4542	4659	4615	4678	4717	4579	4562	4575	4538	4573	4529	4454	4586	4567	4688	4606	4639	4660	4555	4548	4601	4660	4685	4605
3870	3995	3949	3963	4057	3937	4100	3976	4256	4159	4274	4326	4348	4373	4254	4343	4546	4489	4466	4635	4546	4626	4557	4718	4584	4663	4571	4506	4572	4568	4532	4415	4653	4521	4588	4570	4506	4512	4512	4644	4494	4670	4576	4662	4541	4477	4550	4509	4641	4635
3933	3902	4005	3990	4045	4213	4057	4147	4122	4205	4309	4122	4303	4349	4490	4405	4478	4518	4569	4563	4592	4578	4498	4606	4551	4636	4555	4523	4446	4378	4449	4557	4446	4396	4624	4625	4744	4496	4632	4598	4608	4567	4659	4509	4609	4657	4681	4699	4587	4679
4062	4076	4167	4006	3980	4148	4172	4249	4224	4255	4176	4190	4243	4221	4309	4296	4293	4347	4401	4406	4413	4638	4376	4407	4386	4420	4542	4512	4491	4490	4402	4356	4524	4679	4642	4628	4751	4497	4391	4567	4519	4504	4595	4532	4513	4500	4701	4629	4526	4709
4028	4085	4080	4215	4210	4152	4354	4157	4304	4245	4279	4241	4236	4224	4192	4380	4332	4523	4464	4387	4368	4501	4417	4525	4519	4561	4360	4516	4500	4365	4386	4457	4523	4567	4442	4654	4619	4612	4617	4652	4636	4460	4516	4629	4569	4580	4648	4520	4644	4690
4036	4053	4166	4319	4194	4265	4365	4274	4349	4352	4394	4308	4387	4472	4393	4418	4333	4473	4466	4397	4427	4504	4522	4440	4280	4519	4525	4449	4402	4438	4381	4408	4555	4589	4514	4523	4739	4626	4691	4614	4579	4704	4610	4636	4613	4738	4720	4615	4687	4570
4065	4099	4199	4292	4330	4396	4435	4508	4307	4484	4384	4384	4343	4475	4430	4398	4519	4354	4298	4261	4283	4286	4500	4484	4533	4332	4649	4534	4392	4475	4476	4434	4401	4549	4543	4474	4479	4604	4724	4567	4756	4656	4667	4676	4548	4527	4593	4596	4586	4706
4112	4104	4254	4399	4375	4442	4319	4464	4533	4407	4527	4490	4603	4588	4570	4425	4479	4427	4363	4377	4393	4537	4558	4447	4750	4498	4572	4415	4537	4479	4460	4496	4368	4494	4624	4472	4624	4611	4602	4647	4821	4731	4720	4625	4624	4609	4465	4775	4748	4715
4060	4038	4143	4274	4394	4378	4355	4628	4550	4475	4571	4619	4435	4594	4438	4332	4407	4411	4500	4519	4479	4429	4534	4548	4568	4425	4687	4786	4538	4391	4488	4501	4490	4404	4589	4536	4590	4399	4579	4542	4644	4771	4648	4654	4635	4491	4607	4642	4566	4630
4211	4279	4303	4378	4258	4360	4316	4538	4571	4451	4612	4595	4486	4455	4644	4609	4573	4559	4563	4440	4563	4513	4529	4624	4617	4721	4713	4453	4519	4528	4328	4463	4530	4413	4477	4472	4349	4485	4576	4439	4683	4738	4683	4719	4534	4632	4479	4458	4478	4365
4283	4276	4314	4490	4342	4442	4431	4570	4610	4403	4503	4520	4465	4383	4549	4526	4513	4487	4529	4626	4733	4570	4701	4594	4697	4506	4508	4648	4551	4450	4397	4431	4359	4472	4409	4465	4432	4433	4495	4544	4486	4491	4678	4541	4649	4557	4404	4424	4441	4585
4339	4324	4452	4359	4398	4481	4488	4440	4405	4406	4505	4539	4472	4436	4465	4506	4380	4482	4573	4448	4495	4471	4464	4596	4536	4446	4667	4532	4428	4557	4427	4514	4521	4532	4397	4446	4437	4451	4416	4355	4435	4466	4546	4543	4539	4402	4524	4443	4478	4485
4534	4420	4394	4437	4520	4401	4463	4475	4552	4489	4259	4417	4276	4485	4409	4515	4528	4591	4536	4591	4554	4518	4523	4408	4555	4552	4488	4530	4398	4489	4491	4371	4434	4267	4395	4456	4360	4471	4414	4384	4433	4415	4494	4405	4368	4391	4374	4483	4531	4501
4486	4396	4539	4407	4514	4648	4439	4405	4420	4513	4459	4470	4574	4322	4408	4284	4287	4211	4277	4356	4488	4394	4520	4572	4587	4539	4465	4439	4406	4362	4210	4316	4244	4332	4333	4265	4525	4354	4396	4478	4427	4498	4471	4488	4376	4398	4442	4525	4531	4580
4404	4524	4600	4738	4575	4512	4481	4592	4527	4308	4312	4335	4346	4456	4617	4523	4542	4737	4474	4548	4615	4515	4560	4455	4548	4423	4400	4497	4408	4373	4315	4458	4438	4367	4363	4447	4338	4479	4469	4406	4436	4577	4476	4533	4339	4434	4502	4518	4648	4707
4356	4388	4558	4623	4537	4624	4389	4349	4440	4492	4608	4622	4380	4426	4229	4206	4154	4153	4268	4222	4328	4356	4363	4417	4556	4362	4530	4550	4243	4241	4344	4295	4344	4392	4355	4426	4437	4622	4460	4485	4501	4444	4547	4475	4626	4442	4662	4599	4688	4571
4510	4485	4539	4637	4550	4455	4395	4577	4565	4212	4263	4282	4340	4476	4374	4487	4316	4314	4454	4462	4325	4361	4371	4234	4318	4207	4444	4644	4508	4351	4395	4433	4404	4436	4540	4509	4624	4498	4587	4587	4484	4599	4583	4637	4483	4536	4583	4584	4645	4621
4437	4488	4601	4656	4601	4608	4587	4453	4388	4454	4652	4516	4613	4362	4141	4132	4172	4036	4058	4137	4224	4327	4277	4352	4491	4322	4288	4248	4379	4363	4502	4417	4408	4499	4452	4334	4451	4423	4384	4554	4610	4523	4521	4481	4519	4545	4665	4674	4764	4802
4552	4563	4530	4608	4560	4466	4380	4634	4623	4567	4366	4303	4179	4253	4317	4351	4288	4350	4252	4395	4419	4226	4095	4246	4052	4257	4423	4412	4462	4344	4234	4434	4356	4361	4569	4527	4367	4439	4566	4329	4513	4627	4535	4417	4612	4617	4607	4675	4596	4629
4533	4438	4684	4554	4532	4686	4677	4513	4541	4399	4604	4471	4484	4367	4253	4331	4082	4081	4112	4154	4214	4252	4484	4371	4474	4273	4217	4210	4252	4464	4464	4349	4483	4490	4581	4431	4521	4407	4479	4437	4729	4465	4449	4501	4502	4556	4373	4458	4565	4604
4674	4576	4431	4603	4574	4603	4485	4527	4842	4712	4532	4433	4409	4278	4168	4195	4319	4360	4293	4353	4231	4111	4129	4222	4145	4364	4532	4588	4451	4392	4484	4596	4482	4544	4493	4517	4392	4460	4507	4452	4621	4614	4563	4599	4529	4397	4340	4443	4436	4422
4801	4590	4534	4636	4653	4592	4725	4753	4664	4509	4597	4447	4440	4579	4611	4353	4450	4307	4345	4413	4496	4360	4349	4376	4350	4224	4366	4264	4561	4460	4422	4314	4363	4447	4463	4428	4426	4364	4499	4701	4481	4496	4668	4524	4477	4352	4402	4503	4212	4494
4649	4612	4776	4497	4754	4624	4568	4592	4545	4640	4628	4429	4547	4478	4469	4306	4399	4225	4244	4440	4283	4331	4344	4411	4348	4490	4430	4374	4444	4424	4475	4496	4404	4483	4516	4416	4396	4524	4457	4377	4497	4424	4536	4450	4548	4422	4387	4326	4299	4415
4809	4602	4586	4702	4588	4327	4396	4564	4636	4623	4631	4435	4387	4367	4383	4361	4376	4464	4450	4420	4475	4423	4367	4283	4202	4262	4363	4399	4421	4561	4227	4249	4532	4456	4577	4508	4562	4372	4480	4569	4402	4502	4406	4504	4406	4381	4388	4478	4374	4501
4619	4585	4565	4515	4437	4407	4760	4655	4544	4372	4623	4416	4620	4621	4377	4553	4698	4572	4527	4415	4556	4423	4357	4250	4205	4170	4211	4278	4184	4422	4470	4388	4354	4407	4663	4479	4581	4567	4318	4371	4523	4316	4520	4369	4421	4434	4403	4312	4538	4406
4725	4820	4483	4513	4639	4752	4437	4295	4302	4600	4573	4786	4675	4547	4660	4488	4429	4493	4411	4347	4278	4513	4423	4498	4346	4401	4296	4462	4352	4414	4183	4353	4524	4462	4458	4526	4551	4721	4400	4414	4453	4548	4438	4647	4418	4534	4346	4511	4443	4496
4706	4428	4664	4894	4707	4281	4171	4550	4569	4701	4355	4428	4306	4264	4137	4143	4207	4124	4115	4133	3936	4141	4077	4073	4241	4245	4322	4375	4507	4524	4347	4342	4363	4640	4684	4599	4680	4525	4475	4500	4471	4658	4475	4493	4626	4414	4425	4555	4482	4492
4679	4794	4803	4590	4553	4493	4630	4460	4321	4225	4095	4291	4327	4384	4331	4403	4466	4650	4639	4527	4400	4397	4250	4126	4114	4054	4215	4306	4312	4429	4557	4505	4423	4358	4640	4779	4570	4533	4544	4648	4435	4609	4740	4670	4502	4417	4561	4521	4530	4262
4888	4771	4522	4595	4774	4866	4434	4317	4157	4374	4509	4555	4482	4559	4485	4386	4423	4317	4378	4512	4530	4611	4678	4578	4512	4403	4294	4355	4324	4340	4495	4477	4584	4725	4474	4673	4888	4709	4521	4626	4669	4553	4656	4670	4605	4507	4695	4548	4497	4533
4646	4533	4688	5059	4839	4437	4318	4397	4468	4560	4520	4266	4183	4174	3963	3935	3835	3818	3874	3755	3938	4131	4257	4253	4631	4782	4837	4522	4479	4413	4418	4421	4507	4683	4647	4531	4622	4635	4715	4320	4550	4620	4632	4565	4603	4587	4501	4497	4487	4582
4634	4709	4782	4721	4332	4477	4477	4561	4364	4260	4242	4162	3914	3922	4098	3996	4150	4231	4252	4343	4110	4050	3959	4014	4052	4331	4566	4641	4601	4612	4559	4372	4380	4436	4750	4799	4527	4677	4791	4587	4513	4785	4738	4549	4626	4639	4512	4589	4589	4531
4537	4752	4657	4348	4499	4693	4532	4307	4221	4215	4118	4182	4316	4245	4150	4372	4335	4604	4608	4814	4977	4944	4785	4592	4343	4188	4149	4407	4630	4654	4565	4585	4611	4374	4547	4764	4668	4368	4593	4783	4475	4634	4640	4609	4507	4578	4538	4608	4477	4586
4928	4456	4301	4782	4774	4554	4183	4178	4323	4391	4193	4320	4140	4250	4094	4128	4179	4257	4268	4551	4552	4767	4984	5006	4968	4797	4521	4387	4402	4566	4622	4507	4802	4656	4374	4483	4750	4655	4399	4516	4681	4555	4367	4586	4510	4531	4630	4527	4581	4607
4570	4223	4481	4770	4426	4140	4166	4380	4323	4270	4265	4212	4209	4268	4245	3997	3998	3983	3993	4035	4095	4129	4210	4530	4807	5173	4992	4766	4555	4330	4411	4545	4624	4709	4719	4315	4503	4618	4397	4287	4737	4528	4448	4617	4564	4367	4553	4446	4563	4648
4355	4392	4800	4500	4229	4134	4365	4340	4343	4384	4490	4641	4352	4271	4081	3811	3944	3876	4201	3925	4084	3984	3864	3914	4175	4573	4863	5222	4948	4632	4444	4541	4550	4440	4677	4625	4174	4287	4636	4275	4518	4504	4462	4549	4600	4563	4480	4446	4565	4674
4135	4676	4588	4166	4131	4311	4440	4221	4381	4737	4768	4536	4147	3901	3743	3778	3836	3939	4161	4434	4338	4415	4391	4180	3952	4004	4350	4720	4998	4799	4543	4464	4387	4338	4514	4654	4256	4191	4442	4655	4276	4507	4553	4392	4569	4568	4284	4510	4439	4592
4610	4638	4146	4190	4300	4395	4413	4497	4527	4690	4436	3916	3770	3748	3846	4027	4169	4347	4474	4671	4582	4606	4642	4653	4343	4412	4271	4376	4730	4808	4743	4565	4656	4489	4316	4583	4492	4294	4357	4397	4354	4272	4347	4466	4478	4374	4294	4349	4322	4314
5055	4441	4011	4428	4474	4508	4387	4566	4587	4408	3900	3622	3926	4155	4704	4852	5087	5011	5217	4972	5013	4795	4757	4599	4657	4678	4408	4327	4460	4679	4728	4691	4620	4611	4311	4325	4585	4434	4038	4514	4623	4275	4471	4531	4363	4185	4353	4160	4426	4174
4843	4136	4340	4699	4594	4507	4541	4615	4084	3924	3846	4358	4841	5229	5572	5858	5622	5601	5140	5336	5285	4997	4890	4791	4690	4705	4674	4658	4459	4295	4454	4755	4647	4586	4388	4192	4438	4517	4162	4096	4588	4294	4338	4455	4407	4153	4285	4129	4354	4221
4495	4027	4624	4774	4475	4416	4468	4167	4115	4016	4535	5222	5651	6089	5891	5646	5363	5127	4983	5028	5139	5028	5075	4763	4630	4762	4889	4730	4534	4225	4275	4614	4853	4702	4527	4373	4240	4663	4379	4130	4342	4410	4198	4354	4360	4131	4293	4143	4116	4243
4157	4228	4786	4694	4503	4263	4202	4135	3940	4509	5280	6043	5980	5705	5336	4649	4292	3977	4195	4282	4414	4595	4847	4774	4575	4661	4625	4908	4639	4426	4228	4356	4554	4499	4545	4432	4233	4384	4467	4063	4346	4417	4281	4420	4320	4284	4225	4166	4141	4464
4163	4592	4780	4577	4312	4309	4136	4052	4544	5115	5777	6001	5336	4696	4081	3498	3164	3193	3161	3274	3499	4046	4419	4583	4713	4703	4701	4654	4788	4490	4318	4355	4519	4723	4565	4449	4279	4406	4467	4055	4129	4412	4282	4298	4233	4266	4138	4347	4033	4294
4193	4611	4781	4533	4168	4251	4072	4380	4740	5459	5700	5320	4447	3665	2898	2549	2489	2408	2570	2657	2920	3331	3703	4193	4651	4724	4657	4551	4608	4452	4333	4242	4361	4653	4551	4497	4317	4303	4625	4254	4197	4400	4367	4268	4211	4272	4172	4309	3934	4300
4379	4847	4700	4445	4017	4220	4075	4543	5213	5756	5402	4559	3502	2791	2367	2266	2415	2480	2491	2566	2561	2840	3273	3794	4240	4607	4595	4341	4424	4363	4350	4225	4232	4366	4501	4512	4259	4165	4504	4423	4057	4375	4440	4237	4303	4168	4290	4285	4095	4407
4346	4872	4667	4344	4111	4270	4366	4789	5393	5504	4813	3858	2859	2384	2324	2450	2751	2850	2843	2802	2560	2492	2776	3371	4010	4768	4841	4623	4367	4282	4421	4068	4123	4261	4474	4495	4168	4361	4371	4459	4149	4306	4326	4230	4344	4327	4200	4325	4118	4251
4578	4994	4728	4243	4358	4416	4553	4831	5328	5083	4486	3239	2607	2238	2499	2838	3258	3396	3467	3090	2712	2513	2588	3032	3768	4541	4612	4574	4323	4229	4276	4172	4033	4314	4538	4473	4220	4362	4337	4352	4261	4385	4250	4239	4243	4256	4106	4318	4271	4176
4625	5083	4562	4208	4269	4494	4711	5061	5247	4944	4122	3140	2519	2363	2747	3194	3655	4082	3821	3378	3028	2727	2509	2747	3465	4305	4838	4595	4501	4199	4252	4113	3856	4196	4621	4424	4257	4429	4386	4443	4284	4367	4416	4189	4287	4173	4143	4334	4186	4178
4711	5094	4463	4310	4260	4724	4872	5094	5078	4843	3805	2990	2528	2576	2875	3408	3846	4259	4097	3637	3218	2718	2442	2671	3428	4257	4765	4950	4673	4329	4223	4134	3913	4195	4644	4447	4332	4516	4564	4457	4496	4194	4274	4133	4266	4280	4184	4339	4252	4233
4751	4812	4759	4220	4296	4682	4844	5021	4948	4655	4004	2973	2598	2600	2805	3383	3884	4109	3931	3797	3177	2672	2478	2702	3390	4401	4871	5081	4498	4362	4340	4115	3855	4236	4597	4454	4327	4555	4375	4321	4558	4424	4342	4049	4292	4190	4376	4273	4175	4320
4536	4914	4798	4264	4356	4495	4915	4991	4985	4587	3827	3075	2663	2499	2741	3212	3557	3786	3704	3419	2898	2541	2398	2789	3574	4517	5070	4948	4444	4197	4175	4190	3940	4315	4615	4293	4135	4441	4390	4361	4413	4240	4396	4254	4216	4147	4221	4307	4332	4161
4454	4744	4598	4074	4115	4500	4827	4831	4853	4693	4035	3348	2893	2420	2646	2877	3060	3174	3254	3011	2671	2258	2227	2787	3816	4744	5273	4887	4414	4117	4159	3997	3886	4411	4659	4224	4157	4504	4362	4317	4425	4248	4347	4279	4242	4226	4204	4293	4294	4203
4444	4488	4687	4142	3977	4348	4835	4798	4587	4645	4227	3703	3080	2747	2553	2560	2614	2747	2642	2434	2221	2205	2446	3147	4216	5037	5293	4994	4350	4090	4121	3907	3915	4455	4551	3964	4044	4523	4309	4119	4386	4302	4297	4319	4332	4121	4395	4253	4249	4154
4380	4403	4678	4266	3926	4210	4472	4685	4741	4520	4500	4092	3416	3084	2677	2464	2305	2345	2160	2158	2240	2417	3060	3839	4886	5326	5276	4775	4064	3913	3934	3944	3944	4557	4396	3992	4190	4406	4149	4235	4343	4246	4299	4230	4289	4182	4238	4191	4284	4216
4372	4396	4548	4351	3979	4052	4400	4619	4738	4732	4610	4330	4073	3559	3191	2786	2539	2398	2274	2430	2581	3207	3823	4716	5450	5473	5018	4554	3919	4104	3855	4026	4206	4464	4118	3761	4215	4408	3988	4276	4184	4250	4188	4152	4240	4068	4465	4239	4415	4146
4224	4360	4394	4630	4145	3969	4135	4549	4716	4711	4728	4491	4484	4156	3824	3458	3355	3056	3055	3253	3743	4194	4862	5531	5771	5528	4689	4076	3851	4018	4009	3995	4407	4430	3791	3844	4343	4183	4035	4260	4171	4194	4147	4123	4143	4078	4384	4203	4381	4283
4361	4314	4256	4383	4267	3939	4041	4248	4673	4829	4708	4655	4737	4614	4510	4406	4335	4197	4279	4574	5004	5220	5646	5915	5510	4766	4073	3613	3774	4098	4104	4314	4514	4169	3602	4129	4493	4130	4036	4345	4071	4239	4245	4268	4206	4203	4393	4232	4295	4290
4263	4350	4310	4318	4560	4159	4015	4155	4453	4713	4609	4720	4809	4776	4719	4952	4812	5054	5127	5413	5628	5717	5657	5298	4776	4002	3638	3811	4062	4160	4165	4291	4186	3868	3707	4380	4355	3798	4223	4373	4107	4239	4135	4392	4145	4123	4266	4400	4143	4299
4076	4251	4168	4270	4446	4355	4007	3935	4152	4698	4811	4691	4671	4752	4798	4864	5139	5209	5343	5361	5526	5144	4869	4323	3844	3530	3595	4049	4313	4320	4188	4326	4111	3691	4163	4417	4141	3906	4460	4154	4215	4231	4279	4183	3988	4324	4013	4464	4237	4409
4076	4011	4143	4249	4592	4581	4319	3979	3945	4192	4631	4806	4646	4688	4551	4504	4525	4614	4592	4598	4573	4275	3819	3553	3511	3654	4134	4377	4347	4462	4304	4129	3876	3793	4421	4185	3853	4142	4337	3987	4264	4137	4358	4334	4219	4328	4163	4322	4175	4427
4048	3754	4056	4301	4331	4539	4575	4149	3951	3988	4209	4503	4606	4537	4586	4454	4341	4171	4062	3938	3637	3587	3428	3567	3980	4297	4388	4415	4424	4309	4237	3901	3933	4226	4391	3934	3929	4306	4143	4063	4269	4175	4333	4210	4191	4250	4322	4311	4369	4410
4326	4008	3906	4139	4198	4317	4564	4599	4222	3961	3871	4019	4193	4512	4670	4569	4350	4184	3951	3914	3841	3799	3802	4202	4308	4460	4409	4253	4241	4160	4004	4006	4284	4517	4170	3832	4108	4344	4002	4240	4279	4172	4181	4199	4279	4322	4203	4257	4477	4292
4224	4186	3994	4149	4152	4247	4386	4651	4734	4364	4005	3911	3928	4094	4189	4317	4325	4389	4366	4126	4063	4255	4347	4509	4325	4227	4290	4058	4132	4116	4004	4179	4594	4260	3819	4213	4238	4129	4000	4410	4242	4278	4345	4212	4157	4265	4453	4341	4311	4284
3932	4118	4197	4100	4144	4268	4133	4281	4608	4909	4589	4353	4036	4151	3942	4136	4263	4063	4169	4173	4203	4155	4386	4306	4285	4244	4076	4096	4096	3948	4188	4522	4145	3949	3993	4392	4147	3874	4244	4251	4205	4258	4268	4382	4136	4531	4067	4296	4210	4223
3961	4016	4042	4238	4223	4239	4199	4133	4078	4253	4560	4779	4661	4686	4466	4316	4231	4185	4301	4347	4071	4212	4279	4150	4069	4126	4069	4165	4232	4393	4481	4248	3882	3833	4363	4333	3793	4228	4414	4192	4211	4316	4349	4223	4342	4238	4198	4231	4202	4282
4171	3782	3960	4101	4335	4290	4261	4257	4107	3953	4051	4266	4545	4744	4811	4641	4678	4644	4641	4448	4382	4217	4049	4249	4060	4062	4164	4224	4258	4363	4362	3947	4016	4387	4273	3827	3974	4315	4157	4253	4350	4525	4443	4373	4374	4194	4269	4336	4367	4180
4198	4119	3827	3948	4150	4250	4133	4152	4250	4273	3974	3771	3797	3979	4220	4242	4267	4391	4368	4233	4081	4094	3977	4017	3994	4112	4378	4422	4338	4068	4004	4211	4401	4288	3962	3940	4333	4320	4022	4311	4431	4357	4319	4352	4314	4308	4402	4152	4426	4266
3894	3943	4076	3963	3930	4138	4138	4142	4177	4493	4403	4235	4018	3908	3810	3745	3732	3822	3825	3895	3912	3913	4024	4157	4414	4467	4433	4152	4054	4081	4412	4527	4408	3988	4048	4240	4295	4158	4275	4401	4329	4203	4467	4464	4325	4424	4206	4480	4228	4208
3986	3986	3982	4151	4150	3892	3825	3952	4126	4092	4195	4406	4391	4435	4363	4326	4017	4117	4204	4189	4292	4291	4403	4244	4221	4169	4192	4070	4360	4555	4564	4396	4203	4138	4534	4315	4154	4251	4406	4239	4283	4419	4505	4381	4527	4388	4479	4419	4436	4439
4053	4148	3803	4021	4066	4178	3937	3924	3967	3919	3889	3912	4183	4174	4291	4342	4329	4326	4445	4290	4180	4289	3984	4061	4038	4208	4307	4442	4485	4419	4274	4140	4495	4505	4307	4221	4330	4339	4399	4273	4414	4522	4504	4664	4538	4396	4628	4382	4383	4361
4284	4172	4181	4087	4003	4069	4008	3909	4068	4050	4096	4044	3876	4009	3994	3914	3892	3980	3838	3952	3864	3923	4042	3942	4350	4258	4420	4307	4084	4131	4338	4587	4608	4303	4275	4335	4397	4384	4246	4414	4600	4175	4497	4592	4472	4604	4491	4546	4542	4460
4170	4100	4316	4280	4138	4066	3945	3879	4185	3979	4013	3977	4106	4187	4073	4101	4091	4153	4108	4087	4184	4106	4147	4232	4250	4269	4182	4136	4273	4490	4457	4311	4290	4287	4443	4410	4298	4231	4435	4476	4252	4532	4529	4388	4640	4511	4453	4628	4336	4399
4283	4258	4248	4181	4229	4198	4009	3857	3996	3971	4004	4005	4005	4028	4083	4247	4036	4244	4140	4303	4136	4038	4161	4094	4066	4154	4246	4415	4347	4265	4126	4160	4398	4640	4467	4190	4339	4436	4317	4269	4441	4589	4349	4606	4593	4571	4761	4479	4566	4412
4481	4299	4070	4106	4138	4104	4127	4125	4001	3928	3782	3937	3902	3995	4084	4042	4099	4014	4240	3943	4054	4054	4035	4098	4225	4171	4119	4210	4128	4272	4284	4403	4452	4291	4273	4405	4436	4529	4329	4364	4583	4335	4509	4663	4589	4632	4416	4610	4434	4503
4309	4143	4172	4241	4267	4082	4205	4169	4128	3972	4044	3987	3839	3982	3882	3910	4095	4030	3946	4158	4002	4002	4010	4012	3985	4132	4252	4193	4232	4315	4185	4222	4270	4389	4463	4319	4228	4409	4427	4346	4221	4563	4493	4473	4786	4514	4735	4592	4558	4518
4305	4170	4089	4207	4294	4269	4164	4110	3926	3873	3854	3923	4022	3948	3990	4124	4197	4194	4188	4213	4146	4182	4181	4090	4082	3970	4203	4125	4098	4150	4188	4262	4364	4457	4235	4405	4490	4487	4345	4325	4516	4364	4532	4629	4348	4659	4484	4540	4648	4437
4422	4258	4156	4174	4169	4103	4135	4200	4077	4152	3931	3980	3693	3787	4019	3982	4186	4165	4064	3955	4010	3989	3986	3937	3840	3950	4114	4193	4186	4226	4244	4349	4170	4286	4364	4419	4383	4406	4265	4567	4321	4547	4554	4363	4538	4599	4535	4560	4401	4633
4315	4062	4291	4230	4214	4158	4046	4064	4088	4177	4194	4198	4161	4087	4135	4091	3995	4114	4128	3992	4139	4182	4287	4263	4220	4242	4141	4170	4175	4185	4199	4285	4362	4219	4385	4453	4320	4356	4265	4265	4302	4499	4507	4576	4543	4567	4643	4423	4468	4504
4353	4237	4179	4114	4247	4250	4334	4308	4208	4007	4089	4010	3988	4043	4140	4086	4207	4182	4292	4294	4122	4329	4111	4103	3949	4182	4125	4185	4182	4227	4259	4350	4233	4386	4300	4439	4314	4236	4337	4371	4370	4398	4425	4442	4406	4577	4539	4608	4392	4448
4206	4200	4279	4354	4388	4121	4212	4202	4291	4284	4203	4211	4180	4033	4008	3981	4007	4093	4065	4062	4174	4121	4259	4334	4380	4449	4310	4303	4121	4111	4173	4254	4342	4171	4395	4515	4350	4362	4404	4232	4391	4455	4227	4358	4547	4444	4662	4470	4454	4461
4327	4251	4217	4354	4294	4312	4372	4132	4173	4070	3994	4212	4270	4200	4214	4167	4211	4233	4246	4369	4241	4382	4317	4278	4000	4171	4318	4266	4333	4372	4385	4165	4203	4234	4361	4469	4448	4406	4406	4378	4321	4331	4343	4368	4420	4606	4525	4534	4455	4427
4218	4216	4295	4360	4257	4276	4187	4227	4190	4404	4229	4374	4199	4203	4183	4103	4183	4134	4105	4120	4225	4322	4422	4290	4497	4308	4239	4296	4171	4185	4126	4264	4365	4371	4420	4171	4437	4439	4433	4481	4368	4412	4429	4325	4560	4404	4559	4536	4616	4433
4262	4175	4199	4289	4404	4319	4200	4123	4200	3956	4147	4132	4288	4354	4247	4376	4344	4287	4343	4375	4415	4356	4321	4245	4175	4225	4231	4348	4374	4369	4327	4336	4354	4345	4388	4456	4506	4396	4434	4552	4459	4420	4359	4336	4546	4468	4479	4510	4596	4630
4247	4269	4252	4290	4438	4219	4170	4137	4183	4332	4190	4281	4073	4230	4207	4268	4278	4286	4488	4406	4399	4368	4487	4404	4480	4456	4370	4233	4429	4231	4443	4318	4462	4524	4453	4527	4437	4476	4454	4403	4385	4424	4322	4210	4523	4459	4591	4474	4450	4429
4223	4171	4263	4271	4304	4239	4178	4061	4249	4100	4257	4325	4240	4123	4245	4172	4276	4562	4393	4501	4631	4524	4446	4410	4446	4479	4491	4399	4443	4456	4344	4322	4357	4479	4487	4406	4299	4451	4445	4380	4383	4446	4334	4472	4389	4496	4548	4625	4376	4473
4225	4093	4170	4171	4188	4047	4132	4056	4179	4136	4067	4293	4117	4306	4366	4208	4264	4371	4546	4620	4651	4630	4668	4702	4643	4657	4461	4382	4525	4618	4475	4533	4501	4410	4520	4457	4558	4401	4394	4440	4478	4407	4427	4313	4482	4430	4631	4463	4574	4440
4104	4105	4131	4257	4197	4095	4031	4062	3896	3962	4007	4194	4324	4318	4201	4394	4372	4346	4503	4523	4497	4615	4612	4702	4620	4523	4556	4477	4585	4477	4484	4501	4647	4378	4468	4491	4321	4243	4464	4411	4592	4439	4501	4604	4511	4707	4604	4490	4482	4669
4220	4167	4161	4188	4144	4072	3999	4131	3926	4090	4048	4199	4191	4229	4113	4224	4359	4287	4366	4601	4496	4472	4564	4591	4587	4585	4540	4481	4562	4523	4556	4438	4496	4444	4460	4520	4626	4521	4525	4500	4482	4379	4403	4534	4534	4732	4638	4487	4683	4508
4195	4094	4099	4105	4201	4040	4092	4010	4094	4016	4027	4100	3954	4132	4063	4268	4306	4483	4506	4577	4434	4446	4441	4513	4411	4384	4457	4507	4490	4483	4552	4560	4592	4576	4517	4527	4464	4550	4687	4452	4381	4453	4549	4566	4433	4485	4408	4654	4480	4584
4138	4118	4036	4185	4054	4046	3995	3953	4032	4028	4030	3914	3927	4069	4142	4107	4274	4254	4381	4453	4235	4402	4693	4537	4451	4293	4460	4386	4478	4457	4617	4537	4403	4483	4586	4610	4577	4562	4431	4579	4391	4442	4441	4556	4571	4457	4352	4484	4465	4507
4220	4227	4155	4089	4055	4019	3993	3946	3986	4018	4004	3943	3844	3964	3999	4055	4193	4240	4358	4379	4386	4451	4478	4388	4471	4432	4439	4446	4464	4415	4357	4447	4519	4532	4528	4463	4571	4603	4401	4435	4296	4493	4443	4318	4480	4361	4306	4346	4430	4632
4261	4183	4271	4018	4212	4060	3907	3843	3952	3886	3942	3954	4046	4033	4158	4210	4149	4127	4363	4539	4441	4560	4579	4453	4416	4340	4332	4363	4347	4484	4381	4352	4405	4354	4453	4479	4552	4432	4409	4381	4430	4333	4291	4241	4286	4422	4297	4388	4393	4479
4354	4255	4178	4321	4363	4040	4029	4089	3851	3782	3965	3957	4031	3943	4016	4074	4081	4061	4225	4233	4196	4408	4404	4339	4461	4369	4255	4333	4132	4233	4267	4406	4393	4410	4381	4538	4430	4430	4377	4379	4244	4194	4292	4347	4340	4421	4243	4395	4349	4341
4420	4314	4243	4231	4142	4223	4137	4093	3868	4047	3974	3849	3854	4025	4043	4070	3969	4150	4263	4197	4198	4252	4245	4242	4294	4311	4308	4144	4140	4120	4222	4277	4214	4241	4253	4340	4345	4366	4369	4230	4253	4367	4310	4280	4234	4410	4328	4350	4271	4239
4311	4290	4168	4104	4262	4296	4133	4112	4019	4001	3930	3843	3890	4056	3930	4057	4130	4167	4057	4226	4217	4259	4251	4192	4144	4164	4012	4084	4243	4246	4267	4168	4235	4262	4305	4314	4152	4208	4275	4185	4293	4200	4168	4137	4285	4199	4142	4276	4273	4260
4306	4354	4361	4291	4260	4325	4231	4139	4095	3879	3933	3863	3905	4057	4158	4021	4194	4113	4085	4274	4319	4263	4279	4124	4218	4039	4103	4114	4079	3981	4220	4050	4069	4021	4109	3944	4095	4156	4149	4116	4298	4258	4125	4086	4108	4169	4162	4130	4232	4087
4342	4399	4430	4372	4379	4401	4150	4190	4143	4162	3936	4019	4024	4069	4053	4172	4006	4009	4076	4098	4219	4056	4193	3999	4212	4048	4168	4038	3915	3957	4174	3961	4050	4095	3992	4022	4060	4063	4115	4238	4074	4063	4113	4179	4071	4174	4274	4205	4138	4098
4350	4352	4358	4506	4460	4299	4227	4186	4168	4121	4014	4024	4177	4148	4188	4282	4053	4234	4141	4104	4055	4057	4163	4113	4142	4105	4139	4036	4035	4091	4108	3996	4056	4059	3971	4068	4127	4071	4112	4046	4061	4201	4045	4060	4148	4154	4238	4343	4126	4267
4317	4386	4279	4378	4355	4330	4285	4377	4148	4096	4140	3979	4069	4095	4155	4143	4066	4250	4335	4148	4176	4156	4098	4135	4131	4225	4137	3879	4127	4005	4086	4119	4120	4095	4118	4103	4063	4220	4164	4077	4201	4158	3993	4149	4023	4142	4254	4221	4199	4047
4248	4247	4272	4248	4370	4333	4431	4201	4079	4114	4027	4013	4014	4057	4134	4290	4143	4106	4082	4245	4205	4137	4126	4189	4090	4027	4015	4082	4007	4051	4161	4262	4219	4205	4130	4106	4100	4149	4131	4088	4141	4076	4054	4071	4046	4112	4238	4437	4244	4184
4238	4170	4257	4109	4373	4429	4154	4018	4100	4091	4075	4050	4111	4137	4191	4247	4226	4332	4327	4381	4354	4275	4199	4269	4171	4174	3934	4005	4166	4092	4226	4229	4162	4087	4039	4234	4193	4115	4132	4332	4280	4112	4146	4131	4193	4119	4322	4410	4333	4324
4204	4155	4318	4364	4441	4268	4163	4081	3999	4135	4132	4215	4325	4080	4232	4303	4244	4375	4253	4266	4481	4349	4320	4310	4199	4212	4091	4200	4181	4297	4320	4278	4232	4364	4315	4335	4209	4087	4250	4236	4258	4151	4168	4184	4220	4196	4397	4484	4217	4443
4141	4160	4134	4232	4266	4215	4047	4150	4047	4055	4051	4136	4186	4327	4246	4229	4441	4355	4382	4330	4393	4332	4332	4364	4244	4141	4149	4264	4276	4299	4274	4315	4372	4264	4215	4236	4242	4295	4439	4324	4361	4250	4212	4229	4208	4347	4398	4349	4352	4335
4040	4113	4105	4214	4193	4178	4126	4150	4038	4087	4155	4055	4238	4139	4215	4406	4287	4493	4472	4297	4270	4484	4204	4321	4247	4230	4239	4288	4221	4362	4328	4272	4312	4349	4288	4332	4496	4203	4486	4477	4339	4455	4358	4327	4307	4368	4348	4207	4347	4366
4095	3962	4052	4022	4205	4133	4009	4060	3929	3915	3983	4066	4155	4174	4177	4279	4277	4237	4307	4301	4351	4308	4274	4316	4268	4132	4278	4203	4315	4149	4250	4294	4310	4341	4279	4272	4483	4292	4466	4450	4582	4412	4333	4368	4402	4309	4339	4312	4256	4274
4036	4161	4059	4014	4155	4227	4034	3897	3921	4134	4024	4023	4018	4138	4195	4255	4164	4204	4317	4209	4224	4247	4216	4280	4170	4322	4166	4440	4375	4330	4339	4314	4376	4342	4211	4519	4326	4429	4324	4473	4552	4294	4293	4303	4404	4354	4276	4403	4252	4338
4116	4041	4039	4026	4330	4102	4021	3949	3912	3810	4177	3983	4144	4090	4069	4240	4064	4141	4126	4337	4145	4170	4086	4397	4181	4279	4289	4203	4397	4325	4308	4321	4253	4320	4269	4335	4372	4402	4545	4472	4254	4301	4199	4276	4290	4273	4252	4286	4171	4224
4207	4039	4062	4104	4024	4084	3852	4025	3821	3873	3769	3876	4157	3968	3944	4167	4196	4159	4118	4135	4110	3989	4141	4148	4174	4289	4298	4239	4172	4239	4299	4231	4245	4239	4220	4328	4329	4296	4348	4281	4300	4283	4274	4214	4243	4234	4362	4180	4051	4079
4081	4206	3989	4024	4135	4160	4062	3999	3919	3882	3815	3878	3847	4073	3995	4091	4166	4147	4040	4200	4092	4096	4134	4169	4144	4142	4045	4191	4183	4111	4126	4274	4148	4212	4187	4099	4181	4320	4209	4238	4269	4263	4068	4161	4121	4183	4228	4092	4007	4006
4168	4131	4285	4108	4150	4156	4058	4041	3853	3804	3951	4022	3978	4069	4060	4149	4190	4177	4060	4134	4068	4027	3902	4049	4090	4139	4110	3992	4140	4168	4110	4131	4129	4176	4148	4103	4213	4126	4041	4084	4023	4206	4013	4154	4017	4023	4289	4171	3898	4021
4119	4213	4167	4259	4120	4151	4128	4028	4078	3882	3877	3987	4040	4099	4115	4189	4199	4197	4009	4037	4014	4175	4016	3980	4021	3961	4064	3883	3888	3927	3889	3987	4050	4002	4059	4094	4039	3993	4068	4114	3955	3924	4161	3919	3910	4013	4026	3943	4012	3984
4061	4143	4229	4251	4220	4239	4176	4077	3965	4011	4045	4024	4127	4160	4265	4180	4084	4010	4003	4068	4005	3871	4040	4012	3971	3940	4008	3884	3946	3935	3896	3972	4012	4027	4019	4014	3870	3923	3906	3864	3902	3869	3890	3936	3831	4086	3942	4013	3928	3855
4087	4132	4212	4309	4221	4204	4137	4148	4077	4116	4055	4024	4194	4235	4326	4289	4077	4040	4045	3980	3973	4024	4002	3912	4038	3959	3872	3908	3896	3847	3929	4098	4209	4007	4092	3982	3871	3879	3954	3886	3971	3893	3764	3912	3983	3974	3796	3948	3994	3828
4152	4100	4224	4104	4193	4266	4168	4094	4196	4223	4202	4062	4257	4311	4291	4290	4132	4163	4117	4052	3943	4096	4019	4039	4177	3977	3913	3913	3820	3887	3964	3933	4225	4071	4091	3939	3983	3915	3898	3865	3901	3828	3968	4094	4038	3913	3915	3942	3884	3910
4039	4056	4041	4112	4234	4076	4148	4142	4194	4223	4289	4249	4298	4231	4322	4336	4165	4124	3971	4051	4020	4024	4133	4125	4114	4010	3987	3908	4030	4045	3999	3900	4052	4029	4046	3973	3923	3990	4000	3829	4016	3859	3880	4069	4002	4058	3940	3987	3941	4039
4080	4068	4029	4072	4103	4114	4214	4226	4134	4182	4201	4179	4290	4242	4291	4317	4327	4196	4091	4143	4116	4161	4117	4252	4096	4032	3989	4041	3938	4012	3992	4133	4200	4094	3970	4168	3912	3886	3882	3910	3936	3920	3940	4029	4074	4082	4072	3948	4070	4100
4206	3908	4040	4001	4117	4101	4168	4071	4126	4196	4283	4234	4279	4221	4360	4282	4197	4170	4165	4185	4214	4163	4230	4171	4030	4080	4075	3953	4208	4089	4107	4112	4162	4226	4255	4063	3967	3985	3902	3989	3932	3915	3846	3998	4008	4039	4076	3858	4057	3986
3981	3985	3982	4011	4058	4088	4176	4140	4168	4207	4219	4154	4265	4310	4242	4274	4257	4175	4178	4218	4080	4082	4117	4281	4197	4041	4054	4101	4024	4086	4080	4167	4212	4112	4048	4090	4012	3993	3976	3938	3913	3944	3926	4027	4003	4099	3972	3980	4019	4052
4110	3974	3915	4066	3963	4080	4140	4134	4104	4131	4273	4302	4120	4236	4264	4260	4190	4083	4083	4150	4037	4150	4267	4202	4071	4050	4055	4042	4092	4099	4044	4171	4239	4056	4096	4040	3992	3924	3950	3952	4037	3956	4023	4024	4065	3927	4133	4008	3957	3929
3943	3948	3889	4111	4130	4131	4096	4099	4193	4081	4279	4233	4261	4209	4198	4326	4071	4113	4000	4181	4191	4014	4175	4153	3965	4002	4087	3994	4101	4007	4235	4187	4180	4091	4002	3828	3948	4016	3957	3944	3862	3991	3847	4039	3919	4058	3934	3893	4020	4148
4038	4017	3997	4057	4000	4021	4097	3947	4075	4151	4208	4181	4223	4282	3966	4170	4127	4023	3972	4127	4046	4131	4078	4115	4042	4172	4153	4068	4110	4250	4168	4081	4105	3892	3950	3841	3768	4005	3830	3802	3900	3895	3964	3984	3800	4015	4011	3917	4073	4111
4027	3888	4075	4160	4139	3998	4066	4006	3982	4006	4145	4185	4307	4232	4167	4118	4143	4037	4036	4083	4029	4212	4050	3942	4026	3889	4093	4110	4017	4197	4131	4066	4053	3930	3903	3876	3844	3995	3963	3914	3924	3840	3906	3992	4091	3886	3958	4151	3934	4088
4087	3997	4025	4069	4140	4071	3975	4096	4032	3982	4142	4259	4215	4205	4144	4220	4069	4098	4032	4047	3990	4032	4023	3943	3851	4189	4035	4052	4158	4110	4146	4062	3993	3929	3730	3809	3841	3935	3898	3839	4003	3813	3951	3873	3889	3971	3932	4020	4030	3946
3944	4053	4113	4073	4136	4053	4066	4134	3960	4049	4177	4240	4268	4298	4264	4114	4128	4065	4083	4054	4145	4177	4105	4017	3902	3917	4087	4172	4136	4081	4016	3968	3876	3852	3738	3848	3847	3765	3838	3826	3868	3924	3984	3993	4020	3901	3897	3991	4014	4092
4047	4142	4031	4065	4193	4021	4026	4063	4007	4038	4115	4254	4291	4163	4094	4175	4109	4134	4180	4133	4005	4012	3920	4028	4105	4103	4021	4127	4128	4080	4125	3955	3866	3819	3849	3860	3795	3901	3956	3935	3835	3892	3794	4058	3936	3943	4076	4079	3913	3943
3897	4086	4043	3899	4107	4154	4073	4119	4033	4122	4185	4226	4298	4258	4117	3989	4020	3949	4012	4104	4033	4009	4101	3917	4113	4007	4166	4086	4205	4198	4103	4158	3995	3914	3975	4051	3894	3994	3840	3839	4035	3816	3921	4061	4015	3951	4107	4071	3826	4045
3999	4101	4087	4114	4054	4107	4047	4081	4049	4114	4087	4059	4283	4019	3985	3992	4080	4037	3981	4000	3967	3821	4116	4111	4083	4040	4181	4043	4097	4081	3993	3979	3815	4059	3867	3812	3964	3945	3908	3901	3979	3825	4002	4048	3961	4071	3974	3884	3896	4116
4115	4082	4098	4014	4101	4158	4060	3966	4246	4026	4121	4179	4047	4251	4016	4099	3945	3857	4057	3953	4110	3929	4125	3946	4028	4069	4016	3977	4077	4063	4058	3930	3998	4010	3948	3972	4001	4074	3905	3988	3949	3941	4016	4119	4000	3955	4081	4041	3948	3970
4189	4082	4184	4025	4164	4207	4139	4221	4060	3938	4083	3935	3988	3978	3899	3845	3962	3963	4011	3970	4001	4015	3938	4007	4084	4045	4043	4110	4051	3929	4115	4009	3991	4022	4017	3836	3952	3994	4044	3990	3999	3941	4048	4047	3999	4141	4078	3861	4129	3943
4071	4147	4134	4150	4164	4187	4139	4138	4140	4014	4057	3951	4050	3877	3771	4026	4015	3850	3975	3849	3925	3986	4114	4083	4074	4026	4064	4122	4098	3920	4003	3914	4053	4109	4075	3977	3963	3951	3976	4004	4063	4092	4052	4022	4097	4098	3923	3996	3901	3895
4100	4056	4133	4150	4303	4128	4333	4095	4240	3988	3983	3889	3818	3979	3941	3990	4048	4027	3913	3832	3946	4031	3995	3929	4075	3927	3906	4117	3971	4025	3989	3926	3871	3775	4053	3952	3959	4028	4021	4057	3984	4037	4044	4029	4050	3886	4035	3913	3859	3931
4045	4146	4197	4233	4237	4357	4220	4216	4157	3884	3999	3991	4074	4052	4016	3910	3934	3918	3836	3873	3835	3897	4131	3820	3925	3964	4018	4031	4025	3840	3917	3861	3866	4045	3987	4033	3896	3980	3952	4105	4066	4247	4060	4048	3973	3888	3974	3900	3885	3900
4117	4096	4260	4196	4174	4405	4090	4183	4135	4208	4077	4079	4104	4037	3970	3991	4076	3912	4074	3889	3883	3862	3935	3913	3908	4026	4060	3922	3973	3854	3836	3924	3901	3990	3893	3967	4003	3973	4026	4008	4001	3938	3852	3877	3875	3943	3831	3866	3991	4005
4170	4121	4070	4228	4098	4116	4183	4275	4095	4163	4002	4074	4216	3931	4031	3987	4150	4175	4134	3871	3908	3984	3917	4005	3947	3994	4042	4063	3844	3917	3883	3866	3839	3939	4081	3989	3903	4127	3869	4174	4031	4009	3938	3824	3889	3858	3720	3757	3815	3922
4156	4155	4069	4091	4092	4131	4156	4111	4055	4060	4089	4175	4114	4045	4082	4132	4006	3947	4030	3889	3940	3888	4015	4094	4040	4006	4001	4067	3948	3941	3835	3873	3849	3936	4022	4119	4100	4124	4027	3911	3998	4022	3996	3970	3916	3741	3648	3858	3897	3877
4105	4056	4019	4137	4060	4109	4142	4077	3919	4106	3940	4028	4065	4118	4166	4139	4044	4042	4035	3877	3921	3938	4059	3845	4028	3983	4065	3978	3986	3957	3893	3833	3986	3917	3994	4088	4183	4062	4136	4069	4093	3968	4111	4023	3917	3929	3862	3876	3960	4016
4101	4059	4094	3904	4097	4118	4012	3852	4048	3911	3993	4055	4045	4081	4002	3966	4007	4052	4040	3980	4103	3911	3988	3962	3979	3943	4024	4056	4044	3960	4057	4012	3970	3989	4024	4013	4111	4114	4108	4193	4159	4046	4115	4049	3931	3903	3878	3906	3940	4031
4217	4080	4125	3949	3986	3911	4075	3986	3923	3853	3837	3966	3972	3913	3910	3938	3888	4104	4087	4054	4012	4135	4110	4177	4116	4091	4155	4171	4228	4104	4061	4173	4137	4094	4039	4308	4037	4200	4028	4130	4110	4129	4037	4082	3940	4006	3975	4000	4000	4096
4160	4019	4110	4041	3970	3932	3935	3865	3840	3918	3773	3734	3846	3946	3956	3945	3999	4006	4144	4054	4111	4095	4008	3946	4022	4152	4031	4079	3998	4096	4137	4152	4257	4318	4171	4096	4175	4092	4054	4118	4061	4058	4005	4121	3915	3975	4010	4064	4156	4138
4128	3954	4008	4114	3950	3889	3906	3903	3890	3874	3839	3858	3822	3932	3900	3885	3927	4091	4072	3972	4088	4065	3980	3935	4107	4052	3947	4004	4002	4136	4045	4104	4180	4299	4167	4093	4134	4034	4073	4072	4129	4059	4257	4045	4091	3906	4042	4048	4091	4155
4151	4128	4038	4034	4082	4159	3892	3968	3944	3923	3730	3784	3920	3936	3935	3821	4028	3960	4005	3941	4041	4087	4195	4083	4169	3981	4080	3965	4034	4055	4058	4145	4025	4317	4172	4186	4083	4122	4174	4085	4190	4153	4019	4046	4075	3964	4096	4095	4262	4253
4168	4108	4007	4043	4000	4084	4071	4096	4101	3972	3955	3875	3837	3997	3977	4031	4031	3987	4150	4142	4045	4026	3988	4139	4135	4132	4108	4024	3997	4058	4177	4060	4082	4020	4061	4042	4179	4083	3914	4159	4064	4308	4188	4279	4018	4050	4215	4213	4345	4090
4057	4014	4050	3962	4045	4060	4140	4024	4150	3919	3894	3960	4001	3973	3951	4037	4029	4032	4058	4052	4144	4094	3986	3948	4132	4098	4149	4090	4199	4084	4130	4257	4097	4056	4018	4026	4116	4053	4037	4106	4220	4210	4113	4009	4228	4089	4196	4227	4336	4265
4025	4035	3913	3991	4007	4017	4186	3897	3991	4026	3966	4142	4083	4090	4272	4201	4113	3998	4057	4067	3995	4090	4015	4035	3945	4093	4078	4129	4169	4122	4124	4069	3936	4160	4047	4163	4159	4078	4114	4128	4238	4199	4166	4180	4005	4173	4219	4328	4106	4338
4027	3868	3866	3848	3954	3992	4049	4066	3990	4012	4170	4080	4081	4163	4164	4229	4233	4281	4079	4058	4102	4180	4091	4001	4223	4155	4180	4218	4182	4172	4157	4092	4015	4100	4101	4215	4077	4170	4166	4130	4249	4194	4259	4253	4223	4166	4197	4262	4160	4282
3973	3832	3809	3864	3879	3972	3926	3996	4009	3991	4120	4073	4082	4133	4204	4231	4232	4301	4174	4085	4093	3998	3939	4052	4172	4166	4165	4334	4227	4224	4101	4038	4042	4062	4152	4343	4177	4317	4114	4143	4154	4317	4315	4340	4278	4266	4139	4275	4170	4392
4011	3914	3948	3910	3745	4102	3881	3920	4002	3966	4088	4074	4116	4102	4085	4212	4247	4268	4065	4302	4025	4067	4039	4080	4063	4131	4146	4171	4299	4152	4207	4075	4113	4230	4167	4355	4296	4271	4277	4208	4307	4219	4258	4200	4177	4224	4203	4287	4341	4318
3959	4048	3941	3917	4021	3999	3940	3947	4063	4025	3983	4119	4053	4113	4216	4095	3927	4130	3951	4047	4007	4035	3947	3910	4145	4188	4116	4076	4339	4234	4247	4140	4292	4259	4279	4152	4319	4268	4163	4282	4289	4208	4248	4372	4233	4338	4237	4148	4378	4312
3995	3985	3910	4050	4122	4062	4054	4007	3889	4011	4091	4003	4064	4116	4137	4156	3994	4033	3990	3963	3939	3946	3974	4028	4188	4116	4154	4183	4240	4292	4215	4138	4194	4194	4150	4227	4195	4190	4238	4276	4320	4265	4270	4215	4220	4270	4343	4294	4281	4429
3963	4223	4276	4113	4181	4168	4063	3865	4012	4069	4103	4027	4123	4160	4108	4049	3956	3942	3975	4023	3896	4064	4024	4114	4149	4053	4120	4050	4116	4166	4153	4254	4203	4189	4187	4378	4286	4243	4184	4435	4447	4273	4279	4283	4142	4271	4344	4400	4308	4459
4102	4119	4106	4253	4185	4066	4020	4163	4095	4210	4181	4117	4035	4158	4099	4027	3963	3943	3978	3931	3988	4019	3983	4152	4017	4151	4025	4031	4086	4171	4197	4158	4178	4146	4253	4260	4405	4492	4440	4346	4353	4257	4302	4254	4251	4467	4445	4437	4505	4531
4129	4174	4027	4168	4175	4213	4067	4078	4088	4067	4111	4032	4140	3979	4151	4061	3961	4027	4082	3816	4065	4035	4077	4110	4102	4102	4239	4030	4154	4163	4255	4242	4219	4337	4375	4364	4542	4517	4493	4407	4418	4367	4369	4328	4299	4372	4565	4628	4537	4808
4133	4124	4151	4125	4201	4015	3920	4064	4068	3961	3945	4015	3957	4094	3955	4052	4024	4071	4096	3993	4130	4216	4224	4172	4253	4130	4139	4176	4301	4154	4335	4282	4377	4405	4428	4379	4643	4595	4465	4520	4472	4481	4419	4608	4537	4393	4570	4593	4697	4641
3932	4030	4124	4064	4135	4204	4020	3990	3991	4125	4059	4102	4102	4125	3954	4071	4176	4155	4110	4087	4140	4206	4174	4216	4292	4281	4243	4308	4377	4292	4276	4305	4287	4257	4393	4635	4537	4705	4585	4535	4475	4496	4465	4563	4560	4574	4734	4664	4647	4595
4071	3929	4065	4084	4060	4068	4021	3865	3997	3902	4043	3985	4054	4012	3939	4003	4002	4054	4238	4159	4206	4198	4345	4417	4307	4338	4212	4304	4376	4331	4269	4141	4321	4406	4518	4527	4772	4589	4580	4536	4480	4433	4532	4479	4607	4677	4696	4735	4622	4574
4047	3969	3977	4037	4004	4013	3977	3890	4080	3917	4088	3830	4028	3949	3889	4088	3987	4020	4172	4005	4153	4101	4225	4210	4297	4342	4347	4428	4316	4455	4441	4377	4378	4369	4619	4629	4786	4624	4492	4477	4497	4501	4551	4468	4560	4656	4594	4633	4678	4555
4115	4047	4050	4071	4128	4076	3885	3896	3864	3876	4038	4036	3948	3846	3886	3983	3993	3977	4091	4284	4141	4183	4215	4203	4303	4323	4294	4347	4328	4365	4384	4414	4366	4366	4609	4640	4637	4678	4483	4472	4482	4560	4595	4549	4698	4690	4672	4754	4488	4648
4135	4151	4063	4114	3994	4122	3920	3977	3862	3955	3966	4041	3961	3868	3940	3861	4130	4132	4011	4162	4188	4206	4163	4151	4106	4366	4359	4411	4396	4251	4440	4353	4517	4393	4462	4496	4541	4572	4410	4427	4413	4488	4507	4650	4554	4686	4656	4614	4487	4468
4300	4169	4061	4046	4033	4006	3894	3854	3966	4017	3936	4072	4189	4015	3997	4028	4094	4099	4140	4052	4053	4164	4117	4038	4217	4206	4339	4212	4359	4265	4323	4376	4381	4468	4373	4496	4396	4508	4543	4377	4403	4393	4315	4524	4583	4581	4569	4510	4365	4435
4092	4145	4047	3935	3870	4006	3938	3845	4022	4019	4189	4039	4121	4184	4119	4203	4098	4191	4132	4206	4124	4167	4145	4132	4148	4175	4358	4406	4254	4297	4191	4413	4410	4321	4282	4371	4480	4446	4437	4390	4290	4346	4503	4514	4747	4572	4582	4419	4561	4439
4046	4099	4029	3867	3917	4001	3965	3861	3957	3977	4052	4152	4259	4290	4102	4032	4162	4204	4069	4169	4144	4108	4233	4221	4192	4352	4316	4315	4209	4451	4302	4351	4424	4397	4433	4424	4430	4464	4399	4373	4489	4393	4495	4567	4522	4547	4625	4472	4534	4463
4101	4080	3947	3961	3892	3931	3943	3911	3902	3970	4018	4115	4162	4225	4140	3991	4088	4177	4048	4132	4165	4195	4202	4201	4274	4255	4341	4345	4263	4324	4295	4390	4522	4518	4571	4463	4475	4568	4517	4358	4419	4461	4553	4618	4497	4608	4485	4560	4491	4577
4007	3986	3832	3910	3776	3829	3766	3876	4060	4022	4128	4156	4161	4242	4221	4165	4196	4222	4229	4084	4153	4228	4204	4209	4473	4268	4510	4399	4456	4493	4390	4570	4541	4663	4529	4574	4606	4388	4506	4458	4462	4589	4593	4560	4504	4597	4810	4463	4592	4603
3829	3792	3963	3817	3810	3775	3750	3888	4006	4069	4188	4075	4266	4095	4203	4094	4183	4171	4137	4260	4145	4230	4159	4294	4300	4399	4535	4269	4476	4475	4526	4456	4480	4521	4409	4437	4548	4606	4452	4408	4597	4482	4565	4422	4641	4551	4548	4599	4512	4631
3868	4045	3811	3836	3836	3851	3873	3768	3957	3960	4016	4042	4108	3939	4192	4103	4071	4093	4079	4094	4069	4155	4130	4088	4268	4390	4464	4452	4411	4353	4472	4412	4399	4408	4419	4328	4464	4427	4405	4579	4489	4574	4534	4571	4526	4583	4371	4515	4522	4475
3927	3884	3922	3913	4022	3949	3920	4041	3887	3951	3937	3902	3967	3914	4104	3954	4001	4068	4028	3903	4139	4102	4222	4132	4170	4342	4478	4399	4410	4437	4423	4384	4514	4351	4462	4278	4413	4497	4524	4545	4469	4465	4647	4566	4565	4508	4558	4460	4460	4477
3961	3974	3975	3901	4043	3945	4021	3894	4022	3876	3799	3988	3986	4088	4036	3984	4028	3886	3953	4079	4041	4118	4128	4292	4278	4286	4343	4340	4441	4348	4500	4338	4381	4503	4347	4488	4467	4454	4497	4594	4531	4477	4576	4538	4476	4478	4460	4606	4424	4576
3977	3964	3835	4056	3945	4047	4017	4014	3947	3907	3985	3901	3876	4016	4071	3993	4026	4005	4037	3922	4118	4161	4387	4238	4346	4361	4268	4310	4338	4336	4458	4434	4550	4323	4387	4481	4491	4486	4573	4585	4636	4484	4475	4486	4609	4379	4551	4650	4548	4418
3856	3965	3932	4073	4030	4192	4014	3953	3933	3943	3975	3837	3924	4017	4031	3941	4080	4134	4237	4008	4199	4323	4364	4332	4514	4258	4470	4317	4509	4411	4479	4384	4457	4506	4455	4437	4433	4509	4576	4524	4563	4518	4510	4485	4586	4468	4572	4589	4456	4631
4015	4013	3962	4047	4089	4028	4083	4051	3844	4095	3931	3907	3937	4090	4006	3986	3896	4058	4229	4237	4228	4459	4371	4356	4425	4512	4295	4343	4293	4380	4283	4392	4521	4570	4579	4537	4597	4585	4649	4698	4617	4478	4556	4572	4618	4474	4599	4701	4736	4548
4049	3986	3998	4202	4074	4094	4142	4134	4073	4106	3996	3949	3944	3981	4071	3974	4125	4016	4179	4201	4410	4331	4446	4406	4361	4316	4355	4285	4193	4208	4395	4443	4609	4639	4610	4670	4679	4616	4578	4640	4616	4556	4565	4567	4570	4440	4595	4672	4665	4485
4058	4066	3997	3963	3957	4092	4028	4044	3945	4094	4087	4121	3967	4035	3987	4051	4136	4152	4195	4276	4308	4255	4493	4335	4192	4352	4340	4304	4405	4164	4461	4398	4508	4600	4708	4679	4649	4665	4741	4461	4586	4563	4569	4438	4657	4555	4579	4550	4507	4426
3998	3924	3949	3988	3867	3906	4031	3982	4058	4115	4026	3966	4183	4046	4122	4145	4073	4067	4169	4331	4428	4391	4323	4367	4289	4203	4353	4230	4247	4343	4429	4535	4582	4567	4575	4582	4595	4475	4620	4552	4647	4712	4720	4543	4657	4574	4564	4483	4574	4448
4060	4041	3955	3914	3959	3993	3982	3969	4152	3974	4038	4042	4014	4124	3981	4001	4041	4103	4217	4304	4347	4382	4330	4378	4267	4308	4431	4288	4318	4347	4544	4674	4689	4718	4506	4392	4532	4385	4544	4519	4492	4761	4539	4522	4413	4463	4448	4670	4549	4506
3990	3980	3937	3896	3880	3862	3952	4051	4027	4010	4177	4058	4104	4080	4123	4065	4113	4101	4171	4266	4366	4376	4301	4486	4388	4326	4344	4345	4393	4347	4612	4618	4517	4384	4423	4362	4366	4326	4360	4332	4328	4423	4552	4378	4410	4438	4403	4483	4292	4414
3989	3860	3797	3938	3999	4023	4032	3984	4099	4037	4090	4169	4230	4200	4277	4015	4063	4043	4103	4224	4153	4251	4339	4495	4350	4285	4448	4386	4390	4474	4566	4642	4518	4387	4528	4518	4405	4409	4238	4288	4290	4275	4381	4507	4322	4419	4346	4533	4453	4482
3949	3965	3919	3840	3956	3972	3972	4098	4183	4019	4109	4175	4211	4243	4183	4241	4246	4194	4134	4232	4293	4202	4335	4490	4352	4422	4457	4460	4611	4614	4480	4513	4432	4553	4481	4581	4354	4338	4362	4385	4474	4540	4535	4695	4746	4529	4395	4379	4326	4291
3972	3872	3895	4098	3890	3994	4084	4105	4154	4060	4086	4022	4148	4316	4253	4297	4253	4150	4165	4240	4135	4353	4334	4458	4469	4445	4541	4386	4453	4546	4581	4524	4603	4647	4595	4486	4320	4357	4543	4648	4654	4664	4720	4550	4568	4562	4499	4411	4456	4378
3988	3911	3906	3803	4073	4039	4024	3879	4062	3985	4035	4132	4073	4223	4332	4169	4201	4170	4238	4224	4267	4305	4392	4301	4435	4308	4378	4417	4438	4486	4332	4328	4497	4573	4383	4263	4421	4505	4474	4763	4790	4766	4625	4602	4415	4482	4468	4661	4375	4352
3855	3743	3817	4057	3951	4000	3991	4052	3843	4017	4057	3888	4126	4072	4028	4254	4228	4321	4332	4184	4179	4273	4184	4529	4241	4299	4314	4246	4406	4305	4349	4246	4428	4397	4278	4234	4581	4675	4720	4720	4570	4417	4538	4479	4494	4295	4455	4466	4530	4510
3834	3913	3834	3960	4016	4053	4114	3964	4016	3942	3838	4007	3945	4065	4225	4157	4214	4296	4310	4145	4251	4156	4380	4227	4358	4290	4315	4215	4192	4221	4262	4257	4254	4202	4083	4320	4572	4614	4511	4498	4465	4448	4530	4355	4255	4320	4365	4348	4474	4625
3995	3922	3764	4001	3984	4041	4009	4048	3903	4005	4064	3888	4140	4305	4099	4205	4159	4203	4218	4228	4042	4148	4190	4370	4174	4205	4285	4300	4275	4179	4221	4296	4529	4126	4132	4367	4548	4536	4496	4436	4356	4481	4516	4377	4211	4285	4296	4436	4369	4499
4008	3958	3986	3970	3939	4126	4132	4062	3964	4060	3996	3993	4062	4062	4279	4279	4151	4091	4194	4125	4114	4119	4292	4137	4212	4258	4294	4408	4300	4261	4217	4244	4344	4113	4254	4481	4600	4290	4379	4492	4448	4341	4449	4314	4260	4373	4258	4133	4301	4506
4008	3882	3934	3996	4228	4129	4020	4092	4067	4163	4066	4228	4154	4209	4203	4362	4165	4222	4087	4037	4122	4170	4141	4262	4207	4229	4241	4195	4371	4216	4251	4522	4388	4335	4291	4648	4450	4418	4359	4465	4228	4287	4448	4299	4370	4324	4201	4263	4308	4436
4070	3863	3922	4053	4038	4213	4203	4135	4248	3955	4055	4091	4207	4055	4167	4289	4300	4126	4218	4129	4161	3936	4172	4367	4336	4266	4162	4346	4271	4204	4230	4371	4246	4289	4263	4597	4607	4367	4477	4383	4147	4122	4340	4280	4415	4440	4282	4147	4118	4446
4202	3908	4035	4064	4170	4103	4065	4266	4072	4183	4015	3917	4255	4089	4203	4228	3972	4134	4127	4097	4104	4179	4280	4310	4304	4231	4262	4185	4186	4307	4377	4456	4369	4236	4263	4563	4556	4388	4234	4266	4203	4124	4197	4418	4379	4417	4204	4267	4273	4391
4028	3987	4071	4018	4072	4132	4051	4124	4126	4080	4056	4080	4045	4302	4267	4188	4089	4058	4112	4167	4154	4117	4052	4190	4304	4302	4274	4170	4236	4172	4190	4356	4305	4149	4203	4466	4485	4338	4109	4230	4167	4182	4191	4378	4270	4144	3967	4031	4216	4298
4135	4047	3929	4022	4130	4104	4050	4133	4179	3929	4172	4145	4027	4143	4115	4131	4238	3967	3965	4048	4198	4036	4275	4225	4277	4312	4300	4371	4345	4090	4223	4179	4371	3974	4116	4288	4405	4243	4237	4125	4189	4240	4128	4119	4017	4095	3949	4043	4195	4303
4087	3973	4105	4021	3867	4023	4020	4032	4091	4148	4142	3917	4050	4128	4211	4017	4098	3957	4145	4131	4063	4332	4216	4343	4210	4206	4270	4208	4218	4128	4155	4118	4108	4039	3973	4043	4359	4421	4215	4050	4161	4263	4153	4028	3924	3957	4050	4081	4223	4359
4096	4000	3948	3929	4010	3955	4045	3996	4055	4092	4077	4022	4039	4150	4116	3991	4120	4122	4068	4196	4116	3972	4127	4134	4370	4370	4288	4153	4323	4135	4052	4107	4147	4106	3880	3927	4112	4355	4300	4183	4153	4109	4115	4043	4026	4034	3918	4289	4281	4118
4088	4178	3992	3889	3991	4017	4064	4079	4047	4138	3948	4073	4081	3941	4133	4066	3896	4036	4072	4229	4086	4053	4139	4169	4338	4510	4143	4264	4065	4110	4034	4217	4123	4143	3966	4031	4074	4202	4287	4309	4544	4281	4037	4173	4176	4103	4212	4317	4373	4153
4013	4025	3804	3948	3831	3930	3995	4043	4078	4075	4137	4052	4033	4216	4000	4285	3998	4196	4084	4060	4132	4152	4139	4347	4165	4423	4190	4135	4065	3983	4193	4078	4186	4227	4282	4087	3969	4088	4224	4390	4546	4327	4368	4375	4232	4352	4285	4279	4156	4194
4171	4016	3737	3817	3946	4031	3904	4043	4151	3989	3973	4135	4067	4026	4169	4071	4246	4099	4221	4047	4103	4180	4192	4068	4325	4096	3996	3978	4040	4240	4220	4167	4049	4084	4188	4093	4020	4130	4072	4022	4219	4218	4346	4197	4191	4161	4093	4134	4007	3873
4103	4018	4009	3891	3878	3984	3902	3970	4061	4098	4057	4005	4114	4081	4161	4069	4258	4204	4161	4232	4256	4120	4085	4136	4187	3983	3983	4071	4022	4041	4110	4130	4259	4223	4252	4191	4305	4036	3981	4044	4042	4149	4107	4222	4051	4095	3882	3849	3824	3765
3981	3868	3873	4016	4087	4009	4008	3979	4006	4033	4175	3977	4124	4102	4083	4125	4031	4251	4095	4130	3969	4022	4122	4030	4159	4030	4034	3921	4059	3909	3956	4015	4175	4157	4118	4079	4178	4209	4068	3973	4009	3979	4049	4015	3970	3878	3890	3838	3864	3743
4035	3749	3863	4064	4051	3949	4016	3977	3993	3915	3989	4066	4086	4182	4071	4114	4148	4095	4238	4042	4281	4094	4122	3888	4104	4067	4013	3948	4001	4014	4079	4108	4184	4232	4185	4149	4066	3966	4068	4004	4035	4043	4065	3902	3994	4024	4058	3907	3892	3989
3916	3846	3893	3720	3953	4039	3982	4022	4018	4020	3972	4150	4082	3948	4076	3938	4142	4097	4158	4299	4103	4088	4117	3894	4064	4022	4025	4088	3865	3998	3967	4019	4201	4142	4101	4066	3986	3995	3934	3921	3935	3952	4030	3986	4001	3983	3977	3925	3886	3938
3903	3862	3724	3800	3876	3908	3965	3974	3877	3931	3981	3855	4111	3933	3997	3973	3946	4008	4116	4303	4173	4318	3981	4096	3972	4147	4176	4048	4141	3980	3893	3981	3923	4035	4039	4160	3844	3854	3796	3931	3957	3899	3915	3901	3855	4015	3874	3774	3900	3824
3832	3665	3874	3874	3929	4044	4016	4184	3927	3860	3996	3945	4019	4005	3890	3881	4063	4000	4068	3803	4159	4162	4027	4075	3938	4037	4091	4037	4065	3855	3940	3911	4082	4003	4063	3878	4109	4046	3918	3723	3965	3824	3855	3894	3876	3830	3747	3789	3866	3650
3900	3685	3736	3938	4024	4026	4254	4171	4162	4036	3984	3984	3928	3999	3956	4060	4036	3895	3941	3935	4031	4092	4174	3985	4011	4053	4042	4247	4073	4089	4000	4014	3904	3924	3996	3975	3986	3889	3796	3887	3745	3823	3805	3858	3847	3870	3772	3817	3884	3804
4032	3910	3909	3865	4082	4122	4057	4057	4233	3992	3855	4022	3965	3878	3998	3895	3963	3879	3993	3951	3996	3808	4064	3936	3973	3859	3868	4146	3930	3992	4048	3867	3910	3820	3889	3829	3950	3676	3878	3747	3937	3832	3794	3917	4002	3847	3843	3676	3749	3728
3975	4105	3887	3837	4020	4027	4020	3943	4054	3797	3934	3903	3878	3807	3975	3930	3899	3964	3878	3826	3854	4012	3844	3865	4035	4007	3833	3967	3934	3872	3941	3857	3996	3833	3955	3815	3780	3780	3655	3724	3852	3693	3855	3798	3800	3642	3652	3785	3728	3802
3871	4037	4146	3876	3778	4117	4113	3838	3929	3873	3835	3851	3745	3807	3922	3853	3936	4068	3827	3922	3936	3942	3774	3985	3904	3980	3796	3734	3954	3759	3996	3815	3806	3756	3901	3893	3781	3779	3736	3866	3703	3701	3727	3797	3770	3831	3691	3659	3672	3673
3784	3800	4127	4149	3822	3845	3972	3916	3868	3807	3792	3713	3680	3713	3836	3895	3949	4084	3781	3887	3973	3985	4074	3878	3872	3947	3815	3861	3581	3704	3788	3844	3828	3780	3788	3822	3848	3874	3660	3641	3632	3794	3806	3605	3791	3585	3769	3693	3675	3740
3914	3780	3936	4079	3829	3668	3928	3924	3686	3766	3682	3693	3668	3813	3800	3986	3995	4067	4004	4024	3912	3989	4013	4071	3961	4012	3806	3786	3685	3847	3691	3802	3822	3791	3699	3795	3671	3627	3658	3622	3638	3611	3680	3748	3710	3711	3640	3654	3506	3659
4067	3729	3707	4019	4045	3672	3833	3910	3767	3754	3844	3671	3784	3946	3777	3928	3889	3972	4085	3967	3828	3897	3808	3910	3814	3926	3953	3959	3738	3849	3674	3656	3716	3727	3689	3854	3863	3700	3583	3624	3508	3553	3636	3671	3708	3514	3597	3547	3458	3543
4219	3826	3568	3924	4200	3928	3695	4026	3976	3701	4016	3833	3785	3872	3867	3833	3936	4064	3913	3889	3833	3869	3827	3926	3883	3604	3848	3832	3807	3794	3601	3751	3759	3679	3710	3846	3763	3635	3684	3565	3585	3630	3556	3676	3765	3693	3628	3632	3594	3557
4393	4190	3676	3615	4230	4026	3752	3979	4031	3784	3935	3808	3837	3991	3949	3973	3906	3836	3828	3833	3852	3749	3989	3869	3910	4029	3964	3904	3845	3817	3779	3730	3902	3778	3678	3815	3638	3590	3705	3647	3544	3538	3573	3492	3651	3653	3579	3753	3476	3452
4366	4326	3892	3609	4050	4144	3894	3847	4102	3949	3880	3918	3831	3992	3896	3865	4035	3680	3726	3687	3802	3752	3843	3799	3873	3977	4017	3832	3852	3819	3785	3706	3735	3693	3741	3817	3525	3723	3674	3485	3664	3404	3576	3508	3622	3587	3565	3488	3599	3415
4178	4447	3976	3513	3917	4375	3954	3738	4164	3908	3658	4025	3839	3878	3882	3864	3883	3736	3655	3749	3734	3784	3723	3761	3696	3721	3947	3791	3837	3631	3765	3708	3599	3637	3715	3696	3673	3519	3630	3692	3527	3425	3319	3468	3542	3381	3555	3410	3453	3352
4020	4365	4146	3703	3740	4268	4063	3716	3949	3911	3650	4012	3796	3851	3787	3697	3670	3761	3750	3596	3558	3500	3617	3577	3583	3626	3560	3700	3638	3727	3849	3664	3532	3729	3528	3646	3561	3500	3584	3531	3479	3393	3293	3414	3480	3397	3530	3418	3393	3402
3865	4335	4292	3707	3637	4186	4096	3772	3883	4009	3592	3932	3896	3652	3920	3724	3709	3804	3757	3677	3617	3580	3553	3492	3698	3679	3641	3663	3555	3519	3497	3572	3517	3573	3635	3547	3519	3489	3495	3366	3336	3446	3340	3274	3483	3293	3490	3409	3462	3289
3726	4084	4175	3653	3516	3987	4154	3564	3785	3988	3688	3801	3770	3714	3914	3587	3723	3667	3696	3820	3759	3635	3628	3666	3580	3525	3439	3575	3569	3585	3635	3512	3405	3502	3629	3607	3404	3418	3361	3313	3458	3279	3384	3432	3326	3453	3492	3409	3406	3330
3516	3856	4034	3629	3452	4040	4274	3692	3870	4008	3569	3709	3818	3639	3864	3658	3795	3638	3689	3737	3724	3675	3581	3622	3595	3443	3414	3528	3542	3528	3600	3532	3493	3302	3538	3443	3420	3348	3341	3377	3339	3229	3374	3283	3417	3321	3309	3366	3363	3270
3516	3908	4113	3835	3477	3972	4378	3606	3779	4121	3653	3692	3849	3696	3809	3651	3757	3791	3770	3685	3798	3576	3512	3600	3605	3460	3531	3567	3475	3611	3520	3549	3374	3380	3496	3443	3365	3296	3334	3405	3345	3475	3369	3382	3319	3395	3379	3326	3440	3340
3641	3913	4201	3877	3630	3942	4076	3576	3840	4074	3582	3916	3752	3546	3730	3697	3803	3654	3564	3779	3661	3556	3569	3537	3596	3657	3511	3641	3565	3485	3534	3512	3439	3373	3420	3373	3298	3339	3339	3356	3237	3318	3307	3320	3321	3375	3370	3332	3340	3420
3814	4142	4314	3869	3579	3946	4226	3669	3855	3961	3562	3638	3731	3419	3718	3453	3597	3577	3665	3666	3561	3592	3658	3741	3667	3794	3691	3540	3628	3593	3540	3464	3495	3398	3401	3262	3477	3423	3191	3401	3390	3393	3333	3318	3435	3347	3388	3323	3389	3316
3885	4350	4252	3767	3700	4143	4038	3703	3888	4008	3701	3888	3608	3493	3690	3568	3706	3594	3654	3630	3723	3770	3806	3759	3713	3688	3729	3585	3694	3540	3685	3577	3450	3412	3335	3395	3335	3292	3336	3463	3196	3253	3336	3176	3364	3351	3456	3293	3397	3338
4239	4422	4103	3627	3729	4081	3997	3695	3891	4015	3756	3857	3614	3604	3825	3710	3816	3673	3681	3742	3762	3781	3751	3801	3774	3778	3629	3705	3664	3673	3690	3614	3492	3344	3311	3222	3384	3368	3223	3289	3179	3256	3192	3131	3349	3446	3313	3328	3339	3345
4227	4416	3961	3527	3721	4118	3862	3704	3982	4009	3702	3975	3813	3737	4038	3669	3900	3830	3870	3660	3746	3783	3800	3624	3693	3662	3629	3627	3591	3589	3525	3312	3405	3400	3452	3391	3245	3277	3309	3323	3179	3272	3276	3230	3310	3369	3280	3324	3294	3321
4261	4204	3852	3510	3806	3952	3660	3791	4010	3873	3801	4026	3710	3831	4057	3741	4105	3725	3830	3749	3785	3798	3661	3622	3578	3455	3495	3541	3481	3408	3339	3444	3300	3310	3505	3328	3319	3175	3278	3275	3221	3283	3171	3204	3362	3174	3332	3320	3321	3305
4437	3906	3629	3623	3867	3824	3633	3879	4003	3818	3961	4021	3773	3954	3928	3879	3882	3720	3755	3616	3793	3684	3685	3495	3596	3592	3489	3350	3346	3323	3363	3388	3423	3385	3460	3312	3261	3348	3378	3348	3354	3265	3274	3264	3241	3244	3356	3320	3259	3272
4396	3704	3350	3655	3894	3728	3601	3932	3844	3752	3815	3935	3702	3926	3777	3793	3738	3732	3784	3620	3598	3615	3460	3437	3484	3426	3317	3371	3457	3291	3352	3360	3395	3364	3386	3477	3244	3223	3240	3344	3279	3318	3305	3384	3240	3268	3308	3199	3216	3339
4091	3604	3464	3702	3925	3759	3760	3962	3791	3739	3887	3819	3737	3797	3594	3731	3650	3618	3773	3561	3634	3717	3627	3557	3491	3540	3384	3407	3328	3219	3330	3354	3377	3367	3481	3298	3389	3413	3355	3443	3282	3280	3444	3372	3244	3385	3245	3156	3197	3160
4023	3530	3672	3867	3743	3655	3914	3840	3751	3870	3845	3672	3821	3777	3641	3714	3627	3510	3559	3605	3641	3647	3566	3553	3589	3732	3526	3605	3445	3392	3334	3361	3329	3277	3372	3356	3254	3251	3323	3395	3404	3299	3305	3298	3247	3256	3309	3115	3096	3185
4070	4138	3847	3830	3593	3582	3895	3625	3765	3848	3856	3709	3796	3733	3628	3746	3491	3696	3407	3689	3429	3661	3555	3580	3594	3680	3681	3523	3489	3434	3390	3278	3372	3379	3404	3249	3295	3242	3241	3289	3298	3220	3362	3334	3227	3169	3100	3159	3133	3131
4169	4131	4058	3762	3746	3741	3761	3673	3594	3859	3593	3680	3639	3565	3749	3641	3628	3728	3414	3669	3470	3653	3716	3670	3549	3584	3569	3475	3438	3481	3331	3287	3266	3280	3283	3282	3107	3126	3191	3143	3043	3138	3254	3299	3103	3155	3081	3127	3048	3082
4330	4121	4028	3849	3940	3816	3884	3774	3895	3705	3698	3723	3739	3634	3768	3559	3821	3680	3598	3512	3574	3607	3686	3507	3597	3624	3634	3590	3441	3457	3422	3327	3181	3339	3245	3219	3171	3205	3179	3035	3089	3138	3139	3223	3178	3170	3131	3125	3113	3122
[truncated: 920 more columns]
