# Supplementary material for: Spatial Resolution and Refractive Index Contrast of Resonant Photonic Crystal Surfaces for Biosensing
Source: IEEE Photonics J. Author manuscript; Available in PMC 2015 Sep 7. (PMC4561521; doi:10.1109/JPHOT.2015.2435699)
Supplement: fig2_data [file NIHMS64775-supplement-fig2_data.gz › Volumes/graham/MacBook_backup/PhD_folder_2015_06_02/paper_improvements/IEEE_J_Photonics/final_files/data_files/fig2/ref/ref2.csv]

6637	5991	6330	6281	6482	6469	6460	6439	6366	6445	6551	6513	6771	6807	6878	6857	6998	6877	7000	7143	7163	7000	6759	6598	6682	6690	6797	6876	6918	6863	6812	6839	6860	6797	6806	6734	6849	7133	7201	7206	7018	7258	7296	7469	7406	7486	7574	7645	7527	7557
7214	7273	7773	7904	7723	7456	7263	6769	7113	6948	7010	7707	7486	7645	7557	7590	7332	7412	7783	7811	7749	7381	7163	7096	7079	7617	7565	7824	7473	7559	7687	7525	7674	7567	7695	7637	7903	8174	8024	7960	7749	7717	7928	7921	8292	8245	8487	8592	8370	8120
7362	7530	7786	7977	7504	7218	6934	6807	6950	7000	7247	7663	7632	7446	7436	7360	7426	7481	7703	7681	7700	7394	7346	7342	7467	7682	7909	7990	7907	7765	7667	7759	7749	7855	7697	7935	8128	8141	7995	7749	7427	7639	7736	7762	8042	8119	8369	8420	8313	7790
7624	7931	7816	7631	7103	7225	7244	6994	7049	7113	7303	7691	7783	7374	7389	7407	7468	7475	7579	7568	7539	7430	7489	7693	8018	8044	8217	8098	7918	7875	7877	7908	7897	7691	7788	8050	7909	8432	7657	7445	7628	7598	7829	7620	7851	8117	8326	8420	8311	8077
7787	7708	7763	7296	7375	7283	7288	7362	7373	7650	7735	7657	7641	7507	7353	7244	7544	7346	7697	7482	7544	7777	7826	7962	8186	8251	8075	7989	8173	8070	8015	8228	7769	7693	7970	7856	8136	8056	7530	7676	7775	7606	7600	7424	7650	7957	8015	8179	8009	8172
8033	7985	7469	7371	7508	7499	7500	7699	7979	8034	7848	7970	7824	7595	7533	7477	7507	7581	7680	7648	7713	7710	7942	8398	8504	8234	8215	8171	8221	8203	8158	7946	7746	7809	8001	7956	7905	7782	7627	7537	7741	7577	7583	7514	7760	7706	7864	7862	8047	8396
7824	7820	7615	7291	7442	7781	8068	8326	8412	8257	7888	7985	7857	7858	7667	7585	7684	7631	7677	7781	7816	8146	8252	8417	8471	8350	8228	8069	8148	8293	8270	8117	8038	8039	7938	7813	7799	7732	7534	7793	7427	7524	7536	7522	7511	7551	7668	7988	8368	8546
7791	7591	7649	7412	7773	8039	8559	8670	8370	8411	8165	8062	8031	8219	8090	7848	7911	7978	7788	7778	7997	8267	8478	8336	8013	7990	8109	8232	8298	8306	8476	8160	8063	8106	8163	7737	7572	7604	7874	7789	7615	7533	7596	7581	7676	7295	7588	7814	8543	8876
7726	7483	7385	7594	7831	8247	8429	8556	8317	8311	8537	8421	8401	8347	8246	8145	8226	7977	8009	8101	8096	8043	8186	8033	7831	7779	7777	7879	8389	8218	8162	7989	8132	8212	7870	7748	7621	7554	7821	7985	7614	7564	7682	7607	7527	7563	7621	7699	8403	8664
7815	7554	7627	8011	8107	8391	8426	8212	8213	8485	8473	8565	8650	8960	8688	8406	8118	8136	7959	7999	7801	7949	7572	7268	7320	7588	7682	8081	8008	8023	8088	8158	8060	7916	7958	7675	7514	7873	8079	7806	7621	7574	7531	7730	7437	7529	7453	7745	8123	8529
8188	7800	8026	8319	8192	8116	7998	8077	7990	8155	8478	8566	8624	8703	8504	8544	8137	8011	8062	8074	7714	7502	7366	7329	7408	7522	7825	7764	7806	7811	7779	7821	8144	7714	7816	7504	7520	7814	7940	7591	7399	7504	7688	7561	7551	7310	7762	7766	8179	8218
8351	8075	8144	8250	8333	7894	7797	7857	7817	8220	8400	8468	8711	8455	8397	8194	8045	8002	7929	7667	7620	7507	6933	7175	7425	7649	7738	7500	7379	7522	7708	7697	7819	7494	7715	7698	7839	7698	7893	7506	7418	7417	7735	7924	7629	7698	7552	7989	7846	7997
8620	8353	8181	8348	8209	7661	7773	7559	7891	8069	7934	8394	8209	7973	7987	8003	8023	7798	7701	7517	7644	7311	7387	7513	7454	7582	7209	7391	7109	7450	7420	7572	7633	7544	7543	7751	7997	7852	7670	7680	7630	7691	7833	7781	7956	7809	7925	7708	7778	7836
8693	8112	8024	8035	7851	7716	7655	7830	7569	7490	7766	7853	7564	7760	7769	7770	7780	7758	7769	7637	7655	7537	7482	7509	7445	7378	7215	7182	7214	7421	7445	7375	7348	7370	7753	7812	7861	7640	7616	7659	7881	7796	7914	8087	8161	7966	7955	7621	7560	7470
8349	8084	8014	7983	7795	7802	7930	8021	7759	7690	7518	7345	7206	7374	7262	7390	7592	7717	7692	7597	7727	7563	7649	7581	7339	7251	7078	6914	7052	7339	7558	7447	7271	7524	7575	7701	7977	7728	7838	7875	7819	8028	7776	7998	7955	8117	7721	7508	7330	7543
8143	7872	7887	7797	8177	8102	8289	8060	7817	7630	7402	6978	7150	7113	7370	7229	7345	7643	7584	7837	7682	7711	7708	7540	7167	7060	6966	6894	7169	7119	7443	7298	7431	7665	7689	7752	7765	7819	7767	7791	7738	7569	7832	7958	7877	7974	7574	7444	7486	7591
7812	7641	7828	8021	8259	8487	8248	8104	7912	7203	7042	6979	7007	6934	7070	7154	7330	7538	7682	7576	7852	7726	7638	7295	7059	6981	7025	7098	7064	7194	7195	7437	7601	7655	7641	7860	7567	7725	7787	7916	7962	7616	7896	7722	7797	7522	7610	7452	7305	7443
7779	7639	7877	8149	8513	8345	8252	8248	7713	7345	7043	7030	6885	6762	6739	6769	7126	7175	7297	7609	7707	7632	7367	7134	7020	7296	7192	7211	7386	7368	7361	7387	7712	7653	7493	7429	7625	7691	7700	7700	7677	7709	7825	7831	7613	7515	7467	7519	7334	7171
7907	7876	8192	8271	8492	8499	8434	7923	7606	7407	7365	7083	6983	6897	6706	7015	7167	7245	7220	7370	7498	7364	7366	7325	7222	7066	7356	7224	7344	7222	7273	7394	7551	7460	7339	7385	7619	7799	7678	7839	7689	7735	7663	7574	7238	7408	7388	7588	7286	7160
7879	8023	8216	8224	8175	8368	8206	8156	7805	7627	7411	7168	7041	6871	6895	6922	7195	7293	7383	7207	7376	7294	7375	7365	7369	7514	7587	7394	7323	7324	7372	7492	7360	7041	7126	7422	7495	7766	7487	7801	7832	7676	7434	7341	6985	7311	7334	7385	7286	7056
8127	8021	7859	7938	7907	7756	7856	7780	7753	7605	7606	7365	7418	7125	7055	7053	7243	7128	7124	7402	7321	7356	7346	7569	7593	7526	7363	7271	7306	7333	7394	7030	7356	7193	7351	7554	7681	7420	7424	7519	7729	7644	7391	7016	7139	7110	7320	7226	7349	7183
8038	7612	7446	7582	7402	7726	7664	7787	7593	7612	7659	7685	7335	7354	7172	7401	7189	7144	6996	7061	6968	7172	7678	7781	7676	7567	7413	7159	7375	7281	7468	7222	7141	7373	7622	7514	7480	7463	7369	7475	7805	7427	7372	7132	7168	7201	7420	7308	7506	7401
7587	7394	7323	7351	7190	7438	7528	7639	7611	7789	7713	7874	7601	7488	7541	7450	7357	7175	7021	6974	7196	7624	7665	7710	7754	7492	7507	7286	7161	7238	7042	7072	7200	7386	7411	7376	7417	7301	7546	7592	7735	7734	7407	7523	7310	7628	7536	7669	7606	7559
7500	7239	7302	7289	7279	7294	7374	7448	7468	7549	7759	7779	7793	7809	7566	7449	7251	7202	7149	7223	7327	7645	7581	7408	7468	7239	7444	7422	7214	7162	7031	7152	7293	7497	7443	7118	7136	7220	7312	7807	7936	7795	7630	7708	7492	7610	7579	7590	7859	7899
7403	7151	7275	7432	7254	7286	7147	7340	7306	7398	7609	7585	7746	7442	7435	7348	7310	7241	7259	7514	7482	7403	7312	7279	7223	7266	7206	7237	7171	6907	7121	7163	7175	7430	7461	7319	7249	7138	7105	7793	7678	7958	7999	7821	7652	7593	7577	7638	7833	7807
7440	7373	7397	7455	7336	7149	7217	7177	7219	7365	7319	7325	7473	7398	7384	7196	7455	7313	7404	7398	7414	7357	7302	7099	7097	7245	7188	7145	7107	7123	6943	7082	7086	7246	7255	7073	7310	7166	7270	7607	8005	8158	8298	7966	7908	7689	7918	7768	7857	7769
7592	7718	7576	7576	7179	6999	7004	6850	7075	7361	7282	7149	7083	7171	7316	7426	7377	7531	7514	7320	7245	7205	6995	7114	7220	7454	7392	7397	7179	7178	7015	6857	7032	6928	7130	7208	7105	7137	7231	7552	8056	8296	8227	8077	8082	8015	8112	7905	7919	7741
8029	7661	7795	7313	7173	6987	6953	6873	6997	6846	6861	6963	6859	7016	7187	7188	7359	7438	7452	7199	7193	7096	7072	7341	7388	7347	7544	7340	7326	7066	6721	6773	6825	6953	7098	7308	7405	7441	7419	7687	8117	8327	8347	8180	7927	8160	8198	7838	7884	7434
7960	7847	7889	7405	7289	6935	6997	7089	7047	6681	6918	7019	6953	7327	7551	7389	7388	7350	7395	7369	7290	7165	7330	7404	7330	7463	7467	7592	7391	7143	7053	6680	6754	6931	7110	7400	7232	7322	7350	7692	7905	7889	8037	8342	8182	8245	8256	8005	7742	7323
7905	7754	7322	7420	7220	7313	7173	6985	6673	6685	6755	6983	6825	7108	7274	7310	7179	7424	7131	7352	7406	7528	7417	7542	7543	7490	7512	7670	7513	7267	7057	6798	7049	7323	7554	7394	7296	7390	7439	7619	7696	7749	7990	8239	8331	8330	7946	7966	7529	7391
7766	7738	7674	7529	7408	7201	7283	6896	6857	6802	6793	6871	6853	7194	7041	6949	7071	7117	7145	7403	7485	7451	7588	7431	7343	7553	7656	7726	7816	7179	6963	6905	7198	7458	7461	7256	7490	7493	7672	7489	7682	7849	7912	8130	8185	8090	7910	7858	7570	7441
7679	7639	7495	7766	7472	7395	7208	7237	7050	6905	6820	6945	6956	6724	6867	6791	6955	7051	7338	7468	7426	7608	7330	7437	7225	7560	7787	7559	7598	7381	7246	7192	7259	7325	7155	7250	7373	7289	7376	7302	7460	7660	7623	8030	7750	7934	7773	7816	7760	7709
7801	7731	7636	7773	7696	7234	7311	7271	7101	7320	7013	6886	6776	6751	6647	6928	6882	7232	7316	7384	7179	7286	7191	7476	7340	7538	7665	7607	7768	7520	7455	7633	7278	7308	7367	7382	7562	7214	7292	7243	7350	7604	7304	7631	7856	7918	7814	7941	7709	7594
7711	7542	7803	7728	7613	7295	7395	7435	7320	7388	7295	6961	6862	6890	6990	7090	7108	7236	7116	7285	7142	7101	7206	7387	7115	7307	7414	7816	7784	7870	7701	7655	7439	7269	7402	7455	7349	7156	7086	7366	7375	7510	7613	7712	7866	7803	7605	7704	7846	7726
7652	7537	7729	7699	7647	7261	7338	7484	7327	7288	7039	6940	6807	7011	6942	7089	7078	7172	6996	7128	7122	7155	7314	7299	7175	7196	7546	7671	8054	7825	7706	7630	7428	7604	7485	7440	7449	7296	7331	7456	7290	7257	7306	7661	7611	7897	7592	7735	7758	7772
7959	7727	7680	7590	7275	7263	7038	7188	7392	7121	7161	7088	7338	7200	7183	7061	6942	7180	7164	7129	7289	7223	7300	7295	6991	7366	7397	7637	7940	7782	7562	7461	7467	7535	7398	7342	7607	7495	7554	7660	7463	7666	7673	7818	7646	7824	7595	7550	7764	7508
7975	7898	7851	7423	7243	7074	7073	7100	6982	7260	7099	7230	7025	7094	6990	6974	6968	7054	7125	7150	7353	7456	7343	7348	7308	7514	7304	7511	7716	7447	7570	7406	7536	7438	7393	7499	7612	7591	7733	7824	7611	7709	7649	8045	7705	7839	7530	7711	7421	7657
8236	8057	7719	7550	7184	6966	6805	7095	7113	7203	7034	7328	7169	7072	6665	6917	6905	7077	7246	7283	7590	7570	7286	7507	7397	7488	7377	7311	7301	7421	7405	7388	7589	7599	7421	7644	7603	7685	7656	7692	7649	7718	7788	8044	7777	7615	7572	7548	7439	7505
8500	7814	7895	7494	7153	7017	6871	7089	7212	7179	7100	6957	6815	6741	6709	6852	6965	6972	7209	7317	7525	7560	7465	7550	7452	7547	7381	7227	7316	7550	7757	7467	7321	7528	7562	7865	7885	7734	7721	7686	7727	7711	7778	8156	7803	7896	7687	7538	7409	7456
8242	7902	7903	7448	7330	7003	7020	7120	6981	7024	6822	6696	6635	6562	6579	6713	6693	6965	7173	7471	7743	7657	7690	7594	7630	7389	7190	7028	7451	7555	7390	7260	7261	7532	7456	7513	7616	7501	7728	7559	7773	7718	7801	7880	7626	7716	7437	7424	7394	7426
8056	7996	7989	7582	7625	7230	7267	7026	6979	6750	6613	6554	6542	6653	6667	6642	6725	6871	6947	7704	7618	7984	7819	7904	7573	7434	7537	7488	7488	7457	7381	7292	7455	7418	7215	7489	7422	7548	7799	7891	7660	7757	7784	7687	7568	7520	7413	7327	7487	7294
8503	8255	8226	7865	7560	7197	7155	7128	6821	6764	6685	6629	6653	6670	6693	6691	6454	6849	7164	7480	7665	7711	8038	7874	7565	7803	7664	7736	7823	7641	7543	7453	7127	7157	7235	7305	7365	7483	7701	7554	7561	7481	7704	7619	7596	7349	7432	7386	7362	7222
8455	8257	8141	7758	7615	7229	7275	7167	7293	7153	7220	7047	6924	6929	6671	6662	6746	6894	7036	7267	7496	7726	7851	7945	7897	8051	7775	7868	7634	7652	7468	7258	7178	7121	7190	7460	7440	7549	7546	7359	7413	7406	7539	7520	7419	7395	7536	7450	7590	7380
8328	8220	7934	7715	7307	7199	7268	7492	7618	7405	7446	7285	7168	6898	7023	6755	6744	6782	6843	7046	7171	7597	8006	8198	8155	7985	8029	7816	7730	7729	7487	7250	7181	6812	7203	7539	7358	7581	7251	7136	7301	7242	7362	7346	7442	7583	7592	7321	7580	7380
8364	8152	8161	7623	7577	7248	7453	7703	7653	7567	7592	7584	7260	7335	7023	6798	6658	6626	6819	6865	7146	7860	7800	8165	7998	7901	7838	7669	7778	7905	7660	7371	7161	7200	7129	7260	7534	7304	7067	7240	7246	7442	7721	7540	7800	7438	7642	7275	7384	7363
8132	7917	7920	7725	7594	7584	7528	7706	7655	7749	7737	7710	7710	7351	7196	7108	6799	6577	6554	6971	7283	7561	7756	7926	7796	7716	7692	7796	7760	7731	7717	7669	7276	7159	7246	7240	7380	7417	7316	7488	7426	7576	7563	7646	7528	7637	7253	7524	7458	7679
8215	8408	8033	7913	7893	7626	7440	7589	7515	7652	7669	7913	7813	7442	7235	7081	6864	6868	6858	6891	7144	7362	7518	7529	7487	7598	7654	7680	7802	7898	7639	7460	7520	7307	7360	7141	7363	7401	7593	7560	7621	7554	7474	7548	7450	7649	7070	7422	7356	7533
8523	8236	8129	7846	7691	7332	7330	7391	7082	7242	7538	7786	7590	7548	7467	7120	7266	7221	7226	7060	7143	7077	7503	7555	7494	7512	7657	7555	7585	7780	7707	7489	7335	7440	7248	7262	7447	7402	7512	7554	7484	7472	7751	7598	7549	7483	7408	7382	7466	7406
8548	8206	8349	7998	7546	7262	7218	7312	7217	7348	7307	7661	7467	7426	7486	7550	7372	7330	7301	7103	7045	7279	7309	7429	7595	7418	7562	7586	7650	7685	7498	7499	7389	7118	7304	7463	7615	7882	7673	7530	7631	7520	7611	7606	7647	7371	7736	7224	7552	7039
8447	8078	8127	7812	7466	7370	7273	7169	7252	7262	7222	7288	7483	7568	7502	7494	7514	7507	7400	7394	7226	7479	7377	7454	7208	7357	7464	7563	7612	7658	7436	7554	7398	7276	7509	7619	7584	7882	7612	7401	7510	7580	7470	7479	7491	7317	7474	7282	7272	7445
7987	8125	8146	7967	7661	7456	7464	7221	7167	7269	7383	7258	7465	7481	7649	7556	7524	7436	7466	7404	7406	7478	7492	7464	7196	7445	7226	7403	7559	7496	7373	7179	7297	7465	7453	7358	7560	7490	7382	7379	7266	7451	7561	7517	7473	7427	7502	7620	7382	7690
8146	8173	8124	7872	7737	7639	7405	7138	7271	7116	7378	7393	7365	7459	7553	7509	7266	7431	7406	7584	7709	7662	7468	7561	7471	7386	7448	7532	7232	7306	7378	7423	7467	7502	7479	7270	7224	7347	7291	7101	7249	7358	7319	7532	7503	7811	7634	7885	7659	7805
8082	8009	8183	8023	7808	7612	7588	7512	7362	7344	7523	7288	7422	7352	7365	7026	7337	7316	7559	7530	7714	7569	7696	7641	7446	7450	7521	7471	7541	7369	7371	7535	7356	7501	7331	7264	7361	7311	7276	7062	7206	7372	7372	7594	7707	7835	7942	7888	7767	7822
8054	7975	8150	7968	7594	7486	7712	7724	7444	7481	7527	7349	7328	7523	7346	7210	7073	7424	7292	7282	7416	7450	7488	7464	7447	7294	7558	7309	7406	7524	7632	7472	7474	7595	7343	7303	7180	7453	7480	7232	7458	7383	7625	7656	7836	7784	7979	7999	8106	8124
8143	7952	8175	7818	7607	7581	7767	7438	7317	7531	7458	7335	7586	7373	7387	7224	7239	7153	7331	7156	7255	7313	7421	7237	7391	7247	7389	7346	7639	7633	7637	7724	7350	7306	7393	7406	7494	7603	7449	7459	7413	7676	7290	7600	7852	7976	7918	8237	8246	8252
8197	7880	7855	7531	7386	7371	7229	7139	7296	7412	7394	7374	7428	7336	7339	7208	7129	6990	7125	7188	7053	7168	7225	7355	7244	7202	7329	7537	7469	7540	7683	7611	7628	7497	7411	7739	7840	7710	7681	7583	7823	7672	7518	7735	7878	7864	8108	7998	8336	7978
8174	7782	7708	7582	7324	7363	7209	7016	7255	7552	7418	7506	7507	7254	7291	7336	7292	7313	7318	7118	7120	7205	7054	7164	7386	7276	7374	7700	7701	7559	7599	7744	7863	7620	7780	7680	7805	7736	7976	7919	7914	7905	7934	7718	7945	7924	8143	8165	8130	7906
8133	7753	7776	7522	7310	7177	7097	7071	7257	7295	7522	7228	7371	7338	7323	7280	7478	7415	7141	7232	7327	7331	7368	7444	7425	7355	7490	7506	7766	7676	7848	7726	7709	7662	7762	7642	7729	7946	7946	8018	7875	8131	8121	8038	8065	8123	8057	8138	7823	7994
8069	7786	7862	7506	7405	7225	7126	7251	7013	7217	7223	7282	7302	7478	7413	7448	7515	7447	7422	7636	7783	7512	7580	7537	7460	7475	7473	7386	7547	7772	7754	7837	7738	7786	7568	7463	7640	7647	7921	8255	8412	8208	8202	8087	8044	8169	8176	8062	8018	7877
8344	8280	8020	7918	7843	7368	7162	7120	7022	6920	7144	7230	7397	7557	7345	7483	7545	7796	7823	7772	7888	7963	7628	7636	7692	7470	7537	7729	7757	7655	7775	7706	7722	7671	7558	7496	7597	7823	7866	8316	8386	8181	8343	8128	8160	8249	8206	8145	8045	7907
8706	8417	8200	8058	7716	7484	7409	7220	7133	7057	7162	7304	7225	7410	7430	7413	7628	7785	8037	8109	8292	7939	7860	7930	7918	7848	7787	7848	7993	8036	7794	7718	7648	7446	7523	7368	7741	7708	8106	8277	8052	8212	8372	8402	8267	8255	8085	8347	8195	8313
8370	8231	8599	8016	7782	7520	7370	7460	7192	7203	7318	7393	7611	7630	7661	7428	7723	7927	8106	8103	8341	8139	8058	7873	7795	7810	8054	8100	8187	8017	7834	7943	7814	7577	7506	7427	7578	7777	8007	8041	8104	8127	8280	8078	8213	8198	8141	8204	8088	8286
8414	8087	8290	8206	7880	7657	7535	7374	7262	7416	7430	7608	7492	7549	7632	7711	7743	7927	7826	8237	8260	8153	8000	7955	7846	7666	7703	8004	8072	8209	7882	7997	7814	7861	7690	7528	7593	7657	7636	7983	7911	8156	8067	8123	8230	8088	8014	7953	8026	8162
8139	8154	8388	8153	7818	7612	7672	7556	7525	7546	7569	7724	7652	7505	7527	7486	7701	7820	8083	8275	8267	8225	8039	7869	7644	7786	7950	7966	8047	8287	8026	8156	8075	7991	7927	7830	7646	7660	7601	7763	8070	8103	8360	8166	8219	8037	7988	8106	7993	8109
7935	8143	8188	7985	7770	7417	7550	7432	7547	7691	7633	7618	7772	7748	7641	7594	7595	7724	7906	8097	8206	8105	7959	7768	7794	7576	7788	8038	8284	8256	8287	8459	8143	7946	7968	7766	7783	7810	7776	8128	8189	7972	8032	7864	8113	8236	7886	7967	7863	8104
8127	7999	8294	8177	7662	7569	7596	7458	7451	7612	7649	7756	7498	7679	7572	7662	7644	7883	7885	7977	8005	8121	7781	7775	7640	7836	7789	7942	8088	8219	8284	8253	8340	8368	8049	8002	7834	7848	8222	8075	8035	8039	8203	7778	7871	8066	7970	8016	8146	7908
8369	8111	8166	7791	7738	7586	7441	7476	7541	7451	7593	7829	7759	7601	7600	7543	7794	7848	7924	7893	7973	7799	7702	7438	7566	7691	7781	7886	7978	7908	7991	8329	8280	8187	8547	8244	8034	8240	8008	7887	8130	8048	7917	8109	7931	8029	7975	7992	8245	8007
8266	8151	8083	7850	7654	7526	7452	7430	7601	7464	7679	7747	7719	7585	7452	7663	7828	7838	8018	7771	7963	7997	7765	7748	7653	7646	7617	7711	7949	7739	7843	8012	7913	8209	8130	8170	8065	7911	7927	7976	7962	7899	8073	8104	8124	8047	8076	7897	8113	8099
8266	8099	8191	7982	7724	7451	7726	7422	7499	7644	7642	7605	7438	7180	7375	7575	7702	7792	7885	8117	8027	8085	7854	7684	7763	7534	7677	7732	7815	7481	7621	7781	7866	7732	7953	8030	7856	7938	7987	7897	7872	7933	8223	8078	8365	8038	8066	7903	8096	7970
8454	8168	8309	7948	7774	7638	7505	7522	7716	7670	7569	7482	7249	7123	7161	7403	7579	7626	7893	7839	8081	7968	7905	7902	7744	7676	7713	7611	7642	7576	7595	7756	7755	7750	7652	7827	8047	7894	7954	7780	8216	8009	8077	8124	7979	8066	8034	8042	8007	8059
8185	8195	8091	7878	7742	7637	7657	7533	7823	7723	7624	7351	7265	7088	7122	7168	7390	7614	7629	7806	7878	7937	7790	7711	7733	7520	7638	7786	7555	7477	7605	7292	7538	7400	7642	7561	7753	7846	7828	8038	8013	8098	8029	7990	8026	8204	7963	8066	7927	8103
8098	8054	8124	7711	7529	7412	7371	7494	7534	7549	7621	7537	7338	7026	7131	6975	7166	7471	7563	7676	7647	7676	7649	7594	7719	7687	7516	7798	7597	7682	7471	7642	7458	7502	7426	7438	7720	7694	7850	7797	7936	7845	7998	7899	7864	7966	8158	8242	7999	7884
8175	7878	7933	7643	7556	7244	7378	7491	7317	7781	7721	7371	7225	7072	6958	6941	7292	7324	7349	7474	7693	7607	7415	7563	7606	7455	7583	7693	7550	7342	7449	7553	7568	7361	7480	7433	7594	7509	7811	8020	7975	7912	8095	8101	7977	7956	7994	8061	7806	7912
8177	8272	7828	7528	7306	7281	7245	7373	7427	7547	7867	7500	7628	7109	7302	7314	7330	7595	7536	7530	7453	7486	7572	7645	7585	7672	7543	7463	7527	7658	7450	7505	7464	7482	7517	7530	7557	7614	7743	7754	7781	7792	7819	7964	7849	7732	7833	7957	8067	7655
8465	8161	8061	7634	7417	7198	7376	7333	7359	7624	7657	7831	7513	7411	7231	7355	7439	7692	7470	7362	7437	7439	7528	7673	7539	7251	7269	7135	7168	7334	7402	7662	7732	7623	7526	7541	7472	7627	7655	7796	7789	7966	7850	7901	7953	7644	7897	7696	7833	7926
8509	8446	8040	7823	7562	7391	7174	7186	7419	7613	7695	7819	7578	7385	7446	7429	7484	7622	7578	7417	7411	7373	7668	7395	7355	7204	7156	7130	7333	7275	7188	7668	7586	7585	7649	7750	7726	7741	7649	7699	7770	7860	7822	7912	7572	7864	7717	7769	7557	7662
8698	8459	8260	7866	7557	7247	7295	7344	7458	7708	7508	7493	7540	7361	7688	7686	7636	7704	7730	7625	7519	7635	7560	7609	7272	7293	7111	7110	7050	7193	7360	7459	7699	7862	7557	7569	7819	7657	7605	7779	7676	7879	7826	7700	7675	7853	7521	7870	7719	7759
8608	8614	8405	7992	7606	7718	7477	7461	7682	7681	7742	7610	7402	7584	7496	7420	7702	7740	7705	7836	7748	7653	7656	7304	7257	7315	7140	7138	7215	7179	7200	7488	7570	7731	7662	7516	7593	7660	7710	7719	7760	7708	7626	7617	7818	7470	7631	7759	7880	7854
8785	8525	8335	8038	7913	8033	7849	7822	7810	7766	7508	7616	7585	7690	7503	7843	7767	7757	7726	7714	7659	7645	7693	7506	7296	7221	7217	7184	7099	7422	7383	7599	7630	7621	7717	7724	7668	7630	7707	7924	7643	7661	7624	7749	7508	7411	7781	7641	7815	7990
8519	8574	8290	7983	7982	7889	7898	7976	8037	8128	7749	7587	7529	7712	7636	7772	7738	7992	7834	7592	7630	7644	7867	7560	7545	7428	7351	7164	7187	7309	7545	7783	7685	7793	7748	7688	7591	7711	7620	7682	7677	7627	7489	7525	7475	7623	7452	7576	7869	7859
8753	8249	8229	7936	7700	7976	8073	7939	8020	8053	7925	7971	7646	7659	7848	7851	7961	7993	8081	8019	7774	7801	7660	7664	7538	7319	7233	7144	7234	7353	7675	7885	7943	7890	7924	7719	7664	7733	7611	7644	7646	7754	7788	7647	7589	7429	7427	7836	7589	8057
8631	8075	8130	7766	7657	7889	7947	8086	8073	8122	8055	8010	7922	7921	7946	7820	8037	7850	8146	7967	7841	7685	7833	7581	7480	7247	7188	7196	7440	7446	7786	7924	8012	8159	7913	7663	7660	7615	7703	7632	7857	7726	7883	7780	7821	7523	7554	7694	7632	7744
8723	8156	8236	7741	7537	7570	7951	8244	8019	8037	7955	7801	8006	8085	8046	7926	7880	7984	7977	7914	7819	7705	7693	7659	7672	7587	7201	7216	7378	7586	7877	8057	8000	7888	7899	8007	7715	7783	7696	7812	7709	7959	7966	7902	7731	7700	7649	7679	7887	7995
8400	8335	8296	7849	7695	7817	8107	8032	7986	7862	7983	7864	7834	7974	7772	7888	7926	7656	7908	7887	7834	7934	7779	7737	7620	7366	7394	7136	7179	7519	7805	8034	8043	8222	8030	7708	8023	7738	7893	7713	7783	8000	8005	7805	7923	7822	7858	8114	7939	7982
8350	8204	8091	7859	8036	8046	8099	7945	8108	7994	7768	7575	7840	7834	7801	7932	7879	7841	7763	7776	7686	7704	7952	7735	7661	7557	7453	7199	7324	7413	7737	7963	8079	8155	8142	8069	8019	7899	7856	7876	7843	7811	8048	8019	8169	7677	8016	8059	8235	8191
8445	8177	8127	8046	8020	8126	8144	7965	7800	7824	7745	7704	7533	7697	7719	7769	7476	7412	7569	7573	7701	7760	7785	7982	7640	7665	7609	7580	7436	7819	7853	8135	8428	8368	8224	8041	8077	7825	7747	7803	7847	7645	8038	7966	8135	8006	8118	8197	8388	8418
8474	8098	8301	8065	8207	8009	8104	8088	7748	7515	7500	7400	7475	7532	7299	7384	7394	7528	7282	7479	7557	7759	7944	8038	7830	7602	7888	7629	7661	7745	8053	8204	8223	8177	8394	8131	7984	8028	7867	7772	7839	7801	7950	7941	8208	8447	8119	8182	8125	8229
8224	8009	8170	8111	7962	7921	8060	7619	7602	7329	7162	7265	7259	7383	7602	7426	7443	7273	7213	7377	7343	7554	7662	7825	7692	7822	7574	7727	7879	7979	8260	8349	8375	8196	8249	8134	7937	8152	7977	7627	7675	7433	7746	8093	8123	7974	8309	8196	8063	8284
8317	7817	8230	8134	8004	7875	8003	7836	7539	7470	7358	7396	7327	7331	7175	7193	7284	7042	7295	7286	7517	7502	7616	7918	7837	7481	7693	7808	7723	8275	8149	8516	8355	8598	8342	8182	8003	7973	7761	7708	7631	7651	7620	8032	8001	8188	7958	8070	8028	8190
8310	8126	8256	8047	7933	7772	7883	7684	7469	7249	7261	7319	7177	7292	7305	7161	7380	7366	7497	7497	7510	7890	7799	7919	7661	7778	7698	7851	8059	8058	8355	8395	8121	8293	8382	7950	8070	8022	8063	7786	7659	7743	7878	8061	8303	8254	7877	8083	7772	7772
8471	8178	8352	7996	7851	7811	7624	7422	7694	7456	7338	7583	7352	7310	7164	7268	7220	7528	7470	7517	7842	8157	7933	7957	8068	7715	7674	7896	7974	8258	8142	8157	8027	7802	7828	7944	7952	7944	8005	7743	7717	7686	7837	8111	8134	8225	7805	8107	7803	7830
8260	8432	8507	8153	8044	7741	7711	7452	7456	7534	7608	7349	7488	7563	7422	7292	7214	7417	7589	7906	8029	8265	7998	8248	7885	7892	7835	7958	8067	8027	7923	7955	8000	7913	7900	7797	7794	7842	7961	7675	7577	7724	7948	8041	8116	8147	8054	7992	7647	7813
8627	8433	8534	8283	7896	7720	7642	7533	7567	7561	7516	7532	7786	7708	7355	7426	7490	7454	7738	7934	8105	8317	8185	8253	8158	8092	8027	8112	8140	7859	7967	7797	7997	7765	7751	7790	7637	7691	7690	7545	7684	7870	7828	8129	8055	8272	7978	7926	7583	7835
8510	8212	8382	8171	8049	7773	7748	7848	7705	7715	7621	7886	7766	7718	7553	7626	7548	7605	7655	7933	8229	8234	8243	8287	8155	8105	7899	8051	8206	8114	7731	7976	7739	7758	7725	7570	7761	7591	7541	7419	7508	7462	7883	7980	8197	7966	7913	7682	7619	7950
8734	8190	8040	7998	7828	7618	7761	7800	7842	7836	7925	7995	8017	7768	7910	7889	7718	7822	7995	7933	8204	8211	8286	8241	8097	8182	8247	8031	8090	8081	7937	7966	7825	7718	7692	7805	7559	7751	7805	7548	7586	7573	7809	7909	7843	7974	7822	7710	7851	7765
8497	8257	8373	8154	7803	7718	7895	7903	7931	7959	7917	8102	8240	8159	8027	7814	7916	7733	8043	7986	8195	8156	8200	8070	7915	8087	7969	8095	7733	7789	7893	7711	7591	7703	7783	7884	7598	7762	7556	7568	7664	7836	8020	7939	8008	7949	7817	7769	7818	7763
8345	8314	8267	7978	7764	7693	7708	7793	7793	7974	7920	8125	8166	8175	7970	8097	8128	8095	8160	8150	8283	8170	7985	8081	8061	7908	7986	7862	7833	7691	7649	7523	7600	7647	7624	7850	7979	7885	7741	7708	8026	7952	8000	8106	7891	8266	7989	7963	7957	7887
8450	8198	8202	8070	7739	7604	7851	7753	7875	7982	8080	7966	8089	8055	7938	7948	8114	8144	8120	8304	8364	8176	8014	7796	7870	7764	7847	7731	7839	7594	7518	7616	7428	7473	7742	7911	7831	7819	8031	8096	8224	8199	8313	8185	8216	8093	8168	8128	7933	7894
8446	8235	8396	8091	7926	7860	8011	7887	7895	7986	8023	8091	8308	8228	7984	8094	8062	8460	8413	8378	8242	8389	7799	8015	7745	7769	7801	7813	7815	7602	7619	7629	7529	7743	7719	7908	7988	8046	7905	8199	7998	8435	8518	8272	8342	8211	8293	7976	7947	8093
8323	8289	8245	8145	7878	7829	7909	7936	7890	7926	8230	8206	8165	8070	8143	8128	7988	8229	8267	8264	8285	7993	7968	7792	7641	7771	7908	7621	7966	7762	7900	7783	7664	7807	7882	7922	8038	8234	8242	8238	8363	8450	8294	8445	8453	8116	8288	8118	7971	7969
8728	8479	8353	8151	7952	7824	7949	8132	8080	8127	8156	8103	8134	8046	8102	8016	8245	7987	8311	8360	8026	7985	7750	7780	7426	7678	7942	8181	7916	8000	8102	7768	7964	8057	8235	8223	8177	8152	8218	8466	8516	8528	8389	8435	8111	8216	8172	8193	8126	8270
8660	8208	8358	8167	7868	7972	7836	7997	8182	8192	8083	8118	8022	7977	8070	8222	8089	8273	8224	8060	8049	7915	7754	7576	7602	7826	8043	8007	8171	8364	7899	8078	8104	8177	8101	8239	8246	8109	8478	8310	8438	8343	8383	8263	8053	7875	8016	8223	8246	8141
8832	8334	8315	8271	8143	8080	8216	8250	8187	8208	8207	8015	7933	8069	7967	8024	8145	8037	8237	7900	7833	7781	7795	7577	7693	7597	8010	7969	8274	8237	8078	8364	8209	8234	8158	8149	8089	8159	8192	8169	8102	8321	8139	8080	7885	7988	8117	8202	8160	8288
8967	8696	8512	8117	8129	8059	8201	8257	8193	7963	8122	8020	7829	8080	8004	8003	7882	7878	8144	7778	7767	7593	7537	7747	7627	7901	7928	8226	8146	8072	8302	8331	8386	8491	8308	8175	8063	8052	8170	8175	8022	7884	8040	7718	7534	7754	7885	7949	8165	8409
8868	8547	8431	8424	8117	8203	8152	7966	8115	8075	7796	7866	8001	7714	7737	7783	7807	7704	7829	7649	7605	7532	7542	7700	7696	7937	8207	8032	8270	7955	8383	8580	8462	8455	8169	8127	7822	7819	7629	7877	7996	7746	7773	7582	7920	7804	7844	8116	8004	8085
8821	8402	8498	8212	8164	7975	8121	8126	7927	7857	7757	7600	7808	7767	7474	7705	7679	7749	7616	7657	7619	7544	7510	7590	7826	7794	7908	7974	8115	8040	7998	8394	8232	8321	7701	7903	7589	7734	7880	8038	8047	7784	7861	8073	7813	7914	8027	7953	8041	8207
8594	8415	8453	8228	8011	8047	7998	7990	8041	7945	7870	7551	7593	7463	7508	7377	7686	7659	7736	7553	7652	7648	7527	7693	7741	8009	8126	7968	7892	8156	8287	8213	7986	8016	7730	7507	7610	7711	7810	7783	7793	8195	7912	7763	7831	7874	8067	8108	8221	8103
8336	8175	8327	7878	7985	7802	7937	7917	7918	7704	7788	7700	7566	7597	7483	7751	7797	7768	7361	7485	7453	7565	7598	7769	7855	7993	7996	7941	8146	8079	8092	8012	7797	7769	7585	7444	7518	7624	7790	7876	7808	8006	7919	7669	7888	7871	7840	8011	8160	8003
8241	8220	8069	7996	7824	7721	7744	7740	7855	7871	7671	7716	7607	7729	7751	7713	7802	7722	7580	7606	7601	7670	7756	7843	7782	7995	8067	7900	7945	8095	8024	8159	7845	7824	7324	7450	7533	7864	7820	7921	7941	8079	7955	7867	7704	7877	7938	7890	7962	8023
8270	7977	8024	8090	7953	7733	7873	7488	7739	7879	7885	7761	7776	7888	7858	7940	7714	7897	7759	7791	7501	7534	7802	7950	7931	8047	7942	8040	8219	8197	8203	8162	7833	7607	7747	7731	7845	8242	7975	8134	8232	8035	7947	7854	7909	8014	7903	7963	7866	7915
8343	8118	8108	7990	8023	7936	7991	7800	7878	7686	7761	7855	7873	7934	7941	7934	7962	7971	7843	7781	7806	7827	7894	7992	8087	8014	8053	8162	8175	8065	8110	7966	7746	7636	7726	7716	8195	8069	8103	8276	8171	8101	7943	7894	7900	8074	7943	7882	7974	7949
8335	8184	8288	8187	7962	8065	8096	7809	7876	7903	7661	7598	7764	8043	7967	7991	7974	7962	7873	8165	8174	7809	7875	8041	7992	8026	8027	8243	8261	8169	8257	7929	7700	7592	7620	7978	7934	8173	8442	8315	8187	8225	8127	8073	8006	8032	7989	7918	7806	8030
8499	8339	8382	8315	8136	8110	8018	7988	7878	7727	7951	7761	7818	7726	8006	7995	7910	8096	8046	8099	8234	8040	7974	8057	7891	8003	8122	8173	8295	8167	8323	8057	7889	7786	7742	8016	8256	8413	8593	8585	8178	8161	7981	7845	7932	7887	7858	7964	7999	8012
8717	8480	8388	8226	8148	8193	8184	7763	7867	7661	7741	7719	7696	7769	8042	7841	7968	7995	8099	8069	7974	7821	7953	7884	8047	7960	7997	8207	8308	8446	8254	8007	7818	7738	7983	7969	8407	8597	8543	8387	8262	8004	7979	7842	7675	7805	7857	8125	7802	7870
8725	8533	8618	8237	8253	8133	8191	7900	7845	7775	7607	7628	7714	7826	7736	7695	7991	7935	7939	8025	7980	7871	7797	7791	7833	7929	7959	8111	8196	8348	8088	8203	7941	7915	7955	8177	8274	8410	8621	8567	8217	8066	7751	7661	7636	7771	7785	7886	7955	7897
8669	8439	8754	8316	8157	8243	8031	7943	7824	7656	7663	7544	7556	7892	7713	7743	7692	7799	7878	8024	7926	7784	7787	7824	7631	8006	7911	8024	8169	8070	7991	8012	7668	7693	7978	8051	8299	8188	8315	8237	8116	7890	7690	7615	7762	7817	7700	7939	7801	7705
8859	8607	8773	8429	8433	8192	8192	7856	7773	7738	7680	7817	7659	7733	7622	7523	7680	7934	7945	7882	7857	7557	7478	7791	7717	7756	7971	8195	7916	8012	8164	7800	7802	7740	7909	8028	7933	7987	8190	8056	7947	8052	7740	7730	7633	7597	7650	7784	7942	8099
9030	8747	8809	8563	8337	8208	8025	7884	8087	7857	7835	7831	7698	7581	7572	7526	7848	7547	7830	7882	7815	7674	7508	7599	7537	7815	8065	7902	8117	7928	8064	7809	7814	7731	7928	8147	7995	8159	8009	7914	8033	7859	7713	7563	7585	7729	7756	7790	7973	7942
9106	8872	8979	8651	8482	8376	8228	8027	8106	8002	7890	7752	7812	7781	7659	7619	7537	7684	7687	7825	7699	7698	7702	7458	7747	7818	7893	7781	7919	7858	7956	7674	7456	7816	7871	8025	7987	7965	7906	7756	7802	7860	7669	7551	7368	7557	7602	7607	7832	7874
9034	8839	9101	8644	8428	8167	8135	8066	8286	7979	7727	7665	7676	7746	7710	7759	7708	7723	7737	7848	7755	7713	7496	7954	7654	7874	7981	7923	7806	7924	7817	7786	7728	7870	7941	8034	8085	8048	7937	7815	7744	7833	7656	7650	7543	7748	7790	7626	7594	7950
9072	8850	8927	8532	8276	8288	7982	8116	8151	7909	7866	7658	7814	7731	7746	7732	7844	7729	7580	7560	7750	7612	7761	7797	7862	7972	7808	8080	7947	7812	7852	7982	7882	8035	7965	7978	8038	7803	7881	7857	7696	7973	7816	7712	7719	7855	7745	7780	7936	7853
8879	8885	8726	8669	8497	8376	8120	8091	7963	7851	7802	7734	7681	7658	7710	7897	7743	7802	7625	7414	7574	7574	7852	7889	8076	8102	7930	8053	8213	8027	7944	7994	8206	8088	7993	7850	7851	7769	7747	8038	7975	7844	7869	7860	7841	7824	7993	7986	7891	7889
8828	8821	8772	8742	8290	8434	7989	8023	7800	7693	7531	7572	7466	7724	7788	7906	7654	7605	7539	7520	7773	7747	7909	8092	8168	8169	7997	8239	8150	8166	8115	8106	8200	7994	8056	7854	8001	7690	7637	8038	8084	7849	7872	7867	7911	8065	8072	8095	7970	7862
8837	8687	8688	8292	8246	8046	8066	7824	7723	7304	7247	7370	7694	7724	7864	7805	7739	7746	7837	7794	7843	7779	7912	7917	8105	7929	8002	8113	8108	8115	8179	8153	8141	8141	8104	7944	7802	7987	7861	7703	8011	7753	7820	8008	7944	7883	7948	8057	8181	7795
8919	8621	8432	8394	7990	7864	7888	7667	7588	7480	7516	7478	7545	7736	7643	7733	7739	7756	7708	7574	7937	7878	8012	8260	7981	7941	7908	7977	8110	8074	8063	8054	7836	8057	8115	7927	7947	7866	7847	7808	8125	7989	7852	7996	7888	8028	7906	8219	7949	7965
8836	8647	8538	8277	8191	7849	7707	7709	7489	7507	7418	7554	7541	7542	7817	7719	7741	7677	7867	7990	8011	7931	7856	7860	7991	7711	7935	7964	8019	8085	8207	8109	8023	8150	7905	8032	7804	7838	7944	7898	7894	8106	7904	8120	8016	7977	8051	7793	7861	7758
9069	8587	8620	8213	8118	8096	7910	7701	7576	7759	7783	7713	7645	7648	7756	7694	7855	7820	7773	7891	8154	7940	7962	7836	7741	7755	7776	7867	7886	8005	8163	8141	8104	7868	7902	7725	7802	7874	7729	7799	8011	7928	7873	7963	7926	7746	7888	7827	7810	7655
9092	8538	8718	8302	8099	8153	8149	7898	7949	7940	7847	7649	7688	7716	7702	7663	7709	7852	7912	7946	7946	7824	7736	7783	7714	7760	7774	7810	8099	8069	8164	8199	7999	7911	7664	7727	7847	7590	7885	7560	8046	7906	8056	7782	7714	7704	7721	7617	7710	7651
8788	8534	8367	8278	8192	8005	8124	8121	8183	8216	8143	7862	7930	7813	7670	7950	7787	7959	7960	7960	7775	7815	7692	7637	7369	7525	7576	7817	7990	8133	8247	8088	8016	7821	7710	7643	7798	7731	7822	7836	7826	8032	7891	8011	7707	7524	7597	7534	7618	7806
8835	8510	8552	8131	7913	7920	8228	8427	8556	8392	8143	8177	8097	7974	7789	7939	7794	8069	7981	8135	7928	7680	7660	7599	7428	7678	7536	7818	7794	8031	7931	7962	7795	7571	7567	7588	7604	7651	7820	8071	7702	8017	7784	7801	7473	7681	7463	7472	7509	7592
8965	8469	8546	8159	8150	8138	8395	8392	8364	8310	8250	8203	8121	7877	7904	7949	7768	8136	7942	8042	8066	7741	7812	7776	7406	7546	7582	7897	7797	7816	8112	8097	7736	7659	7737	7496	7625	7805	7736	7972	7726	8024	7663	7632	7494	7530	7643	7746	7812	7899
8873	8443	8622	8262	7908	8312	8234	8290	8265	8112	8035	7863	7966	7819	7965	7864	7960	8061	7946	7988	8007	7923	7910	7839	7594	7726	7735	7937	7918	7983	7861	7906	7733	7458	7484	7548	7761	7860	7816	7951	7967	7964	7716	7689	7595	7768	7698	8021	8102	8138
8491	8436	8354	8197	8156	8055	8219	8208	7867	8145	7656	7629	7511	7986	7646	7843	7710	7867	7932	7994	7895	7806	7702	7837	7816	7875	7868	8179	8062	8206	8223	8128	7736	7588	7566	7795	7854	7936	7912	8034	8130	8009	7939	7795	7814	7790	7937	7911	8261	8194
8717	8217	8320	8230	8268	8155	8220	7937	7765	7711	7427	7437	7423	7528	7633	7829	7838	7856	8080	7934	8059	7929	7758	7698	7770	8026	7993	8111	8176	8086	8049	8080	8145	7774	7727	7841	7758	7928	7845	8054	7942	7749	7729	7799	7688	7818	7821	8251	8366	8497
8832	8379	8641	8474	8310	8271	8090	7751	7472	7421	7366	7510	7412	7590	7565	7630	7834	7743	7866	7832	7881	7918	7939	7893	8168	8121	8229	8268	8283	8242	8029	8090	7856	7904	7966	7979	7900	7806	8143	7821	7919	7828	7701	7889	7704	7683	7876	8172	8011	8061
8756	8660	8702	8690	8396	8189	8142	7931	7532	7366	7414	7464	7579	7740	7778	7713	7880	8103	7893	7873	7945	8004	8055	7933	8144	8137	8299	8219	8151	8065	8087	8070	7912	7933	8009	7945	7768	7948	7881	7937	8099	7788	7551	7632	7614	7934	8015	7988	8077	8060
8915	8764	8805	8503	8501	8386	8131	7837	7553	7367	7389	7628	7543	7670	8053	7953	8091	8001	7971	8112	8381	8026	7960	7939	8205	8279	8251	8193	8137	8297	8048	7922	7804	7917	7975	7910	7829	7828	7991	7964	7813	7600	7607	7575	7619	7782	7702	7669	7780	7669
8911	8845	8721	8611	8315	8106	7998	7629	7616	7554	7510	7500	7733	7714	8030	8082	8148	8028	7985	8218	8235	8005	8202	8017	8153	8134	7971	7938	7940	7959	7935	7595	7572	7746	7885	7784	7741	7669	7905	7830	7848	7689	7712	7653	7752	7647	7843	7743	7677	7744
9016	8851	8863	8508	8203	8113	7846	7655	7460	7689	7679	7793	7927	7772	7991	8003	7912	8115	8111	8145	8049	7804	7901	8000	8060	8177	8040	8039	7960	7781	7705	7640	7569	7543	7992	7712	7857	7679	7860	7718	7774	7708	7656	7810	7797	7711	7755	7556	7636	7804
9190	8960	9011	8453	8424	7948	7809	7651	7744	7743	7837	8036	8010	8175	8150	8088	8051	8095	7903	7877	7923	7799	7958	7987	8219	8194	7977	8031	8073	7651	7686	7704	7543	7727	7790	7864	7931	7980	7904	7921	7600	7708	7800	7827	7800	7715	7607	7754	7904	7700
9274	9008	8863	8394	8167	8007	7968	7716	7744	7907	7914	7856	7947	8094	8214	8106	8110	8132	7815	7978	7924	7646	7667	7757	8103	8153	8171	8206	8009	7873	7861	7692	7652	7844	7919	8054	7978	7859	7876	7729	7855	7769	8110	7869	7924	7958	8157	7882	7968	7657
9372	8940	9013	8494	8206	7912	7871	7974	7771	7813	7876	7707	7920	7645	8040	8143	8075	7964	7837	7738	7721	7795	7717	7667	7899	7931	7933	8031	7917	7918	7871	7717	7739	7786	7957	8382	8007	8090	8137	7997	7892	7870	8006	8234	8218	8065	8214	7895	7978	7709
8973	8710	8865	8524	8124	8189	8083	7737	7697	7860	7809	7468	7701	7943	7830	8084	7988	7900	7598	7759	7769	7906	7813	7707	8100	8013	7972	8120	8070	8057	7978	7778	7755	8171	8158	8119	8323	8188	7989	7917	8079	8223	8282	8270	8344	7886	7928	8014	7954	7987
9092	8652	8718	8206	8277	7991	7890	7767	7553	7726	7761	7654	7680	7606	8000	8137	7827	7840	7645	7715	7584	7810	7793	7863	7907	8104	7978	8196	8320	8123	8223	7858	7864	8025	8234	8086	8135	8168	8198	8213	7905	8005	8054	8244	8197	8043	7883	8061	7927	7966
9118	8644	8577	8655	8294	8192	8071	7820	7912	8023	7843	7699	7755	7787	7701	7898	8017	7759	7655	7641	7926	7840	7959	8088	8203	8099	8147	8148	8092	8165	8157	8005	7877	8127	8078	8379	8189	8220	8023	7805	7920	7882	8225	8119	8024	7994	8053	7975	8017	8005
8724	8572	8532	8481	8502	8252	8113	8008	7842	7894	7840	7748	7729	7842	7934	7957	7755	7617	7544	7736	7751	7870	7847	8057	8042	8202	8179	8098	8121	8186	8261	7979	7736	8156	8128	8094	7819	8010	7990	8072	8015	7739	8171	8168	8038	7990	8012	7759	8013	8008
8597	8513	8474	8556	8458	8094	8034	7626	7649	7613	7683	7884	7714	7720	7667	8016	7874	7580	7640	7597	7791	7968	8200	8186	8326	8262	8040	8020	8088	8108	8101	7811	7729	7932	7931	7926	7841	8141	8068	8036	7875	7797	7989	8145	7888	7947	8073	7882	7909	7894
8367	8052	8433	8281	8451	8167	7742	7910	7794	7610	7689	7780	7816	7764	7844	8002	7836	7655	7720	7981	8003	8101	7989	7964	7962	8141	7983	8143	8015	7890	7792	7600	7616	7659	7877	7712	7804	7978	8090	8048	7758	7908	7830	7900	8088	7950	8022	7963	8136	7716
8278	8204	8327	8605	8395	8189	8109	7926	7857	7960	7976	7792	7898	8056	7853	7855	7885	7853	7888	8082	7883	8048	8110	8226	8148	8183	8081	7826	8115	8076	8044	7892	7702	7746	7790	7719	7757	8076	7941	8051	8051	7940	8044	7856	7864	7824	7998	7722	7887	7760
8690	8235	8449	8520	8391	8404	8140	8233	8159	8000	8074	8036	7890	7985	7939	7990	7935	7927	7933	8109	8065	7973	7990	7948	7826	8071	7843	7998	7749	7775	7872	7654	7644	7669	7672	7692	7812	7909	8118	8199	7861	7845	7771	7777	7879	7533	7754	7844	8022	7846
8356	8633	8423	8184	8485	8110	8243	8152	8146	8267	7959	7805	7757	8150	7882	8007	8019	8078	7990	8105	7984	7762	7946	7851	7933	7855	8085	7986	7969	8039	7964	7889	7938	8016	8085	7826	7737	7926	8023	8084	7874	7969	7789	7643	7446	7684	7765	7901	7780	7895
8628	8451	8249	8282	8137	8149	8270	8097	8197	8013	7766	7755	7599	7520	7816	8116	8068	7966	7782	7969	8130	8049	7823	7960	7826	8009	7797	7689	7661	7680	7817	7787	7974	7909	7787	7997	7893	7847	7960	7793	7714	7751	7718	7748	7464	7592	7575	8036	7719	7842
8803	8450	8438	8399	8084	8257	8067	7986	8076	8030	7746	7603	7689	7770	7787	7659	7858	7602	7765	7886	7925	7910	7880	7834	7990	7989	7831	7863	7926	8005	8211	8007	7900	7928	8019	7586	7743	7590	7749	7748	7839	7785	7381	7582	7586	7491	7748	8080	7807	7952
8696	8652	8589	8311	8440	8370	8204	8242	8054	7818	7657	7746	7622	7816	7626	7701	7817	7765	7559	7643	7804	7833	7924	7995	8136	8115	7833	7761	7916	8074	8082	8092	7857	7998	7776	7846	7494	7619	7440	7583	7612	7597	7685	7685	7477	7585	7913	7918	7808	8069
8860	8403	8736	8381	8460	8346	8314	8359	7978	7863	7835	7622	7678	7648	7794	7886	7761	7430	7570	7563	7949	7874	8099	8075	8006	7937	7803	7735	7881	8091	7908	8107	7917	7983	7728	7727	7493	7536	7758	7603	7654	7581	7683	7761	7556	7676	7847	7983	7985	7849
8653	8397	8317	8146	8023	8079	8280	8038	7998	7954	7888	7445	7657	7986	7736	7466	7536	7935	7885	7851	7905	7601	7876	7878	7909	8043	7933	8001	7926	8124	8031	8195	8096	8072	8107	7807	7587	7768	7591	7905	8032	8038	7953	8000	7963	7852	7878	7968	7944	7680
8639	8177	8382	8005	7837	7911	7932	7742	7923	7774	7664	7835	7812	7817	7563	7652	7742	7898	7661	7712	7989	7937	8125	8148	7970	7972	7936	7900	7973	7959	7987	7985	8106	8128	8082	7976	7728	8007	7915	7883	7720	8005	8191	8159	8104	8040	7986	7948	7752	7683
8826	8260	8538	8002	7952	7847	7718	7925	8108	8018	8028	8032	8043	7826	7913	7796	7596	7653	7891	8143	8138	8033	8228	7936	7991	7789	7783	7863	7880	8037	8099	8018	7942	7888	7783	7927	7918	7795	8155	8060	8009	8130	8030	8414	8291	8068	7803	8093	7887	7744
8855	8437	8527	8237	8444	7832	8205	8133	8135	8353	8487	8130	7865	7955	7882	7709	7562	7726	7863	7962	8085	7860	7803	7980	8107	8136	8007	8073	8269	8383	8006	8119	8117	8255	8170	7943	7872	7807	8083	8262	8239	8424	8025	8163	8126	7993	7896	7927	7818	8307
8869	8672	8214	8312	7910	7983	8165	8156	8327	8600	8271	8290	8117	7931	7717	7497	7616	7727	7787	7689	7729	7839	8047	8139	8030	8171	8256	8120	8079	8018	8048	8149	8010	8137	8140	8109	7885	7967	8177	7996	8028	8209	8345	8332	8007	7955	8022	7850	7852	8128
8696	8365	8257	7944	7975	8167	8038	8173	8457	8330	8167	8101	7965	7676	7491	7620	7647	7660	7550	7696	7894	7829	7924	8050	8073	8083	8116	7991	7839	7920	7883	7774	7826	7879	8005	8211	8105	8173	8197	8149	7980	7989	8205	8309	8112	7837	8069	8076	8148	7991
8615	8066	8150	7787	7934	8035	8198	8314	8380	8077	8216	8008	7667	7470	7661	7662	7481	7793	7507	7832	8130	8119	7989	8143	8275	8165	8165	8070	7983	8126	8064	7844	8039	7788	7909	7983	7798	8011	8233	8311	8080	8064	7964	8033	8300	8231	7851	8132	8060	8171
8627	8167	8235	7867	8403	8259	8307	8235	8070	8115	8229	7825	7616	7808	7630	7504	7667	7640	7876	8076	7878	8007	8333	8345	8403	8542	8543	8480	8398	8391	8138	8178	8111	8042	8067	8178	7813	7843	8036	7995	8070	7967	7817	8014	8169	8163	7632	7882	7931	8090
8409	8467	8260	8443	8545	8400	8644	8130	8062	8147	7931	7650	7686	7609	7702	7426	7664	7893	7788	7794	7801	8068	8197	8286	8398	8566	8316	8174	8160	8303	8197	8122	8033	8253	8366	8132	8000	8046	7903	7822	7768	8066	8102	8091	8247	8079	8142	7913	8013	7864
8571	8494	8440	8319	8061	8296	8354	7984	7865	7992	7605	7596	7746	7696	7649	7862	7710	7860	7829	7815	8086	8249	8265	8315	8403	8362	8213	8026	7960	8184	8121	7840	7843	7939	8143	8279	8206	8220	8057	7788	7913	7966	8177	8496	8145	7966	8127	8100	7948	7962
8735	8610	8639	8567	8243	8329	8092	7694	7582	7616	7580	7814	7657	7589	7665	7817	7751	7720	7851	8023	8443	8172	8204	8237	8185	8162	8173	7918	8131	8155	8199	8044	7879	7992	8043	8157	8025	8069	8113	8091	7860	8059	8258	8448	8530	8103	8129	8166	7926	7855
8946	8644	8907	8613	8200	8266	7965	7617	7607	7557	7522	7602	7681	7811	7858	7861	7754	7723	7905	7944	8222	8128	8067	8052	8124	8020	8119	8256	8099	8186	8319	8085	8009	7990	8224	8209	7983	8077	8004	8092	7992	7954	7922	8182	8189	8301	8069	7987	8075	8033
9031	8855	9032	8530	8395	8359	8146	8010	7817	7773	7810	7639	7759	7782	7761	7617	7686	7710	7988	7935	7889	7781	7895	8155	8114	8266	8103	8282	8249	8269	8253	8354	8568	8401	8304	8169	8126	7796	7715	7794	7887	8009	8030	7981	8069	8118	7980	7829	7997	8154
9088	9004	8798	8889	8278	8102	8165	7850	7936	7967	8003	7936	8019	7995	7990	7793	7889	7984	7982	7818	7866	7783	7956	8236	8229	8364	8155	8344	8463	8228	8138	8387	8475	8597	8549	8530	8207	7941	7793	7712	7829	8074	7974	7923	7838	8042	8134	8060	8000	8184
9091	8767	8760	8709	8101	8106	8080	7853	7788	8120	7805	7868	8143	8114	8245	8018	7888	7924	7850	7733	7882	7876	8073	8199	8053	8258	8296	8264	8321	8141	8218	8337	8352	8373	8461	8191	8222	8120	7634	7607	7605	8027	8099	8073	7896	7890	8206	8150	7778	8066
9002	8500	8681	8302	7792	8115	7963	7807	7912	7658	7774	8072	8114	7924	8160	8227	7999	7655	7709	7647	7838	8093	8227	8228	8051	7938	8151	8075	7986	8114	8229	8218	8443	8341	8361	7978	8226	8109	7994	8000	7719	7963	8048	8102	7962	8087	8137	8044	7838	8004
8871	8407	8696	8423	8260	8088	7853	7685	7897	7566	7859	8029	8192	7878	8173	8247	8160	7881	7659	7872	8026	8320	8385	8250	7988	7996	8047	8027	8153	7977	8125	8255	8146	8048	8041	8045	8035	8257	8213	7982	7775	7969	8002	8304	8141	8035	8247	8259	8081	8025
9081	8559	8761	8596	8198	8308	7994	7716	7798	7772	7781	8232	8180	7970	8140	8175	8002	7567	7606	8053	8100	8155	8231	8156	7969	7919	8103	7977	8069	8157	8250	8094	7868	7919	7755	7756	8053	8308	8482	8155	7987	8044	8269	8192	8144	8307	8254	8345	8148	8165
9038	8576	8922	8517	8301	8193	7929	7964	7828	7751	7924	8122	8217	8070	8481	8047	7921	7851	7783	8137	8317	8216	8125	8254	8029	7970	7991	8002	8147	7984	7918	7769	7752	7488	7633	7968	8191	8338	8340	8152	7992	8021	8234	8269	8383	8067	8365	8147	8069	7988
8912	8578	8565	8475	8376	8349	8036	7850	7618	7649	7829	8088	8236	8281	8345	8411	8150	7915	8109	8204	8428	8071	7940	7962	7958	7924	7809	7990	7934	7906	7954	7941	7598	7760	7732	7941	7950	8197	8275	8142	8162	8030	7925	8278	8239	8089	8109	8109	8168	8076
8623	8590	8844	8433	8349	8186	7988	7936	7889	7852	8111	8257	8023	8118	8051	8330	8112	8185	8346	8333	8232	8165	7997	7904	7808	7928	7736	7923	8090	7989	7956	7797	7641	7880	7699	7748	7957	8203	8211	7931	7994	8008	7949	7989	8233	8272	8066	8146	8260	8043
8951	8510	8870	8454	8311	8117	8058	8275	7940	8110	8333	8153	8112	8286	8484	8432	8160	8139	8171	8479	8202	8024	7890	7707	7779	7787	7956	7925	7980	7907	7963	7892	7689	7706	7603	7521	7655	7800	7923	7970	8260	7865	7787	8169	8186	8315	8067	8199	8148	8100
8984	8490	8736	8261	8246	7953	8090	8359	8306	8329	8391	8456	8207	8204	8476	8456	8333	8239	7973	8348	7998	7683	7628	7856	7869	7860	7676	7809	7994	8059	8003	8006	7977	7911	7906	7707	7787	7904	8235	8133	8257	7944	7983	8159	8263	8206	8159	8088	8183	8135
8676	8372	8474	8339	8247	8158	8099	8324	7960	8074	8181	8194	8161	8281	8703	8682	8446	8259	8185	8044	8017	7738	7609	7612	7766	7743	7702	7840	7856	7873	7800	7950	7803	7992	7967	7765	7708	8062	8235	8200	8152	8166	8011	8154	8649	8642	8172	8242	8170	8411
8928	8447	8581	8027	8389	8058	8132	8262	8112	8056	8010	8012	7823	8212	8487	8466	8140	8148	8180	8016	7922	7863	7690	7681	7660	7605	7793	7815	7891	7770	7885	7671	7719	7823	7846	7615	7922	8168	8291	8443	8335	8280	8228	8355	8549	8609	8269	8132	8458	8223
8874	8371	8742	8394	8475	8555	8128	8186	8207	7993	8223	7963	8128	8040	8473	8374	8285	8039	8285	8016	7908	7830	7669	7817	7598	7688	7826	7812	7664	7958	8002	7838	7718	7704	7791	7709	7940	8501	8469	8361	8336	8449	8246	8286	8736	8410	8234	8170	8397	8198
9064	8397	9159	8537	8442	8646	8494	8676	8417	8437	8526	8478	8145	8012	8468	8181	7969	8023	8048	8106	8039	8218	7879	7844	7801	7800	7704	8009	7944	7992	7948	7859	7976	7809	7889	8162	8206	8504	8462	8353	8276	8159	8310	8358	8446	8138	8150	8221	8453	8429
8887	8481	8996	8626	8774	8995	8719	8743	8485	8266	8195	8248	8134	8042	8309	8645	8281	7987	8184	8216	8102	8060	7933	7794	7860	7914	7949	7819	7805	7988	7940	7750	7817	7660	7998	8086	8409	8490	8371	8239	8152	8016	8225	8316	8300	8027	8222	8431	8509	8342
8901	8380	9011	8871	8584	8658	8584	8606	8426	8121	7877	8071	7966	7830	8195	8411	8373	8156	8047	7997	8244	8349	7997	7974	7909	7991	7984	8097	8054	7862	7913	8086	8049	7830	7914	8068	8417	8484	8323	8424	8208	8251	8165	8297	8189	8095	8227	8407	8646	8336
8962	8717	8664	8815	8497	8766	8737	8458	8270	8062	7720	7824	7696	7502	7791	8049	8156	8327	7837	7908	7965	8098	8192	8076	8323	8026	8146	8115	8112	8064	8288	8378	8293	8057	8123	8124	8480	8518	8413	8236	8112	8287	8534	8186	7995	8149	8665	8536	8729	8189
9004	8889	8721	8824	8841	8655	8626	8249	8177	7969	7944	7866	7902	7901	7897	8119	7980	8367	8207	7846	7989	8075	7975	8136	8258	8524	8409	8388	8220	8242	8309	8239	8253	8359	8416	8448	8300	8274	8228	8097	8119	8121	8298	8367	7963	8270	8557	8619	8083	8338
9011	8870	8851	8760	8685	8511	8566	8503	8383	8064	8052	7854	7783	7828	8033	7965	8184	8248	7765	7839	7743	7922	8094	8119	8181	8288	8449	8527	8460	8569	8256	8043	8344	8442	8499	8504	8708	8240	8333	8122	8224	8448	8264	8155	8141	8500	8864	8531	8391	8184
9267	8931	8802	8799	8725	8623	8487	8323	7962	8068	7887	7844	7892	8167	8416	8142	8046	7817	7920	7900	7703	7829	8149	8009	8457	8722	8748	8688	8293	8509	8543	8423	8479	8494	8689	8453	8681	8665	8528	8716	8655	8467	8426	8075	8323	8626	8769	8495	8318	8451
9183	9115	9149	8847	8968	8846	8413	8309	8052	8004	8157	7937	8082	8246	8367	8205	8070	7808	7741	7929	7909	7882	7856	7992	8298	8543	8727	8521	8301	8302	8331	8433	8386	8527	8637	8560	8557	8758	8874	8552	8533	8510	8596	8614	8367	8833	8439	8623	8566	8513
9364	8899	9116	8763	8586	8582	8495	8197	8158	7937	7993	7953	7824	7660	8020	7869	7928	7873	7980	8065	7987	8078	8198	8442	8357	8581	8592	8534	8342	8345	8516	8612	8489	8479	8420	8500	8638	8474	8977	8825	8580	8519	8341	8629	8806	8848	8770	8668	8782	8407
9392	8883	8751	8639	8370	8556	8368	8236	7998	7860	7843	7892	7892	7789	7754	7964	7713	7813	7917	7680	8008	7978	8216	8621	8724	8699	8432	8335	8556	8318	8826	8413	8319	8375	8542	8438	8777	8860	8544	8648	8551	8207	8483	8643	8651	8402	8908	8816	8553	8321
8776	8676	8651	8579	8558	8225	8412	8056	8082	7970	7776	7880	8095	7767	7732	7551	7781	8083	7999	7862	7998	8210	8315	8598	8617	8682	8816	8735	8852	8656	8466	8444	8522	8456	8727	8833	8730	8913	9043	8734	8799	8612	8531	8490	8335	8651	8908	8905	8759	8741
9035	8802	8852	8420	8428	8382	8566	8278	7986	7973	7717	7669	7903	7992	7794	7791	8095	8229	7984	8026	7915	8282	8410	8311	8512	8567	8659	8926	8888	8803	8312	8475	8783	8781	8864	9001	8820	8656	8796	8658	8638	8716	8684	8566	8435	8614	8636	8646	8531	8694
9101	9112	9008	8607	8724	8476	8582	8544	7957	7897	7797	7816	7644	8020	8183	7941	7931	8000	7865	7786	8070	8225	8253	8230	8429	8498	8390	8706	8764	8481	8197	8393	8666	8827	8533	8504	8660	8244	8332	8288	8171	8049	8285	8471	8594	8822	8700	8459	8660	8612
9099	8689	8763	8765	8626	8708	8522	8114	7877	7656	7467	7666	7639	7880	7960	8428	8227	8255	7983	7867	7945	8181	8092	8257	8289	8560	8479	8295	8131	8158	8461	8621	8563	8655	8633	8467	8365	8109	8240	8190	7910	7495	7819	8235	8515	8653	8547	8482	8382	8340
9111	8723	9148	9180	8479	8330	8078	7726	7977	7584	7696	7714	7825	8133	8147	8460	8486	8134	8200	7855	7947	8027	7949	8188	8494	8769	8571	8515	8038	7994	8554	8752	8749	8423	8615	8320	8417	8555	8876	8670	8545	8399	8226	8102	8306	8525	8511	8543	8090	8498
8868	8961	9076	8923	8619	8195	8224	8109	7765	7801	7656	7604	7846	7756	7979	8118	8286	8367	8290	8062	8018	8062	8009	8512	8415	8608	8514	8463	8478	8521	8736	8855	8672	8154	8339	8846	8928	9362	9309	9231	9223	9253	8968	8428	8222	8439	8553	8456	8188	8423
9095	8971	9112	8530	8582	8229	8240	8365	7950	7574	7896	7570	7635	7877	8134	8167	8060	8101	8226	8460	8637	8369	8190	8422	8625	8653	8567	8284	8383	8649	8553	8612	8090	8358	8432	8802	9363	9000	8761	8315	8253	8398	8758	8811	8888	8334	8209	8569	8416	8317
9224	8765	8828	8670	8447	8675	8376	8238	8185	7695	7804	7905	7975	7986	8158	8231	8592	8200	8321	8380	8290	8348	8472	8717	8761	8945	8818	8388	8238	8412	8605	8214	7960	8300	8748	9356	9434	8294	7266	6824	6908	7064	8232	8702	8907	8182	8384	8588	8599	8026
8992	8824	8514	8433	8407	8409	8441	7855	7899	7778	7781	7677	8145	8473	8255	8125	8318	8519	8429	8452	8720	8749	8592	8816	9189	9222	8908	8577	8526	8653	8627	8380	8103	8279	8912	9018	8360	7165	6374	6597	7056	6680	7036	8066	8894	8485	8052	8392	8404	8426
8856	8353	8684	8262	8089	8058	8043	7840	7763	7647	7875	8135	8047	8210	8529	8657	8383	8438	8634	8868	8868	8826	8704	8709	9066	8908	8853	8727	8453	8511	8503	8274	8124	8248	8876	8678	7687	6773	7013	7953	7930	6331	6069	7783	8670	8434	7874	8263	8597	8199
8790	8763	8693	8642	8197	7830	7675	7655	7712	7971	7765	8289	8358	8299	8527	8780	8415	8262	8365	8571	8816	8946	8912	8768	8942	8695	8670	8522	8403	8580	8208	8188	7903	8105	8613	8512	7753	6750	6955	7528	7194	5842	6079	7990	8316	7781	7816	8379	8208	8090
8736	8732	8826	8451	8251	8045	7769	7665	7673	8063	8064	8026	8311	8509	8418	8420	8727	8482	8340	8542	8715	8646	8822	8794	8738	8662	8724	8366	8732	8507	8247	8240	8185	8353	8585	8631	7850	6682	6060	6037	5541	5581	6622	8387	8147	7834	7697	7906	7906	7608
9097	8743	8959	8820	8476	8332	8028	8252	8111	8215	8212	8334	8335	8317	8479	8614	8527	8334	8407	8526	8492	8776	8784	8906	8704	8317	8164	8325	8343	8333	8391	8124	8064	8335	8211	8676	8392	7478	6656	6413	6020	6844	7748	8607	7901	7410	7702	8217	7847	7388
9317	9241	9009	8577	8159	8177	8259	8108	8163	8017	8046	8129	8347	8517	8662	8358	8407	8376	8059	8066	8390	8623	8798	8676	8968	8632	8584	8389	8498	8381	8471	8019	7974	7876	8101	8687	8677	8202	7906	7593	7598	8370	8892	8336	7491	7277	8218	7872	7513	7495
9006	8710	8614	8493	8276	8342	8380	8279	8075	8109	7977	8132	8105	8172	8441	8509	8408	8251	8019	8093	8091	8342	8369	8771	8702	8713	8651	8160	8279	8370	8226	8198	7969	7756	7934	8097	8468	8695	8640	8918	8559	8616	8228	7368	7510	7740	8172	7670	7407	7394
8898	8436	8681	8374	8463	8495	8564	8127	7926	7974	7932	8203	8191	8278	8231	8356	8034	8010	7977	8145	8043	8203	8594	8873	8972	8693	8359	8205	8252	8182	8318	8273	8090	8034	7804	7950	8323	8261	8229	8163	7712	7586	7609	7379	7679	7937	8261	7864	7581	7716
8788	8344	8269	8196	8213	8196	8224	8067	7676	7557	7601	8012	8072	8233	8388	8385	8365	8377	8060	7930	8125	8391	8403	8429	8679	8813	8467	8345	8448	8363	8055	8242	7971	8141	8091	7731	7583	7433	7223	7400	7367	7301	7433	7711	8038	8070	7877	7435	7741	7978
8622	8326	8404	8264	8453	8552	8288	8037	8087	7846	7960	8076	8189	8126	8056	8356	8531	8325	8285	7992	7959	8135	8594	8751	8562	8355	8373	8219	7904	8210	7996	7923	8148	7954	8169	7999	7729	7612	7550	7461	7369	7619	7992	7961	7948	7546	7714	7930	7909	7854
8791	8364	8497	8586	8490	8266	8213	7861	7960	7947	8098	8277	8619	8560	8482	8250	7971	8211	8344	8392	8028	8110	8270	8749	8794	8332	8108	8327	8202	8207	8285	8165	7845	8370	8248	8040	7904	7952	7513	7850	7937	7976	7964	7739	7627	7718	8093	7962	7780	7496
9073	8332	8554	8252	8203	8130	7916	7755	7804	7548	7956	8212	8138	8334	8480	8640	8247	8230	8073	7970	8323	8519	8850	8238	8511	8416	8031	7895	8232	8152	7903	7914	7603	7978	7955	7670	7887	7947	7794	7776	7636	7555	7738	7408	7662	7685	7893	7887	7671	7372
8500	8339	8132	8311	8210	8246	8158	7915	7906	8077	8207	8149	8260	8505	8391	8204	8480	8559	8258	7902	7780	8159	8490	8667	8372	8165	8319	7907	7904	8126	7986	7721	7964	7679	7709	7644	7487	7779	7416	7402	7348	7269	7439	7580	7804	7995	7811	7376	7346	7575
8954	8445	8813	8389	8533	8508	8299	8161	8533	8542	8433	8723	8870	8737	8545	8393	8213	8109	8179	8178	8064	8069	8262	8914	8680	8272	7832	7742	7505	7891	7926	7677	7711	7991	7617	7916	8030	7903	7648	7639	7659	7554	7641	7760	7817	7905	7742	7612	7468	7408
9084	8920	8854	8522	8293	8166	8114	8144	8261	8198	8406	8481	8997	9161	8963	8734	8257	7726	7843	8241	8127	8273	8361	8354	8651	8239	7533	7670	7786	7710	7907	7920	7729	8088	7851	7813	8085	7844	8021	7889	7917	7827	8018	7588	7695	7647	7800	7510	7733	7333
9085	8533	8599	8326	8200	8146	7997	8033	8153	8280	8072	8039	8312	8466	8609	8692	8689	8382	7941	7592	7637	8418	8761	8395	8198	8125	7845	7479	7694	7942	7520	7495	7628	7695	7919	7796	7896	7832	7639	7574	7545	7721	7784	7590	7743	7531	7805	7893	7584	7265
8617	8497	8818	8553	8533	8460	8347	8534	8555	8507	8360	8289	8139	8227	8119	8097	8389	8268	8244	7912	7898	8104	8697	8439	7960	7681	7851	7714	7592	8168	7590	7234	7465	7272	7445	7433	7578	7428	7238	7426	7378	7396	7693	7733	8090	7789	7945	7570	7719	7361
8756	9021	9106	8942	8415	8587	8435	8388	8301	8819	8598	8566	8666	8688	8260	7896	7976	7897	8234	8281	8159	8131	8346	8763	8407	7628	7830	7983	7872	7980	7914	7464	7628	7724	7461	7630	7589	7322	7282	7385	7161	7718	7727	8026	8022	7936	7984	7667	7708	7639
8991	8958	8873	8564	8122	8014	7973	7825	7972	8193	8284	8268	8705	8663	8581	8553	8119	7811	7746	8214	8530	8385	8206	8231	8230	7878	7454	7682	8150	7867	7705	7849	7559	8033	7694	7633	7777	7478	7560	7528	7487	7629	7502	7822	7939	7827	7747	7746	7788	7775
8979	8627	8418	8145	7779	7699	7316	7464	7493	7808	7861	8017	8186	8562	8661	8754	8635	8210	7722	8071	8342	8863	8709	7959	8245	8225	7820	7971	8607	8302	7642	8231	8033	7979	7803	7664	7977	7326	7749	7449	7685	7524	7666	7578	7634	7951	7858	7897	7788	7716
8579	8186	8228	8169	7896	7895	7715	7835	7934	8154	7885	8292	7938	8087	8174	8530	8498	8400	8277	7938	8059	8611	9230	8339	7716	8251	8475	8069	8169	8456	7908	8064	8110	7774	8072	7760	7801	7571	7662	7204	7523	7748	7536	7582	7502	7690	7630	7639	7576	7903
8561	8019	8646	8840	8574	8412	8277	8358	8512	8485	8418	8754	8259	7906	7818	7717	8004	8321	8457	8233	8147	8311	8709	8607	7782	7996	8568	8481	8050	8422	8554	8032	8304	7922	7938	8161	7386	7723	7669	7752	7753	7851	7639	7842	7545	7499	7451	7573	7569	7759
8772	8585	8931	8856	9072	8700	8787	8628	8948	8875	8979	8937	8704	8495	7875	7627	7436	7850	8330	8543	8344	8096	8473	8794	8362	7874	8131	8508	7815	7999	8585	8060	8139	8289	8141	7961	7692	7913	7603	7943	7756	7709	7748	7716	7484	7567	7484	7722	7715	7603
9260	9369	9328	8964	8783	8916	8896	8586	8799	8854	8897	9118	8947	8718	8349	7813	7534	7577	8065	8431	8845	8352	8003	8403	8490	7922	7724	8240	8041	7627	8166	7958	8031	8314	7978	7936	7659	7757	7621	7623	7415	7735	7726	7766	7485	7507	7568	7550	7695	7753
9687	9399	9350	8831	8458	8090	8306	8294	8323	8537	8512	8864	8780	8874	8674	8304	8123	7878	8010	8716	8898	8658	7920	8065	8253	7988	7530	7947	8132	7466	7807	7851	7433	8153	7749	7724	7859	7517	7675	7498	7718	7660	7554	7627	7656	7389	7480	7479	7610	7447
9525	9148	9000	8285	7888	7715	7872	7717	7853	8000	8067	8391	8407	8690	8903	8782	8617	8241	7990	8474	8860	8771	8097	7528	7963	8189	7688	7694	8248	7581	7497	7974	7565	7625	7609	7801	7695	7181	7731	7501	7792	7668	7749	7726	7755	7721	7556	7465	7429	7748
9214	8603	8173	7746	7788	7708	7667	7768	7545	7702	7769	7825	8285	8717	8777	8923	9082	8560	7908	8111	8325	8657	8014	7391	7832	8636	8154	7561	8034	7668	7340	7916	7622	7483	7953	7572	7651	7466	7758	7488	7655	7612	8064	7966	7838	7789	7727	7771	7560	7905
8982	8181	8122	7813	7633	7742	7771	7612	7531	7499	7562	7491	7712	8181	8382	8801	9111	8682	7824	7702	8015	8483	8290	7866	7794	8620	8191	7503	7866	7862	7373	7823	7560	7585	7933	7427	7834	7576	7662	7546	7598	7738	7922	7604	7922	7671	7901	7812	7746	7873
8638	8036	8029	7676	7600	7864	7856	7640	7548	7598	7577	7493	7763	7916	8161	8423	8884	8528	8044	7750	8048	8554	8747	7988	7703	8373	8324	7640	8083	8320	7542	7631	7945	7750	8004	7298	7754	7617	7473	7803	7532	7762	7858	7829	8077	7926	8131	8014	7836	7754
8471	7804	7901	7652	7562	7779	7736	7813	7818	7748	7621	7645	7545	7730	7914	8470	8869	8781	8303	7939	8117	8556	8679	8118	7771	8206	8697	8050	8086	8262	7695	7921	8047	7564	7751	7785	7574	7551	7617	7756	7608	7857	7646	7789	8071	7980	8218	7821	7910	8162
8525	7818	7698	7885	8122	7902	8118	7904	7725	7781	7692	7598	7429	7659	7677	8098	8583	8875	8237	7924	7753	8190	8577	8190	7727	8410	8754	8160	7840	8477	7871	8007	8192	7817	8120	7721	7550	7815	7572	7811	7554	7750	7487	7858	7827	8069	8067	7981	8076	8081
8602	7951	7994	7914	8174	8244	8295	8133	8045	7677	7469	7326	7242	7459	7407	8008	8609	8654	8385	7901	7874	8231	8580	8251	7996	8301	8637	7943	7867	8496	7909	7887	8164	7791	8039	7681	7823	7656	7493	7797	7515	7723	7568	7601	7962	7857	8027	7738	7883	8166
8309	8220	8216	8056	8189	8406	8354	8125	8044	7789	7469	7375	7176	7412	7542	7972	8448	8956	8513	7961	7941	8390	8907	8439	7725	8316	8671	8286	7986	8279	7773	7791	8254	7730	8032	7936	7736	7918	7518	7857	7258	7622	7477	7756	7750	7875	7902	7745	7683	7889
8378	7912	8125	7931	8144	8014	8055	7902	7797	7468	7377	7167	7273	7443	7673	8328	8746	9100	8480	7617	7744	8289	8605	8125	7784	8304	8767	8292	7814	8359	7869	7964	8278	7814	8135	7959	7764	7936	7768	7697	7312	7660	7500	7847	7642	7785	7641	7492	7651	7929
8319	7805	7842	7653	7897	7775	7771	7618	7568	7286	7079	7307	7075	7444	7757	8247	8649	8664	8162	7562	7703	8373	8682	8259	7986	8231	8628	7975	8126	8410	7864	7952	8282	8047	8089	7791	7754	7866	7558	7855	7541	7611	7400	7636	7595	7651	7595	7592	7796	7792
8318	7902	7973	7575	7704	7626	7680	7542	7549	7293	7321	7129	7044	7724	8092	8414	8656	8694	8258	7598	7921	8736	8846	8169	7795	8313	8370	8024	7927	8302	7385	7808	8293	8087	8287	8104	7935	7822	7732	7887	7493	7654	7477	7584	7493	7620	7568	7409	7685	7955
9070	8136	8099	7794	7722	7602	7573	7383	7108	7101	6986	7202	7575	7948	8443	8714	8825	8479	8071	7840	7959	8773	8773	7988	7735	8361	8346	7688	8010	8162	7581	8284	8165	8028	8457	7924	8056	7937	7835	7703	7638	7745	7731	7657	7643	7681	7742	7700	7777	7783
9335	8463	8258	7913	7773	7604	7568	7198	7044	7084	7014	7358	7504	8289	8690	8806	8897	8435	7768	7695	8172	8805	8521	7778	8040	8358	7946	7452	8091	8075	7349	7834	8042	8097	8192	7760	8267	7903	7901	7803	7672	7859	7653	7524	7654	7695	7739	7593	7647	7935
9061	8677	8537	8072	7887	7653	6986	7228	6986	7272	7277	7675	8281	8459	8862	8915	8678	8265	7957	8079	8639	8497	7933	7775	8285	8471	7869	7837	8174	7735	7422	8274	7701	7829	8158	7850	8265	7952	8091	7527	7857	7517	7892	7675	7783	7796	7984	7824	7658	7972
9170	9081	8715	8179	7903	7935	7536	7373	7253	7261	7421	7652	8224	8609	8458	8369	8101	7684	7581	8246	8404	8225	7862	7930	8324	8424	7686	7633	8023	7505	7746	7801	7465	7843	7801	7828	8110	7908	7844	7484	7854	7631	7881	7772	8022	7933	8015	7802	7956	7996
8914	9273	9135	8856	8278	8152	7802	7741	7867	7821	8009	8126	8419	8410	8186	7978	7655	7379	7923	8116	8651	8025	7776	8259	8490	8052	7677	8243	7987	7435	7505	7642	7374	7639	7496	7876	7780	7575	7848	7490	7877	7652	7848	7994	8227	8068	7953	8004	7909	8101
8788	8679	8998	8723	8559	8457	8322	8078	8166	8213	8249	8194	8300	7982	7636	7370	7473	7741	7947	8135	8116	7724	7785	8502	8431	7890	7892	8413	7823	7817	7859	7507	7423	7608	7394	7732	7625	7695	7834	7741	7719	7741	7957	8095	8187	8143	7934	7960	8245	8101
8331	8071	8454	8285	8406	8171	8306	8274	8205	8160	8007	8120	7646	7469	7394	7260	7444	7988	8304	8035	7789	7759	8277	8397	8056	7504	7944	8390	7796	8020	7950	7469	7861	7700	7442	7790	7607	7949	7735	8049	7889	7997	7973	8096	7924	8030	7883	8089	8281	8146
8332	7777	7986	7660	7755	7711	7723	7786	7702	7469	7415	7531	7388	7253	7225	7524	7692	7931	7796	7602	7409	7843	8133	8129	7864	7851	8287	8064	7692	8096	7840	7857	8081	7591	7911	7649	7704	8204	7994	8148	8023	8133	7988	8252	8049	8110	8028	8055	8336	8396
8754	8400	7913	7495	7357	7190	7649	7661	7452	7444	7362	7253	7345	7347	7488	7767	7706	7521	7232	7517	7767	8160	8156	7894	7997	8183	8338	7982	8079	7938	7584	7857	8072	7810	8199	7913	7915	8176	8229	8329	8052	8239	7976	8228	8178	8165	8131	7973	8189	8490
9103	8660	8516	7672	7702	7780	7580	7514	7425	7343	7594	7580	7609	7794	7525	7401	7472	7111	7154	7608	7811	8108	7833	7540	8141	8415	7849	8044	8230	7866	7825	7988	7813	7924	8083	7876	8242	7987	8385	8219	8264	7936	8111	8212	8167	7872	8086	8048	8210	8447
8491	8434	8682	8051	8124	7892	8056	7819	8006	7979	7908	7826	7572	7576	7388	7039	7151	7277	7485	7631	7866	7721	7737	7739	8024	7757	8061	8180	8324	7884	7881	8228	8040	8245	7828	7972	8092	7890	8382	8319	8471	8313	8323	8247	8265	8013	8044	8296	8456	8694
8297	7755	8139	7803	8087	7968	7898	8066	7973	7715	7623	7393	7326	7010	6905	7115	7193	7532	7777	7709	7324	7286	7692	8050	7996	7545	8012	8146	7962	8100	8411	8119	8294	8435	8123	8217	8049	8190	8327	8276	8294	8277	8306	8017	7978	8009	8226	8242	8317	8432
8340	7639	7832	7606	7606	7488	7693	7617	7497	7334	7184	7149	7017	7135	7167	7546	7963	7687	7714	7411	7579	7671	7785	7746	7537	7896	8172	8022	7954	8310	8248	8239	8198	8164	8233	8023	8073	8313	8181	8353	8011	8356	7919	8190	8194	8176	8341	7985	8228	8363
8859	8452	8300	7778	7667	7440	7627	7503	7588	7285	7137	7111	7194	7469	7548	7610	7653	7500	7534	7297	7725	7815	7543	7509	7788	7995	7847	7919	8427	8073	8027	8174	8131	8255	8151	7821	8161	8118	8212	8143	8222	8195	8123	7969	8220	7992	8193	7838	8018	8456
8387	8110	8638	8253	8242	7971	8015	7844	7813	7456	7417	7433	7420	7270	7372	7264	7286	7546	7783	7740	7679	7337	7346	7376	7691	7621	7884	8021	8204	7932	8036	8190	8014	8213	8195	7834	8147	8003	8207	7906	8204	7894	7940	7711	7902	8070	8116	8179	8121	8263
7991	8033	8046	8107	8119	7916	7993	7772	7591	7369	7329	7060	7204	7027	7030	7357	7423	7629	7603	7664	7506	7372	7439	7385	7531	7680	7980	8038	7849	7812	7775	7845	8014	8119	8015	8018	8057	7973	7932	8050	7866	7795	7669	7974	7784	8136	7919	7861	8015	8038
8467	7987	8103	7714	7809	7556	7730	7412	7329	7115	7097	7119	7074	7385	7453	7583	7683	7798	7444	7312	7626	7386	7567	7468	7425	7773	7801	7796	7968	7916	7737	7753	7929	7766	7800	7798	7844	8060	7852	8014	7874	7943	7695	7996	7922	7803	7893	7743	7827	7902
8544	8217	8380	8430	7960	7909	7745	7547	7414	7484	7447	7474	7557	7527	7648	7502	7450	7306	7369	7576	7697	7449	7303	7560	7509	7477	7486	7562	7774	7572	7817	7853	7919	7927	7998	7750	7799	7835	8026	8087	8013	7666	7835	7921	7698	7802	7683	7677	7674	7872
7921	8026	8307	8185	8012	8008	7583	7659	7635	7508	7284	7645	7380	7526	7578	7474	7691	7538	7472	7513	7418	7309	7344	7552	7400	7401	7361	7583	7534	7567	7589	7502	7640	7551	7518	7592	7737	7996	7927	7952	7755	7684	7883	7828	8015	7889	7747	7707	7652	7702
8101	8030	8264	8007	7706	7616	7436	7311	7274	7431	7387	7425	7782	7561	7714	7779	7791	7760	7491	7239	7297	7520	7413	7227	7448	7386	7573	7364	7380	7527	7414	7479	7361	7443	7518	7315	7555	7909	7856	7851	7848	7950	7772	7997	7866	8016	7746	7680	7800	7743
7972	7962	8357	8110	7845	7619	7441	7635	7750	7688	7588	7806	7738	7593	7644	7736	7639	7565	7421	7450	7509	7561	7500	7501	7407	7425	7310	7398	7246	7229	7171	7204	7316	7432	7644	7444	7581	7643	7759	7831	7789	7902	7823	7970	7865	8011	7825	7715	7641	7914
7983	7815	7878	7642	7589	7524	7571	7502	7515	7581	7685	7771	7615	7484	7517	7613	7721	7718	7687	7404	7379	7760	7709	7420	7130	7139	7160	7392	7172	7266	7154	7235	7351	7691	7178	7423	7256	7466	7504	7678	7402	7722	7768	7784	7816	7899	7763	7781	7826	7791
8131	7958	7868	7660	7502	7613	7633	7704	7628	7443	7630	7643	7796	7555	7538	7501	7577	7582	7514	7649	7530	7485	7598	7323	7274	7280	7116	6928	7067	7165	7020	6891	7217	7427	7273	7303	7363	7588	7395	7594	7498	7648	7648	7807	7767	7855	7756	7674	7787	7832
7978	7693	7961	7679	7418	7545	7422	7456	7781	7518	7570	7643	7568	7506	7444	7552	7536	7546	7417	7587	7600	7560	7544	7524	7430	7287	7118	7152	7250	7057	6994	7072	6953	7203	7196	7136	7286	7238	7218	7395	7516	7822	7715	7662	7813	7807	7678	7582	7626	7790
8078	7848	7777	7474	7439	7458	7567	7554	7723	7630	7493	7352	7382	7414	7354	7418	7252	7463	7599	7543	7726	7572	7670	7561	7524	7195	7255	7292	7284	7124	7221	7254	7206	7343	7306	7446	7308	7258	7263	7481	7382	7534	7726	7910	7712	7682	7387	7612	7604	7600
7783	7609	7746	7606	7558	7568	7642	7470	7490	7286	7454	7184	7057	7243	6914	7219	7187	7380	7411	7566	7537	7473	7409	7392	7318	7426	7471	7384	7247	7398	7119	7243	7372	7408	7485	7104	7227	7046	7207	7221	7454	7480	7709	7535	7833	7642	7371	7554	7379	7848
7917	7551	7692	7397	7531	7449	7562	7506	7348	7268	7106	7119	6831	7113	7077	7064	7025	7012	7332	7485	7389	7306	7407	7361	7598	7305	7390	7193	7393	7329	7410	7473	7421	7698	7369	7490	7239	7265	7406	7290	7355	7322	7585	7382	7570	7622	7570	7624	7550	7561
7991	7630	7603	7585	7310	7399	7501	7513	7248	7354	6917	6807	6761	7093	6783	6914	7138	7060	7233	7213	7335	7487	7307	7382	7463	7539	7537	7607	7447	7445	7375	7538	7707	7398	7516	7198	7198	7039	7108	7135	7227	7363	7645	7503	7516	7598	7577	7721	7637	7698
7689	7769	7615	7508	7342	7297	7343	7372	7236	7026	7026	6734	7115	6698	6847	7099	7088	7113	7031	7430	7366	7305	7371	7481	7604	7604	7475	7657	7713	7560	7484	7490	7745	7732	7538	7406	7332	7400	7332	7356	7409	7493	7335	7539	7351	7775	7848	7504	7843	7767
7904	7645	7857	7585	7434	7316	7506	7187	7160	6896	6988	6772	6864	6801	6810	7095	7081	7344	7071	7015	7113	7312	7262	7222	7560	7635	7715	7683	7640	7640	7506	7522	7532	7604	7556	7435	7453	7329	7501	7401	7313	7403	7457	7426	7522	7702	7662	7728	7784	7967
8052	7831	7944	7670	7376	7560	7332	7196	6967	6936	6697	6680	6887	7107	7071	7157	7176	7121	7028	7160	7097	7234	7417	7467	7738	7457	7622	7637	7842	7683	7789	7542	7504	7377	7796	7534	7714	7526	7484	7328	7358	7431	7431	7296	7417	7656	7616	7744	7793	7884
8244	7896	8138	7735	7667	7418	7535	7253	7000	6702	6560	6685	6820	6663	7012	7195	7228	7155	7135	6974	7038	7277	7381	7377	7436	7753	7942	7855	7826	7967	7870	7759	7527	7556	7524	7613	7791	7732	7588	7476	7533	7342	7288	7206	7326	7385	7619	7539	7720	7781
8333	8177	8028	7737	7691	7385	7276	7155	7106	6812	6767	6814	6872	6953	6992	7007	7135	7127	7053	7178	7324	7132	7212	7297	7601	7673	7608	7878	7979	8050	7889	7703	7493	7407	7571	7821	7867	7888	7556	7360	7321	7229	7355	7505	7393	7543	7452	7456	7688	7582
8165	8022	8071	7573	7628	7436	7304	7108	6809	6827	6843	6913	6884	6912	6951	7009	7065	7150	6732	6963	7092	6980	7203	7251	7544	7737	7752	7854	7771	8085	7895	7842	7518	7390	7929	7751	8018	7751	7726	7387	7628	7443	7617	7407	7473	7234	7429	7538	7453	7525
8104	7884	8134	7662	7483	7452	7315	7317	7145	7342	7079	7149	7052	7112	6805	6929	6933	6972	7081	7061	6965	7086	6971	7156	7306	7675	7743	7905	7603	7839	7843	7507	7504	7604	7554	7686	7751	7699	7685	7561	7575	7764	7648	7622	7369	7335	7419	7235	7479	7581
8456	7883	8091	7489	7434	7239	7199	7131	7206	7276	7195	7064	7126	7112	7098	7005	7022	7009	6902	7069	7186	7063	7031	7105	7366	7456	7618	7646	7558	7782	7524	7571	7585	7592	7766	7832	7901	7945	7795	7674	7834	7868	7727	7482	7560	7605	7472	7486	7511	7663
8220	7924	7847	7447	7344	7223	7491	7323	7189	7343	7480	7349	7349	7177	6973	7048	7055	7109	7257	7132	7025	7043	7237	7192	7216	7360	7450	7680	7582	7891	7754	7720	7720	7515	7776	7819	8039	7985	7872	7805	7874	8139	7891	7901	7582	7508	7560	7553	7495	7574
8168	7969	7827	7551	7328	7473	7392	7451	7621	7649	7533	7375	7325	7422	7144	7102	7212	7202	7196	7180	7369	7291	7261	7184	7125	7276	7490	7564	7544	7661	7699	7595	7656	7456	7731	7741	7875	7861	7752	7797	7831	8024	7991	7922	7555	7476	7645	7523	7611	7658
7933	7710	7661	7601	7239	7300	7354	7436	7254	7544	7573	7240	7203	7186	7289	7082	7164	7099	7154	7099	7250	7142	7119	7269	7282	7337	7322	7311	7201	7307	7314	7445	7680	7396	7563	7687	7633	7767	7615	7799	8053	8064	8200	7801	7749	7483	7551	7496	7433	7486
7879	7537	7682	7605	7719	7392	7790	7275	7523	7569	7513	7476	7344	7429	7122	7248	7148	7236	7316	7198	7321	7308	7437	7278	7267	7260	7095	7098	7262	7443	7655	7479	7443	7395	7276	7537	7522	7584	7722	7919	7854	7988	7888	7761	7603	7681	7268	7446	7424	7744
7961	7492	7696	7582	7651	7545	7318	7575	7410	7533	7681	7495	7496	7480	7191	7134	7020	7086	7094	7327	7306	7368	7216	7547	7353	7277	7174	7136	7218	7210	7540	7412	7576	7397	7143	7332	7337	7567	7548	7603	7765	7713	7723	7830	7613	7369	7280	7470	7467	7528
7574	7494	7609	7428	7537	7380	7490	7216	7418	7384	7538	7464	7568	7235	7241	7227	7304	7226	7286	7350	7429	7258	7184	7502	7286	7284	7243	7246	7282	7386	7408	7324	7409	7111	7213	7368	7229	7506	7428	7695	7487	7735	7516	7543	7631	7483	7339	7388	7505	7475
7701	7353	7627	7332	7319	7300	7390	7308	7496	7485	7417	7326	7258	7266	7281	7220	7349	7283	7165	7158	7380	7330	7442	7278	7303	7272	7218	7237	7158	7067	7226	7389	7362	7239	7039	7116	7302	7329	7376	7473	7622	7542	7548	7517	7456	7500	7405	7590	7364	7400
7729	7223	7469	7213	7314	7122	7164	7381	7232	7379	7493	7359	7370	7236	7230	7249	7294	7355	7304	7329	7377	7545	7375	7548	7431	7256	7337	7199	7051	7330	7111	7127	7043	7138	7190	7305	7328	7431	7306	7233	7408	7458	7462	7575	7513	7270	7528	7383	7523	7567
7813	7415	7491	7279	7107	7290	7101	7168	7294	7159	7109	7325	7410	7394	7264	7300	7391	7294	7322	7138	7357	7452	7714	7400	7474	7398	7328	7229	7129	7217	7163	7118	7053	7303	7272	7188	7178	7282	7263	7138	7091	7030	7212	7339	7322	7392	7376	7456	7516	7458
7891	7451	7308	7267	7199	7210	7162	7192	7038	7209	7281	7244	7229	7342	7247	7219	7411	7480	7325	7390	7417	7344	7524	7389	7501	7728	7394	7230	7152	7128	7254	7236	7289	7126	7193	7086	7187	7187	7363	7132	6975	6883	7141	7229	7477	7215	7392	7448	7421	7413
7916	7623	7449	7297	7217	7353	7114	7090	7341	7051	7443	7085	7060	7217	7440	7162	7296	7403	7362	7281	7286	7599	7540	7440	7377	7580	7607	7319	7099	7096	7182	7374	7340	7313	7230	7231	7158	7355	7368	7388	7025	6991	7057	7527	7274	7355	7422	7353	7298	7192
7656	7394	7356	7042	7105	7118	7306	7211	7149	7237	7200	7199	7156	7224	7260	7193	7096	7304	7152	7333	7390	7516	7275	7327	7308	7365	7315	7356	7178	7173	7078	7116	7287	7405	7445	7277	7147	7229	7270	7190	7061	7022	7159	7255	7341	7129	7237	7514	7304	7249
7526	7301	7436	7168	7047	7206	7287	7240	7144	7082	7011	7054	7103	7071	7162	7114	7191	7101	7084	7109	7245	7321	7196	7309	7247	7126	7237	7099	7016	7065	7060	7141	7205	7400	7444	7025	6964	6961	7071	6884	6875	6871	7013	7426	7324	7176	7322	7227	7157	7251
7473	7417	7310	7063	7080	7257	7344	7292	6925	7209	6923	7002	7115	7086	7124	7268	7227	7106	7078	7249	7157	7018	7050	7057	7096	7126	7095	7192	7208	7228	7048	7081	7145	7150	7242	7057	7093	6885	6781	6606	6872	6568	6898	7043	7372	7123	7196	7156	7030	7153
7745	7434	7455	7140	7275	7096	7136	7202	7163	7309	6987	7098	7081	7211	7295	7164	7088	7226	7262	7275	7241	7179	7179	6966	7045	6875	7096	7172	7099	7075	7109	7029	6980	6953	6993	6910	6791	6688	6918	6745	7016	7015	6975	6981	7211	7573	7206	7235	7281	7232
7672	7657	7510	7133	7290	6993	7105	6963	7049	7080	6992	7049	7127	7193	7010	7083	7077	7275	7253	7205	7239	7170	7237	6887	7064	7061	6905	7253	7219	6943	7164	7153	6999	7267	7009	7092	6800	6755	6729	7031	7209	7065	6868	6910	7157	7391	7258	7039	7163	7283
7703	7550	7514	7248	7370	7181	6938	7043	7022	6999	7125	7225	6995	7020	6957	7115	7186	7154	7199	7241	7341	7233	7011	6989	6903	6737	6938	6983	7202	7004	7201	7047	6930	7132	7140	6984	6744	6582	6731	7130	7348	6995	6668	6814	7145	7404	7094	7234	7260	7391
7745	7665	7496	7441	7315	7159	6976	7009	7171	7001	6964	7129	7002	7186	6964	7281	7106	7142	7102	7206	7289	7241	7070	7003	7050	7024	6865	7074	7165	7018	7054	7156	7231	6953	7195	6972	6813	6751	6618	6757	6744	6955	6832	6888	7248	7339	7193	7151	7345	7183
7720	7506	7754	7465	7298	7010	7101	7009	6896	7091	7056	7126	7305	7045	7130	7183	7199	7273	7293	7129	7230	7115	7258	7192	7253	7066	7482	7248	7171	7191	7276	7049	7354	7161	7235	7235	7028	6838	7017	6934	6960	6940	6918	7168	7291	7116	7261	7429	7387	7207
7726	7764	7830	7381	7311	6855	6921	6925	7065	6800	7001	7296	7130	7062	7116	7077	7060	7243	7215	7164	7249	7149	7112	7187	7216	7395	7511	7461	7203	7152	7208	7443	7234	7381	7202	7233	7211	7052	7105	7257	7266	7280	7277	7212	7275	7471	7436	7530	7377	7246
7591	7565	7689	7182	7107	6782	7023	6894	6790	7295	6952	7115	7116	7227	7213	7373	7320	7319	7132	7049	6931	7146	7166	7283	7398	7452	7448	7192	7302	7098	7570	7392	7354	7374	7202	7111	7173	7227	7154	7475	7474	7442	7497	7303	7234	7536	7710	7678	7522	7494
7663	7556	7436	7121	7122	6889	6872	6882	7033	6912	6891	7061	7146	7280	7405	7217	7233	7037	7052	6954	6882	7173	7134	7172	7299	7309	7480	7333	7242	7135	7287	7218	7212	7192	7017	7305	7104	7304	7149	7295	7452	7359	7330	7227	7398	7220	7662	7805	7866	7600
7624	7591	7278	7153	7110	7112	7010	6822	6904	6885	6967	6979	7211	7398	7315	7438	7355	7037	7294	7039	7170	7245	7366	7284	7359	7281	7303	7218	7083	7235	7192	7299	7281	7195	7000	7187	7053	7082	7131	7193	7182	7281	7289	7366	7450	7569	7706	7770	7726	7728
7657	7638	7560	7435	7164	7039	6972	7187	7098	6996	7216	7051	7258	7400	7313	7365	7131	7194	7141	7268	7195	7307	7564	7224	7426	7273	7423	7159	7250	7176	7147	7162	7391	7016	7154	7145	7203	7277	7328	7313	7350	7264	7361	7049	7202	7423	7677	7479	7672	7807
7725	7703	7564	7412	7126	7274	7080	7162	7174	7257	7076	7209	7285	7249	7227	7421	7342	7177	7273	7254	7164	7070	7146	7117	7296	7087	7180	7233	7198	7101	7275	7196	7169	6993	7014	7352	7305	7268	7349	7312	7149	7219	7218	7142	7120	7233	7382	7619	7511	7482
7741	7655	7428	7401	7271	7444	7156	7166	7195	7295	7164	7030	7037	7161	7145	7269	7099	7158	7117	7199	6905	7050	7170	7114	6973	7086	7148	7165	7090	7110	7102	7036	7005	7037	6838	7193	7294	7366	7347	7062	6932	6991	7329	7126	7247	7200	7297	7267	7458	7505
7682	7487	7504	7433	7354	7330	7241	7396	7343	7317	7188	7093	6936	7175	6991	7144	7143	7086	6966	7010	7131	7141	7128	7047	6968	7030	7103	7084	7080	7102	7351	7029	7017	6948	7010	7305	7362	7380	7367	7188	7014	7180	7047	7078	7141	7136	7204	7175	7384	7393
7647	7243	7512	7068	7264	7237	7269	7436	7300	7437	7295	7230	7015	6907	7004	7023	6985	7118	6978	6938	7002	6854	7103	6999	6887	7165	7166	7195	7104	7149	7072	7065	6929	6918	7045	7135	7187	7306	7369	7190	7094	7060	7077	7245	7157	7136	7061	7316	7192	7231
7534	7336	7408	7124	7324	7162	7279	7415	7419	7459	7110	7191	7048	7036	7006	7078	7166	6990	6925	6825	6888	6975	7166	7049	7074	7037	7107	7317	6977	7179	7201	7079	6972	7074	7103	7296	7159	7223	7188	7248	7065	7178	6973	7338	7085	7255	7314	7259	7201	7324
7549	7222	7539	7209	7320	7207	7186	7318	7211	7383	7241	7250	7218	7008	7143	7190	7087	7188	7056	7100	7100	7115	7096	7176	7079	7083	7166	7262	7156	7207	7166	7054	6985	6941	7168	7259	7264	7315	7245	7191	7098	7247	7219	7397	7281	7339	7354	7340	7188	7243
7434	7170	7412	7319	7209	7311	7398	7198	7212	7338	7180	7108	7206	7203	7287	7097	7038	7152	7033	7175	6984	7202	7308	7216	7197	7207	7145	7334	7177	7221	7126	7195	7063	6969	6987	7178	7198	7318	7313	7125	7256	7168	7370	7403	7506	7455	7366	7280	7156	6978
7559	7150	7486	7505	7490	7321	7304	7116	7447	7236	7249	7312	7372	7251	7478	7252	7155	7280	7349	7372	7253	7204	7162	7239	7177	7327	7425	7336	7214	7264	7275	7442	7321	7218	7208	7071	7209	7343	7178	7297	7283	7114	7176	7450	7631	7659	7407	7370	7292	7336
7405	7258	7515	7455	7622	7418	7378	7477	7352	7319	7316	7540	7383	7219	7222	6997	7040	7340	7608	7334	7364	7318	7321	7094	7158	7399	7434	7331	7257	7264	7274	7457	7394	7336	7203	7142	7239	7203	7132	7254	7299	7291	7469	7439	7455	7664	7587	7346	7398	7547
7417	7286	7494	7192	7656	7486	7461	7348	7232	7246	7328	7251	7260	7162	7095	7000	7256	7180	7387	7373	7090	7176	7099	7031	7000	7044	7477	7312	7387	7135	7201	7202	7226	7316	7262	7166	7228	7332	7392	7376	7151	7372	7391	7412	7563	7588	7469	7360	7380	7528
7356	7140	7387	7210	7296	7443	7466	7513	7370	7364	7084	7130	7198	6894	6941	7016	7010	7209	7467	7281	7198	7138	7109	7232	7259	6999	7242	7186	7163	7104	6882	7230	7038	7236	7186	7300	7223	7108	7302	7163	7210	7175	7270	7189	7367	7600	7447	7423	7606	7424
7611	7309	7528	7473	7287	7741	7389	7317	7293	7176	6945	6886	6773	6639	6740	6872	6985	7033	7370	7177	7173	7206	7210	7432	7266	7253	7246	7286	7225	7175	7035	7213	7175	7125	7140	7141	7014	7239	7225	7220	7237	7230	7203	7200	7214	7213	7155	7423	7557	7469
7477	7359	7504	7443	7493	7280	7434	7291	7229	7085	6863	6880	6667	6754	6811	6930	6967	7012	7418	7231	7153	7249	7027	7296	7373	7210	7354	7342	7194	7121	7169	7126	7053	6960	7169	7104	7050	7245	7111	7240	7186	7229	7041	6997	7014	7158	7242	7303	7533	7400
7512	7405	7492	7322	7258	7268	7439	7299	7169	7174	6935	6921	6651	6663	6780	6731	6990	7131	7206	7310	7260	7305	7322	7320	7219	7219	7389	7524	7180	7238	7269	7400	7068	7126	7257	7058	7059	7152	7203	7160	7106	6977	7219	7007	6929	6960	7212	7189	7352	7523
7413	7360	7482	7339	7185	7281	7308	7184	7373	7298	7057	6971	6957	6660	6737	6796	6935	7148	7036	7290	7200	7178	7036	7240	7384	7456	7347	7550	7442	7245	7473	7368	7339	7111	7124	7227	7236	7008	7123	7079	7286	7144	7138	7089	6879	7030	7225	7155	7451	7264
7457	7445	7376	7268	7111	7266	7064	7220	7063	7052	7245	7089	7090	6695	6740	6777	6904	7156	7150	7245	7103	7257	7202	7342	7486	7532	7363	7485	7426	7495	7537	7430	7342	7489	7224	7091	7097	7070	6958	7301	7317	7150	7187	7146	7074	7080	7158	7086	7018	7360
7569	7414	7382	7393	7295	7220	7034	7281	7304	7144	7229	7312	6892	6834	6850	6647	7094	7106	7107	7139	7075	7031	7179	7270	7358	7640	7460	7492	7624	7792	7540	7751	7506	7449	7171	7268	6882	7077	7168	7130	7232	7300	7261	7172	7043	7130	6997	7001	7183	7337
7368	7158	7188	7177	7051	7109	7214	7087	7149	7349	7331	7199	7062	6750	6874	7020	6987	7088	7023	6737	7012	7113	7405	7039	7444	7498	7471	7375	7706	7762	7614	7714	7747	7479	7354	7289	7108	7256	7182	7291	7329	7206	7195	7260	7215	7086	7136	7182	7394	7223
7279	7092	7149	7024	7092	7148	7059	7225	7328	7358	7188	7213	6970	6805	7028	7136	7011	7120	7063	7157	7159	7242	7296	7028	7299	7317	7406	7483	7727	7660	7754	7741	7723	7362	7422	7312	7235	7191	7251	7350	7232	7172	7172	6976	7177	7279	7387	7426	7496	7390
7400	7017	7150	6900	7223	6954	7192	7112	7241	7403	7127	6988	7113	6887	7044	6911	7127	7059	7200	7119	7392	7265	7185	7113	7179	7340	7389	7589	7430	7651	7654	7560	7399	7355	7143	7299	7435	7354	7430	7276	7193	6877	7094	7310	7498	7447	7568	7543	7510	7644
7164	6912	6994	7004	7075	7312	7424	7265	7132	7272	7321	7092	6921	7001	7184	7217	7188	7189	7078	7146	7105	7214	7032	6903	7157	7443	7292	7413	7490	7508	7685	7586	7390	7269	7238	7193	7290	7351	7333	7315	7050	6993	7100	7193	7342	7427	7601	7641	7557	7530
7078	6999	7099	6972	7017	7303	7198	7185	7271	7304	7284	7058	6990	6979	7114	7158	7379	7093	7206	7109	7074	7083	7035	7335	7261	7324	7513	7534	7473	7511	7435	7356	7281	7132	7197	7369	7325	7126	7246	7290	7072	6896	6927	7381	7338	7592	7829	7638	7517	7467
7302	7022	7214	7229	6940	6925	7148	7213	7386	7247	7244	6889	6818	6864	6985	7060	7180	7183	7208	7158	7199	7166	7234	7374	7368	7335	7161	7151	7355	7400	7446	7283	7248	7122	7182	7256	7107	7264	7349	7181	7018	6881	6997	7033	7309	7497	7601	7593	7690	7557
7328	7285	7342	7072	7313	7136	7129	7282	7280	7286	7274	6886	6929	6873	6988	6890	7171	7159	7164	7145	7264	7244	7135	7247	7149	7172	7124	7136	7206	7496	7345	7094	7154	7023	6964	6995	6961	7196	7151	7157	7139	6892	6992	7214	7297	7384	7372	7586	7369	7307
7449	7436	7485	7447	7344	7304	7284	7389	7300	7138	7132	7029	7013	6796	6853	6906	7065	7252	7263	7444	7321	7144	7338	7096	7215	7047	7244	7142	7287	7350	7334	7041	6929	6940	6790	6784	6806	7047	7068	6947	7109	6948	7167	7144	7118	7135	7193	7212	7182	7252
7478	7305	7417	7253	7444	7292	7350	7381	7245	7310	7212	7031	6818	6893	7105	6900	6933	7003	7172	7143	7188	7066	7049	7170	7177	6977	7128	7340	7240	7402	7067	7209	6950	6789	6759	6694	6798	6711	6848	6907	6708	6786	7043	7226	7167	7067	7120	7110	7307	7382
7486	7221	7467	7445	7455	7352	7432	7377	7220	7072	7131	6979	7020	6975	6946	6870	6929	7160	7019	7226	7298	7282	7111	7142	6985	7268	7197	7296	7249	7232	7292	6938	6807	6801	6577	6597	6662	6768	6865	6670	6693	6793	6916	7052	7039	7153	7118	7198	7291	6918
7532	7226	7459	7250	7356	7245	7494	7259	7071	7185	6974	7111	6773	6854	7015	6976	6997	6897	7003	6915	7356	7293	6926	7151	7013	7090	7213	7032	7091	7226	7273	7004	6736	6790	6556	6653	6607	6742	6811	6727	6638	6625	6761	6948	7049	6901	7123	7047	7119	6995
7528	7287	7281	7250	7168	7308	7279	7329	7072	6997	6847	6893	6776	6898	6968	7014	7023	7109	6874	7069	7417	7243	7261	7262	7063	7075	7061	7143	7128	7231	7116	6940	6605	6879	6595	6629	6726	6784	6883	6747	6708	6759	6829	6998	7059	7034	6917	6897	7000	6878
7526	7111	7304	7091	7096	7203	7121	7097	7067	6786	6941	6862	6907	6792	7047	7115	7053	7244	7114	7357	7401	7309	7320	7136	7064	7106	7188	7264	7246	7273	7065	6879	6766	6564	6904	6579	6872	6738	6636	6717	6656	6842	6842	6976	6943	7025	6990	7070	6898	6891
7438	7066	7262	6982	6958	7051	7081	7007	6897	7070	6777	6931	7004	6933	6833	6996	7030	7250	7042	7393	7379	7344	7404	7356	7181	7131	7305	7086	7150	6956	7104	6876	6808	6854	6833	6736	6689	6666	6798	6730	6658	6557	6863	6977	6975	6933	7087	7065	6857	6999
7265	7011	7060	6842	6872	7080	7144	7027	6987	6946	6879	6870	6799	7002	6936	7042	7101	6989	7270	7089	7395	7334	7284	7351	7149	7280	7213	6938	7301	7259	7288	7074	6817	6717	6684	6786	6833	6665	6631	6666	6761	6683	6866	7012	7051	7024	6767	6940	6749	6825
7292	6891	6971	6915	6912	7089	7030	6985	6803	6949	6974	6707	6866	6890	6895	7074	7137	7259	7278	7301	7471	7410	7394	7201	7163	7183	7140	7210	7146	7074	7199	6826	6791	6782	6715	6764	6774	6757	6829	6838	6759	6817	6824	6961	7069	7023	6888	6725	6756	6649
7372	7190	7047	6815	6912	6913	6997	7090	6957	6975	6899	6969	7006	6929	7084	7214	7246	7428	7476	7602	7619	7658	7518	7416	7280	7232	7299	7011	7234	7116	7105	6843	6865	6830	6681	6647	6778	6868	6939	6862	6861	6733	6874	6857	6859	6938	7008	6735	6808	6715
7360	7272	7246	6991	7117	7013	7006	7092	7051	6930	6983	7025	7146	7162	7148	7127	7453	7417	7630	7713	7800	7743	7654	7605	7459	7298	7337	7346	7562	7222	7237	6774	7016	6951	6814	6765	6780	6885	6860	6739	6737	6973	6844	6740	7074	6941	6978	6903	6882	6679
7478	7104	7211	7076	7053	7136	6979	7126	7030	7078	7087	7125	6999	6918	7293	7201	7245	7503	7922	7791	7657	7586	7496	7396	7323	7427	7470	7390	7285	7234	7125	6992	7026	6918	6954	6979	6906	6991	7034	6719	6840	7113	7019	6975	6952	7049	7115	6943	6802	6814
7577	7226	7294	6928	6764	7184	7058	7184	7139	6995	6978	6906	7093	7136	7289	7201	7271	7353	7610	7515	7633	7513	7351	7246	7329	6968	7273	7227	7086	7037	6994	6931	7018	7008	6940	7013	7051	6840	6794	6911	6866	7012	7056	6949	6852	7151	7001	6916	6831	6787
7816	7426	7440	7078	7015	7111	7207	7226	7129	7184	6878	7034	7034	6939	7020	7165	7266	7401	7420	7667	7841	7553	7464	7145	7220	7183	7225	7296	6909	6902	6962	7073	6953	6943	7059	7247	7144	6983	6889	6947	6799	6935	7008	7011	7086	7005	7106	6901	6872	6956
7851	7468	7592	7187	7123	7258	7011	7161	7288	6981	7029	6767	6888	6990	6916	7116	7073	7259	7464	7615	7561	7394	7438	7164	7339	7218	7121	7035	7332	7093	6968	7093	7033	7199	7096	7229	7294	7131	7125	7084	7080	7137	7060	7016	7090	7035	6820	7025	6934	6946
8031	7581	7775	7413	7252	7252	7211	6920	7024	6990	7058	6993	6946	6876	7042	6819	6994	7310	7514	7577	7366	7261	7187	7351	7336	7264	7150	7270	7067	7069	7023	6971	7019	7142	7147	7156	7291	7143	7241	7152	7084	7111	7078	6872	7064	6896	6921	7035	6817	7061
7946	7696	7822	7477	7413	7464	7333	7096	6746	6905	6948	6898	6830	6654	6525	6608	6805	7112	7112	7219	7212	7009	6821	6796	6971	6976	7207	6983	6971	6847	7030	6960	6994	6900	7075	7118	7346	7208	7268	7156	7141	6928	7056	7034	6899	6963	7025	6856	6915	7083
7978	7657	7748	7662	7578	7427	7294	6948	6846	6892	6828	6815	6740	6634	6549	6510	6759	6908	7106	7068	6930	6917	6799	6833	6809	6903	6927	7071	6802	7153	6794	6626	6840	6990	6908	7126	7073	7276	7148	7206	7093	7057	7044	7037	6861	6934	6738	6814	6688	7024
7887	7835	7922	7698	7425	7469	7369	6966	6977	6867	6625	6701	6710	6525	6576	6643	6714	6835	6966	6983	7057	7041	6726	6753	6790	6868	6907	7024	7055	6955	6551	6618	6762	7024	7085	7100	7014	7085	7151	7060	7041	6937	6771	6889	6780	6932	6698	6847	6625	6719
8139	8029	7990	7703	7609	7430	7239	7041	7000	6869	6952	6672	6448	6594	6598	6628	6512	6762	6795	6875	6883	6776	6736	6765	6893	6829	6881	7075	6846	6943	6929	6879	6800	6868	6933	7156	7231	7222	7094	6937	7021	6952	6996	6924	6793	6615	6538	6657	6639	6875
7992	8085	7995	7684	7523	7510	7343	7023	6909	6789	6726	6742	6608	6696	6651	6595	6549	6733	6765	6637	6759	6641	6686	6764	6889	6907	6851	6892	6793	6919	6911	7048	7080	6826	6888	7100	7118	7057	6891	6798	6918	7005	6964	6762	6572	6499	6476	6482	6577	6616
8098	7946	7979	7751	7526	7521	7372	7031	6888	6857	6722	6670	6761	6678	6626	6667	6629	6622	6469	6666	6529	6318	6506	6878	7054	7254	7112	7007	6837	6891	7063	7097	6937	7115	7127	7224	7052	7003	6980	6745	6854	6859	6634	6584	6558	6523	6534	6510	6655	6619
8299	8017	7771	7678	7547	7334	7082	7028	6806	6866	6788	6741	6608	6647	6411	6347	6489	6523	6723	6709	6526	6670	6515	6824	7226	7106	7078	6952	7020	7074	6983	6964	7285	7173	7303	7254	7243	7144	6949	6718	6829	6751	6663	6507	6454	6510	6366	6450	6607	6731
8252	7780	7749	7496	7237	7147	7224	6950	6744	6665	6699	6643	6600	6447	6491	6518	6389	6479	6792	6656	6682	6529	6631	6880	6905	7026	7149	7093	7192	7092	7056	7059	7250	7284	7151	7100	7096	6903	7021	6817	6738	6979	6652	6794	6666	6410	6519	6396	6565	6772
8002	7786	7625	7378	7175	7133	7057	6898	6724	6728	6634	6727	6585	6293	6451	6365	6227	6303	6435	6532	6579	6434	6586	6575	6851	7158	7084	7296	7092	7030	7327	7279	7336	7349	7345	7246	7139	7117	6991	6949	6999	6805	7126	6754	6698	6671	6530	6499	6741	6679
8025	7550	7440	7217	7129	6914	6982	6923	6848	6604	6739	6401	6496	6389	6237	6265	6360	6302	6296	6195	6216	6339	6497	6672	6849	6812	7063	7322	7256	7155	7039	7319	7491	7312	7292	7362	7276	7085	7136	6865	6899	6877	7107	6947	6785	6699	6535	6502	6629	6578
7641	7466	7490	7419	6960	7015	6979	6777	6765	6804	6830	6620	6326	6218	6334	6408	6230	6227	6252	6285	6369	6295	6482	6613	6713	6704	6846	6959	7156	7142	7163	7169	7168	7487	7554	7597	7122	7143	7075	6930	6885	6995	7043	7019	6673	6646	6670	6559	6657	6685
7451	7409	7315	7186	7078	7013	6843	6602	6760	6839	6624	6626	6264	6238	6322	6398	6298	6356	6361	6463	6436	6330	6430	6795	6790	7103	6850	6954	6964	6957	7016	7186	7114	7350	7416	7513	7056	6866	6929	6784	7042	6827	7040	7213	7116	6840	6773	6715	6497	6638
7231	7167	7258	7130	6885	7049	6892	6727	6628	6733	6637	6666	6389	6258	6432	6530	6442	6519	6431	6427	6338	6266	6558	6580	6801	6944	6822	6802	6740	6895	6854	6894	7162	7190	7180	7259	7034	6921	6865	6750	6815	6932	7118	7226	6970	6861	6794	6567	6514	6636
7138	7197	7082	7028	6806	6836	6643	6792	6663	6811	6636	6458	6577	6465	6545	6462	6519	6649	6510	6464	6549	6583	6694	6719	6773	6925	6973	6918	6739	6924	6838	6829	7097	7022	7228	7214	6912	6937	6594	6912	6722	7030	7128	7316	7148	6932	6577	6827	6649	6737
7311	6921	7016	6594	6750	6770	6702	6529	6542	6650	6636	6638	6621	6735	6878	6573	6739	6662	6597	6591	6705	6868	6877	6934	6927	6961	7042	6991	6816	6758	6781	6982	7176	7028	7173	7184	6981	6840	6861	6750	6852	6949	7026	7086	7071	6768	6794	6843	6779	6813
7283	6953	7065	6940	6750	6740	6749	6586	6646	6740	6570	6519	6586	6823	6830	6951	6923	6866	6854	6667	6683	6830	7083	7019	7187	7021	7144	7034	6970	6761	6738	7026	7058	7254	6926	6834	6710	6614	6580	6724	6875	6951	7128	7228	7060	6829	6940	6992	6692	6962
7326	7023	7164	6837	6672	6591	6697	6733	6607	6775	6725	6695	6549	6814	6841	7053	7070	6978	6958	6869	6857	7058	7037	7241	7228	7211	6974	7078	6875	6637	6731	6550	6975	6953	7005	6904	6674	6525	6595	6700	6996	7109	6983	7052	6787	6798	6751	6892	6941	7043
7274	7173	6994	7001	6840	6944	6726	6605	6750	6734	6689	6734	6804	6901	6902	6912	7015	6973	6926	6989	6778	7236	7322	7104	7050	7165	7055	6908	6918	6575	6738	6838	6789	6925	7021	6677	6817	6472	6579	6673	6813	6865	7001	6921	6918	6914	6909	6814	6983	7044
7467	6980	7319	6867	6745	6924	6796	6766	6844	6868	6965	6959	6997	6932	6959	7182	6836	7064	7080	6977	7041	7101	7180	7104	7085	7144	7047	6825	6658	6742	6748	6808	6864	6896	6765	6744	6587	6681	6649	6810	6831	6845	7012	6887	6853	6899	6844	6751	6660	6731
7519	7218	7099	6977	7175	6740	6775	6917	6755	6809	6867	7070	6990	7111	7070	7123	7002	7042	7206	7079	7099	7210	7225	7205	7254	7039	7065	6980	6650	6803	6655	6902	6797	6841	6766	6610	6691	6824	6896	6614	6803	6879	6977	6926	6789	6898	6856	6547	6854	6809
7726	7190	7240	7168	6916	6872	6876	6712	6895	6957	6873	6827	7010	7135	7174	7136	7087	7111	7220	7020	7282	7129	7002	7108	7017	6937	6815	6964	6661	6630	6571	6952	6880	7107	7046	6829	6869	6672	6744	6819	6765	6993	7033	6640	6783	6850	6661	6661	6793	6726
7569	7523	7284	7046	7031	6980	6874	6970	6840	6747	6770	7002	6942	7083	7132	6976	7126	7053	7095	7165	7090	6993	7143	7056	7062	6782	6791	6747	6649	6600	6751	6794	6965	6920	7009	6903	6972	6955	6809	6898	6881	6933	6915	6726	6568	6759	6556	6786	6559	6849
7554	7281	7214	7062	7188	7014	6912	6897	6854	6806	6781	6739	6933	6993	6832	6854	6940	7049	6975	7067	7035	6976	6919	6746	6660	6795	6739	6696	6688	6575	6689	6777	6659	7052	7002	6922	7047	6781	7008	7001	6835	6899	6637	6724	6631	6565	6564	6848	6929	6834
7577	7229	7340	7122	7125	7006	7018	6844	6744	6995	6795	6798	6805	6802	6817	6764	6775	6695	6908	6980	6990	6841	6695	6589	6635	6732	6588	6606	6524	6537	6611	6627	6815	7034	7021	6829	6791	6810	6998	6973	6875	6818	6978	6930	6671	6613	6705	6854	6792	6811
7562	7351	7408	7330	7180	7223	7162	6786	6907	6874	6855	6851	6736	6678	6784	6631	6698	6851	6802	6920	6790	6641	6524	6521	6631	6560	6526	6542	6536	6261	6520	6476	6838	6764	7038	6862	6834	6895	6900	6917	6907	6800	6706	6679	6594	6607	6547	6879	6862	7011
7677	7337	7332	7082	7213	7091	7106	7134	6872	6903	6911	6887	6787	6561	6622	6668	6674	6753	6657	6868	6709	6365	6459	6441	6386	6532	6379	6581	6268	6255	6314	6595	6857	7002	7027	6836	6880	6686	6622	6956	6748	6873	6819	6896	6466	6530	6758	6592	6781	7128
7508	7282	7372	7300	7262	7211	7290	7104	6930	6830	6800	6837	6531	6564	6543	6522	6585	6617	6722	6586	6523	6423	6329	6280	6529	6482	6380	6543	6402	6234	6358	6556	6792	6664	6987	6710	6815	6726	6647	6748	6609	6908	6842	6399	6340	6448	6602	6682	6819	7099
7601	7441	7209	7453	7309	7256	7405	7087	7123	6972	6735	6694	6590	6321	6396	6425	6451	6620	6765	6721	6539	6525	6379	6392	6529	6482	6458	6431	6532	6276	6317	6432	6649	6708	6907	6907	6577	6586	6575	6416	6660	6740	6676	6616	6533	6568	6516	6648	6844	6863
7597	7491	7494	7473	7431	7477	7231	6997	6924	6844	6839	6466	6331	6303	6327	6338	6421	6498	6373	6506	6295	6351	6337	6380	6370	6468	6549	6441	6498	6376	6309	6275	6605	6754	6757	6876	6656	6699	6496	6540	6589	6546	6546	6422	6517	6415	6273	6543	6646	6992
7523	7589	7630	7673	7317	7239	7189	7068	6961	6784	6805	6648	6383	6313	6166	6398	6372	6381	6495	6420	6223	6174	6267	6264	6347	6597	6478	6373	6383	6364	6427	6636	6519	6635	6800	6723	6565	6364	6420	6377	6466	6391	6349	6421	6438	6406	6426	6444	6773	6913
7588	7474	7689	7434	7303	7055	7112	6896	6984	6931	6788	6551	6389	6139	6089	6178	6335	6468	6547	6359	6297	6160	6253	6373	6596	6542	6598	6455	6456	6573	6518	6537	6711	6680	6577	6727	6395	6342	6539	6536	6444	6222	6516	6126	6188	6272	6476	6571	6798	6931
7515	7596	7643	7347	7291	7194	7152	6949	6980	6820	6639	6708	6489	6338	6055	6081	6256	6205	6376	6538	6387	6275	6389	6431	6592	6573	6545	6567	6516	6509	6656	6621	6636	6457	6559	6570	6621	6317	6414	6361	6447	6376	6207	6137	6391	6333	6460	6550	6665	6730
7331	7399	7292	7355	6901	7153	7095	6871	6892	6840	6659	6658	6381	6408	6129	6222	6233	6338	6226	6356	6237	6312	6477	6557	6553	6583	6702	6506	6475	6497	6448	6616	6643	6598	6612	6486	6472	6528	6461	6432	6365	6284	6476	6117	6158	6289	6392	6475	6753	6706
7437	7246	7375	7331	7049	7089	7272	6767	6713	6649	6622	6631	6543	6487	6273	6350	6172	6441	6487	6265	6336	6401	6501	6566	6596	6507	6473	6533	6442	6480	6472	6613	6656	6533	6581	6412	6303	6423	6429	6420	6438	6154	6259	6419	6355	6225	6406	6591	6572	6759
7478	7195	7133	7021	7002	7009	7020	6938	6767	6620	6760	6575	6692	6579	6404	6382	6369	6610	6419	6480	6436	6401	6462	6435	6617	6661	6650	6721	6462	6652	6692	6718	6593	6488	6603	6624	6661	6517	6475	6420	6195	6288	6250	6242	6268	6332	6252	6410	6404	6647
7390	7351	7317	7005	6920	7076	6978	6759	6799	6505	6734	6566	6404	6671	6452	6584	6394	6493	6561	6521	6590	6579	6593	6663	6715	6745	6692	6715	6703	6884	6669	6539	6462	6469	6485	6650	6678	6481	6478	6404	6527	6518	6357	6268	6441	6402	6234	6399	6359	6488
7584	7312	7331	7066	6980	6899	6919	6748	6590	6762	6504	6450	6492	6679	6689	6549	6320	6358	6681	6463	6521	6490	6506	6630	6641	6638	6712	6711	6650	6804	6707	6655	6464	6712	6685	6622	6740	6723	6802	6605	6480	6433	6556	6518	6502	6270	6308	6287	6315	6535
7620	7215	7009	6670	6774	6653	6626	6733	6839	6539	6446	6580	6597	6708	6583	6440	6432	6482	6361	6470	6637	6360	6832	6744	6624	6651	6837	6766	6656	6763	6773	6583	6577	6508	6686	6737	6737	6869	6633	6427	6356	6682	6609	6410	6446	6434	6431	6415	6436	6686
7672	7292	7151	6740	6700	6591	6631	6693	6796	6612	6488	6515	6509	6554	6473	6380	6279	6293	6484	6612	6435	6525	6675	6724	6607	6737	6681	6802	6736	6753	6624	6517	6598	6582	6871	6856	6740	6643	6642	6622	6524	6554	6609	6489	6557	6613	6639	6632	6517	6708
7573	7112	7194	6936	6801	6634	6719	6739	6634	6460	6804	6608	6580	6518	6484	6414	6295	6270	6309	6510	6467	6679	6715	6624	6621	6685	6768	6846	6832	6825	6861	6660	6717	6773	6738	6898	6798	6704	6667	6456	6479	6596	6708	6463	6774	6728	6700	6584	6489	6494
7477	7191	7083	6935	6646	6633	6475	6488	6444	6482	6453	6463	6489	6489	6224	6317	6295	6247	6084	6261	6450	6522	6572	6655	6629	6857	6836	6814	6734	6797	6716	6836	6743	6776	6749	6842	6860	6842	6659	6562	6557	6643	6709	6768	6865	6775	6749	6839	6816	6808
7343	6918	7001	6926	6579	6525	6476	6348	6420	6357	6327	6451	6286	6236	6122	6110	6162	6239	6244	6376	6128	6460	6370	6470	6550	6759	6881	6846	6718	6611	6690	6581	6835	6801	6774	6901	6714	6730	6767	6765	6489	6660	6909	6818	6916	6793	6882	6741	6927	6803
7174	6768	6866	6738	6631	6690	6583	6271	6295	6271	6228	6282	6295	6199	5970	6210	6164	6253	6172	6282	6327	6349	6570	6530	6730	6596	6820	6806	6831	6782	6737	6776	6760	6752	6582	6571	6569	6769	6674	6598	6840	6634	7065	7050	7210	7144	6990	6999	7013	6937
7235	6849	6839	6679	6539	6541	6497	6326	6239	6204	6213	6257	6204	6200	6161	6087	6192	6124	6277	6303	6368	6299	6498	6560	6771	6772	6846	6706	6774	6749	6622	6583	6628	6706	6623	6793	6664	6488	6654	6626	6784	6894	6963	7097	7206	7227	7248	6890	6799	6812
6994	6838	6823	6614	6638	6614	6559	6397	6166	6168	6203	6356	6315	6343	6135	6178	6130	6236	6242	6423	6444	6270	6504	6515	6508	6632	6839	6629	6897	6795	6716	6866	6614	6524	6529	6603	6523	6618	6616	6650	6944	6812	6861	6945	7100	7261	7041	6999	7039	6978
6856	6714	6876	6503	6712	6597	6456	6438	6222	5991	6007	6185	6338	6318	6285	6108	6053	6183	6274	6378	6389	6364	6207	6278	6505	6385	6576	6803	6672	6755	6529	6627	6476	6416	6521	6413	6482	6459	6650	6651	6930	6850	6978	6893	7091	7096	7074	7017	7006	6916
6981	6449	6603	6435	6509	6534	6521	6265	6104	6110	6171	6163	6331	6474	6268	6230	6392	6390	6500	6457	6282	6371	6561	6309	6506	6513	6578	6534	6624	6585	6661	6413	6509	6302	6308	6325	6295	6536	6624	6525	6863	6620	6959	7014	7154	6922	7157	6985	6958	7010
6772	6684	6739	6512	6527	6581	6450	6268	6177	6265	6227	6212	6381	6417	6261	6308	6489	6389	6657	6631	6512	6448	6603	6493	6404	6512	6538	6667	6529	6430	6403	6412	6262	6382	6362	6462	6320	6676	6607	6700	6657	6809	6770	6988	7076	6963	7047	6989	7062	6865
7076	6582	6767	6637	6649	6500	6413	6451	6427	6386	6286	6103	6339	6410	6308	6455	6458	6515	6684	6487	6648	6753	6622	6734	6578	6613	6568	6682	6619	6504	6731	6580	6498	6306	6526	6602	6563	6703	6742	6662	6758	6832	6796	7041	6982	6996	6907	6751	6842	6807
7157	6714	6740	6693	6601	6579	6713	6436	6407	6388	6410	6178	6176	6230	6517	6626	6643	6614	6554	6518	6544	6540	6727	6724	6538	6681	6621	6648	6737	6599	6453	6483	6605	6371	6512	6637	6549	6898	6864	6675	6652	6669	6725	6849	6801	6736	6895	6816	6697	6903
7308	7201	7094	6861	6500	6482	6465	6506	6505	6530	6245	6523	6214	6363	6562	6638	6583	6719	6595	6542	6535	6740	6589	6774	6668	6953	6751	6610	6741	6717	6778	6596	6454	6376	6443	6597	6790	6848	6726	6732	6708	6809	6857	6713	6867	6870	6883	6894	6875	6946
7643	7096	7220	6817	6697	6493	6650	6529	6654	6581	6491	6369	6314	6301	6543	6500	6503	6617	6541	6579	6572	6641	6695	6790	6962	6876	6906	6641	6865	6671	6690	6679	6632	6577	6522	6739	6864	6894	6962	6972	6838	6746	6678	6871	6678	6733	6749	6811	6715	6972
7880	7422	7236	6940	6773	6734	6767	6623	6675	6578	6537	6361	6297	6339	6359	6426	6525	6605	6654	6573	6529	6764	6760	6844	6965	7125	6827	6906	6870	6765	6968	6935	6807	6679	6779	6914	7047	7033	7090	7004	6880	6905	6631	6683	6536	6641	6666	6962	6796	7174
7975	7511	7581	7030	6925	6559	6739	6741	6614	6663	6464	6248	6265	6378	6332	6645	6565	6490	6559	6406	6511	6801	6802	6993	6890	7021	6875	6840	6598	7019	7227	7089	7066	6890	6920	7009	7166	7065	6926	6973	7007	6974	6781	6754	6638	6587	6861	6830	7111	7109
7952	7768	7465	6966	6993	6837	6998	6716	6744	6518	6547	6317	6195	6297	6378	6442	6470	6365	6280	6477	6452	6677	6958	6880	6955	6918	6969	6808	6849	6905	7139	7172	7071	7100	6938	7109	7057	7047	7216	7043	6900	6744	6773	6709	6638	6851	6793	7026	7102	7247
7833	7524	7421	7013	6709	6847	6738	6669	6639	6715	6484	6236	6200	6193	6330	6248	6103	6402	6369	6459	6434	6679	7028	6974	6900	6882	7078	6955	6988	6851	7039	6995	7157	7011	6868	6910	6911	6995	7140	6965	7030	6883	6913	6598	6779	6814	6882	7034	7133	7380
7924	7473	7282	6981	6813	6495	6680	6843	6619	6574	6528	6359	6227	6257	6327	6349	6355	6415	6200	6412	6460	6738	6897	7014	7082	6951	7030	6976	7062	6790	7002	7089	6918	7104	6855	6941	6932	7027	7175	7082	7123	6987	6648	6796	6745	6910	6919	7012	7199	7260
7767	7563	7331	6803	6662	6683	6702	6710	6704	6657	6585	6408	6492	6367	6275	6512	6537	6509	6505	6582	6724	6999	6915	6977	6934	7075	6993	7000	6902	7089	7098	6943	7075	7215	6981	6866	6929	6890	7169	7247	7082	6891	6763	6762	6847	6886	6885	7314	7304	7622
7680	7616	7203	6806	6554	6568	6596	6561	6608	6677	6540	6621	6622	6413	6474	6500	6629	6831	6643	6766	7003	6894	7022	6956	6964	6913	6790	6815	6864	6835	7148	6905	7038	6956	6836	6923	6822	7094	7277	7245	7292	7013	6726	6739	6762	6881	7178	7259	7158	7210
7590	7517	7306	6863	6800	6738	6928	6708	6722	6733	6779	6614	6617	6610	6522	6672	6732	6787	6997	7094	6998	6850	6932	6991	6972	6810	6875	6750	6875	6942	6840	6967	6838	6993	6894	6780	6874	7045	7157	7083	7153	7071	6784	6656	6855	6950	7006	7220	7192	7213
7618	7380	7347	6875	6793	6871	6722	6727	6545	6518	6552	6746	6543	6295	6570	6702	6855	6969	6871	6871	6976	6992	6929	6744	6784	6892	6791	6736	6657	6795	6651	6774	6806	6778	6916	6901	6991	7105	7158	7316	7183	6940	6784	6800	6925	6998	7086	7105	7118	7075
7858	7456	7448	6905	6965	6840	6715	6665	6708	6733	6442	6466	6289	6381	6542	6642	6722	6756	6955	6814	6877	6993	6913	6853	6903	7042	6787	6772	6740	6729	6679	6697	6667	6783	6999	6939	7045	7177	7129	7030	7190	7174	6778	6869	6951	6960	6980	7206	7059	6988
7682	7545	7584	7258	6913	6768	6706	6767	6531	6634	6512	6335	6482	6543	6559	6574	6649	6976	6925	6842	6871	6772	7004	6974	6961	6846	6982	6881	6816	6912	6944	7039	7166	6973	6971	7140	7176	7157	7213	7048	7262	7134	7260	7134	7079	7180	7131	7289	7098	7120
7907	7493	7492	7457	6985	6832	6697	6623	6660	6651	6412	6540	6420	6292	6375	6644	6768	6823	6940	6896	6897	7125	7021	7048	7007	6975	6961	7168	7012	6995	6949	7233	7190	7139	7227	7374	7524	7356	7475	7319	7113	7224	7384	7408	7339	7483	7271	7104	7012	7102
7815	7642	7717	7249	7178	6999	6607	6612	6377	6635	6509	6468	6321	6336	6329	6594	6700	6725	6716	6890	6961	7089	7158	7084	7034	7016	7051	7368	6982	7012	7096	7273	7349	7501	7425	7273	7649	7541	7414	7640	7330	7333	7275	7481	7482	7390	7466	7324	7223	7023
7759	7739	7655	7166	7037	6723	6795	6623	6503	6451	6420	6304	6401	6461	6392	6520	6687	6660	6522	6780	6860	7010	7047	7126	7080	7061	7094	7131	7119	6919	7172	7148	7218	7213	7542	7550	7805	7595	7528	7363	7365	7622	7621	7424	7635	7668	7612	7560	7320	7362
7987	7853	7775	7376	7129	6983	6775	6655	6499	6632	6659	6550	6487	6407	6521	6356	6414	6526	6474	6800	6935	6839	6950	6975	6960	6977	7203	7171	7045	6963	7243	7186	7279	7227	7373	7567	7538	7504	7313	7244	7509	7570	7716	7591	7549	7522	7683	7477	7344	7210
8015	7764	7567	7288	6965	6735	6599	6688	6726	6554	6578	6566	6706	6364	6583	6371	6509	6515	6526	6872	6753	7076	7126	6687	7091	6956	7165	6888	6980	6867	6831	7080	7201	7286	7251	7325	7680	7371	7248	7216	7398	7518	7613	7704	7450	7793	7607	7648	7437	7407
8053	7733	7492	7215	7026	6824	6778	6874	6651	6756	6730	6542	6677	6507	6592	6483	6387	6468	6410	6609	6808	7001	6843	6754	6686	6938	6978	6890	6754	6806	6929	7134	7103	7153	7160	7171	7138	7330	7150	7149	7360	7450	7587	7628	7529	7690	7594	7578	7412	7383
7667	7437	7584	7043	6884	6611	6762	6529	6630	6868	6561	6628	6402	6490	6598	6524	6510	6531	6639	6605	6857	6880	7011	6736	6683	6819	6823	6861	7041	6925	6817	6972	7038	7129	7134	7229	7223	7124	7180	7181	7305	7501	7643	7580	7513	7608	7601	7543	7566	7416
7727	7512	7515	7105	6872	6750	6743	6609	6640	6745	6550	6493	6715	6839	6549	6714	6720	6583	6685	6530	6708	6893	6847	6712	6749	6809	6834	6861	6870	7011	6995	6894	7130	7193	7151	7174	7145	7139	7058	7095	7327	7119	7449	7635	7799	7675	7758	7480	7528	7493
7994	7481	7422	7115	6933	6834	7016	6824	6926	6960	6639	6423	6749	6854	6900	6790	6792	6776	6635	6903	6910	6783	6723	6478	6718	6734	6719	7007	7271	7026	7132	6980	7022	7016	7205	7160	7044	7220	7255	7355	7336	7169	7380	7628	7879	7904	7592	7661	7756	7583
7994	7476	7460	7152	6986	6969	6929	6955	6937	6888	6725	6742	6684	6871	6840	7035	6926	6911	6916	7035	6943	6844	6809	6639	6700	6900	6867	7028	7284	7384	7128	7037	7011	7241	6950	7353	7203	7257	7375	7211	7318	7326	7446	7519	7862	7905	7952	7831	7725	7695
7924	7524	7558	7117	7037	7143	7251	7104	7112	7025	6989	6745	6821	6982	6828	6939	6815	6912	6911	7111	7089	6856	6899	6537	6803	6719	6894	7046	7313	7347	7401	7226	7098	7079	7286	7177	7221	7141	7201	7363	7225	7372	7583	7742	7810	7982	7978	7901	7685	7817
8171	7823	7697	7464	7179	7238	7393	7042	7101	6936	7011	6655	6627	6826	6983	6957	6877	7018	6899	6809	6938	6989	6718	6743	6853	6820	7040	7176	7380	7327	7230	7095	7162	7059	7122	7174	6883	7061	7250	7078	7169	7393	7237	7727	7670	7885	7828	7924	7875	7875
8509	8059	8001	7656	7386	7263	7489	7219	7386	7113	7039	7111	6550	6911	6910	6815	6904	6896	6717	6817	6810	6874	6713	6859	7012	7032	7142	7059	7343	7386	7387	7195	7098	7033	6994	7154	7168	7251	7127	7234	7335	7384	7457	7501	7770	7821	8007	7992	7829	7761
8439	8069	8056	7633	7715	7579	7531	7391	7356	7373	7249	6892	6967	6982	7041	6974	6790	6954	6784	6766	6763	6881	6872	6841	6999	7290	7134	7285	7205	7393	7219	7087	7048	7024	6964	6901	7275	7089	7195	7309	7268	7244	7247	7598	7616	7874	7567	7850	7728	7812
8222	8137	8040	7627	7533	7716	7669	7579	7546	7446	7266	6981	7056	6926	7070	7031	6786	7043	6961	6830	6833	6955	7052	7164	7330	7150	7315	7044	7064	7198	7319	7090	7342	7034	6977	7116	7255	7258	7216	7125	7397	7450	7366	7500	7626	7563	7619	7599	7693	7594
8316	7944	8270	7776	7817	7750	7600	7721	7820	7735	7594	7425	7179	7118	7117	7093	6890	6983	7031	7110	7014	7222	7104	7321	7240	7297	7381	7060	7231	7255	7160	7168	7218	7090	7074	7092	7148	7238	7263	7304	7564	7510	7565	7675	7726	7423	7453	7515	7812	7776
8185	8024	8060	7880	7874	7749	7688	7762	7781	7730	7637	7464	7424	7248	7083	7378	7159	7184	7095	7027	7161	7281	7295	7407	7463	7355	7472	7345	7352	7450	7457	7364	7159	7157	7266	7098	7234	7317	7246	7066	7474	7571	7743	7661	7677	7569	7674	7795	7910	8038
8254	8031	8230	7944	8034	7882	7956	7784	7834	7686	7735	7651	7464	7429	7228	7331	7252	7229	7350	7321	7295	7337	7338	7567	7650	7612	7583	7553	7668	7393	7383	7367	7301	7178	7429	7461	7427	7353	7720	7524	7604	7570	7675	7814	7677	7671	7557	7901	7970	8146
8356	8251	8231	8057	8043	7956	7897	7722	7586	7530	7550	7701	7562	7536	7356	7205	7288	7282	7295	7263	7429	7510	7445	7711	7664	7776	7604	7676	7597	7693	7672	7347	7313	7422	7287	7506	7573	7533	7567	7547	7522	7772	7714	7801	7741	7739	7705	7997	8082	8404
8133	8195	8244	8040	8111	8026	7904	7762	7737	7761	7527	7480	7597	7265	7214	7216	7326	7381	7525	7383	7405	7488	7323	7562	7637	7413	7612	7645	7673	7685	7364	7560	7535	7379	7552	7532	7687	7542	7734	7492	7500	7694	7698	7644	7862	7896	7886	7990	8138	8393
8259	8230	8309	8128	7878	7926	7685	7599	7383	7589	7487	7600	7352	7508	7274	7397	7278	7799	7547	7433	7667	7513	7580	7417	7568	7697	7703	7847	7709	7710	7563	7436	7447	7532	7554	7585	7675	7648	7514	7536	7258	7814	7666	7869	7814	8022	7916	8246	8440	8322
8246	8216	8132	8140	8005	7822	7601	7342	7427	7424	7483	7282	7470	7614	7382	7434	7494	7656	7806	7803	7885	7896	7916	7749	7645	7852	7658	7743	7886	7707	7602	7492	7493	7526	7678	7652	7447	7458	7458	7558	7575	7626	7894	7787	7981	8153	8007	8201	8525	8682
8369	8246	8423	7981	7923	7564	7636	7471	7391	7487	7572	7616	7604	7286	7516	7671	7626	7563	7593	7604	7791	7782	7745	7607	7762	7708	7691	7681	7783	7798	7553	7613	7718	7741	7598	7804	7745	7627	7533	7474	7542	7598	7455	7812	7968	8036	8154	8388	8494	8469
8219	8174	8222	7735	7763	7636	7531	7356	7457	7485	7488	7479	7419	7616	7915	8048	7889	7841	7736	7920	7794	8021	7775	7894	7835	7767	7742	7779	7684	7803	7785	7835	7853	7763	7714	7891	8038	7694	7570	7565	7560	7593	7789	7936	7856	8166	7993	8345	8355	8436
8265	8025	7978	7857	7525	7598	7566	7450	7482	7705	7658	7735	7640	7555	7909	8143	7974	7754	8019	7920	7919	8067	8047	7722	7933	7792	7943	7756	7847	7750	7923	7792	7850	7878	8019	7847	7969	7776	7832	7416	7681	7638	7928	7918	7969	7972	8249	8153	8127	8335
8164	8017	7896	7606	7587	7567	7669	7663	7703	7650	7848	7654	7542	7701	7880	8031	7826	7840	7880	7741	7952	8077	7988	7953	7967	7832	7778	7934	7977	8049	7873	8034	7997	8148	8127	8169	8180	8029	7732	8077	7864	7744	7967	8067	8075	8124	8106	8266	8263	8248
8018	7783	7900	7461	7549	7614	7798	7697	7676	7619	7488	7736	7822	7845	7818	7831	7764	7749	7925	8039	7997	7952	7867	8054	7856	7922	7816	8039	7998	8060	8080	8191	8012	8127	8071	8184	8225	7911	7775	8080	7812	7987	7831	7763	8016	8273	8178	8396	8197	8483
8268	7810	7779	7417	7640	7593	7590	7556	7482	7552	7438	7505	7879	7779	7770	7875	7687	7796	7776	7781	7791	7891	7841	8046	7889	7700	7954	7976	8103	8197	8046	8232	8046	8275	8422	8158	8147	8051	7862	7837	7987	8042	7955	7915	8079	8021	8157	8183	8196	8262
8213	7694	7640	7443	7466	7587	7472	7429	7572	7402	7626	7354	7783	7834	7860	7682	7579	7576	7680	7883	7727	7763	7967	7891	7986	7776	7855	7898	7967	8362	8118	8124	8468	8270	8135	8256	8035	8119	8003	7889	8124	8013	7947	8072	8103	7934	8153	8185	8298	8307
8118	7898	7828	7510	7550	7485	7558	7529	7493	7392	7467	7662	7605	7695	7780	7644	7677	7623	7776	7667	7814	7707	7759	7690	7765	7826	7812	8005	8061	8199	8180	8248	8199	8172	8019	8012	8157	7823	8005	7889	8023	8109	7879	7956	7865	7943	8107	8421	8349	8491
8042	7674	7921	7752	7650	7358	7508	7318	7479	7446	7607	7508	7710	7528	7569	7498	7598	7751	7601	7728	7669	7601	7786	7810	7856	7795	7880	7895	8026	7985	7955	8193	8163	8171	8025	7819	7852	7997	7907	7884	7937	7934	7954	7830	8114	7909	8134	8237	8466	8516
8279	7887	8063	7730	7668	7471	7340	7245	7372	7490	7613	7629	7564	7685	7589	7629	7841	7880	7697	7600	7619	7552	7636	7905	7732	7663	7698	7934	7853	8002	7920	7980	7954	7811	7830	7819	7679	7825	7837	7799	7966	7859	7861	7912	8047	8087	8356	8303	8226	8398
8229	8124	8134	7659	7663	7366	7433	7434	7415	7616	7569	7637	7721	7660	7747	7624	7726	7669	7747	7677	7714	7644	7722	7601	7724	7637	7701	7575	7813	7817	7747	7837	7961	7952	7706	7791	7484	7645	7769	7887	8114	7898	7920	7828	7865	8006	8212	8257	8180	8124
8506	8246	8018	7834	7513	7402	7276	7297	7441	7487	7361	7406	7582	7629	7719	7681	7570	7362	7617	7523	7605	7596	7626	7740	7651	7764	7767	7760	7659	7814	7838	7703	7767	7776	7829	8005	7779	7798	7808	7806	8018	8113	7849	7888	7823	8102	8042	8119	8235	8361
8524	8464	8114	7814	7451	7404	7637	7482	7538	7393	7363	7373	7358	7589	7488	7578	7578	7436	7343	7485	7574	7700	7801	7692	7635	7814	7596	7766	7684	7662	7569	7760	7779	7737	7836	7778	7960	8020	7832	8136	7942	8144	8089	8067	7920	7891	7873	8301	8099	8066
8581	8436	8236	7811	7491	7475	7625	7483	7582	7342	7227	7381	7329	7440	7361	7499	7334	7547	7398	7404	7650	7776	7650	7664	7648	7840	7548	7673	7567	7741	7680	7793	7811	7918	7920	7787	7978	7910	7857	8041	7917	7967	8098	8013	7828	7762	8042	8129	8055	8250
8580	8209	8275	7724	7594	7554	7514	7378	7370	7275	7092	7218	7187	7123	7178	7232	7307	7518	7424	7427	7321	7755	7704	7746	7563	7735	7857	7745	7741	7761	7741	7488	7720	7860	7923	7937	8030	8072	7844	7947	7816	7877	7978	7871	7805	7814	7949	8139	8239	8210
8469	8215	8346	7778	7628	7539	7323	7502	7271	7090	7190	7045	7132	7075	7211	7380	7344	7202	7470	7362	7476	7399	7498	7577	7460	7437	7706	7454	7687	7638	7616	7544	7572	7661	7777	7785	7674	7805	7896	7875	7954	7925	7892	7745	7857	7697	7997	8190	8225	8272
8675	8474	8247	7883	7642	7631	7413	7229	7506	7351	7291	7024	7021	7146	7235	7307	7308	7427	7321	7457	7358	7491	7452	7325	7289	7330	7323	7390	7634	7557	7625	7630	7593	7738	7730	7791	7687	7771	7695	7735	7932	7973	7952	7759	7883	8001	8104	8028	8124	8328
8535	8459	8451	7949	7756	7594	7458	7375	7482	7277	7367	7204	7196	7109	7371	7519	7454	7363	7521	7369	7648	7405	7377	7377	7325	7402	7343	7260	7209	7736	7568	7570	7709	7551	7508	7762	7721	7606	7751	7694	7800	7963	7825	7800	7779	7938	8116	7912	8191	8072
8870	8402	8586	7961	7731	7634	7420	7537	7457	7358	7453	7233	7349	7388	7489	7507	7701	7533	7330	7361	7367	7295	7385	7410	7372	7403	7474	7243	7294	7403	7737	7516	7583	7684	7431	7617	7803	7740	7811	7634	7723	7834	7814	7847	7833	7928	8120	8024	8192	7949
9067	8326	8288	8049	7653	7661	7515	7472	7392	7563	7413	7401	7179	7477	7509	7504	7557	7637	7526	7437	7239	7291	7429	7241	7212	7331	7317	7164	7507	7536	7657	7485	7596	7707	7734	7525	7574	7709	7788	7776	7805	7808	7781	8035	7838	8042	8043	8308	8322	8208
8588	8444	8475	8124	7900	7713	7593	7732	7560	7565	7457	7511	7374	7374	7606	7480	7608	7374	7354	7397	7289	7295	7225	7336	7524	7384	7546	7291	7379	7657	7664	7747	7832	7837	7498	7734	7680	7606	7740	7815	7816	7913	7842	8010	7884	7846	8047	8010	8400	8104
8475	8391	8341	8094	8037	7810	7765	7962	7605	7652	7618	7586	7554	7495	7448	7480	7569	7554	7428	7347	7395	7370	7463	7549	7585	7579	7491	7670	7592	7660	7930	7953	7821	7871	7863	7588	7735	7614	7699	7950	7712	7870	7917	7987	7908	8125	7994	7990	8369	8196
8485	8209	8563	8128	8019	8020	7848	7967	7767	7746	7757	7631	7704	7696	7530	7417	7331	7466	7443	7390	7198	7476	7413	7547	7621	7520	7453	7366	7517	7451	7786	7816	7994	7850	7657	7723	7605	7788	7733	7945	7899	7825	8037	7966	7815	8096	7815	8274	8280	8211
8172	8084	8309	7992	8094	7927	7801	7787	7889	7890	7987	7802	7664	7588	7474	7588	7630	7561	7369	7362	7512	7549	7529	7626	7658	7704	7754	7774	7612	7641	7924	7917	7878	7772	7813	7579	7797	7794	7912	7878	8149	8011	8026	8084	8248	8137	7943	8294	8304	8332
8414	8052	8204	7961	7945	7940	7816	7787	7613	7798	7685	7749	7714	7571	7422	7649	7493	7749	7539	7566	7658	7491	7722	7890	7748	7794	7532	7630	7708	7635	7820	8010	7892	7813	7946	7713	7795	7885	8006	8008	7987	8099	7943	8148	8127	8142	7885	8354	8272	8341
8156	8041	8289	7770	7896	7712	7760	7802	7718	7667	7760	7789	7629	7544	7707	7327	7585	7686	7581	7716	7735	7572	7616	7744	7999	7914	7845	7852	7716	7933	8056	8177	7912	8066	7972	7676	7935	7893	8070	8058	8074	8118	8147	8219	8218	8205	8335	8424	8363	8375
8258	7767	8056	7833	7917	7535	7586	7707	7682	7800	7441	7512	7548	7582	7666	7688	7649	7620	7731	7657	7570	7670	7759	7889	7850	8069	8048	7843	8001	7985	8072	8264	8026	8071	7977	8088	7977	8098	8145	8156	8212	8220	8080	8129	8152	8501	8361	8569	8591	8390
8084	8074	7869	7788	7657	7774	7582	7443	7489	7474	7473	7478	7407	7478	7588	7500	7640	7650	7660	7704	7819	7602	7923	7987	8073	7991	7996	8007	7871	7996	8041	8314	8173	8234	7959	8289	8130	8286	8344	8136	8078	8126	8150	8052	8423	8296	8714	8439	8641	8371
7956	7800	8058	7569	7540	7738	7619	7509	7463	7579	7643	7408	7561	7316	7501	7519	7608	7593	7698	7737	7770	7897	8085	8183	7936	7858	7898	7901	7855	8157	8047	8162	8167	8336	8096	8276	8234	8302	8268	8185	8065	8016	7908	8035	8351	8425	8289	8275	8338	8286
8189	7754	7801	7477	7614	7419	7394	7372	7372	7627	7367	7376	7286	7481	7439	7490	7487	7637	7467	7604	7759	7779	7826	7801	7932	7843	7893	7894	7788	7971	8013	7901	8191	8190	8100	7904	7930	8090	8158	8104	8030	8022	8019	8222	8249	8328	8393	8279	8321	8086
8047	7712	7698	7655	7497	7567	7343	7344	7318	7469	7448	7308	7375	7502	7312	7263	7449	7438	7655	7523	7625	7630	7799	7575	7795	7725	7613	7560	7579	7568	8035	8053	8202	8045	7726	7728	7783	7878	7807	8134	7999	7674	7936	8037	8081	8333	8118	8186	8065	7757
8169	8028	7951	7643	7677	7637	7587	7309	7257	7352	7395	7196	7271	7228	7159	7336	7244	7374	7484	7329	7446	7459	7566	7314	7598	7384	7414	7498	7434	7516	7715	7720	7828	7846	7627	7516	7624	7520	7702	7892	8062	8035	7945	7994	8060	7933	8093	7984	7940	7859
8379	8183	8220	7769	7898	7818	7560	7235	7305	7173	7337	7296	7075	7207	7184	7065	7125	7188	7117	7138	7197	7325	7383	7377	7464	7417	7421	7361	7529	7471	7629	7681	7777	7743	7473	7389	7425	7582	7738	7785	7835	7910	7689	8009	8015	8036	7815	7802	7742	7881
8517	8175	8418	8030	7989	7926	7475	7166	7179	7106	7129	7297	6967	7177	6958	6957	7019	7116	7209	6991	7190	7097	7161	7280	7404	7351	7405	7308	7478	7641	7631	7574	7825	7625	7612	7337	7517	7508	7587	7752	7850	7873	7862	8007	7906	7992	7734	7882	7466	7868
8485	8408	8362	8186	8179	8071	7672	7330	7194	7175	6957	7056	7097	7215	6947	6829	6905	6987	7037	6941	7035	7179	7297	7503	7386	7392	7391	7597	7487	7613	7618	7632	7670	7756	7661	7597	7638	7591	7478	7787	7662	7798	7746	8007	7926	7929	7754	7810	7596	7707
8737	8374	8665	8366	8234	7975	7426	7484	7401	7139	7025	7016	7210	7165	6962	6853	6883	7179	7046	7016	7117	7231	7273	7473	7517	7506	7641	7562	7866	7802	7786	7774	7871	7705	7680	7773	7776	7712	7754	7626	7839	7930	7904	8037	7841	8002	7655	7802	7869	7848
8957	8630	8479	8104	8133	7786	7793	7274	7283	7296	7081	7111	7241	7042	7030	6825	7103	7024	7231	7016	7269	7252	7418	7632	7533	7658	7793	7720	7741	7651	7682	7454	7930	7955	7947	7873	7814	8030	7920	7849	7765	7846	7849	7999	8016	7740	7925	7830	7993	7782
8712	8552	8228	8156	8041	7991	7623	7421	7425	7538	7308	7522	7302	7306	7204	7118	7118	7099	7300	7289	7318	7612	7694	7564	7870	7812	7828	7958	7923	7701	7620	7659	7843	7903	8047	8054	8302	7886	7948	7764	7705	7995	8112	8162	8199	8230	7832	8012	7725	7583
8729	8392	8366	8224	8107	7657	7752	7667	7502	7349	7355	7284	7467	7417	7306	7218	7292	7387	7266	7391	7787	7803	7695	7861	7964	7938	8056	8097	7961	7893	7849	7785	7892	8071	8050	8136	8376	8137	8025	7925	7959	8004	8014	8213	8401	8274	8209	8014	7804	7752
8667	8353	8322	8148	7998	7974	7702	7600	7396	7363	7457	7432	7523	7491	7539	7301	7427	7571	7439	7769	7677	7756	7916	7840	7802	7971	8009	7966	7784	7795	7830	7854	8066	8087	8074	8143	8177	8076	7949	8042	7952	8184	8140	8495	8201	8312	8110	8022	7609	7799
8532	8370	8295	8017	7899	7825	7724	7616	7582	7568	7616	7624	7545	7482	7481	7616	7555	7524	7690	7953	7882	7848	8035	8071	8014	8113	8108	8357	7851	7908	7980	7842	8053	8343	8035	8235	8270	8285	8216	8008	7940	8219	8230	8308	8349	8093	8007	8012	7788	7700
8418	8221	8389	8261	8079	8049	8056	7893	7714	7909	7791	7620	7721	7603	7800	7489	7598	7509	7638	7775	7827	7962	7898	8049	7944	8150	8133	8091	8094	8019	8152	8052	8086	8115	8152	8227	8049	8183	8139	8129	8001	7989	8177	8167	8015	7956	7976	7773	7663	7598
8541	8302	8334	8185	8324	8059	7816	7954	7912	7913	7702	7800	7819	7786	7658	7735	7579	7459	7686	7756	7857	7880	7971	7707	7801	7967	8208	8180	8157	8033	8107	8073	7946	8166	8081	8059	7965	8079	8070	8210	7882	7890	7992	8025	8177	7989	7919	7608	7471	7675
8637	8536	8298	8207	8251	8162	8182	7873	7859	7630	7743	7620	7931	7571	7628	7558	7476	7578	7596	7731	7773	7664	7820	7682	7597	7852	8013	7952	8015	7887	7986	8210	7874	7895	7991	7928	7900	8028	8081	7832	7807	7950	7803	7672	7804	7748	7849	7720	7572	7756
8759	8470	8481	8166	8131	8205	8034	7679	7745	7535	7632	7577	7677	7617	7475	7229	7582	7382	7697	7780	7592	7673	7788	7577	7745	7832	7818	7821	7633	7764	7961	7856	7582	7744	7800	8025	7617	7788	7847	7933	7736	7563	7618	7707	7647	7701	7488	7637	7592	7560
9122	8680	8645	8203	8102	8158	7914	7826	7421	7513	7368	7466	7595	7413	7385	7343	7312	7387	7303	7354	7601	7615	7538	7821	7678	7602	7530	7731	7620	7520	7495	7580	7491	7631	7515	7714	7674	7821	7590	7665	7611	7513	7326	7416	7619	7551	7706	7469	7570	7336
9280	8714	8564	8306	7978	8075	7773	7460	7437	7199	7309	7311	7299	7142	7084	7231	7260	7278	7348	7453	7625	7489	7621	7603	7554	7406	7769	7502	7651	7539	7599	7504	7411	7415	7497	7565	7432	7633	7649	7510	7350	7176	7310	7368	7239	7672	7457	7588	7290	7484
9109	8863	8675	8155	7987	7879	7776	7459	7288	7096	7205	7187	7030	7223	7155	7282	7103	7292	7328	7524	7595	7466	7534	7534	7559	7430	7453	7494	7493	7478	7650	7545	7585	7274	7388	7538	7449	7422	7527	7554	7423	7209	7036	7293	7485	7707	7454	7393	7255	7150
9178	8762	8822	8245	8152	8110	7722	7451	7429	7236	7132	7319	7175	7298	7327	7064	7380	7359	7273	7478	7383	7602	7494	7678	7380	7402	7245	7350	7493	7409	7478	7497	7548	7450	7456	7352	7346	7368	7588	7504	7472	7330	7226	7243	7403	7458	7531	7417	7336	7243
9124	8667	8846	8436	8296	8015	7947	7693	7477	7490	7403	7468	7307	7586	7381	7401	7335	7303	7347	7323	7373	7423	7460	7592	7484	7436	7270	7396	7432	7573	7508	7435	7564	7428	7287	7471	7646	7441	7320	7276	7333	7345	7238	7398	7310	7446	7472	7303	7321	7358
8908	8516	8615	8247	8074	8123	7975	7892	7744	7562	7703	7594	7641	7591	7538	7399	7606	7459	7124	7429	7400	7612	7656	7796	7665	7497	7415	7370	7503	7576	7679	7856	7530	7783	7441	7510	7256	7474	7562	7649	7490	7424	7363	7417	7649	7596	7567	7356	7473	7577
9051	8564	8239	7897	8084	7897	7887	7811	7739	7896	7642	7785	8004	7760	7520	7680	7626	7630	7585	7499	7466	7680	7688	7767	7887	7680	7724	7584	7646	7683	7592	7719	7778	7728	7658	7612	7780	7655	8016	7665	7753	7701	7434	7668	7529	7683	7498	7721	7559	7791
8415	8197	8159	7646	7876	7785	7757	7704	7744	7649	7770	7740	8119	7725	7879	7936	7879	7847	7832	8012	7790	7875	7802	7921	7924	7917	7780	7735	7669	7945	7895	7929	8042	8025	7986	7761	7762	7865	7849	7675	7692	7790	7740	7630	7720	7606	7681	7827	7899	7850
8204	7911	7812	7662	7761	7698	7612	7679	7511	7510	7824	7762	7944	7879	7994	7959	7996	8019	8096	8150	8027	8000	8016	8016	8005	7863	7942	7919	7673	7807	7563	7772	8024	7862	8047	8025	7846	7956	7941	7888	7953	7803	7720	7802	7854	7743	7887	7874	7822	8133
8054	7911	7806	7695	7631	7591	7776	7760	7558	7766	7727	7780	7839	7837	8058	8005	8146	8174	8477	8275	8137	8011	8082	7823	7947	8083	7857	7869	7739	7846	7758	7861	7977	7966	8143	8109	8050	8078	8062	7995	7837	7894	7775	7730	7882	7908	8018	7930	8299	8048
8025	7740	7752	7493	7516	7660	7669	7605	7665	7552	7598	7758	7677	7806	7834	8163	8127	8293	8315	8216	8120	7838	7854	7737	7692	7830	7895	8079	7677	7726	7798	7796	7902	8136	8009	8201	7989	8005	8130	7871	7762	7685	7771	7817	7884	7814	7913	7817	7935	8144
7979	7899	7838	7454	7495	7414	7705	7788	7716	7353	7498	7540	7765	7581	7813	7795	7879	7999	8222	8069	7926	7862	7648	7598	7798	7744	7899	7912	7757	7750	7900	7844	7922	7930	7892	7907	7881	7814	7980	7697	7609	7701	7852	7847	7771	7741	7943	7908	8033	7850
8096	7734	7859	7432	7522	7723	7554	7609	7637	7395	7515	7329	7505	7331	7617	7694	7799	7573	7799	7675	7725	7716	7531	7513	7362	7635	7742	7851	7647	7687	7780	7613	7684	7832	7750	7833	7640	7478	7535	7580	7445	7698	7462	7744	7499	7832	7694	8004	7843	7864
8105	7832	7743	7501	7399	7391	7489	7505	7494	7568	7489	7187	7316	7411	7482	7468	7549	7487	7636	7620	7485	7413	7208	7381	7464	7647	7461	7776	7671	7552	7582	7503	7703	7641	7441	7475	7180	7378	7434	7482	7543	7553	7552	7564	7450	7535	7680	7865	7924	7702
8062	7908	7731	7410	7315	7556	7445	7347	7491	7327	7312	7150	7301	7161	7333	7266	7418	7491	7380	7366	7269	7279	7063	7121	7272	7451	7543	7400	7581	7393	7495	7543	7518	7464	7394	7271	7222	7301	7421	7501	7374	7517	7513	7586	7534	7650	7497	7740	7706	7888
8262	7804	7861	7466	7538	7502	7502	7407	7287	7051	7285	6991	7145	7120	7113	7283	7101	7267	7315	7539	7381	7118	6900	6960	7169	7257	7459	7500	7408	7424	7385	7532	7446	7285	7310	7468	7248	7259	7262	7348	7339	7443	7378	7341	7409	7521	7627	7582	7525	7676
8106	8106	8001	7756	7295	7207	7459	7237	7155	7218	6958	7027	7134	7154	7084	7239	7220	7319	7490	7409	7268	7217	7060	7003	7138	7219	7535	7420	7215	7465	7437	7450	7729	7527	7331	7360	7356	7478	7234	7242	7382	7249	7282	7468	7382	7381	7533	7542	7382	7621
8420	8174	7903	7651	7475	7371	7164	7277	7043	7048	7079	7136	6977	7091	7245	7092	7301	7359	7327	7487	7390	7147	7167	7258	7207	7257	7359	7597	7271	7434	7521	7623	7638	7653	7503	7725	7278	7369	7371	7344	7383	7424	7332	7236	7308	7523	7392	7557	7607	7467
8241	8042	7735	7585	7227	7230	7170	7198	7132	6991	7024	6960	7072	7104	7132	7280	6943	7384	7143	7319	7455	7533	7237	7302	7366	7289	7395	7597	7614	7400	7685	7912	7862	7881	7604	7747	7645	7470	7558	7459	7358	7233	7326	7257	7339	7349	7639	7419	7478	7395
7801	7563	7599	7251	7145	7137	7127	6918	6947	6829	6877	6933	7015	6930	7167	7060	7169	7130	7442	7201	7524	7455	7218	7528	7529	7420	7542	7750	7568	7578	7767	7965	7827	7838	7765	7983	7492	7479	7918	7550	7474	7373	7474	7225	7268	7527	7573	7502	7537	7498
7680	7420	7373	7265	7171	6951	6980	7109	6973	6802	6795	7008	6804	6928	6865	7010	7013	7119	7377	7409	7513	7461	7501	7447	7661	7485	7585	7714	7751	7755	7884	8085	7744	7629	7891	7811	7553	7729	7746	7668	7785	7743	7374	7529	7350	7223	7487	7527	7667	7469
7323	7138	7420	7178	7051	6854	6936	6880	6634	6669	6888	6889	6825	6777	6693	6765	6968	7054	7277	7184	7535	7674	7604	7874	7691	7565	7711	7972	7840	7997	7945	7830	7824	7774	7679	7651	7701	7743	7807	7847	7912	7744	7734	7545	7479	7534	7613	7602	7597	7537
7158	7077	7088	7268	6876	6857	6722	6513	6776	6697	6719	6858	6777	6763	6663	6839	6900	7122	7086	7253	7388	7664	7755	7746	7642	7671	7744	7810	7666	7854	7769	7904	7916	7797	7726	7609	7626	7826	8088	8106	8137	7741	7736	7617	7590	7707	7537	7605	7689	7535
7030	6902	6839	6675	6466	6597	6609	6609	6388	6564	6572	6671	6598	6690	6728	6923	6885	7050	7109	7185	7459	7689	7717	7533	7584	7821	7870	7767	7844	7982	7739	7851	8077	7769	7700	7936	7714	7774	7963	7825	7932	7839	7883	7656	7486	7653	7750	7649	7851	7864
7073	6809	6634	6580	6653	6618	6462	6566	6362	6358	6526	6550	6641	6630	6776	6827	6988	6942	7169	7081	7445	7600	7518	7703	7474	7581	7611	7662	7764	7600	7797	8083	8079	8179	7826	7816	7953	7901	7835	8074	7806	8023	7837	7765	7647	7614	7692	7777	8025	7816
7102	6788	6666	6504	6588	6549	6410	6451	6354	6365	6428	6533	6746	6597	6786	7041	6928	7055	7086	7260	7304	7333	7241	7433	7337	7549	7522	7648	7743	7842	7848	7931	8081	8124	7744	7697	7907	7955	7842	7791	7710	8011	7675	7666	7656	7918	7867	8064	7927	7796
6967	6561	6696	6608	6371	6396	6400	6396	6437	6291	6480	6546	6745	6919	6938	6933	6955	7214	7097	7249	7308	7183	7360	7537	7407	7488	7601	7575	7672	7702	7755	7831	7904	7963	7924	8107	7706	7762	7676	7821	7928	7773	7747	7853	7813	7807	7860	7995	7995	8011
7080	6643	6821	6627	6677	6647	6597	6614	6569	6446	6453	6650	6856	6839	6968	7140	7056	7154	7226	7342	7462	7482	7523	7418	7443	7485	7493	7558	7532	7558	7791	7858	7946	8077	8024	8082	7631	7851	7720	7908	7812	7748	7703	7712	7859	7554	7930	7823	7853	7857
6939	6773	6783	6676	6691	6632	6601	6688	6603	6654	6669	6768	6711	6984	7067	7105	7071	7255	7229	7307	7316	7517	7476	7612	7569	7456	7514	7412	7361	7550	7840	7875	8008	7896	8149	8175	8151	8000	7974	7872	7888	7786	8108	7947	7810	7863	8004	7998	8041	8119
6837	6588	6799	6820	6712	6795	6937	6759	6561	6576	6678	6713	6692	6948	7078	7071	7276	7343	7318	7374	7330	7399	7501	7456	7525	7758	7493	7479	7741	7574	7714	7970	8027	8161	8185	8217	8099	8076	7973	7820	7693	7777	7952	7864	7929	7887	7767	8009	8261	8130
6789	6572	6598	6648	6729	6584	6668	6697	6564	6477	6590	6673	6682	7056	7018	7099	7297	7286	7365	7384	7362	7410	7422	7639	7700	7771	7618	7602	7827	7580	7726	7998	8035	8105	7960	8272	8107	8135	7871	7659	7702	7955	7775	7911	7914	7806	7837	7956	7912	8122
6953	6667	6812	6784	6713	6780	6733	6531	6625	6725	6457	6656	6742	6812	7182	7294	7120	7172	7212	7206	7309	7311	7404	7837	7592	7727	7622	7743	7745	7685	7906	7868	7827	7997	8048	8177	7967	7915	7714	7637	7618	7871	7981	8095	7765	7743	7872	7561	7821	7900
6993	6743	6845	6791	6552	6533	6810	6771	6591	6702	6643	6893	6775	6822	7102	6965	7125	7132	7140	7219	7396	7330	7321	7546	7469	7546	7682	7764	7650	7711	7698	7809	7714	7992	7681	8022	7903	7784	7692	7528	7589	7799	7730	7874	7756	7717	7660	7484	7618	7506
6981	6759	7020	6861	6750	6658	6848	6669	6591	6688	6635	6667	6760	6804	7057	6904	7023	7070	7142	7121	7324	7201	7187	7527	7430	7558	7697	7809	7796	7815	7625	7510	7624	7795	7657	7815	7803	7818	7500	7593	7517	7579	7732	7810	7629	7702	7671	7498	7309	7656
7132	6989	7063	6842	6905	6788	6834	6811	7043	6829	6727	6713	6766	6639	6998	7087	7074	7181	7166	7337	7206	7265	7058	7293	7348	7594	7570	7806	7598	7626	7547	7400	7494	7516	7637	7611	7688	7625	7385	7451	7483	7363	7579	7592	7622	7502	7464	7550	7473	7464
7072	7066	7257	6834	6800	6800	6867	6841	6961	7003	6750	6798	6790	6708	6867	6926	7088	7276	7328	7394	7150	7326	7252	7166	7540	7413	7532	7683	7649	7768	7631	7526	7378	7473	7526	7734	7583	7484	7270	7322	7374	7358	7303	7490	7693	7618	7454	7394	7512	7532
7295	7332	7200	6988	6990	6813	6829	6949	6887	7031	7044	6778	6736	6704	6895	6954	7134	7267	7402	7365	7341	7451	7336	7193	7600	7506	7568	7747	7494	7618	7713	7489	7349	7430	7593	7745	7584	7483	7379	7117	7279	7424	7377	7405	7648	7376	7517	7493	7368	7460
7201	7139	7372	6961	6831	6821	6816	6931	6941	6887	6927	7110	7130	7065	7211	7167	7154	7269	7579	7507	7523	7454	7432	7433	7431	7554	7613	7646	7470	7709	7684	7471	7382	7471	7404	7579	7764	7526	7303	7280	7267	7267	7311	7509	7763	7501	7567	7276	7379	7457
7237	7101	7187	7075	6920	6767	6720	6889	7048	6897	6840	7012	6900	6951	6994	7131	7261	7379	7356	7618	7677	7427	7453	7409	7573	7438	7651	7578	7421	7522	7614	7380	7415	7442	7566	7574	7580	7558	7698	7313	7386	7252	7373	7531	7584	7490	7509	7480	7576	7394
7427	7265	7306	6908	6872	6984	6818	6909	7292	7242	7077	6992	7022	6691	6913	6996	7134	7381	7433	7435	7343	7431	7437	7477	7590	7533	7495	7495	7562	7669	7612	7603	7491	7515	7716	7434	7617	7440	7534	7495	7527	7442	7359	7498	7608	7458	7583	7617	7522	7656
7415	7233	7184	6983	6683	6924	6942	6843	7104	7074	7097	6931	7171	6979	6961	7125	6926	7260	7217	7406	7439	7561	7506	7428	7672	7441	7563	7709	7239	7455	7510	7523	7520	7442	7484	7616	7698	7674	7539	7570	7448	7509	7457	7478	7691	7599	7444	7419	7489	7425
7452	7354	7170	6907	6689	6847	6921	6996	6883	7082	7099	6811	6901	7090	7015	7418	7249	7452	7425	7461	7396	7493	7378	7477	7479	7427	7474	7476	7193	7379	7223	7344	7560	7452	7607	7693	7675	7642	7512	7815	7635	7627	7640	7680	7690	7553	7608	7588	7682	7544
7535	7640	7522	7014	6851	6792	7109	7123	7195	7126	7086	6960	6840	7018	6725	6911	7139	7089	7066	7125	7333	7253	7276	7035	7520	7470	7473	7376	7190	7301	7314	7346	7476	7505	7432	7567	7511	7545	7851	7643	7538	7735	7641	7602	7586	7719	7572	7424	7362	7536
7639	7485	7381	7152	6909	6762	7054	7215	7189	7214	7092	7173	7045	7027	6998	7110	7142	7167	6979	7223	7155	7109	7108	7266	7416	7240	7411	7432	7242	7191	7328	7106	7439	7602	7609	7228	7643	7520	7485	7757	7604	7705	7814	7679	7567	7695	7530	7518	7570	7444
7536	7443	7582	7185	7149	7218	7164	7307	7361	7238	7224	7290	7030	6958	7250	7033	7206	7231	7145	7170	7230	7170	7021	7287	7023	7240	7322	7237	7270	7129	7173	7247	7308	7327	7318	7464	7473	7456	7622	7629	7622	7778	7658	7601	7657	7599	7706	7692	7628	7517
7482	7417	7455	7266	7176	7222	7096	7324	7147	7338	7473	7475	7048	7082	7269	7091	7018	6757	7087	6831	7221	7239	7302	7232	7425	7340	7276	7341	7220	7136	7104	7335	7182	7253	7528	7382	7231	7519	7554	7592	7621	7658	7401	7727	7718	7654	7593	7481	7497	7485
7816	7608	7649	7460	7348	7031	7062	7293	7394	7432	7377	7327	7348	7184	7317	7255	7333	7155	7257	7357	7350	7479	7487	7456	7342	7334	7374	7344	7404	7386	7126	7245	7234	7410	7461	7358	7483	7678	7461	7619	7577	7528	7572	7560	7690	7595	7658	7698	7556	7471
7849	7670	7610	7447	7472	7199	7223	7103	7277	7413	7443	7639	7293	7196	7098	7059	7122	7088	7247	7292	7396	7268	7368	7322	7400	7371	7601	7428	7607	7590	7208	7537	7277	7498	7458	7577	7535	7608	7770	7642	7535	7669	7556	7544	7538	7547	7682	7550	7485	7583
7925	7757	7864	7724	7326	7168	7396	7579	7463	7254	7275	7306	7374	7259	7256	7197	7316	7311	7382	7310	7754	7537	7593	7502	7558	7473	7648	7436	7660	7441	7417	7546	7647	7573	7436	7489	7449	7457	7520	7464	7568	7647	7535	7550	7530	7676	7659	7572	7608	7599
8125	7848	7975	7648	7430	7469	7360	7250	7247	7354	7500	7217	7243	7195	6972	6988	7038	7065	7131	7345	7371	7533	7552	7462	7795	7361	7561	7607	7639	7446	7491	7523	7432	7540	7602	7223	7378	7414	7424	7479	7548	7287	7550	7460	7565	7601	7594	7604	7495	7681
8261	7964	8041	7923	7672	7477	7596	7412	7250	6950	7181	7102	7180	7299	7191	7307	7222	7320	7592	7669	7698	7774	7650	7684	7577	7488	7568	7491	7513	7538	7613	7644	7439	7382	7494	7529	7313	7433	7467	7571	7342	7528	7335	7457	7512	7527	7575	7572	7615	7622
8323	8301	8089	8071	7864	7698	7286	7371	7611	7428	7237	7122	6943	6905	6771	6567	6663	6815	6908	7121	7145	7395	7560	7319	7430	7466	7524	7490	7486	7493	7585	7478	7361	7327	7289	7100	7459	7536	7368	7555	7423	7438	7271	7352	7207	7524	7528	7551	7564	7695
8520	8128	8347	8059	8104	7806	7916	7544	7286	7066	7154	7053	7115	7263	7276	7198	7288	7254	7136	7275	7370	7572	7486	7411	7330	7297	7221	7282	7588	7423	7216	7282	7425	7318	7315	7385	7311	7376	7333	7475	7514	7337	7579	7226	7361	7522	7459	7379	7631	7809
8244	8111	8179	8108	7989	7799	7467	7533	7474	7529	7362	7311	6876	6870	6868	6706	6825	6909	6791	6886	6923	6911	7087	7097	7345	7366	7444	7158	7197	7320	7311	7361	7302	7351	7400	7152	7117	7395	7324	7434	7666	7515	7460	7612	7296	7493	7440	7527	7698	7848
8149	8081	8087	8121	7803	7491	7781	7601	7406	7147	7102	7199	7363	7301	7149	7139	7288	7259	7293	7357	7122	7347	7467	7236	7286	7030	7096	7247	7286	7295	7227	7281	7442	7270	7262	7640	7488	7380	7597	7729	7426	7597	7683	7507	7588	7385	7372	7418	7644	7603
7962	7897	8198	7788	7848	7871	7484	7410	7458	7624	7620	7524	7038	6876	6570	6763	6775	6727	6733	6954	6682	6882	7179	7030	7260	7249	7308	7118	7159	7181	7398	7249	7246	7330	7319	7278	7232	7463	7546	7493	7896	7725	7578	7545	7652	7600	7574	7460	7589	7725
8069	7842	8101	8079	7571	7644	7532	7508	7589	7301	7373	7165	7178	7185	7215	7125	7199	7178	7515	7191	7418	7219	7269	7350	7005	6842	7292	7141	7206	7216	7260	7359	7383	7153	7226	7551	7230	7378	7596	7537	7689	7739	7663	7606	7696	7593	7689	7625	7669	7870
8254	7865	8145	7680	7535	7623	7603	7440	7279	7498	7422	7555	7266	7066	6789	6873	6725	6669	6853	6692	6806	6980	7091	7259	7353	7313	7273	7044	6941	7258	7371	7551	7311	7359	7322	7332	7470	7728	7512	7397	7676	7515	7589	7908	7790	7771	7614	7478	7497	7557
8528	8244	7970	7816	7723	7520	7420	7372	7580	7818	7416	7322	7268	7082	7056	7149	6999	7075	7097	7260	7212	7324	7083	7025	7076	7102	7217	7393	7265	7240	7289	7377	7378	7407	7445	7589	7454	7377	7536	7553	7478	7585	7590	7643	7858	7714	7472	7446	7189	7525
8595	8430	8455	8046	7763	7486	7628	7702	7519	7408	7454	7339	7409	7234	7199	7205	7016	7115	6984	6902	7168	7265	7230	7389	7324	7211	6969	6977	7143	7550	7677	7326	7250	7367	7217	7197	7514	7501	7473	7649	7514	7558	7665	7605	7316	7570	7409	7384	7400	7160
8694	8568	8286	7833	8058	7841	7372	7369	7463	7799	7733	7471	7447	7282	7414	7131	7038	7245	7142	7241	7209	7078	6926	7203	7239	7336	7551	7265	7127	7085	7136	7361	7470	7225	7397	7600	7483	7487	7743	7297	7526	7763	7248	7523	7371	7488	7474	7537	7409	7342
8547	8174	8507	8109	7809	7498	7664	7799	7725	7711	7365	7364	7318	7277	7111	7164	7139	7083	7252	7180	7147	7154	7236	7090	7182	6808	7074	7289	7371	7379	7501	7232	7352	7483	7452	7381	7649	7394	7507	7709	7492	7362	7346	7163	7638	7433	7452	7536	7579	7277
8635	8485	8351	7847	7734	7836	7855	7647	7441	7265	7334	7404	7531	7695	7561	7652	7756	7514	7501	7686	7472	7518	7332	7542	7310	7136	7126	7060	7115	7407	7626	7575	7276	7470	7639	7439	7615	7765	7370	7442	7798	7258	7258	7271	7278	7409	7621	7391	7423	7379
8839	8300	8150	7915	7910	7757	7492	7167	7390	7564	7663	7789	7639	7426	7269	7277	7041	7023	7289	7146	7185	7445	7522	7355	7427	7475	7317	7199	7347	7240	7177	7333	7532	7527	7382	7410	7591	7666	7864	7371	7439	7687	7229	7337	7370	7323	7571	7569	7467	7648
8520	8175	8514	8304	7666	7487	7675	7822	7702	7516	7190	6936	6962	6971	6783	6888	6871	7128	6877	6966	6731	6812	6895	7125	7140	7234	7325	7411	7332	7405	7408	7095	7275	7643	7556	7581	7341	7400	7570	7720	7396	7520	7628	7149	7258	7309	7797	7639	7687	7502
8827	8741	8356	7542	7800	7795	7878	7527	6998	6724	6737	7095	7164	7262	7317	7298	7481	7312	7666	7725	7651	7635	7307	7220	6905	6930	7006	7053	7149	7191	7559	7544	7408	7277	7336	7752	7695	7542	7665	7638	7807	7450	7653	7521	7131	7548	7491	7680	7578	7511
9175	8398	7991	7939	8272	7986	7532	6932	6967	7218	7265	7471	7324	7194	7136	6937	6893	7025	7169	7266	7422	7589	7847	7830	7701	7387	7255	6896	7042	7187	7200	7341	7824	7796	7469	7397	7502	7947	7664	7613	7811	7839	7481	7637	7543	7462	7671	7569	7456	7939
8695	7977	8241	8580	7965	7242	7482	7362	7524	7301	7256	7007	6742	6655	6344	6277	6251	6336	6336	6388	6535	6465	6745	7256	7407	7555	7773	7578	7375	7326	7470	7238	7486	7654	7675	7462	7354	7761	7623	7567	7787	7690	7633	7362	7696	7474	7659	7841	7651	7762
8500	8529	8771	7860	7360	7491	7988	7657	7289	7154	6894	6789	6636	6358	6650	6727	6704	7118	7149	7160	7336	6959	6822	6669	6617	6934	7155	7584	7684	7594	7609	7521	7441	7485	7783	8084	7782	7569	7857	7884	7735	7759	7872	7779	7471	7720	7534	7503	7727	7678
9093	8649	7872	7561	7813	7796	7684	7110	7054	7120	7032	6991	6832	6931	6810	6916	7106	7349	7708	7874	7910	8276	7945	7809	7514	6829	6871	7049	7563	7824	7748	7601	7600	7337	7439	7934	7902	7562	7488	7704	7649	7643	7548	7606	7502	7589	7488	7601	7846	7720
9017	7820	7738	7937	8104	7682	7049	7191	7203	7100	6975	6922	6920	6924	6751	6644	6782	6837	6906	7112	7448	7747	8025	8198	8504	8191	7718	7125	7160	7563	7714	7622	7808	7845	7510	7389	7833	8092	7262	7448	7909	7585	7573	7783	7657	7421	7570	7455	7368	7565
8403	7709	8381	8126	7573	7313	7249	7183	7211	7019	7197	7278	7419	7139	6967	6516	6641	6573	6517	6529	6629	6795	6819	7389	7899	8477	8396	8264	7557	7429	7413	7589	7488	7646	8061	7395	7258	7636	7701	7247	7677	7628	7433	7415	7564	7364	7480	7432	7307	7611
7745	8268	8624	7776	7346	7456	7579	6973	7106	7083	7529	7711	7313	7245	6518	6408	6370	6444	6614	6730	6689	6602	6799	6693	6692	7385	7920	8430	8197	7847	7513	7537	7360	7212	7660	7655	7011	7267	7710	7367	7309	7681	7456	7270	7407	7328	7201	7349	7372	7337
8154	8562	8040	7315	7533	7551	7447	7340	7300	7812	7686	7283	6936	6200	6122	6176	6373	6618	6837	7085	7162	7245	7231	7102	6707	6832	6991	7656	8224	8188	7814	7574	7359	7205	7373	7828	7551	6962	7454	7724	7235	7084	7524	7383	7218	7353	7294	7325	7204	7158
8788	8320	7462	7536	7592	7435	7297	7610	7805	7643	7047	6401	6406	6145	6351	6829	7002	7424	7433	7641	7677	7590	7751	7487	7465	7092	6847	6993	7343	7922	8100	7779	7595	7312	7075	7574	7743	7222	6991	7705	7438	7174	7267	7415	7148	7322	7109	7020	7311	7032
8852	7579	7277	7632	7805	7536	7527	7750	7355	6814	6311	6200	6553	7396	8001	8285	8444	8358	8327	8193	8064	7977	7876	7988	7783	7827	7197	7004	7033	7431	7819	8016	7783	7350	7226	6985	7667	7455	7110	7396	7805	7246	7042	7345	7306	7107	7352	6871	7315	6959
8310	7382	7936	8104	7828	7467	7630	7755	6718	6373	6331	7264	8328	9122	9485	9422	9154	9082	8670	8609	8501	8094	8144	8011	7957	7974	7836	7444	7104	7293	7369	8034	7788	7508	7320	6903	7121	7674	7118	7140	7731	7371	7100	7235	7038	7075	7246	7076	6948	7246
7974	7436	8372	8151	7710	7609	7440	6981	6483	6551	7718	8815	9627	10212	9644	9269	8656	8374	7987	8070	8018	8127	8159	8138	7934	7992	8019	7915	7560	7152	7181	7831	8008	7626	7379	7097	6939	7277	7365	7005	7472	7622	7099	7269	7262	6962	7050	7133	6730	7311
7649	7828	8633	8318	7646	7447	7121	6454	6619	7724	8885	9840	9734	9494	8380	7680	6952	6624	6792	6654	7232	7499	7932	7952	7884	7929	7713	7919	7764	7606	7011	7340	7606	7741	7612	7398	7184	7271	7501	6958	7140	7617	7183	7202	7147	7059	7026	7386	6848	7093
7894	8483	8894	7953	7515	7167	6980	6807	7419	8838	9644	9806	8709	7783	6351	5633	5000	4898	4878	5224	5719	6557	7167	7566	7820	7867	7778	7865	7776	7596	7083	6908	7429	7713	7693	7555	7192	7163	7614	7294	6853	7515	7224	6904	7277	7158	6892	7380	6793	7186
8149	8716	8870	7763	7218	7111	6846	7149	8366	9337	9533	8757	7253	5928	4812	4140	3969	4020	4006	4269	4666	5402	6235	6967	7677	7836	7953	7544	7567	7547	7227	6994	6966	7540	7741	7341	7190	7123	7443	7455	6928	7422	7484	7073	7240	7255	7168	7166	7120	7034
8396	8883	8476	7542	7133	7148	7128	7715	8572	9425	8780	7387	5905	4633	3969	3946	3954	4199	4141	4163	4276	4656	5361	6333	7169	7644	7935	7662	7629	7558	7370	6879	6730	7289	7578	7433	7281	7190	7690	7544	7049	7322	7321	6959	7238	7288	7019	7150	7065	7098
8518	8954	8445	7538	7432	7454	7495	7897	8792	8695	7994	6191	4692	3884	3814	4097	4601	4872	4728	4468	4409	4227	4770	5492	6763	7513	7974	7692	7535	7528	7336	6832	6530	7174	7473	7486	7159	7192	7640	7515	7057	7091	7267	7345	7231	7331	7117	7352	7142	7014
8720	9139	8340	7338	7317	7488	7822	8196	8638	8407	6946	5386	4173	3907	4183	4642	5290	5773	5665	5325	4717	4378	4513	5071	6140	7470	8021	7783	7402	7310	7236	7019	6454	7142	7541	7468	7341	7534	7612	7543	7292	7075	7411	7201	7188	7288	7238	7101	7295	7068
8823	9149	8253	7572	7373	7525	7886	8354	8577	7952	6590	5205	4144	4064	4614	5290	5971	6368	6292	5882	5049	4478	4295	4614	5732	7071	8023	8089	7532	7360	7010	6979	6591	7063	7792	7730	7159	7566	7418	7526	7408	6993	7388	7110	7257	7299	7189	7131	7259	7178
9026	9081	8244	7446	7567	7823	7877	8475	8200	7751	6433	4972	4267	4211	4697	5650	6245	6674	6678	6050	5405	4664	4344	4491	5519	7158	8123	8310	7837	7262	7151	6985	6688	7121	7888	7706	7173	7577	7675	7471	7403	7298	7296	7096	7303	7457	7138	7098	7181	7113
8756	8850	8352	7646	7512	7918	8057	8275	8225	7470	6466	5155	4290	4278	4819	5619	6417	6691	6625	6209	5371	4628	4173	4434	5476	7117	8394	8425	7944	7229	7097	6925	6785	7020	7782	7455	6800	7596	7697	7474	7447	7137	7428	7032	7206	7318	7243	7281	7146	7070
8649	8884	8411	7375	7559	7987	8266	8047	8084	7632	6362	5259	4564	4205	4613	5227	5829	6065	6078	5633	4912	4146	3848	4527	5668	7485	8418	8374	7842	7146	7018	6787	6573	7056	7690	7375	6780	7405	7748	7377	7428	7135	7328	7305	7181	7362	7137	7309	6951	7111
8400	8736	8350	7479	7322	7900	8091	7913	8164	7611	6621	5649	4637	4356	4295	4741	5283	5470	5245	4852	4354	3886	3901	4713	6041	7962	8710	8586	7509	7171	6876	6829	6698	7224	7907	7214	6848	7528	7500	7118	7347	7109	7370	7279	7421	7226	7132	7371	7000	7073
8363	8308	8452	7412	7161	7521	7961	8045	8078	7701	7110	6054	5140	4434	4117	4142	4497	4524	4499	4112	3762	3708	4151	5233	6804	8380	9036	8551	7454	6941	6952	6763	6611	7272	7856	6856	6912	7532	7403	6988	7420	7136	7310	7240	7400	7297	7105	7277	7210	7375
7983	8313	8390	7234	6973	7133	7710	7920	7907	7634	7474	6634	5739	4891	4375	3942	3837	3892	3773	3622	3769	3991	5039	6544	7922	9102	8869	8103	7259	6968	6789	6768	6731	7354	7392	6552	6728	7593	7056	6957	7315	7171	7308	7154	7572	7305	7294	7463	6973	7200
7906	7952	8280	7737	6959	6852	7378	7845	7789	7929	7613	7318	6537	5736	5111	4452	4130	3975	3917	3987	4534	5236	6381	7728	8908	9258	8793	7477	6743	6486	6559	6534	6928	7596	6996	6415	7143	7585	6835	7146	7271	6995	7274	7122	7532	7230	7585	7188	7227	7235
8025	7652	8172	7851	7068	6888	7188	7695	7910	7979	7760	7455	7241	6826	6271	5876	5155	5107	4884	5407	5978	6932	8221	9096	9482	8907	7715	6821	6346	6656	6568	6636	7094	7479	6455	6221	7378	7407	6514	7423	7156	7063	7190	7081	7379	7100	7418	7120	7379	7255
8071	7785	7925	7993	7302	6909	6912	7535	7682	7862	7820	7577	7712	7610	7411	7298	7012	6850	6741	7212	8006	8651	9438	9768	9245	8049	6826	6352	6524	6814	6932	7138	7527	7073	6338	6595	7500	7108	6557	7277	7056	6941	7262	7212	7384	7181	7274	7154	7353	7197
7852	7629	7641	7847	7629	7060	6796	7221	7662	7708	7894	7733	7669	7895	8043	8176	8204	8474	8353	8692	9401	9834	9875	8871	7984	6741	6120	6295	6909	7185	7293	7159	7478	6676	6384	7272	7636	6580	6938	7299	6765	7055	6911	7225	7286	7296	7268	7046	7403	7010
7665	7536	7676	7600	7957	7542	6841	6869	7469	7789	7784	7596	7600	7730	7974	8476	8534	8848	8923	9130	9097	8834	8285	7263	6293	5836	5883	6768	7288	7328	7268	7330	7037	6392	6693	7498	7096	6466	7370	7331	6849	7130	7101	7224	7068	7098	7015	7384	7207	7180
7447	7573	7712	7533	7705	7763	7432	6814	6930	7252	7683	7428	7565	7559	7508	7854	7909	8151	8322	8074	7713	7219	6495	5850	5743	5984	6690	7411	7616	7495	7318	7197	6470	6412	7161	7499	6179	6814	7436	6670	7034	7393	7086	7144	7174	7192	6885	7303	7092	7275
7651	7362	7627	7444	7497	7925	7678	7456	6945	6905	7226	7414	7258	7423	7405	7467	7324	7103	6952	6839	6189	6121	5913	6035	6255	7088	7531	7680	7513	7294	7104	6762	6480	7041	7472	6979	6302	7158	7171	6770	7236	7073	7327	7255	7116	7266	7138	7487	7121	7370
7756	7296	7469	7375	7353	7531	8064	8059	7568	6673	6571	6730	6969	7435	7488	7646	7507	7175	6539	6462	6202	6444	6501	6813	7289	7682	7490	7341	7329	7069	6895	6622	6992	7440	7270	6291	6753	7363	6612	7033	7337	6867	7291	7054	7291	6992	7354	7407	7232	7303
7732	7534	7360	7077	7104	7259	7620	8096	8053	7441	6668	6372	6231	6789	7111	7201	7511	7356	7284	6763	6985	7149	7182	7346	7593	7305	7225	7016	6839	6688	6756	6916	7482	7272	6409	6447	7228	7146	6577	7084	7039	7073	7339	7250	7253	7123	7491	6999	7556	7170
7399	7704	7705	7247	7141	7156	7378	7761	7913	8040	7664	6821	6388	6451	6552	6921	6873	6981	7004	7180	7054	7183	7290	7220	7078	7036	7020	6780	7049	6813	7003	7393	7581	6736	6545	7269	7214	6750	6879	6963	7108	7292	7278	7437	7244	7550	7373	7345	7288	7071
7206	7326	7656	7411	7186	7149	7113	7020	7160	7454	7753	7786	7639	7528	7115	7052	6977	7063	7163	7173	7058	7209	6976	7051	7010	6923	7011	6957	6959	7258	7605	7304	6820	6760	7220	7367	6914	6866	7271	6913	7239	7152	7456	7252	7270	7632	7151	7534	7173	7492
7398	7014	7450	7370	7349	7477	7514	7172	6738	6695	6842	7116	7554	7843	8106	7826	7679	7617	7681	7509	7285	7312	7035	6999	7014	6877	7060	7000	7469	7688	7375	6877	6742	7321	7501	6862	6612	7151	7176	7023	7150	7392	7450	7069	7423	7279	7358	7342	7347	7302
7710	7234	7011	6861	7066	7299	7356	7523	7422	6908	6203	6270	6525	6944	7114	7244	7425	7411	7418	7261	7143	6956	6870	6791	6846	7040	7300	7503	7608	7322	6921	6777	7347	7600	7074	6665	7325	7332	6931	7028	7369	7339	7179	7335	7450	7136	7436	7229	7417	7343
7657	7590	7533	7178	7059	7180	7125	7200	7430	7463	7273	7010	6637	6424	6260	6140	6439	6410	6491	6567	6503	6749	6818	7082	7413	7407	7470	7187	7155	6709	7190	7433	7556	7007	6791	7330	7585	7061	7263	7266	7381	7497	7439	7546	7205	7501	7368	7391	7350	7348
7381	7200	7567	7448	7191	6992	6981	6938	6793	6967	7188	7452	7489	7430	7057	6762	6917	6923	6834	6964	6832	7274	7249	7474	7310	7134	6966	6774	7041	7438	7634	7569	7044	6870	7492	7436	7250	7134	7304	7412	7130	7333	7786	7374	7392	7636	7142	7858	7431	7601
7684	7181	7208	7342	7338	7003	6853	6814	6623	6753	6492	6747	6951	7384	7375	7375	7326	7591	7348	7274	7232	7144	6897	6902	6895	6919	7132	7317	7532	7526	7395	7065	7277	7599	7481	7288	7248	7407	7399	7188	7248	7655	7410	7424	7746	7348	7718	7655	7773	7633
7912	7648	7634	7095	7062	7219	7151	6916	6706	6761	6788	6437	6548	6530	6559	6466	6644	6737	6581	6685	6427	6431	6367	6709	6908	7143	7703	7171	7323	7037	7320	7623	7708	7449	7182	7293	7620	7617	7050	7292	7648	7574	7449	7975	7425	7577	7587	7576	7900	7870
8034	7656	7934	7490	7097	7095	7024	6902	6874	6659	6954	6930	6866	6669	6640	6694	6729	6761	6604	6719	6738	6855	6705	7037	7087	7217	6929	6911	7093	7564	7644	7593	7229	7179	7499	7625	7163	7308	7463	7623	7394	7441	7926	7576	7686	7705	7574	7936	7748	7919
8300	7719	7728	7601	7412	7172	6895	6737	6879	6794	6745	6801	6846	6879	6627	6887	7125	7096	7238	7094	7188	6905	6958	6878	6810	6912	7100	7353	7486	7555	7256	7335	7259	7610	7690	7355	7371	7572	7542	7279	7184	7825	7627	7682	8158	7433	7690	7667	7874	8072
8319	7929	7723	7445	7454	7353	7157	7035	6794	6591	6629	6658	6610	6779	6598	6646	6797	6927	6995	7067	6895	6960	6684	6836	6943	7111	7108	7182	7235	7073	7161	7577	7661	7388	7066	7512	7632	7481	7263	7394	7716	7470	7510	7935	7520	7997	7855	7579	7707	7659
8233	8168	7854	7469	7308	7042	7145	6991	7013	6739	6632	6555	6484	6562	6408	6469	6628	6772	6930	6938	6929	7158	6901	6876	6934	6981	6760	6963	7083	7460	7306	7307	7325	7234	7544	7412	7365	7302	7439	7480	7287	7467	7829	7563	8044	8050	7880	7903	7638	7861
8135	7655	7954	7616	7695	7263	7081	6980	6782	6799	6919	6805	6820	6713	6522	6502	6697	6831	6974	7015	7122	7034	6938	7103	7075	7040	7054	7172	7226	7103	7082	7235	7488	7566	7394	7209	7534	7692	7407	7183	7405	7718	7240	7739	7764	7806	8085	7673	7876	7708
8339	7910	7851	7534	7446	7372	7477	7170	7020	6837	6659	6607	6641	6626	6577	6547	6812	6713	7007	6907	6940	7119	6963	6938	7016	6936	6876	7162	7353	7340	7184	7268	7320	7182	7282	7589	7729	7245	7334	7495	7467	7405	7661	7597	7537	7941	7637	7921	7796	7838
7924	7814	7884	7680	7530	7372	7265	7198	7117	7117	7153	7131	6901	6471	6560	6348	6350	6473	6676	6754	6764	6815	7001	7269	7152	7245	7327	7133	7206	7130	7206	7357	7351	7413	7417	7610	7702	7454	7692	7406	7350	7621	7538	7510	7909	7504	7859	7778	7898	7871
8266	7795	7825	7723	7725	7452	7342	7068	6779	6871	6889	6895	7007	7085	6969	6918	7056	7123	6993	7236	7117	7244	7176	7260	7062	7092	7101	7004	7123	7144	7289	7332	7214	7468	7288	7321	7606	7523	7449	7349	7611	7393	7414	7514	7596	7707	7777	7696	7706	7817
7930	8063	8214	7871	7656	7382	7295	7329	7269	7225	7231	6963	6703	6672	6560	6498	6523	6690	6624	6665	6803	6738	6964	7041	7317	7422	7461	7285	7237	7031	6981	7147	7437	7509	7391	7360	7317	7466	7786	7495	7330	7220	7491	7233	7630	7643	7806	7869	7799	7771
7988	8000	8145	7973	7799	7589	7527	7292	7170	7119	7316	7095	7178	7097	7056	6958	7236	7214	7315	7300	7174	7531	7737	7348	7328	7048	7067	7174	7180	7373	7306	7435	7169	7454	7422	7555	7734	7535	7440	7358	7461	7255	7356	7574	7465	7747	7771	7803	7775	7779
8180	7994	8291	7746	7499	7465	7561	7477	7581	7461	7320	7033	6832	6778	6938	6846	6796	6756	6804	6768	6846	6994	7079	7271	7355	7504	7555	7590	7379	7084	7019	7188	7468	7803	7496	7573	7508	7427	7623	7500	7314	7342	7481	7494	7549	7699	7751	7530	7432	7765
7990	8051	8097	7962	7721	7503	7331	7246	7497	7312	7247	7001	7287	7141	7260	7331	7292	7396	7344	7395	7585	7724	7689	7582	7506	7381	7186	7203	7396	7322	7372	7429	7478	7453	7336	7547	7863	7580	7581	7641	7513	7414	7412	7610	7486	7630	7784	7694	7636	7582
8042	8108	8172	7931	7700	7462	7448	7287	7431	7526	7378	7314	7218	7020	7062	7048	6888	7046	7042	7148	7251	7397	7453	7559	7566	7584	7676	7551	7323	7368	7339	7466	7607	7540	7497	7376	7712	7674	7663	7530	7683	7109	7334	7192	7438	7620	7682	7754	7589	7681
8059	8067	8262	7902	7740	7395	7405	7160	7274	7288	7352	7187	7284	7223	7360	7308	7307	7217	7519	7574	7823	7808	7653	7740	7500	7443	7683	7637	7611	7543	7624	7576	7350	7459	7628	7504	7721	7699	7795	7701	7591	7543	7427	7198	7492	7543	7760	7780	7980	7695
8082	8020	8004	7709	7685	7417	7305	7207	7095	7276	7197	7099	6984	7183	7155	7206	7262	7284	7339	7249	7424	7721	7775	7782	7801	7811	7697	7603	7620	7626	7588	7680	7624	7692	7575	7617	7728	7901	7855	7592	7556	7546	7655	7344	7437	7582	7819	7719	7853	8069
7815	7754	7963	7801	7701	7313	7230	7153	6901	7178	7145	7077	7352	7354	7168	7316	7454	7366	7326	7581	7559	7806	7928	7943	7872	7771	7656	7709	7750	7753	7828	7701	7621	7698	7897	7637	7868	7622	7848	7848	7714	7656	7723	7503	7674	7782	7631	7839	7931	7971
7892	7722	7912	7910	7526	7367	7338	7023	7204	6999	6996	6943	7093	7173	7048	7192	7390	7251	7462	7685	7657	7828	7698	7930	7922	7780	7572	7514	7773	7846	7787	7959	7785	7996	7670	7827	7884	7913	7758	7881	7806	7786	7792	7637	7668	7765	7668	7875	7977	8111
7846	7611	7891	7747	7404	7334	7200	7005	7022	6846	6913	7043	6895	7066	7147	7171	7376	7427	7679	7655	7706	7903	7697	7942	7828	7900	7735	7530	7892	7787	7783	7792	7534	7749	7780	7890	7693	7721	7785	7924	7939	7927	7740	7600	7618	7742	7868	7967	7896	8127
7902	7719	7898	7654	7629	7261	7166	7117	6955	6999	6891	6879	6970	6990	7065	7007	7224	7100	7269	7547	7537	7410	7578	7714	7744	7729	7716	7578	7704	7618	7621	7772	7861	7830	7818	7721	7695	7778	7769	7807	7734	7767	7551	7535	7669	7609	7826	7902	7793	7744
8010	7844	7822	7537	7382	7280	7141	6895	6915	6868	6788	6813	6990	7122	7197	7266	7092	7106	7182	7569	7618	7734	7832	7956	7516	7489	7444	7562	7521	7560	7634	7719	7779	7883	7683	7917	7742	7825	7680	7773	7801	7753	7739	7623	7431	7684	7705	7805	7633	7806
7984	7700	7874	7552	7483	7235	7153	6923	6856	6872	6910	6877	7068	7018	7001	6975	6969	7084	7237	7363	7456	7493	7606	7816	7894	7669	7361	7439	7405	7711	7748	7856	7587	7492	7693	7812	7845	7528	7587	7513	7314	7672	7555	7576	7446	7462	7696	7726	7693	7641
8051	7805	7883	7363	7265	7357	7287	7120	6670	6873	6592	6724	6665	6826	6852	6830	6930	6792	7184	7072	7192	7111	7304	7329	7552	7636	7421	7487	7310	7367	7238	7641	7541	7818	7718	7700	7612	7640	7699	7437	7491	7480	7522	7548	7308	7435	7367	7576	7515	7558
8161	7839	7967	7707	7385	7445	7228	7110	6763	6559	6622	6639	6802	6867	6853	6925	6980	7178	7342	7319	7328	7234	7444	7377	7371	7274	7266	7331	7149	7403	7271	7257	7546	7547	7677	7582	7468	7564	7564	7451	7412	7287	7277	7219	7257	7285	7274	7447	7484	7443
8212	7912	8252	7724	7519	7175	7265	7253	7104	6853	6734	6627	6608	6757	6579	6853	6762	6847	7101	7147	7197	7311	7389	7420	7378	7408	7171	7175	7099	7088	7138	7303	7314	7433	7251	7264	7429	7521	7373	7445	7371	7272	7103	7136	7368	7112	7230	7329	7407	6987
8227	7994	8180	7813	7523	7368	7189	7239	6932	6860	6735	6669	6742	6892	6665	6760	6960	7049	6932	6963	6989	6907	7166	7300	7345	7239	7215	7151	7016	6892	6888	6996	7101	7015	7028	7094	7230	7363	7332	7352	7259	7219	6954	6850	7154	7320	7093	7176	7265	7192
8193	8124	8133	7853	7831	7482	7267	7244	7106	6870	6554	6722	6599	6779	6814	6765	6914	6906	6992	7157	6990	7090	7109	7214	7164	7081	6980	7033	6743	6931	6764	6958	6906	7008	6999	7054	7045	7207	7241	6968	7190	7000	7120	6971	7161	7192	7037	7238	7045	7183
8413	8156	8285	7707	7581	7477	7415	7346	7143	6785	6679	6850	6570	6705	6818	6941	6998	7010	7095	6847	6850	7162	7076	7169	7083	7080	6974	6935	6707	6857	6806	6903	6920	6957	6927	6957	7038	7070	7128	7117	6951	7049	6895	7056	7032	6999	7162	7157	6960	7284
8364	8092	8133	7859	7662	7467	7572	7325	7005	6949	6949	6738	6649	6562	6802	6800	7005	7092	6954	6857	6974	6791	7011	6847	6991	6910	6942	6939	6650	6746	6829	7119	7060	7062	6829	6960	7097	7040	7019	6962	6819	7031	7080	6952	6854	7045	7040	7289	7296	7281
8274	8135	8077	8073	7825	7810	7397	7391	7120	6989	6818	6796	6632	6608	6867	7024	7154	7000	6913	7128	7019	7076	7035	7026	6924	6883	6951	6965	6842	7069	6998	7156	7043	7006	7026	6925	7101	6939	7182	7223	7210	6993	7050	7074	7125	7334	7330	7130	7275	7362
8062	7983	8190	7888	7759	7551	7512	7368	7254	6980	6901	6940	6804	6813	6935	7037	7142	7216	7188	7220	7216	7304	7168	7048	7094	6951	6929	6851	6823	7149	7116	7137	7045	7166	6977	7029	7126	7042	7085	7139	7301	7050	7161	7046	7226	7363	7441	7435	7366	7440
8057	7977	8087	7870	7679	7509	7585	7299	7029	6950	6880	6972	6919	7185	7039	7039	7169	6938	7068	7274	7269	7251	7242	7367	7174	7179	7081	7094	7165	7202	7216	7426	7188	7088	7166	7222	7192	7213	7314	7270	7265	7091	7251	7062	7278	7222	7271	7268	7323	7342
7865	7955	7872	7659	7433	7615	7334	7364	7022	7069	6904	6910	6987	6967	6994	6997	7297	7216	7308	7196	7190	7299	7503	7237	7455	7340	7272	7237	7124	7325	7190	7523	7238	7250	7101	7308	7241	7472	7505	7434	7322	7381	7217	7208	7184	7321	7237	7511	7379	7410
7762	7745	7861	7816	7486	7354	7366	7318	6993	6960	6915	6764	6891	7082	7343	7006	7426	7308	7340	7188	7262	7409	7420	7350	7379	7244	7307	7365	7205	7121	7244	7210	7538	7243	7466	7291	7388	7491	7562	7830	7696	7565	7333	7284	7390	7316	7443	7514	7554	7436
7604	7559	7700	7510	7138	7258	7153	7079	7000	6829	6969	6891	6838	6900	6990	7142	7211	7302	7329	7365	7352	7334	7349	7374	7312	7414	7164	7143	7293	7288	7390	7313	7300	7372	7284	7296	7577	7790	7737	7762	7661	7420	7547	7257	7322	7306	7499	7367	7457	7426
7535	7484	7579	7233	7229	7102	7044	6930	6862	6728	6776	6962	7015	6970	7094	7006	7280	7122	7338	7341	7481	7427	7344	7244	7538	7609	7323	7340	7371	7462	7432	7319	7339	7359	7404	7269	7554	7590	7426	7798	7694	7626	7384	7170	7266	7239	7488	7469	7346	7380
7632	7538	7440	7131	7338	7174	7039	6933	6787	6610	6426	6763	6836	7119	6957	6746	6911	7236	7144	7198	7371	7270	7456	7337	7513	7701	7536	7517	7343	7355	7307	7333	7159	7190	7324	7448	7485	7712	7524	7659	7571	7347	7281	7262	7301	7172	7330	7358	7346	7379
7599	7606	7608	7415	7215	7097	6988	7132	6817	6757	6426	6553	6679	6839	6832	6965	6945	7137	7110	7138	7264	7258	7342	7280	7331	7400	7220	7128	7164	7263	7099	7373	7238	7290	7422	7226	7455	7606	7532	7570	7449	7341	7023	7109	7219	7190	7346	7380	7149	7204
7740	7485	7473	7390	7560	7252	7136	6887	6694	6476	6672	6674	6516	6679	6774	6735	7100	7067	7037	7009	6919	7000	7154	6987	7258	7120	6991	6863	6986	7231	7259	7291	7224	7190	7287	7361	7403	7471	7500	7414	7311	7130	7268	7000	7231	7286	7107	7383	7174	7091
7672	7562	7616	7375	7231	7308	7234	6894	6733	6632	6542	6463	6585	6765	6886	6756	7028	6981	6757	6799	6817	6753	7064	6951	6952	6997	6829	6805	6894	7059	7191	7072	7213	7117	7293	7204	7178	7264	7335	7172	6996	7103	7048	6987	7013	6971	6882	7116	7033	6829
7635	7327	7426	7340	7346	7239	7184	6975	6816	6712	6617	6456	6587	6696	6969	6974	7131	7008	6861	6732	6673	6766	6871	6920	6846	6896	6855	6751	6724	6781	6807	6843	6952	7071	7154	7123	6932	7204	7113	6970	6923	6751	6928	6901	6874	6966	6878	6800	6942	6654
7621	7317	7562	7351	7415	7382	7139	6878	6955	6836	6679	6783	6601	6748	6978	7071	7028	6954	6739	6669	6658	6754	6924	6900	6768	6839	6740	6610	6571	6539	6809	6817	6803	6961	6963	6991	6842	6881	6742	6781	6759	6719	6767	6705	6699	6934	6902	6701	6589	6695
7809	7445	7710	7467	7645	7488	7311	7183	7063	7056	6778	6718	6644	6785	7092	6945	7143	6876	6679	6653	6515	6863	6826	6865	6731	6701	6741	6650	6767	6629	6620	6604	6747	6855	6778	6930	6775	6701	6682	6577	6624	6687	6613	6553	6575	6735	6740	6645	6731	6688
7811	7545	7837	7630	7733	7424	7342	7195	7304	7119	7079	6866	6865	6806	7039	7079	7059	6981	6788	6872	6835	6641	6833	6858	6676	6644	6631	6840	6646	6579	6545	6688	6941	6906	7013	6993	6828	6632	6749	6552	6626	6516	6514	6624	6735	6727	6768	6634	6551	6654
7762	7684	7796	7453	7680	7679	7423	7291	7343	7375	6988	7052	7047	7106	7089	7087	7204	7000	6848	6796	7031	6859	6878	6997	6964	6749	6644	6739	6625	6756	6600	6889	6813	6938	6958	6861	6921	6546	6644	6693	6645	6645	6669	6663	6753	6817	6591	6873	6607	6702
7609	7487	7699	7411	7454	7571	7410	7303	7286	7269	6986	7143	7138	7394	7297	7301	6960	7064	6961	6882	7073	6926	6989	6899	7050	6893	6946	6638	6697	6695	6804	6841	7111	6942	6898	6823	6658	6712	6764	6606	6623	6666	6784	6823	6709	6797	6729	6715	6756	6888
7642	7362	7699	7308	7360	7451	7472	7250	7153	7141	7129	7289	7562	7272	7119	7218	6879	7020	7262	6977	7164	7276	7013	6920	6898	6829	6914	6899	6994	6995	6991	7034	6992	6890	7228	6909	6917	6709	6653	6856	6750	6811	6631	6755	6772	6884	6768	6891	6997	7039
7533	7321	7451	7423	7347	7522	7300	7164	7214	7119	7078	7163	7354	7415	7159	7084	7090	6941	6842	7227	7111	7202	7133	7031	6987	6884	6931	7047	6862	7157	7052	7038	7205	7162	6984	6843	6820	6719	6627	6704	6610	6782	6700	6838	6872	6891	6861	7122	7063	7050
7435	7252	7688	7312	7354	7279	7394	7226	7234	7318	7029	7048	7125	7512	7410	7258	7169	7137	7026	7037	7108	7115	7094	7099	6897	6834	7038	7009	6938	7074	7182	7251	6949	7169	6917	6866	6919	6745	6681	6868	6710	6850	6883	6875	6821	6772	6886	7108	6919	7009
7378	7345	7423	7353	7319	7181	7344	7087	7037	7060	7178	7197	7254	7201	7307	7027	7064	7032	7116	7227	7158	7057	6913	6939	6974	6840	6954	7130	7052	7136	7286	7024	7206	7189	6805	6850	6901	6934	6748	6677	6650	6813	6955	6840	6850	6973	7078	6903	6844	7129
7507	7360	7590	7343	7199	7155	7007	6903	6998	7061	7107	6914	7116	7100	7047	7007	7242	6945	6905	7134	6917	6884	7017	6899	6956	7070	6827	7104	7122	6971	7131	7169	6887	6976	6833	6835	6767	6739	6734	6702	6466	6711	6784	6838	6943	7059	6900	6891	7069	7037
7691	7348	7679	7401	7188	7229	6959	7023	6911	6993	7087	7053	6892	6922	7035	6967	7020	6934	6977	6874	6904	6934	6961	6907	6897	7013	7085	7034	7039	7083	6946	7008	7004	6946	6899	6817	6729	6807	6779	6629	6590	6655	6769	7077	7088	6952	7117	6937	6966	6837
7724	7410	7622	7606	7338	7035	7091	6944	7020	7176	6953	7076	6959	7041	7096	6911	6946	6822	6908	6858	7022	6753	6746	6688	6751	6948	6943	7133	7295	7130	7058	6865	7047	6766	6894	6698	6607	6701	6686	6620	6546	6727	6663	6720	6973	7190	6846	6884	6889	6741
7672	7480	7757	7514	7478	7157	7155	7178	6955	7047	7121	7023	7189	6961	7000	7111	6962	6912	6836	6706	6978	6771	6907	6703	6755	6853	6956	6810	6862	7033	7002	6883	6941	6766	6882	6624	6615	6730	6640	6645	6724	6661	6658	6705	6859	6902	7046	6831	6933	6895
7827	7630	7834	7583	7462	7280	7138	7340	6977	6885	6936	7294	7131	6868	7090	7055	7053	6830	6764	6908	6849	6806	6854	6678	6846	6866	6997	6981	7027	7119	7064	6934	6771	6720	6681	6554	6490	6463	6597	6707	6703	6591	6707	6742	7021	7075	7181	6960	6851	6721
7720	7488	7673	7528	7392	7238	7415	7336	7030	6995	6853	6981	6981	7108	6962	7039	6923	6709	6856	6751	6812	6743	6725	6864	6931	6970	6925	6973	6978	6951	7063	7097	6973	6812	6698	6680	6484	6695	6585	6529	6564	6669	6543	6783	6908	6872	6955	7082	6978	6969
7569	7590	7643	7441	7504	7233	7487	7107	7292	6945	6816	7067	6976	7021	7086	7007	6963	6758	6869	6677	6767	6793	6957	7020	7004	6999	6950	7120	6991	7057	6949	6882	6970	7018	6801	6661	6645	6468	6582	6580	6741	6734	6960	6943	6841	7076	7020	6960	6982	6926
7605	7437	7739	7541	7291	7359	7227	7354	7178	7032	6838	6879	6976	6884	6924	6937	6679	6788	6745	6799	6823	6881	6827	7175	6993	6959	6924	6790	6692	6930	6966	6981	6973	6790	6663	6712	6705	6752	6734	6835	6688	6837	6972	7210	7025	6969	6977	6836	7003	6936
7583	7583	7708	7416	7462	7419	7264	7255	7086	6930	7052	6859	6783	6782	6648	6598	6633	6724	6868	6822	6827	6909	6916	7005	6947	7077	6688	6913	7002	6930	6873	6990	6796	6880	6827	6628	6715	6816	6923	7065	6958	7037	6949	7028	6989	7043	6983	6940	7013	6759
7696	7564	7733	7581	7420	7295	7325	7023	7004	7101	6931	6734	6697	6696	6609	6724	6678	6545	6680	6828	6694	6966	6978	6796	6952	6895	6959	6992	6906	6821	6886	6927	6892	6840	6831	6985	6986	6953	6955	6881	6941	6995	6966	7055	7006	6856	6956	7050	7008	6957
7765	7652	7796	7523	7417	7425	7252	7119	7062	6835	6912	6920	6794	6829	6646	6558	6758	6703	6575	6717	6630	6801	6709	6804	6946	6966	7078	7003	6885	6793	6989	6935	6843	6700	6995	6888	6909	6869	6983	6883	6887	7060	7030	7086	7034	6782	6890	6922	6776	6972
7885	7595	7754	7515	7695	7353	7394	7129	7148	7023	7077	6939	6776	6872	6798	6816	6797	6622	6583	6640	6590	6733	6784	6809	6801	6895	6874	6888	6765	6816	6669	6749	6764	6839	6775	6845	6945	6881	6986	7021	7103	6905	6962	7053	6823	6721	6676	6701	6663	6547
7647	7586	7840	7654	7649	7457	7312	7168	7170	7022	6972	6984	6856	6935	6897	6786	6722	6690	6701	6653	6666	6633	6719	6815	6695	6694	6654	6652	6644	6727	6654	6544	6771	6807	6705	6702	6825	6890	7079	7031	7045	6922	6964	6726	6840	6799	6565	6525	6763	6776
7887	7703	7903	7664	7551	7651	7482	7409	7078	7179	6996	6938	7010	6856	6654	6768	6608	6682	6806	6823	6708	6890	6688	6927	6967	6606	6599	6723	6699	6804	6810	6733	6780	6744	6879	6611	6714	6928	6987	6910	7015	6818	6742	6573	6711	6817	6530	6582	6720	6841
7835	7768	7706	7690	7609	7431	7542	7400	7220	7165	6990	6974	6956	6909	6619	6912	6775	6658	7000	7113	6986	6772	6884	6842	6901	6765	6950	6869	6895	6860	6826	6826	6754	6794	6828	6683	6829	6857	7027	7030	7068	6973	6545	6710	6705	6625	6512	6615	6766	7065
8054	7834	7950	7671	7402	7414	7351	7024	7121	6978	7021	6910	6870	6960	6969	6831	6692	6620	6557	6802	6921	7041	6976	6802	6714	6945	6831	6725	6787	6759	6703	6842	6771	6891	6924	7000	7137	6874	7208	7065	6971	6888	6929	6794	6515	6575	6649	6728	6606	7157
7918	7683	7951	7602	7538	7187	7203	7008	7038	6775	6902	6663	6984	7065	6872	6806	6661	6635	6691	6802	7029	7038	6941	6931	6835	7026	6777	6942	7004	6825	6930	6720	6722	6849	6871	6878	7195	7054	7161	7070	6985	7114	6863	6767	6539	6608	6721	6755	6884	6978
8078	7813	7768	7441	7081	7171	7262	6927	6964	6731	6723	6730	6784	7068	6837	6624	6777	6683	6707	6876	6890	6999	6866	6930	7036	6952	6951	6827	7034	6954	6809	6908	6686	6662	7072	6878	7221	7377	7183	7376	7016	6939	6811	6692	6771	6651	6882	6995	7077	7010
8006	7645	7654	7389	7126	7163	6991	6916	6880	6728	6641	6335	6385	6585	6655	6731	6594	6628	6674	6759	7048	7100	6812	6934	6871	7002	6986	7018	7060	7019	6957	6982	6955	7088	6940	7044	6959	7254	7271	7228	7091	6981	6860	7045	6791	6750	6877	6872	7102	7261
8015	7551	7530	7248	7133	6983	7031	7012	6771	6843	6481	6345	6443	6626	6663	6665	6529	6864	6692	6934	7052	7027	6880	6845	6855	6952	7019	7081	7089	7154	7180	7147	7064	7182	6903	6887	7091	7143	7168	7240	7279	7163	7063	6730	6962	6899	6893	6938	7145	7347
7942	7607	7416	7224	7139	7009	7007	6822	6775	6678	6590	6452	6333	6620	6448	6612	6620	6801	6838	6847	6874	6901	6870	6706	6891	7013	7090	7269	7205	7110	7236	7048	6990	7004	7114	7136	7108	7105	7020	7189	7253	7223	7267	7043	7066	6809	6961	7052	7120	7187
7990	7673	7669	7307	7210	7143	6947	7069	7091	6836	6556	6472	6499	6489	6487	6605	6702	6651	6784	6820	6781	6848	6791	6791	6715	6965	6979	7055	7073	6947	7063	6951	7053	7118	6928	7078	7142	6993	7121	7185	7326	7204	7345	7268	7109	6961	7072	7290	7395	7385
7820	7727	7535	7426	7240	7188	7121	7165	6990	6911	6660	6868	6649	6596	6769	6579	6693	6772	6956	7036	6904	6912	6880	6806	6966	6847	6955	6993	7134	7055	6987	6909	7098	6966	6950	7022	7100	6990	7037	6981	7226	7127	7302	7147	7179	7161	7195	7492	7603	7298
7753	7586	7663	7431	7147	7107	7152	7142	7069	7153	6715	6873	6752	6660	6774	6553	6792	7001	7059	7038	6850	7020	6773	7005	7012	6685	6792	7038	7184	7117	6832	6931	7002	7116	7012	7143	7286	7085	7069	7171	7119	7104	7258	7123	7036	7099	7298	7211	7517	7365
7809	7427	7595	7367	7215	7112	7163	7126	6875	6881	6809	6950	6620	6639	6850	6974	7090	7086	7119	7091	6931	6917	6740	6758	6804	6760	6876	7199	7150	7351	7154	7009	6901	7173	7040	7302	7063	6915	7100	7101	7081	7226	7409	7071	7162	7177	7217	7295	7596	7445
7468	7377	7292	7172	7155	7180	7072	6900	6929	7070	6871	7003	6727	6902	6841	7016	7007	7018	7102	7252	6969	6778	6666	6844	6782	6946	7110	7301	7346	7161	7327	6994	7055	7032	7119	7304	7275	7199	7052	7225	7228	7403	7296	7246	7234	7258	7351	7519	7502	7349
7353	7252	7519	7276	7018	6929	7054	7151	6821	7069	6989	7079	7013	6924	7104	7031	7034	7230	7111	7162	7002	6903	6735	6863	6975	6973	7192	7312	7215	7379	7028	7101	7046	7148	7041	7242	7240	7305	7290	7430	7305	7287	7385	7406	7320	7348	7399	7437	7424	7417
7481	7211	7386	7019	7001	7017	6935	7079	6999	6949	6920	6952	6885	6929	7010	6851	6923	7213	7048	7233	6989	6927	6822	6957	7051	6983	7171	7330	7226	7208	7236	7221	7101	7299	7147	7367	7405	7421	7270	7234	7231	7309	7326	7518	7567	7522	7512	7444	7600	7481
7507	7259	7705	7047	6974	6996	6826	6940	6884	6726	6816	6934	6671	6868	6852	6885	6924	6964	6973	6912	6953	6886	6857	7005	6778	6983	7085	7198	7145	7105	7169	7361	7203	7357	7231	7486	7513	7395	7351	7216	7195	7193	7448	7630	7499	7510	7620	7564	7560	7502
7424	7270	7575	7273	7368	7112	6979	6931	6870	6767	6695	6717	6708	6779	6755	6614	6809	6940	6895	6862	6985	6805	6983	6924	6961	6839	7223	7198	7223	7006	7180	7243	7160	7254	7413	7416	7486	7397	7272	7374	7350	7277	7462	7416	7556	7677	7448	7780	7682	7647
7420	7313	7655	7536	7508	7159	7143	7041	6922	6792	6998	6751	6741	6850	6945	6691	6799	6837	6778	6576	6795	6817	6938	7033	6997	7110	7058	7066	7044	6935	6921	7292	7263	7416	7393	7259	7390	7449	7298	7465	7466	7235	7451	7601	7506	7548	7845	7777	7672	7656
7553	7432	7782	7716	7545	7432	7133	7096	7117	6906	6871	6831	6910	6770	6743	6797	6601	6562	6819	6695	6747	6965	6865	6940	6958	7038	6906	7004	7150	7040	6955	7032	7156	7286	7653	7368	7551	7418	7528	7431	7544	7493	7432	7606	7680	7625	7911	7786	7786	7763
7522	7489	7731	7707	7529	7568	7388	7311	7110	7062	6938	7046	6872	6695	6660	6769	6759	6575	6593	6581	6817	6900	6833	6965	7130	7194	7059	6799	6893	6958	6968	7112	7044	7453	7445	7595	7673	7574	7725	7475	7566	7358	7656	7712	7651	7647	7786	7761	7883	7956
7431	7573	7589	7440	7431	7357	7408	7346	7048	7059	7027	7118	7067	6865	7032	6858	6778	6701	6700	6885	6801	6835	7089	7098	7374	7172	7393	7258	7212	7103	7328	7318	7424	7276	7565	7487	7824	7764	7582	7678	7654	7505	7455	7640	7733	7694	7658	7851	8025	7869
7367	7327	7582	7371	7260	7255	7294	7176	7054	7150	6807	6731	6792	7030	6971	6766	6832	6799	6869	6865	6997	7068	7325	7196	7305	7294	7412	7410	7381	7288	7441	7583	7574	7491	7570	7953	7905	7835	7813	7753	7757	7894	7974	7780	8037	7921	7991	7954	8096	8010
7338	7273	7414	6994	7324	6872	7111	7017	6854	6710	6902	6820	6825	6936	7080	6876	6726	6608	6924	7093	7181	7073	7282	7288	7480	7333	7816	7458	7620	7515	7394	7702	7452	7609	7616	7655	7863	7939	7816	7725	7809	7744	7714	7884	7942	8164	7982	8074	7893	7967
7596	7548	7406	7194	7034	6990	6815	6786	6570	6512	6560	6740	6898	6947	6810	6780	6871	6893	6996	6988	7160	6981	7203	7262	7389	7455	7609	7543	7605	7494	7475	7534	7526	7434	7630	7823	7872	7974	7889	7680	7656	7836	7651	7968	7998	8138	8076	7950	7909	7802
7712	7658	7733	7314	7023	7045	6776	6754	6677	6462	6346	6557	6569	6724	6729	6786	6830	6857	6784	7048	7059	6954	7222	7135	7374	7334	7520	7485	7454	7319	7537	7318	7492	7549	7694	7552	7863	7990	7894	7858	7566	7550	7678	7859	8035	8064	7901	7808	8011	7782
7758	7691	7651	7281	7232	7088	6771	6858	6755	6667	6553	6498	6625	6633	6670	6764	6595	6756	6828	6899	6959	7023	7051	7248	7061	7371	7374	7319	7399	7377	7399	7499	7568	7557	7904	7798	7810	7649	7792	7620	7527	7375	7555	7766	7877	7953	7945	7882	7716	7822
7823	7445	7538	7490	7178	7024	6769	6689	6732	6776	6673	6535	6715	6894	6756	6734	6728	6795	7042	7138	6944	7250	7112	6859	7082	7202	7255	7259	7310	7344	7577	7425	7497	7570	7565	7474	7670	7731	7572	7832	7538	7660	7633	7620	7850	7977	7735	7747	7737	7831
7636	7456	7583	7355	7115	7081	6787	6649	6706	6737	6782	6905	6779	6962	6913	6860	6905	6724	6996	7169	7123	7118	7219	7157	6854	6989	7158	7088	7299	7322	7503	7510	7450	7385	7531	7397	7567	7578	7525	7568	7549	7524	7496	7762	8034	8028	7552	7597	7683	7583
7388	7512	7598	7181	7012	6919	6933	6914	6731	6882	7154	7023	6978	6947	6860	6887	6966	6960	6874	6970	7144	7169	7035	6999	6911	6964	7338	7330	7463	7426	7536	7575	7598	7466	7630	7574	7623	7535	7429	7451	7686	7482	7594	7726	7987	7917	7824	7761	7709	7754
7546	7144	7324	7189	7085	6898	6799	6783	6966	6990	7122	7113	7230	7070	6892	7159	7171	7075	7001	6947	6970	7270	7297	7028	7231	7114	7246	7325	7545	7682	7556	7622	7691	7694	7623	7540	7820	7658	7620	7680	7526	7748	7764	7808	7968	8082	7903	7790	7621	7665
7267	7043	7139	7194	6920	6650	6822	6817	6873	6815	7050	7026	7144	6986	7071	6851	7063	6910	7012	7185	7125	7065	7215	7256	7308	7276	7257	7379	7465	7432	7996	7885	7905	7827	7680	7530	7690	7622	7694	7805	7929	7706	7880	7642	7939	8095	7904	7763	7620	7901
7442	6875	7060	7019	7003	6791	6802	6728	6846	6889	7067	6998	6810	6832	6761	6791	6771	7023	6927	6960	7151	7141	7286	7232	7285	7271	7236	7455	7503	7618	7798	7856	7901	7686	7705	7573	7489	7497	7768	7882	7774	7992	7689	7914	7870	7919	7878	7610	7822	7867
7404	6909	6965	6906	6811	6906	6845	6722	6792	6824	6692	6741	6775	6736	6626	6630	6704	6744	6978	7033	6954	7065	7357	7256	7392	7457	7353	7506	7712	7691	7914	7744	7610	7636	7680	7656	7639	7424	7546	7743	7813	7676	7759	7790	7781	7866	7758	7495	7944	7683
7441	7132	7145	6990	6943	7021	7012	6902	6801	6905	6864	6884	6828	6621	6704	6627	6593	6793	6735	6899	6911	7069	7176	7300	7303	7403	7457	7524	7555	7550	7512	7450	7790	7719	7785	7751	7715	7655	7377	7542	7487	7432	7590	7787	7917	7930	7735	7905	7649	7924
7387	7473	7459	7269	7129	7202	7342	7145	6854	6893	6591	6706	6920	6783	6859	6817	6488	6545	6615	6685	6911	7070	7213	7181	7287	7348	7606	7345	7174	7116	7427	7715	7688	7964	7886	7837	7954	7925	7935	7816	7542	7435	7490	7618	7582	7569	7785	7649	7913	7791
7631	7257	7595	7387	7325	7448	7352	7167	7083	6893	6797	6857	6884	6808	6942	6767	6456	6724	6759	6854	7033	7230	7239	7140	7308	7499	7369	7195	6759	7095	7468	7711	8000	7963	7875	7891	7997	8032	7920	7856	7745	7911	7588	7758	7632	7885	7870	7802	8078	8107
7419	7518	7683	7324	7275	7343	7224	7262	7158	6909	6813	6989	6796	6893	6893	6706	6845	6875	6870	6979	7167	7244	7302	7242	7531	7574	7320	6829	6983	7371	7566	7816	7966	7893	7735	7780	7911	8051	8125	8003	7994	7952	7859	7747	7566	7611	7696	7926	7919	7870
7371	7464	7517	7251	7078	7238	7180	7244	6960	6959	6969	6853	6754	6714	6792	7019	6866	7109	7141	7239	7443	7321	7427	7445	7528	7413	7207	7037	7322	7833	7610	7842	7541	7693	7376	7581	7774	7976	8191	8212	8196	8202	7988	7912	7539	7646	7580	7900	7773	7866
7557	7405	7350	7243	7118	7101	7136	6997	7008	7084	6789	7066	6724	6963	6884	6881	6996	7122	7198	7434	7451	7408	7450	7550	7631	7483	7092	7358	7660	7825	7860	7764	7602	7652	7562	7599	7646	7927	7985	8059	8174	7975	8113	7825	7934	7643	7647	7967	7606	7905
7387	7402	7424	7208	7140	7057	7102	7041	6961	6983	7020	7012	6859	6877	6782	6961	6949	7217	7197	7301	7458	7302	7407	7469	7736	7438	7231	7585	7792	7889	7775	7725	7814	7567	7492	7336	7614	7874	7894	7763	7857	7749	8011	7864	7820	7819	7713	7758	7606	7522
7549	7192	7538	7278	7159	7112	7286	6922	6969	6991	7039	6944	7038	6935	6957	6712	6924	7009	7069	7219	7332	7407	7430	7598	7359	7246	7081	7444	7949	7947	7802	7987	7761	7581	7469	7627	7763	7687	7716	7571	7683	7636	7684	7753	7686	7655	7593	7538	7522	7415
7522	7299	7501	7460	7298	7407	7021	6895	7227	7022	6821	7256	6971	7020	7209	6782	6964	6928	7138	7056	7411	7323	7605	7501	7425	7121	6902	7598	7964	7798	7825	7802	7603	7352	7319	7291	7557	7550	7583	7276	7488	7412	7571	7781	7848	7666	7363	7464	7420	7463
7479	7507	7468	7488	7280	7085	7242	7125	6964	7084	6995	6949	7346	7057	7113	7120	6850	7026	6951	7188	7220	7578	7641	7708	7320	7160	7142	7603	7799	7830	7847	7671	7481	7215	7196	7238	7483	7385	7608	7356	7365	7251	7547	7683	7497	7327	7475	7554	7540	7556
7332	7473	7546	7328	7055	7073	6959	6844	7110	6898	6873	7017	7289	7161	7330	7156	7211	7129	7098	7364	7224	7473	7575	7542	7579	7136	7264	7577	8025	7918	7580	7712	7643	7473	7178	7400	7625	7645	7612	7498	7336	7335	7668	7689	7752	7664	7289	7474	7430	7715
7481	7119	7292	7158	7045	6989	6739	7002	7092	6866	7060	7212	7045	7247	7058	7126	6986	7287	7206	7159	7404	7432	7529	7674	7510	7219	7061	7592	7872	7699	7670	7585	7409	7406	7432	7273	7485	7411	7716	7454	7366	7637	7681	7661	7534	7506	7311	7423	7545	7546
7157	7107	7418	7199	6875	6997	7086	6864	6913	6999	6969	7010	7253	7061	7191	6991	7257	7217	7063	7203	7442	7385	7485	7444	7494	7371	7312	7335	7966	7944	7771	7423	7417	7298	7097	7260	7343	7386	7435	7326	7663	7957	8004	7957	7785	7358	7394	7519	7517	7595
7207	7074	7321	7187	7203	7156	6949	7020	7057	6901	7018	6978	6947	7261	6991	7146	7283	7110	7130	7034	7332	7431	7577	7521	7441	7536	7441	7282	7644	7756	7918	7537	7238	7387	7134	7224	7312	7414	7601	7718	7823	7915	7970	8011	7605	7418	7308	7502	7461	7652
7171	7106	7349	7329	7256	7241	7263	7148	6953	7102	6948	6787	7075	6939	7100	6970	6914	7259	7145	7250	7068	7583	7505	7339	7447	7490	7457	7311	7355	7604	7728	7664	7405	7398	7296	7408	7502	7385	7553	7626	7778	7742	7680	7595	7433	7341	7537	7360	7454	7445
7394	7498	7320	7168	7463	7143	7287	6996	7105	6909	6999	6984	6963	7107	6978	7016	7134	6757	7149	6998	7238	7166	7353	7333	7361	7538	7445	7476	7236	7289	7585	7645	7727	7771	7741	7718	7521	7715	7863	7931	7660	7621	7546	7427	7370	7475	7469	7461	7475	7572
7506	7355	7494	7386	7183	7201	7373	7155	7276	6967	7021	6932	7191	7263	7292	7184	7052	6913	6893	7219	7133	7233	7317	7364	7304	7518	7578	7110	7268	7210	7257	7500	7538	7758	7841	7902	7789	7834	7705	7966	7499	7503	7347	7289	7267	7318	7309	7243	7254	7354
7319	7369	7604	7418	7339	7611	7349	7203	7214	7064	6996	6992	6945	7146	7264	7109	7055	7049	7153	6940	7175	7000	7312	7381	7422	7470	7371	7478	7522	7394	7256	7230	7345	7635	7651	7742	7844	7640	7643	7631	7455	7546	7472	7346	7314	6904	7302	7218	7343	7352
7458	7136	7478	7394	7284	7181	7346	7382	7154	7191	6903	6997	7094	7123	7252	7138	7300	7109	7039	7174	7222	7236	7267	7363	7458	7287	7482	7391	7488	7490	7395	7391	7201	7339	7323	7556	7563	7451	7570	7553	7640	7361	7630	7522	7164	7208	7270	7336	7147	7446
7672	7331	7658	7240	7243	7377	7312	7145	7374	7051	7151	7005	7271	7178	7273	7168	7038	7221	7220	7094	7255	7400	7219	7464	7549	7679	7349	7343	7372	7327	7472	7465	7463	7319	7222	7112	7379	7430	7395	7450	7402	7550	7465	7328	7192	7274	7362	7361	7300	7305
7561	7503	7643	7489	7267	7186	7297	7065	7270	7110	7026	7023	7354	7297	6968	6838	7102	7057	7143	7129	7065	7291	7507	7328	7586	7397	7397	7361	7414	7418	7370	7364	7293	7229	7253	7279	7313	7434	7394	7426	7521	7404	7283	7358	7258	7354	7292	7188	7184	7089
7722	7606	7602	7487	7258	7265	7086	7228	7035	7075	6945	7208	7269	7114	7137	6954	7121	7055	7076	7174	7156	7399	7244	7470	7410	7442	7454	7399	7547	7372	7383	7411	7321	7398	7151	7519	7275	7268	7251	7206	7299	7324	7239	7479	7400	7418	7265	7193	7259	7150
7531	7358	7656	7504	7189	7011	7071	7119	7211	7222	6924	6938	7172	7096	7187	6941	7017	7249	7078	7034	7330	7227	7466	7345	7386	7277	7373	7459	7533	7332	7306	7221	7203	7131	6970	7200	7126	6967	7150	7076	7079	7256	7048	7322	7285	7214	7366	7012	7235	7220
7724	7509	7430	7434	7330	6915	6812	6848	7272	7317	7142	7211	7263	7238	7211	7181	7229	7009	7082	7277	7298	7310	7511	7333	7415	7225	7437	7307	7443	7457	7267	7212	7106	7072	7100	6891	6923	6947	7093	7175	7102	6886	7150	7259	7194	7148	7243	7240	7107	7043
7560	7612	7582	7075	7234	7128	7235	6880	7099	7364	7363	7133	7206	6947	7192	6988	7063	7057	7044	7171	7205	7330	7233	7455	7331	7399	7430	7088	7230	7089	7128	7147	7260	7147	7011	6855	7028	7242	7092	6951	7326	7196	7095	7128	7352	7310	7295	6942	6941	6852
7533	7266	7466	7486	7213	6910	7108	7234	6991	7273	7436	7328	7296	7263	6989	7196	7312	7068	7183	7090	7243	7310	7522	7451	7273	7332	7232	7247	7168	7178	7138	7177	7067	7239	7090	7103	7078	7117	7236	7274	7230	7233	7208	7196	7239	7138	7066	7063	6837	6905
7632	7485	7117	7197	7299	7301	6998	7148	7308	7239	7298	7382	7215	7207	7226	7119	7360	7147	7328	7090	7335	7315	7351	7176	7332	7251	7165	7112	7088	7018	6951	7224	7039	7109	7040	7059	7026	7179	7168	7223	7154	7019	7026	7133	7136	7241	7059	6783	6770	6794
7457	7260	7581	7183	6978	7272	7174	7143	7303	7208	7312	7302	7416	6974	7169	6963	7059	7450	7127	7340	7196	7436	7114	7236	7003	7220	7136	6992	7023	6876	6982	7053	7213	7156	7177	7127	7228	7220	7171	7183	7116	7084	6885	6896	6889	6848	6995	6890	6591	6707
7002	6983	7176	7302	7036	6939	7330	7576	7232	7143	7297	7279	7035	6971	7099	7056	6946	7302	7402	7344	7448	7334	7258	7221	6984	7311	7102	7082	6855	6776	6883	6890	6982	7299	7191	7172	7155	7137	7215	7127	7196	7050	6977	6982	6828	6970	6723	6861	6623	6786
7510	7043	7108	7077	7122	7271	7243	7218	7429	7113	7116	7246	7136	7090	7149	7035	7205	7234	7350	7142	7616	7395	7279	7116	7089	7072	7132	7046	6795	6932	6799	7115	7234	7098	7068	6952	7035	7071	7124	7104	7158	7036	6889	6841	6778	6849	6890	6701	6582	6790
7421	7154	6993	6983	6996	7248	7510	7424	7339	7528	7142	7060	7032	6959	7184	7219	7224	7207	7120	7366	7006	7661	7212	7304	6948	7085	7087	6924	7144	6969	7076	7120	7238	7156	7255	7088	6816	6819	7114	6869	6828	7010	6961	6820	6980	6727	6800	6808	6832	6978
7192	7327	7286	7150	6991	7292	7274	7391	7289	7416	7257	7098	7096	7075	7147	7446	7135	7401	7125	7317	7288	7343	7337	7196	6998	7227	7045	7129	7190	7119	7246	7326	7212	7317	7027	7050	7084	6786	6669	6733	6834	6860	6798	6798	6700	6811	6695	6822	6717	6903
7224	6787	7487	7351	7117	7132	7491	7674	7403	7300	7490	7210	7032	7053	7371	7316	7193	7076	7185	7043	7270	7059	7207	6970	7099	7005	7054	6887	6918	7111	7203	7235	7138	7305	7125	6661	6593	6720	6726	6841	6581	6931	6669	6728	6846	6761	6804	6879	6748	6570
7484	7147	7083	7483	7536	7331	7332	7621	7407	7283	7182	7298	7015	7089	7160	7096	7252	7031	7032	6944	6965	7068	7367	7119	7291	6920	7099	7038	7031	7121	7183	7094	7008	6998	7002	6786	6844	6643	6739	6656	6514	6826	6699	6649	6714	6795	6735	6635	6798	6671
7784	7643	7237	7326	7470	7419	7232	7410	7309	7292	6856	7226	7048	7061	7013	7215	7019	7190	7080	7084	6922	7240	7059	7065	7053	6961	6924	6888	6847	6982	6923	7026	6929	7012	6943	6897	6540	6621	6600	6447	6692	6794	6611	6795	6709	6665	6699	6647	6663	6461
7669	7695	7604	7171	7312	7482	7380	7153	7402	7243	7032	6960	6916	6864	7091	7055	7047	7153	7076	7171	7053	7212	7068	7276	7017	7095	6640	6814	6875	6884	6782	6872	7000	6867	7012	6654	6681	6687	6405	6744	6828	6788	6708	6695	6685	6638	6559	6610	6465	6579
7369	7446	7811	7189	7082	7454	7583	7039	7164	7309	6964	6892	6966	6902	7055	6922	7148	7090	7132	7127	7104	7112	7031	7154	6968	7026	6691	6815	6681	6785	6689	6654	6756	6899	6800	6736	6555	6734	6333	6524	6687	6801	6563	6633	6449	6433	6383	6506	6447	6437
7118	7166	7670	7550	7060	6933	7283	7203	6954	7015	7147	6873	7114	6903	7034	7027	7192	6957	7322	7153	7266	6924	7201	6944	7174	6912	6911	6868	6567	6765	6640	6544	6912	6642	6832	6633	6588	6483	6547	6554	6616	6653	6584	6562	6580	6463	6495	6510	6531	6455
7277	6971	7527	7849	7492	6821	7194	7425	6784	6896	7038	6699	6856	7261	7104	6950	6946	7062	7070	7063	7157	6947	7171	7085	7185	6979	7100	6814	6806	6716	6567	6677	6502	6716	6592	6736	6671	6536	6646	6708	6511	6581	6521	6591	6672	6699	6596	6664	6638	6378
7877	7146	6941	7705	7788	7248	7112	7453	7319	7036	7087	6862	6892	7060	6885	6912	7070	7061	7067	6983	6988	7100	7033	6993	7192	7094	7313	6990	7139	7041	6889	6803	6603	6649	6779	6796	6756	6519	6426	6453	6488	6744	6454	6881	6832	6659	6695	6655	6396	6366
8196	7592	7143	7318	7872	7490	6836	7581	7581	7100	7012	7412	6833	7110	6880	7030	7195	7213	6971	6729	6876	6913	6790	7103	6873	7135	7267	7091	7004	6833	6861	6922	6990	6876	6855	6603	6630	6437	6475	6354	6445	6446	6483	6548	6669	6700	6660	6499	6441	6109
8279	8084	7145	7064	7860	7693	7196	7297	7843	7324	7074	7483	7032	7258	7352	7295	7225	6916	6817	6649	6731	6846	6890	7024	7104	7062	7224	7093	7148	6912	6853	6926	6934	6953	7080	6912	6578	6542	6576	6431	6205	6246	6453	6255	6349	6323	6569	6565	6263	6160
8000	8287	7636	6840	7365	7894	7143	6993	7644	7398	6971	7355	7155	7312	7552	7407	7222	6920	6938	6917	6753	6602	6892	7144	7032	7169	6995	6917	7066	7033	7150	6948	6937	6791	6878	6834	6706	6659	6480	6294	6382	6291	6278	6274	6049	6263	6463	6250	6329	6285
7351	8145	7805	6903	6882	7790	7519	6826	7468	7428	6916	7513	7435	7097	7526	7313	7333	7355	7092	6942	6731	6930	6909	6775	7072	6925	6966	6957	6853	6823	7229	6826	6733	6589	6511	6856	6465	6528	6530	6347	6241	6134	6129	6272	6130	6057	6127	6117	6095	6052
7023	7977	7750	6833	6641	7548	7487	6914	7181	7524	6908	7403	7564	7093	7549	7170	7371	7318	7167	6926	6778	6812	6702	6721	6848	6755	6600	6622	6645	6593	6644	6786	6844	6611	6629	6673	6573	6499	6406	6285	6159	6166	5876	6006	6033	5943	6031	6116	6017	5968
6687	7382	7851	7250	6652	7404	7598	6815	6956	7500	6986	7115	7426	6927	7287	7075	7295	7197	7061	6971	6853	6880	6800	6695	6574	6733	6881	6540	6525	6495	6488	6389	6668	6479	6405	6393	6475	6454	6436	6281	6193	6168	6010	6009	5987	6124	6071	6057	6012	6129
6678	7351	7997	7445	6600	7362	7932	6794	6723	7486	6843	6859	7289	6798	7267	7120	7030	7100	7123	7083	6829	6866	6891	6590	6747	6669	6809	6798	6619	6587	6465	6477	6623	6538	6418	6423	6287	6441	6192	6403	6297	6332	6058	6045	6146	6042	6145	6173	6282	6216
6521	7080	7990	7676	6779	7287	7869	6767	6904	7489	6666	6917	7174	6613	6933	7049	6836	7072	6886	7164	6848	7035	6913	6855	6699	6726	6812	6853	6722	6646	6505	6623	6553	6530	6493	6314	6326	6216	6267	6433	6300	6366	6151	6252	6180	6315	6239	6158	6139	6189
6445	7253	8022	7888	6610	7219	7498	6841	6834	7333	6727	6695	7174	6592	6684	6654	6764	6990	6886	7157	6921	6910	6766	6726	6758	6858	6906	6821	6807	6755	6666	6598	6490	6319	6385	6443	6243	6192	6273	6262	6262	6248	6238	6267	6302	6253	6345	6087	6073	6184
6668	7576	8195	7682	6789	7285	7471	6922	6755	7335	6692	6614	7026	6569	6694	6848	6790	6879	6716	6970	6832	7006	6738	6908	6796	6745	6883	6833	6894	6829	6679	6692	6677	6573	6334	6175	6347	6286	5982	6095	6021	6129	6253	6293	6207	6280	6207	6119	6067	6147
6753	7565	8113	7487	6743	7555	7981	7165	6764	7255	6863	6689	7113	6499	6779	6754	6750	6835	6723	6933	6762	6969	6832	6792	6815	6824	6790	6829	6716	6726	6505	6610	6616	6528	6313	6308	6104	6213	6009	5901	5871	6034	6035	5910	6105	6024	6040	6130	6050	6165
7072	7863	8093	7368	6968	7373	7807	7110	7174	7603	6694	6829	7264	6618	7050	6908	7074	7037	6760	6751	6722	6858	6821	6978	6781	6733	6698	6695	6596	6510	6445	6512	6376	6428	6283	6307	6063	6190	6084	5975	5842	5807	5827	5798	6070	5833	5904	6120	6123	6166
7121	7884	7626	7006	6987	7663	7689	7043	7353	7597	6762	7135	7195	6778	7097	7065	7116	7190	6814	6812	6590	6952	6718	6918	6604	6695	6708	6556	6471	6446	6392	6318	6146	6253	6239	6170	6029	6254	6255	6102	5968	5878	6060	5877	5887	5828	5783	5732	6036	6126
7258	7972	7530	6726	6888	7522	7700	6940	7400	7714	6846	7276	7251	7020	7212	6962	7254	7084	6957	6782	6537	6832	6612	6955	6696	6644	6863	6713	6634	6526	6172	6226	6157	6360	6279	6202	6215	6148	6247	6275	6102	5954	6067	6024	6056	6091	5948	5931	6038	5910
7786	7639	6900	6556	6853	7502	7057	6670	7287	7196	6848	7212	7029	6855	7316	6756	7163	7042	6967	6839	6637	6786	6744	6632	6838	6697	6761	6660	6633	6590	6311	6503	6277	6149	6352	6384	6301	6276	6374	6319	6370	6328	6291	6372	6151	6255	6204	6118	6173	6133
7928	7418	6612	6320	6979	7210	7005	6880	7384	7151	6768	7370	7008	7096	7196	6804	7055	6878	7102	6886	7059	6849	6807	6629	6789	6695	6973	6677	6708	6548	6490	6452	6447	6443	6295	6568	6486	6497	6501	6600	6340	6518	6463	6626	6390	6309	6416	6175	6321	6248
7804	7030	6416	6573	7147	7058	6691	6988	7243	6930	7113	7287	6649	7045	7262	6946	7048	6880	7280	7092	6945	6674	6957	6577	6834	6656	6830	6810	6657	6788	6485	6522	6389	6245	6507	6551	6275	6448	6531	6487	6466	6635	6576	6556	6544	6347	6281	6100	6322	6281
7731	6854	6636	6894	7073	6660	6734	7006	7031	6758	7242	7218	6730	7131	6912	7023	6899	6675	7017	6808	7084	6829	6861	6630	6741	6676	6817	6935	6788	6536	6436	6413	6325	6218	6228	6291	6290	6020	6277	6355	6235	6419	6242	6414	6222	5970	5909	5880	5923	5903
7270	6720	7004	7287	6882	6491	6822	7118	6810	6798	6902	6779	6660	7094	6522	6841	6713	6685	6740	6886	6921	6707	6758	6502	6523	6661	6579	6768	6574	6432	6294	6077	6132	6093	6146	6162	5806	5929	6049	6057	6179	6037	6026	6073	5993	6094	5857	5702	5821	5817
6781	6867	7153	7293	6848	6535	7078	7016	6737	7059	7117	6666	6988	6871	6687	6996	6715	6618	6586	6931	6538	6728	6725	6695	6539	6670	6703	6594	6544	6509	6250	6047	5998	6087	6045	5892	5947	5770	5958	5896	5882	5896	6008	6029	5915	5901	5898	5950	6014	5941
6751	6968	7037	6799	6957	7100	7310	7082	6869	7077	7046	6976	7097	7204	7017	7032	6849	7161	6658	6963	6810	6850	6809	6803	6572	6651	6788	6866	6850	6797	6502	6385	6196	6220	6042	6044	5911	6075	5881	5944	5848	5955	6070	6049	5776	5935	5838	6152	6107	6096
6801	6843	6639	6391	6707	7022	7092	6913	7301	7101	6942	7188	7232	6919	7183	7161	7137	6999	6762	6762	6824	6866	6708	6725	6700	6459	6827	6920	6971	6920	6583	6549	6684	6218	6234	6177	6107	6069	6029	6132	6063	5977	6080	6024	6025	6091	6045	5928	6295	6237
[truncated: 920 more columns]
