# Supplementary material for: Spatial Resolution and Refractive Index Contrast of Resonant Photonic Crystal Surfaces for Biosensing
Source: IEEE Photonics J. Author manuscript; Available in PMC 2015 Sep 7. (PMC4561521; doi:10.1109/JPHOT.2015.2435699)
Supplement: fig2_data [file NIHMS64775-supplement-fig2_data.gz › Volumes/graham/MacBook_backup/PhD_folder_2015_06_02/paper_improvements/IEEE_J_Photonics/final_files/data_files/fig2/ref/ref20.csv]

4125	3935	4025	4016	4086	3991	3815	3867	3813	3865	3951	4016	4064	4033	4180	4279	4127	4219	4142	4097	4025	3914	3916	4074	4043	4181	4151	4110	4085	4007	4104	4174	4147	4002	4018	4005	4045	4282	4294	4218	4243	4215	4109	4128	4091	4326	4225	4437	4359	4304
4278	4113	4065	3997	3919	3726	3864	3859	3947	3952	4112	4170	4106	4148	3991	4152	4073	4058	4109	4088	3954	3978	4043	4057	4183	4255	4217	4015	4070	4102	4203	4205	4072	4040	4058	4032	4170	4191	4289	4182	4158	4105	4202	4054	4138	4083	4386	4297	4207	4192
4183	4003	3857	3842	3710	3727	3692	3669	3899	4101	4219	4277	4250	4054	4163	4055	4075	4220	4110	4084	3925	4045	3905	4026	4130	4285	4258	4127	4159	4175	4089	4220	4080	4079	4101	4156	4097	4138	4073	4042	4132	4093	4201	4114	4068	4245	4260	4091	4209	4087
4244	4143	3705	3761	3676	3759	3868	3853	4094	4220	4176	4176	4055	3887	3912	3961	4059	4131	4007	4065	3904	4041	4189	4193	4316	4301	4380	4026	4246	4193	4312	4128	4082	4075	4188	3999	4025	4048	3958	4082	4019	4053	3993	3935	3981	4160	4108	4226	4108	4382
4185	3878	3758	3767	3875	3845	3976	3954	4314	4116	4140	3915	4055	3906	3922	3964	3974	4080	4010	3871	3949	4149	4158	4352	4319	4236	4248	4186	4233	4148	4059	4065	4081	4042	4025	4104	3961	3973	3936	3899	3906	3929	3860	3888	4041	4125	4034	4042	4212	4241
4196	3988	3904	3857	3972	4000	4145	4173	4162	4132	4047	4013	4019	3885	3775	4109	4003	4109	4023	3891	4034	4076	4299	4184	4140	4126	4115	4019	4062	4136	4104	4212	4009	3984	3992	3852	3989	3970	3807	3847	3820	3714	3781	3849	3921	3848	4076	4081	4184	4190
4102	3912	3833	4032	4225	4119	4240	4201	4226	4114	4138	3950	4024	3922	3975	4099	4116	4153	4133	4146	4024	3940	4070	3941	3984	3972	4058	4045	4239	4104	4217	4037	4253	4107	4022	3891	3929	3735	3896	3850	3780	3668	3698	3767	3795	3725	3860	4086	4183	4215
4089	3901	4005	4264	4292	4345	4254	4141	3988	4095	4143	3984	4122	3997	4237	4095	4210	4119	4214	4064	4099	3899	3891	3763	3905	3843	3972	3911	4129	4109	4001	4143	4032	4097	3775	3691	3728	3761	3815	3889	3671	3686	3728	3663	3753	3742	3851	4126	4214	4146
4038	4105	4173	4340	4136	4304	4130	4013	3995	3989	4096	4219	4240	4295	4280	4224	4088	4221	4072	4224	3964	3858	3831	3774	3693	3656	3987	4035	3952	3855	3956	3957	3987	3924	3853	3824	3861	3876	3819	3826	3735	3663	3777	3565	3692	3673	3907	4123	4138	4110
4109	4117	4149	4309	4176	4162	3981	3960	4003	3890	4162	4253	4295	4268	4408	4116	4060	4206	4105	4031	3995	3827	3620	3716	3761	3673	3893	3921	3913	4029	3776	3857	3965	3838	3857	3893	3919	3870	3951	3869	3894	3842	3752	3873	3758	3900	3844	3977	4045	4256
4303	4256	4247	4244	4046	3973	3902	3802	3970	3965	4174	4159	4433	4229	4208	4131	4138	4070	4140	3974	4016	3899	3750	3544	3637	3813	3872	3867	3727	3720	3941	4012	3844	3921	3908	4068	3954	3903	3944	3901	3987	3941	3839	3967	3795	3761	3920	3883	4052	4088
4390	4136	4124	4169	3958	3859	3752	3798	3732	3906	4063	4191	4300	4078	4182	4117	4090	4110	4014	3959	3949	3854	3809	3766	3807	3758	3768	3795	3725	3706	3778	3773	3855	4001	3891	4129	3981	3967	3993	3962	3991	4106	4000	4068	3874	3945	3948	4006	4122	3983
4230	4080	4078	4033	3868	3823	3750	3762	3831	3962	3867	4007	3962	4041	4070	3952	3911	4012	3939	4035	3989	3940	3910	3805	3796	3810	3689	3640	3842	3833	3774	3839	3848	4031	4125	4266	4087	3972	4031	4157	4042	4236	4047	4058	3941	3998	3983	3991	3956	3997
4154	4125	3945	3937	3746	3877	3903	3882	3800	3854	3858	3807	3880	3918	3842	4023	3856	3953	3998	4033	4057	4049	3985	3959	3802	3773	3637	3663	3770	3865	3820	3909	3919	3989	4156	4219	4125	4146	4118	4135	4192	4187	4224	4118	4232	4078	3984	3891	3960	4024
4053	4004	3981	4104	3767	3985	3924	3910	4062	3825	3779	3794	3688	3846	3879	3986	3949	4048	3951	3915	4068	4112	4034	4113	3977	3783	3793	3871	3914	3791	3926	3979	3969	3914	4093	4077	3959	4080	4192	4194	4250	4061	4103	4436	4244	4113	4011	3942	3947	4072
4031	3895	3853	4097	3917	4113	4166	4072	3907	3864	3826	3715	3948	3727	3934	3804	3933	3848	3802	3890	4068	4110	4047	3921	3766	3809	3808	3833	3999	4006	4012	4116	4106	4091	4136	3996	4228	4101	4095	4138	4148	4074	4095	4260	4178	4196	4001	3967	3987	4043
4075	4045	4042	4179	4226	4189	4132	4025	4066	3769	3823	3642	3714	3805	3896	3881	3920	3895	3853	3910	4032	4006	3908	3920	3988	4001	3996	3929	3990	4055	3958	4154	3955	4054	3901	3975	4219	4255	4269	4194	3984	4188	4198	4068	4070	4110	4052	4016	3955	3911
4171	4106	4035	4214	4246	4025	4161	4091	3937	3899	3780	3834	3909	3867	3748	3825	3820	3861	3831	3979	4046	4074	3760	4007	4033	3914	3931	3899	4063	3968	4056	4249	4186	4051	4015	3993	4206	4364	4193	4194	4068	4037	3938	4108	4144	3964	4095	4008	3983	3864
4307	4143	4102	4163	4109	3955	4063	4030	4005	3893	3921	3955	3832	3855	3863	3919	3821	3944	3867	3855	3860	3946	4029	4043	4085	4107	4025	4122	4091	4097	4081	4313	3994	4053	3966	4038	4196	4116	4184	4007	4129	3998	4103	4040	4050	4144	4047	4025	3977	3843
4213	4042	4142	3939	3903	3945	4133	4161	4190	4063	4015	4124	3962	4057	3901	3868	3924	3882	3933	3922	3906	4040	4194	4046	4271	4045	4109	4020	4050	4093	4092	4053	3995	4021	3950	4117	4235	4318	4194	4231	4231	3970	4010	4004	3986	4060	4074	4020	3999	3972
4141	4144	3833	3874	3750	3810	4049	4051	4246	4185	4167	4119	4088	4153	3974	3824	3860	3855	3765	3935	4002	4118	4086	4065	4170	4110	3975	3938	3928	4017	3892	4060	4096	4011	4092	4112	4181	4158	4278	4206	4019	4086	4021	4097	3982	4040	4209	4141	3905	4120
4080	3799	3616	3729	3737	3836	3971	4131	4165	4079	4205	4110	3984	4090	4121	3899	3971	3828	3898	3875	3979	4173	4313	4182	4139	3888	3971	3884	4027	3894	3959	4032	4054	4131	4122	4074	4090	4145	4108	4206	4228	4216	4058	4047	4171	4194	4146	4122	4130	4202
3960	3862	3722	3702	3697	3768	4042	4004	4228	4181	4101	3998	4159	4000	4096	4056	4000	3942	3901	4063	4085	4249	4235	4313	4103	4103	3972	3941	3998	3876	3844	3957	4029	4142	4112	4057	3974	4211	4188	4087	4179	4284	4124	4170	4211	4288	4180	4138	4234	4324
3972	3946	3635	3717	3820	3748	3968	3911	3971	3981	4129	4038	4333	4231	4143	4091	4061	3938	4111	4017	4127	4203	4069	4163	4045	4020	3984	3853	3819	4026	3928	3928	4077	4090	4030	3895	4026	4211	4306	4211	4304	4236	4162	4353	4173	4308	4255	4284	4167	4170
4139	4010	3775	3716	3731	3721	3841	3860	3823	3863	3907	3988	4145	4088	4119	4210	4072	4170	4168	4137	4018	4208	4085	4029	4107	4182	4024	3882	3954	3885	3838	3916	4028	3896	3828	3830	4134	4066	4339	4361	4397	4457	4448	4179	4221	4347	4294	4348	4302	4239
4104	4010	3771	3762	3834	3745	3791	3823	3794	3866	3943	4040	4018	4111	4045	4039	4247	4262	4133	3990	4116	3943	4026	3994	4111	4041	4127	3940	3855	3778	3901	3906	3853	3893	3824	4048	4087	4189	4400	4323	4487	4438	4623	4406	4483	4459	4530	4252	4268	4113
4079	4053	3645	3768	3720	3896	3762	3719	3928	3945	3902	3829	3887	4022	4188	4083	4130	4221	4169	4023	4181	4030	4004	4124	4131	4124	3975	3972	3890	3868	3912	3850	3743	3864	3892	3939	4001	4170	4321	4406	4559	4727	4478	4431	4565	4473	4556	4240	4188	4126
4117	3857	3864	3789	3768	3857	3816	3763	3848	3740	3785	3795	3874	4078	4186	4053	4014	4055	4079	4011	3977	4180	4072	4262	4220	4127	4024	4189	3931	3980	4000	3807	3867	3933	4004	4118	4191	4203	4380	4414	4498	4628	4529	4592	4624	4521	4440	4233	4245	3966
3998	3864	3760	3755	3856	3897	3852	3996	3928	3900	3820	3805	4053	3999	4037	4044	4002	4029	3958	4234	4088	4239	4309	4246	4097	4269	4244	4232	4078	4041	3989	4032	3951	3996	4217	4163	4062	4145	4240	4424	4368	4583	4521	4532	4588	4493	4259	4263	4314	4147
3966	3881	3837	3956	3845	4007	4081	3970	4076	3829	3853	3876	3918	3816	3833	3953	3839	3876	3976	4118	4091	4122	4143	4224	4163	4252	4208	4222	4198	4145	4059	4011	3941	3999	4039	4144	4103	4187	4215	4173	4305	4505	4391	4436	4368	4335	4460	4348	4267	4176
3845	3812	3839	3944	4017	3990	3943	4021	3949	3944	3875	3837	3938	3839	3730	3847	3867	3914	3989	4047	4129	4191	4085	4144	4156	4234	4415	4400	4356	4251	4291	4131	4133	4070	4045	4245	4165	4173	4154	3999	4282	4120	4325	4430	4201	4345	4467	4474	4196	4348
4062	4001	3794	4000	3959	3977	3983	4023	4137	3967	3953	3986	3917	3695	3831	3774	3869	3919	4158	4082	4157	4030	4075	4167	4174	4315	4485	4424	4412	4298	4217	4189	4131	4083	4046	4149	4163	3985	4183	4055	4183	4209	4317	4365	4254	4492	4488	4376	4411	4303
4140	4036	3948	3896	3925	3982	4074	4051	3936	4210	3989	3984	3998	3992	3878	3952	4027	4071	4040	4048	4126	3967	4180	4111	4157	4303	4447	4428	4492	4256	4322	4255	4153	4159	4114	4167	4238	4032	4141	4043	4240	4232	4275	4305	4294	4362	4535	4435	4318	4381
4180	3940	3912	3833	3838	3987	4063	4105	4098	3953	3879	4060	3989	4106	3995	4077	3979	4152	4037	3955	3950	4074	4002	4114	4137	4262	4405	4393	4416	4347	4174	4205	4154	4222	4233	4292	4330	4166	4136	4300	4255	4338	4342	4408	4405	4524	4354	4499	4487	4226
4020	3981	3910	3891	3905	4003	3894	4079	4052	4065	3950	3972	4054	4191	4213	4247	4132	3991	4005	4103	3946	4031	4039	4123	3999	4113	4248	4386	4192	4089	4270	4188	4267	4226	4257	4348	4408	4424	4274	4195	4319	4435	4253	4496	4493	4429	4359	4457	4285	4381
4037	3967	3937	3832	3959	3974	4004	3865	3947	4021	4066	4173	4141	4193	4154	4065	3938	4170	4151	4097	4162	4079	4047	3985	4027	4226	4160	4217	4093	4153	4016	4055	4209	4413	4404	4377	4419	4503	4460	4337	4393	4579	4483	4636	4389	4561	4419	4422	4350	4244
4229	4127	4147	3926	3936	3916	4000	3995	3840	3936	4001	4062	3974	3960	3950	4027	4049	4108	4098	4222	4262	4205	4094	4028	4020	4104	4151	4049	4182	4039	4195	4137	4325	4435	4340	4369	4387	4562	4484	4598	4406	4548	4726	4412	4415	4565	4314	4380	4329	4194
4244	4239	3923	3893	4027	3972	3904	3989	3786	3997	3865	3761	3834	3865	3908	3942	4218	4200	4134	4337	4289	4192	4193	4111	4324	4284	4107	4094	4292	4325	4168	4139	4231	4382	4432	4412	4480	4375	4472	4454	4528	4562	4602	4466	4448	4344	4190	4168	4084	4168
4315	4183	4013	4044	4064	3928	4044	3901	3984	3951	3755	3693	3763	3664	3794	3857	4060	4095	4256	4356	4415	4303	4307	4248	4156	4297	4209	4226	4203	4411	4078	4087	4224	4148	4248	4455	4521	4336	4450	4460	4530	4519	4437	4377	4399	4247	4295	4143	4200	4303
4308	4163	4133	3973	4072	4090	4045	3846	3936	3746	3616	3627	3534	3701	3697	3945	3937	4041	4095	4305	4383	4416	4438	4348	4326	4295	4305	4463	4535	4174	4318	4167	4077	4163	4203	4221	4320	4374	4310	4349	4520	4267	4485	4269	4183	4179	4187	4234	4186	4107
4371	4166	4003	3906	4051	4134	4062	4101	3891	3861	3739	3697	3764	3682	3747	3750	3892	4108	4191	4372	4532	4622	4491	4505	4537	4620	4539	4349	4314	4200	4356	4069	4227	4145	4181	4253	4269	4427	4361	4364	4246	4267	4351	4279	4183	4137	4181	4288	4233	4092
4342	4229	4002	3940	4110	4046	4042	4003	4016	4037	3940	3861	3824	3925	3748	3728	3844	3918	4192	4198	4412	4499	4513	4694	4684	4681	4544	4450	4375	4217	4224	4235	4160	4079	4208	4174	4068	4307	4290	4074	4168	4182	4257	4224	4180	4244	4286	4202	4265	4087
4443	4216	4079	3855	3933	3855	4153	4173	4296	4230	4231	4109	4031	3853	3873	3688	3945	3991	4037	4131	4213	4310	4464	4537	4516	4550	4518	4410	4443	4176	4176	4090	4069	4083	4187	4132	4197	4073	4020	4093	4147	4245	4189	4269	4198	4261	4208	4097	4322	4199
4483	4116	4089	3831	3872	4029	4161	4378	4489	4289	4340	4308	4155	4038	3908	3883	3936	3982	3948	4051	4163	4329	4407	4515	4476	4469	4409	4286	4283	4234	4309	4095	4015	4091	4183	4121	4091	4087	4007	4139	4249	4262	4258	4229	4247	4148	4206	4150	4245	4303
4251	4087	3928	3982	3898	4164	4186	4325	4407	4410	4306	4499	4190	4205	4078	3995	3970	4075	3991	3986	4138	4328	4422	4292	4409	4397	4305	4232	4272	4338	4312	4243	4299	4095	4152	4158	4150	4102	4177	4271	4258	4426	4342	4371	4275	4213	4071	4293	4222	4354
4410	4244	4175	3889	4106	3969	4135	4223	4288	4267	4378	4336	4329	4318	4158	4124	3990	4054	3930	4097	4061	4143	4104	4267	4228	4273	4376	4390	4321	4345	4408	4300	4333	4065	4192	4161	4120	4149	4340	4412	4458	4475	4558	4434	4280	4281	4152	4148	4235	4159
4338	4244	4136	4016	4034	4003	4106	4212	4088	4102	4284	4272	4362	4447	4144	4145	4050	4168	4126	4012	4077	4106	3946	4123	4186	4290	4396	4174	4360	4468	4340	4420	4406	4273	4367	4187	4345	4345	4267	4501	4414	4422	4418	4373	4237	4173	4193	4211	4080	4093
4362	4226	4222	4084	4107	4028	4111	4059	4073	4274	4136	4425	4302	4295	4271	4221	4225	4222	4067	3990	4110	4080	4181	4206	4169	4239	4173	4441	4352	4326	4274	4214	4311	4320	4280	4247	4164	4401	4296	4444	4333	4292	4282	4210	4331	4229	4218	4179	4140	4159
4459	4265	4147	4112	4140	4099	4184	4042	4129	4134	4166	4316	4175	4208	4212	4224	4198	4150	4063	4052	4151	4207	4288	4315	4243	4337	4404	4288	4359	4332	4243	4272	4168	4334	4174	4308	4186	4301	4196	4184	4293	4279	4301	4297	4267	4323	4173	4132	4181	4383
4178	4205	4083	4177	4293	4333	4220	4204	4154	4139	4272	4167	4206	4186	4347	4231	4181	4101	4084	4194	4261	4324	4300	4315	4159	4294	4439	4313	4400	4111	4168	4197	4055	4320	4267	4238	4135	4126	4025	4067	4131	4314	4197	4232	4233	4149	4240	4297	4462	4453
4148	4167	4148	4234	4332	4267	4248	4252	4151	4188	4210	4289	4247	4431	4133	4066	4063	4200	4123	4325	4360	4331	4301	4368	4488	4257	4300	4389	4204	4297	4188	4327	4157	4175	4123	4198	4143	4098	4173	4129	4043	4187	4109	4202	4193	4297	4286	4290	4311	4450
4126	4154	4314	4214	4390	4256	4312	4380	4309	4230	4261	4169	4344	4167	4113	4166	4181	4245	4202	4255	4170	4122	4265	4267	4417	4177	4318	4300	4212	4264	4327	4113	4214	4101	4181	4079	4027	4015	4109	4003	4174	3995	4271	4211	4257	4349	4288	4407	4542	4627
4200	4117	4200	4106	4375	4160	4325	4418	4229	4272	4243	4157	4301	4152	4085	4187	4119	4291	4047	4152	4153	4230	4389	4292	4366	4184	4232	4308	4362	4291	4243	4258	4163	4172	4366	4030	4191	4090	4148	4088	4269	4084	4150	4296	4279	4341	4276	4437	4366	4578
4213	4077	4054	4099	4068	4061	4317	4258	4143	4336	4355	4186	4269	4261	4237	4195	4106	4054	4050	4076	4076	4152	4117	4297	4290	4325	4294	4385	4306	4301	4322	4220	4290	4224	4279	4179	4182	4073	4196	4112	4137	4292	4282	4266	4374	4419	4305	4568	4470	4594
4041	4040	4057	3955	3936	3933	4158	4159	4054	4326	4256	4250	4344	4242	4313	4191	4035	4250	4116	4193	4203	4077	4145	4201	4224	4236	4230	4211	4375	4313	4251	4266	4332	4362	4281	4276	4491	4254	4259	4240	4273	4312	4340	4303	4542	4445	4459	4339	4425	4476
4154	4060	4069	3825	3952	3900	3918	3968	4145	4285	4262	4259	4343	4309	4221	4237	4079	4206	4169	4236	4036	4157	4041	3997	4222	4261	4253	4225	4299	4168	4292	4365	4380	4318	4384	4418	4467	4460	4583	4333	4491	4338	4459	4498	4481	4548	4472	4458	4430	4408
4162	4166	3973	4021	3856	3828	4032	4009	4026	4083	4175	4340	4284	4270	4272	4250	4303	4337	4290	4266	4124	4215	4091	4114	4161	4373	4337	4304	4281	4242	4398	4415	4317	4398	4477	4421	4472	4582	4461	4395	4407	4595	4580	4574	4557	4495	4412	4481	4381	4352
4177	4110	4134	3961	3963	4012	4127	3991	4106	4098	4194	4237	4235	4340	4205	4189	4353	4393	4398	4302	4364	4292	4359	4149	4146	4362	4363	4171	4537	4457	4337	4371	4306	4230	4179	4345	4363	4552	4542	4467	4602	4561	4631	4643	4558	4689	4530	4626	4547	4462
4248	4316	4201	4174	4064	3942	4014	4024	4025	4204	4187	4188	4280	4296	4257	4426	4344	4232	4438	4412	4548	4367	4385	4298	4290	4396	4324	4329	4304	4404	4284	4271	4290	4265	4321	4355	4454	4398	4524	4576	4558	4555	4679	4628	4722	4585	4685	4459	4474	4514
4237	4228	4292	4221	4049	4161	4027	4061	4099	4180	4258	4304	4304	4309	4179	4329	4416	4214	4439	4500	4554	4609	4366	4275	4447	4567	4504	4498	4493	4429	4432	4219	4348	4329	4280	4343	4370	4415	4460	4539	4467	4599	4545	4605	4576	4671	4752	4603	4495	4434
4384	4297	4317	4173	4134	4244	4195	4252	4144	4252	4333	4266	4256	4209	4449	4486	4281	4458	4478	4649	4501	4519	4506	4506	4625	4451	4666	4569	4579	4519	4658	4512	4444	4392	4324	4533	4290	4426	4404	4489	4545	4611	4713	4715	4705	4621	4544	4626	4659	4422
4468	4293	4408	4174	4248	4321	4121	4258	4220	4394	4344	4275	4288	4474	4359	4376	4419	4430	4497	4463	4590	4586	4619	4508	4586	4528	4727	4559	4741	4586	4660	4566	4469	4462	4315	4399	4465	4495	4552	4651	4597	4640	4564	4665	4625	4609	4512	4638	4615	4612
4307	4167	4237	4213	4241	4289	4270	4281	4166	4312	4340	4345	4399	4414	4478	4607	4495	4603	4603	4574	4619	4539	4518	4541	4548	4394	4619	4668	4758	4743	4726	4603	4595	4620	4538	4452	4636	4611	4626	4580	4698	4699	4573	4676	4547	4405	4616	4489	4625	4576
4343	4412	4298	4091	4413	4309	4208	4149	4212	4449	4312	4374	4454	4447	4415	4663	4557	4726	4692	4624	4503	4515	4586	4603	4523	4589	4554	4678	4802	4695	4741	4688	4611	4597	4545	4625	4669	4548	4546	4656	4621	4694	4624	4742	4596	4453	4466	4519	4486	4396
4329	4307	4266	4212	4227	4264	4203	4293	4386	4296	4253	4355	4431	4295	4543	4615	4684	4806	4706	4628	4446	4438	4572	4413	4464	4503	4696	4678	4788	4786	4823	4780	4628	4487	4705	4592	4407	4604	4391	4562	4728	4653	4590	4635	4504	4568	4611	4505	4510	4391
4461	4408	4229	4259	4191	4296	4137	4236	4269	4145	4225	4271	4288	4464	4684	4691	4575	4695	4679	4598	4614	4519	4532	4533	4379	4460	4607	4525	4602	4604	4758	4607	4657	4573	4406	4498	4560	4597	4427	4536	4482	4671	4677	4492	4474	4556	4548	4697	4415	4546
4472	4240	4209	4198	4318	4284	4353	4303	4241	4308	4165	4381	4284	4500	4600	4411	4683	4838	4677	4627	4551	4510	4562	4470	4445	4381	4365	4530	4497	4499	4503	4539	4633	4454	4472	4395	4475	4631	4555	4695	4621	4519	4389	4603	4526	4623	4563	4537	4526	4488
4513	4322	4415	4274	4223	4295	4308	4388	4228	4348	4333	4194	4268	4198	4249	4470	4535	4619	4565	4741	4634	4618	4573	4427	4538	4336	4438	4456	4494	4473	4591	4565	4498	4432	4446	4536	4563	4524	4559	4605	4566	4531	4369	4603	4651	4587	4565	4664	4537	4601
4384	4364	4343	4133	4248	4396	4303	4407	4317	4368	4290	4315	4267	4079	4318	4350	4539	4578	4708	4578	4641	4546	4636	4481	4516	4539	4381	4529	4526	4511	4428	4585	4447	4357	4418	4515	4417	4363	4433	4500	4529	4549	4461	4590	4634	4686	4523	4671	4546	4624
4556	4253	4191	4199	4202	4434	4372	4617	4568	4389	4300	4314	4140	4217	4105	4274	4336	4462	4504	4383	4531	4653	4564	4457	4567	4418	4467	4392	4254	4529	4479	4324	4436	4295	4479	4357	4320	4386	4410	4463	4471	4611	4562	4603	4595	4560	4592	4654	4555	4491
4380	4326	4183	4178	4169	4285	4398	4276	4399	4466	4415	4404	4253	4143	4187	4283	4226	4359	4386	4306	4439	4394	4466	4486	4387	4375	4370	4450	4454	4531	4473	4400	4393	4407	4545	4342	4372	4376	4463	4465	4614	4734	4676	4590	4589	4632	4581	4529	4564	4423
4525	4312	4203	4171	4224	4268	4331	4269	4419	4600	4370	4447	4358	4155	4292	4310	4289	4184	4283	4418	4320	4273	4333	4349	4221	4328	4401	4400	4398	4431	4336	4394	4408	4320	4296	4484	4418	4331	4470	4652	4514	4611	4630	4562	4548	4429	4650	4452	4512	4396
4376	4398	4254	4133	4256	4182	4392	4281	4382	4488	4442	4363	4236	4308	4148	4218	4325	4354	4532	4330	4365	4415	4333	4336	4409	4377	4313	4176	4250	4208	4374	4453	4454	4379	4448	4339	4533	4482	4479	4473	4559	4445	4620	4450	4520	4538	4517	4475	4519	4342
4417	4331	4277	4171	4223	4324	4382	4409	4306	4359	4459	4195	4280	4266	4383	4403	4328	4408	4388	4528	4460	4397	4405	4208	4262	4339	4175	4221	4195	4340	4311	4211	4363	4378	4369	4346	4555	4599	4475	4439	4402	4607	4473	4655	4481	4577	4411	4641	4526	4494
4547	4327	4334	4209	4319	4391	4321	4401	4533	4411	4376	4298	4272	4247	4287	4454	4308	4457	4409	4487	4405	4423	4351	4365	4360	4117	4198	4130	4269	4159	4308	4276	4360	4211	4291	4397	4547	4446	4498	4603	4410	4537	4437	4557	4541	4521	4553	4480	4607	4472
4478	4199	4368	4155	4299	4250	4467	4418	4558	4439	4468	4349	4238	4334	4348	4465	4458	4525	4470	4453	4443	4422	4384	4234	4432	4276	4230	4231	4262	4360	4292	4317	4471	4252	4220	4305	4403	4396	4447	4419	4511	4311	4351	4490	4341	4597	4535	4439	4415	4428
4528	4411	4271	4173	4277	4308	4482	4423	4608	4558	4556	4277	4348	4220	4436	4308	4352	4471	4459	4522	4633	4363	4455	4390	4292	4391	4185	4275	4278	4240	4277	4375	4343	4296	4276	4324	4412	4486	4357	4483	4328	4352	4348	4308	4405	4386	4462	4309	4341	4454
4502	4400	4235	4228	4335	4322	4376	4332	4554	4535	4566	4417	4487	4348	4399	4571	4484	4390	4431	4418	4632	4502	4426	4290	4392	4325	4283	4289	4294	4347	4337	4366	4443	4274	4287	4324	4360	4334	4483	4400	4529	4266	4376	4289	4212	4187	4294	4366	4390	4334
4485	4313	4191	4298	4368	4346	4544	4559	4748	4600	4578	4628	4698	4520	4417	4617	4615	4470	4473	4618	4442	4368	4493	4210	4224	4283	4254	4260	4332	4358	4364	4457	4500	4508	4313	4467	4193	4319	4408	4360	4419	4276	4304	4364	4273	4211	4221	4276	4350	4275
4521	4572	4287	4159	4301	4460	4480	4657	4638	4606	4472	4609	4618	4600	4688	4636	4566	4522	4560	4569	4442	4328	4588	4343	4302	4255	4184	4122	4235	4353	4481	4418	4460	4336	4539	4420	4428	4297	4522	4378	4411	4361	4429	4172	4325	4351	4343	4351	4283	4494
4694	4483	4351	4325	4340	4405	4528	4687	4553	4528	4624	4713	4692	4654	4783	4711	4813	4621	4625	4662	4731	4589	4414	4276	4448	4225	4159	4284	4175	4442	4463	4452	4538	4384	4620	4380	4477	4473	4297	4502	4541	4424	4557	4428	4414	4374	4455	4342	4348	4394
4439	4415	4250	4217	4373	4404	4558	4647	4488	4496	4506	4748	4661	4856	4778	4831	4739	4757	4716	4709	4570	4512	4524	4336	4313	4133	4110	4156	4204	4335	4371	4461	4483	4393	4512	4492	4355	4337	4505	4415	4416	4408	4315	4372	4442	4496	4358	4575	4484	4578
4370	4311	4377	4318	4495	4609	4603	4509	4632	4456	4446	4627	4639	4769	4852	4695	4667	4569	4568	4729	4573	4562	4508	4290	4362	4137	4290	4133	4327	4280	4474	4609	4648	4506	4538	4444	4466	4310	4522	4470	4375	4321	4367	4508	4471	4738	4567	4692	4565	4690
4289	4229	4182	4354	4404	4598	4553	4625	4430	4495	4384	4519	4686	4672	4648	4739	4570	4652	4607	4436	4568	4656	4549	4431	4215	4198	4293	4233	4478	4458	4478	4484	4558	4602	4433	4547	4527	4407	4473	4472	4502	4360	4463	4542	4599	4571	4608	4724	4705	4782
4270	4405	4203	4322	4454	4650	4528	4497	4444	4508	4427	4500	4636	4545	4503	4560	4550	4420	4421	4402	4421	4516	4424	4345	4224	4187	4278	4333	4447	4594	4552	4633	4568	4589	4479	4495	4391	4485	4543	4468	4462	4401	4378	4470	4581	4558	4647	4706	4836	4779
4389	4384	4376	4343	4588	4585	4623	4495	4532	4358	4505	4403	4418	4431	4427	4401	4283	4256	4366	4389	4412	4435	4524	4406	4465	4290	4435	4431	4517	4524	4731	4692	4778	4725	4724	4511	4489	4566	4492	4507	4406	4455	4509	4555	4565	4508	4605	4604	4669	4754
4473	4358	4299	4388	4476	4565	4655	4418	4482	4307	4405	4378	4362	4433	4376	4294	4267	4321	4302	4488	4476	4518	4416	4422	4290	4352	4438	4454	4577	4657	4733	4926	4870	4664	4676	4688	4636	4433	4564	4515	4465	4376	4425	4596	4555	4445	4800	4596	4708	4662
4494	4448	4414	4497	4451	4369	4402	4308	4264	4308	4367	4319	4352	4369	4301	4191	4337	4276	4235	4360	4589	4386	4487	4392	4444	4245	4351	4501	4475	4626	4749	4731	4866	4683	4808	4605	4575	4469	4375	4436	4444	4616	4597	4522	4540	4564	4527	4555	4608	4623
4468	4386	4498	4473	4336	4418	4372	4332	4348	4281	4310	4320	4256	4425	4355	4291	4227	4245	4380	4314	4352	4456	4568	4348	4384	4407	4397	4477	4529	4704	4656	4729	4713	4831	4657	4551	4449	4544	4363	4467	4617	4583	4557	4738	4669	4524	4563	4606	4595	4502
4463	4569	4479	4481	4423	4539	4549	4340	4236	4213	4189	4324	4415	4266	4416	4271	4325	4312	4381	4379	4637	4549	4549	4640	4578	4541	4405	4544	4647	4546	4732	4531	4582	4640	4486	4503	4487	4434	4359	4485	4389	4558	4645	4679	4779	4659	4531	4545	4512	4570
4479	4523	4367	4399	4476	4427	4398	4291	4251	4341	4294	4344	4399	4446	4303	4233	4341	4310	4439	4394	4586	4524	4713	4700	4589	4537	4596	4575	4582	4557	4631	4534	4540	4643	4583	4357	4236	4290	4387	4345	4397	4543	4550	4512	4611	4514	4577	4424	4439	4319
4397	4415	4362	4338	4508	4462	4426	4354	4364	4434	4177	4452	4319	4407	4404	4429	4422	4409	4534	4739	4612	4723	4725	4661	4650	4661	4607	4448	4636	4642	4591	4418	4507	4497	4517	4552	4277	4322	4196	4386	4344	4402	4582	4619	4556	4473	4546	4512	4500	4342
4349	4608	4331	4433	4273	4434	4499	4361	4419	4403	4502	4524	4713	4467	4468	4524	4428	4504	4567	4689	4866	4668	4597	4642	4636	4570	4595	4532	4504	4537	4641	4548	4488	4451	4269	4370	4292	4279	4293	4321	4440	4222	4612	4504	4564	4654	4530	4420	4418	4474
4486	4372	4458	4441	4398	4548	4438	4534	4531	4539	4522	4624	4608	4549	4493	4555	4537	4481	4631	4635	4651	4632	4760	4648	4650	4559	4605	4455	4574	4643	4411	4543	4541	4473	4374	4206	4281	4337	4309	4321	4441	4526	4504	4460	4552	4414	4395	4381	4439	4390
4494	4296	4386	4274	4196	4201	4496	4546	4433	4684	4664	4633	4639	4605	4505	4572	4647	4629	4677	4689	4701	4801	4661	4787	4483	4563	4513	4472	4556	4415	4407	4311	4496	4479	4598	4378	4455	4426	4373	4467	4467	4615	4542	4558	4604	4379	4525	4481	4373	4485
4364	4377	4344	4323	4343	4364	4424	4540	4535	4523	4684	4604	4667	4735	4629	4670	4689	4681	4702	4820	4679	4657	4544	4693	4507	4671	4464	4495	4417	4363	4277	4402	4297	4489	4494	4352	4528	4333	4438	4492	4631	4670	4557	4542	4578	4484	4510	4499	4512	4358
4425	4309	4331	4267	4297	4405	4548	4506	4606	4692	4774	4679	4632	4658	4743	4728	4852	4693	4839	4748	4764	4694	4646	4550	4542	4538	4448	4446	4413	4336	4227	4309	4448	4432	4300	4432	4388	4376	4537	4582	4534	4777	4713	4580	4531	4644	4522	4423	4575	4395
4532	4653	4301	4457	4324	4424	4546	4455	4682	4574	4701	4648	4717	4603	4640	4871	4775	4910	4878	4722	4751	4678	4712	4592	4577	4575	4567	4510	4540	4302	4324	4308	4368	4476	4558	4357	4453	4469	4427	4585	4544	4706	4758	4836	4785	4588	4629	4572	4631	4553
4547	4310	4409	4241	4385	4504	4594	4557	4580	4578	4855	4749	4637	4703	4711	4856	4818	4828	4780	4816	4693	4730	4576	4651	4453	4524	4433	4380	4360	4440	4378	4529	4421	4584	4582	4528	4523	4502	4540	4744	4660	4883	4881	4688	4730	4681	4580	4604	4596	4669
4568	4484	4377	4372	4396	4548	4560	4663	4589	4722	4761	4765	4842	4647	4735	4868	4776	4854	4738	4862	4532	4706	4657	4551	4606	4437	4610	4549	4476	4582	4445	4652	4608	4687	4563	4715	4530	4636	4583	4809	4667	4849	4800	4694	4769	4678	4542	4503	4611	4564
4676	4585	4543	4521	4511	4592	4500	4647	4719	4630	4687	4824	4668	4679	4768	4777	4806	4692	4717	4769	4499	4539	4534	4587	4509	4553	4520	4493	4467	4659	4525	4548	4576	4692	4651	4665	4525	4645	4703	4674	4807	4698	4674	4801	4459	4639	4645	4632	4579	4642
4631	4452	4480	4495	4631	4605	4679	4544	4711	4599	4572	4776	4657	4652	4675	4728	4811	4719	4709	4698	4630	4463	4512	4441	4463	4475	4697	4574	4769	4630	4628	4752	4633	4821	4572	4692	4586	4693	4628	4708	4640	4616	4725	4515	4627	4770	4450	4684	4522	4627
4641	4753	4605	4456	4554	4857	4622	4701	4704	4793	4718	4758	4607	4618	4567	4758	4743	4699	4685	4589	4370	4420	4533	4478	4439	4614	4601	4698	4671	4700	4858	4628	4816	4793	4594	4548	4640	4612	4581	4606	4720	4569	4613	4751	4674	4643	4604	4733	4661	4799
4627	4699	4652	4464	4542	4774	4677	4675	4687	4577	4668	4620	4512	4585	4561	4652	4808	4687	4761	4533	4371	4335	4362	4473	4475	4534	4632	4752	4639	4693	4656	4749	4647	4688	4443	4418	4504	4561	4610	4704	4483	4528	4642	4471	4615	4629	4698	4593	4601	4671
4654	4437	4361	4523	4663	4684	4662	4650	4628	4611	4598	4535	4552	4542	4569	4550	4607	4656	4564	4459	4464	4516	4474	4403	4594	4467	4472	4717	4640	4667	4577	4633	4552	4464	4376	4479	4461	4543	4487	4592	4386	4454	4544	4510	4509	4539	4558	4603	4548	4535
4483	4472	4398	4500	4666	4590	4605	4463	4692	4554	4522	4604	4528	4556	4454	4533	4508	4422	4417	4374	4421	4420	4553	4511	4368	4464	4702	4545	4656	4616	4654	4538	4647	4473	4496	4487	4457	4385	4568	4438	4504	4470	4508	4490	4432	4599	4519	4684	4556	4623
4439	4340	4331	4446	4495	4582	4579	4554	4521	4496	4552	4561	4433	4397	4340	4424	4409	4449	4272	4433	4448	4404	4436	4384	4399	4498	4630	4742	4634	4713	4587	4515	4526	4358	4340	4475	4479	4597	4449	4457	4545	4458	4478	4450	4585	4704	4736	4554	4555	4669
4444	4339	4506	4361	4282	4533	4487	4585	4562	4499	4490	4525	4540	4660	4556	4568	4438	4470	4387	4449	4380	4518	4337	4400	4560	4423	4711	4556	4689	4683	4432	4489	4381	4533	4403	4439	4458	4500	4519	4528	4572	4537	4515	4539	4686	4629	4589	4639	4692	4505
4448	4421	4256	4332	4261	4393	4493	4443	4439	4580	4502	4575	4620	4601	4506	4562	4570	4583	4480	4496	4553	4551	4573	4560	4558	4596	4632	4597	4596	4677	4542	4509	4452	4466	4565	4504	4551	4663	4600	4416	4548	4610	4582	4435	4606	4685	4471	4599	4464	4562
4641	4262	4376	4298	4179	4522	4458	4468	4537	4533	4514	4473	4612	4702	4580	4653	4543	4722	4551	4555	4578	4621	4653	4660	4525	4571	4637	4614	4767	4663	4742	4537	4433	4482	4432	4592	4763	4786	4683	4646	4645	4633	4573	4605	4544	4606	4538	4362	4695	4559
4460	4375	4492	4291	4452	4517	4582	4585	4552	4623	4517	4723	4602	4631	4671	4530	4655	4680	4722	4671	4690	4785	4647	4557	4716	4693	4801	4780	4739	4653	4672	4671	4403	4489	4564	4647	4740	4696	4741	4656	4575	4653	4545	4459	4621	4563	4661	4541	4503	4611
4494	4435	4403	4362	4396	4560	4517	4506	4529	4552	4557	4695	4590	4617	4567	4581	4734	4722	4605	4687	4639	4544	4765	4498	4666	4593	4640	4818	4845	4718	4677	4492	4558	4507	4609	4625	4761	4840	4537	4629	4616	4565	4574	4535	4394	4481	4577	4468	4487	4406
4405	4595	4401	4426	4521	4599	4703	4565	4608	4575	4566	4704	4603	4502	4738	4618	4702	4663	4656	4776	4539	4584	4644	4543	4654	4748	4681	4663	4639	4651	4564	4498	4511	4619	4648	4794	4804	4847	4708	4807	4691	4537	4486	4441	4456	4492	4327	4526	4405	4495
4642	4500	4454	4517	4583	4834	4631	4641	4425	4355	4504	4450	4629	4659	4412	4669	4552	4560	4709	4705	4639	4575	4543	4495	4611	4697	4580	4650	4600	4612	4629	4613	4500	4350	4640	4690	4717	4708	4739	4713	4696	4532	4518	4375	4557	4541	4356	4374	4505	4506
4597	4497	4713	4503	4701	4772	4749	4525	4624	4417	4394	4532	4484	4611	4481	4580	4559	4665	4682	4550	4581	4476	4442	4548	4377	4597	4684	4674	4571	4489	4618	4387	4535	4570	4511	4774	4898	4784	4718	4487	4602	4422	4408	4536	4550	4692	4465	4708	4402	4439
4732	4590	4586	4550	4620	4788	4654	4619	4658	4607	4494	4483	4481	4570	4489	4522	4505	4427	4583	4497	4439	4341	4504	4404	4421	4569	4669	4541	4557	4563	4477	4385	4570	4548	4602	4682	4715	4675	4502	4566	4372	4479	4297	4450	4514	4416	4578	4606	4578	4508
4791	4665	4644	4682	4729	4825	4828	4635	4633	4581	4525	4573	4553	4493	4457	4612	4466	4646	4428	4489	4392	4367	4406	4439	4520	4491	4528	4498	4495	4501	4431	4609	4612	4583	4731	4840	4564	4688	4582	4497	4484	4334	4444	4371	4439	4571	4649	4544	4516	4627
4824	4760	4862	4647	4628	4769	4633	4640	4605	4699	4546	4578	4600	4455	4625	4488	4594	4616	4553	4484	4477	4566	4517	4666	4460	4633	4574	4522	4508	4640	4627	4643	4515	4563	4576	4630	4679	4557	4495	4530	4464	4606	4453	4351	4361	4342	4510	4440	4431	4355
4710	4850	4608	4641	4802	4750	4728	4516	4671	4549	4610	4414	4603	4363	4617	4615	4599	4520	4676	4560	4464	4584	4656	4487	4485	4478	4669	4614	4655	4404	4535	4597	4542	4558	4616	4646	4500	4476	4483	4453	4512	4376	4409	4405	4397	4438	4571	4339	4229	4396
4635	4647	4688	4744	4628	4658	4736	4707	4741	4602	4680	4500	4533	4481	4519	4449	4562	4419	4542	4496	4421	4429	4498	4599	4578	4654	4716	4603	4732	4620	4596	4554	4546	4596	4558	4497	4511	4486	4460	4447	4443	4463	4386	4534	4292	4360	4384	4321	4450	4410
4668	4707	4513	4563	4700	4781	4667	4528	4626	4680	4657	4481	4512	4589	4594	4480	4622	4493	4527	4587	4583	4589	4675	4654	4594	4637	4578	4626	4673	4437	4539	4540	4502	4636	4522	4441	4613	4494	4402	4480	4372	4482	4500	4283	4508	4456	4396	4421	4401	4453
4601	4609	4641	4490	4544	4631	4573	4572	4596	4586	4515	4490	4587	4595	4579	4722	4497	4634	4589	4599	4422	4531	4664	4720	4556	4615	4491	4560	4593	4597	4527	4602	4721	4622	4430	4483	4419	4463	4626	4563	4528	4471	4445	4563	4540	4444	4428	4456	4547	4529
4811	4694	4640	4647	4605	4523	4618	4493	4472	4595	4477	4535	4484	4607	4573	4678	4516	4532	4543	4443	4494	4633	4637	4673	4686	4651	4455	4620	4534	4634	4651	4555	4476	4545	4483	4649	4642	4508	4640	4640	4623	4639	4574	4477	4574	4531	4540	4629	4576	4580
4794	4588	4653	4621	4689	4435	4542	4388	4419	4439	4477	4439	4442	4527	4535	4397	4576	4511	4465	4540	4552	4463	4694	4699	4616	4512	4688	4558	4644	4691	4589	4589	4613	4497	4572	4600	4551	4614	4663	4601	4609	4521	4577	4572	4402	4472	4543	4515	4651	4608
4960	4697	4639	4575	4512	4584	4456	4368	4374	4396	4514	4486	4451	4511	4412	4513	4428	4412	4452	4278	4427	4470	4563	4735	4631	4499	4562	4484	4590	4801	4585	4593	4493	4705	4705	4570	4536	4535	4715	4599	4644	4549	4690	4421	4661	4505	4538	4466	4500	4442
4822	4696	4571	4498	4562	4535	4568	4483	4412	4429	4288	4432	4468	4516	4405	4466	4463	4412	4466	4488	4492	4527	4612	4571	4611	4631	4657	4627	4669	4601	4625	4596	4683	4651	4649	4601	4543	4649	4491	4452	4533	4636	4698	4608	4541	4520	4401	4414	4464	4568
4681	4730	4624	4707	4656	4522	4698	4502	4444	4541	4451	4463	4575	4543	4506	4653	4720	4475	4577	4488	4452	4635	4592	4575	4494	4516	4544	4558	4633	4692	4715	4632	4692	4612	4650	4572	4666	4492	4388	4530	4503	4523	4616	4555	4533	4506	4445	4464	4308	4394
4818	4697	4555	4488	4696	4681	4739	4633	4574	4561	4665	4419	4570	4597	4627	4658	4713	4663	4541	4640	4691	4549	4538	4508	4588	4532	4573	4569	4612	4657	4710	4673	4578	4573	4463	4358	4415	4455	4479	4465	4451	4484	4473	4461	4571	4295	4493	4408	4446	4361
4553	4632	4574	4621	4662	4639	4592	4816	4688	4713	4571	4612	4509	4649	4660	4500	4676	4682	4707	4684	4576	4556	4479	4618	4507	4445	4593	4514	4665	4661	4642	4472	4656	4492	4437	4586	4345	4372	4554	4403	4344	4448	4393	4325	4444	4381	4393	4326	4437	4474
4580	4507	4642	4466	4560	4712	4618	4738	4804	4732	4750	4694	4648	4703	4689	4767	4782	4688	4715	4598	4481	4620	4553	4523	4402	4479	4537	4649	4687	4662	4474	4456	4462	4531	4368	4361	4404	4435	4362	4409	4491	4478	4288	4411	4406	4393	4348	4409	4446	4439
4484	4446	4573	4479	4656	4767	4549	4715	4847	4839	4804	4662	4654	4530	4512	4681	4770	4682	4677	4708	4532	4565	4640	4389	4473	4470	4530	4646	4630	4685	4581	4611	4491	4418	4365	4516	4437	4532	4391	4626	4376	4468	4423	4327	4430	4328	4374	4370	4440	4533
4536	4566	4546	4502	4577	4717	4735	4712	4683	4761	4630	4518	4531	4483	4640	4614	4677	4532	4642	4790	4593	4677	4388	4415	4472	4465	4531	4617	4720	4547	4560	4461	4444	4421	4406	4464	4467	4559	4517	4522	4467	4432	4476	4421	4337	4424	4397	4505	4536	4823
4739	4560	4447	4478	4557	4612	4824	4517	4558	4546	4337	4510	4458	4481	4506	4442	4551	4555	4648	4659	4631	4601	4569	4566	4656	4524	4627	4733	4693	4596	4564	4401	4279	4412	4476	4368	4520	4707	4446	4593	4553	4346	4449	4413	4511	4442	4529	4641	4720	4703
4787	4756	4624	4627	4606	4635	4639	4455	4517	4520	4560	4245	4455	4395	4511	4473	4590	4624	4612	4604	4583	4693	4585	4511	4579	4736	4641	4701	4725	4476	4479	4487	4432	4359	4366	4433	4484	4632	4602	4661	4550	4369	4491	4500	4393	4449	4582	4768	4884	4762
4912	4783	4749	4762	4767	4502	4627	4688	4485	4450	4381	4348	4267	4482	4513	4554	4727	4754	4609	4565	4419	4595	4492	4699	4646	4713	4654	4806	4691	4518	4597	4652	4395	4390	4461	4634	4661	4612	4528	4630	4550	4496	4443	4477	4361	4445	4711	4686	4832	4777
4702	4802	4862	4710	4904	4748	4745	4562	4558	4465	4439	4293	4552	4566	4590	4606	4687	4656	4774	4654	4663	4702	4679	4679	4602	4672	4737	4676	4684	4638	4631	4426	4553	4477	4544	4415	4628	4602	4621	4525	4383	4542	4436	4456	4436	4442	4462	4653	4488	4621
4808	4789	4717	4687	4814	4674	4618	4613	4449	4523	4415	4571	4551	4483	4647	4615	4708	4717	4620	4758	4680	4744	4815	4746	4783	4758	4764	4586	4697	4580	4572	4553	4481	4339	4552	4496	4575	4599	4489	4452	4525	4520	4473	4502	4303	4450	4533	4556	4461	4492
4803	4775	4660	4559	4385	4606	4407	4311	4495	4454	4379	4386	4573	4674	4664	4715	4643	4782	4919	4654	4831	4757	4854	4707	4677	4758	4680	4755	4545	4548	4337	4511	4554	4567	4617	4580	4604	4446	4574	4287	4397	4568	4503	4588	4346	4397	4493	4522	4601	4543
4782	4623	4615	4580	4526	4475	4503	4503	4456	4474	4548	4537	4622	4643	4710	4777	4727	4807	4700	4696	4662	4567	4688	4693	4715	4697	4555	4585	4426	4506	4486	4492	4471	4581	4679	4593	4534	4503	4491	4564	4428	4423	4479	4523	4596	4489	4455	4463	4519	4497
4703	4667	4669	4642	4624	4607	4454	4477	4509	4465	4465	4500	4500	4667	4760	4812	4803	4764	4740	4629	4723	4704	4706	4847	4723	4698	4563	4612	4482	4532	4492	4351	4503	4710	4619	4533	4379	4476	4429	4435	4507	4492	4470	4535	4472	4603	4414	4592	4438	4513
4821	4899	4597	4693	4640	4630	4555	4697	4500	4442	4571	4613	4523	4734	4780	4635	4677	4627	4655	4505	4611	4563	4740	4783	4863	4745	4615	4687	4647	4559	4553	4588	4685	4735	4664	4598	4502	4663	4530	4523	4519	4493	4566	4561	4509	4518	4347	4465	4418	4459
4755	4708	4740	4573	4468	4588	4546	4554	4606	4560	4651	4764	4689	4729	4732	4731	4617	4618	4595	4529	4598	4561	4662	4642	4726	4686	4582	4669	4607	4481	4525	4534	4580	4616	4687	4712	4773	4520	4671	4647	4580	4521	4632	4719	4553	4495	4655	4349	4398	4384
4806	4708	4798	4689	4777	4466	4572	4604	4483	4714	4605	4607	4813	4650	4723	4632	4494	4629	4528	4636	4634	4671	4641	4656	4696	4697	4663	4642	4542	4620	4570	4651	4675	4780	4708	4460	4566	4513	4532	4576	4657	4716	4585	4672	4588	4584	4482	4386	4418	4511
4898	4651	4675	4787	4562	4660	4549	4572	4634	4684	4626	4564	4612	4655	4626	4663	4623	4669	4439	4440	4613	4641	4666	4537	4706	4578	4609	4648	4592	4626	4604	4557	4643	4675	4579	4549	4648	4610	4502	4606	4551	4664	4788	4703	4724	4502	4587	4634	4745	4477
4693	4747	4742	4701	4688	4723	4629	4559	4712	4595	4653	4609	4711	4680	4563	4555	4608	4710	4599	4539	4476	4531	4576	4590	4757	4526	4723	4604	4647	4592	4611	4572	4708	4561	4592	4635	4520	4493	4507	4613	4538	4552	4646	4650	4695	4511	4475	4521	4492	4419
4766	4582	4687	4729	4589	4576	4652	4569	4731	4692	4685	4553	4538	4518	4643	4452	4506	4460	4531	4626	4621	4470	4562	4625	4681	4597	4618	4691	4530	4687	4425	4556	4552	4623	4467	4565	4624	4692	4597	4535	4641	4620	4705	4737	4709	4479	4577	4551	4499	4435
4554	4693	4623	4598	4711	4686	4719	4583	4646	4721	4686	4573	4669	4616	4624	4615	4579	4653	4696	4644	4657	4532	4522	4653	4796	4739	4685	4739	4574	4586	4732	4582	4661	4628	4714	4560	4567	4629	4664	4579	4671	4853	4794	4747	4488	4547	4564	4547	4541	4616
4745	4541	4586	4629	4562	4663	4636	4542	4763	4585	4630	4604	4637	4639	4582	4649	4665	4768	4768	4759	4641	4705	4612	4640	4867	4667	4540	4529	4511	4591	4532	4622	4704	4579	4626	4591	4619	4765	4659	4660	4620	4589	4619	4622	4607	4595	4579	4621	4603	4609
4642	4632	4691	4680	4675	4755	4709	4700	4752	4694	4719	4755	4530	4716	4685	4678	4672	4817	4841	4616	4625	4634	4669	4794	4919	4788	4657	4693	4518	4619	4712	4777	4656	4628	4608	4500	4692	4652	4641	4653	4699	4446	4475	4440	4521	4627	4401	4528	4479	4418
4772	4736	4501	4698	4725	4701	4945	4767	4808	4543	4699	4647	4540	4581	4745	4869	4722	4797	4626	4750	4652	4703	4709	4847	4830	4571	4607	4611	4486	4329	4424	4538	4523	4532	4702	4684	4664	4819	4796	4429	4379	4460	4439	4546	4415	4316	4492	4695	4483	4418
4759	4601	4773	4635	4857	4854	4908	4767	4602	4684	4680	4558	4600	4650	4629	4846	4768	4636	4676	4719	4665	4469	4703	4556	4618	4648	4534	4703	4617	4576	4497	4447	4569	4450	4491	4559	4502	4581	4448	4479	4410	4349	4355	4425	4487	4630	4481	4510	4605	4585
4685	4628	4525	4688	4769	4781	4700	4603	4524	4594	4394	4591	4737	4637	4636	4687	4644	4631	4665	4558	4586	4634	4568	4641	4641	4648	4605	4588	4677	4490	4634	4580	4455	4545	4588	4635	4741	4495	4442	4282	4259	4348	4242	4376	4328	4442	4384	4686	4441	4527
4585	4682	4739	4691	4751	4721	4750	4627	4653	4592	4464	4586	4603	4721	4759	4661	4580	4571	4620	4571	4651	4666	4554	4634	4618	4541	4536	4533	4643	4707	4541	4591	4685	4583	4506	4569	4494	4374	4290	4410	4282	4278	4406	4429	4567	4578	4543	4608	4604	4300
4572	4702	4629	4692	4700	4725	4637	4648	4722	4772	4551	4459	4688	4780	4655	4542	4520	4607	4729	4529	4593	4711	4441	4734	4738	4587	4548	4551	4717	4695	4774	4637	4670	4607	4600	4553	4415	4461	4347	4360	4539	4487	4450	4525	4525	4641	4694	4515	4411	4255
4574	4566	4786	4661	4680	4649	4661	4828	4718	4614	4661	4661	4573	4665	4515	4557	4685	4518	4582	4494	4698	4775	4701	4628	4685	4644	4519	4529	4677	4664	4546	4504	4435	4461	4601	4447	4579	4413	4381	4331	4485	4456	4699	4830	4710	4587	4717	4707	4453	4506
4662	4500	4531	4552	4656	4716	4610	4806	4796	4762	4985	4666	4575	4590	4684	4561	4430	4559	4666	4637	4578	4573	4681	4606	4553	4736	4702	4752	4745	4618	4700	4649	4549	4769	4572	4412	4435	4400	4456	4635	4494	4531	4528	4610	4744	4567	4567	4499	4629	4481
4483	4535	4442	4452	4450	4548	4776	4709	4633	4899	4663	4635	4727	4692	4596	4592	4508	4676	4747	4538	4529	4639	4673	4529	4647	4649	4597	4676	4632	4636	4735	4618	4698	4845	4624	4641	4528	4449	4639	4602	4643	4683	4631	4710	4576	4508	4626	4657	4419	4423
4555	4506	4513	4515	4373	4647	4668	4624	5038	4813	4674	4807	4724	4618	4620	4542	4560	4553	4627	4643	4729	4641	4622	4533	4593	4433	4460	4587	4545	4656	4710	4595	4545	4594	4584	4638	4513	4576	4680	4799	4560	4647	4727	4726	4651	4485	4554	4594	4533	4423
4618	4501	4436	4459	4668	4759	4684	4865	4908	4718	4733	4787	4667	4528	4675	4500	4513	4561	4703	4675	4719	4506	4562	4498	4605	4595	4438	4459	4637	4739	4592	4583	4637	4569	4459	4550	4457	4548	4756	4741	4866	4760	4636	4679	4550	4625	4509	4577	4507	4594
4502	4403	4466	4485	4710	4646	4772	4804	4762	4907	4907	4636	4695	4661	4541	4491	4499	4509	4587	4637	4588	4572	4684	4654	4647	4599	4642	4615	4668	4708	4676	4669	4619	4706	4605	4559	4596	4540	4760	4609	4686	4713	4667	4544	4452	4445	4723	4568	4752	4718
4410	4517	4386	4551	4500	4757	4810	4696	4708	4826	4805	4694	4626	4505	4469	4449	4738	4686	4497	4616	4618	4710	4755	4639	4688	4670	4621	4589	4722	4566	4716	4535	4616	4577	4512	4582	4618	4639	4727	4796	4632	4537	4907	4767	4553	4521	4586	4592	4623	4644
4503	4376	4400	4427	4518	4856	4671	4757	4825	4624	4614	4773	4579	4599	4559	4665	4641	4579	4766	4717	4781	4842	4807	4749	4824	4665	4805	4790	4558	4796	4626	4758	4652	4491	4584	4613	4644	4701	4820	4832	4730	4748	4738	4710	4584	4557	4518	4768	4680	4532
4576	4535	4539	4464	4738	4642	4701	4878	4789	4703	4616	4483	4394	4593	4712	4618	4623	4711	4844	4735	4816	4674	4833	4780	4872	4831	4843	4755	4774	4693	4841	4727	4515	4501	4541	4528	4481	4564	4732	4808	4833	4935	4639	4580	4659	4684	4764	4642	4768	4550
4564	4678	4707	4668	4685	4637	4771	4770	4686	4704	4700	4539	4593	4555	4473	4504	4647	4641	4822	4635	4809	4654	4848	4869	4941	5061	4832	4750	4791	4740	4771	4552	4679	4744	4658	4735	4728	4637	4645	4667	4620	4714	4693	4710	4480	4788	4607	4612	4577	4606
4647	4843	4642	4698	4737	4778	4813	4710	4807	4677	4708	4654	4591	4618	4636	4662	4590	4687	4767	4614	4645	4715	4805	4853	4797	4820	4666	4798	4542	4642	4603	4671	4647	4612	4745	4726	4708	4683	4762	4669	4593	4663	4796	4634	4567	4556	4656	4727	4525	4581
4829	4671	4803	4560	4603	4591	4682	4558	4631	4749	4626	4675	4629	4506	4606	4747	4627	4620	4606	4705	4662	4555	4587	4538	4580	4598	4636	4698	4722	4739	4554	4533	4575	4720	4714	4775	4633	4644	4716	4608	4653	4499	4614	4659	4632	4405	4558	4586	4741	4505
4768	4694	4617	4733	4688	4587	4576	4681	4568	4606	4638	4652	4521	4687	4686	4585	4644	4597	4622	4601	4469	4565	4472	4678	4722	4598	4708	4719	4690	4683	4636	4730	4760	4807	4754	4478	4579	4578	4530	4703	4667	4594	4505	4541	4573	4675	4461	4478	4699	4583
4659	4790	4630	4652	4710	4700	4723	4757	4579	4708	4652	4555	4546	4632	4542	4481	4671	4535	4685	4850	4522	4504	4730	4736	4728	4715	4910	4817	4862	4776	4866	4854	4915	4752	4952	4763	4680	4632	4500	4382	4601	4589	4558	4445	4644	4728	4578	4727	4589	4691
4727	4788	4732	4718	4693	4606	4727	4846	4674	4876	4825	4582	4822	4765	4732	4555	4622	4759	4670	4585	4429	4534	4688	4797	4944	4771	4903	4966	5036	4851	5095	4994	4752	4898	4874	4825	4557	4459	4423	4428	4536	4796	4601	4475	4561	4647	4633	4692	4749	4698
4649	4750	4584	4598	4763	4592	4753	4676	4634	4843	4667	4689	4898	4867	4695	4584	4591	4625	4557	4557	4617	4638	4861	4812	4894	4860	4890	4873	4867	4853	4826	4896	4807	4808	4962	4741	4785	4556	4539	4368	4437	4678	4720	4785	4657	4710	4747	4770	4673	4650
4642	4774	4599	4675	4536	4699	4663	4426	4726	4718	4604	4671	4866	4748	4721	4719	4630	4571	4460	4406	4559	4626	4565	4936	4815	4739	4535	4706	4608	4703	4659	4756	4810	4696	4756	4670	4796	4646	4665	4572	4648	4672	4785	4760	4691	4619	4647	4565	4626	4744
4715	4649	4450	4736	4636	4762	4666	4560	4535	4644	4671	4803	4833	4812	4691	4861	4643	4677	4532	4566	4907	4719	4832	4790	4622	4585	4497	4557	4557	4652	4538	4582	4530	4692	4721	4709	4736	4835	4666	4590	4566	4547	4740	4743	4550	4581	4743	4717	4725	4795
4771	4763	4649	4733	4761	4828	4515	4571	4682	4765	4645	4884	4658	4844	4678	4739	4759	4568	4744	4563	4784	4860	4802	4745	4650	4623	4486	4516	4509	4540	4566	4689	4579	4656	4604	4600	4675	4713	4786	4680	4624	4620	4678	4688	4780	4704	4624	4756	4714	4599
4838	4690	4666	4572	4655	4795	4498	4693	4716	4801	4711	4956	4968	4933	4877	4893	4770	4726	4655	4772	4769	4716	4584	4624	4783	4562	4605	4576	4668	4491	4603	4528	4479	4641	4664	4535	4707	4792	4788	4660	4540	4518	4661	4635	4690	4576	4703	4651	4811	4567
4938	4713	4746	4774	4629	4563	4534	4605	4644	4656	4853	4925	4760	4918	4779	4914	4730	4577	4581	4659	4920	4757	4796	4698	4581	4554	4598	4529	4542	4555	4622	4560	4621	4764	4600	4554	4676	4747	4698	4545	4727	4693	4850	4834	4892	4742	4705	4710	4727	4561
4862	4750	4763	4656	4606	4591	4450	4659	4494	4539	4891	4904	4807	4773	5050	4891	4722	4670	4867	4773	4794	4802	4773	4570	4682	4628	4486	4532	4525	4571	4574	4591	4526	4610	4554	4603	4672	4766	4629	4589	4670	4712	4684	4773	4854	4807	4606	4743	4703	4591
4788	4767	4660	4618	4508	4755	4724	4507	4602	4588	4886	4838	4900	4771	4925	5035	4790	4816	4734	4757	4781	4605	4677	4646	4645	4633	4575	4646	4611	4655	4598	4719	4427	4618	4598	4502	4578	4289	4559	4605	4647	4686	4631	4788	4865	4828	4805	4749	4755	4682
4685	4553	4606	4522	4779	4812	4694	4752	4793	4729	4899	5108	4942	4968	5055	5004	4857	4746	4741	4828	4771	4789	4672	4702	4509	4574	4587	4647	4560	4702	4557	4575	4565	4580	4646	4606	4462	4399	4525	4555	4633	4688	4718	4885	4936	4810	4764	4731	4808	4580
4871	4489	4654	4602	4805	4733	4593	4688	4744	4712	4842	4882	4676	4998	4840	4989	4743	4751	4796	4730	4823	4567	4584	4476	4548	4705	4612	4464	4569	4654	4599	4544	4461	4459	4373	4621	4515	4709	4657	4628	4706	4560	4779	4879	4847	4789	4667	4734	4828	4666
4622	4662	4574	4634	4794	4847	4747	4788	4742	4850	5003	5075	4905	4721	4974	5055	4759	4694	4853	4850	4702	4667	4581	4480	4310	4419	4440	4407	4553	4438	4530	4523	4607	4602	4559	4651	4473	4702	4870	4952	4709	4735	4692	4780	4719	4747	4672	4579	4942	4672
4832	4714	4890	4663	4874	4971	4728	4823	4860	4713	4897	4939	4864	4792	4798	4828	4792	4732	4738	4622	4671	4660	4499	4683	4449	4363	4399	4505	4615	4710	4619	4579	4572	4625	4584	4525	4416	4726	4814	4770	4768	4713	4827	4821	4956	4711	4614	4721	4807	4802
4766	4483	4946	4830	4670	4864	4769	4731	4958	4744	4754	5091	4962	4941	4890	4792	4807	4794	4676	4858	4746	4655	4647	4499	4434	4511	4624	4628	4498	4632	4488	4625	4606	4588	4556	4691	4705	4736	4797	4742	4778	4696	4699	4911	4782	4835	4611	4857	4868	4988
4755	4939	4907	4993	4938	4974	4874	4726	4861	4736	4697	4806	4833	4965	4902	4882	4805	4634	4709	4643	4792	4804	4616	4674	4696	4586	4548	4593	4492	4638	4602	4619	4664	4583	4683	4758	4962	4850	4804	4971	4805	4839	4841	4878	4811	4580	4628	4888	4913	4719
4969	4894	5059	5054	4999	4821	4755	4788	4779	4749	4636	4880	4921	4802	4906	4974	4827	4806	4726	4830	4876	4740	4719	4853	4772	4585	4584	4725	4609	4560	4667	4778	4746	4640	4834	4789	4893	4929	4894	4955	4899	4836	4800	4804	4730	4704	4949	4867	4784	4841
4932	4933	4844	5020	5076	4864	5071	4784	4838	4689	4630	4709	4930	4656	4720	4833	4762	4667	4701	4681	4719	4964	4883	4841	4766	4673	4690	4762	4680	4751	4691	4602	4767	4771	4800	4807	4866	4620	4729	4763	4764	4955	4833	4810	4866	4774	4848	4761	4565	4725
4865	4868	4713	4747	5066	4927	4770	4710	4716	4528	4560	4703	4861	4663	4788	4764	4843	4856	4779	4652	4582	4720	4937	4689	4736	4772	4817	4895	4906	4903	4828	4868	4842	4832	4806	4806	4818	4690	4798	4709	4830	4713	4890	4741	4749	4850	4947	4806	4688	4740
4867	4903	4945	4732	4977	4890	4790	4724	4674	4723	4615	4786	4815	4869	4756	4851	4882	4576	4783	4641	4580	4626	4868	4776	4785	4830	4950	4939	4938	4904	4853	4868	4763	4901	4848	5126	5115	4972	4882	4966	4849	4925	4753	4776	4732	4884	4867	4845	4682	4854
4947	4982	4938	4930	4967	5164	4957	4923	4897	4824	4769	4721	4794	4794	4860	4729	4642	4735	4654	4732	4608	4616	4605	4782	4803	4948	5060	4918	4965	4896	5019	4858	5038	5012	4976	4982	5058	4974	5008	5014	4955	4995	4941	4633	4762	4826	4998	4602	4864	4989
5042	4927	4916	4982	5153	4962	4995	4901	4801	5045	5051	4833	4754	4822	5002	4704	4653	4653	4824	4776	4688	4661	4539	4839	4741	4791	5047	4923	4775	4903	5118	5174	4988	4903	4980	4870	4771	5056	4944	5086	5129	5031	4920	4898	4908	4953	4841	4651	4893	5019
5022	5005	4801	4950	4993	4864	4889	5001	5002	5000	4918	4981	4795	4848	4722	4635	4640	4468	4550	4787	4805	4985	4752	4887	4889	4826	4793	4899	4962	4800	5053	4968	4875	4919	4798	4949	5003	5121	5174	5198	4938	4906	4697	5013	4941	4979	4960	4854	4793	4855
4989	4833	4799	4713	4825	4955	4925	4789	4858	4826	4711	4828	4829	4778	4748	4611	4617	4494	4492	4646	4758	4979	4845	4898	5043	4955	4801	4830	4853	4853	4826	4743	4807	4731	4826	5133	5322	5290	5173	5120	4916	4983	4901	4894	4988	4867	5027	4980	4961	4853
5030	4831	4755	4791	4711	4720	4914	4687	4609	4680	4512	4499	4927	4897	4878	4839	4844	4786	4759	4590	4693	4832	4934	4875	4840	4916	4819	5000	4858	4932	5040	4850	4749	4961	5198	5331	5303	5231	5207	5051	5303	5156	5152	4968	4806	4880	4955	5053	4856	4983
4932	4919	4876	4988	4786	4725	4919	4829	4706	4688	4608	4650	4691	4903	4915	4799	4709	4783	4676	4636	4736	4854	4800	4800	5007	5146	4990	5169	4899	4910	4933	5018	5040	5187	5114	5142	4907	4951	4809	4793	4959	5093	5079	5033	4901	5048	4960	4971	4980	5055
4876	4799	5005	4657	4965	5091	4936	5013	4790	4670	4598	4527	4422	4516	4792	4829	4683	4540	4781	4788	4677	4792	4946	4962	4981	5062	5033	5015	4852	5027	4965	4896	5128	4846	4896	4777	4823	4580	4698	4723	4785	4798	4784	4883	5042	5039	4866	4731	4940	5020
4931	4719	4878	4788	4741	4975	4804	4660	4624	4661	4500	4535	4677	4644	4775	4878	4782	4615	4630	4826	4829	4908	4830	4924	5002	5122	4903	4626	4787	5153	4989	4944	4767	4759	4820	4802	5011	5025	4879	4779	4687	4601	4702	4831	4899	4999	5017	4919	4974	4799
4775	4830	4777	4948	4828	4845	4708	4438	4593	4663	4548	4744	4851	4721	4661	4722	4795	4783	4755	4748	4897	4741	4829	5015	5121	5178	5076	5029	4845	5078	5236	4891	4767	4516	4818	5107	5279	5295	5206	5042	5276	5174	5066	4897	4743	4981	5037	5019	4770	4831
4943	4733	4819	4727	4900	4818	4623	4576	4529	4561	4732	4577	4680	4708	4796	4811	4667	4749	4831	5021	4967	4957	4938	4954	5001	5045	4887	4856	5194	4997	5074	4933	4667	4894	5220	5586	5355	5209	5175	4862	5315	5274	5101	4856	4747	4831	4788	5025	4867	4834
4997	4947	5125	4794	4901	4844	4774	4701	4845	4703	4801	4949	4797	4856	4961	4857	4788	4708	4799	4887	5048	4945	5159	5056	4905	4943	4958	4793	4961	5091	4885	4811	4769	4944	5319	5506	4990	4623	4509	4436	4473	4794	5025	5183	4965	4666	4562	4872	5034	4768
5018	4986	4820	4791	4738	4864	4741	4639	4678	4584	4681	4860	4959	4941	4979	5041	5098	4837	4638	4815	4944	5133	5225	5201	5309	5053	4876	4809	4809	4970	4718	4581	4860	5290	5479	4954	4688	4183	3982	4030	3898	4172	4639	4865	5229	4662	4594	4752	4945	4866
4882	4864	4729	4845	4888	4799	4688	4779	4446	4660	4866	4724	4986	5060	5094	4987	4963	4961	5123	5020	4967	5120	5051	5213	5139	5029	4991	5103	5117	4989	4980	4759	4921	5338	5307	4678	3969	4083	4174	4581	4521	4067	3979	4636	5152	5027	4510	4849	5024	4833
4950	4673	4795	4746	4727	4656	4487	4421	4438	4495	4736	4862	4858	5055	5254	5319	5241	5032	4899	5119	5173	5282	5170	5297	5099	5022	5103	4979	4985	4838	4728	4825	4799	5155	4976	4303	4077	4361	5133	5418	5046	3935	3683	4357	5197	5015	4589	4732	5026	4820
4594	4727	4659	4773	4692	4443	4519	4524	4615	4573	4715	4863	4935	5052	5046	5237	5103	5166	5077	5215	5216	5183	5231	5377	5232	4977	5100	5035	5147	4911	4665	4771	4907	5072	5177	4481	3998	4273	5032	5438	4823	3656	3532	4437	5053	4901	4386	4653	4794	4658
4774	4649	4797	4618	4482	4533	4341	4482	4723	4539	4835	4746	5005	5000	5199	5162	4956	5020	5149	5061	5301	5224	5190	5232	5159	5089	5064	5129	5166	5130	4825	4685	4944	5013	4821	4359	3916	3690	4042	4370	3843	3263	3587	4871	5388	4590	4248	4464	4822	4672
4919	4795	4747	4623	4733	4435	4573	4658	4847	4675	4791	4986	4933	4898	4950	5023	5059	4866	5092	5021	5062	5215	5321	5387	5225	5162	4932	4886	4888	4740	4752	4621	4725	4868	5012	4715	4169	3840	3610	3663	3435	3653	4389	5268	4961	4193	4117	4704	4700	4453
4763	4831	4780	4708	4791	4704	4711	4668	4808	4773	4795	4818	4828	5031	4885	4880	4893	4782	4959	4809	4841	5036	5143	5188	5105	4923	4938	4863	5084	4978	4914	4680	4630	5117	5017	5020	4423	4185	3896	3960	4188	4707	5103	5043	4310	4148	4374	4717	4516	4469
4788	4782	4635	4683	4660	4716	4820	4731	4863	4684	4660	4822	4804	4786	4957	4841	4920	4756	4685	4758	4775	5020	5105	5246	5017	5028	4837	4678	5015	4768	4770	4652	4710	4710	4841	4972	5056	4768	4744	4859	5091	5079	4905	4497	4200	4248	4555	4617	4308	4314
4721	4672	4667	4695	4692	4889	4904	4924	4685	4747	4853	4886	4906	4786	4701	4924	4796	4762	4776	4775	4750	4815	5014	5213	5166	4955	4788	4872	4726	4909	4755	4792	4733	4657	4865	5003	5003	4841	4976	4926	4848	4736	4492	4135	4165	4513	4853	4521	4334	4484
4841	4712	4784	4642	4811	4639	4716	4841	4622	4702	4793	4920	4816	4897	5091	5073	4872	4779	4903	4748	4855	5016	4913	4877	5121	4831	4749	4609	4661	4799	4747	4796	4705	4659	4588	4399	4527	4389	4508	4702	4426	4359	4096	4277	4789	4824	4616	4418	4469	4505
4658	4686	4634	4693	4736	4844	4982	4704	4789	4701	4734	4838	4881	4971	4894	4934	5038	5075	4807	4695	4815	4917	5010	5107	4913	4984	4949	4552	4594	4792	4694	4719	4683	4652	4575	4469	4331	4360	4160	4263	4185	4367	4625	4720	4680	4610	4448	4392	4587	4602
4769	4652	4796	4708	4902	4972	4701	4822	4705	4807	4868	5064	5016	5121	5138	5069	4939	4922	4927	5175	4847	4788	4820	4976	5006	4827	4735	4652	4536	4601	4828	4711	4769	4876	4802	4618	4588	4432	4345	4596	4653	4672	4615	4535	4387	4416	4479	4705	4652	4667
4653	4721	4429	4589	4803	4613	4588	4475	4618	4630	4805	4776	4869	5126	5098	5137	5148	4939	4979	4921	4860	4917	5083	4903	4929	4880	4675	4630	4763	4615	4811	4614	4561	4669	4835	4622	4817	4665	4552	4600	4596	4620	4545	4522	4572	4391	4638	4812	4614	4399
4731	4530	4425	4427	4661	4498	4566	4525	4624	4797	4765	4840	4882	5019	4997	4869	5204	5019	4886	4870	4770	5039	5125	4976	4805	4903	4807	4674	4803	4801	4659	4595	4480	4554	4544	4458	4407	4403	4483	4438	4363	4304	4361	4420	4566	4627	4433	4618	4573	4521
4728	4796	4594	4645	4691	4874	4728	4825	4875	5057	5106	5045	5027	5029	4861	4833	4794	4971	4850	4900	4865	4651	4860	5068	5007	4755	4667	4777	4513	4788	4759	4580	4597	4717	4613	4448	4399	4514	4248	4298	4209	4398	4388	4474	4597	4601	4619	4466	4552	4629
4921	4763	4726	4638	4624	4828	4743	4800	4964	4813	5107	4940	5223	5316	5010	5029	4835	4682	4716	4844	5002	4841	4930	4968	5004	4728	4487	4492	4563	4623	4712	4586	4544	4744	4575	4558	4483	4486	4418	4452	4327	4318	4460	4386	4495	4565	4533	4565	4430	4459
4918	4712	4666	4592	4611	4662	4688	4814	4709	4722	4748	4831	4866	4916	5072	5160	4948	4956	4697	4605	4752	4961	5118	4966	4755	4849	4495	4552	4674	4590	4555	4626	4564	4623	4559	4572	4745	4488	4586	4620	4497	4478	4356	4260	4256	4424	4488	4457	4452	4523
4728	4769	4708	4629	4772	4926	4981	4855	5072	5028	4846	4888	4952	4809	4983	4818	4987	4942	4804	4652	4705	4947	5256	4939	4644	4499	4692	4491	4361	4520	4348	4190	4460	4320	4424	4350	4453	4503	4185	4380	4252	4249	4452	4434	4524	4418	4499	4524	4397	4411
4733	4843	4852	4975	4987	4987	5153	5105	5246	5187	5234	5128	5067	4977	4865	4799	4767	4812	4997	4870	5024	4694	4895	4944	4578	4451	4745	4789	4543	4475	4559	4397	4661	4520	4421	4492	4430	4318	4332	4278	4345	4429	4437	4484	4546	4508	4477	4347	4250	4405
4830	4948	4872	4857	4770	4909	4857	4885	4915	5003	4995	5040	5184	5172	5083	4848	4723	4537	4560	4831	5141	4963	4803	4791	4796	4623	4403	4669	4606	4433	4529	4599	4691	4692	4450	4670	4507	4446	4566	4475	4271	4508	4451	4550	4426	4639	4444	4378	4439	4533
4885	4703	4893	4708	4607	4829	4613	4754	4687	4922	4908	4851	4884	5126	4935	5145	5058	4708	4658	4903	5037	5209	4914	4587	4834	4862	4658	4773	4781	4584	4602	4714	4658	4551	4612	4595	4659	4453	4658	4455	4470	4399	4398	4456	4514	4549	4567	4583	4585	4491
4666	4439	4647	4485	4760	4714	4703	4984	4776	4773	4761	4761	4810	4818	4828	4970	5136	5046	4869	4537	4751	5054	4967	4754	4538	4986	4871	4812	4888	4923	4651	4897	4611	4515	4653	4447	4523	4498	4532	4390	4553	4372	4549	4394	4505	4708	4822	4861	4599	4571
4506	4336	4535	4688	4973	5057	5003	5144	4935	5091	5013	4881	4913	4524	4621	4659	4896	5029	5259	5017	4786	4702	5044	4881	4672	4792	4940	4931	4617	4962	4970	4700	4659	4491	4638	4714	4509	4532	4440	4402	4431	4517	4468	4480	4468	4597	4789	4526	4711	4542
4638	4598	4740	4810	5014	5230	5374	5131	5269	5219	5128	5142	5006	4832	4700	4567	4649	5026	5187	5130	4790	4644	4843	5116	5019	4701	4777	4927	4746	4907	5053	4643	4919	4561	4682	4588	4576	4601	4357	4528	4484	4519	4587	4374	4340	4350	4654	4537	4611	4666
4872	4783	4880	4720	4903	4975	5023	5124	5063	5128	5228	5063	5080	4940	4927	4612	4630	4691	5030	5160	4911	4728	4848	5044	5096	4683	4744	4892	4775	4704	4925	4609	4646	4735	4520	4602	4469	4563	4407	4453	4207	4446	4379	4454	4368	4553	4555	4478	4740	4598
4905	4867	4759	4656	4683	4693	4825	4727	4914	4851	5023	5116	5196	5301	5192	4850	4876	4751	4906	5053	5022	4981	4645	4963	5066	4650	4488	4783	4791	4540	4623	4579	4489	4617	4473	4728	4523	4455	4300	4409	4214	4415	4316	4552	4401	4514	4491	4581	4597	4434
5057	4731	4799	4617	4579	4479	4457	4507	4640	4635	4799	5079	5236	5218	5508	5356	5176	4807	4677	4921	5226	5079	4628	4666	4902	4903	4565	4684	4764	4358	4611	4610	4326	4598	4453	4492	4441	4443	4600	4182	4359	4402	4388	4418	4383	4461	4316	4476	4506	4478
5039	4572	4550	4456	4459	4448	4454	4354	4574	4532	4648	4872	4944	5227	5591	5497	5383	5007	4687	4812	5075	5099	4856	4510	4731	5067	4619	4394	4605	4405	4330	4632	4255	4461	4490	4477	4654	4555	4603	4441	4493	4314	4441	4363	4354	4501	4172	4421	4401	4421
4929	4615	4455	4355	4452	4644	4657	4707	4625	4557	4322	4607	4757	5115	5245	5222	5364	5062	4690	4718	5012	5103	4960	4637	4793	4879	4540	4312	4561	4480	4300	4589	4449	4540	4694	4488	4776	4504	4605	4373	4613	4387	4433	4402	4355	4351	4366	4355	4433	4424
4765	4564	4321	4487	4508	4637	4773	4700	4657	4540	4522	4404	4509	4589	4770	5165	5263	5183	4793	4604	4781	5092	5065	4772	4686	5015	4792	4436	4639	4644	4295	4521	4671	4441	4652	4321	4605	4540	4532	4486	4476	4442	4507	4394	4588	4426	4579	4447	4447	4493
4599	4256	4329	4406	4580	4711	4630	4717	4654	4516	4481	4412	4415	4624	4826	5149	5315	5245	4827	4575	4744	5051	5127	4833	4610	4942	5018	4607	4613	4759	4355	4693	4560	4249	4499	4379	4648	4511	4614	4573	4456	4527	4647	4676	4764	4669	4647	4656	4457	4556
4360	4175	4184	4553	4709	4807	4573	4651	4439	4345	4466	4409	4394	4635	4737	4963	5333	5205	4912	4485	4633	4873	4983	4768	4651	5036	5086	4605	4699	4985	4535	4591	4571	4360	4698	4523	4480	4492	4526	4621	4561	4457	4508	4622	4938	4640	4659	4666	4475	4555
4565	4350	4380	4240	4653	4843	4715	4613	4592	4422	4417	4200	4251	4444	4746	4887	5209	5157	4974	4555	4547	5067	5091	4988	4669	5005	5032	4598	4857	4963	4487	4565	4628	4460	4676	4543	4673	4495	4548	4405	4473	4352	4580	4717	4650	4636	4737	4664	4731	4658
4602	4500	4384	4509	4707	4737	4704	4614	4602	4486	4436	4311	4299	4600	4718	4775	5105	5133	4961	4694	4723	5074	5108	4920	4719	4963	5163	4853	4839	4955	4433	4740	4647	4548	4733	4593	4561	4394	4559	4395	4505	4572	4629	4565	4609	4653	4700	4646	4683	4681
4454	4304	4410	4402	4704	4654	4627	4583	4486	4648	4443	4440	4405	4546	4606	4887	5257	5182	4905	4575	4603	4874	5168	4711	4737	5072	4983	4789	4775	4942	4614	4674	4662	4542	4763	4558	4667	4597	4439	4404	4381	4451	4575	4599	4500	4607	4580	4659	4719	4711
4573	4400	4438	4522	4434	4453	4583	4358	4472	4585	4342	4359	4348	4584	4621	4980	5064	5138	4789	4597	4639	5002	5159	4787	4692	5102	4969	4639	4774	5002	4648	4735	4710	4564	4694	4555	4643	4508	4486	4480	4470	4450	4620	4353	4443	4497	4509	4492	4628	4717
4663	4469	4337	4345	4323	4383	4437	4372	4325	4361	4367	4475	4488	4411	4962	5078	5151	5214	4786	4673	4671	5123	5061	4653	4657	4976	4785	4424	4826	4836	4668	4769	4631	4524	4840	4550	4810	4604	4512	4443	4529	4425	4326	4511	4436	4380	4428	4563	4584	4851
4856	4556	4334	4244	4262	4289	4233	4250	4197	4245	4310	4418	4591	4744	5098	5179	5153	4968	4752	4643	4796	5109	5000	4756	4802	4994	4773	4583	4884	4883	4653	4755	4617	4539	4719	4529	4826	4592	4540	4460	4552	4447	4673	4430	4444	4263	4491	4547	4654	4605
5051	4797	4425	4321	4396	4411	4246	4395	4264	4322	4458	4493	4754	4863	5095	5212	5072	4779	4569	4608	5039	5178	5006	4532	4814	4778	4739	4570	4917	4730	4504	4866	4621	4711	4795	4684	4863	4578	4773	4458	4515	4469	4476	4394	4330	4373	4555	4575	4596	4612
5117	5033	4691	4590	4443	4378	4310	4185	4165	4442	4625	4645	4927	5144	5301	5190	5027	4755	4593	4904	5067	5179	4822	4557	4935	4925	4582	4632	4731	4625	4645	4678	4548	4847	4764	4798	4903	4648	4819	4388	4683	4453	4575	4463	4427	4485	4515	4561	4703	4685
4943	4909	4716	4572	4457	4547	4505	4466	4416	4509	4641	4709	5029	5011	5023	4854	4780	4608	4700	4980	5145	4954	4646	4659	4973	5021	4501	4629	4717	4467	4633	4586	4516	4671	4521	4693	4821	4460	4627	4469	4624	4680	4500	4455	4539	4447	4484	4760	4682	4704
4684	4793	4820	4829	4729	4653	4626	4476	4779	4629	4965	4847	4942	4972	4798	4727	4654	4583	4781	5011	5173	4777	4574	4761	4898	4770	4635	4835	4690	4437	4639	4536	4496	4579	4318	4650	4399	4542	4617	4519	4590	4612	4604	4735	4513	4643	4512	4765	4655	4640
4519	4544	4717	4761	4854	4826	4817	4825	4992	4807	4897	4790	4820	4700	4520	4398	4410	4696	5003	5012	4690	4719	4845	4904	4704	4642	4784	4937	4571	4680	4585	4203	4495	4489	4363	4717	4574	4816	4640	4792	4556	4883	4618	4598	4538	4583	4601	4599	4881	4716
4359	4208	4436	4566	4645	4755	4818	4797	4880	5037	4783	4689	4539	4483	4304	4376	4759	4882	4967	4790	4530	4467	4733	4885	4493	4610	4904	4776	4647	4808	4479	4439	4706	4361	4490	4707	4510	4808	4725	4779	4774	4708	4759	4685	4496	4752	4696	4797	4828	4732
4610	4345	4322	4306	4463	4539	4559	4807	4563	4638	4593	4310	4332	4287	4367	4487	4604	4850	4804	4509	4390	4643	4763	4749	4484	4745	4742	4616	4628	4887	4662	4725	4580	4418	4609	4525	4610	4763	4571	4725	4800	4817	4789	4647	4679	4650	4812	4875	4889	4853
4734	4450	4282	4313	4373	4433	4341	4396	4435	4441	4350	4383	4437	4333	4515	4608	4825	4514	4314	4447	4633	4711	4554	4613	4594	4974	4741	4874	4795	4714	4534	4756	4574	4416	4620	4551	4756	4677	4818	4739	4757	4760	4816	4818	4864	4808	4838	4865	4764	4808
4634	4544	4493	4413	4364	4499	4582	4394	4458	4482	4529	4466	4594	4596	4487	4462	4359	4291	4293	4555	4795	4641	4595	4551	4687	4896	4491	4664	4766	4642	4650	4675	4505	4567	4485	4600	4608	4844	4856	4809	4859	4917	4879	4839	4810	4909	4758	4817	4967	5053
4404	4471	4621	4722	4662	4740	4765	4696	4881	4898	4668	4447	4591	4515	4370	4241	4452	4348	4662	4656	4801	4489	4635	4677	4546	4576	4629	4963	4707	4687	4634	4730	4610	4574	4620	4697	4865	4950	4835	4968	4864	4903	4930	4864	4838	4771	4850	4991	4890	4937
4423	4268	4336	4357	4644	4637	4707	4674	4682	4660	4503	4328	4177	4163	4285	4262	4360	4638	4765	4637	4422	4435	4616	4790	4676	4555	4813	4691	4612	4792	4831	4771	4712	4647	4684	4877	4744	4912	4826	4903	4952	4833	4847	4838	4621	4858	4882	4782	5011	4868
4531	4419	4364	4257	4458	4435	4468	4347	4375	4281	4263	4212	4162	4241	4501	4556	4740	4536	4417	4354	4428	4589	4621	4616	4682	4805	4766	4732	4690	4773	4625	4794	4762	4585	4833	4682	4744	4754	4835	4743	4711	4886	4837	4565	4815	4717	4767	4826	4736	4910
4676	4645	4551	4519	4335	4554	4525	4329	4436	4452	4177	4445	4549	4592	4511	4565	4463	4341	4454	4496	4570	4552	4523	4517	4764	4829	4682	4725	4862	4753	4738	4854	4706	4873	4674	4815	4949	4747	4863	4694	4862	4816	4752	4817	4771	4483	4713	4931	4859	4919
4440	4622	4661	4821	4887	4853	4654	4686	4499	4441	4506	4504	4490	4571	4374	4541	4393	4408	4608	4540	4514	4398	4429	4779	4649	4508	4494	4763	4711	4813	4999	4768	4765	4822	4619	4808	4873	4817	4940	4767	4737	4837	4761	4688	4656	4575	4685	4618	4649	4730
4522	4352	4518	4603	4677	4515	4603	4522	4464	4297	4635	4361	4445	4455	4349	4508	4613	4532	4484	4363	4429	4376	4567	4546	4436	4567	4677	4721	4743	4778	4716	4772	4793	4689	4740	4752	4764	4893	4668	4782	4640	4684	4705	4641	4746	4770	4680	4614	4762	4699
4603	4589	4498	4461	4569	4417	4382	4123	4176	4350	4399	4356	4474	4511	4511	4586	4456	4393	4369	4400	4570	4441	4618	4405	4386	4421	4532	4482	4639	4706	4755	4632	4653	4621	4803	4797	4658	4640	4622	4489	4524	4694	4842	4785	4590	4513	4637	4713	4794	4613
4473	4784	4532	4584	4636	4621	4517	4370	4374	4404	4470	4626	4575	4620	4623	4591	4382	4329	4580	4632	4443	4347	4463	4404	4416	4475	4457	4533	4557	4499	4467	4651	4569	4671	4648	4653	4635	4764	4568	4546	4597	4621	4758	4616	4588	4636	4651	4684	4674	4640
4538	4416	4506	4550	4607	4573	4465	4353	4408	4280	4654	4660	4556	4595	4658	4545	4572	4650	4549	4438	4521	4546	4446	4436	4268	4383	4408	4347	4413	4414	4415	4478	4503	4545	4590	4606	4614	4693	4496	4415	4527	4619	4759	4697	4644	4577	4699	4593	4648	4657
4698	4675	4456	4492	4461	4521	4298	4343	4462	4525	4541	4523	4652	4663	4701	4748	4612	4489	4465	4516	4520	4385	4475	4357	4433	4392	4236	4357	4322	4364	4435	4503	4548	4520	4565	4575	4587	4511	4475	4473	4554	4598	4641	4538	4533	4459	4451	4594	4590	4775
4470	4397	4479	4586	4498	4540	4432	4324	4397	4389	4475	4484	4597	4532	4474	4430	4404	4447	4579	4492	4586	4410	4395	4287	4438	4356	4363	4335	4181	4290	4266	4449	4331	4464	4403	4298	4540	4412	4462	4525	4419	4538	4445	4536	4567	4453	4524	4658	4668	4744
4533	4388	4316	4219	4207	4257	4321	4311	4433	4468	4386	4541	4459	4428	4529	4568	4553	4457	4430	4215	4410	4564	4540	4230	4345	4264	4437	4298	4295	4148	4367	4212	4260	4240	4359	4354	4382	4484	4375	4403	4328	4540	4469	4594	4367	4342	4484	4629	4760	4688
4393	4267	4268	4311	4336	4480	4521	4434	4591	4403	4491	4588	4480	4373	4468	4498	4475	4489	4310	4471	4532	4481	4539	4450	4355	4328	4305	4162	4233	4281	4335	4335	4297	4255	4327	4334	4566	4437	4443	4430	4483	4601	4530	4525	4387	4482	4485	4730	4567	4483
4246	4181	4241	4277	4373	4449	4546	4470	4525	4340	4464	4376	4542	4406	4425	4408	4610	4460	4453	4354	4448	4486	4376	4421	4351	4372	4319	4247	4238	4083	4296	4235	4142	4351	4264	4336	4366	4353	4302	4385	4342	4472	4533	4452	4381	4473	4401	4435	4685	4629
4256	4174	4218	4438	4399	4530	4504	4523	4564	4410	4440	4294	4583	4405	4541	4451	4385	4389	4373	4366	4367	4257	4468	4403	4348	4362	4309	4165	4276	4220	4262	4247	4207	4222	4225	4325	4344	4260	4280	4583	4346	4436	4471	4299	4399	4465	4617	4413	4632	4573
4106	4227	4238	4346	4452	4573	4461	4511	4450	4460	4305	4358	4377	4308	4439	4367	4416	4573	4532	4517	4456	4530	4351	4349	4365	4428	4194	4377	4252	4138	4342	4248	4138	4233	4303	4255	4282	4397	4363	4373	4466	4456	4369	4440	4541	4429	4377	4469	4454	4583
4140	4100	4173	4332	4416	4321	4373	4391	4347	4368	4345	4313	4430	4409	4397	4514	4449	4389	4544	4423	4459	4392	4421	4318	4232	4241	4268	4377	4307	4323	4315	4175	4234	4244	4401	4424	4356	4539	4403	4427	4386	4346	4318	4489	4471	4417	4386	4434	4487	4469
4055	4195	4071	4334	4284	4367	4224	4315	4236	4338	4297	4152	4259	4066	4215	4274	4391	4491	4303	4359	4443	4386	4398	4353	4341	4364	4378	4295	4308	4314	4247	4488	4173	4252	4164	4358	4456	4245	4341	4407	4336	4315	4395	4424	4274	4336	4433	4403	4576	4589
4346	4227	4152	4237	4210	4393	4249	4200	4254	4273	4198	4213	4118	4172	4038	4323	4340	4171	4318	4366	4328	4436	4369	4534	4419	4520	4407	4395	4308	4455	4366	4286	4246	4288	4242	4409	4467	4460	4339	4272	4214	4380	4282	4238	4470	4350	4328	4272	4477	4545
4322	4292	4253	4349	4217	4193	4238	4131	4121	4255	4009	4109	4173	4122	4167	4299	4233	4330	4290	4272	4423	4560	4433	4464	4414	4534	4520	4572	4553	4585	4407	4445	4450	4289	4320	4341	4474	4346	4330	4238	4354	4452	4507	4408	4302	4303	4346	4352	4609	4591
4450	4418	4356	4316	4386	4204	4302	4082	4277	4096	4247	4148	4194	4179	4163	4276	4291	4259	4346	4269	4490	4389	4466	4472	4576	4535	4574	4654	4623	4583	4582	4427	4551	4312	4410	4404	4341	4410	4310	4425	4201	4259	4503	4345	4479	4442	4352	4461	4548	4625
4231	4401	4241	4305	4364	4381	4219	4164	4194	4180	4137	4167	4182	4124	4164	4207	4263	4291	4086	4141	4214	4373	4399	4314	4452	4480	4556	4557	4654	4422	4568	4520	4546	4540	4474	4545	4290	4447	4293	4202	4351	4423	4346	4502	4378	4372	4349	4543	4518	4529
4379	4281	4324	4360	4440	4233	4256	4243	4189	4161	4229	4193	4155	4204	4073	4097	4259	4089	4147	4347	4210	4157	4393	4442	4522	4519	4602	4584	4534	4640	4661	4664	4669	4500	4339	4418	4407	4391	4370	4397	4346	4499	4429	4466	4332	4298	4380	4524	4421	4750
4457	4386	4205	4268	4206	4313	4202	4246	4329	4210	4056	4197	4276	4173	4242	4164	4207	4241	4056	4095	4200	4367	4366	4488	4629	4520	4451	4405	4490	4554	4482	4685	4639	4627	4507	4563	4474	4545	4576	4483	4327	4414	4548	4438	4269	4387	4410	4504	4556	4625
4394	4257	4263	4185	4219	4361	4275	4228	4196	4349	4187	4273	4334	4217	4132	4288	4245	4221	4227	4204	4153	4144	4385	4376	4312	4566	4567	4485	4511	4611	4585	4671	4448	4586	4602	4454	4765	4606	4477	4519	4420	4407	4445	4444	4321	4345	4402	4476	4540	4571
4354	4303	4243	4359	4295	4211	4361	4325	4424	4382	4301	4352	4210	4134	4211	4113	4185	4257	4085	4130	4200	4285	4247	4327	4341	4293	4624	4529	4445	4475	4606	4472	4418	4386	4448	4527	4638	4604	4463	4482	4496	4409	4473	4508	4489	4350	4397	4548	4528	4590
4352	4379	4285	4302	4330	4345	4256	4170	4388	4393	4323	4275	4200	4347	4217	4128	4268	4366	4151	4188	4252	4264	4333	4355	4216	4399	4400	4511	4515	4623	4473	4355	4418	4502	4512	4579	4575	4526	4440	4505	4486	4462	4363	4450	4552	4608	4372	4354	4365	4523
4290	4223	4359	4529	4403	4430	4403	4378	4295	4633	4284	4226	4347	4317	4190	4212	4182	4224	4263	4217	4274	4261	4326	4312	4285	4284	4509	4288	4420	4458	4501	4456	4477	4557	4376	4386	4614	4581	4631	4593	4448	4528	4483	4491	4380	4410	4436	4439	4363	4452
4304	4283	4365	4389	4370	4345	4394	4374	4356	4432	4312	4274	4325	4312	4272	4287	4133	4334	4035	4233	4304	4220	4219	4353	4318	4258	4336	4428	4311	4478	4474	4410	4422	4466	4329	4248	4482	4502	4468	4456	4503	4451	4498	4468	4504	4258	4360	4292	4440	4415
4197	4192	4229	4448	4415	4414	4300	4206	4350	4179	4309	4188	4363	4358	4153	4226	4125	4315	4080	4152	4222	4360	4151	4236	4430	4371	4287	4226	4282	4417	4277	4292	4408	4481	4414	4388	4424	4382	4465	4354	4474	4235	4402	4495	4520	4421	4299	4295	4261	4431
4303	4202	4336	4342	4328	4274	4312	4250	4294	4374	4370	4390	4435	4338	4372	4428	4323	4223	4412	4377	4191	4264	4404	4365	4300	4322	4317	4290	4369	4312	4295	4212	4115	4305	4367	4524	4348	4339	4418	4478	4513	4325	4441	4425	4580	4456	4475	4330	4211	4360
4256	4325	4261	4353	4321	4423	4453	4335	4645	4390	4472	4387	4528	4451	4406	4240	4462	4263	4421	4395	4283	4245	4436	4332	4437	4454	4283	4244	4234	4173	4273	4112	4298	4197	4440	4466	4335	4414	4521	4375	4564	4309	4439	4364	4538	4380	4429	4372	4411	4411
4220	4087	4153	4129	4359	4280	4215	4383	4374	4446	4363	4351	4328	4495	4375	4396	4333	4248	4518	4293	4385	4445	4293	4466	4408	4266	4263	4360	4277	4193	4238	4122	4225	4410	4328	4399	4308	4366	4350	4406	4323	4453	4478	4494	4369	4397	4461	4191	4288	4354
4207	4154	4156	4269	4075	4296	4277	4373	4336	4313	4449	4355	4325	4434	4367	4328	4386	4374	4404	4480	4428	4382	4316	4345	4309	4292	4211	4285	4135	4024	4138	4208	4271	4411	4280	4227	4139	4258	4240	4315	4261	4343	4286	4279	4202	4236	4231	4316	4324	4270
4033	3975	4080	4088	4172	4302	4279	4392	4341	4257	4306	4333	4285	4426	4329	4306	4295	4325	4395	4399	4364	4426	4262	4387	4492	4176	4345	4137	4173	4113	4260	4145	4291	4158	4106	4094	4141	4186	4289	4322	4306	4173	4227	4193	4177	4122	4190	4256	4350	4263
4287	3969	4026	4087	4058	4139	4311	4298	4259	4398	3989	4264	4380	4244	4361	4333	4192	4422	4374	4377	4483	4439	4386	4491	4282	4302	4235	4346	4173	4164	4291	4241	4292	4164	4143	4052	4209	4297	4514	4300	4230	4101	4082	4089	4273	4156	4246	4272	4413	4211
4121	3985	4024	3985	4151	4143	4201	4306	4181	4415	4227	4229	4292	4244	4254	4259	4300	4374	4387	4399	4349	4351	4341	4178	4281	4170	4145	4197	4191	4288	4359	4255	4172	4079	4068	4205	4312	4272	4402	4403	4241	4341	4141	4213	4128	4128	4247	4263	4166	4137
4094	3968	4026	4010	4019	4179	4213	4147	4257	4277	4351	4216	4285	4226	4282	4270	4335	4240	4400	4341	4428	4356	4390	4153	4354	4129	4186	4186	4287	4203	4231	4182	4217	4239	4068	4180	4250	4299	4196	4377	4165	4152	4280	4392	4304	4101	4143	4449	4253	4164
4170	4132	4170	4006	4137	4177	4244	4169	4217	4198	4219	4262	4355	4383	4370	4385	4406	4321	4463	4402	4364	4442	4324	4282	4068	4205	4238	4275	4358	4312	4284	4178	4210	4076	4215	4078	4185	4061	4123	4039	4112	4183	4223	4315	4296	4176	4293	4316	4379	4286
4160	4016	3968	4070	4201	4237	4239	4184	4214	4394	4190	4295	4183	4244	4282	4304	4192	4299	4327	4473	4448	4251	4198	4311	4166	4089	4232	4230	4217	4220	4180	4288	4087	4209	4159	4183	4110	4036	4110	4052	4106	4033	4091	4273	4253	4389	4220	4253	4288	4324
4067	4075	3983	4068	4155	4091	4141	4260	4205	4188	4228	4158	4248	4297	4444	4207	4368	4269	4276	4439	4289	4272	4159	4282	4273	4137	4118	4186	4283	4136	4300	4191	4256	4099	4114	4017	4043	3886	4034	4100	4139	4004	4037	3998	4301	4345	4339	4279	4277	4136
4068	4084	3845	4028	4067	4238	4061	4061	4077	4245	4147	4225	4177	4433	4350	4392	4388	4353	4317	4364	4321	4248	4079	4154	4139	4140	4122	4267	4147	4122	4144	4069	4219	4073	4028	4077	3976	3938	4074	4184	4261	4195	4054	4129	4158	4378	4200	4225	4177	4239
4051	4120	4055	4068	4171	4242	4197	4023	4114	4164	4154	4257	4242	4318	4203	4232	4235	4346	4188	4233	4146	4182	4264	4095	4281	4039	4103	4149	4215	4141	4183	4073	4141	4040	4116	3953	3948	3917	3844	4098	4148	4162	3946	4108	4248	4380	4174	4176	4112	4261
4072	4043	4001	4173	4128	4249	4167	4180	4101	4142	4261	4236	4291	4325	4419	4366	4269	4234	4122	4317	4170	4190	4243	4175	4082	4193	4123	4202	4245	4124	4077	4222	4155	4239	4090	4097	4047	3949	3841	3841	3889	3992	4049	4179	4438	4184	4192	4249	4336	4157
3987	3980	3962	4219	4123	4224	4192	4194	4057	4255	4204	4172	4485	4435	4336	4333	4126	4362	4371	4137	4198	4176	4285	4252	4175	4169	4259	4239	4263	4199	4207	4201	4114	4262	4211	4185	3984	3922	3924	3873	4019	4082	4167	4345	4389	4061	4166	4236	4385	4186
4044	3971	4054	4154	4103	4139	4119	4032	4152	4195	4153	4273	4362	4384	4289	4330	4185	4218	4248	4362	4192	4288	4308	4371	4450	4238	4440	4261	4251	4285	4130	4250	4235	4286	4295	4178	4175	3977	3936	3981	4026	4222	4302	4367	4423	4238	4310	4333	4245	4331
4235	4060	4047	3977	4160	4183	4240	4062	3953	4032	4207	4273	4256	4085	4415	4227	4272	4143	4272	4280	4331	4282	4371	4377	4242	4258	4295	4297	4230	4224	4224	4019	4247	4219	4258	4253	4207	4256	4077	4133	4092	4222	4376	4294	4309	4356	4363	4425	4487	4461
4083	4077	3909	4035	4170	4026	4052	4000	4058	4141	3990	4291	4239	4207	4368	4320	4337	4129	4161	4356	4398	4180	4172	4420	4252	4320	4215	4232	4275	4287	4205	4186	4413	4354	4187	4234	4327	4195	4111	4187	4221	4261	4375	4217	4360	4294	4383	4488	4331	4497
4016	3877	3839	3991	4131	4026	4120	3977	4174	4122	4101	4235	4099	4352	4286	4273	4373	4408	4321	4303	4248	4328	4196	4223	4306	4328	4216	4231	4312	4252	4100	4164	4287	4167	4122	4112	4216	4156	4120	4242	4250	4200	4268	4325	4367	4406	4470	4428	4408	4417
3935	4113	3985	4005	4089	4228	4056	4051	4241	4123	4327	4196	4292	4382	4337	4264	4405	4289	4327	4203	4253	4274	4222	4278	4197	4265	4440	4262	4300	4233	4320	4244	4256	4236	4184	4225	4223	4284	4323	4206	4339	4088	4311	4281	4320	4325	4317	4352	4288	4582
4074	4112	4117	4044	4147	4137	4230	4225	4369	4271	4212	4339	4338	4381	4332	4315	4344	4340	4178	4247	4142	4303	4270	4290	4123	4242	4306	4208	4195	4119	4107	4244	4206	4039	4195	4284	4163	4124	4410	4383	4270	4201	4140	4358	4355	4415	4261	4309	4424	4381
4136	4066	4005	4079	4166	4316	4145	4366	4276	4227	4281	4207	4216	4255	4421	4284	4266	4108	4279	4172	4135	4258	4122	4132	4109	4225	4247	4226	4180	4153	4079	4187	4192	4230	4142	4183	4078	4256	4294	4363	4284	4087	4257	4175	4316	4258	4302	4274	4349	4213
3934	4062	3993	4155	4128	4185	4190	4219	4284	4288	4319	4301	4247	4357	4288	4242	4206	4165	4307	4242	4204	4234	4125	4360	4204	4240	4114	4047	4111	4087	4108	4213	4172	4171	4214	4050	4242	4151	4046	4213	4158	4127	4216	4140	4106	4200	4311	4295	4187	4341
4032	4056	4126	4193	4256	4260	4219	4209	4251	4271	4394	4379	4294	4291	4182	4336	4360	4193	4109	4164	4127	4274	4312	4312	4205	4175	4119	4155	4110	4147	4091	4265	4215	4114	4103	4078	4130	4148	4154	4235	4122	4114	4212	4206	4183	4213	4273	4274	4170	4093
4069	4147	4075	4252	4163	4186	4150	4383	4373	4280	4465	4468	4312	4297	4276	4313	4123	4020	4158	4209	4176	4190	4168	4109	4194	4141	4172	4097	4008	4161	4214	4065	4065	4162	4215	4235	4096	4057	4201	4051	4226	4062	4108	4203	4233	4146	4143	4298	4096	4143
3963	4037	4043	4242	4134	4212	4251	4213	4188	4199	4333	4335	4326	4202	4350	4255	4174	3992	4055	4183	4093	4051	4243	4204	4242	4220	4103	4084	4228	4046	4252	4014	4047	4178	4207	4136	4164	4074	4242	4217	4225	4248	4303	4165	4220	4319	4279	4299	4229	4217
4063	4012	4025	4181	4210	4333	4242	4340	4185	4340	4201	4256	4235	4244	4266	4341	4164	4171	4052	4234	4204	4152	4389	4309	4141	4232	4254	4228	4152	4141	4137	4207	4178	4207	4252	4232	4215	4274	4268	4066	4313	4192	4259	4320	4389	4222	4282	4220	4266	4198
4002	3861	4069	4094	4306	4256	4283	4322	4351	4341	4287	4214	4312	4353	4265	4286	4382	4182	4251	4218	4226	4280	4242	4245	4259	4194	4309	4325	4436	4306	4120	4222	4246	4163	4242	4262	4225	4117	4220	4134	4161	4219	4249	4348	4297	4408	4306	4215	4278	4288
4008	3943	4047	4105	4335	4337	4363	4383	4322	4336	4293	4211	4332	4277	4331	4344	4297	4383	4188	4284	4337	4202	4274	4382	4311	4392	4391	4389	4394	4334	4149	4221	4175	4192	4226	4291	4251	4283	4114	4123	4124	4297	4272	4419	4363	4325	4322	4284	4405	4337
4016	4061	4096	4107	4435	4297	4308	4284	4234	4190	4167	4275	4289	4340	4366	4426	4333	4380	4253	4408	4318	4342	4199	4291	4233	4274	4318	4347	4473	4329	4141	4095	4150	4243	4273	4229	4255	4175	4184	4155	4168	4243	4265	4332	4368	4332	4242	4371	4585	4415
4072	4015	4087	4268	4234	4367	4252	4102	4267	4316	4261	4238	4317	4196	4273	4381	4242	4281	4310	4246	4156	4209	4158	4288	4420	4257	4231	4240	4216	4244	4115	4145	4091	4144	4347	4268	4360	4363	4089	4190	4278	4156	4291	4300	4394	4216	4277	4394	4418	4248
3944	4040	4071	4234	4300	4348	4201	4298	4241	4230	4195	4043	4299	4233	4279	4390	4124	4257	4225	4251	4232	4212	4380	4186	4202	4299	4378	4322	4290	4185	4202	4206	4092	4213	4207	4121	4242	4368	4193	4150	4083	4170	4267	4231	4403	4386	4343	4280	4185	4229
3990	4139	4055	4076	4150	4334	4238	4165	4220	4348	4156	4227	4211	4231	4167	4208	4100	4161	4245	4377	4249	4124	4188	4136	4128	4167	4200	4313	4208	4152	4149	4261	4148	4260	4218	4196	4233	4099	4203	4084	4102	4107	4142	4276	4273	4317	4234	4093	4209	4232
3992	4121	3935	4191	4075	4197	4207	4247	4306	4193	4282	4098	4196	4044	4115	4199	4179	4240	4313	4323	4197	4296	4208	4298	4185	4290	4113	4234	4254	4125	4141	4135	4227	4044	4114	4293	4125	4119	4189	4093	4108	3998	4307	4342	4174	4286	4277	4154	4208	4315
4101	4044	3999	4171	4213	4243	4199	4262	4152	4136	4172	4180	4005	4162	4149	4200	4107	4323	4159	4206	4327	4262	4277	4281	4210	4207	4161	4268	4272	4126	4045	4198	4146	4096	4129	4156	4167	4121	3995	4106	4105	4073	4237	4235	4202	4264	4170	4226	4091	4363
4006	4011	4089	4001	4100	4227	4323	4111	4273	4253	4232	4088	4095	4140	4080	4206	4148	4233	4162	4049	4135	4215	4133	4325	4207	4212	4408	4219	4290	4265	4255	4254	4108	4376	4150	4073	4113	4100	4091	4183	4083	3975	4211	4232	4200	4014	4146	4173	4223	4162
4064	4123	3988	4247	4168	4183	4231	4144	4314	4227	4226	4254	4205	4055	4130	4216	4208	4262	4063	3943	3978	4246	4234	4159	4267	4459	4479	4433	4405	4390	4198	4232	4145	4241	4209	4191	4015	4180	4039	4045	4012	4059	4099	4117	4303	4192	4187	4075	4209	4032
3976	3980	4029	4111	4245	4125	4227	4222	4228	4266	4246	4182	4194	4147	4045	4248	4168	4031	4115	4034	4053	4133	4141	4131	4318	4359	4513	4329	4280	4318	4405	4249	4351	4284	4351	4134	4174	4243	4274	4150	4086	4075	4171	4160	4287	4064	4050	4172	4134	4114
3906	3990	3987	4002	4190	4201	4321	4290	4166	4189	4227	4373	4154	4045	4160	4138	4260	4078	4180	4162	4249	4340	4142	4278	4270	4378	4414	4411	4269	4353	4378	4288	4424	4269	4265	4452	4135	4122	4145	4150	4111	4154	4199	4267	4165	4143	4182	4199	4297	4241
3992	3839	3925	4023	4070	4112	4266	4281	4234	4151	4127	4240	4229	4248	4296	4249	4103	4206	4149	4292	4191	4376	4298	4235	4217	4570	4600	4476	4364	4390	4316	4336	4304	4341	4371	4301	4225	4101	4158	4189	4254	4263	4332	4217	4199	4132	4351	4244	4279	4252
3924	3949	3909	4027	4144	4159	4219	4315	4191	4364	4249	4122	4273	4231	4335	4389	4298	4304	4273	4285	4308	4309	4238	4126	4299	4387	4345	4376	4525	4392	4394	4167	4312	4320	4358	4315	4181	4230	4307	4186	4257	4285	4316	4352	4165	4297	4212	4401	4404	4160
3916	3820	3884	4107	4134	4184	4267	4251	4236	4318	4254	4100	4191	4115	4350	4234	4459	4167	4254	4283	4095	4218	4181	4112	4274	4487	4379	4251	4277	4337	4306	4303	4166	4256	4233	4269	4158	4262	4102	4185	4209	4218	4324	4287	4321	4227	4300	4339	4271	4226
4054	3936	3900	4022	4187	4056	4206	4160	4280	4240	4268	4121	4225	4277	4225	4473	4402	4215	4215	4136	4174	4092	4003	4190	4258	4364	4190	4262	4287	4413	4256	4306	4117	4147	4018	4087	4299	4013	4114	4219	4123	4010	4326	4239	4380	4374	4277	4260	4360	4162
3851	3889	3954	4044	4199	4337	4184	4287	4148	4216	4159	4107	4270	4207	4310	4378	4325	4261	4272	4298	4194	4107	4087	4263	4386	4252	4250	4227	4270	4244	4114	4078	4211	4155	3965	4095	4002	4049	4071	4125	4190	4194	4300	4229	4224	4307	4237	4328	4199	4219
3881	3860	3992	4149	4177	4215	4298	4279	4232	4233	4170	4235	4226	4118	4327	4242	4391	4398	4218	4349	4330	4371	4298	4317	4199	4234	4121	4246	4272	4080	4215	4162	4189	4086	3947	3902	3936	4032	3980	4144	3965	4076	4132	4269	4180	4175	4132	4334	4175	4124
4056	4060	4067	4138	4198	4187	4272	4058	4266	4153	4280	4292	4291	4316	4211	4362	4380	4280	4216	4185	4323	4330	4302	4279	4180	4100	4192	4090	4141	4038	4203	4115	3922	4055	4071	3952	3897	3996	4013	3922	4018	4092	4104	4129	4159	4182	4224	4295	4254	4180
4062	4097	4099	4107	4236	4216	4206	4224	4238	4331	4233	4225	4170	4286	4116	4319	4273	4361	4305	4309	4276	4262	4411	4114	4201	4272	4125	4231	4052	4148	4156	3972	3989	3858	3910	3920	3926	4036	3983	3972	3971	3868	3896	4039	4224	4150	4300	4188	4195	3997
3969	4005	4076	4019	4163	4140	4250	4137	4351	4301	4259	4192	4263	4201	4278	4386	4352	4219	4074	4085	4281	4292	4286	4242	4384	4289	4151	4238	4202	4013	4067	3990	3911	3855	3843	3712	3799	3995	4013	3972	3868	3875	3979	4065	4108	4136	4167	3964	4096	3931
4028	3964	4026	4083	4311	4269	4272	4218	4252	4297	4318	4038	4127	4174	4311	4328	4335	4299	4167	4300	4347	4434	4379	4381	4354	4231	4112	3906	4146	4248	4044	3886	3823	3773	3854	3865	4079	4039	4090	3988	3993	4016	3949	4108	4142	3971	4174	4101	4126	4094
4001	3953	4086	3968	4200	4141	4179	4146	4231	4284	4080	4094	4103	4051	4237	4206	4182	4171	4252	4341	4358	4350	4368	4441	4263	4105	4103	4114	4130	4023	4061	4080	4017	3934	3952	3920	3972	4107	4099	4155	4039	4158	4035	4036	4100	4047	4066	4177	3927	3998
4113	3844	4014	4052	4016	4054	4182	4140	4168	4162	4026	4040	4052	4025	4067	4233	4154	4147	4212	4367	4297	4270	4172	4195	4168	4223	4204	4189	4301	4046	3954	3983	3884	3985	3886	3882	3900	4113	4124	4107	3882	4075	4177	4016	4067	3986	4037	3951	3904	3752
4051	3939	3927	3905	4021	4120	4034	4128	4101	4147	4071	4055	4144	4127	4160	4160	4200	4271	4179	4320	4281	4408	4278	4234	4227	4258	4189	4122	4210	4057	4099	3887	3965	3809	3836	3927	3952	3938	3976	3915	3862	4027	4003	3930	4176	4146	3968	3999	3765	3760
3859	3902	3998	3958	3945	3912	4208	4055	3962	4106	4085	4090	4122	4166	4158	4232	4164	4239	4311	4512	4425	4276	4184	4146	4218	4252	4210	4232	4084	4209	4067	3808	3892	3773	3856	3862	3882	3997	4148	3892	3956	3903	3985	4005	4103	4180	3912	3839	3971	3831
4041	3947	3823	4083	4077	3989	4153	4250	4021	4052	4106	4133	4118	4085	4375	4263	4355	4393	4326	4279	4324	4362	4410	4387	4275	4262	4093	4117	4130	4141	4108	3976	3954	3847	3934	3933	3980	3943	4054	4025	3974	4008	3925	4102	4084	3989	3984	3932	3958	3930
3982	3871	3962	3988	3924	3944	4156	4224	4167	4127	4128	4204	4117	4316	4338	4319	4428	4429	4430	4399	4323	4488	4458	4443	4295	4245	4218	4180	4243	4213	4065	4072	3858	3927	3943	3935	4008	3994	3911	4005	3832	4085	3992	4036	4016	4041	3918	3912	3844	3799
4029	3936	3898	3920	4023	4110	4048	4187	4096	4164	4206	4273	4251	4279	4308	4380	4404	4419	4508	4396	4433	4339	4313	4292	4163	4153	4131	4172	4328	4176	4229	4072	3913	4021	3954	4159	4097	3923	3999	3921	3894	3954	3912	4155	4196	4013	3912	3913	3926	3775
4030	3872	3879	3999	4031	3974	4026	4028	4114	4198	4167	4175	4222	4247	4334	4337	4435	4558	4451	4485	4278	4248	4296	4326	4076	4166	4121	4052	4119	4128	4059	4092	3967	4133	3949	4153	4085	4253	3795	3914	4089	3938	4123	4090	4122	3973	4082	3824	3964	4056
4116	3890	3977	4020	4100	4077	3970	3961	4127	4098	4162	4137	4194	4316	4276	4495	4385	4354	4353	4579	4515	4380	4405	4377	4216	4221	4218	4204	4077	4134	4152	4163	4103	4063	4137	4114	4211	4100	4028	3993	3966	4056	4152	4074	4072	4029	4031	3947	3868	3884
4171	4058	4161	4100	4125	4167	4069	4132	4226	4209	4121	4124	4026	4293	4350	4320	4306	4425	4473	4523	4391	4363	4326	4221	4398	4226	4124	4187	4236	4152	4096	4088	4129	4069	4222	4160	4279	4129	4074	4076	4115	4178	4136	4147	4082	4044	4031	4080	3923	3902
4269	4193	4192	4304	4256	4252	4211	4189	4122	4120	4050	4165	4072	4124	4239	4375	4300	4216	4308	4374	4290	4262	4220	4185	4274	4215	4258	4121	4318	4142	4098	4053	4032	4154	4131	4277	4242	4210	4298	4190	4106	4099	4141	4264	4153	4097	3881	4113	4071	3886
4418	4236	4154	4255	4339	4320	4238	4151	4147	4037	4072	4022	4085	4237	4098	4158	4081	4262	4124	4258	4345	4115	4003	3982	4146	4204	4089	4178	4030	4015	4023	4091	4070	4163	4185	4300	4247	4179	4151	4004	4102	4128	4008	4151	4095	4110	3915	3932	4079	4034
4188	4210	4165	4350	4245	4282	4196	4066	3994	3993	3996	3925	3941	4056	3924	4072	3993	4070	4080	4110	4266	4163	4046	4028	3972	3975	4078	4075	3970	3989	3935	3980	3997	4097	4066	4127	4245	4209	4099	4149	4156	4072	4036	4145	4049	4169	4011	4037	3975	4045
4383	4214	4267	4274	4398	4305	4222	4072	4147	4136	3981	4043	3917	4168	4220	4031	3920	3851	4018	4171	4076	4085	4140	3872	4100	4163	3987	4152	4108	3992	3899	3990	4052	4063	4226	4219	4235	4167	4033	4106	4083	4055	4115	4040	4016	4077	3867	3914	3979	4011
4364	4308	4351	4213	4285	4305	4183	4193	4124	4155	3969	4024	3950	4120	4069	3861	3878	3786	3941	4077	4243	4049	4087	3968	4105	4140	4075	3988	4023	3964	3959	4017	4017	4083	4123	4076	4274	4051	4057	3920	3935	3894	3928	3994	3934	4134	3904	4017	3910	3897
4327	4404	4269	4391	4377	4286	4257	4200	4197	4012	3988	4025	4070	4064	4018	3994	3799	3839	3795	4052	4079	3908	3992	3970	4064	4103	4032	4044	3939	3995	4036	4032	3959	4003	4145	3990	4235	3985	4000	3947	3828	4027	3930	3970	3987	3958	3932	4001	3874	3986
4226	4224	4147	4264	4401	4177	4300	4164	4056	4088	3986	4041	4129	3933	3941	3795	3737	3768	3871	3976	4072	3897	3944	4091	4168	4115	4166	4003	3959	4041	4039	4021	4067	4104	4065	4060	4081	3968	3877	4062	3943	4035	3966	3847	3972	3722	3856	3886	3869	3972
4405	4125	4188	4317	4366	4182	4196	4199	4227	4056	4092	4069	4066	4055	3989	3800	3823	3708	3806	3872	3963	3870	3880	3998	4076	4187	4033	4088	4186	4191	4097	4119	4126	4056	4102	3940	4105	4059	3898	3975	4005	4061	3972	3965	3816	3807	3901	3987	3954	3962
4222	4252	4165	4189	4342	4301	4189	4281	4077	4106	3898	4065	3918	3938	3864	3871	3816	3754	3833	3869	3917	3936	3884	3961	4232	4146	4215	4124	4104	4221	4119	4149	4185	4220	4115	4191	4164	4008	4065	4009	4005	3873	3978	4094	3982	3894	3817	3838	3782	3993
4159	4232	4177	4174	4162	4142	4053	4063	4076	4091	4064	3983	3894	3910	3956	3800	3753	3715	3653	3842	3854	3817	3937	3979	4090	4123	4107	4208	4215	4125	4127	4199	4226	4163	4140	4090	4065	4054	4001	4021	3841	4012	4079	3830	3934	3934	3771	3768	3839	3889
4158	4203	4167	4181	4330	4162	4126	4005	3948	4131	3994	3959	3864	3961	3890	3713	3741	3721	3703	3697	3808	3711	3803	4196	4127	4061	4120	4181	4072	4163	4104	4109	4224	4161	4180	4017	4039	4080	3880	4012	3915	4012	4071	4163	4078	3845	3913	3795	3773	3839
4162	4019	4001	4226	4192	4044	4040	4005	3993	3969	4032	4018	3899	3854	3810	3789	3692	3601	3637	3579	3632	3851	3897	4066	4052	4175	4125	4107	4174	4098	4075	4177	4128	4121	4083	4112	3995	3923	3981	4089	4055	4003	4112	4129	4008	3885	3862	3875	3898	3827
4068	3943	3846	3915	3911	4057	4020	4091	3906	4057	4067	3966	3836	3825	3797	3877	3697	3631	3638	3837	3669	3793	4059	3957	3932	3901	4090	4148	4208	4130	4009	4092	4044	4138	4079	4041	4115	3950	3927	3942	3922	4041	4195	4135	4192	3944	3933	3927	3947	3819
3850	3780	3855	3841	3938	4045	4067	3834	3990	3901	3966	3939	3947	3870	3999	3779	3802	3914	3777	3855	3742	3866	3948	3995	3973	4064	4112	3987	4055	4088	4065	4031	3993	4106	3989	3928	3959	3966	3967	3941	3999	4101	4240	4154	4206	4131	3947	3927	3892	4030
3869	3815	3884	3873	3919	3887	3942	3903	3895	3823	3783	3932	3975	3997	4017	3879	3964	3994	3960	3917	4035	3881	3907	3994	3990	3919	4140	3946	4046	3980	3975	3980	4048	4030	4007	3979	3901	3863	3897	4084	3999	4088	4230	4346	4098	4006	4040	3906	3876	4000
3938	3795	3861	3764	3927	3869	3933	3844	3976	3883	4000	4067	4027	4071	3998	4002	3986	3943	3904	3938	3967	4066	3966	4020	3912	4078	4035	4001	3968	3948	4053	3993	4013	3895	4008	3932	3937	3923	3919	4019	4035	4131	4052	4368	4093	4093	4128	3925	3931	4007
3925	3824	3837	3849	3864	3827	3857	3901	3843	3967	4079	3974	3965	4050	4065	4181	4035	4159	3972	3966	4031	4091	3978	4033	3982	3972	4110	3956	4061	3959	3969	3905	3907	3986	3990	3959	3844	3861	3871	4101	4005	4135	4247	4355	4176	4236	4048	3932	3919	4056
3817	3794	3841	3827	3886	3843	3903	3845	3911	3886	4127	4199	3988	4268	4099	4166	4102	4184	4159	4237	4107	4102	4062	4160	4128	4086	3952	4096	3977	3838	3913	3841	3991	4043	3969	4053	3797	3892	3947	4014	3990	4127	4222	4174	4075	4133	4046	3920	4028	4016
3830	3637	3824	3894	3871	3975	3829	3739	3797	3951	4085	4201	4125	4237	4131	4090	4045	4071	4205	4167	4266	4102	4003	4112	4179	4100	4065	3925	4062	3899	3861	3743	3915	3980	3995	3881	4003	3880	3940	4017	3962	4044	4061	4132	4047	3970	3931	4025	3975	4151
3815	3898	3769	3945	3870	3983	3906	3904	3900	3856	4014	4147	4131	4164	4124	4224	4190	4199	4331	4169	4220	4178	4060	4035	4080	4083	4004	3981	3960	4054	3992	3966	3956	4001	3883	3819	4006	3876	3897	4008	3881	4022	4055	4065	4045	3941	4022	4089	3917	3929
3958	3876	3868	3965	4028	4061	4073	4133	4055	4024	4170	4134	4157	4063	4111	4293	4152	4347	4295	4388	4222	4296	4226	4191	4039	4149	4049	3975	3936	4056	4107	4012	3968	4011	3967	3967	3947	3877	4009	3945	3968	3983	3906	4041	4070	3907	3868	3930	3975	3777
4006	4082	3972	4065	4121	3993	4045	4033	3967	4076	4085	4045	4097	4152	4211	4289	4221	4376	4387	4311	4299	4265	4157	4302	4135	4094	4165	3925	3853	3914	3889	4024	3979	3980	4086	4012	4002	4022	4007	3963	3966	4028	3931	3988	4028	4119	3912	3941	3977	3916
4107	4087	4050	4114	4086	4129	4099	4053	4029	3969	4046	4203	4121	4157	4216	4124	4179	4195	4353	4254	4322	4057	4257	4109	4123	4016	4006	3884	3951	3989	3964	4083	3929	4085	4053	4082	4098	4043	4091	3977	4022	4005	3995	3936	3985	3835	3885	3971	3900	3988
4045	4080	3970	4103	4147	4155	3875	4040	4057	4074	4001	3983	4125	4066	4082	4092	4120	4147	4093	4308	4183	4156	4096	3913	3867	3871	3895	4028	3983	3895	3917	4046	3973	4000	4038	4085	4062	4098	3979	3978	4082	3974	4010	3924	3940	3880	4084	3983	3954	3981
4013	3855	4019	4155	4123	4184	4114	4068	3933	4019	4014	4101	4047	4235	4090	4035	4021	4047	4094	4105	4053	4071	4004	3968	3906	3800	3748	3841	3946	3835	3863	3824	3982	3966	4024	4057	4112	3922	3947	4045	3888	3960	3906	3965	3958	3874	3928	3967	4031	4060
3899	3987	4042	4122	4121	4231	4122	4103	4005	4096	4045	4029	4079	4148	3901	4016	3965	3987	4058	4006	4023	3750	3873	3788	3749	3724	3836	3725	3754	3779	3915	3884	3930	3986	4202	4028	4201	3901	3927	4116	3935	3862	3844	3965	4028	3996	3951	3932	4097	4019
4121	3939	4092	4162	4109	4292	4122	4130	4092	4033	3894	4008	3943	3948	3893	3956	4061	4029	4037	3929	4009	3790	3735	3799	3692	3750	3742	3765	3910	3782	3872	3869	4006	3990	4075	4080	3926	3930	4026	3810	3772	3829	3904	3908	3826	3925	3997	4116	4132	4142
4090	4083	4079	4197	4238	4214	4133	4183	4148	3961	4045	4041	3953	3947	3867	3914	3847	3979	4007	3900	3952	3838	3725	3883	3810	3790	3709	3809	3809	3715	3749	3909	3917	4064	4146	4014	4074	4011	3819	3755	3738	3781	3897	3960	3926	4039	4089	3838	3991	4190
4083	4003	4092	3998	4199	4184	4182	4137	4048	4064	3900	3957	3917	3826	4025	3872	3869	3932	3852	3974	3988	3774	3628	3730	3859	3912	3743	3841	3747	3845	3846	3809	3838	3802	3939	4084	4033	3848	3864	3772	3664	3818	3941	3882	4002	3964	4003	3984	4128	4000
4106	4152	4112	4115	4296	4179	4113	4114	4108	4058	3959	3939	3907	3960	3992	3825	3839	3791	3937	3769	3887	3860	3884	3717	3742	3789	3803	3779	3724	3798	3744	3720	3846	3876	4016	4037	3930	3841	3826	3790	3771	3854	3792	3866	3923	4100	3957	3930	3930	4029
4038	4115	4029	4129	4173	4231	4214	4059	4246	3986	4032	3911	3993	3994	3926	3807	4014	3724	3768	3775	3809	3780	3814	3733	3682	3747	3730	3671	3661	3788	3686	3715	3889	3907	3924	3838	3720	3812	3794	3729	3688	3834	3759	3937	3890	3957	3864	4027	3965	4048
3993	4227	4078	4206	4171	4205	4080	4112	4108	3967	3879	3998	4058	3836	3934	3948	3993	3734	3910	3882	3871	3769	3726	3861	3843	3731	3834	3777	3761	3822	3744	3732	3786	3891	3788	3862	3905	3793	3563	3735	3611	3740	3656	3768	3819	3837	3789	3996	3939	3955
3947	4014	3988	3952	4172	4082	4049	4006	4016	4008	3985	3940	3821	3860	3838	3773	3841	3861	3855	3824	3836	3802	3821	3749	3842	3796	3607	3851	3665	3704	3584	3696	3698	3659	3804	3893	3789	3694	3722	3671	3584	3695	3731	3683	3701	3804	3743	3868	3905	3931
3948	3922	3919	3956	4132	4086	4033	3996	3884	4051	4141	3873	3865	3752	3839	3755	3884	3733	3841	3700	3794	3891	3833	3785	3800	3897	3796	3745	3691	3770	3671	3643	3654	3780	3836	3844	3846	3779	3683	3681	3646	3661	3775	3719	3716	3766	3886	3722	3662	3883
3953	4034	3985	3910	3950	4155	3965	3938	3962	4003	4000	3985	3940	4030	3888	3919	3843	3748	3823	3819	3870	3877	3929	3904	3932	3804	3922	3829	3792	3706	3665	3673	3824	3919	3936	3840	3870	3678	3742	3658	3709	3765	3835	3771	3806	3774	3761	3851	3877	3892
3989	3882	3970	3804	4037	4077	3963	3882	4017	3957	4012	4048	4030	3874	3911	3775	3831	3799	3953	3959	3903	3857	4036	3942	3913	3926	3894	3920	3823	3796	3786	3799	3842	3799	3885	3923	3876	3977	3894	3771	3838	3719	3775	3696	3793	3652	3721	3759	3831	3673
4145	3950	3900	3933	4062	3947	4078	3982	3913	3929	3970	3945	3973	3949	3900	3929	3936	3840	4014	3959	3969	3980	3939	4096	3935	4056	3896	4010	3861	3820	3831	3956	3900	3935	3953	3993	3900	3980	3812	3842	3794	3759	3743	3754	3749	3740	3730	3707	3830	3754
4102	3988	3902	3975	3954	3995	3916	3915	3944	4063	3975	4005	4009	3951	3896	3806	3837	3726	3790	3786	3882	3901	3929	3992	3878	3765	3815	3894	3847	3900	3884	3911	3821	4019	3916	3962	3953	3839	3863	3823	3793	3800	3862	3815	3691	3854	3721	3696	3754	3986
4031	4055	3922	3977	4050	3947	3896	4040	3917	3921	3843	3869	3945	3863	3873	3810	3717	3808	3842	3850	3924	3907	4062	3892	3952	3882	3822	3856	3814	3820	3823	3807	3857	3920	3956	4075	3837	3966	3846	3771	4002	3879	3944	3819	3861	3820	3917	3787	3765	3871
4077	3947	3929	4084	3883	3910	3922	3977	3905	3790	3874	3851	3899	3886	3903	3891	3761	3710	3728	3852	3860	3930	3968	3935	3855	3906	3774	3961	3899	3990	3973	3810	3955	4004	3917	4123	4021	3951	4002	4000	3935	3934	3896	3869	3969	3869	4041	3918	3931	3793
4044	4014	3919	3935	3884	3854	3860	3943	3923	3900	3873	3772	3776	3771	3746	3733	3743	3693	3715	3689	3878	3934	3994	4012	3941	3963	3967	3867	3981	4053	4030	3935	3932	3834	3995	3919	4024	4130	3954	3847	3828	3825	3960	3873	3923	4029	4055	3962	4178	3901
3980	3825	3942	3850	3950	3884	3862	3808	3810	3881	3922	3748	3865	3906	3853	3736	3759	3683	3737	3717	4024	3933	3957	3835	4031	3959	3986	3963	3975	4040	3922	3865	3963	3857	3849	3949	3881	4051	3956	3999	4006	3873	3850	3893	4102	4197	4068	4047	3947	3872
3851	3843	3914	3801	3911	3799	3734	3851	3839	3867	3768	3769	3743	3690	3689	3820	3635	3716	3722	3701	3870	3807	3802	3849	3890	4025	3854	3989	4063	4085	3956	3914	4059	3886	3866	3835	3935	3913	3973	4009	4070	3846	4050	3852	4159	4221	4139	4125	3890	4033
3786	3884	3761	3909	3906	3887	3624	3789	3675	3688	3785	3752	3709	3656	3672	3749	3787	3555	3781	3860	3929	3742	3917	3845	3802	3915	3988	3971	3958	3919	4025	3762	3754	3870	3839	3915	4036	3933	3840	3904	4153	3879	3938	3945	4093	4083	4148	4151	4109	4047
3781	3887	3864	3843	3926	3902	3824	3846	3718	3737	3655	3747	3653	3729	3836	3838	3821	3681	3739	3691	3833	3739	3928	3788	3763	3912	3835	3928	3867	3892	3927	3714	3760	3802	3900	3831	3896	3877	3838	4029	3999	4016	4054	4004	4083	4164	4178	4124	4029	3987
3609	3748	3759	3854	3888	3739	3690	3719	3804	3703	3695	3620	3642	3697	3825	3779	3770	3730	3808	3824	3836	3823	3947	3821	3955	3917	4022	3915	3813	3745	3874	3710	3802	3732	3715	3688	3971	3915	4074	3935	3960	3926	3993	3907	4095	4219	4187	4065	4090	4029
3585	3663	3679	3715	3946	3753	3785	3608	3711	3748	3695	3649	3733	3672	3699	3720	3865	3759	3892	3715	3813	3887	3759	3824	3837	3696	3801	3782	3798	3672	3821	3772	3767	3730	3722	3756	3810	3888	3937	3951	3999	3875	4017	4107	4081	4014	4123	4104	4082	4047
3643	3636	3615	3619	3824	3931	3738	3705	3630	3672	3743	3700	3753	3719	3700	3828	3984	3838	3744	3942	3969	3860	3959	3859	3839	3877	3877	3924	3743	3782	3726	3728	3640	3607	3801	3762	3921	3943	3894	3928	3864	3891	3804	3946	4053	4184	4192	4092	4049	4135
3640	3648	3632	3714	3922	3856	3822	3675	3669	3747	3739	3745	3893	3787	3870	3918	4011	3974	3917	3937	3878	3836	3809	3995	3900	4027	3863	3881	3856	3717	3757	3547	3842	3780	3821	3814	3938	3920	3867	3857	3902	3894	3784	3975	3999	4028	4017	4019	3970	4084
3922	3789	3783	3951	3870	3951	3841	3788	3805	3749	3761	3816	3819	3987	3867	3905	4030	3917	3996	3958	3943	3951	4057	3979	4012	3977	3924	3912	3751	3795	3798	3797	3691	3728	3923	3967	3931	3841	3936	3992	3913	3968	3796	3932	4045	3928	3947	4093	4011	4017
3899	3898	3940	3938	3877	3849	3886	3720	3640	3680	3771	3799	3861	3811	3912	3942	3947	3835	3820	3888	3998	3892	3975	4052	4022	3988	3903	3859	3850	3782	3797	3897	3970	4035	3977	4019	3867	3994	4044	3959	3930	4016	3924	3896	3977	3996	3988	3983	3939	4154
4089	3932	3977	3861	3955	3867	3786	3746	3785	3783	3749	3668	3798	3747	3767	3728	3777	3781	3846	3868	3911	3985	3959	4094	3978	3991	3961	3857	3862	3689	3838	3846	3906	4038	4006	4153	3882	3960	3943	3910	4037	3880	3842	3907	3898	3893	3911	4012	3964	4061
4029	4036	3951	3943	3929	3923	3785	3814	3810	3778	3768	3827	3687	3685	3632	3630	3740	3816	3814	3817	4008	3988	4155	4075	4096	4163	4042	3957	3902	3841	3965	3978	4026	4047	3931	4043	4111	3936	4067	3969	4033	3858	3957	4034	3876	4005	4066	4059	4051	4139
4128	4072	4095	3940	4017	3992	3925	3827	3717	3792	3779	3736	3806	3773	3755	3591	3750	3890	3753	3906	3970	4010	4116	4058	4140	4177	4118	4004	3944	3936	4026	4048	4107	4162	4112	4100	4037	4085	3947	4047	4090	4002	4002	3931	4026	3985	4095	4168	4224	4186
4132	3978	4072	4076	4163	4117	3947	3916	3935	3767	3780	3829	3866	3728	3620	3803	3751	3768	3910	3894	3945	4155	4158	4164	4078	4143	4043	4066	4007	4093	4195	4113	4036	4136	4152	4087	4013	4019	4037	4190	4200	3992	3977	4021	3950	4067	4028	4083	4212	4160
4167	4140	3936	3999	3987	4055	4054	3912	4045	3891	3966	3864	3797	3870	3707	3724	3723	3879	4060	4003	3948	4053	4119	4154	4172	3995	4027	4036	4108	3975	3999	4198	4145	4256	4158	3923	4117	4065	4082	4167	4095	3914	4033	4023	4023	4085	4034	4025	4260	4185
4111	3955	4046	4042	4039	4070	4032	3904	4053	3931	3926	3862	3847	3814	3696	3744	3820	3905	3994	4023	3966	4061	4079	4079	4095	4087	4155	4085	4011	4042	4173	4076	4121	4129	4093	3889	4005	4036	3978	4070	4017	4024	4007	4016	4032	4094	4194	4261	4182	4254
4051	4018	3966	3984	4000	3983	3996	3978	4157	3761	3928	3825	3826	3787	3884	3711	3926	4016	4000	3983	4049	3976	3986	4060	3990	4156	4002	4092	3929	4030	4001	4009	4155	4168	4102	4005	4055	4086	4032	3966	3971	4006	4104	4024	4119	3994	4125	4378	4127	4394
4119	3859	3951	3964	3940	3976	3994	4070	3851	3793	3900	3813	3906	3880	3882	3912	4067	4068	4095	4171	4091	4039	4100	4013	3983	4151	4017	3924	3971	4030	4081	4045	3977	4079	4143	4113	4051	3955	4011	4038	4195	3921	4036	4034	3965	4022	4192	4244	4237	4188
4025	4008	3777	4075	3994	3869	4039	3862	3984	3824	3879	3873	3884	4024	4024	4087	4042	4036	4129	4036	4120	4063	3990	3981	4133	4104	4090	4069	3977	4029	3974	4039	3995	4148	4115	4059	4252	4039	4136	4249	4083	4074	3956	4012	3824	4174	4168	4237	4254	4258
4114	3816	3840	3919	3943	4063	4103	3969	3879	3904	3776	3852	4012	4034	3961	4075	4092	4127	4148	4169	4109	4021	4067	4100	4107	4082	4020	4098	3973	4049	3919	4003	4075	4057	4178	4034	4108	4183	4183	4167	4213	4108	4262	4043	4100	4090	4165	4139	4177	4067
4025	4000	3927	3974	4004	3993	3915	3883	3841	3878	3789	3961	3951	4043	3944	4037	4050	4136	4101	4235	4088	4154	3936	4127	4063	4037	3944	4207	4003	4067	3972	4024	4174	4185	4202	4103	4116	4105	4206	4160	4129	4135	4181	4059	4134	4138	4098	4161	4085	4123
4134	4092	4052	4039	4015	4000	4001	3906	3800	3822	3818	3916	3873	4007	3898	4047	4016	4167	4044	4081	4181	4072	4076	4222	4130	4137	4170	4052	4138	4010	3914	4151	4157	4242	4240	4309	4124	4220	4226	4125	4109	4204	4191	4055	4164	4166	4116	4129	4168	4193
4254	4115	4230	3932	4115	4086	4037	3842	3892	3796	3801	3707	3825	3999	3861	3938	4038	4147	4101	3987	4171	4134	4124	4157	4140	4207	4116	3990	3932	4032	4062	4112	4209	4406	4306	4286	4301	4161	4216	4215	4248	4131	4267	4152	4195	4291	4195	4163	4222	4252
4294	4216	4117	4020	4103	4050	3929	3840	3800	3777	3862	3868	3749	3840	3710	3814	3835	3983	3979	4111	4146	4085	4072	4249	4205	4106	4192	4169	4181	4186	4111	4270	4310	4196	4388	4484	4313	4264	4407	4451	4215	4233	4235	4357	4122	4311	4346	4255	4132	4148
4304	3980	4054	4104	4003	4099	3991	3871	3710	3846	3855	3822	3884	3851	3882	3810	3881	3964	4006	3934	4164	4221	4150	4155	4110	4228	4117	4087	4078	4107	4145	4302	4219	4360	4334	4527	4299	4498	4291	4350	4339	4264	4329	4367	4310	4398	4348	4254	4345	4173
4097	4043	3956	4052	3929	3945	3932	3764	3805	3830	3808	3856	3747	3931	3904	3718	3951	3985	4041	4079	4074	4056	4190	4252	4080	4085	4148	4121	4257	4218	4067	4387	4222	4275	4383	4384	4377	4291	4347	4370	4359	4426	4420	4397	4389	4468	4472	4245	4486	4320
4074	3944	3873	4012	4098	4091	4002	3886	3858	3965	3930	3875	3828	3917	3801	3873	3859	4043	4029	4093	4041	4145	4254	4181	4123	4198	4060	4152	4102	4088	4068	4272	4242	4245	4308	4311	4414	4195	4404	4370	4407	4345	4459	4497	4483	4455	4485	4410	4390	4363
4096	3911	3925	3881	4080	4166	3936	3874	4027	3932	3908	3970	3864	3929	4015	3982	3992	3968	4119	4190	4103	3997	4111	4146	4179	4162	3969	4122	4023	4161	4068	4159	4186	4232	4240	4209	4340	4210	4239	4191	4359	4435	4273	4567	4549	4523	4468	4449	4357	4253
4042	3978	3908	4019	4081	4042	3877	3989	3889	3973	4062	3851	3928	4088	3856	3936	4106	4132	4116	4061	4041	4146	4012	4091	3992	4099	4017	4129	4058	4090	3994	3989	4002	4183	4116	4238	4260	4327	4328	4313	4376	4409	4495	4374	4417	4539	4543	4292	4455	4292
3989	3955	3975	3940	4093	4081	3994	3937	4011	3975	3858	3913	4058	3946	3952	4092	4124	4137	4036	4092	4123	4113	4107	3935	4011	3957	3971	4031	4213	4076	4116	4128	3999	4092	4048	4089	4121	4380	4139	4238	4248	4300	4354	4387	4502	4417	4480	4504	4329	4295
4022	3914	4150	4047	4053	4135	4031	3830	3979	3978	3985	3938	4078	4006	4037	4051	4090	4125	4044	3909	3993	4119	4098	3893	3872	3931	3990	4049	4085	4113	4217	4112	3959	4282	4097	4153	4295	4232	4198	4234	4351	4246	4510	4429	4395	4479	4373	4519	4334	4328
4115	4116	4027	4146	4105	4040	3983	3909	3863	4006	4015	4015	3924	4014	4018	3968	4087	4066	4046	4086	4102	4044	4121	4125	4056	4005	4039	4040	4104	4147	4173	4013	4030	4090	4216	4192	4187	4290	4178	4224	4249	4337	4484	4520	4460	4509	4499	4558	4488	4490
4106	4083	4172	4203	4234	4086	4068	3891	3877	3964	3979	4167	3936	4000	4018	4039	4003	4049	4089	4033	4075	3992	4044	4019	4086	4164	4008	4308	4266	4172	4222	4179	4169	4190	4285	4235	4231	4253	4207	4273	4257	4468	4533	4431	4386	4517	4506	4620	4552	4356
4089	4076	4058	4125	4211	4260	4038	4024	4167	4054	3984	4089	4098	4091	4038	4052	4041	4066	4121	4041	3957	4073	4076	4099	4138	4056	4169	4248	4267	4345	4307	4154	4151	4197	4311	4279	4283	4238	4227	4278	4267	4418	4365	4413	4442	4535	4581	4402	4520	4518
4165	4247	4104	4164	4240	4343	4074	4236	4212	4241	4188	4177	4146	4160	4027	4109	4153	4032	4072	4103	4122	4062	4104	4128	3986	4205	4131	4244	4299	4241	4246	4170	4253	4073	4297	4237	4221	4122	4170	4261	4322	4369	4481	4607	4452	4465	4553	4474	4582	4558
4281	4396	4262	4250	4258	4408	4431	4363	4360	4362	4423	4221	4183	4154	4182	4149	4180	3984	4046	4120	4097	4232	4196	4139	4189	4152	4200	4157	4312	4289	4244	4176	4221	4219	4256	4136	4228	4146	4263	4401	4452	4478	4368	4511	4486	4521	4436	4488	4578	4658
4351	4219	4355	4374	4414	4577	4508	4499	4590	4484	4550	4293	4283	4209	4347	4184	4113	4154	4096	4064	4252	4190	4120	4240	4171	4138	4178	4184	4363	4216	4193	4037	4061	4058	4236	4069	4222	4171	4399	4307	4343	4364	4452	4355	4416	4458	4376	4534	4509	4443
4440	4296	4387	4402	4503	4428	4566	4535	4558	4549	4414	4443	4244	4312	4254	4252	4259	4186	4108	4106	4215	4218	4275	4176	4220	4097	4366	4235	4194	4199	4082	4188	4161	4153	4093	4104	4161	4170	4245	4287	4422	4342	4362	4474	4361	4260	4393	4329	4478	4463
4342	4403	4502	4354	4567	4548	4576	4688	4549	4512	4494	4486	4342	4232	4293	4257	4246	4269	4171	4203	4145	4283	4217	4275	4276	4287	4335	4227	4250	4345	4184	4136	4151	4063	4189	4212	4175	4262	4275	4416	4387	4342	4408	4256	4306	4293	4264	4367	4483	4617
4371	4506	4491	4476	4508	4589	4567	4609	4525	4448	4430	4371	4241	4344	4230	4289	4149	4186	4094	4104	4274	4290	4269	4280	4273	4481	4315	4348	4253	4321	4207	4310	4217	4189	4322	4169	4201	4275	4464	4394	4317	4347	4335	4392	4452	4432	4492	4478	4454	4614
4419	4359	4414	4577	4569	4620	4585	4614	4466	4310	4292	4473	4515	4337	4364	4200	4166	4145	4159	4307	4227	4367	4389	4361	4352	4452	4315	4475	4385	4323	4408	4371	4244	4211	4278	4314	4428	4376	4413	4286	4401	4347	4413	4324	4536	4564	4625	4702	4560	4764
4383	4333	4391	4455	4616	4598	4588	4477	4591	4435	4430	4390	4347	4461	4234	4366	4366	4389	4374	4365	4362	4490	4453	4387	4459	4558	4496	4447	4363	4345	4345	4213	4313	4326	4240	4507	4389	4467	4482	4443	4428	4520	4532	4514	4452	4736	4675	4813	4844	4697
4376	4235	4393	4472	4582	4476	4504	4409	4420	4404	4380	4293	4448	4362	4375	4400	4401	4455	4413	4336	4488	4553	4387	4580	4504	4522	4486	4549	4433	4361	4346	4403	4417	4484	4432	4510	4502	4396	4376	4477	4410	4523	4630	4477	4670	4710	4910	4768	4939	5043
4308	4239	4343	4452	4581	4586	4324	4271	4368	4387	4421	4429	4379	4387	4340	4392	4477	4488	4511	4499	4583	4734	4593	4496	4517	4611	4411	4358	4566	4460	4268	4563	4439	4430	4342	4607	4544	4546	4476	4341	4440	4432	4497	4686	4872	4756	4816	4949	4920	4875
4264	4191	4380	4388	4320	4400	4334	4461	4374	4395	4347	4448	4416	4511	4454	4523	4552	4599	4592	4747	4573	4592	4563	4429	4559	4472	4327	4347	4366	4462	4356	4412	4487	4500	4615	4397	4472	4407	4467	4439	4246	4474	4470	4686	4740	4883	4847	4944	4979	4847
4247	4265	4408	4499	4276	4390	4454	4405	4665	4577	4595	4595	4480	4553	4630	4455	4542	4631	4627	4640	4523	4567	4436	4568	4483	4535	4395	4427	4387	4412	4433	4384	4447	4441	4437	4522	4472	4538	4435	4383	4206	4434	4481	4514	4517	4686	4841	4719	4881	4807
4226	4155	4338	4429	4453	4384	4531	4434	4577	4667	4598	4613	4556	4668	4645	4633	4575	4749	4694	4620	4588	4612	4438	4579	4555	4597	4575	4577	4432	4510	4637	4683	4694	4597	4549	4635	4494	4576	4411	4337	4417	4479	4549	4551	4542	4707	4759	4770	4743	4774
4256	4180	4334	4265	4367	4383	4408	4493	4584	4713	4585	4559	4735	4561	4727	4747	4669	4671	4748	4678	4563	4682	4482	4626	4650	4603	4620	4565	4551	4598	4755	4657	4809	4711	4683	4489	4586	4525	4517	4621	4440	4591	4640	4692	4564	4604	4720	4733	4676	4760
4189	4346	4416	4326	4241	4270	4352	4468	4439	4460	4413	4558	4486	4518	4478	4729	4760	4620	4772	4578	4475	4605	4479	4633	4601	4543	4767	4700	4733	4774	4782	4836	4786	4764	4787	4747	4778	4683	4558	4474	4620	4508	4628	4559	4654	4778	4782	4692	4702	4754
4257	4240	4347	4353	4324	4296	4264	4440	4421	4403	4295	4496	4532	4522	4527	4447	4637	4464	4629	4613	4532	4439	4661	4575	4726	4738	4659	4823	4849	4730	4771	4736	4961	4853	4730	4667	4649	4743	4683	4592	4635	4587	4642	4728	4637	4861	4647	4784	4723	4820
4236	4207	4120	4210	4280	4380	4460	4313	4283	4280	4532	4441	4521	4459	4459	4515	4581	4560	4583	4498	4489	4591	4583	4618	4747	4665	4868	4851	4811	4956	4862	4968	4924	4909	4836	4626	4621	4649	4680	4727	4687	4819	4640	4675	4741	4867	4769	4817	4835	4931
4224	4028	4089	4052	4379	4282	4387	4424	4375	4380	4342	4584	4520	4520	4607	4508	4542	4512	4486	4543	4524	4492	4670	4632	4728	4719	4666	4679	4768	4753	4844	4785	4784	4616	4872	4757	4746	4590	4689	4587	4669	4672	4824	4558	4736	4752	4735	4738	4860	4868
4132	4041	4030	4221	4185	4394	4289	4367	4328	4581	4430	4529	4497	4489	4546	4620	4582	4666	4550	4480	4529	4497	4571	4528	4615	4536	4650	4673	4670	4821	4657	4784	4747	4769	4670	4739	4694	4599	4681	4600	4650	4850	4710	4794	4766	4701	4728	4874	4808	4950
4003	4204	4194	4078	4317	4445	4322	4292	4369	4536	4493	4420	4390	4589	4560	4626	4432	4549	4379	4533	4455	4503	4397	4532	4500	4507	4519	4621	4576	4640	4645	4560	4587	4719	4586	4630	4617	4593	4619	4552	4586	4704	4675	4616	4638	4563	4577	4664	4779	4866
4276	4052	4201	4183	4319	4352	4316	4364	4434	4442	4507	4488	4413	4520	4588	4527	4617	4564	4459	4589	4564	4490	4565	4430	4507	4583	4487	4647	4592	4645	4524	4459	4584	4549	4568	4621	4598	4538	4606	4705	4560	4603	4557	4545	4666	4534	4668	4627	4599	4644
4279	4244	4253	4263	4320	4307	4266	4442	4396	4436	4514	4521	4528	4482	4447	4660	4544	4473	4359	4445	4610	4386	4653	4571	4581	4470	4636	4605	4494	4469	4500	4540	4441	4533	4748	4547	4595	4440	4539	4532	4558	4563	4450	4571	4552	4541	4646	4647	4667	4635
4560	4334	4305	4417	4371	4286	4453	4396	4486	4419	4293	4533	4350	4524	4575	4421	4474	4471	4653	4515	4397	4535	4495	4669	4555	4592	4608	4561	4534	4552	4458	4445	4385	4590	4618	4451	4667	4574	4593	4480	4580	4515	4573	4525	4565	4564	4573	4642	4779	4699
4532	4413	4204	4328	4389	4421	4367	4329	4375	4407	4265	4374	4429	4349	4247	4432	4348	4317	4450	4403	4548	4666	4585	4697	4615	4546	4607	4590	4608	4703	4553	4335	4528	4549	4737	4631	4603	4542	4619	4511	4629	4604	4617	4559	4589	4509	4595	4686	4784	4709
4418	4374	4402	4393	4400	4576	4472	4331	4377	4426	4323	4370	4398	4231	4299	4260	4378	4558	4262	4557	4445	4446	4656	4438	4524	4424	4634	4588	4577	4538	4429	4499	4500	4586	4619	4568	4642	4649	4615	4610	4519	4465	4618	4606	4531	4499	4660	4778	4740	4699
4468	4390	4418	4460	4511	4353	4301	4323	4268	4321	4294	4336	4171	4343	4294	4387	4309	4350	4399	4449	4405	4324	4476	4683	4433	4383	4457	4360	4457	4568	4506	4443	4397	4582	4506	4523	4664	4535	4519	4596	4573	4546	4667	4505	4713	4715	4709	4715	4706	4783
4494	4353	4420	4734	4527	4475	4325	4331	4274	4255	4293	4163	4203	4389	4461	4479	4325	4460	4391	4406	4239	4399	4434	4430	4338	4423	4408	4336	4335	4229	4505	4423	4481	4576	4513	4482	4442	4483	4374	4564	4572	4522	4563	4674	4613	4532	4781	4661	4649	4794
4534	4514	4494	4488	4418	4405	4436	4225	4336	4355	4320	4351	4223	4376	4492	4447	4482	4455	4331	4282	4337	4368	4306	4296	4411	4423	4365	4348	4383	4363	4527	4427	4472	4539	4429	4411	4403	4616	4436	4369	4506	4592	4654	4464	4565	4712	4658	4704	4705	4784
4586	4573	4411	4537	4572	4487	4376	4218	4308	4301	4432	4342	4320	4350	4606	4553	4507	4362	4504	4402	4337	4323	4212	4308	4331	4280	4452	4328	4240	4322	4402	4397	4446	4532	4445	4550	4460	4442	4300	4557	4586	4616	4554	4426	4430	4571	4622	4643	4673	4591
4529	4410	4511	4417	4461	4543	4321	4331	4269	4445	4408	4296	4326	4288	4536	4439	4533	4486	4394	4246	4246	4240	4372	4392	4283	4463	4371	4421	4262	4280	4362	4452	4471	4484	4442	4399	4297	4455	4376	4551	4594	4581	4764	4523	4486	4502	4519	4607	4718	4664
4354	4442	4387	4478	4477	4426	4316	4500	4370	4481	4366	4437	4359	4402	4468	4344	4408	4519	4468	4316	4350	4316	4357	4382	4322	4333	4321	4409	4414	4360	4341	4354	4481	4621	4412	4437	4416	4342	4490	4326	4652	4520	4638	4513	4608	4688	4464	4558	4640	4530
4378	4358	4389	4432	4456	4427	4498	4432	4525	4556	4572	4413	4392	4484	4262	4330	4310	4392	4403	4331	4368	4438	4181	4424	4370	4352	4341	4404	4422	4380	4348	4494	4405	4495	4380	4582	4370	4381	4401	4424	4432	4631	4626	4583	4448	4601	4723	4545	4806	4678
4409	4343	4416	4424	4545	4606	4568	4530	4621	4709	4658	4442	4552	4394	4465	4415	4348	4328	4434	4326	4444	4326	4363	4375	4402	4539	4512	4438	4438	4552	4421	4277	4403	4449	4560	4439	4597	4366	4514	4576	4620	4584	4638	4560	4649	4692	4615	4638	4838	4732
4398	4335	4454	4422	4660	4675	4523	4587	4589	4639	4645	4706	4592	4502	4515	4370	4269	4441	4469	4446	4350	4399	4410	4283	4417	4472	4495	4326	4348	4347	4473	4431	4383	4468	4387	4516	4480	4436	4571	4674	4572	4776	4545	4454	4445	4545	4664	4802	4897	4795
4361	4275	4390	4640	4573	4624	4460	4573	4508	4595	4607	4542	4644	4480	4541	4421	4397	4488	4404	4390	4369	4460	4277	4269	4495	4585	4511	4318	4271	4446	4515	4483	4463	4411	4493	4511	4622	4454	4625	4570	4614	4652	4394	4500	4491	4701	4610	4801	4844	4843
4378	4390	4500	4419	4540	4414	4476	4454	4548	4625	4537	4628	4527	4440	4580	4385	4572	4544	4326	4392	4416	4445	4513	4578	4541	4452	4464	4374	4361	4375	4370	4632	4530	4633	4455	4582	4627	4596	4693	4700	4562	4662	4671	4605	4651	4588	4755	4832	4855	4804
4381	4277	4382	4368	4556	4450	4424	4275	4431	4349	4460	4467	4457	4501	4555	4477	4408	4370	4529	4509	4420	4584	4516	4536	4629	4589	4458	4575	4430	4625	4576	4652	4649	4733	4723	4571	4841	4717	4703	4688	4503	4692	4601	4652	4727	4817	4993	4959	4815	4882
4221	4235	4237	4329	4321	4454	4285	4264	4314	4455	4377	4327	4532	4452	4392	4383	4453	4589	4445	4563	4527	4613	4575	4563	4672	4700	4694	4539	4443	4599	4718	4647	4861	4666	4753	4725	4718	4631	4591	4703	4669	4533	4737	4715	4674	4842	4941	4845	4923	4798
4235	4171	4211	4285	4401	4372	4368	4171	4249	4314	4358	4364	4265	4376	4342	4471	4412	4536	4392	4400	4517	4614	4639	4535	4698	4723	4592	4720	4542	4619	4720	4636	4877	4717	4733	4808	4693	4705	4629	4680	4620	4629	4694	4644	4665	4764	5020	4850	4800	4860
4145	4053	4089	4134	4329	4404	4266	4240	4377	4393	4419	4349	4291	4375	4347	4379	4467	4421	4432	4619	4512	4548	4476	4665	4626	4608	4628	4575	4783	4576	4628	4662	4847	4722	4687	4760	4626	4554	4586	4594	4567	4659	4614	4680	4790	4837	4719	4754	4717	4819
4056	4085	4062	4173	4283	4287	4176	4236	4342	4299	4269	4477	4333	4313	4273	4383	4516	4482	4433	4419	4389	4404	4457	4258	4482	4529	4543	4637	4447	4616	4601	4647	4610	4638	4599	4693	4566	4665	4593	4636	4780	4603	4615	4645	4748	4649	4682	4599	4707	4656
4317	4073	4136	4085	4336	4208	4286	4325	4258	4310	4222	4337	4323	4287	4145	4268	4249	4364	4376	4357	4382	4308	4374	4119	4357	4497	4464	4321	4540	4670	4490	4537	4475	4526	4497	4593	4492	4435	4570	4552	4706	4740	4598	4792	4587	4598	4567	4679	4716	4460
4209	4171	4288	4307	4272	4343	4320	4253	4168	4273	4367	4287	4341	4341	4300	4298	4309	4255	4292	4100	4395	4241	4272	4288	4396	4457	4415	4437	4350	4481	4463	4519	4452	4513	4599	4618	4365	4314	4522	4617	4607	4453	4572	4501	4548	4585	4603	4625	4516	4629
4339	4323	4325	4446	4349	4389	4373	4342	4199	4193	4267	4166	4236	4275	4171	4200	4139	4149	4039	4214	4284	4231	4238	4336	4157	4479	4422	4414	4457	4301	4581	4420	4369	4528	4540	4511	4506	4473	4367	4427	4484	4504	4556	4519	4527	4583	4498	4721	4415	4561
4513	4329	4345	4402	4392	4452	4484	4309	4290	4292	4119	4110	4194	4109	4036	4036	4148	4233	4185	4187	4247	4237	4359	4379	4443	4323	4308	4508	4350	4448	4427	4423	4486	4448	4499	4436	4340	4411	4512	4468	4521	4480	4508	4700	4493	4862	4588	4575	4485	4560
4414	4555	4364	4467	4491	4456	4344	4369	4325	4216	4089	4007	4149	4091	4063	4004	4073	4160	4081	4232	4335	4189	4189	4170	4262	4308	4364	4333	4352	4343	4424	4291	4353	4466	4386	4326	4413	4463	4435	4404	4357	4427	4539	4587	4454	4621	4553	4595	4363	4550
4555	4549	4574	4530	4627	4537	4388	4361	4308	4230	4129	4179	4228	4230	4131	3975	3999	4103	4157	4207	4293	4281	4299	4273	4299	4300	4344	4297	4343	4344	4321	4343	4532	4351	4485	4553	4468	4500	4399	4383	4443	4405	4490	4513	4615	4614	4614	4443	4389	4391
4673	4332	4460	4553	4536	4528	4350	4367	4252	4258	4293	4323	4300	4129	4190	4246	4117	4116	4187	4107	4429	4460	4289	4316	4278	4378	4522	4467	4491	4366	4419	4464	4384	4569	4538	4466	4555	4413	4365	4536	4524	4525	4460	4552	4528	4614	4742	4557	4503	4363
4554	4460	4394	4537	4465	4577	4393	4370	4357	4422	4383	4187	4393	4325	4398	4226	4197	4125	4287	4329	4338	4374	4247	4327	4351	4447	4549	4480	4552	4462	4464	4451	4540	4626	4564	4494	4497	4493	4691	4589	4432	4576	4538	4484	4731	4548	4568	4475	4443	4502
4574	4428	4387	4484	4479	4389	4262	4269	4307	4351	4363	4390	4323	4368	4315	4250	4187	4229	4243	4293	4326	4359	4438	4489	4467	4517	4574	4498	4690	4445	4466	4467	4709	4447	4588	4466	4611	4636	4539	4568	4571	4436	4600	4584	4644	4694	4647	4632	4555	4417
4272	4280	4377	4406	4310	4319	4343	4393	4286	4172	4513	4396	4476	4417	4449	4296	4333	4326	4468	4351	4427	4631	4422	4508	4574	4580	4722	4613	4444	4544	4612	4572	4746	4648	4650	4591	4772	4641	4643	4715	4560	4627	4671	4610	4722	4614	4554	4569	4466	4440
4288	4304	4320	4341	4459	4454	4297	4313	4352	4370	4294	4324	4404	4397	4581	4491	4379	4480	4421	4471	4584	4584	4633	4574	4613	4570	4614	4624	4702	4591	4597	4464	4524	4654	4598	4706	4634	4694	4588	4669	4724	4659	4633	4573	4617	4701	4596	4633	4656	4420
4260	4358	4275	4451	4573	4396	4451	4443	4372	4429	4589	4449	4501	4451	4474	4473	4480	4488	4458	4633	4568	4670	4742	4571	4627	4586	4615	4762	4500	4697	4610	4515	4556	4685	4596	4883	4612	4646	4711	4797	4662	4466	4618	4547	4688	4611	4538	4537	4469	4526
4225	4203	4266	4479	4444	4519	4465	4295	4544	4457	4394	4503	4528	4472	4416	4425	4355	4344	4438	4543	4517	4686	4678	4753	4582	4775	4600	4657	4678	4516	4568	4563	4668	4550	4510	4693	4650	4716	4751	4710	4773	4528	4444	4475	4456	4566	4445	4484	4442	4489
4375	4366	4278	4377	4556	4402	4502	4460	4364	4357	4355	4413	4425	4446	4501	4499	4418	4444	4461	4644	4545	4625	4718	4713	4674	4758	4768	4554	4490	4426	4502	4470	4501	4597	4605	4567	4604	4579	4589	4647	4650	4553	4482	4504	4448	4320	4444	4362	4445	4423
4449	4357	4286	4471	4466	4571	4659	4457	4280	4513	4321	4375	4467	4431	4475	4291	4334	4435	4288	4379	4440	4478	4381	4625	4492	4625	4665	4485	4388	4232	4470	4589	4372	4490	4444	4414	4585	4475	4618	4521	4567	4583	4310	4510	4421	4257	4328	4330	4216	4379
4497	4556	4372	4661	4557	4433	4482	4345	4367	4327	4339	4448	4329	4323	4205	4404	4347	4384	4424	4439	4378	4388	4198	4416	4482	4458	4474	4372	4302	4284	4379	4252	4380	4533	4320	4511	4431	4285	4326	4311	4342	4288	4325	4210	4328	4219	4325	4325	4319	4235
4600	4566	4605	4676	4555	4644	4440	4451	4349	4376	4295	4371	4333	4251	4244	4249	4248	4237	4278	4270	4300	4255	4277	4352	4188	4331	4307	4258	4301	4297	4240	4231	4338	4330	4312	4353	4338	4356	4412	4330	4348	4039	4339	4204	4051	4230	4207	4223	4093	4276
4668	4708	4698	4633	4618	4605	4404	4420	4531	4435	4403	4381	4148	4304	4375	4179	4242	4230	4295	4293	4116	4257	4104	4120	4267	4285	4277	4195	4234	4249	4282	4267	4333	4290	4290	4271	4324	4284	4235	4227	4151	4119	4195	4039	4023	4189	4196	4241	4232	4076
4703	4635	4589	4700	4653	4607	4364	4316	4418	4427	4437	4400	4402	4398	4269	4236	4285	4202	4309	4150	4259	4388	4177	4278	4198	4254	4291	4206	4121	4248	4205	4223	4277	4224	4217	4276	4127	4263	4310	4197	4150	4044	4236	4171	4200	4159	4138	4227	4174	4155
4565	4693	4574	4621	4550	4635	4458	4287	4314	4364	4484	4440	4483	4255	4295	4312	4283	4249	4341	4346	4205	4331	4328	4265	4336	4269	4284	4290	4171	4124	4299	4077	4344	4153	4206	4161	4186	4238	4217	4345	4214	4219	4147	4047	4106	4137	4220	4151	4232	4239
4552	4509	4603	4493	4479	4595	4496	4369	4357	4529	4396	4626	4360	4340	4369	4355	4432	4269	4359	4343	4486	4406	4311	4429	4280	4205	4340	4287	4303	4178	4135	4220	4233	4249	4179	4231	4239	4133	4309	4298	4358	4381	4244	4360	4278	4328	4329	4259	4187	4405
4446	4347	4377	4329	4456	4334	4262	4320	4381	4443	4495	4433	4423	4321	4475	4264	4445	4435	4511	4514	4390	4448	4499	4436	4503	4360	4458	4260	4360	4306	4196	4313	4406	4412	4332	4241	4510	4523	4444	4308	4405	4523	4343	4330	4411	4305	4517	4319	4311	4327
4445	4246	4278	4195	4415	4351	4328	4253	4406	4421	4512	4428	4414	4423	4498	4521	4540	4484	4569	4619	4533	4465	4564	4468	4457	4647	4527	4433	4484	4435	4489	4534	4590	4663	4507	4333	4363	4549	4515	4485	4618	4447	4472	4468	4382	4540	4461	4547	4473	4411
4103	4334	4266	4244	4230	4341	4208	4258	4223	4355	4405	4581	4512	4531	4599	4620	4496	4541	4664	4509	4623	4495	4520	4612	4463	4572	4483	4449	4385	4345	4512	4527	4548	4750	4669	4547	4652	4557	4531	4561	4557	4406	4538	4412	4484	4476	4530	4573	4505	4531
4170	4124	4033	4268	4124	4312	4226	4272	4276	4422	4496	4437	4412	4721	4581	4459	4448	4590	4465	4630	4586	4457	4428	4410	4472	4452	4667	4362	4415	4411	4625	4697	4566	4649	4600	4484	4485	4544	4538	4542	4378	4468	4513	4471	4474	4522	4373	4333	4463	4712
4144	4118	4017	4151	4208	4380	4084	4160	4300	4357	4447	4498	4545	4473	4459	4676	4588	4637	4609	4553	4534	4551	4478	4457	4443	4485	4448	4430	4522	4537	4464	4645	4745	4596	4462	4448	4431	4486	4435	4351	4467	4438	4517	4514	4333	4472	4569	4553	4393	4641
4001	4070	4094	4048	4170	4330	4210	4228	4353	4564	4397	4522	4463	4488	4466	4515	4580	4627	4570	4638	4381	4385	4358	4425	4378	4376	4485	4516	4327	4417	4390	4624	4494	4501	4499	4427	4354	4366	4443	4451	4156	4387	4484	4524	4486	4430	4523	4488	4478	4563
4062	4122	4129	4156	4216	4264	4267	4294	4328	4314	4309	4272	4361	4442	4326	4453	4513	4502	4465	4342	4351	4276	4217	4160	4328	4408	4476	4344	4359	4403	4437	4474	4445	4374	4364	4432	4453	4313	4177	4380	4422	4337	4424	4240	4564	4425	4485	4440	4608	4514
4166	4207	4044	4155	4299	4329	4260	4197	4300	4283	4212	4273	4325	4257	4443	4377	4422	4383	4474	4436	4298	4413	4229	4340	4457	4316	4306	4316	4355	4235	4384	4225	4357	4225	4377	4232	4168	4390	4192	4266	4220	4203	4277	4395	4365	4394	4338	4368	4451	4438
4170	4282	4315	4316	4293	4339	4297	4283	4377	4218	4160	4134	4208	4242	4267	4296	4422	4300	4456	4313	4218	4257	4219	4211	4277	4225	4287	4332	4283	4256	4103	4251	4338	4274	4332	4396	4313	4251	4307	4159	4193	4294	4234	4281	4348	4375	4408	4369	4500	4506
4124	4210	4197	4085	4270	4254	4253	4211	4303	4212	4311	4216	4150	4351	4183	4330	4163	4308	4261	4292	4241	4161	4253	4189	4205	4152	4392	4420	4315	4269	4296	4374	4344	4280	4305	4235	4374	4179	4120	4021	4090	4180	4186	4279	4331	4408	4436	4391	4313	4464
4225	4079	4248	4254	4195	4179	4192	4244	4313	4247	4221	4177	4157	4267	4235	4317	4215	4252	4323	4249	4264	4143	4229	4090	4249	4285	4341	4336	4265	4300	4297	4306	4294	4256	4347	4320	4189	4077	4173	4039	4177	4112	4263	4306	4343	4264	4327	4361	4285	4316
4044	4063	4093	4112	4271	4165	4016	4116	4121	4212	4175	4079	4053	4115	4205	4327	4260	4218	4224	4268	4264	4285	4103	4113	4242	4309	4229	4257	4308	4359	4367	4456	4465	4415	4374	4317	4116	4285	4238	4047	4325	4085	4204	4250	4310	4221	4128	4287	4236	4356
4169	4036	4062	4100	4167	4150	4085	4061	3900	4044	4011	4077	4067	4058	4123	4079	4225	4332	4257	4377	4164	4265	4145	4254	4216	4380	4300	4337	4338	4517	4533	4504	4501	4403	4287	4199	4321	4194	4252	4120	4139	4271	4192	4365	4162	4056	4314	4316	4373	4306
4019	3937	4075	4006	4043	4155	4032	3993	4054	4034	4197	3935	4029	4033	4141	4260	4088	4160	4291	4266	4377	4156	4170	4165	4097	4317	4297	4385	4424	4526	4246	4582	4446	4354	4398	4357	4321	4215	4369	4241	4101	4310	4114	4227	4313	4202	4134	4239	4152	4417
3981	3969	3855	3989	3886	3909	3888	3861	4010	4060	3991	3921	4005	4037	4214	3999	4181	4152	4329	4249	4387	4246	4383	4393	4356	4342	4338	4432	4398	4465	4463	4479	4422	4374	4440	4468	4323	4415	4351	4503	4275	4227	4194	4269	4200	4117	4036	4329	4312	4185
3910	3872	3972	3860	3963	3776	3964	3979	3918	3889	3790	3792	3923	3999	3942	3996	4092	4049	4168	4249	4353	4317	4304	4481	4251	4336	4347	4407	4367	4350	4464	4463	4329	4441	4382	4458	4527	4416	4280	4465	4348	4425	4364	4195	4110	4185	4299	4092	4192	4258
3843	3869	3808	3813	3653	3806	3793	3723	3852	3899	3878	4016	3818	3945	3885	3942	3925	4158	4285	4327	4268	4331	4395	4348	4315	4355	4376	4280	4588	4313	4388	4406	4409	4477	4386	4465	4386	4465	4412	4360	4373	4532	4362	4356	4216	4393	4241	4230	4153	4252
3754	3672	3649	3678	3717	3811	3742	3706	3686	3744	3827	3873	3856	4125	3874	3846	4051	4183	4147	4195	4207	4297	4255	4322	4282	4322	4413	4375	4371	4379	4341	4413	4361	4389	4445	4492	4418	4338	4447	4357	4497	4541	4440	4360	4511	4321	4190	4394	4347	4318
3703	3584	3620	3650	3700	3780	3587	3642	3596	3720	3870	3837	3866	3961	3833	4112	4080	4145	4316	4206	4256	4141	4311	4301	4295	4263	4391	4274	4352	4338	4433	4400	4386	4229	4336	4457	4552	4513	4505	4553	4459	4535	4475	4371	4489	4292	4252	4346	4287	4469
3612	3727	3491	3647	3675	3717	3651	3692	3690	3688	3794	4006	3912	4012	4026	4062	4250	4184	4199	4303	4234	4311	4268	4324	4323	4267	4318	4426	4311	4262	4397	4293	4304	4380	4324	4487	4498	4282	4425	4421	4381	4491	4373	4393	4321	4402	4454	4440	4313	4635
3616	3481	3523	3632	3517	3836	3726	3657	3726	3916	3937	3934	3975	3934	4029	4279	4140	4212	4184	4261	4178	4214	4198	4389	4236	4336	4371	4381	4394	4301	4522	4377	4491	4589	4546	4487	4451	4416	4499	4403	4491	4587	4396	4352	4462	4448	4410	4539	4435	4434
3512	3605	3450	3517	3698	3801	3547	3683	3714	3641	3980	4019	4082	4011	4205	4200	4173	4216	4271	4377	4317	4363	4150	4307	4276	4367	4483	4368	4284	4441	4430	4594	4523	4487	4643	4655	4694	4495	4499	4530	4472	4657	4428	4420	4559	4626	4597	4552	4581	4502
3516	3600	3510	3547	3593	3673	3780	3633	3600	3812	3832	4029	3953	4023	4258	4123	4054	4243	4150	4308	4327	4374	4312	4354	4442	4364	4527	4385	4474	4476	4532	4437	4625	4510	4552	4720	4604	4606	4439	4563	4483	4447	4418	4463	4717	4649	4671	4755	4520	4667
3574	3507	3524	3594	3685	3686	3695	3549	3764	3849	3890	3994	3988	3980	4154	4017	4002	4373	4256	4217	4290	4448	4429	4437	4327	4407	4265	4438	4412	4511	4499	4566	4591	4613	4752	4719	4570	4628	4478	4394	4438	4397	4465	4497	4614	4616	4477	4615	4596	4545
3442	3608	3542	3646	3631	3752	3727	3772	3658	3789	3947	3968	4003	4037	4184	4217	4223	4114	4235	4156	4422	4254	4419	4252	4445	4379	4312	4396	4349	4444	4538	4599	4452	4566	4549	4722	4477	4684	4631	4459	4375	4436	4406	4472	4515	4496	4588	4554	4573	4535
3675	3638	3667	3725	3771	3867	3820	3721	3722	3791	3889	3901	4056	3927	4068	4022	4117	4184	4128	4320	4236	4199	4190	4283	4281	4425	4320	4338	4413	4582	4608	4532	4458	4451	4484	4527	4624	4638	4369	4303	4386	4273	4249	4383	4530	4429	4466	4501	4390	4456
3759	3652	3765	3735	3763	3784	3792	3858	3869	3729	3952	3867	3884	4060	4042	4173	4204	4122	4179	4150	4310	4318	4361	4274	4211	4195	4417	4409	4443	4430	4492	4495	4393	4400	4495	4453	4497	4398	4397	4367	4502	4380	4339	4348	4538	4489	4363	4357	4425	4268
3781	3648	3909	3742	3880	3876	3836	3782	4005	3831	3875	3824	4022	3986	4085	4081	4022	4121	4113	4226	4202	4202	4292	4363	4393	4427	4469	4328	4406	4486	4512	4408	4495	4393	4380	4323	4394	4252	4383	4340	4385	4290	4381	4437	4433	4316	4351	4376	4325	4284
3645	3750	3673	3827	3804	3817	3813	3823	3855	3890	4020	4008	3964	3987	4088	4059	4109	4112	4167	4148	4145	4192	4353	4383	4406	4382	4287	4295	4390	4324	4528	4233	4288	4324	4304	4225	4380	4212	4311	4309	4402	4292	4448	4281	4319	4491	4325	4241	4227	4249
3750	3719	3680	3831	3808	3968	3967	3820	3844	3987	4006	3989	3980	4089	4023	4197	4317	4130	4219	4351	4178	4246	4318	4250	4513	4315	4351	4262	4430	4487	4420	4398	4393	4244	4224	4186	4154	4255	4343	4235	4398	4320	4316	4380	4337	4240	4293	4172	4051	4287
3707	3796	3645	3876	3939	3963	3988	3887	3950	3936	4006	3949	4123	4100	4242	4152	4271	4289	4196	4153	4343	4310	4401	4408	4349	4415	4266	4438	4277	4278	4314	4250	4308	4349	4281	4171	4158	4230	4306	4398	4293	4431	4331	4265	4451	4420	4220	4205	4187	4167
3771	3688	3765	3732	3886	3771	3820	3861	4044	3991	4036	4066	3981	4099	4141	4225	4209	4365	4321	4255	4149	4216	4288	4231	4324	4436	4346	4231	4206	4299	4332	4348	4336	4329	4211	4263	4267	4298	4215	4259	4339	4236	4324	4275	4338	4402	4353	4323	4276	4297
3516	3620	3649	3732	3844	3727	3841	3885	4087	3991	3918	4035	4035	4094	4126	4049	4180	4167	4300	4244	4324	4274	4465	4256	4283	4377	4173	4259	4309	4301	4344	4208	4290	4343	4185	4249	4173	4082	4278	4156	4514	4381	4269	4306	4367	4349	4354	4407	4330	4254
3724	3742	3622	3764	3861	3795	3731	3856	3874	4017	4060	4069	4035	4057	4192	4149	4250	4052	4296	4335	4288	4232	4179	4423	4255	4476	4359	4362	4340	4281	4211	4267	4240	4270	4188	4404	4394	4141	4209	4280	4290	4310	4222	4305	4358	4431	4387	4416	4485	4201
3644	3769	3841	3601	3792	3875	3880	3814	4065	3983	3902	4019	4032	3953	4184	4047	4188	4170	4094	4215	4376	4308	4257	4283	4341	4353	4337	4354	4228	4227	4167	4352	4323	4358	4369	4345	4399	4226	4391	4404	4279	4251	4388	4364	4264	4501	4410	4437	4436	4320
3815	3825	3808	3767	3821	3858	3869	3788	3931	3917	3988	3968	4050	3904	4087	4022	4089	4051	4064	4125	4133	4324	4310	4211	4178	4235	4212	4118	4153	4233	4205	4152	4270	4345	4328	4328	4362	4337	4268	4343	4286	4192	4218	4289	4330	4338	4372	4263	4498	4266
3721	3787	3908	3911	3974	3982	4104	3961	3976	4029	4067	4005	3956	3959	4075	4117	3946	4145	4056	4182	4216	4216	4082	4410	4106	4195	4048	4143	4181	4148	4039	4168	4289	4270	4164	4333	4496	4230	4236	4461	4360	4191	4331	4072	4316	4331	4339	4401	4234	4414
3755	3806	3978	3977	3864	3963	4099	3938	4082	4008	4092	4112	4160	4228	4265	4141	4240	4228	4183	4098	4193	4260	4116	4187	4112	4227	4118	4171	4113	4114	3949	4256	4293	4274	4441	4302	4342	4491	4285	4385	4383	4284	4439	4317	4261	4233	4354	4369	4456	4321
3844	3864	3898	4040	4045	4042	4031	4220	4198	4082	4088	4177	4240	3975	4088	4212	4010	4000	4004	3966	4075	4077	4178	4240	4187	4163	4216	4237	4207	4181	4192	4065	4179	4241	4273	4280	4182	4345	4335	4359	4270	4403	4520	4440	4363	4196	4416	4406	4246	4336
3907	3858	3891	3931	4112	4032	4213	4266	4166	4222	4225	4191	4164	4317	4082	4200	4121	4053	4055	4131	4244	4259	4184	4186	4408	4170	4274	4191	4223	4155	4170	4239	4161	4180	4234	4148	4303	4251	4168	4381	4493	4445	4426	4450	4372	4380	4341	4378	4477	4442
3914	3766	3946	4048	4087	4125	4191	4338	4130	4274	4261	4329	4113	4242	4145	4294	4248	4227	4247	4234	4322	4081	4131	4216	4288	4257	4232	4340	4315	4195	4193	4262	4137	4155	4204	4106	4246	4297	4218	4258	4260	4477	4398	4377	4287	4255	4354	4279	4372	4232
3938	3927	3931	4014	4144	4023	4147	4193	4182	4254	4205	4277	4261	4295	4173	4301	4137	4179	4298	4147	4217	4240	4335	4295	4344	4315	4315	4283	4329	4196	4134	4192	4152	4092	4144	4440	4228	4383	4082	4187	4277	4446	4352	4330	4298	4353	4255	4310	4302	4121
4242	4058	4004	4092	4083	4097	4204	4167	4327	4217	4117	4063	4242	4103	4073	4182	4316	4273	4429	4249	4447	4264	4332	4332	4351	4266	4345	4243	4368	4215	4072	4053	4142	4027	4111	4180	4252	4169	4177	4108	4157	4198	4333	4379	4315	4208	4117	4220	4169	4256
4034	4035	4129	4090	4058	4113	4194	4047	4023	4067	4264	4204	4233	4236	4041	4210	4307	4195	4208	4185	4199	4171	4206	4140	4219	4173	4357	4244	4261	4084	4111	4272	4048	4137	4112	4121	4116	4179	4215	4033	4176	4245	4266	4262	4223	4163	4195	4194	4089	4118
4105	4101	4192	4172	4261	4189	4180	4294	4212	4134	4209	4159	4073	4107	4180	4416	4321	4273	4325	4375	4386	4218	4319	4063	4120	4236	4292	4156	4342	4136	4069	4098	4054	4075	4131	4087	4056	4146	4033	4071	4181	4166	4244	4081	4285	4200	4135	4207	4097	4209
4213	4133	4152	4137	4150	4211	4055	4150	4109	4138	4151	4314	4107	4063	4180	3982	4117	4117	4181	4242	4072	4171	4261	4252	4083	4100	4217	4288	4122	4013	3898	4121	4113	4112	4265	4113	4247	4244	4166	4268	4224	4282	4131	4148	4170	4225	4232	4357	4244	4369
4076	4241	4235	4297	4321	4350	4246	4258	4129	4091	4116	4075	3926	4255	4258	4192	4456	4223	4271	4341	4232	4248	4090	4061	4185	4162	4108	4088	4040	4062	4083	4061	3999	4096	4145	4197	4113	4202	4234	4173	4091	4118	4286	4176	4195	4399	4346	4195	4425	4267
4061	4267	4280	4268	4331	4246	4293	4125	4085	4177	4257	4271	4174	4170	4087	4067	3866	3915	3930	3947	3987	4031	4062	4187	4134	4122	4076	4101	4131	4106	4065	4073	4171	4151	4103	4266	4240	4268	4152	4220	4160	4053	4273	4290	4312	4284	4269	4375	4278	4428
4199	4255	4164	4321	4179	4182	4163	4265	4250	4035	4109	3902	4007	4082	4223	4015	4256	4022	4084	4207	4061	4056	4041	3953	4004	4044	4152	4175	4063	4187	4103	4161	4183	4091	4185	4297	4187	4205	4371	4247	4204	4330	4207	4251	4224	4313	4363	4385	4357	4493
4131	4240	4144	4282	4133	4275	4287	4127	4146	4206	4246	4200	4164	4097	3939	3934	3850	3721	3721	3911	3916	4000	3909	4078	4162	3977	4004	3935	4078	4157	4146	3995	4172	4205	4237	4120	4189	4225	4103	4319	4297	4248	4382	4291	4345	4436	4307	4398	4407	4511
4150	4204	4219	4200	4222	4222	4280	4404	4255	4240	4099	3985	3936	3975	4056	4031	4143	4164	3917	4208	4022	3894	3841	3913	3911	3960	4045	4337	4125	4149	4109	4215	4034	4149	4221	4233	4104	4018	4400	4233	4222	4380	4275	4112	4191	4251	4273	4369	4272	4450
4311	4246	4170	4227	4152	4232	4433	4325	4148	4194	4213	4246	4226	4188	4033	4120	3970	4006	3820	3947	3960	3848	4115	4028	4044	4186	3961	4020	4132	4246	4165	4244	4239	4238	4246	4170	4282	4118	4105	4291	4292	4180	4307	4268	4308	4228	4275	4094	4187	4260
4434	4297	4096	4166	4344	4300	4241	4361	4324	4408	4156	4072	3994	3996	3957	4171	3954	4015	3935	3927	4019	3920	3927	3941	4005	4024	4147	4311	4250	4087	4210	4220	4125	4086	4179	4314	4228	4246	4295	4129	4167	4274	4208	4338	4099	4176	4160	4132	4265	4204
4401	4194	4363	4255	4259	4293	4401	4485	4381	4287	4149	4246	4136	4161	4124	4125	4057	4140	4162	4148	4045	4280	4183	4161	4043	3957	4019	4071	4351	4257	4272	4124	4093	4064	4138	4241	4229	4080	4209	4336	4183	4376	4459	4191	4178	4061	4214	4236	4145	4133
4272	4328	4090	4151	4178	4610	4375	4196	4291	4158	4324	4282	4174	4116	4266	4019	4172	4118	4075	4138	4128	4020	4037	4049	4209	4116	4144	3983	4158	4149	3973	4155	4136	4106	4158	4201	4182	4279	4155	4133	4366	4175	4167	4310	4232	4061	4091	4061	4185	4174
4461	4185	4131	4307	4388	4290	4147	4249	4398	4308	4249	4302	4163	4038	4092	4130	4165	4197	4185	4120	4243	4024	4072	4094	3981	3953	4039	4210	4200	4148	4040	4031	4213	4218	4097	4273	4238	4071	4148	4189	4232	4353	4094	4246	4218	4189	4288	4222	4165	4324
4329	4097	4267	4121	4216	4180	4346	4248	4092	4248	4163	4236	4148	4253	4119	4333	4379	4267	4308	4131	4203	4134	4240	4009	3979	3913	3933	4068	3957	4245	4228	3957	4047	4270	4376	4255	4250	4308	4121	4226	4280	4222	4197	4115	4176	4173	4059	4208	4239	4167
4344	4356	4233	4147	4275	4340	4196	3935	3989	4368	4474	4296	4440	4279	4308	4303	4236	4188	4080	4080	4166	4173	4127	4207	4172	4039	4005	4100	4050	4058	3985	4185	4241	4293	4257	4221	4233	4308	4251	4072	4284	4205	4217	4215	4166	4164	4211	4178	4338	4144
4439	4228	4379	4426	4235	4222	3909	4238	4391	4400	4224	4097	4051	3875	3963	3899	3948	3891	3964	3794	3797	3880	3880	3965	4012	4049	4062	4184	4070	4092	4001	4168	4180	4399	4478	4363	4197	4225	4250	4229	4191	4282	4177	4222	4311	4208	4245	4197	4200	4319
4305	4453	4556	4156	4316	4266	4258	4347	4166	3879	3894	4003	3997	4044	4200	4344	4381	4163	4318	4387	4181	4105	3936	3759	3812	3912	3973	3947	4147	4153	4184	4328	4190	4105	4292	4374	4342	4310	4311	4325	4362	4180	4363	4280	4193	4199	4400	4106	4408	4088
4368	4435	4318	4120	4505	4366	4217	3916	4015	4201	4232	4121	4323	4275	4199	4163	4069	4140	4217	4142	4358	4283	4453	4274	4258	4164	4093	4009	4027	3965	4200	4284	4410	4330	4175	4356	4354	4357	4388	4320	4339	4216	4302	4465	4400	4331	4397	4288	4283	4264
4514	4212	4406	4549	4436	4152	3973	4071	4141	4130	4099	4074	3940	3748	3791	3711	3698	3670	3694	3743	3752	3874	3930	4096	4358	4466	4456	4209	4151	4033	4203	4134	4511	4410	4463	4200	4316	4453	4619	4223	4354	4334	4449	4411	4379	4281	4453	4356	4407	4365
4257	4338	4586	4327	4133	4136	4179	4293	4081	3911	3943	4000	3843	3651	3779	3828	3754	3927	4055	3944	3879	3839	3681	3669	3731	3994	4387	4496	4456	4231	4267	4177	4101	4224	4490	4466	4332	4494	4482	4377	4370	4432	4392	4192	4357	4261	4390	4367	4345	4312
4275	4462	4328	4044	4172	4427	4358	4039	3984	3825	3918	4021	3874	3901	4012	4106	4212	4239	4429	4546	4574	4411	4388	4259	4052	3908	3933	4092	4331	4346	4284	4349	4203	4127	4349	4662	4363	4279	4323	4417	4339	4316	4333	4390	4291	4322	4304	4477	4405	4263
4392	4241	4191	4437	4427	4141	3948	3906	3969	4032	3954	3879	3885	3896	3895	4021	4126	4084	4172	4289	4283	4561	4572	4751	4643	4527	4221	4119	4037	4360	4334	4237	4406	4311	4247	4150	4494	4263	4222	4263	4331	4194	4216	4326	4357	4301	4306	4267	4338	4293
4279	3950	4307	4363	4420	3950	3885	4143	4001	3997	3972	4114	3911	4117	3954	3887	3881	3729	3750	3789	3803	3766	3963	4201	4551	4769	4742	4488	4222	4131	4216	4150	4275	4398	4514	4190	4285	4555	4113	4071	4265	4218	4230	4283	4321	4171	4306	4191	4297	4433
3937	4157	4467	4286	3931	3953	4075	3955	4009	4053	4235	4225	4189	3962	3764	3754	3624	3730	3739	3821	3862	3755	3761	3734	3864	4159	4707	4753	4704	4417	4116	4214	4215	4195	4553	4280	4023	4192	4323	4059	4306	4269	4234	4322	4268	4294	4303	4265	4199	4345
4105	4315	4309	3806	3998	4106	4185	4145	4024	4350	4524	4105	3914	3627	3477	3523	3593	3599	3814	4100	3971	4104	4023	3886	3643	3857	4081	4379	4727	4451	4317	4249	4299	4121	4266	4337	4147	3941	4317	4244	4108	4248	4359	4194	4158	4327	4088	4248	4209	4235
4530	4397	4012	3935	4014	4157	4157	4257	4348	4540	4124	3677	3605	3457	3587	3753	4022	4082	4165	4296	4267	4315	4516	4175	4214	4029	3825	4036	4338	4561	4536	4440	4401	4166	4125	4151	4453	3974	4037	4299	3985	4133	4272	4253	4206	4262	4007	4098	4285	4069
4588	4105	3827	4085	4132	4191	4199	4409	4404	4112	3716	3456	3720	4192	4332	4549	4813	4704	4875	4642	4653	4532	4501	4409	4466	4286	4103	3965	4148	4268	4614	4452	4332	4224	4153	4148	4214	4141	3854	4238	4205	4023	4268	4275	4069	3981	4117	3934	4184	3925
4503	3941	4007	4149	4218	4084	4298	4277	3997	3668	3625	4065	4664	4932	5312	5342	5116	5109	5060	4969	4926	4600	4515	4471	4414	4455	4504	4346	4137	4224	4404	4475	4475	4600	4261	3935	4114	4303	3910	3867	4270	4089	4064	4192	4113	4075	4079	3855	4162	4059
4234	3810	4338	4351	4276	4121	4288	4012	3806	3666	4272	4961	5441	5628	5660	5315	5048	4865	4722	4715	4629	4706	4673	4490	4295	4360	4483	4406	4348	4070	3989	4235	4466	4376	4222	3937	3964	4171	3966	3890	4256	4232	4067	4109	4247	3839	4080	3830	4043	4083
4002	3900	4408	4372	4096	4053	4047	3874	3708	4102	5045	5669	5733	5215	4848	4405	4112	3881	3980	3956	4105	4318	4533	4440	4532	4391	4331	4424	4542	4106	3923	4111	4314	4369	4332	4086	3948	4250	4133	3770	4093	4119	4056	4095	4013	3956	3915	4044	3853	4156
3996	4097	4413	4216	4191	4077	3791	3735	4103	4866	5368	5499	5208	4466	3813	3154	2950	2877	2989	3052	3434	3764	4197	4432	4472	4269	4368	4357	4496	4083	3982	4046	4106	4397	4309	4158	3979	4150	4224	3857	3964	4208	3863	4090	4028	4073	4002	3966	4003	4013
3924	4526	4399	4192	4005	3873	3857	4009	4540	5232	5334	4929	4205	3469	2807	2441	2391	2262	2379	2526	2762	3047	3501	3980	4346	4516	4376	4128	4283	4169	3991	3789	4024	4252	4338	4125	3971	3935	4273	3980	4081	4137	4057	4037	4108	3955	4028	3948	3803	3985
4095	4512	4453	4009	3939	3835	3985	4192	5003	5456	4963	4227	3399	2679	2210	2296	2271	2342	2440	2366	2380	2698	3049	3485	4080	4381	4360	4227	4315	4150	4102	3910	3894	4185	4342	4131	3920	4085	4353	4168	3870	4115	4051	3925	4156	4069	4051	4225	3943	3966
4184	4568	4393	3960	3975	3930	4290	4486	5036	5209	4493	3586	2703	2345	2074	2386	2625	2768	2692	2605	2383	2464	2601	3161	3802	4422	4418	4135	4022	4042	4082	3789	3860	4077	4268	4150	4054	4126	4170	4112	4014	4079	4032	4044	4096	4062	3904	4073	4076	4035
4266	4627	4176	3888	3932	4187	4296	4646	5012	4957	4053	3064	2416	2244	2315	2819	3118	3244	3316	2752	2559	2326	2450	2831	3555	4085	4504	4267	3996	3970	4168	3976	3675	4206	4262	4092	4005	4101	4075	4209	3945	4167	4100	4103	4100	4082	4107	4175	4025	4051
4407	4623	4258	3948	4006	4354	4471	4775	4877	4620	3761	2931	2333	2325	2458	3083	3365	3682	3573	3270	2831	2434	2386	2699	3285	4081	4421	4445	4233	3995	4023	3836	3689	4000	4297	4103	4095	4285	4313	4220	4028	4044	4202	4019	4052	4009	4044	4019	4029	3938
4576	4501	4261	3971	4000	4421	4669	4715	4701	4433	3602	2827	2287	2433	2653	3248	3674	3796	3856	3488	2985	2628	2369	2567	3199	3958	4575	4469	4273	4120	4012	3759	3602	4090	4396	4179	4041	4260	4276	4210	4160	3980	3994	3879	4066	4017	4022	4024	3963	4016
4456	4645	4218	3772	4036	4326	4636	4652	4644	4250	3614	2729	2466	2486	2795	3244	3656	3995	3810	3402	2923	2514	2255	2518	3244	4080	4459	4543	4204	3918	4003	3727	3673	3994	4347	4121	4009	4161	4270	4196	4123	4000	4074	3985	4066	3981	4068	3992	3983	3924
4276	4674	4272	3868	3973	4395	4672	4575	4603	4268	3638	2977	2506	2501	2623	2909	3392	3567	3538	3222	2696	2341	2185	2534	3420	4246	4766	4596	4226	4110	3937	3840	3670	4162	4309	3953	3812	4167	4165	4151	4072	4092	4101	3974	4016	3932	4071	4053	4001	4019
4291	4420	4296	3795	3805	4315	4518	4549	4560	4290	3634	3097	2691	2398	2479	2668	2896	3100	3035	2788	2371	2171	2141	2663	3575	4572	4781	4679	4201	4000	3861	3826	3655	4028	4347	3840	3905	4329	4100	4010	3991	4050	4183	3948	4077	3952	4072	3990	4066	4101
4062	4277	4202	3879	3693	3994	4360	4409	4496	4321	3949	3490	2875	2504	2389	2385	2428	2561	2493	2295	2117	2054	2453	3014	3988	4813	4855	4524	4029	3913	3721	3703	3684	4194	4245	3831	4046	4450	4001	3920	4183	4151	4069	3866	4166	4023	4078	4038	4078	3913
4125	4071	4264	3863	3703	3885	4144	4434	4271	4387	4106	3929	3221	2784	2548	2211	2158	2031	2189	2071	2104	2324	2815	3724	4672	5192	4929	4462	3892	3614	3737	3701	3841	4176	4036	3747	3966	4315	3872	3937	4008	4077	4142	3988	4133	3999	4090	4012	4037	3947
4103	3961	4182	4118	3616	3749	4094	4261	4364	4340	4263	4041	3717	3242	2854	2608	2389	2200	2257	2328	2587	2971	3598	4557	5019	5137	4814	4117	3724	3696	3727	3774	4051	4379	3811	3453	4089	4154	3846	4053	3987	4078	4055	3992	4052	3973	4180	3942	4102	3822
4112	3924	4139	4059	3824	3691	3977	4281	4348	4451	4278	4236	4209	3856	3580	3382	3072	2896	2859	3168	3538	3919	4660	5280	5467	5074	4264	3876	3461	3678	3736	3779	4103	4046	3560	3683	4106	4022	3749	4191	3899	4041	4047	4029	4020	3920	4251	3943	4234	3922
4040	3931	3999	4075	3945	3729	3791	4076	4383	4429	4385	4377	4345	4366	4293	3911	3991	3818	3952	4262	4616	4916	5417	5388	5141	4547	3955	3528	3540	3877	3777	4038	4179	3795	3459	3825	4278	3838	3770	3912	3860	4040	3977	4091	3887	4047	3945	3997	4123	4127
3869	4192	3943	4121	4013	3816	3696	3869	4188	4477	4407	4392	4402	4527	4418	4457	4823	4721	4860	5046	5280	5485	5322	5082	4378	3816	3356	3558	3787	3936	3983	4065	4071	3643	3600	4211	4188	3581	4023	4184	3890	4044	3938	4185	3916	4056	4023	4147	3981	4185
3825	4071	3996	4037	4165	4080	3830	3703	3930	4406	4411	4452	4390	4358	4484	4573	4694	4768	4963	5033	5070	4767	4387	4022	3504	3362	3510	3690	4024	4074	4008	4036	3801	3434	3905	4169	4013	3663	4129	3892	4014	4015	3995	3926	3920	3992	3933	4099	3952	4158
3749	3764	3946	3858	4258	4291	4056	3687	3694	3939	4290	4401	4208	4268	4217	4169	4209	4332	4309	4186	4229	3854	3504	3284	3297	3429	3817	4086	4107	3965	3955	3932	3592	3681	4171	3967	3604	3937	4147	3867	4029	4063	3989	3902	4054	4028	3969	4045	4056	4175
3911	3571	3832	3976	4004	4203	4267	3963	3682	3732	3853	4197	4399	4424	4346	4249	3929	3929	3804	3731	3562	3395	3205	3384	3711	3983	4168	4091	4047	4165	3896	3632	3665	4158	4286	3700	3595	4129	3965	3886	4091	3877	4083	3968	4052	3993	4114	4152	3992	4019
3923	3694	3684	3907	4067	4114	4217	4200	3947	3682	3667	3788	4086	4248	4298	4211	3894	3914	3749	3671	3502	3653	3637	3829	4065	4211	4114	4064	4047	3942	3766	3704	3989	4224	3987	3568	3936	4102	3798	4085	4111	3923	4068	3973	4206	3971	4115	3833	4263	3977
3951	3995	3731	3658	3921	4023	4046	4318	4343	4081	3879	3677	3622	3842	4024	3806	3927	3970	3985	3749	3853	3950	4116	4083	4203	3973	4011	3872	4041	3791	3832	3947	4145	4016	3735	4015	4193	3765	3892	4108	3937	4063	4067	4116	4048	4126	4082	4104	4146	3968
3579	3849	3729	3753	3833	3857	3831	4132	4302	4461	4377	4175	3842	3832	3745	3744	3804	3812	3840	3955	3865	3994	4186	4063	3881	3900	3900	3893	3714	3941	4052	4266	4066	3790	3804	4195	3962	3649	3923	4009	3937	3957	4070	4038	4048	4121	3971	4020	3918	4015
3682	3535	3840	3933	3919	4101	3838	3754	3867	4096	4367	4444	4577	4403	4141	4038	4046	3932	3951	3886	3952	3873	3876	4040	3889	3870	3896	3826	3982	4154	4192	3949	3779	3749	4092	4109	3683	3812	4054	4043	4057	4076	4146	4108	4106	4098	4011	4071	3935	3980
3936	3541	3574	3774	4042	4107	3953	3886	3631	3632	3596	3993	4306	4376	4478	4452	4391	4272	4192	4118	4140	3841	3822	3858	3731	3825	3697	3966	4205	4174	4010	3873	3844	4082	4106	3652	3854	4168	3989	4011	3947	4100	4153	4080	4120	3812	4239	3926	4129	4051
3767	3844	3630	3591	3830	4016	3870	3891	3966	3811	3755	3538	3424	3688	3954	4117	4110	4055	3836	3887	3754	3765	3598	3736	3823	3870	4027	4209	4081	3777	3780	3954	4213	4150	3776	3836	4097	4005	3857	3931	4066	4261	4080	4188	4062	4181	4084	3891	4079	4067
3730	3695	3811	3574	3695	3809	3810	3880	3988	4091	4075	3943	3655	3630	3500	3609	3546	3593	3638	3656	3608	3611	3782	3877	4065	4016	4110	3956	3807	3854	4115	4247	4077	3957	3869	4147	4168	3920	4075	4082	4201	4129	4203	4241	4091	4198	3863	4117	4170	4138
3745	3640	3725	3845	3780	3716	3735	3623	3764	3937	3956	4001	4044	4161	4024	3990	3988	3897	4065	3889	3933	4028	4035	4031	3907	3905	3805	3784	4052	4294	4314	4150	3858	3953	4213	4176	4115	3999	4165	4122	3911	4128	4325	4156	4207	4103	4258	4177	4131	4190
3899	3783	3663	3699	3838	3756	3790	3758	3661	3610	3583	3552	3692	3880	4034	4089	4221	4146	4095	4034	3957	3971	3795	3773	3710	3936	4053	4272	4210	4202	4012	3904	4209	4257	4028	3834	3916	4177	4068	4079	4092	4241	4087	4363	4165	4200	4219	4116	4283	4082
3973	4009	3815	3770	3617	3872	3804	3685	3814	3839	3765	3677	3714	3654	3769	3574	3698	3720	3710	3673	3626	3622	3735	3831	4026	4071	4159	4063	3973	3872	4144	4212	4266	3989	3860	4216	4074	4112	4064	4252	4182	4085	4320	4350	4221	4380	4242	4181	4089	4195
4036	4010	3950	3829	3788	3837	3702	3718	3860	3846	3886	3818	3866	3867	4032	3930	3844	3706	3956	4015	3887	3924	3876	4170	3902	3969	3961	3952	3985	4178	4209	3977	3921	4119	4172	4224	4152	4142	4318	4192	3897	4250	4237	4196	4490	4225	4286	4350	4184	4213
4039	3897	4013	3873	4108	4036	3760	3573	3709	3694	3914	3801	3883	3795	3885	3990	3945	3946	3900	3914	3887	3897	3837	3766	3766	3928	3972	4063	4049	4098	4095	3972	4196	4275	4249	4073	4161	4378	4202	3841	4191	4246	4082	4420	4375	4347	4381	4297	4257	4240
4158	3897	3878	3889	3888	4028	4008	3842	3580	3660	3609	3618	3692	3698	3730	3925	3754	3885	3913	3838	3917	3845	3814	3926	3824	3900	3969	3977	3825	3925	4057	4122	4074	4000	3996	4179	4241	4147	4045	4167	4309	4181	4390	4435	4215	4458	4287	4608	4233	4338
4060	4000	4018	3872	3917	3839	3774	3695	3838	3794	3665	3658	3612	3626	3599	3693	3815	3850	3687	3811	3811	3704	3762	3825	3788	3780	4008	3932	4085	4025	4008	3982	4066	4098	4218	4165	4081	4226	4276	4148	3987	4379	4389	4190	4512	4233	4552	4357	4250	4288
4060	3911	3877	3970	4047	3904	4021	3878	3546	3676	3791	3685	3774	3743	3775	3932	4024	3997	4006	3959	3840	3987	3923	3844	3891	3729	3899	3836	3810	3862	3867	4173	4191	4009	4023	4125	4329	4346	4077	4093	4232	4110	4097	4457	4350	4494	4290	4301	4301	4101
4044	3988	3896	3976	3822	3934	3899	3969	3826	3870	3724	3667	3639	3493	3770	3809	3960	3768	3779	3832	3737	3818	3697	3714	3653	3719	3965	3959	3868	3958	3950	4008	4038	3934	4021	4222	4235	4130	4201	4185	4135	4311	4262	4333	4347	4335	4265	4390	4185	4282
3909	3942	3950	3949	3990	3871	3776	3828	3750	3876	3961	3974	4014	3666	3908	3901	3800	3948	3960	3745	3918	3824	3951	4011	4058	3990	4027	3976	3928	3841	3988	4152	4115	4088	4163	4147	4138	4001	4241	4074	4219	4431	4076	4428	4252	4235	4294	4107	4240	4099
4091	4038	3965	3940	4002	3968	4071	3986	3843	3839	3810	3723	3806	3686	3661	3998	3895	3935	4054	3932	4075	3871	3863	3720	3775	3876	3826	4007	4063	4061	4007	4043	4080	4158	4066	4150	4216	4078	4115	4260	4078	3975	4241	4236	4360	4328	4170	4431	4162	4287
3931	4029	4146	3994	4040	3843	3831	4047	3967	3947	4080	3929	3984	3823	3811	3700	3888	3741	3772	3747	3857	4061	4025	4148	4238	4123	4126	4024	4099	3889	3988	4134	4138	4111	4081	3985	4213	4194	4064	4048	4138	4133	4021	4182	4195	4209	4370	4197	4272	4230
4146	3957	4093	4041	4216	3940	3988	3933	3861	3932	3889	3941	3954	3899	4030	3956	4008	4029	4190	4085	4049	4036	3988	3985	3850	3894	3963	4062	4128	3961	3986	3931	4036	4013	4171	4143	4033	4197	4120	4052	3956	4090	4088	4186	4182	4263	4105	4263	4328	4137
3852	3987	4132	4087	3980	3972	3872	3943	3910	3990	3976	3967	3948	4132	3923	3886	3924	3882	3787	3822	3972	4077	4006	4166	4249	4220	4066	4002	3967	4048	4076	4079	4191	4097	3983	4208	4132	4140	4118	4178	4072	4120	4127	4169	4178	4164	4424	4174	4310	4238
3955	3963	3906	4113	4103	3885	4075	3976	3758	3935	3921	4057	3977	3958	4066	4066	4122	3942	4027	4093	4113	4139	4065	3978	3988	4171	3923	4215	4218	4153	4103	4032	4112	4197	4147	4206	4130	4040	4197	4204	4112	4258	4163	4191	4175	4213	4221	4387	4295	4347
3844	3976	4048	4046	4025	4064	3923	3928	3908	3944	4024	3926	3917	4017	3937	4057	4026	4072	4090	4073	4141	4160	4168	4309	4361	4262	4117	3962	3988	3980	4190	4131	4284	4111	4052	4258	4257	4162	4262	4192	4222	4102	4230	4139	4219	4266	4358	4318	4352	4220
3986	3893	3915	3979	3948	3986	3859	3734	3863	3857	4027	3893	3957	4016	3946	3962	4104	4147	4122	4290	4315	4244	4296	4092	4171	4046	4127	4344	4205	4227	4142	4123	4173	4312	4237	4170	4162	4156	4144	4108	4220	4065	3974	4156	4145	4153	4144	4309	4256	4143
3938	3906	3980	3815	4017	3843	4017	3822	3858	3899	3792	3862	3912	3925	3750	4080	4016	4146	4166	4244	4142	4315	4279	4323	4181	4294	4103	4028	4170	4274	4247	4194	4096	4205	4270	4241	4080	4190	4190	4280	4126	4167	4087	4201	4185	4250	4281	4185	4342	4344
3972	3884	3859	3905	3885	3907	3759	3662	3733	3879	3858	3851	3990	4028	4096	4106	3994	4041	4171	4277	4360	4433	4469	4305	4310	4339	4349	4229	4277	4295	4242	4267	4154	4261	4276	4215	4173	4152	4158	4131	4204	4171	4323	4111	4292	4271	4205	4354	4234	4338
3944	3845	3864	3865	3770	3739	3709	3619	3784	3836	3715	3852	3901	3847	3951	3835	4030	4116	4206	4195	4215	4347	4265	4326	4177	4209	4289	4248	4362	4258	4379	4286	4235	4372	4162	4382	4116	4293	4226	4223	4181	4270	4121	4172	4307	4367	4389	4363	4539	4329
4009	3928	3760	3856	3879	3805	3748	3700	3703	3641	3801	3656	3934	3863	4014	4045	4038	4135	4106	4234	4239	4252	4303	4339	4114	4227	4242	4233	4186	4251	4313	4283	4254	4115	4278	4275	4364	4300	4246	4230	4286	4217	4289	4308	4336	4293	4335	4303	4291	4278
3899	3769	3773	3845	3828	3777	3692	3691	3833	3730	3715	3795	3637	3652	3875	3847	4036	4179	4050	4186	4215	4201	4396	4199	4206	4130	4233	4229	4035	4153	4319	4335	4244	4293	4351	4198	4256	4461	4331	4182	4175	4183	4257	4117	4159	4117	4126	4267	4287	4143
3944	3939	3773	3684	3835	3804	3786	3711	3671	3771	3749	3654	3580	3616	3721	3897	3923	3898	3946	4061	4102	4133	4134	4173	4078	4151	4055	4218	4114	4157	4209	4180	4179	4317	4245	4232	4271	4200	4212	4246	4009	4172	4317	4158	4169	4206	4064	4199	4144	4219
3957	3927	3848	3863	3874	3699	3582	3662	3759	3667	3787	3630	3592	3760	3861	3800	3898	4017	4052	4015	4165	4137	4286	4157	4182	4072	3912	3952	4091	4113	4087	4257	4219	4090	4136	4201	4211	4247	4144	4027	4073	4065	4115	4056	4091	4023	4109	4069	4123	4253
4086	3826	3926	3901	3755	3840	3799	3814	3726	3581	3696	3550	3648	3785	3587	3678	3900	3833	3973	3978	4034	4072	3998	4034	4108	4058	3907	3933	3774	3923	4009	4102	4097	4021	4006	4089	4150	3986	4085	4089	4014	4050	4128	4074	3882	4094	4088	4092	4261	4083
4015	4060	3853	3917	3965	3891	3920	3800	3623	3659	3591	3632	3675	3621	3705	3764	3806	3815	4023	3891	3911	3838	4035	3959	4002	3980	4047	3921	3946	3961	3954	3956	3971	4126	3880	4047	4090	4055	3955	4039	4013	4089	3937	4063	3950	4061	4007	4003	3990	4179
4053	3903	4043	3812	3915	4063	3926	3891	3763	3669	3630	3625	3808	3859	3853	3873	3805	3977	3887	4055	3885	3955	3921	3935	3930	3841	3869	3942	3837	3912	3949	3940	4001	3835	3991	3938	3992	3989	3979	3976	3964	3968	3990	3922	4045	3849	4012	4101	4004	4072
3996	4040	3932	4007	3980	3930	4087	3816	3728	3682	3637	3715	3673	3753	3799	3833	3778	3787	3863	3780	3942	3827	4034	3921	3865	3720	3844	3783	3771	3916	3954	3676	3906	3738	3966	3793	3753	3861	4025	4033	3906	3892	3873	3864	3894	3767	3911	3996	3944	3893
4052	4027	4017	3841	4118	3961	3941	3954	3808	3832	3788	3782	3654	3743	3704	3997	3750	3825	3713	3861	3807	3709	3851	3895	3839	3902	3646	3782	3751	3840	3836	3822	3713	3776	3749	3673	3773	3778	3895	3916	3971	3814	3810	3799	3946	3863	3906	3860	4062	3883
4026	4093	4105	4086	4182	4159	3976	3940	3777	3732	3610	3809	3724	3774	3902	3848	3820	3775	3948	3738	3870	3814	3916	3853	3845	3796	3781	3843	3666	3833	3870	3701	3859	3693	3796	3799	3747	3904	3779	3927	3939	3824	3888	3842	3909	3880	3915	3979	3901	4017
4129	3926	4040	3963	4124	4111	4071	3906	3773	3710	3755	3801	3726	3758	3926	3912	3955	3949	3954	3843	3777	3875	3862	3913	3792	3882	3825	3841	3867	3785	3893	3897	3833	3873	3851	3828	3762	3985	3818	3917	3986	3850	3868	3822	3718	3837	3986	4046	4015	3826
3993	4131	4040	3991	3962	4053	3953	3790	3735	3770	3762	3828	3757	3739	4021	3919	3865	3839	3820	3895	3819	3923	3780	3823	3863	3809	3809	3855	3717	3864	3806	3866	3902	3910	3972	3866	3844	3896	3998	3902	3797	3904	3842	3863	3839	3840	3968	4057	4008	3969
4174	4056	3953	3975	3934	4206	3987	3835	3771	3850	3711	3721	3711	3786	3782	3951	3860	3941	4014	4024	3931	3954	4006	3919	3808	3928	3600	3863	3859	3872	3842	3929	3950	3866	3765	3946	3985	3846	4029	4060	3985	3986	3893	3836	3836	3913	4085	4051	4110	4065
3907	3884	3988	3901	4030	3827	3838	3862	3788	3701	3795	3945	3954	3996	3994	3921	3951	3989	4076	4140	4118	4034	3999	3922	3973	3777	3966	3844	4048	4068	3958	4005	3956	4060	3889	3963	3980	3952	3947	4069	3929	3865	3996	4011	3844	3920	4060	4114	4132	4070
3787	3874	3779	3912	4032	4049	3726	3797	3668	3895	3835	3930	3929	3888	3870	3925	4076	4030	4031	4004	4085	4219	4046	3988	4006	4008	4004	3929	4025	4044	3967	4160	4160	3930	4001	3961	4031	4056	4100	4077	4063	4145	4030	4022	4004	4064	4098	4150	4027	4187
3819	3718	3715	3889	3923	3819	3802	3858	3822	3807	3779	3860	3866	3994	4105	4038	4087	4018	4161	4068	3983	4188	4053	4000	3982	4000	4032	4032	4009	4029	4033	4126	4197	3992	4033	4000	4160	4170	4130	4321	4172	4172	4003	4054	4172	4046	4169	4184	4040	4146
3868	3727	3718	3755	3779	3901	3789	3675	3633	3723	3800	3836	3747	3853	3894	3889	3924	3850	4000	3978	3941	3982	3975	3995	4029	4055	3981	3827	3994	4039	3871	4039	4090	4101	4035	4081	4181	4146	4111	4128	4071	4144	4171	4101	4188	3958	4175	3976	3989	3971
3715	3760	3665	3653	3928	3931	3735	3698	3672	3604	3669	3717	3738	3795	3921	3896	3970	3946	3852	3897	3874	3860	3956	3947	4034	3932	4006	4074	4097	4103	3971	4146	4054	4074	4066	4076	4174	4148	4244	4288	4130	4180	4141	4000	3985	4143	3979	3970	3947	4001
3758	3740	3846	3721	3906	3860	3668	3633	3685	3670	3639	3635	3815	3808	3836	3893	3892	3888	3894	3856	3957	3902	3984	3963	3948	4041	4018	4038	4111	4057	4048	4126	3972	4083	4002	4046	4274	4192	4272	4231	4013	4015	4081	3972	4155	4010	4019	3938	3914	4038
3756	3762	3856	3804	3794	3861	3794	3705	3649	3584	3657	3626	3738	3757	3743	3871	3856	3963	3818	3865	3853	3829	3816	3958	3997	3994	3979	3928	3975	4025	4032	3901	4079	3995	3889	4034	4202	4032	4156	4156	4013	4022	3921	3855	3965	4053	3911	4063	3884	3937
3828	3893	3857	3911	3850	3792	3696	3655	3608	3672	3486	3622	3618	3697	3812	3776	3868	3876	3848	3797	3808	3846	3795	3773	3930	3881	3828	3799	3854	3986	3843	3916	3968	3897	3921	3932	4093	4083	4013	4020	3928	3869	3924	3885	3852	3981	4027	3979	3877	3705
3877	3843	3902	3688	3934	3830	3762	3662	3583	3650	3574	3519	3711	3712	3801	3888	3786	3797	3754	3746	3796	3801	3719	3651	3714	3704	3748	3823	3858	3793	3787	3825	3933	3916	3956	3875	3937	3964	3951	3805	3828	3891	3770	3706	3884	3910	3849	3862	3766	3706
3850	3906	3776	3880	4008	3888	3863	3819	3738	3629	3663	3717	3802	3732	3841	3742	3884	3763	3666	3738	3705	3714	3809	3773	3755	3708	3820	3810	3661	3659	3807	3815	3871	3862	3695	3742	3833	3820	3814	3910	3835	3652	3736	3657	3780	3917	3865	3861	3873	3631
3799	3832	3919	3933	3947	3926	3909	3810	3725	3697	3766	3787	3797	3836	3972	3873	3857	3801	3777	3757	3782	3803	3664	3793	3585	3720	3536	3651	3586	3782	3743	3757	3816	3767	3719	3835	3660	3730	3710	3748	3683	3713	3555	3792	3681	3891	3772	3708	3780	3640
3737	3906	3856	3808	4034	3884	3984	3712	3812	3785	3747	3877	3943	3938	3956	3972	3858	3836	3749	3678	3656	3710	3722	3719	3693	3705	3707	3703	3629	3598	3755	3630	3680	3807	3711	3744	3610	3701	3677	3752	3653	3741	3692	3705	3792	3825	3557	3703	3650	3650
3721	3864	3858	3803	4048	3944	3956	3954	3784	3908	3636	3995	3776	3963	4021	4034	3968	3857	3769	3667	3764	3735	3834	3838	3805	3618	3691	3778	3586	3663	3683	3816	3705	3765	3790	3642	3591	3677	3575	3714	3587	3764	3639	3763	3892	3826	3643	3734	3670	3635
3838	3743	3716	3894	3814	4026	3880	3831	3932	3842	3895	3899	3992	3936	4013	4078	3998	3763	3901	3782	3695	3797	3828	3786	3872	3747	3666	3593	3701	3757	3731	3767	3760	3811	3756	3813	3739	3618	3611	3631	3622	3534	3689	3742	3791	3818	3698	3650	3668	3717
3815	3800	3824	3774	3725	3923	3934	3834	3879	3912	3882	3867	4031	3904	3985	3978	4022	3888	3852	3844	3894	3874	4009	3901	3883	3704	3763	3741	3722	3798	3631	3911	3945	3887	3849	3791	3789	3839	3722	3737	3725	3774	3673	3770	3797	3833	3933	3752	3744	3893
3715	3803	3657	3643	3824	3851	3846	3823	3874	3985	3886	3862	3850	3926	4129	4014	3875	3970	3818	3987	3900	3858	3761	3927	3662	3778	3746	3794	3720	3806	3844	3894	3969	3942	3976	3738	3863	3739	3639	3814	3712	3755	3678	3854	3940	3893	3830	3785	3843	3766
3809	3684	3604	3667	3660	3763	3899	3907	3824	3912	3879	3831	3826	3893	3931	3856	3964	3947	3810	3929	3942	3846	3864	3863	3808	3746	3783	3890	3858	3864	3936	3965	3946	3859	3832	3794	3707	3742	3782	3676	3756	3751	3702	3798	3741	3871	3816	3765	3807	3882
3821	3557	3760	3597	3804	3807	3838	3924	3914	3836	4049	3837	3908	3984	3919	3870	3919	3831	3839	3877	3863	3968	3829	3834	3846	3730	3769	3805	3808	3845	3959	3909	3907	3807	3937	3704	3615	3685	3700	3743	3574	3817	3810	3824	3775	3716	3827	3933	3790	3865
3723	3620	3554	3661	3817	3766	3851	3764	3851	3802	3917	3986	3932	3996	3974	3872	3853	3850	3880	3792	3785	3968	3851	3912	3844	3797	3781	3703	3863	3866	3870	3973	4004	3879	3626	3773	3664	3640	3795	3651	3813	3599	3697	3859	3703	3727	3756	3677	3810	3816
3665	3677	3590	3610	3687	3828	3701	3744	3771	3921	3814	3914	3945	3900	3957	3822	3813	3785	3861	3709	3806	3822	3786	3987	3857	3797	3785	3816	3762	3852	3918	3894	3817	3736	3714	3717	3643	3680	3736	3735	3645	3546	3684	3584	3751	3799	3814	3717	3674	3788
3682	3701	3687	3638	3901	3836	3735	3718	3758	3748	3919	3985	3926	3837	3860	3767	3900	3864	3800	3731	3847	3709	3776	3770	3819	3848	3680	3811	3758	3839	3824	3834	3798	3741	3635	3615	3656	3677	3710	3816	3709	3623	3750	3709	3814	3743	3764	3729	3792	3842
3719	3722	3735	3812	3772	3716	3824	3790	3762	3859	3948	4008	4003	3935	3947	3917	3826	3633	3701	3678	3684	3845	3820	3591	3816	3692	3747	3912	3883	3801	3792	3805	3618	3673	3638	3606	3530	3567	3641	3616	3681	3734	3737	3613	3668	3792	3720	3818	3722	3769
3680	3706	3813	3771	3913	3892	3808	3748	3711	3844	3867	3858	3930	3926	3875	3821	3794	3792	3797	3766	3824	3724	3779	3759	3796	3761	3717	3768	3782	3803	3785	3753	3660	3577	3486	3753	3572	3723	3589	3613	3627	3814	3711	3745	3702	3691	3803	3724	3701	3778
3767	3738	3843	3664	3876	3876	3866	3704	3798	3789	3962	4035	3877	3955	3993	3839	3782	3775	3742	3801	3801	3866	3861	3787	3731	3786	3732	3839	3771	3916	3762	3854	3686	3681	3626	3754	3602	3525	3551	3638	3612	3753	3785	3733	3942	3839	3839	3777	3737	3753
3726	3852	3699	3707	3850	3782	3884	3682	3747	3825	3923	3926	3888	3790	3896	3726	3735	3780	3813	3784	3587	3696	3773	3820	3729	3844	3898	3786	3907	3891	3740	3800	3686	3688	3847	3732	3660	3700	3643	3645	3663	3687	3708	3886	3886	3682	3743	3792	3683	3743
3817	3932	3797	3667	3842	3750	3884	3713	3729	3820	3862	3917	3943	3854	3738	3794	3805	3813	3766	3780	3767	3759	3823	3829	3830	3718	3909	3856	3835	3828	3806	3752	3607	3741	3786	3755	3769	3742	3789	3687	3643	3696	3610	3861	3832	3827	3840	3867	3725	3740
3847	3688	3759	3633	3769	3859	3873	3675	3813	3833	3826	3833	3832	3681	3772	3801	3589	3629	3661	3750	3730	3820	3787	3791	3799	3721	3787	3885	3803	3866	3807	3664	3618	3788	3643	3763	3811	3767	3891	3704	3726	3681	3737	3785	3853	3739	3853	3831	3822	3782
3850	3802	3888	3802	3934	3874	3871	3760	3805	3733	3706	3699	3736	3730	3656	3721	3555	3703	3624	3717	3823	3792	3730	3729	3722	3782	3884	4041	3697	3874	3828	3734	3831	3739	3688	3739	3772	3781	3768	3835	3885	3742	3796	3871	3859	3901	3642	3826	3903	3864
3841	3865	3883	3835	3946	3860	3951	3844	3767	3678	3633	3817	3775	3717	3762	3791	3657	3620	3693	3629	3703	3779	3851	3709	3769	3872	3869	3752	3725	3783	3749	3841	3839	3770	3713	3757	3720	3751	3809	3722	3817	3735	3839	3884	3831	3779	3664	3752	3742	3595
3770	3792	3777	3821	4097	3842	3867	3809	3965	3789	3741	3772	3717	3848	3735	3678	3670	3612	3601	3598	3771	3731	3778	3781	3734	3613	3713	3734	3746	3863	3643	3803	3682	3740	3651	3744	3815	3799	3845	3860	3771	3916	3800	3821	3715	3802	3676	3699	3630	3722
3783	3865	3875	3996	3981	4001	4039	3989	3807	3833	3753	3589	3761	3705	3662	3657	3722	3759	3625	3569	3646	3544	3738	3622	3639	3808	3726	3685	3709	3664	3526	3597	3679	3786	3732	3801	3784	3720	3863	3796	3849	3822	3769	3799	3682	3641	3690	3695	3611	3606
3931	3792	3854	3932	4019	4042	3804	3785	3872	3844	3792	3753	3648	3712	3687	3655	3922	3707	3614	3641	3684	3751	3725	3687	3777	3834	3618	3713	3732	3786	3662	3706	3807	3782	3643	3718	3721	3787	3703	3746	3845	3749	3822	3718	3595	3710	3679	3546	3700	3648
3848	3915	3841	3882	3816	3867	3924	3884	3734	3974	3757	3747	3945	3826	3782	3812	3800	3844	3623	3721	3649	3715	3592	3652	3715	3781	3770	3807	3645	3677	3709	3639	3687	3762	3823	3792	3731	3819	3644	3764	3735	3710	3650	3785	3717	3645	3530	3562	3583	3671
3780	3820	3839	3662	3841	3782	3806	3866	3835	3799	3806	3747	3786	3688	3732	3812	3765	3772	3882	3697	3741	3852	3740	3717	3772	3828	3785	3810	3702	3798	3785	3605	3655	3667	3656	3754	3886	3899	3772	3693	3931	3768	3695	3761	3695	3613	3465	3591	3724	3607
3872	3883	3839	3868	3770	3803	3729	3784	3888	3729	3767	3868	3765	3825	3882	3768	3726	3663	3647	3717	3673	3625	3671	3838	3693	3843	3818	3778	3816	3717	3658	3734	3676	3776	3749	3716	3804	3806	3823	3954	3795	3901	3800	3702	3603	3557	3720	3528	3611	3786
3848	3808	3749	3741	3928	3842	3800	3701	3712	3583	3738	3536	3801	3641	3804	3691	3608	3795	3663	3786	3642	3813	3782	3821	3758	3752	3834	3769	3784	3921	3734	3851	3638	3715	3785	3836	3887	3886	3814	3830	3742	3920	3800	3811	3749	3724	3568	3863	3741	3775
3986	3881	3686	3794	3805	3771	3673	3667	3619	3688	3580	3653	3573	3761	3629	3781	3751	3742	3751	3795	3711	3790	3792	3776	3864	3804	3922	3827	3821	3712	3881	3791	3848	3930	3831	3792	3841	3841	3863	3766	3807	3885	3848	3884	3746	3643	3789	3751	3700	3850
3888	3919	3807	3677	3688	3723	3735	3652	3570	3587	3541	3524	3585	3530	3578	3612	3661	3820	3751	3730	3734	3685	3751	3681	3808	3840	3791	3774	3830	3859	3872	3966	3972	3925	3926	3853	3933	3922	3946	3853	3766	3733	3928	3873	3873	3797	3815	3806	3955	3902
3797	3834	3694	3662	3744	3711	3746	3761	3423	3577	3453	3549	3605	3600	3554	3574	3793	3748	3724	3811	3744	3748	3733	3712	3687	3809	3755	3823	3747	3806	3772	3800	3872	3858	3887	3915	3734	3897	3782	3894	3878	3858	3838	3871	3810	3819	3731	3802	3861	3717
3913	3809	3799	3699	3879	3827	3703	3593	3696	3701	3594	3536	3534	3617	3650	3710	3684	3629	3826	3718	3835	3647	3782	3780	3788	3834	3765	3809	3702	3793	3738	3790	3813	3899	3846	4012	3776	3847	3876	3893	3956	3823	3823	3846	3824	3802	3865	3822	3920	3973
3838	3853	3861	3665	3823	3829	3842	3914	3777	3644	3743	3686	3658	3566	3650	3836	3678	3698	3891	3911	3862	3787	3654	3773	3860	3812	3770	3858	3906	3761	3856	3818	3912	3896	3827	3918	3927	3766	3919	3909	3997	3833	3903	3879	3960	3896	3950	4009	3976	4023
3672	3699	3680	3665	3793	3895	3864	3760	3692	3696	3718	3653	3584	3731	3770	3786	3891	3747	3806	3935	3684	3834	3887	3728	3954	3843	3825	3887	3847	3911	3876	3829	3786	3825	3793	3729	3731	3804	3843	3866	3845	3891	3858	3867	3973	3775	3853	3985	3989	3925
3769	3672	3703	3743	3793	3888	3745	3840	3773	3815	3639	3738	3780	3661	3856	3863	3849	3821	3946	3822	3895	3724	3854	3759	3865	3845	3638	3964	3901	3841	3861	3809	3841	3872	3926	3861	3807	3782	3891	3895	3851	3990	4103	3879	3838	3927	3886	3965	3899	4053
3738	3635	3602	3651	3807	3655	3882	3786	3680	3846	3755	3747	3867	3758	3908	3959	3939	3857	3842	3846	3861	3752	3613	3801	3850	3914	3845	3846	3994	3867	3854	3859	3762	4035	3831	3953	3827	3969	4003	3823	3865	4162	3918	3921	4105	3853	3872	3912	4073	3876
3647	3564	3584	3674	3604	3527	3779	3535	3747	3807	3729	3860	3747	3901	3896	3927	3826	3880	3832	3805	3824	3639	3831	3776	3804	3833	3948	3993	3916	3967	3840	3883	3838	3933	3947	3901	3869	4041	4031	3980	3932	3926	3913	4029	4067	3941	3933	4014	4042	3971
3752	3635	3627	3603	3637	3792	3642	3625	3708	3710	3721	3747	3829	3866	3694	3944	3951	3823	3842	3820	3763	3723	3806	3772	3802	3902	3791	3934	3876	3972	3840	3778	3876	3886	3926	3991	3940	4002	3956	3929	4092	3982	4056	3995	4018	3997	3917	3898	4069	3959
3682	3603	3665	3574	3607	3680	3718	3623	3714	3778	3681	3803	3605	3747	3759	3769	3810	3858	3722	3610	3783	3740	3665	3779	3720	3834	3951	3922	3910	3840	3861	3880	3923	3898	4130	3999	4044	4013	3994	4035	3948	3967	3982	4126	3872	4068	3959	3842	4085	4064
3649	3669	3732	3690	3662	3823	3793	3707	3566	3667	3857	3721	3710	3846	3759	3778	3708	3773	3686	3639	3638	3691	3704	3673	3663	3793	3874	3982	4008	3888	3940	3905	3911	3963	3902	3827	3972	3960	3991	3952	3906	3883	4165	3965	4072	3966	3956	4020	4026	4080
3797	3850	3845	3753	3807	3817	3796	3728	3738	3817	3687	3725	3767	3856	3913	3800	3659	3641	3591	3653	3550	3708	3786	3711	3738	3792	3843	3898	3896	3875	3865	3864	3791	3973	3923	3902	4103	4011	3955	4018	4091	3880	4063	3982	4021	4004	4054	4082	4144	4197
3712	3813	3873	3910	3793	3801	3855	3814	3670	3861	3736	3799	3808	3848	3900	3660	3595	3737	3645	3662	3761	3720	3785	3785	3797	3873	3766	3931	3779	3849	3952	3947	3875	3920	3789	3860	4071	4096	4218	4181	3924	3964	3954	4022	4058	4013	4179	4180	4184	4343
3904	3825	3786	3873	4010	3865	3793	3674	3789	3835	3825	3848	3926	3909	3756	3811	3693	3693	3740	3741	3689	3770	3871	3892	3841	3773	3841	3817	3837	3802	3834	3944	3909	3943	4114	4083	4219	4268	4187	4102	4157	4183	4112	3962	4158	4230	4154	4210	4335	4316
3846	3864	3874	3843	3659	3857	3798	3743	3678	3683	3773	3680	3681	3712	3830	3855	3707	3711	3868	3823	3888	3950	3991	3820	4008	3986	3875	3898	3936	3924	4009	3959	3924	3999	4206	4188	4280	4429	4256	4226	4197	4093	4161	4058	4206	4184	4259	4207	4384	4303
3742	3820	3712	3827	3783	3734	3727	3586	3711	3722	3622	3744	3691	3678	3746	3722	3805	3899	3834	3715	3813	3857	3917	3960	3982	4079	3991	3926	4055	3940	3904	3962	4025	4090	4222	4382	4227	4300	4343	4272	4206	4215	4141	4348	4282	4245	4326	4446	4609	4262
3760	3720	3813	3817	3809	3755	3644	3637	3668	3639	3774	3593	3713	3729	3682	3736	3662	3784	3858	3717	3878	3917	4021	3997	4009	4145	3821	4076	3958	3988	4013	3978	4067	4122	4132	4291	4289	4320	4264	4298	4268	4221	4251	4253	4346	4346	4446	4415	4410	4323
3669	3716	3738	3839	3827	3620	3630	3673	3553	3737	3572	3567	3647	3634	3694	3774	3597	3708	3724	3787	3827	3950	3939	3913	4001	4078	4068	3948	4123	4069	4047	3977	4028	4066	4205	4372	4276	4355	4376	4320	4203	4205	4248	4335	4210	4269	4398	4321	4325	4269
3900	3661	3869	3791	3733	3745	3787	3598	3678	3544	3704	3581	3550	3635	3577	3560	3657	3654	3688	3765	3837	3967	3877	3921	3977	4030	4049	4091	4052	4108	4051	4095	4043	4119	4197	4315	4313	4230	4191	4117	4113	4252	4122	4234	4293	4237	4361	4264	4275	4245
3936	3788	3785	3787	3794	3823	3596	3602	3562	3583	3798	3618	3595	3598	3614	3577	3681	3735	3756	3779	3943	3882	3693	3886	3900	4089	4035	4026	4115	4213	4076	4058	3985	4121	4196	4238	4262	4153	4089	4060	4109	4174	4217	4248	4266	4388	4284	4293	4219	4317
3867	3901	3774	3647	3740	3762	3686	3678	3728	3789	3850	3843	3765	3694	3688	3707	3736	3780	3764	3734	3865	3748	3755	3770	3959	3963	3977	4049	4107	4081	4100	4172	4118	4092	4100	4105	4210	4098	4084	4159	4054	4112	4214	4228	4297	4123	4124	4219	4132	4198
3797	3811	3737	3683	3696	3640	3728	3553	3738	3767	3802	3812	3796	3797	3782	3827	3799	3933	3853	3789	3799	3760	3717	3785	3848	3943	4061	4000	4055	4108	3998	4071	4088	4136	4083	4151	4080	4072	4120	4090	4085	4165	4209	4201	4287	4207	4261	4266	4221	4162
3839	3817	3652	3685	3717	3673	3593	3598	3675	3729	3837	3868	3793	3866	3867	3842	3874	3833	3855	3818	3855	3888	3870	3885	4013	4046	4075	4080	4048	4105	3881	4117	4066	4171	4101	4158	4265	4198	4023	4029	4198	4121	4160	4188	4156	4245	4307	4322	4247	4175
3807	3643	3630	3611	3604	3610	3622	3623	3639	3735	3768	3769	3922	3798	3876	3764	3696	3781	3731	3874	3825	3858	3836	3808	3942	3888	4018	3914	4146	4049	4210	4108	4224	4097	4286	4153	4266	4200	4014	4103	4098	4186	4162	4302	4257	4242	4271	4319	4280	4272
3695	3610	3565	3585	3555	3535	3527	3594	3672	3789	3796	3753	3820	3886	3889	3889	3915	3771	3874	3871	3713	3909	3901	3948	4047	3895	4013	4144	4068	4087	4151	4139	4270	4182	4345	4253	4200	4076	4219	4089	4139	4275	4237	4345	4278	4266	4248	4411	4356	4293
3497	3439	3518	3512	3511	3387	3538	3509	3667	3618	3658	3704	3787	3787	3846	3840	3705	3746	3776	3761	3899	3676	3985	3917	3901	4159	4040	4039	4009	4135	4218	4162	4134	4228	4060	4202	4273	4111	4205	4114	4101	4169	4191	4355	4194	4182	4148	4459	4227	4162
3586	3567	3523	3598	3598	3560	3550	3649	3642	3601	3663	3533	3671	3726	3722	3698	3797	3676	3801	3571	3841	3899	3831	3833	4027	4041	4017	4130	3932	4050	4066	4237	4088	4145	4058	4090	4180	4117	4146	4114	4196	4283	4249	4239	4340	4285	4170	4211	4224	4208
3640	3594	3461	3546	3574	3706	3736	3676	3570	3711	3681	3637	3654	3772	3722	3748	3703	3644	3761	3642	3751	3869	3727	3849	4025	4141	4018	4094	4124	3975	4050	4170	4011	4090	4133	4098	4097	4069	4172	4207	4174	4207	4258	4143	4143	4184	4265	4129	4157	4254
3557	3730	3665	3676	3701	3697	3743	3610	3728	3742	3575	3610	3581	3706	3703	3702	3709	3578	3624	3744	3790	3824	3909	4007	4026	3956	3965	3989	3994	4036	4108	4134	3978	4170	4155	4178	3989	4080	4113	4261	4211	4125	4291	4190	4139	4148	4224	4210	4170	4173
3754	3575	3679	3617	3751	3741	3662	3761	3639	3568	3549	3707	3642	3749	3753	3636	3721	3708	3766	3836	3852	3814	3973	4053	3994	3982	4132	4080	4148	4173	4072	4102	4090	4104	4259	4183	4197	4234	4221	4237	4313	4183	4247	4179	4311	4237	4129	4419	4183	4231
3637	3678	3673	3676	3728	3838	3790	3723	3691	3672	3578	3607	3676	3603	3763	3731	3759	3735	3862	3825	3894	4030	4047	4071	4115	3976	4074	4071	4006	4073	4086	4177	4023	4208	4041	4130	4129	4279	4151	4341	4274	4318	4187	4226	4237	4184	4359	4133	4333	4226
3534	3599	3643	3700	3716	3868	3777	3772	3513	3663	3623	3668	3679	3774	3612	3718	3574	3731	3934	3907	3990	4103	3972	4044	4118	4039	4043	3987	4002	3978	4086	4094	4213	4208	4243	4363	4191	4184	4313	4442	4350	4306	4246	4191	4260	4299	4295	4383	4282	4271
3745	3769	3705	3728	3907	3793	3842	3668	3719	3721	3637	3618	3637	3717	3610	3665	3678	3809	3923	4007	3949	3944	4060	4123	4000	4108	3987	4050	4035	3985	4119	4294	4211	4243	4329	4291	4258	4224	4133	4320	4262	4305	4208	4169	4210	4330	4128	4421	4390	4426
3753	3724	3663	3785	3595	3674	3791	3722	3670	3702	3750	3730	3660	3674	3662	3770	3874	3817	3905	3919	4016	3993	4057	4061	3953	4002	3977	4041	3966	4066	3996	4274	4277	4351	4219	4212	4137	4301	4283	4315	4298	4204	4206	4092	4139	4235	3981	4333	4260	4268
3841	3722	3770	3568	3614	3745	3778	3785	3562	3763	3653	3669	3769	3744	3651	3653	3703	3879	3902	3894	4044	4063	4042	3959	4056	3809	4019	3919	4062	4013	4120	4217	4189	4190	4212	4264	4277	4249	4343	4268	4238	4234	4314	4235	4286	4053	4180	4196	4173	4147
3655	3701	3556	3642	3725	3615	3584	3703	3685	3668	3687	3721	3661	3686	3803	3652	3762	3878	3968	3946	3946	4011	4120	3904	4146	3912	3892	3926	3971	4067	4257	4181	4164	4165	4373	4238	4177	4205	4201	4171	4157	4223	4291	4279	4119	4157	4061	4317	4136	4064
3637	3621	3676	3618	3662	3576	3791	3659	3689	3796	3812	3797	3768	3701	3738	3642	3842	3874	3933	4036	3906	3999	3993	4012	3987	4101	4045	4043	3979	4152	4149	4295	4218	4161	4235	4152	4140	4156	4024	4045	4142	4238	4102	4167	4187	4088	4225	4107	4211	4031
3726	3670	3546	3617	3585	3762	3697	3651	3763	3800	3674	3768	3790	3864	3859	3753	3877	3856	3841	3907	3998	3951	4039	4052	4142	4020	4115	4223	4242	4186	4259	4240	4330	4305	4258	4113	4007	4023	3869	4103	4039	4128	4262	4184	4051	3994	4165	4285	4086	4146
3697	3576	3604	3513	3678	3666	3679	3743	3811	3823	3805	3911	3802	3972	3872	3858	3880	3908	3914	3992	3960	4094	3923	4152	4092	4297	4070	4243	4312	4139	4163	4240	4325	4217	4212	3948	4037	4008	4205	4087	4113	4236	4313	4130	4084	4117	4027	4143	4024	4187
3694	3530	3593	3660	3656	3583	3838	3800	3713	3803	3788	3654	3875	3845	3764	4012	3943	3811	3878	3878	3910	3884	4065	4083	4114	3960	4190	4119	4137	4211	4273	4251	4137	4258	4153	4098	4127	4099	4355	4198	4343	4374	4405	4435	4100	4262	4128	3977	4084	4093
3609	3677	3548	3470	3691	3721	3626	3823	3793	3692	3712	3849	3702	3795	3921	3911	3899	3941	3920	3911	3894	3916	3980	4093	4016	4057	4118	4142	4007	4060	4107	4172	3997	4148	4017	4074	4244	4408	4380	4365	4301	4328	4322	4231	4313	4239	4175	4162	4127	4154
3464	3450	3475	3466	3746	3729	3714	3737	3695	3704	3701	3663	3700	3836	3781	3834	3920	4056	3812	4058	3825	3892	4009	4137	4138	4097	3975	3909	4042	3922	4018	4017	3838	4062	4003	4202	4379	4272	4236	4243	4186	4370	4249	4171	4217	4204	4115	4312	4054	4164
3601	3473	3477	3560	3599	3702	3819	3606	3628	3694	3648	3665	3726	3759	4010	3875	3979	3705	3923	3902	3911	3821	3978	3976	3962	4030	3920	4066	3976	3846	3896	3888	3743	3969	4188	4231	4255	4059	4136	4116	4065	4163	4179	4106	4210	4263	4287	4324	3990	4037
3756	3591	3439	3538	3755	3751	3873	3814	3673	3663	3596	3606	3711	3868	3797	3879	3751	3835	3888	4011	3758	3831	3804	4007	3831	4085	3979	3953	3915	3939	4072	3945	3696	4018	4127	4024	4010	4136	4126	4158	4041	4096	3888	4164	3942	4140	4208	4139	4107	4179
3678	3514	3619	3734	3695	3840	4005	3738	3798	3651	3570	3640	3762	3743	3963	3865	3853	3816	3842	3846	3852	3732	3828	3803	4012	3926	4019	3993	3893	4026	3989	3886	3926	4146	4134	4163	3972	3948	4113	4094	4019	4150	4176	3829	4088	4028	4052	4178	4017	4153
3809	3662	3664	3734	3833	3843	3803	3888	3895	3737	3756	3814	3917	3985	4005	3832	3906	3764	3814	3794	3787	3833	3785	4037	3969	3946	4004	3942	4037	4109	3971	3920	3964	4220	4185	3994	4051	4001	4060	3937	3915	4059	3956	4092	4075	4057	4048	4231	4207	3996
3707	3767	3695	3668	3739	3865	3900	3817	3836	3783	3737	3773	3900	3845	3877	3823	3958	3785	3790	3819	3854	3709	3894	3859	3876	3925	3956	3904	3862	3957	4121	3934	4043	4272	4167	4057	4053	4046	4008	3852	3967	4022	3988	4130	4127	3948	4076	4126	4134	4061
3966	3626	3616	3632	3817	3829	3875	3676	3814	3857	3717	3824	3891	3940	3833	3736	3727	3812	3761	3810	3785	3804	3792	3841	3953	4101	4021	3975	4035	3999	4156	3959	4081	4233	4103	4043	4081	3936	3911	3850	3893	4028	3994	3921	3923	3915	3881	4138	4179	4003
3720	3661	3727	3548	3777	3777	3812	3803	3686	3836	3739	3705	3708	3936	3868	3846	3887	3696	3773	3815	3869	3864	3965	3816	3988	3959	4024	3924	3916	3880	3970	3823	3945	4041	4070	4000	3902	3782	3904	3827	3857	3916	3946	3917	3855	3855	3878	3982	4035	3952
3803	3602	3523	3562	3697	3871	3798	3813	3805	3785	3709	3784	3754	3778	3783	3844	3739	3809	3799	3820	3911	3901	3856	3902	3998	3945	4013	3883	3841	3942	3934	3847	3964	3962	4028	3892	3958	3739	3858	3751	3844	3839	3834	3779	3796	3808	3881	3927	3956	3953
3602	3721	3675	3631	3612	3893	3731	3773	3806	3803	3650	3720	3856	3639	3725	3774	3747	3703	3719	3807	3743	3808	3903	4008	3973	3948	3935	4035	3695	3876	3789	3753	3628	3740	3892	3867	3898	3765	3802	3624	3892	3753	3805	3834	3787	3819	4007	3897	3836	3763
3790	3613	3582	3723	3692	3666	3777	3830	3844	3810	3706	3835	3735	3833	3772	3844	3763	3718	3778	3789	3800	3898	3912	4024	4058	4074	3970	3877	3768	3729	3798	3770	3668	3815	3924	3870	3887	3687	3786	3759	3826	3715	3766	3779	3841	4022	3885	4007	3849	3897
3903	3786	3522	3620	3517	3779	3826	3737	3718	3763	3725	3778	3704	3738	3779	3609	3755	3684	3628	3772	3877	3857	3701	3963	3988	3996	4019	3893	3805	3790	3729	3778	3779	3699	3798	3889	3963	3988	3828	3841	3858	3803	3784	3773	3796	4153	4044	3910	3872	3919
3702	3692	3571	3550	3557	3559	3757	3810	3770	3855	3759	3668	3795	3864	3661	3954	3767	3922	3627	3760	3863	3719	3725	3947	3998	3918	3835	3779	3807	3819	3815	3898	3754	3790	3808	3781	3909	4049	4001	3981	4036	3909	3987	4057	3994	3869	3769	3839	3722	3763
3864	3612	3501	3603	3691	3602	3681	3771	3981	3722	3807	3833	3582	3715	3756	3719	3873	3821	3817	3696	3793	3736	3707	3699	3965	3952	3857	3783	3780	3832	3850	3799	3944	3828	3872	3829	3886	3957	4004	4062	4076	3996	3908	3870	3801	3778	3809	3811	3693	3773
3773	3801	3562	3402	3615	3889	3773	3597	3781	3669	3761	3625	3827	3628	3901	3771	3888	3759	3907	3948	3754	3764	3795	3876	3796	3672	3858	3710	3654	3687	3635	3825	3841	3960	3927	3847	3884	3722	3775	3957	3923	3922	3836	3825	3750	3627	3639	3772	3623	3761
3665	3585	3679	3727	3665	3648	3735	3768	3696	3759	3708	3735	3793	3686	3750	3911	3876	3826	3817	3836	3754	3705	3885	3969	3679	3656	3701	3635	3706	3761	3776	3852	3898	3952	3995	3866	3813	3832	3886	3661	3682	3815	3679	3744	3795	3688	3714	3667	3556	3693
3680	3524	3428	3692	3692	3687	3753	3647	3647	3687	3717	3727	3636	3889	3723	3623	3685	3834	3819	3770	3813	3876	3667	3742	3711	3746	3687	3700	3839	3682	3795	3829	3759	3849	3873	3779	3778	3633	3714	3746	3735	3735	3680	3671	3678	3768	3714	3650	3562	3500
3794	3549	3529	3462	3683	3801	3592	3713	3695	3704	3680	3723	3672	3623	3675	3638	3900	3758	3689	3788	3819	3738	3755	3714	3772	3640	3705	3649	3632	3572	3678	3787	3683	3899	3894	3818	3633	3744	3626	3714	3679	3764	3589	3791	3821	3861	3820	3610	3560	3607
3556	3601	3527	3558	3611	3743	3831	3671	3554	3776	3658	3544	3750	3693	3705	3725	3630	3784	3875	3805	3752	3845	3833	3802	3703	3854	3720	3770	3670	3588	3660	3712	3767	3758	3758	3754	3673	3634	3655	3573	3738	3629	3746	3767	3659	3643	3612	3487	3644	3628
3549	3525	3600	3634	3545	3734	3769	3766	3630	3730	3801	3676	3636	3549	3665	3749	3612	3673	3827	3788	3695	3784	3723	3788	3697	3639	3663	3710	3650	3795	3646	3642	3639	3958	3734	3703	3650	3718	3695	3599	3638	3544	3596	3534	3544	3688	3600	3648	3540	3516
3679	3434	3468	3608	3619	3580	3866	3762	3692	3728	3661	3735	3432	3690	3722	3582	3799	3672	3700	3706	3813	3648	3805	3612	3827	3724	3781	3797	3728	3722	3593	3598	3604	3738	3663	3553	3630	3668	3634	3572	3478	3409	3520	3557	3508	3630	3468	3556	3496	3504
3883	3486	3471	3606	3688	3726	3696	3800	3827	3689	3651	3680	3643	3622	3665	3636	3668	3624	3651	3627	3684	3656	3706	3623	3757	3588	3729	3591	3687	3671	3606	3594	3624	3504	3655	3618	3431	3500	3537	3509	3510	3518	3573	3545	3626	3432	3460	3411	3399	3418
3832	3720	3501	3399	3702	3899	3754	3753	3781	3596	3521	3593	3582	3530	3581	3665	3530	3564	3615	3616	3505	3662	3573	3678	3622	3636	3611	3582	3608	3664	3648	3661	3610	3597	3526	3487	3549	3486	3525	3476	3598	3501	3560	3613	3436	3454	3385	3384	3472	3393
3611	3807	3830	3551	3582	3873	3772	3587	3746	3589	3515	3572	3422	3450	3537	3582	3524	3589	3642	3648	3700	3724	3594	3674	3713	3561	3703	3565	3594	3523	3587	3651	3506	3637	3551	3596	3574	3518	3402	3484	3347	3544	3470	3568	3579	3427	3561	3471	3340	3429
3637	3566	3809	3515	3456	3607	3865	3589	3510	3549	3354	3576	3542	3499	3424	3552	3683	3767	3631	3565	3644	3528	3616	3656	3522	3745	3493	3599	3462	3443	3559	3673	3661	3571	3447	3590	3486	3513	3360	3388	3387	3446	3431	3422	3493	3434	3407	3430	3383	3294
3582	3401	3619	3684	3676	3506	3665	3729	3378	3520	3526	3448	3595	3508	3473	3592	3706	3596	3691	3487	3717	3595	3761	3686	3585	3556	3533	3604	3467	3402	3461	3488	3487	3504	3434	3582	3497	3478	3421	3363	3456	3278	3442	3583	3363	3488	3409	3308	3432	3309
3896	3447	3404	3710	3788	3529	3638	3735	3426	3609	3623	3405	3466	3681	3524	3530	3651	3691	3758	3681	3684	3708	3711	3614	3616	3656	3652	3586	3471	3537	3478	3433	3406	3354	3518	3516	3456	3372	3416	3408	3301	3381	3457	3316	3364	3316	3417	3294	3263	3226
4021	3555	3248	3671	3821	3532	3436	3656	3600	3486	3610	3519	3556	3592	3448	3559	3561	3719	3692	3642	3582	3577	3662	3647	3679	3605	3594	3586	3621	3535	3347	3474	3481	3463	3315	3499	3461	3585	3304	3387	3384	3459	3262	3301	3341	3376	3333	3270	3423	3336
4147	3754	3280	3404	3788	3731	3541	3687	3781	3532	3601	3747	3557	3596	3546	3643	3591	3592	3413	3395	3588	3662	3443	3575	3549	3724	3723	3641	3519	3474	3398	3460	3411	3357	3342	3389	3402	3384	3439	3408	3273	3279	3204	3311	3307	3349	3425	3317	3269	3284
4064	3974	3504	3358	3729	3943	3543	3627	3826	3566	3580	3691	3448	3602	3657	3553	3579	3415	3416	3361	3479	3467	3495	3535	3621	3768	3585	3552	3577	3547	3467	3500	3432	3267	3507	3448	3378	3428	3319	3296	3183	3275	3416	3261	3200	3422	3299	3361	3243	3094
3934	3995	3703	3282	3557	3939	3787	3391	3784	3686	3433	3761	3425	3720	3565	3421	3535	3391	3431	3465	3441	3559	3371	3488	3392	3564	3548	3541	3462	3416	3502	3408	3336	3522	3435	3364	3486	3396	3154	3223	3238	3117	3212	3356	3330	3190	3234	3102	3140	3180
3873	4096	3757	3323	3335	3847	3778	3467	3676	3695	3313	3678	3520	3417	3517	3376	3546	3330	3493	3357	3451	3389	3272	3416	3388	3318	3469	3460	3420	3269	3372	3382	3297	3362	3312	3413	3373	3390	3148	3148	3149	3099	3075	3138	3293	3270	3184	3232	3196	3135
3585	3944	3818	3321	3408	3730	3822	3409	3767	3780	3566	3606	3430	3288	3549	3448	3603	3459	3354	3331	3380	3291	3273	3321	3381	3301	3330	3282	3160	3299	3387	3285	3207	3445	3339	3402	3288	3333	3179	3193	3061	3122	3194	3150	3111	3140	3188	3149	3115	3186
3423	3815	3680	3479	3132	3715	3893	3471	3424	3778	3391	3548	3481	3450	3628	3559	3413	3476	3398	3376	3608	3319	3357	3422	3298	3260	3382	3277	3319	3337	3375	3256	3272	3304	3195	3331	3117	3224	3219	3198	3180	3097	3111	3127	3075	3182	3099	3181	3142	3134
3235	3512	3768	3385	3156	3696	3902	3624	3635	3805	3378	3565	3547	3314	3683	3447	3406	3360	3545	3559	3421	3271	3437	3306	3256	3267	3301	3229	3333	3308	3330	3305	3190	3193	3243	3076	3331	3171	3068	3282	3130	3270	3069	3134	3088	3218	3261	3055	3146	2966
3239	3559	3803	3379	3119	3616	3844	3504	3554	3752	3420	3456	3651	3425	3510	3353	3470	3419	3462	3539	3295	3420	3291	3298	3347	3242	3282	3275	3341	3282	3419	3279	3248	3255	3166	3127	3181	3104	3188	3168	3230	3205	3052	3070	3213	3066	3056	3145	3168	3010
3319	3710	3950	3501	3244	3782	3919	3529	3476	3809	3415	3535	3581	3408	3533	3392	3570	3409	3443	3479	3462	3488	3413	3346	3416	3341	3332	3459	3306	3338	3320	3300	3277	3137	3180	3177	3127	3223	3105	3219	3132	3251	3196	3163	3147	3064	3147	3045	3121	3086
3539	3885	3964	3439	3308	3777	3936	3491	3587	3766	3397	3511	3621	3413	3508	3463	3409	3357	3357	3424	3340	3573	3504	3304	3452	3315	3446	3406	3389	3522	3289	3468	3261	3225	3234	3113	3235	3035	3176	3180	3140	3246	3150	3141	3159	3123	3127	3167	3169	3164
3623	3962	3960	3494	3364	3674	3763	3470	3678	3630	3377	3635	3478	3222	3490	3302	3504	3449	3458	3482	3458	3540	3605	3562	3515	3541	3449	3392	3453	3320	3453	3482	3373	3388	3190	3212	3040	3137	3181	3145	3025	3116	3081	3072	3142	3191	3215	3221	3147	3215
3809	4076	3855	3366	3377	3688	3615	3448	3666	3747	3499	3657	3498	3394	3605	3445	3546	3551	3617	3410	3566	3493	3671	3557	3489	3517	3407	3436	3361	3347	3396	3350	3187	3225	3229	3086	3150	3221	3111	3188	3063	3109	3046	3092	3274	3217	3166	3181	3065	3121
4158	4043	3754	3219	3519	3676	3502	3514	3684	3770	3460	3747	3495	3483	3804	3381	3671	3570	3603	3548	3493	3558	3473	3510	3462	3468	3299	3292	3349	3279	3355	3267	3252	3081	3194	3120	3180	3034	3164	3123	3006	3006	3071	3044	3023	3128	3054	3087	3158	3073
4018	3920	3475	3348	3564	3597	3459	3571	3738	3687	3522	3742	3556	3716	3770	3600	3799	3402	3610	3573	3507	3391	3555	3376	3368	3250	3369	3159	3412	3292	3189	3262	3197	3233	3230	3114	3089	2947	3043	3046	3082	3029	3021	3055	3106	2903	3177	3184	3029	3124
4071	3747	3236	3375	3608	3634	3358	3513	3792	3680	3652	3844	3502	3663	3683	3598	3632	3557	3623	3486	3519	3409	3320	3328	3314	3280	3210	3263	3145	3183	3109	3128	3114	3155	3141	3167	3171	3085	3169	3081	3077	3117	3117	3046	3158	3095	3083	3204	3033	3107
4100	3566	3252	3519	3664	3580	3360	3595	3691	3402	3640	3730	3546	3663	3515	3408	3453	3288	3531	3430	3480	3390	3384	3359	3360	3246	3172	3233	3159	3222	3178	3228	3155	3267	3227	3141	3098	3157	3092	3229	3142	3046	3042	3120	3092	3096	2985	3021	3036	3058
3875	3338	3317	3534	3543	3265	3450	3773	3517	3409	3792	3501	3532	3498	3460	3457	3399	3308	3342	3401	3410	3408	3306	3344	3293	3351	3260	3224	3239	3010	3157	3098	3202	3152	3260	3086	3134	3091	3282	3221	3156	3099	3160	3220	3090	3064	3009	2941	2977	2965
3636	3338	3531	3629	3440	3403	3662	3674	3471	3626	3615	3383	3501	3467	3419	3534	3370	3421	3349	3354	3363	3418	3332	3291	3322	3341	3253	3413	3174	3195	3138	3117	3025	3156	3164	3115	3058	3100	3048	3140	3122	3053	3181	3059	3039	3011	2979	2980	2917	2838
3722	3657	3783	3596	3490	3413	3584	3493	3402	3658	3484	3441	3551	3459	3473	3473	3222	3366	3211	3473	3240	3476	3394	3405	3263	3397	3451	3322	3311	3214	3198	3137	3118	3130	3096	3037	3028	3003	3105	3022	3167	3083	3157	3074	2904	3142	2860	2984	2885	2805
3797	3884	3903	3447	3543	3565	3532	3546	3413	3565	3458	3392	3494	3318	3500	3433	3350	3539	3362	3396	3323	3343	3413	3268	3291	3332	3389	3358	3257	3319	3182	3148	3140	3107	3107	3096	2992	3129	3085	3009	3022	2994	3062	2966	3049	3033	2828	2934	2894	3011
3968	3794	3633	3686	3566	3685	3681	3609	3602	3627	3514	3537	3628	3461	3590	3491	3580	3524	3439	3294	3568	3344	3429	3436	3465	3395	3477	3338	3316	3351	3310	3182	3238	3175	3219	3171	2994	2973	2977	2977	2853	3088	3115	3036	3003	2978	2952	2916	3047	2991
[truncated: 920 more columns]
