# Supplementary material for: Spatial Resolution and Refractive Index Contrast of Resonant Photonic Crystal Surfaces for Biosensing
Source: IEEE Photonics J. Author manuscript; Available in PMC 2015 Sep 7. (PMC4561521; doi:10.1109/JPHOT.2015.2435699)
Supplement: fig2_data [file NIHMS64775-supplement-fig2_data.gz › Volumes/graham/MacBook_backup/PhD_folder_2015_06_02/paper_improvements/IEEE_J_Photonics/final_files/data_files/fig2/ref/ref21.csv]

3685	3766	3711	3756	3649	3740	3762	3735	3574	3667	3663	3770	3891	3751	3786	3877	3885	3812	3818	3790	3694	3653	3747	3709	3773	3949	3794	3734	3729	3772	3852	3731	3815	3753	3785	3786	3897	4040	3893	3949	3795	3922	3967	3827	3957	3965	4040	4021	4160	3959
3842	3886	3784	3651	3432	3600	3473	3629	3629	3730	3883	3980	3787	3705	3723	3758	3772	3846	3874	3613	3694	3656	3598	3698	3911	3991	3929	3836	3692	3881	3842	3838	3797	3805	3848	3791	3969	3896	3748	3782	3722	3920	3849	3902	3872	3892	3971	3956	3977	3854
3992	3757	3594	3499	3439	3417	3434	3569	3573	3760	3875	3896	3790	3745	3717	3728	3791	3909	3653	3810	3599	3502	3649	3787	3876	3947	3950	3763	3780	3709	3742	3811	3761	3762	3895	3864	3832	3728	3861	3732	3792	3711	3699	3748	3832	3834	3840	3845	3875	3898
3909	3916	3350	3484	3421	3509	3535	3662	3772	3859	3848	3935	3644	3695	3677	3634	3781	3843	3746	3703	3531	3745	3738	3886	3882	3889	3921	3878	3680	3799	3767	3792	3723	3838	3793	3737	3724	3704	3635	3623	3806	3838	3715	3639	3671	3849	3739	3800	3789	4033
3965	3692	3488	3559	3473	3533	3824	3851	3828	3847	3907	3768	3583	3564	3661	3623	3678	3800	3732	3627	3593	3827	3888	4001	3884	3818	3800	3837	3904	3854	3736	3866	3703	3684	3882	3829	3687	3613	3492	3628	3628	3604	3580	3507	3507	3728	3791	3830	3810	3878
3906	3695	3733	3657	3592	3619	3827	3884	3957	3811	3759	3560	3475	3595	3532	3602	3754	3711	3702	3690	3628	3716	3799	3766	3796	3790	3807	3741	3840	3760	3749	3826	3758	3798	3647	3674	3670	3608	3447	3448	3475	3489	3499	3433	3491	3636	3581	3789	3942	3981
3783	3730	3638	3791	3700	3767	3947	3868	3961	3819	3835	3648	3668	3736	3668	3762	3710	3834	3898	3696	3707	3627	3682	3670	3618	3573	3642	3690	3829	3727	3858	3690	3853	3699	3703	3551	3544	3442	3466	3562	3451	3521	3513	3306	3386	3508	3690	3709	3868	3902
3700	3714	3701	3866	3909	4044	3866	3868	3876	3736	3648	3645	3695	3808	3852	3776	3863	3745	3718	3724	3670	3732	3520	3409	3586	3494	3655	3621	3842	3675	3729	3683	3605	3679	3588	3484	3488	3470	3403	3614	3323	3287	3399	3434	3333	3376	3629	3763	3978	3904
3778	3720	3730	3891	3969	3932	3791	3712	3730	3757	3819	3756	3825	4038	3862	3916	3716	3755	3825	3783	3664	3584	3550	3425	3395	3430	3617	3747	3597	3676	3753	3579	3697	3631	3562	3395	3455	3532	3642	3471	3445	3422	3513	3398	3482	3390	3603	3601	3899	3921
3886	3769	3798	3779	3845	3807	3765	3638	3608	3673	3727	3823	3887	3814	3954	3803	3903	3712	3874	3740	3633	3660	3435	3354	3404	3493	3590	3613	3565	3643	3554	3628	3534	3584	3583	3555	3573	3590	3624	3524	3507	3533	3531	3465	3477	3474	3623	3746	3775	3863
3912	3801	3854	3871	3704	3598	3552	3549	3540	3610	3717	3892	4017	3987	3807	3829	3764	3666	3881	3734	3576	3622	3308	3368	3392	3409	3460	3467	3451	3468	3528	3576	3618	3466	3609	3610	3674	3665	3705	3646	3665	3656	3677	3628	3386	3511	3540	3716	3762	3745
3963	3844	3837	3651	3593	3616	3594	3449	3487	3783	3844	3940	3859	3769	3740	3814	3629	3718	3724	3743	3703	3536	3401	3526	3445	3424	3382	3334	3501	3497	3391	3402	3627	3579	3557	3725	3669	3693	3618	3739	3655	3736	3769	3652	3703	3607	3669	3590	3772	3787
3894	3773	3624	3712	3577	3470	3502	3390	3538	3495	3685	3711	3734	3630	3539	3660	3722	3758	3617	3606	3598	3649	3675	3515	3481	3471	3394	3463	3455	3414	3545	3590	3566	3700	3762	3937	3921	3788	3711	3708	3825	3868	3771	3738	3807	3745	3692	3681	3709	3804
3711	3743	3662	3541	3546	3501	3607	3517	3651	3650	3559	3362	3604	3458	3554	3601	3656	3826	3636	3744	3618	3765	3675	3593	3525	3543	3361	3581	3510	3502	3595	3578	3598	3678	3765	3845	3786	3796	3663	3911	3859	3821	3766	3860	3864	3704	3832	3473	3739	3706
3556	3718	3544	3636	3570	3613	3634	3689	3646	3458	3510	3469	3476	3405	3553	3659	3592	3653	3614	3602	3666	3806	3764	3805	3574	3501	3401	3386	3608	3560	3658	3679	3692	3705	3788	3750	3885	3800	3803	3743	3888	3826	3767	3857	3817	3781	3786	3623	3740	3723
3597	3652	3684	3589	3730	3799	3802	3665	3617	3677	3480	3321	3395	3345	3603	3632	3551	3631	3525	3619	3679	3769	3763	3566	3565	3536	3564	3592	3634	3676	3778	3813	3813	3770	3662	3653	3790	3677	3858	3802	3784	3766	3850	3920	3894	3831	3745	3766	3602	3679
3717	3711	3596	3732	3831	3755	3865	3672	3637	3596	3520	3511	3545	3471	3542	3461	3447	3558	3477	3644	3788	3704	3631	3676	3466	3651	3632	3651	3672	3771	3711	3758	3673	3794	3644	3688	3738	3895	3865	3832	3755	3796	3707	3780	3891	3775	3717	3655	3548	3634
3800	3778	3810	3747	3878	3784	3895	3567	3575	3587	3560	3568	3491	3553	3544	3535	3504	3553	3614	3634	3764	3573	3653	3571	3651	3696	3726	3733	3589	3813	3790	3929	3761	3677	3623	3688	3887	4019	3879	3767	3731	3785	3757	3583	3819	3557	3737	3664	3657	3622
3837	3868	3905	3746	3720	3655	3792	3559	3699	3655	3610	3676	3621	3595	3576	3516	3596	3598	3596	3607	3621	3578	3670	3627	3748	3744	3731	3718	3697	3705	3712	3805	3718	3853	3719	3785	3859	3837	3922	3828	3671	3716	3688	3658	3675	3692	3830	3696	3702	3582
3810	3818	3665	3640	3657	3558	3742	3826	3781	3801	3699	3629	3762	3795	3545	3654	3587	3622	3637	3543	3485	3692	3653	3710	3752	3862	3570	3764	3631	3698	3679	3661	3644	3735	3610	3929	3780	3812	3849	3764	3742	3713	3614	3621	3672	3921	3826	3737	3534	3602
3827	3751	3497	3596	3487	3589	3735	3726	3792	3880	3905	3838	3617	3716	3744	3513	3603	3556	3630	3542	3635	3808	3801	3787	3845	3730	3680	3619	3632	3769	3672	3787	3775	3742	3922	3700	3791	3910	3863	3790	3745	3735	3668	3628	3855	3805	3827	3643	3826	3819
3763	3581	3423	3336	3369	3450	3687	3848	3840	3828	3763	3815	3734	3734	3810	3685	3662	3559	3530	3637	3709	3885	3863	3873	3856	3639	3630	3537	3734	3653	3647	3616	3771	3773	3777	3698	3815	3804	3855	3859	3916	3855	3840	3694	3779	3935	3786	3670	3774	3844
3762	3508	3426	3437	3530	3399	3691	3808	3689	3763	3734	3762	3812	3866	3748	3692	3659	3690	3738	3820	3801	3783	3920	3822	3707	3719	3712	3642	3623	3642	3610	3582	3743	3691	3747	3637	3685	3861	3895	3916	3933	3821	3864	3752	3887	3776	3832	3884	3848	3844
3659	3575	3463	3545	3448	3601	3609	3576	3618	3700	3668	3884	3809	3854	3861	3650	3724	3646	3684	3830	3767	3916	3685	3715	3658	3835	3625	3572	3583	3677	3595	3570	3640	3676	3608	3657	3654	3923	3922	3905	3942	3913	3854	3929	3826	3896	3956	3952	3917	3873
3852	3683	3496	3404	3357	3509	3444	3587	3583	3577	3614	3654	3704	3701	3851	3771	3762	3739	3921	3851	3805	3907	3639	3693	3868	3691	3786	3669	3483	3487	3570	3563	3657	3649	3590	3594	3706	3815	3828	3974	4086	4046	3887	3962	3948	3938	3949	3887	3875	3889
3783	3688	3598	3512	3489	3428	3415	3447	3429	3494	3522	3562	3682	3733	3803	3695	3880	3789	3743	3766	3642	3783	3691	3809	3867	3859	3646	3618	3380	3480	3564	3549	3512	3459	3551	3671	3778	3900	3947	4024	4099	4216	4004	4071	4038	4092	4091	3935	3942	3867
3795	3752	3471	3435	3393	3437	3424	3534	3523	3479	3587	3565	3648	3735	3795	3912	3819	3742	3797	3781	3707	3785	3772	3894	3747	3801	3640	3648	3601	3602	3537	3495	3465	3687	3647	3728	3720	3857	3913	4193	4073	4259	4159	4022	4177	4037	4014	4014	3829	3892
3773	3646	3425	3514	3395	3457	3519	3599	3537	3617	3429	3504	3540	3532	3770	3768	3697	3661	3794	3640	3759	3896	3890	3968	3796	3815	3774	3699	3672	3693	3536	3556	3628	3624	3584	3684	3825	3878	3925	4032	4177	4115	4179	4263	4227	4136	4081	3852	3881	3662
3575	3536	3501	3505	3512	3479	3584	3756	3715	3531	3564	3562	3659	3706	3713	3548	3644	3768	3751	3746	3726	3911	3984	3954	3863	3783	3779	3885	3736	3702	3691	3605	3641	3683	3779	3718	3698	3880	3960	4025	4152	4023	4248	4198	4184	3959	4019	3977	3933	3845
3729	3584	3462	3553	3530	3629	3623	3621	3627	3676	3528	3585	3656	3606	3493	3633	3603	3538	3672	3741	3815	3833	3872	3910	3823	3871	3895	3911	3923	3726	3640	3711	3804	3645	3763	3744	3710	3848	3960	3704	4001	4094	4099	4035	4078	4139	4045	3822	3929	3727
3629	3650	3486	3617	3649	3758	3647	3595	3622	3591	3598	3556	3576	3540	3609	3376	3414	3561	3645	3671	3845	3857	3823	3725	3963	3870	4001	4040	4002	3932	3784	3983	3845	3819	3737	3880	3823	3776	3787	3727	4006	3861	4114	3929	4008	3993	3980	3959	3955	3937
3701	3650	3604	3654	3561	3626	3715	3603	3668	3589	3648	3673	3549	3561	3568	3640	3680	3660	3687	3774	3653	3685	3714	3813	3921	3893	4072	4017	4037	4018	3882	3897	3751	3705	3728	3785	3726	3695	3768	3759	3775	3862	3957	3996	3887	4068	4033	4083	3927	3892
3804	3668	3660	3570	3599	3672	3613	3719	3726	3832	3697	3760	3567	3748	3490	3712	3734	3715	3710	3696	3707	3589	3749	3724	3954	3834	4096	4105	4026	4041	4008	3879	3914	3674	3929	3918	3822	3794	3769	3878	3915	3831	3831	3853	3992	4024	3988	4115	4116	3981
3918	3683	3578	3508	3576	3627	3635	3701	3724	3677	3776	3746	3771	3709	3810	3806	3871	3677	3746	3700	3622	3690	3672	3687	3770	3890	3947	4034	4027	3796	3855	3948	3821	3842	3975	3838	4009	3804	3805	3848	3815	4016	3815	3997	4065	4035	4083	3934	4071	3984
3710	3572	3644	3568	3525	3669	3639	3704	3600	3679	3793	3751	3870	3858	3789	3803	3790	3796	3800	3758	3876	3767	3647	3615	3649	3852	3891	3939	3856	3802	3748	3911	3815	3942	3993	3966	3905	3962	3905	3826	3950	3974	4005	4105	4033	4101	3997	4166	4020	3913
3889	3672	3641	3541	3538	3645	3593	3642	3583	3734	3735	3644	3723	3881	3864	3813	3764	3800	3790	3675	3822	3734	3564	3636	3721	3626	3848	3929	3859	3871	3710	3732	3894	3965	4023	4045	3937	4038	4087	3975	4031	4049	4274	4043	3989	4153	4077	3965	4007	3869
3863	3789	3658	3537	3541	3699	3530	3622	3517	3578	3622	3729	3685	3692	3663	3603	3646	3821	3837	3934	3929	3797	3715	3702	3774	3756	3888	3857	3785	3814	3794	3778	3866	3973	3942	4138	4053	4029	4129	4113	4136	4153	4277	4111	4022	3971	3994	3959	3871	3743
4015	3765	3565	3657	3694	3613	3574	3648	3653	3522	3559	3538	3535	3527	3562	3556	3725	3755	3886	3952	4021	3970	3812	3862	3840	3801	3809	3749	3930	3911	3840	3804	3883	3966	4066	4154	4048	4037	4009	4051	4199	4205	4246	4204	4107	3912	3770	3930	3846	3758
3990	3864	3760	3575	3665	3587	3612	3634	3788	3534	3502	3504	3388	3474	3436	3728	3647	3736	3964	3909	3986	3900	3994	3820	3878	3812	3872	3857	4013	3898	3899	3831	3803	3851	3899	4068	4056	3996	4035	4199	4286	4108	4113	3957	3953	4041	3860	3848	3911	3671
3985	3729	3787	3678	3647	3685	3800	3772	3631	3505	3531	3353	3365	3533	3398	3671	3565	3699	3848	3962	4126	4160	4030	4109	3916	3936	3999	4104	3881	4090	3796	3788	3807	3908	3854	3903	4044	4094	3951	4044	3976	3909	3978	3898	3968	3825	3853	3782	3808	3763
3975	3826	3753	3673	3812	3723	3693	3678	3553	3578	3479	3502	3480	3435	3563	3370	3445	3645	3798	4102	4058	4108	4053	4111	4146	4149	4064	4012	4046	3800	3938	3686	3760	3695	3815	3912	3937	3990	3868	3924	3884	3874	3972	3835	3867	3820	3825	3895	3930	3722
4020	3824	3731	3685	3689	3672	3824	3696	3747	3751	3601	3546	3680	3533	3462	3474	3527	3692	3764	3968	4095	4157	4132	4235	4238	4292	4193	4136	3856	3811	3810	3766	3687	3717	3911	3800	3877	3879	3767	3809	3811	3858	3840	3987	3908	3846	3929	3879	3935	3912
3997	3726	3603	3553	3592	3691	3820	3850	3902	4014	3983	3695	3718	3563	3542	3492	3540	3723	3872	3841	3890	4022	4166	4179	4146	4241	4199	4049	3917	3864	3826	3778	3704	3748	3788	3909	3861	3876	3745	3813	3692	3729	3944	3916	3950	3804	3855	3870	3887	3862
4071	3803	3605	3510	3544	3664	3787	3955	4062	4014	4062	3984	3670	3723	3649	3512	3621	3622	3752	3721	3826	3999	4003	4094	4149	4128	4064	3985	3984	3909	3811	3825	3698	3956	3800	3780	3870	3739	3753	3806	3973	3967	3954	3856	3880	3823	3945	3880	3830	3989
4049	3732	3628	3625	3693	3838	3810	3953	4072	3939	4093	3997	3970	3817	3990	3693	3565	3681	3533	3693	3972	3891	3902	3906	3949	3995	4008	4079	3918	4044	3986	3900	3852	3902	3858	3779	3701	3818	3861	4121	4036	4062	3952	3908	3966	3905	3740	3814	3909	3944
4021	3860	3694	3742	3581	3628	3772	4002	3899	3910	4025	4006	4025	4023	3835	3658	3745	3761	3744	3876	3880	3894	3814	3789	4096	3770	3999	4028	4028	3883	4006	3923	3833	3945	3883	3892	3811	3826	3954	4039	3987	4087	4031	4004	3978	3792	3910	3889	3881	3930
3929	3910	3885	3726	3619	3716	3710	3890	3819	4012	3917	4006	3978	3985	3864	3747	3754	3757	3776	3682	3618	3684	3840	3847	3922	4013	3966	3898	3907	3886	3921	3947	3899	3983	3855	3779	3877	3841	3971	4132	4148	4085	4034	3983	3977	3864	3780	3784	3748	3686
4025	3976	3873	3713	3659	3654	3716	3880	3850	3995	3931	4033	3935	4007	3944	3942	3822	3845	3840	3722	3784	3764	3913	3813	3878	3942	4034	3949	4006	3872	3962	3854	3804	3874	3903	3928	3862	3860	3990	3931	4100	3878	3910	3928	4006	3817	3894	3725	3821	3867
4059	4069	3941	3840	3885	3765	3822	3789	3853	3893	3809	3945	3839	3814	3883	3834	3809	3775	3745	3958	3824	3951	3894	3958	3991	3925	3883	4068	3937	4056	4059	3879	3712	3857	3811	3891	3753	3874	3790	3843	4029	4026	3834	4049	3973	3928	3969	3879	3851	4052
3896	3918	3899	3898	3809	3903	3862	3815	3868	3737	3854	3880	3940	4017	3881	3817	3793	3739	3911	3896	3966	4034	3760	3943	3828	4034	3981	3958	3875	3916	3881	3792	3911	3959	3879	3768	3735	3738	3764	3717	3813	3937	3844	3951	3847	3937	3890	3912	4133	4029
3848	3846	3903	3901	3898	3987	3876	3938	3891	3948	3837	3956	3941	3862	3828	3779	3798	3767	3921	3964	3924	3912	3976	3940	3997	3877	4007	3993	3973	3859	3905	3906	3994	3876	3775	3788	3673	3667	3738	3600	3695	3922	3825	3939	3702	3783	3950	3939	4067	4071
3877	3903	3802	3896	3923	3993	3915	3960	3893	3822	3896	3987	3898	3781	3820	3848	3984	3796	3753	3870	3851	3848	3989	3901	4052	3890	3857	3955	3882	3849	3862	3742	3910	3868	3812	3839	3859	3659	3773	3629	3820	3686	3888	3792	3913	3853	3876	3992	3997	4143
3918	3814	3922	3711	3820	3877	3960	4075	4005	4016	4038	3923	3953	3920	3776	3853	3823	3744	3684	3674	3894	3809	3930	3902	3956	3930	3948	3979	3959	4029	4028	3945	3830	3938	3891	3819	3849	3898	3890	3647	3755	3779	3942	3980	4092	4032	4054	4028	4123	4045
3849	3764	3827	3800	3729	3697	3776	3809	3916	3844	3898	3914	3900	3922	3979	3774	3794	3780	3866	3654	3917	3739	3845	3839	3820	3927	3995	3928	3950	3849	4002	3937	4026	4088	3989	3872	3847	3878	3798	3890	3787	3898	3903	3957	4000	3935	3986	4217	3988	4226
3749	3682	3718	3663	3792	3769	3773	3813	3743	3899	3926	3864	3924	4059	4010	3825	3834	3784	3859	3793	3772	3796	3788	3904	3786	3872	3980	3840	3967	3922	3871	3990	3951	4029	3958	3999	4101	3974	4173	3855	3933	3919	4052	4136	4095	3977	4134	4141	4022	4132
3809	3778	3588	3539	3582	3598	3622	3774	3905	3894	3974	4044	3895	4031	3889	3776	3859	3960	3922	3891	3777	3746	3842	3751	3830	3860	3885	3900	3918	3899	3978	3973	3988	4045	4031	4057	4049	4043	4079	4122	4051	4155	4130	4073	4206	4180	4140	3951	4053	3878
3848	3904	3641	3639	3496	3626	3521	3801	3734	3909	3821	3976	3942	4043	3947	3969	3856	3963	3964	3948	3820	3906	3790	3699	3899	3908	3999	3945	3793	3859	3976	3929	3975	3829	4114	4038	4052	4120	4097	4048	4135	4194	4121	4341	4226	4317	4021	4104	4046	4110
3951	3847	3853	3635	3581	3619	3714	3748	3724	3868	3951	3914	3983	4088	3956	3910	3896	3950	4003	3943	4055	3964	4022	3935	3848	4070	3929	4042	4051	4047	3976	3964	3912	3902	3975	4146	4099	4229	4206	4133	4098	4333	4129	4300	4243	4356	4051	4120	4137	4064
3965	3877	3701	3667	3754	3592	3752	3719	3796	3885	3844	3836	4034	4009	4087	3978	4012	4040	4171	4140	4207	4029	3891	4007	3980	3966	4175	4002	4047	4065	3941	3942	3911	3947	3944	4100	4197	4211	4089	4218	4127	4269	4330	4325	4306	4324	4437	4114	4294	4079
4144	3842	3900	3869	3706	3766	3803	3780	3819	3915	3885	3973	3840	3988	4033	4007	3976	4037	4102	4167	4094	4067	4047	3954	3990	4050	4170	4032	4048	4110	4112	4097	4040	3899	3917	4067	4085	4093	4199	4215	4136	4128	4393	4291	4229	4312	4275	4279	4130	4140
4005	3941	3910	3829	3882	3801	3733	3906	3919	3922	3955	3900	3775	3825	3970	4015	3977	3982	4054	4174	4246	4189	4153	4223	4168	4174	4217	4271	4320	4212	4191	4111	4068	4030	3918	4150	3959	4113	4222	4091	4223	4231	4374	4335	4308	4378	4240	4074	4245	4204
4063	3991	3933	3887	3928	3926	3754	3995	3979	3938	4136	3987	4024	4057	3924	4124	3937	4236	4135	4203	4149	4335	4344	4229	4157	4185	4284	4378	4276	4480	4237	4264	4090	4048	4011	4139	4109	4251	4176	4283	4221	4251	4266	4302	4231	4114	4335	4201	4175	4161
4019	4003	3998	3981	3907	3835	3891	4012	3904	3916	4035	3933	4043	4025	4321	4180	4126	4096	4219	4183	4241	4243	4199	4099	4139	4195	4210	4331	4358	4446	4420	4199	4180	4273	4209	4164	4203	4134	4339	4277	4279	4295	4275	4347	4139	4071	4209	4117	4149	4217
4182	4049	4015	3843	4061	3813	3950	3955	3962	3925	4081	4033	4098	4024	4171	4174	4330	4442	4345	4108	4179	4168	4108	4259	4062	4230	4326	4362	4249	4348	4508	4311	4311	4334	4271	4049	4250	4336	4198	4249	4159	4195	4113	4126	4142	4166	4178	4182	4258	4003
4191	4046	3957	3834	4007	3903	3909	3904	3844	3996	3936	3955	4035	4113	4131	4306	4372	4257	4347	4331	4241	4147	4107	4125	4172	4189	4303	4232	4309	4334	4488	4358	4276	4227	4289	4266	4254	4273	4273	4288	4193	4100	4300	4293	4214	4185	4213	4223	4222	4146
4194	4015	3990	3903	3959	3979	3960	4096	3977	3878	3991	3842	3969	4047	4186	4219	4387	4360	4456	4462	4182	4259	4274	4097	4176	4052	4187	4143	4299	4308	4259	4121	4249	4179	4184	4132	4231	4206	4281	4246	4302	4347	4196	4222	4099	4183	4260	4230	4114	4177
4086	4085	3931	3890	3908	4046	4029	4021	4014	3948	3898	3959	3903	3954	4181	4123	4240	4316	4255	4218	4284	4128	4271	4240	4006	4134	4078	4084	4255	4176	4269	4245	4200	4157	4072	4143	4226	4143	4250	4284	4177	4321	4115	4301	4174	4119	4168	4395	4118	4094
4230	3961	3967	4043	4051	4011	4068	4205	4089	4002	3871	3904	3965	3863	3964	4125	4061	4266	4343	4247	4259	4359	4100	4201	4064	4012	4088	4015	4076	4091	4225	4208	4027	4082	4103	4086	4068	4168	4238	4225	4158	4192	4253	4260	4181	4236	4124	4161	4248	4161
4145	4035	3864	3775	3907	3944	4075	4130	4090	3965	4029	3928	3897	3884	3913	4021	4055	4183	4303	4260	4171	4184	4212	4132	3995	4100	4051	4038	4156	4111	4259	4122	4083	3975	3998	4181	4179	4014	4093	4132	4189	4260	4230	4319	4379	4153	4119	4058	4215	4237
4024	4009	3907	3891	3787	3977	4009	4110	4113	4104	4121	3994	3950	3918	3879	3874	3979	4118	4024	4085	4207	4185	4210	4261	4095	3953	4108	4001	4194	4081	4006	4148	4075	4045	4024	4034	4040	4116	4075	4161	4163	4159	4332	4255	4128	4359	4235	4160	4046	4229
4007	4010	3826	3797	3826	3939	3981	4071	4135	4141	4140	4034	3946	3869	3984	3917	3970	4085	4045	4091	4149	4036	4067	4148	4037	3984	4060	3988	4103	4188	4125	4112	4076	3998	4028	4051	4120	4076	4042	4155	4157	4223	4222	4234	4212	4321	4129	4152	4042	4131
4046	3977	3851	3792	3856	4012	3943	4054	4154	4161	4096	4068	4081	3868	3802	3955	4000	4044	4031	4014	3975	4047	3999	4026	4018	4055	3944	4048	4079	4057	4098	3996	3905	3973	4032	4041	4043	4117	4117	4226	4234	4170	4176	4199	4169	4145	4244	4084	4175	4087
4114	4021	3845	3799	3797	3957	4027	4044	4162	4057	4030	4054	4012	3874	3869	3828	3996	3974	3889	4090	3957	4070	4020	4043	4032	4044	4069	3884	3902	3947	4056	4005	4102	4067	3980	4016	4152	4077	4142	4253	4148	4088	4181	4218	4135	4140	4210	4291	4221	4106
4221	3912	3950	3787	3865	3899	4050	3978	4083	4057	4231	3804	3903	3935	4008	4075	4010	4010	4000	4081	4016	4060	3961	3950	3992	3843	3853	3701	3901	3987	4004	4084	4029	3939	4086	4110	4173	4122	4173	4128	4098	4244	4012	4233	4193	4270	4221	4310	4064	4061
4165	3988	3958	3742	3850	3954	4005	4074	4221	4190	4085	4043	3884	3820	3894	4122	4203	4056	4139	4051	4147	4010	4099	4003	3879	3926	3749	3775	3851	3961	3969	4071	3957	4017	4139	4135	4004	4113	4102	4169	3993	4082	4212	4042	4139	4204	4168	4151	4144	4183
4101	4120	4099	3878	3982	3954	4053	4120	4207	4173	3980	3906	4046	4001	4082	4013	4057	4049	4133	4177	4055	4055	4013	4020	4026	3945	3962	3776	3845	3981	4029	3904	4061	4076	3918	4076	4143	3976	4064	4077	4061	3956	4003	4114	4017	4065	4238	4174	4228	4225
4026	4053	3975	3885	4078	3915	4138	4112	4155	4348	4022	4056	4032	3930	4034	4060	3978	4050	4179	4163	4140	4093	4083	4012	3956	4054	3898	3886	3993	3851	3999	3967	4028	3848	3990	4128	4046	4073	4038	4154	4103	4001	3988	3940	3904	4103	4001	4115	4013	4054
4135	4017	3905	3657	3828	4071	4092	4180	4215	4181	4266	4118	3997	4043	4050	4077	4041	4098	4154	4168	4208	3984	4112	4037	4105	3998	3939	3805	3983	3917	4000	4064	4147	3993	3972	4163	4037	4087	4020	4026	4010	3948	3939	4034	3986	3874	3948	3956	3900	4013
4202	4080	4046	3848	3936	4072	4072	4080	4380	4224	4213	4276	4109	4224	4161	4168	4205	4105	4089	4173	4176	4023	3955	4082	3944	3965	3860	3797	3920	3969	3987	4112	4041	3964	3913	3907	4070	3921	4103	4082	4000	3959	3973	4003	3894	3965	4025	3852	3940	4070
4079	4074	4009	3852	4040	4138	4182	4193	4394	4381	4141	4245	4209	4220	4267	4101	4219	4112	4267	4166	4038	4101	4098	3929	3830	3842	3874	3750	3999	4059	4029	4035	4071	4058	4037	4029	4046	4032	4015	4109	4160	4026	3832	3986	4133	3923	3963	4013	3936	3877
4179	4115	3937	3944	3975	4114	4095	4377	4231	4301	4265	4291	4407	4330	4335	4331	4276	4290	4251	4171	4153	4217	4164	4013	3946	3865	3875	3807	4064	4061	4043	4141	4170	4140	4131	4223	4157	4197	4095	4201	4111	3938	4043	4111	4169	4077	4054	4078	4113	4053
4098	3999	3957	4064	4066	3998	4113	4216	4149	4391	4090	4331	4261	4335	4349	4365	4244	4276	4342	4185	4289	4186	4170	3975	3862	3932	3727	3781	4009	4000	4208	4154	4198	4153	4232	4144	4131	4194	4023	4111	4080	4069	4114	4094	4188	4114	4165	4074	4236	4150
4105	3987	3971	4076	4074	4199	4222	4201	4101	4179	4158	4429	4342	4404	4393	4236	4291	4323	4180	4178	4304	4112	4103	3963	3955	3801	3733	3907	3994	3980	4110	4218	4004	4301	4095	4225	4100	4083	4056	4080	4046	4015	4058	4121	4198	4172	4187	4479	4210	4410
4067	3785	3992	3976	4110	4252	4367	4187	4239	4216	4166	4120	4253	4298	4319	4087	4255	4032	4195	4078	4203	4146	4134	4014	3972	3801	3976	3992	4075	4114	4156	4236	4302	4162	4140	4183	4118	4131	4164	4133	4070	4091	4086	4105	4244	4153	4324	4310	4302	4464
4022	3827	3955	3909	4074	4130	4278	4139	4128	4135	4153	3977	4066	4199	4235	4119	4147	4077	4157	4159	4171	4128	4105	4035	3931	3950	3999	4180	4201	4256	4301	4225	4335	4384	4248	4188	4102	4190	4294	4248	4148	4159	4021	4018	4102	4222	4219	4274	4379	4527
4048	4001	3989	3924	3990	4115	4233	4156	4093	4040	4160	4019	4075	4111	4016	4041	4053	3868	4022	3981	4089	4126	4129	3987	3998	3929	4064	4097	4109	4292	4284	4198	4333	4499	4332	4306	4201	4060	4187	4188	4076	4050	4096	4097	4251	4255	4354	4291	4402	4341
4186	4086	3990	3955	4062	4126	4116	4033	3939	4022	4006	4090	3912	4018	3995	3896	3977	3951	3978	4007	3934	4115	4123	4136	3984	4094	4059	3982	4175	4275	4405	4469	4323	4322	4361	4224	4141	4065	4162	4119	4114	4159	4160	4051	4341	4324	4154	4133	4280	4297
4051	4012	3971	4126	4069	4101	4052	4177	3916	3900	4102	4027	3978	3963	4076	3854	3927	3906	4093	4043	4022	4032	4144	3935	3968	3924	4059	4036	4220	4186	4242	4360	4410	4462	4227	4216	4160	4215	4129	4075	4114	4136	4166	4196	4196	4254	4228	4370	4311	4273
4180	4069	4140	4257	4072	4079	4048	3921	4065	3835	4054	3905	3967	3922	3903	3831	3918	3872	3974	4115	3934	4154	3995	3897	4040	4072	4000	4094	4267	4250	4293	4228	4273	4401	4288	4108	4204	4268	4094	4243	4243	4277	4421	4302	4286	4281	4276	4264	4299	4224
4184	4135	4077	4034	4157	4130	4055	3895	3928	4066	3964	4083	3918	4038	3955	3959	3924	3990	3974	4052	4092	4208	4315	4161	4111	4098	4079	4235	4089	4151	4281	4276	4309	4264	4196	4084	4176	4149	4071	4011	4282	4183	4364	4363	4183	4229	4209	4139	4246	4141
4132	3934	4016	4177	4183	3997	4113	3981	4067	4041	3904	4092	4016	4073	3987	3979	4039	4106	4068	4151	4260	4232	4231	4313	4140	4153	4132	4050	4140	4147	4238	4167	4196	4266	4088	4073	4024	3953	3947	3921	4139	4161	4398	4224	4352	4189	4081	4231	4184	4064
4033	4035	4180	4059	4095	4036	4127	4016	3974	4046	4079	4084	4003	4160	4012	4085	4038	4162	4148	4225	4285	4264	4256	4295	4259	4235	4023	3987	4305	4384	4187	4207	4156	4252	4096	4023	3985	3939	3956	3999	4015	4087	4254	4182	4223	4232	3944	3989	4082	3924
4062	4087	4067	4030	4012	4033	4097	4216	4084	4204	4113	4114	4342	4178	4068	4080	4023	4249	4188	4330	4267	4416	4346	4186	4283	4319	4128	4037	4232	4246	4148	4058	4138	4129	4110	3943	4056	4001	3938	3920	4067	4043	4198	4120	4139	4108	4049	4072	3943	4170
4221	4039	4181	4041	4184	4128	4103	4149	4246	4227	4160	4257	4139	4144	4087	4182	4152	4164	4267	4289	4365	4278	4268	4217	4250	4328	4105	4135	4323	4160	4067	4126	4115	4093	4070	4030	3944	4089	3826	3946	4087	4045	4268	4299	4197	4028	4067	3979	4162	4115
3983	4111	3961	3892	4101	4000	3963	4207	4104	4232	4258	4321	4296	4121	4289	4140	4246	4313	4237	4428	4381	4347	4396	4211	4169	4176	4373	4013	4107	4091	4012	4076	3965	4103	4047	4144	4057	4075	4116	4245	4227	4160	4298	4220	4182	4021	4077	3978	4061	4045
4025	3983	3944	3946	3833	3984	4027	4064	4208	4235	4186	4360	4281	4406	4187	4185	4306	4309	4377	4335	4348	4223	4244	4227	4134	4207	4121	4160	4182	3987	3999	3965	3989	4105	4064	4088	4032	4005	4144	4150	4091	4341	4353	4331	4165	4068	4131	4139	4154	4110
3959	3984	3919	3914	3962	4017	4090	4198	4172	4263	4359	4372	4258	4306	4313	4362	4323	4345	4369	4426	4307	4329	4286	4228	4165	4216	4154	4229	4028	4018	3926	3969	3954	4058	4074	4168	4058	3928	3938	4214	4353	4398	4317	4313	4177	4132	4085	4085	4176	4142
4263	4186	3891	4028	3801	4054	4047	4132	4278	4287	4535	4234	4222	4321	4287	4461	4314	4429	4369	4431	4356	4192	4252	4216	4156	4113	4192	4192	4024	3880	4037	4036	4125	4043	4139	4016	4148	4144	4261	4262	4200	4373	4332	4397	4342	4260	4271	4174	4012	4287
4271	4044	4037	4037	4044	4122	4175	4325	4324	4426	4352	4333	4350	4369	4415	4431	4197	4405	4352	4487	4335	4275	4231	4232	4262	4223	4090	4068	4020	4070	4120	4180	4271	4241	4284	4188	4254	4213	4200	4322	4294	4516	4340	4300	4361	4220	4307	4157	4221	4259
4176	4085	4116	4063	4063	4057	4127	4245	4406	4399	4379	4429	4317	4430	4481	4335	4474	4497	4535	4297	4313	4267	4175	4258	4214	4131	4186	4258	4127	4166	4235	4277	4232	4329	4396	4334	4271	4186	4396	4307	4426	4433	4405	4273	4270	4264	4268	4094	4255	4207
4255	4141	4112	3906	4135	4164	4186	4311	4286	4426	4337	4356	4335	4276	4359	4447	4486	4437	4380	4272	4224	4164	4344	4216	4202	4190	4060	4226	4261	4336	4311	4397	4343	4165	4325	4269	4342	4268	4342	4204	4354	4376	4245	4339	4236	4177	4279	4234	4153	4189
4219	4123	4161	4171	4315	4240	4236	4328	4340	4374	4323	4360	4309	4258	4286	4395	4399	4454	4379	4200	4246	4096	4114	4074	4175	4166	4300	4242	4266	4226	4372	4400	4389	4387	4255	4235	4272	4241	4433	4444	4372	4179	4279	4263	4306	4255	4259	4300	4273	4364
4261	4170	4155	4149	4248	4346	4414	4315	4403	4169	4367	4330	4229	4316	4132	4403	4396	4307	4304	4093	4084	4109	4027	4079	4165	4172	4217	4317	4379	4360	4425	4409	4351	4281	4361	4176	4281	4266	4271	4369	4231	4159	4207	4272	4343	4352	4442	4353	4288	4366
4195	4280	4276	4264	4212	4317	4342	4452	4242	4259	4107	4185	4284	4267	4320	4334	4438	4398	4293	4286	4081	4097	4114	4237	4201	4283	4365	4296	4413	4403	4321	4411	4354	4184	4170	4296	4147	4286	4260	4225	4178	4148	4168	4101	4233	4211	4356	4115	4358	4357
4318	4103	4093	4154	4210	4358	4226	4186	4086	4216	4162	4208	4168	4051	4284	4325	4154	4272	4200	4176	4112	4205	4085	4105	3989	4134	4180	4180	4429	4317	4303	4344	4190	4073	4148	4044	4111	4203	4177	4256	3994	4052	4134	4198	4217	4228	4255	4234	4279	4022
4142	4034	4034	3982	4129	4233	4334	4232	4370	4303	4339	4156	4321	4199	4153	4048	4149	4056	4104	4160	3932	4150	4018	4187	4040	4254	4100	4287	4244	4359	4260	4243	4131	4081	4074	3970	3983	4234	4196	4102	4162	4135	4086	4008	4198	4238	4252	4220	4171	4267
4127	3996	3995	4148	4156	4241	4153	4250	4183	4271	4187	4144	4152	4030	4150	4071	4034	4099	4040	4081	4028	3974	4036	4178	4181	4133	4275	4154	4262	4332	4139	4259	4106	4034	3935	4033	4181	4092	4183	4019	4188	4079	4108	4243	4221	4183	4285	4374	4248	4104
3961	4102	3971	4013	3974	4131	4134	4257	4195	4163	4308	4165	4315	4275	4303	4170	4083	4086	4114	4066	3995	4094	4168	4022	4223	4339	4245	4273	4287	4374	4205	4159	4081	4158	4160	4119	4117	4281	4184	4224	4131	4091	4335	4233	4210	4216	4201	4209	4120	4295
4077	4050	3986	3899	4000	4157	4155	4306	4249	4104	4245	4290	4307	4292	4248	4147	4213	4155	4155	4108	4176	4252	4202	4135	4219	4283	4261	4213	4366	4296	4346	4188	4039	4156	3950	4173	4241	4383	4412	4240	4236	4261	4207	4221	4248	4184	4222	4119	4237	4235
4144	4100	4022	3923	4080	4031	4053	4209	4215	4241	4135	4290	4316	4277	4162	4328	4286	4321	4224	4222	4271	4290	4425	4308	4155	4290	4239	4335	4317	4411	4268	4206	4036	4085	4033	4246	4298	4319	4302	4389	4298	4340	4269	4303	4208	4249	4277	4101	4208	4216
4096	4097	3992	4070	3966	4057	4292	4204	4159	4270	4313	4270	4288	4296	4242	4180	4147	4328	4301	4245	4313	4375	4254	4290	4263	4303	4269	4372	4325	4314	4397	4136	4166	4091	4231	4261	4305	4429	4371	4204	4222	4154	4230	4208	4180	4189	4117	4175	4059	4199
4286	4003	3953	4092	4078	4069	4148	4191	4214	4222	4398	4280	4329	4236	4204	4141	4413	4299	4377	4394	4313	4190	4180	4236	4337	4265	4308	4422	4367	4334	4288	4265	4133	4248	4203	4135	4391	4382	4432	4289	4209	4147	4137	4158	4164	4132	4178	4105	4099	4161
4160	4076	4046	4035	4113	4161	4183	4132	4106	4212	4162	4307	4264	4254	4057	4168	4316	4293	4358	4207	4303	4278	4170	4196	4213	4212	4417	4364	4413	4284	4272	4167	4257	4187	4262	4397	4471	4400	4354	4231	4346	4131	4161	4186	4273	4139	4170	4140	4115	4028
4321	4193	4129	3865	4203	4308	4341	4241	4249	4184	4219	4149	4284	4255	4214	4328	4166	4247	4242	4226	4172	4108	4113	4266	4114	4356	4286	4223	4366	4135	4139	4188	4165	4146	4272	4399	4512	4367	4298	4358	4244	4137	4154	4261	4000	4220	4143	4154	3965	4128
4077	4168	4245	4175	4134	4340	4330	4372	4214	4059	4151	4080	4097	4159	4192	4245	4200	4253	4249	4179	4186	4126	4265	4038	4140	4222	4319	4255	4231	4282	4168	4054	4152	4211	4113	4276	4389	4485	4157	4151	4183	4198	4203	4049	4147	4192	4047	4179	4199	4043
4312	4154	4169	4309	4270	4251	4387	4204	4193	4204	4196	4090	4261	4236	4137	4248	4205	4213	4164	4091	4010	4078	3958	4117	4136	4169	4216	4184	4184	4121	4129	4189	4071	4374	4201	4541	4280	4325	4177	4133	4197	3953	4115	4107	4045	4143	4093	4235	4170	4172
4379	4347	4357	4395	4399	4399	4319	4346	4216	4239	4304	4069	4295	4110	4190	4144	4113	4224	4016	4159	4075	3954	3989	4037	4289	4166	4279	4252	4283	4216	4186	4277	4247	4200	4305	4287	4317	4332	4240	4285	4047	4148	4056	3926	4213	4130	4168	4028	4108	4161
4523	4283	4340	4258	4370	4448	4398	4357	4285	4238	4366	4137	4141	4107	4208	4302	4152	4141	4064	4140	4121	4162	4085	4187	4099	4149	4313	4211	4308	4201	4197	4192	4323	4140	4233	4273	4292	4336	4370	4172	4161	4041	4069	3956	4065	4080	4040	4105	4074	4103
4443	4314	4246	4236	4410	4269	4468	4442	4357	4261	4132	4126	4153	4045	4192	4143	4146	4228	4174	4264	4137	4231	4163	4069	4330	4322	4252	4235	4249	4194	4262	4226	4225	4252	4295	4241	4233	4224	4239	4093	4199	4122	4077	4142	4131	4109	4107	4075	4150	4028
4398	4379	4302	4274	4269	4344	4319	4284	4328	4272	4181	4149	4280	4124	4228	4126	4140	4187	4096	4162	4192	4132	4390	4218	4244	4358	4251	4196	4327	4148	4155	4252	4223	4203	4218	4297	4170	4054	4157	4030	4178	4085	4098	3979	3932	4103	4169	4034	4060	4079
4286	4200	4251	4174	4293	4332	4288	4304	4285	4242	4231	4210	4176	4214	4139	4249	4213	4180	4120	4161	4225	4355	4168	4229	4279	4210	4199	4233	4330	4315	4235	4219	4169	4049	4137	4255	4203	4085	4169	4099	4118	4142	4053	4079	3962	4095	4107	4133	4189	4124
4394	4312	4103	4223	4213	4216	4155	4134	4288	4319	4388	4209	4299	4087	4154	4206	4203	4196	4158	4238	4146	4105	4233	4261	4174	4207	4174	4226	4300	4244	4190	4187	4290	4212	4229	4099	4073	4213	4145	4025	4237	4207	4100	4013	4035	4187	4122	4192	4160	4124
4447	4100	4237	4094	4155	4233	4211	4081	4191	4115	4163	4068	4109	4273	4073	4187	4152	4257	4219	4180	4277	4205	4102	4274	4271	4248	4127	4258	4231	4265	4228	4194	4212	4333	4131	4147	4164	4211	4182	4276	4218	4282	4200	4135	4188	4220	4103	4199	4248	4283
4334	4263	4182	4063	4198	4159	4146	4108	3988	4105	4324	4141	4093	4149	4070	4100	4111	4053	4085	4139	4289	4189	4247	4164	4304	4240	4153	4206	4160	4323	4122	4173	4245	4138	4233	4349	4250	4372	4258	4337	4260	4252	4232	4225	4194	4048	4193	4310	4299	4114
4458	4270	4164	4104	4210	4105	4010	4032	4078	4041	4068	4077	4113	4096	4115	4036	4203	3992	4142	4053	4126	4149	4192	4268	4256	4161	4271	4256	4106	4255	4201	4186	4170	4228	4329	4174	4244	4137	4205	4215	4215	4229	4250	4283	4213	4197	4199	4115	4282	4154
4433	4357	4174	4240	4154	4206	4216	4174	4113	4087	4150	4071	4150	4174	4132	4195	4121	4129	4024	4130	4135	4088	4233	4086	4134	4141	4326	4147	4411	4371	4394	4318	4227	4254	4213	4154	4239	4184	4264	4215	4212	4267	4337	4267	4235	4098	4116	4149	4135	4190
4466	4392	4189	4349	4140	4128	4299	4180	4028	4212	4144	4243	4274	4364	4202	4176	4208	4184	4310	4226	4158	4219	4237	4180	4229	3998	4279	4241	4378	4200	4408	4328	4347	4313	4212	4169	4140	4158	4105	4101	4168	4251	4214	4202	4236	4070	4051	4063	4152	4025
4380	4207	4205	4134	4288	4310	4331	4156	4268	4330	4135	4245	4107	4157	4155	4407	4227	4345	4299	4122	4291	4195	4247	4193	4027	4290	4110	4331	4248	4232	4317	4210	4219	4152	4226	4099	4205	4135	4045	4024	4085	4156	4203	4079	4151	4138	4126	4235	3996	3924
4343	4135	4213	4130	4195	4159	4255	4380	4342	4303	4247	4088	4161	4199	4238	4302	4285	4304	4247	4171	4276	4152	4277	4175	4213	4048	4278	4290	4244	4225	4237	4145	4231	4060	4102	4063	4043	4188	4050	4187	4175	4098	4181	4053	4108	4108	3995	4002	4113	4043
4197	4188	4168	4179	4180	4347	4411	4489	4486	4254	4335	4409	4224	4277	4333	4412	4407	4496	4358	4262	4325	4156	4262	4232	4054	4191	4287	4172	4145	4274	4186	4150	4126	4093	4180	4143	4099	4111	4118	4017	4089	3999	4137	4113	4113	4108	4001	4113	4094	4071
4345	4303	4017	4195	4301	4135	4279	4346	4391	4355	4296	4271	4293	4129	4243	4202	4415	4348	4375	4330	4158	4238	4219	4159	4026	4197	4227	4273	4270	4280	4275	4168	4081	4014	4082	4049	4260	4193	4061	4151	4138	4201	4094	4047	3986	4208	4093	4145	4303	4153
4287	4186	4168	4237	4168	4353	4218	4397	4352	4147	4209	4217	4076	4298	4167	4288	4284	4281	4310	4250	4191	4163	4163	4057	3976	4072	4402	4267	4306	4295	4284	4186	4109	4133	4021	4071	4168	4200	4234	4367	4159	4192	4154	3974	4119	4167	4067	4179	4370	4326
4309	4234	4140	4097	4197	4168	4192	4167	4325	4280	4146	4173	4098	4293	4264	4308	4130	4223	4180	4243	4193	4208	4137	4068	4214	4212	4303	4435	4318	4228	4198	4102	4022	3998	4038	4062	4103	4336	4271	4280	4282	4203	4279	4056	4106	4200	3993	4358	4494	4220
4296	4385	4272	4204	4276	4282	4191	4100	4153	4365	4094	4092	4106	4138	4200	4154	4257	4123	4205	4038	4176	4157	4237	4209	4192	4316	4369	4279	4338	4405	4234	4111	4036	4069	3945	4057	4190	4350	4308	4236	4195	4135	4107	4100	4116	4216	4209	4358	4368	4288
4315	4261	4307	4269	4396	4350	4361	4372	4115	4180	4089	4076	3975	4170	4187	4134	4271	4349	4282	4322	4324	4220	4207	4171	4284	4221	4373	4432	4337	4270	4091	4129	4047	4137	4108	4176	4078	4360	4261	4126	4220	4085	4139	4081	4091	4125	4358	4234	4332	4451
4514	4284	4456	4337	4410	4264	4259	4233	4101	4185	4060	4270	4168	4178	4267	4193	4153	4343	4283	4406	4312	4220	4227	4301	4325	4382	4261	4269	4339	4361	4229	4177	4137	4191	4123	4163	4181	4332	4363	4295	4205	4155	3990	4037	4036	4099	4089	4255	4222	4231
4497	4469	4313	4349	4216	4247	4214	4171	4125	4164	4138	4134	4223	4284	4236	4382	4401	4325	4307	4312	4380	4397	4469	4512	4335	4383	4262	4368	4293	4330	4154	4140	4137	4165	4165	4241	4297	4312	4278	4180	4299	4184	4090	3996	4083	4087	4169	4258	4146	4129
4489	4352	4396	4325	4066	4160	4134	4110	4096	4235	4049	3984	4351	4231	4337	4249	4278	4336	4272	4304	4323	4265	4366	4422	4334	4457	4368	4182	4286	4180	4187	4050	4112	4222	4171	4226	4141	4108	4126	4041	4150	4113	4134	4262	4037	4122	4121	4113	3996	3977
4421	4307	4213	4273	4114	4178	4200	4024	4120	4077	4152	4247	4286	4347	4406	4465	4353	4333	4383	4203	4363	4219	4298	4395	4265	4361	4194	4218	4041	4129	4147	4204	4246	4167	4185	4217	4148	4228	4131	4249	4048	4171	4175	4131	4217	4196	4282	4189	4127	4074
4358	4161	4209	4218	4241	4345	4224	4126	4062	4135	4103	4102	4335	4185	4411	4376	4343	4345	4209	4348	4279	4335	4438	4436	4452	4333	4174	4255	4127	4127	4142	4243	4295	4290	4233	4244	4131	4157	4174	4123	4122	4069	4255	4143	4230	4091	4198	4076	4194	4202
4365	4298	4269	4153	4198	4120	4203	4298	4269	4175	4214	4158	4291	4377	4475	4364	4305	4090	4354	4125	4353	4239	4283	4405	4289	4227	4238	4289	4283	4150	4344	4272	4388	4354	4264	4362	4242	4222	4284	4181	4120	4130	4185	4227	4277	4077	4178	4042	4196	4217
4459	4306	4364	4168	4141	4160	4236	4289	4217	4243	4189	4256	4375	4469	4442	4454	4335	4236	4331	4129	4218	4322	4273	4375	4313	4180	4283	4284	4248	4193	4199	4269	4330	4460	4337	4134	4245	4282	4191	4179	4073	4171	4449	4289	4333	4134	4203	4087	4082	4035
4530	4427	4211	4194	4246	4208	4263	4048	4104	4259	4268	4280	4360	4359	4341	4351	4277	4286	4206	4237	4126	4284	4195	4151	4355	4367	4262	4184	4194	4134	4232	4293	4393	4439	4422	4242	4241	4208	4087	4342	4297	4249	4375	4236	4402	4109	4162	4050	4136	4008
4553	4359	4301	4303	4180	4167	4211	4215	4317	4260	4433	4181	4278	4341	4255	4411	4206	4240	4188	4169	4276	4224	4291	4214	4259	4314	4272	4248	4237	4170	4189	4278	4232	4330	4383	4160	4320	4255	4163	4271	4140	4133	4431	4322	4220	4129	4142	4183	4291	4029
4365	4307	4321	4275	4358	4299	4159	4270	4313	4359	4255	4153	4375	4386	4240	4179	4263	4305	4225	4183	4307	4228	4066	4310	4327	4389	4265	4367	4310	4333	4394	4296	4244	4198	4190	4208	4203	4339	4143	4310	4291	4186	4370	4313	4165	4224	4137	4251	4187	4226
4303	4382	4350	4372	4333	4366	4331	4259	4278	4277	4173	4269	4241	4175	4196	4254	4174	4182	4476	4168	4284	4295	4279	4319	4295	4386	4270	4245	4195	4185	4151	4153	4278	4262	4261	4081	4267	4300	4345	4348	4234	4188	4349	4409	4407	4128	4212	4154	4228	4126
4164	4249	4218	4337	4279	4196	4282	4200	4270	4363	4265	4132	4269	4200	4297	4198	4271	4278	4423	4309	4351	4214	4249	4422	4383	4384	4415	4401	4235	4273	4258	4262	4180	4337	4327	4234	4244	4346	4357	4356	4322	4440	4356	4345	4170	4110	4140	4191	4218	4048
4351	4246	4313	4185	4216	4166	4208	4296	4201	4176	4341	4378	4177	4183	4224	4249	4441	4459	4403	4305	4403	4317	4375	4270	4401	4362	4297	4364	4224	4149	4166	4167	4039	4331	4179	4260	4268	4363	4311	4324	4174	4457	4297	4300	4152	4222	4253	4149	4279	4263
4364	4321	4333	4208	4329	4316	4305	4259	4280	4420	4159	4260	4250	4295	4337	4402	4322	4456	4379	4385	4257	4281	4329	4319	4423	4365	4319	4393	4255	4278	4248	4197	4136	4277	4335	4368	4403	4303	4379	4306	4221	4326	4251	4188	4126	4178	4139	4061	4206	4199
4343	4291	4153	4420	4322	4407	4337	4524	4385	4309	4220	4193	4271	4184	4273	4423	4448	4400	4282	4371	4434	4396	4280	4433	4536	4323	4220	4188	4125	4227	4080	4171	4214	4280	4434	4263	4283	4333	4279	4313	4175	4069	4166	4203	3985	4078	4215	4292	4262	4247
4367	4224	4292	4332	4473	4436	4664	4424	4318	4391	4270	4073	4220	4294	4247	4246	4303	4262	4356	4429	4190	4216	4181	4386	4434	4346	4312	4339	4268	4376	4195	4112	4283	4324	4245	4227	4196	4108	4027	4096	4031	4065	4116	3840	4107	4300	3965	4181	4314	4193
4347	4301	4267	4323	4401	4514	4437	4407	4185	4240	4165	4077	4255	4278	4375	4381	4428	4208	4191	4233	4161	4306	4462	4168	4192	4238	4210	4160	4185	4145	4154	4112	4242	4308	4256	4339	4160	4199	4123	4090	3925	3985	4073	4053	4060	4056	4157	4276	4181	4219
4294	4308	4278	4388	4342	4417	4268	4383	4227	4195	4165	4366	4227	4224	4330	4237	4150	4212	4224	4270	4213	4140	4120	4334	4010	4160	4184	4252	4233	4188	4187	4145	4334	4152	4145	4213	4187	4261	4114	4069	3933	4067	4231	4183	4227	4192	4051	4190	4280	4005
4325	4257	4317	4364	4220	4134	4369	4272	4308	4242	4037	4169	4408	4307	4285	4303	4224	4303	4285	4279	4404	4245	4232	4296	4315	4228	4317	4249	4303	4281	4528	4351	4275	4370	4376	4210	4148	4183	4111	3984	4065	4061	4073	4181	4240	4213	4231	4162	4226	4142
4285	4169	4276	4233	4484	4413	4359	4357	4362	4331	4234	4231	4324	4095	4192	4311	4245	4315	4268	4255	4304	4277	4289	4402	4285	4267	4137	4179	4244	4291	4187	4324	4167	4261	4254	4250	4057	4078	4120	4045	4062	4137	4182	4325	4441	4330	4242	4257	4116	4071
4181	4215	4120	4159	4231	4227	4412	4483	4284	4364	4402	4337	4259	4312	4233	4122	4127	4282	4282	4251	4353	4158	4213	4224	4153	4344	4174	4291	4361	4342	4451	4328	4357	4403	4172	4125	4082	4033	4190	4168	4241	4208	4275	4425	4468	4316	4175	4266	4182	4145
4129	4058	4165	4181	4221	4093	4315	4317	4324	4477	4459	4246	4266	4429	4206	4139	4271	4145	4298	4127	4345	4214	4174	4237	4312	4267	4217	4346	4381	4416	4332	4285	4323	4331	4200	4199	4325	4160	4117	4299	4255	4319	4319	4307	4266	4351	4347	4378	4102	4061
4297	4103	4059	4192	4137	4333	4385	4405	4599	4333	4343	4269	4253	4251	4213	4109	4216	4333	4394	4331	4438	4141	4265	4217	4193	4114	4086	4147	4091	4336	4339	4247	4317	4378	4150	4212	4238	4295	4405	4403	4477	4230	4464	4376	4364	4244	4203	4182	4309	4085
4253	4066	4168	4090	4198	4337	4339	4465	4479	4335	4456	4284	4220	4271	4279	4126	4298	4274	4294	4323	4232	4232	4182	4293	4269	4068	4061	4123	4318	4332	4395	4259	4249	4314	4213	4120	4221	4224	4440	4463	4426	4318	4246	4315	4328	4263	4321	4256	4318	4241
4234	4170	4121	3935	4247	4329	4441	4584	4406	4482	4415	4302	4285	4315	4115	4174	4284	4252	4289	4244	4245	4269	4165	4393	4222	4111	4325	4286	4408	4459	4416	4354	4299	4283	4172	4086	4189	4148	4312	4428	4385	4248	4474	4244	4189	4194	4390	4173	4358	4236
4090	3938	4051	4158	4187	4186	4489	4465	4497	4575	4448	4351	4330	4197	4125	4125	4242	4277	4147	4232	4330	4263	4287	4440	4272	4396	4234	4267	4321	4349	4463	4246	4168	4108	4210	4285	4283	4369	4385	4321	4438	4204	4490	4518	4197	4207	4331	4326	4146	4281
4154	4055	4070	4283	4238	4297	4273	4450	4577	4412	4348	4246	4241	4128	4134	4197	4230	4345	4334	4417	4343	4340	4254	4336	4343	4367	4395	4257	4345	4331	4446	4320	4134	4157	4190	4305	4226	4327	4465	4461	4368	4305	4324	4375	4256	4154	4149	4352	4393	4182
4307	4136	4214	4165	4387	4284	4314	4465	4444	4347	4231	4130	4158	4268	4196	4207	4275	4297	4560	4486	4361	4359	4370	4473	4461	4491	4483	4539	4425	4427	4428	4381	4272	4143	4118	4159	4355	4338	4347	4407	4368	4584	4503	4287	4302	4343	4310	4212	4382	4343
4301	4208	4172	4170	4412	4269	4365	4460	4400	4360	4174	4162	4189	4133	4204	4164	4330	4361	4453	4350	4365	4379	4428	4474	4580	4464	4467	4504	4388	4433	4385	4327	4308	4481	4220	4304	4333	4385	4399	4347	4331	4447	4338	4250	4293	4343	4356	4375	4429	4366
4381	4201	4253	4393	4271	4322	4385	4269	4324	4416	4237	4296	4192	4125	4241	4323	4202	4392	4321	4367	4333	4314	4395	4373	4405	4543	4430	4302	4378	4198	4283	4319	4133	4386	4327	4368	4387	4465	4468	4393	4349	4416	4377	4309	4133	4182	4299	4356	4260	4270
4403	4317	4282	4351	4220	4302	4330	4309	4380	4253	4384	4355	4067	4136	4353	4428	4402	4427	4274	4266	4265	4322	4233	4237	4294	4515	4315	4365	4348	4345	4327	4328	4196	4261	4483	4431	4406	4362	4378	4360	4231	4142	4282	4342	4128	4126	4136	4239	4277	4226
4317	4338	4445	4423	4144	4376	4274	4160	4328	4171	4329	4128	4259	4263	4230	4333	4304	4276	4384	4180	4272	4216	4190	4289	4291	4330	4383	4313	4332	4359	4270	4290	4376	4421	4464	4416	4330	4268	4308	4317	4255	4213	4263	4287	4382	4193	4419	4171	4423	4265
4290	4234	4352	4271	4322	4156	4290	4401	4303	4404	4281	4231	4244	4434	4335	4238	4315	4301	4310	4122	4204	4182	4211	4341	4377	4374	4451	4483	4523	4304	4438	4455	4636	4458	4333	4419	4298	4166	4361	4148	4284	4346	4280	4182	4171	4292	4291	4333	4392	4448
4284	4304	4327	4443	4427	4227	4398	4221	4308	4420	4406	4226	4419	4411	4307	4077	4296	4280	4303	4253	4102	4131	4268	4393	4496	4588	4512	4580	4553	4530	4525	4577	4399	4539	4443	4543	4170	4138	4105	4206	4271	4443	4283	4142	4212	4222	4282	4271	4311	4438
4384	4387	4268	4258	4409	4280	4390	4313	4335	4400	4255	4274	4451	4452	4182	4290	4167	4150	4267	4083	4138	4218	4395	4643	4611	4576	4373	4384	4458	4483	4356	4376	4365	4511	4493	4407	4316	4224	4114	4008	4239	4398	4353	4344	4190	4247	4375	4431	4279	4505
4346	4274	4237	4363	4203	4206	4382	4314	4317	4317	4419	4450	4651	4417	4370	4306	4177	4271	4294	4214	4229	4414	4452	4428	4390	4300	4259	4436	4408	4279	4191	4389	4295	4336	4363	4316	4398	4312	4226	4188	4125	4301	4390	4404	4228	4301	4385	4397	4326	4317
4389	4235	4229	4291	4277	4311	4352	4140	4222	4253	4201	4427	4419	4354	4336	4413	4324	4443	4166	4317	4337	4494	4395	4460	4319	4292	4177	4163	4205	4140	4318	4211	4325	4326	4419	4254	4410	4340	4287	4252	4173	4242	4397	4289	4389	4207	4146	4479	4339	4397
4440	4390	4286	4406	4337	4266	4248	4289	4380	4260	4320	4575	4409	4410	4392	4408	4358	4209	4275	4294	4435	4359	4407	4251	4266	4147	4181	4275	4267	4164	4212	4309	4213	4298	4312	4365	4260	4363	4352	4359	4310	4421	4316	4410	4284	4278	4208	4379	4384	4272
4439	4397	4402	4344	4293	4447	4370	4253	4494	4364	4508	4559	4482	4495	4468	4556	4397	4410	4255	4406	4400	4285	4347	4275	4186	4232	4191	4223	4294	4267	4234	4332	4203	4400	4321	4250	4431	4311	4251	4366	4320	4290	4198	4366	4440	4396	4400	4352	4419	4249
4606	4430	4191	4236	4285	4282	4192	4210	4352	4327	4421	4459	4347	4282	4526	4453	4467	4247	4256	4332	4512	4310	4449	4215	4299	4180	4165	4189	4018	4090	4250	4274	4235	4366	4296	4309	4134	4392	4330	4228	4302	4169	4460	4490	4529	4532	4339	4342	4448	4234
4357	4402	4425	4310	4163	4197	4255	4229	4359	4358	4387	4440	4506	4508	4588	4528	4375	4570	4444	4464	4477	4404	4481	4324	4172	4228	4344	4171	4197	4187	4214	4265	4170	4176	4160	4305	4261	4437	4271	4285	4259	4234	4268	4473	4448	4511	4287	4297	4227	4222
4510	4300	4375	4141	4346	4471	4385	4448	4250	4237	4480	4603	4406	4502	4586	4523	4372	4324	4330	4435	4418	4459	4232	4212	4273	4411	4316	4275	4201	4178	4328	4294	4181	4257	4132	4131	4131	4100	4207	4210	4208	4334	4430	4559	4520	4544	4287	4289	4487	4168
4350	4090	4342	4313	4346	4312	4297	4480	4457	4459	4623	4744	4499	4532	4621	4510	4415	4327	4364	4490	4420	4272	4314	4202	4224	4368	4237	4388	4291	4210	4257	4196	4207	4141	4155	4212	4215	4116	4326	4187	4333	4293	4429	4415	4579	4380	4353	4283	4378	4375
4367	4186	4138	4205	4375	4284	4379	4368	4275	4298	4402	4471	4496	4570	4694	4443	4331	4250	4388	4491	4311	4427	4111	4238	4150	4197	4282	4118	4269	4199	4314	4115	4240	4206	4135	4184	4342	4191	4208	4331	4601	4419	4311	4415	4630	4344	4400	4400	4384	4400
4341	4133	4233	4203	4369	4419	4254	4406	4514	4438	4505	4537	4371	4368	4523	4484	4461	4351	4474	4461	4426	4196	4159	4040	4069	4011	3981	4053	4156	4266	4197	4289	4279	4156	4097	4158	4211	4164	4368	4374	4493	4467	4386	4407	4407	4360	4356	4347	4438	4272
4421	4268	4300	4341	4582	4542	4333	4371	4354	4316	4601	4445	4414	4444	4267	4386	4292	4343	4333	4399	4376	4230	4193	4176	3981	4079	4100	4127	4171	4271	4303	4178	4177	4146	4214	4111	4043	4263	4341	4384	4359	4395	4419	4436	4458	4410	4466	4336	4467	4427
4450	4315	4592	4551	4353	4523	4418	4381	4571	4483	4541	4640	4411	4390	4303	4408	4302	4173	4343	4402	4422	4414	4287	4091	4130	4127	4348	4156	4226	4227	4172	4271	4301	4309	4202	4365	4268	4198	4449	4426	4335	4368	4492	4400	4355	4493	4296	4453	4422	4455
4551	4428	4670	4601	4405	4574	4578	4427	4397	4386	4463	4401	4450	4616	4375	4459	4415	4278	4280	4425	4386	4365	4268	4170	4378	4203	4235	4201	4209	4311	4331	4213	4169	4233	4260	4389	4510	4414	4439	4525	4450	4434	4398	4419	4362	4244	4508	4509	4521	4330
4546	4430	4520	4665	4542	4462	4472	4441	4280	4321	4402	4351	4631	4552	4483	4517	4513	4353	4334	4344	4345	4413	4410	4453	4349	4288	4403	4244	4243	4297	4314	4391	4290	4316	4346	4454	4636	4547	4475	4487	4483	4414	4490	4552	4405	4326	4442	4510	4429	4439
4483	4554	4474	4426	4591	4498	4525	4471	4357	4327	4271	4298	4371	4355	4373	4457	4470	4435	4198	4236	4339	4438	4577	4515	4456	4305	4320	4361	4326	4387	4232	4283	4420	4405	4496	4437	4392	4281	4418	4406	4328	4508	4473	4572	4307	4431	4488	4439	4179	4415
4486	4347	4362	4567	4564	4609	4441	4351	4471	4221	4234	4350	4284	4370	4252	4311	4415	4436	4253	4221	4299	4399	4442	4415	4456	4440	4413	4400	4451	4582	4503	4529	4226	4338	4454	4350	4463	4331	4362	4256	4415	4448	4455	4493	4357	4605	4467	4391	4286	4280
4327	4459	4630	4379	4485	4487	4475	4377	4385	4406	4462	4439	4460	4434	4399	4435	4261	4370	4263	4235	4269	4188	4497	4376	4339	4465	4589	4619	4645	4498	4432	4485	4491	4460	4629	4766	4694	4534	4378	4356	4482	4594	4504	4506	4281	4574	4429	4399	4250	4387
4683	4513	4462	4355	4521	4468	4628	4470	4395	4562	4442	4334	4402	4378	4453	4319	4301	4266	4256	4420	4165	4131	4206	4515	4554	4580	4476	4529	4526	4563	4491	4451	4536	4569	4653	4598	4616	4485	4523	4549	4524	4642	4635	4347	4433	4550	4440	4327	4401	4577
4574	4496	4587	4501	4658	4486	4465	4593	4482	4428	4556	4463	4369	4604	4533	4435	4284	4255	4310	4363	4412	4325	4305	4288	4425	4476	4499	4376	4566	4655	4694	4570	4510	4612	4610	4528	4431	4638	4677	4686	4608	4569	4536	4534	4585	4422	4441	4499	4387	4561
4543	4590	4469	4531	4507	4430	4454	4540	4570	4397	4571	4496	4470	4353	4362	4308	4237	4128	4176	4284	4409	4402	4370	4454	4545	4409	4293	4400	4522	4485	4611	4699	4367	4410	4458	4679	4634	4793	4712	4712	4602	4540	4468	4555	4697	4659	4528	4661	4555	4577
4620	4458	4414	4234	4392	4601	4633	4551	4598	4372	4214	4329	4378	4221	4255	4207	4215	4114	4213	4179	4281	4459	4434	4539	4454	4505	4478	4593	4448	4444	4541	4300	4478	4473	4545	4697	4864	4966	4719	4759	4563	4720	4460	4566	4427	4421	4731	4687	4640	4640
4501	4393	4332	4425	4552	4427	4575	4423	4402	4526	4384	4238	4299	4396	4507	4355	4330	4395	4416	4312	4391	4371	4511	4549	4513	4630	4652	4428	4578	4598	4495	4425	4541	4616	4822	4889	5000	4871	4767	4714	4807	4697	4762	4581	4430	4385	4637	4646	4583	4586
4446	4489	4615	4466	4381	4330	4457	4510	4391	4434	4400	4355	4379	4502	4548	4312	4390	4447	4467	4476	4437	4365	4321	4378	4464	4576	4626	4770	4467	4527	4641	4547	4863	4747	4747	4743	4569	4483	4455	4465	4557	4573	4662	4605	4727	4511	4555	4478	4563	4547
4545	4530	4527	4376	4459	4496	4502	4484	4320	4173	4248	4374	4271	4428	4419	4359	4277	4073	4144	4377	4490	4436	4486	4389	4500	4656	4579	4506	4440	4562	4739	4629	4636	4531	4396	4281	4302	4290	4343	4422	4383	4276	4288	4610	4739	4566	4612	4380	4538	4644
4639	4437	4332	4405	4230	4409	4299	4179	4229	4146	4084	4233	4276	4314	4407	4649	4464	4187	4207	4325	4602	4490	4429	4453	4660	4774	4522	4282	4458	4535	4537	4663	4398	4435	4291	4415	4579	4601	4491	4606	4318	4234	4525	4348	4538	4527	4717	4539	4417	4464
4522	4390	4317	4365	4382	4352	4491	4123	4085	4277	4191	4212	4379	4264	4443	4364	4506	4357	4487	4325	4481	4326	4529	4511	4791	4779	4601	4447	4464	4597	4708	4517	4349	4275	4474	4740	4880	4995	4747	4720	4699	4727	4599	4339	4278	4355	4594	4554	4351	4514
4379	4504	4376	4371	4592	4268	4250	4198	4323	4309	4462	4148	4236	4359	4506	4524	4468	4541	4428	4545	4483	4435	4595	4537	4702	4757	4581	4592	4559	4675	4686	4533	4344	4336	4749	5062	4831	4683	4749	4571	4813	4907	4839	4613	4334	4360	4350	4548	4456	4527
4547	4562	4548	4434	4557	4450	4335	4411	4440	4363	4497	4478	4326	4416	4507	4467	4250	4443	4411	4483	4494	4571	4496	4651	4715	4485	4459	4592	4469	4734	4455	4265	4338	4667	4977	4906	4597	4259	4182	4013	4140	4413	4485	4868	4668	4368	4273	4543	4620	4438
4621	4522	4380	4389	4380	4416	4513	4242	4402	4410	4367	4438	4514	4595	4380	4542	4607	4357	4611	4491	4508	4584	4578	4621	4763	4719	4445	4295	4445	4406	4394	4231	4403	4962	4955	4828	4215	3746	3773	3713	3647	3778	4216	4617	4814	4337	4317	4448	4420	4372
4590	4440	4227	4480	4381	4427	4343	4364	4256	4386	4424	4384	4582	4749	4728	4547	4485	4560	4715	4712	4565	4615	4507	4825	4806	4583	4546	4445	4724	4586	4422	4450	4584	4926	4782	4247	3747	3749	4145	4339	4212	3769	3720	4314	4796	4544	4234	4385	4674	4518
4457	4271	4323	4321	4307	4321	4323	4118	4188	4178	4319	4386	4393	4651	4708	4812	4613	4516	4682	4634	4886	4708	4628	4639	4675	4745	4651	4471	4626	4422	4399	4419	4462	4636	4583	3937	3725	4124	4627	5029	4565	3763	3402	4131	4812	4558	4019	4255	4591	4305
4480	4322	4293	4277	4301	4208	4138	4059	4191	4345	4283	4543	4767	4769	4617	4690	4700	4500	4696	4743	4838	4793	4817	4661	4629	4522	4654	4790	4611	4578	4293	4323	4534	4618	4688	4101	3795	4093	4663	4957	4592	3403	3253	4232	4832	4436	4177	4413	4397	4309
4385	4331	4182	4238	4279	4156	4068	4207	4238	4238	4279	4394	4467	4743	4734	4455	4563	4471	4536	4805	4728	4796	4673	4625	4781	4699	4549	4861	4758	4542	4392	4202	4458	4635	4593	4037	3423	3509	3884	4035	3544	3107	3462	4448	4822	4313	3902	4091	4377	4256
4508	4438	4322	4327	4336	4171	4343	4314	4461	4495	4378	4590	4600	4573	4431	4653	4466	4365	4434	4645	4636	4836	4890	4790	4754	4505	4538	4501	4554	4413	4309	4276	4448	4545	4547	4358	3825	3406	3391	3358	3126	3351	4005	4811	4570	3969	3922	4232	4328	3969
4467	4388	4419	4254	4392	4295	4477	4382	4269	4441	4431	4417	4533	4556	4466	4367	4569	4379	4290	4392	4493	4600	4688	4827	4664	4477	4477	4703	4670	4559	4374	4315	4401	4568	4530	4484	4333	3808	3586	3638	3826	4401	4628	4661	4082	3844	4067	4312	4076	4076
4481	4338	4302	4174	4447	4310	4400	4481	4467	4280	4363	4471	4449	4419	4606	4541	4453	4250	4160	4380	4446	4749	4738	4558	4699	4540	4380	4344	4425	4461	4132	4267	4217	4275	4338	4591	4607	4327	4394	4540	4686	4760	4481	4202	3770	3876	4309	4235	4004	4017
4351	4180	4315	4327	4368	4452	4438	4468	4470	4386	4449	4417	4586	4434	4469	4403	4400	4282	4426	4278	4350	4505	4637	4825	4627	4499	4330	4482	4277	4454	4397	4459	4344	4310	4254	4514	4645	4538	4535	4545	4549	4425	3990	3796	3979	4243	4603	4186	4090	4168
4475	4322	4265	4142	4383	4356	4333	4325	4285	4234	4319	4490	4554	4528	4676	4441	4380	4384	4332	4266	4472	4583	4549	4513	4493	4450	4416	4351	4353	4440	4300	4410	4285	4308	4085	4128	4100	4181	4152	4260	4176	3912	3968	4034	4500	4411	4243	4133	4293	4206
4406	4453	4105	4190	4343	4343	4472	4439	4364	4355	4408	4394	4520	4599	4586	4419	4637	4620	4334	4264	4391	4548	4580	4550	4535	4398	4417	4262	4166	4326	4341	4426	4372	4354	4243	4147	4100	4011	3908	3886	4023	3996	4314	4347	4451	4341	4181	4077	4304	4170
4447	4108	4107	4338	4355	4480	4441	4260	4363	4505	4616	4553	4591	4674	4606	4456	4498	4533	4517	4472	4418	4375	4536	4689	4513	4229	4311	4283	4173	4238	4389	4249	4359	4553	4267	4327	4238	4122	4044	4177	4191	4268	4328	4323	4145	4191	4222	4237	4321	4249
4497	4329	4275	4151	4206	4118	4253	4172	4100	4296	4229	4521	4697	4657	4588	4679	4624	4571	4229	4487	4388	4646	4588	4581	4542	4447	4421	4480	4451	4330	4299	4249	4156	4402	4393	4276	4428	4427	4246	4288	4195	4389	4250	4048	4185	4182	4460	4358	4234	4195
4377	4030	4058	4013	4233	4164	4199	4128	4211	4263	4316	4466	4427	4584	4522	4543	4571	4531	4417	4324	4476	4756	4796	4451	4278	4300	4394	4291	4359	4283	4262	4201	4173	4145	4031	4056	4163	4236	4068	4103	4128	3931	3965	4042	4248	4243	4322	4128	4331	4196
4362	4240	4096	4193	4316	4311	4391	4471	4416	4540	4622	4695	4608	4718	4523	4582	4324	4403	4398	4538	4367	4476	4574	4766	4500	4280	4391	4373	4110	4372	4198	4138	4185	4187	4222	4147	4017	4244	3922	3949	4004	4008	4105	4121	4339	4159	4271	4103	4056	4153
4584	4440	4204	4107	4214	4283	4336	4407	4368	4352	4439	4649	4775	4719	4677	4626	4343	4323	4301	4566	4557	4525	4564	4467	4572	4342	4225	4261	4101	4070	4403	4262	4047	4242	4158	4304	4230	4254	4015	4201	4027	4158	4216	4041	4147	4102	4073	3962	4182	4123
4520	4245	4206	4112	4061	4206	4263	4410	4203	4408	4342	4362	4513	4460	4557	4580	4501	4490	4260	4259	4426	4682	4596	4374	4307	4502	4147	4098	4238	4238	4078	4309	4149	4219	4286	4181	4175	4100	4080	4120	4131	4191	4037	3942	4059	3974	4111	4193	4173	4114
4285	4266	4236	4297	4282	4378	4549	4579	4647	4505	4780	4493	4412	4408	4399	4352	4513	4495	4482	4262	4399	4598	4665	4491	4111	4251	4305	4255	4057	4289	4012	3935	4013	4049	4069	4054	4125	4075	4007	3947	4021	3896	4135	4081	4219	4091	4146	4122	4029	4142
4203	4518	4452	4511	4452	4622	4679	4793	4628	4806	4689	4747	4651	4559	4403	4270	4211	4324	4468	4596	4601	4353	4328	4489	4243	4102	4403	4182	4188	4143	4074	4078	4218	4200	3952	4114	4197	4115	3805	4032	4060	4133	4055	4199	4151	4187	4082	4012	4053	4045
4526	4539	4509	4365	4458	4346	4571	4498	4521	4589	4592	4585	4731	4792	4655	4401	4392	4113	4336	4659	4736	4597	4296	4252	4487	4344	4133	4350	4276	4063	4170	4150	4216	4320	4087	4292	4171	3957	4128	4011	4010	4112	4101	4198	4128	4167	4184	4161	4060	4271
4621	4379	4232	4220	4064	4199	4280	4376	4390	4486	4432	4448	4497	4498	4563	4693	4477	4403	4255	4473	4655	4706	4367	4271	4351	4486	4313	4239	4439	4114	4125	4378	4287	4153	4329	4093	4321	4173	4175	4065	4269	4044	4154	4075	4178	4340	4249	4269	4326	4152
4224	4275	4103	4170	4207	4453	4347	4547	4432	4440	4341	4436	4238	4355	4409	4498	4577	4621	4556	4385	4387	4640	4635	4204	4284	4550	4709	4326	4329	4416	4215	4470	4260	4159	4363	4102	4313	4109	4131	4134	4141	4001	4037	4065	4162	4352	4355	4286	4310	4115
4109	4187	4033	4293	4489	4577	4717	4772	4681	4512	4383	4402	4496	4124	4228	4357	4480	4695	4668	4476	4218	4353	4535	4593	4369	4353	4641	4357	4335	4526	4438	4298	4309	4113	4341	4210	4173	4117	4072	4061	4235	4134	4067	4029	4167	4162	4426	4280	4352	4242
4290	4185	4251	4424	4492	4824	4729	4855	4855	4761	4564	4699	4622	4403	4352	4259	4226	4568	4866	4591	4367	4296	4438	4713	4569	4218	4442	4347	4235	4531	4625	4379	4249	4272	4213	4211	4096	4129	4108	4289	4029	4063	4063	4137	4000	4023	4287	4337	4346	4165
4417	4407	4390	4346	4406	4549	4646	4675	4600	4721	4668	4806	4713	4554	4492	4242	4322	4480	4480	4536	4406	4284	4375	4574	4666	4160	4307	4666	4382	4317	4443	4175	4176	4393	3987	4218	4188	4305	3951	4061	4014	3996	4089	4080	4140	4114	4170	4214	4284	4263
4625	4530	4475	4255	4355	4291	4489	4348	4587	4486	4649	4583	4588	4932	4695	4523	4543	4387	4283	4411	4593	4603	4364	4347	4636	4348	4236	4399	4357	4192	4223	4166	3980	4372	4151	4326	4211	4012	3947	3989	4042	4092	4020	4098	4020	4145	4145	4160	4201	4124
4602	4267	4254	4263	4020	4060	4051	4164	4158	4259	4389	4563	4594	4733	4941	4958	4613	4325	4145	4460	4721	4772	4315	4195	4299	4428	4085	4282	4298	4127	4117	4311	4059	4147	4055	4137	4119	4041	4109	3968	4062	4059	4050	3974	3899	4031	3890	4047	4014	4097
4534	4124	4027	4012	4111	4155	4173	3941	4029	4271	4315	4392	4478	4748	4977	5036	4819	4487	4267	4307	4750	4678	4354	4099	4262	4487	4144	4115	4136	3944	4020	4366	4034	4137	4151	4136	4170	4115	4390	4041	3994	4078	3983	3907	4055	3938	4037	4165	4073	4239
4477	4168	3924	4017	4036	4174	4177	4121	4183	4109	4081	4153	4270	4485	4580	4668	4738	4659	4299	4242	4501	4654	4418	4174	4299	4536	4261	3872	4171	4066	3959	4179	3971	4033	4312	4087	4298	4080	4115	4002	4183	4035	4160	3942	4076	4091	4089	4169	4015	4238
4346	4154	4058	3888	4080	4192	4332	4477	4203	4151	4130	4167	4097	4129	4374	4612	4817	4676	4404	4197	4541	4679	4676	4219	4304	4612	4318	4047	4171	4195	3854	4124	4068	4017	4226	4096	4287	4033	4243	4080	4051	4049	4001	3946	4077	4260	4236	4077	4167	4176
4233	3948	3941	4035	4237	4412	4367	4424	4334	4227	4138	4049	4057	4192	4400	4687	4955	4815	4292	4113	4333	4656	4702	4302	4164	4363	4501	4037	4261	4116	4019	4302	4146	4019	4130	4052	4364	4222	4276	4095	4222	4044	4167	4140	4304	4304	4147	4155	4069	4191
4232	4077	3969	4103	4341	4338	4404	4340	4024	4031	3970	3952	3998	4145	4316	4647	4897	4684	4468	4139	4116	4553	4607	4527	4198	4512	4570	4171	4336	4449	4225	4319	4233	4013	4220	4064	4290	4192	4142	4091	4136	4290	4259	4163	4359	4276	4272	4181	4198	4246
4118	4018	3973	4019	4281	4364	4292	4335	4202	4143	3992	3957	3933	4117	4370	4491	4608	4769	4443	4177	4181	4592	4717	4489	4275	4588	4621	4312	4379	4648	4034	4239	4270	4158	4367	4088	4304	4105	4207	4363	4110	4065	4187	4159	4373	4287	4256	4288	4323	4282
3989	4024	3966	4008	4186	4174	4355	4089	4206	4118	4100	3989	4096	4215	4372	4456	4715	4788	4327	4279	4376	4645	4683	4407	4295	4535	4592	4409	4432	4613	4157	4289	4374	4075	4412	4182	4316	4144	4215	4192	4207	4222	4220	4296	4300	4220	4280	4341	4231	4367
4219	3893	3883	3904	4290	4292	4235	4147	4245	4081	4028	4059	4010	4127	4268	4640	4680	4765	4414	4085	4159	4584	4545	4463	4277	4611	4889	4265	4374	4521	4154	4455	4235	4042	4370	4155	4274	4361	4220	4137	4088	4050	4216	4173	4198	4263	4199	4286	4375	4315
4275	3914	3926	3919	4068	4165	4250	4124	4064	4111	3969	4044	3960	4091	4177	4409	4628	4739	4384	4067	4257	4790	4709	4472	4284	4598	4471	4210	4357	4630	4019	4427	4386	4143	4375	4188	4309	4073	4118	4139	4072	4058	4084	4092	4109	4010	4252	4166	4327	4369
4336	3959	3973	4103	3939	3859	3886	4030	3959	4079	3937	3980	3903	4136	4454	4589	4656	4699	4446	4207	4323	4757	4614	4278	4279	4414	4412	4231	4318	4443	4165	4485	4291	4125	4406	4161	4310	4226	4256	4029	4193	4032	4284	4098	4005	4061	4013	4252	4200	4369
4510	4090	3907	3924	3838	3897	3812	3930	3847	3918	3960	4073	4073	4332	4439	4673	4524	4561	4159	4197	4350	4604	4648	4264	4364	4403	4309	4119	4405	4300	4254	4360	4265	4289	4352	4179	4402	4217	4205	4129	4210	4010	4105	4091	4026	4014	4091	4098	4260	4215
4638	4216	4038	4064	3882	3880	3867	3973	3966	3822	4043	4114	4297	4462	4497	4742	4629	4475	4299	4307	4595	4714	4558	4162	4302	4508	4191	4112	4515	4255	4206	4325	4298	4191	4468	4338	4516	4233	4425	4157	4196	4067	4178	4098	4039	4055	4020	4309	4140	4335
4755	4296	4126	4227	4041	4076	3987	3884	3948	4004	4205	4323	4391	4519	4717	4781	4579	4201	4171	4294	4655	4532	4201	4202	4558	4408	4306	4253	4437	4209	4188	4353	4090	4414	4347	4308	4407	4239	4291	4150	4364	4085	4222	4093	4100	4126	4107	4237	4266	4386
4677	4489	4302	4179	4170	4037	4054	4015	4095	4150	4229	4322	4482	4573	4625	4616	4375	4066	4258	4592	4655	4652	4172	4468	4580	4510	3959	4246	4226	4110	4232	4229	4102	4372	4061	4428	4473	4312	4189	4280	4240	4166	4076	4191	4090	4108	4143	4274	4322	4271
4325	4321	4391	4337	4300	4216	4228	4188	4251	4444	4383	4334	4542	4547	4510	4114	4169	4268	4353	4670	4603	4306	4177	4457	4438	4166	4200	4459	4171	3927	4239	4086	4135	4199	4067	4331	4253	4147	4303	4244	4259	4230	4262	4287	4071	4174	4168	4251	4256	4175
4212	4144	4271	4191	4352	4426	4562	4532	4417	4344	4545	4476	4425	4199	4225	4193	4090	4369	4541	4578	4321	4072	4210	4409	4403	4318	4430	4492	4242	4183	4163	4062	4248	4112	4100	4231	4171	4407	4276	4300	4176	4433	4286	4204	4204	4091	4352	4119	4492	4334
4138	3928	4175	4189	4313	4398	4456	4423	4389	4441	4397	4372	4205	3998	4047	4084	4261	4370	4446	4297	4107	4027	4401	4299	4119	4163	4411	4378	4216	4437	4181	4095	4151	3974	4116	4279	4232	4383	4278	4361	4362	4576	4232	4265	4151	4264	4229	4402	4476	4391
4075	3936	3823	3858	4001	4201	4222	4278	4322	4211	4198	4004	3861	3845	4051	4170	4339	4335	4265	4104	3924	4317	4263	4315	4191	4274	4380	4118	4345	4399	4200	4275	4154	4012	4254	4226	4328	4302	4313	4327	4236	4293	4402	4390	4279	4268	4462	4415	4529	4459
4252	4077	3874	3972	3892	3896	4038	4045	4161	4028	4042	3926	3967	4024	4146	4164	4236	4152	4044	4186	4145	4392	4187	4115	4233	4438	4346	4115	4425	4332	4153	4292	4163	4074	4216	4218	4281	4207	4311	4177	4425	4376	4329	4337	4355	4426	4488	4597	4424	4454
4349	4126	4154	3912	4038	4155	4206	4126	4143	4123	4027	4057	4040	4234	4076	4043	4028	3930	4016	4226	4417	4370	3981	4242	4375	4226	4130	4327	4459	4359	4237	4243	4132	4092	4199	4201	4408	4296	4382	4304	4431	4346	4459	4554	4424	4361	4382	4452	4456	4482
4177	4062	4280	4216	4249	4235	4323	4281	4250	4372	4194	4258	4053	4053	4149	3993	3856	4112	4383	4383	4246	4131	4024	4336	4261	4210	4178	4365	4362	4228	4340	4316	4185	4187	4164	4307	4332	4586	4476	4634	4427	4514	4476	4296	4321	4353	4470	4478	4415	4477
3906	3941	3814	3889	4212	4182	4176	4272	4193	4279	4174	4042	3987	3791	3844	3917	3931	4130	4261	4235	4000	4146	4139	4391	4212	4219	4358	4290	4303	4290	4418	4239	4390	4266	4274	4423	4287	4489	4462	4607	4428	4543	4445	4476	4264	4374	4246	4430	4419	4527
4127	3915	3910	3898	4045	4072	4116	3973	3843	4035	3934	3856	3890	3904	4074	4107	4122	4235	4109	4030	4128	4253	4242	4122	4246	4561	4323	4323	4288	4440	4261	4359	4328	4218	4381	4309	4424	4366	4415	4400	4361	4557	4555	4409	4355	4363	4400	4317	4401	4420
4199	4129	4186	4143	4170	3983	4196	4076	3947	3910	3947	4099	4067	4028	4114	4104	4102	4026	3989	4091	4330	4355	4159	4279	4318	4280	4254	4381	4418	4352	4353	4500	4353	4270	4254	4219	4452	4434	4386	4394	4442	4568	4425	4330	4331	4320	4312	4505	4383	4397
4016	4183	4213	4343	4377	4327	4259	4315	4002	4265	4134	4117	4120	4073	4006	4071	4005	4057	4163	4166	4009	4066	4188	4172	4326	4240	4257	4330	4398	4411	4585	4307	4390	4364	4285	4369	4402	4318	4431	4418	4279	4484	4267	4340	4202	4233	4277	4361	4272	4257
4139	3985	3986	4132	4141	4191	4117	4045	4110	3931	4019	4009	4003	3972	3971	4138	4228	4247	4076	4040	4099	4126	4098	4068	4164	4141	4376	4369	4247	4351	4400	4284	4382	4347	4302	4399	4313	4420	4276	4319	4193	4282	4217	4386	4298	4243	4218	4281	4404	4491
4228	4143	4095	3952	4218	4035	4085	3965	3845	3979	3939	3963	4034	4062	4108	4212	4090	4007	3997	4063	3994	4120	4113	3955	3956	4110	4045	4071	4240	4343	4262	4290	4320	4208	4299	4363	4409	4243	4310	4269	4031	4245	4516	4324	4355	4209	4161	4322	4437	4460
4121	4246	4077	4171	4038	4062	4087	4165	3946	4132	4138	4221	4231	4081	4134	4159	4058	4074	4144	4189	4061	3939	3982	4110	4079	3913	3936	4136	4073	4200	4240	4070	4133	4303	4242	4317	4188	4222	4212	4165	4238	4352	4380	4255	4135	4137	4166	4337	4350	4304
4083	4017	3968	4157	4187	3980	4099	3823	4051	4119	4044	4233	4159	4013	4098	4282	4281	4297	4029	4007	4220	4098	4085	4023	3990	4027	3957	4168	3987	4021	4080	4238	4227	4215	4146	4170	4122	4203	4073	4143	4147	4278	4362	4146	4261	4229	4131	4202	4286	4359
4148	4234	4130	4062	4129	3990	4018	4081	3996	3957	3912	4213	4289	4204	4390	4266	4059	4004	4138	4024	4141	3896	4047	4032	3992	3942	3859	3907	3936	4033	4043	4153	4095	4158	4147	4070	4224	4174	4126	4042	4178	4228	4104	4188	4189	4180	4161	4257	4343	4417
4098	3985	4184	3954	4106	4176	4040	3960	4032	4032	4091	4152	4202	4270	4152	4077	4107	3980	3985	4002	4059	3966	3996	3899	3977	4048	3894	3938	3806	3866	4123	3783	4037	4177	3936	4050	4015	4102	4110	4076	4041	4148	4147	4057	4164	4153	4184	4160	4364	4285
4066	3866	3989	3858	3946	3951	4036	4029	4070	4132	4088	4021	3958	4046	4122	4203	4001	4097	4076	3892	4049	4088	4135	3946	3877	3953	3939	3832	3982	3964	3966	3863	3934	3883	3912	4074	4033	4023	4025	4042	3925	4102	4096	4266	4109	4106	4067	4215	4248	4111
3941	3944	3888	3993	3994	4124	4077	4110	4210	4114	4147	4102	4152	4116	3996	4261	4029	4098	3954	4058	4040	4038	4034	4051	3971	3941	3981	3902	3810	3953	3946	3903	3956	3865	3947	3902	4108	4087	4031	4026	4041	4161	4137	4100	4100	4175	4116	4328	4227	4158
3957	3831	3815	3947	3961	4064	3980	4181	4146	4102	4054	4068	3992	3992	4078	4182	4083	4107	3987	4032	4138	4037	4171	4046	4017	3847	3983	3998	3922	3914	3870	3987	3848	3987	3830	3876	4034	3968	4020	4005	4030	4176	4019	4176	4012	3992	4081	4032	4292	4212
3852	3954	3891	3940	4028	4019	4056	3998	4102	4152	4139	4142	4026	4098	4193	4057	4184	3998	3982	4020	4064	4038	4112	4066	4026	3879	3970	3805	3801	3914	3886	3860	3797	3904	3856	3833	4014	4068	4089	4164	4105	4020	4115	4058	4116	3995	4115	4099	4045	4213
3766	3820	3845	3749	3928	3907	4042	3986	4082	4064	4082	3917	3971	3904	4042	4105	4142	4142	4075	4059	3979	3990	3920	4138	3851	3858	3902	3914	3857	3948	3866	3882	3854	3860	3951	3942	4001	3921	4143	4008	4024	4014	4013	4110	3938	4036	3985	4128	4032	4127
3727	3833	3872	3851	3910	3956	3915	4063	3933	3928	4048	3830	3876	3977	4005	4041	4066	4040	4093	4076	3954	3998	3985	3908	3908	3919	3779	3875	3746	3823	3857	3811	3865	3753	3801	3983	3958	4073	4034	4054	3969	4081	3990	4048	4033	4178	4127	4074	3987	4180
3792	3812	3687	3847	3907	3959	4005	3951	3878	3947	3807	3879	3770	3772	3988	3864	4077	3991	4104	4016	4059	4196	3997	4022	3923	4036	3971	4002	3914	3911	3947	3937	3986	3831	3886	3954	3957	3983	3960	3943	3853	4140	4024	4046	4044	3932	3996	4027	4134	4152
3922	3833	3920	3807	3872	3900	3983	3776	3827	3853	3781	3863	3698	3797	3758	3906	3937	3986	3844	4035	3939	3948	4066	3997	4014	4070	4058	4062	3994	3928	3966	3927	4017	3916	3915	4029	4047	3982	3884	3931	3811	3977	3977	4066	4050	3908	4055	3877	4084	4161
3869	3971	3846	3963	3874	3826	3786	3905	3664	3781	3832	3720	3850	3776	3833	3911	3837	3802	3871	3944	3944	4134	3965	3985	4075	4069	4216	4091	4243	4138	4099	4018	3986	4017	4082	4022	4122	4140	3980	3872	3966	4003	4118	4106	4051	4029	4003	3985	4179	4186
3939	3832	3920	3943	3959	3924	4007	3757	3736	3774	3866	3707	3797	3878	3792	3749	3900	3809	3900	3943	4022	4064	4193	4049	4140	4155	4143	4243	4162	4155	4191	4115	4146	4035	4068	4038	4179	4036	3970	3954	4007	3945	4093	4050	4201	3976	3988	4130	4191	4165
3943	3933	3927	3933	3830	3844	3785	3907	3951	3815	3783	3653	3755	3720	3784	3914	3837	3805	3707	3857	3905	4036	3943	4059	4130	4105	4164	4274	4120	4088	4130	4154	4234	4231	4170	4048	4036	4060	4087	4075	4066	4017	4059	4079	3949	4094	4161	4040	4128	4191
4035	3928	3916	3958	3920	3945	3919	3907	3991	3806	3978	3820	3775	3820	3704	3705	3694	3856	3822	3739	3791	3924	4003	4096	4055	4060	4073	4118	4217	4173	4149	4180	4208	4108	4192	4026	4150	4092	4053	3981	3946	4008	4083	4166	4022	4036	4002	4147	4172	4151
3996	3930	3923	3905	3852	3873	3926	3810	3731	3730	3902	3874	3944	3824	3832	3865	3734	3814	3684	3697	3856	3820	3862	4087	4036	4112	4167	4164	3984	4050	4046	4251	4184	4152	4101	4075	4171	4196	4222	4118	4060	4092	4025	3976	4038	3992	4029	4005	4161	4283
3941	3928	3776	3877	3776	3981	3887	4009	3855	3869	3833	3782	3757	3885	3729	3831	3861	3885	3758	3837	3717	3838	3943	3961	3844	4062	4054	4047	4135	4150	4184	4075	4092	4185	4084	3977	4048	4153	4124	4179	4096	4100	4032	4150	4039	3967	4183	4161	4179	4271
3973	3886	3866	3900	3858	3981	3855	3915	4009	4084	3913	3881	3921	3853	3847	3853	3865	3899	3775	3843	3831	3735	3977	4147	4021	3930	4060	4090	4044	4041	4105	4154	4227	4002	4127	4096	4149	4139	4109	4002	4071	4156	3957	4178	4079	4070	4115	4172	4171	4259
3988	3820	3904	3894	3906	3882	3933	4008	3873	3791	3824	3949	3768	3919	3925	3964	3954	3892	3766	3711	3824	3836	3933	3936	4068	3993	4077	4063	4046	4073	3956	4145	4142	4064	3985	4085	4140	4221	4154	4248	3987	4172	4011	4094	4204	4256	4190	4071	4012	4021
3797	3842	3941	3892	4042	3900	3947	4029	3932	3945	3978	3783	3881	3906	3889	3864	3860	3921	3874	3867	3812	3874	3972	3888	3928	3942	4044	4165	4095	4054	4031	4202	4162	4047	4083	4073	4273	4196	4258	4195	4021	4089	3979	4135	4114	4243	4007	3960	4149	4018
3905	3765	3796	3997	3937	3806	4019	3945	3840	4005	3865	3828	3966	3882	3913	3905	3900	3855	3799	3891	3898	3947	3757	3902	3877	3986	4006	4158	4039	4048	3970	4040	4143	4096	4073	3981	4073	4215	4113	4096	4170	3997	4136	4062	4203	4217	4081	3863	3968	3999
3892	3754	3902	3969	3819	3932	3840	3862	3879	3890	3878	3842	3824	3946	3934	3971	3839	3871	3740	3824	3977	3843	3796	3892	3981	4121	3906	3849	3974	3988	3911	3832	3947	4153	3930	4094	4110	3960	4001	3991	4026	4014	4111	4136	4125	4226	4023	4006	3861	3914
3972	3777	3931	3899	3948	3907	4056	4079	3966	3995	3887	3904	4056	3942	3922	3933	3812	3902	3921	3843	3917	3994	4068	3966	3967	3897	3937	4041	3947	4162	3802	3822	3996	4050	4056	3981	4098	4001	4114	4008	3913	4046	3904	4104	3964	4286	3903	3979	3935	4086
3892	3838	3815	3812	3906	3893	3989	4032	4018	3949	4124	4141	4094	3950	4016	4005	4008	3879	3991	4012	3813	3850	3916	3904	3916	3910	3851	3954	3899	3904	3851	3878	3870	3993	4083	4024	3897	3976	4052	3966	4035	3990	4078	4093	4068	4052	4003	3922	4105	3849
3822	3938	3823	3911	3885	3976	4004	4134	4030	4028	3972	4023	3990	4025	4119	4020	3892	3932	4112	3919	3910	3983	3918	3954	3921	4018	3906	3969	3791	3801	3826	3753	4015	4108	4012	3936	3940	3945	4022	3992	3895	4095	4020	4037	3931	4079	3947	3884	3998	4030
3833	3690	3816	3728	3798	3797	3916	4085	3884	4041	4103	3937	3856	3896	4063	3905	3912	3997	3983	3952	4020	3961	4038	3944	3871	3887	3952	3936	3826	3725	3808	3832	3859	3989	3854	3793	3886	3863	3863	3975	3858	3906	3970	3946	3880	3794	3912	3913	3911	3882
3871	3616	3774	3714	3702	3824	3853	3943	4040	4024	3982	3993	4007	3865	4035	3992	3932	4017	4045	3929	3995	4008	3865	3919	3943	3906	3925	3874	3884	3884	3836	3845	3942	3865	3829	3730	3765	3855	3956	3971	3927	3888	3968	3859	3810	3871	3925	3924	3894	3910
3751	3715	3677	3674	3783	3733	3927	4020	3955	4020	3801	3874	3891	3926	3913	3803	3854	4085	4081	4038	4035	3953	3843	3943	3888	3926	3837	3855	3742	3978	3932	3932	3802	3740	3787	3711	3745	3893	4187	3889	3948	3873	3759	3785	3830	3766	3843	3941	3863	3845
3599	3620	3662	3671	3781	3852	3832	3873	3947	3929	3922	3825	3966	3842	3934	4050	3955	3960	3941	3943	3994	4065	4041	3909	4054	3817	3879	3810	3879	3906	3933	3832	3715	3787	3836	3927	3742	4035	3950	4057	3971	3883	3871	3882	3782	3764	3841	3930	3882	3778
3662	3622	3713	3725	3755	3844	3778	3806	3912	3934	3887	3733	3814	3823	3886	4004	4037	3951	3891	4061	4123	4084	3878	3965	3726	3815	3841	3803	3929	3906	3899	3887	3876	3788	3826	3903	3927	3940	3962	3946	3780	3884	3805	3994	3912	3751	4014	3940	3980	3877
3837	3625	3626	3679	3738	3716	3928	3875	3852	3921	3947	3928	3815	3869	3869	4088	4041	3932	3932	4096	3962	4021	3998	3896	3880	3871	3783	3917	3886	4015	3986	3927	3826	3867	3719	3958	3904	3688	3756	3896	3752	3903	3847	4006	3871	3936	3967	3903	4122	3955
3714	3782	3699	3721	3856	3784	3879	3956	3931	3952	3848	3845	3907	3875	3999	4036	3949	3907	3927	4053	4119	3765	3908	4016	3823	3773	3840	3821	3968	3920	3904	3871	3891	3778	3853	3717	3840	3763	3759	3749	3760	3743	3757	3734	3884	3898	3947	3964	3999	3976
3595	3784	3651	3783	3767	3738	3780	3851	3771	3945	3872	3872	3928	3964	4059	3988	3932	3977	3928	4123	3915	3884	3921	3763	3850	3760	3800	3909	3820	3849	3857	3852	3821	3800	3751	3757	3800	3564	3650	3666	3723	3915	3780	3768	3927	3901	4035	3937	3936	3917
3643	3665	3677	3632	3759	3807	3770	3844	3756	3962	3768	3841	3880	3877	3943	3878	4041	3958	3987	3913	3841	3900	3955	3763	3893	3736	3883	3852	3761	3805	3676	3726	3712	3879	3764	3698	3624	3699	3776	3793	3834	3780	3738	3787	4011	4004	3951	3909	3808	3798
3848	3724	3673	3681	3843	3830	3919	3691	3808	3843	3770	3870	3911	3744	3991	3933	3921	3864	3862	3860	3830	3780	3820	3747	3832	3690	3779	3790	3883	3842	3700	3624	3854	3843	3801	3631	3532	3587	3576	3789	3771	3823	3703	3744	3817	4031	3796	3741	3967	3859
3694	3691	3757	3652	3798	3912	3904	3914	3786	3945	3849	3742	4020	4040	3998	3923	3968	3838	3977	3842	3853	3789	3876	3734	3726	3895	3801	3897	3925	3870	3914	3806	3876	3812	3819	3805	3563	3519	3469	3755	3704	3696	3709	3718	4022	3859	3879	3799	3883	3958
3772	3735	3675	3860	3650	3890	3868	3784	3837	3710	3801	3950	4044	4038	3999	4090	3804	3869	3893	3869	3821	3946	3778	3778	3936	3881	3914	3955	3774	3968	3835	3741	4002	3927	3747	3880	3680	3603	3611	3487	3631	3689	3820	4031	3943	3831	3815	3938	3990	3883
3722	3723	3606	3789	3786	3764	3901	3735	3746	3706	3774	3883	4009	3948	4121	3825	3873	3918	3886	3876	4039	3850	3886	3820	3865	3867	3876	4018	3847	3865	3853	3960	3935	3912	3993	3876	3791	3837	3784	3748	3669	3838	3995	4071	4054	3857	3966	3983	3898	4023
3724	3657	3717	3681	3817	3783	3831	3758	3738	3754	3707	3971	3821	3888	3960	3927	3850	3885	3823	3902	3908	4010	3985	3893	3989	3842	3924	3913	3890	3873	3872	3807	3867	3940	3992	3901	3940	3896	3919	3747	3893	3910	4010	3939	3932	3952	4004	4055	4010	3960
3786	3687	3693	3499	3710	3842	3813	3564	3765	3657	3765	3842	3868	3855	3974	3938	3967	3954	3930	3910	3863	3950	3929	3959	3916	3886	3938	4005	3842	3937	3838	3847	3889	3784	3956	3823	3956	3876	3920	3834	3828	4000	4017	3914	4004	3958	4047	3985	4122	4104
3758	3557	3603	3628	3569	3747	3768	3780	3748	3732	3806	3871	3799	3900	4002	3929	3972	3924	3969	3903	3863	4011	3892	3948	3750	3858	3938	3895	3881	3942	3899	3960	3889	3823	3808	3792	3881	3820	3930	3982	3912	3877	3962	3929	3980	4016	3923	4140	4033	4114
3578	3706	3651	3685	3717	3773	3707	3865	3875	3786	3922	3815	3958	3942	3942	3916	3951	4095	3792	3784	3821	3899	3827	3924	3884	4053	3982	3916	3817	3904	3981	3884	3813	3842	3792	3939	3859	3919	3911	3808	3882	3914	3908	4026	4013	4058	3837	4168	4068	4037
3721	3729	3726	3577	3716	3786	3766	3843	3823	3925	3868	3976	4001	3900	3889	3903	4006	4025	3824	3833	3900	3977	3899	3943	3942	3943	3970	4075	3923	3736	3865	3806	3839	3790	3874	3781	3823	3914	3902	3900	3885	3867	4064	4017	3960	3990	4018	4048	4047	4188
3716	3792	3702	3730	3868	3894	4034	3907	3925	3913	3909	4023	3898	4086	3891	4030	3951	3996	3892	3823	3864	3791	3856	3954	3899	3929	3779	3971	3847	3852	3667	3882	3818	3847	3730	3717	3818	3796	3859	3771	3884	3850	3878	3919	3950	4034	3978	4019	4008	4009
3705	3741	3729	3935	3873	3825	3941	3955	3946	4042	3908	3841	3907	4043	3944	3965	3846	3873	3832	3869	3825	3853	3906	3934	3851	3816	3860	3809	3784	3777	3851	3772	3763	3856	3697	3649	3884	3918	3905	3863	3937	3932	3826	3814	3865	4014	3957	3835	4034	3950
3705	3734	3770	3834	3872	3854	3890	3933	3825	3921	4035	3977	3913	4004	3882	3824	3857	3847	3720	3791	3811	3965	3899	3818	3867	3850	3801	3807	3799	3755	3824	3767	3818	3778	3758	3725	3866	3837	3766	3801	3779	3947	3767	3880	3892	3922	3943	3935	3905	3806
3740	3757	3789	3800	3834	3900	3783	3940	3873	3972	3936	4047	3886	4003	3888	3829	3789	3803	3755	3767	3799	3846	3846	3877	3901	3911	3729	3717	3844	3751	3754	3931	3889	3835	3867	3893	3809	3843	3801	3726	3707	3896	3758	3923	3913	3890	3834	3991	3817	3881
3749	3655	3675	3848	3907	3885	3776	3874	3908	3950	4020	4003	3990	3920	3908	3845	3768	3670	3702	3839	3868	3758	3877	3885	3928	3932	3865	3822	3801	3711	3882	3832	3805	3978	3871	3726	4025	3789	3878	3828	3860	3926	3794	3883	3981	4043	3929	3973	3864	3865
3638	3769	3785	3796	3859	3957	3936	3926	3846	3946	3925	4149	4022	3852	4005	3922	3851	3931	3922	3821	3830	3823	3759	3846	3877	3882	3953	4003	3865	3915	3765	3892	3884	3887	3978	3733	3821	3897	3862	3817	3763	3931	3947	4002	4057	3939	3996	3896	3941	3821
3653	3677	3735	3843	3912	3902	3841	4000	3979	4091	3913	3819	3900	3892	4005	4007	3906	3871	3819	3934	3845	3982	3853	3819	3872	3946	4032	3958	4020	3901	3790	3828	3867	3790	3855	3880	3847	3894	3824	3843	3773	3956	3935	3919	4049	4000	3997	3980	3912	3989
3644	3654	3637	3773	4025	4049	3921	4034	3991	4008	3976	3945	3869	3982	4031	4006	3899	4017	3923	3961	3980	4003	3828	3924	3924	4018	4030	3929	3985	3920	3730	3882	3815	3988	4059	3931	3743	3957	3776	3963	3943	3907	3965	4011	4057	4039	4009	3990	4024	4020
3646	3655	3617	3807	3956	4054	3962	3879	3856	3985	3898	3853	3900	3997	3992	4059	4040	3934	3991	3976	3908	3973	3929	4009	3916	4014	4159	3840	4095	4054	3981	3782	3958	3945	3927	4056	3944	3833	3893	3876	3958	3860	3950	3998	4108	3987	4047	3934	4246	4091
3642	3685	3666	3680	3871	3967	3959	3779	3756	3864	3899	3764	3832	3769	3949	4051	4031	3860	3931	3916	3948	3791	3938	3877	3971	3961	3862	3970	4023	3949	3852	3861	3912	3870	3800	3970	3926	4007	3906	3742	3945	3798	3886	4063	3882	4036	3900	3929	3954	4027
3583	3871	3826	3839	3870	3958	3935	3915	3895	3825	3794	3851	3815	3974	3951	3919	3903	3796	3895	3801	3911	3820	3898	3765	3980	3984	3958	3949	3967	3912	3793	3917	3871	3963	3892	3863	3966	3882	3847	3887	3842	3956	3986	3984	3966	3970	3946	3992	3834	3996
3683	3667	3597	3794	3892	3967	3893	3863	3915	4048	3798	3876	3820	3793	3740	3931	3923	3743	3938	3908	3811	3881	3928	3807	3837	3954	4016	4017	3894	3824	3876	3802	3827	3860	3837	3804	3829	3816	3740	3911	3948	3789	3886	3995	3974	3956	3897	3875	3915	3898
3629	3687	3756	3803	3846	3863	3879	3863	3909	3761	3964	3680	3779	3863	3708	3898	3895	3826	3912	3968	3962	3914	3880	3949	3867	3844	3932	3948	3956	3871	3771	3820	3856	3887	3988	3924	3712	3782	3682	3722	3790	3799	3816	3936	3896	4020	3774	3990	3852	3904
3680	3701	3652	3714	3921	3772	3863	3925	3869	3920	3814	3835	3793	3962	3631	3833	3834	3834	3838	3768	3839	3968	3838	3853	3889	3802	3909	4029	3899	3912	3847	3810	3767	3915	3944	3827	3815	3897	3587	3709	3732	3829	3929	3830	3872	3938	3921	3902	3981	3989
3648	3721	3671	3793	3666	3835	3993	4006	3908	3935	3915	3933	3742	3728	3815	3810	3935	3873	3771	3800	3795	3892	3787	3744	3929	3874	3968	3815	4034	4049	3893	3857	3858	3992	3847	3830	3775	3790	3661	3779	3839	3785	3953	3909	3973	3876	3954	3763	3911	3796
3759	3670	3624	3650	3845	3800	3861	3864	3965	3911	3801	3853	3854	3684	3879	3798	4015	3881	3800	3798	3721	3860	3786	3753	3992	4091	4042	4026	4085	4016	3932	4045	3958	3920	3833	3895	3797	3838	3788	3742	3689	3725	3792	3982	3942	3716	3870	3774	3894	3849
3602	3595	3680	3743	3805	3734	3896	3910	3947	3940	3850	3822	3761	3801	3802	3810	3807	3643	3763	3640	3911	3857	3900	3811	3869	4066	4126	3919	3880	4033	3990	3758	3936	3882	3929	3909	3884	3984	3837	3777	3899	3705	3835	3873	3973	3781	3744	3868	3897	3893
3662	3611	3518	3517	3737	3825	3860	3820	3858	3973	3917	3823	3879	3822	3912	3815	3888	3886	3784	3766	3952	3821	3967	3877	3939	4051	4010	3976	4055	4094	4068	4017	4015	3898	3926	3917	4033	3840	3849	3987	3870	3839	3891	3890	3986	3831	3779	3874	3975	3918
3641	3582	3551	3629	3707	3799	3739	3862	3855	4046	3964	3857	3824	3978	3897	4003	3769	3851	3820	3883	4086	3967	4017	3832	3955	4088	4152	4095	4032	3997	4020	4079	3972	3950	3960	3934	3942	3929	3915	3889	3973	3900	3946	3935	4046	3815	3883	3976	4026	3949
3567	3658	3624	3636	3733	3715	3920	3990	3933	3844	3933	3894	3962	3915	3879	3839	3857	3995	3995	3918	3959	4054	3931	3884	4078	4032	4118	4151	4185	4123	4020	3934	3972	3898	3873	4001	3785	3921	3849	3989	3882	4006	3914	3909	3840	3861	3968	4122	4048	3776
3630	3635	3527	3742	3819	3843	3906	3883	3916	3867	3924	3804	3817	3898	3791	3875	4032	3914	3841	3888	3743	3773	3740	3848	4020	3950	3983	3964	4007	4131	3970	3933	3893	3837	3915	3876	3890	3908	3826	3937	3938	3878	4024	3966	4039	3978	3928	4006	4069	3957
3563	3600	3658	3752	3858	3795	3864	3818	3853	3844	3905	3956	3914	3894	3927	3981	3980	4113	3921	3777	3782	3841	3643	3929	3957	3919	3918	3932	4060	3917	3907	3850	3807	3822	3834	3860	3844	3841	3932	3836	3752	4030	3889	4207	3992	4067	3939	4114	4095	3907
3756	3629	3607	3598	3956	3912	3814	3910	3828	3913	3847	3749	3899	3778	3890	3971	3993	3941	3875	3830	3967	3794	3848	3997	3934	3880	3921	3897	3964	3949	3910	3854	3809	3900	3766	3656	3630	3785	3858	3872	3769	3899	3844	4080	4044	3996	3816	3947	4052	3909
3615	3665	3766	3854	3848	3950	3887	3941	3831	3806	3736	3891	3893	3953	4064	3929	3890	3971	3906	3978	3900	3960	3939	3953	3949	3818	3818	3834	3925	3967	3881	3811	3751	3755	3761	3593	3702	3675	3895	3752	3702	3793	3973	3919	3893	3899	3903	3907	3950	3929
3595	3640	3671	3700	3756	3885	3976	3879	3888	3893	3800	3909	3822	3798	3870	3911	3996	4009	3963	3848	3941	3920	3912	3913	3907	3848	3799	3885	3782	3841	3791	3707	3713	3675	3629	3596	3690	3562	3834	3679	3727	3754	3726	3889	3865	3886	3853	3810	4017	3890
3677	3617	3643	3672	3875	3875	3925	3926	3861	3993	3832	3966	3883	3824	3917	3917	3960	3991	3969	3756	3965	3815	3920	3902	3891	3847	3912	3881	3775	3741	3984	3827	3646	3681	3584	3515	3661	3661	3732	3643	3626	3751	3741	3853	3910	3928	3905	3897	3867	3666
3578	3618	3791	3834	3805	3739	4003	3841	3875	3846	3925	3842	3858	3854	3952	3851	3933	3851	3848	3805	4184	3789	4037	3943	3918	3984	3889	3941	3798	3771	3644	3739	3608	3612	3684	3606	3634	3778	3530	3710	3765	3704	3658	3853	3914	3692	3815	3798	3820	3733
3780	3680	3816	3738	3686	3910	3899	3906	3928	3929	3795	3759	3926	3793	3994	3884	3911	3852	3966	3955	4015	3964	4014	4000	3977	3863	3791	3923	3762	3761	3669	3723	3725	3671	3490	3636	3696	3593	3710	3783	3696	3738	3857	3797	3835	3649	3836	3902	3741	3750
3748	3674	3787	3632	3797	3819	3676	3816	3791	3810	3774	3629	3856	3762	3820	4004	3927	3948	4003	3978	3930	3909	3987	3930	3964	3930	3832	3956	3853	3905	3779	3739	3512	3676	3504	3658	3714	3667	3629	3702	3681	3662	3805	3738	3752	3775	3803	3874	3747	3637
3692	3640	3627	3636	3653	3757	3775	3707	3743	3725	3817	3741	3750	3905	3821	3879	3921	3856	3964	3970	4025	3953	3968	3945	3913	3851	3820	3866	3865	3886	3815	3716	3505	3576	3649	3560	3694	3703	3755	3786	3696	3659	3798	3801	3857	3612	3788	3778	3754	3640
3627	3696	3553	3548	3705	3791	3786	3873	3744	3848	3672	3797	3685	3797	3700	3965	3883	3788	3973	4010	3967	3911	4024	3942	3934	4003	3907	3981	3811	3719	3774	3757	3530	3552	3573	3666	3652	3620	3792	3777	3613	3677	3752	3731	3813	3700	3697	3661	3642	3453
3658	3671	3623	3597	3697	3724	3704	3737	3752	3723	3705	3821	3702	3866	3885	3821	3995	3837	4028	4021	3966	3976	3958	4074	3857	3900	3881	3850	3878	3967	3803	3673	3639	3610	3521	3657	3708	3752	3732	3684	3578	3602	3865	3828	3734	3675	3715	3555	3713	3476
3754	3722	3561	3588	3618	3802	3783	3833	3721	3814	3846	3908	3889	3861	3983	3905	3957	4090	4035	3962	4050	3889	3966	3933	3915	3883	3896	4014	3756	3726	3839	3634	3661	3588	3589	3521	3690	3641	3751	3652	3539	3627	3671	3721	3723	3718	3726	3692	3601	3537
3637	3620	3610	3551	3679	3704	3871	3842	3786	3835	3852	3702	3741	4081	4123	4054	4053	4127	4070	4043	4018	4122	4110	4071	3945	4044	3930	3896	3906	3854	3869	3554	3721	3571	3613	3700	3713	3667	3734	3715	3721	3678	3607	3761	3795	3821	3865	3617	3648	3518
3579	3619	3630	3673	3711	3649	3815	3811	3748	3773	3820	3832	3926	4003	3968	3969	4161	4099	4132	4078	4042	4168	4003	4006	3893	3965	3867	3865	3777	3954	3816	3733	3642	3621	3622	3817	3640	3782	3726	3715	3698	3770	3772	3742	3727	3762	3859	3554	3690	3512
3657	3485	3532	3630	3635	3688	3807	3818	3921	3740	3939	3850	3916	3935	3988	4079	4099	4148	4189	4071	4077	4038	3911	3982	3909	3794	3871	3781	3886	3911	3687	3757	3706	3789	3705	3742	3895	3923	3752	3639	3695	3703	3865	3824	3762	3670	3626	3563	3734	3613
3782	3727	3810	3666	3721	3727	3771	3836	3730	3658	3681	3867	3839	3920	4071	4078	4102	4067	3979	4130	4040	4117	4050	3941	3892	3869	3933	3846	3883	3810	3716	3736	3720	3694	3842	3868	3928	3815	3799	3842	3758	3833	3818	3792	3815	3663	3789	3689	3568	3661
3817	3726	3703	3711	3736	3773	3816	3880	3934	3901	3804	3744	3795	3874	3946	4070	4056	4059	4074	4037	4193	4148	4133	3970	3895	3801	3938	3857	4038	3809	3669	3669	3798	3853	3918	3962	3955	4021	3920	3743	3735	3838	3841	3858	3925	3716	3771	3677	3671	3623
3931	3874	3791	3906	3892	3966	3830	3954	3885	3871	3892	3779	3851	3863	3962	3861	4014	4105	4070	4076	4024	3962	3806	4026	3818	3913	3862	3764	3837	3832	3787	3660	3737	3737	3766	3914	3915	4023	3923	3808	3841	3758	3825	3874	3838	3822	3710	3608	3697	3638
3992	3939	3858	3913	3899	3853	3898	3921	3825	3855	3765	3798	3847	3807	3753	3839	3870	3763	3806	3944	3923	3885	3840	3688	3759	3887	3863	3799	3700	3725	3698	3645	3742	3846	3845	3842	3852	3849	3874	3817	3760	3810	3827	3861	3831	3860	3740	3812	3771	3715
3944	3888	3980	3905	3960	3853	3842	3856	3738	3722	3701	3667	3651	3691	3845	3748	3755	3767	3758	3866	3872	3828	3783	3843	3757	3690	3810	3721	3699	3638	3684	3722	3692	3868	3799	3927	4053	3851	3891	3830	3739	3824	3611	3690	3755	3820	3872	3677	3653	3731
3978	3918	4006	3910	3884	3931	3865	3803	3812	3678	3745	3728	3706	3763	3847	3686	3661	3597	3740	3848	3724	3757	3837	3554	3678	3765	3826	3761	3671	3733	3644	3668	3821	3771	3890	4026	3821	3863	3768	3782	3795	3712	3832	3761	3738	3750	3744	3642	3684	3644
4062	4003	3936	3957	3999	3875	3966	3779	3890	3736	3740	3582	3647	3823	3727	3628	3607	3468	3702	3795	3885	3795	3677	3650	3702	3650	3735	3703	3714	3652	3763	3685	3603	3708	3716	3805	3778	3745	3686	3625	3718	3731	3769	3699	3801	3695	3716	3687	3669	3668
3960	4039	3923	3852	4025	3955	3865	3781	3760	3763	3705	3700	3756	3761	3705	3596	3466	3585	3711	3834	3677	3695	3597	3682	3853	3801	3942	3802	3768	3718	3666	3819	3681	3680	3870	3729	3687	3745	3717	3627	3684	3739	3620	3725	3733	3619	3650	3687	3729	3604
4020	3856	3798	3798	3944	3940	3858	3877	3769	3706	3714	3828	3771	3638	3579	3532	3502	3484	3619	3659	3694	3503	3605	3805	3638	3854	3904	3861	3797	3837	3776	3654	3813	3851	3823	3804	3824	3709	3789	3671	3658	3532	3660	3687	3557	3506	3672	3727	3602	3646
3876	3863	3825	4031	3945	3899	3846	3787	3751	3769	3767	3725	3703	3677	3580	3615	3514	3530	3462	3601	3629	3692	3669	3658	3828	3830	3803	3732	3887	3744	3806	3882	3816	3838	3732	3812	3757	3671	3657	3680	3607	3694	3749	3598	3541	3649	3611	3662	3677	3685
4134	3830	3818	3810	3921	3941	3839	3822	3707	3834	3651	3770	3735	3727	3626	3478	3432	3499	3454	3558	3561	3592	3678	3832	3733	3750	3817	3782	3846	3810	3748	3860	3857	3990	3775	3850	3832	3783	3714	3755	3629	3721	3839	3690	3691	3687	3521	3616	3620	3549
4012	3773	3852	3786	3864	3733	3776	3760	3689	3672	3719	3708	3585	3615	3700	3561	3466	3380	3480	3486	3639	3498	3566	3744	3940	3865	3843	3903	3897	3898	3867	3756	3949	3743	3765	3912	3758	3755	3623	3793	3667	3741	3738	3643	3679	3675	3623	3455	3721	3620
3881	3863	3814	3776	3945	3941	3840	3608	3653	3706	3853	3657	3645	3537	3651	3505	3450	3449	3425	3377	3461	3398	3536	3732	3799	3839	3873	3876	3742	3730	3869	3879	3941	3887	3853	3827	3677	3756	3676	3767	3671	3655	3764	3731	3656	3559	3503	3655	3588	3584
3711	3732	3771	3714	3713	3713	3824	3681	3724	3741	3708	3728	3485	3789	3616	3439	3422	3391	3359	3403	3494	3436	3503	3734	3801	3737	3788	3819	3788	3718	3750	3818	3902	3898	3962	3819	3895	3707	3744	3758	3813	3762	3797	3726	3636	3648	3650	3537	3643	3610
3673	3565	3600	3722	3617	3765	3719	3648	3590	3684	3682	3602	3672	3644	3532	3578	3417	3429	3428	3584	3580	3462	3722	3803	3675	3704	3790	3735	3784	3750	3829	3720	3880	3731	3885	3717	3711	3705	3784	3761	3853	3908	3840	3926	3799	3718	3584	3511	3461	3609
3529	3518	3529	3587	3560	3693	3723	3599	3738	3692	3637	3596	3748	3703	3572	3481	3591	3435	3519	3578	3524	3607	3559	3740	3746	3707	3763	3774	3766	3694	3842	3740	3841	3856	3747	3755	3700	3636	3641	3717	3744	3652	3834	3871	3856	3751	3597	3727	3564	3683
3570	3600	3503	3527	3553	3633	3631	3677	3665	3587	3577	3662	3517	3619	3641	3574	3510	3585	3663	3514	3715	3679	3546	3792	3676	3718	3916	3776	3711	3618	3730	3710	3725	3703	3746	3643	3789	3593	3621	3711	3796	3864	3936	3966	3796	3735	3719	3607	3682	3790
3400	3522	3562	3575	3480	3624	3742	3575	3642	3637	3745	3678	3759	3645	3688	3554	3680	3686	3608	3604	3581	3693	3699	3701	3770	3686	3804	3825	3736	3699	3726	3764	3755	3801	3708	3646	3637	3620	3572	3794	3857	3813	3881	4063	3874	3743	3808	3717	3738	3691
3650	3522	3433	3567	3567	3687	3787	3666	3532	3639	3690	3866	3785	3802	3745	3861	3754	3821	3849	3728	3747	3763	3714	3669	3735	3663	3786	3689	3651	3618	3586	3685	3766	3724	3660	3825	3522	3601	3559	3624	3853	3839	3969	4025	3831	3789	3841	3743	3649	3729
3382	3511	3443	3465	3531	3630	3606	3500	3559	3639	3819	3851	3760	3882	3790	3967	3880	3884	3869	3755	3853	3713	3810	3805	3739	3835	3826	3618	3761	3651	3637	3683	3733	3687	3647	3609	3596	3569	3604	3671	3843	3919	3938	3899	3806	3810	3726	3670	3662	3807
3583	3561	3469	3548	3541	3578	3628	3654	3439	3635	3838	3843	3751	3808	3912	3893	3784	3941	3887	3827	3941	3831	3866	3742	3760	3691	3707	3772	3763	3643	3571	3626	3653	3549	3805	3590	3536	3552	3539	3647	3619	3695	3790	3825	3714	3786	3712	3627	3568	3755
3496	3551	3459	3499	3648	3678	3622	3615	3568	3652	3773	3845	3877	3857	3827	3968	3861	3861	3945	3880	3894	3953	3842	3760	3842	3805	3731	3766	3706	3599	3661	3726	3716	3598	3616	3603	3667	3536	3517	3678	3616	3705	3868	3767	3773	3618	3591	3557	3671	3666
3652	3505	3581	3662	3713	3689	3740	3602	3653	3807	3757	3833	3820	3929	3844	3972	3927	3946	3799	3912	3941	3868	3796	3895	3815	3848	3764	3638	3689	3654	3757	3725	3699	3610	3660	3815	3726	3739	3664	3694	3645	3751	3803	3848	3779	3691	3545	3774	3742	3721
3696	3671	3640	3521	3650	3658	3775	3865	3715	3809	3765	3783	3752	3747	3959	3891	3987	3963	3935	4040	3988	3964	3832	3711	3791	3783	3720	3674	3821	3613	3712	3686	3747	3615	3835	3744	3617	3851	3725	3784	3748	3805	3767	3709	3631	3640	3619	3784	3701	3694
3727	3875	3582	3713	3775	3735	3830	3860	3687	3700	3806	3801	3807	3897	3862	3896	3918	3860	3857	3930	3800	3910	3932	3820	3719	3678	3768	3797	3730	3699	3654	3918	3816	3723	3767	3826	3684	3646	3647	3822	3613	3755	3662	3785	3708	3639	3619	3715	3804	3764
3706	3682	3662	3737	3801	3667	3796	3734	3737	3797	3752	3706	3737	3922	3802	3732	3728	3822	3852	3929	3971	3919	3649	3680	3703	3619	3628	3606	3665	3548	3730	3749	3696	3782	3842	3789	3813	3686	3682	3742	3668	3814	3732	3767	3705	3745	3543	3799	3754	3746
3668	3595	3686	3776	3793	3881	3855	3857	3733	3811	3823	3713	3690	3700	3726	3639	3723	3764	3711	3870	3818	3796	3726	3698	3490	3498	3619	3587	3680	3485	3635	3683	3670	3782	3723	3969	3825	3713	3745	3665	3699	3639	3597	3804	3798	3673	3652	3864	3695	3760
3770	3710	3648	3827	3917	3829	3916	3767	3816	3755	3684	3693	3636	3714	3714	3824	3707	3721	3778	3742	3705	3592	3601	3545	3532	3407	3514	3439	3552	3542	3632	3622	3783	3699	3763	3730	3662	3787	3688	3609	3613	3585	3666	3834	3663	3591	3814	3814	3748	3776
3790	3636	3731	3719	3771	3943	3847	3873	3792	3621	3587	3706	3597	3720	3824	3641	3642	3751	3569	3739	3673	3675	3590	3548	3445	3456	3555	3468	3481	3523	3685	3600	3631	3790	3751	3859	3742	3630	3709	3712	3549	3582	3765	3618	3595	3675	3703	3794	3769	3758
3857	3795	3807	3741	3880	3873	3896	3817	3839	3686	3739	3678	3616	3486	3633	3646	3558	3665	3613	3619	3487	3553	3594	3557	3453	3528	3483	3574	3476	3549	3460	3591	3591	3676	3738	3772	3699	3726	3595	3580	3541	3549	3557	3605	3496	3700	3738	3604	3706	3830
3729	3807	3647	3723	3843	3887	3888	3916	3822	3721	3756	3596	3631	3600	3624	3571	3571	3605	3576	3659	3627	3506	3643	3474	3532	3473	3545	3587	3494	3503	3625	3485	3470	3661	3649	3758	3696	3585	3683	3423	3379	3403	3587	3657	3612	3681	3719	3685	3679	3800
3665	3658	3720	3822	3908	3966	3870	3762	3867	3712	3572	3626	3612	3529	3622	3571	3532	3587	3610	3557	3692	3574	3493	3380	3476	3540	3575	3538	3559	3503	3476	3479	3521	3673	3718	3703	3803	3552	3486	3362	3423	3539	3431	3599	3621	3476	3678	3699	3716	3657
3722	3760	3641	3738	3899	3847	3787	3741	3740	3850	3529	3714	3519	3623	3593	3516	3562	3724	3500	3472	3521	3522	3521	3424	3427	3575	3465	3549	3402	3466	3451	3344	3486	3593	3708	3767	3585	3613	3375	3508	3533	3429	3458	3593	3680	3638	3650	3662	3535	3645
3650	3763	3804	3675	3798	3986	3804	3821	3673	3683	3650	3591	3528	3495	3516	3514	3702	3529	3562	3510	3507	3557	3494	3471	3430	3550	3449	3477	3510	3377	3444	3344	3515	3571	3581	3631	3520	3539	3443	3417	3432	3422	3457	3549	3455	3604	3608	3735	3614	3728
3749	3770	3578	3633	3825	3815	3809	3834	3682	3709	3595	3569	3602	3666	3559	3569	3494	3602	3528	3607	3577	3482	3602	3477	3511	3554	3606	3490	3395	3374	3389	3405	3481	3483	3574	3632	3521	3395	3430	3404	3378	3438	3365	3590	3552	3514	3535	3373	3737	3565
3600	3617	3657	3563	3649	3924	3827	3630	3559	3691	3673	3641	3664	3659	3542	3555	3505	3554	3492	3566	3505	3672	3537	3566	3524	3573	3627	3568	3482	3502	3389	3394	3490	3611	3605	3564	3434	3431	3339	3446	3506	3530	3458	3488	3557	3405	3443	3490	3493	3566
3753	3647	3627	3598	3585	3701	3650	3632	3506	3581	3699	3688	3736	3698	3558	3458	3638	3599	3582	3523	3662	3612	3608	3604	3526	3574	3499	3540	3505	3387	3494	3490	3453	3597	3696	3747	3603	3437	3493	3427	3453	3449	3513	3430	3441	3548	3386	3485	3530	3525
3843	3669	3579	3572	3670	3717	3588	3642	3619	3669	3759	3749	3680	3602	3706	3502	3471	3574	3586	3732	3665	3652	3637	3621	3565	3627	3610	3647	3387	3484	3587	3556	3654	3564	3657	3639	3690	3432	3487	3501	3540	3410	3574	3490	3417	3533	3427	3612	3565	3501
3916	3704	3577	3626	3649	3734	3694	3872	3665	3705	3747	3669	3737	3604	3708	3556	3644	3519	3758	3651	3681	3699	3612	3676	3739	3631	3596	3635	3582	3538	3590	3638	3537	3591	3628	3760	3583	3547	3573	3564	3530	3491	3376	3470	3488	3596	3384	3483	3431	3501
3908	3730	3529	3567	3644	3598	3669	3635	3760	3690	3561	3701	3643	3744	3600	3607	3516	3530	3542	3650	3563	3594	3600	3703	3523	3667	3754	3560	3618	3542	3692	3624	3614	3720	3629	3693	3572	3587	3585	3581	3479	3568	3530	3561	3502	3606	3512	3405	3560	3526
3835	3744	3556	3719	3608	3599	3517	3653	3672	3711	3512	3613	3625	3664	3601	3589	3423	3564	3475	3626	3549	3591	3792	3645	3622	3587	3565	3654	3639	3568	3756	3537	3657	3595	3582	3670	3669	3686	3609	3707	3552	3514	3585	3574	3647	3516	3550	3652	3561	3585
3735	3631	3579	3617	3528	3669	3633	3605	3709	3629	3562	3530	3592	3497	3594	3567	3527	3517	3541	3599	3628	3695	3716	3708	3562	3627	3582	3633	3614	3682	3747	3663	3560	3636	3626	3634	3784	3670	3741	3685	3662	3587	3680	3555	3632	3656	3700	3599	3594	3439
3650	3720	3614	3533	3573	3677	3559	3590	3612	3565	3679	3575	3621	3478	3587	3468	3583	3408	3350	3490	3549	3711	3610	3838	3698	3673	3525	3603	3792	3747	3684	3719	3677	3654	3649	3655	3751	3772	3740	3789	3745	3693	3723	3622	3603	3702	3644	3751	3746	3591
3765	3523	3578	3624	3573	3622	3603	3461	3532	3530	3611	3433	3603	3442	3450	3551	3488	3551	3445	3520	3593	3575	3662	3614	3647	3596	3711	3721	3648	3812	3699	3761	3606	3582	3689	3699	3668	3719	3714	3652	3700	3680	3646	3698	3639	3811	3732	3762	3730	3692
3720	3653	3628	3545	3766	3585	3573	3508	3475	3458	3483	3544	3441	3369	3342	3486	3687	3522	3540	3438	3533	3619	3610	3530	3587	3706	3590	3590	3698	3781	3642	3580	3588	3648	3616	3717	3619	3721	3749	3792	3756	3555	3703	3632	3713	3865	3861	3748	3812	3813
3601	3536	3479	3534	3582	3632	3495	3481	3514	3413	3537	3506	3344	3474	3433	3513	3462	3417	3414	3431	3598	3551	3645	3513	3458	3645	3573	3822	3571	3761	3596	3622	3466	3534	3499	3682	3666	3872	3658	3712	3728	3631	3669	3631	3700	3704	3859	3812	3741	3593
3552	3539	3398	3494	3569	3522	3456	3544	3482	3418	3423	3388	3452	3400	3396	3506	3528	3527	3518	3446	3534	3448	3580	3584	3497	3536	3649	3660	3510	3550	3496	3536	3619	3556	3518	3563	3628	3706	3615	3714	3606	3658	3590	3753	3837	3919	3882	3844	3915	3731
3437	3414	3390	3426	3561	3480	3438	3520	3456	3379	3414	3408	3486	3447	3447	3427	3523	3487	3468	3556	3496	3431	3463	3518	3608	3563	3642	3634	3628	3550	3436	3407	3418	3514	3512	3610	3634	3617	3761	3719	3601	3785	3724	3702	3823	3820	3937	3863	3797	3796
3358	3318	3300	3408	3417	3448	3566	3520	3357	3386	3386	3422	3408	3528	3452	3467	3579	3521	3578	3621	3560	3448	3485	3369	3622	3548	3530	3536	3558	3485	3566	3512	3437	3445	3445	3525	3424	3657	3675	3696	3626	3616	3720	3748	3848	3834	3866	3894	3815	3752
3381	3388	3289	3393	3476	3616	3511	3382	3284	3302	3414	3395	3430	3442	3560	3624	3569	3649	3685	3610	3589	3691	3773	3573	3636	3570	3442	3453	3487	3390	3412	3463	3371	3423	3463	3426	3590	3615	3671	3655	3609	3579	3542	3741	3762	3802	3638	3794	3769	3769
3405	3533	3322	3458	3588	3563	3511	3573	3375	3352	3411	3397	3596	3683	3600	3716	3697	3680	3767	3670	3646	3573	3725	3595	3636	3534	3520	3478	3430	3432	3390	3399	3453	3506	3302	3621	3642	3699	3679	3658	3671	3699	3627	3667	3663	3750	3708	3744	3702	3682
3578	3541	3398	3509	3476	3527	3586	3448	3484	3376	3570	3564	3402	3664	3662	3621	3589	3599	3658	3730	3607	3723	3715	3663	3697	3634	3684	3521	3397	3681	3672	3540	3525	3528	3648	3670	3552	3611	3776	3647	3592	3701	3479	3585	3569	3723	3725	3844	3597	3809
3764	3577	3483	3555	3633	3609	3586	3430	3466	3470	3555	3544	3498	3691	3575	3657	3527	3584	3695	3759	3638	3703	3672	3730	3692	3659	3708	3526	3612	3437	3668	3534	3578	3864	3746	3655	3715	3637	3686	3717	3607	3691	3623	3549	3601	3689	3791	3678	3684	3737
3763	3630	3563	3614	3642	3597	3554	3433	3478	3443	3463	3415	3586	3546	3476	3474	3462	3599	3690	3588	3663	3608	3696	3790	3757	3710	3633	3642	3581	3547	3588	3465	3609	3650	3721	3656	3665	3644	3658	3690	3577	3647	3570	3590	3763	3649	3647	3754	3656	3639
3791	3722	3586	3611	3577	3533	3578	3605	3467	3395	3356	3379	3448	3549	3429	3399	3337	3459	3619	3633	3634	3622	3717	3758	3742	3814	3657	3698	3518	3558	3671	3717	3728	3745	3742	3695	3681	3621	3810	3819	3635	3777	3789	3559	3517	3635	3727	3758	3781	3741
3838	3658	3609	3624	3649	3618	3619	3718	3620	3548	3378	3378	3456	3544	3545	3436	3400	3448	3588	3564	3642	3479	3757	3815	3816	3877	3715	3793	3707	3696	3771	3782	3802	3829	3698	3620	3770	3766	3682	3832	3941	3700	3705	3705	3778	3733	3637	3824	3846	3846
3825	3876	3704	3733	3733	3744	3665	3565	3676	3680	3622	3387	3431	3402	3487	3500	3537	3468	3639	3551	3696	3710	3765	3769	3925	3909	3761	3744	3758	3732	3824	3877	3868	3780	3706	3672	3726	3750	3711	3742	3745	3718	3671	3688	3651	3705	3837	3880	3916	3925
3815	3750	3728	3562	3705	3628	3619	3625	3625	3648	3508	3545	3463	3563	3375	3442	3545	3454	3685	3678	3665	3717	3781	3868	3886	3658	3800	3674	3654	3835	3711	3837	3855	3808	3806	3679	3629	3720	3762	3820	3802	3796	3819	3671	3823	3854	3777	3860	3938	4010
3826	3736	3660	3595	3774	3681	3770	3652	3645	3647	3586	3592	3391	3404	3523	3518	3447	3611	3761	3750	3667	3721	3773	3768	3711	3705	3703	3658	3700	3891	3757	3862	3723	3829	3798	3752	3769	3635	3722	3713	3811	3783	3818	3832	3732	3799	3772	3810	3916	3821
3780	3776	3590	3607	3669	3741	3646	3582	3607	3757	3473	3501	3346	3472	3605	3435	3630	3659	3735	3682	3682	3731	3705	3659	3814	3754	3809	3800	3646	3687	3737	3791	3773	3799	3757	3710	3743	3584	3710	3609	3727	3728	3757	3721	3816	3703	3818	3895	3928	3964
3815	3675	3658	3509	3703	3756	3689	3713	3626	3639	3650	3583	3579	3656	3641	3624	3663	3627	3767	3898	3779	3744	3628	3771	3686	3967	3767	3758	3745	3659	3746	3767	3713	3855	3780	3712	3841	3726	3759	3791	3791	3772	3745	3648	3709	3807	3874	3960	4060	3849
3748	3555	3563	3582	3685	3807	3702	3735	3768	3591	3558	3544	3715	3594	3695	3840	3634	3670	3881	3926	3781	3636	3696	3668	3760	3757	3704	3773	3656	3596	3707	3641	3801	3745	3841	3744	3839	3764	3833	3778	3723	3811	3770	3720	3831	3769	3796	3888	3886	3806
3777	3538	3646	3535	3686	3717	3756	3793	3581	3632	3586	3485	3661	3748	3706	3809	3795	3853	3967	3971	3819	3806	3641	3719	3690	3755	3744	3601	3774	3633	3618	3834	3836	3772	3720	3736	3886	3909	3803	3720	3863	3826	3832	3713	3850	3817	3948	3983	3887	3846
3679	3675	3625	3622	3689	3594	3609	3629	3635	3499	3495	3628	3666	3566	3783	3679	3840	3960	3852	3843	3869	3773	3758	3768	3693	3734	3698	3769	3664	3671	3679	3934	3764	3856	3899	3788	3901	3929	3769	3880	3788	3830	3715	3771	3814	3855	3893	3715	3850	3859
3838	3688	3695	3718	3640	3637	3681	3856	3600	3396	3466	3505	3616	3667	3718	3752	3661	3789	3787	3765	3868	3803	3787	3769	3816	3836	3656	3819	3666	3627	3611	3734	3765	3923	3883	3984	4011	3953	3854	3884	3789	3908	3823	3797	3847	3864	3926	3867	3933	3788
3988	3775	3732	3684	3772	3618	3669	3582	3640	3483	3465	3535	3523	3684	3657	3726	3638	3769	3700	3805	3731	3795	3721	3894	3782	3994	3762	3653	3724	3776	3792	3954	4014	3964	4002	4105	3982	4036	3861	4012	3907	3785	3928	3854	3783	3817	3764	3845	3956	3995
3891	3965	3761	3717	3654	3767	3648	3548	3575	3460	3505	3529	3577	3528	3657	3575	3555	3531	3687	3765	3791	3868	3856	3796	3767	3855	3832	3831	3815	3794	3802	3857	3772	4007	4115	4106	3977	4006	3873	3887	3944	3802	3906	3806	3877	3899	3948	3841	3755	3909
3908	3905	3642	3611	3658	3691	3720	3578	3548	3567	3497	3442	3543	3499	3644	3402	3504	3626	3724	3786	3830	3798	3821	3847	3886	3936	3786	3748	3769	3883	3894	3923	3938	3912	4078	4055	4207	4146	4038	3931	4166	4089	4089	3945	4047	4119	3958	3962	3977	3963
3766	3726	3604	3535	3565	3603	3444	3611	3529	3508	3573	3674	3388	3611	3561	3443	3582	3713	3705	3758	3688	3775	3744	3818	3890	3735	3812	3757	3859	3910	3941	3838	3890	4003	4044	4009	4101	3941	4047	4090	4063	4190	4003	4070	4224	4079	4058	3985	3976	3921
3778	3765	3547	3616	3644	3622	3603	3551	3529	3601	3490	3483	3616	3657	3636	3480	3551	3666	3654	3714	3712	3733	3828	3899	3801	3678	3784	3690	3862	3841	3928	3899	3916	3950	4006	4078	4039	3995	3964	4015	4049	4076	4192	4098	3999	4111	3991	3978	4017	4006
3682	3583	3528	3494	3640	3787	3723	3638	3674	3681	3595	3601	3695	3709	3674	3641	3765	3790	3775	3888	3677	3786	3919	3763	3783	3770	3657	3841	3915	3858	3842	3711	3901	3906	3954	3816	3867	3900	4028	4054	4083	4153	4141	4160	4041	3905	4090	3981	4099	4049
3691	3579	3546	3512	3695	3618	3758	3590	3756	3693	3691	3491	3601	3622	3799	3637	3720	3594	3733	3822	3747	3737	3688	3962	3765	3671	3746	3810	3754	3786	3776	3813	3884	3798	3764	3906	3840	3981	4008	3946	4007	4045	4027	4014	4099	4140	4273	4056	3970	4010
3682	3645	3567	3598	3720	3791	3818	3625	3730	3652	3769	3539	3702	3625	3673	3691	3757	3898	3626	3835	3803	3743	3672	3700	3684	3711	3671	3839	3740	3767	3755	3844	3749	3826	3780	3840	3787	3930	3865	3977	3919	3971	4008	4054	4150	4033	4082	4140	4003	3876
3798	3664	3691	3678	3630	3736	3794	3629	3604	3657	3596	3784	3692	3758	3633	3801	3740	3783	3818	3722	3730	3862	3606	3574	3633	3716	3678	3663	3812	3788	3723	3806	3824	3861	3734	3827	3863	3925	3893	3909	3895	3923	4056	4193	4041	4039	4002	3947	4028	3883
3743	3829	3617	3827	3729	3836	3825	3688	3728	3598	3565	3700	3584	3795	3647	3717	3778	3855	3798	3721	3705	3673	3779	3674	3750	3628	3756	3894	3702	3870	3801	3822	3744	3856	3781	3775	3765	3886	3929	3925	3970	4020	4120	4115	4085	4089	4106	4113	4166	3982
3724	3754	3723	3747	3747	3845	3635	3620	3546	3615	3591	3659	3572	3715	3828	3729	3816	3815	3691	3747	3503	3826	3754	3702	3735	3723	3741	3687	3882	3753	3952	3784	3917	3893	3850	3984	3875	3890	3845	3869	3803	4107	4144	4132	4078	4043	4192	4096	4116	4086
3837	3723	3783	3755	3761	3898	3786	3776	3637	3743	3643	3730	3655	3717	3651	3682	3708	3814	3891	3685	3803	3729	3737	3724	3722	3833	3840	3834	3873	3812	3895	3818	3837	3905	3839	3978	3885	3931	3877	4017	4007	4147	4092	4110	4191	4165	4211	4370	4135	4114
3993	3775	3655	3885	3913	3911	4003	3808	3745	3899	3731	3767	3658	3781	3844	3689	3654	3825	3714	3695	3820	3779	3767	3852	3787	3883	3762	3877	3883	3941	3882	3907	3835	3778	3887	3833	3860	3880	3900	3978	4013	4118	4071	4149	4149	4222	4070	4244	4226	4241
3704	3840	3901	3963	3891	3920	4088	3962	3972	3984	3905	3960	3803	3866	3829	3745	3768	3747	3753	3777	3793	3801	3957	3770	3910	3854	3958	3856	3835	3964	3883	3870	3832	3846	3823	3821	3852	3893	4006	3920	4074	4154	4099	3967	4107	4112	4129	4168	4125	4242
4023	3918	3947	3935	3909	4080	4075	4056	4074	4126	4035	3898	3892	4044	3842	3833	3726	3747	3775	3732	3789	3946	3912	3856	3784	3849	3781	3773	3931	3964	3819	3769	3780	3699	3744	3729	3836	3901	3920	3905	4081	4052	4055	4060	4253	4139	4176	4013	4115	4167
4023	4035	4032	3996	4126	4065	4236	4318	4161	4176	4113	3954	3979	3843	3782	3901	3906	3935	3748	3746	3737	3924	3994	3834	3903	4017	3963	3980	3796	3896	3723	3715	3770	3749	3773	3649	3800	3873	4013	3921	3946	3951	4017	4029	4005	4003	4031	4031	4108	4210
4144	4005	3930	4046	4106	4118	4239	4232	4260	4191	4126	4088	3925	3869	3936	3984	3779	3771	3705	3846	3950	3906	3949	4014	4011	3859	3820	3899	4034	3896	3810	3805	3686	3717	3826	3805	3913	3827	3985	3908	3923	3976	4012	3975	4009	3978	3900	4053	4143	4169
4051	4084	4057	4070	4147	4158	4191	4232	4318	4110	4058	3923	3928	4060	3808	3800	3896	3798	3917	3842	3969	3890	3953	3987	4015	3958	4027	3853	3975	4008	3813	3893	3820	3920	3906	3931	3925	3967	3981	4071	3988	3928	3928	4025	4059	4085	4057	4135	4062	4300
4179	3959	4050	4099	4143	4204	4149	4109	4058	4100	3990	3972	3878	3821	4040	3933	3835	3888	3978	3863	3975	4033	4035	3994	4091	4089	4004	4003	4019	4026	4148	4008	3842	3969	4000	3926	3947	4027	4023	4098	4055	4082	4007	4060	4051	4134	4334	4287	4307	4368
4141	4120	4028	4083	4194	4097	4184	4150	4020	4054	4014	4018	3998	3893	3930	4126	3884	4002	4091	3962	4126	4000	4066	4084	4247	4174	4116	4001	4060	4064	3994	3999	4021	3832	4002	4093	4042	4045	4075	3958	4083	4077	4107	4250	4184	4261	4226	4424	4535	4379
3976	4106	4058	4182	4032	4064	4132	4098	4133	4014	3973	3925	4056	4019	3989	4083	3998	4139	4137	4055	4074	4010	4053	4131	4207	4368	4159	4052	4097	4019	4008	3954	4097	3989	4217	4105	4137	4171	4013	4103	3963	4118	4229	4230	4283	4433	4499	4554	4558	4555
3960	3950	3934	4024	4071	4118	4087	4093	4076	3997	3980	3933	4064	4004	4123	3953	4138	4176	4225	4154	4195	4150	4213	4123	4179	4212	4064	4139	4135	4052	3973	4009	4060	3928	4042	4080	4184	4140	4044	4058	4076	4062	4253	4202	4394	4499	4263	4410	4662	4607
3842	3813	3981	3921	3952	3969	4056	3918	4067	4083	4036	4037	4034	4082	4177	4073	4151	4253	4202	4224	4139	4262	4145	4213	4012	4188	4110	4173	4101	3983	3966	3992	3958	4048	4133	4045	4042	4057	4034	4097	4045	4065	4106	4385	4255	4499	4441	4572	4522	4593
3967	3914	3825	4008	3971	4054	4006	4128	4086	4088	4126	4179	4114	4059	4277	4167	4345	4231	4337	4313	4201	4233	4300	4224	4151	4052	3933	4073	4094	4050	4032	4097	4084	3981	4115	4311	4101	4145	4109	4135	3898	3958	4131	4144	4244	4422	4532	4431	4323	4464
3794	3797	3844	3881	4047	4094	4186	4069	4247	4176	4204	4299	4134	4215	4269	4269	4186	4384	4218	4238	4182	4323	4087	4155	4102	4144	4143	4157	4142	4227	4192	4225	4324	4158	4081	4169	4141	4199	4252	3982	3979	4079	4196	4099	4268	4313	4341	4458	4459	4328
3873	3901	3778	3871	3929	4042	4128	4145	4111	4149	4276	4102	4283	4243	4392	4222	4321	4391	4243	4351	4152	4188	4230	4094	4179	4225	4186	4119	4155	4329	4332	4405	4299	4210	4314	4172	4400	4125	4192	4214	3997	4271	4193	4225	4327	4208	4464	4321	4283	4305
4003	3931	3939	3964	4051	4026	4039	3939	4072	4223	4158	4130	4158	4070	4182	4259	4214	4139	4275	4240	4211	4186	4163	4203	4229	4263	4343	4382	4267	4249	4360	4400	4424	4332	4263	4291	4215	4283	4221	4229	4245	4155	4184	4129	4313	4373	4318	4408	4423	4371
3784	3995	3952	3754	3864	3852	3984	3956	3929	3932	4095	4093	4227	4168	4047	4114	4110	4215	4256	4205	4220	4175	4156	4250	4250	4360	4416	4377	4401	4418	4418	4366	4467	4254	4377	4401	4302	4221	4414	4122	4193	4247	4264	4287	4357	4351	4283	4473	4360	4328
3767	3954	3676	3844	3842	3890	3990	3940	3953	3938	4039	4206	4080	4057	4190	4103	4115	4071	4079	4195	4155	4092	4271	4207	4362	4305	4325	4281	4343	4428	4349	4423	4370	4416	4294	4380	4268	4237	4246	4298	4250	4487	4271	4295	4264	4418	4389	4483	4516	4450
3847	3797	3812	3681	3883	3939	3959	3979	3913	3921	3935	4098	4037	4038	4187	4238	4176	3990	4238	4096	4171	4214	4145	4216	4342	4303	4380	4404	4279	4394	4374	4393	4319	4301	4508	4316	4271	4275	4344	4286	4321	4290	4415	4263	4426	4335	4457	4247	4446	4552
3695	3736	3799	3851	3871	3930	4007	3903	3982	3957	3973	4096	4208	4171	4223	4191	4211	4148	4096	4155	4096	4157	4181	4172	4327	4239	4296	4262	4221	4291	4294	4381	4528	4321	4355	4332	4281	4295	4295	4187	4284	4280	4242	4280	4302	4395	4411	4347	4645	4395
3815	3805	3655	3813	3917	3979	3973	4095	3993	4239	4180	4193	4146	4082	4146	4198	4249	4195	4220	4086	4118	4210	4055	4165	4178	4211	4260	4244	4232	4126	4202	4226	4301	4239	4274	4237	4212	4161	4163	4220	4212	4270	4261	4375	4278	4290	4211	4373	4246	4471
3978	3719	3833	3801	3850	3839	3918	4043	4157	4117	4101	4184	4168	4098	4058	4163	4199	4122	4081	4143	4166	4141	4081	4139	4153	4219	4137	4169	4145	4128	4094	4090	4143	4228	4228	4146	4212	4232	4216	4191	4142	4161	4279	4329	4222	4116	4278	4396	4200	4341
3860	3937	3920	3842	3972	3852	4093	4058	4071	4059	4104	4114	4062	4154	4021	4150	4105	4036	4099	4182	4058	4159	4107	4090	4211	4036	4127	4076	4195	4067	4056	3907	4089	4211	4225	4202	4200	4141	4156	4315	4196	4354	4165	4017	4183	4121	4383	4387	4382	4329
3910	4013	3935	3918	4048	3975	3965	3997	4051	4080	4001	4058	3965	4025	4100	4033	4061	3913	4048	3986	4069	4214	4145	4241	4231	4191	4156	4135	3934	4129	4145	4132	4101	4080	4309	4175	4264	4236	4255	4122	4149	4061	4115	4144	4136	4176	4237	4247	4325	4288
4071	3874	3991	3953	4036	3871	4053	4051	3949	4004	3975	4100	3883	4034	3944	3984	3903	3998	4054	3972	4139	4174	4338	4250	4176	4103	4326	4217	4022	4192	4163	4125	4131	4163	4196	4217	4239	4205	4285	4199	4144	4246	4290	4226	4161	4094	4188	4521	4450	4371
4046	4042	4018	3885	4026	3935	4017	4030	3969	3944	4011	3917	3942	3913	3946	3950	3927	3951	3965	4054	4213	4131	4134	4164	4248	4139	4122	4197	4054	4029	4076	3970	4203	4132	4138	4313	4093	4147	4385	4294	4179	4173	4244	4263	4210	4183	4340	4360	4345	4330
4084	4020	4023	3916	4047	3913	3987	3999	3774	3984	3911	3966	3937	3927	3947	3876	3982	4074	3971	3989	3948	3989	4081	4134	4081	4174	4013	3990	4143	4143	4059	3964	4148	4120	4218	4216	4139	4160	4135	4242	4141	4228	4228	4270	4169	4326	4309	4339	4439	4321
4095	3960	4157	4080	4103	4045	4004	3911	3818	3937	3972	3878	3799	3873	3983	4089	3967	4129	3959	3895	3929	4063	3938	4001	4115	3951	4057	4065	3965	3957	4041	4072	3963	4111	4119	4190	4166	4142	3957	4127	4243	4249	4237	4225	4312	4188	4293	4348	4330	4360
4143	4064	4093	4151	4157	3950	3961	3938	3918	3858	3922	3866	3970	3927	4011	3998	4031	4078	4143	4014	3885	4005	3932	4048	4070	3954	3968	3791	3978	3971	4136	3987	4079	4191	4172	4145	4135	4131	4126	4137	4138	4211	4295	4075	4242	4253	4349	4220	4332	4415
3954	4043	4249	3904	4101	4090	3991	3908	3943	3943	4075	3988	4014	3878	4122	4167	4139	4146	4105	3930	3980	3936	4003	3990	3931	4020	3905	4056	3991	4100	3989	4120	4082	4137	4304	4199	4066	4196	4104	4061	4252	4166	4181	4116	4156	4200	4240	4166	4280	4380
4191	4078	4065	4097	3966	4130	3949	4104	3901	3877	4107	3922	4012	3949	4099	4114	4190	4061	4005	3932	4051	3989	3957	3893	3934	3943	3973	4078	3967	3957	4045	4077	4048	4119	4071	4085	4000	4181	4139	4036	4234	4317	4220	4211	4229	4151	4240	4183	4254	4400
4171	3926	3940	3990	3969	4106	4157	4036	3921	4013	4028	4049	4013	4000	4034	3927	4057	3949	4019	3969	3965	3922	3998	3931	3953	4114	4135	3962	4005	3917	4032	4060	4025	3973	4093	4096	3992	4131	4051	4069	4281	4265	4149	4143	4306	4269	4139	4182	4306	4269
3961	4095	3974	4050	4037	4117	4058	4177	4178	4040	4155	4226	4034	4034	3943	4017	4007	4189	3905	4035	3873	4030	3920	4084	3976	4114	3964	4022	4014	4122	3986	4190	4113	4184	4043	4042	4099	4132	4194	4151	4403	4214	4261	4277	4266	4194	4207	4191	4377	4312
3944	3944	3992	4025	4088	4195	4142	4227	4122	4259	4228	4251	4137	4045	4022	3909	4007	3946	3988	3939	3890	3954	3878	3960	4046	4024	4105	4064	4024	4075	3995	3985	4029	4086	3999	4140	4119	4099	4116	4110	4327	4337	4236	4224	4248	4143	4334	4344	4389	4336
3978	3989	4028	4087	4093	4219	4240	4145	4147	4397	4246	4185	4089	4126	4165	4045	3933	4023	4114	4029	4018	3974	4084	4005	3974	4019	4061	4042	3838	4116	4133	4079	4094	4166	3939	4229	4207	4164	4178	4008	4148	4305	4139	4059	4216	4136	4279	4353	4415	4470
4023	3931	3928	4018	4179	4118	4256	4064	4170	4137	4392	4187	4198	4161	4230	4000	3935	4014	4062	4001	4140	4095	4116	4007	4067	4126	4078	4123	3993	4013	4160	4057	3993	4117	4126	4038	4228	4224	4165	4159	4311	4286	4206	4185	4211	4269	4280	4498	4502	4342
3891	4088	3932	4064	4065	4123	4079	4114	4237	4210	4185	4155	4230	4187	4014	4002	4002	4017	4059	4056	4060	4177	4068	4209	4156	4281	4252	4120	4133	4098	4063	4108	4140	4180	4176	4123	4142	4290	4250	4284	4303	4187	4135	4104	4278	4351	4365	4397	4406	4398
3929	3921	3989	4030	4016	4132	4027	3955	3954	4070	4114	3910	4133	4099	4096	4024	4012	3995	4171	4124	4047	4148	4190	4219	4239	4234	4269	4093	4084	4229	4327	4217	4226	4318	4263	4364	4315	4285	4207	4114	4281	4263	4137	4113	4426	4355	4411	4549	4509	4436
4000	3900	3770	3818	3915	4090	3956	3907	3898	4026	3929	3970	4085	4086	4081	4020	3955	4204	3991	4255	4130	4168	4210	4124	4268	4289	4249	4124	4266	4117	4354	4240	4290	4321	4404	4277	4212	4217	4311	4276	4272	4285	4228	4218	4306	4456	4400	4474	4493	4456
3956	3659	3798	3869	3921	3931	3994	4018	3874	3899	3952	3991	4110	3994	3959	3922	4033	4111	3977	4107	4068	4316	4217	4300	4158	4265	4208	4256	4075	4264	4318	4397	4404	4370	4466	4318	4203	4229	4353	4244	4216	4343	4156	4389	4361	4452	4425	4370	4504	4339
3847	3706	3794	3832	3809	3891	3975	3834	3940	3952	3880	4064	3991	4035	3966	4050	4058	4084	4154	4143	4171	4051	4080	4135	4130	4133	4185	4256	4148	4260	4401	4300	4369	4278	4291	4188	4287	4306	4240	4312	4266	4226	4364	4295	4401	4342	4420	4363	4493	4312
3889	3691	3676	3848	3806	4016	3913	3823	3977	3887	4031	4130	3904	4026	3888	3927	3958	3909	3916	4009	3980	4055	3971	4039	4059	4193	4177	4148	4241	4139	4085	4141	4243	4308	4214	4223	4163	4173	4227	4240	4265	4166	4172	4295	4308	4340	4238	4200	4279	4214
3833	3740	3749	3875	3976	3988	4046	3945	3846	3966	3827	3867	3941	3978	3871	3931	3898	3930	3985	3901	3922	3959	3958	3926	4054	4236	4150	4210	3994	4261	4138	4211	4207	4072	4198	4170	4079	4221	4107	4293	4299	4302	4236	4218	4227	4199	4255	4170	4047	4202
3936	3743	3806	3824	3834	3931	3906	4010	3928	4002	3947	3793	3921	3767	3932	3915	3797	3905	4014	3952	3971	3875	3911	3951	4016	4076	4098	3988	4095	4075	4305	4081	4120	3995	4083	4139	4017	4116	4174	4121	4221	4223	4267	4298	4216	4286	4184	4243	4232	4175
3874	4012	3903	3914	3967	4019	3933	3784	3904	3920	3948	3772	3854	3816	3791	3775	3842	3824	3830	3838	3921	3863	3899	4007	4083	4007	4170	4110	4094	4172	4080	4026	4048	4157	4129	4080	4113	3958	4133	4116	4061	4051	4216	4193	4130	4244	4074	4149	4066	4262
4081	4067	3955	3961	3926	4076	4016	3973	3956	3937	3843	3638	3829	3742	3666	3787	3702	3809	3870	3837	3958	3795	3950	3913	3989	4141	3965	4136	4078	4044	3990	3958	3979	4024	4093	4063	4098	4068	4056	4054	4006	4094	4110	4136	4189	4309	4161	4279	4084	4210
4162	4114	4060	4026	4009	4100	4024	3989	3875	3783	3774	3700	3834	3875	3712	3680	3657	3842	3837	3810	3907	3842	3862	3920	3904	3951	4017	4067	4087	4001	3985	3942	4043	4120	4054	4003	4104	4120	4133	3990	4167	3950	4117	4268	4259	4197	4160	4280	4126	4054
4248	4074	4028	4087	4104	4161	4047	3975	3849	3899	3759	3967	3826	3886	3680	3565	3801	3669	3893	3828	3958	3859	3913	3939	3985	4105	4024	3884	3904	4007	4027	3902	3987	3935	4095	4148	4083	4067	4112	4066	3873	4046	4198	4062	4187	4256	4368	4193	4055	3982
4194	4123	4096	4035	4076	4058	4135	3903	3843	3972	3845	3797	3781	3864	3770	3780	3608	3778	3722	3864	3984	3947	3852	3966	4068	4038	4063	4055	4074	3971	4057	4075	3974	4067	4213	4000	4161	4155	4005	4049	4101	4060	4136	4202	4256	4173	4269	4170	4157	4055
4075	4126	4186	4123	4055	4103	4064	3971	3880	3941	3842	3861	3902	3940	3969	3728	3849	3783	3779	4075	4036	4030	3968	4075	3995	4066	3927	4084	4092	4020	4058	4085	4172	4093	4097	4197	4167	4181	4217	4150	4234	4061	4129	4384	4210	4135	4216	4120	3992	3955
4047	4018	4012	4039	4047	3907	3924	3898	3836	3843	3885	3997	4055	3932	3855	3925	3782	3807	3888	3938	4058	4039	4073	4098	4163	4216	4183	4153	4134	4261	4149	4146	4170	4208	4184	4103	4181	4236	4158	4262	4232	4034	4091	4298	4181	4270	4189	4180	4072	4133
3985	3917	3920	3954	4029	4017	4010	3951	3971	3761	3967	4000	4000	4051	3984	3942	3954	3948	3939	4032	4036	4014	4031	4264	4161	4180	4218	4238	4169	4079	4211	4250	4123	4225	4135	4228	4356	4207	4245	4211	4140	4182	4293	4221	4274	4155	4231	4272	4129	3997
3953	3806	3919	3931	4020	4084	4002	3885	3881	3898	3977	3998	3965	4110	4050	3987	4109	4132	3936	3920	4146	4152	4263	4210	4243	4198	4197	4301	4322	4147	4051	4144	4318	4232	4155	4181	4291	4278	4265	4188	4291	4205	4211	4278	4233	4166	4342	4215	4215	4063
3900	3866	4006	3860	3974	4117	4029	4069	3927	4028	4088	4009	4064	3945	4114	4042	4104	4061	4107	4111	4162	4259	4207	4241	4310	4254	4355	4349	4133	4276	4285	4273	4180	4176	4166	4256	4310	4299	4310	4269	4385	4299	4259	4102	4248	4132	4123	4125	4107	4162
3886	3791	3904	3993	4131	4055	4064	3997	3919	3913	4004	4077	4027	4025	4073	3941	4025	3915	3995	4181	4168	4103	4123	4298	4370	4323	4431	4235	4309	4153	4195	4126	4176	4247	4196	4246	4385	4332	4300	4356	4307	4180	4047	4232	4071	4290	4017	4288	4075	4015
4068	3869	3902	3907	4031	4008	3913	4028	3990	3983	3994	4006	4003	3982	4088	4167	3973	4035	3992	4127	4101	4259	4204	4323	4310	4156	4244	4183	4032	4095	4152	4092	4187	4038	4071	4101	4177	4206	4354	4173	4204	4129	4088	4079	4205	4062	4029	4082	4080	4030
3944	3959	3975	3971	4138	4102	4064	3941	3978	3965	3988	3904	3972	3961	4032	4060	4031	3920	4020	4227	4108	4129	4170	4148	4074	4047	4061	4119	4027	3975	4117	3930	4052	4075	4025	4114	4039	4106	4281	4132	4130	4060	4062	4027	3977	3919	4056	3911	4024	4010
4147	4061	4002	4079	4121	4066	4067	3982	3862	3810	3818	3814	4010	3866	3833	3964	4075	3791	3972	3891	4064	3907	4027	3918	4011	4000	4016	4007	3982	3840	3905	3909	3886	3991	4024	4004	4134	4041	4115	4043	3943	4025	3943	4092	3897	3830	3915	4056	3800	3945
4320	4273	4126	4167	4131	4188	4028	4084	3913	3939	3904	3958	3922	3898	3884	3771	3953	3941	3891	3951	3880	3935	3971	3938	3822	3932	3837	3778	3912	3936	3824	3950	3990	3907	3938	3926	3939	4051	4103	3960	4061	3865	3770	3764	3863	3866	3860	3946	3800	3846
4356	4139	4121	4249	4141	4187	4064	4118	4031	3910	4097	3804	3888	3916	3899	3937	3813	3836	3910	3837	3780	3776	3837	3812	3916	3839	3939	3944	3951	3904	3942	3847	3993	3877	4011	3872	3933	3959	3890	3936	3974	3901	3868	3732	3760	3752	3894	3838	3801	3851
4274	4325	4124	4132	4218	4151	4024	4088	3957	4062	3988	3971	3902	3883	3924	3823	3956	3823	3843	3856	3882	3786	3867	3850	3807	4012	3957	3810	3825	3851	3884	3785	3905	3872	3901	3910	3771	3886	3911	3904	3920	3791	3766	3744	3844	3940	3797	3858	3782	3973
4286	4101	4275	4156	4202	4053	4005	4086	3827	4054	4097	3967	3947	3876	3992	3913	3991	3929	3890	3907	3970	4056	3936	3873	3848	4003	3952	3935	3883	3885	3845	3933	3783	3963	3947	3826	3855	3862	3862	3994	3974	3910	3922	3755	4004	3972	3887	3928	3871	3954
4205	4024	4071	4038	4081	4052	3971	4042	3975	3972	4090	3987	3937	3936	3941	3866	3914	4000	4082	4077	4143	3956	3954	4117	3947	3903	3909	3973	3869	3981	3915	3790	3976	3961	3788	3847	3832	3897	3967	3982	3951	4019	3891	3776	3874	3843	4027	3898	4000	3971
4080	3973	4039	3923	3897	3893	4032	3957	3915	3930	4154	4086	3920	4116	3901	3960	3911	4082	4079	4029	4070	4121	3995	4052	4021	4065	3999	3988	4042	3868	3835	3938	4087	4086	3997	3941	3989	4019	4066	4097	4179	4065	3947	3979	4077	4091	4116	3989	3993	4076
3904	3902	4005	3890	3845	3791	3966	4028	4026	3985	4059	4044	3993	4109	4044	4087	4100	4153	4090	4121	4191	4015	4136	4081	4242	4145	4097	4030	4070	4010	3982	4308	4067	4191	4117	4088	4115	4052	4124	4179	4219	4124	4100	3983	4002	4043	4085	4146	4033	4027
3937	3756	3681	3802	3856	3912	3887	3876	3945	4063	4032	4074	4160	4103	4145	4060	4231	4235	4158	4270	4105	4059	4131	4141	4093	4110	4182	4055	4107	4177	4075	4153	4305	4269	4202	4206	4108	4043	4201	4216	4040	4080	4111	4114	4050	4070	4125	4231	3997	4199
3791	3692	3720	3786	3851	3855	3826	3874	3913	3900	4093	4111	4016	4113	4017	4128	4098	4220	4221	4032	4111	4123	4171	4114	4118	4221	3956	4129	4063	4116	4149	4375	4339	4241	4143	4062	4007	4076	4069	4117	4002	4077	4022	4119	4015	4154	4019	4220	4177	4107
3750	3679	3705	3664	3757	3835	3861	3917	3846	3876	4055	4123	4095	4148	4022	4173	4015	4165	4057	4143	4070	4064	4077	3962	4025	3930	4070	3996	4045	3960	4204	4190	4251	4237	4144	4024	4112	3943	3993	4079	4208	4104	4083	4191	4046	4103	4020	4093	4097	4249
3658	3758	3686	3602	3693	3850	3912	3885	3934	4060	3964	4028	4090	3975	4153	4216	4229	4026	4141	4018	4043	4055	4008	4055	3925	4007	4127	4031	4053	4080	4023	4160	4123	4160	4092	4019	4017	3940	4025	3923	3873	4097	4059	4137	4114	3957	3874	4067	4087	4239
3780	3714	3797	3764	3915	3837	3974	3876	4027	3986	3968	3942	3941	3962	4063	4065	4053	4024	4112	4028	4046	3976	3940	3845	3967	3946	4138	3988	4033	4009	4071	4016	4045	4007	3978	3892	3882	3869	3929	4041	3937	3909	4014	3983	3964	4018	3965	4113	4194	4239
3824	3790	3673	3700	3913	3947	4084	3879	3928	4014	3832	3790	3853	4028	4009	4103	3997	4096	4102	3969	3992	4015	3854	3970	3860	3939	4000	3927	3835	4024	3874	3803	3946	3962	3859	3905	3808	4012	3790	3893	4005	3931	3940	3870	4082	4068	4083	4164	3926	3974
3888	3873	3706	3816	3811	3934	3926	3957	3944	3866	3793	3729	3753	3809	4084	4035	3861	4008	3845	3965	3967	3936	3929	3888	3969	3851	4007	3881	4021	3941	3688	3969	3978	3954	4070	3950	3826	3869	3771	3885	3786	3850	3912	3849	4066	3936	3988	3997	4115	4040
3975	3884	3817	3814	3886	3964	3903	3927	3886	3755	3847	3802	3785	3913	3953	3976	3920	3999	3855	3889	3844	3758	3682	3821	3805	3969	3825	3950	3973	3945	3997	3912	3914	4015	3944	3965	3877	3732	3766	3790	3802	3927	3912	3801	3928	4082	3985	3998	3979	4075
3873	3834	3809	3681	3847	3806	3892	3917	3924	3857	3908	3888	3718	3776	3788	3911	3776	3891	3816	3855	3856	3727	3766	3871	3908	3819	3958	3863	3945	4002	3907	4024	4087	3919	3864	3805	3851	3708	3828	3764	3799	3780	3849	3923	3930	3938	3968	4042	3931	3854
3717	3796	3596	3808	3782	3708	3765	3740	3684	3867	3810	3714	3724	3751	3719	3881	3882	3843	3792	3919	3868	3812	3765	3740	3818	3936	3879	4055	3958	3905	4101	4091	3939	3851	3928	3893	3803	3813	3865	3765	3766	3783	3812	3916	4000	3915	3855	3927	3966	4000
3779	3727	3604	3675	3645	3739	3722	3706	3744	3701	3691	3747	3778	3894	3788	3860	3883	3786	3858	3944	3831	3818	4000	3799	3728	3816	4077	4020	4042	3925	3932	3993	3999	3846	3861	3994	3946	3901	3794	3865	3855	3863	3883	3843	3799	3942	3885	3939	3871	3924
3619	3716	3584	3602	3688	3647	3638	3600	3563	3667	3736	3622	3670	3813	3790	3772	3754	3763	3919	3907	3912	3805	3969	3818	3820	3871	3924	4085	3908	4067	4097	4012	4062	3944	3931	3988	3855	4059	3979	3894	3916	3839	3866	3900	3893	3891	3908	3873	3748	3940
3664	3603	3586	3492	3653	3583	3612	3541	3473	3489	3563	3574	3610	3668	3701	3626	3767	3743	3841	3749	4009	3892	3885	3869	3899	3885	4008	4121	4124	3990	4065	4106	4004	4073	4057	4050	3926	3854	3971	3922	3832	3875	3841	3904	3776	3891	3858	3932	3896	3965
3687	3604	3584	3627	3565	3504	3610	3474	3490	3559	3551	3552	3500	3566	3438	3633	3607	3653	3830	3897	3896	3885	3946	4043	3922	4017	3880	4037	4049	4018	4028	3976	4023	3950	3970	3964	4066	4053	4071	3916	3919	3927	3919	3870	3911	3860	3866	3795	3932	3877
3542	3515	3507	3441	3392	3506	3512	3457	3597	3598	3442	3530	3454	3458	3517	3581	3571	3679	3864	3897	3878	3913	3871	3918	3965	4042	4019	3991	3899	4096	3952	4043	4051	4094	4045	4101	3933	3953	4022	4108	4050	4055	4040	3933	3879	3893	3797	3819	3890	3842
3393	3406	3314	3347	3355	3373	3381	3461	3460	3544	3477	3580	3545	3378	3525	3621	3607	3798	3816	3808	3915	3947	3920	3845	3876	3889	3950	3893	3946	4005	4032	4142	3944	3974	4022	4128	4037	3969	4032	4022	4093	4095	3936	4038	4124	3849	3844	3774	4020	3997
3334	3326	3256	3401	3462	3398	3436	3229	3489	3496	3561	3533	3513	3546	3607	3648	3714	3734	3830	3944	3908	3911	3913	3794	3906	4051	4052	4045	4012	3908	4027	3959	3951	4019	3965	4017	4070	3948	4030	4174	4123	4124	4047	3978	4190	4036	3928	4011	3937	3986
3331	3358	3191	3288	3227	3419	3436	3451	3396	3348	3454	3530	3557	3672	3590	3692	3709	3834	3789	3784	3832	3988	3902	4037	3874	3958	3988	4058	4041	4050	4014	4012	3927	3989	3931	4042	4120	4007	4159	4123	4086	4119	4091	3973	3993	4053	3970	3983	3976	4055
3346	3159	3254	3122	3244	3357	3290	3325	3268	3400	3585	3477	3581	3546	3737	3672	3790	3904	3773	3763	3828	3900	3893	3844	3941	4040	4100	3938	3919	3918	4008	3967	4047	4022	3997	4083	4058	4246	4011	4157	4051	4203	4012	4063	4137	4229	4182	4056	4094	4100
3281	3226	3091	3205	3217	3346	3396	3295	3385	3575	3471	3569	3612	3675	3690	3814	3634	3801	3807	3776	3812	3975	3966	3855	4021	4058	3940	3928	3985	4026	3980	4076	4193	4229	4287	4270	4140	4072	4123	4142	4101	4067	4031	4181	4156	4107	4237	4157	4258	4092
3219	3268	3169	3184	3225	3258	3387	3368	3335	3411	3431	3542	3517	3566	3857	3549	3815	3882	3772	3936	3823	3880	3980	3983	3925	3929	4083	3828	3987	4076	4111	4128	4360	4224	4124	4344	4183	4187	4122	4064	4061	4017	4088	4138	4286	4233	4216	4203	4180	4271
3166	3086	3274	3240	3337	3386	3371	3338	3380	3437	3631	3483	3615	3689	3646	3682	3760	3896	3794	3686	3882	3947	3908	3846	3917	4057	3897	3980	4005	4047	4248	4278	4322	4249	4231	4272	4275	4137	4173	4102	3959	4066	4076	4064	4251	4170	4295	4152	4132	4218
3352	3285	3190	3164	3461	3324	3311	3339	3368	3417	3562	3650	3522	3676	3654	3663	3784	3809	3779	3879	3825	3864	3891	3944	3821	3888	3943	3958	4166	4069	4127	4125	4243	4175	4140	4119	4218	4206	4199	4118	4058	4019	4023	4057	4198	4137	4179	4171	4186	4203
3358	3286	3290	3228	3327	3327	3428	3492	3248	3470	3478	3457	3585	3537	3698	3780	3694	3754	3784	3810	3825	3827	3915	3949	3897	3959	3813	3885	4039	4193	4254	4112	4041	4065	4149	4098	4094	4254	4133	4084	4037	3862	3899	4066	4017	4130	4129	4123	4085	4099
3372	3388	3344	3362	3481	3396	3465	3513	3380	3519	3564	3569	3588	3502	3705	3631	3673	3740	3781	3810	3834	3910	3888	3926	3868	3910	3941	3883	4006	4041	4246	4091	4032	4052	3899	3985	4014	4124	4055	3989	4048	4141	3961	3986	4000	4007	4089	3953	4003	3986
3403	3348	3409	3428	3488	3384	3548	3514	3498	3491	3632	3754	3608	3655	3717	3597	3706	3714	3766	3855	3833	3844	3931	4011	3885	3949	3949	3959	4026	3954	4116	4106	4078	3923	3990	3942	3947	3957	4024	4064	4051	4049	3999	4144	4138	3966	4016	3935	3956	3853
3444	3375	3347	3420	3456	3487	3531	3454	3590	3589	3684	3691	3681	3624	3742	3746	3819	3760	3756	3785	3797	3856	3854	3809	3983	3879	3981	3908	3909	4006	3997	4006	3981	3949	3838	3823	4067	3939	3947	4010	4083	3962	3931	3948	4015	4091	3985	4028	4072	3944
3387	3464	3463	3330	3531	3608	3582	3514	3584	3563	3737	3593	3616	3633	3817	3770	3832	3787	3658	3812	3841	3776	3949	4059	4062	4002	4029	3934	4027	4063	4014	3935	4012	3926	3865	3947	3834	3682	3946	3881	4030	3985	3799	3989	4087	4003	3903	3959	3861	3898
3586	3434	3389	3360	3535	3563	3586	3606	3612	3534	3594	3701	3668	3575	3752	3821	3744	3928	3804	3898	3982	3988	3927	3966	4025	4045	3977	3969	3913	4051	3907	4009	3876	3942	3814	3910	3886	3923	3989	3923	3953	3953	3998	4008	4064	3944	3910	3920	3905	3978
3355	3338	3321	3367	3454	3536	3661	3631	3571	3554	3534	3633	3678	3655	3819	3744	3887	3763	3933	3910	3890	3870	3874	3965	3984	3943	3970	3862	3955	3865	4089	3913	3934	3890	3865	3850	3905	3860	4005	3920	4024	3901	3922	4018	3986	4047	3929	4071	3898	3878
3251	3329	3300	3307	3387	3440	3595	3512	3608	3653	3585	3630	3524	3676	3801	3797	3793	3856	3848	3857	3753	3927	3798	4015	4091	3974	3821	3904	3805	3804	3884	3913	3886	3939	3928	3888	3940	3890	3863	3938	3928	3920	3934	3991	3977	4027	3988	3953	3954	3965
3457	3297	3308	3335	3462	3494	3545	3437	3534	3591	3667	3737	3653	3791	3772	3759	3751	3801	3772	3880	3729	3942	3796	4071	3921	3999	4067	3798	3939	3847	3917	3775	3911	3941	3931	3989	4007	3821	3949	4003	3984	4120	3844	3942	3858	3970	3924	4061	3963	4027
3320	3310	3390	3320	3395	3478	3450	3592	3609	3557	3492	3518	3666	3745	3677	3737	3804	3657	3808	3862	3847	4024	3849	3974	3982	3898	3907	4001	3818	3747	3767	3907	3873	3993	3947	3967	3957	3883	3975	3876	3904	4009	3892	3905	4019	4000	3920	4045	4058	4020
3391	3510	3441	3264	3514	3491	3578	3634	3616	3625	3651	3626	3506	3640	3610	3721	3661	3743	3713	3754	3763	3777	3893	3906	3823	3760	3840	3839	3751	3832	3865	3847	3934	3936	3968	4026	3999	4075	3893	3867	3929	3937	3847	3974	3870	3984	4086	3983	3929	4097
3318	3502	3364	3555	3447	3700	3566	3522	3610	3459	3648	3680	3751	3701	3695	3695	3541	3783	3668	3804	3781	3928	3865	3823	3887	3860	3762	3762	3798	3758	3802	3715	3762	3924	3941	3836	4062	3856	3834	3987	4019	3902	4008	3869	3930	3894	3907	4046	4013	3918
3398	3420	3551	3510	3568	3679	3786	3670	3682	3632	3667	3679	3739	3792	3791	3804	3778	3799	3653	3789	3744	3892	3744	3876	3804	3729	3809	3857	3675	3830	3742	3698	3889	3946	3868	3951	3859	3862	4042	3939	4003	4048	3947	3863	3962	4130	4042	4065	3936	4053
3465	3521	3495	3553	3588	3666	3748	3897	3666	3712	3581	3686	3725	3659	3610	3627	3642	3674	3648	3666	3683	3726	3640	3754	3744	3870	3878	3857	3905	3794	3791	3918	3715	3807	3948	3882	3785	3949	4029	3869	4138	3901	3846	3974	4004	3883	3936	4036	3985	3889
3519	3459	3628	3585	3754	3620	3785	3864	3783	3691	3796	3788	3863	3833	3780	3859	3717	3713	3789	3662	3871	3771	3763	3901	3858	3845	3901	3837	3887	3717	3767	3897	3856	3917	3836	3862	3900	3885	3804	3812	4095	3998	4024	4050	3908	3991	3967	3904	3932	4011
3441	3481	3557	3693	3610	3727	3775	3888	3860	3819	3820	3897	3812	3805	3735	3773	3766	3815	3838	3829	3808	3809	3908	3819	3816	3974	3996	3960	3839	3849	3876	3906	3723	3830	3849	4022	4055	3970	3958	4031	3920	4116	4092	4046	3860	3915	3846	3900	3852	3915
3532	3567	3497	3556	3670	3672	3705	3969	3798	3797	3855	3902	3778	3904	3821	3862	3894	3851	3819	3823	3900	3934	3826	3929	4101	3950	4151	3937	3885	3948	3832	3810	3865	3855	3788	3942	3791	3929	3876	3806	3926	3992	4174	3977	3843	3784	3831	3893	3817	3894
3582	3676	3671	3768	3739	3791	3808	3867	3907	3837	3707	3880	3837	3809	3840	3836	3867	3886	3926	3845	3871	3849	4025	3975	3889	3899	3904	3876	3907	3828	3762	3800	3922	3854	3781	3878	3718	3736	3860	3839	3812	3892	3927	4110	3987	3802	3887	3759	3875	3982
3698	3697	3661	3596	3687	3920	3699	3624	3822	3722	3882	3949	3791	3708	3862	3733	3901	3850	3829	3830	3881	3788	3786	3919	3887	3947	3945	3764	3917	3826	3697	3862	3723	3761	3695	3849	3850	3692	3772	3739	3838	3870	3911	3917	3882	3813	3782	3748	3817	3826
3783	3758	3688	3804	3668	3708	3841	3877	3819	3737	3758	3721	3582	3699	3796	3828	3925	3840	3939	3843	3994	4010	3898	3739	3873	3786	3786	3844	3848	3772	3716	3722	3714	3637	3673	3793	3784	3736	3764	3830	3781	3838	3900	3918	3809	3872	3840	3833	3839	3880
3698	3713	3696	3734	3858	3782	3898	3842	3719	3793	3826	3928	3760	3675	3755	3655	3739	3650	3779	3770	3911	3894	3917	3901	3944	3773	3899	3725	3768	3791	3733	3838	3707	3775	3638	3763	3800	3929	3747	3890	3878	3762	3827	3816	3877	3871	3799	3894	3871	4003
3760	3963	3769	3883	3901	3879	3862	3924	3879	3757	3608	3667	3656	3850	3714	3936	3908	3962	3890	3939	3937	3829	3835	3705	3842	3722	3759	3866	3787	3665	3647	3590	3738	3714	3815	3823	3849	3750	3818	3673	3763	3744	4015	3825	3887	3881	3870	4008	4025	3950
3820	3673	3841	3758	3906	3785	3926	3754	3807	3766	3810	3823	3656	3829	3698	3537	3595	3561	3625	3688	3703	3699	3654	3802	3709	3819	3799	3766	3716	3599	3740	3667	3825	3831	3769	3885	3872	3983	3815	3910	3881	3877	3897	3996	3931	3923	3730	3988	3957	4065
3809	3721	3817	3844	3849	3671	3916	3825	3785	3743	3503	3730	3691	3739	3795	3706	3817	3697	3703	3778	3669	3725	3641	3581	3524	3649	3711	3828	3755	3687	3809	3738	3968	3792	3911	3998	3881	3840	3944	3887	3908	3977	3821	3862	3852	3832	3965	3989	4005	4018
3859	3771	3909	3728	3737	3955	3923	3753	3754	3864	3852	3952	3802	3709	3559	3630	3449	3503	3475	3564	3512	3759	3686	3753	3715	3791	3728	3669	3635	3793	3707	3733	3719	3879	3867	3854	3914	3966	3926	3918	4034	3892	3890	3962	3975	3972	3916	4090	4051	4030
3866	3789	3690	3937	3864	3890	3910	3943	3878	3880	3667	3627	3580	3638	3607	3760	3726	3589	3689	3668	3714	3690	3595	3587	3685	3641	3773	3770	3718	3755	3762	3757	3759	3849	3931	3937	3691	3773	4032	3737	3924	4155	3946	3942	3927	3870	3933	3942	3910	4034
3856	3766	3811	3866	3814	3882	3998	3959	3765	3757	3864	3861	3952	3765	3605	3673	3588	3486	3464	3619	3666	3640	3765	3806	3719	3658	3628	3644	3779	3883	3766	3731	3844	3831	3832	3861	3906	3803	3669	3915	3979	3818	3933	3979	3954	3829	3839	3924	3861	3888
4010	3936	3694	3847	3943	3884	3958	3944	3967	3917	3667	3790	3640	3547	3663	3632	3605	3582	3610	3604	3622	3660	3545	3584	3616	3710	3887	3797	3746	3683	3765	3702	3847	3827	3849	3868	3817	3922	3816	3741	3963	3923	3727	3899	3927	3765	3874	3760	3746	3886
4110	3662	3826	3874	3975	3798	4027	4068	3988	3991	3752	3817	3815	3793	3750	3737	3780	3811	3721	3745	3756	3853	3827	3709	3753	3691	3658	3787	3838	3853	3826	3743	3720	3922	3875	3768	3794	3910	3919	3960	3864	3965	4031	3999	3959	3826	3798	3952	3822	3937
4019	3910	3804	3812	3935	3933	3939	3890	3798	3874	3861	3819	3774	3785	3781	3619	3706	3697	3700	3641	3770	3754	3773	3808	3768	3800	3863	3679	3851	3792	3825	3792	3675	3772	3860	3686	3817	3936	3960	3779	3944	3951	3928	4004	3805	3816	3842	3818	3881	3826
4117	3801	3752	3791	3897	3827	3805	3938	3963	3879	3830	3855	3571	3803	3764	3656	3855	3678	3739	3604	3880	3726	3670	3601	3645	3579	3714	3865	3930	3811	3583	3580	3711	3863	3977	3941	3856	3765	3879	3819	3854	3965	3851	3825	3981	3890	3807	3973	3835	3986
3979	3837	4061	3684	3849	3827	3838	3874	3820	3780	3948	3769	3849	3825	3892	3890	3843	3923	3792	3779	3767	3820	3724	3690	3702	3589	3663	3755	3721	3899	3805	3790	3732	3965	3950	3822	3733	3845	3746	3914	3842	3714	3916	3894	3903	3795	3822	3745	3948	3789
4056	3998	3675	3748	3808	3993	3758	3550	3620	3876	3969	4029	3937	3895	3831	3907	3781	3832	3834	3798	3686	3912	3816	3838	3772	3744	3779	3698	3730	3643	3724	3709	3771	3988	3871	3910	3910	3943	3831	3857	3928	3945	3935	3958	3947	3707	3978	3795	3752	3922
4075	3810	3875	4001	3853	3709	3701	3898	3897	4003	3761	3784	3643	3610	3555	3470	3549	3470	3462	3430	3415	3450	3492	3593	3631	3733	3661	3829	3821	3721	3698	3712	3707	3880	3954	4050	3836	4037	3920	3911	3858	3896	4000	4026	3929	3869	3924	3865	3864	3901
4022	4066	3904	3941	3771	3875	3966	3853	3642	3592	3604	3645	3674	3699	3824	3784	3796	3852	3864	3844	3864	3668	3676	3478	3518	3461	3643	3625	3651	3783	3816	3971	3798	3789	4120	4076	4064	3793	3974	3916	4029	3853	3995	3994	3956	3913	3881	3958	3901	3862
4011	3928	3816	3803	4056	3987	3882	3590	3503	3596	3793	3838	3798	3862	3875	3810	3686	3718	3883	3949	3868	3995	3900	3964	3864	3838	3620	3640	3626	3741	3725	3827	4056	3954	3709	4068	4249	4029	3859	3962	4077	4030	3927	4028	3991	4018	3992	3947	3998	3930
4134	3749	3834	4116	4096	3707	3678	3785	3786	3862	3728	3631	3589	3351	3475	3454	3305	3292	3322	3311	3419	3489	3432	3758	4012	3962	4045	3858	3839	3798	3849	3830	3883	4142	4034	3953	4008	4102	4029	3898	4094	4069	4040	4027	4083	3943	4012	3937	4037	4035
3695	3938	4182	3980	3732	3681	3899	4012	3794	3621	3615	3367	3454	3371	3422	3500	3485	3650	3616	3514	3637	3677	3349	3461	3485	3778	4113	3907	3896	3980	3806	3863	3772	3947	4064	4137	3874	4094	4119	3959	4095	4072	4084	3966	4089	3978	4007	4076	4018	4032
3897	4044	3883	3781	3777	3888	3909	3626	3565	3539	3568	3648	3422	3609	3565	3649	3754	3766	3960	4091	4224	4179	4073	3897	3660	3648	3729	3805	3870	3906	3941	3861	4092	3796	4037	4182	4044	3994	4004	4033	3969	3961	4052	3961	3943	4087	3966	3949	4060	4014
4036	3807	3586	3839	3901	3831	3652	3559	3714	3659	3754	3493	3418	3570	3613	3582	3590	3738	3664	3825	3921	4013	4172	4308	4303	4110	3875	3656	3771	3778	3972	3845	4114	3987	3825	3989	4178	4122	3846	3843	4177	3948	3922	4039	3903	4023	3965	3908	4048	4103
3878	3588	3737	4045	3773	3743	3477	3763	3629	3559	3572	3584	3693	3592	3623	3406	3492	3334	3467	3466	3344	3532	3643	3798	4264	4347	4436	4139	3853	3810	3845	3891	4028	3996	3912	3853	3841	4163	4039	3635	4092	4000	3828	3966	3889	3909	3945	3957	3996	4002
3582	3791	3946	3784	3613	3568	3664	3744	3776	3613	3791	3899	3691	3614	3520	3404	3458	3504	3504	3573	3458	3305	3398	3302	3598	3827	4212	4365	4126	3895	3729	3809	3815	3979	4142	3968	3649	3856	4128	3700	3921	4053	3855	3960	4008	3838	3867	3955	3940	4172
3672	3973	3837	3561	3452	3733	3793	3724	3797	3980	4032	3883	3642	3366	3170	3237	3317	3492	3609	3850	3715	3727	3739	3497	3455	3535	3747	4148	4252	4208	3909	3833	3857	3784	3943	4184	3745	3709	3913	3941	3739	3813	3981	3870	3844	3890	3857	3910	3985	3960
4032	4024	3664	3381	3764	3868	3705	3833	3988	3941	3771	3405	3158	3187	3260	3443	3621	3827	3926	3920	3961	4088	3932	3991	3787	3560	3435	3677	4025	4183	4198	4090	3951	3893	3776	4086	4012	3614	3757	3944	3702	3938	3828	3939	3717	3928	3798	3727	3867	3871
4135	3713	3398	3725	3875	3769	3804	3975	3963	3750	3322	3218	3374	3597	3809	4210	4289	4422	4301	4216	4396	4194	4152	4010	3935	3992	3763	3714	3802	4082	4169	4106	4071	3928	3776	3732	3904	3845	3557	3846	3966	3769	3857	4008	3832	3720	3660	3736	3909	3693
4124	3563	3641	3835	3900	3812	3864	3880	3657	3411	3370	3696	4208	4503	4721	4849	4903	4840	4470	4531	4352	4368	4211	4189	4162	4175	4084	3940	3775	3590	3976	4041	4059	3904	3738	3716	3870	4009	3680	3708	3928	3693	3901	3894	3787	3729	3718	3482	3774	3620
3789	3478	3675	3981	3862	3706	3787	3567	3352	3272	3892	4389	4936	5087	4999	4841	4590	4553	4467	4325	4248	4322	4269	4143	4047	4059	4168	4058	3834	3740	3738	3928	4076	3939	3858	3652	3744	3681	3651	3480	3885	3882	3780	3722	3800	3626	3677	3656	3717	3784
3599	3604	3903	3974	3568	3823	3747	3459	3485	3899	4578	5118	5168	4944	4401	4170	3704	3617	3607	3602	3764	3956	4171	4031	4090	4076	4069	4246	3977	3811	3733	3799	3984	4006	3859	3933	3640	3851	3828	3543	3704	3890	3560	3795	3840	3649	3634	3706	3585	3749
3461	3861	4069	3683	3666	3709	3625	3469	3726	4293	5015	5115	4703	3875	3375	2993	2763	2623	2734	2849	2985	3432	3703	4009	4126	3975	3902	3935	4073	3782	3661	3614	3796	3993	4050	3865	3661	3707	3787	3529	3674	3961	3668	3732	3675	3654	3663	3758	3479	3820
3534	4026	4176	3710	3547	3697	3583	3679	4143	4819	4953	4548	3866	3121	2524	2294	2084	2038	2179	2227	2561	2870	3316	3667	3932	4065	3887	3741	3851	3829	3639	3478	3673	3887	3857	3782	3682	3745	3950	3733	3484	3803	3710	3747	3669	3665	3603	3973	3415	3751
3666	4009	4044	3526	3385	3614	3609	4046	4561	4753	4670	3763	3033	2423	2082	2058	2024	2273	2172	2180	2135	2390	2759	3372	3728	3930	3972	3782	3822	3709	3707	3576	3606	3851	3903	3748	3678	3725	3932	3802	3706	3890	3706	3766	3684	3765	3681	3686	3609	3750
3802	4039	3911	3642	3486	3716	3803	4131	4618	4646	4078	3289	2420	2023	2015	2249	2433	2510	2551	2363	2259	2236	2471	2978	3442	3972	4041	3961	3860	3679	3648	3547	3492	3621	3947	3745	3741	3681	3847	3924	3728	3705	3675	3578	3762	3790	3671	3774	3633	3816
4010	4119	3780	3516	3611	3674	3942	4262	4598	4383	3699	2836	2216	2041	2215	2583	2846	2954	2883	2596	2421	2169	2364	2728	3367	3747	4148	3996	3762	3727	3709	3484	3402	3680	4005	3777	3662	3677	3834	3814	3648	3685	3740	3616	3626	3715	3613	3703	3656	3769
3901	4171	3872	3560	3566	3906	4121	4350	4609	4198	3512	2619	2158	2144	2296	2807	3202	3368	3294	2927	2563	2290	2211	2399	3002	3766	4068	3999	3743	3735	3637	3553	3319	3647	4088	3748	3721	3790	3901	3731	3728	3760	3732	3641	3714	3700	3700	3628	3709	3490
4084	4255	3885	3502	3761	3939	4127	4406	4326	3928	3440	2655	2125	2091	2541	2885	3321	3496	3436	3107	2747	2414	2155	2401	2947	3545	4180	4079	3885	3732	3658	3366	3251	3718	4025	3905	3567	3842	3859	3882	3808	3750	3785	3634	3734	3701	3653	3721	3678	3721
4000	4202	3943	3415	3641	4023	4167	4168	4370	4000	3186	2607	2207	2185	2556	3022	3363	3498	3471	3197	2664	2266	2134	2404	2992	3682	4213	4124	3801	3673	3638	3482	3358	3599	4027	3840	3618	3930	3966	3772	3665	3768	3754	3594	3742	3695	3733	3670	3565	3590
3993	4136	3946	3454	3609	3972	4159	4158	4172	3827	3219	2688	2239	2103	2396	2752	3097	3184	3166	3004	2609	2230	2055	2266	3070	3996	4362	4278	3884	3528	3533	3537	3287	3739	3889	3691	3512	3908	3862	3714	3661	3628	3702	3576	3812	3734	3663	3759	3621	3759
3891	4091	3848	3382	3491	3982	4238	4078	4130	3780	3433	2889	2341	2185	2313	2467	2606	2727	2724	2591	2308	1976	2041	2522	3299	4110	4441	4252	3595	3476	3581	3318	3301	3659	4044	3559	3524	3907	3742	3685	3745	3593	3743	3656	3696	3553	3729	3636	3737	3696
3758	3898	3709	3442	3355	3761	4059	4074	4102	3898	3648	3148	2678	2356	2074	2163	2224	2306	2137	2169	2015	1860	2177	2821	3568	4428	4598	4208	3735	3497	3448	3436	3419	3774	3841	3450	3582	4070	3686	3649	3638	3714	3548	3639	3764	3561	3746	3624	3735	3699
3645	3705	3901	3562	3410	3587	3944	4059	4013	3930	3701	3315	2902	2536	2275	2120	2060	1856	1948	1956	1987	2196	2633	3383	4184	4662	4551	4082	3621	3332	3540	3428	3515	3844	3828	3402	3703	3886	3513	3645	3844	3669	3693	3475	3782	3557	3830	3608	3669	3649
3753	3700	3695	3774	3313	3565	3752	3956	3972	4002	3912	3689	3426	3147	2563	2428	2175	2100	2048	2098	2255	2735	3283	4205	4790	4788	4468	3683	3338	3392	3472	3469	3578	4004	3448	3195	3843	3891	3510	3652	3580	3658	3779	3548	3677	3464	3839	3681	3695	3576
3829	3475	3732	3740	3491	3280	3583	3770	4106	3942	3911	3936	3851	3575	3163	3022	2723	2738	2681	2984	3121	3745	4264	4788	4838	4555	4043	3424	3309	3456	3309	3553	3753	3721	3251	3353	3818	3592	3433	3739	3618	3652	3676	3662	3583	3440	3829	3696	3848	3782
3756	3688	3607	3706	3430	3395	3415	3603	3964	4070	3902	4104	4063	3867	3823	3696	3791	3713	3726	3712	4318	4387	4970	5000	4660	4099	3570	3156	3306	3509	3583	3650	3817	3591	3237	3554	3804	3513	3491	3729	3570	3696	3603	3697	3612	3598	3760	3791	3761	3782
3609	3604	3632	3731	3705	3505	3407	3592	3686	3949	3998	4003	3966	4140	3990	4167	4255	4267	4432	4593	4617	4982	4883	4539	3987	3423	3178	3237	3523	3512	3513	3770	3619	3351	3175	3744	3690	3385	3677	3772	3461	3673	3692	3749	3601	3789	3578	3780	3752	3810
3506	3618	3560	3669	3724	3669	3329	3374	3629	3880	4060	4003	4042	3843	4053	4190	4129	4349	4509	4389	4682	4362	4045	3695	3239	3039	3188	3545	3590	3675	3631	3694	3454	3194	3496	3842	3458	3507	3804	3564	3653	3641	3632	3740	3673	3725	3651	3819	3680	3799
3496	3502	3507	3575	3735	3862	3675	3546	3334	3690	3753	4083	3874	3862	3860	3898	3885	3957	3949	3916	3825	3601	3318	2984	2967	3197	3416	3767	3694	3616	3658	3466	3320	3321	3691	3603	3246	3719	3815	3482	3832	3637	3803	3707	3704	3831	3616	3750	3740	3791
3575	3341	3503	3586	3730	3802	3778	3704	3345	3386	3519	3742	3894	3976	3938	3830	3642	3557	3420	3402	3221	3126	3016	3077	3338	3566	3763	3805	3709	3659	3680	3350	3315	3731	3973	3363	3382	3715	3524	3569	3709	3714	3817	3747	3882	3662	3706	3780	3792	3796
3559	3439	3402	3381	3672	3798	3909	3956	3602	3487	3254	3442	3618	3737	3888	3778	3718	3693	3459	3423	3327	3277	3502	3662	3666	4006	3830	3652	3568	3660	3608	3373	3741	3825	3563	3175	3655	3759	3507	3722	3673	3734	3743	3639	3844	3627	3875	3667	3803	3795
3581	3587	3440	3526	3549	3614	3740	3871	3953	3824	3432	3379	3304	3483	3630	3593	3696	3736	3502	3637	3541	3755	3687	3743	3836	3689	3526	3502	3653	3507	3507	3560	3795	3616	3280	3614	3714	3509	3555	3793	3613	3712	3855	3723	3681	3805	3905	3762	3789	3741
3299	3533	3535	3416	3614	3563	3544	3756	3984	4050	4082	3690	3493	3450	3421	3553	3369	3465	3474	3479	3585	3594	3859	3632	3483	3613	3488	3518	3556	3560	3736	3844	3703	3433	3464	3791	3589	3492	3732	3783	3584	3652	3716	3809	3595	3827	3554	3738	3577	3748
3364	3337	3413	3529	3606	3588	3546	3476	3493	3633	3984	4027	4125	3975	3750	3657	3667	3725	3524	3563	3522	3626	3623	3613	3596	3594	3475	3396	3605	3639	3818	3695	3418	3537	3720	3671	3375	3520	3757	3574	3726	3693	3793	3682	3785	3792	3838	3784	3660	3795
3565	3246	3282	3474	3628	3685	3656	3659	3401	3375	3418	3582	3865	3883	4200	4032	4063	3999	3945	3776	3745	3673	3488	3591	3452	3317	3600	3563	3895	3821	3719	3490	3468	3889	3800	3377	3490	3690	3603	3661	3712	3675	3761	3779	3818	3692	3854	3712	3666	3701
3504	3510	3147	3266	3440	3595	3673	3611	3582	3425	3233	3269	3335	3396	3561	3624	3857	3665	3697	3542	3534	3472	3352	3460	3587	3512	3745	3788	3729	3513	3538	3659	3795	3770	3386	3539	3765	3635	3641	3700	3825	3772	3783	3905	3621	3862	3744	3682	3768	3859
3399	3409	3442	3269	3351	3487	3470	3568	3642	3742	3796	3635	3508	3314	3305	3303	3162	3278	3299	3273	3258	3419	3498	3592	3624	3777	3651	3705	3486	3598	3730	3966	3743	3502	3539	3850	3727	3656	3649	3905	3861	3734	3844	3884	3774	3903	3650	3993	3815	3852
3511	3288	3392	3405	3522	3389	3522	3460	3382	3466	3675	3672	3698	3695	3724	3700	3589	3676	3628	3572	3633	3618	3654	3663	3538	3612	3450	3472	3610	3927	4055	3761	3483	3665	3877	3821	3637	3675	3774	3826	3546	3714	3971	3811	4018	3704	3889	3905	3780	3797
3594	3475	3300	3231	3539	3463	3463	3542	3317	3316	3359	3339	3409	3533	3609	3810	3695	3745	3772	3667	3712	3519	3484	3339	3457	3532	3541	3763	3941	3680	3571	3636	3867	3894	3736	3627	3648	3774	3707	3730	3756	3890	3863	4017	3957	3885	4033	3810	3848	3799
3614	3584	3500	3409	3392	3442	3582	3541	3553	3400	3435	3362	3300	3413	3376	3432	3396	3314	3331	3335	3388	3419	3466	3579	3742	3850	3857	3690	3615	3505	3855	3879	3841	3791	3715	3872	3853	3726	3750	3911	3892	3721	3963	4014	3817	4044	3916	3931	3811	3822
3562	3598	3624	3555	3485	3444	3537	3400	3471	3486	3498	3455	3455	3490	3530	3500	3551	3445	3615	3588	3569	3645	3560	3568	3623	3516	3612	3597	3695	3951	3876	3685	3654	3711	3898	3902	3742	3846	3872	3790	3755	3910	3966	3891	4001	4006	4083	4018	3822	3869
3658	3576	3539	3612	3648	3597	3526	3396	3612	3436	3488	3343	3483	3500	3546	3708	3737	3524	3651	3604	3645	3526	3435	3565	3550	3668	3840	3734	3874	3798	3657	3652	3830	3815	3953	3864	3791	3862	3767	3629	3834	3946	3732	4163	3947	3930	3961	3721	4055	3950
3828	3450	3492	3534	3538	3547	3642	3510	3411	3343	3233	3364	3327	3340	3411	3513	3581	3605	3616	3369	3530	3435	3576	3493	3530	3608	3649	3590	3646	3629	3863	3859	3765	3709	3675	4007	3961	3776	3627	3918	3824	3774	4042	4017	3903	4126	3808	4026	3852	3953
3642	3621	3515	3616	3439	3406	3670	3541	3568	3586	3442	3293	3287	3414	3353	3414	3433	3462	3445	3458	3408	3456	3530	3446	3398	3530	3544	3609	3773	3823	3657	3654	3742	3724	3817	3767	3711	3933	3876	3780	3803	4029	3992	4047	4235	4010	4139	4005	3887	3905
3846	3474	3541	3555	3586	3624	3520	3642	3306	3281	3475	3320	3392	3446	3617	3489	3673	3691	3646	3631	3622	3565	3590	3612	3487	3617	3587	3525	3663	3591	3710	3698	3849	3657	3805	3780	3886	3940	3772	3846	3949	3937	3814	4152	4025	4105	4049	3981	3982	3844
3765	3670	3561	3584	3467	3592	3671	3736	3587	3397	3258	3334	3283	3235	3326	3507	3422	3647	3484	3521	3314	3386	3428	3430	3545	3488	3648	3586	3639	3554	3612	3675	3782	3759	3748	3952	3924	3754	3760	3820	3800	3905	3907	3860	4090	3914	3956	3986	3892	3899
3551	3496	3435	3610	3613	3488	3584	3466	3506	3635	3566	3581	3586	3519	3581	3549	3438	3553	3552	3524	3551	3676	3732	3689	3603	3629	3468	3573	3524	3536	3715	3766	3731	3778	3791	3769	3772	3718	3811	3860	3930	3978	3881	4067	3971	3962	3905	3864	3791	3841
3809	3641	3519	3455	3650	3519	3749	3667	3689	3464	3488	3442	3365	3565	3487	3413	3539	3707	3613	3531	3574	3635	3601	3477	3475	3578	3577	3589	3728	3758	3788	3679	3731	3687	3803	3731	3890	3764	3705	3849	3795	3703	4066	3815	4079	4000	3875	4058	3786	3907
3555	3674	3724	3647	3683	3555	3643	3642	3674	3661	3784	3439	3570	3531	3372	3364	3619	3483	3491	3568	3519	3601	3637	3711	3749	3793	3693	3577	3569	3575	3741	3696	3534	3686	3724	3845	3691	3721	3781	3757	3761	3822	3824	3992	3934	3836	4057	3977	4065	3875
3705	3594	3583	3581	3791	3616	3695	3614	3516	3571	3541	3555	3420	3622	3501	3596	3675	3481	3750	3638	3671	3650	3627	3600	3607	3637	3643	3669	3783	3697	3572	3616	3714	3786	3832	3740	3762	3808	3754	3677	3787	3750	3835	3822	3833	3989	3846	4043	3954	3869
3569	3648	3728	3752	3537	3653	3690	3581	3635	3565	3673	3723	3500	3690	3617	3530	3608	3546	3554	3630	3584	3733	3675	3748	3801	3719	3711	3621	3613	3649	3649	3778	3778	3744	3780	3738	3793	3702	3889	3912	3824	3753	3858	3823	3725	3832	3947	3894	3942	3939
3715	3666	3617	3615	3785	3536	3625	3619	3514	3532	3642	3549	3637	3693	3618	3651	3725	3757	3633	3729	3725	3916	3651	3583	3780	3738	3724	3818	3785	3825	3801	3686	3915	3752	3792	3861	3968	3856	3853	3849	3800	3757	4008	3948	3876	3809	3753	3836	3901	3970
3633	3623	3701	3545	3663	3606	3622	3661	3586	3620	3535	3586	3625	3612	3704	3603	3778	3782	3657	3757	3833	3767	3867	3805	3736	3841	3740	3785	3731	3666	3729	3961	3782	3795	3713	3833	3965	3765	3881	3774	3818	3895	3833	3803	3759	3824	3928	3959	4053	3930
3665	3537	3604	3525	3522	3660	3587	3495	3526	3555	3644	3574	3613	3612	3652	3591	3721	3777	3778	3758	3874	3840	3691	3622	3761	3778	3925	3829	3903	3826	3796	3791	3789	3767	3831	3818	3780	3796	3889	3769	3853	3913	3725	3925	3924	3825	3856	3788	3955	3919
3709	3644	3521	3616	3503	3508	3581	3571	3493	3543	3701	3558	3529	3585	3632	3665	3716	3785	3715	3898	4041	3925	3892	3996	3897	3878	3836	3749	3806	3873	3968	3923	3829	3798	3883	3876	3833	3788	3715	3796	3765	3888	3839	3886	3864	3852	3937	3780	3965	3991
3628	3543	3496	3565	3637	3487	3568	3429	3491	3515	3439	3661	3635	3680	3627	3724	3798	3733	3864	3958	3989	3966	3957	3892	3930	3817	3802	3783	4010	3995	3921	3782	3898	3829	3853	3878	3840	3831	3758	3852	3933	3854	3906	3916	3852	3934	3987	4054	3907	3979
3625	3583	3478	3541	3443	3567	3550	3415	3488	3488	3458	3568	3406	3525	3550	3620	3676	3578	3679	3833	3909	3952	3911	3909	3884	3864	3865	3887	3853	3920	3878	3909	3796	3911	3861	3905	3995	3828	3850	3928	3796	3918	3859	4017	3891	4004	3919	4111	3920	3907
3627	3597	3414	3414	3422	3396	3469	3436	3431	3294	3416	3383	3456	3441	3577	3577	3758	3706	3845	3811	3769	3762	3846	3913	3673	3674	3839	3745	3890	3794	3936	3848	3903	4024	3861	3882	3982	3787	3923	3907	3789	3879	4115	3783	3822	3856	3982	4043	3892	4019
3611	3418	3534	3557	3431	3386	3411	3501	3439	3425	3367	3430	3476	3416	3543	3410	3570	3717	3683	3805	3786	3786	3760	3879	3744	3749	3843	3788	3932	3795	3864	3800	3925	3892	3957	3928	3913	3889	3948	3879	3910	3873	3763	3765	3954	3882	3870	3850	4065	3878
3615	3480	3387	3334	3335	3490	3398	3473	3407	3452	3254	3360	3349	3289	3514	3497	3583	3533	3713	3732	3697	3728	3787	3737	3782	3781	3646	3635	3768	3845	3768	3711	3904	3816	3905	3973	4011	3857	3808	3685	3873	3765	3842	3697	3916	3873	3726	3843	3763	3795
3685	3495	3560	3523	3489	3505	3410	3370	3397	3311	3285	3288	3359	3330	3466	3519	3613	3603	3756	3789	3853	3844	3760	3802	3703	3711	3642	3720	3670	3798	3739	3776	3784	3829	3870	4005	3832	3741	3815	3700	3807	3706	3704	3832	3728	3779	3748	3753	3806	3885
3651	3523	3523	3540	3473	3434	3416	3461	3416	3364	3428	3258	3274	3342	3375	3437	3437	3609	3592	3628	3734	3687	3784	3865	3709	3626	3593	3600	3800	3729	3715	3759	3640	3688	3741	3701	3747	3662	3747	3583	3624	3661	3659	3636	3724	3676	3797	3776	3828	3819
3713	3605	3600	3546	3551	3577	3613	3380	3461	3445	3336	3200	3221	3348	3590	3326	3413	3502	3527	3585	3499	3644	3621	3568	3774	3636	3592	3610	3686	3420	3667	3507	3724	3717	3619	3563	3802	3797	3691	3681	3626	3610	3627	3698	3635	3671	3784	3741	3616	3771
3685	3571	3537	3561	3576	3570	3534	3411	3472	3256	3296	3297	3286	3377	3438	3540	3521	3483	3419	3608	3646	3576	3616	3610	3530	3407	3571	3618	3683	3691	3545	3512	3590	3547	3595	3662	3648	3525	3610	3641	3709	3594	3649	3541	3569	3524	3642	3635	3727	3636
3669	3649	3665	3732	3568	3605	3590	3562	3446	3329	3335	3231	3339	3358	3386	3546	3551	3522	3481	3505	3585	3538	3488	3548	3519	3390	3503	3328	3475	3521	3472	3446	3532	3531	3386	3501	3518	3501	3610	3477	3642	3722	3488	3585	3579	3478	3511	3611	3685	3677
3867	3738	3717	3726	3773	3724	3648	3533	3552	3386	3378	3297	3296	3443	3456	3474	3472	3368	3443	3532	3549	3457	3473	3576	3566	3672	3398	3509	3391	3351	3508	3584	3378	3524	3452	3454	3449	3513	3473	3494	3590	3450	3528	3529	3393	3570	3523	3579	3602	3600
3704	3781	3649	3687	3675	3733	3633	3647	3516	3452	3430	3332	3471	3501	3503	3493	3529	3654	3656	3491	3507	3496	3565	3452	3488	3556	3444	3408	3395	3563	3491	3430	3404	3444	3442	3575	3420	3470	3507	3552	3512	3496	3458	3457	3468	3646	3649	3558	3612	3551
3641	3659	3705	3748	3620	3737	3707	3511	3442	3350	3482	3508	3367	3410	3517	3486	3567	3519	3467	3567	3538	3498	3463	3437	3498	3510	3541	3457	3415	3550	3460	3592	3533	3568	3472	3549	3408	3662	3662	3453	3641	3616	3554	3456	3565	3690	3597	3617	3586	3481
3632	3654	3583	3475	3771	3719	3758	3624	3504	3476	3511	3396	3338	3383	3418	3595	3597	3481	3450	3514	3551	3504	3554	3592	3483	3410	3392	3416	3436	3453	3518	3534	3577	3590	3548	3494	3547	3472	3708	3670	3431	3456	3584	3593	3343	3613	3673	3702	3743	3503
3689	3637	3572	3475	3687	3610	3748	3486	3377	3467	3417	3428	3504	3409	3450	3482	3660	3588	3630	3578	3691	3635	3626	3580	3577	3640	3446	3416	3341	3639	3452	3561	3593	3515	3550	3609	3562	3579	3654	3778	3627	3552	3637	3538	3509	3597	3782	3670	3713	3776
3532	3578	3494	3545	3620	3470	3552	3503	3449	3536	3534	3447	3462	3637	3491	3647	3629	3628	3722	3715	3747	3721	3596	3570	3595	3576	3488	3459	3582	3620	3492	3614	3592	3621	3449	3750	3568	3615	3669	3662	3680	3647	3611	3590	3643	3756	3716	3880	3871	3847
3549	3513	3493	3596	3545	3533	3527	3564	3393	3495	3512	3514	3540	3557	3528	3593	3631	3521	3660	3722	3656	3704	3765	3708	3705	3501	3581	3646	3627	3613	3682	3816	3750	3595	3637	3754	3695	3618	3851	3629	3830	3764	3755	3588	3703	3704	3684	3772	3725	3864
3517	3445	3498	3524	3593	3515	3459	3512	3417	3439	3496	3470	3616	3555	3520	3600	3562	3594	3725	3663	3657	3615	3639	3609	3513	3363	3538	3632	3622	3738	3681	3812	3675	3741	3656	3697	3643	3643	3802	3767	3734	3802	3857	3627	3749	3806	3783	3692	3764	3638
3468	3493	3442	3432	3360	3530	3426	3402	3326	3364	3489	3506	3467	3571	3503	3576	3482	3516	3558	3684	3629	3653	3638	3562	3699	3578	3605	3632	3667	3603	3697	3599	3694	3652	3727	3763	3788	3870	3793	3924	3829	3733	3763	3679	3811	3798	3688	3659	3746	3737
3468	3413	3391	3313	3367	3386	3454	3388	3362	3371	3292	3453	3426	3496	3398	3589	3463	3498	3480	3644	3553	3590	3669	3543	3709	3574	3634	3699	3768	3620	3675	3657	3725	3676	3647	3766	3803	3884	3861	3791	3808	3724	3735	3679	3746	3649	3821	3639	3643	3653
3438	3435	3336	3449	3521	3462	3359	3321	3340	3368	3320	3278	3344	3433	3459	3463	3584	3642	3551	3542	3509	3463	3537	3486	3681	3652	3574	3789	3689	3624	3609	3677	3647	3736	3592	3693	3908	3892	3670	3775	3652	3819	3666	3678	3803	3632	3604	3752	3526	3637
3496	3489	3386	3351	3483	3284	3494	3223	3329	3279	3320	3336	3269	3355	3418	3486	3446	3564	3484	3496	3564	3502	3544	3506	3583	3457	3559	3531	3686	3586	3582	3520	3717	3505	3689	3622	3722	3776	3631	3573	3734	3535	3600	3588	3710	3713	3678	3664	3713	3525
3530	3617	3393	3441	3496	3449	3484	3303	3244	3321	3295	3329	3322	3287	3372	3485	3584	3446	3478	3480	3281	3497	3478	3390	3621	3461	3479	3486	3586	3586	3529	3518	3518	3660	3606	3621	3685	3754	3734	3623	3599	3733	3586	3516	3434	3488	3574	3595	3594	3564
3542	3568	3358	3466	3439	3469	3472	3378	3336	3234	3270	3209	3376	3344	3359	3459	3521	3540	3449	3464	3491	3483	3449	3459	3464	3369	3446	3459	3443	3423	3608	3634	3593	3532	3581	3530	3476	3404	3579	3586	3522	3495	3527	3560	3597	3575	3514	3532	3560	3444
3601	3634	3442	3384	3569	3560	3564	3358	3311	3364	3334	3423	3382	3484	3447	3488	3518	3473	3426	3487	3504	3476	3402	3237	3347	3490	3325	3247	3304	3256	3427	3514	3497	3469	3362	3518	3528	3505	3507	3466	3394	3453	3390	3389	3454	3527	3565	3553	3558	3378
3561	3463	3425	3558	3452	3561	3492	3499	3389	3316	3427	3643	3585	3492	3594	3459	3488	3511	3415	3384	3454	3503	3456	3507	3387	3344	3273	3317	3261	3362	3388	3512	3489	3496	3454	3453	3368	3402	3441	3361	3453	3421	3251	3290	3358	3444	3392	3541	3400	3495
3509	3577	3423	3486	3588	3510	3717	3496	3398	3428	3424	3401	3568	3538	3388	3596	3573	3387	3447	3414	3289	3431	3381	3497	3356	3291	3366	3324	3301	3379	3550	3445	3417	3527	3465	3518	3378	3349	3293	3439	3351	3195	3415	3393	3436	3378	3409	3486	3428	3459
3360	3396	3519	3495	3447	3629	3463	3491	3679	3498	3457	3384	3533	3630	3624	3567	3456	3609	3521	3394	3419	3363	3546	3463	3496	3348	3402	3390	3302	3308	3404	3415	3521	3528	3379	3424	3453	3383	3317	3292	3334	3370	3335	3501	3349	3488	3491	3366	3394	3489
3454	3438	3437	3418	3461	3529	3699	3325	3579	3471	3529	3514	3618	3742	3730	3565	3611	3479	3438	3499	3413	3417	3611	3480	3331	3499	3408	3333	3212	3486	3523	3409	3578	3473	3463	3380	3380	3419	3317	3370	3425	3328	3487	3314	3589	3468	3381	3419	3393	3374
3520	3381	3400	3370	3462	3449	3646	3570	3549	3512	3554	3438	3635	3552	3569	3678	3529	3484	3516	3536	3551	3477	3542	3609	3428	3423	3366	3441	3474	3530	3520	3452	3527	3548	3330	3490	3393	3525	3409	3347	3396	3398	3320	3417	3442	3603	3413	3482	3493	3523
3389	3463	3342	3287	3407	3359	3553	3481	3531	3597	3619	3574	3592	3501	3559	3527	3658	3610	3522	3607	3544	3487	3443	3415	3535	3459	3537	3427	3468	3458	3458	3468	3565	3590	3510	3497	3500	3421	3440	3482	3438	3331	3420	3433	3443	3570	3492	3500	3600	3515
3483	3290	3316	3230	3439	3592	3491	3465	3723	3610	3592	3425	3623	3571	3484	3561	3635	3509	3427	3539	3554	3557	3554	3520	3419	3431	3487	3549	3456	3536	3517	3606	3545	3555	3534	3556	3487	3478	3445	3426	3449	3457	3408	3559	3436	3531	3462	3541	3513	3560
3390	3376	3390	3224	3416	3446	3495	3616	3493	3550	3469	3505	3671	3568	3667	3630	3513	3406	3549	3513	3486	3637	3588	3561	3416	3393	3452	3407	3485	3474	3565	3533	3529	3628	3354	3449	3437	3414	3416	3379	3396	3444	3396	3507	3461	3496	3346	3535	3470	3534
3415	3310	3308	3276	3469	3441	3658	3480	3507	3540	3445	3489	3583	3530	3530	3624	3593	3524	3432	3518	3571	3564	3589	3539	3454	3344	3514	3481	3562	3573	3601	3619	3519	3530	3493	3338	3306	3322	3423	3288	3402	3317	3382	3359	3529	3511	3460	3378	3389	3450
3390	3331	3413	3326	3423	3410	3475	3561	3474	3505	3476	3492	3633	3461	3462	3472	3455	3555	3373	3493	3344	3440	3487	3559	3381	3440	3497	3456	3539	3526	3601	3459	3585	3375	3335	3328	3474	3372	3443	3434	3274	3434	3364	3384	3369	3519	3595	3419	3518	3596
3447	3146	3381	3502	3339	3402	3438	3377	3424	3472	3520	3597	3652	3656	3518	3497	3477	3361	3330	3477	3428	3378	3499	3329	3584	3379	3435	3432	3459	3576	3527	3475	3424	3427	3354	3336	3361	3356	3272	3541	3281	3407	3405	3488	3421	3465	3574	3463	3489	3447
3235	3445	3479	3429	3509	3445	3435	3394	3358	3435	3564	3631	3736	3713	3567	3512	3427	3422	3457	3388	3434	3466	3400	3404	3370	3440	3369	3568	3498	3512	3431	3469	3345	3387	3263	3247	3218	3353	3442	3405	3448	3370	3411	3302	3340	3425	3423	3437	3474	3465
3513	3341	3350	3502	3473	3465	3404	3628	3493	3484	3562	3456	3636	3574	3620	3587	3531	3517	3434	3455	3489	3522	3452	3367	3385	3387	3510	3431	3565	3532	3419	3401	3354	3234	3412	3364	3377	3286	3294	3397	3330	3466	3396	3554	3467	3518	3455	3487	3573	3502
3532	3489	3415	3569	3368	3395	3432	3428	3428	3416	3580	3580	3611	3704	3551	3622	3457	3337	3480	3480	3455	3448	3431	3474	3351	3432	3506	3474	3533	3542	3495	3508	3393	3367	3355	3388	3357	3383	3365	3281	3379	3466	3438	3513	3514	3413	3484	3544	3468	3302
3470	3432	3445	3455	3455	3407	3454	3338	3337	3511	3551	3508	3528	3561	3444	3484	3498	3431	3470	3342	3518	3382	3449	3424	3477	3469	3511	3515	3577	3571	3494	3424	3413	3371	3345	3349	3404	3324	3313	3431	3356	3444	3384	3548	3564	3454	3397	3399	3351	3335
3450	3438	3346	3342	3343	3467	3442	3457	3605	3518	3508	3610	3544	3383	3330	3444	3515	3385	3398	3437	3460	3350	3472	3516	3378	3476	3553	3487	3497	3473	3505	3425	3416	3439	3460	3444	3401	3499	3362	3363	3424	3428	3509	3483	3566	3506	3485	3399	3474	3462
3496	3412	3417	3453	3468	3516	3593	3502	3464	3479	3419	3553	3467	3432	3472	3370	3313	3332	3378	3347	3434	3420	3417	3431	3498	3485	3404	3456	3369	3433	3390	3405	3470	3325	3468	3404	3292	3436	3440	3381	3303	3399	3540	3533	3507	3433	3432	3347	3572	3457
3563	3561	3445	3494	3419	3465	3526	3549	3384	3374	3414	3439	3503	3393	3365	3302	3303	3418	3410	3314	3450	3369	3429	3410	3528	3409	3580	3424	3505	3429	3430	3397	3419	3515	3422	3352	3480	3344	3542	3449	3279	3386	3469	3422	3525	3580	3436	3461	3519	3460
3563	3534	3477	3459	3473	3572	3588	3462	3560	3449	3343	3319	3322	3273	3368	3418	3392	3380	3294	3329	3363	3478	3323	3529	3369	3432	3444	3507	3551	3474	3534	3550	3516	3472	3430	3339	3585	3553	3459	3476	3418	3497	3517	3520	3644	3468	3350	3487	3427	3478
3502	3525	3491	3421	3571	3465	3780	3580	3494	3383	3352	3369	3390	3394	3311	3349	3286	3383	3331	3266	3473	3490	3515	3333	3535	3419	3391	3499	3458	3405	3453	3438	3395	3454	3510	3516	3510	3529	3458	3470	3391	3506	3439	3495	3444	3376	3331	3432	3337	3462
3471	3519	3390	3518	3605	3637	3622	3662	3545	3482	3436	3267	3417	3331	3353	3329	3311	3327	3460	3272	3222	3426	3459	3366	3328	3332	3334	3366	3371	3354	3393	3292	3282	3353	3322	3542	3406	3391	3446	3395	3550	3580	3592	3406	3454	3363	3333	3415	3282	3397
3660	3557	3506	3570	3643	3620	3606	3619	3554	3556	3578	3319	3450	3469	3277	3362	3469	3351	3390	3312	3314	3333	3318	3446	3383	3410	3358	3229	3296	3355	3445	3341	3392	3417	3337	3438	3453	3500	3386	3496	3457	3501	3419	3448	3337	3344	3277	3250	3429	3363
3506	3425	3502	3411	3579	3566	3499	3515	3496	3578	3579	3490	3449	3373	3516	3512	3341	3530	3441	3422	3351	3414	3261	3363	3347	3335	3312	3362	3381	3359	3318	3438	3310	3355	3394	3414	3495	3468	3511	3544	3433	3470	3342	3410	3256	3334	3204	3387	3289	3361
3579	3437	3465	3358	3468	3581	3578	3460	3556	3444	3510	3450	3443	3474	3382	3480	3503	3391	3417	3290	3351	3398	3373	3451	3446	3272	3494	3500	3410	3335	3340	3322	3303	3343	3372	3537	3472	3516	3572	3437	3493	3430	3487	3488	3433	3301	3194	3257	3343	3339
3505	3337	3411	3380	3433	3562	3493	3374	3387	3453	3395	3405	3409	3485	3495	3347	3485	3433	3446	3419	3418	3368	3420	3438	3414	3420	3528	3381	3425	3430	3404	3303	3304	3342	3398	3468	3437	3502	3527	3658	3520	3492	3420	3422	3476	3336	3395	3291	3531	3410
3569	3434	3482	3313	3469	3502	3411	3403	3316	3386	3422	3428	3372	3348	3446	3374	3374	3399	3442	3384	3425	3438	3390	3428	3484	3471	3363	3393	3578	3550	3368	3368	3394	3430	3517	3518	3523	3509	3572	3536	3495	3517	3511	3391	3427	3447	3308	3441	3372	3437
3470	3404	3388	3378	3373	3533	3319	3453	3354	3245	3292	3461	3317	3232	3146	3385	3377	3386	3446	3451	3465	3531	3374	3426	3510	3600	3447	3502	3514	3409	3544	3483	3501	3571	3394	3483	3600	3562	3552	3453	3562	3510	3433	3479	3431	3320	3376	3407	3517	3513
3516	3464	3339	3306	3215	3493	3517	3303	3274	3189	3198	3158	3271	3360	3311	3353	3380	3421	3353	3402	3444	3467	3439	3371	3398	3468	3534	3381	3497	3486	3528	3523	3575	3625	3604	3564	3495	3453	3553	3629	3483	3508	3557	3462	3380	3390	3385	3496	3502	3518
3482	3463	3415	3302	3363	3448	3364	3430	3199	3280	3257	3170	3239	3179	3129	3389	3296	3352	3411	3383	3518	3461	3351	3343	3433	3338	3333	3477	3392	3457	3445	3465	3517	3615	3583	3518	3570	3429	3542	3553	3538	3585	3501	3418	3486	3396	3561	3415	3498	3507
3623	3323	3349	3346	3575	3536	3532	3303	3414	3350	3312	3336	3194	3304	3371	3341	3261	3317	3304	3382	3404	3444	3541	3263	3495	3439	3463	3306	3351	3360	3484	3526	3582	3524	3479	3603	3495	3530	3287	3684	3529	3594	3505	3570	3503	3510	3495	3571	3483	3551
3496	3506	3408	3427	3371	3548	3478	3439	3437	3361	3400	3297	3193	3395	3310	3274	3438	3346	3329	3410	3441	3367	3431	3426	3290	3395	3432	3367	3400	3515	3387	3536	3463	3543	3407	3442	3575	3416	3615	3450	3512	3475	3541	3532	3382	3526	3527	3439	3503	3589
3446	3374	3352	3257	3480	3432	3483	3434	3427	3365	3402	3418	3382	3368	3288	3448	3355	3406	3435	3505	3414	3453	3369	3509	3410	3444	3560	3366	3512	3472	3525	3516	3464	3481	3510	3417	3537	3390	3447	3482	3539	3523	3498	3518	3551	3495	3530	3632	3597	3715
3457	3374	3291	3298	3435	3344	3517	3532	3507	3377	3364	3409	3373	3490	3502	3435	3444	3495	3521	3535	3499	3411	3343	3333	3369	3505	3481	3437	3577	3516	3565	3530	3392	3473	3445	3472	3487	3462	3558	3520	3541	3592	3591	3607	3569	3552	3626	3497	3544	3654
3367	3336	3278	3344	3346	3451	3433	3387	3473	3446	3448	3307	3455	3404	3510	3575	3538	3493	3480	3567	3577	3419	3321	3411	3592	3478	3470	3451	3546	3639	3542	3606	3460	3562	3632	3589	3507	3603	3601	3617	3542	3648	3563	3617	3582	3542	3498	3482	3646	3647
3289	3260	3241	3234	3336	3215	3287	3546	3336	3393	3332	3552	3471	3476	3578	3484	3661	3484	3462	3416	3393	3458	3322	3328	3440	3572	3563	3569	3524	3558	3533	3516	3523	3437	3619	3641	3618	3550	3570	3607	3602	3616	3573	3706	3678	3657	3509	3534	3622	3621
3405	3399	3164	3189	3270	3319	3491	3394	3384	3439	3435	3386	3518	3433	3488	3519	3577	3506	3484	3414	3383	3459	3373	3358	3530	3476	3499	3578	3517	3414	3531	3601	3579	3647	3548	3602	3638	3668	3596	3569	3625	3657	3579	3522	3565	3609	3624	3536	3653	3648
3412	3425	3394	3236	3434	3373	3324	3355	3377	3332	3410	3498	3415	3460	3371	3450	3455	3470	3318	3291	3296	3388	3278	3454	3380	3496	3543	3485	3557	3523	3534	3494	3626	3564	3596	3664	3549	3592	3667	3560	3681	3635	3637	3502	3442	3661	3589	3619	3688	3628
3533	3405	3283	3289	3364	3418	3451	3375	3288	3321	3383	3415	3299	3442	3465	3436	3517	3388	3235	3261	3230	3234	3332	3324	3414	3528	3509	3494	3520	3491	3499	3574	3567	3551	3540	3537	3662	3642	3644	3627	3712	3514	3659	3621	3492	3684	3535	3539	3625	3744
3461	3383	3468	3390	3475	3567	3364	3410	3376	3413	3536	3365	3536	3479	3451	3392	3284	3309	3243	3251	3377	3348	3277	3456	3331	3442	3581	3447	3480	3596	3514	3435	3593	3547	3524	3472	3647	3634	3676	3612	3755	3640	3587	3702	3560	3610	3764	3797	3764	3731
3453	3623	3518	3479	3455	3570	3656	3555	3527	3465	3342	3437	3460	3486	3414	3306	3224	3314	3298	3174	3398	3290	3379	3424	3437	3393	3421	3437	3530	3626	3496	3534	3408	3432	3544	3532	3708	3693	3782	3661	3747	3622	3579	3681	3674	3781	3801	3791	3710	3747
3516	3359	3422	3454	3494	3551	3543	3541	3544	3373	3386	3360	3402	3408	3488	3364	3329	3413	3447	3396	3390	3429	3388	3342	3417	3418	3440	3345	3425	3574	3453	3637	3551	3680	3676	3733	3744	3812	3842	3702	3757	3769	3675	3689	3801	3684	3835	3932	3810	3891
3473	3495	3365	3580	3471	3384	3535	3327	3523	3345	3406	3447	3499	3487	3397	3371	3462	3435	3275	3356	3460	3649	3528	3616	3538	3563	3601	3394	3555	3605	3667	3616	3739	3721	3692	3791	3881	3996	3880	3848	3782	3718	3845	3805	3787	3906	3842	3951	3810	3911
3395	3439	3318	3425	3449	3353	3351	3381	3309	3239	3296	3375	3341	3395	3265	3374	3300	3431	3483	3313	3412	3496	3505	3641	3594	3618	3547	3428	3644	3651	3703	3536	3728	3689	3701	3967	3858	3948	3903	3803	3797	3770	3823	3844	3901	3954	3928	3994	3871	3887
3407	3452	3512	3401	3446	3327	3429	3331	3294	3342	3304	3180	3314	3395	3343	3354	3325	3450	3558	3513	3621	3559	3510	3607	3646	3590	3601	3637	3656	3614	3633	3620	3586	3694	3691	3866	3906	3854	3797	3848	3743	3842	3793	3861	3931	4022	4033	4045	4045	3883
3463	3451	3379	3365	3336	3395	3330	3263	3311	3324	3343	3197	3144	3235	3232	3299	3442	3385	3467	3451	3429	3529	3619	3581	3550	3633	3616	3728	3730	3717	3722	3571	3664	3754	3785	3847	3833	3931	3825	3874	3900	3783	3858	3769	3841	3872	3979	3832	4051	3900
3496	3489	3432	3397	3338	3362	3271	3291	3249	3321	3341	3215	3235	3115	3265	3213	3372	3416	3507	3466	3605	3444	3503	3567	3639	3540	3642	3686	3802	3678	3700	3642	3556	3738	3835	3717	3741	3947	3807	3777	3728	3860	3809	3925	3749	3829	4026	3774	3888	3885
3495	3511	3335	3322	3359	3307	3235	3264	3364	3233	3288	3345	3328	3275	3293	3197	3306	3464	3544	3451	3455	3388	3490	3548	3581	3446	3632	3630	3597	3777	3780	3663	3773	3721	3742	3855	3848	3713	3876	3727	3761	3870	3745	3824	3841	3748	3888	3919	3907	3913
3553	3429	3249	3278	3312	3363	3395	3395	3156	3456	3475	3378	3272	3369	3353	3346	3399	3359	3438	3402	3560	3430	3501	3447	3547	3379	3586	3592	3677	3706	3800	3654	3671	3774	3644	3736	3800	3726	3708	3658	3634	3728	3745	3853	3884	3922	3920	3851	3768	3861
3484	3421	3243	3275	3399	3229	3320	3261	3345	3379	3325	3345	3391	3594	3394	3592	3351	3321	3512	3407	3457	3402	3427	3401	3438	3481	3593	3704	3767	3539	3505	3670	3702	3751	3761	3703	3750	3827	3637	3728	3614	3666	3814	3853	3937	3940	3698	3835	3846	3799
3494	3294	3266	3285	3259	3329	3232	3261	3357	3362	3435	3470	3472	3453	3485	3535	3271	3437	3487	3445	3409	3445	3350	3518	3512	3505	3621	3581	3659	3649	3694	3649	3588	3634	3821	3729	3664	3772	3714	3568	3647	3689	3714	3832	3887	3879	3804	3809	3741	3864
3295	3329	3372	3244	3211	3266	3301	3382	3418	3356	3380	3436	3457	3472	3286	3321	3333	3453	3342	3488	3431	3550	3519	3557	3566	3542	3594	3660	3591	3630	3697	3807	3737	3811	3749	3764	3797	3673	3705	3699	3676	3777	3796	3785	3870	3754	3854	3771	3768	3753
3455	3309	3239	3213	3126	3244	3262	3294	3361	3232	3442	3402	3393	3457	3467	3371	3406	3405	3404	3443	3524	3432	3573	3468	3660	3573	3610	3674	3631	3636	3784	3811	3756	3899	3783	3715	3791	3788	3758	3827	3822	3801	3832	3749	3854	3753	3833	3948	3953	3995
3297	3247	3217	3307	3142	3169	3211	3362	3243	3264	3368	3367	3354	3555	3404	3296	3457	3390	3382	3471	3468	3552	3556	3578	3504	3695	3592	3670	3591	3729	3651	3682	3717	3598	3850	3722	3825	3757	3806	3766	3713	3667	3792	3899	3886	3700	3821	3853	3838	3932
3299	3188	3208	3148	3203	3150	3348	3188	3347	3233	3201	3231	3351	3267	3460	3289	3390	3372	3417	3287	3462	3392	3555	3518	3524	3610	3530	3528	3680	3629	3778	3760	3757	3651	3738	3687	3813	3750	3704	3608	3737	3853	3842	3861	3917	3848	3774	3827	3764	3895
3280	3181	3167	3231	3303	3309	3225	3332	3376	3322	3196	3269	3317	3356	3396	3327	3254	3371	3339	3293	3397	3421	3474	3449	3589	3651	3655	3649	3704	3767	3701	3642	3663	3663	3755	3749	3577	3668	3719	3914	3747	3739	3808	3776	3679	3812	3844	3726	3946	3835
3406	3203	3230	3163	3265	3495	3361	3338	3429	3275	3302	3377	3071	3358	3302	3309	3248	3449	3426	3347	3392	3361	3430	3531	3539	3677	3742	3665	3643	3611	3676	3722	3854	3674	3761	3645	3632	3635	3780	3790	3829	3704	3784	3908	3837	3675	3846	3802	3926	3782
3337	3219	3286	3329	3330	3393	3471	3383	3305	3341	3205	3265	3193	3282	3319	3311	3295	3472	3382	3489	3444	3560	3529	3602	3722	3545	3577	3652	3639	3628	3605	3649	3695	3749	3762	3734	3689	3777	3871	3801	3977	3735	3802	3789	3812	3803	3744	3820	3829	3841
3300	3247	3206	3291	3385	3414	3444	3352	3315	3416	3208	3236	3283	3317	3297	3429	3413	3433	3381	3417	3447	3524	3585	3560	3659	3581	3618	3687	3683	3723	3586	3724	3741	3718	3703	3655	3736	3753	3827	4045	3874	3777	3828	3821	3749	3802	3814	3907	3898	3770
3347	3272	3282	3298	3304	3469	3400	3323	3306	3337	3162	3192	3239	3229	3322	3351	3363	3357	3567	3418	3676	3570	3569	3502	3632	3664	3608	3573	3622	3682	3646	3663	3769	3821	3806	3667	3731	3869	3833	3906	3894	3887	3823	3879	3833	3902	3824	3831	3732	3889
3349	3281	3192	3264	3466	3350	3387	3198	3360	3365	3366	3347	3306	3268	3200	3343	3406	3367	3396	3483	3674	3702	3789	3573	3687	3674	3648	3690	3510	3629	3772	3707	3879	3849	3857	3943	3884	3889	4049	3789	3939	3839	3937	3853	3775	3780	3799	3823	3795	3919
3498	3295	3206	3293	3283	3327	3446	3413	3306	3340	3357	3309	3355	3278	3334	3339	3388	3521	3540	3582	3526	3371	3670	3689	3604	3515	3571	3565	3552	3678	3676	3838	3862	3879	3800	3886	3910	3890	3880	3843	3878	3812	3808	3801	3743	3669	3822	3766	3780	3773
3466	3251	3216	3217	3178	3254	3341	3295	3355	3454	3383	3435	3455	3450	3411	3338	3299	3378	3545	3588	3538	3626	3582	3542	3553	3467	3583	3543	3489	3509	3707	3744	3751	3701	3725	3711	3835	3855	3895	3879	3832	3840	3709	3852	3809	3819	3658	3782	3674	3696
3470	3305	3273	3194	3256	3279	3248	3361	3415	3387	3345	3402	3346	3314	3416	3454	3351	3363	3469	3631	3665	3625	3567	3606	3516	3594	3572	3575	3632	3650	3763	3793	3665	3825	3925	3838	3870	3786	3759	3782	3873	3840	3832	3837	3762	3747	3635	3732	3691	3727
3500	3353	3201	3250	3291	3305	3334	3489	3375	3414	3433	3350	3469	3491	3331	3401	3340	3404	3536	3541	3626	3590	3554	3556	3545	3618	3639	3734	3632	3737	3696	3770	3885	3759	3883	3739	3703	3638	3640	3725	3731	3693	3718	3671	3708	3798	3676	3822	3786	3741
3276	3377	3200	3207	3224	3357	3389	3468	3471	3499	3355	3510	3378	3362	3407	3311	3586	3497	3408	3558	3495	3522	3589	3598	3629	3693	3711	3779	3755	3966	3728	3853	3904	3844	3719	3777	3590	3614	3628	3558	3611	3753	3721	3811	3770	3735	3690	3878	3762	3803
3389	3154	3200	3208	3354	3287	3346	3428	3510	3437	3459	3430	3469	3516	3433	3509	3455	3486	3570	3485	3521	3617	3589	3684	3555	3752	3721	3810	3875	3687	3721	3909	3897	3705	3663	3669	3658	3667	3793	3756	3788	3738	3885	3792	3822	3685	3649	3850	3825	3840
3293	3200	3223	3245	3248	3322	3376	3452	3474	3438	3343	3355	3531	3416	3559	3500	3473	3524	3464	3605	3638	3578	3617	3676	3591	3647	3753	3712	3727	3762	3916	3730	3781	3744	3616	3835	3968	3850	3910	3889	3933	3869	3932	3849	3862	3778	3679	3838	3794	3664
3276	3194	3055	3147	3248	3521	3341	3489	3412	3416	3277	3514	3362	3417	3464	3470	3469	3413	3510	3463	3604	3544	3602	3716	3593	3685	3745	3754	3673	3582	3740	3694	3603	3615	3775	3921	3915	3832	3872	3790	3813	3960	3948	3853	3845	3815	3769	3683	3692	3732
3215	3122	3128	3222	3288	3354	3438	3506	3326	3287	3382	3268	3378	3458	3480	3424	3520	3612	3451	3444	3400	3599	3673	3695	3674	3601	3657	3561	3559	3708	3644	3448	3504	3659	3825	3925	3893	3776	3775	3738	3803	3837	3911	3784	3890	3800	3768	3606	3722	3785
3186	3138	3202	3151	3233	3438	3563	3399	3319	3417	3170	3256	3333	3399	3380	3398	3621	3451	3526	3528	3456	3642	3692	3477	3506	3509	3643	3705	3555	3466	3567	3325	3488	3732	3689	3762	3569	3614	3578	3728	3781	3724	3677	3826	3849	3750	3764	3858	3734	3698
3365	3236	3134	3228	3380	3481	3515	3455	3328	3295	3239	3312	3317	3469	3367	3486	3451	3367	3406	3553	3351	3501	3481	3583	3592	3659	3622	3480	3496	3554	3393	3393	3589	3770	3690	3618	3512	3801	3647	3755	3625	3661	3731	3616	3722	3724	3912	3727	3615	3611
3334	3312	3191	3260	3345	3597	3413	3420	3407	3344	3196	3332	3269	3497	3404	3528	3519	3347	3427	3403	3530	3471	3581	3463	3543	3493	3670	3561	3579	3628	3585	3449	3667	3838	3570	3524	3608	3567	3700	3686	3642	3659	3701	3690	3586	3611	3719	3838	3563	3579
3372	3272	3324	3208	3387	3425	3351	3577	3504	3370	3328	3293	3492	3465	3445	3464	3437	3542	3303	3411	3370	3618	3392	3558	3605	3530	3578	3685	3744	3645	3502	3687	3749	3890	3819	3607	3661	3497	3525	3645	3606	3606	3669	3565	3619	3739	3733	3845	3549	3610
3364	3371	3356	3179	3329	3486	3527	3460	3442	3415	3337	3521	3463	3528	3509	3449	3614	3458	3631	3305	3350	3370	3370	3534	3526	3661	3636	3627	3604	3550	3619	3597	3709	4100	3705	3620	3633	3519	3405	3522	3599	3635	3540	3586	3671	3707	3766	3708	3513	3561
3407	3299	3245	3160	3437	3448	3463	3506	3498	3371	3511	3404	3517	3469	3461	3549	3402	3430	3373	3427	3379	3444	3441	3467	3521	3413	3613	3484	3691	3652	3572	3596	3778	3755	3681	3484	3684	3563	3476	3456	3503	3478	3550	3725	3582	3794	3713	3735	3708	3469
3367	3292	3246	3352	3315	3403	3473	3459	3475	3350	3401	3376	3378	3400	3489	3406	3439	3349	3322	3416	3353	3498	3373	3477	3504	3578	3530	3429	3495	3537	3487	3526	3705	3757	3678	3581	3484	3558	3508	3556	3562	3490	3471	3447	3541	3514	3635	3500	3582	3442
3480	3316	3251	3275	3372	3384	3349	3424	3510	3407	3423	3336	3414	3396	3426	3341	3447	3309	3380	3410	3435	3365	3578	3408	3570	3584	3638	3538	3438	3420	3476	3410	3590	3599	3651	3653	3389	3331	3379	3472	3416	3549	3487	3532	3538	3577	3513	3453	3565	3531
3346	3294	3268	3114	3202	3279	3407	3474	3450	3507	3245	3340	3385	3371	3301	3382	3358	3367	3393	3438	3511	3431	3516	3587	3545	3615	3688	3618	3550	3447	3409	3307	3421	3451	3655	3556	3445	3382	3306	3505	3248	3411	3373	3490	3625	3504	3672	3557	3436	3409
3501	3299	3177	3266	3284	3327	3355	3441	3471	3389	3467	3261	3317	3369	3314	3441	3360	3364	3378	3390	3503	3413	3355	3417	3566	3587	3612	3635	3319	3450	3506	3304	3214	3396	3449	3506	3532	3433	3416	3437	3428	3508	3478	3458	3558	3602	3507	3505	3486	3549
3512	3376	3335	3050	3188	3433	3421	3406	3458	3361	3318	3381	3278	3315	3310	3330	3416	3444	3443	3484	3370	3500	3427	3593	3538	3533	3569	3493	3364	3516	3413	3502	3353	3389	3403	3415	3642	3571	3537	3424	3634	3602	3631	3628	3454	3532	3422	3432	3455	3471
3462	3359	3263	3114	3127	3275	3454	3442	3360	3466	3476	3211	3372	3383	3398	3438	3347	3427	3426	3503	3401	3496	3491	3512	3422	3548	3473	3472	3381	3497	3373	3561	3419	3461	3502	3498	3596	3511	3581	3514	3665	3695	3637	3596	3435	3457	3415	3417	3463	3467
3546	3190	3115	3188	3240	3229	3197	3418	3557	3509	3440	3407	3216	3450	3408	3418	3428	3363	3536	3358	3488	3461	3424	3381	3355	3493	3422	3399	3394	3513	3303	3458	3577	3486	3538	3391	3438	3502	3401	3549	3596	3570	3609	3239	3386	3289	3377	3371	3350	3395
3347	3335	3269	3204	3269	3240	3482	3259	3451	3445	3381	3388	3443	3257	3499	3318	3564	3404	3547	3553	3476	3418	3359	3359	3485	3325	3425	3421	3427	3357	3253	3462	3519	3495	3521	3484	3373	3511	3449	3416	3336	3315	3419	3474	3271	3387	3270	3368	3284	3338
3303	3215	3228	3282	3170	3371	3393	3456	3233	3401	3415	3325	3400	3334	3440	3421	3288	3538	3382	3500	3427	3329	3303	3452	3382	3335	3353	3328	3280	3395	3398	3450	3530	3532	3496	3449	3494	3376	3291	3309	3406	3355	3455	3336	3423	3383	3304	3380	3303	3200
3481	3229	3025	3209	3293	3260	3376	3371	3308	3357	3375	3427	3295	3413	3348	3382	3356	3416	3321	3369	3463	3361	3434	3321	3414	3443	3269	3370	3346	3439	3431	3434	3531	3497	3514	3429	3374	3430	3312	3426	3447	3345	3413	3373	3411	3319	3399	3297	3314	3264
3394	3300	3146	3150	3285	3324	3260	3376	3398	3307	3381	3465	3468	3391	3355	3256	3355	3393	3336	3396	3444	3408	3455	3394	3366	3213	3453	3200	3465	3391	3412	3567	3374	3429	3414	3383	3452	3290	3304	3257	3318	3392	3327	3357	3419	3441	3391	3229	3260	3272
3176	3233	3118	3201	3279	3244	3308	3467	3314	3330	3320	3283	3323	3294	3471	3247	3295	3353	3328	3415	3406	3412	3360	3496	3441	3361	3464	3294	3458	3510	3326	3239	3354	3467	3295	3520	3308	3355	3282	3282	3169	3313	3325	3316	3302	3256	3276	3180	3094	3170
3158	3142	3228	3265	3293	3283	3397	3401	3333	3339	3420	3308	3395	3289	3364	3244	3235	3316	3342	3393	3395	3431	3335	3456	3373	3330	3308	3360	3340	3356	3378	3282	3331	3323	3260	3367	3368	3382	3276	3188	3260	3143	3281	3227	3276	3276	3251	3305	3147	3274
3361	3092	3164	3235	3268	3264	3354	3518	3400	3230	3318	3346	3353	3291	3253	3232	3286	3234	3320	3304	3479	3419	3444	3381	3426	3326	3335	3508	3479	3350	3287	3343	3273	3370	3302	3270	3247	3333	3185	3167	3197	3224	3131	3235	3128	3237	3191	3191	3224	3118
3523	3216	3145	3247	3278	3264	3308	3454	3459	3474	3350	3248	3308	3312	3303	3260	3283	3328	3332	3249	3308	3329	3389	3352	3353	3362	3240	3384	3324	3403	3284	3251	3327	3368	3217	3275	3199	3174	3157	3075	3126	3124	3170	3179	3167	3150	3098	3109	3110	3112
3438	3330	3077	3021	3257	3422	3479	3439	3394	3306	3268	3239	3165	3087	3212	3242	3203	3252	3206	3279	3204	3318	3292	3288	3308	3309	3262	3272	3274	3194	3225	3278	3313	3285	3254	3179	3274	3097	3141	3184	3225	3138	3138	3167	3256	3190	3184	3088	3096	3273
3250	3349	3216	3081	3184	3331	3381	3341	3346	3338	3161	3159	3065	3138	3205	3181	3355	3235	3260	3258	3186	3184	3354	3299	3251	3261	3353	3222	3245	3235	3385	3205	3276	3112	3330	3181	3296	3123	2980	3089	3177	3052	3157	3156	3124	3194	3137	3096	3114	3089
3254	3188	3343	3243	3022	3271	3300	3344	3122	3249	3166	3172	3144	3127	3153	3139	3317	3273	3322	3211	3214	3327	3225	3333	3240	3247	3256	3139	3144	3103	3278	3328	3220	3140	3212	3164	3114	3163	3024	3002	3011	3110	3072	3176	3244	3118	3112	3117	3005	3073
3282	3064	3212	3318	3090	3055	3303	3312	3066	3277	3195	3031	3254	3172	3177	3180	3274	3188	3357	3188	3297	3247	3387	3303	3342	3282	3174	3242	3138	3234	3210	3230	3250	3115	3111	3117	3177	3063	3048	3012	3048	3099	3198	3086	3135	3175	2958	3039	3004	3105
3511	3120	3019	3336	3251	3107	3199	3383	3119	3237	3192	3200	3231	3235	3193	3138	3113	3363	3325	3182	3299	3282	3273	3272	3305	3287	3224	3303	3183	3247	3316	3142	3072	3139	3068	3154	3152	3087	3001	3028	3011	2922	3045	3044	3017	3089	2991	2992	3021	2955
3763	3176	2889	3276	3500	3249	3152	3333	3311	3203	3376	3195	3203	3194	3230	3189	3201	3321	3180	3312	3247	3269	3213	3248	3366	3211	3265	3177	3178	3129	3133	3086	3142	3105	3072	3098	3127	3181	3124	2975	2991	2992	2939	3029	2977	3049	3117	2986	2900	3015
3682	3486	2961	3089	3515	3390	3032	3291	3484	3259	3372	3495	3241	3414	3204	3270	3262	3261	3204	3241	3112	3116	3247	3243	3221	3415	3407	3208	3211	3241	3048	2991	3073	3147	3069	3022	3126	3151	3084	3105	2980	2922	3016	3033	3057	2997	2972	3099	2997	2911
3684	3585	3052	2951	3443	3531	3268	3286	3473	3203	3364	3444	3133	3211	3241	3235	3070	3071	3077	3130	3231	3207	3172	3219	3235	3430	3298	3273	3249	3150	3132	3130	3014	3004	3104	3163	2979	3107	3071	3004	2987	3070	3071	2904	2991	2995	2953	2989	3044	2911
3618	3657	3247	2934	3209	3510	3281	3040	3579	3329	3141	3387	3171	3197	3125	3224	3119	3050	3205	3099	3212	3051	2989	2975	3184	3247	3252	3291	3093	3221	3188	3170	3047	2974	3081	3140	2974	3064	3053	2874	2944	2932	2839	2969	2904	2892	2907	2867	2865	2811
3498	3667	3405	2934	2973	3625	3374	3297	3445	3374	3114	3400	3172	3227	3170	3084	3199	3127	3144	3149	3154	3019	2984	3070	3058	3156	3048	3147	3028	3104	3003	3034	2962	3111	3021	3019	3048	3125	2916	2955	2916	2851	2831	2765	2889	2905	2963	2867	2936	2893
3277	3583	3355	2986	2933	3421	3504	3213	3292	3440	3248	3237	3108	3086	3220	3222	3197	3097	3138	2966	3171	3049	3021	3068	3064	3041	2975	2988	3056	3169	3000	2961	3053	2995	3043	2874	2977	2966	2980	2811	2818	2858	2812	2758	2820	2858	2897	2901	2806	2860
3071	3425	3387	3027	2832	3342	3668	3150	3267	3542	3124	3256	3162	3124	3195	3225	3366	3190	3226	3103	3035	3015	2938	3005	3028	2951	2997	3100	2956	3072	2982	2981	2875	3052	2988	2952	2925	2812	2845	2884	2864	2913	2772	2877	2898	2889	2904	2864	2901	2811
3029	3319	3262	3043	2767	3349	3661	3272	3203	3482	3120	3257	3358	3057	3337	3045	3283	3284	3224	3233	3180	3130	3058	3015	2897	3011	3002	3080	3098	3081	3051	2994	2965	2893	2915	2945	2879	2847	2883	2866	2867	2766	2763	2857	2832	2836	2792	2750	2832	2807
3008	3282	3434	3068	2914	3372	3567	3226	3295	3575	2985	3238	3269	3121	3217	3136	3192	3067	3220	3149	3142	3123	3051	3045	2979	3021	3017	3085	3080	3039	3036	3002	2925	2955	2899	2978	2863	2862	2816	2865	2889	2934	2859	2851	2858	2946	3042	2822	2830	2809
3084	3407	3630	3074	2921	3440	3548	3145	3285	3533	3043	3225	3296	3071	3215	3028	3294	3098	3188	3218	3199	3085	3039	3066	2929	3120	3070	3048	3127	2998	3181	3094	2844	3030	2826	2927	2952	2944	2948	2974	2884	2972	2921	2857	2890	2879	2923	2794	2843	2773
3160	3499	3581	3163	3008	3368	3412	3177	3271	3517	3105	3278	3295	2939	3334	3047	3142	3026	3195	3215	3144	3199	3075	3134	3184	3126	3165	3136	3148	3202	3079	3119	2983	2940	2905	2913	2843	2935	2797	2941	2895	3051	2904	3003	2857	2928	2917	2878	2880	3018
3327	3737	3556	3076	2964	3407	3376	3146	3365	3457	3103	3260	3175	3004	3330	3085	3289	3176	3207	3234	3211	3316	3328	3215	3296	3305	3183	3100	3194	3121	3091	3131	3042	2978	2937	2771	2845	2837	2968	2889	2828	2827	2853	2844	2831	2959	2916	3025	2817	2908
3463	3760	3459	3069	3057	3465	3386	3132	3363	3518	3103	3291	3184	3146	3321	3209	3259	3227	3352	3214	3290	3371	3342	3326	3327	3235	3192	3235	3070	2949	3060	3000	2855	3038	2937	2837	2792	2844	2927	2751	2805	2819	2829	2841	2862	2846	2883	2964	2859	2869
3539	3721	3324	2959	3257	3372	3206	3163	3281	3341	3099	3466	3279	3186	3387	3180	3371	3212	3382	3211	3245	3224	3285	3116	3259	3238	3091	2991	3008	2964	2975	2915	2983	2845	2993	2798	2816	2722	2739	2791	2743	2692	2786	2820	2830	2891	2769	2827	2896	2954
3765	3665	3157	2866	3245	3303	3054	3012	3406	3248	3271	3446	3149	3286	3415	3280	3294	3300	3232	3136	3240	3091	3166	3108	3291	3043	2965	3019	3079	3028	2855	2898	2865	2969	2920	2882	2825	2701	2700	2908	2824	2697	2782	2796	2783	2767	2856	2865	2762	2877
3768	3424	3005	3060	3296	3250	3030	3263	3308	3269	3289	3433	3231	3376	3287	3148	3318	3174	3253	3120	3171	3045	3067	2999	3027	2980	3049	2899	2884	2858	2808	2876	2886	2962	2870	2829	2890	2848	2815	2804	2815	2696	2835	2745	2739	2862	2774	2810	2891	2806
3718	3151	2915	3179	3330	3122	3126	3245	3277	3202	3321	3166	3250	3198	3169	3249	3117	3144	3152	3125	3046	2853	2962	2974	3005	2997	2879	2907	2822	2857	2914	2842	2804	2807	2839	2796	2740	2858	2727	2831	2895	2849	2826	2858	2758	2669	2742	2698	2763	2754
3550	3056	3029	3370	3163	3115	3116	3363	3183	3189	3392	3177	3227	3387	3092	3178	3059	3089	3133	3061	3039	2987	3054	3036	2898	3016	2996	2945	2872	2902	2904	2892	2751	2855	2750	2806	2803	2772	2867	2907	2888	2861	2817	2705	2785	2746	2697	2692	2694	2789
3283	3078	3234	3239	3319	3039	3334	3290	3066	3189	3241	3180	3246	3198	3099	3090	2980	3096	2921	3085	3009	3099	3006	3077	2967	2988	3001	3008	2886	2891	2794	2859	2807	2777	2824	2809	2760	2763	2865	2961	2898	2755	2807	2802	2734	2741	2620	2653	2664	2662
3376	3382	3373	3487	3269	3238	3360	3261	3020	3344	3235	3034	3219	3113	3195	3187	3019	3081	2935	3086	3012	3109	3024	3066	3123	3062	3048	2904	3029	2979	2810	2778	2903	2883	2835	2743	2807	2818	2798	2797	2797	2801	2853	2801	2804	2673	2654	2646	2649	2567
3457	3539	3415	3205	3209	3289	3408	3238	3100	3320	3198	3244	3175	3145	3230	3142	3126	3159	3016	3079	3053	3159	3045	3070	2989	3125	3139	3131	3023	2933	2892	2864	2774	2822	2817	2790	2824	2741	2750	2708	2720	2780	2847	2793	2726	2774	2672	2663	2709	2668
3552	3444	3270	3212	3407	3396	3292	3288	3399	3440	3278	3293	3295	3208	3384	3181	3310	3104	3289	3048	3168	3119	3280	3057	3175	3199	3209	3283	3153	3076	3028	2964	2851	2970	2976	2985	2794	2747	2909	2914	2811	2825	2855	2829	2800	2773	2734	2769	2747	2718
[truncated: 920 more columns]
