# Supplementary material for: Spatial Resolution and Refractive Index Contrast of Resonant Photonic Crystal Surfaces for Biosensing
Source: IEEE Photonics J. Author manuscript; Available in PMC 2015 Sep 7. (PMC4561521; doi:10.1109/JPHOT.2015.2435699)
Supplement: fig2_data [file NIHMS64775-supplement-fig2_data.gz › Volumes/graham/MacBook_backup/PhD_folder_2015_06_02/paper_improvements/IEEE_J_Photonics/final_files/data_files/fig2/ref/ref22.csv]

3242	3426	3310	3414	3439	3394	3482	3474	3368	3437	3433	3538	3495	3444	3429	3594	3664	3521	3389	3508	3312	3354	3341	3396	3556	3641	3525	3444	3527	3455	3546	3484	3526	3440	3450	3557	3489	3691	3630	3662	3599	3550	3658	3623	3562	3640	3827	3690	3757	3685
3356	3519	3366	3402	3234	3322	3382	3279	3400	3451	3607	3679	3642	3483	3440	3335	3427	3598	3475	3388	3364	3335	3375	3373	3593	3595	3608	3326	3547	3519	3492	3459	3477	3509	3351	3659	3554	3544	3524	3543	3536	3584	3526	3534	3600	3649	3741	3560	3578	3492
3629	3337	3185	3215	3143	3056	3193	3129	3343	3420	3618	3555	3419	3434	3331	3448	3504	3545	3407	3321	3345	3257	3298	3434	3640	3611	3591	3438	3402	3453	3496	3572	3405	3395	3486	3506	3471	3453	3416	3408	3463	3545	3379	3300	3447	3399	3483	3402	3452	3554
3603	3371	3369	3200	3087	3212	3231	3278	3351	3489	3619	3567	3378	3373	3313	3314	3406	3413	3335	3372	3421	3399	3347	3738	3601	3590	3606	3417	3469	3528	3570	3394	3428	3430	3453	3389	3384	3397	3289	3354	3515	3442	3335	3378	3434	3493	3559	3497	3488	3577
3607	3333	3161	3058	3157	3144	3252	3375	3481	3610	3491	3465	3333	3270	3335	3300	3432	3462	3408	3393	3405	3337	3490	3553	3556	3594	3410	3565	3550	3513	3451	3454	3505	3449	3480	3435	3329	3304	3271	3322	3350	3303	3166	3267	3304	3399	3390	3359	3620	3457
3553	3355	3214	3209	3224	3394	3425	3490	3623	3584	3455	3306	3280	3253	3232	3373	3312	3392	3528	3303	3428	3328	3327	3455	3461	3451	3313	3399	3523	3469	3466	3393	3352	3391	3377	3296	3273	3123	3253	3200	3300	3117	3155	3194	3163	3341	3305	3384	3488	3552
3446	3399	3337	3343	3444	3441	3562	3451	3533	3499	3451	3307	3343	3262	3447	3473	3541	3542	3442	3375	3376	3367	3343	3381	3266	3293	3403	3348	3455	3458	3330	3398	3417	3398	3357	3197	3275	3136	3275	3165	3168	3093	3158	3099	3159	3178	3313	3341	3686	3498
3616	3457	3360	3470	3561	3634	3536	3379	3555	3385	3253	3313	3390	3452	3529	3436	3441	3411	3449	3406	3328	3478	3186	3115	3241	3223	3278	3410	3260	3416	3301	3561	3390	3400	3171	3194	3172	2991	3240	3075	3158	3119	3127	3112	3068	3138	3041	3414	3480	3592
3611	3382	3427	3480	3573	3596	3420	3444	3362	3357	3463	3379	3534	3517	3459	3409	3508	3408	3443	3414	3331	3213	3092	3119	3082	3042	3217	3379	3375	3245	3314	3280	3281	3274	3286	3155	3149	3245	3252	3249	3137	3127	3161	3055	3089	3068	3332	3443	3527	3555
3524	3455	3508	3439	3598	3271	3326	3256	3298	3365	3400	3406	3557	3531	3524	3578	3415	3382	3455	3366	3260	3194	3099	3082	3131	3189	3235	3245	3178	3198	3374	3262	3185	3313	3226	3163	3172	3211	3304	3093	3174	3241	3150	3234	3174	3235	3321	3425	3489	3584
3543	3511	3455	3355	3367	3362	3218	3129	3249	3323	3415	3449	3558	3526	3466	3374	3448	3375	3449	3385	3312	3199	3124	3097	3183	3107	3166	3178	3093	3192	3195	3307	3247	3277	3380	3248	3370	3214	3338	3187	3273	3326	3328	3256	3165	3243	3395	3280	3350	3470
3521	3494	3399	3332	3282	3268	3211	3040	3233	3250	3387	3547	3449	3401	3503	3413	3220	3467	3318	3352	3338	3230	3145	3133	3254	3093	3039	3046	3043	3125	3150	3099	3278	3217	3418	3452	3457	3400	3276	3299	3426	3410	3354	3234	3354	3348	3304	3265	3375	3425
3418	3414	3228	3275	3238	3240	3143	3098	3107	3236	3234	3294	3298	3194	3294	3350	3412	3317	3313	3258	3270	3286	3243	3284	3133	3229	2987	3043	3191	3177	3136	3232	3228	3320	3374	3504	3382	3356	3325	3384	3411	3557	3465	3497	3420	3352	3296	3175	3277	3506
3407	3356	3270	3230	3225	3269	3262	3236	3284	3278	3194	3086	3123	3190	3157	3299	3318	3197	3288	3285	3296	3382	3333	3291	3153	3110	3097	3148	3315	3178	3265	3219	3362	3336	3479	3424	3435	3340	3268	3658	3543	3575	3468	3488	3583	3387	3358	3399	3394	3386
3315	3217	3285	3237	3437	3382	3374	3295	3263	3174	3071	3124	3100	3032	3274	3276	3292	3264	3305	3209	3384	3390	3288	3304	3303	3045	3145	3176	3240	3338	3343	3310	3308	3428	3389	3365	3286	3292	3446	3525	3544	3470	3569	3491	3557	3464	3470	3321	3400	3310
3399	3256	3327	3354	3406	3325	3363	3330	3240	3339	3192	3071	3228	3259	3314	3335	3241	3282	3236	3177	3440	3414	3452	3371	3131	3329	3325	3274	3354	3389	3271	3413	3322	3308	3384	3312	3443	3510	3555	3517	3463	3403	3472	3603	3435	3552	3395	3389	3415	3369
3280	3314	3359	3512	3447	3432	3436	3252	3262	3140	3040	3146	3223	3317	3158	3196	3155	3197	3159	3286	3341	3470	3278	3304	3257	3368	3325	3395	3357	3360	3370	3318	3461	3434	3494	3341	3470	3551	3532	3404	3429	3459	3400	3436	3518	3439	3465	3503	3267	3301
3519	3400	3454	3504	3425	3456	3329	3234	3284	3193	3227	3237	3178	3179	3255	3236	3158	3212	3237	3293	3313	3260	3277	3292	3338	3329	3415	3352	3275	3484	3404	3503	3551	3465	3270	3503	3564	3547	3486	3530	3307	3399	3498	3534	3450	3405	3415	3302	3434	3203
3561	3433	3421	3390	3399	3349	3398	3222	3371	3287	3235	3305	3302	3209	3135	3302	3212	3258	3269	3238	3328	3194	3489	3382	3596	3356	3399	3254	3463	3336	3432	3409	3450	3436	3512	3522	3437	3584	3684	3464	3425	3320	3481	3343	3369	3457	3528	3283	3271	3291
3417	3467	3253	3277	3311	3315	3363	3423	3446	3461	3346	3386	3362	3469	3302	3292	3254	3282	3185	3301	3234	3338	3488	3445	3478	3386	3362	3348	3305	3389	3393	3456	3433	3380	3246	3481	3510	3455	3511	3511	3394	3428	3377	3380	3496	3447	3407	3424	3351	3422
3487	3209	3194	3096	3141	3312	3294	3504	3446	3418	3476	3399	3411	3512	3366	3344	3293	3188	3387	3177	3297	3542	3522	3517	3495	3325	3381	3319	3338	3325	3384	3443	3465	3414	3429	3472	3537	3693	3450	3543	3391	3492	3379	3371	3457	3540	3483	3286	3390	3400
3324	3250	3082	3131	3063	3285	3259	3484	3436	3456	3346	3567	3492	3501	3354	3274	3287	3304	3398	3212	3351	3486	3591	3545	3406	3454	3404	3325	3301	3396	3406	3449	3530	3433	3564	3305	3428	3357	3567	3552	3495	3384	3370	3453	3503	3489	3509	3441	3544	3407
3436	3123	3068	3198	3073	3205	3287	3330	3360	3258	3455	3362	3443	3449	3388	3402	3308	3465	3376	3523	3430	3510	3563	3617	3409	3350	3301	3279	3322	3297	3349	3308	3426	3428	3290	3425	3457	3488	3629	3561	3544	3494	3483	3456	3447	3528	3607	3450	3566	3419
3386	3139	3011	3124	3165	3099	3232	3270	3372	3313	3349	3289	3388	3487	3482	3393	3467	3382	3365	3472	3523	3440	3370	3312	3408	3523	3398	3220	3290	3310	3392	3364	3251	3409	3235	3374	3375	3493	3662	3615	3619	3550	3560	3620	3484	3590	3594	3602	3622	3640
3449	3279	3205	3118	3152	3134	3213	3201	3301	3207	3243	3375	3376	3380	3496	3430	3528	3433	3515	3501	3421	3367	3457	3469	3502	3557	3316	3484	3240	3284	3193	3368	3249	3319	3155	3289	3404	3549	3612	3751	3672	3628	3539	3615	3565	3661	3671	3775	3519	3642
3325	3275	3291	3197	3049	3119	3130	3169	3164	3223	3228	3302	3406	3492	3443	3493	3533	3555	3427	3423	3286	3487	3516	3432	3399	3489	3286	3263	3172	3128	3177	3278	3133	3287	3228	3351	3426	3450	3592	3749	3811	3779	3704	3695	3706	3735	3622	3679	3521	3528
3510	3265	3139	3120	3025	2981	3150	3211	3132	3280	3269	3291	3344	3378	3468	3396	3511	3366	3555	3384	3445	3330	3512	3518	3512	3535	3403	3269	3291	3196	3320	3216	3227	3334	3345	3351	3580	3558	3598	3795	3877	3890	3783	3680	3855	3789	3673	3518	3458	3538
3373	3199	3191	3224	3027	3136	3234	3185	3278	3179	3222	3162	3228	3292	3366	3421	3439	3369	3391	3394	3425	3568	3653	3670	3633	3588	3554	3373	3465	3257	3208	3375	3191	3289	3330	3410	3600	3436	3582	3733	3814	3819	3742	3702	3883	3746	3691	3522	3536	3506
3146	3236	3200	3196	3114	3219	3292	3374	3241	3346	3084	3289	3151	3297	3370	3217	3320	3330	3385	3374	3461	3557	3554	3605	3565	3505	3514	3384	3439	3303	3266	3421	3270	3455	3378	3387	3342	3528	3576	3645	3772	3727	3794	3857	3761	3738	3677	3494	3451	3353
3163	3279	3236	3135	3200	3356	3390	3337	3376	3269	3259	3182	3265	3275	3241	3230	3331	3337	3295	3412	3500	3390	3637	3578	3610	3570	3650	3541	3577	3469	3398	3471	3367	3342	3370	3343	3392	3473	3528	3553	3659	3869	3752	3734	3709	3748	3689	3586	3533	3505
3344	3262	3259	3351	3282	3193	3294	3268	3274	3284	3290	3326	3330	3316	3114	3248	3351	3268	3351	3373	3342	3511	3550	3558	3477	3594	3594	3730	3592	3592	3506	3457	3434	3345	3280	3478	3540	3374	3467	3413	3574	3560	3741	3562	3630	3625	3495	3701	3422	3433
3431	3192	3194	3230	3184	3244	3314	3331	3260	3342	3466	3305	3268	3308	3320	3345	3346	3357	3440	3319	3405	3331	3508	3445	3443	3505	3756	3717	3575	3686	3616	3611	3471	3393	3332	3521	3438	3473	3474	3512	3629	3606	3434	3558	3625	3786	3665	3636	3646	3529
3467	3360	3204	3178	3232	3273	3220	3371	3330	3429	3314	3417	3260	3389	3348	3383	3388	3355	3419	3396	3393	3449	3466	3437	3557	3689	3694	3718	3668	3618	3486	3493	3448	3409	3372	3568	3461	3438	3556	3309	3616	3437	3584	3496	3603	3647	3615	3753	3582	3586
3535	3300	3159	3116	3127	3171	3161	3386	3320	3236	3369	3407	3445	3404	3416	3395	3385	3431	3425	3339	3295	3360	3386	3333	3452	3491	3514	3713	3597	3627	3492	3425	3360	3479	3628	3574	3448	3519	3575	3610	3599	3588	3561	3634	3545	3883	3646	3678	3660	3584
3443	3212	3177	3286	3205	3237	3180	3303	3291	3343	3316	3447	3416	3495	3407	3375	3390	3383	3470	3418	3395	3374	3358	3324	3346	3425	3591	3604	3533	3421	3471	3428	3618	3674	3623	3737	3525	3580	3431	3601	3642	3679	3548	3678	3697	3730	3675	3829	3627	3553
3481	3292	3117	3203	3239	3230	3277	3227	3308	3218	3342	3447	3359	3471	3459	3358	3303	3431	3440	3477	3443	3432	3386	3359	3354	3240	3465	3528	3529	3503	3401	3443	3558	3654	3628	3650	3666	3575	3599	3598	3698	3860	3795	3692	3810	3806	3765	3780	3672	3418
3514	3494	3290	3266	3162	3221	3245	3239	3182	3266	3418	3330	3306	3200	3431	3307	3524	3379	3558	3436	3599	3388	3407	3413	3406	3367	3362	3593	3404	3373	3415	3449	3557	3621	3560	3615	3796	3644	3651	3658	3837	3824	3903	3866	3690	3688	3570	3687	3508	3426
3625	3416	3305	3261	3274	3285	3271	3207	3264	3231	3038	3266	3232	3209	3146	3201	3354	3498	3530	3586	3510	3431	3465	3559	3557	3481	3533	3465	3553	3523	3530	3456	3526	3628	3702	3783	3684	3628	3712	3668	3802	3722	3816	3578	3607	3612	3574	3607	3431	3486
3605	3492	3378	3321	3198	3406	3282	3320	3397	3178	3149	2934	3078	3168	3221	3243	3358	3597	3579	3636	3718	3603	3559	3611	3629	3597	3555	3511	3619	3453	3442	3382	3487	3393	3546	3724	3675	3688	3702	3663	3817	3752	3857	3692	3548	3509	3480	3536	3482	3438
3591	3518	3322	3283	3416	3340	3366	3279	3166	3192	3061	2966	3083	2946	3177	3319	3385	3322	3491	3624	3765	3656	3632	3635	3569	3563	3776	3624	3637	3566	3453	3370	3344	3537	3523	3661	3709	3648	3711	3616	3669	3586	3568	3501	3476	3545	3571	3392	3635	3363
3535	3460	3255	3316	3235	3456	3328	3347	3283	3263	3175	3159	3077	3226	3205	3237	3318	3310	3405	3603	3757	3756	3745	3726	3791	3715	3776	3726	3709	3475	3510	3485	3472	3474	3558	3487	3538	3646	3573	3600	3647	3416	3625	3497	3457	3487	3525	3578	3533	3508
3518	3434	3273	3303	3306	3303	3418	3393	3493	3419	3377	3209	3227	3191	3053	3228	3209	3260	3405	3692	3676	3649	3754	3802	3699	3830	3846	3760	3654	3559	3560	3443	3577	3451	3495	3330	3496	3396	3372	3475	3564	3577	3519	3416	3480	3461	3662	3500	3545	3509
3692	3479	3254	3223	3255	3225	3274	3516	3623	3575	3614	3483	3226	3221	3231	3192	3255	3378	3399	3373	3633	3741	3751	3778	3796	3728	3745	3728	3682	3470	3497	3417	3436	3470	3463	3604	3546	3449	3393	3523	3559	3525	3635	3458	3467	3487	3577	3436	3485	3463
3605	3322	3268	3201	3173	3419	3365	3645	3597	3618	3671	3549	3473	3426	3274	3324	3428	3269	3500	3494	3567	3646	3671	3727	3740	3663	3764	3611	3636	3555	3547	3489	3433	3377	3386	3463	3526	3393	3505	3554	3577	3646	3584	3622	3666	3520	3596	3501	3565	3648
3604	3436	3277	3357	3239	3301	3421	3584	3650	3681	3642	3575	3582	3437	3499	3362	3391	3422	3370	3281	3469	3504	3553	3689	3525	3669	3705	3700	3612	3768	3557	3459	3509	3572	3418	3548	3549	3422	3410	3562	3699	3688	3698	3735	3568	3529	3460	3552	3502	3563
3645	3551	3362	3453	3297	3279	3417	3608	3642	3629	3650	3686	3553	3623	3390	3397	3410	3358	3299	3478	3403	3536	3446	3475	3586	3689	3694	3655	3712	3734	3715	3675	3618	3540	3419	3508	3520	3589	3733	3606	3699	3872	3688	3671	3621	3533	3549	3580	3528	3524
3611	3567	3403	3452	3246	3313	3357	3552	3457	3638	3644	3680	3585	3657	3597	3414	3441	3508	3409	3472	3478	3458	3352	3503	3581	3674	3542	3625	3575	3692	3565	3499	3573	3504	3619	3496	3545	3549	3668	3714	3766	3694	3772	3631	3558	3528	3595	3578	3553	3425
3652	3535	3596	3409	3345	3382	3521	3518	3460	3512	3653	3756	3643	3651	3668	3535	3429	3379	3387	3427	3475	3454	3533	3556	3548	3513	3572	3582	3622	3489	3575	3642	3498	3524	3509	3668	3478	3516	3500	3565	3706	3654	3810	3618	3542	3487	3534	3561	3529	3593
3633	3485	3443	3555	3493	3433	3595	3443	3454	3509	3413	3598	3634	3565	3413	3544	3474	3323	3616	3516	3529	3498	3561	3654	3417	3615	3607	3533	3590	3536	3531	3609	3642	3522	3641	3551	3499	3542	3476	3569	3572	3524	3634	3715	3692	3533	3598	3565	3608	3657
3489	3533	3472	3524	3415	3555	3540	3509	3473	3541	3504	3566	3616	3550	3623	3516	3438	3511	3537	3546	3575	3627	3584	3619	3643	3637	3689	3587	3647	3440	3510	3498	3516	3684	3551	3456	3505	3426	3477	3530	3384	3661	3518	3488	3489	3536	3535	3657	3679	3686
3421	3492	3485	3554	3532	3596	3517	3455	3531	3620	3592	3545	3540	3526	3415	3452	3544	3409	3541	3652	3577	3615	3555	3639	3629	3702	3610	3610	3609	3633	3590	3481	3559	3468	3458	3424	3541	3555	3502	3451	3563	3519	3469	3599	3494	3586	3616	3618	3592	3709
3584	3475	3380	3455	3586	3513	3590	3531	3722	3486	3587	3541	3568	3436	3556	3552	3462	3540	3402	3469	3462	3642	3689	3624	3720	3585	3672	3555	3517	3462	3489	3560	3460	3412	3550	3490	3436	3425	3550	3425	3445	3408	3532	3450	3685	3588	3599	3574	3891	3720
3579	3432	3346	3393	3382	3506	3603	3651	3518	3651	3587	3424	3564	3430	3495	3364	3390	3452	3440	3448	3437	3598	3544	3437	3614	3645	3595	3637	3567	3622	3583	3460	3568	3490	3475	3541	3523	3465	3400	3436	3490	3504	3606	3628	3592	3581	3589	3612	3692	3740
3508	3475	3330	3399	3445	3487	3327	3513	3475	3664	3620	3627	3677	3495	3511	3417	3391	3497	3392	3391	3406	3562	3555	3464	3556	3590	3663	3619	3700	3642	3666	3511	3654	3576	3574	3552	3629	3516	3651	3552	3461	3628	3638	3730	3731	3704	3540	3651	3724	3833
3415	3386	3300	3258	3275	3258	3267	3573	3640	3553	3585	3556	3558	3540	3615	3577	3497	3549	3458	3530	3403	3432	3403	3388	3469	3575	3571	3500	3529	3541	3537	3585	3602	3693	3666	3597	3689	3621	3660	3626	3573	3628	3766	3757	3770	3683	3573	3688	3795	3656
3527	3390	3254	3318	3138	3179	3271	3405	3451	3622	3549	3580	3615	3473	3405	3523	3593	3552	3562	3505	3480	3450	3383	3343	3539	3550	3569	3572	3543	3554	3478	3572	3661	3602	3670	3755	3825	3740	3680	3780	3724	3758	3714	3938	3854	3677	3758	3705	3731	3660
3559	3627	3220	3312	3198	3133	3186	3402	3444	3426	3543	3644	3564	3614	3532	3499	3494	3637	3572	3748	3485	3553	3458	3431	3509	3525	3680	3613	3578	3505	3651	3624	3647	3644	3716	3723	3658	3798	3709	3615	3830	3799	3843	3847	3875	3857	3749	3670	3692	3614
3566	3430	3343	3384	3271	3286	3423	3351	3425	3408	3559	3571	3594	3660	3509	3604	3549	3606	3756	3658	3702	3479	3643	3564	3501	3540	3754	3643	3738	3693	3539	3599	3463	3572	3664	3644	3748	3869	3842	3666	3814	3795	3980	3919	3824	3817	3868	3683	3800	3723
3519	3413	3423	3384	3267	3395	3278	3399	3494	3516	3589	3583	3600	3614	3566	3662	3641	3696	3805	3696	3786	3743	3583	3590	3592	3748	3715	3586	3597	3707	3617	3716	3484	3583	3582	3673	3692	3869	3697	3808	3830	3814	3899	3901	3982	3813	3840	3857	3871	3684
3695	3516	3437	3535	3402	3409	3410	3448	3380	3615	3570	3569	3571	3667	3557	3686	3616	3621	3647	3714	3881	3696	3710	3670	3588	3715	3743	3796	3831	3724	3795	3608	3736	3611	3605	3789	3760	3757	3828	3745	3797	3861	3908	4054	3978	3954	3850	3852	3821	3700
3677	3665	3477	3414	3376	3451	3520	3571	3473	3686	3667	3660	3503	3618	3585	3652	3586	3671	3801	3770	3794	3755	3762	3719	3908	3771	3659	3879	3874	3821	3875	3688	3626	3676	3661	3666	3756	3692	3810	3826	3728	3961	3919	4004	3989	4078	3921	3843	3952	3668
3725	3611	3480	3450	3475	3541	3481	3441	3534	3668	3716	3693	3706	3600	3675	3708	3695	3687	3637	3740	3856	3849	3768	3765	3896	3804	3780	3784	3909	3957	4025	3770	3771	3790	3682	3775	3687	3860	3863	3888	3903	4083	3867	3813	3879	3984	3727	3874	3914	3804
3652	3638	3508	3503	3382	3493	3589	3559	3496	3584	3579	3712	3564	3657	3797	3700	3728	3827	3881	3845	3853	3806	3716	3715	3694	3866	3745	3980	4001	3853	4063	3867	3996	3898	3731	3782	3898	3842	4048	3954	4029	3901	3820	3823	3846	3787	3582	3820	3900	3821
3818	3768	3527	3506	3504	3438	3498	3475	3586	3539	3575	3651	3777	3601	3858	3861	3793	3937	3817	3777	3731	3564	3834	3717	3829	3864	3951	3958	3873	3926	3965	4001	3833	3903	3851	3757	3795	3861	3797	3766	3858	3834	4004	3834	3786	3744	3743	3734	3860	3781
3808	3721	3503	3593	3386	3570	3519	3512	3637	3556	3597	3563	3651	3767	3794	3827	3928	3970	3911	3926	3799	3777	3710	3775	3668	3650	3774	3904	3904	3993	3912	4037	3857	3870	3654	3894	3748	3791	3992	3738	3948	3867	3962	3832	3725	3789	3783	3795	3832	3764
3751	3597	3544	3496	3487	3490	3544	3600	3703	3484	3581	3615	3652	3790	3827	3917	4021	3937	3955	3950	3871	3807	3867	3711	3815	3791	3876	3787	3890	3914	3847	3861	3901	3820	3733	3815	3795	3841	3885	3917	3729	3862	3905	3834	3910	3879	3798	3763	3894	3695
3641	3623	3486	3519	3540	3543	3582	3623	3592	3554	3526	3680	3515	3669	3699	3737	3897	3951	3997	3924	3914	3787	3867	3715	3746	3727	3653	3696	3785	3807	3760	3834	3740	3723	3675	3743	3816	3893	3847	3821	3908	3784	3921	3874	3731	3817	3726	3792	3850	3714
3716	3686	3604	3556	3531	3516	3559	3704	3640	3574	3585	3673	3490	3526	3577	3687	3857	3868	3869	3770	3904	3804	3794	3851	3752	3638	3654	3830	3869	3686	3704	3813	3751	3666	3656	3730	3761	3892	3844	3916	3720	3892	3828	3836	3900	3808	3722	3843	3908	3735
3656	3646	3557	3621	3487	3552	3644	3759	3740	3670	3614	3613	3462	3607	3461	3693	3766	3735	3772	3830	3868	3906	3895	3742	3817	3730	3668	3654	3751	3780	3867	3716	3836	3619	3687	3632	3870	3825	3789	3676	3838	3854	3983	3821	3757	3894	3782	3898	3948	3694
3567	3609	3484	3517	3377	3493	3633	3757	3742	3618	3670	3571	3555	3624	3464	3664	3640	3791	3761	3658	3810	3898	3772	3681	3620	3795	3739	3746	3654	3762	3911	3757	3708	3736	3624	3706	3748	3657	3720	3784	3848	3813	3894	3909	3840	3955	3906	3931	3788	3824
3606	3595	3493	3411	3431	3514	3575	3754	3654	3664	3573	3593	3654	3582	3676	3538	3662	3673	3708	3704	3684	3711	3679	3683	3695	3600	3660	3806	3673	3746	3616	3712	3658	3747	3690	3774	3714	3718	3807	3824	3889	3922	3804	3906	3819	3803	3767	3688	3706	3601
3679	3575	3609	3522	3387	3467	3547	3687	3592	3777	3686	3704	3633	3549	3502	3632	3630	3672	3646	3653	3626	3570	3725	3696	3585	3569	3672	3639	3534	3735	3667	3611	3710	3675	3743	3726	3670	3792	3806	3746	3830	3934	3897	3752	3799	3951	3855	3819	3760	3734
3601	3636	3381	3457	3433	3493	3589	3648	3695	3747	3687	3679	3589	3718	3626	3639	3591	3525	3695	3575	3634	3683	3664	3671	3727	3588	3595	3640	3611	3615	3697	3634	3626	3717	3676	3663	3707	3829	3811	3893	3862	3771	3877	3950	3868	3655	3856	3775	3750	3710
3751	3581	3452	3490	3355	3568	3549	3563	3723	3730	3718	3585	3506	3554	3575	3581	3673	3655	3672	3732	3690	3591	3631	3594	3472	3613	3519	3502	3493	3531	3667	3519	3657	3536	3743	3728	3811	3835	3805	3855	3843	3844	3783	3906	3732	3833	3779	3794	3740	3736
3746	3717	3604	3659	3461	3613	3684	3729	3797	3816	3683	3665	3554	3574	3608	3728	3734	3680	3741	3703	3700	3745	3603	3519	3642	3588	3545	3433	3627	3568	3612	3574	3761	3677	3672	3695	3785	3725	3733	3788	3655	3785	3724	3785	3716	3699	3875	3818	3777	3681
3681	3790	3550	3562	3589	3492	3808	3693	3829	3781	3772	3658	3622	3723	3568	3644	3655	3732	3687	3639	3661	3565	3728	3620	3598	3599	3526	3589	3604	3666	3611	3691	3637	3668	3629	3656	3747	3673	3770	3715	3641	3623	3602	3635	3739	3769	3783	3709	3813	3739
3711	3687	3660	3495	3489	3577	3677	3780	3885	3798	3739	3632	3565	3722	3655	3590	3629	3789	3660	3741	3622	3833	3718	3551	3567	3555	3711	3591	3510	3599	3697	3748	3693	3659	3621	3713	3682	3697	3767	3658	3679	3711	3690	3639	3719	3637	3672	3802	3647	3657
3788	3571	3506	3461	3478	3597	3829	3744	3912	3827	3901	3650	3654	3720	3654	3733	3766	3607	3688	3776	3843	3661	3800	3660	3559	3515	3530	3603	3668	3509	3591	3777	3828	3726	3693	3716	3654	3748	3721	3768	3727	3698	3603	3666	3616	3574	3498	3662	3623	3663
3849	3617	3453	3622	3514	3600	3746	3760	3943	3819	3768	3823	3836	3650	3758	3755	3756	3764	3789	3700	3743	3723	3762	3632	3614	3519	3653	3570	3556	3681	3545	3768	3828	3710	3771	3620	3603	3722	3675	3784	3774	3717	3625	3640	3590	3674	3588	3611	3655	3574
3868	3638	3516	3527	3474	3698	3703	3796	3868	3930	3810	3760	3692	3816	3735	3787	3850	3743	3932	3835	3690	3799	3708	3567	3517	3557	3406	3581	3528	3629	3752	3830	3707	3766	3706	3625	3751	3665	3699	3726	3698	3640	3585	3753	3754	3578	3635	3626	3611	3824
3886	3599	3575	3573	3679	3754	3696	3779	3823	3889	3864	3862	3897	3952	3915	3973	3967	3852	4013	3991	3756	3870	3748	3668	3674	3570	3500	3420	3534	3604	3681	3641	3710	3773	3675	3775	3635	3775	3703	3733	3788	3745	3792	3649	3627	3625	3785	3656	3773	3756
3760	3688	3636	3623	3531	3675	3816	3733	3889	3778	3760	3857	3873	4064	3897	3924	4023	3914	3850	3816	3903	3895	3839	3760	3684	3633	3500	3432	3514	3655	3661	3652	3878	3677	3754	3782	3657	3831	3621	3687	3864	3657	3783	3750	3769	3660	3852	3821	3764	3856
3597	3654	3577	3683	3572	3751	3846	3767	3704	3888	3754	3870	3849	4006	3983	3850	3919	3869	3737	3789	3912	3793	3720	3692	3642	3577	3569	3561	3628	3753	3718	3811	3813	3832	3771	3733	3819	3754	3733	3686	3764	3728	3696	3869	3824	3822	3809	3793	3858	4090
3533	3737	3595	3662	3718	3753	3891	3719	3735	3828	3714	3726	3773	3990	3964	3931	3760	3833	3794	3867	3850	3871	3822	3579	3500	3502	3585	3615	3620	3936	3949	3915	3771	3718	3788	3768	3730	3757	3871	3714	3703	3733	3740	3680	3802	4026	3895	4039	3893	4017
3668	3531	3557	3654	3607	3851	3721	3872	3722	3855	3778	3769	3828	3755	3821	3837	3823	3849	3761	3759	3872	3840	3789	3637	3595	3641	3639	3656	3711	3793	3893	4014	3873	3924	3815	3851	3860	3765	3968	3747	3839	3734	3729	3796	3744	3824	3764	3961	4006	4116
3692	3622	3568	3685	3664	3848	3793	3888	3659	3744	3793	3884	3730	3724	3673	3641	3655	3611	3633	3745	3624	3690	3625	3742	3632	3696	3615	3741	3908	3967	4125	3917	4021	3988	3968	3832	3839	3846	3843	3863	3732	3823	3807	3769	3912	3846	3878	4039	4013	3978
3725	3551	3628	3680	3560	3604	3745	3752	3610	3723	3705	3687	3674	3670	3563	3563	3597	3530	3642	3632	3716	3768	3755	3615	3562	3560	3605	3784	3845	3960	4004	4019	4026	3953	3883	3811	3858	3823	3851	3786	3709	3851	3897	3867	3856	3883	3894	3942	3837	3869
3762	3620	3592	3722	3795	3650	3661	3671	3673	3627	3600	3633	3594	3700	3536	3631	3559	3495	3704	3627	3762	3761	3821	3645	3575	3626	3815	3785	3897	3805	3943	4031	4032	4112	3931	3788	3850	3794	3728	3735	3817	3717	3848	3764	3897	3879	3917	3961	3866	3804
3789	3680	3748	3646	3664	3682	3652	3579	3679	3746	3686	3617	3626	3575	3616	3519	3465	3637	3635	3695	3606	3758	3842	3747	3659	3705	3681	3775	3939	3969	3928	3975	4013	3965	3884	3948	3638	3865	3691	3683	3729	4016	3843	3902	3886	3852	3896	3859	3642	3912
3663	3765	3617	3688	3780	3714	3657	3700	3654	3560	3693	3636	3627	3595	3717	3608	3632	3567	3651	3823	3893	3928	3843	3850	3885	3808	3792	3802	3850	3828	3871	3988	3897	3966	3994	3780	3909	3811	3620	3663	3766	3798	3946	3898	3912	3948	3842	3854	3817	3801
3763	3628	3767	3636	3713	3703	3722	3688	3686	3816	3720	3683	3550	3628	3624	3605	3553	3701	3720	3760	3825	3881	3914	3849	3792	3800	3746	3776	3759	3774	3826	3809	3849	3755	3907	3692	3697	3573	3568	3715	3761	3873	3839	3958	3938	3836	3813	3768	3696	3610
3771	3612	3688	3661	3596	3734	3588	3672	3764	3750	3847	3710	3662	3705	3696	3706	3648	3783	3689	3862	3803	4056	3929	3857	3963	3915	3847	3828	3862	3868	3681	3803	3917	3690	3734	3763	3625	3604	3540	3662	3691	3811	3816	3908	3742	3822	3711	3810	3672	3537
3854	3639	3580	3668	3781	3709	3718	3662	3790	3828	3813	3706	3918	3835	3701	3763	3726	3844	3796	4000	3979	3981	3882	3711	3792	3772	3831	3915	3841	3860	3958	3730	3771	3859	3619	3693	3667	3715	3562	3688	3764	3791	3889	3931	3840	3723	3684	3726	3708	3883
3804	3645	3612	3618	3580	3707	3694	3706	3890	3800	3790	3884	3774	3839	3765	3786	3698	3916	3925	3904	3868	3959	3890	3921	3830	3867	3758	3781	3869	3951	3694	3858	3748	3812	3810	3752	3557	3792	3551	3682	3754	3741	3782	3760	3707	3743	3709	3757	3674	3645
3692	3710	3589	3583	3636	3568	3753	3721	3962	3876	3798	3734	3786	3722	3800	3819	3913	3804	3923	3967	3970	3908	3963	3815	3886	3825	3803	3928	3723	3711	3748	3743	3688	3710	3793	3647	3717	3758	3752	3780	3821	3930	3886	3836	3729	3713	3895	3643	3754	3678
3746	3653	3580	3515	3528	3617	3739	3734	3885	3917	3965	3787	3891	3935	3829	3851	3867	4013	3997	4092	3977	3929	3846	3813	3841	3857	3829	3883	3821	3692	3673	3575	3561	3823	3616	3765	3698	3737	3610	3865	3835	3917	3934	3919	3850	3784	3794	3818	3816	3751
3613	3654	3533	3475	3601	3648	3756	3938	3865	3894	3946	3911	3939	3930	3919	3967	3994	4062	3902	3918	3918	3926	3904	3850	3889	3961	3843	3774	3708	3625	3649	3597	3722	3675	3719	3754	3837	3688	3836	3919	3914	4020	3992	3964	3999	3766	3906	3798	3808	3875
3772	3599	3570	3491	3570	3706	3766	3973	3815	3957	3990	3930	3978	3965	4059	4036	4140	4031	4090	4033	3913	3869	3883	3775	3835	3850	3753	3768	3680	3669	3697	3826	3835	3688	3850	3813	3712	3727	3784	3888	3963	4035	4082	3976	3924	3951	3996	3919	3806	3920
3865	3749	3598	3618	3540	3769	3686	3869	4037	4019	3973	3921	3905	4039	4024	3892	4059	4054	4148	3907	3943	3929	3982	3783	3964	3854	3830	3719	3718	3779	3748	3828	3872	3972	3839	3885	3814	3719	3970	4034	4100	4108	3905	4002	3936	3814	4015	3902	3830	3836
3863	3825	3597	3736	3801	3783	3807	3871	3953	4069	3958	3973	4038	3849	3878	4091	3998	4006	3984	3935	3779	3844	3818	3783	3857	3825	3799	3848	3806	3745	3928	3911	3937	3909	3876	3892	3906	3781	3911	4035	4020	4079	3991	4031	3937	3915	3775	3834	3926	3915
3852	3756	3677	3669	3752	3757	3903	3842	3913	3958	3893	4005	3888	3927	3998	4095	4157	4009	4015	3946	3797	3782	3770	3881	3937	3794	3862	3852	3813	3900	3937	3955	3977	4029	4101	3944	3962	3732	3998	3917	4015	3995	4001	3951	3874	3827	3825	3767	3813	3846
3908	3679	3761	3818	3923	3787	3779	3936	3815	3880	3847	4005	3930	3927	3986	3950	4046	4026	4036	3838	3793	3738	3708	3807	3730	3832	3915	3999	3876	3905	3970	4092	3967	4018	3983	3853	3892	4019	3913	3983	3976	3895	3912	3892	3893	3873	3756	4058	3810	4089
4078	3875	3851	3737	3911	3924	3837	4000	3948	3909	3857	3965	3906	3935	3961	3901	4040	4051	3952	3912	3674	3663	3749	3900	3820	3803	3913	3950	3881	4079	4040	4014	3962	3935	3933	3856	3952	3787	4044	3911	3900	3966	3831	3855	3808	4009	3880	4006	3890	4054
3959	3746	3820	3812	3876	3916	3886	3987	3955	3860	3885	3812	3872	3846	3917	3949	3964	3992	3915	3835	3717	3687	3740	3753	3867	3834	3971	3901	3951	3976	3928	3919	3935	3867	3863	3870	3813	4020	3945	3764	3766	3801	3712	3742	3777	3916	4030	3942	3883	3993
3866	3747	3584	3766	3799	3791	3932	3761	3969	3745	3935	3750	3835	3946	3768	3951	3891	3854	3679	3641	3669	3684	3723	3767	3695	3776	3812	3919	3992	3943	3956	3894	3938	3702	3684	3642	3911	3883	3781	3871	3787	3776	3696	3774	3861	3768	4002	3825	3902	3817
3842	3641	3653	3734	3685	3828	3844	3871	3901	3907	3882	3868	3801	3902	3755	3822	3754	3804	3832	3701	3646	3625	3858	3657	3791	3701	3814	3854	3943	3932	3865	3872	3724	3632	3696	3811	3738	3829	3731	3736	3718	3669	3749	3695	3905	3864	3890	3935	3783	3750
3815	3627	3616	3637	3706	3824	3797	3799	3823	3849	3901	3861	3795	3837	3752	3794	3652	3772	3727	3650	3785	3725	3697	3731	3659	3666	3782	4048	3935	3925	3880	4002	3756	3733	3659	3688	3713	3800	3708	3835	3774	3720	3718	3854	3844	3962	3942	3947	3822	3937
3737	3580	3546	3648	3643	3693	3722	3788	3877	3705	3902	3941	3755	3892	3775	3737	3865	3740	3727	3710	3574	3851	3880	3717	3823	3831	3824	3742	3960	3986	3841	3847	3807	3630	3833	3807	3896	3836	3754	3796	3740	3914	3900	3855	3993	3983	3954	3829	3923	3906
3661	3557	3564	3523	3684	3661	3790	3852	3887	3938	3802	3894	3790	3833	3813	3781	3798	3777	3837	3818	3786	3948	3872	3822	3831	3919	3870	3923	3938	4052	3810	3748	3788	3717	3783	3842	3779	4012	3920	3924	3825	3908	3826	4053	3898	3878	3825	3839	3928	3904
3820	3548	3691	3514	3633	3567	3799	3755	3952	3882	3864	3888	3883	3962	3818	3823	3808	3819	3929	3861	3923	3964	3892	3918	3846	3921	3857	4017	4112	3901	3856	3781	3653	3810	3833	3910	4020	3920	3904	4010	3825	3984	3999	3892	3863	3877	3941	3754	3800	3784
3797	3657	3624	3679	3664	3689	3769	3842	3869	3840	4037	3985	3884	3973	3856	3873	3864	3682	3928	3971	3888	3952	4001	3905	3919	3865	4018	4123	4084	4024	3828	3930	3781	3779	3825	3953	4000	3974	3982	3907	3879	3861	3826	3829	3788	3879	3801	3833	3834	3863
3796	3703	3719	3682	3672	3677	3901	3775	3770	3882	3920	3862	3794	3965	3973	3970	3924	3796	3994	3799	3768	3871	4003	3935	3970	3911	4090	3931	4079	3914	3923	3859	3926	3868	3916	4026	4002	4034	3983	3917	3887	3964	3797	3793	3841	3786	3755	3740	3716	3765
3953	3702	3651	3678	3788	3790	3705	3796	3942	4005	3773	3898	3796	3863	3852	3887	3881	3820	3827	3900	3891	3885	3802	3841	3857	4084	4079	4049	3952	3885	3933	3856	3791	3848	3952	3925	3952	4034	4070	3841	3981	3888	3847	3812	3885	3802	3701	3841	3785	3687
3861	3742	3804	3669	3787	3876	3870	3793	3811	3897	3816	3747	3831	3926	3857	3942	3844	3882	3881	3809	3820	3854	3848	3762	3890	4098	3924	3950	3993	3858	3845	3850	3800	3865	3896	3901	4129	3959	4007	3886	3892	3723	3907	3856	3854	3890	3815	3765	3740	3778
3791	3783	3768	3763	3838	3966	3838	3920	3849	3864	3918	3725	3730	3740	3763	3895	3764	3888	3747	3856	3800	3845	3739	3686	3925	3895	3938	3954	3869	3845	3714	3696	3873	3824	4057	4063	3916	4000	3908	3890	3842	3880	3749	3680	3798	3862	3829	3828	3796	3740
3951	3824	3929	3820	3891	3974	3921	3921	3893	3780	3646	3827	3710	3872	3793	3961	3858	3816	3705	3681	3651	3747	3721	3790	3847	3840	3749	3960	3854	3833	3762	3763	3900	3895	4068	3972	4086	3951	3850	3925	3692	3816	3697	3688	3781	3874	3869	3954	3833	3813
3915	3931	3805	3903	3908	3956	3861	4050	3900	3832	3738	3868	3916	3793	3822	3803	3856	3751	3844	3802	3692	3628	3703	3808	3846	3897	3831	3879	3839	3849	3788	3975	4053	3816	3920	4136	3961	3913	3856	3874	3793	3746	3653	3732	3684	3713	3797	3852	3788	3822
4098	3917	3867	3885	3832	3984	4081	3920	3887	3962	3773	3706	3845	3704	3783	3862	3850	3827	3751	3794	3703	3621	3885	3919	3926	3935	3895	3911	3844	3868	3973	3977	3974	3957	4015	3917	3897	3944	3818	3872	3766	3723	3738	3781	3669	3734	3823	3855	3714	3632
4068	3980	3832	3832	3880	3970	4006	3894	3930	3888	3790	3722	3811	3709	3832	3699	3821	3992	3776	3680	3723	3663	3916	3801	3953	4028	3939	3870	3922	3839	3863	3820	3856	3860	3929	3849	3914	3931	3956	3819	3859	3837	3808	3747	3638	3739	3810	3668	3818	3656
3929	4010	3853	3785	3822	3851	3788	4084	3914	3866	3937	3906	3752	3887	3686	3805	3837	3907	3731	3842	3756	3841	3821	3923	3950	3862	3902	3932	3922	3940	3924	3835	3916	3837	3820	3866	3830	3839	3769	3800	3698	3659	3785	3827	3670	3963	3880	3760	3748	3670
3948	3869	3853	3864	3788	3845	3783	3914	3867	3901	3822	3838	3731	3791	3948	3855	3891	3795	3917	3848	3846	3876	3795	3784	3798	3886	3865	3896	3945	3879	3746	3870	3873	3917	3704	3855	3800	3890	3909	3744	3761	3895	3891	3721	3757	3819	3724	3733	3784	3628
4034	3865	3889	3786	3922	3754	3825	3830	3849	3952	3837	3989	3887	3790	3867	3964	3919	3924	3879	3857	3896	3821	3839	3795	3890	3889	3635	3925	4094	3957	3848	3918	3849	3949	3929	3784	3850	3818	3780	3769	3860	3752	3849	3797	3746	3785	3725	3868	3839	3770
3950	3827	3830	3785	3819	3814	3883	3723	3849	3849	3745	3853	3778	3938	3816	3887	3767	3923	3910	3796	3938	3818	3904	3872	3817	3858	3737	3913	3857	3932	3842	3957	3764	3917	3866	3827	3906	3773	3878	3950	3893	3958	3922	3880	3784	3812	3702	4036	3943	3984
4000	3906	3834	3806	3864	3826	3748	3838	3861	3856	3808	3711	3673	3741	3709	3738	3772	3786	3828	3817	3847	3808	3844	3851	3797	3824	3829	3909	3775	3936	3966	3878	3811	3909	3824	3913	3856	3906	3946	3903	3878	3864	3983	3884	3932	3870	3783	3792	3863	3875
3972	3861	3801	3735	3717	3793	3838	3767	3785	3822	3702	3824	3803	3769	3801	3872	3771	3755	3670	3763	3832	3806	3856	3973	3942	3810	3807	3968	3814	4052	3993	3892	4003	3910	3857	3929	3753	3833	3907	3896	3927	3899	3923	4003	3909	3806	3822	3801	3859	3832
4073	4001	3760	3804	3793	3790	3768	3761	3713	3834	3752	3874	3771	3827	3759	3796	3732	3891	3777	3813	3805	3812	3841	3759	3931	3822	3885	3957	3944	3961	3912	3897	3968	4014	3863	3902	3967	3882	3888	3839	3830	3933	3833	4045	3825	3750	3720	3825	3779	3721
3960	3873	3728	3941	3868	3847	3967	3866	3873	3932	3753	3736	3786	3842	3721	3929	3913	3872	3768	3830	3784	3877	3777	3824	3793	3783	3790	3895	3884	3951	3955	3951	3910	3921	3985	3808	3851	3771	3865	3918	3709	3931	3916	3932	3920	3819	3759	3850	3818	3770
3965	3802	3785	3835	3869	3920	3921	4103	3836	3970	3872	3874	3833	3837	3951	4006	3927	4003	3954	3896	3821	3960	3860	3897	3940	3767	3873	3899	3917	4028	4017	3895	3779	3946	3746	3747	3864	3829	3777	3797	3739	3777	3825	3847	3805	3749	3783	3761	3717	3687
3847	3881	3784	3878	3839	3834	4029	4106	4090	3998	4006	3927	3857	3852	3799	3980	3985	4020	3998	4039	3950	3808	3892	3879	3865	3856	3918	3969	3836	3981	3905	3753	3823	3827	3835	3757	3830	3763	3694	3725	3734	3613	3683	3750	3809	3790	3784	3771	3728	3725
3949	3748	3883	3869	3885	3956	3953	3969	4071	4018	3961	3995	3915	3873	3975	4001	4059	3991	4065	3844	3930	3834	3796	3905	3788	3880	3834	3967	3966	3875	3930	3857	3833	3881	3735	3883	3725	3815	3709	3734	3723	3705	3785	3745	3800	3782	3720	3771	3782	3720
3848	3900	3749	3875	3877	4054	3885	4028	4024	4065	3840	3993	3915	3839	3930	3922	3969	3908	3920	3976	3852	3873	3820	3780	3869	3896	4033	3924	3910	3910	3895	3801	3839	3726	3753	3725	3720	3741	3683	3728	3701	3819	3763	3782	3857	3708	3819	3955	3814	3931
3924	3868	3784	3755	3862	3778	3750	3929	3847	4003	3879	3880	3792	3854	3888	3893	3936	3849	3901	4077	3850	3728	3855	3819	3807	3906	3889	3989	3977	3918	3764	3862	3735	3831	3819	3803	3903	3865	3836	3925	3740	3793	3746	3669	3742	3710	3781	3940	3953	3844
3853	3928	3815	3942	3779	3876	3914	3786	3883	3912	3809	3689	3850	3698	3903	3837	3826	3897	3876	4006	4080	3907	3825	3773	3903	3931	3996	4019	3862	3973	3756	3831	3733	3719	3816	3794	3843	3941	3803	3927	3850	3863	3881	3753	3828	3746	3781	4057	3949	3984
4044	3887	3889	4041	3983	3859	3841	3880	3830	3810	3764	3707	3762	3764	3878	3995	3899	3947	4002	3805	4018	3993	3820	3965	3985	3974	4000	3982	3853	3943	3908	3795	3694	3784	3694	3793	4005	3938	3860	3887	3819	3781	3841	3763	3801	3860	3902	3993	4099	4035
4191	3804	4090	3926	3978	4048	3840	4032	3915	3796	3808	3815	3691	3763	3943	3883	3944	3970	3987	3869	3893	3951	3895	3907	4036	4103	4113	4106	4005	4029	3751	3723	3675	3712	3771	3852	3849	3867	3913	3821	3834	3786	3814	3648	3798	3821	3864	4008	4109	3905
4106	4070	4019	3983	3943	3938	3851	3849	3864	3806	3857	3785	3786	3849	3903	4005	3930	4025	3969	4077	3931	4061	4048	3945	4074	4016	3981	3998	3953	3914	3840	3932	3816	3887	3806	3844	3927	3951	3964	3829	3786	3810	3661	3813	3789	3722	3805	3966	3780	3918
4013	4172	3999	3829	3828	3765	3821	3879	3717	3762	3888	3723	3898	3832	3924	3904	3996	4011	3914	4037	3949	4008	4057	4027	3992	3985	4153	3910	3885	3851	3817	3814	3767	3946	3876	3939	3849	3959	3785	3717	3777	3734	3740	3819	3788	3802	3849	3781	3673	3874
4105	3989	3944	3847	3854	3784	3715	3845	3812	3848	3790	3822	3909	4010	4058	4085	3958	4092	3976	3959	3886	4133	4130	4099	3930	4098	4049	3962	3769	3976	3849	3873	3784	3794	3931	3883	3834	3813	3799	3739	3810	3824	3979	3855	3898	3786	3972	3818	3740	3769
4031	3828	3848	3824	3785	3806	3813	3817	3946	3771	3911	3888	3886	3952	3961	4039	4049	3877	3943	3999	3803	4102	4068	4086	4012	3922	3938	3910	3846	3735	3770	3751	3855	3870	3955	3972	3804	3770	3918	3870	3822	3807	3925	3866	3898	3750	3908	3815	3927	3789
3941	4014	3862	3854	3782	3868	3803	3860	3889	3956	3839	3961	3832	3981	3991	3984	3881	3899	3921	4015	3920	3941	4109	4092	4006	3997	3954	3929	4022	3820	3811	3852	3848	4082	3968	4021	3761	3854	3724	3793	3918	3784	3879	3820	3744	3885	3858	3843	3716	3776
4028	3896	3768	3809	3790	3857	3857	3918	3880	3809	3866	3854	3919	3957	4027	4020	4066	3845	3929	3957	3970	4037	3993	4086	3926	4025	3962	3936	3899	4038	3905	4017	4030	4017	3965	3929	3914	3827	3877	3886	3880	3859	3790	3987	3945	3829	3881	3876	3911	3718
4052	3834	3821	4053	3877	3884	3864	3837	3960	3924	3858	3876	3976	4086	4009	4058	3865	3872	3877	3819	3897	3952	3968	4048	3952	4102	3913	3871	3837	3890	3996	3937	3983	3995	3907	3784	4003	3782	3883	3951	3827	3885	3983	3961	3873	3742	3884	3758	3748	3847
4106	4040	3965	3878	3847	3911	3666	3959	3769	3996	3841	3973	3962	4095	3993	3982	3861	3943	3986	3946	3856	3846	3881	4003	3922	4119	3861	3988	3913	3894	3889	4107	4025	4047	3902	3928	3915	3942	3845	3958	3887	3902	3989	3885	4020	3741	3710	3749	3658	3825
4137	3941	3995	3876	3901	3836	3828	3853	3903	3993	3911	3893	3920	3911	3858	3926	3981	3869	3883	3853	3852	3901	3951	4008	3911	3939	3940	4002	3909	3948	3925	3906	3908	3968	3907	3859	3827	3894	3946	3804	3847	3845	3975	3906	3952	3763	3811	3858	3949	3719
3908	3899	3980	3867	4052	3901	3885	3894	3945	4003	4017	3859	4029	3938	3976	3778	3778	3851	3916	3894	3999	3878	3977	3975	3927	3976	3998	3929	3898	4103	3956	3836	3815	3973	4098	3910	3871	3817	4022	3812	3918	3944	4046	4031	3932	3900	3824	3802	3915	3862
3860	3956	3977	3983	3899	3803	3988	4024	3958	4033	3951	3916	3925	3881	3907	3899	3842	3895	3984	3940	3772	3945	3919	3891	3928	3970	3945	3931	3927	3794	3903	3784	3990	3897	3877	3833	3943	3977	3858	3941	4073	4032	3953	4047	3981	3780	3957	3849	3795	3965
3959	4035	3913	3963	3986	3822	3860	3959	4008	3971	3943	3936	3866	3953	3894	3838	3895	4122	4065	3907	3949	3866	3911	3944	4001	4060	3918	3956	3912	3860	3934	3934	3890	3944	4007	3889	3979	3944	4015	4080	3993	4023	4013	3970	3958	3948	3869	3867	3851	3872
4026	3884	3753	4055	3796	3903	3792	3949	3975	3952	3898	3867	3845	3897	3955	3981	4007	4104	3916	4135	3911	3956	3917	4048	4046	4052	3913	3903	3872	3930	3888	3850	3901	3889	3962	4012	3908	4107	4011	4075	3878	3983	3991	4033	3774	3850	3903	3923	3988	3921
3937	3992	3955	3970	3952	4112	3927	4007	3989	3947	3978	3866	3795	3923	4006	3967	4026	3970	4055	3976	3960	3972	4099	4141	4030	4144	3967	3964	3790	3929	3879	3887	3909	4010	4020	3966	3953	4036	3918	3901	3939	3862	3819	3830	3686	3897	3822	3755	3920	3887
4070	3847	3810	4016	3961	4087	4127	4096	4028	3952	3787	3862	3866	3864	3921	4113	4060	4011	4038	3993	4062	3980	4018	4051	4057	3896	4008	3983	3836	3801	3911	3757	3846	4067	3842	3885	3975	4074	4003	3856	3864	3740	3703	3874	3745	3896	3868	3832	3867	3768
4052	3930	3831	3946	3973	4076	4062	4022	4018	3961	3950	3970	3776	3992	4006	3958	3985	3962	3830	3953	3971	3930	3976	4028	4011	3981	3982	3944	3913	3954	3888	3891	3918	3911	3901	3822	3873	3961	3884	3826	3676	3715	3828	3797	3828	4044	3781	3962	3739	3809
4062	3917	3843	3962	3956	4010	3975	3966	3807	3944	3865	3814	3976	4032	3876	4068	4101	3940	3908	3876	3856	3957	4078	3980	3857	3898	3909	3902	4087	3975	3853	3908	4014	3958	4013	4020	3858	3860	3855	3494	3621	3661	3696	3913	3843	3867	3801	3941	3824	3745
4019	3980	3908	4009	3960	3917	3929	3898	3782	3856	3976	3876	3892	4028	3965	3989	3998	3936	3989	3939	3957	4027	3778	3925	3980	3888	3853	3924	3955	3927	3984	3912	3883	3917	3895	3860	3857	3835	3685	3782	3721	3712	3780	3904	3935	3950	3863	3910	3784	3700
4031	3885	3828	4008	4002	3898	3986	3976	3840	4103	3886	3779	3904	4020	3890	3914	3820	4025	3948	3880	3987	3896	3882	3826	3890	4031	4095	3980	4025	4021	3922	3829	3949	3972	3898	3856	3820	3788	3778	3744	3899	3699	3869	3861	3949	3929	4089	3877	3904	3852
3868	3915	3953	3894	3856	3960	3869	3984	4061	4025	3948	4030	3862	3936	3853	3893	3911	3829	3946	3867	3913	4006	3964	3960	4023	3999	3934	3956	4007	3916	3956	4020	3772	3863	3963	3819	3833	3663	3693	3602	3805	3847	3828	4015	4011	3905	3889	3892	3938	3830
3920	3760	3785	3829	3791	3829	3920	4010	3999	3993	4221	4013	3879	3939	3887	3848	3845	3968	4035	3826	3912	3919	3829	3926	3965	3895	4023	3959	3960	3979	4066	4078	4047	3977	3880	3844	3721	3748	3715	3923	3905	4006	3863	4030	3942	4070	3912	3943	3904	3808
3858	3812	3677	3805	3738	3830	3883	4073	3974	4142	4101	3978	4043	3944	3842	3793	3932	3884	3916	3945	3876	3822	3990	3879	3959	3952	3969	4045	4049	4044	3854	4083	4011	4029	3993	3905	3806	3954	3789	3891	3848	3939	3928	4090	3826	3991	3970	3951	3704	3973
3941	3729	3811	3807	3744	3963	4020	3918	4277	4075	3986	4046	3877	3900	3919	3857	3875	3943	3865	3975	4020	4017	3898	3928	3877	3826	3747	3750	3849	3967	3929	3954	3941	3915	3861	3803	3814	4032	4011	4009	3945	3940	4059	3948	3962	3829	3860	3842	3834	3832
3832	3923	3720	3742	3819	3959	4050	4208	4091	4029	3912	4000	3923	3917	3816	3798	3847	3787	4032	3953	3951	3867	3902	3825	3897	3797	3764	3771	3941	3900	4037	3966	3932	3801	3797	3821	3823	3827	4003	4068	4090	3853	3886	3995	3834	3961	3958	3873	3994	3902
3776	3760	3823	3792	3977	3851	4012	4267	4014	4188	4001	4002	3914	3906	3733	3782	3925	3925	3937	3956	3826	3873	3987	3938	3967	3939	3868	3845	4033	3983	4108	4030	3991	3932	3807	3988	3889	4056	4012	3968	4053	4045	4038	3964	3731	3924	4058	3759	3891	4037
3803	3665	3679	3727	3783	3981	4103	4055	4191	4093	3956	3941	3912	3804	3860	3850	3947	3966	3797	4108	4032	3998	4058	3915	4019	3953	3969	3960	4049	3930	4011	3930	3861	3871	3842	3938	3984	3947	4143	4020	4163	4081	4098	4077	3919	3916	3951	3998	3810	3988
3765	3690	3649	3687	3832	3975	3951	4078	4144	4130	3991	3881	3856	3827	3842	3889	3853	3973	4028	4061	4065	4042	4066	4070	3948	4018	4052	4179	3902	3994	4010	4017	3823	3824	3783	4031	3905	4072	4160	4111	4092	4024	4064	4092	4039	3983	3858	4019	4050	4081
3984	3672	3736	3777	3974	4009	4050	4210	4213	3971	3994	3781	3802	3838	3800	3870	3821	4068	4116	3983	4052	4016	4009	4059	4119	4154	4128	4099	4125	4107	4026	4072	4005	3947	3951	3857	3860	4036	4037	4102	4080	4031	4026	4103	3994	3936	3993	4016	4055	3971
3987	3874	3893	3868	3923	3852	3879	4139	4118	3974	3921	3784	3856	3827	3846	3891	3849	4090	4180	4091	4085	4044	3971	4182	4174	4269	4220	4228	4117	4090	4002	4048	3996	3947	3998	4044	3836	4194	3983	4024	4087	4187	3990	3911	3985	3943	4046	4004	4052	4066
4057	3941	3866	3881	3922	3921	4030	4052	3955	4055	4050	3968	3917	3886	3893	4044	3973	3989	4016	3950	3858	3911	3929	4089	3919	4057	4032	4080	3987	3910	3937	3983	3879	4114	4035	4069	4091	4040	4115	3929	3900	4102	4039	4015	3935	3935	3995	4049	3821	4052
4092	4048	3832	3904	3858	3842	3993	4080	3925	4036	4085	3845	3777	3786	3915	3919	3902	3987	3921	3920	3894	3899	3905	3935	3867	4008	4083	4039	3984	3923	3986	3835	3900	4015	4049	3979	4043	4098	4091	3997	3977	3885	3931	4048	3989	3783	3981	3981	4017	3872
4027	3986	3991	3924	3911	3776	4006	3995	3962	3909	3922	3906	3991	3872	3967	4019	3860	3918	3847	3915	3870	3844	3919	3977	4071	3844	3963	4046	3951	4052	4080	4005	4090	4059	3969	3968	3905	4033	4042	3998	3838	3952	3782	3785	3960	3953	3876	3933	4058	4185
4068	3976	3891	3916	4025	3880	3952	4013	4012	4015	3868	3916	3927	3964	4037	3887	3940	3970	3982	3892	3872	3905	3869	3913	3871	4118	4119	4092	4135	4085	3946	4144	4115	4069	4034	3931	3924	3860	3979	3917	3921	3821	3960	3956	3920	3982	4000	3921	3946	4022
4073	4060	3870	4008	4081	3993	4001	3982	3890	4087	4108	3851	4082	4171	3944	3841	3912	3987	3983	3917	3851	3925	3981	4084	4193	4134	4166	4123	4292	4245	4184	4220	4151	4203	4233	4171	3970	3731	3830	4010	4007	3939	3937	3851	3872	4033	3911	3961	4074	3981
4042	3968	3788	4062	3985	4009	3956	3977	3964	4036	4019	3943	4074	4175	3977	3908	3858	3984	3869	3798	4022	3923	4151	4220	4180	4154	4069	4144	3982	4189	4175	4001	4077	4050	4095	4059	3973	3848	3758	3654	3880	4046	4053	4079	3897	3884	4026	3963	3969	4043
4052	3967	3971	3962	3886	3930	3976	3772	3932	4027	3994	4011	4127	4150	3880	4010	4022	3977	3812	3898	4029	4059	4165	4142	4054	3960	3992	4005	3861	3903	3872	4085	3926	4053	4060	3902	4037	4010	3911	3964	3904	4042	4071	4061	4040	3884	4121	4047	4030	3931
4090	3945	3843	3887	3862	3964	3989	3801	3887	4006	3968	4118	4191	4157	3974	3992	4000	3979	3927	4013	4011	4022	4052	4156	3953	3936	3771	3899	3941	3893	3755	4022	4017	3997	3995	3923	4117	4054	3926	3932	3878	3928	3972	4142	3988	3881	4117	3970	4069	4072
4084	4095	3857	3986	3896	4016	3871	3902	4090	4030	3957	4105	4104	3948	3924	4014	4017	3802	4096	4040	4073	4051	4067	4044	3881	3858	3881	3861	3915	3911	3877	3897	4107	3879	3974	4105	3914	4020	4127	3936	3926	4045	3907	4125	4056	3961	4056	4055	3954	3903
4211	3974	3925	4015	3949	3936	3927	3873	4108	4127	4174	4196	4172	4143	4140	4163	4108	3943	4025	3992	4070	4025	4024	3922	4065	3990	3919	3854	3904	3973	3888	4049	4069	3882	4028	4006	4070	3971	4051	3930	4061	3908	4044	4039	4124	3867	4042	4065	4150	3989
4209	4076	4007	3929	3836	3724	3863	3963	4040	3902	4084	4107	4214	4113	4240	4155	4012	3956	3957	3932	4058	4044	4143	3991	4065	3882	3961	3805	3863	3880	3898	3940	3951	3930	4109	4014	4046	3994	3922	4084	3929	4002	4052	4106	4200	4146	4103	4077	4137	3900
4125	3934	4022	3960	3749	3944	3804	3887	3904	4015	4024	4300	4126	4156	4216	4204	4090	4156	4073	4109	4126	4066	4016	4090	3907	3974	3983	4009	3932	4087	3858	3946	3942	3866	3824	3824	3951	4065	3975	3941	3996	4009	4095	4115	4242	4110	3970	4047	4048	3879
4197	4075	3952	3832	3919	3901	3814	3996	4039	4049	4184	4303	4129	4268	4218	4113	4032	3987	3997	3897	4143	4070	4083	3977	3889	3963	3992	4042	3847	3936	3978	3911	3810	3957	3818	3993	3949	3991	3961	3918	4081	4038	4104	4065	4161	4245	4055	4017	4119	3900
4121	3710	3966	3839	4001	4149	3975	4102	4121	3990	4223	4330	4231	4160	4168	4171	3951	3993	4026	4245	4174	3869	4018	3871	3849	3955	3963	3997	3876	3882	3963	3981	4036	3847	3895	3942	3899	3870	3868	3904	3993	3880	3979	4160	4228	4220	3843	3947	4002	4017
4102	3842	3964	3740	3968	3997	4002	4093	4092	3999	4204	4274	4083	4076	4290	4219	4156	3972	3927	4044	4091	4033	3902	3852	3796	3750	3953	3871	3936	3954	4001	3887	3880	3941	3967	3930	3800	4015	3920	3984	4145	4045	4012	4024	4095	4018	3883	4043	4157	4088
4073	3753	3909	3962	3962	4006	3959	3994	4120	4136	4206	4226	4052	4100	4109	4090	3916	4059	4176	4112	4091	3949	3887	3813	3712	3805	3729	3798	3936	3883	3914	3900	3900	3876	4023	3917	3854	4032	4122	4054	4102	4009	4044	4159	4247	4084	3900	4071	4092	4047
4059	3969	4001	4022	4049	4111	4084	4127	4088	4050	4138	4181	4084	3966	4042	4017	4097	3863	3968	3999	3981	3916	3927	3809	3975	3705	3799	3946	3926	4017	4025	3969	3866	3969	3836	3813	3852	4100	4008	4049	4106	4016	4060	4078	4055	4169	4006	4069	4147	4128
4121	3908	4058	4207	4041	4153	4089	4059	4223	4206	4204	4304	4207	4094	4117	3842	4039	3832	4053	3967	4188	3953	3805	3858	3669	3961	3941	3993	3945	3876	3798	3988	3868	3908	3931	3879	3942	4061	4069	4072	4083	4014	4008	4110	4094	4042	4036	4257	4112	4082
4270	4241	4059	4129	4104	4169	4064	4292	4107	4041	4017	4219	4153	4040	4190	4120	4041	4021	3976	4101	3991	3966	4057	4030	3906	3804	3900	3739	3962	3902	3990	3998	4047	4004	3907	4018	4074	4190	4032	4152	4065	4240	4115	4173	4117	4104	4171	4122	4109	4122
4144	4091	4076	4266	4220	4157	4074	4032	4133	4186	4039	4080	4183	4149	4140	4323	4180	3956	3952	4001	4100	4015	4239	4084	3986	4050	3881	3960	3906	3969	4103	4049	3934	3898	4182	4122	4201	4191	4088	4154	4204	4073	4060	4177	4124	4059	4076	4099	4109	4126
4204	4237	4000	4140	4174	4122	4290	4020	4073	4033	3896	3867	4137	3980	4103	4070	4227	4089	3863	3953	4150	3997	4170	4254	4081	4093	3906	3948	3995	4004	3920	3975	4007	4123	4078	4145	4094	4038	4022	3904	4014	4089	4173	4208	4137	4032	4107	4048	4011	4165
4245	4102	3966	4022	4192	4209	4086	4226	4047	4143	3932	4004	4146	4088	3938	4100	4083	3997	4034	3892	3898	4042	4142	4202	4194	4112	4150	4104	4008	4190	4081	4170	4118	4107	4193	4127	4197	4119	3978	3987	4132	4118	4261	4150	4100	4131	4260	4072	3979	4068
4147	4134	4067	4129	4148	4133	4129	4101	4218	4167	4134	4074	4020	4013	4070	4048	4016	3908	3996	4052	4019	4118	4162	3978	4075	4075	4108	4328	4086	4052	4220	4073	4151	4179	4289	4274	4216	4148	4000	4104	4107	4183	4059	4019	4091	4109	4148	4056	3913	4087
4136	4110	4068	4103	4270	4155	4180	4210	4043	4139	4095	3988	4100	4162	4007	3904	3810	3985	3975	3890	3928	3921	3870	4158	4140	4161	4297	4323	4226	4400	4275	4180	4165	4210	4193	4307	4423	4193	4214	4267	4134	4138	4099	4002	4148	4172	4198	3994	4131	4166
4131	4145	3939	4106	4111	4077	4085	4234	4079	4120	4180	4098	4097	4129	4165	4069	3944	3857	3944	3867	3855	4088	4024	3980	4212	4176	4172	4140	4111	4182	4362	4244	4220	4185	4280	4196	4258	4268	4185	4302	4296	4250	4070	4172	4242	4296	4108	4311	4240	4168
4267	4140	4133	4018	4048	4125	4091	4203	4202	4107	4062	4096	4137	4080	4093	3997	3929	3802	3839	3972	4082	3990	4114	4164	4101	4128	4064	4124	4147	4091	4194	4221	4162	4061	4104	4314	4235	4219	4458	4277	4249	4188	4070	4190	4252	4319	4315	4242	4137	4199
4100	4133	4034	3985	4127	4142	4232	4210	4180	4150	3896	3940	4034	3925	3827	3933	4118	3927	3963	3774	3922	4139	4071	4235	4174	4043	4051	4159	4315	4164	4073	3946	4139	4028	4278	4349	4521	4638	4486	4431	4263	4154	4227	4371	4222	4090	4286	4244	4250	4075
4319	4109	4010	4159	4028	4070	4186	4220	4031	4065	3888	4010	3990	4015	3993	4004	4139	4093	4107	3948	3966	4106	4153	4181	4197	4244	4305	4239	4296	4141	4139	4124	4187	4211	4511	4483	4470	4575	4419	4277	4454	4362	4431	4303	4234	4030	4291	4239	4207	4342
4176	4207	4180	4064	4124	4080	4127	4207	3979	4185	4166	4041	4065	4309	4013	3963	3942	4074	4049	4115	4155	4084	4063	4156	4292	4280	4393	4420	4206	4187	4216	4242	4446	4293	4382	4407	4337	4100	4114	4076	4261	4304	4406	4376	4420	4293	4183	4291	4148	4267
4174	4172	4054	3994	4211	4071	4184	4249	3980	3992	4095	4147	3950	4009	4118	4058	4072	3911	4012	4065	4001	4160	4318	4182	4075	4221	4145	4315	4237	4183	4278	4279	4348	4254	4031	4114	4209	3891	3927	4025	3921	3983	4083	4259	4386	4285	4215	4100	4149	4149
4273	3996	3967	3925	3966	4131	4010	3949	3832	3840	3821	3890	4011	4094	4179	4122	4217	3922	3969	3962	4205	4090	4113	4203	4292	4326	4233	4042	4148	4216	4380	4274	4093	4170	3958	4185	4276	4323	4165	4153	3979	4165	4137	4074	4230	4206	4250	4040	4077	4204
4064	4030	3879	4031	4106	3946	4151	3935	3886	3849	3853	3826	4070	4065	4075	4058	4139	4113	3911	4076	4109	4125	4155	4276	4401	4337	4267	4271	4219	4287	4371	4197	3995	3951	4342	4408	4542	4527	4444	4425	4352	4358	4380	4113	3882	4184	4301	4299	4215	4068
4046	4065	4074	3987	3935	4089	4000	3998	3809	3942	3970	3851	3974	4151	4114	4014	4076	4133	4073	4051	4191	4000	4247	4333	4296	4370	4301	4204	4415	4338	4311	4173	4121	4155	4518	4679	4727	4345	4332	4191	4306	4626	4364	4394	4208	4011	4274	4259	4095	4177
4444	4123	4275	3992	4057	4213	3959	4144	4136	4038	4060	4139	4021	4024	4233	4186	3960	3987	4016	4231	4233	4172	4272	4252	4200	4169	3996	4223	4097	4214	4065	3915	4016	4387	4538	4436	4215	3909	3716	3903	3898	4135	4256	4587	4321	4135	4085	4154	4370	4094
4386	4148	4010	4069	4106	4108	4141	3946	4073	4034	3896	4059	4089	4065	4223	4251	4242	4119	4174	4188	4114	4368	4327	4413	4474	4296	4174	4137	4221	4071	4166	3846	4238	4512	4655	4338	3879	3545	3414	3486	3526	3559	3894	4263	4517	3982	3918	4070	4154	4102
4366	4204	4095	4067	4213	3906	4222	4053	3939	4057	4182	4172	4135	4350	4227	4107	4105	4133	4485	4370	4199	4172	4263	4441	4414	4370	4147	4170	4284	4198	4078	4093	4367	4671	4456	3916	3335	3397	3680	3992	3833	3519	3514	4135	4552	4149	3892	3884	4231	4116
4214	3905	4040	3958	3888	3923	3818	3815	3881	3923	3979	4197	4145	4315	4329	4372	4270	4289	4303	4342	4313	4407	4343	4266	4345	4168	4282	4095	4213	4136	4007	4041	4285	4391	4390	3664	3399	3726	4405	4788	4342	3395	3364	3828	4595	4207	3748	3789	4234	4109
4110	4042	4018	3991	3855	3855	3793	3759	3877	4128	4088	3957	4191	4358	4262	4308	4270	4261	4342	4359	4417	4455	4444	4407	4417	4288	4335	4261	4390	4258	4148	4151	4278	4506	4325	3921	3479	3794	4279	4554	4085	3155	2994	3799	4499	4100	3754	4034	4036	3944
4098	4090	3934	3929	3869	3771	3770	3855	3904	3956	4086	4158	4080	4189	4326	4185	4204	4177	4342	4454	4484	4321	4244	4496	4345	4334	4348	4436	4326	4194	4044	3985	4247	4272	4180	3657	3289	3220	3708	3757	3289	3002	3094	4127	4416	4079	3563	3883	4170	3964
4063	4069	4051	3989	3886	3833	3946	4010	4044	4046	4128	4148	4128	4216	4165	4328	4173	4080	4154	4387	4286	4469	4467	4534	4300	4370	4203	4276	4212	4148	3914	3897	4112	4182	4156	4021	3550	3317	3165	3040	2941	3161	3736	4556	4174	3749	3628	4012	3962	3786
4110	4045	4030	3943	3955	4014	3940	4065	4006	3988	4125	4141	4194	4297	4270	4043	3950	3942	4077	4203	4135	4308	4478	4363	4353	4201	4044	4315	4316	4212	4184	3944	4113	4270	4295	4286	3798	3495	3277	3384	3465	4046	4304	4407	3686	3451	3839	4107	3963	3741
4180	3912	3917	3872	3870	3951	4009	3998	4075	3994	3937	4158	3966	4232	4169	4092	4084	3933	3854	3987	4199	4279	4272	4281	4338	4355	4199	3989	4130	4127	4097	3908	3974	4105	4119	4282	4282	4148	3947	4213	4273	4396	4216	3891	3549	3648	4098	3942	3881	3703
3980	3997	3846	3972	3890	4089	4072	4143	4020	4034	4084	4028	4175	4059	4150	4102	4005	3865	3997	4086	4137	4134	4329	4392	4276	4225	4146	4018	4005	4016	4122	4103	3939	3915	4036	4178	4259	4326	4055	4189	4188	4138	3885	3520	3569	3737	4176	3830	3777	3860
4096	3809	3991	3767	4043	4076	3934	3961	4103	3978	4088	4201	4260	4211	4327	4105	4128	3984	3968	4056	4196	4306	4155	4269	4303	4122	4147	3930	3981	4011	4101	4105	3986	4043	3795	3926	3892	3908	3973	3949	3755	3654	3716	3716	3969	4013	3967	3811	3900	3919
3984	4004	3830	3898	3961	4065	4022	4013	3994	3986	4093	4254	4108	4264	4174	4165	4247	4215	3949	3918	4041	4237	4195	4104	4166	4296	4168	3928	3971	3919	3976	3974	4100	4026	3870	3906	3814	3703	3522	3726	3644	3695	3937	4023	4138	3837	3964	3675	4040	3978
4063	3879	3809	3828	3982	4114	4094	3997	4117	4056	4249	4259	4467	4333	4307	4299	4128	4152	4228	4355	4089	4141	4154	4236	4228	3995	3987	3973	3909	3939	4106	4103	4041	4096	3987	4006	3957	3825	3775	3883	3864	3970	3896	3973	4106	3764	3821	3962	4018	3935
3989	4042	3794	3829	3885	3792	3954	3975	3911	3976	4044	4097	4300	4397	4338	4378	4224	4161	4006	4052	4310	4258	4154	4135	4231	4217	4074	4057	4031	3894	3942	3946	3849	3984	3981	4130	4085	3915	3942	3894	4048	4039	3928	3861	3679	3797	3992	4075	4006	3795
4075	3657	3648	3731	3863	3816	4037	3900	3883	4012	4112	4185	4166	4189	4225	4065	4436	4153	4073	4114	4242	4332	4271	4125	4034	4253	4155	4012	3941	4018	3896	3839	3982	3822	3915	3732	3888	3901	3702	3818	3794	3906	3733	3693	4006	4013	4000	3902	3908	3847
3992	3961	3823	3812	3920	4002	4150	4116	4156	4206	4116	4270	4343	4134	4089	4097	4187	4113	4140	4202	4159	4167	4274	4394	4255	3981	4087	3913	3861	3966	3991	3800	3918	3961	3824	3878	3699	3801	3721	3745	3614	3765	3870	3989	3886	3892	3929	3797	3856	3848
4221	4119	3935	3887	3826	3953	4033	4028	4064	4005	4271	4320	4429	4394	4337	4273	4038	3912	4014	4196	4256	4171	4146	4207	4241	4037	3889	3925	3934	3878	4070	3990	3892	3947	3943	3953	3937	3811	3703	3848	3709	3943	3810	3832	3773	3658	3741	3851	4005	3986
4200	3890	3840	3858	3874	3862	4017	4038	4006	3864	4010	4119	4001	4224	4231	4296	4165	4102	3989	3943	4168	4228	4283	4033	4096	4059	3979	3785	3857	3894	3837	3922	3905	3899	3898	3944	3965	3694	3840	3759	3801	3847	3757	3773	3729	3709	3849	3861	3832	3836
4009	3943	3800	3828	3911	4073	4071	4139	4307	4260	4182	4209	4140	4076	4188	4147	4176	4096	4122	4072	4189	4048	4460	4067	3963	3870	4063	3893	3878	3947	3653	3709	3885	3777	3758	3717	3901	3723	3709	3716	3630	3697	3888	3678	3865	3771	3955	3763	3727	3792
4037	3909	4017	3926	4100	4217	4339	4327	4413	4389	4262	4217	4214	4255	4022	3924	3925	3940	4227	4222	4267	3985	4156	4121	4031	3924	4057	4054	3814	3811	3930	3728	3959	3909	3779	3861	3750	3727	3664	3688	3660	3855	3758	3873	3828	3825	3916	3728	3739	3883
4086	4250	4056	4117	4059	4141	4129	4138	4205	4262	4189	4289	4434	4397	4184	3993	3961	3913	3999	4278	4170	4244	4052	4106	4153	4075	3889	3898	3969	3817	3883	3852	3901	3974	3851	3954	3710	3686	3886	3797	3759	3748	3719	3937	3770	3880	3802	3887	3770	3750
4069	4069	3955	3877	3757	3935	3957	4040	4056	4039	4083	4123	4103	4247	4203	4256	4057	4076	3908	3974	4260	4226	3999	4015	4141	4095	3906	3954	4084	3851	3978	4017	3902	3909	3986	3874	3893	3826	3884	3787	3964	3851	3835	3908	3805	4025	3974	4027	3947	3854
3990	3878	3719	3676	3907	3988	4071	4030	4080	4168	4051	4039	4021	3894	4110	4316	4263	4348	4164	3976	4157	4229	4195	3970	3906	4270	4150	4027	4148	4128	3837	3980	3972	3874	4014	3839	3836	3918	3775	3854	3922	3861	3867	3906	3951	3979	4054	4148	3963	3866
3883	3756	3824	3962	3976	4130	4291	4305	4148	4271	4202	4226	4000	3903	3872	4017	4140	4282	4466	4073	3837	3979	4332	4192	3865	4067	4249	4000	4006	4289	4201	3977	3939	3792	4016	3920	3816	3793	3715	3728	3955	3821	3789	3788	3821	3943	4051	4008	3951	3916
3989	3868	4069	3983	4206	4174	4397	4463	4374	4150	4126	4271	4224	4051	3951	3827	3938	4155	4433	4349	4022	3881	4240	4220	4032	3963	4006	4087	4011	4197	4244	3848	4074	3987	3929	3889	3817	3851	3815	3932	3588	3867	3672	3745	3962	3745	3915	4084	4088	4049
4140	4072	4078	3932	4129	4037	4283	4441	4250	4331	4295	4293	4316	4127	4151	3912	4040	4009	4153	4412	4099	4010	4144	4246	4173	3818	3991	4316	4022	4092	4337	3911	4018	4014	3867	4021	3805	3922	3772	3935	3647	3790	3700	3767	3923	3742	4002	3992	3990	3920
4080	4054	4149	3883	3960	3917	4163	4109	4154	4239	4251	4255	4325	4395	4340	4146	4033	3978	3943	4307	4316	4223	3922	4201	4116	3934	3852	4102	4130	3885	3971	3829	3886	3914	3775	3866	3635	3881	3698	3768	3569	3738	3631	3739	3878	3846	3874	3968	3801	3851
4154	3956	3897	3832	3795	3700	3799	3787	3883	3933	4126	4146	4249	4398	4581	4418	4343	4087	3901	4221	4282	4256	3966	3954	4105	3917	3855	3919	3982	3623	3753	3885	3672	3799	3881	3879	3789	3788	3807	3627	3794	3693	3743	3844	3680	3802	3661	3848	3707	3918
4235	3790	3601	3722	3793	3728	3706	3824	3769	3878	3910	4110	4034	4351	4539	4524	4608	4104	3944	4005	4261	4320	4034	3794	4047	4234	3765	3796	3863	3786	3741	3956	3745	3873	3848	3748	3972	3878	3825	3736	3919	3751	3744	3696	3777	3673	3721	3739	3785	3793
4206	3666	3624	3561	3607	3686	3918	3871	3901	3842	3846	3891	3981	4231	4358	4364	4494	4188	3974	3994	4194	4264	4205	3849	3996	4278	3902	3685	3972	3715	3650	3849	3757	3896	3990	3735	3971	3840	3962	3834	3821	3665	3702	3649	3815	3860	3823	3862	3703	3712
4168	3787	3733	3698	3648	3826	3911	4004	3993	3826	3771	3801	3859	3921	3983	4338	4362	4276	4029	3851	4064	4386	4378	4031	3880	4117	4007	3747	3950	3844	3600	3899	3834	3781	3906	3724	3982	3749	3888	3810	3784	3739	3863	3720	3836	3950	3906	3772	3790	3789
3992	3724	3612	3763	3909	3860	3876	4015	4017	3772	3727	3842	3783	3799	3924	4262	4466	4336	4013	3874	3907	4327	4274	4013	3946	4123	4210	3789	4004	3892	3583	3990	3825	3668	3959	3686	3961	3874	4024	3787	3930	3898	3993	3791	3984	3912	3904	4106	3658	3766
3928	3612	3601	3678	3921	3974	3882	3969	3710	3676	3692	3644	3693	3773	4013	4228	4362	4373	4189	3719	3938	4102	4251	4033	3906	4149	4279	3869	4057	4020	3826	3913	3838	3751	4005	3727	4032	3941	3913	3811	3833	3794	3962	3979	4144	4097	4036	3869	3923	3899
3861	3583	3602	3672	3923	3998	3966	3931	3852	3727	3655	3503	3675	3723	3942	4151	4393	4347	4022	3837	3911	4275	4242	4168	3953	4178	4227	3881	4074	4157	3802	3949	3961	3859	4047	3783	4039	3825	3807	3842	3770	3753	3913	4014	4165	3958	4004	4049	4025	3948
3661	3618	3578	3720	3874	3834	3890	3927	3853	3830	3794	3688	3798	3746	4017	4194	4377	4320	4096	3909	3979	4234	4376	4097	3885	4279	4264	3894	4055	4121	3805	3929	3925	3893	4049	3958	3885	3789	3918	3779	3918	4010	3847	3903	4006	4088	4003	3928	3946	4065
3786	3511	3606	3625	3819	3653	3988	3821	3834	3777	3741	3686	3694	3705	4012	4139	4367	4327	4116	3848	3846	4174	4356	4093	3913	4334	4415	3888	4079	4155	4061	4060	3987	3758	4012	3870	3981	3916	3882	3850	3906	3802	3915	3830	4000	3803	4003	3994	4021	3944
3983	3621	3574	3569	3830	3765	3819	3893	3802	3740	3606	3561	3594	3755	3863	4090	4290	4305	4067	3786	3896	4368	4310	4104	3883	4135	4133	3840	3942	4171	3790	4020	3967	3934	4088	3854	3855	3777	3895	3856	3716	3729	4041	3774	3821	3689	3868	3904	3967	3956
4067	3583	3665	3625	3619	3713	3552	3641	3662	3650	3695	3898	3633	3884	4128	4265	4451	4341	4151	3881	4037	4158	4277	4081	3856	4264	4143	3804	4077	4084	3971	4148	3885	3819	4059	3862	3956	3936	3920	3843	3786	3789	3822	3725	3761	3654	3756	3890	3971	4088
4156	3807	3537	3559	3562	3729	3630	3590	3448	3700	3558	3773	3906	4056	4234	4281	4359	4091	4011	3805	4002	4263	4251	4002	4012	4139	4050	3799	4044	4019	3802	4164	3951	3984	4095	3894	4158	3827	3918	3740	3893	3774	3972	3660	3750	3644	3798	3921	4045	4019
4262	3932	3777	3644	3442	3468	3616	3614	3583	3670	3656	3791	3953	4128	4381	4213	4228	3969	3988	3788	4239	4284	4181	3910	4100	4116	3755	3782	4112	3946	3906	4032	3857	4062	4035	3977	4122	3835	4096	3806	3838	3805	3911	3809	3761	3702	3727	3856	3888	4121
4373	4048	3896	3785	3716	3698	3580	3536	3662	3745	3811	3880	4116	4180	4346	4368	4212	3905	3859	4050	4233	4277	3907	3914	4162	4205	3931	3917	3988	3798	3880	4030	3789	4028	3985	4004	4149	3972	3993	3874	3989	3845	3858	3647	3805	3705	3721	3819	3949	3929
4328	4169	4045	3779	3656	3810	3809	3642	3729	3762	3855	3983	4136	4207	4196	4053	3977	3874	3887	4096	4316	4164	3839	4036	4250	4077	3953	3928	4009	3661	3872	3792	3835	3994	3819	4010	4016	3944	3929	4003	3903	3969	3887	3913	3744	3837	3794	3990	3973	3948
3956	4006	3900	3889	3888	3778	3842	3853	4001	3969	4035	4086	4177	4156	4034	4098	3942	3868	4082	4260	4256	4071	3880	4107	4269	4035	3956	4167	3800	3752	3899	3922	3725	3896	3827	4073	3754	3987	3839	3898	3950	3982	3848	4010	3921	3907	3793	3931	3950	3908
3981	3731	3907	3909	4059	4054	4073	4136	4037	4070	4096	4092	4013	4029	3842	3699	3688	3962	4021	4149	3896	3995	4007	4094	3915	3859	4190	4162	3967	3849	3972	3665	3815	3745	3795	4011	3849	4087	3849	4131	3867	3938	3901	3804	3873	3901	3920	3820	3983	4059
3733	3645	3726	3753	4056	4069	4114	3855	4116	4103	4049	4087	3834	3846	3751	3731	3780	4160	4252	3937	3752	3856	4082	3996	3742	3918	4164	4039	4001	3962	3837	3842	3941	3698	3833	3841	3923	3947	4026	4056	4038	4033	4035	3869	3951	4023	3940	4007	4170	4038
3740	3593	3613	3566	3658	3753	3851	3894	3920	3852	3829	3634	3635	3551	3656	3800	4009	3954	3931	3649	3612	3758	3988	3885	3787	4026	4132	3904	4005	4016	3765	3941	3852	3742	3848	3845	3972	3969	4044	4007	3991	4105	3931	3990	4018	3907	4106	4014	4168	4038
3968	3764	3577	3568	3473	3465	3614	3737	3746	3726	3684	3717	3741	3749	3817	3870	3972	3869	3747	3770	3923	3917	3842	3729	3923	4132	4158	3996	4063	3955	3993	4000	3819	3701	3828	3915	3928	3923	4075	4017	4070	3995	4022	4046	4038	4060	4060	4163	4169	4262
4042	3857	3662	3629	3606	3768	3727	3831	3837	3769	3813	3825	3626	3723	3902	3702	3697	3676	3660	3850	3983	3939	3799	3871	3860	3995	3781	3930	3961	3819	4001	3877	3677	3953	3877	3937	3959	4005	4074	4077	3990	4109	4113	4116	4060	3965	3997	4045	4159	4149
3793	3815	3852	3796	3870	3863	3969	3955	3867	3996	3937	3853	3875	3743	3714	3773	3631	3661	3767	3887	3829	3798	3796	3917	3979	3791	3933	4105	4014	3937	4069	3993	3789	3943	3851	3974	4079	4073	3969	4060	4111	4105	4105	4155	3924	3979	4100	4121	4229	4261
3696	3630	3549	3674	3751	3869	3810	4028	3978	3942	3866	3773	3563	3473	3490	3610	3733	3845	3867	3931	3736	3683	3901	4042	3819	3846	4013	3921	3949	3909	3840	3793	4093	3891	3923	3975	4122	4026	4149	4005	4002	4163	4057	4117	4018	4089	4160	4079	3937	4062
3911	3541	3606	3563	3624	3569	3691	3627	3696	3648	3666	3636	3525	3693	3634	3798	3881	3918	3666	3750	3876	3804	3898	3804	4036	4066	4129	3855	3877	4045	3960	3983	3955	3897	3925	4049	4109	4161	3964	3958	4126	4095	4072	4009	4066	4034	3965	4005	4034	4126
3851	3795	3686	3734	3558	3783	3832	3838	3644	3715	3654	3754	3723	3664	3781	3912	3747	3742	3787	3916	3972	3938	3856	3827	3867	3948	4067	4001	4091	4030	4036	4100	4067	3946	3924	3888	4036	4058	4032	3992	4052	4030	4088	4048	3988	3929	3977	4047	4009	4149
3746	3763	3840	3854	3952	3977	3962	3836	3761	3811	3771	3838	3681	3751	3794	3697	3630	3798	3889	3779	3807	3652	3810	3910	3811	3826	3825	3949	3950	4063	4165	4027	4111	4180	4038	4053	4128	4010	3947	3901	4065	3952	4049	3894	3938	3983	3926	4006	4066	3912
3703	3619	3692	3752	3843	3797	3809	3805	3675	3617	3766	3758	3633	3777	3792	3706	3821	3790	3720	3846	3658	3664	3837	3801	3834	3718	3871	3923	3868	4132	4057	4018	4070	3956	4064	3961	3995	4074	3873	3806	3874	3882	3994	3957	3973	3915	3845	3881	3911	4024
3808	3876	3812	3662	3669	3699	3567	3591	3655	3603	3643	3683	3657	3792	3832	3859	3898	3637	3732	3680	3716	3763	3716	3592	3704	3784	3725	3775	3993	3981	3955	4047	3992	3962	3975	4054	4104	3961	3902	3841	3758	4007	3978	4009	3994	3959	3874	4014	3846	3829
3856	3782	3839	3793	3711	3671	3803	3684	3712	3754	3814	3853	3933	3823	3812	3803	3754	3640	3625	3755	3753	3747	3753	3846	3759	3662	3715	3669	3851	3774	3976	3997	3876	3948	3970	3872	3977	4051	4027	3790	3715	3944	3908	3928	3856	3961	3944	4012	3994	3958
3717	3663	3706	3656	3747	3644	3696	3687	3615	3777	3715	3947	3838	3818	3861	3892	3930	3868	3674	3754	3711	3692	3690	3734	3638	3632	3718	3831	3592	3739	3765	3740	3888	3930	3818	3933	3868	3991	3712	3752	3779	3796	3934	4075	3809	3693	3816	3848	3933	3912
3899	3738	3729	3580	3740	3697	3768	3701	3683	3645	3749	3768	3980	3988	3917	3850	3772	3744	3775	3862	3731	3734	3562	3676	3630	3633	3712	3518	3648	3611	3603	3809	3942	3818	3826	3855	3759	3834	3819	3850	3760	3833	3879	3998	3878	3751	3883	3904	3845	3906
3745	3601	3698	3659	3689	3902	3730	3612	3657	3754	3760	3762	3817	3848	3832	3821	3821	3738	3712	3705	3763	3714	3560	3627	3673	3633	3721	3529	3581	3558	3762	3591	3669	3658	3827	3667	3715	3747	3846	3707	3736	3756	3825	3948	3892	3803	3699	3903	3892	3999
3682	3474	3581	3460	3619	3484	3685	3605	3729	3728	3674	3682	3608	3766	3745	3712	3771	3695	3657	3710	3623	3740	3723	3673	3707	3698	3625	3595	3576	3672	3570	3498	3514	3668	3705	3758	3668	3687	3742	3738	3662	3885	3906	3832	3748	3667	3833	3877	3958	3886
3640	3620	3547	3445	3673	3766	3769	3621	3826	3758	3768	3735	3765	3635	3749	3680	3772	3821	3643	3721	3729	3793	3751	3725	3571	3570	3633	3634	3606	3657	3702	3620	3637	3621	3642	3702	3698	3739	3721	3563	3707	3658	3750	3612	3883	3784	3833	3965	3851	3780
3575	3555	3404	3506	3671	3702	3806	3914	3801	3874	3877	3767	3750	3809	3677	3780	3810	3779	3710	3557	3705	3734	3768	3735	3737	3668	3650	3604	3653	3522	3657	3548	3617	3635	3553	3684	3741	3754	3678	3722	3634	3839	3836	3825	3602	3903	3839	3862	3940	3885
3623	3514	3408	3544	3607	3753	3828	3855	3826	3806	3701	3663	3706	3726	3762	3760	3817	3725	3733	3769	3678	3703	3695	3724	3787	3675	3679	3435	3596	3601	3572	3597	3556	3517	3548	3725	3661	3728	3730	3755	3625	3697	3668	3787	3697	3795	3773	3799	3834	3792
3552	3309	3439	3384	3732	3573	3679	3717	3719	3684	3637	3726	3608	3579	3741	3710	3714	3828	3765	3700	3711	3911	3731	3586	3614	3578	3612	3514	3631	3592	3575	3586	3586	3423	3557	3665	3654	3642	3665	3750	3829	3732	3646	3671	3602	3664	3744	3800	3791	3869
3366	3479	3446	3514	3601	3605	3535	3618	3748	3750	3645	3631	3721	3657	3677	3832	3690	3778	3813	3897	3881	3687	3527	3764	3639	3646	3612	3625	3607	3605	3520	3543	3616	3538	3657	3779	3713	3862	3631	3673	3789	3758	3584	3749	3802	3668	3691	3753	3737	3785
3514	3347	3349	3436	3464	3574	3523	3627	3655	3566	3512	3543	3459	3535	3551	3581	3689	3681	3622	3588	3742	3746	3588	3714	3744	3565	3661	3782	3675	3657	3556	3675	3408	3594	3510	3634	3675	3784	3768	3702	3587	3704	3734	3763	3729	3719	3642	3808	3704	3769
3497	3410	3502	3505	3465	3522	3507	3436	3629	3783	3615	3429	3459	3432	3469	3477	3469	3570	3636	3632	3689	3804	3683	3627	3646	3736	3739	3691	3688	3747	3582	3663	3593	3584	3691	3512	3714	3585	3594	3665	3627	3538	3685	3733	3769	3700	3610	3666	3757	3770
3547	3522	3504	3363	3439	3596	3524	3486	3478	3348	3395	3481	3453	3538	3396	3588	3540	3562	3624	3710	3699	3727	3744	3662	3743	3777	3812	3871	3839	3776	3835	3706	3705	3655	3648	3753	3758	3715	3687	3510	3601	3510	3722	3553	3615	3675	3612	3707	3716	3910
3607	3656	3576	3513	3525	3548	3623	3563	3538	3595	3543	3627	3568	3551	3564	3470	3555	3501	3484	3670	3782	3718	3678	3744	3836	3790	3889	3832	3842	3826	3824	3709	3806	3810	3795	3846	3639	3757	3672	3664	3579	3815	3636	3714	3688	3637	3763	3753	3870	3837
3607	3605	3474	3599	3547	3505	3507	3571	3469	3551	3413	3495	3479	3456	3349	3609	3577	3370	3463	3533	3642	3499	3615	3605	3795	3801	3736	3780	3957	3775	3789	3801	3941	3909	3723	3797	3837	3696	3652	3518	3714	3751	3761	3711	3710	3742	3694	3732	3770	3877
3618	3422	3568	3545	3558	3513	3616	3650	3557	3497	3381	3507	3405	3427	3369	3246	3640	3464	3455	3550	3516	3673	3747	3717	3801	3880	3908	3785	3773	3865	3907	3899	3786	3872	3856	3692	3778	3787	3603	3641	3659	3735	3878	3703	3608	3628	3620	3802	3859	3852
3628	3662	3397	3449	3526	3539	3470	3545	3366	3633	3466	3626	3518	3526	3453	3449	3368	3466	3437	3462	3441	3601	3585	3651	3852	3767	3882	3841	3795	3740	3814	3823	3859	3826	3676	3661	3773	3752	3831	3712	3762	3721	3754	3742	3669	3632	3689	3784	3842	3864
3649	3625	3525	3420	3506	3514	3548	3602	3597	3588	3490	3456	3559	3519	3480	3339	3464	3403	3525	3484	3480	3628	3602	3644	3703	3819	3738	3735	3805	3815	4001	3970	3816	3784	3864	3745	3813	3749	3810	3687	3819	3757	3739	3760	3584	3614	3758	3744	3844	3945
3645	3568	3530	3594	3587	3558	3598	3539	3578	3740	3526	3637	3467	3497	3357	3558	3457	3531	3555	3509	3536	3564	3611	3723	3653	3732	3637	3787	3654	3649	3781	3767	3733	3702	3706	3660	3783	3843	3713	3749	3681	3712	3702	3781	3707	3815	3765	3712	3772	3819
3634	3490	3513	3465	3576	3477	3600	3559	3662	3582	3588	3616	3520	3582	3483	3659	3590	3595	3614	3575	3537	3534	3613	3674	3556	3693	3610	3694	3712	3807	3817	3726	3788	3614	3702	3820	3778	3750	3907	3844	3697	3716	3723	3757	3761	3752	3773	3793	3610	3812
3492	3518	3431	3615	3578	3614	3770	3579	3549	3693	3658	3475	3583	3582	3530	3530	3518	3496	3618	3436	3597	3557	3613	3606	3558	3587	3574	3803	3675	3751	3779	3873	3771	3802	3671	3652	3817	3824	3918	3738	3752	3806	3696	3837	3835	3697	3794	3819	3738	3756
3638	3560	3503	3609	3603	3527	3509	3629	3631	3724	3650	3571	3583	3723	3651	3484	3460	3448	3506	3470	3508	3450	3531	3591	3593	3562	3642	3519	3607	3540	3769	3740	3924	3721	3584	3629	3788	3852	3748	3746	3837	3811	3812	3783	3828	3927	3605	3689	3848	3662
3581	3489	3409	3502	3447	3409	3488	3524	3492	3529	3612	3466	3587	3784	3501	3631	3420	3657	3392	3617	3599	3536	3508	3548	3594	3671	3575	3678	3647	3614	3667	3637	3584	3622	3660	3768	3839	3805	3841	3696	3702	3738	3615	3771	3849	3792	3768	3614	3645	3654
3553	3464	3545	3355	3456	3471	3611	3731	3732	3609	3647	3567	3592	3746	3602	3584	3499	3558	3539	3495	3576	3531	3559	3605	3590	3707	3617	3602	3618	3642	3640	3509	3760	3584	3595	3699	3781	3706	3721	3787	3578	3741	3714	3774	3851	3890	3744	3691	3534	3683
3678	3553	3324	3350	3466	3652	3578	3653	3801	3657	3678	3623	3679	3647	3673	3590	3626	3493	3737	3738	3575	3541	3562	3591	3569	3550	3748	3573	3570	3600	3485	3510	3646	3703	3750	3797	3614	3608	3625	3631	3741	3746	3729	3694	3737	3753	3659	3514	3660	3607
3398	3457	3338	3509	3444	3571	3592	3661	3694	3723	3622	3542	3704	3699	3721	3630	3571	3636	3642	3609	3646	3605	3615	3594	3638	3642	3640	3736	3634	3508	3507	3535	3589	3766	3634	3615	3662	3586	3627	3643	3719	3694	3675	3697	3738	3712	3730	3624	3636	3655
3445	3454	3312	3472	3361	3588	3561	3677	3586	3694	3609	3648	3605	3646	3604	3718	3631	3702	3630	3703	3633	3617	3581	3740	3595	3647	3620	3567	3568	3519	3421	3470	3543	3591	3509	3531	3473	3692	3543	3694	3589	3616	3717	3584	3680	3541	3631	3629	3649	3681
3469	3419	3428	3364	3405	3477	3539	3680	3643	3537	3614	3579	3560	3577	3590	3526	3521	3557	3759	3649	3589	3600	3733	3686	3658	3625	3586	3517	3495	3579	3531	3521	3650	3716	3624	3531	3434	3578	3582	3578	3546	3437	3540	3557	3531	3575	3474	3519	3572	3577
3429	3344	3260	3246	3357	3464	3548	3594	3609	3596	3513	3492	3550	3535	3636	3601	3589	3626	3626	3696	3705	3555	3644	3695	3686	3542	3541	3494	3545	3558	3502	3641	3594	3522	3446	3417	3582	3615	3674	3772	3674	3602	3453	3540	3476	3522	3723	3532	3611	3547
3394	3267	3340	3297	3484	3330	3470	3521	3546	3584	3506	3614	3397	3572	3523	3537	3646	3696	3646	3602	3666	3662	3635	3575	3572	3518	3547	3526	3529	3587	3702	3581	3536	3505	3395	3459	3638	3649	3649	3619	3563	3674	3475	3611	3524	3518	3561	3622	3521	3519
3430	3421	3401	3366	3335	3438	3443	3482	3467	3554	3578	3563	3486	3514	3454	3540	3584	3593	3491	3676	3735	3692	3638	3540	3583	3545	3471	3609	3605	3666	3694	3561	3514	3400	3411	3627	3535	3588	3584	3623	3641	3534	3490	3433	3556	3502	3674	3688	3605	3735
3432	3288	3351	3301	3290	3396	3373	3395	3464	3564	3439	3524	3576	3588	3570	3580	3546	3580	3651	3695	3630	3653	3575	3646	3609	3551	3512	3487	3682	3688	3620	3520	3536	3403	3493	3476	3595	3560	3565	3574	3416	3495	3591	3649	3607	3570	3540	3721	3610	3643
3359	3326	3313	3298	3460	3426	3591	3496	3540	3546	3601	3516	3604	3487	3595	3598	3589	3591	3818	3692	3712	3705	3524	3450	3549	3527	3562	3478	3663	3505	3571	3624	3550	3462	3507	3439	3387	3393	3456	3441	3472	3327	3372	3520	3647	3667	3558	3627	3640	3625
3441	3394	3325	3314	3478	3405	3466	3467	3438	3506	3551	3380	3537	3515	3539	3633	3598	3561	3808	3653	3673	3562	3566	3474	3506	3543	3470	3571	3538	3586	3635	3473	3503	3562	3353	3357	3388	3462	3405	3412	3537	3418	3510	3394	3528	3653	3627	3487	3620	3441
3353	3295	3387	3436	3445	3503	3386	3500	3558	3516	3528	3516	3504	3522	3499	3621	3533	3701	3642	3659	3543	3555	3475	3470	3451	3481	3533	3473	3522	3537	3483	3560	3382	3492	3374	3395	3312	3372	3417	3435	3485	3427	3503	3383	3626	3556	3711	3525	3681	3586
3396	3393	3334	3346	3434	3414	3437	3394	3443	3397	3453	3514	3516	3628	3487	3545	3683	3606	3610	3606	3442	3479	3483	3477	3397	3410	3389	3500	3504	3429	3454	3423	3495	3457	3426	3392	3180	3251	3332	3319	3498	3443	3571	3292	3662	3665	3579	3503	3465	3699
3376	3363	3330	3396	3423	3477	3346	3334	3447	3417	3513	3619	3535	3748	3583	3497	3579	3481	3472	3439	3629	3423	3596	3465	3516	3525	3464	3556	3585	3449	3546	3528	3534	3569	3537	3391	3324	3179	3180	3460	3277	3380	3323	3567	3552	3609	3441	3433	3582	3619
3253	3464	3235	3393	3497	3463	3528	3443	3507	3518	3345	3665	3640	3561	3588	3570	3452	3525	3467	3519	3437	3479	3587	3579	3474	3518	3568	3551	3515	3525	3514	3525	3611	3475	3557	3605	3479	3261	3334	3287	3227	3470	3406	3494	3689	3688	3491	3513	3654	3510
3427	3397	3252	3422	3496	3445	3442	3366	3289	3397	3512	3556	3602	3557	3581	3578	3503	3515	3596	3580	3651	3646	3641	3588	3546	3625	3604	3540	3573	3476	3529	3565	3554	3563	3639	3453	3428	3445	3424	3319	3423	3491	3718	3707	3650	3604	3646	3541	3533	3619
3336	3373	3207	3326	3372	3471	3417	3383	3269	3394	3333	3535	3613	3607	3494	3556	3520	3469	3553	3439	3570	3720	3576	3500	3568	3622	3629	3549	3586	3628	3497	3496	3622	3569	3463	3680	3532	3583	3496	3444	3444	3537	3636	3799	3636	3549	3663	3769	3676	3689
3601	3368	3248	3395	3314	3377	3423	3408	3371	3499	3438	3484	3495	3655	3494	3557	3561	3497	3449	3693	3550	3600	3466	3700	3595	3555	3495	3613	3613	3515	3480	3598	3617	3531	3579	3589	3748	3479	3527	3533	3595	3655	3557	3632	3639	3746	3719	3763	3732	3735
3358	3273	3250	3314	3427	3351	3390	3427	3420	3332	3404	3439	3483	3530	3607	3608	3580	3549	3634	3517	3573	3547	3428	3513	3420	3626	3627	3640	3539	3678	3579	3575	3570	3625	3547	3482	3486	3515	3481	3512	3569	3667	3478	3666	3687	3626	3771	3720	3756	3774
3309	3369	3328	3456	3335	3372	3427	3424	3529	3465	3467	3541	3541	3553	3598	3595	3624	3600	3462	3559	3511	3559	3462	3556	3611	3607	3638	3652	3509	3490	3639	3618	3470	3594	3610	3531	3518	3606	3572	3647	3503	3654	3636	3510	3637	3701	3673	3638	3729	3775
3380	3388	3310	3358	3370	3457	3354	3445	3593	3438	3622	3535	3693	3582	3576	3597	3608	3628	3549	3549	3408	3577	3513	3663	3577	3593	3693	3665	3550	3472	3552	3482	3500	3552	3566	3512	3464	3608	3680	3635	3638	3602	3617	3644	3559	3519	3723	3739	3736	3724
3391	3440	3291	3316	3447	3548	3384	3524	3571	3512	3661	3497	3686	3447	3683	3534	3626	3587	3506	3534	3533	3532	3589	3539	3511	3434	3602	3477	3491	3494	3558	3484	3542	3517	3467	3464	3373	3439	3540	3580	3706	3474	3578	3538	3623	3529	3626	3580	3600	3550
3373	3357	3419	3379	3602	3374	3435	3597	3375	3596	3508	3533	3592	3602	3529	3529	3571	3499	3595	3483	3461	3514	3509	3448	3685	3502	3520	3477	3501	3398	3482	3469	3502	3463	3327	3401	3485	3463	3549	3534	3511	3422	3498	3505	3597	3653	3499	3657	3571	3522
3270	3349	3324	3392	3440	3521	3502	3594	3526	3685	3502	3523	3628	3636	3637	3504	3584	3467	3257	3418	3483	3506	3514	3554	3463	3459	3429	3477	3345	3382	3516	3537	3490	3590	3513	3421	3417	3537	3428	3503	3458	3569	3523	3546	3476	3565	3548	3496	3423	3500
3420	3310	3325	3345	3422	3509	3562	3522	3611	3547	3744	3631	3576	3585	3511	3593	3569	3524	3322	3453	3458	3503	3615	3509	3625	3652	3448	3405	3347	3305	3536	3495	3594	3628	3418	3562	3527	3363	3447	3448	3454	3511	3606	3406	3618	3496	3533	3710	3510	3565
3316	3258	3329	3416	3439	3470	3653	3532	3477	3440	3579	3542	3547	3609	3655	3556	3410	3376	3383	3558	3434	3674	3514	3520	3539	3452	3514	3510	3468	3433	3466	3640	3495	3573	3663	3572	3504	3557	3391	3627	3572	3433	3505	3507	3597	3674	3565	3647	3509	3565
3377	3258	3272	3304	3489	3549	3577	3568	3496	3591	3574	3589	3588	3579	3563	3540	3398	3456	3530	3457	3594	3475	3574	3605	3635	3596	3542	3570	3557	3500	3528	3426	3540	3520	3673	3607	3509	3508	3403	3495	3509	3508	3597	3543	3585	3621	3674	3593	3646	3552
3301	3227	3274	3349	3397	3515	3546	3722	3651	3692	3483	3453	3680	3601	3533	3567	3475	3477	3516	3634	3520	3599	3478	3626	3553	3625	3711	3520	3697	3530	3496	3460	3562	3555	3475	3507	3570	3516	3486	3521	3508	3573	3623	3704	3775	3653	3694	3593	3517	3690
3382	3297	3243	3341	3527	3648	3726	3612	3615	3657	3469	3434	3633	3563	3657	3721	3578	3606	3741	3643	3643	3608	3686	3659	3575	3631	3654	3688	3610	3592	3542	3481	3534	3549	3605	3609	3548	3575	3448	3628	3535	3662	3711	3654	3667	3685	3720	3648	3637	3686
3408	3304	3304	3342	3502	3644	3598	3682	3623	3633	3515	3549	3530	3514	3535	3644	3704	3731	3606	3591	3571	3617	3621	3603	3549	3560	3701	3689	3669	3645	3565	3485	3578	3674	3627	3717	3617	3535	3607	3666	3605	3667	3667	3719	3749	3741	3473	3618	3661	3611
3366	3390	3315	3443	3325	3636	3539	3664	3481	3529	3535	3491	3430	3530	3606	3621	3568	3666	3570	3513	3478	3469	3624	3487	3467	3658	3605	3702	3639	3510	3479	3616	3531	3560	3690	3623	3612	3598	3518	3553	3499	3606	3599	3605	3593	3619	3623	3658	3621	3696
3293	3355	3412	3381	3489	3462	3548	3564	3442	3531	3493	3401	3466	3581	3470	3519	3558	3486	3486	3612	3508	3503	3529	3497	3644	3473	3704	3531	3687	3471	3524	3586	3514	3578	3609	3579	3610	3547	3577	3384	3643	3481	3705	3732	3713	3670	3685	3606	3632	3532
3365	3362	3258	3450	3310	3456	3517	3463	3502	3530	3497	3545	3567	3477	3450	3620	3536	3412	3454	3517	3562	3535	3582	3367	3515	3598	3683	3663	3584	3437	3457	3478	3577	3515	3632	3506	3537	3521	3409	3493	3464	3536	3561	3675	3665	3615	3584	3574	3530	3626
3300	3399	3283	3473	3372	3331	3519	3645	3683	3454	3450	3499	3584	3481	3495	3397	3611	3493	3578	3654	3615	3446	3439	3553	3572	3524	3483	3550	3645	3448	3586	3471	3480	3499	3549	3640	3520	3670	3400	3448	3390	3470	3483	3591	3594	3636	3553	3550	3462	3548
3353	3382	3390	3381	3302	3374	3578	3549	3455	3534	3515	3493	3437	3479	3430	3406	3435	3558	3483	3491	3515	3571	3491	3592	3422	3517	3537	3598	3599	3512	3568	3493	3563	3518	3590	3536	3439	3330	3343	3404	3427	3585	3648	3555	3510	3602	3567	3572	3541	3577
3282	3365	3268	3302	3335	3492	3648	3477	3558	3614	3519	3473	3479	3414	3421	3480	3574	3458	3406	3486	3573	3470	3420	3555	3491	3630	3593	3577	3679	3608	3643	3514	3487	3657	3579	3640	3459	3354	3487	3302	3413	3498	3488	3531	3591	3669	3520	3609	3477	3553
3341	3272	3233	3219	3393	3323	3495	3501	3649	3475	3563	3523	3417	3445	3429	3528	3449	3470	3381	3367	3372	3450	3407	3444	3484	3568	3668	3606	3689	3625	3635	3559	3550	3605	3509	3505	3564	3466	3532	3441	3472	3331	3501	3617	3593	3514	3545	3466	3435	3613
3251	3305	3280	3312	3349	3409	3500	3564	3525	3555	3545	3468	3517	3460	3518	3467	3523	3442	3421	3438	3502	3340	3403	3460	3638	3597	3700	3575	3638	3731	3583	3545	3715	3718	3564	3634	3551	3655	3442	3456	3554	3405	3613	3468	3514	3384	3464	3402	3565	3556
3303	3199	3107	3319	3385	3326	3504	3471	3658	3424	3409	3580	3480	3461	3563	3583	3419	3400	3509	3426	3592	3576	3634	3459	3630	3620	3730	3663	3702	3713	3720	3723	3606	3571	3687	3596	3614	3471	3470	3474	3461	3469	3479	3539	3562	3447	3479	3436	3688	3507
3241	3253	3298	3208	3340	3406	3458	3469	3542	3582	3526	3433	3407	3520	3599	3583	3581	3443	3597	3671	3655	3641	3428	3506	3534	3756	3754	3764	3657	3672	3547	3571	3630	3552	3583	3529	3496	3516	3508	3536	3536	3669	3538	3628	3559	3570	3588	3552	3616	3526
3322	3275	3311	3299	3373	3415	3443	3573	3513	3638	3584	3564	3462	3601	3460	3552	3574	3564	3556	3616	3578	3611	3577	3601	3560	3756	3722	3670	3719	3718	3747	3677	3542	3577	3507	3571	3470	3557	3524	3586	3557	3702	3691	3670	3671	3575	3511	3608	3599	3647
3278	3244	3256	3125	3343	3461	3464	3445	3612	3606	3581	3457	3516	3486	3519	3628	3622	3518	3611	3589	3575	3481	3511	3550	3602	3697	3543	3650	3596	3625	3660	3576	3572	3534	3535	3523	3581	3481	3523	3486	3562	3694	3612	3662	3626	3614	3638	3668	3634	3733
3297	3367	3198	3272	3367	3428	3530	3540	3450	3493	3538	3521	3378	3548	3520	3521	3491	3534	3592	3506	3513	3379	3416	3575	3634	3602	3617	3552	3641	3715	3636	3516	3529	3624	3466	3443	3528	3534	3534	3427	3572	3661	3600	3624	3758	3545	3494	3727	3608	3679
3299	3168	3234	3416	3373	3540	3466	3431	3518	3565	3655	3501	3499	3546	3458	3540	3685	3497	3513	3457	3454	3460	3487	3620	3625	3526	3660	3431	3599	3500	3580	3474	3580	3438	3443	3347	3373	3505	3362	3546	3486	3510	3563	3562	3509	3572	3612	3558	3559	3583
3188	3204	3229	3280	3341	3514	3501	3509	3543	3481	3593	3517	3495	3609	3501	3646	3633	3524	3529	3509	3566	3474	3538	3477	3560	3555	3434	3478	3451	3505	3542	3410	3373	3378	3356	3332	3425	3387	3423	3411	3446	3354	3533	3519	3630	3507	3687	3657	3544	3412
3309	3314	3288	3332	3488	3492	3548	3419	3415	3501	3652	3481	3517	3486	3477	3645	3616	3654	3573	3523	3577	3506	3569	3523	3431	3340	3524	3454	3615	3399	3451	3360	3480	3288	3359	3253	3298	3339	3360	3442	3350	3366	3421	3382	3559	3556	3629	3569	3647	3464
3319	3219	3317	3354	3377	3489	3575	3441	3555	3563	3449	3537	3443	3556	3394	3589	3655	3608	3614	3520	3655	3589	3636	3432	3527	3609	3603	3524	3419	3409	3468	3394	3436	3238	3327	3329	3337	3495	3200	3381	3412	3377	3491	3453	3632	3526	3511	3481	3427	3503
3235	3308	3252	3360	3364	3337	3447	3558	3627	3555	3586	3441	3409	3521	3559	3532	3618	3546	3647	3567	3491	3649	3595	3694	3457	3646	3617	3516	3450	3460	3390	3517	3334	3289	3268	3254	3354	3331	3365	3332	3360	3435	3404	3431	3453	3472	3481	3561	3489	3368
3426	3281	3266	3309	3358	3518	3562	3604	3615	3533	3493	3528	3371	3441	3508	3491	3551	3557	3547	3624	3704	3514	3668	3601	3593	3613	3596	3406	3530	3451	3511	3411	3290	3369	3268	3369	3402	3410	3438	3398	3439	3567	3425	3365	3325	3450	3469	3449	3367	3415
3272	3394	3231	3211	3212	3350	3503	3493	3497	3413	3419	3402	3453	3433	3609	3600	3527	3561	3581	3664	3547	3640	3571	3676	3638	3613	3456	3588	3481	3383	3427	3353	3346	3301	3285	3253	3311	3332	3367	3497	3399	3459	3385	3420	3486	3473	3564	3542	3427	3344
3438	3270	3226	3199	3334	3317	3395	3521	3366	3586	3307	3414	3367	3491	3492	3576	3598	3433	3547	3554	3618	3521	3640	3583	3488	3544	3586	3459	3482	3466	3434	3384	3273	3253	3317	3248	3323	3379	3489	3409	3449	3402	3477	3361	3463	3397	3498	3374	3310	3295
3314	3301	3238	3157	3195	3338	3388	3468	3521	3418	3354	3433	3294	3410	3456	3439	3401	3468	3525	3509	3514	3659	3512	3557	3557	3650	3618	3408	3568	3376	3530	3300	3287	3295	3240	3233	3237	3272	3425	3406	3387	3374	3386	3479	3372	3365	3335	3368	3237	3292
3268	3234	3201	3187	3200	3434	3441	3386	3504	3477	3484	3303	3393	3408	3585	3447	3589	3489	3585	3534	3697	3701	3568	3534	3594	3542	3555	3593	3527	3569	3355	3359	3309	3277	3210	3239	3299	3439	3356	3374	3296	3410	3470	3503	3441	3438	3297	3229	3208	3323
3313	3243	3271	3220	3252	3361	3435	3464	3502	3376	3426	3423	3407	3576	3454	3650	3596	3576	3694	3688	3585	3728	3667	3564	3545	3510	3521	3499	3525	3589	3397	3333	3303	3264	3348	3303	3337	3340	3338	3370	3315	3259	3463	3477	3403	3469	3463	3348	3307	3199
3318	3184	3206	3124	3396	3266	3401	3432	3524	3468	3419	3451	3491	3682	3643	3577	3666	3740	3584	3684	3758	3810	3766	3683	3720	3545	3659	3642	3478	3510	3412	3312	3329	3257	3318	3346	3289	3382	3473	3374	3329	3265	3381	3338	3505	3441	3319	3298	3388	3242
3245	3229	3132	3197	3159	3320	3426	3479	3404	3443	3379	3510	3487	3696	3654	3766	3612	3642	3753	3642	3682	3725	3642	3568	3660	3639	3499	3633	3505	3575	3454	3401	3392	3295	3253	3351	3522	3413	3462	3417	3332	3305	3332	3418	3426	3429	3372	3342	3301	3385
3353	3190	3219	3210	3237	3271	3367	3361	3386	3480	3474	3502	3510	3512	3630	3732	3659	3717	3672	3645	3628	3635	3629	3463	3459	3504	3462	3508	3455	3497	3375	3404	3247	3335	3385	3486	3514	3439	3475	3423	3364	3365	3511	3417	3456	3313	3457	3325	3380	3278
3340	3299	3200	3197	3253	3397	3379	3406	3328	3476	3419	3471	3439	3516	3650	3725	3720	3753	3651	3795	3696	3724	3622	3582	3591	3475	3431	3533	3412	3447	3472	3356	3461	3414	3396	3448	3477	3435	3416	3416	3501	3538	3465	3524	3411	3464	3419	3443	3266	3422
3418	3444	3180	3323	3402	3330	3464	3550	3647	3467	3425	3409	3546	3466	3583	3640	3680	3584	3727	3670	3756	3742	3802	3655	3638	3531	3506	3606	3509	3376	3379	3438	3303	3504	3475	3571	3566	3636	3433	3572	3543	3395	3579	3577	3541	3347	3377	3417	3340	3378
3533	3448	3329	3417	3382	3451	3458	3631	3449	3425	3390	3525	3421	3495	3629	3510	3638	3624	3666	3590	3685	3634	3567	3624	3629	3533	3627	3445	3549	3462	3509	3357	3487	3390	3641	3576	3682	3679	3616	3490	3443	3427	3560	3471	3442	3505	3448	3453	3441	3217
3498	3546	3453	3373	3415	3539	3505	3475	3481	3381	3346	3247	3469	3428	3575	3596	3568	3583	3497	3410	3591	3563	3396	3367	3559	3435	3443	3399	3461	3411	3433	3356	3364	3440	3580	3559	3607	3516	3587	3406	3390	3349	3430	3429	3520	3392	3298	3438	3395	3347
3572	3382	3503	3428	3413	3576	3480	3464	3450	3377	3454	3349	3432	3489	3379	3525	3438	3393	3516	3511	3465	3494	3401	3325	3315	3396	3364	3416	3319	3444	3250	3462	3419	3562	3520	3566	3602	3404	3550	3442	3317	3331	3308	3511	3576	3514	3441	3346	3480	3351
3551	3576	3497	3415	3542	3587	3509	3466	3414	3380	3273	3354	3430	3466	3417	3315	3313	3326	3313	3512	3462	3477	3434	3274	3391	3484	3345	3490	3386	3382	3333	3324	3369	3368	3540	3591	3507	3427	3480	3422	3509	3485	3351	3391	3377	3456	3433	3311	3396	3309
3560	3517	3500	3462	3449	3474	3539	3637	3567	3304	3285	3289	3232	3426	3280	3172	3226	3249	3232	3442	3533	3404	3294	3268	3438	3442	3433	3312	3384	3369	3294	3404	3357	3449	3453	3562	3485	3445	3410	3229	3302	3393	3435	3441	3385	3396	3404	3442	3277	3278
3611	3496	3481	3636	3589	3423	3544	3461	3494	3379	3355	3444	3378	3371	3267	3188	3147	3136	3353	3439	3414	3276	3341	3349	3410	3417	3511	3346	3501	3273	3389	3323	3390	3362	3427	3480	3401	3346	3421	3246	3305	3367	3243	3305	3390	3377	3211	3334	3244	3429
3599	3560	3503	3592	3524	3376	3392	3484	3458	3360	3373	3463	3320	3238	3180	3040	3124	3097	3269	3306	3334	3236	3253	3441	3533	3436	3367	3387	3397	3425	3375	3372	3420	3404	3459	3506	3480	3312	3395	3341	3325	3298	3379	3327	3353	3253	3436	3292	3426	3322
3575	3546	3476	3459	3558	3337	3495	3488	3457	3380	3377	3410	3314	3331	3220	3148	3187	3140	3217	3248	3286	3339	3345	3314	3448	3557	3378	3469	3496	3489	3435	3456	3422	3428	3497	3573	3552	3342	3351	3373	3256	3386	3372	3402	3318	3262	3344	3297	3337	3202
3566	3447	3324	3394	3558	3527	3498	3433	3549	3435	3313	3438	3333	3280	3292	3108	3155	3156	3150	3203	3274	3250	3175	3324	3418	3487	3448	3534	3425	3386	3338	3446	3483	3436	3432	3436	3371	3329	3309	3341	3425	3402	3341	3349	3382	3366	3253	3170	3302	3317
3529	3491	3328	3491	3457	3332	3429	3493	3352	3234	3380	3351	3319	3326	3226	3116	3220	3068	3163	3123	3341	3310	3261	3427	3332	3387	3499	3544	3558	3416	3384	3434	3560	3503	3470	3461	3408	3264	3280	3289	3243	3449	3314	3269	3370	3224	3212	3231	3237	3324
3379	3396	3368	3285	3385	3449	3458	3432	3383	3387	3394	3391	3348	3199	3208	3149	3117	3104	3106	3033	3055	3218	3233	3419	3376	3502	3475	3493	3450	3362	3355	3467	3552	3460	3460	3485	3505	3467	3360	3400	3363	3314	3519	3394	3326	3322	3329	3212	3254	3235
3351	3314	3316	3278	3260	3440	3377	3334	3435	3273	3414	3391	3319	3243	3293	3180	3152	2973	3029	3063	3122	3103	3265	3336	3362	3457	3474	3422	3497	3452	3404	3554	3460	3517	3486	3531	3503	3350	3326	3435	3347	3406	3412	3304	3427	3344	3340	3347	3168	3251
3287	3295	3281	3386	3258	3334	3309	3323	3291	3325	3236	3141	3213	3195	3225	3202	3154	3153	3140	3073	3167	3146	3288	3407	3366	3369	3371	3331	3447	3417	3553	3386	3494	3456	3469	3413	3411	3259	3298	3462	3354	3421	3472	3433	3521	3308	3409	3302	3318	3229
3238	3034	3210	3290	3195	3297	3269	3266	3239	3238	3258	3261	3199	3337	3089	3182	3073	3234	3209	3334	3338	3239	3282	3392	3368	3396	3368	3495	3503	3414	3421	3450	3403	3432	3424	3458	3341	3367	3377	3314	3412	3473	3551	3654	3450	3445	3300	3256	3230	3242
3224	3032	3088	3141	3205	3366	3267	3184	3249	3267	3310	3293	3347	3437	3268	3200	3153	3206	3273	3321	3329	3256	3265	3351	3515	3378	3453	3434	3357	3388	3302	3456	3511	3332	3298	3447	3310	3162	3312	3366	3447	3437	3529	3536	3554	3570	3447	3370	3362	3251
3272	3147	3122	3190	3118	3295	3162	3180	3283	3364	3306	3451	3318	3488	3327	3391	3316	3444	3312	3247	3444	3283	3326	3302	3458	3483	3424	3345	3335	3269	3430	3513	3349	3379	3482	3384	3263	3328	3271	3370	3473	3428	3523	3666	3542	3429	3442	3283	3428	3333
3209	3080	3065	3075	3065	3196	3320	3210	3243	3413	3286	3309	3395	3415	3477	3519	3422	3502	3372	3427	3450	3340	3427	3293	3396	3406	3516	3313	3276	3363	3317	3340	3283	3447	3326	3224	3370	3200	3149	3366	3404	3443	3610	3654	3592	3451	3458	3294	3268	3363
3219	3159	3166	3147	3126	3150	3245	3266	3341	3283	3420	3499	3354	3355	3475	3459	3552	3394	3469	3518	3585	3463	3387	3375	3404	3450	3314	3363	3326	3266	3315	3259	3437	3395	3327	3285	3135	3190	3289	3307	3330	3520	3538	3522	3452	3409	3501	3329	3303	3243
3160	3153	3122	3165	3192	3165	3207	3286	3301	3311	3363	3388	3481	3454	3476	3534	3550	3467	3704	3493	3422	3417	3439	3326	3426	3455	3330	3354	3331	3355	3295	3117	3368	3352	3320	3220	3238	3285	3302	3333	3413	3386	3461	3394	3473	3407	3336	3367	3208	3382
3170	3176	3175	3106	3248	3270	3211	3241	3220	3320	3476	3508	3400	3338	3486	3442	3582	3581	3586	3562	3538	3510	3547	3441	3410	3446	3395	3312	3248	3318	3257	3319	3331	3208	3337	3285	3164	3287	3222	3239	3367	3327	3427	3416	3369	3418	3268	3284	3334	3438
3321	3239	3188	3232	3249	3341	3389	3297	3098	3406	3299	3524	3419	3420	3513	3527	3496	3622	3658	3581	3552	3515	3597	3422	3493	3381	3346	3380	3528	3365	3461	3388	3353	3172	3371	3317	3314	3349	3394	3341	3266	3333	3458	3385	3300	3464	3389	3235	3223	3388
3304	3271	3210	3247	3304	3287	3373	3336	3347	3355	3355	3465	3362	3500	3518	3503	3539	3531	3603	3564	3531	3528	3627	3429	3447	3336	3362	3324	3333	3406	3394	3365	3271	3340	3365	3372	3323	3438	3372	3354	3391	3377	3457	3378	3361	3414	3369	3300	3436	3396
3368	3411	3319	3266	3363	3332	3301	3394	3418	3307	3352	3379	3419	3346	3455	3474	3460	3572	3492	3588	3651	3524	3523	3452	3275	3264	3337	3283	3404	3278	3401	3283	3399	3462	3356	3353	3424	3460	3334	3408	3430	3366	3380	3231	3399	3264	3324	3344	3384	3386
3481	3329	3320	3336	3350	3305	3357	3371	3435	3472	3407	3311	3254	3472	3584	3430	3272	3370	3542	3555	3535	3425	3456	3433	3271	3193	3202	3283	3263	3344	3184	3427	3423	3413	3454	3530	3402	3332	3361	3251	3379	3398	3343	3318	3370	3302	3389	3422	3456	3437
3308	3349	3306	3378	3377	3486	3368	3414	3365	3341	3382	3305	3341	3266	3265	3370	3392	3358	3404	3375	3412	3421	3361	3365	3237	3188	3151	3208	3257	3326	3291	3269	3418	3475	3362	3376	3376	3380	3368	3260	3307	3310	3266	3292	3271	3380	3325	3397	3312	3517
3363	3382	3209	3437	3307	3348	3502	3339	3325	3469	3421	3395	3304	3366	3345	3259	3262	3298	3310	3451	3354	3442	3258	3276	3165	3146	3118	3224	3164	3200	3324	3108	3365	3251	3398	3468	3410	3337	3271	3377	3183	3283	3234	3417	3280	3289	3377	3426	3275	3405
3328	3324	3244	3397	3413	3461	3423	3386	3344	3379	3287	3254	3294	3361	3326	3289	3385	3327	3312	3378	3290	3288	3119	3138	3231	3147	3201	3194	3144	3155	3326	3173	3298	3403	3371	3408	3389	3360	3366	3235	3166	3263	3182	3317	3370	3421	3418	3431	3515	3494
3490	3199	3318	3232	3513	3485	3524	3543	3391	3368	3220	3337	3290	3305	3235	3221	3233	3217	3318	3377	3306	3308	3217	3215	3080	3174	3130	3249	3264	3174	3185	3160	3286	3414	3382	3431	3398	3462	3187	3237	3206	3107	3179	3241	3199	3343	3327	3319	3304	3409
3353	3402	3360	3285	3360	3422	3615	3540	3473	3306	3207	3299	3243	3314	3143	3219	3211	3314	3280	3311	3214	3251	3211	3257	3091	3165	3172	3233	3159	3243	3288	3175	3254	3214	3283	3404	3440	3248	3151	3170	3117	3198	3251	3286	3444	3363	3318	3340	3460	3366
3400	3412	3335	3338	3417	3578	3486	3548	3501	3320	3146	3230	3197	3309	3213	3289	3200	3251	3236	3243	3189	3341	3128	3030	3106	3224	3246	3222	3212	3200	3134	3218	3166	3250	3334	3411	3354	3233	3028	3219	3096	3156	3129	3335	3409	3366	3364	3336	3357	3407
3515	3294	3240	3336	3339	3416	3429	3546	3480	3407	3250	3319	3293	3197	3370	3197	3262	3135	3174	3314	3230	3105	3134	3141	3149	3205	3158	3231	3111	3143	3042	3099	3241	3141	3322	3396	3194	3207	3109	3067	3057	3075	3201	3266	3325	3344	3327	3353	3415	3413
3443	3395	3355	3376	3320	3330	3458	3437	3388	3335	3279	3309	3349	3106	3161	3158	3212	3308	3192	3242	3292	3282	3074	3079	3204	3134	3123	3234	3125	3048	3123	2926	2986	3218	3231	3229	3164	3234	3150	3159	3106	3094	3218	3162	3296	3273	3370	3246	3272	3413
3301	3329	3284	3333	3305	3332	3339	3496	3352	3454	3295	3179	3201	3258	3249	3189	3117	3116	3210	3159	3252	3158	3170	3160	3213	3248	3261	3174	3199	3046	3109	3041	3148	3253	3252	3313	3181	3090	3083	3129	3013	3208	3138	3121	3237	3293	3157	3161	3274	3212
3316	3286	3235	3253	3349	3244	3348	3288	3259	3342	3295	3089	3227	3234	3319	3219	3147	3195	3062	3275	3256	3279	3240	3299	3201	3359	3267	3193	3137	3038	3071	3043	3098	3245	3295	3226	3144	3152	3119	3142	3125	3089	3132	3250	3224	3139	3195	3218	3217	3307
3420	3251	3170	3210	3280	3202	3364	3318	3343	3264	3415	3311	3339	3292	3318	3188	3300	3194	3113	3324	3298	3323	3199	3377	3319	3230	3206	3307	3247	3097	3136	3181	3312	3185	3232	3321	3170	3111	3182	3165	3153	3103	3220	3168	3138	3118	3178	3169	3110	3193
3450	3228	3238	3298	3269	3339	3394	3272	3352	3430	3332	3277	3345	3324	3232	3181	3160	3203	3204	3333	3240	3431	3294	3297	3292	3275	3148	3280	3216	3243	3198	3227	3247	3249	3186	3292	3266	3313	3144	3208	3126	3109	3120	3231	3041	3208	3097	3277	3172	3287
3341	3159	3149	3233	3300	3367	3343	3340	3321	3368	3368	3353	3474	3297	3299	3240	3117	3283	3264	3269	3250	3391	3326	3275	3215	3307	3362	3352	3268	3220	3144	3190	3263	3244	3288	3261	3384	3210	3203	3103	3278	3241	3177	3121	3143	3206	3112	3189	3185	3292
3435	3212	3191	3278	3177	3275	3297	3344	3287	3342	3309	3296	3325	3274	3359	3209	3186	3090	3264	3372	3295	3237	3284	3339	3248	3296	3254	3196	3305	3205	3206	3224	3255	3230	3379	3288	3211	3273	3272	3265	3262	3313	3193	3242	3187	3167	3233	3203	3159	3129
3344	3270	3267	3182	3256	3209	3267	3309	3457	3259	3222	3406	3270	3254	3258	3118	3171	3078	3170	3196	3267	3294	3452	3122	3300	3247	3339	3402	3290	3344	3103	3344	3193	3264	3424	3328	3301	3347	3259	3318	3317	3204	3305	3248	3225	3214	3191	3233	3204	3226
3435	3186	3201	3101	3219	3169	3317	3316	3277	3204	3248	3177	3191	3192	3208	3135	3184	3176	3218	3266	3302	3326	3384	3270	3271	3266	3302	3254	3281	3319	3303	3220	3354	3272	3425	3401	3242	3308	3289	3373	3372	3238	3184	3308	3223	3289	3489	3442	3283	3211
3322	3322	3130	3188	3174	3171	3241	3344	3225	3250	3239	3146	3222	3201	3182	3141	3230	3068	3275	3144	3156	3406	3334	3198	3299	3303	3293	3345	3382	3396	3433	3292	3233	3331	3304	3245	3452	3346	3393	3311	3331	3250	3262	3241	3420	3405	3395	3369	3375	3342
3255	3314	3183	3082	3206	3213	3284	3256	3341	3248	3092	3202	3124	3187	3270	3126	3064	3091	3117	3229	3318	3351	3353	3320	3326	3295	3312	3371	3305	3389	3332	3310	3240	3285	3214	3407	3345	3348	3328	3345	3294	3325	3255	3286	3365	3510	3436	3516	3364	3324
3257	3202	3086	3195	3118	3122	3199	3230	3278	3136	3132	3128	3151	3137	3093	3195	3164	3095	3042	3183	3211	3249	3163	3221	3203	3236	3252	3371	3451	3363	3388	3248	3318	3155	3244	3328	3233	3402	3395	3329	3394	3344	3304	3242	3432	3413	3586	3388	3377	3261
3230	3237	3170	3109	3112	3064	3157	3192	3094	3264	3067	3145	3149	3135	3066	3085	3136	3138	3166	3112	3213	3324	3271	3245	3198	3368	3275	3404	3369	3383	3228	3233	3164	3245	3257	3131	3350	3357	3368	3374	3342	3338	3368	3336	3352	3470	3582	3464	3399	3366
3243	3189	3123	3158	3271	3104	3188	3137	3077	3051	3180	3142	3080	3096	3092	3101	3202	3134	3073	3162	3191	3228	3174	3223	3134	3137	3249	3258	3296	3266	3248	3236	3123	3226	3227	3264	3270	3256	3368	3283	3298	3311	3280	3341	3388	3495	3551	3378	3371	3359
3087	3093	3173	2988	3281	3036	2989	3247	3042	3034	3106	3090	3059	3107	3118	3101	3122	3194	3192	3195	3129	3186	3338	3277	3216	3238	3245	3395	3173	3263	3176	3237	3100	3078	3149	3238	3226	3189	3346	3319	3287	3295	3269	3374	3534	3523	3522	3548	3435	3381
2976	2930	2960	3090	3146	3199	3101	3106	3133	3152	3108	3078	2979	3175	3015	3351	3258	3210	3265	3270	3076	3288	3242	3317	3137	3125	3178	3161	3285	3017	3124	3122	3082	3134	3073	3098	3147	3246	3339	3287	3226	3307	3327	3299	3353	3492	3522	3517	3467	3339
3042	2876	3035	3082	3087	3189	3124	3086	3082	3045	3061	3088	3077	3123	3222	3150	3302	3256	3240	3130	3292	3332	3294	3180	3231	3281	3211	3236	3217	3187	3179	3134	2981	3060	3124	3163	3247	3166	3427	3223	3260	3315	3288	3295	3399	3371	3467	3518	3474	3400
3100	3083	3015	3050	3117	3289	3261	3122	3118	3107	3079	3208	3159	3170	3195	3287	3307	3340	3276	3235	3213	3230	3378	3325	3270	3191	3204	3152	3175	3222	3208	3051	3102	3157	3222	3180	3225	3212	3230	3417	3330	3320	3263	3367	3342	3383	3308	3411	3432	3298
3259	3142	3086	3171	3115	3182	3152	3201	3102	3160	3116	3204	3265	3191	3305	3212	3397	3324	3253	3302	3270	3294	3401	3336	3320	3223	3291	3181	3203	3118	3153	3110	3105	3229	3273	3267	3383	3296	3376	3302	3259	3333	3303	3316	3282	3395	3279	3381	3324	3398
3327	3147	3210	3246	3203	3245	3258	3257	3133	2973	3194	3168	3234	3220	3175	3207	3222	3360	3279	3375	3236	3222	3265	3359	3384	3279	3188	3225	3225	3218	3254	3169	3309	3369	3283	3265	3335	3339	3244	3301	3253	3320	3322	3133	3185	3204	3365	3379	3425	3306
3366	3203	3217	3162	3233	3139	3212	3081	3122	3148	3054	3124	3190	3188	3166	3171	3237	3291	3257	3258	3278	3337	3308	3350	3398	3357	3361	3286	3231	3250	3097	3288	3270	3286	3295	3321	3364	3246	3334	3354	3368	3371	3248	3242	3276	3205	3305	3319	3282	3356
3342	3231	3250	3136	3232	3153	3255	3096	3085	3027	3129	3242	3103	3151	3045	3076	2948	3170	3259	3290	3204	3153	3343	3426	3420	3352	3418	3264	3354	3310	3324	3271	3468	3408	3470	3377	3372	3254	3198	3322	3356	3289	3333	3201	3217	3272	3349	3388	3253	3436
3495	3365	3272	3231	3246	3318	3314	3167	3094	3208	3149	3184	3079	3062	3031	2962	3201	3160	3224	3241	3269	3236	3391	3406	3327	3397	3426	3311	3326	3296	3439	3371	3435	3408	3471	3367	3410	3257	3431	3406	3513	3376	3407	3367	3333	3371	3383	3425	3391	3420
3464	3337	3223	3333	3275	3424	3211	3197	3297	3232	3123	3229	3125	3113	3245	3083	3102	3195	3277	3265	3309	3295	3495	3545	3579	3480	3540	3447	3402	3330	3350	3509	3450	3427	3486	3420	3410	3406	3334	3461	3445	3342	3289	3467	3473	3394	3358	3408	3496	3445
3361	3363	3299	3193	3251	3353	3315	3327	3426	3202	3092	3265	3137	3166	3078	3065	3164	3231	3276	3270	3296	3395	3492	3463	3397	3527	3257	3379	3418	3382	3401	3473	3419	3541	3379	3381	3247	3369	3329	3455	3451	3488	3422	3332	3331	3358	3515	3498	3557	3504
3430	3198	3263	3318	3256	3335	3355	3359	3382	3279	3204	3142	3191	3176	3144	3095	3152	3170	3276	3312	3370	3277	3398	3497	3389	3442	3327	3332	3264	3345	3359	3493	3487	3445	3450	3383	3280	3333	3357	3357	3419	3324	3312	3279	3295	3385	3514	3451	3557	3598
3488	3306	3256	3100	3379	3243	3379	3274	3417	3349	3163	3193	3132	3234	3174	3182	3240	3315	3410	3429	3335	3327	3321	3369	3463	3385	3440	3367	3249	3375	3254	3337	3350	3437	3433	3389	3278	3401	3339	3394	3319	3365	3294	3325	3288	3418	3497	3560	3571	3660
3342	3328	3203	3195	3361	3287	3257	3387	3237	3306	3253	3183	3278	3162	3282	3394	3313	3428	3289	3361	3447	3432	3325	3265	3329	3349	3384	3413	3301	3315	3344	3302	3461	3386	3464	3434	3414	3392	3429	3263	3506	3411	3322	3276	3362	3377	3504	3571	3647	3566
3411	3289	3251	3164	3298	3359	3333	3277	3296	3196	3187	3182	3200	3307	3248	3403	3410	3523	3461	3447	3514	3363	3289	3383	3326	3466	3408	3464	3268	3360	3440	3287	3421	3430	3400	3451	3310	3420	3397	3340	3358	3339	3306	3285	3276	3327	3453	3513	3602	3604
3421	3329	3190	3203	3315	3247	3360	3297	3269	3231	3073	3209	3281	3181	3479	3404	3446	3477	3541	3507	3390	3317	3382	3330	3311	3426	3461	3336	3400	3312	3354	3392	3414	3437	3504	3428	3477	3488	3393	3536	3293	3404	3362	3320	3467	3351	3445	3488	3514	3531
3357	3222	3238	3206	3227	3377	3299	3276	3237	3222	3117	3284	3296	3250	3377	3408	3380	3515	3477	3494	3531	3350	3389	3340	3421	3410	3334	3328	3266	3321	3291	3373	3431	3496	3509	3454	3421	3522	3471	3394	3441	3428	3398	3445	3473	3414	3424	3441	3423	3532
3459	3351	3218	3236	3334	3197	3288	3271	3201	3237	3130	3188	3222	3267	3325	3456	3388	3388	3418	3410	3468	3231	3448	3504	3432	3454	3373	3456	3402	3309	3301	3406	3487	3583	3546	3569	3508	3391	3455	3458	3426	3411	3401	3395	3412	3448	3323	3456	3406	3525
3651	3434	3301	3341	3281	3271	3336	3187	3303	3120	3166	3174	3252	3313	3383	3291	3393	3421	3460	3453	3429	3338	3436	3515	3456	3496	3413	3412	3491	3412	3276	3461	3559	3701	3762	3590	3605	3627	3460	3537	3556	3425	3570	3436	3435	3586	3474	3350	3441	3367
3591	3461	3212	3320	3304	3354	3328	3315	3327	3251	3082	3204	3244	3246	3141	3148	3202	3244	3297	3360	3342	3353	3438	3386	3422	3464	3456	3403	3471	3388	3420	3504	3642	3663	3707	3563	3703	3595	3658	3518	3628	3497	3532	3621	3505	3564	3495	3470	3437	3569
3534	3410	3270	3244	3279	3209	3281	3220	3235	3149	3108	3151	3239	3149	3177	3160	3222	3209	3321	3408	3354	3512	3518	3518	3418	3426	3547	3397	3491	3394	3564	3623	3478	3723	3657	3698	3657	3563	3449	3653	3735	3506	3586	3509	3670	3650	3598	3590	3512	3566
3444	3280	3184	3236	3126	3322	3294	3241	3325	3103	3104	3163	3107	3250	3082	3199	3179	3302	3482	3394	3398	3461	3334	3345	3366	3462	3459	3402	3480	3504	3460	3452	3490	3563	3567	3580	3583	3711	3603	3581	3643	3694	3740	3638	3594	3690	3659	3477	3722	3643
3286	3327	3261	3205	3229	3225	3210	3276	3220	3238	3196	3286	3194	3214	3188	3232	3258	3297	3305	3380	3392	3327	3499	3481	3455	3409	3434	3381	3407	3427	3457	3428	3474	3579	3593	3525	3518	3598	3664	3591	3640	3664	3579	3756	3604	3727	3738	3571	3620	3535
3297	3198	3279	3205	3246	3317	3339	3136	3264	3211	3160	3257	3306	3204	3197	3245	3407	3336	3459	3438	3297	3503	3379	3276	3337	3531	3368	3236	3431	3374	3400	3598	3461	3482	3593	3596	3523	3577	3524	3660	3610	3786	3704	3841	3576	3721	3624	3708	3619	3675
3430	3273	3175	3217	3208	3389	3363	3357	3245	3256	3326	3178	3179	3279	3179	3290	3306	3395	3408	3429	3381	3439	3374	3504	3391	3348	3308	3273	3422	3423	3468	3333	3485	3403	3412	3551	3422	3594	3509	3541	3591	3701	3635	3683	3652	3712	3635	3553	3572	3576
3242	3235	3195	3214	3330	3326	3257	3428	3309	3280	3257	3168	3236	3256	3340	3293	3441	3387	3294	3476	3334	3281	3366	3353	3265	3397	3338	3370	3395	3447	3390	3431	3340	3393	3355	3555	3439	3584	3448	3531	3702	3524	3628	3629	3608	3693	3743	3599	3606	3614
3363	3227	3423	3330	3362	3479	3383	3256	3314	3292	3257	3307	3330	3278	3318	3421	3402	3451	3367	3299	3392	3362	3322	3309	3308	3319	3311	3428	3380	3378	3362	3437	3462	3472	3323	3526	3593	3602	3504	3533	3536	3550	3578	3611	3669	3707	3700	3597	3596	3706
3366	3395	3369	3380	3265	3426	3374	3309	3240	3299	3213	3351	3256	3358	3306	3360	3392	3358	3363	3355	3311	3390	3429	3274	3314	3338	3427	3469	3369	3524	3427	3471	3611	3345	3368	3457	3538	3399	3481	3489	3541	3632	3696	3721	3792	3714	3876	3655	3674	3691
3505	3273	3369	3395	3472	3314	3406	3277	3236	3236	3346	3333	3189	3307	3256	3245	3343	3412	3343	3411	3269	3315	3393	3364	3357	3323	3413	3512	3484	3506	3586	3552	3449	3382	3466	3479	3504	3455	3485	3375	3557	3679	3736	3609	3735	3783	3755	3739	3781	3701
3477	3353	3314	3405	3459	3413	3490	3381	3378	3283	3340	3377	3303	3363	3332	3389	3368	3407	3300	3367	3203	3382	3298	3326	3255	3484	3444	3455	3650	3389	3489	3459	3330	3482	3475	3489	3537	3550	3597	3387	3794	3692	3642	3660	3621	3778	3705	3768	3686	3834
3551	3455	3429	3414	3534	3430	3471	3363	3623	3377	3413	3339	3276	3356	3433	3364	3433	3363	3276	3319	3354	3408	3474	3335	3457	3516	3386	3514	3477	3598	3464	3481	3543	3557	3414	3533	3419	3373	3505	3521	3672	3616	3661	3688	3714	3762	3759	3873	3743	3783
3648	3554	3387	3485	3519	3559	3623	3641	3628	3578	3547	3552	3421	3458	3566	3455	3325	3414	3408	3365	3323	3395	3264	3382	3539	3489	3516	3479	3628	3541	3556	3402	3359	3511	3347	3459	3516	3477	3539	3591	3647	3713	3804	3602	3615	3622	3692	3676	3691	3811
3683	3566	3496	3474	3548	3633	3643	3702	3723	3673	3710	3567	3470	3377	3445	3442	3497	3516	3390	3302	3522	3455	3367	3341	3461	3439	3496	3398	3591	3512	3434	3491	3425	3371	3331	3409	3490	3395	3333	3573	3547	3652	3720	3631	3630	3616	3707	3791	3750	3874
3636	3526	3556	3624	3598	3656	3734	3806	3844	3711	3707	3552	3493	3359	3550	3499	3469	3401	3483	3385	3523	3555	3480	3470	3463	3577	3464	3373	3654	3454	3390	3501	3533	3343	3331	3401	3417	3427	3504	3558	3576	3636	3731	3618	3684	3584	3509	3761	3709	3715
3732	3608	3554	3667	3586	3673	3732	3854	3808	3674	3653	3657	3773	3528	3396	3479	3408	3407	3413	3445	3557	3495	3405	3445	3431	3595	3515	3506	3622	3359	3427	3484	3351	3226	3422	3409	3466	3419	3402	3479	3674	3611	3733	3530	3633	3583	3699	3660	3754	3637
3787	3707	3740	3638	3651	3729	3789	3687	3845	3709	3717	3540	3467	3618	3429	3543	3536	3530	3437	3553	3470	3650	3466	3483	3536	3507	3601	3564	3457	3620	3489	3445	3355	3628	3510	3456	3573	3577	3500	3538	3738	3610	3564	3659	3668	3777	3766	3715	3743	3748
3717	3736	3615	3693	3660	3665	3786	3895	3739	3690	3477	3486	3547	3498	3544	3563	3582	3489	3494	3539	3624	3552	3537	3614	3587	3671	3612	3684	3721	3644	3547	3556	3419	3523	3517	3570	3680	3556	3632	3674	3599	3728	3694	3647	3813	3724	3925	3912	3855	3932
3707	3673	3637	3680	3582	3818	3714	3749	3609	3585	3610	3615	3469	3548	3742	3602	3464	3688	3489	3620	3609	3593	3647	3626	3739	3820	3745	3642	3675	3643	3662	3553	3638	3606	3682	3598	3859	3708	3621	3680	3652	3516	3691	3708	3774	3748	3903	3962	4027	3934
3629	3686	3642	3592	3612	3712	3724	3782	3700	3638	3597	3547	3621	3510	3536	3631	3651	3550	3729	3603	3722	3602	3676	3695	3870	3860	3743	3669	3673	3682	3697	3594	3680	3623	3707	3595	3775	3677	3546	3646	3659	3649	3733	3789	3937	3934	3996	3951	4005	3984
3614	3570	3524	3558	3728	3536	3613	3622	3695	3594	3502	3531	3571	3520	3567	3689	3702	3733	3820	3733	3745	3719	3816	3668	3738	3618	3699	3597	3618	3675	3623	3622	3591	3592	3774	3728	3721	3734	3662	3587	3634	3633	3808	3640	4026	3923	4155	3973	4141	3963
3652	3483	3526	3559	3599	3693	3655	3546	3680	3769	3540	3660	3654	3614	3572	3690	3766	3892	3799	3709	3735	3672	3674	3688	3694	3755	3586	3599	3634	3661	3657	3615	3550	3680	3724	3748	3799	3694	3689	3579	3534	3605	3565	3904	3978	4028	4090	4047	3979	4163
3577	3549	3534	3560	3585	3683	3629	3795	3918	3790	3732	3797	3675	3714	3777	3711	3769	3702	3841	3739	3803	3674	3730	3706	3717	3660	3658	3559	3664	3578	3630	3608	3757	3537	3713	3731	3670	3701	3656	3717	3576	3597	3639	3862	3856	3934	3977	4059	4002	3983
3530	3523	3597	3591	3672	3614	3668	3653	3786	3772	3801	3814	3805	3842	3780	3852	3980	3926	3818	3912	3763	3736	3818	3843	3798	3822	3693	3727	3639	3854	3815	3811	3837	3755	3742	3719	3756	3806	3812	3643	3606	3693	3628	3829	3787	3864	3922	3885	3906	3950
3520	3563	3432	3366	3480	3523	3675	3776	3773	3740	3845	3776	3775	3743	3834	3768	3908	3848	3905	3865	3689	3764	3818	3750	3774	3888	3797	3637	3744	3822	3893	4023	3929	3882	3850	3636	3836	3637	3815	3746	3719	3700	3706	3799	3737	3838	3840	3838	3936	3906
3567	3503	3490	3499	3509	3634	3632	3742	3711	3787	3666	3777	3703	3748	3778	3710	3833	3839	3780	3874	3685	3664	3849	3773	3821	3875	3837	3847	3752	3933	3992	4007	4034	3843	3794	3827	3656	3934	3776	3749	3870	3736	3819	3834	3993	3902	3955	3873	4000	3844
3506	3457	3474	3543	3510	3420	3599	3586	3678	3632	3546	3635	3558	3612	3562	3690	3798	3698	3781	3805	3801	3687	3729	3783	3992	3867	3801	3913	3939	3925	3959	3985	3981	3914	3824	3856	3909	3813	3851	3823	3865	3813	3833	3945	3830	4053	3954	3863	3945	3936
3435	3491	3383	3364	3423	3420	3666	3601	3584	3568	3535	3525	3650	3668	3731	3726	3662	3672	3775	3821	3544	3728	3734	3678	3838	3753	3901	3906	3807	3975	3986	4055	3916	4043	3855	3722	3919	3692	3947	4046	3877	3890	3891	3761	4069	4067	3961	4003	3969	3947
3533	3457	3437	3418	3436	3521	3618	3591	3580	3430	3572	3576	3737	3769	3692	3717	3650	3643	3737	3625	3787	3773	3675	3925	3871	3947	3877	3862	3905	3868	3977	3964	3929	3890	3852	3740	3804	3796	3856	3788	3862	4020	3991	3824	4019	3909	4107	3910	4113	3995
3453	3340	3406	3323	3502	3465	3693	3503	3572	3635	3638	3707	3676	3797	3728	3725	3754	3670	3682	3715	3706	3706	3765	3743	3883	3863	3837	3816	3754	3880	3858	3958	3919	3937	3864	3851	3774	3822	3869	3783	3830	3903	3793	3876	3906	3904	3956	3907	4032	4017
3437	3378	3396	3372	3479	3535	3712	3633	3687	3735	3605	3642	3565	3744	3675	3783	3685	3762	3644	3675	3663	3676	3643	3722	3800	3783	3916	3780	3827	3766	3763	3837	3854	3891	3943	3912	3621	3784	3957	3820	3714	3822	3855	3900	3842	3823	3784	3912	4018	4089
3470	3365	3353	3479	3538	3525	3573	3597	3616	3707	3654	3748	3674	3685	3750	3655	3768	3672	3778	3659	3729	3683	3738	3661	3665	3719	3604	3777	3684	3634	3772	3706	3748	3778	3887	3775	3830	3754	3770	3642	3760	3892	3800	3882	3776	3786	3802	3848	3839	4026
3599	3430	3402	3357	3481	3523	3546	3675	3665	3659	3647	3735	3685	3649	3608	3617	3720	3646	3643	3688	3691	3607	3835	3773	3829	3652	3779	3645	3758	3673	3631	3749	3580	3783	3877	3665	3695	3876	3717	3799	3705	3654	3745	3755	3779	3689	3887	3824	3975	3888
3772	3474	3543	3572	3432	3561	3529	3624	3693	3736	3521	3555	3474	3614	3639	3656	3574	3636	3600	3627	3819	3799	3809	3818	3769	3757	3678	3676	3639	3715	3628	3623	3658	3785	3895	3804	3790	3835	3860	3764	3795	3706	3662	3687	3704	3754	3876	3732	3878	3914
3722	3609	3530	3596	3573	3623	3612	3650	3539	3540	3633	3616	3505	3478	3494	3550	3680	3499	3657	3617	3700	3764	3808	3812	3799	3853	3640	3692	3788	3731	3663	3640	3713	3671	3792	3769	3862	3855	3724	3724	3753	3703	3869	3799	3705	3880	3835	4021	3989	3949
3690	3493	3627	3506	3462	3520	3497	3613	3622	3510	3592	3576	3493	3613	3456	3600	3646	3599	3548	3656	3584	3696	3713	3662	3648	3563	3790	3715	3848	3623	3736	3627	3734	3809	3687	3774	3768	3791	3829	3727	3761	3790	3892	3621	3725	3813	3885	3889	3855	3956
3639	3580	3560	3543	3418	3512	3508	3566	3460	3484	3506	3398	3507	3438	3679	3627	3508	3641	3608	3586	3524	3594	3661	3663	3639	3611	3717	3634	3532	3575	3814	3651	3737	3637	3741	3719	3737	3778	3755	3790	3807	3820	3834	3839	3798	3903	3926	3947	3955	3871
3546	3703	3612	3668	3553	3536	3612	3540	3499	3503	3462	3505	3388	3493	3526	3589	3516	3604	3488	3620	3509	3465	3576	3631	3726	3613	3552	3555	3743	3712	3614	3723	3735	3744	3829	3816	3634	3742	3609	3791	3653	3841	3890	3769	3911	3907	3859	4052	3890	3898
3844	3610	3644	3682	3655	3706	3574	3507	3536	3557	3407	3391	3625	3519	3629	3624	3670	3654	3551	3596	3452	3578	3613	3626	3564	3641	3556	3480	3553	3537	3718	3669	3638	3710	3729	3815	3679	3643	3762	3635	3886	3744	3843	3756	3740	3771	3928	3839	3915	3891
3805	3609	3755	3617	3745	3627	3529	3547	3693	3440	3591	3436	3451	3548	3623	3736	3610	3692	3581	3555	3494	3499	3387	3599	3511	3610	3483	3533	3636	3544	3566	3669	3623	3655	3726	3574	3633	3689	3630	3660	3947	3900	3960	3644	3793	3746	3757	3782	3816	3895
3642	3685	3597	3611	3550	3546	3625	3554	3603	3555	3725	3548	3560	3657	3527	3555	3705	3684	3557	3621	3463	3540	3547	3574	3648	3619	3599	3588	3610	3497	3512	3723	3726	3732	3647	3641	3545	3720	3725	3651	3892	3818	3874	3699	3723	3767	3735	3641	3778	3755
3694	3651	3545	3552	3597	3604	3610	3565	3584	3702	3548	3683	3618	3528	3506	3579	3587	3706	3612	3502	3686	3470	3574	3500	3620	3580	3556	3551	3519	3565	3634	3654	3781	3678	3709	3658	3695	3610	3753	3703	3868	3804	3792	3903	3867	3765	3828	3816	3893	3861
3651	3646	3422	3549	3645	3660	3651	3755	3669	3715	3781	3702	3669	3620	3540	3602	3499	3615	3620	3636	3555	3588	3528	3668	3648	3600	3635	3632	3613	3571	3586	3668	3714	3587	3602	3649	3692	3489	3794	3683	3844	3859	3829	3824	3817	3893	3808	3783	3888	3857
3636	3559	3599	3531	3659	3700	3753	3784	3863	3793	3814	3800	3791	3697	3651	3606	3676	3563	3573	3589	3485	3511	3648	3626	3502	3651	3649	3656	3696	3631	3605	3484	3680	3560	3653	3662	3694	3654	3786	3759	3882	3938	3755	3723	3845	3817	3949	3981	3846	3895
3667	3676	3498	3531	3612	3703	3821	3815	3781	3908	3805	3684	3741	3672	3571	3597	3631	3562	3639	3594	3586	3555	3505	3514	3676	3679	3730	3649	3611	3678	3584	3643	3532	3725	3685	3635	3744	3702	3896	3796	3820	3788	3733	3799	3796	3823	3891	3931	4003	3803
3537	3659	3742	3686	3689	3787	3760	3772	3829	3837	3724	3812	3804	3729	3576	3715	3611	3630	3672	3567	3516	3654	3684	3725	3727	3762	3709	3709	3638	3717	3551	3705	3617	3721	3685	3766	3808	3790	3754	3673	3838	3738	3698	3761	3896	3889	3802	4046	3922	3927
3641	3587	3539	3537	3676	3649	3755	3735	3634	3764	3626	3701	3756	3629	3679	3702	3613	3637	3622	3609	3579	3654	3727	3746	3627	3665	3679	3681	3690	3627	3606	3675	3750	3852	3766	3849	3925	3739	3844	3794	3700	3759	3816	3783	3850	3851	3931	4053	3964	3959
3561	3565	3424	3469	3551	3565	3578	3534	3672	3657	3527	3626	3639	3570	3628	3489	3651	3616	3672	3711	3681	3740	3769	3795	3623	3762	3782	3713	3740	3828	3824	3710	3783	3940	3791	3934	3912	3820	3815	3864	3852	3738	3797	3903	3917	3956	4076	4122	3976	3930
3603	3519	3518	3460	3507	3617	3614	3500	3631	3597	3547	3591	3519	3584	3555	3684	3581	3657	3677	3755	3812	3740	3820	3740	3812	3781	3711	3913	3736	3789	3803	3882	3837	3981	3842	3953	3898	3750	3805	3958	3791	3892	3800	3909	3819	4184	4001	4090	4077	3941
3528	3548	3387	3414	3434	3470	3657	3527	3521	3517	3553	3601	3631	3471	3646	3663	3543	3623	3615	3753	3618	3860	3812	3816	3835	3735	3695	3633	3903	3854	3769	3943	4013	4010	4022	3873	3896	3861	3788	3812	3868	3880	3882	3974	3924	3879	4148	3972	3895	3959
3335	3454	3398	3399	3435	3496	3515	3552	3737	3560	3539	3523	3700	3526	3649	3631	3606	3601	3632	3656	3674	3636	3793	3670	3756	3834	3777	3761	3787	3897	3797	3748	3920	3922	3812	3871	3729	3938	3838	3887	3786	3788	3898	3825	3886	3857	3940	3866	3835	3868
3457	3313	3316	3407	3346	3521	3576	3561	3531	3529	3548	3609	3498	3619	3521	3563	3668	3437	3622	3609	3731	3691	3584	3709	3509	3800	3794	3728	3733	3809	3723	3791	3774	3835	3826	3754	3779	3835	3738	3776	3759	3802	3945	3717	3830	3904	3774	3848	3793	3878
3357	3422	3366	3347	3384	3523	3576	3594	3495	3508	3482	3477	3494	3628	3552	3448	3444	3547	3526	3558	3475	3443	3432	3582	3567	3755	3623	3683	3706	3722	3625	3747	3699	3758	3635	3846	3804	3640	3713	3650	3808	3829	3798	3718	3767	3759	3874	3832	3711	3828
3437	3406	3349	3328	3448	3519	3477	3414	3472	3518	3575	3516	3639	3559	3429	3619	3271	3533	3553	3478	3561	3529	3567	3396	3584	3729	3680	3620	3691	3734	3657	3807	3731	3754	3740	3772	3719	3725	3643	3673	3731	3774	3807	3788	3755	3717	3788	3758	3714	3749
3629	3561	3454	3499	3481	3578	3520	3532	3626	3430	3516	3502	3494	3370	3356	3389	3445	3390	3499	3554	3500	3493	3560	3477	3586	3659	3563	3722	3618	3731	3670	3572	3693	3595	3751	3647	3717	3692	3461	3763	3807	3687	3664	3857	3867	3849	3615	3816	3785	3818
3742	3662	3560	3483	3460	3635	3608	3588	3405	3492	3349	3434	3495	3438	3458	3435	3324	3394	3498	3352	3430	3523	3490	3452	3504	3558	3651	3632	3589	3626	3648	3654	3628	3543	3713	3728	3694	3632	3740	3662	3594	3733	3744	3849	3778	3870	3755	3758	3699	3786
3725	3700	3595	3563	3463	3566	3578	3492	3481	3380	3423	3435	3383	3344	3320	3322	3204	3257	3420	3558	3502	3465	3475	3412	3509	3545	3453	3638	3658	3567	3558	3617	3543	3690	3596	3747	3695	3633	3642	3644	3657	3554	3630	3847	3826	3795	3783	3806	3710	3616
3729	3633	3695	3652	3701	3613	3607	3516	3495	3477	3295	3500	3484	3358	3415	3204	3387	3268	3429	3462	3531	3521	3515	3543	3455	3563	3494	3593	3642	3519	3695	3590	3664	3642	3662	3673	3523	3637	3625	3601	3679	3620	3712	3779	3708	3971	3789	3673	3712	3474
3877	3653	3717	3622	3635	3646	3616	3653	3612	3435	3439	3338	3501	3415	3284	3330	3330	3345	3394	3413	3582	3451	3637	3578	3647	3553	3669	3670	3544	3711	3607	3642	3652	3646	3564	3757	3654	3782	3652	3689	3666	3644	3775	3791	3755	3796	3891	3799	3706	3590
3696	3636	3540	3683	3620	3623	3582	3580	3531	3386	3463	3386	3529	3483	3449	3632	3393	3394	3507	3518	3575	3563	3564	3520	3650	3684	3610	3704	3812	3763	3583	3776	3790	3736	3697	3802	3714	3756	3913	3745	3777	3665	3726	3816	3825	3693	3827	3694	3625	3625
3578	3486	3419	3670	3715	3588	3539	3605	3503	3547	3483	3580	3504	3625	3483	3540	3513	3522	3525	3650	3489	3516	3685	3641	3630	3755	3726	3733	3682	3762	3771	3802	3667	3814	3784	3835	3751	3823	3768	3777	3844	3805	3699	3956	3822	3875	3836	3719	3673	3705
3583	3524	3487	3590	3489	3592	3583	3613	3466	3424	3624	3640	3560	3680	3664	3544	3564	3576	3529	3610	3653	3634	3810	3720	3620	3894	3669	3680	3615	3785	3742	3760	3754	3699	3794	3728	3655	3857	3952	3634	3907	3795	3850	3772	3780	3745	3795	3686	3521	3735
3482	3524	3393	3456	3449	3537	3488	3658	3513	3620	3618	3652	3681	3585	3643	3575	3581	3509	3665	3580	3710	3817	3751	3807	3804	3877	3895	3796	3649	3745	3729	3690	3632	3782	3735	3961	3722	3763	3815	3865	3877	3878	3836	3698	3654	3667	3873	3890	3756	3674
3534	3567	3486	3537	3590	3611	3724	3637	3657	3495	3557	3613	3625	3617	3608	3699	3499	3639	3591	3643	3889	3741	3959	3759	3883	3740	3824	3786	3739	3847	3832	3711	3686	3736	3781	3889	3834	3906	3785	3790	3817	3902	3770	3772	3818	3746	3777	3782	3709	3770
3609	3467	3475	3434	3513	3713	3495	3669	3585	3528	3540	3580	3698	3567	3671	3464	3657	3555	3644	3599	3724	3773	3848	3911	3753	3862	3889	3831	3742	3831	3726	3875	3758	3868	3819	3848	3817	3793	3946	3930	3845	3730	3790	3678	3680	3752	3785	3631	3737	3723
3676	3440	3484	3573	3468	3618	3604	3560	3573	3641	3544	3391	3632	3601	3567	3519	3504	3663	3629	3640	3797	3720	3851	3769	3807	3886	3958	3794	3595	3660	3614	3644	3750	3724	3715	3695	3740	3830	3730	3796	3811	3756	3683	3636	3606	3769	3749	3623	3571	3575
3555	3618	3556	3618	3580	3535	3629	3600	3614	3547	3546	3500	3620	3608	3522	3608	3652	3599	3525	3645	3514	3765	3552	3656	3742	3712	3551	3694	3491	3594	3569	3572	3631	3604	3784	3632	3639	3678	3739	3760	3734	3629	3649	3538	3550	3540	3632	3565	3672	3410
3742	3634	3509	3592	3610	3739	3726	3597	3523	3496	3527	3464	3431	3411	3488	3559	3493	3501	3445	3530	3532	3492	3551	3508	3640	3679	3594	3622	3499	3531	3483	3535	3566	3528	3598	3660	3545	3635	3776	3628	3708	3557	3479	3543	3565	3529	3553	3499	3449	3493
3889	3749	3705	3599	3715	3583	3679	3551	3593	3556	3544	3464	3534	3500	3510	3544	3392	3475	3365	3408	3475	3555	3439	3515	3464	3528	3476	3558	3423	3478	3526	3504	3551	3570	3511	3560	3537	3635	3618	3620	3563	3526	3513	3389	3515	3454	3416	3422	3446	3470
3859	3790	3876	3753	3690	3526	3602	3686	3558	3579	3511	3652	3505	3480	3544	3565	3406	3404	3463	3488	3472	3392	3350	3442	3514	3543	3634	3492	3483	3564	3468	3584	3635	3584	3499	3477	3546	3446	3540	3484	3416	3535	3420	3384	3483	3436	3475	3387	3437	3373
3835	3815	3703	3741	3692	3673	3743	3605	3658	3521	3495	3523	3375	3562	3506	3511	3561	3300	3334	3514	3418	3544	3482	3378	3401	3451	3538	3513	3482	3460	3504	3507	3592	3607	3492	3568	3359	3472	3483	3422	3467	3313	3456	3387	3430	3338	3563	3442	3454	3542
3737	3704	3653	3616	3656	3586	3628	3584	3486	3764	3582	3652	3408	3475	3469	3528	3583	3490	3555	3573	3604	3491	3354	3539	3546	3498	3535	3501	3444	3367	3457	3444	3499	3548	3451	3378	3518	3377	3518	3574	3567	3548	3411	3406	3458	3398	3594	3443	3542	3598
3605	3609	3767	3686	3437	3687	3639	3641	3619	3621	3587	3659	3615	3554	3501	3494	3511	3545	3612	3610	3677	3456	3619	3492	3667	3543	3584	3562	3603	3549	3499	3516	3547	3579	3456	3472	3533	3478	3510	3591	3573	3587	3397	3407	3482	3468	3524	3523	3593	3462
3536	3497	3524	3544	3570	3528	3622	3488	3531	3513	3687	3606	3644	3544	3614	3533	3564	3676	3609	3646	3649	3698	3660	3567	3583	3657	3554	3646	3592	3536	3425	3558	3700	3722	3635	3596	3623	3607	3653	3788	3690	3686	3502	3536	3722	3537	3580	3602	3714	3628
3629	3426	3448	3344	3402	3550	3451	3552	3524	3681	3707	3641	3594	3760	3629	3756	3685	3672	3685	3636	3685	3720	3553	3735	3638	3649	3737	3726	3654	3588	3606	3612	3795	3735	3774	3715	3612	3577	3815	3708	3682	3648	3576	3538	3607	3583	3596	3618	3653	3716
3349	3473	3352	3378	3370	3447	3494	3521	3528	3701	3557	3647	3616	3585	3806	3729	3637	3594	3692	3655	3607	3690	3499	3743	3637	3793	3730	3661	3543	3715	3774	3826	3895	3666	3815	3664	3677	3831	3752	3743	3665	3652	3716	3768	3821	3700	3804	3633	3739	3829
3407	3373	3378	3336	3334	3292	3380	3516	3589	3474	3610	3669	3665	3672	3662	3737	3648	3761	3608	3756	3598	3714	3550	3646	3611	3637	3698	3682	3606	3666	3793	3821	3789	3777	3798	3825	3710	3714	3644	3689	3555	3743	3702	3781	3699	3720	3655	3666	3592	3784
3339	3332	3283	3326	3316	3447	3436	3499	3516	3436	3557	3624	3570	3715	3718	3515	3633	3632	3605	3670	3651	3503	3641	3542	3540	3760	3625	3745	3580	3679	3731	3788	3746	3775	3600	3703	3533	3703	3676	3617	3655	3608	3581	3618	3649	3723	3662	3733	3703	3712
3417	3282	3193	3302	3370	3403	3379	3505	3521	3502	3480	3613	3629	3547	3531	3637	3628	3668	3564	3690	3624	3584	3608	3547	3579	3493	3680	3611	3463	3597	3615	3639	3653	3764	3759	3603	3608	3565	3625	3659	3507	3679	3583	3749	3670	3586	3782	3684	3705	3754
3379	3278	3264	3295	3303	3424	3403	3486	3438	3546	3491	3520	3342	3606	3576	3591	3600	3682	3695	3625	3582	3601	3519	3492	3531	3558	3375	3572	3539	3502	3636	3686	3585	3675	3466	3510	3516	3379	3622	3566	3549	3640	3596	3644	3597	3639	3580	3601	3791	3734
3375	3267	3352	3350	3348	3472	3406	3487	3496	3492	3467	3316	3407	3553	3565	3554	3639	3617	3588	3568	3692	3437	3508	3528	3602	3451	3530	3624	3458	3557	3517	3584	3559	3674	3548	3499	3536	3436	3440	3461	3593	3545	3456	3396	3596	3635	3559	3658	3736	3667
3409	3435	3408	3291	3450	3527	3440	3620	3433	3531	3426	3392	3450	3544	3584	3478	3426	3499	3592	3533	3400	3319	3494	3519	3496	3490	3582	3527	3579	3537	3455	3524	3596	3459	3561	3485	3503	3578	3481	3463	3514	3529	3455	3436	3592	3534	3634	3589	3688	3620
3397	3448	3380	3368	3317	3356	3466	3530	3560	3353	3343	3260	3404	3533	3382	3441	3565	3351	3494	3539	3349	3427	3303	3362	3506	3449	3566	3584	3529	3581	3553	3517	3510	3504	3552	3518	3606	3375	3426	3467	3483	3425	3456	3509	3441	3647	3714	3504	3545	3533
3456	3365	3346	3280	3320	3377	3335	3472	3397	3321	3465	3333	3380	3470	3422	3407	3448	3482	3471	3457	3475	3370	3355	3315	3521	3408	3599	3601	3600	3503	3535	3597	3544	3502	3600	3449	3427	3402	3388	3410	3334	3410	3444	3479	3555	3583	3599	3490	3530	3616
3440	3389	3302	3225	3304	3371	3386	3371	3381	3343	3352	3328	3358	3476	3353	3360	3369	3512	3431	3425	3454	3471	3345	3434	3400	3614	3446	3463	3485	3516	3632	3676	3534	3465	3557	3430	3512	3395	3443	3379	3417	3451	3381	3555	3427	3510	3448	3642	3646	3627
3292	3339	3203	3306	3258	3350	3279	3358	3267	3297	3322	3274	3336	3401	3375	3456	3298	3445	3604	3482	3407	3405	3327	3428	3425	3392	3604	3637	3468	3649	3551	3578	3463	3454	3531	3400	3485	3655	3320	3378	3477	3463	3473	3569	3404	3506	3524	3343	3621	3501
3223	3206	3155	3260	3103	3156	3320	3317	3254	3278	3230	3150	3272	3352	3272	3440	3293	3348	3366	3446	3402	3393	3332	3471	3342	3509	3514	3624	3627	3663	3613	3583	3565	3584	3626	3531	3536	3437	3442	3473	3372	3498	3471	3512	3446	3388	3447	3391	3472	3598
3349	3209	3139	3213	3208	3172	3161	3211	3183	3197	3169	3275	3209	3296	3334	3248	3357	3334	3524	3364	3481	3367	3355	3393	3352	3379	3577	3642	3700	3593	3630	3583	3648	3631	3593	3678	3518	3581	3546	3440	3441	3591	3446	3443	3412	3399	3485	3443	3484	3636
3081	3134	3090	3109	3051	3169	3214	3153	3138	3170	3100	3190	3256	3240	3160	3229	3262	3324	3379	3450	3441	3571	3512	3500	3432	3476	3526	3523	3581	3660	3683	3568	3670	3667	3491	3657	3608	3656	3564	3529	3420	3554	3491	3537	3417	3504	3342	3532	3590	3552
3271	3184	3034	3044	3068	2953	3012	3123	3141	3158	3171	3170	3080	3113	3260	3186	3249	3278	3466	3406	3461	3492	3512	3536	3480	3443	3605	3511	3518	3627	3623	3542	3618	3592	3615	3572	3685	3669	3650	3543	3388	3506	3627	3529	3508	3503	3426	3451	3443	3443
2983	3136	2928	2915	2962	3045	3007	3009	3142	3092	3041	3113	3101	3170	3182	3234	3258	3350	3400	3398	3499	3377	3382	3473	3482	3482	3467	3541	3416	3596	3537	3605	3525	3597	3635	3704	3545	3549	3468	3724	3640	3761	3591	3540	3553	3417	3398	3480	3476	3533
2987	2929	2898	2909	2970	2939	2927	2999	3076	3051	3198	3119	3158	3181	3092	3229	3232	3346	3421	3341	3392	3365	3580	3400	3391	3591	3507	3480	3645	3571	3597	3444	3556	3556	3571	3505	3733	3546	3540	3698	3768	3717	3794	3680	3589	3562	3526	3492	3505	3542
2980	2940	2868	2965	2781	2975	2931	3078	3094	3056	3195	3194	3065	3176	3234	3246	3229	3228	3264	3347	3466	3384	3548	3525	3502	3495	3489	3530	3571	3605	3441	3579	3586	3589	3623	3702	3689	3675	3589	3489	3785	3664	3635	3725	3478	3620	3549	3581	3549	3678
2854	2946	2900	2877	2873	2889	3023	3032	2857	3043	3151	3120	3208	3209	3307	3299	3239	3327	3351	3378	3370	3462	3544	3468	3509	3509	3548	3536	3599	3540	3630	3662	3584	3681	3671	3609	3688	3618	3633	3523	3666	3667	3642	3730	3709	3709	3688	3569	3556	3682
2824	2832	2743	2811	2764	2847	2833	2892	2976	3063	3191	3193	3162	3310	3237	3217	3334	3454	3405	3288	3484	3449	3504	3476	3468	3618	3562	3506	3536	3587	3689	3591	3664	3737	3801	3663	3698	3733	3649	3733	3628	3564	3723	3689	3834	3724	3626	3629	3832	3828
2881	2799	2891	2752	2932	2861	2896	3002	2835	3150	3065	3217	3095	3189	3402	3308	3315	3367	3342	3417	3364	3479	3474	3632	3477	3460	3552	3480	3534	3611	3621	3661	3680	3830	3801	3832	3728	3760	3666	3619	3639	3534	3681	3700	3754	3815	3725	3839	3797	3894
2863	2848	2849	3027	2937	2881	2923	2901	3016	3084	3122	3196	3165	3278	3302	3181	3388	3489	3421	3359	3393	3389	3462	3422	3365	3527	3553	3489	3630	3593	3686	3758	3764	3826	3738	3689	3808	3666	3836	3641	3685	3580	3537	3614	3707	3771	3754	3703	3762	3722
2847	2897	2776	2721	2860	2928	2905	3070	2953	3083	3118	3115	3226	3179	3252	3314	3312	3383	3346	3274	3326	3392	3446	3484	3441	3494	3487	3487	3695	3601	3673	3678	3683	3782	3738	3805	3659	3753	3670	3562	3716	3481	3715	3498	3650	3846	3701	3829	3683	3635
2936	2934	2916	2890	2919	2911	2994	2915	2999	3133	3154	3070	3156	3135	3106	3290	3334	3303	3408	3396	3355	3417	3344	3558	3573	3524	3496	3528	3587	3561	3731	3615	3613	3674	3579	3585	3728	3772	3630	3633	3491	3533	3505	3678	3711	3596	3610	3659	3546	3671
3024	2888	2906	2886	3035	3106	3124	3036	3082	3124	3138	3108	3132	3246	3222	3292	3277	3267	3262	3364	3323	3410	3385	3540	3442	3409	3443	3516	3672	3666	3665	3646	3586	3602	3571	3626	3756	3582	3531	3605	3598	3502	3521	3536	3632	3599	3670	3595	3511	3561
3063	2909	2918	3078	2999	3082	3069	3160	3041	3186	3191	3180	3241	3165	3293	3237	3389	3277	3405	3345	3421	3451	3456	3615	3443	3471	3471	3534	3462	3594	3642	3665	3633	3591	3553	3492	3663	3654	3472	3637	3580	3637	3552	3550	3558	3563	3658	3558	3465	3413
2957	2871	2910	2976	3130	3138	3099	3147	3185	3193	3092	3254	3077	3249	3216	3269	3249	3238	3346	3222	3408	3486	3522	3455	3472	3490	3524	3666	3590	3568	3558	3511	3508	3436	3473	3497	3485	3502	3621	3529	3534	3600	3434	3582	3563	3538	3587	3502	3425	3447
2976	2898	2966	2854	3004	3182	3232	3088	3136	3102	3195	3182	3244	3287	3371	3243	3372	3336	3233	3342	3432	3429	3440	3493	3489	3600	3519	3573	3485	3455	3695	3601	3540	3586	3371	3456	3511	3480	3549	3500	3612	3546	3662	3510	3564	3541	3587	3481	3437	3532
3046	2981	2984	2970	3036	3136	3262	3260	3151	3200	3177	3140	3216	3301	3359	3307	3472	3473	3480	3280	3415	3506	3558	3620	3620	3526	3553	3616	3574	3507	3462	3566	3444	3533	3467	3622	3384	3616	3468	3507	3533	3561	3522	3511	3523	3540	3550	3462	3447	3496
2992	2971	2853	2909	3065	3030	3095	3245	3167	3112	3182	3238	3264	3320	3296	3328	3426	3428	3290	3338	3441	3330	3423	3626	3575	3566	3391	3637	3415	3421	3519	3495	3571	3527	3473	3395	3346	3383	3492	3497	3406	3424	3541	3402	3521	3516	3508	3487	3443	3439
2832	2934	2853	2936	2953	3103	3054	3143	3097	3249	3182	3253	3198	3232	3274	3302	3257	3427	3383	3524	3474	3519	3395	3440	3526	3484	3385	3375	3523	3482	3455	3490	3460	3416	3452	3557	3398	3529	3458	3554	3495	3371	3546	3581	3567	3583	3639	3474	3480	3503
2936	2917	2912	2821	3140	3004	3044	3043	3068	3216	3172	3185	3231	3280	3382	3330	3359	3377	3293	3507	3455	3402	3423	3430	3532	3474	3440	3431	3443	3537	3550	3614	3446	3485	3499	3472	3463	3346	3374	3593	3484	3512	3518	3477	3424	3567	3543	3705	3654	3494
2964	2942	2894	2872	2962	3027	3080	3124	3201	3091	3133	3127	3201	3305	3301	3328	3348	3310	3367	3370	3333	3330	3390	3459	3434	3442	3527	3504	3435	3335	3506	3493	3478	3552	3512	3642	3614	3487	3417	3489	3361	3487	3609	3428	3520	3473	3602	3630	3608	3397
2941	3081	3018	2991	3035	2981	3081	3111	3244	3114	3231	3095	3142	3189	3200	3152	3096	3229	3270	3313	3289	3303	3325	3406	3332	3514	3456	3355	3371	3437	3401	3367	3450	3596	3466	3490	3517	3482	3426	3395	3529	3427	3340	3431	3536	3562	3612	3532	3639	3592
3014	3117	3069	2946	3030	3137	3159	3231	3091	3191	3233	3193	3284	3259	3281	3284	3306	3206	3275	3198	3178	3365	3429	3406	3352	3447	3379	3405	3374	3406	3237	3307	3508	3426	3458	3623	3523	3540	3419	3488	3355	3460	3537	3478	3375	3482	3531	3554	3536	3548
2964	3086	3036	3089	3027	3270	3272	3450	3264	3227	3177	3293	3285	3285	3405	3273	3355	3302	3435	3361	3404	3427	3223	3406	3379	3321	3379	3366	3335	3360	3368	3343	3501	3410	3641	3531	3422	3441	3436	3541	3563	3548	3567	3435	3426	3477	3430	3593	3593	3599
3108	3046	3167	3129	3101	3262	3345	3434	3237	3265	3213	3345	3332	3201	3301	3283	3249	3290	3163	3197	3304	3268	3321	3330	3417	3323	3464	3379	3368	3399	3362	3250	3378	3396	3570	3576	3452	3553	3387	3490	3607	3497	3460	3525	3393	3497	3548	3693	3623	3459
3113	3074	3076	3167	3319	3243	3243	3360	3294	3311	3448	3303	3322	3359	3250	3406	3287	3298	3332	3278	3397	3318	3274	3419	3526	3539	3439	3474	3446	3541	3357	3431	3397	3561	3572	3413	3403	3512	3416	3464	3641	3508	3632	3541	3502	3596	3408	3479	3524	3584
3072	3029	3035	3124	3230	3193	3249	3360	3317	3199	3360	3364	3437	3345	3332	3390	3460	3335	3477	3398	3433	3333	3362	3387	3358	3412	3532	3431	3538	3445	3296	3437	3397	3350	3576	3390	3412	3445	3582	3355	3482	3680	3639	3538	3469	3492	3481	3488	3510	3441
3220	3004	3167	3293	3143	3191	3270	3483	3418	3416	3240	3447	3413	3446	3352	3436	3475	3294	3364	3348	3430	3301	3469	3438	3522	3418	3556	3423	3477	3473	3436	3343	3410	3471	3463	3385	3412	3411	3417	3315	3538	3569	3639	3630	3447	3515	3370	3371	3446	3444
3353	3248	3191	3271	3192	3244	3417	3396	3403	3448	3393	3313	3251	3191	3439	3292	3427	3488	3385	3460	3493	3458	3383	3410	3499	3576	3437	3597	3464	3507	3313	3303	3314	3319	3443	3312	3425	3353	3396	3363	3447	3446	3538	3538	3515	3451	3488	3514	3461	3426
3258	3292	3221	3254	3132	3280	3328	3381	3290	3448	3277	3402	3337	3418	3292	3261	3304	3363	3381	3423	3359	3355	3393	3353	3480	3456	3577	3426	3351	3320	3217	3391	3365	3368	3374	3352	3371	3320	3410	3379	3258	3344	3485	3502	3507	3394	3390	3468	3358	3373
3400	3305	3209	3302	3256	3257	3360	3465	3361	3401	3393	3281	3221	3320	3254	3349	3415	3453	3421	3500	3431	3422	3462	3339	3295	3421	3409	3400	3395	3343	3346	3293	3263	3289	3245	3383	3281	3348	3345	3286	3373	3419	3416	3475	3600	3535	3391	3408	3451	3254
3399	3270	3231	3286	3252	3390	3417	3364	3356	3338	3402	3378	3349	3245	3355	3194	3339	3204	3370	3359	3382	3343	3346	3463	3374	3360	3434	3289	3352	3296	3218	3303	3319	3263	3294	3260	3406	3355	3316	3395	3369	3427	3385	3425	3462	3316	3372	3457	3425	3383
3332	3366	3317	3360	3332	3306	3406	3387	3460	3251	3303	3215	3222	3285	3446	3349	3470	3349	3395	3405	3473	3402	3416	3243	3377	3293	3380	3338	3330	3211	3379	3330	3347	3287	3291	3476	3279	3332	3331	3370	3367	3332	3412	3432	3527	3429	3506	3408	3602	3563
3365	3298	3405	3357	3419	3442	3334	3317	3351	3346	3410	3442	3385	3333	3289	3222	3157	3240	3165	3325	3300	3209	3338	3190	3234	3438	3339	3248	3247	3379	3316	3332	3450	3397	3336	3374	3477	3373	3393	3406	3468	3341	3471	3436	3463	3360	3551	3545	3449	3605
3398	3430	3348	3374	3251	3243	3285	3429	3444	3248	3152	3149	3163	3321	3304	3365	3430	3335	3324	3295	3339	3163	3205	3201	3121	3222	3280	3324	3179	3425	3401	3463	3391	3285	3341	3493	3465	3423	3351	3363	3408	3349	3373	3558	3517	3560	3476	3669	3590	3707
3325	3165	3311	3399	3380	3348	3352	3351	3233	3281	3438	3390	3259	3248	3157	3212	3099	3067	3117	3094	3181	3173	3201	3276	3440	3314	3215	3338	3334	3407	3391	3333	3457	3499	3384	3401	3477	3502	3324	3594	3438	3383	3446	3580	3585	3574	3574	3674	3588	3497
3497	3408	3311	3310	3308	3274	3432	3517	3433	3274	3305	3181	3148	3142	3126	3238	3153	3292	3238	3178	3312	3152	3070	2996	3209	3221	3342	3354	3287	3435	3328	3294	3380	3422	3474	3493	3392	3314	3419	3338	3394	3438	3468	3419	3400	3523	3467	3494	3546	3569
3440	3395	3262	3413	3379	3470	3491	3418	3314	3312	3308	3312	3421	3265	3244	3202	3128	3166	3192	3082	3377	3067	3364	3380	3318	3240	3221	3332	3291	3391	3475	3319	3428	3499	3307	3379	3505	3434	3273	3476	3457	3425	3563	3522	3444	3427	3425	3485	3495	3383
3553	3500	3270	3216	3517	3446	3460	3461	3526	3515	3188	3386	3225	3188	3263	3297	3205	3201	3190	3225	3178	3127	3053	3119	3221	3310	3351	3481	3343	3436	3358	3367	3300	3365	3467	3443	3208	3327	3409	3462	3585	3494	3473	3467	3430	3413	3456	3332	3414	3466
3558	3452	3304	3411	3321	3380	3473	3510	3529	3473	3269	3258	3370	3256	3391	3326	3303	3234	3355	3286	3409	3381	3378	3296	3276	3257	3300	3308	3531	3458	3285	3327	3348	3376	3467	3435	3389	3361	3345	3561	3453	3503	3548	3530	3361	3442	3326	3410	3462	3550
3379	3481	3356	3257	3276	3383	3374	3426	3529	3377	3451	3303	3404	3296	3328	3235	3192	3317	3333	3314	3306	3188	3284	3202	3348	3371	3322	3318	3347	3375	3371	3368	3343	3378	3347	3338	3357	3427	3400	3381	3529	3398	3534	3498	3307	3360	3434	3321	3453	3366
3497	3331	3409	3343	3365	3180	3173	3526	3402	3433	3307	3301	3233	3220	3233	3224	3337	3368	3360	3268	3260	3320	3336	3098	3175	3254	3294	3382	3415	3457	3212	3137	3362	3331	3567	3471	3334	3289	3473	3497	3400	3461	3413	3496	3577	3278	3356	3419	3444	3510
3504	3370	3442	3219	3178	3301	3395	3463	3331	3316	3293	3297	3261	3339	3314	3473	3381	3410	3426	3355	3391	3251	3283	3222	3252	3155	3178	3176	3290	3504	3380	3320	3363	3480	3499	3401	3393	3365	3403	3454	3455	3418	3557	3459	3498	3367	3351	3473	3341	3524
3478	3523	3278	3302	3363	3324	3310	3153	3202	3436	3380	3394	3507	3385	3372	3365	3307	3406	3195	3241	3356	3447	3384	3310	3196	3208	3307	3337	3207	3370	3283	3506	3398	3455	3393	3462	3468	3543	3331	3403	3479	3513	3533	3604	3422	3365	3466	3369	3385	3475
3513	3452	3341	3372	3331	3254	3248	3319	3441	3460	3389	3273	3180	3130	3183	3075	3180	3146	3230	3120	3042	3209	3010	3169	3210	3235	3233	3353	3389	3315	3319	3296	3322	3501	3550	3431	3501	3605	3579	3417	3429	3426	3497	3535	3469	3457	3517	3505	3509	3472
3479	3512	3434	3333	3102	3302	3444	3445	3226	3256	3078	3134	3284	3201	3298	3305	3308	3469	3338	3361	3376	3285	3100	3065	3152	3162	3246	3182	3268	3332	3428	3472	3443	3452	3506	3578	3562	3438	3468	3552	3466	3538	3728	3556	3495	3424	3379	3467	3470	3365
3503	3612	3356	3310	3481	3519	3341	3069	3222	3123	3358	3262	3351	3432	3286	3329	3276	3407	3410	3459	3405	3462	3391	3549	3285	3287	3299	3204	3316	3359	3387	3421	3532	3557	3281	3615	3671	3578	3555	3497	3531	3550	3557	3631	3555	3491	3582	3578	3526	3594
3536	3359	3309	3578	3550	3347	3124	3287	3278	3343	3354	3190	3255	3138	2930	2969	2749	2902	2894	2940	3023	3149	3219	3346	3464	3555	3530	3539	3354	3282	3420	3270	3457	3522	3519	3407	3509	3476	3580	3509	3637	3570	3567	3640	3603	3494	3603	3480	3553	3612
3349	3367	3518	3539	3238	3160	3278	3410	3196	3162	3027	3120	3073	3000	3067	2949	3102	3145	3180	3118	3221	3100	2926	2991	3149	3279	3528	3545	3632	3472	3523	3356	3292	3449	3578	3682	3441	3536	3700	3585	3543	3567	3622	3544	3625	3520	3540	3555	3554	3580
3451	3575	3277	3215	3356	3436	3463	3126	3162	3115	3223	3184	3098	3167	3082	3148	3440	3357	3537	3725	3907	3590	3645	3460	3269	3252	3234	3344	3412	3535	3419	3580	3493	3318	3416	3583	3630	3460	3507	3690	3546	3647	3664	3544	3469	3618	3611	3603	3597	3628
3649	3358	3101	3250	3420	3323	3140	3221	3165	3227	3068	3068	3099	3066	3123	3194	3090	3242	3330	3329	3547	3698	3759	3786	3841	3503	3429	3378	3210	3364	3444	3375	3587	3535	3383	3391	3677	3600	3272	3585	3578	3477	3484	3441	3435	3542	3490	3462	3649	3547
3422	3165	3217	3450	3290	3116	3136	3227	3245	3229	3078	3053	3143	3202	3183	3035	3100	3090	3045	3117	3091	3167	3158	3381	3694	3811	3790	3662	3276	3324	3427	3446	3464	3480	3535	3380	3379	3678	3449	3438	3653	3462	3364	3560	3425	3468	3534	3518	3677	3684
3147	3212	3370	3307	3008	3161	3200	3283	3256	3187	3344	3379	3216	3152	3024	2950	2946	2978	3090	3063	3047	2934	2939	3016	3106	3536	3636	3830	3716	3462	3326	3440	3456	3271	3583	3527	3297	3463	3485	3320	3554	3518	3428	3526	3541	3340	3480	3562	3431	3637
3288	3568	3338	3068	3015	3182	3206	3262	3263	3471	3525	3284	3150	2920	2820	2780	2950	3013	3158	3223	3239	3307	3127	3122	3018	3155	3303	3640	3898	3735	3491	3370	3416	3298	3543	3597	3382	3271	3504	3412	3333	3456	3622	3348	3485	3460	3527	3545	3475	3583
3506	3397	3134	2948	3223	3213	3182	3319	3506	3596	3348	2983	2836	2747	2958	3056	3224	3252	3377	3339	3380	3606	3433	3327	3250	3297	3220	3364	3545	3690	3819	3490	3441	3335	3165	3522	3570	3306	3392	3463	3389	3254	3565	3509	3279	3547	3310	3392	3475	3422
3578	3241	3016	3091	3350	3207	3085	3523	3415	3260	2873	2836	2874	3119	3355	3646	3709	3737	3756	3687	3652	3723	3605	3605	3642	3445	3341	3229	3213	3541	3543	3625	3553	3372	3396	3326	3493	3225	3133	3479	3281	3259	3384	3489	3300	3394	3323	3150	3419	3272
3618	3043	3097	3234	3259	3094	3401	3305	3104	3017	2774	3282	3728	4026	4059	4201	4140	4144	3994	3871	3838	3797	3562	3699	3543	3568	3501	3504	3335	3365	3548	3546	3567	3560	3431	3215	3508	3472	3121	3243	3527	3275	3313	3341	3465	3171	3357	3098	3449	3178
3352	2975	3258	3389	3226	3272	3275	3165	2884	2938	3220	3949	4254	4375	4409	4297	3973	3773	3834	3839	3725	3843	3704	3515	3483	3666	3747	3564	3498	3298	3305	3509	3618	3507	3470	3304	3301	3345	3244	3221	3477	3354	3288	3331	3330	3193	3274	3243	3252	3192
3088	3046	3443	3379	3095	3129	3206	3078	3097	3411	3861	4366	4584	4193	3882	3565	3272	3230	3075	3228	3410	3560	3518	3619	3496	3576	3561	3648	3499	3363	3261	3268	3538	3513	3413	3363	3152	3345	3298	3181	3332	3355	3316	3324	3262	3329	3254	3314	3281	3342
3031	3324	3412	3326	3102	3103	3051	3019	3276	3901	4240	4455	4066	3648	2945	2710	2318	2270	2416	2475	2701	3086	3384	3393	3578	3501	3522	3483	3583	3382	3267	3262	3298	3492	3619	3351	3285	3332	3395	3071	3197	3463	3225	3341	3378	3308	3138	3360	3108	3403
3107	3411	3449	3161	3057	3120	3046	3188	3763	4055	4367	3984	3288	2707	2185	1944	1977	1923	1883	2147	2222	2497	2870	3305	3469	3452	3449	3436	3509	3496	3312	3193	3178	3439	3472	3371	3279	3256	3404	3243	3202	3395	3256	3323	3319	3300	3158	3287	3106	3321
3183	3417	3432	3184	3123	3040	3140	3404	3867	4195	4032	3277	2636	2151	1819	1823	1825	1931	2034	1998	1980	2232	2504	2897	3269	3578	3527	3341	3472	3368	3287	3193	3134	3484	3423	3359	3349	3193	3366	3361	3265	3388	3303	3249	3178	3331	3258	3389	3200	3233
3449	3471	3452	3120	3011	3154	3304	3671	3917	4001	3557	2872	2122	1818	1823	1955	2184	2329	2221	2101	2015	1945	2153	2618	3077	3391	3513	3368	3373	3318	3369	3063	3127	3325	3424	3301	3235	3234	3329	3471	3189	3411	3205	3277	3220	3323	3373	3403	3238	3453
3490	3789	3331	3068	3049	3236	3413	3772	3949	3898	3182	2479	1943	1758	1968	2237	2525	2617	2559	2302	1990	1925	2009	2360	2759	3358	3530	3467	3292	3326	3271	3126	3013	3231	3495	3324	3326	3364	3398	3336	3418	3276	3264	3363	3344	3257	3238	3225	3343	3262
3463	3694	3314	3135	3144	3372	3516	3927	3986	3697	2961	2337	1887	1803	2102	2359	2803	2978	2832	2464	2326	1956	1894	2224	2718	3282	3667	3437	3310	3260	3229	3110	3021	3296	3575	3324	3217	3368	3403	3328	3250	3230	3372	3198	3377	3196	3231	3230	3238	3187
3657	3676	3398	3032	3134	3476	3593	3917	3743	3598	2964	2199	1849	1842	2226	2613	2808	3135	3075	2702	2350	2172	1980	2116	2618	3261	3558	3611	3433	3281	3275	3104	3000	3332	3654	3324	3249	3246	3446	3427	3388	3282	3343	3156	3419	3339	3154	3276	3141	3323
3461	3697	3376	2963	3060	3498	3512	3709	3711	3568	2837	2315	1898	1949	2277	2641	3007	3060	3100	2734	2404	1987	2013	2178	2624	3321	3851	3765	3339	3285	3241	3028	3018	3283	3534	3328	3234	3444	3394	3422	3281	3375	3326	3158	3277	3216	3365	3332	3238	3394
3354	3555	3405	3015	3143	3372	3572	3713	3657	3433	2882	2393	2003	1873	2162	2514	2631	2824	2793	2567	2229	2006	1885	2137	2655	3497	3810	3634	3280	3213	3234	3024	3020	3301	3541	3174	3150	3463	3343	3345	3283	3238	3378	3176	3344	3266	3325	3258	3313	3384
3369	3514	3302	2992	2959	3430	3530	3755	3623	3466	3019	2509	2146	1976	2108	2195	2348	2425	2410	2298	1981	1776	1865	2274	2800	3670	3940	3597	3408	3192	3164	2968	2986	3240	3481	3041	3224	3535	3349	3293	3343	3332	3273	3325	3326	3185	3346	3261	3368	3250
3322	3364	3330	3001	2911	3171	3455	3594	3667	3427	3087	2718	2305	2113	1931	1930	2033	2029	2055	1918	1785	1696	1894	2506	3232	3902	3959	3633	3285	2983	3016	3046	3072	3385	3474	3050	3156	3625	3214	3226	3327	3284	3273	3265	3417	3291	3245	3333	3324	3449
3191	3085	3259	3038	2877	3127	3424	3657	3559	3412	3266	2945	2589	2254	1997	1867	1822	1695	1763	1712	1736	1914	2350	2891	3751	4094	4110	3592	3149	3121	2992	3023	3180	3439	3185	2989	3236	3375	3166	3240	3316	3258	3448	3211	3361	3217	3429	3295	3303	3437
3224	3279	3311	3180	2903	2942	3337	3439	3541	3463	3433	3259	3082	2741	2257	2135	1836	1932	1801	1901	2080	2334	2803	3676	4042	4213	3730	3302	2960	2996	3001	3035	3161	3391	3194	2928	3369	3319	2993	3269	3216	3285	3207	3221	3293	3221	3397	3192	3357	3343
3219	3213	3188	3239	2988	2850	3232	3446	3526	3562	3422	3445	3411	3152	2824	2675	2545	2435	2406	2653	2778	3220	3728	4113	4237	4027	3447	2982	2852	3116	3052	3145	3389	3225	2894	2931	3435	3231	3076	3359	3268	3224	3180	3121	3243	3201	3331	3211	3410	3294
3155	3177	3297	3196	3001	2890	3079	3308	3602	3677	3444	3539	3467	3534	3350	3197	3175	3137	3216	3422	3683	3919	4348	4280	4081	3571	3110	2796	3001	3097	3016	3269	3439	3049	2861	3085	3411	3076	3127	3345	3308	3320	3224	3261	3252	3265	3268	3370	3319	3427
3142	3168	3114	3178	3226	3077	3012	3181	3432	3457	3477	3535	3482	3563	3503	3543	3819	3644	3873	4154	4170	4327	4311	3847	3493	3040	2753	2826	3108	3224	3172	3403	3227	2859	2772	3347	3242	3040	3291	3400	3197	3305	3184	3315	3169	3237	3288	3334	3329	3447
3079	3111	3133	3208	3343	3158	2945	2966	3189	3385	3553	3562	3545	3368	3570	3640	3675	3850	4038	4038	3981	3920	3678	3211	2894	2707	2773	3020	3253	3275	3372	3184	3137	2853	3158	3365	3175	3010	3301	3146	3234	3253	3110	3301	3083	3377	3052	3443	3264	3438
3017	3071	3116	3078	3305	3271	3175	2983	2911	3183	3465	3622	3475	3597	3353	3311	3362	3507	3502	3471	3413	3126	2860	2776	2676	2781	3202	3211	3229	3252	3278	3131	2837	2965	3356	3241	2793	3234	3447	3125	3364	3197	3300	3276	3288	3271	3209	3331	3458	3364
2980	2911	2990	3032	3164	3416	3316	3242	3032	2854	3110	3277	3472	3514	3450	3341	3138	3089	3014	2929	2838	2834	2674	2817	2959	3259	3368	3376	3214	3410	3189	2977	3024	3286	3514	3043	2962	3305	3234	3145	3315	3285	3445	3241	3259	3235	3373	3362	3510	3266
3224	2960	2926	3041	3127	3179	3407	3385	3286	3037	2998	3030	3325	3279	3460	3339	3180	3170	2848	2843	2967	2908	3081	3232	3458	3382	3205	3263	3267	3184	3064	3123	3186	3418	3184	3061	3293	3435	3003	3348	3280	3321	3390	3220	3298	3169	3478	3265	3419	3323
3055	3049	3003	2956	3046	3112	3346	3478	3492	3371	3128	2952	2997	3146	3105	3021	3127	3215	3189	3168	3049	3181	3252	3266	3311	3213	3167	3135	3145	3048	3132	3341	3429	3212	3007	3073	3304	3092	3199	3268	3245	3275	3218	3385	3264	3332	3358	3287	3295	3431
2916	2996	3094	3015	3090	3091	3140	3236	3441	3587	3469	3307	2980	3022	3042	3053	3052	3040	3138	3144	3231	3327	3263	3265	3177	3032	3102	3178	3076	3121	3267	3454	3322	2875	3107	3377	3208	3010	3319	3349	3210	3260	3328	3263	3280	3372	3203	3408	3238	3271
2950	2887	2930	3127	3022	3080	3139	3051	3139	3339	3417	3602	3680	3566	3353	3340	3128	3147	3191	3266	3209	3115	3299	3186	3174	3019	3118	3085	3263	3285	3380	3307	2955	3181	3335	3220	3084	3210	3257	3208	3395	3260	3292	3307	3349	3346	3278	3201	3369	3247
3227	2819	2879	3031	3206	3191	3276	3232	3069	2972	3025	3127	3506	3543	3671	3548	3438	3356	3505	3292	3210	3156	3175	3260	3098	3013	3114	3272	3401	3382	3189	3134	3207	3381	3317	2920	3089	3276	3177	3196	3387	3355	3360	3310	3403	3306	3418	3259	3424	3252
3078	3024	2875	2853	2999	3137	3185	3189	3256	3146	3013	2942	2795	2967	3109	3268	3260	3185	3228	3097	3088	3019	2900	2981	3066	3119	3396	3323	3399	3177	3274	3319	3342	3343	2982	3091	3317	3246	3311	3276	3430	3371	3382	3397	3240	3325	3449	3287	3382	3346
2970	3058	3010	2910	2854	2965	3145	3122	3099	3275	3218	3364	3024	2927	2818	2855	2903	2914	2832	2913	2886	2964	3046	3222	3186	3362	3286	3192	3098	3032	3263	3449	3193	3109	3095	3305	3244	3247	3225	3441	3302	3363	3463	3390	3373	3426	3293	3405	3274	3358
2952	2999	2913	2929	2962	2942	2982	3062	3028	3027	3092	3347	3350	3280	3141	3174	3292	3311	3155	3113	3190	3171	3331	3108	3122	3252	3123	3120	3373	3550	3630	3350	3113	3319	3392	3349	3366	3347	3344	3395	3389	3470	3517	3339	3575	3366	3578	3388	3303	3324
3150	2975	2851	2895	3038	3022	3114	3133	2949	2919	2965	2977	2923	3098	3244	3285	3319	3396	3377	3255	3136	3225	2959	3061	3035	3116	3371	3354	3490	3418	3321	3227	3399	3536	3354	3290	3392	3440	3354	3325	3498	3349	3370	3710	3457	3470	3445	3525	3511	3390
3037	3009	3053	2866	2823	2935	3094	3057	3215	3104	3002	2998	2883	2917	2938	2983	2936	2916	3023	2949	3004	2896	2881	3069	3309	3312	3383	3376	3332	3196	3445	3419	3364	3364	3315	3346	3290	3404	3339	3414	3380	3252	3537	3478	3348	3591	3283	3464	3383	3498
3149	3102	3015	3051	3023	3068	3014	3024	2979	3136	3056	3132	3147	3066	3112	3119	3117	3093	3100	3098	3063	3171	3250	3172	3113	3023	3173	3185	3263	3536	3534	3344	3335	3347	3326	3480	3254	3308	3302	3393	3191	3458	3574	3464	3693	3460	3579	3564	3372	3445
3257	3063	3012	3024	3138	3073	3078	2958	3031	3036	3075	2977	3115	3122	3058	3156	3180	3299	3198	3088	3047	3086	3155	3095	3181	3082	3289	3310	3366	3250	3234	3167	3437	3465	3508	3333	3342	3423	3325	3204	3489	3456	3397	3576	3577	3534	3609	3485	3541	3411
3273	3109	3083	2974	3076	3152	3129	3110	2992	3112	2935	2964	2944	3003	3045	3132	3115	3052	3148	3209	3081	3071	3036	3073	3170	3163	3187	3179	3212	3206	3229	3443	3268	3228	3362	3481	3512	3304	3247	3520	3402	3359	3541	3513	3567	3675	3418	3555	3415	3523
3168	3114	3140	3116	3039	2990	3028	3143	3150	3064	3011	2949	2879	2905	2919	3108	3158	2997	3024	3082	3026	3007	2982	2960	3204	3073	3235	3257	3319	3308	3261	3288	3175	3324	3317	3327	3433	3317	3505	3319	3429	3677	3544	3500	3617	3459	3772	3586	3529	3472
3233	3116	3047	3118	3170	3122	3124	3127	2971	2973	2972	2980	2966	2949	2973	3254	3142	3190	3139	3106	3129	3099	3055	3084	3038	3128	3138	3147	3216	3185	3192	3145	3407	3415	3381	3406	3475	3462	3276	3332	3513	3460	3577	3617	3511	3614	3474	3533	3483	3513
3228	3139	3035	3060	3083	3081	3177	3121	3177	3084	2918	2857	2915	2890	2920	3034	3142	3026	3191	2945	3013	2937	2955	2970	3043	3063	3107	3248	3241	3188	3233	3271	3294	3341	3378	3496	3321	3340	3234	3641	3410	3458	3484	3448	3642	3521	3603	3552	3503	3502
3279	3086	3028	3200	3030	3116	3171	3124	3139	3076	3125	3177	2959	2984	3085	3076	3044	3121	3141	3102	3192	3207	3234	3224	3263	3108	3231	3107	3110	3223	3297	3214	3253	3315	3263	3427	3404	3503	3331	3370	3492	3470	3397	3646	3499	3576	3445	3497	3454	3459
3233	3156	2955	2935	3111	3193	3209	3333	3172	3089	2977	2939	2966	2996	2979	3095	3037	3127	3133	3242	3063	3174	3120	3015	2984	3121	3197	3284	3237	3239	3234	3326	3259	3321	3268	3449	3352	3249	3367	3408	3333	3342	3522	3364	3557	3545	3523	3534	3413	3483
3132	3125	3210	3204	3021	3087	3041	3160	3155	3287	3237	3273	3084	3079	3093	3055	3047	3009	3006	3054	3102	3231	3163	3341	3389	3348	3241	3183	3201	3232	3173	3374	3334	3233	3238	3321	3449	3394	3441	3226	3345	3345	3353	3464	3466	3435	3617	3413	3559	3376
3260	3082	3155	3127	3127	3189	3174	3228	3195	3169	3147	2996	3127	3134	3107	3186	3152	3211	3287	3212	3111	3269	3181	3058	3157	3260	3136	3292	3325	3354	3229	3105	3309	3189	3370	3322	3371	3372	3356	3467	3331	3316	3305	3316	3438	3539	3439	3525	3449	3521
3248	3092	3167	3195	3128	3231	3205	3206	2993	3162	3150	3186	3268	3274	3134	3193	2984	3158	3072	3089	3198	3187	3361	3308	3369	3292	3201	3168	3108	3238	3255	3329	3402	3302	3316	3431	3325	3275	3337	3376	3392	3381	3377	3358	3411	3413	3471	3417	3517	3432
3172	3200	3018	3082	3190	3115	3238	3075	3137	3135	3076	3213	3178	3128	3223	3238	3205	3224	3184	3352	3306	3201	3310	3119	3126	3184	3218	3240	3358	3400	3260	3240	3326	3320	3395	3313	3347	3310	3395	3458	3339	3440	3383	3534	3512	3478	3504	3532	3461	3520
3251	3218	3072	3114	3136	3169	3273	3073	3103	3102	3113	3085	3258	3205	3233	3291	3185	3182	3320	3244	3305	3309	3449	3341	3415	3423	3405	3323	3161	3233	3267	3421	3403	3381	3539	3459	3327	3415	3468	3469	3493	3416	3485	3283	3401	3413	3581	3478	3558	3523
3196	3033	3044	3187	3187	3042	3089	3178	3125	3197	3178	3226	3152	3130	3169	3148	3264	3242	3385	3264	3476	3379	3352	3311	3336	3426	3459	3414	3403	3340	3332	3318	3318	3396	3440	3404	3338	3424	3369	3387	3339	3391	3425	3433	3409	3396	3499	3426	3562	3398
3226	3069	3030	3044	3150	3069	3103	3145	3137	3269	3119	3170	3074	3126	3056	3111	3189	3337	3397	3351	3393	3413	3485	3458	3349	3537	3441	3359	3423	3332	3386	3346	3464	3403	3396	3438	3498	3455	3431	3374	3360	3392	3401	3342	3461	3444	3466	3487	3522	3533
3130	3032	3020	3009	3103	3054	3024	3017	3137	2982	3064	3074	3234	3255	3212	3224	3336	3381	3290	3506	3427	3482	3512	3481	3350	3474	3498	3389	3493	3443	3418	3448	3430	3441	3496	3413	3391	3349	3278	3359	3317	3448	3480	3367	3490	3513	3488	3610	3555	3587
3159	3076	3141	3020	3011	3010	3072	3054	3017	3101	3079	2940	3100	3154	3158	3107	3126	3282	3382	3348	3449	3458	3560	3465	3429	3402	3496	3537	3474	3401	3448	3457	3462	3366	3463	3396	3404	3484	3471	3481	3268	3438	3474	3534	3517	3586	3581	3554	3599	3520
3172	3142	3012	2926	2971	3081	3045	3076	3026	3022	2948	3020	3040	3127	3207	3125	3296	3305	3294	3342	3375	3421	3480	3293	3436	3374	3333	3417	3504	3420	3531	3414	3414	3535	3419	3422	3430	3598	3484	3461	3352	3548	3551	3541	3403	3514	3530	3574	3571	3623
3153	3027	3020	3009	2918	2939	2948	3003	2935	2968	2979	2994	3009	3065	3047	3086	3253	3248	3248	3421	3423	3362	3336	3413	3386	3296	3393	3399	3400	3360	3491	3404	3532	3525	3445	3571	3431	3500	3399	3414	3407	3407	3505	3413	3536	3389	3408	3477	3467	3471
3231	3076	2977	2907	2961	3029	3113	2969	2990	3024	3035	2804	2923	2983	3110	3072	3105	3151	3256	3201	3335	3286	3330	3291	3206	3208	3254	3392	3385	3357	3397	3349	3526	3418	3483	3456	3449	3489	3540	3406	3412	3427	3412	3325	3340	3458	3492	3316	3326	3456
3248	3126	3068	3031	2979	2981	2897	3000	2990	2978	2809	2963	2980	2909	3010	3142	3112	3175	3294	3334	3319	3317	3461	3286	3378	3218	3217	3142	3282	3351	3296	3281	3288	3397	3374	3437	3368	3426	3386	3253	3337	3330	3349	3408	3315	3342	3310	3346	3235	3386
3234	3036	3126	3042	3084	2985	2970	3102	2960	2914	3032	2939	2948	3042	2927	3073	3027	3215	3191	3203	3230	3382	3349	3486	3313	3318	3236	3173	3165	3209	3298	3302	3300	3350	3233	3432	3370	3324	3440	3307	3197	3252	3383	3355	3360	3257	3276	3291	3242	3332
3230	3154	3134	3030	3034	3180	3112	3011	3089	3025	2909	2811	2926	3010	2919	3034	2949	3143	3104	3118	3172	3107	3278	3236	3293	3360	3259	3187	3213	3167	3271	3181	3196	3301	3337	3203	3383	3279	3384	3287	3325	3226	3357	3136	3175	3344	3285	3201	3327	3170
3261	3058	3177	3111	3067	3040	3141	3040	3095	2895	2932	2858	2945	3012	3092	3102	3155	3102	3120	3274	3110	3201	3079	3246	3078	3020	3243	3170	3118	3230	3148	3280	3172	3238	3178	3154	3177	3256	3254	3300	3228	3203	3281	3185	3222	3284	3275	3400	3230	3400
3158	3178	3113	3168	3067	3131	3141	3070	3136	2985	2936	2961	2911	2942	3097	3115	3073	3080	3077	3199	3166	3057	3183	3102	3044	3106	3105	3092	3114	3083	3120	3051	3152	3102	3201	3196	3146	3243	3141	3155	3159	3234	3199	3044	3179	3321	3228	3308	3226	3234
3309	3215	3245	3232	3290	3148	3192	3101	3113	3061	3018	3033	2878	2955	3163	3144	3005	3081	3052	3044	3011	3103	3105	3070	3182	3064	2998	3090	2971	3140	3107	3163	3068	3177	2992	3059	3052	3163	3059	3252	3269	3078	3147	3119	3207	3207	3271	3066	3319	3194
3357	3189	3160	3273	3214	3161	3193	3078	3081	3033	2930	3004	3056	3086	3098	3069	3109	3102	3177	3114	3055	3054	3130	3199	3166	3147	3012	3094	3029	3044	3066	3102	3116	3033	3093	3186	3107	3117	3119	3137	3037	3001	3074	3073	3283	3151	3228	3174	3192	3384
3232	3231	3130	3335	3239	3169	3129	3132	3197	2984	3079	3070	3075	2985	3021	3129	3150	3179	3266	3167	3078	3158	3119	3086	3064	3073	3092	3078	2969	3134	3098	3148	3120	3150	3212	3135	3261	3106	3152	3111	3174	3228	3201	3058	3213	3182	3282	3152	3189	3348
3210	3164	3068	3176	3146	3170	3291	3242	3017	3120	3038	2950	3024	3039	3039	3139	3081	3149	3094	3070	3110	3133	3168	3118	3207	2987	3247	3103	3046	3151	3101	3120	3111	3199	3189	3116	3206	3148	3356	3273	3125	3252	3061	3136	3044	3189	3236	3333	3318	3207
3277	3225	3129	3071	3238	3119	3229	3169	3066	3240	3048	3023	3089	3109	3087	3194	3209	3110	3148	3153	3194	3256	3204	3146	3130	3087	3110	3077	3070	3102	3230	3059	3199	3183	3279	3185	3214	3242	3234	3157	3196	3207	3148	3147	3244	3149	3326	3301	3395	3333
3234	3024	3185	3058	3123	3051	3081	3067	3186	2961	2937	3036	3106	3244	3062	3138	3213	3233	3124	3261	3218	3333	3276	3084	3111	3159	3110	3170	3202	3188	3233	3256	3181	3259	3271	3235	3272	3231	3288	3337	3280	3157	3289	3291	3263	3255	3341	3369	3387	3287
3142	3078	3073	3042	3096	2974	3047	3152	3056	2969	3063	3062	3167	3173	3192	3159	3182	3198	3311	3294	3271	3247	3221	3181	3198	3169	3199	3170	3218	3270	3207	3299	3212	3233	3223	3207	3236	3292	3413	3396	3339	3347	3317	3265	3379	3332	3407	3384	3427	3325
3072	3019	2957	3075	2979	2982	3162	3061	3065	3024	3015	3074	3096	3140	3216	3213	3200	3217	3296	3234	3277	3277	3245	3244	3160	3156	3276	3272	3226	3341	3267	3280	3232	3346	3275	3247	3334	3405	3466	3426	3236	3388	3343	3446	3266	3348	3322	3394	3400	3342
3127	3000	3052	2936	3024	3000	2900	3051	3013	2993	3043	3063	3131	3158	3113	3121	3132	3131	3084	3265	3271	3285	3133	3261	3222	3292	3155	3102	3222	3304	3310	3231	3371	3291	3395	3292	3399	3389	3396	3453	3268	3361	3417	3332	3236	3363	3314	3315	3324	3308
3024	3034	2907	2947	2971	2999	3117	3087	3032	3079	2969	3050	3093	3044	3125	3094	3138	3159	3265	3178	3226	3143	3082	3153	3138	3169	3203	3253	3255	3355	3365	3294	3258	3299	3192	3353	3308	3414	3421	3389	3302	3286	3257	3289	3295	3254	3245	3297	3209	3202
3000	2980	2971	2915	3019	2998	2905	3059	2991	2959	2997	2991	3074	3050	3042	3149	3138	3134	3127	3033	3183	3150	3188	3164	3266	3253	3205	3320	3278	3416	3305	3292	3267	3304	3203	3263	3436	3410	3481	3272	3358	3213	3364	3178	3377	3286	3292	3214	3149	3312
3096	3028	2969	2992	2990	2991	2943	3046	2883	2970	2893	2950	3056	3034	3081	3072	3120	3121	3134	3101	3069	3083	3134	3117	3175	3140	3118	3196	3286	3201	3196	3229	3169	3309	3261	3243	3384	3396	3293	3209	3258	3233	3143	3167	3189	3326	3303	3227	3246	3163
3042	3013	3039	2981	2994	3025	3114	2933	2886	3014	2932	2903	3114	3014	2981	3107	3026	3103	3068	3054	3077	3155	3037	3043	3151	2992	3116	3026	3099	3225	3175	3099	3147	3244	3125	3209	3288	3256	3274	3296	3210	3193	3110	3185	3225	3220	3201	3265	3320	3195
3133	3085	3016	3113	2963	3038	2969	2947	2944	2937	3027	2951	2942	3008	3014	3045	3054	3144	3016	2949	3033	3035	3079	2991	3015	3096	3017	3034	3193	3152	3156	3188	3132	3298	3255	3129	3289	3154	3173	3074	3180	3087	3087	3173	3166	3237	3265	3107	3214	3125
3255	3033	3030	3114	3048	3031	3038	2992	2969	3004	2959	3004	2994	3090	3094	3050	3153	3156	3025	3011	3069	3126	2998	2987	3035	3013	2911	3027	2997	2938	3048	3081	3121	3172	3046	3068	3093	3146	3182	3135	3148	3109	3117	3092	3176	3110	3081	3044	3212	3017
3083	3037	3125	3061	3113	3182	3061	3044	3060	3071	3037	2947	3035	3070	3023	3118	3032	3017	3018	3088	3043	3040	3086	3030	3077	3116	2956	2998	2919	2983	3046	3035	3098	3024	2991	3112	3043	3112	3130	3082	3127	3075	2882	3034	3119	3106	3072	3165	2983	3040
3012	3031	3144	3067	3071	3081	3096	3230	3021	3040	2977	3008	3112	3273	3137	3136	3152	2950	3124	2889	2967	3139	3032	3088	3101	3035	3026	2948	2861	2949	3037	3091	3093	3082	3201	2880	3000	3002	3008	3030	3038	2907	3079	2936	3086	3054	3154	3092	3109	3084
2996	3060	3106	2978	3017	3188	3110	3032	3172	3083	3068	3101	3206	3216	3212	3231	3122	2929	3056	2924	3023	3057	3045	3124	2969	3000	2999	2931	2949	3000	3019	3121	3189	3120	3180	3022	3027	3030	3007	2916	2987	3010	3067	3084	3117	3158	3025	2953	3013	3098
3006	2933	2963	2951	2942	3085	3067	3136	3026	3089	3195	3100	3247	3169	3289	3199	3170	3127	3140	3110	2990	3082	3221	3116	3101	3012	2984	2945	2903	2935	3010	3092	3205	3084	3073	3010	3059	3097	3080	3057	2944	3028	3156	3193	3147	3171	3071	3146	2941	3150
2979	3046	2902	2994	3073	3060	3168	3118	3148	3130	3177	3167	3120	3231	3182	3292	3185	3206	3182	3127	3064	3112	3194	3118	3148	3036	3004	2944	3023	3080	3035	3179	3025	3130	3089	3067	3065	3047	3040	3015	3085	3083	3113	3191	3239	3167	3105	3036	3150	3197
3041	2940	2886	2895	2929	3060	3071	3088	3103	3141	3219	3149	3061	3221	3136	3246	3185	3078	3097	3179	3137	3094	3170	3149	2963	3109	3087	2949	3073	3049	3176	3226	3253	3191	3108	3111	3089	3060	3090	3017	3119	3034	3187	3189	3132	3155	3217	3153	3146	3100
3044	2883	2828	2781	2998	2991	3045	3098	3176	3112	3152	3107	3132	3184	3162	3081	3192	3197	3121	3129	3077	3190	3059	3210	3153	3006	3044	3104	3099	3140	3215	3229	3236	3216	3153	3081	3200	3125	3035	3081	3159	3042	3069	3101	3152	3175	3268	3080	3125	3269
3024	2926	2861	2913	2950	3104	3125	3155	3132	3074	3084	3068	3136	3129	3181	3174	3157	3093	3096	3133	3091	3255	3098	3205	2958	3084	3053	3155	3135	3078	3146	3198	3213	3186	3110	3080	3070	3033	3085	3092	3061	3136	2970	3096	3125	3169	3153	3123	3224	3218
3032	2919	2974	2710	2968	2976	3102	3063	3198	3220	3169	3125	3209	3183	3138	3175	3135	3128	2932	3193	3188	3218	3165	3035	3094	3029	3085	3040	3079	3176	3230	3221	3222	3142	3016	3003	2985	3059	2985	2955	3119	3024	3110	3223	3056	3161	3197	3144	3172	3091
3039	2925	3052	2944	2942	3008	3050	3037	3022	3247	3236	3073	3195	3121	3065	3080	3032	2971	3109	3112	3038	3112	3087	3198	3128	3068	3097	3174	3090	3242	3080	3149	3080	3072	3101	3040	3008	3052	2931	2957	3100	3076	2946	3042	3146	3033	3193	3121	3180	3189
3083	2981	2986	3009	2930	3048	3128	3004	3035	3037	3194	3225	3181	3163	3114	3126	3015	2979	3065	3013	3072	2994	3098	3172	3013	3049	3055	3099	3123	3108	3065	3123	3093	3074	2953	3156	2932	3014	3046	3064	3125	2986	3075	2997	3055	3119	3077	3054	3204	3014
3015	3008	2971	3017	3081	3094	3105	3101	3102	3048	3287	3223	3259	3199	3123	3225	3067	2892	3000	3147	3017	3071	2999	2955	3015	3020	3070	3227	3162	3306	3114	3106	3126	2909	2874	2979	2943	3038	3022	3086	3013	3045	3161	2977	3112	3176	3121	3092	3047	3045
3113	2948	3031	3000	2990	3051	3153	3108	3037	3045	3102	3239	3129	3320	3194	3015	3073	3001	3076	3109	3218	3036	3178	3076	3057	3017	3074	3172	3169	3190	3104	3079	2982	2966	2886	2920	2960	2962	2977	2969	3033	3133	3108	3065	3078	2978	3119	3175	3040	3062
3094	3094	3055	2979	3001	3082	3078	3083	3227	3021	3250	3280	3193	3231	3138	3050	3021	3074	3028	3071	3103	3086	3084	3073	3136	3123	3163	3189	3195	3195	3062	3051	3071	3022	2972	3017	3093	2956	3000	3005	2994	3047	3080	3158	3174	3139	3085	3261	3144	3105
3147	3003	2901	2980	3108	3075	3092	3058	3112	3122	3285	3163	3123	3145	3206	3062	3041	3116	3124	3081	3147	3110	3124	3110	3097	3109	3237	3080	3260	3088	3170	3127	3098	2938	3039	2907	3044	2985	3004	3053	3043	2951	3152	3183	3149	3056	3104	3118	3039	3105
3115	3041	3055	2984	2982	3057	3006	3065	3042	3097	3154	3113	3181	3106	3002	2992	3060	3044	3007	3131	3035	3058	3086	3091	3210	3165	3091	3174	3110	3160	3115	3061	3050	3034	2995	3062	3076	3181	3057	3101	2853	3052	3098	3110	3177	3115	3183	3143	3178	3033
3137	3070	2983	2899	3125	3094	3063	3086	3083	3039	3089	3032	3046	3113	3031	3077	3011	2972	2987	3020	2989	3048	2984	3083	3006	3084	3076	3192	3118	2985	3048	3077	3065	2951	3052	3104	3065	2999	3131	3086	3137	3075	3136	3209	3243	3130	3172	3147	3080	3100
3010	3106	2951	3035	3036	3039	3061	3153	3132	3117	3179	3088	2918	2920	2979	3071	2902	2981	2939	2986	3114	3053	3031	3042	3096	3149	2969	3160	3112	3031	3117	3067	3065	3099	3066	3037	3114	3132	3108	3139	3067	3037	3170	3184	3203	3114	3046	3090	3107	3219
3175	3144	3107	3129	3043	3124	3251	3121	3128	3079	2986	3024	3045	3007	3061	2923	2986	2977	3039	2995	2971	2962	3074	3166	3006	3006	3027	3050	3154	3051	3105	3090	3201	3002	3073	3095	3036	3129	3115	3164	3210	3040	3110	3159	3106	3049	3114	3148	2970	3147
3260	3115	3039	3105	3102	3160	3193	3126	3155	3140	2959	2948	2982	2969	3072	2928	2864	2932	2978	3044	3053	3025	3027	3068	2933	3027	3034	2974	3066	2990	3032	3125	3022	3069	3208	3131	3021	3048	3157	2977	3237	3139	3238	3187	3116	3064	3030	3035	2997	3039
3136	3133	3086	3069	3229	3243	3177	3239	3273	3014	3172	2991	3055	3021	3047	2980	2999	2976	2994	2890	2852	3096	3122	3107	3005	3032	3025	2992	2940	2900	2926	3002	2970	3161	3196	3084	3098	3051	3043	3179	3133	3136	3155	3043	3016	2983	3081	3008	2971	2995
3200	3188	3071	3113	3153	3178	3186	3227	3091	3199	3208	3037	3064	2998	2994	2966	3006	3028	3032	2934	2881	2993	3053	3049	2965	3036	3063	2891	2970	2949	2874	2923	3002	3059	3122	3043	3082	3096	3101	3050	3094	3217	3098	3030	3154	2976	2934	2945	3006	3001
3105	3062	3051	3032	3041	3064	3189	3243	3063	3096	3192	3069	3096	2978	2970	3015	3063	3020	3051	2986	2962	3072	2939	2880	3041	3013	3137	2978	2987	2954	3030	2924	3038	3047	3127	3105	3167	3176	3080	3139	3103	3036	3085	2957	3000	3031	2961	3071	3049	2984
3125	3110	2950	3066	3147	3143	3139	3101	3119	3098	3066	3082	3070	3074	2928	3026	3140	2942	3007	3008	2990	2969	2957	2987	3035	3182	3178	3048	3007	3025	3046	2958	3064	3047	3027	3083	3151	3043	3067	3047	3090	3098	2935	3105	3095	3007	2900	2956	2961	3040
3147	3011	3001	2938	3014	3023	3057	3104	3158	3002	3057	3033	3075	3083	3078	3000	3028	3027	3030	3033	3094	3062	3051	3093	3128	3064	2947	3049	3009	3120	2995	2953	2982	3045	3114	3114	3086	3106	3095	3141	3075	3173	3183	2976	2998	2987	3065	2916	3092	3004
3192	3078	2986	2976	2971	3067	3116	3107	3100	3038	3048	3063	3097	3000	2989	3001	3024	2960	2957	3020	2992	3013	2950	3016	2965	3102	3079	3211	3117	3041	3030	3037	2910	3089	3177	3104	3066	3107	3235	3109	3086	3166	3108	3146	2905	2955	3074	3012	3100	3073
3243	3114	2996	2910	3028	3015	3017	2974	3047	3004	2870	2948	2845	2887	2895	3000	2971	2977	3067	2969	3045	2999	3089	3185	3113	3077	3078	3088	3035	3112	3145	3061	2921	3206	3192	3014	3123	3156	3104	3081	3116	3176	3176	3159	3102	3021	3020	3113	3107	3147
3132	2899	2896	2993	2957	3001	3022	2925	2950	2954	2859	2902	2779	2901	3040	2867	2901	3019	3012	3020	3085	3066	2993	3005	3054	3139	3045	3099	3127	3192	3216	3220	3077	3196	3318	3062	3146	3092	3119	3128	3098	3041	3208	3160	3130	3092	3103	3058	3167	3160
3173	3085	2883	2917	2995	3040	2986	2942	2951	2908	2981	2892	3001	2891	2950	3003	2951	2908	3071	2961	3006	3088	3067	2933	3066	3028	2958	3083	3071	3075	3062	3045	3162	3208	3250	3268	3164	3080	3160	3174	3119	3166	3219	3154	3046	3199	3086	3116	3086	3245
3230	2969	2808	2987	3019	3069	3056	3091	2997	2918	2894	2877	2988	2901	2868	3026	2949	3064	3003	2958	3024	2942	3060	3037	3092	3071	2983	3015	3063	3041	3117	3016	3128	3148	3129	3249	3145	3195	3078	3205	3140	3207	3150	3221	3121	3060	3078	3081	3119	3311
3126	3105	2986	3050	2965	3117	3053	3110	3000	3045	2841	2914	2908	2896	2918	2884	3017	3000	3023	3022	2955	3002	2947	3110	2990	3195	3087	2962	3091	3061	3040	3221	3041	3090	3118	3155	3168	3098	3098	3175	3229	3194	3147	3179	3142	3251	3126	3237	3226	3236
2994	2915	2921	2981	3009	3053	3183	3076	3071	3032	2947	2984	2970	2881	2982	3035	2969	2970	3021	2989	3086	3006	3010	3062	3127	3015	2994	3071	3104	3028	3133	3057	3094	3065	3101	3004	3125	3063	3105	3150	3196	3139	3204	3156	3244	3217	3138	3295	3175	3200
3054	2897	2897	2908	2986	3015	3067	3085	3081	2971	2956	3042	3089	3020	3154	3009	3092	3025	3071	3008	2962	3136	3016	3122	3066	3034	3106	3188	3147	3169	3062	3194	3142	3165	3163	2982	3138	3065	3079	3143	3141	3124	3169	3234	3144	3233	3255	3203	3199	3238
3041	2836	2853	2881	3009	3031	2979	3030	2976	2999	3173	3035	2947	2975	3037	3196	3107	3039	3109	3112	2966	2967	2947	2977	2993	3050	3093	3105	3264	3083	3201	3175	3107	3133	3163	3126	3170	3160	3234	3244	3201	3233	3221	3271	3164	3124	3126	3207	3278	3308
3090	3008	2788	2906	2872	2995	2997	2996	2904	3063	2973	3024	2969	3076	3151	3093	3178	3070	3045	3138	3022	2894	2989	3055	3103	3114	3172	3231	3218	3134	3233	3124	3064	2987	3257	3145	3159	3274	3077	3297	3234	3215	3235	3162	3175	3179	3204	3219	3281	3221
2915	3000	2879	2845	2853	2956	3032	3057	3095	3088	3069	3022	3010	3025	3004	3085	3112	2970	3023	3005	2954	2848	3047	2996	3105	3128	3057	3166	3067	3122	3113	3142	3119	3180	3200	3198	3203	3250	3247	3225	3220	3268	3251	3335	3211	3204	3214	3264	3294	3210
2957	2934	2913	2888	2936	2939	3057	2970	3001	3110	3063	2934	2877	2998	2972	3030	3005	3014	3010	2964	2932	2901	2894	2960	3163	3086	3161	3140	3150	3174	3173	3174	3106	3194	3297	3174	3145	3143	3248	3215	3331	3309	3274	3306	3161	3101	3258	3338	3207	3328
3082	3017	3008	2925	3054	3019	3046	3066	2909	3016	3014	3045	3024	3111	3053	3053	2975	2962	2955	2885	2835	2871	2873	2942	3135	3061	3085	3224	3157	3105	3133	3263	3144	3133	3172	3237	3172	3255	3301	3155	3191	3194	3278	3125	3192	3180	3165	3288	3303	3231
3174	2979	3075	2965	3044	3082	2977	3069	2988	3053	3008	3026	3004	3067	3103	2936	2893	2910	3008	2863	2936	3050	3003	3022	3011	3012	3097	3119	3011	3128	3132	3139	3084	3107	3150	3173	3180	3286	3214	3230	3233	3263	3262	3191	3154	3208	3160	3277	3359	3406
3111	3046	3088	3056	3093	2950	3060	3060	3019	2973	3167	3099	2998	3128	2967	3031	2945	2974	2923	2978	2953	2927	2956	3058	3097	3028	3119	3083	3102	3028	3163	3073	3127	3062	3157	3319	3299	3321	3326	3320	3255	3099	3263	3267	3130	3385	3368	3424	3265	3450
3027	2987	2968	3021	3039	3049	3024	3027	3027	3129	3009	3010	3047	2942	2955	3001	3053	2952	2910	2961	2921	3048	3076	3168	3083	2967	2992	3034	3161	3210	3138	3102	3156	3198	3350	3318	3409	3409	3388	3282	3370	3279	3325	3346	3419	3259	3364	3481	3380	3497
3046	3135	3015	3046	2935	3063	3023	3069	2975	2994	3172	3025	2997	2898	3010	2898	2994	2950	2989	3030	3077	3195	3275	3091	3154	2994	3159	3164	3074	3197	3098	3191	3180	3290	3356	3489	3469	3637	3479	3427	3350	3375	3270	3346	3454	3401	3493	3507	3487	3550
3155	3116	3024	3016	2982	2899	3031	3000	2963	2917	2955	2951	2863	2996	3021	3040	2971	3042	3001	2991	3027	3125	3159	3294	3229	3123	3171	3207	3297	3255	3242	3188	3274	3311	3341	3553	3410	3498	3484	3494	3339	3310	3294	3386	3467	3480	3601	3487	3535	3459
3082	3027	2941	3008	2980	3035	2839	2983	2872	3001	2910	2972	2947	2864	3021	3079	2936	2999	2943	3196	3035	3150	3194	3232	3203	3146	3297	3122	3297	3281	3245	3116	3272	3284	3345	3393	3579	3533	3465	3385	3356	3349	3447	3526	3402	3481	3629	3490	3602	3578
2931	2994	3005	2919	3015	2944	2861	2856	2936	2939	2887	2799	3006	2899	2990	2893	3064	2915	3003	3034	2998	3102	3242	3156	3206	3099	3192	3265	3203	3404	3227	3249	3231	3330	3381	3448	3518	3436	3402	3436	3402	3430	3441	3305	3491	3482	3523	3541	3519	3477
3093	3071	2964	2911	2875	2904	2867	2908	2920	2868	2978	2927	2877	2899	2840	2879	2918	3032	2983	3083	3080	3078	3046	3074	3144	3226	3205	3261	3246	3235	3257	3241	3238	3211	3299	3495	3437	3487	3418	3282	3360	3291	3388	3427	3380	3502	3411	3405	3454	3469
3101	3031	3081	2938	2981	2948	2800	2890	2884	2871	2898	2786	2833	2832	2835	2836	2959	2968	3012	2978	3051	3147	2943	3197	3068	3160	3161	3200	3320	3296	3339	3205	3403	3318	3345	3380	3431	3314	3374	3160	3226	3197	3318	3422	3488	3448	3521	3438	3498	3288
3082	3031	2885	2931	2893	2850	3024	2853	3020	2885	3061	2976	2894	3023	3090	2841	3030	3045	3046	3187	3005	3175	2973	3056	3046	3235	3255	3267	3232	3314	3339	3287	3268	3330	3290	3359	3327	3248	3395	3311	3241	3244	3308	3457	3316	3493	3470	3322	3406	3356
3078	2974	2939	2825	2848	2817	2848	2900	3021	2988	2980	3011	3029	3098	3036	3008	2885	3083	3140	2977	3025	3034	2948	3045	3128	3142	3156	3238	3228	3306	3132	3301	3331	3292	3255	3187	3273	3253	3368	3266	3292	3359	3354	3411	3512	3445	3479	3356	3477	3353
3047	2979	2836	2908	2783	2850	2898	2946	2998	2957	3017	2970	3064	3012	2923	2930	3029	3086	3129	2920	3052	2965	3013	3088	3055	3218	3274	3163	3114	3293	3132	3319	3271	3239	3283	3287	3331	3238	3312	3244	3311	3286	3414	3376	3398	3543	3500	3490	3457	3358
3090	3058	2851	2857	2686	2870	2851	2886	2976	2871	3031	3120	2957	3006	3028	3084	3052	3002	3165	3112	2910	2999	3055	3022	3136	3146	3137	3170	3185	3185	3183	3208	3398	3295	3355	3335	3417	3439	3330	3233	3352	3351	3423	3384	3413	3466	3511	3388	3342	3429
2975	2949	2752	2571	2737	2804	2850	2864	2902	2946	2890	3019	3098	2976	2986	3007	3086	3054	2914	2935	3042	3071	3049	3052	3195	3127	3227	3269	3222	3321	3342	3435	3351	3299	3355	3277	3442	3283	3323	3357	3369	3416	3414	3362	3412	3558	3444	3511	3399	3389
2902	2777	2742	2782	2797	2820	2824	2826	2788	2913	2977	2877	3037	2988	3054	2993	2994	2991	2971	3015	2969	3093	3193	3250	3218	3135	3237	3287	3248	3296	3279	3329	3363	3533	3427	3358	3242	3426	3268	3399	3192	3326	3376	3346	3414	3234	3377	3458	3413	3305
2880	2824	2816	2775	2834	2752	2830	2866	2896	2892	2873	2890	2911	3037	3002	2950	2995	2927	2996	2892	3044	2953	3047	3055	3127	3136	3186	3210	3251	3193	3239	3211	3250	3338	3206	3266	3375	3269	3379	3273	3370	3394	3476	3340	3466	3431	3372	3361	3330	3396
2967	2813	2860	2869	2829	2937	2877	2968	2846	2935	2764	2930	2865	2913	3055	2883	2951	3020	2980	2992	2859	3007	3084	3183	3250	3196	3288	3239	3168	3178	3215	3254	3186	3285	3227	3299	3139	3328	3368	3491	3342	3389	3368	3268	3463	3341	3388	3358	3414	3302
3002	2896	2843	2841	2832	2898	2898	2935	2971	2883	2925	2928	2924	2867	2850	2887	2902	2933	2892	2992	3015	2914	3179	3223	3160	3282	3280	3072	3227	3200	3233	3214	3263	3194	3256	3356	3279	3240	3331	3394	3344	3252	3337	3373	3431	3375	3429	3476	3476	3336
3004	2874	2919	2844	2828	2918	3019	2902	2898	2898	2902	2874	2847	2928	2877	2958	2869	2975	2990	2991	3061	3118	3164	3201	3172	3207	3181	3126	3226	3280	3212	3195	3352	3304	3227	3398	3218	3372	3393	3413	3318	3255	3426	3428	3443	3438	3402	3392	3355	3372
2878	2809	2866	2855	2870	2868	2968	2983	2971	2952	2871	2980	2905	2913	2971	2892	2923	3058	2969	3107	3236	3218	3283	3094	3219	3149	3217	3241	3278	3179	3236	3282	3362	3344	3241	3310	3226	3375	3385	3502	3401	3402	3258	3370	3392	3466	3476	3455	3517	3421
2920	2843	2773	2890	2878	2813	3028	3005	3052	2996	2827	2824	2776	2928	2953	2952	2950	2996	3043	3182	3173	3162	3193	3228	3235	3222	3175	3218	3150	3246	3235	3376	3233	3346	3279	3315	3328	3315	3528	3506	3375	3363	3276	3337	3469	3402	3357	3496	3452	3408
3028	2769	2835	2933	2892	2844	3028	2935	3088	2933	2880	2985	2807	2977	2884	2951	3029	3040	2969	3153	3139	3205	3337	3155	3267	3228	3256	3163	3143	3236	3269	3357	3381	3432	3433	3405	3504	3445	3458	3451	3531	3432	3346	3378	3269	3462	3399	3453	3323	3398
3016	3005	2912	2873	2970	2848	2871	3058	3005	2975	2897	2881	3002	2927	3035	2876	3000	2977	2958	3077	3142	3238	3187	3110	3226	3135	3071	3160	3261	3163	3322	3368	3348	3496	3467	3384	3419	3403	3318	3425	3424	3364	3400	3364	3362	3366	3361	3432	3488	3365
3028	2880	2777	2733	2804	2809	2832	2920	3006	2955	3024	3051	3052	2955	3024	2953	2986	3022	3178	3124	3178	3186	3159	3126	3128	3003	3141	3157	3219	3158	3303	3385	3384	3534	3390	3455	3372	3412	3409	3502	3410	3403	3527	3482	3417	3235	3310	3362	3383	3363
2974	2980	2788	2708	2797	2815	2797	2871	3010	3002	2962	2947	3045	3004	2967	2980	2987	3068	3048	3230	3128	3174	3173	3154	3088	3115	3199	3159	3190	3306	3367	3273	3274	3404	3279	3458	3315	3287	3349	3401	3397	3480	3399	3524	3423	3312	3381	3395	3370	3234
3070	2828	2800	2768	2705	2836	2820	3013	2954	2912	3054	3037	3011	2953	2935	2997	2988	3020	3024	3144	3104	3175	3051	3204	3102	3248	3217	3197	3273	3336	3260	3224	3338	3370	3377	3301	3466	3322	3227	3154	3342	3318	3446	3392	3398	3341	3261	3376	3438	3296
2978	2780	2824	2720	2737	2865	2924	3050	2976	3046	3032	3036	2994	3081	3076	2961	2998	3004	3086	3088	3170	3128	3230	2998	3218	3269	3216	3447	3241	3331	3451	3245	3317	3304	3441	3315	3297	3258	3147	3118	3240	3308	3383	3328	3368	3314	3357	3402	3405	3389
2958	2790	2794	2741	2759	2900	2936	3146	3025	3067	3094	3091	2934	3142	3059	3122	2936	3025	3066	3029	3014	3109	3125	3303	3250	3380	3242	3329	3478	3429	3318	3353	3287	3423	3464	3339	3286	3129	3164	3314	3270	3254	3380	3486	3351	3243	3307	3320	3302	3488
2872	2831	2734	2783	2697	2900	2944	3087	3062	3039	2995	2939	3045	2934	3145	3090	3101	3123	3012	3059	2979	3259	3211	3240	3301	3330	3452	3278	3278	3316	3251	3227	3479	3467	3258	3269	3333	3304	3202	3445	3456	3427	3472	3589	3423	3281	3217	3320	3191	3394
2837	2806	2749	2680	2766	2901	2854	2980	3021	2930	3005	3066	2923	2959	2981	2962	3043	2974	3129	3030	3105	3178	3205	3227	3193	3392	3333	3298	3254	3164	3200	3283	3254	3281	3245	3224	3308	3438	3313	3461	3508	3499	3456	3520	3489	3476	3410	3324	3284	3185
2959	2719	2765	2845	2838	2878	2923	3090	2944	2983	2975	2828	2934	2923	3023	3105	3144	3183	3072	3197	3110	3136	3311	3197	3187	3207	3217	3247	3127	3162	3148	3148	3223	3091	3166	3337	3430	3437	3480	3503	3333	3344	3424	3328	3383	3278	3401	3420	3276	3189
2822	2776	2863	2734	2694	2908	3046	3043	2975	2967	2921	2969	3029	2922	2992	3008	3139	2984	3085	2909	3114	3018	3157	3114	3248	3215	3083	3228	3180	3130	3151	3167	3058	3152	3168	3332	3347	3451	3399	3352	3266	3274	3340	3247	3297	3261	3457	3377	3282	3295
2921	2915	2772	2795	2923	3076	2997	3109	2899	2945	2876	2892	2941	3091	3060	3096	3027	3101	2990	2988	2939	3099	3089	3129	3153	3209	3278	3156	3175	3112	3080	3122	3107	3154	3247	3390	3368	3236	3294	3323	3321	3275	3387	3214	3268	3273	3421	3379	3410	3232
2883	2780	2773	2870	2880	3044	3003	3030	3084	2928	2990	2939	2797	3054	3099	3055	3096	3023	3032	3067	3127	3071	3104	3121	3049	3182	3107	3131	3132	3129	3201	3206	3110	3159	3217	3244	3296	3124	3273	3405	3253	3354	3362	3159	3148	3283	3118	3347	3367	3265
3000	2844	2763	2958	2933	2937	2908	3053	3044	3007	2912	2867	3029	3045	3048	3134	3042	3106	2919	3091	2978	3026	3039	3148	3094	3088	3120	3148	3190	3135	3190	3313	3179	3131	3379	3380	3233	3191	3316	3133	3155	3239	3210	3223	3349	3250	3134	3346	3318	3204
3006	2961	2931	2800	2909	2854	3043	3006	3073	3075	2923	2879	3011	3088	3175	2940	3120	3056	2981	2977	3040	3063	3141	3117	3115	3184	3280	3189	3207	3202	3362	3272	3150	3290	3309	3314	3278	3148	3180	3088	3042	3149	3278	3359	3251	3226	3259	3292	3189	3240
3015	2901	2873	2846	2946	2947	2965	3157	3130	3019	3073	2975	3036	3091	3129	3075	3011	2982	2972	2981	3013	3071	2996	3155	3129	3190	3175	3236	3092	3237	3302	3298	3272	3277	3291	3281	3185	3176	3194	3079	3054	3237	3228	3258	3251	3000	3216	3273	3203	3165
2918	2954	2957	2871	2903	2954	2970	3005	3025	3097	3054	3025	3012	3087	3056	2918	2956	2918	2858	3043	3102	2978	3010	3107	3180	3203	3060	3230	3265	3045	3179	3287	3214	3233	3223	3350	3180	3023	3163	3194	3121	3351	3211	3171	3014	3014	2998	3159	3232	3167
3167	2947	2876	2789	2872	3010	3124	3075	3250	3089	2981	3093	2993	2949	2931	2947	3116	2932	3011	2943	3075	3011	3071	3110	3167	3231	3094	3176	3097	3223	3151	3245	3155	3057	3097	3261	3214	3048	3018	3048	3155	3120	3085	3126	2942	3041	3070	3158	3123	3190
2982	2873	2833	2789	2855	2905	2964	3012	3090	2971	3094	2857	2948	3001	2911	2883	2934	2928	3035	3056	2945	3095	3096	3193	3107	3140	3118	3068	3050	3024	3011	3041	3031	2985	3082	3201	3283	3179	3014	3001	3012	3126	3074	3012	2994	3157	3080	3262	3338	3117
2907	2966	2757	2809	2779	2892	2966	3046	3113	3002	3010	2931	2886	2967	2946	2984	2987	3014	2965	2920	2898	2950	3017	3243	3117	3260	3215	3213	2964	3030	3056	2954	3074	3056	2915	3023	3275	3112	3235	3020	3051	3006	3046	3122	3051	3161	3167	3254	3226	2948
2986	2942	2818	2664	2778	2893	2863	3017	3124	2972	2921	2983	2884	2993	2844	2918	3028	2920	3057	3120	3073	3026	3110	3166	3302	3259	3155	3217	3026	3109	3118	3088	3084	3067	2907	2941	2998	3218	3157	3221	3231	3251	3139	3242	3074	3124	3080	3104	3027	3076
3036	2898	2793	2744	2655	2826	2999	3082	3033	3004	2966	2870	2950	2957	2949	2979	2922	3043	2990	2984	3006	3058	3010	3071	3165	3173	3104	3036	3104	3151	2988	3123	3114	3068	3067	3030	3016	3120	3172	3209	3170	3319	3278	3231	3140	3059	3197	3119	3072	2987
3131	2919	2631	2845	2842	2870	2863	2959	3072	3017	3054	2993	2961	2961	2926	2991	3079	3076	3042	3073	3044	3102	3031	2979	3105	2997	3012	2968	3019	3033	3143	3085	3150	3135	3220	3128	3064	3114	3083	3078	3122	3273	3222	3062	3033	3015	3018	2951	2991	2907
2988	2968	2862	2778	2699	2840	2964	2928	2990	2983	2967	2985	2956	2932	3092	3061	3098	2970	3015	3092	3005	2966	3086	3185	3118	3023	3049	3029	3052	3074	3020	3159	3153	3233	3243	3217	3135	3004	2950	2996	3080	3028	3043	3003	2939	3006	3037	2918	2905	3003
2952	2883	2878	2851	2720	2756	2903	3072	3006	3073	3034	2955	3063	2996	3109	3130	2966	3092	3089	3106	2995	2979	2931	2937	3034	3056	2999	2920	2938	3032	3075	3114	3077	2982	3131	3081	3020	3074	3009	2985	2924	3025	3025	3008	2981	2930	2964	2896	2939	2970
2912	2745	2720	2863	2814	2747	2856	2849	2943	3046	3047	3018	2907	3123	2960	2913	2918	3036	3023	3076	3099	2942	3004	2990	2978	3028	2906	3004	3024	3008	3027	3116	3056	3052	3121	3035	3099	2943	2976	3000	3054	2972	3020	3036	2937	3062	3000	2998	2880	2845
2983	2824	2893	2704	2886	2976	2827	2880	2939	3013	3032	3105	3011	2971	3011	2925	3119	2987	3049	3030	3101	2888	3030	2852	2888	2975	2875	3092	2953	2897	3060	3016	2972	3063	3062	3018	2921	2937	3035	2945	2912	3017	3148	2977	2945	2924	2958	2823	2860	2930
2817	2800	2729	2699	2754	2809	2980	2934	2922	2951	2944	2873	2915	2973	2935	2834	2938	3043	2891	3043	2997	3104	2971	2967	2965	2978	3023	2999	2961	3204	2979	3092	3048	3041	2999	3085	2959	2851	2785	2857	2982	2863	2977	2855	2907	2973	2848	2862	2774	2989
2784	2712	2906	2845	2832	2876	2850	2934	2988	2918	3043	2976	2860	2987	2817	2970	2858	3035	3090	3054	3102	3135	2923	3107	2944	2985	3053	2949	2944	2813	2913	2902	2987	3075	3003	2939	2988	3056	3017	3067	2839	2937	2882	2799	2930	2806	2808	2844	2826	2874
2954	2620	2760	2856	2798	2864	2888	3074	3000	3006	2964	2963	2883	2912	2904	2834	2977	2825	2969	3035	3020	2971	3002	3007	3043	2998	2912	3089	3118	2940	2901	2918	2971	2975	3011	2938	2959	2962	2895	2892	2829	2830	2807	2873	2878	2877	2788	2863	2891	2843
3064	2766	2654	2792	2818	2872	2914	3087	3105	2978	2894	2921	2967	2859	2797	2853	2935	2759	2972	2922	2897	3019	3020	2982	2894	2906	2993	3042	2972	3085	2916	2808	2890	2939	2955	2879	2868	2866	2830	2690	2807	2789	2802	2797	2795	2833	2776	2751	2825	2807
2992	2895	2788	2772	2850	2929	2911	2970	3098	3006	2827	2832	2832	2829	2758	2902	3000	2858	2819	2977	2761	2923	2878	2864	2879	2861	2992	2984	2984	2925	2867	2955	2970	2953	3027	2884	2883	2828	2564	2707	2731	2796	2773	2874	2950	2865	2772	2818	2738	2723
2907	2894	2801	2748	2737	2919	2953	2980	2911	3020	2873	2803	2901	2763	2875	2909	2886	2928	2871	2900	2965	2907	2887	3062	2820	2945	2848	2881	2980	2909	2813	2952	2792	2832	2871	2986	2844	2819	2694	2693	2661	2680	2722	2893	2829	2891	2737	2795	2757	2693
2790	2896	2908	2798	2731	2848	2880	2815	2842	2863	2823	2787	2835	2816	2757	2847	2887	2987	2913	2873	2911	2900	2902	3015	2878	2946	2799	2837	2910	2844	2986	2881	2918	2825	2854	2828	2800	2827	2811	2734	2766	2718	2822	2858	2842	2838	2762	2808	2787	2798
2858	2779	2810	2857	2763	2633	2938	2957	2638	2922	2951	2799	2908	2819	2855	2884	3011	2850	2868	2917	3029	2874	3042	2890	2987	2855	2895	2834	2807	2887	2875	2793	2858	2808	2822	2776	2846	2797	2755	2627	2791	2695	2642	2760	2631	2825	2664	2712	2688	2567
3010	2679	2676	2886	2941	2707	2848	2871	2802	2862	2928	2760	2888	2833	2796	2904	2840	2921	2980	2860	2845	2938	2906	2850	2880	2982	2823	2859	2884	2832	2939	2926	2799	2745	2744	2909	2791	2771	2685	2688	2754	2682	2749	2618	2756	2817	2675	2652	2618	2591
3167	2850	2523	2863	2959	2857	2783	3000	2891	2871	2968	2873	2925	2868	2795	2801	2971	2958	2900	2910	2897	2907	2899	2911	3011	2939	2981	2857	2817	2866	2798	2832	2767	2758	2668	2795	2793	2849	2768	2787	2739	2822	2746	2763	2806	2781	2780	2736	2719	2677
3238	3072	2584	2644	3061	2941	2795	2975	3063	2872	2958	2983	3002	2861	2766	2968	2857	2914	2808	2768	2829	2854	2985	2944	2953	2917	2961	2901	2861	2855	2695	2750	2883	2694	2795	2702	2652	2718	2757	2797	2607	2630	2736	2655	2803	2759	2733	2719	2515	2638
3238	3128	2764	2651	2949	3050	2770	2890	3081	2999	2976	3088	2774	2895	2851	2692	2805	2793	2732	2810	2787	2876	2889	2861	2957	2890	2975	2907	2932	2966	2773	2759	2748	2740	2832	2738	2840	2685	2691	2609	2669	2566	2559	2596	2677	2672	2680	2614	2654	2621
3137	3181	2785	2618	2804	3132	2884	2885	2986	2969	2782	3033	2850	2846	2902	2811	2852	2812	2813	2720	2808	2785	2769	2813	2894	2926	2947	2986	2832	2926	2834	2800	2683	2771	2683	2806	2800	2629	2700	2572	2602	2578	2520	2616	2617	2619	2607	2686	2633	2554
3034	3272	2935	2525	2734	3110	2948	2790	3112	2987	2787	3038	2925	2799	2899	2815	2875	2814	2775	2669	2830	2733	2737	2677	2733	2761	2717	2772	2824	2711	2743	2745	2693	2748	2792	2773	2731	2702	2658	2602	2612	2548	2417	2546	2659	2540	2621	2549	2593	2484
2771	3045	2919	2608	2582	3069	2918	2769	3051	3005	2844	2981	2872	2681	2991	2857	2947	2752	2767	2806	2704	2745	2729	2725	2782	2746	2698	2822	2689	2731	2703	2687	2666	2700	2637	2736	2678	2677	2619	2658	2541	2524	2539	2587	2556	2592	2628	2583	2661	2554
2684	3026	2805	2651	2566	2977	3192	2814	2936	3116	2742	2970	2914	2789	2971	2711	2959	2880	2766	2705	2798	2727	2840	2702	2754	2723	2680	2714	2771	2655	2720	2708	2651	2635	2724	2804	2626	2530	2642	2619	2577	2555	2584	2471	2553	2603	2581	2606	2446	2507
2618	2828	2956	2700	2530	2919	3100	2783	2872	3018	2766	2905	3006	2827	2972	2788	2901	2793	2920	2841	2800	2798	2841	2688	2665	2641	2706	2775	2813	2756	2749	2789	2662	2731	2656	2726	2637	2485	2610	2632	2689	2508	2533	2571	2581	2644	2612	2595	2611	2570
2687	2907	3048	2641	2475	2855	3179	2756	2971	3053	2731	2908	2888	2877	2879	2845	2945	2864	2927	3037	2894	2889	2691	2786	2746	2828	2737	2731	2703	2853	2829	2742	2632	2650	2642	2667	2593	2665	2585	2575	2601	2615	2486	2629	2689	2588	2567	2665	2597	2485
2724	2993	3095	2781	2497	2903	3075	2782	2937	3107	2721	2971	3110	2732	2994	2930	2793	2973	2900	2987	2858	2911	2859	2843	2720	2739	2773	2664	2807	2755	2694	2773	2618	2664	2676	2589	2595	2659	2581	2652	2595	2647	2551	2498	2600	2600	2614	2543	2505	2593
2837	3190	3092	2705	2604	2929	3033	2748	2931	3045	2771	2925	2962	2722	2939	2795	2944	2750	2835	2857	2767	2917	2770	2921	2813	2733	2765	2860	2817	2805	2747	2751	2755	2638	2535	2508	2598	2538	2543	2720	2596	2727	2554	2606	2633	2506	2547	2484	2659	2490
3009	3264	3128	2717	2679	3006	3022	2751	3019	3116	2711	2953	2842	2873	2912	2806	2909	2890	2822	2786	2884	2893	2996	2907	2816	2808	2815	2788	2837	2734	2710	2699	2685	2654	2640	2442	2530	2505	2607	2612	2559	2556	2554	2532	2641	2632	2526	2639	2579	2532
3177	3338	3106	2669	2840	3052	2881	2685	2992	3084	2756	2946	2829	2817	2944	2733	2946	2844	2903	2843	2907	2893	2951	2776	2988	2829	2730	2713	2774	2635	2658	2616	2636	2631	2614	2421	2634	2544	2474	2542	2588	2495	2476	2488	2559	2574	2569	2620	2627	2472
3146	3248	3028	2662	2727	2971	2767	2644	2987	3065	2708	2978	2860	2935	2964	2915	2773	2903	2967	2827	2905	2946	2836	2901	2866	2798	2810	2780	2747	2601	2649	2592	2576	2564	2701	2590	2494	2496	2429	2467	2398	2445	2423	2412	2489	2624	2463	2490	2622	2613
3344	3103	2689	2609	2730	2870	2717	2718	3004	2785	2804	2994	2825	2893	2942	2851	2952	2858	2904	2718	2867	2757	2746	2804	2735	2771	2705	2703	2633	2559	2607	2514	2516	2530	2567	2428	2484	2470	2496	2485	2433	2419	2410	2435	2363	2489	2368	2476	2569	2533
3395	3008	2623	2559	2805	2939	2674	2819	3049	2870	2801	2920	2811	2874	2792	2931	2906	2846	2778	2744	2796	2675	2787	2676	2665	2667	2590	2623	2617	2567	2544	2511	2539	2516	2530	2434	2565	2434	2528	2454	2450	2361	2500	2383	2479	2483	2349	2549	2476	2468
3261	2833	2606	2828	3042	2804	2701	2920	2895	2826	2951	2917	2682	2963	2784	2973	2884	2811	2794	2642	2658	2643	2661	2615	2605	2548	2508	2519	2436	2429	2523	2480	2452	2520	2487	2462	2489	2501	2460	2421	2421	2547	2514	2410	2410	2434	2433	2347	2443	2456
3049	2813	2693	2990	2987	2774	2859	2916	2852	2814	2944	2865	2847	2800	2736	2831	2687	2681	2660	2765	2752	2626	2606	2678	2576	2601	2592	2506	2538	2502	2496	2514	2518	2471	2435	2439	2452	2439	2536	2594	2489	2486	2490	2462	2491	2385	2410	2421	2337	2352
3001	2853	2785	3052	3000	2757	2924	2973	2779	2890	2872	2732	2775	2766	2652	2828	2581	2674	2580	2708	2695	2701	2669	2673	2666	2703	2680	2649	2519	2517	2556	2539	2451	2456	2507	2504	2412	2410	2570	2597	2518	2486	2414	2512	2434	2421	2357	2287	2303	2255
2901	3013	2997	3002	2871	2857	3077	2848	2802	2961	3018	2829	2835	2815	2861	2841	2721	2729	2691	2830	2681	2792	2695	2716	2694	2652	2760	2602	2647	2635	2561	2640	2490	2512	2478	2583	2467	2484	2506	2520	2451	2501	2611	2432	2396	2448	2350	2400	2341	2276
2973	3192	3052	2943	2993	2940	2992	2864	2920	2945	2797	2802	2854	2848	2836	2860	2833	2744	2745	2759	2746	2740	2765	2672	2719	2707	2764	2730	2726	2731	2642	2508	2640	2529	2539	2637	2433	2479	2475	2568	2408	2481	2523	2423	2467	2391	2453	2449	2302	2226
3037	3076	2762	2873	2982	2972	3015	2836	3076	3052	2917	2827	2912	2830	3108	2865	2950	2779	2850	2924	2885	2706	2826	2970	2871	2800	2816	2834	2709	2736	2630	2633	2690	2718	2680	2611	2588	2614	2549	2538	2499	2605	2537	2620	2513	2548	2415	2449	2493	2464
[truncated: 920 more columns]
