# Supplementary material for: Spatial Resolution and Refractive Index Contrast of Resonant Photonic Crystal Surfaces for Biosensing
Source: IEEE Photonics J. Author manuscript; Available in PMC 2015 Sep 7. (PMC4561521; doi:10.1109/JPHOT.2015.2435699)
Supplement: fig2_data [file NIHMS64775-supplement-fig2_data.gz › Volumes/graham/MacBook_backup/PhD_folder_2015_06_02/paper_improvements/IEEE_J_Photonics/final_files/data_files/fig2/ref/ref23.csv]

2923	3007	2952	3010	3013	3139	3065	3077	3088	2945	3133	3140	3182	3094	3172	3214	3225	3174	3158	3146	3067	2964	2972	3153	3204	3205	3255	3201	3106	3179	3246	3146	3091	3216	3230	3153	3229	3288	3285	3248	3316	3217	3320	3289	3236	3398	3362	3379	3432	3276
3030	3183	3137	3087	2867	2960	2972	3070	3002	3289	3133	3266	3056	3120	3123	3137	3166	3212	3030	2936	3063	3007	3004	3144	3224	3347	3317	3109	3169	3144	3123	3191	3143	3159	3116	3186	3315	3224	3110	3204	3158	3337	3157	3197	3120	3316	3408	3297	3372	3218
3068	3074	2896	2807	2855	2722	2703	3003	3072	3100	3168	3125	3174	3030	3115	3039	3056	3157	3052	3004	2927	2942	2983	3146	3208	3286	3166	3156	3069	3029	3097	3049	2990	2935	3180	3073	3144	2996	3084	3139	3189	3214	3182	3008	3132	3146	3222	3292	3182	3075
3125	3246	2940	2867	2775	2807	2872	2965	3036	3079	3102	3156	3078	2865	2906	3011	3055	3196	3022	3061	2981	3042	3059	3269	3228	3065	3277	3029	2901	3072	3018	3076	2980	3152	3220	3017	3010	2859	2995	3092	3084	3107	3027	3112	3100	3159	3132	3144	3065	3151
3216	3051	2892	2849	2946	2768	2898	2992	3085	3193	3086	3180	3008	2905	2970	3040	3096	3183	3057	3031	2972	3110	3092	3217	3180	3146	3101	3040	3106	3146	3035	3118	3113	3202	3145	3066	3005	2937	3060	2955	3042	3002	2891	2947	3055	3038	3083	3100	3158	3306
3307	3025	2943	2927	2934	2910	3073	3099	3222	3206	3200	3006	2934	2791	2990	2959	3114	3077	3027	3010	3048	3032	2981	3173	3151	3086	3098	3104	3162	3127	3137	3124	2964	3114	3059	3042	2892	2860	2876	2954	2930	2980	2885	2914	2974	3028	3026	3101	3124	3218
3187	3175	2985	2931	2994	3043	3131	3047	3154	3081	3119	2959	3023	2997	3040	3063	3069	3104	3111	3140	3100	2933	2907	2997	2922	3120	2919	3256	3048	3194	3155	3158	3207	3033	2903	2865	2842	2831	3058	2850	2735	2795	2825	2770	2883	2863	2965	3038	3182	3190
3276	3088	3062	3051	3134	3151	3081	3096	2924	2980	3050	2985	3009	3110	3165	3147	3120	3063	3158	3012	2923	3021	2969	2791	2995	2912	2904	3189	3040	3017	2999	3022	3026	3038	2990	2659	2848	2800	2940	2863	2682	2777	2747	2827	2676	2709	3008	3196	3158	3177
3235	3098	3111	3200	3083	3098	3098	3046	2949	2971	3058	3080	3127	3079	3072	3105	3041	3184	3087	3076	3034	2930	2866	2852	2731	2886	2940	2990	2969	2929	2877	2902	2968	3024	2821	2798	2737	2978	2895	2780	2828	2834	2850	2782	2623	2864	2868	3077	3115	3240
3217	3145	3083	3145	3104	2947	2948	2899	2879	2980	3003	3093	3137	3180	3115	3149	3053	3067	3224	2923	2903	2880	2818	2847	2775	2739	2870	2900	2830	2936	2901	2875	2824	2970	2791	2924	2922	2901	2806	2900	3010	2859	2878	2762	2791	2847	2864	3029	2985	3036
3254	3068	3180	3202	3068	2913	2909	2757	2843	2852	2913	3209	3054	3221	3140	3011	2983	3123	3019	3023	2919	2817	2873	2753	2835	2677	2825	2729	2763	2823	2851	2836	2949	2907	2918	2920	2977	2921	2929	2895	2989	2920	3059	2913	2771	2942	2888	3038	3031	3151
3205	3094	2912	2933	2957	2944	2865	2849	2905	2910	3024	3011	3077	3062	3032	2980	3023	2993	2889	2948	2896	3026	2835	2884	2780	2740	2707	2732	2727	2817	2786	2782	2910	2866	2930	3091	2912	3070	2983	2998	3033	2962	3026	2944	3025	2960	2919	2948	3030	3055
3021	3002	2989	2977	2992	2951	2811	2895	2939	2918	2983	2889	3030	2958	2997	2955	2916	2988	2935	2864	2891	2947	2987	2795	2756	2743	2659	2751	2834	2865	2923	2719	2854	2955	3092	3046	3052	3087	2966	3020	3034	3235	3061	3208	2963	3065	3059	3069	2952	3088
3131	2928	3007	2886	2904	2933	2999	2894	2885	2882	2856	2798	2760	2716	2810	2803	2801	2883	3063	2837	3054	2933	3080	2952	2950	2744	2752	2858	2969	2950	2970	2965	2892	3029	3016	3070	3030	3065	3014	3136	3121	3270	3036	3172	3146	3058	3014	2971	2966	3081
3028	2941	2912	3070	3043	3038	2999	2989	2911	2832	2830	2731	2759	2796	2843	2828	2852	2815	2920	2915	3057	2979	2960	2955	2856	2763	2789	2882	3002	3002	2867	2983	2975	3070	2954	3069	3062	3126	3177	3134	3153	3115	3036	3265	3106	3064	2985	2978	3003	2939
2973	2849	2991	3149	3135	3094	3113	3022	3028	2782	2904	2728	2876	2818	2927	2853	2867	2920	2868	2997	3034	2979	3047	2881	2916	2778	2966	2905	2837	2914	2987	3074	3030	3051	3037	2947	3057	3114	3023	3142	3118	3104	3104	3151	3103	3166	3054	3056	3087	3035
2994	2962	3056	3077	3095	3195	3074	2950	2886	2828	2863	2774	2968	2896	2884	2811	2777	2858	2883	3033	2893	3010	2928	2889	2874	2891	2905	2946	3011	3063	3052	3043	3088	3134	3046	3028	3089	3323	2991	3175	2975	3058	3008	3132	3121	3037	3039	3006	3070	3034
3103	3119	3009	3139	3185	3047	3035	3001	2876	2857	2782	2902	2815	2913	2925	2858	2909	2929	2885	2891	2959	2928	2932	2917	3044	3064	2985	2972	2902	3044	3046	3112	3143	2985	3024	3010	3170	3255	3224	3073	3028	3006	3072	3001	3126	3065	3181	3040	2972	2848
3025	2973	3094	2997	3029	2886	2935	3085	2920	2965	3047	3073	2970	2931	2942	2941	2830	2825	2923	2798	2859	2933	3008	3040	3055	2977	3019	2984	2984	3092	3117	3089	3123	3029	3034	3122	3171	3182	3215	3064	3154	2990	3040	3097	3125	3127	3173	3034	2906	3073
3101	3114	3071	3013	2822	2902	3058	3032	3124	3108	3131	2880	3097	3068	3013	2836	2862	2966	2912	2959	2804	2883	3004	3065	3048	3070	2949	3011	2959	2991	2997	3020	3012	3060	2921	3124	3134	3138	3268	3137	3035	3092	3055	3057	3079	3096	3039	3007	2907	3051
3038	2978	2868	2780	2883	2907	2959	3182	3080	3093	3024	3023	3097	3133	2982	3018	2998	3070	2847	2945	3011	3042	3016	3226	3055	3005	3045	2950	2957	3100	3106	3014	3069	3135	3183	3042	3123	3277	3187	3178	3113	3051	3118	2999	3182	3103	3090	3048	3011	2992
2965	2944	2897	2882	2842	2829	2964	3046	3075	3054	3028	3079	3194	3063	2981	2935	3122	2948	3001	3055	3085	3056	3140	3106	2970	2926	2964	3076	2981	2945	2995	3067	3094	3106	3203	2923	3139	3136	3099	3104	3178	3145	3085	3093	3193	3145	3101	3099	3124	3110
3037	3008	2786	2816	2771	2926	2932	3042	3004	3007	2991	3020	3110	3163	3124	3082	3033	3030	3031	3099	3049	3180	3012	3112	3081	2941	3007	2963	2964	2896	2946	3039	3127	3013	2975	3145	3056	3102	3313	3217	3220	3220	3083	3213	3165	3063	3062	3094	3270	3045
3054	2838	2860	2813	2827	2756	2881	2901	2882	2926	3015	2905	3112	3048	3057	3088	2996	3085	3112	3127	3113	3012	3029	3038	3115	2985	3037	2959	2873	2996	2923	3019	3019	2950	2919	3003	3033	3070	3188	3247	3262	3225	3169	3184	3076	3231	3297	3290	3232	3149
3088	2953	2890	2777	2894	2769	2838	2859	2764	2960	2932	2947	3014	3102	3114	3118	3133	3093	3212	3092	3150	2990	3026	3067	3119	3168	3015	2963	2820	2909	3005	3089	2971	2918	2860	2967	3162	3315	3260	3293	3282	3235	3292	3276	3094	3308	3300	3374	3174	3146
3042	3040	2932	2808	2735	2781	2808	2822	2747	2850	2930	3055	3088	2930	3196	3095	3076	3081	3106	3163	3028	3066	3044	3172	3052	3176	3022	2839	2905	2861	2876	2883	2815	2956	2944	2994	3185	3152	3332	3400	3338	3405	3388	3442	3231	3340	3337	3297	3101	3073
3088	3031	2928	2886	2871	2810	2839	2702	2939	2819	2917	2967	2891	3011	3170	3180	3093	3115	3087	3114	3100	3003	3062	3211	3179	3115	3038	2977	2989	2920	2937	2845	2858	2865	3034	2895	3223	3180	3201	3502	3400	3515	3420	3343	3414	3337	3279	3246	3162	3200
2930	2899	2794	2845	2754	2795	2835	2975	2905	2926	2848	2887	3023	2943	2991	2970	2914	2977	2928	3030	3108	3176	3235	3271	3225	3110	3103	3101	2977	2965	2943	2979	2939	2925	2980	2928	3196	3192	3299	3406	3452	3471	3456	3383	3408	3427	3315	3222	3259	3065
2972	2921	2790	2773	2800	2863	3012	2922	3055	2994	2861	3014	3003	2896	3055	2947	2932	2988	3040	3033	3138	3124	3186	3147	3175	3115	3106	3124	3071	3030	2914	2990	3043	3086	3014	2908	2911	3093	3204	3301	3346	3439	3447	3398	3392	3361	3321	3223	3146	3042
2876	2978	2816	2981	2927	2969	2893	2934	3064	2985	2910	2952	3016	2907	2932	2929	2911	2990	3052	3117	3030	3160	3114	3176	3260	3316	3287	3154	3148	2970	2997	3080	3196	3015	3028	3035	3026	3091	3121	3188	3265	3317	3475	3291	3321	3299	3325	3101	3259	3115
2997	2982	3043	2976	2894	2980	3024	2953	2989	2917	2960	3045	2959	2916	2884	2916	2879	2922	3086	3032	3104	3033	3131	3145	3199	3245	3257	3293	3151	3186	3210	3209	3122	2969	3017	3099	3139	3035	3045	3125	3246	3167	3218	3268	3087	3178	3332	3243	3243	3101
3087	2952	2861	2978	2878	2887	2961	2891	2944	3008	3076	2904	2916	2856	2930	2906	2972	2994	3020	2934	2965	2957	3065	3122	3244	3205	3318	3299	3238	3248	3192	3072	3073	3064	3091	3104	2939	2960	3030	3222	3209	3216	3098	3219	3124	3284	3240	3346	3278	3119
3183	2959	2911	2722	2861	2887	2921	2930	3025	2982	3006	3073	2969	2969	2930	3011	3042	3122	3035	2958	2944	3014	3011	3052	3163	3237	3259	3185	3204	3275	3142	3193	3074	3128	3008	3194	3122	3095	3099	3050	3294	3148	3145	3199	3286	3302	3312	3280	3294	3275
3183	2952	2854	2842	2793	2928	2925	3000	2917	3010	3062	3008	2984	3074	3072	3027	3071	3080	3022	2964	3019	2967	2966	3016	3212	3295	3212	3288	3203	3116	3188	3176	3127	3137	3129	3219	3108	3146	2976	3102	3212	3244	3210	3404	3237	3401	3272	3218	3281	3253
3159	2896	2925	2873	2856	2871	2838	2833	2935	2928	3134	3082	3182	3118	3096	3112	3015	3150	3128	3050	3112	3008	3023	2965	3055	2993	3172	3299	3064	3084	3102	3214	3213	3158	3308	3217	3100	3163	3286	3150	3294	3166	3241	3359	3224	3330	3314	3320	3209	3142
3106	2995	3045	2906	2936	2909	2901	2951	2951	2902	3004	3090	3076	3067	3120	3164	3030	3044	3080	3275	3177	3039	3053	2997	2952	3093	3215	3129	2994	3113	3001	3156	3115	3190	3330	3149	3359	3174	3225	3335	3528	3430	3457	3349	3271	3408	3249	3313	3250	3090
3170	3075	3031	2876	2880	2905	2830	2880	2915	2814	2912	2968	2957	3038	3045	3043	3179	3069	3115	3264	3190	3005	3115	2943	3024	3185	3096	3082	3051	3107	3144	3081	3091	3189	3209	3345	3090	3304	3305	3381	3418	3510	3273	3363	3395	3226	3297	3352	3128	3129
3155	3144	3013	3020	2871	2926	2950	2970	2927	2873	2861	2786	2763	2856	2978	3009	3069	3086	3115	3251	3211	3022	3151	3148	3145	3167	3162	3104	3330	3241	3025	3152	3044	3238	3234	3240	3299	3355	3304	3381	3465	3490	3385	3326	3272	3239	3206	3299	3031	3108
3226	3142	2976	3042	2912	3039	3023	2881	2898	2822	2764	2807	2724	2811	2926	3110	2981	3056	3179	3249	3238	3237	3147	3166	3167	3169	3339	3161	3180	3274	3034	3050	3047	3129	3298	3331	3212	3384	3461	3410	3402	3265	3350	3218	3224	3205	3220	3030	3159	3038
3156	3146	2999	2970	2908	2911	3055	2937	2804	2834	2801	2824	2725	2828	2804	2940	2934	3051	3134	3285	3248	3370	3283	3332	3250	3225	3250	3394	3216	3210	3028	3110	3014	3160	3109	3205	3201	3309	3306	3288	3213	3155	3159	3193	3203	3216	3152	3201	3173	3099
3143	3088	2968	3109	2946	3076	2984	3044	2933	2884	2813	2889	2827	2823	2794	2819	2831	2969	3107	3182	3295	3266	3320	3220	3408	3315	3533	3347	3326	3185	3157	3045	3233	3138	3227	3262	3159	3140	3291	3157	3236	3211	3112	3112	3143	3011	3135	3261	3263	3083
3273	3105	3086	2938	3021	2840	3070	3104	3004	3131	3099	2960	2913	2945	2862	2802	2938	3007	3086	3213	3312	3380	3381	3304	3426	3499	3468	3325	3210	3171	3259	3034	3203	3027	3122	3121	3135	3196	3159	3197	3197	3190	3246	3214	3077	3113	3362	3212	3259	3130
3265	3125	2970	2954	3033	3004	3100	3114	3173	3205	3219	3030	2972	2942	2935	2959	2993	2988	3155	3072	3211	3269	3340	3395	3491	3295	3409	3347	3265	3087	3199	3175	3071	3156	3124	3109	3098	3115	3015	3172	3236	3092	3288	3046	3204	3096	3077	3178	3183	3122
3323	3076	3058	2853	2860	3005	3043	3200	3391	3327	3328	3146	3052	3153	3055	2934	2922	2951	3040	3097	3115	3278	3323	3291	3366	3373	3379	3289	3233	3188	3171	3023	3073	3267	3234	3063	3109	3099	3098	3187	3303	3313	3171	3232	3273	3214	3122	3216	3193	3307
3281	3057	3020	3018	3043	3019	3074	3105	3293	3197	3141	3303	3185	3141	3166	3062	2973	3008	3036	2920	3252	3167	3152	3130	3218	3291	3185	3314	3167	3198	3159	3048	3161	3176	3186	3164	3155	3165	3140	3226	3384	3414	3323	3526	3083	3230	3149	3309	3173	3296
3283	3071	3083	2993	2957	2971	2952	3185	3187	3254	3327	3256	3236	3216	3105	3132	3019	2971	3073	3165	3128	3226	3088	3197	3221	3223	3311	3344	3269	3127	3239	3237	3185	3278	3107	3251	3285	3290	3242	3324	3350	3422	3348	3198	3285	3161	3212	3276	3133	3198
3292	3157	3137	3054	2849	2899	2975	3096	3176	3191	3311	3275	3261	3329	3110	3074	3027	3044	3197	3033	2965	3169	3031	3138	3201	3214	3251	3180	3232	3289	3107	3203	3221	3062	3242	3245	3124	3265	3314	3300	3395	3396	3323	3239	3162	3178	3155	3191	3118	3109
3274	3323	3122	2947	3001	2936	3054	3084	3175	3182	3259	3209	3121	3262	3246	3128	3090	3106	3143	3116	3105	3183	3243	3169	3177	3228	3316	3171	3286	3153	3336	3201	3158	3106	3244	3214	3207	3186	3186	3285	3206	3298	3222	3199	3289	3188	3264	3272	3296	3309
3105	3208	3206	3122	3112	2979	3221	2982	3139	3109	3057	3205	3187	3127	3210	3056	3153	3037	3178	3161	3233	3286	3308	3117	3244	3284	3358	3202	3220	3148	3073	3266	3144	3224	3183	3269	3136	3185	3107	3280	3237	3287	3272	3312	3281	3195	3270	3206	3364	3320
3249	3197	3134	3161	3189	3130	3199	3084	3153	3137	3286	3074	3192	3038	3116	3102	3114	3098	3225	3204	3229	3251	3178	3343	3153	3252	3269	3359	3284	3261	3115	3242	3160	3191	3087	3075	3128	3059	3146	3111	3191	3289	3227	3276	3311	3215	3235	3343	3324	3325
3087	3086	3022	3180	3182	3220	3129	3114	3183	3283	3081	3295	3095	3144	3076	3014	3061	3077	3149	3188	3258	3164	3276	3275	3299	3311	3314	3285	3264	3221	3158	3115	3212	3091	3159	3110	3206	3093	3114	3106	3038	3237	3224	3259	3216	3117	3294	3251	3403	3471
3192	3121	3094	3111	3142	3137	3228	3192	3178	3165	3264	3152	3184	3098	3172	3167	3075	3196	3114	3218	3188	3116	3322	3239	3302	3291	3277	3300	3186	3243	3156	3174	3217	3204	3152	3260	3154	3053	3012	3132	3005	3168	3322	3135	3197	3173	3250	3348	3404	3451
3173	3150	3070	3155	3016	3185	3175	3186	3338	3255	3201	3324	3258	3254	3150	3153	3067	3104	3156	3171	3004	3256	3191	3281	3240	3285	3408	3349	3290	3214	3215	3282	3276	3112	3268	3221	3187	3204	3129	3109	3201	3109	3370	3245	3303	3391	3372	3340	3381	3412
3127	3048	2978	2912	3048	3086	3077	3160	3292	3207	3226	3155	3226	3226	3184	3037	3108	3170	3150	3056	3157	3105	3177	3106	3288	3267	3224	3246	3226	3230	3208	3098	3251	3265	3250	3186	3153	3217	3203	3164	3124	3233	3177	3365	3337	3365	3353	3393	3371	3428
3158	3040	2993	3028	2915	2918	2905	3001	3161	3229	3230	3223	3243	3205	3140	3171	3193	3100	3284	3052	3180	3072	3117	3158	3182	3257	3195	3223	3258	3286	3100	3305	3301	3258	3200	3283	3356	3285	3371	3349	3256	3261	3318	3476	3460	3468	3360	3401	3441	3341
3081	3092	2933	3006	2835	2853	2929	3102	3206	3178	3239	3289	3272	3206	3183	3254	3158	3298	3175	3227	3146	3095	3101	3123	3209	3287	3275	3330	3107	3168	3154	3307	3233	3233	3250	3385	3426	3435	3402	3322	3414	3372	3492	3367	3511	3398	3405	3234	3398	3393
3220	3226	3065	3026	2920	2924	2928	2981	3110	3209	3085	3137	3130	3200	3185	3283	3236	3226	3273	3241	3192	3182	3281	3204	3251	3315	3263	3212	3283	3304	3304	3241	3114	3340	3378	3323	3361	3460	3407	3420	3415	3418	3323	3487	3493	3483	3472	3383	3452	3403
3195	3170	3023	3062	3018	2993	2866	3009	3128	3133	3247	3182	3202	3122	3188	3294	3312	3220	3326	3382	3219	3262	3253	3262	3145	3297	3273	3366	3332	3320	3185	3297	3268	3143	3174	3336	3450	3485	3450	3500	3427	3567	3430	3551	3641	3471	3382	3497	3451	3309
3193	3219	3154	3070	3057	2977	2941	2988	3089	3239	3229	3184	3245	3211	3148	3311	3212	3186	3380	3342	3342	3327	3276	3313	3339	3337	3361	3349	3310	3416	3299	3324	3186	3225	3250	3256	3469	3487	3427	3378	3312	3454	3573	3487	3528	3480	3555	3522	3440	3190
3264	3221	3109	3104	3165	3057	3087	3138	3187	3148	3239	3146	3261	3325	3181	3134	3303	3368	3349	3301	3338	3314	3305	3279	3322	3350	3434	3406	3460	3352	3405	3330	3288	3238	3172	3407	3476	3371	3403	3304	3439	3484	3625	3583	3602	3575	3445	3489	3382	3498
3363	3242	3232	3198	3055	3173	3078	3171	3133	3253	3312	3181	3192	3135	3257	3220	3251	3342	3369	3332	3532	3447	3469	3357	3511	3375	3430	3471	3482	3379	3404	3496	3307	3322	3317	3342	3366	3473	3253	3303	3443	3428	3659	3582	3645	3557	3494	3563	3527	3428
3361	3234	3133	3153	3042	3110	3139	3260	3209	3328	3162	3378	3338	3347	3318	3347	3391	3397	3353	3379	3333	3390	3353	3384	3412	3429	3516	3533	3565	3436	3518	3494	3417	3413	3223	3345	3471	3471	3419	3485	3588	3473	3590	3617	3421	3577	3518	3527	3445	3430
3235	3284	3134	3103	3019	3068	3095	3194	3203	3226	3306	3265	3359	3317	3488	3337	3497	3506	3473	3401	3419	3401	3360	3283	3470	3345	3533	3486	3566	3589	3537	3493	3446	3474	3447	3341	3484	3466	3546	3510	3448	3513	3500	3372	3353	3309	3512	3459	3473	3368
3367	3296	3293	3163	3138	3140	3167	3116	3233	3148	3354	3230	3324	3290	3335	3540	3595	3488	3512	3434	3367	3276	3412	3430	3461	3417	3476	3501	3565	3520	3524	3523	3518	3502	3470	3435	3486	3490	3476	3416	3420	3558	3497	3418	3480	3478	3487	3396	3361	3433
3311	3273	3092	3169	3152	3084	3097	3154	3250	3219	3220	3121	3367	3320	3406	3664	3651	3556	3685	3525	3406	3236	3381	3329	3336	3408	3398	3454	3519	3616	3489	3636	3457	3475	3457	3486	3553	3410	3485	3440	3582	3545	3430	3502	3516	3418	3474	3450	3443	3376
3405	3390	3257	3181	3138	3143	3176	3293	3149	3245	3190	3164	3201	3304	3338	3504	3485	3541	3614	3445	3372	3446	3428	3400	3311	3282	3400	3504	3459	3625	3484	3503	3516	3431	3460	3431	3421	3482	3396	3550	3347	3493	3336	3523	3480	3421	3619	3480	3451	3473
3338	3271	3176	3205	3124	3201	3212	3289	3260	3233	3148	3150	3122	3189	3312	3374	3503	3613	3606	3442	3431	3464	3449	3472	3231	3433	3339	3308	3416	3463	3461	3429	3521	3316	3294	3318	3414	3382	3479	3429	3397	3521	3467	3423	3472	3375	3435	3469	3320	3436
3312	3366	3214	3161	3077	3134	3227	3336	3240	3161	3243	3248	3265	3146	3249	3245	3358	3562	3433	3468	3456	3505	3405	3472	3302	3401	3374	3397	3435	3372	3375	3395	3375	3350	3295	3269	3472	3503	3354	3452	3509	3425	3392	3474	3396	3545	3423	3517	3479	3473
3269	3361	3106	3157	2995	3210	3309	3352	3353	3264	3186	3167	3203	3107	3218	3304	3323	3265	3536	3421	3428	3461	3414	3447	3370	3375	3444	3329	3457	3446	3454	3374	3381	3342	3328	3392	3356	3266	3402	3338	3513	3551	3481	3453	3569	3320	3571	3486	3492	3371
3160	3248	3163	3065	3151	3105	3284	3260	3242	3314	3289	3237	3249	3153	3209	3309	3352	3363	3423	3187	3425	3420	3348	3277	3353	3358	3286	3335	3303	3419	3442	3452	3320	3266	3206	3342	3312	3348	3382	3422	3397	3590	3483	3535	3456	3443	3494	3413	3434	3359
3379	3342	2976	3163	3059	3125	3168	3271	3316	3330	3350	3286	3255	3261	3265	3367	3257	3359	3233	3231	3356	3173	3377	3308	3274	3201	3397	3162	3294	3350	3309	3366	3332	3293	3321	3288	3273	3326	3389	3478	3541	3460	3548	3526	3504	3506	3416	3429	3519	3418
3344	3336	3108	3128	3112	3144	3176	3294	3310	3388	3303	3173	3241	3210	3219	3337	3239	3413	3212	3178	3223	3233	3347	3223	3192	3264	3179	3355	3344	3318	3210	3416	3310	3366	3338	3304	3388	3325	3409	3588	3371	3621	3521	3496	3404	3461	3515	3373	3410	3343
3349	3262	3182	3154	3072	3110	3167	3276	3221	3292	3167	3377	3166	3182	3285	3339	3268	3257	3299	3290	3227	3305	3210	3193	3331	3226	3210	3217	3187	3286	3375	3314	3264	3333	3280	3433	3373	3389	3373	3444	3500	3415	3458	3658	3525	3503	3389	3277	3453	3342
3369	3348	3118	3250	3142	3183	3143	3233	3298	3287	3206	3268	3097	3169	3286	3281	3359	3275	3336	3303	3232	3267	3263	3154	3172	3224	3124	3222	3201	3204	3148	3254	3296	3236	3429	3379	3267	3361	3423	3322	3466	3473	3340	3395	3487	3493	3419	3387	3391	3288
3384	3283	2990	3153	3065	3299	3228	3426	3412	3372	3202	3267	3159	3248	3243	3284	3197	3309	3300	3305	3373	3196	3301	3170	3200	3234	3168	3265	3338	3176	3296	3255	3247	3271	3329	3266	3458	3453	3356	3335	3325	3483	3369	3451	3327	3455	3440	3523	3405	3431
3362	3251	3112	3115	3299	3166	3272	3381	3378	3388	3276	3242	3217	3201	3244	3319	3324	3362	3428	3305	3357	3263	3093	3242	3354	3185	3197	3272	3274	3357	3367	3311	3247	3278	3148	3327	3468	3355	3418	3459	3324	3312	3351	3330	3418	3516	3414	3395	3323	3336
3411	3315	3157	3067	3103	3192	3344	3421	3331	3444	3392	3107	3260	3288	3280	3209	3335	3376	3309	3457	3211	3255	3311	3276	3158	3180	3243	3288	3255	3271	3321	3348	3404	3343	3299	3365	3361	3325	3313	3477	3340	3378	3321	3287	3348	3369	3409	3394	3261	3307
3313	3271	3113	3241	2944	3235	3346	3339	3421	3403	3327	3402	3277	3296	3371	3333	3430	3320	3406	3366	3319	3352	3411	3193	3333	3315	3260	3319	3350	3328	3362	3306	3299	3321	3335	3403	3250	3300	3391	3297	3391	3334	3234	3306	3338	3341	3291	3352	3415	3258
3307	3297	3105	3169	3113	3414	3345	3405	3338	3424	3453	3392	3565	3383	3365	3366	3427	3355	3496	3333	3490	3266	3390	3269	3183	3129	3105	3147	3329	3308	3364	3379	3357	3370	3296	3285	3382	3348	3413	3272	3297	3356	3180	3311	3309	3341	3250	3230	3294	3240
3465	3425	3257	3252	3272	3266	3375	3418	3461	3439	3477	3426	3421	3386	3548	3573	3526	3422	3604	3447	3466	3361	3239	3180	3262	3163	3061	3122	3252	3271	3371	3411	3442	3377	3430	3314	3482	3360	3436	3333	3329	3358	3318	3321	3377	3234	3266	3265	3353	3319
3394	3244	3212	3301	3182	3349	3406	3439	3404	3449	3371	3516	3578	3535	3520	3534	3445	3545	3643	3533	3466	3444	3385	3371	3297	3118	3118	3169	3184	3245	3344	3311	3352	3333	3266	3220	3308	3345	3257	3483	3401	3248	3233	3382	3252	3355	3474	3406	3359	3379
3390	3373	3228	3326	3213	3315	3337	3398	3379	3396	3345	3451	3640	3606	3441	3459	3437	3515	3593	3570	3510	3458	3326	3275	3256	3181	3193	3246	3224	3341	3434	3495	3378	3297	3451	3387	3363	3337	3432	3392	3426	3329	3248	3325	3381	3454	3442	3438	3515	3503
3244	3245	3252	3308	3350	3442	3359	3398	3393	3292	3322	3499	3560	3595	3677	3470	3434	3406	3413	3487	3488	3429	3420	3233	3316	3119	3181	3174	3295	3361	3378	3529	3427	3379	3405	3466	3346	3381	3521	3344	3289	3277	3300	3470	3451	3431	3563	3569	3560	3649
3253	3168	3177	3305	3350	3419	3400	3385	3223	3454	3365	3398	3481	3410	3497	3344	3379	3497	3351	3415	3432	3399	3311	3249	3344	3143	3194	3272	3407	3466	3420	3438	3422	3640	3409	3524	3512	3340	3438	3375	3421	3341	3326	3433	3413	3544	3500	3630	3628	3667
3140	3272	3082	3377	3340	3412	3371	3393	3294	3441	3416	3396	3520	3536	3471	3300	3263	3337	3303	3337	3433	3411	3442	3306	3254	3223	3304	3352	3474	3351	3550	3590	3533	3394	3513	3435	3489	3344	3473	3446	3292	3356	3338	3409	3530	3544	3527	3619	3551	3790
3286	3227	3202	3353	3400	3353	3406	3372	3306	3298	3377	3491	3418	3422	3335	3267	3236	3284	3320	3396	3444	3363	3387	3272	3238	3205	3407	3456	3553	3649	3581	3557	3517	3543	3468	3529	3393	3427	3486	3402	3489	3399	3415	3398	3500	3571	3390	3732	3682	3743
3342	3294	3039	3359	3303	3381	3425	3244	3292	3304	3315	3257	3359	3277	3365	3239	3307	3237	3352	3339	3344	3433	3416	3309	3224	3246	3237	3312	3535	3533	3723	3709	3672	3622	3576	3386	3443	3345	3518	3482	3416	3510	3382	3526	3562	3581	3528	3486	3598	3495
3363	3272	3308	3387	3241	3228	3244	3193	3341	3275	3324	3366	3289	3239	3344	3276	3185	3305	3242	3356	3379	3318	3470	3414	3200	3380	3259	3437	3588	3551	3661	3568	3648	3608	3478	3557	3518	3371	3396	3611	3524	3472	3523	3532	3508	3492	3483	3536	3532	3398
3386	3258	3310	3452	3383	3281	3267	3323	3249	3268	3325	3311	3252	3255	3251	3103	3161	3258	3207	3431	3444	3406	3413	3318	3413	3435	3413	3383	3457	3510	3474	3634	3547	3593	3558	3454	3547	3498	3428	3444	3474	3620	3591	3500	3578	3432	3549	3576	3589	3628
3409	3294	3401	3343	3244	3374	3298	3144	3247	3278	3294	3367	3296	3318	3310	3288	3162	3286	3304	3339	3394	3494	3352	3356	3360	3386	3426	3479	3516	3654	3545	3692	3620	3465	3580	3456	3414	3391	3212	3452	3452	3558	3500	3522	3406	3491	3397	3425	3506	3509
3416	3331	3232	3339	3302	3313	3291	3206	3328	3336	3246	3366	3321	3486	3432	3249	3297	3276	3208	3335	3602	3553	3479	3484	3399	3411	3410	3566	3581	3410	3512	3623	3471	3530	3521	3344	3342	3202	3282	3322	3411	3529	3618	3566	3556	3523	3398	3382	3392	3351
3365	3309	3178	3235	3335	3371	3248	3263	3437	3496	3173	3342	3357	3423	3371	3378	3320	3437	3332	3447	3562	3438	3522	3498	3402	3447	3511	3537	3532	3464	3432	3482	3312	3468	3415	3507	3289	3362	3248	3442	3333	3527	3419	3469	3424	3413	3483	3374	3378	3272
3386	3289	3302	3354	3365	3332	3333	3396	3450	3321	3466	3495	3430	3269	3392	3497	3447	3438	3565	3612	3574	3553	3489	3440	3550	3522	3432	3407	3534	3431	3415	3435	3434	3430	3473	3270	3242	3279	3177	3309	3312	3337	3429	3473	3423	3403	3444	3414	3361	3365
3448	3254	3250	3265	3344	3282	3326	3390	3500	3441	3454	3533	3371	3416	3385	3357	3505	3549	3615	3547	3609	3548	3400	3505	3426	3400	3359	3442	3405	3329	3457	3352	3445	3294	3388	3246	3312	3311	3322	3320	3364	3481	3532	3469	3465	3399	3401	3389	3348	3379
3408	3338	3188	3227	3214	3295	3394	3317	3464	3554	3406	3505	3345	3457	3351	3449	3523	3350	3569	3617	3528	3554	3490	3398	3515	3544	3547	3425	3444	3337	3337	3436	3232	3376	3321	3323	3353	3322	3384	3409	3603	3540	3521	3413	3429	3435	3372	3456	3374	3523
3471	3386	3349	3329	3250	3262	3380	3459	3520	3478	3541	3472	3430	3513	3413	3560	3529	3577	3643	3668	3548	3462	3558	3479	3601	3501	3540	3361	3378	3287	3377	3200	3346	3378	3450	3282	3466	3422	3418	3492	3482	3602	3404	3422	3456	3419	3519	3477	3415	3432
3278	3217	3315	3298	3220	3227	3401	3310	3530	3620	3645	3433	3529	3446	3520	3537	3638	3646	3532	3557	3442	3584	3514	3419	3449	3527	3495	3370	3435	3319	3301	3259	3502	3403	3484	3343	3249	3276	3470	3504	3659	3563	3618	3476	3426	3486	3438	3422	3474	3612
3376	3286	3220	3195	3198	3369	3360	3489	3531	3565	3547	3539	3485	3584	3546	3574	3621	3636	3516	3719	3491	3555	3523	3549	3582	3501	3439	3415	3349	3372	3267	3396	3512	3394	3406	3465	3402	3386	3456	3529	3658	3658	3700	3552	3571	3509	3485	3392	3474	3480
3477	3400	3174	3294	3309	3366	3358	3539	3594	3555	3470	3603	3568	3519	3731	3726	3607	3544	3616	3709	3578	3478	3555	3443	3465	3399	3421	3360	3350	3459	3390	3534	3531	3594	3414	3479	3363	3335	3586	3608	3659	3722	3669	3592	3581	3504	3612	3519	3523	3575
3424	3392	3317	3324	3341	3271	3438	3579	3589	3573	3561	3646	3573	3550	3515	3602	3622	3634	3538	3513	3529	3420	3433	3453	3528	3544	3477	3398	3309	3418	3446	3592	3461	3568	3528	3496	3537	3463	3454	3691	3615	3596	3622	3556	3495	3517	3501	3425	3369	3494
3599	3331	3373	3326	3273	3318	3443	3485	3419	3594	3547	3659	3521	3594	3581	3713	3733	3620	3558	3522	3406	3340	3468	3375	3448	3455	3494	3414	3413	3510	3540	3573	3598	3516	3604	3564	3505	3570	3515	3611	3537	3630	3595	3602	3399	3561	3464	3494	3522	3571
3485	3482	3374	3441	3412	3459	3438	3444	3572	3596	3475	3423	3619	3558	3513	3567	3632	3684	3689	3346	3501	3417	3414	3370	3375	3421	3433	3522	3534	3448	3617	3720	3572	3682	3622	3620	3430	3534	3500	3446	3570	3484	3564	3452	3490	3491	3490	3492	3540	3744
3481	3457	3289	3382	3473	3576	3409	3540	3503	3446	3483	3429	3635	3566	3511	3613	3633	3674	3581	3464	3329	3349	3359	3359	3505	3403	3493	3643	3618	3554	3575	3579	3600	3513	3631	3521	3506	3535	3424	3595	3477	3468	3539	3540	3500	3541	3554	3630	3487	3566
3480	3459	3415	3446	3428	3439	3581	3567	3526	3466	3506	3549	3518	3522	3451	3556	3607	3556	3462	3357	3315	3270	3370	3346	3403	3437	3535	3540	3627	3693	3529	3598	3534	3442	3399	3461	3428	3475	3470	3442	3417	3496	3649	3388	3477	3457	3610	3598	3467	3538
3520	3409	3355	3425	3420	3405	3484	3493	3401	3484	3396	3409	3480	3359	3399	3544	3555	3484	3416	3404	3338	3449	3393	3395	3438	3409	3465	3539	3553	3639	3550	3597	3519	3356	3348	3367	3503	3533	3545	3519	3350	3347	3446	3438	3569	3564	3539	3524	3461	3444
3394	3386	3247	3300	3384	3422	3534	3363	3539	3493	3501	3439	3425	3382	3492	3366	3380	3441	3437	3351	3293	3310	3398	3360	3363	3330	3411	3549	3558	3603	3634	3500	3416	3403	3345	3354	3439	3505	3446	3361	3416	3434	3450	3390	3480	3437	3493	3545	3514	3486
3458	3280	3232	3225	3362	3337	3388	3439	3360	3508	3436	3376	3268	3370	3272	3367	3341	3350	3323	3379	3292	3308	3501	3397	3329	3378	3483	3573	3558	3648	3505	3415	3302	3378	3179	3499	3394	3543	3534	3419	3373	3430	3457	3511	3516	3501	3518	3568	3507	3465
3313	3300	3196	3244	3213	3318	3250	3323	3349	3501	3534	3529	3447	3556	3396	3493	3304	3357	3296	3335	3374	3391	3402	3424	3386	3406	3553	3618	3606	3608	3546	3431	3295	3354	3383	3596	3425	3654	3679	3463	3447	3410	3580	3480	3563	3599	3528	3519	3516	3379
3403	3348	3184	3266	3346	3205	3266	3447	3374	3544	3458	3369	3502	3342	3523	3470	3441	3428	3322	3438	3426	3358	3443	3461	3417	3517	3575	3575	3527	3614	3536	3482	3288	3396	3315	3620	3593	3536	3571	3362	3449	3494	3506	3574	3541	3476	3344	3468	3494	3460
3363	3229	3163	3271	3236	3232	3313	3356	3490	3477	3418	3413	3466	3446	3496	3539	3495	3457	3534	3513	3479	3549	3464	3478	3479	3633	3570	3639	3680	3663	3463	3374	3321	3422	3495	3532	3701	3577	3656	3538	3492	3523	3553	3571	3344	3554	3527	3338	3369	3432
3445	3241	3240	3272	3362	3180	3373	3424	3413	3537	3568	3486	3521	3397	3514	3477	3527	3508	3416	3596	3579	3550	3516	3591	3541	3571	3650	3619	3583	3666	3558	3515	3409	3514	3485	3578	3574	3639	3718	3652	3577	3523	3453	3629	3360	3384	3502	3374	3430	3456
3414	3338	3329	3274	3326	3319	3250	3332	3443	3492	3519	3515	3350	3490	3470	3553	3500	3512	3457	3639	3520	3425	3542	3366	3472	3552	3735	3567	3669	3616	3459	3396	3454	3540	3493	3535	3733	3766	3666	3639	3582	3491	3399	3398	3463	3443	3431	3320	3384	3336
3531	3328	3336	3372	3299	3329	3437	3352	3515	3605	3532	3417	3479	3493	3472	3515	3495	3440	3518	3456	3530	3358	3471	3341	3509	3553	3585	3629	3546	3451	3465	3391	3536	3537	3522	3613	3673	3568	3619	3495	3590	3410	3442	3392	3354	3386	3377	3388	3438	3431
3524	3390	3397	3315	3441	3494	3504	3502	3435	3419	3458	3478	3516	3427	3489	3416	3491	3442	3468	3437	3429	3375	3458	3380	3505	3621	3577	3574	3464	3490	3465	3506	3460	3606	3546	3628	3494	3591	3538	3611	3499	3447	3377	3446	3389	3470	3420	3420	3408	3419
3487	3451	3505	3440	3300	3539	3504	3523	3477	3466	3387	3302	3464	3362	3433	3366	3486	3440	3498	3395	3396	3542	3427	3393	3395	3563	3697	3559	3540	3425	3407	3391	3618	3594	3540	3673	3520	3661	3576	3449	3456	3442	3395	3440	3422	3474	3482	3508	3505	3475
3519	3412	3385	3508	3399	3454	3592	3427	3512	3481	3395	3406	3429	3498	3383	3365	3554	3498	3386	3225	3424	3342	3367	3387	3372	3490	3520	3533	3436	3438	3284	3518	3581	3680	3637	3552	3663	3511	3499	3534	3349	3363	3325	3438	3416	3459	3508	3486	3348	3429
3494	3516	3396	3456	3528	3519	3452	3431	3486	3427	3498	3451	3300	3321	3376	3482	3447	3370	3271	3353	3271	3326	3355	3432	3307	3531	3538	3476	3535	3471	3409	3533	3516	3548	3569	3681	3692	3516	3517	3514	3403	3451	3267	3388	3457	3399	3425	3402	3371	3308
3571	3522	3518	3528	3400	3539	3540	3578	3564	3473	3434	3412	3396	3401	3495	3414	3562	3487	3330	3275	3349	3384	3450	3427	3401	3445	3506	3541	3676	3404	3506	3574	3539	3530	3554	3542	3603	3629	3454	3512	3450	3424	3408	3339	3356	3393	3327	3474	3386	3338
3655	3636	3415	3505	3494	3496	3617	3571	3579	3507	3456	3419	3390	3436	3415	3421	3378	3393	3514	3392	3415	3436	3333	3632	3492	3460	3496	3504	3540	3576	3591	3411	3568	3423	3499	3568	3523	3486	3479	3437	3527	3411	3438	3472	3391	3436	3446	3404	3371	3407
3557	3586	3458	3410	3429	3502	3438	3522	3557	3520	3531	3440	3413	3350	3468	3389	3422	3457	3439	3415	3396	3445	3453	3385	3556	3581	3563	3471	3668	3539	3542	3528	3546	3505	3435	3467	3563	3352	3327	3338	3354	3455	3389	3401	3382	3423	3441	3488	3441	3385
3697	3486	3429	3498	3436	3418	3404	3504	3474	3446	3473	3370	3505	3401	3373	3379	3435	3573	3446	3482	3405	3491	3548	3498	3561	3505	3586	3481	3564	3466	3409	3521	3459	3564	3385	3496	3435	3496	3415	3434	3385	3519	3384	3573	3403	3479	3417	3254	3438	3398
3735	3540	3391	3406	3457	3373	3418	3387	3435	3399	3525	3454	3546	3355	3366	3529	3454	3544	3479	3458	3461	3506	3552	3538	3468	3411	3460	3444	3621	3523	3459	3400	3673	3468	3309	3471	3359	3547	3534	3424	3515	3516	3438	3483	3488	3371	3292	3438	3530	3426
3584	3475	3446	3484	3379	3370	3475	3558	3409	3424	3506	3309	3435	3397	3375	3297	3412	3552	3499	3490	3535	3542	3558	3554	3527	3345	3471	3442	3480	3502	3495	3534	3481	3507	3439	3604	3402	3434	3436	3533	3504	3568	3547	3487	3441	3492	3355	3537	3540	3557
3537	3428	3401	3430	3597	3392	3389	3430	3364	3438	3418	3316	3459	3353	3376	3409	3400	3352	3428	3423	3459	3586	3466	3478	3594	3493	3428	3544	3563	3533	3429	3510	3452	3456	3454	3559	3624	3489	3543	3554	3625	3633	3666	3577	3454	3472	3329	3499	3549	3498
3601	3494	3499	3451	3352	3400	3409	3298	3313	3458	3389	3426	3412	3450	3319	3363	3358	3423	3418	3347	3354	3498	3419	3588	3528	3468	3509	3605	3466	3523	3542	3494	3445	3551	3533	3483	3427	3460	3410	3515	3539	3521	3602	3545	3422	3425	3511	3549	3441	3465
3635	3506	3412	3492	3524	3328	3419	3493	3524	3459	3492	3364	3472	3517	3275	3447	3453	3424	3373	3368	3464	3399	3498	3310	3442	3473	3550	3476	3510	3568	3711	3540	3544	3514	3579	3551	3503	3538	3502	3487	3453	3627	3514	3491	3520	3477	3401	3430	3434	3587
3510	3607	3363	3477	3444	3436	3467	3432	3404	3561	3476	3447	3349	3459	3553	3571	3556	3456	3483	3405	3486	3368	3342	3525	3432	3308	3501	3558	3538	3580	3630	3594	3608	3562	3537	3530	3564	3460	3530	3439	3405	3481	3349	3515	3358	3460	3471	3408	3403	3413
3509	3476	3449	3596	3514	3434	3583	3534	3585	3516	3493	3413	3418	3423	3494	3450	3440	3648	3348	3545	3573	3549	3411	3520	3530	3513	3510	3537	3611	3697	3595	3559	3579	3482	3446	3468	3427	3551	3382	3372	3525	3373	3522	3404	3417	3505	3371	3486	3278	3288
3514	3495	3436	3485	3516	3564	3549	3675	3556	3483	3502	3540	3359	3491	3563	3561	3499	3539	3484	3454	3596	3456	3498	3566	3443	3417	3690	3382	3559	3623	3547	3427	3564	3436	3435	3267	3404	3394	3472	3372	3400	3245	3362	3341	3394	3396	3302	3410	3380	3363
3428	3555	3496	3495	3542	3538	3576	3637	3580	3499	3615	3496	3391	3545	3472	3598	3581	3600	3560	3459	3536	3578	3471	3462	3366	3450	3542	3623	3524	3586	3387	3512	3484	3499	3405	3470	3442	3354	3482	3344	3420	3380	3327	3397	3391	3405	3442	3357	3381	3393
3566	3476	3361	3480	3447	3484	3384	3610	3660	3595	3574	3460	3621	3509	3517	3538	3619	3622	3551	3495	3560	3472	3455	3525	3421	3475	3585	3705	3638	3560	3512	3423	3563	3408	3373	3424	3437	3492	3398	3409	3435	3456	3443	3401	3289	3395	3356	3397	3528	3500
3428	3478	3470	3416	3312	3505	3545	3448	3498	3498	3518	3619	3289	3413	3458	3571	3507	3582	3488	3613	3473	3414	3471	3436	3495	3520	3583	3664	3615	3558	3493	3436	3391	3383	3363	3431	3369	3495	3478	3504	3357	3397	3400	3330	3350	3416	3440	3516	3537	3477
3520	3528	3566	3418	3416	3595	3426	3390	3511	3557	3458	3446	3478	3482	3430	3498	3580	3438	3601	3552	3642	3506	3467	3563	3426	3524	3702	3557	3560	3560	3340	3383	3352	3346	3458	3357	3449	3554	3587	3544	3519	3298	3468	3386	3462	3482	3510	3694	3657	3668
3708	3660	3517	3627	3602	3518	3425	3451	3531	3560	3401	3378	3501	3395	3495	3589	3461	3566	3518	3534	3500	3478	3450	3419	3465	3639	3664	3576	3554	3480	3556	3422	3361	3402	3387	3494	3516	3451	3541	3477	3483	3369	3460	3440	3400	3521	3568	3589	3692	3686
3681	3648	3614	3564	3602	3486	3414	3592	3444	3447	3480	3382	3391	3417	3537	3491	3489	3521	3539	3575	3528	3528	3517	3638	3628	3629	3704	3633	3610	3475	3362	3441	3397	3424	3435	3449	3493	3624	3560	3476	3518	3460	3520	3381	3425	3445	3648	3565	3581	3545
3764	3541	3813	3680	3601	3540	3450	3436	3485	3308	3418	3341	3437	3429	3481	3566	3625	3749	3559	3525	3489	3572	3599	3669	3667	3754	3650	3660	3625	3540	3441	3486	3535	3515	3454	3510	3568	3545	3474	3376	3415	3451	3285	3320	3453	3545	3373	3441	3540	3509
3736	3705	3678	3547	3431	3492	3355	3413	3405	3348	3455	3384	3586	3522	3485	3606	3577	3639	3679	3606	3641	3642	3775	3644	3535	3725	3562	3530	3520	3501	3439	3444	3445	3405	3634	3469	3570	3481	3477	3404	3387	3447	3491	3462	3269	3441	3480	3506	3427	3392
3682	3645	3482	3566	3496	3378	3472	3442	3445	3437	3447	3447	3554	3552	3657	3616	3545	3602	3557	3726	3679	3475	3624	3595	3668	3616	3589	3577	3572	3427	3506	3331	3380	3566	3530	3501	3598	3506	3501	3438	3368	3411	3417	3443	3473	3508	3422	3406	3440	3443
3649	3564	3477	3460	3416	3370	3317	3402	3480	3543	3451	3511	3502	3575	3648	3703	3641	3532	3518	3472	3516	3612	3752	3653	3581	3590	3459	3449	3476	3447	3458	3481	3531	3511	3605	3480	3430	3480	3508	3440	3373	3520	3411	3540	3563	3495	3362	3495	3430	3446
3638	3448	3401	3414	3338	3380	3404	3381	3445	3559	3532	3440	3674	3703	3620	3718	3598	3600	3496	3523	3624	3571	3634	3657	3591	3675	3574	3471	3577	3415	3519	3627	3577	3629	3576	3517	3565	3425	3332	3411	3477	3446	3522	3454	3509	3536	3584	3387	3384	3530
3654	3664	3441	3508	3483	3444	3357	3513	3612	3430	3497	3410	3646	3667	3782	3615	3391	3443	3350	3490	3611	3638	3624	3551	3671	3575	3658	3557	3535	3528	3618	3451	3618	3636	3591	3457	3444	3410	3532	3501	3562	3502	3505	3536	3514	3428	3466	3401	3483	3452
3642	3557	3465	3556	3428	3386	3368	3400	3488	3569	3532	3523	3608	3549	3648	3606	3494	3462	3487	3490	3585	3516	3585	3629	3523	3607	3539	3520	3452	3602	3582	3540	3606	3595	3655	3579	3525	3415	3460	3448	3576	3534	3667	3585	3451	3410	3472	3397	3455	3478
3632	3562	3555	3453	3601	3392	3408	3394	3421	3573	3596	3622	3477	3551	3569	3518	3461	3471	3479	3391	3480	3531	3538	3521	3555	3532	3539	3563	3468	3529	3487	3627	3526	3692	3598	3472	3392	3357	3415	3451	3699	3594	3547	3583	3528	3471	3426	3416	3383	3560
3587	3585	3446	3592	3425	3515	3579	3472	3419	3492	3432	3511	3614	3550	3589	3583	3534	3534	3467	3460	3427	3496	3592	3430	3537	3583	3688	3623	3471	3532	3598	3531	3542	3607	3564	3660	3463	3436	3394	3503	3490	3545	3543	3520	3491	3427	3483	3434	3432	3441
3590	3465	3583	3512	3554	3496	3546	3508	3609	3691	3483	3573	3645	3680	3561	3473	3515	3562	3472	3498	3357	3456	3460	3590	3709	3613	3661	3549	3495	3544	3549	3573	3629	3607	3453	3472	3400	3520	3446	3566	3571	3502	3546	3562	3471	3543	3531	3543	3488	3562
3716	3628	3420	3582	3460	3518	3499	3576	3659	3684	3599	3549	3571	3549	3509	3388	3508	3495	3489	3452	3456	3538	3508	3583	3476	3533	3612	3578	3519	3432	3530	3450	3505	3561	3466	3523	3495	3529	3613	3580	3608	3565	3608	3509	3445	3539	3387	3567	3566	3448
3629	3625	3515	3531	3454	3502	3477	3577	3500	3532	3587	3529	3450	3549	3530	3435	3589	3631	3564	3617	3421	3449	3502	3531	3545	3616	3601	3701	3531	3508	3520	3496	3550	3590	3644	3583	3580	3619	3606	3630	3683	3782	3591	3623	3451	3432	3449	3474	3581	3384
3609	3495	3573	3584	3523	3550	3461	3631	3562	3550	3547	3530	3542	3498	3454	3703	3619	3669	3596	3592	3529	3558	3519	3709	3669	3634	3495	3442	3576	3434	3505	3447	3434	3528	3563	3536	3621	3651	3592	3611	3555	3622	3516	3469	3485	3487	3610	3432	3651	3621
3555	3519	3441	3424	3531	3487	3572	3489	3533	3628	3586	3605	3441	3537	3665	3669	3553	3654	3665	3652	3592	3530	3621	3717	3705	3599	3602	3524	3557	3543	3513	3650	3431	3707	3510	3647	3508	3718	3628	3540	3697	3481	3471	3392	3432	3515	3475	3496	3417	3471
3563	3518	3535	3575	3637	3579	3678	3549	3543	3629	3496	3540	3520	3498	3543	3714	3476	3571	3610	3436	3636	3569	3664	3692	3675	3573	3639	3622	3447	3553	3482	3598	3503	3519	3613	3481	3564	3549	3709	3481	3441	3336	3462	3467	3353	3453	3550	3560	3586	3460
3647	3466	3527	3642	3484	3659	3636	3485	3473	3470	3519	3426	3512	3581	3569	3558	3575	3612	3555	3595	3545	3507	3632	3598	3547	3649	3512	3541	3538	3461	3553	3587	3474	3548	3511	3636	3525	3612	3466	3451	3410	3357	3398	3379	3518	3437	3522	3548	3512	3501
3537	3582	3460	3561	3566	3590	3748	3407	3500	3500	3468	3424	3493	3541	3566	3663	3647	3511	3442	3497	3491	3578	3581	3586	3654	3355	3497	3463	3539	3424	3548	3560	3594	3519	3664	3603	3564	3497	3443	3297	3252	3391	3364	3458	3464	3570	3580	3484	3462	3446
3501	3681	3563	3538	3568	3494	3438	3559	3403	3590	3513	3563	3441	3515	3637	3572	3588	3432	3458	3497	3629	3713	3462	3529	3483	3491	3396	3536	3646	3651	3531	3497	3520	3390	3433	3568	3391	3419	3375	3402	3263	3311	3482	3415	3483	3671	3645	3476	3538	3261
3440	3507	3528	3674	3520	3504	3460	3378	3554	3662	3567	3502	3472	3493	3487	3381	3492	3609	3666	3488	3537	3493	3536	3641	3578	3495	3527	3511	3604	3622	3574	3576	3575	3560	3530	3491	3421	3352	3439	3396	3344	3446	3561	3549	3543	3529	3560	3511	3479	3376
3506	3494	3402	3492	3410	3544	3487	3525	3620	3699	3563	3546	3518	3509	3457	3432	3570	3572	3524	3527	3553	3582	3598	3455	3534	3709	3489	3493	3498	3570	3638	3629	3426	3600	3475	3454	3408	3387	3351	3371	3374	3483	3633	3575	3548	3634	3517	3577	3370	3465
3563	3483	3336	3446	3421	3583	3467	3690	3680	3742	3718	3627	3528	3604	3503	3465	3431	3584	3554	3624	3579	3343	3529	3442	3547	3500	3524	3542	3608	3758	3679	3560	3697	3590	3531	3494	3488	3473	3468	3527	3477	3487	3660	3555	3548	3571	3571	3481	3491	3455
3440	3457	3428	3515	3437	3384	3610	3695	3531	3790	3647	3552	3616	3515	3450	3498	3521	3548	3678	3477	3507	3542	3540	3551	3548	3396	3489	3557	3609	3591	3630	3574	3761	3579	3535	3461	3434	3584	3589	3573	3583	3608	3525	3598	3451	3519	3701	3448	3380	3418
3407	3375	3317	3463	3323	3566	3667	3591	3830	3665	3616	3558	3501	3496	3551	3553	3525	3549	3445	3610	3620	3457	3552	3497	3419	3556	3357	3446	3503	3490	3585	3541	3583	3551	3481	3488	3435	3555	3647	3645	3496	3439	3577	3619	3602	3441	3439	3612	3578	3429
3479	3380	3442	3308	3433	3565	3631	3830	3658	3657	3672	3523	3526	3514	3483	3496	3430	3515	3611	3549	3470	3631	3553	3508	3381	3342	3427	3417	3567	3575	3582	3625	3628	3399	3550	3429	3366	3505	3616	3699	3645	3583	3600	3643	3611	3379	3483	3459	3650	3561
3347	3361	3417	3432	3372	3433	3647	3748	3683	3686	3607	3641	3574	3499	3557	3426	3492	3491	3563	3508	3607	3483	3542	3484	3532	3466	3588	3549	3626	3563	3678	3640	3612	3551	3453	3504	3491	3506	3619	3534	3629	3578	3643	3418	3469	3519	3508	3491	3644	3623
3285	3453	3454	3431	3411	3410	3681	3725	3764	3583	3575	3589	3484	3583	3423	3495	3537	3595	3546	3516	3585	3655	3591	3546	3635	3621	3571	3571	3601	3606	3673	3607	3541	3509	3539	3456	3532	3702	3696	3654	3593	3635	3651	3568	3632	3510	3529	3649	3519	3589
3341	3419	3396	3501	3443	3661	3585	3622	3754	3533	3552	3636	3341	3418	3446	3532	3466	3556	3571	3688	3648	3637	3539	3630	3587	3637	3504	3634	3626	3596	3559	3495	3509	3415	3393	3528	3548	3584	3649	3703	3644	3613	3551	3708	3504	3608	3543	3633	3707	3542
3558	3438	3406	3483	3518	3543	3478	3820	3666	3607	3709	3447	3408	3356	3482	3489	3415	3660	3660	3672	3589	3635	3657	3704	3720	3698	3759	3714	3710	3666	3645	3560	3557	3405	3555	3460	3537	3510	3652	3621	3741	3712	3606	3616	3586	3572	3570	3643	3571	3545
3577	3536	3462	3498	3346	3427	3530	3718	3699	3718	3531	3425	3518	3428	3453	3507	3695	3664	3657	3533	3614	3590	3606	3674	3786	3804	3799	3708	3555	3639	3583	3626	3700	3497	3554	3532	3675	3549	3620	3743	3654	3637	3611	3476	3566	3466	3463	3561	3553	3678
3497	3526	3500	3426	3430	3547	3568	3721	3616	3678	3569	3475	3568	3498	3545	3556	3521	3619	3566	3572	3534	3580	3608	3533	3637	3658	3579	3639	3620	3486	3550	3532	3626	3646	3680	3795	3707	3633	3575	3553	3614	3634	3669	3654	3424	3467	3524	3623	3722	3489
3666	3640	3512	3485	3363	3423	3442	3560	3543	3613	3504	3657	3417	3424	3567	3577	3610	3497	3647	3557	3531	3536	3553	3577	3639	3493	3573	3722	3524	3569	3557	3438	3552	3718	3618	3671	3633	3598	3641	3589	3620	3536	3500	3640	3609	3461	3502	3473	3628	3523
3685	3572	3563	3356	3327	3509	3525	3559	3465	3643	3599	3465	3415	3422	3556	3511	3553	3567	3543	3562	3552	3479	3452	3510	3647	3633	3614	3570	3554	3699	3556	3584	3655	3684	3666	3550	3526	3521	3539	3630	3486	3526	3518	3526	3573	3569	3383	3552	3598	3694
3622	3549	3545	3347	3437	3497	3530	3550	3538	3596	3643	3459	3399	3520	3553	3493	3505	3615	3480	3530	3478	3471	3497	3598	3746	3560	3660	3619	3645	3786	3745	3727	3793	3680	3664	3621	3562	3554	3457	3555	3596	3580	3479	3484	3445	3626	3491	3487	3673	3695
3616	3585	3385	3642	3599	3525	3565	3601	3577	3734	3650	3650	3680	3678	3655	3378	3540	3586	3526	3455	3457	3584	3582	3744	3827	3700	3667	3851	3645	3780	3765	3738	3845	3857	3799	3654	3521	3527	3459	3434	3561	3730	3528	3543	3584	3441	3560	3470	3590	3741
3661	3636	3427	3563	3455	3362	3612	3507	3621	3720	3730	3513	3674	3662	3490	3610	3534	3415	3571	3549	3571	3512	3761	3730	3720	3734	3645	3562	3654	3636	3702	3654	3683	3728	3758	3715	3549	3452	3462	3465	3575	3669	3654	3604	3526	3581	3582	3637	3669	3617
3559	3555	3387	3650	3420	3500	3631	3386	3527	3578	3669	3549	3794	3565	3579	3531	3687	3523	3428	3549	3679	3595	3756	3627	3538	3782	3528	3591	3520	3528	3595	3640	3556	3639	3625	3580	3487	3596	3413	3536	3422	3658	3639	3668	3633	3719	3594	3622	3630	3714
3586	3632	3415	3649	3427	3577	3517	3457	3584	3544	3605	3629	3796	3626	3489	3529	3518	3505	3480	3564	3655	3625	3670	3622	3587	3529	3593	3568	3586	3481	3453	3549	3559	3779	3595	3601	3638	3616	3576	3509	3466	3464	3704	3704	3574	3530	3622	3730	3544	3617
3593	3613	3466	3585	3482	3486	3475	3436	3644	3499	3608	3869	3784	3660	3576	3579	3595	3581	3623	3677	3572	3766	3702	3545	3462	3569	3628	3509	3457	3557	3571	3568	3537	3612	3562	3612	3638	3541	3516	3565	3595	3718	3507	3476	3655	3596	3681	3626	3701	3539
3798	3606	3426	3482	3502	3485	3465	3646	3576	3571	3531	3632	3742	3616	3756	3698	3670	3598	3566	3674	3662	3612	3576	3520	3577	3518	3542	3333	3472	3497	3536	3672	3601	3657	3642	3583	3656	3652	3666	3537	3580	3596	3591	3664	3831	3611	3710	3658	3527	3462
3842	3632	3617	3568	3406	3353	3420	3558	3473	3583	3563	3774	3625	3617	3714	3565	3653	3627	3596	3594	3631	3572	3621	3640	3554	3564	3533	3475	3554	3435	3510	3559	3525	3595	3640	3564	3620	3633	3585	3616	3731	3507	3514	3643	3771	3696	3555	3653	3624	3535
3690	3714	3579	3528	3434	3420	3532	3467	3462	3508	3568	3663	3760	3744	3836	3796	3645	3678	3641	3698	3659	3587	3634	3565	3576	3566	3511	3691	3539	3555	3546	3596	3462	3513	3342	3632	3432	3652	3597	3559	3575	3462	3614	3699	3779	3748	3632	3775	3573	3471
3745	3606	3590	3492	3339	3562	3479	3561	3556	3546	3719	3733	3677	3769	3866	3737	3605	3519	3628	3545	3758	3626	3613	3552	3618	3475	3528	3708	3533	3558	3669	3478	3492	3599	3503	3514	3466	3503	3530	3551	3620	3560	3616	3773	3747	3775	3621	3668	3557	3558
3667	3539	3591	3575	3718	3486	3481	3738	3595	3619	3817	3918	3739	3765	3849	3716	3770	3557	3678	3673	3638	3560	3536	3549	3546	3496	3675	3623	3430	3520	3554	3596	3446	3442	3453	3534	3537	3453	3437	3573	3534	3639	3556	3710	3706	3622	3604	3487	3556	3551
3658	3601	3539	3476	3534	3574	3545	3656	3604	3557	3808	3786	3727	3676	3765	3773	3713	3527	3692	3755	3802	3518	3584	3486	3374	3535	3378	3555	3505	3498	3409	3512	3386	3466	3554	3443	3412	3577	3594	3558	3606	3619	3777	3686	3776	3613	3576	3739	3708	3527
3673	3414	3578	3581	3533	3695	3459	3709	3783	3694	3668	3868	3661	3665	3616	3682	3608	3597	3659	3758	3583	3498	3568	3429	3436	3447	3492	3552	3553	3433	3486	3433	3479	3481	3474	3585	3585	3554	3571	3658	3660	3676	3776	3650	3651	3680	3540	3673	3647	3715
3611	3552	3516	3602	3525	3740	3704	3591	3735	3704	3699	3690	3698	3729	3683	3640	3582	3521	3581	3597	3630	3571	3471	3419	3335	3450	3478	3483	3514	3540	3590	3615	3377	3507	3636	3530	3568	3550	3666	3573	3700	3600	3711	3631	3629	3667	3566	3606	3719	3777
3686	3702	3676	3657	3613	3615	3704	3598	3745	3645	3708	3735	3852	3715	3687	3544	3591	3601	3510	3662	3575	3572	3456	3547	3421	3539	3485	3551	3495	3631	3498	3482	3571	3507	3572	3591	3606	3570	3552	3602	3711	3591	3796	3732	3683	3628	3556	3727	3608	3775
3671	3789	3726	3844	3607	3662	3775	3680	3601	3574	3716	3734	3788	3740	3759	3654	3653	3501	3676	3610	3573	3535	3646	3549	3545	3550	3487	3475	3432	3657	3658	3554	3562	3548	3755	3674	3676	3667	3589	3772	3646	3670	3699	3700	3640	3574	3606	3849	3638	3681
3685	3793	3635	3882	3623	3796	3722	3572	3635	3647	3615	3650	3696	3731	3691	3815	3649	3523	3500	3618	3786	3672	3748	3639	3867	3587	3484	3538	3558	3570	3630	3616	3582	3647	3759	3801	3804	3620	3717	3682	3815	3652	3628	3672	3674	3588	3672	3637	3625	3707
3695	3688	3499	3716	3754	3701	3688	3613	3580	3563	3686	3571	3756	3539	3580	3642	3567	3578	3570	3583	3587	3735	3802	3673	3641	3657	3648	3451	3618	3756	3718	3526	3544	3659	3499	3777	3845	3622	3535	3571	3773	3676	3865	3759	3650	3747	3712	3665	3661	3711
3787	3813	3604	3623	3751	3665	3570	3634	3567	3665	3655	3649	3688	3612	3549	3619	3624	3588	3651	3557	3568	3615	3657	3758	3839	3677	3729	3617	3686	3673	3660	3824	3567	3600	3824	3643	3787	3711	3681	3570	3558	3771	3724	3643	3641	3744	3668	3609	3543	3619
3641	3648	3678	3653	3547	3575	3627	3666	3632	3746	3676	3625	3838	3661	3571	3654	3651	3489	3657	3633	3660	3525	3624	3699	3632	3711	3798	3762	3754	3696	3639	3630	3796	3713	3748	3911	3937	3692	3777	3785	3811	3864	3654	3643	3621	3689	3739	3664	3610	3839
3750	3676	3698	3626	3566	3676	3699	3666	3713	3696	3823	3565	3722	3651	3670	3548	3432	3532	3345	3615	3555	3625	3441	3744	3793	3786	3715	3849	3791	3948	3704	3755	3720	3883	3910	3802	3859	3843	3792	3784	3828	3829	3655	3749	3584	3836	3659	3760	3693	3845
3832	3764	3616	3721	3749	3658	3610	3766	3707	3645	3755	3811	3599	3707	3751	3683	3599	3454	3579	3484	3543	3526	3666	3665	3639	3713	3792	3695	3696	3823	3769	3896	3732	3712	3858	3755	3806	3876	3678	3821	3949	3773	3733	3773	3755	3793	3697	3714	3759	3663
3897	3779	3757	3648	3578	3692	3658	3768	3861	3739	3616	3682	3607	3634	3689	3609	3513	3376	3448	3642	3568	3652	3772	3805	3750	3654	3710	3594	3616	3727	3759	3799	3808	3610	3736	3824	3956	3832	3931	3897	3714	3754	3647	3790	3812	3866	3821	3824	3635	3747
3896	3632	3597	3562	3664	3763	3676	3788	3801	3645	3556	3560	3579	3572	3528	3551	3487	3524	3493	3633	3510	3737	3778	3748	3821	3726	3695	3794	3639	3763	3656	3569	3728	3714	3798	4012	4223	4018	4082	4008	3881	3853	3956	3736	3784	3845	3889	3908	3772	3755
3878	3676	3566	3655	3615	3719	3590	3691	3584	3596	3510	3604	3679	3626	3492	3699	3608	3665	3648	3603	3569	3632	3708	3817	3839	3903	3835	3872	3748	3762	3701	3805	3740	3833	4026	4056	4040	4023	3967	3888	3803	3884	3938	3736	3771	3691	3855	3849	3780	3855
3681	3609	3822	3743	3586	3600	3656	3820	3618	3609	3712	3639	3636	3730	3682	3610	3619	3621	3701	3654	3758	3650	3577	3687	3896	3972	3937	3885	3716	3673	3648	3737	3963	3897	3984	3903	3896	3684	3626	3566	3554	3809	3939	3906	3850	3907	3647	3726	3716	3924
3674	3660	3741	3598	3601	3659	3746	3808	3565	3684	3648	3612	3619	3636	3716	3559	3620	3643	3548	3614	3617	3731	3797	3691	3778	3793	3798	3851	3815	3843	3885	3913	3805	3711	3718	3779	3755	3642	3610	3521	3551	3692	3736	3773	3859	3929	3884	3645	3690	3885
3753	3488	3546	3576	3440	3707	3612	3528	3499	3441	3576	3544	3732	3627	3666	3721	3691	3462	3493	3629	3890	3655	3793	3834	3923	3897	3864	3541	3795	3779	3720	3803	3623	3645	3578	3648	3736	3905	3778	3820	3538	3592	3592	3707	3919	3704	3886	3723	3687	3650
3619	3703	3539	3623	3652	3501	3689	3439	3507	3488	3446	3526	3546	3548	3612	3726	3706	3768	3606	3540	3595	3686	3670	3868	3877	3879	3851	3763	3707	3992	3945	3768	3616	3622	3834	4002	4093	4056	3974	3896	3883	3940	3878	3674	3622	3610	3808	3711	3642	3658
3733	3644	3605	3520	3602	3649	3581	3584	3488	3499	3584	3519	3510	3726	3711	3685	3698	3584	3663	3601	3774	3687	3811	3825	3983	3829	3771	3763	3931	3885	3927	3756	3670	3730	4026	4280	4104	4003	3835	3715	3976	3926	4004	3823	3620	3710	3742	3876	3594	3823
3966	3685	3757	3616	3658	3752	3628	3722	3690	3560	3571	3614	3692	3617	3771	3769	3706	3758	3691	3679	3768	3723	3832	3891	3845	3674	3708	3803	3853	3854	3631	3570	3684	3899	3963	4140	3650	3480	3360	3477	3407	3612	3816	4039	3842	3708	3590	3779	3850	3633
3780	3787	3703	3587	3502	3733	3730	3649	3536	3648	3565	3503	3626	3694	3715	3839	3830	3926	3644	3615	3793	3826	3776	3916	3891	3933	3773	3720	3728	3623	3591	3560	3702	4136	4197	3812	3387	3125	3123	3165	3159	3243	3546	3820	3943	3660	3637	3637	3788	3670
3933	3777	3606	3649	3664	3632	3687	3553	3396	3627	3610	3632	3810	3802	3822	3897	3832	3816	3817	3890	3779	3686	3937	3889	3990	3807	3966	3842	3807	3819	3681	3599	3711	4071	4116	3476	3144	3136	3474	3703	3407	3047	3185	3542	3894	3742	3389	3599	3785	3654
3753	3658	3590	3406	3636	3586	3459	3443	3513	3574	3704	3762	3816	3870	3827	3904	3787	3769	3787	3872	3945	3930	3812	3938	3922	3925	3853	3847	3927	3641	3578	3645	3855	4018	3803	3179	3006	3499	3879	4185	3746	3063	2943	3479	4101	3805	3556	3485	3771	3705
3658	3639	3545	3469	3541	3427	3445	3528	3502	3637	3603	3788	3902	3800	3851	3745	3857	3817	3949	3930	3942	3994	3930	4008	4029	3877	3815	3925	3873	3819	3519	3707	3948	3872	3878	3350	3101	3461	4014	4072	3673	2804	2805	3517	3911	3730	3425	3558	3683	3549
3617	3556	3438	3421	3381	3477	3368	3534	3483	3527	3607	3757	3714	3835	3947	3769	3713	3640	3849	3891	4006	3921	3906	3975	3977	3901	3902	4054	3868	3788	3587	3618	3717	3811	3660	3313	2986	3100	3308	3338	3047	2684	2959	3821	3994	3682	3277	3487	3728	3554
3614	3560	3568	3600	3403	3550	3602	3676	3702	3663	3740	3821	3844	3871	3821	3661	3642	3580	3743	3797	3891	4023	4100	4013	4001	3653	3747	3835	3875	3640	3424	3559	3734	3804	3780	3564	3238	2838	2862	2858	2743	2935	3503	4094	3814	3271	3316	3556	3686	3602
3702	3653	3630	3517	3568	3579	3516	3574	3548	3693	3683	3715	3819	3861	3718	3674	3604	3627	3695	3735	3735	3854	3950	3910	3978	3793	3777	3833	3807	3691	3642	3661	3666	3919	3770	3747	3509	3053	3024	3076	3253	3672	3902	3913	3373	3250	3401	3535	3527	3418
3737	3502	3382	3482	3541	3589	3623	3625	3634	3717	3706	3741	3735	3663	3673	3760	3598	3462	3534	3523	3878	3863	3922	3783	3827	3739	3547	3692	3687	3724	3409	3532	3553	3616	3824	3872	3884	3686	3583	3691	3790	4046	3847	3496	3140	3303	3535	3570	3456	3360
3492	3465	3422	3548	3604	3464	3714	3771	3621	3709	3562	3744	3782	3827	3678	3695	3538	3515	3556	3652	3710	3796	3948	3929	3957	3832	3687	3574	3677	3737	3624	3583	3556	3552	3736	3778	3883	3718	3910	3855	3800	3673	3387	3185	3259	3659	3748	3456	3334	3416
3746	3498	3555	3433	3410	3610	3622	3579	3622	3629	3741	3855	3858	3867	3925	3855	3678	3565	3490	3685	3726	3911	3869	3746	3838	3732	3628	3603	3577	3658	3677	3711	3645	3705	3416	3403	3554	3467	3514	3625	3400	3356	3325	3339	3646	3662	3463	3387	3574	3492
3483	3699	3467	3507	3494	3661	3655	3582	3622	3615	3699	3807	3764	3821	3732	3846	3725	3715	3567	3561	3660	3895	3840	3826	3739	3767	3700	3553	3502	3506	3628	3748	3605	3670	3597	3469	3522	3279	3204	3308	3252	3323	3559	3575	3717	3552	3479	3336	3523	3529
3637	3520	3473	3569	3626	3766	3625	3631	3625	3642	3871	3852	3778	3798	3905	3828	3773	3712	3812	3748	3874	3717	3719	3666	3635	3719	3660	3597	3440	3502	3679	3734	3626	3657	3595	3512	3546	3494	3376	3523	3514	3508	3595	3498	3502	3478	3459	3620	3670	3598
3705	3528	3496	3426	3532	3554	3473	3468	3430	3546	3645	3715	3832	3764	3874	3899	3749	3574	3545	3640	3708	3886	3793	3794	3907	3737	3652	3668	3647	3574	3707	3474	3474	3642	3590	3570	3656	3547	3380	3542	3553	3544	3532	3389	3443	3376	3467	3657	3603	3558
3618	3359	3203	3345	3288	3446	3438	3469	3575	3591	3677	3729	3663	3823	3813	3957	3825	3726	3700	3520	3718	3972	3872	3822	3640	3784	3623	3585	3566	3608	3521	3553	3530	3516	3483	3410	3560	3412	3505	3367	3389	3420	3383	3396	3605	3669	3645	3566	3541	3589
3571	3576	3339	3414	3368	3655	3614	3691	3667	3742	3722	3852	3919	3822	3711	3730	3631	3732	3642	3698	3665	3636	3838	3932	3645	3647	3533	3488	3438	3690	3590	3484	3442	3619	3447	3439	3450	3376	3214	3339	3353	3214	3453	3590	3565	3435	3600	3458	3465	3493
3806	3547	3466	3373	3458	3468	3513	3748	3580	3681	3877	3888	3914	3968	3849	3851	3524	3475	3545	3726	3909	3762	3694	3714	3811	3638	3473	3447	3465	3569	3679	3521	3511	3602	3410	3603	3449	3375	3451	3395	3488	3571	3416	3440	3415	3392	3483	3480	3475	3460
3611	3447	3405	3344	3452	3336	3629	3655	3607	3476	3556	3643	3770	3769	3847	3799	3728	3502	3594	3526	3706	3835	3666	3692	3702	3612	3517	3503	3457	3441	3482	3523	3482	3562	3507	3550	3511	3362	3546	3456	3396	3470	3423	3442	3361	3449	3374	3473	3500	3360
3599	3492	3414	3462	3340	3568	3721	3735	3731	3835	3886	3760	3635	3609	3705	3597	3678	3618	3666	3611	3676	3716	3820	3810	3568	3640	3669	3499	3406	3488	3365	3440	3517	3432	3541	3417	3515	3214	3285	3421	3383	3354	3476	3401	3541	3428	3641	3530	3335	3426
3640	3649	3681	3508	3558	3573	3837	3812	3967	3930	3954	3863	3930	3822	3593	3566	3499	3680	3727	3739	3684	3507	3735	3702	3622	3532	3551	3574	3529	3591	3530	3254	3570	3479	3390	3586	3355	3427	3243	3332	3413	3423	3369	3440	3509	3458	3537	3357	3522	3394
3723	3733	3458	3599	3550	3608	3622	3850	3723	3826	3808	3957	3889	3927	3660	3569	3642	3442	3550	3901	3804	3660	3629	3684	3797	3743	3484	3632	3645	3354	3482	3570	3520	3492	3469	3589	3402	3383	3592	3453	3353	3509	3307	3476	3420	3482	3480	3536	3448	3542
3741	3672	3349	3557	3333	3542	3634	3627	3514	3578	3747	3688	3533	3731	3827	3784	3709	3620	3623	3630	3798	3924	3650	3552	3708	3666	3438	3527	3678	3418	3554	3691	3467	3556	3607	3573	3506	3420	3503	3397	3558	3357	3408	3397	3471	3560	3624	3671	3576	3476
3466	3518	3460	3376	3466	3577	3590	3662	3585	3616	3637	3553	3600	3672	3637	3742	3744	3728	3537	3599	3753	3693	3815	3590	3600	3570	3756	3606	3581	3716	3594	3661	3668	3471	3581	3429	3521	3286	3438	3286	3529	3380	3440	3433	3365	3654	3703	3778	3684	3536
3468	3420	3384	3609	3541	3664	3817	3785	3807	3834	3654	3755	3590	3408	3541	3624	3753	3924	3945	3578	3359	3598	3833	3704	3604	3584	3846	3623	3523	3892	3659	3643	3616	3512	3456	3505	3526	3488	3362	3402	3417	3477	3519	3453	3478	3507	3683	3539	3726	3503
3582	3456	3494	3558	3682	3754	3689	3995	3874	3932	3762	3775	3645	3599	3591	3511	3716	3819	3921	3750	3505	3549	3708	3851	3594	3541	3709	3717	3648	3804	3750	3545	3576	3513	3455	3540	3429	3373	3340	3482	3410	3418	3415	3384	3574	3401	3655	3564	3630	3500
3573	3608	3639	3543	3708	3542	3866	3943	3755	3867	3828	3710	3801	3743	3701	3513	3477	3614	3648	3829	3793	3583	3573	3715	3748	3550	3460	3765	3526	3693	3837	3481	3595	3677	3391	3486	3456	3492	3301	3543	3376	3364	3367	3421	3380	3570	3466	3605	3643	3533
3783	3599	3530	3540	3355	3401	3593	3633	3706	3625	3792	3896	3916	3972	3887	3741	3667	3632	3598	3818	3890	3804	3504	3729	3910	3630	3605	3687	3644	3385	3529	3492	3475	3629	3295	3470	3418	3515	3362	3529	3336	3424	3356	3417	3324	3538	3402	3458	3460	3557
3790	3523	3503	3313	3317	3300	3420	3475	3510	3680	3560	3846	3951	3997	3933	3941	3873	3679	3606	3736	3765	3837	3621	3549	3828	3644	3386	3523	3651	3329	3493	3533	3359	3469	3467	3500	3453	3436	3490	3388	3416	3251	3395	3341	3254	3470	3271	3334	3432	3461
3648	3402	3250	3298	3416	3227	3317	3457	3448	3524	3573	3656	3761	3919	4076	3940	3987	3639	3530	3693	3841	3924	3532	3529	3726	3788	3552	3476	3528	3392	3419	3542	3350	3567	3538	3460	3507	3512	3512	3325	3518	3395	3302	3330	3334	3417	3334	3325	3404	3455
3699	3182	3319	3226	3335	3408	3482	3475	3482	3590	3453	3540	3533	3806	3736	3920	3966	3755	3592	3556	3765	3871	3628	3554	3599	3805	3553	3352	3519	3515	3330	3478	3315	3524	3431	3499	3513	3477	3491	3364	3405	3359	3426	3327	3429	3372	3309	3414	3344	3374
3708	3460	3272	3445	3232	3389	3628	3596	3482	3460	3372	3355	3493	3440	3582	3856	3928	3805	3519	3525	3606	3887	3709	3633	3560	3863	3589	3402	3596	3502	3257	3466	3426	3268	3516	3389	3552	3424	3392	3329	3475	3375	3441	3385	3561	3525	3526	3475	3441	3391
3470	3226	3235	3327	3400	3389	3570	3549	3543	3383	3362	3241	3291	3461	3485	3846	3937	3955	3617	3454	3566	3736	3936	3557	3498	3783	3750	3470	3630	3472	3231	3471	3382	3354	3524	3476	3593	3534	3423	3404	3483	3355	3489	3482	3640	3572	3466	3549	3449	3484
3399	3213	3264	3341	3462	3461	3606	3522	3540	3251	3404	3384	3319	3436	3556	3804	4018	3852	3582	3478	3547	3682	3894	3626	3596	3741	3758	3630	3693	3664	3442	3550	3351	3292	3498	3423	3555	3474	3527	3457	3450	3373	3429	3497	3631	3562	3676	3396	3521	3477
3430	3306	3229	3256	3384	3530	3534	3621	3479	3298	3307	3259	3263	3389	3512	3707	3825	3745	3634	3453	3434	3787	3824	3636	3574	3689	3789	3445	3578	3760	3432	3551	3573	3442	3561	3432	3471	3395	3504	3459	3439	3433	3443	3532	3819	3580	3593	3558	3567	3574
3318	3182	3248	3237	3426	3464	3622	3516	3522	3470	3341	3270	3300	3481	3485	3663	3862	3874	3603	3477	3523	3784	3869	3668	3636	3605	3817	3616	3633	3668	3521	3648	3573	3354	3611	3454	3484	3438	3536	3418	3447	3383	3483	3557	3598	3564	3545	3552	3639	3723
3546	3233	3235	3342	3428	3538	3557	3447	3408	3333	3249	3301	3325	3412	3478	3781	3883	4048	3737	3303	3419	3579	3754	3593	3507	3858	3845	3626	3732	3725	3466	3685	3644	3548	3682	3531	3590	3475	3507	3424	3509	3352	3435	3302	3512	3484	3522	3659	3709	3638
3515	3292	3255	3234	3379	3319	3394	3349	3515	3312	3271	3225	3266	3438	3661	3705	3837	3871	3606	3487	3388	3892	3910	3685	3495	3866	3675	3447	3704	3705	3417	3591	3568	3546	3654	3510	3625	3409	3378	3407	3415	3421	3436	3406	3412	3465	3526	3682	3537	3635
3565	3361	3188	3259	3194	3321	3313	3301	3385	3371	3220	3388	3404	3517	3713	3785	3890	3791	3653	3414	3750	3821	3835	3560	3506	3782	3623	3450	3662	3702	3590	3608	3528	3427	3709	3555	3603	3429	3558	3365	3426	3358	3426	3349	3414	3421	3402	3574	3494	3661
3621	3422	3314	3141	3166	3210	3282	3315	3084	3313	3250	3416	3459	3546	3764	3873	3846	3718	3424	3418	3631	3752	3821	3535	3593	3766	3588	3471	3578	3596	3416	3777	3414	3586	3665	3522	3667	3493	3474	3517	3459	3368	3466	3369	3362	3287	3292	3516	3637	3558
3783	3622	3378	3305	3018	3249	3156	3259	3305	3237	3380	3387	3530	3679	3814	3860	3733	3556	3529	3549	3731	3921	3692	3442	3647	3668	3499	3423	3671	3644	3486	3686	3483	3606	3650	3696	3768	3452	3650	3321	3437	3452	3445	3412	3342	3341	3426	3386	3565	3615
3870	3628	3433	3358	3231	3308	3271	3214	3269	3305	3407	3529	3674	3767	3930	3812	3688	3552	3518	3682	3760	3828	3474	3588	3717	3813	3486	3506	3698	3504	3430	3504	3494	3512	3699	3645	3660	3483	3631	3378	3551	3403	3530	3345	3444	3390	3512	3465	3578	3617
3834	3750	3595	3495	3309	3344	3334	3368	3414	3488	3525	3477	3666	3915	3742	3628	3517	3404	3501	3796	3798	3797	3506	3608	3931	3616	3481	3625	3506	3393	3582	3496	3395	3525	3485	3630	3620	3465	3487	3459	3503	3577	3510	3442	3367	3394	3487	3641	3571	3536
3551	3624	3552	3496	3492	3469	3445	3448	3526	3596	3644	3552	3722	3721	3651	3531	3481	3446	3568	3753	3899	3595	3515	3719	3658	3497	3563	3660	3600	3353	3455	3392	3354	3442	3499	3556	3475	3548	3446	3612	3505	3472	3559	3650	3558	3469	3414	3577	3524	3526
3537	3464	3563	3528	3651	3554	3566	3631	3630	3703	3754	3639	3646	3411	3370	3390	3455	3451	3676	3736	3431	3459	3470	3632	3623	3401	3699	3615	3405	3615	3508	3465	3483	3450	3405	3521	3512	3544	3356	3599	3555	3647	3606	3483	3489	3469	3567	3428	3574	3626
3293	3313	3351	3492	3507	3575	3582	3702	3760	3767	3650	3555	3594	3340	3401	3368	3529	3648	3747	3611	3392	3422	3691	3643	3446	3597	3759	3712	3526	3708	3501	3423	3457	3363	3499	3502	3525	3585	3565	3508	3550	3628	3585	3475	3461	3465	3519	3563	3721	3586
3511	3317	3171	3260	3254	3477	3364	3499	3557	3539	3361	3225	3358	3264	3375	3417	3552	3593	3572	3409	3245	3503	3595	3555	3539	3568	3661	3465	3535	3629	3625	3604	3417	3463	3500	3452	3525	3580	3562	3643	3709	3580	3681	3531	3620	3562	3659	3733	3788	3672
3582	3419	3165	3143	3183	3269	3215	3329	3415	3464	3411	3286	3223	3355	3508	3529	3535	3424	3350	3317	3473	3537	3420	3413	3619	3550	3638	3477	3658	3485	3400	3560	3459	3480	3399	3625	3584	3538	3645	3628	3790	3602	3622	3555	3682	3685	3684	3747	3777	3591
3651	3482	3382	3304	3265	3431	3328	3456	3393	3461	3412	3374	3359	3350	3329	3316	3444	3344	3256	3540	3564	3515	3442	3416	3651	3562	3357	3583	3683	3552	3601	3509	3293	3371	3372	3574	3637	3599	3698	3625	3622	3754	3665	3655	3532	3625	3667	3806	3733	3715
3346	3343	3446	3337	3567	3412	3397	3512	3589	3587	3604	3559	3360	3284	3301	3227	3289	3414	3493	3598	3497	3313	3362	3409	3474	3435	3482	3627	3605	3488	3634	3460	3531	3453	3339	3643	3481	3744	3606	3661	3800	3836	3716	3555	3595	3662	3656	3647	3731	3745
3282	3231	3306	3286	3347	3414	3447	3409	3505	3650	3529	3372	3229	3102	3277	3340	3401	3476	3604	3344	3304	3306	3477	3560	3612	3504	3627	3545	3509	3621	3718	3380	3474	3530	3434	3567	3487	3733	3652	3721	3737	3644	3593	3699	3552	3601	3730	3640	3689	3756
3378	3192	3308	3121	3152	3310	3279	3349	3353	3328	3269	3408	3241	3301	3352	3444	3449	3504	3485	3357	3438	3504	3572	3383	3549	3671	3617	3563	3482	3587	3521	3677	3592	3431	3656	3637	3592	3650	3661	3631	3699	3657	3642	3651	3659	3563	3523	3645	3569	3729
3550	3435	3368	3293	3215	3247	3365	3370	3297	3298	3294	3347	3308	3496	3468	3441	3406	3193	3410	3406	3539	3522	3455	3483	3566	3646	3473	3548	3646	3689	3724	3674	3770	3725	3648	3629	3644	3649	3709	3613	3669	3687	3676	3636	3577	3554	3599	3574	3624	3526
3487	3433	3465	3480	3495	3488	3585	3413	3449	3640	3445	3391	3485	3387	3218	3380	3364	3370	3352	3440	3376	3320	3425	3450	3442	3439	3443	3490	3651	3575	3696	3604	3628	3625	3508	3702	3751	3587	3651	3499	3676	3601	3648	3600	3537	3615	3594	3542	3682	3638
3401	3272	3244	3272	3349	3366	3308	3381	3376	3392	3304	3425	3280	3420	3359	3415	3492	3360	3375	3294	3390	3426	3460	3412	3433	3426	3546	3447	3489	3588	3593	3677	3530	3554	3641	3650	3599	3597	3538	3473	3533	3465	3573	3611	3645	3574	3508	3568	3611	3553
3515	3404	3308	3214	3291	3308	3307	3309	3335	3325	3285	3305	3312	3273	3449	3456	3282	3355	3316	3400	3421	3372	3348	3353	3277	3319	3416	3513	3538	3539	3590	3612	3575	3581	3582	3665	3688	3537	3436	3525	3424	3486	3646	3556	3573	3475	3612	3581	3582	3557
3409	3534	3342	3385	3328	3338	3129	3449	3256	3446	3333	3433	3433	3520	3370	3364	3331	3406	3432	3439	3353	3340	3302	3383	3370	3282	3387	3437	3400	3499	3512	3534	3520	3581	3490	3517	3566	3433	3435	3548	3451	3426	3548	3609	3559	3494	3472	3511	3627	3494
3486	3193	3322	3446	3318	3294	3390	3169	3291	3427	3328	3322	3412	3424	3543	3477	3417	3482	3392	3377	3356	3423	3337	3330	3270	3324	3290	3316	3339	3403	3378	3415	3385	3471	3534	3429	3386	3411	3402	3420	3393	3490	3626	3575	3410	3401	3607	3440	3561	3541
3469	3494	3275	3229	3363	3240	3229	3309	3212	3374	3412	3363	3561	3614	3589	3457	3404	3400	3489	3445	3490	3307	3348	3297	3340	3318	3248	3214	3379	3270	3357	3383	3566	3406	3496	3463	3509	3345	3390	3366	3439	3510	3512	3518	3365	3444	3446	3506	3584	3640
3283	3330	3199	3308	3258	3245	3345	3250	3279	3279	3425	3415	3374	3544	3381	3331	3273	3400	3362	3321	3434	3358	3217	3273	3390	3308	3236	3187	3269	3299	3266	3444	3320	3410	3377	3311	3379	3179	3358	3347	3316	3370	3449	3417	3571	3404	3466	3381	3513	3494
3367	3146	3178	3096	3214	3283	3249	3178	3201	3254	3376	3319	3345	3320	3342	3339	3423	3261	3377	3275	3344	3303	3387	3219	3250	3351	3244	3224	3325	3284	3256	3281	3244	3334	3391	3305	3181	3345	3183	3373	3516	3390	3364	3503	3345	3396	3418	3328	3567	3424
3325	3230	3105	3193	3214	3338	3266	3453	3501	3316	3388	3380	3485	3513	3275	3329	3454	3539	3293	3373	3211	3356	3316	3395	3292	3343	3332	3151	3224	3190	3232	3219	3222	3157	3333	3273	3361	3204	3413	3343	3374	3388	3372	3379	3393	3377	3325	3437	3406	3378
3205	3192	3098	3208	3243	3305	3347	3364	3426	3436	3374	3371	3268	3290	3331	3399	3410	3430	3310	3295	3330	3417	3387	3321	3380	3295	3283	3250	3187	3277	3306	3323	3161	3291	3059	3186	3233	3361	3320	3415	3340	3480	3347	3438	3325	3391	3446	3394	3529	3439
3222	3275	3060	3261	3294	3381	3358	3334	3351	3286	3343	3256	3346	3411	3331	3341	3398	3315	3424	3309	3277	3255	3420	3302	3287	3179	3362	3250	3303	3203	3269	3251	3114	3185	3275	3209	3381	3396	3330	3332	3335	3391	3360	3341	3374	3347	3451	3484	3409	3444
3132	3093	3098	3111	3212	3260	3220	3294	3274	3429	3324	3266	3263	3383	3387	3453	3406	3385	3360	3314	3307	3315	3311	3234	3263	3276	3234	3226	3304	3204	3255	3096	3209	3185	3332	3299	3329	3269	3353	3291	3381	3361	3432	3343	3337	3320	3432	3421	3465	3349
3119	2960	3051	3208	3226	3162	3310	3271	3208	3274	3427	3255	3275	3364	3287	3263	3371	3269	3416	3322	3455	3270	3308	3347	3274	3318	3318	3206	3317	3237	3230	3143	3257	3107	3226	3338	3326	3393	3338	3211	3332	3249	3267	3360	3240	3281	3491	3443	3354	3416
3123	2962	3092	3070	3221	3145	3190	3256	3324	3310	3296	3096	3148	3158	3254	3383	3213	3295	3261	3315	3307	3347	3389	3321	3250	3258	3193	3509	3290	3309	3328	3128	3172	3165	3283	3320	3432	3353	3322	3295	3276	3125	3271	3288	3359	3279	3235	3439	3344	3330
3175	3119	3015	3101	3149	3201	3190	3183	3192	3216	3237	3070	3057	3167	3173	3196	3246	3143	3216	3294	3283	3274	3318	3401	3394	3444	3416	3418	3365	3328	3333	3333	3256	3258	3142	3378	3487	3335	3265	3272	3251	3272	3222	3353	3252	3307	3412	3361	3357	3380
3078	3125	3164	3201	3044	3114	3110	3183	3118	3184	3091	3089	3074	3120	3159	3262	3158	3197	3226	3159	3332	3366	3306	3373	3407	3400	3533	3492	3431	3328	3333	3484	3300	3179	3278	3374	3447	3371	3278	3291	3333	3301	3271	3258	3285	3208	3192	3400	3317	3402
3224	3115	3180	3265	3126	3156	3211	3094	3206	3055	3174	3192	3078	3073	3117	3071	3194	3236	3241	3258	3299	3238	3444	3433	3429	3470	3399	3557	3483	3435	3497	3480	3467	3304	3385	3378	3519	3316	3247	3150	3234	3232	3333	3338	3309	3297	3273	3293	3508	3368
3263	3257	3117	3085	3058	3177	3116	3244	3150	3126	3134	3019	3195	3043	3161	3178	3128	3193	3151	3257	3150	3241	3245	3438	3412	3433	3409	3326	3408	3419	3446	3297	3529	3426	3414	3381	3368	3287	3399	3242	3269	3367	3404	3350	3292	3278	3173	3399	3490	3558
3275	3085	3084	3126	3121	3194	3148	3248	3147	3152	3202	3106	3166	3025	3144	3078	3112	3053	3179	3104	3207	3110	3352	3389	3438	3352	3320	3467	3340	3513	3462	3467	3563	3484	3375	3418	3416	3307	3326	3441	3266	3322	3334	3337	3290	3223	3305	3426	3463	3547
3279	3218	3121	3253	3065	3065	3012	3158	3103	3186	3196	3181	3130	3238	3183	3103	3197	3159	3003	3264	3163	3106	3214	3250	3429	3585	3351	3407	3367	3407	3487	3426	3565	3330	3422	3393	3465	3318	3391	3413	3217	3295	3408	3256	3347	3294	3366	3431	3406	3434
3302	3145	3125	3093	3087	3107	3141	3212	3152	3205	3146	3127	3223	3129	3124	3103	3251	3175	3102	3144	3139	3101	3283	3205	3286	3404	3330	3347	3414	3358	3539	3527	3472	3352	3363	3324	3366	3518	3424	3322	3370	3281	3465	3398	3311	3340	3334	3435	3438	3495
3403	3080	3074	3168	3027	3130	3065	3153	3176	3342	3195	3207	3208	3150	3103	3310	3101	3169	3299	3090	3225	3105	3178	3296	3254	3234	3303	3426	3360	3334	3404	3441	3473	3353	3481	3342	3449	3337	3372	3499	3304	3449	3373	3489	3402	3428	3338	3339	3488	3561
3271	3152	3077	3142	3170	3098	3182	3210	3175	3371	3214	3213	3238	3146	3302	3221	3280	3305	3150	3095	3132	3246	3262	3177	3246	3300	3309	3361	3321	3360	3350	3360	3451	3441	3293	3380	3436	3396	3489	3485	3341	3452	3346	3452	3367	3398	3463	3378	3345	3436
3216	3138	3143	3101	3209	3129	3304	3273	3238	3421	3267	3272	3241	3210	3220	3227	3109	3159	3185	3278	3192	3214	3285	3308	3268	3350	3251	3372	3288	3343	3438	3362	3400	3325	3315	3319	3346	3551	3449	3270	3462	3423	3407	3384	3402	3521	3351	3284	3336	3351
3143	3126	3135	3194	3125	3128	3238	3139	3283	3266	3196	3207	3191	3208	3283	3081	3154	3227	3180	3224	3197	3163	3265	3169	3283	3198	3401	3305	3318	3257	3203	3391	3306	3295	3297	3234	3319	3369	3474	3415	3375	3389	3357	3427	3491	3442	3331	3236	3351	3294
3213	3152	3005	3140	3115	3099	3204	3248	3220	3242	3240	3297	3235	3281	3181	3201	3183	3185	3145	3137	3178	3254	3187	3211	3260	3353	3235	3256	3247	3282	3278	3313	3362	3337	3331	3282	3281	3407	3472	3335	3259	3324	3378	3398	3535	3349	3265	3215	3262	3340
3269	3109	3043	3173	3128	3107	3269	3308	3274	3251	3245	3161	3343	3363	3223	3124	3187	3310	3203	3219	3054	3242	3159	3347	3295	3248	3287	3273	3215	3173	3243	3112	3260	3280	3362	3319	3412	3339	3483	3385	3350	3220	3310	3387	3395	3418	3356	3177	3164	3332
3168	3149	3008	3030	3104	3277	3216	3323	3423	3255	3387	3382	3311	3286	3300	3209	3178	3212	3277	3182	3090	3170	3264	3322	3266	3209	3239	3329	3090	3177	3300	3128	3267	3321	3262	3302	3298	3391	3412	3277	3384	3304	3279	3402	3507	3380	3334	3273	3295	3386
3151	3254	3023	3119	3033	3267	3217	3267	3322	3250	3319	3202	3310	3259	3263	3239	3264	3244	3265	3276	3306	3273	3323	3357	3395	3145	3260	3235	3264	3163	3122	3137	3242	3331	3314	3366	3355	3252	3278	3404	3327	3303	3289	3267	3291	3332	3244	3227	3375	3218
3178	3055	3104	2996	3053	2973	3087	3353	3222	3275	3409	3284	3258	3345	3303	3199	3294	3238	3265	3225	3264	3180	3334	3163	3322	3301	3189	3253	3096	3067	3027	3151	3172	3265	3185	3130	3152	3245	3246	3292	3153	3278	3301	3272	3286	3319	3203	3190	3251	3239
3143	3075	2941	2993	2957	3090	3217	3203	3223	3331	3302	3260	3245	3240	3258	3143	3201	3276	3194	3328	3291	3181	3262	3290	3253	3129	3248	3358	3184	3110	3186	3220	3266	3248	3107	3177	3029	3284	3285	3246	3253	3197	3185	3182	3244	3267	3179	3202	3214	3139
3129	3014	2971	3040	2969	3106	3012	3249	3193	3168	3178	3205	3136	3190	3288	3194	3215	3299	3223	3219	3301	3366	3286	3217	3198	3168	3138	3153	3225	3173	3220	3200	3250	3205	3202	3076	3195	3214	3296	3352	3278	3174	3188	3178	3238	3188	3218	3248	3106	3210
3058	3018	2942	2927	3017	3079	3235	3279	3224	3159	3098	3191	3124	3125	3226	3169	3309	3236	3322	3253	3290	3408	3335	3182	3221	3227	3230	3155	3176	3215	3265	3170	3214	3031	3170	3072	3191	3287	3360	3332	3348	3317	3339	3252	3152	3056	3163	3281	3164	3315
3098	2947	2934	3023	3001	3038	3003	3113	3154	3172	3190	3075	3127	3238	3226	3274	3239	3221	3259	3230	3325	3258	3256	3197	3297	3149	3141	3121	3290	3249	3228	3189	3181	3123	3060	3197	3242	3132	3206	3124	3249	3312	3150	3157	3199	3193	3244	3335	3317	3135
3056	3009	2969	2951	2917	3022	3185	3143	3276	3290	3167	3161	3146	3150	3193	3131	3243	3243	3178	3331	3315	3251	3261	3249	3100	3116	3137	3110	3280	3274	3318	3232	3036	3227	3283	3134	3142	3155	3159	3175	3190	3140	3163	3175	3192	3121	3193	3256	3275	3223
3083	2908	2937	3035	2993	2996	3114	3281	3213	3177	3163	3127	3251	3209	3260	3224	3172	3226	3328	3383	3365	3256	3148	3167	3121	3174	3169	3143	3322	3279	3310	3338	3217	3178	3050	3150	3063	3129	3111	3115	3194	3108	3148	3122	3271	3293	3217	3154	3216	3260
3025	3027	2967	2963	3038	3007	3181	3092	3324	3239	3170	3215	3177	3181	3194	3229	3226	3242	3305	3353	3299	3174	3127	3166	3162	3177	3120	3137	3228	3186	3224	3317	3233	3106	3186	3087	3123	3000	3144	3192	3136	3132	2992	2972	3208	3320	3318	3258	3239	3165
3171	3069	2958	3015	3055	3046	3018	3090	3067	3128	3144	3117	3161	3193	3180	3214	3262	3141	3324	3249	3190	3078	3158	3133	3256	3128	3178	3156	3230	3195	3160	3096	3117	3130	3145	2946	3088	3134	3075	3037	3281	3123	3057	2974	3199	3312	3282	3308	3189	3241
3068	3057	2954	3006	3145	3124	3195	3058	3112	3134	3165	3062	3208	3182	3129	3206	3170	3079	3295	3263	3243	3113	3231	3110	3143	3129	3108	3105	3214	3195	3223	3134	3167	3165	3152	3124	3060	2955	2987	3133	3066	3209	3023	3112	3207	3358	3359	3159	3226	3219
3090	3013	3040	3048	3103	3097	3136	3075	3073	3162	3114	3132	3232	3363	3239	3203	3140	3197	3277	3154	3167	3137	3179	3133	3212	3115	3242	3237	3229	3224	3161	3140	3223	3086	3230	3037	3110	2856	2904	3002	3039	3025	2955	3114	3354	3324	3111	3111	3190	3336
3185	3031	3026	3101	2946	3022	3035	3056	3103	3003	3296	3207	3241	3375	3214	3180	3147	3121	3317	3244	3123	3206	3100	3185	3144	3122	3255	3186	3156	3195	3202	3166	3304	3261	3155	3097	3032	2998	3004	2940	2985	3106	3148	3309	3292	3269	3058	3210	3277	3320
3045	2848	2996	2990	2894	3118	3051	3040	3036	3090	3103	3219	3288	3182	3150	3094	3142	3269	3233	3158	3264	3218	3204	3127	3162	3136	3165	3057	3084	3258	3202	3207	3248	3165	3263	3244	3089	3119	2949	2930	3002	3236	3314	3308	3310	3240	3210	3308	3295	3337
3135	3025	3016	2929	2978	3078	2974	3029	3126	3123	3140	3209	3242	3261	3355	3226	3226	3168	3196	3245	3220	3339	3200	3268	3214	3243	3262	3200	3253	3274	3242	3219	3087	3253	3269	3265	3303	3143	3180	3079	3136	3247	3240	3243	3243	3239	3235	3303	3356	3352
3169	3162	2870	3052	3027	3033	2948	3042	3121	3009	3130	3107	3159	3288	3225	3106	3083	3099	3269	3219	3361	3134	3167	3259	3223	3249	3279	3212	3389	3244	3292	3033	3240	3176	3251	3183	3276	3168	3247	3152	3192	3212	3322	3299	3354	3241	3271	3325	3400	3403
3160	3040	2918	2881	2860	3034	3042	3044	3104	3084	3081	3041	3213	3196	3258	3151	3214	3221	3187	3104	3229	3224	3133	3152	3163	3142	3262	3303	3197	3150	3299	3176	3207	3127	3233	3190	3142	3090	3267	3159	3199	3323	3284	3238	3270	3291	3330	3323	3399	3376
3045	3051	2963	3079	3021	2982	3055	3071	3060	3141	3178	2987	3275	3254	3094	3124	3245	3277	3123	3161	3122	3200	3170	3307	3259	3276	3337	3310	3198	3164	3353	3127	3289	3222	3217	3338	3169	3185	3222	3298	3227	3239	3166	3243	3230	3320	3283	3343	3352	3351
2918	3029	2971	3026	3053	3013	3053	3075	3118	3138	3105	3253	3321	3221	3234	3186	3241	3191	3116	3138	3067	3231	3231	3240	3185	3295	3269	3195	3182	3159	3214	3147	3176	3254	3185	3226	3089	3286	3290	3172	3295	3141	3198	3265	3308	3310	3211	3293	3325	3471
3053	3051	2980	2996	3025	3145	3102	3174	3197	3225	3151	3272	3337	3126	3238	3210	3210	3147	3225	3220	3157	3058	3239	3307	3331	3239	3167	3207	3094	3109	3131	3216	3197	3177	3056	3292	3026	3267	3165	3290	3180	3164	3214	3257	3400	3260	3101	3233	3265	3329
3006	3089	2978	2992	3073	3133	3005	3123	3144	3244	3201	3143	3256	3334	3231	3286	3193	3248	3137	3132	3244	3240	3078	3284	3195	3192	3123	3158	3091	3121	3107	3143	3295	3168	3184	3059	3073	3257	3317	3163	3242	3236	3240	3143	3231	3219	3123	3252	3222	3191
2989	3056	2973	3052	3003	3101	3115	3175	3176	3182	3290	3257	3220	3200	3236	3089	3141	3115	3068	3073	3112	3154	3170	3250	3255	3283	3127	3119	3196	3004	3117	3122	3254	3099	3032	3054	3055	3186	3144	3117	3195	3067	3169	3178	3193	3284	3017	3122	3241	3136
3031	2991	2969	2978	3073	3137	3086	3172	3166	3159	3273	3265	3147	3156	3181	3068	3086	3014	3040	3090	3137	3155	3239	3118	3184	3188	3145	3166	3106	3113	3075	3181	3258	3126	3145	3080	3126	3175	3086	3111	3205	3126	3197	3314	3206	3182	3067	3182	3225	3204
2935	3026	2882	3171	3071	3083	3177	3128	3105	3108	3331	3206	3267	3242	3196	3164	3214	3019	3050	3096	3067	3066	3115	3091	3121	3102	3239	3090	3143	3046	3161	3192	3159	3149	3270	3142	3226	3104	3147	3196	3191	3184	3114	3169	3224	3344	3316	3207	3079	3210
2984	2995	2938	2974	3069	3160	3331	3240	3230	3301	3164	3116	3101	3066	3203	3258	3037	3131	3133	3078	3149	3171	3200	3193	3278	3181	3149	3147	3127	3189	3164	3098	3182	3172	3192	3103	3201	3160	3141	3263	3261	3228	3270	3277	3320	3108	3337	3383	3256	3152
2993	3023	2971	2942	3165	3193	3202	3251	3161	3306	3239	3131	3104	3185	3249	3148	3141	3083	3130	3098	3189	3191	3164	3190	3268	3255	3303	3286	3239	3289	3209	3195	3173	3241	3101	3258	3187	3133	3146	3088	3161	3155	3148	3302	3320	3321	3387	3278	3206	3284
2963	2918	3025	3048	3066	3176	3196	3316	3140	3283	3191	3142	3168	3278	3266	3276	3275	3232	3245	3153	3119	3254	3280	3314	3288	3277	3228	3276	3346	3254	3180	3161	3268	3117	3182	3169	3214	3256	3257	3191	3310	3168	3288	3282	3324	3347	3348	3370	3317	3262
3035	2980	2915	3044	3055	3185	3249	3215	3240	3254	3122	3202	3071	3158	3213	3251	3305	3376	3278	3226	3150	3198	3300	3223	3215	3205	3229	3247	3377	3233	3178	3314	3100	3173	3253	3339	3306	3204	3266	3205	3223	3302	3287	3289	3281	3287	3332	3264	3305	3318
2977	2957	2906	3037	3161	3128	3162	3241	3147	3233	3198	3115	3172	3173	3236	3275	3280	3198	3109	3197	3195	3137	3226	3270	3231	3287	3193	3312	3312	3096	3202	3104	3152	3243	3174	3170	3330	3199	3279	3098	3201	3248	3151	3276	3282	3397	3315	3194	3226	3297
3052	3057	2935	2982	2908	3074	3078	3191	3093	3216	3190	3097	3151	3103	3316	3061	3116	3120	3090	3051	3206	3128	3117	3096	3131	3305	3438	3219	3259	3180	3215	3150	3156	3223	3259	3274	3229	3230	3114	3233	3151	3213	3280	3299	3196	3271	3258	3192	3254	3167
3078	2986	2905	3073	3012	3031	3170	3249	3187	3181	3146	3235	3195	3077	3076	3148	3090	3219	3232	3230	3129	3196	3034	3095	3183	3253	3158	3403	3233	3281	3152	3144	3113	3157	3109	3129	3306	3204	3162	3096	3103	3192	3237	3295	3289	3242	3224	3150	3192	3201
3010	2947	3013	2992	2916	3097	3084	3092	3210	3222	3125	3109	3112	3070	3165	3110	3098	3213	3215	3265	3082	3202	3060	3049	3090	3128	3404	3276	3253	3176	3148	3151	3153	3189	3279	3237	3183	3152	3126	3119	3098	3242	3192	3275	3421	3218	3151	3205	3188	3288
3143	2986	2917	2997	2979	3045	3282	3090	3226	3228	3172	3104	3055	3107	3067	2987	3088	3159	3258	3132	3094	3077	3085	3155	3203	3142	3197	3345	3270	3147	3128	3114	3176	3126	3168	3202	3175	3084	3070	3041	2984	3095	3155	3245	3212	3219	3208	3131	3180	3145
3060	2948	2973	2940	2914	3050	3140	3107	3245	3095	3061	3140	3049	3141	3069	3116	3066	3033	3130	3016	3096	3091	2995	3149	3187	3330	3243	3277	3216	3305	3171	3195	3308	3224	3157	3234	3121	3042	3041	3059	3108	3189	3232	3296	3220	3288	3265	3033	3255	3106
3017	2970	2900	2941	3012	3118	3143	3156	3160	3177	3150	3186	3083	3023	3070	3082	3139	3012	2979	3040	3036	3043	3041	3041	3191	3296	3175	3324	3412	3258	3298	3107	3148	3162	3164	3203	3120	3118	3166	3099	3027	3078	3078	3314	3302	3250	3078	3176	3184	3171
2937	2936	2851	2944	3033	2930	3100	3233	3232	3179	3209	3024	3134	3109	3091	3106	3266	3039	3068	3117	3130	3197	3072	3086	3193	3372	3418	3256	3223	3232	3239	3204	3167	3294	3290	3258	3198	3193	3148	3211	3162	3096	3179	3199	3275	3162	3199	3191	3185	3384
2880	2991	2889	2940	3004	2977	3067	3183	3132	3192	3170	3064	3177	3244	3204	3131	3138	3074	3009	3056	3235	3174	3129	3136	3305	3304	3292	3195	3268	3382	3279	3271	3259	3327	3279	3279	3230	3193	3104	3230	3124	3130	3117	3116	3256	3174	3112	3164	3195	3196
2815	2872	2779	2890	2900	3025	3016	3175	3247	3085	3209	3157	3151	3117	3178	3216	3113	3132	3194	3192	3304	3273	3223	3045	3157	3331	3422	3335	3252	3245	3267	3398	3221	3320	3191	3255	3262	3071	3176	3169	3247	3185	3303	3280	3168	3323	3276	3205	3334	3234
2932	2806	2784	2906	2880	3045	3082	2990	3272	3144	3215	3151	3093	3128	3262	3215	3242	3154	3111	3280	3278	3259	3221	3241	3281	3292	3377	3429	3347	3321	3203	3193	3224	3255	3265	3300	3173	3271	3174	3224	3307	3262	3380	3325	3154	3137	3199	3299	3161	3267
2973	2879	2798	2827	2955	2980	3080	3164	3183	3181	3217	3208	3065	3053	3214	3201	3356	3267	3182	3117	3134	3065	3021	3230	3306	3276	3327	3298	3383	3256	3137	3156	3200	3137	3170	3162	3202	3099	3175	3182	3285	3201	3300	3296	3254	3217	3244	3243	3342	3267
2990	2909	2957	2847	2937	3020	3155	3160	3069	3188	3219	3085	3119	3268	3152	3258	3207	3172	3161	3202	3120	3089	3166	3198	3291	3226	3223	3217	3219	3331	3229	3116	3253	3196	3260	3066	3092	3147	3311	3168	3237	3266	3198	3242	3225	3288	3299	3286	3404	3209
2911	2920	2914	2961	3014	3162	3178	3098	3173	3249	3268	3137	3136	3121	3120	3236	3222	3144	3127	3126	3092	3164	3172	3257	3296	3264	3146	3181	3236	3308	3197	3146	3144	3170	3073	3062	3037	3081	3141	3114	3117	3228	3141	3319	3228	3235	3272	3384	3327	3109
2948	2994	3012	2994	3036	3051	3081	3069	3130	3155	3256	3068	3110	3136	3254	3166	3391	3198	3123	3201	3167	3160	3266	3229	3123	3018	3106	3209	3169	3160	3166	3145	2999	3083	2984	3042	3048	3049	3099	3048	3041	3008	3182	3108	3074	3192	3156	3317	3279	3183
2904	2833	3054	3090	2946	3179	3116	3189	3140	3224	3178	3081	3058	3075	3132	3223	3278	3294	3121	3277	3278	3115	3321	3150	3230	3106	3162	3198	3089	3186	3085	3045	3059	2961	2912	2938	2996	3033	2948	2991	3028	3155	3057	3146	3204	3138	3198	3335	3242	3208
2939	2904	3085	2923	3037	3049	3088	3148	3090	3214	3234	3090	3119	3159	3218	3217	3238	3171	3231	3211	3300	3258	3152	3219	3097	3143	3226	3172	3156	3071	3181	3066	2945	3005	3019	2808	2854	3005	3002	3096	3100	3101	3041	3024	3186	3182	3172	3215	3145	3026
2994	2975	2961	2900	2944	3018	3037	3156	3174	3164	3213	3112	3067	3132	3135	3155	3243	3246	3043	3155	3174	3271	3313	3225	3260	3161	3259	3083	3119	3062	2940	3134	3009	2994	2877	2951	3087	2981	3176	3067	3109	2986	3103	3102	3039	3213	3172	3197	3115	3097
3072	2894	3060	2997	3058	2988	3116	3088	3202	3315	3093	3052	2984	3191	3122	3262	3235	3180	3205	3156	3170	3291	3225	3303	3202	3197	3252	3136	3033	3159	3139	3023	3011	2961	2915	3003	3019	3090	3204	2968	3043	3056	3012	3050	3104	3054	3175	3102	3101	3031
3021	2962	2955	2820	2965	2968	3023	3130	3115	3036	3104	2953	3115	3068	3055	3196	3354	3120	3152	3298	3255	3283	3234	3305	3240	3267	3068	3088	3131	3095	3081	3050	2957	3035	2969	3022	3101	3039	3068	3054	3053	3098	3037	3087	3073	3124	3075	3148	3111	3017
3023	2912	2935	2893	2848	2931	3046	3056	3099	3025	3103	2890	3153	2956	3154	3066	3114	3138	3207	3177	3178	3084	3281	3184	3059	3183	3233	3125	3177	3122	3121	3148	2971	2891	3093	2954	2973	3047	3098	3078	3000	3032	3001	3161	3132	3105	3189	3069	2965	2902
3062	3014	2848	2798	2877	2946	3058	3063	3094	3163	3036	3025	3079	3212	3007	3143	3132	3135	3252	3142	3286	3279	3343	3197	3122	3137	3184	3213	3110	3143	3078	3037	2979	2916	2970	2915	3062	3078	3137	2961	2986	3026	2903	3158	3243	3107	3106	3077	2930	2868
3001	2936	2832	2942	2921	2886	3023	3118	3114	3110	3065	2957	3192	3180	3042	3174	3189	3230	3190	3253	3301	3150	3227	3143	3125	3205	3177	3211	3205	3199	3111	2922	2911	2869	2861	3016	2997	3100	3019	3022	3055	3040	3094	3081	3109	3114	3018	3051	3076	2891
2856	2795	2949	2965	2950	2969	3126	3133	3035	3150	3052	3053	2931	3100	3210	3265	3205	3272	3278	3282	3312	3349	3299	3188	3179	3181	3233	3196	3138	3162	3216	2998	2970	2865	2923	2931	2957	3054	3139	3106	2975	3041	2949	3085	3157	3123	3077	3026	2955	2951
2971	2904	2806	2893	2880	2973	3084	3188	3150	3135	3032	3116	3094	3207	3213	3247	3274	3337	3326	3201	3327	3257	3403	3321	3265	3239	3230	3156	3206	3195	3193	2883	3003	3008	2997	3036	3046	3058	3046	2960	2996	3076	2941	3141	3021	3035	3056	3019	3034	2861
2929	3002	2775	2788	2857	2978	2999	3141	3085	3138	3054	3109	3162	3111	3302	3255	3320	3237	3339	3256	3231	3277	3281	3222	3248	3207	3190	3189	3111	3282	3209	3072	2984	2900	3038	3069	3104	3199	3205	3002	2894	3011	3149	3132	3146	3181	3054	2970	2951	3022
2976	2985	2852	2889	2904	2917	2918	3034	3222	3121	3107	3193	3140	3189	3162	3191	3384	3343	3304	3330	3263	3404	3180	3264	3199	3200	3216	3087	3220	3021	3060	3094	2962	3056	3129	3027	3145	3080	3093	3091	3134	3122	3060	3224	3050	3067	2955	3025	3075	2938
3067	2891	2981	2908	2891	2928	3062	3025	3138	3092	3149	3062	3028	3264	3276	3400	3343	3288	3351	3369	3297	3467	3291	3186	3162	3077	3097	3198	3138	3196	3018	3025	3010	3181	2941	3116	3100	3190	3091	3071	3137	3038	3071	3136	3072	3088	3100	2985	2925	2991
3087	2965	2936	2983	2898	3025	3040	3144	3030	3126	3007	3109	3049	3141	3223	3205	3246	3284	3346	3396	3342	3415	3379	3266	3149	3227	3132	3053	3228	3097	3045	3041	2989	3159	3113	3163	3117	3241	3073	3054	3070	3105	3165	3139	3161	3090	3003	3077	2988	2968
3074	3180	2997	2939	3037	3144	3106	3121	3105	3085	2965	3021	2894	3108	3168	3265	3169	3401	3264	3168	3233	3271	3196	3134	3265	3188	3144	3088	3239	3190	3102	3084	3131	3071	3198	3275	3223	3299	3222	3162	3108	3046	3052	2994	3205	3086	3105	3198	3035	3025
3268	3038	3095	2984	3008	3095	3138	3058	3106	2980	3086	2969	3023	3054	3043	3109	3098	3187	3076	3267	3179	3132	3122	3020	3097	3142	3122	3023	3064	3052	3095	2984	3032	3157	3143	3144	3325	3304	3187	3128	3065	3061	3077	3168	3250	3146	3016	3008	3115	2858
3137	3053	3101	3145	3070	3098	3156	3205	2962	3060	3004	2892	2982	3024	3122	3132	3152	2996	3085	3149	3240	3009	3227	3009	3030	3134	3140	3155	3054	3000	2929	2963	3049	3038	3224	3149	3201	3203	3232	3041	3110	3041	3119	3092	3197	3114	3140	3012	3105	3168
3129	3156	3053	2987	3027	3086	2979	3089	3165	3130	2984	2932	3046	3142	3063	2944	2985	2867	3049	3083	3147	3146	3113	3010	3133	3070	3086	3103	3140	2977	2893	3020	3030	3069	3207	3266	3205	3085	3175	2978	3153	3040	2970	3103	3066	2929	3121	3072	3052	3073
3206	3175	3238	3123	3070	3096	3043	3145	3079	2993	3000	2997	3124	3015	3085	2965	2954	2759	3040	3109	3077	3064	3003	3045	3164	3027	3074	3074	3049	3049	2967	3026	3040	3119	3211	3219	3100	3170	3105	2944	2961	2978	3042	3058	3095	3027	3093	2896	2983	2979
3212	3144	3061	3097	3035	2962	3189	3130	3142	3016	2895	3024	3029	2975	2967	2867	2747	2887	3009	3038	3034	2909	3035	2948	3101	3127	3124	3009	3034	2931	3035	3050	2983	3122	2965	3188	3076	2990	3064	2953	3061	2949	3023	3064	2927	3028	2944	3031	3066	3090
3158	3132	3084	3001	3240	3108	3134	3071	3209	3013	3000	3064	2955	3014	2989	2959	2779	2817	2905	2932	2978	3033	2910	3025	3151	3063	2973	3109	3038	3015	3026	3096	3058	3029	3246	3209	3132	3017	3095	3001	3011	2943	3011	2927	2996	2995	3023	3085	2973	3023
3219	3162	3106	3031	3067	3110	3017	2993	3065	3004	2979	3045	2992	2938	2945	2809	2925	2773	2867	2833	3017	2836	3010	3010	3133	3256	3060	3081	3150	3116	3117	3078	3138	3154	3069	3070	3105	3027	3160	2929	3051	2910	2990	3057	3016	2939	2867	2977	3044	2911
3250	3141	3047	3082	3135	3190	2997	3097	3005	3063	2917	2987	3002	2916	2883	2940	2763	2837	2733	2884	2973	2889	2972	3006	3098	3107	3001	3098	3126	3040	3159	3013	3164	3225	3158	3056	3196	3054	3069	3041	2934	2924	2972	2976	3070	3017	2889	2961	2924	3010
3084	3102	2980	3005	2969	3135	3035	2989	3020	2986	2967	2920	2957	3024	2861	2906	2894	2725	2940	2911	2848	2884	2992	2920	3110	3081	3136	3155	3289	3085	3148	3066	3239	3135	3160	3125	3234	2995	3069	2984	2956	3054	3104	3061	3038	2970	3005	2909	2871	2946
3084	3040	2984	2949	3032	2961	3003	2967	2997	2938	3033	3025	2987	2978	2961	2955	2748	2753	2813	2761	2810	2904	2981	2925	3015	3109	3116	3139	3145	3141	3202	3154	3093	3175	3173	3048	3034	3065	2936	3016	3002	2999	3041	3053	2965	2969	2968	2835	2972	2974
3034	2986	2833	2993	2962	2995	3042	3004	2971	2945	3061	3027	2985	2902	2877	2928	2733	2685	2708	2728	2915	2845	3038	2848	3161	3099	3016	3183	3088	3125	3080	3248	3261	3119	3087	3126	3062	3054	2930	2880	3018	3015	3137	3088	2995	3013	2932	2850	2911	2923
2954	3002	2912	2932	2830	2967	3035	2974	2864	2930	2966	2904	2905	2997	3001	2991	2761	2811	2811	2809	2817	2924	3020	3005	2963	3135	3158	3154	3105	3090	3139	3233	3058	3111	3124	3017	3016	3013	3074	2991	3068	3121	3055	3199	3133	2991	3091	2994	2971	2992
2893	2889	2851	2812	2898	2806	2938	2899	2946	2906	2905	2901	2845	3130	2935	2906	2851	2786	2866	2944	3019	2914	3067	2961	3028	2996	3085	3103	3187	3064	2894	3044	3105	3098	3026	3152	3012	2926	2907	2933	3026	3033	3197	3219	3092	3090	2972	2899	2965	2978
2859	2836	2815	2908	2979	2863	2926	2857	2804	3002	2880	2873	3010	2955	2993	2919	2832	2904	2821	2917	2938	2958	2965	3004	2959	2978	3114	3060	3113	3035	2962	3071	3024	3097	3092	2963	3028	3002	3002	3065	3000	3126	3273	3309	3222	3098	3003	3055	2929	3215
2908	2829	2684	2903	2748	2805	2875	2941	2844	2931	3032	2961	2919	2979	2876	2974	3045	2947	2949	2925	3016	3085	2960	3074	3029	3101	3075	3122	3079	2980	2995	2959	3085	3037	3101	2952	2988	2967	3075	3015	3121	3149	3109	3282	3080	3131	3029	3003	2957	3064
2874	2826	2783	2786	2849	2875	2826	2899	2922	3008	3008	3018	3090	3101	3162	3144	2961	3059	3028	3098	2999	3032	3114	2979	3138	2986	3128	3006	3058	2968	3008	2998	3019	2959	3072	3032	2951	2935	2784	2957	2998	3161	3269	3275	3069	3109	3137	3023	2902	3014
2884	2894	2748	2780	2743	2767	2871	2814	2912	2959	3115	3027	3069	3018	3120	3172	3012	3189	3118	3139	3131	3093	3187	3082	2961	3159	3122	2952	3039	2983	2913	2987	3043	2945	2978	3038	2948	2923	2963	3004	3017	3165	3211	3187	3121	3058	2966	3015	2987	3032
2828	2770	2764	2849	2760	2804	2935	2890	2942	3077	2983	3095	3110	3080	3126	3092	3180	3107	3158	3055	3228	3102	2992	3004	3056	3034	3054	3001	3047	2972	2900	2862	3036	3017	2996	2904	2921	2951	2828	3033	2981	2985	3202	3127	3160	3068	3010	2965	3037	3030
2971	2866	2754	2881	2729	2864	2868	2877	2901	2980	3049	3067	3124	3030	3179	3183	3125	3168	3191	3158	3211	3161	3014	2986	2998	3127	3034	2963	2973	2967	2957	2975	2999	3000	2896	2998	2883	2917	2900	2910	2891	3099	3092	3146	3166	3089	2924	3005	2999	2961
2971	2889	2825	2946	2833	3006	2948	3073	2968	3015	3046	3125	3174	3136	3018	3228	3147	3206	3269	3245	3197	3151	3220	3063	3129	3154	3014	3065	3016	3130	3136	3044	2979	3016	3023	3001	3057	3037	2950	2855	2898	2887	3189	3034	3110	3100	3019	2926	2880	3027
2992	2878	2856	2878	2992	2933	2980	2943	3091	2979	3078	3082	3017	3136	3001	3141	3276	3283	3178	3196	3276	3239	3176	3142	3093	2960	3066	3090	3045	2956	3005	2964	3055	3073	3032	3031	3023	2901	2927	2933	3087	3012	3151	3138	3057	3044	2921	2927	3032	2978
3076	3150	2901	2934	2958	2982	2997	3062	2956	3047	3055	3078	3064	3101	3157	3067	3086	3135	3152	3159	3132	3215	3166	3118	3133	3073	2974	3064	3062	2970	2969	2955	3045	3111	3029	3042	3039	3118	2981	2981	3101	3005	2969	2870	2932	2901	2942	2987	3089	3044
3017	3055	2907	2925	2939	2984	2991	3001	3049	2977	2983	3079	3101	2974	3014	2891	2998	3155	3105	3143	3146	3114	3062	3029	2894	2982	3003	2942	3088	3069	2934	3037	3037	3052	3142	3070	3084	3098	3034	3071	3025	2954	3026	3048	2970	2923	3003	3113	3130	3052
3079	3060	3103	2846	2885	2962	2994	3094	3099	3074	2986	3076	2953	3039	2953	3012	2983	2967	3071	3115	3122	3022	3033	2958	2848	2910	2858	3006	2957	2962	2980	2807	2959	3038	3116	3139	3002	3112	2998	3033	2987	3062	2966	2984	3023	3051	3005	3006	3043	3147
3052	2980	2985	2933	2913	3034	3094	3094	3170	3024	2919	2902	2926	2961	2997	3042	2949	3000	3003	3028	3063	2921	2948	2887	2882	2798	2890	2897	2901	2958	2939	2892	2912	3118	3199	3120	3097	3052	3078	2973	2963	2900	2974	3050	2951	3002	3007	3078	3099	3075
3090	3001	3089	3051	3013	3112	2977	3064	3004	3081	2938	2971	2962	2971	3020	3045	2918	2919	2896	2987	2935	2940	3003	2907	2938	2794	2875	2891	2892	2943	2859	2920	3071	3054	3124	3185	3026	3031	3049	2914	2858	2834	2929	2899	2901	2975	3060	3018	3110	3129
3133	2890	2893	2988	3024	3083	3065	3058	2944	3048	2948	2895	2920	2951	2837	2878	2888	2932	2885	3019	3006	3007	2910	2812	2851	2826	2875	2902	2957	2859	2913	2916	2902	2999	3036	3154	3019	2967	2904	2888	2849	2903	2804	2851	2900	3001	2902	3098	3062	3044
2975	2992	3000	3043	3026	3154	3125	3166	3077	3056	2963	2896	2858	2809	2782	2877	2791	2961	2979	2969	2987	2885	2891	2974	2956	2760	2934	2921	2820	2894	2983	2890	2913	2940	3023	2949	3000	2993	2904	2858	2833	2754	2919	3006	3003	2980	3088	2897	2982	2945
3012	2939	2914	3027	3074	3151	3053	3096	3119	2933	2951	2797	2908	2866	2822	2972	2825	2912	2812	2902	2789	2950	2883	2771	2845	2839	2976	2952	2890	3032	2882	2884	2856	2890	3033	2944	3092	2876	2835	2863	2785	2797	2812	2893	3030	3041	2997	3009	3001	2957
3061	2892	2856	2872	2882	2991	3135	3075	3034	2970	2871	2809	2815	2927	2963	2845	2945	2845	2854	2928	2835	2865	2864	2849	2834	2812	2909	2828	2829	2880	2791	2700	2823	2942	2971	3001	2985	2930	2906	2844	2785	2929	2823	2919	3029	3055	2946	2965	3079	2943
3090	3016	2838	2925	2981	3009	3147	3227	2980	2918	2871	2978	2948	2959	2861	2805	2920	2954	2962	2918	2898	2859	2943	2825	2851	2816	2847	2899	2817	2867	2875	2814	2863	2851	2959	2956	2917	2824	2847	2806	2707	2850	2790	2947	2898	2999	2831	2911	3042	3041
3030	3075	2892	2887	2835	2932	3078	3069	3089	3037	2881	2749	2982	2938	2864	2857	2730	2810	2960	2975	2897	2962	2840	2944	2911	3049	2791	2832	2839	2801	2709	2716	2843	2890	2951	2925	2862	2937	2706	2787	2737	2809	2908	2922	2909	2826	2949	2891	2921	2921
3046	2907	2976	2973	2786	2868	2973	3052	2964	3011	2877	2915	2815	2919	2856	2793	2837	2798	2753	2933	2852	2881	2859	2971	2893	2866	2993	2881	2871	2752	2755	2775	2840	2929	2993	3019	2907	2833	2805	2784	2760	2838	2814	2921	2884	2882	2895	2860	2959	2949
3045	3005	2871	2932	2903	2825	2922	2936	3017	2956	2988	2888	2943	2945	2812	2908	2903	2911	2788	2859	2993	2873	2885	2921	2891	2948	2869	2993	2754	2827	2825	2850	2766	2901	3019	3012	2904	2865	2781	2788	2766	2882	2907	2899	2802	2804	2768	2814	2890	2918
3022	2932	2912	2854	2802	2851	2921	2957	3006	3035	2972	3021	2955	2936	3016	2888	2794	2803	2887	2993	2969	3077	3025	2938	3048	2996	2958	2980	2887	2875	2893	2829	2847	3009	3021	2996	3035	2925	2865	2741	2914	2743	2840	2837	2816	2946	2830	2853	2814	2915
3004	2879	2989	2947	2804	3001	2973	2824	2997	2992	3016	2928	2911	2909	2860	2985	2981	2787	2954	2908	2937	2930	2965	3002	2971	2931	2984	2870	2928	2954	2927	3009	2887	2968	3041	3000	2995	2960	2884	2786	2875	2843	2899	2892	2951	2841	2858	2842	2828	2861
3054	2946	2965	2841	2890	2830	2898	2941	2920	2997	3036	2992	3038	2965	2977	2836	2800	2915	2846	3044	2895	2868	2949	3042	2932	3007	2979	2911	3016	2856	3006	2955	2947	2976	2956	2849	3009	2833	2925	2906	2903	2884	2887	2900	2832	2859	2824	2844	2844	2891
3013	3007	2852	2909	2786	2909	2807	2993	2968	2887	2875	2937	2881	2947	2867	2897	2822	2831	2825	2928	2871	2966	2949	2930	3007	2977	2993	3085	3051	3064	2971	2955	3060	2946	2992	2926	2985	2841	2987	2987	2920	2903	2855	2959	2902	3006	2948	2933	2899	2965
3105	2830	2833	2872	2759	2795	2839	2920	2933	2905	2786	2962	2970	2973	2895	2873	2843	2813	2860	2839	2832	2945	3025	2876	2845	2962	2925	2974	3011	2927	3026	3028	2879	2920	2907	3034	2889	3018	2931	3003	2905	2916	2893	2883	2857	2966	3020	3038	2874	2929
3043	2873	2768	2879	2818	2909	2970	2994	2975	2885	2925	2856	2995	2838	2852	2747	2789	2916	2819	2791	2862	2961	2988	3072	2966	3000	2866	2923	3119	3034	2949	3082	2972	2932	2903	2907	3008	3059	3049	2941	2999	2923	2960	2935	2977	2982	3012	3084	3129	2991
3012	2997	2865	2715	2835	2928	2926	2949	2934	2816	2792	2878	2838	2854	2793	2729	2712	2874	2766	2816	2836	2915	2970	2959	3024	3048	2968	3103	3147	3087	3080	2886	3031	2898	2905	2946	3072	3088	3011	3056	3013	3009	2987	2947	2946	3164	3117	3121	3016	3007
3016	2793	2837	2746	2775	2783	2923	2943	2942	2766	2807	2837	2870	2741	2757	2770	2724	2890	2828	2818	2900	2883	2824	2818	2933	2919	2997	2975	3052	3066	3110	2930	2932	3049	2919	2922	2955	3056	3081	3027	2959	2909	2939	3056	3031	3048	3156	3092	3016	3089
2784	2777	2830	2758	2881	2795	2853	2861	2881	2820	2823	2786	2711	2766	2767	2827	2761	2837	2824	2774	2848	2846	2890	2927	2845	2860	3054	3066	3118	3048	3006	2868	2861	2908	2863	2923	3017	2933	2962	2960	2898	2880	2881	2956	3035	3137	3171	3275	3005	3046
2830	2872	2793	2806	2890	2781	2855	2814	2806	2887	2768	2753	2607	2859	2853	2794	2828	2813	2840	2813	2710	2810	2840	2916	2902	2888	2892	2925	2952	2992	3008	2872	2834	2690	2798	2885	3039	3009	2878	2966	2941	2944	2947	2917	3071	3128	3272	3237	3210	2932
2836	2880	2829	2664	2740	2795	2709	2838	2804	2727	2593	2711	2755	2840	2840	2889	2816	2803	2874	2894	2888	2876	2817	2877	2900	2885	2985	3007	2876	3074	2839	2837	2901	2835	2899	2740	2958	2934	3075	2903	2973	2885	2927	3129	3008	3012	3164	3193	3073	3029
2815	2766	2688	2790	2659	2721	2679	2746	2874	2702	2667	2763	2686	2887	2782	2891	2892	2804	2907	2906	2856	2825	2851	2851	2989	2895	2823	2863	2844	2823	2722	2738	2834	2690	2805	2839	2921	3029	2970	3043	2881	2934	3041	2951	3108	3181	3174	3132	3088	2976
2691	2768	2667	2699	2753	2810	2708	2757	2752	2809	2715	2693	2756	2781	2831	2932	2960	2819	2903	2950	2851	2947	2842	2902	2945	2957	2757	2966	2892	2776	2841	2807	2671	2808	2706	2806	2984	2909	3031	2933	3015	3030	3022	2940	3072	3105	3142	3118	3063	3053
2812	2839	2778	2786	2777	2813	2719	2832	2766	2767	2793	2702	2824	2835	2925	3048	2932	2910	2995	2890	2818	2873	2937	2962	3058	3059	2881	2887	2768	2727	2809	2692	2906	2756	2791	2886	2882	2948	3043	3015	2962	2965	2968	2990	2964	3037	3084	2937	3126	3045
2788	2848	2741	2835	2876	2853	2813	2873	2878	2898	2847	2865	2848	3027	2801	2935	3041	2868	3044	2915	3003	2925	2991	2942	2939	2961	3035	2761	2876	2817	2941	2803	2839	2859	2966	2896	2976	2912	2894	3028	2954	2997	2861	2939	2936	2939	2993	3083	3008	2985
2986	2900	2863	2808	2927	2832	2868	2799	2755	2870	2913	2865	2880	2796	2807	2904	2978	2855	2882	2988	2782	3086	2863	2904	2933	2953	2978	2918	2905	2870	2871	2929	2989	3027	3018	3089	2969	2948	3004	2979	2945	2925	2898	2882	2894	2955	2919	2989	3074	3000
2977	2888	2889	2976	2896	2822	2728	2778	2886	2897	2695	2920	2853	2919	2797	2814	2780	2824	2757	2896	2930	2872	2953	3056	2964	2987	3050	2869	2966	2872	2931	2879	2946	2934	3059	2968	2870	2929	2933	2871	3039	2932	2865	2871	2944	2947	3006	3032	3040	2933
2987	2884	2893	2875	2870	2872	2759	2910	2831	2834	2709	2841	2763	2734	2727	2816	2820	2716	2762	2860	2909	2984	2969	3004	3011	3085	3135	3014	2852	2983	2896	3063	2975	2876	3011	3032	2947	2962	2915	3020	3090	3010	2980	2877	2863	2989	3020	3047	3107	3051
3134	3044	2993	2862	2954	2948	2920	2869	2797	2867	2921	2927	2714	2739	2697	2761	2787	2789	2739	2814	2940	3053	3015	3027	3031	3046	3099	2971	2999	2920	3029	3026	3146	3113	3177	3033	3009	2983	2960	3105	3115	3057	2942	2999	2984	3034	3095	3047	3057	3092
2968	2897	2887	2939	2891	2899	2977	2950	2900	2893	2909	2795	2727	2808	2722	2700	2857	2836	2836	2868	2894	3000	3015	3157	3106	3191	3033	3175	2968	2987	3147	3071	3245	3134	3026	2974	3038	2949	3019	3042	3064	3079	2992	3108	2986	2987	3086	3158	3221	3224
3102	2987	2932	3056	2981	2909	2985	2950	2860	2946	2936	2952	2902	2674	2812	2801	2830	2993	2904	2885	2973	2942	3123	3012	3150	3066	2967	3147	2968	2977	3156	3089	3067	3059	3079	2921	2942	2893	2905	3151	3021	3125	3054	2963	2993	2996	3202	3222	3300	3211
3105	2931	2895	2862	2924	2978	2960	2968	2973	2934	2886	2965	2738	2781	2781	2757	2804	2926	2949	2948	2982	3086	2927	3122	2999	3081	3053	3052	3098	3055	3038	2992	3067	3041	3031	2928	3044	2920	3052	3072	2997	3134	3022	2976	2992	2948	3101	3169	3313	3171
2914	2997	2922	2869	2824	2932	2913	2886	2915	2894	2907	2825	2780	2811	2797	2846	2895	2968	2999	3008	2920	3047	3079	3087	2990	3036	3105	3026	3039	3053	3087	3082	3090	3076	2944	3086	2922	2942	2972	3050	3069	3034	3044	3001	3007	3031	3157	3203	3212	3199
2997	2940	2869	2996	2919	3048	3021	2822	2934	2815	2974	2831	2961	2874	2872	2963	2895	2997	3160	2970	3029	3063	3053	2934	3001	3065	3095	3136	2949	2985	3061	3091	3137	3145	3064	3159	2949	2995	2938	2940	3074	3056	2948	2893	2936	2988	3079	3164	3268	3231
3121	2928	2779	2867	2983	3052	2899	2982	2824	2882	2885	2981	2845	2825	2920	2950	2972	3160	3073	3144	3091	3007	2935	2994	2935	3066	2886	3032	2928	3019	3065	3146	3031	3047	3094	3022	2980	3001	3004	3039	3030	3081	2962	2987	2885	3072	3038	3104	3138	3261
2883	2879	2943	2829	2858	2946	2956	2905	2954	2839	2897	2910	2894	2834	2949	3071	3064	3062	3135	3152	3012	3122	2876	3115	2841	2978	3068	3044	2979	2957	2958	2963	3044	3102	3108	3177	3158	3070	2939	3116	3013	3007	2972	3016	2978	3152	3021	3074	3164	3172
3015	2916	2851	2887	2831	2895	3077	2964	2960	2860	2833	2779	2986	2880	2954	2984	3062	2895	3065	3084	3114	3045	2879	3010	3006	3059	3087	3064	3001	2932	2952	3080	3116	3207	3072	3070	3156	3144	3118	3107	3165	2980	2991	3055	3133	3075	3091	3211	3020	3136
3094	2996	3041	2927	2894	2977	2965	2938	2874	2920	2839	2834	2794	2866	2889	2979	2975	3039	3039	2964	3068	2988	3081	2971	3135	2970	3116	3072	3013	2978	3042	3045	3021	3185	3241	3218	3250	3059	3019	3070	3029	3037	2989	3228	2993	3090	3067	3006	3089	3056
3236	3079	3084	2932	2962	2931	2990	2835	2935	2863	2920	2815	2867	2952	2857	2888	3003	2965	2983	3041	3013	3136	3014	3108	3106	3155	3118	3061	3060	3020	3069	3069	3186	3171	3174	3371	3274	3241	3112	3138	3091	3194	3157	3107	3118	3151	2914	3068	3143	3026
3191	3173	2967	3030	2798	3025	3010	3020	2875	2809	2826	2814	2916	2773	2861	2791	2915	2882	3026	2864	2948	3073	3030	3122	2977	3143	3046	3126	3127	2976	3028	3092	3151	3307	3305	3248	3142	3247	3197	3133	3181	3176	3210	3178	3132	3110	3132	3140	3117	3112
3092	3018	2930	2988	2914	3032	2998	2987	2893	2800	2912	2892	2834	2849	2761	2912	2854	2901	3001	3042	3005	3116	3242	3097	3109	3111	3194	3022	3107	2951	3088	3128	3151	3203	3219	3257	3374	3238	3209	3225	3298	3327	3332	3237	3282	3131	3116	3187	3116	3232
3064	2847	2876	2778	2906	2937	3003	2927	2813	2775	2912	2817	2813	2888	2828	2804	2915	2908	2904	2939	3007	3020	3099	2918	3128	3070	3188	3109	3122	3136	3136	3087	3149	3184	3159	3256	3289	3290	3222	3205	3285	3295	3292	3171	3237	3286	3328	3194	3151	3004
2967	2885	2785	2862	2872	2916	3018	2877	2820	2870	2888	2771	2907	2893	2680	2755	2908	2935	2935	2889	3011	3053	3107	3040	3008	3017	3006	3153	3053	3128	3095	3107	3176	3122	3148	3160	3173	3280	3302	3359	3265	3260	3298	3261	3310	3272	3283	3245	3338	3130
2971	2833	2863	2926	2957	2876	2889	2918	2876	2834	3014	2910	2808	2847	2911	2984	2937	3055	3037	2972	2987	3046	3070	3133	3038	2990	2998	2981	3062	3072	3138	3064	3068	3050	3129	3190	3156	3152	3135	3240	3127	3307	3318	3278	3404	3356	3254	3235	3333	3177
2915	3003	2860	2879	2941	2939	2939	2957	2877	2995	3020	2814	2862	2833	2870	2967	2934	3021	2994	2986	2943	2922	3099	3055	3082	2985	3046	3052	2980	3104	3033	3072	3030	3141	3040	3148	3149	3149	3158	3275	3279	3153	3358	3343	3303	3287	3352	3190	3190	3246
2976	2994	2892	2886	2978	2991	2992	2887	2939	2963	2956	2929	2884	2920	2878	2931	3031	3100	2980	3072	2919	2999	2954	3006	2982	2986	2948	2997	3073	2958	3067	3103	3047	3123	3116	3075	3056	3047	3157	3150	3213	3156	3232	3258	3327	3237	3254	3282	3336	3183
2976	2978	2950	2989	2934	2875	2927	2824	2836	2994	2996	2902	2935	2856	3024	2885	2996	3013	3021	2997	2928	2971	2922	2960	2985	2980	2974	2930	3055	3009	3052	3196	3049	3028	3033	3124	3077	3143	3094	3154	3226	3212	3253	3330	3382	3280	3250	3281	3303	3231
3206	3026	2989	2905	3004	2953	2995	2885	2890	2962	2993	2825	2937	2938	2848	2898	3048	3176	2976	2964	2958	2922	2928	3021	2788	2917	3001	3072	3002	3099	3103	3142	3218	3166	3104	3177	3015	3030	3199	3187	3134	3249	3195	3251	3243	3336	3247	3323	3281	3248
3007	3041	3069	2894	3070	2950	2971	2974	2937	2997	3030	2831	2803	2872	3010	2988	3038	3026	2996	2979	2927	2979	3028	2985	2981	2968	3129	3061	3142	3127	3045	3010	3051	3149	3110	3180	3204	3099	3118	3111	3177	3289	3224	3169	3430	3303	3373	3365	3366	3375
3104	3047	3030	3009	3093	3061	3028	3030	2955	3092	2961	2983	2970	2897	3028	2890	2949	2961	2987	2966	2938	3059	2992	3017	3041	2922	3077	3113	3179	3135	3190	3151	3091	3162	3215	3165	3030	3107	3193	3110	3224	3247	3223	3302	3301	3306	3303	3344	3413	3387
2988	3071	3045	2943	3135	3070	2980	3068	3083	3126	3064	3092	2982	2950	3080	3010	2936	3038	2924	3003	3072	3014	2982	3102	3133	3081	3055	3143	3078	3016	3161	3121	3118	3027	2974	3196	3130	3103	3160	3155	3216	3302	3362	3191	3349	3361	3376	3371	3468	3471
3141	3185	3059	3055	3084	3195	3189	3245	3125	3236	3187	3116	3008	3022	2961	3090	2940	3063	2992	3085	2934	2939	3001	3005	3018	3106	3177	2998	3135	3214	3205	3173	3128	3009	3078	3227	3103	3051	3093	3128	3202	3357	3424	3279	3267	3241	3345	3249	3268	3389
3150	3185	3097	3043	3137	3175	3243	3328	3239	3281	3362	3189	3193	3077	3017	3011	3002	2860	3066	2953	3011	3140	3009	2897	2964	3092	3125	3217	3118	3033	2989	3028	3058	3005	3045	3096	2987	3068	3127	3106	3162	3160	3353	3202	3177	3216	3258	3372	3340	3432
3181	3174	3175	3097	3147	3156	3348	3321	3450	3321	3261	3230	3184	3031	3139	3146	3065	3105	3021	2941	3024	3182	3091	3130	3052	3085	3139	3087	3113	3088	3040	2988	3007	3090	3098	2923	3057	3095	3183	3142	3215	3286	3309	3282	3292	3088	3164	3327	3260	3394
3302	3240	3120	3216	3294	3316	3339	3422	3539	3475	3306	3169	3173	3171	3119	3016	3018	3085	3052	3037	2996	3115	3037	3085	3092	3083	3145	3139	3206	3119	3092	3095	2984	3091	3004	3042	3068	3180	3106	3239	3159	3207	3281	3266	3271	3131	3319	3197	3315	3291
3308	3257	3199	3215	3245	3228	3384	3297	3495	3328	3258	3193	3233	3154	3139	3024	3248	3054	3209	3136	3193	3235	3118	3214	3106	3213	3219	3229	3148	3133	3214	3182	3022	3068	3186	3110	3139	3143	3116	3173	3300	3244	3200	3280	3173	3061	3284	3345	3456	3534
3376	3228	3341	3138	3307	3266	3282	3512	3330	3250	3194	3079	3101	3083	3097	3046	3138	3074	3030	3181	3083	3145	3144	3270	3144	3263	3266	3248	3154	3227	3109	3099	3050	3135	3089	3149	3139	3200	3239	3314	3171	3206	3314	3312	3284	3278	3525	3346	3480	3482
3354	3250	3175	3144	3218	3244	3291	3418	3221	3207	3226	3084	3167	3140	3114	3202	3262	3161	3090	3015	3160	3179	3295	3275	3337	3319	3314	3146	3250	3321	3261	3143	3223	3168	3283	3224	3266	3278	3369	3334	3259	3350	3229	3285	3355	3417	3397	3598	3680	3527
3219	3345	3170	3210	3139	3191	3241	3270	3201	3201	3227	3006	3214	3079	3208	3309	3284	3214	3191	3265	3230	3277	3254	3302	3277	3292	3301	3187	3335	3209	3236	3213	3263	3226	3230	3307	3342	3278	3226	3319	3214	3222	3378	3330	3427	3526	3519	3593	3461	3648
3199	3159	3180	3231	3266	3234	3215	3279	3392	3151	3239	3118	3145	3142	3210	3207	3335	3315	3366	3193	3191	3256	3241	3331	3396	3367	3218	3259	3216	3239	3188	3086	3187	3172	3260	3325	3174	3322	3241	3212	3256	3180	3247	3380	3555	3549	3607	3729	3567	3637
3165	3131	3169	3172	3223	3206	3193	3245	3186	3456	3196	3252	3176	3186	3282	3260	3349	3298	3405	3262	3412	3353	3323	3374	3176	3363	3214	3144	3243	3270	3209	3171	3250	3214	3260	3262	3430	3298	3367	3317	3194	3263	3334	3542	3600	3590	3704	3658	3539	3737
3182	3224	3072	3041	3151	3157	3175	3254	3320	3459	3303	3271	3254	3274	3265	3300	3244	3365	3417	3383	3269	3278	3363	3287	3318	3292	3128	3158	3251	3161	3325	3287	3265	3282	3270	3352	3199	3306	3237	3253	3230	3219	3274	3361	3509	3519	3659	3624	3594	3614
3137	3106	3164	3131	3174	3183	3319	3256	3416	3323	3372	3281	3450	3341	3288	3348	3433	3329	3392	3441	3312	3293	3280	3319	3373	3378	3271	3173	3207	3334	3274	3474	3317	3400	3341	3295	3377	3428	3361	3251	3335	3227	3289	3300	3412	3490	3492	3405	3468	3566
3193	3221	3122	3260	3093	3171	3246	3250	3370	3352	3361	3239	3438	3434	3329	3265	3468	3357	3489	3378	3274	3257	3302	3309	3376	3287	3382	3258	3328	3302	3437	3562	3469	3354	3434	3398	3361	3412	3329	3317	3335	3305	3302	3516	3412	3504	3453	3472	3489	3502
3188	3202	3109	3147	3056	3118	3176	3261	3325	3325	3366	3330	3291	3359	3364	3295	3444	3389	3382	3391	3266	3265	3247	3401	3315	3377	3316	3429	3365	3472	3613	3572	3601	3510	3421	3482	3466	3334	3327	3421	3425	3364	3412	3328	3483	3436	3480	3484	3549	3630
3235	3135	3094	2970	3057	3112	3177	3240	3242	3287	3298	3307	3333	3206	3230	3251	3310	3389	3401	3375	3230	3379	3338	3440	3402	3407	3369	3437	3481	3644	3503	3629	3565	3572	3328	3427	3408	3364	3466	3313	3363	3484	3393	3427	3488	3475	3474	3487	3543	3404
3099	3167	3022	2958	3085	3155	3222	3152	3139	3253	3148	3278	3323	3320	3229	3256	3349	3329	3334	3441	3337	3251	3303	3273	3489	3471	3384	3332	3408	3518	3521	3599	3459	3631	3424	3429	3502	3378	3397	3502	3408	3493	3505	3515	3383	3570	3559	3502	3508	3699
3148	3032	2975	3080	3061	3089	3088	3121	3217	3284	3161	3270	3238	3270	3372	3318	3225	3313	3286	3314	3155	3311	3310	3344	3474	3510	3442	3320	3379	3422	3533	3504	3484	3468	3551	3489	3430	3357	3503	3464	3485	3371	3454	3407	3616	3438	3619	3670	3603	3573
2991	2980	2982	3039	3097	3120	3193	3283	3173	3194	3289	3266	3266	3341	3265	3234	3308	3241	3279	3203	3245	3312	3178	3360	3339	3450	3415	3323	3363	3439	3338	3508	3460	3523	3412	3415	3375	3334	3344	3512	3538	3523	3450	3463	3449	3504	3513	3371	3624	3684
3011	3026	3010	3016	2985	3190	3240	3380	3191	3191	3417	3282	3258	3224	3270	3293	3298	3336	3150	3337	3230	3264	3404	3273	3291	3251	3401	3406	3312	3344	3246	3465	3386	3573	3483	3384	3311	3312	3408	3401	3478	3290	3398	3501	3504	3505	3404	3461	3567	3556
3050	2939	3049	3044	3091	3104	3246	3325	3359	3317	3311	3296	3234	3302	3280	3264	3357	3269	3225	3281	3428	3332	3252	3229	3222	3359	3306	3381	3345	3216	3227	3315	3359	3489	3377	3306	3353	3338	3382	3423	3372	3400	3355	3420	3293	3364	3393	3449	3446	3522
3134	3043	2961	3144	3061	3108	3060	3278	3354	3260	3251	3232	3228	3318	3193	3101	3226	3161	3210	3254	3323	3238	3343	3222	3322	3316	3329	3293	3221	3340	3195	3281	3180	3314	3523	3405	3309	3399	3336	3402	3402	3335	3366	3323	3327	3437	3442	3467	3433	3540
3169	3250	3154	3136	3137	3249	3205	3236	3259	3310	3214	3223	3149	3168	3049	3141	3211	3208	3177	3229	3327	3379	3270	3413	3311	3303	3342	3294	3361	3301	3280	3194	3331	3256	3446	3378	3473	3341	3319	3416	3324	3250	3428	3270	3382	3383	3465	3493	3518	3431
3285	3222	3024	3168	3162	3137	3192	3211	3209	3291	3259	3152	3089	3066	3127	3119	3234	3205	3095	3202	3288	3285	3297	3285	3297	3319	3417	3317	3390	3340	3315	3357	3404	3436	3471	3427	3358	3408	3261	3336	3462	3334	3410	3366	3427	3280	3469	3363	3565	3404
3103	3140	3090	3118	3154	3092	3154	3093	3091	3260	3122	3218	3221	3140	3066	3209	3187	3110	3141	3331	3131	3168	3270	3350	3432	3315	3271	3271	3234	3367	3337	3259	3361	3309	3279	3215	3279	3445	3278	3403	3304	3405	3301	3497	3299	3426	3571	3423	3519	3571
3266	3222	3078	3145	3172	3215	3065	3136	3147	3107	3165	3112	3074	3164	3140	3229	3279	3212	3104	3334	3170	3200	3266	3325	3294	3368	3252	3339	3245	3282	3317	3207	3342	3443	3361	3209	3409	3284	3414	3323	3343	3322	3330	3411	3488	3475	3483	3479	3490	3494
3288	3157	3166	3257	3116	3139	3180	3114	3192	3227	3137	3093	3129	3103	3013	3219	3172	3253	3101	3063	3168	3174	3140	3331	3315	3309	3217	3197	3213	3227	3263	3140	3292	3356	3467	3289	3291	3407	3314	3422	3326	3344	3346	3384	3482	3326	3398	3565	3403	3484
3315	3383	3255	3251	3124	3307	3093	3086	3278	3135	3145	3138	3069	3074	3186	3303	3229	3213	3146	3032	3136	3100	3134	3112	3188	3245	3111	3205	3157	3033	3193	3388	3251	3351	3366	3293	3234	3214	3278	3387	3314	3343	3515	3215	3466	3292	3485	3484	3564	3520
3297	3263	3249	3206	3226	3142	3207	3055	3023	3141	3267	3227	3066	3071	3225	3249	3331	3215	3252	3213	3241	3145	3074	3188	3197	3093	3076	3219	3196	3149	3180	3374	3360	3343	3368	3290	3208	3256	3332	3230	3421	3425	3342	3455	3292	3411	3345	3476	3543	3386
3173	3228	3233	3222	3078	3063	3286	3224	3154	3214	3171	3255	3168	3241	3180	3261	3246	3167	3132	3037	3174	3061	3270	3241	3221	3158	3180	3130	3249	3218	3169	3322	3294	3229	3384	3349	3180	3184	3265	3289	3501	3413	3447	3337	3423	3393	3459	3417	3471	3429
3229	3154	3047	3123	3131	3225	3176	3187	3197	3309	3212	3267	3126	3168	3108	3155	3106	3099	3145	3048	3094	3151	3071	3001	3188	3179	3234	3116	3277	3191	3250	3462	3242	3302	3280	3342	3264	3214	3201	3367	3446	3540	3422	3373	3469	3459	3316	3423	3393	3480
3197	3121	3066	3267	3171	3256	3228	3302	3378	3286	3255	3341	3190	3231	3111	3137	3116	3142	3068	3084	3125	3127	3047	3107	3246	3200	3278	3197	3236	3260	3262	3287	3198	3286	3376	3185	3218	3159	3221	3344	3396	3498	3459	3369	3432	3450	3485	3504	3451	3457
3224	3152	3127	3099	3231	3207	3304	3275	3314	3515	3348	3216	3286	3276	3260	3142	3123	3145	3154	3170	3103	3184	3074	3227	3312	3158	3230	3175	3202	3151	3127	3170	3212	3239	3321	3309	3276	3252	3330	3379	3491	3483	3393	3408	3277	3372	3476	3453	3595	3406
3247	3210	3299	3237	3217	3327	3275	3349	3394	3451	3479	3286	3392	3238	3210	3182	3112	3140	3094	3169	3129	3222	3098	3211	3220	3202	3273	3210	3194	3155	3134	3144	3228	3186	3320	3259	3414	3251	3410	3447	3370	3398	3343	3430	3329	3451	3521	3534	3615	3454
3143	3126	3187	3188	3230	3352	3264	3329	3331	3390	3316	3310	3348	3177	3264	3204	3164	3096	3236	3190	3225	3247	3317	3219	3293	3208	3267	3291	3288	3144	3292	3301	3390	3291	3258	3211	3274	3349	3390	3424	3359	3340	3452	3338	3415	3457	3482	3454	3590	3450
3152	3195	3089	3247	3231	3240	3308	3245	3263	3403	3279	3222	3311	3333	3262	3117	3142	3178	3300	3226	3324	3146	3270	3362	3288	3223	3211	3359	3273	3098	3271	3349	3395	3484	3341	3420	3450	3365	3388	3552	3380	3293	3307	3355	3487	3612	3494	3526	3547	3537
3116	3042	3083	3228	3230	3122	3222	3205	3245	3199	3226	3279	3205	3254	3233	3249	3201	3184	3281	3239	3320	3326	3321	3396	3336	3423	3305	3383	3349	3237	3491	3350	3455	3573	3411	3507	3425	3498	3439	3482	3393	3422	3321	3382	3398	3542	3592	3619	3673	3448
3233	3063	3097	3124	3074	3174	3055	3174	3185	3146	3369	3224	3161	3249	3198	3241	3263	3164	3132	3315	3268	3321	3344	3382	3322	3408	3358	3289	3373	3252	3386	3373	3440	3539	3503	3430	3430	3477	3361	3447	3469	3523	3489	3338	3561	3445	3709	3627	3592	3447
3014	3066	2984	3079	3098	3080	3124	3109	3125	3200	3319	3245	3147	3178	3142	3171	3154	3226	3435	3266	3266	3272	3307	3437	3355	3375	3334	3353	3379	3352	3374	3502	3543	3508	3515	3512	3494	3428	3460	3431	3426	3503	3480	3449	3526	3503	3538	3518	3641	3487
3014	2911	2987	3047	3013	3050	3142	3145	2977	3150	3209	3341	3210	3122	3161	3201	3088	3232	3226	3238	3243	3249	3191	3308	3299	3404	3334	3425	3436	3371	3411	3433	3451	3502	3460	3419	3461	3478	3357	3488	3441	3443	3549	3393	3475	3572	3441	3565	3575	3538
3070	3044	2948	2952	3069	3183	2978	3180	3091	3167	3129	3212	3163	3179	3187	3225	3117	3247	3202	3171	3150	3172	3046	3203	3227	3327	3211	3289	3415	3215	3347	3221	3375	3390	3464	3459	3290	3277	3313	3376	3424	3379	3468	3394	3358	3353	3521	3372	3467	3380
3070	2970	2862	2950	3104	3071	3151	3058	3067	3084	3143	3062	3198	3206	3076	3156	3015	3134	3158	3077	3167	3151	3101	3140	3303	3267	3218	3308	3277	3223	3326	3345	3291	3440	3268	3504	3322	3354	3300	3270	3380	3337	3397	3365	3395	3350	3448	3343	3382	3376
3096	3101	2982	2931	3060	3074	3087	3106	3100	3194	3079	3091	3179	3211	3167	3139	3025	3154	3177	3159	3106	3082	3021	3139	3115	3299	3220	3322	3174	3387	3319	3228	3191	3341	3316	3334	3324	3275	3234	3078	3369	3397	3329	3352	3308	3386	3375	3383	3294	3437
3132	3099	3016	3031	3114	3235	3071	3134	3188	3208	3123	3176	3092	3091	2971	3018	3044	3099	3098	3233	3058	3119	3104	3175	3172	3223	3247	3338	3325	3218	3226	3226	3120	3351	3204	3282	3322	3310	3217	3195	3305	3422	3368	3386	3442	3375	3343	3365	3194	3481
3208	3226	3065	3076	3064	3111	3169	3322	3186	3072	3122	3009	3025	3008	3068	2880	2911	3046	3064	3036	3089	3017	3139	3127	3138	3197	3178	3184	3309	3249	3206	3186	3110	3331	3261	3293	3161	3212	3229	3257	3267	3298	3232	3467	3414	3462	3274	3385	3303	3317
3332	3198	3079	3153	3168	3122	3187	3144	3211	3092	3052	2974	3050	2986	2946	2952	2939	2954	3031	3050	3071	2972	3077	3121	3028	3104	3257	3151	3209	3318	3210	3173	3202	3367	3325	3224	3224	3252	3265	3270	3173	3185	3355	3498	3328	3407	3365	3316	3325	3260
3426	3321	3245	3292	3166	3308	3220	3187	3125	3064	2998	3070	3088	2958	2978	2768	2847	2964	3107	3090	3150	3104	3081	3206	3208	3153	3102	3101	3130	3270	3189	3112	3208	3287	3345	3392	3368	3220	3353	3102	3214	3301	3262	3385	3378	3412	3459	3426	3303	3216
3419	3302	3302	3146	3110	3210	3305	3143	3039	3168	3028	3114	3032	3104	2953	2944	2906	2992	3111	3103	3167	3017	3188	3176	3080	3060	3241	3224	3185	3171	3212	3187	3309	3303	3201	3379	3160	3302	3291	3175	3317	3256	3359	3365	3329	3382	3454	3282	3403	3291
3279	3231	3117	3236	3179	3227	3199	3127	3175	3191	3169	3197	3045	3081	3032	3002	2978	3000	3124	3124	3184	3167	3220	3148	3176	3182	3270	3341	3190	3215	3251	3281	3405	3282	3282	3301	3259	3232	3354	3293	3357	3348	3359	3448	3434	3466	3389	3318	3252	3304
3240	3254	3186	3245	3035	3151	3159	3119	3154	3077	3111	3180	3201	3105	3243	3141	3083	3022	3110	3175	3147	3204	3228	3214	3295	3186	3233	3255	3329	3326	3219	3364	3306	3350	3332	3270	3335	3364	3315	3359	3314	3335	3335	3336	3384	3503	3398	3403	3202	3234
3143	3042	3099	3055	3008	3130	3197	3226	3226	3138	3222	3111	3214	3250	3147	3132	2976	3078	3089	3048	3124	3176	3315	3246	3315	3360	3306	3354	3170	3270	3356	3416	3268	3366	3418	3421	3454	3372	3367	3396	3544	3340	3323	3304	3411	3350	3443	3326	3231	3251
3153	3063	3055	3160	3096	3154	3139	3178	3141	3113	3157	3291	3300	3243	3238	3259	3283	3158	3181	3222	3307	3194	3328	3410	3391	3275	3392	3293	3357	3292	3374	3272	3402	3443	3339	3395	3348	3457	3463	3465	3518	3436	3366	3331	3312	3368	3324	3359	3419	3180
3028	3149	3010	3021	3068	3174	3306	3335	3243	3223	3288	3185	3271	3330	3223	3219	3180	3095	3182	3226	3300	3218	3349	3446	3335	3371	3383	3372	3370	3362	3361	3367	3386	3382	3365	3523	3322	3461	3491	3552	3525	3376	3286	3432	3299	3287	3341	3395	3321	3192
3111	3032	3021	3211	3063	3124	3232	3287	3205	3249	3234	3319	3238	3170	3216	3237	3162	3199	3258	3347	3389	3339	3449	3360	3548	3494	3355	3343	3338	3337	3393	3278	3327	3393	3350	3303	3444	3434	3481	3462	3454	3346	3304	3306	3112	3295	3265	3310	3287	3453
3137	3178	3125	3055	3086	3258	3165	3268	3160	3193	3163	3173	3196	3255	3157	3172	3124	3170	3125	3312	3262	3374	3296	3313	3380	3372	3391	3291	3241	3175	3229	3293	3252	3274	3387	3412	3312	3367	3308	3464	3321	3278	3331	3284	3096	3210	3266	3307	3272	3267
3207	3120	3091	3094	3159	3105	3140	3319	3299	3198	3139	3133	3106	3183	3226	3130	3253	3027	3115	3208	3185	3213	3213	3254	3336	3345	3223	3171	3215	3119	3267	3243	3229	3226	3273	3200	3395	3362	3237	3358	3311	3276	3156	3102	3214	3235	3194	3334	3214	3322
3278	3216	3185	3159	3209	3126	3207	3166	3162	3172	3107	3071	3132	3046	3040	3104	2988	3108	3085	3227	3202	3111	3029	3206	3211	3237	3083	3087	3102	3083	3134	3138	3196	3158	3116	3289	3192	3229	3259	3176	3235	3254	3280	3184	3248	3197	3170	3140	3120	3191
3350	3351	3314	3257	3199	3113	3201	3243	3306	3144	3067	3120	3115	3169	3070	3060	3005	3155	2994	3159	2950	3040	3033	3124	3114	3156	3125	3161	2999	3185	3082	3161	3130	3120	3205	3293	3175	3252	3142	3138	3236	3101	3127	3090	3209	3177	3126	3119	3149	3023
3462	3317	3308	3344	3202	3197	3106	3254	3199	3227	3145	3101	3031	3117	3096	3038	3122	3019	3103	3114	3021	3120	3065	3049	3024	3138	3145	3078	3138	2964	3195	3119	3104	3238	3176	3087	3127	3247	3144	3107	3126	3003	3050	3119	3073	3111	3188	3093	3111	3145
3326	3397	3238	3232	3301	3212	3147	3390	3315	3143	3156	3038	3150	3011	2999	3114	3089	2979	3070	3016	3062	3144	2976	3057	3047	3056	3176	3095	3115	3024	3230	3149	3193	3198	2972	3125	3200	3193	3212	3148	3188	3151	2983	3131	2905	2942	3023	3007	3078	3176
3185	3295	3174	3326	3225	3129	3170	3230	3303	3139	3149	3180	3292	3117	3053	3046	2965	3096	3081	3182	3139	3058	3110	3044	3205	3135	3215	3192	3043	3069	3089	2996	3115	3137	3013	3102	3165	3152	3196	3151	3079	3096	3088	3073	3065	3160	3227	3183	3187	3138
3267	3240	3212	3120	3165	3126	3122	3203	3204	3231	3242	3099	3098	3081	3139	3063	3077	3070	3159	3142	3255	3155	3129	3078	3190	3252	3145	3116	3181	3091	3101	3231	3055	3262	3125	3130	3128	2985	3183	3213	3208	3185	3087	3183	3081	3057	3144	3197	3120	3189
3206	3253	3125	3115	2994	3106	3162	3048	3233	3152	3214	3222	3150	3091	3201	3214	3120	3198	3202	3283	3298	3281	3234	3181	3194	3214	3188	3240	3092	3132	3133	3013	3296	3216	3300	3143	3262	3122	3361	3283	3201	3303	3177	3235	3265	3238	3208	3211	3258	3042
3094	3100	3117	3022	3091	3045	3054	3216	3284	3242	3226	3253	3182	3232	3242	3168	3263	3213	3249	3267	3353	3262	3317	3094	3219	3331	3263	3247	3135	3226	3174	3312	3263	3308	3325	3369	3211	3394	3304	3303	3323	3317	3284	3210	3128	3237	3148	3163	3191	3374
2969	3046	2954	3003	2998	3060	2981	3141	3259	3234	3212	3142	3234	3288	3352	3251	3278	3211	3203	3409	3146	3198	3210	3293	3157	3219	3212	3153	3142	3136	3226	3362	3406	3556	3411	3339	3410	3323	3299	3433	3393	3305	3211	3221	3257	3196	3291	3257	3255	3264
2965	2920	2920	2844	2971	2996	2961	2999	3128	3150	3356	3236	3256	3321	3278	3179	3178	3165	3321	3257	3177	3183	3242	3238	3179	3236	3321	3190	3168	3378	3377	3367	3465	3410	3377	3315	3326	3324	3403	3256	3324	3217	3271	3357	3276	3305	3364	3400	3375	3396
2850	2912	2830	2861	2934	2973	3038	3057	3118	3105	3292	3155	3183	3209	3242	3264	3321	3245	3284	3244	3173	3120	3211	3165	3213	3234	3226	3234	3222	3319	3331	3345	3380	3411	3265	3283	3281	3247	3258	3299	3258	3235	3214	3289	3252	3297	3389	3234	3266	3263
2918	2880	2872	2965	2863	3063	3052	2979	3170	3056	3170	3057	3101	3100	3255	3170	3271	3169	3295	3196	3163	3248	3144	3147	3182	3163	3152	3140	3233	3170	3286	3309	3203	3320	3271	3229	3185	3268	3245	3331	3210	3139	3188	3295	3184	3275	3098	3211	3295	3297
3022	3009	2975	2924	2844	3050	3036	3062	3176	3106	3084	3152	3092	3137	3172	3237	3190	3221	3287	3201	3194	3057	3128	3149	3118	3223	3109	3205	3066	3184	3226	3220	3192	3236	3181	3202	3224	3210	3206	3252	3085	3193	3222	3176	3143	3257	3197	3153	3327	3334
2981	2973	2988	2861	2895	2902	3146	3008	3192	3036	3175	2929	3028	3083	3125	3188	3221	3262	3173	3274	3037	2952	3069	2995	3095	3098	3099	3211	3144	3176	3176	3071	3214	3100	3248	3199	3191	3228	3133	3101	3200	3150	3196	3168	3140	3238	3194	3193	3123	3258
3122	2969	2985	2857	3006	2964	3076	3082	3097	3182	3116	2973	2962	3021	3161	3162	3191	3100	3187	3111	3050	3088	3006	3052	3047	3055	3132	3182	2982	3027	3212	3144	3176	3122	3276	3174	3141	3218	3061	3123	3082	3067	3096	3058	3145	3225	3204	3156	3182	3163
3105	3053	2996	3035	3035	2965	3135	3038	3148	3039	3053	3034	3031	3065	3012	3002	3057	3152	2985	3113	3037	3007	2929	2971	2868	3181	3120	3152	3126	3037	3216	3174	3130	3179	3136	3144	3181	3123	2979	3132	3083	3167	3065	3090	3120	3160	3223	3260	3179	3262
3108	2949	2974	3022	2962	2908	3071	3102	3071	3063	2919	3006	3116	3052	3023	2991	3091	2935	3130	2989	3100	2989	2974	2987	3023	3053	3168	3189	3088	3148	3205	3162	3184	3169	3227	3175	3087	3027	3014	3024	3005	2917	3037	3108	3137	3054	3220	3063	3103	3126
2953	2997	2901	2877	2833	2941	2925	2957	2993	2968	3076	3046	2986	3137	2980	3039	2944	2975	3038	3070	3083	3008	3091	2939	3057	3050	3114	3218	3184	3117	3045	3278	3200	3176	3158	3075	3050	3097	3121	2934	3058	3056	3092	3073	3109	3116	3122	3076	3186	3162
2915	2921	2939	2893	2904	2933	2923	2994	2963	3000	2955	2906	2887	2980	3024	3082	3007	3136	2957	3040	3019	3006	3043	2970	3083	2933	3234	3012	3172	3202	3254	3258	3134	3098	3216	3206	3088	2983	3083	3038	3067	3145	3113	3137	3115	3143	3016	3113	3039	3160
2983	2943	2870	2898	2799	2854	2888	2938	2956	3027	2856	2931	2879	2959	2947	2918	3020	3015	2932	3034	3040	3010	3017	2894	3039	3015	3114	3238	3223	3174	3075	3204	3220	3130	3198	3075	3148	3099	3106	3073	3093	3053	3183	3093	3089	2915	2939	3086	3027	3084
2849	2890	2857	2728	2714	2680	2829	2822	2957	2855	2864	2827	2842	2816	2912	2987	2894	2906	3120	2995	3125	2958	3117	2970	3090	3105	3142	3078	3274	3179	3105	3289	3186	3217	3200	3172	3162	3052	3064	3078	3069	3177	3072	3260	3035	3017	2960	3161	3108	3249
2890	2761	2766	2908	2773	2688	2782	2960	2766	2911	2869	2772	2806	2779	2804	2796	2827	2988	3015	3034	3218	3136	3128	3139	3058	3099	3099	3056	3236	3189	3262	3178	3205	3158	3247	3115	3247	3118	3131	3030	3053	3180	3140	3072	2990	2983	3009	2980	3140	3196
2715	2771	2752	2773	2649	2583	2651	2790	2766	2792	2655	2825	2666	2796	2784	2717	2831	2903	3008	3064	3188	3118	3232	3120	2997	3121	3093	3067	2994	3094	3023	3226	3091	3140	3245	3184	3158	3224	3174	3223	3077	3213	3205	3157	3058	3033	2914	2979	3121	3133
2783	2785	2639	2575	2625	2574	2648	2648	2801	2845	2793	2778	2741	2722	2713	2875	2819	2933	2999	3035	3119	3085	3093	3052	3044	3049	3066	3125	3141	3149	3143	3133	3174	3115	3256	3232	3173	3201	3069	3238	3289	3145	3181	3214	3046	3045	3091	3090	3136	3046
2645	2661	2485	2586	2644	2612	2695	2690	2791	2806	2835	2771	2776	2823	2851	2855	2876	2924	2938	2986	2969	2992	3176	3075	3112	3142	2999	3262	3105	2989	3182	3171	3164	3133	3122	3102	3149	3270	3200	3223	3334	3275	3317	3119	3128	3145	3057	3188	3222	3324
2634	2675	2550	2644	2585	2539	2599	2622	2791	2733	2887	2857	2808	2780	2852	2820	2934	2908	2921	3081	3031	3197	3152	2953	3145	3057	3128	3150	3196	3158	3196	3228	3204	3250	3172	3301	3205	3360	3186	3207	3241	3234	3315	3205	3236	3200	3151	3195	3142	3185
2543	2667	2562	2522	2500	2647	2491	2648	2691	2720	2707	2885	2769	2830	2882	3050	2801	3005	3044	2997	2934	3049	3090	3126	3037	3088	2998	3155	3208	3202	3118	3112	3228	3268	3312	3247	3286	3187	3200	3148	3187	3175	3321	3191	3237	3246	3137	3298	3289	3282
2522	2559	2397	2596	2577	2554	2532	2692	2676	2678	2760	2838	2944	2807	2908	2895	2948	2979	3006	3030	3026	3047	3144	3101	3037	3192	3105	3121	3164	3097	3171	3147	3274	3305	3284	3232	3282	3275	3274	3333	3238	3255	3248	3279	3273	3213	3252	3333	3221	3253
2526	2555	2543	2485	2492	2586	2659	2677	2642	2733	2831	2861	2833	2853	2911	2900	2996	3040	3003	3034	2952	2966	3127	3149	3053	3075	3158	3121	3183	3097	3251	3220	3421	3449	3443	3389	3385	3326	3310	3256	3182	3217	3199	3296	3372	3337	3411	3274	3173	3411
2595	2566	2444	2581	2487	2671	2669	2689	2611	2742	2737	2778	2924	2847	2907	2829	2956	3080	3119	2958	2930	3015	3126	3111	3158	3007	3142	3178	3246	3279	3213	3364	3381	3329	3348	3394	3478	3435	3258	3274	3247	3315	3210	3284	3276	3301	3305	3266	3387	3327
2554	2565	2494	2463	2625	2472	2589	2651	2704	2697	2752	2830	2768	2747	2816	2952	2926	2918	2880	2873	3070	3068	3078	3035	3094	3054	3130	3166	3233	3197	3375	3277	3285	3270	3253	3306	3374	3321	3339	3362	3187	3199	3242	3099	3242	3347	3271	3315	3282	3353
2627	2522	2561	2525	2524	2703	2646	2648	2692	2735	2777	2767	2775	2748	2858	2802	2953	3023	2918	2969	2978	3041	3060	3024	3012	3062	3028	3085	3151	3246	3221	3163	3216	3213	3366	3218	3172	3281	3222	3237	3137	3105	2980	3186	3154	3298	3297	3234	3196	3229
2698	2622	2607	2611	2674	2688	2670	2691	2812	2678	2725	2795	2743	2830	2799	2818	3004	2985	2969	2994	2999	3041	3013	3122	3160	2922	3229	3084	3223	3166	3342	3194	3260	3160	3154	3161	3255	3233	3152	3169	3287	3119	3124	3158	3149	3276	3175	3071	3104	3228
2706	2641	2647	2594	2629	2682	2753	2848	2875	2734	2846	2849	2828	2898	2930	2925	2886	2938	2968	2969	2998	2989	3003	3100	3111	3011	2992	3041	3117	3178	3206	3276	3224	3054	3121	3128	3179	3280	3112	3136	3197	3092	3211	3228	3192	3111	3276	3151	3040	3130
2700	2665	2711	2637	2722	2831	2704	2708	2865	2872	2838	2837	2890	2835	2886	2890	2879	2984	2833	2902	2850	3136	3075	3107	3106	3113	3211	3134	3211	3181	3193	3283	3112	2999	3099	3082	3104	3130	3175	3157	3153	3089	3126	3065	3179	3141	3107	3032	3062	2974
2654	2614	2572	2577	2614	2814	2740	2703	2807	2938	2849	2886	2815	2863	2972	2876	2914	2959	2960	2935	2998	2926	3112	3253	3134	3147	3145	3186	3178	3102	3184	3171	3013	3063	3089	3043	3131	3108	3167	3183	3120	3140	3089	2993	3168	3185	3181	3124	3098	3089
2684	2600	2546	2615	2693	2641	2830	2683	2836	2857	2849	2737	2899	2866	3011	2905	2934	3036	2994	2953	2947	3108	3073	3081	3120	3155	3094	3134	3074	3026	3205	3183	3048	3121	3008	3126	3037	3094	2923	3243	3128	3127	3116	3134	3117	3028	3078	3043	3101	3052
2548	2545	2563	2637	2625	2685	2741	2831	2824	2875	2864	2772	2801	2864	3072	2905	3028	3009	2934	3030	2974	3074	2976	3110	3138	3074	3144	3072	3110	3085	3121	3035	3153	3063	3039	3144	3061	3148	3084	3075	3109	3105	3051	3182	3117	3130	3127	3062	3144	3030
2590	2546	2533	2608	2626	2629	2761	2771	2889	2817	2771	2859	2943	2792	2858	2919	2935	2879	3010	3028	3090	3005	3116	3146	3112	3009	3103	3076	2975	3032	3023	2978	3055	3122	3115	3007	3096	3049	3030	3124	3291	3085	3077	3142	3166	3231	3153	3137	3149	3010
2633	2571	2619	2562	2577	2746	2686	2726	2799	2860	2809	2927	2919	2934	2969	2864	3011	2867	3055	3180	2945	3067	3000	3144	3008	3144	3131	3022	3055	3025	3044	3094	3126	3060	3244	3137	3111	2910	3081	3131	3114	3059	3121	3085	3029	3196	3133	3054	3169	3115
2676	2589	2599	2605	2616	2714	2636	2744	2758	2817	2758	2766	2894	2825	2950	2928	2941	3023	3018	3032	3063	2943	2989	3023	2994	3103	3066	2995	3068	2965	3049	3030	3032	3126	3290	3229	3235	2994	2989	3061	3104	3076	3118	3115	3218	3201	3139	3232	3224	3106
2716	2619	2615	2479	2588	2731	2801	2741	2848	2850	2755	2784	2846	2808	2834	2845	2885	2812	2911	2940	3016	2960	3013	3032	2993	2989	2964	3052	2944	2967	2986	2895	3026	3148	3094	3174	3213	3095	3012	3177	3097	3010	3044	3100	3063	3101	3082	3172	3290	3266
2688	2766	2667	2609	2649	2680	2903	2954	2820	2819	2773	2875	2889	2988	2888	2838	2862	2848	2971	2912	2994	3093	2942	3027	3004	2951	3004	3008	3009	2930	2986	2948	3071	3025	3126	3147	3194	3092	3058	3077	3116	3091	3086	3060	3079	3124	3061	3205	3124	3190
2648	2699	2628	2799	2715	2827	2911	3058	2981	2931	2866	2840	2821	2957	2943	2933	2895	2919	2953	3034	2972	2977	2947	2996	2957	2971	2874	2920	2959	2978	2954	2982	2976	3081	3196	3246	3074	3064	3143	3098	3138	3154	3124	3193	3094	3041	3019	3236	3156	3178
2815	2746	2643	2679	2885	2838	2970	2992	3037	2876	3052	2896	2920	2827	2885	2839	2888	2872	2862	2841	2841	2943	3021	2954	2951	3077	3009	3026	3067	2949	3083	2989	2986	3012	3146	3070	3090	3205	3010	3191	3199	3221	3070	3054	2973	3000	3172	3139	3195	3198
2906	2679	2712	2769	2739	2801	2896	2972	2880	3003	3054	2986	2925	3125	2943	2985	2863	2940	2940	3039	2906	3035	2943	3041	3061	2882	2974	3047	3069	3005	2926	3038	2998	3038	3090	3058	3049	3163	3057	3209	3144	3158	3133	3143	3146	3072	3111	3107	3163	3151
2730	2722	2705	2784	2732	2873	2999	3045	2900	2888	2998	3022	2989	3042	2876	2870	2987	3007	3022	3015	2932	2986	3023	2956	3124	3133	3110	3064	2983	2967	2915	3025	3031	2921	3050	3163	3046	3040	3073	3073	3235	3320	3212	3126	3083	3093	3003	3105	3052	3119
2825	2813	2802	2723	2755	2840	2959	3081	2999	3009	2945	2977	2940	2992	2979	2818	2975	2970	2928	2975	3007	2924	2994	2993	3130	3033	3128	3089	3017	3148	3029	2869	2964	3040	3038	3091	2982	3083	2986	3035	3166	3243	3160	3102	2959	3059	3002	2927	3090	3081
2779	2802	2796	2848	2743	2817	2830	3031	3005	2942	2981	2919	2928	2881	2894	3000	3008	2994	2973	3090	2992	2987	3064	2938	3068	2991	3056	3133	3120	3017	2933	3044	3004	2931	2873	2997	2925	2984	2985	2887	3022	3078	3054	3063	3107	3067	2999	2875	2966	3002
2875	2900	2885	2831	2817	2796	2921	2957	3081	2970	2932	2993	2982	2983	2871	2997	2930	2980	2997	3015	2924	3011	3005	2972	3049	3070	3113	3025	2997	3014	3006	2937	2881	2985	2948	2945	2957	2930	3004	2941	2937	2971	3085	3018	3037	2982	3013	2968	2948	3008
2951	2861	2874	2918	2757	2762	2886	2980	3071	2953	2966	2881	2867	2918	2939	2988	3012	2914	3145	2981	3014	2948	3006	3002	3046	2901	3071	3064	2984	2960	2861	2892	2770	2873	2969	2995	2942	3097	2884	2986	2895	2990	3050	3051	3055	3061	3064	2928	2984	3008
2873	2950	2854	2937	2844	2834	2947	3018	2920	2888	3037	3024	2963	3104	3006	2892	2855	2959	2981	2913	2934	2950	2917	2950	3039	2946	2995	2851	2887	2962	2890	2951	2936	2906	2956	2846	3032	3115	2894	2961	2918	2855	2955	3027	3055	3012	2985	2990	3123	3025
3085	2923	2892	2919	2803	2893	2887	3058	3018	3089	2787	2863	2766	2955	2910	2975	3013	3055	3142	3093	3023	2934	2891	2901	2848	2941	2952	2973	2982	2965	3000	2898	2868	2903	2952	2990	2983	3082	3030	3015	2945	3059	3073	3131	3117	3066	2984	3091	3072	3011
2965	2938	2926	2892	2963	2923	3025	2993	2889	2975	3007	3014	3046	2943	2815	2828	2858	2863	2797	2905	2970	2823	2976	2888	2933	2981	2910	2929	2882	2870	2934	2978	2974	3124	3038	2882	3026	2963	3019	3117	3019	2996	3133	3024	3132	3077	3051	3135	3202	3120
3075	2904	2983	2930	2926	2841	3017	3046	3018	2846	2826	2899	2810	2857	2943	2954	2929	2951	2975	2982	2890	2864	2897	2675	2815	2774	2950	3021	3003	2936	2958	2961	3142	3039	3094	3006	2922	3107	3087	2982	3012	3078	3088	3064	3210	3088	3075	3178	3167	3177
2946	2929	2964	2987	2880	2930	2936	2883	2907	2997	2928	2970	2947	2982	2799	2764	2713	2819	2707	2738	2878	2770	2808	2871	3026	2833	2844	2877	2933	3022	2960	3076	3023	3099	3013	3063	3164	3030	3064	3014	3120	3111	3174	3086	3118	3097	3047	3075	3216	3003
3009	3043	2948	3044	2966	2993	2971	3076	2980	3033	2804	2836	2760	2720	2925	2817	2825	2869	2897	2875	2919	2794	2717	2780	2774	2854	2946	2986	2962	2972	2895	3034	3010	3002	3142	3101	2958	3042	3211	2959	3039	3000	3068	3144	3026	3092	3111	3155	3094	3110
3083	3093	2934	2908	3038	2961	3093	3112	2869	2871	2928	2872	3097	2916	2819	2799	2817	2841	2765	2766	2849	2887	2880	2991	2786	2927	2778	2920	2920	3030	2967	3026	3058	3129	2903	2944	3087	3019	2931	2988	2991	2988	3050	3086	3019	2940	2993	3099	3078	3004
3140	3087	2896	2868	2921	2960	2967	2996	3075	3120	2974	2916	2805	2829	2899	2847	2758	2731	2895	2892	2869	2863	2644	2843	2831	2968	3014	3135	2978	2955	2951	2986	3014	2975	3089	2940	2988	3058	3029	2953	2951	3080	3074	3101	3107	3024	3049	2956	3003	3034
3226	2985	2942	2992	2894	3009	3123	3125	3102	3063	2948	2894	2895	2975	2922	3009	2963	2974	2859	3001	2987	2970	2909	2906	2831	2831	2842	2854	3090	2993	2955	2936	2984	2916	3009	2981	2976	2983	3005	3075	3014	3047	3220	3019	2904	2901	2977	3065	3000	3005
3054	3101	3018	2898	2886	2944	2996	2970	2985	2964	2945	3026	2898	2829	2934	2802	2986	2869	2984	2873	2889	2895	2906	2947	2838	2864	3019	2943	2922	2979	2985	3073	2980	2926	2970	2958	2926	3145	2927	2939	3109	3066	3018	3047	2988	3009	2933	3000	2965	3009
3155	3002	2833	2965	2799	2839	2780	3102	3060	3050	2946	3012	2828	2888	2883	2900	2898	2921	2913	2978	2907	2862	2911	2860	2846	2872	2938	2996	3076	2964	2910	2998	2955	2992	3028	3099	3006	3014	3028	2965	3043	3089	2964	3046	3036	2961	2920	3009	2960	3106
3112	3003	3053	2989	2727	2779	2984	3014	3005	2957	2912	2810	2864	2876	2950	3027	2892	2939	2960	2946	2913	3025	2896	2843	2797	2856	2740	2837	2861	3201	2933	2904	2892	2922	3119	3026	3066	3053	2903	3028	3096	2925	3143	3002	3032	3043	3011	2949	3096	3081
3281	3117	2869	2854	2873	3037	2786	2699	2905	3015	3087	3004	3040	3010	2980	2927	2978	2960	2885	3024	2940	2909	2894	2925	2802	2922	2962	2959	2773	2848	2897	3042	2970	3021	3077	3086	3096	3088	2941	2979	2951	3008	3066	3182	3100	2953	3005	2908	3046	3061
3114	2895	2918	3041	2872	2785	2733	2828	3105	3026	2905	2914	2886	2713	2784	2680	2678	2715	2763	2712	2691	2678	2749	2802	2735	2883	2934	2956	3027	2885	2901	2911	2924	3102	3211	2955	3122	3018	3116	2932	3100	3167	3087	3049	3112	3023	2990	3104	3025	3114
3122	3150	3112	2869	2768	2799	2980	2940	2972	2871	2815	2758	2910	2854	3033	2814	2846	2957	3031	3034	2930	2900	2756	2691	2783	2782	2793	2827	2889	3008	3091	2973	3059	3071	3137	3093	3077	3112	2989	3031	3071	2995	3168	3134	3127	2985	3078	3042	3065	3071
3192	3135	2948	2883	3073	3036	2826	2854	2689	2812	2908	2949	3094	3002	2835	2920	2985	2854	3111	3047	3103	3077	2963	3038	2996	2970	2915	2842	2859	2819	3020	3020	3196	3083	3054	3157	3251	3198	3127	2981	3200	3136	3054	3118	3184	3142	3199	3155	3107	2996
3108	2947	2992	3156	2984	2751	2852	2865	2925	3004	2906	2835	2842	2687	2647	2628	2661	2614	2591	2656	2600	2738	2816	2909	3167	3010	3140	3058	2957	2794	3042	2911	3050	3169	3039	3038	3148	3247	3130	3114	3096	3070	3112	3148	3209	3065	3093	3099	2960	3141
2882	2981	3144	3018	2696	2815	2908	2903	2911	2767	2662	2704	2669	2691	2622	2701	2786	2800	2847	2766	2706	2743	2691	2688	2750	2913	3075	3163	3115	3071	3021	2877	2987	3094	3319	3219	3019	3171	3211	3049	3027	3133	3274	3079	3189	3126	3138	3175	3161	3040
2957	3209	2967	2779	2872	2995	2967	2871	2769	2779	2743	2724	2762	2717	2822	2834	2865	2996	3071	3270	3253	3186	3059	2946	2887	2836	2827	3024	3021	3082	3169	3070	3094	2969	3014	3252	3056	3106	3080	3122	3036	3101	3101	3142	3119	3107	3118	3094	3129	3199
3080	2966	2804	2890	2933	2769	2722	2669	2762	2875	2755	2687	2719	2759	2737	2769	2741	2929	2856	3019	3034	3263	3301	3244	3198	3120	3033	2944	2854	3045	2995	3059	3100	3093	2974	3015	3278	3254	2955	3153	3138	3024	3077	3084	3063	3117	3147	3169	3253	3190
3032	2770	2816	3001	2867	2699	2758	2884	2827	2798	2777	2781	2745	2740	2786	2658	2713	2616	2717	2634	2685	2752	2800	3013	3287	3326	3303	3221	2995	2967	2980	2980	3096	3135	3261	3007	3027	3219	3001	2940	3210	3083	2879	3196	3087	2977	3103	3081	3139	3232
2818	2783	3051	2929	2635	2619	2848	2879	2786	2822	2849	3005	2795	2812	2675	2598	2599	2608	2723	2645	2704	2690	2623	2661	2785	2972	3398	3416	3229	2909	2880	2990	3084	3176	3301	2954	2843	3153	3242	2933	2947	3084	3128	2996	3074	2998	2962	3076	3137	3328
2840	3185	3005	2671	2575	2810	2800	2971	2862	3106	2984	2954	2743	2564	2423	2449	2528	2590	2800	2865	2877	2782	2872	2696	2659	2722	3028	3176	3360	3258	2964	2941	3020	3071	3019	3034	2984	2859	3129	3030	3029	3025	3058	3089	2988	3090	2891	3060	3008	3131
3038	3008	2644	2609	2768	2735	2852	2950	3077	3113	2881	2628	2394	2437	2623	2652	2796	2952	2883	3043	3001	3220	3214	2928	2781	2776	2789	3005	3248	3186	3260	3032	3011	3038	2992	3154	3125	3024	2872	3170	3027	2954	3156	3126	3010	2962	2865	2957	3159	3041
3165	2823	2591	2803	2793	2717	2879	2937	3116	2884	2619	2390	2478	2656	2956	3184	3266	3298	3296	3248	3206	3118	3314	3096	3115	3065	3000	2808	2902	3070	3191	3178	3126	3004	2922	3018	3064	2923	2845	2949	2929	2905	3033	3101	2938	2883	2968	2793	2911	3068
3136	2646	2733	2791	2812	2863	2958	2959	2815	2632	2575	2740	3085	3464	3569	3610	3641	3579	3577	3468	3375	3310	3203	3209	3184	3262	3184	3025	2947	2973	3057	3170	3176	3079	3031	2867	3038	3158	2773	2926	3054	2854	3016	3069	2959	2889	2871	2708	2920	2989
2953	2685	2906	2933	2799	2724	2864	2701	2640	2644	3020	3485	3733	3867	3921	3513	3512	3328	3267	3337	3419	3308	3167	3127	3107	3128	3207	3162	3007	2853	2933	3161	3098	3139	2941	2908	2863	3032	2864	2820	2978	2979	2965	2963	2988	2851	2866	2726	3016	2841
2785	2793	3073	2973	2679	2695	2722	2662	2660	3005	3417	3885	3897	3864	3378	3065	2790	2796	2664	2813	2935	3157	3227	3138	3138	3032	3232	3183	3108	2919	2879	2868	3086	3089	3019	2914	2785	3054	2999	2697	2918	2960	2737	2963	3053	2873	2907	2815	2827	2958
2782	2862	3058	2895	2739	2621	2706	2632	2930	3357	3818	3867	3519	3096	2762	2345	2184	2042	2098	2313	2458	2708	2813	3027	3065	3130	3172	3086	3179	3014	2944	2903	3066	3063	3110	2927	2799	2936	3021	2744	2863	2994	2863	2886	2956	2899	2813	2901	2795	3010
2753	3037	2994	2799	2629	2740	2692	2725	3171	3590	3660	3460	3016	2408	1954	1854	1665	1676	1657	1831	1970	2235	2526	2807	3149	3018	2917	3007	3176	2979	3017	2702	2983	3033	3095	2954	2826	2853	3081	2936	2816	3041	2993	2979	2829	2962	2846	2963	2772	2875
2820	3065	2908	2731	2514	2728	2721	3043	3326	3596	3500	2995	2344	1856	1612	1637	1780	1687	1760	1715	1822	1860	2178	2459	2923	3137	3197	3021	2948	3031	2880	2791	2831	3030	3073	2892	2860	2766	3054	2959	2809	3099	2877	2897	2893	2940	2840	3016	2809	2993
2968	3136	3041	2770	2681	2712	2786	3089	3528	3635	3159	2511	1988	1596	1580	1670	1985	2086	1969	1850	1841	1864	1928	2322	2703	3102	3132	3083	2994	3018	2804	2793	2727	3047	3114	2926	2905	2839	3006	2979	2862	2886	2932	2993	2892	2948	2930	2962	2976	2976
3047	3199	2985	2744	2596	2749	2936	3201	3590	3464	2930	2236	1766	1601	1698	1969	2293	2351	2303	2030	1885	1863	1878	2092	2499	2858	3182	3179	2856	2931	2920	2755	2757	2923	3050	2897	2942	2927	3077	3043	2929	2900	2962	2869	2902	3015	2918	2934	2876	2911
3101	3350	2862	2638	2632	2915	3059	3316	3470	3208	2676	2021	1712	1634	1915	2140	2386	2620	2512	2307	2078	1706	1755	1929	2481	2959	3173	3085	2979	2934	2874	2660	2725	2887	3196	2963	2964	2954	2952	3059	2746	2976	2932	2845	3001	2725	2796	2973	2833	2848
3047	3291	2906	2724	2633	2959	3111	3273	3328	3143	2578	1979	1649	1646	1979	2307	2649	2761	2636	2367	2161	1933	1670	1863	2328	2881	3345	3187	2936	2883	2758	2815	2747	2850	3088	3033	2937	3078	3013	3032	2865	2948	2993	2866	2891	2876	2929	2794	2936	2936
3084	3202	2944	2613	2698	3012	3082	3190	3223	3056	2428	1988	1747	1735	2032	2334	2547	2665	2649	2412	2107	1719	1709	1833	2315	2844	3284	3299	2994	2782	2932	2785	2704	2889	3006	2895	2780	3004	2962	2981	2951	2880	2996	2746	2901	2896	2857	2940	2928	2897
3075	3105	3009	2671	2684	2871	3211	3217	3218	2928	2501	2059	1819	1822	1875	2212	2390	2453	2537	2293	1978	1848	1624	1887	2337	3006	3345	3226	2886	2841	2810	2814	2658	2954	3108	2935	2799	2991	2945	2932	2927	2939	2900	2833	2842	2829	2924	2885	2992	2954
2946	3020	2866	2607	2639	2832	3051	3178	3209	3050	2530	2179	1907	1698	1794	1899	2156	2234	2161	2000	1791	1614	1685	1987	2641	3147	3435	3226	2814	2805	2790	2677	2696	2960	3039	2729	2950	3078	2919	2831	3007	2815	3082	2918	3021	2761	2999	2906	3053	2886
2914	2965	2921	2610	2576	2746	3099	3164	3108	3096	2701	2388	2079	1826	1660	1770	1774	1707	1839	1677	1567	1542	1755	2230	2846	3413	3529	3207	2912	2716	2724	2675	2752	2956	3061	2733	2893	3117	2943	2846	3010	2817	2830	2872	2972	2832	2898	2893	2969	2908
2803	2874	2978	2635	2385	2706	2965	3100	3087	3060	2910	2594	2270	1913	1691	1645	1556	1598	1581	1591	1568	1768	2116	2593	3260	3486	3528	3074	2730	2689	2760	2607	2755	3072	2890	2637	2901	3049	2681	2756	2831	2850	2903	2797	2922	2718	3042	2978	2994	2956
2785	2835	2885	2765	2576	2520	2940	3054	3070	3018	3014	2868	2603	2421	2051	1846	1705	1705	1665	1761	1791	2099	2570	3157	3381	3664	3299	2824	2677	2642	2608	2674	2840	3068	2649	2683	2937	2928	2752	2914	2978	2845	2958	2946	2796	2846	3057	2904	3009	2885
2866	2834	2916	2809	2552	2579	2805	3031	3172	3150	3060	3018	2897	2745	2563	2374	2263	2124	2271	2236	2515	2773	3278	3635	3768	3503	3107	2656	2605	2643	2636	2650	2890	2915	2528	2753	2968	2757	2672	2960	2843	2973	2866	2830	2847	2858	2934	2859	3059	2967
2862	2877	2752	2846	2729	2549	2676	2932	3085	3072	2940	3037	2984	3049	2997	2886	2786	2789	2838	3028	3243	3448	3693	3755	3656	3141	2574	2479	2549	2618	2784	2778	2987	2740	2438	2892	3042	2736	2771	2901	2750	2880	2815	2947	2898	2898	2917	2866	2906	3027
2797	2923	2703	2881	2764	2648	2520	2816	2955	3094	3039	3109	3110	3222	3135	3180	3182	3269	3472	3488	3698	3685	3686	3531	3011	2652	2380	2530	2671	2852	2821	2899	2756	2500	2622	2989	2844	2583	2801	2926	2824	2919	2794	2958	2720	2835	2753	2997	2937	3027
2724	2841	2746	2692	2796	2803	2654	2567	2810	2982	3128	3182	3084	3019	3030	3161	3176	3436	3472	3524	3553	3367	3118	2804	2474	2416	2445	2655	2869	2833	2899	2967	2657	2485	2717	2858	2715	2661	3022	2688	2871	2828	2820	2985	2819	2897	2832	3044	2955	3058
2675	2738	2721	2805	2745	2935	2887	2671	2725	2775	3010	3125	3012	3063	2955	2889	2973	2986	3120	3005	2924	2757	2569	2334	2297	2585	2652	2838	2837	2921	3038	2752	2554	2623	2995	2875	2539	2799	2950	2737	3007	2769	3029	2764	2758	2890	2965	2933	2934	2984
2802	2666	2492	2830	2703	2900	2978	2790	2673	2608	2772	2948	2967	3002	2988	2857	2767	2827	2699	2626	2462	2450	2310	2455	2603	2806	2987	3047	2939	2869	2848	2650	2647	2886	2846	2757	2762	2906	2742	2798	2942	2930	3017	2883	2964	2762	2998	2997	2942	2956
2849	2730	2553	2561	2666	2843	2908	2994	2865	2678	2665	2729	2906	2967	3040	2937	2821	2779	2593	2626	2499	2626	2620	2792	2972	2870	2804	2889	2796	2802	2739	2609	2885	3019	2760	2613	2800	2851	2692	2896	2841	2927	2858	2819	2968	2862	3039	2805	2979	2970
2703	2781	2656	2518	2570	2688	2906	3067	3131	2971	2758	2623	2545	2664	2644	2665	2816	2862	2782	2841	2828	2821	2799	3025	2877	2830	2716	2742	2749	2751	2697	2852	3094	2823	2589	2821	2986	2800	2707	2919	2932	2899	2877	2920	2917	2942	2870	2980	2800	2982
2531	2650	2674	2598	2688	2677	2767	2814	2954	3072	3140	2865	2899	2637	2590	2638	2647	2720	2726	2832	2830	2764	2909	2785	2821	2798	2790	2643	2791	2726	2945	2959	2951	2685	2793	2916	2777	2588	2908	2935	2874	2878	2912	3061	2872	3053	2800	2890	2796	2971
2535	2572	2623	2740	2639	2785	2739	2676	2716	2865	3052	3202	3212	3178	2980	2823	2601	2778	2811	2805	2769	2676	2947	2890	2718	2863	2741	2792	2830	2906	3084	2904	2710	2795	2978	2775	2618	2851	2989	2896	2950	2899	2928	2945	3034	2976	2974	2835	2937	2802
2634	2567	2555	2631	2776	2704	2886	2852	2723	2516	2618	2799	2997	3131	3190	3147	3063	3028	2941	2956	2876	2803	2729	2810	2713	2617	2766	2855	3018	2845	2892	2729	2655	3001	2813	2589	2742	2891	2748	2829	2879	2906	2921	2874	2960	2775	2985	2958	2973	2994
2635	2652	2574	2485	2490	2689	2818	2799	2807	2794	2651	2493	2449	2701	2731	2830	2842	2801	2864	2808	2631	2664	2595	2622	2778	2774	2853	3045	2885	2790	2591	2809	3045	2890	2667	2796	2892	2819	2786	3040	2998	2979	2925	2990	2946	3002	2889	2962	2839	2977
2550	2546	2576	2599	2508	2675	2640	2757	2830	2956	2872	2904	2651	2658	2462	2587	2550	2548	2562	2582	2634	2500	2653	2792	2838	2927	2976	2745	2735	2800	2930	2980	2933	2608	2749	2973	2855	2815	2875	3049	3085	2953	3082	2992	2871	2968	2960	2996	2968	2906
2701	2608	2600	2622	2613	2548	2571	2679	2549	2778	2788	2866	2954	2811	2882	3033	2832	2790	2769	2721	2698	2744	2843	2963	2804	2712	2647	2794	2850	3036	3087	2902	2805	2915	2990	2946	2855	2896	3115	2967	2907	3033	2924	2974	3182	3117	3024	2998	2963	2992
2692	2713	2596	2701	2567	2667	2621	2693	2669	2619	2631	2485	2701	2728	2876	2849	3034	2864	2853	2864	2758	2771	2541	2657	2690	2767	2889	2999	3015	2861	2785	2792	3052	3102	2849	2973	2933	2934	2873	2949	2974	3145	2941	3193	3080	3119	3039	2894	3057	2898
2648	2739	2590	2546	2502	2625	2646	2735	2686	2607	2629	2668	2649	2636	2699	2649	2562	2635	2617	2550	2524	2551	2618	2727	2876	2896	2911	2932	2830	2812	2874	2961	3033	2807	2811	2984	3005	3001	2888	3069	3089	2854	3038	3117	3043	3243	2982	3010	2993	3068
2777	2767	2603	2661	2591	2616	2552	2711	2702	2626	2633	2551	2691	2662	2801	2796	2899	2760	2603	2659	2747	2815	2729	2821	2689	2807	2707	2914	2974	3061	3055	2826	2855	2893	3086	2998	2817	2919	2981	2970	2814	2983	3052	3066	3266	3060	3127	3076	2888	3032
2839	2689	2621	2783	2700	2640	2617	2556	2666	2727	2687	2608	2643	2733	2735	2861	2857	2862	2801	2815	2702	2732	2710	2722	2810	2838	2856	2932	3009	2821	2784	2892	3051	2997	2969	2955	2974	2941	2864	2886	3171	3047	2938	3192	3069	3113	3138	3125	3073	3110
2845	2793	2591	2647	2573	2556	2800	2714	2655	2575	2534	2490	2520	2571	2717	2729	2792	2704	2722	2672	2641	2659	2794	2631	2722	2729	2854	2855	2888	2877	2927	3005	2832	2824	2827	3032	3044	2864	2962	2988	3025	2998	3145	3064	3071	3289	3111	3191	3056	3099
2749	2738	2636	2748	2537	2600	2692	2751	2788	2724	2694	2478	2501	2628	2588	2689	2637	2697	2674	2603	2621	2628	2649	2688	2790	2737	2757	2752	2941	2930	2843	2814	2916	2946	3073	2952	2989	3047	3169	3029	2955	3139	3097	3036	3170	3077	3274	3064	3046	3016
2829	2704	2684	2684	2776	2694	2638	2669	2717	2654	2617	2553	2498	2554	2730	2843	2842	2764	2769	2800	2797	2803	2635	2700	2733	2704	2784	2837	2787	2797	2824	2854	2894	2891	2959	3026	2970	3028	3001	3019	3027	2978	3002	3200	3168	3107	3062	3034	3191	2997
2781	2771	2658	2763	2592	2641	2688	2851	2760	2780	2536	2500	2450	2551	2516	2644	2724	2730	2765	2598	2558	2599	2622	2583	2538	2671	2834	2752	2888	2859	2756	2924	2888	2881	3038	3045	2981	2912	3009	3049	2861	3181	3005	3036	3100	3145	3091	3095	3070	2955
2680	2804	2684	2802	2659	2726	2739	2675	2751	2786	2717	2626	2561	2661	2634	2595	2666	2829	2675	2693	2769	2784	2763	2955	2786	2858	2784	2896	2795	2823	2861	2950	2957	2846	2936	3009	2961	3084	3019	2873	3032	3082	3194	3284	3153	3241	3036	3039	3094	2989
2871	2750	2555	2693	2700	2742	2782	2778	2864	2746	2616	2598	2577	2563	2640	2652	2688	2841	2746	2730	2733	2814	2631	2657	2693	2732	2699	2869	2933	2919	2974	2924	2891	2861	2919	2951	2968	2914	2934	2997	3063	3003	3049	3049	3127	3148	2987	3109	3009	3028
2819	2768	2783	2719	2603	2744	2713	2773	2846	2839	2796	2816	2823	2614	2620	2619	2768	2647	2679	2817	2702	2734	2775	2849	3017	3003	2794	2920	2746	2847	2836	3002	2955	2851	2858	3037	3065	2897	2956	2885	2896	3055	2981	3137	3039	3180	3170	3016	3015	2992
2735	2746	2804	2752	2692	2768	2801	2877	2729	2633	2615	2684	2697	2722	2738	2844	2810	2710	2828	2835	2805	2835	2721	2727	2735	2956	2839	2817	3001	2979	2797	2808	2825	2916	3127	3035	3002	3005	3005	2943	2984	2950	3058	3007	2920	3171	3114	3125	3093	3143
2768	2714	2763	2721	2672	2714	2683	2720	2778	2783	2793	2703	2723	2718	2804	2731	2776	2743	2771	2762	2758	2789	2833	2868	2948	3005	2864	2880	2780	2859	2876	2953	2953	2881	2957	3038	2982	3107	2878	2986	2978	3019	2911	3011	3037	3083	3169	2953	3224	3123
2700	2850	2750	2723	2757	2660	2778	2772	2796	2693	2777	2760	2805	2909	2818	2770	2823	2762	2875	2833	2802	2701	2809	2815	2906	2818	2906	2890	2922	2901	2962	2865	2991	2847	3005	3003	2975	3009	3062	2967	2967	3125	3060	3014	3062	3134	3081	3110	3052	3076
2705	2731	2813	2672	2656	2653	2780	2738	2729	2755	2799	2845	2823	2829	2714	2779	2889	2830	2943	2911	2878	2865	2874	2947	2986	2946	2881	2893	2953	2922	2935	3089	3065	2921	3008	3015	2988	2993	2954	3044	2976	2993	3071	2906	3052	3076	3108	3093	3084	3079
2785	2816	2753	2689	2595	2648	2736	2610	2784	2804	2715	2727	2808	2773	2733	2773	2825	2966	2971	3009	2986	2993	2977	2858	2901	3005	3050	2944	3057	2969	2957	2869	3005	3018	3138	3001	2956	2941	2900	3032	3065	2979	3137	2991	3073	2987	3013	3116	2981	3119
2582	2778	2676	2635	2658	2645	2742	2657	2677	2782	2725	2837	2694	2767	2777	2734	2808	2918	2941	2945	3042	3038	2983	3027	3086	3097	2942	2981	2920	3063	3085	2955	2898	2998	2985	3043	3104	3028	3066	3049	2911	2957	3007	3092	3063	3024	3100	3116	3138	3096
2785	2677	2690	2668	2640	2681	2758	2676	2561	2615	2706	2714	2763	2741	2792	2846	2952	2942	2912	2908	3010	3061	3068	3064	3082	3004	3021	3040	3086	2969	3127	3001	3007	2924	3097	3007	3086	3154	2943	3035	3131	2988	2983	2990	3182	3091	3063	3204	3145	3196
2737	2791	2687	2696	2589	2598	2512	2713	2650	2759	2570	2698	2689	2706	2704	2742	2742	2910	2961	2860	2933	2932	2957	2954	3014	3017	2966	3048	2975	3030	3229	3016	3035	2955	2949	2985	3152	3064	3005	2951	2969	2963	3021	3062	3108	3193	3109	3077	3086	3042
2766	2690	2646	2568	2652	2620	2578	2614	2616	2698	2640	2669	2726	2652	2705	2849	2875	2867	2920	2923	2935	3083	2974	2996	2900	2814	3067	3068	3131	3051	3145	3054	3105	3107	3003	3111	3148	3075	3082	2955	3067	2908	3003	2974	3098	3158	3122	3154	3157	3207
2683	2677	2633	2638	2616	2519	2491	2542	2608	2666	2745	2707	2627	2639	2738	2712	2830	2937	2847	2861	3030	3058	2954	2953	3013	2955	3014	3067	2917	3046	2980	3097	3044	3120	3102	3184	3211	3168	3041	2990	2973	3002	3061	3058	3016	2938	3135	2991	3056	3057
2671	2754	2678	2610	2601	2641	2585	2603	2628	2663	2548	2530	2560	2662	2523	2726	2675	2771	2694	2810	2940	2933	2944	2951	2951	2873	2915	2902	2980	2915	2952	3050	3122	3012	3053	3065	3076	3043	2975	3024	2959	2948	2936	2908	3023	3024	2926	2867	2925	3061
2815	2782	2603	2613	2710	2591	2621	2497	2578	2575	2486	2500	2682	2587	2657	2705	2718	2793	2869	2953	2915	3007	2897	2955	2810	2924	2848	2927	2924	3009	2936	2954	3063	2998	3036	3036	2950	2969	3043	2805	2851	2874	3043	2939	3021	3002	2894	2988	2963	3086
2812	2786	2683	2695	2621	2640	2551	2681	2647	2623	2622	2556	2654	2581	2611	2733	2738	2637	2733	2830	2811	2948	2892	2975	2893	2861	2786	2803	2809	2866	2990	2830	2995	3005	2979	3046	2990	3010	2824	2945	2840	2890	2925	2909	3004	2933	2976	2941	2830	2986
2819	2817	2797	2699	2679	2733	2607	2637	2686	2684	2560	2554	2627	2603	2633	2577	2673	2633	2738	2774	2751	2802	2811	2711	2774	2783	2864	2826	2793	2788	2725	2833	2880	2806	3001	3000	2903	2998	2819	2935	2867	2830	2904	2922	2889	2801	2891	2986	2915	2974
2824	2704	2683	2785	2693	2691	2575	2630	2583	2647	2579	2551	2556	2550	2614	2735	2800	2748	2770	2753	2824	2794	2731	2815	2766	2722	2826	2826	2898	2796	2796	2920	2771	2836	2836	2875	2792	2887	2888	2836	2854	2855	2775	2811	2873	2750	2883	2937	2876	2948
2854	2900	2694	2686	2700	2784	2679	2714	2677	2644	2533	2615	2598	2682	2541	2660	2779	2637	2720	2786	2730	2811	2787	2712	2779	2720	2752	2885	2760	2760	2904	2737	2831	2753	2795	2793	2702	2866	2876	2820	2792	2809	2818	2773	2856	2800	2734	2800	2822	2841
2844	2833	2845	2771	2782	2741	2745	2708	2659	2652	2662	2527	2584	2658	2701	2683	2709	2648	2671	2672	2696	2864	2828	2773	2668	2856	2644	2756	2827	2702	2773	2818	2753	2702	2643	2806	2578	2798	2764	2764	2742	2646	2698	2747	2759	2907	2812	2913	2836	2871
2977	2749	2800	2824	2802	2760	2692	2700	2697	2619	2682	2570	2610	2727	2669	2673	2691	2734	2772	2703	2669	2763	2818	2778	2749	2803	2727	2690	2742	2777	2724	2773	2747	2856	2687	2802	2841	2720	2798	2789	2843	2749	2743	2785	2912	2940	2890	2861	2788	2838
2884	2778	2868	2795	2802	2840	2798	2704	2733	2603	2672	2594	2689	2770	2713	2678	2692	2722	2719	2724	2638	2798	2657	2750	2783	2595	2690	2759	2733	2783	2720	2840	2821	2879	2846	2808	2751	2892	2838	2787	2766	2823	2716	2795	2755	2777	2881	2855	2903	2865
2857	2878	2798	2739	2680	2823	2723	2781	2721	2753	2621	2711	2529	2728	2733	2659	2722	2756	2720	2808	2731	2819	2738	2736	2702	2841	2671	2741	2788	2764	2766	2813	2862	2764	2847	2837	2855	2765	2865	2830	2724	2857	2810	2863	2751	2825	2957	2921	2854	2879
2786	2804	2815	2765	2696	2677	2710	2759	2638	2691	2687	2717	2733	2681	2682	2753	2667	2826	2817	2894	2806	2800	2806	2836	2808	2713	2726	2699	2750	2749	2827	2780	2781	2889	2820	2757	2836	2818	2842	2893	2838	2873	2880	2890	2777	2723	3069	2962	2932	2968
2701	2761	2663	2736	2709	2615	2750	2681	2671	2682	2695	2683	2819	2680	2789	2742	2769	2733	2760	2825	2926	2917	2886	2898	2752	2850	2826	2719	2879	2931	2818	2843	2841	2861	2900	2861	2877	2956	2903	2927	2872	2898	2855	2965	2836	2875	3024	3019	2945	3001
2733	2793	2700	2664	2677	2721	2601	2630	2750	2671	2703	2659	2808	2787	2726	2820	2808	2862	2891	2926	2925	2966	2885	2869	2884	2870	2824	2770	2901	2945	2903	2945	2849	2842	2932	2933	2980	3001	2933	2908	2980	2854	3038	2909	2950	2928	2952	3025	2993	2942
2700	2742	2676	2697	2671	2679	2635	2731	2598	2629	2745	2744	2676	2792	2785	2743	2748	3031	2847	2727	2948	2937	2965	2801	2851	2945	2827	2780	2877	2861	2926	2953	2959	2838	2857	2975	2952	3079	3040	3046	2891	3021	3022	2901	3032	3004	2917	2942	3039	2813
2701	2685	2616	2497	2580	2580	2660	2612	2589	2665	2568	2702	2726	2686	2787	2758	2766	2798	2881	2781	2899	2860	2856	2894	2788	2743	2791	2851	2877	2962	2810	2911	2967	2909	2907	2914	2895	2999	3141	2973	2974	2896	2930	2962	2902	2914	2962	3007	2893	3035
2633	2662	2605	2609	2580	2616	2701	2630	2654	2569	2628	2645	2690	2738	2699	2750	2767	2794	2776	2645	2778	2815	2875	2820	2819	2833	2854	2818	2892	2845	2982	2858	2944	2947	2880	2893	3010	2958	3031	2981	2951	2929	2908	2913	3014	2984	3015	2947	2907	2939
2650	2682	2578	2581	2617	2494	2596	2581	2664	2655	2619	2621	2624	2644	2730	2726	2768	2809	2673	2858	2738	2732	2662	2733	2932	2919	2874	2857	2886	2892	2867	2869	2861	2955	2925	2853	2937	2880	2980	2975	2913	2812	2925	2900	2994	2835	2945	2868	2818	2889
2683	2677	2603	2598	2574	2576	2658	2607	2566	2491	2518	2519	2704	2591	2648	2691	2765	2805	2681	2738	2728	2796	2706	2767	2881	2835	2720	2861	2844	2849	2816	2867	2799	2907	2940	2857	3002	2938	2952	2850	2813	2909	2848	2841	2920	2935	2903	2947	2800	2879
2702	2680	2712	2535	2641	2635	2684	2523	2547	2515	2574	2606	2655	2591	2659	2710	2797	2682	2632	2670	2667	2736	2615	2687	2780	2669	2672	2700	2755	2770	2767	2824	2772	2819	2847	2876	2830	2886	2937	2804	2818	2744	2869	2777	2758	2821	2904	2896	2727	2702
2679	2826	2665	2642	2564	2742	2603	2538	2569	2642	2565	2577	2577	2692	2606	2690	2668	2715	2668	2628	2670	2681	2697	2672	2702	2708	2707	2650	2730	2751	2806	2757	2811	2846	2802	2690	2862	2724	2876	2859	2706	2780	2698	2634	2758	2829	2805	2833	2847	2727
2741	2769	2643	2741	2616	2721	2660	2596	2515	2666	2637	2620	2626	2670	2746	2714	2706	2688	2756	2642	2746	2637	2650	2722	2684	2670	2660	2610	2629	2680	2703	2690	2805	2742	2817	2706	2734	2697	2702	2684	2816	2742	2838	2689	2743	2754	2827	2750	2808	2709
2761	2586	2732	2647	2749	2657	2669	2717	2699	2658	2696	2677	2761	2706	2714	2804	2686	2743	2669	2723	2609	2691	2689	2680	2617	2733	2689	2628	2591	2662	2741	2652	2765	2827	2668	2720	2715	2568	2695	2725	2665	2750	2682	2620	2697	2726	2831	2699	2757	2689
2676	2694	2582	2674	2598	2724	2703	2673	2739	2765	2717	2721	2721	2777	2749	2818	2652	2668	2688	2620	2683	2638	2632	2695	2653	2595	2646	2684	2599	2704	2648	2825	2711	2733	2585	2656	2640	2604	2738	2540	2662	2714	2632	2741	2586	2755	2759	2714	2779	2752
2799	2733	2549	2659	2603	2763	2734	2687	2790	2765	2739	2731	2856	2816	2818	2728	2813	2774	2765	2788	2660	2633	2760	2763	2636	2693	2692	2548	2555	2676	2762	2825	2725	2790	2740	2643	2644	2711	2657	2664	2608	2750	2716	2767	2773	2763	2741	2693	2731	2669
2687	2604	2524	2579	2559	2683	2641	2791	2783	2675	2782	2780	2762	2913	2908	2892	2795	2746	2798	2674	2687	2694	2771	2841	2659	2726	2714	2774	2635	2668	2729	2849	2803	2745	2657	2651	2675	2692	2697	2539	2670	2704	2767	2830	2856	2847	2802	2737	2785	2711
2706	2700	2695	2565	2561	2744	2800	2841	2804	2763	2800	2761	2847	2693	2831	2967	2795	2832	2802	2860	2754	2727	2793	2810	2777	2698	2740	2646	2776	2664	2712	2850	2868	2751	2712	2723	2602	2769	2714	2652	2759	2765	2812	2808	2750	2701	2754	2621	2791	2668
2630	2636	2518	2542	2535	2662	2676	2700	2830	2791	2791	2780	2730	2825	2733	2986	2787	2780	2780	2722	2666	2680	2831	2809	2730	2654	2755	2782	2760	2729	2789	2854	2785	2803	2822	2681	2671	2706	2631	2707	2704	2676	2796	2752	2920	2782	2821	2744	2742	2755
2755	2631	2423	2563	2621	2681	2784	2703	2713	2819	2720	2719	2814	2648	2745	2855	2762	2823	2726	2774	2767	2858	2700	2774	2713	2708	2780	2691	2883	2757	2826	2813	2935	2783	2666	2761	2690	2721	2609	2749	2701	2704	2771	2770	2785	2806	2764	2782	2766	2735
2746	2581	2520	2508	2502	2849	2664	2715	2783	2809	2832	2798	2727	2709	2760	2798	2763	2727	2710	2786	2724	2799	2850	2812	2822	2734	2633	2772	2774	2845	2847	2908	2831	2775	2848	2695	2610	2649	2721	2752	2780	2711	2673	2758	2725	2827	2755	2714	2712	2689
2642	2562	2456	2562	2506	2595	2684	2778	2706	2782	2896	2778	2866	2807	2863	2833	2711	2739	2750	2742	2671	2703	2774	2766	2755	2720	2785	2783	2843	2841	2834	2841	2863	2674	2705	2686	2627	2714	2694	2662	2767	2634	2758	2783	2725	2869	2702	2759	2744	2876
2692	2568	2541	2530	2441	2603	2709	2746	2682	2803	2814	2708	2869	2817	2844	2710	2705	2763	2708	2595	2665	2689	2839	2752	2796	2673	2727	2740	2912	2840	2791	2796	2779	2648	2640	2672	2539	2654	2624	2662	2736	2700	2697	2689	2693	2788	2751	2775	2794	2640
2671	2625	2584	2701	2584	2559	2550	2734	2758	2691	2876	2731	2874	2842	2625	2748	2670	2570	2679	2690	2665	2684	2670	2732	2674	2731	2738	2671	2855	2777	2761	2892	2818	2666	2650	2661	2582	2709	2631	2672	2652	2764	2740	2705	2726	2738	2740	2773	2770	2764
2710	2607	2526	2609	2641	2650	2646	2657	2679	2808	2904	2780	2801	2733	2826	2671	2744	2651	2673	2664	2757	2655	2680	2618	2708	2777	2612	2762	2826	2878	2784	2789	2754	2662	2549	2605	2592	2651	2709	2639	2713	2685	2722	2687	2855	2706	2692	2725	2715	2754
2680	2748	2690	2622	2648	2691	2723	2669	2755	2755	2879	2835	2868	2827	2696	2761	2732	2634	2704	2789	2722	2715	2745	2602	2759	2600	2741	2719	2755	2833	2871	2744	2688	2580	2554	2628	2579	2711	2625	2617	2744	2668	2672	2832	2864	2754	2738	2746	2684	2746
2717	2754	2544	2683	2642	2727	2681	2718	2708	2701	2797	2916	2812	2776	2802	2741	2659	2665	2668	2665	2721	2706	2722	2751	2792	2837	2811	2874	2811	2769	2824	2716	2624	2649	2573	2691	2671	2723	2645	2686	2707	2743	2649	2884	2841	2775	2719	2795	2713	2828
2785	2697	2630	2647	2565	2560	2597	2677	2778	2776	2823	2763	2748	2789	2703	2621	2638	2581	2635	2652	2762	2785	2709	2785	2829	2805	2762	2919	2792	2812	2724	2795	2670	2589	2669	2740	2747	2659	2713	2681	2670	2693	2669	2638	2881	2801	2814	2733	2816	2723
2667	2704	2708	2600	2509	2546	2717	2694	2689	2682	2828	2930	2683	2675	2679	2644	2474	2765	2633	2757	2752	2748	2692	2687	2735	2744	2855	2783	2772	2678	2709	2659	2660	2635	2777	2642	2769	2682	2795	2662	2728	2603	2760	2769	2812	2899	2795	2768	2714	2691
2839	2776	2691	2611	2563	2635	2600	2689	2710	2747	2912	2800	2683	2626	2642	2562	2638	2565	2654	2585	2662	2613	2734	2638	2728	2717	2682	2707	2846	2736	2627	2685	2704	2675	2658	2688	2792	2711	2693	2814	2596	2759	2693	2833	2838	2790	2819	2630	2731	2798
2796	2804	2680	2537	2640	2669	2637	2803	2765	2731	2748	2722	2634	2650	2530	2699	2566	2744	2626	2672	2622	2607	2714	2733	2701	2731	2695	2757	2732	2761	2694	2746	2654	2860	2627	2711	2695	2711	2763	2720	2614	2836	2792	2813	2753	2786	2715	2740	2775	2699
2802	2787	2719	2616	2547	2708	2822	2695	2837	2694	2718	2600	2660	2562	2618	2570	2566	2629	2664	2595	2654	2730	2611	2688	2752	2745	2697	2820	2786	2758	2721	2631	2793	2677	2814	2802	2724	2645	2713	2723	2715	2754	2722	2689	2742	2754	2618	2726	2790	2800
2766	2882	2685	2757	2728	2785	2797	2767	2859	2661	2640	2638	2753	2528	2590	2510	2571	2619	2515	2683	2658	2557	2677	2705	2748	2767	2674	2725	2648	2625	2671	2733	2660	2669	2699	2796	2815	2725	2839	2738	2783	2748	2776	2838	2693	2628	2665	2625	2649	2705
2823	2698	2783	2736	2662	2753	2797	2835	2774	2688	2634	2623	2674	2639	2658	2588	2734	2665	2607	2621	2681	2604	2580	2680	2694	2635	2591	2785	2567	2651	2641	2654	2607	2750	2822	2743	2773	2754	2708	2855	2794	2811	2752	2811	2678	2621	2672	2662	2698	2694
2789	2720	2606	2695	2641	2642	2812	2806	2813	2773	2698	2651	2791	2657	2694	2751	2583	2696	2666	2550	2638	2644	2605	2627	2677	2625	2633	2589	2582	2654	2497	2640	2558	2719	2716	2772	2695	2784	2739	2783	2694	2866	2663	2740	2660	2589	2666	2715	2671	2875
2628	2827	2701	2690	2651	2757	2719	2762	2828	2727	2762	2686	2635	2580	2708	2675	2707	2701	2712	2678	2596	2582	2641	2638	2636	2691	2764	2689	2627	2552	2645	2646	2688	2677	2759	2788	2660	2675	2739	2765	2756	2615	2844	2753	2678	2557	2590	2651	2621	2735
2796	2720	2596	2643	2641	2603	2671	2690	2690	2810	2674	2604	2609	2758	2683	2745	2763	2729	2670	2683	2589	2700	2541	2793	2732	2848	2671	2661	2814	2698	2660	2671	2635	2636	2768	2715	2926	2669	2787	2724	2715	2664	2641	2726	2667	2585	2596	2628	2723	2773
2754	2657	2630	2583	2679	2690	2659	2787	2705	2681	2653	2659	2636	2740	2680	2637	2786	2728	2652	2616	2721	2577	2606	2634	2720	2629	2832	2743	2622	2599	2668	2666	2669	2708	2718	2750	2805	2758	2874	2807	2646	2681	2675	2738	2745	2611	2540	2608	2728	2803
2799	2723	2670	2598	2551	2581	2746	2734	2568	2690	2672	2631	2646	2616	2587	2632	2652	2684	2620	2608	2589	2622	2651	2708	2641	2735	2753	2753	2772	2726	2743	2561	2677	2722	2793	2766	2733	2868	2857	2655	2749	2727	2752	2799	2734	2663	2686	2758	2739	2807
2737	2729	2561	2600	2582	2533	2657	2703	2639	2592	2577	2615	2503	2551	2532	2599	2723	2644	2600	2639	2670	2646	2605	2729	2789	2709	2753	2752	2735	2713	2740	2753	2782	2782	2830	2808	2853	2730	2694	2807	2761	2731	2830	2761	2698	2611	2678	2753	2706	2729
2872	2596	2587	2581	2581	2559	2550	2597	2585	2591	2544	2533	2543	2549	2588	2620	2573	2566	2551	2682	2705	2639	2508	2692	2614	2738	2668	2655	2708	2712	2704	2798	2874	2818	2808	2848	2669	2724	2705	2702	2750	2877	2841	2776	2693	2737	2743	2748	2760	2714
2832	2759	2589	2521	2487	2557	2575	2626	2602	2467	2560	2518	2456	2540	2488	2486	2606	2708	2678	2686	2545	2627	2655	2618	2631	2713	2647	2672	2728	2785	2764	2768	2820	2736	2843	2784	2735	2675	2752	2732	2783	2871	2758	2762	2704	2725	2680	2701	2829	2869
2755	2649	2537	2524	2600	2608	2657	2688	2594	2598	2556	2566	2559	2508	2538	2490	2582	2574	2627	2587	2698	2727	2730	2723	2622	2686	2699	2614	2634	2737	2768	2755	2772	2830	2882	2827	2822	2661	2622	2759	2790	2890	2725	2765	2694	2708	2781	2819	2787	2828
2719	2666	2563	2591	2607	2596	2649	2700	2681	2560	2593	2674	2659	2543	2646	2563	2591	2613	2692	2637	2550	2587	2567	2606	2677	2680	2702	2733	2633	2736	2780	2819	2832	2734	2655	2678	2666	2660	2706	2771	2810	2744	2907	2890	2790	2909	2657	2899	2753	2787
2656	2584	2452	2632	2576	2727	2701	2572	2577	2639	2548	2552	2510	2591	2547	2709	2586	2676	2694	2741	2610	2605	2566	2584	2683	2651	2688	2723	2744	2734	2718	2832	2732	2821	2713	2658	2685	2832	2712	2728	2688	2766	2803	2894	2885	2750	2719	2756	2903	2887
2643	2497	2552	2565	2626	2689	2655	2763	2727	2717	2743	2680	2670	2596	2644	2693	2678	2701	2734	2695	2659	2662	2632	2605	2730	2699	2751	2797	2855	2766	2756	2761	2769	2733	2843	2601	2677	2765	2802	2762	2822	2754	2875	2799	2873	2809	2899	2833	2911	2691
2619	2647	2464	2500	2548	2621	2620	2680	2626	2615	2635	2779	2643	2670	2681	2800	2697	2716	2707	2750	2591	2593	2625	2646	2668	2574	2780	2728	2869	2852	2780	2907	2696	2788	2763	2839	2765	2768	2833	2733	2895	2771	2792	2864	2846	2778	2708	2798	2853	2823
2577	2668	2429	2495	2579	2528	2668	2555	2599	2588	2622	2693	2643	2668	2639	2741	2668	2797	2688	2677	2663	2641	2636	2698	2700	2728	2694	2882	2767	2844	2748	2765	2771	2744	2804	2839	2847	2842	2853	2763	2840	2832	2882	2768	2833	2879	2835	2864	2912	3024
2552	2530	2491	2481	2466	2553	2601	2537	2618	2682	2615	2756	2607	2661	2675	2725	2700	2727	2732	2585	2589	2539	2535	2576	2694	2734	2727	2749	2828	2824	2758	2849	2760	2861	2784	2729	2745	2847	2877	2853	2902	2892	2761	2768	2803	2856	2839	2874	2827	2934
2571	2459	2591	2598	2545	2570	2449	2496	2559	2652	2690	2608	2630	2667	2669	2585	2595	2643	2572	2540	2536	2662	2614	2565	2734	2712	2719	2762	2740	2826	2808	2835	2775	2793	2805	2939	2876	2882	2881	2832	2918	2845	2983	2952	2846	2816	2862	2888	2997	2916
2674	2623	2611	2599	2522	2656	2654	2631	2640	2575	2618	2653	2549	2647	2639	2601	2553	2560	2710	2507	2621	2591	2510	2626	2708	2703	2827	2781	2833	2848	2721	2763	2689	2723	2771	2845	2816	2969	2856	2811	2927	2834	2897	2855	2937	2808	2756	2935	2938	3010
2679	2604	2656	2588	2564	2596	2612	2597	2634	2648	2621	2712	2687	2667	2629	2614	2499	2555	2594	2609	2594	2543	2544	2639	2681	2690	2687	2744	2849	2830	2810	2799	2770	2779	2737	2769	2863	2788	2848	2913	2870	2868	2789	2894	2865	2875	2836	2853	2902	3030
2759	2808	2700	2687	2683	2664	2770	2663	2568	2680	2656	2692	2659	2627	2705	2545	2571	2582	2530	2544	2598	2702	2644	2727	2638	2611	2713	2668	2709	2790	2763	2731	2745	2741	2790	2830	2913	2962	2903	2800	2922	2791	2897	2894	2886	2877	2978	2971	3088	2977
2664	2628	2722	2658	2628	2720	2700	2597	2654	2642	2747	2572	2710	2575	2615	2520	2576	2541	2615	2641	2628	2727	2726	2712	2728	2648	2646	2766	2732	2694	2791	2720	2708	2921	2908	3003	3054	2951	3015	2884	2845	2826	2821	2849	2989	2906	3111	2945	3041	3148
2613	2725	2676	2766	2680	2529	2605	2667	2526	2559	2631	2711	2643	2579	2551	2490	2524	2450	2647	2622	2659	2825	2820	2758	2826	2651	2788	2765	2879	2761	2817	2807	2876	2889	2810	2969	3192	3137	3015	2974	2954	2843	2884	2937	3140	3042	3154	3133	3134	3071
2723	2689	2593	2636	2512	2597	2539	2547	2541	2589	2600	2634	2535	2421	2566	2639	2622	2612	2577	2577	2594	2831	2776	2822	2825	2764	2716	2866	2853	2723	2831	2747	2788	2913	2874	2928	3072	3058	3064	2923	3004	2916	2915	2998	3014	3142	3149	3259	3198	3147
2603	2666	2521	2542	2505	2541	2464	2488	2483	2540	2602	2564	2493	2496	2469	2557	2553	2635	2710	2661	2698	2748	2918	2771	2767	2755	2799	2834	2914	2871	2795	2822	2832	2944	2970	3211	3091	3049	3147	2980	2966	2940	3016	3053	3018	3039	3120	3217	3199	3110
2649	2700	2580	2525	2515	2397	2531	2455	2491	2559	2599	2539	2543	2482	2526	2539	2571	2656	2739	2712	2709	2679	2830	2739	2811	2829	2794	2822	2888	2862	2920	2858	2836	2821	2964	3066	3061	2934	2944	3023	2875	2990	2887	3027	3097	3060	3196	3128	3140	3224
2588	2703	2617	2549	2464	2509	2416	2514	2535	2592	2579	2463	2406	2332	2496	2530	2688	2642	2628	2565	2589	2710	2722	2745	2741	2796	2910	2969	2861	2768	2866	2791	2916	2920	2990	3032	3031	3056	2946	2912	2938	2932	2990	3053	3130	3189	3166	3124	3115	3046
2715	2582	2519	2480	2412	2495	2576	2516	2613	2500	2535	2503	2401	2537	2449	2620	2529	2565	2684	2647	2669	2603	2694	2704	2758	2885	2815	2700	2927	2862	2997	2858	2941	2907	3053	2966	3051	2902	2925	2970	2922	2947	2983	2945	3153	3010	3136	3129	3048	3018
2695	2726	2500	2513	2386	2455	2509	2515	2465	2659	2612	2582	2558	2632	2495	2576	2574	2633	2631	2635	2646	2652	2656	2620	2781	2684	2762	2737	2925	2878	2855	2872	2863	2854	2932	2924	2956	2988	2903	2895	2825	2964	2887	2964	3099	3044	3046	3112	3049	2974
2692	2516	2478	2496	2430	2417	2534	2533	2525	2625	2602	2625	2685	2589	2595	2747	2567	2598	2742	2590	2620	2581	2618	2754	2764	2770	2738	2842	2924	2788	2910	2759	2865	2957	2951	2849	2921	2795	2840	2841	2918	2860	3036	3010	3126	2984	3171	3050	2973	3031
2658	2632	2497	2476	2422	2459	2336	2585	2583	2596	2545	2697	2583	2652	2619	2560	2603	2807	2584	2627	2562	2587	2577	2730	2680	2679	2825	2815	2833	2809	2891	2858	2875	2820	2908	3042	2897	2934	2798	2837	2898	2887	2915	2992	3084	3039	3059	3076	3005	3061
2588	2540	2448	2429	2347	2374	2467	2557	2557	2619	2653	2683	2627	2602	2597	2684	2727	2665	2677	2643	2652	2756	2622	2684	2766	2768	2788	2800	2850	2892	2831	2876	2968	2944	2962	2973	2941	2868	2980	2832	2894	2999	3112	3062	2992	3040	3103	3150	3138	3090
2611	2492	2436	2350	2393	2466	2392	2468	2537	2533	2547	2540	2510	2627	2624	2519	2648	2639	2617	2636	2665	2675	2671	2721	2857	2838	2911	2867	2799	2840	2954	3054	3022	2967	3012	2919	3043	2955	2905	2858	2880	3017	3122	3003	3110	2973	3099	3008	3035	3005
2456	2480	2372	2346	2303	2349	2493	2450	2496	2535	2514	2547	2673	2572	2672	2658	2663	2587	2608	2586	2690	2727	2617	2742	2803	2811	2796	2896	2760	2794	2876	2966	2944	2964	2936	2895	2981	3060	2871	2875	2894	3006	3027	3083	2939	3007	3044	3138	3154	3030
2449	2421	2443	2292	2383	2449	2577	2451	2503	2487	2534	2640	2609	2628	2605	2583	2624	2576	2578	2660	2575	2646	2742	2743	2743	2844	2765	2846	2715	2834	2871	2905	2724	2905	2956	2819	2874	2949	2853	2978	2973	2963	2950	3077	3081	2993	3027	2977	3060	3039
2506	2366	2384	2374	2358	2488	2493	2476	2559	2381	2515	2522	2424	2450	2625	2591	2509	2634	2575	2529	2686	2755	2718	2839	2722	2880	2798	2836	2895	2783	2860	2902	3002	2811	2853	2960	2896	2975	2910	3037	2866	2926	3030	2976	2906	2953	3034	3050	2985	2922
2539	2494	2403	2481	2494	2543	2473	2552	2562	2564	2501	2442	2524	2491	2611	2590	2491	2567	2469	2650	2557	2691	2776	2726	2798	2786	2850	2827	2778	2868	2995	2815	2790	2808	2915	2882	2950	2858	2948	2942	2967	2941	2931	2912	3026	3055	3145	3045	3043	3020
2521	2582	2453	2384	2472	2523	2596	2564	2493	2548	2553	2482	2470	2528	2534	2583	2582	2552	2523	2698	2675	2719	2775	2754	2895	2809	2838	2822	2891	2778	2874	2903	2937	2846	2943	2864	2863	2992	3042	2988	3077	2939	3051	3008	3012	3095	3084	3031	3177	3055
2376	2559	2402	2426	2454	2585	2472	2518	2574	2485	2542	2600	2538	2550	2547	2607	2542	2630	2661	2628	2654	2740	2852	2853	2740	2816	2885	2788	2813	2891	2813	2861	2886	2896	2854	2872	2862	2957	3039	2983	3111	2977	2982	2986	3087	3075	3140	3184	3083	3064
2528	2443	2406	2387	2499	2445	2466	2405	2585	2527	2455	2579	2552	2518	2552	2484	2582	2645	2728	2752	2655	2759	2877	2764	2833	2933	2739	2720	2815	2735	2852	2881	3014	2897	2992	2918	3012	2903	3180	3108	3018	3011	2993	3087	3053	3099	3024	3056	3038	3072
2569	2521	2387	2436	2486	2462	2495	2569	2453	2581	2515	2473	2524	2605	2612	2580	2575	2587	2681	2738	2742	2706	2736	2816	2777	2748	2789	2792	2817	2870	2889	3021	3002	2989	2966	2938	2935	3049	3074	3079	3071	3152	3047	3062	2938	3137	2997	2977	3016	3120
2607	2532	2421	2402	2446	2429	2550	2545	2571	2630	2568	2569	2546	2618	2633	2593	2636	2624	2745	2751	2717	2789	2811	2909	2753	2672	2781	2753	2898	2810	2960	3032	3003	2974	2920	3082	3050	3027	3061	3071	3007	3035	3015	3046	3044	2978	3083	3087	3002	3026
2639	2574	2558	2364	2291	2392	2563	2591	2644	2578	2581	2625	2601	2591	2692	2578	2583	2659	2790	2832	2695	2800	2792	2817	2725	2679	2839	2722	2800	2731	2973	2878	2991	2921	3006	3113	3065	3079	3057	3033	3052	3042	3099	3022	2995	2921	2936	2988	3063	3032
2548	2472	2461	2424	2281	2432	2432	2554	2563	2628	2594	2599	2560	2606	2599	2633	2590	2685	2674	2812	2809	2687	2756	2806	2678	2707	2706	2783	2855	2971	2883	2919	2993	3002	2937	2979	2891	2865	3018	2897	3025	3036	3064	2994	2896	2847	2829	3064	3069	3024
2507	2428	2403	2419	2334	2401	2394	2590	2609	2589	2584	2612	2629	2595	2522	2621	2626	2655	2711	2726	2765	2806	2752	2757	2682	2744	2761	2868	2914	2968	3001	2947	2962	3042	2960	2963	2987	2922	2831	2919	3006	2977	3090	3076	2867	2970	2959	2989	2943	3011
2454	2469	2415	2321	2363	2390	2419	2570	2699	2611	2649	2627	2626	2810	2554	2576	2724	2596	2721	2661	2643	2673	2830	2810	2779	2854	2850	2893	2934	2993	2960	2881	2965	3029	3026	2991	2960	2931	2958	2936	2872	3036	3157	3099	3002	2887	2966	3058	3010	2934
2563	2469	2309	2366	2389	2427	2485	2576	2623	2636	2599	2685	2621	2718	2692	2677	2660	2682	2664	2697	2786	2736	2801	2879	2830	2881	2959	2957	3019	2973	2900	2951	2960	2877	3004	2937	2933	2955	2894	2848	2991	2919	3005	2986	3079	3074	3013	2994	3061	3135
2509	2496	2465	2423	2383	2429	2511	2607	2643	2652	2629	2598	2724	2665	2798	2746	2666	2646	2672	2753	2651	2688	2794	2820	2871	2892	2861	2995	2861	2966	2891	2842	2946	3014	2944	3005	2995	2999	2868	2919	2959	2972	3056	2975	2895	2938	3042	3072	3053	3051
2514	2532	2347	2409	2458	2471	2516	2563	2655	2637	2544	2623	2600	2715	2649	2699	2747	2712	2655	2659	2659	2764	2663	2915	2914	2822	2925	2900	2884	2881	2872	2854	2955	2961	2876	2881	2874	2793	2942	2921	2961	3013	2915	3017	2856	2986	2833	2924	3081	2954
2512	2368	2399	2481	2448	2469	2480	2592	2570	2631	2656	2412	2603	2568	2710	2756	2689	2822	2693	2731	2614	2675	2760	2826	2763	2798	2829	2838	2715	2771	2882	2885	2787	2818	2791	2843	2945	2861	3133	3135	3044	3054	2964	3009	2814	2929	2877	2882	2878	3076
2416	2429	2353	2422	2293	2625	2555	2532	2559	2565	2521	2602	2561	2680	2672	2625	2824	2546	2685	2672	2668	2713	2672	2827	2855	2686	2759	2786	2753	2793	2765	2680	2705	2716	2828	2904	2963	3125	3162	3133	3182	3035	3101	3083	2988	3004	3042	2890	3064	2984
2526	2417	2440	2424	2563	2552	2596	2571	2515	2586	2611	2502	2553	2679	2586	2751	2609	2761	2732	2721	2662	2715	2732	2774	2708	2656	2812	2826	2808	2762	2778	2751	2698	2826	2873	2992	3021	2921	3144	3088	2981	2998	2959	2995	3138	3109	2995	2944	2848	2942
2543	2458	2429	2533	2509	2493	2430	2579	2612	2556	2544	2594	2575	2647	2678	2683	2637	2609	2669	2621	2737	2640	2637	2819	2719	2743	2732	2780	2806	2911	2772	2843	2775	2829	3035	2914	2879	2987	2805	2976	3035	2963	2933	3026	3041	3106	2915	2839	2804	2844
2594	2568	2420	2515	2501	2474	2506	2715	2608	2727	2494	2617	2610	2732	2772	2738	2659	2653	2591	2664	2610	2711	2760	2742	2820	2804	2821	2754	2782	2875	2755	2803	2936	3103	3032	2890	2804	2829	2840	2791	2832	2878	2947	2951	3099	3025	3019	2804	2865	2738
2532	2466	2557	2458	2513	2523	2570	2709	2679	2609	2543	2609	2637	2688	2699	2692	2683	2594	2689	2518	2670	2643	2854	2718	2690	2804	2767	2828	2887	2834	2827	2810	2912	3100	2949	2841	2868	2811	2936	2829	2847	2835	2959	2905	3004	2943	3030	2894	2771	2777
2676	2539	2432	2476	2465	2536	2587	2700	2646	2622	2540	2549	2702	2658	2753	2612	2599	2635	2651	2595	2702	2648	2619	2749	2835	2809	2831	2878	2776	2853	2864	2894	2983	3174	3003	2870	2893	2733	2811	2820	2835	2798	2788	2932	2845	2934	3013	2855	2768	2823
2603	2491	2551	2467	2422	2628	2586	2681	2712	2591	2685	2638	2631	2650	2607	2773	2657	2687	2598	2604	2689	2570	2699	2841	2692	2848	2805	2786	2786	2751	2759	2827	2992	3079	2848	2852	2778	2778	2712	2762	2892	2864	2865	2887	2718	2901	2964	2835	2803	2864
2555	2552	2436	2396	2453	2483	2536	2659	2672	2648	2740	2607	2606	2647	2668	2641	2659	2615	2688	2466	2702	2561	2686	2778	2764	2829	2896	2764	2727	2746	2708	2747	3005	2961	2861	2808	2817	2688	2688	2753	2745	2900	2810	2772	2725	2826	2835	2895	2840	2868
2558	2530	2456	2471	2405	2592	2560	2658	2669	2654	2606	2609	2477	2599	2594	2661	2655	2598	2672	2723	2597	2731	2758	2725	2679	2838	2822	2734	2775	2696	2686	2658	2787	2914	2791	2754	2625	2839	2773	2763	2845	2758	2829	2797	2670	2789	2790	2845	2679	2825
2613	2480	2399	2489	2481	2483	2599	2613	2626	2590	2622	2650	2638	2629	2564	2623	2678	2685	2601	2601	2686	2591	2733	2753	2864	2874	2867	2749	2739	2711	2695	2631	2727	2812	2866	2587	2536	2690	2642	2852	2786	2507	2686	2653	2789	2646	2866	2804	2737	2735
2581	2608	2443	2282	2481	2509	2492	2498	2559	2677	2614	2668	2528	2646	2676	2527	2602	2585	2647	2613	2638	2687	2628	2687	2883	2815	2883	2754	2707	2662	2664	2636	2787	2904	2738	2757	2643	2674	2662	2681	2767	2617	2661	2663	2733	2815	2851	2849	2831	2766
2654	2557	2505	2417	2355	2427	2570	2610	2551	2575	2702	2590	2584	2593	2621	2649	2635	2751	2564	2670	2656	2626	2709	2840	2790	2842	2813	2697	2703	2784	2673	2667	2661	2862	2932	2868	2761	2699	2616	2590	2764	2616	2725	2724	2779	2781	2808	2792	2702	2697
2601	2551	2414	2314	2344	2407	2455	2658	2654	2584	2658	2646	2558	2653	2696	2594	2735	2599	2745	2713	2635	2562	2698	2734	2644	2704	2725	2603	2620	2739	2830	2762	2730	2741	3017	2896	2853	2786	2757	2734	2729	2882	2757	2877	2794	2752	2704	2677	2615	2630
2621	2678	2473	2344	2357	2479	2438	2568	2713	2666	2578	2596	2557	2677	2768	2723	2639	2778	2815	2786	2707	2719	2743	2723	2810	2758	2655	2566	2611	2716	2704	2663	2678	2692	2905	2875	2853	2806	2844	2781	2817	2876	2813	2799	2769	2616	2551	2622	2658	2625
2609	2531	2507	2325	2403	2337	2516	2621	2584	2669	2651	2540	2620	2582	2651	2727	2703	2735	2715	2787	2665	2702	2509	2659	2699	2718	2596	2581	2705	2672	2727	2736	2789	2781	2718	2739	2792	2745	2772	2647	2668	2868	2879	2781	2722	2696	2628	2686	2586	2503
2570	2452	2409	2374	2368	2390	2457	2533	2678	2552	2593	2726	2602	2614	2672	2709	2735	2560	2710	2740	2671	2635	2730	2712	2725	2676	2613	2586	2643	2777	2709	2768	2762	2839	2775	2670	2612	2591	2673	2559	2738	2650	2718	2733	2669	2587	2620	2593	2557	2633
2719	2543	2366	2376	2398	2450	2422	2450	2685	2653	2674	2695	2569	2625	2576	2580	2792	2702	2721	2700	2784	2687	2706	2656	2609	2790	2662	2694	2639	2660	2738	2780	2773	2874	2739	2723	2596	2540	2674	2603	2603	2693	2618	2688	2697	2676	2613	2596	2565	2562
2437	2510	2481	2396	2177	2500	2538	2482	2491	2719	2639	2597	2616	2645	2590	2633	2462	2687	2728	2707	2692	2774	2717	2681	2726	2626	2794	2692	2635	2625	2521	2692	2736	2764	2716	2730	2593	2589	2609	2600	2603	2597	2692	2692	2662	2699	2548	2553	2533	2484
2494	2375	2450	2391	2397	2389	2519	2621	2539	2597	2677	2568	2572	2545	2435	2515	2627	2655	2667	2730	2617	2670	2646	2719	2726	2732	2626	2679	2665	2708	2478	2737	2654	2854	2581	2786	2668	2702	2585	2561	2620	2717	2609	2630	2538	2594	2501	2556	2453	2461
2617	2456	2362	2502	2546	2492	2551	2705	2611	2638	2594	2624	2471	2582	2472	2563	2570	2566	2640	2546	2761	2620	2685	2633	2699	2557	2571	2807	2656	2678	2540	2550	2541	2653	2685	2662	2616	2692	2497	2557	2419	2531	2538	2554	2577	2598	2457	2529	2565	2618
2614	2452	2342	2461	2439	2469	2529	2524	2741	2666	2526	2501	2668	2507	2492	2460	2610	2571	2711	2550	2716	2614	2644	2646	2622	2680	2623	2662	2720	2691	2611	2556	2633	2633	2605	2697	2580	2538	2469	2396	2516	2490	2469	2540	2605	2619	2465	2469	2514	2539
2635	2590	2449	2363	2462	2530	2488	2625	2671	2497	2574	2602	2622	2609	2540	2601	2556	2689	2621	2568	2575	2595	2594	2612	2636	2573	2604	2688	2671	2607	2642	2515	2708	2605	2608	2502	2625	2642	2510	2312	2459	2397	2471	2580	2552	2623	2460	2477	2503	2443
2454	2549	2516	2319	2432	2495	2516	2503	2573	2618	2469	2577	2395	2517	2452	2546	2528	2644	2625	2610	2656	2618	2683	2646	2581	2649	2568	2556	2578	2602	2567	2590	2645	2721	2650	2617	2595	2494	2383	2381	2512	2415	2474	2615	2479	2499	2590	2421	2503	2428
2417	2465	2648	2368	2347	2312	2554	2478	2491	2577	2534	2503	2391	2614	2588	2506	2685	2666	2653	2464	2592	2662	2559	2656	2632	2573	2525	2519	2554	2645	2701	2640	2763	2454	2592	2487	2574	2447	2404	2384	2423	2545	2509	2482	2500	2570	2460	2434	2386	2522
2457	2528	2527	2431	2453	2374	2526	2532	2483	2611	2607	2493	2507	2550	2545	2599	2656	2584	2599	2510	2556	2503	2760	2597	2655	2606	2478	2517	2636	2546	2581	2537	2581	2570	2646	2428	2521	2481	2466	2380	2384	2460	2526	2631	2499	2471	2557	2482	2350	2378
2700	2458	2381	2537	2456	2404	2507	2588	2405	2593	2626	2534	2572	2625	2516	2552	2557	2560	2639	2574	2609	2659	2586	2705	2654	2667	2606	2617	2579	2639	2593	2597	2572	2578	2478	2478	2589	2472	2429	2459	2474	2288	2346	2525	2485	2450	2482	2422	2409	2257
2747	2519	2357	2514	2590	2423	2351	2579	2491	2511	2530	2608	2570	2545	2489	2530	2543	2645	2695	2611	2653	2572	2647	2659	2520	2636	2640	2524	2516	2490	2526	2513	2529	2509	2463	2429	2532	2458	2429	2442	2357	2439	2326	2410	2501	2469	2432	2423	2359	2368
2871	2679	2324	2299	2639	2532	2389	2558	2682	2575	2760	2743	2582	2664	2575	2592	2565	2613	2466	2640	2670	2596	2548	2631	2628	2788	2715	2561	2616	2563	2388	2580	2501	2446	2499	2467	2485	2546	2430	2493	2410	2460	2467	2397	2403	2476	2451	2438	2352	2355
2844	2803	2362	2405	2492	2619	2484	2569	2601	2597	2597	2735	2435	2778	2608	2514	2553	2482	2463	2577	2534	2556	2572	2669	2667	2698	2646	2668	2581	2554	2528	2540	2406	2442	2474	2554	2409	2403	2420	2384	2473	2401	2417	2337	2471	2420	2500	2369	2379	2361
2754	2752	2466	2188	2465	2629	2469	2344	2665	2573	2570	2720	2577	2746	2564	2455	2494	2475	2484	2506	2538	2478	2453	2563	2588	2686	2578	2583	2570	2548	2577	2518	2411	2462	2550	2469	2516	2457	2409	2351	2318	2322	2246	2356	2429	2382	2410	2295	2443	2315
2570	2803	2592	2276	2368	2820	2598	2449	2652	2601	2461	2690	2648	2576	2580	2557	2576	2389	2593	2492	2486	2368	2449	2481	2553	2593	2560	2552	2462	2506	2512	2462	2429	2446	2521	2434	2417	2456	2310	2318	2319	2280	2245	2290	2317	2259	2443	2316	2374	2445
2471	2725	2662	2324	2279	2612	2654	2435	2711	2623	2568	2654	2570	2519	2731	2562	2665	2576	2584	2479	2384	2443	2399	2451	2434	2489	2421	2462	2464	2456	2480	2396	2352	2439	2527	2456	2390	2425	2350	2324	2319	2199	2299	2253	2390	2298	2338	2336	2386	2316
2384	2646	2603	2276	2283	2700	2638	2408	2626	2671	2443	2623	2616	2500	2722	2623	2489	2508	2467	2585	2491	2505	2516	2553	2442	2462	2396	2589	2543	2482	2442	2422	2363	2492	2392	2392	2293	2325	2322	2302	2292	2347	2275	2166	2279	2334	2368	2380	2265	2264
2301	2572	2626	2395	2214	2564	2752	2453	2599	2681	2498	2449	2551	2511	2803	2525	2570	2604	2489	2539	2545	2555	2545	2434	2443	2408	2413	2537	2546	2458	2463	2440	2375	2304	2319	2415	2482	2251	2306	2284	2347	2297	2322	2261	2382	2367	2386	2287	2242	2325
2374	2584	2686	2266	2268	2575	2664	2435	2519	2794	2444	2557	2743	2449	2733	2532	2537	2585	2551	2478	2595	2501	2540	2425	2525	2494	2332	2536	2445	2538	2516	2486	2372	2365	2363	2390	2403	2348	2242	2325	2384	2370	2350	2351	2350	2358	2355	2351	2324	2231
2331	2677	2660	2389	2268	2719	2732	2382	2559	2759	2449	2630	2676	2518	2688	2429	2614	2511	2586	2595	2542	2503	2469	2485	2536	2419	2539	2471	2497	2465	2464	2456	2425	2405	2247	2278	2387	2340	2341	2203	2263	2367	2357	2271	2303	2212	2347	2382	2196	2248
2506	2766	2771	2389	2328	2508	2654	2360	2509	2688	2426	2606	2637	2515	2648	2486	2456	2487	2431	2484	2476	2577	2576	2578	2580	2510	2422	2435	2483	2520	2527	2439	2444	2256	2321	2455	2317	2297	2295	2234	2273	2340	2280	2198	2216	2281	2271	2331	2341	2228
2583	2829	2770	2369	2289	2697	2644	2424	2729	2635	2461	2575	2620	2395	2524	2419	2649	2454	2434	2525	2504	2544	2634	2562	2603	2540	2404	2465	2481	2483	2397	2403	2382	2288	2215	2249	2288	2264	2297	2338	2348	2354	2275	2290	2255	2241	2256	2340	2287	2205
2724	3009	2665	2307	2409	2623	2536	2458	2600	2572	2352	2682	2441	2463	2644	2544	2584	2541	2504	2563	2518	2505	2651	2643	2532	2551	2450	2478	2355	2433	2411	2351	2387	2301	2333	2214	2315	2283	2261	2233	2237	2207	2273	2199	2170	2267	2277	2299	2243	2223
2832	2946	2631	2294	2384	2669	2397	2464	2616	2529	2395	2655	2547	2538	2596	2454	2530	2495	2593	2550	2588	2494	2515	2523	2424	2551	2448	2430	2299	2439	2333	2283	2319	2369	2309	2290	2169	2215	2188	2192	2082	2142	2148	2172	2200	2339	2271	2308	2293	2297
2951	2830	2469	2286	2530	2605	2384	2369	2554	2425	2502	2652	2437	2518	2611	2462	2597	2530	2622	2455	2438	2468	2459	2381	2477	2333	2381	2417	2190	2312	2270	2257	2350	2285	2269	2199	2283	2016	2100	2174	2200	2046	2142	2171	2193	2180	2168	2260	2276	2191
2935	2780	2368	2427	2537	2513	2324	2620	2618	2557	2554	2543	2415	2625	2618	2480	2573	2439	2485	2387	2384	2440	2344	2309	2213	2290	2160	2278	2234	2213	2241	2249	2190	2270	2268	2182	2094	2121	2219	2173	2203	2118	2171	2061	2144	2204	2242	2145	2178	2204
2856	2478	2308	2522	2605	2482	2387	2693	2528	2478	2576	2495	2530	2613	2576	2510	2538	2439	2412	2398	2322	2438	2389	2409	2282	2341	2186	2197	2236	2199	2233	2145	2161	2271	2219	2159	2092	2058	2215	2198	2125	2089	2123	2177	2213	2271	2057	2106	2130	2181
2695	2454	2452	2742	2746	2396	2588	2566	2538	2454	2595	2453	2574	2626	2543	2531	2496	2406	2403	2348	2437	2446	2437	2387	2328	2380	2394	2298	2192	2181	2214	2231	2298	2133	2210	2107	2200	2239	2298	2229	2186	2155	2222	2152	2148	2108	2071	2121	2147	2151
2637	2479	2566	2606	2557	2529	2627	2612	2493	2566	2603	2385	2537	2486	2482	2530	2376	2435	2369	2413	2369	2535	2489	2475	2428	2299	2329	2434	2284	2363	2290	2221	2282	2254	2283	2260	2235	2231	2267	2303	2220	2250	2216	2189	2179	2124	2052	2062	2157	2109
2464	2604	2627	2634	2556	2520	2664	2625	2538	2540	2571	2407	2552	2399	2681	2435	2414	2449	2361	2617	2423	2573	2401	2422	2505	2408	2554	2417	2336	2390	2247	2271	2302	2320	2291	2308	2232	2160	2217	2229	2213	2153	2313	2164	2196	2230	2080	2193	2144	2152
2572	2702	2654	2499	2612	2534	2656	2558	2594	2685	2457	2548	2583	2452	2542	2526	2514	2524	2423	2566	2359	2439	2202	2368	2481	2414	2472	2478	2408	2377	2349	2355	2326	2246	2276	2214	2154	2142	2264	2190	2175	2123	2246	2274	2215	2155	2113	2124	2058	2208
2705	2540	2441	2483	2561	2634	2611	2721	2715	2610	2610	2646	2648	2539	2691	2589	2720	2618	2608	2503	2582	2468	2602	2483	2624	2534	2466	2668	2464	2434	2355	2425	2351	2418	2353	2358	2254	2219	2293	2294	2252	2222	2312	2222	2326	2292	2219	2175	2172	2196
[truncated: 920 more columns]
