# Supplementary material for: Spatial Resolution and Refractive Index Contrast of Resonant Photonic Crystal Surfaces for Biosensing
Source: IEEE Photonics J. Author manuscript; Available in PMC 2015 Sep 7. (PMC4561521; doi:10.1109/JPHOT.2015.2435699)
Supplement: fig2_data [file NIHMS64775-supplement-fig2_data.gz › Volumes/graham/MacBook_backup/PhD_folder_2015_06_02/paper_improvements/IEEE_J_Photonics/final_files/data_files/fig2/ref/ref24.csv]

2904	3030	2930	2981	3010	3038	3089	3046	3120	3114	3063	3173	3140	3154	3185	3287	3071	3088	3175	3079	3023	2918	2911	3056	3213	3217	3171	3057	3126	3041	3097	3146	3053	3025	3158	3184	3216	3233	3182	3290	3187	3297	3243	3279	3105	3201	3278	3353	3283	3295
3044	3091	2994	2911	2901	2895	2937	2897	2977	3111	3202	3250	2971	3101	3095	3180	2982	3150	3180	2934	2892	3016	3006	3098	3106	3223	3062	3102	3134	3109	3032	3165	3020	3055	3123	3222	3323	3152	3032	3142	3191	3221	3160	3224	3181	3325	3262	3183	3192	3242
3072	3087	3008	2795	2822	2826	2842	2950	2975	3036	3183	3156	3073	2961	2968	2957	3147	3000	2983	2826	2960	3025	3038	3033	3185	3232	3090	3104	3002	2963	3049	3089	3143	3012	3127	3116	3002	3075	3068	2984	3009	3236	3097	2996	3061	3064	3165	3118	3099	3046
3209	3091	2789	2806	2865	2714	2878	2979	3092	3148	3174	3115	2993	2866	2921	2976	3161	3120	2975	2944	2909	2918	3071	3157	3130	3089	3094	3093	3061	2991	3143	3020	3063	2929	3092	2945	3042	3015	2907	3119	3012	3090	2903	2930	2977	2988	3047	3128	3124	3131
3287	3125	2713	2838	2839	2802	2831	2908	3122	3145	3138	3086	2895	2929	2880	2994	3083	3026	2968	2961	2936	3027	3025	3190	3051	3056	3137	3045	3056	3133	3081	3173	3134	3059	2991	2966	2974	2859	2990	2966	2958	2983	2957	2879	2970	3039	3093	3033	3185	3163
3146	3051	2952	2947	2809	2894	3041	3054	3141	3153	3100	3001	2930	3002	2944	3014	3138	2991	2931	2856	2922	3001	3039	2991	3116	3084	2999	3092	3072	3165	2970	3211	2956	3028	3072	2959	2872	2837	2901	2875	2793	2929	2746	2956	2986	2942	2964	3093	3068	3182
3058	2982	2979	2962	3043	3022	2983	3054	3083	3017	3036	2927	2989	3054	3046	3066	3085	3116	2909	3041	2994	2923	2938	2903	3015	2862	3019	2952	3031	3054	3125	2939	2922	3015	2946	2755	2890	2777	2749	2842	2796	2829	2765	2817	2782	2880	2929	3122	3232	3049
3035	2995	2917	2981	3110	3142	2997	3144	2976	2919	2940	3057	2912	2980	3135	3069	3070	3004	2927	3017	2986	2977	2838	2882	2803	2856	2976	3039	3037	2936	2869	3012	2963	2991	2837	2718	2807	2781	2806	2869	2742	2709	2750	2791	2658	2659	2922	3109	2957	3112
3181	3012	3085	3091	3051	3085	3027	2907	2978	2863	3069	3023	3055	3132	3041	2916	2940	2986	3137	3087	2893	2761	2751	2646	2734	2774	2891	2910	2882	2814	2948	2908	2943	2861	2822	2909	2812	2951	2940	2803	2735	2743	2787	2742	2619	2771	2935	3061	3120	3136
3109	3176	3024	3055	3063	3009	2974	2902	2775	2906	2938	3155	3117	3010	3184	3034	2995	3016	3013	3041	2840	2866	2743	2742	2744	2853	2764	2920	2853	2915	2893	2827	2807	2916	2804	2814	2840	2855	2883	2819	2862	2787	2839	2848	2754	2845	2822	3076	3049	3088
3121	3220	3075	3095	3044	2872	2879	2806	2743	3011	2941	3091	3030	3108	2982	3044	3069	3035	3131	2871	2920	2897	2751	2791	2784	2912	2763	2808	2723	2724	2810	2700	2850	2920	2852	3022	2921	2911	2913	2852	2993	2974	2915	2855	2827	2920	2877	2935	2982	3123
3132	2945	2853	2998	2920	2878	2750	2851	2818	2802	3002	2976	3043	3088	2952	2900	2903	2991	2842	2982	2963	2928	2874	2823	2765	2729	2650	2817	2678	2730	2776	2730	2813	2933	2881	3052	2881	2881	2875	2986	3019	2946	2995	2941	2950	2938	2959	2924	2959	3016
3032	2890	2902	2882	2924	2860	2776	2970	2827	2828	2970	2937	2786	2882	2965	2919	2875	2885	2967	2837	2998	2943	2916	2833	2845	2767	2646	2616	2809	2743	2763	2742	2841	2963	3034	2971	3012	2885	3050	3086	2947	3099	3000	3071	2924	3056	2956	2903	2951	3096
3057	3041	2952	2875	2883	2876	2924	2943	2878	2846	2915	2797	2841	2889	2748	2899	2907	2833	2896	2910	2962	2920	2913	2828	2824	2717	2710	2712	2957	2866	2925	2864	2855	2988	3054	3000	3157	3046	3008	3104	3025	3143	3090	3096	3092	2891	2972	2906	3009	3087
2954	2925	2826	2940	2934	2899	2923	2967	2898	2872	2781	2751	2689	2787	2854	3009	2694	2803	2806	2866	2839	2964	2990	2867	2911	2785	2702	2910	2765	2947	2868	2829	2943	2990	3000	3019	2904	3048	3040	3059	3098	2990	3187	3170	3109	2962	3069	3070	2992	2995
2887	2887	2909	3052	3099	3020	2993	2893	2795	2868	2733	2771	2796	2850	2867	2861	2893	2752	2892	2849	3037	2968	2875	2830	2860	2782	2796	2880	2965	2960	2942	2904	3057	2899	2967	2973	2937	3007	3115	3025	3016	2951	3041	3226	3161	3010	2950	2992	2962	2956
2938	2971	3025	3035	3134	3028	2973	2868	3004	2829	2762	2769	2792	2788	2936	2791	2847	2773	2742	2889	2926	3046	2881	2920	2872	2967	2885	2951	2965	2981	2992	2988	3037	3020	2953	3019	3045	3115	3072	2909	2930	2936	3013	3023	3044	3033	3080	3063	2997	3012
3070	2958	3009	3114	3256	3013	2966	2942	2908	2822	2849	2940	2849	2921	2989	2752	2847	2770	2835	2855	2906	2826	2864	2901	2966	2915	3054	2915	2907	3044	2955	3089	2944	2993	2956	2979	3136	3291	3080	2982	2886	2899	2949	3048	3151	3041	3010	2967	2959	2980
3112	3100	3021	2983	2923	2869	2886	2864	2919	2945	3034	2988	2916	2890	2944	2957	2852	2943	2864	2961	2837	2810	2898	2987	3070	2954	2949	2976	2948	3008	2996	3089	3053	2951	2956	3061	3164	3195	3107	3029	3033	2928	2941	2960	2952	3121	3007	2905	2915	2880
3029	2998	2982	2842	2824	2866	3079	3047	3022	3001	2980	2897	3000	3009	2974	2978	2867	2978	2839	2946	2869	2995	3036	3049	3154	3089	2841	2877	3019	2996	3027	3051	2971	2982	3039	3171	3100	3149	3106	3079	3038	3098	3014	3038	3039	3206	2981	2961	2825	3067
3022	2921	2774	2888	2802	2906	2878	3165	2935	3018	3001	3033	3050	3059	3075	2929	3029	2920	2861	2852	2884	2979	3012	3125	3045	2953	3005	2915	2916	2908	3023	3020	3119	3010	2989	3010	3109	3280	3134	3208	3005	2863	2974	2988	3133	3118	3076	2929	3026	3048
3021	2911	2730	2816	2768	2883	2899	3053	3002	2852	3060	2996	3016	3006	2999	2930	2943	2914	2944	2953	3069	3022	3162	3069	3019	2969	2958	2949	3013	2832	3011	2982	3030	3070	3089	3006	3179	3131	3123	3134	3037	3055	2990	3163	3074	3167	3087	2977	3063	3064
2931	2887	2855	2771	2781	2789	2921	2974	3020	2931	2948	3042	3107	2945	3019	2949	3115	2998	2969	3040	3012	3133	3159	3110	2984	2895	2988	2982	2817	2930	2874	3021	2987	2960	3003	2948	3078	3121	3238	3130	3103	3098	3125	3099	3055	3050	3095	3066	3222	3067
2959	2866	2748	2798	2803	2743	2878	2875	2882	2902	2923	2855	3064	3006	2997	3039	2998	3042	3011	3040	3167	3015	3021	2949	2980	3012	3012	2939	2818	2899	2899	3017	3070	2851	2852	2947	2975	3242	3166	3237	3230	3133	3250	3137	3118	3126	3138	3394	3083	3051
3059	3063	2833	2806	2666	2651	2880	2828	2764	2882	2949	2947	3003	3091	2982	3069	3012	3015	3063	3148	3081	3052	3102	2968	3008	2992	2927	2876	2859	2823	2924	2970	2896	2900	2872	2962	3012	3129	3216	3287	3239	3270	3110	3223	3184	3248	3142	3322	3122	3149
3111	3016	2842	2818	2767	2686	2823	2681	2827	2853	2980	2891	3009	3071	3182	3076	3067	3134	3106	3127	2934	3050	3111	3037	3066	3032	2965	3010	2877	2834	2935	2787	2745	2961	2839	2887	3116	3004	3287	3232	3313	3366	3319	3273	3415	3250	3263	3195	3174	3038
3075	2876	2749	2866	2674	2751	2764	2770	2858	2746	2861	2863	2781	2989	3108	3027	3167	3051	2932	3116	3095	3060	3133	3135	3097	3128	2882	2945	2873	2934	2842	2923	2954	2870	2939	2932	2982	3203	3126	3341	3348	3411	3338	3382	3401	3302	3283	3225	3177	3193
2921	2875	2874	2834	2746	2762	2887	2979	2805	2959	2806	2816	2879	2859	2968	2968	2927	2954	2967	2961	3049	3139	3230	3129	3081	2952	3143	3012	2987	2962	2900	2879	2947	2841	2967	2903	3027	3132	3170	3303	3398	3336	3321	3278	3437	3438	3380	3052	3113	3049
2908	2858	2874	2805	2803	2789	2964	2980	2856	2932	2834	2877	2898	2863	2885	2881	2903	2986	2910	2950	3165	3259	3052	3254	3051	3205	3088	3068	3035	2900	3019	2928	3034	2830	2989	2954	2941	3024	3230	3282	3356	3282	3464	3401	3337	3406	3148	3214	3162	3060
2779	2954	2831	2879	2888	2951	2880	3033	2880	2966	2883	2898	2969	2931	2920	2831	2986	2946	2960	3069	3077	3135	3097	3177	3222	3195	3276	3154	3206	2984	2906	3137	3016	2997	3052	3023	3019	3033	3088	3222	3154	3356	3181	3304	3329	3345	3229	3132	3160	3086
2904	2921	2928	3001	2921	2969	2881	2876	2860	2819	2870	2997	2873	2945	2813	2921	2924	2941	2883	3011	2978	3096	3075	3162	3037	3233	3217	3211	3217	3117	3063	3132	3070	2904	2991	3147	2942	3079	3149	3080	3197	3154	3175	3116	3141	3224	3149	3156	3192	3096
3041	3000	2849	2923	2779	2878	2978	2839	2899	3011	2981	2910	2858	2928	2865	2768	2979	2932	2907	2888	2951	3043	2971	3080	3123	3184	3278	3308	3224	3151	3272	3081	2974	3043	3128	3023	3036	2897	3068	2995	3089	3167	3051	3141	3195	3283	3390	3192	3208	3189
3056	3066	2861	2814	2828	2842	2762	2982	2988	3033	2966	2979	2983	3008	2901	3043	2988	3003	3047	2962	2978	3025	3019	3054	2981	3192	3237	3249	3231	3183	3138	3034	3024	3058	3138	3162	3059	2949	3146	3016	3189	3106	3167	3179	3184	3335	3243	3255	3172	3143
3064	2909	2814	2769	2762	2865	2831	2882	2938	2926	2895	3115	3091	3062	2992	3110	3047	2950	2932	2948	2973	2921	3020	2923	3088	3141	3175	3301	3187	3061	3103	2910	3054	3223	3100	3307	3077	3142	3174	3217	3195	3217	3237	3193	3264	3279	3216	3337	3352	3066
2947	2930	2781	2878	2846	2901	2863	2849	2936	2897	2967	3053	3135	3073	3154	3028	3027	3013	3072	3006	2994	3089	2882	2942	2909	2957	3109	3141	3038	3079	3008	3112	3182	3239	3114	3147	3185	3086	3181	3198	3130	3175	3306	3292	3200	3311	3243	3234	3267	3060
3080	2993	2834	2860	2813	2831	2854	2812	2859	2797	2962	2876	2932	2945	3046	2992	2944	3100	3006	3181	3014	3022	2893	2904	3016	3079	3085	3110	3091	3048	2934	3090	3127	3158	3204	3341	3170	3240	3252	3243	3382	3329	3390	3364	3229	3352	3257	3213	3208	3045
3189	2995	2905	2938	2886	2899	2897	2930	2791	2883	2792	2936	2817	2954	2813	2966	2950	3119	3104	3166	3169	3037	2874	3015	3010	3114	3069	3076	3030	3032	2967	3053	3176	3126	3191	3240	3184	3348	3301	3293	3381	3510	3346	3219	3317	3259	3184	3256	3138	3058
3166	3061	3022	2928	2805	2978	2843	2927	2942	2800	2878	2768	2843	2835	2884	2974	2969	3135	3184	3169	3165	3092	3039	3032	3108	3138	3097	3041	3106	3082	3080	3007	3080	3203	3285	3325	3274	3218	3300	3325	3505	3424	3269	3310	3393	3212	3182	3120	3146	3076
3041	3067	2864	2999	3065	2889	2954	2847	2850	2758	2785	2733	2647	2716	2907	2921	3089	3019	3138	3146	3281	3209	3026	3239	3186	3162	3102	3247	3052	3130	3021	3079	3098	3122	3214	3268	3238	3278	3350	3384	3285	3292	3248	3190	3154	3129	2984	3103	3116	3007
3081	3033	2905	2955	2893	2900	2930	3005	2971	2763	2764	2762	2695	2795	2837	2904	2924	2942	3017	3204	3318	3288	3364	3303	3215	3283	3335	3263	3310	3061	3078	3049	3010	3157	3120	3195	3259	3333	3167	3323	3149	3182	3173	3128	3104	3130	3173	3154	3125	3178
3168	3054	2834	3044	2917	2987	2962	2951	2904	2799	2885	2885	2661	2839	2752	2766	2827	2826	3051	3254	3317	3353	3296	3284	3288	3339	3299	3341	3252	3006	3056	3055	3014	3046	2993	3097	3134	3203	3179	3124	3194	3130	3195	3145	3061	3147	3186	3254	3181	3144
3108	3117	2886	2903	2953	2900	3006	2940	2984	2967	3083	2939	2935	2820	2822	2788	2854	3016	3029	3137	3299	3287	3348	3311	3344	3292	3511	3306	3225	3183	3189	2978	3113	3040	3086	3095	3105	3143	3094	3132	3177	3192	3177	3005	3194	3069	3088	3198	3131	3205
3107	3019	2846	2802	2813	2950	3071	3072	3174	3161	3181	2953	2925	2824	2948	2802	2938	3038	3005	3093	3196	3170	3306	3395	3338	3335	3290	3300	3272	3127	3046	3069	3005	3069	3159	3146	3046	3110	3120	3102	3216	3159	3190	3094	3137	3062	3225	3153	3171	3151
3188	3082	2881	2910	2849	2938	3062	3129	3171	3291	3222	3109	3011	2928	3105	2943	2975	2913	3152	3038	3115	3182	3160	3281	3310	3289	3277	3202	3252	3194	3153	3057	3140	3188	3112	3143	3099	3006	3051	3022	3210	3147	3105	3145	3000	3254	3120	3166	3117	3248
3203	3044	2945	2952	2912	2924	3041	3083	3230	3141	3268	3152	3278	3063	3120	2926	2965	2903	2969	2944	3180	3216	3005	3124	3187	3293	3219	3304	3276	3253	3136	3057	3131	3183	3192	3126	3027	3130	3167	3226	3266	3329	3286	3210	3179	3246	3088	3184	3136	3138
3266	3081	3044	3013	2910	2940	2920	3100	3142	3166	3204	3196	3227	3238	3155	3028	2896	2904	2992	3039	3046	3047	3021	3036	3138	3318	3345	3305	3175	3101	3191	3265	3176	3006	3195	3017	3242	3147	3184	3275	3211	3412	3269	3309	3286	3214	3200	3196	3085	3220
3330	3236	3062	2899	2871	2875	2945	3039	3068	3257	3214	3206	3276	3189	3175	3075	2981	3036	3044	3058	3026	3018	3005	3159	3138	3112	3185	3197	3103	3032	3204	3152	3128	3149	3154	3207	3097	3077	3134	3217	3320	3305	3387	3267	3146	3169	3092	3161	3068	3045
3283	3272	3063	2984	2932	3056	2981	3008	3156	3122	3268	3342	3173	3310	3088	3129	3170	3034	3101	3028	3126	3203	3172	3175	3178	3290	3249	3222	3205	3241	3167	3088	3133	3107	3114	3178	3218	3130	3159	3205	3257	3155	3354	3135	3145	3162	3187	3211	3308	3056
3171	3146	3109	3151	3081	2997	3080	3088	3052	3032	3097	3223	3125	3200	3083	3166	3086	2988	3034	3099	3144	3242	3225	3279	3284	3274	3346	3244	3227	3157	3153	3129	3224	2990	3176	3070	3140	3023	3102	3172	3200	3225	3335	3115	3319	3141	3151	3153	3294	3337
3184	3147	3120	3148	3158	3086	3127	3095	3052	3206	3101	3093	3104	3103	3113	3073	3042	3028	3098	3149	3232	3319	3137	3275	3143	3165	3315	3242	3184	3191	3184	3144	3103	3064	3086	3203	3161	3007	3127	3137	3106	3262	3102	3293	3232	3194	3184	3118	3342	3250
3064	3036	3083	3149	3115	3237	3068	3065	3108	3117	3152	3158	3190	3073	3032	3076	3126	3024	3058	3169	3185	3237	3290	3154	3254	3341	3146	3212	3222	3178	3056	3069	3203	3214	3092	3158	3035	3067	3014	3159	3060	3133	3184	3164	3096	3193	3124	3120	3312	3429
3100	3130	3011	2969	2995	3043	3161	3131	3248	3286	3220	3141	3127	3113	3106	3155	3067	3176	3033	3144	3041	3229	3220	3150	3203	3310	3357	3210	3094	3113	3096	3207	3076	3113	3189	3102	3114	3090	2996	3059	2952	3038	3196	3132	3150	3145	3197	3315	3298	3354
3081	3112	3004	3081	3061	3098	3123	3031	3158	3227	3123	3146	3280	3181	3105	3063	3067	3050	2948	3006	2993	3044	3095	3167	3076	3230	3198	3256	3171	3270	3123	3125	3083	3135	3073	3175	3182	3113	3121	3103	3096	3084	3071	3281	3213	3193	3208	3277	3345	3450
3045	3027	2976	3068	3027	2925	3103	2973	3139	3263	3248	3147	3202	3209	3205	3014	3051	3069	3040	3045	3058	3074	3086	3109	3105	3156	3298	3270	3152	3074	3258	3202	3160	3205	3196	3205	3269	3152	3070	3179	3120	3154	3242	3387	3253	3294	3352	3303	3361	3396
3173	3004	2997	2983	2904	2908	2855	2906	3090	3144	3244	3214	3189	3167	3150	3144	3043	3103	3201	3085	3007	3046	3031	3049	3146	3158	3178	3215	3177	3122	3097	3195	3160	3136	3294	3319	3258	3245	3275	3227	3174	3259	3347	3364	3333	3294	3345	3273	3342	3305
3158	2976	2950	2829	2822	2887	2964	2978	3148	3153	3175	3056	3191	3168	3162	3145	3059	3080	3176	3222	3171	2947	3055	3213	3150	3247	3129	3205	3167	3143	3194	3131	3293	3207	3337	3338	3318	3365	3360	3349	3409	3393	3453	3329	3417	3368	3325	3141	3374	3292
3127	3104	3032	2890	2923	2891	2899	2976	3077	3193	3084	3181	3210	3349	3179	3067	3168	3208	3164	3227	3119	3160	3059	3038	3205	3179	3179	3201	3169	3148	3296	3126	3151	3152	3258	3305	3344	3432	3348	3338	3373	3375	3450	3516	3497	3365	3338	3384	3234	3424
3047	3101	2973	3022	2829	2988	2881	2975	3097	3059	3166	3097	3218	3156	3089	3094	3177	3209	3297	3251	3240	3202	3234	3186	3155	3208	3278	3301	3237	3240	3248	3078	3115	3090	3162	3289	3352	3460	3477	3363	3406	3501	3446	3550	3531	3491	3383	3373	3368	3306
3125	3149	2969	3033	2914	2878	2911	3029	3094	3063	3258	3125	3259	3208	3260	3273	3230	3273	3345	3308	3353	3296	3283	3126	3172	3339	3175	3246	3257	3229	3291	3101	3201	3041	3223	3289	3337	3354	3436	3387	3203	3487	3488	3615	3528	3395	3601	3307	3353	3346
3197	3190	2976	3097	2932	2950	2968	3059	3090	3187	3184	3240	3255	3120	3288	3141	3202	3180	3288	3301	3298	3269	3267	3356	3376	3378	3384	3332	3262	3353	3249	3288	3283	3155	3165	3396	3316	3299	3322	3319	3338	3439	3335	3437	3522	3535	3519	3525	3433	3437
3300	3259	3248	3098	2988	3086	3050	3123	3067	3233	3242	3126	3103	3252	3190	3104	3230	3226	3392	3340	3307	3309	3417	3347	3334	3407	3369	3408	3560	3308	3437	3307	3275	3209	3318	3262	3403	3318	3315	3385	3330	3511	3526	3505	3585	3503	3452	3465	3463	3165
3194	3234	3096	3073	3047	3009	3085	3183	3137	3129	3290	3156	3201	3215	3327	3361	3259	3237	3262	3336	3406	3429	3366	3394	3378	3341	3463	3434	3474	3630	3505	3493	3366	3280	3263	3254	3430	3399	3321	3356	3439	3516	3492	3391	3497	3504	3444	3513	3363	3365
3252	3313	3124	3047	2956	3120	3050	3050	3102	3226	3180	3264	3244	3358	3378	3384	3485	3262	3305	3381	3543	3278	3317	3361	3350	3335	3342	3486	3412	3434	3587	3543	3527	3477	3332	3379	3415	3433	3530	3415	3420	3439	3508	3493	3341	3285	3532	3428	3394	3290
3361	3274	3073	3089	3111	3047	3153	3112	3132	3162	3220	3277	3223	3376	3374	3455	3518	3418	3424	3378	3345	3299	3287	3367	3340	3373	3487	3292	3566	3516	3565	3545	3484	3363	3373	3452	3368	3427	3559	3373	3324	3333	3411	3415	3463	3251	3326	3417	3487	3270
3363	3350	3109	3181	3093	3076	3127	3116	3187	3217	3124	3171	3136	3310	3249	3415	3365	3448	3628	3459	3305	3308	3329	3393	3309	3447	3372	3448	3442	3653	3524	3541	3505	3400	3380	3457	3291	3417	3400	3397	3439	3494	3418	3424	3337	3389	3346	3521	3404	3353
3353	3221	3247	3088	3015	3109	3097	3165	3155	3212	3164	3086	3155	3199	3338	3425	3525	3499	3398	3384	3428	3382	3366	3282	3318	3293	3306	3356	3404	3406	3434	3436	3357	3394	3342	3365	3288	3414	3371	3389	3479	3328	3473	3388	3462	3439	3373	3405	3349	3400
3313	3216	3131	3073	3063	3081	3152	3197	3237	3142	3223	3080	3104	3171	3305	3358	3639	3517	3482	3478	3303	3416	3356	3394	3323	3286	3250	3441	3397	3349	3494	3500	3443	3344	3284	3202	3260	3498	3495	3448	3437	3413	3431	3415	3454	3438	3381	3395	3498	3402
3265	3283	3239	3217	3122	3080	3236	3203	3311	3158	3134	3173	3111	3168	3148	3393	3353	3546	3478	3439	3454	3429	3379	3359	3232	3261	3243	3323	3327	3355	3431	3246	3262	3361	3206	3312	3332	3332	3316	3405	3405	3415	3340	3428	3392	3515	3389	3495	3402	3404
3213	3299	3115	3036	3009	3178	3202	3283	3272	3336	3212	3222	3119	3118	3177	3175	3263	3316	3384	3311	3401	3388	3371	3334	3347	3211	3282	3272	3359	3424	3308	3356	3239	3278	3237	3280	3331	3295	3334	3339	3325	3433	3472	3539	3490	3367	3342	3442	3351	3441
3172	3257	3033	3021	2982	3291	3187	3402	3247	3366	3267	3114	3102	3097	3136	3209	3257	3300	3365	3339	3221	3269	3263	3380	3300	3243	3221	3250	3300	3387	3414	3359	3293	3260	3298	3342	3256	3411	3368	3441	3456	3430	3347	3457	3399	3413	3390	3478	3348	3393
3290	3238	3117	3058	3115	3145	3207	3185	3283	3351	3255	3189	3186	3194	3187	3192	3319	3253	3209	3272	3340	3367	3370	3227	3323	3198	3303	3156	3188	3349	3370	3304	3252	3259	3285	3277	3217	3231	3290	3354	3457	3289	3551	3441	3462	3347	3464	3267	3192	3307
3349	3175	3008	3042	3017	3076	3224	3247	3265	3253	3277	3276	3186	3201	3202	3322	3459	3234	3280	3343	3215	3209	3237	3232	3277	3330	3200	3277	3339	3272	3298	3212	3221	3225	3240	3343	3338	3322	3325	3448	3505	3512	3372	3455	3411	3263	3453	3311	3529	3226
3329	3242	3086	3033	3000	3075	3105	3104	3235	3248	3187	3242	3175	3249	3279	3199	3142	3194	3186	3313	3246	3261	3207	3265	3156	3096	3214	3118	3204	3194	3189	3365	3158	3152	3348	3233	3340	3276	3375	3310	3325	3416	3408	3444	3414	3376	3507	3457	3397	3368
3240	3198	3139	3112	3051	3050	3274	3335	3273	3315	3169	3086	3127	3169	3082	3338	3152	3270	3214	3230	3223	3242	3154	3196	3138	3131	3232	3277	3159	3304	3182	3326	3248	3318	3229	3318	3355	3306	3260	3252	3344	3404	3314	3496	3344	3544	3390	3463	3339	3377
3412	3214	3199	3067	2948	3230	3275	3376	3427	3328	3139	3137	3178	3063	3187	3349	3348	3322	3379	3265	3235	3313	3183	3199	3203	3249	3164	3231	3077	3200	3214	3285	3184	3234	3294	3358	3271	3372	3375	3336	3316	3343	3282	3250	3333	3282	3461	3369	3424	3377
3300	3129	3231	3090	3128	3063	3321	3357	3343	3373	3201	3172	3154	3172	3208	3308	3251	3261	3384	3330	3195	3211	3239	3208	3153	3168	3171	3142	3231	3372	3388	3270	3236	3175	3201	3280	3305	3338	3377	3306	3278	3281	3275	3361	3335	3594	3210	3359	3278	3357
3327	3177	3159	3171	3053	3078	3284	3373	3447	3423	3338	3228	3203	3203	3205	3202	3358	3327	3267	3416	3351	3369	3221	3268	3275	3211	3277	3145	3193	3265	3329	3213	3335	3274	3247	3205	3343	3302	3372	3282	3309	3261	3194	3234	3318	3325	3236	3336	3258	3251
3260	3215	3159	3236	3081	3209	3253	3245	3273	3374	3344	3250	3240	3266	3256	3300	3267	3202	3401	3286	3373	3321	3310	3287	3232	3205	3139	3244	3345	3268	3263	3240	3315	3198	3215	3276	3344	3245	3359	3380	3374	3137	3239	3179	3359	3256	3242	3341	3195	3333
3358	3351	3113	3037	3237	3170	3172	3340	3422	3345	3373	3384	3384	3361	3414	3401	3323	3378	3264	3417	3303	3224	3224	3305	3174	3182	3124	3150	3269	3289	3290	3348	3329	3383	3211	3219	3226	3311	3370	3342	3273	3170	3155	3265	3321	3313	3210	3246	3288	3284
3356	3268	3101	3055	3178	3269	3260	3379	3404	3386	3418	3413	3393	3380	3417	3328	3468	3342	3543	3422	3379	3382	3316	3390	3256	3240	3137	3150	3143	3199	3322	3346	3276	3336	3342	3287	3249	3261	3268	3312	3400	3210	3301	3390	3384	3214	3296	3225	3369	3284
3366	3289	3246	3179	3227	3299	3402	3340	3445	3353	3315	3460	3509	3460	3534	3598	3435	3475	3491	3511	3311	3390	3305	3267	3249	3187	3069	3064	3073	3349	3180	3445	3393	3361	3179	3340	3345	3330	3370	3364	3275	3260	3339	3369	3448	3310	3376	3328	3345	3278
3311	3252	3254	3276	3311	3371	3425	3264	3322	3403	3439	3467	3596	3659	3440	3635	3600	3414	3450	3508	3516	3432	3405	3300	3137	3216	3158	3103	3133	3196	3405	3532	3373	3364	3429	3389	3413	3309	3352	3382	3308	3319	3388	3375	3394	3348	3408	3364	3541	3432
3217	3220	3275	3148	3301	3392	3406	3405	3329	3321	3456	3523	3361	3513	3479	3521	3452	3504	3376	3440	3384	3466	3434	3293	3263	3242	3182	3179	3243	3235	3293	3393	3486	3376	3401	3339	3416	3422	3317	3310	3271	3167	3311	3325	3371	3407	3505	3539	3508	3555
3136	3134	3095	3123	3325	3366	3386	3411	3243	3370	3408	3374	3343	3424	3440	3393	3295	3363	3423	3299	3337	3446	3339	3183	3326	3121	3277	3241	3421	3401	3341	3522	3478	3440	3345	3407	3282	3404	3365	3375	3343	3342	3245	3376	3486	3436	3551	3448	3608	3604
3167	3162	3225	3207	3306	3253	3354	3321	3268	3233	3391	3300	3385	3281	3425	3364	3398	3182	3274	3266	3337	3401	3361	3245	3256	3177	3167	3399	3340	3418	3515	3460	3370	3352	3437	3533	3399	3439	3378	3361	3381	3404	3369	3336	3472	3565	3525	3545	3618	3743
3300	3225	3123	3293	3238	3254	3327	3233	3294	3315	3330	3292	3287	3364	3200	3210	3284	3179	3226	3258	3233	3357	3334	3244	3175	3198	3289	3327	3529	3577	3571	3501	3617	3572	3332	3379	3374	3439	3393	3252	3381	3334	3338	3377	3489	3448	3519	3486	3534	3644
3254	3276	3180	3320	3196	3139	3323	3138	3255	3286	3341	3334	3251	3303	3179	3165	3276	3196	3240	3319	3384	3284	3377	3242	3041	3168	3168	3381	3540	3547	3411	3602	3478	3506	3447	3423	3485	3352	3326	3354	3439	3395	3433	3416	3453	3462	3507	3397	3573	3445
3339	3254	3258	3347	3356	3288	3249	3189	3254	3265	3299	3277	3239	3300	3135	3175	3230	3249	3234	3365	3343	3295	3357	3311	3222	3269	3375	3320	3574	3496	3645	3511	3507	3571	3532	3538	3348	3388	3330	3354	3478	3435	3470	3500	3523	3412	3283	3479	3393	3490
3289	3414	3399	3306	3195	3361	3285	3157	3213	3233	3294	3255	3175	3123	3181	3064	3236	3220	3285	3411	3236	3327	3333	3320	3200	3330	3311	3419	3453	3390	3512	3521	3534	3465	3475	3443	3544	3340	3358	3425	3461	3579	3533	3541	3401	3494	3487	3587	3518	3334
3452	3329	3326	3332	3348	3167	3186	3249	3217	3248	3322	3281	3186	3124	3234	3245	3228	3158	3292	3235	3295	3388	3503	3593	3413	3400	3420	3570	3371	3432	3625	3557	3505	3556	3490	3437	3418	3311	3255	3298	3449	3521	3402	3630	3563	3452	3434	3467	3510	3395
3325	3241	3270	3334	3403	3165	3195	3207	3254	3178	3306	3237	3323	3237	3241	3201	3295	3320	3309	3339	3326	3515	3436	3477	3365	3435	3500	3403	3551	3537	3457	3539	3362	3425	3453	3261	3279	3209	3315	3430	3293	3477	3464	3503	3502	3501	3406	3393	3355	3226
3351	3281	3216	3313	3310	3363	3305	3285	3227	3459	3334	3313	3306	3388	3296	3202	3269	3334	3355	3458	3422	3553	3428	3484	3429	3451	3512	3462	3377	3439	3514	3371	3399	3402	3468	3388	3274	3283	3215	3165	3394	3370	3475	3476	3497	3376	3382	3392	3407	3335
3403	3226	3229	3341	3161	3169	3245	3227	3303	3330	3309	3322	3521	3331	3290	3429	3447	3415	3499	3420	3584	3427	3389	3351	3406	3392	3367	3506	3504	3411	3448	3419	3373	3374	3348	3300	3156	3114	3225	3320	3280	3329	3462	3362	3389	3399	3331	3268	3297	3381
3372	3420	3242	3253	3295	3308	3316	3399	3523	3356	3525	3441	3374	3496	3379	3378	3446	3434	3510	3497	3539	3434	3494	3416	3408	3428	3429	3432	3487	3416	3354	3362	3417	3431	3300	3282	3263	3274	3295	3258	3384	3450	3384	3367	3406	3348	3248	3364	3342	3248
3416	3405	3179	3242	3301	3215	3271	3418	3404	3455	3423	3506	3378	3403	3347	3313	3494	3498	3542	3514	3573	3492	3512	3466	3360	3490	3459	3524	3431	3373	3366	3250	3254	3280	3438	3332	3340	3212	3395	3387	3413	3515	3429	3402	3390	3304	3373	3268	3427	3453
3328	3246	3180	3128	3107	3210	3235	3434	3473	3494	3516	3551	3501	3451	3492	3477	3491	3551	3581	3540	3420	3467	3476	3489	3335	3420	3449	3390	3338	3332	3320	3385	3290	3277	3425	3224	3406	3307	3407	3442	3495	3445	3454	3394	3528	3344	3445	3307	3343	3356
3286	3239	3178	3187	3151	3193	3344	3330	3460	3472	3420	3433	3536	3455	3541	3422	3468	3537	3524	3504	3562	3417	3491	3325	3502	3405	3296	3311	3304	3368	3286	3246	3378	3338	3360	3361	3278	3347	3422	3486	3599	3567	3574	3490	3416	3588	3540	3484	3282	3426
3343	3271	3151	3150	3259	3283	3432	3449	3458	3555	3517	3456	3526	3466	3502	3570	3647	3551	3510	3538	3549	3515	3495	3480	3512	3362	3407	3372	3357	3284	3289	3506	3408	3344	3431	3429	3317	3441	3417	3535	3515	3638	3563	3561	3573	3620	3415	3470	3394	3434
3470	3302	3359	3171	3203	3339	3255	3574	3462	3486	3570	3568	3414	3485	3607	3480	3686	3556	3533	3473	3473	3423	3406	3375	3386	3384	3429	3349	3273	3308	3373	3436	3546	3442	3440	3502	3362	3402	3421	3557	3644	3697	3623	3527	3614	3434	3412	3510	3448	3469
3396	3290	3266	3250	3293	3389	3296	3420	3508	3507	3602	3582	3457	3564	3623	3602	3503	3607	3577	3295	3461	3446	3363	3496	3500	3480	3502	3303	3394	3358	3330	3495	3530	3546	3481	3567	3483	3471	3392	3597	3507	3659	3643	3654	3487	3398	3428	3490	3370	3497
3533	3364	3289	3537	3234	3315	3397	3440	3615	3534	3552	3518	3361	3527	3511	3686	3618	3585	3442	3408	3304	3406	3367	3417	3421	3513	3457	3635	3462	3431	3553	3475	3517	3573	3475	3449	3391	3460	3675	3514	3537	3522	3523	3452	3415	3479	3477	3557	3394	3608
3456	3375	3344	3421	3324	3316	3345	3503	3575	3437	3426	3480	3465	3421	3474	3627	3608	3533	3458	3346	3319	3290	3346	3532	3384	3394	3347	3459	3409	3454	3506	3663	3568	3509	3525	3485	3535	3366	3534	3610	3539	3512	3438	3540	3557	3380	3425	3588	3488	3672
3554	3438	3420	3465	3419	3458	3456	3369	3527	3449	3467	3402	3430	3448	3362	3603	3624	3519	3447	3324	3243	3236	3322	3301	3404	3435	3520	3544	3582	3530	3599	3627	3577	3533	3399	3444	3603	3590	3492	3410	3452	3431	3470	3473	3546	3409	3444	3586	3578	3558
3422	3462	3364	3377	3396	3316	3349	3478	3442	3461	3389	3523	3421	3423	3471	3491	3524	3535	3376	3375	3252	3151	3279	3409	3381	3363	3570	3473	3565	3560	3461	3542	3472	3423	3365	3389	3463	3584	3399	3425	3508	3394	3288	3434	3352	3467	3553	3543	3462	3618
3254	3299	3339	3282	3343	3300	3421	3304	3450	3361	3428	3328	3304	3400	3433	3430	3414	3409	3397	3396	3221	3350	3337	3389	3424	3325	3455	3479	3518	3581	3506	3486	3351	3274	3339	3387	3496	3420	3379	3433	3327	3354	3394	3381	3438	3490	3398	3428	3409	3421
3396	3226	3194	3237	3372	3404	3301	3381	3443	3376	3393	3356	3356	3411	3457	3261	3295	3305	3333	3299	3138	3287	3345	3329	3376	3399	3369	3439	3505	3561	3483	3399	3323	3395	3462	3403	3382	3447	3266	3382	3334	3327	3294	3399	3410	3545	3461	3507	3467	3465
3354	3165	3176	3227	3224	3442	3320	3240	3371	3363	3365	3281	3413	3351	3358	3415	3271	3323	3168	3294	3237	3218	3420	3322	3278	3264	3472	3421	3507	3586	3426	3424	3425	3276	3229	3331	3328	3453	3307	3415	3357	3358	3418	3385	3562	3463	3515	3479	3483	3420
3177	3154	3095	3271	3227	3314	3358	3470	3416	3405	3399	3472	3440	3477	3437	3337	3235	3294	3291	3376	3254	3288	3479	3311	3286	3331	3450	3536	3640	3514	3506	3295	3371	3272	3413	3495	3633	3451	3404	3406	3215	3416	3445	3407	3616	3534	3562	3460	3520	3459
3406	3183	3161	3325	3144	3190	3346	3461	3474	3353	3505	3390	3378	3509	3395	3416	3400	3279	3371	3237	3381	3545	3385	3403	3487	3372	3467	3527	3481	3479	3395	3341	3286	3328	3380	3453	3513	3510	3437	3378	3325	3467	3596	3449	3466	3471	3508	3392	3353	3433
3380	3217	3145	3264	3147	3238	3171	3379	3432	3421	3497	3381	3453	3414	3469	3354	3340	3295	3431	3411	3456	3415	3441	3298	3433	3484	3448	3576	3491	3509	3458	3422	3369	3426	3424	3521	3570	3667	3617	3484	3477	3494	3401	3469	3425	3431	3485	3492	3385	3432
3373	3344	3123	3105	3315	3250	3357	3364	3372	3440	3573	3458	3430	3441	3429	3476	3543	3440	3480	3431	3514	3483	3471	3480	3463	3565	3571	3580	3625	3526	3504	3422	3367	3302	3412	3622	3557	3509	3505	3450	3474	3516	3551	3434	3488	3227	3400	3446	3400	3490
3343	3255	3263	3253	3217	3383	3228	3381	3394	3301	3497	3393	3422	3487	3440	3472	3423	3453	3487	3635	3463	3496	3397	3454	3466	3478	3670	3586	3634	3443	3455	3384	3371	3479	3509	3569	3575	3666	3576	3665	3461	3451	3361	3396	3318	3365	3324	3414	3400	3385
3442	3433	3339	3269	3335	3407	3350	3304	3378	3352	3442	3463	3354	3448	3332	3354	3499	3507	3415	3504	3507	3475	3511	3422	3402	3487	3601	3604	3529	3420	3409	3403	3370	3504	3479	3598	3641	3612	3553	3450	3478	3414	3515	3451	3391	3272	3316	3322	3425	3375
3417	3378	3239	3344	3375	3427	3378	3463	3434	3470	3345	3406	3434	3475	3447	3388	3394	3479	3412	3478	3504	3313	3345	3362	3425	3608	3453	3452	3546	3436	3382	3337	3410	3423	3596	3607	3645	3621	3477	3542	3430	3357	3535	3395	3436	3471	3210	3318	3332	3262
3308	3352	3355	3378	3445	3513	3468	3455	3444	3541	3487	3357	3445	3296	3417	3349	3405	3375	3468	3411	3355	3323	3421	3389	3490	3506	3382	3498	3398	3414	3351	3250	3427	3597	3602	3567	3597	3652	3459	3412	3393	3348	3315	3334	3366	3471	3434	3367	3421	3367
3531	3408	3295	3454	3491	3476	3405	3463	3481	3540	3406	3310	3378	3351	3384	3369	3450	3375	3437	3313	3312	3286	3249	3340	3470	3439	3576	3439	3396	3468	3295	3456	3423	3512	3598	3623	3665	3494	3476	3474	3236	3265	3402	3284	3425	3358	3366	3448	3277	3299
3539	3538	3433	3328	3540	3499	3454	3432	3567	3468	3443	3240	3331	3231	3396	3475	3350	3425	3359	3418	3226	3194	3257	3443	3338	3399	3583	3444	3368	3423	3389	3390	3600	3543	3533	3606	3448	3528	3425	3462	3294	3453	3303	3367	3371	3404	3309	3480	3446	3323
3539	3516	3450	3506	3431	3466	3521	3477	3517	3426	3363	3397	3465	3365	3427	3382	3292	3375	3450	3440	3259	3309	3307	3374	3432	3475	3449	3442	3472	3403	3565	3547	3482	3598	3459	3549	3534	3406	3458	3278	3347	3425	3294	3212	3394	3267	3298	3421	3370	3349
3547	3509	3431	3511	3445	3382	3495	3388	3372	3389	3482	3350	3368	3227	3340	3459	3387	3378	3357	3355	3434	3346	3385	3499	3502	3377	3427	3490	3507	3370	3576	3458	3448	3403	3526	3529	3425	3478	3493	3352	3513	3291	3362	3394	3407	3337	3526	3268	3346	3322
3608	3506	3370	3381	3481	3300	3400	3594	3525	3552	3283	3430	3267	3419	3350	3392	3384	3438	3411	3406	3392	3529	3451	3499	3529	3389	3497	3427	3489	3550	3488	3530	3620	3444	3366	3386	3423	3489	3404	3383	3271	3363	3357	3372	3318	3340	3322	3232	3359	3276
3531	3440	3380	3360	3414	3319	3464	3336	3469	3460	3395	3341	3370	3393	3429	3382	3341	3371	3504	3321	3316	3518	3414	3551	3457	3429	3507	3449	3595	3528	3429	3456	3366	3544	3284	3416	3459	3370	3350	3377	3363	3393	3209	3517	3246	3346	3243	3426	3412	3412
3535	3457	3370	3372	3378	3372	3208	3390	3364	3474	3457	3428	3424	3474	3452	3436	3415	3464	3335	3490	3472	3401	3499	3449	3481	3421	3391	3456	3467	3543	3426	3542	3537	3458	3307	3432	3408	3433	3473	3459	3521	3442	3436	3459	3374	3458	3162	3548	3429	3469
3510	3433	3324	3328	3264	3297	3280	3390	3438	3435	3425	3336	3261	3426	3477	3358	3475	3348	3335	3409	3475	3345	3584	3471	3502	3502	3489	3518	3454	3558	3652	3417	3535	3456	3500	3381	3398	3412	3411	3427	3528	3497	3496	3433	3478	3364	3377	3395	3473	3538
3567	3511	3332	3423	3348	3280	3299	3322	3414	3404	3328	3306	3359	3368	3385	3376	3286	3359	3469	3391	3387	3457	3372	3333	3475	3391	3470	3468	3467	3542	3503	3668	3475	3472	3442	3442	3457	3342	3494	3515	3542	3562	3526	3500	3466	3563	3358	3338	3478	3553
3632	3445	3384	3368	3396	3382	3354	3305	3425	3437	3438	3499	3285	3314	3162	3352	3419	3371	3295	3415	3420	3513	3473	3426	3458	3370	3538	3421	3500	3443	3452	3497	3553	3510	3494	3375	3370	3471	3410	3534	3550	3547	3511	3462	3447	3306	3298	3444	3421	3440
3620	3475	3364	3432	3456	3455	3408	3371	3450	3391	3371	3304	3448	3485	3379	3376	3339	3430	3388	3398	3382	3437	3519	3362	3378	3470	3450	3429	3518	3527	3554	3650	3570	3502	3538	3623	3464	3552	3423	3539	3445	3497	3499	3483	3490	3373	3250	3345	3411	3383
3625	3612	3431	3439	3469	3455	3469	3488	3354	3504	3512	3437	3438	3537	3445	3496	3440	3435	3390	3427	3451	3470	3516	3416	3387	3376	3495	3565	3472	3563	3651	3504	3540	3633	3489	3488	3363	3451	3424	3448	3333	3435	3443	3523	3422	3343	3384	3412	3324	3469
3540	3398	3481	3403	3415	3442	3503	3464	3547	3491	3441	3532	3383	3366	3404	3526	3399	3489	3433	3330	3461	3481	3410	3420	3398	3541	3551	3442	3527	3505	3471	3513	3353	3520	3378	3394	3450	3387	3386	3419	3371	3363	3450	3419	3499	3317	3357	3380	3333	3266
3573	3511	3423	3371	3405	3384	3586	3631	3524	3537	3536	3459	3354	3347	3425	3516	3596	3471	3501	3490	3529	3395	3428	3393	3436	3523	3535	3460	3503	3585	3430	3458	3509	3398	3483	3395	3404	3360	3343	3475	3256	3302	3244	3349	3441	3356	3310	3264	3344	3307
3514	3389	3479	3382	3383	3424	3493	3560	3517	3539	3556	3529	3381	3363	3548	3603	3652	3570	3510	3438	3470	3452	3409	3285	3384	3444	3621	3428	3475	3517	3503	3404	3425	3391	3427	3407	3420	3414	3313	3402	3254	3382	3466	3355	3328	3428	3352	3394	3417	3382
3432	3374	3352	3383	3417	3413	3395	3571	3544	3697	3437	3546	3513	3505	3510	3477	3552	3602	3433	3576	3485	3392	3392	3301	3351	3418	3496	3491	3551	3577	3589	3440	3444	3396	3288	3433	3362	3411	3409	3375	3321	3360	3286	3222	3296	3422	3302	3389	3551	3477
3456	3399	3417	3424	3324	3428	3368	3513	3454	3571	3547	3503	3350	3450	3416	3416	3530	3554	3581	3507	3477	3374	3465	3395	3391	3456	3532	3533	3539	3584	3394	3285	3286	3356	3329	3220	3504	3479	3487	3422	3301	3472	3305	3233	3293	3396	3443	3475	3541	3529
3470	3370	3341	3469	3337	3419	3418	3382	3437	3374	3382	3397	3439	3415	3278	3517	3321	3439	3471	3372	3505	3517	3542	3453	3409	3477	3541	3518	3604	3441	3470	3331	3275	3361	3410	3412	3389	3484	3441	3621	3358	3354	3430	3313	3537	3345	3438	3501	3646	3572
3614	3566	3415	3471	3346	3368	3381	3431	3488	3501	3341	3300	3271	3513	3418	3458	3489	3594	3484	3510	3501	3493	3432	3456	3488	3529	3586	3597	3540	3451	3419	3326	3373	3314	3327	3417	3430	3432	3475	3499	3378	3412	3386	3457	3491	3422	3669	3583	3677	3551
3647	3643	3552	3577	3490	3549	3437	3473	3260	3416	3475	3220	3281	3311	3422	3412	3455	3505	3479	3550	3593	3413	3488	3560	3451	3678	3659	3553	3554	3472	3423	3405	3341	3447	3409	3434	3328	3495	3451	3450	3313	3398	3342	3321	3464	3386	3606	3523	3652	3585
3749	3563	3586	3614	3344	3544	3469	3396	3457	3405	3315	3245	3386	3383	3530	3542	3570	3451	3587	3494	3444	3506	3481	3485	3455	3633	3656	3652	3527	3457	3531	3315	3366	3371	3487	3411	3440	3464	3518	3246	3404	3384	3412	3290	3557	3458	3537	3464	3445	3484
3679	3712	3546	3446	3418	3393	3250	3423	3356	3520	3231	3389	3419	3420	3603	3544	3472	3545	3574	3560	3554	3662	3705	3649	3658	3705	3519	3532	3557	3488	3332	3436	3359	3431	3602	3432	3506	3466	3501	3368	3459	3486	3384	3497	3378	3440	3415	3527	3336	3490
3731	3576	3427	3389	3424	3429	3527	3288	3329	3409	3406	3423	3463	3520	3504	3666	3523	3608	3512	3568	3591	3605	3623	3617	3585	3756	3535	3574	3418	3407	3409	3395	3404	3369	3566	3578	3367	3527	3430	3319	3330	3432	3552	3490	3488	3384	3388	3385	3438	3473
3607	3545	3475	3449	3378	3277	3391	3449	3363	3406	3400	3378	3419	3638	3531	3533	3644	3624	3517	3521	3540	3483	3551	3648	3521	3549	3418	3387	3447	3473	3361	3409	3449	3496	3482	3423	3383	3531	3418	3431	3375	3464	3445	3387	3454	3406	3436	3446	3408	3386
3578	3468	3488	3365	3443	3330	3359	3373	3479	3361	3307	3425	3663	3587	3643	3471	3586	3480	3506	3591	3542	3573	3614	3638	3617	3510	3497	3433	3456	3393	3542	3414	3490	3532	3490	3539	3580	3383	3349	3480	3477	3392	3559	3411	3508	3445	3446	3465	3421	3443
3546	3575	3486	3350	3343	3369	3364	3426	3457	3536	3496	3509	3434	3640	3726	3639	3346	3450	3396	3498	3480	3525	3629	3614	3674	3517	3446	3439	3359	3526	3510	3602	3616	3570	3486	3537	3381	3434	3290	3398	3406	3369	3508	3471	3465	3499	3456	3344	3440	3282
3565	3668	3500	3414	3289	3330	3429	3438	3440	3525	3418	3483	3552	3624	3548	3551	3470	3364	3436	3442	3415	3593	3562	3603	3663	3544	3586	3401	3434	3584	3441	3540	3447	3712	3557	3498	3359	3429	3363	3342	3540	3369	3466	3587	3532	3433	3409	3370	3390	3334
3685	3537	3525	3453	3436	3399	3333	3502	3419	3527	3552	3460	3588	3555	3491	3594	3389	3396	3408	3355	3411	3521	3498	3488	3456	3557	3597	3521	3507	3494	3592	3518	3601	3555	3603	3435	3502	3406	3426	3549	3462	3689	3407	3545	3444	3411	3407	3394	3359	3497
3521	3566	3477	3552	3289	3396	3313	3419	3477	3451	3523	3577	3506	3456	3564	3427	3522	3373	3407	3480	3361	3559	3601	3492	3693	3542	3476	3460	3479	3476	3416	3358	3496	3531	3506	3420	3333	3561	3399	3412	3484	3402	3493	3535	3518	3405	3343	3437	3336	3341
3430	3418	3561	3425	3407	3429	3312	3518	3463	3518	3495	3450	3489	3582	3484	3426	3377	3417	3478	3385	3388	3338	3458	3431	3571	3604	3491	3454	3397	3585	3447	3457	3576	3447	3441	3438	3364	3470	3440	3604	3605	3553	3600	3514	3488	3426	3370	3410	3589	3306
3514	3458	3490	3500	3675	3492	3523	3542	3583	3528	3567	3463	3530	3407	3411	3461	3343	3512	3436	3502	3369	3461	3442	3516	3566	3421	3503	3434	3546	3502	3428	3560	3476	3349	3557	3520	3428	3519	3513	3456	3602	3527	3579	3544	3516	3369	3377	3358	3499	3465
3517	3553	3494	3366	3452	3521	3421	3646	3623	3557	3566	3421	3337	3486	3458	3394	3462	3663	3589	3523	3568	3329	3480	3611	3683	3568	3493	3589	3442	3633	3425	3516	3546	3388	3535	3445	3458	3677	3513	3516	3566	3706	3586	3558	3481	3383	3456	3402	3545	3573
3556	3516	3376	3479	3428	3437	3488	3505	3501	3572	3494	3436	3585	3368	3414	3503	3524	3533	3594	3573	3489	3460	3611	3633	3601	3526	3468	3476	3434	3430	3383	3529	3514	3512	3516	3603	3606	3663	3627	3620	3572	3674	3490	3463	3494	3395	3426	3535	3514	3457
3495	3477	3441	3443	3384	3425	3570	3600	3574	3668	3509	3373	3371	3469	3531	3530	3610	3635	3609	3563	3574	3445	3586	3605	3563	3574	3672	3472	3603	3459	3563	3598	3450	3504	3507	3547	3484	3498	3569	3672	3588	3485	3547	3470	3445	3326	3514	3406	3437	3525
3549	3479	3407	3517	3491	3553	3642	3591	3493	3541	3380	3518	3519	3558	3522	3585	3507	3531	3617	3517	3459	3564	3640	3582	3680	3602	3511	3467	3399	3470	3373	3527	3403	3542	3473	3340	3533	3482	3593	3657	3204	3372	3298	3459	3385	3425	3413	3545	3454	3399
3580	3416	3400	3571	3515	3588	3518	3512	3464	3420	3456	3260	3439	3487	3609	3474	3526	3524	3443	3499	3542	3496	3528	3543	3519	3470	3554	3383	3544	3525	3495	3503	3406	3459	3466	3439	3413	3472	3509	3399	3280	3379	3332	3383	3301	3429	3494	3446	3348	3438
3490	3575	3490	3483	3462	3534	3489	3336	3446	3409	3381	3476	3390	3573	3491	3558	3472	3581	3368	3554	3496	3480	3502	3574	3513	3482	3526	3638	3404	3437	3465	3422	3551	3449	3498	3675	3438	3519	3297	3322	3181	3311	3347	3475	3436	3429	3528	3509	3468	3456
3497	3524	3381	3531	3506	3483	3435	3474	3331	3416	3509	3476	3389	3454	3424	3563	3495	3504	3388	3537	3539	3452	3474	3417	3440	3454	3438	3341	3431	3410	3390	3408	3477	3468	3517	3450	3502	3548	3383	3357	3322	3261	3370	3412	3446	3480	3507	3593	3470	3432
3554	3503	3403	3606	3499	3418	3526	3338	3503	3575	3435	3406	3406	3462	3478	3422	3424	3635	3429	3450	3507	3493	3554	3498	3540	3560	3488	3523	3655	3438	3666	3490	3610	3560	3434	3514	3340	3438	3395	3277	3310	3418	3513	3402	3576	3541	3530	3443	3431	3416
3505	3503	3394	3556	3376	3535	3408	3528	3604	3657	3493	3517	3509	3487	3421	3493	3513	3450	3459	3503	3539	3521	3491	3408	3414	3523	3467	3425	3518	3586	3431	3523	3518	3409	3495	3379	3399	3418	3236	3269	3447	3265	3453	3474	3507	3502	3592	3521	3480	3372
3421	3405	3301	3303	3436	3351	3483	3725	3714	3636	3629	3638	3440	3408	3520	3459	3306	3456	3435	3615	3564	3412	3518	3445	3468	3425	3580	3332	3528	3679	3580	3480	3577	3539	3477	3435	3405	3301	3502	3526	3458	3431	3503	3509	3508	3509	3494	3449	3370	3410
3419	3291	3420	3209	3374	3358	3511	3696	3583	3758	3743	3432	3459	3490	3426	3467	3443	3506	3555	3519	3574	3534	3512	3460	3461	3390	3470	3485	3542	3553	3452	3580	3588	3588	3613	3449	3458	3456	3467	3475	3675	3513	3534	3560	3673	3410	3483	3479	3434	3435
3465	3312	3309	3492	3318	3490	3507	3551	3672	3759	3580	3608	3526	3436	3522	3371	3454	3497	3564	3579	3521	3498	3475	3507	3490	3318	3433	3319	3428	3453	3410	3531	3580	3509	3415	3400	3391	3551	3639	3528	3559	3667	3583	3571	3449	3422	3435	3522	3451	3334
3403	3387	3369	3381	3521	3530	3611	3772	3663	3687	3643	3525	3552	3561	3428	3296	3491	3522	3508	3575	3424	3480	3544	3504	3382	3345	3422	3344	3493	3582	3507	3635	3560	3462	3363	3295	3335	3452	3640	3670	3673	3569	3468	3475	3508	3374	3452	3496	3443	3483
3315	3340	3326	3395	3387	3399	3478	3685	3658	3583	3552	3575	3593	3501	3504	3338	3397	3549	3468	3558	3476	3558	3576	3570	3477	3511	3459	3525	3563	3670	3590	3680	3444	3484	3366	3405	3337	3541	3490	3541	3600	3527	3624	3484	3408	3511	3534	3520	3577	3613
3286	3294	3255	3362	3372	3360	3559	3549	3669	3608	3626	3409	3406	3471	3379	3494	3451	3420	3456	3476	3569	3507	3520	3516	3552	3536	3515	3497	3667	3505	3576	3530	3450	3484	3396	3396	3498	3564	3666	3620	3637	3607	3530	3650	3494	3567	3623	3626	3556	3608
3314	3269	3421	3324	3419	3415	3602	3535	3576	3575	3470	3451	3455	3419	3360	3513	3396	3496	3636	3755	3676	3638	3549	3595	3460	3596	3561	3644	3618	3569	3506	3498	3417	3414	3406	3607	3493	3557	3545	3792	3518	3503	3584	3478	3609	3495	3496	3612	3574	3468
3582	3376	3428	3271	3470	3499	3578	3626	3573	3669	3426	3504	3346	3447	3307	3397	3523	3454	3545	3564	3561	3651	3720	3648	3718	3692	3710	3742	3625	3517	3571	3558	3516	3620	3410	3516	3516	3580	3559	3638	3552	3553	3520	3535	3613	3590	3578	3435	3633	3605
3591	3458	3432	3473	3453	3379	3521	3631	3646	3554	3472	3537	3309	3364	3264	3457	3473	3567	3628	3531	3493	3490	3539	3706	3741	3779	3727	3690	3605	3543	3496	3567	3499	3640	3453	3574	3536	3530	3482	3589	3565	3730	3530	3464	3593	3525	3501	3545	3453	3565
3582	3532	3356	3456	3403	3427	3378	3507	3651	3622	3735	3419	3527	3442	3423	3520	3541	3539	3483	3481	3498	3617	3551	3569	3646	3726	3626	3554	3639	3490	3468	3498	3462	3615	3509	3680	3530	3664	3581	3492	3525	3611	3510	3616	3451	3414	3518	3612	3494	3538
3580	3508	3673	3504	3378	3401	3531	3508	3551	3393	3656	3506	3464	3404	3503	3529	3555	3579	3365	3423	3331	3393	3654	3585	3598	3568	3589	3562	3437	3521	3524	3485	3592	3597	3602	3542	3529	3592	3671	3523	3571	3481	3486	3485	3503	3327	3447	3414	3565	3575
3628	3492	3402	3515	3370	3445	3518	3609	3504	3460	3568	3503	3375	3494	3581	3523	3417	3261	3551	3440	3494	3416	3518	3469	3627	3495	3463	3440	3480	3507	3417	3492	3622	3574	3565	3492	3463	3449	3535	3663	3548	3606	3418	3422	3472	3463	3393	3621	3594	3607
3414	3477	3503	3445	3482	3421	3464	3482	3561	3527	3603	3568	3512	3636	3495	3571	3462	3458	3501	3385	3377	3418	3418	3518	3631	3546	3678	3565	3706	3709	3642	3769	3682	3591	3600	3573	3419	3454	3413	3443	3581	3504	3415	3474	3323	3577	3397	3522	3650	3605
3597	3554	3338	3522	3530	3415	3650	3546	3521	3681	3555	3414	3591	3630	3521	3398	3504	3497	3433	3371	3473	3502	3497	3554	3725	3683	3674	3642	3740	3679	3775	3793	3640	3739	3654	3594	3560	3411	3301	3434	3554	3530	3575	3500	3507	3482	3529	3413	3529	3497
3545	3507	3345	3507	3442	3478	3602	3486	3597	3482	3566	3423	3795	3549	3444	3391	3484	3543	3262	3394	3409	3466	3647	3755	3652	3655	3746	3568	3614	3672	3576	3667	3692	3674	3578	3669	3543	3488	3230	3269	3540	3654	3677	3607	3490	3404	3639	3554	3479	3599
3542	3515	3458	3570	3405	3418	3469	3388	3480	3537	3559	3629	3725	3621	3495	3490	3565	3436	3418	3419	3625	3652	3654	3573	3606	3523	3521	3543	3563	3520	3486	3470	3582	3511	3516	3502	3419	3472	3506	3323	3516	3550	3635	3674	3539	3529	3702	3584	3504	3697
3531	3483	3323	3490	3293	3501	3414	3428	3526	3523	3594	3551	3606	3535	3536	3555	3582	3559	3545	3438	3577	3679	3577	3525	3472	3575	3357	3552	3435	3398	3496	3535	3511	3575	3581	3548	3585	3490	3555	3464	3590	3516	3555	3673	3576	3543	3605	3572	3480	3449
3588	3637	3572	3530	3373	3436	3501	3510	3660	3403	3436	3685	3604	3482	3624	3677	3640	3556	3397	3551	3599	3574	3614	3547	3393	3459	3447	3517	3508	3532	3515	3519	3559	3547	3507	3581	3613	3576	3600	3474	3497	3582	3530	3702	3600	3466	3511	3732	3586	3449
3716	3599	3529	3530	3335	3443	3399	3560	3546	3657	3601	3837	3703	3640	3653	3666	3598	3577	3481	3633	3658	3642	3542	3520	3373	3426	3403	3524	3383	3371	3436	3539	3658	3485	3596	3451	3651	3521	3488	3466	3490	3613	3459	3591	3586	3597	3551	3615	3634	3505
3676	3723	3518	3401	3315	3454	3307	3361	3611	3559	3670	3720	3648	3597	3694	3683	3661	3458	3580	3505	3686	3619	3564	3655	3571	3514	3544	3561	3499	3443	3500	3547	3575	3499	3549	3506	3499	3581	3540	3485	3543	3577	3629	3614	3756	3618	3733	3611	3547	3468
3656	3591	3579	3461	3410	3377	3408	3472	3483	3516	3561	3621	3779	3636	3800	3701	3581	3583	3559	3640	3553	3532	3535	3593	3529	3482	3553	3624	3522	3481	3585	3598	3516	3373	3486	3571	3545	3533	3454	3550	3447	3463	3628	3687	3714	3663	3562	3714	3511	3487
3577	3525	3566	3427	3308	3542	3420	3609	3493	3515	3667	3802	3625	3717	3775	3694	3515	3576	3641	3511	3463	3537	3489	3530	3597	3550	3504	3597	3436	3489	3439	3505	3410	3447	3488	3491	3449	3463	3468	3499	3538	3517	3527	3662	3781	3693	3566	3580	3649	3547
3579	3418	3502	3677	3433	3489	3412	3443	3522	3699	3719	3811	3806	3652	3786	3642	3473	3571	3566	3676	3642	3584	3479	3508	3524	3527	3493	3611	3463	3397	3411	3478	3524	3378	3559	3333	3435	3450	3549	3461	3476	3608	3571	3722	3728	3572	3513	3554	3618	3467
3626	3394	3502	3370	3414	3522	3369	3620	3641	3531	3745	3730	3723	3638	3754	3646	3609	3630	3553	3687	3683	3502	3524	3440	3401	3442	3339	3432	3563	3552	3506	3421	3399	3532	3456	3525	3554	3492	3576	3646	3548	3619	3588	3468	3688	3551	3636	3498	3559	3486
3597	3447	3446	3458	3412	3638	3479	3584	3651	3681	3650	3700	3604	3697	3705	3686	3583	3479	3595	3675	3649	3455	3387	3350	3381	3433	3383	3438	3498	3374	3490	3408	3435	3325	3498	3503	3415	3537	3606	3549	3570	3515	3562	3680	3678	3720	3370	3652	3555	3488
3612	3429	3581	3521	3506	3755	3639	3556	3544	3545	3698	3741	3612	3470	3725	3549	3524	3494	3507	3660	3504	3558	3394	3418	3328	3408	3353	3404	3451	3506	3474	3511	3514	3443	3439	3474	3448	3538	3543	3487	3555	3624	3588	3699	3649	3480	3501	3541	3678	3642
3686	3650	3642	3748	3489	3530	3594	3599	3751	3696	3608	3815	3673	3640	3593	3696	3562	3680	3564	3623	3665	3476	3434	3415	3303	3526	3401	3630	3501	3444	3496	3440	3387	3484	3656	3565	3492	3510	3570	3579	3613	3503	3573	3646	3613	3505	3474	3749	3597	3666
3700	3634	3653	3759	3545	3569	3588	3740	3670	3584	3599	3714	3575	3712	3652	3689	3621	3561	3489	3345	3550	3610	3536	3570	3475	3499	3382	3417	3429	3534	3549	3502	3480	3634	3450	3535	3652	3693	3742	3764	3678	3706	3675	3691	3620	3563	3568	3642	3655	3702
3725	3576	3653	3728	3738	3554	3651	3574	3559	3533	3492	3664	3653	3539	3744	3717	3610	3631	3428	3600	3630	3675	3701	3761	3706	3585	3529	3491	3366	3466	3578	3545	3494	3524	3706	3694	3646	3667	3644	3660	3655	3647	3746	3735	3746	3630	3689	3696	3628	3658
3644	3671	3698	3709	3706	3683	3601	3661	3547	3536	3451	3666	3567	3551	3582	3624	3641	3629	3469	3490	3501	3576	3824	3622	3588	3479	3711	3536	3543	3631	3447	3497	3494	3512	3635	3631	3631	3606	3464	3616	3528	3546	3787	3687	3638	3662	3657	3649	3496	3590
3790	3618	3472	3621	3643	3632	3547	3606	3676	3557	3495	3491	3644	3622	3632	3511	3601	3598	3429	3479	3490	3621	3500	3660	3642	3666	3554	3778	3570	3754	3594	3582	3537	3599	3661	3674	3781	3628	3625	3561	3644	3637	3529	3642	3559	3707	3618	3499	3512	3632
3621	3752	3570	3644	3543	3644	3535	3596	3625	3577	3629	3627	3717	3606	3539	3516	3629	3484	3634	3591	3518	3547	3505	3600	3573	3735	3702	3827	3751	3753	3668	3649	3597	3620	3758	3924	3690	3625	3684	3599	3756	3733	3735	3592	3586	3562	3601	3566	3513	3633
3728	3590	3644	3542	3637	3838	3676	3622	3742	3619	3624	3640	3626	3608	3524	3398	3445	3476	3581	3521	3512	3522	3421	3619	3594	3737	3659	3661	3805	3825	3680	3738	3730	3739	3694	3818	3726	3749	3685	3832	3869	3726	3667	3646	3694	3788	3714	3629	3639	3670
3656	3704	3636	3702	3646	3634	3598	3888	3692	3627	3624	3661	3567	3628	3737	3467	3471	3512	3489	3530	3564	3559	3559	3528	3510	3649	3716	3653	3773	3810	3784	3770	3766	3713	3689	3706	3616	3721	3685	3778	3819	3713	3771	3641	3738	3714	3688	3662	3775	3805
3709	3730	3626	3651	3450	3696	3668	3706	3755	3666	3561	3626	3434	3573	3717	3633	3493	3462	3446	3483	3696	3593	3686	3646	3674	3569	3585	3595	3825	3670	3690	3793	3745	3681	3582	3685	3781	3886	3884	3833	3833	3666	3689	3758	3789	3787	3660	3668	3615	3755
3826	3496	3557	3476	3521	3660	3863	3658	3781	3545	3417	3507	3463	3456	3541	3524	3531	3359	3488	3586	3526	3692	3646	3709	3682	3545	3735	3591	3631	3683	3656	3643	3659	3552	3684	3903	3947	3924	3871	3878	3798	3759	3711	3783	3799	3661	3902	3758	3759	3647
3732	3602	3524	3735	3528	3421	3689	3621	3535	3563	3473	3535	3490	3562	3624	3525	3550	3690	3559	3461	3548	3622	3711	3730	3708	3714	3819	3704	3671	3733	3540	3655	3802	3817	3967	3957	4132	3907	3846	3845	3911	3793	3837	3701	3704	3669	3789	3803	3702	3817
3616	3660	3580	3659	3513	3512	3561	3705	3708	3546	3660	3589	3670	3614	3654	3545	3540	3556	3617	3650	3571	3471	3616	3691	3586	3841	3858	3802	3831	3684	3790	3717	3820	3929	3885	3837	3743	3614	3612	3527	3738	3803	3837	3891	3906	3814	3655	3639	3672	3701
3534	3695	3627	3504	3540	3585	3610	3622	3555	3414	3627	3599	3480	3605	3673	3580	3532	3515	3500	3472	3613	3686	3734	3686	3714	3786	3831	3781	3760	3867	3794	3695	3801	3680	3617	3700	3678	3608	3467	3580	3589	3551	3647	3857	3879	3840	3592	3579	3698	3695
3721	3670	3559	3432	3346	3600	3518	3366	3473	3436	3397	3482	3561	3500	3541	3555	3749	3442	3593	3556	3661	3622	3711	3716	3893	3872	3722	3620	3666	3733	3772	3643	3488	3518	3515	3611	3844	3724	3718	3825	3525	3526	3544	3650	3740	3640	3670	3680	3566	3733
3626	3560	3443	3527	3484	3408	3580	3428	3489	3651	3313	3472	3475	3602	3555	3619	3699	3539	3687	3588	3723	3599	3774	3748	3916	3929	3658	3685	3831	3936	3883	3780	3557	3475	3780	3901	4073	4061	3897	3883	3947	3846	3845	3623	3481	3597	3651	3679	3615	3799
3589	3688	3514	3522	3604	3467	3549	3453	3483	3504	3625	3425	3586	3662	3639	3723	3694	3576	3590	3535	3662	3616	3815	3802	3923	3719	3742	3729	3869	3868	3788	3746	3642	3661	3967	4159	4121	3913	3816	3645	3803	4006	3923	3797	3607	3705	3661	3736	3475	3711
3812	3582	3662	3578	3579	3532	3598	3603	3491	3579	3548	3530	3458	3575	3688	3703	3707	3732	3543	3648	3707	3757	3800	3953	3749	3704	3557	3727	3872	3711	3611	3554	3648	3898	4067	3910	3708	3495	3408	3315	3401	3572	3813	3907	3877	3657	3477	3783	3751	3577
3771	3693	3473	3564	3621	3574	3683	3468	3555	3473	3574	3557	3582	3689	3709	3706	3804	3734	3728	3760	3720	3853	3747	3783	3960	3685	3611	3661	3744	3601	3546	3564	3705	3991	4016	3745	3387	3150	3057	3109	3213	3072	3537	3722	3987	3520	3461	3664	3671	3684
3858	3666	3484	3474	3582	3586	3513	3513	3455	3616	3530	3699	3684	3707	3620	3662	3717	3806	3839	3672	3709	3618	3875	3956	3947	3829	3762	3815	3797	3730	3740	3645	3840	3996	3814	3367	3057	3160	3507	3583	3459	3119	3064	3584	4017	3753	3491	3395	3765	3736
3685	3554	3510	3396	3516	3518	3432	3374	3428	3453	3568	3627	3692	3722	3950	3803	3779	3812	3782	3861	3849	3810	4048	3828	3824	3902	3780	3729	3780	3671	3584	3644	3787	3921	3675	3245	3118	3397	3952	4100	3724	2960	2920	3412	4132	3793	3356	3597	3794	3542
3646	3522	3390	3472	3469	3322	3259	3478	3413	3561	3536	3699	3762	3735	3736	3768	3734	3798	3868	4019	3806	3722	3920	3930	3922	3872	3787	3862	3901	3801	3672	3651	3846	3881	3811	3208	3140	3378	3876	4057	3544	2720	2809	3500	4028	3693	3338	3511	3600	3548
3560	3512	3406	3495	3359	3343	3425	3397	3469	3446	3598	3663	3758	3728	3808	3682	3787	3725	3738	3940	3872	3856	3885	3892	4008	3941	3854	3865	3815	3734	3550	3538	3748	3818	3707	3326	2954	3083	3363	3256	2881	2610	2885	3654	3945	3504	3228	3440	3648	3487
3508	3627	3429	3533	3438	3348	3428	3483	3508	3549	3704	3687	3731	3602	3603	3690	3634	3504	3695	3840	3879	3905	3906	3975	3857	3702	3747	3721	3759	3607	3489	3437	3574	3742	3792	3526	3184	2854	2907	2777	2643	2816	3354	4052	3736	3212	3296	3668	3468	3423
3690	3544	3443	3467	3378	3549	3519	3557	3503	3817	3731	3587	3724	3783	3756	3550	3485	3449	3647	3634	3731	3783	3749	3911	3922	3782	3759	3801	3830	3700	3622	3504	3493	3862	3802	3736	3388	2992	2964	3029	3184	3599	3899	3755	3412	3255	3381	3433	3475	3414
3618	3429	3454	3457	3343	3414	3513	3508	3646	3604	3624	3648	3679	3658	3632	3676	3518	3411	3411	3567	3675	3917	3796	3679	3916	3632	3574	3546	3680	3698	3608	3445	3484	3537	3681	3858	3717	3571	3525	3679	3749	3908	3742	3321	3241	3204	3571	3549	3330	3480
3486	3615	3357	3460	3465	3567	3606	3541	3546	3793	3662	3612	3795	3778	3579	3623	3572	3500	3562	3646	3684	3645	3824	3923	3719	3742	3617	3430	3505	3682	3697	3665	3589	3621	3643	3750	3811	3695	3803	3770	3702	3753	3307	3124	3255	3456	3634	3307	3315	3383
3541	3542	3538	3446	3554	3530	3460	3478	3458	3513	3644	3718	3771	3841	3890	3680	3717	3420	3500	3630	3652	3779	3680	3716	3821	3608	3601	3508	3551	3644	3705	3634	3494	3492	3430	3370	3407	3532	3463	3616	3361	3245	3225	3383	3643	3611	3492	3372	3460	3432
3525	3441	3456	3442	3469	3546	3674	3521	3647	3607	3685	3776	3771	3883	3778	3677	3777	3615	3524	3587	3577	3704	3859	3728	3622	3777	3672	3472	3488	3429	3546	3663	3587	3592	3420	3415	3473	3209	3130	3260	3210	3184	3593	3534	3719	3388	3378	3419	3573	3463
3657	3434	3437	3471	3424	3530	3527	3637	3665	3608	3770	3677	3822	3759	3846	3731	3859	3575	3656	3632	3693	3585	3570	3825	3688	3628	3638	3480	3409	3498	3610	3623	3634	3507	3502	3414	3549	3420	3336	3529	3479	3522	3611	3534	3499	3344	3394	3443	3680	3412
3684	3516	3343	3384	3362	3500	3529	3386	3391	3494	3677	3763	3773	3926	3854	3855	3683	3657	3533	3682	3662	3830	3839	3707	3684	3688	3592	3555	3579	3515	3564	3516	3418	3616	3478	3577	3593	3596	3432	3496	3567	3336	3524	3383	3328	3333	3566	3609	3579	3338
3486	3406	3277	3258	3263	3427	3392	3435	3452	3464	3603	3739	3673	3689	3829	3662	3713	3752	3546	3660	3742	3767	3784	3588	3580	3778	3548	3393	3537	3690	3526	3423	3333	3524	3448	3333	3491	3449	3364	3391	3452	3273	3335	3289	3446	3469	3555	3569	3405	3480
3437	3571	3366	3358	3388	3474	3499	3493	3585	3560	3814	3727	3817	3804	3691	3586	3664	3727	3609	3567	3606	3711	3735	3850	3658	3572	3697	3572	3427	3594	3550	3519	3512	3565	3409	3393	3439	3374	3219	3316	3272	3312	3236	3415	3545	3371	3513	3449	3432	3484
3653	3548	3379	3323	3375	3538	3440	3510	3611	3544	3834	3781	3763	3921	3827	3845	3564	3416	3545	3705	3939	3694	3623	3712	3652	3644	3353	3481	3390	3403	3583	3553	3413	3516	3346	3542	3502	3379	3364	3391	3318	3309	3397	3474	3390	3438	3456	3419	3468	3338
3685	3625	3413	3246	3330	3335	3483	3490	3384	3627	3587	3559	3697	3811	3732	3705	3589	3567	3420	3546	3544	3652	3689	3629	3517	3713	3426	3439	3532	3431	3327	3518	3383	3586	3497	3324	3548	3425	3362	3365	3450	3359	3376	3279	3340	3277	3398	3346	3372	3409
3536	3491	3374	3437	3410	3588	3593	3699	3790	3881	3745	3806	3640	3659	3585	3594	3574	3652	3587	3514	3624	3686	3773	3667	3582	3416	3638	3393	3404	3540	3293	3306	3382	3269	3385	3304	3419	3271	3272	3388	3269	3325	3295	3387	3433	3422	3438	3463	3447	3322
3367	3519	3662	3462	3574	3606	3690	3832	3821	3805	3816	3826	3807	3700	3591	3442	3471	3454	3666	3684	3621	3658	3662	3682	3548	3417	3640	3522	3445	3522	3316	3269	3487	3364	3399	3386	3422	3274	3253	3325	3232	3419	3317	3350	3379	3441	3447	3401	3398	3341
3615	3654	3536	3492	3530	3563	3674	3571	3742	3702	3746	3824	3886	3813	3713	3572	3524	3449	3471	3784	3743	3751	3604	3724	3822	3647	3297	3544	3405	3321	3436	3372	3583	3524	3356	3472	3342	3473	3273	3357	3210	3406	3282	3461	3424	3402	3463	3389	3385	3466
3658	3583	3471	3405	3360	3494	3351	3619	3416	3564	3637	3702	3734	3679	3597	3734	3646	3532	3442	3584	3755	3772	3640	3493	3629	3612	3464	3427	3603	3353	3522	3570	3374	3490	3560	3506	3446	3509	3527	3346	3313	3287	3250	3485	3276	3485	3560	3557	3405	3381
3505	3322	3250	3414	3331	3499	3391	3663	3552	3428	3532	3485	3669	3522	3522	3621	3785	3748	3623	3568	3505	3731	3753	3552	3579	3751	3673	3595	3626	3738	3487	3626	3397	3492	3750	3325	3438	3377	3341	3349	3399	3285	3363	3476	3457	3597	3564	3677	3652	3351
3421	3324	3283	3478	3566	3578	3714	3834	3675	3719	3678	3693	3554	3430	3467	3591	3621	3829	3946	3594	3381	3645	3776	3672	3353	3583	3721	3654	3593	3757	3697	3629	3550	3357	3556	3408	3387	3412	3247	3383	3394	3340	3454	3221	3485	3582	3637	3536	3575	3457
3413	3389	3434	3524	3666	3773	3778	3933	3973	3799	3772	3791	3617	3608	3483	3521	3499	3656	3892	3807	3505	3436	3708	3600	3564	3472	3672	3493	3568	3800	3655	3520	3538	3460	3530	3458	3471	3370	3272	3449	3266	3387	3516	3364	3610	3501	3434	3652	3624	3474
3669	3560	3604	3529	3568	3580	3671	3842	3762	3759	3836	3806	3691	3815	3764	3561	3385	3531	3752	3840	3735	3622	3598	3778	3699	3453	3586	3616	3504	3556	3841	3488	3489	3503	3313	3466	3317	3347	3284	3458	3304	3342	3361	3262	3329	3426	3592	3433	3543	3451
3633	3654	3565	3453	3410	3417	3548	3466	3651	3654	3798	3827	3914	3868	3862	3723	3597	3449	3527	3793	3820	3633	3581	3685	3799	3484	3477	3553	3583	3419	3595	3398	3370	3469	3298	3466	3295	3270	3301	3377	3314	3298	3289	3334	3371	3390	3433	3456	3561	3443
3820	3537	3440	3341	3229	3193	3252	3398	3357	3426	3693	3911	3788	3945	3928	3960	3589	3613	3532	3717	3806	3668	3597	3412	3766	3532	3343	3503	3459	3277	3274	3470	3264	3442	3386	3515	3290	3305	3362	3247	3309	3323	3379	3274	3277	3400	3288	3407	3298	3455
3676	3393	3374	3240	3250	3246	3302	3322	3361	3546	3528	3594	3804	3838	3824	3885	3889	3631	3577	3620	3736	3912	3498	3454	3632	3657	3431	3390	3533	3248	3377	3556	3359	3346	3373	3429	3495	3453	3429	3280	3388	3322	3339	3172	3362	3396	3310	3334	3295	3332
3693	3487	3121	3085	3176	3355	3507	3469	3499	3448	3242	3381	3405	3644	3834	3916	3952	3823	3405	3521	3621	3822	3604	3494	3534	3795	3439	3203	3517	3444	3278	3429	3352	3518	3434	3348	3567	3365	3445	3340	3337	3273	3291	3255	3409	3361	3302	3386	3396	3361
3577	3355	3315	3358	3092	3400	3514	3609	3456	3392	3280	3271	3351	3430	3552	3722	3894	3760	3565	3514	3548	3816	3742	3453	3549	3586	3502	3318	3444	3435	3313	3504	3397	3326	3432	3228	3528	3463	3469	3240	3476	3415	3348	3468	3411	3546	3444	3362	3401	3424
3511	3320	3249	3305	3439	3439	3521	3523	3466	3328	3372	3265	3193	3453	3638	3762	3987	3848	3580	3457	3612	3706	3767	3624	3526	3732	3695	3415	3468	3537	3310	3510	3306	3266	3429	3360	3498	3378	3432	3309	3440	3347	3337	3367	3555	3606	3582	3444	3305	3517
3427	3208	3082	3336	3405	3477	3543	3461	3389	3290	3241	3225	3165	3433	3522	3701	3856	3865	3527	3394	3428	3621	3645	3557	3517	3853	3695	3439	3500	3528	3373	3388	3428	3353	3626	3347	3404	3389	3544	3507	3533	3401	3529	3467	3599	3539	3511	3504	3454	3532
3381	3295	3237	3212	3359	3430	3583	3514	3477	3429	3244	3224	3237	3364	3472	3619	3900	3791	3563	3401	3473	3759	3834	3578	3558	3742	3788	3509	3657	3744	3334	3485	3476	3381	3549	3335	3478	3380	3419	3454	3447	3407	3362	3499	3633	3507	3580	3544	3546	3428
3289	3246	3197	3273	3355	3396	3433	3444	3411	3404	3302	3300	3179	3401	3421	3630	3851	3807	3751	3389	3551	3729	3681	3561	3597	3620	3799	3567	3504	3617	3416	3607	3534	3317	3646	3489	3456	3369	3332	3387	3393	3346	3397	3500	3514	3553	3502	3580	3479	3533
3420	3167	3174	3205	3309	3393	3437	3468	3276	3350	3239	3260	3261	3407	3469	3659	3870	3879	3727	3366	3409	3700	3875	3653	3465	3792	3804	3452	3476	3580	3435	3565	3448	3395	3662	3439	3588	3430	3353	3406	3330	3383	3486	3342	3442	3425	3378	3503	3613	3483
3364	3337	3212	3218	3273	3283	3321	3292	3427	3238	3243	3237	3300	3227	3479	3621	3707	3739	3526	3361	3408	3825	3755	3638	3555	3707	3629	3457	3632	3638	3399	3501	3562	3399	3546	3404	3560	3366	3446	3382	3448	3288	3428	3328	3354	3354	3355	3438	3620	3569
3587	3250	3060	3220	3215	3167	3231	3273	3278	3265	3274	3359	3300	3528	3702	3784	3668	3830	3551	3421	3425	3783	3804	3515	3492	3670	3485	3409	3678	3630	3352	3536	3494	3391	3559	3467	3558	3346	3406	3280	3426	3388	3368	3233	3335	3384	3408	3490	3423	3586
3616	3314	3196	3112	3200	3224	3210	3210	3124	3331	3216	3327	3367	3463	3733	3802	3787	3638	3519	3239	3581	3873	3778	3483	3530	3638	3494	3426	3563	3551	3435	3683	3455	3521	3531	3553	3632	3452	3416	3307	3416	3339	3467	3312	3424	3170	3471	3468	3424	3472
3690	3477	3266	3127	3181	3092	3120	3201	3199	3180	3281	3301	3602	3636	3733	3812	3663	3588	3430	3441	3597	3832	3744	3530	3570	3642	3479	3342	3740	3407	3388	3496	3360	3604	3571	3584	3748	3503	3632	3280	3489	3475	3359	3326	3245	3257	3378	3442	3484	3596
3866	3545	3324	3340	3167	3285	3116	3201	3319	3292	3367	3474	3636	3779	3864	3738	3668	3551	3487	3740	3680	3645	3442	3455	3496	3679	3449	3441	3509	3503	3512	3437	3437	3574	3498	3533	3590	3455	3509	3474	3481	3330	3410	3298	3317	3382	3363	3631	3475	3549
3612	3573	3500	3370	3273	3174	3234	3284	3272	3327	3461	3546	3641	3635	3656	3569	3481	3350	3394	3707	3777	3535	3491	3624	3672	3676	3427	3585	3616	3429	3446	3405	3380	3637	3423	3597	3536	3416	3475	3393	3301	3436	3391	3454	3275	3450	3432	3431	3636	3528
3519	3589	3438	3475	3476	3350	3367	3427	3538	3678	3612	3531	3668	3632	3555	3478	3298	3399	3566	3803	3672	3588	3517	3552	3643	3469	3502	3618	3518	3341	3514	3299	3337	3418	3324	3563	3448	3595	3359	3399	3551	3418	3426	3488	3448	3391	3353	3474	3562	3458
3415	3399	3326	3418	3586	3556	3486	3576	3647	3611	3630	3718	3591	3486	3304	3361	3257	3552	3576	3584	3503	3488	3636	3764	3585	3333	3607	3659	3445	3361	3427	3251	3318	3426	3309	3531	3431	3498	3407	3505	3467	3655	3453	3398	3411	3497	3538	3403	3609	3491
3354	3238	3390	3335	3377	3542	3541	3531	3575	3618	3620	3531	3420	3260	3208	3225	3363	3634	3671	3385	3375	3408	3618	3641	3316	3487	3724	3620	3558	3615	3353	3440	3453	3380	3447	3530	3559	3559	3349	3523	3515	3551	3581	3463	3400	3417	3529	3552	3614	3517
3531	3283	3170	3246	3170	3250	3314	3474	3493	3395	3353	3251	3115	3203	3256	3370	3587	3523	3550	3283	3318	3462	3605	3481	3361	3596	3595	3497	3538	3578	3413	3419	3449	3322	3426	3386	3529	3492	3543	3453	3687	3712	3706	3525	3540	3542	3609	3581	3624	3575
3536	3331	3186	3138	3111	3098	3198	3277	3426	3301	3279	3341	3122	3295	3385	3394	3475	3440	3232	3340	3365	3484	3429	3307	3490	3518	3608	3559	3599	3503	3312	3477	3364	3251	3402	3454	3506	3448	3597	3602	3599	3605	3459	3556	3579	3626	3619	3603	3594	3602
3606	3349	3378	3258	3269	3329	3350	3331	3422	3450	3307	3311	3261	3463	3290	3315	3289	3229	3285	3588	3440	3423	3291	3359	3537	3468	3425	3633	3492	3542	3521	3535	3291	3471	3408	3460	3601	3489	3421	3512	3517	3619	3671	3587	3530	3584	3493	3654	3656	3584
3375	3349	3413	3397	3474	3422	3451	3527	3534	3616	3538	3431	3307	3378	3310	3240	3338	3258	3453	3468	3416	3307	3400	3532	3446	3417	3570	3693	3492	3558	3556	3492	3442	3468	3373	3531	3498	3597	3618	3767	3709	3580	3589	3478	3477	3571	3512	3693	3690	3845
3286	3181	3127	3203	3309	3469	3302	3437	3539	3427	3443	3286	3207	3137	3140	3229	3388	3494	3638	3502	3318	3222	3501	3420	3571	3623	3467	3529	3425	3627	3538	3494	3508	3498	3432	3553	3510	3612	3667	3608	3757	3657	3516	3661	3473	3636	3570	3605	3715	3671
3413	3190	3168	3171	3221	3278	3280	3290	3312	3328	3080	3159	3175	3239	3311	3439	3567	3362	3314	3363	3345	3478	3447	3333	3542	3620	3506	3394	3531	3581	3401	3587	3503	3511	3655	3478	3515	3644	3594	3473	3586	3663	3693	3508	3542	3518	3484	3484	3627	3668
3348	3416	3320	3271	3203	3267	3219	3347	3399	3193	3236	3347	3412	3328	3347	3268	3359	3326	3318	3363	3417	3489	3391	3394	3506	3425	3476	3500	3758	3658	3619	3499	3476	3612	3607	3528	3531	3579	3548	3484	3620	3612	3627	3599	3472	3413	3443	3569	3534	3646
3327	3366	3284	3368	3487	3488	3425	3431	3300	3470	3303	3412	3279	3277	3241	3360	3252	3314	3361	3417	3270	3215	3322	3394	3473	3218	3358	3411	3496	3646	3753	3646	3613	3571	3636	3526	3571	3559	3469	3452	3506	3528	3560	3446	3382	3521	3573	3540	3458	3465
3363	3131	3213	3322	3464	3302	3361	3342	3281	3235	3315	3338	3291	3213	3266	3346	3335	3432	3285	3357	3258	3353	3357	3424	3298	3508	3447	3472	3565	3576	3537	3639	3539	3565	3613	3599	3593	3523	3464	3390	3409	3486	3660	3590	3537	3536	3471	3523	3546	3557
3410	3436	3166	3279	3241	3199	3197	3204	3170	3404	3180	3288	3255	3325	3500	3415	3399	3305	3216	3426	3319	3408	3323	3288	3288	3229	3412	3318	3410	3428	3392	3533	3470	3459	3550	3487	3514	3463	3499	3429	3450	3431	3638	3641	3551	3387	3506	3437	3481	3540
3412	3379	3243	3349	3323	3232	3218	3200	3272	3289	3391	3345	3367	3467	3429	3355	3313	3312	3367	3385	3344	3147	3309	3349	3266	3293	3344	3321	3343	3388	3282	3504	3446	3545	3517	3567	3556	3530	3390	3339	3471	3423	3458	3465	3469	3413	3400	3491	3480	3512
3288	3193	3263	3326	3304	3163	3218	3101	3218	3148	3437	3433	3335	3325	3529	3472	3383	3350	3379	3326	3359	3401	3258	3326	3276	3181	3257	3255	3236	3229	3358	3273	3394	3301	3413	3395	3406	3450	3258	3491	3302	3504	3498	3547	3514	3413	3394	3566	3585	3534
3361	3337	3299	3322	3212	3238	3235	3263	3156	3271	3239	3467	3424	3454	3387	3355	3243	3332	3247	3319	3328	3280	3237	3200	3264	3182	3126	3172	3354	3250	3312	3334	3387	3291	3362	3376	3436	3378	3375	3383	3396	3523	3436	3480	3462	3351	3341	3380	3509	3473
3359	3187	3135	3265	3282	3230	3256	3252	3212	3280	3412	3350	3298	3236	3396	3319	3245	3251	3367	3342	3396	3258	3233	3314	3254	3206	3273	3109	3260	3160	3298	3304	3200	3369	3378	3273	3277	3232	3285	3237	3345	3409	3431	3488	3452	3460	3365	3438	3524	3370
3342	3209	3099	3094	3091	3223	3177	3177	3301	3505	3277	3370	3318	3446	3323	3345	3290	3370	3374	3247	3350	3340	3340	3249	3236	3343	3125	3153	3195	3234	3340	3296	3313	3212	3310	3239	3197	3305	3264	3205	3217	3379	3391	3436	3420	3203	3352	3402	3418	3496
3283	3250	2993	3172	3099	3225	3317	3281	3360	3320	3275	3184	3339	3236	3320	3221	3457	3234	3379	3287	3302	3296	3320	3194	3284	3183	3086	3128	3138	3172	3164	3278	3170	3263	3314	3333	3234	3299	3192	3272	3261	3357	3342	3298	3274	3355	3380	3402	3367	3380
3178	3241	3066	3182	3133	3196	3279	3365	3342	3239	3263	3351	3287	3144	3375	3288	3351	3238	3272	3373	3253	3331	3261	3329	3236	3203	3067	3118	3135	3183	3296	3186	3126	3209	3255	3273	3156	3384	3222	3299	3216	3399	3400	3307	3213	3292	3265	3358	3359	3402
3272	3054	3019	3181	3241	3289	3264	3369	3359	3359	3301	3202	3275	3378	3369	3261	3343	3281	3302	3378	3242	3172	3208	3252	3268	3216	3230	3244	3199	3274	3170	3217	3182	3055	3235	3255	3296	3260	3264	3254	3273	3253	3446	3316	3359	3254	3307	3397	3289	3367
3120	2895	3054	3059	3129	3258	3267	3239	3271	3364	3346	3288	3061	3276	3236	3321	3362	3419	3291	3267	3144	3296	3278	3221	3234	3248	3158	3231	3190	3226	3238	3176	3176	3167	3217	3200	3355	3275	3308	3288	3323	3267	3309	3237	3278	3336	3264	3362	3492	3337
3175	3051	3056	3201	3157	3160	3078	3245	3267	3348	3121	3139	3190	3083	3299	3244	3309	3360	3292	3318	3352	3159	3125	3313	3252	3182	3340	3190	3186	3244	3114	3127	3183	3224	3163	3169	3320	3251	3386	3245	3228	3289	3338	3273	3273	3360	3188	3317	3289	3213
3149	3037	2879	3128	3158	3050	3168	3145	3136	3208	3084	3078	3067	3099	3250	3019	3297	3087	3295	3343	3296	3297	3288	3345	3281	3304	3276	3352	3252	3199	3218	3292	3089	3237	3187	3220	3433	3294	3304	3226	3206	3231	3241	3245	3230	3262	3294	3428	3306	3452
3151	3173	3048	3040	3122	3158	3117	3031	3119	3105	3099	3030	3082	3073	3011	3095	3252	3143	3201	3207	3216	3208	3386	3460	3362	3391	3398	3460	3307	3290	3286	3233	3162	3202	3370	3213	3416	3317	3218	3235	3177	3237	3322	3183	3297	3191	3242	3330	3349	3346
3183	3013	3080	3059	3066	3065	3033	3097	3047	3075	3161	2994	3073	3070	3059	3056	3104	3158	3166	3181	3273	3242	3179	3390	3399	3322	3282	3314	3483	3268	3284	3283	3260	3219	3251	3205	3332	3238	3243	3230	3184	3210	3231	3215	3315	3160	3230	3147	3485	3306
3152	3135	3118	3108	3159	3078	3125	3179	3083	3102	3130	3157	3131	2929	3183	3004	3123	3160	3136	3165	3221	3200	3277	3311	3338	3434	3453	3399	3390	3391	3420	3314	3367	3291	3310	3366	3306	3258	3242	3182	3179	3216	3191	3287	3294	3281	3271	3293	3342	3419
3205	3233	3090	3031	3098	3114	3140	3113	3029	3055	3068	3041	3120	3087	3050	3131	3152	3002	3122	3109	3076	3189	3279	3309	3470	3395	3450	3361	3236	3263	3383	3476	3338	3312	3252	3382	3254	3269	3287	3159	3187	3207	3328	3291	3119	3226	3311	3257	3478	3504
3228	3099	3145	3051	3018	3123	3111	3116	3159	3081	3107	3081	3018	3025	3043	2989	3044	3132	3115	3083	3086	3117	3286	3301	3391	3400	3338	3302	3376	3395	3376	3452	3494	3308	3469	3240	3220	3221	3356	3314	3356	3260	3314	3329	3242	3196	3229	3335	3274	3495
3268	3244	3089	3091	3127	3022	3047	3041	3044	3064	3171	3098	3137	3190	3126	3031	3084	3094	2987	3083	3171	3085	3216	3232	3311	3282	3404	3318	3260	3367	3466	3357	3463	3342	3435	3372	3357	3415	3392	3312	3350	3292	3224	3300	3193	3310	3259	3302	3358	3468
3206	3158	3051	3055	3009	3030	3050	3134	3073	3192	3140	3213	3214	3178	3114	3067	3180	3056	3046	3113	3059	2999	3306	3120	3318	3323	3308	3230	3352	3237	3496	3440	3456	3360	3286	3250	3393	3325	3473	3293	3378	3376	3389	3335	3252	3309	3278	3324	3387	3455
3297	3051	3118	3086	3020	3099	3126	3155	3093	3208	3224	3119	3177	3107	3137	3084	3092	3117	3185	3214	3160	3110	3179	3249	3159	3257	3382	3269	3237	3319	3335	3295	3220	3259	3312	3291	3363	3362	3328	3248	3239	3324	3386	3298	3323	3226	3375	3375	3371	3426
3189	3045	3037	3127	3106	3085	3093	3075	3133	3123	3148	3111	3096	3056	3241	3188	3281	3090	3177	3134	3172	3165	3230	3180	3209	3270	3189	3297	3360	3250	3382	3307	3327	3313	3330	3262	3464	3316	3436	3391	3214	3205	3211	3319	3284	3337	3280	3277	3321	3341
3138	3207	3046	3181	3050	3062	3240	3133	3214	3310	3182	3129	3187	3186	3166	3156	3053	3115	3230	3187	3038	3176	3276	3193	3232	3158	3364	3229	3407	3280	3339	3352	3387	3314	3255	3306	3280	3481	3455	3255	3333	3246	3278	3287	3340	3435	3335	3282	3403	3246
3214	3161	3102	3163	3092	3123	3154	3046	3097	3292	3128	3102	3092	3279	3270	3174	3063	3240	3076	3094	3179	3184	3098	3091	3200	3166	3262	3231	3171	3290	3430	3187	3312	3230	3216	3258	3361	3408	3319	3322	3315	3363	3382	3433	3339	3334	3294	3235	3228	3359
3122	3135	3110	3106	3037	3014	3075	3171	3178	3162	3200	3115	3262	3229	3262	3025	3103	3120	3200	3107	3236	3184	3151	3176	3178	3117	3247	3075	3270	3282	3203	3195	3304	3269	3340	3314	3237	3337	3398	3311	3256	3373	3282	3384	3427	3320	3227	3174	3299	3201
3193	3103	3031	3007	3044	3135	3274	3261	3149	3226	3182	3087	3163	3160	3203	3285	3187	3166	3215	3084	3113	3281	3238	3152	3200	3151	3208	3198	3192	3239	3125	3154	3213	3227	3221	3234	3363	3410	3345	3244	3316	3305	3246	3340	3398	3405	3296	3223	3240	3266
3171	3149	3087	3077	3115	3221	3323	3294	3192	3216	3278	3191	3253	3303	3180	3181	3131	3148	3180	3165	3182	3146	3206	3120	3332	3142	3177	3299	3148	3094	3166	3153	3151	3236	3455	3220	3250	3269	3308	3418	3212	3362	3248	3224	3290	3319	3184	3204	3305	3126
3089	3064	2991	2993	2993	3172	3159	3270	3157	3361	3136	3234	3222	3327	3245	3212	3235	3171	3228	3227	3265	3245	3186	3273	3192	3167	3182	3252	3032	3018	3011	2954	3129	3188	3356	3271	3126	3210	3227	3271	3333	3331	3255	3289	3306	3140	3245	3283	3224	3231
3144	3012	2947	3062	3053	3133	3066	3124	3231	3226	3133	3259	3146	3303	3269	3159	3128	3146	3202	3131	3314	3212	3321	3219	3324	3204	3204	3134	2964	3177	3095	3213	3224	3261	3125	3067	3141	3204	3204	3219	3268	3229	3119	3186	3125	3233	3160	3177	3205	3222
2943	2926	2981	2933	2989	3060	3130	3221	3136	3131	3154	3074	3111	3215	3193	3163	3183	3216	3200	3135	3204	3173	3250	3329	3214	3108	3243	3116	3084	3114	3139	3173	3206	3211	3281	3062	3188	3109	3207	3274	3193	3155	3180	3055	3148	3102	3240	3043	3209	3142
3126	2926	2916	2801	2921	2943	3074	3127	3087	3083	3122	3204	3174	3180	3118	3061	3146	3227	3137	3275	3242	3199	3268	3237	3135	3178	3091	3147	3065	3139	3180	3239	3095	3151	3017	3079	3133	3239	3286	3310	3230	3079	3134	3191	3104	3082	3097	3255	3280	3038
3001	3048	2938	2889	2927	3054	3170	3172	3072	3149	3170	3000	3158	3085	3217	3247	3187	3197	3175	3180	3218	3238	3190	3174	3158	3101	3073	3129	3229	3274	3180	3141	3163	2961	3047	3123	3270	3166	3284	3299	3282	3211	3134	3261	3066	3119	3140	3269	3176	3184
2934	2914	3003	2990	2897	2913	3020	2944	3150	3196	3124	3102	3099	3024	3094	3073	3163	3168	3195	3100	3308	3273	3086	3110	3229	3076	3150	3172	3225	3234	3252	3118	3056	3081	3136	3039	3105	3239	3172	3261	3236	3153	3224	3176	3271	3175	3215	3275	3233	3132
3058	3005	2928	2946	2826	2980	3086	3067	3170	3120	3257	3273	3074	3014	3238	3321	3244	3290	3165	3227	3305	3206	3290	3183	3088	3164	3078	3112	3203	3304	3271	3056	3215	3126	3165	3179	3079	3122	3144	3219	3173	3052	3081	3059	3170	3103	3130	3256	3240	3338
3030	2982	2948	2955	2978	3040	3082	3166	3056	3118	3173	3177	3217	3133	3158	3187	3184	3201	3314	3275	3188	3225	3127	3173	3141	3113	2973	3138	3180	3264	3158	3119	2995	3118	3157	3147	3132	3172	2982	3075	3015	3115	3048	3151	3204	3208	3187	3260	3233	3252
2947	3024	2912	2958	3060	3032	3058	3196	3031	3156	3128	3205	3103	3138	3234	3205	3218	3217	3199	3230	3280	3165	3229	3161	3015	3038	3139	3135	3188	3186	3196	3135	3101	3155	3074	3089	2933	3084	3049	3054	3144	3092	2993	3122	3191	3261	3110	3281	3179	3092
3066	2970	2995	2988	2899	2891	2978	2941	3037	3128	3064	3054	3109	3136	3166	3234	3195	3171	3196	3218	3050	3161	3045	3011	3213	3106	3047	3126	3115	3198	3064	3063	3136	3034	3027	3038	3024	2979	3016	3149	3281	3166	3001	2981	3160	3209	3217	3137	3167	3179
3051	2857	2980	2890	2870	2967	3117	3181	2946	3176	3099	3092	3197	3203	3153	3266	3104	3187	3160	3046	3100	3075	3251	2934	3051	3114	3108	3159	3174	3070	3018	3126	3036	3124	3080	3103	2978	2976	2856	3045	3034	3018	2921	3092	3158	3203	3113	3213	3150	3045
3091	3016	2858	2980	3063	2931	3130	3037	2923	3173	3034	3169	3169	3188	3183	3111	3180	3151	3126	3126	3093	3062	3062	3179	3144	3026	3224	3061	3146	3176	3167	3022	3268	3160	2977	3162	3028	2858	2810	2960	2960	2949	3032	3102	3235	3208	3082	3109	3157	3155
2983	2943	2922	2992	2991	3045	3013	3027	3014	3001	3107	3158	3287	3202	3191	3081	3064	3142	3172	3155	3063	3106	3357	3226	3137	3176	3085	3090	3105	3212	3101	3077	3082	3226	3075	3115	3021	2864	3026	2941	3007	3039	3161	3223	3312	3236	3031	3216	3168	3109
2962	2998	2870	3063	3043	2989	2957	3076	3025	3069	3253	3179	3258	3217	3144	3090	3073	3122	3040	3155	3152	3210	3202	3133	3186	3190	3150	3167	3099	3090	3079	3157	3186	3173	3221	3158	3194	3039	2978	2926	2966	3075	3265	3276	3311	3120	3181	3176	3149	3236
2979	3034	2902	3025	2973	2956	3144	2876	3020	3070	2941	3114	3260	3202	3179	3145	3074	3100	3156	3248	3192	3195	3180	3025	3174	3172	3239	3077	3160	3182	3339	3128	3043	3173	3288	3234	3276	3108	3066	3019	3102	3124	3171	3272	3367	3140	3214	3268	3398	3296
2987	2996	2878	2915	3048	2951	2888	2891	3098	2888	3041	3102	3196	3057	3070	3017	3119	3087	3147	3107	3257	3151	3147	3237	3190	3146	3128	3142	3257	3139	3181	3087	3170	3077	3268	3295	3263	3258	3187	3135	3242	3233	3266	3232	3202	3190	3284	3187	3390	3310
2998	2896	2789	2878	2891	2936	2960	2974	3152	3038	3101	3084	3118	3242	3057	3080	3125	3193	3156	3247	3111	3186	3117	3182	3115	3130	3212	3224	3147	3090	3242	3123	3194	3175	3106	3115	3146	3057	3237	3153	3161	3154	3134	3227	3224	3271	3269	3219	3298	3342
2919	2971	2907	2959	2995	2949	3026	2995	3104	3114	3047	3075	3149	3104	3144	3233	3226	3173	3060	3193	3210	3105	3146	3170	3219	3254	3217	3279	3239	3199	3210	3180	3201	3209	3041	3135	3162	3214	3272	3228	3229	3104	3089	3111	3192	3281	3215	3184	3253	3385
3023	2921	3015	2936	2905	2961	3011	3065	3115	3139	3131	3162	3256	3193	3123	3089	3158	3175	3130	3001	3061	3091	3141	3262	3152	3202	3339	3071	3184	3106	3089	3103	3164	3224	3088	3027	3086	3174	3195	3221	3255	3161	3305	3127	3179	3187	3141	3218	3385	3366
2975	3031	2956	2939	3043	3037	3120	3087	3128	3153	3174	3182	3215	3222	3210	3111	3098	3078	3022	3136	3093	3102	3131	3118	3206	3115	3229	3142	3161	3148	3049	3226	3283	3166	3048	3062	3007	3177	3103	3208	3194	3099	3196	3174	3286	3074	3218	3166	3222	3119
2873	2963	2928	3022	3073	2983	3071	3020	3071	3160	3179	3194	3193	3173	3195	3278	3167	3127	3003	3064	3080	3136	3092	3020	3107	3162	3054	3133	2966	3033	3076	3217	3102	3194	2999	3024	3068	3168	3233	3087	3102	3153	3193	3079	3152	3232	3156	3182	3135	3214
2906	2985	2961	2972	2977	3078	3064	3130	3111	3148	3218	3171	3060	3243	3186	3221	3069	2912	3072	2978	3100	3161	3094	3177	3148	3022	3258	3144	3018	3049	3044	3129	3086	3004	3163	2971	3187	3075	3108	3107	3270	3099	3052	3163	3159	3206	3204	3159	3093	3122
2876	2987	2915	2926	3064	3039	3067	3064	3114	3111	3109	3215	3189	3084	3022	3074	3158	3078	2880	2952	3114	3003	3251	2999	3052	3163	3056	3058	3175	3060	3176	3216	3050	3139	3055	3069	3035	3107	3115	3014	3075	3041	3066	3095	3233	3131	3215	3239	3169	3137
2925	2998	2892	2884	2951	3003	3105	3091	3101	3101	3191	3263	3097	3076	3145	3170	3116	3071	2960	3121	3076	3059	3151	3233	3197	3174	3038	3165	3084	3038	3093	3217	3042	2975	3229	3109	3159	3142	3070	3060	3167	3209	3123	3132	3131	3299	3212	3173	3153	3069
2917	2923	2869	3052	2984	3095	3127	3199	3085	3199	3104	3124	3165	3139	3225	3150	3095	3049	3030	3205	3168	3049	3117	3027	3116	3226	3155	3159	3123	3277	3005	3134	3095	3123	3230	3099	3178	3172	3159	3143	3168	3115	3159	3111	3285	3235	3283	3137	3122	3013
3006	2970	2849	2968	3051	3020	3100	3278	3165	3202	3030	3154	3103	3183	3330	3185	3132	3131	3092	3132	3206	3155	3108	3143	3193	3071	3240	3192	3152	3115	3064	3113	3079	3179	3183	3183	3101	3053	3122	3151	3202	3215	3179	3231	3248	3274	3266	3152	3268	3188
2838	2925	2932	2994	3052	3188	3170	3250	3197	3140	3086	2976	3078	3211	3178	3229	3175	3151	3090	3243	3203	3205	3038	3184	3264	3167	3238	3216	3158	3231	3096	3209	3113	3151	3218	3232	3247	3133	3211	3179	3149	2995	3250	3258	3247	3306	3227	3270	3290	3212
2941	2888	2895	2985	3029	3150	3119	3133	3235	3092	3062	3017	3017	3172	3130	3083	3306	3153	3154	3142	3224	3181	3178	3139	3260	3154	3302	3155	3313	3242	3130	3176	3096	3211	3250	3093	3176	3274	3300	3158	3186	3179	3129	3219	3339	3235	3172	3261	3245	3235
2834	3003	2831	2920	2970	3066	3027	3118	3151	3116	3141	3001	3165	3176	3140	3178	3215	3211	3156	3089	3178	3168	3142	3230	3118	3199	3177	3226	3325	3155	3150	3092	3121	3203	3193	3175	3297	3236	3166	3060	3099	3160	3236	3267	3297	3254	3219	3127	3271	3245
3011	2987	2928	2949	2948	3094	3000	3042	3225	3169	3060	3065	3131	3135	3092	3149	3189	3103	3066	3097	3156	3162	3118	3138	3127	3244	3200	3206	3228	3092	3203	3106	3063	3154	3089	3145	3272	3234	3102	3080	3242	3179	3263	3254	3209	3222	3214	3178	3173	3063
3012	2919	2973	2892	2991	2993	3018	3117	3203	3180	3107	3121	2948	3025	3032	3105	3053	3093	3180	3163	3120	3100	3058	3018	3133	3077	3173	3268	3155	3113	3096	3081	3237	3182	3154	3174	3166	3158	3084	3065	3005	3212	3107	3166	3146	3196	3134	3132	3196	3108
2870	2897	2949	2978	2989	2960	3020	3102	3093	3158	3038	3113	3160	3068	3037	2942	3054	3197	3166	3155	3262	3069	3142	3139	3100	3128	3298	3074	3237	3119	3035	3026	3081	3238	3098	3168	3074	3149	3032	3124	3080	3163	3166	3255	3225	3241	3186	3125	3211	3223
2942	3018	2904	2960	3005	3018	3017	3130	3143	3072	3066	3060	2995	3082	3169	3049	3148	3111	3003	3114	3147	3108	3095	3082	3110	3152	3259	3200	3202	3175	2988	3123	3160	3151	3145	3123	3138	3118	2964	3036	3050	3079	3166	3291	3184	3256	3265	3238	3051	3208
2913	2930	2844	2926	3002	2843	3138	3185	3140	3020	3140	3168	3014	3136	3055	2997	3082	3025	3033	2933	3092	2978	3131	3057	3120	3091	3225	3333	3125	3190	3051	3273	3201	3154	3065	3129	3091	2965	3106	3163	3049	3091	3021	3374	3306	3189	3186	3189	3118	3194
2947	2863	2935	2885	2936	2989	3192	2979	3063	3062	3169	3077	3079	2975	3083	3045	3070	3030	3115	3004	2957	3053	3120	3098	3182	3258	3277	3300	3246	3283	3117	3157	3164	3205	3143	3173	3127	3082	3049	3092	3062	3100	3029	3122	3073	3070	3127	3155	3166	3141
2910	2806	2768	2850	2896	3013	3038	3048	3141	3135	3061	3013	3060	3053	3122	3160	3108	3002	2990	3049	3039	3160	3050	3054	3032	3270	3266	3288	3212	3183	3179	3194	3202	3273	3209	3198	3109	3142	3040	3161	3064	3019	3113	3228	3038	3073	2947	3128	3201	3204
2913	2831	2822	2850	2955	2991	3018	3068	3071	3201	3067	2984	3014	3079	3141	3168	3155	3089	3132	3054	3162	3169	3213	3261	3208	3272	3256	3312	3271	3152	3195	3244	3170	3204	3255	3239	3264	3202	3073	3195	3084	3197	3192	3092	3234	3101	3153	3091	3216	3208
2878	2933	2779	2857	2885	3067	3004	3030	3086	3079	3144	2934	3103	3188	3123	3061	3060	3047	3128	3159	3205	3147	3067	3149	3174	3310	3251	3330	3205	3284	3312	3196	3211	3203	3289	3203	3129	3009	3144	3085	3172	3139	3204	3192	3191	3048	3054	3210	3175	3212
2883	3007	2834	2896	2905	2929	2979	3164	3112	3143	3130	3100	2998	3095	3096	3131	3057	3101	3162	3257	3161	3206	3152	3082	3156	3273	3277	3198	3248	3293	3282	3236	3193	3230	3188	3190	3170	3145	3146	3239	3285	3181	3242	3257	3239	3155	3172	3082	3226	3248
2940	2889	2764	2761	2791	2887	3016	3084	3136	3222	3222	3068	3046	3013	3065	3140	3142	3158	3155	3163	3126	3141	2979	3076	3252	3212	3317	3254	3215	3171	3093	3171	3128	3186	3106	3112	3093	3071	3169	3189	3236	3114	3240	3228	3158	3173	3179	3260	3259	3156
2967	2834	2893	2849	3052	3061	3066	3099	3113	3262	3021	3003	3088	3110	3123	3221	3134	3121	3247	3105	3033	2999	3055	3117	3120	3107	3282	3198	3216	3178	3187	3111	3272	3122	3109	3082	3080	3089	3141	3221	3235	3150	3187	3345	3180	3331	3191	3164	3197	3258
2892	2889	2916	2979	3036	3008	3067	3045	3029	3057	3115	3032	3016	3115	3071	3158	3185	3167	3045	3099	3041	3057	3077	3102	3144	3139	3121	3137	3238	3063	3096	3178	3081	3168	2947	2999	2977	2963	3061	3108	3034	3124	3257	3307	3180	3165	3237	3347	3201	3187
2877	2815	2858	2989	2929	3060	3055	3142	3051	3201	3091	3065	3017	3170	3088	3115	3177	3136	3108	3187	3218	3251	3186	3137	3066	3104	3002	3050	3185	3134	3010	3118	2955	3011	2909	3047	3089	2978	3053	2965	3056	3189	3089	3070	3097	3166	3215	3258	3213	3103
2950	2841	2854	3015	3054	3011	3070	3073	3143	3175	3071	3043	3045	3017	3190	3206	3253	3181	3112	3187	3159	3192	3272	3235	3132	3081	3053	3109	3138	3114	3043	3053	3006	2947	2945	2897	2802	3043	3005	3127	2921	3065	2974	3058	3125	3182	3129	3196	3272	3056
2857	2913	2895	2786	2992	3041	2986	3174	3244	3245	3141	3026	2981	3036	3169	3115	3093	3064	3229	3096	3187	3204	3219	3176	3151	3092	3074	3236	3075	2990	3114	3027	2983	2843	2938	2891	2851	2941	2948	3081	2990	2994	3010	2977	3152	3103	3104	3166	3262	3110
2867	2917	2888	2851	2959	2918	2979	3215	3098	3211	3126	3073	3021	2977	3127	3169	3131	3184	3027	3146	3200	3158	3205	3201	3233	3223	3214	3052	3005	3042	3038	3069	3042	2922	2950	2826	2911	2862	3065	2939	2993	3108	2952	3007	3061	3066	3101	3065	3135	3096
2928	2859	2847	2908	2899	2991	3150	3012	3183	3115	3107	2996	2950	3006	3093	3246	3106	3139	3133	3148	3311	3209	3218	3294	3175	3224	3067	3006	3123	3109	3034	2943	3002	2916	2912	2866	2912	3058	3009	2961	3136	2956	3059	2997	3023	3117	3126	3199	2937	2912
2985	3056	2890	2939	2800	2998	2975	3106	3043	2972	3021	3006	3011	3024	3008	3174	3134	3083	3141	3145	3259	3159	3157	3220	3158	3337	3098	3092	3092	3073	3075	2899	2934	3026	2918	2941	3036	3032	3011	3092	3002	3095	3072	2997	3009	3057	2921	3033	3056	2947
3004	2854	2736	2801	2789	2941	2963	3087	2966	3047	3047	2988	2932	2913	3037	3089	3082	3179	3143	3183	3172	3184	3105	3100	3236	3174	3157	3124	3121	3050	3103	3054	2925	2932	2875	2930	2906	2988	3097	3009	2951	2984	3032	3106	3057	3142	3010	3076	2925	2874
2985	2866	2873	2804	2864	2959	2996	2990	3086	2965	3005	2973	3045	2938	3050	3009	3089	3148	3126	3119	3229	3148	3200	3064	3057	3180	3150	3103	3144	3095	2963	3013	2972	2926	2898	2921	2954	3047	2992	3011	3029	2889	3012	3012	3051	2938	3057	2958	2890	2825
2958	2905	2711	2763	2804	2894	2990	3014	3047	2992	3013	3018	3031	3018	3006	3186	3138	3280	3207	3204	3337	3339	3115	3122	3071	3026	3090	3080	3197	3169	3037	3021	2913	2810	3011	2908	3094	2994	3060	3025	3066	2962	3076	3047	3252	3159	2960	2885	2948	2865
2972	2857	2831	2828	2871	2891	3049	2988	3053	3025	3084	3025	3007	3000	3237	3240	3267	3153	3164	3170	3157	3203	3158	3087	3118	3041	3095	3078	3151	3148	3097	2984	2961	2818	2801	2827	2930	2940	3027	3014	2910	3101	2955	3053	3049	3188	3076	2822	2867	2922
2948	2876	2821	2824	2931	2926	2984	3077	3074	3083	3091	3047	3055	3104	3231	3226	3215	3321	3276	3257	3233	3227	3200	3248	3280	3224	3134	3080	2997	3130	3053	2910	3005	2965	2941	2961	3013	2950	3045	3029	3006	2988	3057	3004	3127	2972	3065	2936	2939	2860
2913	2795	2878	2824	2847	2882	2981	3050	3072	3063	3006	3030	3098	3204	3133	3264	3235	3314	3344	3220	3181	3199	3296	3202	3184	3229	3104	3051	3143	3183	3052	2940	2888	2937	2963	3098	3080	3050	3020	2940	2986	2941	3000	3074	3128	3088	2966	2937	2936	2861
2930	2790	2785	2789	2775	2901	2976	3067	3113	3048	3057	3048	2975	3188	3242	3284	3292	3328	3282	3272	3333	3219	3150	3176	2973	2995	3119	3000	3148	3079	3083	3046	2942	2961	3060	3028	3188	3018	3064	2975	2971	3022	3080	3088	3003	3100	2978	2998	2941	2889
3041	2932	2798	2868	2851	2913	2899	2923	2988	2949	3031	2982	2982	3068	3183	3247	3260	3274	3230	3330	3362	3418	3194	3212	3177	3117	3176	3209	2990	3024	2948	3111	3033	2942	3034	3166	3113	3095	3036	3069	3118	3019	3042	3121	3103	3107	2956	2970	3007	2923
3048	2886	2927	2814	2765	2885	2981	2991	3116	3003	2986	2947	2994	3140	3108	3211	3174	3225	3218	3210	3323	3228	3218	3159	3179	3078	3226	3165	3218	3064	3058	2971	3015	2956	3112	3225	3143	3188	3127	3056	2978	3065	3019	3181	3166	3186	3150	3099	2915	2941
3148	3048	3078	2999	2996	3046	3083	3094	3129	3041	3084	3028	2968	3062	3093	3185	3143	3118	3148	3302	3083	3061	3109	3143	3173	3045	3154	3121	3153	3085	3064	3080	3005	3087	2995	3116	3202	3167	3220	3072	3025	3009	3096	2970	3199	2996	3115	3024	2902	2966
3188	3043	2970	2943	2904	3039	2979	3076	3096	3025	2931	2870	3018	3075	3074	3159	3108	3194	3106	3168	3191	3052	3023	3025	3154	3090	3015	3118	3001	3069	2984	2985	3031	3054	3134	3092	3225	3195	3049	2986	3004	2982	3061	3039	3082	3122	3053	2898	3021	2926
3133	2986	3078	2927	2989	3002	2971	3080	3039	3040	2953	2898	2927	2970	2994	2973	3040	2905	3089	3033	3125	3073	3027	2886	3021	3138	3010	3074	3043	3012	2874	2953	3079	2983	3263	3175	3175	3127	3241	3109	2933	2999	3047	3087	3070	3041	3037	2988	2991	3080
3185	3101	2971	3059	2896	3025	3167	3111	3062	3161	2977	2916	2957	3091	3054	2953	2887	2866	2864	3066	2961	3082	3013	2887	3041	2964	3000	3028	3017	2945	2936	2968	3041	3162	3042	3082	3163	3077	3033	3078	3148	3041	2969	3121	3033	2970	3002	3023	2970	2969
3097	3134	3033	2975	2882	3017	3142	3157	3105	3016	2993	2886	2966	2959	2976	2981	2768	2961	2959	3078	3184	2996	2942	2952	2997	3188	3027	2974	2963	2848	3002	2906	2966	3000	3163	3018	3178	3026	3074	2908	2939	3007	2927	3009	3081	3041	3041	2883	2982	3029
3230	3116	3111	3103	3070	3077	3012	3003	3070	2994	2944	2915	3062	2922	2922	2874	2691	2815	2994	3034	2974	2980	2810	3060	3086	3081	3036	3095	2971	2974	2974	2972	2926	2983	3117	3028	3144	3001	2976	2956	2971	3006	2963	2908	2938	3029	2931	2956	2969	2981
3135	3145	3031	2896	3118	3062	3100	3107	3064	3102	2980	2996	2878	2874	3076	2847	2655	2822	2989	2992	2982	2890	2949	3016	3078	3034	2996	3010	3092	3084	2985	2986	2954	3047	3038	3077	3013	2987	3030	3023	2995	2927	2962	2895	2903	2952	2828	2976	3000	2942
3112	3030	2981	3160	3055	3016	2968	2975	3024	2940	2904	2989	3051	2903	2898	2797	2797	2864	2757	2995	2819	2934	2925	3018	3081	2955	3114	3053	3136	3067	3009	3045	2987	2997	2912	3068	2916	3005	2999	2914	2946	3024	2957	2960	2930	2991	2952	2837	2997	3027
3146	3125	3049	2920	2981	2967	3045	3021	3014	2977	2881	3012	2981	3015	2824	2910	2838	2800	2815	2900	2837	2824	2831	2877	3131	3046	3084	3200	3091	3076	3011	3029	3089	2998	3093	3111	3018	2992	2973	2965	2919	2911	3022	3052	2961	2894	2893	2895	2876	2943
3115	3115	2977	3010	2889	3099	3042	2893	3114	2838	2932	3083	2935	2975	2716	2764	2802	2820	2739	2853	2861	2836	2846	2919	3081	3130	3154	3031	3139	2991	3074	3154	3086	3177	3167	3187	3100	3013	2975	2973	2927	2945	2961	2931	2873	3001	2885	2908	2861	2894
3003	3108	2944	3009	2975	2942	2964	2908	2932	2974	2915	2860	2977	2875	2914	2818	2734	2765	2813	2750	2769	2734	2828	2979	3087	3049	3039	3143	3119	3061	3017	3061	3131	3166	3172	3041	3104	3030	3022	2904	3016	3014	3080	2987	2982	2857	2861	2970	2889	2900
3044	2930	2838	2879	2858	2957	3075	3006	2930	2894	2977	2918	2900	2868	2837	2810	2733	2668	2742	2705	2806	2821	2953	2941	3021	3047	3070	3059	3086	3112	3060	3057	3103	3194	3125	3086	3084	2923	2991	3039	3062	2989	2995	3056	2988	2893	2982	2883	2865	2919
2954	2894	2888	2727	2881	2951	2865	2934	2962	2879	2818	2844	2910	2949	2924	2757	2779	2764	2650	2801	2698	2843	2821	2963	3028	3195	3056	2956	3073	3060	2986	3075	3044	3003	3187	3127	2962	2956	2927	3032	2951	3044	3138	3133	3045	2907	2975	2850	2909	2898
2862	2781	2840	2895	2822	2889	2907	2927	2903	2756	2872	2815	2921	2955	2841	2773	2904	2872	2862	2896	2809	2971	2946	2943	2997	3001	2953	3002	2954	3049	3017	3018	3059	3063	2985	2992	2973	2952	2994	2964	3050	3018	3085	3097	3082	2979	2934	2885	2827	2887
2831	2885	2762	2834	2672	2840	2936	2815	2937	2922	2854	2934	2824	3029	2838	2847	2871	2847	2853	2913	2925	2902	2855	2974	2944	3139	3081	3004	3033	2959	2975	2920	3039	3023	2929	3035	2935	2920	2992	2984	3064	3082	3146	3082	3052	3060	2952	2928	2941	2963
2876	2686	2833	2717	2758	2827	2785	2845	2847	2892	2966	2991	2923	3015	2936	2882	2870	2960	2962	2899	2935	2968	3027	3063	3035	2990	3041	2951	2937	2947	3066	2954	2926	3064	3035	2970	2899	2801	3005	3022	3044	3076	3109	3195	3107	3082	2968	2944	2957	2956
2913	2738	2824	2771	2798	2860	2871	2826	2846	2908	2907	3021	3037	2978	2993	2943	3011	3046	3060	3049	2967	3007	2892	2916	2966	2957	2955	2971	2875	2887	2955	2994	3014	2923	2938	2962	2857	2854	2829	2857	3031	3146	3180	3318	3090	3007	3018	3015	2855	2995
2853	2756	2743	2780	2729	2785	2808	2844	2891	2910	3061	3005	3081	3009	3088	3063	3030	3152	3105	2976	3031	3023	2989	3009	3064	3079	3018	2925	2966	3000	2903	2952	3019	3042	3021	2960	2866	2979	2912	2878	3004	3039	3199	3083	3082	2928	3070	2943	3029	2978
2665	2700	2712	2832	2703	2796	2772	2929	2924	2958	3001	3106	3031	3079	3118	3111	3067	3130	3081	3118	3051	2976	3011	3087	2883	3075	3006	3041	2940	2905	2891	2953	2929	2928	2930	2906	2914	2797	2885	2941	2918	3099	3111	3075	3067	3020	2962	2911	2952	3028
2875	2765	2801	2861	2744	2801	2858	2788	2928	2907	3050	2994	3045	3046	2972	3167	3066	3115	3192	3142	3133	3041	3011	3003	3080	3082	3051	2938	2969	2999	2913	2928	2909	3002	2895	2800	2971	2924	2874	2875	2959	3087	3046	3090	3080	2996	3051	2784	2886	2977
2820	2861	2800	2954	2739	2958	2838	2898	2919	2942	2975	3030	3070	3057	3008	3041	3090	3092	3103	3186	3135	3214	3148	3124	2964	2996	2963	2999	3028	2939	2975	2950	2850	2980	2929	2999	2966	2893	2883	2955	2961	2935	3019	3000	3096	2960	2903	2978	2849	2960
2907	2866	2870	2927	2941	2951	3000	2957	3012	2930	3011	3028	3122	3180	3022	3081	3057	3091	3138	3185	3135	3197	2983	3029	3132	2972	2993	2921	3034	2946	2971	2975	3028	2956	2984	3007	2964	3005	2903	2966	3018	3039	2968	2949	2939	2955	2934	2953	3003	2941
2976	3023	2799	2942	2999	2967	3014	2898	3010	3023	2960	2962	3028	3089	3002	3060	3021	3226	3182	3190	3138	3125	3220	2934	3018	2949	2898	3041	2886	2819	2885	3068	3048	2950	2994	3016	3049	2939	2971	3028	3007	3005	2973	3096	2994	2927	2915	3010	2991	2992
2948	2949	2943	2940	2872	2866	2936	2996	3055	3036	2912	3055	3085	2973	2990	3032	2991	3053	3000	3112	3097	3173	3055	2938	2918	2926	2842	2900	2915	2867	2987	2995	2926	2972	2975	3081	3037	2871	2921	3024	3004	3050	2861	2971	2886	2894	2860	2989	2967	2994
2924	2918	2938	2896	2893	2942	2981	2976	3005	2975	2908	2978	2952	2999	3040	2988	3022	2980	2902	2996	3057	3043	2994	3001	2876	2758	2865	2857	2962	2949	2915	2986	2997	3003	3067	2967	3052	3049	2996	2986	2969	2908	2969	2905	2881	2972	2929	3004	2998	2998
2975	3029	2903	2935	2889	2928	2957	2962	2919	2978	2937	2830	2881	2947	2874	3045	2929	2886	2978	2964	3079	3005	2869	2849	2819	2866	2833	2901	2842	2917	2787	2828	3017	3019	3053	3066	3030	2975	2999	2978	2912	2838	2878	2900	2888	2945	3034	3054	3060	3034
2972	3008	2938	2905	2909	3085	3039	3025	2986	2947	2953	2939	2843	2879	2957	3004	2922	2886	2925	2895	2950	2895	2850	2813	2684	2800	2813	2840	2894	2805	3007	2881	2912	3090	3059	3035	2943	3028	2926	2841	2839	2846	2875	2917	2909	2982	2858	3046	2859	3085
2992	2976	2904	2965	2951	3021	3055	2948	3106	3003	3016	2916	2900	2882	2876	2819	2847	2846	2853	3011	3003	2964	2849	2794	2814	2830	2939	2988	2822	2899	2810	2784	2811	2964	2954	3060	3097	2959	2967	2836	2758	2785	2873	2817	3002	2978	2954	2935	2958	3012
2969	2992	2974	2888	2953	3054	3080	3138	2947	2969	2937	2815	2899	2763	2823	2890	2855	2825	2918	2824	2851	3035	2836	2774	2841	2854	2765	2911	2886	2769	2827	2793	2786	2997	2975	3041	2939	2869	2918	2831	2784	2814	2904	2926	2940	3033	2932	3030	3032	2997
2965	3022	2771	2886	2997	3031	3102	3034	2951	2957	2916	2874	2888	2793	2896	2929	2777	2750	2824	2932	2795	2910	2812	2835	2880	2892	2830	2713	2782	2779	2852	2732	2655	2872	3003	3024	3005	2872	2818	2797	2713	2781	2813	2918	2920	3001	2956	2983	2985	3081
2949	2975	2917	2922	2872	2973	3127	3025	2994	2945	2879	2869	2856	2879	2912	2870	2976	2808	2862	2793	2793	2752	2886	2786	2777	2830	2793	2918	2769	2789	2775	2698	2785	2987	2952	3019	2870	2809	2830	2911	2782	2628	2799	2992	2844	2900	2894	2904	3007	2945
3058	2942	2935	2918	2854	2908	3007	3108	3166	2999	2887	2715	2858	2908	2867	2782	2828	2750	2890	2909	2853	2892	2816	2758	2804	2877	2796	2798	2787	2861	2749	2664	2701	2830	2885	2950	2865	2798	2802	2714	2755	2741	2799	2771	2841	2920	2948	2916	2877	2896
2985	2932	2837	2862	2818	2981	2883	3071	3026	2965	2777	2876	2837	2901	2859	2759	2813	2811	2730	2777	2904	2833	3022	2855	2918	2868	2863	2894	2774	2687	2655	2699	2852	2897	2860	2839	2873	2775	2786	2748	2680	2753	2813	2864	2938	2775	2899	2777	2813	2964
3067	2858	2940	2871	2864	2888	2940	2925	3007	3024	2835	2804	2776	2834	2798	2818	2761	2749	2820	2755	2719	2880	2835	2868	2869	2915	2879	2862	2820	2757	2777	2672	2781	2940	2918	2875	2921	2835	2674	2693	2782	2783	2824	2862	2938	2828	2833	2819	2909	2914
2913	2872	2965	2811	2852	2803	2878	2930	2855	2959	2948	2892	2816	2838	2823	2861	2775	2799	2766	2889	2916	2939	2934	2884	2846	2832	2815	2944	2801	2757	2806	2763	2786	2907	2876	2829	2854	2818	2825	2730	2691	2770	2790	2717	2744	2903	2731	2786	2899	2849
2968	2951	2835	2827	2834	2878	2893	2950	3080	3056	2990	2958	2880	3018	2958	2953	2870	2848	2833	2945	2917	2922	2975	2909	3016	3062	2868	2950	2962	2821	2859	2900	2872	2919	2826	2913	2930	2884	2847	2874	2779	2812	2772	2728	2805	2808	2732	2943	2899	2836
2934	2918	3046	2789	2892	2908	2704	2800	2879	2938	2970	2930	2882	2797	2958	2827	2910	2813	2867	2911	2993	2848	2968	2934	2931	2879	2992	3024	2878	2893	2903	2870	2926	2965	2910	2852	2869	2812	2807	2777	2852	2827	2739	2815	2827	2826	2935	2696	2883	2809
2971	2977	2819	2849	2895	2902	2879	2850	2951	3025	2943	2954	3006	2967	2914	2830	2862	2873	2837	2862	2892	2867	2837	2819	2894	2939	2942	2883	2795	2955	2976	2901	2871	2887	2993	2881	2929	2835	2875	2861	2910	2864	2752	2771	2820	2835	2880	2844	2851	2831
3012	2956	2761	2870	2850	2804	2823	2839	2895	2904	2907	2998	2892	2981	2842	2833	2739	2768	2848	2971	2938	2918	3008	2888	2884	2860	2866	2847	2909	2884	3007	2939	2783	2911	3087	2898	3000	3032	2820	2912	2874	2797	2865	2832	2815	2837	2784	2922	2874	2921
3059	2911	2744	2806	2784	2886	2895	2902	2881	2877	2809	2840	2829	2847	2850	2744	2766	2747	2811	2776	2792	2862	2855	3049	2972	2827	2880	2933	2964	2952	2911	2844	2937	2870	2994	2939	2956	2918	2971	2953	2849	2816	2866	2828	2843	2971	3002	2864	2844	2925
2894	2811	2690	2773	2779	2697	2867	2882	2851	2759	2859	2908	2812	2758	2767	2677	2886	2803	2750	2800	2937	2895	2863	2838	2811	2848	2931	2953	2982	3077	2957	2990	2954	2811	2905	2870	3000	3056	3045	2960	2927	2955	2801	2858	2895	2967	2996	3024	2915	2977
2906	2986	2750	2752	2738	2758	2834	2872	2854	2848	2871	2797	2784	2718	2799	2747	2828	2717	2713	2720	2895	2926	2859	2867	2899	2842	3005	2979	3081	3134	3014	2894	2982	2840	2783	2955	3045	3012	3030	2875	2998	3009	2866	2853	3047	2953	3066	3234	3014	2918
2965	2892	2742	2757	2760	2668	2829	2783	2834	2775	2854	2730	2772	2769	2758	2739	2726	2850	2643	2782	2852	2816	2783	2858	2829	2801	2868	3077	2970	3039	3071	2948	2996	2843	2906	2884	2980	2896	2904	3019	2892	2807	2882	2899	2850	3062	3090	3024	2983	3057
2790	2931	2808	2764	2689	2734	2739	3002	2763	2886	2717	2784	2686	2706	2710	2829	2729	2718	2769	2844	2723	2834	2854	2879	2848	2784	2845	2946	3100	3017	2913	2810	2909	2802	2942	2925	2976	2955	2997	2857	2940	2985	2831	2901	2992	3167	3073	3074	2979	2971
2795	2789	2800	2791	2651	2636	2803	2777	2831	2742	2861	2596	2764	2741	2737	2815	2761	2648	2727	2838	2853	2758	2978	2866	2930	2913	2839	2929	2915	2925	2853	2822	2895	2714	2758	2790	2913	3010	2933	2893	2968	2840	2949	2943	2955	3135	3181	3017	3100	2931
2762	2738	2686	2639	2627	2767	2709	2732	2756	2765	2699	2591	2558	2739	2813	2936	2761	2724	2737	2671	2865	2870	2872	2798	2823	2904	2871	2809	2936	2970	2806	2813	2736	2766	2846	2859	2967	3001	2938	2955	2932	2995	2835	3006	2965	3072	3069	3095	2942	2948
2691	2656	2713	2738	2662	2669	2677	2646	2766	2696	2651	2675	2589	2762	2784	2955	2802	2799	2762	2867	2736	2719	2878	2838	2829	2903	2867	2680	2785	2879	2817	2739	2696	2723	2807	2710	2933	2866	3023	3047	2832	2939	2914	3072	3133	3033	3081	3011	3021	2962
2639	2759	2631	2730	2711	2724	2570	2739	2663	2722	2782	2730	2680	2788	2794	2803	2784	2801	2886	2844	2824	2861	2914	2938	2920	2939	2967	2854	2788	2781	2695	2757	2706	2752	2803	2747	2791	2752	2988	2822	2919	2956	2873	2967	2984	3069	3064	2965	2975	2988
2728	2664	2759	2684	2752	2769	2702	2756	2740	2796	2693	2745	2737	2813	2819	2902	2872	2862	2836	2971	2887	2845	2819	2863	2860	2842	2836	2858	2877	2789	2773	2696	2750	2788	2876	2821	2774	2907	2972	2916	2853	2816	2836	2874	2999	3029	3100	3033	2918	3021
2875	2822	2745	2904	2763	2787	2827	2793	2825	2821	2760	2701	2709	2851	2899	2896	2952	2888	2861	2937	2963	2802	2919	2914	2935	2895	2984	2792	2812	2806	2773	2883	2842	2903	2901	2836	2844	2930	2926	2974	2929	2834	2798	2941	2847	2967	3000	2915	2947	3036
2866	2790	2759	2811	2760	2692	2808	2764	2827	2780	2818	2781	2725	2809	2871	2851	2822	2819	2904	2884	2876	2964	2877	2985	3033	3052	2907	2910	2776	2889	2774	2858	2932	2956	2998	2959	2934	2967	2972	3009	2907	2897	2979	2838	2796	2937	2861	3038	2978	2944
3010	2884	2953	2786	2775	2752	2866	2704	2745	2772	2775	2758	2795	2801	2756	2665	2844	2797	2763	2779	2925	2884	2903	2823	2928	3018	2921	2852	2828	2915	2808	2790	2890	2862	3001	3079	2937	2849	2938	2977	3040	2918	2888	2830	2919	2834	2927	2910	2957	2944
3005	2952	2848	2815	2779	2746	2727	2740	2771	2724	2817	2768	2708	2720	2675	2753	2772	2696	2772	2875	2841	2862	2994	3027	2946	2927	2979	2877	2837	2954	2955	2840	2978	2928	3003	3005	2878	2954	2958	2924	3013	2997	2948	2848	2847	2901	2875	3027	2982	3018
3047	2983	2822	2854	2814	2894	2856	2800	2648	2727	2834	2782	2794	2816	2728	2748	2728	2855	2775	2784	2808	2868	2869	2968	3043	3030	3062	2942	2926	2900	3011	2976	3059	3134	3002	2998	2947	2911	2946	3082	3024	2980	2961	2908	2828	2888	3016	3089	3095	3002
3005	2912	2979	2898	2892	2806	2940	2852	2888	2860	2816	2852	2744	2726	2617	2835	2760	2894	2971	2867	2853	3073	3089	3059	2916	3016	3021	2973	2991	2989	3023	3132	3093	3088	3087	2985	2900	2857	2918	3044	3078	2983	2939	2892	3021	2937	2982	3056	3023	3119
3020	3010	2913	2933	2899	2933	2948	2934	2918	2805	2947	2745	2809	2694	2710	2734	2853	2805	2833	2789	2914	2995	3011	2999	2906	3033	2900	2960	2962	3052	3065	3072	3058	3084	2939	3017	2894	2874	2965	3052	3032	2918	2993	2884	2971	3025	3085	3121	3074	3163
2996	2931	2852	2984	2858	2839	2852	2874	2933	2912	2739	2888	2772	2761	2610	2747	2745	2863	2890	2967	2888	2990	2968	3122	2977	2975	3029	2982	2985	2969	3009	3027	3018	3060	3003	2982	2873	2975	2942	3001	3034	3056	3012	2946	2996	2993	3016	3136	3122	3151
2948	2927	2850	2891	2818	2817	2937	2814	2870	2897	2860	2935	2741	2805	2755	2751	2917	2905	2937	3000	2925	3016	2883	2989	2972	3031	2961	2935	2915	2971	2947	3008	3061	3115	3018	3072	2941	2889	2928	2976	3050	3030	2932	2979	3028	2871	3080	3096	3278	3203
2994	2898	2858	2853	2913	2915	2895	2963	2939	2872	2912	2904	2846	2862	2870	3007	3021	3039	3067	2936	2972	2916	3002	3001	2910	3020	2962	2989	2975	2987	2997	2990	3049	3040	2976	3048	2959	2921	2935	3087	2955	2951	2919	2876	2970	2973	3072	3164	3188	3179
2983	2866	2769	2830	2835	2919	3035	2940	2838	2985	2758	2875	2903	2800	2812	2987	3169	2963	2955	2994	2957	2934	2900	2921	2926	2894	2953	2892	2985	3017	2974	3023	3039	2933	3015	2919	3111	2924	2988	2987	2988	3054	2922	2930	2958	2932	3052	3054	3156	3168
2933	2910	2746	2883	2843	3048	2976	2914	2848	2879	2829	2756	2875	2939	2860	2934	3057	2939	3057	2994	3023	3081	2980	3039	2842	2981	2979	2982	2906	3024	2908	3041	3040	3095	3146	3103	3108	3035	3040	2980	3060	2960	2833	2830	3033	3042	2943	3071	2995	3111
3095	2919	2884	2832	2852	2864	2848	2940	2876	2850	2764	2828	2874	2896	2898	2951	3114	2970	2976	2971	2972	2918	2968	2948	2963	2954	2919	3008	3005	2978	2916	3095	3080	3218	3115	2978	2983	3087	3087	3024	3054	3035	2936	2976	2985	2962	3041	3065	3042	3015
3057	2931	2929	2780	2858	2856	2847	2862	2786	2788	2775	2888	2714	2857	2945	2852	2982	2938	2920	2894	2951	2966	2992	3040	3020	2935	2906	2989	3022	2976	2988	3084	3047	3047	3197	3123	3223	3095	3070	3045	3040	3025	3048	3051	3007	2991	3005	3002	2932	3061
3148	3097	2951	2865	2826	2880	2888	2802	2851	2821	2709	2837	2703	2779	2927	2834	2961	2976	2984	2972	3078	2961	3000	2966	3006	3111	3017	3005	2935	2946	2966	3055	3180	3090	3236	3196	3123	3057	3027	3032	3073	3063	3033	2952	2956	3007	3014	2969	3017	3031
3109	3003	2936	2835	2823	2952	3008	2877	2906	2796	2782	2829	2825	2765	2815	2857	2798	2800	2915	2936	3008	2985	3015	3082	2955	3110	3152	2987	3043	3099	2983	3211	3075	3157	3294	3258	3218	3070	3145	3115	3298	3114	3075	3024	3175	3009	3036	3143	2977	3109
3104	2964	2872	2869	2766	2785	2890	2811	2781	2868	2785	2824	2812	2775	2758	2762	2970	2726	2879	2924	3082	2958	3129	3095	3055	3060	3071	2948	3083	2999	3103	3203	3169	3135	3187	3245	3116	3121	3087	3189	3223	3216	3172	3190	3178	3118	3226	3073	3045	3156
3042	2935	2930	2866	2800	2863	2869	2834	2775	2796	2708	2870	2734	2808	2758	2838	2758	2813	2838	2869	2963	2941	3032	3097	3091	2988	2974	3037	2996	3096	3077	3070	3229	3052	3166	3140	3238	3212	3154	3166	3282	3362	3183	3183	3150	3273	3195	3100	3120	3057
2949	2892	2766	2866	2879	2832	2884	2856	2834	2803	2922	2843	2776	2932	2745	2795	2817	2826	2899	2875	2903	3042	3016	2995	3012	2953	2987	2968	3036	3089	3037	3180	3109	3216	3095	3107	3204	3221	3122	3094	3169	3226	3259	3193	3276	3309	3207	3119	3079	3122
2928	2856	2772	2796	2788	2911	2909	2891	2882	2894	2873	2830	2962	2824	2745	2834	2903	3033	2991	2931	2990	2981	2974	2929	3068	2947	2874	2902	2983	3023	3101	3067	3078	3020	3119	3200	3100	3099	3159	3232	3203	3330	3198	3308	3244	3188	3222	3229	3169	3167
2984	2903	2817	2868	2910	2937	2847	2951	2943	2885	2933	2905	2852	2815	2827	2856	2943	3059	2982	2990	2935	2951	3024	3040	2950	2907	3018	2963	2974	2975	2999	3094	2966	2998	3118	3210	3149	3145	3130	3169	3294	3255	3241	3233	3278	3276	3297	3222	3171	3310
2868	2895	2896	2915	2823	2879	2926	2855	2933	3039	2972	2922	2807	2845	2953	3063	2973	3004	3005	2950	2889	2878	2949	2948	2909	2902	2953	2987	2924	3034	3086	2982	2997	3008	3106	2986	3078	3089	3093	3171	3260	3173	3293	3217	3217	3233	3177	3208	3234	3171
2918	2895	2959	2993	2885	2881	2858	2853	2979	2803	2832	2893	2827	2803	2777	2999	3000	3014	2861	2994	2953	2825	2974	2912	2944	2925	2909	3046	2954	3033	3053	3050	3052	2955	3013	3089	3091	3022	3107	3046	3102	3151	3184	3228	3292	3272	3245	3229	3247	3163
3101	2909	2934	2913	2894	2965	2847	2827	2894	2924	2923	2871	2850	2784	2935	3008	2921	2924	2910	2908	2804	2856	2909	2824	2880	2935	2938	2967	2971	3111	3124	3010	3000	3104	3134	3136	3077	3108	3092	3025	3236	3135	3200	3166	3337	3280	3311	3253	3304	3185
3025	2950	2942	2989	2962	2905	2838	2883	2872	2931	3048	2795	2908	2867	2909	2905	2921	2927	2884	2961	2951	2817	3009	3002	2999	2949	2969	2971	3085	3067	3131	2976	3129	3015	3073	3031	3121	3019	3131	3048	3075	3282	3264	3205	3167	3177	3230	3225	3307	3181
3081	2980	3016	2980	2850	2936	2954	2946	3001	2942	3028	2844	2868	2791	2896	2937	2918	2963	2996	2914	2937	2953	2929	2930	3045	3016	3063	3059	3111	3095	3135	3110	3169	3171	3108	3067	3048	3149	3065	3145	3121	3247	3207	3208	3207	3192	3184	3209	3281	3227
3130	2837	3064	2973	3069	3073	3019	3026	3138	3007	2954	2870	2866	2904	2920	2920	2978	2966	2962	3127	2955	2951	2901	2945	3010	3022	3053	3017	3104	3112	3060	3086	3132	3014	3112	3061	3110	3097	3078	3068	3328	3206	3231	3329	3304	3242	3329	3240	3339	3285
3140	3125	3040	2977	3010	3095	3154	3154	3229	3201	3114	3117	2910	2894	3065	2930	2901	2965	2921	2908	2996	3028	3062	3034	3084	2906	3035	2949	3105	3138	3002	3062	2977	3067	2977	3101	3118	3001	3120	3145	3104	3267	3247	3415	3174	3266	3244	3208	3382	3341
3132	3111	3008	3027	3040	3173	3253	3315	3270	3345	3295	3175	3173	3074	3141	2902	3013	2935	3063	2983	3015	2911	3043	2855	3049	2981	2985	3091	3010	3070	2994	3065	2934	3011	3096	3128	2991	3001	3071	3020	3182	3182	3344	3227	3271	3135	3168	3290	3345	3228
3205	3103	3107	3179	3079	3149	3359	3367	3428	3250	3270	3155	3128	3053	3029	2964	3025	3006	3035	3053	2971	3046	2995	3039	2982	3062	3141	3111	3085	2968	3045	3011	2984	2980	2995	3043	2999	3029	2986	3147	3153	3206	3190	3266	3220	3025	3189	3298	3182	3402
3299	3100	3045	3161	3188	3262	3306	3316	3356	3225	3254	3182	3152	3033	3093	2937	3031	3014	3135	3045	2888	3037	3068	3086	3058	3072	3061	3110	3154	3065	3008	2935	2959	2930	3129	3054	3053	3061	2959	3125	3180	3257	3169	3128	3220	3228	3107	3236	3256	3275
3200	3233	3220	3107	3218	3229	3358	3369	3346	3274	3223	3115	3213	3115	3065	3049	3111	3054	3026	2980	3110	3088	3093	3065	3111	3069	3123	3047	3031	3237	3201	3111	3048	3005	3084	3057	3172	3139	3116	3088	3139	3142	3210	3179	3261	3155	3276	3170	3323	3326
3201	3112	3237	3140	3148	3294	3258	3198	3345	3208	3098	3177	3150	3200	2965	3065	3020	3016	3114	3025	3054	3107	3075	3177	3210	3173	3127	3185	3226	3202	3169	3141	3044	3162	3105	3167	3156	3193	3217	3187	3179	3294	3245	3191	3322	3238	3427	3339	3393	3486
3210	3231	3171	3170	3155	3210	3279	3273	3156	3159	3121	3090	3032	3211	3123	3091	3185	3107	3063	2986	3057	3151	3216	3197	3312	3235	3161	3105	3154	3165	3226	3147	3169	3210	3118	3226	3256	3135	3226	3164	3173	3212	3199	3420	3270	3318	3422	3490	3450	3546
3159	3314	3189	3091	3174	3183	3210	3310	3263	3114	3063	3014	3115	3058	3051	3204	3158	3276	3257	3010	3146	3114	3173	3269	3129	3248	3297	3173	3154	3207	3204	3192	3114	3155	3191	3323	3307	3274	3202	3231	3040	3269	3244	3354	3428	3449	3462	3392	3598	3515
3062	3088	3094	3151	3144	3260	3053	3177	3334	3179	3234	3190	3155	3144	3169	3266	3201	3248	3182	3144	3288	3178	3272	3221	3253	3163	3204	3217	3144	3206	3208	3188	3169	3139	3197	3303	3339	3278	3156	3120	3230	3106	3303	3422	3421	3540	3521	3551	3622	3631
3161	3080	3103	3195	3034	3152	3151	3222	3306	3252	3112	3226	3085	3160	3234	3177	3307	3280	3373	3296	3403	3258	3239	3181	3307	3210	3277	3138	3156	3117	3282	3096	3245	3226	3155	3327	3240	3189	3222	3143	3119	3171	3313	3213	3461	3498	3499	3517	3502	3641
3130	3049	3150	3091	3054	3074	3245	3211	3289	3260	3328	3219	3132	3163	3251	3289	3369	3169	3435	3217	3248	3182	3172	3177	3290	3307	3172	3042	3117	3083	3221	3250	3248	3331	3242	3246	3135	3325	3146	3224	3226	3134	3138	3310	3460	3406	3573	3414	3507	3361
3036	3107	3229	3040	2980	3209	3275	3298	3413	3344	3317	3404	3251	3189	3421	3403	3245	3433	3332	3301	3261	3239	3284	3328	3222	3314	3178	3132	3228	3322	3414	3237	3335	3251	3317	3383	3225	3306	3249	3230	3237	3154	3214	3275	3297	3406	3409	3474	3449	3470
3195	3052	3080	3107	2982	3151	3126	3259	3210	3375	3286	3320	3255	3152	3416	3203	3386	3301	3466	3294	3194	3192	3181	3412	3337	3298	3367	3244	3185	3385	3382	3330	3486	3276	3416	3266	3432	3459	3353	3295	3248	3296	3337	3306	3283	3396	3425	3392	3356	3492
3094	3112	3133	2979	2996	3105	3172	3221	3287	3329	3229	3211	3202	3221	3232	3263	3382	3360	3430	3357	3232	3153	3247	3280	3365	3417	3270	3270	3270	3286	3415	3513	3418	3500	3345	3381	3453	3318	3319	3436	3251	3239	3465	3262	3452	3433	3469	3390	3442	3402
3028	3099	3098	3119	2938	3006	3095	3178	3161	3136	3144	3244	3165	3234	3227	3155	3315	3283	3417	3304	3246	3244	3215	3185	3431	3383	3348	3333	3391	3390	3511	3576	3590	3396	3358	3332	3298	3370	3332	3294	3355	3213	3324	3431	3515	3455	3442	3475	3362	3623
3032	2978	2984	3019	3027	3067	3169	3237	3010	3181	3217	3084	3182	3061	3182	3179	3106	3272	3271	3169	3208	3270	3303	3297	3463	3407	3433	3360	3429	3456	3535	3461	3548	3445	3512	3351	3430	3365	3383	3391	3445	3345	3394	3328	3356	3463	3458	3484	3414	3550
3035	3026	2882	2945	3065	3116	3146	3074	3148	3164	3204	3112	3204	3187	3268	3208	3289	3217	3141	3164	3173	3274	3239	3299	3348	3442	3289	3450	3272	3355	3432	3478	3454	3370	3328	3324	3360	3334	3396	3352	3355	3337	3483	3411	3422	3515	3505	3504	3387	3534
2981	2921	2972	2945	3032	3035	3044	3236	3144	3212	3125	3251	3101	3187	3211	3313	3241	3198	3253	3201	3238	3153	3172	3260	3387	3337	3326	3285	3339	3403	3336	3330	3469	3391	3407	3371	3353	3377	3271	3383	3428	3447	3418	3415	3461	3472	3349	3561	3502	3602
2954	3037	2916	3053	3020	3075	3319	3114	3095	3207	3301	3223	3188	3264	3210	3311	3255	3298	3217	3214	3263	3256	3174	3183	3306	3364	3304	3209	3324	3300	3284	3349	3446	3452	3495	3260	3337	3317	3296	3333	3328	3279	3236	3437	3362	3321	3298	3457	3491	3512
2971	2987	2931	3020	2975	3098	3118	3257	3236	3224	3274	3255	3243	3179	3212	3217	3189	3135	3148	3237	3178	3326	3114	3248	3256	3277	3174	3186	3140	3413	3197	3280	3232	3344	3390	3373	3323	3220	3250	3291	3256	3303	3289	3362	3309	3376	3268	3415	3530	3422
3066	2969	2963	2980	2961	3111	3133	3226	3273	3338	3244	3141	3364	3132	3253	3118	3184	3149	3242	3135	3310	3261	3237	3340	3350	3152	3292	3236	3220	3269	3169	3231	3210	3381	3238	3411	3275	3381	3312	3359	3305	3313	3279	3305	3339	3171	3364	3453	3431	3469
3234	3055	3068	3038	2983	3142	3156	3077	3265	3258	3203	3160	3233	3154	3148	3113	3114	3122	3096	3160	3193	3278	3221	3198	3394	3313	3213	3203	3229	3166	3237	3288	3200	3215	3328	3267	3337	3335	3246	3292	3333	3203	3325	3269	3218	3332	3320	3357	3545	3491
3159	3125	3039	3043	3095	3131	3054	3166	3146	3189	3205	3204	3028	2980	3023	3047	3131	3138	3176	3157	3271	3272	3276	3287	3227	3186	3400	3219	3325	3300	3245	3252	3357	3216	3324	3418	3346	3381	3257	3220	3267	3337	3324	3411	3279	3213	3282	3378	3425	3452
3123	3114	3177	3103	3139	3152	3056	3110	3194	3215	3103	3050	3125	3049	2944	3072	3065	3174	3107	3055	3178	3231	3288	3214	3156	3219	3306	3256	3234	3251	3186	3153	3204	3175	3241	3306	3180	3256	3312	3479	3235	3376	3141	3256	3356	3295	3465	3512	3494	3528
3144	3076	3064	3181	3098	3204	2969	3067	3105	3139	3142	3015	3067	3014	3071	3152	3139	3081	3057	3178	3097	3155	3234	3233	3192	3153	3197	3194	3229	3153	3173	3209	3226	3215	3338	3225	3243	3254	3248	3333	3336	3297	3253	3396	3296	3389	3467	3555	3555	3439
3293	3156	3131	3193	3124	3203	3136	3058	3038	3145	3052	3121	3033	3052	3052	3151	3085	3152	3007	3147	3068	3045	3122	3145	3151	3160	3106	3088	3053	3191	3180	3224	3337	3343	3299	3310	3272	3227	3253	3273	3297	3298	3276	3332	3323	3395	3376	3449	3490	3406
3254	3152	3168	3151	3151	3094	3027	3127	3131	3103	3114	3126	3052	3044	3125	3260	3174	3120	3116	3119	3106	3076	3122	3195	3086	3143	3216	3139	3110	3139	3164	3291	3275	3341	3297	3283	3243	3334	3232	3272	3355	3474	3334	3326	3305	3313	3407	3288	3374	3388
3231	3187	3101	3165	3109	3105	3067	3124	3149	3209	3134	3121	3122	3119	3119	3249	3165	3147	3079	3148	3000	3077	2991	3127	3133	3136	3106	3182	3141	3174	3076	3177	3354	3266	3291	3131	3191	3143	3252	3265	3429	3346	3409	3313	3241	3349	3343	3350	3306	3393
3245	3206	3178	3164	3050	3102	3164	3156	3075	3064	3167	3051	2964	3155	3138	3248	3154	3108	3090	3223	3109	3004	3119	3055	3192	3094	3152	3131	3259	3117	3286	3208	3314	3328	3349	3281	3151	3185	3176	3312	3243	3434	3303	3330	3390	3252	3324	3267	3378	3442
3212	3169	3113	3196	3091	3091	3124	3168	3154	3140	3162	3283	3188	3088	3011	3038	3136	3163	2996	2988	3052	3139	3110	3066	3163	3166	3240	3104	3077	3092	3062	3106	3257	3232	3265	3203	3184	3091	3222	3184	3344	3334	3328	3326	3319	3322	3254	3341	3506	3331
3135	3092	3191	3041	3143	3214	3158	3269	3139	3252	3280	3278	3172	3086	3168	3075	3121	3110	3112	3071	3065	3021	3095	3124	3158	3118	3161	3182	3335	3179	3100	3080	3284	3232	3228	3271	3208	3153	3279	3144	3351	3327	3442	3495	3366	3366	3405	3371	3482	3409
3199	3216	3070	3109	3125	3198	3191	3328	3126	3366	3372	3302	3320	3143	3237	3060	3112	2993	3166	3096	3146	3055	3103	3133	3111	3194	3171	3272	3200	3137	3056	3077	3081	3254	3198	3191	3267	3119	3188	3259	3283	3371	3378	3442	3317	3320	3283	3408	3486	3435
3159	3242	3193	3202	3126	3235	3289	3229	3345	3366	3325	3269	3291	3232	3147	3175	3002	3087	3239	3089	3137	3001	3150	3063	3134	3134	3215	3182	3140	3129	3153	3165	3223	3188	3183	3257	3163	3230	3345	3387	3236	3308	3300	3390	3175	3364	3529	3463	3531	3420
3244	3032	3121	3179	3252	3268	3237	3242	3388	3311	3307	3319	3307	3212	3174	3182	3030	3061	3104	3155	3066	3143	3191	3167	3243	3169	3192	3245	3222	3315	3178	3192	3248	3235	3187	3212	3292	3320	3318	3351	3337	3289	3247	3450	3226	3402	3509	3459	3497	3460
3106	3093	3110	3130	3125	3197	3174	3235	3229	3246	3250	3248	3098	3251	3248	3127	3039	3183	3177	3179	3233	3146	3220	3246	3208	3205	3186	3270	3243	3188	3304	3407	3276	3258	3238	3359	3333	3305	3461	3398	3267	3289	3307	3218	3281	3528	3521	3343	3510	3501
3074	3029	3075	3069	3033	3031	3106	3217	3224	3269	3147	3249	3107	3163	3169	3159	3009	3132	3247	3272	3213	3275	3418	3280	3279	3324	3167	3287	3277	3303	3256	3348	3348	3492	3393	3427	3303	3269	3350	3521	3335	3280	3357	3302	3423	3524	3429	3490	3584	3496
3049	3044	2944	3096	2935	3081	3069	3169	3160	3171	3155	3195	3234	3178	3239	3150	3112	3205	3178	3281	3267	3273	3251	3300	3443	3435	3289	3318	3313	3242	3298	3425	3499	3543	3378	3401	3337	3416	3304	3377	3409	3433	3395	3376	3415	3474	3549	3574	3695	3442
3021	3000	2923	2928	2935	3127	3125	3126	3152	3086	3184	3154	3139	3120	3109	3061	3171	3236	3193	3258	3315	3249	3297	3281	3389	3377	3343	3371	3277	3362	3301	3434	3526	3510	3476	3389	3428	3450	3352	3343	3405	3515	3403	3469	3400	3531	3524	3605	3475	3431
2995	3029	2924	3015	2876	3029	3100	3025	3154	3120	3078	3243	3169	3183	3080	3214	3131	3180	3082	3253	3246	3297	3183	3267	3195	3338	3263	3254	3308	3463	3346	3347	3548	3409	3531	3297	3435	3362	3332	3348	3358	3411	3407	3373	3335	3383	3333	3499	3446	3424
2991	2830	2913	3020	2984	3041	3113	3091	3156	3123	3044	3142	3087	3235	3042	3071	3032	3138	3086	3204	3148	3043	3081	3157	3188	3261	3205	3128	3267	3355	3361	3301	3317	3289	3358	3361	3434	3310	3264	3317	3377	3332	3323	3400	3469	3389	3332	3267	3320	3414
2847	2933	2921	2935	2941	3072	3108	3053	2977	3088	3103	3059	3127	3113	3012	3008	2960	3049	3029	3049	3079	3109	3076	3039	3179	3163	3171	3167	3259	3259	3246	3223	3173	3341	3290	3346	3355	3201	3279	3211	3359	3375	3349	3372	3308	3319	3307	3349	3381	3338
3099	3035	2938	3002	3058	3104	3041	3055	3061	2998	3041	3041	3098	3058	3112	3003	3056	3013	3158	3110	3161	2972	3000	3103	3126	3295	3237	3173	3185	3204	3257	3129	3295	3226	3306	3288	3156	3188	3167	3244	3349	3244	3405	3390	3330	3247	3300	3368	3244	3312
3156	3075	3090	3064	2996	3102	3062	3099	3044	3115	3027	3105	3130	3042	2863	2968	3052	3090	3004	3143	3061	3045	3019	3082	3192	3113	3194	3259	3237	3224	3174	3084	3195	3176	3270	3311	3276	3340	3176	3280	3316	3233	3325	3390	3280	3329	3379	3321	3269	3408
3241	3255	3104	3067	3038	3086	3084	3173	3050	3110	2969	2993	3038	2995	2929	2979	2924	2909	3041	3027	3066	3088	3008	3098	3113	3197	3167	3125	3194	3145	3094	3079	3217	3241	3276	3239	3123	3285	3255	3237	3324	3144	3340	3355	3376	3387	3342	3308	3282	3267
3277	3272	3117	3114	2999	3170	3113	3050	3074	3052	2933	2932	2984	2989	2948	2814	2869	2834	2919	3097	3017	3003	3081	2966	3031	3041	3079	3181	3097	3117	3107	3128	3076	3359	3329	3179	3178	3285	3275	3199	3201	3161	3222	3274	3282	3254	3450	3293	3279	3262
3248	3226	3142	3105	3103	3186	3168	3222	3169	2972	2982	2885	2913	2973	2938	2712	2851	2995	2997	3041	3080	3121	3049	3123	3032	3096	3212	3074	3183	3107	3133	3100	3252	3164	3293	3078	3218	3286	3290	3254	3134	3260	3276	3246	3355	3407	3442	3280	3230	3135
3231	3327	3170	3199	3080	3251	3149	3071	3056	2996	3005	3064	2980	3034	2903	2973	2955	2881	2875	3020	3141	3094	3031	3118	2970	3094	3090	3152	3225	3110	3245	3223	3222	3244	3142	3203	3337	3282	3293	3279	3349	3330	3366	3296	3297	3415	3372	3282	3335	3235
3221	3273	3157	3084	3159	3229	3169	3187	3019	3029	3085	3030	3148	3166	2994	3073	2896	3119	2976	3067	3130	3163	3081	3158	3120	3203	3112	3292	3220	3246	3264	3217	3246	3398	3247	3305	3233	3327	3377	3316	3303	3186	3336	3414	3396	3431	3320	3396	3319	3239
3023	3076	3195	3069	3044	3127	3077	3179	3110	3121	3098	3224	3185	3144	3126	3139	3028	3137	3003	3074	3196	3162	3148	3199	3110	3261	3219	3213	3228	3258	3322	3305	3241	3316	3269	3310	3220	3268	3355	3353	3335	3289	3388	3366	3493	3390	3303	3238	3249	3298
3080	3044	3087	3031	2985	3134	3160	3127	3131	3129	3168	3117	3119	3193	3090	3053	3089	3062	3065	3167	3147	3130	3278	3192	3263	3303	3174	3336	3245	3244	3313	3239	3323	3279	3370	3315	3271	3316	3437	3397	3369	3378	3343	3338	3332	3278	3483	3323	3300	3101
3062	3008	3061	2891	3028	2999	3115	3080	3138	3099	3073	3256	3283	3198	3067	3213	3130	3153	3131	3218	3220	3153	3341	3266	3329	3249	3275	3336	3225	3326	3279	3242	3380	3272	3285	3299	3265	3424	3504	3387	3374	3308	3454	3309	3281	3288	3353	3268	3359	3222
3107	3093	3045	3059	3081	3212	3134	3111	3120	3149	3081	3208	3262	3192	3161	3119	3064	3131	3098	3214	3181	3266	3430	3355	3281	3217	3359	3299	3280	3278	3330	3276	3307	3262	3384	3244	3382	3427	3357	3450	3317	3372	3254	3399	3341	3306	3294	3280	3194	3218
3091	3023	3006	3051	3100	3181	3016	3161	3163	3150	3163	3063	3273	3292	3184	3080	3096	3118	3169	3173	3182	3292	3380	3351	3338	3247	3374	3329	3244	3310	3250	3331	3287	3256	3284	3314	3357	3369	3392	3510	3457	3240	3267	3130	3181	3309	3333	3295	3135	3246
3076	3118	3043	2967	3041	3102	3186	3056	3153	3109	3068	3027	3177	3046	3131	3205	3073	3211	3206	3191	3329	3297	3348	3260	3304	3417	3331	3313	3160	3272	3265	3289	3362	3286	3235	3317	3302	3247	3333	3334	3343	3339	3194	3221	3161	3258	3282	3254	3137	3214
3124	3112	3026	3084	3001	3140	3150	3206	3099	3026	3081	3073	3082	3063	3127	3087	3060	3091	3137	3255	3092	3088	3254	3223	3287	3200	3216	3229	3221	3078	3129	3283	3340	3202	3169	3266	3274	3296	3290	3211	3234	3285	3271	3038	3155	3202	3208	3155	3258	3135
3192	3215	3087	3178	3094	3133	3156	3148	3121	3198	3065	2980	2983	2982	3080	2998	3073	3006	3076	3067	3066	3052	3135	3016	3177	3079	3055	3131	3118	3175	2996	3148	3176	3127	3245	3137	3165	3235	3193	3086	3231	3092	3088	3016	3112	3125	3047	3165	3074	3049
3169	3343	3279	3193	3164	3074	3218	3295	3100	3095	3150	2963	3087	3083	3023	3102	3033	3004	3014	3115	3097	3025	2964	3006	3037	3067	3077	3048	2947	3111	3034	3157	3118	3085	2926	3090	3004	3182	3217	3124	3094	3073	3054	3027	3156	3015	3108	3043	3043	3002
3344	3332	3296	3274	3145	3170	3147	3197	3171	3032	3139	3109	3043	3110	3043	3048	2943	2944	3088	3002	2979	3066	2971	2937	2870	3005	3035	3052	3084	2974	3072	3198	3077	3161	3093	3046	3078	3068	3054	3128	2980	3059	3002	3008	2967	2962	3059	3145	2952	3077
3314	3402	3201	3245	3167	3072	3163	3094	3175	3092	3190	3042	3040	3041	3136	3048	3001	2919	3042	3132	3094	3027	3087	2966	3036	3010	3075	2976	2877	2949	2993	3093	3137	3064	3054	3060	3061	3013	3214	3080	3098	3141	2994	3035	2927	3092	2968	3058	3056	3121
3169	3117	3099	3217	3200	3040	3135	3149	3088	3234	3186	3094	3071	2983	3003	2994	3025	2964	3119	3121	2995	2925	3110	2908	3092	3084	3151	3089	2972	2978	3043	2941	3144	3169	3050	3090	3024	3111	3060	3068	3025	3073	3040	2989	2973	3047	3189	3087	3125	3133
3181	3184	3080	3171	3034	3068	3032	3105	3064	3263	3144	3202	3111	3072	3104	3013	3027	3065	3182	3164	3188	3141	3015	3050	3272	3095	3117	3005	3057	3065	3046	2978	3147	3120	3031	3109	3089	3085	3060	3140	3119	3106	3233	3045	3092	3123	3123	3258	3044	3121
3130	3071	3156	3122	3081	3047	3054	2980	3127	3130	3083	3173	3094	3203	3215	3038	3148	3064	3225	3069	3190	3172	3205	3247	3229	3287	3130	3160	3186	3093	3007	3191	3270	3208	3100	3154	3154	3223	3270	3327	3349	3288	3107	3123	3191	3086	3229	3165	3139	3200
3073	3085	3013	3035	2924	2941	3006	3138	3192	3270	3120	3178	3216	3204	3166	3129	3098	3104	3222	3250	3389	3202	3164	3132	3148	3324	3242	3167	3184	3088	3174	3199	3339	3314	3311	3326	3311	3190	3149	3381	3317	3146	3244	3213	3168	3215	3130	3189	3257	3283
2975	2980	2982	2862	2963	3038	2991	2999	3144	3067	3218	3186	3176	3201	3190	3292	3210	3215	3160	3171	3165	3137	3148	3118	3136	3295	3187	3117	3235	3220	3153	3242	3235	3267	3309	3401	3305	3210	3268	3195	3158	3233	3177	3190	3211	3203	3259	3270	3149	3387
2822	2875	2944	2823	2854	2924	2961	3000	3107	3035	3213	3188	3299	3232	3203	3134	3139	3259	3236	3187	3108	3183	3204	3197	3241	3181	3195	3281	3093	3261	3290	3348	3394	3368	3300	3251	3245	3230	3306	3212	3245	3231	3262	3150	3191	3264	3152	3271	3301	3312
2951	2830	2804	2909	2985	2969	3095	3061	3087	3137	3188	3161	3188	3234	3209	3139	3183	3222	3237	3217	3215	3069	3183	3209	3206	3090	3186	3274	3152	3147	3221	3346	3282	3307	3301	3219	3239	3096	3236	3156	3356	3087	3225	3177	3235	3217	3245	3191	3150	3257
2806	2865	2800	2967	2913	2891	3060	3034	3019	3197	3162	3091	3181	3165	3139	3180	3235	3205	3323	3150	3068	3176	3089	3212	3184	3179	3111	3141	3085	3200	3173	3198	3138	3253	3164	3200	3191	3216	3140	3154	3124	3169	3193	3292	3137	3161	3189	3197	3215	3310
2985	2988	2822	2872	2774	2930	3012	3090	3136	3015	3027	3138	3016	3158	3057	3112	3167	3240	3214	3249	3079	3071	3009	3081	3027	3116	3190	3096	3104	3044	3130	3204	3140	3220	3186	3111	3167	3047	3056	3130	3119	3183	3112	3216	3090	3231	3220	3182	3216	3221
2957	2945	2825	3002	2902	3038	3042	3144	3035	3069	3042	2996	3049	3100	3119	3126	3129	3207	3238	3045	3013	3094	2962	3049	3146	3238	3096	3146	3040	3093	3029	3150	3010	3282	3125	3196	3033	3035	3032	3137	3100	3060	3115	3080	3182	3159	3115	3093	3189	3259
3031	3005	3005	2943	2975	3023	3122	3097	3095	2990	3007	2932	2978	3126	3064	2994	3127	3095	3175	2989	3049	2920	3060	3090	3056	3000	3105	3040	3158	3144	3058	3063	3167	3078	3117	3071	3033	3153	3014	2936	3101	3076	3167	3036	3187	3094	3162	3103	3231	3214
2956	3076	2892	2888	2987	2965	3038	3019	3071	3047	3055	3011	2992	3034	3041	2993	3008	2976	2928	3009	2989	2942	2913	3035	2906	3007	3047	3125	3224	3087	3038	2962	3084	3163	3077	3063	3145	3011	3042	3067	3070	3042	2963	3127	3061	3176	3145	3143	3168	3138
2954	2892	2975	2843	2813	3000	2970	3027	2996	2931	2999	2994	2977	2982	3009	2904	2871	3037	2977	3068	3060	2957	2960	2913	2994	2953	3113	3176	3183	3147	3114	3001	2988	3085	3048	3200	3039	2993	2984	2919	2981	3082	3036	3043	3108	3080	3159	3107	3227	3140
2878	2911	2879	2868	2771	2905	2910	3095	2966	2987	2984	3011	2977	2934	3012	2966	3007	3011	3082	3043	3010	2954	2968	3046	2974	2988	3055	3080	3090	3120	3032	3047	3001	3124	3092	3037	3032	2980	2962	2953	3004	2976	3024	3093	3064	3098	3094	3194	3148	3069
3047	2914	2868	2928	2703	2835	2838	2935	2856	2961	2818	2923	2927	2951	2979	3048	2957	3023	3096	2936	2969	2950	2923	2978	2953	3124	3111	3142	3152	3196	3138	3117	3205	3135	3039	3123	3092	3001	3086	3110	3020	3036	3104	3015	3091	3071	3013	3084	3046	2999
2860	2817	2790	2845	2683	2819	2855	2753	2903	2801	2919	2798	2954	2862	2859	2911	2890	3001	2965	3024	2913	3067	3063	2955	2942	2910	3099	3134	3041	3191	3220	3203	3126	3032	2947	3198	3122	3085	2972	2939	3029	3064	3018	3104	3055	3028	2977	2987	3085	3085
2869	2862	2735	2723	2671	2729	2847	2788	2944	2823	2839	2837	2877	2836	2793	2836	2885	2915	2982	2963	3064	2877	3039	3038	3022	3140	3128	3064	3035	3167	3059	3161	3172	3070	3196	3155	3183	3138	3046	3001	3110	3084	3021	3010	2932	3036	2890	3111	3076	3161
2768	2804	2636	2723	2624	2727	2709	2732	2733	2892	2818	2845	2772	2766	2779	2831	2760	2974	2960	2982	2939	2972	3023	3043	2940	3047	3039	3103	2959	3121	3102	3087	3094	3194	3173	3080	3238	3173	3036	3083	3051	3030	3108	3137	3000	2895	3002	2974	3143	3080
2783	2657	2720	2741	2647	2577	2582	2796	2742	2756	2671	2868	2715	2758	2731	2748	2846	2846	3022	3005	3107	3014	3038	3038	2980	3095	3082	3159	3040	3050	3158	3216	3148	3099	3213	3074	3146	3246	3167	3086	3111	3066	3121	3111	3091	3069	2924	3060	3017	2972
2660	2740	2592	2535	2521	2523	2617	2679	2639	2783	2762	2703	2668	2859	2729	2703	2790	2945	2924	3085	3046	2918	2961	3026	3005	2997	3065	3091	3082	3034	3188	3029	3154	3026	3060	3174	3186	3076	3065	3156	3158	3141	3217	3316	3085	3007	2918	2993	3128	3062
2691	2647	2559	2490	2565	2507	2524	2694	2706	2763	2779	2774	2716	2794	2846	2810	2918	2819	2911	2937	2987	3076	3089	2982	3021	3047	3048	3085	3035	3142	3048	3099	3135	3138	3080	3162	3242	3127	3198	3132	3067	3197	3245	3145	3194	3094	3030	3018	3185	3066
2670	2613	2594	2569	2506	2537	2641	2636	2659	2720	2787	2756	2741	2839	2845	2758	2913	2902	2971	2955	2968	2991	2999	2939	3001	3131	3100	3126	3031	3075	3084	3091	3153	3138	3051	3131	3217	3165	3120	3186	3178	3192	3224	3227	3214	3091	3096	3177	3161	3243
2580	2524	2521	2487	2493	2499	2557	2597	2654	2709	2695	2726	2702	2786	2935	2874	2876	2955	3008	2861	2852	2882	2968	3046	2989	2954	3066	3180	3106	3106	3021	3221	3191	3228	3194	3289	3220	3190	3200	3234	3169	3198	3254	3288	3215	3072	3263	3210	3173	3136
2435	2392	2440	2501	2506	2511	2576	2602	2549	2703	2731	2814	2752	2820	2835	2861	2838	2911	2973	2959	2988	3051	3016	3122	3247	3123	3048	3023	3124	3152	3115	3129	3147	3179	3321	3296	3310	3195	3157	3307	3139	3202	3272	3178	3149	3256	3244	3174	3229	3335
2478	2391	2470	2404	2494	2489	2637	2558	2548	2699	2681	2890	2812	2830	2925	2924	2907	2922	2847	2920	2886	3017	3079	2981	3023	3108	3123	3165	3068	3154	3174	3177	3235	3343	3262	3368	3221	3255	3308	3193	3210	3160	3207	3151	3273	3347	3247	3329	3304	3298
2516	2488	2511	2560	2593	2569	2572	2549	2536	2730	2848	2834	2866	2861	2829	2875	2767	3107	2976	2820	2948	3067	3077	3060	3136	3071	3007	3148	3033	3186	3256	3265	3274	3318	3226	3314	3307	3238	3335	3080	3082	3144	3230	3168	3189	3389	3240	3281	3326	3326
2511	2552	2458	2496	2502	2574	2521	2625	2649	2627	2847	2755	2738	2827	2846	2910	2988	2974	3017	2926	2980	2888	3041	2964	3100	3152	3026	3090	3153	3146	3252	3275	3213	3231	3227	3207	3318	3396	3271	3150	3078	3125	3149	3003	3244	3209	3245	3294	3155	3271
2591	2594	2419	2565	2555	2609	2572	2564	2657	2761	2636	2794	2676	2831	2901	2790	2890	2951	3016	2844	2832	2934	2976	3127	3028	2997	2942	3020	3185	3144	3143	3257	3188	3274	3164	3218	3237	3203	3326	3142	3168	3069	3012	3094	3252	3153	3195	3260	3140	3148
2635	2660	2535	2680	2562	2616	2653	2662	2705	2612	2842	2816	2735	2756	2817	2825	2822	2889	2850	2884	2895	2877	3029	3100	2927	3005	3006	3070	3111	3176	3024	3183	3124	3221	3061	3094	3160	3278	3155	3121	3097	3097	3046	3007	3140	3227	3214	3043	3058	3103
2627	2558	2584	2581	2602	2637	2678	2682	2649	2771	2883	2725	2827	2741	2803	2843	2872	2919	2901	2906	2948	3033	3077	3036	3035	2992	3058	3071	3060	3131	3180	3173	3057	3154	3055	3046	3259	3070	3252	3159	3068	3134	2977	2995	3058	3049	3193	3061	3059	3049
2553	2693	2567	2618	2614	2702	2688	2687	2831	2815	2769	2772	2756	2886	2860	2827	2852	2795	2903	2931	2974	3067	3105	3119	3078	3053	3083	3051	3161	3094	3079	3139	3157	3172	2996	3190	3103	3091	3096	3110	2999	3097	3002	2971	3046	3032	3088	3161	3073	3050
2587	2610	2544	2588	2683	2740	2669	2837	2693	2908	2803	2806	2837	2822	2901	2812	2931	2802	3029	2963	2797	3082	3133	3094	3105	3131	3070	3052	3031	3104	3174	3133	3030	3091	3056	3057	3070	2987	3028	3081	3103	3047	3028	3023	3138	3205	3097	3067	3067	3059
2574	2586	2570	2594	2649	2701	2758	2810	2777	2820	2793	2761	2829	2806	2904	2865	2905	3007	2982	2974	2936	2984	3000	3024	3029	3060	3057	3165	2999	3085	2951	3068	3070	2985	2928	3151	3043	3053	3154	3157	3118	3106	3115	3110	3130	3042	3045	3072	3053	3010
2567	2529	2468	2558	2636	2655	2710	2766	2771	2786	2826	2769	2763	2851	2861	2911	2893	2990	2938	3031	2935	2958	3087	2972	3028	3091	2992	3030	3068	2947	3090	3052	3079	3045	3073	3036	3025	3005	3094	2933	3159	3108	3032	3189	3110	3066	3022	3043	3005	3021
2549	2441	2578	2567	2571	2696	2648	2735	2797	2805	2808	2839	2809	2777	2813	2854	2920	2884	2955	3049	2915	2987	2992	3103	3057	2938	3110	3088	2944	2928	3023	3080	3134	3065	3083	2997	2958	3090	3078	3070	3117	2883	3072	3067	3076	3114	3125	3094	3060	2947
2638	2543	2538	2523	2676	2686	2630	2727	2799	2790	2722	2907	2856	2880	2968	2900	2894	2860	2898	2994	2964	2985	3018	2945	3008	3011	2940	3047	3038	2839	2953	2957	3087	3149	3059	2999	3087	2966	2944	3043	3127	2974	3083	2988	3143	3108	3055	3085	3174	3073
2663	2593	2490	2567	2498	2732	2693	2751	2788	2827	2712	2775	2805	2779	2826	2855	2896	2882	3056	2922	2995	2899	2993	3024	2941	2915	2961	2913	3061	2865	2908	2983	2923	3020	3223	3053	3125	2952	3045	3087	3159	3202	3060	3045	3077	3043	3224	3185	3183	3142
2649	2630	2463	2643	2563	2618	2678	2711	2707	2876	2768	2760	2873	2819	2825	2875	2845	2862	2776	2935	2839	2880	2879	2948	2856	2943	2875	2972	3023	2904	2995	2877	2913	3154	3025	3019	3176	3072	2987	3043	3084	3107	2979	3030	3047	3125	3071	3161	3152	3158
2654	2646	2557	2644	2568	2806	2776	2798	2787	2848	2724	2703	2861	2800	2897	2843	2847	2861	2845	2923	2982	2980	3040	2991	2955	2875	2827	2940	2958	2918	2883	2911	2973	3002	3104	3016	3132	3056	2959	3124	3128	3026	3041	3002	3008	3082	3092	3148	3175	3066
2714	2610	2659	2721	2572	2766	2864	2907	2892	2849	2794	2896	2812	2827	2902	2921	2894	3064	2918	2888	2929	2875	2854	2944	2993	2927	3054	3012	2912	2899	2970	2814	2965	2984	3090	3149	2991	3003	2991	3090	3143	3137	3095	2987	3037	3006	3106	3126	3152	3178
2688	2695	2697	2739	2679	2848	2896	2920	2866	2910	2872	2833	2781	2848	2928	2819	2856	2731	2836	2852	2769	2861	2813	2951	3010	3018	2927	2981	2961	2981	3030	2980	2936	3031	3067	3041	3130	3055	3045	3088	3225	3223	3151	3069	2983	2958	3089	3092	3103	3132
2693	2662	2710	2774	2694	2752	2910	2928	2946	2813	2889	2915	2992	2882	2806	2762	2895	2828	2938	2996	2995	2949	2955	2951	3065	3093	3050	3013	3030	2942	2882	2821	2977	2957	2974	3031	3056	3032	2915	2951	3154	3145	3139	3072	3021	3107	3054	3095	3046	3172
2708	2778	2638	2750	2729	2763	2953	2977	3016	2975	2984	2948	2909	2935	2868	2867	2878	2971	3010	2895	2907	2918	2963	2886	3122	3071	3075	2919	3058	3073	2960	2953	2980	3027	3071	3031	3080	3086	3051	3030	3135	3132	3158	3181	3032	2913	3036	3052	3050	3052
2800	2723	2735	2713	2812	2799	2941	2912	2991	2850	2840	2873	2955	2865	2961	2869	3018	2998	2911	2953	2911	2885	2987	2914	3074	3000	3121	2982	3032	2938	2997	2855	2934	2919	2951	3051	2903	3044	3041	2938	3165	3094	3049	3017	2989	3050	2901	2931	2914	3058
2912	2753	2650	2694	2674	2870	2908	3015	3007	2869	2886	2913	2874	2880	2936	2850	3110	2957	2994	2936	3123	2937	3020	3014	2952	3076	3013	3088	3006	3057	2887	2913	2963	2837	2998	2946	2965	2951	2942	2870	2855	3103	3030	3174	3032	3045	2851	2950	2982	3038
2976	2878	2851	2759	2695	2846	2880	2927	2927	2794	2923	2992	2880	2864	2936	2878	2843	2845	2904	2921	2964	2987	2973	2877	3084	3054	3022	3082	3040	2892	2942	2895	2861	2941	2840	2925	2989	2956	3043	2967	2960	2922	3108	2975	2999	3069	3068	2930	3023	2977
2980	2913	2875	2776	2876	2829	2907	2892	2983	2956	2832	2882	2817	2975	2896	2930	2877	2986	2980	2975	2966	2978	2934	2853	2882	3088	2922	2925	2940	3046	2851	2868	2899	2854	2858	2828	2926	2948	2892	2826	2862	2862	2928	2925	3052	2928	3029	2910	2941	3019
3017	2870	2833	2805	2726	2925	2919	2908	2879	2810	2966	2927	2901	2984	2906	2807	2709	2865	2870	2902	2991	2917	2860	2810	2910	2998	2878	3081	2798	2949	2898	2793	2832	2876	2993	2818	3050	3009	2868	2771	2803	2995	2943	3021	2938	2981	3067	2923	3053	3023
3070	2901	2824	2878	2871	2855	2866	2989	2887	2972	2861	2702	2858	2861	2880	2989	2997	2875	2944	2948	3036	2819	2778	2839	2966	2854	2942	2892	2944	3032	2891	2850	2886	2832	2984	2983	2914	3063	2979	2987	2909	2924	3003	2975	3074	2976	2984	2961	3036	3026
2909	3083	2986	2865	2970	2719	2954	2886	2996	3062	2869	2876	2888	2890	2811	2861	2779	2787	2740	2819	2894	2877	2886	2861	2998	2939	2821	2880	2885	2914	2920	2898	2923	2826	2900	3010	2877	2986	2863	3040	2923	2927	2971	3094	2978	3008	3051	3045	3057	3177
2976	2855	2901	2944	2861	2776	2870	3000	3006	2900	2860	2909	2800	2872	3031	2812	2850	2836	2896	2936	2884	2841	2767	2767	2795	2849	2828	2859	2969	2787	2854	2878	2917	2911	2976	3004	3072	3001	2967	3036	2950	2955	3014	3113	3149	2989	3008	3138	3191	2998
2955	2985	2874	2926	2773	2973	2774	2896	2828	2892	3001	2876	2931	2909	2686	2750	2702	2663	2727	2717	2862	2815	2879	2793	2878	2848	2780	2802	2883	2836	3014	2983	2859	3040	2931	3007	3133	2985	2978	3095	2982	2982	3036	2900	2962	3185	3054	3003	3195	3029
3050	3005	2875	2875	2818	2863	3027	3053	3049	2963	2871	2668	2686	2801	2745	2804	2878	2763	2787	2830	2803	2726	2697	2736	2777	2819	2856	2897	2835	2786	2907	2954	3022	2884	3014	3091	2965	2879	3015	2884	2931	3021	3016	3059	2933	2856	3055	3067	2971	3075
3028	2946	2880	2856	2841	2955	3069	3045	2906	3028	2855	2957	2926	2906	2790	2749	2760	2634	2694	2787	2756	2836	2853	2924	2857	2793	2933	2939	2923	2965	3050	2843	2955	2948	2980	3091	3060	2920	2892	3037	3033	3065	3072	2947	2983	2898	2952	2920	3129	2960
3131	3099	2921	2815	2963	2981	2990	3043	3065	2916	2911	2838	2871	2782	2822	2800	2699	2753	2678	2828	2709	2817	2735	2754	2876	2873	2842	3013	2980	2884	2912	2845	3044	2967	3030	2917	3023	2988	2970	2840	3077	3098	3038	3089	2948	2881	3022	3007	2990	3063
3135	2961	2879	2901	2913	2829	2953	2979	3083	2975	2883	2743	2944	2864	2828	2906	2950	2890	2803	2866	2883	2867	2835	2895	2918	2753	2883	2878	3048	2873	2977	2884	2933	2964	3023	3030	3045	3012	3054	2985	2833	3114	3027	2983	2876	2872	2865	2904	3017	3009
3006	3045	2908	2876	2906	2980	3011	3046	2907	3023	2974	2970	2833	2888	2848	2775	2900	2832	2922	2904	2783	2831	2859	2819	2945	2979	2849	2926	2837	2920	2879	2775	2924	3019	3008	2956	2873	2996	2945	2982	3062	3025	2959	2999	2951	3018	2959	2937	3063	3049
3021	3018	2821	2900	2948	2775	2789	2985	2935	3077	2856	2945	2959	2956	2926	2831	2958	2953	2779	2706	2917	2826	2867	2715	2825	2739	2887	3033	3039	2875	2869	2803	2888	2994	2980	2992	3028	2842	3001	2860	3040	3110	2865	2974	3085	2925	3010	2907	3020	2914
3117	2957	2932	2779	2626	2640	2884	2897	2990	2965	2911	2802	2972	2939	2931	2948	2987	2881	2898	2850	2920	2871	2809	2752	2850	2750	2699	2897	2872	2953	2916	2913	2844	3064	2917	2980	3072	3017	2854	2957	2950	3038	3053	2985	2949	2918	2882	2904	3014	3034
3147	3000	2892	2885	2840	2878	2855	2662	2772	2958	2977	3049	2935	2906	2946	2963	2895	2863	2880	2939	2822	2847	2861	2767	2821	2918	2887	2957	2653	2806	2874	2912	2939	2999	2963	3013	2995	3130	2997	3009	2943	2985	3009	3092	2984	2999	2824	2908	3004	3013
3099	2988	2871	3040	2889	2790	2746	2820	3131	3073	2943	2878	2806	2687	2779	2742	2714	2753	2653	2649	2616	2585	2655	2678	2638	2845	2776	2876	2976	2802	2774	2869	2845	3052	3095	3074	3047	2990	3063	2950	3045	3137	3007	3022	2968	2931	2971	3044	2900	3072
3118	3139	3035	2876	2697	2856	2914	3023	2904	2816	2724	2746	2754	2827	2897	2911	2778	2966	2943	2868	2883	2831	2704	2702	2703	2647	2820	2940	2846	2969	2944	3031	2796	2940	3029	3129	3211	3193	3057	3131	3101	2997	3041	3067	3119	3048	2972	3014	2978	3009
3061	3084	2931	2855	3010	2983	2826	2756	2770	2867	2863	2958	2916	2975	2926	2872	2807	2917	2944	2953	3031	2959	3000	3019	2935	2774	2835	2715	2885	2831	2886	2909	3092	3029	3041	3120	3269	2946	2956	3071	3076	3044	3028	3223	3049	3016	3104	2878	3055	3076
3058	2883	2896	3088	2983	2626	2739	2784	2894	2896	2874	2787	2781	2687	2699	2594	2494	2542	2564	2597	2629	2634	2737	2871	3056	3145	3103	2990	2956	2956	2849	2876	2996	3163	2977	3018	3114	3235	3167	2958	3107	3114	3023	3129	3017	2986	2991	3180	3052	3176
2970	2912	3113	2947	2640	2714	2829	2872	2897	2817	2605	2604	2547	2517	2655	2627	2590	2778	2813	2774	2715	2601	2645	2539	2677	2958	2892	3106	3107	2910	3064	2865	2942	2915	3176	3217	2989	3152	3089	3070	2914	3154	3036	2967	3144	3077	3094	3070	3041	3165
2895	3112	2913	2709	2784	2917	2901	2773	2729	2758	2677	2691	2708	2780	2687	2837	2783	2935	3132	3133	3257	3149	3110	2895	2778	2818	2966	2869	3040	3010	3091	2928	3068	2988	2925	3128	3136	3083	3094	3051	3015	3047	3107	2926	3113	3058	3044	3052	3119	3097
3203	2880	2667	2788	2883	2778	2760	2807	2786	2753	2721	2619	2676	2734	2718	2692	2783	2766	2797	2997	3072	3175	3273	3257	3237	3046	2944	2916	2844	2829	2928	3055	3100	3148	2958	2913	3187	3134	2951	3061	3106	3074	2995	3065	2989	3043	3126	3103	3087	3089
3024	2692	2800	2892	2734	2635	2736	2808	2824	2857	2711	2750	2633	2785	2698	2587	2606	2615	2576	2638	2673	2828	2842	3051	3181	3227	3213	3122	2897	2936	2922	2966	3061	3151	3063	2927	3102	3210	2935	2957	3212	3058	3020	3148	2949	3016	3063	2983	3104	3232
2731	2867	2944	2902	2682	2720	2835	2708	2855	2804	2874	2928	2814	2719	2606	2685	2506	2525	2751	2671	2590	2557	2742	2592	2746	2978	3259	3442	3069	3042	2870	3070	3037	2869	3183	2962	2972	3054	3123	2925	2897	3034	2976	3074	3084	2908	3041	2989	2959	3112
2775	3041	2902	2567	2591	2736	2763	2736	2868	2972	3006	2836	2607	2372	2410	2463	2589	2659	2731	2874	2968	2889	2805	2696	2707	2640	2866	3161	3345	3159	3032	2999	3052	2985	3059	3000	2919	2892	3075	2942	2867	2992	2970	3034	2979	3104	2863	3052	3053	3276
2920	3108	2627	2528	2707	2739	2771	2885	3181	3078	2820	2647	2433	2351	2490	2585	2719	2822	3000	2980	3108	3005	3101	2932	2838	2782	2861	2814	3062	3153	3101	3127	2977	2995	2836	3022	3101	2921	2945	3047	2920	3063	3103	2965	2888	3020	2949	2864	3018	3000
3148	2834	2546	2699	2723	2705	2884	2965	3019	2825	2410	2397	2550	2773	3065	3156	3297	3180	3346	3144	3201	3020	3188	3035	2954	2998	2932	2888	2886	3078	3182	3125	3100	3017	2877	2927	3056	2952	2746	2984	3046	2929	3020	3091	3000	2895	2887	2795	2974	2847
3070	2662	2662	2772	2707	2769	2828	2976	2685	2626	2435	2673	3013	3383	3641	3754	3596	3585	3395	3421	3338	3374	3080	3153	3174	3050	3188	3026	2876	2902	3082	3000	3118	3088	2895	2827	2944	2958	2780	2898	2988	2857	2979	3021	2952	2815	2873	2690	2887	2833
2917	2555	2738	2942	2745	2815	2879	2699	2602	2576	2789	3437	3672	3737	3769	3631	3452	3291	3198	3237	3375	3344	3232	3137	3038	3009	3178	3135	3000	2840	2810	2975	3053	3112	2931	2898	2820	3073	2862	2762	3019	2904	2942	2915	2817	2843	2823	2769	2894	2838
2672	2714	2927	2911	2644	2766	2791	2673	2592	2924	3393	3796	3924	3688	3348	3109	2820	2723	2712	2834	3009	3034	3094	3168	3000	2997	3045	3142	3131	2902	2740	2912	3065	3081	2968	2894	2732	3032	2873	2616	2832	3032	2819	2938	2832	2822	2788	2745	2797	2921
2634	2942	2994	2959	2620	2663	2586	2676	2814	3370	3745	3783	3423	3057	2639	2307	2034	2006	2066	2097	2358	2757	2903	3073	3036	3029	3116	3128	3071	2962	2792	2808	2864	3051	3073	2981	2911	2860	3056	2704	2857	2909	2908	3063	2894	2866	2758	2816	2797	2933
2634	2968	3070	2707	2527	2670	2514	2746	3043	3596	3734	3462	2943	2322	1950	1762	1678	1688	1793	1798	2089	2162	2395	2766	3104	3058	3056	2937	3007	2969	2870	2755	2848	3077	3138	2892	2824	2915	2917	2781	2686	2962	2873	2904	2819	2816	2786	2956	2708	2921
2789	3068	3067	2721	2529	2653	2647	2978	3237	3535	3579	3020	2357	1803	1609	1593	1687	1672	1652	1710	1803	1902	2098	2603	2761	3109	3082	2872	2903	2875	2840	2821	2743	3073	2964	2866	2738	2807	2958	2894	2809	2956	2905	2785	2886	2849	2731	2937	2779	2842
2897	3079	2952	2719	2587	2619	2722	3200	3396	3371	3102	2557	1953	1671	1521	1713	1921	1946	1935	1824	1716	1756	1915	2290	2688	2944	3036	2951	2962	2881	2956	2821	2684	2908	3017	2884	2900	2910	2877	2950	2758	2969	2942	2796	2914	2822	2844	2920	2792	2884
2936	3145	2874	2591	2540	2824	2818	3238	3493	3342	2690	2204	1723	1543	1676	1936	2106	2316	2297	1937	1879	1724	1767	2097	2486	2953	3089	2957	2768	2934	2827	2715	2622	2889	3058	2922	2915	2858	2904	2906	2878	2846	2888	2811	2987	2942	2830	2884	2946	2881
3024	3270	2989	2651	2579	2820	3008	3232	3409	3243	2694	2029	1643	1619	1834	2184	2449	2657	2439	2414	1951	1792	1787	1965	2378	2830	3116	3082	2803	2829	2890	2638	2649	2882	3037	2849	2847	2916	2954	3045	2817	2818	2962	2877	2723	2891	2832	2905	2843	2936
3133	3255	2882	2633	2716	2996	3100	3318	3299	3042	2472	1895	1629	1679	1869	2286	2612	2727	2764	2369	2135	1833	1770	1879	2349	2875	3177	3155	2954	2799	2846	2782	2648	2823	3067	2981	2753	2898	2972	2929	2868	2899	2826	2829	2937	2816	2855	2982	2777	2856
3078	3198	2877	2585	2664	2960	3115	3240	3199	2956	2417	1994	1664	1688	1988	2303	2574	2763	2685	2387	2095	1817	1674	1823	2279	2831	3141	3268	2950	2882	2868	2669	2569	2830	3150	2897	2744	3033	3070	2936	2911	2882	2982	2820	2861	2798	2888	2956	2797	2856
2980	3168	2894	2536	2527	2911	3063	3216	3141	2891	2604	2147	1724	1704	1815	2078	2387	2522	2518	2271	1885	1744	1621	1913	2347	3014	3155	3122	2866	2782	2844	2668	2668	2878	3086	2849	2720	3012	2901	2885	2869	2865	2878	2795	2846	2770	2882	2896	2849	2857
2821	3135	2856	2536	2524	2934	3084	3121	3048	2958	2573	2108	1938	1733	1777	1954	2041	2238	2094	1995	1676	1594	1680	1946	2656	3082	3330	3162	2895	2732	2753	2687	2604	2924	3034	2765	2853	3014	2984	2814	2862	2906	2941	2826	2876	2793	2783	2866	2910	2901
2845	2944	2849	2605	2451	2740	2949	3222	3054	3059	2716	2262	2118	1737	1712	1777	1699	1871	1729	1710	1572	1527	1783	2177	2832	3282	3396	3187	2700	2766	2624	2574	2622	2866	3138	2654	2733	3138	2768	2800	3000	2814	2901	2827	2848	2867	2976	2772	3002	2872
2812	2815	2932	2629	2445	2585	2858	3116	3080	2961	2833	2600	2215	2014	1782	1658	1581	1599	1447	1585	1520	1748	2043	2636	3290	3531	3459	2985	2646	2638	2655	2607	2787	2925	2792	2571	2880	3021	2666	2748	2899	2879	2878	2694	2878	2721	3003	2868	3019	2790
2837	2885	2794	2813	2384	2573	2816	3050	3006	3015	2984	2686	2612	2319	2059	1895	1755	1674	1615	1731	1868	2106	2505	3158	3542	3619	3302	2767	2663	2544	2570	2739	2852	3000	2691	2614	3035	2925	2633	2921	2827	2777	2754	2896	2989	2759	3025	2917	2844	2879
2811	2682	2816	2808	2470	2499	2687	2997	3024	3135	3003	2850	2926	2781	2530	2322	2147	2131	2161	2286	2464	2790	3171	3490	3659	3405	2969	2682	2552	2585	2576	2731	2839	2769	2559	2648	3018	2791	2573	2871	2878	2830	2852	2773	2790	2780	2916	2857	2880	2852
2804	2766	2740	2752	2571	2512	2611	2915	2991	3108	3096	3064	2975	3033	2902	2762	2833	2715	2893	2905	3196	3470	3730	3605	3424	3093	2641	2404	2541	2672	2827	2728	2913	2596	2451	2849	2993	2712	2741	2854	2717	2868	2747	2817	2799	2841	2829	2885	2873	2851
2701	2823	2706	2730	2701	2624	2504	2720	2895	3113	3021	3055	2947	3108	3153	3051	3235	3254	3383	3384	3589	3766	3638	3348	2985	2661	2368	2494	2686	2778	2799	2836	2743	2423	2532	2974	2772	2645	2796	2838	2729	2846	2746	2949	2700	2926	2737	2896	2836	2835
2595	2746	2742	2608	2771	2777	2539	2544	2656	2875	3057	3052	3014	3046	3130	3047	3120	3265	3329	3504	3495	3312	3083	2751	2450	2327	2415	2702	2876	2814	2838	2844	2692	2446	2698	2971	2791	2577	2980	2779	2918	2806	2838	2862	2734	2849	2807	2923	2871	2916
2677	2677	2551	2618	2759	2787	2748	2530	2595	2645	2935	3038	2891	3059	2948	2837	2893	2983	2986	2999	2964	2705	2537	2205	2293	2430	2690	2806	2842	2809	2892	2713	2484	2597	2944	2783	2585	2830	2950	2700	2948	2725	2920	2825	2889	2873	2777	2923	2848	2902
2665	2627	2578	2711	2735	2848	3015	2811	2523	2523	2739	2931	3004	3062	2852	2744	2779	2694	2686	2640	2474	2369	2443	2377	2525	2673	2906	2901	2798	2858	2733	2600	2618	2834	2881	2686	2665	2922	2759	2703	2853	2853	2913	2776	2841	2796	2834	2836	2959	2911
2801	2589	2427	2656	2653	2831	2867	2905	2787	2695	2494	2665	2775	2833	2962	2767	2832	2668	2593	2611	2552	2594	2693	2716	2817	2933	2792	2853	2737	2758	2616	2567	2873	2976	2690	2619	2838	2865	2570	2815	2813	2872	2724	2847	2982	2706	2850	2742	2938	2911
2717	2798	2444	2705	2658	2712	2844	3007	3004	2903	2653	2478	2481	2594	2739	2694	2810	2685	2818	2690	2723	2805	2942	2960	2774	2743	2797	2747	2696	2619	2771	2853	2983	2863	2611	2790	2898	2718	2774	2981	2830	2871	2768	2837	2881	2971	2891	2925	2754	2835
2606	2661	2662	2569	2570	2710	2659	2772	2938	3161	2939	2961	2744	2599	2592	2544	2518	2689	2675	2820	2783	2774	2804	2786	2740	2691	2714	2651	2835	2748	2883	3007	2757	2582	2732	2910	2764	2661	2895	2857	2820	2743	2917	3001	2825	2950	2834	2866	2770	2985
2479	2540	2591	2736	2634	2744	2690	2609	2654	2878	3005	3165	3203	3060	2902	2835	2817	2742	2759	2835	2704	2728	2798	2705	2700	2621	2636	2611	2765	2858	2914	2801	2671	2600	2834	2760	2603	2786	2842	2717	2879	2764	2917	2848	2883	2860	2874	2842	2806	2899
2631	2513	2440	2668	2726	2736	2813	2704	2659	2644	2618	2742	2997	3120	3211	3166	3060	2933	2962	2926	2860	2786	2766	2607	2756	2675	2667	2831	2979	2874	2875	2604	2712	2949	2840	2636	2619	2827	2829	2747	2918	2839	2932	2852	2984	2746	2990	2803	2912	2835
2640	2704	2449	2494	2608	2684	2707	2856	2770	2705	2614	2495	2562	2603	2674	2778	2783	2851	2845	2697	2569	2627	2583	2663	2801	2776	2899	2882	2874	2643	2737	2843	3050	2852	2621	2811	2903	2800	2841	2857	2980	2959	2907	2946	2903	2903	2935	2938	2873	2977
2518	2516	2605	2549	2399	2555	2646	2675	2666	2804	2850	2693	2623	2618	2503	2532	2515	2460	2457	2454	2531	2536	2624	2854	2891	2952	2842	2701	2752	2731	2962	3060	2812	2676	2767	2888	2787	2790	2765	2984	2911	2874	2881	3019	2980	2986	2801	2952	2884	2983
2503	2516	2475	2555	2534	2540	2658	2656	2593	2719	2741	2915	2811	2788	2957	2711	2719	2784	2715	2776	2739	2785	2875	2769	2786	2742	2679	2701	2909	2997	3096	2949	2692	2863	2895	2956	2906	2887	2922	2823	2896	2939	2993	2872	3071	2863	3012	2962	2982	2922
2652	2557	2424	2556	2556	2499	2516	2661	2638	2570	2607	2626	2576	2720	2869	2821	2875	2880	2853	2812	2709	2681	2620	2595	2622	2762	2793	2869	3031	2824	2841	2845	2977	2986	2848	2786	2983	2966	2845	2860	2906	3104	2876	3065	2958	3010	2984	3012	2974	2938
2630	2719	2642	2511	2573	2566	2662	2714	2753	2708	2597	2597	2604	2529	2534	2590	2601	2572	2620	2559	2500	2617	2601	2617	2846	2933	2906	2834	2876	2798	2912	3017	2953	2786	2701	2913	3047	2951	3046	3070	2925	2931	3022	3051	3042	3127	2987	3032	2897	2992
2759	2710	2676	2638	2613	2534	2575	2621	2641	2722	2685	2507	2645	2673	2708	2734	2711	2675	2643	2663	2705	2718	2802	2804	2736	2728	2773	2778	2853	2973	2984	2849	2810	2741	2935	2964	2893	2852	2941	3030	2776	2983	3077	2978	3240	2905	3250	3044	2967	2990
2734	2711	2571	2673	2636	2637	2659	2559	2606	2553	2623	2568	2612	2663	2778	2793	2742	2829	2750	2733	2766	2643	2588	2681	2738	2721	2845	2874	2955	2867	2810	2779	2890	2944	3032	2901	3014	2959	2890	2841	2968	2960	3007	3209	3000	3043	3040	2977	3086	2988
2815	2683	2632	2615	2635	2673	2767	2621	2609	2620	2472	2405	2541	2506	2673	2758	2783	2669	2658	2558	2677	2665	2602	2723	2696	2728	2778	2776	2849	2796	2869	2885	2849	2853	2845	2983	3169	2809	2819	2952	2919	2917	3061	3084	3061	3129	3009	3167	3038	3070
2759	2776	2693	2660	2579	2522	2535	2649	2692	2700	2597	2482	2517	2513	2551	2623	2700	2696	2589	2544	2671	2676	2680	2511	2604	2656	2724	2861	2828	2837	2786	2812	2781	2952	2972	2940	2929	2903	3028	2881	2915	3127	3006	3079	3066	2984	3118	2969	3010	2918
2718	2670	2639	2631	2625	2647	2682	2579	2617	2586	2506	2565	2549	2598	2690	2727	2769	2755	2742	2703	2779	2704	2658	2666	2690	2730	2747	2710	2722	2803	2922	2802	2960	2831	2855	2845	3056	2814	2786	3035	2961	3021	3023	3149	3039	3124	3132	3002	2914	2952
2731	2718	2603	2599	2530	2599	2696	2786	2745	2621	2512	2465	2431	2492	2393	2578	2723	2640	2673	2533	2597	2561	2530	2559	2626	2726	2665	2782	2946	2799	2825	2775	2843	2932	2876	2981	2959	2796	2909	3028	2787	3042	3114	2967	3056	3075	3106	3139	3080	3069
2627	2725	2718	2701	2573	2689	2654	2601	2719	2768	2716	2647	2653	2616	2613	2716	2695	2721	2710	2662	2718	2800	2703	2612	2811	2823	2755	2811	2699	2854	2874	2775	2900	2890	2959	2935	2957	2937	2985	2831	2936	2959	3023	3019	3076	3180	3042	3020	3064	2931
2843	2798	2615	2644	2593	2651	2750	2859	2749	2596	2598	2530	2598	2586	2687	2711	2693	2712	2670	2624	2672	2750	2730	2605	2678	2689	2869	2916	2793	2831	2767	2899	2890	2868	2857	2857	2908	2886	2836	2938	2871	3005	3061	2945	2986	3113	3067	3011	3013	2924
2736	2730	2797	2685	2640	2565	2700	2804	2656	2646	2840	2736	2687	2554	2650	2624	2617	2577	2632	2767	2612	2696	2841	2853	2873	2876	2751	2727	2827	2820	2773	2901	2929	2904	2909	2892	2903	2958	2788	2794	2992	2920	2903	2982	2979	3043	3081	2976	3128	3067
2840	2751	2621	2635	2700	2701	2777	2704	2670	2555	2702	2626	2738	2560	2816	2699	2846	2684	2752	2900	2779	2754	2645	2791	2780	2841	2732	2831	2935	2878	2913	2839	2979	2908	2888	2948	2846	2866	2912	2968	2884	2974	2939	2860	2945	2942	3011	3083	3013	3161
2638	2709	2770	2728	2617	2738	2720	2725	2667	2699	2752	2721	2780	2707	2629	2705	2656	2753	2658	2652	2757	2793	2818	2869	2905	2908	2827	2856	2720	2815	2897	2766	2879	3036	2901	2975	2905	2929	2841	2931	3054	2945	2982	2872	2891	2943	2993	2993	3029	3060
2718	2709	2678	2697	2670	2646	2773	2648	2713	2635	2655	2743	2750	2664	2710	2743	2787	2797	2810	2814	2758	2767	2641	2851	2801	2787	2818	2771	2916	2909	2797	2756	2897	2969	2959	2959	2867	3010	3008	2996	3026	2950	3001	3039	2973	2985	3050	2982	2981	3061
2709	2811	2717	2596	2675	2589	2638	2720	2753	2721	2875	2744	2766	2774	2728	2737	2833	2777	2800	2826	2862	2711	2806	2955	2963	2934	2834	2792	2756	2815	2915	2988	2877	2918	2961	2971	2894	2837	2958	2938	2932	3049	3040	3039	2906	2919	3001	3031	3205	3050
2737	2643	2696	2717	2562	2756	2616	2651	2702	2651	2735	2655	2740	2799	2667	2683	2799	2895	2927	2906	2899	2954	2932	2890	2881	2968	2932	2889	2952	2914	2926	2921	2895	2989	2966	2912	2878	2999	2886	2925	2954	2899	3061	2999	2998	2881	3075	3011	3073	3094
2687	2750	2653	2578	2659	2620	2570	2718	2688	2703	2653	2659	2781	2713	2562	2709	2730	2839	2878	2870	2888	2826	3001	3023	3011	2955	2962	2913	3054	2980	3004	2960	2934	2932	3022	3006	3008	2992	2990	2954	2868	3065	3019	2955	2977	3075	2996	3059	3144	3103
2669	2664	2607	2560	2562	2639	2577	2621	2635	2675	2554	2674	2695	2690	2704	2798	2835	2887	2832	2928	2934	2896	2982	2916	2941	2968	2958	2925	2908	3057	2991	3021	3075	2987	3043	2925	2979	2930	2991	3023	3002	3056	2984	3126	3058	3103	3101	3035	3033	3003
2738	2647	2613	2689	2562	2502	2454	2593	2681	2613	2605	2579	2668	2683	2734	2766	2723	2818	2864	2895	2918	2925	3037	2947	3028	2963	2915	2940	2982	3084	3011	3069	3050	2874	3006	3025	3069	3108	2962	2948	2909	2972	2952	2891	3103	3118	3060	2998	3092	3060
2811	2650	2475	2552	2521	2545	2574	2534	2536	2607	2638	2583	2556	2603	2739	2649	2782	2891	2772	2944	2947	2962	2902	2928	2913	2893	2984	2868	3016	3006	2988	2922	2873	3069	3009	3014	3048	3002	3014	3103	2875	2925	2954	3031	3024	3040	3018	2994	3002	3043
2657	2578	2665	2595	2540	2489	2480	2565	2542	2709	2625	2637	2542	2572	2620	2649	2808	2878	2879	2947	2878	2955	2929	2936	2874	2824	2892	2984	3060	3025	2933	2999	3023	2972	3124	2995	2972	3067	3041	2932	2963	2916	3004	2995	2988	2904	2995	2974	2852	2932
2743	2653	2462	2531	2565	2567	2549	2618	2536	2600	2593	2544	2595	2492	2598	2604	2772	2741	2798	2867	2814	2889	2829	2881	2908	2792	2848	2931	2837	2917	2954	2962	3014	2972	2998	2870	3066	2944	2976	3086	2909	2897	2989	2946	3006	2924	2938	2894	2971	2990
2786	2665	2622	2685	2631	2622	2479	2457	2570	2541	2579	2460	2567	2501	2556	2630	2721	2758	2701	2787	2937	2870	3073	2914	2822	2881	2839	2800	2849	2939	2791	2945	2920	2939	3006	2985	3015	2991	2736	2874	2981	2935	2917	2959	2912	3033	2786	2827	2885	2993
2766	2644	2700	2681	2593	2516	2509	2664	2490	2622	2480	2565	2577	2497	2562	2674	2654	2750	2724	2792	2829	2846	2890	2942	2871	2814	2775	2799	2782	2829	2870	2894	2893	2973	2941	2875	2950	2873	2805	2976	2751	2862	2809	2928	2938	2758	2784	2870	2853	2994
2696	2786	2660	2622	2677	2625	2579	2646	2590	2602	2517	2452	2501	2519	2577	2616	2680	2574	2648	2637	2765	2684	2811	2767	2657	2758	2743	2773	2720	2798	2753	2807	2827	2878	2802	2830	2857	2983	2900	2972	2837	2733	2864	2858	2834	2764	2880	2855	2981	2926
2748	2804	2706	2619	2692	2674	2547	2590	2584	2630	2549	2430	2459	2494	2579	2669	2627	2772	2698	2661	2792	2706	2657	2755	2642	2565	2806	2758	2799	2769	2818	2658	2760	2794	2777	2787	2753	2758	2855	2805	2774	2785	2790	2719	2708	2799	2771	2832	2873	2923
2776	2767	2714	2712	2649	2750	2586	2613	2510	2627	2548	2567	2556	2585	2597	2593	2719	2728	2659	2654	2792	2732	2745	2786	2711	2715	2654	2634	2748	2715	2723	2749	2772	2727	2746	2726	2649	2806	2704	2788	2774	2727	2722	2727	2844	2762	2864	2786	2806	2799
2730	2883	2753	2774	2736	2717	2747	2688	2537	2558	2683	2553	2566	2570	2611	2742	2597	2719	2667	2546	2730	2725	2708	2673	2671	2723	2787	2742	2665	2696	2794	2690	2679	2689	2651	2670	2578	2692	2784	2814	2827	2639	2797	2747	2752	2779	2859	2816	2896	2823
2947	2854	2859	2692	2833	2767	2617	2716	2541	2580	2615	2622	2621	2724	2698	2654	2602	2622	2602	2669	2672	2659	2609	2664	2729	2759	2678	2754	2681	2731	2742	2820	2761	2812	2732	2733	2673	2757	2757	2667	2757	2594	2747	2762	2809	2921	3015	2814	2793	2864
2799	2806	2758	2698	2671	2739	2722	2647	2748	2617	2540	2566	2619	2703	2707	2638	2606	2664	2659	2671	2703	2725	2670	2703	2706	2674	2684	2638	2759	2740	2764	2795	2780	2845	2692	2753	2878	2771	2761	2810	2813	2687	2780	2714	2694	2906	2879	2863	2744	2884
2762	2652	2789	2707	2694	2706	2750	2764	2595	2675	2703	2683	2629	2624	2650	2722	2775	2671	2757	2747	2775	2707	2791	2649	2718	2647	2664	2630	2744	2687	2737	2794	2609	2650	2815	2746	2831	2708	2906	2877	2783	2816	2696	2762	2812	2745	2887	2934	2881	2822
2870	2861	2713	2655	2690	2716	2718	2662	2534	2670	2657	2574	2685	2686	2672	2570	2714	2641	2796	2796	2734	2831	2819	2763	2797	2746	2664	2618	2755	2777	2646	2804	2788	2820	2806	2797	2748	2871	2845	2864	2712	2832	2777	2852	2842	2851	2861	2990	2986	2992
2685	2726	2675	2690	2709	2641	2589	2720	2625	2573	2648	2690	2802	2646	2784	2735	2715	2697	2712	2788	2857	2851	2865	2688	2818	2681	2750	2675	2829	2857	2840	2802	2748	2801	2809	2887	2765	2855	2868	2891	2839	2824	2838	2818	2860	2802	2956	2924	3013	2949
2761	2628	2586	2616	2636	2771	2601	2625	2648	2668	2646	2705	2706	2698	2735	2763	2848	2692	2821	2892	2820	2933	2887	2805	2825	2771	2785	2787	2847	2933	2868	2956	2782	2769	2766	2809	2875	2908	2836	2933	2843	2891	2917	2868	2879	2903	3000	3006	2876	2935
2618	2677	2590	2639	2650	2558	2607	2719	2679	2676	2642	2698	2667	2719	2795	2774	2758	2826	2781	2803	2780	2941	2789	2714	2782	2726	2759	2873	2893	2851	2867	2925	2856	2855	2818	2873	2971	2883	2937	2967	2852	2893	2873	2923	2905	2889	2881	2980	2938	2840
2583	2559	2579	2547	2525	2622	2510	2579	2603	2580	2723	2678	2689	2703	2637	2778	2833	2748	2768	2880	2745	2862	2796	2732	2789	2722	2755	2758	2757	2902	2933	2858	2810	2908	2846	2912	2986	2891	3041	2992	2977	2860	3037	2944	2976	2940	2832	2895	2845	2874
2571	2637	2546	2589	2537	2538	2596	2606	2557	2565	2531	2604	2545	2637	2708	2706	2630	2698	2703	2738	2804	2817	2764	2780	2834	2758	2785	2926	2867	2773	2852	2894	2825	2783	2896	2877	2965	2983	2908	2884	2946	2889	2777	2872	2828	2859	2976	2886	2959	2794
2687	2450	2480	2566	2621	2596	2564	2636	2481	2577	2585	2546	2586	2665	2687	2716	2671	2722	2605	2617	2686	2788	2701	2754	2818	2856	2775	2788	2804	2831	2922	2814	2787	2767	2865	2835	2841	2978	2985	2954	2875	2866	2823	2950	2939	2886	2811	2879	2810	2699
2669	2613	2583	2575	2536	2485	2571	2574	2513	2563	2552	2541	2541	2617	2635	2744	2711	2712	2579	2630	2715	2769	2655	2696	2822	2784	2786	2724	2775	2891	2799	2721	2807	2857	2684	2863	2844	2810	2900	2852	2764	2841	2731	2756	2888	2806	2889	2959	2703	2810
2619	2617	2572	2564	2542	2577	2681	2491	2505	2498	2559	2558	2551	2652	2603	2661	2694	2732	2704	2635	2684	2657	2727	2678	2628	2641	2659	2687	2714	2830	2879	2698	2733	2756	2749	2785	2843	2865	2881	2810	2832	2763	2730	2763	2792	2861	2838	2789	2785	2731
2642	2740	2671	2585	2513	2620	2604	2600	2556	2644	2470	2534	2564	2560	2584	2751	2664	2667	2638	2651	2721	2656	2677	2615	2598	2624	2590	2701	2650	2830	2817	2761	2842	2784	2779	2704	2817	2742	2761	2695	2830	2728	2720	2816	2815	2780	2792	2864	2675	2696
2656	2751	2702	2621	2588	2643	2604	2646	2486	2590	2574	2598	2668	2724	2644	2700	2665	2688	2697	2498	2619	2551	2601	2537	2624	2552	2648	2556	2607	2622	2643	2685	2696	2741	2551	2712	2686	2717	2836	2750	2748	2742	2743	2701	2674	2715	2781	2798	2729	2742
2718	2708	2645	2707	2554	2694	2530	2552	2623	2695	2684	2579	2748	2733	2791	2707	2634	2683	2656	2616	2590	2642	2655	2687	2623	2601	2647	2655	2580	2521	2600	2676	2667	2613	2654	2640	2666	2709	2570	2744	2704	2654	2675	2642	2666	2694	2632	2676	2625	2611
2687	2653	2596	2635	2564	2652	2667	2747	2620	2643	2620	2762	2805	2735	2705	2664	2695	2527	2600	2610	2672	2589	2645	2643	2615	2657	2642	2487	2549	2563	2656	2711	2716	2660	2600	2660	2582	2590	2611	2534	2529	2689	2604	2757	2716	2748	2720	2717	2668	2610
2694	2744	2616	2687	2595	2707	2544	2613	2779	2681	2764	2739	2750	2879	2869	2784	2727	2596	2677	2707	2563	2706	2718	2656	2674	2685	2632	2520	2534	2629	2700	2645	2599	2742	2562	2698	2706	2702	2605	2605	2521	2598	2597	2694	2760	2751	2634	2552	2567	2668
2624	2530	2613	2573	2535	2611	2644	2709	2760	2749	2821	2687	2741	2767	2850	2824	2702	2695	2611	2618	2538	2655	2611	2655	2703	2666	2619	2637	2646	2635	2715	2830	2664	2668	2627	2668	2627	2588	2645	2710	2579	2669	2608	2754	2704	2770	2656	2715	2693	2684
2686	2598	2576	2486	2598	2554	2621	2663	2696	2741	2779	2786	2776	2832	2862	2719	2772	2727	2656	2678	2721	2789	2844	2693	2690	2714	2649	2681	2685	2677	2750	2782	2815	2717	2643	2668	2707	2691	2630	2613	2642	2647	2756	2787	2771	2762	2670	2701	2711	2761
2668	2627	2507	2477	2575	2552	2545	2659	2737	2755	2720	2745	2751	2757	2745	2811	2700	2767	2702	2691	2678	2765	2725	2790	2666	2629	2689	2565	2638	2746	2764	2840	2779	2838	2779	2652	2709	2657	2740	2729	2602	2682	2737	2705	2690	2740	2750	2682	2771	2813
2563	2568	2508	2596	2475	2647	2735	2657	2745	2821	2754	2741	2643	2625	2681	2766	2816	2804	2810	2702	2727	2687	2708	2678	2648	2635	2599	2641	2688	2695	2762	2774	2827	2810	2768	2705	2518	2636	2755	2754	2587	2601	2714	2748	2836	2726	2782	2703	2647	2719
2662	2635	2410	2492	2419	2600	2674	2740	2752	2802	2751	2669	2608	2769	2684	2838	2716	2672	2706	2775	2763	2723	2759	2679	2719	2677	2731	2717	2695	2757	2707	2731	2793	2837	2668	2718	2671	2669	2736	2620	2741	2691	2787	2748	2661	2689	2737	2665	2692	2749
2552	2639	2556	2551	2441	2599	2628	2562	2742	2701	2777	2745	2709	2701	2751	2815	2759	2676	2664	2682	2687	2765	2769	2729	2647	2633	2555	2693	2713	2793	2733	2733	2674	2709	2760	2564	2596	2634	2652	2742	2734	2569	2763	2560	2751	2734	2679	2776	2821	2736
2540	2625	2519	2474	2518	2611	2638	2629	2642	2637	2679	2812	2774	2725	2752	2640	2676	2635	2651	2647	2667	2787	2740	2718	2689	2653	2695	2672	2880	2777	2800	2772	2703	2622	2637	2618	2580	2552	2636	2668	2620	2624	2635	2667	2737	2752	2653	2722	2727	2711
2614	2641	2534	2577	2546	2423	2577	2626	2753	2674	2745	2663	2815	2854	2712	2708	2602	2693	2540	2711	2727	2584	2588	2725	2672	2676	2687	2732	2740	2723	2809	2800	2716	2607	2562	2665	2608	2576	2651	2661	2633	2684	2603	2633	2637	2719	2688	2699	2694	2818
2646	2624	2561	2539	2507	2531	2747	2605	2657	2716	2778	2770	2731	2738	2680	2650	2599	2659	2602	2635	2708	2642	2651	2653	2593	2575	2644	2649	2667	2758	2790	2882	2713	2643	2550	2633	2613	2628	2693	2659	2697	2745	2731	2678	2683	2606	2690	2715	2741	2715
2659	2667	2517	2578	2559	2585	2688	2704	2651	2764	2817	2827	2907	2686	2729	2691	2689	2620	2680	2630	2651	2697	2727	2713	2702	2652	2733	2666	2794	2696	2746	2710	2683	2563	2581	2631	2623	2535	2612	2656	2675	2748	2745	2684	2716	2676	2737	2649	2705	2796
2584	2572	2604	2497	2634	2597	2642	2673	2829	2692	2705	2851	2756	2742	2709	2715	2603	2590	2726	2756	2720	2736	2747	2679	2727	2707	2713	2793	2778	2709	2668	2744	2582	2583	2654	2731	2605	2639	2538	2581	2596	2744	2697	2802	2700	2670	2730	2614	2694	2685
2665	2622	2622	2579	2624	2500	2603	2731	2606	2781	2851	2662	2790	2747	2738	2524	2577	2665	2615	2769	2676	2574	2773	2704	2740	2817	2663	2810	2720	2709	2643	2643	2619	2575	2619	2714	2646	2633	2579	2641	2576	2620	2700	2880	2846	2775	2734	2642	2647	2666
2713	2616	2647	2597	2548	2526	2675	2708	2719	2727	2715	2729	2703	2625	2553	2687	2614	2671	2692	2720	2629	2648	2621	2726	2681	2730	2707	2718	2746	2642	2759	2660	2655	2614	2620	2593	2693	2783	2714	2684	2582	2605	2720	2701	2812	2794	2745	2663	2560	2719
2673	2643	2603	2579	2532	2609	2583	2726	2741	2816	2800	2734	2607	2713	2597	2633	2595	2514	2606	2644	2639	2567	2654	2728	2584	2687	2671	2676	2732	2734	2684	2623	2692	2683	2621	2714	2698	2652	2703	2832	2647	2692	2726	2858	2730	2762	2696	2698	2687	2754
2663	2752	2570	2632	2588	2611	2633	2638	2677	2729	2637	2686	2575	2599	2593	2597	2582	2668	2568	2658	2563	2569	2612	2704	2758	2660	2715	2702	2750	2668	2665	2623	2674	2704	2720	2694	2699	2690	2740	2687	2662	2722	2658	2744	2748	2781	2733	2666	2830	2789
2754	2701	2646	2524	2602	2670	2698	2797	2615	2736	2625	2650	2653	2613	2615	2517	2641	2562	2550	2605	2597	2673	2733	2596	2637	2592	2695	2697	2747	2732	2615	2654	2751	2673	2638	2712	2613	2724	2721	2622	2618	2702	2691	2712	2730	2638	2715	2665	2687	2678
2752	2671	2663	2604	2679	2742	2775	2705	2742	2605	2580	2607	2566	2520	2505	2513	2548	2523	2515	2583	2744	2585	2628	2705	2667	2639	2610	2732	2679	2722	2616	2621	2584	2704	2731	2696	2727	2725	2654	2589	2726	2707	2727	2634	2638	2637	2701	2590	2659	2713
2815	2724	2682	2575	2711	2737	2739	2822	2772	2723	2685	2561	2631	2552	2608	2669	2618	2561	2522	2608	2592	2623	2615	2588	2609	2591	2565	2625	2564	2608	2597	2575	2716	2593	2728	2622	2645	2748	2679	2720	2617	2772	2723	2708	2634	2737	2559	2612	2610	2669
2720	2714	2787	2649	2636	2700	2719	2701	2850	2763	2691	2639	2480	2632	2716	2597	2612	2565	2538	2596	2573	2534	2575	2526	2627	2590	2542	2603	2533	2582	2604	2630	2600	2601	2616	2707	2652	2729	2760	2740	2755	2632	2775	2708	2640	2624	2596	2701	2614	2678
2653	2762	2668	2692	2664	2652	2669	2746	2725	2651	2613	2716	2614	2546	2671	2679	2707	2626	2670	2539	2573	2522	2587	2603	2724	2667	2634	2680	2586	2640	2491	2613	2526	2614	2756	2863	2624	2740	2695	2628	2730	2646	2572	2673	2691	2612	2609	2523	2570	2690
2630	2762	2597	2607	2532	2524	2736	2655	2664	2615	2629	2744	2670	2669	2633	2674	2663	2684	2650	2647	2491	2546	2571	2657	2579	2680	2751	2719	2594	2675	2585	2656	2546	2523	2641	2747	2735	2671	2643	2661	2717	2761	2632	2671	2637	2599	2651	2529	2602	2707
2634	2733	2489	2645	2511	2606	2675	2744	2639	2628	2682	2708	2692	2741	2730	2733	2637	2677	2581	2583	2623	2571	2596	2673	2667	2701	2709	2694	2665	2674	2642	2572	2621	2628	2692	2777	2748	2697	2718	2692	2608	2742	2798	2639	2615	2682	2688	2542	2687	2728
2732	2589	2594	2622	2570	2628	2615	2666	2637	2552	2606	2636	2549	2572	2565	2629	2744	2592	2642	2565	2530	2535	2593	2685	2672	2746	2673	2714	2673	2616	2605	2650	2580	2677	2678	2708	2770	2779	2744	2658	2797	2703	2761	2739	2652	2602	2715	2611	2691	2730
2682	2577	2606	2540	2571	2631	2588	2641	2572	2547	2535	2566	2540	2536	2505	2559	2652	2601	2622	2587	2764	2585	2583	2622	2666	2688	2689	2772	2781	2688	2608	2699	2693	2777	2762	2739	2827	2738	2746	2694	2691	2700	2806	2758	2755	2581	2594	2651	2762	2787
2745	2590	2574	2563	2550	2600	2567	2575	2571	2503	2437	2364	2468	2491	2590	2546	2633	2597	2629	2510	2542	2603	2594	2623	2722	2718	2600	2679	2712	2740	2856	2813	2809	2884	2803	2819	2759	2775	2682	2713	2711	2731	2709	2718	2701	2650	2631	2642	2674	2803
2710	2591	2546	2614	2511	2564	2547	2597	2582	2521	2374	2431	2550	2492	2475	2446	2624	2629	2598	2647	2551	2560	2527	2620	2665	2707	2586	2654	2692	2624	2790	2756	2764	2808	2772	2781	2755	2578	2681	2574	2731	2688	2769	2776	2714	2755	2635	2611	2791	2748
2789	2609	2554	2503	2509	2610	2613	2608	2598	2567	2490	2545	2497	2539	2464	2504	2559	2456	2583	2670	2609	2645	2568	2478	2682	2554	2677	2590	2619	2755	2685	2759	2779	2763	2836	2795	2636	2625	2558	2776	2745	2649	2701	2758	2753	2608	2680	2754	2726	2736
2798	2618	2547	2532	2596	2621	2592	2614	2560	2566	2631	2569	2495	2592	2583	2611	2548	2635	2582	2534	2717	2514	2696	2532	2646	2591	2621	2667	2623	2722	2721	2552	2742	2659	2616	2654	2630	2671	2631	2749	2787	2740	2854	2729	2729	2747	2740	2768	2720	2917
2681	2634	2513	2563	2600	2604	2696	2580	2646	2600	2539	2542	2637	2549	2574	2714	2611	2591	2631	2633	2622	2661	2642	2681	2608	2635	2723	2685	2738	2671	2768	2731	2720	2740	2632	2707	2635	2736	2637	2743	2707	2682	2822	2807	2760	2729	2672	2827	2738	2818
2585	2530	2495	2538	2501	2586	2667	2648	2688	2668	2544	2603	2600	2601	2691	2639	2606	2638	2651	2684	2640	2556	2593	2643	2611	2637	2650	2659	2663	2748	2733	2815	2721	2738	2702	2637	2712	2593	2782	2790	2856	2721	2792	2784	2955	2723	2815	2832	2871	2788
2567	2402	2394	2503	2493	2554	2639	2498	2570	2670	2596	2617	2568	2568	2585	2731	2621	2711	2607	2595	2591	2646	2612	2510	2703	2747	2708	2694	2889	2797	2751	2739	2790	2698	2697	2735	2743	2770	2807	2713	2779	2819	2802	2817	2721	2731	2743	2688	2765	2818
2586	2439	2422	2462	2436	2584	2556	2546	2527	2653	2590	2597	2612	2675	2607	2639	2728	2644	2678	2569	2581	2512	2657	2665	2663	2673	2747	2766	2679	2668	2857	2723	2632	2769	2775	2697	2768	2763	2731	2822	2830	2835	2900	2874	2850	2716	2698	2787	2880	2779
2536	2485	2384	2394	2487	2465	2523	2549	2634	2666	2668	2602	2558	2614	2605	2644	2675	2703	2516	2532	2543	2552	2554	2579	2641	2603	2620	2664	2747	2676	2803	2708	2698	2823	2703	2744	2820	2824	2903	2771	2793	2894	2920	2887	2780	2833	2850	2820	2814	2767
2679	2580	2562	2454	2487	2485	2451	2511	2463	2629	2724	2678	2493	2682	2596	2539	2561	2529	2530	2562	2506	2582	2639	2601	2692	2782	2658	2701	2676	2780	2761	2711	2852	2659	2828	2802	2860	2757	2777	2823	2858	2717	2758	2870	2777	2737	2756	2850	2890	2858
2631	2627	2484	2459	2563	2481	2606	2452	2522	2619	2608	2614	2575	2688	2564	2455	2442	2582	2516	2437	2571	2513	2530	2530	2572	2752	2756	2798	2671	2678	2654	2796	2771	2687	2708	2684	2828	2853	2886	2897	2857	2782	2815	2806	2697	2767	2812	2798	2830	2910
2670	2566	2677	2502	2520	2570	2641	2462	2595	2715	2589	2594	2623	2631	2492	2576	2593	2352	2500	2526	2476	2482	2679	2607	2596	2744	2661	2655	2781	2716	2778	2711	2706	2589	2760	2669	2943	2759	2843	2699	2909	2745	2833	2742	2782	2759	2811	2787	2945	2932
2569	2624	2646	2740	2675	2497	2583	2548	2609	2542	2573	2668	2616	2595	2604	2472	2482	2551	2449	2422	2492	2562	2599	2563	2621	2534	2542	2783	2647	2773	2630	2686	2766	2715	2696	2865	2885	2936	2871	2907	2893	2884	2709	2866	2852	2818	2944	3006	2913	2993
2629	2703	2598	2605	2572	2637	2553	2588	2515	2644	2677	2643	2572	2608	2560	2512	2392	2458	2493	2501	2542	2624	2716	2652	2676	2650	2654	2679	2721	2681	2749	2723	2712	2807	2769	2805	2853	2888	2842	2975	2844	2881	2875	2852	2962	2934	3029	3010	2923	2919
2649	2570	2654	2546	2519	2534	2543	2526	2484	2576	2591	2609	2510	2487	2397	2499	2486	2481	2532	2628	2533	2673	2707	2734	2690	2657	2681	2748	2750	2697	2705	2760	2698	2845	2778	3016	3052	3039	3051	2971	2917	2857	2917	2925	2953	2984	3077	2877	3119	3077
2566	2662	2640	2658	2494	2471	2454	2515	2616	2533	2528	2558	2466	2497	2542	2632	2582	2547	2676	2594	2583	2663	2718	2708	2887	2724	2743	2762	2739	2807	2874	2757	2914	2771	3009	2876	3017	3074	2991	3029	2842	2842	2809	2967	2970	3069	3090	2976	3035	3034
2618	2605	2531	2467	2552	2458	2476	2491	2472	2515	2432	2417	2486	2458	2565	2448	2596	2584	2694	2634	2658	2697	2799	2832	2769	2689	2793	2849	2821	2817	2830	2788	2899	2911	2911	2996	3032	3044	3024	2943	2963	2956	2889	2980	3094	3050	3147	3177	3167	3073
2503	2604	2485	2539	2506	2388	2379	2505	2432	2587	2412	2468	2420	2444	2477	2573	2599	2553	2621	2630	2687	2608	2779	2753	2652	2720	2700	2799	2705	2781	2834	2809	2769	2885	2946	3008	3025	3007	2976	3013	2901	2932	3056	2914	2979	3044	3129	3079	3166	3053
2608	2638	2506	2551	2385	2362	2406	2492	2514	2535	2471	2417	2536	2426	2411	2374	2519	2606	2517	2630	2575	2645	2668	2641	2788	2767	2794	2812	2749	2793	2833	2856	2870	2823	3044	3059	3015	3044	2964	2866	2891	2971	2893	2909	3024	3068	3017	2921	3158	3025
2637	2590	2604	2405	2468	2332	2461	2482	2573	2446	2519	2540	2424	2374	2449	2477	2579	2604	2569	2711	2521	2589	2707	2648	2701	2706	2693	2817	2759	2824	2780	2873	2923	2909	2947	2952	2964	2917	2979	2932	2857	2843	2879	3012	3102	3043	2934	3106	2923	2932
2650	2673	2483	2466	2333	2349	2342	2410	2556	2640	2567	2485	2525	2480	2474	2503	2583	2557	2587	2663	2627	2442	2640	2695	2715	2681	2760	2735	2893	2832	2832	2888	2845	2840	2835	2920	2877	2821	2927	2778	2857	2833	2857	2926	3000	2918	3057	2896	2971	2968
2640	2594	2424	2375	2375	2342	2415	2453	2657	2558	2547	2499	2497	2681	2634	2584	2521	2636	2560	2691	2498	2529	2625	2654	2608	2779	2795	2678	2772	2870	2779	2824	2903	3023	2917	2895	2802	2767	2831	2792	2810	2856	2908	3072	2989	3026	3077	2998	2936	2855
2501	2482	2456	2364	2349	2451	2312	2450	2525	2502	2603	2597	2576	2615	2426	2643	2538	2678	2701	2601	2592	2588	2597	2609	2691	2722	2768	2813	2813	2801	2862	2818	2797	2880	2842	2848	2852	2843	2732	2831	2817	2860	3029	2860	2977	3135	3020	3011	3063	2945
2484	2515	2418	2440	2342	2396	2291	2517	2510	2529	2547	2579	2531	2573	2645	2527	2565	2612	2678	2680	2563	2599	2628	2579	2663	2798	2648	2779	2810	2794	2978	2919	2827	2916	2893	2820	2953	2871	2932	2932	2834	2882	2990	2917	2983	2951	3093	3041	3096	3109
2560	2471	2309	2317	2329	2285	2383	2412	2528	2487	2607	2588	2553	2501	2620	2590	2607	2653	2636	2622	2556	2693	2568	2611	2749	2733	2760	2841	2747	2766	2877	2900	2926	2919	2922	2937	2881	2991	2862	2907	2902	2895	2983	2996	2946	2987	3031	3110	3086	2993
2522	2413	2236	2335	2347	2281	2355	2390	2444	2422	2596	2468	2533	2559	2658	2599	2529	2596	2550	2597	2583	2618	2604	2625	2756	2790	2798	2792	2758	2852	2933	2892	2811	2860	2973	2951	2976	2901	3037	2901	2893	2768	2946	2990	3020	2954	2995	3089	2988	2993
2448	2391	2381	2320	2432	2365	2369	2385	2482	2482	2557	2484	2532	2558	2637	2570	2489	2581	2507	2509	2576	2619	2710	2638	2752	2762	2924	2841	2792	2794	2830	2904	2928	2812	2917	2938	2797	2876	2881	2836	2890	3057	2915	3060	2976	2962	3025	2974	3004	2962
2493	2423	2364	2394	2318	2406	2417	2466	2451	2548	2400	2561	2463	2506	2601	2536	2495	2488	2596	2515	2460	2575	2745	2623	2845	2865	2781	2757	2748	2803	2817	2856	2917	2836	2767	2841	2723	2862	2855	2896	2994	2889	2879	2948	2949	2909	3000	2956	2935	3047
2454	2419	2399	2406	2388	2417	2480	2461	2481	2525	2434	2392	2423	2391	2553	2494	2467	2496	2501	2449	2507	2725	2659	2751	2867	2797	2699	2746	2794	2791	2920	2865	2738	2805	2793	2897	2856	2777	3020	2968	3034	2868	2870	2944	2910	2956	3063	2988	3041	2976
2563	2422	2384	2386	2401	2345	2509	2502	2617	2463	2428	2523	2528	2556	2407	2460	2534	2551	2558	2590	2628	2701	2749	2753	2820	2836	2745	2732	2788	2754	2852	2822	2879	2820	2879	2833	2841	2873	2952	2985	2982	2929	2856	2936	2993	3050	3058	2981	3086	3116
2560	2496	2432	2347	2365	2442	2457	2445	2561	2555	2370	2523	2471	2578	2531	2453	2470	2593	2515	2719	2665	2765	2710	2764	2834	2769	2789	2795	2771	2826	2781	2857	2792	2876	2835	2865	2830	2952	2974	3058	2977	3042	2964	2920	2916	3006	2972	3084	3021	2975
2524	2508	2416	2400	2388	2452	2409	2445	2448	2445	2475	2509	2429	2535	2417	2581	2530	2593	2609	2632	2823	2725	2823	2714	2808	2774	2752	2787	2759	2783	2860	2890	2944	2942	2916	2989	3002	2897	2980	2970	2918	2903	2924	2931	3002	2892	3031	3060	2997	3049
2598	2416	2287	2381	2456	2434	2437	2543	2421	2486	2473	2509	2490	2502	2477	2445	2464	2715	2631	2749	2743	2764	2849	2792	2871	2686	2757	2777	2764	2787	2793	2787	3009	3043	3011	3035	2988	3005	3030	3000	2945	2946	3009	2989	2942	3019	2915	3084	3117	3023
2562	2444	2398	2403	2492	2427	2518	2560	2531	2510	2543	2528	2592	2480	2608	2586	2581	2536	2620	2664	2691	2796	2743	2738	2719	2725	2796	2724	2823	2726	2772	2849	3058	2919	3025	3050	2973	3039	3013	2960	2991	2928	3027	2966	3013	2895	2954	2950	2985	3001
2504	2538	2371	2321	2344	2340	2369	2534	2541	2522	2535	2526	2609	2594	2533	2569	2668	2603	2717	2639	2726	2736	2824	2718	2773	2721	2627	2707	2782	2859	2788	2765	2930	2990	2914	2928	2954	2982	2940	2947	2962	3037	3110	2975	3080	2903	2912	2937	2934	2933
2537	2387	2364	2321	2300	2349	2410	2484	2484	2526	2522	2582	2553	2565	2619	2597	2515	2612	2754	2729	2789	2753	2816	2697	2728	2706	2707	2767	2853	2770	2869	2974	2943	3048	3068	3011	2948	2841	2894	2851	2971	2947	2941	2867	2902	2906	2940	3001	2918	2893
2572	2404	2311	2369	2292	2307	2350	2564	2501	2632	2636	2585	2568	2594	2551	2585	2445	2607	2632	2755	2675	2785	2672	2680	2811	2620	2853	2873	2812	2853	2891	2816	3016	2903	2957	3005	2783	2886	2878	2919	2920	3037	2926	2898	2925	2886	2873	2969	2927	2940
2469	2500	2343	2276	2269	2357	2491	2474	2648	2552	2565	2634	2626	2564	2620	2652	2624	2579	2609	2779	2684	2605	2692	2697	2790	2738	2893	2864	2931	2840	3089	2795	2986	2833	3015	2901	2854	2885	2883	2791	2956	2976	3129	2940	2950	2834	2939	3038	3008	3062
2498	2480	2328	2325	2298	2439	2562	2580	2615	2606	2702	2664	2569	2653	2555	2749	2597	2577	2683	2631	2697	2642	2682	2867	2778	2847	2803	2796	2900	2912	2966	2852	2854	2894	2799	2889	2912	2834	2820	2915	3024	2996	3016	3018	2890	2921	2910	2996	3018	2900
2406	2384	2316	2295	2353	2434	2660	2623	2470	2588	2591	2588	2582	2651	2713	2671	2654	2649	2668	2606	2754	2728	2750	2760	2933	2831	2902	2917	2919	2981	2892	2877	2842	2854	2899	2996	2984	2903	2953	2998	2930	2983	2974	2994	2967	2916	3055	2980	2992	2976
2320	2455	2339	2281	2356	2421	2498	2548	2601	2553	2555	2685	2479	2537	2617	2727	2624	2509	2597	2639	2666	2622	2771	2824	2918	2917	2738	2898	2818	2831	2866	2789	2756	2860	2809	2963	2916	2914	2827	2828	2843	2939	2897	2877	2873	2856	2972	2930	2959	2861
2462	2309	2450	2386	2396	2473	2465	2523	2487	2634	2479	2422	2505	2476	2622	2685	2596	2614	2578	2581	2740	2753	2671	2757	2837	2854	2866	2834	2870	2759	2771	2811	2808	2836	2846	2763	2866	2807	2868	2877	2898	2944	2905	2878	2816	2843	2885	2973	2936	2980
2422	2349	2329	2310	2345	2417	2448	2454	2544	2581	2497	2503	2503	2573	2621	2622	2788	2558	2632	2689	2604	2693	2802	2746	2798	2747	2690	2743	2821	2768	2699	2763	2794	2801	2767	2759	2850	2916	3058	2993	3082	2983	2979	3003	2901	2846	2858	2847	2842	2941
2443	2493	2335	2297	2466	2480	2562	2614	2568	2483	2523	2477	2524	2524	2590	2689	2658	2621	2682	2654	2567	2678	2709	2660	2774	2697	2716	2777	2788	2743	2725	2658	2731	2718	2684	2781	2925	3096	2876	3178	3207	2914	3105	3007	3009	2986	2802	2678	2893	2891
2596	2503	2462	2430	2365	2462	2626	2432	2513	2567	2392	2507	2503	2586	2538	2704	2653	2646	2698	2551	2523	2616	2739	2675	2746	2618	2719	2885	2717	2770	2778	2803	2770	2741	2846	2920	3011	2879	2980	2915	2900	3049	2964	2912	3021	2932	2947	2923	2763	2877
2541	2470	2418	2346	2518	2485	2522	2597	2507	2513	2538	2598	2594	2622	2652	2658	2629	2552	2635	2482	2542	2734	2657	2803	2652	2614	2775	2749	2746	2770	2765	2751	2749	2890	2925	2993	2869	2883	2882	2907	2815	2835	2936	2916	3033	2939	2846	2845	2735	2842
2547	2410	2478	2390	2491	2506	2576	2659	2515	2616	2597	2579	2594	2605	2661	2591	2686	2521	2643	2553	2652	2642	2636	2664	2661	2790	2786	2832	2797	2717	2891	2817	2767	2955	3064	2939	2907	2753	2923	2816	2741	2790	2910	2937	2942	3008	3008	2955	2767	2821
2551	2484	2411	2369	2434	2459	2515	2562	2609	2672	2689	2589	2594	2634	2640	2692	2544	2598	2537	2644	2625	2719	2676	2643	2731	2648	2794	2813	2616	2826	2798	2737	2823	2845	2903	2878	2799	2824	2839	2833	2827	2825	2768	2820	2809	3052	2908	2932	2726	2655
2552	2447	2375	2449	2473	2471	2510	2547	2562	2512	2615	2654	2568	2676	2731	2624	2657	2658	2545	2556	2580	2577	2734	2680	2621	2749	2834	2757	2760	2811	2752	2707	2846	2916	2885	2785	2802	2824	2856	2771	2826	2871	2743	2755	2650	2751	2817	2757	2840	2756
2608	2505	2378	2361	2477	2502	2496	2615	2569	2577	2608	2602	2652	2504	2569	2487	2596	2735	2574	2654	2605	2608	2691	2787	2671	2729	2725	2794	2734	2708	2793	2676	2825	2875	2813	2726	2710	2705	2659	2654	2694	2775	2783	2690	2832	2707	2831	2722	2802	2823
2523	2439	2409	2442	2428	2420	2503	2567	2613	2727	2718	2540	2605	2574	2558	2631	2434	2560	2568	2657	2625	2741	2665	2848	2773	2760	2727	2805	2664	2643	2574	2706	2721	2825	2868	2634	2641	2691	2606	2615	2692	2803	2753	2611	2630	2641	2693	2826	2782	2785
2512	2405	2327	2354	2442	2433	2541	2636	2744	2538	2649	2505	2439	2577	2615	2593	2629	2567	2660	2557	2613	2662	2663	2740	2843	2724	2819	2779	2671	2633	2627	2566	2621	2776	2762	2652	2547	2587	2736	2636	2717	2640	2786	2775	2598	2723	2742	2935	2870	2639
2564	2482	2338	2319	2372	2547	2471	2507	2531	2567	2640	2541	2467	2451	2584	2496	2567	2591	2632	2597	2700	2680	2738	2687	2866	2853	2816	2641	2623	2706	2625	2669	2650	2631	2894	2775	2626	2648	2687	2733	2717	2757	2634	2546	2476	2609	2641	2797	2664	2817
2537	2491	2470	2346	2322	2352	2537	2491	2620	2599	2727	2514	2613	2468	2512	2621	2572	2644	2641	2597	2561	2582	2737	2730	2720	2820	2758	2723	2588	2657	2632	2708	2751	2787	3025	2846	2732	2563	2523	2654	2605	2672	2576	2613	2675	2706	2736	2754	2698	2724
2618	2407	2263	2395	2355	2373	2450	2595	2503	2610	2696	2483	2589	2614	2588	2663	2620	2660	2697	2570	2671	2605	2693	2654	2788	2698	2615	2659	2604	2601	2640	2658	2695	2751	2882	2861	2809	2743	2630	2554	2651	2723	2689	2606	2709	2645	2692	2677	2634	2678
2589	2675	2393	2465	2293	2321	2434	2404	2662	2645	2508	2613	2540	2533	2646	2631	2741	2688	2692	2699	2625	2690	2660	2700	2637	2665	2684	2593	2563	2810	2593	2749	2684	2645	2794	2898	2951	2794	2680	2721	2672	2738	2796	2719	2769	2675	2517	2647	2602	2594
2462	2461	2366	2333	2295	2416	2457	2502	2525	2585	2585	2463	2598	2553	2608	2633	2688	2715	2641	2745	2604	2590	2605	2647	2631	2567	2595	2534	2592	2659	2655	2771	2636	2774	2795	2735	2786	2768	2792	2872	2723	2790	2774	2739	2793	2654	2559	2571	2491	2466
2529	2349	2310	2468	2369	2234	2449	2467	2585	2551	2625	2578	2625	2584	2603	2634	2643	2669	2636	2637	2651	2584	2652	2616	2643	2540	2497	2561	2589	2765	2623	2661	2650	2680	2755	2610	2750	2671	2777	2675	2774	2746	2740	2778	2678	2645	2601	2501	2485	2486
2594	2413	2279	2352	2295	2421	2402	2386	2460	2557	2736	2536	2605	2595	2609	2581	2674	2602	2664	2594	2587	2562	2680	2609	2637	2611	2742	2571	2624	2662	2667	2542	2749	2745	2645	2601	2576	2501	2583	2572	2662	2614	2639	2601	2597	2635	2620	2514	2574	2527
2500	2514	2354	2409	2347	2452	2506	2447	2611	2649	2574	2650	2606	2481	2551	2545	2481	2643	2617	2691	2724	2681	2651	2742	2587	2715	2636	2641	2589	2551	2545	2618	2627	2584	2681	2703	2701	2641	2618	2562	2520	2512	2619	2595	2543	2574	2587	2474	2428	2476
2428	2395	2424	2434	2239	2418	2444	2543	2578	2604	2697	2558	2529	2507	2506	2610	2491	2684	2557	2704	2669	2737	2615	2689	2599	2661	2622	2651	2621	2521	2662	2573	2612	2764	2518	2632	2570	2672	2646	2535	2685	2593	2427	2485	2574	2640	2509	2514	2385	2445
2509	2355	2340	2411	2437	2433	2474	2483	2633	2595	2673	2581	2421	2520	2410	2505	2566	2503	2584	2588	2581	2593	2559	2586	2701	2683	2613	2721	2705	2591	2525	2543	2554	2599	2706	2714	2597	2656	2543	2515	2462	2518	2512	2551	2502	2596	2408	2478	2509	2430
2443	2451	2262	2384	2392	2480	2495	2578	2653	2581	2509	2541	2528	2495	2463	2424	2480	2538	2597	2573	2585	2640	2638	2633	2609	2631	2630	2860	2566	2731	2650	2467	2561	2485	2570	2486	2627	2437	2557	2409	2361	2429	2466	2574	2541	2447	2552	2522	2468	2493
2524	2505	2359	2322	2442	2448	2518	2512	2658	2516	2569	2587	2481	2487	2476	2496	2615	2602	2610	2542	2564	2574	2594	2591	2600	2581	2631	2634	2586	2682	2520	2548	2538	2661	2659	2593	2568	2473	2385	2398	2460	2440	2501	2478	2624	2526	2403	2366	2444	2517
2481	2526	2436	2304	2301	2439	2574	2460	2512	2645	2476	2409	2387	2406	2446	2430	2480	2569	2532	2618	2556	2644	2507	2596	2460	2605	2515	2545	2586	2542	2433	2625	2617	2499	2488	2532	2542	2519	2430	2419	2405	2393	2510	2586	2489	2477	2430	2503	2497	2423
2401	2462	2576	2385	2291	2322	2467	2416	2465	2549	2447	2495	2436	2472	2408	2482	2493	2679	2564	2597	2535	2567	2639	2520	2499	2542	2523	2551	2590	2541	2626	2547	2595	2486	2504	2444	2534	2442	2431	2455	2382	2349	2359	2512	2436	2445	2546	2357	2339	2399
2451	2482	2436	2528	2343	2311	2478	2492	2359	2583	2484	2500	2412	2457	2546	2555	2538	2516	2533	2551	2610	2574	2610	2619	2613	2562	2455	2496	2516	2429	2484	2517	2542	2464	2494	2533	2453	2517	2444	2469	2337	2349	2544	2496	2480	2551	2389	2358	2366	2321
2627	2364	2356	2496	2470	2315	2449	2504	2425	2397	2597	2474	2546	2521	2452	2442	2506	2606	2670	2486	2592	2569	2618	2586	2611	2695	2557	2625	2511	2554	2568	2499	2601	2427	2359	2469	2489	2405	2370	2392	2378	2437	2360	2460	2358	2421	2390	2396	2322	2288
2825	2492	2259	2486	2465	2426	2266	2502	2475	2396	2610	2601	2601	2595	2456	2532	2504	2697	2501	2680	2461	2516	2563	2624	2664	2651	2545	2598	2530	2571	2510	2474	2522	2549	2463	2390	2447	2489	2450	2420	2330	2286	2330	2429	2376	2417	2382	2369	2275	2351
2717	2625	2390	2283	2575	2420	2274	2467	2608	2514	2676	2598	2463	2527	2586	2556	2528	2552	2521	2468	2559	2570	2599	2550	2605	2674	2662	2591	2431	2591	2526	2432	2425	2481	2496	2433	2424	2454	2450	2393	2332	2390	2356	2426	2330	2390	2394	2366	2317	2367
2766	2705	2310	2250	2610	2516	2390	2414	2614	2512	2496	2656	2559	2646	2491	2545	2491	2432	2501	2454	2450	2493	2571	2624	2680	2663	2608	2649	2544	2489	2378	2469	2436	2502	2503	2468	2453	2366	2338	2344	2285	2357	2356	2370	2384	2401	2290	2448	2324	2343
2696	2827	2498	2182	2372	2639	2367	2374	2664	2557	2595	2676	2477	2547	2635	2531	2479	2427	2533	2563	2478	2528	2515	2453	2588	2559	2634	2538	2590	2561	2516	2357	2346	2458	2463	2516	2467	2332	2388	2340	2370	2245	2272	2345	2336	2365	2401	2389	2265	2337
2622	2719	2489	2302	2372	2635	2562	2445	2666	2643	2447	2586	2470	2495	2540	2550	2528	2423	2412	2429	2490	2449	2411	2444	2429	2476	2458	2471	2410	2394	2521	2450	2466	2482	2407	2372	2481	2366	2301	2304	2318	2259	2244	2211	2300	2344	2297	2323	2281	2342
2467	2692	2647	2225	2253	2639	2655	2356	2540	2686	2378	2614	2444	2409	2560	2512	2528	2452	2521	2432	2455	2329	2423	2286	2476	2380	2372	2383	2460	2367	2387	2243	2372	2472	2498	2423	2353	2401	2372	2271	2257	2216	2238	2269	2324	2252	2311	2346	2281	2287
2346	2632	2561	2216	2214	2620	2668	2427	2553	2592	2450	2622	2536	2519	2655	2458	2534	2424	2537	2446	2575	2414	2432	2415	2477	2499	2367	2449	2425	2331	2344	2362	2372	2411	2428	2417	2381	2282	2289	2206	2261	2236	2248	2245	2290	2285	2332	2301	2401	2266
2286	2512	2556	2358	2233	2493	2649	2387	2626	2619	2334	2516	2537	2541	2581	2518	2588	2565	2499	2611	2493	2466	2618	2399	2418	2347	2375	2424	2470	2419	2398	2371	2310	2356	2363	2277	2412	2224	2208	2296	2262	2247	2242	2255	2303	2369	2324	2351	2239	2192
2296	2458	2617	2242	2093	2515	2586	2384	2562	2610	2428	2546	2633	2445	2612	2558	2560	2555	2548	2562	2543	2509	2431	2439	2415	2294	2407	2427	2451	2448	2440	2353	2256	2413	2272	2334	2349	2231	2219	2299	2303	2218	2218	2253	2252	2262	2307	2290	2231	2317
2399	2632	2685	2427	2221	2485	2673	2456	2524	2722	2404	2548	2631	2539	2570	2512	2488	2480	2500	2606	2415	2496	2590	2392	2467	2404	2457	2372	2491	2450	2443	2398	2256	2242	2170	2229	2305	2312	2269	2254	2291	2401	2212	2185	2341	2256	2331	2263	2299	2212
2454	2722	2637	2314	2252	2625	2599	2422	2564	2655	2292	2599	2552	2448	2514	2488	2609	2428	2533	2536	2507	2424	2440	2489	2491	2434	2516	2340	2396	2351	2436	2428	2392	2246	2255	2232	2243	2236	2268	2235	2328	2305	2320	2233	2197	2312	2308	2338	2260	2141
2559	2820	2656	2315	2283	2671	2552	2332	2565	2614	2463	2676	2534	2423	2528	2488	2557	2388	2480	2478	2640	2477	2601	2467	2549	2546	2493	2447	2380	2394	2376	2413	2425	2306	2390	2195	2160	2335	2240	2272	2256	2216	2182	2232	2208	2223	2240	2302	2293	2249
2610	2871	2624	2325	2388	2596	2486	2448	2598	2537	2379	2626	2433	2393	2591	2395	2594	2449	2567	2491	2548	2457	2510	2544	2516	2456	2415	2377	2347	2402	2278	2302	2337	2313	2298	2243	2224	2169	2320	2223	2113	2256	2160	2154	2186	2228	2295	2358	2182	2247
2788	2772	2492	2171	2333	2629	2452	2390	2574	2497	2350	2526	2435	2528	2599	2478	2619	2476	2490	2411	2463	2496	2570	2369	2449	2417	2319	2321	2301	2280	2251	2315	2154	2236	2286	2292	2202	2206	2220	2129	2102	2199	2168	2180	2145	2087	2092	2314	2267	2142
2996	2716	2365	2218	2405	2501	2380	2389	2625	2500	2507	2521	2465	2545	2596	2411	2505	2422	2488	2451	2397	2390	2483	2365	2344	2351	2411	2256	2265	2254	2269	2216	2176	2287	2224	2130	2166	2217	2087	2170	2103	2099	2163	2106	2105	2201	2148	2171	2185	2172
2962	2612	2213	2372	2590	2466	2281	2450	2619	2486	2428	2534	2431	2527	2553	2503	2425	2502	2392	2332	2324	2314	2425	2286	2282	2288	2258	2254	2195	2222	2169	2168	2235	2281	2169	2224	2133	2133	2145	2112	2082	2112	2095	2071	2115	2174	2208	2189	2130	2126
2741	2442	2198	2465	2498	2410	2373	2525	2556	2459	2541	2416	2437	2469	2429	2542	2512	2432	2399	2370	2337	2289	2332	2390	2248	2314	2235	2201	2113	2237	2082	2268	2157	2174	2167	2119	2035	2145	2139	2065	2138	2128	2022	2148	2101	2104	2079	2079	2141	2203
2560	2431	2411	2521	2551	2478	2456	2693	2548	2520	2490	2360	2441	2541	2368	2517	2333	2445	2315	2418	2360	2300	2356	2387	2274	2347	2306	2311	2226	2252	2242	2212	2170	2223	2267	2220	2203	2222	2169	2183	2199	2179	2202	2122	2077	2101	2066	2108	2033	2106
2366	2389	2623	2622	2484	2468	2675	2659	2497	2527	2645	2413	2517	2497	2433	2343	2328	2350	2330	2392	2347	2379	2381	2463	2280	2265	2329	2388	2312	2232	2257	2198	2258	2275	2226	2211	2161	2177	2256	2226	2167	2364	2204	2153	2137	2141	2029	2045	2111	2086
2487	2578	2562	2610	2482	2478	2703	2497	2458	2595	2514	2456	2660	2478	2515	2550	2346	2344	2316	2450	2362	2407	2403	2490	2419	2410	2498	2410	2372	2340	2275	2230	2311	2274	2223	2146	2205	2189	2115	2171	2215	2236	2149	2180	2147	2193	2120	2160	2055	1998
2431	2567	2584	2545	2507	2505	2699	2486	2573	2596	2458	2471	2568	2602	2606	2452	2470	2472	2385	2332	2495	2432	2374	2548	2466	2304	2520	2373	2295	2325	2299	2255	2289	2225	2225	2247	2162	2173	2158	2245	2233	2170	2230	2117	2150	2181	2114	2058	2061	2094
2667	2475	2403	2427	2569	2653	2467	2548	2671	2555	2617	2490	2551	2503	2705	2555	2587	2556	2609	2421	2454	2495	2639	2393	2569	2569	2514	2532	2476	2411	2495	2315	2303	2371	2284	2256	2231	2194	2250	2243	2156	2189	2273	2235	2229	2169	2173	2102	2165	2140
[truncated: 920 more columns]
