# Supplementary material for: Spatial Resolution and Refractive Index Contrast of Resonant Photonic Crystal Surfaces for Biosensing
Source: IEEE Photonics J. Author manuscript; Available in PMC 2015 Sep 7. (PMC4561521; doi:10.1109/JPHOT.2015.2435699)
Supplement: fig2_data [file NIHMS64775-supplement-fig2_data.gz › Volumes/graham/MacBook_backup/PhD_folder_2015_06_02/paper_improvements/IEEE_J_Photonics/final_files/data_files/fig2/ref/ref25.csv]

2530	2459	2530	2515	2556	2556	2622	2655	2770	2796	2744	2724	2861	2715	2734	2838	2766	2742	2666	2570	2595	2561	2537	2680	2784	2831	2786	2722	2693	2654	2766	2677	2755	2690	2726	2675	2773	2855	2725	2805	2853	2874	2887	2798	2783	2836	2882	2909	2834	2909
2525	2558	2485	2543	2408	2515	2552	2626	2691	2742	2770	2627	2702	2627	2763	2695	2725	2648	2637	2605	2493	2509	2678	2694	2762	2834	2743	2651	2621	2664	2689	2705	2621	2646	2786	2696	2697	2759	2676	2775	2780	2824	2767	2693	2714	2875	2710	2699	2742	2790
2518	2639	2505	2485	2386	2448	2503	2556	2561	2724	2906	2874	2640	2611	2690	2616	2727	2609	2588	2529	2556	2567	2704	2827	2800	2821	2826	2713	2620	2711	2733	2750	2664	2663	2769	2743	2728	2685	2651	2669	2838	2853	2611	2710	2713	2610	2703	2741	2609	2791
2700	2636	2587	2392	2472	2504	2430	2606	2595	2745	2690	2689	2504	2534	2451	2585	2726	2709	2536	2580	2563	2506	2570	2774	2744	2675	2738	2589	2629	2669	2655	2645	2615	2631	2608	2611	2602	2576	2489	2686	2722	2639	2637	2609	2715	2692	2628	2664	2700	2816
2871	2540	2544	2461	2502	2472	2498	2561	2609	2734	2746	2680	2568	2545	2600	2630	2605	2641	2681	2542	2564	2574	2540	2682	2744	2612	2611	2590	2648	2645	2621	2761	2711	2714	2593	2510	2521	2500	2452	2634	2618	2606	2578	2499	2506	2592	2562	2653	2755	2751
2799	2670	2512	2459	2504	2520	2569	2541	2701	2720	2661	2566	2448	2599	2496	2617	2666	2594	2594	2644	2625	2526	2524	2631	2529	2552	2555	2653	2668	2687	2636	2809	2643	2626	2586	2456	2411	2404	2562	2568	2519	2552	2444	2516	2493	2574	2619	2647	2670	2783
2814	2765	2574	2534	2639	2562	2576	2587	2675	2629	2602	2539	2535	2582	2668	2674	2673	2616	2770	2578	2513	2608	2514	2599	2595	2511	2576	2787	2633	2636	2592	2619	2646	2579	2484	2428	2474	2442	2522	2395	2380	2352	2438	2416	2458	2528	2578	2733	2761	2665
2865	2670	2604	2648	2684	2562	2550	2672	2597	2540	2576	2598	2552	2609	2706	2685	2628	2584	2624	2580	2528	2517	2451	2336	2428	2493	2445	2595	2618	2555	2607	2591	2543	2605	2440	2383	2422	2346	2480	2556	2450	2495	2466	2443	2388	2480	2556	2705	2745	2676
2874	2634	2732	2796	2691	2642	2448	2544	2507	2484	2557	2629	2576	2737	2689	2699	2570	2701	2568	2590	2518	2432	2317	2387	2413	2415	2452	2599	2543	2493	2533	2490	2487	2541	2451	2419	2384	2402	2527	2409	2533	2340	2401	2396	2421	2461	2557	2605	2676	2669
2777	2686	2755	2620	2627	2513	2504	2495	2441	2513	2505	2665	2615	2725	2583	2605	2664	2689	2616	2578	2407	2451	2327	2392	2474	2512	2511	2440	2494	2512	2513	2367	2443	2484	2374	2494	2479	2473	2408	2474	2549	2552	2431	2416	2380	2463	2484	2607	2617	2651
2763	2740	2669	2635	2542	2571	2505	2467	2488	2582	2557	2628	2635	2597	2650	2678	2599	2697	2602	2623	2456	2431	2451	2416	2377	2432	2418	2439	2292	2396	2372	2490	2411	2395	2562	2494	2447	2564	2525	2498	2555	2601	2536	2319	2382	2506	2531	2574	2669	2680
2681	2674	2545	2553	2526	2509	2451	2439	2361	2545	2579	2631	2490	2608	2609	2572	2551	2605	2623	2559	2493	2604	2586	2487	2383	2383	2374	2336	2308	2495	2304	2427	2512	2450	2585	2658	2516	2431	2460	2614	2696	2629	2544	2475	2605	2571	2471	2569	2708	2578
2666	2598	2513	2548	2624	2604	2394	2444	2482	2577	2518	2401	2534	2451	2541	2439	2486	2575	2530	2491	2551	2572	2389	2491	2428	2416	2332	2346	2448	2383	2468	2472	2467	2482	2629	2625	2573	2507	2562	2562	2635	2594	2540	2619	2587	2538	2587	2588	2612	2674
2450	2522	2435	2484	2467	2605	2546	2451	2567	2450	2398	2352	2361	2406	2427	2464	2397	2461	2473	2359	2574	2498	2649	2527	2399	2360	2398	2402	2417	2444	2414	2382	2478	2563	2540	2580	2544	2498	2566	2638	2569	2651	2584	2689	2672	2554	2572	2487	2639	2664
2684	2464	2514	2523	2629	2572	2616	2561	2550	2345	2388	2338	2292	2348	2392	2493	2388	2511	2455	2402	2545	2442	2582	2530	2297	2360	2444	2463	2430	2520	2524	2451	2523	2515	2608	2460	2608	2568	2569	2492	2602	2621	2617	2676	2610	2615	2469	2499	2668	2587
2430	2479	2474	2643	2577	2746	2644	2520	2446	2377	2443	2407	2341	2304	2338	2554	2442	2366	2373	2546	2570	2635	2496	2435	2444	2423	2499	2439	2490	2496	2567	2530	2511	2532	2411	2534	2533	2450	2614	2561	2516	2587	2553	2672	2584	2558	2562	2516	2585	2561
2502	2510	2605	2677	2759	2686	2566	2579	2466	2462	2424	2356	2377	2417	2501	2455	2474	2402	2443	2430	2566	2451	2461	2549	2517	2538	2528	2528	2448	2578	2566	2672	2590	2559	2528	2590	2656	2704	2602	2577	2475	2556	2598	2668	2635	2520	2602	2543	2516	2553
2654	2624	2563	2646	2646	2634	2567	2501	2422	2414	2530	2352	2525	2441	2411	2477	2377	2376	2338	2522	2461	2388	2472	2454	2618	2492	2568	2511	2589	2540	2658	2640	2676	2547	2594	2572	2661	2633	2540	2520	2438	2536	2620	2564	2634	2592	2581	2502	2607	2500
2596	2605	2524	2602	2667	2493	2488	2533	2500	2568	2583	2565	2522	2433	2472	2538	2448	2493	2332	2548	2442	2374	2441	2587	2637	2560	2544	2587	2482	2552	2592	2679	2501	2659	2560	2639	2675	2584	2731	2560	2543	2525	2591	2577	2649	2658	2635	2492	2555	2498
2719	2536	2495	2531	2495	2416	2543	2528	2458	2643	2621	2547	2612	2579	2529	2468	2528	2516	2393	2370	2346	2443	2568	2561	2674	2484	2574	2591	2504	2526	2568	2618	2582	2608	2695	2634	2612	2644	2592	2719	2644	2466	2534	2545	2588	2591	2607	2552	2537	2604
2646	2580	2413	2364	2529	2452	2546	2693	2682	2588	2603	2615	2666	2565	2628	2558	2549	2485	2557	2467	2490	2566	2595	2582	2568	2477	2521	2528	2616	2624	2581	2563	2619	2573	2678	2730	2721	2705	2707	2618	2568	2488	2513	2541	2551	2587	2521	2571	2593	2719
2549	2471	2435	2421	2387	2441	2538	2541	2643	2672	2536	2634	2576	2588	2502	2503	2644	2464	2473	2480	2576	2697	2700	2585	2570	2471	2449	2489	2410	2520	2576	2683	2623	2667	2624	2490	2660	2649	2719	2588	2503	2695	2522	2642	2688	2611	2595	2589	2654	2710
2582	2523	2369	2351	2502	2438	2502	2537	2555	2555	2450	2589	2528	2592	2578	2624	2645	2579	2630	2673	2616	2682	2691	2544	2657	2501	2557	2513	2505	2488	2477	2563	2649	2552	2536	2535	2558	2707	2765	2745	2622	2583	2590	2696	2679	2627	2699	2655	2642	2683
2618	2509	2410	2420	2424	2430	2428	2472	2409	2427	2498	2445	2633	2601	2581	2601	2565	2636	2666	2688	2633	2635	2603	2539	2518	2576	2557	2480	2544	2433	2488	2648	2582	2460	2431	2490	2620	2721	2709	2722	2632	2629	2767	2654	2722	2698	2733	2701	2626	2693
2595	2547	2435	2408	2385	2249	2404	2505	2401	2467	2469	2426	2477	2582	2663	2647	2637	2615	2757	2630	2660	2622	2620	2469	2671	2638	2585	2500	2421	2499	2414	2423	2419	2472	2329	2576	2706	2652	2735	2935	2746	2722	2642	2787	2668	2754	2754	2724	2617	2654
2660	2523	2503	2445	2371	2298	2368	2328	2345	2505	2470	2488	2530	2522	2639	2697	2709	2688	2693	2614	2640	2639	2648	2664	2601	2656	2558	2496	2458	2406	2494	2502	2478	2434	2366	2543	2673	2615	2791	2751	2893	2867	2755	2836	2755	2837	2748	2852	2726	2626
2589	2499	2524	2421	2376	2332	2368	2262	2422	2408	2444	2388	2406	2499	2533	2614	2617	2599	2625	2483	2703	2649	2731	2677	2704	2667	2612	2494	2504	2570	2461	2553	2467	2420	2430	2521	2694	2767	2701	2870	2832	2897	2811	2881	2813	2895	2815	2744	2674	2760
2461	2558	2534	2407	2413	2342	2363	2452	2397	2485	2429	2401	2541	2457	2536	2493	2558	2538	2510	2548	2588	2708	2772	2693	2744	2681	2572	2544	2587	2487	2490	2442	2545	2487	2553	2518	2503	2694	2675	2902	2938	2851	2826	2958	2861	2760	2897	2661	2704	2643
2478	2434	2423	2424	2496	2369	2510	2503	2498	2471	2458	2455	2488	2436	2506	2470	2530	2521	2558	2650	2689	2779	2720	2795	2781	2623	2703	2596	2519	2601	2572	2709	2582	2524	2512	2502	2561	2656	2696	2841	2841	2813	2887	2800	2832	2816	2837	2697	2604	2649
2374	2496	2427	2449	2454	2511	2465	2525	2493	2439	2416	2569	2590	2442	2480	2485	2445	2483	2579	2567	2549	2686	2651	2663	2767	2696	2721	2666	2736	2659	2612	2690	2663	2564	2450	2496	2546	2614	2667	2662	2793	2751	2805	2713	2787	2686	2736	2673	2564	2622
2389	2454	2550	2521	2448	2426	2482	2464	2467	2523	2602	2579	2667	2468	2536	2455	2515	2578	2542	2541	2489	2568	2651	2660	2803	2774	2759	2732	2737	2648	2736	2659	2654	2506	2643	2512	2580	2620	2604	2640	2790	2705	2750	2640	2766	2836	2865	2867	2639	2696
2564	2462	2423	2562	2478	2454	2433	2437	2469	2459	2482	2489	2566	2548	2457	2438	2502	2509	2556	2502	2478	2449	2611	2654	2778	2794	2910	2772	2816	2677	2753	2649	2636	2703	2540	2639	2518	2584	2570	2723	2815	2616	2761	2718	2832	2720	2888	2682	2709	2653
2626	2605	2489	2420	2449	2593	2403	2516	2472	2496	2544	2513	2626	2572	2582	2617	2578	2556	2531	2577	2510	2587	2583	2565	2575	2751	2810	2795	2654	2713	2603	2677	2602	2702	2648	2698	2639	2569	2657	2611	2739	2636	2570	2770	2816	2841	2846	2754	2790	2737
2655	2593	2439	2358	2476	2385	2524	2455	2422	2497	2642	2614	2727	2751	2688	2686	2689	2682	2637	2631	2496	2629	2451	2641	2579	2733	2722	2773	2687	2688	2646	2588	2725	2720	2668	2758	2657	2694	2697	2621	2768	2707	2729	2763	2773	2690	2872	2678	2775	2696
2598	2558	2525	2361	2461	2385	2461	2441	2362	2463	2586	2593	2640	2631	2750	2616	2685	2638	2665	2653	2639	2606	2445	2598	2511	2650	2737	2701	2672	2564	2634	2565	2707	2772	2701	2684	2716	2747	2677	2761	2736	2870	2827	2773	2753	2850	2794	2800	2760	2729
2674	2637	2486	2380	2435	2421	2479	2363	2408	2600	2411	2592	2562	2623	2659	2618	2653	2718	2704	2734	2765	2619	2621	2505	2571	2600	2623	2618	2537	2671	2607	2719	2725	2738	2734	2812	2819	2661	2808	2736	2869	2874	2699	2985	2803	2830	2877	2851	2717	2666
2633	2636	2536	2497	2491	2447	2495	2480	2384	2498	2402	2500	2382	2534	2650	2618	2626	2642	2672	2748	2687	2647	2535	2533	2689	2583	2705	2716	2601	2640	2600	2546	2651	2604	2766	2771	2846	2864	2796	2717	2888	2902	2888	2853	2829	2802	2768	2796	2722	2652
2706	2628	2568	2425	2449	2590	2510	2489	2395	2405	2367	2365	2399	2440	2466	2545	2687	2728	2687	2756	2841	2699	2653	2626	2747	2657	2778	2707	2715	2666	2591	2642	2660	2777	2754	2762	2740	2818	2892	2828	2937	2875	2826	2857	2673	2754	2767	2751	2731	2540
2645	2561	2534	2594	2481	2464	2563	2607	2416	2385	2351	2296	2391	2340	2450	2602	2497	2629	2700	2783	2842	2715	2784	2672	2763	2732	2705	2752	2780	2765	2670	2523	2670	2692	2736	2827	2728	2827	2894	2953	2870	2825	2738	2737	2735	2675	2753	2690	2785	2558
2721	2555	2527	2468	2652	2611	2572	2505	2476	2365	2361	2373	2444	2290	2449	2475	2497	2549	2648	2701	2798	2809	2686	2790	2724	2890	2798	2916	2739	2709	2573	2618	2662	2669	2692	2758	2735	2765	2688	2738	2827	2767	2759	2575	2762	2693	2755	2663	2810	2582
2683	2665	2574	2478	2466	2585	2452	2469	2500	2513	2469	2423	2453	2412	2378	2420	2502	2445	2705	2818	2782	2770	2800	2826	2842	2961	2907	2845	2761	2711	2594	2645	2605	2608	2685	2653	2744	2717	2695	2611	2704	2764	2587	2649	2620	2619	2717	2873	2684	2586
2653	2584	2549	2522	2533	2498	2514	2547	2570	2627	2545	2580	2587	2405	2406	2447	2494	2554	2588	2729	2805	2824	2900	2842	2871	2950	2951	2806	2836	2681	2692	2641	2667	2654	2656	2746	2634	2645	2629	2645	2808	2654	2691	2646	2669	2706	2691	2741	2787	2690
2704	2644	2427	2520	2533	2501	2622	2680	2715	2734	2772	2606	2561	2394	2566	2466	2539	2591	2648	2640	2749	2754	2902	2958	2923	2895	2921	2791	2684	2608	2743	2587	2633	2610	2660	2686	2668	2620	2541	2696	2771	2775	2856	2748	2740	2692	2671	2750	2698	2695
2864	2623	2600	2479	2539	2561	2501	2657	2761	2793	2729	2722	2595	2568	2546	2542	2548	2648	2645	2552	2725	2734	2714	2801	2791	2818	2808	2840	2716	2653	2656	2602	2548	2738	2625	2673	2630	2615	2627	2786	2724	2724	2746	2774	2749	2691	2753	2686	2785	2739
2703	2681	2520	2416	2471	2514	2588	2651	2738	2837	2727	2744	2692	2755	2642	2545	2534	2573	2551	2682	2713	2742	2768	2607	2725	2883	2843	2812	2709	2702	2631	2606	2669	2759	2730	2626	2593	2698	2733	2752	2844	2780	2851	2812	2645	2699	2682	2685	2718	2658
2786	2707	2612	2529	2577	2474	2580	2669	2716	2732	2729	2770	2691	2766	2764	2686	2511	2667	2687	2738	2667	2605	2671	2591	2651	2783	2758	2789	2749	2730	2702	2733	2635	2591	2656	2720	2636	2637	2763	2873	2855	2856	2951	2796	2849	2796	2717	2762	2848	2733
2741	2815	2656	2478	2531	2496	2546	2521	2640	2729	2776	2765	2849	2723	2626	2677	2606	2613	2672	2685	2732	2687	2535	2655	2650	2810	2743	2736	2699	2662	2676	2710	2781	2591	2643	2721	2707	2753	2724	2687	2810	2827	2954	2710	2754	2639	2661	2779	2710	2714
2829	2773	2653	2564	2511	2534	2622	2692	2571	2722	2657	2747	2730	2900	2677	2621	2646	2701	2667	2705	2582	2712	2617	2762	2760	2748	2896	2784	2776	2648	2641	2651	2731	2742	2723	2695	2668	2761	2691	2800	2733	2823	2831	2660	2641	2775	2648	2717	2727	2726
2608	2712	2659	2624	2657	2596	2661	2653	2600	2645	2677	2702	2750	2681	2592	2708	2699	2676	2595	2753	2783	2742	2724	2816	2823	2778	2806	2780	2707	2644	2679	2690	2598	2657	2753	2717	2652	2671	2579	2734	2790	2794	2744	2717	2741	2693	2873	2754	2840	2872
2698	2713	2704	2646	2732	2741	2678	2725	2572	2777	2661	2663	2621	2673	2633	2687	2678	2547	2650	2745	2915	2830	2827	2764	2758	2843	2817	2831	2689	2749	2654	2677	2659	2644	2705	2688	2626	2600	2613	2563	2590	2731	2740	2805	2666	2697	2729	2828	2874	2835
2570	2715	2642	2647	2696	2748	2634	2671	2742	2639	2681	2689	2606	2684	2624	2728	2605	2588	2694	2664	2667	2690	2744	2788	2767	2824	2791	2828	2785	2729	2677	2623	2827	2660	2641	2704	2617	2623	2629	2647	2630	2679	2764	2763	2757	2745	2732	2796	2850	2983
2678	2651	2488	2679	2601	2607	2633	2735	2819	2723	2743	2760	2608	2663	2620	2704	2581	2548	2685	2677	2623	2672	2798	2737	2728	2820	2710	2784	2829	2759	2787	2723	2756	2780	2714	2617	2654	2631	2627	2628	2706	2692	2793	2649	2764	2709	2704	2821	2840	2980
2728	2649	2613	2516	2573	2557	2603	2684	2724	2743	2643	2685	2772	2711	2840	2672	2621	2679	2591	2690	2684	2613	2566	2687	2642	2912	2740	2884	2741	2647	2827	2710	2738	2770	2779	2776	2758	2646	2697	2671	2666	2602	2722	2895	2740	2794	2779	2770	2944	2977
2659	2558	2487	2547	2530	2690	2521	2658	2687	2722	2713	2738	2757	2759	2603	2613	2672	2573	2617	2743	2662	2641	2740	2663	2712	2802	2700	2728	2696	2764	2833	2636	2793	2859	2827	2749	2904	2769	2771	2761	2650	2785	2852	2823	2900	2789	2707	2911	2715	2911
2662	2648	2545	2502	2458	2425	2476	2650	2685	2688	2687	2767	2737	2723	2726	2622	2597	2713	2761	2658	2656	2636	2600	2762	2692	2684	2640	2640	2694	2696	2609	2693	2783	2815	2842	2907	2897	2838	2873	2799	2777	2768	2819	2803	2795	2815	2740	2776	2922	2854
2728	2708	2513	2383	2403	2356	2472	2486	2653	2697	2640	2701	2678	2728	2692	2703	2660	2751	2818	2741	2685	2665	2719	2739	2764	2611	2710	2725	2669	2671	2725	2735	2788	2743	2814	2920	2943	2953	2849	2854	2879	2911	2908	2835	2941	2941	2865	2749	2864	2767
2734	2644	2593	2416	2449	2439	2489	2572	2623	2569	2578	2709	2681	2791	2649	2683	2764	2619	2723	2752	2763	2727	2684	2589	2713	2811	2810	2834	2775	2807	2820	2616	2770	2705	2748	2725	2921	2892	2948	2918	2920	3021	3038	3122	3037	2901	2810	2796	2816	2773
2757	2813	2612	2564	2539	2436	2531	2491	2708	2603	2716	2747	2679	2774	2713	2699	2740	2694	2774	2877	2774	2752	2777	2803	2817	2833	2888	2916	2787	2804	2768	2715	2695	2747	2843	2886	2798	2933	3011	2877	2914	3016	2913	3013	3074	3023	2898	2958	2903	2851
2641	2644	2624	2654	2550	2523	2446	2530	2631	2631	2821	2729	2699	2808	2791	2757	2794	2816	2807	2869	2992	2733	2617	2890	2780	2888	2915	2835	2826	2792	2836	2711	2637	2714	2781	2767	2928	2921	2829	2806	2875	2951	2969	2973	3045	3033	2982	2848	2849	2854
2764	2730	2634	2670	2541	2511	2589	2617	2598	2769	2728	2853	2635	2760	2686	2692	2781	2819	2742	2791	2839	2839	2834	2819	2852	2869	2849	2897	2897	2931	2774	2849	2792	2788	2770	2818	2807	2846	2847	2896	2842	2879	3022	3115	3010	3051	3020	2961	2930	2774
2754	2674	2628	2653	2561	2564	2635	2607	2718	2809	2732	2754	2777	2636	2841	2863	2858	2783	2790	2786	2843	2882	2840	2857	2968	2934	2875	2971	3003	2898	2917	2919	2788	2800	2831	2875	2830	2827	2886	2940	2958	2931	2918	3051	3011	3020	2910	2917	3059	2791
2728	2893	2732	2709	2695	2654	2634	2774	2651	2850	2688	2797	2838	2817	2876	2716	2872	2863	2821	2820	2704	2809	2719	2832	2859	2858	2946	2847	2998	3006	3043	2977	2877	2730	2914	2800	2870	2896	2991	2921	2959	2947	2917	2897	2992	2963	3007	3004	2903	2883
2872	2738	2674	2732	2574	2631	2627	2569	2634	2690	2749	2826	2773	2857	2882	2797	2940	2941	2905	2854	2903	2703	2772	2792	2778	3010	2911	3027	2981	3101	2966	3005	2891	2891	2776	2943	2981	3049	2989	2990	2999	2935	2950	2916	2845	2808	2950	2866	3016	2917
2868	2880	2704	2548	2638	2629	2664	2641	2837	2739	2623	2678	2733	2871	2997	2993	2962	3003	2900	2917	2801	2791	2846	2800	2765	2904	2950	2996	2981	3065	2974	3105	3102	2806	2915	2920	2845	2964	3036	2974	2871	2994	2924	2909	2952	2821	2901	2944	2913	2914
2916	2772	2796	2721	2607	2647	2675	2667	2665	2699	2686	2757	2688	2779	2909	2974	2983	3110	2981	2915	2995	2837	2839	2902	2846	2907	2864	2981	2993	2979	2997	2959	2965	2822	2961	2868	2856	2962	3024	2951	2845	2958	2897	3006	2968	2904	3040	2799	2855	2875
2792	2837	2664	2677	2743	2678	2772	2732	2656	2720	2681	2695	2793	2744	2897	2865	2968	3040	3082	2878	2962	2882	2971	2760	2838	2824	2810	2945	2966	3035	2894	2896	2858	2861	2762	2909	2978	2898	2969	2936	3005	2920	2886	2985	2833	2896	2882	2872	2965	2911
2828	2991	2705	2614	2645	2638	2729	2733	2834	2771	2654	2797	2658	2621	2726	2822	3013	3049	3033	2965	2830	2955	2956	2855	2860	2758	2901	2978	2921	3024	2879	2972	2899	2729	2784	2789	2887	2896	2936	2908	2882	2864	2883	2920	2855	3034	2946	2919	2948	2913
2836	2717	2718	2625	2717	2694	2705	2788	2816	2720	2614	2730	2570	2634	2785	2829	2868	2952	2899	2997	2882	2991	2920	3007	2737	2875	2831	2858	2841	2946	2985	2986	2751	2811	2723	2899	2804	2961	2893	2822	2913	2933	2918	2956	2834	3070	3004	2932	2901	2907
2736	2819	2758	2613	2552	2737	2801	2805	2838	2766	2735	2828	2602	2640	2741	2696	2804	2836	2940	2967	2857	2841	2977	2998	2829	2841	2800	2772	2839	2840	2927	2925	2906	2849	2703	2818	2815	2868	2940	2902	2928	2930	2971	2955	2979	2972	2982	2958	2946	2861
2702	2739	2611	2684	2639	2737	2734	2787	2840	2761	2788	2722	2725	2738	2835	2819	2788	2792	2713	2875	2785	2830	2900	2832	2876	2726	2842	2767	2830	2916	2875	2946	2856	2755	2808	2751	2818	2746	2821	2900	2836	2993	3053	3035	2974	2937	2915	2994	2771	2811
2733	2767	2695	2569	2673	2677	2665	2745	2850	2891	2767	2793	2718	2711	2784	2759	2852	2788	2769	2716	2742	2831	2701	2890	2789	2690	2773	2841	2751	2947	2928	2862	2765	2789	2834	2885	2810	2785	2887	2899	2925	2963	2879	2966	2906	3013	2903	2863	2780	2982
2819	2745	2696	2595	2589	2661	2618	2852	2795	2832	2766	2739	2713	2764	2698	2754	2815	2621	2654	2756	2795	2727	2769	2713	2799	2729	2780	2719	2748	2893	2902	2897	2729	2928	2819	2787	2809	2904	2934	2932	2923	2932	2997	3038	2906	3001	3032	2886	2863	2868
2763	2763	2562	2632	2630	2615	2771	2783	2679	2765	2716	2726	2643	2782	2770	2735	2760	2782	2753	2680	2783	2713	2754	2752	2705	2770	2686	2697	2672	2740	2796	2761	2713	2902	2851	2880	2891	2814	2842	2938	2859	2910	3091	2971	3010	2792	2950	2900	2829	2908
2725	2758	2708	2603	2653	2656	2775	2671	2803	2779	2703	2704	2746	2764	2805	2876	2818	2821	2832	2814	2719	2752	2703	2773	2750	2685	2761	2682	2665	2772	2709	2676	2851	2767	2852	2809	2842	2802	2856	2955	2916	2842	2926	2868	2951	2967	2898	2910	2854	2821
2890	2835	2669	2716	2636	2753	2798	2798	2711	2889	2679	2680	2630	2700	2678	2799	2851	2851	2847	2803	2835	2717	2731	2684	2668	2720	2740	2784	2765	2683	2742	2818	2765	2759	2787	2825	2954	2869	2883	2857	2854	2799	2848	2907	2841	2908	2918	2967	2855	2925
2754	2734	2656	2626	2655	2742	2928	2831	2954	2842	2827	2687	2724	2814	2813	2771	2766	2800	2779	2812	2839	2780	2779	2676	2700	2758	2719	2799	2838	2855	2753	2784	2854	2794	2660	2786	2947	2866	2804	2810	2771	2729	2851	2808	2895	2868	2811	2924	2878	2817
2737	2805	2758	2636	2749	2728	2712	2749	2902	2885	2807	2799	2755	2694	2835	2767	2807	2930	2915	2884	2849	2815	2751	2806	2769	2685	2821	2761	2810	2905	2865	2833	2747	2820	2770	2849	2857	2870	2836	2955	2808	2719	2798	2729	2809	2917	2877	2870	2765	2844
2833	2775	2752	2663	2631	2625	2705	2849	2852	2944	2864	2778	2781	2834	2739	2830	2760	2789	2841	2826	2946	2869	2845	2796	2766	2713	2750	2806	2763	2803	2851	2865	2926	2869	2863	2834	2758	2885	2894	2837	2896	2827	2753	2835	2801	2778	2726	2756	2875	2755
2885	2763	2693	2614	2651	2655	2768	2825	2832	2913	2841	2861	2863	2926	2966	2813	2901	2788	2853	2864	2843	2746	2759	2740	2734	2631	2715	2815	2923	2938	2857	2863	2725	2824	2871	2761	2843	2887	2772	2926	2786	2784	2745	2766	2756	2878	2771	2831	2731	2746
2916	2739	2758	2754	2729	2834	2715	2809	2909	2905	2892	2840	2923	2969	2957	2905	2879	2859	2969	2897	2865	2868	2808	2818	2713	2761	2682	2603	2784	2786	2853	2842	2860	2901	2788	2882	2903	2913	2932	2880	2860	2734	2759	2866	2858	2828	2861	2832	2867	2943
2888	2893	2776	2790	2722	2804	2804	2862	2894	2866	2864	2922	3017	3009	2899	3006	2988	2967	2953	3047	3086	2905	2841	2807	2768	2828	2695	2760	2709	2861	2863	2945	2852	2889	2915	2903	2834	2790	2822	2930	2783	2803	2948	2898	2938	2905	2869	2815	3011	2870
2810	2970	2761	2792	2859	2859	2858	2811	2865	2878	2778	2880	2999	3095	3065	2963	3010	2930	2943	2981	3001	3002	2945	2833	2729	2680	2643	2640	2772	2869	2954	2930	2763	2853	2808	2894	2797	2950	2826	2887	2863	2828	2815	2907	2985	2959	2939	2942	2983	3008
2682	2761	2717	2809	2917	2865	2905	2836	2841	2792	2973	2884	2973	2967	2856	2851	2866	2861	2845	2976	2976	2960	2908	2858	2691	2765	2773	2752	2902	2781	2868	2893	2964	2902	2832	2964	3003	2884	2932	2855	2880	2897	2868	2884	2968	3005	3002	3059	2965	3166
2701	2786	2816	2775	2871	2917	2955	2804	2813	2820	2938	2858	2901	2943	2937	2897	2960	2776	2924	2912	2923	2840	2835	2832	2807	2666	2888	2848	2960	2961	3005	2944	2941	2996	2873	2985	2881	2937	2953	2863	2903	2851	2929	2915	2912	3029	2994	3146	3046	3174
2770	2771	2687	2730	2854	2731	2807	2851	2814	2822	2828	2910	2872	2949	2894	2829	2722	2798	2839	2727	2866	3014	2867	2754	2617	2701	2958	2930	2956	3065	3019	3032	3032	3014	2880	2922	2885	2881	2996	3030	2801	2938	2838	2887	2961	3068	2966	3039	2990	3138
2724	2718	2658	2794	2785	2815	2840	2848	2898	2862	2827	2851	2773	2852	2810	2872	2767	2792	2834	2783	2875	2852	2885	2723	2772	2683	2840	2921	3061	3045	3148	3010	3124	3044	3061	2986	2874	2902	2914	2916	2929	2940	2883	2834	3094	3065	3064	3042	3048	3108
2842	2921	2747	2815	2845	2796	2810	2751	2827	2784	2768	2800	2841	2789	2748	2784	2799	2871	2744	2829	2912	2834	2802	2839	2736	2765	2787	2959	3009	3088	3030	3215	3181	3080	3074	2923	2950	2982	2936	3041	3040	3013	2910	2946	3036	3010	3051	2924	3058	3000
2913	2853	2838	2861	2801	2741	2826	2724	2782	2789	2762	2793	2928	2840	2809	2763	2748	2772	2916	2865	2889	2816	2852	2779	2834	2820	2831	2843	2991	2947	2982	3098	3085	3003	3030	3103	2932	2958	2962	2802	3106	2926	3012	2962	2952	2975	2905	3020	3039	3044
2823	2864	2939	2840	2850	2876	2724	2782	2823	2790	2858	2748	2905	2773	2731	2642	2722	2761	2805	2925	2869	2899	2883	2854	2824	2755	3037	2968	2913	2981	2943	3089	3111	3094	3023	2985	2894	2863	2858	3010	3065	2994	2997	3091	3035	2933	3035	2907	2974	2952
2851	2788	2793	2870	2764	2812	2716	2732	2731	2791	2744	2727	2816	2693	2753	2758	2763	2815	2816	2876	2918	2955	3024	2994	2946	2886	2964	2911	2952	3026	3040	2997	3095	3022	2991	2939	2977	2782	2836	2842	2992	3083	3025	2983	3086	2940	3005	3030	2933	2928
2723	2870	2808	2925	2810	2786	2741	2671	2826	2936	2812	2800	2870	2827	2830	2768	2766	2895	2917	2873	2904	2973	3013	3012	3113	3032	2996	3018	2977	3021	2986	2977	2900	2995	2950	2859	2872	2725	2853	2896	3025	3059	3029	3010	3047	3015	2932	3008	3000	2907
2887	2883	2785	2820	2816	2625	2727	2734	2811	2938	2864	2824	2889	2789	2890	2761	2809	2842	2872	2801	2963	2974	2926	2926	2915	2841	3047	3015	2994	2933	2962	3019	3007	2943	2854	2912	2865	2751	2747	2926	2964	3031	2965	3001	2907	2881	2895	2904	2890	2862
2846	2888	2765	2840	2711	2794	2816	2887	2790	2981	2859	2816	3033	2846	2957	2890	2912	2909	2940	3001	3008	2900	2850	2889	3023	2960	3048	2974	2964	2986	3060	2891	2852	2949	3013	2790	2745	2847	2783	2812	2992	3090	3027	3098	2898	2885	2951	2888	2944	2856
2830	2752	2795	2722	2750	2837	2800	2859	2894	2898	2910	2930	2867	2904	2806	2899	3049	2985	3005	2974	2944	2908	2928	2910	2942	2974	2974	2915	2966	2971	2927	2975	2924	2828	2967	2907	2778	2935	2841	3001	2821	2908	3057	3052	2959	2840	2865	2894	2987	2835
2830	2897	2709	2753	2808	2837	2825	2853	2937	2962	2955	2948	2900	2930	2931	2946	3051	2944	3108	2981	3045	3077	3009	3013	2951	2997	3011	2992	2999	2892	2915	2868	2794	2890	2968	2798	2795	2843	2835	2942	3027	3077	3050	2849	3072	2920	2994	2798	2998	3002
2943	2918	2679	2817	2857	2796	2828	2807	2844	3007	3042	2954	2994	3072	2932	2962	3004	3162	3067	3078	3034	2985	3001	2996	3026	2960	2924	2955	2967	2790	2842	2822	2864	2996	2849	2821	2845	2870	2874	2950	3064	3052	3082	3011	3121	2940	3083	2945	2980	2861
2823	2899	2704	2821	2795	2790	2912	2864	2952	3004	3043	3057	2923	2977	2977	3070	3055	3037	3140	3058	2958	2988	2949	2941	3073	3002	2895	2899	2897	2808	2814	2919	2805	2859	2824	2848	2849	2936	2985	3052	3086	3116	3008	3021	2994	2982	2960	3021	2985	2906
2778	2850	2654	2747	2713	2849	2838	2949	2966	2945	3077	3054	2936	3040	3070	2966	3109	3026	2976	3005	2980	2937	2957	2962	2955	2921	2854	2976	2890	2866	2811	3013	2918	2981	3008	2911	2989	2974	3039	3034	3024	3019	3130	3076	2980	3027	2951	2971	2981	3003
2858	2911	2819	2818	2802	2863	2820	2970	3085	2956	2977	3020	2967	3102	3108	3226	3137	3109	3042	3004	2978	2987	2968	2881	3041	2898	2956	2860	2861	2850	2954	3002	3046	2929	3002	2960	2948	2970	3130	3098	3116	3055	3087	3076	3046	2953	3110	3087	2903	2983
2873	2936	2832	2835	2857	2754	2835	2832	2977	3003	2982	3027	2837	3155	3136	3006	3164	3095	3037	2938	2892	3007	2938	2952	3041	2971	3026	3011	2892	2852	2962	3036	3066	3024	3047	2942	3081	2979	3091	3190	3216	3059	3158	3148	3066	3024	2853	3027	3047	3097
2970	2881	2789	2902	2822	2887	2820	2876	2966	3053	3021	3009	2927	3012	3007	3110	3108	3109	2908	2941	2923	2888	2955	2843	3131	2958	3010	2951	2933	3078	3002	3093	3225	3059	3030	2916	3028	3035	3155	3020	3107	2979	3136	3167	3018	3013	3053	2976	2999	2965
3022	2947	2876	2969	2953	2884	2896	2929	2904	2982	2937	3002	2826	2941	3133	3091	3153	3141	3123	2907	2818	2807	2883	2859	2992	3065	2982	3013	3016	2959	3040	3042	3102	3133	2966	3036	2831	3062	3101	3087	3068	3059	2987	3015	2922	2998	3002	2989	3074	3116
2983	2951	2934	2900	2853	2986	2889	2957	2964	3013	3005	3070	2945	2961	3004	3123	3030	3097	3049	2871	2843	2888	2852	2897	2913	3087	3042	2952	3103	3083	3173	3120	3131	2939	3007	3092	3037	2927	2943	3039	3012	2936	3018	3063	2987	3029	3091	3043	3080	3172
2918	2987	2861	2889	2975	2875	2942	2943	2932	2936	2925	2913	2908	2971	2964	3012	3031	2894	2879	2832	2831	2904	2802	3022	2823	2933	2962	3030	3122	3211	3157	3054	2953	2938	2955	2891	2976	3059	2951	3021	2898	2924	2968	2906	3008	2998	3108	2990	3092	3095
2809	2811	2845	2830	2927	2897	2939	2886	2867	2849	2911	2888	2964	2974	2953	3022	2915	2862	2899	2863	2854	2808	2895	2947	3008	2887	2997	2983	3001	3162	3134	3064	2892	2942	2802	2878	2955	3112	2946	2866	2849	2925	2988	3043	3099	2997	3052	2984	3022	2953
2988	2855	2719	2843	2808	2906	2842	2880	2903	2911	2945	2922	2874	2935	2945	2911	2839	2839	2835	2818	2736	2790	2885	2883	2870	2954	2972	3037	3140	3002	3192	2964	2986	2868	2784	2939	2942	3029	2859	2829	2839	2960	2884	2938	3025	3068	2985	3075	3074	3007
2713	2831	2776	2838	2725	2859	2859	2966	2800	2921	2911	2981	2993	2923	2965	2794	2895	2777	2860	2815	2942	2780	2894	2939	2876	2941	3134	3004	2936	3075	3024	2803	2922	2868	2960	2894	2926	2983	2977	2972	3032	2942	2917	2963	3031	3170	3170	3010	2949	2936
2832	2840	2818	2799	2712	2707	2798	2935	2832	2964	3027	2961	3000	2956	2889	2920	3002	2844	2790	2973	2919	2982	3003	2887	2926	2953	3097	3055	3088	3151	2969	2893	2827	2977	2937	3026	2968	3088	3006	2839	2912	2905	2937	2968	3084	3119	3050	3053	3082	2883
2880	2820	2799	2714	2744	2828	2798	2948	2953	2965	2890	2971	2873	2939	2937	2884	2902	2912	2860	2912	2916	2999	2994	2973	3054	2835	3043	3103	3061	3102	3001	2950	2874	2836	2997	3030	3048	3117	3070	2893	2949	3056	3135	2957	3081	3013	2943	2906	2948	2918
2923	2820	2826	2743	2684	2750	2807	2880	2982	2859	3004	2975	3101	3053	2940	2990	2913	2948	2997	3086	2981	2970	3002	2939	2926	2976	3081	3093	3082	3011	2977	2952	2819	2888	3103	2978	3027	3193	3152	3058	3025	2968	3063	3107	2982	2949	3018	2892	2919	3032
2852	2888	2715	2790	2691	2808	2921	2872	2950	3045	3032	3059	2974	3039	2937	2990	2939	2950	3031	2992	3080	3043	3000	3083	2996	3006	3048	3163	3082	3083	2935	3026	2948	3143	3041	3133	3127	3130	3009	3093	3118	2986	2997	2963	2965	3039	2930	2882	2941	2977
2849	2897	2777	2894	2829	2783	2795	2951	2983	2895	3068	3042	2926	3006	3038	3079	2952	2972	3061	3011	3137	2840	3016	3023	3022	3091	3097	3145	3164	2986	2962	3013	2980	3017	3025	3081	3121	3141	3114	3113	2981	2996	2912	2930	2952	2885	2960	2911	3017	2933
2952	2876	2852	2760	2823	2823	2856	2805	2955	2981	2995	2989	2968	2957	2877	3007	2967	3045	3050	3070	3016	2937	2930	2925	3030	3004	3177	3136	3029	3022	2916	2964	3002	2958	3055	3157	3126	3096	3037	3005	3042	2993	2967	3036	2871	2896	2925	2972	2948	2949
2856	2954	2877	2845	2870	2870	2892	2965	2945	2961	2992	2948	3056	2925	2933	3039	3019	3040	2975	2961	2895	2839	2937	3012	2951	3122	3149	2933	3015	2847	2976	2853	2930	2927	3088	3119	3078	3115	3063	3086	2884	2925	2934	2983	2914	2986	3023	2933	2949	3016
2920	2873	2930	2962	2932	3060	2979	2908	2836	2903	2940	2871	2847	2816	2942	2967	3021	2910	2988	2956	2890	2887	2856	2998	3048	2948	3019	2969	3000	2956	2919	2978	2964	3110	3066	3165	3107	3115	3000	3064	2917	2891	2961	2984	3058	2922	2978	2945	3099	2901
2922	2903	2991	2953	2946	2847	3063	2883	2904	2893	3005	2952	2891	2896	2917	2983	2983	2868	2861	2905	2853	2827	2877	2809	3098	2951	3016	2935	2976	2888	2858	2917	3050	3051	3075	3058	3215	3084	3036	2892	2805	2962	2900	3044	2942	2958	2904	2913	2943	3037
2975	2964	2905	2842	2979	2963	2944	2958	3019	2920	2928	2920	2786	2866	2813	2966	2876	3052	2873	2946	2739	2922	2915	2996	3015	3010	3116	3106	3052	2977	2842	3058	3138	3034	3056	3111	3072	2983	2994	2949	2917	2978	2873	2938	2864	2895	2966	2982	2987	2960
2936	3003	2859	2978	2962	2950	2965	3009	2992	2893	2922	2888	2868	2884	2937	2966	2857	3048	2831	2959	2886	2978	2869	2935	3000	2912	2987	2976	3038	2891	2991	3092	3054	3147	2949	3195	3018	3001	3018	2966	3001	2879	2872	2939	2879	3037	2960	3054	2841	2871
3074	2984	2969	2914	2951	2875	2983	2885	2932	2835	2903	3020	2901	2989	2881	3039	2901	3085	2945	2923	2879	2960	3114	2998	2905	2902	3003	2959	3169	3120	3111	3113	3131	3018	3121	3187	2959	3047	2936	3006	2980	2947	2858	2942	2866	2999	2966	2924	2947	2888
3018	2956	2978	2817	3037	2893	2955	2958	3058	2863	2885	2967	2957	2925	2969	3000	2983	3071	2981	2898	2851	2940	2987	3155	3020	2980	3083	3024	3144	3053	3083	3082	3018	3116	2981	3004	2944	3073	2955	2919	3000	2991	2973	2936	2920	3001	2940	2874	2863	2821
2965	3048	2842	2900	2860	2936	2878	3044	2897	3099	2982	3008	3055	2909	3076	2935	2980	3107	2959	2963	3041	2975	3125	3210	2960	3046	3001	3003	3075	3054	3137	2991	3050	3025	2897	2931	2915	2912	2904	2960	3011	3052	3016	2965	2981	2907	2842	2995	2906	2941
3000	2986	3000	2959	2950	2906	2868	2789	2964	2988	2969	3007	3022	2902	2878	2884	2927	2990	2886	2999	2947	2963	3079	3089	3030	3007	3023	2937	3128	3125	3107	3028	3053	3020	2939	3025	2957	2907	2913	3050	3022	2976	3015	2882	2956	2943	3041	3124	2993	3033
2990	3005	2910	2791	2892	2897	2795	2936	3034	2966	2919	3007	2957	2845	2995	3025	2933	2968	2952	3007	2966	2996	2996	3081	3061	2911	3055	3096	3013	3088	3115	3212	2928	3032	3033	3036	2963	2956	2945	3034	3098	3062	3071	3159	3005	3016	2876	2905	3071	3059
2945	2973	2880	2871	2823	2813	2900	2907	2808	2895	2865	2974	2872	3040	2943	2908	2975	2947	2916	3093	3008	2989	2933	2987	2932	3108	2901	3024	3062	3070	3168	3075	3117	2959	3019	2999	3070	3034	3043	3160	2981	3137	3105	2978	2935	2944	2820	2906	3056	2986
3083	3006	2931	2981	2916	2974	2951	2920	2760	2976	2948	2976	2931	2893	2901	2953	2780	2917	2969	2927	2927	3034	3017	3002	3011	2989	3037	3051	3000	3040	3075	3041	3067	3061	2948	2977	3030	3001	3020	3013	3008	3031	3191	2985	3070	2930	2863	2957	2938	2982
2942	2943	2980	2862	2825	3031	2964	2827	3011	2887	2975	2971	2859	2907	2950	3012	2935	2868	2918	2924	2981	2949	2995	3003	2977	3021	3062	3080	3126	3022	3150	3048	3071	3048	3135	3088	3045	3086	2969	3076	2989	3016	3095	2933	3020	2952	2780	3010	3030	2930
2964	3021	2956	2919	3000	2957	3063	2955	2926	2924	3025	2867	3010	2950	3004	3083	3079	2985	2899	2976	3024	3006	2957	3018	3076	2958	3094	3027	2975	3091	3068	3120	3081	3092	3001	3061	3036	3036	3059	2951	3069	3005	2997	3046	2934	2884	2966	2907	2876	2933
3056	3034	2895	2929	2910	2919	3040	3036	3040	2979	2996	2895	2884	2913	3002	3075	2985	3047	2979	3000	2949	2974	2919	2905	3033	2958	3082	3118	3088	3183	3118	3043	3013	3100	3011	2882	3116	2954	2991	2983	2911	2953	2936	3011	3053	2973	3010	2945	2930	2967
2950	3010	2962	3020	2966	2786	2952	3024	3109	2982	3026	3008	2961	2961	2963	3081	3004	3028	3045	3035	3177	2992	3039	2875	2982	2985	3089	3024	3130	3158	3030	3049	3104	3010	2989	2879	2947	3110	2949	2886	3078	2835	2949	2913	2916	2942	2880	2929	2940	2974
3019	2987	2965	2999	2994	2961	3141	3188	3020	3028	3091	2919	3064	3007	3082	3048	3053	3123	3083	2986	3095	2905	2923	3076	2954	2997	3131	3079	3063	3076	3040	3017	3123	3025	3051	2957	2957	2999	3008	2951	2963	2939	2833	2887	2949	2986	2984	2992	2951	3047
2851	2938	2938	2893	2932	2921	3035	3097	3032	3069	3043	3059	3007	3006	3078	2968	3104	3125	3086	3047	2920	2927	3057	2959	2958	3020	3066	3116	3092	3066	3037	3055	2971	3015	3026	3018	3018	3058	2930	3007	2901	2920	2902	2968	2966	2948	2958	3060	3023	3092
2914	2942	2910	2969	2941	2898	3002	2871	2971	3063	3078	3029	2972	2992	2969	3029	3065	3019	3088	3074	3048	3047	2943	2982	2844	3081	3136	3140	3021	3001	3111	3005	2888	2965	2951	3042	2861	3002	3008	3047	3012	2943	2855	2808	2841	3029	3030	3035	3198	3095
3014	3010	2989	2890	2872	2929	2987	2889	3006	2966	2997	3022	2849	3038	2986	3001	3113	3092	3012	3017	3064	3040	3055	3118	3005	3008	3145	3164	3014	3057	2904	2952	2921	2890	2870	2854	3000	3051	3125	3044	2985	2942	2942	2888	3006	2971	3063	3114	3103	3151
3036	3127	2939	3044	2993	2903	2936	2954	2953	3092	2993	2918	2975	2942	2941	3043	3130	3032	3004	3036	3023	2992	3074	3095	3067	3158	3119	3096	2944	3025	2947	2991	2963	3029	2920	3049	3006	3069	3017	3050	2911	3025	2974	2938	2881	3084	3032	3104	3150	3132
3094	3103	3056	3131	3051	2899	2867	2956	2942	2926	2908	2821	2905	2937	2952	2995	2965	3098	3116	3030	2979	2890	3026	3062	3058	3099	3248	3089	3096	3005	3026	2959	2982	3013	3067	2999	3030	2952	3053	2974	3036	2895	2920	2982	2928	3050	3103	3037	3207	3023
3079	3224	3137	3006	2945	2888	3006	2918	2979	2859	2899	2945	2958	3086	2937	3093	3088	3050	3160	3003	3081	3144	3091	3179	3181	3131	3079	3053	3061	3084	2987	2927	3023	3001	3017	3073	3047	3048	3125	3064	2900	3117	2953	2976	3034	2957	2961	3040	3000	2962
3114	3179	3035	2983	3073	2858	2992	2930	2915	2951	3045	2918	2945	3038	3008	3104	3076	3073	3071	2936	3007	3039	3106	3134	3041	3085	2961	3036	3101	3038	3047	2996	3075	3107	2986	3062	3027	3007	2992	2959	2988	3013	2993	3031	2994	2945	3017	2999	2932	3008
3205	3152	3012	3016	2945	2964	2828	3000	2893	2962	2972	2975	3063	3042	3029	3149	3001	3015	3061	2944	3116	3076	3129	3172	3256	3083	3066	3017	3084	2986	3068	3008	2944	3055	3057	3152	3082	2926	3078	2932	3073	3098	2948	3058	3025	2970	2989	2940	2995	3064
3088	3038	3038	2889	2928	2856	2832	2871	3029	2985	2943	3053	3057	3075	3048	3126	3033	3045	3088	3012	3096	3035	3094	3164	3192	3114	3053	3043	2930	3007	2980	3019	2940	3014	3119	3065	2952	3058	2910	2973	3033	3074	3044	2971	3048	2969	2960	2996	3014	3049
3095	2905	2942	2963	2886	2889	2864	2908	2980	3066	3001	2908	3051	3061	3104	3037	2958	2942	3059	3031	3157	3110	3144	3196	3175	3126	3102	3064	3026	3000	3009	3091	3156	3189	3159	3093	2921	3020	2979	3031	2968	3082	3136	2958	3006	3001	3083	3012	2907	3043
3103	3009	2906	2904	2924	2842	2901	2859	2984	3107	2993	2993	3049	3162	3127	3029	3042	3035	3084	3010	3154	3170	3117	3039	3155	3222	3086	3003	3011	3186	3125	3034	3156	3174	3145	3041	3049	3056	3036	3006	3029	3094	3097	3101	3078	3097	3134	2948	2979	2895
3038	3109	3007	2937	2926	2923	2886	2877	3014	2925	3043	2979	3069	3102	3086	3048	2957	2991	2974	2928	2950	3133	3098	2920	3103	3032	3119	3018	3100	3106	3049	3112	3181	3103	3113	3072	3008	3067	3043	2987	3054	2969	3102	2990	3029	2921	3047	2977	3007	2878
3044	3009	3063	3036	2968	2906	2908	2925	2977	2988	3027	3023	3134	3004	3064	2993	3018	2961	2970	3039	3141	3020	2984	3085	3109	3088	3130	3139	3119	3031	3114	3137	3078	3037	3127	3078	3037	2884	3034	3104	3104	3112	3051	3075	3053	2848	3113	2858	3010	2987
2968	3121	2915	3094	2941	2809	2995	2898	3084	3033	3090	3010	3155	3069	3117	3105	3035	2993	2888	2969	2923	2955	3037	3002	3084	3112	3050	2985	3001	3037	3101	3010	3013	3145	2993	3021	3176	3007	3092	3153	3122	2965	3236	3073	3146	3029	2991	3061	3109	3030
2967	2982	3031	2935	2969	2933	2882	3099	3176	3122	3099	2971	2995	3051	3117	2981	2905	3037	3055	3008	2974	2903	2984	3025	3143	3144	3104	3047	3125	3062	3019	3003	3003	3140	3032	3191	2940	3038	3005	3208	3123	3123	3007	2999	3100	3035	2934	2961	3032	3007
3045	3166	2984	2968	2845	2981	2982	3103	3072	3097	3108	3061	2979	3066	2961	3020	3060	2956	2934	2965	3009	3001	3022	3030	3076	3163	3068	3080	3118	3001	3151	2979	3079	2877	3074	3081	3120	3077	3108	3139	3122	3105	3158	3124	3160	2950	3048	3055	3087	3140
3027	3010	3053	2924	3054	2974	2883	3068	3050	3170	3002	2930	2909	3065	3047	3072	3037	3157	3127	3064	3057	2910	3001	3175	3083	3148	3158	3001	3104	3152	2976	2880	3076	3024	3158	3130	3039	3067	3132	3194	3120	3206	3099	3143	3121	2975	2982	3020	3106	3092
3041	3072	2975	3149	3000	2949	2991	2968	3030	3022	3091	3044	3117	3068	2951	3060	3135	3157	3141	3117	3045	3001	3111	3208	3048	3177	3055	2968	3021	3032	3036	3009	2946	3193	3029	3102	3155	3224	3189	3261	3188	3130	3100	3130	3112	3008	3140	3083	3136	3111
3019	2988	2892	2910	3071	2868	3191	3147	3000	3123	3050	2974	3039	3073	3042	3202	3058	3100	3074	3024	3203	3068	3074	3228	3127	3154	3100	3030	3041	3018	3092	3102	3041	3142	3177	3074	3030	3163	3188	3221	3161	3045	3108	3073	2962	3080	3053	3078	3069	3115
2949	3080	2946	3046	2964	3134	2978	3147	3065	3043	2868	2946	3098	3029	3066	3058	3095	3078	3066	3051	3049	3082	3088	3179	3314	3102	3105	3047	3027	3007	3001	3125	3053	3175	3095	2996	3215	3134	3166	3039	3025	2929	2995	2976	2910	3015	3076	3189	2990	3092
3063	3178	3034	2996	2919	2983	3015	3079	3076	3022	2961	3045	3083	3069	2955	3142	3131	3085	2997	3197	3073	3073	3038	3162	3133	3101	3167	3047	3101	3081	2977	3064	3146	3099	3088	3031	3046	3124	3070	2901	2935	2925	2931	3037	2933	3125	3125	3113	3008	3085
2905	3082	2918	3020	3079	3124	3072	2862	2962	2980	3001	2972	3121	3055	3065	3110	2960	3089	3010	3121	3059	3035	3133	3117	3140	2977	3015	3080	3215	3064	3126	3029	3042	3004	3125	3054	3215	3037	2976	2967	2819	2924	3026	3019	3004	3087	3102	3202	2980	3035
2952	3071	3012	3090	2961	2941	3015	2942	2894	3003	3043	3053	3046	2965	3079	3182	3040	2937	3079	2991	3115	3181	2911	2964	3025	3006	2991	2889	3022	3096	3062	3105	3007	2993	3076	3132	3052	2992	2968	2959	2843	2840	2970	3102	3149	3054	3104	3134	2992	2971
2997	2989	2949	2961	3008	2907	3007	2918	3031	3060	3081	3020	2976	3138	3080	2966	2958	2933	3193	2988	3037	3059	3071	3024	3021	3169	3055	3056	3139	3099	3220	3012	3010	3108	3029	3000	3012	3007	2843	2995	3034	2987	3047	3063	3120	3235	3179	3081	3006	3078
3013	2955	3018	2942	2987	2959	3021	3019	3185	3207	3050	3093	3069	2948	3059	2936	3039	3047	2978	2976	3034	3000	3070	3077	3011	3088	3052	3074	3108	3144	3164	2954	2988	3153	3091	3044	3066	2989	3062	2961	2922	2937	3072	3118	3035	3161	3149	3110	2987	2974
2892	2991	2943	2847	2906	2886	3009	3083	3099	3246	3218	3120	3093	2992	2960	3062	3064	3022	3110	3013	3130	2987	3010	2974	2998	2992	3011	3160	3139	3166	3123	3162	3177	3211	3059	3003	2950	3016	2968	3195	3090	3115	3034	3028	3073	3054	3101	3156	3047	3061
2959	2957	2879	2912	2960	2975	3137	3070	3150	3291	3131	3095	3065	3033	3062	3007	3109	3035	3114	3107	3010	3057	3153	3007	3032	3060	2974	3159	3140	3169	3193	3078	3228	3183	3043	3043	2992	3097	3209	3047	3067	3159	3141	3190	3062	3034	3036	3051	2986	3085
3052	2922	2844	2833	2844	3027	3057	3008	3200	3206	3115	3126	3049	3054	2973	3103	3021	3032	3079	3057	3026	3118	3065	3049	3098	2976	3058	3002	2943	3034	2990	3059	3111	3002	2976	2985	3045	3155	3138	3131	3088	3092	3109	3148	3132	2999	3071	3049	3046	3061
2931	2849	2842	2895	2839	2995	2983	3119	3062	3186	3159	3116	2994	2979	3017	2874	2942	2937	3060	3219	3078	3022	3056	3114	2941	3009	3092	3090	3017	3056	3130	3213	3194	3094	3016	2976	2985	2997	3211	3132	3164	3095	3138	3157	3023	3082	3082	3173	3189	3012
2861	2960	2753	2875	2885	2798	3111	3173	3186	3217	3186	3085	3118	2996	3016	2906	3002	3119	3097	3127	3106	3152	3143	3079	3010	3080	2956	3222	3285	3118	3124	3202	3051	3128	3064	3065	3122	3044	3157	3166	3150	3147	3195	3091	3185	3101	3049	3148	3103	3136
2880	2942	2827	2949	2970	2862	3005	3038	3149	3131	3178	3172	3112	2981	2942	3113	3099	3008	3075	3108	3034	3044	3113	3163	3033	3122	3033	3220	3144	3167	3083	3127	3091	3005	3019	2970	3213	3089	3140	3212	3203	3188	3175	3176	3020	3093	3122	3139	3162	3237
2973	2891	2839	2950	2900	3013	3137	2985	3209	3172	3257	2960	2984	3002	2986	2937	2978	3006	3024	3201	3277	3114	3070	3132	3076	3108	3105	3244	3185	3133	3212	2937	2955	2965	2968	3079	3099	3091	3122	3308	3182	3152	3117	3064	3256	3180	3052	3117	3270	3134
3032	2873	2915	2931	3009	2921	2973	3061	3105	3122	3042	2931	3009	2934	3046	2952	2982	3095	3195	3212	3213	3166	3111	3110	3278	3218	3142	3169	3091	3106	3027	2994	3102	3107	3123	2987	3007	3161	3065	3179	3274	3089	3069	3059	3175	3134	3089	3142	3202	3141
3040	2992	2991	2971	2947	2952	2955	3192	3077	3180	3046	3072	3082	3026	3007	2999	3031	3075	3132	3128	3123	3070	3140	3092	3232	3393	3230	3149	3076	3218	3047	3162	3066	3149	3070	3155	3187	3197	3186	3137	3115	3179	3144	3049	3094	3023	3110	3216	3126	3200
2951	3022	2979	2977	2952	2926	2978	2983	3166	3258	3144	3143	3018	2984	2952	3069	3232	3146	3109	3006	3020	3087	3120	3197	3209	3126	3186	3109	3111	3074	3070	3024	3116	3193	3194	3187	3222	3034	3185	3172	3151	3171	3094	3158	3072	3093	3097	3205	3028	3106
3119	3048	2978	3034	2929	2924	3024	2987	3112	3151	3032	3059	3007	2957	3122	3126	3128	3106	3090	3008	3104	2985	3080	3056	3151	3076	3112	2961	3062	3101	3149	3066	3118	3210	3242	3178	3235	3102	3109	3179	3133	3091	3098	3102	3118	3063	3182	3099	3131	3094
3027	3112	2893	3000	2942	2927	2961	3083	3016	3129	3092	3083	3006	2972	3027	3107	2946	2965	3041	3052	3061	2966	3102	3150	3181	3105	3133	3055	3093	3130	3179	3094	3144	3099	3157	3159	3022	3045	3145	3094	2964	3083	3024	3051	3063	2979	3125	3171	3227	3134
3095	3080	2947	3036	3030	2902	3000	3150	2984	3192	3069	3040	3070	2971	3159	3025	3063	3050	3022	2995	3048	2905	3052	3168	3071	3147	3308	3175	3195	3140	3294	3195	3284	3213	3246	3145	3002	3018	3069	3156	3103	2947	3114	3097	3009	3089	3077	3090	3235	3262
3049	3071	2963	2948	2979	3004	3121	2946	2945	3092	3106	2999	3162	3209	3034	3001	3003	3054	2979	3084	2979	3180	3063	3255	3253	3282	3235	3185	3149	3164	3309	3202	3214	3243	3102	3137	3134	3054	3030	3088	3224	3176	3152	3148	3091	3104	3140	3075	3063	3289
3076	3277	2857	3047	2995	2981	3109	2946	3019	3120	3073	3089	3234	3191	3030	3047	3031	3036	3023	3035	2965	3199	3208	3330	3124	3242	3246	3053	3126	3181	3106	3149	3223	3137	3230	3153	3137	3151	3017	2884	3072	3165	3194	3154	3083	3061	3207	3195	3110	3152
3000	3010	2885	3081	2894	2954	3027	2904	2986	3082	3047	3174	3133	3097	3150	2974	3119	2987	3018	3074	3190	3188	3198	3183	3069	3124	3095	3108	3069	3026	3110	3169	3134	3199	3128	3001	3111	3001	3052	2982	3135	3110	3172	3092	3145	3180	3164	3186	3099	3108
3050	3036	2975	3041	2943	3112	3019	3047	3093	3057	3006	3153	3206	3089	3078	3089	3080	3084	3007	3049	3138	3196	3268	3066	2997	3077	3018	3071	3057	3002	3029	3097	3110	3069	3064	3129	3146	3071	2982	3095	3106	3067	3171	3186	3209	3002	3156	3118	3155	3190
3073	3276	2979	3047	2930	3017	3014	2972	3084	3062	3095	3223	3129	3153	3032	3249	3078	3075	3045	3113	3212	3196	3205	3162	3135	2978	3049	3027	3019	3034	3012	3083	3103	3075	3211	3209	3179	3067	3194	3192	3095	3089	3119	3125	3230	3042	3107	3150	3200	3080
3263	3126	2971	2986	3021	2937	3011	2925	2976	3089	3053	3066	3097	3146	3193	3223	3197	3203	3172	3187	3179	3157	3107	2944	3150	3067	2985	3026	3081	2991	3123	3151	3125	3193	3141	3146	3182	3086	3141	3077	3116	3030	3151	3203	3308	3140	3116	3177	3089	3001
3213	3119	2982	3048	2988	2865	2855	2896	3002	3031	3243	3271	3118	3202	3245	3371	3137	3077	3100	3149	3216	3138	3151	3101	3084	2992	3107	3015	3034	3115	3108	3016	3038	3095	3117	3075	3150	3097	3095	3152	3146	3141	3270	3280	3221	3261	3135	3105	3184	3094
3204	3087	3099	3018	2847	2867	2944	3017	3072	2893	3129	3201	3128	3231	3334	3173	3086	3135	3190	3133	3015	3174	3204	3107	3170	3080	3020	3142	3181	3199	3179	3194	3001	2966	2985	3056	3051	3076	3065	3053	3079	3009	3145	3254	3340	3228	3105	3149	3224	3024
3221	3063	3033	2810	2995	3027	2981	2991	3075	3039	3202	3281	3225	3210	3278	3311	3111	3021	3070	3234	3094	3095	3108	3054	3052	3153	3101	3027	3118	3132	3063	3036	3023	3047	2895	3097	3059	2953	3100	3119	3172	3135	3097	3274	3204	3213	3095	3129	3171	3083
3031	3011	3062	3027	2998	2930	2966	3100	3085	3147	3287	3411	3276	3201	3316	3226	3095	3085	3092	3178	3161	3109	3082	2964	3023	3105	3073	3201	3137	3059	3066	3079	3025	3068	3065	2995	3085	3015	3084	3179	3200	3067	3123	3171	3178	3184	3121	3057	3137	3075
3110	3074	3093	2957	3048	2971	3023	2962	3120	3196	3188	3374	3273	3158	3274	3178	3184	2978	3268	3282	3209	3170	3013	2964	2968	3090	2997	2966	3026	3057	3087	2996	2947	3041	3084	3061	3125	3151	3085	3219	3282	3136	3116	3096	3221	3163	3038	3106	3165	3085
3125	2952	2951	3012	2981	3061	2979	3205	3250	3063	3226	3171	3116	3149	3259	3158	3124	3082	3117	3241	3160	3111	2973	3028	2896	3009	2927	2985	3023	2999	3037	3080	3129	3076	3056	3109	3053	3101	3176	3183	3228	3162	3110	3242	3199	3093	3119	3071	3275	3159
3054	3137	3017	3011	3129	3180	3162	3103	3273	3227	3219	3193	3113	3175	3134	3147	3030	3091	3087	3314	3057	3052	3044	3041	2894	3057	2997	3108	3022	3066	3001	3081	3082	3011	3063	3040	3081	2973	3205	3175	3063	3100	3150	3176	3230	3024	3215	3052	3132	3168
3125	3136	3074	3205	3088	3126	3115	3052	3181	3154	3272	3185	3264	3190	3273	3286	3068	3152	3129	3227	3049	3088	3059	3093	2994	2906	3098	3031	3024	3035	3087	3158	3100	3074	3189	3088	3047	3110	3071	3226	3163	3121	3078	3232	3188	3190	3075	3244	3160	3185
3209	3297	3057	3230	3084	3155	3101	3219	3135	3104	3144	3255	3291	3132	3101	3079	3078	3020	3075	3219	3184	3110	3028	3088	3056	3052	3118	3091	3132	3121	3042	3034	3125	3078	3244	3060	3184	3199	3215	3321	3181	3179	3178	3272	3172	3118	3049	3237	3202	3331
3136	3193	3082	3313	3195	3202	3221	3122	3080	3077	3126	3225	3268	3252	3207	3309	3125	2930	3144	3112	3189	3103	3239	3254	3170	3181	3095	3090	3022	3082	3184	3150	3161	3138	3191	3176	3200	3157	3260	3224	3338	3171	3245	3247	3236	3079	3222	3179	3152	3188
3100	3215	3152	3238	3205	3075	3198	3053	3015	3198	3084	3146	3223	3285	3127	3247	3156	3129	3014	3029	3035	3170	3254	3201	3108	3055	3175	3094	3173	3182	3163	3118	3137	3170	3090	3227	3133	3150	3249	3080	3212	3128	3265	3214	3115	3125	3241	3053	3086	3102
3165	3089	3051	3030	3215	3019	3219	3058	3058	3170	3097	3222	3222	3237	3226	3097	3064	3066	2994	3151	3236	3072	3245	3138	3162	3284	3190	3194	3283	3230	3147	3214	3128	3184	3192	3158	3386	3208	3153	3119	3215	3180	3179	3087	3206	3136	3178	3217	3097	3114
3119	3125	3051	3081	3055	3118	3029	3000	3153	3263	3285	3235	3261	3200	3143	3113	3017	3118	3088	3098	2975	3101	3113	3174	3095	3119	3289	3402	3132	3183	3251	3145	3205	3189	3264	3482	3303	3261	3263	3224	3354	3266	3185	3100	3197	3229	3219	3160	3120	3125
3210	3248	3067	3154	3058	3126	3150	3213	3186	3207	3135	3088	3145	3120	3197	2989	2927	3004	3166	3099	3187	2966	3028	3096	3295	3267	3270	3312	3336	3321	3209	3180	3336	3272	3373	3373	3340	3269	3249	3221	3315	3303	3087	3086	3290	3263	3265	3083	3122	3304
3228	3169	3114	3203	3208	3083	3158	3324	3179	3101	3187	3115	3131	3141	3188	3202	3108	3059	3139	3013	3155	3045	3060	3080	3154	3230	3166	3339	3280	3286	3286	3252	3216	3275	3146	3195	3281	3245	3355	3319	3356	3222	3248	3356	3224	3325	3223	3243	3154	3291
3129	3369	3086	3061	3087	3193	3156	3173	3301	3125	3146	3230	3023	3137	3145	3037	3108	3073	2943	3134	3259	3161	3271	3141	3256	3196	3166	3225	3310	3135	3182	3211	3160	3069	3163	3312	3279	3357	3416	3304	3223	3230	3150	3317	3304	3410	3218	3259	3306	3316
3190	3182	3018	3084	2938	3181	3078	3041	3249	3170	3071	3178	3119	2940	3068	3066	3127	3141	3026	3019	3099	3182	3180	3104	3166	3188	3166	3210	3187	3265	3149	3067	3129	3117	3217	3451	3566	3507	3380	3437	3284	3355	3316	3322	3313	3268	3323	3356	3277	3070
3145	3079	2996	3071	3065	2995	3160	3231	3019	3080	2955	3103	3213	3141	3173	3112	3060	3093	3117	2973	3181	3090	3199	3209	3241	3413	3331	3207	3228	3124	3232	3194	3246	3339	3376	3522	3537	3489	3356	3276	3378	3405	3469	3260	3254	3298	3297	3325	3194	3281
3090	3119	3192	3013	3011	3012	3080	3162	3087	3097	3189	3196	3073	3257	3172	3137	3085	3110	3154	3223	3185	3108	3079	3143	3236	3309	3413	3426	3330	3212	3232	3303	3337	3457	3477	3437	3241	3222	3127	3118	3107	3221	3289	3219	3335	3287	3178	3294	3241	3309
3197	3092	3097	2946	2941	3066	3159	3152	3095	3056	2990	3009	3004	3107	3168	3172	3074	3099	3016	3183	3088	3191	3279	3246	3240	3314	3320	3235	3243	3306	3266	3357	3326	3253	3185	3222	3272	3126	3177	3034	3086	3117	3206	3251	3379	3348	3258	3099	3146	3176
3231	3146	2890	3118	2970	3094	2954	3087	2905	2967	2944	2880	3094	3084	3144	3137	3155	3031	3003	3047	3080	3131	3285	3164	3375	3392	3275	3104	3240	3213	3297	3281	3159	3209	3133	3085	3366	3330	3292	3260	3203	3097	3287	3237	3294	3336	3455	3282	3259	3073
3023	3128	2987	3120	3066	2985	3093	2918	2963	3075	2909	3063	3068	3180	3225	3170	3042	3127	3074	3062	3125	3146	3287	3325	3414	3452	3301	3189	3235	3499	3366	3223	3123	3005	3227	3511	3580	3461	3383	3359	3247	3339	3239	3259	3004	3176	3313	3247	3211	3216
3033	3118	3115	3062	3040	3128	3070	3002	3025	3001	3109	2969	3021	3215	3225	3199	3173	3105	3156	3242	3105	3281	3321	3382	3396	3399	3169	3311	3358	3328	3280	3279	3146	3304	3465	3586	3412	3389	3276	3220	3342	3445	3357	3344	3226	3241	3084	3278	3180	3216
3234	3118	3134	3002	3130	3120	3093	3054	3037	3047	3206	3150	3031	3193	3067	3213	3185	3236	3152	3210	3194	3259	3285	3330	3266	3071	3199	3250	3291	3246	3097	3143	3222	3337	3582	3516	3160	2894	2929	2825	2963	3125	3305	3568	3318	3087	3089	3278	3341	3192
3165	3234	3023	3103	3030	3126	3197	2969	3059	3118	3009	3072	3156	3229	3186	3262	3228	3151	3212	3214	3155	3257	3319	3357	3463	3387	3138	3193	3271	3174	3130	3101	3204	3599	3431	3228	2915	2748	2737	2834	2756	2798	3064	3339	3453	3159	3049	3163	3205	3163
3143	3111	3027	3111	3051	3085	3109	3058	2968	3160	3063	3154	3173	3283	3190	3181	3206	3353	3242	3208	3177	3219	3342	3515	3270	3247	3243	3341	3267	3312	3166	3350	3391	3456	3448	2904	2674	2910	2915	3158	3038	2712	2740	3215	3394	3360	3024	3090	3281	3286
3231	2981	2910	3022	2866	2968	2845	2886	2826	3023	3021	3168	3154	3336	3306	3309	3258	3115	3233	3202	3325	3374	3315	3401	3315	3200	3350	3230	3314	3156	3155	3168	3339	3288	3281	2810	2710	3052	3501	3534	3293	2736	2642	3078	3476	3331	2868	3243	3193	3094
3090	3202	2968	2986	2925	2868	2913	2953	2969	3069	3123	3123	3304	3208	3246	3181	3288	3204	3413	3350	3272	3488	3418	3354	3427	3368	3286	3379	3284	3309	3102	3211	3314	3392	3293	2833	2682	3077	3377	3521	3076	2574	2452	3135	3404	3200	2949	2996	3172	3143
3075	3023	2992	2958	2874	2785	2892	2972	2999	3026	3070	3138	3143	3202	3279	3185	3233	3283	3270	3330	3499	3369	3297	3438	3345	3322	3359	3400	3314	3285	3102	3049	3319	3299	3148	2913	2674	2665	2875	2878	2655	2317	2615	3196	3383	3159	2860	2991	3195	3026
3066	3110	2969	2974	2869	2920	2932	3010	3165	3116	3124	3203	3143	3181	3108	3262	3102	3187	3075	3197	3271	3409	3428	3408	3299	3337	3400	3286	3279	3119	3053	3081	3170	3356	3309	3102	2768	2516	2591	2403	2375	2600	3033	3355	3274	2959	2954	3152	3041	3053
2999	3174	2920	3101	3036	2927	3043	3090	3059	3197	3147	3102	3239	3262	3204	3021	3059	2948	3145	3060	3226	3251	3418	3349	3381	3237	3191	3263	3310	3239	3128	3098	3175	3393	3253	3298	3076	2820	2705	2643	2718	3078	3281	3316	2915	2722	2990	3100	3063	3058
3005	2888	2966	2855	2994	2909	3052	3046	3129	3158	3204	3110	3125	3064	3225	3140	3045	3009	3015	3015	3324	3385	3318	3341	3222	3392	3130	3144	3370	3178	3090	2986	3250	3106	3170	3369	3261	3109	2965	3168	3276	3488	3214	2890	2779	2839	3114	3065	2872	2905
3144	3050	2955	2924	3015	3001	3135	3077	3105	3166	3139	3186	3129	3176	3175	3087	3129	2965	3032	3125	3109	3124	3241	3442	3357	3162	3140	3142	3174	3162	3155	3183	3202	3243	3132	3251	3254	3296	3270	3251	3295	3138	2920	2816	2921	3018	3209	3090	2853	2948
3046	2996	2905	2971	2935	3085	2968	3076	3067	3126	3166	3223	3314	3282	3300	3298	3118	3036	3036	3231	3113	3253	3166	3368	3238	3260	3090	3089	3061	3105	3158	3197	3117	3147	2878	3004	3142	3073	3017	3144	2987	2962	2892	2914	3127	3117	3088	2891	2939	3061
3042	3038	2976	2917	3033	2965	2976	3063	3068	3128	3183	3248	3103	3325	3156	3239	3359	3190	2969	3061	3161	3318	3224	3145	3139	3326	3247	3149	2989	3091	3116	3124	3132	3076	3061	3030	2832	2932	2765	2756	2895	2894	3088	3118	3218	3027	2940	2899	2954	3035
3044	3049	2966	2929	3034	3046	3089	2942	3008	3093	3143	3257	3285	3340	3290	3239	3148	3126	3122	3248	3127	3235	3219	3247	3199	3186	3178	3058	3028	3048	3229	3066	3211	3164	3088	3115	3062	3054	2967	3033	2972	2998	3048	2946	3084	2959	3011	3058	3089	3150
2964	3064	2978	2949	2967	2934	2940	2926	2931	3099	3107	3175	3269	3324	3331	3260	3140	3182	2961	3095	3250	3314	3310	3282	3215	3310	3169	3182	3139	3066	3016	3120	3076	3154	3026	3168	3086	3044	3055	3079	3085	3099	3026	2888	3007	2953	3038	3165	3088	2918
2992	3021	2720	2782	2935	2964	2895	2916	2923	2979	3014	3196	3135	3155	3257	3184	3198	3141	2974	3133	3163	3302	3330	3213	3082	3346	3159	3071	3051	3089	3135	3023	3051	3017	2936	3002	2970	3038	2932	3009	2877	2815	2908	2940	2985	3127	3094	3076	3038	3045
3048	2983	2830	2952	2876	2932	3146	3032	3031	3171	3161	3215	3302	3353	3118	3120	3194	3077	3072	3131	3229	3119	3266	3202	3212	3225	3117	3029	3005	3174	3109	3052	3067	3011	2968	3029	2935	3037	2868	2908	2780	2914	3096	2995	3033	2987	3058	2945	3054	3091
3156	3051	2877	2735	3015	2870	3045	2968	2942	3003	3178	3208	3281	3298	3309	3278	3043	3005	3006	3210	3235	3187	3196	3233	3160	3067	2946	3098	3006	3022	3089	3087	2942	2987	3024	3053	3081	3004	2863	2972	2875	3000	3002	2993	2971	2966	2961	2946	3058	3015
3208	2996	2949	2951	2847	2882	2913	3029	3118	3144	3117	3148	3190	3246	3264	3177	3159	3046	3071	3136	3129	3250	3256	3250	3185	3176	3039	3009	3208	2960	3061	3048	3047	2958	3085	2994	3094	3024	3026	3040	2979	2988	2949	2824	2839	2897	2955	2976	2973	2917
3021	2969	2948	2903	2949	3113	3177	3143	3186	3151	3130	3195	3188	3138	3240	3097	3129	2997	3042	3199	3206	3195	3283	3156	3058	3099	3165	2900	2917	2999	2921	3095	2973	2970	3015	2967	2950	2837	2842	3045	2849	2913	2931	2925	2922	2880	3010	3025	2861	2929
3122	3124	3029	3102	3038	3048	3206	3141	3264	3285	3344	3308	3354	3165	3113	3109	3041	2982	3079	3255	3205	3127	3086	3215	3077	2985	3140	3080	3008	3072	2909	2928	3111	2985	2894	2929	2976	2818	2855	2842	3016	2897	2921	3077	3010	3040	2959	2986	2876	3013
3107	3206	3107	3023	2996	2996	3110	3144	3232	3143	3362	3234	3320	3310	3123	3036	2966	2956	3163	3266	3449	3152	3148	3191	3285	3045	2967	3143	3126	2992	3094	3072	3055	3145	2998	3123	2988	2922	2959	2901	2971	2896	3034	2891	3037	2987	3053	2986	3050	2964
3101	3202	2901	2937	2875	2859	2916	3046	3073	3094	3240	3149	3278	3188	3032	3179	3173	3080	3032	3155	3323	3231	3179	2896	3175	3243	2945	3029	3050	3007	3027	3152	3107	3041	3107	3099	3033	3014	3054	2974	3031	2936	2913	3012	3026	3042	2999	3097	3069	2985
2943	2830	2877	2773	2955	3063	2976	3062	3158	3234	3080	3099	3055	3055	3158	3371	3222	3199	3162	3067	3027	3375	3339	3019	3109	3181	3097	3029	3116	3131	3054	3207	3079	3096	3110	3033	2969	2989	2992	3013	2914	2950	3058	2948	3065	3068	3199	3192	3105	3088
3007	2838	2891	2947	2986	3062	3247	3190	3173	3203	3113	3114	3158	2933	3023	3149	3140	3272	3362	3139	2973	3158	3310	3113	3051	3067	3130	3050	3052	3287	3228	3131	3041	3109	3168	3134	3072	3061	2900	2965	2905	2959	3010	2979	3023	3049	3190	3159	3212	2883
3066	2969	2882	2966	3044	3143	3210	3174	3344	3233	3236	3115	3193	3070	3047	3077	3173	3226	3248	3156	3021	3084	3181	3197	3120	2936	3199	3150	3071	3328	3280	3071	3250	2888	3101	2992	2934	2902	2931	3050	2975	2897	2997	2884	2958	3002	3071	3095	3154	3092
3088	3040	3006	3087	3048	2947	3141	3240	3181	3269	3248	3204	3172	3079	3175	3079	3005	3201	3134	3256	3127	3127	3036	3312	3295	3028	3106	3216	3142	3022	3297	3117	3109	3178	2909	3134	2922	3028	2881	3093	2917	3035	2903	2956	3036	2939	3057	3068	3104	3087
3122	3059	3091	2901	2963	2863	2887	3015	3059	3201	3141	3384	3335	3432	3383	3233	3095	3031	3049	3287	3382	3158	3084	3237	3185	3068	2946	3229	3196	3086	3180	3023	3071	3108	3018	3099	2940	2923	2851	2967	2955	2960	2915	2962	2875	3101	3089	3046	2949	3045
3156	3052	2999	2852	2887	2786	2886	2838	2920	3023	3163	3261	3308	3392	3360	3220	3169	3120	3058	3274	3371	3127	3023	3085	3315	3125	2949	3105	3111	2806	2930	3023	2943	3033	2966	3023	2950	2921	2959	2904	2970	3012	2838	2873	2888	2875	2782	2965	2970	2992
3095	2989	2858	2726	2871	2775	2873	2913	2907	3027	2982	3064	3127	3201	3336	3420	3330	3124	3009	3034	3286	3414	3096	2893	3197	3233	2959	2900	3001	2850	2906	3014	2937	3051	2953	3059	3026	2950	2892	2941	3037	2818	2880	2939	2986	2927	2855	3026	2957	3007
3107	2905	2773	2636	2825	2875	2869	3003	2984	2883	2941	2984	2968	3104	3236	3380	3376	3244	3033	3068	3139	3313	3210	2933	3116	3269	2970	2778	3017	3031	2995	3111	2975	3020	3116	3016	3125	3007	3020	2898	2966	2878	2920	2881	2933	3040	2922	2948	3009	2825
2964	2949	2825	2763	2802	2880	2967	3048	2892	3005	2846	2715	2964	3024	3191	3292	3409	3253	3088	3045	3123	3402	3271	3016	2977	3185	3030	2824	2997	3045	2843	2986	2974	2879	3031	2944	3054	3063	3085	2779	3025	3012	2936	2887	2918	2982	3099	2977	2950	3003
2939	2792	2764	2843	2903	2867	3009	2973	3005	2883	2785	2788	2842	3020	3061	3220	3400	3412	3094	2924	3056	3221	3298	3072	2956	3106	3161	3006	3169	3042	2878	3036	2916	2819	3110	2956	3088	2929	3037	2890	2982	2941	3114	3035	3113	3024	2967	3103	2913	2939
2855	2804	2701	2862	2918	3009	2989	2944	2946	2919	2785	2775	2957	3016	3196	3183	3266	3325	3092	2940	2982	3137	3232	3084	3013	3235	3150	2947	3110	3040	2887	2894	2991	2922	3168	2898	2984	2938	3052	3004	3060	2900	3014	2925	3260	3057	2992	3044	2964	3058
2851	2801	2722	2778	2818	3051	2952	3021	2988	2826	2797	2819	2721	2827	2993	3096	3317	3319	3092	2963	2940	3292	3191	3105	3106	3195	3217	3041	3186	3307	2940	3066	3009	2949	3121	2987	3046	2917	2984	3017	3002	2992	2885	3046	3117	3110	3026	3125	3011	3128
2763	2758	2702	2796	2950	2849	2964	2928	3016	2969	2869	2867	2829	2931	3006	3156	3315	3409	3171	3046	2974	3156	3248	3002	3031	3304	3222	3100	3134	3217	2937	3086	3075	2977	3123	3073	3199	2881	3059	2885	3058	2994	3052	3063	3053	3039	3101	3216	2996	3197
2801	2798	2650	2714	2954	2911	2848	2866	2852	2869	2745	2745	2733	2920	3017	3188	3244	3196	3084	2841	2961	3111	3171	3257	3051	3330	3296	3068	3125	3174	2971	3224	2999	3044	3105	2995	3107	2960	2867	2855	3073	2928	3029	2895	2895	2996	2997	3045	3171	3057
2729	2739	2818	2677	2895	2686	2721	2838	2905	2815	2723	2775	2813	2976	3024	3136	3235	3277	3074	2848	2973	3207	3345	3207	2982	3255	3180	2988	3204	3368	3097	3133	3008	3023	2993	2946	3124	2853	3062	2847	2982	2989	2976	2899	2949	3023	2983	2936	3169	3121
2969	2800	2644	2756	2713	2807	2621	2763	2840	2857	2715	2898	2967	2969	3090	3134	3312	3169	3071	3041	3063	3145	3299	3058	2969	3105	3106	3005	3166	3188	3064	3158	3129	2993	3078	3008	3115	2961	2934	2844	2971	2927	2971	2925	2880	2912	3003	3079	3015	3200
3093	2913	2712	2718	2750	2700	2776	2702	2734	2842	2682	2984	3019	3034	3211	3241	3127	3145	2987	2927	3036	3270	3254	2926	3138	3136	3006	2877	3151	3081	3077	3083	3014	3010	3129	3082	3093	3027	2929	2973	2923	2843	2981	2884	2869	2816	2870	3049	3002	3084
3121	2948	2784	2725	2794	2730	2621	2710	2695	2807	2859	2839	2995	3017	3214	3304	3238	3025	2925	3052	3070	3216	3161	2997	3166	3090	2984	2920	3315	3073	2978	3074	3037	3002	3184	3206	3191	3039	3116	2859	3005	2959	2977	3026	2828	2911	2867	3006	3033	3161
3192	3050	2801	2910	2766	2767	2647	2695	2727	2879	2906	2912	3149	3083	3241	3245	3161	2985	2987	3095	3351	3216	3087	3091	3155	3153	2881	2971	3167	3071	3001	3071	2955	3072	3012	3160	3144	2994	3066	2856	3024	2887	2982	2804	3024	2907	2932	3032	3133	3066
3234	3072	2857	2841	2689	2792	2709	2869	2872	2943	3038	2986	3151	3064	3182	3150	2949	2920	2991	3170	3241	3138	3054	3189	3310	3099	3022	3054	2955	2847	2897	2892	2971	3055	3047	3073	3159	3011	2918	2868	2968	3005	2926	2969	2835	2970	2938	2958	3170	3088
3030	3024	3019	2885	2932	2839	2904	2810	3115	3065	3094	3097	3103	3131	3139	2978	3016	2985	3052	3292	3224	3001	2994	3152	3210	3138	3052	3111	3020	3003	2981	2949	2918	2987	3059	3084	3047	2937	3060	3010	2911	3071	3029	3094	2924	2905	2977	3074	3041	3062
2860	2917	2897	2971	3103	2846	2977	2937	3177	3146	3130	3187	3108	3071	3009	2845	2806	3016	3192	3080	3023	3005	2934	3170	3078	2958	3044	3226	3067	3080	3017	2915	2966	2924	2886	3058	3081	3121	2839	3123	3130	3220	3045	2993	2958	2935	3092	2974	3060	3057
2859	2862	2805	2950	3002	2864	2912	3060	3136	3212	2999	3056	2909	2820	2934	2881	3003	3178	3092	3097	2903	2923	3087	3045	2916	2941	3105	2978	3130	3125	3030	2990	2946	2827	2982	3055	2947	3031	2983	3078	3140	3115	3044	3001	3001	2897	2993	3215	3216	3021
2933	2701	2783	2682	2673	2757	2838	2982	3045	2999	2908	2835	2731	2770	2745	2902	3079	3181	3055	2936	2907	2955	3117	2958	2931	3142	3094	2953	3215	3143	3032	2926	2927	2804	2925	3060	3059	3086	3042	2986	3075	3130	3032	3038	3025	3014	3172	3211	3095	3162
2900	2915	2782	2738	2668	2661	2710	2737	2942	2854	2766	2751	2833	2865	2917	2946	2939	2851	2900	2872	2991	2905	2883	2948	3016	3141	3092	3021	2996	3037	2923	2947	2857	2957	3009	3026	3044	3068	2998	3082	3141	3024	3194	2995	3063	3097	3142	3191	3166	3096
3002	2866	2820	2797	2801	2738	2914	2920	2929	2934	2980	2892	2878	2904	2875	2809	2956	2911	2729	2915	2958	2928	2844	2946	2970	3113	2964	3133	3089	2986	3122	2967	2823	2871	2898	3013	3131	3088	3120	3116	3233	3175	3102	3096	3097	3151	3114	3149	3270	3113
2949	2843	2776	2923	2866	2902	2852	3021	3036	3141	3046	2882	2874	2767	2820	2820	2790	2917	2865	3030	3029	2777	2935	3089	3009	2956	3072	3078	3162	3109	3197	2926	3029	2817	3008	3043	2995	3185	3057	3237	3143	3159	3128	3078	3115	3029	3103	3196	3128	3173
2717	2708	2660	2707	2899	2910	2927	2880	3090	2920	2911	2920	2644	2764	2732	2866	2997	2943	3020	3018	2868	2804	2975	3089	2949	2942	3074	2999	3071	3050	3077	3067	3033	2934	3014	3197	3272	3063	3182	3126	3134	3236	3087	3133	2978	3069	3141	3141	3245	3307
2875	2840	2769	2707	2692	2823	2775	2845	2831	2864	2895	2773	2724	2641	2853	2918	2964	2984	2907	2781	2862	2908	2982	2869	3013	3129	3023	2927	3090	3076	3046	3055	3091	2984	3010	2937	3184	3123	3076	3094	3188	3179	3160	2937	3024	2987	3053	3006	3054	3125
2943	2943	2877	2819	2719	2716	2697	2836	2919	2831	2853	2973	2875	2967	2925	2821	2865	2926	2831	2952	2942	3024	2867	2863	3103	3073	3024	3032	3087	3057	3184	3108	3094	3101	2984	3112	3127	3106	3201	3078	3040	3132	3083	3124	3019	3013	3085	3022	3086	3128
2845	2890	2884	2977	2866	2901	2820	2904	2811	3047	2830	2855	2910	2921	2775	2795	2814	2861	2988	2954	2794	2805	2891	2981	2992	2919	2965	2957	3072	3123	3176	3099	3044	3117	3231	3037	3166	3078	2988	2977	3117	3042	3100	3056	3029	3021	3017	2947	3073	3019
2827	2745	2757	2771	2768	2817	2648	2869	2834	2925	2905	2767	2788	2815	2826	2836	2978	2930	2864	2841	2843	2869	2967	2872	2976	2999	3042	3029	2969	3118	3128	3071	3071	3044	3051	3154	3029	3067	2950	2994	2936	3129	2993	3068	3019	3131	3071	3061	2980	3109
2884	2889	2768	2755	2709	2748	2658	2677	2746	2703	2798	2821	2813	2824	2876	2853	2973	2955	2874	2904	2863	2850	2913	2894	2828	2930	2859	2875	3003	3103	3104	3062	2950	3058	3109	3093	3048	3062	2986	2960	2988	3020	3071	2956	2978	2941	2908	3090	3049	2978
2847	2929	2794	2830	2870	2819	2763	2856	2825	2850	2947	2841	2846	3002	2912	2892	2936	2837	2905	2935	2789	2848	2843	2756	2896	2864	2903	2906	2982	2850	2961	2986	3167	3028	3044	3093	3112	3007	2869	2912	2889	3075	3043	3025	2991	2872	2908	3006	3043	3041
2782	2811	2735	2754	2817	2842	2738	2783	2764	2862	2872	2871	2850	2821	2959	3000	2914	2945	2885	2815	2845	2857	2767	2807	2833	2873	2962	2857	2827	2909	2916	2814	2931	2918	3015	3060	2934	3081	2929	2901	2965	3063	3053	2930	2916	2945	2972	2996	3051	3016
2860	2877	2784	2753	2800	2716	2648	2721	2686	2745	2924	2821	2941	2876	2854	2926	2914	2900	2933	2828	2869	2924	2816	2897	2817	2782	2732	2810	2836	2774	2821	2982	2892	2929	2910	3054	3075	2864	2965	2817	2938	2946	3032	2951	2861	2988	2984	3057	2965	3064
2750	2801	2737	2755	2791	2778	2845	2766	2829	2802	2801	2827	2902	2937	2921	2871	2863	2838	2948	2830	2754	2900	2845	2738	2831	2825	2831	2783	2876	2769	2762	2852	2819	2863	2840	2945	2938	2877	2835	2823	2826	2925	2899	2973	3046	2952	2905	2935	2972	2967
2813	2760	2679	2719	2672	2755	2791	2681	2769	2787	2992	2806	2845	2884	2884	2877	2808	2852	2837	2850	2706	2921	2845	2808	2856	2836	2834	2828	2763	2810	2829	2729	2922	2978	2863	2818	2824	2747	2763	2923	2875	2936	2864	2844	2931	2842	2880	2943	3042	2956
2751	2840	2670	2684	2735	2758	2817	2831	2885	2794	2991	2815	2908	2810	2936	2855	2828	2803	2772	2897	2748	2823	2862	2737	2810	2885	2763	2769	2717	2816	2796	2854	2867	2806	2751	2878	2884	2889	2753	2789	2920	2940	2989	2915	2948	2819	2853	3007	2887	3054
2712	2658	2644	2669	2793	2747	2779	2833	2875	2897	2856	2925	2865	2895	2764	2873	2793	2773	2842	2755	2714	2936	2878	2815	2796	2884	2718	2831	2750	2777	2839	2881	2762	2812	2753	2806	2915	2821	2864	2846	2867	2927	2889	2886	2865	2821	2879	2941	3067	2886
2745	2712	2578	2673	2759	2703	2811	2785	2893	2954	2863	2859	2905	2826	2946	2784	2825	2907	2833	2802	2810	2802	2913	2938	2847	2831	2676	2717	2824	2811	2779	2815	2785	2717	2778	2833	2932	2888	2841	2979	2811	2829	2961	2805	2930	2817	2859	2911	2950	2913
2623	2548	2529	2696	2705	2644	2758	2743	2809	2891	2946	2758	2877	2807	2747	2778	2832	2844	2798	2928	2806	2755	2787	2744	2875	2824	2766	2755	2901	2822	2905	2745	2748	2746	2834	2833	2852	2945	2825	2874	2867	2871	2877	2860	2777	2732	2863	2861	3088	2927
2562	2649	2614	2709	2617	2699	2728	2711	2691	2807	2881	2804	2752	2789	2787	2771	2720	2787	2897	2813	2778	2786	2808	2764	2705	2759	2755	2771	2711	2855	2812	2800	2765	2705	2746	2817	2879	2957	2846	2789	2776	2726	2888	2822	2791	2846	2890	2936	2958	3002
2599	2548	2537	2646	2646	2674	2632	2538	2755	2778	2725	2603	2654	2727	2703	2696	2850	2832	2786	2747	2794	2849	2823	2835	2925	2767	2809	2815	2809	2794	2896	2823	2790	2756	2726	2874	2989	2928	2839	2820	2739	2673	2844	2824	2810	2738	2779	2938	2977	2982
2572	2666	2633	2633	2776	2681	2613	2661	2722	2672	2715	2595	2567	2695	2573	2706	2756	2761	2775	2770	2736	2883	2814	2822	2859	2818	2883	2804	2862	2925	2827	2768	2918	2797	2775	2749	2970	3022	2917	2749	2815	2707	2798	2821	2848	2845	2778	2758	2849	2966
2658	2726	2603	2581	2567	2666	2608	2584	2718	2619	2671	2575	2577	2707	2747	2766	2658	2669	2734	2770	2837	2725	2863	2886	2805	2970	2844	2813	2906	2854	2942	2941	3036	2743	2874	2779	3010	2941	2830	2848	2721	2802	2889	2806	2740	2848	2821	2869	2859	2929
2786	2850	2688	2667	2719	2645	2672	2679	2538	2622	2788	2681	2686	2581	2621	2712	2753	2673	2773	2753	2796	2801	2862	2832	2839	2993	2943	2959	3024	2944	2904	2953	2892	2829	2910	2967	2846	2933	2865	2755	2854	2793	2892	2924	2805	2768	2761	2848	2873	2941
2775	2756	2620	2700	2616	2656	2716	2609	2653	2684	2629	2645	2668	2650	2653	2706	2740	2623	2656	2714	2689	2750	2765	2832	2930	2860	3011	2938	2899	2885	2914	2960	2972	2977	2873	3006	2891	2876	2915	2845	2846	2810	2846	2909	2919	2876	2641	2900	2960	3061
2740	2723	2647	2656	2703	2600	2632	2613	2758	2726	2669	2753	2753	2605	2554	2694	2644	2765	2686	2605	2672	2628	2730	2848	2945	2918	2898	2926	2923	2776	2912	3010	2965	2958	2856	2921	2857	2971	2846	2871	2861	2900	2841	2886	2814	2841	2758	2943	2968	3069
2663	2743	2630	2518	2585	2653	2714	2652	2679	2639	2762	2803	2733	2723	2572	2679	2726	2569	2639	2635	2703	2698	2687	2768	2845	2921	2972	2811	2926	2883	2955	2893	2988	2965	3003	2883	2827	2970	2916	2880	2839	2945	2868	2890	2827	2922	2884	2873	2878	3081
2746	2714	2601	2566	2546	2596	2647	2679	2718	2765	2712	2692	2615	2614	2723	2681	2627	2769	2691	2633	2643	2726	2759	2763	2828	2813	2907	2828	2850	2899	2930	3000	3075	3012	2847	2930	2956	2880	2969	2977	2837	2857	2936	2866	2890	2858	2745	2845	2911	2987
2783	2629	2639	2652	2584	2629	2646	2711	2644	2699	2712	2893	2796	2716	2580	2677	2756	2859	2632	2790	2703	2755	2793	2741	2758	2772	2833	2905	2829	2945	2983	2974	3058	2920	2759	2846	2932	3015	2863	2948	2990	2937	2865	2877	2816	2835	2791	2852	2934	3157
2722	2738	2591	2649	2604	2593	2687	2685	2679	2722	2745	2699	2678	2602	2670	2628	2863	2697	2637	2617	2781	2668	2870	2767	2709	2766	2982	2880	2924	2966	2778	2922	2916	2835	2790	2872	2828	2865	3030	2886	2848	2739	2827	2946	2912	3004	2853	2961	2976	2938
2627	2602	2715	2652	2637	2649	2677	2716	2756	2809	2731	2643	2720	2745	2721	2679	2747	2728	2744	2672	2749	2796	2748	2744	2814	2789	2786	2797	2887	2918	2937	2856	2876	2927	2868	2904	2931	2984	3022	2928	2880	2827	2881	2992	2873	3047	3006	2794	2921	2839
2680	2652	2598	2661	2590	2602	2624	2766	2734	2779	2807	2785	2719	2726	2692	2777	2718	2750	2779	2692	2675	2714	2750	2822	2653	2793	2740	2801	2877	2823	2877	2820	2892	2768	2915	2835	2844	3025	2923	3035	2967	2842	2895	2992	2864	2997	2900	2810	2824	2819
2559	2718	2603	2573	2612	2552	2629	2665	2688	2651	2737	2832	2745	2798	2751	2652	2642	2758	2647	2677	2783	2799	2770	2750	2684	2744	2774	2749	2878	2869	2888	2883	2909	2868	2845	2751	2852	2887	2865	3021	2897	2798	2848	2944	2939	2953	2881	2814	2758	2728
2579	2656	2488	2496	2524	2593	2715	2770	2711	2828	2784	2815	2800	2730	2708	2739	2787	2764	2719	2683	2700	2759	2820	2794	2773	2689	2802	2755	2885	2781	2682	2774	2804	2814	2745	2870	2963	2800	2909	2909	2865	2784	2830	2903	2939	2933	3022	2834	2804	2801
2667	2672	2610	2525	2601	2599	2648	2821	2905	2749	2787	2818	2822	2829	2706	2722	2732	2705	2696	2745	2732	2742	2871	2756	2761	2756	2811	2767	2736	2881	2663	2623	2727	2823	2943	2889	2855	2870	2821	2739	2932	2948	2896	2944	2919	2844	2774	2763	2825	2917
2586	2677	2489	2633	2554	2687	2656	2867	2789	2704	2709	2793	2802	2691	2786	2681	2737	2769	2738	2759	2722	2692	2670	2793	2820	2774	2745	2714	2729	2587	2671	2640	2839	2938	2833	2812	2877	2734	2796	2923	2829	2785	2735	2913	2840	2907	2858	2880	2743	2818
2627	2656	2549	2461	2668	2610	2759	2797	2679	2705	2744	2881	2656	2829	2826	2687	2715	2823	2784	2711	2677	2849	2784	2823	2754	2774	2677	2834	2645	2661	2699	2718	2796	2819	2926	2748	2799	2662	2793	2747	2750	2839	2837	2900	2829	2768	2842	2873	2791	2675
2681	2567	2512	2550	2517	2648	2688	2748	2759	2682	2715	2647	2780	2714	2745	2663	2690	2657	2603	2799	2781	2824	2774	2782	2858	2827	2734	2633	2665	2745	2757	2729	2771	2852	2735	2698	2755	2637	2853	2836	2795	2793	2663	2850	2750	2706	2831	2800	2789	2723
2557	2572	2534	2513	2505	2522	2603	2684	2803	2611	2609	2583	2683	2755	2737	2725	2653	2851	2832	2715	2802	2793	2779	2801	2853	2733	2807	2789	2715	2759	2679	2692	2767	2728	2685	2740	2700	2812	2835	2951	2918	2765	2835	2634	2697	2781	2748	2817	2788	2783
2535	2503	2503	2467	2490	2485	2640	2679	2698	2695	2732	2719	2761	2651	2698	2706	2655	2890	2711	2756	2810	2833	2736	2787	2827	2816	2812	2660	2775	2823	2870	2797	2722	2659	2664	2794	2869	2804	2786	2971	2880	2899	2675	2696	2642	2714	2727	2909	2739	2698
2491	2548	2558	2452	2447	2524	2614	2627	2671	2702	2670	2643	2641	2731	2682	2741	2751	2835	2706	2803	2873	2828	2755	2717	2779	2726	2760	2649	2819	2788	2733	2764	2653	2638	2717	2756	2736	2884	2736	2833	2908	2783	2894	2720	2795	2747	2751	2975	2815	2780
2577	2530	2506	2509	2585	2538	2462	2673	2708	2751	2789	2685	2671	2616	2770	2765	2786	2770	2730	2875	2751	2724	2762	2796	2650	2760	2633	2755	2741	2866	2757	2758	2660	2670	2734	2810	2688	2580	2727	2818	2735	2697	2756	2821	2760	2670	2869	2915	2922	2782
2505	2570	2451	2585	2606	2544	2675	2647	2751	2705	2646	2795	2696	2653	2715	2771	2683	2736	2833	2882	2796	2768	2737	2783	2676	2640	2766	2666	2773	2828	2909	2835	2642	2745	2775	2725	2664	2704	2627	2634	2756	2636	2648	2749	2815	2712	2703	2859	2804	2765
2500	2617	2561	2541	2495	2442	2602	2488	2595	2723	2577	2666	2572	2717	2771	2718	2699	2708	2774	2759	2850	2687	2709	2718	2698	2665	2697	2715	2774	2725	2763	2723	2672	2724	2755	2673	2713	2634	2646	2739	2654	2627	2679	2755	2718	2801	2861	2726	2796	2801
2523	2670	2479	2530	2496	2535	2556	2543	2640	2649	2759	2650	2674	2656	2662	2711	2685	2717	2724	2674	2608	2802	2625	2693	2627	2681	2569	2758	2713	2759	2826	2684	2670	2746	2724	2647	2607	2701	2550	2658	2684	2712	2722	2687	2735	2828	2692	2731	2902	2809
2554	2531	2470	2514	2607	2504	2519	2550	2616	2685	2637	2715	2653	2765	2690	2820	2653	2803	2667	2648	2658	2714	2660	2575	2657	2696	2642	2714	2726	2631	2618	2771	2704	2656	2659	2634	2657	2714	2631	2711	2637	2644	2740	2731	2754	2758	2733	2819	2899	2714
2642	2617	2436	2466	2419	2502	2550	2540	2541	2605	2641	2686	2690	2872	2795	2738	2756	2653	2733	2673	2625	2612	2740	2753	2647	2723	2716	2637	2640	2630	2661	2773	2705	2738	2765	2646	2619	2579	2586	2713	2507	2577	2760	2730	2809	2824	2766	2703	2851	2752
2501	2661	2514	2662	2616	2552	2641	2579	2596	2662	2681	2633	2716	2825	2801	2778	2712	2638	2759	2675	2702	2663	2679	2689	2750	2800	2781	2786	2714	2662	2678	2648	2739	2752	2772	2622	2681	2569	2516	2561	2576	2687	2754	2886	2863	2744	2790	2820	2872	2745
2598	2576	2586	2462	2540	2514	2629	2534	2632	2624	2759	2679	2742	2789	2664	2723	2729	2705	2630	2716	2837	2863	2746	2722	2690	2733	2690	2834	2698	2739	2771	2656	2751	2688	2797	2854	2712	2617	2689	2622	2565	2744	2880	2932	2834	2746	2698	2723	2875	2801
2562	2563	2502	2589	2578	2563	2570	2508	2617	2606	2716	2594	2726	2644	2673	2652	2717	2598	2690	2710	2777	2785	2774	2731	2801	2787	2639	2719	2663	2815	2877	2834	2710	2739	2899	2793	2810	2822	2669	2719	2588	2711	2788	2833	2825	2820	2848	2933	2854	2878
2563	2563	2492	2434	2456	2508	2563	2566	2555	2562	2613	2695	2730	2668	2652	2748	2678	2653	2771	2712	2861	2598	2810	2762	2785	2823	2850	2689	2850	2809	2778	2669	2713	2763	2703	2666	2852	2817	2845	2814	2740	2780	2904	2826	2855	2754	2752	2828	3034	2873
2542	2459	2501	2503	2486	2538	2597	2637	2562	2614	2681	2567	2667	2788	2684	2676	2669	2747	2707	2839	2716	2697	2684	2703	2829	2838	2791	2727	2710	2788	2695	2694	2775	2753	2730	2831	2768	2756	2735	2767	2807	2725	2783	2802	2731	2803	2768	2840	2963	2943
2561	2606	2461	2535	2530	2589	2545	2675	2612	2581	2661	2760	2854	2658	2706	2709	2710	2762	2777	2738	2766	2783	2801	2633	2751	2755	2791	2724	2793	2752	2638	2795	2753	2800	2707	2597	2700	2823	2850	2753	2739	2716	2737	2825	2826	2871	2736	2738	2826	2829
2577	2606	2551	2538	2520	2493	2597	2535	2661	2780	2699	2608	2779	2647	2812	2756	2681	2743	2710	2598	2701	2654	2648	2783	2707	2713	2807	2742	2688	2716	2813	2677	2705	2736	2651	2746	2742	2700	2876	2798	2863	2718	2731	2724	2867	2827	2813	2801	2895	2896
2624	2549	2644	2644	2514	2720	2645	2638	2590	2702	2631	2615	2650	2712	2769	2785	2701	2729	2692	2693	2652	2629	2708	2771	2759	2819	2834	2781	2684	2694	2596	2744	2693	2731	2725	2663	2613	2717	2773	2715	2811	2829	2709	2820	2798	2834	2741	2813	2846	2891
2512	2555	2524	2560	2526	2516	2648	2719	2717	2698	2620	2774	2739	2724	2768	2710	2726	2718	2705	2673	2765	2657	2622	2701	2720	2848	2736	2723	2691	2672	2678	2772	2886	2717	2664	2676	2706	2659	2783	2786	2818	2712	2758	2819	2808	2762	2782	2774	2758	2762
2524	2585	2481	2489	2509	2688	2743	2675	2712	2629	2697	2805	2694	2686	2791	2709	2761	2722	2708	2592	2705	2631	2672	2711	2697	2745	2706	2782	2641	2696	2675	2789	2725	2879	2660	2711	2762	2738	2745	2748	2771	2749	2812	2749	2763	2805	2789	2813	2734	2767
2529	2508	2489	2553	2577	2597	2654	2695	2718	2669	2788	2675	2671	2615	2658	2567	2688	2634	2595	2600	2657	2700	2734	2680	2710	2833	2789	2686	2575	2616	2710	2716	2710	2745	2708	2757	2690	2603	2704	2763	2805	2688	2642	2675	2690	2831	2836	2731	2841	2816
2487	2482	2571	2517	2504	2586	2627	2634	2730	2630	2762	2684	2721	2673	2636	2630	2584	2577	2670	2729	2616	2709	2639	2834	2770	2700	2578	2694	2695	2673	2800	2760	2694	2685	2799	2801	2676	2772	2730	2703	2731	2815	2732	2697	2825	2874	2840	2760	2806	2719
2455	2605	2490	2472	2488	2603	2673	2634	2638	2713	2708	2665	2763	2642	2735	2687	2677	2614	2607	2737	2668	2684	2757	2750	2734	2742	2676	2645	2728	2721	2718	2689	2689	2628	2803	2724	2728	2829	2694	2915	2766	2802	2775	2697	2868	2901	2831	2766	2774	2765
2485	2404	2466	2598	2570	2629	2737	2652	2735	2626	2660	2683	2650	2799	2852	2695	2774	2633	2701	2612	2729	2667	2546	2871	2732	2775	2812	2774	2717	2875	2725	2705	2724	2665	2715	2839	2697	2680	2783	2742	2732	2788	2785	2809	2806	2874	2871	2893	2884	2720
2475	2542	2517	2530	2618	2584	2738	2653	2660	2735	2665	2597	2640	2642	2857	2798	2757	2634	2685	2711	2740	2718	2726	2810	2750	2702	2719	2830	2767	2809	2737	2793	2810	2767	2734	2791	2730	2819	2761	2749	2806	2765	2831	2971	2790	2840	2939	2832	2931	2875
2528	2562	2442	2540	2595	2712	2705	2633	2808	2701	2607	2604	2721	2603	2673	2781	2802	2806	2679	2720	2688	2726	2768	2807	2728	2798	2720	2870	2840	2799	2740	2689	2705	2740	2800	2823	2786	2818	2835	2732	2780	2776	2826	2793	2773	2833	2843	2824	2943	2726
2498	2509	2449	2636	2416	2586	2638	2661	2652	2774	2606	2640	2611	2735	2609	2718	2756	2648	2626	2652	2741	2705	2789	2755	2703	2755	2649	2752	2759	2762	2815	2726	2637	2649	2679	2850	2880	2825	2798	2735	2805	2703	2773	2885	2761	2810	2741	2854	2829	2806
2592	2538	2516	2574	2573	2624	2611	2682	2688	2649	2594	2584	2601	2552	2621	2653	2611	2694	2744	2614	2747	2736	2648	2586	2651	2745	2774	2728	2737	2759	2707	2705	2703	2681	2708	2742	2837	2796	2736	2739	2731	2770	2852	2803	2847	2803	2891	2833	2862	2752
2440	2568	2524	2554	2462	2538	2609	2628	2658	2703	2706	2620	2598	2632	2581	2642	2684	2613	2624	2723	2711	2765	2756	2625	2736	2744	2786	2825	2734	2749	2700	2688	2747	2691	2748	2801	2810	2742	2657	2686	2683	2714	2798	2766	2740	2884	2853	2730	2682	2790
2565	2536	2439	2427	2547	2571	2688	2590	2712	2680	2618	2650	2658	2709	2615	2690	2673	2688	2676	2748	2707	2690	2698	2686	2664	2710	2813	2678	2788	2818	2691	2670	2784	2845	2686	2739	2692	2846	2665	2630	2673	2735	2718	2796	2832	2715	2765	2750	2633	2819
2493	2556	2482	2570	2566	2498	2555	2579	2668	2627	2651	2732	2733	2671	2664	2604	2573	2664	2672	2691	2670	2657	2731	2572	2585	2737	2786	2856	2832	2771	2736	2642	2818	2771	2705	2674	2739	2639	2671	2653	2628	2698	2815	2785	2788	2809	2879	2737	2740	2748
2501	2505	2471	2467	2448	2632	2668	2522	2733	2668	2706	2696	2608	2630	2762	2713	2642	2679	2582	2614	2660	2614	2693	2681	2738	2814	2846	2760	2837	2726	2799	2801	2865	2691	2771	2736	2751	2737	2737	2709	2655	2671	2618	2815	2880	2809	2811	2747	2737	2765
2502	2459	2367	2497	2422	2580	2638	2644	2614	2692	2676	2690	2605	2646	2689	2600	2675	2665	2591	2586	2610	2687	2578	2658	2648	2847	2922	2848	2839	2814	2748	2810	2784	2793	2687	2752	2760	2713	2710	2697	2620	2597	2652	2706	2741	2814	2733	2636	2749	2742
2563	2502	2487	2422	2481	2566	2742	2608	2639	2583	2661	2719	2776	2637	2727	2692	2660	2589	2607	2624	2640	2685	2814	2639	2798	2761	2825	2907	2765	2797	2778	2714	2742	2747	2791	2771	2708	2687	2717	2680	2673	2756	2616	2807	2657	2719	2729	2737	2730	2748
2387	2458	2371	2455	2470	2601	2567	2559	2665	2654	2649	2638	2644	2649	2605	2639	2559	2557	2634	2781	2649	2663	2643	2714	2741	2890	2918	2745	2911	2893	2759	2839	2752	2814	2853	2826	2763	2750	2790	2653	2781	2750	2666	2741	2742	2802	2762	2780	2799	2776
2456	2460	2494	2442	2481	2597	2492	2647	2688	2662	2711	2653	2578	2587	2637	2718	2677	2705	2648	2732	2711	2690	2623	2707	2825	2917	2902	2831	2823	2776	2751	2710	2785	2837	2729	2927	2774	2843	2695	2687	2721	2746	2783	2882	2722	2746	2701	2759	2823	2824
2464	2482	2425	2402	2422	2553	2627	2633	2723	2665	2636	2626	2666	2653	2643	2704	2677	2780	2661	2668	2697	2784	2635	2694	2751	2858	2832	2902	2783	2898	2799	2767	2731	2813	2831	2892	2808	2679	2724	2775	2809	2844	2720	2928	2678	2781	2804	2803	2880	2799
2538	2470	2391	2498	2505	2591	2565	2634	2692	2728	2699	2626	2653	2642	2663	2789	2776	2691	2691	2632	2740	2626	2741	2712	2820	2761	2816	2888	2805	2837	2815	2764	2788	2700	2867	2745	2698	2704	2666	2863	2818	2805	2905	2814	2850	2812	2702	2880	2846	2876
2508	2496	2446	2434	2403	2559	2590	2685	2587	2664	2766	2703	2640	2654	2651	2687	2744	2577	2720	2691	2646	2556	2593	2690	2640	2863	2812	2704	2737	2825	2875	2719	2773	2721	2826	2771	2720	2611	2701	2799	2752	2792	2813	2751	2792	2680	2753	2758	2825	2845
2378	2511	2511	2451	2537	2573	2576	2530	2709	2632	2682	2651	2673	2591	2671	2700	2611	2754	2615	2595	2645	2574	2690	2737	2626	2660	2687	2591	2715	2774	2799	2727	2683	2797	2580	2613	2674	2603	2718	2788	2729	2708	2804	2710	2734	2772	2767	2805	2839	2701
2402	2500	2503	2455	2589	2467	2551	2572	2727	2571	2695	2637	2658	2608	2621	2740	2775	2634	2765	2733	2685	2761	2729	2708	2737	2686	2614	2640	2753	2718	2728	2605	2680	2612	2598	2623	2720	2623	2691	2681	2641	2706	2715	2811	2647	2753	2743	2795	2802	2792
2385	2534	2435	2568	2502	2603	2575	2580	2664	2624	2708	2627	2547	2561	2769	2711	2829	2771	2641	2737	2745	2754	2688	2658	2726	2689	2660	2686	2683	2714	2665	2648	2563	2603	2529	2543	2544	2595	2615	2623	2616	2631	2744	2640	2666	2780	2867	2852	2848	2852
2357	2442	2511	2489	2511	2499	2673	2576	2561	2767	2574	2678	2585	2704	2672	2793	2687	2682	2710	2681	2659	2868	2664	2763	2763	2723	2845	2580	2647	2625	2707	2631	2601	2562	2654	2543	2546	2637	2590	2594	2583	2608	2660	2635	2690	2687	2789	2760	2765	2686
2557	2487	2439	2496	2440	2568	2564	2685	2607	2727	2699	2629	2584	2648	2670	2676	2706	2687	2567	2652	2620	2688	2698	2776	2721	2749	2718	2792	2690	2688	2739	2580	2619	2649	2577	2534	2624	2558	2597	2723	2644	2593	2686	2660	2680	2676	2644	2772	2756	2684
2441	2615	2399	2462	2478	2518	2445	2558	2723	2697	2673	2573	2549	2558	2642	2720	2625	2727	2599	2750	2708	2691	2729	2782	2820	2686	2724	2636	2677	2766	2568	2647	2504	2621	2528	2499	2627	2588	2620	2613	2740	2665	2608	2626	2672	2685	2720	2664	2681	2610
2564	2488	2476	2493	2537	2551	2608	2565	2614	2694	2550	2660	2537	2650	2674	2764	2669	2650	2736	2761	2750	2768	2768	2830	2668	2843	2715	2750	2651	2671	2588	2586	2600	2494	2531	2496	2675	2615	2617	2639	2651	2687	2589	2649	2745	2686	2642	2827	2664	2634
2467	2431	2432	2463	2411	2376	2573	2610	2656	2646	2609	2576	2600	2672	2568	2654	2585	2614	2723	2641	2743	2767	2628	2619	2769	2772	2701	2703	2688	2609	2711	2596	2490	2533	2558	2584	2565	2589	2561	2692	2647	2574	2648	2679	2658	2673	2847	2700	2540	2601
2420	2570	2321	2353	2304	2471	2598	2546	2654	2747	2664	2494	2475	2528	2597	2756	2598	2648	2659	2799	2648	2754	2732	2755	2621	2743	2734	2687	2627	2713	2666	2662	2569	2513	2515	2464	2542	2536	2602	2607	2596	2573	2593	2781	2722	2576	2650	2677	2560	2498
2426	2449	2411	2420	2398	2482	2483	2598	2630	2617	2554	2598	2618	2558	2610	2594	2681	2706	2719	2825	2750	2737	2784	2803	2749	2677	2694	2649	2860	2745	2758	2623	2555	2489	2529	2526	2542	2601	2689	2672	2455	2531	2541	2661	2728	2633	2563	2595	2636	2487
2481	2551	2388	2343	2357	2402	2480	2617	2629	2673	2578	2635	2446	2566	2765	2599	2739	2765	2770	2704	2813	2851	2761	2744	2766	2669	2845	2732	2674	2711	2688	2582	2585	2489	2612	2482	2670	2619	2700	2635	2573	2592	2624	2716	2648	2624	2603	2526	2517	2558
2458	2480	2385	2405	2376	2339	2461	2468	2683	2656	2683	2597	2720	2654	2761	2815	2852	2848	2757	2736	2731	2773	2769	2743	2757	2735	2739	2750	2823	2772	2739	2629	2529	2529	2505	2574	2690	2611	2708	2501	2587	2580	2574	2694	2680	2660	2657	2586	2601	2559
2460	2535	2314	2290	2437	2377	2509	2560	2523	2639	2564	2627	2536	2597	2753	2823	2778	2936	2934	2675	2788	2748	2798	2785	2687	2700	2636	2757	2746	2680	2813	2624	2652	2535	2625	2631	2578	2719	2632	2638	2606	2586	2675	2726	2630	2655	2637	2659	2534	2571
2490	2522	2431	2413	2354	2342	2458	2553	2617	2627	2634	2639	2750	2645	2801	2835	2787	2802	2670	2799	2757	2824	2812	2711	2677	2634	2700	2671	2740	2766	2599	2666	2548	2561	2640	2617	2682	2688	2687	2739	2519	2757	2694	2585	2670	2693	2573	2512	2606	2501
2484	2520	2423	2472	2329	2454	2454	2610	2518	2601	2582	2494	2593	2650	2765	2868	2754	2833	2825	2731	2815	2791	2854	2812	2750	2687	2674	2806	2807	2653	2786	2488	2603	2497	2618	2662	2768	2736	2597	2689	2662	2667	2567	2792	2663	2538	2694	2659	2606	2576
2557	2466	2457	2443	2522	2463	2511	2501	2702	2530	2613	2500	2588	2654	2776	2746	2730	2761	2789	2821	2792	2733	2786	2725	2632	2696	2693	2743	2803	2739	2578	2688	2618	2613	2643	2739	2665	2801	2712	2646	2653	2588	2662	2664	2673	2770	2600	2624	2606	2626
2558	2665	2416	2506	2490	2520	2587	2613	2556	2664	2460	2496	2556	2650	2647	2755	2718	2761	2719	2753	2825	2732	2772	2672	2679	2763	2866	2669	2696	2830	2714	2660	2612	2658	2732	2624	2746	2778	2727	2718	2618	2669	2632	2703	2717	2767	2637	2664	2604	2573
2600	2712	2527	2562	2455	2573	2635	2621	2614	2553	2540	2504	2503	2621	2665	2649	2579	2609	2628	2823	2684	2648	2711	2625	2699	2638	2548	2704	2595	2623	2589	2604	2679	2694	2758	2830	2760	2714	2725	2759	2715	2552	2620	2667	2701	2741	2624	2645	2678	2629
2660	2566	2556	2492	2503	2577	2607	2577	2598	2565	2529	2504	2604	2654	2600	2532	2638	2563	2601	2574	2619	2707	2593	2573	2533	2673	2700	2644	2659	2521	2615	2444	2611	2578	2777	2803	2764	2778	2777	2716	2608	2686	2707	2691	2698	2734	2615	2643	2593	2642
2564	2693	2588	2446	2489	2574	2556	2593	2683	2484	2442	2490	2665	2603	2682	2612	2457	2485	2515	2591	2714	2662	2612	2588	2682	2581	2694	2626	2694	2629	2577	2544	2745	2683	2783	2624	2824	2737	2659	2546	2636	2615	2608	2609	2646	2667	2647	2665	2692	2605
2659	2699	2582	2614	2478	2477	2637	2553	2683	2540	2622	2560	2542	2548	2623	2509	2451	2426	2545	2509	2578	2632	2557	2642	2546	2641	2669	2648	2640	2574	2618	2559	2572	2702	2689	2737	2679	2725	2642	2642	2573	2516	2585	2607	2620	2530	2686	2671	2479	2628
2564	2667	2546	2578	2466	2528	2558	2566	2568	2627	2418	2505	2470	2578	2564	2477	2438	2336	2486	2651	2623	2486	2489	2557	2671	2677	2711	2681	2665	2646	2592	2745	2627	2634	2644	2617	2732	2640	2551	2582	2605	2571	2526	2575	2675	2605	2579	2717	2552	2648
2710	2685	2561	2542	2501	2447	2603	2613	2566	2555	2505	2520	2561	2544	2508	2345	2370	2376	2450	2474	2519	2507	2488	2550	2724	2693	2575	2597	2622	2754	2646	2624	2620	2619	2591	2737	2678	2699	2565	2552	2551	2501	2666	2505	2585	2569	2452	2560	2559	2559
2673	2644	2584	2618	2584	2488	2546	2471	2568	2646	2552	2531	2497	2528	2448	2410	2427	2377	2421	2523	2523	2636	2490	2492	2545	2720	2696	2676	2652	2679	2585	2629	2656	2689	2591	2624	2678	2653	2617	2552	2606	2531	2636	2553	2602	2564	2576	2451	2678	2629
2602	2760	2585	2546	2572	2586	2586	2574	2506	2501	2455	2469	2539	2483	2512	2411	2385	2417	2391	2430	2460	2534	2449	2554	2618	2630	2658	2744	2682	2636	2649	2668	2630	2579	2740	2627	2720	2583	2575	2523	2515	2538	2621	2568	2584	2584	2424	2492	2559	2574
2656	2671	2523	2567	2535	2479	2566	2536	2488	2446	2460	2560	2481	2498	2470	2493	2347	2309	2403	2501	2434	2345	2588	2630	2654	2671	2607	2660	2692	2647	2617	2637	2696	2740	2681	2752	2718	2519	2615	2618	2562	2579	2476	2559	2675	2639	2566	2460	2489	2657
2543	2563	2428	2487	2434	2565	2486	2500	2490	2421	2466	2444	2469	2563	2473	2449	2357	2363	2322	2327	2324	2386	2558	2566	2633	2730	2766	2697	2691	2675	2650	2723	2663	2775	2733	2627	2607	2631	2572	2553	2526	2599	2753	2678	2582	2547	2587	2417	2552	2632
2517	2526	2437	2482	2440	2507	2498	2546	2488	2573	2536	2537	2485	2475	2499	2449	2318	2348	2355	2309	2428	2443	2575	2613	2595	2589	2644	2678	2636	2695	2632	2817	2756	2672	2600	2636	2636	2670	2488	2611	2494	2594	2664	2592	2638	2622	2594	2542	2558	2540
2447	2418	2339	2413	2407	2466	2493	2506	2500	2561	2401	2454	2467	2479	2443	2500	2272	2362	2325	2419	2415	2489	2565	2446	2636	2613	2598	2761	2746	2683	2658	2710	2674	2718	2679	2605	2543	2642	2628	2550	2623	2605	2616	2657	2624	2587	2632	2579	2562	2558
2387	2434	2368	2409	2326	2415	2495	2528	2351	2416	2386	2375	2504	2609	2534	2365	2413	2466	2415	2419	2521	2464	2514	2534	2555	2600	2605	2609	2611	2579	2665	2580	2718	2627	2706	2647	2571	2641	2572	2557	2607	2740	2667	2732	2730	2609	2525	2422	2623	2571
2385	2421	2360	2332	2372	2444	2488	2408	2524	2501	2436	2431	2473	2502	2535	2417	2448	2488	2499	2527	2371	2511	2463	2594	2574	2649	2624	2650	2545	2583	2615	2567	2579	2642	2615	2603	2480	2526	2543	2620	2586	2689	2711	2722	2646	2651	2506	2581	2492	2575
2327	2387	2352	2447	2387	2386	2413	2470	2355	2684	2397	2471	2475	2575	2585	2489	2483	2525	2554	2539	2553	2531	2479	2673	2643	2531	2591	2638	2568	2552	2626	2610	2560	2583	2529	2627	2510	2472	2593	2558	2557	2687	2684	2794	2673	2659	2728	2566	2545	2455
2366	2427	2330	2295	2364	2285	2360	2311	2440	2416	2522	2552	2557	2573	2516	2530	2596	2602	2573	2574	2556	2608	2520	2496	2599	2675	2584	2678	2472	2641	2623	2527	2487	2593	2600	2530	2568	2553	2494	2507	2538	2680	2664	2806	2633	2681	2606	2523	2554	2642
2355	2353	2402	2293	2309	2399	2382	2433	2382	2521	2541	2561	2583	2581	2606	2638	2689	2617	2586	2642	2612	2549	2630	2511	2561	2692	2627	2607	2575	2559	2551	2505	2641	2574	2621	2612	2620	2571	2519	2604	2529	2611	2697	2748	2659	2704	2561	2480	2572	2632
2289	2354	2366	2355	2373	2323	2348	2409	2298	2508	2556	2619	2608	2581	2600	2536	2642	2678	2608	2592	2690	2619	2659	2532	2483	2619	2605	2472	2571	2496	2557	2541	2556	2627	2545	2576	2634	2383	2542	2523	2501	2703	2672	2625	2717	2660	2615	2543	2620	2616
2382	2407	2354	2356	2211	2269	2379	2455	2452	2490	2571	2589	2542	2605	2643	2642	2629	2566	2694	2644	2607	2623	2636	2590	2577	2675	2541	2533	2529	2522	2624	2527	2512	2583	2506	2538	2526	2585	2557	2546	2502	2622	2612	2735	2662	2661	2614	2570	2562	2486
2450	2520	2469	2472	2374	2501	2477	2480	2507	2545	2612	2534	2513	2591	2570	2626	2630	2655	2701	2650	2639	2651	2722	2618	2603	2540	2634	2595	2495	2588	2558	2615	2629	2544	2563	2589	2708	2553	2549	2487	2500	2560	2593	2689	2652	2611	2502	2585	2529	2600
2465	2552	2377	2473	2463	2484	2434	2469	2546	2497	2495	2626	2601	2552	2630	2559	2617	2658	2702	2684	2721	2744	2643	2699	2548	2642	2673	2648	2554	2613	2602	2609	2563	2548	2631	2595	2618	2543	2591	2542	2536	2693	2634	2595	2620	2536	2489	2598	2536	2484
2457	2538	2446	2450	2543	2448	2553	2516	2499	2499	2536	2545	2518	2581	2702	2615	2678	2653	2653	2635	2754	2625	2664	2594	2551	2600	2595	2468	2649	2514	2521	2580	2587	2606	2571	2630	2630	2556	2584	2554	2455	2666	2581	2473	2575	2490	2543	2514	2583	2507
2473	2534	2515	2344	2462	2464	2545	2431	2562	2542	2578	2587	2533	2491	2514	2564	2658	2525	2615	2542	2690	2611	2698	2607	2532	2409	2508	2499	2572	2628	2583	2646	2586	2625	2674	2600	2606	2584	2583	2547	2572	2584	2506	2618	2524	2547	2530	2625	2659	2655
2499	2606	2453	2394	2438	2458	2577	2458	2526	2594	2516	2521	2562	2556	2504	2548	2488	2500	2504	2565	2585	2590	2560	2478	2464	2455	2416	2428	2536	2488	2605	2526	2506	2528	2646	2714	2687	2623	2573	2582	2534	2457	2475	2600	2634	2569	2575	2549	2566	2651
2546	2514	2530	2428	2388	2380	2575	2488	2471	2518	2546	2516	2523	2507	2571	2448	2527	2466	2437	2590	2543	2533	2567	2404	2364	2411	2435	2426	2523	2603	2576	2369	2500	2483	2536	2678	2648	2575	2531	2539	2518	2441	2589	2534	2577	2555	2608	2594	2623	2648
2522	2480	2510	2513	2573	2394	2512	2469	2476	2572	2543	2501	2502	2486	2517	2473	2559	2484	2532	2500	2566	2577	2382	2482	2396	2425	2376	2447	2515	2514	2598	2508	2549	2556	2622	2712	2686	2588	2544	2415	2475	2546	2413	2489	2515	2606	2514	2610	2579	2601
2525	2530	2454	2529	2438	2472	2527	2569	2474	2505	2569	2406	2399	2439	2495	2409	2409	2347	2457	2533	2529	2582	2496	2342	2383	2457	2467	2326	2518	2541	2545	2422	2613	2555	2716	2675	2658	2589	2547	2440	2449	2468	2562	2627	2509	2567	2596	2571	2518	2590
2470	2525	2385	2471	2542	2496	2635	2550	2683	2492	2497	2427	2414	2459	2448	2396	2418	2470	2442	2539	2425	2600	2395	2448	2330	2430	2407	2467	2491	2501	2495	2451	2388	2649	2613	2571	2572	2469	2465	2492	2460	2449	2504	2593	2539	2632	2562	2542	2551	2575
2410	2505	2493	2463	2444	2593	2548	2630	2586	2488	2519	2368	2437	2386	2418	2343	2369	2364	2365	2470	2461	2492	2445	2394	2351	2333	2490	2493	2597	2513	2433	2330	2430	2648	2658	2535	2630	2451	2549	2372	2425	2371	2457	2549	2505	2631	2567	2641	2617	2595
2468	2584	2421	2459	2449	2618	2626	2665	2510	2480	2493	2377	2401	2461	2467	2518	2382	2314	2429	2354	2384	2440	2382	2326	2451	2474	2399	2473	2361	2435	2384	2402	2434	2432	2545	2463	2564	2447	2434	2410	2428	2371	2394	2496	2515	2582	2540	2501	2442	2491
2452	2563	2422	2375	2430	2455	2481	2648	2570	2547	2331	2373	2418	2516	2434	2475	2408	2468	2411	2497	2398	2452	2432	2400	2406	2407	2467	2531	2391	2376	2373	2359	2462	2466	2465	2501	2470	2416	2413	2360	2406	2386	2368	2540	2526	2579	2476	2479	2511	2623
2460	2514	2491	2370	2366	2403	2448	2467	2523	2431	2354	2448	2455	2395	2426	2322	2344	2369	2436	2442	2491	2399	2537	2367	2473	2412	2448	2411	2507	2434	2511	2306	2355	2467	2496	2467	2477	2488	2424	2383	2330	2399	2341	2429	2527	2541	2421	2519	2498	2553
2484	2484	2460	2467	2278	2349	2479	2478	2513	2446	2483	2378	2399	2407	2462	2443	2388	2394	2269	2330	2409	2371	2463	2443	2496	2449	2369	2457	2439	2389	2379	2399	2386	2536	2575	2467	2456	2396	2387	2408	2310	2361	2405	2460	2480	2422	2415	2458	2509	2502
2412	2538	2348	2486	2417	2401	2436	2515	2564	2574	2541	2437	2458	2406	2430	2426	2429	2424	2339	2450	2496	2446	2484	2484	2477	2445	2497	2483	2513	2424	2401	2351	2444	2523	2484	2597	2527	2423	2429	2354	2431	2309	2428	2414	2429	2440	2431	2462	2395	2445
2449	2481	2428	2319	2359	2468	2451	2458	2482	2549	2561	2470	2535	2509	2506	2473	2317	2476	2370	2503	2491	2591	2458	2461	2462	2419	2582	2483	2408	2365	2461	2408	2423	2499	2513	2583	2567	2542	2536	2480	2358	2371	2398	2443	2405	2470	2412	2467	2468	2420
2442	2530	2485	2353	2395	2387	2339	2480	2524	2465	2548	2476	2485	2457	2425	2434	2336	2448	2390	2416	2535	2529	2472	2555	2476	2498	2495	2444	2482	2462	2487	2382	2489	2583	2569	2524	2547	2513	2510	2367	2511	2440	2436	2513	2463	2343	2344	2361	2440	2432
2424	2493	2439	2460	2391	2429	2403	2380	2472	2503	2538	2534	2386	2455	2504	2484	2427	2467	2340	2495	2397	2445	2432	2485	2446	2450	2439	2447	2545	2435	2494	2435	2564	2605	2547	2498	2505	2474	2534	2373	2552	2449	2470	2424	2438	2350	2436	2361	2402	2494
2486	2473	2387	2357	2281	2333	2310	2364	2414	2514	2475	2458	2507	2465	2414	2333	2309	2428	2320	2383	2524	2367	2514	2402	2516	2439	2520	2605	2474	2617	2448	2486	2520	2410	2574	2496	2423	2516	2584	2580	2539	2552	2453	2428	2382	2455	2516	2491	2441	2479
2470	2434	2346	2429	2260	2363	2375	2367	2390	2392	2411	2433	2486	2543	2344	2359	2395	2279	2350	2333	2501	2439	2480	2489	2524	2467	2443	2379	2588	2465	2540	2579	2503	2493	2533	2537	2459	2481	2651	2609	2490	2449	2469	2487	2395	2483	2516	2582	2532	2496
2435	2426	2328	2348	2338	2414	2327	2420	2463	2343	2440	2349	2490	2336	2290	2386	2398	2373	2328	2373	2426	2426	2456	2454	2466	2435	2528	2453	2542	2484	2575	2488	2652	2482	2510	2481	2607	2613	2578	2554	2562	2462	2531	2484	2559	2475	2614	2574	2550	2408
2426	2368	2378	2317	2386	2364	2455	2358	2364	2415	2328	2337	2322	2296	2362	2321	2294	2390	2380	2324	2488	2395	2472	2492	2416	2483	2605	2580	2660	2598	2551	2588	2534	2468	2487	2575	2632	2513	2617	2617	2606	2461	2474	2387	2550	2641	2641	2528	2585	2607
2392	2431	2294	2362	2244	2257	2441	2359	2474	2313	2415	2393	2256	2423	2395	2259	2318	2325	2314	2328	2385	2558	2429	2391	2359	2354	2495	2520	2565	2595	2587	2616	2494	2455	2473	2511	2577	2535	2583	2531	2564	2585	2445	2435	2539	2622	2637	2638	2637	2432
2398	2445	2371	2310	2325	2344	2270	2430	2436	2428	2358	2305	2285	2384	2442	2391	2280	2330	2364	2273	2384	2492	2402	2424	2443	2421	2467	2504	2578	2619	2560	2529	2435	2361	2504	2481	2490	2538	2546	2610	2548	2467	2471	2557	2528	2579	2704	2623	2558	2607
2328	2347	2354	2353	2382	2367	2383	2210	2406	2316	2326	2239	2234	2385	2400	2333	2271	2258	2358	2373	2276	2431	2370	2493	2423	2466	2463	2453	2502	2587	2459	2432	2381	2448	2326	2508	2617	2553	2441	2610	2518	2467	2506	2434	2550	2618	2696	2650	2685	2555
2247	2383	2312	2318	2201	2368	2213	2396	2234	2307	2268	2203	2294	2337	2332	2322	2419	2336	2379	2361	2389	2397	2373	2573	2499	2366	2495	2448	2480	2541	2459	2341	2415	2365	2437	2393	2518	2571	2592	2565	2491	2532	2477	2426	2563	2658	2675	2690	2639	2525
2265	2287	2303	2268	2373	2190	2291	2285	2397	2414	2309	2303	2294	2325	2334	2472	2394	2448	2377	2397	2285	2413	2388	2329	2463	2368	2390	2371	2454	2415	2284	2384	2344	2326	2387	2413	2427	2558	2603	2501	2385	2418	2544	2565	2458	2654	2611	2609	2570	2588
2308	2296	2215	2235	2325	2249	2222	2337	2351	2343	2347	2318	2319	2292	2426	2348	2331	2434	2345	2450	2358	2351	2488	2498	2457	2408	2421	2400	2394	2366	2387	2427	2339	2414	2389	2463	2500	2573	2585	2603	2508	2407	2482	2519	2525	2533	2648	2626	2458	2557
2270	2357	2267	2347	2314	2412	2257	2294	2302	2357	2343	2419	2423	2363	2371	2403	2389	2424	2524	2397	2361	2372	2419	2366	2352	2498	2445	2468	2268	2399	2395	2337	2427	2366	2394	2454	2455	2492	2531	2511	2536	2565	2549	2544	2614	2597	2660	2550	2498	2583
2449	2303	2393	2419	2285	2285	2289	2357	2375	2481	2325	2379	2353	2515	2304	2392	2442	2418	2488	2499	2421	2454	2467	2443	2486	2551	2527	2396	2514	2406	2409	2411	2421	2356	2443	2530	2494	2375	2521	2570	2430	2513	2472	2487	2413	2506	2491	2497	2505	2558
2523	2445	2434	2352	2412	2283	2326	2347	2393	2464	2428	2327	2361	2474	2487	2378	2478	2428	2357	2476	2444	2357	2461	2521	2452	2519	2495	2516	2419	2311	2435	2509	2392	2556	2469	2529	2493	2552	2544	2571	2485	2491	2487	2483	2507	2532	2456	2419	2526	2512
2471	2405	2408	2447	2351	2222	2258	2226	2266	2345	2415	2373	2382	2395	2447	2334	2299	2323	2252	2389	2369	2453	2399	2467	2403	2605	2495	2479	2447	2278	2308	2463	2451	2483	2469	2451	2497	2477	2452	2606	2552	2535	2433	2515	2474	2487	2486	2475	2586	2520
2410	2547	2392	2403	2401	2468	2330	2386	2293	2319	2406	2362	2370	2415	2269	2307	2299	2308	2283	2388	2401	2368	2426	2568	2460	2575	2606	2506	2419	2412	2561	2450	2586	2570	2572	2577	2404	2520	2581	2538	2491	2562	2558	2451	2408	2544	2439	2536	2595	2543
2516	2457	2446	2483	2396	2422	2448	2351	2324	2286	2355	2252	2397	2358	2141	2327	2375	2315	2305	2394	2442	2419	2507	2618	2565	2544	2550	2490	2499	2467	2431	2590	2629	2663	2501	2589	2516	2549	2532	2565	2565	2486	2486	2506	2465	2470	2527	2549	2663	2660
2433	2499	2561	2337	2410	2427	2352	2305	2429	2444	2439	2393	2328	2329	2211	2310	2303	2309	2430	2328	2487	2531	2471	2487	2597	2516	2583	2470	2571	2425	2566	2642	2631	2505	2590	2521	2568	2570	2602	2469	2637	2533	2572	2479	2525	2495	2594	2588	2731	2673
2491	2539	2458	2431	2400	2426	2416	2405	2452	2334	2496	2461	2343	2350	2306	2215	2385	2379	2414	2387	2479	2499	2477	2574	2520	2654	2515	2445	2551	2487	2524	2609	2581	2602	2653	2487	2543	2487	2524	2573	2519	2476	2603	2435	2535	2507	2615	2667	2682	2651
2379	2455	2397	2541	2424	2426	2492	2478	2386	2423	2474	2332	2433	2428	2237	2341	2334	2449	2423	2504	2390	2429	2474	2507	2521	2501	2577	2439	2477	2504	2613	2491	2550	2646	2598	2571	2469	2490	2499	2523	2579	2556	2601	2474	2475	2559	2564	2666	2720	2675
2542	2408	2391	2499	2476	2409	2465	2452	2435	2519	2381	2385	2416	2298	2376	2404	2436	2458	2377	2511	2518	2492	2506	2506	2461	2578	2522	2509	2451	2511	2513	2454	2508	2526	2550	2579	2487	2484	2522	2566	2554	2560	2505	2520	2476	2493	2603	2580	2691	2625
2466	2486	2441	2399	2357	2516	2363	2407	2418	2493	2403	2375	2453	2348	2271	2523	2551	2480	2370	2512	2556	2505	2513	2464	2468	2433	2489	2566	2411	2477	2517	2543	2551	2537	2642	2609	2633	2454	2460	2361	2620	2566	2531	2450	2470	2517	2491	2703	2630	2706
2468	2387	2407	2387	2335	2520	2501	2454	2435	2518	2396	2409	2348	2382	2507	2516	2470	2522	2529	2544	2579	2627	2380	2391	2601	2532	2424	2528	2527	2537	2545	2547	2496	2622	2579	2633	2629	2542	2577	2496	2535	2534	2425	2512	2537	2476	2485	2555	2610	2672
2366	2449	2315	2376	2345	2490	2382	2404	2421	2401	2420	2351	2434	2304	2494	2436	2521	2471	2482	2491	2520	2493	2516	2438	2552	2605	2492	2392	2537	2506	2496	2544	2494	2644	2718	2515	2593	2653	2464	2544	2471	2595	2501	2494	2525	2518	2578	2610	2639	2519
2474	2418	2383	2346	2459	2363	2408	2435	2417	2419	2384	2340	2372	2382	2489	2542	2530	2417	2494	2485	2559	2605	2482	2439	2401	2481	2559	2588	2532	2431	2558	2459	2573	2590	2618	2566	2682	2639	2584	2481	2541	2602	2523	2507	2628	2544	2667	2549	2437	2618
2487	2390	2377	2482	2399	2375	2427	2442	2354	2331	2401	2348	2355	2375	2457	2491	2531	2529	2478	2480	2546	2463	2510	2520	2503	2589	2578	2496	2561	2516	2407	2496	2521	2576	2689	2679	2530	2627	2526	2568	2538	2534	2641	2552	2557	2593	2573	2612	2582	2496
2557	2522	2588	2418	2363	2291	2465	2378	2323	2463	2391	2309	2366	2362	2429	2384	2453	2354	2560	2528	2558	2603	2474	2473	2502	2539	2585	2502	2547	2525	2597	2542	2739	2636	2664	2796	2738	2643	2576	2560	2724	2575	2645	2626	2551	2541	2591	2530	2511	2524
2616	2502	2429	2400	2484	2424	2412	2488	2376	2413	2304	2266	2452	2328	2310	2475	2333	2386	2449	2444	2503	2503	2557	2643	2498	2550	2514	2599	2617	2483	2498	2500	2731	2729	2649	2717	2775	2610	2702	2611	2681	2532	2687	2703	2628	2650	2597	2548	2616	2658
2555	2565	2444	2469	2497	2352	2401	2377	2401	2327	2388	2399	2293	2352	2362	2318	2372	2297	2343	2460	2450	2655	2487	2521	2522	2590	2575	2589	2677	2466	2561	2613	2659	2621	2817	2686	2716	2670	2682	2603	2745	2725	2613	2771	2611	2626	2753	2690	2636	2521
2537	2540	2328	2340	2396	2430	2419	2353	2332	2306	2309	2467	2406	2392	2247	2433	2348	2369	2382	2357	2488	2493	2530	2537	2556	2528	2469	2505	2471	2596	2611	2483	2506	2597	2656	2525	2726	2777	2676	2619	2620	2734	2783	2702	2631	2727	2662	2663	2666	2556
2429	2395	2296	2298	2356	2297	2335	2332	2305	2332	2299	2404	2333	2402	2316	2359	2339	2430	2465	2465	2471	2519	2519	2554	2511	2437	2534	2536	2514	2544	2582	2624	2644	2634	2668	2517	2667	2635	2696	2675	2721	2788	2650	2733	2750	2705	2788	2828	2702	2635
2384	2448	2368	2388	2340	2314	2381	2427	2415	2492	2486	2433	2403	2476	2431	2408	2436	2462	2449	2511	2456	2503	2596	2554	2419	2460	2398	2490	2558	2566	2527	2624	2608	2498	2642	2528	2667	2597	2625	2625	2729	2700	2866	2740	2775	2857	2831	2748	2732	2704
2420	2366	2269	2359	2366	2346	2405	2508	2416	2407	2533	2513	2358	2382	2286	2440	2481	2544	2536	2455	2425	2457	2550	2512	2419	2545	2467	2522	2528	2667	2607	2543	2592	2522	2565	2556	2618	2614	2592	2631	2667	2683	2763	2819	2675	2722	2695	2684	2734	2615
2329	2540	2433	2367	2359	2436	2410	2448	2425	2577	2425	2401	2364	2511	2372	2478	2584	2569	2444	2400	2522	2391	2406	2482	2450	2477	2379	2594	2602	2496	2525	2411	2537	2559	2519	2506	2599	2584	2516	2603	2759	2663	2854	2699	2752	2824	2743	2721	2638	2727
2506	2430	2528	2439	2378	2336	2523	2408	2447	2495	2425	2467	2451	2419	2406	2476	2484	2555	2481	2427	2505	2461	2345	2410	2375	2368	2375	2477	2499	2494	2478	2540	2456	2543	2546	2643	2617	2600	2736	2584	2596	2647	2720	2791	2721	2734	2744	2662	2686	2738
2378	2596	2527	2435	2383	2380	2368	2380	2419	2391	2464	2481	2453	2370	2395	2429	2503	2557	2502	2389	2406	2407	2443	2405	2517	2407	2391	2501	2521	2666	2633	2621	2563	2616	2597	2587	2622	2561	2619	2613	2605	2591	2683	2663	2697	2790	2727	2827	2790	2818
2519	2538	2449	2367	2447	2302	2439	2324	2463	2434	2465	2354	2362	2439	2466	2389	2494	2500	2467	2351	2390	2363	2413	2556	2522	2500	2491	2541	2607	2648	2666	2537	2698	2593	2585	2652	2527	2647	2615	2564	2639	2719	2729	2653	2824	2692	2772	2672	2710	2809
2471	2527	2490	2534	2440	2505	2377	2502	2380	2477	2606	2418	2431	2431	2436	2429	2555	2585	2444	2442	2370	2406	2437	2536	2612	2611	2522	2525	2547	2592	2626	2694	2610	2553	2618	2647	2609	2541	2652	2692	2750	2661	2775	2706	2763	2715	2665	2769	2819	2886
2474	2521	2407	2403	2485	2483	2456	2526	2648	2552	2617	2443	2528	2468	2465	2449	2440	2379	2509	2418	2540	2401	2509	2491	2540	2584	2604	2633	2579	2552	2573	2591	2663	2541	2660	2480	2692	2544	2584	2622	2701	2815	2726	2766	2766	2681	2751	2881	2832	2766
2487	2616	2418	2439	2580	2555	2636	2637	2520	2611	2551	2643	2559	2411	2515	2586	2408	2419	2436	2519	2427	2513	2429	2529	2529	2556	2532	2553	2599	2509	2553	2545	2571	2661	2595	2616	2530	2543	2562	2653	2692	2788	2756	2741	2695	2690	2723	2736	2731	2825
2552	2514	2511	2486	2495	2552	2636	2770	2623	2853	2658	2574	2664	2528	2556	2474	2568	2457	2479	2390	2356	2425	2489	2425	2484	2568	2659	2642	2546	2517	2534	2550	2523	2501	2601	2565	2434	2558	2576	2542	2702	2683	2843	2762	2752	2689	2654	2826	2813	2812
2646	2567	2461	2575	2562	2593	2730	2804	2828	2716	2718	2599	2588	2528	2509	2532	2532	2492	2480	2507	2523	2511	2488	2517	2513	2513	2644	2598	2541	2525	2476	2525	2489	2481	2515	2621	2482	2544	2604	2551	2560	2671	2760	2798	2678	2674	2620	2674	2767	2811
2659	2618	2496	2638	2517	2654	2752	2810	2756	2708	2598	2824	2612	2602	2543	2523	2535	2493	2436	2575	2526	2502	2512	2498	2622	2623	2555	2556	2584	2510	2586	2416	2530	2674	2507	2561	2560	2445	2532	2567	2604	2849	2729	2631	2648	2657	2651	2690	2727	2711
2819	2740	2581	2585	2583	2682	2638	2814	2682	2722	2584	2666	2651	2612	2516	2582	2640	2568	2530	2481	2508	2499	2536	2642	2507	2689	2592	2629	2577	2641	2500	2587	2600	2555	2626	2555	2704	2623	2632	2704	2672	2718	2734	2790	2680	2633	2777	2741	2749	2797
2603	2640	2540	2510	2732	2660	2694	2751	2694	2634	2711	2711	2565	2544	2610	2662	2634	2557	2490	2487	2636	2655	2599	2649	2744	2604	2675	2633	2647	2665	2544	2569	2512	2550	2688	2496	2680	2725	2712	2699	2640	2666	2615	2657	2681	2792	2890	2876	2940	2916
2593	2683	2520	2533	2549	2576	2684	2701	2606	2639	2577	2624	2512	2598	2613	2585	2702	2662	2590	2561	2627	2594	2603	2649	2670	2722	2663	2607	2719	2734	2626	2586	2674	2691	2588	2773	2685	2706	2675	2757	2671	2614	2680	2784	2682	2921	2925	2925	2858	3000
2523	2615	2596	2601	2527	2583	2559	2607	2625	2652	2548	2561	2479	2511	2727	2713	2620	2637	2582	2641	2577	2593	2673	2691	2719	2722	2702	2635	2673	2736	2742	2713	2686	2630	2679	2678	2641	2728	2710	2738	2721	2719	2793	2724	2796	3020	2878	2937	2961	2881
2537	2611	2434	2515	2542	2625	2597	2651	2687	2578	2586	2584	2581	2516	2595	2703	2775	2755	2705	2618	2662	2654	2672	2787	2733	2702	2717	2622	2601	2630	2668	2600	2639	2705	2714	2779	2725	2745	2654	2700	2722	2686	2766	2871	2872	3017	3013	2942	2912	3043
2507	2593	2585	2557	2476	2576	2608	2671	2688	2687	2685	2586	2617	2662	2720	2662	2727	2878	2710	2660	2634	2732	2704	2661	2729	2636	2638	2546	2622	2600	2603	2642	2601	2753	2665	2794	2784	2684	2761	2715	2671	2535	2833	2737	2892	2918	2880	2998	3026	3115
2460	2542	2534	2542	2568	2529	2659	2628	2790	2662	2714	2771	2624	2720	2820	2684	2732	2764	2717	2733	2639	2767	2635	2684	2748	2674	2675	2471	2661	2619	2674	2654	2636	2693	2811	2789	2623	2713	2620	2678	2652	2741	2707	2663	2960	2819	3007	2984	2926	2908
2507	2557	2562	2416	2521	2571	2603	2694	2797	2841	2803	2759	2749	2722	2708	2764	2803	2815	2815	2719	2667	2622	2682	2778	2711	2810	2692	2709	2772	2704	2704	2740	2841	2748	2779	2739	2781	2832	2770	2675	2688	2744	2726	2841	2781	2767	2860	2818	2839	2875
2632	2581	2620	2563	2541	2537	2620	2646	2643	2687	2852	2721	2802	2781	2738	2741	2721	2841	2726	2787	2688	2674	2726	2604	2762	2654	2740	2644	2591	2725	2720	2816	2895	2872	2710	2734	2746	2924	2799	2708	2627	2801	2722	2835	2758	2838	2889	2982	2844	2897
2528	2597	2590	2644	2407	2545	2589	2656	2676	2673	2790	2748	2714	2689	2735	2634	2800	2916	2814	2748	2665	2665	2557	2667	2818	2674	2729	2759	2778	2847	2919	2924	2901	2822	2804	2847	2785	2782	2733	2724	2754	2760	2738	2812	2922	2778	2863	2801	2906	2815
2510	2601	2511	2419	2445	2542	2525	2615	2566	2767	2699	2725	2693	2653	2537	2648	2689	2749	2706	2714	2598	2622	2660	2806	2764	2832	2679	2773	2727	2803	2772	2980	2847	2951	2806	2727	2798	2753	2845	2741	2826	2722	2830	2793	2765	2872	2904	2842	2942	2967
2489	2477	2383	2435	2466	2521	2546	2539	2578	2662	2688	2710	2549	2615	2615	2777	2609	2659	2723	2719	2665	2597	2691	2752	2850	2867	2811	2729	2756	2950	2829	2885	2846	2902	2940	2801	2795	2778	2874	2825	2892	2786	2789	2911	2803	2968	2987	2935	2906	3025
2418	2549	2428	2420	2477	2504	2500	2567	2662	2684	2640	2639	2650	2569	2748	2745	2690	2772	2614	2617	2608	2623	2629	2783	2864	2846	2688	2818	2770	2843	2799	2903	2851	2888	2790	2765	2791	2824	2893	2829	2892	2810	2823	2790	2985	2922	2954	2897	2904	3042
2370	2394	2517	2431	2515	2580	2575	2549	2623	2769	2707	2705	2649	2679	2733	2763	2790	2836	2725	2604	2689	2595	2647	2725	2749	2803	2824	2717	2677	2718	2783	2885	2865	2888	2776	2710	2892	2835	2913	2806	2905	2811	2771	2810	2871	2839	2886	2836	2968	2813
2440	2422	2411	2408	2470	2506	2649	2615	2600	2698	2700	2704	2713	2746	2750	2716	2721	2702	2702	2655	2561	2659	2661	2796	2800	2619	2625	2708	2639	2671	2697	2747	2857	2817	2773	2796	2818	2756	2726	2666	2698	2796	2771	2942	2861	2766	2807	2729	2960	2918
2478	2556	2413	2502	2476	2529	2474	2558	2610	2753	2652	2745	2683	2726	2702	2575	2661	2638	2617	2717	2627	2671	2632	2706	2611	2711	2673	2634	2642	2682	2666	2703	2754	2772	2781	2803	2806	2665	2804	2768	2721	2791	2875	2780	2779	2750	2809	2843	2864	3002
2465	2508	2446	2522	2390	2580	2547	2700	2624	2638	2702	2719	2653	2618	2663	2591	2705	2662	2662	2692	2699	2726	2684	2652	2650	2622	2732	2716	2786	2630	2698	2655	2716	2762	2748	2799	2813	2748	2703	2703	2685	2748	2870	2763	2860	2686	2682	2740	2806	2880
2460	2554	2491	2502	2528	2551	2537	2519	2691	2642	2702	2634	2561	2672	2721	2593	2603	2608	2625	2683	2714	2622	2725	2776	2775	2621	2705	2616	2652	2691	2721	2625	2620	2605	2743	2842	2697	2739	2862	2635	2789	2739	2764	2710	2784	2776	2828	2738	2930	2901
2600	2630	2499	2458	2569	2479	2483	2557	2606	2592	2623	2718	2566	2546	2530	2675	2642	2565	2617	2587	2602	2688	2636	2610	2698	2719	2656	2665	2672	2678	2675	2735	2781	2752	2775	2817	2777	2812	2770	2738	2823	2723	2750	2655	2730	2799	2747	2812	2854	2885
2598	2635	2483	2547	2481	2553	2449	2521	2611	2570	2553	2638	2595	2623	2570	2544	2708	2566	2674	2625	2661	2665	2724	2641	2586	2671	2634	2651	2613	2687	2723	2735	2725	2666	2727	2617	2756	2802	2843	2780	2771	2752	2802	2798	2779	2813	2788	2954	2822	2905
2609	2596	2521	2631	2521	2504	2509	2480	2479	2465	2628	2584	2571	2535	2575	2630	2562	2585	2602	2469	2445	2606	2647	2670	2682	2742	2645	2678	2708	2772	2832	2717	2780	2798	2746	2682	2779	2751	2668	2871	2802	2754	2759	2871	2678	2829	2838	2804	3002	2907
2601	2730	2714	2557	2590	2460	2462	2531	2444	2637	2547	2524	2501	2564	2610	2571	2699	2675	2632	2546	2525	2562	2498	2632	2616	2619	2593	2571	2545	2616	2718	2664	2830	2761	2768	2633	2635	2753	2685	2813	2800	2824	2704	2776	2812	2885	2833	2911	2942	2859
2603	2666	2503	2528	2546	2576	2441	2480	2471	2595	2596	2544	2526	2593	2525	2543	2690	2673	2634	2478	2509	2536	2580	2459	2560	2646	2683	2585	2665	2643	2656	2641	2684	2775	2764	2821	2678	2702	2701	2779	2807	2841	2834	2809	2762	2756	2759	2852	2835	2933
2506	2613	2597	2641	2582	2628	2608	2609	2596	2508	2631	2562	2620	2665	2633	2618	2660	2684	2605	2539	2571	2507	2687	2619	2596	2686	2559	2597	2571	2548	2703	2695	2682	2692	2706	2723	2620	2693	2668	2711	2845	2676	2858	2731	2783	2788	2812	2815	2801	2857
2610	2600	2547	2580	2573	2535	2508	2618	2651	2585	2634	2642	2631	2639	2592	2750	2729	2647	2609	2548	2579	2544	2610	2621	2561	2628	2604	2562	2504	2579	2604	2661	2616	2790	2610	2664	2576	2688	2707	2768	2798	2756	2880	2848	2739	2750	2770	2890	2771	2871
2523	2631	2402	2584	2537	2610	2478	2551	2572	2648	2756	2737	2570	2633	2558	2570	2536	2531	2566	2585	2636	2529	2581	2556	2610	2588	2602	2542	2551	2535	2564	2676	2649	2801	2712	2762	2578	2546	2705	2723	2844	2841	2842	2804	2779	2869	2747	2935	2681	2781
2503	2609	2467	2619	2483	2667	2594	2576	2713	2801	2715	2789	2703	2547	2705	2543	2633	2572	2522	2613	2549	2587	2554	2529	2626	2564	2615	2669	2634	2622	2597	2600	2667	2726	2704	2766	2642	2588	2703	2754	2856	2814	2738	2761	2808	2955	2804	2793	2828	2753
2679	2631	2601	2505	2517	2593	2603	2677	2724	2836	2764	2704	2751	2576	2500	2617	2674	2655	2612	2641	2613	2644	2532	2520	2660	2610	2643	2746	2612	2590	2580	2584	2751	2747	2732	2748	2716	2744	2674	2769	2710	2857	2801	2692	2850	2784	2879	2955	2766	2814
2645	2616	2568	2621	2511	2656	2632	2665	2682	2798	2726	2780	2800	2727	2631	2608	2533	2693	2492	2525	2506	2617	2613	2532	2627	2683	2675	2582	2685	2674	2576	2612	2694	2714	2641	2653	2742	2741	2782	2705	2793	2819	2822	2740	2774	2835	2947	2849	2967	2902
2655	2581	2630	2611	2499	2611	2639	2644	2698	2711	2795	2762	2760	2739	2662	2611	2670	2544	2659	2568	2719	2635	2617	2629	2612	2702	2739	2677	2596	2742	2515	2714	2648	2756	2737	2687	2798	2740	2795	2823	2772	2876	2751	2787	2770	2887	2957	2918	2938	2960
2524	2626	2543	2517	2582	2577	2655	2605	2695	2627	2679	2682	2745	2719	2610	2662	2541	2547	2547	2649	2626	2627	2603	2648	2691	2656	2660	2676	2739	2680	2610	2621	2658	2739	2721	2797	2797	2900	2770	2815	2807	2885	2760	2854	2677	2927	2914	2963	3006	2868
2495	2519	2571	2513	2530	2520	2633	2554	2670	2600	2694	2650	2544	2730	2618	2589	2499	2619	2568	2719	2719	2684	2712	2803	2754	2770	2705	2700	2665	2668	2732	2763	2812	2876	2805	2788	2806	2723	2906	2859	2735	2881	2807	2762	2820	2787	2974	3022	2839	2805
2491	2536	2488	2576	2513	2575	2529	2466	2653	2580	2673	2643	2577	2524	2697	2671	2628	2638	2598	2713	2761	2725	2763	2757	2791	2765	2720	2733	2672	2653	2732	2804	2845	2851	2740	2821	2835	2831	2760	2881	2815	2815	2871	2770	2827	3027	2889	2974	2895	2961
2459	2428	2401	2404	2546	2515	2571	2520	2520	2616	2508	2569	2598	2521	2584	2556	2654	2604	2710	2714	2770	2658	2631	2684	2669	2646	2604	2822	2753	2747	2761	2877	2868	2912	2853	2762	2827	2738	2749	2803	2765	2879	2784	2854	2807	2904	2889	2983	3039	2895
2473	2538	2439	2424	2424	2473	2586	2530	2566	2632	2605	2660	2589	2606	2651	2582	2613	2546	2687	2774	2712	2673	2577	2679	2710	2791	2829	2802	2789	2850	2719	2754	2741	2799	2777	2878	2779	2787	2730	2865	2893	2852	2886	2878	2900	2900	2815	2847	2824	2896
2317	2467	2404	2471	2512	2503	2437	2495	2512	2608	2590	2655	2561	2715	2635	2538	2520	2592	2580	2605	2559	2573	2556	2600	2640	2700	2711	2758	2778	2727	2719	2727	2702	2706	2791	2760	2783	2684	2733	2778	2772	2900	2763	2882	2790	2757	2904	2819	2813	2790
2410	2490	2339	2418	2398	2509	2599	2542	2424	2580	2532	2516	2604	2521	2504	2505	2529	2464	2515	2625	2556	2596	2496	2525	2736	2717	2610	2714	2739	2672	2623	2676	2663	2788	2668	2747	2716	2739	2635	2710	2789	2799	2857	2737	2917	2820	2726	2800	2816	2698
2472	2626	2483	2440	2397	2482	2510	2618	2504	2518	2555	2608	2507	2596	2601	2488	2560	2509	2585	2705	2652	2475	2510	2449	2660	2629	2652	2742	2602	2734	2653	2671	2736	2721	2851	2725	2688	2669	2650	2670	2712	2790	2844	2760	2806	2746	2721	2792	2619	2751
2618	2539	2543	2463	2540	2492	2586	2564	2572	2611	2586	2521	2482	2514	2505	2447	2438	2477	2554	2561	2516	2570	2508	2593	2505	2654	2726	2771	2767	2575	2600	2596	2645	2659	2699	2697	2768	2724	2726	2715	2753	2809	2837	2670	2777	2796	2753	2807	2745	2723
2635	2718	2440	2454	2490	2585	2499	2601	2561	2609	2518	2507	2552	2537	2507	2440	2448	2464	2521	2488	2507	2460	2501	2569	2618	2669	2555	2731	2646	2604	2624	2523	2622	2599	2710	2727	2705	2659	2770	2686	2717	2788	2795	2774	2772	2817	2976	2882	2653	2797
2638	2755	2646	2460	2513	2448	2483	2584	2521	2485	2538	2319	2462	2584	2473	2366	2315	2364	2423	2483	2621	2541	2583	2485	2498	2557	2631	2630	2647	2533	2518	2553	2560	2681	2578	2673	2733	2667	2657	2614	2565	2701	2750	2809	2774	2808	2898	2839	2773	2623
2639	2765	2554	2546	2542	2588	2530	2603	2619	2556	2523	2487	2488	2491	2371	2458	2361	2449	2477	2504	2572	2553	2545	2608	2629	2646	2644	2612	2588	2609	2531	2650	2611	2595	2676	2585	2746	2649	2641	2643	2681	2702	2755	2722	2790	2855	2892	2874	2794	2692
2704	2685	2518	2620	2447	2546	2519	2525	2557	2506	2462	2503	2503	2493	2439	2491	2398	2401	2477	2507	2591	2478	2635	2545	2645	2612	2592	2642	2638	2593	2638	2690	2744	2632	2674	2717	2756	2704	2680	2677	2737	2670	2772	2773	2896	2814	2804	2850	2694	2624
2558	2616	2622	2591	2568	2616	2634	2538	2546	2566	2547	2601	2564	2497	2532	2654	2487	2589	2465	2479	2594	2597	2583	2608	2625	2620	2629	2807	2691	2535	2591	2753	2783	2703	2714	2589	2729	2812	2740	2809	2783	2723	2751	2756	2808	2785	2770	2816	2724	2648
2460	2617	2547	2563	2537	2496	2530	2491	2559	2508	2477	2555	2588	2590	2700	2606	2622	2494	2570	2443	2618	2566	2597	2566	2733	2622	2679	2693	2642	2689	2654	2663	2790	2757	2719	2735	2687	2812	2807	2845	2803	2763	2828	2801	2687	2881	2887	2825	2744	2656
2417	2558	2564	2497	2546	2421	2616	2560	2609	2633	2593	2695	2611	2659	2564	2595	2508	2569	2508	2649	2697	2631	2614	2622	2780	2701	2614	2768	2686	2687	2612	2725	2791	2847	2734	2810	2707	2766	2864	2726	2820	2742	2815	2821	2750	2765	2855	2823	2776	2649
2461	2515	2524	2556	2460	2411	2572	2490	2573	2592	2611	2610	2641	2668	2687	2690	2670	2552	2595	2623	2656	2627	2762	2777	2740	2822	2752	2799	2728	2716	2726	2662	2821	2769	2748	2759	2855	2809	2866	2846	2827	2863	2748	2738	2812	2719	2755	2731	2735	2628
2495	2577	2416	2523	2487	2447	2563	2603	2635	2618	2731	2615	2679	2754	2620	2615	2549	2642	2683	2633	2622	2708	2765	2784	2743	2786	2815	2723	2840	2622	2756	2723	2745	2754	2844	2678	2939	2894	2818	2823	2929	2828	2734	2717	2815	2776	2837	2723	2728	2712
2467	2569	2526	2520	2516	2515	2561	2576	2651	2623	2590	2704	2678	2653	2547	2690	2600	2603	2675	2616	2595	2730	2740	2833	2801	2832	2815	2688	2694	2687	2797	2729	2692	2687	2712	2750	2876	2775	2978	2888	2859	2850	2836	2758	2720	2763	2825	2830	2751	2660
2511	2582	2460	2616	2471	2635	2615	2487	2634	2593	2563	2618	2598	2659	2620	2693	2632	2675	2719	2600	2763	2555	2629	2771	2829	2812	2711	2646	2632	2634	2724	2738	2695	2671	2693	2715	2737	2825	2872	2808	2703	2768	2719	2689	2731	2687	2658	2728	2617	2809
2573	2505	2483	2593	2549	2509	2588	2629	2692	2553	2556	2621	2546	2590	2581	2653	2577	2669	2665	2688	2585	2687	2627	2684	2712	2745	2729	2689	2541	2521	2616	2734	2626	2656	2648	2696	2744	2755	2723	2901	2736	2617	2700	2618	2709	2693	2570	2627	2586	2659
2554	2629	2518	2615	2524	2495	2558	2658	2571	2561	2566	2611	2582	2587	2614	2536	2650	2570	2477	2598	2505	2539	2633	2523	2705	2671	2514	2532	2644	2600	2569	2528	2638	2660	2632	2694	2652	2587	2729	2767	2716	2616	2667	2605	2567	2690	2565	2601	2639	2655
2573	2763	2671	2609	2595	2582	2552	2568	2606	2574	2568	2504	2588	2522	2621	2552	2524	2489	2536	2581	2519	2561	2571	2613	2509	2605	2567	2537	2490	2511	2571	2501	2713	2684	2674	2599	2664	2578	2607	2556	2649	2536	2614	2511	2492	2573	2615	2603	2527	2527
2754	2754	2656	2752	2627	2617	2499	2549	2703	2653	2620	2524	2570	2654	2587	2474	2567	2523	2491	2594	2447	2485	2442	2488	2461	2476	2588	2479	2461	2579	2531	2571	2598	2574	2590	2551	2558	2617	2622	2620	2581	2544	2547	2498	2655	2420	2547	2557	2525	2637
2783	2742	2591	2637	2570	2544	2575	2543	2555	2636	2568	2520	2523	2567	2504	2634	2475	2493	2505	2430	2534	2502	2417	2597	2543	2612	2671	2535	2445	2521	2609	2626	2591	2564	2511	2535	2581	2512	2582	2504	2528	2621	2484	2542	2463	2570	2507	2585	2590	2640
2671	2624	2664	2569	2555	2560	2498	2597	2641	2640	2694	2513	2528	2523	2546	2489	2445	2537	2650	2631	2611	2622	2564	2528	2616	2579	2635	2661	2527	2421	2516	2477	2585	2625	2511	2481	2649	2460	2686	2683	2606	2575	2625	2576	2649	2522	2624	2633	2704	2582
2523	2721	2556	2622	2521	2470	2608	2561	2593	2597	2688	2615	2561	2553	2568	2646	2573	2491	2609	2620	2698	2537	2523	2602	2601	2718	2697	2546	2502	2534	2532	2642	2648	2551	2531	2616	2483	2694	2638	2669	2688	2643	2629	2625	2550	2641	2579	2601	2741	2675
2540	2575	2516	2608	2573	2423	2488	2568	2538	2642	2626	2574	2599	2674	2623	2655	2528	2521	2727	2588	2795	2611	2634	2676	2686	2623	2658	2639	2649	2591	2472	2561	2654	2608	2695	2594	2656	2687	2651	2678	2677	2684	2658	2686	2693	2686	2576	2682	2670	2762
2475	2542	2574	2512	2477	2448	2479	2497	2595	2679	2647	2592	2650	2617	2684	2734	2601	2619	2735	2811	2703	2688	2688	2591	2705	2688	2791	2688	2555	2628	2683	2621	2675	2791	2800	2771	2706	2704	2796	2706	2682	2794	2795	2690	2636	2664	2566	2826	2717	2752
2424	2479	2400	2473	2357	2424	2397	2492	2550	2644	2703	2663	2611	2630	2731	2729	2585	2635	2701	2786	2690	2571	2627	2689	2665	2670	2702	2715	2713	2562	2587	2774	2762	2866	2859	2868	2745	2685	2772	2812	2766	2778	2785	2698	2659	2660	2740	2633	2684	2810
2427	2319	2339	2406	2356	2354	2395	2478	2441	2626	2678	2675	2638	2777	2610	2788	2716	2641	2693	2705	2596	2667	2485	2656	2787	2719	2693	2648	2584	2660	2733	2824	2907	2762	2873	2780	2682	2812	2758	2745	2679	2690	2670	2607	2687	2751	2696	2851	2721	2752
2342	2411	2251	2455	2329	2433	2520	2453	2461	2670	2568	2632	2743	2644	2639	2735	2682	2653	2660	2639	2575	2640	2579	2583	2642	2654	2727	2618	2595	2633	2691	2823	2837	2829	2715	2849	2703	2747	2713	2811	2679	2769	2701	2767	2706	2730	2723	2745	2742	2742
2283	2368	2385	2344	2357	2412	2498	2428	2558	2691	2607	2672	2630	2561	2629	2730	2673	2730	2748	2690	2543	2575	2569	2654	2598	2615	2679	2631	2559	2610	2653	2756	2771	2747	2590	2678	2766	2705	2695	2658	2629	2617	2622	2730	2758	2680	2722	2687	2722	2843
2393	2502	2370	2323	2391	2508	2498	2482	2514	2610	2624	2574	2568	2640	2512	2700	2607	2660	2690	2686	2515	2633	2576	2702	2631	2645	2653	2543	2577	2582	2603	2697	2609	2625	2694	2668	2635	2620	2636	2666	2566	2612	2703	2737	2715	2673	2659	2729	2729	2635
2364	2453	2394	2414	2426	2460	2478	2439	2608	2491	2529	2521	2453	2635	2497	2585	2592	2684	2638	2510	2588	2539	2503	2647	2545	2503	2580	2568	2538	2677	2508	2645	2594	2642	2632	2662	2639	2501	2514	2632	2587	2666	2569	2693	2727	2746	2617	2681	2622	2716
2540	2427	2410	2369	2442	2434	2464	2498	2607	2499	2623	2586	2416	2543	2489	2598	2647	2626	2667	2567	2515	2423	2515	2475	2475	2564	2627	2591	2697	2628	2595	2555	2613	2647	2655	2713	2591	2580	2622	2546	2535	2651	2631	2571	2657	2640	2684	2596	2759	2665
2491	2521	2486	2466	2489	2408	2553	2498	2556	2473	2427	2582	2398	2649	2497	2568	2499	2675	2585	2556	2541	2508	2502	2592	2497	2570	2648	2623	2631	2651	2529	2470	2555	2568	2608	2637	2614	2653	2497	2502	2550	2615	2621	2596	2636	2570	2674	2673	2707	2657
2427	2453	2363	2456	2364	2327	2405	2503	2491	2487	2546	2470	2495	2504	2410	2494	2538	2616	2603	2524	2499	2522	2483	2559	2555	2479	2556	2604	2608	2782	2624	2553	2623	2624	2590	2530	2662	2586	2414	2627	2508	2548	2582	2487	2621	2618	2710	2611	2638	2662
2408	2483	2374	2352	2317	2452	2444	2413	2458	2439	2428	2538	2391	2484	2431	2474	2567	2508	2546	2462	2482	2504	2491	2561	2655	2469	2548	2601	2684	2619	2731	2688	2538	2684	2604	2569	2477	2582	2541	2544	2533	2473	2587	2583	2641	2554	2557	2543	2688	2704
2363	2445	2366	2428	2386	2306	2393	2368	2409	2399	2509	2449	2401	2385	2509	2427	2422	2535	2486	2581	2480	2587	2489	2593	2521	2530	2552	2688	2657	2709	2584	2624	2493	2522	2594	2604	2610	2596	2469	2513	2534	2564	2591	2657	2499	2565	2551	2547	2618	2526
2315	2390	2261	2333	2277	2353	2346	2419	2424	2354	2421	2454	2420	2490	2421	2377	2467	2521	2480	2453	2553	2479	2488	2565	2541	2508	2573	2596	2634	2736	2608	2580	2569	2559	2624	2682	2624	2550	2537	2589	2570	2627	2562	2645	2559	2389	2522	2551	2559	2628
2398	2481	2290	2216	2237	2285	2330	2361	2373	2353	2342	2383	2351	2451	2438	2418	2399	2399	2568	2475	2661	2563	2521	2455	2524	2597	2476	2540	2647	2630	2607	2722	2522	2618	2738	2729	2649	2657	2572	2575	2476	2536	2517	2642	2466	2450	2445	2694	2491	2616
2355	2241	2273	2260	2132	2219	2340	2232	2293	2350	2444	2302	2411	2325	2328	2357	2340	2384	2504	2569	2573	2662	2561	2652	2622	2555	2564	2632	2570	2549	2628	2638	2577	2678	2629	2645	2643	2569	2655	2550	2573	2614	2588	2554	2557	2460	2537	2483	2592	2579
2292	2308	2185	2250	2185	2066	2218	2218	2205	2191	2347	2259	2402	2358	2367	2238	2369	2525	2508	2591	2583	2579	2552	2593	2491	2450	2486	2592	2632	2667	2655	2603	2593	2522	2564	2670	2695	2701	2666	2538	2618	2578	2635	2609	2466	2556	2523	2422	2514	2575
2255	2314	2197	2085	2150	2132	2239	2212	2305	2306	2325	2269	2350	2371	2316	2352	2455	2388	2463	2530	2502	2559	2502	2499	2504	2538	2534	2580	2610	2540	2596	2658	2561	2562	2493	2550	2621	2544	2560	2668	2573	2655	2703	2722	2611	2602	2535	2638	2541	2635
2175	2269	2103	2139	2129	2112	2180	2246	2304	2293	2290	2271	2266	2359	2319	2254	2451	2472	2520	2474	2512	2574	2479	2544	2483	2478	2517	2553	2602	2680	2677	2633	2580	2531	2659	2681	2686	2723	2665	2703	2705	2813	2712	2832	2623	2621	2608	2632	2651	2598
2139	2182	2207	2109	2137	2209	2186	2253	2231	2209	2332	2293	2273	2376	2432	2410	2347	2469	2501	2429	2594	2622	2437	2501	2683	2596	2585	2580	2595	2649	2619	2563	2555	2628	2504	2715	2667	2756	2738	2704	2587	2715	2728	2614	2639	2649	2681	2666	2677	2638
2093	2107	2091	2069	2070	2066	2142	2181	2190	2303	2387	2298	2460	2385	2403	2359	2464	2367	2414	2512	2449	2477	2481	2596	2546	2555	2519	2717	2600	2583	2548	2585	2611	2650	2714	2771	2692	2645	2662	2657	2756	2740	2738	2666	2676	2741	2709	2803	2781	2726
2091	2105	2059	2115	2093	2093	2100	2155	2238	2321	2406	2347	2331	2498	2395	2365	2457	2488	2420	2418	2482	2536	2587	2542	2611	2572	2542	2566	2604	2614	2592	2623	2666	2693	2698	2718	2852	2721	2771	2738	2801	2671	2696	2789	2751	2708	2719	2891	2784	2690
2070	2198	2131	2061	2055	2137	2105	2184	2197	2289	2222	2395	2313	2316	2522	2398	2512	2484	2496	2487	2449	2482	2519	2545	2537	2523	2622	2585	2612	2586	2704	2677	2805	2772	2741	2799	2807	2833	2813	2779	2731	2680	2660	2638	2833	2696	2796	2760	2708	2700
2023	2090	2043	2017	2103	2191	2135	2171	2118	2274	2332	2332	2345	2340	2430	2441	2474	2530	2466	2486	2528	2410	2561	2576	2536	2573	2494	2588	2676	2620	2634	2862	2755	2744	2745	2847	2755	2734	2804	2700	2698	2581	2651	2819	2849	2758	2729	2758	2805	2682
2071	2172	2016	2109	2104	2049	2083	2161	2077	2272	2350	2395	2305	2304	2343	2422	2449	2537	2496	2438	2460	2504	2512	2400	2562	2549	2583	2574	2594	2656	2679	2727	2695	2760	2651	2740	2660	2831	2737	2669	2682	2582	2636	2651	2649	2779	2790	2855	2719	2820
2056	2287	2178	2143	2064	2183	2240	2178	2275	2231	2267	2403	2298	2215	2341	2493	2476	2446	2508	2404	2375	2498	2590	2533	2629	2606	2583	2476	2730	2620	2710	2653	2797	2722	2639	2639	2702	2852	2704	2571	2655	2565	2660	2616	2580	2695	2708	2716	2702	2718
2199	2152	2082	2051	2122	2189	2232	2298	2293	2252	2352	2352	2312	2318	2321	2395	2406	2462	2482	2444	2439	2579	2479	2608	2604	2435	2527	2584	2523	2581	2687	2606	2631	2652	2651	2632	2674	2710	2689	2753	2737	2622	2537	2513	2575	2702	2640	2619	2607	2735
2187	2139	2174	2183	2219	2209	2263	2295	2284	2314	2298	2216	2307	2277	2408	2513	2446	2414	2491	2413	2503	2535	2503	2504	2487	2518	2526	2541	2558	2551	2637	2578	2680	2683	2652	2562	2618	2687	2618	2703	2727	2662	2599	2557	2669	2628	2714	2695	2574	2619
2212	2159	2208	2133	2267	2259	2278	2278	2295	2377	2414	2410	2349	2354	2398	2424	2507	2415	2408	2450	2574	2522	2635	2601	2648	2627	2573	2539	2632	2650	2722	2657	2616	2650	2584	2517	2633	2629	2598	2629	2632	2674	2604	2698	2609	2669	2652	2658	2703	2443
2107	2243	2097	2179	2151	2282	2204	2270	2338	2360	2332	2416	2351	2467	2445	2479	2403	2431	2422	2470	2487	2590	2550	2609	2612	2606	2538	2647	2549	2516	2615	2638	2579	2529	2555	2623	2572	2609	2640	2723	2665	2553	2606	2559	2638	2656	2519	2602	2574	2702
2150	2203	2190	2169	2220	2262	2286	2328	2306	2237	2437	2244	2310	2330	2399	2541	2448	2568	2448	2555	2556	2531	2579	2609	2570	2642	2606	2621	2566	2507	2646	2577	2569	2563	2618	2501	2606	2595	2681	2598	2627	2719	2514	2540	2647	2665	2588	2637	2578	2577
2080	2119	2067	2163	2116	2155	2223	2268	2356	2315	2346	2498	2274	2381	2416	2473	2471	2516	2482	2514	2531	2561	2579	2556	2623	2601	2539	2564	2580	2520	2687	2485	2605	2637	2495	2615	2523	2635	2546	2575	2730	2757	2607	2665	2660	2720	2683	2652	2594	2549
2126	2161	2130	2118	2148	2163	2206	2244	2276	2324	2465	2468	2428	2425	2463	2460	2528	2495	2458	2482	2444	2517	2564	2604	2573	2475	2610	2603	2567	2559	2569	2483	2549	2654	2482	2494	2600	2501	2551	2677	2671	2677	2663	2633	2641	2586	2642	2774	2592	2665
2157	2098	2170	2114	2085	2252	2191	2186	2297	2282	2352	2363	2460	2422	2537	2475	2456	2481	2492	2553	2403	2497	2528	2567	2508	2445	2470	2607	2493	2602	2507	2561	2581	2589	2663	2658	2623	2571	2518	2706	2589	2601	2644	2712	2585	2642	2808	2676	2690	2486
2164	2141	2148	2143	2194	2180	2153	2249	2238	2287	2294	2426	2283	2329	2425	2394	2393	2498	2447	2495	2468	2479	2465	2619	2560	2498	2574	2587	2569	2534	2495	2573	2455	2700	2750	2626	2604	2541	2595	2739	2636	2632	2660	2696	2669	2701	2773	2648	2704	2654
2217	2185	2214	2176	2197	2206	2262	2398	2298	2316	2432	2363	2383	2321	2313	2455	2339	2365	2330	2423	2382	2473	2461	2613	2486	2481	2460	2490	2577	2435	2531	2415	2534	2626	2657	2688	2678	2607	2620	2607	2606	2573	2586	2633	2690	2658	2814	2580	2662	2668
2264	2282	2266	2254	2158	2293	2283	2225	2313	2358	2355	2426	2354	2509	2443	2386	2455	2490	2450	2418	2395	2580	2482	2531	2447	2429	2440	2420	2513	2564	2408	2361	2454	2562	2680	2707	2775	2613	2589	2620	2582	2677	2571	2584	2582	2567	2617	2510	2684	2628
2216	2261	2135	2280	2217	2281	2314	2345	2452	2356	2471	2369	2328	2463	2469	2388	2437	2453	2420	2445	2509	2464	2443	2601	2428	2497	2477	2572	2471	2506	2509	2522	2495	2470	2620	2550	2735	2498	2568	2546	2576	2676	2558	2579	2636	2629	2638	2646	2612	2627
2226	2341	2162	2279	2371	2232	2478	2337	2437	2411	2421	2384	2404	2392	2361	2414	2411	2422	2424	2472	2432	2492	2466	2555	2578	2567	2615	2517	2500	2468	2571	2526	2482	2618	2637	2686	2684	2610	2646	2537	2727	2664	2702	2641	2613	2662	2574	2655	2673	2532
2273	2281	2301	2337	2353	2334	2531	2426	2458	2528	2440	2447	2500	2537	2390	2442	2549	2453	2447	2462	2482	2447	2466	2597	2637	2564	2629	2569	2558	2490	2498	2522	2480	2399	2566	2576	2658	2588	2602	2588	2733	2664	2719	2666	2564	2618	2601	2639	2670	2573
2217	2337	2173	2183	2208	2266	2411	2460	2449	2459	2454	2478	2567	2580	2403	2490	2452	2587	2494	2438	2511	2461	2486	2503	2628	2566	2648	2643	2596	2588	2494	2395	2405	2473	2639	2599	2615	2626	2528	2615	2595	2739	2549	2679	2584	2476	2553	2595	2597	2545
2320	2263	2317	2285	2280	2307	2420	2503	2448	2498	2449	2487	2494	2452	2456	2385	2547	2513	2553	2398	2573	2433	2492	2534	2620	2706	2524	2538	2637	2526	2567	2377	2416	2530	2544	2542	2537	2601	2498	2606	2645	2677	2772	2701	2505	2551	2541	2452	2608	2557
2337	2405	2316	2251	2302	2334	2456	2475	2507	2459	2537	2488	2345	2409	2464	2619	2535	2472	2462	2432	2559	2465	2480	2624	2637	2526	2589	2564	2674	2533	2433	2526	2495	2410	2453	2544	2590	2605	2534	2438	2500	2638	2636	2589	2549	2585	2471	2502	2405	2596
2466	2409	2437	2307	2330	2377	2384	2529	2418	2503	2441	2589	2472	2478	2522	2497	2455	2490	2461	2546	2388	2500	2437	2526	2541	2617	2626	2523	2447	2494	2447	2547	2444	2422	2347	2502	2560	2384	2433	2461	2484	2538	2609	2661	2465	2535	2537	2519	2526	2552
2458	2500	2443	2373	2292	2367	2319	2402	2568	2501	2460	2439	2445	2499	2549	2456	2487	2430	2560	2554	2529	2447	2447	2413	2537	2534	2480	2474	2484	2523	2486	2346	2382	2383	2505	2519	2496	2516	2461	2470	2425	2502	2607	2556	2506	2554	2538	2518	2544	2470
2415	2578	2434	2343	2301	2408	2405	2442	2476	2388	2514	2525	2519	2450	2466	2392	2481	2439	2438	2468	2474	2533	2468	2437	2481	2508	2391	2367	2634	2478	2390	2546	2430	2407	2446	2401	2505	2509	2497	2418	2474	2585	2545	2548	2622	2630	2433	2510	2609	2553
2523	2540	2407	2417	2437	2371	2424	2552	2564	2466	2423	2358	2262	2439	2413	2523	2423	2544	2531	2573	2486	2465	2410	2423	2475	2529	2485	2504	2523	2453	2416	2431	2430	2378	2555	2438	2478	2484	2463	2434	2388	2637	2670	2613	2702	2523	2481	2511	2603	2570
2492	2537	2480	2399	2341	2376	2480	2448	2466	2439	2472	2500	2484	2493	2448	2330	2296	2356	2434	2412	2563	2396	2491	2486	2431	2390	2448	2402	2371	2520	2427	2516	2562	2457	2538	2492	2603	2597	2549	2580	2542	2454	2496	2551	2730	2514	2611	2736	2632	2606
2516	2561	2454	2379	2348	2369	2485	2508	2557	2422	2441	2372	2466	2422	2444	2411	2395	2346	2605	2563	2526	2463	2328	2416	2396	2326	2415	2414	2395	2479	2502	2457	2596	2589	2488	2482	2615	2494	2651	2548	2621	2531	2545	2639	2610	2568	2629	2621	2587	2685
2442	2461	2443	2453	2407	2461	2474	2478	2360	2442	2498	2497	2419	2491	2364	2387	2339	2161	2290	2388	2356	2468	2421	2346	2369	2354	2362	2436	2502	2509	2428	2527	2540	2600	2557	2572	2490	2542	2520	2565	2566	2572	2550	2566	2598	2584	2674	2706	2647	2610
2529	2511	2434	2422	2364	2451	2463	2513	2552	2568	2445	2313	2276	2295	2353	2391	2264	2442	2240	2428	2379	2415	2214	2365	2338	2363	2503	2574	2343	2439	2523	2543	2419	2511	2616	2622	2487	2490	2572	2515	2557	2568	2517	2516	2602	2592	2571	2615	2565	2491
2523	2524	2457	2403	2446	2465	2596	2615	2491	2478	2475	2503	2521	2425	2354	2344	2340	2245	2315	2404	2398	2374	2413	2354	2336	2438	2353	2369	2471	2518	2468	2481	2554	2578	2533	2576	2604	2478	2408	2474	2550	2541	2682	2539	2549	2469	2474	2576	2558	2623
2584	2555	2398	2366	2398	2569	2523	2562	2600	2593	2424	2311	2353	2327	2308	2353	2372	2260	2274	2357	2366	2300	2257	2403	2345	2487	2501	2594	2513	2568	2442	2597	2404	2467	2615	2522	2561	2519	2651	2489	2530	2507	2573	2688	2542	2507	2413	2534	2554	2481
2581	2491	2417	2499	2332	2300	2591	2587	2618	2453	2461	2471	2483	2425	2407	2494	2447	2377	2351	2392	2427	2517	2497	2459	2370	2301	2357	2507	2524	2562	2387	2495	2487	2494	2426	2543	2520	2538	2585	2541	2527	2620	2653	2507	2419	2518	2440	2589	2485	2606
2404	2550	2519	2326	2393	2516	2429	2509	2550	2532	2489	2393	2435	2418	2432	2365	2375	2359	2345	2314	2464	2383	2297	2405	2404	2519	2527	2396	2391	2423	2408	2412	2483	2423	2574	2493	2411	2571	2509	2503	2569	2622	2526	2515	2567	2571	2540	2493	2526	2531
2530	2538	2363	2323	2413	2368	2378	2494	2538	2559	2477	2406	2334	2421	2522	2402	2410	2429	2471	2413	2383	2468	2328	2333	2270	2310	2499	2570	2530	2402	2367	2360	2455	2468	2515	2559	2593	2464	2568	2365	2480	2635	2432	2529	2526	2481	2503	2509	2496	2624
2495	2442	2468	2325	2323	2316	2508	2475	2410	2581	2444	2268	2522	2475	2511	2493	2472	2494	2480	2538	2452	2458	2319	2385	2368	2364	2373	2446	2466	2515	2415	2486	2311	2553	2563	2577	2550	2542	2433	2508	2405	2544	2594	2531	2550	2495	2495	2458	2434	2538
2664	2616	2386	2349	2419	2374	2326	2308	2365	2447	2549	2567	2474	2565	2517	2525	2410	2399	2478	2472	2407	2436	2413	2452	2374	2499	2434	2378	2327	2390	2415	2399	2570	2448	2518	2596	2535	2622	2491	2452	2566	2485	2642	2634	2606	2576	2549	2380	2579	2486
2469	2535	2421	2561	2380	2261	2269	2339	2478	2662	2529	2407	2471	2366	2302	2292	2221	2241	2304	2189	2304	2245	2247	2346	2390	2319	2405	2472	2483	2447	2380	2496	2429	2587	2479	2578	2658	2640	2543	2563	2429	2558	2595	2632	2610	2510	2523	2651	2569	2539
2429	2530	2603	2413	2230	2271	2499	2426	2295	2311	2306	2328	2372	2377	2471	2463	2353	2420	2494	2471	2454	2361	2351	2278	2265	2307	2370	2526	2499	2522	2545	2465	2453	2488	2516	2564	2719	2643	2525	2565	2525	2511	2746	2586	2481	2616	2487	2542	2578	2512
2474	2588	2514	2346	2512	2399	2350	2246	2339	2323	2439	2410	2514	2598	2467	2448	2446	2468	2484	2529	2440	2527	2525	2515	2449	2434	2493	2354	2402	2437	2533	2575	2664	2549	2486	2693	2790	2768	2637	2635	2665	2595	2687	2690	2593	2561	2677	2600	2611	2540
2488	2525	2528	2593	2412	2363	2252	2370	2440	2508	2352	2464	2320	2237	2238	2179	2197	2143	2153	2260	2194	2437	2365	2420	2517	2573	2711	2553	2503	2456	2500	2396	2671	2580	2619	2498	2631	2861	2525	2558	2606	2615	2676	2813	2741	2566	2656	2510	2592	2575
2304	2528	2637	2593	2362	2343	2436	2404	2339	2366	2212	2255	2167	2292	2210	2189	2197	2219	2242	2329	2268	2286	2223	2167	2340	2434	2686	2618	2565	2600	2566	2554	2465	2595	2705	2625	2673	2759	2705	2520	2528	2637	2675	2652	2635	2720	2611	2542	2577	2710
2416	2623	2533	2263	2287	2372	2305	2361	2291	2360	2216	2260	2336	2260	2319	2310	2433	2516	2512	2698	2737	2778	2515	2473	2362	2312	2414	2480	2649	2585	2563	2646	2564	2478	2686	2642	2740	2673	2714	2702	2661	2594	2654	2557	2567	2622	2610	2698	2611	2530
2605	2543	2286	2381	2345	2297	2277	2345	2387	2338	2359	2263	2196	2402	2339	2265	2334	2325	2350	2503	2572	2703	2866	2753	2699	2706	2433	2392	2505	2512	2522	2591	2628	2722	2488	2418	2786	2692	2514	2633	2629	2566	2683	2638	2555	2541	2539	2680	2626	2633
2417	2367	2475	2463	2382	2273	2195	2343	2447	2332	2265	2286	2262	2274	2231	2226	2215	2243	2272	2320	2284	2357	2419	2532	2630	2754	2729	2692	2408	2464	2367	2540	2596	2625	2706	2492	2552	2771	2615	2463	2690	2589	2544	2678	2542	2530	2541	2622	2667	2796
2254	2427	2511	2398	2078	2264	2395	2426	2468	2453	2402	2462	2297	2315	2158	2156	2198	2234	2196	2177	2305	2237	2286	2206	2355	2614	2765	2820	2613	2542	2432	2472	2428	2591	2654	2583	2500	2571	2635	2531	2564	2656	2622	2635	2635	2553	2574	2587	2693	2687
2233	2639	2481	2173	2214	2275	2380	2361	2535	2579	2478	2390	2294	2094	2040	2209	2117	2200	2372	2359	2432	2398	2399	2347	2225	2341	2508	2725	2757	2727	2502	2548	2618	2442	2682	2639	2508	2484	2652	2520	2483	2573	2604	2524	2675	2538	2523	2551	2490	2630
2456	2543	2307	2115	2265	2314	2314	2437	2564	2650	2450	2218	2052	1977	2122	2102	2301	2473	2581	2585	2600	2628	2581	2514	2319	2312	2440	2501	2652	2710	2698	2507	2655	2572	2538	2695	2648	2599	2464	2626	2441	2593	2585	2495	2518	2491	2463	2531	2474	2696
2577	2400	2303	2358	2332	2291	2336	2596	2550	2487	2163	2000	2168	2254	2485	2729	2668	2851	2714	2720	2764	2683	2698	2513	2624	2470	2441	2534	2423	2636	2639	2644	2674	2548	2432	2549	2718	2522	2453	2520	2520	2545	2517	2633	2663	2514	2402	2453	2533	2498
2594	2301	2299	2430	2437	2315	2315	2383	2309	2245	2132	2392	2572	2754	3027	2989	3001	2954	2925	2903	2735	2791	2612	2657	2607	2689	2650	2612	2409	2395	2653	2676	2622	2542	2491	2425	2603	2506	2406	2427	2587	2459	2585	2590	2485	2397	2466	2298	2534	2496
2379	2332	2428	2459	2343	2262	2342	2329	2162	2220	2423	2851	3100	3228	3049	3014	2924	2855	2752	2759	2824	2740	2786	2604	2592	2769	2759	2648	2530	2564	2487	2613	2521	2616	2532	2561	2421	2577	2438	2325	2632	2481	2543	2515	2439	2485	2508	2284	2368	2401
2266	2429	2577	2398	2321	2238	2283	2192	2170	2470	2898	3151	3325	3103	2844	2588	2353	2274	2373	2430	2588	2601	2642	2619	2610	2657	2685	2673	2613	2506	2421	2522	2560	2588	2502	2586	2431	2489	2490	2326	2442	2496	2453	2486	2558	2369	2410	2414	2331	2433
2330	2376	2601	2314	2216	2251	2098	2191	2430	2776	3068	3124	3039	2565	2286	1952	1851	1725	1889	1925	2134	2217	2487	2572	2628	2586	2602	2564	2588	2484	2359	2424	2479	2545	2612	2478	2491	2542	2509	2367	2417	2612	2382	2511	2469	2445	2321	2596	2316	2507
2246	2568	2616	2381	2135	2156	2204	2339	2597	3042	3129	2983	2516	2052	1752	1585	1398	1526	1393	1575	1673	1917	2189	2357	2654	2609	2562	2541	2596	2569	2450	2336	2428	2655	2587	2523	2459	2457	2674	2376	2432	2573	2476	2467	2484	2545	2382	2509	2284	2441
2219	2669	2510	2322	2229	2252	2193	2485	2785	3042	2969	2532	2019	1642	1481	1408	1496	1551	1539	1455	1578	1675	1849	2245	2408	2600	2770	2617	2520	2562	2417	2389	2489	2520	2557	2546	2410	2468	2643	2426	2344	2625	2543	2521	2470	2492	2411	2566	2358	2410
2303	2575	2477	2397	2199	2285	2313	2572	2782	2814	2667	2166	1758	1343	1438	1460	1581	1739	1727	1605	1489	1552	1627	1934	2284	2540	2568	2479	2492	2512	2402	2320	2252	2444	2618	2473	2365	2418	2553	2551	2375	2508	2449	2491	2502	2402	2462	2516	2450	2453
2451	2695	2499	2246	2149	2258	2447	2611	2873	2801	2357	1838	1455	1370	1472	1696	1827	1935	1882	1765	1672	1516	1574	1794	2123	2557	2591	2610	2424	2476	2443	2388	2349	2513	2579	2496	2470	2420	2547	2506	2484	2568	2487	2471	2481	2446	2409	2479	2413	2442
2465	2708	2470	2256	2212	2345	2549	2694	2830	2709	2159	1738	1450	1371	1618	1905	2150	2210	2131	1959	1799	1570	1514	1648	2063	2490	2608	2614	2473	2460	2441	2356	2294	2436	2598	2538	2483	2507	2466	2516	2435	2562	2411	2413	2534	2437	2421	2453	2426	2409
2531	2846	2534	2267	2258	2508	2536	2845	2788	2569	2116	1692	1428	1464	1659	2044	2287	2253	2226	2050	1750	1647	1562	1700	2098	2335	2611	2672	2464	2474	2491	2292	2234	2393	2587	2570	2398	2515	2550	2501	2430	2518	2410	2493	2511	2441	2480	2524	2363	2425
2551	2698	2441	2276	2166	2453	2524	2630	2750	2452	2125	1612	1552	1410	1622	2022	2292	2268	2256	2085	1797	1630	1452	1641	2037	2485	2606	2671	2390	2455	2392	2375	2256	2348	2675	2519	2341	2489	2625	2434	2452	2487	2459	2407	2516	2497	2401	2531	2402	2468
2451	2614	2454	2169	2229	2400	2542	2727	2654	2437	2107	1739	1517	1510	1578	1792	2074	2110	2099	1916	1680	1499	1431	1707	2062	2589	2717	2650	2446	2419	2501	2314	2139	2413	2672	2463	2429	2579	2467	2439	2419	2486	2514	2471	2421	2477	2555	2452	2449	2446
2438	2606	2468	2145	2156	2351	2638	2618	2599	2484	2192	1830	1662	1512	1478	1671	1727	1840	1824	1704	1530	1406	1450	1736	2203	2710	2832	2585	2446	2382	2276	2169	2285	2496	2721	2521	2400	2608	2428	2452	2500	2423	2452	2381	2366	2373	2467	2346	2564	2492
2461	2492	2387	2256	2087	2288	2505	2555	2492	2505	2381	2013	1781	1538	1441	1450	1549	1569	1526	1460	1350	1321	1546	1890	2439	2746	2894	2699	2347	2361	2284	2316	2213	2454	2586	2308	2493	2553	2330	2462	2423	2539	2529	2334	2463	2377	2496	2484	2469	2461
2307	2415	2357	2219	1988	2179	2467	2597	2558	2520	2366	2200	1953	1742	1459	1383	1409	1382	1401	1283	1381	1492	1793	2151	2727	2986	2857	2478	2333	2260	2321	2208	2335	2612	2355	2149	2514	2510	2272	2515	2379	2416	2417	2369	2470	2422	2417	2460	2434	2537
2382	2397	2406	2366	2025	2227	2309	2520	2565	2524	2468	2404	2277	2003	1750	1526	1482	1449	1375	1509	1572	1793	2185	2674	2935	3177	2768	2420	2217	2211	2221	2336	2428	2618	2456	2163	2566	2506	2334	2380	2410	2492	2496	2386	2413	2323	2485	2476	2537	2456
2392	2382	2378	2336	2033	2040	2284	2529	2514	2565	2561	2525	2486	2291	2099	1947	1856	1867	1833	1933	2091	2413	2717	3011	3129	2873	2559	2185	2135	2180	2257	2267	2488	2415	2089	2258	2643	2381	2178	2396	2337	2438	2289	2392	2328	2380	2519	2438	2481	2400
2434	2420	2385	2405	2158	2092	2216	2393	2564	2607	2513	2561	2573	2536	2413	2346	2319	2409	2465	2505	2666	2839	3073	3151	3013	2611	2187	2156	2173	2360	2309	2337	2545	2265	2114	2458	2544	2329	2349	2446	2302	2592	2403	2529	2360	2376	2399	2433	2461	2573
2416	2376	2290	2277	2398	2117	2185	2267	2443	2538	2475	2501	2590	2603	2651	2526	2675	2842	2817	2994	3028	3086	3047	2836	2618	2253	2006	2105	2379	2361	2395	2506	2250	2176	2154	2458	2397	2203	2429	2488	2245	2455	2353	2435	2351	2463	2330	2389	2355	2548
2252	2311	2198	2218	2391	2303	2172	2112	2317	2522	2603	2555	2659	2549	2569	2503	2640	2768	2932	2903	2909	2772	2600	2352	2107	1976	2122	2372	2414	2363	2381	2341	2153	2196	2313	2564	2324	2323	2474	2312	2450	2457	2426	2490	2272	2407	2288	2497	2374	2500
2242	2226	2271	2245	2258	2419	2309	2237	2129	2266	2554	2545	2649	2444	2438	2457	2420	2519	2631	2520	2378	2199	2144	2078	2015	2136	2266	2409	2475	2433	2404	2318	2089	2134	2462	2455	2263	2363	2430	2330	2488	2443	2467	2424	2397	2499	2391	2546	2454	2472
2247	2240	2208	2331	2334	2407	2473	2291	2116	2109	2292	2525	2537	2564	2393	2358	2286	2300	2246	2152	2075	1993	2054	2133	2349	2310	2472	2426	2422	2408	2306	2216	2226	2445	2447	2231	2253	2504	2317	2324	2451	2429	2471	2429	2408	2336	2487	2341	2452	2500
2258	2166	2115	2245	2292	2304	2428	2482	2314	2170	2150	2283	2297	2419	2508	2328	2449	2300	2212	2188	2135	2274	2243	2347	2446	2458	2398	2357	2376	2379	2243	2154	2294	2548	2309	2142	2363	2431	2224	2430	2454	2512	2377	2471	2411	2346	2449	2298	2442	2494
2208	2303	2233	2222	2167	2287	2288	2403	2501	2420	2262	2133	2214	2250	2297	2317	2385	2355	2352	2296	2333	2354	2442	2453	2451	2346	2405	2290	2279	2357	2380	2411	2474	2342	2160	2372	2437	2297	2339	2499	2398	2433	2461	2469	2441	2469	2392	2537	2476	2358
2046	2219	2292	2212	2221	2237	2268	2314	2463	2635	2658	2503	2377	2184	2235	2128	2256	2272	2262	2267	2345	2323	2366	2269	2244	2255	2311	2286	2308	2316	2422	2453	2415	2261	2367	2452	2358	2356	2405	2342	2538	2393	2445	2429	2421	2481	2315	2389	2406	2535
2125	2129	2205	2231	2301	2349	2302	2168	2210	2327	2554	2666	2726	2552	2508	2343	2289	2236	2281	2308	2261	2256	2317	2283	2209	2328	2269	2226	2322	2351	2593	2311	2167	2250	2432	2324	2257	2345	2423	2398	2425	2422	2499	2327	2462	2491	2444	2330	2454	2432
2271	2148	2128	2257	2254	2355	2302	2323	2259	2235	2252	2351	2482	2575	2666	2576	2581	2550	2546	2429	2352	2315	2263	2370	2306	2292	2342	2377	2584	2544	2291	2301	2224	2395	2461	2162	2309	2442	2318	2427	2430	2530	2407	2458	2502	2402	2494	2360	2496	2402
2202	2260	2063	2145	2274	2256	2371	2249	2328	2413	2301	2121	2102	2139	2281	2326	2298	2281	2359	2329	2269	2190	2228	2229	2293	2267	2456	2463	2398	2306	2301	2302	2550	2366	2243	2278	2374	2394	2347	2443	2612	2463	2457	2539	2528	2454	2443	2452	2371	2524
2023	2195	2228	2164	2141	2165	2177	2241	2324	2336	2445	2375	2236	2153	2190	2196	2073	2137	2095	2133	2115	2202	2241	2348	2401	2438	2414	2358	2371	2332	2554	2474	2367	2258	2253	2437	2358	2348	2559	2536	2569	2525	2611	2579	2564	2554	2440	2499	2441	2564
2151	2141	2247	2205	2125	2060	2115	2133	2133	2233	2255	2290	2502	2456	2497	2412	2369	2345	2335	2261	2307	2247	2349	2384	2380	2250	2286	2398	2415	2569	2506	2346	2370	2431	2546	2402	2467	2544	2468	2451	2468	2535	2555	2603	2707	2444	2573	2447	2410	2421
2173	2203	2178	2078	2221	2076	2211	2162	2263	2130	2200	2075	2224	2303	2347	2475	2414	2482	2438	2298	2349	2255	2158	2262	2190	2374	2367	2588	2481	2452	2332	2356	2509	2634	2500	2351	2470	2535	2453	2365	2539	2541	2512	2568	2538	2586	2497	2483	2481	2442
2191	2201	2248	2156	2091	2117	2240	2197	2237	2245	2176	2224	2169	2162	2148	2132	2160	2169	2192	2166	2121	2253	2254	2270	2384	2398	2482	2367	2410	2330	2487	2516	2527	2431	2365	2464	2525	2531	2481	2489	2526	2307	2593	2591	2575	2664	2542	2480	2543	2419
2243	2289	2304	2193	2240	2086	2183	2130	2386	2171	2287	2122	2185	2258	2322	2194	2300	2333	2273	2338	2241	2378	2382	2383	2278	2322	2371	2417	2441	2467	2516	2480	2406	2473	2507	2517	2442	2441	2536	2495	2352	2488	2567	2541	2757	2587	2592	2597	2501	2449
2207	2188	2279	2179	2258	2142	2088	2136	2239	2206	2160	2107	2223	2264	2377	2324	2383	2320	2382	2346	2310	2247	2347	2178	2246	2334	2363	2469	2586	2416	2386	2419	2492	2489	2323	2336	2526	2482	2423	2447	2623	2540	2550	2652	2645	2650	2649	2620	2586	2487
2246	2279	2229	2177	2164	2242	2183	2272	2309	2163	2055	2043	2072	2108	2261	2317	2338	2186	2205	2229	2228	2216	2204	2206	2200	2295	2466	2345	2330	2358	2483	2525	2524	2394	2397	2489	2640	2476	2482	2499	2535	2478	2701	2653	2667	2679	2578	2692	2586	2584
2301	2269	2210	2242	2226	2149	2202	2250	2292	2239	2112	2138	2035	2129	2250	2225	2274	2258	2178	2169	2195	2260	2248	2193	2232	2176	2340	2364	2432	2432	2365	2325	2468	2512	2514	2500	2567	2388	2518	2435	2469	2559	2565	2698	2662	2584	2686	2556	2691	2565
2302	2204	2137	2301	2187	2266	2126	2216	2231	2218	2226	2086	2183	2229	2211	2357	2294	2401	2302	2305	2274	2337	2204	2260	2293	2206	2332	2358	2293	2451	2378	2402	2499	2450	2508	2533	2518	2495	2495	2501	2540	2524	2614	2697	2504	2676	2619	2618	2682	2461
2272	2363	2186	2202	2229	2150	2281	2354	2372	2246	2190	2054	1987	2036	2022	2245	2346	2314	2228	2203	2163	2212	2166	2160	2269	2349	2433	2379	2358	2269	2545	2337	2376	2483	2409	2570	2555	2362	2503	2615	2379	2649	2635	2525	2624	2597	2715	2543	2477	2517
2244	2295	2269	2222	2112	2144	2228	2220	2225	2224	2240	2229	2261	2216	2169	2297	2306	2357	2319	2229	2322	2184	2415	2405	2287	2359	2438	2368	2319	2374	2382	2492	2518	2394	2448	2576	2497	2485	2456	2409	2544	2532	2644	2727	2694	2680	2589	2565	2574	2480
2273	2326	2091	2188	2161	2110	2253	2379	2348	2258	2186	2130	2136	2177	2222	2264	2316	2303	2294	2250	2228	2225	2191	2211	2238	2356	2402	2320	2397	2442	2449	2442	2531	2429	2526	2427	2426	2443	2441	2477	2450	2644	2610	2631	2598	2608	2606	2584	2484	2521
2313	2325	2311	2235	2211	2102	2228	2320	2292	2346	2324	2219	2258	2309	2195	2215	2286	2162	2274	2228	2217	2244	2309	2465	2382	2457	2505	2268	2376	2271	2458	2458	2534	2438	2336	2455	2453	2455	2413	2383	2523	2549	2511	2604	2513	2621	2561	2650	2678	2602
2346	2299	2273	2247	2197	2200	2242	2246	2235	2156	2224	2229	2266	2262	2305	2242	2326	2348	2318	2384	2225	2302	2231	2241	2290	2319	2317	2393	2418	2448	2428	2397	2409	2253	2461	2563	2472	2424	2448	2452	2482	2492	2558	2397	2462	2552	2616	2613	2582	2730
2223	2328	2301	2212	2163	2226	2212	2217	2274	2334	2287	2202	2397	2300	2212	2319	2235	2230	2337	2335	2300	2281	2397	2372	2418	2383	2442	2353	2407	2413	2391	2320	2502	2433	2505	2471	2440	2557	2505	2525	2523	2573	2614	2458	2542	2564	2543	2508	2706	2463
2327	2340	2319	2210	2214	2232	2190	2288	2195	2301	2207	2241	2310	2246	2372	2226	2314	2347	2345	2403	2439	2305	2255	2405	2244	2363	2393	2412	2481	2426	2405	2345	2421	2580	2555	2539	2549	2411	2415	2406	2588	2526	2650	2539	2547	2481	2507	2518	2658	2574
2289	2273	2279	2286	2204	2174	2275	2185	2291	2332	2298	2338	2412	2329	2350	2315	2253	2433	2412	2437	2387	2356	2452	2522	2540	2529	2426	2414	2323	2462	2395	2505	2546	2468	2591	2500	2529	2493	2553	2515	2520	2569	2500	2495	2497	2520	2576	2613	2614	2552
2279	2318	2320	2168	2222	2230	2155	2150	2278	2306	2225	2340	2330	2254	2178	2242	2387	2361	2486	2425	2517	2427	2413	2460	2422	2542	2494	2622	2512	2483	2473	2441	2484	2528	2571	2499	2515	2541	2505	2566	2563	2499	2611	2624	2496	2522	2563	2568	2638	2637
2142	2351	2190	2250	2149	2188	2251	2186	2226	2230	2294	2285	2341	2310	2336	2333	2361	2407	2431	2512	2544	2505	2606	2529	2459	2570	2471	2470	2526	2525	2531	2435	2494	2513	2608	2444	2527	2513	2508	2378	2521	2523	2639	2562	2488	2586	2666	2518	2620	2565
2207	2306	2187	2145	2139	2180	2162	2187	2136	2210	2235	2233	2260	2327	2288	2327	2392	2430	2446	2491	2422	2552	2552	2389	2512	2568	2556	2468	2533	2584	2510	2459	2557	2538	2519	2476	2485	2467	2479	2449	2509	2470	2584	2549	2670	2633	2656	2598	2670	2559
2180	2263	2209	2106	2109	2075	2136	2224	2244	2256	2197	2201	2258	2269	2201	2366	2334	2335	2481	2357	2466	2471	2587	2558	2485	2523	2516	2527	2547	2507	2612	2644	2606	2537	2610	2484	2484	2618	2521	2577	2513	2385	2535	2643	2696	2591	2576	2610	2652	2654
2246	2277	2108	2027	1988	2091	2108	2149	2122	2199	2091	2207	2163	2161	2249	2243	2423	2396	2400	2458	2396	2483	2484	2337	2392	2449	2525	2493	2572	2551	2538	2449	2582	2525	2539	2595	2553	2649	2504	2559	2459	2443	2589	2574	2638	2577	2557	2476	2537	2533
2161	2236	2236	2195	2186	2039	2145	2037	2071	2113	2225	2162	2250	2237	2217	2242	2289	2376	2390	2402	2393	2466	2459	2464	2362	2465	2553	2431	2484	2445	2527	2601	2572	2539	2525	2586	2693	2575	2603	2382	2533	2530	2553	2601	2586	2531	2528	2507	2497	2562
2175	2234	2158	2162	2065	2143	2082	2079	2160	2189	2166	2162	2148	2036	2175	2190	2268	2204	2253	2340	2362	2391	2327	2440	2357	2427	2523	2422	2486	2429	2492	2457	2533	2577	2477	2634	2648	2599	2610	2538	2500	2410	2502	2547	2536	2570	2494	2417	2497	2507
2314	2185	2186	2217	2186	2144	2070	2123	2234	2166	2039	2209	2102	2054	2182	2245	2291	2335	2272	2365	2388	2350	2505	2391	2374	2426	2362	2351	2461	2514	2494	2504	2447	2516	2638	2475	2474	2559	2480	2515	2401	2499	2502	2537	2456	2511	2542	2461	2479	2512
2224	2324	2291	2173	2115	2146	2153	2135	2042	2166	2180	2183	2216	2082	2221	2245	2224	2318	2352	2255	2227	2283	2497	2302	2481	2395	2319	2418	2411	2443	2498	2448	2396	2476	2498	2518	2498	2532	2433	2396	2327	2396	2438	2489	2572	2447	2454	2399	2393	2485
2147	2359	2236	2322	2208	2206	2111	2048	2133	2130	2053	2012	2123	2138	2218	2233	2213	2311	2207	2170	2336	2352	2307	2401	2366	2415	2265	2306	2308	2311	2351	2405	2450	2416	2454	2476	2469	2383	2451	2413	2464	2462	2373	2462	2460	2416	2376	2463	2369	2413
2283	2409	2269	2216	2199	2213	2096	2129	2124	2157	2112	2159	2112	2138	2250	2168	2294	2232	2325	2213	2334	2413	2305	2293	2316	2333	2311	2218	2340	2296	2332	2329	2319	2405	2338	2356	2343	2360	2345	2399	2431	2377	2345	2322	2454	2358	2409	2405	2484	2434
2182	2318	2332	2230	2248	2201	2154	2204	2151	2205	2083	2085	2125	2195	2199	2216	2285	2234	2235	2257	2321	2267	2298	2290	2128	2330	2205	2273	2234	2345	2320	2415	2209	2311	2355	2367	2279	2374	2263	2341	2331	2382	2261	2311	2358	2376	2299	2469	2492	2338
2335	2315	2326	2299	2286	2271	2250	2201	2206	2186	2162	2206	2206	2209	2196	2186	2226	2161	2275	2277	2355	2340	2269	2284	2261	2224	2236	2208	2245	2287	2287	2347	2394	2371	2246	2256	2251	2275	2278	2281	2353	2234	2314	2285	2330	2367	2372	2436	2394	2437
2297	2378	2251	2325	2253	2223	2279	2175	2242	2117	2286	2160	2293	2297	2327	2260	2163	2285	2187	2227	2257	2226	2270	2266	2234	2279	2184	2299	2399	2256	2282	2314	2286	2395	2280	2364	2313	2400	2211	2305	2385	2272	2341	2280	2431	2407	2431	2354	2421	2353
2288	2309	2426	2340	2239	2223	2258	2174	2231	2124	2151	2205	2278	2188	2235	2287	2270	2330	2309	2213	2271	2278	2263	2230	2317	2320	2287	2286	2305	2309	2292	2332	2266	2294	2373	2380	2368	2336	2335	2335	2380	2311	2379	2332	2379	2442	2429	2487	2426	2351
2338	2400	2344	2265	2282	2266	2232	2186	2214	2253	2316	2246	2163	2273	2266	2327	2349	2253	2284	2313	2188	2355	2230	2328	2302	2264	2298	2309	2301	2297	2295	2370	2333	2391	2331	2413	2255	2399	2410	2469	2342	2343	2369	2353	2271	2379	2439	2423	2436	2329
2319	2394	2309	2206	2236	2256	2310	2188	2223	2236	2175	2253	2196	2234	2264	2351	2271	2163	2208	2334	2337	2329	2395	2427	2338	2174	2276	2285	2271	2342	2306	2339	2386	2333	2345	2441	2303	2276	2298	2336	2315	2358	2387	2276	2313	2397	2548	2477	2480	2426
2234	2341	2278	2272	2169	2149	2160	2148	2195	2208	2228	2300	2238	2267	2290	2347	2287	2264	2343	2423	2493	2302	2354	2352	2286	2300	2313	2352	2342	2341	2390	2376	2391	2382	2404	2433	2508	2473	2359	2395	2462	2363	2346	2340	2432	2503	2473	2501	2373	2482
2198	2383	2203	2186	2176	2234	2195	2193	2261	2311	2221	2166	2309	2228	2363	2301	2309	2252	2291	2443	2338	2296	2421	2319	2286	2298	2348	2366	2502	2424	2440	2448	2326	2467	2478	2472	2422	2409	2405	2434	2499	2393	2434	2437	2502	2432	2497	2443	2464	2518
2222	2310	2244	2227	2219	2164	2175	2206	2161	2235	2300	2187	2257	2234	2376	2397	2377	2364	2252	2356	2376	2360	2442	2359	2282	2258	2320	2341	2451	2420	2427	2385	2476	2381	2426	2486	2385	2473	2538	2500	2471	2355	2474	2510	2510	2549	2562	2405	2530	2394
2129	2275	2183	2158	2085	2157	2186	2212	2124	2188	2308	2183	2248	2285	2334	2346	2378	2236	2274	2363	2381	2360	2304	2340	2256	2345	2360	2340	2405	2416	2400	2527	2407	2382	2561	2478	2449	2488	2552	2507	2399	2407	2516	2409	2515	2478	2430	2440	2417	2369
2142	2163	2133	2167	2165	2204	2135	2098	2118	2226	2180	2209	2202	2228	2305	2278	2276	2267	2216	2263	2327	2323	2266	2332	2245	2285	2427	2418	2475	2489	2406	2429	2465	2425	2444	2444	2536	2413	2500	2512	2426	2424	2429	2450	2430	2490	2392	2384	2450	2479
2134	2238	2205	2151	2163	2182	2099	2107	2151	2138	2150	2119	2144	2179	2185	2352	2304	2278	2243	2249	2291	2280	2264	2306	2378	2380	2333	2332	2427	2440	2361	2361	2423	2420	2362	2434	2424	2508	2517	2484	2443	2409	2395	2392	2463	2396	2470	2392	2327	2403
2130	2229	2234	2059	2165	2165	2100	2141	2088	2122	2136	2235	2223	2102	2169	2207	2384	2198	2153	2303	2322	2244	2246	2236	2262	2230	2343	2369	2390	2394	2286	2418	2314	2338	2402	2324	2361	2469	2552	2393	2412	2345	2254	2427	2306	2506	2389	2344	2407	2391
2158	2243	2331	2158	2184	2142	2107	2111	2142	2165	2110	2136	2267	2257	2197	2261	2253	2277	2164	2218	2330	2219	2267	2163	2305	2322	2354	2293	2358	2270	2332	2379	2315	2333	2191	2329	2436	2377	2448	2385	2385	2319	2335	2357	2361	2365	2308	2347	2363	2324
2200	2346	2212	2191	2134	2080	2171	2114	2130	2079	2186	2136	2235	2268	2206	2244	2270	2217	2222	2294	2074	2173	2189	2156	2197	2240	2317	2247	2281	2352	2289	2362	2383	2406	2412	2318	2273	2381	2427	2344	2267	2205	2330	2287	2297	2308	2248	2340	2262	2294
2208	2276	2224	2191	2168	2157	2127	2135	2219	2185	2232	2201	2202	2197	2341	2287	2215	2183	2250	2216	2229	2187	2177	2195	2303	2265	2230	2263	2284	2263	2321	2358	2309	2334	2371	2261	2289	2342	2402	2181	2312	2267	2258	2318	2254	2315	2267	2247	2301	2234
2282	2216	2278	2239	2178	2210	2230	2184	2174	2201	2197	2154	2195	2316	2269	2159	2192	2188	2235	2246	2221	2174	2188	2234	2263	2108	2188	1990	2102	2183	2190	2309	2291	2282	2221	2187	2200	2267	2328	2199	2261	2178	2260	2176	2215	2287	2243	2295	2279	2231
2255	2203	2168	2196	2197	2157	2270	2094	2248	2221	2196	2242	2286	2267	2275	2236	2201	2227	2207	2106	2199	2143	2186	2223	2246	2189	2117	2129	2242	2116	2179	2290	2150	2285	2309	2279	2264	2199	2179	2246	2186	2271	2294	2242	2248	2298	2252	2278	2268	2193
2246	2148	2248	2263	2219	2299	2169	2205	2273	2294	2285	2349	2319	2413	2345	2324	2235	2215	2262	2101	2237	2189	2209	2183	2251	2178	2194	2164	2210	2239	2316	2294	2210	2242	2205	2213	2252	2265	2252	2200	2175	2258	2178	2327	2266	2305	2320	2276	2313	2220
2037	2083	2140	2154	2139	2238	2219	2244	2284	2289	2338	2333	2314	2326	2311	2350	2371	2238	2313	2239	2184	2295	2297	2229	2272	2206	2251	2281	2251	2311	2295	2331	2270	2312	2250	2190	2170	2229	2324	2242	2275	2138	2376	2329	2355	2346	2225	2235	2148	2276
2227	2119	2111	2095	2135	2188	2219	2138	2192	2275	2301	2272	2362	2318	2303	2343	2299	2228	2300	2238	2299	2225	2210	2392	2285	2228	2204	2283	2281	2352	2271	2349	2356	2279	2187	2149	2203	2278	2207	2169	2333	2228	2264	2293	2331	2370	2273	2223	2187	2268
2069	2261	2155	2086	2142	2088	2152	2137	2229	2374	2339	2302	2328	2325	2349	2269	2286	2227	2229	2207	2198	2333	2240	2309	2251	2230	2249	2278	2254	2246	2252	2364	2414	2352	2322	2248	2175	2242	2338	2285	2113	2231	2330	2331	2402	2321	2308	2237	2332	2322
2153	2081	2112	2180	2067	2180	2209	2192	2322	2324	2349	2280	2295	2232	2250	2328	2343	2214	2282	2257	2161	2282	2239	2283	2241	2223	2230	2332	2344	2338	2379	2348	2431	2395	2309	2229	2264	2282	2305	2215	2181	2308	2162	2281	2291	2345	2270	2276	2338	2356
2211	2181	2125	2062	2124	2205	2145	2216	2271	2259	2373	2266	2205	2306	2279	2360	2327	2260	2309	2266	2316	2309	2269	2323	2295	2270	2269	2310	2364	2207	2292	2368	2333	2370	2293	2277	2306	2251	2205	2211	2218	2247	2284	2310	2264	2310	2308	2233	2208	2307
2205	2214	2115	2101	2109	2064	2155	2240	2231	2258	2401	2242	2243	2290	2367	2283	2232	2304	2216	2334	2261	2328	2273	2300	2268	2240	2291	2251	2330	2351	2254	2315	2300	2175	2199	2161	2227	2175	2228	2234	2258	2176	2315	2269	2258	2258	2260	2222	2361	2267
2212	2142	2122	2060	2102	2117	2154	2170	2203	2240	2272	2318	2359	2272	2254	2278	2210	2247	2239	2234	2272	2370	2251	2232	2127	2196	2216	2306	2310	2422	2396	2390	2311	2234	2074	2110	2185	2167	2208	2197	2136	2280	2252	2265	2219	2292	2271	2235	2248	2304
2125	2184	2094	2068	2140	2132	2192	2144	2146	2245	2263	2271	2347	2325	2261	2304	2195	2265	2259	2262	2241	2277	2248	2168	2216	2125	2297	2335	2307	2350	2297	2323	2216	2157	2238	2121	2095	2279	2190	2181	2184	2308	2313	2140	2218	2218	2299	2304	2343	2213
2105	2260	2157	2128	2113	2180	2233	2164	2206	2182	2317	2283	2363	2297	2207	2174	2157	2245	2212	2164	2181	2191	2228	2215	2194	2249	2216	2272	2393	2284	2394	2360	2187	2195	2148	2204	2162	2110	2157	2099	2274	2153	2280	2258	2277	2294	2217	2360	2236	2309
2113	2171	2110	2195	2143	2093	2142	2173	2302	2217	2297	2430	2394	2204	2272	2254	2216	2331	2209	2324	2203	2154	2264	2189	2183	2125	2178	2335	2372	2347	2296	2201	2205	2086	2149	2181	2124	2284	2204	2255	2185	2279	2173	2325	2321	2327	2221	2269	2259	2207
2173	2188	2171	2069	2188	2157	2176	2202	2196	2231	2217	2419	2291	2267	2271	2282	2218	2169	2223	2284	2251	2290	2297	2269	2221	2255	2315	2227	2332	2360	2270	2204	2129	2133	2200	2203	2272	2223	2242	2206	2233	2134	2259	2331	2312	2294	2206	2174	2234	2269
2152	2229	2088	2135	2129	2181	2141	2142	2255	2371	2249	2329	2385	2215	2163	2132	2246	2164	2229	2315	2253	2231	2189	2185	2164	2243	2292	2308	2303	2241	2262	2213	2226	2205	2231	2340	2263	2279	2246	2157	2218	2194	2248	2315	2302	2271	2331	2230	2246	2250
2161	2285	2192	2103	2035	2184	2133	2229	2179	2335	2219	2301	2286	2247	2158	2203	2264	2156	2289	2192	2256	2263	2267	2316	2215	2209	2286	2295	2328	2254	2244	2269	2227	2170	2237	2324	2292	2268	2215	2231	2219	2172	2209	2330	2406	2280	2287	2300	2273	2215
2159	2175	2214	2122	2087	2112	2157	2113	2256	2237	2249	2286	2238	2197	2193	2169	2187	2148	2230	2218	2181	2230	2160	2144	2270	2337	2230	2195	2326	2248	2250	2226	2214	2143	2275	2212	2280	2265	2301	2327	2241	2234	2293	2256	2365	2257	2288	2254	2327	2171
2203	2309	2116	2071	2169	2117	2209	2162	2200	2320	2268	2172	2139	2116	2081	2172	2104	2138	2201	2205	2183	2184	2153	2258	2146	2278	2198	2245	2274	2248	2143	2215	2223	2192	2284	2174	2202	2302	2246	2275	2200	2211	2325	2264	2387	2263	2262	2300	2224	2248
2209	2233	2168	2174	2106	2159	2224	2329	2293	2230	2252	2213	2078	2138	2135	2157	2082	2172	2211	2275	2194	2165	2283	2181	2222	2251	2357	2229	2298	2246	2164	2197	2243	2299	2225	2241	2316	2278	2285	2276	2275	2304	2205	2317	2316	2217	2171	2325	2170	2281
2281	2212	2196	2202	2148	2224	2220	2313	2283	2231	2188	2199	2204	2116	2097	2132	2149	2134	2120	2069	2213	2191	2205	2219	2195	2226	2228	2096	2146	2278	2174	2186	2243	2251	2302	2318	2284	2200	2264	2221	2225	2237	2336	2270	2250	2155	2270	2228	2201	2176
2255	2243	2222	2155	2162	2087	2272	2245	2378	2209	2182	2186	2127	2181	2199	2188	2117	2167	2251	2046	2160	2228	2144	2221	2156	2222	2138	2210	2143	2133	2117	2110	2212	2224	2311	2264	2240	2222	2242	2274	2203	2252	2275	2293	2221	2146	2257	2194	2135	2264
2274	2166	2219	2201	2241	2140	2219	2261	2262	2139	2228	2156	2149	2229	2242	2204	2282	2213	2127	2129	2068	2100	2149	2134	2159	2150	2160	2131	2073	2043	2115	2155	2289	2166	2250	2216	2258	2331	2361	2311	2202	2267	2202	2338	2185	2216	2125	2244	2175	2197
2242	2254	2170	2168	2130	2171	2238	2317	2262	2256	2190	2139	2191	2132	2256	2255	2164	2226	2240	2146	2160	2254	2126	2238	2216	2259	2265	2148	2192	2153	2167	2088	2158	2221	2186	2241	2284	2306	2136	2290	2263	2214	2232	2172	2190	2160	2162	2105	2176	2214
2277	2239	2134	2155	2148	2076	2217	2241	2267	2144	2268	2216	2195	2157	2276	2239	2308	2292	2263	2271	2158	2177	2136	2218	2274	2205	2206	2316	2172	2168	2143	2090	2178	2226	2324	2246	2328	2318	2241	2211	2272	2273	2193	2283	2185	2148	2107	2224	2214	2267
2290	2121	2137	2102	2110	2170	2184	2180	2246	2109	2230	2155	2191	2265	2254	2265	2249	2188	2200	2192	2230	2100	2203	2216	2299	2184	2205	2312	2233	2242	2038	2117	2207	2236	2242	2238	2316	2239	2201	2320	2256	2215	2299	2188	2201	2164	2164	2169	2295	2284
2200	2207	2070	2138	2169	2142	2150	2171	2158	2130	2116	2217	2118	2148	2173	2202	2250	2148	2181	2179	2040	2142	2212	2230	2195	2238	2262	2302	2244	2162	2275	2085	2171	2262	2298	2262	2307	2246	2312	2275	2303	2303	2170	2340	2194	2239	2149	2184	2224	2207
2178	2145	2082	2087	2137	2053	2080	2015	2158	2111	2153	2126	2092	2082	2115	2213	2221	2266	2101	2082	2183	2052	2187	2281	2180	2268	2270	2173	2284	2199	2284	2250	2180	2343	2181	2391	2351	2248	2210	2254	2315	2281	2321	2244	2202	2203	2244	2232	2272	2342
2218	2149	2101	2037	2043	2140	2195	2111	2157	2184	2103	2106	2082	2022	2081	2076	2128	2151	2186	2130	2162	2116	2076	2193	2274	2200	2249	2194	2246	2227	2376	2312	2277	2388	2289	2339	2286	2251	2265	2347	2363	2360	2304	2282	2245	2194	2272	2224	2419	2289
2171	2165	2147	2043	2064	2098	2151	2129	2097	2060	2061	2039	2071	2002	2046	2112	2204	2148	2291	2205	2142	2171	2140	2272	2250	2272	2170	2208	2241	2199	2368	2302	2240	2302	2322	2303	2371	2168	2225	2270	2169	2313	2248	2254	2247	2186	2265	2272	2361	2373
2218	2243	2079	1986	2068	2069	2104	2122	2094	2077	2071	2051	2056	2035	2144	2163	2058	2140	2077	2134	2152	2073	2181	2290	2292	2201	2096	2232	2124	2242	2279	2225	2304	2276	2339	2396	2267	2197	2314	2329	2343	2231	2339	2300	2283	2292	2243	2217	2225	2325
2177	2153	2091	2198	2084	2179	2155	2140	2171	2168	2081	2096	2080	2154	2128	2036	2100	2174	2157	2103	2079	2119	2146	2207	2188	2211	2190	2150	2174	2201	2288	2208	2244	2272	2154	2288	2226	2251	2271	2294	2305	2278	2354	2349	2264	2284	2234	2331	2257	2326
2026	2145	2078	2213	2158	2157	2156	2284	2180	2139	2180	2100	2086	2166	2123	2139	2070	2209	2164	2200	2096	2185	2212	2238	2209	2241	2243	2173	2250	2235	2281	2284	2283	2185	2210	2128	2308	2293	2233	2283	2292	2265	2305	2317	2359	2334	2338	2351	2273	2325
2073	2133	2065	2073	1992	2104	2131	2165	2202	2144	2070	2167	2066	2175	2218	2141	2174	2200	2161	2166	2136	2186	2093	2305	2199	2153	2298	2178	2221	2226	2175	2250	2246	2310	2188	2200	2250	2253	2231	2353	2311	2322	2277	2366	2324	2343	2394	2318	2335	2293
2001	2146	2027	2056	1987	2119	2062	2184	2115	2175	2094	2097	2267	2139	2199	2262	2299	2194	2197	2180	2130	2226	2105	2244	2206	2178	2241	2250	2269	2238	2312	2404	2338	2349	2240	2366	2284	2296	2390	2297	2378	2272	2287	2471	2250	2241	2311	2317	2301	2420
2030	2097	2039	2011	2053	2158	2075	2040	2142	2248	2165	2211	2203	2144	2245	2175	2161	2193	2220	2153	2144	2100	2187	2140	2134	2192	2072	2320	2274	2221	2247	2303	2224	2229	2293	2314	2243	2232	2264	2374	2313	2314	2350	2441	2302	2375	2298	2338	2312	2335
2151	2065	2051	2057	2023	2087	2110	2111	2035	2197	2206	2215	2144	2104	2185	2178	2085	2103	2222	2034	2068	2145	2099	2207	2125	2111	2155	2278	2318	2342	2333	2276	2289	2270	2271	2427	2357	2303	2376	2350	2369	2457	2377	2364	2346	2362	2304	2337	2332	2364
2103	2096	2149	2102	2014	1973	2063	2068	2062	2153	2050	2132	2087	2067	2207	2118	2164	2047	2106	2149	2099	2054	2136	2130	2130	2161	2218	2228	2204	2338	2282	2310	2212	2256	2364	2345	2319	2364	2352	2413	2373	2312	2313	2399	2387	2251	2347	2350	2414	2382
2146	2195	2108	2158	2141	2064	2127	1996	2047	2065	2161	2139	2102	2096	2072	2128	2076	2072	2110	2083	2122	2108	2147	2096	2130	2138	2248	2270	2232	2293	2309	2317	2342	2255	2294	2275	2383	2387	2394	2257	2402	2341	2334	2338	2332	2355	2339	2320	2363	2414
2085	2216	2134	2128	2070	2117	2058	2074	2076	2131	2160	2115	2165	2141	2103	2151	2119	2037	2069	2086	2053	2072	2191	2087	2114	2163	2158	2203	2176	2279	2248	2227	2266	2254	2302	2266	2413	2294	2365	2336	2324	2273	2350	2393	2252	2363	2367	2315	2413	2420
2196	2231	2214	2158	2040	2079	2075	2170	2134	2061	2171	2195	2140	2124	2091	2019	1994	2122	2076	1952	2128	2060	2212	2172	2255	2196	2150	2169	2300	2190	2324	2146	2335	2223	2249	2377	2428	2501	2432	2319	2382	2373	2394	2389	2407	2391	2482	2464	2489	2555
2168	2259	2199	2080	2178	2069	2091	2039	2080	2170	2142	2168	2247	2127	2112	2029	1972	2018	2066	2128	2121	2200	2293	2095	2209	2212	2233	2308	2316	2288	2225	2304	2286	2234	2353	2409	2485	2508	2370	2426	2367	2424	2396	2373	2473	2462	2458	2571	2552	2564
2022	2140	2173	2183	2131	2000	2026	2137	2078	2107	2110	2089	2167	2035	2070	2099	2104	2042	2127	2064	2147	2191	2305	2288	2283	2192	2206	2143	2300	2238	2366	2258	2360	2321	2366	2348	2540	2515	2504	2363	2388	2404	2316	2424	2484	2583	2552	2527	2511	2539
2086	2146	2191	2056	2128	1990	2016	1931	1976	2065	2089	2056	2047	2065	1999	2118	2034	2086	2101	2110	2088	2151	2301	2234	2269	2230	2318	2272	2248	2318	2315	2359	2273	2437	2432	2425	2553	2626	2516	2434	2470	2415	2464	2457	2558	2474	2597	2638	2498	2484
2128	2118	2125	2093	1979	2071	1997	1973	2069	2078	2010	2008	2126	2093	2106	2135	2144	1996	2153	2163	2136	2246	2291	2213	2248	2255	2353	2464	2322	2396	2213	2374	2289	2373	2394	2548	2587	2570	2402	2435	2472	2366	2506	2328	2461	2455	2504	2524	2560	2553
2171	2190	2112	2016	2004	1970	1986	1956	1986	2077	2021	2008	2018	1981	2013	2002	2167	2121	2113	2136	2172	2284	2222	2200	2284	2252	2312	2225	2309	2275	2285	2374	2343	2438	2461	2477	2518	2566	2511	2447	2480	2343	2556	2388	2466	2526	2639	2562	2647	2471
2123	2179	2068	2016	1944	1934	1977	1979	2056	2049	2057	2081	2036	1963	1949	1974	2051	2099	2117	2254	2188	2147	2223	2177	2201	2269	2247	2278	2325	2360	2358	2289	2433	2437	2428	2533	2392	2480	2409	2466	2367	2448	2417	2556	2467	2602	2600	2578	2572	2539
2104	2164	2087	1976	1959	1863	1990	1919	2101	2062	2024	2116	2001	2011	2097	2053	2098	2067	2042	2152	2135	2114	2229	2226	2270	2291	2232	2339	2299	2290	2340	2268	2403	2372	2398	2408	2381	2398	2309	2373	2453	2406	2365	2486	2442	2446	2620	2478	2470	2391
2133	2154	2015	1987	1963	1899	1920	1901	2037	2171	2140	2103	2047	2084	2005	2021	2122	2129	2109	2122	2129	2125	2121	2146	2182	2142	2309	2290	2405	2295	2305	2440	2257	2413	2391	2321	2449	2363	2319	2299	2406	2363	2308	2412	2512	2579	2440	2515	2445	2489
2193	1969	1959	1945	1912	1984	1967	1989	2076	2090	2082	2000	2056	2127	2112	2097	2106	2083	2145	2119	2081	2091	2133	2183	2228	2197	2186	2294	2316	2241	2352	2322	2455	2391	2430	2402	2317	2239	2266	2350	2394	2348	2478	2489	2537	2632	2465	2506	2409	2406
2093	2071	1987	1910	1912	1889	1929	2043	1990	2119	2074	2041	2014	2135	2094	2082	2154	2199	2057	2160	2114	2065	2138	2097	2230	2226	2338	2301	2265	2471	2348	2339	2336	2410	2416	2417	2334	2403	2289	2305	2386	2389	2481	2507	2385	2424	2446	2484	2456	2450
2119	2136	1998	1989	1825	1882	1846	2020	2052	2067	2144	2127	2063	2103	2019	2054	2179	2163	2152	2097	2142	2094	2056	2166	2232	2204	2271	2358	2295	2316	2311	2316	2305	2507	2372	2539	2496	2383	2379	2402	2404	2337	2464	2475	2425	2476	2598	2462	2616	2508
2026	2089	2018	1948	1821	1877	1863	2000	1950	2027	2049	2123	2097	1998	2011	2091	2158	2113	2100	2089	2195	2116	2212	2235	2334	2211	2436	2318	2285	2317	2381	2496	2395	2382	2375	2337	2414	2273	2377	2386	2415	2386	2518	2426	2483	2462	2506	2620	2529	2499
1960	2034	1904	1784	1901	1878	1863	1966	1944	1952	2044	2066	2024	2137	2073	2091	2110	1959	2146	1986	2157	2169	2315	2184	2254	2368	2331	2306	2254	2324	2427	2441	2459	2458	2399	2372	2402	2343	2365	2361	2544	2398	2504	2588	2586	2533	2489	2418	2561	2520
1880	2088	1841	1906	1956	1936	1932	1919	1966	1953	1941	2008	2019	2138	2043	1991	2081	1994	2038	2091	2103	2142	2098	2167	2356	2385	2333	2304	2323	2294	2357	2400	2386	2342	2372	2356	2364	2349	2517	2414	2430	2425	2428	2448	2430	2440	2549	2491	2543	2429
1958	1927	1915	1917	1919	1813	1903	1912	1924	1998	1942	1869	2018	2048	2141	2078	2066	2034	2006	2119	2143	2117	2135	2205	2309	2275	2278	2306	2345	2312	2298	2420	2412	2363	2386	2376	2373	2305	2468	2388	2451	2464	2420	2445	2494	2409	2560	2459	2486	2557
1962	2014	1930	1937	1902	2003	1882	1872	2008	2034	2001	2090	2069	2100	2042	2082	2057	2048	2003	2095	2061	2195	2124	2296	2307	2278	2207	2310	2226	2235	2289	2376	2252	2446	2190	2246	2354	2454	2421	2428	2527	2405	2359	2326	2433	2510	2420	2508	2554	2436
1930	2081	2071	1994	1931	1956	2006	1956	2020	1944	2073	2025	2029	2029	2116	2033	2081	2051	1972	2066	2171	2229	2193	2303	2272	2307	2242	2260	2288	2327	2381	2317	2332	2397	2292	2384	2387	2488	2504	2518	2525	2463	2445	2441	2468	2540	2519	2423	2522	2601
1963	1950	1951	2016	1946	1954	2041	1966	2017	2012	1945	1992	2056	2068	2120	2113	2046	1997	2083	2201	2221	2272	2344	2220	2270	2230	2366	2329	2235	2383	2360	2414	2445	2403	2386	2407	2336	2380	2502	2563	2448	2504	2362	2438	2533	2474	2482	2553	2558	2426
1897	2000	1982	1929	1961	1885	1937	1957	2020	1981	2021	2038	2049	2049	1964	1972	2014	2122	2136	2132	2258	2328	2266	2304	2276	2313	2295	2239	2328	2344	2290	2292	2449	2496	2539	2444	2355	2370	2488	2506	2558	2407	2390	2480	2447	2451	2469	2523	2490	2497
1960	1910	1966	1888	1855	2009	1953	1985	2071	1995	2003	2015	2005	2003	2064	2076	2093	2108	2176	2211	2246	2224	2276	2241	2288	2389	2255	2204	2265	2360	2348	2378	2465	2512	2515	2471	2403	2487	2450	2609	2475	2560	2480	2401	2482	2466	2519	2446	2468	2529
1982	2072	1976	1841	1849	1913	1918	2065	2002	2034	2088	2003	2073	2062	2042	2140	2068	2096	2107	2212	2222	2305	2193	2333	2274	2167	2312	2176	2336	2316	2409	2425	2443	2523	2484	2459	2501	2390	2477	2499	2560	2374	2480	2471	2490	2513	2475	2546	2490	2535
1976	1988	1917	1850	1835	1869	1916	2037	2017	2044	2085	2100	2100	2105	2073	2047	2136	2104	2092	2204	2213	2251	2263	2280	2237	2266	2211	2248	2251	2307	2260	2360	2392	2402	2465	2488	2483	2369	2494	2459	2423	2575	2522	2471	2488	2449	2553	2499	2500	2481
2036	1941	1968	1830	1895	1812	1878	2004	2034	2026	2141	2115	2106	2130	2083	2106	2081	2118	2164	2271	2193	2189	2224	2281	2262	2372	2216	2389	2244	2324	2420	2288	2428	2449	2580	2404	2433	2416	2369	2324	2422	2553	2488	2497	2502	2407	2443	2465	2450	2387
2001	1957	1806	1862	1828	1908	1818	2037	1950	2009	2092	2059	2154	2073	2032	2132	2046	2074	2289	2170	2230	2256	2279	2250	2271	2246	2371	2323	2361	2400	2349	2443	2421	2418	2499	2390	2391	2407	2472	2305	2370	2486	2611	2541	2372	2384	2431	2447	2490	2585
1980	2018	1873	1828	1936	1909	1966	2059	2221	2049	2097	2131	2169	2187	2185	2150	2159	2197	2098	2169	2216	2310	2360	2255	2215	2354	2405	2382	2387	2522	2435	2326	2422	2389	2427	2428	2418	2465	2394	2386	2525	2564	2591	2565	2481	2380	2380	2602	2610	2532
1930	1931	1908	1883	1972	1920	1962	2059	2076	2049	2107	2144	2071	2147	2134	2167	2173	2211	2139	2136	2259	2279	2292	2272	2253	2352	2452	2332	2425	2429	2372	2439	2324	2466	2453	2424	2508	2408	2390	2336	2550	2539	2570	2459	2358	2474	2467	2500	2490	2461
1871	1867	1927	1834	1948	1969	2001	2009	2068	2151	2050	2128	2179	2118	2124	2205	2071	2263	2182	2205	2196	2187	2334	2322	2379	2302	2420	2334	2382	2358	2414	2377	2443	2425	2396	2470	2440	2374	2439	2325	2434	2491	2492	2451	2453	2373	2430	2494	2432	2469
1863	1962	1961	1772	1864	1935	1893	2070	2084	2129	2012	2129	2113	2237	2145	2138	2156	2161	2113	2134	2218	2286	2293	2355	2363	2257	2251	2281	2349	2324	2374	2402	2404	2353	2272	2418	2393	2356	2363	2382	2378	2351	2396	2470	2261	2353	2429	2477	2515	2466
1919	1949	1959	1995	1946	1838	1915	2069	1973	2098	1981	2054	2101	2080	2163	2230	2245	2230	2134	2203	2221	2175	2313	2269	2334	2361	2282	2170	2267	2385	2349	2399	2264	2357	2285	2354	2442	2484	2453	2447	2545	2489	2495	2398	2277	2318	2321	2429	2425	2509
1856	1904	1913	1835	1978	2005	2002	2007	2066	2044	2012	1997	2057	2076	2152	2102	2108	2146	2162	2202	2146	2269	2257	2250	2211	2201	2255	2235	2282	2254	2309	2312	2260	2335	2346	2327	2485	2565	2598	2570	2544	2511	2537	2482	2429	2335	2344	2451	2484	2453
1964	1964	1829	1923	1868	1823	2044	2034	2054	2020	2103	1938	2091	2173	2203	2217	2121	2201	2221	2257	2167	2248	2186	2186	2201	2340	2265	2280	2180	2328	2255	2161	2248	2393	2469	2413	2543	2485	2488	2519	2494	2487	2560	2641	2459	2389	2258	2330	2371	2481
1952	2016	1984	1980	1945	1998	2010	2015	2014	2012	1978	2101	1987	2158	2169	2122	2199	2189	2087	2110	2177	2146	2316	2199	2312	2291	2248	2222	2328	2337	2281	2240	2264	2432	2510	2465	2332	2432	2421	2434	2399	2402	2545	2472	2472	2386	2422	2347	2423	2348
2011	1985	2023	1916	1949	1990	2004	2012	2040	2037	2027	2116	2133	2116	2224	2175	2242	2164	2130	2186	2057	2176	2221	2297	2309	2178	2268	2233	2309	2321	2302	2285	2437	2434	2435	2291	2298	2316	2328	2349	2263	2281	2444	2483	2609	2549	2439	2365	2345	2370
2084	2102	1966	1900	1994	1937	2037	1968	2042	2094	2028	2245	2107	2182	2098	2204	2185	2177	2116	2190	2126	2230	2261	2242	2128	2273	2245	2302	2259	2299	2211	2327	2458	2518	2397	2324	2367	2268	2351	2263	2321	2197	2394	2551	2558	2455	2489	2411	2302	2380
2068	1987	1888	1961	1956	1897	2018	2123	2057	2069	2183	2083	2179	2053	2178	2180	2149	2175	2154	2109	2080	2167	2220	2221	2294	2221	2376	2340	2380	2365	2257	2405	2532	2341	2362	2365	2325	2359	2319	2322	2342	2276	2265	2466	2481	2466	2434	2355	2289	2315
1949	2032	1968	1921	1881	1950	2008	2141	2043	2060	2103	2111	2095	2108	2151	2195	2134	2134	2126	2094	2139	2163	2158	2203	2248	2255	2346	2236	2229	2197	2132	2293	2471	2362	2244	2262	2269	2273	2255	2267	2295	2230	2353	2339	2293	2251	2321	2265	2261	2257
1985	1862	1964	1908	1958	2015	2035	1997	2107	2003	2060	2130	2097	2075	2144	2099	2161	2049	2164	2155	2148	2193	2229	2199	2335	2376	2324	2298	2230	2165	2169	2267	2511	2342	2220	2216	2227	2224	2311	2324	2339	2245	2240	2261	2321	2289	2348	2214	2217	2281
1855	1993	2015	1872	1886	2053	2094	2054	2073	2036	2083	2076	2093	2053	2147	2248	2005	2206	2150	2149	2118	2323	2246	2258	2272	2277	2402	2370	2231	2262	2198	2217	2390	2264	2287	2214	2215	2254	2313	2316	2268	2178	2294	2280	2297	2267	2392	2202	2285	2391
2022	1918	1945	1983	1915	2006	2081	2143	2030	2105	2105	2156	2121	2065	2106	2266	2104	2245	2129	2143	2174	2305	2176	2248	2272	2375	2421	2299	2258	2184	2072	2085	2326	2295	2282	2097	2242	2175	2306	2279	2230	2184	2324	2277	2326	2357	2288	2309	2358	2333
2034	2029	1912	1906	1927	1897	2060	2061	2006	2044	2115	2105	2142	2090	2121	2086	2153	2105	2143	2106	2153	2169	2237	2200	2332	2361	2395	2301	2235	2254	2159	2111	2176	2319	2321	2251	2198	2140	2203	2157	2266	2332	2225	2369	2259	2386	2244	2201	2217	2307
1976	1954	1925	1928	1906	1866	2017	1978	2072	2122	2087	2046	2168	2135	2193	2160	2270	2163	2032	2156	2166	2206	2178	2303	2196	2253	2254	2237	2237	2250	2203	2176	2240	2302	2423	2278	2262	2115	2195	2218	2191	2227	2397	2362	2251	2245	2277	2164	2340	2220
2035	1908	1891	2007	1919	1931	1839	2106	2014	2094	2075	2157	2139	2159	2127	2125	2264	2139	2145	2111	2241	2151	2166	2181	2259	2199	2220	2306	2311	2246	2319	2276	2321	2333	2444	2407	2365	2277	2275	2235	2338	2379	2367	2350	2403	2138	2155	2256	2302	2310
2050	2052	1922	1902	1883	1919	1948	2020	2103	2053	2071	2146	2109	2049	2122	2194	2281	2186	2194	2186	2287	2185	2202	2221	2262	2227	2204	2244	2106	2251	2232	2257	2237	2246	2349	2430	2455	2301	2341	2331	2388	2355	2417	2252	2156	2160	2202	2186	2105	2158
2031	1989	1930	1936	1814	1920	1927	1929	2046	2156	2104	2148	2189	2099	2140	2224	2263	2193	2210	2293	2127	2231	2197	2251	2197	2193	2189	2130	2120	2249	2229	2244	2245	2278	2312	2305	2319	2372	2212	2264	2248	2293	2278	2239	2187	2108	2147	2186	2232	2020
2043	2007	1856	1966	1906	1818	1971	1931	2046	2118	2098	2152	2003	2169	2183	2090	2300	2240	2240	2140	2295	2172	2140	2205	2158	2231	2212	2118	2204	2251	2203	2223	2254	2210	2191	2214	2257	2268	2255	2220	2217	2256	2259	2270	2236	2293	2159	2120	2100	2076
2083	2008	1873	1898	1935	1978	1936	1976	2084	2050	1978	2224	2121	2124	2053	2101	2161	2126	2290	2164	2254	2154	2302	2080	2265	2202	2182	2204	2222	2230	2298	2188	2224	2216	2232	2212	2300	2198	2167	2139	2210	2255	2178	2244	2207	2256	2178	2101	2106	2107
1922	2089	1916	1823	1887	1936	1978	1978	2107	2169	2156	2202	2099	2097	2193	2120	2009	2135	2207	2245	2154	2258	2276	2214	2226	2256	2345	2109	2283	2239	2217	2228	2237	2217	2212	2195	2290	2188	2139	2199	2173	2227	2286	2231	2150	2169	2115	2131	2118	2164
1972	1914	1972	1899	1872	1957	2076	2062	2110	2038	2107	2110	2063	2086	2083	2024	2071	2144	2078	2164	2190	2123	2203	2228	2238	2207	2214	2239	2292	2197	2183	2170	2128	2204	2219	2235	2126	2090	2266	2144	2202	2144	2116	2141	2214	2126	2067	2087	2034	2167
2017	1865	1802	1928	1988	1943	2005	2064	2055	2088	2198	2077	2093	2151	2164	2060	2141	2104	2204	2101	2326	2199	2197	2155	2217	2359	2186	2229	2236	2178	2222	2202	2089	2222	2098	2217	2097	2146	2261	2078	2093	2080	2113	2149	2125	2028	2065	2159	2086	2148
2073	2047	1811	1898	1971	2028	1918	2055	2168	2175	2031	2089	2145	2120	2101	2068	2152	2079	2113	2064	2197	2088	2212	2129	2122	2128	2155	2283	2130	2195	2118	2110	2181	2175	2171	2109	2212	2105	1996	2082	2046	1979	2144	2118	2102	2150	2130	2106	2047	2032
2095	2008	1888	1784	1967	2025	1990	2039	2190	2120	2065	2034	2039	2031	2142	2143	2080	2038	2033	2078	2104	2217	2129	2098	2143	2123	2184	2140	2166	2185	2037	2089	2222	2201	2281	2158	2036	2024	2025	2024	2069	2001	2046	2072	2102	2143	2066	2114	2043	2052
1993	2108	2032	1923	1896	1973	2040	1941	2084	2132	1978	2028	2003	2039	2089	2021	2137	2143	2143	2152	2099	2187	2082	2173	2118	2186	2160	2181	2095	2129	2103	2109	2202	2130	2147	2099	2139	2053	2010	1967	2009	1986	2065	2050	2031	2170	2054	2041	2046	2023
1914	2059	2106	1867	1834	1964	2051	2025	1951	2037	2071	2030	2036	2014	2059	2057	2122	2166	2064	2089	2146	2125	2082	2192	2061	2049	2082	2120	2144	2117	2106	2123	2074	2105	2100	2150	2115	2086	1980	1941	2047	1975	2001	2079	2044	2168	1969	2016	2010	2019
2039	1899	2063	1974	1932	1798	1952	2077	1981	2061	2067	2000	2080	2043	2088	2068	2067	2075	2220	2041	2184	2209	2284	2209	2209	2139	2098	2058	2121	2059	2147	2172	2084	2173	2131	2072	2069	2096	2080	2006	1950	2040	2015	1970	1985	2063	1985	2077	1994	1980
2165	2004	1915	2103	2038	1771	1996	1993	1980	2075	2120	2033	2097	2032	2115	2118	2064	2114	2201	2229	2128	2191	2244	2267	2155	2080	2156	2130	2168	2130	2096	2103	2084	2040	2055	2019	2077	2089	2109	2000	1965	1996	1976	2052	2050	2106	1961	1921	2013	1911
2267	2052	1883	2014	1997	1850	1865	2030	2188	2062	2201	2164	2052	2074	2043	2072	2137	2128	2100	2134	2134	2157	2208	2215	2231	2101	2118	2053	2155	2053	2151	2174	2003	2134	1982	1971	2078	2105	2078	1934	2035	2042	1993	2011	2114	1972	2065	1880	1947	1963
2194	2161	1899	1986	2058	2031	1922	2000	2126	2183	2223	2294	2027	2096	2081	2075	2100	2176	2099	2124	2176	2082	2136	2216	2180	2222	2223	2148	2188	2177	2025	2073	2056	1982	2092	2042	2070	2031	2092	2076	1969	1976	1884	2037	2060	2014	2002	1989	1995	2025
2222	2294	1912	1793	2038	2019	1884	1926	2120	2020	2174	2200	2147	2205	2126	2031	2058	2051	2071	2098	2088	2019	2074	2182	2077	2228	2144	2169	2154	2116	2105	2094	1996	1997	2028	2093	2006	2076	1927	1944	1915	1974	2001	2035	1984	2046	2011	1907	1993	1993
2134	2278	1992	1851	1978	2132	2066	1916	2245	2102	1985	2241	2159	2195	2134	1999	2091	2005	2156	2057	2059	2040	2007	2075	2052	2222	2167	2198	2112	1981	2046	2088	1922	1987	2044	2049	2113	2071	1889	1993	1973	1964	1949	1922	1997	1940	1966	1965	2034	1918
2139	2313	2120	1829	1939	2203	2008	1945	2105	1963	1999	2242	2056	2181	2060	2104	2160	2078	2033	2083	2029	2011	2011	2036	2035	2118	2047	2109	2026	2056	1889	2016	2062	2006	1963	2107	2078	1973	2034	1900	1880	1852	1920	1970	1936	1955	1982	2003	1877	1951
2013	2147	2141	1796	1906	2180	2136	1898	2043	2138	2051	2260	2122	2067	2165	2142	2222	2012	2053	1987	2108	2024	2001	2001	1956	1983	2044	2054	2048	2040	1990	1948	2025	1971	2004	2011	1977	1930	1933	1934	1846	1885	1930	1866	1914	1965	2065	1935	1897	1946
1943	2171	2112	1804	1772	1998	2072	1890	2110	2091	2040	2100	2069	2001	2172	2110	2064	2112	2099	2090	1985	2049	2036	2073	1958	1989	2012	1990	2020	1992	2015	1955	1982	1918	2022	2033	1923	1926	1921	1944	1903	1864	1890	1851	1893	2011	1921	1825	1948	1915
1919	2103	2103	1792	1729	2059	2260	1975	2059	2164	2041	2153	2148	2085	2196	2080	2118	2035	2068	2030	2232	2105	1996	2111	2089	2028	2085	1923	2037	1994	2038	1986	1947	1953	1995	2064	1930	1911	1911	1894	1855	1860	1845	1828	1853	1900	1919	1929	1801	1906
1919	2150	2076	1968	1761	2068	2225	1999	2162	2218	2056	2058	2183	2056	2160	2086	2124	2119	2157	2193	2178	2055	2094	1985	2047	2038	1924	1991	2015	2038	2006	2039	1965	1866	1904	1972	1928	1904	1850	1884	1842	1924	1898	1885	1842	1933	1906	1913	1847	1805
1866	2201	2197	1897	1812	2095	2212	1954	2008	2215	1957	2152	2118	2094	2132	2111	2153	2068	2159	2166	2146	2062	2009	2029	2030	2049	1974	2093	1978	1974	2038	1990	1891	1903	1981	1887	1912	1932	1911	1943	1947	1870	1862	1801	1845	1900	1874	1801	1870	1801
2053	2225	2204	1919	1870	2113	2148	1986	2151	2185	1996	2118	1989	2079	2155	1882	2108	2009	2099	2036	2083	2033	2030	1995	2114	2035	1992	1991	2048	1983	1951	2037	1977	1867	1833	1912	1786	1914	1889	1899	1905	1954	1917	1851	1885	1898	1865	1845	1850	1809
2086	2388	2190	1933	1978	2099	2187	1969	2092	2038	2027	2138	2111	1972	2139	2007	2081	2057	1997	2129	2116	2049	2102	2160	2099	2107	2121	2012	2087	2057	2049	2093	1890	1884	1935	1861	1831	1826	1936	1875	1817	1894	1880	1825	1875	1888	1865	1891	1883	1930
2239	2319	2162	1926	2041	2121	2007	1973	2072	2156	2031	2156	1991	2046	2199	1973	2073	1963	1991	2012	2117	2152	2059	2151	2073	1969	2125	1912	2034	1953	2034	1956	1914	1881	1919	1757	1880	1836	1859	1881	1833	1809	1826	1719	1834	1835	1876	1851	1878	1905
2338	2316	2036	1885	1940	2162	1940	1938	2168	2037	2046	2143	2021	2044	2149	1959	2184	2101	2056	1994	2141	1984	1963	1957	2135	2022	1985	2003	1856	1887	1978	1805	1858	1864	1910	1791	1858	1832	1763	1817	1719	1808	1740	1773	1872	1789	1886	1954	1797	1879
2411	2272	2004	1782	2072	2090	1907	2006	2095	2048	2103	2104	2045	2063	2060	2030	2078	1962	1990	1963	2095	2042	2011	1957	1931	1946	1902	1949	1860	1817	1886	1873	1841	1895	1868	1879	1838	1760	1753	1811	1821	1701	1690	1738	1726	1789	1741	1819	1785	1792
2378	2205	1908	1913	2117	1959	1898	2134	2068	2108	2115	2162	2010	2097	2101	2023	2067	1978	2000	2057	1979	1975	1957	1932	1929	1890	1858	1906	1800	1882	1786	1823	1829	1850	1792	1799	1777	1785	1774	1789	1797	1756	1783	1752	1756	1797	1802	1826	1767	1828
2213	2060	1977	2083	2123	1972	2030	2116	2114	2065	2146	2178	2017	2217	2117	2102	2077	2075	1971	1964	1916	1963	1938	1982	1923	1946	1848	1899	1792	1765	1875	1783	1910	1819	1873	1804	1721	1764	1845	1876	1858	1728	1749	1789	1780	1736	1764	1763	1768	1840
2098	1992	1965	2116	2149	2056	2108	2275	2056	2072	2105	2107	2012	2238	2039	2074	2040	2067	1946	1972	1922	2072	2026	1920	1916	1959	1907	1919	1926	1815	1819	1831	1889	1834	1839	1864	1881	1876	1870	1889	1823	1820	1841	1829	1767	1794	1755	1821	1795	1750
1969	2103	2035	2108	2038	2029	2154	2176	2170	2168	2143	2070	2128	2102	2081	2084	2057	2060	1976	1991	1980	2008	2033	2170	1986	2009	1957	1936	1991	1942	1939	1940	1788	1925	1834	1848	1800	1848	1867	1810	1906	1851	1871	1785	1802	1838	1768	1738	1770	1777
1986	2118	2241	2173	1995	2040	2226	2117	2066	2312	2154	2026	2151	2052	2149	2040	1965	2052	1988	2106	1950	2068	2014	2104	2116	2030	2039	1918	2041	1957	2006	1988	1941	1870	1865	1898	1774	1885	1877	1827	1787	1845	1854	1782	1886	1839	1733	1688	1767	1701
2011	2129	2069	2030	2119	2128	2111	2049	2139	2167	2120	2081	2001	2094	2034	2051	2057	2034	1988	2008	2001	2032	2057	2107	2104	2004	1956	2055	1929	1965	1956	1920	1940	1963	1924	1877	1810	1904	1794	1867	1824	1787	1897	1832	1840	1806	1744	1811	1782	1712
2165	2086	1917	1905	2024	2084	2123	2139	2199	2126	2149	2183	2037	2189	2188	2223	2107	2137	2106	2034	2138	2067	2068	2197	2106	2187	2082	2113	2176	2037	2052	1941	2035	2019	1931	1894	1856	1822	1913	1910	1850	1904	1881	1837	1884	1817	1826	1864	1793	1674
[truncated: 920 more columns]
