# Supplementary material for: Spatial Resolution and Refractive Index Contrast of Resonant Photonic Crystal Surfaces for Biosensing
Source: IEEE Photonics J. Author manuscript; Available in PMC 2015 Sep 7. (PMC4561521; doi:10.1109/JPHOT.2015.2435699)
Supplement: fig2_data [file NIHMS64775-supplement-fig2_data.gz › Volumes/graham/MacBook_backup/PhD_folder_2015_06_02/paper_improvements/IEEE_J_Photonics/final_files/data_files/fig2/ref/ref26.csv]

2078	1964	2031	1990	2066	2185	2223	2195	2219	2248	2344	2288	2269	2289	2224	2328	2257	2252	2206	2136	2184	2095	2128	2227	2356	2290	2234	2221	2257	2174	2293	2258	2214	2099	2185	2232	2357	2345	2249	2250	2441	2456	2348	2238	2287	2396	2354	2280	2465	2429
2034	2061	2068	2057	2048	2026	2096	2166	2164	2216	2419	2364	2227	2146	2195	2316	2127	2249	2165	2101	2068	2122	2152	2191	2377	2312	2231	2120	2161	2157	2178	2303	2122	2238	2199	2187	2293	2143	2207	2221	2318	2375	2247	2296	2376	2304	2195	2150	2276	2242
2066	2155	2007	2038	2015	1973	2095	2090	2166	2255	2329	2343	2206	2189	2246	2182	2175	2135	2177	2086	2129	2148	2175	2268	2313	2361	2263	2167	2202	2217	2263	2192	2247	2182	2255	2270	2215	2140	2180	2160	2363	2236	2187	2326	2185	2226	2141	2186	2239	2222
2129	2202	2131	2028	2032	2095	2024	2232	2186	2196	2318	2196	2164	2080	2031	2152	2202	2160	2124	2080	2102	2148	2256	2188	2270	2290	2190	2072	2154	2187	2213	2223	2254	2231	2197	2094	2129	2088	2179	2244	2183	2261	2124	2081	2127	2234	2167	2119	2199	2270
2258	2176	2104	2083	2032	2047	2128	2127	2303	2311	2195	2091	2118	2138	2121	2197	2141	2229	2217	2100	2200	2207	2176	2195	2198	2175	2145	2179	2125	2164	2243	2296	2231	2145	2135	2114	2053	2052	2041	2185	2199	2169	1988	2134	2104	2152	2155	2111	2189	2235
2353	2269	2057	2122	2090	2142	2188	2125	2206	2211	2158	2133	2064	2152	2115	2239	2237	2234	2214	2222	2087	2119	2125	2103	2145	2192	2095	2163	2210	2238	2205	2091	2237	2230	2123	1979	1976	2019	2035	2108	2014	2081	2085	2065	2080	2151	2124	2221	2251	2259
2380	2240	2126	2111	2181	2155	2201	2091	2190	2259	2206	2071	2206	2141	2232	2289	2297	2167	2234	2194	2135	2097	2126	2086	2095	2157	2156	2251	2233	2247	2240	2137	2239	2164	2087	2032	1902	1946	2124	2062	1944	2045	2037	1961	2100	2087	2116	2227	2262	2220
2283	2211	2280	2171	2148	2120	2158	2075	2207	2086	2146	2157	2168	2262	2270	2288	2229	2221	2237	2255	2121	2071	2090	2042	2020	2073	2155	2209	2211	2187	2174	2135	2117	2008	2020	2003	1951	2004	2096	2067	1954	2035	1939	1941	2027	1956	2130	2175	2209	2238
2286	2208	2219	2284	2147	2150	2047	2061	2101	2098	2189	2201	2215	2228	2267	2221	2232	2278	2200	2228	2096	2088	2062	1999	1935	2018	2075	2075	2043	2169	2075	2012	2067	2085	1964	2068	2005	2025	2008	1993	1943	2156	1961	1967	1981	2030	2247	2163	2199	2124
2314	2282	2318	2238	2156	2138	2099	2128	2030	2007	2183	2115	2173	2139	2173	2165	2135	2225	2157	2138	2135	2072	1996	1985	2046	2028	1961	2042	2007	2042	2031	1972	2086	2007	2005	1966	2049	2071	2049	2034	2004	2179	1957	1966	2017	2161	2088	2126	2086	2109
2269	2374	2222	2196	2143	2144	2041	2035	2092	2197	2050	2080	2168	2179	2131	2106	2172	2146	2047	2104	2128	2147	2050	1983	2008	1965	2045	1890	1982	2047	1962	1966	1975	2040	2030	2117	2008	2069	2076	2019	2090	2131	2079	2016	1983	2083	2081	2089	2145	2148
2260	2197	2116	2082	2115	2120	2058	2036	2074	2102	2162	2012	2016	2051	1993	2122	2083	2042	2117	2053	2104	2164	2067	2067	1968	1883	2000	1993	1946	2036	1920	1990	1967	2086	2125	2064	2118	1978	2122	2151	2114	2070	2148	1964	2139	2180	2028	2130	2150	2150
2260	2144	2073	2024	2125	2081	2083	2029	2177	2036	2131	2006	1933	1943	2056	2030	1999	2110	2078	2071	2168	2241	2117	2012	1949	1962	1917	1912	2013	2031	1973	2013	1940	2043	2116	2196	2119	2083	2090	2072	2255	2176	2037	2156	2109	2108	2116	2132	2172	2097
2164	2078	2082	2082	2220	2108	2151	2105	2118	2049	1989	2017	1931	2003	2044	2077	2020	2097	2059	2044	2186	2167	2152	2068	1904	1938	2014	2036	2028	2027	2051	2054	2053	2086	2106	2107	2103	2035	2100	2205	2135	2202	2223	2205	2226	2152	2017	2122	2149	2182
2147	2100	2073	2120	2157	2225	2166	2150	2047	1997	1964	1951	1888	1956	2093	1951	2012	1998	1967	1952	2158	2108	2137	2074	1978	1877	2065	2029	2078	2042	2051	2096	2039	2072	2121	2070	2020	2112	2123	2190	2253	2155	2174	2173	2098	2081	2119	2158	2227	2108
2134	1970	2137	2152	2138	2263	2230	2091	2045	2045	1915	1968	1976	2052	1940	1929	2004	1885	1917	2040	2081	2134	2051	1952	2021	1956	2036	2043	2044	2061	2101	2139	2197	2027	1998	2039	2083	2127	2178	2131	2072	2099	2139	2173	2142	2079	2102	2041	2108	2133
2175	2094	2149	2260	2222	2124	2087	2002	2041	1935	2030	2042	1955	2054	1995	1996	1970	1944	1980	2029	1983	2057	1967	1973	2088	2023	2138	2114	2027	2096	2085	2258	2158	2114	2068	2043	2166	2232	2114	2139	2053	2163	2171	2159	2076	2123	2160	2111	2136	2074
2108	2188	2154	2122	2201	2012	2030	2140	2085	2047	2074	2004	2030	2003	2015	2051	2028	1965	1930	1927	1972	1943	1946	2013	2159	2042	2218	2038	2101	2054	2191	2156	2149	2188	2031	2157	2199	2128	2210	2106	2112	2074	2182	2126	2112	2187	2075	2035	2095	2057
2141	2171	2119	2131	2124	2034	2084	2007	2044	2120	2056	2080	2065	2031	2111	1998	2058	1961	1964	2031	1958	1962	2072	2140	2121	2117	2097	2088	2058	2078	2108	2145	2132	2085	2068	2237	2157	2132	2075	2067	2119	2029	2119	2123	2218	2175	2074	2046	2092	2057
2231	2175	2089	2037	2079	2090	2026	2148	2035	2111	2083	2062	2126	2101	2027	2108	2078	2007	2034	1990	2044	2033	2151	2201	2156	2088	2091	2102	2010	2067	2043	2224	2109	2078	2140	2236	2233	2057	2208	2139	2113	1938	2095	2092	2114	2162	2101	2001	2146	2175
2236	1995	2058	1958	2075	2023	2134	2058	2172	2114	2107	2143	2115	2151	2212	2163	2122	2034	2093	1939	2045	2077	2085	2012	1988	2131	2084	2113	2036	2064	2047	2062	2129	2197	2057	2151	2185	2221	2226	2139	2089	2042	2125	2105	2200	2111	2093	1986	2199	2179
2215	2061	1969	2033	1930	2092	2022	2023	2097	2031	2104	2146	2146	2077	2119	2125	2140	2031	2062	2140	2025	2152	2180	2152	1994	1971	2075	2097	2049	2096	2086	2147	2056	2148	2129	2124	2173	2301	2281	2076	2092	2090	2125	2114	2225	2041	2107	2105	2172	2137
2182	2080	2015	1990	2008	2006	1988	2111	2087	2048	2039	2110	2186	2070	2148	2054	2153	2159	2138	2129	2153	2033	2144	2033	2090	2033	2068	2027	2100	2021	2145	2120	2095	2093	2032	2164	2228	2347	2194	2193	2141	2080	2138	2105	2168	2140	2081	2138	2159	2110
2227	2094	1956	2050	2000	1983	1994	2004	2027	1948	2005	2064	2070	2091	2037	2129	2103	2151	2124	2131	2217	2104	2040	2053	2167	2041	2100	2061	1995	2017	2015	2029	2133	2053	2000	2084	2203	2185	2218	2149	2232	2203	2115	2200	2169	2189	2203	2300	2143	2157
2287	2113	2034	1984	2008	1945	1941	1980	1972	2025	1872	2010	2022	2056	2105	2034	2202	2103	2197	2235	2118	2132	2134	2204	2105	2105	2064	2068	1939	1971	2016	2072	2061	1993	2016	2049	2139	2205	2301	2288	2244	2206	2129	2175	2205	2234	2245	2245	2150	2263
2139	2047	2036	2062	1925	2039	2044	1918	1940	2074	2046	2051	1977	2001	2120	2228	2147	2254	2147	2134	2173	2164	2232	2233	2111	2202	2053	2025	2010	1987	2055	2037	2017	1976	1987	2060	2125	2259	2291	2222	2351	2317	2314	2281	2179	2202	2245	2196	2256	2061
2107	2081	1988	2030	1896	1914	1969	1981	1949	2092	2047	2035	2078	1997	2119	2112	2120	2121	2012	2175	2113	2180	2228	2250	2242	2080	2100	2047	2008	2062	2022	1986	2077	1960	2041	2030	2177	2271	2250	2274	2379	2293	2256	2275	2437	2300	2334	2183	2134	2191
2025	2093	2087	1984	2021	2027	1904	2049	2067	2056	1991	2003	2094	2084	2057	2020	2116	2101	2077	2071	2164	2250	2305	2250	2136	2209	2078	2076	2056	2120	2125	2078	2154	2122	2015	2020	2106	2242	2228	2328	2399	2410	2269	2296	2306	2253	2260	2189	2264	2113
2007	2109	2119	2097	2081	2008	2053	2089	2057	2099	2066	2070	2072	2087	2048	2033	2068	1982	2111	2101	2221	2212	2143	2253	2199	2219	2151	2185	2098	2088	2036	2133	2136	2102	2069	2014	2108	2137	2201	2305	2293	2270	2290	2308	2221	2303	2187	2117	2167	2141
1976	2085	2102	2026	2129	2075	2099	2111	2042	2015	2045	2143	2129	2036	2018	2067	2017	2057	2060	2130	2135	2183	2115	2303	2250	2279	2247	2123	2161	2206	2135	2234	2049	2118	2035	1994	2106	2147	2301	2253	2164	2291	2290	2158	2260	2109	2277	2164	2223	2120
2044	2010	2062	2044	1986	2094	2066	2087	2004	2112	2201	2206	2107	2112	1990	2063	1982	2049	2044	2100	2086	2040	2123	2178	2305	2174	2307	2155	2212	2228	2200	2239	2230	2116	2051	2075	2042	2136	2163	2136	2334	2190	2207	2141	2179	2270	2276	2167	2156	2226
2061	2140	2079	2066	2088	1963	1975	2029	2088	2181	2097	2129	2046	2096	2098	2045	2104	2080	2045	2094	2138	2122	2125	2192	2294	2353	2277	2251	2275	2183	2343	2339	2195	2169	2135	2187	2235	2080	2149	2227	2298	2150	2147	2230	2187	2314	2233	2170	2288	2116
2178	2023	2120	2040	1998	1982	2010	2052	2037	2069	2093	2186	2159	2216	2155	2186	2186	2057	2166	2005	2144	2090	2155	2146	2249	2266	2257	2170	2237	2322	2213	2200	2257	2181	2264	2210	2151	2114	2255	2165	2332	2128	2106	2274	2215	2333	2253	2224	2249	2154
2141	2112	1994	2002	1998	1972	2026	2170	2070	2138	2121	2116	2245	2150	2208	2221	2181	2193	2167	2075	2075	2139	2134	2063	2173	2225	2221	2310	2188	2183	2128	2192	2252	2257	2221	2291	2237	2207	2154	2196	2222	2266	2275	2287	2216	2320	2254	2194	2200	2159
2120	2146	2105	2062	2060	2055	1992	2040	2001	1998	2065	2115	2280	2216	2203	2193	2159	2123	2165	2165	2181	2089	2100	2058	2125	2174	2172	2195	2113	2072	2090	2062	2332	2288	2192	2310	2293	2146	2202	2266	2309	2189	2281	2359	2312	2309	2349	2285	2233	2155
2194	2129	2067	2102	2091	2097	1964	1913	2052	1964	1953	2140	2128	2176	2200	2178	2200	2312	2108	2258	2278	2139	2087	2154	2141	2201	2191	2180	2198	2221	2114	2110	2305	2204	2247	2292	2279	2282	2319	2335	2375	2405	2359	2281	2326	2380	2226	2274	2230	2115
2259	2170	2123	2050	2019	2142	2025	1958	1933	1979	1991	1989	2042	2111	2065	2200	2188	2148	2199	2158	2243	2153	2094	2086	2161	2165	2175	2075	2195	2155	2099	2197	2247	2218	2266	2319	2242	2198	2324	2291	2329	2381	2298	2231	2272	2292	2273	2161	2231	2103
2212	2165	2135	2010	2123	2136	2060	1958	2084	2056	1878	1957	1932	1991	2147	2128	2227	2191	2212	2205	2242	2186	2162	2208	2152	2175	2278	2198	2234	2219	2189	2270	2164	2240	2190	2285	2276	2213	2357	2323	2468	2452	2280	2215	2247	2314	2285	2188	2162	2096
2256	2249	2084	2117	2147	2140	2100	1998	2004	1962	1970	1925	1891	2049	2055	2122	2114	2125	2294	2264	2255	2181	2263	2312	2224	2164	2153	2302	2218	2223	2131	2042	2212	2100	2311	2273	2277	2235	2236	2323	2387	2357	2164	2269	2187	2285	2251	2240	2141	2207
2199	2214	2172	2123	2156	2148	2072	2157	1996	2023	1961	1859	1964	2005	1930	2083	1999	2132	2260	2226	2303	2245	2302	2237	2265	2406	2425	2322	2282	2237	2173	2133	2231	2134	2234	2301	2213	2211	2315	2332	2293	2218	2078	2109	2139	2184	2215	2251	2262	2169
2116	2154	2104	2027	2058	2217	2071	2097	2145	2113	2104	2045	1952	2014	1902	2009	2026	2109	2086	2280	2291	2317	2302	2250	2351	2345	2398	2318	2294	2200	2274	2186	2180	2142	2251	2165	2215	2213	2190	2151	2305	2180	2171	2119	2151	2107	2252	2144	2262	2190
2263	2113	2050	2052	2118	2159	2146	2139	2195	2211	2236	2135	2007	2071	2062	2049	2030	2066	2306	2256	2299	2240	2193	2322	2361	2348	2431	2323	2220	2239	2221	2087	2151	2187	2106	2220	2101	2165	2229	2219	2213	2204	2201	2124	2139	2270	2290	2199	2227	2168
2129	2159	2035	2049	2066	2127	2025	2153	2207	2319	2190	2099	2170	2033	2051	1978	2084	2067	2131	2204	2222	2240	2240	2353	2315	2324	2366	2322	2233	2233	2103	2093	2151	2240	2204	2221	2197	2021	2122	2143	2301	2233	2178	2061	2183	2133	2214	2207	2277	2225
2294	2152	2115	2021	2047	2127	2102	2139	2288	2114	2420	2140	2146	2234	2120	2048	2062	2118	2145	2218	2248	2203	2161	2198	2296	2340	2286	2270	2305	2236	2105	2153	2263	2229	2271	2172	2196	2229	2145	2303	2245	2265	2272	2303	2242	2251	2222	2218	2221	2337
2257	2195	2082	2154	2044	2062	2138	2172	2190	2236	2242	2215	2177	2183	2152	2070	2112	2175	2213	2198	2279	2167	2155	2245	2217	2300	2373	2245	2257	2187	2170	2190	2180	2306	2133	2119	2182	2154	2279	2237	2334	2342	2270	2315	2195	2243	2193	2260	2173	2304
2235	2247	2124	2120	2087	2084	2066	2098	2198	2203	2147	2208	2327	2256	2227	2213	2215	2131	2280	2162	2170	2211	2188	2173	2269	2296	2220	2290	2223	2209	2204	2250	2217	2220	2287	2236	2262	2270	2256	2366	2391	2417	2373	2362	2248	2211	2175	2268	2269	2255
2207	2152	2149	2186	2005	2060	2157	2140	2194	2211	2163	2184	2295	2208	2268	2218	2170	2164	2152	2299	2216	2174	2168	2133	2246	2176	2324	2227	2226	2166	2167	2296	2188	2150	2189	2181	2182	2274	2204	2255	2383	2254	2304	2199	2236	2168	2289	2237	2225	2218
2220	2186	2200	2198	2085	2154	2245	2043	2192	2321	2117	2224	2152	2245	2178	2228	2170	2131	2141	2155	2250	2199	2238	2289	2315	2236	2281	2240	2276	2120	2172	2225	2206	2216	2281	2283	2186	2111	2241	2253	2339	2295	2293	2214	2252	2250	2255	2252	2214	2236
2191	2263	2184	2205	2178	2171	2170	2192	2264	2218	2223	2114	2156	2177	2201	2189	2136	2172	2245	2197	2329	2262	2275	2302	2250	2298	2308	2241	2214	2267	2241	2286	2234	2235	2238	2187	2153	2236	2186	2337	2208	2343	2264	2286	2311	2228	2282	2207	2245	2344
2224	2220	2138	2172	2263	2187	2207	2110	2120	2288	2244	2185	2282	2260	2146	2091	2155	2180	2168	2243	2240	2263	2262	2355	2273	2262	2383	2205	2252	2220	2197	2197	2237	2301	2209	2235	2267	2121	2122	2208	2272	2316	2300	2276	2264	2234	2134	2208	2276	2317
2176	2158	2249	2209	2225	2233	2163	2172	2234	2253	2108	2233	2199	2204	2100	2242	2095	2150	2148	2217	2225	2348	2327	2324	2300	2363	2290	2319	2238	2227	2276	2269	2297	2212	2172	2218	2192	2129	2120	2126	2119	2221	2199	2290	2204	2201	2226	2304	2349	2406
2189	2126	2242	2110	2104	2076	2248	2305	2264	2178	2321	2306	2125	2104	2142	2234	2136	2135	2183	2153	2171	2201	2239	2230	2268	2283	2343	2334	2261	2303	2205	2325	2134	2256	2243	2152	2202	2124	2223	2097	2303	2209	2328	2190	2220	2220	2244	2221	2290	2394
2222	2131	2184	2156	2047	2036	2063	2302	2267	2184	2253	2229	2226	2263	2254	2249	2095	2156	2209	2151	2120	2124	2211	2250	2303	2296	2292	2180	2305	2214	2211	2209	2238	2268	2327	2271	2139	2173	2216	2220	2227	2220	2274	2296	2221	2235	2281	2232	2279	2294
2228	2200	2140	1977	2105	2086	2106	2051	2159	2326	2192	2212	2276	2246	2230	2144	2098	2212	2186	2102	2202	2142	2204	2191	2259	2261	2260	2210	2256	2266	2250	2188	2327	2403	2325	2201	2311	2227	2225	2247	2185	2239	2250	2296	2271	2294	2175	2327	2355	2361
2190	2176	2143	1981	2001	1990	2023	2119	2103	2187	2275	2297	2304	2403	2278	2213	2227	2160	2213	2169	2166	2085	2143	2239	2193	2275	2218	2197	2179	2209	2255	2220	2317	2304	2292	2351	2289	2450	2347	2275	2352	2328	2361	2399	2365	2276	2267	2199	2349	2281
2260	2196	2084	1984	2088	2026	2048	2061	2101	2071	2343	2184	2164	2378	2170	2275	2247	2326	2219	2167	2257	2190	2212	2309	2269	2386	2160	2236	2150	2213	2211	2176	2256	2286	2268	2301	2404	2396	2305	2364	2400	2406	2393	2398	2419	2381	2277	2334	2311	2312
2200	2180	2177	2071	2154	2063	2103	2075	2086	2213	2177	2147	2184	2234	2282	2194	2162	2284	2333	2340	2279	2180	2204	2194	2192	2256	2237	2215	2193	2253	2197	2124	2204	2189	2363	2271	2395	2343	2347	2347	2349	2447	2437	2469	2455	2499	2400	2345	2310	2374
2247	2190	2188	2156	2114	2095	2033	2148	2114	2192	2179	2238	2267	2219	2234	2277	2330	2289	2230	2322	2347	2264	2318	2259	2234	2258	2298	2222	2319	2220	2275	2222	2165	2165	2258	2358	2252	2510	2407	2276	2347	2379	2442	2495	2435	2487	2421	2412	2374	2258
2192	2258	2188	2155	2089	2096	2076	2131	2218	2153	2238	2303	2215	2364	2273	2219	2191	2228	2364	2314	2283	2280	2278	2271	2383	2300	2285	2370	2378	2271	2254	2335	2180	2256	2239	2331	2333	2403	2442	2320	2357	2443	2423	2457	2445	2529	2448	2425	2429	2341
2231	2250	2113	2124	2158	2112	2102	2220	2215	2255	2318	2250	2281	2320	2182	2222	2256	2251	2345	2301	2300	2252	2415	2321	2396	2402	2314	2362	2355	2370	2278	2280	2221	2342	2220	2391	2360	2313	2430	2320	2256	2481	2554	2530	2429	2514	2423	2500	2465	2293
2168	2205	2194	2165	2091	2128	2183	2179	2282	2293	2287	2307	2215	2237	2292	2255	2323	2195	2320	2375	2288	2320	2392	2418	2356	2368	2357	2373	2467	2349	2449	2424	2257	2343	2236	2333	2379	2466	2367	2315	2393	2446	2579	2482	2473	2503	2500	2444	2485	2329
2263	2278	2166	2113	2116	2144	2138	2218	2166	2292	2361	2253	2317	2377	2335	2264	2290	2324	2266	2270	2395	2237	2374	2373	2393	2303	2307	2490	2448	2523	2535	2452	2348	2383	2373	2341	2426	2440	2360	2385	2409	2370	2482	2457	2448	2422	2497	2432	2323	2303
2268	2305	2214	2200	2097	2056	2270	2266	2159	2273	2250	2284	2386	2428	2367	2314	2440	2406	2364	2400	2379	2323	2357	2343	2382	2392	2391	2361	2489	2440	2573	2466	2396	2299	2350	2418	2458	2483	2482	2442	2396	2390	2404	2454	2298	2371	2378	2415	2328	2343
2253	2406	2247	2201	2230	2090	2115	2178	2276	2209	2322	2279	2466	2341	2392	2519	2521	2542	2436	2426	2282	2336	2433	2380	2278	2442	2334	2437	2418	2538	2570	2485	2392	2369	2481	2404	2411	2399	2448	2389	2339	2435	2509	2511	2402	2391	2379	2449	2443	2278
2367	2289	2175	2216	2183	2282	2177	2141	2262	2203	2183	2214	2273	2244	2413	2414	2484	2478	2463	2443	2305	2367	2427	2329	2434	2402	2369	2482	2557	2511	2400	2519	2475	2349	2329	2406	2437	2531	2423	2428	2444	2540	2510	2381	2332	2332	2433	2323	2355	2385
2335	2304	2300	2271	2259	2214	2238	2259	2251	2270	2305	2211	2307	2250	2379	2379	2507	2528	2539	2459	2477	2369	2395	2426	2354	2355	2371	2399	2467	2400	2502	2430	2344	2370	2237	2460	2481	2425	2441	2403	2355	2392	2426	2407	2326	2338	2264	2412	2413	2334
2290	2373	2314	2199	2149	2281	2266	2312	2242	2320	2251	2196	2162	2281	2358	2318	2422	2427	2460	2480	2418	2332	2408	2373	2322	2377	2293	2295	2483	2319	2456	2376	2451	2313	2299	2333	2472	2492	2470	2365	2305	2367	2337	2453	2351	2350	2350	2451	2447	2329
2293	2324	2207	2202	2248	2258	2253	2381	2278	2237	2171	2186	2307	2194	2268	2156	2505	2472	2455	2404	2411	2463	2434	2422	2392	2275	2274	2282	2385	2408	2495	2392	2243	2287	2384	2263	2262	2436	2403	2435	2426	2442	2477	2397	2443	2390	2408	2432	2464	2498
2199	2342	2242	2098	2268	2309	2193	2284	2273	2262	2224	2213	2265	2274	2207	2358	2240	2440	2471	2319	2271	2455	2378	2360	2325	2372	2329	2244	2363	2459	2365	2420	2368	2306	2291	2329	2360	2378	2334	2379	2430	2353	2449	2407	2414	2419	2478	2422	2405	2338
2348	2183	2223	2116	2080	2248	2200	2296	2260	2259	2271	2250	2340	2236	2274	2363	2258	2293	2234	2324	2304	2392	2248	2398	2272	2293	2390	2279	2328	2359	2432	2275	2428	2319	2278	2341	2337	2399	2254	2379	2421	2452	2448	2489	2302	2329	2328	2416	2373	2424
2199	2211	2200	2105	2221	2227	2218	2225	2301	2374	2289	2368	2314	2336	2288	2374	2342	2330	2363	2183	2329	2220	2349	2357	2283	2205	2254	2290	2265	2327	2418	2353	2390	2403	2314	2345	2329	2306	2339	2350	2415	2454	2387	2463	2449	2476	2385	2369	2400	2342
2297	2157	2340	2221	2172	2174	2262	2256	2228	2325	2263	2240	2317	2322	2313	2377	2377	2248	2257	2227	2217	2211	2348	2244	2259	2241	2192	2328	2245	2361	2326	2318	2417	2350	2364	2363	2404	2436	2511	2496	2589	2505	2400	2522	2485	2443	2457	2327	2431	2356
2250	2254	2239	2203	2134	2323	2320	2381	2228	2232	2257	2342	2281	2212	2334	2393	2301	2338	2331	2276	2286	2224	2243	2239	2206	2265	2314	2263	2196	2268	2186	2306	2284	2323	2359	2446	2474	2447	2409	2513	2387	2359	2498	2442	2513	2386	2479	2370	2394	2286
2255	2278	2156	2199	2174	2291	2245	2265	2361	2230	2187	2142	2213	2297	2304	2329	2288	2332	2296	2261	2354	2290	2316	2168	2223	2271	2275	2307	2313	2257	2253	2242	2360	2297	2421	2388	2308	2391	2310	2397	2372	2374	2362	2373	2454	2407	2443	2514	2350	2490
2312	2406	2253	2199	2247	2315	2391	2317	2358	2328	2144	2139	2280	2236	2315	2262	2319	2346	2321	2320	2330	2274	2245	2286	2256	2261	2220	2293	2346	2372	2149	2311	2257	2330	2265	2341	2461	2340	2379	2389	2334	2307	2376	2455	2495	2367	2343	2384	2443	2377
2238	2257	2253	2169	2197	2279	2211	2418	2353	2279	2196	2143	2214	2330	2311	2297	2282	2320	2316	2312	2316	2251	2311	2216	2325	2207	2328	2282	2345	2420	2388	2313	2276	2289	2287	2412	2350	2486	2337	2431	2334	2254	2294	2383	2383	2423	2348	2367	2348	2415
2310	2254	2280	2105	2200	2244	2277	2471	2369	2309	2332	2269	2310	2243	2342	2329	2284	2319	2274	2372	2355	2316	2324	2290	2271	2251	2271	2357	2305	2292	2393	2399	2310	2354	2310	2372	2370	2462	2359	2448	2302	2388	2334	2338	2309	2346	2408	2396	2326	2343
2292	2235	2231	2228	2271	2362	2328	2367	2286	2362	2435	2331	2426	2391	2270	2344	2248	2362	2363	2381	2296	2260	2292	2286	2163	2247	2254	2275	2407	2441	2456	2361	2384	2371	2244	2359	2375	2357	2457	2343	2308	2229	2364	2351	2384	2345	2353	2369	2354	2245
2344	2404	2246	2200	2264	2359	2302	2249	2343	2441	2340	2338	2498	2448	2269	2355	2369	2386	2403	2354	2296	2236	2327	2249	2185	2227	2140	2353	2351	2370	2367	2337	2391	2377	2392	2358	2405	2433	2436	2436	2360	2331	2343	2315	2169	2488	2349	2281	2315	2202
2291	2366	2293	2306	2263	2336	2284	2372	2375	2231	2288	2404	2392	2421	2370	2480	2461	2330	2462	2517	2432	2469	2332	2331	2230	2189	2295	2177	2295	2284	2391	2349	2334	2312	2274	2379	2408	2391	2446	2418	2305	2263	2413	2272	2358	2454	2379	2393	2325	2378
2352	2317	2242	2232	2335	2280	2328	2305	2264	2299	2392	2397	2462	2378	2452	2416	2463	2481	2531	2504	2411	2435	2209	2279	2193	2170	2275	2237	2207	2396	2333	2389	2335	2423	2412	2369	2351	2489	2400	2376	2392	2388	2360	2372	2419	2408	2409	2376	2348	2435
2272	2338	2334	2284	2385	2461	2364	2306	2348	2264	2401	2463	2449	2580	2398	2486	2411	2426	2467	2541	2417	2379	2310	2324	2270	2187	2187	2281	2363	2331	2392	2390	2407	2361	2341	2394	2437	2402	2422	2425	2347	2290	2431	2418	2467	2453	2441	2495	2477	2446
2175	2243	2319	2275	2491	2387	2364	2344	2294	2252	2329	2372	2432	2517	2423	2360	2379	2431	2380	2449	2433	2445	2346	2324	2327	2256	2192	2275	2361	2419	2375	2365	2416	2298	2296	2358	2342	2389	2452	2321	2340	2395	2357	2563	2399	2620	2560	2429	2481	2567
2173	2354	2229	2343	2337	2381	2340	2354	2359	2352	2375	2395	2442	2493	2499	2432	2372	2420	2458	2420	2474	2411	2383	2206	2323	2232	2344	2469	2346	2492	2420	2439	2401	2409	2401	2364	2407	2391	2524	2380	2347	2400	2405	2367	2489	2449	2560	2540	2442	2533
2326	2236	2265	2316	2369	2248	2336	2273	2328	2384	2473	2407	2422	2422	2462	2344	2330	2382	2425	2436	2394	2365	2328	2175	2258	2282	2295	2324	2514	2413	2512	2475	2468	2485	2470	2475	2445	2432	2456	2372	2425	2397	2382	2447	2511	2502	2533	2495	2447	2580
2228	2255	2306	2331	2326	2210	2313	2219	2367	2352	2319	2366	2373	2404	2359	2315	2316	2385	2399	2373	2390	2301	2301	2248	2268	2220	2348	2456	2400	2480	2598	2509	2657	2468	2423	2508	2408	2403	2434	2500	2404	2476	2401	2441	2461	2471	2473	2555	2576	2506
2354	2350	2268	2336	2277	2341	2270	2097	2380	2281	2295	2279	2411	2387	2305	2255	2272	2365	2346	2399	2401	2277	2314	2300	2330	2244	2362	2385	2441	2486	2526	2535	2582	2486	2459	2488	2456	2487	2489	2486	2509	2484	2437	2560	2489	2429	2532	2630	2538	2469
2297	2180	2415	2441	2291	2399	2289	2290	2330	2343	2377	2307	2321	2240	2316	2309	2213	2294	2340	2414	2364	2373	2365	2350	2300	2435	2381	2498	2353	2522	2493	2495	2498	2485	2496	2437	2360	2501	2361	2457	2465	2574	2488	2475	2390	2502	2461	2572	2473	2509
2318	2309	2255	2417	2413	2299	2169	2121	2276	2299	2361	2317	2231	2271	2338	2321	2258	2190	2351	2385	2371	2416	2373	2361	2338	2360	2424	2471	2491	2397	2457	2510	2474	2526	2480	2424	2368	2387	2412	2435	2512	2526	2511	2598	2469	2441	2429	2486	2508	2416
2294	2310	2378	2397	2319	2384	2356	2388	2284	2320	2358	2346	2228	2332	2299	2230	2295	2385	2338	2338	2482	2458	2369	2351	2370	2409	2481	2447	2378	2442	2518	2494	2486	2521	2466	2420	2411	2404	2315	2472	2596	2532	2605	2522	2572	2452	2481	2430	2489	2359
2358	2323	2375	2207	2429	2325	2388	2205	2341	2322	2287	2255	2394	2312	2276	2290	2329	2313	2253	2372	2487	2471	2385	2443	2526	2377	2564	2554	2494	2506	2395	2498	2438	2508	2437	2402	2408	2333	2308	2391	2407	2553	2657	2570	2459	2491	2372	2404	2516	2372
2369	2396	2302	2200	2278	2296	2228	2227	2363	2375	2414	2347	2382	2306	2332	2308	2403	2416	2438	2478	2474	2412	2428	2466	2411	2432	2479	2512	2470	2485	2550	2510	2461	2496	2540	2406	2379	2312	2434	2417	2389	2466	2527	2540	2439	2428	2386	2349	2407	2406
2383	2365	2358	2279	2264	2239	2240	2337	2465	2477	2464	2396	2557	2425	2367	2515	2386	2395	2517	2485	2456	2511	2399	2433	2458	2471	2372	2436	2497	2538	2397	2367	2487	2504	2458	2388	2415	2373	2450	2339	2423	2420	2466	2407	2396	2472	2403	2384	2437	2444
2301	2323	2302	2333	2342	2330	2250	2344	2421	2358	2503	2400	2320	2415	2379	2333	2437	2513	2566	2495	2495	2486	2445	2438	2438	2467	2446	2564	2393	2441	2370	2446	2430	2429	2436	2338	2362	2412	2408	2533	2475	2527	2530	2425	2434	2395	2374	2369	2420	2356
2330	2300	2298	2258	2354	2262	2352	2337	2357	2419	2369	2500	2378	2433	2323	2418	2560	2514	2436	2429	2505	2549	2454	2477	2467	2528	2503	2438	2390	2387	2429	2428	2423	2436	2351	2303	2436	2387	2444	2435	2553	2497	2473	2499	2456	2436	2558	2466	2449	2417
2352	2320	2355	2269	2301	2329	2340	2318	2368	2477	2398	2456	2422	2353	2449	2497	2554	2521	2543	2468	2503	2476	2521	2432	2519	2490	2492	2462	2333	2411	2398	2290	2453	2372	2337	2369	2328	2414	2451	2555	2517	2492	2477	2456	2449	2438	2529	2486	2401	2356
2307	2308	2284	2314	2225	2306	2323	2429	2384	2462	2442	2440	2497	2493	2525	2460	2570	2491	2401	2550	2399	2549	2470	2561	2361	2362	2542	2421	2478	2363	2309	2421	2441	2448	2369	2399	2339	2447	2531	2571	2610	2547	2520	2479	2487	2497	2399	2419	2478	2457
2296	2344	2238	2303	2301	2185	2391	2440	2349	2370	2549	2471	2504	2471	2491	2641	2671	2514	2542	2445	2457	2515	2508	2502	2452	2468	2353	2364	2340	2402	2421	2423	2536	2405	2386	2535	2420	2480	2565	2626	2517	2642	2545	2547	2463	2433	2436	2476	2442	2478
2315	2384	2358	2288	2385	2271	2397	2393	2436	2390	2506	2566	2523	2521	2507	2640	2508	2506	2546	2506	2396	2568	2491	2371	2353	2439	2451	2330	2455	2518	2432	2517	2502	2508	2445	2451	2472	2438	2669	2517	2581	2670	2527	2477	2502	2454	2435	2491	2530	2459
2435	2345	2434	2423	2445	2317	2399	2353	2461	2399	2402	2514	2454	2432	2586	2582	2625	2571	2587	2388	2456	2353	2468	2419	2507	2500	2548	2437	2394	2420	2508	2473	2604	2526	2523	2496	2497	2526	2534	2602	2561	2488	2602	2523	2498	2562	2482	2447	2574	2501
2432	2389	2423	2314	2473	2381	2440	2271	2413	2479	2388	2523	2448	2563	2633	2466	2614	2608	2485	2430	2444	2438	2462	2319	2420	2488	2420	2542	2480	2437	2500	2532	2574	2543	2575	2615	2538	2580	2592	2582	2548	2545	2607	2573	2444	2519	2515	2608	2512	2470
2373	2437	2508	2337	2436	2367	2403	2383	2468	2479	2410	2438	2476	2495	2529	2615	2560	2561	2482	2442	2381	2312	2365	2395	2383	2478	2360	2531	2574	2523	2573	2553	2514	2529	2577	2533	2440	2546	2490	2585	2456	2534	2481	2517	2558	2466	2543	2591	2512	2590
2456	2475	2409	2365	2443	2388	2403	2381	2448	2424	2483	2501	2570	2367	2485	2455	2560	2550	2396	2432	2313	2325	2329	2529	2469	2437	2384	2574	2593	2577	2504	2521	2485	2420	2475	2593	2532	2654	2535	2508	2446	2506	2463	2419	2528	2564	2664	2534	2496	2547
2412	2505	2348	2433	2396	2428	2460	2418	2448	2387	2465	2440	2436	2513	2473	2601	2499	2427	2443	2317	2385	2349	2365	2454	2391	2442	2450	2508	2518	2558	2623	2484	2452	2554	2387	2480	2486	2511	2542	2449	2433	2473	2473	2497	2567	2437	2559	2495	2470	2474
2374	2324	2334	2288	2351	2407	2450	2450	2372	2424	2377	2344	2476	2489	2549	2502	2314	2506	2495	2452	2266	2356	2463	2493	2530	2437	2399	2469	2599	2610	2588	2381	2390	2435	2438	2420	2528	2543	2474	2526	2447	2394	2473	2608	2627	2531	2536	2544	2498	2536
2350	2379	2397	2344	2333	2361	2401	2404	2388	2382	2426	2443	2464	2487	2437	2463	2456	2476	2365	2321	2262	2441	2373	2360	2419	2348	2479	2487	2509	2555	2507	2364	2445	2391	2351	2399	2397	2536	2466	2452	2447	2370	2345	2508	2531	2515	2549	2497	2381	2450
2313	2366	2357	2169	2299	2297	2393	2464	2385	2518	2428	2412	2493	2478	2553	2398	2367	2414	2442	2447	2328	2329	2410	2295	2361	2433	2509	2427	2651	2462	2489	2468	2315	2445	2321	2371	2567	2531	2481	2504	2412	2452	2452	2431	2493	2511	2503	2422	2478	2442
2358	2422	2198	2288	2327	2378	2414	2378	2408	2443	2498	2419	2493	2486	2511	2440	2444	2326	2456	2446	2398	2354	2430	2433	2443	2449	2530	2582	2523	2434	2508	2321	2336	2501	2538	2557	2543	2618	2485	2485	2525	2508	2526	2637	2566	2648	2555	2553	2442	2559
2356	2395	2279	2312	2243	2267	2423	2389	2439	2432	2475	2429	2483	2486	2500	2477	2410	2387	2505	2447	2469	2539	2472	2364	2438	2502	2533	2530	2535	2503	2452	2402	2380	2432	2476	2443	2602	2495	2586	2569	2508	2411	2611	2441	2469	2577	2433	2484	2493	2536
2336	2399	2329	2240	2382	2333	2368	2313	2413	2432	2495	2556	2415	2486	2479	2488	2433	2449	2471	2487	2547	2449	2440	2481	2435	2551	2645	2618	2627	2527	2437	2489	2411	2393	2437	2443	2536	2549	2542	2539	2548	2501	2514	2519	2526	2525	2561	2441	2509	2537
2287	2427	2351	2240	2318	2306	2258	2383	2381	2517	2486	2448	2463	2442	2558	2514	2377	2603	2503	2605	2550	2416	2372	2491	2642	2632	2635	2543	2557	2481	2484	2437	2459	2554	2552	2621	2608	2677	2581	2601	2546	2539	2652	2507	2539	2456	2429	2449	2357	2466
2413	2352	2404	2420	2375	2313	2409	2376	2369	2484	2494	2531	2499	2505	2528	2413	2522	2411	2640	2606	2429	2433	2444	2499	2613	2516	2659	2659	2571	2594	2529	2457	2476	2501	2503	2503	2631	2598	2694	2554	2486	2529	2434	2615	2443	2401	2507	2376	2412	2418
2386	2458	2374	2310	2319	2383	2375	2367	2406	2424	2428	2420	2520	2456	2537	2506	2438	2565	2533	2558	2604	2392	2430	2448	2506	2461	2548	2526	2550	2384	2506	2384	2517	2603	2670	2569	2570	2630	2621	2485	2647	2535	2503	2464	2538	2408	2474	2475	2379	2444
2392	2420	2379	2410	2403	2433	2416	2360	2355	2486	2407	2537	2395	2482	2459	2513	2508	2580	2517	2496	2441	2484	2355	2417	2538	2590	2580	2544	2474	2378	2544	2511	2474	2633	2613	2592	2555	2553	2595	2522	2462	2522	2501	2537	2479	2477	2511	2425	2453	2493
2361	2369	2432	2395	2412	2521	2401	2393	2448	2412	2396	2424	2505	2446	2456	2439	2419	2457	2542	2571	2452	2394	2519	2429	2571	2504	2504	2460	2574	2382	2451	2422	2465	2602	2588	2599	2547	2640	2584	2522	2453	2381	2452	2496	2485	2475	2412	2532	2583	2445
2425	2372	2411	2402	2422	2374	2466	2455	2484	2370	2409	2372	2368	2439	2379	2548	2433	2423	2458	2427	2390	2483	2491	2444	2505	2565	2444	2535	2425	2394	2436	2553	2513	2690	2685	2697	2590	2539	2479	2445	2346	2403	2465	2451	2611	2520	2498	2478	2515	2459
2385	2463	2407	2398	2505	2413	2466	2401	2498	2444	2419	2339	2422	2439	2329	2468	2498	2555	2404	2379	2464	2374	2559	2390	2470	2495	2488	2525	2418	2504	2486	2553	2611	2648	2602	2553	2577	2558	2578	2516	2530	2471	2405	2487	2437	2545	2526	2482	2477	2453
2452	2540	2471	2444	2390	2499	2505	2522	2496	2370	2475	2394	2481	2423	2449	2541	2532	2409	2401	2408	2379	2338	2475	2427	2562	2452	2506	2454	2427	2555	2514	2643	2541	2564	2626	2586	2585	2619	2494	2557	2492	2533	2418	2486	2444	2394	2476	2491	2496	2438
2458	2538	2370	2495	2391	2466	2453	2475	2441	2475	2499	2441	2451	2498	2417	2367	2384	2499	2506	2467	2449	2495	2501	2512	2471	2421	2589	2526	2596	2445	2680	2635	2605	2551	2544	2535	2408	2498	2605	2499	2514	2514	2509	2509	2370	2499	2510	2487	2433	2449
2427	2441	2420	2370	2368	2485	2342	2370	2396	2466	2467	2486	2454	2599	2488	2442	2526	2573	2540	2372	2477	2550	2511	2485	2497	2462	2517	2519	2605	2522	2579	2484	2575	2498	2482	2444	2471	2503	2471	2563	2479	2536	2501	2466	2415	2400	2510	2426	2480	2445
2403	2496	2399	2388	2402	2319	2408	2427	2461	2443	2464	2487	2509	2478	2460	2567	2533	2420	2449	2507	2502	2520	2588	2674	2447	2494	2490	2434	2537	2666	2537	2555	2505	2457	2453	2475	2491	2408	2476	2503	2505	2554	2495	2535	2517	2456	2438	2451	2431	2491
2508	2466	2443	2394	2422	2376	2329	2354	2352	2449	2534	2514	2474	2502	2471	2468	2462	2443	2508	2546	2446	2515	2533	2457	2505	2470	2551	2552	2621	2638	2478	2435	2507	2632	2498	2527	2514	2597	2497	2489	2528	2584	2588	2519	2567	2473	2448	2470	2654	2531
2514	2522	2432	2391	2437	2320	2384	2390	2422	2521	2546	2407	2454	2497	2520	2417	2482	2561	2460	2569	2465	2378	2495	2529	2611	2505	2480	2556	2569	2580	2585	2520	2596	2572	2414	2487	2540	2589	2587	2647	2623	2620	2507	2435	2467	2420	2406	2525	2612	2543
2405	2503	2374	2478	2353	2401	2446	2389	2377	2485	2410	2396	2447	2513	2403	2427	2459	2385	2454	2487	2597	2489	2552	2501	2497	2533	2503	2548	2614	2653	2578	2538	2528	2573	2513	2632	2509	2487	2516	2649	2658	2552	2641	2469	2525	2483	2456	2446	2573	2605
2496	2504	2457	2442	2406	2437	2425	2361	2420	2400	2480	2478	2405	2447	2522	2505	2406	2436	2512	2506	2392	2470	2370	2440	2529	2498	2555	2515	2463	2556	2449	2578	2483	2518	2607	2559	2564	2605	2570	2653	2664	2625	2667	2565	2584	2485	2387	2497	2559	2520
2406	2544	2468	2473	2459	2405	2458	2571	2421	2417	2415	2446	2432	2505	2405	2475	2476	2545	2583	2483	2488	2521	2447	2541	2566	2487	2528	2533	2626	2576	2621	2646	2579	2567	2529	2606	2550	2566	2506	2633	2612	2590	2657	2558	2570	2490	2383	2400	2492	2425
2501	2552	2369	2430	2547	2457	2449	2391	2484	2490	2437	2430	2426	2516	2487	2551	2583	2520	2540	2556	2414	2559	2462	2522	2537	2554	2478	2582	2526	2693	2475	2594	2505	2623	2478	2552	2541	2613	2627	2521	2632	2544	2431	2482	2520	2507	2538	2514	2473	2470
2423	2500	2466	2495	2455	2535	2448	2447	2492	2485	2480	2502	2463	2621	2467	2531	2588	2481	2562	2418	2492	2467	2420	2497	2593	2604	2601	2517	2504	2572	2629	2637	2548	2617	2522	2508	2547	2545	2549	2622	2366	2453	2500	2494	2544	2457	2515	2502	2451	2369
2493	2503	2392	2468	2502	2540	2598	2510	2639	2601	2544	2413	2504	2468	2517	2589	2586	2507	2564	2489	2540	2484	2521	2501	2484	2625	2597	2490	2567	2555	2581	2555	2475	2498	2395	2527	2530	2527	2521	2481	2529	2515	2394	2510	2595	2438	2475	2482	2508	2461
2429	2442	2496	2572	2439	2523	2479	2617	2640	2542	2560	2538	2490	2557	2558	2652	2576	2573	2611	2528	2640	2567	2411	2465	2535	2490	2557	2614	2574	2556	2551	2549	2490	2559	2505	2558	2481	2554	2464	2515	2386	2447	2521	2450	2507	2550	2522	2490	2467	2551
2453	2426	2346	2431	2560	2510	2542	2541	2579	2548	2449	2444	2510	2571	2497	2517	2612	2610	2620	2569	2530	2444	2538	2498	2543	2563	2672	2627	2522	2547	2536	2573	2468	2485	2480	2387	2564	2526	2635	2548	2522	2457	2450	2432	2411	2483	2471	2571	2644	2633
2390	2455	2571	2460	2399	2410	2472	2458	2469	2534	2490	2527	2363	2509	2637	2608	2537	2560	2557	2583	2586	2454	2543	2451	2502	2592	2603	2613	2635	2524	2529	2449	2490	2449	2562	2505	2497	2564	2581	2616	2569	2481	2457	2441	2414	2556	2670	2570	2576	2616
2383	2441	2495	2345	2515	2408	2334	2444	2398	2543	2489	2392	2529	2415	2518	2579	2579	2614	2622	2608	2585	2436	2489	2477	2530	2557	2566	2594	2628	2503	2443	2537	2443	2447	2430	2347	2546	2563	2561	2660	2518	2520	2511	2487	2427	2516	2605	2585	2617	2611
2545	2592	2557	2616	2458	2348	2389	2442	2430	2510	2435	2359	2487	2490	2460	2521	2584	2528	2557	2555	2598	2529	2583	2573	2580	2778	2704	2626	2573	2520	2499	2473	2526	2452	2437	2543	2556	2584	2570	2542	2587	2522	2524	2438	2458	2465	2615	2635	2642	2775
2509	2681	2561	2509	2506	2532	2458	2400	2488	2387	2448	2433	2405	2424	2560	2542	2563	2509	2642	2522	2612	2508	2613	2630	2592	2725	2667	2613	2572	2516	2658	2486	2492	2508	2478	2488	2561	2667	2575	2557	2534	2488	2484	2451	2504	2571	2615	2549	2603	2599
2545	2657	2635	2473	2540	2429	2418	2522	2433	2433	2406	2425	2463	2469	2576	2544	2580	2612	2496	2542	2509	2594	2566	2676	2575	2621	2581	2552	2560	2562	2503	2546	2467	2515	2590	2589	2597	2555	2468	2476	2521	2477	2578	2418	2410	2487	2551	2571	2569	2544
2539	2636	2538	2566	2450	2496	2341	2489	2388	2476	2510	2534	2509	2498	2624	2644	2634	2558	2564	2656	2606	2677	2643	2652	2644	2703	2566	2573	2539	2624	2526	2495	2525	2591	2638	2503	2578	2456	2451	2570	2530	2546	2508	2561	2560	2438	2533	2580	2429	2642
2644	2611	2525	2515	2563	2474	2391	2448	2402	2488	2463	2510	2519	2583	2626	2625	2635	2553	2638	2569	2579	2676	2661	2764	2603	2652	2600	2584	2550	2595	2579	2578	2489	2665	2530	2640	2656	2611	2447	2531	2513	2426	2502	2610	2543	2509	2404	2552	2550	2565
2514	2410	2420	2465	2421	2434	2385	2472	2450	2447	2431	2464	2619	2679	2547	2698	2514	2441	2627	2617	2627	2561	2589	2618	2667	2604	2525	2530	2531	2460	2516	2501	2553	2635	2619	2542	2558	2667	2483	2442	2471	2535	2600	2517	2559	2494	2437	2484	2486	2583
2438	2555	2450	2431	2515	2469	2492	2316	2424	2465	2473	2529	2511	2678	2623	2692	2555	2495	2511	2484	2663	2682	2744	2730	2673	2628	2547	2506	2492	2581	2514	2456	2659	2629	2645	2607	2508	2448	2652	2585	2588	2532	2660	2560	2482	2575	2488	2534	2502	2445
2500	2452	2526	2349	2469	2345	2407	2413	2536	2559	2612	2469	2689	2731	2659	2523	2468	2457	2511	2531	2689	2617	2679	2631	2636	2691	2573	2475	2557	2576	2588	2672	2641	2716	2635	2637	2589	2610	2655	2460	2634	2541	2605	2525	2519	2532	2573	2605	2452	2589
2522	2584	2566	2462	2505	2375	2425	2408	2347	2537	2519	2571	2626	2595	2579	2578	2535	2530	2504	2524	2631	2643	2696	2654	2742	2681	2545	2550	2614	2616	2555	2648	2600	2602	2646	2530	2538	2519	2616	2552	2621	2571	2479	2598	2534	2450	2583	2409	2565	2501
2533	2503	2651	2513	2514	2402	2385	2546	2394	2507	2544	2577	2614	2599	2613	2650	2402	2585	2537	2518	2545	2458	2648	2608	2599	2627	2507	2640	2527	2553	2565	2561	2512	2573	2591	2579	2493	2511	2565	2514	2569	2641	2559	2594	2666	2439	2486	2525	2503	2576
2526	2584	2446	2414	2370	2481	2414	2379	2496	2455	2591	2664	2651	2510	2494	2490	2513	2561	2454	2462	2501	2519	2606	2553	2651	2534	2570	2533	2469	2533	2559	2536	2563	2634	2609	2603	2499	2630	2590	2601	2588	2544	2527	2710	2504	2488	2534	2540	2467	2525
2449	2618	2526	2479	2538	2441	2550	2514	2557	2497	2568	2553	2505	2547	2515	2507	2413	2524	2566	2566	2513	2466	2508	2636	2571	2664	2645	2616	2610	2611	2616	2675	2530	2554	2569	2563	2545	2652	2498	2666	2560	2553	2627	2581	2551	2527	2627	2528	2574	2647
2511	2581	2462	2449	2474	2460	2452	2543	2569	2599	2719	2470	2548	2543	2580	2609	2549	2472	2561	2661	2593	2463	2514	2585	2614	2568	2501	2536	2551	2583	2542	2491	2581	2529	2555	2537	2615	2691	2648	2653	2609	2580	2598	2769	2549	2553	2593	2639	2576	2456
2589	2506	2457	2473	2543	2403	2493	2517	2606	2504	2557	2548	2564	2572	2543	2508	2588	2604	2629	2498	2525	2538	2586	2720	2619	2578	2650	2628	2617	2520	2600	2494	2519	2538	2708	2542	2664	2602	2811	2681	2645	2646	2618	2508	2649	2587	2571	2489	2651	2526
2496	2530	2447	2445	2444	2588	2530	2389	2627	2464	2468	2584	2551	2541	2594	2603	2643	2607	2636	2595	2450	2630	2676	2625	2638	2557	2587	2516	2595	2564	2509	2608	2468	2507	2571	2685	2630	2726	2680	2662	2673	2542	2584	2686	2564	2565	2646	2659	2661	2641
2515	2481	2412	2531	2482	2448	2619	2616	2559	2539	2507	2532	2543	2541	2682	2514	2652	2674	2557	2620	2571	2613	2700	2704	2781	2643	2643	2615	2639	2613	2699	2647	2671	2647	2734	2528	2692	2669	2622	2615	2586	2549	2520	2575	2568	2578	2538	2656	2669	2623
2465	2424	2532	2460	2518	2575	2476	2486	2513	2513	2517	2468	2638	2618	2589	2585	2635	2575	2450	2593	2517	2560	2760	2620	2765	2560	2584	2570	2535	2597	2469	2559	2560	2600	2660	2568	2636	2554	2601	2652	2545	2448	2494	2552	2586	2622	2717	2650	2630	2497
2459	2525	2462	2525	2513	2478	2451	2484	2389	2499	2502	2579	2539	2611	2595	2634	2533	2612	2564	2573	2517	2528	2664	2521	2562	2507	2625	2570	2604	2626	2574	2504	2572	2447	2573	2537	2694	2535	2549	2524	2457	2445	2556	2561	2507	2623	2592	2641	2574	2491
2424	2459	2498	2558	2574	2459	2472	2330	2413	2593	2473	2483	2509	2560	2668	2626	2530	2512	2487	2556	2599	2547	2477	2643	2643	2566	2581	2567	2576	2622	2612	2468	2535	2560	2517	2590	2630	2553	2537	2473	2444	2417	2601	2461	2576	2609	2611	2627	2502	2495
2526	2545	2561	2616	2504	2418	2395	2520	2479	2434	2573	2572	2477	2625	2527	2559	2560	2493	2663	2567	2726	2567	2572	2656	2588	2561	2577	2601	2552	2751	2642	2508	2432	2527	2556	2569	2533	2622	2441	2521	2479	2472	2509	2645	2555	2609	2609	2546	2557	2479
2474	2557	2450	2545	2407	2419	2398	2553	2545	2590	2524	2512	2530	2552	2523	2575	2605	2652	2615	2560	2586	2541	2590	2590	2576	2584	2486	2521	2620	2523	2679	2609	2587	2575	2608	2562	2565	2508	2598	2572	2590	2511	2551	2641	2581	2659	2742	2568	2583	2564
2483	2464	2473	2483	2386	2454	2471	2478	2596	2521	2617	2513	2527	2526	2594	2597	2512	2573	2556	2617	2530	2569	2612	2587	2582	2624	2528	2592	2513	2598	2631	2578	2535	2588	2550	2579	2600	2581	2536	2593	2592	2582	2542	2645	2618	2574	2784	2577	2493	2490
2494	2460	2387	2318	2492	2466	2488	2608	2702	2591	2656	2611	2595	2482	2590	2592	2540	2575	2559	2711	2617	2586	2468	2586	2534	2645	2576	2657	2570	2629	2806	2636	2690	2528	2525	2558	2580	2543	2587	2700	2627	2654	2588	2607	2578	2657	2615	2604	2594	2450
2448	2430	2411	2413	2530	2402	2613	2581	2608	2723	2715	2626	2623	2562	2498	2512	2586	2644	2716	2588	2551	2588	2620	2573	2704	2537	2586	2577	2594	2600	2712	2693	2654	2638	2646	2631	2567	2477	2575	2657	2572	2730	2696	2576	2643	2568	2533	2609	2449	2585
2437	2543	2318	2412	2417	2496	2530	2592	2614	2629	2694	2660	2712	2437	2657	2509	2554	2560	2562	2559	2630	2572	2622	2594	2497	2605	2562	2622	2568	2598	2583	2640	2572	2701	2600	2470	2513	2558	2671	2676	2653	2627	2705	2599	2605	2561	2600	2500	2576	2598
2421	2583	2472	2448	2448	2528	2525	2659	2583	2613	2679	2617	2556	2533	2602	2567	2549	2548	2695	2634	2619	2649	2617	2532	2611	2516	2617	2488	2569	2650	2679	2585	2577	2521	2412	2574	2492	2545	2582	2677	2702	2602	2684	2643	2549	2598	2591	2506	2591	2632
2320	2464	2427	2322	2538	2457	2559	2647	2566	2624	2634	2646	2647	2656	2596	2501	2568	2520	2608	2605	2634	2548	2560	2544	2556	2712	2653	2661	2665	2735	2649	2632	2620	2669	2642	2561	2645	2534	2644	2658	2609	2596	2728	2687	2567	2573	2553	2575	2575	2728
2306	2443	2436	2490	2519	2456	2513	2551	2645	2691	2650	2472	2518	2435	2577	2544	2572	2569	2481	2678	2714	2614	2557	2597	2565	2608	2598	2575	2682	2618	2650	2591	2473	2647	2663	2647	2693	2558	2765	2726	2631	2712	2795	2754	2638	2626	2691	2630	2628	2616
2471	2466	2429	2504	2424	2500	2536	2508	2727	2545	2589	2615	2525	2483	2583	2640	2531	2558	2600	2687	2734	2599	2670	2612	2617	2675	2621	2652	2612	2642	2548	2620	2521	2569	2572	2647	2595	2668	2697	2613	2769	2629	2630	2615	2636	2632	2510	2701	2694	2624
2568	2548	2434	2410	2545	2495	2557	2570	2603	2632	2561	2528	2500	2436	2554	2560	2526	2698	2705	2702	2588	2611	2669	2580	2763	2728	2723	2684	2716	2710	2592	2713	2607	2586	2597	2664	2690	2627	2497	2702	2681	2597	2619	2546	2654	2599	2696	2607	2767	2703
2474	2449	2538	2433	2478	2426	2475	2566	2557	2555	2611	2636	2611	2596	2660	2643	2497	2607	2641	2641	2726	2464	2707	2686	2754	2793	2743	2667	2651	2769	2624	2618	2670	2708	2659	2697	2665	2620	2667	2597	2563	2682	2648	2629	2538	2664	2652	2604	2609	2611
2556	2532	2473	2381	2474	2386	2573	2512	2534	2651	2591	2669	2598	2608	2625	2580	2711	2589	2573	2558	2469	2548	2576	2763	2711	2615	2729	2657	2637	2656	2478	2696	2548	2713	2643	2714	2651	2721	2720	2613	2605	2646	2693	2628	2582	2586	2482	2642	2602	2702
2612	2446	2533	2468	2544	2467	2457	2534	2614	2636	2600	2655	2488	2546	2528	2583	2588	2576	2548	2406	2627	2560	2495	2648	2715	2699	2635	2674	2665	2637	2514	2543	2642	2752	2651	2602	2636	2667	2632	2691	2551	2615	2721	2616	2626	2509	2592	2634	2724	2630
2543	2484	2498	2408	2546	2516	2522	2523	2554	2587	2598	2633	2501	2488	2573	2642	2591	2522	2535	2571	2645	2525	2605	2617	2547	2592	2592	2602	2638	2678	2614	2685	2647	2730	2604	2576	2597	2616	2668	2614	2539	2591	2557	2657	2627	2553	2530	2688	2689	2690
2440	2509	2553	2430	2535	2590	2513	2630	2608	2572	2706	2643	2597	2614	2552	2581	2632	2533	2634	2473	2555	2617	2631	2752	2669	2616	2730	2701	2800	2753	2857	2835	2761	2762	2830	2625	2535	2578	2611	2548	2588	2591	2676	2630	2576	2661	2603	2544	2663	2747
2560	2550	2458	2512	2595	2568	2591	2464	2509	2557	2599	2592	2700	2666	2674	2521	2629	2587	2561	2582	2572	2612	2656	2776	2700	2741	2716	2763	2826	2779	2735	2704	2724	2751	2708	2569	2564	2671	2540	2636	2594	2651	2705	2649	2678	2618	2608	2544	2709	2701
2493	2559	2501	2426	2562	2497	2537	2524	2437	2596	2614	2623	2696	2747	2484	2504	2583	2531	2512	2611	2624	2780	2803	2796	2704	2582	2658	2733	2649	2636	2657	2675	2795	2730	2719	2683	2600	2607	2653	2634	2634	2626	2729	2733	2617	2645	2617	2544	2640	2701
2525	2672	2447	2595	2560	2463	2589	2504	2546	2623	2644	2705	2673	2667	2504	2584	2580	2642	2478	2637	2580	2722	2732	2728	2693	2666	2645	2632	2595	2510	2566	2701	2719	2668	2707	2668	2624	2673	2497	2634	2547	2721	2710	2702	2626	2565	2675	2631	2650	2643
2423	2637	2473	2551	2523	2404	2498	2473	2527	2537	2536	2659	2710	2718	2688	2619	2664	2631	2506	2769	2630	2617	2696	2764	2644	2679	2446	2630	2640	2553	2593	2644	2610	2653	2690	2584	2648	2704	2667	2668	2576	2556	2576	2659	2709	2626	2680	2742	2650	2604
2458	2625	2424	2624	2456	2432	2469	2446	2596	2576	2635	2664	2768	2597	2739	2673	2719	2660	2559	2681	2669	2822	2649	2680	2592	2605	2656	2552	2622	2578	2577	2676	2664	2645	2631	2663	2685	2615	2677	2516	2549	2550	2696	2776	2664	2594	2668	2645	2680	2643
2630	2571	2648	2619	2450	2411	2422	2462	2485	2602	2621	2577	2595	2671	2656	2798	2657	2548	2601	2634	2594	2683	2572	2607	2563	2514	2489	2575	2724	2634	2612	2687	2591	2604	2721	2676	2708	2664	2679	2609	2623	2539	2593	2720	2747	2672	2725	2636	2748	2694
2642	2648	2667	2543	2362	2526	2402	2450	2446	2502	2612	2662	2577	2697	2790	2782	2645	2640	2630	2762	2675	2714	2586	2739	2654	2568	2604	2582	2571	2616	2598	2595	2656	2643	2652	2695	2589	2743	2763	2646	2661	2613	2613	2771	2762	2695	2664	2644	2811	2659
2579	2652	2556	2481	2426	2479	2376	2476	2499	2559	2660	2684	2694	2749	2745	2776	2649	2620	2747	2671	2613	2684	2660	2607	2561	2658	2579	2648	2583	2592	2618	2614	2588	2623	2639	2659	2651	2648	2657	2607	2579	2778	2643	2772	2799	2685	2711	2588	2692	2593
2627	2643	2706	2486	2375	2526	2527	2438	2487	2459	2814	2703	2776	2800	2751	2713	2578	2591	2635	2676	2657	2639	2697	2714	2656	2640	2662	2698	2644	2635	2619	2560	2517	2605	2653	2629	2606	2523	2534	2620	2738	2642	2682	2689	2834	2693	2694	2755	2741	2546
2579	2568	2672	2457	2534	2549	2490	2504	2589	2598	2805	2706	2862	2702	2843	2749	2615	2708	2713	2726	2626	2596	2726	2588	2560	2598	2709	2662	2595	2643	2586	2536	2608	2599	2527	2657	2671	2618	2588	2595	2667	2596	2657	2687	2767	2758	2725	2628	2647	2631
2469	2581	2518	2476	2564	2502	2493	2550	2638	2677	2681	2747	2689	2692	2685	2663	2634	2590	2659	2695	2726	2609	2606	2639	2644	2609	2624	2578	2591	2621	2645	2513	2513	2578	2557	2573	2671	2611	2614	2625	2760	2595	2685	2679	2765	2634	2630	2649	2695	2616
2551	2469	2490	2553	2554	2514	2586	2603	2589	2693	2655	2719	2590	2657	2710	2630	2625	2723	2696	2777	2732	2444	2577	2555	2587	2478	2623	2542	2607	2562	2624	2641	2650	2541	2617	2659	2570	2588	2680	2748	2690	2715	2617	2763	2659	2608	2663	2667	2717	2728
2550	2583	2537	2630	2529	2673	2609	2744	2702	2699	2748	2650	2659	2715	2680	2726	2652	2719	2602	2670	2649	2545	2612	2572	2507	2543	2530	2564	2588	2592	2655	2592	2534	2640	2655	2586	2585	2695	2637	2766	2767	2619	2647	2731	2708	2777	2613	2707	2644	2671
2659	2658	2598	2707	2566	2657	2560	2546	2605	2666	2606	2658	2709	2681	2687	2754	2711	2728	2724	2641	2594	2624	2562	2522	2548	2507	2584	2586	2817	2507	2663	2595	2597	2552	2626	2749	2697	2709	2643	2690	2576	2599	2666	2680	2674	2795	2679	2866	2712	2756
2540	2752	2745	2733	2608	2642	2629	2512	2668	2563	2569	2584	2639	2717	2634	2756	2638	2661	2709	2763	2734	2679	2761	2692	2641	2609	2539	2705	2679	2651	2591	2548	2598	2655	2685	2702	2684	2697	2792	2803	2759	2708	2745	2755	2632	2658	2701	2718	2703	2721
2543	2702	2618	2744	2667	2627	2548	2604	2646	2462	2503	2755	2726	2746	2729	2798	2805	2689	2636	2612	2678	2726	2785	2682	2755	2498	2593	2609	2652	2649	2671	2595	2553	2626	2711	2816	2651	2715	2681	2731	2698	2719	2714	2790	2823	2662	2709	2685	2619	2654
2562	2643	2566	2679	2621	2564	2600	2654	2638	2625	2616	2729	2702	2640	2714	2647	2700	2647	2603	2586	2685	2682	2763	2684	2632	2639	2647	2673	2682	2705	2692	2578	2691	2647	2774	2711	2637	2719	2606	2680	2726	2715	2716	2764	2734	2731	2708	2655	2602	2732
2657	2644	2631	2678	2607	2657	2544	2507	2666	2535	2605	2672	2707	2749	2639	2721	2739	2570	2636	2649	2663	2653	2664	2752	2692	2652	2781	2746	2718	2746	2651	2714	2643	2721	2844	2712	2791	2716	2739	2720	2677	2681	2812	2780	2726	2663	2734	2718	2678	2672
2525	2585	2598	2666	2593	2563	2717	2592	2646	2684	2661	2787	2763	2805	2684	2579	2640	2677	2698	2621	2561	2568	2685	2658	2657	2719	2745	2754	2737	2774	2641	2704	2662	2696	2743	2846	2794	2757	2869	2725	2732	2782	2758	2681	2756	2641	2798	2708	2707	2713
2586	2693	2540	2504	2592	2612	2672	2705	2598	2800	2709	2673	2578	2735	2626	2593	2592	2557	2668	2579	2584	2565	2628	2717	2657	2687	2814	2807	2787	2786	2843	2757	2814	2778	2747	2896	2866	2734	2724	2818	2751	2769	2720	2780	2747	2749	2717	2668	2695	2884
2586	2506	2630	2599	2738	2658	2601	2663	2661	2615	2653	2787	2553	2605	2718	2810	2757	2568	2607	2629	2633	2568	2643	2720	2691	2788	2703	2791	2798	2820	2830	2841	2714	2681	2777	2800	2809	2764	2748	2788	2761	2839	2750	2683	2865	2707	2775	2654	2807	2795
2602	2693	2630	2649	2618	2742	2636	2615	2795	2671	2764	2543	2703	2721	2702	2698	2544	2578	2579	2527	2599	2697	2638	2656	2670	2627	2618	2753	2783	2729	2784	2809	2783	2649	2724	2741	2930	2826	2851	2859	2785	2792	2692	2787	2811	2875	2780	2829	2649	2757
2668	2617	2553	2662	2627	2683	2624	2703	2697	2704	2539	2609	2607	2661	2632	2572	2554	2669	2540	2542	2627	2591	2716	2773	2750	2682	2745	2772	2678	2642	2725	2699	2659	2707	2680	3072	2947	2993	2895	2804	2934	2852	2865	2771	2795	2771	2858	2828	2834	2768
2630	2620	2487	2756	2596	2582	2712	2566	2579	2514	2634	2605	2609	2782	2747	2759	2703	2623	2581	2684	2578	2628	2684	2773	2782	2931	2919	2765	2792	2651	2789	2681	2679	2699	2929	2935	3095	2892	2784	2856	2831	2908	2902	2786	2733	2783	2814	2815	2766	2708
2584	2589	2595	2666	2624	2558	2570	2648	2613	2596	2633	2623	2734	2732	2711	2673	2637	2614	2714	2599	2648	2664	2752	2767	2792	2878	2933	2832	2671	2756	2855	2805	2973	2934	2764	2873	2716	2748	2670	2607	2698	2701	2851	2830	2817	2749	2799	2802	2818	2719
2622	2560	2606	2529	2517	2541	2618	2581	2515	2528	2636	2527	2673	2670	2705	2617	2611	2617	2649	2580	2645	2738	2744	2724	2774	2756	2775	2693	2761	2741	2768	2889	2860	2757	2785	2668	2717	2591	2626	2659	2628	2625	2599	2779	2886	2887	2779	2733	2773	2812
2574	2582	2520	2449	2553	2531	2533	2459	2520	2499	2469	2488	2626	2702	2854	2683	2607	2657	2471	2586	2665	2752	2707	2757	2843	2869	2763	2655	2676	2714	2923	2825	2665	2594	2589	2824	2840	2746	2797	2749	2651	2671	2828	2689	2789	2740	2875	2810	2662	2669
2537	2554	2507	2607	2574	2701	2555	2543	2534	2620	2522	2566	2629	2656	2699	2741	2678	2753	2683	2645	2671	2654	2809	2870	2898	2768	2813	2813	2886	2841	2764	2690	2750	2617	2851	2910	3061	2964	2880	2785	2775	2883	2776	2734	2639	2716	2782	2801	2714	2731
2630	2616	2619	2593	2583	2498	2496	2615	2598	2582	2538	2553	2618	2657	2744	2698	2724	2730	2743	2733	2756	2760	2713	2768	2896	2793	2791	2807	2764	2903	2833	2736	2698	2798	2950	3119	2892	2759	2729	2668	2901	2869	2800	2768	2665	2681	2704	2729	2805	2635
2758	2713	2708	2595	2680	2548	2606	2562	2641	2607	2581	2688	2571	2609	2717	2726	2651	2727	2814	2670	2689	2795	2771	2926	2792	2777	2725	2851	2854	2785	2732	2608	2681	2887	2910	2899	2717	2454	2417	2471	2582	2603	2678	3003	2765	2624	2651	2730	2739	2700
2634	2668	2549	2693	2533	2604	2534	2497	2544	2600	2637	2672	2761	2739	2685	2695	2753	2764	2659	2705	2724	2821	2798	2900	2790	2762	2706	2710	2881	2728	2673	2612	2715	2913	2918	2685	2456	2366	2373	2436	2468	2396	2581	2808	2877	2766	2650	2723	2732	2653
2674	2633	2632	2649	2642	2538	2573	2424	2470	2573	2620	2607	2714	2782	2775	2765	2720	2781	2873	2781	2757	2836	2775	2872	2744	2772	2804	2726	2773	2775	2712	2704	2915	2982	2891	2530	2357	2451	2648	2698	2585	2426	2417	2674	2976	2780	2620	2627	2873	2698
2598	2635	2595	2530	2460	2395	2412	2443	2546	2493	2518	2659	2577	2730	2756	2883	2791	2758	2740	2759	2816	2863	2833	2861	2750	2743	2787	2845	2796	2710	2609	2657	2755	2919	2802	2424	2289	2653	2953	3034	2766	2296	2236	2633	2936	2829	2496	2646	2665	2622
2535	2614	2560	2491	2452	2404	2397	2422	2532	2512	2476	2554	2682	2755	2744	2815	2764	2739	2868	2852	2772	2804	2854	2967	2935	2873	2840	2771	2818	2860	2702	2693	2858	2807	2843	2602	2398	2570	2937	2967	2585	2150	2204	2566	2955	2784	2575	2580	2651	2628
2433	2511	2559	2440	2469	2437	2481	2370	2442	2586	2608	2674	2703	2703	2815	2730	2769	2800	2785	2786	2909	2922	2873	2893	2816	2796	2778	2944	2956	2723	2694	2674	2761	2843	2806	2477	2283	2375	2529	2488	2354	2091	2217	2701	2843	2790	2479	2574	2676	2548
2552	2572	2517	2596	2515	2508	2590	2532	2526	2543	2664	2662	2802	2634	2638	2675	2720	2630	2598	2717	2774	2904	2927	2948	3024	2759	2761	2911	2836	2675	2690	2652	2777	2863	2846	2612	2458	2224	2138	2174	2010	2165	2596	2844	2779	2485	2535	2633	2627	2564
2558	2575	2557	2514	2517	2466	2604	2587	2591	2569	2765	2721	2675	2625	2716	2774	2565	2645	2642	2629	2713	2876	2967	2910	2868	2795	2657	2767	2826	2757	2723	2669	2759	2839	2828	2893	2518	2269	2279	2290	2411	2657	2778	2777	2578	2389	2548	2705	2613	2585
2580	2634	2454	2555	2485	2608	2489	2546	2513	2537	2624	2638	2639	2669	2695	2692	2699	2510	2585	2685	2673	2805	2872	2800	2777	2718	2663	2738	2688	2743	2578	2568	2667	2768	2770	2830	2748	2723	2671	2703	2743	2860	2754	2596	2412	2548	2680	2578	2477	2527
2527	2625	2562	2495	2599	2488	2488	2601	2611	2633	2600	2720	2718	2777	2682	2668	2653	2635	2673	2586	2504	2814	2775	2876	2825	2724	2773	2733	2642	2762	2678	2754	2581	2621	2630	2773	2753	2676	2812	2759	2773	2796	2544	2452	2520	2775	2741	2673	2489	2568
2584	2604	2578	2579	2486	2516	2560	2501	2517	2552	2674	2739	2726	2705	2718	2711	2592	2642	2574	2532	2688	2746	2719	2717	2700	2752	2674	2640	2663	2645	2648	2681	2607	2700	2614	2650	2619	2646	2613	2640	2611	2506	2503	2562	2693	2747	2551	2542	2624	2586
2610	2596	2542	2493	2602	2443	2630	2446	2517	2571	2575	2721	2811	2809	2678	2695	2863	2713	2677	2582	2730	2899	2788	2831	2817	2673	2767	2541	2623	2602	2708	2718	2637	2644	2555	2514	2655	2426	2503	2452	2486	2472	2680	2688	2693	2638	2564	2508	2612	2594
2578	2631	2526	2625	2475	2544	2527	2596	2542	2647	2656	2762	2719	2902	2744	2716	2722	2700	2636	2751	2760	2754	2727	2788	2680	2633	2653	2573	2560	2589	2659	2605	2705	2651	2747	2574	2767	2500	2498	2599	2707	2600	2732	2512	2703	2508	2549	2590	2627	2621
2563	2587	2581	2402	2398	2430	2518	2371	2538	2515	2632	2823	2823	2715	2814	2681	2808	2576	2572	2620	2734	2844	2762	2768	2821	2634	2651	2784	2717	2603	2586	2676	2628	2794	2605	2639	2665	2675	2625	2555	2642	2625	2541	2562	2555	2674	2686	2684	2626	2637
2517	2597	2467	2397	2396	2445	2383	2523	2567	2454	2614	2648	2692	2791	2763	2819	2739	2653	2599	2663	2740	2817	2731	2649	2727	2823	2714	2686	2622	2629	2577	2619	2540	2572	2631	2515	2586	2599	2558	2589	2449	2443	2517	2583	2571	2611	2558	2605	2550	2646
2533	2516	2453	2481	2354	2522	2457	2637	2575	2564	2749	2611	2773	2764	2594	2656	2625	2762	2661	2630	2764	2854	2883	2821	2662	2669	2751	2665	2547	2719	2654	2552	2740	2608	2622	2527	2503	2583	2538	2600	2394	2454	2606	2597	2665	2683	2573	2476	2510	2604
2637	2629	2586	2487	2392	2475	2447	2538	2586	2453	2718	2663	2869	2743	2831	2748	2666	2515	2699	2780	2780	2772	2735	2692	2667	2726	2593	2598	2632	2602	2667	2683	2609	2616	2491	2563	2562	2599	2424	2538	2398	2523	2586	2390	2472	2508	2510	2587	2597	2637
2499	2628	2443	2370	2372	2457	2503	2570	2478	2552	2555	2667	2684	2779	2827	2679	2640	2563	2707	2563	2759	2799	2722	2710	2680	2749	2513	2575	2617	2655	2633	2536	2605	2631	2581	2614	2655	2567	2591	2578	2488	2541	2551	2540	2499	2536	2547	2457	2563	2534
2505	2717	2520	2434	2512	2525	2492	2676	2698	2582	2707	2727	2699	2674	2645	2710	2647	2658	2638	2630	2633	2844	2769	2729	2613	2686	2621	2422	2524	2477	2531	2533	2602	2579	2557	2548	2576	2637	2562	2442	2431	2538	2510	2546	2481	2486	2580	2491	2414	2571
2542	2589	2614	2598	2598	2591	2594	2669	2699	2690	2797	2932	2761	2810	2680	2557	2531	2665	2712	2862	2709	2769	2721	2715	2705	2701	2600	2665	2560	2599	2612	2505	2727	2576	2506	2591	2522	2526	2524	2443	2569	2585	2416	2447	2581	2522	2479	2486	2503	2565
2716	2650	2568	2573	2388	2572	2606	2570	2633	2802	2654	2709	2807	2858	2725	2568	2489	2537	2561	2627	2874	2764	2677	2657	2626	2727	2564	2596	2628	2558	2723	2567	2561	2696	2471	2617	2572	2551	2681	2598	2563	2659	2526	2542	2584	2530	2472	2651	2557	2619
2604	2650	2519	2444	2424	2482	2499	2553	2571	2541	2585	2713	2721	2698	2793	2708	2637	2573	2587	2695	2823	2799	2773	2654	2702	2729	2592	2531	2741	2620	2637	2643	2615	2606	2581	2549	2552	2646	2618	2466	2564	2534	2591	2647	2550	2485	2540	2732	2674	2607
2542	2467	2388	2504	2429	2518	2535	2535	2597	2573	2546	2616	2462	2583	2655	2718	2731	2742	2646	2632	2723	2730	2760	2565	2639	2777	2717	2533	2651	2789	2766	2840	2639	2612	2724	2508	2638	2551	2606	2492	2548	2466	2553	2559	2621	2721	2629	2767	2716	2620
2478	2461	2436	2452	2564	2541	2602	2602	2652	2728	2577	2624	2701	2533	2535	2676	2735	2783	2737	2587	2673	2665	2822	2653	2627	2665	2737	2571	2654	2804	2764	2572	2704	2517	2661	2658	2597	2559	2532	2514	2503	2490	2609	2588	2587	2547	2634	2632	2826	2602
2495	2460	2456	2522	2587	2590	2672	2713	2759	2687	2703	2704	2677	2590	2521	2657	2714	2669	2779	2691	2557	2705	2612	2745	2657	2525	2667	2655	2653	2807	2809	2569	2635	2720	2506	2622	2605	2611	2478	2583	2474	2520	2647	2591	2588	2565	2594	2694	2641	2613
2528	2608	2625	2469	2406	2573	2560	2618	2640	2720	2745	2784	2727	2749	2717	2660	2573	2609	2642	2740	2723	2568	2624	2685	2718	2561	2651	2716	2610	2745	2741	2633	2587	2584	2584	2530	2549	2609	2484	2477	2540	2589	2539	2560	2610	2528	2531	2649	2709	2682
2581	2559	2619	2432	2532	2489	2493	2429	2521	2590	2709	2809	2767	2859	2752	2653	2520	2597	2772	2753	2800	2809	2590	2642	2826	2750	2587	2623	2684	2491	2706	2588	2638	2637	2474	2622	2516	2528	2424	2535	2558	2488	2479	2486	2439	2525	2479	2515	2595	2618
2647	2603	2472	2401	2375	2455	2405	2459	2448	2662	2650	2810	2797	2864	2816	2852	2854	2570	2551	2756	2820	2778	2634	2685	2709	2705	2680	2571	2574	2510	2495	2640	2555	2624	2376	2660	2570	2532	2530	2476	2528	2450	2447	2518	2466	2446	2475	2495	2605	2554
2595	2469	2459	2397	2462	2309	2339	2372	2465	2488	2660	2566	2682	2747	2815	2873	2794	2708	2609	2650	2786	2796	2613	2494	2662	2753	2476	2587	2463	2456	2534	2666	2467	2605	2562	2544	2526	2558	2563	2448	2611	2510	2436	2511	2463	2471	2476	2522	2562	2537
2548	2548	2387	2376	2484	2441	2410	2469	2481	2617	2482	2517	2625	2704	2748	2789	2869	2808	2664	2633	2733	2750	2657	2514	2640	2748	2582	2507	2520	2441	2474	2621	2493	2604	2556	2547	2752	2521	2603	2515	2626	2585	2445	2528	2480	2536	2435	2614	2558	2525
2538	2522	2436	2419	2394	2512	2518	2512	2407	2480	2411	2475	2393	2551	2637	2682	2833	2698	2663	2567	2704	2882	2727	2674	2638	2820	2592	2551	2586	2497	2534	2635	2564	2483	2562	2505	2707	2500	2610	2663	2597	2537	2462	2548	2594	2577	2495	2619	2490	2483
2385	2410	2374	2305	2448	2556	2511	2495	2495	2438	2493	2408	2456	2478	2581	2711	2805	2894	2648	2491	2717	2833	2624	2589	2661	2705	2715	2552	2676	2615	2582	2604	2482	2435	2602	2511	2615	2602	2670	2424	2509	2507	2534	2600	2590	2683	2429	2616	2559	2545
2495	2373	2416	2397	2543	2512	2445	2561	2387	2420	2410	2399	2404	2515	2578	2779	2837	2834	2643	2474	2594	2720	2683	2691	2596	2698	2633	2634	2620	2764	2616	2663	2620	2499	2541	2601	2635	2530	2614	2511	2550	2533	2652	2534	2624	2646	2601	2569	2534	2473
2429	2384	2308	2271	2446	2484	2550	2424	2520	2491	2446	2375	2384	2540	2609	2709	2787	2714	2717	2564	2524	2682	2794	2585	2601	2733	2729	2554	2682	2787	2502	2682	2693	2572	2653	2532	2653	2542	2562	2531	2486	2622	2556	2627	2698	2672	2585	2690	2652	2565
2407	2418	2286	2339	2602	2597	2418	2526	2550	2415	2452	2354	2399	2550	2536	2618	2713	2869	2658	2550	2583	2639	2779	2659	2673	2612	2790	2653	2729	2683	2589	2720	2761	2470	2701	2552	2610	2465	2507	2505	2550	2454	2533	2568	2661	2590	2496	2713	2588	2597
2383	2358	2358	2402	2423	2446	2469	2441	2416	2436	2317	2347	2269	2515	2571	2725	2714	2845	2717	2538	2562	2682	2728	2677	2671	2777	2679	2642	2583	2833	2658	2734	2723	2533	2691	2627	2666	2456	2438	2499	2580	2527	2611	2519	2538	2589	2627	2541	2649	2583
2355	2370	2361	2373	2317	2330	2317	2420	2362	2468	2384	2392	2424	2508	2569	2697	2670	2730	2625	2442	2569	2652	2805	2690	2720	2875	2685	2433	2734	2788	2658	2842	2610	2529	2593	2583	2689	2537	2666	2578	2606	2512	2574	2519	2489	2610	2581	2588	2588	2624
2520	2416	2356	2317	2395	2309	2312	2265	2319	2359	2397	2417	2512	2543	2695	2690	2775	2776	2620	2566	2561	2701	2664	2695	2600	2714	2681	2522	2663	2679	2630	2718	2556	2576	2660	2670	2728	2526	2479	2452	2606	2597	2546	2460	2525	2475	2498	2625	2592	2685
2523	2448	2326	2275	2307	2225	2274	2299	2348	2401	2379	2384	2492	2519	2741	2767	2651	2642	2534	2392	2535	2781	2688	2652	2546	2778	2619	2454	2667	2670	2613	2643	2641	2590	2689	2613	2639	2587	2531	2489	2565	2574	2576	2509	2567	2483	2588	2542	2607	2577
2647	2514	2416	2364	2276	2337	2274	2307	2326	2385	2455	2560	2554	2707	2763	2780	2703	2545	2439	2621	2639	2719	2744	2662	2624	2761	2565	2510	2587	2596	2513	2697	2552	2549	2645	2676	2704	2619	2633	2416	2582	2509	2523	2583	2413	2523	2506	2617	2523	2606
2679	2589	2503	2378	2463	2248	2358	2251	2302	2462	2484	2485	2555	2733	2827	2781	2578	2589	2579	2706	2670	2769	2605	2626	2853	2777	2583	2594	2709	2563	2633	2576	2495	2627	2639	2619	2742	2651	2626	2575	2546	2500	2633	2467	2479	2501	2540	2529	2742	2631
2553	2594	2543	2366	2426	2367	2366	2378	2461	2434	2479	2597	2679	2677	2655	2708	2517	2538	2588	2688	2735	2683	2685	2587	2734	2620	2658	2648	2623	2455	2577	2598	2490	2616	2596	2647	2712	2687	2597	2535	2507	2699	2630	2558	2469	2634	2428	2631	2596	2717
2610	2546	2506	2463	2513	2399	2413	2330	2393	2497	2548	2644	2709	2655	2528	2508	2556	2484	2624	2645	2668	2535	2573	2693	2760	2703	2630	2638	2590	2619	2518	2445	2531	2601	2462	2717	2555	2585	2539	2556	2613	2612	2539	2555	2495	2550	2581	2537	2598	2762
2454	2546	2454	2402	2537	2418	2473	2426	2623	2753	2613	2581	2585	2475	2515	2463	2463	2577	2679	2620	2564	2453	2608	2703	2617	2547	2658	2666	2591	2614	2607	2489	2490	2558	2463	2615	2546	2582	2493	2701	2654	2735	2684	2521	2472	2487	2558	2549	2867	2616
2446	2417	2358	2375	2462	2350	2610	2516	2575	2724	2561	2588	2478	2445	2411	2476	2536	2725	2702	2581	2556	2607	2564	2587	2521	2605	2675	2557	2608	2691	2600	2489	2495	2400	2504	2552	2593	2635	2563	2622	2646	2678	2604	2537	2468	2489	2629	2716	2591	2593
2434	2269	2385	2245	2333	2375	2365	2389	2433	2509	2438	2373	2339	2427	2485	2440	2556	2634	2523	2459	2570	2457	2533	2637	2510	2637	2693	2484	2573	2643	2565	2598	2515	2467	2477	2515	2627	2667	2641	2616	2661	2669	2664	2530	2685	2579	2595	2749	2747	2699
2502	2464	2249	2289	2318	2189	2170	2292	2497	2470	2459	2471	2359	2406	2436	2545	2548	2574	2459	2445	2559	2584	2473	2441	2647	2606	2673	2549	2653	2520	2679	2534	2393	2518	2605	2561	2627	2550	2696	2514	2689	2650	2732	2609	2617	2557	2746	2753	2715	2616
2472	2490	2484	2322	2327	2246	2392	2437	2383	2488	2457	2570	2349	2382	2443	2459	2569	2522	2367	2549	2559	2544	2423	2551	2593	2660	2497	2586	2650	2623	2600	2538	2501	2456	2555	2544	2589	2709	2659	2568	2647	2772	2602	2664	2560	2487	2619	2773	2643	2792
2380	2558	2421	2407	2422	2406	2515	2476	2487	2650	2618	2458	2425	2317	2440	2353	2451	2421	2435	2543	2524	2462	2453	2488	2546	2567	2609	2609	2614	2558	2701	2543	2465	2539	2529	2580	2591	2741	2618	2761	2727	2684	2679	2668	2566	2568	2610	2734	2716	2776
2308	2265	2367	2301	2367	2364	2437	2456	2439	2447	2408	2436	2416	2341	2261	2407	2422	2584	2550	2563	2405	2472	2483	2591	2566	2700	2589	2627	2505	2566	2683	2569	2561	2463	2631	2605	2723	2738	2677	2618	2597	2673	2564	2646	2544	2605	2665	2541	2654	2795
2449	2370	2222	2320	2307	2297	2355	2300	2326	2433	2364	2409	2328	2374	2576	2547	2554	2408	2492	2449	2501	2521	2456	2459	2570	2621	2633	2535	2530	2595	2640	2564	2632	2512	2653	2695	2628	2689	2618	2620	2675	2619	2692	2518	2620	2546	2571	2576	2710	2715
2394	2515	2420	2409	2348	2340	2323	2340	2365	2389	2412	2440	2443	2447	2494	2462	2409	2530	2542	2470	2520	2356	2402	2559	2591	2561	2470	2571	2672	2549	2677	2693	2681	2538	2680	2602	2657	2766	2630	2666	2702	2729	2694	2507	2588	2507	2440	2648	2600	2624
2362	2463	2375	2374	2503	2473	2456	2378	2464	2549	2486	2464	2504	2352	2332	2374	2374	2439	2453	2549	2385	2391	2496	2486	2425	2548	2528	2480	2591	2565	2729	2651	2687	2674	2638	2709	2695	2645	2585	2674	2642	2690	2590	2633	2580	2433	2618	2559	2645	2642
2370	2414	2312	2333	2328	2389	2343	2425	2310	2359	2507	2429	2395	2316	2452	2497	2457	2528	2556	2505	2418	2448	2415	2352	2508	2561	2533	2562	2490	2637	2720	2589	2576	2574	2676	2592	2622	2634	2652	2573	2525	2696	2650	2587	2655	2583	2625	2455	2647	2674
2439	2405	2391	2302	2302	2375	2295	2279	2361	2366	2371	2463	2316	2425	2509	2589	2450	2415	2431	2468	2370	2430	2458	2452	2480	2391	2461	2452	2593	2550	2562	2670	2607	2464	2602	2651	2653	2529	2578	2521	2544	2644	2689	2692	2600	2529	2496	2561	2587	2635
2423	2362	2315	2337	2414	2280	2381	2358	2317	2373	2489	2529	2488	2524	2434	2430	2497	2432	2430	2470	2487	2507	2555	2481	2383	2473	2427	2449	2427	2490	2551	2576	2595	2634	2554	2598	2648	2529	2470	2541	2558	2584	2668	2692	2599	2560	2534	2484	2631	2535
2410	2404	2322	2265	2313	2320	2255	2377	2318	2441	2439	2491	2471	2529	2582	2481	2492	2466	2381	2514	2481	2566	2353	2419	2327	2421	2423	2391	2344	2394	2503	2544	2570	2408	2586	2528	2544	2502	2466	2393	2452	2593	2588	2604	2611	2534	2607	2502	2674	2654
2517	2454	2427	2333	2418	2274	2296	2328	2303	2418	2385	2425	2482	2538	2497	2586	2475	2420	2451	2475	2542	2528	2382	2358	2385	2441	2377	2287	2367	2328	2445	2528	2617	2463	2506	2535	2629	2474	2446	2407	2476	2552	2506	2460	2556	2497	2409	2560	2492	2595
2322	2400	2295	2281	2394	2348	2382	2268	2343	2388	2419	2336	2371	2468	2401	2400	2421	2405	2499	2487	2595	2497	2410	2406	2387	2364	2442	2410	2323	2418	2382	2430	2421	2477	2534	2467	2527	2362	2417	2385	2437	2536	2597	2493	2543	2585	2476	2387	2540	2559
2319	2395	2348	2240	2241	2237	2285	2338	2342	2414	2430	2495	2340	2417	2393	2414	2366	2358	2458	2382	2525	2464	2449	2400	2419	2412	2438	2332	2375	2322	2468	2444	2491	2319	2459	2345	2394	2513	2407	2541	2461	2568	2624	2556	2461	2352	2547	2546	2558	2484
2278	2360	2229	2305	2331	2430	2422	2290	2363	2375	2428	2518	2509	2313	2440	2530	2530	2438	2381	2453	2475	2393	2422	2379	2480	2414	2426	2391	2347	2324	2343	2401	2414	2368	2492	2452	2531	2450	2413	2409	2512	2485	2535	2441	2510	2399	2483	2552	2593	2509
2216	2314	2215	2262	2353	2400	2299	2335	2330	2430	2429	2478	2457	2418	2365	2473	2442	2468	2383	2438	2404	2422	2513	2428	2497	2325	2329	2387	2310	2352	2404	2427	2371	2325	2353	2522	2376	2399	2406	2410	2423	2531	2537	2459	2370	2460	2519	2504	2546	2534
2205	2337	2288	2245	2313	2281	2399	2357	2361	2432	2398	2517	2398	2336	2405	2416	2425	2406	2448	2290	2405	2365	2399	2380	2446	2447	2358	2304	2361	2437	2385	2402	2451	2375	2357	2479	2437	2460	2500	2390	2365	2402	2482	2445	2373	2431	2563	2540	2543	2515
2245	2172	2171	2244	2239	2301	2422	2350	2361	2381	2482	2394	2366	2387	2439	2452	2379	2355	2393	2443	2324	2478	2346	2290	2430	2403	2324	2265	2471	2423	2388	2462	2435	2328	2332	2418	2532	2444	2519	2454	2441	2417	2464	2383	2496	2371	2520	2479	2594	2557
2076	2268	2212	2261	2277	2288	2319	2300	2288	2328	2372	2346	2313	2413	2372	2479	2433	2407	2357	2415	2340	2362	2387	2419	2405	2361	2515	2410	2304	2332	2462	2423	2356	2392	2382	2341	2517	2514	2440	2420	2411	2449	2450	2423	2518	2377	2476	2472	2595	2468
2254	2257	2131	2203	2242	2359	2298	2105	2238	2307	2296	2291	2349	2314	2368	2344	2439	2295	2305	2378	2451	2431	2395	2464	2444	2494	2436	2430	2325	2482	2413	2411	2403	2376	2365	2422	2404	2558	2395	2378	2459	2391	2415	2400	2549	2447	2483	2491	2507	2459
2215	2283	2186	2260	2223	2175	2197	2170	2240	2223	2212	2231	2266	2310	2191	2275	2335	2275	2310	2428	2386	2382	2425	2446	2481	2497	2510	2487	2427	2554	2441	2394	2426	2336	2301	2525	2457	2509	2515	2399	2345	2370	2381	2436	2585	2393	2430	2391	2494	2618
2265	2395	2191	2271	2174	2270	2200	2211	2219	2312	2267	2235	2168	2267	2273	2272	2297	2329	2280	2241	2337	2391	2478	2418	2424	2520	2574	2586	2503	2478	2559	2381	2433	2451	2418	2487	2470	2533	2515	2352	2448	2432	2465	2444	2433	2371	2371	2334	2462	2484
2255	2278	2293	2217	2306	2219	2251	2262	2310	2245	2300	2340	2227	2260	2208	2321	2241	2350	2334	2371	2444	2311	2316	2444	2469	2455	2497	2628	2528	2522	2527	2443	2493	2525	2475	2497	2547	2495	2524	2376	2401	2365	2518	2529	2518	2340	2370	2500	2484	2605
2277	2301	2334	2192	2274	2248	2274	2252	2200	2347	2235	2271	2215	2273	2247	2266	2347	2258	2296	2316	2310	2390	2307	2425	2508	2539	2441	2513	2446	2331	2444	2552	2666	2587	2441	2542	2415	2433	2427	2344	2393	2409	2458	2450	2333	2382	2353	2399	2472	2551
2379	2287	2281	2183	2217	2280	2235	2223	2234	2290	2281	2350	2358	2184	2271	2276	2242	2230	2251	2256	2241	2336	2403	2368	2359	2519	2520	2429	2475	2548	2412	2520	2567	2516	2416	2524	2394	2452	2403	2460	2481	2400	2494	2506	2396	2393	2360	2420	2555	2591
2299	2378	2160	2164	2146	2206	2209	2202	2202	2193	2253	2295	2275	2301	2294	2239	2299	2348	2218	2322	2335	2290	2350	2461	2454	2462	2463	2462	2342	2413	2454	2610	2599	2530	2576	2417	2473	2491	2439	2540	2433	2483	2404	2530	2456	2460	2450	2450	2470	2593
2392	2304	2271	2214	2183	2150	2205	2248	2270	2232	2150	2258	2339	2285	2185	2308	2298	2356	2440	2205	2142	2256	2340	2400	2381	2341	2435	2482	2441	2373	2476	2585	2503	2614	2517	2435	2443	2505	2609	2405	2477	2439	2442	2436	2437	2462	2499	2455	2473	2493
2297	2307	2308	2210	2169	2200	2278	2251	2197	2200	2249	2309	2292	2305	2340	2296	2244	2335	2364	2193	2333	2244	2393	2409	2345	2405	2376	2455	2466	2465	2537	2530	2535	2577	2368	2410	2501	2485	2478	2470	2473	2502	2417	2507	2496	2495	2433	2380	2521	2476
2227	2326	2339	2202	2260	2145	2232	2272	2203	2287	2254	2355	2266	2374	2319	2250	2295	2336	2341	2263	2329	2345	2271	2375	2405	2312	2413	2451	2481	2500	2391	2475	2551	2471	2328	2314	2409	2531	2576	2555	2451	2364	2398	2519	2455	2535	2559	2476	2381	2648
2260	2326	2216	2189	2222	2196	2239	2215	2289	2363	2239	2326	2285	2386	2320	2335	2369	2267	2400	2307	2328	2252	2327	2376	2316	2317	2336	2493	2477	2524	2437	2471	2460	2478	2466	2377	2419	2556	2580	2487	2494	2391	2390	2296	2381	2509	2477	2374	2356	2420
2298	2303	2275	2183	2240	2059	2314	2234	2327	2332	2341	2284	2262	2316	2282	2350	2347	2357	2300	2251	2367	2320	2353	2349	2319	2364	2414	2427	2514	2450	2477	2338	2433	2475	2331	2442	2344	2505	2535	2523	2541	2427	2489	2428	2502	2588	2526	2466	2539	2349
2191	2270	2274	2203	2201	2150	2202	2270	2276	2343	2319	2382	2407	2436	2307	2353	2245	2270	2268	2308	2352	2335	2351	2279	2426	2355	2417	2363	2425	2531	2370	2451	2476	2436	2440	2405	2467	2468	2562	2484	2554	2405	2437	2437	2693	2502	2422	2424	2354	2396
2201	2274	2322	2195	2227	2159	2209	2225	2274	2253	2317	2291	2366	2390	2418	2354	2290	2397	2342	2275	2266	2198	2467	2283	2331	2251	2327	2406	2431	2342	2385	2311	2365	2394	2517	2450	2434	2487	2377	2464	2444	2480	2406	2393	2626	2499	2581	2497	2373	2375
2210	2317	2189	2142	2183	2214	2324	2263	2394	2339	2279	2336	2435	2425	2414	2306	2335	2348	2413	2335	2301	2386	2378	2386	2355	2280	2425	2442	2335	2305	2389	2229	2326	2380	2520	2458	2480	2359	2454	2423	2466	2476	2390	2463	2578	2453	2416	2506	2312	2393
2191	2187	2223	2101	2146	2142	2233	2355	2306	2327	2319	2320	2404	2371	2423	2267	2284	2277	2383	2352	2433	2441	2306	2346	2407	2327	2355	2412	2396	2237	2463	2277	2281	2482	2445	2438	2317	2379	2404	2367	2486	2496	2515	2385	2457	2433	2404	2405	2260	2325
2191	2192	2222	2151	2173	2057	2235	2265	2339	2335	2333	2338	2278	2382	2402	2250	2358	2279	2380	2290	2269	2402	2444	2283	2349	2415	2369	2428	2311	2292	2254	2275	2303	2454	2421	2509	2263	2352	2364	2494	2361	2474	2443	2439	2521	2426	2414	2401	2359	2365
2126	2113	2127	2170	2187	2191	2215	2299	2299	2342	2262	2323	2345	2363	2263	2308	2285	2290	2447	2232	2278	2355	2374	2467	2398	2361	2354	2310	2293	2346	2416	2243	2346	2354	2424	2367	2326	2395	2236	2524	2441	2424	2401	2372	2392	2458	2390	2389	2413	2319
2174	2171	2196	2031	2123	2138	2258	2185	2245	2344	2327	2300	2320	2380	2349	2338	2287	2326	2390	2369	2339	2380	2263	2314	2472	2301	2425	2302	2334	2363	2400	2338	2301	2301	2333	2388	2226	2524	2360	2456	2422	2365	2471	2379	2311	2296	2282	2413	2363	2408
2093	2172	2167	2132	2067	2193	2212	2193	2358	2342	2291	2233	2392	2296	2323	2266	2240	2443	2330	2392	2451	2381	2231	2459	2355	2233	2269	2312	2320	2326	2370	2403	2347	2282	2336	2353	2379	2366	2406	2463	2462	2465	2357	2335	2249	2346	2367	2464	2411	2383
2100	2104	2132	2114	2153	2130	2095	2194	2199	2356	2330	2308	2250	2286	2203	2331	2348	2334	2365	2308	2292	2437	2265	2269	2369	2256	2221	2272	2329	2405	2434	2365	2294	2279	2368	2342	2333	2346	2341	2425	2329	2382	2468	2335	2282	2346	2361	2451	2465	2409
2107	2160	2112	2114	2037	2126	2084	2108	2284	2210	2361	2308	2191	2216	2299	2324	2331	2263	2330	2349	2294	2388	2460	2337	2367	2330	2253	2351	2319	2381	2399	2406	2291	2290	2381	2328	2273	2291	2335	2346	2377	2321	2388	2505	2341	2266	2400	2518	2553	2411
2118	2134	2117	2081	2167	2159	2203	2179	2298	2273	2234	2267	2298	2303	2352	2311	2367	2389	2302	2415	2396	2396	2236	2230	2311	2323	2356	2373	2324	2328	2324	2356	2333	2373	2376	2308	2381	2280	2223	2225	2248	2316	2322	2296	2375	2327	2358	2524	2488	2409
2113	2224	2054	2121	2262	2134	2148	2207	2222	2229	2261	2314	2217	2249	2356	2337	2268	2300	2357	2398	2331	2311	2304	2328	2310	2314	2411	2292	2296	2337	2367	2342	2341	2225	2334	2335	2271	2275	2192	2344	2356	2391	2293	2264	2431	2340	2450	2444	2400	2408
2053	2190	2138	2092	2102	2093	2118	2147	2195	2262	2328	2179	2172	2267	2266	2357	2234	2334	2345	2371	2330	2260	2294	2167	2265	2353	2319	2303	2364	2270	2300	2390	2268	2302	2371	2269	2251	2321	2235	2212	2362	2380	2303	2282	2351	2361	2419	2360	2464	2329
2136	2129	2149	2138	2174	2086	2234	2163	2221	2240	2254	2213	2248	2285	2297	2308	2319	2261	2247	2163	2210	2264	2286	2226	2307	2222	2289	2270	2299	2375	2270	2333	2418	2375	2209	2311	2287	2222	2331	2268	2300	2328	2279	2336	2413	2447	2384	2320	2423	2393
2167	2189	2133	2103	2149	2145	2197	2097	2148	2163	2377	2274	2299	2307	2402	2268	2308	2283	2245	2261	2210	2317	2292	2280	2309	2327	2231	2311	2212	2418	2394	2338	2352	2329	2248	2277	2323	2247	2268	2288	2164	2307	2306	2323	2493	2390	2376	2326	2403	2392
2155	2249	2066	2202	2186	2145	2128	2135	2206	2156	2208	2359	2333	2332	2377	2274	2287	2296	2330	2224	2329	2259	2385	2286	2404	2246	2328	2297	2264	2280	2410	2341	2233	2326	2268	2274	2325	2281	2216	2207	2266	2239	2251	2434	2498	2356	2351	2426	2471	2471
2173	2152	2076	2225	2177	2105	2184	2247	2115	2170	2197	2266	2309	2367	2300	2271	2298	2300	2238	2249	2385	2404	2373	2311	2243	2305	2255	2336	2300	2326	2322	2426	2367	2373	2250	2329	2385	2280	2310	2194	2262	2214	2393	2461	2452	2397	2312	2293	2508	2484
2036	2141	2209	2071	2226	2145	2075	2131	2204	2124	2178	2225	2303	2330	2372	2276	2262	2272	2257	2309	2351	2398	2343	2322	2332	2327	2376	2282	2350	2366	2335	2296	2379	2356	2460	2381	2385	2409	2269	2266	2258	2383	2413	2503	2442	2422	2354	2285	2356	2537
2146	2171	2007	2121	2070	2081	2126	2269	2163	2203	2158	2260	2333	2177	2271	2233	2239	2231	2196	2266	2328	2338	2424	2342	2261	2312	2404	2356	2519	2377	2365	2403	2308	2216	2359	2297	2418	2399	2445	2338	2335	2365	2374	2474	2430	2418	2324	2478	2442	2515
2115	2143	2111	2081	2110	2151	2191	2189	2218	2093	2246	2275	2363	2279	2222	2318	2195	2277	2232	2311	2259	2240	2327	2396	2260	2371	2380	2369	2329	2329	2386	2237	2500	2408	2339	2371	2375	2438	2395	2409	2406	2308	2425	2330	2389	2484	2438	2414	2449	2481
2149	2178	2085	2130	2117	2207	2091	2205	2174	2204	2295	2263	2292	2247	2310	2379	2257	2358	2364	2266	2319	2268	2307	2255	2302	2346	2316	2500	2295	2363	2310	2436	2387	2377	2278	2342	2398	2429	2343	2295	2374	2350	2369	2324	2308	2490	2399	2364	2506	2480
2109	2081	2080	2132	2056	2188	2106	2218	2255	2147	2294	2345	2282	2333	2207	2347	2379	2257	2293	2310	2246	2195	2201	2296	2281	2403	2392	2404	2252	2304	2247	2348	2366	2390	2329	2292	2450	2341	2358	2409	2394	2315	2420	2387	2395	2375	2335	2388	2488	2509
2136	2121	2158	2097	2061	2190	2174	2234	2221	2232	2263	2319	2263	2334	2290	2354	2278	2278	2269	2269	2335	2211	2317	2308	2245	2291	2361	2442	2381	2220	2201	2348	2302	2278	2261	2320	2302	2297	2326	2383	2311	2403	2358	2321	2380	2371	2365	2363	2365	2446
2161	2141	2176	2221	2157	2158	2133	2236	2280	2297	2358	2256	2272	2268	2252	2302	2293	2255	2247	2279	2277	2198	2181	2314	2234	2407	2338	2346	2269	2237	2311	2288	2424	2265	2392	2270	2213	2276	2387	2409	2206	2346	2286	2323	2285	2318	2395	2315	2327	2500
2059	2176	2147	2134	2101	2122	2186	2231	2178	2295	2368	2278	2323	2316	2285	2282	2241	2198	2204	2266	2226	2196	2309	2327	2226	2431	2211	2244	2320	2398	2280	2281	2217	2305	2365	2382	2291	2311	2243	2356	2331	2320	2306	2342	2332	2380	2313	2417	2324	2342
2124	2155	2195	2129	2263	2109	2121	2193	2288	2223	2309	2347	2312	2258	2242	2238	2201	2189	2214	2223	2236	2281	2306	2261	2346	2340	2271	2231	2334	2365	2288	2325	2278	2319	2332	2375	2317	2294	2253	2364	2340	2359	2368	2426	2407	2471	2401	2352	2353	2384
2131	2137	2150	2180	2056	2151	2112	2322	2273	2214	2330	2356	2259	2180	2270	2326	2251	2226	2266	2227	2172	2325	2246	2297	2272	2217	2239	2251	2244	2324	2296	2347	2231	2252	2359	2394	2288	2313	2341	2363	2443	2390	2415	2337	2403	2377	2394	2328	2390	2368
2154	2109	2058	2130	2025	2150	2192	2186	2242	2258	2379	2230	2258	2183	2296	2260	2318	2177	2156	2318	2257	2306	2258	2305	2291	2301	2257	2270	2301	2354	2360	2255	2279	2321	2378	2312	2346	2367	2290	2324	2403	2420	2384	2277	2398	2398	2505	2355	2389	2261
2024	2111	2162	2085	2148	2168	2208	2229	2240	2290	2217	2228	2228	2285	2292	2254	2210	2226	2251	2261	2395	2308	2282	2320	2282	2274	2320	2344	2294	2362	2341	2326	2340	2297	2367	2364	2454	2291	2319	2362	2370	2379	2383	2335	2434	2472	2467	2434	2475	2409
2054	2162	2068	2085	2107	2161	2252	2225	2213	2236	2225	2293	2238	2138	2402	2319	2433	2338	2256	2304	2279	2330	2341	2282	2315	2365	2210	2391	2321	2366	2332	2334	2248	2259	2348	2319	2358	2447	2369	2373	2357	2440	2491	2354	2386	2372	2441	2397	2486	2418
2057	2216	2020	2147	2164	2222	2255	2275	2401	2284	2241	2240	2205	2245	2371	2331	2384	2301	2243	2207	2235	2304	2279	2326	2332	2270	2299	2293	2363	2380	2271	2274	2315	2282	2301	2449	2428	2432	2350	2391	2391	2307	2332	2415	2470	2358	2411	2432	2375	2433
2091	2164	2149	2149	2205	2157	2166	2315	2198	2207	2135	2200	2193	2392	2309	2267	2370	2317	2323	2240	2290	2331	2283	2356	2270	2368	2306	2383	2353	2402	2336	2346	2188	2306	2273	2301	2491	2387	2439	2382	2308	2350	2328	2298	2449	2379	2417	2348	2452	2349
2065	2105	2079	2105	2090	2192	2166	2177	2191	2289	2173	2217	2183	2272	2209	2235	2355	2145	2190	2246	2227	2359	2276	2314	2295	2254	2396	2347	2406	2401	2282	2320	2265	2337	2454	2372	2499	2391	2401	2290	2307	2302	2314	2440	2426	2418	2425	2390	2359	2448
2095	2138	2149	2166	2109	2094	2041	2262	2209	2267	2264	2208	2277	2172	2200	2200	2276	2108	2275	2259	2298	2269	2386	2177	2245	2231	2357	2318	2354	2364	2248	2378	2261	2409	2380	2305	2363	2441	2374	2248	2252	2370	2442	2502	2285	2364	2295	2357	2376	2340
2028	2105	2243	2105	2157	2111	2150	2195	2219	2286	2187	2166	2226	2250	2150	2266	2228	2238	2238	2234	2183	2322	2252	2207	2204	2358	2439	2335	2308	2222	2258	2358	2303	2344	2304	2377	2325	2325	2240	2267	2240	2299	2343	2312	2354	2475	2309	2231	2283	2341
2087	2126	2226	2017	2097	2106	2190	2215	2292	2194	2226	2258	2180	2218	2226	2187	2266	2232	2226	2186	2283	2259	2273	2277	2278	2235	2345	2404	2426	2409	2240	2313	2257	2301	2367	2267	2359	2232	2307	2374	2262	2240	2277	2372	2475	2350	2405	2350	2318	2400
2118	2132	2038	2065	2048	2211	2185	2125	2318	2199	2143	2226	2222	2290	2314	2206	2159	2245	2167	2213	2245	2275	2305	2318	2261	2336	2436	2451	2346	2318	2302	2297	2332	2349	2382	2239	2334	2290	2400	2205	2257	2236	2272	2328	2372	2471	2361	2347	2403	2398
2053	2072	2120	2063	2091	2139	2140	2249	2266	2256	2226	2203	2172	2219	2231	2180	2205	2217	2147	2213	2244	2211	2229	2241	2285	2333	2357	2383	2380	2442	2406	2332	2346	2399	2478	2329	2314	2332	2276	2289	2213	2337	2300	2388	2404	2375	2334	2313	2353	2273
2001	2181	2006	2043	2032	2097	2086	2113	2205	2204	2286	2262	2185	2224	2259	2184	2255	2141	2225	2257	2238	2208	2315	2322	2274	2318	2406	2247	2412	2394	2369	2366	2359	2412	2383	2384	2368	2301	2181	2375	2231	2400	2325	2413	2290	2355	2307	2311	2234	2385
2054	2112	2141	1919	2084	2086	2182	2108	2255	2270	2136	2255	2258	2214	2314	2251	2333	2215	2336	2306	2301	2262	2271	2337	2400	2335	2412	2385	2427	2393	2426	2341	2338	2436	2354	2461	2319	2286	2257	2280	2329	2246	2354	2309	2426	2317	2390	2274	2372	2350
2114	2164	2012	2037	2020	2083	2191	2169	2177	2248	2122	2264	2238	2194	2228	2203	2259	2259	2241	2232	2374	2249	2230	2246	2293	2388	2392	2347	2391	2433	2403	2397	2319	2461	2395	2316	2394	2272	2337	2326	2396	2373	2451	2494	2340	2293	2297	2305	2283	2425
2124	2042	2018	2024	2067	2078	2230	2200	2133	2223	2224	2209	2221	2133	2234	2204	2205	2281	2096	2357	2385	2291	2359	2234	2320	2376	2509	2429	2338	2385	2309	2330	2254	2248	2373	2535	2309	2333	2401	2346	2396	2407	2350	2462	2347	2290	2278	2355	2376	2373
2096	2067	2022	2007	2118	2052	2142	2031	2190	2269	2195	2158	2298	2229	2168	2241	2224	2201	2286	2279	2311	2187	2235	2242	2314	2455	2369	2401	2430	2450	2270	2383	2313	2461	2273	2452	2272	2330	2377	2346	2304	2382	2375	2413	2352	2294	2341	2437	2423	2429
2066	2016	2022	2027	2059	2144	2208	2078	2227	2269	2161	2274	2236	2166	2206	2307	2239	2301	2325	2265	2178	2268	2192	2354	2286	2330	2310	2328	2397	2313	2350	2356	2306	2297	2375	2270	2410	2284	2206	2255	2385	2344	2322	2341	2473	2367	2289	2332	2488	2395
1972	2055	2092	2114	2098	2203	2159	2160	2178	2237	2317	2178	2242	2195	2173	2344	2287	2282	2181	2233	2216	2261	2281	2238	2311	2293	2205	2309	2251	2398	2343	2316	2295	2275	2296	2309	2297	2305	2226	2286	2382	2366	2378	2303	2371	2382	2336	2354	2438	2356
1965	2069	2120	2159	2121	2129	2114	2248	2229	2209	2232	2170	2268	2209	2146	2224	2290	2305	2306	2332	2279	2309	2280	2187	2278	2288	2237	2258	2334	2289	2290	2260	2264	2215	2270	2259	2190	2229	2201	2189	2272	2364	2353	2373	2385	2371	2320	2411	2375	2384
2027	1967	2014	2086	2207	2077	2099	2269	2175	2227	2263	2199	2184	2228	2165	2295	2259	2402	2212	2289	2331	2239	2201	2343	2285	2259	2281	2280	2223	2405	2249	2264	2200	2205	2224	2186	2213	2309	2186	2204	2287	2231	2200	2273	2344	2300	2341	2386	2419	2381
2095	2065	1988	2105	2174	2078	2126	2195	2125	2266	2235	2222	2192	2153	2283	2236	2301	2205	2319	2237	2283	2265	2270	2377	2308	2245	2287	2308	2191	2221	2351	2211	2242	2207	2244	2221	2156	2229	2203	2198	2302	2152	2246	2232	2261	2299	2388	2393	2333	2266
1991	2185	2083	2170	2081	2011	2141	2164	2179	2281	2233	2172	2165	2042	2137	2201	2295	2349	2232	2247	2310	2235	2306	2407	2299	2336	2225	2263	2323	2196	2158	2250	2241	2273	2202	2139	2110	2157	2266	2307	2282	2214	2287	2290	2286	2265	2430	2391	2419	2268
2065	2123	2083	2042	2106	2010	2119	2133	2150	2276	2141	2191	2120	2172	2207	2276	2131	2274	2273	2189	2268	2375	2312	2382	2315	2415	2286	2259	2301	2286	2253	2247	2297	2186	2064	2127	2176	2288	2321	2235	2383	2301	2160	2213	2208	2239	2409	2304	2325	2166
2070	2014	2100	1973	1976	2077	2120	2173	2180	2252	2125	2186	2173	2132	2204	2258	2296	2298	2234	2336	2269	2165	2359	2277	2326	2346	2335	2324	2170	2277	2324	2162	2198	2236	2174	2098	2125	2206	2221	2252	2292	2243	2186	2326	2224	2201	2381	2322	2397	2175
2044	2119	2042	2078	1935	2072	2158	2124	2125	2185	2145	2216	2093	2162	2143	2236	2225	2266	2174	2276	2284	2249	2260	2316	2306	2368	2205	2294	2157	2248	2278	2304	2274	2174	2179	2228	2122	2192	2289	2257	2265	2189	2136	2279	2191	2269	2211	2278	2275	2096
2002	2141	2057	1936	2009	2053	2042	2170	2131	2158	2190	2144	2093	2213	2241	2135	2211	2204	2222	2263	2294	2306	2268	2264	2343	2330	2407	2373	2375	2247	2302	2236	2195	2125	2150	2211	2148	2159	2270	2319	2317	2215	2225	2247	2248	2282	2242	2205	2204	2202
2046	2038	2010	2006	1963	1982	2056	2084	2023	2035	2214	2145	2264	2156	2155	2171	2314	2212	2357	2421	2222	2320	2268	2264	2273	2316	2296	2344	2311	2278	2264	2246	2141	2075	2158	2229	2213	2117	2256	2325	2240	2243	2276	2275	2208	2283	2377	2116	2204	2247
1958	1960	1967	1993	1951	2051	2033	2050	2085	2164	2202	2155	2192	2289	2223	2231	2272	2391	2283	2276	2355	2323	2369	2274	2348	2288	2230	2354	2282	2289	2316	2177	2200	2125	2152	2180	2264	2316	2238	2245	2154	2256	2244	2200	2178	2361	2240	2157	2272	2159
1950	1987	2044	1946	1914	1932	2067	2096	2169	2246	2254	2167	2219	2236	2209	2244	2269	2298	2302	2334	2277	2390	2365	2322	2339	2392	2231	2210	2304	2336	2313	2228	2230	2126	2219	2209	2224	2263	2258	2147	2209	2201	2260	2256	2265	2319	2282	2222	2225	2184
1956	2027	1952	1923	2015	1972	1924	2120	2176	2107	2215	2145	2195	2128	2281	2256	2285	2338	2307	2390	2281	2315	2246	2330	2265	2290	2282	2185	2249	2275	2339	2186	2159	2173	2169	2184	2190	2204	2278	2218	2305	2143	2317	2286	2268	2196	2275	2267	2207	2251
2111	2108	2038	1976	1981	1962	2010	2063	2110	2247	2287	2191	2160	2078	2302	2177	2340	2468	2362	2345	2355	2244	2375	2324	2279	2237	2202	2304	2331	2337	2313	2191	2276	2160	2199	2230	2270	2373	2273	2210	2235	2290	2230	2253	2252	2133	2207	2205	2194	2254
2029	2040	2061	1951	2035	2089	1981	2088	2179	2120	2000	2147	2190	2233	2288	2338	2320	2391	2236	2193	2375	2282	2362	2318	2211	2233	2273	2277	2280	2346	2301	2248	2301	2182	2170	2331	2251	2259	2306	2215	2242	2161	2159	2224	2301	2253	2242	2235	2238	2237
2129	2152	2045	1964	2040	1941	2063	2144	2169	2101	2065	2082	2193	2192	2187	2351	2285	2253	2358	2355	2266	2362	2327	2317	2431	2231	2262	2306	2318	2275	2328	2246	2210	2240	2203	2212	2324	2306	2310	2289	2257	2233	2211	2352	2341	2243	2206	2244	2226	2173
2123	2096	2095	2006	2104	2155	2104	2144	2198	2146	2048	2031	2156	2152	2199	2306	2279	2290	2218	2339	2295	2333	2284	2258	2289	2262	2247	2283	2319	2258	2353	2187	2257	2249	2292	2300	2395	2374	2330	2334	2183	2169	2221	2233	2360	2305	2249	2226	2185	2186
2214	2158	2048	2104	2093	2038	2134	2006	2158	2071	2132	2144	2061	2182	2145	2220	2200	2277	2210	2230	2292	2310	2266	2101	2203	2221	2237	2284	2200	2272	2209	2185	2132	2256	2295	2296	2349	2414	2350	2265	2304	2239	2166	2331	2331	2341	2284	2387	2225	2179
2046	2174	2089	2073	2095	2075	2126	2039	2202	2087	2111	2193	2110	2091	2209	2250	2110	2141	2126	2223	2285	2295	2198	2230	2089	2208	2215	2289	2326	2189	2171	2170	2227	2245	2201	2267	2245	2351	2286	2254	2256	2172	2247	2330	2272	2359	2328	2230	2228	2178
2154	2209	2025	2036	2110	2075	2036	2058	2055	2199	2035	2124	2164	2171	2211	2090	2143	2027	2117	2130	2281	2208	2254	2113	2210	2222	2165	2257	2142	2225	2127	2189	2111	2195	2346	2307	2276	2309	2268	2237	2167	2287	2209	2196	2197	2319	2276	2271	2280	2220
2156	2187	2223	2137	2051	2066	2086	2111	2120	2046	2125	2087	1990	2194	2092	2184	2039	2030	2100	2180	2193	2326	2207	2136	2227	2233	2237	2194	2120	2158	2139	2139	2256	2295	2260	2298	2299	2166	2313	2246	2201	2207	2167	2211	2230	2350	2189	2151	2235	2224
2148	2124	2138	2024	2116	2054	2014	2121	2086	2119	2091	2157	2182	2249	2107	2147	2001	1932	2123	2191	2170	2148	2150	2157	2238	2228	2273	2234	2213	2206	2153	2185	2229	2277	2311	2255	2265	2247	2261	2144	2249	2250	2149	2107	2227	2158	2187	2173	2234	2202
2166	2212	2143	2067	2106	2023	2042	2092	2161	2153	2033	2072	2109	2077	2059	2131	2055	1990	2037	2122	2098	2101	2057	2171	2261	2165	2156	2242	2254	2201	2189	2106	2169	2146	2181	2247	2235	2261	2222	2150	2097	2197	2182	2104	2268	2271	2210	2219	2247	2169
2153	2202	2149	2103	2163	2042	2039	2062	2076	2105	2118	2065	2033	2054	2008	2142	2019	1941	2091	2067	2135	2028	2132	2151	2161	2186	2279	2247	2312	2282	2195	2239	2359	2252	2190	2173	2291	2271	2199	2242	2174	2329	2124	2176	2179	2181	2206	2135	2143	2187
2195	2116	2120	2132	2151	2043	2014	2099	2137	2120	2049	1969	2044	2090	2144	2009	2018	2081	1963	2013	2050	2085	2047	2016	2156	2234	2213	2228	2221	2278	2114	2207	2284	2207	2283	2320	2286	2341	2253	2189	2147	2209	2180	2181	2245	2210	2162	2139	2157	2116
2176	2150	2131	2100	2058	2060	2026	2061	2088	2069	2093	2034	2070	2068	2143	2031	2086	1925	2008	1950	2090	2124	2145	2169	2217	2183	2238	2258	2247	2312	2224	2185	2229	2257	2335	2250	2217	2162	2210	2177	2159	2184	2250	2137	2220	2133	2181	2141	2156	2170
2081	2075	2053	2061	2098	2032	2085	2141	2014	2001	2115	2005	2051	2112	2151	2111	1920	1971	1899	2024	2025	2029	2181	2190	2186	2257	2199	2334	2324	2218	2209	2266	2221	2326	2263	2196	2225	2269	2241	2192	2190	2167	2214	2101	2181	2220	2141	2122	2103	2183
2006	2095	2052	2039	2064	2007	2079	2015	2027	2021	2024	2063	2063	2195	2068	2139	1927	1983	1890	1978	2046	2084	2162	2092	2131	2219	2161	2186	2136	2198	2294	2269	2233	2288	2309	2299	2228	2148	2209	2169	2096	2187	2161	2251	2171	2259	2237	2105	2147	2166
2000	2014	1993	1947	2014	1954	2012	2054	2117	2118	2020	2068	2069	2081	2039	2038	2030	2002	2059	2038	2011	2057	2150	2198	2242	2173	2181	2266	2220	2267	2156	2244	2291	2254	2250	2222	2158	2195	2138	2213	2199	2218	2195	2209	2346	2281	2261	2227	2164	2148
1936	1952	1921	1959	1980	2039	2010	1996	2031	2012	2068	2032	2128	2094	2165	2043	2073	1927	2056	2014	2088	2009	2059	2153	2161	2187	2215	2169	2230	2283	2230	2287	2208	2269	2269	2167	2155	2221	2176	2125	2214	2170	2328	2328	2355	2250	2165	2128	2138	2136
1967	2028	1988	1974	2013	2034	1976	1981	2065	2033	2071	1946	2032	2198	2115	2002	2120	2000	2039	2074	2097	2073	2180	2135	2196	2203	2198	2223	2221	2254	2206	2155	2130	2268	2254	2199	2227	2181	2165	2164	2173	2216	2330	2374	2193	2223	2231	2146	2070	2184
1988	1958	1986	1975	1969	2007	2007	2045	2073	2066	1985	2082	2203	2164	2091	2063	2082	2148	2088	2078	2123	2100	2088	2168	2184	2189	2215	2220	2222	2162	2158	2145	2197	2180	2216	2224	2211	2138	2123	2157	2232	2223	2291	2286	2347	2222	2275	2194	2155	2175
1967	2067	2091	2000	1897	1974	2055	2029	2074	2065	2048	2064	2118	2154	2162	2125	2042	2168	2096	2199	2123	2144	2111	2165	2136	2160	2241	2216	2151	2157	2096	2055	2193	2144	2205	2235	2161	2178	2100	2142	2140	2173	2285	2352	2269	2264	2224	2143	2154	2219
1934	2098	1914	1975	1877	1968	2055	2065	2004	1945	2093	2037	2166	2195	2250	2183	2129	2173	2149	2164	2230	2101	2200	2129	2219	2240	2254	2221	2101	2202	2087	2227	2239	2191	2239	2139	2118	2136	2166	2196	2118	2313	2335	2251	2192	2171	2226	2144	2223	2120
1983	1965	2074	2006	1980	1938	1983	1983	1975	1951	2101	2073	2016	2113	2172	2140	2266	2166	2181	2228	2234	2186	2208	2195	2141	2118	2172	2142	2144	2146	2194	2107	2175	2183	2066	2164	2188	2102	2116	2126	2030	2231	2210	2334	2239	2288	2232	2167	2139	2238
1942	2003	2020	1955	1968	1913	2070	2013	2008	2094	2142	2169	2131	2136	2198	2142	2242	2191	2235	2189	2225	2365	2091	2102	2194	2119	2187	2108	2194	2087	2111	2170	2175	2134	2195	2154	2138	2171	2064	1998	2196	2239	2287	2201	2221	2249	2107	2114	2141	2229
1991	2016	1995	1998	1986	1985	2022	1971	2023	2042	2177	2158	2107	2114	2139	2161	2194	2233	2165	2175	2278	2258	2276	2168	2137	2178	2213	2172	2130	2085	2123	2235	2161	2163	2156	2150	2188	2090	2190	2146	2148	2226	2298	2264	2224	2205	2246	2128	2163	2198
1947	2082	1931	1924	1998	2025	2028	2100	2043	2059	2205	2101	2273	2135	2239	2194	2130	2177	2242	2256	2264	2261	2248	2083	2194	2187	2185	2085	2151	2166	2185	2223	2182	2115	2186	2218	2145	2208	2175	2080	2222	2192	2255	2268	2189	2195	2204	2235	2118	2201
2074	2075	2008	2000	2036	2056	2040	2010	2005	2098	2114	2130	2215	2131	2093	2053	2240	2164	2151	2158	2198	2191	2309	2193	2085	2135	2198	2125	2063	2198	2159	2163	2172	2145	2184	2176	2255	2189	2181	2175	2183	2156	2266	2190	2263	2191	2191	2148	2154	2192
2079	2081	1999	2018	1983	2077	2077	2027	2102	2067	2128	2057	2059	2132	2107	2182	2152	2120	2146	2164	2244	2234	2222	2270	2080	2048	2018	2113	2098	2179	2210	2182	2197	2121	2111	2291	2264	2239	2216	2205	2124	2191	2159	2201	2199	2099	2181	2170	2171	2106
2076	2218	2070	1956	2017	2063	1978	1973	2055	2170	2110	2146	2093	2091	2203	2054	2078	2137	2077	2235	2148	2122	2128	2128	2010	1929	2007	2126	2093	2105	2135	2077	2173	2226	2299	2242	2330	2113	2209	2151	2133	2094	2126	2169	2091	2158	2162	2184	2310	2208
1998	2190	2075	1954	2011	1999	2037	2141	2181	2156	2002	2062	1991	2066	2039	2251	2065	2056	2178	2074	2093	2131	1998	2014	2028	1985	2026	2022	2134	2177	2114	2040	2067	2162	2177	2256	2330	2252	2213	2142	2183	2115	2097	2208	2240	2195	2208	2216	2121	2209
2052	2190	2118	1978	1964	2060	2028	2058	2068	2046	2066	2074	2053	2113	2159	2064	2074	2057	2127	2061	2064	2158	2134	2003	2006	1976	2036	2005	2121	2102	2128	2089	2170	2193	2182	2160	2182	2162	2173	2194	2094	2063	2100	2106	2148	2137	2162	2133	2231	2183
2078	2042	2146	2022	2028	2050	2114	2058	2110	2060	1977	2016	2001	2032	1963	1971	2054	2041	2077	2086	2035	2135	2111	1971	2065	1986	1930	2037	2163	2127	2210	2043	2137	2078	2163	2335	2212	2208	2156	2155	2020	2063	2067	2044	2074	2215	2175	2141	2186	2155
2020	2021	2097	2054	2074	2046	2103	2119	2117	2130	2044	2040	1970	1971	2020	2041	2054	2056	2031	2107	2080	2080	1993	2063	2007	1980	2055	2068	2035	2048	2094	2038	2047	2144	2074	2121	2212	2150	2084	2090	1998	2118	2104	2183	2127	2196	2176	2210	2166	2193
1975	2034	2066	2085	2055	2079	2059	2095	2085	2046	2068	2011	2054	1969	2020	2009	2066	1988	1980	2044	2006	2101	2036	2040	2041	2054	2029	1988	2156	2094	2111	1976	2010	2194	2124	2204	2267	2106	2110	2132	2093	2022	2062	2114	2222	2191	2138	2071	2215	2264
1964	2086	2058	1948	2019	2066	2149	2069	2108	2064	2122	1977	1996	2048	2082	2036	2077	1981	1981	2069	2091	2086	2082	2054	2013	2011	1985	2012	2032	2126	1975	1965	2035	2098	2081	2145	2040	2137	2067	2080	2047	2036	2013	2110	2195	2141	2135	2140	2118	2144
2019	2145	2045	2023	2038	1975	2046	2133	2015	2028	2033	2024	1973	2019	2011	1970	1994	2002	2020	1925	2039	2087	2090	2017	2014	1981	2024	2118	1950	2022	2031	1994	2025	2073	2121	2130	2095	2068	2015	2067	2017	1975	2184	2093	2091	2174	2116	2142	2132	2161
2020	2118	1983	1992	1962	1910	1979	2121	2083	2022	2036	1935	2078	2020	2031	2005	1972	1868	1930	1997	2037	2020	2105	2076	2052	2016	2091	2080	2047	2059	1953	1944	2030	2065	2128	2073	2145	2007	2130	2052	1976	2104	2009	2132	2077	2195	2042	2070	2108	2098
1995	2038	2023	2020	2000	1954	1933	2004	2083	2043	2015	2057	1999	2036	2012	2025	1931	1904	1975	1976	1973	2035	2080	2015	1980	2093	1959	1946	2076	1923	2001	1955	2018	2075	2070	2024	2083	2013	2021	2039	1934	2077	2079	2109	2079	2028	2110	2102	2110	2174
1961	1994	2079	2010	1938	1922	2078	2013	2111	2083	2033	2127	2036	2088	2014	2014	1939	1956	2044	2012	2095	2016	2056	2048	2078	1986	2023	2053	2136	2001	1952	1979	1998	2047	2242	2027	2114	2032	2133	2061	2024	2013	2023	2099	2063	2143	2096	2094	2093	2129
1899	2071	1951	1960	1973	1983	2052	1974	2035	2117	2004	2040	2041	1988	2044	1989	1974	2082	1932	2025	2023	2087	2119	2036	2038	2080	2082	2054	2104	2152	2087	2128	2043	2141	2059	2146	2188	2127	2064	2043	2028	2068	2024	2086	2073	2099	1944	2032	2084	2073
2011	2063	2052	2003	1875	1911	1944	2018	2080	2074	2155	1974	2061	2027	2043	2086	1956	2066	2062	2037	1987	2102	2030	2084	2075	2139	2011	1988	2052	2026	2065	2094	2040	2100	2167	2163	2186	2111	2061	2057	2126	2082	2160	2019	2083	1962	2109	2132	2026	2094
2016	1994	2053	1986	1965	1776	2014	1933	2065	2177	2035	1982	2031	2007	2065	2038	2047	1963	1977	2084	2036	1918	2048	2108	2121	2029	1999	1953	2023	2009	2083	2133	2043	2128	2094	2092	2054	2070	2153	2039	2132	2049	2116	2104	2002	2143	2092	2103	2123	2164
2050	2013	1966	1892	1930	2005	1910	1972	1943	2052	2065	2028	2027	1996	1969	2019	2027	1970	2013	2010	2130	2104	2062	2096	2004	2058	2009	2058	2083	2069	2107	2058	2031	2157	2129	2077	2185	2067	2079	2128	2124	2019	2115	1974	2106	2094	2063	2102	2050	2156
1962	1930	2047	1919	1957	1951	1946	2001	1946	2019	2051	1959	2104	2011	2029	2012	2046	1864	1939	1939	2003	2066	2028	2075	2034	2107	2084	2036	2127	2133	2132	2106	2203	2163	2183	2107	2104	2082	2114	2182	2061	2065	2066	2145	2087	2176	2174	2122	2178	2136
1972	1941	1882	1896	1915	1982	1966	1959	1920	1986	1959	1952	1984	2038	1958	2015	1967	2035	1996	1909	2019	2039	2083	2035	2122	2088	2029	2162	2083	2175	2163	2162	2124	2221	2003	2103	2084	2139	2196	2146	2045	2064	2180	2044	2153	2109	2132	2139	2173	2148
1900	2001	1933	1871	1920	1877	2016	2003	1934	1994	1991	1925	1986	1990	2004	1865	1977	1953	1946	1933	1977	1983	2020	2112	1982	2211	2051	2053	2133	2241	2061	2121	2014	2078	2194	2079	2137	2028	2161	2157	2070	2109	2105	2133	2146	2186	2172	2206	2247	2146
1899	1970	1856	1928	1933	1840	1938	1958	1954	1951	1978	1957	1982	1896	1967	1976	1957	1921	1967	1987	1985	2014	2151	2021	2068	2067	2079	2175	2152	2132	2171	2071	2069	2051	1998	2086	2087	2156	2087	2146	2090	2031	2080	2160	2152	2214	2237	2262	2107	2241
1909	2069	1900	1911	1959	1861	1922	1902	1875	1935	1921	1951	1893	1979	1896	1923	2015	2024	2037	1965	2009	2034	2061	2046	1913	2073	2083	2057	2105	2054	2132	2109	2070	2060	2048	2046	2026	2157	2143	2158	2178	2119	2124	2086	2102	2262	2301	2257	2223	2163
1960	2022	1850	1858	1776	1909	1921	1908	1981	1942	1983	1883	1918	1925	1911	1979	2049	1992	1971	1948	1927	1979	1965	1965	2011	2016	2004	2041	2151	2116	2046	2178	2073	2062	2087	2017	2108	2100	2124	2155	2143	2128	2091	1994	2145	2157	2266	2312	2193	2106
1826	1952	1932	1952	1856	1879	1916	1913	1847	1919	1877	1947	1948	1978	2001	2086	1942	1970	1974	1948	1943	2065	1987	2046	2112	1976	1976	2038	1991	2113	2085	1990	1989	1909	1968	1990	2088	2024	2130	2082	2180	2100	2080	2119	2218	2132	2283	2236	2188	2218
1806	1859	1841	1948	1898	1900	1923	1918	1863	1921	1820	1966	1849	1947	1990	2003	1907	2049	2038	1989	1993	1985	1996	2090	1996	1914	1959	1995	2084	1909	2048	1999	1924	1926	1976	1995	2008	2136	2110	2162	2009	2175	2058	2138	2205	2191	2174	2216	2229	2114
1779	1818	1852	1877	1928	1950	1838	1902	1927	1952	1899	2010	1988	1920	1990	1990	2024	2037	1978	2039	1985	1930	2013	2107	1979	2002	2074	2049	2037	2019	1899	1906	1999	1989	1973	2056	2037	2070	2207	2016	2071	2197	2042	2088	2124	2090	2112	2148	2173	2161
1917	1872	1913	1977	1861	1833	1818	1956	1956	2078	1986	1920	1946	1936	1870	2056	2067	2049	2088	1991	1908	2000	2088	1984	1997	2032	2067	1963	2068	2001	1958	1917	2011	2039	1994	2074	2029	2096	2004	2155	2025	2091	2043	2138	2152	2106	2138	2149	2186	2080
1823	1878	1899	1978	1915	1893	1873	1971	1940	1959	1984	1893	1947	1926	2059	1981	1997	2106	2019	2084	1989	2019	2051	2016	2045	2048	2067	2017	2019	2009	1970	1997	2054	2023	2045	2039	2106	2058	2026	2058	2136	2124	2053	2025	2087	2075	2050	2066	2132	2072
1986	1992	2019	2003	1899	1884	1818	1906	1900	1936	2043	1895	1973	2017	2048	2002	2001	2020	1985	1986	1961	2035	2005	2027	2077	2119	2034	2051	2021	2029	1894	2049	2055	2021	2087	2051	2026	2110	2085	2123	2102	2030	2063	2110	2095	2036	2057	2089	2133	2164
1935	2011	1943	1981	1979	1863	1901	1925	1903	1954	1974	1991	1996	2026	2041	1983	1924	1911	1990	1990	2020	2184	1925	1983	2070	2048	1999	2074	1994	1909	1998	2051	2055	2101	2071	2034	2115	2062	2143	2146	2206	2095	2080	2028	2047	2050	2051	2116	2132	2210
1943	1989	2023	1925	1951	1862	1885	1895	1892	1921	2054	1924	1898	1903	2025	1931	1956	1861	1942	1985	1936	2039	2112	1939	2119	2107	2105	1972	1948	2043	2109	2065	2052	2126	2115	2119	2089	2040	2126	2096	2100	2076	2043	2116	2024	2108	2131	2109	2145	2194
1983	2078	2022	1977	2089	1939	1898	1932	1997	1971	1984	1906	1967	1884	1900	1902	1801	1911	1888	2014	1976	2008	2030	2144	2039	2089	2078	2096	2057	2086	2057	2090	2081	2152	2075	2108	2041	2101	2145	2175	2212	2173	2103	2185	2094	2100	2115	2193	2153	2218
1891	2046	1986	1971	1930	2085	1980	1865	1946	1888	2071	1976	1912	1976	2000	1950	1905	1924	1944	1919	1992	2087	1996	2029	2069	2099	2192	2098	2057	2094	2163	2111	2223	2220	2086	2072	2084	2125	2150	2166	2139	2135	2165	2041	2078	2120	2164	2220	2226	2219
1983	1924	1993	1876	1932	1910	2007	1947	1917	2025	2021	1944	1974	1930	1857	1949	1947	1970	2002	2025	2089	2108	2067	2024	2088	2145	2033	2047	2113	2074	2075	2137	2146	2099	2166	2110	2129	2059	2066	2110	2141	2141	2123	2111	2104	2095	2131	2203	2242	2112
1975	2015	2011	1951	1916	2005	2042	1972	1996	1998	2049	1964	1901	1911	1950	2006	1975	1943	2017	2062	2073	2121	2119	2120	2056	1985	2080	2042	2063	2055	2129	2049	2074	2062	2132	2148	2099	2023	2038	2093	2121	2203	2084	2101	2116	2134	2078	2201	2225	2216
1949	2060	1966	2034	1985	1973	1945	1949	1993	1971	2028	1946	2000	2027	1975	1952	1978	2000	2029	2039	2071	2010	1987	2060	2009	2118	2063	2094	2085	2062	2068	2128	2067	2149	2051	2058	2112	2038	2029	2042	2133	2107	2074	2143	2064	2104	2261	2170	2313	2287
1957	1953	2004	1943	2027	1971	1994	1956	1997	2018	2062	1972	1996	1950	1957	2011	2048	2040	2012	2166	2115	2102	2047	1906	2028	2061	2032	2172	2080	2092	2073	2060	2043	2096	2159	2059	2125	2103	1972	2097	2120	2068	2146	2083	2100	1962	2112	2208	2208	2137
1981	1996	1932	1972	1983	2020	2032	2028	1938	2019	1901	2064	1973	1983	2045	2133	2039	2032	2036	2154	2139	2149	1988	2030	1979	2002	2067	1986	2005	1971	2009	2171	2110	2086	2239	2132	2137	2148	2086	2030	2122	2100	2075	2198	2068	1999	2114	2125	2279	2208
1977	1965	1938	1931	1981	1973	1981	1999	1954	1972	1937	1979	1916	2014	1995	2052	2090	2039	2112	2023	2046	2158	2011	2051	1917	2035	2068	2068	2074	2045	2012	2009	2087	2062	2159	2171	2179	2115	2123	2105	2098	2121	2091	2149	2176	2210	2120	2194	2142	2193
1904	1999	1943	1986	1918	1986	1915	1892	1969	2015	1965	2005	2024	2038	1987	2096	2129	2051	2133	2163	2084	2078	2022	2027	1977	2088	2039	2158	2065	2047	2043	2039	2060	2138	2225	2076	2206	2121	2073	2115	2075	2100	2116	2097	2097	2174	2144	2165	2147	2271
1948	1936	1952	1932	2010	1917	1946	1967	1850	1945	1941	1943	1925	2046	2081	2021	2134	2033	2051	2023	2233	2065	2160	2031	1936	2100	2137	2151	1988	2049	2070	2120	2069	2150	2120	2221	2236	2146	2177	2172	2049	2124	2244	2154	2109	2075	2140	2150	2101	2171
1983	2057	1874	1942	2078	1939	1966	1901	1982	1999	1916	1889	2010	2029	2095	2020	2073	1916	2098	2061	2104	2066	2227	2069	1976	2183	2121	2081	2102	2011	2113	2107	2171	2130	2179	2136	2314	2164	2144	2160	2197	2120	2243	2123	2262	2226	2135	2141	2124	2134
2054	2085	1972	1940	1953	1981	1905	1945	2003	2044	1950	1931	1933	1937	2026	2011	2011	1907	1922	1920	2058	2092	2065	2149	2096	2158	2144	2099	2168	2034	2024	2116	2156	2199	2293	2258	2290	2186	2316	2210	2228	2200	2209	2288	2209	2248	2139	2147	2097	2097
1948	2053	1972	1961	1978	1968	1893	1892	1979	1938	1875	1976	1971	1969	1920	1952	1952	1911	1996	2045	2060	2039	2167	2081	2122	2135	2103	2096	2100	2257	2046	2155	2267	2239	2162	2236	2115	2161	2226	2163	2193	2216	2150	2144	2216	2218	2169	2210	2130	2190
2006	2034	1943	1978	2014	1931	1882	1933	1945	1964	1893	1954	1933	1989	1966	1970	1950	2009	1969	2039	2049	2034	2089	2130	2143	2099	2038	2105	2042	2065	2062	2088	2205	2183	2238	2203	2179	2157	2210	2294	2274	2294	2348	2236	2213	2306	2323	2190	2177	2081
1957	2001	1914	1993	1909	1914	1878	1999	1828	1970	1915	2034	1973	1983	1977	1954	2057	2018	2028	2055	2019	1998	2135	2146	2126	2059	2009	2061	2116	2092	2191	2141	2223	2144	2182	2128	2214	2183	2293	2232	2205	2296	2192	2238	2209	2308	2218	2320	2203	2157
1909	1975	1860	1888	1860	1955	1889	1950	2017	2037	2023	2053	1859	1979	1999	1995	2017	2078	2022	2069	2056	2072	2072	2154	2104	2048	2023	2057	2082	2120	2171	2178	2126	2134	2101	2138	2312	2119	2157	2231	2266	2258	2243	2243	2276	2235	2265	2305	2177	2165
2012	1953	1883	1983	1901	1934	1766	1929	1996	2035	2054	1924	1954	1929	2029	2009	2008	2119	2087	2088	2000	2092	2066	2003	2084	1995	1951	2051	2029	2042	2115	2008	2029	2150	2008	2134	2173	2214	2209	2188	2221	2290	2364	2325	2262	2268	2287	2191	2248	2156
1928	2003	1959	1897	2022	1849	1956	1944	1980	1948	1961	2005	2004	1973	2066	2090	2182	2116	2152	2042	1916	2034	2059	2074	2077	1997	1982	2048	2034	2078	2106	2104	2067	2118	2143	2134	2107	2119	2220	2205	2150	2211	2296	2314	2285	2121	2322	2252	2302	2243
1963	1988	2012	1972	1841	1878	1913	1975	2049	1984	2020	1971	1949	2023	2005	1926	2173	2084	2015	2184	1995	1944	2019	1983	2062	1988	1932	1983	2099	2098	2026	2022	2045	2031	2060	2147	2159	2099	2028	2103	2186	2202	2191	2258	2243	2323	2275	2390	2312	2245
2032	2044	2056	1945	1969	1988	1883	1797	1968	1967	2001	2044	1981	2005	2019	2034	1984	2085	2093	2029	1991	1982	1994	2068	2044	1954	1993	2027	2125	2103	2130	2054	2017	2064	2101	2129	2113	2127	2149	2063	2233	2149	2133	2286	2218	2243	2267	2217	2245	2250
2047	2081	1988	1993	1953	1921	1934	1892	1954	2004	2043	1964	2014	2033	1970	2022	2041	2145	2049	1968	1997	2019	1986	2065	1953	2090	1931	2034	2070	2166	2044	2114	2110	2087	2170	2055	2126	2127	2072	2160	2207	2146	2286	2149	2243	2296	2245	2279	2273	2279
2095	2110	2019	1934	1976	1924	2082	1920	1998	1966	1998	2026	2005	1980	2015	1962	2050	2080	2048	1950	2078	1968	2059	2078	2132	2099	2005	2016	2038	2136	2205	2118	2170	2200	2191	2096	2117	2089	2109	2116	2212	2271	2275	2179	2271	2256	2322	2236	2275	2302
2027	1984	1938	1943	1993	2010	2052	2052	2014	2069	2035	2086	1942	1990	2017	2024	2021	2000	2062	2019	2134	1969	2054	2147	2131	2059	2088	2049	2026	2149	2167	2135	2120	2092	2082	2101	2120	2112	2100	2182	2191	2345	2279	2272	2275	2302	2181	2341	2327	2358
1960	2063	2004	1977	2027	2097	1977	2054	2145	2005	2141	2140	2103	2051	2008	1976	2062	2039	2103	2046	2015	2114	2018	2024	2090	2194	2077	2145	2045	2069	2015	2099	2146	2089	2078	2107	2127	2053	2153	2076	2218	2253	2370	2289	2232	2239	2260	2254	2215	2375
2006	1967	2124	1991	2134	2087	2159	2209	2126	2214	2079	2132	2174	2123	2059	2053	2028	2144	2055	1989	2026	2082	2101	2113	2088	2113	2101	2020	2110	2047	2122	1970	2149	2100	2174	2003	2087	2093	2092	2196	2172	2326	2315	2207	2330	2130	2228	2204	2222	2303
2119	2091	2067	2060	2118	2046	2110	2166	2206	2186	2228	2142	2145	2119	2141	2024	2088	2063	2060	2050	2064	2055	2004	2101	2079	2039	2097	2138	2106	2063	2010	2051	2122	2082	2056	2120	2094	2131	2147	2117	2194	2159	2188	2251	2196	2148	2217	2170	2254	2311
2020	2130	2062	2077	2183	2162	2054	2193	2166	2235	2247	2189	2178	2100	2127	2070	2161	2162	2086	2140	2073	2083	2030	2122	2034	2208	2106	2160	2077	2150	2174	2112	2050	2118	2043	2021	2058	2154	2087	2177	2147	2306	2183	2275	2200	2115	2204	2300	2323	2221
1991	2065	2101	2104	2089	2197	2063	2075	2116	2165	2177	2116	2082	2079	2099	2049	2093	2012	2044	2071	2036	2094	2161	2118	2090	2151	2189	2205	2104	2138	2150	2071	2064	2100	2186	2077	2054	2121	2140	2153	2172	2155	2229	2154	2159	2283	2220	2253	2357	2314
2070	2058	2100	2030	2033	2094	2072	2062	2096	2204	2099	2029	2143	2096	2106	2100	2142	2099	2132	2143	2130	2213	2076	2100	2167	2134	2174	2134	2182	2129	2091	2218	2201	2128	2235	2180	2158	2188	2113	2215	2230	2253	2125	2249	2210	2213	2385	2402	2444	2394
2070	2038	2067	2075	2061	2060	2087	2103	2161	2088	2136	2127	2136	2073	2082	2222	2157	2152	2071	2107	2155	2155	2160	2167	2192	2240	2274	2159	2135	2229	2138	2091	2172	2178	2118	2135	2195	2186	2302	2225	2148	2217	2190	2200	2246	2410	2361	2521	2376	2354
2057	2188	2058	2117	2036	1939	2037	2115	2220	2117	2090	1995	2069	2153	2132	2127	2248	2146	2221	2095	2098	2174	2216	2166	2194	2267	2216	2243	2162	2199	2198	2157	2217	2254	2240	2265	2273	2238	2190	2284	2260	2225	2192	2248	2394	2435	2428	2442	2432	2552
2094	2159	2075	2060	2046	2048	2138	2082	2201	2112	2149	2016	2068	2120	2231	2160	2189	2233	2267	2118	2307	2306	2292	2217	2203	2228	2176	2068	2272	2183	2155	2171	2233	2219	2168	2129	2161	2235	2212	2079	2284	2252	2226	2272	2323	2449	2396	2476	2453	2421
2070	2094	2088	2072	1959	2018	2059	2188	2190	2198	2046	2126	2165	2214	2171	2227	2213	2300	2187	2222	2240	2234	2227	2171	2289	2246	2042	2103	2116	2170	2161	2205	2275	2197	2115	2157	2242	2083	2173	2248	2194	2316	2193	2278	2295	2413	2362	2543	2491	2522
2040	2137	2077	2097	2042	2036	2064	2070	2242	2231	2211	2171	2230	2153	2306	2234	2248	2237	2317	2236	2185	2182	2248	2226	2184	2246	2161	2201	2100	2160	2277	2159	2183	2322	2195	2161	2248	2322	2230	2235	2061	2091	2242	2290	2339	2359	2332	2430	2445	2413
2031	2177	2109	2006	1998	2056	2125	2183	2205	2250	2222	2220	2230	2292	2229	2285	2311	2265	2332	2318	2204	2126	2119	2143	2255	2286	2193	2211	2200	2135	2194	2227	2278	2318	2245	2253	2173	2224	2249	2233	2273	2288	2233	2311	2319	2358	2400	2455	2418	2360
1979	2074	2111	2076	2089	2040	2122	2186	2244	2247	2234	2221	2259	2299	2145	2292	2289	2347	2285	2352	2184	2127	2175	2216	2240	2266	2296	2087	2203	2160	2222	2359	2348	2332	2250	2254	2274	2265	2241	2278	2256	2277	2325	2357	2201	2310	2352	2350	2308	2481
2097	1998	2096	2049	2034	2006	2185	1994	2197	2225	2270	2123	2220	2194	2195	2250	2207	2307	2257	2200	2179	2122	2202	2229	2234	2222	2146	2101	2210	2185	2369	2401	2386	2365	2248	2233	2187	2263	2289	2264	2267	2298	2318	2280	2386	2407	2336	2333	2419	2407
1979	2125	2028	2049	2071	2008	2054	2107	2166	2098	2156	2237	2201	2102	2080	2178	2094	2267	2201	2255	2171	2145	2090	2252	2307	2242	2209	2229	2227	2303	2254	2360	2398	2336	2299	2280	2264	2277	2253	2263	2349	2379	2270	2240	2336	2334	2376	2452	2371	2406
1848	2056	2019	2135	1998	2018	2037	2106	2172	2154	2126	2128	2182	2096	2209	2255	2295	2144	2245	2157	2187	2199	2304	2297	2324	2306	2334	2188	2223	2268	2370	2479	2344	2397	2314	2251	2324	2179	2342	2355	2267	2344	2329	2343	2380	2309	2397	2404	2523	2464
1913	2053	2030	2098	1978	1991	1998	2049	2103	2118	2156	2073	2243	2074	2350	2231	2297	2209	2217	2137	2176	2209	2268	2318	2364	2296	2304	2223	2272	2264	2317	2283	2241	2257	2434	2317	2207	2272	2268	2375	2377	2368	2394	2350	2359	2380	2397	2403	2400	2452
1894	2015	2029	1944	1953	1971	2005	2080	2078	2188	2160	2075	2146	2299	2244	2258	2300	2221	2154	2195	2185	2139	2164	2263	2228	2240	2257	2195	2293	2213	2287	2327	2204	2262	2239	2315	2282	2277	2252	2268	2422	2318	2455	2387	2427	2350	2333	2420	2445	2521
2031	2028	1970	2014	2000	2066	2003	2031	2218	2185	2135	2123	2158	2162	2235	2199	2219	2247	2247	2193	2228	2176	2233	2188	2252	2347	2177	2224	2136	2225	2255	2187	2346	2214	2312	2244	2277	2176	2222	2143	2218	2254	2249	2318	2325	2313	2272	2228	2338	2461
2092	2046	1994	1929	2027	1953	2006	2085	2174	2133	2119	2173	2152	2163	2151	2169	2277	2256	2187	2173	2194	2074	2186	2277	2240	2298	2143	2081	2212	2258	2128	2242	2179	2171	2212	2298	2212	2260	2256	2205	2183	2363	2279	2288	2303	2302	2231	2275	2358	2411
1984	2089	1999	2023	2001	1933	2033	2054	2120	2141	2173	2151	2211	2150	2160	2157	2264	2237	2169	2165	2153	2155	2171	2239	2333	2173	2191	2180	2101	2201	2252	2138	2220	2128	2237	2342	2212	2267	2310	2290	2338	2213	2298	2232	2306	2323	2218	2314	2322	2354
2032	1964	1938	1969	1971	2050	2030	2010	2102	2169	2232	2237	2184	2096	2157	2187	2126	2093	2245	2163	2132	2104	2231	2242	2172	2247	2178	2169	2231	2160	2168	2190	2140	2112	2263	2230	2246	2291	2271	2239	2256	2197	2325	2160	2302	2216	2213	2226	2355	2423
2024	2063	2018	2079	2031	2062	1955	1991	2021	2113	2086	2200	2198	2130	2073	2107	2169	2237	2117	2160	2150	2125	2289	2290	2167	2217	2220	2150	2122	2176	2241	2166	2196	2233	2238	2310	2226	2282	2302	2193	2304	2297	2272	2243	2309	2344	2187	2369	2485	2387
1972	2050	2039	1965	2136	2012	1958	1960	2073	2107	2056	2130	2180	2050	2002	2205	2172	2127	2157	2090	2083	2149	2205	2086	2205	2168	2092	2167	2215	2123	2263	2222	2335	2151	2189	2221	2261	2237	2250	2300	2255	2196	2298	2234	2268	2320	2349	2427	2410	2403
2041	2085	2162	2065	2047	2028	2056	2056	2014	2038	1996	2053	2036	2074	2092	2120	2082	2102	2132	2203	2117	2205	2205	2226	2252	2187	2197	2098	2097	2295	2213	2242	2184	2231	2200	2153	2181	2140	2171	2219	2212	2381	2225	2270	2324	2454	2271	2426	2413	2505
2023	2105	2086	2210	2091	2070	2042	2037	1954	2089	2055	2080	2015	2103	2130	2068	2258	2260	2172	2050	2076	2177	2171	2125	2147	2184	2205	2016	2071	2130	2193	2186	2175	2101	2145	2237	2063	2198	2146	2268	2236	2275	2300	2196	2283	2220	2300	2344	2343	2429
2057	2198	2090	2066	2037	2036	1961	2046	2004	2072	2154	2068	2077	2086	2074	2253	2246	2273	2149	2149	2072	2084	2148	2085	2107	2140	2100	2085	2100	2103	2171	2179	2314	2229	2202	2140	2165	2101	2236	2284	2306	2176	2343	2282	2285	2333	2337	2275	2314	2408
2083	2133	2091	2037	2122	2037	2128	1984	1969	2140	2070	2163	2031	2146	2054	2215	2124	2263	2130	2088	2011	2128	2150	2163	2155	2221	2197	2117	2094	2114	2176	2213	2288	2277	2236	2186	2179	2142	2170	2188	2242	2278	2261	2312	2314	2300	2276	2262	2251	2360
2002	2082	2109	2066	2074	2000	2084	2062	2050	2120	2215	2095	2191	2024	2048	2047	2148	2171	2137	2137	2107	2139	2139	2106	2057	2149	2075	2140	2211	2099	2160	2193	2208	2226	2278	2183	2095	2067	2064	2221	2348	2288	2227	2262	2237	2208	2241	2325	2280	2329
2165	2076	1987	2081	1995	2052	1975	1976	2042	2147	2131	2223	2225	2051	2197	2138	2115	2116	2175	1993	2111	2061	2088	2123	2112	2118	2176	2136	2218	2150	2105	2207	2219	2172	2237	2233	2106	2141	2147	2095	2222	2326	2247	2250	2340	2325	2382	2277	2332	2260
2029	2198	2020	1984	2020	1926	2089	2071	2111	2189	2245	2095	2127	2117	2114	2034	2147	2098	2234	2171	2129	2122	2110	2147	2175	2174	2212	2162	2134	2241	2039	2193	2124	2168	2172	2168	2203	2123	2105	2217	2279	2405	2346	2287	2262	2320	2316	2371	2378	2310
2028	2131	2098	2012	1990	2033	2051	2091	2179	2208	2238	2240	2165	2225	2215	2157	2124	2145	2142	2096	2133	2129	2154	2131	2128	2130	2125	2135	2088	2152	2108	2017	2210	2135	2280	2186	2203	2105	2105	2201	2268	2323	2279	2210	2211	2340	2302	2344	2337	2388
1954	2128	2081	2131	1997	2067	2060	2092	2186	2246	2225	2221	2276	2188	2123	2119	2176	2085	2188	2130	2167	2086	2206	2163	2102	2071	2226	2188	2180	2148	2233	2044	2090	2201	2218	2164	2144	2130	2218	2236	2242	2304	2281	2306	2210	2296	2341	2440	2392	2353
2174	2148	2088	2004	2157	2061	2011	2032	2088	2167	2230	2177	2237	2174	2177	2147	2142	2139	2034	2069	2183	2192	2208	2136	2163	2236	2163	2221	2132	2173	2126	2160	2226	2141	2203	2205	2200	2201	2254	2286	2336	2212	2253	2309	2288	2371	2395	2429	2464	2312
2027	2139	2001	2080	2132	2017	2101	2101	2214	2106	2123	2142	2272	2160	2148	2155	2152	2052	2195	2108	2185	2197	2163	2127	2114	2289	2259	2164	2225	2118	2228	2242	2262	2205	2203	2316	2303	2194	2273	2377	2324	2294	2274	2272	2225	2284	2423	2428	2484	2330
2007	2142	2058	2057	2050	2079	2103	2039	2064	2069	2245	2144	2262	2183	2160	2194	2087	2143	2200	2234	2198	2209	2220	2186	2224	2206	2187	2162	2181	2297	2132	2221	2335	2420	2279	2217	2299	2249	2330	2255	2284	2367	2272	2237	2339	2266	2381	2469	2441	2413
1954	1983	1994	2004	1928	2016	1952	2017	2123	2097	2137	2142	2053	2155	2134	2205	2234	2099	2140	2214	2229	2249	2134	2260	2216	2263	2246	2166	2208	2252	2243	2231	2471	2343	2258	2258	2213	2323	2322	2337	2359	2308	2342	2362	2233	2342	2395	2388	2514	2322
2024	1994	1946	1959	1982	1907	1987	1950	2076	2117	2054	2157	2106	2118	2111	2142	2184	2183	2204	2194	2223	2166	2199	2284	2282	2253	2186	2339	2240	2199	2200	2182	2308	2338	2302	2319	2281	2235	2283	2239	2235	2429	2343	2360	2379	2416	2297	2324	2399	2431
1916	2001	1984	1964	2009	1927	2013	1974	2006	2118	2047	2148	2087	2088	2114	2178	2115	2139	2189	2211	2220	2160	2172	2195	2247	2204	2288	2166	2348	2226	2186	2197	2383	2330	2353	2276	2253	2262	2210	2208	2390	2309	2285	2322	2256	2334	2334	2392	2368	2375
1859	1980	1959	1998	2015	1994	1913	1931	2018	2150	2103	2073	2034	2067	2111	2110	2101	2033	2095	2144	2253	2134	2170	2141	2184	2235	2225	2212	2231	2128	2108	2236	2287	2295	2287	2333	2279	2222	2153	2251	2292	2332	2267	2356	2337	2328	2263	2363	2331	2323
1910	1922	2021	1946	1984	2064	2023	1956	2076	2072	2068	2053	2108	2098	2034	2066	2155	2071	2142	2105	2144	2229	2135	2134	2135	2301	2258	2171	2245	2193	2166	2213	2206	2225	2246	2253	2200	2188	2137	2203	2211	2370	2295	2179	2326	2284	2257	2247	2279	2288
1958	2087	1897	2010	1994	1928	1924	1950	2074	2054	2151	2060	2080	2053	2075	2078	2037	2208	2088	2082	2181	2050	2102	2120	2100	2159	2204	2199	2237	2118	2024	2177	2106	2200	2301	2219	2294	2236	2158	2210	2237	2287	2419	2243	2191	2336	2296	2233	2310	2362
2100	2034	2051	2003	1923	1956	2045	2063	2059	2019	2160	2041	2070	1977	2088	2046	2007	1996	2177	2116	2078	2128	2045	2188	2157	2172	2119	2228	2139	2254	2125	2094	2194	2143	2259	2195	2239	2154	2122	2171	2229	2315	2280	2352	2266	2329	2227	2322	2311	2277
2053	2164	2128	1985	2012	1998	1999	2044	2062	2080	1983	2102	2044	2045	1999	2002	1964	2039	2003	2116	2114	2027	2129	2077	2167	2144	2194	2116	2247	2291	2126	2157	2081	2139	2209	2190	2141	2187	2143	2201	2238	2253	2227	2318	2189	2257	2322	2356	2269	2243
2099	2112	2169	2033	1953	1938	1978	2070	2015	2086	2036	2045	2058	2056	1991	2013	1960	2011	2115	2102	2164	2090	2010	2076	2275	2173	2100	2133	2172	2150	2085	2141	2216	2109	2179	2179	2212	2229	2157	2123	2203	2237	2263	2246	2218	2320	2365	2335	2320	2302
1983	2192	2137	1973	2032	2043	2000	2103	2005	2114	2020	1926	2035	2036	1934	2047	1976	1938	2047	2004	2014	2070	2087	2039	2106	2056	2174	2097	2143	2147	2134	2199	2092	2129	2173	2184	2185	2190	2135	2132	2292	2278	2219	2192	2290	2304	2316	2278	2340	2202
2100	2220	2240	2058	2026	1982	1994	2010	2075	2025	1977	2018	2043	2018	2028	2024	2056	1988	2014	2131	2075	2032	2160	2084	2084	2118	2143	2146	2204	2193	2095	2236	2168	2168	2159	2098	2170	2185	2231	2218	2208	2252	2280	2304	2255	2257	2406	2344	2313	2213
2057	2076	2155	2127	2029	1905	2015	1934	2059	2003	2058	2049	2066	2059	1980	2081	2068	1995	1970	2083	2138	2137	2082	2154	2188	2197	2162	2248	2131	2115	2143	2239	2171	2210	2213	2299	2192	2185	2233	2331	2286	2247	2199	2252	2300	2284	2344	2396	2227	2113
2059	2102	2112	2030	2074	2024	1956	2033	1982	2115	2066	2103	2119	2109	2126	2096	2143	2009	2118	2134	2129	2157	2192	2137	2269	2286	2189	2219	2219	2159	2131	2221	2310	2246	2242	2344	2211	2233	2172	2323	2262	2262	2324	2251	2195	2290	2346	2432	2286	2271
2001	2129	2023	2078	2028	1965	2043	1991	2091	2053	2137	2083	2207	2118	2242	2190	2099	2141	2097	2032	2130	2148	2212	2088	2185	2282	2220	2243	2198	2304	2210	2234	2307	2258	2205	2238	2210	2232	2339	2276	2390	2295	2334	2280	2290	2268	2218	2377	2352	2251
1926	1993	2077	2002	1976	2022	2061	2085	2061	2061	2093	2138	2177	2256	2162	2150	2210	2168	2118	2057	2109	2236	2246	2238	2305	2162	2202	2220	2279	2234	2257	2114	2298	2287	2334	2235	2263	2289	2279	2287	2288	2283	2276	2310	2148	2356	2274	2319	2337	2314
1908	2039	2032	2055	1989	2083	2066	2055	2012	2091	2096	2176	2162	2147	2256	2262	2221	2149	2140	2095	2104	2325	2320	2319	2268	2248	2266	2244	2243	2225	2241	2141	2204	2239	2283	2267	2312	2154	2253	2408	2286	2277	2279	2354	2343	2296	2285	2272	2179	2315
1896	1918	2079	2063	2033	1957	2127	1991	2099	2154	2012	2142	2088	2061	2168	2094	2302	2089	2160	2157	2179	2307	2241	2346	2156	2392	2287	2252	2233	2274	2275	2239	2317	2252	2225	2299	2241	2258	2273	2230	2291	2228	2243	2241	2130	2275	2193	2323	2289	2287
2034	2041	2047	2007	2071	2027	1935	2076	2031	2186	2018	2017	2098	2019	2074	2221	2155	2085	2180	2113	2270	2194	2212	2296	2323	2263	2277	2245	2235	2159	2267	2243	2280	2204	2204	2304	2178	2246	2344	2280	2319	2129	2257	2196	2313	2150	2205	2247	2254	2254
1947	1970	2039	2113	2082	2043	2008	2073	2123	2042	2122	2209	2069	2082	1994	2194	2069	2065	2183	2019	2158	2196	2263	2210	2286	2248	2243	2142	2220	2200	2152	2170	2057	2269	2199	2083	2181	2199	2253	2264	2284	2197	2218	2199	2182	2236	2163	2249	2258	2131
2072	2170	2110	2151	2079	2063	2047	2002	2081	2125	2047	2160	2018	2100	2022	2104	2050	2082	2118	2033	2108	2040	2144	2104	2144	2179	2026	2123	2134	2118	2154	2064	2119	2080	2247	2216	2184	2260	2206	2143	2157	2167	2183	2135	2231	2183	2122	2165	2173	2224
2100	2174	2128	2093	2097	2066	2011	1967	2033	2165	2080	2047	2071	2079	2047	2098	2046	2032	2061	2150	2000	2084	2131	2050	2159	2133	2088	2075	2037	2083	2104	2127	2126	2134	2244	2227	2185	2062	2200	2217	2125	2146	2110	2066	2140	2165	2111	2058	2225	2178
2097	2122	2202	2046	2174	2099	1978	2054	2150	2145	2077	2115	2051	2064	2102	2059	2018	1968	1948	2144	2126	2038	2055	2098	2142	2131	1969	2085	2126	2191	2074	2129	2143	2203	2101	2146	2121	2126	2023	2135	2261	2203	2200	2138	2127	2117	2122	2072	2072	2206
2141	2177	2168	2084	2097	2090	2047	1910	2108	2157	2055	2087	2067	2036	2134	2087	2056	1986	2094	2145	2132	2066	2050	2155	1995	2118	1995	2169	1995	2088	2131	2045	2076	2125	2161	2118	2188	2086	2094	2127	2085	2235	2122	2070	2096	2037	2217	2133	2132	2170
2084	2144	2085	2169	2109	1880	2006	2041	2076	2153	2043	1982	2111	2081	2128	2144	2027	1991	2077	2151	2245	2172	2036	2037	2137	2171	2113	2039	2081	2092	2112	2104	2104	2051	2074	2176	2091	2129	2070	2237	2094	2211	2190	2013	2088	2118	2189	2129	2135	2156
2004	2140	2081	2009	2041	1991	2009	2023	2071	2162	2037	2133	2027	2124	2092	2133	2059	2050	2134	2287	2283	2099	2152	2096	2197	2175	2131	2219	2109	2057	1969	1982	2086	2116	2116	2208	2088	2107	2079	2110	2138	2206	2126	2110	2217	2132	2176	2169	2195	2160
2049	2122	2142	2009	2023	1966	1954	1980	2169	2140	2060	2145	2106	2125	2182	2149	2110	2054	2191	2258	2200	2191	2155	2101	2114	2210	2202	2150	2218	2061	2150	2196	2123	2215	2171	2251	2317	2181	2129	2177	2160	2204	2090	2134	2103	2136	2197	2294	2309	2118
2039	2013	2030	2004	2042	1996	1961	1983	2052	2162	2164	2045	2122	2108	2271	2121	2120	2137	2190	2152	2273	2267	2226	2145	2328	2204	2237	2237	2084	2184	2188	2244	2119	2257	2266	2226	2252	2165	2244	2281	2245	2272	2205	2172	2139	2118	2210	2362	2337	2215
1964	2010	2041	1937	1857	1930	1998	1987	2060	2115	2120	2160	2161	2219	2268	2237	2180	2127	2172	2169	2323	2194	2178	2234	2234	2232	2274	2219	2136	2199	2221	2338	2240	2261	2231	2231	2232	2249	2207	2283	2244	2249	2223	2228	2172	2201	2198	2308	2206	2210
1827	1895	1957	1890	1935	1932	1909	2021	2032	2099	2098	2092	2123	2112	2212	2185	2134	2113	2237	2162	2185	2218	2206	2202	2173	2198	2207	2165	2157	2241	2250	2183	2223	2259	2405	2301	2227	2268	2336	2279	2113	2187	2278	2281	2248	2185	2221	2233	2313	2228
1838	1975	1946	1889	1965	1916	1913	2019	1978	2204	2162	2040	2104	2121	2164	2255	2245	2155	2209	2190	2261	2152	2151	2156	2223	2166	2204	2111	2202	2193	2262	2175	2286	2347	2144	2202	2189	2288	2184	2206	2166	2278	2256	2188	2228	2155	2225	2272	2271	2276
1796	1915	1886	1948	1918	1926	1866	1966	1993	2148	2084	2075	2036	2062	2146	2199	2204	2227	2150	2152	2236	2183	2137	2132	2222	2180	2107	2177	2075	2210	2153	2231	2292	2208	2229	2183	2179	2172	2141	2181	2206	2093	2197	2237	2328	2224	2196	2181	2159	2205
1817	1928	1923	1911	1960	1884	1968	1923	1988	2120	2087	2015	2034	2117	2117	2237	2152	2218	2154	2135	2139	2218	2060	2141	2165	2190	2122	2166	2060	2232	2218	2233	2178	2196	2129	2182	2228	2135	2185	2117	2103	2079	2287	2176	2185	2183	2184	2210	2216	2272
1901	2034	1947	1994	1995	1935	1910	1980	2105	2109	2135	2010	2096	2050	2087	2234	2219	2112	2236	2211	2049	2151	2077	2120	2099	2165	2153	2102	2107	2116	2061	2125	2076	2152	2275	2187	2125	2081	2123	2095	2102	2104	2162	2168	2269	2104	2191	2254	2221	2216
1935	1983	2069	1997	2008	1991	1879	2051	2029	2008	2031	1993	1984	2076	2011	2078	2192	2102	2127	2106	2066	1983	2105	2151	2108	2008	2096	2115	2255	2240	2064	2098	2179	2137	2202	2226	2128	2051	2150	2082	2062	2101	2188	2282	2108	2061	2191	2170	2246	2243
1889	1957	1975	1927	1914	2001	1984	2092	2003	2166	2144	1996	1929	1955	1959	2055	2056	2111	2147	2129	2092	2154	2094	2041	2105	2067	1993	2155	2179	2174	2075	2058	2068	2094	2195	2125	2138	2021	2096	2076	1955	2066	2015	2180	2079	2177	2116	2227	2134	2207
1973	1850	1947	2021	2025	1946	1945	1976	1997	2009	1962	2023	2067	2018	2005	2026	2115	2118	2125	2062	2025	2108	2042	2060	2079	2037	2180	2004	2167	2255	2044	2076	2063	2054	2243	2113	2122	2099	2044	2058	2080	2016	2052	2183	2149	2139	2203	2166	2204	2204
1842	1870	1875	1943	1973	1886	1902	1939	2049	2053	2019	2036	2039	1985	1934	1955	2034	2037	2098	2104	2076	2055	2114	2079	2079	1994	2054	2119	2291	2269	2126	2090	1993	2177	2177	2129	2076	2121	1997	2011	2136	2035	2110	2088	2179	2078	2106	2136	2160	2211
1908	1977	1885	1941	1918	1852	1942	1899	1897	2012	1874	2042	2065	2005	2022	1953	1980	2127	2130	1987	2057	2048	2036	2007	2009	2099	2029	2204	2206	2308	2253	2060	2153	2138	2029	2132	2153	2093	2004	2032	2138	2073	2071	2081	2113	2109	2137	2045	2167	2162
1865	1883	1886	1913	1889	1846	1821	1952	1888	1980	1911	2018	2031	2097	1913	2004	2024	2022	2107	2024	2057	2005	2071	2107	2103	1987	2060	2167	2187	2175	2153	2104	2112	2067	2037	2182	2184	2048	2005	2080	2025	2094	2100	2142	2200	2122	2146	2137	2118	2069
1912	1869	1791	1751	1712	1800	1884	1875	1886	1859	1887	1938	1922	1990	1946	1966	2020	2020	2025	2029	2060	2002	2065	2087	2077	2006	2013	2101	2171	2275	2163	2121	2108	2225	2299	2103	2229	2093	2033	2083	2095	2106	2093	2166	2121	2042	2087	2066	2107	2091
1895	1864	1821	1723	1726	1775	1825	1880	1824	1859	1941	1766	1943	1801	1916	1882	1938	2007	2052	2084	2065	2034	2176	2140	2121	2048	1988	2127	2143	2160	2199	2102	2125	2151	2174	2143	2086	2134	2106	2062	2055	2123	2145	2091	2132	2035	2099	2099	2092	2140
1824	1880	1792	1757	1722	1693	1763	1785	1823	1828	1761	1884	1919	1946	1964	1785	1978	1957	1967	2026	2050	2032	2150	2066	2031	2093	2080	2066	2122	2208	2124	2095	2163	2044	2230	2147	2188	2200	2145	2108	2105	2197	2131	2210	2076	2097	2039	2094	2165	2059
1809	1869	1815	1692	1680	1665	1734	1778	1922	1773	1876	1855	1905	1938	1935	1910	1907	1962	2031	2119	2047	2102	2102	2161	2101	2074	2097	2093	2118	2102	2221	2101	2160	2075	2146	2141	2173	2191	2275	2177	2117	2166	2175	2235	2179	2080	2118	2133	2157	2110
1750	1801	1833	1697	1680	1606	1683	1777	1852	1863	1822	1888	1905	1898	1937	1911	1891	1977	2047	1969	2056	2100	2074	2076	2076	2180	2158	2178	2183	2108	2177	2176	2106	2108	2214	2127	2190	2202	2220	2204	2187	2094	2219	2305	2204	2035	2119	2136	2130	2175
1730	1844	1767	1725	1676	1706	1828	1802	1812	1877	1793	1866	2009	1905	2004	1860	1993	1853	2024	2017	2073	2048	2108	2104	2118	2129	2064	2071	2129	2173	2027	2107	2116	2134	2096	2189	2144	2174	2175	2127	2106	2187	2130	2117	2140	2095	2149	2261	2137	2172
1736	1815	1795	1682	1585	1734	1683	1748	1811	1775	1794	1879	1894	1965	1972	1923	1959	1985	2035	2061	1970	2103	2085	2046	2128	2200	2228	2039	2106	2210	2226	2047	2093	2236	2138	2174	2182	2326	2250	2207	2260	2208	2176	2237	2194	2214	2186	2201	2189	2216
1655	1814	1707	1658	1637	1693	1675	1828	1783	1818	1860	1851	1911	2017	2022	1995	1927	1955	2029	1995	2036	2012	2162	2071	1976	2175	2103	2077	2032	2223	2137	2141	2183	2191	2231	2243	2182	2223	2233	2232	2264	2242	2208	2223	2214	2237	2212	2407	2265	2234
1617	1732	1726	1603	1638	1710	1675	1753	1781	1774	1815	1817	1901	1898	1943	2013	1957	1981	2015	2011	1936	2105	2068	2144	2089	2127	2114	2093	2202	2207	2252	2087	2272	2288	2186	2227	2148	2237	2290	2178	2192	2197	2192	2310	2327	2223	2274	2283	2285	2326
1637	1748	1751	1755	1684	1675	1767	1720	1666	1847	1831	1791	2011	1991	1985	1956	1999	2076	2018	2034	1977	2098	2025	2069	2056	2071	2204	2098	2137	2081	2253	2152	2264	2290	2201	2204	2098	2217	2224	2113	2224	2102	2173	2241	2196	2344	2248	2305	2277	2269
1612	1751	1734	1666	1719	1700	1687	1655	1756	1730	1811	1890	1880	1941	1976	2047	1980	1992	2004	2057	2036	2063	2098	2020	2038	2089	2146	2070	2179	2163	2229	2303	2236	2248	2217	2192	2215	2230	2224	2216	2088	2201	2126	2201	2084	2287	2313	2272	2307	2174
1722	1738	1770	1699	1683	1738	1794	1748	1759	1773	1813	1769	1847	1835	1916	1932	2041	1959	2023	2060	1966	2081	2078	2191	2072	2075	2133	2132	2082	2095	2192	2171	2269	2263	2267	2188	2222	2208	2217	2187	2118	2117	2106	2139	2261	2164	2245	2341	2239	2214
1725	1824	1725	1766	1774	1758	1700	1750	1786	1833	1860	1845	1854	1859	1968	1938	1949	2046	1964	1980	2085	2090	2073	2111	2044	2118	2175	2160	2158	2152	2136	2213	2239	2199	2145	2177	2137	2141	2172	2199	2153	2087	2111	2159	2149	2096	2201	2279	2180	2200
1721	1821	1780	1691	1812	1778	1737	1798	1775	1876	1865	1882	1911	1876	1923	1992	2013	1888	1953	1929	2040	2108	2136	2154	2123	2171	2204	2070	2105	2105	2066	2142	2173	2201	2149	2027	2125	2169	2123	2154	2148	2198	2133	2149	2168	2140	2135	2349	2189	2136
1821	1863	1799	1785	1733	1683	1710	1781	1850	1880	1873	1914	1845	1938	1960	1884	2024	2062	1938	1941	2077	1972	2124	2059	2065	2105	2142	2144	2138	2082	2171	2115	2146	2134	2025	2139	2155	2132	2121	2196	2268	2093	2026	2112	2166	2199	2084	2151	2256	2170
1761	1755	1694	1844	1744	1799	1842	1794	1860	1932	1805	1845	1884	1865	2039	2108	1998	2012	2008	1983	2051	2124	2114	2171	2207	2120	2118	2127	2128	2146	2067	2185	2160	2159	2152	2070	2098	2105	2186	2118	2239	2050	2019	2137	2139	2160	2109	2139	1988	2132
1751	1813	1773	1679	1765	1755	1822	1811	1915	1970	1892	1968	1908	1914	1984	2061	2008	2034	2002	2124	1972	2189	2098	2176	2083	2166	2234	2066	2170	2096	2135	2094	2122	2175	2101	2121	2030	2130	2149	2162	2157	2160	2153	2097	2063	2123	2126	2069	2198	2106
1741	1711	1673	1778	1766	1750	1776	1865	1839	1907	1937	1921	1953	1968	1985	2057	2049	1872	2004	2041	2129	2042	2122	1955	2101	2159	2034	2201	2009	2119	2057	2065	2105	2092	2033	2069	2123	2046	2119	2170	2250	2182	2166	2065	2147	2158	2176	2127	2165	2157
1746	1745	1740	1642	1755	1752	1804	1754	1810	1879	1970	1950	1961	1934	1999	1991	2032	2033	2048	2033	2033	2059	2052	2106	2091	2082	2106	2052	2075	2075	2065	2089	2168	2180	2142	2023	2078	2015	2146	2197	2213	2132	2092	2111	2111	2162	2144	2216	2213	2216
1617	1652	1763	1785	1802	1758	1803	1838	1786	1878	1926	1962	1988	1950	1956	1922	2036	1952	2050	2093	2136	2086	2079	2094	2092	2108	2153	2066	2088	2038	2140	2114	2139	2092	2118	2167	2108	2110	2078	2137	2111	2100	2159	2161	2121	2141	2157	2131	2268	2297
1615	1776	1765	1708	1757	1752	1776	1871	1829	1807	1811	1849	1952	1946	1935	1998	1954	2068	2003	2086	2058	2102	2069	2145	1997	2061	2006	2102	2101	2061	2108	2033	1952	2109	2090	2152	2108	2028	2132	2079	2143	2093	2110	2203	2154	2179	2169	2227	2207	2279
1717	1753	1764	1717	1750	1757	1785	1774	1863	1920	1928	1907	1939	1852	1973	2025	1899	2036	1984	2022	2002	2072	2061	2078	2006	2105	2051	1970	2133	2126	2030	2056	2040	2120	2136	2178	2188	2072	2104	2133	2163	2216	2123	2048	2112	2166	2209	2107	2151	2169
1723	1868	1748	1841	1805	1815	1831	1809	1753	1959	1972	1919	2046	1961	1955	2021	1965	2066	1983	1945	1987	2132	2003	2016	2021	2053	1984	2011	2107	2077	1977	2000	2024	2101	2084	2162	2180	2107	2165	2173	2121	2067	2136	2153	2175	2110	2166	2249	2131	2237
1720	1765	1794	1917	1952	1914	1869	1812	1797	1917	1938	2018	2028	1917	1949	1937	2046	2017	1995	2045	2027	1989	2011	1979	2028	2053	1976	2065	2014	2052	2048	2068	2008	2132	2224	2156	2223	2098	2202	2070	2117	2224	2161	2081	2209	2110	2119	2228	2186	2237
1736	1789	1815	1843	1832	1949	1899	1900	1909	1996	1998	2001	2019	1862	1890	1880	1926	2099	1990	1908	2078	1975	2055	2064	2132	2140	2112	2042	2037	2078	2150	2100	2000	2115	2204	2133	2145	2163	2038	2154	2278	2230	2160	2257	2141	2139	2064	2164	2164	2247
1837	1789	1973	1822	1896	1885	1902	1886	1908	1910	2072	2032	2044	2087	1946	2018	2041	1983	2027	1975	1990	2051	2019	2030	2108	2170	2094	2016	2023	2170	2072	2052	2094	2050	2063	2219	2101	2115	2093	2119	2178	2259	2268	2140	2217	2206	2144	2053	2168	2240
1828	1855	1927	1867	1898	1966	1899	1961	1974	1961	1968	2019	2018	2038	2016	1956	2077	2085	2064	2032	1995	2026	2173	2071	2130	2127	2158	2016	2090	2078	2020	2006	1973	2061	2076	2105	2028	2219	2004	2140	2149	2230	2115	2248	2203	2076	2176	2135	2189	2206
1829	1813	1919	1791	1887	1944	1944	1912	1905	1995	1942	2095	2035	1967	2006	2053	2116	2084	2073	2057	2045	2037	2072	2099	2128	2108	2119	2038	2147	2105	2104	2076	1991	2016	2057	2112	2058	2170	2036	2074	2034	2146	2140	2139	2063	2130	2170	2061	2092	2155
1911	1916	1896	1823	1894	1889	1959	1982	1977	1994	1931	1998	1994	2036	2072	2071	2095	2048	2005	2035	2098	2102	2108	2004	2079	2058	2088	2176	2108	2095	1978	1988	1990	2046	1978	2019	2060	2081	2145	2145	2053	2099	2042	2222	2123	2062	2006	2075	2082	2037
1854	1997	1923	1820	1881	1848	1944	2041	1899	1884	1972	1945	2042	1935	1966	2003	2038	2074	2094	1971	2001	1999	2066	1994	2044	2013	2150	2068	2013	2114	2038	2008	1997	1912	2049	2089	1979	2014	2039	1951	2070	1992	2060	2128	2064	2036	2097	1983	2083	1992
1972	2038	1872	1870	1838	1860	1885	2020	2003	1973	1991	1990	1926	2027	1977	1978	2094	2073	2088	2075	2011	2050	2031	2082	1960	2028	2043	2086	2107	1954	1977	1953	1952	1943	2043	1948	1938	2097	2021	1949	2074	2042	2114	2126	2111	2061	2108	2080	2109	2102
1942	1958	1944	1839	1917	1849	1954	1908	2011	1942	2021	2002	2002	2027	2080	1960	2034	1973	2120	1978	2069	1986	2039	2039	2045	2009	2035	2014	2039	2018	2008	2019	2011	1956	1990	1993	2022	2092	2023	2064	2074	2064	2131	2109	2173	2070	2092	2117	2186	2102
1934	2038	1920	1876	1913	1905	1922	2038	1979	2072	1931	1922	1944	1870	2050	2022	2006	2031	2036	2080	2022	2042	2004	1993	1974	1966	2041	2053	2030	1997	1990	2046	1997	1991	2078	1933	2081	2018	2065	2009	2036	2095	2111	2158	2159	2140	2207	2093	2150	2105
1864	1982	2047	1922	1872	1879	1863	2036	2035	2008	2018	2037	2034	2009	1998	1967	1878	1940	2053	1964	1967	1967	2031	1978	2063	1842	2039	2081	1912	2013	2011	1971	2004	1903	1963	2041	2105	2100	2129	2053	2059	2051	2031	2188	2125	2122	2185	2206	2163	2185
1952	2062	2009	1913	1920	1852	1896	1922	2045	1975	1938	1856	1893	1940	1903	1900	2021	1989	2093	1946	1962	1955	1898	1881	1887	1978	1969	2027	2034	1972	1997	1983	1934	2013	2122	2108	2032	2057	2074	2017	2087	2113	2121	2130	2186	2166	2083	2148	2149	2100
1930	1955	1926	1895	1896	2004	1941	1940	1903	1914	2048	1982	2023	2001	1989	1963	1928	1894	1832	1999	2009	1988	1977	1896	1999	1928	1901	1971	1990	2013	1968	1974	2024	2070	2091	2073	2061	1984	2014	1998	2116	2137	2223	2051	2098	2166	2170	2203	2213	2165
1970	2076	1950	1911	1851	1970	1903	2075	1994	2077	1986	1957	1901	1903	1904	1905	1886	1863	1877	2020	1994	2009	1926	1849	1910	1914	1994	2012	1916	1971	1929	2032	2058	1970	2098	2132	1974	2039	2098	1997	2078	2135	2094	2063	2098	2090	2149	2130	2069	2088
1958	1985	1925	1842	1919	1978	2016	1968	1934	2054	1960	2006	2003	1962	1968	1955	1858	1911	1913	1926	1977	2012	1976	1950	1900	1891	1978	1931	1996	2066	1954	2094	2017	1952	1964	2046	2118	2081	2015	2054	2051	2157	2119	2155	2023	2006	2035	2061	2109	2149
1948	2054	1920	1841	1878	2060	2056	2033	2078	2019	1999	1969	1933	1851	2021	1909	1885	1960	1825	2000	1976	1862	1907	1907	1935	1942	1969	1960	1986	1985	2038	1918	1976	2002	2042	2072	2102	2198	2057	2036	2126	2039	2180	2070	2140	1979	2124	2152	2057	2093
2041	1990	1992	1898	1947	1856	2022	2048	2003	2064	2007	1905	1925	1994	2029	2020	1943	1977	2031	1913	1986	1973	1982	2029	1906	1934	1957	1977	2081	1990	2003	2021	1992	1924	2082	2129	2120	1960	2069	2095	2074	2137	2184	2141	2077	2060	2121	2138	2071	2172
1939	1985	1981	1833	1913	1876	1945	1910	1953	1973	2012	2038	1950	1995	2048	1875	2074	1962	1982	1944	1933	1950	1908	1908	2005	1960	2005	1983	2021	1933	2049	2012	1996	2064	2004	2078	2031	2141	2066	2027	2066	2020	2119	2182	2062	2034	2073	1987	2183	2164
1923	1931	1909	1933	1887	1847	1893	1998	2002	2054	2002	2000	1917	1989	1941	2020	1920	1928	1966	1943	2007	1996	1971	1864	2001	1941	1971	2148	1987	2075	1923	1937	2009	1982	1953	2034	2004	2135	2037	2000	2046	2194	2104	2078	2084	2076	2010	2094	2078	2175
1989	2009	2001	1931	1806	1794	1847	1929	1932	1962	2013	2020	1877	2039	2002	2010	1963	2007	1970	2076	1990	1932	1927	1922	1904	1947	1885	2000	2021	2061	2038	2045	2000	2019	2070	2119	2120	2142	1989	2110	2078	2073	2117	2116	2099	2125	2042	2094	2093	2149
1973	1980	1873	1877	1970	1891	1808	1804	1910	1981	2031	2022	2073	1998	2010	2001	1941	2008	2066	1945	2055	1986	1856	1944	1888	2022	1931	1936	1948	1947	1935	2132	1989	1988	1981	2096	2124	2137	2088	1994	2099	2089	2090	2132	2096	2069	1986	1997	2113	2056
2014	1945	1885	1971	1957	1747	1739	1935	2018	1985	1994	1964	1998	1992	1847	1889	1913	1800	1819	1822	1857	1827	1831	1878	1907	1973	2018	1994	2081	2035	1978	1991	1934	2077	2096	2104	2124	2139	2154	2048	2078	2098	2121	2158	2127	2059	2092	2075	1959	2171
1960	2040	2102	1936	1841	1868	1952	1976	1819	1801	1811	1903	1963	1852	2082	1947	1974	1941	1951	2043	1948	1893	1937	1921	1868	1915	1975	1878	2010	1988	2075	2064	1978	2074	2079	2210	2148	2113	2126	2058	2071	2056	2125	2227	2173	2098	2073	2046	2080	2124
1909	2072	2050	1964	1912	1932	1889	1776	1787	1859	1900	1992	2001	2110	2054	1988	1930	1995	2068	2065	2127	2123	2143	2028	2016	1939	1945	1965	1921	2021	2109	2082	2056	2122	1961	2146	2388	2192	2175	1982	2158	2156	2142	2144	2156	2200	2145	2098	2200	2064
1992	1918	1940	2024	1946	1861	1835	1877	1858	2011	1863	1910	1944	1923	1897	1781	1765	1762	1736	1896	1896	1849	1867	1939	2137	2069	1964	2118	1992	2019	1984	2058	2118	2122	2136	2171	2161	2229	2125	2077	2116	2212	2232	2146	2256	2220	2103	2183	2106	2151
1841	2049	2155	1928	1889	1796	1855	1993	1882	1780	1795	1802	1890	1887	1887	1820	1849	1829	1855	1830	1901	1928	1833	1741	1891	1944	2104	2100	2064	2023	2023	2010	2070	2102	2139	2097	2100	2163	2199	2161	2034	2076	2138	2165	2227	2154	2125	2172	2199	2223
1869	2206	2021	1865	1817	1888	1872	1870	1748	1862	1843	1825	1820	1862	1876	1902	1936	2027	2021	2139	2213	2141	2075	2012	1909	1839	1913	2057	2113	2080	2118	2057	2098	2086	2104	2223	2143	2134	2174	2125	2091	1979	2088	2143	2126	2232	2241	2209	2214	2083
1979	1899	1899	1941	1848	1833	1766	1831	1820	1823	1876	1796	1844	1839	1865	1794	1874	1942	2037	2097	2127	2139	2236	2191	2084	2146	1957	1998	1990	1919	2017	2119	2092	2144	2052	1966	2235	2145	2082	2061	2141	2127	2178	2168	2134	2182	2107	2057	2139	2171
1943	1908	1918	2024	1835	1678	1771	1935	1957	1869	1820	1750	1820	1928	1930	1850	1806	1825	1839	1896	1779	1861	2018	2049	2055	2195	2195	2140	2075	1952	2084	1996	2136	2224	2091	1949	2065	2256	2027	2099	2104	2093	2034	2161	2130	2129	2147	2150	2207	2132
1791	1865	1951	1860	1765	1766	1840	1904	1915	1909	2036	1899	1944	1922	1884	1759	1728	1771	1830	1824	1892	1777	1831	1804	1915	2012	2149	2212	2078	2030	1996	2017	2106	2142	2219	2140	2031	2164	2126	1990	2121	2135	2055	2105	2178	2029	2130	2164	2087	2330
1776	1977	1953	1806	1814	1845	1802	1836	1890	2069	1988	1981	1875	1776	1726	1657	1800	1752	1874	1930	1939	2024	1923	1902	1920	1821	1960	2213	2284	2187	2042	2108	2031	1992	2039	2236	2071	2018	2205	1934	2083	2127	2190	2134	2074	2175	2026	2105	2126	2130
1953	1911	1798	1689	1835	1858	1851	1875	2076	2083	1967	1781	1669	1695	1749	1730	1898	1895	1985	2055	2137	2199	2020	1995	1929	1964	1880	2017	2178	2199	2082	2154	2016	1997	2037	2095	2222	2068	2053	2132	1965	2056	2123	2185	2150	2117	2060	2093	2088	2149
2020	1880	1824	1801	1909	1885	1829	1983	1964	1919	1804	1748	1753	1766	1989	2019	2104	2160	2247	2256	2130	2201	2114	2042	2009	1999	1991	2016	2136	2144	2217	2135	2092	1988	2041	2134	2198	2019	1962	2073	2046	2056	2147	2106	2084	1951	2039	2029	1969	2103
1948	1733	1788	1860	1876	1890	1876	1960	1916	1767	1761	1894	2070	2344	2386	2358	2368	2413	2372	2310	2259	2226	2201	2048	2143	2128	2144	2124	1997	2008	2160	2127	2138	2010	2009	1984	2165	2079	1904	2029	2078	1988	2050	2085	2058	2079	2037	1952	1985	1973
1851	1767	1891	1925	1849	1811	1853	1866	1785	1750	2083	2203	2415	2493	2583	2478	2276	2187	2232	2275	2232	2262	2139	2180	2125	2211	2148	2138	2072	2061	2016	2078	2188	2043	1973	2042	2056	2181	1961	1928	2131	2092	2058	2019	2082	1961	1962	1895	1951	1919
1728	1909	2047	1908	1799	1782	1751	1673	1769	2040	2363	2514	2640	2560	2362	2100	1873	1870	1896	1980	2001	2025	2089	2072	2118	2131	2230	2124	2126	2012	1978	2019	2082	2017	2089	2024	2051	1992	1906	1934	2072	2059	2023	2089	1972	2076	1943	1921	1901	2066
1711	2042	2096	1876	1811	1792	1772	1774	1919	2199	2454	2436	2458	2199	1891	1562	1585	1493	1459	1607	1761	1853	1879	2015	2141	2023	2147	2152	2239	2094	1953	1981	2021	2051	2085	2120	2003	2075	2159	1962	1959	2090	2048	1999	2077	2071	2005	2069	1963	2006
1729	1983	2022	1912	1729	1715	1755	1827	2099	2363	2513	2385	2040	1699	1480	1321	1262	1234	1291	1353	1475	1590	1656	1967	2019	2213	2024	2027	2098	2047	2015	1890	2033	2093	2066	2110	1997	1976	2060	2013	1988	2225	2095	1917	1997	2022	2052	2072	1853	2024
1750	2096	2044	1825	1800	1718	1721	1957	2095	2384	2339	1976	1723	1373	1262	1191	1168	1189	1330	1292	1254	1343	1577	1682	2005	2063	2098	2070	2059	2052	2009	1967	1896	2041	2134	1991	1941	1944	2081	2038	1952	2005	2000	2002	2122	2065	1926	2114	1864	2043
1880	2169	2033	1846	1781	1773	1917	2017	2189	2329	2052	1792	1402	1267	1205	1293	1321	1420	1444	1345	1191	1297	1365	1605	1898	1974	2012	2021	1956	1976	2026	1932	1889	1999	2147	2126	1992	1979	2071	2044	2090	2055	2050	1958	1972	2000	2016	2065	1951	1900
2010	2166	1960	1825	1755	1827	1915	2187	2310	2250	1916	1548	1233	1142	1288	1415	1578	1621	1589	1418	1336	1281	1253	1478	1791	2101	2080	2015	2003	2050	2017	1925	1917	1989	2122	2140	2053	1969	2000	2039	2109	2090	1957	1983	2044	2081	2022	2042	2006	2015
2058	2190	1986	1809	1782	1928	2009	2056	2247	2165	1821	1433	1290	1228	1347	1510	1701	1737	1749	1628	1430	1371	1295	1426	1612	2022	2116	2052	2019	1996	2055	1844	1873	1879	2172	2076	1983	2015	2056	2100	1969	2123	1982	2053	2039	2022	2095	2043	1937	1985
2103	2209	1984	1799	1831	1930	2139	2163	2236	2046	1732	1443	1222	1284	1457	1616	1759	1826	1876	1676	1474	1351	1256	1420	1673	1939	2169	2020	2052	2023	2004	1959	1853	1947	2089	2033	1928	2032	2016	2172	1964	2107	1982	1931	2094	2038	2009	2042	1960	2007
1951	2132	2028	1733	1823	1909	2000	2037	2047	1988	1668	1429	1227	1251	1438	1554	1776	1867	1793	1756	1527	1368	1217	1420	1600	1982	2207	2161	2009	2008	2046	1914	1877	2054	2100	2030	2006	2040	2028	2014	2088	1990	1962	1999	1975	1970	2059	2076	1926	1994
2004	2105	1915	1685	1750	1934	2086	2143	2019	2005	1760	1460	1412	1273	1370	1477	1630	1794	1748	1610	1397	1209	1225	1403	1655	2025	2053	2135	1955	1961	2004	1835	1870	2049	2127	1942	1963	2137	2097	2036	1993	1993	2040	1970	2049	2038	2060	2005	2021	1984
1825	2098	1904	1737	1771	1897	2041	2137	2007	1959	1751	1540	1291	1224	1298	1377	1397	1511	1615	1387	1299	1190	1201	1471	1814	2207	2265	2112	2003	1960	1948	1913	1796	2087	2099	1988	2065	2093	1986	1931	2011	1912	2027	2053	1923	1979	2056	2090	2020	1972
1874	1999	1980	1749	1793	1831	2019	2042	2046	1945	1836	1592	1433	1298	1237	1241	1336	1351	1294	1216	1181	1090	1250	1577	2009	2214	2314	2098	1904	1912	1926	1884	1886	2054	2091	1840	2021	2129	1922	2011	2071	1988	2014	1872	1961	1893	2168	1971	2007	2080
1853	1881	1992	1838	1723	1792	2077	2057	2064	2057	1859	1815	1593	1414	1262	1118	1209	1192	1117	1164	1155	1221	1451	1859	2282	2392	2352	1935	1855	1801	1926	1901	1941	2009	1963	1831	1963	2000	1806	1950	1959	1984	1943	1920	2038	1923	2052	1927	2047	2068
1893	1971	1957	1725	1692	1736	1868	2083	2054	1983	1886	1876	1752	1600	1426	1271	1254	1267	1259	1254	1311	1505	1755	2098	2388	2331	2216	1899	1796	1857	1874	1869	2010	1991	1909	1863	2065	2016	1853	2028	1966	1975	2038	1948	1935	1964	2097	1991	2047	2055
1932	1985	1927	1973	1658	1736	1908	1982	2042	2002	1997	2043	1928	1907	1664	1568	1514	1484	1486	1625	1696	1914	2141	2344	2455	2413	2000	1883	1790	1862	1806	1861	1958	1933	1792	1944	2090	1888	1797	2042	2041	2052	1997	2010	1929	1973	1981	2038	1997	2103
1859	1914	1867	1916	1917	1767	1803	1950	1959	1996	2048	2023	2105	2045	2019	1967	1886	1877	2000	1997	2094	2334	2425	2525	2382	2071	1857	1817	1760	1945	1810	1989	2054	1843	1793	1966	2157	1828	1859	1988	1901	2006	2046	1991	1947	2010	1958	1977	2097	2102
1822	1911	1870	1870	1903	1783	1729	1828	1931	2012	2051	2067	2183	2042	2049	2104	2177	2285	2229	2407	2427	2464	2377	2314	1982	1817	1727	1846	1900	1918	1891	1948	1862	1746	1864	2069	1896	1875	1916	2017	1945	2015	2004	2034	1889	1938	2001	2046	1927	2178
1784	1773	1836	1772	1885	1863	1768	1752	1851	2006	2015	2071	1990	1979	2022	2033	2041	2307	2289	2268	2261	2191	2163	1965	1709	1658	1667	1914	1950	1958	1863	1887	1746	1763	1941	2033	1850	1883	2020	1943	2053	2020	1902	1989	1926	1915	1776	2039	2001	2100
1776	1800	1858	1804	1862	1904	1888	1814	1686	1834	2022	2035	2089	2070	1879	2001	2065	1946	1993	1969	1869	1819	1776	1612	1628	1683	1854	2010	1967	1950	1917	1892	1747	1816	2096	1943	1759	2009	1946	1980	2050	1992	1941	1984	2043	1900	1943	1946	2032	2077
1802	1771	1810	1834	1916	1891	1957	1895	1781	1700	1909	1997	2022	1982	1920	1910	1868	1855	1901	1719	1650	1648	1623	1703	1803	1907	1926	2021	2003	2009	1924	1837	1825	1916	1992	1852	1853	1955	1901	1978	1982	2042	1968	2002	1987	1920	2006	1862	2052	1937
1901	1708	1713	1759	1901	1878	1878	1927	1856	1791	1727	1758	1829	2049	1983	1970	1777	1879	1824	1813	1686	1747	1821	1907	1923	1926	1944	1965	2033	1969	1801	1833	2009	2042	1917	1814	1987	1917	1864	1993	1877	1963	1961	1929	1937	1867	1906	1864	1929	2074
1814	1782	1798	1762	1803	1811	1891	1982	2036	1962	1835	1887	1760	1769	1803	1823	1843	1890	1855	1791	1846	1846	1902	1882	1950	1836	1815	1906	1846	1851	1897	1938	1932	1875	1770	1865	1963	1818	1990	2000	1945	1951	1988	2031	1914	2004	1991	1951	1980	1947
1811	1831	1811	1821	1907	1765	1814	1845	1905	2054	1967	2021	1836	1843	1716	1781	1766	1801	1779	1774	1877	1823	1896	1839	1812	1813	1826	1850	1896	1862	1906	2032	1868	1810	1859	1918	1839	1846	1991	2068	2010	1912	2026	2060	1936	2074	1908	1975	1870	2002
1664	1696	1844	1779	1795	1829	1791	1713	1793	1897	2024	2092	2148	2058	1905	1936	1921	1819	1893	1885	1892	1843	1845	1859	1815	1843	1858	1855	1883	1880	1955	1907	1780	1849	2080	1862	1694	1846	2042	1997	2037	1921	1994	1915	2045	1921	1978	1895	1928	2079
1764	1635	1721	1819	1784	1780	1807	1729	1781	1775	1816	1888	1951	2067	2088	2055	2103	2017	1960	1891	1876	1811	1996	1883	1864	1892	1824	2003	2035	1991	1913	1777	1911	2006	1813	1793	1900	1825	1940	1913	1980	2017	1961	1995	1999	1955	1962	1939	1940	2036
1750	1767	1761	1729	1815	1793	1764	1799	1894	1880	1851	1680	1674	1774	1819	1942	1852	1956	1850	1767	1781	1759	1808	1832	1841	1916	2014	2010	1980	1886	1850	1898	2017	1955	1868	1883	1909	1883	1908	1975	2123	2031	2009	2134	2029	1892	1954	1951	1986	2030
1650	1779	1819	1763	1672	1691	1744	1751	1788	1857	1851	1835	1830	1806	1732	1724	1705	1653	1681	1674	1760	1729	1857	1841	1921	2013	1887	1914	1890	1868	1978	1956	1895	1817	1861	1960	1946	1878	1924	2113	2002	1966	2096	2035	2009	2011	1945	2036	1980	2001
1709	1693	1736	1818	1702	1767	1748	1743	1707	1804	1895	1980	1887	1933	1897	1973	1790	1772	1813	1784	1807	1906	1889	1917	1837	1859	1906	1879	1985	2140	1988	1938	1873	1980	2021	1928	1821	2003	2075	1907	1954	2035	2087	2053	2085	2032	2111	1944	1984	2054
1762	1771	1661	1708	1783	1695	1736	1817	1697	1738	1730	1810	1680	1855	1944	1981	1916	1801	1837	1802	1754	1891	1818	1738	1730	1820	1952	2087	2095	2023	1841	1935	2034	2045	1954	1963	1990	2061	1953	2018	2018	2070	1942	2146	2078	2109	2034	2091	1982	2021
1756	1780	1878	1755	1687	1688	1726	1697	1783	1789	1761	1705	1643	1724	1741	1813	1737	1766	1695	1677	1739	1817	1867	1783	1937	1866	1992	1947	1952	1865	2018	2076	1979	1902	1914	1984	2122	2005	1909	2051	1986	1925	2116	2071	2031	2065	1967	2055	2065	1995
1680	1819	1930	1830	1864	1725	1736	1698	1816	1715	1747	1771	1815	1775	1835	1950	1864	1822	1802	1812	1887	1852	1889	1842	1846	1765	1971	1969	1978	2031	2020	2053	1898	1967	1934	2076	1968	2108	2084	2012	1964	2122	2018	2028	2139	2062	2106	2027	2047	2027
1761	1769	1822	1872	1812	1712	1777	1779	1766	1725	1759	1693	1679	1852	1887	1935	1936	1853	1845	1741	1850	1781	1793	1778	1773	1863	1910	1960	1890	1907	1996	1967	2053	1956	1969	1902	2023	2063	2018	1968	2019	2034	2073	2203	2004	2112	2147	2052	2149	2046
1849	1835	1815	1689	1766	1702	1785	1741	1773	1744	1711	1660	1684	1694	1774	1859	1884	1770	1865	1834	1835	1822	1772	1790	1825	1817	1921	1831	1878	1948	2011	2018	1951	2018	1851	2087	2021	1991	2044	1974	1952	2027	2237	2034	2035	2055	2072	2063	2049	2050
1833	1821	1819	1793	1736	1724	1702	1780	1850	1751	1762	1686	1742	1649	1710	1786	1763	1789	1825	1811	1710	1808	1748	1767	1821	1913	1895	1878	1880	1998	1865	1879	1937	1927	1891	1998	2055	1988	2021	1961	2021	2131	2028	2057	2165	2030	2224	2073	2058	2069
1820	1833	1815	1760	1718	1749	1767	1728	1774	1757	1761	1689	1707	1725	1821	1804	1861	1854	1927	1847	1857	1869	1881	1862	1865	1824	1843	1768	1864	1814	1894	1960	1870	1968	1971	1947	2093	1922	1865	1955	2042	2058	2136	2073	1990	2187	2124	2118	2103	1988
1842	1827	1759	1741	1728	1617	1825	1851	1852	1777	1762	1741	1640	1661	1599	1721	1816	1840	1745	1813	1779	1704	1748	1681	1867	1851	1815	1973	1960	1998	1938	2005	1916	1935	1947	2076	2002	2024	2043	2034	1898	2099	2053	2123	2148	2102	2056	2078	2031	2031
1805	1746	1807	1695	1688	1646	1734	1819	1829	1829	1849	1792	1783	1839	1809	1807	1806	1762	1841	1807	1706	1825	1904	1916	1871	1903	1896	1863	1908	1885	1947	1955	2053	1940	1989	2056	2078	2110	1957	1955	1994	2019	2061	2225	2078	2101	2096	2080	2074	1965
1932	1823	1841	1746	1732	1767	1754	1769	1821	1716	1703	1768	1741	1772	1729	1826	1788	1825	1913	1805	1742	1772	1788	1846	1824	1854	1961	1964	1919	1983	1981	1914	1978	1986	1935	2070	2029	1996	2026	1944	2045	2000	2116	2065	2049	2166	2083	2097	2063	2089
1779	1885	1768	1712	1841	1817	1825	1776	1726	1730	1822	1807	1805	1858	1782	1793	1777	1847	1860	1784	1807	1868	1798	1883	1997	1882	1825	1912	1871	1949	1947	1963	1990	1863	1897	1990	2095	2063	1991	2014	1979	2072	2044	2083	2012	2136	2149	2063	2152	2062
1824	1810	1879	1776	1765	1762	1771	1784	1819	1757	1757	1826	1748	1786	1802	1846	1773	1874	1872	1936	1853	1847	1805	1871	1890	1847	1941	1929	2011	1898	1976	1822	1913	2012	2037	2081	1997	1931	2024	1910	1948	2083	2068	1950	2008	2046	2103	2086	2100	2048
1846	1755	1842	1786	1745	1771	1814	1753	1776	1779	1668	1835	1873	1902	1833	1798	1755	1805	1882	1860	1952	1876	1869	1926	1899	1989	1962	1947	2011	1915	1993	1898	1879	1982	2057	2036	1989	2008	1929	2059	2104	2027	1989	2025	2007	2098	2105	2028	2156	2104
1740	1899	1805	1782	1740	1800	1815	1765	1751	1796	1874	1859	1892	1881	1894	1752	1903	1938	1831	1972	1928	1760	1825	1922	1955	1959	1910	1979	1962	2009	1934	1887	1941	2019	2077	2024	2041	2021	2046	2083	2031	2104	2051	2066	2063	2031	1981	2159	2064	2136
1767	1765	1870	1773	1771	1788	1751	1870	1805	1810	1866	1918	1896	1877	1848	1826	1926	1873	1936	1930	1912	1886	1974	2022	2015	1901	2032	1993	1902	1966	1902	1973	1987	2117	1988	2100	2075	1904	1921	2010	2011	2090	2020	2057	1988	2015	2187	2084	2199	2118
1769	1771	1808	1809	1777	1758	1683	1774	1732	1818	1822	1851	1858	1899	1869	1826	1893	1877	1895	1925	1951	1952	1929	2027	1992	1979	1992	2068	2072	2006	1989	1932	2003	2049	2083	2052	2038	1962	1993	1983	1997	1974	2043	2096	2083	2058	2169	2107	2090	2226
1775	1710	1816	1743	1783	1668	1760	1710	1744	1815	1857	1734	1910	1799	1778	1762	1798	1977	1959	1908	1972	1988	2012	2035	1939	1979	2048	1980	2155	2035	2029	1992	2011	2101	2104	2180	2004	2048	1983	1999	1952	2035	2081	2137	2085	2037	2147	2118	2172	2119
1745	1729	1769	1740	1739	1722	1678	1751	1751	1777	1811	1744	1771	1784	1887	1892	1920	1886	1945	2000	2011	1992	1981	2010	2026	1965	1981	2022	2026	2061	2071	2004	1923	2062	2091	2106	2046	2184	2087	2025	2029	2039	2075	2143	2098	2133	2077	2087	2111	2168
1830	1735	1781	1714	1661	1665	1649	1746	1820	1738	1792	1822	1769	1746	1799	1763	1923	1972	2016	1890	2004	2019	2053	2072	1986	1994	1993	2040	2055	1986	2014	1964	2098	2053	2126	2124	2015	2053	2053	2030	2000	2074	2091	2068	2164	2082	2014	2164	2124	2054
1699	1784	1753	1668	1636	1642	1712	1613	1720	1773	1826	1726	1708	1711	1865	1929	1879	1909	1979	1886	1904	1999	2004	1937	1948	1959	1988	2063	2070	2118	1988	2096	2079	2087	2035	2081	2092	1989	2046	1993	2003	1979	1976	2236	2161	2156	1993	2041	2036	1996
1719	1756	1703	1739	1712	1595	1561	1644	1676	1750	1776	1740	1853	1765	1765	1781	1953	1891	1922	1874	2102	1971	2060	1890	1957	1969	1963	2055	1991	2057	2081	2016	2054	2051	2107	2032	2045	2036	2094	2003	1978	2018	2082	2007	2119	2113	1975	2068	1894	2098
1737	1828	1739	1701	1685	1683	1586	1679	1733	1716	1758	1740	1771	1637	1736	1671	1835	1908	1878	1816	1849	2005	1951	1830	1926	1962	1908	2082	1981	2034	1985	2002	2111	2064	2044	2049	2004	2075	2021	2009	1927	1934	2075	2000	2123	2042	2094	1934	2065	1994
1765	1738	1797	1737	1787	1725	1605	1674	1605	1726	1689	1687	1769	1699	1848	1766	1849	1927	1855	1870	1941	1918	1875	1974	1933	1953	1895	1914	1979	2000	1917	1925	1994	2051	2020	2085	2031	2054	1988	2031	1915	1942	2006	1962	2047	2099	2076	1882	1944	2056
1835	1784	1773	1666	1740	1674	1691	1624	1668	1761	1770	1700	1717	1715	1758	1743	1839	1814	1876	1888	1900	1858	1859	1933	1934	1885	1916	1879	1824	1874	1913	1974	1908	1907	1931	2088	2057	1940	2008	1902	1958	1810	1941	1935	2011	1991	1983	1962	1930	2023
1814	1794	1736	1748	1655	1647	1686	1708	1742	1732	1705	1670	1690	1700	1752	1827	1820	1822	1816	1849	1818	1869	1890	1857	1894	1904	1833	1846	1861	1834	1977	1851	1884	1984	1925	1978	1977	1959	1887	1942	1872	1950	1917	1928	1978	1948	1970	1987	2008	2039
1831	1757	1841	1783	1710	1718	1751	1711	1690	1712	1720	1718	1769	1736	1735	1818	1787	1789	1799	1812	1886	1927	1839	1908	1815	1811	1873	1890	1921	1829	1920	1854	1856	1855	1980	1880	1924	1956	1816	1843	1972	1934	1867	1842	1913	1978	1971	2070	1894	1955
1784	1863	1852	1853	1774	1745	1709	1678	1660	1666	1774	1836	1751	1732	1785	1781	1796	1827	1835	1833	1851	1766	1865	1815	1848	1739	1805	1791	1849	1834	1874	1827	1869	1920	1908	1925	1807	1908	1911	1865	1810	1878	1896	1881	1913	1913	1915	1972	2018	1932
1843	1874	1881	1794	1830	1817	1773	1721	1633	1753	1712	1724	1725	1837	1761	1785	1801	1670	1836	1807	1817	1894	1749	1842	1773	1798	1893	1884	1853	1812	1917	1789	1947	1884	1849	1961	1889	1870	1838	1781	1880	1971	1872	1896	1891	1979	1883	1918	1934	1907
1862	1859	1879	1902	1848	1756	1756	1724	1704	1766	1830	1774	1783	1811	1651	1796	1739	1946	1873	1855	1804	1790	1847	1839	1820	1923	1824	1835	1887	1804	1862	1862	1887	1881	1824	1828	1909	1857	1838	1846	1922	1806	1859	1841	1861	1958	1951	1946	1951	1871
1763	1857	1847	1812	1731	1758	1753	1744	1809	1808	1721	1823	1824	1821	1821	1840	1817	1816	1869	1857	1753	1805	1823	1800	1809	1795	1742	1884	1841	1796	1865	1863	1849	1785	1826	2002	1863	1885	1767	1935	1921	1886	1823	1850	1889	1884	1933	1880	1972	1960
1775	1908	1836	1893	1806	1756	1749	1768	1782	1714	1753	1826	1755	1841	1783	1821	1819	1882	1835	1888	1822	1850	1860	1851	1864	1829	1827	1852	1788	1852	1851	1928	1832	1801	1954	1798	1865	1872	1968	1967	1919	1871	1869	1895	1887	1885	1960	2057	1953	1895
1822	1786	1888	1710	1713	1742	1827	1703	1775	1696	1751	1763	1799	1877	1854	1817	1857	1821	1857	1861	1908	1874	1929	1874	1833	1871	1871	1868	1791	1837	1888	1831	1796	1860	1923	1844	1892	1914	1884	1967	1888	1947	2000	1915	1947	1909	1998	2112	1925	2039
1757	1811	1856	1674	1721	1733	1725	1767	1688	1727	1824	1807	1848	1824	1943	1830	1888	1751	1861	1898	1912	1928	1937	1930	1907	1762	1921	1813	1846	1880	1888	1927	1937	1924	1954	1904	1888	1905	1942	1930	1964	1956	1899	1962	2023	1965	2044	2069	1976	1966
1740	1779	1773	1775	1771	1715	1748	1720	1838	1762	1760	1898	1832	1801	1851	1893	1894	1881	1900	1887	1944	1920	1935	1876	1804	1912	1799	1977	1922	1939	1918	1942	2053	1967	1965	1906	1923	1981	2024	1983	1988	1968	2048	1979	1972	1954	1947	1975	1943	1971
1623	1816	1789	1806	1744	1687	1728	1655	1819	1777	1865	1836	1894	1818	1884	1901	1871	1804	1914	1881	1927	1858	1894	1793	1844	1855	1898	1972	2034	1917	1917	1899	1982	1949	1982	1912	1916	2005	1996	1914	1949	1941	1973	2042	2028	1961	2026	1902	2021	2025
1651	1732	1797	1671	1702	1679	1746	1670	1704	1768	1868	1799	1823	1862	1935	1876	1866	1875	1889	1837	1880	1813	1972	1877	1863	1886	1885	1920	2084	1935	1872	1946	1960	1956	1937	1949	1965	1951	2105	1974	1947	1960	1947	1987	1981	2044	1998	1934	1909	1918
1729	1715	1671	1728	1709	1647	1723	1636	1645	1727	1709	1827	1821	1834	1811	1860	1836	1819	1862	1913	1883	1867	1905	1811	1856	1827	1867	1987	1867	1931	1980	1942	1956	1941	1934	1962	1981	2049	1975	2063	1975	1934	1856	2030	1965	1908	2007	1938	1957	1885
1745	1774	1810	1633	1741	1703	1677	1661	1635	1774	1730	1720	1866	1832	1843	1849	1793	1900	1805	1869	1883	1849	1775	1872	1816	1888	1816	1895	1966	1901	1862	1905	1914	1928	1871	1903	1947	1969	1882	1958	1925	1915	1992	1909	1953	1986	1984	1889	1899	1890
1654	1761	1748	1700	1729	1651	1663	1710	1619	1672	1702	1772	1785	1793	1705	1858	1825	1867	1727	1784	1759	1831	1797	1852	1905	1902	1889	1854	1991	1890	1896	1893	1852	1893	1952	1889	1974	2003	2071	1967	1984	1919	1965	1957	1943	1990	2043	1914	1856	1885
1756	1792	1724	1712	1747	1745	1632	1628	1669	1702	1664	1668	1776	1691	1795	1806	1795	1856	1757	1739	1726	1806	1803	1834	1840	1813	1866	1750	1925	1881	1878	1852	1867	1834	1888	1963	1920	1833	1945	1915	1938	1923	1853	1883	1935	1921	1926	1884	1893	1909
1662	1723	1751	1782	1735	1666	1661	1759	1644	1709	1749	1767	1661	1841	1821	1811	1830	1807	1823	1733	1733	1718	1777	1764	1776	1771	1745	1832	1857	1835	1890	1768	1929	1827	1872	1799	1870	1879	1868	1865	1944	1841	1794	1852	1960	1921	1908	1874	1817	1811
1792	1872	1815	1809	1695	1726	1780	1810	1701	1709	1748	1770	1801	1824	1821	1780	1731	1836	1779	1703	1768	1736	1781	1748	1842	1780	1821	1811	1816	1798	1693	1811	1910	1878	1815	1832	1867	1799	1912	1862	1916	1844	1886	1819	1833	1854	1816	1907	1905	1776
1732	1805	1877	1847	1694	1719	1816	1704	1764	1802	1753	1776	1828	1880	1827	1790	1848	1819	1712	1778	1821	1682	1757	1808	1748	1891	1755	1704	1762	1731	1722	1773	1879	1803	1797	1795	1770	1832	1767	1886	1702	1800	1836	1857	1823	1857	1881	1870	1871	1815
1716	1770	1812	1678	1751	1815	1749	1720	1710	1745	1810	1810	1873	1834	1854	1855	1849	1769	1770	1747	1724	1757	1763	1843	1779	1840	1729	1785	1723	1808	1732	1754	1825	1893	1843	1828	1766	1751	1770	1763	1784	1799	1832	1791	1746	1859	1849	1831	1833	1826
1722	1791	1801	1710	1740	1730	1779	1721	1759	1879	1867	1905	1843	1856	1932	1854	1758	1847	1782	1755	1767	1777	1680	1786	1737	1745	1853	1761	1782	1771	1832	1768	1821	1824	1900	1849	1833	1838	1850	1824	1730	1815	1868	1866	1867	1807	1846	1765	1857	1782
1756	1729	1759	1695	1653	1732	1679	1714	1813	1905	1879	1840	1899	1950	1933	1877	1834	1813	1854	1868	1764	1748	1892	1812	1837	1892	1800	1809	1801	1829	1801	1882	1867	1821	1844	1782	1793	1838	1745	1808	1797	1835	1801	1958	1877	1923	1853	1757	1764	1789
1680	1721	1786	1628	1748	1679	1779	1764	1788	1882	1854	1874	1889	1946	1831	1950	1890	1785	1814	1818	1827	1852	1726	1840	1890	1851	1688	1704	1782	1832	1797	1919	1929	1927	1788	1776	1776	1813	1878	1798	1890	1924	1745	1871	2005	1828	1853	1773	1818	1879
1777	1725	1654	1717	1717	1712	1598	1736	1826	1909	1887	1860	1845	1855	1957	1889	1853	1831	1909	1800	1859	1838	1761	1864	1854	1830	1856	1814	1821	1840	1856	1884	1883	1756	1925	1774	1843	1806	1849	1851	1793	1836	1816	1853	1964	1843	1933	1863	1874	1854
1699	1689	1687	1678	1687	1713	1680	1790	1872	1864	1889	1808	1851	1846	1841	1895	1771	1803	1850	1842	1813	1803	1843	1798	1817	1772	1803	1789	1831	1828	1824	1901	1958	1896	1828	1828	1856	1867	1836	1897	1772	1783	1740	1919	1805	1928	1832	1771	1864	1865
1707	1737	1700	1639	1686	1748	1683	1814	1847	1923	1900	1891	1790	1833	1865	1910	1836	1836	1857	1842	1841	1825	1936	1868	1794	1802	1823	1842	1883	1838	1865	1936	1873	1829	1847	1850	1784	1782	1834	1881	1792	1842	1925	1786	1875	1851	1824	1755	1844	1855
1686	1697	1679	1660	1683	1664	1710	1798	1820	1890	1902	1821	1842	1826	1855	1863	1876	1810	1812	1833	1839	1838	1822	1887	1697	1832	1848	1821	1866	1966	1884	1858	1812	1878	1845	1730	1846	1781	1777	1825	1803	1822	1871	1822	1813	1741	1850	1748	1833	1784
1725	1781	1668	1658	1631	1589	1696	1755	1828	1872	1847	1772	1833	1900	1795	1842	1789	1824	1786	1765	1813	1719	1879	1852	1820	1792	1824	1828	1942	1860	1861	1879	1946	1768	1705	1744	1722	1840	1811	1769	1791	1773	1763	1753	1790	1790	1819	1779	1819	1849
1812	1743	1730	1691	1705	1642	1752	1704	1743	1781	1812	1781	1930	1823	1873	1824	1835	1814	1759	1809	1798	1822	1795	1780	1732	1764	1822	1886	1863	1927	1898	1861	1878	1844	1745	1733	1684	1801	1791	1726	1835	1812	1820	1762	1772	1829	1743	1778	1866	1788
1709	1799	1694	1757	1689	1653	1693	1688	1722	1735	1789	1812	1798	1865	1812	1833	1758	1767	1738	1746	1804	1795	1787	1844	1757	1756	1791	1867	1912	1929	1908	1846	1893	1769	1775	1811	1869	1743	1716	1794	1793	1756	1845	1746	1815	1881	1749	1804	1860	1788
1687	1687	1712	1756	1746	1795	1803	1716	1776	1761	1827	1852	1892	1859	1791	1701	1851	1703	1818	1821	1797	1750	1708	1779	1814	1834	1765	1857	1885	1866	1830	1856	1782	1758	1752	1718	1668	1733	1800	1713	1752	1745	1823	1818	1849	1824	1747	1833	1811	1829
1745	1743	1722	1669	1813	1645	1708	1766	1797	1774	1867	1903	1936	1782	1803	1798	1823	1814	1840	1798	1830	1857	1834	1866	1734	1885	1779	1912	1841	1864	1799	1710	1755	1694	1755	1746	1852	1788	1738	1825	1750	1768	1730	1821	1858	1788	1787	1836	1765	1806
1730	1600	1733	1725	1742	1653	1625	1732	1813	1770	1895	1868	1880	1837	1779	1781	1733	1746	1746	1859	1724	1763	1804	1773	1740	1821	1789	1871	1930	1845	1847	1819	1780	1712	1713	1757	1837	1796	1724	1779	1769	1831	1806	1863	1895	1903	1860	1744	1796	1860
1742	1773	1766	1641	1672	1653	1701	1778	1697	1830	1807	1827	1852	1748	1691	1813	1745	1809	1781	1842	1780	1811	1784	1723	1809	1795	1833	1838	1828	1813	1904	1699	1761	1817	1823	1817	1806	1846	1852	1808	1746	1868	1790	1871	1848	1809	1861	1803	1738	1858
1774	1800	1765	1746	1698	1707	1697	1731	1737	1803	1821	1811	1745	1710	1751	1777	1757	1757	1783	1720	1739	1770	1756	1799	1772	1817	1775	1827	1867	1778	1805	1858	1817	1783	1809	1846	1787	1839	1773	1731	1736	1765	1829	1805	1815	1800	1793	1811	1814	1842
1788	1711	1761	1646	1731	1747	1687	1746	1755	1798	1807	1748	1709	1709	1653	1703	1749	1739	1711	1755	1720	1779	1713	1741	1766	1817	1758	1791	1789	1789	1763	1824	1817	1835	1843	1817	1825	1749	1827	1778	1816	1782	1776	1799	1884	1820	1804	1782	1816	1787
1725	1762	1795	1694	1722	1705	1706	1778	1736	1768	1790	1750	1830	1739	1805	1713	1734	1681	1779	1736	1692	1749	1765	1847	1789	1732	1863	1792	1871	1725	1775	1721	1870	1809	1845	1783	1764	1827	1773	1762	1777	1767	1730	1768	1844	1877	1822	1790	1741	1825
1802	1862	1749	1753	1719	1772	1766	1715	1873	1819	1690	1695	1709	1701	1704	1707	1712	1743	1718	1718	1709	1712	1738	1778	1819	1771	1808	1829	1712	1719	1819	1725	1833	1812	1802	1891	1856	1845	1781	1813	1780	1795	1787	1849	1803	1804	1860	1871	1755	1858
1720	1779	1746	1790	1733	1684	1768	1765	1884	1765	1738	1701	1728	1751	1791	1772	1697	1676	1729	1769	1663	1798	1795	1818	1728	1815	1743	1842	1768	1665	1607	1730	1750	1816	1897	1867	1812	1795	1844	1808	1787	1893	1893	1808	1815	1723	1747	1830	1698	1772
1821	1881	1751	1713	1791	1726	1770	1827	1795	1790	1800	1758	1730	1752	1779	1715	1764	1805	1780	1770	1694	1697	1687	1717	1798	1765	1696	1695	1708	1833	1695	1768	1750	1809	1825	1839	1847	1848	1830	1761	1820	1862	1735	1837	1796	1839	1808	1754	1753	1739
1755	1804	1797	1720	1811	1786	1764	1809	1778	1730	1731	1723	1833	1764	1851	1734	1754	1806	1814	1696	1750	1737	1699	1704	1771	1811	1713	1755	1735	1732	1735	1794	1707	1717	1843	1797	1940	1793	1780	1809	1783	1722	1796	1689	1775	1769	1797	1764	1720	1745
1678	1770	1722	1768	1726	1728	1695	1727	1659	1889	1761	1822	1691	1843	1772	1756	1802	1878	1847	1738	1677	1727	1722	1782	1773	1740	1805	1790	1796	1793	1691	1799	1753	1733	1809	1822	1903	1780	1805	1816	1799	1785	1769	1712	1784	1819	1712	1776	1710	1790
1680	1781	1684	1686	1673	1686	1668	1768	1687	1721	1737	1717	1746	1729	1812	1780	1801	1749	1852	1722	1736	1707	1778	1743	1805	1834	1832	1805	1798	1708	1739	1738	1810	1806	1863	1841	1832	1860	1841	1917	1827	1766	1808	1809	1828	1805	1697	1696	1761	1744
1744	1670	1692	1749	1758	1670	1756	1722	1661	1657	1689	1729	1724	1691	1816	1749	1833	1839	1790	1690	1671	1746	1721	1720	1760	1882	1766	1794	1765	1800	1722	1670	1746	1907	1842	1875	1788	1814	1854	1858	1854	1764	1873	1846	1798	1788	1737	1715	1804	1832
1766	1753	1662	1757	1776	1633	1674	1755	1629	1706	1694	1678	1717	1708	1727	1843	1776	1795	1703	1693	1654	1706	1717	1811	1745	1839	1837	1836	1782	1791	1773	1706	1867	1833	1816	1828	1890	1865	1818	1786	1846	1790	1818	1858	1760	1826	1797	1798	1768	1896
1790	1714	1652	1711	1645	1729	1682	1659	1695	1627	1574	1606	1648	1684	1613	1692	1703	1752	1679	1691	1741	1753	1697	1787	1765	1746	1802	1766	1769	1755	1750	1811	1863	1941	1810	1796	1806	1759	1781	1775	1882	1843	1849	1777	1829	1745	1793	1846	1788	1951
1799	1717	1754	1703	1675	1705	1723	1677	1611	1667	1658	1671	1661	1605	1714	1625	1785	1763	1724	1670	1769	1653	1796	1771	1819	1731	1807	1710	1779	1748	1877	1859	1876	1868	1874	1817	1841	1809	1769	1829	1836	1758	1874	1842	1824	1784	1823	1849	1910	1869
1703	1696	1681	1653	1589	1700	1637	1751	1603	1648	1627	1598	1735	1677	1739	1728	1674	1742	1744	1739	1757	1664	1737	1764	1752	1744	1689	1744	1691	1724	1825	1763	1829	1795	1864	1875	1934	1804	1781	1775	1847	1888	1864	1873	1784	1786	1823	1884	1807	1874
1639	1748	1698	1710	1701	1740	1687	1749	1645	1633	1709	1680	1681	1662	1742	1766	1728	1673	1704	1679	1716	1712	1671	1748	1793	1736	1746	1752	1751	1749	1823	1816	1854	1820	1778	1811	1888	1743	1801	1791	1891	1784	1918	1822	1886	1922	1869	1915	1786	1861
1686	1710	1730	1712	1741	1636	1707	1719	1622	1669	1682	1757	1765	1753	1748	1749	1751	1768	1685	1726	1712	1711	1758	1831	1761	1777	1749	1712	1884	1763	1847	1785	1893	1733	1785	1822	1779	1878	1836	1858	1818	1855	1894	1842	1875	1892	1929	1897	1910	1844
1576	1644	1594	1648	1623	1648	1639	1727	1779	1674	1787	1698	1735	1706	1779	1732	1754	1753	1691	1767	1641	1699	1744	1764	1727	1735	1737	1846	1868	1833	1838	1853	1773	1880	1799	1771	1784	1788	1866	1813	1857	1830	1776	1875	1937	1949	1817	1799	1850	1887
1621	1653	1608	1605	1598	1619	1605	1704	1682	1733	1744	1774	1705	1740	1794	1723	1777	1820	1668	1697	1726	1721	1791	1783	1711	1728	1710	1823	1880	1889	1828	1825	1885	1840	1806	1794	1808	1858	1832	1869	1791	1890	1853	1923	1893	1862	1902	1835	1877	1812
1606	1621	1643	1625	1586	1636	1623	1544	1629	1738	1781	1832	1684	1697	1726	1797	1778	1713	1686	1709	1670	1679	1817	1794	1677	1694	1817	1709	1812	1891	1847	1807	1837	1753	1899	1730	1775	1809	1804	1949	1911	1871	1904	1858	1837	1877	1911	1880	1953	1857
1623	1651	1661	1704	1574	1652	1638	1594	1683	1702	1662	1713	1749	1697	1752	1712	1661	1819	1653	1659	1600	1634	1789	1654	1775	1720	1772	1865	1810	1762	1807	1802	1834	1793	1829	1810	1851	1869	1776	1816	1931	1877	1886	1942	1846	1849	1850	1907	1838	1877
1539	1674	1714	1682	1584	1675	1539	1602	1664	1699	1735	1719	1672	1684	1726	1727	1676	1616	1670	1672	1724	1613	1669	1755	1755	1799	1708	1784	1835	1846	1887	1799	1783	1778	1819	1765	1902	1806	1902	1796	1831	1936	1892	1846	1848	1869	1881	1825	1860	1875
1680	1766	1741	1701	1645	1648	1546	1643	1628	1614	1714	1679	1620	1689	1703	1678	1737	1635	1621	1591	1702	1653	1654	1641	1704	1702	1739	1782	1743	1874	1804	1873	1723	1790	1797	1833	1925	1912	1894	1892	1832	1833	1926	1857	1843	1874	1855	1883	1897	1958
1707	1727	1747	1622	1674	1662	1605	1663	1640	1653	1724	1741	1708	1665	1630	1715	1651	1612	1610	1657	1612	1677	1599	1775	1708	1717	1716	1747	1734	1806	1808	1771	1749	1739	1777	1858	1888	1865	1938	1860	1878	1819	1887	1757	1887	1908	1920	1828	1967	2019
1607	1771	1706	1666	1715	1660	1578	1640	1677	1703	1757	1762	1809	1633	1733	1630	1685	1681	1718	1641	1656	1685	1722	1677	1679	1739	1741	1734	1815	1801	1774	1796	1805	1793	1719	1899	1858	1935	2034	1913	1885	1910	1925	1808	1912	1871	1923	1971	1936	1956
1676	1688	1730	1743	1651	1667	1626	1640	1690	1647	1701	1668	1735	1749	1666	1613	1642	1594	1632	1714	1624	1640	1704	1686	1776	1812	1673	1769	1798	1845	1734	1793	1841	1751	1876	1911	1928	2002	2039	1993	1992	1938	1861	1901	2011	1917	1983	1914	1965	2040
1749	1648	1722	1664	1574	1507	1553	1617	1670	1552	1653	1727	1710	1717	1657	1705	1630	1710	1684	1652	1704	1736	1727	1782	1645	1730	1822	1798	1862	1756	1777	1838	1712	1824	1872	1956	1991	2017	2069	2043	1884	1971	1856	1918	2029	1980	2030	2031	1963	2049
1618	1706	1678	1652	1667	1541	1578	1537	1582	1593	1592	1612	1635	1600	1628	1679	1745	1661	1739	1773	1726	1740	1841	1825	1779	1741	1702	1795	1905	1788	1825	1811	1922	1908	1940	1983	2067	1985	2022	1891	1975	1924	1833	1916	1934	1977	1935	2157	2017	2085
1623	1688	1627	1638	1643	1574	1496	1547	1561	1558	1590	1550	1636	1647	1598	1591	1686	1731	1699	1713	1694	1750	1755	1844	1813	1763	1782	1864	1793	1820	1839	1799	1798	1889	1927	2001	2013	2038	2004	1917	1873	1924	1972	1977	1949	2057	1980	1956	2067	2067
1618	1698	1733	1576	1636	1518	1531	1550	1624	1585	1618	1621	1518	1546	1604	1672	1657	1603	1763	1672	1684	1698	1698	1743	1702	1836	1782	1848	1747	1816	1850	1795	1859	1881	1948	1967	2042	1965	1960	1876	1933	1982	1970	1956	1953	1941	2074	2132	2078	2012
1592	1687	1672	1543	1540	1458	1562	1514	1565	1528	1574	1608	1606	1492	1572	1644	1668	1636	1603	1624	1722	1647	1742	1755	1732	1807	1793	1766	1830	1844	1798	1839	1899	1868	1941	1901	1942	1925	1914	1936	1875	1964	1941	2031	1954	1975	2023	2027	2113	1918
1597	1674	1639	1557	1513	1509	1536	1520	1567	1626	1669	1652	1526	1541	1646	1642	1572	1678	1661	1681	1718	1690	1674	1723	1800	1766	1778	1860	1843	1812	1763	1885	1930	1910	1922	1898	1879	1850	1927	1901	1860	1897	1938	1984	1953	1981	2000	1961	1903	2002
1701	1621	1623	1504	1524	1552	1491	1538	1637	1553	1732	1586	1618	1573	1548	1637	1610	1704	1717	1660	1614	1674	1689	1659	1713	1637	1757	1823	1767	1828	1934	1908	1883	1929	1891	1789	1821	1834	1858	1835	1909	1994	1954	1909	2012	1955	2031	1968	1979	1927
1656	1600	1592	1503	1473	1522	1558	1514	1574	1653	1635	1615	1708	1719	1660	1666	1609	1683	1685	1606	1626	1617	1674	1708	1716	1686	1710	1847	1844	1923	1816	1880	1842	1893	1835	1852	1802	1784	1774	1812	1882	1931	1935	2010	1918	2014	1969	2017	1884	1905
1627	1585	1644	1546	1513	1529	1585	1549	1601	1639	1657	1726	1663	1708	1666	1665	1731	1715	1696	1706	1666	1670	1632	1657	1794	1724	1753	1829	1818	1846	1817	1831	1902	1895	1837	1991	1817	1812	1871	1808	1822	1943	1914	1909	1903	2008	2039	1923	1929	1935
1608	1629	1563	1574	1427	1519	1490	1549	1588	1561	1595	1678	1607	1687	1662	1680	1678	1697	1725	1652	1656	1695	1655	1713	1825	1788	1736	1784	1799	1765	1796	1840	1850	1949	1853	1847	1889	1858	1885	1943	1810	2005	2103	1971	1969	1930	1947	2007	2061	2082
1589	1541	1601	1457	1534	1572	1508	1520	1566	1522	1636	1600	1600	1647	1706	1564	1633	1603	1684	1658	1640	1681	1715	1742	1788	1803	1829	1818	1798	1805	1844	1868	1883	1968	1889	1823	1907	1849	1828	1972	1983	2014	1926	2009	2034	1961	2000	1954	1985	2049
1579	1536	1513	1476	1476	1492	1448	1496	1476	1543	1581	1595	1614	1627	1660	1653	1632	1591	1618	1627	1652	1669	1709	1763	1742	1767	1786	1788	1803	1802	1849	1893	1950	1880	1963	1892	1834	1838	1885	1862	1931	1869	1971	2046	1970	1998	1976	1993	2052	2043
1603	1511	1456	1527	1513	1480	1457	1485	1494	1544	1572	1497	1674	1703	1582	1636	1567	1661	1627	1626	1755	1666	1734	1734	1798	1740	1821	1757	1811	1787	1932	1874	1941	1894	1781	1836	1903	1866	1809	1928	1926	1949	1989	1992	2094	1905	1991	1980	1819	1942
1552	1545	1602	1508	1593	1455	1525	1538	1570	1562	1538	1575	1585	1619	1618	1603	1588	1590	1558	1616	1631	1617	1738	1703	1817	1838	1753	1772	1820	1803	1844	1883	1826	1870	1774	1832	1886	1910	1906	1873	1863	1924	1956	1930	1981	1952	2038	1969	1928	1915
1535	1612	1625	1548	1493	1567	1443	1490	1530	1594	1558	1513	1564	1618	1581	1611	1589	1539	1579	1665	1614	1701	1786	1728	1801	1800	1848	1790	1703	1825	1803	1896	1829	1946	1804	1870	1816	1852	1888	1909	1903	1876	1941	1940	1865	1919	2079	1895	2005	1898
1547	1594	1523	1540	1546	1536	1434	1436	1539	1499	1444	1503	1599	1540	1572	1577	1633	1598	1595	1655	1681	1715	1774	1681	1746	1808	1762	1797	1756	1761	1810	1871	1854	1863	1880	1843	1950	1891	1995	1881	2010	1999	1892	1972	1899	1967	1992	2046	1972	1974
1543	1478	1626	1474	1402	1447	1498	1508	1541	1552	1555	1631	1574	1608	1670	1560	1571	1570	1595	1699	1679	1824	1742	1765	1777	1811	1811	1771	1803	1747	1892	1803	1887	1921	1924	1929	1847	1887	1983	1935	1958	1948	1974	2047	1949	1976	2036	1978	2007	1952
1487	1605	1456	1502	1552	1581	1468	1487	1530	1626	1570	1517	1538	1598	1537	1678	1631	1637	1605	1752	1693	1729	1805	1785	1845	1733	1797	1735	1816	1817	1893	1862	1890	1942	2001	1930	1890	1931	1960	2003	2030	1936	1925	1874	1973	1934	1929	1976	2047	2063
1507	1519	1446	1476	1540	1510	1503	1527	1505	1530	1503	1602	1584	1570	1534	1675	1559	1657	1664	1716	1690	1795	1928	1825	1712	1708	1782	1724	1822	1806	1809	1877	1827	1978	1940	1972	1959	1868	2007	1990	2036	1905	1956	2011	1927	1915	1995	2013	2018	2055
1627	1546	1506	1532	1466	1409	1509	1463	1615	1528	1594	1554	1597	1665	1541	1635	1610	1657	1599	1738	1693	1808	1774	1809	1743	1787	1722	1749	1833	1772	1820	1863	1864	1925	2003	2001	1885	1938	1956	1886	1952	1923	1974	1924	1905	1999	1990	1931	1977	2043
1502	1503	1533	1496	1467	1417	1575	1477	1521	1579	1579	1628	1605	1630	1630	1576	1731	1652	1707	1706	1769	1796	1808	1788	1751	1705	1706	1804	1722	1759	1807	1870	1847	2003	1963	1976	1941	2007	1940	1935	1937	1914	2104	1933	1916	1919	1913	1951	1970	1892
1526	1529	1513	1449	1462	1478	1479	1486	1613	1593	1687	1581	1722	1668	1659	1623	1587	1693	1661	1727	1761	1708	1745	1745	1725	1783	1689	1722	1825	1887	1810	1865	1816	1903	1965	1904	1856	1934	1891	1892	1938	1997	1949	2135	1975	1897	1880	1955	2017	1995
1550	1471	1456	1406	1287	1407	1516	1514	1592	1582	1566	1566	1674	1652	1639	1615	1668	1637	1699	1656	1651	1734	1699	1679	1713	1812	1792	1824	1820	1923	1874	1825	1929	1849	1955	1935	1852	1942	1886	1816	1972	2017	1998	1964	1821	1837	1830	1919	2014	2012
1442	1572	1457	1332	1369	1470	1452	1542	1569	1618	1640	1576	1646	1606	1661	1602	1737	1748	1680	1662	1699	1743	1745	1651	1726	1850	1831	1864	1827	1911	1867	1836	1866	1845	2014	1889	1945	1885	1913	1936	1981	2008	1983	1912	1937	1909	1965	1956	2071	1998
1481	1467	1436	1466	1476	1501	1519	1580	1554	1618	1684	1604	1672	1655	1603	1636	1644	1640	1708	1681	1732	1759	1765	1783	1841	1847	1905	1869	1802	1898	1916	1966	1788	1893	1894	1956	1965	1902	1932	1924	1950	1932	1926	1911	1912	1968	1929	1947	2051	2065
1492	1463	1457	1401	1461	1467	1438	1581	1518	1580	1585	1658	1591	1648	1706	1635	1661	1674	1682	1750	1759	1715	1834	1775	1885	1785	1815	1869	1825	1794	1788	1894	1881	2006	1920	1970	1861	1862	1865	1931	1927	1949	2084	1903	1851	1908	1929	1995	1941	2018
1483	1518	1464	1384	1435	1540	1512	1545	1521	1601	1635	1656	1576	1642	1725	1668	1675	1768	1693	1715	1780	1820	1719	1841	1892	1849	1826	1813	1828	1814	1852	1840	1753	1939	1855	1954	1897	1931	1877	1894	1820	1893	1951	1906	1910	1836	2016	1920	1934	2026
1436	1429	1424	1438	1461	1466	1567	1517	1538	1520	1608	1487	1567	1575	1668	1623	1664	1742	1693	1720	1744	1753	1778	1776	1829	1802	1795	1833	1745	1785	1816	1786	1785	1775	1742	1842	1900	1914	2002	2019	1897	1967	2012	1831	1899	1787	1918	1999	1940	1968
1453	1439	1549	1459	1412	1544	1564	1554	1554	1566	1566	1605	1582	1660	1709	1748	1653	1669	1795	1705	1730	1741	1709	1793	1748	1754	1784	1743	1744	1737	1865	1793	1669	1696	1867	1945	1967	1936	2005	2030	1924	2041	1966	1900	1899	1885	1960	1991	1992	1963
1453	1542	1457	1542	1434	1463	1553	1585	1513	1581	1558	1547	1584	1618	1642	1705	1639	1660	1657	1664	1621	1620	1776	1770	1743	1717	1785	1749	1773	1805	1769	1783	1770	1845	1874	1911	1949	1902	1959	1975	1994	1946	2047	1951	1928	1981	1897	1857	1914	1840
1523	1583	1535	1517	1531	1538	1552	1522	1482	1564	1502	1587	1629	1636	1651	1705	1739	1670	1746	1678	1701	1673	1765	1732	1729	1705	1823	1748	1833	1877	1733	1729	1775	1865	1950	1888	1841	1846	1852	1909	1842	1932	1996	1969	2000	1904	1872	1906	1913	1935
1624	1537	1572	1485	1572	1494	1464	1603	1488	1670	1670	1630	1658	1577	1758	1680	1661	1734	1712	1641	1640	1704	1707	1735	1792	1701	1744	1784	1835	1866	1787	1789	1962	1891	1869	1886	1730	1902	1861	1803	1855	1802	1873	1953	2088	1978	1937	1880	1864	1866
1573	1532	1507	1558	1587	1543	1497	1538	1617	1593	1588	1644	1550	1755	1642	1677	1743	1608	1651	1677	1650	1658	1723	1717	1663	1708	1870	1760	1838	1746	1869	1788	1939	1930	1898	1775	1894	1888	1869	1848	1851	1814	1866	1979	2055	1957	1862	1903	1879	1887
1586	1621	1471	1589	1488	1477	1569	1589	1530	1614	1653	1646	1709	1655	1803	1743	1721	1770	1608	1637	1647	1735	1705	1697	1712	1781	1770	1891	1812	1818	1813	1820	1941	1851	1799	1814	1774	1787	1826	1873	1880	1752	1837	1916	1976	1979	1853	1783	1830	1854
1514	1571	1495	1444	1564	1516	1463	1620	1583	1583	1639	1585	1685	1693	1592	1691	1650	1691	1606	1630	1575	1735	1708	1758	1739	1793	1746	1837	1814	1700	1739	1785	1968	1884	1780	1809	1773	1815	1873	1846	1808	1842	1841	1872	1878	1888	1806	1784	1837	1882
1526	1470	1481	1488	1509	1525	1565	1659	1596	1560	1589	1583	1636	1663	1678	1648	1646	1675	1678	1590	1689	1699	1800	1827	1706	1769	1790	1843	1743	1740	1686	1828	1878	1820	1672	1722	1734	1742	1868	1800	1791	1803	1830	1828	1873	1867	1814	1801	1820	1798
1442	1460	1492	1482	1546	1535	1633	1590	1563	1622	1515	1681	1597	1695	1637	1695	1675	1650	1688	1554	1649	1755	1718	1713	1787	1796	1797	1718	1708	1670	1697	1747	1806	1853	1752	1714	1648	1793	1767	1895	1817	1823	1745	1799	1804	1789	1808	1776	1830	1866
1441	1533	1491	1511	1527	1477	1498	1573	1529	1548	1557	1623	1589	1680	1601	1659	1645	1608	1681	1692	1707	1767	1599	1768	1759	1844	1886	1719	1792	1710	1668	1688	1818	1851	1784	1702	1650	1718	1722	1765	1732	1794	1739	1850	1850	1799	1798	1869	1831	1790
1445	1548	1569	1468	1528	1530	1524	1458	1530	1577	1649	1576	1585	1731	1611	1696	1677	1596	1688	1720	1730	1692	1763	1740	1740	1802	1843	1791	1715	1759	1659	1755	1844	1815	1768	1768	1799	1707	1679	1820	1772	1712	1871	1774	1839	1791	1721	1830	1770	1786
1554	1568	1598	1482	1482	1460	1595	1535	1552	1592	1684	1571	1634	1645	1671	1693	1631	1650	1590	1674	1679	1679	1742	1696	1798	1703	1792	1787	1759	1665	1749	1791	1806	1863	1850	1743	1800	1794	1713	1720	1831	1859	1936	1783	1754	1751	1704	1831	1740	1822
1537	1540	1509	1485	1492	1435	1550	1583	1565	1530	1674	1637	1563	1662	1663	1682	1685	1710	1689	1653	1604	1714	1704	1687	1656	1711	1777	1685	1710	1800	1791	1810	1732	1797	1884	1819	1889	1844	1773	1719	1877	1899	1949	1812	1833	1711	1707	1780	1734	1736
1541	1618	1468	1384	1458	1465	1473	1578	1534	1525	1594	1614	1628	1561	1699	1701	1681	1790	1723	1735	1739	1739	1746	1705	1846	1666	1739	1657	1643	1770	1809	1813	1765	1779	1882	1766	1892	1829	1845	1823	1839	1892	1895	1823	1707	1701	1674	1725	1767	1682
1520	1557	1500	1410	1482	1454	1457	1526	1541	1562	1642	1620	1593	1702	1667	1687	1776	1807	1706	1731	1647	1721	1615	1735	1658	1642	1714	1649	1655	1765	1785	1808	1739	1711	1722	1779	1873	1741	1785	1831	1804	1757	1830	1725	1769	1661	1693	1712	1693	1688
1612	1538	1490	1494	1482	1475	1520	1563	1519	1592	1560	1680	1584	1652	1716	1609	1644	1711	1827	1804	1741	1642	1769	1709	1755	1803	1753	1708	1738	1699	1738	1810	1720	1836	1723	1743	1751	1776	1775	1666	1804	1776	1858	1867	1717	1729	1685	1732	1688	1696
1593	1546	1483	1489	1455	1516	1512	1549	1583	1571	1645	1634	1688	1594	1624	1639	1657	1696	1742	1713	1742	1746	1670	1719	1706	1704	1708	1675	1732	1672	1695	1735	1699	1781	1745	1779	1687	1885	1628	1716	1728	1718	1772	1793	1773	1809	1725	1679	1740	1632
1567	1523	1486	1404	1474	1484	1524	1552	1630	1642	1634	1634	1592	1551	1693	1651	1674	1628	1734	1771	1724	1629	1712	1724	1685	1672	1682	1700	1683	1676	1696	1779	1734	1762	1751	1795	1811	1742	1681	1724	1728	1830	1723	1760	1660	1616	1656	1646	1688	1726
1522	1622	1531	1426	1503	1482	1569	1511	1566	1625	1616	1678	1644	1592	1629	1624	1562	1688	1705	1829	1761	1661	1688	1710	1693	1742	1701	1716	1792	1695	1702	1708	1691	1807	1661	1644	1730	1668	1710	1679	1727	1821	1640	1663	1672	1763	1689	1634	1624	1690
1575	1496	1440	1491	1522	1505	1520	1550	1588	1614	1732	1629	1539	1622	1605	1622	1605	1596	1722	1652	1768	1692	1692	1758	1627	1644	1748	1755	1762	1655	1675	1658	1638	1658	1757	1761	1663	1691	1738	1770	1628	1638	1609	1607	1727	1660	1647	1689	1603	1615
1583	1538	1491	1430	1515	1441	1523	1539	1621	1655	1657	1597	1626	1621	1673	1635	1592	1589	1664	1702	1742	1678	1642	1688	1752	1688	1701	1779	1691	1753	1728	1650	1694	1721	1670	1710	1623	1693	1662	1619	1617	1639	1620	1684	1654	1707	1702	1603	1543	1650
1618	1513	1510	1482	1435	1496	1523	1542	1592	1629	1566	1649	1576	1576	1626	1633	1675	1653	1688	1677	1596	1703	1630	1688	1723	1624	1696	1630	1725	1717	1627	1653	1693	1746	1704	1729	1592	1661	1578	1602	1619	1613	1690	1613	1724	1662	1632	1659	1633	1551
1582	1576	1447	1426	1443	1546	1566	1569	1564	1644	1548	1551	1514	1605	1615	1586	1708	1645	1651	1623	1578	1762	1673	1652	1655	1609	1669	1749	1704	1660	1693	1758	1710	1715	1714	1750	1640	1709	1533	1567	1524	1643	1582	1681	1633	1726	1652	1633	1606	1592
1549	1630	1631	1464	1450	1413	1457	1465	1567	1588	1520	1532	1574	1592	1593	1621	1646	1651	1686	1647	1729	1740	1676	1706	1604	1690	1606	1646	1681	1674	1718	1670	1662	1771	1676	1603	1666	1639	1618	1558	1594	1554	1617	1514	1659	1608	1584	1600	1582	1546
1542	1581	1654	1513	1424	1394	1545	1603	1542	1602	1614	1483	1605	1662	1661	1630	1686	1725	1714	1587	1635	1747	1693	1711	1681	1684	1596	1645	1645	1643	1659	1698	1602	1655	1671	1634	1603	1661	1613	1547	1551	1515	1545	1571	1668	1522	1587	1575	1553	1508
1595	1571	1571	1557	1463	1380	1508	1589	1569	1580	1684	1545	1633	1639	1600	1703	1610	1599	1684	1645	1725	1714	1734	1685	1690	1739	1605	1731	1625	1664	1616	1587	1616	1622	1610	1646	1626	1729	1601	1553	1547	1526	1630	1609	1578	1656	1570	1513	1541	1539
1693	1609	1541	1623	1546	1469	1416	1480	1546	1581	1656	1657	1674	1587	1565	1615	1611	1681	1662	1702	1680	1727	1769	1682	1807	1635	1784	1686	1624	1593	1570	1640	1628	1588	1647	1620	1675	1647	1710	1572	1497	1537	1552	1611	1674	1633	1564	1567	1533	1567
1712	1724	1543	1511	1569	1491	1422	1573	1686	1625	1745	1777	1604	1631	1642	1672	1620	1614	1652	1675	1593	1637	1802	1763	1654	1701	1707	1732	1741	1675	1668	1616	1582	1605	1626	1701	1632	1580	1720	1550	1558	1555	1545	1578	1584	1580	1512	1537	1564	1635
1761	1742	1534	1525	1552	1572	1410	1488	1626	1611	1646	1793	1695	1681	1646	1668	1552	1625	1632	1651	1682	1712	1724	1706	1614	1771	1747	1703	1680	1620	1701	1592	1587	1610	1639	1621	1664	1639	1621	1572	1579	1569	1580	1523	1616	1592	1626	1554	1514	1586
1654	1801	1582	1446	1549	1603	1509	1462	1670	1597	1641	1685	1648	1708	1658	1605	1608	1623	1726	1603	1665	1632	1633	1699	1728	1699	1722	1672	1651	1639	1678	1601	1518	1580	1583	1628	1558	1598	1520	1479	1503	1490	1529	1526	1598	1547	1552	1546	1554	1570
1601	1732	1661	1434	1472	1608	1558	1539	1645	1636	1575	1745	1671	1584	1670	1645	1671	1640	1648	1596	1584	1650	1642	1654	1623	1630	1644	1621	1679	1561	1608	1543	1537	1617	1635	1669	1483	1572	1475	1415	1486	1496	1542	1510	1616	1544	1540	1506	1513	1509
1502	1743	1590	1401	1385	1645	1605	1488	1589	1606	1609	1692	1636	1552	1726	1694	1701	1690	1654	1681	1655	1608	1548	1551	1570	1559	1589	1565	1512	1570	1636	1501	1645	1503	1644	1573	1567	1573	1474	1450	1481	1502	1496	1435	1512	1548	1594	1505	1491	1444
1497	1669	1657	1360	1346	1690	1666	1537	1611	1656	1532	1655	1695	1603	1673	1717	1655	1624	1662	1597	1570	1619	1584	1648	1547	1623	1499	1577	1561	1554	1577	1591	1484	1571	1691	1614	1494	1547	1496	1480	1484	1481	1428	1450	1475	1586	1547	1552	1507	1456
1542	1640	1643	1483	1370	1593	1666	1632	1530	1654	1503	1723	1611	1617	1715	1650	1728	1670	1644	1632	1685	1627	1640	1566	1606	1657	1627	1565	1619	1661	1642	1571	1570	1542	1518	1541	1550	1519	1521	1557	1499	1460	1451	1509	1459	1522	1604	1526	1471	1467
1440	1651	1615	1435	1366	1706	1649	1417	1598	1658	1524	1647	1662	1674	1713	1630	1704	1607	1686	1758	1606	1621	1624	1633	1589	1642	1536	1561	1621	1637	1632	1644	1537	1507	1507	1572	1533	1512	1509	1518	1484	1513	1475	1479	1599	1489	1553	1448	1458	1452
1489	1598	1657	1564	1423	1640	1713	1503	1593	1658	1540	1698	1704	1538	1684	1585	1677	1664	1629	1674	1623	1683	1620	1597	1592	1638	1568	1564	1565	1610	1553	1505	1522	1490	1504	1478	1511	1534	1498	1502	1478	1485	1525	1499	1512	1486	1527	1491	1454	1514
1588	1752	1660	1502	1525	1692	1633	1549	1672	1630	1610	1618	1668	1605	1641	1635	1565	1569	1581	1637	1642	1589	1600	1616	1620	1521	1631	1592	1512	1619	1637	1554	1509	1527	1450	1554	1564	1463	1473	1508	1478	1563	1536	1398	1510	1446	1476	1561	1477	1434
1622	1727	1733	1519	1445	1672	1675	1495	1579	1660	1491	1680	1589	1566	1640	1580	1692	1618	1662	1639	1640	1580	1722	1638	1585	1619	1613	1598	1588	1565	1556	1563	1509	1545	1460	1404	1538	1469	1455	1543	1533	1482	1477	1389	1374	1400	1400	1620	1524	1498
1762	1771	1619	1526	1523	1672	1643	1531	1584	1562	1521	1719	1538	1550	1615	1586	1674	1596	1625	1637	1667	1571	1655	1609	1649	1674	1668	1581	1511	1567	1609	1565	1516	1486	1511	1454	1484	1501	1484	1467	1404	1388	1374	1405	1398	1512	1487	1579	1444	1436
1737	1810	1660	1425	1607	1662	1504	1528	1614	1609	1589	1574	1541	1594	1683	1623	1670	1500	1634	1647	1645	1590	1655	1560	1651	1558	1588	1528	1522	1525	1456	1508	1501	1472	1514	1403	1517	1443	1422	1442	1419	1412	1393	1384	1332	1420	1460	1485	1474	1421
1757	1695	1507	1455	1608	1638	1531	1594	1613	1573	1533	1625	1538	1594	1595	1630	1659	1543	1678	1608	1696	1506	1487	1500	1501	1516	1543	1459	1543	1541	1471	1551	1535	1468	1387	1438	1428	1405	1413	1409	1403	1394	1438	1399	1381	1369	1519	1423	1455	1433
1776	1635	1527	1516	1751	1584	1582	1573	1637	1560	1739	1643	1599	1725	1719	1614	1663	1586	1594	1545	1674	1549	1653	1551	1499	1541	1478	1485	1457	1562	1524	1474	1500	1418	1466	1464	1373	1363	1402	1404	1421	1427	1433	1366	1406	1302	1373	1477	1473	1482
1718	1564	1498	1640	1752	1573	1616	1691	1592	1628	1698	1652	1657	1730	1715	1649	1687	1556	1622	1608	1616	1548	1657	1572	1527	1555	1470	1542	1461	1544	1504	1463	1448	1484	1506	1411	1423	1474	1458	1436	1491	1407	1469	1407	1418	1448	1458	1413	1475	1369
1579	1556	1490	1619	1615	1578	1650	1703	1667	1569	1581	1635	1611	1737	1624	1634	1576	1602	1567	1656	1625	1573	1602	1606	1551	1551	1550	1502	1537	1527	1483	1507	1494	1506	1537	1411	1533	1481	1518	1496	1482	1458	1461	1454	1344	1455	1423	1367	1441	1438
1510	1542	1572	1623	1487	1596	1731	1657	1611	1683	1674	1518	1648	1678	1640	1591	1640	1637	1576	1627	1541	1617	1662	1691	1627	1624	1562	1604	1535	1525	1563	1565	1587	1541	1464	1481	1514	1454	1572	1498	1473	1473	1417	1467	1500	1455	1365	1405	1390	1345
1483	1535	1663	1628	1570	1529	1737	1660	1660	1749	1649	1642	1709	1630	1624	1725	1581	1606	1580	1634	1575	1675	1672	1615	1611	1669	1614	1576	1526	1529	1657	1605	1497	1496	1480	1511	1496	1407	1495	1518	1495	1491	1435	1376	1351	1368	1378	1326	1372	1326
1569	1658	1577	1559	1585	1671	1620	1600	1734	1654	1639	1660	1730	1671	1663	1618	1644	1678	1605	1690	1659	1597	1591	1616	1636	1632	1655	1599	1576	1583	1565	1527	1505	1542	1513	1461	1460	1443	1487	1410	1461	1484	1471	1409	1385	1411	1456	1390	1329	1372
1698	1631	1468	1451	1490	1550	1566	1649	1739	1688	1652	1630	1633	1699	1851	1670	1705	1743	1687	1616	1689	1622	1673	1653	1738	1628	1589	1632	1599	1575	1525	1642	1578	1641	1507	1463	1555	1420	1505	1460	1534	1468	1496	1447	1421	1518	1488	1504	1361	1387
[truncated: 920 more columns]
