# Supplementary material for: Spatial Resolution and Refractive Index Contrast of Resonant Photonic Crystal Surfaces for Biosensing
Source: IEEE Photonics J. Author manuscript; Available in PMC 2015 Sep 7. (PMC4561521; doi:10.1109/JPHOT.2015.2435699)
Supplement: fig2_data [file NIHMS64775-supplement-fig2_data.gz › Volumes/graham/MacBook_backup/PhD_folder_2015_06_02/paper_improvements/IEEE_J_Photonics/final_files/data_files/fig2/ref/ref27.csv]

1659	1581	1649	1622	1743	1724	1808	1722	1736	1816	1907	1860	1846	1823	1861	1816	1825	1827	1780	1809	1747	1765	1850	1885	1986	1919	1877	1850	1808	1836	1864	1903	1801	1818	1855	1854	1859	1906	1916	1934	1908	1967	1897	1830	1881	1882	1938	1926	1896	2035
1591	1671	1665	1618	1712	1753	1762	1782	1866	1857	1920	1912	1793	1799	1783	1911	1831	1758	1728	1866	1687	1729	1828	1874	1960	1942	1775	1869	1808	1834	1815	1778	1883	1867	1843	1820	1786	1752	1853	1896	1894	1976	1905	1898	1872	1824	1851	1837	1909	1943
1687	1739	1701	1711	1666	1658	1639	1746	1752	1912	1927	1918	1804	1788	1749	1769	1885	1793	1759	1779	1778	1740	1847	1853	1824	1839	1809	1814	1781	1843	1897	1849	1857	1745	1852	1856	1789	1870	1775	1799	1915	1827	1880	1826	1793	1827	1767	1686	1835	1855
1757	1746	1729	1610	1661	1718	1740	1800	1825	1862	1790	1875	1804	1803	1759	1759	1827	1804	1749	1692	1723	1693	1866	1902	1893	1994	1735	1751	1824	1841	1827	1828	1826	1789	1800	1790	1773	1738	1751	1882	1841	1830	1751	1710	1816	1813	1717	1748	1854	1833
1818	1753	1678	1714	1687	1678	1756	1795	1858	1800	1905	1731	1704	1722	1838	1804	1939	1862	1815	1843	1781	1742	1746	1878	1806	1851	1786	1781	1804	1881	1844	1800	1818	1824	1821	1761	1752	1691	1682	1868	1752	1854	1790	1764	1816	1771	1739	1770	1858	1987
1801	1859	1772	1721	1723	1720	1824	1786	1848	1756	1770	1712	1683	1796	1754	1794	1807	1883	1829	1815	1763	1794	1720	1750	1803	1780	1796	1754	1867	1828	1810	1774	1792	1810	1782	1658	1656	1665	1738	1721	1786	1787	1713	1789	1803	1829	1742	1816	1929	1774
1811	1858	1861	1777	1810	1769	1725	1799	1750	1803	1752	1705	1716	1893	1808	1793	1820	1885	1875	1812	1776	1780	1749	1764	1692	1744	1795	1873	1859	1868	1814	1783	1775	1734	1725	1709	1701	1787	1727	1713	1678	1715	1664	1713	1732	1737	1790	1850	1891	1791
1849	1918	1911	1869	1761	1742	1791	1695	1738	1767	1772	1818	1879	1808	1912	1857	1811	1837	1834	1826	1768	1776	1708	1709	1757	1687	1737	1801	1787	1735	1796	1803	1785	1730	1731	1719	1633	1702	1773	1582	1628	1655	1725	1638	1680	1778	1745	1798	1855	1839
1963	1879	1893	1883	1810	1710	1676	1747	1728	1757	1809	1825	1774	1844	1865	1800	1896	1807	1892	1824	1743	1749	1656	1629	1659	1756	1775	1729	1769	1695	1734	1668	1760	1691	1724	1697	1795	1666	1661	1763	1687	1668	1743	1604	1675	1793	1720	1793	1775	1703
1918	1894	1836	1870	1757	1760	1613	1738	1712	1711	1765	1768	1661	1779	1845	1773	1893	1821	1760	1763	1726	1632	1621	1691	1682	1732	1691	1650	1542	1695	1789	1722	1632	1665	1692	1753	1652	1673	1701	1658	1760	1725	1698	1636	1635	1741	1825	1727	1792	1799
1887	1871	1899	1800	1700	1769	1724	1600	1773	1719	1719	1759	1745	1729	1760	1689	1813	1800	1843	1723	1743	1686	1693	1729	1682	1654	1628	1637	1649	1671	1601	1539	1672	1699	1706	1680	1767	1718	1713	1795	1726	1690	1685	1648	1620	1748	1771	1832	1727	1774
1863	1814	1735	1765	1630	1683	1733	1700	1761	1712	1671	1683	1662	1691	1689	1673	1707	1775	1733	1748	1774	1764	1776	1657	1613	1640	1661	1528	1593	1652	1664	1636	1723	1706	1698	1749	1650	1612	1756	1738	1815	1812	1706	1705	1672	1800	1754	1788	1892	1824
1820	1703	1744	1703	1809	1704	1660	1717	1709	1688	1597	1640	1689	1594	1688	1647	1702	1741	1628	1707	1749	1792	1746	1667	1659	1644	1624	1559	1681	1652	1615	1628	1657	1735	1737	1748	1700	1712	1770	1769	1823	1795	1678	1696	1736	1854	1730	1821	1836	1834
1765	1656	1726	1688	1767	1693	1706	1771	1675	1801	1771	1582	1608	1593	1645	1570	1591	1719	1716	1721	1634	1763	1740	1697	1614	1635	1623	1688	1702	1669	1732	1656	1628	1723	1757	1713	1773	1692	1702	1774	1822	1790	1741	1766	1733	1798	1754	1721	1830	1766
1674	1685	1688	1819	1730	1743	1726	1792	1750	1711	1698	1568	1587	1578	1661	1646	1599	1658	1676	1698	1672	1703	1750	1676	1691	1655	1684	1711	1682	1694	1683	1713	1646	1746	1675	1670	1670	1721	1853	1783	1730	1795	1741	1689	1817	1796	1716	1793	1776	1731
1723	1710	1715	1799	1853	1825	1751	1713	1748	1731	1657	1625	1610	1556	1757	1660	1648	1655	1639	1616	1635	1718	1646	1673	1724	1772	1777	1720	1777	1686	1708	1779	1800	1743	1664	1709	1759	1737	1772	1657	1794	1731	1779	1793	1754	1794	1807	1844	1755	1719
1737	1657	1719	1772	1854	1739	1789	1656	1722	1700	1708	1666	1605	1651	1578	1691	1739	1706	1634	1674	1691	1685	1704	1641	1726	1767	1824	1751	1707	1740	1762	1774	1696	1764	1719	1714	1853	1818	1754	1755	1685	1733	1699	1698	1697	1760	1719	1791	1686	1748
1798	1774	1784	1793	1792	1745	1681	1619	1701	1721	1773	1639	1633	1664	1692	1669	1589	1604	1629	1625	1593	1650	1627	1689	1790	1725	1730	1640	1764	1746	1833	1778	1753	1721	1769	1714	1808	1835	1695	1632	1765	1775	1757	1701	1777	1769	1733	1783	1733	1716
1854	1834	1763	1760	1701	1621	1630	1695	1686	1798	1773	1708	1783	1673	1681	1754	1704	1674	1624	1660	1660	1737	1698	1628	1733	1779	1721	1656	1670	1726	1777	1831	1727	1781	1790	1837	1869	1761	1782	1730	1753	1666	1722	1694	1830	1783	1702	1708	1745	1794
1800	1833	1695	1681	1596	1609	1716	1750	1744	1741	1795	1758	1736	1715	1810	1718	1719	1701	1636	1582	1629	1708	1794	1694	1743	1821	1716	1679	1668	1741	1715	1782	1777	1764	1795	1829	1738	1812	1702	1756	1669	1750	1762	1726	1806	1787	1678	1625	1704	1772
1747	1685	1717	1699	1651	1661	1741	1695	1779	1728	1769	1680	1761	1806	1739	1739	1696	1738	1737	1675	1746	1715	1778	1715	1702	1693	1748	1639	1750	1764	1725	1745	1733	1754	1779	1841	1815	1799	1732	1731	1685	1741	1774	1766	1746	1804	1762	1669	1730	1748
1755	1686	1682	1638	1649	1679	1720	1733	1782	1643	1642	1658	1738	1757	1709	1711	1781	1738	1636	1700	1691	1762	1731	1850	1657	1753	1689	1704	1768	1721	1691	1803	1732	1770	1763	1842	1792	1903	1734	1773	1678	1734	1752	1783	1811	1730	1709	1776	1749	1859
1800	1777	1656	1634	1691	1705	1650	1691	1751	1670	1697	1639	1690	1693	1732	1747	1771	1702	1766	1778	1744	1805	1705	1659	1656	1694	1674	1632	1636	1711	1678	1677	1653	1708	1709	1742	1756	1891	1893	1746	1845	1730	1776	1793	1801	1714	1755	1754	1825	1764
1863	1745	1702	1676	1693	1667	1680	1691	1647	1616	1621	1641	1804	1762	1723	1809	1801	1787	1741	1758	1822	1794	1731	1714	1790	1652	1673	1704	1666	1686	1710	1685	1699	1651	1730	1757	1839	1849	1820	1703	1840	1801	1837	1776	1743	1780	1795	1760	1767	1847
1930	1732	1715	1687	1619	1663	1620	1597	1651	1636	1649	1681	1692	1739	1770	1831	1759	1790	1820	1792	1717	1798	1769	1784	1748	1733	1716	1638	1701	1662	1697	1714	1618	1553	1584	1661	1732	1779	1811	1842	1889	1818	1757	1864	1763	1920	1891	1819	1773	1758
1781	1705	1722	1568	1643	1584	1660	1621	1615	1737	1677	1635	1654	1646	1683	1778	1806	1820	1757	1804	1769	1759	1816	1814	1826	1867	1713	1701	1654	1712	1701	1722	1580	1640	1558	1703	1727	1793	1883	1877	1914	1808	1825	1853	1856	1882	1892	1833	1796	1837
1693	1739	1670	1705	1663	1623	1628	1602	1613	1646	1669	1625	1665	1751	1719	1781	1743	1744	1785	1800	1846	1806	1792	1891	1871	1747	1737	1677	1707	1700	1697	1657	1669	1686	1711	1732	1779	1902	1812	1908	2043	1949	1856	1843	1908	1872	1841	1911	1708	1812
1677	1657	1756	1731	1623	1712	1692	1705	1759	1703	1704	1671	1723	1684	1791	1787	1769	1701	1681	1743	1757	1782	1912	1835	1800	1775	1766	1685	1700	1727	1718	1718	1724	1744	1707	1687	1693	1867	1929	1885	1916	1929	1946	1844	1894	1915	1877	1789	1804	1712
1687	1629	1735	1643	1708	1651	1664	1691	1715	1873	1760	1731	1664	1682	1704	1700	1648	1666	1705	1774	1779	1856	1869	1805	1853	1816	1779	1810	1728	1678	1746	1847	1759	1771	1685	1693	1685	1721	1814	1979	1906	1805	1873	1864	1849	1858	1885	1796	1768	1746
1687	1568	1674	1756	1645	1800	1730	1749	1752	1646	1739	1709	1692	1669	1705	1673	1603	1613	1693	1727	1761	1804	1777	1867	1919	1842	1763	1788	1708	1762	1767	1855	1780	1661	1713	1731	1747	1793	1798	1870	1919	1845	1891	1826	1814	1806	1813	1805	1730	1779
1618	1672	1774	1806	1661	1681	1726	1728	1686	1693	1758	1816	1760	1728	1754	1623	1692	1688	1725	1688	1612	1716	1746	1792	1911	1881	1819	1803	1826	1870	1823	1882	1828	1768	1758	1745	1753	1732	1771	1846	1837	1834	1789	1784	1805	1771	1840	1813	1782	1816
1728	1703	1800	1676	1670	1684	1682	1584	1677	1754	1753	1844	1740	1808	1724	1744	1782	1710	1801	1669	1682	1732	1705	1756	1893	1820	1818	1886	1846	1848	1826	1901	1820	1791	1738	1802	1752	1703	1761	1791	1779	1839	1767	1773	1819	1856	1864	1832	1789	1752
1842	1729	1722	1725	1645	1675	1637	1624	1731	1708	1755	1803	1905	1772	1793	1761	1796	1717	1740	1757	1683	1742	1714	1731	1748	1928	1859	1917	1824	1850	1890	1837	1843	1752	1819	1865	1821	1735	1818	1794	1851	1747	1732	1793	1822	1948	1875	1815	1792	1809
1849	1700	1761	1682	1693	1657	1676	1685	1624	1797	1693	1821	1835	1820	1789	1841	1878	1773	1727	1682	1724	1766	1778	1688	1922	1858	1838	1873	1773	1803	1770	1870	1829	1846	1874	1807	1821	1812	1813	1800	1904	1817	1782	1820	1867	1926	1904	1865	1817	1844
1759	1792	1605	1732	1727	1694	1627	1696	1668	1740	1695	1734	1831	1847	1836	1838	1760	1772	1757	1801	1825	1678	1688	1680	1745	1737	1856	1734	1831	1745	1787	1806	1751	1824	1806	1840	1891	1838	1795	1858	1857	1862	1840	1848	1890	1916	1863	1949	1797	1784
1817	1782	1741	1723	1722	1701	1581	1641	1655	1662	1700	1691	1823	1763	1758	1842	1797	1867	1756	1780	1796	1706	1753	1779	1774	1767	1787	1781	1726	1702	1733	1757	1813	1877	1838	1894	1910	1905	1934	1894	2042	1998	1875	1925	1881	1916	1990	1775	1846	1778
1773	1817	1774	1716	1741	1746	1737	1632	1711	1660	1613	1635	1679	1734	1760	1806	1833	1782	1844	1819	1843	1745	1733	1767	1767	1773	1782	1785	1803	1787	1754	1831	1826	1774	1903	1903	1826	1844	1943	1995	2105	1954	1954	1826	1962	1880	1840	1857	1759	1740
1847	1766	1766	1768	1832	1758	1663	1672	1702	1688	1739	1565	1618	1608	1778	1767	1890	1817	1896	1803	1789	1753	1838	1781	1742	1768	1853	1859	1814	1813	1821	1826	1768	1747	1801	1891	1875	1844	1887	1992	2035	1951	1884	1862	1918	1879	1837	1808	1768	1773
1828	1851	1766	1817	1725	1832	1725	1610	1684	1682	1637	1590	1640	1632	1725	1716	1812	1750	1831	1804	1932	1827	1845	1831	1889	1933	1900	1919	1764	1897	1800	1846	1799	1763	1898	1835	1768	1917	1891	2032	1956	1935	1822	1820	1775	1863	1825	1854	1764	1702
1763	1816	1836	1770	1797	1757	1763	1639	1693	1712	1634	1577	1631	1629	1677	1675	1721	1821	1821	1916	1809	1808	1832	1848	1772	1836	1936	1801	1949	1890	1782	1836	1845	1802	1812	1877	1868	1835	1883	1877	1940	1867	1813	1824	1778	1879	1849	1863	1768	1655
1835	1821	1735	1729	1774	1681	1703	1809	1703	1707	1673	1701	1707	1604	1754	1676	1704	1738	1807	1898	1905	1851	1775	1861	1949	2010	1944	1912	1885	1814	1733	1841	1802	1858	1862	1878	1782	1899	1794	1782	1950	1862	1837	1800	1776	1818	1927	1837	1873	1807
1746	1839	1746	1721	1756	1712	1872	1740	1788	1697	1794	1739	1614	1708	1667	1618	1742	1797	1741	1804	1846	1854	1876	1830	1931	1966	1972	1874	1821	1873	1815	1949	1810	1719	1843	1858	1799	1718	1857	1813	1819	1884	1821	1787	1781	1788	1903	1853	1863	1801
1809	1705	1692	1685	1758	1751	1805	1761	1831	1857	1888	1712	1705	1688	1725	1657	1680	1811	1894	1849	1843	1835	1885	1925	1952	2003	1859	1928	1826	1843	1812	1814	1804	1824	1782	1805	1787	1876	1737	1815	1937	1791	1866	1789	1877	1818	1855	1840	1796	1840
1791	1786	1697	1772	1688	1728	1750	1857	1837	1874	1872	1789	1865	1781	1869	1766	1775	1802	1778	1840	1833	1837	1825	1829	1914	1860	1943	1842	1978	1844	1810	1841	1796	1918	1775	1889	1761	1788	1846	1912	1934	1928	1894	1850	1925	1843	1840	1841	1773	1777
1874	1848	1769	1725	1823	1690	1772	1787	1831	1805	1800	1808	1809	1860	1793	1824	1751	1719	1796	1911	1849	1759	1749	1803	1805	1913	1900	1932	1752	1780	1764	1837	1807	1866	1793	1828	1748	1910	1776	1922	1937	1984	1856	1926	1818	1889	1807	1881	1839	1814
1943	1889	1816	1791	1724	1671	1707	1750	1798	1763	1892	1880	1887	1810	1856	1852	1800	1791	1808	1875	1812	1768	1831	1751	1789	1995	1872	1873	1737	1764	1741	1887	1838	1804	1796	1921	1793	1807	1909	1974	1897	1999	1908	1968	1960	1870	1887	1851	1791	1812
1839	1890	1869	1812	1695	1729	1741	1821	1793	1789	1919	1756	1888	1850	1847	1798	1771	1828	1866	1846	1893	1871	1765	1892	1772	1869	1859	1755	1820	1754	1813	1897	1869	1818	1879	1852	1909	1856	1928	1805	2017	2006	1944	1856	1901	1925	1912	1916	1860	1894
1903	1874	1801	1765	1774	1780	1798	1827	1785	1772	1757	1860	1815	1861	1803	1764	1728	1784	1841	1777	1870	1835	1843	1829	1850	1845	1758	1892	1830	1853	1775	1806	1810	1829	1897	1899	1854	1848	1788	1900	1867	1924	1882	1879	1894	1746	1900	1945	1841	1851
1839	1863	1823	1835	1795	1748	1779	1830	1728	1839	1752	1729	1855	1812	1778	1787	1849	1764	1824	1923	1785	1855	1922	1893	1958	1910	1858	1741	1836	1828	1825	1920	1853	1883	1908	1891	1790	1878	1847	1962	1826	1848	1930	1896	1924	1954	1768	1914	1850	1918
1776	1804	1828	1829	1846	1866	1824	1862	1913	1841	1868	1862	1767	1786	1773	1781	1762	1848	1904	1816	1944	1951	1878	1899	1996	1951	1887	1883	1823	1842	1766	1860	1836	1827	1851	1896	1796	1760	1765	1826	1852	1881	1848	1948	1924	1925	1924	1880	1922	1915
1827	1757	1896	1849	1802	1815	1743	1822	1830	1782	1830	1837	1769	1831	1782	1750	1827	1804	1830	1844	1813	1826	1951	1856	1959	1925	1862	1789	1820	1884	1793	1832	1761	1803	1767	1926	1859	1942	1799	1784	1803	1906	1882	1915	1788	1845	1841	1952	1930	2070
1867	1808	1827	1782	1766	1737	1815	1750	1851	1866	1841	1900	1873	1798	1828	1795	1801	1892	1813	1891	1803	1810	1883	1814	1967	1928	1953	1933	1863	1866	1839	1881	1947	1905	1852	1840	1867	1823	1856	1753	1906	1777	1837	1812	1906	1878	1871	1952	1947	2004
1881	1752	1723	1710	1772	1790	1811	1855	1833	1849	1850	1847	1878	1750	1759	1855	1771	1808	1834	1814	1754	1779	1795	1894	1851	1905	1808	1884	1891	1848	1834	1830	1857	1931	1828	1836	1924	1878	1903	1858	1900	1901	1908	1869	1933	1893	1889	1966	1996	1946
1820	1783	1700	1678	1777	1731	1771	1757	1740	1781	1817	1866	1881	1845	1888	1813	1873	1819	1858	1824	1809	1845	1743	1918	1829	1925	1801	1780	1791	1895	1817	1806	1870	1917	1906	1899	1890	1908	1860	1888	1865	1987	1894	1976	1978	1937	1830	1956	1925	2021
1823	1730	1777	1809	1680	1747	1691	1741	1738	1948	1874	1814	1881	1868	1933	1912	1810	1939	1860	1814	1781	1812	1807	1821	1864	1912	1786	1848	1908	1887	1844	1834	1869	1877	1932	1986	1948	1909	1996	1853	1905	1879	1997	1991	1927	1967	1909	1872	1955	1894
1849	1870	1853	1640	1732	1615	1749	1787	1739	1815	1862	1847	1898	1829	1940	1904	1854	1883	1884	1969	1836	1850	1830	1865	1895	1846	1915	1837	1845	1812	1818	1890	1897	1939	1964	2015	1903	1948	1877	1902	1951	1979	2113	2068	1984	1970	2003	1883	1935	1916
1820	1772	1826	1747	1721	1812	1712	1787	1765	1856	1768	1775	1764	1896	1842	1840	1815	1794	1911	1919	1877	1816	1846	1843	1808	1884	1860	1924	1889	1899	1917	1809	1863	1996	1851	1966	2037	2015	1952	1946	1965	2071	2026	2083	1972	1966	1983	2012	1996	1871
1866	1816	1787	1815	1796	1725	1759	1709	1837	1819	1856	1731	1978	1940	1838	1837	1904	1864	1976	1928	1871	1875	1897	1843	1865	1977	1954	1923	1927	1830	1856	1851	1773	1843	1928	1974	1931	2057	2002	1944	2000	1961	2138	2046	2072	2047	1961	1992	1916	1960
1855	1870	1777	1706	1727	1728	1767	1736	1815	1836	1887	1869	1878	1871	1889	1914	1901	1843	1921	1955	1855	1877	1931	1896	1918	2005	1881	1939	1876	1926	1920	1924	1904	1809	1944	1926	2021	1972	1959	1959	1902	1960	2016	2049	2028	2057	2162	2018	1861	1940
1831	1880	1809	1812	1752	1836	1747	1799	1796	1915	1870	1845	1831	1874	1883	1947	1834	1795	1906	1940	1890	1978	1938	1919	1846	1887	1978	1981	1974	1931	1883	1936	1842	1934	1849	1917	1995	2042	2044	1901	1971	2000	2022	2174	2007	2139	2118	2075	1924	1997
1842	1818	1842	1808	1750	1837	1772	1842	1894	1896	1942	1882	1892	1908	1892	1980	1979	2038	1904	1919	1920	2017	1916	2022	1990	1912	1950	2004	2003	2015	1990	1942	1937	1925	1988	2018	1934	1961	1958	2002	1970	2062	2065	2032	2050	1999	2132	1992	2020	2002
1929	1722	1826	1756	1839	1825	1808	1899	1776	1850	1895	1956	1879	1951	1905	1912	1969	1894	1915	1941	1942	1947	1882	2026	1957	2000	1965	2009	1966	1978	2058	1995	1965	1887	1907	1967	1997	2089	1980	1951	2040	2055	1985	2053	2057	2066	2125	2005	2015	1933
1925	1948	1887	1905	1780	1774	1815	1837	1858	1793	1820	1937	1940	1960	2027	2013	2072	1958	1931	1909	1917	1888	1929	2007	1961	1936	2023	2031	2039	2076	2093	2049	2069	1959	2007	2040	2118	1996	2074	2002	2016	2011	2040	2110	1994	1917	1914	1959	2095	1947
1973	1972	1932	1786	1813	1717	1822	1887	1846	1826	1821	1883	1934	1951	1991	2061	2096	2008	2013	1876	1988	1908	1932	2038	1994	1979	1980	2112	2027	2080	2081	2086	2051	2001	2022	2063	2024	2009	2043	2087	2024	2028	1922	2029	1973	2005	1990	1958	2008	1981
1957	1948	1880	1866	1860	1887	1846	1768	1795	1877	1859	1939	1931	1905	1998	2048	2107	2165	2049	1995	2006	1978	1981	1939	1973	2007	2056	2011	1995	2003	2041	1967	2078	1969	2009	2054	1958	2045	2077	2013	2030	2023	2010	1998	2025	2010	2008	1980	2005	2011
1934	1888	1951	1893	1816	1852	1842	1863	1934	1854	1842	1831	1822	1961	2008	2061	2064	2145	2123	2029	2005	2017	2017	1945	1989	1973	1945	1990	2010	2041	1985	2046	1983	1905	1989	2033	1985	2066	2044	2034	2002	2034	2155	1982	1986	2096	2034	2024	2022	1858
1927	1897	1868	1893	1914	1830	1930	1875	1994	1947	1821	1873	1930	1834	1970	1974	2025	2091	1960	1992	1975	1916	1975	1986	1978	2058	1878	1976	1949	2003	2054	1994	1971	1891	1962	1902	1910	2036	1985	1935	1956	1973	2055	2050	1915	2005	1975	1970	2018	2013
1848	1878	1866	1825	1790	1912	1870	1867	1940	1904	1833	1854	1878	1843	1994	1956	1973	2035	2019	2062	1961	1863	1977	2014	1992	1935	1998	1972	1997	1995	2042	1943	1922	1936	1873	1969	1961	2106	1974	1910	2029	2006	2066	2014	2018	1972	2119	1973	2024	2073
1868	1929	1943	1747	1917	1928	2000	1875	1898	1961	1951	1823	2004	1860	1976	1958	1938	1936	1936	1912	1932	1991	1945	1921	1970	1934	1946	1948	2060	1995	1977	2058	1881	1965	1982	1957	1900	1924	1983	1948	2064	2106	1979	2041	2086	2060	1997	1961	2004	1986
1824	1889	1865	1797	1862	1833	1877	1922	1922	1958	1885	1861	1972	1999	1856	1900	1920	1958	1980	1925	1832	1959	1981	1971	1999	1940	1895	1890	1937	1920	2030	2033	1994	1934	1978	1992	2028	1996	2042	2053	2082	2095	2089	2015	2106	1991	2001	2010	2013	2004
1901	1841	1869	1812	1800	1814	1814	1984	1865	1905	1900	1956	1937	1919	1906	1849	1917	1998	1890	1921	1900	1883	1858	1929	1913	1959	1947	1966	1926	1954	2059	1836	2004	1940	1983	2032	2025	1996	1995	2009	2050	2031	2027	2117	2057	1976	1964	1986	1957	2062
1928	1773	1922	1871	1852	1925	1789	1881	1873	1880	1868	1985	1946	1977	1966	1902	1967	1894	1923	1884	1867	1885	1878	1935	1872	1889	1895	1851	2001	1917	1942	1945	1950	2060	1992	1995	2019	1972	2059	2126	1996	2166	2067	2113	2024	2051	2039	2015	1910	2059
1843	1898	1887	1881	1879	1790	1968	1875	1910	1843	1836	1861	1877	1972	1951	1963	2012	1950	1912	1829	1908	1906	1916	1843	1950	1873	1840	1953	1910	1960	1920	1905	1971	2006	1927	1983	2030	2014	2062	2043	2044	2013	2067	2096	2052	1984	2085	1976	2026	1936
1835	1963	1963	1849	1920	1988	1911	1994	1869	1881	1837	1837	1940	1985	1912	1967	1929	1848	2027	1980	1921	1831	1899	1860	1837	1870	1948	1908	1925	1906	1972	1938	1917	1952	1960	1975	2074	2019	2001	2020	1985	2032	2059	2089	2043	2062	1961	2056	2081	2018
1929	1935	1839	1862	1858	1985	1900	1886	1927	1837	1838	1820	1844	2035	1909	1995	1909	1906	2025	1966	2000	1881	1879	1858	1846	1947	1915	1971	1973	1862	1928	1968	1936	1921	2007	2035	2032	2073	2074	1991	1910	1958	2045	1966	2075	1971	1969	2061	2058	1969
1980	1951	1855	1908	1896	1857	1913	1986	1983	1841	1926	1878	1811	1927	1900	1952	1980	1919	2062	1900	2006	1919	1935	1844	1905	1933	1873	1951	1913	1994	1992	1936	1883	1987	1885	2024	2047	2023	2017	2035	1888	2045	2000	2029	2103	2019	2009	2028	2017	2016
1923	1935	1946	1867	1879	1979	1924	1967	1957	1909	1855	1925	1857	1952	1941	1944	1829	1907	1871	1963	2079	1984	1935	1887	1867	1941	1841	1970	1982	2080	2002	1921	1960	1902	1907	2020	1961	1993	2111	1974	1973	2025	1950	1997	2014	1915	1995	1954	1957	1998
1904	1954	1920	1925	1838	1919	1953	2001	1965	2046	1929	1961	1935	1967	1907	1945	2007	1952	1973	2097	1993	1886	1982	1904	1899	1893	1897	1987	2072	1953	2081	2055	1903	1989	1982	1909	1992	2049	2009	2016	1998	1906	1991	1917	1949	2059	1970	1999	2017	1952
1953	1919	1983	1928	1946	1914	1923	1973	1969	1913	1924	1976	2043	1942	1975	1999	1919	1984	2016	1963	1995	1917	1959	1903	1830	1826	1877	1957	2049	2017	1999	2008	1997	1990	1983	2058	2038	2052	1934	2030	2024	2006	1964	2045	1959	1958	2001	1899	1994	1976
2007	1995	2009	1966	2004	1931	1911	1969	1929	1945	1964	1937	2030	2101	1970	1988	2005	1928	2045	2095	2065	2017	1956	1969	1819	1869	1867	1933	2012	1945	1949	2032	1839	1966	1933	2013	2040	2061	2034	1984	1988	1926	1969	2019	2021	2033	2004	1947	1876	2011
1946	2041	1949	1930	1971	2001	2018	2002	1933	1948	1945	2065	1979	2038	2056	1990	2060	2003	1989	2065	2076	2052	2053	1831	1849	1974	1920	1862	1838	1876	2019	1969	2010	1937	1960	2058	1946	2075	2100	2045	2068	2018	1985	2035	2109	2017	2101	2055	1932	2095
1891	1834	1935	1847	2008	1906	2054	1941	1965	1963	1949	2041	2109	2008	2088	2086	1982	2060	2013	2094	2101	2068	2034	2047	1880	1969	1935	1966	1963	1999	1921	1983	2042	2074	1949	1974	2006	2058	2023	1984	1895	2037	1995	2071	2030	2132	2083	2087	2074	2035
1918	1925	2030	1995	2034	2009	1999	2047	1993	1988	1991	1979	1996	2037	1995	2031	1973	2034	2095	1956	2032	2024	2005	1941	1913	1993	1933	1973	1987	1965	2031	2037	1972	1971	2039	1943	2016	2028	2050	1945	2138	1940	2049	2022	2144	2191	2034	2221	2166	2154
1901	1884	2004	2018	1932	1992	1979	1960	1929	1979	1976	1992	2038	2029	2003	2027	2027	2067	2001	1951	2063	2017	1927	1944	1903	1867	1904	2009	2046	2118	2053	2128	2038	2040	1968	2008	2016	2014	2084	2041	2054	2028	2053	2088	2097	2213	2108	2101	2084	2188
1857	1889	1938	1939	1927	1906	1925	1827	1908	1974	1923	1950	2026	2041	2010	1982	2079	1981	2010	1969	2005	2106	1920	1981	1894	1927	2017	2039	2060	2175	2162	2058	2000	2098	1912	2002	2077	2036	1989	2061	1987	2038	2041	2123	2079	2092	2237	2084	2230	2215
1916	1911	2002	1945	1952	1938	1910	1963	1915	1909	2022	2008	1996	1984	1909	2083	1914	2027	2029	1991	2090	2001	2033	1853	1938	1865	2009	1985	2071	2114	2160	2250	2081	2025	2039	2123	2047	2008	2143	2117	2047	2120	2134	2152	2106	2213	2132	2133	2091	2154
1940	1953	1955	1960	1957	1832	1840	1883	1969	2029	1999	1948	1981	1944	1970	1929	1950	1860	1972	2052	2061	1949	1958	1862	1907	1914	1997	2012	2086	2058	2136	2095	2111	2179	2061	2092	2038	2057	2089	2079	2172	2143	2084	2104	2124	2135	2125	2092	2181	2095
1852	1962	2020	2044	2015	1867	1932	1880	1860	1945	2045	1883	1976	1935	1933	1881	1973	2006	1956	1960	2097	1945	1992	1916	1938	1995	1995	2085	2072	2050	2090	2101	2127	2147	2125	2049	2061	2131	2011	2057	2126	2074	2145	2062	2045	2102	2149	2027	2117	2109
1964	2029	2000	1956	1905	1988	1790	1950	1929	1905	1922	1877	1955	1901	1973	1935	1976	1939	1924	2119	1970	2037	1987	2042	1924	2058	2087	2087	2140	2024	2047	2049	2153	2104	2159	2064	2034	2025	2060	2160	2059	2124	2169	2088	2175	2147	2082	2096	2128	2049
1798	1962	1964	1943	1885	1919	1896	1917	1995	1920	2007	1915	1945	1891	1959	1989	1935	2107	1925	2003	2059	2067	2009	2032	2090	2021	2074	2052	1993	2149	2090	2017	2070	2178	2082	2036	2035	2015	2083	2078	2127	2112	2144	2217	2100	2136	2086	2061	2066	2111
2027	1956	1928	1884	1934	1969	1859	1887	1953	1927	2000	2061	1953	1957	1986	1985	1953	1981	2026	2066	2108	2087	2075	2089	2101	2116	2120	2192	2060	1975	2048	2095	2129	2099	2031	2023	1979	1932	2003	2076	2096	2079	2125	2047	2070	2048	2097	2051	2075	2049
1959	1979	1906	1864	1886	1975	1984	1928	2040	1881	2058	1990	1980	2036	2014	2023	1955	2069	2026	2028	1947	2040	1979	2067	2047	2098	2167	2174	2114	2101	2084	2085	2080	2108	2077	2053	2028	2042	1965	2091	1998	2071	2087	2155	2110	2098	2137	2086	2055	2080
1968	2011	1899	1913	1864	1947	1940	1917	1943	1998	1977	1946	2149	1992	1909	2032	2019	2109	2046	2046	2076	2125	2001	2096	2097	2010	2132	2085	2129	2047	1950	2042	2056	2096	2011	2038	1970	2019	2062	2030	2107	2088	2099	2164	2076	2053	2099	2098	1988	2067
1966	1962	1938	1972	1949	1946	1936	2013	1989	1999	2104	1977	2129	2105	1914	2009	2096	2115	2108	2052	2111	2015	2050	1990	1999	2129	2068	2068	2038	2018	2012	2057	2088	2015	2049	1893	1983	2050	2081	2136	2129	2128	2088	2101	2025	2042	2114	1992	2140	2060
1966	2010	1915	1961	1954	2024	2013	1949	2015	2076	2041	2120	2042	2050	2099	2088	2176	2102	2098	2163	2113	2121	2129	2032	1997	2104	2053	2032	2020	1954	1997	2099	2097	2114	1954	2008	2001	2081	2005	2142	2115	2199	2091	2090	2063	2058	2049	2168	2185	2067
1974	1985	1982	1923	1977	1928	1975	2029	1999	2049	2113	1962	2055	2028	2017	2122	2140	2149	2084	2047	2014	2131	2097	2136	2042	2105	2125	2054	2081	1997	2027	2075	2080	2014	2042	1964	2008	2061	2101	2122	2117	2058	2165	2164	2101	2168	2102	2038	2118	2104
1893	1903	1896	1925	1836	1987	1960	2072	2040	2050	2039	2021	2034	2154	2091	2085	2181	2183	2129	2088	2118	2082	2201	2126	2111	2050	2079	2084	1963	2001	1973	1993	2117	2001	1947	2017	2089	2041	2162	2234	2146	2180	2058	2126	2109	2068	2201	2113	2085	2068
1899	1905	1967	1952	1967	1952	2039	2017	1930	2048	2087	2024	2082	2068	2095	2145	2214	2233	2117	2056	2000	2089	2117	2093	2122	2113	2143	2018	2021	2057	2102	2104	2136	2127	2029	2123	2059	2149	2191	2147	2138	2156	2159	2209	2113	2103	2229	2155	2145	2152
1987	1989	1971	1946	1986	1971	2001	2063	2053	2048	2080	2115	2117	2115	2086	2204	2156	2138	2120	2144	2106	2099	2147	2104	2123	2128	2052	2088	1956	2102	2069	2146	2159	2140	2128	2141	2175	2123	2186	2143	2176	2191	2214	2220	2066	2081	2181	2053	2127	2071
2034	2014	1972	2038	1948	2001	1987	1911	2041	2083	2069	2093	2036	2173	2150	2258	2187	2225	2086	2109	2134	2010	2085	2004	2155	2125	2140	2040	2035	2096	2125	2214	2092	2188	2180	2070	2095	2134	2199	2109	2245	2146	2198	2157	2167	2138	2066	2091	2066	2146
1986	2041	2001	2029	1963	1958	1994	1994	1972	2093	2113	2028	2055	2188	2143	2131	2187	2188	2075	2078	2018	2044	2053	2054	2096	2106	2042	2143	2062	2077	2127	2147	2142	2128	2115	2260	2189	2206	2247	2148	2198	2121	2208	2129	2123	2156	2187	2224	2147	2168
2005	2005	1997	2001	2009	1986	1991	2029	2024	2102	2061	2030	2099	2116	2168	2191	2243	2060	2051	2059	2107	1980	2058	2168	1978	2054	2111	1990	2173	2094	2198	2201	2144	2127	2140	2142	2130	2194	2224	2111	2177	2180	2183	2114	2129	2220	2195	2199	2185	2227
2118	1999	2072	2102	2046	1992	1983	2073	2036	2077	2064	2051	2092	2146	2134	2063	2130	2044	2210	2065	2037	2083	2108	2138	2085	2046	2092	2098	2143	2186	2184	2168	2089	2085	2092	2104	2077	2170	2155	2071	2146	2100	2137	2187	2118	2130	2226	2163	2172	2225
2089	2058	1978	2027	1912	1996	2003	2082	2068	2058	2005	2027	2101	2142	2149	2098	2118	2067	2028	2106	2027	2041	2035	2026	2145	2053	2090	2187	2182	2231	2168	2078	2146	2110	2101	2080	2061	2138	2184	2133	2062	2084	2140	2156	2189	2155	2200	2196	2138	2206
1968	2098	1965	2015	1974	2007	1974	2010	1946	2113	2019	2005	2124	2073	2087	2054	2019	2033	1999	2060	2040	1999	2030	2024	2018	2054	2080	2151	2179	2183	2132	2041	2023	1968	2116	2130	2177	2084	2145	2051	2095	2093	2127	2122	2171	2114	2118	2116	2080	2160
1963	2038	2049	1994	1990	1999	1967	1925	2006	2008	2089	2082	2059	2183	2126	2101	2003	2005	2101	1960	2054	2115	2109	2124	2078	1996	2050	2158	2141	2232	2040	1979	2096	2007	2016	2132	2094	2105	2170	2099	2052	2081	2085	2097	2182	2149	2173	2171	2111	2207
1966	1954	1986	1957	1985	2027	1954	1984	1968	2048	2021	2058	2020	2044	2087	2021	2017	2062	2040	2029	2098	1966	2102	2067	2032	2152	2135	2075	2194	2092	2065	2066	1959	2047	2133	2163	2112	2171	2076	2164	2069	2125	2153	2154	2053	2192	2129	2164	2114	2164
1979	1958	1870	1942	1956	1960	2019	1978	1951	2016	2042	2057	2041	2174	2126	2077	2019	2076	2119	2124	2084	2026	2017	2037	2051	2045	2105	2128	2212	2103	2095	2070	1990	2084	2102	2077	2202	2246	2158	2133	2131	2196	2166	2197	2210	2159	2176	2151	2136	2118
1950	1999	2003	1975	1893	1985	1925	1897	1964	1950	2058	2087	2008	2126	2065	2031	2057	2050	2123	2108	2146	2185	1966	2029	2090	2236	2131	2173	2142	2145	2028	2041	2020	2041	2105	2079	2104	2233	2207	2098	2113	2229	2102	2205	2174	2127	2228	2158	2184	2168
1996	1967	1900	1906	1972	1947	1878	1932	2014	2095	2128	1969	2089	2139	2134	2079	2019	2204	2115	2180	2101	2120	2026	2142	2030	2196	2186	2181	2144	2144	2098	2091	2052	2132	2118	2160	2120	2172	2222	2155	2228	2176	2215	2175	2186	2167	2102	2123	2056	2040
2009	2072	1949	1934	2013	1960	1995	2027	2005	2067	2086	2025	2067	2144	2177	2104	2122	2162	2160	2005	2151	2161	2078	2181	2142	2145	2275	2279	2123	2202	2084	2152	2168	2149	2133	2213	2150	2225	2172	2202	2114	2160	2244	2085	2126	2185	2073	2096	2190	2177
1974	2045	1926	1944	1982	1988	2009	1987	1907	2014	2125	2131	2040	2069	2167	2079	2141	2110	2110	2159	2183	2097	2030	2145	2222	2225	2226	2174	2132	2192	2153	2136	2190	2175	2134	2158	2207	2186	2250	2224	2222	2114	2163	2121	2175	2105	2120	2121	2132	2098
1971	2042	2158	2018	1970	1931	1955	1964	2063	2066	2085	1961	2037	2131	2118	2103	2150	2096	2175	2158	2162	2044	2123	2069	2175	2160	2172	2205	2096	2113	2156	2119	2060	2166	2251	2203	2153	2222	2249	2188	2192	2168	2144	2125	2172	2133	2114	2109	2132	2085
2018	2019	2088	1953	2040	2015	1937	2031	2052	2066	2047	2074	2002	2121	2055	2105	2121	2113	2104	2164	2191	2005	2141	2137	2135	2186	2164	2148	2049	2096	2082	2088	2173	2184	2090	2176	2198	2234	2223	2100	2155	2158	2265	2107	2137	2084	2060	2080	2097	2093
1966	2033	2087	2019	2113	2142	2058	2064	2033	2074	2086	2029	2068	2059	2102	2077	2127	2168	2094	2042	2021	2163	2094	2124	2085	2148	2069	2090	2113	2114	2032	2148	2176	2262	2148	2166	2154	2304	2233	2165	2164	2050	2030	2168	2186	2124	2103	2183	2171	2127
2072	2065	1993	2010	2019	2054	2062	2095	2108	2058	1953	2108	2034	2071	1984	2147	2137	2106	2134	2086	2061	2027	2128	2126	2130	2089	2158	2079	2088	2107	2073	2181	2194	2159	2249	2179	2147	2179	2120	2234	2070	2118	2071	2191	2094	2253	2098	2168	2167	2093
1983	2063	2083	2103	1993	2034	2070	2003	2123	2050	2162	2009	2083	2012	2090	2087	2153	2134	2076	2071	2056	2103	2083	2206	2122	2066	2150	2173	2122	2204	2158	2298	2202	2243	2165	2241	2182	2194	2176	2224	2157	2188	2174	2142	2133	2062	2224	2144	2184	2124
2112	2011	2067	1935	2042	2083	2001	2070	2132	2062	2040	2079	2057	2158	2104	2014	2093	2149	2072	1992	2094	2032	2036	2165	2102	2180	2020	2168	2158	2238	2071	2165	2285	2258	2221	2175	2180	2123	2171	2182	2060	2116	2155	2148	2073	2240	2147	2164	2076	2045
2151	2048	2078	2055	2003	2077	2032	2008	2049	2081	2080	2043	2119	2116	2162	2005	2192	2080	2090	2131	2173	2151	2130	2066	2195	2114	2094	2098	2138	2219	2191	2204	2183	2200	2122	2156	2132	2127	2200	2115	2098	2221	2237	2123	2147	2155	2176	2161	2172	2135
2158	2089	2033	1981	2046	1987	1992	2106	2085	2094	2065	2036	2002	2080	2099	2078	2162	2121	2095	2084	2211	2255	2112	2255	2084	2152	2095	2205	2153	2167	2193	2197	2200	2153	2099	2135	2195	2116	2056	2152	2156	2207	2294	2168	2171	2098	2166	2065	2138	2115
2167	2131	2048	2102	2054	2012	2017	2074	2021	2049	2048	2105	2128	2178	2094	2152	2113	2137	2100	2057	2155	2202	2214	2226	2185	2213	2185	2103	2160	2269	2092	2171	2231	2107	2135	2187	2077	2145	2228	2117	2219	2108	2203	2081	2121	2076	2020	2122	2262	2183
2008	2000	2137	1977	2027	2006	2017	1962	2082	2100	2155	2075	2137	2173	2113	2099	2070	2124	2158	2150	2145	2219	2194	2141	2193	2158	2132	2126	2232	2120	2157	2112	2099	2110	2174	2211	2107	2175	2131	2139	2214	2191	2167	2226	2157	2097	2078	2112	2211	2212
1974	2028	2094	1983	2019	2080	2050	2046	2073	2049	1992	2135	2133	2146	2096	2206	2141	2177	2124	2072	2115	2152	2175	2101	2161	2207	2208	2081	2167	2227	2276	2147	2122	2222	2164	2173	2106	2134	2172	2238	2172	2268	2233	2195	2132	2043	2099	2092	2208	2241
2122	2073	2045	2061	2070	2076	2083	2023	2116	2034	1982	2020	2067	2031	2086	2068	2241	2122	2092	2069	2069	2072	2067	2144	2126	2193	2175	2213	2155	2185	2135	2283	2112	2159	2195	2256	2164	2218	2255	2181	2331	2176	2223	2230	2177	2046	2049	2149	2174	2275
2104	2177	2099	1955	2026	2016	2134	2028	2071	2052	2019	2006	2117	2116	2089	2051	2118	2101	2057	2134	2115	2141	2099	2089	2074	2061	2101	2044	2185	2266	2183	2195	2234	2231	2138	2091	2178	2229	2142	2160	2272	2233	2230	2246	2165	2084	2127	2118	2100	2185
2144	2142	2111	2020	2054	2121	2082	2066	2048	2006	2024	2113	2070	2110	2048	2093	2089	2079	2160	2167	2120	2089	2137	2149	2141	2153	2195	2257	2115	2196	2254	2183	2177	2136	2239	2325	2136	2340	2235	2124	2279	2238	2271	2278	2088	2107	2181	2118	2110	2166
2100	2125	2105	2149	2048	2143	2055	2184	2131	2110	2101	2069	2098	2060	2101	2179	2145	2154	2173	2114	2066	2147	2177	2183	2103	2196	2113	2194	2166	2282	2302	2314	2148	2179	2173	2196	2141	2205	2200	2166	2154	2175	2155	2144	2271	2144	2130	2089	2146	2201
2040	2058	2132	2123	2092	2089	2074	2147	2015	2154	2000	2115	2129	1973	2121	2166	2232	2175	2085	2217	2135	2210	2171	2094	2221	2210	2142	2175	2217	2189	2171	2296	2229	2225	2186	2131	2211	2182	2193	2253	2135	2160	2237	2163	2267	2111	2120	2168	2160	2201
1989	2174	2157	2033	2163	2175	2001	2099	2126	2141	2101	2163	2069	2191	2160	2213	2247	2137	2120	2216	2178	2101	2049	2146	2269	2145	2235	2231	2151	2308	2131	2264	2202	2134	2147	2065	2206	2137	2217	2087	2081	2118	2067	2257	2123	2191	2164	2096	2163	2158
2081	2128	2147	2188	2055	2216	2161	2043	2227	2065	2177	2165	2119	2158	2239	2153	2267	2188	2160	2168	2200	2326	2086	2131	2134	2171	2209	2151	2260	2260	2265	2115	2151	2205	2240	2195	2293	2170	2212	2083	2094	2126	2136	2068	2080	2129	2169	2144	2175	2188
2014	2109	2112	2139	2115	2184	2038	2095	2107	2134	2209	2073	2132	2137	2194	2182	2214	2193	2176	2180	2180	2094	2185	2265	2052	2121	2259	2286	2125	2228	2139	2101	2193	2141	2116	2085	2183	2149	2202	2151	2111	2122	2104	2110	2062	2154	2191	2237	2227	2177
2082	2069	2198	2191	2119	2059	2019	1984	2022	2117	2163	2146	2105	2110	2136	2134	2229	2230	2334	2288	2204	2174	2163	2114	2213	2196	2247	2279	2141	2143	2177	2203	2194	2167	2145	2155	2125	2106	2185	2244	2192	2109	2167	2207	2166	2223	2130	2206	2281	2231
2074	2115	2035	2065	2063	2096	2170	2113	2180	2121	2079	2162	2125	2189	2111	2177	2229	2244	2166	2146	2183	2083	2157	2175	2240	2221	2204	2256	2176	2211	2171	2107	2228	2145	2126	2143	2270	2184	2257	2257	2216	2160	2180	2084	2175	2235	2221	2244	2225	2256
2186	2207	2129	2117	2170	2108	2015	2065	2048	2120	2087	2144	1995	2127	2089	2168	2227	2191	2177	2237	2207	2230	2257	2201	2169	2196	2309	2352	2255	2099	2117	2156	2110	2158	2128	2184	2202	2163	2142	2226	2192	2174	2144	2105	2207	2212	2255	2130	2321	2239
2211	2210	2165	2167	2093	2153	2143	2084	2092	2124	2120	2020	2176	2119	2181	2216	2199	2236	2196	2246	2059	2254	2026	2255	2220	2263	2169	2219	2260	2240	2155	2078	2052	2134	2152	2207	2239	2212	2253	2174	2289	2148	2235	2079	2199	2158	2189	2214	2195	2242
2208	2208	2216	2108	2150	2086	2092	2068	2025	2077	2048	2121	2130	2148	2173	2132	2370	2149	2105	2168	2188	2183	2277	2257	2258	2210	2194	2258	2108	2231	2124	2190	2122	2166	2209	2281	2232	2262	2197	2164	2171	2165	2228	2169	2126	2094	2208	2230	2214	2223
2243	2215	2190	2128	2175	2093	2086	1986	2036	2055	2168	2123	2221	2160	2251	2262	2236	2224	2253	2185	2211	2153	2247	2293	2309	2292	2188	2083	2257	2167	2171	2197	2121	2186	2122	2257	2252	2182	2210	2206	2209	2243	2167	2199	2265	2166	2144	2250	2152	2194
2087	2200	2173	2116	2179	2095	2048	2087	2111	2033	2128	2110	2187	2141	2237	2178	2112	2130	2188	2192	2198	2319	2307	2205	2214	2273	2175	2178	2170	2235	2074	2282	2224	2160	2248	2277	2228	2116	2124	2195	2120	2182	2199	2186	2163	2263	2241	2192	2222	2140
2090	2136	2155	2103	2089	2005	1954	2111	2145	2066	2094	2148	2262	2180	2186	2250	2227	2226	2113	2293	2273	2274	2231	2255	2153	2167	2180	2175	2252	2191	2168	2154	2224	2233	2180	2288	2286	2153	2189	2154	2149	2189	2254	2253	2164	2208	2198	2230	2286	2180
2093	2106	2066	2132	2057	2077	2048	1976	2075	1991	2167	2100	2178	2323	2244	2222	2195	2207	2148	2202	2261	2294	2351	2318	2316	2185	2115	2198	2150	2160	2177	2333	2247	2194	2225	2286	2225	2101	2160	2180	2218	2184	2259	2198	2210	2258	2207	2174	2126	2229
2151	2152	2081	2004	2108	2100	2037	2035	2085	2042	2147	2176	2158	2353	2316	2184	2113	2192	2080	2214	2202	2194	2289	2268	2344	2164	2165	2190	2311	2227	2191	2253	2233	2182	2163	2169	2201	2231	2141	2189	2208	2230	2234	2220	2247	2259	2263	2195	2165	2177
2156	2159	2131	2188	2100	2111	2049	2046	2052	2045	2182	2179	2136	2171	2255	2213	2170	2109	2205	2151	2122	2226	2303	2237	2396	2152	2168	2186	2179	2163	2165	2269	2252	2242	2256	2145	2131	2172	2246	2233	2171	2227	2247	2264	2303	2198	2206	2144	2170	2131
2099	2102	2196	2146	2170	2003	1998	2013	2024	2041	2267	2123	2289	2162	2276	2194	2144	2175	2112	2238	2174	2197	2161	2248	2270	2292	2192	2273	2181	2257	2227	2284	2245	2192	2195	2186	2224	2129	2194	2285	2250	2206	2170	2212	2311	2269	2287	2156	2161	2234
2149	2185	2188	2049	2111	1966	2007	2054	2154	2193	2105	2229	2197	2060	2178	2220	2150	2158	2181	2207	2153	2173	2124	2228	2194	2408	2243	2100	2251	2204	2212	2240	2148	2285	2135	2197	2146	2154	2217	2262	2197	2251	2096	2245	2174	2180	2112	2244	2194	2194
2161	2123	2079	2105	2121	2084	2096	2093	2236	2142	2216	2246	2157	2202	2088	2185	2174	2312	2179	2168	2208	2228	2187	2165	2225	2172	2191	2347	2196	2212	2212	2158	2180	2214	2263	2224	2244	2255	2181	2224	2293	2201	2292	2275	2214	2126	2217	2288	2267	2230
2223	2073	2173	2120	2053	2126	2135	2153	2227	2244	2137	2129	2101	2135	2086	2212	2192	2230	2276	2151	2161	2160	2309	2154	2270	2228	2140	2159	2223	2123	2159	2089	2232	2141	2262	2120	2317	2250	2339	2224	2310	2220	2310	2203	2223	2337	2189	2290	2331	2166
2126	2118	2130	2134	1996	2044	2121	2222	2136	2216	2124	2152	2140	2125	2157	2229	2219	2301	2320	2259	2083	2206	2216	2212	2252	2236	2225	2256	2166	2292	2218	2168	2153	2194	2147	2268	2267	2262	2301	2218	2225	2347	2175	2212	2267	2274	2195	2208	2279	2232
2103	2161	2056	2159	2142	2098	2148	2172	2131	2108	2172	2049	2135	2173	2222	2273	2314	2197	2167	2288	2223	2210	2259	2231	2241	2236	2275	2266	2250	2247	2172	2133	2196	2255	2242	2262	2326	2355	2301	2245	2181	2218	2349	2230	2199	2226	2282	2240	2167	2284
2116	2133	2138	2082	2161	2179	2145	2155	2178	2137	2064	2090	2151	2237	2234	2178	2171	2193	2284	2101	2243	2269	2241	2186	2257	2332	2237	2240	2166	2241	2211	2162	2242	2228	2284	2310	2234	2215	2320	2150	2165	2217	2115	2186	2163	2252	2274	2150	2268	2296
2086	2143	2118	2148	2125	2081	2250	2135	2109	2113	2122	2071	2168	2209	2164	2204	2164	2134	2250	2294	2256	2297	2268	2313	2231	2229	2212	2233	2195	2252	2239	2156	2125	2333	2273	2307	2307	2304	2223	2123	2131	2082	2120	2231	2193	2219	2326	2286	2340	2162
2157	1995	2132	2165	2106	2115	2063	2144	2091	2135	2101	2130	2185	2221	2202	2139	2210	2107	2227	2251	2161	2205	2276	2198	2170	2262	2179	2252	2265	2204	2154	2205	2201	2168	2236	2252	2267	2224	2249	2181	2214	2110	2221	2136	2325	2141	2281	2198	2206	2105
2119	2067	2227	2129	2161	2095	2109	2012	2061	2193	2083	2149	2240	2295	2199	2156	2164	2148	2182	2210	2249	2206	2202	2264	2297	2134	2262	2182	2232	2211	2223	2225	2205	2307	2178	2207	2197	2230	2108	2020	2137	2180	2236	2245	2194	2292	2197	2219	2237	2181
1992	2124	2125	2117	2123	2086	2005	2037	2080	2142	2152	2105	2119	2208	2264	2152	2234	2205	2166	2219	2263	2288	2209	2190	2233	2187	2125	2262	2221	2215	2147	2134	2192	2171	2210	2285	2236	2184	2193	2174	2176	2138	2220	2240	2287	2192	2321	2309	2227	2089
2070	2148	2096	2163	2072	2040	2093	2135	2147	2085	2159	2100	2160	2163	2232	2248	2103	2224	2324	2221	2197	2193	2201	2231	2247	2234	2230	2205	2145	2315	2224	2286	2171	2299	2233	2214	2256	2197	2114	2137	2254	2325	2238	2272	2213	2270	2386	2235	2264	2189
2108	2075	2031	2073	2019	2157	2061	2042	2200	2247	2156	2208	2195	2159	2271	2233	2248	2217	2217	2330	2211	2197	2252	2210	2215	2192	2213	2236	2204	2297	2262	2175	2328	2211	2209	2186	2258	2218	2197	2123	2232	2228	2269	2280	2259	2206	2303	2292	2224	2131
2137	2152	2100	2068	2099	2126	2085	2132	2183	2168	2178	2191	2109	2139	2194	2193	2210	2180	2343	2175	2172	2224	2190	2194	2238	2190	2135	2175	2209	2338	2220	2267	2265	2314	2182	2185	2266	2231	2227	2282	2228	2157	2307	2241	2290	2209	2274	2201	2196	2138
2121	2114	2006	2053	2137	2049	2161	2131	2094	2218	2136	2216	2177	2258	2166	2123	2245	2210	2201	2192	2203	2229	2312	2272	2170	2165	2241	2258	2315	2221	2261	2174	2306	2252	2217	2252	2262	2085	2226	2277	2283	2338	2331	2290	2122	2276	2231	2283	2192	2210
2063	2077	1930	2152	2004	2103	2163	2129	2231	2250	2223	2294	2172	2191	2121	2090	2213	2279	2240	2235	2179	2193	2267	2253	2211	2222	2132	2193	2275	2233	2296	2216	2301	2177	2226	2227	2174	2228	2316	2276	2273	2194	2298	2238	2213	2233	2146	2350	2229	2220
2078	2051	2125	2041	2144	2207	2142	2234	2282	2248	2233	2216	2138	2172	2163	2177	2150	2137	2198	2195	2244	2208	2212	2217	2209	2192	2210	2199	2283	2264	2281	2307	2227	2265	2184	2199	2289	2260	2289	2146	2274	2284	2312	2325	2300	2220	2233	2225	2275	2194
2050	2061	2153	2052	2115	2137	2194	2271	2175	2155	2280	2237	2217	2214	2208	2240	2248	2275	2291	2267	2243	2216	2197	2295	2213	2252	2203	2234	2312	2266	2308	2348	2195	2176	2201	2274	2247	2210	2181	2322	2225	2333	2288	2314	2309	2222	2241	2195	2378	2312
2017	2106	2028	2104	2155	2106	2208	2175	2200	2270	2208	2203	2259	2164	2087	2212	2227	2216	2227	2304	2173	2177	2291	2278	2298	2177	2342	2218	2279	2220	2268	2304	2192	2213	2185	2291	2287	2135	2302	2323	2295	2368	2334	2376	2206	2212	2324	2251	2277	2341
2129	2044	2008	2027	2103	2108	2140	2172	2222	2294	2210	2175	2145	2126	2199	2189	2166	2288	2291	2321	2236	2289	2250	2228	2296	2318	2281	2356	2248	2227	2344	2324	2155	2171	2237	2252	2249	2219	2335	2278	2216	2269	2340	2255	2313	2297	2333	2320	2458	2351
2117	2062	2110	2031	2102	2046	2155	2065	2263	2320	2200	2104	2115	2161	2144	2246	2199	2194	2296	2256	2288	2329	2269	2203	2346	2409	2408	2362	2221	2309	2300	2325	2184	2237	2239	2206	2204	2171	2259	2215	2357	2384	2266	2273	2219	2313	2303	2315	2253	2283
2136	2155	2073	2065	2136	2033	2044	2204	2222	2222	2182	2160	2078	2123	2208	2229	2239	2292	2317	2276	2267	2226	2346	2279	2336	2406	2273	2294	2315	2270	2391	2268	2245	2183	2176	2366	2210	2343	2189	2276	2258	2373	2308	2102	2159	2308	2221	2294	2344	2347
2154	2239	2104	2062	2093	2252	2074	2068	2212	2234	2242	2151	2173	2210	2229	2282	2239	2193	2277	2274	2230	2277	2226	2220	2395	2377	2315	2247	2245	2173	2251	2248	2207	2400	2298	2331	2274	2282	2332	2231	2202	2374	2336	2331	2147	2257	2258	2295	2289	2428
2160	2166	2070	2148	2165	2098	2117	2176	2140	2209	2160	2267	2194	2117	2301	2229	2177	2236	2185	2161	2204	2261	2240	2257	2246	2234	2242	2288	2274	2341	2296	2246	2266	2285	2315	2212	2340	2307	2328	2277	2344	2211	2257	2240	2169	2171	2215	2270	2373	2395
2261	2206	2149	2091	2062	2126	2147	2142	2074	2171	2347	2134	2143	2169	2258	2254	2198	2241	2206	2267	2147	2203	2234	2253	2167	2299	2294	2161	2252	2370	2309	2321	2323	2284	2293	2271	2271	2273	2323	2289	2252	2224	2311	2266	2207	2307	2148	2244	2426	2276
2095	2081	2212	2112	2194	2180	2191	2172	2164	2171	2200	2200	2246	2335	2219	2227	2183	2228	2289	2176	2257	2300	2192	2275	2298	2184	2326	2313	2333	2397	2398	2352	2377	2302	2329	2314	2193	2214	2256	2258	2274	2296	2195	2284	2267	2199	2183	2289	2213	2435
2101	2155	2175	2145	2151	2090	2119	2092	2184	2236	2182	2141	2247	2294	2164	2130	2250	2257	2201	2217	2180	2366	2361	2364	2297	2254	2397	2277	2371	2338	2323	2341	2353	2424	2325	2405	2219	2220	2211	2272	2318	2305	2332	2274	2273	2321	2241	2203	2226	2382
2060	2245	2124	2169	2075	2115	2136	2046	2156	2259	2166	2206	2276	2298	2210	2145	2130	2272	2188	2242	2256	2294	2373	2347	2275	2306	2274	2316	2311	2281	2199	2315	2288	2277	2294	2259	2295	2183	2250	2152	2299	2294	2303	2371	2303	2299	2304	2261	2230	2452
2234	2150	2158	2246	2188	2127	2168	2131	2138	2198	2242	2293	2260	2245	2212	2242	2250	2246	2276	2179	2323	2388	2323	2383	2311	2250	2252	2219	2208	2246	2349	2291	2294	2284	2354	2269	2225	2285	2312	2185	2279	2251	2335	2332	2252	2296	2290	2302	2340	2256
2205	2180	2062	2108	2211	2139	2136	2131	2176	2126	2184	2244	2298	2208	2324	2322	2256	2299	2267	2235	2318	2416	2345	2371	2243	2284	2174	2259	2236	2180	2258	2287	2232	2347	2303	2342	2357	2392	2243	2308	2149	2220	2308	2451	2289	2305	2293	2321	2305	2322
2152	2216	2238	2121	2126	2091	2115	2078	2254	2129	2192	2279	2333	2249	2203	2330	2259	2196	2183	2185	2313	2336	2428	2257	2242	2236	2238	2222	2250	2189	2223	2227	2322	2254	2336	2379	2252	2294	2305	2197	2168	2234	2310	2326	2277	2349	2339	2320	2309	2255
2174	2291	2194	2086	2141	2195	2160	2049	2109	2202	2216	2229	2192	2279	2281	2370	2226	2237	2267	2243	2254	2211	2267	2255	2216	2261	2254	2276	2147	2175	2326	2306	2295	2211	2220	2271	2394	2286	2274	2291	2229	2207	2373	2385	2428	2311	2356	2375	2369	2239
2228	2221	2138	2144	2108	2086	2096	2132	2141	2159	2119	2311	2233	2235	2334	2313	2362	2297	2214	2337	2387	2374	2282	2281	2179	2296	2282	2203	2247	2297	2194	2272	2274	2328	2356	2176	2316	2308	2259	2270	2310	2262	2277	2341	2387	2399	2341	2308	2382	2349
2259	2301	2126	2202	2112	2162	2058	2151	2071	2244	2241	2249	2288	2324	2311	2402	2290	2235	2296	2242	2353	2348	2322	2285	2233	2349	2242	2299	2296	2373	2264	2216	2228	2220	2282	2291	2338	2245	2283	2234	2301	2269	2383	2383	2409	2420	2250	2355	2308	2331
2252	2212	2249	2078	2124	2175	2136	2029	2182	2207	2270	2260	2271	2301	2309	2267	2239	2180	2260	2344	2379	2330	2320	2232	2221	2268	2284	2282	2271	2322	2306	2280	2238	2334	2284	2154	2236	2348	2159	2275	2247	2359	2396	2387	2432	2398	2268	2281	2255	2300
2179	2148	2185	2158	2167	2151	2065	2075	2229	2148	2300	2342	2228	2404	2327	2246	2317	2285	2368	2385	2407	2255	2320	2247	2225	2317	2198	2330	2174	2256	2237	2213	2282	2210	2153	2247	2208	2310	2269	2267	2297	2342	2388	2393	2450	2389	2277	2364	2358	2328
2183	2062	2187	2081	2186	2171	2127	2170	2211	2130	2281	2288	2252	2314	2221	2324	2272	2310	2396	2347	2477	2225	2246	2197	2250	2187	2209	2192	2235	2211	2235	2166	2112	2189	2262	2239	2232	2298	2331	2291	2258	2317	2332	2248	2430	2260	2277	2436	2391	2260
2170	2169	2109	2177	2166	2167	2210	2205	2322	2257	2335	2215	2245	2368	2300	2259	2268	2341	2295	2349	2358	2236	2233	2209	2339	2188	2216	2279	2259	2246	2151	2230	2162	2225	2304	2251	2287	2277	2351	2348	2348	2277	2270	2331	2406	2262	2275	2311	2393	2288
2177	2163	2205	2209	2073	2221	2262	2166	2219	2253	2286	2302	2297	2288	2388	2305	2170	2213	2306	2356	2311	2227	2164	2166	2160	2179	2189	2123	2278	2193	2163	2202	2297	2303	2335	2288	2188	2220	2346	2368	2376	2234	2340	2330	2344	2366	2319	2304	2282	2304
2224	2256	2275	2314	2204	2220	2163	2276	2249	2245	2194	2276	2342	2295	2284	2301	2297	2367	2249	2256	2261	2155	2153	2247	2173	2185	2215	2244	2292	2267	2269	2168	2218	2176	2250	2303	2351	2260	2277	2365	2339	2314	2350	2268	2375	2324	2321	2284	2314	2379
2190	2297	2218	2221	2125	2027	2178	2292	2246	2173	2229	2161	2289	2284	2324	2267	2261	2249	2289	2311	2340	2302	2378	2375	2281	2241	2218	2198	2234	2339	2247	2266	2253	2180	2205	2369	2317	2340	2362	2378	2361	2299	2315	2373	2339	2375	2364	2325	2333	2231
2188	2251	2281	2269	2208	2261	2073	2170	2139	2139	2147	2323	2217	2304	2319	2331	2378	2355	2279	2334	2304	2388	2264	2320	2312	2248	2188	2278	2349	2276	2324	2299	2273	2263	2273	2336	2330	2413	2249	2322	2349	2359	2414	2324	2415	2341	2361	2304	2355	2285
2230	2225	2201	2232	2206	2230	2192	2225	2189	2296	2277	2267	2253	2367	2310	2300	2390	2216	2209	2213	2358	2382	2342	2410	2354	2221	2334	2338	2326	2372	2272	2177	2243	2385	2264	2337	2369	2346	2238	2333	2289	2361	2404	2371	2419	2346	2415	2293	2269	2303
2126	2179	2209	2136	2182	2239	2217	2045	2085	2206	2186	2269	2366	2247	2296	2284	2299	2322	2309	2182	2163	2377	2254	2352	2280	2270	2303	2317	2356	2364	2327	2273	2360	2326	2303	2228	2449	2314	2318	2439	2276	2361	2390	2250	2398	2280	2339	2344	2393	2390
2215	2204	2253	2161	2165	2145	2221	2246	2230	2216	2264	2294	2186	2233	2190	2236	2362	2228	2312	2215	2191	2226	2273	2393	2366	2371	2376	2398	2396	2408	2341	2381	2281	2404	2331	2418	2383	2358	2311	2385	2382	2334	2353	2316	2241	2423	2330	2329	2417	2318
2085	2259	2211	2206	2225	2200	2248	2222	2241	2277	2271	2259	2170	2182	2309	2345	2187	2222	2134	2149	2215	2293	2388	2301	2314	2328	2427	2425	2466	2305	2456	2384	2320	2351	2374	2445	2415	2378	2356	2389	2420	2391	2379	2363	2344	2440	2347	2361	2409	2366
2254	2262	2149	2248	2296	2265	2254	2327	2228	2179	2249	2237	2229	2233	2362	2315	2254	2257	2186	2278	2246	2251	2271	2276	2338	2411	2363	2362	2362	2358	2431	2532	2339	2372	2386	2358	2352	2471	2393	2353	2326	2404	2368	2406	2448	2446	2390	2283	2464	2347
2109	2303	2307	2142	2201	2229	2277	2214	2296	2274	2213	2229	2269	2219	2321	2368	2232	2328	2143	2236	2148	2289	2321	2316	2338	2363	2341	2266	2304	2312	2359	2406	2315	2381	2285	2469	2412	2456	2378	2411	2403	2334	2340	2437	2452	2423	2473	2511	2373	2339
2242	2207	2124	2280	2252	2186	2228	2193	2225	2236	2172	2221	2214	2194	2241	2260	2255	2212	2235	2161	2320	2296	2361	2345	2272	2332	2384	2301	2385	2400	2388	2218	2423	2332	2359	2510	2596	2544	2436	2433	2444	2409	2531	2365	2436	2268	2419	2496	2390	2337
2238	2252	2151	2207	2290	2273	2153	2197	2099	2189	2194	2193	2209	2280	2385	2296	2207	2251	2242	2225	2186	2301	2330	2284	2440	2404	2426	2352	2258	2250	2344	2380	2325	2460	2412	2423	2547	2461	2394	2349	2455	2445	2571	2443	2374	2437	2464	2395	2323	2321
2157	2203	2101	2144	2291	2238	2188	2183	2171	2218	2267	2229	2258	2479	2311	2256	2233	2283	2217	2321	2327	2270	2274	2327	2414	2418	2533	2417	2335	2324	2279	2425	2455	2375	2400	2322	2394	2252	2368	2214	2386	2400	2494	2371	2391	2411	2352	2370	2424	2428
2242	2181	2223	2244	2257	2253	2206	2180	2083	2163	2249	2163	2195	2219	2411	2224	2339	2216	2260	2301	2357	2231	2299	2275	2364	2408	2387	2368	2309	2377	2343	2386	2431	2399	2359	2320	2400	2303	2336	2289	2288	2301	2382	2348	2453	2452	2411	2418	2369	2421
2175	2188	2134	2210	2105	2163	2270	2188	2080	2186	2130	2130	2337	2264	2317	2367	2289	2171	2199	2276	2415	2309	2273	2426	2385	2519	2317	2201	2373	2438	2322	2360	2352	2283	2340	2391	2447	2506	2372	2456	2311	2259	2366	2409	2391	2389	2339	2404	2470	2336
2113	2200	2162	2200	2242	2201	2195	2096	2011	2164	2180	2079	2274	2275	2162	2304	2265	2257	2196	2383	2279	2362	2334	2451	2467	2488	2326	2358	2278	2537	2433	2366	2228	2243	2414	2571	2559	2595	2387	2513	2438	2408	2502	2365	2373	2312	2370	2349	2326	2297
2184	2201	2216	2253	2152	2154	2204	2162	2145	2231	2231	2300	2231	2171	2293	2231	2313	2308	2403	2360	2286	2335	2384	2406	2382	2479	2368	2341	2427	2394	2413	2359	2369	2340	2417	2651	2576	2392	2402	2354	2435	2496	2466	2419	2345	2366	2368	2376	2277	2294
2204	2284	2317	2231	2252	2268	2160	2215	2219	2251	2243	2220	2270	2420	2273	2293	2210	2191	2313	2468	2243	2285	2321	2411	2380	2311	2313	2354	2340	2404	2312	2320	2402	2425	2580	2431	2270	2179	2156	2275	2165	2188	2492	2549	2456	2332	2304	2412	2352	2396
2200	2263	2172	2192	2131	2151	2171	2106	2192	2276	2177	2157	2213	2314	2256	2318	2245	2329	2286	2365	2316	2321	2482	2439	2336	2406	2391	2350	2403	2354	2326	2308	2351	2530	2568	2385	2085	2121	2064	2145	2112	2145	2216	2409	2467	2296	2340	2360	2313	2370
2240	2293	2222	2245	2105	2140	1999	2123	2149	2134	2175	2202	2229	2332	2386	2307	2283	2342	2403	2453	2344	2301	2327	2495	2324	2467	2367	2442	2327	2344	2340	2415	2444	2490	2485	2227	2049	2091	2209	2412	2240	2086	2073	2388	2411	2491	2348	2389	2406	2250
2215	2213	2274	2055	2138	2199	2158	2092	2084	2006	2185	2239	2260	2387	2368	2347	2367	2368	2317	2430	2401	2482	2394	2395	2463	2354	2291	2407	2351	2238	2313	2322	2420	2494	2330	2152	2065	2346	2549	2509	2386	2073	2048	2263	2505	2386	2299	2254	2249	2190
2105	2248	2169	2095	2124	2135	2058	2126	2124	2160	2169	2160	2223	2396	2370	2375	2403	2375	2293	2368	2524	2429	2444	2495	2482	2426	2483	2332	2453	2383	2186	2287	2338	2415	2260	2189	2027	2349	2529	2515	2229	1929	2011	2312	2585	2371	2259	2234	2394	2205
2052	2061	2183	2087	2129	2066	2081	2224	2171	2136	2206	2278	2336	2338	2273	2251	2335	2301	2267	2475	2470	2436	2483	2446	2407	2407	2294	2417	2502	2302	2265	2270	2374	2451	2383	2147	2062	2138	2173	2317	1946	1935	2088	2472	2501	2369	2170	2303	2236	2261
2118	2202	2187	2131	2170	2081	2185	2130	2121	2209	2221	2282	2278	2262	2365	2312	2363	2316	2299	2341	2369	2399	2563	2574	2433	2371	2356	2421	2437	2349	2315	2243	2256	2414	2436	2274	2071	2023	2042	2005	1877	2027	2178	2487	2269	2189	2188	2349	2271	2223
2173	2260	2240	2151	2177	2183	2139	2175	2152	2243	2189	2233	2295	2390	2295	2268	2239	2299	2244	2282	2381	2461	2521	2535	2539	2319	2345	2498	2483	2512	2320	2306	2342	2436	2470	2356	2240	2074	2018	2008	2124	2251	2400	2420	2136	2159	2306	2356	2353	2180
2157	2193	2182	2173	2140	2163	2107	2134	2203	2112	2148	2201	2256	2300	2347	2385	2225	2208	2197	2216	2300	2389	2478	2485	2419	2334	2183	2384	2479	2329	2243	2283	2287	2314	2456	2316	2335	2305	2325	2362	2342	2462	2356	2275	2105	2230	2317	2336	2285	2214
2060	2258	2232	2174	2185	2120	2174	2171	2190	2131	2260	2326	2210	2338	2281	2346	2182	2274	2292	2273	2257	2327	2382	2580	2333	2385	2277	2286	2391	2434	2347	2366	2355	2399	2333	2366	2465	2380	2439	2476	2426	2321	2241	2191	2025	2341	2312	2211	2125	2242
2104	2244	2200	2087	2090	2151	2161	2291	2146	2142	2267	2297	2396	2338	2267	2367	2250	2258	2353	2221	2390	2267	2391	2519	2403	2278	2218	2250	2355	2377	2258	2225	2341	2326	2295	2223	2166	2303	2280	2318	2183	2206	2209	2085	2361	2358	2250	2167	2246	2243
2137	2208	2134	2101	2211	2147	2095	2076	2111	2106	2206	2274	2351	2251	2331	2328	2354	2342	2253	2164	2311	2444	2447	2426	2363	2364	2296	2279	2254	2239	2299	2256	2412	2389	2211	2202	2302	2294	2128	2138	2148	2235	2246	2350	2326	2343	2257	2180	2203	2330
2163	2199	2206	2051	2147	2135	2100	2197	2215	2207	2323	2375	2298	2386	2303	2315	2375	2241	2372	2418	2367	2339	2362	2391	2323	2264	2267	2310	2262	2221	2303	2323	2346	2335	2296	2311	2238	2189	2289	2230	2213	2321	2170	2305	2304	2262	2199	2270	2240	2270
2121	2138	2130	2092	2110	2101	2120	2148	2055	2069	2317	2313	2336	2321	2382	2350	2325	2308	2275	2376	2281	2497	2318	2385	2392	2407	2286	2285	2330	2231	2262	2175	2272	2409	2301	2300	2291	2287	2188	2317	2322	2291	2269	2185	2316	2298	2303	2308	2240	2252
2156	2130	2164	2036	2105	2031	2162	2071	2090	2209	2267	2241	2351	2297	2337	2340	2307	2310	2270	2226	2363	2418	2424	2310	2309	2324	2331	2284	2354	2266	2180	2243	2190	2285	2254	2161	2267	2326	2119	2248	2206	2200	2206	2216	2178	2289	2237	2262	2338	2305
2158	2186	2109	2070	2146	2191	2102	2178	2164	2197	2243	2390	2355	2316	2248	2266	2294	2292	2218	2362	2233	2351	2425	2444	2390	2427	2345	2247	2279	2286	2299	2338	2274	2263	2264	2144	2194	2214	2126	2224	2110	2127	2311	2264	2280	2259	2342	2211	2192	2278
2230	2174	2179	2135	2144	2138	2148	2110	2120	2100	2251	2321	2410	2282	2381	2271	2252	2238	2109	2323	2329	2248	2322	2460	2365	2231	2171	2273	2181	2185	2375	2241	2361	2222	2227	2304	2191	2249	2166	2259	2128	2221	2317	2274	2169	2194	2214	2269	2237	2237
2187	2215	2079	2119	2097	2039	2141	2081	2151	2063	2166	2205	2314	2356	2429	2393	2294	2269	2204	2234	2321	2366	2315	2286	2250	2363	2246	2225	2290	2274	2271	2348	2305	2367	2331	2180	2217	2188	2244	2226	2232	2318	2293	2259	2075	2185	2237	2198	2238	2201
2171	2197	2161	2099	2110	2199	2074	2129	2199	2194	2262	2298	2255	2284	2292	2270	2250	2316	2330	2226	2316	2372	2303	2389	2228	2270	2270	2196	2160	2290	2175	2203	2221	2281	2140	2163	2301	2249	2227	2186	2139	2171	2226	2253	2230	2245	2203	2303	2110	2201
2163	2236	2221	2177	2142	2167	2198	2260	2208	2266	2410	2278	2335	2312	2254	2170	2200	2280	2255	2380	2315	2332	2362	2432	2281	2223	2364	2185	2268	2246	2232	2248	2326	2303	2245	2240	2169	2171	2276	2197	2189	2224	2235	2289	2273	2245	2226	2171	2142	2160
2247	2418	2196	2133	2177	2153	2193	2267	2163	2217	2285	2349	2331	2356	2260	2252	2177	2208	2256	2224	2422	2339	2314	2318	2373	2324	2182	2291	2116	2202	2321	2267	2297	2302	2211	2315	2222	2250	2286	2190	2167	2231	2226	2276	2267	2301	2262	2273	2207	2223
2123	2205	2148	2139	2050	2049	2105	2142	2080	2114	2213	2233	2272	2278	2336	2310	2220	2152	2234	2295	2405	2408	2267	2366	2417	2298	2195	2246	2226	2269	2265	2216	2227	2259	2214	2316	2250	2266	2399	2204	2311	2182	2277	2263	2284	2370	2164	2269	2225	2283
2152	2190	2156	2034	2142	2068	2152	2211	2124	2247	2248	2142	2151	2193	2212	2275	2392	2429	2234	2315	2267	2287	2419	2274	2231	2403	2284	2201	2264	2338	2339	2398	2270	2271	2312	2200	2282	2275	2287	2292	2244	2204	2185	2222	2263	2317	2245	2255	2284	2160
2055	2033	2056	2132	2230	2200	2100	2235	2192	2222	2162	2314	2145	2173	2251	2252	2366	2410	2418	2321	2133	2214	2342	2330	2202	2223	2299	2220	2270	2446	2332	2326	2306	2262	2355	2198	2310	2270	2250	2203	2126	2225	2280	2295	2259	2287	2261	2385	2328	2293
2150	2089	2143	2133	2122	2237	2229	2148	2277	2247	2184	2301	2301	2215	2202	2225	2213	2276	2268	2435	2224	2287	2329	2320	2319	2199	2326	2355	2218	2387	2398	2327	2312	2271	2209	2176	2183	2227	2148	2274	2105	2283	2258	2287	2170	2330	2331	2367	2348	2272
2178	2161	2180	2102	2057	2079	2170	2235	2172	2287	2243	2272	2360	2334	2306	2219	2183	2320	2316	2389	2329	2192	2354	2280	2389	2312	2255	2399	2333	2386	2418	2213	2319	2310	2198	2175	2181	2303	2186	2246	2128	2215	2267	2210	2313	2304	2288	2281	2359	2228
2273	2246	2127	2067	2117	2111	2084	2056	2135	2237	2283	2223	2412	2329	2454	2296	2200	2273	2254	2318	2440	2357	2245	2229	2326	2228	2230	2382	2250	2147	2251	2281	2170	2318	2131	2326	2264	2253	2211	2252	2123	2258	2193	2209	2206	2222	2228	2200	2260	2298
2216	2218	2083	2015	2080	2000	2000	2019	2134	2145	2231	2336	2401	2518	2374	2330	2374	2216	2232	2369	2492	2308	2363	2285	2362	2279	2224	2200	2297	2186	2275	2263	2245	2274	2208	2220	2298	2249	2254	2219	2232	2211	2261	2198	2106	2222	2250	2249	2208	2176
2219	2143	1993	2062	2028	2079	2091	2071	2096	2042	2281	2322	2366	2333	2346	2454	2304	2358	2167	2323	2384	2465	2323	2199	2351	2395	2227	2233	2159	2135	2215	2311	2229	2280	2199	2176	2220	2193	2255	2154	2247	2137	2252	2058	2272	2216	2185	2220	2249	2269
2234	2186	2095	2084	2143	2112	2172	2052	2181	2061	2123	2191	2144	2249	2266	2432	2519	2256	2136	2252	2500	2417	2357	2254	2267	2471	2272	2125	2195	2211	2245	2219	2277	2257	2137	2155	2218	2302	2236	2226	2222	2207	2173	2234	2250	2226	2323	2165	2214	2104
2119	2061	2064	2046	2103	2082	2161	2011	2160	2156	2006	2117	2154	2199	2206	2271	2280	2440	2332	2313	2275	2444	2432	2190	2221	2312	2252	2178	2138	2273	2176	2308	2163	2211	2234	2262	2198	2141	2331	2189	2187	2274	2214	2164	2347	2314	2239	2240	2175	2209
2075	2046	2016	2116	2039	2132	2144	2107	2036	2072	2054	2187	2033	2190	2194	2344	2400	2318	2229	2141	2286	2296	2392	2171	2258	2306	2244	2190	2262	2225	2186	2233	2144	2230	2196	2109	2259	2268	2310	2220	2274	2156	2239	2240	2304	2374	2234	2297	2250	2289
2071	2042	2039	2061	2037	2174	2115	2109	2052	2120	2059	2019	2099	2108	2220	2188	2444	2363	2299	2108	2271	2277	2428	2301	2206	2307	2299	2242	2314	2323	2200	2241	2252	2186	2312	2190	2284	2201	2297	2262	2257	2231	2333	2212	2292	2410	2307	2236	2196	2229
2119	2084	2005	1979	2119	2167	2175	1967	2193	2151	2120	2071	2066	2030	2224	2351	2365	2346	2238	2203	2236	2422	2348	2309	2321	2382	2334	2207	2247	2335	2150	2260	2229	2221	2240	2266	2412	2116	2206	2138	2183	2166	2286	2273	2323	2285	2346	2274	2258	2256
2065	2036	1979	2085	2104	2100	2091	2055	2097	2082	2045	2106	2058	2176	2350	2209	2391	2401	2311	2271	2299	2368	2252	2329	2284	2393	2412	2203	2250	2352	2206	2451	2182	2272	2302	2307	2311	2258	2190	2163	2309	2153	2366	2276	2258	2215	2357	2380	2287	2356
2096	2046	1993	2039	2152	2126	2145	1952	2052	2157	2091	2054	2024	2208	2211	2300	2356	2448	2208	2239	2307	2244	2304	2285	2317	2365	2311	2286	2313	2354	2273	2267	2237	2183	2339	2219	2314	2228	2193	2192	2247	2247	2339	2194	2300	2187	2256	2285	2345	2312
2080	2078	2007	1969	2090	2034	2028	2037	2062	2078	2052	2140	2051	2137	2323	2286	2358	2407	2208	2185	2115	2329	2338	2268	2141	2385	2254	2194	2223	2420	2280	2330	2244	2193	2225	2234	2346	2250	2172	2192	2331	2222	2227	2250	2147	2282	2243	2248	2391	2310
2145	1938	1984	1955	2030	1989	2071	1995	1970	2001	2142	2078	2095	2225	2383	2348	2325	2332	2208	2284	2188	2339	2447	2177	2290	2390	2254	2211	2204	2334	2250	2296	2167	2228	2342	2323	2339	2324	2120	2221	2219	2252	2189	2195	2112	2208	2147	2370	2240	2292
2131	2088	2021	1987	2033	2081	1964	2007	1978	2021	1984	2097	2208	2264	2329	2408	2427	2276	2220	2215	2249	2412	2388	2362	2297	2388	2257	2109	2302	2342	2200	2427	2199	2252	2253	2228	2316	2213	2216	2124	2151	2216	2298	2253	2214	2159	2217	2188	2239	2312
2214	2243	2106	1981	2034	1992	1971	2011	1992	2055	2154	2074	2208	2222	2330	2356	2317	2234	2183	2340	2250	2389	2263	2247	2235	2371	2214	2218	2254	2208	2241	2282	2267	2264	2214	2357	2459	2128	2215	2120	2256	2181	2180	2087	2192	2220	2042	2249	2259	2251
2314	2194	2121	2051	1997	2058	2022	1993	1980	2112	2085	2132	2209	2282	2360	2410	2230	2134	2102	2181	2366	2339	2233	2351	2423	2299	2148	2163	2332	2247	2328	2182	2186	2190	2336	2253	2315	2286	2311	2145	2236	2251	2264	2236	2255	2155	2129	2275	2245	2168
2296	2215	2110	2112	2067	2052	2011	2038	2014	2044	2211	2187	2221	2138	2340	2205	2309	2192	2273	2340	2311	2364	2203	2298	2343	2298	2225	2218	2256	2198	2240	2185	2201	2168	2237	2246	2321	2299	2262	2234	2168	2311	2203	2226	2245	2204	2173	2265	2255	2349
2100	2209	2167	2097	2117	2070	2139	2072	2151	2167	2242	2259	2216	2146	2255	2305	2150	2129	2355	2328	2275	2143	2134	2285	2272	2288	2260	2334	2184	2152	2214	2232	2182	2202	2144	2252	2321	2332	2179	2241	2323	2365	2244	2297	2254	2156	2313	2304	2278	2212
2075	2083	2157	2158	2168	2121	2208	1988	2139	2228	2228	2304	2140	2149	2197	2226	2099	2102	2169	2299	2231	2179	2199	2337	2269	2217	2371	2257	2321	2291	2173	2144	2229	2184	2197	2211	2299	2263	2145	2184	2267	2339	2231	2308	2246	2200	2179	2217	2330	2354
2086	2120	1958	2077	2113	2137	2139	2147	2157	2179	2157	2085	2093	2080	2128	2139	2231	2159	2284	2139	2128	2127	2116	2178	2180	2178	2269	2296	2138	2274	2125	2170	2271	2196	2200	2257	2237	2280	2225	2238	2328	2382	2321	2281	2238	2224	2308	2340	2314	2290
2102	2096	1936	1916	2053	2094	2001	2111	2150	2085	2135	2027	1953	2038	2192	2141	2254	2194	2210	2185	2150	2132	2178	2178	2262	2330	2252	2217	2277	2295	2302	2153	2157	2161	2261	2181	2312	2292	2303	2237	2278	2329	2287	2249	2273	2261	2227	2436	2368	2408
2161	2042	2005	1967	2060	1987	1977	2070	2070	2014	2056	1980	2038	2108	2105	2304	2057	2133	2085	2120	2161	2202	2129	2169	2262	2244	2266	2204	2219	2277	2201	2262	2116	2209	2199	2129	2315	2243	2265	2213	2291	2313	2328	2330	2166	2305	2363	2298	2316	2514
2126	2123	2110	1994	1993	2010	2040	2018	2156	2173	2124	2076	2013	2093	2117	2188	2099	2032	2167	2252	2287	2119	2180	2121	2176	2294	2176	2321	2280	2221	2313	2187	2172	2152	2149	2228	2265	2288	2284	2335	2207	2381	2320	2356	2303	2315	2298	2298	2363	2379
2053	2092	2073	2079	2026	2041	2095	2069	2059	2197	2186	2026	1985	2008	2098	2091	2091	2075	2109	2222	2119	2268	2126	2165	2172	2194	2277	2209	2182	2297	2304	2218	2241	2089	2174	2211	2363	2354	2162	2304	2314	2431	2347	2262	2184	2232	2374	2337	2488	2318
2040	2041	1988	2053	2115	2040	2064	2083	2049	2046	2114	2065	2091	2029	2012	2073	2155	2112	2207	2213	2129	2172	2156	2257	2240	2182	2263	2288	2223	2274	2242	2228	2184	2162	2211	2217	2318	2380	2261	2295	2253	2274	2336	2260	2307	2266	2290	2347	2345	2302
2052	2093	1962	1965	2014	2041	2048	2048	2079	1967	2043	2075	2105	2029	2094	2093	2122	2183	2171	2073	2122	2205	2129	2174	2250	2317	2173	2171	2209	2301	2224	2259	2216	2157	2270	2257	2301	2313	2159	2225	2250	2494	2379	2247	2251	2248	2203	2240	2314	2330
2122	2056	2014	2032	2020	1972	1991	2073	2089	2084	2013	2065	2121	2124	2124	2179	2135	2081	2074	2184	2194	2194	2055	2234	2187	2268	2246	2184	2257	2294	2321	2312	2197	2233	2194	2226	2286	2304	2234	2256	2335	2326	2386	2191	2236	2209	2172	2367	2240	2314
2125	2044	2019	2148	2011	2096	2067	2054	2088	2146	2069	2124	2070	2034	2099	2052	2057	2137	2185	2216	2098	2072	2141	2172	2175	2224	2203	2206	2169	2238	2307	2321	2312	2220	2156	2240	2316	2392	2304	2264	2259	2233	2247	2329	2204	2231	2151	2256	2320	2264
2072	2023	1927	2007	1993	1981	2009	1927	1914	2136	2030	2067	2046	1990	2036	1995	2105	2190	2117	2075	2049	2055	2150	2138	2141	2179	2245	2199	2174	2414	2230	2252	2269	2190	2211	2238	2283	2312	2183	2129	2166	2240	2303	2252	2238	2199	2195	2301	2298	2258
2120	2059	2016	1971	2039	2053	2017	1882	2075	2033	2051	1994	2051	2171	2087	2097	2053	2185	2005	2171	2057	2097	2108	2075	2194	2064	2144	2104	2243	2181	2334	2286	2254	2222	2231	2218	2342	2235	2248	2249	2221	2269	2237	2252	2236	2114	2120	2201	2290	2351
2050	2132	1998	1982	1991	2069	1927	1944	1934	2039	2136	2121	2085	2082	2147	2143	2227	2128	2011	2195	2053	2170	2161	2045	2099	2152	2102	2086	2157	2202	2255	2164	2219	2216	2163	2258	2228	2351	2232	2146	2197	2192	2227	2326	2211	2214	2255	2211	2294	2283
2001	1989	2037	1987	1949	2019	1954	1913	1961	2029	2049	2092	2056	2098	2140	2146	2163	2155	2110	2117	2113	2111	2112	2045	2002	2035	2106	2020	2080	2128	2248	2137	2157	2122	2188	2197	2166	2136	2150	2145	2094	2228	2293	2300	2170	2205	2173	2132	2211	2274
2086	2180	1996	2027	1988	2000	1889	1966	2012	2040	2135	2096	2122	2071	2102	2116	2128	2150	2126	2058	2147	2135	2157	2104	2011	2025	2110	2111	2002	2080	2230	2164	2136	2057	2232	2087	2108	2204	2098	2136	2143	2206	2188	2268	2248	2141	2233	2252	2224	2258
1998	2027	1982	1995	2034	1958	1987	1921	2040	1990	2074	2162	2039	2094	2114	2131	2080	2049	2127	2142	2122	2138	2126	2017	2102	2104	2058	2194	2056	1986	1985	2066	2097	2191	2147	2138	2117	2189	2134	2124	2168	2167	2195	2249	2168	2211	2189	2205	2195	2180
2040	2027	1985	1945	1956	1990	1987	1993	1887	2032	2084	2033	2075	2014	2123	2125	2082	2053	2199	2055	2089	2209	2081	2070	2066	2095	2162	2113	2076	2131	2148	2150	2163	2174	2034	2208	2114	2073	2110	2092	2092	2228	2268	2203	2217	2073	2229	2150	2247	2216
1977	1956	1955	1850	2006	2028	2030	2009	2050	2101	2006	2055	2098	1993	2089	2062	2135	2049	2018	2141	2049	2062	2036	2157	2025	1978	2070	2072	2054	1938	2036	2187	2103	2114	2110	2126	2113	2235	2109	2073	2213	2130	2162	2129	2149	2182	2172	2154	2146	2142
1892	1930	1935	1957	1927	1951	1959	1923	1969	2053	2011	1991	2162	2065	2049	2198	2085	2082	2020	2054	2123	2088	2139	2137	2047	2155	2119	2027	2156	2062	2104	2060	2154	2131	2044	2083	2074	2200	2168	2159	2110	2239	2205	2215	2151	2192	2152	2255	2315	2259
1924	2005	1909	1885	1961	2067	2060	2044	2061	2079	2045	2129	2117	1959	1984	2100	2026	2043	2039	1981	2112	2029	2115	2056	2108	2127	2081	2150	2082	2112	2084	2115	2124	2037	2008	2068	2123	2104	2187	2133	2214	2087	2154	2256	2136	2106	2188	2238	2213	2238
1906	1968	1918	1894	1918	1999	1994	1919	1985	1992	2094	2086	2114	2042	2071	1955	2156	2085	2043	2016	2148	2051	2014	2151	2093	2209	2057	2158	1955	1999	2067	2063	2197	2052	1960	2062	2145	2215	2141	2083	2111	2141	2160	2091	2193	2075	2202	2180	2325	2272
1889	1923	1962	1860	1883	1976	2016	1988	1986	2036	1968	2067	2063	2050	2034	2114	2059	2002	2005	2088	2036	2093	2051	2138	2141	2060	2100	2050	1935	1986	2104	2105	2067	1995	2037	2123	2208	2139	2205	2086	2110	2051	2079	2184	2247	2085	2149	2148	2161	2312
1852	1871	1920	1906	1840	1937	1936	1905	1908	1889	1967	1958	2048	2025	1989	2093	2064	2026	2021	2023	2043	2038	2087	2066	2078	2084	2071	2094	2041	2029	2093	2106	2050	2064	2057	2033	2139	2228	2175	2131	2007	2028	2052	2242	2119	2173	2131	2168	2191	2193
1898	1934	1945	1864	1938	1941	1858	1855	1926	1882	1993	2002	1868	1893	1984	1922	2081	1981	2032	2021	2084	2077	2098	2103	2077	2187	2183	2138	2113	2119	2076	2100	2183	2047	2033	2022	2074	2151	2103	2087	1938	2009	2116	2180	2130	2143	2017	2125	2158	2197
1927	2046	1962	1835	1881	1850	1871	1894	1803	1944	1911	1901	1920	1956	1978	1976	2043	2058	1985	1918	2031	2153	2057	2093	2084	2175	2144	2147	2245	2070	2100	2132	2089	2200	2136	2125	2162	2130	2159	2064	1959	2104	2066	2166	2072	2043	2140	2121	2166	2155
1900	1989	1956	1963	1936	1906	1890	1923	1887	1849	1893	2004	1984	1990	1922	2016	1993	1980	2028	2016	1973	2057	2058	2061	2167	2104	2181	2263	2103	2131	2214	2121	2052	2186	2162	2162	2106	2113	2150	2134	2130	2034	2098	2197	2205	2204	2094	2084	2157	2150
1913	1927	1949	1942	1918	1871	1945	1933	1879	1907	1932	1926	1987	1976	1977	1960	2040	2038	1934	2006	2020	1959	2064	2059	2111	2106	2157	2190	2147	2191	2171	2164	2233	2206	2240	2118	2151	2131	2203	2181	2092	2067	2135	2220	2165	2080	2053	2125	2162	2197
1962	1881	1929	1860	1872	1909	1881	1977	1931	1922	1953	1942	2027	1953	2014	2052	1976	2008	1942	1949	1988	1986	2064	2043	2044	2094	2161	2165	2127	2109	2124	2154	2170	2225	2212	2175	2114	2129	2209	2182	2131	2146	2128	2184	2129	2110	2036	2219	2187	2212
1996	1927	1966	1847	1867	1822	1896	1898	1803	1977	1969	1999	1984	2019	1986	1908	2005	2065	1871	1957	2017	2033	2011	2084	2116	2109	2135	2190	2090	2172	2125	2283	2236	2250	2139	2118	2106	2151	2201	2220	2176	2090	2149	2207	2196	2173	2145	2217	2210	2206
1925	1938	1908	1857	1832	1871	1893	1892	1908	1939	1905	1963	2077	1993	1980	2012	1870	2000	1916	1985	1975	1980	1999	2101	1977	2065	2054	2144	2070	2168	2148	2129	2191	2208	2165	2157	2020	2301	2162	2166	2180	2153	2104	2119	2138	2141	2133	2081	2162	2235
1969	1942	2007	1837	1917	1842	1957	1897	1966	1898	1921	1909	1998	1989	1972	2039	2040	2107	2031	2043	1906	1993	1985	2072	1975	2073	2103	2097	2083	2158	2088	2179	2187	2164	2128	2104	2096	2165	2175	2092	2224	2110	2155	2130	2076	2137	2181	2123	2117	2234
1955	1938	1889	1924	1861	1878	1901	1881	1943	1914	1863	1909	1967	2000	2034	1998	1969	1977	1961	2012	1899	2081	1974	1982	2056	2085	2137	2146	2202	2146	2092	2108	2167	2178	2165	2129	2168	2240	2165	2195	2208	2178	2104	2051	2176	2216	2171	2166	2148	2234
1896	1900	1882	1941	1937	1933	1923	1933	1952	1972	1990	1948	1949	1958	2029	1970	1989	2146	1970	1996	1932	2069	2010	2021	2050	2025	2049	2071	2148	2103	2104	2123	2145	2108	2096	2091	2211	2196	2204	2138	2163	2195	2173	2097	2186	2206	2265	2178	2085	2150
1923	1930	1953	1877	1830	1812	1822	1890	1891	2034	1993	1915	2048	1919	1973	1938	1951	1990	2019	2022	1920	1947	2045	2075	2016	1929	2065	1978	2197	2096	2110	2135	2112	2152	2118	2096	2103	2227	2235	2251	2217	2206	2115	2030	2140	2139	2246	2252	2040	2045
1885	1880	1905	1929	1834	1909	1856	1833	1911	1927	1934	2019	1978	1990	2015	2011	1983	1968	1979	1995	1949	2047	2111	1986	1985	2071	1997	2079	2157	2049	2028	2065	2057	2124	2072	2061	2059	2079	2113	2150	2171	2138	2148	2100	2183	2271	2157	2110	2152	2048
1874	1896	1918	1865	1888	1753	1858	1981	1970	1949	1956	1943	2048	2024	2092	2004	1941	2026	1994	2093	1999	2062	2090	2039	2039	2053	2046	1957	2078	2058	2006	1962	1970	2172	2020	2144	2127	2092	2099	2208	2142	2125	2069	2134	2168	2202	2259	2238	2067	1976
1817	1959	1936	1901	1882	1841	1914	1972	2032	2061	1991	2034	1977	1999	2058	1957	2040	1993	1982	2021	2087	2012	2046	2019	2037	2052	2117	1987	2102	2056	1960	2015	2022	1998	2149	2210	2052	2073	2163	2148	2314	2105	2106	2105	2245	2189	2165	2203	2065	1978
1868	1874	1784	1856	1986	1848	1909	1923	2090	2003	2015	1977	2036	2054	2050	1953	1952	1948	2057	2076	2086	2001	2007	2046	2077	2000	2036	2052	2020	2108	1953	2062	2049	2151	2092	2199	2096	1981	2065	2158	2188	2105	2080	2096	2101	2147	2231	2258	2105	2057
1866	1858	1875	1841	1847	1750	1885	1942	2007	2007	1867	1954	1951	2047	2027	2059	2044	1983	1929	2039	1996	2025	1994	2009	2022	2105	1986	1971	1968	1999	1981	2040	1974	2009	2172	2128	2003	1987	2081	2122	2091	2099	2089	2095	2065	2146	2180	2133	2136	2006
1917	1932	1831	1831	1706	1879	1929	1919	1949	1992	1954	1941	1998	2062	2032	1953	1945	2004	1986	2035	2001	2007	2093	1974	2112	2034	1936	2038	1946	2069	2111	2065	1988	2055	2139	2071	2050	2011	2028	2127	2103	2105	2005	2046	1963	2013	2061	2191	2115	2037
1809	1776	1763	1832	1757	1964	1834	1946	1932	1922	1938	1885	2044	2116	1965	2010	1990	1993	2013	1980	2115	2073	1979	2081	2081	2041	2009	1992	2004	1997	2031	2085	2009	1993	2061	2125	2065	2040	2107	2123	2220	2140	2126	1991	2086	2046	2012	2139	2134	2075
1836	1801	1712	1797	1798	1795	1861	1842	1873	2008	1974	1893	1945	1954	2003	1990	1965	1991	2065	2011	2036	1971	2041	2033	2058	2045	2069	1933	1953	2027	2039	2078	2016	1961	1952	2196	2077	2086	2070	2029	2106	2081	2051	2079	2002	2024	2118	2162	2134	2074
1888	1837	1819	1848	1853	1838	1845	1903	1938	1953	2009	1953	1971	1998	1976	2023	1937	1939	1956	2041	2062	2014	1989	2068	2000	2057	2014	2036	2043	1999	2063	2046	2042	1990	2042	2123	2002	2100	2009	2042	2112	2169	2151	2075	1927	2087	2147	2262	2155	2161
1822	1834	1874	1900	1808	1936	1854	1822	1910	1980	1977	1943	1965	1939	2045	2011	2044	1959	1973	2092	1988	2016	2096	2012	2001	1984	2003	2011	1964	2106	2013	2058	2006	2011	2023	2069	2081	1974	1978	2012	2060	2078	2096	2143	2056	2058	2006	2079	2246	2078
1877	1845	1872	1818	1800	1825	1786	1855	1908	2014	1997	2009	1933	1928	1927	2036	2028	1978	2001	1959	2050	2033	2030	2004	2074	2026	2013	2038	2067	2051	2100	2089	2093	2030	2018	2078	2036	1908	1977	2053	2004	2058	2057	2062	2068	2110	1995	2182	2192	2155
1822	1808	1862	1837	1836	1839	1937	1846	1901	1974	1968	1899	1898	1862	1952	1966	2001	2063	2002	2011	2020	2038	1918	2005	2052	2076	2042	2018	2011	2066	2063	2075	2049	2051	1966	1957	2025	1878	2018	1982	1974	2016	2031	2071	2055	2053	2029	2112	2190	2113
1789	1855	1860	1800	1847	1835	1847	1817	1894	1828	1981	1910	1861	1980	1971	1965	2065	2100	1922	1933	1999	2018	1961	1950	2007	1940	1946	1987	1933	1949	2082	2007	2083	1988	1986	1982	1932	1975	2012	1981	1942	2036	2013	1977	2052	2066	2043	2128	2085	2211
1792	1834	1806	1858	1830	1826	1833	1860	1878	1887	1883	1897	1915	1977	1980	2096	2006	2003	1993	1885	1985	1915	1969	1995	1990	2029	1967	1997	1969	1976	2020	2096	2104	2064	1964	1956	2029	1937	2010	2006	1987	1919	1977	2047	2008	2097	2012	2088	2125	2087
1780	1837	1830	1838	1840	1798	1805	1867	1897	1903	1911	1960	1972	1903	1960	2041	1975	1908	1834	2066	1985	1883	1974	2002	1987	1987	1961	1919	2037	1960	2075	2040	1935	1921	2036	1902	1915	1891	1967	1916	2009	1998	2113	2103	2022	2157	2012	2086	2125	2086
1806	1858	1841	1842	1824	1918	1928	1857	1781	1952	1922	1945	1934	2069	1939	1946	1995	2007	1912	1926	1915	1959	1974	1953	1982	2034	2017	1958	1999	1978	2032	1946	2022	2012	1989	1968	1965	2033	2029	1947	1890	1887	2042	2060	2218	2150	1998	2036	2060	2221
1750	1811	1875	1937	1820	1889	1790	1848	1824	1834	1830	1915	1968	1918	1985	1991	1931	1899	1961	1952	2036	2113	1970	1925	1966	1911	2051	2006	1933	1969	2027	2057	2083	2005	2014	1991	2077	1937	2049	1965	1923	1823	2083	2177	2223	2080	2031	2125	2146	2186
1821	1883	1896	1783	1799	1772	1786	1855	1834	1836	1871	1911	1889	2036	2058	1917	1946	1920	2038	2044	1969	2047	2050	2025	1997	2004	2032	1989	2144	2059	2015	2015	2006	2051	2106	2153	2065	2094	2109	1910	2002	1965	2022	2156	2114	2076	2109	2070	2131	2151
1857	1830	1824	1812	1828	1829	1882	1827	1892	1840	1853	1939	2039	1981	1980	1923	1889	1931	1949	1964	2043	2020	1962	1890	1931	2008	2052	2064	2117	2014	1976	2014	1968	2037	2081	2049	2153	2032	2035	2066	2045	2079	2087	2148	2134	2117	2134	2004	2117	2109
1825	1803	1803	1848	1756	1790	1874	1885	1911	1852	1905	1860	1932	1997	1903	1889	1937	1927	1949	1982	1963	2006	1997	2028	1952	1996	2167	2092	2083	2015	2016	2102	2028	2106	1968	2080	2010	2162	2071	2128	2122	1995	2036	2111	2174	2159	2153	2135	2086	2135
1779	1824	1802	1847	1830	1818	1891	1897	1877	1836	1834	1885	1988	1991	1930	1872	2043	1956	1977	1938	1918	1901	1963	1983	2082	2025	2068	2093	1999	2047	1976	2041	1979	2102	2081	2064	2082	2037	2102	2106	2102	2099	1996	2077	2013	2153	2132	2156	2075	2162
1738	1804	1829	1866	1802	1804	1832	1851	1911	1862	1945	1885	2006	1938	2009	1940	2012	1982	2042	1982	1985	1962	1972	1972	1992	2030	1986	2109	2030	2029	1988	2020	2080	1970	2054	2052	1913	2113	2106	2077	2028	1966	2162	2080	2104	2054	2172	2145	2080	2165
1747	1878	1860	1928	1834	1819	1819	1838	1883	1825	1858	1948	1966	1924	2030	1921	2022	1982	1993	1930	1947	1940	1990	1979	2009	1996	1979	2024	2053	1955	1971	2070	1975	2106	2052	1999	1967	1993	2058	2077	2168	2152	2086	1975	2101	2160	2069	2156	2091	2168
1770	1864	1849	1822	1850	1885	1869	1882	1866	1986	1878	1958	1967	2002	1979	2005	1956	1937	1992	1996	1998	1908	1953	1958	1964	2007	1965	1951	1997	1997	1968	1965	2035	2008	2055	1973	1996	1935	2093	2159	2074	2059	2100	1988	2068	2135	2067	2115	2045	2169
1819	1872	1824	1801	1830	1840	1858	1850	1866	1991	1997	1908	1953	1979	1955	1967	1977	1858	1925	1906	2049	1920	1940	2038	2086	2053	1992	1994	2006	2028	1939	1995	1974	1998	2046	1938	1989	1938	1907	1993	2059	2114	2031	1983	2051	2064	2050	2117	2099	2067
1853	1741	1874	1875	1777	1745	1758	1836	1888	1988	1929	1959	1971	1995	1934	1887	1914	1925	1975	2025	1911	1986	1975	2009	1958	2022	1970	2015	1988	2006	1985	1992	1942	2053	2073	2057	2047	1970	2037	2004	2106	2110	2027	1988	1889	2095	2144	1985	2155	2054
1748	1766	1810	1796	1844	1943	1847	1832	1872	1947	1963	1945	1922	1936	1974	1996	1889	1915	1936	2016	1946	1936	2021	1929	1981	1985	2002	1949	1916	2015	2068	2016	1992	1980	2047	2069	2070	2025	2004	2048	2079	2007	2115	2087	1967	2035	2088	2141	2082	2113
1781	1819	1740	1780	1894	1805	1794	1848	1865	1906	1942	1975	1981	1877	1967	2010	1848	1968	1908	2027	2004	1930	1962	1896	1991	2014	2008	1969	1962	2091	1998	2042	2037	1960	2022	2084	1996	2020	1985	2121	2052	2107	2063	2061	2083	2103	2055	2154	2018	2081
1805	1808	1841	1791	1908	1841	1858	1888	1936	1919	1909	1935	1857	1885	1856	2042	1933	1964	1947	2036	1897	1937	1960	2064	1987	2000	1948	1992	2067	2075	2053	1992	2060	2002	2016	2169	1995	1992	1964	2096	2115	2078	2142	2070	2067	2095	2135	2103	2159	2067
1824	1718	1842	1869	1878	1809	1817	1893	1917	2045	1873	1926	1798	1938	1953	1985	2063	2019	1931	1909	1975	1997	1999	2027	2104	1981	2025	2109	2026	2082	2021	1988	2016	1997	1929	2039	2043	2045	2066	1948	2057	2075	2002	2173	2102	2103	2218	2176	2093	2166
1782	1832	1780	1808	1859	1908	1938	1844	1852	1918	1897	1956	1961	1889	2006	2002	2040	1903	1997	1873	1960	2024	2027	1963	1996	2072	1919	2023	2169	2072	2081	2021	1953	2040	2039	1977	2128	2077	2056	2052	2066	2082	2025	2144	2043	2089	2107	2137	2149	2089
1845	1856	1899	1899	1873	1889	1781	1824	1913	1930	2000	1785	1843	1910	1905	1969	1975	1935	1975	1895	1941	2048	2011	2004	1998	1928	1961	2038	2004	2033	2065	1932	2104	1997	1974	2024	2090	2045	2035	2016	1985	2010	2029	2121	2105	2075	2111	2136	2197	2152
1733	1948	1820	1769	1855	1817	1787	1886	1914	1957	1844	1864	1892	1913	1920	1954	1985	1965	1931	1937	1977	2036	2001	1938	1929	1920	2080	2019	2070	2009	1959	1946	1971	2021	2111	2112	2046	2124	2122	2035	2079	2006	2059	2074	2066	2059	2191	2053	2073	2104
1767	1858	1829	1819	1752	1772	1825	1770	1891	1853	1896	1870	1903	1870	1912	1884	1931	1927	1976	1916	1955	1985	1918	2007	1919	2022	2083	2082	2029	2007	2008	1979	1990	1981	2010	1999	2015	2061	2133	2025	2034	2043	2070	2088	2024	2120	2106	2038	2083	2168
1789	1758	1882	1777	1725	1759	1805	1894	1931	1906	1959	1859	1809	1874	1895	1968	1850	1963	1979	1967	2019	1975	1972	1948	1927	1890	2073	2088	1993	2051	1938	1998	1979	2132	1967	2061	2049	2113	2019	1988	2096	1939	2055	2070	2075	2076	2036	2041	1993	2105
1810	1845	1831	1772	1842	1779	1830	1860	1764	1855	1841	1831	1875	1839	1926	1901	1911	1897	1971	1909	1913	1978	1953	1921	1952	1945	2100	2133	2048	1949	1923	1988	1981	1991	2016	1962	2048	1985	1999	1982	1998	2012	2054	1960	2114	2051	2040	2111	2085	2080
1733	1779	1803	1819	1822	1779	1765	1892	1881	1827	1833	1772	1884	1902	1904	1924	1887	1910	1886	1888	1800	2004	1948	1961	1962	2069	2012	2059	2129	2035	2024	2012	1985	2072	2108	2007	1930	1922	1996	2072	1978	2006	1952	2070	2105	2159	2093	2068	2001	2019
1711	1834	1786	1759	1807	1855	1843	1934	1907	1836	1936	1896	1860	1955	1851	1910	1885	1958	1925	1878	1840	1939	1963	1974	1924	1957	2075	2111	2048	1979	2030	2067	1885	2044	2082	2039	2010	1990	1931	2057	1979	1973	1945	2011	1992	2060	2131	2026	1949	2003
1699	1716	1798	1796	1740	1754	1770	1799	1732	1920	1938	1923	1925	1964	1902	1949	1911	1910	1886	1844	1975	1914	1914	1991	1967	2026	2045	2053	2044	2017	1989	1966	2066	2071	2149	2062	2086	2037	2024	2093	2030	2058	1972	2073	2104	1973	2063	2116	1953	2001
1744	1768	1775	1746	1733	1824	1879	1842	1819	1898	1853	1832	1871	1914	1950	1888	1860	1905	1898	1955	1998	1889	1987	1881	2080	2026	2087	2120	2148	2095	2057	2042	1975	2032	2095	2058	2084	2024	2018	1954	1933	1970	2048	2037	1977	2073	2001	2164	2038	2111
1788	1815	1749	1763	1759	1730	1763	1860	1864	1949	1841	1902	1890	1954	1835	1893	1929	1860	1964	1993	2024	2010	1930	1992	2016	2082	2075	2021	2150	2050	1982	2005	2090	2021	2102	2008	2105	2009	2058	2096	2028	2025	2060	2040	2062	2016	2017	2012	2061	2113
1746	1752	1776	1651	1740	1726	1843	1794	1898	1863	1909	1859	1919	1921	1886	1880	1847	1982	1928	1947	1975	1950	2040	1924	2007	2044	2067	1993	2080	2020	2048	2052	2022	2101	2028	2139	2016	2031	2052	1995	2014	2157	2028	2107	2048	2015	2052	2060	1968	2122
1785	1722	1752	1790	1743	1748	1833	1835	1927	1821	1925	1902	1941	1835	1881	1908	1941	1974	1982	1940	1914	1870	1874	1934	1946	2142	1994	2084	2039	1982	2054	2009	1978	2055	2048	2044	2028	1988	2040	2033	2054	2140	2111	2134	2008	2027	2185	2023	2122	2140
1754	1706	1765	1811	1735	1888	1825	1800	1858	1890	1927	1844	1879	1909	1801	1863	1905	1972	1919	1955	1952	1945	1918	1932	2001	1952	2019	1985	2120	2030	2091	1909	1943	2015	2011	1990	2055	2017	1927	2035	1931	2039	2074	2118	2040	2032	2027	2070	2088	2061
1770	1777	1768	1740	1748	1841	1863	1879	1798	1868	1870	1917	1884	1900	1852	1875	1941	1935	1919	1899	1978	1944	1931	1890	1892	1969	1952	1984	2128	2002	2038	1960	2007	2052	1974	1914	1929	1978	1982	1952	2003	1953	2118	2025	2099	2041	2093	2085	2141	2052
1717	1750	1739	1823	1807	1736	1746	1818	1904	1814	1960	1984	1853	1855	1882	1904	1972	1962	1960	1955	2047	1973	1960	2001	1940	1985	1959	2023	2094	2018	1957	1963	2009	1931	1931	1940	1970	2046	1887	1947	1992	1981	1954	2052	2112	2039	2091	2120	2125	2037
1675	1748	1719	1842	1758	1820	1794	1777	1860	1815	1868	1899	1870	1933	1981	1948	1920	1901	1991	1917	1911	1929	1939	1955	2018	2007	2003	1956	1929	1914	1945	1929	1926	2003	1896	1934	1880	1940	1931	1989	1941	1978	2043	2023	2020	2067	2146	2053	2053	1993
1663	1727	1806	1768	1863	1802	1814	1842	1715	1965	1834	1901	1806	1896	1855	1929	1962	1809	1895	1965	1966	1989	1899	1957	2030	2052	1961	2065	2027	1988	1983	1905	1938	1967	1914	1967	1839	1987	1997	1955	2043	1975	2007	1955	1949	2022	2067	2037	2048	2030
1755	1791	1748	1713	1790	1741	1882	1785	1871	1866	1932	1848	1905	1774	1875	1843	1887	1928	1871	1955	1958	1878	2042	2021	2014	1919	2103	1853	1957	1929	1930	1933	1931	1951	1937	1829	1820	1868	1956	1971	1998	1995	1947	1963	1858	1983	2069	1977	2081	1965
1703	1782	1752	1736	1828	1795	1765	1859	1905	1855	1864	1901	1790	1806	1858	1901	1947	1852	1897	1909	1905	1984	2040	2079	2011	1967	1951	1951	1914	1897	1956	2041	1951	1973	1917	1892	1895	1893	2011	1995	1970	1956	2060	1890	1914	2018	2075	1995	2060	1980
1710	1764	1824	1732	1697	1747	1674	1816	1829	1886	1772	1894	1900	1779	1877	1879	1926	1926	1882	1939	2018	2002	1970	1954	2020	2033	2067	1914	2013	1994	1981	1935	1872	1930	1859	1873	1917	1933	1958	1928	2158	2053	1937	1951	1990	2048	2010	2075	1980	1935
1786	1827	1712	1719	1684	1614	1824	1753	1818	1827	1954	1909	1888	1820	1831	1811	1893	1995	1931	1945	1948	1892	1877	1948	2045	1969	1940	2041	2037	1912	1970	1935	1961	1859	1896	1908	1885	1931	2001	1970	1971	1964	1929	1932	1969	1915	2019	2016	1970	1864
1619	1797	1763	1760	1732	1707	1770	1776	1830	1841	1851	1822	1756	1812	1840	1828	1852	1875	1983	1951	1886	2000	2026	1894	2015	1975	1978	2019	2075	1968	2079	1967	1892	1885	1938	1968	1921	1985	1819	1980	1907	1895	1955	1937	1911	2019	1995	2018	1937	1901
1703	1732	1791	1773	1714	1684	1753	1831	1749	1874	1856	1842	1835	1844	1942	1833	1959	1900	1888	1978	2016	1983	1898	1918	1973	1929	1898	1938	2030	2025	1957	1997	1892	1846	1855	1913	1905	1840	2030	1941	1987	1941	1947	1948	2011	2131	1976	1933	1917	1923
1747	1708	1725	1746	1722	1740	1757	1775	1748	1937	1878	1833	1816	1847	1879	1952	1876	1946	1865	1868	2030	1943	1986	1928	1918	2053	1951	2025	2024	1959	1968	1921	1957	1853	1927	1855	1932	1913	1983	1954	1910	1937	1997	2019	1831	2075	1926	1930	1836	1922
1716	1745	1800	1775	1753	1714	1645	1777	1804	1860	1893	1782	1899	1874	1993	1911	2000	1941	2028	1918	1987	1976	2080	2092	2028	1928	1830	1942	1936	1987	2033	1965	1948	1880	1918	1900	1980	1957	1898	1907	1992	2016	1981	1908	2058	2016	2063	2017	1956	1901
1736	1729	1649	1775	1704	1706	1720	1823	1793	1872	1816	1829	1869	1852	1841	1902	1969	1994	1902	2021	1976	1987	2018	1966	1999	1914	1916	1939	2031	2015	2066	1967	1918	1870	1926	1911	1954	1983	2079	2005	1932	2075	1964	1931	1985	1971	1945	1947	1946	1876
1741	1743	1808	1712	1708	1734	1710	1743	1802	1761	1833	1884	1823	1836	1885	1969	1984	2067	1918	1938	1982	1980	2007	2052	1959	1952	1939	1964	1917	2009	2031	1925	2008	1838	1881	1951	1988	2045	1930	1979	1903	1929	1953	1968	2019	2044	1906	1949	1902	1909
1698	1804	1779	1785	1723	1655	1755	1720	1841	1799	1790	1804	1883	1818	1879	1926	2008	1938	1971	1902	2017	1987	2021	1965	2030	1896	1944	1907	2024	1995	1921	1918	1975	1916	1923	1968	2026	2051	1999	1955	1944	1930	1869	2050	1963	1989	2013	1965	2002	1944
1722	1849	1800	1764	1748	1700	1733	1780	1790	1816	1790	1824	1758	1941	1879	1954	2001	1935	1980	1968	1911	2033	2116	2028	1951	1898	2003	1958	1982	1977	1977	2031	1959	2018	1933	1905	2075	1969	2022	1922	1954	1960	1980	2001	2040	2033	1946	1962	2033	1921
1687	1873	1773	1709	1733	1802	1776	1771	1797	1826	1794	1855	1854	1873	1931	1928	1972	1964	1987	1954	1932	1928	1998	1907	1967	1936	1946	1976	1991	1985	1925	1912	1841	1967	1941	2077	1988	2166	1992	2086	2005	1989	1957	1997	2047	2010	2007	1989	1899	1931
1796	1778	1877	1729	1717	1764	1849	1779	1879	1803	1741	1774	1837	1809	1947	1883	1939	1908	1814	1918	1891	2014	1959	1995	1923	1889	1956	2037	1909	1822	1865	1903	1854	1968	2040	2018	2074	2027	2034	2024	1954	1996	1975	1976	2012	1979	2034	1978	2014	1950
1753	1842	1832	1746	1719	1751	1762	1816	1773	1805	1816	1818	1877	1804	1875	1917	1850	1880	1888	1854	1870	1893	1936	1908	1910	1936	1902	1871	1914	1862	1850	1860	1952	1954	1964	2054	2004	1962	2024	2007	1951	1944	1938	2004	1963	2027	1992	1982	1966	1945
1768	1862	1804	1771	1680	1759	1728	1782	1761	1879	1821	1752	1763	1771	1823	1874	1875	1912	1830	1876	1887	1920	1950	1828	1848	1903	1979	1962	1901	1946	1910	1874	1919	1902	2030	2030	2050	2049	2080	2027	1967	1893	1998	1946	1940	2042	1977	2028	1882	1974
1820	1795	1846	1856	1732	1716	1690	1789	1762	1745	1776	1739	1768	1719	1872	1758	1799	1740	1841	1836	1857	1913	1877	1839	1897	1861	1955	1863	1979	1953	1898	1979	1862	1927	1964	1984	1912	2002	1936	1915	2008	2051	1952	1941	2012	1912	2092	1971	1992	1893
1870	1880	1832	1784	1834	1718	1678	1718	1772	1843	1702	1802	1819	1843	1815	1735	1822	1740	1833	1885	1811	1854	1816	1802	1855	1952	1945	1982	1879	1888	1960	1866	1876	1903	1987	1928	2005	2024	1994	1937	1924	1932	1888	1999	1889	1985	1954	1916	1954	1962
1684	1829	1909	1786	1844	1775	1727	1791	1842	1786	1762	1799	1838	1850	1764	1823	1699	1699	1800	1896	1839	1790	1865	1849	1889	1945	1884	1926	1964	1909	1950	1969	1846	1855	1910	2006	1992	2012	2006	1936	1879	1907	1930	1917	1988	2016	1885	1973	1958	1983
1780	1891	1829	1788	1820	1692	1728	1834	1795	1844	1732	1731	1813	1830	1817	1729	1725	1830	1760	1799	1865	1849	1821	1862	1846	1926	1973	2005	1990	1916	1962	1839	1949	1907	1900	1917	1990	1959	1956	1861	1950	1892	1981	1973	1949	1891	1889	1981	1928	1950
1843	1829	1881	1774	1733	1664	1641	1698	1801	1768	1757	1828	1751	1756	1709	1803	1779	1781	1702	1753	1860	1801	1818	1860	1827	1895	1912	1945	1876	2010	1896	2002	1937	1981	1855	1955	1982	2008	1970	1906	2063	1862	1974	2006	1916	1906	1854	1887	1945	1875
1599	1773	1851	1759	1768	1690	1721	1763	1706	1807	1721	1837	1831	1828	1781	1783	1777	1759	1703	1748	1814	1793	1807	1941	1874	1826	1999	1918	1954	1981	1955	1936	2006	1955	1997	1955	2020	1919	1911	1910	1926	1918	1893	1900	1951	1908	1850	1808	1890	1915
1782	1778	1846	1772	1753	1743	1744	1732	1739	1801	1720	1801	1679	1795	1858	1798	1661	1657	1765	1702	1758	1736	1795	1863	1855	1926	1923	1941	1990	1899	1995	1963	2009	1953	1992	1915	1934	1878	1886	1920	1830	1986	1973	1926	1986	2030	1904	1919	1941	1831
1693	1796	1837	1762	1623	1739	1783	1746	1743	1732	1755	1800	1697	1818	1833	1792	1746	1658	1707	1736	1765	1777	1914	1815	1867	1901	1879	1927	1843	1920	1952	1985	2058	1871	2024	1978	1902	1913	1897	1916	1859	1869	1907	1926	1907	1978	1978	1924	1943	1858
1654	1759	1695	1735	1643	1752	1723	1741	1702	1742	1640	1754	1730	1881	1821	1794	1635	1785	1738	1758	1815	1764	1825	1828	1830	1848	1914	1895	1929	1887	1936	1905	1926	1925	1940	1900	1972	1944	1864	1856	1878	1925	1907	1942	1907	1984	1876	1842	1926	1797
1764	1706	1660	1687	1763	1703	1681	1688	1717	1705	1694	1694	1782	1832	1850	1776	1716	1713	1745	1727	1776	1885	1925	1825	1848	1884	1867	1952	1904	1946	1895	1867	1911	1950	1966	1950	1948	1909	1983	1880	1889	1845	1958	1963	2050	1974	1868	1878	1907	1857
1682	1683	1735	1705	1626	1700	1679	1706	1708	1744	1699	1716	1736	1861	1857	1838	1732	1785	1739	1780	1762	1835	1830	1822	1883	1845	1907	1891	1893	1880	1941	1839	1864	1856	1913	1965	1892	1880	1850	1876	1897	1971	1929	2044	2050	2006	2072	1892	1909	1977
1749	1627	1681	1719	1640	1633	1772	1644	1712	1734	1727	1793	1811	1747	1840	1820	1756	1871	1748	1810	1842	1792	1879	1893	1840	1837	1843	1788	1995	1854	1912	1871	1971	1835	1917	1976	1893	1941	1850	1906	1864	1901	2059	1982	1995	1997	2006	1872	1920	1871
1655	1599	1677	1695	1658	1615	1698	1671	1650	1723	1792	1810	1834	1883	1866	1849	1822	1757	1819	1864	1811	1920	1804	1845	1816	1908	1859	1865	1902	1914	1875	1897	1957	1927	1957	1895	1845	1877	1891	1855	1868	1890	2020	2059	2009	2047	1910	1824	1905	1850
1649	1648	1756	1686	1705	1701	1690	1686	1734	1714	1793	1724	1879	1855	1807	1822	1822	1832	1888	1871	1912	1890	1905	1914	1838	1860	1890	1902	1861	1833	1898	1803	1926	2016	1928	1879	1900	1910	1946	1893	1898	1883	2026	2025	1918	1927	2046	1823	1913	1953
1738	1739	1622	1640	1673	1666	1725	1761	1722	1768	1801	1746	1932	1866	1801	1867	1901	1894	1916	1861	1873	1804	1821	1883	2014	1921	1845	1789	1912	1800	1909	1868	1932	1827	1906	1870	1985	1853	1756	1909	1880	1914	2037	1960	2027	1987	1908	1968	1893	1955
1734	1659	1670	1672	1688	1634	1704	1686	1665	1742	1732	1873	1806	1743	1853	1924	1900	1959	1881	1949	1883	1883	1775	1967	1861	1909	1924	1816	1801	1855	1911	1848	1904	1901	1913	1899	1854	1971	1852	1837	1902	1983	1885	1925	1881	1933	2025	1889	1906	1933
1700	1786	1753	1661	1742	1703	1746	1722	1790	1810	1812	1846	1805	1792	1828	1796	1860	1922	1931	1966	1933	1895	1833	1970	1861	1877	1822	1810	1951	1831	1925	1822	1808	1801	1882	1993	1928	1880	1947	1867	1878	1896	1976	1922	1948	2048	1901	1907	1907	1882
1757	1739	1780	1722	1759	1661	1726	1718	1758	1772	1763	1836	1847	1755	1816	1835	1853	1929	1934	1906	1934	1902	2006	1978	1867	1897	1831	1840	1864	1856	1854	1895	1913	1840	1883	1954	1954	1919	1887	1893	1928	1936	1972	1946	1868	1863	1883	1968	1877	1882
1673	1766	1742	1825	1804	1718	1723	1735	1727	1809	1818	1845	1812	1757	1870	1811	1874	1937	1906	1894	1868	1913	1819	1815	1848	1790	1883	1827	1847	1900	1862	1852	1926	1859	1936	1894	1966	2027	1925	1842	1905	1867	1827	1891	1919	1848	1783	1969	1869	1838
1767	1751	1740	1732	1716	1795	1716	1682	1765	1798	1791	1859	1686	1791	1860	1741	1860	1840	1886	1815	1866	1958	1929	1928	1862	1793	1734	1805	1836	1931	1887	1911	1844	1888	1925	1864	2042	1884	1892	1949	1974	1884	1894	1903	1921	1864	1914	1905	1871	1894
1742	1735	1703	1645	1665	1694	1783	1750	1787	1862	1807	1779	1760	1733	1786	1774	1859	1878	1765	1817	1877	1791	1895	1838	1834	1752	1753	1777	1840	1790	1909	1918	1801	1823	1916	1932	2100	1914	1904	1884	1948	1895	1868	1921	1938	1780	1937	1875	1856	1970
1742	1767	1787	1775	1708	1719	1716	1741	1745	1777	1809	1762	1721	1748	1794	1780	1792	1832	1791	1798	1783	1822	1810	1825	1749	1789	1693	1759	1831	1819	1854	1697	1842	1896	1992	1950	1984	1898	1945	1831	1890	1769	1877	1848	1871	1929	1843	1882	1885	1877
1769	1762	1770	1751	1712	1646	1689	1750	1786	1806	1785	1714	1752	1778	1825	1807	1811	1730	1772	1782	1853	1844	1870	1755	1743	1713	1716	1832	1851	1801	1831	1795	1823	1833	1883	1898	1897	1837	1936	1830	1862	1857	1830	1872	1855	1902	1916	1887	1884	1877
1683	1693	1798	1764	1628	1691	1759	1746	1775	1757	1779	1689	1678	1680	1711	1857	1783	1709	1806	1781	1774	1763	1794	1719	1752	1749	1762	1815	1910	1829	1809	1783	1827	1800	1817	1908	1900	1965	1872	1810	1809	1922	1717	1852	1861	1946	1877	1863	1854	1910
1645	1780	1790	1794	1717	1740	1755	1793	1738	1765	1655	1644	1702	1747	1763	1754	1742	1762	1789	1813	1827	1773	1747	1858	1716	1693	1740	1834	1760	1856	1826	1770	1837	1765	1848	1963	1847	1917	1905	1826	1724	1836	1842	1875	1861	1909	1999	1912	1815	1909
1638	1744	1743	1663	1772	1797	1725	1772	1735	1735	1671	1744	1745	1716	1755	1666	1726	1683	1746	1676	1787	1805	1697	1775	1726	1748	1760	1798	1800	1796	1834	1732	1735	1802	1786	1913	1872	1841	1794	1831	1804	1758	1853	1868	1907	2028	1857	2032	1861	1860
1717	1687	1717	1690	1819	1733	1821	1777	1726	1815	1729	1659	1661	1698	1723	1774	1757	1751	1731	1706	1732	1765	1793	1795	1752	1741	1799	1730	1738	1825	1787	1690	1780	1743	1796	1836	1845	1834	1739	1848	1765	1777	1764	1841	1857	1910	1973	1892	1902	1836
1676	1742	1749	1718	1749	1707	1771	1787	1723	1726	1726	1679	1738	1743	1713	1680	1813	1719	1703	1716	1715	1715	1720	1735	1793	1793	1737	1764	1759	1705	1729	1787	1763	1705	1835	1858	1838	1868	1864	1842	1812	1799	1790	1772	1892	1879	1868	1931	1847	1897
1662	1765	1701	1709	1690	1654	1750	1806	1782	1677	1690	1638	1749	1696	1670	1712	1698	1765	1719	1746	1751	1692	1806	1750	1755	1758	1765	1762	1720	1682	1804	1735	1711	1727	1884	1852	1860	1818	1780	1794	1773	1816	1707	1861	1877	1805	1857	1815	1850	1789
1755	1723	1638	1739	1617	1614	1719	1768	1683	1769	1697	1677	1756	1689	1741	1772	1718	1675	1656	1693	1680	1735	1843	1745	1781	1727	1739	1674	1785	1692	1687	1744	1703	1791	1835	1808	1890	1769	1841	1752	1689	1791	1772	1812	1835	1854	1860	1850	1783	1918
1754	1702	1742	1710	1656	1595	1634	1730	1802	1764	1804	1748	1703	1667	1768	1749	1765	1737	1694	1683	1724	1731	1827	1745	1752	1717	1741	1716	1732	1712	1689	1768	1704	1810	1876	1817	1849	1798	1767	1752	1810	1771	1815	1791	1820	1736	1882	1893	1822	1810
1658	1766	1731	1693	1640	1704	1582	1770	1842	1774	1762	1725	1725	1799	1722	1746	1817	1793	1725	1710	1758	1788	1780	1824	1808	1769	1738	1779	1855	1771	1804	1761	1796	1796	1839	1829	1843	1829	1819	1859	1851	1847	1789	1782	1831	1855	1725	1878	1792	1935
1703	1749	1753	1789	1619	1657	1579	1687	1773	1789	1731	1773	1730	1738	1830	1759	1811	1722	1685	1666	1763	1766	1780	1825	1752	1756	1708	1731	1738	1883	1831	1732	1803	1874	1900	1846	1847	1836	1860	1738	1895	1781	1850	1766	1834	1764	1858	1814	1772	1812
1703	1643	1785	1717	1663	1587	1604	1677	1693	1785	1817	1715	1689	1703	1796	1804	1755	1715	1691	1687	1714	1761	1707	1788	1736	1712	1752	1753	1788	1762	1769	1823	1778	1791	1807	1854	1831	1900	1822	1807	1824	1822	1773	1822	1791	1832	1822	1731	1917	1811
1638	1632	1712	1698	1741	1602	1568	1664	1731	1800	1811	1757	1733	1745	1748	1711	1717	1678	1750	1798	1763	1762	1762	1833	1740	1803	1807	1766	1821	1756	1838	1758	1734	1779	1821	1784	1788	1724	1912	1839	1868	1836	1844	1770	1826	1867	1831	1896	1910	1886
1687	1711	1636	1710	1732	1619	1679	1626	1667	1777	1752	1742	1676	1809	1697	1674	1729	1726	1711	1758	1677	1835	1732	1824	1788	1832	1789	1775	1792	1744	1840	1789	1808	1876	1847	1806	1819	1943	1894	1896	1811	1779	1784	1835	1780	1859	1871	1875	1893	1876
1656	1692	1722	1710	1619	1756	1702	1646	1620	1723	1678	1685	1686	1727	1724	1698	1717	1732	1706	1625	1743	1717	1809	1802	1668	1775	1747	1800	1755	1762	1902	1776	1845	1780	1826	1770	1839	1832	1863	1794	1846	1770	1902	1703	1858	1892	1931	1875	1897	1814
1672	1629	1726	1630	1581	1631	1661	1633	1701	1666	1718	1697	1665	1656	1679	1712	1672	1698	1787	1651	1694	1837	1792	1763	1725	1818	1805	1810	1829	1794	1829	1858	1817	1909	1802	1790	1824	1833	1847	1831	1856	1869	1784	1808	1852	1900	1863	1959	1965	1885
1730	1636	1629	1641	1661	1610	1615	1657	1685	1678	1626	1702	1761	1699	1674	1665	1734	1747	1689	1711	1730	1729	1697	1784	1782	1729	1745	1807	1872	1967	1761	1864	1800	1806	1809	1844	1847	1855	1809	1913	1825	1776	1801	1821	1795	1963	1972	1954	1982	1880
1616	1568	1706	1606	1565	1667	1611	1667	1670	1663	1656	1725	1722	1715	1691	1609	1735	1668	1678	1672	1655	1714	1841	1805	1788	1693	1732	1732	1816	1838	1837	1820	1777	1728	1856	1729	1789	1782	1760	1860	1877	1845	1806	1781	1845	1855	1968	1942	1900	1938
1613	1613	1683	1589	1543	1616	1603	1586	1592	1614	1684	1636	1663	1657	1715	1679	1703	1696	1698	1729	1722	1750	1814	1739	1730	1635	1736	1694	1801	1827	1815	1770	1750	1822	1771	1788	1799	1912	1838	1830	1845	1791	1787	1785	1871	1911	1942	1936	1864	1840
1598	1577	1621	1663	1556	1628	1593	1580	1668	1558	1684	1636	1648	1656	1685	1691	1726	1707	1694	1698	1722	1711	1691	1761	1773	1719	1727	1618	1746	1801	1814	1692	1685	1721	1747	1747	1796	1815	1822	1835	1823	1959	1889	1851	1868	1877	1931	1990	1882	1890
1532	1588	1700	1663	1637	1548	1525	1553	1568	1647	1621	1595	1637	1661	1648	1633	1690	1666	1684	1761	1651	1707	1745	1779	1683	1731	1822	1643	1771	1695	1795	1697	1737	1741	1739	1738	1720	1832	1869	1862	1818	1787	1852	1842	1847	1868	1836	1922	1988	1888
1576	1517	1635	1623	1573	1588	1572	1665	1622	1675	1674	1670	1653	1638	1644	1717	1674	1658	1776	1704	1780	1710	1717	1777	1793	1756	1718	1693	1754	1803	1744	1651	1647	1775	1717	1748	1801	1775	1819	1803	1794	1812	1858	1860	1809	1889	1877	2001	1847	1928
1589	1608	1551	1589	1627	1576	1573	1584	1627	1688	1644	1632	1737	1684	1674	1759	1759	1774	1762	1680	1707	1777	1809	1718	1778	1799	1822	1714	1771	1761	1702	1731	1689	1747	1790	1699	1834	1795	1837	1757	1841	1848	1860	1808	1807	1895	1861	1826	1833	1791
1605	1635	1739	1644	1622	1604	1581	1585	1690	1673	1720	1584	1623	1746	1655	1682	1807	1769	1759	1696	1737	1825	1808	1667	1803	1760	1781	1734	1673	1724	1662	1757	1703	1745	1766	1771	1726	1696	1750	1827	1770	1847	1811	1842	1836	1752	1797	1812	1911	1790
1706	1756	1630	1557	1693	1623	1632	1622	1679	1672	1731	1651	1687	1640	1757	1760	1667	1716	1730	1779	1800	1717	1690	1741	1745	1754	1775	1726	1721	1672	1706	1710	1697	1792	1784	1781	1748	1745	1768	1838	1820	1788	1826	1730	1820	1794	1774	1806	1886	1896
1626	1653	1705	1668	1631	1623	1513	1606	1537	1675	1690	1658	1679	1722	1801	1691	1627	1598	1679	1650	1769	1719	1669	1705	1857	1764	1844	1758	1728	1608	1706	1790	1697	1788	1745	1857	1715	1773	1835	1783	1801	1817	1766	1749	1808	1820	1763	1870	1757	1902
1699	1631	1587	1636	1694	1609	1665	1643	1633	1682	1717	1708	1583	1742	1673	1628	1654	1626	1662	1760	1749	1773	1755	1717	1836	1815	1912	1714	1801	1698	1696	1814	1847	1847	1860	1787	1748	1694	1753	1776	1853	1874	1757	1857	1782	1748	1822	1840	1923	1935
1624	1722	1733	1666	1619	1594	1693	1626	1612	1684	1565	1600	1630	1687	1674	1702	1650	1653	1671	1711	1737	1691	1771	1764	1762	1884	1777	1826	1730	1720	1751	1813	1848	1811	1811	1737	1715	1743	1830	1962	1859	1777	1795	1786	1912	1821	1814	1924	1801	1961
1675	1659	1717	1690	1670	1596	1668	1634	1626	1618	1718	1708	1673	1691	1674	1673	1567	1646	1793	1737	1775	1730	1800	1822	1787	1784	1802	1784	1744	1768	1750	1767	1851	1827	1841	1797	1798	1859	1829	1789	1867	1791	1806	1723	1803	1881	1769	1939	1873	1918
1656	1709	1677	1686	1669	1673	1646	1755	1723	1718	1691	1809	1616	1680	1678	1593	1659	1687	1698	1703	1758	1710	1798	1841	1838	1839	1784	1750	1747	1777	1701	1776	1815	1882	1833	1821	1816	1723	1816	1810	1803	1848	1837	1835	1797	1876	1803	1958	1905	1904
1663	1715	1667	1633	1701	1577	1641	1669	1685	1671	1669	1645	1645	1658	1713	1673	1678	1726	1700	1783	1803	1789	1752	1718	1815	1809	1829	1864	1821	1827	1805	1857	1808	1858	1842	1762	1674	1864	1699	1779	1797	1799	1845	1813	1751	1855	1878	1938	1953	1922
1700	1769	1683	1718	1565	1669	1594	1665	1618	1712	1605	1697	1722	1704	1709	1656	1727	1626	1700	1831	1772	1766	1716	1768	1803	1717	1796	1719	1751	1792	1732	1790	1714	1806	1829	1811	1874	1793	1770	1790	1802	1895	1809	1818	1791	1757	1822	1867	1849	1913
1655	1678	1701	1584	1647	1670	1701	1625	1600	1729	1713	1682	1641	1622	1775	1769	1724	1667	1749	1801	1780	1815	1823	1745	1732	1731	1732	1803	1774	1697	1746	1767	1763	1788	1830	1899	1802	1786	1794	1724	1820	1838	1794	1738	1784	1787	1884	1918	1932	1880
1657	1558	1671	1578	1664	1677	1685	1646	1622	1634	1711	1616	1769	1688	1727	1814	1802	1840	1797	1788	1730	1854	1799	1785	1721	1690	1746	1685	1693	1816	1750	1678	1760	1729	1748	1854	1837	1855	1761	1767	1743	1764	1770	1722	1818	1747	1796	1839	1872	1894
1653	1678	1640	1577	1650	1582	1644	1698	1678	1685	1616	1617	1660	1701	1702	1765	1643	1812	1744	1797	1735	1764	1779	1707	1766	1736	1765	1742	1771	1784	1823	1763	1782	1759	1798	1843	1889	1798	1737	1771	1765	1767	1891	1834	1780	1815	1869	1846	1901	1874
1692	1584	1610	1640	1690	1678	1593	1637	1655	1662	1637	1654	1673	1743	1789	1825	1808	1730	1783	1881	1775	1814	1803	1746	1747	1656	1819	1824	1730	1667	1707	1778	1769	1819	1844	1844	1816	1925	1766	1799	1864	1805	1840	1819	1835	1794	1852	1807	1844	1800
1600	1648	1637	1576	1651	1700	1648	1654	1717	1670	1655	1716	1579	1652	1661	1769	1799	1791	1677	1739	1878	1835	1815	1797	1787	1732	1830	1840	1798	1779	1730	1801	1790	1816	1866	1879	1913	1907	1828	1879	1787	1792	1862	1788	1853	1866	1873	1869	1797	1888
1701	1696	1691	1651	1669	1664	1558	1630	1673	1644	1650	1713	1667	1668	1697	1759	1744	1733	1743	1760	1767	1765	1879	1817	1752	1794	1806	1737	1856	1714	1748	1807	1841	1776	1821	1929	1955	1910	1891	1829	1810	1854	1943	1884	1823	1803	1849	1881	1808	1847
1713	1676	1662	1630	1642	1718	1576	1677	1687	1588	1678	1728	1691	1644	1674	1773	1638	1728	1758	1809	1829	1874	1812	1811	1813	1827	1831	1774	1772	1782	1750	1806	1830	1786	1897	1871	1872	1834	1774	1833	1860	1865	1843	1875	1900	1859	1900	1805	1889	1839
1697	1759	1745	1662	1615	1668	1610	1671	1755	1600	1620	1689	1673	1637	1626	1589	1652	1611	1742	1776	1841	1783	1808	1811	1816	1777	1711	1739	1766	1734	1758	1756	1866	1933	1863	1853	1821	1877	1882	1842	1942	1906	1821	1908	1969	1846	1837	1857	1853	1858
1710	1695	1693	1652	1686	1634	1591	1648	1633	1711	1693	1579	1712	1613	1653	1671	1683	1702	1693	1786	1740	1791	1849	1785	1809	1717	1780	1737	1818	1783	1757	1847	1787	1888	1878	1819	1753	1912	1898	1918	1858	1895	1855	1861	1898	1868	1891	1804	1915	1808
1667	1746	1696	1608	1544	1642	1550	1635	1606	1627	1659	1712	1684	1656	1692	1699	1722	1773	1776	1833	1748	1776	1775	1807	1806	1735	1758	1778	1770	1822	1825	1871	1780	1796	1815	1861	1786	1871	1959	1944	1927	1978	1871	1919	1939	1939	1983	1831	1875	1886
1623	1609	1678	1604	1641	1640	1613	1701	1710	1707	1684	1679	1695	1638	1711	1697	1729	1821	1771	1723	1734	1793	1844	1793	1817	1801	1686	1737	1744	1795	1800	1785	1846	1792	1750	1887	1883	1830	1874	1846	1977	1909	1947	1931	1975	2010	1950	1916	1936	1902
1635	1706	1692	1657	1654	1644	1646	1684	1712	1663	1696	1687	1683	1694	1714	1718	1795	1780	1875	1801	1695	1793	1697	1763	1767	1817	1693	1722	1781	1750	1819	1721	1782	1829	1816	1826	1801	1939	1853	1816	1931	1834	1949	1969	1876	1842	2007	1976	1942	1931
1639	1642	1718	1659	1608	1610	1612	1646	1683	1678	1645	1714	1663	1681	1653	1685	1787	1853	1828	1814	1809	1704	1767	1803	1724	1759	1683	1696	1776	1797	1760	1823	1789	1758	1719	1666	1848	1876	1870	1805	1827	1954	1925	1947	1947	1966	1989	1814	1948	1900
1653	1711	1633	1683	1658	1666	1626	1624	1613	1702	1647	1682	1684	1657	1680	1742	1821	1860	1786	1710	1635	1640	1720	1652	1750	1705	1703	1740	1753	1757	1834	1736	1765	1814	1761	1720	1734	1888	1800	1885	1793	1874	1895	1898	1944	1887	1939	1942	1847	1896
1733	1723	1659	1652	1634	1615	1631	1621	1656	1675	1660	1674	1641	1661	1649	1650	1731	1754	1726	1750	1681	1666	1744	1798	1690	1690	1722	1715	1696	1865	1748	1784	1793	1815	1808	1783	1893	1778	1794	1835	1911	1878	1881	1913	2002	1954	1952	1983	1887	1960
1713	1765	1639	1680	1640	1611	1629	1622	1580	1681	1740	1710	1702	1706	1626	1654	1742	1723	1721	1756	1778	1669	1745	1801	1788	1857	1691	1699	1752	1813	1826	1869	1772	1785	1820	1878	1763	1730	1810	1758	1931	1875	1881	1870	1997	1835	1988	1871	1964	1999
1766	1815	1691	1635	1713	1609	1649	1606	1664	1729	1696	1686	1659	1711	1676	1619	1767	1785	1737	1689	1689	1723	1812	1730	1867	1787	1720	1776	1777	1794	1793	1832	1814	1827	1855	1903	1840	1746	1881	1792	1841	1931	1938	1955	1939	1852	1920	1955	1880	1914
1703	1763	1702	1573	1663	1664	1645	1637	1743	1742	1755	1706	1734	1761	1698	1710	1775	1705	1863	1774	1816	1768	1720	1816	1775	1823	1868	1806	1776	1855	1882	1842	1833	1848	1831	1802	1784	1785	1783	1816	1866	1971	1931	1926	1964	1867	1952	1915	1908	1995
1802	1759	1664	1650	1620	1738	1676	1692	1698	1777	1761	1869	1733	1711	1659	1711	1777	1823	1746	1742	1701	1780	1769	1810	1719	1805	1846	1744	1749	1794	1879	1789	1853	1807	1786	1730	1827	1848	1834	1783	1841	1978	1947	1924	1891	1923	1861	1926	1955	2008
1741	1736	1733	1676	1789	1760	1760	1766	1770	1848	1754	1769	1799	1732	1832	1770	1884	1804	1756	1751	1733	1812	1793	1849	1753	1748	1762	1802	1862	1810	1759	1769	1754	1758	1768	1780	1769	1796	1797	1766	1885	1864	1880	1931	1956	1836	1898	1868	1898	1973
1715	1769	1772	1727	1725	1812	1721	1749	1816	1859	1865	1817	1811	1718	1777	1671	1767	1765	1747	1776	1743	1751	1729	1823	1774	1827	1814	1728	1886	1754	1750	1733	1729	1725	1745	1728	1729	1803	1768	1809	1894	1891	1924	1927	1844	1832	1861	1918	1969	1954
1672	1752	1827	1742	1799	1758	1813	1744	1794	1809	1797	1838	1854	1788	1718	1843	1748	1826	1746	1789	1771	1733	1752	1730	1837	1885	1711	1782	1734	1817	1717	1758	1756	1787	1776	1745	1749	1790	1780	1733	1803	1904	1851	1880	1904	1912	1992	1955	1916	1954
1633	1756	1739	1790	1782	1822	1766	1789	1795	1843	1765	1809	1755	1763	1705	1705	1844	1796	1739	1777	1777	1725	1830	1788	1780	1867	1763	1766	1744	1776	1735	1811	1715	1830	1791	1823	1815	1762	1851	1784	1861	1960	1866	1925	1873	1839	1980	1868	1935	1989
1735	1755	1764	1780	1694	1753	1757	1787	1740	1771	1796	1713	1757	1783	1729	1779	1803	1729	1757	1757	1801	1820	1859	1837	1825	1844	1799	1888	1873	1887	1824	1764	1759	1842	1845	1810	1852	1864	1858	1920	1907	1781	1906	1923	1883	1907	2026	1994	2030	1990
1748	1788	1744	1764	1773	1641	1808	1757	1747	1792	1704	1715	1737	1743	1722	1882	1733	1847	1797	1804	1795	1884	1827	1922	1881	1819	1857	1851	1908	1809	1903	1768	1910	1842	1849	1872	1826	1826	1895	1889	1849	1849	1904	1923	1966	1994	2031	2075	2108	2097
1698	1757	1833	1758	1736	1726	1724	1694	1775	1765	1684	1701	1722	1726	1734	1819	1858	1893	1832	1866	1825	1864	1790	1864	1895	1905	1875	1789	1846	1823	1887	1852	1935	2002	1872	1862	1861	1913	1831	1913	1947	1959	1892	1896	1985	2039	2021	2081	2018	2029
1725	1710	1757	1760	1800	1711	1771	1797	1771	1787	1770	1795	1724	1806	1782	1892	1905	1967	1859	1865	1831	1873	1883	1887	1819	1873	1803	1779	1827	1783	1870	1770	1829	1892	1946	1877	1888	1965	1888	1873	1863	1894	1884	1950	1983	2036	2188	2119	2080	2191
1691	1751	1755	1692	1716	1733	1757	1737	1807	1838	1751	1758	1687	1858	1900	1869	1826	1923	1879	1899	1858	1923	1880	1854	1904	1894	1849	1854	1761	1750	1811	1820	1893	1942	1930	1761	1839	1903	1938	1858	1910	1838	1903	1871	1929	1991	2090	2154	2103	2059
1619	1705	1698	1693	1693	1667	1744	1781	1866	1776	1816	1754	1807	1836	1909	1876	1920	1851	1866	1876	1950	1865	1904	1919	1772	1877	1775	1795	1728	1801	1849	1855	1895	1911	1941	1799	1887	1880	1918	1868	1889	1817	1931	1907	1898	2052	2014	2073	2071	2028
1712	1764	1720	1781	1730	1734	1779	1821	1817	1905	1777	1854	1830	1855	1893	1918	1909	1888	1930	1902	1905	1845	1900	1819	1864	1913	1905	1871	1810	1783	1835	1898	1957	1963	1954	1863	1858	1853	1892	1871	1952	1917	1851	1958	1924	1972	2031	2038	1988	2064
1723	1818	1750	1687	1656	1682	1772	1790	1833	1833	1945	1859	1828	1844	1841	1896	1969	1956	1937	1875	1858	1913	1855	1958	1902	1861	1895	1845	1828	1907	1932	1946	2082	2100	2001	1876	1853	1887	1881	1894	2001	1984	1814	1893	1938	1986	1962	2017	2052	2042
1705	1763	1807	1740	1708	1688	1738	1664	1702	1797	1791	1942	1777	1811	1806	1848	1933	1889	1837	1915	1895	1831	1762	1935	1898	1940	1872	1871	1925	1898	1930	2042	2005	2000	1960	1881	1894	1899	1898	1949	1970	1877	1940	1955	1979	1971	1963	2010	2048	2032
1616	1716	1895	1738	1799	1716	1753	1776	1695	1814	1702	1746	1776	1812	1816	1815	1840	1854	1877	1892	1826	1862	1841	1859	1928	1998	1859	1920	1870	2032	1884	1999	2060	1943	1983	1887	1875	1939	1906	1932	2006	2020	1894	1958	1964	2015	1961	2047	2103	2090
1728	1751	1740	1702	1788	1698	1651	1753	1740	1797	1794	1813	1762	1768	1854	1892	1940	1879	1845	1833	1880	1881	1905	1959	1967	1868	1878	1872	1912	1915	1946	1954	1909	2045	2033	1905	1918	1870	2009	1998	1997	2013	2038	1991	1908	1928	2107	2072	2111	2100
1658	1695	1767	1703	1754	1632	1698	1713	1705	1738	1731	1819	1891	1868	1803	1836	1854	1918	1868	1832	1826	1880	1890	1969	1941	1884	1919	1910	1903	1948	1934	1953	1901	1889	1910	1956	1841	1920	1932	1887	1944	1970	1972	2048	2039	2072	1987	2056	2095	2094
1668	1693	1649	1650	1627	1693	1615	1805	1708	1821	1795	1782	1749	1760	1905	1870	1919	1914	1922	1775	1822	1875	1919	1898	1906	1942	1832	1885	1890	1900	1945	1969	1998	1864	1958	1996	1893	1998	1884	1907	1943	1979	1955	1965	1970	1990	2001	1989	1980	1993
1587	1700	1678	1707	1689	1660	1658	1712	1765	1804	1802	1822	1804	1786	1858	1869	1857	1969	1920	1816	1771	1826	1814	1826	1793	1966	1724	1825	1913	1896	1881	1912	2005	1869	1886	1896	1923	1927	1881	1922	1898	1939	1922	2027	1984	1912	1875	2006	1902	2113
1730	1731	1615	1657	1638	1691	1736	1764	1719	1843	1801	1864	1801	1835	1830	1861	1767	1774	1908	1876	1865	1885	1801	1859	1898	1847	1850	1827	1749	1877	1867	1963	1880	1847	1888	1852	1993	1864	1826	1893	1838	1899	1917	1979	1853	1949	1955	1954	2041	2035
1613	1622	1713	1728	1688	1741	1708	1721	1709	1768	1823	1805	1863	1731	1776	1791	1887	1841	1844	1894	1820	1874	1877	1950	1911	1853	1801	1802	1811	1924	1943	1913	1858	1828	1815	1857	1994	1862	1839	1908	1811	1971	1963	2024	1918	1905	1917	1893	1933	2038
1638	1622	1745	1695	1832	1725	1634	1668	1773	1729	1828	1806	1799	1699	1721	1834	1832	1876	1994	1911	1837	1790	1866	1925	1903	1956	1877	1867	1813	1836	1826	1964	1935	1702	1957	1885	1916	1893	1899	1849	1915	1835	1966	1897	1870	1912	1941	1937	2034	2059
1685	1699	1723	1712	1675	1645	1662	1633	1741	1738	1737	1862	1696	1744	1723	1787	1765	1887	1820	1816	1805	1844	1860	1954	1907	1943	1815	1799	1806	1861	1936	1963	1849	1829	1877	1925	1848	1932	1898	1925	1936	1818	1889	1911	1842	1915	1873	1942	2003	2043
1646	1731	1721	1708	1609	1669	1712	1622	1666	1725	1696	1811	1711	1695	1715	1755	1808	1832	1847	1850	1813	1828	1933	1887	1861	1838	1890	1824	1782	1907	1849	1864	1836	1838	1898	1849	1851	1937	1925	1932	1893	1894	1960	1983	1964	2016	1973	1962	2058	2056
1768	1716	1696	1672	1772	1704	1716	1660	1614	1693	1689	1761	1726	1714	1672	1793	1850	1844	1854	1862	1814	1819	1870	1937	1905	1887	1807	1800	1787	1903	1884	1922	1974	1873	1895	1836	1831	1853	1899	1851	1926	1852	1992	1955	2024	1931	1993	2062	1990	2060
1741	1720	1737	1708	1811	1701	1653	1671	1675	1678	1682	1774	1723	1735	1714	1693	1800	1809	1870	1771	1731	1781	1793	1822	1866	1855	1818	1800	1772	1739	1782	1928	1979	1851	1837	1813	1812	1886	1850	1857	1944	1895	1875	1885	1910	1897	1973	1995	1993	1975
1677	1726	1740	1711	1773	1733	1655	1647	1601	1708	1728	1699	1735	1748	1766	1797	1847	1852	1750	1837	1820	1754	1799	1797	1815	1839	1835	1795	1779	1772	1803	1831	1861	1901	1874	1861	1895	1794	1860	1890	1933	1920	1917	2023	1952	1925	1987	1930	1976	2010
1720	1692	1784	1710	1787	1771	1663	1586	1628	1578	1797	1806	1812	1730	1804	1690	1783	1854	1898	1829	1795	1790	1733	1889	1814	1790	1885	1865	1763	1827	1744	1905	1925	1900	1917	1855	1870	1862	1927	1856	1935	1849	1861	1906	1947	1933	1948	2040	1966	1970
1730	1680	1684	1697	1750	1650	1642	1657	1675	1717	1792	1726	1721	1772	1743	1819	1815	1838	1850	1753	1707	1793	1794	1876	1772	1799	1830	1799	1752	1809	1774	1761	1832	1860	1885	1864	1818	1810	1817	1840	1904	1897	1958	1995	1911	1830	1942	1917	1954	1966
1682	1690	1697	1658	1670	1750	1651	1666	1684	1895	1777	1804	1851	1769	1747	1779	1730	1816	1864	1763	1840	1836	1782	1797	1839	1793	1850	1880	1883	1865	1757	1785	1847	1879	1856	1845	1760	1774	1863	1829	1902	1911	1902	1960	1930	1967	1949	2004	1964	2003
1722	1695	1720	1714	1654	1703	1690	1664	1673	1768	1790	1849	1851	1816	1793	1773	1789	1784	1772	1723	1821	1790	1768	1859	1780	1835	1853	1795	1909	1888	1808	1843	1879	1774	1786	1824	1775	1765	1861	1893	1878	2007	1906	2053	1911	1919	2046	2004	2046	2017
1701	1787	1740	1670	1611	1727	1647	1836	1773	1829	1813	1815	1827	1865	1764	1824	1776	1780	1760	1808	1853	1883	1829	1707	1809	1854	1811	1859	1883	1853	1780	1779	1784	1786	1788	1791	1743	1875	1883	1816	1833	1960	1890	1962	2027	1879	1951	1982	2002	2028
1721	1765	1742	1753	1799	1667	1671	1729	1838	1829	1897	1850	1900	1799	1799	1770	1853	1843	1753	1751	1809	1742	1863	1742	1807	1781	1862	1859	1847	1853	1781	1698	1779	1826	1734	1877	1894	1795	1820	1877	1978	1858	1940	1956	1966	1954	1952	1968	2073	2030
1709	1744	1721	1697	1679	1750	1778	1844	1786	1821	1794	1781	1868	1810	1812	1823	1819	1788	1812	1782	1765	1888	1784	1797	1774	1877	1911	1903	1886	1847	1744	1788	1860	1880	1847	1792	1962	1865	1854	1937	1950	2009	1901	1857	1930	1982	2014	1878	2047	1962
1696	1711	1675	1703	1798	1690	1717	1641	1743	1755	1794	1849	1782	1794	1776	1778	1764	1875	1747	1763	1843	1805	1820	1857	1839	1883	1882	1922	1758	1868	1825	1797	1849	1842	1888	1974	1913	1857	1913	1839	1949	1930	2020	1904	1876	1867	1984	2037	2141	2113
1709	1687	1695	1725	1682	1603	1625	1723	1696	1793	1703	1775	1777	1747	1744	1762	1749	1824	1859	1793	1909	1839	1948	1861	1857	1856	1874	1924	1932	1881	1871	1873	1957	1972	1945	1919	1931	1899	1963	1941	1823	1868	1882	1925	1909	1987	1857	2049	2027	2078
1704	1724	1720	1569	1610	1706	1665	1691	1652	1765	1831	1825	1709	1778	1792	1855	1794	1839	1804	1928	1854	1912	1943	1911	1818	1889	1919	1881	1836	1887	1823	1891	1899	2067	1925	2045	1950	1934	1902	1932	1863	2012	2013	1957	2001	1948	2000	1954	2124	1887
1645	1633	1656	1595	1598	1689	1580	1624	1724	1733	1812	1716	1744	1717	1804	1720	1811	1851	1901	1856	1813	1798	1852	1878	1953	1765	1829	1903	1897	1863	1897	1915	1929	1997	1939	1956	1847	1862	1869	1858	1906	1918	1915	1963	1955	1956	2082	1933	2022	2017
1603	1716	1675	1627	1630	1718	1617	1609	1689	1781	1742	1790	1700	1715	1757	1803	1766	1766	1828	1784	1817	1925	1962	1841	1848	1830	1896	1869	1853	1826	1885	1780	1912	1895	1983	1922	1904	1931	1883	1812	1978	1889	1968	1958	1999	1970	1949	1966	2005	1964
1650	1589	1704	1721	1662	1648	1606	1634	1667	1715	1706	1757	1780	1689	1810	1781	1814	1831	1807	1863	1776	1779	1806	1830	1714	1893	1826	1903	1909	1796	1902	1868	1877	1872	1892	1928	1889	1919	1831	1838	2002	1913	1937	1941	1967	1927	1984	2015	1896	1958
1596	1621	1693	1618	1703	1615	1630	1623	1625	1705	1713	1788	1731	1792	1758	1755	1736	1774	1748	1862	1790	1767	1748	1740	1767	1802	1803	1892	1895	1869	1847	1829	1826	1934	1850	1875	1789	1862	1787	1869	1900	1883	1971	1910	2013	1963	1889	1921	2042	1927
1712	1615	1640	1611	1645	1655	1621	1700	1691	1766	1679	1736	1744	1726	1660	1788	1765	1706	1787	1849	1833	1802	1777	1741	1895	1737	1837	1841	1918	1821	1787	1713	1835	1782	1851	1945	1882	1824	1769	1819	1859	1911	1976	1991	1951	1904	1899	1954	1940	1918
1718	1656	1722	1545	1650	1662	1695	1737	1682	1701	1634	1689	1724	1739	1750	1671	1715	1703	1789	1793	1749	1736	1786	1794	1809	1764	1758	1934	1825	1886	1842	1740	1836	1906	1870	1970	1813	1830	1849	1871	1959	1842	1844	1934	1945	1944	1907	1944	1837	1939
1699	1775	1749	1647	1588	1586	1619	1678	1692	1723	1643	1653	1645	1671	1707	1693	1676	1712	1673	1703	1830	1768	1783	1753	1843	1801	1787	1852	1848	1888	1810	1820	1804	1829	1828	1835	1944	1791	1712	1876	1852	1912	1831	1825	1783	1921	1997	1854	1948	1957
1748	1831	1750	1630	1573	1661	1651	1586	1707	1716	1708	1792	1648	1690	1658	1665	1664	1621	1690	1705	1790	1765	1777	1724	1717	1785	1781	1789	1786	1793	1811	1765	1807	1866	1852	1814	1858	1815	1807	1809	1872	1918	1875	1907	1892	1877	1946	1981	1967	1817
1719	1873	1754	1720	1695	1622	1605	1706	1739	1617	1706	1696	1610	1714	1733	1625	1744	1691	1728	1715	1708	1764	1725	1753	1731	1828	1732	1761	1790	1835	1808	1741	1813	1879	1807	1807	1829	1816	1894	1845	1928	1926	1958	1912	1862	1957	1914	1981	1942	1841
1697	1779	1770	1768	1655	1646	1611	1684	1743	1663	1597	1668	1768	1622	1706	1673	1709	1722	1735	1721	1857	1761	1827	1712	1755	1844	1808	1771	1797	1759	1875	1827	1821	1814	1808	1873	1862	1909	1862	1921	1848	1840	1784	1918	1861	1976	2046	1979	1922	1907
1707	1735	1849	1676	1695	1678	1681	1724	1715	1720	1640	1725	1642	1717	1725	1685	1692	1659	1685	1801	1757	1850	1762	1829	1806	1838	1789	1806	1766	1826	1845	1915	1868	1842	1902	1941	1765	1832	1818	1892	1906	1943	1886	1934	1881	1922	1999	1942	1921	1859
1677	1735	1706	1773	1693	1707	1641	1648	1715	1726	1767	1739	1607	1785	1735	1747	1763	1708	1752	1767	1881	1873	1871	1831	1868	1966	1813	1864	1790	1871	1783	1893	1863	1913	1861	1872	1863	1969	1884	2024	1997	1938	1932	1881	1821	1966	1931	1988	2016	1889
1673	1653	1631	1753	1681	1663	1645	1601	1729	1802	1695	1663	1713	1751	1825	1741	1769	1697	1726	1811	1784	1852	1852	1832	1912	1787	1902	1877	1840	1875	1826	1856	1988	1878	1987	1936	1938	1785	1898	1928	1942	1948	1912	1926	1941	1828	1937	1882	1924	1907
1693	1673	1589	1679	1669	1593	1662	1619	1740	1713	1754	1670	1773	1718	1708	1815	1889	1783	1805	1761	1779	1791	1897	1805	1889	1870	1877	1828	1838	1944	1827	1863	1838	1951	1941	1871	1917	1843	1905	1910	1957	1937	1922	1898	1852	1870	1929	2008	1960	1933
1551	1602	1570	1678	1660	1638	1621	1683	1727	1728	1738	1730	1656	1767	1802	1884	1828	1763	1746	1652	1875	1834	2041	1974	1923	1859	1871	1842	1987	1792	1858	1926	1909	1862	1933	1914	1932	1878	1986	1956	2010	2013	1877	1935	1898	1929	1917	1875	1944	1857
1634	1615	1655	1719	1666	1607	1668	1659	1715	1713	1754	1763	1732	1853	1683	1763	1883	1821	1830	1770	1839	1891	1919	1966	1881	1954	1876	1902	1902	1933	1875	1844	1847	1880	1917	1876	1863	1873	1913	1929	1963	1878	1877	1830	1941	1841	1861	1885	1974	1919
1673	1558	1707	1783	1707	1690	1616	1615	1722	1679	1707	1734	1750	1700	1788	1721	1797	1814	1866	1814	1836	1852	1961	1986	1950	1829	1883	1861	1777	1960	1894	1807	1906	1864	1979	1891	1909	1928	2020	1931	1969	1921	1871	1924	1842	1874	1878	1967	1936	1915
1550	1607	1678	1749	1705	1716	1677	1640	1739	1642	1761	1695	1754	1678	1717	1801	1866	1801	1773	1875	1755	1835	1876	1851	1945	1920	1792	1833	1865	1853	1752	1833	1843	1811	1886	1850	1889	1916	1872	1944	1865	1862	1871	1877	1794	1854	1822	1879	1904	1816
1667	1746	1705	1707	1747	1714	1656	1727	1671	1768	1684	1733	1701	1652	1695	1767	1782	1811	1775	1737	1732	1769	1866	1901	1807	1844	1832	1776	1902	1879	1839	1776	1787	1780	1825	1851	1819	1844	1780	1894	1815	1836	1865	1853	1840	1834	1814	1789	1845	1873
1812	1760	1806	1751	1729	1735	1659	1685	1691	1697	1811	1739	1746	1739	1727	1741	1697	1769	1721	1744	1750	1826	1776	1740	1792	1823	1812	1837	1825	1812	1752	1805	1804	1835	1874	1878	1868	1799	1828	1864	1861	1795	1761	1837	1727	1791	1768	1833	1893	1831
1705	1797	1795	1832	1673	1725	1607	1636	1740	1808	1768	1792	1713	1785	1665	1733	1636	1609	1723	1767	1718	1773	1744	1733	1817	1725	1780	1803	1827	1778	1783	1849	1728	1746	1847	1793	1794	1819	1712	1833	1795	1821	1748	1814	1722	1758	1690	1904	1819	1855
1756	1723	1757	1712	1791	1684	1742	1671	1726	1790	1808	1710	1801	1731	1689	1773	1765	1609	1695	1735	1720	1818	1742	1716	1763	1760	1785	1760	1855	1754	1776	1688	1850	1745	1720	1784	1850	1766	1775	1795	1800	1785	1746	1804	1671	1713	1814	1848	1778	1797
1776	1753	1820	1684	1692	1663	1638	1658	1629	1724	1732	1746	1671	1748	1721	1833	1709	1731	1710	1833	1769	1764	1726	1798	1746	1765	1801	1856	1755	1745	1729	1726	1770	1748	1762	1846	1740	1730	1813	1779	1898	1701	1757	1789	1758	1746	1816	1916	1838	1853
1722	1650	1751	1641	1740	1659	1629	1692	1678	1739	1755	1722	1658	1782	1739	1827	1756	1840	1751	1832	1767	1746	1845	1780	1779	1760	1752	1735	1847	1799	1791	1776	1797	1815	1739	1833	1764	1754	1838	1769	1744	1880	1820	1872	1850	1813	1805	1962	1886	1871
1659	1724	1685	1688	1690	1601	1608	1638	1719	1732	1685	1646	1662	1753	1849	1750	1879	1831	1744	1886	1891	1863	1762	1842	1831	1862	1870	1830	1840	1829	1774	1793	1805	1883	1760	1855	1889	1809	1842	1824	1950	1924	1822	1803	1650	1855	1799	1855	1911	1721
1667	1682	1720	1662	1617	1608	1583	1688	1763	1817	1793	1727	1768	1736	1822	1830	1850	1797	1807	1867	1809	1884	1832	1849	1871	1884	1960	1865	1825	1915	1807	1811	1813	1948	1942	1917	1756	1884	1853	1921	1870	1872	1976	1832	1806	1835	1869	1956	1959	1866
1660	1634	1607	1587	1703	1603	1636	1657	1621	1757	1768	1767	1771	1751	1839	1831	1831	1729	1755	1857	1802	1886	1854	1814	1852	1870	1911	1874	1926	1980	1846	1879	1875	1818	1946	1852	1878	1956	1931	1989	1909	1929	1788	1865	1786	1816	1909	1896	1988	1863
1608	1576	1622	1511	1560	1602	1598	1636	1682	1813	1767	1814	1710	1813	1777	1776	1742	1853	1791	1839	1846	1799	1835	1779	1902	1860	1848	1820	1815	1861	1898	1854	1933	1888	1913	1929	1917	1888	1865	1850	1925	1996	1860	1767	1840	1728	1934	1917	1797	1941
1515	1505	1620	1584	1581	1552	1560	1640	1670	1681	1801	1717	1746	1736	1799	1878	1810	1774	1801	1851	1879	1836	1780	1868	1813	1862	1912	1917	1776	1925	1891	1842	1925	1933	1872	1827	1826	1893	1874	1841	1949	1944	1810	1848	1860	1832	1937	1929	1869	1900
1515	1548	1589	1642	1639	1625	1530	1689	1679	1759	1718	1753	1781	1777	1726	1867	1886	1768	1806	1888	1768	1849	1824	1767	1806	1851	1801	1762	1788	1834	1795	1848	1845	1778	1859	1843	1898	1853	1878	1789	1812	1830	1773	1868	1903	1824	1940	1963	1832	1841
1529	1532	1629	1612	1721	1624	1552	1721	1729	1684	1713	1690	1669	1734	1744	1800	1806	1781	1790	1735	1790	1774	1785	1792	1818	1737	1799	1894	1748	1846	1880	1854	1774	1805	1906	1848	1718	1820	1748	1785	1782	1820	1779	1814	1858	1875	1761	1886	1909	1901
1590	1557	1620	1585	1622	1579	1638	1535	1694	1722	1763	1723	1705	1719	1722	1801	1798	1747	1752	1824	1784	1780	1748	1712	1806	1747	1793	1809	1821	1742	1799	1784	1800	1749	1848	1898	1782	1761	1751	1774	1824	1809	1781	1831	1722	1789	1817	1776	1830	1774
1608	1667	1646	1598	1750	1665	1584	1583	1697	1700	1742	1718	1608	1720	1687	1792	1758	1772	1775	1767	1817	1729	1813	1780	1791	1746	1757	1803	1809	1821	1838	1810	1767	1760	1818	1957	1811	1821	1799	1794	1758	1745	1786	1821	1810	1752	1796	1899	1880	1752
1590	1669	1629	1569	1580	1569	1556	1573	1659	1720	1663	1664	1694	1646	1655	1659	1781	1747	1736	1758	1756	1693	1763	1714	1790	1714	1739	1694	1796	1864	1821	1680	1684	1854	1887	1806	1817	1708	1748	1747	1707	1746	1770	1758	1787	1776	1828	1821	1836	1879
1570	1598	1664	1607	1610	1624	1635	1558	1614	1590	1667	1616	1671	1661	1628	1686	1666	1785	1735	1771	1702	1752	1674	1743	1740	1745	1784	1855	1856	1922	1827	1762	1771	1812	1802	1827	1800	1702	1777	1754	1687	1753	1813	1804	1766	1766	1801	1771	1946	1840
1545	1487	1574	1584	1590	1561	1590	1601	1548	1671	1682	1739	1625	1554	1647	1662	1785	1712	1835	1653	1679	1695	1725	1730	1771	1694	1694	1759	1872	1918	1805	1745	1764	1742	1816	1763	1799	1758	1762	1802	1741	1671	1793	1796	1708	1760	1686	1814	1799	1894
1567	1563	1528	1554	1594	1570	1631	1615	1569	1624	1575	1651	1667	1644	1608	1696	1679	1727	1771	1682	1728	1662	1686	1707	1686	1699	1622	1814	1761	1824	1744	1701	1723	1809	1768	1840	1754	1711	1677	1690	1796	1709	1770	1752	1808	1717	1665	1734	1793	1807
1556	1544	1581	1544	1515	1468	1456	1492	1529	1596	1575	1680	1704	1574	1556	1695	1680	1659	1736	1710	1661	1715	1754	1721	1739	1723	1707	1768	1773	1874	1823	1782	1722	1778	1789	1803	1785	1688	1734	1774	1664	1761	1833	1911	1790	1728	1675	1651	1732	1809
1602	1410	1516	1460	1471	1449	1487	1600	1530	1486	1601	1658	1669	1641	1514	1559	1619	1657	1725	1604	1739	1692	1726	1756	1835	1804	1715	1767	1782	1830	1802	1712	1771	1838	1785	1887	1736	1727	1780	1719	1724	1782	1726	1793	1739	1706	1699	1707	1756	1840
1604	1476	1524	1456	1460	1396	1467	1565	1572	1517	1565	1528	1512	1644	1535	1466	1574	1652	1727	1717	1664	1667	1736	1760	1840	1711	1690	1793	1779	1808	1734	1752	1763	1814	1838	1850	1719	1731	1776	1733	1762	1750	1687	1778	1786	1831	1722	1781	1757	1824
1561	1484	1418	1496	1365	1394	1472	1515	1501	1491	1426	1557	1568	1603	1634	1519	1555	1601	1683	1757	1750	1685	1740	1757	1715	1738	1695	1688	1770	1840	1685	1740	1769	1801	1800	1850	1773	1821	1694	1766	1741	1792	1732	1768	1786	1880	1646	1652	1763	1687
1417	1526	1529	1393	1344	1386	1500	1447	1463	1484	1422	1554	1563	1577	1573	1546	1590	1648	1691	1646	1694	1758	1723	1670	1709	1669	1801	1778	1830	1847	1708	1727	1751	1770	1803	1806	1714	1825	1829	1803	1818	1823	1806	1724	1818	1794	1792	1716	1827	1698
1423	1466	1502	1394	1473	1406	1400	1484	1552	1491	1519	1499	1532	1587	1623	1559	1602	1652	1661	1642	1639	1787	1656	1743	1695	1671	1711	1788	1751	1707	1798	1800	1644	1712	1755	1800	1798	1809	1798	1832	1825	1863	1817	1919	1831	1819	1806	1790	1700	1823
1484	1503	1473	1390	1423	1326	1458	1432	1500	1440	1526	1507	1563	1688	1639	1608	1627	1640	1678	1643	1684	1702	1706	1750	1837	1563	1731	1780	1749	1761	1780	1809	1762	1768	1829	1866	1899	1747	1829	1837	1825	1850	1862	1730	1798	1923	1819	1781	1842	1782
1421	1449	1422	1356	1296	1435	1420	1491	1424	1500	1504	1518	1610	1652	1620	1564	1554	1610	1623	1697	1712	1759	1753	1609	1767	1765	1710	1758	1731	1772	1788	1832	1765	1784	1736	1753	1860	1771	1854	1790	1887	1850	1726	1975	1861	1866	1826	1872	1769	1884
1330	1361	1460	1323	1387	1301	1343	1491	1493	1462	1439	1540	1561	1684	1567	1669	1601	1676	1666	1768	1729	1663	1770	1780	1805	1782	1775	1765	1701	1863	1718	1796	1820	1849	1774	1864	1888	1855	1934	1853	1796	1833	1741	1836	1835	1912	1861	1965	1804	1826
1411	1424	1510	1365	1412	1383	1448	1398	1420	1428	1524	1508	1592	1676	1675	1567	1675	1640	1672	1720	1753	1664	1648	1694	1742	1811	1805	1777	1800	1739	1790	1803	1842	1871	1874	1836	1921	1943	1887	1834	1792	1809	1726	1826	1923	1921	1853	1961	1889	1909
1372	1493	1396	1422	1387	1393	1428	1465	1448	1444	1515	1529	1515	1568	1625	1628	1576	1684	1589	1663	1713	1729	1671	1682	1822	1743	1735	1724	1713	1737	1813	1856	1916	1857	1857	1886	1827	1855	1863	1874	1799	1755	1886	1882	1924	1863	1890	1927	1887	1861
1399	1361	1410	1377	1443	1400	1445	1502	1447	1466	1502	1540	1609	1564	1665	1609	1615	1685	1749	1620	1702	1690	1750	1690	1715	1706	1742	1730	1693	1767	1812	1856	1923	1939	1833	1781	1854	1815	1826	1906	1742	1836	1703	1730	1750	1812	1817	1970	1896	1741
1366	1445	1393	1360	1344	1391	1460	1458	1456	1476	1498	1471	1542	1525	1536	1589	1627	1654	1599	1647	1698	1719	1699	1676	1685	1727	1778	1778	1666	1751	1742	1800	1871	1888	1789	1804	1780	1906	1878	1818	1780	1808	1856	1744	1829	1794	1869	1961	1844	1844
1444	1412	1377	1325	1448	1547	1405	1457	1449	1412	1526	1510	1568	1558	1598	1666	1588	1672	1666	1727	1662	1688	1667	1688	1704	1692	1754	1834	1751	1807	1743	1803	1815	1868	1882	1845	1770	1806	1792	1829	1854	1842	1763	1753	1801	1739	1837	1962	1821	1813
1421	1400	1492	1453	1497	1396	1412	1482	1474	1564	1497	1558	1462	1551	1515	1625	1644	1638	1623	1673	1781	1703	1683	1626	1756	1778	1760	1867	1778	1702	1768	1777	1825	1854	1878	1826	1759	1866	1823	1810	1804	1778	1854	1735	1815	1786	1819	1908	1803	1779
1460	1389	1490	1447	1496	1457	1508	1436	1486	1475	1597	1547	1527	1555	1601	1604	1660	1617	1529	1687	1703	1735	1721	1768	1671	1821	1719	1796	1786	1750	1827	1704	1748	1761	1755	1680	1856	1729	1724	1776	1848	1801	1691	1833	1746	1720	1779	1787	1825	1772
1456	1354	1433	1386	1434	1455	1465	1450	1477	1528	1531	1572	1608	1595	1640	1655	1671	1659	1564	1659	1766	1779	1699	1796	1741	1775	1860	1797	1747	1752	1814	1773	1815	1752	1733	1772	1833	1780	1710	1756	1763	1739	1763	1770	1783	1738	1761	1786	1780	1738
1345	1399	1349	1409	1511	1497	1458	1440	1515	1515	1511	1556	1615	1621	1611	1671	1722	1599	1675	1575	1705	1793	1692	1801	1740	1756	1782	1729	1761	1771	1652	1702	1699	1799	1766	1733	1689	1812	1781	1812	1742	1696	1825	1725	1771	1732	1779	1872	1817	1740
1391	1368	1408	1389	1440	1451	1457	1447	1550	1510	1614	1540	1591	1543	1641	1658	1650	1652	1614	1723	1659	1652	1736	1697	1805	1760	1807	1815	1766	1750	1764	1723	1896	1845	1770	1779	1707	1707	1753	1776	1729	1748	1829	1761	1794	1819	1766	1828	1857	1720
1390	1386	1350	1426	1468	1332	1430	1445	1527	1565	1559	1558	1570	1696	1589	1693	1597	1698	1589	1664	1783	1711	1736	1731	1809	1781	1775	1853	1740	1748	1747	1749	1775	1765	1784	1660	1753	1790	1700	1784	1756	1818	1842	1750	1805	1828	1772	1826	1780	1812
1383	1413	1410	1427	1418	1432	1446	1519	1538	1524	1551	1600	1566	1542	1657	1696	1672	1654	1623	1785	1675	1726	1760	1729	1755	1699	1708	1786	1689	1766	1656	1769	1770	1756	1725	1728	1616	1705	1681	1750	1719	1740	1849	1788	1759	1807	1821	1814	1838	1800
1374	1300	1420	1422	1397	1492	1365	1386	1501	1567	1468	1521	1565	1570	1605	1653	1705	1627	1732	1589	1664	1744	1695	1645	1711	1769	1726	1632	1758	1711	1752	1675	1775	1735	1678	1738	1725	1719	1666	1794	1698	1793	1854	1789	1740	1814	1820	1835	1936	1748
1419	1403	1442	1420	1474	1452	1446	1443	1513	1497	1623	1632	1571	1565	1598	1622	1654	1702	1593	1589	1646	1656	1623	1692	1694	1767	1680	1697	1819	1823	1650	1732	1691	1720	1765	1829	1835	1791	1737	1727	1736	1761	1825	1810	1712	1726	1710	1781	1854	1812
1403	1374	1510	1456	1571	1470	1427	1462	1471	1616	1596	1659	1657	1659	1559	1547	1747	1637	1640	1630	1636	1743	1692	1767	1724	1684	1627	1696	1722	1768	1668	1729	1689	1714	1742	1839	1731	1777	1699	1718	1676	1775	1820	1824	1710	1772	1734	1811	1820	1864
1409	1463	1581	1487	1482	1459	1524	1515	1594	1579	1646	1662	1682	1579	1644	1640	1734	1709	1623	1713	1647	1673	1643	1710	1647	1744	1741	1658	1723	1681	1828	1636	1715	1728	1724	1743	1761	1842	1761	1725	1762	1745	1801	1864	1785	1775	1681	1796	1854	1775
1456	1464	1517	1520	1569	1517	1499	1527	1519	1589	1596	1644	1661	1576	1619	1529	1678	1661	1647	1554	1705	1586	1738	1694	1723	1723	1746	1677	1692	1676	1772	1662	1671	1722	1731	1749	1828	1801	1842	1747	1786	1704	1804	1819	1788	1764	1803	1779	1874	1887
1480	1451	1486	1535	1469	1527	1513	1553	1498	1584	1585	1719	1667	1713	1639	1697	1721	1733	1744	1629	1633	1673	1726	1742	1797	1778	1818	1692	1827	1694	1776	1644	1665	1654	1703	1790	1776	1816	1785	1750	1775	1812	1750	1843	1751	1678	1709	1777	1760	1780
1462	1464	1455	1489	1548	1457	1578	1595	1454	1500	1679	1661	1733	1627	1646	1675	1678	1762	1809	1713	1701	1644	1726	1749	1763	1806	1818	1767	1721	1826	1754	1665	1724	1696	1732	1736	1806	1799	1748	1734	1730	1782	1848	1782	1873	1774	1728	1751	1755	1793
1509	1480	1532	1535	1505	1585	1623	1568	1531	1509	1649	1635	1667	1620	1603	1692	1644	1689	1680	1665	1622	1698	1697	1771	1744	1870	1741	1797	1804	1799	1673	1685	1607	1665	1745	1681	1755	1796	1817	1795	1738	1759	1767	1780	1797	1694	1658	1720	1787	1814
1509	1584	1492	1538	1478	1543	1509	1584	1645	1560	1645	1641	1667	1628	1647	1656	1709	1726	1760	1587	1613	1729	1760	1784	1783	1753	1716	1716	1745	1711	1742	1610	1643	1547	1680	1669	1657	1711	1701	1728	1661	1747	1695	1825	1785	1761	1771	1634	1701	1745
1521	1581	1638	1553	1461	1568	1551	1502	1632	1583	1607	1609	1723	1593	1695	1701	1651	1646	1793	1652	1608	1615	1747	1729	1704	1727	1726	1736	1708	1675	1659	1633	1638	1628	1648	1759	1683	1640	1747	1659	1633	1709	1700	1793	1817	1711	1713	1727	1816	1750
1513	1581	1613	1505	1539	1546	1483	1669	1685	1686	1605	1628	1600	1649	1704	1633	1718	1670	1769	1636	1664	1692	1639	1654	1731	1754	1697	1687	1798	1629	1623	1595	1660	1600	1620	1700	1765	1722	1720	1724	1611	1674	1662	1754	1756	1754	1704	1794	1679	1776
1567	1574	1652	1567	1420	1563	1524	1567	1556	1575	1675	1604	1687	1744	1664	1608	1649	1720	1682	1680	1715	1679	1692	1697	1662	1746	1621	1688	1705	1737	1715	1656	1610	1579	1738	1690	1719	1718	1736	1713	1667	1677	1676	1771	1731	1784	1742	1763	1767	1781
1551	1528	1631	1553	1461	1514	1543	1565	1559	1591	1497	1479	1618	1580	1733	1727	1674	1699	1770	1687	1739	1654	1702	1666	1644	1529	1662	1676	1765	1609	1651	1634	1705	1673	1745	1728	1692	1738	1794	1717	1652	1721	1843	1724	1792	1804	1846	1717	1824	1782
1567	1571	1607	1541	1543	1474	1528	1569	1566	1605	1642	1614	1642	1676	1680	1598	1530	1639	1629	1650	1666	1627	1734	1690	1714	1704	1644	1676	1701	1761	1614	1619	1743	1686	1716	1673	1771	1664	1715	1715	1764	1736	1776	1710	1783	1788	1817	1776	1774	1825
1605	1566	1554	1545	1603	1544	1566	1542	1698	1538	1531	1589	1605	1664	1696	1596	1596	1663	1624	1656	1637	1650	1750	1555	1591	1558	1694	1680	1669	1741	1714	1636	1680	1697	1772	1634	1629	1726	1673	1695	1750	1846	1706	1797	1758	1825	1808	1790	1799	1777
1539	1613	1630	1584	1539	1569	1566	1527	1568	1532	1592	1614	1637	1695	1643	1562	1587	1573	1668	1648	1646	1654	1701	1590	1695	1605	1668	1735	1665	1672	1708	1634	1720	1783	1678	1707	1749	1712	1604	1654	1771	1692	1765	1705	1743	1783	1852	1811	1736	1788
1609	1633	1517	1563	1544	1574	1575	1589	1650	1614	1490	1493	1630	1600	1604	1612	1502	1644	1626	1598	1685	1611	1557	1559	1563	1608	1711	1688	1713	1709	1693	1597	1662	1600	1770	1713	1664	1714	1654	1651	1757	1707	1753	1825	1740	1717	1789	1765	1742	1824
1623	1578	1589	1497	1602	1598	1632	1609	1594	1598	1580	1578	1661	1667	1599	1619	1512	1622	1540	1644	1609	1687	1757	1670	1624	1569	1611	1616	1686	1644	1703	1565	1612	1694	1651	1695	1739	1598	1639	1708	1687	1679	1752	1776	1724	1715	1778	1696	1698	1820
1571	1630	1521	1561	1500	1627	1556	1553	1630	1661	1633	1623	1664	1570	1524	1575	1592	1591	1641	1659	1540	1660	1610	1580	1630	1665	1683	1742	1775	1684	1638	1746	1609	1604	1760	1686	1754	1698	1680	1636	1747	1719	1700	1768	1712	1713	1776	1699	1702	1702
1690	1555	1604	1545	1563	1584	1590	1619	1611	1639	1642	1621	1618	1597	1558	1627	1610	1672	1650	1666	1627	1714	1681	1657	1645	1620	1591	1625	1706	1754	1606	1646	1631	1617	1662	1768	1753	1660	1701	1694	1757	1738	1809	1669	1778	1714	1794	1819	1796	1837
1591	1611	1594	1517	1504	1621	1632	1538	1507	1645	1716	1698	1558	1581	1574	1708	1574	1597	1601	1568	1608	1640	1659	1599	1755	1653	1668	1553	1571	1674	1670	1721	1615	1595	1627	1608	1661	1739	1694	1728	1660	1808	1794	1686	1672	1738	1807	1629	1751	1695
1518	1542	1519	1526	1543	1493	1579	1546	1563	1645	1598	1680	1692	1594	1561	1597	1662	1640	1655	1617	1665	1599	1641	1613	1620	1640	1703	1685	1672	1617	1666	1687	1567	1623	1694	1700	1655	1654	1794	1597	1699	1773	1756	1673	1781	1672	1721	1798	1711	1835
1619	1674	1613	1509	1434	1482	1617	1599	1537	1543	1610	1531	1613	1650	1576	1642	1649	1642	1734	1576	1596	1590	1557	1628	1606	1639	1647	1599	1633	1633	1718	1677	1565	1590	1615	1689	1681	1737	1655	1656	1702	1753	1671	1728	1745	1744	1724	1621	1695	1812
1590	1656	1563	1505	1450	1517	1439	1459	1475	1588	1636	1710	1704	1692	1623	1681	1658	1644	1622	1694	1621	1636	1588	1624	1630	1688	1593	1669	1567	1655	1558	1694	1667	1660	1681	1738	1748	1782	1619	1670	1755	1747	1730	1862	1745	1761	1735	1628	1669	1783
1600	1543	1551	1562	1550	1502	1444	1493	1656	1641	1573	1607	1568	1585	1520	1551	1565	1555	1587	1496	1579	1497	1501	1596	1566	1648	1618	1617	1650	1636	1608	1647	1666	1650	1659	1717	1746	1832	1696	1689	1661	1712	1808	1840	1776	1718	1803	1757	1683	1836
1565	1644	1690	1498	1480	1503	1579	1537	1523	1490	1567	1556	1543	1682	1589	1587	1580	1600	1696	1696	1639	1528	1575	1512	1543	1537	1630	1574	1714	1643	1659	1696	1662	1598	1694	1768	1788	1782	1689	1702	1667	1723	1825	1815	1775	1825	1788	1799	1748	1721
1467	1596	1629	1516	1576	1429	1529	1436	1460	1568	1604	1630	1684	1699	1618	1557	1536	1557	1679	1667	1723	1766	1718	1681	1606	1676	1532	1687	1648	1549	1771	1770	1690	1623	1621	1734	1842	1756	1694	1690	1691	1729	1739	1795	1787	1783	1813	1761	1739	1726
1609	1550	1618	1628	1601	1488	1415	1492	1540	1587	1492	1561	1594	1588	1552	1528	1428	1406	1493	1616	1562	1506	1600	1585	1666	1725	1627	1641	1734	1788	1637	1706	1684	1808	1754	1691	1787	1771	1768	1712	1736	1829	1693	1851	1853	1798	1833	1730	1692	1757
1544	1527	1773	1663	1450	1434	1499	1592	1419	1524	1475	1487	1526	1538	1599	1491	1469	1497	1519	1549	1522	1546	1518	1464	1543	1594	1799	1730	1731	1696	1746	1673	1599	1705	1688	1774	1683	1758	1795	1699	1758	1752	1836	1737	1822	1828	1849	1824	1732	1767
1563	1569	1598	1478	1515	1525	1450	1490	1437	1457	1431	1494	1517	1600	1569	1494	1527	1582	1787	1777	1779	1774	1757	1577	1549	1535	1533	1620	1696	1753	1690	1573	1639	1672	1672	1786	1746	1711	1697	1742	1728	1671	1802	1769	1793	1805	1756	1743	1829	1721
1599	1573	1453	1542	1532	1409	1428	1416	1498	1489	1526	1491	1485	1464	1556	1548	1575	1598	1609	1656	1680	1727	1800	1830	1707	1722	1618	1585	1538	1632	1602	1727	1684	1790	1704	1745	1818	1819	1672	1769	1771	1705	1765	1667	1768	1858	1839	1831	1808	1803
1569	1438	1559	1567	1530	1453	1419	1494	1458	1535	1440	1508	1537	1578	1574	1498	1529	1403	1527	1541	1492	1568	1630	1701	1741	1812	1748	1688	1658	1612	1641	1619	1666	1765	1729	1691	1686	1751	1732	1737	1769	1744	1704	1743	1777	1725	1868	1771	1821	1855
1447	1462	1566	1555	1417	1404	1471	1496	1590	1489	1539	1577	1538	1506	1520	1472	1446	1398	1500	1518	1554	1513	1506	1514	1553	1718	1726	1741	1721	1677	1591	1651	1611	1721	1803	1620	1616	1679	1727	1617	1724	1759	1633	1702	1701	1741	1743	1727	1724	1790
1424	1551	1532	1384	1464	1495	1429	1495	1548	1680	1580	1591	1516	1450	1407	1408	1475	1506	1618	1630	1544	1633	1579	1621	1485	1485	1571	1725	1843	1797	1704	1738	1717	1717	1708	1805	1730	1701	1768	1734	1743	1705	1821	1741	1809	1758	1705	1741	1743	1826
1564	1557	1438	1362	1447	1505	1486	1506	1578	1655	1633	1544	1300	1341	1419	1501	1587	1593	1650	1679	1705	1684	1601	1619	1622	1604	1600	1618	1787	1748	1762	1706	1698	1632	1615	1728	1728	1649	1656	1744	1739	1744	1648	1764	1718	1769	1599	1580	1734	1732
1653	1490	1421	1481	1533	1422	1488	1608	1604	1551	1447	1308	1410	1516	1555	1635	1696	1758	1789	1751	1770	1756	1777	1736	1695	1664	1682	1640	1617	1762	1749	1680	1716	1685	1689	1696	1798	1665	1699	1708	1782	1633	1704	1775	1764	1771	1643	1653	1788	1631
1597	1413	1466	1454	1485	1511	1505	1557	1507	1432	1404	1543	1788	1809	1914	1957	1812	1912	1840	1971	1908	1758	1715	1736	1797	1780	1749	1705	1611	1705	1705	1679	1648	1707	1653	1634	1750	1714	1627	1702	1775	1759	1691	1735	1714	1682	1696	1613	1655	1615
1487	1406	1577	1506	1502	1432	1539	1438	1448	1464	1572	1796	2014	1995	1993	1883	1858	1746	1802	1835	1794	1808	1719	1697	1719	1741	1721	1732	1619	1627	1641	1705	1728	1701	1646	1707	1676	1754	1572	1688	1680	1660	1674	1641	1752	1691	1677	1608	1738	1584
1453	1516	1636	1586	1429	1408	1465	1410	1364	1549	1879	2046	2102	2010	1779	1664	1619	1545	1590	1630	1699	1719	1717	1771	1661	1635	1805	1700	1717	1656	1498	1697	1701	1629	1592	1668	1643	1710	1683	1634	1683	1728	1735	1635	1600	1661	1646	1606	1577	1629
1432	1539	1719	1553	1387	1451	1476	1428	1495	1768	2057	2003	1910	1615	1427	1401	1263	1253	1224	1365	1455	1559	1640	1629	1762	1725	1723	1734	1698	1733	1675	1554	1675	1684	1671	1710	1618	1727	1648	1577	1634	1805	1662	1654	1658	1769	1699	1662	1635	1640
1375	1654	1619	1488	1430	1441	1414	1422	1650	1854	1907	1795	1660	1425	1180	1102	1062	1126	1057	1144	1210	1258	1415	1570	1701	1653	1679	1660	1759	1776	1649	1505	1585	1692	1660	1701	1542	1602	1755	1654	1683	1793	1634	1641	1629	1668	1702	1615	1578	1667
1429	1631	1615	1429	1433	1420	1420	1517	1704	1855	1910	1597	1369	1189	1043	1074	1017	1094	1083	1045	1053	1180	1277	1437	1671	1671	1678	1664	1575	1694	1656	1578	1519	1728	1709	1684	1655	1636	1678	1638	1699	1692	1619	1634	1609	1703	1679	1746	1598	1732
1558	1800	1592	1512	1439	1430	1551	1585	1749	1785	1624	1413	1213	1033	1033	1115	1127	1192	1170	1183	1095	1070	1158	1366	1555	1658	1671	1672	1685	1653	1575	1548	1545	1590	1644	1695	1654	1610	1730	1663	1721	1659	1649	1690	1616	1732	1689	1686	1562	1675
1592	1688	1636	1456	1409	1502	1491	1664	1786	1737	1517	1280	1088	1011	1114	1194	1256	1364	1332	1224	1123	1107	1052	1254	1479	1565	1662	1646	1557	1834	1669	1650	1489	1653	1844	1658	1724	1624	1664	1680	1685	1672	1696	1618	1681	1666	1636	1701	1604	1639
1645	1659	1600	1462	1505	1577	1633	1635	1752	1642	1452	1204	1029	1023	1174	1316	1411	1453	1413	1341	1194	1135	1047	1238	1339	1538	1665	1622	1674	1617	1636	1547	1463	1649	1727	1667	1689	1632	1660	1621	1708	1702	1710	1642	1774	1693	1691	1723	1664	1701
1656	1686	1597	1498	1503	1593	1622	1629	1700	1550	1390	1174	1009	1069	1156	1323	1465	1543	1494	1428	1297	1093	1056	1143	1354	1544	1653	1730	1658	1656	1646	1552	1529	1562	1630	1635	1628	1693	1639	1586	1631	1642	1743	1539	1705	1680	1640	1661	1604	1564
1629	1568	1580	1423	1455	1582	1566	1653	1735	1555	1398	1169	1120	1105	1191	1399	1530	1553	1529	1421	1287	1070	1136	1122	1405	1621	1662	1780	1677	1622	1726	1603	1500	1611	1702	1734	1526	1638	1697	1574	1679	1646	1689	1578	1680	1675	1736	1744	1605	1674
1608	1722	1582	1453	1379	1648	1650	1657	1571	1517	1392	1301	1178	1054	1196	1285	1373	1419	1427	1332	1199	1113	1022	1215	1405	1686	1682	1648	1558	1527	1650	1553	1570	1631	1661	1607	1642	1709	1731	1704	1726	1656	1635	1585	1718	1616	1778	1724	1673	1712
1549	1640	1530	1450	1383	1538	1662	1602	1534	1522	1451	1290	1176	1033	1062	1133	1218	1252	1248	1194	1135	1046	977	1189	1517	1645	1789	1706	1517	1563	1523	1532	1576	1632	1712	1569	1624	1741	1691	1748	1677	1627	1627	1640	1689	1684	1702	1632	1681	1664
1523	1526	1642	1488	1415	1454	1600	1664	1585	1569	1481	1329	1238	1099	1045	1080	1056	1057	1073	1051	1008	987	1057	1269	1627	1830	1776	1776	1587	1637	1541	1475	1574	1785	1661	1556	1694	1750	1564	1616	1655	1606	1602	1700	1678	1675	1663	1714	1670	1695
1465	1511	1605	1482	1395	1461	1592	1667	1625	1626	1491	1496	1293	1194	1063	1051	1069	1020	997	1007	1017	973	1188	1505	1756	2002	1857	1660	1471	1504	1546	1517	1633	1723	1622	1547	1648	1730	1556	1576	1676	1619	1641	1630	1668	1617	1710	1706	1790	1695
1519	1508	1593	1506	1428	1489	1520	1622	1600	1588	1614	1559	1407	1343	1238	1138	1068	1080	1083	1076	1137	1277	1494	1636	1917	1933	1762	1549	1468	1533	1543	1584	1572	1684	1591	1480	1756	1590	1560	1611	1650	1573	1613	1626	1612	1591	1612	1635	1692	1666
1572	1522	1561	1469	1427	1490	1471	1622	1652	1631	1629	1682	1482	1533	1391	1327	1242	1293	1273	1356	1444	1611	1670	1857	1909	1869	1611	1558	1508	1466	1560	1580	1543	1619	1475	1554	1757	1555	1500	1681	1604	1662	1514	1581	1602	1599	1641	1620	1718	1724
1558	1462	1485	1579	1433	1403	1469	1511	1605	1649	1628	1652	1661	1600	1556	1582	1517	1502	1617	1690	1846	1807	1989	1954	1816	1679	1507	1432	1515	1494	1559	1634	1573	1486	1514	1651	1631	1502	1587	1520	1626	1657	1576	1663	1628	1643	1543	1654	1682	1810
1425	1570	1569	1509	1547	1514	1451	1481	1532	1629	1640	1613	1632	1714	1667	1676	1787	1817	1808	1821	1919	1980	1890	1818	1643	1459	1374	1472	1587	1560	1544	1586	1593	1412	1507	1647	1533	1560	1574	1678	1579	1615	1701	1694	1613	1662	1555	1613	1602	1788
1475	1423	1544	1560	1465	1560	1409	1363	1543	1646	1618	1712	1666	1666	1550	1607	1725	1784	1905	1881	1784	1700	1661	1537	1414	1357	1370	1560	1564	1601	1532	1566	1516	1440	1653	1648	1537	1540	1671	1604	1641	1574	1612	1671	1636	1570	1510	1664	1708	1692
1456	1456	1471	1554	1529	1573	1537	1439	1396	1536	1550	1683	1699	1621	1578	1504	1589	1651	1665	1620	1610	1447	1428	1297	1342	1341	1502	1634	1655	1551	1564	1464	1488	1549	1634	1579	1467	1633	1623	1627	1557	1644	1644	1650	1686	1598	1603	1544	1653	1786
1511	1414	1454	1512	1498	1612	1573	1513	1417	1390	1456	1559	1655	1674	1610	1529	1507	1557	1499	1398	1389	1416	1327	1404	1402	1548	1534	1688	1606	1605	1542	1421	1494	1724	1643	1490	1505	1603	1627	1575	1688	1614	1580	1660	1672	1592	1700	1611	1661	1616
1541	1424	1403	1427	1491	1516	1562	1540	1551	1436	1354	1446	1558	1543	1549	1546	1518	1577	1559	1487	1353	1417	1502	1494	1525	1518	1593	1601	1605	1532	1520	1475	1639	1683	1550	1477	1622	1591	1581	1703	1643	1599	1579	1593	1629	1616	1679	1681	1661	1708
1441	1516	1406	1468	1450	1543	1496	1526	1599	1589	1467	1449	1492	1457	1506	1464	1470	1551	1607	1516	1479	1556	1484	1601	1545	1559	1498	1563	1608	1522	1481	1591	1695	1571	1453	1560	1628	1496	1610	1694	1653	1677	1612	1621	1611	1564	1585	1637	1642	1650
1405	1440	1535	1416	1556	1503	1467	1420	1595	1656	1678	1524	1490	1444	1439	1436	1458	1432	1481	1513	1538	1555	1575	1540	1535	1502	1481	1486	1552	1445	1534	1643	1544	1470	1589	1608	1487	1554	1636	1643	1607	1584	1608	1649	1689	1594	1596	1679	1539	1613
1449	1389	1532	1500	1539	1527	1417	1412	1497	1562	1641	1659	1653	1602	1703	1578	1557	1457	1488	1424	1622	1492	1558	1498	1448	1584	1476	1481	1586	1645	1572	1597	1466	1484	1722	1490	1469	1605	1598	1630	1682	1546	1692	1615	1756	1578	1623	1571	1608	1568
1429	1422	1432	1434	1512	1465	1454	1436	1501	1455	1448	1577	1571	1702	1698	1752	1645	1553	1638	1501	1579	1511	1599	1449	1435	1529	1519	1663	1694	1600	1554	1537	1551	1637	1497	1514	1550	1602	1612	1619	1542	1588	1622	1662	1655	1571	1639	1576	1624	1624
1355	1414	1416	1411	1452	1479	1455	1438	1534	1549	1502	1386	1378	1490	1442	1524	1567	1530	1439	1485	1460	1359	1516	1457	1493	1515	1495	1633	1627	1568	1520	1470	1597	1640	1471	1482	1637	1539	1654	1604	1661	1706	1649	1684	1613	1634	1645	1583	1595	1639
1289	1411	1494	1464	1399	1418	1338	1382	1500	1536	1561	1444	1472	1458	1457	1412	1412	1350	1382	1361	1418	1365	1513	1456	1525	1669	1525	1619	1598	1506	1569	1691	1530	1502	1537	1591	1590	1565	1551	1683	1639	1696	1748	1701	1663	1628	1607	1593	1685	1634
1403	1452	1465	1512	1418	1351	1369	1376	1399	1394	1415	1513	1441	1591	1602	1564	1592	1458	1456	1440	1549	1515	1604	1494	1399	1506	1507	1500	1570	1757	1689	1635	1486	1652	1642	1655	1543	1637	1620	1657	1620	1681	1636	1651	1732	1648	1637	1646	1612	1579
1352	1488	1476	1347	1448	1501	1419	1398	1414	1469	1387	1374	1446	1468	1543	1636	1622	1515	1462	1471	1546	1504	1456	1397	1423	1500	1515	1670	1607	1602	1561	1659	1643	1692	1556	1550	1594	1632	1653	1533	1640	1716	1663	1719	1694	1661	1649	1632	1550	1590
1404	1547	1475	1434	1322	1402	1422	1389	1361	1470	1407	1416	1475	1435	1464	1506	1411	1416	1415	1364	1366	1488	1459	1517	1561	1583	1539	1560	1522	1557	1663	1715	1652	1597	1554	1619	1673	1680	1645	1654	1706	1621	1670	1709	1633	1758	1618	1643	1588	1651
1405	1392	1502	1477	1513	1429	1406	1445	1415	1450	1394	1419	1472	1536	1470	1516	1516	1512	1460	1460	1490	1494	1410	1498	1545	1437	1550	1616	1535	1649	1613	1617	1638	1542	1617	1564	1579	1625	1726	1599	1561	1766	1697	1612	1757	1634	1724	1615	1624	1699
1454	1527	1484	1548	1457	1399	1414	1383	1486	1348	1337	1437	1492	1448	1558	1547	1567	1546	1477	1406	1428	1448	1430	1457	1417	1570	1590	1607	1609	1567	1540	1605	1684	1557	1633	1614	1642	1665	1618	1579	1597	1642	1614	1725	1652	1731	1695	1659	1674	1724
1460	1438	1365	1461	1385	1408	1418	1455	1442	1423	1421	1333	1350	1383	1504	1434	1458	1456	1422	1445	1419	1399	1462	1442	1551	1450	1548	1560	1428	1550	1628	1675	1639	1494	1571	1598	1662	1629	1531	1683	1606	1668	1676	1652	1660	1734	1735	1698	1634	1615
1484	1469	1485	1452	1399	1403	1425	1450	1424	1485	1402	1350	1379	1369	1330	1443	1452	1440	1432	1439	1406	1421	1385	1422	1474	1518	1532	1525	1570	1550	1558	1552	1556	1556	1658	1613	1671	1580	1642	1631	1675	1705	1661	1693	1724	1716	1780	1759	1725	1593
1489	1479	1347	1474	1433	1427	1481	1372	1403	1378	1381	1448	1415	1380	1459	1484	1464	1444	1498	1510	1556	1457	1495	1520	1530	1529	1454	1486	1477	1558	1562	1645	1601	1591	1601	1611	1607	1656	1624	1637	1719	1682	1640	1724	1718	1785	1798	1739	1734	1695
1547	1486	1462	1470	1390	1466	1556	1449	1473	1458	1374	1304	1410	1366	1248	1421	1381	1415	1472	1412	1315	1365	1394	1448	1424	1538	1578	1529	1539	1636	1527	1566	1581	1572	1508	1642	1645	1695	1615	1608	1602	1641	1700	1661	1732	1606	1758	1720	1723	1709
1467	1475	1490	1450	1431	1377	1347	1411	1445	1434	1369	1486	1484	1447	1473	1456	1457	1455	1464	1534	1445	1497	1531	1486	1568	1603	1524	1511	1529	1548	1575	1569	1658	1629	1585	1664	1647	1726	1642	1562	1621	1599	1672	1704	1625	1673	1711	1676	1701	1627
1565	1481	1482	1478	1400	1541	1463	1446	1474	1408	1368	1354	1411	1467	1339	1483	1521	1485	1459	1392	1403	1413	1424	1415	1512	1504	1551	1570	1590	1588	1519	1577	1591	1641	1648	1660	1612	1625	1621	1557	1721	1698	1673	1636	1757	1635	1650	1679	1703	1644
1455	1454	1474	1516	1460	1353	1493	1399	1436	1501	1463	1452	1471	1583	1461	1449	1473	1489	1478	1485	1484	1522	1482	1600	1559	1541	1571	1526	1554	1593	1539	1595	1507	1589	1656	1658	1614	1630	1559	1646	1584	1664	1631	1768	1696	1643	1627	1622	1697	1622
1542	1498	1530	1420	1438	1430	1418	1412	1401	1391	1401	1381	1476	1491	1446	1491	1505	1549	1442	1482	1507	1452	1420	1506	1470	1533	1446	1571	1628	1562	1482	1554	1568	1636	1639	1645	1645	1513	1595	1665	1590	1661	1591	1683	1679	1639	1658	1586	1723	1652
1400	1447	1502	1505	1408	1493	1441	1423	1427	1361	1496	1440	1511	1486	1497	1422	1450	1437	1465	1517	1463	1461	1502	1522	1522	1569	1590	1604	1547	1588	1552	1572	1580	1624	1753	1661	1591	1654	1558	1639	1677	1721	1684	1699	1604	1593	1746	1687	1635	1649
1454	1503	1443	1427	1423	1392	1444	1421	1396	1498	1472	1475	1504	1453	1445	1474	1479	1497	1596	1619	1465	1468	1483	1547	1458	1540	1568	1564	1577	1588	1479	1556	1508	1745	1626	1663	1637	1587	1573	1681	1619	1595	1715	1665	1713	1619	1672	1799	1759	1746
1451	1444	1508	1487	1367	1461	1418	1401	1427	1429	1443	1538	1564	1522	1489	1464	1450	1581	1527	1529	1486	1506	1505	1531	1568	1562	1594	1539	1577	1627	1575	1588	1583	1630	1659	1614	1608	1655	1598	1646	1693	1799	1692	1706	1652	1605	1666	1702	1755	1723
1434	1407	1454	1465	1413	1413	1365	1415	1442	1461	1497	1423	1545	1457	1467	1480	1584	1550	1549	1607	1558	1544	1615	1584	1569	1636	1589	1610	1608	1652	1525	1628	1624	1688	1573	1667	1604	1593	1545	1519	1699	1662	1638	1642	1747	1713	1691	1675	1693	1725
1451	1422	1483	1494	1414	1415	1373	1386	1386	1436	1453	1464	1490	1489	1478	1436	1543	1564	1494	1492	1620	1488	1610	1639	1531	1652	1628	1617	1636	1659	1615	1656	1573	1574	1675	1629	1713	1627	1583	1594	1640	1599	1629	1649	1712	1755	1673	1673	1666	1790
1388	1374	1402	1377	1456	1351	1372	1347	1340	1479	1446	1468	1419	1579	1469	1503	1548	1512	1613	1570	1578	1595	1606	1602	1653	1629	1615	1658	1629	1562	1612	1611	1741	1692	1684	1581	1637	1643	1597	1512	1565	1663	1633	1702	1768	1721	1780	1771	1727	1718
1375	1325	1461	1438	1313	1243	1309	1357	1425	1459	1391	1503	1404	1416	1443	1503	1549	1561	1564	1570	1630	1630	1570	1654	1632	1550	1621	1601	1660	1573	1704	1650	1596	1602	1716	1683	1668	1614	1560	1614	1545	1583	1625	1722	1787	1721	1753	1628	1695	1636
1428	1447	1389	1353	1380	1339	1332	1409	1347	1369	1436	1377	1341	1402	1427	1546	1518	1592	1597	1566	1619	1543	1576	1578	1535	1533	1657	1624	1630	1564	1519	1615	1616	1658	1630	1664	1610	1598	1611	1646	1541	1582	1675	1675	1711	1802	1707	1688	1609	1656
1403	1359	1358	1354	1294	1260	1194	1286	1321	1442	1353	1414	1330	1365	1417	1472	1528	1547	1563	1560	1644	1654	1642	1623	1584	1544	1630	1577	1660	1609	1600	1561	1643	1661	1630	1682	1675	1656	1708	1567	1552	1632	1638	1607	1621	1648	1706	1690	1681	1622
1382	1450	1402	1392	1341	1285	1269	1365	1404	1397	1415	1379	1439	1329	1381	1460	1483	1479	1467	1535	1543	1535	1596	1577	1493	1498	1563	1686	1690	1525	1553	1592	1662	1625	1700	1623	1667	1671	1606	1603	1542	1623	1644	1594	1638	1679	1608	1622	1639	1745
1478	1470	1403	1448	1352	1314	1226	1286	1362	1361	1314	1361	1356	1398	1392	1463	1393	1524	1571	1534	1632	1526	1617	1526	1504	1584	1577	1488	1633	1566	1595	1603	1616	1668	1682	1681	1686	1668	1582	1646	1657	1551	1664	1658	1664	1671	1626	1641	1598	1621
1437	1437	1400	1323	1382	1354	1336	1313	1294	1313	1366	1436	1344	1379	1410	1470	1458	1522	1503	1539	1526	1540	1585	1586	1573	1534	1527	1528	1566	1639	1555	1554	1608	1588	1641	1701	1614	1584	1623	1530	1561	1623	1601	1642	1649	1615	1689	1650	1661	1546
1442	1468	1383	1392	1325	1344	1300	1364	1412	1366	1341	1354	1333	1430	1444	1291	1382	1490	1488	1483	1487	1495	1553	1519	1530	1544	1510	1486	1485	1527	1521	1531	1533	1584	1597	1583	1604	1624	1597	1546	1589	1606	1562	1540	1596	1613	1628	1595	1619	1604
1467	1507	1366	1414	1411	1395	1323	1399	1343	1310	1394	1357	1408	1346	1362	1436	1461	1468	1566	1442	1519	1551	1418	1473	1480	1443	1467	1542	1463	1501	1442	1529	1483	1523	1623	1549	1573	1488	1504	1578	1531	1471	1519	1536	1521	1545	1554	1502	1630	1583
1488	1430	1485	1422	1379	1415	1410	1310	1377	1325	1440	1362	1397	1434	1450	1349	1436	1471	1433	1501	1514	1499	1482	1386	1472	1393	1566	1483	1512	1513	1490	1458	1521	1505	1536	1555	1512	1503	1440	1455	1511	1519	1593	1484	1562	1591	1590	1532	1676	1616
1441	1434	1381	1401	1380	1381	1354	1379	1293	1403	1378	1420	1389	1359	1383	1419	1462	1458	1483	1436	1479	1464	1449	1477	1462	1482	1448	1471	1503	1469	1540	1498	1548	1488	1539	1514	1532	1473	1568	1517	1461	1527	1527	1587	1563	1554	1580	1653	1574	1602
1471	1411	1480	1431	1449	1414	1320	1402	1368	1372	1443	1385	1409	1432	1412	1496	1481	1513	1439	1419	1463	1453	1479	1487	1508	1472	1415	1442	1547	1504	1472	1545	1472	1449	1538	1497	1521	1497	1475	1494	1557	1457	1557	1577	1536	1542	1532	1502	1587	1572
1461	1439	1544	1438	1420	1368	1367	1355	1364	1351	1457	1494	1416	1382	1464	1471	1429	1475	1533	1470	1460	1463	1526	1469	1495	1453	1512	1436	1474	1458	1501	1607	1457	1508	1530	1489	1531	1479	1593	1497	1478	1576	1495	1567	1620	1566	1542	1576	1664	1632
1455	1492	1501	1458	1426	1435	1387	1394	1355	1436	1449	1400	1414	1379	1471	1472	1530	1534	1486	1532	1535	1492	1501	1480	1506	1490	1466	1442	1532	1459	1527	1579	1469	1519	1559	1530	1525	1508	1544	1549	1541	1494	1549	1580	1530	1607	1577	1562	1606	1674
1414	1388	1473	1396	1421	1404	1335	1338	1329	1403	1491	1489	1459	1478	1422	1464	1569	1474	1425	1495	1510	1560	1566	1560	1460	1503	1469	1497	1536	1584	1495	1464	1476	1599	1589	1652	1510	1495	1558	1554	1606	1553	1603	1652	1580	1517	1588	1557	1634	1668
1426	1435	1446	1426	1340	1331	1369	1264	1440	1364	1401	1392	1506	1506	1492	1546	1542	1480	1454	1487	1478	1657	1520	1488	1580	1425	1534	1513	1563	1564	1492	1528	1570	1506	1565	1587	1555	1549	1550	1530	1581	1579	1598	1614	1551	1590	1527	1537	1567	1709
1358	1372	1462	1337	1345	1315	1369	1326	1428	1362	1413	1433	1472	1445	1473	1519	1534	1519	1498	1485	1524	1580	1531	1556	1429	1443	1508	1539	1603	1547	1506	1516	1535	1476	1517	1568	1563	1557	1608	1495	1592	1546	1620	1633	1669	1565	1594	1554	1661	1707
1329	1400	1427	1432	1404	1350	1274	1337	1335	1389	1364	1497	1500	1477	1543	1523	1539	1499	1505	1517	1556	1564	1552	1537	1382	1502	1474	1545	1664	1582	1603	1568	1529	1598	1614	1535	1589	1554	1596	1586	1638	1596	1735	1646	1664	1652	1597	1690	1609	1607
1326	1326	1381	1377	1384	1372	1281	1345	1322	1402	1453	1514	1424	1495	1477	1516	1445	1529	1468	1548	1618	1490	1513	1496	1468	1520	1483	1561	1558	1582	1598	1564	1577	1591	1569	1525	1554	1621	1665	1622	1587	1660	1578	1613	1594	1694	1583	1613	1635	1604
1319	1299	1346	1341	1372	1325	1362	1344	1365	1337	1398	1411	1412	1475	1455	1498	1420	1546	1543	1520	1445	1519	1541	1547	1536	1462	1558	1543	1613	1603	1539	1475	1543	1558	1591	1516	1623	1618	1573	1594	1594	1625	1595	1618	1594	1621	1660	1650	1545	1607
1417	1419	1383	1391	1356	1360	1413	1323	1359	1361	1394	1407	1471	1504	1455	1521	1499	1442	1482	1472	1465	1401	1464	1427	1506	1549	1542	1447	1559	1578	1496	1513	1571	1547	1559	1536	1609	1571	1620	1597	1552	1615	1668	1651	1653	1557	1531	1587	1518	1519
1372	1404	1382	1375	1317	1278	1318	1361	1331	1358	1405	1432	1343	1410	1425	1414	1522	1422	1491	1457	1414	1421	1444	1482	1432	1567	1469	1554	1520	1590	1548	1431	1596	1556	1532	1612	1590	1519	1570	1525	1634	1615	1595	1587	1578	1557	1608	1577	1495	1527
1402	1466	1509	1491	1346	1368	1299	1372	1295	1313	1402	1384	1436	1437	1472	1477	1439	1519	1525	1450	1507	1448	1415	1459	1463	1560	1498	1472	1510	1518	1505	1516	1472	1497	1485	1577	1612	1551	1550	1619	1607	1580	1521	1510	1510	1561	1486	1572	1581	1467
1397	1426	1448	1439	1356	1266	1332	1360	1372	1332	1401	1367	1411	1359	1375	1453	1427	1461	1423	1430	1424	1432	1375	1430	1456	1489	1435	1454	1530	1538	1502	1533	1515	1577	1532	1484	1520	1550	1504	1418	1568	1495	1518	1449	1552	1520	1590	1530	1541	1503
1451	1433	1438	1377	1372	1354	1384	1304	1383	1269	1397	1394	1369	1450	1451	1499	1428	1492	1501	1406	1468	1382	1526	1498	1542	1369	1534	1401	1426	1377	1441	1515	1536	1501	1524	1500	1513	1490	1481	1502	1584	1571	1502	1543	1547	1499	1538	1507	1495	1545
1362	1422	1417	1353	1380	1316	1381	1334	1393	1469	1465	1390	1410	1468	1496	1490	1482	1457	1432	1483	1422	1407	1379	1426	1454	1459	1464	1371	1398	1387	1401	1467	1521	1466	1535	1470	1406	1549	1451	1500	1503	1497	1496	1551	1513	1494	1569	1488	1503	1551
1416	1520	1306	1405	1371	1368	1340	1345	1424	1304	1471	1432	1456	1466	1465	1504	1420	1529	1498	1442	1390	1457	1363	1475	1473	1421	1424	1460	1459	1360	1458	1465	1418	1494	1530	1426	1447	1452	1393	1498	1471	1459	1516	1463	1477	1542	1528	1503	1494	1520
1364	1430	1430	1396	1386	1335	1409	1368	1471	1492	1468	1483	1613	1436	1478	1495	1491	1491	1452	1468	1378	1427	1434	1551	1462	1476	1457	1390	1435	1427	1430	1522	1464	1495	1468	1446	1397	1508	1449	1435	1482	1488	1547	1499	1540	1538	1502	1524	1482	1508
1468	1391	1340	1367	1448	1352	1359	1372	1401	1485	1458	1491	1521	1453	1525	1508	1541	1542	1472	1422	1457	1370	1438	1521	1450	1479	1477	1494	1516	1523	1448	1620	1508	1426	1503	1462	1436	1439	1425	1385	1442	1556	1540	1523	1560	1557	1432	1486	1405	1488
1305	1388	1332	1267	1324	1341	1372	1432	1452	1469	1516	1440	1552	1555	1473	1596	1485	1442	1462	1476	1484	1456	1466	1488	1425	1442	1518	1469	1433	1520	1515	1531	1558	1527	1494	1479	1459	1483	1423	1478	1555	1532	1487	1595	1556	1528	1506	1449	1472	1487
1454	1344	1339	1312	1331	1243	1390	1313	1396	1508	1503	1488	1461	1479	1448	1617	1492	1493	1577	1494	1441	1401	1439	1467	1446	1467	1461	1444	1474	1482	1490	1478	1561	1568	1435	1419	1366	1479	1459	1466	1528	1492	1452	1585	1624	1593	1525	1506	1533	1590
1376	1369	1388	1309	1376	1331	1406	1410	1513	1522	1487	1483	1374	1423	1482	1446	1459	1444	1502	1469	1461	1459	1479	1499	1454	1457	1419	1507	1449	1387	1491	1511	1548	1520	1513	1473	1463	1451	1439	1507	1469	1464	1510	1559	1494	1513	1525	1511	1511	1530
1374	1370	1406	1357	1289	1351	1397	1401	1468	1484	1562	1461	1530	1567	1464	1495	1506	1457	1539	1428	1447	1512	1506	1487	1524	1483	1513	1469	1486	1475	1517	1556	1548	1555	1463	1415	1431	1463	1497	1608	1448	1464	1549	1488	1484	1467	1465	1547	1547	1549
1378	1354	1385	1269	1311	1320	1358	1411	1388	1506	1568	1486	1464	1529	1473	1518	1472	1432	1449	1506	1488	1412	1450	1447	1485	1512	1482	1462	1552	1496	1467	1431	1534	1479	1414	1416	1487	1500	1494	1402	1543	1520	1525	1514	1450	1503	1411	1474	1579	1473
1356	1374	1390	1355	1327	1326	1354	1349	1442	1420	1499	1476	1500	1474	1456	1428	1482	1431	1430	1457	1436	1492	1435	1523	1479	1478	1450	1471	1532	1550	1482	1534	1427	1431	1454	1437	1415	1365	1444	1407	1497	1519	1494	1517	1458	1437	1539	1497	1498	1538
1414	1329	1326	1373	1364	1350	1325	1364	1388	1371	1500	1563	1492	1503	1424	1452	1393	1388	1439	1470	1410	1425	1388	1400	1443	1451	1425	1501	1488	1469	1594	1509	1448	1446	1365	1484	1388	1458	1447	1458	1457	1404	1478	1479	1452	1469	1485	1475	1450	1555
1393	1335	1353	1418	1407	1375	1356	1387	1361	1379	1435	1482	1469	1467	1430	1457	1346	1410	1472	1485	1473	1433	1364	1395	1404	1379	1417	1454	1477	1546	1528	1526	1466	1350	1370	1388	1340	1481	1452	1471	1480	1446	1468	1523	1478	1482	1491	1541	1526	1472
1379	1378	1393	1410	1431	1367	1342	1296	1367	1424	1450	1508	1511	1493	1411	1472	1485	1377	1452	1457	1498	1418	1437	1399	1415	1408	1507	1437	1535	1484	1563	1474	1438	1381	1399	1340	1412	1408	1449	1456	1400	1496	1458	1471	1487	1463	1461	1531	1500	1441
1389	1349	1428	1407	1361	1376	1405	1383	1423	1434	1453	1502	1465	1450	1455	1315	1419	1388	1474	1489	1475	1414	1465	1485	1462	1432	1499	1482	1500	1409	1410	1532	1420	1499	1459	1432	1456	1515	1460	1462	1449	1491	1499	1506	1575	1497	1481	1450	1418	1505
1297	1362	1383	1315	1405	1358	1310	1363	1352	1424	1506	1508	1507	1468	1428	1306	1410	1438	1421	1472	1445	1409	1436	1474	1374	1472	1440	1517	1431	1462	1458	1452	1487	1399	1446	1395	1484	1445	1432	1448	1478	1433	1529	1507	1537	1499	1463	1485	1442	1434
1377	1423	1419	1327	1321	1277	1355	1355	1403	1454	1504	1428	1508	1406	1362	1435	1417	1448	1450	1463	1368	1462	1384	1478	1467	1491	1462	1493	1455	1439	1422	1440	1455	1431	1396	1479	1463	1428	1411	1453	1458	1466	1486	1519	1477	1505	1445	1457	1448	1464
1329	1358	1477	1359	1324	1248	1344	1321	1433	1404	1403	1480	1386	1388	1305	1437	1432	1358	1421	1357	1492	1450	1421	1413	1369	1478	1490	1519	1476	1364	1349	1433	1439	1404	1474	1432	1455	1511	1480	1479	1465	1381	1456	1557	1461	1538	1483	1515	1460	1537
1430	1330	1416	1384	1354	1388	1291	1404	1458	1369	1431	1376	1402	1355	1381	1397	1403	1415	1384	1495	1407	1390	1434	1456	1384	1472	1512	1464	1433	1468	1400	1468	1446	1481	1462	1371	1455	1460	1497	1414	1396	1416	1493	1447	1402	1545	1486	1456	1513	1419
1354	1412	1397	1376	1354	1401	1383	1320	1339	1367	1327	1439	1358	1390	1347	1365	1337	1341	1347	1396	1415	1371	1416	1373	1458	1410	1465	1443	1468	1386	1365	1447	1414	1491	1474	1431	1485	1495	1432	1484	1432	1453	1464	1498	1417	1490	1465	1515	1471	1467
1378	1419	1489	1364	1429	1397	1381	1407	1498	1444	1436	1402	1348	1426	1408	1331	1360	1376	1392	1358	1412	1433	1506	1501	1442	1491	1394	1438	1375	1319	1336	1419	1463	1503	1454	1487	1461	1515	1410	1408	1477	1478	1427	1447	1420	1450	1433	1427	1430	1382
1432	1430	1387	1398	1401	1436	1410	1404	1388	1452	1381	1303	1399	1415	1400	1347	1323	1343	1401	1354	1409	1415	1384	1357	1466	1434	1399	1360	1383	1352	1376	1387	1432	1467	1426	1549	1468	1447	1476	1459	1466	1517	1480	1403	1406	1408	1425	1406	1450	1460
1338	1385	1436	1422	1339	1438	1368	1354	1411	1460	1424	1344	1370	1438	1413	1388	1401	1419	1391	1406	1285	1331	1439	1414	1452	1384	1370	1370	1310	1375	1394	1402	1421	1455	1472	1445	1451	1393	1460	1451	1393	1459	1389	1493	1397	1435	1447	1411	1366	1380
1360	1446	1439	1382	1383	1387	1441	1456	1342	1383	1419	1384	1356	1431	1449	1451	1415	1453	1417	1399	1313	1409	1372	1363	1394	1349	1419	1337	1379	1368	1386	1412	1386	1443	1442	1513	1495	1554	1432	1429	1408	1389	1424	1501	1483	1374	1431	1414	1342	1347
1364	1429	1369	1324	1433	1374	1304	1371	1352	1353	1325	1416	1389	1386	1389	1374	1437	1405	1414	1410	1286	1374	1471	1381	1441	1338	1346	1398	1397	1353	1436	1409	1450	1318	1487	1496	1549	1495	1433	1405	1447	1439	1403	1496	1452	1387	1375	1398	1393	1473
1385	1348	1394	1344	1315	1384	1300	1407	1260	1413	1366	1318	1454	1377	1417	1404	1434	1465	1420	1375	1297	1366	1459	1407	1413	1455	1390	1464	1319	1429	1412	1394	1420	1453	1464	1443	1477	1421	1551	1408	1454	1409	1428	1439	1370	1417	1439	1409	1450	1456
1349	1345	1304	1356	1345	1379	1397	1261	1286	1285	1405	1419	1392	1401	1435	1435	1369	1441	1386	1353	1330	1295	1351	1380	1493	1384	1440	1389	1428	1485	1446	1463	1448	1433	1473	1474	1445	1487	1450	1458	1501	1435	1390	1459	1373	1389	1448	1411	1486	1448
1329	1335	1346	1351	1384	1375	1313	1335	1306	1270	1365	1363	1262	1348	1323	1390	1387	1410	1426	1431	1353	1367	1364	1399	1429	1414	1504	1443	1371	1411	1444	1439	1390	1514	1498	1418	1548	1459	1466	1438	1418	1459	1508	1517	1409	1408	1408	1462	1456	1450
1357	1377	1349	1384	1372	1314	1303	1362	1287	1308	1367	1281	1296	1383	1332	1340	1305	1404	1394	1315	1339	1352	1330	1384	1434	1503	1409	1406	1407	1448	1419	1412	1458	1488	1388	1485	1388	1427	1390	1471	1421	1481	1513	1436	1409	1433	1401	1497	1507	1497
1374	1318	1403	1274	1317	1376	1335	1288	1294	1342	1324	1320	1315	1367	1339	1330	1380	1325	1321	1404	1414	1409	1356	1443	1431	1480	1424	1295	1370	1470	1452	1418	1502	1465	1521	1453	1480	1428	1454	1371	1452	1473	1497	1464	1447	1531	1423	1406	1478	1511
1438	1381	1337	1351	1289	1311	1313	1268	1287	1345	1267	1337	1345	1379	1340	1315	1347	1340	1289	1405	1397	1304	1409	1425	1344	1396	1334	1373	1423	1438	1457	1498	1462	1375	1457	1463	1479	1436	1439	1471	1428	1452	1498	1464	1491	1449	1476	1482	1475	1477
1313	1410	1281	1245	1304	1312	1403	1343	1324	1292	1297	1391	1418	1320	1359	1368	1346	1359	1432	1374	1392	1408	1359	1374	1356	1328	1343	1456	1377	1394	1452	1440	1466	1400	1422	1381	1460	1403	1543	1449	1431	1434	1562	1495	1486	1529	1535	1490	1532	1564
1296	1365	1333	1337	1317	1314	1344	1256	1332	1319	1380	1377	1373	1353	1356	1287	1342	1335	1373	1396	1330	1325	1390	1404	1395	1335	1443	1385	1468	1421	1510	1384	1449	1431	1391	1365	1435	1468	1487	1496	1411	1455	1399	1513	1422	1507	1525	1491	1499	1487
1314	1304	1303	1380	1337	1345	1349	1319	1342	1368	1338	1363	1381	1412	1423	1412	1355	1387	1365	1349	1380	1350	1355	1411	1399	1356	1373	1446	1411	1440	1452	1469	1446	1436	1339	1403	1367	1430	1470	1501	1430	1434	1439	1489	1536	1553	1464	1465	1441	1506
1257	1305	1240	1287	1284	1289	1265	1312	1297	1403	1377	1385	1380	1338	1377	1363	1408	1310	1414	1350	1373	1385	1410	1454	1408	1298	1348	1415	1453	1462	1502	1487	1432	1476	1473	1395	1477	1404	1447	1469	1470	1475	1511	1481	1528	1572	1452	1451	1456	1455
1298	1290	1265	1320	1236	1248	1286	1270	1327	1303	1297	1374	1384	1398	1358	1408	1357	1367	1398	1330	1368	1360	1331	1405	1356	1430	1393	1408	1428	1399	1486	1451	1381	1474	1439	1472	1426	1406	1456	1432	1584	1474	1495	1574	1468	1500	1564	1527	1484	1505
1358	1316	1225	1366	1198	1281	1239	1278	1249	1366	1324	1310	1348	1325	1362	1337	1329	1379	1333	1318	1374	1290	1432	1385	1452	1355	1423	1381	1461	1427	1418	1436	1412	1339	1434	1386	1421	1534	1514	1491	1516	1468	1457	1532	1508	1482	1473	1525	1516	1478
1304	1308	1278	1293	1301	1234	1242	1221	1298	1312	1316	1413	1297	1353	1347	1406	1378	1266	1352	1319	1284	1297	1318	1441	1316	1393	1410	1385	1337	1395	1427	1469	1401	1421	1352	1429	1449	1520	1502	1415	1469	1473	1498	1512	1492	1489	1521	1512	1589	1520
1287	1365	1334	1278	1305	1255	1218	1205	1330	1299	1334	1351	1339	1275	1324	1364	1370	1335	1345	1294	1333	1339	1285	1353	1357	1402	1389	1365	1362	1346	1425	1452	1404	1411	1375	1448	1463	1461	1511	1433	1431	1447	1535	1483	1474	1497	1492	1442	1560	1532
1313	1365	1309	1294	1263	1315	1214	1222	1263	1297	1328	1382	1330	1276	1364	1302	1313	1293	1325	1293	1339	1324	1396	1294	1300	1364	1368	1384	1421	1362	1383	1409	1436	1406	1384	1467	1507	1489	1529	1449	1518	1479	1476	1458	1493	1499	1448	1514	1573	1538
1353	1382	1372	1312	1310	1285	1209	1308	1271	1288	1297	1376	1297	1297	1277	1211	1263	1222	1226	1292	1379	1230	1348	1306	1322	1388	1351	1406	1361	1396	1442	1397	1326	1386	1458	1426	1487	1618	1469	1533	1496	1468	1503	1459	1513	1464	1592	1516	1581	1608
1385	1347	1268	1220	1302	1239	1210	1287	1182	1247	1291	1351	1351	1295	1361	1323	1252	1279	1338	1296	1339	1379	1374	1378	1351	1392	1347	1483	1444	1455	1411	1337	1413	1431	1498	1523	1557	1563	1538	1542	1478	1471	1454	1488	1497	1515	1609	1621	1578	1572
1263	1367	1272	1372	1276	1262	1205	1215	1201	1281	1316	1317	1382	1282	1235	1212	1277	1300	1287	1289	1290	1393	1380	1355	1495	1382	1423	1392	1456	1373	1386	1403	1421	1472	1473	1605	1600	1508	1570	1515	1511	1498	1523	1455	1577	1626	1545	1602	1615	1629
1248	1312	1275	1317	1247	1280	1257	1207	1232	1255	1279	1293	1355	1279	1316	1208	1299	1345	1321	1350	1329	1365	1422	1421	1355	1394	1378	1368	1433	1460	1424	1389	1505	1447	1542	1527	1671	1560	1600	1523	1548	1538	1567	1568	1527	1613	1590	1654	1671	1644
1240	1308	1319	1294	1262	1169	1233	1216	1201	1265	1251	1246	1251	1264	1311	1271	1293	1318	1294	1290	1303	1343	1445	1387	1432	1386	1365	1387	1436	1467	1401	1406	1525	1506	1426	1518	1543	1628	1578	1491	1490	1528	1470	1564	1550	1596	1592	1658	1622	1637
1315	1319	1277	1253	1192	1159	1192	1160	1165	1172	1288	1219	1240	1243	1192	1276	1312	1255	1345	1293	1359	1409	1411	1349	1377	1488	1398	1434	1374	1434	1494	1396	1415	1418	1541	1507	1552	1516	1492	1548	1449	1487	1522	1528	1566	1619	1617	1693	1609	1578
1334	1300	1321	1229	1200	1215	1178	1201	1172	1265	1226	1228	1252	1159	1279	1311	1298	1321	1277	1321	1378	1283	1323	1328	1296	1405	1420	1413	1381	1370	1415	1463	1515	1491	1431	1491	1539	1505	1498	1446	1481	1498	1538	1538	1549	1635	1625	1572	1701	1571
1303	1325	1294	1235	1193	1203	1168	1247	1219	1173	1286	1254	1213	1229	1222	1217	1302	1305	1269	1277	1342	1287	1296	1265	1352	1305	1427	1373	1388	1394	1379	1445	1472	1433	1456	1461	1453	1457	1460	1410	1486	1535	1522	1580	1581	1580	1598	1571	1669	1523
1317	1241	1251	1192	1147	1162	1189	1202	1139	1239	1251	1280	1227	1267	1223	1235	1288	1400	1253	1350	1282	1214	1301	1301	1335	1355	1380	1398	1364	1456	1442	1493	1397	1443	1480	1395	1426	1403	1467	1494	1538	1546	1429	1569	1520	1603	1577	1584	1594	1495
1294	1293	1251	1106	1235	1140	1160	1235	1236	1207	1273	1220	1260	1266	1293	1288	1265	1349	1317	1274	1294	1265	1365	1331	1362	1468	1335	1389	1425	1501	1442	1469	1465	1430	1518	1441	1504	1351	1430	1493	1498	1512	1561	1517	1577	1553	1530	1585	1522	1611
1229	1268	1210	1174	1185	1154	1147	1200	1165	1265	1276	1246	1291	1306	1307	1280	1326	1349	1286	1313	1330	1277	1254	1356	1373	1396	1400	1386	1372	1362	1399	1475	1413	1555	1500	1452	1464	1470	1420	1532	1486	1521	1501	1592	1548	1575	1622	1581	1580	1599
1200	1223	1181	1134	1121	1131	1152	1114	1185	1261	1282	1307	1241	1286	1280	1271	1293	1333	1355	1337	1230	1293	1326	1317	1344	1402	1447	1352	1382	1406	1408	1428	1480	1478	1449	1479	1445	1501	1477	1510	1474	1582	1560	1538	1597	1561	1598	1580	1587	1609
1227	1194	1218	1140	1149	1110	1169	1174	1253	1229	1244	1301	1250	1298	1265	1286	1318	1231	1317	1275	1319	1286	1389	1395	1354	1455	1404	1421	1382	1423	1379	1457	1430	1491	1431	1456	1364	1440	1486	1525	1497	1481	1606	1595	1489	1658	1521	1599	1609	1606
1181	1207	1236	1188	1129	1103	1151	1152	1239	1148	1181	1213	1254	1264	1277	1249	1232	1261	1218	1250	1278	1237	1367	1358	1286	1334	1401	1396	1328	1358	1450	1460	1491	1395	1492	1452	1444	1485	1446	1531	1555	1552	1533	1596	1622	1583	1646	1590	1606	1565
1229	1244	1185	1211	1130	1134	1109	1168	1161	1188	1172	1158	1228	1341	1309	1202	1202	1237	1225	1228	1295	1289	1320	1385	1383	1383	1404	1358	1365	1320	1444	1477	1470	1518	1432	1446	1436	1493	1488	1493	1594	1587	1559	1531	1563	1475	1501	1542	1681	1583
1254	1221	1237	1252	1195	1128	1185	1184	1158	1219	1149	1174	1236	1244	1264	1263	1236	1224	1226	1253	1319	1373	1323	1284	1405	1365	1350	1361	1333	1426	1373	1479	1501	1481	1463	1492	1460	1495	1536	1454	1470	1478	1581	1570	1514	1609	1563	1589	1482	1642
1198	1151	1282	1233	1099	1133	1179	1216	1227	1152	1201	1171	1164	1212	1276	1250	1218	1185	1211	1248	1326	1318	1344	1324	1355	1384	1347	1285	1407	1411	1409	1463	1419	1475	1337	1453	1503	1525	1482	1502	1498	1548	1505	1507	1494	1540	1578	1499	1618	1551
1213	1275	1218	1197	1172	1157	1160	1228	1161	1183	1158	1230	1167	1229	1240	1288	1208	1180	1170	1292	1358	1393	1338	1371	1368	1338	1392	1364	1370	1404	1370	1485	1453	1436	1455	1456	1530	1517	1487	1572	1559	1546	1611	1541	1583	1561	1553	1592	1598	1570
1153	1242	1248	1214	1140	1202	1209	1148	1146	1198	1179	1278	1250	1250	1223	1209	1217	1206	1221	1287	1358	1359	1401	1323	1398	1434	1342	1403	1387	1359	1383	1375	1451	1419	1455	1430	1569	1557	1501	1525	1569	1556	1459	1585	1517	1526	1621	1658	1697	1593
1195	1150	1197	1217	1214	1133	1124	1179	1126	1161	1235	1191	1250	1254	1266	1252	1246	1207	1304	1286	1355	1355	1359	1414	1388	1381	1376	1401	1401	1431	1494	1485	1546	1461	1455	1487	1475	1577	1518	1566	1523	1545	1543	1544	1512	1608	1563	1604	1627	1616
1204	1204	1190	1127	1152	1170	1059	1160	1159	1214	1238	1207	1156	1291	1262	1312	1208	1199	1306	1354	1264	1367	1351	1453	1349	1354	1392	1353	1466	1387	1395	1466	1452	1498	1551	1488	1548	1485	1556	1586	1547	1642	1602	1502	1530	1585	1507	1614	1536	1540
1162	1183	1165	1125	1088	1151	1155	1171	1182	1198	1198	1226	1217	1240	1221	1248	1233	1206	1253	1299	1352	1377	1471	1447	1393	1315	1387	1398	1358	1417	1386	1445	1460	1535	1480	1561	1534	1533	1575	1558	1576	1623	1563	1533	1574	1544	1562	1521	1612	1551
1223	1222	1123	1118	1118	1138	1129	1171	1202	1194	1230	1160	1233	1212	1251	1224	1240	1278	1246	1249	1380	1332	1387	1431	1371	1311	1282	1375	1448	1421	1441	1465	1508	1465	1533	1500	1532	1522	1470	1547	1547	1627	1524	1513	1590	1579	1519	1490	1593	1548
1206	1216	1160	1125	1126	1093	1114	1167	1214	1173	1213	1228	1254	1232	1254	1270	1233	1291	1252	1263	1346	1270	1353	1333	1380	1371	1374	1319	1421	1472	1456	1441	1470	1517	1489	1469	1488	1464	1465	1478	1572	1595	1605	1503	1520	1423	1432	1573	1512	1570
1240	1120	1152	1083	1053	1061	1174	1161	1235	1245	1157	1175	1241	1251	1278	1217	1255	1257	1338	1323	1333	1395	1317	1387	1369	1386	1341	1391	1456	1410	1466	1426	1409	1491	1433	1533	1499	1449	1448	1525	1513	1538	1571	1595	1512	1469	1462	1512	1518	1554
1150	1160	1121	1109	1093	1151	1175	1267	1151	1255	1180	1208	1274	1230	1255	1255	1294	1330	1391	1339	1315	1327	1345	1394	1370	1427	1325	1438	1463	1437	1492	1458	1465	1553	1445	1513	1546	1447	1431	1547	1461	1556	1536	1480	1563	1520	1469	1591	1612	1627
1201	1063	1110	1085	1095	1129	1119	1175	1186	1226	1206	1210	1221	1244	1241	1271	1305	1242	1311	1382	1354	1341	1382	1326	1404	1434	1478	1384	1435	1486	1477	1603	1492	1408	1461	1464	1455	1535	1477	1438	1565	1568	1559	1534	1528	1603	1556	1640	1629	1517
1169	1155	1169	1096	1099	1096	1190	1181	1185	1224	1195	1230	1253	1227	1268	1211	1295	1298	1250	1283	1311	1337	1359	1413	1494	1447	1415	1431	1470	1438	1515	1520	1503	1550	1433	1455	1527	1492	1520	1480	1526	1502	1606	1549	1457	1419	1435	1565	1638	1578
1163	1120	1123	1070	1096	1185	1216	1234	1199	1168	1188	1239	1182	1308	1278	1341	1273	1330	1382	1339	1305	1370	1286	1435	1385	1390	1360	1397	1382	1424	1389	1496	1407	1463	1418	1479	1497	1469	1536	1461	1506	1547	1623	1563	1387	1480	1462	1517	1540	1599
1154	1161	1167	1143	1097	1134	1177	1120	1162	1188	1136	1221	1188	1202	1240	1244	1333	1333	1295	1278	1326	1391	1336	1415	1419	1395	1379	1358	1351	1424	1406	1506	1370	1446	1406	1478	1491	1506	1496	1526	1481	1570	1464	1479	1467	1479	1536	1557	1518	1572
1115	1221	1127	1126	1163	1170	1203	1134	1189	1210	1235	1177	1183	1268	1209	1241	1248	1293	1260	1333	1350	1356	1376	1319	1355	1295	1331	1388	1377	1295	1382	1381	1405	1419	1507	1479	1546	1594	1574	1489	1542	1546	1522	1457	1518	1547	1519	1564	1449	1531
1153	1118	1185	1122	1141	1137	1149	1116	1119	1218	1237	1154	1192	1345	1339	1205	1226	1301	1342	1336	1259	1315	1338	1370	1345	1382	1335	1430	1342	1398	1352	1390	1399	1493	1486	1536	1482	1516	1563	1626	1504	1522	1512	1449	1459	1542	1579	1570	1463	1522
1175	1198	1159	1129	1206	1212	1156	1173	1127	1229	1162	1237	1164	1258	1247	1297	1347	1297	1276	1307	1365	1342	1282	1350	1351	1382	1361	1354	1307	1365	1463	1462	1430	1392	1493	1426	1439	1495	1575	1582	1490	1534	1511	1521	1526	1502	1587	1414	1477	1499
1174	1169	1232	1129	1194	1073	1142	1168	1193	1163	1170	1216	1259	1213	1246	1275	1225	1311	1309	1235	1281	1280	1341	1386	1374	1362	1364	1321	1344	1389	1489	1469	1521	1426	1489	1497	1387	1404	1466	1423	1516	1483	1562	1534	1568	1571	1482	1562	1488	1410
1164	1144	1231	1178	1159	1142	1137	1110	1181	1186	1238	1237	1263	1198	1255	1299	1336	1286	1246	1213	1314	1314	1401	1366	1354	1369	1454	1377	1323	1416	1481	1431	1493	1458	1482	1396	1494	1355	1454	1426	1537	1525	1497	1598	1472	1562	1508	1485	1545	1524
1221	1146	1164	1194	1189	1181	1138	1117	1210	1312	1201	1276	1303	1294	1268	1265	1259	1292	1237	1229	1326	1337	1360	1327	1376	1379	1372	1413	1396	1459	1398	1427	1439	1419	1446	1406	1531	1424	1379	1458	1459	1518	1492	1556	1520	1570	1464	1380	1524	1491
1208	1191	1230	1110	1183	1190	1160	1153	1150	1215	1266	1224	1298	1197	1275	1197	1226	1283	1251	1296	1318	1307	1310	1310	1302	1388	1434	1370	1408	1427	1395	1389	1415	1412	1389	1382	1429	1444	1482	1393	1479	1508	1503	1538	1573	1448	1466	1414	1402	1404
1136	1136	1136	1132	1162	1227	1162	1193	1168	1187	1206	1217	1260	1297	1272	1275	1289	1243	1286	1245	1275	1313	1457	1298	1419	1380	1352	1484	1348	1334	1421	1305	1331	1377	1310	1374	1330	1393	1422	1352	1445	1493	1489	1472	1433	1450	1349	1423	1484	1469
1095	1060	1171	1150	1183	1194	1165	1106	1151	1250	1234	1222	1279	1279	1259	1260	1245	1327	1211	1293	1318	1329	1354	1304	1388	1374	1379	1368	1317	1425	1362	1325	1350	1346	1343	1324	1331	1329	1404	1426	1446	1424	1499	1497	1440	1369	1434	1435	1539	1408
1123	1079	1122	1180	1193	1131	1193	1156	1211	1152	1223	1211	1270	1216	1256	1256	1240	1278	1230	1258	1359	1365	1332	1323	1384	1418	1460	1340	1365	1373	1386	1420	1380	1336	1383	1302	1365	1360	1394	1388	1446	1479	1501	1435	1374	1395	1421	1465	1407	1431
1183	1090	1150	1108	1105	1194	1114	1134	1138	1154	1232	1177	1227	1221	1267	1282	1218	1250	1230	1259	1403	1339	1304	1366	1371	1338	1511	1398	1337	1343	1423	1426	1443	1344	1268	1277	1283	1291	1318	1486	1571	1478	1389	1437	1366	1429	1504	1451	1433	1422
1178	1160	1180	1164	1099	1120	1170	1178	1203	1183	1211	1242	1237	1240	1239	1314	1283	1314	1209	1322	1279	1273	1356	1291	1352	1395	1375	1323	1286	1310	1353	1497	1420	1408	1321	1343	1383	1387	1445	1476	1506	1511	1372	1444	1349	1403	1451	1419	1415	1467
1190	1144	1096	1158	1064	1164	1191	1236	1228	1229	1251	1200	1255	1280	1262	1306	1265	1276	1337	1242	1331	1285	1347	1396	1375	1336	1366	1424	1346	1359	1385	1447	1426	1381	1442	1406	1416	1417	1368	1375	1462	1458	1437	1385	1407	1381	1419	1450	1358	1494
1158	1149	1158	1158	1155	1164	1112	1138	1159	1226	1245	1222	1186	1267	1340	1257	1359	1410	1367	1362	1315	1344	1327	1369	1390	1280	1341	1350	1363	1344	1408	1371	1378	1413	1486	1431	1465	1385	1422	1327	1428	1377	1426	1339	1378	1372	1371	1447	1393	1481
1176	1118	1193	1077	1146	1112	1141	1202	1135	1159	1190	1239	1246	1279	1288	1240	1335	1375	1298	1346	1304	1393	1314	1332	1261	1363	1283	1285	1377	1404	1421	1383	1279	1365	1415	1436	1395	1404	1390	1403	1373	1352	1405	1425	1416	1366	1377	1380	1366	1360
1241	1199	1095	1079	1149	1050	1181	1142	1193	1225	1276	1263	1264	1305	1295	1204	1292	1339	1343	1349	1339	1324	1420	1374	1344	1292	1359	1283	1313	1379	1406	1377	1345	1335	1376	1419	1360	1356	1430	1345	1369	1456	1476	1456	1385	1339	1385	1317	1320	1345
1192	1160	1090	1152	1112	1194	1049	1168	1192	1198	1294	1273	1242	1253	1263	1268	1307	1348	1369	1320	1340	1346	1329	1287	1350	1265	1306	1311	1366	1367	1301	1365	1336	1428	1332	1398	1383	1319	1306	1358	1328	1398	1405	1379	1361	1373	1337	1407	1289	1361
1168	1231	1150	1141	1103	1115	1145	1217	1164	1257	1290	1218	1247	1197	1285	1228	1293	1260	1305	1323	1339	1356	1369	1316	1327	1335	1349	1344	1361	1319	1405	1274	1394	1339	1359	1386	1323	1353	1361	1304	1376	1380	1421	1305	1342	1340	1224	1293	1370	1282
1182	1137	1141	1109	1105	1191	1128	1201	1176	1226	1206	1282	1234	1278	1206	1284	1257	1326	1238	1353	1314	1327	1294	1312	1324	1365	1338	1282	1324	1289	1259	1402	1281	1317	1372	1409	1440	1291	1398	1311	1385	1297	1391	1335	1369	1297	1333	1300	1343	1266
1200	1148	1119	1123	1140	1157	1163	1160	1237	1230	1242	1236	1242	1214	1194	1288	1249	1302	1317	1295	1354	1327	1320	1325	1300	1378	1345	1380	1435	1326	1336	1293	1285	1376	1356	1417	1351	1326	1388	1353	1354	1309	1292	1254	1355	1278	1301	1301	1338	1330
1214	1060	1168	1148	1170	1118	1162	1212	1297	1245	1188	1251	1249	1240	1248	1163	1263	1327	1323	1259	1334	1265	1313	1380	1312	1342	1347	1345	1303	1347	1370	1290	1334	1332	1320	1398	1353	1367	1312	1302	1297	1269	1293	1359	1349	1330	1345	1370	1379	1298
1282	1180	1063	1073	1178	1194	1167	1140	1270	1204	1191	1222	1213	1250	1278	1223	1252	1274	1374	1332	1274	1201	1388	1316	1281	1336	1371	1354	1385	1325	1298	1267	1379	1363	1351	1321	1359	1298	1366	1279	1292	1342	1341	1253	1344	1269	1340	1329	1277	1242
1222	1211	1169	1064	1094	1104	1183	1173	1184	1232	1164	1187	1213	1243	1272	1260	1305	1263	1322	1312	1298	1279	1350	1351	1277	1198	1267	1306	1313	1279	1267	1345	1395	1408	1307	1345	1325	1284	1206	1298	1231	1324	1294	1257	1356	1318	1316	1330	1343	1241
1177	1231	1275	1144	1095	1113	1199	1206	1258	1244	1171	1228	1216	1214	1271	1238	1287	1312	1232	1337	1287	1334	1336	1280	1279	1302	1270	1253	1338	1277	1249	1308	1326	1280	1359	1252	1286	1265	1247	1217	1183	1299	1298	1323	1328	1346	1301	1238	1270	1262
1216	1204	1227	1132	1105	1074	1217	1219	1170	1249	1194	1193	1221	1272	1258	1228	1310	1315	1235	1268	1296	1317	1380	1334	1328	1339	1303	1293	1217	1330	1310	1262	1270	1354	1289	1244	1285	1340	1320	1279	1230	1274	1263	1351	1318	1335	1288	1269	1216	1294
1235	1184	1190	1224	1170	1106	1149	1176	1132	1238	1280	1197	1253	1287	1279	1301	1284	1303	1272	1304	1331	1377	1357	1323	1313	1246	1293	1375	1314	1344	1317	1298	1222	1331	1263	1348	1305	1372	1236	1270	1221	1248	1279	1276	1292	1254	1266	1260	1275	1209
1338	1164	1158	1206	1188	1103	1116	1156	1296	1213	1309	1349	1315	1298	1269	1269	1341	1296	1314	1305	1300	1340	1353	1321	1342	1325	1303	1286	1316	1207	1255	1293	1264	1368	1342	1215	1324	1301	1295	1328	1212	1285	1248	1296	1245	1283	1201	1203	1289	1208
1332	1314	1147	1135	1204	1123	1178	1197	1252	1169	1338	1303	1231	1311	1234	1239	1280	1315	1303	1236	1303	1310	1376	1336	1331	1329	1307	1305	1225	1254	1280	1234	1331	1344	1268	1286	1232	1308	1232	1232	1218	1243	1322	1268	1277	1276	1228	1267	1258	1286
1365	1332	1234	1087	1230	1202	1128	1141	1283	1280	1240	1270	1319	1266	1217	1215	1280	1254	1255	1318	1340	1270	1286	1293	1274	1295	1341	1396	1329	1333	1307	1255	1235	1290	1308	1379	1351	1222	1251	1225	1217	1251	1216	1252	1179	1243	1226	1243	1212	1251
1307	1357	1267	1145	1238	1185	1185	1214	1237	1304	1270	1321	1290	1320	1247	1318	1295	1293	1243	1243	1302	1336	1280	1280	1348	1269	1340	1335	1328	1306	1219	1297	1234	1319	1240	1292	1224	1273	1196	1154	1164	1228	1141	1178	1222	1263	1278	1168	1224	1238
1258	1289	1277	1147	1134	1273	1165	1235	1274	1290	1244	1308	1281	1239	1330	1340	1226	1300	1246	1237	1259	1292	1265	1357	1265	1286	1281	1275	1297	1236	1253	1257	1239	1315	1289	1343	1339	1266	1289	1284	1181	1240	1165	1198	1252	1261	1283	1265	1168	1263
1189	1310	1217	1120	1136	1217	1242	1108	1228	1277	1231	1342	1288	1213	1319	1328	1346	1300	1305	1253	1226	1248	1250	1216	1286	1237	1265	1254	1216	1236	1237	1238	1241	1289	1266	1259	1297	1324	1242	1208	1150	1192	1124	1169	1198	1344	1282	1285	1226	1202
1145	1253	1274	1134	1079	1194	1219	1177	1228	1255	1223	1295	1246	1196	1345	1282	1315	1299	1289	1297	1251	1264	1293	1272	1247	1247	1221	1290	1252	1240	1259	1205	1300	1188	1257	1237	1230	1177	1221	1250	1157	1193	1178	1192	1279	1267	1168	1173	1212	1188
1103	1282	1216	1208	1040	1219	1279	1164	1201	1285	1175	1247	1280	1318	1283	1306	1367	1267	1404	1321	1372	1244	1311	1298	1276	1251	1249	1228	1279	1252	1314	1252	1231	1171	1209	1243	1247	1185	1189	1217	1136	1207	1164	1199	1117	1166	1237	1191	1176	1220
1125	1225	1295	1183	1044	1235	1207	1198	1206	1297	1124	1253	1369	1255	1352	1305	1309	1296	1320	1306	1301	1292	1307	1236	1256	1254	1239	1182	1340	1293	1269	1326	1272	1179	1183	1146	1244	1282	1164	1210	1210	1109	1165	1155	1222	1194	1202	1162	1208	1185
1166	1191	1290	1165	1091	1245	1275	1251	1223	1271	1219	1269	1219	1291	1304	1274	1317	1234	1252	1297	1278	1307	1274	1254	1313	1206	1238	1262	1218	1225	1319	1272	1223	1198	1138	1175	1261	1235	1151	1247	1171	1132	1194	1113	1199	1252	1190	1201	1199	1139
1181	1312	1332	1157	1171	1326	1270	1120	1218	1254	1220	1355	1271	1232	1240	1241	1286	1295	1274	1272	1329	1263	1296	1296	1260	1300	1286	1268	1222	1310	1219	1245	1182	1217	1213	1209	1162	1195	1219	1299	1232	1249	1191	1146	1178	1139	1124	1177	1213	1178
1154	1351	1388	1202	1239	1334	1387	1164	1251	1264	1171	1253	1262	1238	1296	1210	1316	1280	1273	1264	1349	1276	1316	1307	1261	1282	1264	1306	1199	1219	1318	1266	1194	1244	1172	1136	1177	1209	1170	1206	1234	1123	1105	1115	1200	1202	1144	1242	1146	1172
1227	1350	1304	1193	1216	1260	1230	1181	1227	1314	1237	1316	1211	1182	1313	1229	1250	1267	1266	1305	1310	1390	1251	1284	1231	1302	1295	1251	1287	1259	1267	1243	1208	1254	1188	1169	1206	1186	1121	1223	1182	1136	1101	1101	1165	1162	1189	1203	1189	1118
1320	1429	1281	1146	1236	1237	1225	1144	1198	1210	1177	1287	1160	1259	1318	1220	1250	1259	1335	1283	1260	1322	1239	1221	1349	1293	1225	1250	1197	1194	1243	1212	1178	1214	1202	1151	1209	1133	1097	1094	1157	1131	1111	1161	1150	1138	1180	1233	1155	1234
1308	1281	1191	1196	1288	1274	1189	1221	1232	1232	1254	1312	1203	1312	1289	1291	1253	1269	1276	1303	1348	1191	1348	1213	1242	1271	1264	1203	1195	1212	1242	1206	1207	1142	1169	1238	1122	1084	1108	1158	1107	1128	1119	1097	1051	1175	1105	1194	1188	1214
1257	1247	1143	1216	1248	1262	1178	1244	1274	1206	1290	1286	1252	1373	1328	1328	1304	1300	1225	1247	1331	1196	1208	1224	1230	1206	1155	1203	1182	1184	1211	1149	1143	1120	1174	1177	1116	1149	1129	1128	1161	1150	1169	1130	1137	1089	1170	1202	1143	1215
1244	1143	1122	1250	1254	1274	1234	1302	1244	1162	1289	1257	1271	1374	1310	1371	1270	1270	1290	1277	1247	1240	1240	1251	1183	1230	1170	1224	1199	1228	1244	1209	1131	1131	1175	1155	1133	1175	1153	1191	1168	1110	1094	1118	1155	1115	1208	1126	1138	1118
1147	1119	1098	1242	1276	1204	1270	1342	1226	1337	1296	1305	1260	1321	1267	1293	1306	1275	1188	1273	1217	1339	1334	1299	1323	1206	1177	1237	1209	1252	1245	1173	1198	1107	1138	1150	1202	1245	1136	1156	1162	1197	1213	1152	1136	1099	1172	1190	1175	1098
1089	1122	1189	1255	1188	1175	1330	1297	1227	1341	1256	1259	1274	1268	1313	1282	1223	1256	1171	1321	1169	1295	1271	1278	1257	1243	1246	1222	1280	1246	1231	1156	1161	1153	1163	1173	1183	1200	1189	1295	1280	1172	1249	1137	1164	1162	1141	1102	1109	1066
1137	1166	1201	1176	1220	1203	1353	1222	1222	1370	1285	1264	1250	1305	1308	1294	1241	1337	1273	1271	1240	1264	1346	1300	1365	1281	1326	1242	1165	1191	1235	1157	1239	1251	1155	1167	1223	1203	1156	1219	1217	1216	1241	1157	1134	1135	1105	1118	1087	1140
1290	1204	1242	1126	1181	1259	1284	1240	1238	1289	1232	1228	1329	1283	1320	1242	1250	1313	1287	1248	1233	1272	1239	1261	1337	1288	1239	1329	1221	1277	1256	1260	1178	1179	1196	1109	1214	1148	1186	1147	1131	1160	1154	1129	1177	1114	1112	1161	1100	1094
1234	1198	1148	1117	1073	1200	1120	1236	1305	1221	1257	1290	1263	1308	1313	1270	1260	1281	1296	1295	1250	1227	1316	1260	1348	1320	1290	1206	1293	1212	1260	1269	1255	1270	1290	1126	1142	1156	1182	1117	1148	1192	1168	1118	1094	1227	1152	1139	1086	1106
[truncated: 920 more columns]
