# Supplementary material for: Spatial Resolution and Refractive Index Contrast of Resonant Photonic Crystal Surfaces for Biosensing
Source: IEEE Photonics J. Author manuscript; Available in PMC 2015 Sep 7. (PMC4561521; doi:10.1109/JPHOT.2015.2435699)
Supplement: fig2_data [file NIHMS64775-supplement-fig2_data.gz › Volumes/graham/MacBook_backup/PhD_folder_2015_06_02/paper_improvements/IEEE_J_Photonics/final_files/data_files/fig2/ref/ref28.csv]

1543	1622	1594	1567	1632	1662	1699	1699	1729	1758	1785	1933	1785	1768	1751	1813	1750	1764	1724	1696	1624	1600	1696	1796	1867	1816	1834	1733	1745	1679	1834	1795	1730	1761	1788	1751	1781	1803	1786	1807	1857	1942	1860	1787	1855	1740	1822	1852	1972	1910
1618	1550	1611	1608	1606	1621	1691	1727	1722	1794	1824	1804	1825	1750	1738	1723	1712	1767	1719	1609	1687	1715	1749	1737	1815	1868	1841	1681	1780	1768	1745	1806	1699	1745	1756	1780	1760	1696	1799	1858	1852	1870	1772	1771	1823	1697	1769	1709	1886	1909
1638	1519	1593	1543	1594	1640	1602	1590	1758	1802	1806	1761	1730	1681	1703	1808	1822	1702	1723	1661	1651	1694	1835	1817	1858	1819	1788	1772	1699	1735	1741	1798	1823	1726	1756	1745	1688	1758	1731	1833	1867	1903	1746	1784	1744	1750	1680	1737	1791	1876
1757	1734	1612	1536	1660	1672	1591	1710	1729	1779	1848	1691	1713	1658	1671	1751	1744	1731	1721	1686	1665	1651	1700	1827	1825	1766	1792	1707	1766	1767	1739	1786	1752	1790	1742	1764	1615	1730	1700	1793	1788	1826	1667	1781	1827	1771	1744	1679	1692	1828
1716	1744	1603	1578	1643	1606	1688	1699	1714	1790	1787	1705	1693	1697	1602	1680	1713	1770	1712	1716	1690	1648	1753	1629	1682	1680	1708	1741	1764	1849	1749	1727	1724	1697	1759	1623	1649	1670	1660	1727	1778	1711	1688	1775	1776	1650	1638	1689	1809	1792
1790	1836	1656	1619	1650	1716	1706	1709	1749	1687	1653	1662	1654	1674	1735	1799	1753	1785	1706	1750	1715	1663	1664	1657	1724	1728	1687	1812	1765	1786	1803	1735	1706	1787	1700	1668	1617	1598	1641	1638	1686	1695	1631	1679	1697	1684	1721	1707	1744	1762
1832	1813	1831	1691	1732	1686	1672	1708	1724	1714	1675	1658	1619	1703	1711	1801	1776	1812	1790	1685	1637	1676	1722	1657	1658	1743	1714	1781	1765	1713	1745	1756	1752	1705	1689	1654	1626	1674	1670	1692	1599	1685	1712	1677	1668	1626	1809	1749	1735	1751
1826	1816	1784	1740	1753	1616	1645	1650	1640	1650	1662	1730	1785	1781	1818	1698	1689	1793	1792	1762	1689	1640	1661	1651	1675	1681	1646	1731	1727	1641	1756	1646	1720	1665	1683	1640	1633	1659	1678	1527	1597	1681	1600	1538	1619	1668	1690	1706	1699	1728
1799	1860	1774	1823	1714	1631	1575	1695	1716	1697	1659	1674	1779	1737	1789	1696	1788	1735	1764	1731	1601	1655	1598	1638	1648	1662	1697	1668	1701	1654	1679	1729	1620	1618	1550	1597	1589	1644	1652	1618	1615	1583	1611	1533	1661	1749	1687	1770	1680	1626
1805	1812	1842	1801	1747	1619	1599	1633	1629	1713	1735	1727	1699	1693	1694	1736	1707	1726	1716	1704	1626	1658	1623	1618	1642	1645	1599	1629	1614	1650	1644	1535	1635	1611	1635	1640	1638	1587	1694	1708	1666	1664	1590	1585	1691	1513	1645	1714	1754	1707
1825	1740	1776	1733	1640	1692	1535	1586	1673	1717	1626	1676	1701	1650	1723	1663	1678	1694	1688	1630	1707	1632	1568	1649	1640	1563	1555	1520	1655	1585	1565	1595	1595	1606	1633	1711	1659	1656	1613	1602	1742	1662	1638	1622	1628	1712	1697	1743	1762	1683
1803	1695	1719	1636	1728	1618	1578	1594	1683	1673	1644	1662	1633	1582	1592	1681	1624	1596	1750	1651	1692	1681	1759	1666	1608	1619	1624	1582	1520	1564	1608	1577	1587	1545	1615	1745	1695	1584	1671	1673	1671	1741	1639	1622	1632	1645	1739	1700	1702	1785
1700	1709	1669	1627	1625	1634	1635	1578	1676	1660	1671	1605	1656	1517	1530	1591	1615	1653	1602	1723	1703	1681	1640	1716	1619	1611	1556	1522	1642	1640	1591	1558	1617	1679	1657	1618	1697	1646	1681	1708	1678	1771	1638	1765	1699	1723	1726	1747	1713	1813
1632	1625	1667	1690	1692	1664	1673	1619	1668	1625	1675	1573	1488	1539	1575	1592	1607	1635	1641	1602	1721	1687	1675	1642	1534	1473	1603	1602	1585	1599	1628	1672	1687	1756	1643	1690	1673	1650	1702	1689	1734	1736	1724	1744	1661	1582	1764	1748	1796	1700
1653	1607	1679	1696	1723	1769	1749	1641	1747	1633	1602	1568	1528	1523	1598	1538	1591	1535	1594	1559	1643	1620	1657	1610	1586	1662	1707	1689	1622	1614	1654	1658	1670	1627	1600	1637	1642	1600	1717	1696	1722	1797	1706	1707	1651	1618	1629	1725	1740	1623
1578	1605	1679	1738	1717	1722	1689	1594	1698	1675	1632	1500	1599	1618	1542	1603	1557	1519	1565	1550	1643	1630	1612	1593	1599	1711	1684	1695	1663	1642	1614	1771	1694	1636	1628	1612	1692	1639	1715	1713	1634	1661	1656	1726	1699	1697	1701	1731	1649	1676
1722	1661	1670	1721	1755	1688	1617	1620	1590	1646	1542	1528	1575	1699	1528	1642	1549	1596	1636	1549	1552	1660	1555	1597	1696	1713	1740	1618	1587	1630	1684	1691	1699	1662	1683	1628	1692	1769	1682	1628	1618	1651	1659	1648	1665	1658	1715	1668	1613	1677
1787	1714	1735	1739	1696	1632	1604	1585	1605	1661	1615	1578	1612	1587	1658	1598	1566	1537	1596	1646	1610	1580	1568	1605	1690	1665	1661	1682	1629	1685	1699	1750	1735	1641	1662	1746	1770	1759	1777	1622	1562	1748	1655	1686	1744	1604	1659	1633	1590	1642
1727	1725	1649	1696	1663	1583	1625	1582	1695	1613	1677	1696	1701	1649	1653	1720	1653	1540	1656	1562	1601	1578	1623	1701	1756	1678	1664	1612	1677	1697	1687	1685	1728	1644	1686	1687	1813	1724	1596	1620	1642	1657	1674	1677	1699	1768	1593	1647	1710	1657
1792	1782	1642	1555	1658	1610	1657	1721	1714	1639	1684	1719	1669	1642	1709	1631	1632	1605	1605	1620	1631	1633	1733	1619	1636	1654	1654	1687	1654	1641	1655	1682	1681	1647	1703	1772	1814	1706	1721	1647	1638	1690	1710	1680	1674	1670	1645	1608	1675	1710
1718	1632	1646	1566	1584	1581	1667	1708	1651	1688	1635	1744	1679	1702	1646	1712	1663	1640	1608	1630	1619	1626	1719	1723	1682	1617	1696	1661	1655	1628	1647	1557	1710	1705	1745	1737	1686	1840	1721	1615	1674	1616	1674	1710	1702	1638	1578	1655	1658	1715
1638	1626	1588	1589	1609	1577	1635	1647	1644	1586	1640	1656	1745	1771	1729	1703	1765	1680	1668	1710	1652	1662	1701	1651	1577	1614	1598	1673	1677	1693	1718	1632	1686	1670	1675	1691	1788	1697	1641	1651	1716	1760	1784	1719	1679	1624	1669	1689	1647	1732
1686	1695	1727	1627	1516	1623	1641	1626	1659	1638	1641	1635	1658	1702	1674	1690	1680	1623	1727	1738	1623	1645	1635	1760	1675	1673	1544	1559	1661	1643	1660	1729	1632	1582	1650	1667	1696	1798	1808	1724	1672	1762	1723	1709	1688	1726	1637	1698	1683	1682
1784	1629	1740	1634	1647	1590	1609	1635	1531	1568	1647	1606	1598	1673	1762	1722	1774	1720	1704	1718	1689	1648	1569	1633	1663	1618	1641	1600	1637	1669	1626	1652	1671	1656	1563	1684	1759	1795	1802	1739	1720	1717	1693	1695	1683	1697	1682	1682	1670	1723
1601	1766	1687	1569	1543	1605	1626	1517	1532	1622	1577	1545	1586	1665	1646	1731	1748	1737	1694	1708	1748	1757	1727	1613	1664	1623	1654	1601	1613	1674	1648	1623	1612	1553	1583	1623	1774	1774	1793	1793	1788	1769	1754	1715	1782	1806	1765	1691	1770	1666
1631	1620	1746	1671	1613	1609	1520	1530	1669	1694	1573	1592	1624	1752	1612	1799	1757	1725	1724	1743	1686	1762	1758	1801	1781	1702	1678	1595	1640	1672	1563	1682	1512	1601	1617	1625	1713	1814	1767	1790	1834	1785	1836	1814	1779	1810	1800	1705	1713	1720
1753	1626	1664	1573	1570	1552	1590	1567	1588	1697	1652	1531	1570	1661	1643	1654	1705	1712	1687	1703	1794	1734	1850	1773	1782	1711	1605	1661	1644	1670	1596	1714	1647	1638	1582	1669	1687	1812	1767	1858	1837	1895	1883	1829	1799	1779	1854	1687	1659	1681
1635	1643	1620	1688	1643	1583	1680	1684	1722	1666	1703	1638	1562	1534	1633	1683	1515	1600	1647	1659	1710	1801	1847	1840	1753	1685	1694	1699	1665	1574	1662	1613	1605	1735	1673	1653	1722	1696	1762	1805	1852	1823	1850	1842	1845	1748	1849	1836	1767	1711
1598	1611	1569	1605	1591	1659	1679	1648	1765	1714	1750	1696	1704	1685	1611	1647	1620	1574	1718	1618	1743	1741	1766	1766	1801	1711	1707	1574	1635	1737	1663	1734	1694	1653	1647	1581	1686	1652	1768	1815	1894	1765	1863	1848	1820	1816	1673	1760	1742	1694
1556	1635	1637	1606	1619	1653	1674	1602	1708	1678	1645	1711	1656	1715	1621	1599	1630	1556	1631	1683	1651	1724	1762	1776	1762	1677	1751	1713	1735	1809	1726	1790	1770	1653	1648	1645	1668	1713	1779	1851	1947	1699	1815	1733	1744	1754	1780	1752	1666	1719
1624	1628	1743	1671	1608	1669	1592	1605	1673	1668	1701	1730	1693	1634	1640	1720	1618	1664	1627	1667	1646	1684	1710	1816	1747	1738	1750	1791	1791	1831	1791	1752	1749	1736	1641	1674	1654	1749	1732	1750	1688	1760	1767	1653	1788	1746	1749	1722	1686	1633
1752	1722	1659	1671	1567	1616	1563	1573	1641	1621	1676	1709	1699	1686	1674	1689	1726	1634	1626	1630	1605	1679	1705	1714	1794	1717	1771	1803	1768	1814	1774	1782	1719	1677	1755	1742	1755	1763	1671	1772	1762	1696	1700	1716	1778	1798	1757	1720	1743	1707
1680	1646	1656	1592	1608	1611	1624	1584	1631	1657	1722	1665	1717	1683	1752	1740	1720	1759	1603	1616	1663	1676	1695	1638	1820	1775	1751	1794	1787	1826	1854	1796	1748	1772	1722	1679	1803	1673	1740	1759	1702	1715	1789	1754	1781	1834	1839	1774	1675	1741
1714	1650	1678	1608	1555	1640	1571	1552	1643	1585	1675	1722	1818	1751	1778	1788	1782	1721	1648	1748	1677	1727	1624	1650	1674	1672	1652	1688	1691	1767	1744	1745	1730	1735	1748	1785	1761	1712	1874	1768	1807	1715	1758	1832	1698	1874	1773	1814	1702	1751
1726	1673	1695	1635	1681	1697	1535	1627	1635	1626	1722	1733	1660	1831	1882	1803	1751	1691	1704	1677	1788	1668	1650	1657	1679	1769	1699	1722	1695	1717	1728	1778	1736	1830	1803	1786	1729	1779	1768	1857	1783	1726	1849	1842	1843	1853	1858	1759	1706	1740
1764	1718	1693	1675	1674	1625	1585	1577	1597	1575	1595	1712	1740	1727	1776	1760	1722	1747	1733	1750	1765	1772	1656	1680	1682	1697	1732	1720	1682	1711	1711	1742	1710	1843	1791	1774	1843	1828	1850	1878	1882	1819	1859	1853	1823	1895	1741	1837	1700	1730
1786	1756	1736	1720	1768	1691	1595	1570	1538	1566	1551	1621	1674	1660	1699	1782	1686	1764	1772	1787	1715	1723	1668	1649	1715	1754	1740	1741	1709	1689	1682	1760	1761	1740	1716	1790	1765	1865	1840	1894	1878	1809	1840	1796	1803	1858	1858	1826	1713	1734
1744	1681	1740	1727	1693	1664	1607	1593	1557	1644	1583	1518	1540	1582	1583	1654	1769	1729	1682	1760	1711	1802	1667	1760	1745	1782	1653	1721	1756	1736	1675	1695	1779	1798	1769	1756	1822	1749	1770	1956	1953	1865	1853	1796	1784	1827	1838	1779	1767	1697
1766	1787	1657	1707	1776	1672	1728	1640	1584	1636	1609	1557	1553	1608	1641	1734	1771	1724	1689	1786	1770	1717	1722	1705	1704	1797	1746	1782	1722	1787	1737	1692	1789	1781	1789	1803	1736	1836	1821	1904	1856	1727	1840	1749	1781	1883	1787	1755	1713	1704
1731	1728	1701	1713	1776	1724	1666	1590	1672	1570	1580	1620	1574	1635	1676	1601	1609	1705	1701	1788	1793	1795	1790	1790	1787	1822	1748	1795	1724	1755	1697	1750	1753	1790	1829	1789	1733	1814	1889	1825	1812	1747	1778	1718	1675	1836	1853	1764	1709	1791
1653	1757	1736	1694	1769	1720	1673	1621	1638	1610	1555	1628	1592	1584	1618	1574	1627	1592	1717	1715	1798	1855	1791	1798	1854	1913	1839	1821	1810	1759	1743	1817	1830	1718	1748	1850	1762	1820	1700	1803	1844	1772	1731	1666	1695	1741	1797	1806	1746	1692
1745	1600	1669	1642	1661	1653	1653	1751	1692	1746	1698	1691	1587	1573	1622	1687	1651	1649	1778	1749	1827	1880	1796	1860	1878	1927	1929	1741	1769	1728	1735	1805	1711	1683	1785	1728	1671	1701	1796	1765	1817	1740	1742	1705	1806	1708	1800	1719	1785	1657
1751	1719	1662	1672	1626	1702	1715	1689	1674	1801	1754	1661	1650	1660	1592	1633	1714	1640	1676	1718	1766	1733	1739	1843	1860	1902	1854	1787	1672	1692	1765	1716	1772	1781	1749	1719	1779	1674	1706	1747	1808	1818	1747	1738	1785	1773	1786	1805	1779	1841
1756	1700	1779	1685	1671	1697	1702	1702	1719	1761	1737	1709	1747	1709	1716	1771	1715	1762	1782	1731	1726	1811	1671	1720	1838	1887	1899	1846	1804	1699	1759	1764	1791	1832	1827	1771	1722	1718	1707	1756	1827	1783	1765	1778	1836	1808	1772	1759	1795	1795
1722	1706	1681	1701	1594	1675	1664	1724	1737	1784	1732	1750	1847	1773	1664	1700	1727	1743	1839	1874	1852	1766	1726	1758	1759	1895	1854	1793	1756	1771	1744	1683	1748	1843	1807	1749	1702	1685	1848	1811	1870	1853	1834	1858	1782	1845	1759	1759	1773	1726
1802	1829	1714	1854	1671	1579	1633	1631	1759	1737	1798	1738	1800	1822	1805	1797	1733	1704	1740	1758	1752	1681	1670	1671	1759	1753	1741	1789	1772	1771	1680	1795	1646	1768	1794	1802	1796	1687	1815	1919	1783	1886	1809	1827	1847	1819	1752	1916	1759	1732
1769	1759	1696	1669	1694	1648	1655	1671	1763	1828	1701	1872	1732	1896	1745	1711	1664	1745	1839	1777	1776	1720	1667	1742	1782	1831	1770	1755	1690	1693	1803	1764	1727	1743	1735	1811	1776	1818	1720	1806	1907	1879	1860	1813	1848	1778	1825	1753	1847	1736
1819	1737	1801	1706	1654	1705	1663	1698	1716	1752	1710	1719	1735	1748	1729	1671	1751	1709	1737	1702	1826	1764	1765	1798	1773	1918	1782	1726	1798	1702	1771	1783	1698	1834	1882	1846	1739	1786	1818	1876	1900	1860	1794	1744	1836	1802	1836	1718	1919	1757
1774	1807	1744	1778	1780	1735	1761	1703	1689	1812	1671	1711	1721	1665	1722	1700	1644	1713	1730	1793	1822	1821	1854	1824	1749	1811	1793	1719	1724	1802	1712	1753	1788	1726	1747	1756	1792	1812	1812	1728	1904	1788	1810	1810	1793	1786	1818	1863	1903	1853
1626	1774	1761	1714	1728	1837	1778	1794	1792	1745	1794	1730	1773	1805	1707	1734	1712	1716	1764	1832	1790	1814	1814	1780	1798	1886	1820	1835	1748	1860	1767	1760	1838	1782	1815	1742	1742	1729	1745	1743	1740	1785	1799	1831	1791	1817	1818	1838	1790	1891
1705	1708	1765	1805	1814	1760	1776	1753	1739	1695	1736	1692	1765	1782	1733	1715	1757	1791	1699	1797	1725	1844	1834	1783	1783	1950	1744	1752	1800	1746	1772	1801	1693	1844	1676	1720	1741	1759	1786	1788	1833	1759	1783	1842	1736	1827	1833	1780	1902	1952
1755	1682	1755	1706	1626	1753	1838	1783	1809	1869	1766	1776	1809	1800	1798	1754	1722	1732	1716	1814	1727	1738	1816	1852	1823	1883	1894	1787	1728	1836	1828	1800	1813	1751	1753	1782	1715	1780	1789	1732	1727	1855	1779	1822	1832	1775	1768	1867	1922	1876
1813	1739	1734	1759	1696	1676	1777	1780	1783	1760	1821	1767	1785	1790	1740	1806	1775	1756	1786	1707	1753	1762	1686	1894	1881	1844	1844	1793	1802	1836	1701	1739	1811	1837	1773	1854	1857	1758	1776	1817	1792	1817	1841	1881	1813	1797	1845	1901	1846	1872
1809	1759	1723	1661	1650	1734	1701	1694	1717	1725	1784	1793	1816	1785	1766	1848	1700	1705	1781	1802	1709	1752	1696	1848	1755	1817	1747	1731	1798	1839	1799	1836	1735	1918	1871	1902	1786	1764	1809	1845	1843	1795	1919	1948	1839	1835	1823	1828	1897	1982
1799	1758	1721	1635	1644	1727	1685	1621	1719	1730	1782	1789	1814	1750	1848	1767	1821	1755	1802	1697	1764	1704	1783	1767	1809	1839	1672	1763	1739	1766	1799	1821	1904	1848	1845	1908	1876	1853	1836	1872	1882	1872	1892	1981	1880	1837	1917	1782	1786	1802
1779	1807	1676	1680	1658	1621	1649	1642	1646	1801	1773	1672	1732	1714	1758	1777	1756	1751	1835	1775	1807	1771	1741	1765	1922	1755	1846	1850	1745	1808	1769	1717	1895	1790	1813	1933	1826	1900	1912	1898	1929	1937	1924	2036	1940	1866	1821	1933	1861	1805
1780	1760	1803	1758	1670	1689	1639	1654	1708	1723	1705	1777	1838	1774	1874	1801	1753	1872	1771	1877	1816	1735	1861	1855	1804	1787	1807	1759	1793	1781	1799	1715	1737	1845	1865	1908	1871	1876	1865	1869	1926	2035	1981	2016	1919	1961	1929	1798	1916	1802
1770	1826	1779	1729	1689	1669	1693	1663	1712	1721	1843	1749	1820	1829	1831	1811	1808	1925	1810	1804	1822	1754	1836	1813	1864	1799	1837	1878	1810	1882	1813	1698	1747	1712	1848	1906	1953	1922	1992	1878	1981	2007	1983	1987	1928	1995	1983	1925	1901	1867
1773	1789	1803	1682	1673	1705	1769	1701	1710	1766	1740	1797	1818	1835	1805	1914	1874	1870	1782	1851	1811	1827	1941	1890	1881	1786	1830	1886	1878	1820	1857	1845	1778	1790	1875	1859	1907	1948	1882	1925	1928	1938	1931	1988	2065	2016	1959	1945	1880	1913
1777	1763	1733	1687	1678	1737	1757	1781	1700	1851	1807	1810	1791	1865	1788	1854	1828	1775	1841	1844	1871	1826	1849	1881	1896	1866	1948	1936	1861	1985	1935	1743	1864	1737	1843	1869	1888	1892	1894	1883	1891	1856	1893	1989	1999	2013	2029	1904	1856	1856
1729	1770	1702	1817	1714	1735	1774	1727	1785	1849	1864	1852	1879	1775	1850	1833	1861	1860	1768	1761	1836	1747	1881	1890	1877	1921	1961	1880	1935	1825	1913	1912	1918	1770	1850	1876	1907	2012	1918	1906	1912	1983	1961	2014	2014	1946	1996	1959	1940	1866
1791	1745	1767	1739	1754	1709	1714	1802	1809	1810	1806	1845	1911	1928	1851	1891	1891	1856	1789	1876	1812	1758	1872	1949	1921	1944	1922	1972	1994	1969	1986	1977	1855	1841	1878	2004	1989	1933	1982	1965	2001	1929	1943	1985	1995	2008	1961	1947	1909	1850
1790	1845	1711	1817	1730	1731	1747	1793	1815	1792	1862	1846	1856	1920	1935	1919	1939	1924	1876	1880	1839	1880	1902	1950	1940	1864	1920	1891	1868	1980	2032	2041	1953	1893	1949	1886	1968	2022	1956	1959	1979	1992	1865	1914	1988	1813	1925	1906	1878	1785
1818	1861	1866	1765	1730	1781	1825	1771	1858	1745	1828	1853	1874	1848	1906	2053	2026	1951	1967	1883	1847	1871	1843	1870	1972	1885	1914	1927	1965	1914	2000	1952	1947	1951	1869	1918	2007	2009	1923	1981	1944	1987	1951	1976	1945	1942	1981	1951	1890	1935
1897	1850	1836	1781	1750	1696	1835	1750	1781	1774	1726	1768	1872	1975	1906	1974	2087	1989	1936	1987	1933	1874	1877	1916	1825	1919	1939	1972	1933	1971	1859	1862	1914	1887	1917	1907	1931	1989	1975	1928	1943	1913	2015	1961	1986	1909	1890	1916	1911	1821
1922	1890	1885	1811	1813	1773	1787	1753	1736	1750	1748	1772	1826	1800	1908	1980	2058	1962	1986	1971	1948	1944	1944	1952	1954	1878	1871	1967	2003	1965	1893	1991	1789	1884	1818	1968	1953	1921	1878	1911	2047	1910	2034	1967	2049	2031	1989	1919	1905	1935
1882	1818	1820	1777	1858	1784	1833	1858	1827	1814	1760	1824	1779	1879	1809	1912	2050	1983	1932	1964	1921	1974	1845	1928	1857	1885	1893	1974	1887	1932	1869	1867	1917	1862	1845	1925	1895	1932	1840	1943	1863	2013	1964	2012	1902	1950	1956	1919	2043	1947
1798	1852	1847	1793	1738	1774	1793	1863	1848	1798	1720	1818	1809	1845	1870	1818	1946	1903	1990	1948	1880	1851	1953	1892	1892	1883	1799	1957	1932	1944	2002	1970	1923	1879	1757	1802	1861	1942	1949	1859	1946	1932	1846	1977	1915	2014	1965	2040	1986	1870
1780	1735	1773	1804	1743	1736	1800	1847	1876	1889	1814	1800	1825	1825	1893	1881	1909	1855	1876	1905	1937	1838	1900	1860	1933	1869	1832	1868	1934	1956	1937	1954	1910	1865	1867	1924	1825	1891	1959	1933	2027	2009	2127	2007	2002	1967	2010	1935	1949	1860
1749	1848	1760	1751	1775	1730	1729	1836	1840	1775	1852	1923	1867	1861	1944	1820	1831	1930	1859	1825	1876	1853	1912	1813	1848	1890	1837	1840	1906	1879	1955	1939	1894	1837	1855	1918	1956	1809	1867	1888	1996	1996	1989	1897	1927	2017	1905	1918	2007	1933
1775	1740	1742	1785	1803	1830	1816	1842	1880	1822	1845	1903	1934	1841	1864	1801	1917	1832	1861	1935	1909	1911	1871	1824	1908	1894	1967	1784	1913	1868	1915	1950	1856	1860	2036	1950	1881	1885	1885	1959	1948	2036	1934	2041	2057	2005	1877	1952	1835	2005
1862	1928	1780	1706	1783	1834	1820	1813	1891	1834	1806	1911	1877	1824	1915	1853	1883	1851	1817	1888	1840	1849	1898	1819	1900	1820	1822	1952	1783	1851	1912	1889	1885	1893	1878	1948	1866	1912	1915	1974	1972	2014	1983	1975	1950	2006	1951	1945	1909	1922
1881	1786	1792	1759	1735	1804	1925	1809	1809	1860	1883	1803	1826	1785	1825	1840	1939	1864	1899	1897	1877	1921	1853	1815	1806	1873	1854	1884	1839	1906	1813	1860	1904	1854	1935	1961	1920	2027	1975	2053	1957	1907	2030	2021	2026	1930	1973	1936	1919	1985
1777	1858	1875	1817	1795	1890	1854	1863	1825	1843	1821	1774	1831	1977	1894	1868	1910	1886	1852	1950	1849	1793	1804	1828	1869	1858	1862	1826	1899	1812	1853	1866	1913	1906	1883	1902	1971	1918	1980	1939	2031	1905	2017	2009	1960	1997	1929	2019	1880	1941
1858	1883	1887	1767	1902	1796	1902	1871	1888	1749	1798	1871	1872	1884	1763	1876	1882	1836	1905	1893	1930	1893	1787	1855	1757	1861	1848	1887	1990	1832	1802	1846	1854	1832	1936	1895	1929	1932	1920	1890	1884	1930	1879	1969	1977	1981	1962	1918	1925	1891
1813	1908	1836	1775	1819	1816	1912	1870	1901	1864	1868	1751	1856	1908	1799	1847	1849	1907	1848	1855	1838	1838	1864	1786	1777	1865	1829	1932	1918	1900	1831	1843	1879	1916	1837	1864	1937	1940	1928	1848	1907	1857	1943	1938	1928	2067	1954	1971	2021	1993
1835	1805	1869	1824	1837	1845	1869	1967	1870	1886	1822	1848	1883	1872	1864	1796	1855	1926	1942	1921	1894	1871	1866	1793	1818	1815	1896	1924	1881	1851	1930	1845	1865	1928	1923	1879	1931	1878	1974	1913	1910	1904	1855	1936	1913	1824	1927	1929	1964	1945
1810	1851	1844	1854	1713	1815	1832	1895	1853	1963	1999	1910	1906	1924	1896	1871	1886	1890	1867	1988	1986	1858	1862	1840	1792	1857	1865	1834	1945	1938	1977	2000	1975	1958	1918	1895	1979	1935	1958	1989	1889	1834	1789	1934	1868	1944	1873	2011	1892	1877
1919	1852	1853	1826	1795	1817	1872	1886	1908	1893	1916	1945	1875	1938	1941	1946	1890	1912	1983	1957	1783	1926	1799	1801	1800	1837	1791	1894	1947	1929	1926	1893	1929	1969	1854	1949	1945	1914	1972	1897	1942	1864	1929	2017	1909	1962	1933	1935	1823	1904
1899	1825	1914	1794	1847	1844	1777	1828	1884	1895	1919	1980	1925	1993	1996	1864	1959	1899	2016	1970	1861	1950	1880	1845	1793	1762	1947	1850	1832	1906	1799	1962	1970	1863	1950	1988	1989	1951	1986	1950	1896	1954	1901	1924	1954	2012	1853	1961	1970	1905
1893	1821	1964	1872	1898	1875	1897	1939	1829	1913	1975	1860	1970	1950	1946	2062	1973	2036	2004	1933	2013	1878	1983	1817	1818	1746	1843	1788	1788	1917	1935	1822	1970	1971	1870	1887	1984	1935	2035	1955	1796	1953	2018	1969	1990	2039	2050	1978	2015	2074
1809	1874	1890	1905	1919	1859	1850	1855	1889	1938	1834	2040	2011	1940	1951	1985	1931	2004	1961	1950	1948	2007	1959	1921	1872	1919	1868	1855	1938	1950	1855	1867	1941	1870	1904	1952	2017	1953	1948	1948	1997	1890	1966	2013	2003	1973	2078	2001	1947	2036
1855	1817	1803	1927	1922	1951	1914	1883	1956	1896	1917	1944	2009	2017	2039	1943	2007	1931	1941	1985	2015	1882	1919	1858	1838	1950	1848	1907	1973	1927	1967	1994	1960	1915	1991	1910	1928	2007	1937	1887	1974	1934	1973	1944	2050	2101	2106	2172	2073	2232
1770	1782	1875	1879	1923	1868	1759	1938	1824	1907	1902	1913	1910	2011	1904	2005	1943	1949	1979	1963	1928	1933	1861	1831	1814	1863	1886	1963	1888	2017	1961	1969	1932	1974	1914	1901	2030	1989	1979	1984	2031	1987	2029	1942	2055	2095	2066	2107	2092	2095
1694	1858	1827	1923	1901	1893	1856	1804	1860	1961	1884	1998	1950	1897	1972	1976	1977	1926	1965	1934	1924	1898	1896	1865	1827	1825	1938	1949	1970	1953	2094	2099	2023	1966	2021	2005	2003	1990	1980	1907	1980	2013	2008	2014	2047	2081	2111	2033	2124	2116
1874	1797	1891	1787	1957	1918	1757	1829	1846	1858	1904	1888	1932	1952	1929	1958	1873	1889	1991	1963	1940	1919	1939	1828	1811	1770	1878	1980	2001	2019	2043	2077	1998	2007	2027	1978	2042	1993	2036	2009	1981	2025	2008	2066	2067	2068	2031	2063	2042	2033
1869	1854	1869	1889	1859	1833	1871	1825	1902	1904	1833	1919	1924	1853	1917	1820	1873	1925	1922	1974	1957	1906	1864	1836	1800	1907	1849	1970	2001	2001	1960	2054	2030	2140	2057	1952	1965	2005	1967	2060	2089	2056	2006	2070	2002	2039	2064	2068	2070	2020
1906	1928	1898	1947	1878	1860	1843	1785	1905	1868	1843	1906	1954	1892	1843	1874	1855	1920	1959	1936	1864	1986	1868	1922	1923	1902	1973	1991	1998	1933	2007	2013	2100	2032	2127	1981	2031	1974	1964	2038	2057	2018	2006	2012	2071	2052	2058	2073	2154	2097
1878	1871	1970	1886	1870	1797	1846	1883	1860	1848	1935	1905	1851	1922	1892	1905	1810	1891	1928	1872	1986	1993	2057	1945	1935	1972	1938	1933	2033	1985	2017	2044	2006	2036	2095	1941	1988	1949	1965	2067	2052	2056	2119	2055	2072	2139	2110	2112	2073	2036
1904	1945	1853	1818	1913	1833	1817	1855	1863	1849	1941	1847	1915	1808	1842	1953	1898	1902	1937	1996	1982	1902	1951	1960	1926	2003	1999	2097	1984	1983	1991	2050	2035	2147	2028	2007	1935	1962	1941	2019	2038	1953	2030	2020	1972	2070	2076	2012	1993	2031
1910	1881	1924	1873	1861	1804	1936	1819	1853	1867	1924	1891	1924	1973	1936	1921	1858	1921	1965	1902	1883	1934	1985	2025	2003	1966	2041	1992	1968	1962	2045	2076	2029	2053	1946	1939	1874	1891	1921	2041	2118	2014	2088	2005	2056	2127	1977	2007	2049	1904
1964	1911	1771	1888	1878	1794	1855	1885	1887	1906	1952	2014	1858	1937	1906	1964	1959	2001	1936	1963	1903	1992	1979	2017	2073	1945	2055	1965	2006	2049	1980	2022	1971	2001	2005	1934	1932	2005	1965	2042	1974	1998	2039	2091	2065	2032	1997	1961	1929	1952
1877	1840	1858	1857	1880	1900	1841	1836	1881	1988	1952	1958	1987	1932	1936	1945	2025	2015	1957	2032	2025	2035	1920	1972	1925	1960	2042	2013	2075	1874	1981	2004	1983	2041	1940	1896	1905	1967	1940	1857	1949	1968	2094	1926	1994	2048	1994	1996	1896	1959
2009	1877	1910	1873	1897	1885	1893	1884	1917	1937	2012	1873	1944	1944	1974	2018	2121	2108	2042	1993	2053	1946	1994	1952	1936	2007	1998	2019	1936	1999	1906	1939	1945	2003	1898	2032	1912	2011	1922	2025	2021	2151	2006	2076	1946	1983	2014	1991	2055	1954
1896	1977	1921	1860	1873	1892	1927	1893	1911	1978	1938	1891	1954	1950	1937	2023	2064	2045	2019	1972	2050	2035	1987	2025	2027	2038	1991	2045	1901	2023	1973	1915	1984	2009	1973	1861	1981	2017	2031	2085	2152	2124	2008	2033	2003	1995	2083	1992	2088	2016
1897	1856	1915	1928	1863	1942	1908	2002	1874	1965	2000	1891	1986	1932	1942	1995	2031	2051	2049	1996	2066	2043	2010	2008	1973	2016	2030	2023	1885	1960	1945	2030	1959	1946	1974	1857	2009	1989	2021	2064	2014	2072	2070	2041	2108	1997	2120	2047	2166	2093
1870	1845	1869	1802	1819	1872	1866	1969	2000	1944	2061	1931	2057	1943	2065	2014	2046	2082	1971	1983	2031	2079	2044	2002	1999	2116	1940	1854	1962	1946	1913	2000	1989	1911	2026	1894	2045	2022	2042	2080	2047	2129	2032	2085	2004	2057	2138	2054	2090	2005
1888	1918	1871	1812	1969	1871	1928	2043	1988	1970	2005	2005	2031	2055	2014	2091	2066	2150	2027	2023	2014	2065	2027	2043	2066	2020	1902	1890	1920	1962	1870	2083	1997	2024	2031	1984	1998	2037	2092	2118	2144	2071	2092	2078	2009	2084	2030	2131	2081	2022
1853	1859	1923	1866	1794	1789	1974	1996	1947	2006	2070	2016	1995	2068	2015	2146	2091	2087	1975	1938	1971	2006	2064	1998	2058	1998	1994	1941	1967	2042	2029	2122	2101	2040	1976	2016	2005	2079	2031	2157	2156	2091	2097	2094	2134	2065	2054	2017	2041	2010
1907	1921	2008	1932	1925	1932	1941	1968	1890	2003	2070	1978	1967	2093	2061	2159	2183	2193	2085	2089	1926	2114	1933	2010	2088	2024	1950	1973	1998	1986	2062	2099	2086	2077	2069	2044	2068	2066	2060	2066	2099	2123	2035	2044	2069	2036	2013	2097	2141	2131
1899	1936	1984	1947	1908	1979	1849	1939	1938	2016	1983	1982	1991	2044	2052	2090	2046	2011	1966	2012	1994	1964	2030	2028	2054	1978	2047	2033	1989	2087	2109	2127	2067	2062	2075	2118	2075	2069	2131	2035	2078	2051	1996	2067	2022	2010	2057	2045	2082	2190
2050	1995	1969	1995	1854	1886	1968	1941	2011	2002	2059	2047	1953	2017	2156	2033	2120	2088	2026	1962	1938	1984	2021	2011	2050	2035	2010	2032	2123	2122	2031	2075	2081	2023	2082	2028	2007	2068	2103	2142	2091	2032	2074	2169	2114	2099	2126	2057	2068	2095
1979	1975	2079	1964	1939	1899	2044	1949	1962	1859	1991	1973	2066	2023	2061	2076	2054	2012	1928	1996	1963	1987	1956	1981	2078	2051	1934	2028	2082	2145	2096	2033	2071	2178	1922	2079	2114	2056	1989	1976	2032	2089	1991	2091	2044	2020	2070	2103	2166	2080
2019	1970	1972	1958	1943	1928	2044	1987	1955	1953	1917	2011	1972	2091	2060	2073	1977	2027	2006	1992	1987	1974	1892	2020	2012	2026	1993	2057	2161	2102	2154	2066	2022	2002	2037	2014	2027	2066	2011	1996	2113	2035	2013	2038	2130	2059	2116	2115	2170	2055
1946	1981	1926	1920	1937	1922	2003	1958	1940	1952	1963	1939	2005	2117	1953	2055	1999	1987	2006	1952	1889	1936	2024	1960	1981	1948	1954	1941	2178	2109	2069	1965	2032	1906	1966	2041	2073	2050	1989	2070	1965	1995	1985	2093	2069	2159	2091	2118	2095	2081
1950	1924	1944	1927	1867	1908	1943	1976	1927	1901	1996	1932	2007	2070	1992	1957	1935	1994	1976	1895	1937	1960	2085	2021	1962	1994	2030	2109	2012	2081	2143	2029	1997	2091	1956	1967	2067	1992	2029	2013	2104	1974	2016	2198	2093	2031	2046	2058	2003	2005
1907	1956	1931	1908	1915	1997	1901	1980	1944	1935	1925	1971	2045	2075	1962	2003	1911	1960	1982	2057	1939	1979	2026	1961	1917	1984	2064	2012	2034	2082	2025	1990	1936	1994	2050	2060	2089	2050	2173	1949	2124	2045	2179	2078	2053	2141	2154	2061	2076	2027
1862	1904	1994	1934	1859	1884	1908	1922	1865	1921	2031	2005	2078	2087	1981	1988	1889	1942	1971	1966	1995	2000	1940	1981	1991	1993	2020	2053	2039	2052	1968	1882	1952	2019	2074	2057	2055	2027	2062	2021	2094	2132	2092	2073	2104	2130	2114	2140	2028	2099
1915	1866	1990	1874	1772	1945	1938	1953	1915	1953	2018	1980	2018	2015	2023	1965	2040	1923	1979	2031	1976	1993	1953	2028	2093	2033	2080	2105	2095	2074	2035	1927	1983	2006	1992	2088	2045	2025	2125	2108	2116	2129	2172	2132	2105	2120	2093	2023	2093	2054
1904	1901	1880	1857	1828	1889	1871	1950	1899	2018	1990	1906	2071	2107	2097	2108	2016	2054	2020	2051	2032	1987	2020	2034	2017	2156	2094	2082	2151	2068	2086	1938	2014	2069	2022	1948	2082	2124	2116	2061	2063	2093	2153	2086	2025	2078	1992	2072	2074	2031
1956	2017	1911	1920	1844	1813	1928	1878	1934	2038	1980	2015	2037	2080	2048	2034	2068	2070	2137	2056	2098	2057	2049	2021	2070	2145	2140	2176	2107	2095	1974	2086	2076	2051	2085	2051	2065	2124	2227	2099	2145	2128	2129	2139	2010	2049	2096	1974	2048	2092
1953	1994	1945	1860	1807	1942	1912	1858	1982	1960	2035	1997	2080	2086	2105	2026	2109	1992	2041	2024	2035	2020	2075	2009	2040	2153	2157	2124	2096	2019	2039	1977	2106	2136	2122	2138	2058	2128	2157	2205	2198	2110	2140	2100	2086	2032	1999	2075	2088	2078
1925	1898	1879	1825	1909	1983	1886	1985	1927	2048	1930	1995	1998	2097	1967	1999	2054	2107	2192	2089	2000	2022	1990	1977	2079	2081	2084	2156	1990	2022	2025	2057	2179	2121	2164	2093	2074	2139	2107	2078	2133	2096	2189	2195	2061	2034	2063	2089	2091	2096
1848	2022	1946	1987	1944	1879	1981	1976	1906	2008	1893	1919	2000	2077	1906	2056	2133	2132	2045	2059	2023	1998	2138	2013	2047	2161	2035	2020	2089	1998	2015	2028	2048	2070	2066	2199	2169	2146	2084	2111	2110	2085	2093	2030	2085	2079	2060	2102	2043	2072
1956	1927	1882	1953	1934	2034	2034	1852	1912	2082	1946	1912	2038	2044	2014	2027	2017	2049	2067	1922	2000	1969	2024	1942	1984	2114	2098	2083	2115	2053	2035	2024	2133	2087	2202	2095	2148	2177	2047	2028	2079	2062	2092	2144	2075	2094	2000	1965	2113	2162
1947	1948	1984	1961	1996	2025	2005	2008	1908	2008	2021	1996	1960	2054	1980	2091	2038	2051	2009	1966	1969	2010	2052	2032	2068	2054	2090	1932	2022	2063	2001	2013	2069	2209	2136	2104	2146	2100	2106	2086	1935	2033	1982	2079	2089	2087	2180	2096	2014	2030
1973	1994	2039	1971	1991	1957	2001	2031	2032	1981	1953	2049	2086	1937	2051	2052	2031	1961	1873	1958	1954	1931	2004	2033	2017	2086	2038	2007	2099	2051	2060	2132	2193	2219	2107	2064	2135	2065	1991	2048	2044	2050	2096	2142	2044	2048	2045	2014	2093	1942
1955	2084	1954	1966	2024	1948	2053	2023	1904	2025	1981	1993	2064	1975	2004	2017	2019	2048	2025	1950	1967	2043	1927	2047	1999	2047	2104	2093	2075	2113	2158	2234	2173	2184	2136	2104	2115	2126	2147	2092	2120	2112	2041	2055	2055	2100	2027	2064	2063	2032
2080	2010	2044	1996	1922	2001	2029	2019	2067	2068	2008	1995	2051	1983	2019	2037	1946	2103	2002	1988	1975	2053	2145	2040	2093	2082	1998	2192	2050	2064	2188	2231	2105	2152	2108	2126	2098	2078	2109	2051	2011	2095	2015	2037	2142	2115	2106	2088	2085	2008
2107	2115	2086	1997	1988	1995	1995	1993	2064	1984	2086	1995	2009	2089	2041	1990	2107	2007	2102	2162	2007	2111	2104	2046	2116	2127	2105	2109	2111	2121	2178	2090	2136	2068	2057	2036	2104	2090	2060	2140	2167	2180	2011	2062	2068	2126	2025	2097	2047	2022
1991	2003	1972	1944	1924	2053	1964	1980	1989	2037	2041	2015	1921	2025	1993	2033	2123	2093	2067	2021	2172	2128	2040	2062	2131	2137	2203	2078	2078	2160	2066	2083	2084	2051	2029	2044	2033	2127	2130	2069	2119	2199	2121	2098	2168	2007	2105	2043	2062	2102
2024	2080	2066	1853	2048	1902	1946	1870	1972	2003	2034	1992	2032	2012	2044	2036	2018	2077	2071	2078	2019	2078	2100	2086	2030	2090	2098	2131	2218	2131	2131	2176	2143	2118	2127	2012	2113	2044	2032	2128	2226	2191	2080	2085	2078	2020	2050	2170	2129	2157
1967	2033	1980	1954	1902	2015	1981	1978	2026	2033	1980	2086	1981	2067	2027	2073	2112	2095	2041	2077	2097	2116	2109	2017	2121	1989	2011	2063	2087	2109	2172	2168	2109	2115	2105	2166	2045	2128	2175	2123	2141	2123	2189	2107	2075	2088	1979	2155	2107	2189
2077	2073	1995	1920	1938	1911	2056	1945	1914	2002	1930	1959	2038	2057	2015	2034	2091	2049	2100	2053	2087	2109	2069	2057	2078	2035	2112	2053	2089	2186	2111	2097	2183	2084	2182	2112	2155	2171	2114	2119	2138	2195	2138	2170	2103	2105	2078	2087	2121	2155
2077	2043	2049	1932	1928	1960	1989	1938	1974	1940	1922	2022	1947	2054	1959	2058	2043	2098	2026	1970	2058	2004	2018	2027	2119	2076	2106	2021	2103	2112	2099	2127	2187	2169	2196	2068	2052	2193	2078	2090	2098	2140	2128	2114	2096	2036	2075	2057	2174	2045
1972	2057	2064	2011	2061	2078	1996	2025	1933	2044	2026	2033	2146	2002	2050	2023	2055	2108	2006	2121	2072	1966	2026	2063	2091	2100	2109	2107	2118	2142	2233	2185	2119	2156	2180	2149	2110	2139	2106	2159	2127	2192	2154	2084	2151	2069	2094	2042	2130	2140
2056	1980	2015	2030	2021	2114	2090	2012	2071	1935	1981	2012	2072	2016	2055	2069	2149	2061	2089	2094	2125	2035	2001	2093	2038	2095	2097	2118	2226	2060	2171	2189	2191	2176	2152	2190	2099	2127	2047	2103	2048	2138	2075	2145	2119	2103	1994	2082	2070	2192
2005	2036	2019	2045	2124	2040	2035	2046	2002	2054	2017	1960	1976	2019	2072	2053	2154	2151	2074	2102	2137	2149	2056	2046	2158	2036	2186	2162	2128	2135	2184	2146	2110	2194	2144	2112	2137	2105	2067	2185	2009	2116	2087	2061	2127	2137	2118	2025	2118	2127
1966	2019	2013	1995	2046	2095	2090	1955	2045	2074	2058	2038	2103	2101	2102	2060	2134	2149	2183	2034	2134	2115	2024	2094	2093	2166	2200	2054	2065	2111	2124	2127	2154	2057	2060	2123	2077	2146	2121	2125	2092	2061	2080	2040	2144	2124	2097	2000	2078	2186
2052	2020	2089	2037	2067	2074	2008	2052	2035	2078	2069	2040	2067	2123	1994	2190	2124	2094	2214	2072	2112	2099	1911	2068	2111	2074	2128	2196	2157	2226	2111	2066	2094	2127	2134	2058	2102	2067	2134	2172	2099	2038	2079	2156	2014	2131	2136	2049	2138	2082
1992	2060	2086	2021	2089	1972	1986	2045	2084	2127	2083	2060	1988	2105	2117	2131	2149	2211	2138	2103	2157	2081	2095	2138	2067	2086	2264	2111	2149	2120	2152	2022	2192	2093	2068	2104	2131	2071	2165	2129	2073	2064	2063	2102	2053	2075	2171	2156	2142	2168
2034	2043	2153	2025	2079	2079	1987	1974	2051	2042	2188	2059	1991	2088	2123	2039	2213	2094	2083	2140	2134	2029	2065	1991	2097	2185	2190	2040	2099	2201	2081	2083	2062	2042	2030	2074	2117	2142	2116	2168	2076	1984	2028	2095	1968	2086	2123	2209	2149	2139
2039	2005	2039	2049	1928	1946	2051	1990	2021	2003	2086	2062	1996	2015	2063	2113	2101	2090	2196	2072	2149	2131	2128	2072	2072	2137	2201	2198	2107	2134	2083	2083	2068	2085	2028	1994	2097	2192	2155	2191	2091	2097	2027	2081	2086	2070	2170	2193	2205	2173
2020	2058	2065	1969	2077	2006	2015	2060	1970	2032	2011	2063	2007	2107	1974	2141	2155	2104	2103	2129	2162	2072	2082	2160	2123	2136	2078	2198	2244	2112	2103	2043	2082	2091	2101	2087	2140	2184	2076	2056	2127	2087	2135	2072	2074	2179	2180	2172	2236	2153
2135	2170	2124	2069	2047	2100	1984	2046	2044	2005	2033	2079	2052	2146	2076	2127	2115	2069	2028	2089	2037	2178	2117	2075	2179	2129	2189	2116	2179	2129	2118	1987	2054	2199	2145	2174	2116	2193	2149	2151	2111	2105	2122	2070	2122	2140	2092	2132	2237	2105
2090	2133	2198	2134	2052	2024	1992	1984	1999	1957	2021	2058	2044	2051	2105	2183	2161	2067	2134	2084	2124	2148	2162	2180	2194	2199	2006	2124	2163	2096	2210	2131	2141	2103	2124	2123	2199	2145	2140	2085	2169	2056	2095	2144	2085	2063	2064	2140	2157	2152
2124	2113	2127	2073	2056	2033	2020	1941	1995	2050	2062	1998	2029	2083	2080	2236	2144	2115	2130	2134	2053	2204	2143	2167	2294	2131	2123	2089	2208	2154	2181	2127	2226	2142	2145	2177	2160	2073	2024	2181	2127	2060	2184	2094	2165	2129	2144	2091	2089	2139
2142	2076	2146	2082	2071	2029	1906	1954	1914	2111	2079	2016	2103	2117	2177	2162	2090	2026	2103	2150	2054	2185	2215	2207	2093	2153	2088	2069	2072	2142	2181	2158	2064	2145	2191	2156	2103	2028	2181	2107	2172	2101	2205	2167	2128	2110	2082	2116	2150	2110
2064	2031	2108	2000	2032	2083	1964	1976	1988	2076	1985	2080	2054	2128	2079	2164	2120	2128	2131	2066	2158	2198	2188	2217	2151	2178	2129	2129	2086	2168	2109	2095	2095	2126	2221	2105	2130	2029	2088	2133	2119	2159	2125	2139	2096	2140	2112	2149	2127	2129
2051	2137	2057	2047	1993	2055	2032	2013	2013	1995	2073	2050	2175	2203	2105	2143	2175	2102	2120	2166	2230	2214	2234	2126	2197	2180	2200	2078	2066	2142	2149	2219	2191	2210	2224	2161	2017	2176	2024	2115	2135	2084	2152	2106	2161	2126	2191	2119	2139	2153
2048	2091	2031	2061	1999	2020	1922	1977	2007	2031	2082	2116	2150	2111	2126	2101	2021	2067	2097	2167	2091	2138	2131	2220	2210	2242	2132	2110	2223	2108	2139	2228	2207	2158	2126	2152	2122	2080	2208	2139	2203	2045	2144	2246	2236	2157	2075	2059	2064	2118
2060	2036	2071	1964	2130	2018	1986	1999	2036	2032	2075	2108	2051	2104	2110	2167	2067	2165	2133	2097	2119	2179	2200	2140	2226	2219	2091	2164	2202	2193	2172	2182	2230	2142	2197	2108	2158	2151	2163	2148	2149	2122	2151	2160	2137	2067	2139	2120	2112	2064
2071	2036	2086	2000	2013	2017	1900	1965	2032	2051	2125	2091	2081	2116	2049	2037	2098	2152	2147	2095	2102	2172	2141	2175	2179	2195	2074	2132	2145	2197	2185	2165	2257	2194	2075	2099	2129	2151	2202	2124	2177	2125	2040	2207	2229	2070	2183	2105	2178	2048
2133	2045	2102	1984	2020	1951	2024	1930	2061	2074	2087	2122	2063	2075	2030	2060	2178	2069	2146	2154	2146	2169	2096	2143	2263	2166	2177	2154	2177	2159	2124	2174	2177	2019	2071	2131	2150	2149	2156	2166	2166	2187	2163	2173	2169	2126	2153	2186	2226	2196
2037	2035	2068	2053	2012	2123	2106	2037	2163	2166	2127	2008	2086	2106	2032	2073	2053	2100	2099	2098	2082	2054	2072	2140	2146	2189	2214	2182	2160	2149	2127	2122	2058	2121	2092	2064	2105	2147	2105	2225	2159	2155	2136	2070	2097	2184	2113	2179	2113	2088
2128	2036	2058	2072	2078	2007	2106	2084	2064	2107	2120	2063	2011	1962	2069	2178	2216	2172	2082	2049	2165	2065	2137	2103	2052	2140	2139	2177	2144	2214	2142	2159	1998	2071	2168	2111	2167	2175	2271	2271	2193	2173	2135	2163	2209	2138	2211	2146	2178	2137
2074	2075	2047	2019	2029	2099	2008	2067	2106	2104	2144	2092	2016	2068	2100	2211	2157	2176	2115	2199	2103	2132	2158	2121	2184	2234	2128	2124	2142	2088	2094	2041	2199	2129	2194	2199	2264	2163	2276	2335	2178	2166	2124	2161	2155	2116	2307	2161	2167	2138
2029	2033	2021	2045	2101	2103	2071	2035	2107	2046	1964	2011	2131	2118	2089	2125	2266	2234	2197	2178	2131	2178	2201	2252	2155	2134	2195	2154	2182	2165	2111	2119	2053	2171	2210	2220	2221	2299	2215	2191	2126	2129	2087	2169	2208	2169	2219	2281	2172	2140
2025	2139	1938	2081	2027	1985	2088	2066	2074	2063	2075	2019	2066	2126	2085	2197	2119	2234	2184	2157	2221	2174	2046	2309	2187	2213	2106	2112	2170	2118	2185	2073	2165	2176	2179	2160	2198	2164	2248	2177	2167	2130	2154	2059	2105	2112	2201	2126	2265	2062
1950	2048	2112	2041	2099	2055	2027	2082	2080	2027	2071	2039	2075	2062	2092	2154	2272	2066	2226	2202	2168	2194	2055	2279	2229	2256	2207	2172	2102	2208	2127	2173	2035	2165	2141	2223	2227	2202	2160	2068	2096	2138	2094	2102	2088	2214	2155	2178	2210	2126
2026	2108	2108	2019	2005	2005	2073	2089	2055	2030	2048	2129	1953	2083	2130	2155	2199	2091	2087	2177	2160	2139	2204	2161	2153	2207	2157	2133	2171	2181	2140	2125	2123	2109	2157	2255	2148	2141	2122	2064	2074	2102	2049	2131	2159	2094	2173	2239	2166	2032
2016	2074	1992	2125	2035	2066	2063	1986	1964	2075	2050	2076	2156	2109	2202	2113	2153	2160	2145	2079	2139	2133	2214	2107	2158	2196	2174	2086	2124	2115	2155	2125	2107	2162	2116	2235	2080	2040	2102	2128	2051	2085	2119	2111	2207	2175	2183	2171	2173	2152
2011	2064	2125	2069	2096	2046	1935	2048	1980	2109	2051	2078	2146	2077	2086	2171	2080	2081	2192	2191	2219	2195	2138	2126	2228	2088	2117	2152	2093	2192	2120	2078	2118	2156	2129	2154	2132	2086	2184	2075	2151	2180	2163	2159	2124	2224	2291	2163	2069	2066
2119	2085	2040	2055	2049	2030	1994	2013	2151	2114	2083	2061	2114	2126	2121	2126	2152	2222	2131	2202	2169	2102	2044	2157	2189	2149	2175	2196	2131	2299	2237	2187	2208	2227	2094	2087	2066	2090	2152	2143	2146	2092	2163	2197	2177	2234	2196	2178	2266	2150
2089	2022	2052	1971	2003	2017	2160	2050	2183	2144	2089	2173	2153	2134	2085	2139	2133	2134	2215	2163	2167	2075	2151	2143	2118	2157	2097	2192	2215	2234	2264	2268	2259	2192	2182	2218	2098	2125	2171	2045	2105	2169	2229	2180	2210	2145	2141	2226	2111	2070
2044	2050	2048	1972	2006	2065	2044	2074	2123	2157	2198	2153	2048	2132	2070	2114	2214	2162	2190	2130	2161	2138	2156	2059	2115	2083	2156	2188	2190	2208	2277	2158	2209	2197	2154	2166	2096	2130	2175	2312	2228	2149	2137	2192	2116	2204	2110	2167	2164	2065
2008	1969	1968	1964	2025	2062	2078	2124	2334	2163	2236	2159	2069	2143	2136	2051	2157	2134	2194	2147	2274	2118	2187	2232	2151	2060	2153	2126	2115	2179	2280	2122	2258	2197	2232	2144	2133	2115	2177	2214	2202	2302	2165	2205	2178	2151	2182	2199	2148	2222
1981	1919	2008	1968	2024	2054	2135	2125	2177	2112	2279	2099	2081	2137	2144	2043	2087	2145	2162	2111	2139	2147	2195	2070	2123	2097	2213	2161	2116	2219	2275	2313	2116	2125	2027	2097	2145	2155	2224	2081	2125	2221	2262	2198	2220	2172	2082	2172	2192	2240
1967	1988	2116	2065	1974	2059	2113	2068	2197	2158	2225	2083	2144	2198	2060	2121	2040	2104	2213	2138	2126	2101	2107	2088	2123	2125	2084	2111	2144	2162	2156	2209	2275	2157	2072	2070	2116	2171	2181	2223	2197	2234	2113	2290	2244	2181	2124	2254	2179	2228
2004	2025	2113	2003	1943	2106	2138	2035	2129	2151	2138	2115	2128	2225	2077	2124	2162	2100	2125	2205	2201	2124	2210	2161	2280	2276	2167	2157	2224	2188	2271	2257	2195	2111	2199	2175	2276	2163	2091	2243	2238	2134	2251	2182	2125	2174	2190	2167	2200	2193
1950	2016	2037	1975	1925	2071	2050	2024	2076	2111	2161	2146	2117	2079	2012	2156	2184	2152	2172	2242	2153	2038	2213	2238	2158	2104	2221	2190	2178	2160	2239	2178	2176	2103	2233	2135	2267	2141	2322	2235	2271	2163	2291	2306	2234	2196	2224	2232	2215	2356
2022	2059	2090	1999	1996	2122	2045	2014	2092	2246	2125	2042	2133	2112	2099	2137	2128	2185	2182	2246	2305	2254	2173	2185	2185	2350	2157	2239	2188	2224	2223	2198	2119	2115	2220	2312	2222	2202	2221	2250	2225	2159	2267	2294	2162	2238	2243	2238	2229	2205
2106	2131	2072	1901	2077	2042	2074	2175	2185	2210	2134	1992	2113	2157	2106	2163	2149	2110	2304	2292	2186	2254	2186	2208	2231	2238	2337	2335	2168	2203	2199	2285	2137	2236	2223	2217	2189	2166	2158	2223	2307	2266	2192	2209	2236	2193	2234	2212	2231	2253
2105	2116	2104	1995	2024	1991	2027	2090	2082	2193	2099	2155	2177	2141	2111	2141	2181	2143	2195	2238	2157	2065	2163	2224	2338	2254	2232	2221	2162	2250	2228	2196	2224	2172	2223	2216	2168	2257	2284	2149	2254	2285	2302	2211	2167	2154	2273	2200	2247	2297
2138	2091	2076	1955	2006	2077	1989	2061	2085	2100	2138	2151	2069	2123	2169	2116	2235	2218	2194	2135	2091	2083	2220	2236	2240	2199	2261	2125	2161	2173	2232	2244	2280	2261	2164	2199	2205	2250	2208	2181	2250	2284	2232	2177	2136	2192	2301	2181	2253	2194
2176	2104	1981	2131	2063	2100	2111	2020	2110	2035	2089	2221	2042	2125	2140	2147	2127	2148	2150	2092	2096	2142	2227	2104	2164	2198	2194	2199	2165	2107	2236	2277	2246	2079	2274	2131	2136	2247	2241	2238	2186	2230	2240	2152	2207	2219	2191	2171	2196	2283
2102	2062	2080	2058	1988	2021	2104	2099	2054	2171	2155	2204	2081	2178	2203	2119	2080	2219	2121	2183	2172	2147	2213	2194	2226	2210	2194	2171	2268	2304	2188	2104	2216	2250	2297	2191	2203	2185	2200	2227	2195	2224	2166	2165	2213	2229	2123	2240	2237	2321
2113	2133	2087	2034	2160	2100	2097	2088	2066	2092	2175	2071	2128	2275	2221	2072	2139	2118	2185	2130	2130	2168	2178	2184	2253	2219	2198	2305	2283	2387	2209	2237	2230	2295	2247	2275	2214	2143	2098	2092	2187	2201	2256	2174	2336	2226	2132	2150	2229	2269
2020	2148	2061	2115	2132	2098	2085	2125	2014	2131	2150	2040	2172	2232	2176	2070	2100	2168	2250	2113	2153	2306	2189	2279	2249	2233	2199	2220	2215	2330	2283	2307	2177	2276	2360	2220	2196	2134	2092	2244	2187	2191	2285	2198	2247	2126	2246	2209	2285	2267
2058	2183	2073	2052	2124	1997	2025	2018	2073	2112	2118	2223	2135	2202	2085	2170	2090	2220	2157	2166	2240	2201	2168	2328	2209	2212	2184	2304	2294	2218	2332	2260	2211	2273	2307	2284	2152	2215	2121	2083	2207	2326	2320	2310	2230	2233	2190	2189	2154	2368
2027	2128	2131	2061	2094	2049	2154	2039	2053	2090	2192	2110	2217	2204	2179	2185	2197	2257	2166	2197	2162	2302	2299	2279	2280	2143	2312	2136	2213	2199	2216	2229	2333	2241	2354	2226	2094	2219	2128	2206	2171	2176	2255	2259	2221	2195	2303	2268	2254	2312
2013	2153	2031	2086	2077	2092	2020	1996	2141	2092	2166	2210	2230	2210	2197	2155	2248	2143	2168	2117	2196	2315	2266	2268	2192	2173	2202	2241	2059	2152	2160	2264	2225	2260	2221	2233	2188	2228	2235	2157	2215	2265	2284	2239	2208	2323	2181	2283	2186	2328
2121	2136	2116	2109	1978	2094	1987	2096	2029	2145	2159	2313	2159	2159	2159	2220	2225	2244	2196	2204	2237	2234	2264	2237	2173	2132	2193	2214	2189	2189	2240	2185	2190	2274	2187	2203	2242	2299	2243	2188	2156	2111	2220	2382	2291	2292	2260	2341	2186	2255
2133	2144	2132	2168	2014	2141	1985	2076	2103	2136	2163	2174	2177	2170	2284	2250	2319	2223	2123	2181	2235	2286	2186	2276	2163	2231	2240	2182	2128	2162	2219	2140	2239	2203	2274	2228	2249	2272	2215	2251	2182	2170	2295	2242	2316	2188	2274	2248	2261	2223
2200	2151	2185	2067	2001	2044	2089	2042	2045	2071	2177	2189	2209	2209	2281	2292	2227	2140	2172	2185	2268	2310	2258	2193	2263	2164	2312	2206	2111	2139	2234	2238	2287	2230	2143	2152	2275	2199	2297	2223	2205	2293	2272	2321	2384	2245	2221	2289	2233	2235
2107	2208	2131	2048	2006	2051	2102	2027	2022	2077	2170	2140	2240	2199	2275	2218	2290	2110	2163	2229	2207	2208	2230	2144	2225	2196	2212	2211	2291	2176	2224	2264	2170	2178	2265	2247	2233	2195	2246	2209	2174	2262	2329	2380	2341	2229	2220	2287	2259	2175
2241	2194	2190	2018	2070	2022	2057	2079	2097	2102	2190	2174	2214	2335	2272	2208	2139	2061	2158	2264	2170	2141	2222	2241	2232	2199	2153	2323	2158	2320	2298	2127	2213	2177	2224	2197	2209	2262	2219	2106	2260	2174	2371	2276	2352	2262	2172	2307	2232	2196
2065	2079	2206	2160	2157	2011	2103	2136	2085	2191	2239	2195	2240	2258	2344	2355	2161	2187	2222	2343	2291	2211	2119	2191	2185	2178	2287	2202	2215	2217	2177	2244	2139	2190	2182	2154	2275	2309	2314	2222	2178	2270	2334	2279	2239	2229	2190	2235	2216	2209
2220	2038	2121	2101	2097	2107	2044	2042	2147	2196	2295	2260	2159	2228	2250	2190	2198	2244	2199	2302	2251	2112	2226	2216	2179	2231	2143	2196	2101	2259	2107	2117	2173	2128	2121	2160	2130	2253	2206	2281	2224	2307	2225	2332	2313	2261	2280	2262	2309	2238
2157	2022	2081	2063	2106	2092	2073	2055	2201	2261	2132	2241	2229	2243	2265	2185	2185	2218	2451	2364	2198	2169	2196	2136	2202	2131	2127	2106	2131	2235	2153	2183	2160	2175	2116	2195	2226	2245	2304	2256	2261	2190	2135	2280	2272	2313	2173	2268	2257	2326
2191	2083	2129	2060	2033	2121	2080	2182	2160	2181	2096	2089	2190	2195	2272	2251	2199	2207	2219	2207	2257	2030	2164	2165	2076	2145	2078	2185	2147	2243	2167	2238	2177	2292	2223	2219	2195	2183	2283	2337	2187	2279	2145	2214	2310	2394	2189	2256	2311	2302
2067	2154	2116	2246	2148	2099	2068	2124	2106	2155	2162	2223	2155	2261	2176	2244	2248	2279	2252	2230	2170	2126	2152	2120	2146	2150	2119	2229	2115	2201	2188	2253	2100	2185	2250	2193	2203	2211	2256	2246	2256	2219	2317	2340	2323	2366	2200	2330	2194	2236
2171	2199	2110	2149	2102	2099	2131	2072	2105	2068	2102	2180	2160	2185	2251	2209	2205	2054	2218	2212	2157	2272	2218	2265	2287	2103	2226	2200	2254	2238	2235	2152	2217	2253	2242	2233	2218	2220	2287	2312	2327	2319	2305	2336	2363	2232	2305	2350	2272	2295
2174	2263	2217	2248	2194	2196	2152	2087	2140	2133	2125	2178	2225	2153	2228	2184	2275	2221	2208	2229	2197	2219	2187	2336	2202	2097	2187	2205	2153	2275	2229	2219	2208	2205	2294	2263	2308	2365	2278	2290	2257	2334	2369	2382	2372	2265	2242	2262	2206	2181
2184	2187	2146	2127	2141	2111	2120	2114	2120	2134	2195	2277	2307	2197	2164	2141	2283	2218	2178	2109	2195	2230	2208	2316	2205	2198	2165	2315	2291	2303	2241	2237	2173	2245	2325	2318	2355	2283	2238	2279	2253	2332	2289	2210	2312	2319	2202	2243	2205	2220
2080	2136	2158	2167	2092	2111	2085	2128	2157	2137	2068	2166	2240	2222	2164	2185	2175	2340	2237	2171	2125	2206	2236	2380	2370	2288	2296	2386	2236	2402	2249	2235	2192	2242	2200	2311	2288	2284	2266	2279	2263	2223	2289	2279	2243	2395	2231	2203	2205	2267
2114	2107	2178	2139	2206	2118	2137	2187	2096	2238	2202	2223	2198	2284	2240	2132	2176	2182	2183	2156	2205	2265	2219	2253	2272	2298	2166	2312	2315	2288	2339	2224	2238	2297	2346	2469	2377	2324	2332	2319	2382	2235	2260	2311	2301	2335	2307	2246	2311	2373
2114	2218	2168	2070	2184	2135	2204	2307	2210	2195	2209	2170	2214	2219	2273	2215	2194	2112	2254	2133	2166	2128	2146	2224	2157	2325	2381	2232	2296	2328	2282	2301	2273	2335	2339	2346	2319	2305	2281	2343	2315	2396	2253	2270	2294	2270	2220	2305	2244	2368
2136	2205	2191	2166	2211	2197	2230	2237	2258	2227	2269	2228	2157	2226	2251	2309	2143	2142	2170	2242	2113	2251	2205	2229	2261	2266	2266	2310	2340	2358	2318	2344	2281	2354	2369	2335	2433	2373	2383	2280	2310	2304	2301	2323	2375	2346	2289	2362	2352	2347
2119	2125	2103	2055	2088	2174	2130	2222	2223	2190	2153	2193	2191	2186	2213	2224	2060	2148	2138	2118	2175	2287	2195	2249	2285	2230	2310	2260	2312	2249	2382	2343	2277	2274	2243	2311	2286	2477	2377	2361	2352	2316	2286	2425	2348	2436	2271	2412	2333	2349
2178	2154	2112	2088	2136	2198	2157	2204	2164	2141	2121	2187	2129	2186	2162	2217	2156	2089	2065	2222	2110	2304	2267	2198	2273	2337	2272	2327	2279	2144	2276	2237	2265	2275	2279	2399	2588	2433	2491	2350	2370	2424	2344	2392	2260	2261	2405	2528	2388	2297
2109	2087	2036	2158	2106	2111	2173	2158	2039	2213	2146	2163	2139	2216	2202	2361	2226	2152	2207	2144	2143	2293	2266	2267	2258	2403	2329	2310	2309	2216	2330	2398	2238	2343	2435	2509	2506	2506	2333	2425	2385	2374	2464	2376	2265	2267	2410	2374	2378	2309
2160	2163	2126	2249	2121	2081	2156	2152	2144	2081	2135	2239	2117	2238	2270	2273	2229	2187	2214	2240	2203	2264	2278	2276	2293	2340	2393	2313	2281	2326	2244	2313	2338	2378	2308	2324	2346	2272	2258	2133	2334	2336	2358	2425	2348	2232	2272	2315	2389	2347
2134	2176	2236	2191	2057	2094	2180	2046	2125	2177	2081	2112	2112	2205	2241	2224	2134	2182	2256	2193	2238	2223	2265	2291	2284	2293	2390	2284	2248	2378	2278	2249	2335	2274	2279	2366	2169	2270	2203	2157	2216	2267	2281	2431	2375	2419	2317	2367	2332	2251
2160	2155	2087	2154	2029	2221	2145	2081	2098	2095	1995	2083	2043	2216	2209	2238	2160	2139	2197	2150	2405	2194	2245	2287	2354	2438	2271	2190	2185	2290	2357	2301	2281	2248	2190	2306	2436	2379	2237	2303	2248	2212	2281	2247	2266	2378	2372	2263	2315	2265
2085	2208	2050	2097	2087	2095	2206	2080	2055	2204	2106	2098	2167	2196	2151	2179	2183	2096	2175	2226	2208	2200	2271	2326	2326	2487	2324	2295	2349	2331	2355	2324	2315	2141	2411	2391	2463	2444	2389	2352	2388	2349	2341	2285	2325	2276	2298	2355	2214	2271
2091	2230	2153	2054	2082	2228	2120	2176	2030	2104	2174	2022	2081	2232	2299	2223	2188	2087	2267	2282	2347	2293	2267	2296	2389	2299	2315	2340	2347	2375	2397	2315	2201	2328	2554	2526	2440	2336	2281	2239	2308	2433	2277	2407	2336	2222	2271	2368	2249	2313
2243	2228	2164	2126	2217	2220	2127	2160	2155	2125	2166	2127	2188	2272	2263	2271	2235	2033	2270	2252	2371	2347	2263	2344	2228	2236	2272	2272	2340	2310	2214	2120	2298	2358	2429	2319	2152	2063	2167	2115	2192	2228	2320	2382	2397	2265	2297	2352	2333	2245
2194	2141	2151	2090	2095	2143	2081	2097	2104	2212	2040	2161	2243	2199	2277	2313	2181	2323	2199	2309	2285	2260	2377	2303	2384	2293	2337	2232	2419	2293	2284	2200	2275	2452	2336	2340	2059	2023	2035	2067	2022	2033	2235	2339	2411	2296	2289	2278	2270	2195
2222	2194	2190	2145	2027	2050	2078	2030	2075	2034	2151	2212	2249	2251	2361	2174	2256	2247	2298	2296	2395	2334	2319	2352	2395	2295	2242	2303	2285	2398	2247	2250	2358	2433	2388	2120	2090	2111	2183	2244	2187	1995	2080	2228	2424	2374	2240	2224	2287	2277
2143	2136	2164	2081	2112	2079	2063	2070	2023	2065	2082	2054	2177	2236	2316	2362	2351	2214	2317	2303	2343	2319	2370	2366	2366	2293	2355	2360	2331	2252	2212	2257	2344	2426	2265	2129	2013	2250	2390	2494	2254	1981	1953	2322	2550	2378	2075	2215	2235	2268
2041	2017	2131	2109	2062	2020	2019	2087	1989	2049	2054	2149	2154	2293	2265	2347	2298	2256	2334	2238	2253	2325	2323	2404	2358	2305	2305	2380	2396	2275	2215	2187	2339	2381	2332	2069	2030	2306	2420	2487	2283	1936	1957	2262	2408	2391	2184	2063	2269	2197
2103	2094	2128	2056	2043	2055	1961	2040	2015	2061	2091	2195	2192	2263	2280	2292	2249	2268	2305	2229	2407	2255	2426	2438	2460	2266	2255	2485	2430	2348	2293	2226	2354	2323	2276	2111	1975	2034	2221	2155	1968	1818	1911	2339	2437	2347	2063	2254	2273	2153
2074	2162	2090	2035	2068	2017	2125	2099	2125	2168	2108	2120	2298	2251	2164	2180	2229	2269	2289	2213	2253	2326	2425	2519	2383	2254	2287	2336	2438	2275	2152	2182	2349	2378	2341	2314	2150	1977	1947	1872	1842	1970	2228	2411	2320	2049	2125	2270	2169	2156
2196	1963	2198	2081	2081	2034	2118	2103	2091	2111	2197	2237	2194	2239	2247	2242	2134	2212	2308	2278	2120	2248	2344	2505	2417	2250	2253	2352	2339	2272	2288	2216	2304	2307	2377	2297	2102	2060	1959	2032	2102	2195	2358	2303	2132	2100	2111	2305	2142	2192
2150	2067	2159	2088	2165	2104	2049	2054	2072	2097	2103	2099	2249	2164	2176	2237	2259	2050	2230	2212	2268	2340	2392	2300	2369	2282	2226	2238	2458	2320	2229	2229	2193	2343	2277	2346	2221	2257	2258	2254	2288	2376	2304	2282	2146	2069	2247	2237	2106	2138
2008	2136	2218	2135	2090	2084	2105	2138	2069	2088	2220	2181	2171	2273	2125	2193	2172	2210	2183	2251	2184	2273	2330	2460	2300	2204	2210	2222	2264	2281	2280	2313	2318	2377	2350	2352	2475	2274	2333	2399	2315	2295	2240	2136	2144	2234	2341	2205	2067	2253
2189	2117	2123	2056	2121	2037	2055	2078	2085	2015	2105	2319	2269	2300	2225	2221	2295	2173	2166	2190	2136	2200	2282	2408	2202	2218	2165	2120	2245	2227	2186	2229	2351	2200	2203	2162	2260	2265	2260	2329	2120	2160	2129	2098	2305	2203	2256	2065	2178	2195
2055	2119	2146	1979	1992	2083	2124	2105	2130	2129	2208	2283	2210	2290	2235	2353	2283	2238	2195	2250	2126	2354	2247	2328	2333	2253	2199	2215	2242	2261	2225	2150	2320	2232	2244	2222	2222	2187	2033	2180	2102	2181	2218	2255	2393	2196	2057	2113	2135	2270
2013	2079	2140	2102	2090	2036	2140	2121	2164	2183	2225	2300	2275	2220	2259	2330	2231	2216	2344	2303	2269	2301	2408	2264	2342	2169	2248	2163	2231	2236	2231	2240	2347	2393	2262	2301	2079	2234	2171	2212	2150	2285	2276	2233	2261	2262	2241	2246	2235	2147
2056	2134	2053	2014	2082	1974	2024	2083	1973	2064	2067	2262	2333	2316	2298	2315	2309	2172	2251	2162	2310	2279	2329	2363	2278	2114	2208	2279	2260	2192	2132	2249	2183	2325	2291	2120	2361	2149	2178	2239	2139	2181	2171	2139	2224	2231	2174	2251	2185	2312
2062	2003	2056	2041	2016	1926	2022	2082	2054	2073	2120	2199	2235	2289	2286	2175	2319	2184	2137	2196	2236	2401	2298	2256	2190	2202	2285	2302	2176	2240	2141	2212	2201	2279	2229	2035	2206	2117	2183	2126	2156	2102	2152	2242	2250	2151	2113	2202	2293	2290
2021	2124	2050	2081	2038	2079	2113	2134	2026	2094	2214	2158	2303	2187	2314	2207	2222	2300	2248	2231	2248	2270	2270	2316	2260	2146	2297	2309	2166	2267	2182	2247	2240	2171	2258	2080	2231	2094	2203	2039	2137	2149	2103	2191	2242	2216	2114	2051	2133	2290
2120	2128	2160	2034	2029	1944	2046	1958	1989	2127	2164	2196	2329	2353	2242	2252	2124	2121	2181	2208	2290	2285	2298	2334	2309	2236	2125	2144	2204	2165	2292	2197	2237	2273	2205	2128	2139	2164	2083	2183	2046	2195	2232	2189	2133	2124	2207	2095	2172	2240
2150	2140	2180	2011	2080	2024	2064	2046	2111	2100	2149	2156	2232	2206	2255	2353	2140	2218	2219	2197	2199	2349	2331	2200	2215	2233	2323	2197	2227	2106	2201	2218	2174	2238	2226	2243	2211	2198	2163	2195	2139	2180	2158	2132	2040	2106	2163	2146	2125	2203
2111	2167	2116	2069	2094	2091	2180	1991	2269	2178	2196	2163	2220	2182	2202	2193	2221	2192	2202	2123	2164	2277	2414	2235	2116	2233	2252	2193	2212	2214	2141	2160	2230	2202	2132	2156	2220	2251	2237	2092	2128	2135	2150	2081	2148	2185	2140	2246	2134	2035
2118	2225	2198	2141	2109	2082	2228	2259	2267	2241	2185	2374	2315	2219	2162	2142	2076	2187	2233	2327	2280	2250	2259	2274	2172	2136	2230	2216	2134	2243	2171	2179	2262	2194	2160	2086	2121	2188	2001	2064	2129	2206	2183	2145	2185	2227	2179	2177	2160	2142
2151	2181	2203	2099	2046	2145	2120	2187	2154	2125	2230	2335	2165	2327	2217	2147	2191	2231	2073	2218	2279	2195	2285	2343	2223	2282	2216	2256	2218	2107	2221	2095	2295	2195	2178	2191	2083	2142	2114	2222	2105	2205	2160	2258	2155	2136	2070	2228	2139	2229
2184	2180	2112	2087	1933	2087	2122	2032	2063	2175	2188	2169	2199	2218	2120	2229	2313	2282	2146	2210	2212	2280	2268	2199	2311	2281	2094	2223	2227	2141	2179	2220	2177	2264	2204	2243	2149	2236	2189	2224	2148	2119	2088	2195	2199	2212	2182	2255	2234	2210
2024	2143	1994	2041	2025	2029	2076	2086	2031	2072	2208	2095	2122	2157	2148	2239	2272	2257	2264	2193	2266	2331	2223	2177	2288	2238	2176	2184	2182	2247	2288	2251	2283	2279	2270	2131	2227	2198	2228	2184	2129	2082	2190	2235	2195	2257	2216	2288	2306	2223
2042	2058	2051	2036	2154	2078	2021	2127	2081	2110	2154	2103	2089	2097	2084	2199	2139	2261	2297	2238	2228	2216	2301	2240	2207	2274	2270	2108	2255	2329	2231	2170	2213	2149	2245	2209	2150	2191	2138	2196	2175	2178	2189	2264	2263	2133	2224	2231	2273	2243
2065	2016	2065	2055	2163	2167	2111	2167	2213	2137	2213	2195	2209	2115	2183	2117	2175	2262	2329	2139	2173	2165	2306	2299	2253	2254	2342	2194	2245	2332	2321	2191	2203	2224	2207	2075	2241	2128	2157	2305	2104	2239	2210	2172	2180	2127	2251	2240	2301	2209
2131	2184	2168	2052	2035	2118	2101	2078	2148	2143	2282	2259	2213	2195	2306	2219	2177	2166	2203	2295	2322	2164	2221	2285	2276	2150	2260	2166	2067	2336	2335	2306	2240	2199	2108	2168	2202	2229	2154	2235	2126	2198	2159	2195	2060	2082	2183	2262	2247	2278
2116	2127	2138	1931	1990	1965	1986	1979	2106	2089	2228	2346	2392	2217	2306	2243	2159	2166	2220	2268	2406	2335	2206	2270	2199	2262	2245	2219	2202	2250	2243	2229	2256	2222	2197	2122	2134	2191	2138	2112	2141	2181	2118	2147	2192	2178	2145	2150	2255	2158
2199	2135	2028	2052	1938	1959	1983	2021	2154	2115	2274	2259	2298	2364	2360	2329	2287	2178	2116	2272	2330	2375	2274	2215	2244	2247	2121	2175	2171	2077	2209	2238	2061	2210	2179	2158	2125	2198	2224	2109	2101	2148	2122	2160	2199	2086	2084	2171	2205	2124
2194	2141	2017	2047	1961	2008	1975	2045	2009	2095	2134	2165	2253	2278	2384	2313	2317	2316	2284	2191	2349	2295	2089	2079	2286	2312	2188	2162	2073	2143	2244	2223	2096	2091	2116	2154	2126	2252	2252	2072	2100	2166	2131	2172	2119	2089	2084	2163	2178	2211
2143	2100	1963	2043	2056	2007	2011	1985	2049	2037	2013	2078	2185	2098	2197	2318	2310	2244	2149	2211	2178	2324	2196	2074	2268	2259	2171	2027	2099	2167	2075	2205	2214	2183	2107	2123	2286	2289	2149	2130	2119	2128	2173	2152	2165	2226	2164	2182	2160	2232
2080	2049	1995	2037	2064	2089	2164	2040	2040	2035	2034	2029	2100	2203	2156	2233	2446	2308	2144	2093	2230	2337	2256	2189	2134	2271	2194	2120	2197	2171	2100	2320	2135	2089	2107	2098	2177	2179	2257	2033	2151	2077	2069	2189	2179	2215	2183	2266	2244	2165
2024	1991	2007	1996	2022	1976	2078	2064	2143	2084	1974	2041	2054	2119	2088	2206	2323	2382	2184	2123	2241	2234	2302	2130	2222	2278	2192	2114	2128	2212	2125	2195	2134	2106	2187	2177	2141	2104	2170	2145	2167	2119	2231	2163	2230	2319	2264	2099	2163	2083
1952	1962	1943	2119	2041	2053	1967	2054	2071	2060	2024	2004	1971	2169	2062	2297	2300	2238	2204	2130	2151	2227	2282	2309	2200	2358	2216	2116	2134	2226	2159	2164	2135	2126	2166	2161	2260	2200	2141	2162	2106	2104	2200	2240	2252	2240	2176	2215	2194	2114
1945	1920	1976	2000	2050	2128	2120	2063	2115	2035	2026	1983	1978	2044	2098	2202	2266	2248	2177	2095	2184	2305	2377	2246	2209	2213	2289	2219	2195	2238	2119	2208	2232	2185	2246	2168	2241	2082	2241	2145	2192	2119	2104	2200	2289	2252	2248	2199	2238	2244
1969	1973	1993	1969	2052	2048	2104	2017	2007	2029	2062	2043	1963	2099	2185	2084	2346	2345	2118	2187	2148	2198	2391	2195	2191	2377	2234	2165	2218	2238	2206	2305	2206	2201	2311	2278	2192	2123	2172	2131	2123	2148	2161	2196	2149	2143	2238	2332	2224	2236
1977	1911	1932	2010	2000	2075	2035	1928	1976	2007	1987	2044	1982	2106	2130	2379	2261	2330	2213	2115	2116	2252	2261	2209	2211	2256	2214	2152	2190	2257	2283	2289	2307	2131	2225	2107	2273	2230	2120	2169	2212	2183	2092	2219	2247	2209	2206	2163	2256	2299
2002	1905	2009	1846	1942	1939	1995	2056	1914	1992	2093	2065	2014	2086	2129	2271	2304	2289	2153	2087	2178	2205	2262	2228	2247	2332	2249	2106	2222	2322	2146	2226	2157	2137	2126	2161	2217	2195	2149	2204	2079	2246	2185	2103	2172	2196	2253	2258	2295	2238
2034	2012	1911	1975	1968	1980	1978	1841	1969	1991	2070	1959	2037	2146	2288	2247	2337	2208	2156	2092	2213	2288	2357	2195	2206	2205	2181	2051	2163	2168	2124	2196	2185	2090	2159	2248	2262	2220	2247	2051	2180	2143	2233	2154	2110	2156	2161	2190	2199	2284
2097	2013	2000	1916	1906	1950	1946	1846	1923	1981	1934	2026	1965	2111	2266	2288	2342	2149	2192	2064	2181	2299	2257	2219	2290	2333	2187	2148	2184	2281	2138	2236	2156	2200	2124	2188	2287	2284	2065	2119	2156	2056	2112	2147	2254	2130	2188	2194	2166	2295
2149	2058	2010	1999	1955	1878	1915	1910	1909	1974	2033	2031	2086	2197	2280	2300	2136	2167	2067	2058	2171	2293	2184	2158	2266	2342	2181	2119	2263	2233	2143	2259	2155	2225	2199	2253	2309	2144	2205	2093	2165	2059	2117	2128	2114	2211	2067	2172	2182	2263
2168	2102	2053	2020	1912	1957	1930	1864	1908	2015	2058	2130	2156	2279	2250	2316	2159	2138	2111	2160	2236	2278	2213	2250	2256	2255	2165	2126	2193	2187	2198	2244	2192	2209	2176	2111	2243	2289	2147	2175	2124	2154	2146	2206	2121	2117	2098	2188	2108	2200
2161	2181	2120	1960	1993	1975	2042	1937	1990	1988	2003	2067	2169	2264	2140	2245	2085	2083	2192	2357	2305	2319	2251	2179	2282	2257	2132	2122	2142	2170	2197	2117	2159	2267	2181	2223	2212	2202	2092	2141	2179	2235	2146	2216	2113	2132	2253	2197	2262	2220
2058	2093	2091	2122	2070	2092	1926	2060	2023	2063	2125	2262	2128	2218	2081	2224	2139	2200	2226	2218	2265	2115	2122	2124	2302	2251	2208	2261	2151	2193	2159	2142	2141	2073	2215	2255	2205	2347	2104	2128	2180	2276	2226	2108	2116	2161	2141	2170	2292	2220
2069	1976	2119	2049	2104	2115	2036	1983	2078	2102	2191	2236	2045	2102	2160	2011	2068	2157	2124	2172	2195	2083	2142	2175	2171	2196	2180	2247	2176	2162	2236	2065	2135	2112	2106	2186	2278	2293	2054	2200	2232	2216	2250	2129	2185	2226	2208	2223	2313	2252
1991	1889	1965	1995	2106	1989	2003	2098	2155	2176	2222	2157	2088	2005	1977	2128	2134	2213	2241	2161	2086	2132	2139	2227	2128	2195	2343	2129	2150	2210	2162	2098	2229	2120	2160	2107	2243	2240	2252	2136	2277	2262	2203	2193	2155	2141	2252	2280	2261	2291
2076	2016	1865	1958	1892	2053	2042	2042	2054	2089	2029	1979	1989	2022	1974	2075	2119	2189	2107	2039	2050	2262	2147	2142	2128	2223	2162	2113	2240	2248	2076	2157	2076	2145	2086	2129	2204	2213	2239	2262	2226	2307	2278	2236	2078	2227	2293	2347	2292	2275
2164	2051	1905	1895	1882	1887	1990	1952	1992	2089	2022	2053	1889	1983	2153	2130	2131	2094	2007	2098	2267	2104	2058	2115	2235	2225	2147	2080	2225	2168	2205	2215	2118	2117	2151	2131	2200	2211	2306	2180	2243	2303	2237	2138	2185	2220	2307	2246	2262	2286
2087	2101	2048	2012	1890	1955	2001	1949	1983	2006	2099	2120	1988	2023	2013	2018	2094	2008	1968	2007	2213	2123	2158	1985	2247	2203	2205	2178	2191	2237	2185	2186	2059	2134	2100	2215	2220	2215	2275	2240	2223	2308	2207	2179	2190	2148	2239	2297	2267	2319
2016	1994	2056	2020	2033	1952	2124	2040	2070	2089	2129	2000	2001	2078	1989	2039	2067	2160	2056	2154	2169	2169	2013	2261	2163	2102	2223	2130	2171	2149	2238	2118	2165	2087	2160	2181	2247	2285	2202	2268	2235	2236	2267	2190	2184	2215	2351	2302	2333	2270
1971	1961	1998	1937	1945	1965	1977	2068	1964	2119	2062	1996	2035	1980	1963	1974	2014	2053	2001	2050	2063	2140	2150	2110	2239	2215	2202	2123	2112	2085	2205	2218	2116	2082	2123	2188	2251	2299	2186	2285	2167	2244	2297	2234	2106	2190	2206	2246	2282	2376
2063	1899	1939	1904	1846	1950	1891	1965	1970	1930	2025	2006	1928	1972	2055	2031	2047	2064	2014	2055	2137	2126	2109	2119	2135	2286	2175	2103	2146	2171	2245	2289	2148	2081	2141	2201	2324	2276	2262	2315	2157	2218	2354	2190	2186	2134	2119	2167	2263	2258
2014	1984	2122	1845	1984	1971	2013	1942	1927	1911	2090	2043	1934	2027	2036	2054	2008	1963	2102	2104	2164	2138	2029	2154	2266	2193	2164	2067	2166	2193	2251	2193	2154	2114	2230	2238	2279	2153	2215	2281	2257	2191	2245	2193	2204	2178	2132	2270	2230	2195
2008	2057	2009	2019	2008	2051	1960	2007	1985	2028	2043	2093	2066	1958	2012	1933	2071	2104	2013	2113	2055	2058	2141	2198	2172	2146	2156	2156	2122	2141	2227	2258	2261	2241	2104	2247	2226	2290	2161	2131	2200	2233	2216	2254	2174	2133	2199	2196	2297	2267
1948	1922	1847	1905	1851	2046	2028	1973	1931	1957	2152	2080	1988	1973	1933	2057	2101	2102	2039	2036	2073	2052	1994	2036	2062	2144	2082	2123	2160	2150	2181	2221	2197	2169	2183	2172	2250	2286	2182	2113	2088	2198	2273	2287	2222	2151	2172	2279	2276	2220
1955	2045	1972	1841	1921	1903	1878	1896	1952	2051	2028	1954	1983	1967	2084	2174	1944	2134	1961	2054	2022	2101	2083	2046	2153	2090	2113	2082	2131	2182	2202	2211	2168	2186	2080	2147	2217	2202	2207	2141	2165	2255	2209	2187	2204	2133	2150	2106	2332	2239
1958	1982	1955	2034	1929	1959	1910	1897	1961	1987	2092	2091	2054	2058	2086	2116	2032	2033	2039	2159	2034	1982	2034	2008	2055	2010	2098	2060	1965	2156	2120	2126	2073	2114	2183	2183	2196	2281	2211	2111	2169	2163	2212	2264	2211	2186	2222	2095	2324	2159
1944	1927	1983	1960	1909	1935	1964	1887	1947	1978	2055	2068	1987	2046	2048	2095	2130	2073	2068	2016	2066	2084	2054	1995	1999	2009	2030	2070	1975	2064	2162	2087	1991	2154	2075	2095	2194	2182	2081	2074	2128	2129	2214	2203	2139	2226	2110	2138	2213	2141
1932	1944	1960	1938	2002	1911	1940	1910	1952	2008	2060	2049	2104	2043	2097	2112	2047	2038	2017	2084	2187	2138	2046	2029	1991	1997	2040	2114	2092	2107	2063	2108	2176	2056	2116	2138	2151	2193	2092	2090	2052	2108	2131	2139	2114	2174	2115	2156	2085	2200
1983	1996	1900	1920	1866	1919	1982	1919	1942	1934	2083	2049	2067	2025	2022	2070	1999	1905	2048	2011	2128	2057	2032	2043	2058	2145	2082	1993	1974	2053	2046	2102	2071	2124	1999	2108	2086	2137	2090	2048	2152	2112	2143	2262	2069	2192	2213	2092	2133	2117
1927	1929	1864	1920	1933	1960	1915	1938	1861	1996	1979	1992	2020	2063	2002	1994	2002	1987	1970	2004	1982	2131	2075	2043	1991	1996	2052	1943	2009	2010	2093	1987	2023	2054	1992	2092	2002	2124	2086	2098	2035	2123	2128	2063	2118	2122	2205	2060	2096	2110
1898	1912	1891	1816	1937	1905	1977	2004	1909	1931	1962	2011	1941	2056	1919	2029	2014	2020	1998	2119	2078	2063	2115	2008	1982	1976	2104	1946	1942	2012	2047	2007	2062	2034	2110	2062	2058	2097	2051	2031	2048	2105	2192	2204	2121	2075	2094	2124	2043	2157
1865	1947	1930	1814	1808	1957	2013	2068	1935	1932	2006	2047	1963	2001	2019	2035	1992	2014	1999	2037	2026	2078	2132	2047	2012	2087	1997	2052	2026	1965	2019	1934	2044	1972	2022	2027	2090	2142	2117	2077	2042	2166	2206	2170	2129	2130	2123	2167	2188	2210
1825	1839	1889	1862	1857	1905	2001	2000	2018	2015	2048	1986	1985	1923	1987	2026	2060	2042	1926	2027	2002	2100	1925	2032	2065	2015	1997	2087	1931	1996	1960	2023	2165	1962	2076	2143	2000	2135	2032	2150	2017	2120	2104	2058	1956	2049	2162	2074	2158	2148
1822	1865	1798	1803	1886	2024	1871	1900	1867	2071	1938	2119	2000	1936	1982	1986	1970	1983	2102	1951	2139	1981	2018	2057	2020	2126	2129	1985	1937	1988	2066	2053	2065	2019	2064	2043	2063	2076	2151	2076	2104	2083	2086	2115	2040	2162	2150	2166	2255	2142
1803	1921	1838	1847	1940	1937	1914	1898	1942	1928	2026	1889	2044	1918	1914	1951	2132	2011	2019	1995	2068	2036	2040	2028	2069	1982	2021	1985	1954	2019	2013	2074	1960	1973	1956	1983	2034	2132	2114	2051	1977	2059	2136	2114	2081	2035	2089	2107	2174	2146
1833	1835	1817	1769	1820	1816	1853	1793	1804	1875	1872	1911	1965	1874	1908	1953	2062	1910	1983	1925	1976	1981	2015	1981	1994	2057	2038	2051	2112	2071	2067	2051	2075	2014	2018	1957	2223	2108	2159	2035	2019	1998	2037	2117	2079	2114	1975	2134	2218	2236
1862	1882	1920	1815	1829	1867	1925	1864	1868	1894	1841	1900	1898	1836	1950	1880	1922	1927	1967	1938	1994	2085	2019	1971	2070	2031	2084	2069	2146	2074	2024	2098	2038	2065	2059	2032	2095	2071	2177	2059	2027	2068	2062	2090	2044	2063	1963	2002	2106	2187
1872	1936	1935	1869	1841	1802	1902	1902	1875	1889	1763	1900	1895	1831	1871	1958	1975	1906	1934	1910	2014	2051	2044	2060	2034	2171	2126	1993	2104	2049	2107	1954	2117	2019	2051	2071	2026	2109	2061	2061	2086	2049	1993	2137	2126	2060	2088	1978	2140	2119
1924	1929	1941	1896	1897	1867	1837	1880	1878	1850	1785	1884	1978	1811	1846	1912	2010	2023	1914	1943	1979	2036	1994	2111	2029	2145	2091	2149	2027	2061	2108	2060	1980	2163	2056	2165	2096	2062	2000	2030	2082	1997	2124	2118	2200	2071	2015	2074	2062	2170
1881	1987	1873	1896	1807	1904	1880	1872	1832	1867	1792	1837	1909	1925	1835	1978	1961	1919	1933	1876	1984	1983	1959	2024	2077	2029	2033	2138	2072	2035	2128	2150	2173	2226	2046	2105	2087	2057	2129	2108	2021	2059	2103	2033	2183	2060	2040	2022	2183	2159
1824	1969	1921	1851	1859	1900	1856	1881	1877	1767	1879	1887	1863	1954	1865	1822	1894	1883	1937	1887	1949	1930	1979	2060	2016	2152	2075	2120	2060	2036	2029	2158	2220	2123	2116	2056	2032	2176	2090	2132	2077	2115	2098	2059	2139	2088	2032	2068	2195	2143
1894	1878	1841	1893	1749	1834	1820	1865	1879	1898	1809	1990	1942	1926	1844	1910	1839	1971	1925	1928	1890	1896	1950	1993	2012	1997	2131	2087	2032	2022	2125	2076	2166	2232	2129	2127	2104	2164	2169	2182	2141	1954	2045	2103	2083	2132	2040	2095	2159	2306
1866	1926	1854	1769	1777	1754	1847	1843	1866	1842	1848	1901	1916	1908	1862	1973	1929	2013	1952	1962	1888	2022	2028	1935	1940	2000	1945	2042	2105	2090	2032	2185	2231	2150	2205	2032	2117	2131	2065	2088	2124	2073	2079	2013	2112	2172	2059	2065	2108	2215
1822	1942	1901	1796	1840	1847	1838	1923	1869	1912	1886	1838	1925	1951	1926	1913	1936	1960	1932	1940	1992	1895	1968	1992	1985	1945	1972	2067	2019	2138	2071	2108	2140	2112	2027	2002	2188	2028	2188	2143	2135	2079	2020	2075	2044	2085	2080	2036	2183	2187
1852	1865	1892	1882	1758	1812	1866	1863	1843	1915	1878	1973	1901	1964	1938	1929	1903	1970	1961	1931	1911	1926	2026	1940	1924	1886	1996	2018	2018	2035	1995	2127	2120	2133	2091	2077	2026	2202	2196	2215	2101	2012	1982	2071	2084	2178	2069	2053	2137	2137
1778	1876	1887	1897	1824	1810	1723	1896	1923	1908	1913	1905	1934	1867	1842	1852	1957	1991	1991	1945	1909	1873	2001	1955	1998	1957	1923	2050	2017	2136	2082	2028	2174	2056	2080	2069	2100	2016	2113	2099	2097	2078	2026	2087	2113	2141	2081	2120	2031	2000
1848	1852	1815	1825	1833	1743	1828	1839	1954	1918	1888	1925	1965	2030	1887	1948	1834	2014	1975	1875	1882	2051	1983	2031	1898	1868	1905	1974	2001	2160	2003	2055	2163	2174	2021	2027	1973	2172	2103	2118	2207	2021	2105	2065	2186	2170	2144	2153	1943	2051
1776	1902	1836	1866	1754	1848	1793	1884	1904	1910	1946	1919	2001	1914	1957	2012	1912	1928	1986	1975	1928	2069	1992	2022	1965	2010	1931	2020	2009	2120	2031	1957	2010	2128	2108	2083	2081	2075	2166	2090	2100	2085	2140	2109	2083	2162	2151	2052	2061	1954
1841	1846	1852	1796	1838	1766	1853	1866	1873	1875	1824	1910	1954	1927	2024	1914	1880	1889	1939	1991	1917	2021	1948	2038	1960	1917	2048	2036	2076	2039	1962	1907	2023	2002	2119	2041	2156	2038	2080	2089	2116	2162	2059	2082	2108	2275	2159	2098	2016	2022
1852	1826	1832	1827	1827	1748	1815	1836	1912	2031	1910	1930	1987	1878	1972	1940	1916	1872	2048	1948	1986	1915	1937	2044	2005	2046	1973	2050	2014	2043	2000	1910	2055	2135	2083	2109	1997	1985	2032	2010	2044	2092	2085	2089	2135	2062	2202	2017	2022	2045
1824	1863	1792	1872	1880	1850	1818	1932	1912	1939	1925	1931	1919	2018	1988	1983	1943	1982	1954	1965	1978	1993	1975	1932	1975	2082	1958	2026	1947	1984	1919	1933	1902	2083	2169	2077	1992	1955	2038	2054	2095	2051	2122	2019	2031	2059	2174	2062	2077	2075
1904	1863	1919	1805	1812	1784	1871	1913	1946	1931	1905	1805	1931	1969	1993	1948	1958	1882	1963	1924	1929	1898	1996	2011	2043	2034	2047	1931	1942	2058	1990	1929	1943	2045	2084	2007	1979	1927	1936	2119	2157	2085	2048	2028	2087	2112	2076	2068	2068	2035
1807	1728	1754	1774	1760	1866	1839	1766	1870	1893	1889	1892	1891	1974	1964	1973	1871	1915	1963	1964	1950	1903	2009	1990	1939	1932	1983	1957	1961	2043	1954	1932	1923	1962	2097	2023	2041	1953	1990	2121	2050	2062	2026	2045	2012	2034	2012	2059	1999	2048
1730	1777	1781	1772	1765	1813	1867	1795	1837	1837	1850	1901	1928	1926	1940	1904	1937	1931	1963	2060	1990	2036	1922	2014	2121	2030	1951	1879	1960	1922	2042	1941	1975	1929	1963	2052	2013	2070	1978	1961	2128	2038	2086	1909	2079	1913	2066	2105	1994	1978
1794	1770	1760	1733	1766	1847	1798	1874	1879	1928	1834	1881	1866	1919	1867	1943	1944	1941	1936	2034	2009	1942	1967	1968	1905	2009	1955	1901	1977	2122	1968	1954	1961	1884	1961	2012	2021	2001	2074	2013	2104	2094	1986	2028	1941	2039	2037	2001	2074	2055
1876	1768	1838	1824	1782	1716	1730	1815	1826	1944	1895	1845	1868	1912	1901	1977	1943	1988	1897	2010	1982	1996	1976	1941	1895	1916	1909	1955	2003	2067	2057	1985	1871	1901	1950	2000	1988	1973	1920	1944	2059	2019	2069	2015	1963	1918	2033	2099	2094	2047
1754	1836	1795	1801	1788	1868	1759	1770	1830	1885	1901	1893	1875	1916	1929	1946	1931	1876	1979	1937	1985	1965	1901	2001	1881	1904	1950	1979	1941	1957	2034	1960	2005	1953	2062	1984	2052	1972	1884	1953	2022	2064	1973	2004	1923	1900	2031	2227	2153	2137
1806	1833	1834	1676	1732	1747	1836	1769	1871	1852	1917	1928	1840	1852	1935	1876	2014	2006	1958	1993	2006	1887	1965	1942	1906	2004	1976	2016	2039	1976	2054	2047	2010	1991	2000	1970	1977	1963	1928	1884	2020	1943	1993	2022	2033	2004	2024	2118	2063	2136
1811	1855	1815	1771	1862	1814	1841	1766	1780	1826	1938	1936	1835	1799	1914	1888	1959	1956	2004	1918	1962	1946	1963	1913	1875	1948	1846	2020	1926	1936	1972	2014	2011	2031	1993	1925	2007	2007	1952	2013	2016	2054	1957	1994	1977	2051	1962	2189	2127	2052
1754	1767	1791	1791	1753	1736	1745	1848	1859	1872	1927	1843	1796	1782	1852	1913	1976	1935	1961	1889	1993	2008	1869	1886	1956	1891	1974	1922	1896	1932	1930	2009	2035	1935	1900	1903	1991	1953	1912	1961	2022	1924	1990	1965	1972	2107	1988	1985	2093	2108
1741	1782	1801	1728	1895	1740	1809	1826	1804	1797	1895	1890	1865	1824	1944	1999	1937	1915	1849	1960	1943	1893	1917	1869	1917	1917	1913	1972	1937	1959	1917	1975	1993	1895	1903	1933	1854	2031	1982	1980	1935	1914	1908	1883	2150	2029	1965	2057	2059	2061
1775	1764	1828	1801	1820	1766	1771	1860	1775	1895	1877	1884	1976	1969	1881	1881	1977	1891	1957	1875	1920	1914	1857	1971	2024	1965	1909	1888	1948	1945	1984	1959	2043	1942	2007	1960	1990	1935	1946	1954	1924	1888	1982	2006	2089	2052	2024	1959	2032	2111
1733	1771	1855	1813	1836	1831	1886	1828	1784	1806	1903	1880	1890	1964	1945	1935	1906	1861	1902	1906	1943	1888	2010	1922	1942	1952	1925	1985	1867	1996	2020	2015	1965	1987	2003	1899	1922	1997	1974	1822	1865	1881	1932	2088	2136	2098	1914	2004	2002	2080
1823	1806	1844	1755	1753	1750	1873	1707	1777	1880	1874	1837	1986	1908	1955	1952	1939	1905	1937	1915	1918	1963	1896	1937	1972	1921	2031	1957	1988	1993	2016	1952	2003	1907	1981	2010	2036	1981	1969	1820	1848	1883	2054	2080	2128	2035	2008	1964	2019	2158
1774	1837	1803	1758	1801	1812	1823	1847	1809	1791	1867	1881	1898	1882	1902	1883	1896	1895	1811	1951	2001	2018	1914	2011	1898	1926	1958	2051	1978	2032	2008	2054	1964	2043	2048	1999	2000	1918	2073	2003	1885	1887	2062	2152	2062	2099	2046	2067	2082	2158
1689	1772	1862	1762	1828	1748	1763	1815	1785	1860	1774	1900	1837	1919	1905	1863	1821	1838	1911	1891	1995	1900	1907	2031	1929	1944	1930	2003	2059	2013	2035	1925	1975	1892	1938	2040	2023	2026	1943	2063	1943	1981	2010	2052	2098	2031	1991	1957	2009	2016
1829	1740	1861	1794	1778	1864	1859	1755	1712	1769	1719	1932	2021	1942	1911	1830	1947	1961	1876	1909	1963	1909	1921	1881	1966	1935	2000	2095	1993	2027	1985	1880	2078	1919	2044	2003	1963	1950	2042	1942	2041	1897	2024	1991	2094	2043	2026	2023	2089	2195
1748	1780	1818	1818	1785	1843	1770	1811	1813	1802	1815	1816	1855	1906	1958	1853	1904	1899	1926	1920	1980	1937	1903	1902	1978	1948	2025	1971	2087	1959	1977	1842	1990	2068	2037	1955	1993	1942	2015	2120	2034	1970	2005	2021	2025	2095	2074	2112	2013	2118
1806	1734	1770	1761	1794	1812	1863	1804	1874	1878	1882	1937	1933	1913	1918	1903	1920	1955	1931	1826	1881	1847	1978	1957	1993	1977	2010	1990	1883	1970	1924	1949	2015	2014	1959	1901	1932	1992	2040	2014	1977	2030	1954	1970	2147	2084	2113	2020	2153	2016
1719	1851	1762	1806	1768	1830	1755	1833	1826	1928	1945	1838	1987	1856	1899	1948	1938	1863	1870	1876	1872	1967	1937	1934	2044	1924	1982	2033	1926	1928	1907	1977	2061	1981	1971	1953	1828	1935	1999	2032	1999	2015	2038	2066	2051	2016	2069	2085	2090	2061
1647	1756	1749	1831	1707	1769	1823	1811	1934	1904	1823	1880	1944	1961	1886	1890	1951	1907	1825	1832	1894	1790	1920	1823	2010	1883	1995	1915	1863	1975	1959	1969	2013	1907	1934	1975	1875	1962	2029	2037	1986	1957	2026	1939	2038	1974	2080	2002	2001	2003
1697	1800	1783	1805	1717	1787	1796	1806	1873	1854	1898	1955	1945	1876	1873	1937	1790	1929	1891	1954	1857	1805	1901	1945	1972	1935	1917	1980	1941	1893	1905	1879	1943	1942	2025	1903	1927	1966	1958	1995	2018	1979	1965	1986	1943	1943	2016	2111	2000	1989
1746	1770	1840	1731	1824	1806	1727	1845	1785	1835	1883	1933	1848	1910	1899	1891	1930	1849	1896	1920	1850	1847	1860	1917	1939	1868	1934	1882	1929	1929	1958	1917	1955	1970	2018	1971	1889	1931	1961	1920	2066	2004	2013	1972	1936	1964	2178	2005	2068	2029
1701	1782	1771	1714	1767	1755	1807	1838	1823	1893	1858	1914	1875	1894	1964	1923	1934	1855	1916	1917	1847	1969	1904	2024	1855	1943	1931	1893	1847	1910	1986	2003	1929	1908	2034	2083	2042	1974	1907	2005	1980	2035	2000	1994	2017	2007	2009	1991	2046	1963
1721	1730	1765	1735	1777	1831	1781	1787	1854	1885	2010	1904	1798	1916	1922	1956	1892	1818	1921	1893	1896	1901	1925	1936	1941	1982	1866	1911	1956	1959	1991	1985	1950	1955	1942	1983	2087	1945	1882	1954	1994	2014	2013	1966	2000	1940	1959	2093	2075	2045
1698	1803	1717	1819	1803	1878	1827	1811	1794	1774	1895	1857	1815	1850	1947	1945	2007	1895	1843	1941	1974	1915	1983	1926	1936	2057	1967	2008	2000	1963	2001	1981	1940	1970	2015	1930	2005	1983	1974	1955	2043	2010	2018	2013	1988	2031	1973	2049	2083	2085
1663	1724	1760	1738	1829	1843	1777	1807	1867	1921	1810	1850	1918	1730	1961	1906	2063	1919	1947	1881	1810	1973	1941	1948	1949	1956	1954	1997	1996	2012	1980	1885	1959	1928	1962	2021	2007	2180	2035	1902	2038	2075	1977	2138	2056	2077	2071	2117	2170	2089
1664	1726	1801	1773	1782	1796	1824	1840	1854	1829	1812	1957	1835	1910	1847	1985	1954	1889	1928	1972	1876	1880	1932	1970	1994	1980	1969	1966	2023	2046	2032	1949	1870	1956	1995	2016	2043	2047	1940	1979	1974	1966	1977	2112	2070	2054	2116	2153	2068	2092
1699	1819	1756	1740	1702	1769	1776	1827	1862	1815	1818	1874	1766	1875	1893	1917	1958	1898	1846	1932	1831	1902	1959	1940	1863	1958	1900	1980	2101	2029	1906	1971	1896	1882	1960	2005	1973	2132	2057	1954	2010	2007	2098	2027	2087	2000	2091	2089	2066	2054
1692	1777	1805	1717	1735	1821	1791	1869	1820	1826	1811	1895	1865	1798	1878	1958	1877	1924	1810	1884	1913	1912	1946	1873	1979	2025	1902	2005	2050	1998	1951	2022	2037	1957	1993	1910	2081	2001	2060	2056	1987	2023	2070	2030	2076	1911	2000	2034	2089	2075
1806	1808	1782	1728	1686	1795	1713	1787	1827	1843	1809	1823	1919	1882	1795	1842	1915	1873	1911	1883	1893	1894	1915	1873	1973	1933	1891	1977	1961	1963	1881	1944	1912	1933	1975	1941	1984	2072	2064	1992	1924	1968	1996	2011	1974	2076	2104	2027	2036	1988
1764	1725	1813	1812	1784	1612	1730	1740	1958	1821	1757	1794	1870	1781	1885	1867	1886	1858	1867	1904	1877	1968	1874	1901	1876	1876	2046	1954	1972	1899	1962	1966	2008	1968	1906	1906	2000	1972	1947	2016	1918	1923	1980	2039	1971	2046	2035	1919	1966	2011
1663	1813	1763	1751	1655	1702	1805	1821	1863	1888	1812	1809	1778	1888	1826	1907	1852	1833	1808	1864	2015	1997	1943	1847	1916	1946	1938	2056	1949	1864	1926	1945	1987	2028	1959	2006	1964	1993	1990	1960	1918	1927	1914	1984	2094	2060	2117	2044	2016	2072
1741	1796	1806	1716	1735	1753	1774	1855	1837	1849	1798	1901	1852	1814	1896	1814	1901	1905	1936	1936	1859	1931	1893	1890	1867	1902	2005	1943	2062	1967	1935	1973	1974	1977	1990	1997	1922	2005	1990	1984	1959	1931	1945	2032	1980	2057	2056	2091	2054	1934
1705	1781	1781	1765	1693	1727	1758	1802	1763	1778	1745	1786	1803	1819	1853	1829	1869	1856	1783	1773	1850	1862	1908	1885	1919	1966	1963	1984	2010	2049	2007	1896	1949	1995	1950	2029	1945	1909	1970	1951	1950	1951	1956	1954	1949	2072	2039	2015	1949	2102
1742	1664	1753	1673	1697	1735	1749	1857	1793	1793	1784	1834	1805	1911	1830	1836	1944	1725	1801	1790	1901	1809	1870	1908	1899	1982	1988	2048	2006	2001	2007	2048	2025	2050	1954	2031	2010	2052	1990	1969	1934	1916	1958	1960	2011	2006	1919	1982	1980	1968
1697	1733	1678	1785	1758	1787	1807	1776	1763	1810	1808	1891	1804	1870	1906	1833	1806	1817	1881	1888	1883	1872	1998	1895	1971	1956	2000	2045	1990	2072	1915	2021	1919	2021	2009	1971	1950	1966	1954	1889	1912	1989	1968	1995	2029	1977	2025	2028	2031	1990
1734	1711	1722	1658	1778	1802	1735	1832	1837	1859	1842	1839	1819	1832	1868	1903	1862	1880	1879	1940	1949	1888	1963	1959	1904	2015	2076	2037	1995	2008	1967	1877	2008	2019	1987	2017	1977	2027	1892	2014	2118	2043	2005	2024	1970	1992	1994	2046	1995	2007
1792	1759	1771	1685	1744	1747	1739	1797	1816	1777	1829	1834	1799	1907	1874	1826	1833	1902	1959	1965	1975	1926	1910	1878	1911	2064	1984	2043	2040	2019	2073	1981	2060	1922	2034	2035	1981	2001	1916	1938	2006	2036	2029	2076	1979	1958	2012	1956	2041	1979
1796	1720	1683	1673	1753	1724	1776	1749	1824	1849	1877	1862	1832	1899	1940	1865	1851	1909	1955	1987	1913	1800	1858	1991	1952	1934	1901	1917	1973	1989	1992	1920	1907	1971	1976	1950	1987	1949	1993	1915	1936	1996	2035	2101	1960	2017	2027	2057	2076	2047
1660	1648	1683	1677	1780	1808	1747	1784	1850	1836	1816	1744	1835	1862	1944	1890	1830	1887	1928	1903	1919	1924	1880	1855	1956	1916	1964	2047	1940	1904	2000	2002	1984	1923	1925	1957	2049	1989	1978	2011	1972	2037	1930	2003	2026	2004	1987	2063	2054	2115
1716	1740	1809	1751	1720	1798	1709	1806	1802	1767	1879	1840	1848	1824	1819	1829	1897	1952	1828	1879	1897	1858	1795	1918	1982	1988	1963	1964	1945	2017	1994	1828	1940	1983	1984	1908	1916	1885	1933	1933	2026	2016	2049	1969	1989	1962	1913	2082	2097	2097
1739	1721	1757	1650	1817	1711	1694	1702	1786	1818	1821	1916	1827	1772	1940	1809	1909	1861	1880	1861	1959	1876	1969	1819	1982	1827	2012	1898	1948	1862	1893	1991	1956	1902	1885	1813	1842	1812	1999	1899	1888	1970	1933	1965	2042	2014	1951	1973	2054	2096
1678	1736	1672	1756	1710	1736	1793	1748	1826	1801	1896	1879	1863	1795	1837	1840	1973	1917	1857	1868	1854	1869	1947	1893	1914	1947	1973	2012	1929	1859	1924	1810	1917	1889	1840	1835	1811	1868	1922	1836	1917	1934	1954	1970	2015	1916	1976	2031	1967	2154
1658	1728	1732	1712	1714	1780	1728	1752	1813	1883	1870	1884	1866	1822	1834	1920	1881	1930	1964	1857	1917	1825	1901	1966	1885	1919	1954	1895	1880	1842	1920	1905	1970	1866	1971	1824	1803	1848	1823	1880	1923	1927	1910	1873	1952	1900	1989	1980	1963	2062
1694	1784	1691	1747	1725	1767	1763	1808	1804	1855	1824	1774	1842	1851	1875	1810	1907	1780	1897	1878	1845	1839	1909	1945	1975	1913	1895	1869	1978	1947	1887	1900	1866	1896	1879	1820	1809	1861	1878	1890	1852	1931	1923	1881	1891	1954	2029	2022	2097	1879
1735	1706	1701	1667	1657	1690	1796	1763	1764	1864	1763	1811	1759	1788	1747	1825	1875	1850	1934	1846	1910	1920	1919	2024	1993	2037	1856	1962	1913	1943	1835	1859	1864	1890	1989	1781	1842	1841	1925	2003	1975	1899	1924	1955	1860	1914	2045	1989	1952	1896
1744	1719	1730	1666	1651	1683	1673	1759	1727	1804	1737	1818	1712	1685	1928	1800	1879	1916	1980	1803	1908	1901	1934	1978	1931	1981	1978	1905	1917	1858	1879	1926	1770	1876	1818	1853	1814	1900	1859	1929	1980	1921	1905	1854	1908	1896	2005	1979	1935	1924
1714	1699	1701	1714	1634	1748	1636	1757	1874	1825	1755	1681	1742	1738	1790	1832	1828	1880	1906	1939	1934	1912	1903	1900	1890	1929	1977	1911	1883	1937	1878	1902	1858	1873	1865	1889	1854	1894	1976	1949	1975	1960	1864	1885	1879	1881	2029	1995	1933	1911
1630	1737	1674	1673	1722	1669	1734	1767	1817	1853	1768	1762	1719	1724	1773	1811	1797	1771	1838	1898	1833	1961	1881	1953	1903	1993	1870	1953	1941	2012	1927	1902	1839	1835	1875	1823	1854	1820	1958	1884	1912	1878	1914	1917	1875	1952	1870	2003	1964	1903
1688	1687	1763	1635	1625	1691	1651	1705	1771	1782	1778	1719	1729	1794	1763	1805	1863	1867	1924	1865	1865	1913	1838	1859	1990	1829	1882	1902	1929	1858	1844	1922	1875	1790	1909	1778	1936	1877	1879	1928	1913	1951	1904	1930	1953	1873	1943	1960	1939	1848
1662	1679	1707	1635	1612	1642	1653	1725	1780	1787	1814	1766	1747	1848	1880	1833	1910	1868	1898	1886	1814	1898	1830	1890	1943	1879	1926	1990	1973	1974	1862	1829	1875	1874	1827	1851	1861	1971	1882	1903	1843	1943	1918	1856	1860	1973	1933	1936	1865	1839
1648	1689	1728	1623	1684	1699	1688	1692	1808	1840	1812	1860	1787	1794	1841	1928	1876	1952	1973	1864	1878	1949	1993	2022	1960	1885	1916	1852	1993	1921	1924	1875	1934	1885	1854	1854	1886	1860	1883	1828	1934	1988	1898	1990	1989	1962	1878	1845	2008	1860
1664	1683	1627	1704	1666	1671	1640	1756	1815	1765	1828	1804	1816	1875	1885	1750	1895	1951	1936	1922	1910	1943	1900	1984	1973	1889	1929	1993	1971	1939	1960	1965	1893	1861	1863	1896	1919	1987	1986	1993	1892	1853	1870	1915	1902	1964	1937	1957	1906	1874
1617	1669	1720	1651	1670	1679	1665	1722	1747	1778	1855	1671	1844	1803	1904	1812	1860	1962	1885	1853	1936	1841	1935	1899	1931	1919	1880	1859	1872	1935	1917	1902	1882	1891	1841	1862	1958	1880	1985	2007	1846	1786	1957	1950	1896	1919	1902	1928	1905	1914
1757	1711	1737	1665	1637	1660	1709	1723	1742	1744	1789	1727	1825	1749	1899	1825	2006	1902	1941	1863	1902	1978	1899	1942	1851	1818	1831	1880	1845	1933	1893	1938	1923	1883	1754	1903	1950	2003	1998	1936	1958	1830	1933	1939	1848	1951	1922	1890	1866	1848
1738	1682	1706	1746	1791	1749	1722	1692	1809	1828	1761	1766	1844	1762	1928	1942	1909	1955	1893	1825	1971	2017	1936	1979	1857	1933	1852	1897	1887	1951	1910	1855	1835	1849	1888	1965	1991	2001	1995	1981	1878	1800	1851	1963	1963	1921	1941	1938	1910	1869
1771	1727	1755	1725	1659	1722	1651	1718	1787	1808	1747	1774	1714	1732	1790	1855	1875	1979	1832	1837	1851	1884	1939	1938	1921	1865	1926	1841	1865	1951	1982	1868	1870	1862	1883	1902	2023	2087	1997	1954	1971	1888	1809	1827	1931	1917	1983	2052	1818	1800
1771	1731	1772	1818	1722	1737	1673	1722	1772	1730	1748	1771	1784	1678	1862	1756	1807	1836	1838	1807	1975	1855	1949	1850	1833	1897	1809	1867	1883	1893	1871	1845	1872	1910	1911	1985	2003	1892	1992	1974	1943	1985	1921	1860	1964	1994	1973	1938	1866	1843
1725	1687	1737	1728	1687	1625	1712	1763	1699	1747	1769	1747	1775	1754	1865	1770	1837	1784	1787	1806	1856	1804	1848	1876	1794	1807	1834	1873	1903	1910	1754	1827	1916	1897	1886	1887	1898	2035	2038	1932	1878	1938	1930	1906	1924	1901	1892	1858	1877	1869
1739	1819	1813	1678	1673	1714	1775	1722	1742	1768	1775	1778	1758	1740	1802	1773	1787	1780	1798	1782	1796	1852	1855	1739	1910	1879	1850	1841	1845	1870	1834	1769	1893	1832	1995	1921	1935	1900	1915	1859	1927	1877	1827	1893	1885	1988	1935	1973	1932	1926
1734	1715	1836	1725	1788	1668	1682	1749	1771	1850	1678	1734	1766	1776	1820	1744	1688	1627	1728	1800	1708	1821	1887	1870	1751	1856	1801	1903	1985	1922	1776	1846	1895	1933	1970	1996	1912	1935	1902	1861	1905	1839	1844	1910	1938	1992	1921	1864	1802	1896
1724	1784	1724	1743	1742	1695	1616	1704	1702	1799	1737	1757	1754	1751	1811	1772	1694	1714	1768	1702	1830	1808	1822	1823	1839	1867	1959	1866	1838	1860	1924	1879	1837	1928	1940	1879	1965	1918	1850	1883	1905	1796	1936	1964	1949	1811	1964	1856	1884	1904
1722	1754	1758	1755	1690	1679	1728	1663	1816	1808	1756	1697	1713	1692	1676	1731	1741	1723	1700	1660	1817	1747	1758	1838	1870	1838	1965	1845	1874	1869	1859	1847	1889	1824	1835	1900	1992	1842	1920	1954	1847	1864	1857	1847	1884	1885	1862	1867	1881	1946
1790	1795	1794	1782	1790	1703	1671	1655	1683	1688	1740	1725	1655	1716	1688	1666	1757	1743	1756	1728	1748	1848	1826	1822	1850	1813	1902	1899	1919	1937	1870	1862	1854	1867	1878	1943	1946	1924	1958	1889	1922	1863	1890	1887	1754	1905	1809	1885	1839	1893
1704	1804	1789	1692	1648	1661	1654	1717	1737	1729	1716	1733	1715	1795	1744	1735	1687	1654	1671	1739	1803	1796	1788	1725	1810	1866	1864	1902	1861	1873	1889	1793	1832	1910	1858	1975	1963	1892	1910	1810	1914	1767	1860	1854	1893	1843	1923	1843	1865	1888
1764	1714	1799	1729	1683	1692	1632	1695	1620	1621	1732	1709	1712	1661	1733	1740	1705	1623	1645	1654	1804	1727	1806	1770	1816	1793	1787	1915	1826	1823	1913	1963	1887	1855	1848	1813	1935	1930	1907	1847	1807	1826	1865	1888	1907	1836	1966	1832	1818	1800
1668	1725	1726	1645	1695	1673	1637	1663	1663	1718	1773	1708	1636	1651	1788	1687	1754	1645	1716	1661	1695	1749	1779	1819	1867	1821	1873	1838	1894	1862	1922	1877	1946	1840	1917	1935	1908	1876	1927	1872	1796	1855	1876	1856	1884	1902	1843	1810	1902	1760
1689	1651	1725	1699	1611	1683	1639	1740	1698	1778	1578	1712	1722	1718	1798	1735	1729	1661	1568	1724	1711	1752	1806	1839	1793	1782	1882	1858	1869	1913	1906	1938	1894	1945	1820	1959	1861	1816	1967	1879	1766	1863	1873	1890	1882	1878	1836	1834	1935	1821
1607	1642	1675	1615	1637	1537	1636	1690	1689	1763	1621	1680	1676	1719	1795	1700	1731	1652	1655	1739	1653	1693	1829	1834	1866	1819	1809	1893	1921	1840	1845	1894	1873	1861	1851	1878	1854	1877	1801	1860	1888	1881	1953	1906	1978	1934	1845	1883	1886	1745
1667	1658	1659	1670	1629	1641	1624	1654	1659	1588	1654	1636	1706	1764	1786	1763	1709	1685	1706	1736	1709	1764	1782	1780	1808	1881	1819	1842	1895	1880	1903	1831	1842	1979	1846	1849	1903	1865	1859	1819	1794	1828	1907	1926	1965	1852	1890	1889	1827	1810
1589	1673	1676	1601	1599	1557	1666	1649	1709	1652	1703	1660	1696	1814	1748	1672	1687	1745	1619	1671	1761	1705	1782	1745	1845	1817	1846	1825	1735	1877	1864	1802	1876	1916	1937	1873	1817	1872	1833	1811	1857	1904	1911	2025	1948	1967	1840	1909	1913	1850
1650	1618	1648	1660	1601	1607	1650	1608	1614	1674	1681	1686	1771	1774	1784	1713	1716	1673	1799	1780	1789	1783	1774	1767	1826	1798	1830	1793	1908	1846	1897	1854	1783	1881	1882	1841	1882	1889	1812	1816	1778	1826	2007	2032	2015	2056	1916	1892	1817	1885
1577	1673	1705	1602	1548	1658	1645	1687	1651	1731	1650	1684	1731	1830	1784	1788	1811	1796	1791	1730	1744	1774	1843	1718	1846	1802	1781	1765	1847	1837	1796	1784	1797	1904	1807	1829	1808	1798	1879	1820	1774	1888	1890	1991	2014	1870	1958	1806	1860	1800
1580	1634	1732	1600	1639	1597	1682	1618	1705	1715	1683	1701	1810	1787	1788	1777	1827	1812	1784	1827	1813	1747	1775	1805	1839	1787	1774	1834	1788	1808	1825	1782	1866	1892	1878	1832	1806	1807	1785	1898	1747	1874	1815	1947	1937	1914	1892	1870	1777	1915
1595	1632	1646	1620	1574	1691	1687	1657	1748	1653	1683	1782	1740	1648	1820	1807	1791	1839	1896	1803	1837	1821	1815	1857	1850	1867	1763	1743	1904	1857	1773	1756	1798	1859	1819	1767	1898	1744	1911	1814	1885	1878	1831	1945	1897	1879	1879	1853	1792	1937
1592	1674	1674	1644	1563	1586	1586	1717	1650	1618	1686	1704	1706	1738	1784	1807	1749	1903	1855	1855	1823	1786	1866	1811	1923	1822	1789	1765	1769	1861	1802	1783	1792	1827	1776	1741	1886	1813	1838	1750	1757	1900	1951	1999	1925	1898	1843	1799	1863	1848
1663	1690	1643	1594	1658	1686	1596	1640	1698	1690	1724	1769	1731	1824	1787	1729	1846	1829	1829	1847	1905	1824	1873	1895	1771	1815	1796	1833	1799	1787	1887	1940	1741	1838	1834	1813	1843	1881	1794	1827	1783	1811	1849	1904	1874	1941	1812	1902	1790	1901
1674	1755	1591	1666	1616	1685	1693	1716	1663	1666	1798	1747	1744	1761	1832	1848	1800	1894	1843	1919	1897	1910	1855	1849	1935	1795	1771	1790	1809	1811	1815	1792	1789	1842	1831	1884	1826	1848	1783	1830	1760	1882	1932	1949	1818	1840	1859	1803	1888	1855
1641	1715	1781	1591	1666	1630	1696	1679	1694	1724	1810	1693	1790	1698	1772	1834	1766	1792	1736	1869	1829	1886	1888	1767	1799	1755	1724	1768	1706	1806	1803	1837	1824	1916	1825	1861	1886	1837	1846	1871	1773	1957	1813	1868	1857	1824	1899	1856	1876	1868
1598	1645	1683	1701	1685	1678	1589	1741	1627	1766	1739	1696	1722	1719	1739	1765	1760	1878	1796	1773	1797	1811	1882	1827	1785	1810	1772	1708	1786	1865	1842	1885	1723	1807	1814	1823	1847	1896	1876	1767	1801	1789	1820	1914	1871	1926	1870	1886	1847	1795
1704	1690	1689	1642	1658	1667	1638	1689	1667	1728	1737	1753	1689	1711	1757	1760	1825	1749	1747	1804	1817	1825	1817	1724	1782	1677	1721	1711	1821	1781	1785	1748	1819	1837	1842	1840	1874	1891	1822	1866	1847	1800	1866	1781	1848	1786	1771	1822	1825	1855
1620	1690	1735	1706	1619	1666	1682	1636	1733	1810	1704	1712	1738	1724	1756	1746	1751	1690	1701	1754	1812	1820	1789	1765	1707	1682	1728	1615	1816	1760	1751	1793	1815	1834	1867	1878	1838	1865	1868	1841	1760	1822	1872	1766	1833	1840	1836	1834	1785	1906
1637	1650	1652	1673	1654	1626	1641	1737	1668	1689	1674	1710	1719	1700	1777	1701	1672	1694	1761	1761	1738	1725	1798	1740	1666	1723	1625	1724	1784	1783	1846	1772	1678	1833	1841	1904	1877	1855	1880	1838	1751	1787	1787	1734	1868	1903	1803	1877	1775	1911
1643	1716	1645	1637	1643	1643	1729	1635	1834	1671	1707	1658	1665	1709	1686	1764	1643	1768	1656	1716	1800	1715	1690	1756	1670	1781	1689	1730	1760	1797	1858	1792	1787	1778	1815	1804	1941	1860	1842	1796	1761	1773	1880	1707	1821	1847	1849	1869	1751	1944
1634	1703	1702	1649	1694	1689	1644	1690	1681	1647	1689	1677	1695	1636	1701	1644	1655	1707	1722	1689	1810	1808	1717	1748	1685	1662	1646	1758	1771	1757	1766	1700	1799	1806	1759	1820	1903	1884	1766	1782	1721	1770	1741	1824	1868	1873	1919	1907	1860	1862
1594	1734	1748	1641	1653	1663	1660	1675	1676	1718	1632	1589	1665	1650	1695	1637	1739	1715	1627	1639	1681	1748	1728	1626	1751	1656	1651	1761	1743	1710	1683	1671	1661	1780	1802	1859	1827	1824	1803	1760	1765	1771	1735	1796	1866	1837	1874	1845	1925	1841
1624	1735	1749	1745	1657	1628	1714	1718	1698	1695	1703	1661	1638	1658	1663	1703	1804	1605	1698	1696	1720	1681	1717	1681	1731	1659	1707	1701	1715	1719	1833	1742	1703	1777	1720	1868	1817	1814	1807	1665	1732	1763	1749	1819	1844	1861	1885	1767	1870	1831
1614	1556	1706	1635	1638	1690	1667	1665	1642	1632	1668	1716	1605	1714	1669	1703	1614	1674	1613	1645	1719	1739	1753	1723	1697	1767	1663	1709	1719	1727	1682	1602	1663	1641	1778	1782	1770	1741	1817	1764	1713	1723	1816	1810	1837	1870	1808	1875	1875	1759
1631	1662	1606	1643	1700	1689	1684	1720	1655	1688	1630	1678	1655	1676	1643	1710	1693	1641	1586	1673	1707	1727	1818	1709	1716	1694	1763	1623	1741	1653	1708	1624	1651	1669	1773	1776	1757	1785	1814	1729	1755	1753	1673	1816	1830	1835	1752	1782	1700	1791
1683	1644	1617	1607	1625	1536	1671	1699	1628	1675	1657	1699	1659	1622	1665	1642	1668	1637	1655	1659	1675	1693	1722	1740	1699	1752	1786	1667	1738	1630	1774	1629	1697	1680	1752	1792	1773	1726	1735	1764	1680	1683	1698	1773	1793	1806	1838	1764	1808	1744
1625	1671	1654	1557	1589	1535	1597	1750	1660	1741	1736	1697	1636	1642	1691	1670	1719	1626	1716	1651	1654	1708	1712	1752	1682	1730	1659	1779	1720	1707	1713	1750	1685	1727	1717	1737	1748	1710	1703	1755	1792	1803	1712	1749	1739	1780	1750	1835	1736	1816
1619	1643	1628	1646	1633	1612	1593	1663	1639	1689	1619	1696	1694	1664	1655	1685	1654	1653	1670	1687	1699	1726	1716	1780	1811	1675	1711	1693	1695	1684	1703	1729	1766	1748	1767	1766	1836	1730	1801	1827	1725	1723	1719	1779	1737	1790	1760	1740	1809	1811
1600	1687	1661	1647	1590	1592	1655	1641	1702	1723	1595	1711	1705	1700	1695	1628	1740	1734	1667	1647	1635	1766	1608	1748	1710	1779	1732	1707	1691	1768	1752	1732	1768	1797	1759	1902	1773	1782	1772	1748	1777	1684	1740	1806	1778	1705	1796	1725	1687	1827
1603	1744	1772	1668	1548	1579	1589	1620	1570	1745	1714	1650	1659	1736	1730	1697	1695	1613	1660	1717	1672	1693	1759	1702	1690	1686	1692	1667	1730	1698	1818	1689	1696	1716	1799	1753	1783	1795	1733	1722	1743	1843	1768	1787	1696	1766	1809	1743	1799	1797
1641	1702	1653	1666	1595	1528	1568	1538	1672	1750	1728	1692	1687	1683	1745	1650	1703	1635	1659	1751	1747	1712	1789	1658	1746	1681	1733	1676	1735	1769	1811	1787	1774	1786	1725	1760	1777	1817	1787	1795	1872	1822	1774	1788	1779	1827	1844	1822	1821	1882
1646	1557	1599	1679	1620	1561	1625	1508	1610	1715	1696	1712	1665	1610	1633	1678	1634	1637	1712	1717	1646	1707	1710	1679	1765	1763	1718	1709	1666	1842	1768	1768	1760	1772	1688	1778	1723	1788	1793	1787	1749	1752	1735	1727	1810	1663	1741	1837	1794	1850
1619	1630	1601	1619	1596	1562	1568	1569	1640	1587	1655	1701	1593	1632	1622	1596	1711	1625	1659	1662	1633	1698	1745	1795	1753	1655	1697	1736	1769	1832	1815	1738	1779	1709	1718	1743	1746	1774	1739	1824	1821	1757	1791	1768	1800	1862	1820	1841	1899	1845
1595	1666	1558	1586	1645	1585	1591	1520	1549	1620	1593	1655	1643	1634	1655	1600	1668	1758	1643	1628	1688	1630	1618	1694	1697	1739	1756	1750	1740	1846	1819	1784	1761	1796	1710	1737	1782	1786	1821	1812	1865	1812	1743	1737	1786	1726	1870	1843	1827	1911
1645	1609	1582	1595	1571	1596	1611	1509	1551	1535	1630	1601	1593	1503	1615	1666	1697	1673	1635	1678	1596	1682	1746	1610	1645	1699	1677	1761	1859	1784	1751	1736	1790	1755	1703	1675	1861	1707	1815	1714	1782	1798	1754	1797	1716	1815	1836	1915	1847	1903
1524	1620	1513	1523	1534	1648	1624	1474	1561	1588	1679	1532	1592	1543	1679	1606	1659	1618	1675	1625	1613	1615	1722	1679	1711	1658	1723	1820	1833	1788	1859	1745	1756	1675	1696	1707	1772	1685	1736	1817	1863	1741	1737	1725	1704	1869	1867	1854	1827	1827
1577	1599	1594	1515	1556	1553	1478	1474	1580	1569	1671	1586	1639	1609	1623	1582	1637	1598	1610	1663	1688	1654	1615	1676	1688	1662	1700	1700	1735	1727	1705	1782	1753	1725	1670	1757	1758	1825	1705	1770	1765	1700	1732	1681	1708	1804	1939	1805	1899	1791
1490	1534	1560	1563	1634	1579	1541	1580	1589	1619	1576	1559	1574	1594	1610	1616	1669	1575	1719	1663	1618	1695	1710	1709	1646	1639	1680	1683	1740	1760	1719	1598	1648	1718	1569	1681	1713	1694	1763	1772	1848	1782	1772	1698	1792	1750	1939	1851	1903	1846
1502	1511	1523	1585	1537	1470	1573	1583	1593	1527	1489	1618	1589	1610	1588	1623	1715	1742	1594	1672	1588	1640	1695	1646	1646	1699	1683	1732	1654	1718	1678	1662	1620	1581	1688	1629	1686	1684	1769	1730	1777	1789	1753	1797	1857	1749	1893	1857	1841	1834
1509	1544	1587	1586	1569	1548	1580	1456	1497	1592	1582	1684	1583	1609	1674	1606	1681	1693	1702	1657	1687	1639	1702	1763	1725	1699	1721	1676	1664	1674	1619	1636	1618	1639	1691	1693	1665	1701	1805	1785	1742	1792	1787	1752	1794	1777	1820	1876	1829	1837
1511	1540	1547	1612	1535	1532	1514	1553	1573	1630	1571	1559	1639	1626	1629	1665	1644	1702	1726	1715	1659	1671	1653	1721	1629	1754	1735	1655	1629	1609	1696	1618	1671	1725	1719	1691	1717	1709	1755	1727	1732	1743	1747	1804	1756	1794	1807	1738	1843	1847
1533	1586	1615	1599	1567	1535	1517	1581	1557	1584	1616	1669	1615	1630	1682	1733	1673	1654	1714	1690	1699	1734	1788	1583	1716	1763	1813	1675	1588	1659	1629	1645	1594	1686	1739	1749	1740	1709	1722	1756	1732	1775	1784	1657	1761	1745	1765	1745	1837	1861
1628	1620	1636	1596	1579	1632	1491	1535	1564	1592	1542	1647	1617	1680	1689	1585	1601	1646	1683	1723	1630	1735	1710	1668	1712	1752	1736	1695	1617	1674	1678	1746	1712	1728	1779	1763	1683	1792	1714	1781	1805	1783	1753	1757	1682	1747	1753	1682	1834	1849
1652	1583	1677	1592	1565	1589	1507	1587	1577	1648	1583	1662	1593	1600	1574	1659	1657	1716	1697	1668	1750	1763	1674	1678	1763	1714	1673	1656	1733	1725	1656	1639	1774	1719	1719	1749	1720	1686	1720	1771	1734	1801	1748	1685	1733	1662	1705	1834	1810	1825
1636	1676	1684	1596	1616	1574	1525	1513	1599	1598	1554	1607	1580	1584	1675	1623	1569	1652	1636	1637	1694	1691	1750	1715	1744	1668	1730	1659	1628	1723	1680	1661	1745	1771	1702	1792	1710	1717	1764	1807	1783	1786	1769	1722	1641	1733	1808	1731	1814	1868
1727	1642	1640	1588	1578	1583	1619	1530	1614	1593	1621	1561	1604	1620	1576	1563	1617	1584	1609	1621	1639	1700	1759	1704	1767	1772	1803	1715	1704	1720	1670	1732	1786	1772	1809	1678	1704	1717	1739	1817	1798	1806	1803	1761	1750	1844	1722	1875	1812	1791
1666	1678	1672	1595	1576	1572	1574	1629	1544	1537	1688	1598	1535	1566	1520	1567	1630	1649	1605	1671	1639	1795	1690	1738	1683	1857	1745	1733	1714	1741	1776	1736	1794	1780	1763	1752	1740	1736	1710	1780	1793	1765	1776	1764	1795	1748	1713	1747	1746	1846
1692	1672	1615	1575	1607	1687	1603	1540	1627	1598	1636	1615	1632	1634	1540	1523	1670	1605	1778	1699	1679	1686	1731	1777	1723	1769	1729	1736	1747	1780	1712	1727	1747	1748	1788	1697	1793	1682	1744	1751	1727	1810	1831	1779	1752	1839	1749	1864	1809	1831
1610	1673	1614	1590	1631	1538	1625	1694	1593	1656	1602	1625	1554	1624	1569	1587	1610	1618	1658	1679	1741	1688	1776	1702	1763	1707	1716	1751	1789	1755	1812	1707	1745	1601	1779	1732	1804	1727	1753	1788	1761	1783	1794	1752	1813	1786	1898	1848	1921	1945
1741	1589	1637	1557	1661	1637	1680	1547	1599	1672	1572	1635	1585	1603	1571	1622	1587	1605	1719	1741	1676	1766	1690	1697	1646	1692	1791	1734	1716	1671	1701	1704	1695	1636	1747	1742	1754	1647	1800	1736	1737	1785	1750	1666	1686	1762	1789	1853	1845	1861
1547	1584	1644	1575	1590	1651	1535	1602	1578	1621	1583	1687	1717	1622	1624	1626	1720	1612	1656	1723	1748	1754	1727	1732	1619	1654	1666	1747	1689	1686	1658	1651	1734	1687	1716	1840	1677	1733	1703	1710	1741	1770	1704	1765	1750	1733	1822	1832	1752	1813
1557	1609	1630	1575	1585	1615	1587	1603	1601	1567	1557	1523	1683	1619	1593	1681	1764	1654	1660	1748	1709	1815	1746	1666	1650	1715	1680	1760	1759	1674	1724	1650	1721	1702	1723	1671	1800	1807	1704	1698	1804	1762	1762	1771	1730	1774	1763	1785	1878	1826
1595	1622	1583	1669	1594	1658	1590	1618	1635	1645	1544	1668	1564	1667	1689	1690	1661	1685	1722	1729	1789	1758	1657	1726	1739	1707	1751	1634	1691	1656	1650	1683	1670	1806	1712	1795	1886	1821	1759	1722	1687	1751	1753	1814	1889	1780	1805	1804	1824	1812
1611	1572	1613	1604	1615	1658	1575	1654	1576	1700	1640	1637	1625	1690	1752	1700	1751	1751	1722	1709	1814	1765	1693	1663	1714	1691	1717	1766	1721	1707	1715	1735	1722	1765	1738	1774	1756	1802	1756	1795	1743	1790	1747	1773	1735	1796	1684	1758	1745	1864
1657	1544	1559	1564	1646	1621	1541	1552	1563	1632	1564	1566	1648	1584	1703	1729	1734	1707	1694	1620	1757	1851	1718	1781	1782	1744	1743	1854	1766	1694	1735	1693	1700	1772	1776	1899	1777	1823	1789	1720	1705	1767	1839	1775	1832	1812	1846	1795	1847	1844
1523	1663	1609	1649	1643	1629	1610	1553	1636	1560	1585	1649	1661	1671	1639	1790	1648	1673	1787	1718	1764	1785	1830	1792	1812	1721	1817	1775	1695	1721	1768	1794	1867	1751	1867	1779	1847	1834	1774	1752	1767	1677	1805	1805	1860	1792	1877	1758	1812	1827
1683	1681	1624	1633	1586	1651	1588	1618	1587	1597	1588	1603	1634	1661	1606	1644	1655	1592	1683	1674	1659	1734	1784	1763	1700	1748	1704	1694	1745	1791	1699	1758	1803	1861	1799	1844	1771	1822	1827	1815	1892	1802	1774	1764	1869	1821	1793	1704	1822	1801
1567	1678	1675	1604	1547	1553	1513	1608	1549	1620	1586	1608	1660	1561	1576	1636	1613	1628	1648	1669	1704	1774	1739	1692	1817	1722	1710	1730	1826	1691	1771	1742	1707	1819	1730	1793	1840	1736	1809	1791	1871	1806	1842	1864	1868	1856	1790	1800	1740	1962
1607	1598	1601	1547	1558	1581	1547	1575	1615	1562	1592	1562	1572	1642	1632	1585	1646	1593	1665	1668	1692	1736	1779	1787	1761	1750	1713	1677	1654	1720	1781	1698	1823	1737	1792	1765	1811	1752	1711	1787	1811	1815	1808	1781	1873	1848	1814	1775	1815	1828
1652	1634	1532	1498	1575	1541	1559	1517	1551	1539	1635	1540	1601	1652	1594	1624	1598	1731	1665	1668	1627	1764	1828	1739	1810	1704	1646	1706	1705	1768	1779	1749	1749	1827	1769	1744	1786	1806	1693	1815	1864	1919	1885	1827	1889	1901	1918	1971	1829	1819
1509	1605	1599	1547	1588	1589	1646	1655	1603	1596	1631	1599	1674	1613	1649	1654	1652	1696	1718	1688	1655	1714	1740	1745	1680	1661	1762	1674	1726	1748	1747	1741	1755	1851	1701	1811	1821	1753	1900	1763	1727	1773	1840	1822	1823	1859	1886	1809	1912	1875
1579	1562	1568	1547	1565	1543	1585	1519	1621	1602	1634	1577	1579	1572	1707	1712	1725	1854	1821	1676	1679	1707	1642	1763	1763	1668	1708	1704	1705	1670	1707	1683	1731	1716	1755	1707	1757	1746	1811	1772	1862	1810	1868	1847	1921	1845	1856	1817	1827	1836
1547	1568	1636	1585	1587	1546	1571	1571	1611	1690	1604	1697	1581	1586	1655	1650	1720	1743	1867	1649	1719	1665	1701	1682	1704	1676	1619	1593	1727	1717	1693	1755	1759	1684	1645	1758	1768	1772	1782	1779	1879	1807	1833	1857	1924	1865	1879	1860	1836	1838
1539	1626	1589	1589	1609	1562	1523	1561	1601	1603	1665	1675	1684	1585	1654	1607	1714	1810	1814	1734	1661	1653	1692	1763	1673	1734	1689	1677	1671	1687	1724	1731	1631	1806	1645	1800	1705	1677	1742	1852	1784	1740	1840	1872	1848	1753	1777	1849	1832	1790
1621	1604	1580	1671	1576	1503	1575	1553	1573	1629	1588	1645	1635	1610	1656	1819	1628	1712	1787	1695	1644	1622	1702	1654	1715	1772	1681	1686	1699	1758	1741	1686	1699	1700	1771	1747	1731	1772	1767	1768	1838	1810	1782	1963	1765	1884	1771	1858	1856	1852
1690	1672	1616	1626	1661	1566	1539	1555	1522	1680	1606	1582	1575	1653	1688	1590	1630	1813	1675	1696	1595	1724	1636	1814	1682	1725	1692	1689	1667	1671	1738	1739	1728	1726	1741	1791	1774	1716	1716	1787	1811	1818	1820	1839	1766	1830	1883	1847	1819	1872
1710	1654	1678	1546	1562	1558	1646	1571	1519	1679	1595	1662	1648	1549	1642	1629	1621	1716	1749	1659	1690	1598	1706	1655	1852	1798	1668	1683	1703	1777	1755	1745	1725	1750	1768	1691	1762	1695	1788	1759	1908	1833	1740	1899	1824	1820	1860	1896	1906	1886
1667	1654	1627	1672	1504	1640	1558	1610	1657	1694	1626	1685	1646	1661	1612	1638	1634	1691	1706	1637	1643	1709	1718	1720	1767	1837	1739	1751	1682	1672	1647	1773	1713	1682	1704	1718	1805	1785	1818	1724	1773	1921	1914	1872	1898	1828	1867	1858	1827	1954
1619	1558	1545	1611	1607	1671	1736	1742	1628	1712	1751	1676	1713	1613	1618	1620	1677	1729	1658	1719	1714	1651	1686	1689	1714	1864	1787	1764	1681	1745	1716	1720	1737	1789	1756	1756	1805	1735	1707	1697	1877	1966	1808	1889	1870	1820	1788	1874	1899	1807
1685	1670	1646	1683	1666	1729	1713	1680	1774	1698	1733	1695	1767	1630	1765	1656	1620	1738	1704	1721	1647	1674	1659	1705	1728	1750	1770	1662	1654	1726	1784	1696	1717	1710	1727	1729	1734	1712	1679	1766	1763	1841	1871	1879	1875	1792	1788	1836	1851	1945
1681	1593	1648	1639	1807	1712	1765	1738	1682	1768	1751	1705	1729	1735	1655	1644	1726	1751	1671	1680	1702	1736	1730	1776	1750	1759	1755	1696	1732	1698	1698	1661	1712	1634	1753	1755	1669	1755	1715	1725	1780	1848	1814	1824	1816	1868	1820	1854	1815	1989
1691	1690	1632	1706	1767	1810	1746	1753	1715	1718	1746	1788	1730	1644	1667	1694	1669	1676	1666	1714	1693	1712	1676	1670	1765	1740	1704	1690	1712	1706	1719	1736	1694	1737	1733	1727	1699	1808	1762	1770	1841	1740	1832	1863	1891	1745	1785	1850	1923	1891
1723	1614	1669	1736	1694	1716	1736	1753	1668	1736	1714	1750	1711	1655	1710	1745	1719	1672	1748	1734	1723	1768	1684	1767	1705	1746	1788	1829	1740	1655	1757	1704	1698	1768	1770	1760	1716	1756	1756	1782	1739	1815	1767	1737	1750	1818	1872	1821	1889	1983
1700	1652	1709	1704	1728	1711	1742	1734	1652	1683	1736	1656	1687	1673	1736	1713	1724	1778	1735	1730	1792	1758	1735	1757	1781	1765	1830	1826	1720	1801	1672	1735	1746	1764	1801	1763	1772	1696	1775	1831	1756	1841	1819	1770	1828	1814	1868	1877	2021	1948
1649	1647	1782	1689	1687	1669	1659	1649	1698	1631	1661	1703	1643	1716	1778	1716	1768	1781	1671	1793	1716	1828	1745	1810	1833	1763	1777	1761	1799	1790	1773	1707	1880	1840	1793	1874	1787	1715	1732	1837	1753	1826	1760	1855	1820	2015	1959	1884	1992	1992
1635	1728	1776	1690	1690	1613	1693	1665	1663	1674	1638	1698	1656	1753	1746	1784	1785	1793	1773	1680	1803	1783	1827	1777	1784	1844	1847	1788	1756	1677	1768	1842	1852	1713	1695	1742	1846	1833	1818	1797	1862	1853	1796	1812	1927	1981	2070	2001	2029	1952
1656	1672	1676	1748	1700	1627	1696	1767	1703	1695	1633	1674	1632	1688	1854	1743	1802	1800	1761	1796	1889	1879	1857	1723	1838	1793	1841	1818	1757	1735	1816	1776	1771	1793	1808	1803	1806	1856	1836	1890	1902	1746	1815	1802	1852	1921	1995	1922	2090	2013
1608	1688	1776	1741	1658	1554	1643	1681	1736	1787	1622	1694	1780	1817	1713	1644	1846	1855	1760	1825	1806	1842	1865	1861	1791	1900	1763	1754	1768	1752	1728	1795	1824	1889	1772	1759	1781	1773	1830	1774	1843	1834	1764	1813	1892	1941	1995	1987	2004	2031
1636	1726	1698	1614	1674	1643	1706	1664	1741	1711	1816	1702	1666	1723	1772	1717	1848	1829	1815	1829	1822	1834	1839	1845	1794	1784	1736	1803	1751	1806	1829	1766	1909	1869	1802	1716	1822	1807	1828	1823	1761	1796	1829	1925	1824	1952	2039	1963	2049	2034
1633	1635	1684	1672	1655	1593	1605	1729	1750	1768	1811	1792	1799	1766	1808	1795	1827	1836	1770	1764	1779	1822	1754	1756	1801	1756	1783	1792	1794	1703	1747	1774	1927	1877	1798	1816	1852	1667	1897	1776	1840	1809	1773	1824	1938	1973	1910	1899	1911	1964
1700	1684	1683	1645	1615	1678	1657	1678	1753	1815	1783	1774	1815	1801	1829	1715	1820	1861	1818	1805	1758	1757	1806	1810	1894	1806	1843	1758	1691	1846	1803	1877	1924	1943	1865	1816	1809	1860	1923	1789	1826	1890	1780	1854	1791	1909	1905	1943	2011	2012
1621	1679	1657	1716	1605	1608	1651	1654	1667	1757	1701	1874	1750	1657	1785	1767	1800	1824	1897	1783	1745	1692	1822	1792	1864	1901	1839	1792	1894	1740	1899	1952	1851	1890	1844	1918	1798	1882	1840	1856	1914	1810	1828	1810	1827	1852	1915	1960	1981	1919
1641	1653	1715	1656	1645	1664	1627	1674	1651	1774	1680	1750	1666	1738	1764	1797	1767	1753	1889	1804	1797	1724	1793	1831	1869	1832	1877	1813	1772	1847	1948	1970	2024	1935	1836	1841	1853	1888	1869	1851	1892	1883	1901	1874	1889	1942	1932	1997	1990	1991
1576	1620	1722	1604	1559	1681	1622	1593	1688	1654	1707	1705	1768	1658	1748	1765	1795	1711	1892	1771	1845	1791	1813	1810	1922	1857	1908	1805	1844	1873	1842	1908	1912	1837	1837	1913	1864	1879	1844	1831	1949	1983	1931	1922	1909	1953	2013	2024	1960	1983
1580	1554	1654	1681	1668	1600	1579	1692	1682	1744	1738	1737	1751	1685	1822	1747	1906	1797	1793	1715	1779	1765	1817	1782	1894	1913	1860	1789	1753	1821	1905	1829	1883	1917	1826	1894	1846	1859	1883	1826	1872	1889	1912	1941	1874	1880	1915	1998	2037	2002
1502	1672	1662	1548	1586	1634	1637	1619	1646	1720	1722	1721	1713	1706	1746	1763	1823	1796	1728	1773	1753	1752	1768	1817	1884	1945	1783	1812	1728	1861	1795	1841	1882	1864	1937	1875	1843	1779	1860	1813	1924	1866	1887	1943	1930	1929	1900	1898	1929	1989
1618	1605	1589	1619	1623	1662	1643	1662	1697	1743	1754	1697	1780	1825	1793	1743	1791	1807	1839	1734	1801	1766	1752	1849	1898	1882	1747	1765	1798	1758	1765	1824	1801	1780	1884	1929	1843	1828	1840	1811	1836	1898	1892	1898	1869	1842	1834	1912	1910	2007
1571	1684	1659	1690	1634	1588	1580	1762	1685	1736	1694	1700	1803	1703	1702	1761	1822	1734	1752	1850	1750	1818	1777	1794	1870	1862	1756	1755	1804	1825	1811	1830	1795	1741	1847	1869	1787	1799	1785	1877	1820	1813	2015	1851	1831	1835	1763	1895	1867	2003
1575	1628	1655	1588	1649	1704	1592	1622	1691	1831	1806	1775	1751	1677	1730	1749	1734	1695	1786	1899	1875	1724	1721	1738	1887	1795	1897	1777	1727	1776	1880	1787	1822	1775	1785	1817	1924	1837	1824	1847	1722	1833	1816	1808	1797	1747	1856	1905	1904	1975
1585	1607	1664	1594	1632	1587	1665	1541	1643	1684	1754	1797	1741	1786	1651	1744	1668	1767	1838	1762	1839	1845	1852	1788	1878	1861	1791	1761	1793	1749	1825	1829	1743	1760	1799	1940	1857	1785	1836	1835	1824	1833	1816	1845	1881	1835	1876	1816	2002	1944
1616	1686	1639	1621	1695	1633	1628	1598	1544	1702	1678	1771	1671	1689	1731	1674	1722	1755	1779	1774	1818	1818	1852	1838	1930	1865	1826	1742	1809	1848	1897	1803	1779	1769	1770	1802	1874	1835	1878	1797	1870	1781	1874	1844	1867	1801	1887	1813	1890	1920
1670	1726	1633	1610	1619	1546	1529	1658	1638	1687	1714	1716	1717	1686	1580	1676	1806	1773	1868	1736	1705	1676	1795	1829	1858	1765	1763	1764	1757	1829	1852	1768	1761	1794	1774	1830	1737	1839	1851	1829	1891	1813	1831	1852	1844	1830	1894	1877	1945	1991
1697	1720	1643	1660	1653	1562	1583	1545	1624	1608	1619	1678	1696	1658	1648	1681	1720	1686	1767	1677	1703	1727	1753	1799	1778	1712	1746	1659	1686	1842	1836	1777	1772	1785	1764	1783	1774	1872	1871	1853	1755	1909	1928	1859	1798	1964	1881	1941	1989	2008
1712	1669	1646	1684	1681	1614	1575	1583	1602	1630	1668	1671	1700	1681	1766	1703	1777	1828	1719	1762	1647	1729	1787	1731	1874	1834	1683	1708	1650	1778	1735	1806	1842	1830	1781	1778	1790	1813	1801	1812	1865	1810	1880	1882	1919	1889	1885	1864	1916	2042
1723	1737	1676	1657	1680	1627	1698	1547	1587	1604	1636	1687	1709	1675	1692	1695	1695	1802	1806	1700	1748	1730	1638	1789	1709	1800	1777	1649	1728	1699	1797	1791	1794	1779	1847	1763	1709	1850	1734	1797	1803	1836	1822	1853	1937	1914	1917	1863	1866	1930
1698	1688	1645	1683	1587	1681	1621	1627	1569	1624	1736	1697	1720	1713	1709	1683	1718	1793	1713	1730	1724	1649	1821	1821	1768	1750	1723	1729	1690	1669	1804	1813	1781	1882	1862	1789	1753	1764	1824	1820	1850	1866	1786	1830	1945	1894	1845	1801	1798	1987
1656	1661	1655	1580	1685	1614	1638	1585	1647	1716	1739	1674	1644	1743	1755	1703	1712	1779	1783	1717	1722	1751	1687	1744	1737	1782	1776	1772	1731	1693	1717	1780	1836	1793	1832	1813	1778	1744	1808	1837	1865	1825	1775	1815	1882	1852	1893	1879	1860	1956
1616	1648	1706	1626	1588	1585	1616	1558	1697	1700	1749	1738	1698	1682	1662	1670	1641	1718	1741	1725	1721	1680	1745	1753	1776	1731	1719	1789	1749	1826	1721	1779	1775	1774	1773	1793	1800	1730	1764	1719	1760	1821	1939	1815	1833	1851	1905	1912	1868	1935
1597	1593	1670	1660	1632	1607	1657	1545	1647	1755	1779	1745	1713	1679	1581	1719	1648	1759	1628	1828	1814	1716	1736	1767	1773	1797	1743	1714	1729	1742	1730	1710	1752	1729	1797	1778	1741	1749	1774	1742	1817	1852	1896	1904	1954	1834	1880	1857	1904	1963
1643	1658	1713	1633	1634	1636	1675	1620	1645	1764	1724	1806	1737	1700	1666	1778	1729	1800	1799	1704	1754	1759	1782	1703	1752	1751	1783	1832	1890	1774	1725	1724	1685	1631	1754	1853	1759	1789	1784	1888	1884	1870	1906	1968	1859	1854	1859	1918	1889	1839
1635	1661	1709	1609	1601	1625	1697	1663	1744	1770	1772	1828	1762	1675	1724	1670	1733	1749	1662	1730	1757	1781	1757	1728	1788	1738	1754	1734	1872	1812	1764	1647	1656	1750	1786	1768	1731	1789	1812	1819	1870	1795	1900	1856	1860	1941	1819	1903	1975	1880
1618	1640	1681	1621	1693	1640	1604	1656	1742	1766	1697	1707	1760	1732	1749	1671	1694	1787	1712	1766	1734	1701	1795	1701	1818	1738	1754	1798	1739	1766	1714	1748	1749	1856	1768	1788	1927	1790	1864	1912	1815	1897	1845	1736	1953	1802	1903	1945	1970	1912
1601	1631	1665	1607	1644	1630	1621	1644	1655	1695	1695	1705	1670	1683	1765	1684	1693	1732	1734	1693	1812	1748	1761	1807	1765	1822	1766	1827	1768	1775	1737	1851	1849	1840	1858	1893	1783	1811	1795	1889	1796	1909	1865	1825	1840	1959	1850	1999	2029	1920
1633	1604	1697	1641	1599	1691	1569	1658	1691	1671	1717	1678	1828	1770	1710	1722	1708	1775	1808	1854	1768	1776	1775	1827	1936	1792	1749	1873	1802	1806	1838	1886	1911	1890	1850	1892	1805	1793	1843	1835	1807	1877	1828	1865	1829	1890	2012	1901	1991	1974
1657	1565	1614	1661	1614	1588	1559	1724	1646	1670	1739	1659	1650	1683	1740	1665	1719	1800	1758	1759	1872	1822	1864	1760	1768	1818	1895	1776	1768	1793	1786	1833	1864	1949	1853	1818	1743	1823	1855	1800	1860	1887	1872	1806	1884	1911	1955	1913	1930	1984
1556	1544	1579	1546	1572	1566	1616	1527	1532	1703	1706	1665	1678	1810	1738	1715	1723	1726	1695	1793	1777	1777	1823	1819	1807	1788	1851	1815	1803	1837	1744	1779	1892	1915	1845	1865	1853	1878	1854	1822	1908	1851	1887	1866	1852	1876	1954	1915	1902	1840
1513	1547	1574	1586	1588	1539	1601	1562	1596	1619	1720	1738	1607	1721	1662	1770	1751	1653	1761	1757	1718	1788	1816	1743	1808	1778	1882	1841	1777	1759	1760	1783	1879	1865	1853	1948	1876	1786	1742	1798	1844	1892	1884	1935	1951	1823	1903	1857	1922	1886
1608	1588	1563	1560	1612	1624	1481	1527	1625	1751	1653	1694	1639	1656	1642	1753	1659	1758	1728	1805	1701	1745	1722	1730	1719	1807	1862	1762	1696	1679	1728	1726	1706	1845	1790	1855	1857	1842	1802	1733	1795	1884	1933	1830	1948	1873	1723	1874	1850	1893
1598	1490	1593	1551	1564	1662	1562	1545	1591	1668	1712	1644	1617	1709	1586	1732	1700	1639	1701	1698	1729	1708	1727	1725	1769	1767	1790	1798	1814	1806	1781	1767	1806	1727	1801	1819	1827	1761	1849	1772	1778	1831	1926	1871	1792	1794	1861	1837	1944	1900
1595	1631	1583	1529	1584	1540	1571	1606	1641	1660	1663	1699	1689	1665	1704	1666	1701	1727	1726	1646	1714	1670	1666	1792	1734	1691	1839	1733	1754	1819	1831	1733	1717	1795	1834	1838	1850	1764	1834	1813	1806	1853	1877	1861	1872	1918	1866	1803	1790	1938
1574	1709	1578	1521	1552	1548	1643	1645	1660	1594	1634	1755	1626	1567	1626	1633	1636	1644	1688	1677	1689	1660	1708	1655	1819	1787	1720	1780	1890	1805	1710	1828	1712	1712	1809	1846	1829	1782	1758	1803	1758	1862	1835	1867	1775	1805	1802	1932	1828	1842
1716	1615	1674	1545	1511	1515	1581	1623	1646	1628	1663	1562	1633	1613	1681	1636	1678	1624	1618	1724	1742	1724	1713	1677	1665	1781	1770	1841	1771	1789	1766	1745	1729	1713	1795	1772	1811	1774	1814	1692	1684	1812	1766	1828	1821	1943	1871	1920	1881	1744
1677	1677	1647	1618	1527	1549	1560	1576	1596	1643	1639	1572	1622	1535	1663	1567	1536	1615	1630	1702	1653	1718	1768	1721	1766	1670	1772	1727	1733	1709	1779	1643	1687	1763	1805	1782	1770	1780	1782	1697	1830	1794	1821	1839	1770	1840	1891	1912	1940	1741
1669	1681	1714	1668	1619	1568	1532	1639	1655	1580	1671	1519	1625	1610	1719	1584	1604	1690	1622	1661	1703	1703	1686	1745	1646	1818	1700	1799	1759	1740	1788	1645	1776	1702	1808	1790	1763	1755	1731	1700	1819	1751	1823	1779	1849	1875	1954	1896	1917	1790
1672	1697	1779	1600	1616	1522	1561	1534	1573	1678	1574	1669	1617	1542	1522	1662	1609	1720	1658	1639	1727	1720	1695	1730	1731	1724	1770	1734	1761	1757	1814	1765	1827	1731	1843	1728	1768	1747	1721	1727	1782	1789	1833	1706	1827	1862	1993	1896	1908	1778
1601	1650	1626	1649	1610	1667	1583	1619	1671	1613	1579	1643	1566	1662	1765	1680	1698	1584	1649	1686	1743	1751	1724	1675	1744	1774	1697	1771	1772	1889	1797	1775	1841	1748	1787	1754	1741	1803	1831	1829	1835	1807	1809	1793	1901	1846	1929	1977	1911	1860
1624	1620	1697	1626	1680	1653	1591	1581	1633	1670	1617	1684	1579	1696	1652	1750	1745	1601	1764	1704	1746	1768	1786	1750	1765	1781	1800	1758	1798	1796	1783	1773	1813	1836	1801	1864	1742	1733	1783	1894	1856	1833	1817	1778	1827	1863	1831	1884	1825	1822
1549	1588	1694	1662	1646	1709	1558	1598	1535	1623	1576	1696	1664	1666	1727	1633	1764	1676	1668	1727	1710	1780	1766	1829	1786	1755	1764	1770	1762	1813	1800	1825	1896	1793	1875	1739	1814	1830	1844	1842	1921	1965	1902	1880	1866	1926	1860	1818	1926	1880
1554	1633	1709	1571	1593	1610	1624	1608	1612	1668	1685	1616	1665	1769	1717	1768	1731	1720	1720	1767	1723	1755	1774	1895	1837	1834	1811	1824	1819	1785	1772	1741	1891	1780	1824	1859	1742	1854	1849	1863	1829	1924	1918	1880	1814	1837	1887	1882	1847	1853
1482	1653	1617	1515	1627	1645	1573	1584	1665	1671	1723	1655	1696	1741	1671	1672	1749	1736	1763	1712	1759	1744	1833	1824	1860	1813	1715	1807	1847	1834	1906	1768	1811	1817	1858	1866	1795	1840	1864	1858	1912	1907	1862	1766	1849	1903	1869	1881	1853	1799
1607	1614	1645	1587	1588	1568	1477	1553	1628	1640	1713	1731	1749	1728	1710	1708	1683	1742	1762	1741	1776	1830	1857	1893	1833	1771	1835	1801	1850	1827	1856	1751	1756	1879	1837	1868	1861	1832	1892	1883	1801	1838	1833	1868	1932	1844	1828	1865	1837	1845
1495	1630	1577	1697	1608	1648	1498	1616	1673	1652	1693	1698	1677	1615	1697	1757	1813	1730	1822	1705	1782	1767	1887	1913	1873	1793	1804	1851	1787	1799	1768	1748	1826	1836	1748	1776	1804	1870	1851	1827	1883	1853	1785	1808	1831	1786	1829	1800	1862	1882
1581	1621	1654	1623	1622	1601	1596	1635	1671	1629	1669	1664	1686	1586	1730	1773	1802	1731	1653	1718	1716	1736	1824	1852	1826	1790	1830	1780	1759	1855	1802	1736	1747	1808	1833	1806	1758	1867	1880	1839	1825	1816	1797	1803	1731	1752	1741	1785	1852	1826
1556	1703	1705	1611	1733	1633	1559	1617	1660	1723	1610	1633	1661	1649	1649	1752	1717	1612	1762	1698	1703	1723	1831	1776	1815	1731	1702	1753	1764	1870	1715	1665	1702	1723	1777	1763	1826	1809	1730	1824	1793	1741	1737	1778	1715	1825	1739	1821	1813	1786
1679	1686	1626	1630	1650	1668	1597	1674	1589	1648	1651	1573	1642	1668	1691	1670	1687	1577	1655	1676	1688	1672	1675	1654	1695	1765	1682	1735	1709	1764	1686	1684	1760	1799	1791	1847	1778	1761	1827	1713	1724	1757	1699	1711	1812	1676	1648	1724	1803	1781
1670	1680	1609	1588	1646	1577	1586	1654	1686	1723	1698	1706	1725	1703	1651	1640	1674	1640	1669	1654	1654	1701	1648	1729	1694	1692	1758	1747	1732	1777	1737	1665	1670	1725	1769	1764	1764	1705	1721	1693	1780	1686	1717	1755	1646	1721	1690	1701	1767	1728
1698	1811	1669	1631	1696	1635	1589	1535	1623	1788	1685	1704	1650	1651	1705	1654	1613	1611	1673	1662	1628	1690	1714	1728	1705	1673	1755	1669	1790	1758	1753	1635	1688	1627	1767	1735	1743	1789	1754	1730	1765	1755	1703	1714	1641	1665	1673	1694	1685	1743
1694	1602	1664	1618	1648	1555	1557	1587	1654	1685	1616	1686	1717	1720	1717	1760	1670	1693	1777	1649	1711	1726	1753	1762	1717	1712	1644	1785	1727	1746	1734	1668	1649	1636	1775	1682	1694	1657	1668	1744	1802	1713	1730	1663	1736	1615	1807	1761	1778	1751
1701	1634	1661	1654	1575	1591	1608	1541	1652	1670	1623	1633	1619	1741	1683	1695	1701	1758	1766	1741	1805	1761	1680	1718	1779	1676	1730	1766	1820	1643	1682	1591	1709	1729	1779	1778	1734	1728	1741	1716	1819	1731	1692	1781	1715	1692	1746	1830	1777	1768
1703	1640	1508	1624	1581	1503	1587	1566	1659	1698	1615	1686	1632	1732	1755	1770	1679	1733	1716	1763	1807	1773	1773	1705	1735	1763	1733	1839	1733	1754	1747	1755	1744	1713	1773	1850	1777	1882	1734	1763	1793	1831	1795	1785	1739	1638	1765	1861	1857	1871
1567	1562	1622	1519	1621	1524	1662	1676	1659	1725	1711	1582	1755	1686	1696	1808	1792	1715	1665	1751	1790	1776	1707	1797	1837	1753	1744	1822	1770	1796	1804	1828	1765	1814	1843	1863	1843	1891	1756	1849	1811	1860	1826	1747	1721	1720	1802	1806	1847	1854
1574	1573	1603	1601	1553	1544	1531	1590	1645	1732	1660	1663	1647	1732	1837	1756	1807	1645	1657	1715	1837	1675	1788	1844	1839	1875	1739	1766	1782	1799	1857	1796	1746	1900	1813	1828	1747	1791	1871	1785	1852	1804	1828	1716	1751	1775	1717	1819	1869	1851
1549	1485	1539	1598	1527	1529	1562	1563	1676	1732	1635	1610	1705	1808	1739	1808	1723	1724	1697	1741	1767	1740	1773	1735	1769	1820	1821	1743	1693	1758	1841	1746	1837	1775	1889	1824	1834	1891	1697	1740	1809	1802	1785	1725	1660	1777	1791	1870	1821	1833
1454	1456	1578	1533	1538	1476	1492	1559	1642	1726	1633	1622	1596	1650	1713	1838	1748	1696	1671	1761	1798	1764	1834	1724	1792	1816	1780	1744	1739	1721	1793	1837	1797	1833	1800	1858	1804	1782	1833	1871	1768	1860	1761	1843	1773	1730	1818	1822	1889	1802
1480	1474	1511	1553	1533	1532	1451	1553	1600	1642	1675	1663	1599	1590	1782	1797	1797	1769	1677	1697	1766	1747	1715	1710	1759	1823	1800	1697	1703	1755	1882	1768	1795	1796	1870	1789	1758	1760	1759	1728	1714	1830	1745	1857	1806	1792	1786	1747	1876	1828
1429	1468	1610	1521	1507	1484	1533	1487	1679	1696	1724	1700	1657	1724	1657	1727	1772	1705	1767	1743	1749	1715	1723	1774	1811	1718	1739	1678	1725	1737	1681	1723	1747	1736	1782	1761	1758	1722	1733	1687	1683	1806	1735	1858	1736	1711	1794	1687	1813	1757
1540	1536	1621	1597	1555	1533	1545	1588	1592	1633	1651	1598	1666	1553	1716	1698	1723	1681	1728	1734	1704	1732	1665	1724	1759	1588	1706	1719	1616	1708	1667	1712	1746	1720	1783	1760	1786	1760	1718	1708	1634	1749	1638	1775	1775	1819	1818	1877	1817	1834
1541	1583	1526	1600	1548	1541	1503	1596	1594	1657	1618	1579	1544	1571	1663	1703	1663	1675	1780	1576	1654	1657	1719	1740	1742	1655	1738	1683	1738	1837	1713	1683	1785	1716	1789	1848	1792	1725	1715	1795	1653	1722	1723	1703	1749	1819	1749	1812	1781	1726
1535	1525	1492	1577	1625	1507	1434	1469	1558	1635	1629	1556	1547	1558	1643	1610	1655	1704	1632	1616	1705	1653	1645	1685	1604	1702	1685	1701	1755	1857	1738	1714	1744	1685	1738	1730	1787	1584	1652	1744	1706	1637	1739	1643	1741	1669	1752	1743	1755	1766
1537	1459	1543	1527	1557	1509	1532	1490	1517	1597	1657	1568	1607	1572	1547	1622	1645	1626	1584	1699	1591	1688	1689	1711	1651	1666	1692	1727	1817	1730	1753	1667	1639	1688	1690	1749	1695	1677	1651	1734	1638	1691	1610	1687	1756	1750	1788	1730	1696	1749
1530	1553	1547	1577	1548	1547	1478	1493	1597	1578	1641	1502	1567	1680	1533	1600	1576	1728	1624	1581	1618	1565	1663	1639	1704	1604	1628	1689	1793	1817	1718	1625	1546	1740	1715	1739	1744	1726	1695	1662	1695	1582	1672	1669	1708	1698	1691	1781	1755	1774
1440	1460	1488	1516	1487	1479	1491	1497	1518	1526	1548	1597	1505	1594	1534	1541	1549	1671	1660	1616	1563	1597	1636	1788	1669	1693	1576	1723	1813	1819	1757	1700	1681	1726	1763	1708	1704	1651	1633	1664	1670	1649	1674	1684	1789	1685	1641	1714	1708	1728
1506	1479	1408	1444	1472	1449	1526	1474	1444	1502	1528	1591	1562	1609	1515	1585	1543	1543	1639	1623	1710	1662	1561	1687	1651	1575	1610	1652	1685	1764	1735	1623	1638	1765	1756	1698	1709	1715	1704	1695	1678	1651	1732	1725	1748	1739	1736	1653	1715	1678
1575	1504	1486	1423	1379	1427	1492	1467	1546	1451	1522	1549	1558	1569	1482	1542	1542	1593	1623	1681	1643	1668	1638	1721	1754	1709	1637	1659	1809	1884	1739	1733	1647	1737	1826	1721	1713	1643	1710	1696	1665	1763	1718	1609	1691	1631	1651	1643	1667	1738
1507	1459	1453	1442	1352	1409	1406	1411	1359	1472	1450	1527	1525	1561	1487	1453	1507	1571	1638	1677	1651	1663	1637	1705	1689	1657	1607	1612	1709	1748	1706	1655	1714	1685	1721	1682	1799	1681	1665	1722	1730	1642	1704	1607	1714	1724	1771	1617	1672	1684
1415	1464	1454	1402	1316	1383	1381	1465	1419	1396	1425	1499	1479	1461	1440	1485	1519	1561	1727	1675	1632	1670	1655	1692	1722	1663	1647	1655	1724	1761	1764	1724	1723	1709	1809	1807	1708	1743	1691	1741	1709	1644	1743	1706	1721	1752	1699	1675	1643	1785
1426	1377	1471	1317	1347	1332	1360	1344	1496	1418	1373	1412	1460	1490	1573	1502	1482	1555	1573	1677	1608	1609	1550	1635	1681	1625	1594	1633	1696	1751	1766	1674	1645	1724	1679	1757	1761	1703	1775	1701	1702	1692	1723	1730	1728	1720	1681	1665	1591	1646
1405	1468	1418	1413	1356	1366	1352	1443	1434	1366	1444	1424	1532	1623	1560	1518	1422	1590	1530	1638	1607	1587	1704	1633	1649	1706	1693	1704	1674	1685	1742	1688	1627	1662	1668	1662	1773	1647	1716	1779	1704	1851	1755	1800	1671	1777	1730	1698	1676	1732
1445	1417	1421	1428	1364	1307	1310	1458	1380	1427	1410	1427	1456	1551	1563	1452	1505	1567	1639	1563	1630	1603	1552	1646	1730	1680	1715	1641	1712	1735	1729	1639	1676	1752	1728	1809	1744	1748	1722	1772	1754	1787	1670	1747	1807	1738	1777	1780	1752	1781
1312	1361	1400	1344	1340	1360	1333	1319	1391	1419	1386	1500	1504	1600	1588	1505	1493	1558	1664	1631	1665	1650	1606	1708	1792	1705	1712	1639	1763	1688	1768	1694	1749	1687	1755	1751	1779	1789	1734	1728	1841	1776	1807	1769	1758	1818	1783	1804	1668	1745
1352	1416	1370	1324	1295	1345	1369	1379	1404	1385	1359	1475	1491	1554	1584	1506	1483	1571	1621	1628	1604	1585	1634	1608	1700	1746	1678	1777	1688	1749	1710	1734	1793	1862	1738	1779	1828	1831	1777	1757	1777	1781	1787	1799	1763	1848	1799	1788	1766	1802
1329	1342	1375	1368	1286	1298	1290	1374	1407	1453	1438	1436	1512	1551	1558	1620	1477	1658	1609	1592	1613	1558	1648	1707	1714	1719	1725	1716	1637	1803	1811	1782	1738	1840	1706	1750	1767	1799	1810	1742	1759	1743	1713	1807	1766	1795	1860	1835	1773	1804
1294	1304	1423	1298	1254	1326	1383	1413	1328	1359	1404	1452	1533	1516	1548	1587	1515	1610	1597	1623	1565	1606	1649	1666	1707	1669	1717	1721	1702	1720	1797	1839	1822	1741	1771	1773	1791	1772	1808	1770	1707	1755	1797	1710	1757	1703	1867	1839	1843	1823
1419	1341	1392	1317	1326	1297	1348	1341	1399	1445	1447	1504	1484	1499	1583	1564	1546	1585	1604	1612	1702	1643	1715	1601	1717	1613	1736	1672	1729	1690	1705	1742	1828	1878	1774	1730	1744	1745	1731	1741	1725	1739	1724	1743	1709	1769	1831	1933	1778	1808
1323	1356	1381	1337	1343	1325	1400	1424	1399	1386	1452	1490	1563	1461	1500	1561	1617	1566	1667	1603	1594	1613	1614	1688	1584	1758	1647	1704	1682	1669	1763	1772	1812	1795	1803	1694	1739	1761	1812	1787	1767	1752	1699	1641	1724	1730	1787	1727	1886	1792
1398	1329	1360	1393	1365	1368	1357	1430	1343	1485	1466	1353	1477	1465	1564	1577	1525	1542	1579	1557	1595	1655	1682	1656	1556	1682	1746	1691	1693	1626	1727	1764	1719	1757	1785	1722	1743	1762	1750	1780	1738	1771	1691	1687	1695	1673	1826	1824	1773	1680
1295	1344	1288	1337	1336	1413	1382	1395	1411	1347	1481	1514	1438	1478	1529	1508	1525	1544	1598	1580	1603	1702	1638	1692	1674	1646	1683	1739	1711	1706	1648	1701	1771	1682	1731	1739	1736	1703	1789	1695	1653	1679	1707	1680	1625	1699	1736	1796	1758	1647
1387	1347	1405	1455	1310	1363	1376	1478	1420	1427	1451	1512	1491	1445	1543	1579	1546	1554	1511	1533	1693	1641	1667	1601	1708	1748	1692	1785	1688	1624	1663	1731	1749	1766	1658	1659	1694	1740	1730	1752	1707	1794	1684	1694	1672	1841	1763	1777	1753	1768
1381	1373	1314	1398	1369	1414	1396	1427	1467	1465	1486	1532	1445	1511	1514	1531	1565	1562	1522	1532	1742	1670	1663	1710	1682	1744	1623	1799	1727	1670	1668	1703	1634	1678	1610	1685	1656	1717	1720	1751	1683	1733	1675	1707	1700	1664	1745	1736	1665	1764
1403	1349	1368	1414	1414	1371	1405	1448	1433	1476	1487	1487	1495	1589	1528	1572	1589	1568	1661	1569	1734	1698	1717	1666	1669	1713	1725	1725	1694	1656	1716	1781	1698	1696	1681	1638	1696	1670	1710	1645	1786	1639	1675	1670	1655	1707	1803	1731	1805	1673
1395	1277	1284	1379	1416	1413	1365	1471	1515	1438	1509	1509	1463	1490	1639	1520	1561	1533	1561	1619	1653	1630	1655	1669	1711	1675	1755	1735	1706	1605	1655	1609	1723	1725	1723	1636	1650	1727	1675	1716	1705	1707	1702	1662	1678	1603	1770	1772	1728	1820
1300	1347	1336	1388	1345	1395	1391	1440	1449	1537	1512	1526	1502	1476	1572	1595	1594	1554	1526	1565	1657	1644	1618	1708	1636	1703	1659	1677	1671	1670	1687	1590	1723	1699	1587	1663	1637	1629	1645	1803	1740	1651	1735	1696	1707	1784	1662	1752	1698	1717
1299	1320	1387	1379	1326	1371	1318	1309	1467	1488	1497	1601	1514	1564	1559	1632	1638	1550	1585	1575	1610	1629	1598	1595	1697	1685	1734	1697	1620	1651	1659	1681	1638	1647	1665	1610	1643	1530	1594	1768	1713	1664	1702	1683	1731	1708	1705	1782	1736	1771
1344	1381	1385	1369	1393	1404	1374	1382	1435	1572	1532	1514	1506	1484	1440	1587	1587	1596	1600	1583	1609	1616	1648	1605	1616	1683	1615	1647	1558	1703	1643	1673	1654	1714	1629	1720	1633	1731	1663	1635	1719	1715	1641	1737	1773	1685	1746	1739	1771	1827
1327	1339	1357	1349	1440	1343	1432	1382	1405	1462	1595	1513	1455	1461	1571	1566	1582	1577	1646	1578	1544	1644	1723	1613	1637	1590	1619	1568	1706	1598	1698	1669	1603	1676	1714	1732	1690	1737	1650	1696	1659	1702	1811	1737	1681	1630	1675	1816	1818	1737
1421	1493	1417	1434	1406	1403	1375	1392	1447	1463	1550	1596	1618	1536	1482	1598	1551	1602	1600	1525	1596	1638	1592	1646	1617	1604	1606	1594	1602	1730	1603	1611	1642	1727	1686	1642	1770	1682	1697	1633	1695	1673	1723	1764	1758	1660	1646	1736	1826	1763
1400	1392	1353	1422	1461	1475	1450	1429	1425	1465	1542	1607	1464	1486	1503	1533	1630	1636	1610	1558	1554	1621	1595	1642	1648	1657	1631	1572	1694	1654	1634	1666	1646	1613	1648	1691	1757	1734	1700	1636	1704	1738	1729	1730	1721	1629	1558	1766	1724	1764
1376	1455	1415	1446	1438	1528	1461	1515	1457	1521	1462	1522	1596	1498	1508	1527	1637	1690	1583	1511	1556	1657	1614	1734	1685	1732	1654	1605	1659	1693	1565	1642	1657	1598	1648	1761	1794	1714	1762	1738	1704	1755	1799	1768	1772	1691	1686	1626	1755	1719
1345	1440	1467	1518	1491	1495	1401	1394	1466	1520	1517	1583	1676	1640	1527	1537	1578	1602	1546	1640	1634	1614	1686	1693	1715	1649	1775	1653	1658	1691	1697	1676	1586	1580	1685	1691	1735	1673	1643	1637	1591	1735	1786	1762	1730	1667	1699	1748	1753	1692
1415	1378	1515	1406	1471	1439	1467	1495	1515	1464	1590	1563	1580	1674	1508	1589	1777	1699	1663	1585	1633	1759	1654	1736	1705	1660	1732	1718	1730	1689	1660	1705	1664	1616	1744	1657	1666	1722	1689	1644	1614	1717	1741	1798	1707	1665	1749	1619	1674	1695
1406	1374	1495	1420	1460	1501	1441	1522	1468	1504	1544	1566	1576	1555	1571	1559	1641	1608	1586	1570	1567	1691	1668	1656	1782	1681	1704	1727	1648	1714	1617	1666	1595	1668	1629	1663	1746	1672	1645	1648	1683	1706	1735	1734	1752	1647	1610	1646	1722	1654
1485	1457	1457	1447	1409	1472	1477	1598	1522	1501	1469	1536	1615	1480	1620	1553	1626	1657	1578	1616	1566	1666	1696	1690	1653	1671	1675	1652	1730	1705	1668	1645	1631	1590	1596	1612	1688	1670	1688	1674	1656	1610	1779	1768	1732	1680	1654	1598	1657	1740
1416	1452	1482	1413	1452	1474	1414	1507	1541	1501	1592	1604	1719	1526	1604	1586	1592	1600	1618	1605	1559	1570	1670	1610	1702	1721	1611	1606	1628	1606	1695	1539	1637	1546	1654	1576	1681	1617	1674	1651	1603	1520	1738	1767	1751	1650	1667	1672	1734	1690
1563	1469	1500	1496	1374	1365	1482	1487	1543	1636	1484	1492	1526	1618	1551	1530	1626	1563	1634	1554	1591	1635	1663	1576	1617	1643	1654	1633	1648	1602	1736	1615	1487	1596	1564	1538	1660	1631	1576	1623	1673	1622	1614	1706	1724	1702	1710	1655	1601	1710
1474	1519	1581	1506	1445	1555	1399	1601	1573	1562	1516	1663	1606	1653	1658	1599	1585	1600	1638	1592	1659	1569	1713	1684	1624	1642	1712	1594	1691	1646	1593	1655	1574	1558	1583	1593	1618	1651	1628	1560	1675	1708	1629	1703	1675	1625	1649	1691	1686	1658
1557	1471	1538	1570	1432	1406	1428	1614	1587	1533	1518	1467	1464	1598	1609	1634	1606	1641	1636	1668	1572	1678	1595	1584	1628	1509	1620	1660	1667	1653	1675	1629	1570	1609	1603	1668	1620	1583	1659	1669	1605	1604	1680	1649	1802	1716	1681	1708	1698	1736
1432	1496	1495	1512	1479	1488	1436	1524	1535	1520	1584	1544	1531	1521	1536	1569	1575	1632	1633	1580	1525	1618	1658	1620	1596	1594	1550	1567	1640	1625	1574	1707	1628	1663	1618	1620	1621	1686	1654	1656	1725	1614	1749	1767	1723	1665	1715	1700	1785	1686
1495	1554	1572	1459	1499	1405	1493	1507	1550	1555	1524	1406	1471	1604	1590	1544	1546	1634	1571	1574	1630	1552	1618	1568	1531	1577	1611	1611	1584	1676	1619	1587	1611	1589	1701	1620	1626	1626	1654	1608	1611	1691	1616	1711	1715	1731	1748	1700	1692	1733
1532	1546	1498	1509	1500	1461	1497	1477	1539	1482	1576	1510	1508	1586	1475	1504	1466	1441	1550	1571	1510	1702	1605	1615	1538	1524	1524	1539	1545	1634	1660	1576	1650	1621	1648	1649	1665	1639	1568	1698	1645	1719	1674	1696	1616	1719	1728	1815	1790	1692
1582	1528	1515	1476	1503	1492	1507	1465	1516	1585	1480	1538	1519	1552	1539	1491	1447	1554	1499	1498	1558	1522	1563	1532	1531	1590	1563	1655	1650	1615	1559	1552	1556	1689	1638	1715	1621	1656	1652	1612	1625	1641	1710	1695	1667	1677	1681	1693	1780	1711
1676	1508	1481	1504	1519	1490	1526	1545	1494	1441	1541	1603	1542	1551	1526	1498	1553	1551	1511	1513	1588	1495	1579	1595	1578	1528	1465	1619	1582	1670	1620	1555	1623	1619	1622	1686	1648	1655	1622	1578	1648	1709	1666	1639	1694	1627	1650	1714	1697	1681
1520	1548	1552	1442	1528	1561	1556	1489	1584	1568	1521	1540	1492	1503	1520	1545	1510	1470	1491	1458	1650	1570	1593	1543	1584	1599	1622	1661	1651	1610	1601	1528	1556	1582	1648	1643	1646	1678	1578	1642	1636	1662	1653	1639	1654	1536	1702	1667	1714	1749
1606	1486	1489	1415	1388	1531	1557	1529	1582	1489	1496	1506	1517	1512	1619	1555	1622	1587	1552	1626	1592	1606	1605	1587	1585	1558	1592	1580	1621	1682	1603	1573	1665	1565	1568	1644	1690	1615	1610	1710	1647	1699	1682	1697	1611	1656	1657	1683	1724	1664
1529	1568	1517	1485	1428	1529	1531	1534	1511	1507	1580	1630	1529	1555	1541	1589	1448	1586	1518	1554	1583	1545	1585	1544	1632	1626	1572	1569	1626	1557	1583	1623	1647	1492	1530	1600	1599	1625	1632	1664	1615	1639	1732	1691	1722	1668	1731	1666	1660	1684
1544	1503	1462	1430	1461	1402	1392	1503	1501	1493	1566	1599	1504	1503	1574	1570	1583	1560	1453	1507	1522	1620	1551	1573	1499	1558	1605	1673	1699	1549	1608	1564	1620	1537	1600	1699	1632	1535	1658	1669	1666	1704	1684	1653	1623	1690	1660	1610	1662	1751
1544	1517	1532	1510	1409	1436	1485	1416	1536	1545	1504	1508	1530	1549	1569	1511	1621	1583	1582	1549	1571	1552	1606	1523	1562	1484	1552	1543	1583	1680	1626	1539	1584	1501	1644	1695	1656	1671	1656	1673	1601	1670	1690	1685	1665	1684	1580	1693	1681	1730
1486	1505	1505	1453	1467	1446	1421	1465	1498	1578	1488	1608	1577	1595	1548	1588	1507	1541	1623	1552	1507	1542	1561	1587	1522	1587	1568	1571	1572	1579	1509	1568	1580	1643	1554	1572	1665	1661	1643	1615	1582	1609	1717	1681	1692	1608	1637	1610	1630	1643
1500	1458	1517	1557	1472	1335	1429	1477	1458	1535	1507	1540	1517	1477	1514	1460	1475	1517	1525	1475	1397	1529	1594	1547	1549	1609	1589	1577	1613	1526	1605	1588	1593	1611	1570	1603	1681	1700	1629	1641	1529	1663	1716	1718	1763	1712	1677	1624	1664	1726
1494	1602	1644	1507	1499	1470	1447	1492	1421	1406	1372	1516	1509	1602	1561	1580	1522	1585	1542	1657	1552	1572	1406	1433	1560	1444	1562	1485	1577	1644	1653	1676	1586	1570	1554	1697	1648	1686	1713	1699	1630	1629	1696	1757	1767	1688	1786	1675	1592	1612
1498	1536	1582	1513	1502	1529	1420	1350	1368	1477	1526	1529	1608	1668	1554	1570	1536	1611	1596	1647	1687	1687	1556	1574	1495	1563	1553	1596	1601	1592	1558	1680	1686	1671	1573	1684	1788	1801	1670	1610	1684	1668	1729	1738	1725	1698	1762	1676	1717	1684
1518	1492	1501	1577	1559	1418	1385	1492	1496	1460	1476	1460	1507	1473	1453	1462	1321	1498	1386	1567	1430	1497	1476	1603	1525	1636	1622	1600	1639	1572	1591	1593	1563	1644	1657	1668	1691	1661	1662	1656	1638	1640	1592	1754	1731	1664	1743	1690	1678	1706
1464	1450	1600	1579	1455	1339	1408	1500	1443	1476	1372	1440	1420	1501	1518	1358	1430	1420	1557	1605	1542	1448	1405	1417	1498	1513	1608	1677	1654	1642	1475	1573	1607	1641	1701	1677	1661	1693	1635	1627	1650	1627	1644	1613	1808	1722	1755	1774	1768	1668
1533	1551	1524	1461	1438	1399	1351	1381	1435	1434	1421	1415	1438	1475	1493	1457	1511	1586	1651	1656	1697	1646	1645	1541	1445	1437	1538	1634	1669	1641	1660	1673	1687	1599	1599	1756	1720	1627	1739	1656	1765	1598	1695	1638	1672	1755	1681	1802	1826	1692
1507	1441	1404	1464	1487	1367	1352	1365	1373	1391	1416	1449	1409	1436	1469	1489	1502	1500	1556	1664	1592	1642	1680	1749	1682	1591	1531	1607	1590	1569	1592	1636	1615	1673	1579	1627	1787	1720	1684	1644	1762	1668	1694	1732	1730	1735	1685	1705	1802	1695
1448	1413	1437	1534	1534	1364	1336	1446	1447	1474	1383	1398	1406	1459	1370	1424	1392	1490	1472	1440	1462	1507	1601	1596	1682	1663	1619	1611	1571	1657	1567	1592	1642	1753	1666	1592	1649	1780	1658	1677	1715	1617	1716	1686	1600	1618	1712	1715	1725	1753
1384	1405	1494	1444	1396	1338	1430	1434	1528	1454	1520	1457	1544	1509	1444	1383	1406	1466	1519	1444	1510	1424	1412	1432	1448	1522	1696	1703	1722	1609	1577	1599	1661	1628	1690	1743	1558	1686	1700	1552	1690	1644	1712	1664	1679	1616	1724	1654	1690	1715
1409	1523	1503	1382	1322	1402	1437	1472	1495	1537	1588	1511	1478	1303	1362	1337	1373	1481	1494	1511	1508	1465	1526	1535	1458	1478	1563	1672	1720	1673	1567	1553	1568	1590	1741	1730	1609	1610	1766	1656	1683	1576	1657	1634	1605	1638	1712	1704	1665	1736
1492	1474	1408	1300	1434	1388	1399	1418	1550	1488	1506	1388	1347	1383	1329	1401	1400	1528	1566	1646	1608	1570	1573	1588	1503	1506	1533	1626	1654	1722	1676	1584	1597	1547	1560	1670	1738	1593	1666	1660	1616	1619	1586	1693	1667	1696	1631	1620	1640	1646
1561	1372	1239	1343	1448	1464	1431	1474	1501	1471	1344	1382	1326	1466	1656	1555	1645	1673	1658	1734	1709	1624	1672	1638	1590	1645	1540	1467	1528	1667	1656	1712	1616	1597	1576	1687	1635	1662	1554	1680	1612	1636	1657	1677	1583	1630	1555	1661	1537	1616
1573	1411	1341	1406	1421	1476	1431	1501	1414	1406	1365	1423	1640	1729	1737	1828	1800	1805	1829	1770	1736	1703	1573	1624	1686	1695	1658	1647	1549	1648	1686	1698	1651	1551	1599	1605	1686	1597	1476	1596	1669	1640	1543	1669	1606	1643	1681	1637	1484	1591
1443	1362	1464	1479	1428	1438	1389	1425	1369	1398	1569	1687	1973	1904	1909	1791	1714	1702	1674	1797	1717	1602	1706	1594	1697	1683	1655	1645	1639	1571	1570	1613	1616	1620	1523	1538	1566	1595	1513	1556	1593	1672	1560	1549	1598	1587	1641	1477	1606	1575
1413	1417	1555	1542	1387	1364	1384	1367	1344	1527	1684	1924	1959	1922	1817	1551	1493	1461	1449	1580	1526	1597	1618	1616	1709	1655	1669	1685	1552	1531	1597	1566	1629	1536	1618	1636	1652	1656	1536	1563	1657	1614	1622	1638	1605	1575	1622	1554	1536	1624
1307	1485	1529	1448	1342	1343	1311	1300	1433	1702	1910	1915	1816	1645	1404	1239	1195	1149	1166	1326	1366	1492	1592	1669	1630	1609	1574	1636	1668	1617	1555	1513	1619	1575	1649	1562	1692	1549	1695	1554	1591	1565	1526	1570	1601	1557	1626	1577	1544	1596
1348	1500	1518	1375	1335	1386	1350	1453	1577	1812	1809	1738	1591	1401	1194	1071	982	1001	1087	1141	1114	1233	1356	1535	1698	1683	1576	1574	1608	1624	1643	1494	1507	1526	1735	1605	1601	1646	1584	1594	1615	1681	1618	1606	1642	1586	1633	1620	1560	1683
1406	1553	1571	1417	1326	1408	1362	1476	1664	1722	1760	1546	1360	1088	1042	1017	1041	1019	1088	1052	1048	1128	1278	1407	1549	1654	1551	1703	1571	1650	1638	1426	1505	1659	1590	1604	1599	1535	1688	1605	1616	1646	1590	1567	1604	1638	1586	1609	1511	1622
1427	1555	1559	1374	1341	1321	1431	1634	1670	1708	1563	1377	1121	1011	976	1082	1075	1122	1176	1074	1068	1040	1103	1315	1524	1602	1616	1549	1548	1583	1554	1461	1517	1558	1674	1643	1637	1523	1491	1617	1569	1699	1571	1654	1600	1626	1641	1634	1554	1602
1467	1547	1552	1427	1385	1478	1548	1564	1609	1612	1497	1285	1026	1000	999	1133	1222	1268	1240	1226	1129	1012	1023	1223	1347	1579	1620	1589	1552	1621	1569	1526	1423	1572	1614	1649	1561	1638	1521	1625	1604	1671	1632	1538	1603	1685	1681	1650	1546	1621
1511	1643	1541	1336	1345	1455	1557	1705	1668	1622	1376	1187	979	998	1127	1223	1372	1420	1379	1259	1155	1045	1079	1086	1366	1542	1618	1624	1529	1558	1570	1441	1447	1540	1617	1586	1603	1592	1590	1632	1490	1590	1689	1654	1592	1574	1607	1615	1553	1566
1552	1579	1499	1394	1431	1526	1493	1627	1572	1547	1385	1149	1058	1073	1111	1307	1352	1505	1466	1340	1213	1061	1036	1095	1335	1499	1686	1589	1557	1570	1605	1499	1495	1522	1624	1555	1609	1620	1543	1588	1563	1617	1613	1572	1644	1660	1639	1659	1514	1628
1567	1555	1547	1349	1358	1511	1532	1576	1539	1551	1325	1144	1064	1033	1123	1329	1415	1477	1462	1424	1159	1094	994	1131	1303	1549	1613	1629	1526	1628	1581	1477	1434	1561	1580	1587	1581	1630	1602	1612	1628	1598	1586	1523	1652	1668	1639	1640	1578	1657
1516	1544	1455	1344	1336	1519	1608	1543	1576	1406	1329	1208	1065	1014	1067	1266	1316	1382	1323	1369	1121	1097	1020	1144	1365	1634	1631	1648	1535	1569	1519	1511	1500	1519	1646	1506	1523	1531	1553	1623	1536	1564	1618	1572	1649	1602	1643	1578	1624	1681
1455	1570	1493	1270	1386	1560	1562	1569	1545	1412	1400	1220	1119	1047	1019	1146	1175	1256	1263	1188	1084	1009	987	1145	1421	1653	1657	1581	1488	1497	1565	1486	1404	1620	1647	1518	1579	1585	1554	1568	1596	1619	1641	1573	1629	1648	1642	1593	1611	1606
1481	1483	1510	1369	1306	1474	1507	1567	1567	1515	1431	1305	1186	1117	954	1004	1059	1082	1093	1023	974	880	999	1259	1557	1788	1721	1605	1589	1503	1461	1511	1508	1566	1568	1475	1551	1714	1560	1628	1524	1605	1570	1531	1625	1541	1619	1621	1672	1673
1461	1489	1491	1344	1382	1430	1478	1512	1587	1501	1483	1435	1217	1157	990	972	993	969	999	995	960	1022	1200	1322	1705	1842	1775	1569	1444	1406	1524	1536	1626	1638	1511	1493	1590	1680	1536	1581	1542	1498	1636	1566	1617	1527	1693	1638	1597	1655
1413	1454	1481	1476	1312	1413	1531	1500	1530	1514	1525	1438	1391	1237	1093	1099	1049	1083	1034	1008	1061	1247	1415	1614	1823	1851	1695	1497	1450	1443	1452	1547	1566	1546	1481	1408	1584	1506	1477	1590	1553	1600	1556	1559	1621	1511	1591	1620	1707	1529
1442	1467	1474	1416	1367	1310	1373	1518	1594	1586	1549	1451	1530	1424	1382	1261	1203	1185	1298	1339	1351	1510	1649	1799	1876	1891	1572	1436	1431	1415	1491	1476	1655	1521	1447	1461	1649	1493	1559	1571	1581	1536	1563	1577	1571	1528	1517	1577	1702	1588
1481	1491	1534	1514	1393	1329	1428	1428	1555	1563	1553	1576	1602	1515	1581	1428	1448	1474	1519	1619	1647	1798	1902	1856	1835	1625	1461	1375	1409	1477	1478	1537	1586	1450	1482	1617	1580	1462	1525	1518	1554	1609	1549	1578	1543	1582	1544	1671	1608	1712
1447	1410	1404	1483	1512	1339	1396	1408	1566	1595	1582	1515	1552	1510	1534	1588	1600	1707	1784	1721	1868	1834	1793	1725	1605	1416	1408	1413	1493	1481	1427	1536	1463	1396	1438	1693	1535	1466	1562	1539	1519	1555	1575	1561	1582	1580	1507	1645	1562	1723
1394	1434	1425	1482	1425	1453	1361	1374	1351	1488	1647	1508	1584	1588	1543	1587	1666	1809	1729	1748	1754	1701	1536	1429	1313	1309	1366	1536	1514	1507	1440	1480	1425	1428	1545	1567	1468	1466	1644	1444	1513	1536	1583	1559	1586	1485	1493	1549	1583	1726
1403	1425	1466	1443	1468	1473	1424	1391	1338	1443	1532	1589	1582	1504	1508	1524	1546	1636	1563	1504	1516	1481	1347	1301	1235	1459	1519	1539	1581	1454	1433	1438	1440	1410	1569	1545	1451	1532	1603	1489	1558	1425	1528	1576	1604	1510	1574	1549	1614	1666
1434	1270	1379	1481	1481	1559	1518	1395	1359	1348	1497	1548	1599	1527	1454	1432	1451	1486	1411	1432	1329	1384	1307	1354	1403	1459	1535	1591	1544	1495	1523	1427	1414	1518	1597	1393	1517	1615	1529	1597	1522	1561	1580	1547	1636	1537	1522	1512	1638	1570
1455	1385	1436	1434	1385	1425	1533	1429	1450	1391	1349	1360	1390	1532	1484	1444	1432	1444	1420	1400	1351	1362	1444	1498	1495	1488	1488	1534	1540	1485	1455	1428	1507	1613	1445	1419	1521	1586	1537	1585	1535	1522	1540	1541	1552	1552	1538	1591	1566	1590
1402	1445	1377	1390	1447	1430	1434	1493	1488	1569	1418	1450	1385	1404	1472	1416	1475	1512	1400	1388	1398	1509	1490	1474	1506	1513	1451	1487	1467	1482	1439	1544	1496	1468	1438	1560	1436	1480	1502	1674	1517	1533	1534	1546	1464	1578	1491	1522	1545	1559
1323	1342	1443	1406	1467	1406	1318	1394	1567	1502	1644	1553	1412	1386	1366	1345	1373	1380	1426	1413	1443	1491	1493	1427	1356	1490	1477	1489	1490	1460	1555	1537	1532	1425	1493	1534	1472	1497	1599	1549	1571	1503	1605	1535	1575	1546	1486	1545	1494	1606
1329	1355	1420	1510	1409	1436	1385	1340	1387	1528	1510	1534	1599	1588	1486	1536	1491	1494	1465	1404	1416	1418	1577	1426	1499	1416	1486	1427	1471	1506	1559	1450	1489	1482	1562	1480	1472	1503	1603	1596	1505	1579	1521	1524	1622	1554	1578	1517	1553	1575
1338	1336	1389	1393	1462	1434	1401	1400	1384	1420	1433	1464	1466	1608	1632	1569	1594	1493	1512	1479	1471	1443	1512	1406	1388	1440	1398	1521	1574	1513	1518	1498	1505	1541	1498	1364	1440	1462	1494	1567	1517	1602	1542	1591	1572	1564	1513	1561	1626	1656
1355	1443	1377	1314	1327	1371	1447	1375	1415	1408	1378	1376	1294	1404	1433	1451	1481	1488	1357	1412	1387	1321	1336	1411	1402	1487	1531	1528	1540	1554	1421	1500	1590	1554	1411	1360	1530	1470	1548	1604	1577	1585	1519	1548	1629	1529	1500	1574	1563	1619
1268	1372	1419	1348	1310	1361	1348	1390	1428	1445	1465	1461	1427	1434	1359	1402	1367	1367	1212	1262	1346	1386	1420	1439	1476	1497	1514	1507	1418	1499	1522	1598	1511	1471	1538	1570	1449	1502	1556	1578	1566	1587	1698	1571	1563	1572	1528	1575	1528	1559
1321	1379	1403	1407	1383	1348	1371	1288	1349	1430	1418	1468	1498	1514	1493	1466	1482	1414	1438	1332	1400	1420	1511	1498	1295	1493	1383	1425	1543	1587	1615	1525	1443	1568	1538	1543	1450	1564	1608	1609	1595	1630	1590	1611	1603	1605	1635	1585	1595	1511
1368	1321	1367	1423	1352	1380	1382	1370	1345	1374	1362	1327	1340	1419	1459	1532	1525	1439	1452	1445	1407	1482	1346	1441	1365	1491	1566	1587	1595	1572	1501	1494	1646	1629	1466	1466	1571	1531	1508	1564	1596	1625	1583	1706	1559	1572	1589	1630	1548	1572
1341	1335	1393	1406	1338	1350	1381	1366	1353	1436	1399	1279	1318	1377	1408	1339	1318	1385	1331	1334	1412	1426	1435	1399	1406	1475	1487	1463	1519	1475	1578	1572	1590	1565	1505	1531	1625	1629	1547	1554	1578	1592	1630	1660	1593	1615	1589	1732	1469	1552
1375	1409	1443	1384	1315	1294	1367	1316	1361	1389	1378	1361	1444	1451	1456	1414	1453	1416	1400	1398	1451	1443	1338	1443	1437	1426	1475	1412	1478	1531	1581	1504	1541	1473	1479	1524	1508	1663	1585	1575	1498	1557	1649	1566	1668	1530	1604	1570	1526	1547
1357	1374	1399	1451	1434	1367	1270	1376	1353	1318	1342	1367	1410	1419	1416	1458	1426	1383	1399	1440	1364	1464	1360	1385	1399	1465	1508	1485	1542	1416	1483	1496	1593	1577	1480	1597	1506	1556	1536	1497	1615	1615	1568	1621	1554	1593	1644	1699	1597	1619
1384	1375	1394	1416	1436	1371	1316	1449	1399	1321	1314	1292	1311	1322	1398	1379	1417	1396	1457	1301	1449	1330	1377	1393	1332	1382	1439	1430	1446	1412	1539	1532	1501	1478	1540	1544	1613	1547	1569	1573	1498	1592	1623	1577	1645	1679	1665	1728	1589	1611
1369	1397	1372	1313	1396	1340	1347	1342	1339	1364	1323	1308	1296	1366	1321	1356	1368	1398	1413	1398	1389	1390	1351	1397	1463	1440	1431	1462	1501	1435	1504	1420	1463	1548	1539	1539	1644	1630	1543	1465	1556	1595	1556	1583	1608	1696	1675	1645	1557	1538
1385	1432	1380	1371	1290	1360	1410	1349	1323	1335	1306	1366	1329	1332	1384	1404	1464	1405	1454	1362	1391	1371	1334	1363	1491	1506	1376	1451	1387	1438	1550	1503	1540	1506	1548	1514	1594	1642	1534	1529	1624	1547	1622	1597	1584	1656	1652	1651	1553	1558
1406	1439	1372	1382	1324	1333	1415	1417	1363	1327	1288	1243	1303	1276	1330	1310	1382	1432	1348	1376	1329	1332	1322	1472	1412	1396	1494	1470	1505	1541	1446	1504	1514	1467	1552	1511	1532	1518	1540	1559	1542	1619	1596	1672	1611	1631	1709	1590	1640	1652
1421	1424	1390	1376	1343	1304	1319	1378	1401	1350	1476	1384	1414	1430	1455	1366	1322	1430	1383	1423	1374	1428	1366	1450	1530	1477	1452	1433	1495	1422	1419	1526	1539	1451	1576	1546	1534	1545	1540	1466	1512	1536	1529	1635	1616	1649	1604	1577	1614	1631
1481	1364	1405	1367	1331	1374	1397	1434	1334	1357	1343	1329	1406	1317	1319	1313	1425	1381	1384	1332	1372	1257	1394	1383	1454	1418	1462	1455	1510	1516	1488	1552	1462	1618	1568	1561	1525	1540	1529	1555	1570	1645	1586	1543	1670	1612	1532	1640	1590	1623
1421	1397	1380	1383	1315	1357	1364	1379	1365	1360	1414	1351	1429	1438	1354	1361	1334	1384	1387	1341	1339	1387	1474	1508	1506	1459	1446	1489	1408	1498	1542	1518	1524	1517	1510	1539	1590	1503	1549	1527	1589	1535	1577	1648	1608	1542	1649	1624	1708	1626
1418	1389	1440	1405	1364	1389	1429	1400	1361	1347	1330	1363	1379	1450	1410	1388	1456	1405	1423	1368	1395	1383	1316	1468	1485	1367	1502	1592	1537	1530	1396	1446	1579	1548	1503	1596	1524	1583	1505	1565	1561	1529	1615	1611	1579	1602	1607	1580	1539	1699
1371	1332	1337	1440	1380	1358	1434	1355	1322	1367	1366	1400	1434	1371	1446	1410	1420	1391	1332	1395	1437	1351	1532	1450	1489	1516	1484	1443	1468	1507	1566	1500	1486	1485	1549	1554	1576	1554	1564	1598	1504	1610	1535	1576	1596	1569	1647	1627	1604	1593
1419	1359	1421	1426	1395	1374	1397	1365	1307	1372	1321	1384	1398	1341	1445	1351	1396	1464	1429	1457	1440	1386	1382	1416	1416	1526	1495	1543	1492	1552	1511	1436	1573	1591	1550	1522	1515	1506	1547	1555	1577	1641	1601	1614	1614	1670	1612	1654	1621	1655
1318	1353	1384	1432	1358	1351	1313	1317	1283	1413	1405	1389	1442	1491	1420	1420	1454	1449	1506	1490	1525	1523	1462	1537	1511	1529	1529	1445	1475	1563	1540	1522	1529	1612	1635	1572	1610	1449	1551	1525	1540	1590	1601	1644	1588	1585	1646	1602	1595	1634
1355	1419	1327	1393	1315	1287	1310	1296	1361	1444	1367	1354	1440	1410	1435	1478	1444	1466	1471	1452	1501	1507	1539	1550	1548	1515	1581	1575	1561	1505	1542	1526	1519	1641	1606	1648	1584	1494	1509	1550	1569	1618	1551	1651	1579	1576	1657	1651	1612	1618
1361	1354	1435	1324	1354	1365	1306	1305	1345	1406	1329	1380	1376	1400	1364	1463	1419	1504	1513	1498	1504	1503	1489	1549	1537	1524	1487	1547	1525	1511	1584	1589	1533	1578	1591	1593	1525	1538	1527	1520	1549	1620	1601	1603	1555	1652	1640	1649	1653	1622
1419	1386	1339	1350	1309	1347	1284	1340	1348	1405	1369	1343	1363	1394	1387	1447	1496	1468	1491	1486	1478	1556	1509	1455	1565	1518	1527	1577	1622	1523	1521	1551	1571	1646	1647	1597	1521	1607	1617	1566	1490	1568	1570	1573	1683	1580	1669	1658	1623	1632
1395	1331	1359	1344	1310	1204	1265	1289	1289	1284	1333	1366	1333	1403	1377	1441	1450	1495	1483	1479	1512	1442	1545	1451	1515	1547	1549	1558	1547	1617	1545	1543	1527	1566	1567	1526	1566	1598	1620	1505	1593	1513	1589	1672	1628	1657	1586	1610	1612	1636
1420	1340	1325	1354	1257	1222	1266	1289	1385	1346	1356	1316	1332	1368	1438	1441	1506	1392	1537	1483	1558	1511	1490	1445	1479	1444	1575	1582	1534	1563	1556	1597	1599	1599	1544	1582	1614	1600	1571	1570	1482	1539	1561	1641	1705	1633	1626	1509	1600	1609
1464	1323	1361	1413	1287	1206	1186	1285	1341	1296	1337	1297	1305	1314	1376	1320	1479	1456	1456	1505	1473	1513	1521	1534	1541	1453	1494	1514	1568	1573	1557	1516	1567	1592	1586	1631	1673	1645	1624	1465	1577	1547	1538	1606	1585	1617	1501	1555	1613	1643
1333	1312	1423	1421	1221	1276	1290	1208	1261	1312	1377	1326	1367	1293	1341	1375	1346	1421	1450	1417	1513	1490	1465	1532	1535	1577	1531	1471	1538	1470	1488	1529	1563	1579	1512	1635	1501	1592	1522	1577	1561	1488	1587	1553	1579	1557	1518	1504	1567	1619
1389	1361	1307	1375	1279	1297	1311	1224	1317	1247	1261	1320	1355	1277	1375	1362	1393	1355	1475	1482	1407	1445	1504	1433	1463	1495	1465	1518	1530	1527	1456	1563	1475	1503	1575	1565	1555	1543	1613	1493	1580	1541	1545	1606	1596	1543	1584	1586	1560	1577
1296	1327	1351	1303	1232	1266	1283	1233	1232	1252	1271	1303	1425	1295	1307	1364	1427	1450	1394	1469	1471	1471	1372	1473	1502	1470	1414	1421	1432	1532	1467	1552	1513	1463	1506	1531	1548	1503	1511	1504	1474	1500	1564	1513	1546	1511	1562	1516	1494	1610
1362	1402	1447	1290	1267	1318	1248	1257	1239	1231	1262	1345	1320	1254	1285	1356	1330	1374	1470	1383	1381	1466	1426	1424	1509	1472	1459	1413	1343	1363	1419	1468	1441	1429	1537	1539	1565	1483	1462	1475	1547	1488	1512	1460	1498	1488	1560	1464	1512	1498
1433	1386	1270	1352	1393	1351	1242	1317	1305	1211	1343	1289	1364	1289	1294	1323	1368	1404	1382	1456	1473	1438	1455	1444	1389	1379	1420	1397	1423	1358	1416	1398	1404	1465	1463	1452	1498	1431	1521	1421	1534	1469	1555	1450	1477	1486	1527	1578	1493	1603
1367	1402	1463	1394	1321	1349	1312	1290	1296	1273	1268	1331	1336	1393	1351	1393	1389	1410	1450	1374	1426	1420	1417	1380	1384	1381	1424	1417	1363	1476	1467	1431	1453	1424	1483	1488	1402	1399	1384	1488	1478	1494	1522	1444	1533	1408	1594	1631	1482	1553
1338	1361	1417	1353	1313	1289	1382	1271	1304	1317	1305	1314	1353	1347	1392	1357	1367	1365	1399	1308	1390	1345	1334	1423	1389	1393	1391	1390	1456	1412	1394	1430	1485	1526	1518	1423	1460	1512	1434	1443	1453	1471	1477	1492	1460	1527	1490	1552	1542	1557
1397	1415	1363	1341	1378	1278	1341	1304	1346	1306	1272	1378	1367	1351	1384	1369	1364	1399	1381	1399	1405	1422	1375	1376	1471	1473	1347	1419	1402	1345	1388	1361	1438	1427	1434	1481	1427	1357	1440	1478	1524	1397	1485	1442	1431	1532	1483	1498	1456	1517
1305	1380	1466	1361	1378	1353	1362	1330	1312	1347	1383	1329	1398	1366	1366	1385	1360	1458	1442	1438	1419	1467	1415	1445	1359	1382	1375	1384	1430	1404	1386	1469	1425	1370	1409	1452	1457	1461	1458	1357	1406	1460	1485	1527	1453	1430	1500	1521	1494	1507
1374	1388	1410	1349	1361	1365	1292	1292	1401	1364	1286	1423	1351	1373	1380	1503	1431	1393	1390	1373	1379	1423	1451	1452	1389	1434	1465	1388	1433	1446	1425	1466	1410	1430	1485	1508	1406	1392	1500	1492	1380	1421	1525	1438	1517	1526	1534	1452	1638	1508
1354	1385	1431	1413	1316	1377	1323	1314	1292	1349	1357	1417	1411	1344	1415	1434	1417	1444	1401	1359	1486	1443	1510	1503	1548	1388	1503	1365	1460	1436	1470	1447	1389	1432	1479	1602	1457	1448	1471	1452	1476	1478	1463	1517	1548	1515	1458	1598	1549	1479
1371	1347	1339	1309	1339	1296	1252	1302	1248	1341	1340	1360	1419	1411	1424	1347	1520	1426	1397	1399	1471	1426	1569	1451	1452	1415	1336	1406	1486	1464	1407	1377	1452	1507	1538	1475	1459	1575	1508	1480	1502	1459	1538	1502	1527	1496	1493	1538	1564	1550
1360	1325	1368	1346	1350	1324	1257	1239	1233	1323	1340	1383	1383	1402	1429	1404	1469	1417	1434	1513	1523	1579	1544	1500	1376	1413	1440	1481	1483	1537	1407	1447	1453	1453	1489	1418	1561	1507	1520	1553	1518	1541	1557	1570	1536	1541	1504	1590	1554	1637
1320	1303	1283	1353	1324	1307	1207	1243	1331	1327	1365	1323	1440	1431	1406	1454	1417	1437	1481	1482	1465	1563	1508	1419	1386	1355	1418	1464	1492	1476	1413	1370	1487	1539	1506	1491	1458	1551	1588	1532	1522	1527	1522	1567	1601	1559	1527	1528	1545	1580
1277	1254	1353	1343	1351	1258	1304	1246	1294	1343	1340	1378	1418	1421	1387	1495	1411	1406	1408	1370	1478	1536	1450	1472	1403	1476	1447	1546	1532	1572	1532	1486	1474	1540	1461	1553	1502	1506	1520	1525	1495	1548	1515	1567	1572	1703	1539	1516	1574	1550
1217	1295	1282	1211	1318	1227	1204	1229	1287	1307	1326	1281	1356	1375	1442	1440	1464	1386	1449	1497	1398	1469	1434	1508	1451	1524	1435	1477	1521	1501	1535	1513	1491	1545	1537	1505	1507	1465	1559	1561	1523	1525	1559	1519	1545	1604	1607	1530	1564	1528
1317	1296	1308	1276	1237	1301	1196	1243	1255	1283	1353	1303	1351	1397	1412	1440	1373	1437	1396	1406	1401	1450	1465	1351	1409	1408	1408	1463	1443	1562	1457	1422	1467	1441	1495	1452	1540	1558	1454	1514	1467	1488	1489	1507	1574	1515	1471	1637	1502	1499
1320	1310	1371	1265	1262	1336	1236	1258	1278	1217	1305	1319	1287	1359	1348	1425	1408	1379	1459	1293	1468	1453	1442	1351	1455	1500	1505	1468	1517	1499	1559	1442	1474	1538	1509	1509	1492	1540	1581	1528	1569	1531	1501	1446	1435	1532	1442	1472	1508	1458
1303	1361	1331	1333	1328	1289	1264	1232	1313	1290	1286	1341	1380	1332	1387	1303	1446	1415	1329	1530	1413	1359	1364	1420	1396	1499	1419	1452	1465	1403	1414	1445	1412	1466	1460	1508	1469	1556	1464	1486	1498	1492	1413	1485	1477	1424	1553	1514	1537	1470
1283	1370	1344	1412	1276	1289	1216	1308	1265	1340	1344	1341	1381	1427	1394	1314	1401	1381	1362	1319	1435	1364	1351	1395	1402	1376	1410	1423	1386	1387	1499	1342	1492	1432	1383	1494	1532	1511	1412	1426	1488	1444	1477	1437	1525	1476	1577	1389	1498	1345
1325	1368	1329	1348	1303	1222	1326	1272	1314	1376	1283	1346	1461	1373	1357	1425	1416	1415	1382	1358	1383	1400	1315	1408	1358	1381	1408	1411	1457	1470	1395	1438	1433	1502	1343	1411	1411	1477	1370	1463	1416	1479	1407	1352	1449	1484	1535	1495	1394	1410
1286	1370	1366	1352	1356	1266	1285	1277	1373	1360	1356	1333	1435	1414	1398	1427	1431	1438	1355	1288	1349	1356	1380	1346	1387	1377	1366	1439	1379	1357	1361	1434	1386	1424	1436	1442	1444	1436	1442	1365	1494	1430	1423	1448	1511	1509	1470	1418	1441	1404
1289	1348	1362	1264	1294	1307	1281	1335	1331	1372	1367	1427	1321	1408	1445	1449	1401	1381	1416	1408	1373	1400	1401	1458	1404	1380	1404	1333	1379	1458	1282	1324	1451	1423	1493	1370	1372	1371	1372	1405	1459	1382	1410	1375	1403	1439	1506	1451	1412	1468
1320	1299	1323	1314	1315	1308	1366	1301	1318	1388	1379	1396	1458	1448	1425	1488	1367	1333	1378	1310	1440	1386	1367	1437	1428	1426	1369	1394	1328	1379	1362	1441	1471	1390	1359	1417	1329	1385	1388	1459	1340	1390	1452	1428	1422	1527	1381	1491	1387	1414
1266	1308	1368	1285	1308	1316	1217	1279	1392	1406	1451	1478	1470	1435	1461	1409	1441	1447	1416	1376	1337	1347	1391	1365	1436	1358	1441	1380	1373	1446	1432	1412	1452	1380	1402	1458	1358	1294	1400	1395	1395	1459	1411	1475	1486	1416	1492	1421	1421	1474
1300	1365	1273	1312	1300	1345	1274	1322	1342	1364	1421	1428	1410	1431	1443	1513	1464	1411	1429	1431	1395	1353	1375	1475	1451	1430	1423	1333	1301	1434	1429	1426	1486	1447	1431	1350	1341	1382	1472	1356	1396	1417	1376	1464	1453	1476	1469	1455	1428	1409
1364	1303	1294	1221	1308	1313	1294	1312	1385	1357	1423	1406	1396	1349	1452	1426	1386	1451	1411	1458	1441	1404	1467	1395	1455	1400	1375	1412	1390	1362	1403	1373	1444	1442	1457	1389	1389	1349	1404	1442	1392	1449	1420	1421	1445	1454	1444	1470	1479	1473
1230	1266	1274	1282	1224	1348	1379	1316	1385	1441	1335	1406	1473	1384	1458	1492	1469	1463	1429	1343	1402	1406	1488	1385	1361	1373	1452	1380	1355	1427	1470	1452	1393	1348	1400	1461	1378	1463	1426	1494	1397	1350	1437	1446	1407	1420	1373	1374	1493	1499
1353	1302	1262	1343	1215	1321	1302	1325	1426	1362	1429	1387	1425	1381	1306	1376	1379	1403	1400	1382	1396	1381	1422	1374	1352	1368	1407	1465	1351	1445	1389	1496	1419	1435	1463	1435	1347	1380	1324	1475	1461	1485	1420	1428	1428	1462	1401	1428	1450	1486
1336	1224	1329	1252	1268	1306	1251	1305	1361	1408	1402	1406	1369	1440	1466	1345	1354	1373	1399	1408	1414	1393	1391	1375	1432	1368	1412	1405	1404	1457	1444	1403	1461	1366	1378	1470	1343	1376	1385	1356	1401	1405	1429	1378	1416	1457	1366	1303	1442	1416
1324	1363	1281	1266	1251	1234	1277	1415	1303	1388	1370	1436	1431	1369	1383	1400	1386	1393	1347	1366	1432	1388	1409	1391	1378	1314	1380	1448	1415	1428	1393	1470	1351	1415	1322	1308	1359	1353	1353	1374	1455	1409	1449	1418	1343	1411	1488	1364	1454	1487
1336	1258	1303	1283	1243	1290	1219	1373	1322	1281	1338	1357	1465	1366	1391	1428	1304	1366	1373	1397	1402	1422	1390	1374	1387	1363	1358	1344	1350	1448	1459	1482	1426	1325	1323	1341	1397	1320	1376	1392	1402	1369	1412	1450	1411	1381	1445	1383	1392	1440
1327	1364	1287	1280	1358	1294	1347	1303	1326	1320	1389	1359	1398	1464	1423	1365	1382	1413	1345	1393	1349	1361	1324	1350	1333	1386	1429	1391	1486	1422	1442	1468	1452	1337	1364	1327	1314	1338	1391	1345	1378	1397	1450	1331	1412	1378	1370	1443	1434	1486
1364	1291	1257	1248	1277	1270	1250	1304	1247	1319	1347	1424	1423	1355	1409	1360	1456	1377	1410	1391	1420	1321	1427	1367	1322	1381	1353	1369	1494	1437	1427	1415	1371	1315	1365	1327	1421	1349	1380	1369	1475	1360	1409	1487	1391	1419	1387	1362	1431	1383
1342	1349	1295	1296	1331	1319	1345	1303	1334	1371	1419	1399	1358	1363	1331	1344	1330	1370	1438	1440	1393	1332	1336	1323	1451	1397	1417	1390	1417	1427	1402	1425	1380	1269	1388	1387	1368	1428	1379	1431	1459	1433	1382	1451	1504	1484	1342	1445	1373	1435
1286	1331	1298	1366	1309	1320	1270	1333	1299	1366	1372	1384	1348	1338	1376	1397	1329	1383	1413	1434	1347	1455	1372	1345	1401	1428	1467	1411	1385	1443	1289	1331	1286	1327	1328	1404	1353	1420	1407	1404	1365	1393	1362	1447	1404	1409	1416	1403	1359	1337
1306	1317	1317	1362	1312	1324	1250	1304	1309	1387	1345	1324	1405	1331	1371	1364	1302	1307	1361	1374	1434	1323	1354	1407	1413	1395	1377	1489	1390	1373	1340	1354	1335	1401	1386	1381	1393	1365	1432	1431	1406	1334	1397	1399	1465	1449	1380	1369	1446	1436
1358	1359	1309	1347	1201	1305	1308	1312	1341	1320	1405	1284	1361	1290	1267	1385	1351	1316	1343	1325	1336	1347	1373	1357	1347	1385	1423	1402	1374	1351	1291	1385	1401	1458	1388	1312	1352	1423	1397	1329	1341	1364	1455	1428	1426	1423	1489	1409	1419	1405
1348	1394	1375	1281	1235	1211	1321	1318	1304	1409	1287	1340	1300	1303	1365	1320	1274	1341	1367	1318	1362	1399	1345	1391	1353	1380	1386	1429	1410	1276	1346	1365	1333	1431	1399	1351	1385	1438	1404	1401	1375	1334	1391	1389	1480	1404	1437	1433	1396	1399
1339	1374	1380	1282	1242	1306	1334	1327	1337	1344	1361	1350	1306	1326	1323	1265	1257	1363	1370	1352	1306	1331	1277	1346	1413	1395	1335	1339	1350	1314	1324	1349	1368	1490	1411	1409	1381	1426	1444	1308	1333	1346	1402	1353	1444	1400	1349	1430	1353	1357
1410	1388	1334	1304	1359	1301	1321	1322	1355	1397	1321	1313	1312	1237	1314	1284	1267	1298	1379	1342	1364	1340	1391	1389	1390	1365	1331	1309	1321	1376	1311	1326	1317	1408	1455	1442	1387	1334	1418	1367	1366	1383	1395	1437	1406	1319	1386	1362	1364	1322
1316	1306	1329	1345	1305	1337	1332	1361	1316	1306	1308	1267	1293	1427	1310	1328	1339	1348	1305	1393	1278	1249	1425	1355	1401	1347	1309	1228	1316	1366	1282	1277	1338	1388	1491	1502	1431	1351	1384	1351	1352	1426	1413	1330	1332	1343	1358	1348	1420	1390
1362	1280	1341	1347	1291	1378	1340	1334	1308	1347	1356	1289	1336	1351	1311	1369	1368	1374	1356	1299	1271	1269	1311	1348	1345	1361	1358	1302	1290	1258	1394	1344	1345	1370	1355	1373	1365	1379	1381	1403	1385	1426	1403	1420	1386	1363	1409	1387	1292	1378
1368	1366	1319	1286	1322	1289	1316	1367	1301	1320	1301	1312	1295	1390	1378	1295	1340	1452	1352	1292	1292	1302	1296	1333	1284	1371	1245	1353	1339	1292	1302	1322	1289	1337	1333	1459	1387	1434	1381	1330	1337	1380	1372	1339	1355	1385	1338	1371	1356	1347
1366	1293	1391	1304	1280	1332	1328	1320	1344	1279	1401	1356	1303	1290	1332	1371	1393	1394	1343	1420	1286	1321	1357	1382	1372	1296	1306	1344	1297	1326	1311	1346	1368	1326	1415	1395	1428	1364	1439	1418	1331	1385	1363	1379	1408	1368	1339	1376	1402	1364
1277	1293	1295	1306	1313	1284	1221	1285	1302	1343	1302	1301	1324	1340	1362	1352	1425	1378	1335	1266	1327	1318	1329	1365	1332	1381	1343	1288	1416	1383	1290	1283	1380	1397	1363	1390	1395	1365	1410	1417	1315	1302	1378	1338	1286	1403	1444	1306	1383	1359
1292	1256	1254	1311	1322	1296	1324	1199	1240	1233	1274	1294	1295	1280	1389	1412	1407	1348	1296	1312	1254	1290	1304	1365	1384	1366	1427	1304	1394	1327	1330	1397	1368	1440	1445	1399	1414	1340	1421	1354	1338	1436	1394	1381	1390	1351	1328	1402	1346	1397
1250	1187	1314	1264	1364	1295	1247	1326	1242	1234	1190	1286	1223	1266	1328	1253	1318	1363	1379	1278	1238	1349	1325	1343	1343	1334	1337	1416	1326	1386	1357	1371	1435	1448	1343	1439	1342	1457	1449	1308	1405	1409	1463	1344	1391	1381	1352	1346	1419	1452
1305	1263	1210	1254	1318	1301	1234	1245	1292	1238	1252	1256	1240	1272	1328	1330	1315	1324	1325	1283	1239	1338	1309	1348	1342	1356	1418	1299	1311	1355	1386	1380	1364	1412	1385	1459	1391	1324	1403	1323	1342	1403	1410	1424	1399	1348	1418	1398	1419	1423
1271	1321	1302	1242	1262	1273	1206	1215	1233	1199	1208	1210	1296	1326	1284	1245	1395	1319	1237	1315	1323	1289	1304	1343	1362	1392	1301	1325	1282	1350	1406	1338	1397	1410	1355	1404	1419	1412	1439	1415	1377	1350	1480	1388	1401	1406	1495	1390	1416	1407
1333	1288	1325	1264	1291	1302	1241	1210	1267	1190	1234	1221	1240	1301	1318	1248	1273	1332	1261	1275	1307	1225	1298	1305	1355	1354	1331	1288	1299	1402	1438	1426	1422	1332	1412	1399	1390	1484	1345	1391	1341	1421	1494	1429	1337	1434	1357	1321	1424	1496
1267	1364	1330	1264	1259	1230	1343	1281	1266	1331	1305	1261	1350	1241	1315	1320	1223	1271	1297	1264	1325	1278	1278	1288	1342	1311	1313	1319	1324	1364	1357	1369	1360	1345	1321	1382	1376	1386	1381	1296	1420	1323	1378	1407	1431	1339	1446	1374	1384	1431
1254	1240	1334	1333	1310	1248	1334	1213	1177	1248	1243	1255	1299	1303	1321	1296	1345	1342	1311	1302	1265	1289	1266	1354	1330	1347	1306	1413	1391	1298	1339	1301	1332	1355	1362	1324	1356	1426	1350	1366	1336	1365	1450	1427	1447	1508	1377	1355	1375	1482
1255	1251	1308	1286	1210	1275	1255	1280	1299	1315	1240	1337	1310	1332	1322	1311	1254	1295	1294	1283	1298	1350	1343	1347	1269	1352	1266	1376	1409	1370	1341	1349	1382	1404	1371	1390	1349	1399	1483	1412	1442	1368	1457	1408	1406	1567	1489	1504	1387	1405
1287	1285	1225	1223	1297	1194	1217	1222	1238	1269	1323	1216	1253	1265	1318	1294	1320	1313	1267	1255	1306	1374	1344	1361	1309	1329	1352	1367	1378	1417	1387	1425	1414	1373	1313	1357	1414	1359	1353	1450	1407	1439	1368	1442	1470	1366	1490	1511	1407	1438
1234	1218	1255	1187	1223	1229	1230	1171	1197	1256	1257	1294	1291	1300	1331	1245	1346	1234	1332	1300	1286	1286	1367	1295	1302	1360	1387	1431	1373	1368	1300	1372	1420	1443	1376	1338	1364	1317	1457	1356	1358	1446	1402	1449	1437	1424	1441	1426	1501	1392
1223	1260	1198	1219	1205	1182	1171	1165	1220	1217	1178	1308	1279	1276	1261	1283	1348	1256	1258	1231	1255	1244	1304	1288	1300	1319	1324	1380	1366	1328	1401	1343	1384	1384	1384	1299	1373	1399	1392	1378	1419	1352	1444	1463	1491	1458	1414	1388	1439	1425
1244	1221	1261	1168	1114	1107	1174	1213	1233	1242	1262	1289	1248	1243	1292	1239	1288	1214	1225	1212	1266	1300	1252	1328	1295	1349	1298	1331	1400	1335	1392	1386	1307	1376	1276	1340	1415	1396	1406	1387	1348	1406	1484	1464	1452	1374	1402	1436	1490	1443
1270	1224	1294	1269	1207	1190	1224	1221	1212	1230	1233	1274	1233	1283	1273	1302	1266	1185	1169	1229	1265	1327	1261	1250	1330	1339	1357	1303	1298	1331	1357	1382	1350	1382	1398	1370	1417	1430	1410	1429	1452	1418	1368	1400	1408	1464	1416	1413	1372	1416
1298	1275	1323	1234	1280	1204	1200	1206	1163	1280	1246	1317	1222	1232	1229	1207	1244	1219	1278	1186	1198	1285	1240	1250	1269	1304	1293	1308	1353	1339	1409	1365	1336	1405	1385	1373	1368	1449	1424	1347	1425	1381	1444	1428	1411	1430	1463	1379	1511	1510
1288	1250	1249	1247	1229	1188	1199	1174	1271	1153	1240	1244	1282	1233	1256	1230	1192	1265	1221	1239	1266	1298	1261	1302	1315	1282	1337	1339	1377	1337	1366	1357	1339	1324	1290	1378	1449	1383	1464	1534	1436	1363	1448	1367	1429	1428	1532	1494	1487	1579
1296	1346	1311	1244	1236	1126	1176	1176	1201	1227	1221	1322	1278	1258	1236	1288	1246	1273	1295	1246	1271	1319	1314	1296	1299	1250	1277	1296	1296	1325	1341	1334	1339	1353	1343	1441	1451	1444	1405	1379	1428	1430	1409	1447	1481	1484	1534	1485	1463	1512
1269	1311	1309	1246	1209	1164	1163	1175	1224	1218	1242	1227	1281	1236	1231	1164	1276	1204	1273	1231	1304	1279	1379	1237	1314	1286	1319	1317	1416	1252	1382	1320	1345	1335	1459	1449	1506	1465	1424	1530	1487	1520	1437	1459	1546	1592	1539	1500	1545	1482
1267	1257	1326	1243	1197	1187	1169	1124	1296	1186	1241	1201	1192	1214	1217	1272	1209	1278	1288	1290	1300	1252	1300	1331	1264	1362	1403	1360	1294	1381	1351	1414	1279	1363	1457	1444	1409	1454	1538	1475	1484	1388	1467	1436	1513	1500	1475	1510	1609	1503
1213	1206	1298	1210	1185	1079	1093	1107	1135	1116	1163	1198	1220	1187	1199	1244	1239	1238	1299	1245	1308	1312	1336	1346	1367	1350	1358	1344	1380	1359	1322	1301	1310	1436	1396	1441	1476	1527	1499	1390	1433	1475	1468	1518	1465	1489	1534	1650	1527	1493
1194	1215	1279	1135	1106	1068	1080	1190	1171	1183	1162	1171	1172	1155	1188	1198	1214	1287	1245	1314	1312	1277	1309	1292	1281	1250	1331	1326	1353	1343	1276	1386	1391	1390	1434	1459	1496	1467	1468	1402	1404	1448	1523	1495	1541	1498	1562	1578	1537	1494
1200	1249	1122	1246	1157	1154	1127	1198	1173	1081	1148	1126	1191	1126	1116	1215	1260	1191	1334	1297	1193	1244	1286	1306	1298	1242	1350	1327	1256	1333	1355	1356	1393	1344	1331	1344	1444	1454	1427	1373	1351	1454	1465	1476	1481	1521	1562	1549	1538	1547
1250	1261	1225	1142	1142	1133	1166	1190	1176	1160	1210	1125	1147	1166	1158	1172	1213	1197	1305	1232	1253	1246	1217	1228	1334	1315	1299	1338	1363	1227	1420	1386	1404	1428	1436	1362	1399	1380	1435	1432	1487	1360	1458	1386	1426	1470	1463	1535	1546	1467
1169	1165	1210	1165	1137	1103	1140	1117	1143	1278	1270	1200	1175	1225	1137	1236	1239	1281	1302	1230	1221	1253	1304	1247	1225	1294	1371	1275	1384	1415	1356	1396	1400	1367	1400	1388	1336	1307	1388	1370	1468	1508	1491	1519	1515	1484	1585	1492	1419	1472
1219	1182	1168	1105	1152	1131	1101	1182	1253	1132	1183	1157	1200	1195	1222	1231	1196	1260	1248	1223	1215	1205	1230	1251	1326	1234	1233	1326	1360	1365	1369	1350	1348	1385	1370	1398	1268	1405	1344	1412	1440	1395	1523	1455	1411	1484	1596	1453	1493	1457
1210	1165	1076	1089	1115	1114	1160	1114	1233	1250	1221	1211	1275	1223	1232	1265	1261	1269	1259	1250	1243	1228	1143	1220	1320	1312	1328	1327	1388	1351	1253	1377	1312	1369	1386	1384	1368	1393	1381	1369	1470	1433	1400	1468	1467	1485	1439	1482	1539	1486
1195	1136	1122	1129	1043	1105	1119	1158	1120	1182	1217	1255	1179	1235	1201	1235	1188	1194	1277	1239	1204	1204	1258	1269	1363	1346	1331	1327	1343	1305	1435	1323	1431	1487	1384	1431	1400	1384	1455	1463	1451	1475	1424	1479	1543	1473	1480	1548	1515	1514
1137	1136	1119	1187	1087	1063	1085	1079	1175	1236	1220	1188	1194	1126	1216	1210	1252	1247	1154	1268	1227	1227	1268	1291	1304	1373	1297	1298	1302	1429	1400	1383	1449	1400	1408	1395	1380	1473	1439	1487	1481	1452	1435	1543	1439	1543	1558	1565	1484	1510
1169	1200	1104	1155	1028	1094	1119	1076	1099	1152	1132	1134	1143	1243	1155	1233	1198	1227	1137	1149	1254	1213	1271	1276	1320	1322	1322	1365	1281	1273	1360	1391	1413	1405	1336	1382	1390	1407	1402	1416	1422	1410	1441	1500	1500	1553	1492	1508	1541	1437
1140	1171	1119	1031	1077	1049	1091	1057	1096	1086	1086	1117	1180	1239	1216	1154	1183	1149	1140	1216	1223	1273	1198	1330	1244	1279	1372	1290	1246	1295	1369	1399	1426	1409	1348	1331	1428	1359	1412	1448	1489	1466	1471	1452	1411	1387	1466	1467	1470	1561
1129	1195	1149	1123	1141	1107	1058	1085	1069	1071	1095	1070	1157	1210	1232	1158	1183	1178	1100	1185	1249	1274	1255	1329	1289	1324	1379	1304	1275	1298	1362	1448	1356	1372	1371	1443	1393	1382	1383	1412	1452	1467	1456	1425	1505	1476	1482	1511	1433	1473
1191	1075	1181	1118	1083	1145	1126	1120	1109	1082	1130	1135	1178	1161	1217	1244	1182	1191	1115	1165	1275	1305	1274	1271	1275	1236	1331	1285	1251	1290	1366	1383	1313	1316	1363	1365	1332	1378	1343	1403	1459	1457	1434	1474	1487	1473	1511	1623	1554	1499
1163	1189	1199	1126	1116	1162	1146	1092	1121	1161	1124	1122	1181	1138	1272	1218	1185	1175	1167	1226	1236	1275	1295	1301	1314	1286	1281	1332	1326	1354	1333	1375	1345	1389	1328	1383	1414	1403	1451	1487	1410	1435	1472	1493	1444	1517	1534	1536	1569	1534
1186	1218	1147	1161	1115	1102	1147	1108	1104	1113	1140	1160	1150	1204	1161	1166	1177	1179	1156	1305	1268	1377	1316	1246	1341	1291	1303	1329	1302	1308	1343	1339	1384	1378	1483	1419	1463	1438	1365	1479	1445	1525	1463	1438	1537	1443	1588	1531	1454	1508
1073	1122	1193	1123	1117	1072	1096	1069	1048	1094	1092	1167	1123	1230	1170	1173	1183	1185	1182	1283	1231	1316	1319	1341	1307	1294	1337	1369	1334	1320	1351	1366	1343	1363	1445	1489	1413	1455	1420	1504	1520	1545	1402	1410	1496	1501	1526	1523	1545	1514
1109	1172	1110	1123	1114	1093	1110	1128	1083	1095	1062	1094	1098	1110	1124	1203	1152	1150	1187	1300	1323	1260	1305	1278	1302	1341	1305	1287	1336	1340	1387	1386	1375	1436	1399	1451	1385	1316	1413	1500	1460	1450	1516	1536	1501	1452	1435	1559	1484	1462
1212	1174	1127	1093	1107	1025	1016	1104	1045	1138	1171	1107	1173	1171	1212	1139	1144	1196	1148	1237	1253	1356	1300	1350	1294	1262	1341	1320	1313	1231	1275	1363	1422	1455	1423	1538	1409	1424	1406	1533	1499	1497	1462	1524	1449	1468	1460	1499	1488	1533
1159	1120	1121	1049	1044	1027	1091	1120	1200	1147	1107	1138	1208	1147	1226	1192	1205	1190	1192	1251	1329	1272	1303	1258	1329	1202	1317	1304	1252	1347	1333	1341	1400	1392	1434	1443	1404	1415	1391	1429	1474	1473	1431	1440	1484	1367	1402	1490	1435	1437
1116	1079	1079	1014	1089	1046	1067	1118	1154	1160	1107	1180	1240	1244	1199	1199	1158	1200	1204	1284	1228	1229	1344	1271	1358	1228	1291	1255	1372	1401	1381	1356	1413	1393	1414	1459	1457	1350	1394	1522	1469	1436	1427	1493	1429	1493	1434	1513	1442	1540
1068	1107	1086	1056	1056	1012	1104	1052	1077	1106	1138	1112	1193	1154	1221	1203	1248	1207	1209	1240	1255	1258	1262	1296	1291	1316	1265	1382	1310	1451	1329	1385	1357	1421	1332	1412	1376	1366	1332	1381	1542	1510	1521	1480	1490	1466	1428	1445	1481	1588
1126	1047	1058	993	1036	1059	1072	1138	1127	1115	1158	1156	1139	1240	1198	1180	1242	1199	1207	1290	1239	1250	1254	1329	1311	1288	1305	1407	1303	1358	1386	1405	1424	1375	1439	1372	1427	1460	1357	1436	1473	1491	1543	1512	1433	1474	1474	1470	1596	1516
1082	1078	1095	1053	1096	1064	1082	1135	1205	1140	1167	1163	1223	1141	1190	1226	1237	1206	1257	1272	1221	1320	1311	1352	1330	1336	1363	1338	1323	1276	1407	1422	1449	1366	1476	1454	1449	1395	1430	1381	1458	1476	1536	1464	1473	1450	1395	1482	1479	1542
1069	1081	1015	1146	1068	1103	1111	1151	1160	1149	1156	1103	1185	1159	1152	1195	1201	1189	1271	1219	1197	1234	1278	1393	1411	1396	1388	1331	1369	1333	1435	1394	1394	1368	1416	1442	1440	1461	1446	1415	1401	1419	1504	1470	1439	1497	1481	1589	1565	1524
1062	1101	1079	1079	1054	1077	1096	1091	1108	1065	1144	1126	1239	1195	1184	1214	1236	1250	1246	1242	1282	1278	1361	1288	1317	1364	1342	1296	1334	1279	1376	1397	1314	1382	1359	1429	1466	1488	1411	1484	1412	1423	1523	1412	1436	1472	1557	1489	1485	1493
1072	1062	1009	1070	1080	1092	1067	1128	1133	1062	1164	1139	1225	1184	1197	1202	1220	1170	1215	1290	1255	1291	1264	1255	1325	1325	1334	1304	1258	1362	1298	1313	1338	1314	1352	1380	1411	1436	1496	1383	1430	1489	1467	1358	1440	1445	1388	1478	1423	1499
1054	1001	1100	1078	1104	1154	1133	1082	1105	1156	1098	1170	1159	1197	1136	1296	1257	1149	1209	1251	1223	1361	1257	1319	1265	1302	1318	1345	1235	1256	1319	1300	1292	1340	1380	1432	1376	1438	1403	1407	1445	1415	1446	1483	1397	1492	1451	1484	1444	1479
1053	1085	1089	1059	1039	1062	1083	1089	1085	1162	1108	1110	1164	1143	1199	1190	1283	1176	1194	1220	1249	1254	1302	1278	1311	1274	1256	1326	1333	1340	1345	1364	1371	1336	1386	1457	1430	1424	1444	1433	1447	1436	1442	1450	1484	1445	1477	1320	1473	1493
1128	1129	1113	1044	1042	1174	1097	1103	1102	1145	1165	1158	1107	1200	1183	1236	1306	1209	1285	1229	1196	1265	1289	1315	1278	1265	1307	1221	1313	1381	1379	1376	1341	1409	1454	1380	1447	1453	1406	1463	1407	1436	1466	1392	1448	1470	1476	1445	1408	1377
1123	1193	1145	1090	1114	1079	1102	1112	1119	1174	1146	1123	1193	1164	1216	1283	1161	1203	1166	1158	1240	1212	1253	1311	1267	1273	1286	1277	1394	1344	1428	1355	1400	1365	1372	1410	1424	1453	1457	1412	1410	1423	1424	1437	1510	1393	1424	1480	1471	1413
1105	1139	1107	1113	1059	1132	1077	1108	1152	1197	1082	1208	1185	1240	1284	1218	1269	1191	1244	1229	1288	1264	1198	1239	1279	1230	1251	1326	1406	1394	1343	1345	1353	1367	1336	1341	1355	1408	1471	1428	1348	1376	1468	1474	1481	1504	1377	1415	1436	1432
1178	1187	1074	1027	1024	1076	1020	1066	1117	1105	1168	1223	1169	1248	1239	1228	1224	1188	1256	1231	1223	1301	1214	1306	1262	1190	1263	1398	1422	1337	1283	1344	1492	1387	1347	1318	1369	1408	1446	1418	1396	1377	1423	1425	1466	1376	1405	1421	1407	1338
1056	1087	1117	1087	1102	1070	1139	1092	1075	1154	1153	1113	1137	1250	1191	1155	1191	1223	1224	1214	1260	1314	1270	1295	1269	1264	1352	1415	1411	1224	1294	1327	1416	1385	1354	1262	1325	1344	1457	1431	1325	1400	1360	1397	1490	1455	1369	1338	1467	1391
991	992	1053	1088	1158	1159	1103	1070	1176	1178	1114	1107	1254	1233	1162	1221	1239	1218	1143	1259	1237	1296	1290	1318	1249	1293	1365	1393	1365	1245	1302	1293	1279	1334	1347	1197	1259	1350	1364	1486	1396	1427	1400	1369	1372	1441	1366	1317	1400	1435
1050	1007	1111	1141	1132	1098	1101	1060	1176	1149	1137	1233	1217	1227	1160	1139	1222	1265	1178	1252	1270	1273	1250	1357	1282	1327	1410	1383	1355	1294	1205	1346	1343	1346	1277	1216	1149	1282	1338	1416	1407	1362	1391	1391	1383	1375	1360	1347	1381	1425
1036	1056	1097	1136	1079	1074	1111	1131	1196	1108	1154	1142	1136	1224	1228	1181	1280	1177	1125	1182	1267	1302	1206	1289	1295	1317	1397	1385	1272	1250	1227	1333	1376	1352	1260	1214	1274	1316	1331	1412	1377	1364	1392	1359	1350	1293	1334	1368	1375	1372
1101	1065	1068	1117	1112	1123	1103	1123	1160	1157	1102	1117	1126	1213	1292	1155	1201	1172	1223	1220	1239	1269	1247	1258	1275	1274	1392	1354	1323	1279	1207	1249	1257	1268	1236	1214	1263	1279	1391	1478	1362	1401	1305	1327	1318	1264	1296	1342	1439	1357
1058	1122	1115	1111	1053	1180	1099	1139	1084	1188	1124	1096	1233	1250	1145	1320	1245	1145	1107	1185	1241	1271	1239	1256	1308	1291	1286	1324	1349	1289	1217	1258	1216	1228	1289	1210	1319	1350	1367	1392	1312	1414	1384	1321	1298	1326	1341	1327	1395	1430
1106	1063	1096	1105	1113	1055	1026	1159	1113	1106	1135	1134	1072	1195	1277	1261	1291	1252	1265	1193	1321	1291	1204	1236	1285	1302	1238	1318	1293	1346	1369	1313	1293	1321	1304	1334	1321	1362	1368	1395	1391	1328	1346	1337	1282	1275	1262	1336	1362	1392
1170	1099	1143	1118	1033	1094	1110	1074	1112	1177	1172	1172	1156	1120	1169	1238	1289	1220	1218	1146	1279	1277	1218	1253	1280	1236	1248	1309	1330	1343	1338	1359	1341	1319	1397	1346	1350	1387	1313	1335	1283	1399	1451	1358	1335	1318	1283	1334	1306	1232
1082	1096	1116	1076	1032	1028	1106	1088	1145	1134	1104	1187	1212	1185	1172	1245	1316	1248	1266	1300	1211	1293	1254	1256	1262	1258	1303	1269	1255	1392	1306	1382	1328	1351	1356	1416	1403	1384	1301	1352	1312	1308	1375	1381	1380	1253	1265	1322	1263	1345
1159	1033	1049	1061	1059	1040	1050	1121	1110	1120	1170	1193	1184	1284	1150	1204	1220	1237	1289	1283	1223	1301	1299	1298	1249	1230	1256	1261	1270	1244	1328	1367	1311	1299	1318	1317	1386	1292	1319	1267	1307	1354	1311	1397	1316	1350	1341	1220	1322	1270
1106	1151	1076	1023	1047	1086	1022	1129	1148	1200	1150	1204	1157	1210	1133	1245	1211	1215	1300	1154	1283	1197	1353	1308	1343	1238	1224	1217	1233	1261	1293	1283	1298	1230	1318	1277	1366	1277	1255	1285	1330	1357	1314	1286	1288	1287	1284	1300	1255	1281
1130	1084	1049	1084	1008	1095	1087	1075	1179	1155	1211	1150	1164	1152	1184	1201	1157	1267	1209	1328	1276	1279	1255	1269	1341	1269	1267	1206	1305	1317	1331	1282	1236	1253	1304	1325	1244	1289	1254	1322	1288	1323	1353	1232	1250	1198	1243	1212	1240	1254
1141	1131	1085	1052	1033	1096	1096	1081	1162	1085	1314	1206	1191	1154	1171	1180	1197	1276	1289	1275	1250	1296	1255	1276	1240	1297	1314	1290	1233	1287	1230	1253	1297	1312	1268	1340	1301	1248	1302	1256	1308	1296	1252	1245	1327	1304	1195	1254	1341	1278
1128	1079	1057	1080	1150	1089	1141	1178	1124	1244	1160	1209	1150	1227	1142	1206	1171	1189	1230	1273	1248	1289	1282	1278	1323	1339	1332	1226	1311	1279	1252	1281	1269	1345	1321	1295	1280	1236	1300	1308	1222	1215	1296	1247	1274	1303	1220	1250	1241	1260
1190	1103	1023	1077	1064	1125	1066	1152	1179	1158	1212	1165	1182	1176	1178	1109	1145	1199	1253	1298	1262	1253	1291	1210	1322	1274	1307	1300	1307	1295	1260	1261	1245	1228	1281	1278	1261	1184	1243	1233	1239	1284	1199	1252	1254	1219	1322	1256	1278	1210
1206	1168	1061	1091	1065	1084	1062	1179	1140	1149	1110	1131	1184	1251	1179	1234	1261	1215	1278	1261	1276	1256	1255	1259	1323	1250	1262	1290	1226	1301	1231	1341	1299	1262	1290	1178	1208	1255	1169	1173	1189	1254	1304	1193	1201	1275	1239	1287	1168	1232
1171	1140	1137	1112	1043	1095	1138	1148	1155	1208	1198	1156	1168	1130	1188	1161	1173	1276	1291	1277	1252	1220	1182	1306	1229	1263	1229	1255	1250	1281	1224	1251	1259	1180	1287	1267	1273	1248	1194	1198	1180	1141	1248	1245	1260	1245	1290	1305	1250	1187
1125	1166	1146	1070	1098	1048	1140	1086	1094	1202	1102	1114	1120	1125	1212	1223	1265	1178	1199	1307	1192	1235	1219	1248	1205	1236	1199	1217	1217	1187	1219	1211	1293	1286	1260	1301	1257	1266	1179	1194	1172	1190	1207	1226	1258	1282	1226	1235	1194	1154
1147	1158	1166	1102	1029	1055	1150	1124	1061	1214	1112	1088	1157	1157	1226	1156	1215	1181	1250	1224	1210	1301	1270	1258	1305	1282	1245	1227	1239	1213	1231	1187	1202	1231	1250	1261	1258	1214	1254	1203	1173	1174	1178	1239	1237	1249	1235	1185	1192	1178
1223	1089	1138	1173	1084	1032	1036	1129	1076	1190	1164	1165	1177	1191	1187	1212	1203	1208	1198	1234	1262	1242	1319	1327	1248	1314	1292	1247	1198	1217	1273	1194	1188	1217	1165	1276	1255	1289	1300	1211	1254	1208	1206	1273	1260	1251	1216	1190	1209	1174
1201	1136	1106	1131	1112	1014	1049	1101	1125	1201	1195	1185	1243	1206	1145	1234	1209	1211	1274	1253	1273	1222	1330	1273	1236	1302	1275	1297	1233	1218	1299	1211	1184	1251	1190	1236	1323	1230	1253	1161	1168	1182	1239	1305	1221	1132	1205	1186	1229	1225
1218	1201	1071	1085	1180	1101	1044	1132	1157	1187	1233	1267	1205	1203	1212	1193	1234	1290	1216	1239	1181	1258	1255	1320	1199	1215	1312	1283	1240	1249	1188	1222	1195	1220	1203	1270	1207	1275	1165	1187	1130	1193	1179	1154	1181	1215	1213	1211	1157	1190
1276	1261	1118	1125	1123	1169	1100	1137	1188	1208	1173	1230	1192	1234	1188	1148	1222	1231	1217	1235	1241	1239	1233	1312	1246	1270	1252	1333	1233	1294	1175	1138	1222	1243	1252	1215	1167	1225	1187	1215	1159	1149	1248	1235	1225	1263	1135	1132	1202	1214
1244	1264	1172	1062	1125	1255	1135	1121	1187	1219	1244	1159	1195	1217	1180	1227	1220	1191	1183	1263	1202	1308	1221	1216	1259	1259	1255	1320	1316	1235	1204	1191	1199	1147	1246	1292	1235	1163	1153	1258	1201	1146	1140	1167	1181	1161	1183	1132	1181	1201
1162	1233	1197	1110	1134	1211	1146	1105	1251	1136	1142	1302	1261	1166	1249	1282	1227	1195	1245	1210	1209	1214	1191	1177	1226	1239	1193	1253	1261	1148	1243	1198	1150	1222	1178	1237	1226	1209	1181	1147	1166	1187	1174	1118	1219	1176	1160	1144	1214	1203
1129	1252	1188	1089	1130	1181	1191	1115	1159	1209	1205	1327	1261	1183	1213	1219	1318	1175	1224	1255	1188	1259	1162	1225	1176	1171	1215	1190	1213	1259	1234	1210	1208	1161	1251	1275	1288	1155	1175	1157	1119	1165	1131	1175	1162	1182	1240	1215	1215	1173
1162	1182	1247	1091	1027	1124	1197	1074	1114	1194	1112	1234	1253	1169	1221	1256	1240	1235	1263	1222	1235	1233	1219	1228	1252	1236	1232	1186	1195	1233	1203	1194	1228	1235	1240	1189	1162	1224	1230	1133	1141	1074	1103	1142	1105	1237	1096	1191	1126	1108
1075	1195	1180	1061	1045	1206	1176	1115	1171	1231	1122	1211	1167	1191	1225	1258	1279	1279	1230	1277	1147	1264	1225	1258	1173	1153	1157	1268	1161	1264	1171	1187	1171	1207	1130	1197	1228	1172	1180	1196	1096	1146	1155	1161	1145	1164	1188	1168	1094	1105
1133	1143	1207	1064	1047	1201	1279	1117	1167	1202	1094	1223	1280	1198	1202	1147	1238	1241	1231	1219	1269	1252	1187	1289	1221	1247	1185	1199	1202	1180	1203	1215	1193	1106	1192	1190	1205	1149	1128	1148	1145	1194	1096	1100	1116	1164	1178	1143	1092	1055
1111	1131	1192	1135	978	1171	1281	1091	1158	1255	1168	1210	1229	1160	1263	1201	1220	1210	1267	1245	1251	1215	1144	1190	1242	1226	1252	1198	1199	1135	1189	1216	1198	1105	1081	1159	1153	1167	1132	1132	1220	1050	1137	1119	1160	1145	1191	1203	1103	1128
1122	1205	1238	1166	1119	1193	1206	1106	1232	1204	1159	1196	1225	1161	1237	1197	1205	1173	1220	1161	1242	1203	1244	1215	1262	1300	1205	1187	1122	1150	1149	1205	1243	1136	1068	1139	1178	1164	1186	1145	1176	1171	1089	1102	1106	1206	1097	1114	1145	1162
1165	1275	1252	1129	1184	1230	1177	1112	1229	1212	1188	1276	1166	1170	1183	1249	1231	1225	1241	1218	1254	1234	1214	1279	1305	1228	1282	1203	1190	1208	1180	1221	1191	1182	1075	1064	1107	1144	1192	1166	1154	1123	1105	1101	1099	1128	1193	1149	1172	1163
1189	1250	1259	1208	1175	1226	1197	1112	1183	1139	1127	1224	1172	1182	1254	1133	1270	1159	1247	1227	1314	1255	1200	1302	1196	1270	1273	1210	1218	1188	1293	1179	1218	1163	1117	1129	1109	1100	1096	1135	1146	1115	1048	1070	1125	1121	1218	1159	1155	1126
1146	1280	1151	1127	1153	1225	1152	1107	1103	1213	1166	1187	1191	1206	1208	1116	1208	1234	1181	1219	1226	1249	1244	1218	1216	1217	1207	1167	1144	1172	1216	1159	1108	1108	1148	1099	1100	1056	1092	1115	1182	1077	1044	1051	1096	1092	1200	1108	1162	1113
1291	1227	1143	1065	1243	1245	1158	1095	1155	1207	1205	1324	1201	1228	1294	1237	1193	1195	1207	1310	1186	1190	1216	1194	1208	1180	1209	1187	1152	1205	1108	1214	1152	1192	1173	1106	1079	1083	1048	1060	1112	1082	1018	1062	1087	1103	1076	1155	1127	1137
1232	1199	1139	1133	1253	1199	1120	1175	1181	1199	1252	1154	1236	1334	1268	1274	1205	1170	1296	1203	1178	1196	1214	1215	1157	1187	1190	1195	1127	1128	1191	1200	1094	1155	1095	1119	1096	1075	1071	1111	1079	991	1020	1086	1100	1063	1112	1082	1098	1114
1147	1098	1012	1143	1232	1173	1217	1192	1204	1187	1291	1194	1216	1278	1217	1315	1190	1166	1235	1249	1214	1186	1151	1143	1174	1214	1160	1138	1146	1161	1157	1130	1111	1136	1081	1063	1092	1083	1125	1116	1142	1128	1070	1126	1116	1146	1086	1088	1063	1137
1052	1130	1092	1189	1236	1092	1213	1274	1191	1203	1240	1198	1189	1256	1265	1319	1225	1187	1232	1163	1196	1165	1239	1252	1182	1194	1141	1162	1167	1203	1183	1199	1085	1147	1116	1125	1190	1102	1182	1132	1158	1088	1095	1130	1048	1081	1091	1088	1072	1108
1041	1091	1197	1165	1195	1217	1296	1226	1159	1168	1214	1184	1268	1172	1238	1311	1243	1217	1183	1151	1277	1153	1236	1226	1196	1257	1188	1151	1188	1143	1180	1099	1080	1090	1158	1184	1146	1155	1195	1133	1185	1177	1132	1057	1157	1083	1137	1094	1063	1011
1052	1093	1172	1152	1177	1153	1261	1230	1238	1224	1218	1234	1270	1253	1241	1196	1202	1268	1188	1255	1206	1283	1229	1266	1217	1231	1172	1189	1110	1230	1212	1196	1204	1176	1155	1192	1120	1170	1138	1130	1196	1143	1139	1071	1039	1080	1023	1094	1059	1024
1177	1225	1168	1062	1167	1168	1201	1257	1191	1254	1187	1207	1190	1247	1288	1231	1245	1181	1247	1174	1145	1120	1221	1296	1304	1227	1228	1194	1193	1139	1201	1220	1223	1171	1166	1124	1099	1122	1116	1114	1117	1104	1150	1127	1062	1167	1094	1139	1049	1030
1272	1177	1185	1041	1173	1102	1135	1140	1216	1175	1196	1187	1217	1226	1302	1288	1353	1201	1206	1274	1277	1205	1223	1197	1268	1212	1183	1230	1188	1194	1237	1214	1202	1163	1109	1095	1144	1091	1126	1110	1102	1078	1142	1135	1131	1058	1128	1050	1059	1089
[truncated: 920 more columns]
