# Supplementary material for: Spatial Resolution and Refractive Index Contrast of Resonant Photonic Crystal Surfaces for Biosensing
Source: IEEE Photonics J. Author manuscript; Available in PMC 2015 Sep 7. (PMC4561521; doi:10.1109/JPHOT.2015.2435699)
Supplement: fig2_data [file NIHMS64775-supplement-fig2_data.gz › Volumes/graham/MacBook_backup/PhD_folder_2015_06_02/paper_improvements/IEEE_J_Photonics/final_files/data_files/fig2/ref/ref29.csv]

1246	1193	1194	1246	1287	1222	1228	1325	1358	1286	1368	1382	1433	1388	1265	1356	1354	1375	1288	1340	1362	1254	1323	1403	1410	1439	1448	1364	1411	1379	1431	1370	1322	1355	1420	1427	1432	1388	1361	1434	1473	1411	1523	1364	1374	1436	1386	1439	1472	1523
1215	1190	1224	1248	1237	1311	1328	1383	1315	1431	1507	1409	1363	1309	1395	1275	1312	1329	1305	1295	1264	1249	1377	1291	1448	1455	1328	1374	1384	1356	1328	1458	1396	1368	1300	1386	1299	1341	1346	1377	1406	1448	1424	1396	1404	1404	1365	1392	1368	1440
1302	1254	1268	1228	1236	1302	1326	1304	1347	1322	1404	1383	1347	1389	1299	1390	1330	1378	1369	1305	1357	1342	1321	1381	1295	1426	1318	1280	1368	1313	1423	1358	1430	1368	1390	1373	1320	1379	1349	1450	1420	1402	1380	1419	1430	1286	1343	1345	1409	1405
1332	1295	1204	1263	1316	1270	1314	1292	1345	1398	1335	1327	1385	1298	1227	1361	1277	1337	1309	1328	1333	1321	1254	1420	1381	1405	1363	1358	1339	1381	1425	1428	1423	1396	1376	1276	1403	1297	1417	1390	1373	1362	1378	1411	1402	1400	1288	1282	1411	1433
1353	1295	1226	1231	1353	1300	1292	1370	1340	1362	1363	1327	1342	1323	1326	1360	1413	1380	1319	1324	1280	1288	1322	1404	1324	1324	1310	1350	1388	1450	1351	1401	1459	1428	1381	1360	1347	1304	1392	1354	1339	1351	1291	1372	1391	1358	1387	1302	1344	1392
1309	1357	1318	1286	1293	1328	1282	1311	1360	1331	1383	1301	1248	1318	1337	1296	1336	1392	1394	1328	1314	1317	1333	1284	1298	1331	1325	1340	1406	1393	1348	1321	1282	1398	1363	1294	1315	1338	1275	1371	1337	1267	1318	1328	1377	1310	1380	1325	1390	1338
1412	1395	1334	1381	1336	1283	1360	1280	1331	1256	1315	1325	1277	1356	1379	1417	1389	1426	1392	1327	1302	1236	1361	1341	1321	1296	1312	1387	1390	1318	1373	1290	1424	1340	1291	1313	1283	1300	1307	1293	1324	1265	1277	1330	1298	1346	1380	1373	1374	1401
1417	1376	1471	1375	1346	1324	1299	1277	1336	1285	1346	1330	1363	1378	1407	1337	1375	1357	1408	1348	1367	1305	1254	1335	1311	1331	1323	1345	1319	1381	1325	1275	1366	1345	1338	1292	1324	1281	1278	1335	1220	1320	1260	1251	1283	1319	1354	1361	1381	1395
1375	1402	1415	1420	1356	1269	1224	1299	1259	1284	1321	1309	1343	1399	1321	1347	1349	1417	1324	1372	1370	1298	1260	1343	1267	1321	1275	1338	1286	1351	1253	1297	1384	1310	1270	1222	1282	1296	1305	1337	1292	1324	1314	1317	1363	1399	1359	1399	1370	1300
1377	1434	1468	1358	1410	1225	1286	1234	1315	1268	1277	1295	1369	1357	1255	1360	1328	1449	1320	1341	1291	1240	1374	1330	1294	1289	1304	1297	1231	1309	1278	1290	1252	1235	1317	1325	1320	1263	1329	1314	1270	1333	1300	1256	1325	1364	1398	1415	1327	1323
1453	1351	1384	1362	1338	1248	1300	1321	1300	1347	1238	1308	1325	1277	1269	1416	1379	1308	1314	1296	1342	1293	1356	1302	1296	1297	1238	1214	1235	1263	1311	1230	1253	1314	1265	1328	1331	1306	1319	1279	1339	1324	1330	1227	1315	1388	1357	1362	1314	1418
1342	1342	1396	1340	1320	1303	1329	1311	1320	1338	1274	1412	1266	1315	1241	1264	1321	1339	1310	1264	1327	1276	1323	1290	1242	1304	1245	1264	1245	1239	1261	1320	1256	1271	1244	1268	1359	1320	1288	1395	1326	1303	1310	1404	1406	1404	1413	1306	1401	1356
1319	1324	1327	1377	1303	1331	1291	1285	1339	1354	1231	1334	1229	1255	1221	1221	1273	1307	1384	1354	1331	1361	1300	1300	1313	1230	1247	1293	1257	1266	1277	1317	1346	1348	1326	1281	1254	1335	1335	1334	1320	1309	1286	1412	1271	1332	1363	1362	1394	1352
1372	1260	1259	1345	1371	1333	1376	1339	1332	1258	1370	1258	1179	1170	1234	1265	1309	1266	1366	1323	1282	1293	1326	1242	1284	1205	1298	1286	1285	1274	1300	1315	1347	1362	1327	1335	1330	1271	1351	1395	1352	1339	1332	1352	1342	1350	1354	1421	1333	1347
1293	1232	1356	1393	1381	1325	1289	1309	1241	1260	1327	1244	1182	1312	1276	1230	1305	1187	1316	1229	1291	1328	1335	1305	1304	1212	1277	1328	1298	1290	1291	1311	1329	1270	1307	1275	1307	1303	1373	1371	1394	1291	1317	1405	1287	1268	1394	1375	1340	1422
1269	1349	1330	1328	1371	1255	1313	1283	1321	1326	1267	1191	1199	1205	1305	1281	1174	1222	1206	1290	1285	1288	1230	1180	1268	1347	1358	1285	1256	1254	1308	1346	1380	1326	1331	1346	1244	1316	1385	1257	1328	1249	1324	1315	1298	1339	1369	1434	1296	1319
1343	1358	1324	1332	1370	1346	1239	1279	1266	1264	1327	1246	1277	1292	1300	1207	1267	1219	1248	1253	1287	1210	1290	1286	1310	1354	1302	1270	1300	1301	1290	1320	1340	1344	1313	1333	1269	1326	1214	1260	1387	1283	1333	1327	1252	1323	1311	1345	1298	1285
1382	1398	1296	1306	1331	1303	1261	1200	1245	1324	1247	1310	1301	1263	1302	1258	1245	1238	1270	1247	1249	1257	1281	1291	1345	1355	1281	1321	1286	1277	1414	1330	1308	1334	1317	1346	1315	1355	1287	1282	1332	1388	1287	1277	1329	1290	1407	1268	1368	1244
1428	1336	1303	1256	1290	1301	1282	1343	1300	1342	1317	1407	1262	1337	1301	1363	1309	1237	1232	1262	1218	1281	1285	1395	1384	1256	1316	1293	1316	1354	1324	1336	1342	1380	1382	1413	1335	1303	1303	1322	1249	1280	1327	1371	1362	1402	1251	1222	1231	1381
1371	1334	1335	1256	1280	1260	1317	1309	1280	1336	1351	1362	1340	1215	1339	1309	1344	1281	1266	1237	1219	1303	1315	1323	1282	1250	1289	1211	1311	1217	1318	1318	1358	1389	1451	1348	1393	1315	1320	1320	1323	1277	1316	1333	1342	1296	1299	1300	1316	1375
1306	1348	1275	1280	1280	1284	1313	1316	1324	1375	1320	1231	1284	1326	1270	1372	1361	1304	1282	1258	1258	1340	1323	1279	1334	1305	1274	1288	1265	1353	1351	1317	1432	1384	1326	1382	1363	1364	1336	1369	1295	1317	1348	1308	1334	1257	1343	1260	1327	1405
1384	1283	1373	1294	1296	1323	1277	1328	1364	1248	1338	1291	1242	1372	1299	1327	1308	1319	1323	1340	1270	1323	1276	1387	1333	1343	1242	1345	1266	1295	1345	1338	1327	1280	1269	1366	1364	1401	1376	1309	1323	1259	1407	1360	1360	1275	1338	1308	1346	1337
1410	1313	1334	1275	1309	1272	1273	1277	1355	1250	1303	1267	1384	1350	1280	1337	1349	1292	1325	1305	1452	1334	1275	1270	1283	1243	1252	1338	1364	1273	1357	1314	1332	1312	1294	1380	1416	1402	1344	1360	1318	1331	1410	1299	1328	1338	1295	1313	1345	1286
1398	1420	1389	1334	1297	1277	1265	1242	1288	1286	1313	1279	1337	1303	1316	1372	1341	1374	1350	1326	1338	1371	1261	1374	1321	1360	1298	1263	1317	1306	1263	1287	1311	1250	1227	1398	1402	1346	1347	1330	1323	1389	1390	1401	1343	1342	1274	1337	1390	1317
1347	1348	1297	1307	1284	1213	1238	1257	1246	1311	1225	1356	1277	1313	1323	1314	1317	1365	1308	1346	1318	1358	1310	1246	1389	1286	1267	1262	1290	1317	1325	1325	1233	1286	1288	1331	1466	1395	1387	1321	1388	1349	1364	1361	1352	1447	1430	1465	1318	1366
1339	1235	1397	1314	1271	1278	1251	1275	1267	1262	1369	1258	1309	1181	1308	1315	1361	1377	1312	1307	1334	1340	1407	1321	1327	1410	1320	1365	1301	1289	1276	1276	1238	1252	1271	1305	1420	1523	1432	1437	1439	1426	1396	1359	1384	1422	1330	1376	1293	1385
1358	1298	1310	1235	1277	1308	1248	1266	1244	1302	1256	1310	1232	1284	1283	1270	1296	1366	1313	1320	1336	1386	1373	1420	1377	1342	1318	1307	1269	1298	1323	1307	1339	1213	1316	1310	1411	1349	1431	1453	1420	1515	1494	1415	1439	1477	1371	1440	1344	1340
1332	1286	1326	1290	1261	1308	1251	1302	1295	1292	1319	1269	1281	1216	1220	1262	1331	1297	1266	1325	1391	1415	1394	1335	1423	1361	1332	1295	1297	1271	1331	1334	1321	1312	1263	1272	1403	1344	1431	1419	1427	1419	1437	1440	1516	1344	1468	1357	1346	1351
1319	1264	1336	1362	1338	1355	1268	1337	1393	1283	1341	1382	1299	1364	1284	1302	1223	1281	1270	1330	1397	1426	1398	1400	1408	1394	1338	1335	1303	1391	1399	1374	1382	1343	1297	1332	1308	1375	1384	1402	1441	1392	1420	1365	1362	1344	1452	1456	1409	1418
1328	1374	1338	1268	1357	1365	1357	1302	1275	1407	1332	1265	1275	1277	1255	1275	1309	1278	1279	1267	1367	1359	1433	1374	1405	1400	1366	1355	1375	1391	1349	1411	1378	1351	1296	1313	1328	1367	1395	1449	1435	1405	1389	1337	1370	1400	1343	1373	1408	1306
1353	1354	1356	1262	1317	1251	1307	1238	1244	1370	1314	1323	1299	1292	1309	1317	1299	1320	1306	1320	1336	1357	1353	1416	1405	1403	1393	1371	1417	1488	1295	1365	1292	1296	1267	1343	1346	1349	1395	1409	1389	1392	1437	1288	1342	1389	1380	1382	1340	1335
1357	1325	1291	1358	1292	1301	1335	1276	1295	1322	1312	1386	1316	1321	1405	1329	1306	1307	1283	1260	1293	1286	1398	1420	1397	1422	1417	1325	1405	1397	1368	1369	1319	1346	1264	1413	1384	1339	1386	1352	1361	1371	1349	1353	1388	1418	1384	1439	1343	1402
1393	1335	1305	1351	1285	1302	1268	1239	1301	1300	1315	1404	1355	1392	1394	1322	1352	1329	1282	1303	1298	1326	1267	1370	1349	1436	1437	1373	1393	1379	1348	1328	1366	1373	1391	1355	1413	1420	1373	1408	1439	1346	1438	1435	1418	1416	1410	1412	1384	1374
1373	1372	1277	1391	1284	1290	1306	1350	1320	1268	1297	1339	1425	1348	1424	1416	1293	1338	1290	1400	1314	1388	1318	1366	1376	1340	1431	1362	1389	1285	1415	1354	1450	1385	1400	1425	1437	1370	1341	1322	1411	1367	1477	1422	1452	1427	1458	1394	1404	1390
1395	1342	1325	1345	1373	1331	1265	1223	1311	1319	1356	1385	1404	1396	1480	1376	1361	1355	1367	1350	1406	1370	1323	1266	1325	1351	1459	1322	1379	1339	1393	1412	1414	1411	1377	1444	1482	1453	1393	1362	1425	1368	1429	1426	1472	1367	1432	1391	1391	1349
1385	1383	1359	1397	1308	1346	1210	1308	1297	1325	1335	1264	1345	1330	1347	1379	1410	1404	1422	1357	1379	1299	1289	1308	1320	1379	1320	1398	1314	1348	1410	1454	1334	1412	1372	1464	1437	1468	1399	1456	1443	1468	1486	1448	1458	1517	1448	1392	1387	1335
1357	1389	1342	1391	1365	1298	1334	1285	1308	1317	1327	1344	1314	1348	1421	1373	1429	1371	1386	1382	1384	1321	1367	1346	1401	1399	1363	1387	1363	1376	1332	1356	1385	1412	1407	1434	1424	1402	1566	1469	1548	1394	1408	1410	1440	1427	1409	1453	1345	1375
1333	1439	1372	1437	1367	1332	1295	1258	1305	1236	1242	1286	1293	1311	1276	1304	1341	1427	1373	1390	1340	1345	1344	1334	1325	1335	1418	1280	1384	1364	1392	1373	1391	1441	1400	1379	1406	1415	1393	1412	1507	1519	1423	1393	1425	1450	1421	1446	1417	1327
1386	1311	1375	1399	1367	1385	1308	1276	1240	1223	1310	1193	1265	1233	1345	1364	1349	1411	1377	1429	1446	1355	1338	1446	1370	1441	1455	1401	1420	1357	1341	1399	1427	1333	1445	1383	1397	1457	1429	1475	1476	1419	1400	1382	1403	1396	1399	1459	1376	1369
1362	1379	1389	1392	1382	1322	1257	1391	1310	1301	1268	1301	1303	1322	1377	1296	1296	1243	1359	1375	1424	1465	1397	1485	1495	1430	1380	1446	1399	1395	1345	1393	1360	1352	1439	1403	1389	1343	1473	1415	1480	1380	1351	1359	1348	1487	1406	1384	1375	1294
1349	1375	1333	1370	1469	1319	1390	1340	1362	1320	1372	1312	1320	1324	1343	1268	1284	1395	1336	1397	1415	1395	1413	1468	1498	1485	1523	1386	1445	1473	1297	1431	1416	1423	1392	1317	1414	1361	1396	1391	1485	1467	1409	1339	1353	1382	1367	1495	1395	1363
1359	1428	1402	1369	1344	1355	1380	1419	1398	1350	1455	1269	1261	1315	1313	1284	1310	1364	1412	1393	1449	1361	1418	1491	1438	1491	1424	1455	1476	1370	1429	1413	1400	1399	1366	1404	1386	1336	1370	1439	1472	1334	1364	1412	1435	1436	1381	1339	1382	1383
1348	1368	1370	1371	1362	1334	1381	1348	1390	1399	1357	1383	1351	1378	1298	1333	1326	1264	1452	1432	1430	1475	1393	1457	1458	1521	1419	1411	1383	1370	1390	1377	1415	1438	1414	1347	1308	1370	1380	1370	1438	1443	1466	1329	1407	1382	1420	1361	1476	1437
1419	1334	1393	1400	1368	1350	1277	1360	1362	1380	1381	1429	1428	1321	1352	1364	1345	1326	1400	1405	1384	1367	1343	1427	1412	1405	1417	1433	1358	1397	1352	1399	1400	1378	1363	1332	1387	1375	1349	1450	1480	1372	1432	1395	1465	1433	1447	1412	1436	1523
1406	1414	1408	1416	1382	1386	1334	1395	1411	1367	1459	1411	1364	1360	1415	1391	1416	1337	1383	1463	1382	1392	1332	1413	1378	1517	1403	1405	1391	1381	1370	1347	1316	1427	1394	1432	1378	1400	1460	1428	1423	1504	1509	1468	1425	1440	1394	1411	1420	1399
1398	1340	1443	1430	1388	1388	1299	1357	1317	1454	1395	1292	1441	1412	1429	1389	1349	1354	1451	1483	1442	1396	1387	1391	1398	1455	1387	1454	1381	1351	1398	1427	1357	1430	1396	1412	1451	1440	1432	1444	1477	1488	1476	1403	1407	1438	1442	1401	1483	1402
1386	1410	1474	1334	1370	1311	1391	1297	1425	1351	1403	1392	1467	1377	1452	1442	1427	1366	1477	1407	1386	1443	1328	1387	1385	1410	1407	1430	1444	1384	1409	1427	1362	1310	1319	1369	1388	1419	1428	1443	1523	1528	1480	1452	1437	1414	1447	1456	1442	1342
1371	1416	1446	1390	1340	1379	1417	1393	1436	1361	1396	1348	1408	1390	1463	1362	1332	1409	1433	1423	1425	1493	1420	1347	1481	1397	1418	1355	1389	1336	1335	1353	1421	1381	1431	1481	1480	1411	1425	1362	1481	1506	1459	1383	1448	1434	1486	1419	1486	1479
1357	1365	1463	1417	1389	1415	1437	1431	1467	1434	1358	1337	1390	1452	1309	1405	1392	1430	1434	1408	1410	1448	1466	1404	1447	1465	1399	1419	1332	1405	1469	1394	1397	1358	1419	1391	1342	1428	1358	1507	1410	1486	1435	1387	1408	1487	1430	1413	1483	1508
1444	1354	1394	1453	1434	1479	1403	1338	1379	1397	1402	1394	1433	1360	1408	1348	1369	1375	1458	1430	1427	1428	1468	1495	1449	1500	1427	1382	1414	1359	1332	1399	1506	1375	1437	1395	1389	1327	1468	1363	1373	1483	1399	1437	1446	1493	1494	1516	1501	1509
1408	1328	1393	1438	1419	1332	1395	1400	1400	1443	1347	1449	1373	1403	1391	1398	1348	1387	1357	1421	1374	1427	1414	1477	1522	1351	1429	1439	1347	1419	1487	1460	1442	1399	1408	1423	1388	1369	1405	1397	1461	1431	1474	1435	1425	1444	1483	1517	1540	1535
1392	1414	1429	1353	1316	1359	1437	1431	1463	1391	1472	1401	1394	1383	1409	1401	1402	1318	1435	1401	1380	1409	1463	1501	1481	1463	1479	1432	1461	1417	1402	1469	1412	1433	1528	1454	1471	1362	1460	1413	1448	1358	1377	1441	1392	1444	1472	1474	1504	1490
1448	1437	1420	1425	1347	1349	1447	1367	1394	1464	1413	1424	1411	1394	1351	1350	1379	1386	1449	1354	1429	1345	1394	1445	1425	1443	1394	1411	1389	1416	1397	1393	1391	1442	1424	1458	1388	1397	1470	1422	1397	1410	1422	1454	1496	1458	1528	1483	1470	1497
1388	1358	1324	1331	1399	1371	1429	1310	1472	1383	1473	1396	1498	1446	1436	1398	1402	1412	1443	1445	1389	1382	1438	1452	1410	1390	1412	1444	1363	1346	1449	1447	1464	1437	1430	1482	1409	1504	1442	1473	1461	1440	1419	1462	1472	1536	1414	1557	1455	1488
1468	1383	1328	1334	1363	1331	1323	1380	1421	1337	1404	1363	1355	1439	1376	1444	1363	1374	1388	1429	1390	1406	1414	1471	1472	1450	1316	1373	1446	1430	1440	1516	1441	1390	1368	1423	1497	1515	1508	1485	1489	1526	1486	1526	1463	1469	1441	1510	1462	1465
1382	1448	1401	1353	1322	1283	1335	1367	1406	1372	1514	1364	1449	1434	1492	1407	1473	1447	1430	1501	1435	1365	1373	1422	1416	1411	1377	1546	1389	1420	1320	1427	1389	1422	1493	1471	1476	1492	1514	1517	1520	1490	1500	1544	1401	1472	1474	1463	1478	1493
1394	1464	1438	1376	1366	1331	1323	1337	1397	1357	1439	1461	1400	1375	1476	1436	1468	1438	1488	1431	1454	1507	1468	1446	1425	1421	1501	1440	1427	1378	1402	1420	1401	1442	1492	1510	1560	1609	1587	1478	1453	1515	1594	1559	1577	1532	1488	1476	1545	1472
1425	1375	1492	1319	1376	1409	1361	1346	1327	1336	1438	1389	1345	1414	1427	1514	1512	1500	1462	1424	1555	1348	1402	1452	1482	1521	1393	1523	1470	1491	1430	1484	1469	1444	1417	1488	1518	1546	1468	1534	1505	1483	1500	1527	1478	1648	1536	1497	1507	1460
1379	1337	1412	1425	1385	1384	1343	1383	1464	1438	1501	1367	1416	1498	1477	1409	1450	1410	1447	1485	1402	1501	1490	1469	1522	1468	1494	1500	1520	1393	1449	1425	1370	1429	1459	1493	1542	1489	1425	1400	1589	1524	1517	1540	1549	1551	1607	1519	1508	1506
1390	1445	1400	1449	1345	1378	1383	1460	1344	1470	1437	1480	1481	1418	1506	1481	1485	1529	1463	1451	1438	1463	1465	1516	1586	1427	1469	1532	1483	1514	1465	1435	1466	1386	1435	1498	1532	1478	1460	1482	1551	1533	1571	1561	1495	1572	1533	1503	1520	1488
1432	1327	1443	1418	1530	1371	1379	1387	1427	1391	1408	1525	1357	1434	1528	1443	1439	1449	1509	1474	1397	1468	1481	1504	1511	1483	1477	1562	1536	1431	1553	1448	1481	1389	1514	1546	1524	1544	1515	1513	1494	1507	1539	1584	1588	1607	1527	1546	1484	1490
1439	1456	1424	1408	1363	1370	1452	1432	1404	1390	1466	1481	1379	1467	1532	1517	1528	1519	1449	1497	1467	1464	1463	1523	1515	1492	1553	1543	1526	1479	1527	1528	1461	1468	1447	1499	1515	1534	1517	1514	1557	1571	1587	1606	1480	1530	1561	1545	1544	1448
1414	1478	1450	1429	1421	1397	1440	1368	1433	1428	1396	1428	1557	1460	1516	1504	1544	1547	1460	1470	1461	1392	1420	1488	1451	1496	1498	1538	1533	1544	1555	1572	1555	1491	1498	1541	1508	1550	1504	1457	1541	1526	1527	1609	1535	1518	1486	1566	1462	1423
1508	1446	1546	1408	1425	1402	1433	1393	1372	1392	1459	1477	1441	1528	1497	1580	1612	1513	1526	1504	1536	1516	1485	1600	1466	1498	1484	1491	1520	1545	1608	1526	1467	1448	1553	1519	1513	1474	1524	1580	1539	1600	1538	1560	1553	1517	1517	1516	1491	1540
1453	1408	1434	1426	1412	1429	1480	1393	1343	1459	1395	1438	1496	1489	1527	1527	1618	1620	1572	1490	1448	1482	1505	1502	1557	1433	1500	1519	1550	1554	1564	1571	1488	1498	1488	1584	1498	1548	1521	1458	1518	1563	1587	1505	1553	1568	1530	1525	1504	1475
1467	1454	1501	1421	1411	1481	1461	1384	1462	1439	1358	1388	1482	1442	1574	1552	1553	1513	1585	1544	1527	1575	1508	1562	1510	1503	1482	1544	1564	1522	1483	1514	1467	1458	1503	1545	1542	1517	1569	1601	1513	1552	1513	1485	1511	1563	1530	1579	1514	1505
1459	1520	1468	1477	1424	1471	1473	1411	1454	1402	1439	1465	1412	1453	1543	1412	1525	1519	1606	1484	1551	1554	1529	1541	1466	1403	1496	1431	1465	1532	1497	1485	1542	1398	1490	1527	1543	1472	1609	1466	1488	1530	1561	1545	1548	1572	1593	1561	1556	1589
1423	1431	1513	1420	1414	1525	1447	1527	1472	1439	1444	1491	1535	1463	1550	1484	1526	1531	1569	1547	1534	1509	1542	1491	1493	1491	1494	1515	1575	1562	1598	1567	1429	1430	1518	1441	1568	1480	1491	1539	1588	1506	1551	1578	1606	1563	1533	1553	1573	1502
1540	1392	1493	1434	1453	1500	1447	1514	1397	1430	1383	1441	1571	1516	1526	1517	1580	1440	1494	1448	1514	1463	1520	1482	1621	1440	1498	1465	1546	1448	1487	1513	1526	1460	1465	1560	1510	1526	1533	1530	1567	1587	1549	1597	1580	1575	1587	1625	1561	1514
1390	1410	1441	1396	1426	1397	1503	1456	1470	1503	1508	1463	1508	1564	1475	1436	1493	1462	1415	1499	1472	1529	1473	1566	1484	1414	1421	1546	1411	1525	1523	1559	1543	1421	1545	1543	1546	1478	1562	1531	1543	1615	1488	1543	1576	1609	1635	1606	1515	1526
1403	1470	1536	1379	1429	1465	1454	1464	1463	1501	1440	1489	1513	1551	1558	1478	1501	1430	1493	1471	1507	1467	1475	1513	1406	1479	1504	1482	1484	1461	1570	1457	1528	1521	1559	1515	1464	1561	1496	1547	1594	1584	1605	1587	1569	1663	1457	1556	1527	1579
1435	1493	1489	1461	1367	1411	1462	1384	1440	1431	1472	1559	1578	1495	1528	1466	1529	1450	1479	1497	1447	1467	1465	1493	1435	1510	1487	1464	1516	1458	1468	1514	1509	1521	1578	1546	1502	1485	1551	1575	1621	1599	1597	1546	1598	1667	1625	1481	1479	1601
1468	1439	1456	1431	1434	1527	1491	1437	1479	1466	1388	1468	1542	1551	1483	1514	1512	1490	1484	1511	1476	1516	1493	1517	1447	1571	1477	1495	1487	1499	1521	1553	1524	1529	1532	1519	1579	1615	1548	1586	1505	1582	1647	1675	1650	1549	1560	1552	1590	1538
1523	1481	1509	1487	1466	1458	1495	1510	1463	1477	1464	1434	1527	1426	1483	1552	1575	1532	1597	1468	1450	1499	1430	1412	1391	1468	1474	1498	1468	1470	1507	1497	1538	1483	1485	1559	1541	1591	1563	1572	1530	1503	1566	1673	1621	1550	1499	1557	1615	1613
1466	1467	1546	1533	1474	1517	1445	1501	1472	1500	1419	1492	1473	1528	1418	1497	1520	1550	1503	1553	1425	1486	1544	1501	1437	1466	1465	1462	1566	1539	1485	1465	1430	1448	1519	1544	1535	1511	1508	1529	1537	1525	1612	1569	1603	1591	1609	1652	1593	1626
1523	1489	1557	1507	1526	1448	1496	1457	1536	1453	1486	1409	1499	1495	1408	1453	1538	1576	1504	1463	1450	1499	1463	1472	1461	1428	1565	1500	1525	1585	1494	1539	1531	1413	1524	1493	1614	1534	1563	1520	1452	1533	1512	1520	1668	1540	1578	1638	1592	1589
1525	1465	1525	1464	1437	1497	1549	1455	1495	1476	1582	1490	1555	1490	1461	1530	1477	1535	1538	1501	1545	1518	1491	1489	1502	1522	1536	1511	1598	1563	1536	1543	1526	1478	1483	1477	1547	1567	1503	1548	1530	1485	1521	1605	1569	1468	1511	1527	1597	1589
1525	1467	1573	1529	1479	1550	1497	1435	1429	1516	1535	1497	1548	1557	1573	1453	1526	1555	1524	1526	1557	1492	1487	1445	1477	1472	1493	1532	1570	1542	1517	1585	1515	1573	1517	1566	1561	1576	1673	1501	1522	1517	1533	1543	1558	1535	1519	1588	1541	1574
1477	1487	1494	1578	1475	1501	1521	1482	1481	1547	1518	1554	1512	1546	1500	1567	1612	1599	1507	1507	1574	1550	1416	1510	1498	1502	1486	1560	1556	1562	1573	1583	1494	1492	1506	1523	1603	1593	1648	1525	1552	1559	1588	1590	1550	1496	1519	1531	1559	1592
1533	1537	1562	1553	1415	1497	1466	1475	1594	1546	1425	1555	1595	1545	1617	1553	1511	1582	1625	1548	1576	1565	1513	1486	1515	1413	1507	1513	1463	1523	1541	1489	1549	1512	1460	1548	1618	1657	1633	1529	1525	1565	1603	1546	1605	1581	1629	1583	1585	1542
1451	1493	1604	1520	1566	1489	1535	1579	1433	1543	1489	1588	1586	1573	1506	1539	1619	1581	1604	1635	1585	1561	1572	1505	1478	1547	1564	1539	1485	1554	1546	1511	1577	1590	1596	1579	1667	1589	1561	1543	1529	1546	1538	1601	1648	1631	1573	1667	1647	1653
1511	1467	1547	1541	1546	1550	1511	1485	1518	1537	1483	1509	1546	1640	1620	1570	1563	1594	1656	1569	1665	1620	1592	1565	1541	1491	1537	1494	1581	1532	1624	1503	1523	1497	1498	1552	1602	1633	1517	1566	1617	1521	1602	1586	1635	1646	1601	1696	1654	1661
1398	1516	1561	1557	1508	1449	1519	1503	1458	1557	1545	1549	1458	1608	1630	1573	1555	1596	1592	1643	1511	1582	1557	1555	1523	1580	1541	1595	1533	1514	1625	1619	1556	1517	1602	1607	1628	1557	1617	1553	1541	1584	1534	1623	1641	1695	1688	1646	1642	1747
1463	1511	1601	1466	1489	1459	1453	1449	1521	1516	1590	1572	1543	1585	1573	1593	1589	1585	1600	1521	1580	1566	1539	1526	1571	1476	1565	1627	1565	1631	1633	1588	1527	1531	1567	1578	1530	1638	1645	1547	1531	1588	1613	1619	1662	1696	1687	1658	1649	1700
1517	1500	1524	1572	1539	1498	1493	1560	1551	1524	1584	1559	1511	1556	1649	1520	1483	1551	1599	1545	1589	1532	1448	1576	1558	1564	1512	1641	1578	1653	1582	1582	1643	1641	1585	1618	1547	1609	1570	1604	1585	1654	1555	1622	1620	1642	1733	1653	1732	1644
1487	1536	1587	1539	1490	1448	1509	1473	1524	1595	1558	1503	1640	1531	1573	1534	1622	1582	1556	1492	1538	1510	1553	1549	1501	1548	1554	1574	1601	1638	1621	1681	1577	1601	1584	1579	1565	1607	1577	1639	1580	1652	1614	1634	1712	1641	1621	1673	1639	1682
1518	1510	1633	1526	1477	1488	1546	1486	1502	1553	1514	1559	1523	1559	1540	1563	1551	1557	1625	1561	1634	1543	1467	1509	1514	1558	1614	1561	1585	1618	1627	1613	1632	1621	1617	1615	1578	1650	1635	1667	1606	1659	1651	1681	1661	1591	1629	1619	1538	1687
1455	1559	1539	1530	1486	1483	1474	1452	1489	1533	1460	1594	1546	1457	1496	1493	1534	1559	1600	1631	1558	1551	1513	1668	1539	1575	1576	1553	1575	1615	1598	1612	1605	1667	1617	1599	1590	1570	1595	1673	1657	1732	1667	1695	1704	1670	1709	1668	1681	1670
1584	1549	1518	1537	1527	1556	1563	1422	1527	1594	1465	1528	1522	1488	1531	1565	1521	1519	1589	1592	1595	1585	1612	1520	1591	1593	1549	1600	1561	1597	1559	1567	1621	1651	1620	1616	1565	1606	1614	1675	1688	1653	1635	1602	1612	1685	1668	1647	1709	1634
1587	1536	1493	1527	1517	1463	1489	1492	1523	1535	1472	1531	1529	1507	1526	1511	1519	1623	1576	1590	1544	1517	1591	1586	1649	1626	1659	1597	1640	1585	1665	1600	1651	1674	1590	1588	1578	1577	1573	1621	1657	1609	1704	1660	1622	1672	1622	1631	1683	1630
1470	1547	1539	1464	1461	1522	1525	1456	1515	1560	1537	1538	1563	1523	1532	1600	1513	1520	1627	1635	1620	1612	1546	1632	1683	1660	1671	1599	1597	1604	1598	1688	1618	1611	1597	1531	1558	1522	1638	1553	1575	1611	1692	1575	1697	1647	1590	1707	1601	1572
1629	1559	1512	1495	1447	1568	1492	1521	1523	1575	1502	1572	1507	1531	1571	1609	1574	1599	1554	1580	1538	1626	1596	1609	1628	1650	1655	1629	1573	1610	1524	1680	1522	1648	1613	1600	1479	1600	1561	1642	1598	1645	1604	1627	1633	1706	1610	1682	1633	1609
1622	1618	1526	1530	1506	1547	1508	1518	1523	1528	1556	1515	1625	1586	1606	1597	1666	1575	1519	1591	1581	1597	1593	1542	1623	1615	1551	1605	1626	1614	1644	1615	1611	1621	1541	1541	1536	1692	1580	1613	1653	1623	1586	1622	1624	1592	1608	1650	1540	1621
1565	1578	1516	1466	1549	1593	1559	1479	1591	1561	1589	1612	1516	1539	1582	1565	1704	1660	1588	1599	1626	1598	1625	1592	1587	1656	1647	1659	1559	1614	1553	1610	1618	1502	1583	1556	1563	1565	1563	1670	1601	1696	1681	1702	1675	1564	1587	1648	1657	1628
1578	1554	1526	1510	1558	1516	1537	1570	1634	1582	1577	1551	1563	1512	1617	1688	1632	1642	1664	1639	1616	1614	1669	1639	1537	1606	1555	1701	1576	1605	1587	1542	1546	1547	1642	1569	1710	1597	1652	1617	1662	1683	1656	1603	1630	1562	1729	1626	1608	1637
1475	1578	1513	1539	1557	1549	1654	1595	1611	1653	1624	1620	1588	1570	1577	1668	1700	1662	1646	1665	1575	1594	1702	1663	1582	1596	1616	1614	1575	1555	1606	1575	1596	1577	1638	1656	1560	1613	1692	1683	1636	1658	1657	1655	1687	1688	1733	1674	1624	1604
1493	1506	1559	1571	1482	1564	1481	1534	1613	1548	1538	1563	1557	1566	1669	1682	1659	1613	1624	1554	1614	1644	1689	1682	1638	1637	1614	1525	1571	1592	1572	1503	1627	1622	1676	1617	1658	1630	1615	1728	1612	1711	1711	1659	1641	1676	1628	1726	1720	1716
1535	1500	1511	1464	1549	1552	1471	1559	1575	1557	1641	1598	1527	1662	1597	1672	1631	1659	1606	1565	1668	1635	1601	1562	1654	1607	1607	1574	1528	1659	1596	1599	1639	1575	1615	1693	1668	1660	1641	1684	1667	1662	1634	1596	1632	1580	1622	1677	1657	1651
1519	1483	1559	1552	1523	1567	1590	1558	1551	1487	1612	1688	1587	1607	1594	1715	1637	1615	1587	1597	1577	1669	1609	1627	1701	1625	1558	1598	1578	1665	1606	1640	1677	1708	1633	1684	1649	1702	1711	1629	1683	1728	1687	1643	1698	1619	1716	1656	1713	1674
1607	1547	1553	1540	1542	1546	1548	1555	1537	1569	1596	1600	1660	1674	1688	1624	1710	1685	1642	1546	1537	1609	1584	1562	1608	1588	1643	1677	1577	1590	1580	1637	1624	1695	1673	1646	1660	1684	1663	1771	1673	1764	1720	1681	1679	1667	1623	1623	1648	1690
1584	1617	1578	1600	1579	1564	1589	1536	1549	1586	1663	1644	1561	1643	1643	1695	1630	1670	1517	1613	1629	1666	1584	1620	1618	1572	1623	1605	1699	1675	1626	1605	1666	1705	1661	1682	1708	1648	1651	1721	1689	1651	1687	1734	1651	1666	1704	1626	1699	1723
1642	1591	1592	1564	1516	1561	1617	1640	1541	1572	1558	1569	1583	1556	1696	1624	1688	1627	1676	1606	1619	1580	1561	1571	1617	1708	1575	1636	1703	1693	1690	1694	1737	1660	1730	1732	1713	1653	1675	1684	1748	1670	1679	1694	1738	1614	1797	1775	1679	1708
1557	1666	1582	1567	1638	1638	1514	1596	1587	1647	1471	1602	1531	1645	1607	1636	1737	1640	1588	1661	1593	1611	1596	1601	1625	1590	1649	1718	1699	1677	1672	1670	1649	1577	1643	1717	1638	1599	1596	1674	1638	1633	1654	1630	1657	1680	1611	1670	1701	1666
1587	1596	1640	1580	1568	1501	1606	1530	1631	1588	1558	1659	1576	1677	1609	1735	1601	1637	1611	1597	1529	1623	1588	1694	1585	1611	1591	1699	1735	1679	1672	1583	1633	1608	1648	1689	1664	1595	1679	1675	1603	1644	1658	1614	1597	1689	1718	1701	1663	1657
1547	1546	1593	1578	1583	1557	1568	1619	1550	1582	1627	1628	1613	1651	1627	1562	1565	1653	1605	1624	1643	1580	1581	1620	1579	1616	1599	1666	1619	1720	1572	1663	1697	1636	1664	1664	1656	1671	1678	1651	1618	1656	1606	1624	1658	1832	1671	1686	1750	1655
1689	1587	1609	1552	1557	1594	1651	1559	1582	1559	1583	1591	1557	1743	1624	1577	1678	1599	1589	1639	1593	1567	1594	1611	1582	1587	1629	1676	1672	1663	1599	1579	1605	1668	1629	1674	1706	1690	1639	1774	1648	1622	1660	1699	1714	1732	1639	1740	1660	1675
1540	1561	1568	1534	1597	1491	1562	1542	1570	1463	1573	1607	1595	1706	1609	1611	1566	1669	1644	1605	1553	1599	1600	1583	1604	1615	1637	1641	1667	1601	1555	1580	1592	1652	1615	1714	1628	1657	1639	1723	1692	1678	1712	1708	1558	1731	1733	1726	1630	1655
1596	1602	1525	1531	1549	1498	1534	1571	1529	1603	1604	1649	1689	1591	1633	1590	1567	1641	1614	1607	1627	1679	1719	1595	1682	1698	1708	1664	1695	1605	1609	1475	1550	1633	1712	1658	1630	1693	1692	1683	1650	1745	1695	1663	1724	1763	1714	1702	1730	1756
1554	1597	1560	1558	1466	1514	1642	1568	1610	1596	1630	1587	1582	1678	1610	1575	1607	1596	1664	1593	1651	1678	1587	1623	1640	1632	1701	1621	1694	1644	1685	1614	1646	1652	1691	1626	1715	1607	1615	1715	1609	1762	1656	1711	1688	1564	1766	1649	1682	1698
1546	1649	1579	1570	1562	1529	1502	1629	1562	1700	1609	1637	1581	1693	1648	1635	1550	1609	1690	1632	1683	1640	1680	1699	1636	1690	1665	1735	1687	1650	1633	1683	1654	1665	1726	1627	1720	1728	1656	1806	1734	1716	1690	1674	1784	1698	1741	1735	1711	1704
1571	1656	1562	1599	1535	1567	1593	1558	1591	1645	1622	1582	1706	1718	1593	1644	1675	1643	1716	1704	1687	1630	1658	1661	1728	1770	1739	1691	1639	1615	1602	1669	1653	1720	1673	1664	1710	1670	1692	1712	1719	1707	1749	1655	1659	1628	1702	1630	1629	1700
1630	1642	1625	1537	1555	1536	1592	1574	1524	1601	1635	1656	1661	1622	1693	1685	1684	1726	1670	1705	1677	1589	1660	1735	1710	1720	1675	1670	1737	1659	1637	1580	1706	1667	1723	1649	1720	1796	1712	1682	1663	1658	1680	1695	1692	1653	1629	1677	1684	1672
1585	1554	1584	1498	1612	1578	1559	1499	1588	1549	1689	1603	1668	1682	1669	1654	1656	1686	1665	1693	1616	1682	1681	1622	1713	1808	1769	1719	1611	1605	1710	1812	1698	1687	1706	1741	1795	1769	1742	1634	1698	1737	1695	1697	1677	1625	1656	1690	1621	1725
1608	1537	1615	1606	1603	1546	1631	1611	1602	1656	1581	1659	1662	1683	1574	1614	1679	1652	1673	1718	1675	1589	1756	1663	1668	1654	1664	1656	1613	1710	1736	1655	1639	1660	1679	1690	1784	1630	1710	1666	1612	1662	1787	1732	1656	1586	1734	1617	1627	1678
1550	1613	1677	1604	1646	1632	1615	1585	1587	1646	1664	1576	1653	1643	1645	1558	1697	1694	1626	1664	1584	1660	1612	1701	1652	1685	1788	1632	1644	1608	1624	1684	1761	1716	1737	1763	1807	1727	1678	1682	1625	1689	1702	1640	1752	1664	1649	1714	1626	1724
1638	1599	1702	1563	1585	1647	1677	1570	1573	1649	1662	1564	1594	1636	1691	1663	1676	1588	1619	1586	1678	1675	1637	1656	1604	1744	1669	1702	1647	1660	1660	1716	1721	1769	1760	1739	1692	1733	1676	1706	1688	1641	1700	1773	1684	1649	1762	1702	1673	1711
1651	1717	1651	1650	1654	1573	1628	1648	1629	1666	1646	1589	1653	1611	1620	1589	1713	1648	1627	1594	1576	1557	1695	1602	1601	1666	1652	1688	1693	1684	1673	1764	1846	1701	1788	1732	1773	1668	1721	1666	1679	1653	1704	1665	1698	1650	1738	1742	1608	1687
1703	1640	1745	1592	1608	1644	1612	1586	1589	1656	1661	1612	1653	1721	1739	1624	1605	1634	1615	1666	1655	1706	1581	1690	1631	1584	1708	1649	1685	1692	1817	1691	1753	1707	1668	1784	1726	1723	1683	1705	1612	1735	1743	1747	1691	1702	1794	1664	1660	1711
1676	1652	1629	1678	1638	1562	1632	1596	1647	1636	1653	1623	1645	1618	1640	1610	1636	1622	1693	1744	1683	1675	1701	1650	1698	1771	1621	1730	1682	1723	1683	1738	1779	1790	1730	1741	1697	1780	1781	1709	1672	1754	1725	1683	1686	1698	1693	1778	1681	1738
1600	1750	1641	1676	1620	1598	1654	1663	1654	1615	1660	1609	1636	1670	1639	1689	1685	1718	1675	1645	1719	1797	1673	1746	1627	1724	1732	1704	1660	1676	1801	1701	1712	1741	1729	1591	1627	1661	1697	1693	1764	1709	1716	1665	1649	1679	1700	1718	1681	1805
1696	1727	1562	1694	1615	1579	1570	1617	1637	1580	1724	1614	1577	1640	1696	1704	1685	1750	1703	1736	1690	1694	1695	1772	1781	1750	1709	1761	1737	1767	1718	1733	1698	1725	1779	1679	1706	1643	1715	1691	1642	1791	1827	1794	1702	1663	1709	1649	1786	1765
1583	1766	1656	1619	1628	1609	1617	1634	1677	1555	1732	1734	1677	1637	1606	1695	1668	1720	1712	1689	1728	1722	1729	1674	1777	1666	1697	1708	1753	1747	1727	1836	1658	1710	1714	1765	1714	1696	1722	1747	1776	1743	1735	1721	1735	1672	1682	1730	1767	1727
1646	1649	1677	1609	1717	1591	1629	1655	1591	1663	1676	1670	1617	1647	1692	1697	1688	1689	1676	1659	1655	1653	1752	1744	1723	1674	1689	1758	1690	1730	1690	1715	1638	1740	1757	1698	1747	1650	1651	1783	1768	1862	1736	1749	1690	1679	1688	1660	1735	1705
1664	1653	1636	1639	1572	1710	1635	1625	1690	1632	1646	1698	1646	1760	1577	1648	1674	1749	1679	1699	1729	1690	1706	1651	1684	1740	1685	1749	1720	1745	1649	1750	1744	1736	1739	1772	1783	1771	1755	1707	1883	1751	1795	1747	1766	1701	1680	1773	1808	1785
1676	1713	1678	1657	1603	1690	1658	1731	1624	1602	1636	1732	1665	1688	1659	1699	1677	1681	1687	1664	1741	1685	1669	1757	1778	1695	1731	1674	1733	1779	1798	1725	1774	1714	1774	1718	1685	1746	1743	1811	1735	1853	1827	1717	1758	1645	1718	1744	1749	1746
1731	1677	1681	1725	1697	1654	1684	1632	1632	1679	1635	1616	1680	1715	1643	1652	1609	1708	1699	1755	1663	1683	1673	1755	1714	1775	1746	1693	1730	1758	1810	1733	1755	1709	1771	1812	1727	1793	1717	1672	1746	1782	1770	1763	1730	1730	1782	1754	1760	1740
1626	1759	1719	1730	1751	1686	1692	1654	1641	1647	1638	1609	1656	1630	1657	1667	1721	1781	1671	1684	1653	1694	1650	1723	1724	1739	1717	1795	1733	1814	1785	1786	1816	1730	1790	1688	1741	1735	1752	1704	1737	1780	1734	1779	1737	1694	1730	1716	1725	1711
1678	1719	1713	1716	1630	1676	1668	1677	1613	1718	1657	1684	1651	1655	1669	1658	1772	1702	1743	1751	1677	1734	1783	1754	1727	1770	1834	1745	1741	1825	1802	1791	1774	1714	1699	1735	1813	1742	1748	1761	1725	1742	1825	1702	1741	1678	1792	1718	1775	1735
1659	1692	1742	1736	1722	1682	1636	1654	1636	1678	1721	1646	1575	1691	1704	1739	1732	1759	1730	1654	1710	1687	1699	1652	1718	1742	1685	1690	1626	1878	1735	1765	1703	1753	1715	1730	1708	1829	1793	1691	1692	1737	1715	1659	1753	1711	1650	1698	1743	1636
1605	1644	1692	1676	1687	1687	1683	1674	1675	1643	1635	1676	1573	1797	1653	1720	1721	1787	1709	1745	1780	1749	1707	1657	1704	1761	1678	1782	1780	1787	1718	1781	1695	1716	1662	1780	1674	1731	1747	1804	1691	1733	1643	1707	1751	1706	1758	1832	1717	1768
1654	1727	1676	1727	1658	1745	1670	1642	1722	1690	1660	1631	1619	1746	1656	1726	1668	1702	1775	1813	1708	1794	1777	1685	1774	1757	1827	1793	1717	1694	1769	1705	1689	1747	1728	1780	1680	1747	1741	1734	1652	1786	1706	1687	1684	1749	1706	1701	1759	1800
1777	1654	1731	1723	1717	1665	1642	1597	1693	1714	1670	1645	1646	1637	1798	1765	1740	1758	1675	1805	1712	1767	1643	1727	1742	1741	1764	1762	1824	1762	1691	1722	1672	1705	1706	1767	1669	1718	1768	1853	1717	1602	1772	1724	1708	1727	1758	1786	1782	1772
1662	1593	1644	1677	1667	1633	1601	1653	1639	1666	1666	1638	1662	1664	1728	1644	1724	1721	1739	1808	1722	1663	1750	1775	1809	1845	1810	1730	1757	1695	1703	1771	1713	1720	1699	1601	1786	1730	1685	1764	1739	1749	1753	1717	1693	1736	1889	1808	1799	1790
1747	1695	1685	1678	1601	1647	1719	1679	1691	1681	1744	1621	1680	1580	1721	1819	1808	1673	1721	1715	1739	1737	1775	1766	1740	1729	1807	1744	1762	1738	1819	1776	1575	1669	1792	1695	1799	1756	1810	1738	1685	1714	1679	1766	1759	1789	1825	1754	1726	1877
1797	1827	1694	1672	1697	1676	1618	1721	1692	1675	1638	1665	1565	1646	1729	1712	1790	1750	1748	1689	1686	1674	1757	1667	1801	1723	1723	1727	1729	1691	1670	1754	1749	1754	1711	1810	1721	1795	1691	1753	1810	1789	1783	1715	1790	1752	1767	1775	1795	1757
1803	1685	1783	1756	1748	1684	1632	1721	1692	1674	1673	1735	1783	1703	1702	1752	1716	1720	1703	1672	1706	1796	1748	1796	1778	1720	1705	1761	1731	1760	1693	1745	1714	1744	1705	1709	1828	1706	1751	1632	1783	1713	1729	1670	1676	1784	1718	1757	1816	1848
1754	1718	1781	1831	1679	1683	1645	1592	1571	1655	1623	1685	1698	1702	1697	1780	1763	1664	1726	1838	1785	1781	1890	1814	1799	1740	1819	1711	1773	1745	1769	1773	1752	1775	1743	1773	1818	1727	1707	1695	1763	1744	1727	1768	1783	1835	1794	1737	1816	1834
1794	1669	1727	1617	1670	1655	1550	1653	1579	1619	1729	1655	1764	1744	1689	1762	1711	1685	1720	1802	1718	1751	1837	1873	1831	1712	1611	1681	1786	1794	1712	1748	1724	1808	1837	1721	1781	1733	1803	1687	1662	1758	1799	1742	1717	1788	1760	1750	1801	1833
1733	1619	1692	1660	1631	1675	1656	1696	1690	1697	1649	1631	1734	1698	1756	1701	1705	1666	1726	1745	1773	1847	1763	1849	1690	1766	1702	1813	1706	1694	1764	1782	1740	1686	1756	1743	1731	1723	1806	1751	1698	1785	1694	1887	1724	1759	1743	1790	1706	1856
1611	1687	1705	1767	1623	1677	1708	1617	1672	1624	1680	1666	1736	1767	1720	1765	1680	1716	1735	1753	1779	1786	1789	1804	1781	1775	1685	1783	1726	1722	1759	1763	1784	1803	1794	1785	1740	1745	1686	1767	1808	1760	1724	1798	1837	1739	1781	1677	1724	1800
1694	1738	1711	1671	1601	1579	1610	1617	1551	1688	1711	1709	1648	1702	1789	1752	1679	1682	1745	1790	1837	1797	1798	1765	1807	1790	1697	1679	1802	1743	1754	1808	1768	1733	1832	1688	1750	1780	1737	1803	1760	1759	1849	1767	1795	1819	1742	1694	1828	1757
1709	1636	1776	1756	1773	1629	1627	1654	1594	1582	1651	1784	1684	1687	1761	1733	1676	1706	1757	1733	1749	1727	1833	1811	1769	1769	1732	1715	1744	1774	1689	1720	1801	1834	1742	1742	1755	1668	1794	1804	1777	1795	1747	1725	1832	1864	1716	1716	1735	1770
1709	1805	1754	1712	1691	1656	1649	1661	1631	1713	1669	1675	1737	1740	1743	1715	1716	1734	1725	1637	1743	1686	1724	1823	1753	1760	1700	1731	1764	1745	1697	1765	1777	1770	1699	1657	1702	1737	1783	1802	1698	1660	1787	1733	1738	1733	1812	1752	1723	1878
1707	1657	1710	1723	1676	1598	1691	1713	1802	1718	1696	1764	1703	1693	1771	1779	1780	1666	1665	1754	1745	1737	1762	1770	1794	1765	1806	1808	1773	1734	1731	1717	1731	1714	1712	1684	1774	1763	1778	1744	1749	1761	1723	1727	1703	1720	1708	1865	1792	1750
1700	1705	1627	1708	1637	1716	1649	1667	1796	1747	1815	1729	1717	1718	1708	1749	1721	1742	1829	1672	1728	1770	1724	1742	1822	1764	1777	1779	1781	1794	1711	1762	1698	1707	1711	1767	1767	1884	1761	1774	1729	1773	1718	1798	1714	1833	1787	1778	1736	1796
1727	1698	1709	1736	1720	1684	1672	1687	1707	1710	1689	1712	1643	1688	1681	1672	1749	1805	1768	1721	1736	1765	1752	1748	1806	1742	1751	1763	1810	1778	1770	1718	1773	1837	1763	1722	1825	1743	1810	1780	1728	1744	1861	1786	1780	1767	1749	1785	1747	1731
1745	1749	1694	1686	1569	1709	1688	1637	1724	1732	1662	1691	1665	1637	1609	1757	1736	1824	1818	1755	1748	1782	1898	1781	1801	1753	1707	1823	1744	1770	1741	1752	1757	1721	1727	1771	1826	1793	1820	1809	1838	1756	1839	1784	1764	1724	1741	1842	1737	1693
1698	1719	1673	1668	1743	1745	1650	1761	1704	1652	1656	1653	1742	1654	1664	1748	1748	1754	1728	1727	1757	1830	1831	1811	1786	1749	1842	1829	1790	1790	1793	1739	1753	1726	1818	1803	1808	1767	1886	1845	1802	1786	1824	1842	1785	1856	1786	1800	1778	1685
1771	1716	1701	1719	1680	1767	1706	1699	1661	1691	1687	1664	1693	1757	1713	1764	1668	1780	1819	1777	1742	1752	1801	1814	1840	1869	1831	1796	1781	1772	1827	1773	1760	1786	1827	1764	1795	1824	1852	1788	1797	1710	1720	1737	1835	1781	1774	1770	1706	1771
1717	1776	1671	1703	1739	1798	1777	1713	1663	1688	1563	1715	1748	1723	1739	1765	1807	1812	1780	1656	1777	1751	1797	1773	1779	1818	1802	1747	1736	1759	1779	1729	1775	1759	1885	1805	1786	1790	1779	1751	1718	1768	1823	1695	1783	1781	1829	1784	1810	1822
1670	1647	1735	1760	1751	1688	1685	1685	1638	1621	1721	1707	1695	1721	1683	1733	1752	1748	1803	1749	1847	1832	1700	1808	1758	1828	1782	1803	1685	1787	1752	1842	1765	1766	1812	1768	1828	1774	1678	1762	1757	1708	1750	1706	1790	1844	1814	1735	1708	1747
1629	1727	1712	1745	1731	1688	1681	1603	1654	1765	1713	1714	1681	1805	1679	1742	1758	1737	1711	1778	1742	1729	1777	1748	1758	1749	1722	1720	1791	1754	1797	1788	1758	1728	1818	1790	1827	1801	1744	1696	1704	1734	1710	1826	1705	1719	1886	1865	1729	1742
1710	1698	1746	1783	1695	1670	1680	1671	1620	1708	1731	1676	1755	1679	1796	1789	1621	1690	1779	1811	1871	1753	1792	1750	1807	1845	1718	1757	1709	1839	1824	1717	1765	1721	1773	1784	1790	1792	1703	1750	1779	1703	1734	1784	1799	1766	1837	1831	1817	1701
1607	1633	1703	1667	1631	1774	1655	1591	1695	1699	1775	1733	1676	1727	1762	1674	1786	1761	1699	1721	1764	1710	1767	1704	1828	1794	1843	1798	1741	1783	1751	1767	1786	1779	1823	1800	1802	1686	1769	1811	1724	1832	1801	1743	1741	1759	1834	1785	1778	1780
1627	1683	1648	1607	1605	1642	1740	1631	1686	1797	1709	1717	1730	1665	1706	1727	1704	1793	1736	1668	1805	1800	1811	1746	1756	1839	1807	1802	1769	1691	1809	1847	1736	1782	1788	1715	1877	1753	1810	1778	1833	1864	1803	1773	1750	1759	1950	1807	1714	1755
1704	1660	1686	1700	1656	1704	1686	1704	1783	1709	1691	1700	1785	1747	1761	1693	1743	1811	1777	1775	1790	1805	1772	1737	1765	1779	1803	1765	1776	1854	1845	1753	1871	1737	1787	1746	1741	1753	1843	1803	1756	1834	1798	1752	1814	1786	1784	1792	1823	1716
1678	1654	1680	1682	1711	1697	1750	1678	1774	1826	1762	1839	1707	1732	1712	1644	1742	1719	1763	1796	1717	1792	1833	1805	1732	1778	1797	1751	1768	1923	1813	1805	1802	1786	1737	1811	1782	1735	1711	1752	1812	1852	1841	1841	1774	1787	1814	1769	1743	1727
1694	1669	1640	1721	1627	1669	1781	1751	1787	1848	1836	1670	1760	1802	1700	1660	1800	1722	1807	1735	1691	1807	1818	1778	1694	1781	1747	1817	1762	1772	1802	1778	1748	1776	1783	1850	1738	1816	1900	1849	1825	1849	1878	1702	1764	1769	1781	1859	1846	1753
1656	1667	1677	1657	1667	1713	1797	1741	1748	1789	1743	1836	1708	1756	1681	1768	1721	1809	1811	1788	1764	1785	1749	1812	1708	1654	1762	1773	1810	1770	1797	1801	1818	1735	1798	1743	1810	1824	1810	1841	1809	1731	1845	1898	1779	1791	1816	1834	1833	1771
1754	1743	1655	1733	1762	1685	1700	1737	1729	1818	1733	1750	1724	1723	1737	1734	1670	1790	1784	1708	1753	1759	1826	1805	1810	1836	1789	1795	1815	1823	1882	1813	1850	1784	1823	1753	1780	1791	1823	1873	1854	1799	1848	1873	1807	1857	1813	1815	1829	1855
1663	1682	1684	1660	1776	1707	1725	1629	1697	1715	1793	1773	1721	1738	1797	1808	1742	1821	1732	1804	1808	1784	1765	1731	1821	1769	1791	1803	1865	1732	1903	1784	1847	1728	1796	1881	1841	1860	1870	1880	1858	1804	1855	1848	1891	1741	1852	1818	1812	1900
1624	1723	1726	1643	1666	1775	1653	1706	1740	1814	1744	1724	1747	1657	1681	1810	1800	1792	1869	1794	1753	1798	1849	1858	1768	1812	1828	1915	1834	1770	1849	1770	1862	1748	1745	1867	1804	1853	1838	1882	1822	1808	1863	1893	1797	1893	1896	1823	1799	1880
1666	1717	1734	1701	1720	1661	1768	1728	1858	1731	1776	1712	1636	1749	1734	1775	1719	1798	1821	1863	1748	1785	1789	1815	1871	1886	1868	1834	1829	1847	1829	1811	1822	1825	1743	1771	1838	1713	1832	1883	1836	1844	1885	1825	1923	1896	1756	1810	1869	1893
1743	1802	1761	1710	1678	1757	1632	1653	1757	1823	1730	1653	1795	1749	1730	1821	1788	1788	1772	1690	1821	1684	1729	1795	1882	1855	1878	1802	1773	1779	1876	1819	1875	1755	1849	1852	1896	1814	1923	1816	1780	1890	1814	1847	1765	1793	1852	1800	1889	1817
1744	1736	1668	1748	1710	1740	1721	1696	1726	1841	1775	1619	1794	1708	1787	1781	1830	1765	1863	1736	1806	1744	1771	1880	1884	1899	1791	1809	1834	1761	1854	1811	1823	1805	1860	1832	1826	1821	1866	1770	1856	1865	1877	1775	1812	1818	1860	1881	1839	1784
1781	1708	1711	1777	1759	1675	1696	1784	1741	1782	1772	1701	1693	1780	1732	1881	1711	1762	1669	1746	1731	1797	1752	1915	1888	1836	1839	1846	1845	1952	1761	1883	1799	1912	1816	1809	1761	1856	1793	1795	1779	1796	1883	1808	1802	1862	1842	1839	1837	1881
1769	1743	1746	1724	1689	1698	1709	1715	1760	1780	1737	1730	1617	1754	1781	1777	1801	1727	1737	1814	1753	1783	1809	1825	1878	1787	1842	1842	1870	1790	1901	1815	1816	1949	1913	1872	1851	1820	1821	1763	1876	1782	1816	1793	1789	1759	1855	1786	1927	1944
1731	1672	1702	1782	1704	1757	1785	1769	1684	1747	1783	1691	1741	1772	1763	1739	1690	1800	1800	1782	1856	1767	1801	1758	1874	1885	1830	1815	1879	1893	1921	1903	1870	1870	1865	1824	1813	1796	1849	1856	1846	1882	1844	1835	1829	1826	1813	1823	1892	1906
1748	1722	1742	1784	1834	1731	1794	1713	1713	1789	1792	1749	1828	1822	1756	1717	1783	1768	1843	1855	1808	1851	1786	1888	1792	1822	1865	1966	1924	1885	1888	1759	1811	1869	1820	1824	1742	1833	1799	1849	1760	1888	1875	1855	1803	1807	1887	1875	1887	1838
1751	1705	1671	1699	1674	1682	1754	1649	1783	1791	1776	1779	1829	1874	1731	1801	1764	1776	1818	1784	1832	1772	1839	1912	1892	1862	1817	1904	1806	1846	1768	1797	1835	1892	1847	1901	1862	1833	1852	1815	1832	1929	1896	1921	1855	1899	1838	1791	1852	1961
1701	1737	1783	1732	1722	1673	1682	1645	1782	1751	1919	1781	1829	1737	1769	1789	1786	1838	1773	1827	1859	1927	1939	1867	1895	1874	1839	1829	1792	1779	1857	1847	1856	1872	1901	1763	1834	1854	1752	1878	1828	1819	1923	1863	1873	1814	1825	1855	1804	1860
1717	1840	1741	1747	1763	1664	1796	1687	1796	1757	1775	1855	1785	1685	1713	1733	1813	1899	1821	1828	1871	1863	1825	1763	1813	1801	1858	1769	1783	1862	1836	1825	1944	1899	1912	1830	1946	1841	1911	1855	1783	1842	1827	1910	1882	1860	1864	1783	1821	1833
1751	1740	1728	1720	1671	1682	1728	1723	1743	1713	1754	1687	1816	1762	1799	1835	1924	1868	1816	1727	1864	1800	1859	1795	1764	1928	1823	1741	1853	1844	1803	1826	1882	1768	1841	1863	1921	1861	1892	1840	1881	1837	1841	1831	1888	1889	1881	1870	1935	1820
1764	1783	1816	1731	1705	1742	1735	1698	1721	1723	1746	1907	1710	1806	1789	1906	1875	1783	1805	1844	1898	1897	1819	1781	1848	1839	1796	1834	1781	1799	1800	1827	1825	1878	1857	1842	1792	1791	1844	1943	1769	1788	1883	1868	1899	1857	1799	1856	1865	1856
1697	1791	1775	1705	1712	1720	1663	1645	1641	1744	1784	1750	1778	1847	1849	1845	1897	1845	1795	1802	1842	1868	1821	1857	1775	1819	1805	1842	1854	1828	1799	1782	1820	1850	1842	1869	1874	1826	1877	1908	1805	1826	1874	1882	1969	1924	1802	1934	1923	1877
1727	1799	1798	1745	1718	1714	1704	1746	1745	1710	1723	1865	1820	1824	1875	1781	1803	1722	1837	1930	1884	1871	1932	1794	1822	1863	1792	1870	1833	1814	1825	1853	1834	1748	1794	1837	1900	1865	1835	1845	1783	1927	1918	1940	1903	1889	1815	1873	1869	1871
1807	1757	1768	1687	1607	1720	1822	1610	1677	1722	1838	1863	1817	1767	1934	1845	1774	1748	1908	1808	1872	1846	1872	1860	1854	1843	1820	1813	1787	1868	1765	1871	1768	1815	1817	1766	1869	1880	1900	1791	1810	1878	1848	1978	1928	1851	1808	1846	1806	1848
1794	1779	1724	1739	1693	1793	1669	1655	1787	1722	1806	1874	1829	1875	1864	1805	1819	1830	1849	1952	1985	1811	1924	1809	1891	1894	1777	1835	1939	1792	1839	1778	1801	1831	1841	1722	1809	1803	1970	1928	1892	1889	1816	1971	1831	1848	1809	1823	1882	1821
1738	1733	1733	1675	1726	1724	1758	1728	1883	1798	1769	1879	1829	1793	1852	1827	1884	1816	1937	1872	1901	1792	1759	1816	1876	1818	1811	1815	1813	1826	1847	1839	1887	1763	1812	1840	1864	1905	1869	1846	1898	1888	1859	1856	1876	1865	1876	1821	1847	1829
1830	1712	1679	1793	1711	1711	1691	1774	1832	1722	1818	1833	1818	1883	1879	1758	1740	1856	1880	1891	1879	1810	1772	1766	1894	1807	1908	1819	1797	1862	1779	1857	1784	1844	1867	1841	1820	1856	1927	1879	1874	1816	1816	1878	1856	1876	1914	1810	1852	1913
1793	1673	1779	1741	1800	1775	1799	1773	1801	1825	1805	1805	1875	1823	1909	1880	1839	1843	1872	1899	1885	1843	1868	1769	1836	1855	1843	1778	1760	1877	1902	1786	1830	1839	1877	1794	1832	1839	1861	1846	1926	1840	1820	1963	1843	1868	1990	1858	1855	2011
1778	1739	1768	1820	1788	1758	1746	1763	1812	1779	1755	1767	1763	1821	1927	1851	1832	1862	1940	1928	1799	1860	1798	1814	1806	1806	1818	1759	1783	1828	1814	1787	1821	1781	1853	1832	1814	1802	1807	1860	1876	1867	1898	1842	1861	1933	1905	1893	1899	1968
1780	1790	1828	1813	1759	1817	1748	1719	1753	1697	1819	1834	1805	1824	1870	1889	1829	1804	1851	1805	1912	1846	1860	1880	1871	1774	1766	1872	1877	1944	1883	1843	1842	1899	1934	1871	1835	1888	1894	1958	1958	1885	1930	1895	1927	1854	1880	1844	1905	1802
1773	1740	1849	1860	1776	1793	1783	1788	1748	1772	1737	1775	1894	1853	1826	1842	1907	1833	1808	1833	1862	1862	1874	1923	1782	1822	1854	1822	1830	1888	1865	1879	1878	1906	1910	1826	1918	1887	1872	1878	1942	1856	1808	1987	1839	1912	1912	1899	1869	1840
1778	1799	1850	1720	1754	1879	1791	1779	1766	1782	1699	1841	1841	1849	1775	1863	1847	1900	1837	1806	1829	1830	1960	1839	1874	1807	1811	1925	1909	1903	1883	1869	1929	1873	1855	1868	1963	1940	1917	1917	1860	1915	1931	1893	1899	1888	1829	1812	1832	1855
1782	1797	1763	1760	1678	1783	1774	1745	1780	1785	1778	1921	1942	1876	1781	1869	1827	1886	1837	1731	1857	1803	1896	1903	1878	1887	1792	1954	1873	1925	1858	1835	1868	2005	1914	1826	1885	1919	1932	1873	1956	1929	1810	1985	1887	1991	1851	1890	1856	1917
1782	1761	1727	1803	1744	1781	1770	1828	1751	1859	1768	1815	1799	1856	1821	1870	1833	1924	1857	1813	1874	1830	1870	1854	1915	1901	1898	2017	1962	1855	1926	1861	1828	1921	1942	1954	1802	1937	1937	1870	1917	1893	1903	1853	1902	1931	1963	1831	1874	1908
1731	1737	1769	1787	1791	1772	1780	1821	1816	1793	1789	1783	1814	1792	1800	1752	1692	1791	1890	1881	1803	1830	1868	1846	1921	1905	1896	1895	1921	1954	1901	1917	1861	1967	1922	1951	1913	1876	1896	1966	1886	1871	1902	1895	1931	1980	1903	1888	1900	1983
1786	1798	1764	1788	1841	1820	1791	1861	1800	1869	1791	1770	1773	1690	1819	1849	1841	1727	1846	1663	1847	1901	1825	1842	1918	1909	1909	1849	1917	1910	1948	1933	1900	1852	1893	1957	1938	1940	1993	1969	1857	1928	1927	1875	2003	1945	1970	1939	1976	1897
1745	1791	1904	1768	1807	1851	1795	1842	1799	1786	1846	1862	1806	1785	1864	1864	1822	1848	1698	1867	1768	1848	1876	1880	1863	1908	1952	1906	1923	1890	1889	1955	1876	1898	1913	1990	1946	2064	1901	2041	1895	1936	1922	1928	1958	1944	2010	2008	2025	1966
1781	1796	1802	1677	1792	1810	1840	1811	1780	1786	1893	1804	1776	1788	1802	1848	1857	1809	1783	1816	1904	1871	1890	1941	1771	1883	1852	1822	1859	1882	1820	1906	1862	1865	1955	2013	1973	1911	1973	1938	1954	1995	1913	1929	1996	1892	1943	1984	1994	1905
1740	1842	1769	1775	1763	1747	1875	1703	1718	1763	1777	1802	1769	1790	1808	1837	1908	1764	1804	1761	1812	1846	1821	1882	1909	1915	1947	1853	1928	1867	1899	1900	1904	1971	1967	2026	2047	2083	1952	1945	1880	1968	1951	2018	1886	1976	1964	1918	1890	1979
1814	1771	1850	1786	1770	1814	1800	1687	1786	1794	1846	1757	1843	1863	1838	1880	1809	1796	1905	1848	1838	1863	1771	1849	1867	2000	2011	1934	1975	1873	1955	1999	2008	1923	1842	1923	1923	1934	1831	1815	1906	1858	1994	1950	1913	1976	1920	1877	1942	1921
1768	1842	1837	1660	1748	1832	1719	1755	1787	1781	1799	1818	1699	1756	1805	1886	1927	1751	1803	1774	1945	1875	1915	1801	1879	2009	1910	1947	1876	1871	1951	1974	1890	1944	1858	1915	1938	1910	1896	1795	1818	1863	1879	1904	2023	1919	1880	1956	1924	1953
1791	1795	1765	1748	1765	1724	1772	1758	1735	1731	1729	1746	1792	1757	1773	1837	1799	1835	1875	1753	1828	1871	1857	1912	1916	1945	1906	1888	1913	1899	1887	1929	1806	1858	1851	1827	1986	1977	1911	1930	1866	1845	1895	1864	1925	1991	1960	1934	1973	1927
1795	1724	1740	1758	1701	1784	1804	1733	1730	1828	1739	1793	1817	1778	1776	1891	1777	1805	1759	1872	1901	1818	1901	1896	2015	1979	1911	1905	1973	1965	2042	1914	1878	1876	2011	2046	2037	2022	1961	1984	1987	1977	1915	1974	1918	1924	2002	1922	1862	1980
1797	1762	1744	1836	1803	1764	1901	1781	1731	1817	1777	1790	1826	1794	1821	1866	1797	1768	1814	1865	1930	1889	1813	1870	1963	1930	1968	1903	1914	2038	1886	1931	1924	1961	1933	2015	2037	1927	1906	1819	1924	1992	1938	1955	1842	1835	1919	2012	1923	1926
1894	1761	1805	1820	1837	1844	1753	1739	1740	1784	1833	1774	1786	1763	1855	1851	1773	1762	1835	1963	1811	1914	1871	1919	1959	1837	1913	1841	1958	1964	1871	1870	1907	2033	1976	1941	1922	1726	1791	1740	1803	1919	1947	1947	1900	2003	1885	1907	1967	1875
1805	1835	1718	1833	1730	1795	1820	1613	1754	1826	1783	1764	1778	1836	1799	1908	1858	1766	1850	1830	1951	1873	1921	1873	2030	1908	1839	1901	1892	1836	1823	1910	2011	1976	2007	1861	1756	1834	1725	1822	1719	1729	1849	1918	2019	1920	1879	1905	1946	1926
1755	1894	1789	1774	1724	1745	1683	1693	1724	1818	1773	1859	1804	1837	1841	1902	1893	1824	1950	1905	1909	1898	1926	1954	1881	1898	1882	1816	1925	1869	1915	1929	1950	1940	2008	1810	1711	1770	1851	1939	1882	1691	1732	1881	1944	1983	1797	1951	1905	1872
1829	1781	1779	1740	1758	1793	1708	1749	1671	1836	1770	1756	1734	1925	1876	1909	1902	1888	1878	1881	1929	1925	1872	1911	1995	1989	1838	1892	1918	1840	1860	1869	1931	1974	1946	1817	1666	1998	2037	2019	1913	1701	1701	1846	2116	1947	1800	1923	1910	1870
1716	1820	1734	1782	1737	1657	1635	1688	1746	1778	1751	1745	1827	1853	1894	1817	1859	1898	1881	1909	1936	1915	1958	1932	1984	1978	1942	1911	1946	1914	1911	1853	1998	1959	1921	1789	1821	1947	1998	1944	1862	1714	1666	1793	2093	1966	1852	1854	1884	1800
1726	1736	1729	1663	1724	1739	1671	1739	1697	1725	1740	1709	1847	1855	1747	1794	1912	1870	1860	1883	1906	1931	2044	2003	2013	1963	1923	1921	2001	1891	1835	1885	1975	1939	1890	1834	1758	1820	1871	1810	1698	1700	1697	1923	1980	1915	1784	1846	1906	1869
1787	1783	1833	1797	1819	1748	1664	1711	1665	1754	1764	1739	1841	1849	1840	1794	1829	1828	1767	1855	1914	1939	2035	2084	1925	1918	1885	1944	1934	1910	1821	1887	1930	1985	1934	1880	1778	1670	1657	1663	1692	1655	1836	1941	1954	1817	1822	1898	1852	1840
1751	1859	1853	1782	1693	1759	1709	1791	1808	1769	1772	1762	1893	1924	1866	1787	1814	1878	1824	1900	1781	1835	1918	2003	1941	1852	1903	1858	1944	1897	1881	1833	1890	1925	1924	1893	1833	1718	1723	1717	1770	1895	1894	1929	1815	1837	1801	1981	1825	1814
1761	1720	1759	1843	1686	1746	1775	1744	1740	1747	1722	1751	1836	1786	1846	1906	1839	1731	1879	1897	1776	1831	1840	2047	1955	1843	1888	1808	1858	1910	1888	1822	1876	1916	1888	1917	1955	1866	1807	1906	1908	2042	1916	1879	1789	1828	1925	1912	1834	1795
1781	1775	1815	1774	1693	1726	1782	1747	1729	1844	1843	1888	1875	1841	1802	1763	1834	1773	1810	1822	1848	1842	1914	1971	1970	1920	1766	1859	1895	1882	1911	1900	1896	1899	1911	1914	2003	1883	1943	1990	1895	1967	1857	1772	1780	1838	1932	1874	1834	1833
1759	1728	1790	1765	1698	1689	1756	1661	1742	1736	1769	1846	1848	1887	1903	1849	1817	1823	1867	1781	1811	1870	1770	1917	1965	1921	1780	1816	1877	1860	1851	1895	1873	1814	1894	1798	1870	1862	1898	1838	1860	1844	1826	1841	1828	1946	1933	1770	1823	1856
1811	1777	1776	1780	1716	1767	1769	1733	1762	1748	1814	1722	1840	1823	1853	1819	1848	1880	1798	1807	1801	1933	1787	1947	1946	1913	1856	1815	1892	1875	1760	1865	1913	1866	1916	1737	1872	1811	1842	1797	1825	1842	1849	1850	1977	1853	1856	1776	1910	1962
1788	1764	1773	1848	1761	1764	1699	1730	1654	1726	1800	1845	1870	1826	1812	1905	1857	1875	1841	1979	1875	1889	1939	2001	1916	1852	1851	1849	1843	1859	1829	1912	1839	1929	1896	1775	1885	1836	1865	1826	1836	1848	1807	1896	1882	1831	1908	1827	1834	1795
1695	1775	1721	1718	1665	1698	1719	1708	1659	1827	1812	1733	1787	1870	1851	1865	1884	1812	1871	1813	1900	1946	1959	1860	1876	1763	1864	1928	1876	1843	1901	1811	1841	2006	1922	1886	1845	1827	1867	1847	1878	1839	1913	1801	1769	1822	1919	1880	1846	1893
1785	1704	1779	1769	1736	1647	1688	1666	1690	1668	1740	1875	1758	1840	1823	1844	1978	1844	1863	1796	1798	1945	1878	1901	1900	1883	1830	1895	1849	1844	1851	1836	1814	1847	1861	1794	1855	1712	1849	1858	1816	1746	1860	1823	1889	1790	1909	1911	1842	1936
1684	1757	1777	1741	1720	1716	1754	1788	1746	1696	1794	1777	1841	1815	1824	1871	1908	1834	1826	1788	1787	1925	1976	1933	1851	1834	1892	1958	1800	1827	1874	1837	1820	1788	1782	1844	1797	1790	1822	1784	1864	1788	1787	1805	1870	1753	1826	1823	1820	1836
1759	1730	1813	1748	1799	1635	1760	1711	1707	1724	1775	1755	1858	1898	1888	1909	1722	1833	1833	1723	1835	1839	1893	1796	1950	1857	1780	1783	1842	1895	1818	1794	1881	1860	1797	1888	1883	1807	1774	1809	1748	1875	1859	1826	1823	1706	1833	1782	1820	1892
1770	1734	1819	1692	1686	1640	1743	1774	1640	1747	1744	1798	1861	1839	1888	1904	1843	1770	1743	1840	1840	1825	1920	1880	1835	1845	1810	1829	1853	1855	1818	1828	1838	1904	1845	1811	1869	1876	1851	1849	1768	1868	1911	1861	1786	1858	1793	1912	1893	1861
1751	1766	1813	1757	1731	1769	1732	1783	1822	1756	1850	1799	1770	1865	1840	1845	1868	1835	1871	1774	1776	1912	1881	1870	1837	1868	1796	1861	1814	1747	1810	1805	1838	1888	1864	1865	1833	1815	1843	1794	1797	1866	1847	1867	1752	1805	1776	1818	1828	1787
1770	1815	1891	1761	1739	1766	1753	1794	1762	1868	1895	1977	1919	1722	1929	1826	1813	1680	1858	1848	1918	1854	1893	1916	1837	1825	1894	1861	1901	1811	1731	1795	1919	1872	1762	1795	1804	1840	1753	1821	1857	1749	1849	1869	1869	1804	1863	1873	1839	1755
1743	1833	1850	1827	1657	1693	1818	1724	1744	1779	1765	1876	1862	1909	1836	1743	1840	1776	1780	1913	1943	1883	1850	1837	1894	1724	1901	1840	1821	1794	1807	1846	1853	1887	1799	1798	1780	1909	1850	1808	1846	1841	1819	1856	1813	1812	1880	1898	1832	1853
1685	1825	1783	1688	1722	1754	1772	1757	1817	1720	1898	1885	1798	1787	1837	1841	1801	1743	1799	1858	1842	1939	1891	1841	1854	1840	1821	1887	1894	1801	1866	1905	1856	1913	1850	1884	1937	1870	1893	1843	1806	1845	1831	1893	1779	1892	1906	1921	1832	1821
1687	1798	1793	1737	1714	1750	1755	1831	1696	1641	1753	1721	1808	1766	1802	1933	1850	1840	1871	1863	1860	1874	1837	1803	1881	1899	1839	1888	1836	1842	1831	1876	1871	1898	1823	1860	1876	1764	1879	1868	1816	1791	1863	1812	1944	1891	1960	2024	1920	1836
1684	1669	1712	1789	1712	1778	1762	1829	1745	1780	1762	1831	1783	1784	1786	1825	1731	1972	1944	1857	1787	1836	1834	1784	1842	1849	1899	1855	1850	1947	1910	1867	1831	1820	1891	1832	1920	1862	1794	1844	1803	1754	1859	1813	1852	1863	1905	1947	1928	1861
1695	1721	1809	1751	1718	1706	1796	1723	1740	1708	1774	1857	1761	1934	1811	1830	1827	1856	1813	1819	1822	1818	1882	1903	1815	1776	1898	1887	1772	1936	1903	1843	1956	1969	1853	1814	1758	1781	1829	1879	1828	1716	1863	1910	1879	1960	1844	1908	1918	1855
1739	1733	1803	1684	1694	1743	1726	1731	1771	1793	1832	1828	1890	1892	1856	1791	1810	1818	1959	1898	1983	1847	1905	1918	1850	1864	1861	1792	1877	1884	1782	1912	1888	1827	1849	1817	1856	1836	1891	1840	1848	1856	1907	1856	1813	1860	1883	1886	1970	1859
1730	1715	1790	1700	1687	1574	1781	1712	1722	1765	1815	1840	1885	1831	1914	1881	1836	1807	1874	1843	1918	1873	1861	1803	1877	1784	1844	1897	1846	1799	1864	1795	1887	1810	1824	1777	1779	1930	1788	1718	1796	1734	1884	1839	1826	1783	1809	1863	1909	1883
1850	1779	1778	1633	1586	1657	1675	1648	1639	1735	1824	1802	1827	1909	1910	1980	1820	1809	1795	1739	1938	1850	1844	1868	1862	1815	1821	1826	1730	1792	1785	1861	1837	1790	1833	1883	1785	1751	1886	1764	1813	1787	1805	1860	1777	1784	1804	1924	1886	1854
1867	1707	1734	1682	1694	1676	1711	1724	1740	1778	1758	1864	1891	1911	1820	1896	1879	1803	1816	1857	1947	1905	1862	1792	1878	1932	1872	1881	1848	1765	1836	1979	1778	1858	1802	1873	1823	1860	1896	1832	1782	1808	1829	1820	1730	1730	1831	1834	1978	1804
1820	1719	1799	1622	1744	1659	1742	1713	1627	1683	1750	1783	1742	1827	1765	1890	1932	1842	1876	1830	1854	1949	1834	1822	1852	1941	1861	1789	1818	1791	1829	1782	1872	1904	1743	1840	1867	1822	1874	1836	1792	1883	1853	1837	1783	1815	1839	1790	1830	1841
1747	1767	1684	1653	1703	1686	1729	1685	1725	1725	1773	1774	1709	1754	1909	1868	1907	1857	1798	1790	1835	1972	1867	1797	1787	1856	1920	1866	1900	1842	1719	1845	1757	1815	1901	1757	1863	1841	1894	1844	1842	1806	1830	1827	1876	1888	1857	1907	1880	1820
1734	1713	1717	1683	1671	1748	1732	1749	1727	1713	1687	1616	1711	1729	1796	1754	1903	1880	1790	1786	1749	1894	1970	1837	1811	1919	1891	1812	1752	1792	1823	1880	1840	1800	1849	1839	1819	1902	1935	1752	1829	1785	1771	1872	1902	1905	1940	1925	1782	1820
1650	1638	1658	1678	1723	1695	1828	1746	1731	1708	1659	1812	1759	1722	1809	1841	1963	1891	1828	1753	1778	1890	1922	1749	1859	1919	1956	1752	1883	1858	1869	1960	1805	1800	1842	1850	1892	1819	1873	1806	1835	1846	1827	1857	1949	1929	1892	1835	1891	1791
1715	1779	1653	1715	1792	1787	1745	1742	1709	1719	1734	1677	1691	1696	1800	1785	1836	1882	1839	1811	1821	1947	1924	1821	1889	1871	1897	1773	1896	1815	1849	1892	1899	1782	1855	1867	1952	1839	1824	1848	1787	1834	1889	1855	1852	1801	1814	1913	1883	1915
1642	1676	1673	1709	1694	1731	1765	1740	1709	1744	1654	1673	1741	1731	1769	1879	1889	1898	1918	1852	1835	1923	1920	1780	1871	1992	1935	1823	1879	1858	1875	1887	1930	1816	1882	1821	1857	1895	1925	1777	1796	1788	1832	1904	1865	1903	1886	1821	1880	1839
1692	1707	1645	1685	1700	1709	1685	1727	1627	1682	1656	1712	1664	1785	1794	1883	1930	1911	1814	1803	1761	1912	1898	1882	1809	2002	2012	1885	1757	1905	1801	1977	1899	1839	1870	1883	1852	1807	1838	1813	1818	1891	1840	1826	1936	1852	1973	2006	1961	1921
1829	1753	1684	1607	1689	1655	1704	1693	1624	1712	1695	1746	1631	1792	1843	1830	1887	1835	1783	1734	1862	1855	1885	1838	1804	1927	1860	1882	1774	1845	1880	1969	1913	1826	1812	1830	1891	1842	1852	1808	1787	1866	1841	1875	1785	1873	1942	1868	1884	1918
1766	1743	1721	1683	1687	1653	1719	1623	1658	1706	1756	1714	1814	1702	1873	1911	1883	1891	1741	1818	1772	1863	1921	1843	1803	1918	1819	1840	1836	1851	1848	1830	1904	1746	1870	1837	1852	1853	1824	1714	1800	1849	1914	1819	1822	1802	1822	1890	1975	1907
1811	1767	1646	1689	1706	1674	1579	1626	1629	1621	1707	1748	1771	1697	1910	1853	1825	1889	1802	1751	1749	1921	1884	1816	1775	1934	1781	1825	1837	1812	1805	1823	1901	1863	1753	1825	1856	1887	1829	1751	1910	1829	1816	1864	1830	1774	1814	1898	1841	1821
1868	1710	1644	1689	1645	1634	1593	1663	1605	1668	1721	1738	1728	1787	1836	1882	1870	1762	1678	1732	1938	1873	1863	1807	1842	2013	1797	1829	1757	1850	1807	1958	1825	1892	1845	1936	1895	1844	1861	1777	1821	1865	1961	1725	1790	1797	1809	1833	1812	1900
1829	1713	1716	1665	1647	1651	1678	1655	1650	1724	1769	1767	1713	1782	1901	1860	1856	1925	1702	1791	1831	1861	1782	1790	1834	1943	1828	1857	1866	1721	1842	1831	1803	1790	1843	1865	1835	1899	1843	1781	1765	1809	1869	1808	1841	1841	1853	1846	1798	1925
1827	1814	1735	1762	1722	1652	1710	1680	1688	1710	1741	1742	1821	1830	1895	1799	1866	1801	1783	1841	1896	1779	1831	1910	1893	1910	1771	1903	1843	1806	1813	1768	1861	1837	1758	1913	1842	1977	1763	1784	1794	1871	1877	1861	1812	1865	1853	1866	1836	1878
1724	1759	1765	1735	1738	1764	1710	1728	1706	1702	1878	1795	1818	1770	1801	1774	1768	1727	1796	1880	1803	1755	1774	1831	1785	1781	1794	1887	1718	1863	1845	1813	1791	1877	1797	1849	1804	1898	1889	1861	1845	1827	1844	1846	1916	1854	1808	1807	1891	1902
1711	1679	1756	1750	1707	1727	1779	1758	1715	1766	1769	1796	1802	1699	1701	1790	1764	1790	1783	1784	1769	1792	1798	1961	1849	1756	1796	1909	1764	1764	1812	1832	1823	1831	1755	1834	1887	1948	1800	1783	1814	1932	1851	1910	1831	1810	1816	1861	1886	1925
1725	1652	1674	1655	1815	1691	1798	1695	1741	1711	1779	1775	1593	1784	1698	1750	1786	1798	1851	1811	1723	1760	1840	1805	1782	1862	1872	1885	1836	1761	1797	1799	1836	1819	1776	1789	1858	1894	1816	1852	1873	1779	1904	1824	1866	1848	1868	1903	2021	1968
1673	1618	1686	1645	1696	1668	1688	1699	1702	1702	1726	1722	1729	1774	1732	1711	1776	1790	1803	1833	1754	1722	1830	1794	1771	1927	1845	1871	1776	1859	1821	1948	1848	1789	1775	1817	1877	1892	1845	1785	1803	1938	1923	1857	1907	1890	1877	2016	1954	1965
1703	1798	1690	1647	1584	1596	1588	1622	1614	1747	1657	1743	1683	1708	1703	1742	1727	1734	1721	1778	1774	1739	1766	1782	1894	1881	1823	1763	1771	1818	1883	1936	1783	1776	1808	1805	1882	1806	1819	1764	1825	1867	2002	1841	1814	1813	1902	1967	1930	1976
1833	1702	1703	1710	1709	1618	1693	1613	1645	1661	1741	1789	1691	1590	1719	1699	1771	1790	1706	1775	1772	1777	1729	1692	1825	1836	1793	1830	1887	1835	1824	1788	1870	1810	1725	1791	1887	1905	1928	1808	1815	1819	1856	1944	1828	1823	1958	1877	1881	1906
1706	1683	1725	1617	1646	1673	1669	1758	1747	1719	1778	1720	1614	1644	1676	1744	1671	1728	1757	1775	1848	1797	1749	1787	1794	1804	1771	1784	1823	1856	1823	1834	1779	1773	1778	1765	1822	1938	1899	1881	1863	1955	1877	1916	1839	1865	1918	1879	1986	1985
1662	1732	1637	1650	1701	1646	1675	1729	1654	1629	1677	1661	1678	1634	1594	1769	1728	1715	1756	1824	1796	1767	1698	1791	1873	1920	1919	1843	1837	1799	1862	1818	1875	1862	1772	1760	1831	1913	1886	1842	1827	1994	1913	1874	1867	1856	1928	1992	1857	2031
1666	1638	1673	1641	1613	1682	1635	1631	1626	1691	1713	1720	1704	1672	1667	1722	1823	1648	1781	1745	1713	1822	1710	1785	1833	1964	1853	1780	1873	1897	1796	1889	1815	1820	1773	1810	1970	1889	1869	1897	1844	1884	1988	1805	1910	1749	1828	1841	1979	1863
1707	1735	1696	1620	1684	1605	1654	1681	1725	1583	1618	1754	1747	1666	1701	1702	1774	1699	1741	1749	1763	1758	1716	1679	1824	1829	1895	1780	1752	1817	1803	1829	1802	1857	1830	1806	1986	1825	1941	1802	1913	1928	1956	1905	1862	1823	1835	1873	1904	1927
1660	1718	1649	1620	1683	1728	1701	1697	1716	1613	1666	1733	1721	1749	1664	1667	1689	1659	1763	1721	1758	1735	1758	1736	1692	1888	1846	1820	1731	1841	1873	1799	1884	1844	1815	1815	1926	1903	1860	1802	1874	1912	1870	1871	1863	1797	1752	1877	1882	1955
1641	1629	1690	1599	1608	1633	1746	1639	1694	1654	1659	1725	1650	1725	1743	1772	1730	1743	1750	1750	1744	1761	1712	1738	1812	1779	1851	1786	1741	1837	1830	1860	1754	1800	1816	1788	1812	1892	1726	1848	1827	1867	1841	1841	1836	1862	1756	1825	1870	1927
1645	1656	1622	1661	1525	1662	1584	1598	1635	1680	1711	1724	1705	1631	1664	1742	1727	1698	1791	1854	1718	1718	1767	1762	1758	1804	1774	1701	1802	1795	1786	1845	1870	1743	1866	1800	1918	1860	1878	1795	1829	1863	1911	1916	1860	1776	1804	1851	1795	1898
1625	1647	1694	1602	1669	1663	1649	1628	1661	1652	1777	1696	1718	1708	1707	1662	1715	1724	1680	1751	1655	1720	1770	1665	1696	1758	1651	1650	1785	1744	1712	1744	1728	1871	1779	1829	1841	1789	1842	1771	1769	1777	1811	1920	1822	1826	1819	1809	1889	1931
1587	1643	1609	1638	1597	1671	1624	1619	1683	1715	1676	1729	1586	1718	1705	1713	1699	1720	1702	1747	1759	1785	1724	1668	1615	1668	1743	1785	1783	1750	1715	1810	1774	1736	1778	1765	1844	1833	1803	1841	1812	1816	1825	1859	1793	1857	1809	1896	1835	1885
1711	1772	1686	1638	1590	1643	1621	1552	1630	1653	1638	1745	1662	1601	1730	1824	1726	1662	1714	1710	1727	1787	1753	1701	1651	1735	1762	1725	1720	1748	1748	1787	1757	1754	1802	1677	1731	1891	1862	1762	1769	1701	1843	1860	1864	1880	1798	1857	1841	1788
1658	1612	1673	1587	1597	1613	1605	1631	1642	1626	1646	1672	1748	1710	1635	1668	1700	1682	1766	1744	1729	1811	1663	1668	1653	1694	1827	1693	1692	1715	1719	1734	1777	1747	1778	1900	1748	1882	1673	1749	1742	1770	1773	1817	1858	1784	1786	1731	1859	1851
1629	1658	1588	1572	1596	1584	1687	1623	1642	1625	1679	1626	1658	1668	1649	1765	1660	1684	1711	1740	1741	1736	1714	1711	1710	1634	1722	1801	1692	1814	1694	1764	1799	1737	1740	1781	1742	1833	1855	1716	1744	1761	1748	1835	1788	1806	1857	1882	1875	1823
1625	1703	1701	1541	1584	1687	1659	1616	1659	1646	1687	1691	1697	1667	1659	1652	1658	1649	1702	1725	1757	1767	1782	1714	1745	1709	1717	1758	1756	1719	1718	1694	1774	1801	1715	1702	1763	1744	1776	1815	1684	1792	1763	1788	1751	1836	1745	1793	1856	1830
1564	1625	1587	1517	1608	1616	1658	1619	1659	1701	1634	1743	1754	1712	1631	1724	1644	1768	1651	1700	1703	1730	1681	1684	1730	1704	1685	1701	1655	1752	1787	1677	1750	1805	1719	1800	1725	1748	1765	1773	1798	1800	1836	1827	1788	1794	1828	1776	1818	1964
1625	1532	1587	1602	1657	1662	1597	1677	1599	1626	1598	1731	1696	1709	1604	1644	1719	1667	1661	1630	1709	1661	1752	1748	1637	1739	1765	1734	1724	1682	1717	1733	1761	1785	1744	1637	1757	1751	1861	1787	1785	1838	1823	1842	1871	1761	1707	1810	1827	1846
1579	1582	1558	1593	1557	1650	1639	1553	1644	1618	1638	1719	1646	1635	1649	1729	1714	1714	1751	1705	1786	1696	1733	1623	1684	1728	1749	1764	1752	1636	1752	1688	1707	1830	1759	1769	1737	1778	1723	1773	1746	1801	1781	1796	1815	1798	1791	1795	1919	1743
1511	1561	1625	1535	1548	1602	1619	1611	1559	1651	1615	1605	1685	1574	1630	1655	1724	1696	1708	1678	1687	1743	1632	1731	1739	1770	1764	1647	1686	1724	1721	1741	1796	1721	1712	1643	1767	1795	1725	1806	1771	1695	1771	1777	1701	1739	1755	1809	1848	1867
1602	1564	1614	1621	1574	1639	1525	1602	1576	1578	1639	1553	1655	1676	1595	1655	1681	1676	1676	1652	1701	1750	1780	1789	1745	1762	1658	1746	1742	1754	1675	1749	1759	1743	1645	1785	1798	1819	1909	1801	1702	1648	1723	1861	1716	1770	1804	1835	1849	1794
1539	1541	1711	1522	1527	1588	1616	1522	1510	1566	1610	1531	1554	1670	1603	1544	1621	1623	1676	1669	1731	1737	1745	1703	1842	1731	1724	1762	1687	1775	1844	1772	1791	1707	1754	1673	1687	1832	1832	1734	1738	1712	1828	1801	1759	1808	1767	1812	1863	1837
1531	1626	1586	1621	1553	1561	1628	1628	1570	1544	1579	1599	1564	1591	1585	1548	1671	1631	1681	1739	1680	1776	1753	1722	1759	1750	1736	1788	1733	1754	1785	1654	1735	1756	1747	1764	1820	1880	1720	1809	1717	1694	1716	1733	1810	1727	1772	1815	1729	1845
1568	1639	1626	1684	1590	1601	1598	1552	1585	1607	1604	1570	1643	1597	1627	1643	1723	1715	1665	1624	1688	1697	1756	1773	1680	1772	1769	1828	1797	1808	1668	1809	1781	1769	1845	1742	1778	1812	1783	1785	1680	1781	1725	1793	1805	1750	1762	1839	1788	1828
1587	1638	1641	1568	1620	1511	1586	1690	1594	1527	1592	1571	1712	1638	1629	1620	1656	1670	1554	1597	1691	1646	1692	1704	1755	1683	1742	1785	1732	1827	1775	1755	1794	1824	1857	1774	1681	1779	1727	1737	1804	1685	1744	1841	1806	1740	1762	1776	1815	1863
1612	1617	1654	1586	1509	1552	1601	1638	1562	1544	1526	1561	1541	1599	1629	1602	1531	1666	1598	1651	1721	1541	1698	1710	1681	1684	1796	1735	1768	1805	1661	1784	1800	1856	1843	1781	1685	1740	1748	1784	1846	1686	1800	1846	1666	1837	1697	1769	1877	1871
1637	1609	1600	1691	1525	1487	1516	1601	1577	1549	1544	1607	1671	1616	1631	1623	1653	1673	1650	1624	1632	1655	1627	1665	1667	1769	1793	1840	1790	1754	1681	1745	1757	1894	1815	1794	1774	1823	1843	1811	1789	1770	1731	1736	1742	1757	1775	1754	1756	1816
1560	1600	1602	1616	1570	1578	1566	1586	1634	1509	1570	1566	1630	1659	1644	1565	1558	1682	1592	1673	1602	1603	1721	1714	1695	1675	1686	1734	1737	1693	1647	1811	1821	1737	1748	1685	1742	1698	1895	1835	1772	1810	1748	1700	1785	1669	1817	1785	1802	1850
1612	1563	1546	1526	1555	1521	1492	1641	1617	1586	1627	1665	1685	1630	1600	1609	1578	1664	1696	1640	1670	1678	1698	1735	1697	1658	1719	1704	1728	1745	1706	1788	1845	1822	1777	1725	1703	1764	1762	1852	1839	1762	1725	1703	1728	1754	1862	1772	1804	1856
1596	1609	1558	1517	1582	1570	1558	1655	1645	1553	1643	1611	1615	1723	1604	1631	1611	1682	1623	1773	1657	1586	1612	1761	1694	1638	1727	1743	1777	1771	1818	1731	1787	1816	1801	1808	1785	1705	1769	1842	1793	1772	1775	1777	1770	1873	1817	1833	1817	1730
1589	1475	1512	1610	1581	1537	1600	1583	1595	1518	1638	1627	1623	1627	1684	1674	1638	1694	1673	1708	1644	1610	1667	1698	1608	1718	1732	1623	1741	1809	1758	1744	1710	1818	1757	1694	1727	1744	1848	1752	1820	1766	1716	1753	1709	1791	1885	1709	1774	1756
1479	1526	1578	1648	1648	1515	1570	1577	1662	1631	1618	1619	1649	1645	1723	1603	1572	1733	1624	1684	1666	1649	1646	1635	1712	1641	1630	1728	1734	1837	1712	1782	1758	1713	1737	1725	1671	1841	1760	1800	1797	1778	1784	1665	1709	1815	1851	1756	1732	1678
1501	1511	1622	1601	1538	1508	1542	1559	1613	1643	1616	1550	1633	1539	1640	1633	1586	1587	1644	1713	1678	1654	1700	1778	1715	1687	1688	1721	1715	1793	1738	1651	1693	1734	1788	1784	1720	1738	1669	1781	1815	1802	1814	1785	1786	1829	1817	1850	1705	1734
1522	1545	1592	1571	1525	1590	1582	1589	1665	1673	1605	1655	1635	1574	1653	1542	1643	1678	1659	1652	1736	1669	1784	1788	1748	1651	1714	1659	1769	1745	1711	1758	1647	1710	1723	1743	1729	1819	1765	1776	1830	1813	1835	1738	1829	1824	1805	1904	1737	1701
1542	1589	1573	1566	1588	1550	1560	1546	1640	1699	1616	1585	1664	1618	1742	1647	1596	1652	1632	1777	1630	1696	1637	1614	1604	1649	1633	1706	1733	1744	1743	1695	1644	1735	1839	1852	1764	1673	1791	1744	1858	1777	1770	1720	1785	1623	1798	1778	1742	1794
1559	1551	1559	1580	1438	1548	1548	1620	1586	1669	1531	1611	1662	1585	1632	1709	1656	1668	1656	1626	1716	1704	1685	1715	1742	1743	1737	1730	1678	1731	1657	1674	1658	1719	1800	1742	1636	1708	1682	1657	1808	1821	1717	1658	1683	1854	1746	1810	1727	1663
1577	1568	1543	1568	1504	1415	1586	1544	1630	1574	1554	1604	1634	1675	1709	1613	1683	1639	1552	1641	1677	1678	1730	1639	1730	1667	1737	1658	1743	1725	1687	1676	1654	1712	1724	1777	1667	1704	1704	1803	1749	1790	1814	1661	1752	1722	1705	1754	1777	1646
1504	1542	1496	1445	1596	1474	1468	1578	1537	1635	1572	1546	1577	1638	1679	1691	1597	1628	1578	1677	1766	1708	1624	1795	1726	1668	1695	1684	1619	1681	1714	1619	1754	1663	1763	1765	1682	1688	1741	1749	1742	1699	1718	1717	1768	1721	1810	1760	1679	1754
1595	1492	1476	1538	1515	1546	1495	1591	1633	1651	1566	1575	1554	1598	1626	1529	1608	1556	1620	1575	1677	1692	1650	1684	1750	1709	1684	1627	1671	1732	1712	1686	1672	1644	1720	1680	1758	1648	1690	1699	1776	1864	1741	1728	1746	1617	1751	1758	1738	1764
1508	1460	1449	1507	1548	1467	1521	1515	1542	1579	1668	1681	1678	1556	1592	1602	1640	1644	1575	1687	1684	1639	1664	1596	1727	1629	1702	1644	1635	1696	1743	1744	1655	1642	1712	1712	1764	1657	1715	1640	1774	1740	1816	1749	1675	1690	1777	1805	1823	1739
1525	1590	1531	1490	1576	1576	1564	1525	1501	1555	1619	1528	1590	1568	1624	1608	1669	1669	1701	1625	1697	1663	1657	1645	1728	1655	1668	1621	1704	1658	1718	1705	1670	1683	1648	1718	1635	1600	1698	1746	1688	1691	1796	1722	1742	1621	1677	1719	1831	1843
1583	1471	1504	1489	1440	1619	1551	1577	1476	1583	1658	1609	1577	1631	1568	1596	1680	1591	1608	1693	1653	1668	1638	1576	1684	1699	1680	1612	1654	1709	1685	1731	1641	1711	1634	1697	1679	1721	1638	1634	1661	1820	1804	1682	1719	1740	1785	1785	1862	1800
1534	1558	1527	1590	1511	1551	1566	1481	1588	1577	1655	1675	1541	1549	1613	1657	1666	1702	1619	1682	1663	1608	1724	1651	1643	1721	1651	1729	1634	1680	1697	1718	1731	1730	1651	1618	1738	1768	1623	1662	1609	1706	1747	1682	1681	1642	1714	1779	1833	1853
1605	1506	1560	1527	1524	1582	1584	1544	1476	1597	1644	1551	1590	1629	1557	1599	1689	1639	1613	1732	1617	1626	1606	1578	1604	1645	1655	1622	1726	1667	1662	1690	1676	1743	1622	1647	1793	1702	1743	1791	1636	1702	1683	1757	1712	1688	1649	1758	1738	1799
1537	1500	1474	1546	1497	1542	1513	1570	1538	1592	1629	1626	1621	1606	1615	1590	1684	1638	1648	1593	1662	1708	1670	1572	1567	1642	1667	1715	1676	1610	1656	1718	1776	1602	1675	1572	1720	1707	1707	1719	1579	1637	1712	1683	1731	1658	1790	1787	1712	1761
1529	1509	1489	1513	1517	1521	1577	1533	1549	1559	1506	1590	1542	1496	1597	1687	1602	1654	1509	1612	1668	1644	1636	1629	1601	1584	1689	1637	1649	1632	1625	1636	1648	1716	1595	1682	1693	1609	1677	1677	1649	1654	1699	1770	1779	1657	1821	1660	1759	1743
1515	1479	1489	1421	1507	1515	1553	1559	1525	1549	1556	1572	1652	1620	1599	1681	1654	1626	1625	1533	1627	1606	1659	1643	1654	1653	1685	1676	1673	1672	1630	1711	1701	1735	1768	1636	1660	1590	1697	1748	1613	1563	1673	1747	1711	1720	1675	1734	1699	1741
1499	1557	1524	1469	1599	1541	1534	1553	1518	1524	1583	1634	1603	1620	1572	1644	1658	1552	1618	1569	1615	1672	1643	1646	1701	1683	1656	1632	1636	1697	1726	1659	1653	1696	1710	1607	1643	1658	1741	1664	1605	1636	1610	1768	1871	1715	1656	1685	1761	1729
1508	1566	1497	1520	1489	1562	1544	1522	1605	1576	1578	1569	1620	1573	1602	1586	1614	1569	1592	1584	1702	1635	1638	1628	1650	1599	1683	1685	1634	1641	1728	1711	1638	1752	1780	1685	1679	1727	1611	1693	1635	1671	1675	1807	1764	1745	1738	1766	1742	1765
1484	1535	1540	1484	1516	1522	1610	1526	1512	1514	1526	1526	1635	1587	1584	1611	1624	1645	1557	1629	1707	1669	1662	1641	1674	1577	1618	1609	1630	1700	1701	1585	1705	1723	1592	1704	1725	1737	1819	1645	1590	1663	1753	1750	1783	1712	1763	1749	1695	1694
1505	1570	1544	1486	1493	1453	1542	1460	1561	1551	1574	1533	1611	1663	1539	1553	1548	1645	1584	1612	1613	1692	1618	1599	1563	1518	1701	1686	1759	1700	1673	1682	1643	1752	1682	1768	1780	1710	1762	1744	1748	1652	1694	1669	1751	1773	1737	1679	1675	1738
1510	1588	1518	1521	1487	1549	1573	1499	1490	1533	1498	1560	1723	1642	1686	1573	1647	1652	1614	1637	1571	1660	1659	1649	1634	1576	1684	1603	1759	1722	1652	1664	1677	1742	1687	1724	1708	1710	1762	1688	1733	1681	1676	1758	1723	1811	1762	1741	1736	1768
1544	1497	1457	1488	1637	1499	1592	1491	1570	1540	1532	1531	1573	1611	1583	1572	1554	1609	1684	1748	1595	1607	1569	1707	1618	1654	1639	1686	1722	1700	1644	1708	1600	1732	1701	1666	1699	1669	1721	1724	1759	1716	1702	1702	1726	1792	1776	1779	1758	1784
1539	1481	1574	1510	1475	1496	1500	1521	1556	1560	1562	1542	1585	1590	1615	1546	1673	1590	1610	1656	1598	1597	1614	1680	1626	1622	1696	1723	1707	1619	1674	1671	1704	1624	1725	1738	1683	1771	1672	1730	1738	1780	1759	1684	1678	1728	1747	1862	1759	1809
1535	1522	1589	1476	1460	1551	1525	1598	1545	1564	1645	1560	1605	1655	1604	1610	1520	1644	1675	1626	1561	1610	1571	1626	1620	1682	1594	1664	1649	1691	1560	1706	1695	1675	1626	1623	1618	1720	1725	1765	1773	1772	1714	1693	1654	1752	1700	1759	1769	1684
1507	1483	1536	1520	1582	1503	1528	1531	1543	1643	1537	1539	1645	1673	1594	1589	1610	1584	1625	1663	1587	1645	1585	1581	1604	1624	1635	1639	1625	1677	1621	1597	1672	1693	1637	1660	1653	1609	1744	1765	1715	1760	1754	1692	1694	1658	1701	1747	1786	1795
1585	1508	1453	1566	1524	1462	1505	1517	1577	1490	1615	1607	1542	1643	1625	1601	1637	1624	1569	1642	1565	1593	1645	1575	1644	1672	1733	1560	1639	1689	1634	1638	1592	1700	1703	1638	1669	1621	1607	1670	1753	1762	1694	1660	1662	1714	1698	1715	1714	1741
1492	1519	1422	1479	1483	1515	1488	1526	1487	1550	1633	1604	1642	1631	1600	1564	1570	1614	1544	1567	1590	1612	1623	1646	1654	1680	1657	1625	1628	1678	1663	1665	1692	1649	1709	1641	1645	1592	1700	1693	1753	1769	1724	1687	1648	1707	1761	1765	1689	1784
1492	1512	1468	1522	1513	1590	1471	1434	1459	1599	1574	1584	1594	1447	1594	1590	1552	1608	1599	1636	1613	1617	1599	1601	1637	1562	1612	1565	1657	1643	1727	1705	1699	1590	1679	1625	1770	1747	1635	1574	1736	1755	1772	1757	1648	1695	1766	1727	1719	1745
1476	1454	1519	1466	1535	1561	1466	1599	1555	1559	1576	1583	1603	1539	1659	1614	1680	1568	1652	1674	1660	1550	1601	1560	1640	1693	1768	1688	1533	1745	1725	1671	1622	1739	1638	1670	1647	1686	1652	1704	1716	1759	1746	1651	1681	1730	1785	1776	1812	1709
1433	1573	1524	1432	1515	1561	1483	1528	1521	1595	1539	1536	1532	1553	1457	1662	1670	1622	1574	1617	1630	1587	1661	1683	1740	1730	1705	1653	1646	1670	1753	1705	1642	1652	1722	1726	1734	1698	1765	1727	1676	1681	1753	1741	1671	1728	1710	1780	1781	1761
1455	1476	1503	1493	1554	1520	1561	1607	1537	1620	1544	1517	1579	1572	1544	1645	1683	1633	1605	1633	1619	1608	1627	1716	1734	1710	1667	1676	1656	1624	1652	1598	1675	1688	1646	1683	1727	1647	1674	1634	1619	1652	1676	1738	1734	1705	1816	1749	1767	1818
1469	1422	1544	1505	1495	1562	1471	1572	1503	1575	1566	1516	1537	1569	1524	1603	1623	1677	1614	1572	1585	1674	1600	1761	1651	1595	1696	1655	1677	1740	1711	1684	1612	1638	1667	1597	1731	1778	1803	1725	1610	1713	1716	1727	1745	1744	1691	1747	1850	1877
1540	1500	1531	1575	1482	1589	1541	1476	1517	1556	1542	1561	1556	1642	1665	1623	1663	1597	1581	1550	1600	1565	1610	1780	1715	1691	1594	1689	1688	1641	1675	1741	1595	1675	1676	1706	1676	1740	1761	1647	1631	1669	1729	1818	1743	1755	1708	1799	1769	1733
1485	1506	1478	1488	1459	1494	1465	1513	1548	1505	1508	1611	1530	1548	1577	1585	1604	1593	1559	1576	1592	1592	1660	1629	1637	1577	1640	1696	1734	1718	1632	1606	1608	1656	1675	1631	1768	1701	1745	1776	1706	1699	1659	1693	1684	1687	1682	1731	1725	1728
1539	1438	1500	1525	1487	1504	1524	1489	1539	1544	1513	1589	1545	1548	1578	1525	1585	1549	1585	1598	1581	1616	1584	1682	1583	1555	1637	1696	1626	1767	1651	1612	1699	1634	1717	1705	1655	1721	1699	1741	1662	1702	1733	1731	1739	1702	1709	1747	1768	1708
1454	1525	1420	1534	1448	1384	1473	1508	1534	1511	1560	1489	1542	1545	1533	1575	1605	1566	1507	1650	1611	1657	1664	1600	1595	1613	1609	1663	1592	1661	1703	1647	1662	1600	1705	1581	1687	1690	1802	1739	1644	1639	1717	1717	1735	1706	1729	1680	1680	1678
1463	1509	1453	1541	1478	1440	1459	1568	1550	1414	1552	1570	1579	1520	1512	1645	1547	1606	1541	1569	1640	1606	1639	1629	1640	1677	1641	1649	1700	1640	1638	1632	1616	1645	1594	1664	1619	1638	1677	1631	1654	1657	1677	1706	1696	1754	1738	1666	1636	1644
1470	1471	1498	1473	1482	1498	1521	1499	1574	1524	1605	1497	1555	1581	1591	1607	1587	1593	1522	1602	1629	1623	1617	1556	1629	1709	1703	1639	1650	1706	1615	1658	1562	1684	1648	1680	1614	1692	1681	1747	1667	1698	1607	1635	1783	1761	1815	1664	1706	1733
1433	1445	1492	1477	1370	1454	1478	1505	1521	1463	1510	1466	1623	1537	1584	1557	1476	1561	1625	1619	1613	1560	1574	1549	1554	1655	1704	1673	1653	1696	1655	1664	1669	1680	1672	1737	1694	1698	1636	1685	1617	1602	1697	1644	1705	1777	1793	1710	1818	1643
1401	1500	1407	1463	1457	1500	1491	1606	1453	1581	1462	1543	1520	1552	1551	1550	1574	1525	1659	1582	1584	1603	1605	1603	1602	1651	1621	1717	1705	1691	1638	1631	1729	1628	1683	1739	1678	1660	1600	1665	1746	1696	1614	1775	1705	1728	1721	1763	1697	1708
1481	1458	1502	1448	1486	1455	1463	1478	1569	1476	1483	1497	1572	1612	1563	1511	1552	1546	1614	1541	1600	1614	1586	1608	1623	1609	1662	1600	1719	1642	1665	1726	1616	1736	1788	1733	1668	1696	1705	1635	1704	1720	1684	1773	1696	1643	1692	1602	1735	1731
1502	1464	1430	1506	1454	1553	1550	1474	1553	1491	1521	1525	1480	1531	1538	1585	1563	1482	1626	1539	1684	1529	1522	1583	1606	1710	1690	1689	1716	1649	1621	1649	1670	1724	1711	1698	1712	1695	1688	1633	1690	1691	1663	1706	1689	1634	1763	1728	1640	1773
1485	1452	1544	1356	1497	1415	1443	1510	1567	1594	1579	1504	1466	1501	1626	1569	1530	1596	1525	1636	1641	1624	1518	1536	1710	1629	1697	1569	1719	1654	1675	1619	1659	1621	1652	1752	1680	1711	1604	1566	1611	1694	1682	1705	1733	1653	1701	1744	1605	1741
1420	1476	1471	1427	1429	1459	1479	1519	1482	1610	1474	1479	1501	1493	1578	1563	1610	1501	1557	1619	1616	1619	1551	1584	1616	1622	1629	1598	1708	1643	1643	1590	1679	1655	1657	1674	1728	1698	1722	1641	1619	1690	1703	1716	1710	1673	1679	1703	1671	1779
1394	1503	1450	1464	1492	1499	1563	1518	1534	1575	1526	1451	1532	1574	1453	1570	1613	1472	1524	1544	1540	1600	1615	1534	1619	1614	1698	1671	1673	1687	1689	1593	1677	1631	1731	1609	1663	1585	1651	1675	1688	1722	1729	1687	1728	1774	1648	1687	1842	1755
1438	1494	1426	1395	1503	1542	1506	1461	1551	1531	1471	1548	1470	1520	1569	1510	1570	1574	1565	1615	1609	1589	1622	1559	1639	1630	1658	1723	1721	1558	1641	1626	1643	1630	1664	1574	1722	1669	1632	1566	1573	1687	1721	1603	1720	1675	1651	1778	1785	1684
1451	1474	1436	1490	1453	1496	1462	1506	1491	1560	1560	1563	1609	1593	1500	1545	1551	1549	1521	1620	1590	1571	1596	1591	1653	1635	1720	1651	1612	1746	1585	1595	1679	1629	1609	1555	1648	1605	1618	1560	1635	1756	1595	1801	1694	1681	1700	1724	1745	1706
1479	1428	1432	1438	1470	1458	1468	1499	1477	1541	1563	1507	1578	1451	1481	1554	1536	1584	1627	1546	1502	1551	1539	1548	1563	1648	1587	1647	1619	1644	1634	1548	1623	1675	1662	1554	1596	1676	1626	1552	1658	1660	1657	1740	1714	1712	1694	1696	1597	1777
1384	1443	1474	1465	1472	1460	1459	1521	1427	1568	1573	1531	1554	1594	1544	1542	1534	1568	1622	1594	1563	1577	1511	1604	1652	1570	1677	1598	1584	1596	1618	1614	1631	1639	1581	1543	1588	1590	1559	1659	1603	1635	1606	1661	1701	1656	1711	1749	1744	1696
1412	1434	1496	1454	1441	1414	1456	1526	1463	1492	1520	1548	1468	1500	1579	1449	1587	1600	1625	1613	1596	1530	1595	1790	1656	1610	1720	1578	1696	1550	1572	1600	1644	1646	1667	1586	1600	1554	1642	1615	1641	1694	1560	1626	1575	1615	1690	1765	1771	1622
1453	1466	1490	1482	1415	1474	1475	1435	1552	1547	1545	1512	1554	1511	1542	1520	1570	1520	1611	1527	1568	1679	1646	1593	1596	1631	1644	1676	1653	1572	1515	1606	1504	1617	1561	1591	1545	1569	1618	1610	1738	1647	1655	1655	1654	1588	1702	1722	1707	1712
1393	1429	1380	1386	1424	1466	1473	1481	1453	1520	1492	1491	1584	1504	1625	1544	1488	1543	1594	1520	1543	1630	1655	1699	1625	1680	1621	1636	1642	1634	1591	1609	1623	1654	1536	1552	1597	1623	1574	1633	1689	1686	1566	1550	1673	1650	1684	1725	1642	1675
1376	1456	1447	1420	1388	1434	1415	1453	1421	1513	1484	1478	1457	1562	1508	1596	1611	1448	1601	1632	1596	1552	1557	1554	1579	1653	1578	1632	1527	1582	1556	1577	1594	1525	1574	1606	1567	1598	1625	1570	1701	1641	1659	1678	1581	1648	1727	1577	1638	1666
1447	1377	1464	1453	1417	1452	1412	1406	1445	1521	1510	1468	1473	1451	1478	1543	1454	1549	1560	1638	1541	1568	1592	1517	1557	1589	1623	1585	1598	1596	1613	1553	1553	1628	1574	1617	1569	1636	1532	1601	1678	1599	1641	1554	1603	1633	1644	1755	1672	1583
1331	1467	1496	1454	1426	1415	1416	1437	1463	1570	1484	1517	1488	1440	1545	1460	1535	1582	1540	1664	1654	1611	1470	1598	1581	1567	1648	1548	1618	1627	1631	1543	1634	1620	1522	1522	1540	1582	1579	1661	1670	1615	1655	1601	1667	1701	1626	1702	1584	1593
1435	1396	1450	1453	1414	1411	1432	1393	1459	1586	1551	1529	1436	1487	1558	1521	1542	1600	1637	1561	1638	1611	1630	1663	1583	1592	1462	1593	1641	1672	1699	1578	1560	1546	1542	1515	1588	1619	1673	1562	1545	1638	1588	1628	1593	1727	1655	1640	1588	1613
1468	1367	1453	1423	1424	1408	1358	1475	1507	1528	1490	1538	1515	1564	1518	1575	1635	1601	1575	1605	1605	1604	1595	1628	1618	1563	1636	1566	1602	1620	1608	1640	1546	1562	1536	1585	1598	1621	1596	1604	1564	1598	1662	1665	1646	1699	1701	1642	1655	1591
1395	1382	1405	1391	1390	1462	1484	1454	1494	1537	1506	1548	1486	1510	1525	1566	1669	1582	1624	1604	1567	1589	1603	1658	1599	1604	1577	1572	1564	1571	1599	1652	1569	1590	1581	1564	1634	1646	1671	1629	1671	1649	1625	1650	1609	1640	1664	1676	1656	1680
1461	1391	1463	1431	1395	1383	1363	1459	1419	1476	1495	1449	1503	1506	1556	1579	1581	1595	1644	1570	1584	1604	1583	1646	1561	1558	1586	1515	1561	1653	1577	1626	1593	1524	1563	1508	1622	1648	1655	1583	1668	1535	1695	1629	1673	1566	1606	1660	1653	1603
1453	1477	1450	1403	1461	1397	1361	1362	1466	1498	1494	1538	1467	1477	1508	1583	1583	1586	1687	1539	1605	1602	1623	1562	1703	1561	1559	1594	1576	1583	1561	1554	1614	1565	1615	1582	1727	1638	1678	1622	1615	1591	1679	1633	1636	1674	1686	1671	1683	1571
1483	1490	1436	1402	1387	1336	1440	1422	1481	1462	1494	1443	1452	1539	1516	1569	1630	1600	1643	1604	1620	1527	1604	1628	1606	1575	1581	1545	1632	1594	1570	1687	1560	1566	1519	1538	1672	1681	1662	1608	1608	1589	1564	1599	1623	1674	1649	1616	1648	1556
1486	1496	1500	1434	1416	1397	1427	1425	1496	1487	1431	1498	1436	1448	1528	1523	1525	1563	1589	1546	1553	1544	1569	1658	1646	1553	1532	1582	1551	1644	1583	1503	1695	1571	1555	1632	1668	1673	1711	1582	1634	1627	1581	1642	1685	1734	1636	1650	1595	1641
1454	1498	1449	1469	1499	1388	1451	1372	1446	1485	1415	1458	1430	1502	1444	1526	1563	1574	1480	1461	1545	1575	1636	1622	1507	1576	1547	1647	1509	1637	1545	1557	1588	1646	1680	1709	1660	1662	1663	1682	1593	1599	1651	1666	1612	1658	1756	1660	1658	1616
1491	1415	1485	1419	1452	1382	1435	1456	1448	1515	1482	1381	1417	1435	1516	1540	1485	1468	1498	1499	1568	1520	1606	1554	1475	1529	1545	1578	1630	1520	1490	1575	1578	1634	1619	1644	1622	1625	1725	1608	1600	1646	1602	1590	1665	1677	1730	1680	1719	1607
1433	1412	1524	1443	1404	1404	1384	1460	1390	1480	1438	1455	1502	1452	1514	1556	1408	1483	1434	1495	1568	1543	1542	1514	1497	1509	1615	1640	1585	1528	1565	1581	1586	1637	1600	1533	1649	1702	1618	1618	1620	1550	1591	1671	1670	1665	1663	1678	1607	1597
1467	1424	1509	1387	1494	1389	1400	1496	1475	1543	1422	1452	1509	1489	1502	1483	1440	1486	1411	1466	1514	1471	1489	1451	1530	1562	1472	1574	1591	1601	1567	1507	1497	1599	1556	1652	1572	1569	1620	1619	1649	1626	1602	1600	1669	1667	1637	1579	1627	1633
1444	1499	1492	1421	1452	1454	1392	1446	1366	1512	1484	1367	1411	1480	1441	1465	1478	1555	1522	1528	1478	1512	1529	1535	1515	1482	1480	1529	1636	1594	1538	1564	1623	1564	1548	1579	1605	1570	1563	1607	1631	1653	1648	1672	1587	1566	1554	1677	1602	1707
1415	1483	1520	1435	1460	1409	1412	1394	1483	1459	1382	1465	1488	1450	1450	1437	1431	1442	1520	1407	1477	1504	1512	1480	1495	1495	1624	1548	1557	1531	1576	1493	1546	1540	1570	1592	1599	1608	1594	1653	1544	1546	1608	1594	1616	1595	1593	1647	1597	1635
1453	1490	1440	1519	1412	1378	1463	1334	1415	1446	1494	1361	1410	1493	1475	1441	1458	1420	1431	1426	1532	1462	1395	1495	1556	1471	1560	1568	1580	1555	1599	1561	1639	1551	1606	1694	1622	1591	1623	1601	1620	1536	1577	1654	1574	1590	1605	1555	1637	1651
1523	1463	1488	1398	1444	1437	1371	1417	1467	1419	1412	1420	1438	1469	1465	1476	1484	1422	1469	1452	1399	1460	1510	1487	1528	1611	1564	1584	1593	1517	1584	1542	1536	1609	1642	1655	1560	1643	1642	1543	1547	1551	1585	1632	1558	1615	1498	1598	1609	1510
1429	1492	1474	1441	1392	1412	1418	1465	1469	1426	1466	1399	1447	1474	1408	1461	1451	1477	1429	1380	1509	1447	1538	1553	1479	1575	1554	1464	1628	1563	1605	1553	1569	1611	1560	1633	1570	1530	1653	1576	1595	1539	1630	1618	1595	1657	1554	1583	1575	1637
1490	1425	1503	1435	1435	1444	1388	1469	1414	1426	1441	1418	1415	1486	1487	1481	1468	1415	1339	1422	1460	1450	1561	1432	1512	1543	1584	1567	1551	1624	1600	1611	1608	1635	1591	1630	1570	1614	1729	1561	1558	1622	1607	1595	1587	1642	1584	1605	1526	1512
1368	1352	1428	1409	1351	1393	1384	1458	1429	1415	1455	1420	1428	1480	1426	1519	1502	1412	1368	1392	1419	1419	1485	1548	1516	1523	1573	1532	1580	1596	1630	1590	1552	1636	1548	1671	1513	1563	1551	1536	1568	1586	1519	1681	1644	1631	1555	1602	1589	1576
1425	1418	1411	1393	1428	1336	1367	1416	1377	1402	1475	1404	1369	1485	1493	1458	1453	1418	1351	1485	1389	1514	1515	1480	1416	1552	1501	1554	1581	1601	1611	1610	1571	1569	1628	1558	1653	1540	1590	1577	1531	1572	1587	1597	1607	1591	1573	1564	1616	1526
1350	1297	1418	1437	1372	1327	1374	1426	1522	1418	1357	1444	1384	1449	1380	1470	1421	1441	1432	1451	1491	1531	1513	1524	1459	1593	1538	1593	1509	1566	1570	1539	1599	1622	1580	1578	1593	1568	1621	1602	1591	1555	1628	1586	1634	1696	1619	1604	1597	1626
1317	1388	1428	1406	1392	1377	1305	1346	1378	1503	1451	1408	1353	1388	1457	1466	1482	1459	1394	1407	1440	1434	1545	1492	1422	1486	1526	1487	1500	1488	1533	1608	1585	1582	1415	1536	1596	1559	1611	1651	1647	1580	1747	1646	1666	1688	1630	1554	1552	1584
1284	1401	1368	1365	1380	1332	1387	1381	1353	1426	1415	1393	1469	1520	1471	1365	1478	1463	1472	1472	1515	1493	1519	1473	1558	1539	1503	1491	1500	1504	1539	1509	1604	1491	1524	1548	1570	1476	1558	1579	1541	1558	1630	1654	1578	1669	1607	1576	1580	1510
1285	1348	1401	1367	1355	1420	1377	1286	1383	1357	1456	1484	1451	1471	1433	1508	1444	1462	1423	1484	1482	1481	1449	1469	1500	1479	1465	1543	1523	1471	1541	1511	1463	1485	1509	1607	1548	1551	1525	1515	1504	1548	1650	1690	1730	1672	1602	1599	1539	1525
1321	1386	1305	1409	1340	1344	1392	1364	1458	1430	1454	1411	1427	1466	1524	1564	1490	1524	1523	1473	1504	1482	1421	1456	1504	1470	1489	1507	1521	1520	1446	1551	1506	1491	1512	1547	1467	1578	1603	1506	1486	1569	1544	1589	1608	1640	1629	1579	1574	1618
1382	1361	1427	1408	1387	1362	1366	1423	1395	1362	1405	1434	1437	1480	1510	1505	1471	1560	1496	1503	1530	1426	1451	1545	1503	1460	1479	1493	1472	1451	1443	1416	1511	1488	1550	1569	1571	1511	1460	1516	1504	1522	1664	1530	1618	1663	1612	1611	1522	1552
1410	1373	1360	1357	1366	1340	1362	1395	1329	1419	1455	1414	1471	1488	1495	1483	1481	1581	1493	1491	1512	1501	1455	1535	1618	1578	1485	1455	1536	1596	1494	1496	1495	1503	1506	1492	1564	1501	1531	1559	1443	1620	1520	1576	1652	1640	1640	1534	1601	1595
1419	1439	1378	1363	1372	1391	1448	1405	1386	1405	1450	1500	1367	1418	1482	1485	1457	1467	1483	1590	1516	1511	1583	1539	1519	1609	1415	1453	1484	1566	1469	1532	1514	1473	1439	1492	1629	1574	1495	1532	1578	1554	1564	1551	1500	1576	1566	1593	1561	1576
1386	1365	1355	1389	1400	1404	1412	1368	1397	1407	1449	1448	1489	1417	1454	1540	1585	1582	1529	1523	1545	1537	1560	1515	1540	1518	1563	1464	1542	1439	1502	1486	1555	1500	1439	1548	1572	1589	1513	1518	1598	1586	1517	1545	1567	1515	1611	1620	1543	1577
1430	1355	1283	1395	1376	1436	1359	1389	1427	1444	1391	1456	1468	1560	1456	1526	1463	1530	1549	1522	1537	1568	1544	1566	1507	1465	1391	1468	1527	1532	1454	1547	1587	1524	1516	1496	1576	1551	1495	1517	1512	1461	1569	1613	1584	1557	1583	1543	1607	1642
1439	1421	1420	1379	1352	1352	1412	1424	1475	1482	1419	1450	1438	1353	1412	1359	1477	1469	1476	1534	1538	1547	1519	1515	1425	1455	1451	1515	1503	1547	1469	1539	1483	1562	1485	1559	1516	1543	1527	1501	1492	1523	1535	1570	1597	1549	1555	1658	1532	1572
1459	1367	1348	1309	1324	1374	1329	1417	1398	1375	1461	1348	1353	1440	1439	1437	1454	1422	1431	1465	1541	1459	1512	1434	1486	1487	1351	1424	1466	1549	1519	1594	1434	1484	1556	1553	1579	1460	1573	1550	1577	1584	1588	1475	1666	1547	1565	1635	1580	1532
1418	1361	1413	1359	1340	1301	1458	1296	1446	1417	1338	1395	1408	1408	1395	1407	1465	1481	1430	1503	1453	1455	1433	1464	1538	1393	1428	1458	1464	1478	1461	1425	1466	1472	1535	1485	1606	1567	1452	1589	1552	1456	1527	1537	1484	1616	1577	1455	1553	1589
1390	1439	1403	1446	1402	1332	1332	1386	1337	1516	1462	1415	1363	1402	1378	1470	1434	1417	1431	1421	1475	1457	1418	1448	1489	1434	1328	1471	1508	1528	1458	1486	1412	1490	1456	1578	1556	1549	1536	1554	1546	1490	1474	1489	1586	1575	1602	1517	1564	1613
1381	1408	1402	1411	1383	1364	1396	1399	1425	1462	1427	1331	1391	1292	1408	1419	1373	1335	1384	1469	1528	1574	1501	1459	1461	1472	1462	1473	1395	1488	1503	1476	1489	1516	1480	1533	1590	1504	1584	1469	1481	1500	1507	1527	1551	1586	1595	1542	1563	1504
1402	1403	1419	1494	1363	1365	1410	1389	1354	1360	1400	1359	1356	1361	1351	1355	1407	1422	1388	1349	1480	1521	1454	1495	1434	1431	1388	1552	1427	1457	1497	1424	1491	1557	1458	1518	1535	1584	1453	1484	1493	1451	1429	1545	1474	1517	1597	1574	1593	1526
1322	1369	1443	1472	1401	1330	1355	1381	1392	1467	1401	1387	1310	1388	1463	1415	1394	1383	1382	1414	1462	1509	1409	1419	1397	1407	1448	1424	1471	1537	1439	1493	1497	1464	1468	1522	1495	1506	1583	1463	1413	1540	1410	1538	1525	1578	1590	1618	1604	1480
1378	1388	1407	1450	1377	1401	1387	1338	1358	1401	1359	1451	1371	1394	1407	1364	1366	1402	1428	1419	1408	1368	1452	1457	1327	1430	1394	1397	1420	1506	1470	1463	1422	1449	1455	1435	1552	1443	1448	1396	1442	1481	1452	1568	1565	1504	1547	1491	1580	1543
1412	1336	1478	1333	1404	1371	1409	1485	1360	1356	1361	1377	1416	1384	1360	1354	1383	1438	1360	1371	1265	1454	1406	1411	1400	1507	1413	1413	1413	1503	1443	1482	1419	1420	1498	1610	1444	1463	1455	1527	1416	1508	1506	1484	1525	1533	1527	1475	1517	1564
1327	1327	1348	1375	1378	1306	1388	1357	1358	1401	1342	1353	1291	1400	1355	1371	1412	1424	1372	1339	1385	1392	1486	1449	1410	1356	1417	1359	1413	1453	1324	1438	1437	1469	1397	1406	1446	1455	1436	1409	1500	1484	1480	1482	1562	1541	1541	1539	1521	1473
1390	1408	1405	1332	1317	1350	1372	1341	1371	1387	1393	1373	1431	1319	1422	1393	1409	1347	1326	1365	1311	1399	1399	1411	1413	1440	1363	1365	1417	1433	1428	1444	1366	1399	1498	1534	1496	1469	1521	1416	1447	1439	1411	1462	1555	1504	1539	1560	1503	1535
1407	1368	1407	1360	1361	1338	1364	1398	1379	1320	1326	1371	1391	1393	1401	1466	1465	1405	1431	1328	1343	1444	1431	1390	1455	1431	1367	1417	1470	1453	1449	1472	1454	1456	1551	1437	1429	1404	1449	1461	1451	1395	1461	1423	1495	1501	1480	1568	1487	1474
1368	1343	1354	1376	1263	1334	1352	1380	1388	1358	1343	1334	1421	1313	1422	1458	1374	1437	1401	1436	1358	1422	1394	1391	1480	1374	1523	1489	1389	1435	1461	1419	1458	1395	1513	1511	1504	1509	1455	1486	1484	1454	1492	1449	1458	1481	1435	1490	1551	1494
1407	1279	1376	1289	1341	1368	1319	1311	1296	1458	1444	1393	1380	1421	1417	1390	1368	1387	1377	1377	1445	1436	1446	1423	1400	1489	1394	1465	1465	1446	1483	1508	1409	1483	1476	1466	1448	1440	1406	1461	1521	1506	1456	1417	1491	1530	1456	1493	1569	1429
1309	1336	1274	1448	1314	1296	1333	1320	1343	1384	1435	1332	1386	1379	1436	1447	1466	1357	1391	1421	1428	1369	1469	1527	1396	1453	1485	1380	1420	1460	1498	1401	1438	1415	1379	1494	1483	1435	1517	1478	1481	1436	1496	1422	1444	1459	1517	1459	1504	1442
1305	1362	1297	1338	1339	1371	1320	1301	1334	1370	1401	1336	1344	1413	1431	1403	1490	1428	1393	1392	1444	1406	1424	1478	1409	1413	1411	1472	1465	1539	1471	1380	1428	1456	1471	1495	1505	1491	1482	1424	1538	1481	1513	1446	1484	1423	1566	1515	1480	1595
1377	1289	1340	1359	1355	1281	1310	1360	1332	1394	1338	1347	1423	1388	1436	1398	1377	1378	1284	1387	1402	1451	1434	1480	1401	1429	1431	1434	1481	1458	1479	1501	1477	1428	1457	1406	1433	1380	1495	1474	1496	1478	1452	1433	1424	1504	1472	1545	1563	1535
1346	1368	1347	1302	1321	1312	1329	1336	1264	1368	1454	1417	1342	1373	1420	1370	1416	1377	1354	1331	1394	1338	1434	1366	1388	1474	1443	1413	1406	1440	1548	1531	1471	1482	1407	1396	1433	1434	1554	1438	1540	1461	1419	1430	1480	1494	1513	1563	1584	1577
1336	1244	1391	1279	1362	1326	1308	1292	1293	1370	1365	1349	1354	1373	1336	1378	1382	1449	1399	1376	1317	1334	1449	1324	1361	1420	1371	1475	1493	1396	1510	1439	1499	1412	1414	1442	1441	1420	1569	1560	1461	1400	1478	1460	1476	1582	1409	1553	1547	1542
1321	1273	1355	1237	1318	1253	1340	1258	1291	1381	1264	1317	1328	1309	1286	1368	1312	1366	1414	1415	1389	1398	1412	1435	1363	1475	1472	1415	1464	1549	1501	1521	1450	1408	1409	1407	1438	1481	1487	1485	1448	1435	1548	1547	1492	1562	1533	1581	1542	1491
1354	1278	1319	1309	1333	1278	1317	1294	1320	1365	1362	1402	1329	1315	1352	1372	1370	1342	1404	1415	1346	1393	1425	1435	1397	1490	1373	1472	1434	1474	1442	1519	1420	1410	1516	1431	1461	1483	1505	1436	1431	1478	1461	1450	1483	1518	1625	1510	1512	1471
1354	1288	1381	1246	1360	1321	1333	1301	1348	1312	1345	1311	1267	1307	1290	1383	1375	1339	1291	1380	1460	1397	1365	1400	1407	1384	1372	1429	1408	1443	1479	1397	1415	1404	1457	1479	1478	1442	1494	1526	1467	1456	1474	1562	1519	1481	1506	1499	1540	1564
1266	1350	1296	1342	1277	1226	1383	1289	1281	1287	1284	1344	1280	1318	1361	1326	1325	1329	1403	1391	1360	1405	1430	1445	1395	1461	1362	1361	1468	1440	1412	1378	1371	1425	1392	1398	1437	1417	1472	1475	1491	1528	1454	1448	1429	1537	1570	1481	1537	1499
1273	1291	1300	1290	1275	1269	1221	1297	1355	1349	1336	1361	1308	1290	1339	1324	1341	1392	1390	1374	1412	1333	1358	1392	1416	1463	1382	1356	1433	1370	1378	1338	1367	1455	1423	1469	1408	1359	1479	1490	1493	1472	1475	1537	1390	1520	1491	1504	1546	1572
1274	1282	1279	1238	1346	1345	1343	1237	1302	1315	1343	1330	1331	1334	1366	1352	1349	1368	1367	1349	1424	1420	1419	1381	1461	1377	1451	1411	1377	1402	1394	1319	1327	1376	1404	1428	1442	1360	1440	1505	1404	1417	1451	1463	1474	1510	1560	1511	1515	1495
1235	1267	1271	1338	1329	1294	1278	1269	1288	1341	1279	1374	1385	1311	1355	1416	1451	1381	1290	1429	1371	1370	1388	1432	1352	1431	1416	1345	1357	1360	1346	1377	1320	1397	1437	1392	1396	1434	1479	1391	1444	1514	1400	1447	1510	1474	1520	1462	1532	1500
1317	1308	1297	1340	1262	1357	1265	1353	1360	1300	1332	1277	1333	1374	1380	1387	1340	1299	1359	1393	1433	1384	1365	1451	1417	1374	1449	1426	1398	1377	1358	1324	1412	1430	1415	1389	1449	1414	1495	1418	1507	1511	1476	1530	1430	1444	1485	1495	1530	1565
1343	1354	1286	1366	1385	1274	1305	1356	1273	1328	1339	1284	1371	1292	1373	1370	1354	1370	1372	1279	1415	1401	1387	1461	1401	1406	1416	1377	1344	1332	1366	1309	1364	1436	1473	1459	1387	1436	1390	1416	1420	1505	1498	1413	1426	1353	1447	1433	1484	1519
1355	1304	1227	1338	1329	1284	1276	1236	1234	1344	1298	1345	1365	1316	1291	1391	1371	1377	1299	1430	1451	1435	1346	1370	1327	1467	1550	1465	1352	1413	1409	1452	1402	1441	1456	1467	1408	1458	1459	1443	1456	1496	1420	1473	1442	1474	1423	1435	1608	1495
1325	1329	1262	1296	1309	1270	1298	1299	1296	1288	1311	1337	1304	1398	1309	1286	1308	1294	1326	1441	1369	1382	1386	1385	1486	1372	1477	1389	1419	1357	1453	1386	1369	1390	1428	1482	1412	1465	1394	1459	1407	1445	1470	1489	1386	1450	1418	1421	1451	1514
1251	1315	1336	1371	1251	1325	1279	1270	1285	1333	1292	1315	1299	1305	1340	1303	1287	1331	1380	1364	1341	1483	1339	1396	1403	1343	1492	1405	1415	1389	1365	1401	1395	1423	1442	1437	1418	1470	1465	1416	1466	1472	1432	1472	1505	1480	1420	1415	1466	1463
1343	1349	1292	1308	1286	1335	1302	1211	1331	1300	1264	1318	1301	1368	1309	1385	1289	1323	1387	1408	1398	1358	1418	1440	1490	1408	1465	1476	1370	1408	1404	1363	1450	1494	1476	1339	1416	1392	1397	1506	1444	1428	1435	1426	1444	1523	1456	1480	1481	1494
1326	1276	1319	1355	1290	1307	1346	1347	1311	1346	1320	1385	1289	1351	1367	1372	1340	1336	1351	1351	1393	1410	1403	1437	1379	1420	1449	1516	1474	1437	1435	1436	1431	1460	1431	1368	1389	1402	1470	1457	1410	1461	1525	1445	1567	1498	1473	1463	1506	1580
1375	1382	1301	1317	1361	1345	1251	1333	1314	1378	1283	1259	1353	1404	1279	1328	1362	1331	1346	1353	1431	1395	1374	1391	1362	1391	1417	1460	1523	1403	1476	1336	1422	1409	1351	1539	1430	1443	1377	1451	1452	1381	1420	1471	1468	1471	1501	1485	1599	1522
1318	1267	1403	1222	1281	1296	1348	1305	1298	1294	1304	1290	1358	1356	1320	1336	1366	1310	1327	1398	1463	1402	1414	1376	1433	1402	1390	1461	1477	1453	1454	1427	1384	1420	1418	1493	1350	1482	1509	1347	1362	1454	1449	1424	1478	1427	1457	1505	1513	1529
1316	1343	1259	1297	1243	1338	1275	1291	1389	1281	1270	1302	1373	1342	1399	1352	1413	1291	1420	1324	1413	1421	1408	1461	1376	1338	1433	1407	1421	1376	1419	1353	1395	1475	1419	1484	1495	1453	1327	1388	1428	1401	1407	1473	1450	1401	1512	1557	1497	1507
1302	1290	1342	1259	1309	1323	1319	1309	1305	1275	1310	1275	1393	1223	1436	1355	1342	1367	1326	1380	1456	1457	1484	1401	1416	1302	1409	1379	1415	1412	1418	1424	1399	1352	1387	1480	1435	1401	1349	1444	1411	1319	1482	1431	1460	1414	1389	1445	1505	1478
1341	1250	1341	1275	1315	1268	1328	1300	1304	1369	1298	1291	1385	1317	1357	1426	1355	1378	1366	1415	1387	1472	1494	1362	1339	1357	1419	1432	1433	1417	1393	1399	1326	1415	1425	1510	1517	1469	1467	1452	1383	1429	1479	1399	1530	1460	1499	1483	1525	1467
1297	1254	1333	1357	1300	1324	1339	1350	1294	1325	1325	1336	1340	1394	1387	1356	1366	1360	1404	1452	1368	1390	1467	1421	1391	1326	1451	1430	1500	1376	1435	1341	1335	1363	1396	1448	1479	1406	1467	1394	1433	1390	1425	1439	1487	1499	1471	1493	1421	1454
1405	1307	1328	1273	1306	1313	1316	1217	1292	1360	1273	1366	1290	1353	1417	1397	1406	1324	1378	1374	1402	1427	1430	1455	1385	1423	1416	1445	1441	1471	1398	1360	1382	1454	1424	1519	1517	1496	1406	1364	1410	1431	1442	1413	1488	1441	1456	1484	1478	1459
1352	1258	1334	1348	1333	1285	1229	1328	1310	1319	1347	1264	1288	1400	1344	1374	1419	1267	1420	1395	1446	1403	1449	1422	1415	1395	1420	1390	1381	1363	1420	1407	1397	1481	1435	1504	1544	1485	1446	1431	1472	1446	1498	1500	1493	1523	1466	1494	1448	1505
1377	1254	1361	1315	1277	1374	1299	1321	1248	1249	1271	1333	1258	1314	1336	1375	1306	1345	1404	1409	1374	1413	1472	1418	1422	1464	1360	1467	1442	1410	1460	1418	1495	1473	1517	1463	1489	1492	1486	1414	1413	1446	1533	1461	1500	1498	1483	1483	1437	1451
1396	1368	1296	1355	1317	1199	1305	1309	1258	1294	1279	1295	1316	1284	1322	1335	1277	1321	1323	1379	1388	1406	1468	1450	1425	1403	1398	1457	1475	1517	1408	1380	1446	1413	1401	1504	1497	1456	1469	1422	1492	1445	1500	1515	1515	1477	1441	1512	1467	1455
1330	1255	1276	1280	1297	1333	1205	1261	1338	1265	1252	1338	1364	1322	1244	1334	1307	1360	1367	1381	1359	1400	1379	1419	1475	1393	1371	1379	1421	1359	1356	1411	1455	1476	1454	1427	1426	1425	1397	1488	1440	1456	1496	1494	1531	1461	1529	1415	1517	1459
1307	1335	1323	1305	1252	1277	1289	1257	1253	1320	1276	1280	1325	1226	1297	1297	1348	1335	1299	1372	1353	1370	1480	1414	1424	1436	1373	1322	1424	1403	1458	1446	1423	1470	1392	1431	1396	1448	1458	1496	1524	1508	1498	1409	1508	1574	1537	1443	1539	1471
1291	1279	1249	1287	1253	1313	1257	1309	1295	1369	1305	1279	1323	1348	1320	1382	1368	1433	1390	1416	1408	1322	1384	1432	1435	1425	1357	1373	1389	1384	1406	1437	1402	1444	1413	1471	1407	1449	1529	1401	1512	1423	1458	1560	1508	1504	1475	1529	1467	1519
1255	1273	1348	1326	1267	1300	1256	1323	1343	1300	1284	1388	1365	1313	1338	1324	1459	1392	1533	1434	1335	1316	1405	1492	1409	1317	1372	1372	1405	1408	1408	1409	1396	1377	1395	1401	1426	1423	1430	1406	1429	1460	1433	1462	1553	1492	1495	1444	1557	1521
1289	1272	1327	1327	1247	1300	1221	1330	1334	1354	1371	1337	1402	1273	1343	1263	1411	1414	1427	1349	1347	1440	1326	1379	1429	1327	1365	1344	1412	1370	1407	1401	1437	1410	1377	1369	1385	1471	1468	1446	1474	1440	1530	1476	1451	1586	1579	1537	1457	1560
1319	1311	1353	1250	1322	1258	1251	1332	1349	1312	1306	1305	1356	1341	1331	1340	1286	1321	1428	1355	1363	1304	1341	1382	1349	1366	1383	1332	1439	1420	1473	1418	1376	1427	1369	1390	1405	1372	1430	1389	1506	1425	1484	1568	1547	1589	1445	1508	1439	1470
1331	1296	1365	1230	1290	1324	1293	1261	1287	1304	1351	1281	1312	1371	1284	1277	1299	1359	1356	1401	1355	1279	1295	1440	1387	1387	1391	1357	1413	1391	1360	1373	1364	1360	1392	1488	1433	1387	1474	1443	1446	1481	1513	1518	1443	1523	1449	1515	1525	1541
1371	1386	1288	1330	1289	1283	1290	1236	1246	1259	1267	1313	1317	1319	1295	1304	1410	1369	1464	1341	1319	1305	1412	1431	1381	1379	1310	1327	1443	1428	1391	1361	1435	1393	1514	1412	1411	1404	1489	1452	1443	1443	1417	1449	1490	1472	1435	1562	1538	1532
1342	1325	1305	1305	1259	1377	1271	1299	1215	1347	1256	1324	1247	1272	1330	1276	1350	1296	1438	1375	1410	1327	1390	1404	1468	1472	1381	1430	1422	1435	1426	1432	1404	1387	1398	1428	1430	1483	1436	1430	1473	1512	1485	1537	1542	1427	1498	1440	1516	1497
1388	1259	1331	1269	1312	1325	1361	1308	1251	1285	1328	1324	1364	1316	1303	1283	1409	1400	1431	1367	1378	1346	1352	1350	1403	1500	1412	1396	1393	1444	1372	1463	1420	1384	1431	1423	1382	1426	1444	1436	1463	1463	1516	1538	1492	1468	1466	1429	1508	1525
1357	1339	1279	1305	1335	1321	1330	1370	1285	1368	1357	1407	1323	1277	1271	1393	1362	1374	1356	1419	1310	1333	1353	1457	1413	1412	1408	1402	1425	1463	1357	1438	1408	1346	1399	1455	1470	1374	1400	1399	1459	1545	1547	1523	1496	1484	1506	1481	1517	1530
1411	1275	1294	1307	1353	1346	1360	1351	1339	1352	1401	1372	1333	1392	1350	1335	1292	1424	1339	1424	1345	1391	1391	1387	1444	1402	1364	1414	1406	1428	1364	1457	1363	1399	1401	1362	1393	1410	1365	1403	1401	1546	1492	1539	1566	1469	1494	1429	1517	1562
1372	1278	1306	1330	1396	1325	1345	1384	1380	1387	1444	1369	1415	1321	1325	1474	1369	1403	1331	1466	1336	1305	1324	1375	1406	1408	1373	1374	1353	1430	1314	1377	1439	1389	1337	1419	1404	1401	1402	1391	1479	1517	1474	1542	1465	1430	1480	1517	1508	1492
1383	1393	1335	1383	1367	1372	1373	1383	1283	1428	1397	1387	1357	1327	1307	1401	1332	1422	1347	1363	1371	1376	1392	1385	1331	1408	1462	1374	1355	1446	1396	1384	1362	1363	1462	1375	1438	1427	1404	1462	1424	1417	1439	1394	1460	1525	1490	1488	1438	1517
1314	1321	1417	1381	1377	1368	1301	1331	1384	1412	1357	1446	1290	1374	1357	1358	1417	1333	1375	1374	1387	1370	1395	1387	1440	1451	1470	1447	1380	1461	1366	1400	1391	1378	1394	1444	1359	1453	1465	1504	1462	1503	1385	1458	1568	1501	1600	1516	1566	1594
1268	1354	1381	1362	1340	1378	1382	1337	1355	1385	1458	1343	1361	1346	1370	1379	1303	1401	1374	1337	1353	1448	1375	1438	1390	1402	1468	1407	1451	1441	1409	1421	1370	1442	1449	1359	1447	1472	1419	1410	1471	1451	1427	1470	1488	1478	1520	1438	1592	1562
1335	1445	1338	1334	1341	1359	1333	1249	1339	1295	1308	1358	1315	1318	1345	1460	1432	1387	1374	1341	1370	1324	1345	1447	1442	1495	1484	1484	1416	1456	1431	1422	1487	1493	1371	1475	1413	1440	1482	1479	1491	1459	1463	1504	1474	1523	1517	1580	1557	1561
1337	1373	1354	1357	1369	1377	1331	1397	1329	1376	1324	1344	1339	1304	1407	1391	1445	1362	1510	1394	1401	1335	1515	1463	1429	1528	1485	1439	1376	1377	1455	1428	1467	1470	1454	1390	1466	1456	1509	1516	1405	1459	1527	1507	1537	1553	1578	1601	1626	1549
1344	1340	1342	1359	1337	1290	1364	1392	1372	1353	1304	1279	1366	1336	1418	1350	1464	1470	1420	1486	1423	1506	1483	1462	1493	1470	1431	1487	1311	1377	1488	1446	1393	1456	1435	1396	1458	1474	1541	1496	1442	1446	1449	1533	1442	1631	1605	1597	1568	1540
1309	1359	1349	1290	1361	1340	1259	1388	1362	1350	1339	1320	1354	1397	1396	1418	1400	1463	1350	1433	1432	1442	1499	1360	1485	1438	1410	1418	1443	1417	1402	1359	1484	1532	1440	1423	1445	1406	1433	1474	1451	1433	1442	1531	1546	1576	1597	1632	1660	1542
1277	1316	1361	1363	1321	1379	1426	1307	1449	1419	1413	1342	1376	1347	1391	1387	1375	1449	1404	1419	1437	1452	1400	1488	1378	1424	1523	1408	1464	1358	1462	1452	1430	1518	1449	1384	1426	1449	1477	1439	1477	1512	1455	1448	1512	1571	1598	1629	1621	1581
1323	1315	1329	1361	1344	1297	1400	1333	1352	1402	1376	1431	1404	1360	1356	1449	1372	1496	1404	1432	1425	1433	1451	1522	1428	1433	1531	1415	1409	1467	1408	1465	1478	1498	1487	1424	1431	1428	1464	1506	1443	1484	1535	1487	1406	1531	1596	1533	1560	1583
1329	1333	1354	1419	1289	1267	1252	1337	1362	1436	1359	1397	1460	1431	1490	1427	1427	1364	1410	1407	1443	1413	1418	1393	1425	1405	1457	1420	1487	1358	1522	1514	1462	1497	1500	1470	1486	1453	1449	1510	1390	1489	1491	1474	1443	1572	1474	1510	1556	1609
1370	1237	1355	1373	1339	1294	1293	1324	1299	1347	1297	1365	1397	1365	1349	1336	1422	1401	1480	1437	1414	1404	1368	1425	1512	1400	1473	1465	1472	1555	1523	1543	1513	1596	1521	1436	1494	1403	1483	1450	1524	1541	1530	1431	1450	1519	1505	1580	1584	1578
1299	1267	1382	1414	1351	1278	1316	1311	1261	1374	1299	1345	1295	1378	1394	1345	1418	1431	1365	1432	1388	1443	1425	1426	1505	1408	1444	1505	1477	1400	1435	1577	1519	1559	1531	1443	1464	1452	1485	1516	1536	1476	1447	1482	1504	1486	1502	1590	1507	1585
1278	1330	1347	1376	1328	1298	1301	1309	1353	1328	1357	1325	1361	1389	1437	1397	1374	1366	1451	1404	1410	1455	1453	1473	1452	1519	1426	1471	1487	1494	1540	1560	1588	1558	1532	1498	1493	1572	1522	1441	1523	1498	1515	1470	1470	1531	1617	1564	1568	1523
1231	1276	1333	1296	1284	1291	1347	1288	1328	1401	1325	1397	1322	1374	1424	1414	1457	1380	1383	1424	1374	1384	1449	1480	1457	1547	1537	1426	1455	1461	1498	1500	1431	1439	1504	1465	1518	1408	1446	1527	1481	1491	1514	1495	1468	1554	1523	1542	1591	1550
1314	1235	1367	1288	1280	1269	1266	1335	1391	1391	1330	1402	1348	1389	1328	1440	1437	1358	1388	1266	1354	1383	1419	1458	1528	1469	1439	1424	1424	1496	1584	1512	1518	1476	1533	1499	1478	1403	1467	1377	1505	1542	1533	1512	1530	1634	1463	1590	1521	1502
1313	1312	1318	1338	1237	1277	1295	1353	1345	1392	1417	1247	1395	1371	1389	1378	1425	1451	1402	1364	1402	1459	1406	1390	1487	1430	1450	1352	1438	1532	1443	1446	1394	1410	1472	1453	1508	1535	1433	1386	1418	1481	1453	1454	1450	1528	1436	1512	1515	1517
1317	1322	1349	1283	1311	1287	1328	1309	1298	1330	1409	1415	1399	1293	1325	1368	1426	1366	1377	1397	1376	1386	1415	1409	1427	1486	1449	1350	1433	1424	1431	1496	1503	1397	1403	1408	1517	1457	1437	1380	1404	1454	1440	1494	1493	1486	1580	1500	1473	1526
1349	1288	1308	1245	1325	1280	1313	1250	1337	1310	1390	1467	1326	1370	1370	1352	1390	1376	1396	1346	1473	1380	1374	1483	1472	1440	1357	1433	1425	1424	1554	1505	1372	1334	1378	1426	1526	1517	1421	1414	1438	1491	1410	1432	1442	1454	1457	1418	1513	1627
1329	1300	1321	1348	1354	1281	1223	1268	1332	1338	1397	1359	1350	1351	1375	1372	1318	1326	1340	1418	1406	1381	1407	1478	1509	1489	1439	1363	1387	1463	1494	1414	1494	1412	1440	1426	1460	1467	1449	1371	1468	1438	1540	1430	1478	1397	1439	1493	1573	1569
1298	1292	1305	1332	1265	1319	1259	1301	1259	1347	1358	1378	1348	1297	1327	1269	1381	1419	1400	1348	1401	1384	1484	1394	1539	1462	1438	1399	1388	1430	1415	1490	1439	1457	1436	1487	1396	1477	1460	1436	1457	1469	1525	1499	1518	1500	1469	1436	1514	1548
1324	1323	1266	1320	1317	1291	1244	1276	1356	1293	1352	1347	1330	1304	1302	1301	1359	1443	1353	1375	1346	1307	1421	1455	1463	1477	1491	1381	1374	1492	1365	1437	1455	1390	1483	1420	1425	1452	1460	1465	1535	1509	1451	1537	1437	1509	1535	1520	1514	1486
1291	1284	1288	1264	1299	1249	1290	1320	1196	1310	1351	1315	1307	1350	1319	1336	1409	1410	1378	1472	1337	1391	1379	1349	1419	1396	1372	1306	1351	1444	1425	1416	1472	1508	1451	1416	1451	1385	1472	1530	1435	1473	1467	1504	1515	1565	1458	1519	1497	1531
1312	1302	1372	1320	1280	1240	1267	1283	1223	1347	1355	1336	1354	1358	1230	1363	1361	1418	1364	1328	1343	1310	1411	1309	1377	1388	1390	1406	1344	1368	1323	1452	1517	1399	1455	1436	1395	1267	1467	1417	1450	1443	1465	1506	1537	1476	1456	1491	1472	1623
1308	1323	1323	1381	1249	1306	1310	1266	1251	1265	1249	1312	1368	1320	1337	1346	1330	1373	1377	1320	1348	1360	1436	1446	1422	1390	1339	1404	1396	1354	1443	1403	1482	1413	1393	1432	1384	1352	1402	1392	1380	1495	1495	1469	1462	1452	1486	1460	1549	1578
1377	1330	1284	1263	1300	1301	1317	1257	1282	1279	1352	1360	1353	1381	1335	1330	1329	1360	1392	1332	1356	1250	1329	1404	1430	1426	1382	1438	1459	1384	1396	1403	1460	1410	1458	1431	1365	1453	1345	1392	1446	1435	1448	1444	1506	1514	1442	1494	1440	1603
1271	1302	1257	1292	1359	1284	1251	1235	1295	1346	1361	1269	1357	1302	1349	1255	1354	1353	1429	1341	1410	1306	1407	1378	1405	1375	1397	1378	1439	1403	1458	1429	1497	1457	1469	1401	1365	1463	1411	1366	1410	1471	1462	1482	1472	1450	1471	1502	1433	1542
1289	1341	1268	1289	1353	1236	1243	1181	1305	1333	1348	1386	1320	1413	1306	1295	1357	1348	1319	1345	1411	1361	1354	1411	1395	1426	1429	1414	1456	1445	1403	1445	1444	1452	1377	1409	1408	1436	1463	1365	1415	1477	1519	1510	1476	1497	1429	1447	1487	1484
1285	1304	1308	1220	1368	1248	1206	1330	1291	1295	1390	1340	1370	1369	1388	1352	1358	1282	1323	1283	1373	1350	1429	1377	1393	1349	1437	1488	1347	1429	1407	1389	1429	1402	1450	1359	1473	1394	1342	1384	1461	1513	1508	1461	1428	1491	1490	1479	1463	1515
1323	1244	1250	1354	1350	1320	1305	1319	1328	1335	1308	1314	1378	1335	1359	1381	1338	1362	1348	1388	1335	1436	1386	1394	1322	1399	1391	1388	1423	1489	1350	1348	1381	1367	1390	1443	1393	1417	1423	1419	1374	1439	1500	1472	1500	1415	1465	1523	1542	1493
1262	1318	1305	1382	1349	1341	1321	1310	1385	1297	1344	1374	1325	1348	1384	1322	1308	1349	1311	1295	1377	1354	1368	1333	1306	1418	1339	1371	1436	1385	1331	1321	1342	1336	1347	1388	1429	1461	1424	1392	1454	1487	1440	1473	1443	1413	1489	1516	1482	1570
1290	1332	1330	1277	1227	1319	1204	1253	1317	1326	1387	1318	1356	1372	1358	1310	1357	1338	1397	1375	1330	1347	1398	1365	1455	1402	1393	1402	1362	1407	1337	1341	1461	1383	1450	1431	1440	1479	1508	1435	1421	1485	1458	1460	1460	1496	1482	1515	1585	1563
1328	1341	1329	1273	1310	1299	1285	1263	1295	1325	1331	1369	1373	1382	1347	1317	1323	1390	1352	1362	1333	1381	1354	1439	1379	1434	1429	1404	1413	1402	1385	1404	1432	1501	1488	1458	1409	1424	1411	1431	1449	1427	1475	1530	1420	1491	1488	1572	1528	1496
1293	1335	1336	1230	1283	1240	1270	1252	1285	1313	1289	1324	1353	1326	1299	1245	1385	1352	1351	1368	1376	1414	1413	1486	1462	1374	1504	1445	1403	1419	1341	1314	1531	1407	1425	1472	1389	1494	1395	1471	1459	1489	1475	1482	1440	1439	1515	1522	1457	1460
1292	1265	1298	1249	1243	1275	1264	1294	1303	1253	1260	1319	1330	1299	1274	1323	1311	1391	1349	1399	1445	1415	1426	1413	1413	1397	1416	1469	1485	1334	1389	1366	1451	1474	1500	1531	1389	1415	1401	1378	1427	1433	1447	1401	1489	1504	1496	1503	1493	1487
1270	1227	1248	1228	1240	1318	1273	1262	1285	1299	1319	1325	1338	1276	1262	1297	1332	1327	1417	1396	1390	1417	1428	1394	1395	1369	1395	1498	1387	1410	1450	1358	1504	1429	1498	1458	1427	1390	1422	1478	1481	1485	1434	1513	1465	1438	1472	1425	1504	1547
1248	1295	1228	1294	1220	1263	1297	1242	1275	1249	1347	1337	1348	1338	1258	1344	1324	1266	1325	1369	1330	1434	1393	1378	1393	1423	1395	1486	1418	1409	1380	1402	1485	1410	1429	1473	1428	1334	1453	1435	1494	1442	1392	1477	1445	1482	1543	1454	1446	1476
1259	1221	1225	1200	1275	1204	1212	1217	1282	1280	1328	1283	1234	1319	1374	1306	1292	1358	1344	1362	1359	1416	1366	1399	1362	1323	1369	1506	1408	1432	1381	1409	1475	1358	1394	1428	1414	1416	1381	1382	1361	1439	1461	1447	1500	1410	1489	1418	1416	1474
1213	1238	1297	1298	1200	1271	1240	1275	1266	1308	1266	1232	1315	1304	1319	1272	1340	1359	1375	1274	1341	1305	1348	1373	1336	1414	1424	1449	1404	1353	1345	1333	1421	1416	1483	1378	1466	1411	1367	1354	1429	1385	1466	1439	1441	1469	1358	1462	1453	1430
1246	1237	1253	1295	1199	1157	1230	1251	1243	1262	1250	1281	1248	1263	1281	1292	1364	1268	1300	1327	1342	1332	1372	1370	1333	1362	1388	1415	1452	1419	1359	1374	1416	1420	1455	1406	1400	1440	1478	1449	1445	1417	1479	1435	1460	1484	1459	1454	1414	1418
1328	1264	1268	1315	1172	1245	1282	1284	1276	1248	1301	1247	1255	1256	1262	1325	1230	1251	1267	1253	1290	1336	1350	1319	1361	1422	1462	1345	1464	1417	1371	1388	1352	1311	1365	1417	1491	1369	1345	1403	1462	1446	1439	1464	1466	1425	1419	1558	1486	1456
1342	1263	1260	1256	1244	1237	1242	1171	1232	1305	1280	1269	1265	1132	1284	1281	1292	1239	1327	1297	1375	1308	1309	1347	1324	1333	1448	1341	1354	1410	1326	1371	1318	1384	1480	1426	1379	1320	1346	1413	1461	1492	1490	1479	1429	1470	1520	1468	1513	1497
1265	1312	1318	1275	1310	1271	1340	1238	1332	1295	1293	1276	1202	1248	1249	1277	1341	1304	1296	1267	1274	1357	1369	1326	1390	1328	1373	1340	1335	1392	1384	1343	1319	1393	1438	1446	1441	1409	1375	1335	1398	1515	1350	1457	1466	1366	1418	1487	1567	1424
1364	1302	1308	1252	1322	1305	1195	1219	1290	1241	1196	1265	1211	1257	1311	1325	1178	1279	1327	1289	1268	1415	1334	1269	1306	1368	1400	1355	1361	1354	1416	1335	1341	1355	1351	1440	1371	1392	1379	1420	1371	1413	1408	1376	1476	1509	1467	1481	1476	1435
1342	1313	1373	1252	1322	1224	1190	1271	1245	1200	1233	1258	1273	1275	1218	1254	1232	1296	1303	1311	1310	1375	1339	1384	1360	1378	1366	1378	1342	1379	1390	1377	1396	1398	1367	1519	1459	1386	1381	1375	1504	1460	1469	1461	1397	1439	1443	1498	1553	1330
1319	1299	1312	1355	1292	1289	1218	1256	1178	1243	1258	1296	1252	1268	1355	1309	1335	1268	1252	1239	1267	1355	1327	1318	1324	1352	1432	1363	1386	1322	1400	1405	1446	1406	1470	1410	1408	1352	1389	1376	1436	1434	1432	1447	1380	1359	1450	1551	1482	1417
1322	1264	1282	1314	1308	1231	1177	1209	1251	1232	1330	1211	1315	1275	1367	1322	1321	1234	1321	1268	1341	1352	1344	1333	1282	1379	1410	1331	1369	1427	1399	1410	1369	1486	1477	1442	1398	1418	1423	1405	1508	1422	1434	1444	1383	1460	1477	1524	1468	1413
1230	1203	1277	1290	1279	1264	1214	1241	1251	1294	1291	1308	1287	1267	1337	1264	1332	1298	1290	1313	1221	1314	1359	1376	1399	1374	1449	1447	1384	1402	1461	1426	1460	1417	1405	1434	1457	1395	1404	1437	1499	1449	1491	1447	1402	1503	1547	1458	1520	1455
1246	1299	1251	1242	1205	1217	1195	1197	1260	1275	1278	1356	1331	1270	1335	1332	1320	1356	1289	1258	1272	1376	1411	1398	1400	1446	1486	1478	1416	1432	1427	1390	1440	1481	1494	1447	1447	1453	1406	1488	1504	1489	1457	1392	1391	1442	1441	1469	1458	1336
1272	1212	1224	1307	1230	1290	1218	1247	1287	1340	1277	1239	1306	1285	1281	1297	1397	1342	1291	1291	1346	1431	1382	1418	1440	1407	1422	1404	1366	1492	1414	1436	1404	1417	1446	1501	1472	1370	1457	1463	1524	1428	1466	1475	1434	1444	1459	1423	1489	1385
1233	1159	1246	1264	1229	1243	1213	1226	1203	1308	1271	1302	1391	1266	1297	1366	1287	1367	1362	1248	1349	1376	1423	1333	1411	1455	1427	1388	1408	1422	1406	1396	1381	1425	1457	1408	1429	1490	1493	1434	1526	1473	1453	1513	1488	1357	1550	1491	1454	1476
1227	1209	1278	1266	1279	1271	1214	1237	1243	1220	1264	1241	1316	1265	1337	1299	1398	1349	1335	1323	1395	1391	1430	1416	1453	1351	1446	1423	1416	1434	1433	1374	1369	1377	1419	1441	1469	1434	1408	1457	1460	1449	1495	1410	1377	1404	1519	1420	1472	1473
1260	1212	1270	1314	1261	1255	1250	1328	1229	1239	1371	1332	1254	1241	1264	1268	1341	1422	1294	1311	1303	1362	1350	1408	1392	1448	1321	1371	1398	1389	1349	1219	1407	1461	1457	1436	1383	1397	1469	1442	1422	1392	1386	1461	1416	1464	1428	1404	1427	1444
1271	1299	1338	1325	1357	1288	1243	1279	1244	1300	1273	1190	1254	1216	1288	1357	1278	1297	1294	1327	1295	1381	1328	1371	1419	1301	1427	1323	1434	1333	1347	1360	1338	1379	1402	1440	1448	1318	1379	1368	1408	1423	1365	1356	1485	1365	1306	1410	1383	1419
1313	1274	1319	1268	1324	1232	1256	1214	1245	1276	1248	1332	1284	1279	1192	1219	1271	1261	1341	1272	1300	1387	1345	1307	1326	1266	1335	1383	1396	1365	1366	1306	1345	1388	1436	1442	1376	1495	1394	1290	1397	1405	1373	1430	1347	1349	1326	1346	1391	1430
1306	1282	1254	1296	1312	1278	1201	1206	1254	1328	1292	1293	1328	1273	1284	1286	1217	1253	1271	1273	1222	1350	1328	1336	1301	1269	1318	1380	1365	1337	1322	1350	1304	1313	1382	1385	1337	1350	1404	1333	1357	1332	1455	1421	1345	1322	1350	1367	1407	1426
1321	1351	1327	1262	1247	1297	1220	1240	1225	1243	1247	1349	1271	1272	1316	1272	1331	1242	1253	1371	1300	1341	1377	1314	1278	1348	1271	1316	1391	1328	1311	1369	1301	1402	1404	1367	1394	1332	1348	1318	1358	1308	1380	1365	1369	1354	1379	1337	1416	1441
1306	1271	1300	1222	1232	1236	1180	1172	1237	1229	1268	1210	1284	1298	1286	1297	1333	1330	1292	1290	1277	1278	1361	1378	1357	1258	1380	1396	1329	1426	1355	1260	1352	1374	1361	1388	1328	1326	1392	1394	1360	1360	1428	1354	1417	1341	1369	1432	1425	1486
1269	1281	1272	1266	1241	1293	1288	1250	1310	1261	1274	1212	1331	1299	1384	1279	1336	1309	1317	1298	1355	1267	1354	1372	1327	1345	1292	1345	1329	1407	1331	1290	1334	1381	1400	1398	1375	1367	1343	1403	1369	1459	1422	1431	1327	1422	1456	1390	1402	1428
1234	1273	1267	1316	1307	1235	1238	1257	1289	1250	1275	1332	1212	1234	1331	1329	1292	1302	1279	1358	1378	1365	1391	1375	1410	1333	1336	1345	1311	1450	1314	1387	1334	1355	1429	1393	1462	1336	1370	1424	1489	1374	1369	1432	1401	1431	1354	1491	1411	1465
1242	1285	1280	1231	1221	1244	1241	1215	1262	1319	1296	1310	1301	1310	1408	1332	1421	1297	1321	1303	1282	1331	1421	1379	1374	1390	1296	1348	1396	1434	1398	1327	1394	1414	1460	1461	1448	1501	1392	1431	1442	1449	1431	1429	1412	1397	1426	1485	1470	1396
1170	1273	1245	1255	1160	1184	1203	1221	1226	1292	1202	1272	1311	1384	1397	1376	1344	1328	1338	1375	1272	1327	1318	1340	1379	1383	1307	1342	1385	1398	1337	1369	1420	1445	1464	1501	1397	1460	1358	1414	1396	1397	1428	1392	1353	1443	1474	1454	1432	1450
1212	1192	1185	1187	1165	1166	1225	1231	1172	1211	1290	1257	1317	1335	1311	1408	1322	1354	1320	1364	1384	1394	1340	1372	1335	1439	1407	1415	1377	1407	1485	1361	1353	1355	1424	1461	1396	1412	1495	1524	1368	1474	1404	1431	1361	1359	1421	1382	1482	1436
1174	1217	1194	1196	1176	1206	1186	1223	1177	1287	1273	1269	1301	1282	1358	1371	1338	1309	1363	1277	1382	1322	1368	1359	1433	1311	1365	1290	1394	1395	1445	1424	1387	1423	1412	1404	1461	1461	1456	1402	1427	1464	1418	1419	1420	1371	1380	1381	1408	1425
1223	1148	1189	1186	1151	1146	1235	1240	1260	1257	1330	1274	1305	1218	1376	1308	1389	1354	1364	1333	1335	1331	1304	1363	1399	1351	1336	1349	1284	1405	1430	1374	1422	1388	1351	1319	1389	1342	1421	1343	1389	1383	1453	1388	1413	1418	1407	1410	1426	1450
1178	1210	1213	1165	1174	1234	1191	1232	1234	1279	1277	1210	1227	1304	1337	1359	1365	1288	1360	1320	1350	1331	1334	1309	1341	1368	1321	1293	1394	1385	1327	1421	1386	1376	1431	1433	1423	1352	1405	1366	1344	1307	1444	1382	1457	1452	1389	1453	1471	1340
1220	1245	1193	1184	1176	1233	1105	1190	1246	1230	1231	1282	1187	1151	1265	1336	1348	1341	1288	1374	1388	1356	1307	1353	1279	1330	1316	1355	1393	1341	1375	1361	1385	1422	1377	1409	1423	1409	1346	1390	1323	1347	1384	1392	1367	1403	1461	1389	1424	1402
1209	1121	1201	1193	1252	1204	1190	1145	1179	1241	1285	1168	1185	1200	1301	1217	1268	1281	1299	1301	1305	1234	1294	1277	1315	1297	1330	1268	1342	1382	1446	1409	1322	1365	1409	1382	1457	1390	1302	1369	1326	1316	1347	1349	1416	1393	1391	1373	1356	1378
1235	1190	1198	1287	1275	1186	1146	1147	1206	1203	1261	1247	1198	1179	1282	1249	1282	1292	1264	1304	1283	1285	1247	1316	1287	1320	1274	1327	1373	1367	1354	1278	1310	1299	1351	1343	1351	1365	1251	1335	1343	1384	1367	1343	1386	1315	1291	1383	1417	1421
1269	1206	1248	1257	1236	1138	1125	1155	1184	1201	1212	1216	1181	1152	1232	1272	1282	1291	1278	1237	1272	1239	1252	1342	1310	1303	1310	1370	1352	1463	1368	1336	1297	1309	1379	1322	1336	1355	1343	1334	1264	1300	1356	1364	1400	1382	1331	1385	1396	1400
1171	1211	1172	1134	1191	1182	1172	1181	1127	1248	1193	1213	1196	1190	1212	1248	1211	1329	1201	1286	1300	1290	1275	1306	1332	1205	1315	1245	1356	1359	1358	1245	1277	1332	1380	1338	1405	1310	1381	1291	1305	1340	1340	1357	1384	1369	1345	1375	1364	1404
1185	1159	1217	1162	1286	1074	1178	1166	1126	1228	1211	1158	1237	1160	1218	1316	1237	1311	1269	1253	1230	1279	1268	1341	1271	1300	1312	1296	1356	1381	1363	1353	1367	1331	1318	1337	1306	1278	1321	1289	1330	1349	1266	1352	1348	1394	1323	1362	1359	1337
1228	1151	1104	1140	1163	1174	1129	1117	1140	1159	1169	1203	1215	1156	1223	1193	1217	1204	1267	1304	1230	1262	1245	1278	1295	1261	1242	1314	1346	1377	1365	1328	1350	1343	1297	1367	1361	1304	1342	1385	1245	1234	1387	1308	1414	1310	1373	1305	1301	1352
1177	1189	1141	1132	1078	1109	1139	1123	1127	1151	1107	1158	1164	1175	1212	1256	1187	1245	1265	1227	1321	1268	1278	1328	1283	1253	1252	1335	1305	1349	1282	1326	1298	1314	1394	1386	1345	1304	1312	1295	1309	1307	1333	1386	1285	1368	1323	1268	1244	1308
1159	1156	1107	1133	1052	1049	1151	1137	1118	1062	1109	1077	1192	1172	1165	1171	1232	1218	1275	1282	1246	1318	1264	1315	1358	1212	1274	1304	1344	1353	1361	1294	1369	1346	1370	1349	1355	1274	1317	1284	1355	1283	1282	1354	1301	1400	1330	1340	1309	1253
1109	1153	1178	1092	1020	1071	1008	1174	1082	1140	1084	1137	1107	1112	1167	1189	1152	1228	1236	1322	1286	1240	1241	1322	1288	1269	1271	1264	1308	1339	1312	1305	1378	1343	1363	1383	1292	1367	1359	1288	1300	1330	1354	1282	1307	1377	1383	1316	1313	1312
1136	1161	1100	1071	990	1017	1109	1089	1092	1081	1111	1119	1197	1143	1138	1200	1194	1261	1224	1300	1232	1293	1286	1301	1300	1295	1281	1312	1291	1328	1307	1305	1273	1327	1373	1322	1347	1379	1256	1371	1397	1378	1336	1326	1382	1436	1343	1250	1282	1299
1127	1093	1147	1096	1036	1048	1101	1189	1164	1092	1074	1165	1186	1161	1171	1162	1110	1215	1251	1263	1210	1261	1290	1318	1232	1309	1298	1313	1339	1367	1273	1306	1286	1229	1325	1272	1350	1423	1312	1455	1396	1341	1298	1391	1406	1386	1370	1283	1345	1359
1083	1116	1171	1113	1049	1058	1111	1083	1154	1119	1126	1147	1145	1194	1187	1149	1145	1142	1233	1247	1251	1266	1265	1283	1302	1293	1289	1286	1320	1367	1335	1272	1385	1338	1294	1368	1300	1380	1338	1371	1383	1363	1443	1384	1407	1351	1417	1371	1301	1345
1061	1053	1126	1115	1007	1016	1104	1089	1161	1117	1133	1097	1180	1215	1233	1161	1100	1209	1161	1274	1211	1261	1353	1351	1283	1347	1290	1347	1335	1346	1286	1326	1268	1333	1449	1350	1354	1420	1412	1343	1418	1365	1328	1321	1341	1401	1395	1397	1348	1377
992	1106	1097	1047	1032	1018	1075	1092	1065	1067	1090	1137	1279	1181	1245	1192	1137	1230	1186	1255	1260	1269	1267	1242	1271	1316	1366	1362	1346	1247	1311	1329	1302	1350	1437	1329	1423	1376	1417	1388	1397	1309	1343	1370	1375	1452	1402	1399	1350	1349
1071	1109	1074	1122	1031	999	1033	1085	1087	1033	1046	1125	1085	1196	1228	1211	1172	1220	1192	1262	1215	1204	1183	1290	1336	1282	1330	1318	1317	1359	1343	1339	1355	1375	1357	1341	1406	1381	1426	1380	1321	1341	1350	1330	1412	1410	1431	1404	1376	1417
1007	1028	1118	1098	1019	1112	1029	1053	1104	1145	1083	1169	1128	1218	1242	1145	1173	1238	1283	1267	1223	1230	1245	1281	1339	1268	1311	1402	1272	1336	1390	1433	1395	1393	1401	1336	1377	1431	1404	1390	1373	1330	1382	1324	1369	1365	1442	1485	1402	1427
1102	1026	1113	1057	986	1019	1033	1130	1099	1057	1086	1080	1150	1175	1237	1188	1225	1215	1207	1198	1270	1241	1180	1155	1249	1272	1305	1350	1341	1204	1261	1338	1417	1436	1362	1389	1277	1351	1430	1420	1358	1361	1369	1276	1296	1430	1380	1425	1453	1346
1073	1050	1042	1044	1068	1103	1111	1098	1063	1102	1144	1083	1192	1103	1093	1243	1227	1206	1216	1245	1267	1275	1180	1218	1284	1277	1314	1317	1258	1227	1289	1346	1385	1342	1321	1346	1274	1324	1309	1376	1400	1381	1357	1299	1309	1364	1389	1429	1443	1366
1130	991	1055	1036	1006	1096	1104	1071	1087	1124	1130	1117	1138	1191	1225	1193	1149	1241	1255	1245	1285	1266	1237	1258	1248	1280	1306	1285	1318	1293	1246	1387	1421	1408	1309	1397	1322	1332	1348	1307	1330	1367	1317	1324	1329	1314	1348	1370	1379	1330
1081	1126	1042	1049	1067	1084	1106	1080	1099	1029	1125	1108	1106	1140	1229	1128	1208	1192	1178	1222	1264	1229	1242	1191	1248	1290	1357	1353	1295	1261	1237	1345	1362	1398	1326	1331	1271	1389	1348	1312	1318	1301	1352	1314	1331	1339	1340	1341	1320	1333
1143	1051	1050	1109	1087	1051	1111	1055	1087	1092	1118	1071	1100	1127	1184	1185	1224	1225	1169	1212	1214	1232	1249	1225	1290	1308	1312	1327	1278	1220	1282	1279	1324	1265	1339	1345	1319	1350	1391	1322	1324	1359	1330	1346	1402	1352	1328	1297	1367	1384
1085	1059	1092	1049	1079	1177	1101	1063	1086	1085	1088	1163	1168	1163	1212	1158	1269	1181	1242	1191	1257	1278	1231	1251	1311	1260	1369	1341	1290	1286	1284	1236	1265	1356	1269	1330	1286	1308	1326	1306	1292	1336	1281	1281	1274	1401	1357	1343	1333	1349
1104	1100	1010	1099	1095	1110	1102	1096	1116	1132	1133	1166	1152	1201	1205	1234	1217	1207	1207	1246	1239	1306	1302	1250	1290	1330	1269	1305	1275	1283	1201	1305	1349	1359	1294	1242	1363	1339	1313	1305	1362	1327	1281	1302	1355	1326	1329	1345	1357	1388
998	1110	1104	1118	1119	1095	1144	1112	1178	1104	1099	1153	1132	1150	1148	1221	1222	1163	1141	1185	1213	1200	1319	1299	1224	1331	1314	1324	1332	1383	1247	1298	1272	1307	1352	1281	1335	1281	1269	1304	1351	1341	1362	1286	1261	1307	1309	1406	1372	1376
1085	1050	1101	1108	1154	1119	1049	1102	1105	1134	1067	1108	1165	1128	1116	1195	1224	1205	1200	1188	1220	1244	1304	1286	1274	1272	1274	1291	1280	1245	1275	1259	1387	1294	1339	1286	1285	1261	1236	1317	1356	1352	1350	1332	1347	1365	1353	1315	1423	1347
1050	1002	1099	1134	1058	1063	1069	1066	1083	1113	1163	1170	1222	1200	1177	1253	1238	1157	1249	1226	1208	1219	1233	1221	1190	1261	1244	1303	1264	1215	1308	1351	1309	1236	1304	1386	1330	1318	1198	1398	1290	1357	1347	1341	1384	1350	1334	1369	1348	1366
1127	1071	1052	1102	1102	1097	1080	1129	1113	1121	1099	1188	1193	1188	1181	1180	1239	1219	1238	1219	1229	1310	1268	1316	1305	1262	1243	1311	1270	1248	1226	1320	1241	1317	1293	1316	1326	1289	1284	1276	1254	1403	1395	1327	1314	1330	1347	1358	1407	1427
1090	1061	1047	1094	1084	1106	1071	1034	1065	1155	1181	1146	1183	1088	1122	1178	1258	1199	1203	1190	1164	1193	1247	1206	1234	1313	1211	1262	1234	1246	1241	1276	1274	1289	1249	1327	1386	1349	1289	1249	1316	1326	1367	1282	1366	1271	1355	1371	1392	1379
1077	1081	1066	1136	1131	1083	1069	1066	1103	1128	1153	1124	1246	1098	1142	1217	1219	1238	1196	1246	1219	1247	1287	1255	1224	1233	1239	1218	1309	1315	1278	1320	1323	1281	1258	1375	1324	1314	1364	1313	1339	1283	1345	1301	1260	1324	1263	1355	1393	1351
1111	1063	1106	1175	1148	1164	1092	1109	1173	1172	1192	1149	1183	1196	1101	1168	1212	1271	1253	1191	1195	1224	1198	1229	1206	1223	1235	1297	1217	1282	1298	1231	1239	1208	1310	1302	1299	1361	1323	1278	1265	1249	1355	1368	1343	1324	1379	1378	1425	1348
1100	1088	1157	1198	1137	1165	1081	1137	1117	1151	1118	1173	1209	1187	1144	1164	1224	1275	1229	1264	1223	1161	1258	1214	1330	1267	1234	1213	1263	1265	1333	1281	1278	1289	1304	1381	1412	1418	1333	1269	1319	1304	1355	1397	1370	1255	1265	1381	1376	1390
1137	1078	1136	1120	1167	1078	1146	1140	1128	1146	1180	1238	1194	1154	1235	1180	1233	1289	1263	1239	1219	1188	1307	1314	1338	1258	1257	1248	1317	1331	1315	1289	1244	1214	1296	1262	1353	1333	1301	1290	1291	1341	1383	1360	1419	1400	1356	1326	1331	1292
1072	1113	1119	1135	1116	1088	1148	1144	1085	1187	1173	1225	1258	1234	1147	1151	1238	1293	1241	1210	1247	1176	1291	1337	1268	1320	1332	1272	1317	1275	1338	1268	1230	1292	1237	1311	1288	1340	1311	1308	1287	1355	1382	1364	1402	1288	1320	1333	1357	1315
1094	1053	1133	1200	1171	1034	1146	1155	1125	1170	1182	1172	1207	1202	1204	1230	1243	1215	1313	1185	1202	1221	1262	1243	1296	1377	1297	1338	1265	1316	1363	1223	1302	1316	1207	1304	1288	1348	1350	1268	1252	1323	1318	1427	1283	1305	1265	1280	1331	1353
1125	1141	1139	1174	1169	1183	1119	1160	1207	1163	1231	1205	1210	1192	1197	1147	1206	1151	1244	1206	1233	1267	1289	1271	1270	1271	1262	1303	1245	1271	1330	1209	1254	1300	1251	1280	1262	1310	1314	1308	1266	1252	1271	1388	1377	1291	1295	1284	1365	1380
1130	1151	1214	1139	1122	1094	1137	1137	1185	1111	1116	1152	1195	1174	1227	1238	1220	1277	1181	1240	1266	1219	1284	1313	1272	1277	1311	1320	1232	1317	1272	1263	1173	1240	1227	1220	1230	1255	1329	1266	1293	1198	1256	1310	1305	1276	1320	1268	1310	1405
1150	1137	1174	1135	1118	1053	1196	1186	1208	1189	1212	1140	1145	1179	1146	1168	1288	1180	1219	1324	1234	1182	1267	1222	1201	1313	1245	1257	1340	1305	1267	1224	1232	1237	1252	1190	1261	1300	1285	1248	1224	1341	1274	1229	1329	1294	1304	1200	1379	1387
1154	1156	1167	1135	1164	1114	1174	1240	1134	1162	1133	1258	1202	1228	1184	1144	1239	1273	1225	1226	1219	1250	1259	1325	1291	1264	1289	1314	1326	1286	1252	1279	1262	1301	1243	1266	1287	1300	1259	1299	1242	1289	1318	1295	1403	1245	1320	1318	1373	1307
1160	1212	1250	1196	1084	1102	1119	1143	1145	1195	1142	1097	1216	1191	1237	1213	1221	1263	1247	1228	1243	1226	1239	1220	1253	1227	1209	1248	1255	1263	1250	1173	1274	1321	1284	1315	1311	1298	1336	1296	1361	1299	1246	1321	1335	1309	1316	1361	1315	1314
1156	1195	1147	1166	1159	1101	1153	1125	1161	1169	1154	1209	1200	1208	1248	1225	1202	1202	1204	1218	1253	1233	1261	1266	1184	1244	1262	1277	1204	1261	1222	1252	1301	1289	1269	1228	1257	1233	1284	1278	1286	1297	1324	1308	1365	1340	1328	1422	1425	1428
1186	1156	1130	1188	1122	1112	1133	1146	1133	1145	1100	1122	1184	1159	1229	1199	1189	1202	1204	1210	1253	1212	1199	1222	1169	1155	1201	1156	1291	1262	1271	1229	1294	1311	1266	1332	1239	1218	1270	1281	1233	1334	1336	1316	1273	1366	1312	1345	1396	1345
1163	1123	1097	1125	1162	1136	1128	1118	1098	1139	1198	1184	1184	1136	1132	1203	1101	1200	1188	1197	1204	1208	1237	1297	1214	1168	1172	1232	1285	1290	1198	1208	1220	1272	1303	1297	1282	1260	1270	1279	1328	1276	1292	1349	1408	1351	1296	1401	1395	1350
1181	1192	1141	1108	1113	1182	1099	1113	1146	1144	1126	1127	1173	1146	1185	1109	1140	1154	1202	1228	1160	1222	1169	1119	1156	1241	1200	1262	1269	1268	1222	1274	1268	1260	1294	1341	1275	1320	1289	1201	1283	1248	1289	1334	1267	1285	1351	1328	1345	1289
1177	1195	1182	1155	1119	1160	1204	1141	1114	1112	1191	1201	1215	1181	1146	1128	1120	1168	1180	1176	1170	1213	1247	1221	1219	1152	1211	1255	1309	1321	1237	1236	1288	1282	1224	1280	1308	1236	1213	1340	1265	1285	1304	1294	1314	1305	1279	1290	1323	1372
1226	1244	1120	1156	1130	1196	1186	1151	1199	1181	1169	1235	1138	1113	1140	1119	1126	1204	1103	1190	1150	1205	1250	1230	1217	1225	1190	1285	1224	1235	1253	1239	1208	1220	1296	1295	1245	1326	1252	1194	1263	1236	1345	1297	1309	1293	1324	1212	1320	1270
1179	1195	1205	1120	1146	1132	1172	1147	1202	1117	1176	1164	1227	1157	1183	1184	1187	1190	1191	1194	1128	1242	1194	1247	1262	1118	1221	1344	1223	1218	1250	1205	1245	1216	1248	1202	1281	1255	1288	1228	1273	1269	1340	1275	1257	1285	1280	1245	1292	1303
1176	1136	1150	1127	1088	1141	1132	1105	1108	1173	1189	1239	1192	1168	1143	1237	1127	1227	1185	1130	1213	1203	1230	1197	1255	1313	1174	1194	1244	1275	1217	1258	1195	1193	1172	1231	1257	1247	1276	1235	1272	1293	1314	1320	1185	1314	1255	1323	1254	1288
1147	1133	1159	1144	1110	1120	1113	1123	1093	1179	1183	1224	1150	1164	1187	1171	1191	1205	1213	1229	1181	1134	1220	1225	1162	1176	1305	1269	1234	1221	1248	1169	1210	1213	1186	1321	1274	1322	1256	1175	1296	1275	1251	1277	1283	1276	1251	1289	1273	1324
1181	1096	1217	1120	1122	1112	1151	1144	1173	1132	1156	1139	1160	1239	1231	1165	1226	1190	1212	1192	1256	1220	1196	1177	1213	1202	1174	1214	1214	1198	1215	1181	1175	1227	1254	1272	1304	1318	1246	1215	1276	1286	1271	1203	1285	1285	1260	1297	1275	1341
1192	1103	1167	1111	1082	1104	1075	1162	1067	1102	1155	1206	1239	1236	1184	1205	1236	1161	1198	1212	1179	1187	1209	1220	1207	1283	1202	1147	1152	1118	1222	1259	1204	1292	1266	1229	1323	1330	1261	1253	1233	1212	1334	1278	1315	1267	1271	1180	1280	1298
1157	1078	1164	1176	1090	1058	1027	1098	1158	1174	1100	1162	1123	1121	1190	1068	1117	1096	1117	1179	1103	1140	1184	1150	1235	1172	1225	1222	1212	1295	1132	1182	1316	1233	1265	1234	1299	1289	1237	1213	1200	1312	1326	1391	1306	1292	1258	1296	1232	1320
1108	1089	1189	1147	1104	1065	1124	1148	1118	1131	1141	1143	1113	1185	1110	1165	1174	1219	1193	1246	1206	1168	1147	1126	1115	1114	1188	1177	1217	1211	1232	1187	1237	1230	1235	1284	1279	1269	1287	1264	1289	1291	1288	1315	1305	1240	1361	1230	1236	1315
1189	1054	1141	1193	1150	1119	1110	1073	1083	1071	1037	1160	1254	1159	1249	1183	1218	1166	1216	1208	1290	1228	1162	1204	1204	1160	1152	1188	1214	1173	1256	1287	1350	1265	1199	1230	1308	1335	1358	1157	1225	1260	1214	1292	1300	1323	1312	1280	1279	1264
1152	1079	1135	1202	1179	1009	1046	1080	1189	1162	1083	1158	1169	1134	1061	1070	1093	1084	1147	1135	1153	1193	1151	1185	1205	1200	1215	1335	1302	1215	1209	1189	1300	1189	1247	1349	1272	1302	1299	1275	1228	1290	1303	1291	1315	1279	1297	1331	1292	1265
1094	1076	1238	1156	1075	1104	1070	1079	1112	1072	1035	1006	1095	1186	1132	1066	1101	1158	1194	1124	1194	1119	1103	1115	1173	1171	1151	1272	1331	1268	1190	1251	1192	1253	1353	1212	1274	1256	1276	1229	1284	1272	1332	1241	1298	1298	1336	1351	1256	1330
1157	1141	1126	1084	1131	1083	1114	1116	1026	1063	1018	1073	1146	1158	1087	1122	1156	1178	1199	1245	1268	1278	1265	1194	1128	1108	1089	1260	1257	1297	1254	1145	1238	1260	1262	1250	1260	1314	1276	1280	1314	1259	1266	1257	1285	1360	1339	1320	1330	1318
1185	1067	1056	1109	1148	1102	1036	1129	1043	1099	1046	1097	1139	1058	1111	1086	1121	1117	1169	1172	1185	1218	1306	1279	1272	1188	1125	1181	1218	1226	1223	1231	1350	1260	1208	1237	1283	1275	1276	1278	1306	1256	1278	1336	1239	1357	1249	1317	1295	1289
1147	1040	1062	1184	1098	1079	1022	990	1140	1075	1065	1064	1095	1172	1080	1087	1153	1133	1089	1100	1181	1219	1189	1223	1246	1250	1223	1249	1243	1214	1170	1215	1224	1252	1282	1187	1244	1278	1314	1250	1333	1204	1275	1298	1242	1272	1249	1314	1263	1385
1082	1088	1078	1080	1065	1061	1104	1061	1089	1113	1086	1131	1177	1106	996	1046	1111	1105	1148	1166	1067	1064	1139	1173	1120	1219	1195	1237	1238	1196	1192	1197	1277	1272	1309	1239	1202	1196	1301	1229	1222	1278	1210	1233	1256	1202	1303	1253	1273	1327
1096	1095	1114	1026	1060	1057	1121	1082	1042	1147	1118	1149	1066	1015	1065	1051	1056	1142	1168	1132	1189	1162	1123	1146	1102	1154	1163	1218	1265	1300	1234	1184	1156	1205	1246	1275	1186	1232	1280	1277	1228	1213	1274	1148	1249	1295	1256	1214	1354	1363
1104	1091	952	997	1088	1075	1024	1125	1174	1180	1127	1063	1005	1034	1073	1115	1077	1170	1184	1145	1198	1147	1258	1184	1189	1136	1141	1169	1219	1277	1305	1138	1174	1169	1159	1257	1238	1144	1297	1254	1238	1227	1228	1264	1192	1281	1261	1334	1237	1253
1183	1042	971	1075	1035	1117	1106	1090	1095	1063	1037	985	1068	1097	1235	1199	1242	1251	1236	1302	1129	1168	1235	1209	1263	1253	1155	1071	1189	1228	1249	1123	1302	1192	1266	1267	1268	1212	1239	1247	1265	1221	1273	1300	1290	1276	1233	1244	1186	1220
1156	989	1047	1106	1102	1089	1131	1116	1094	1027	1035	1113	1225	1250	1349	1271	1257	1351	1238	1365	1301	1258	1160	1225	1220	1247	1198	1220	1117	1225	1294	1197	1223	1205	1216	1238	1297	1181	1199	1213	1281	1185	1242	1236	1251	1224	1262	1170	1203	1200
1082	1029	1024	1096	1100	1070	1146	1043	1005	989	1122	1271	1324	1477	1396	1316	1282	1235	1281	1263	1263	1265	1244	1216	1323	1234	1246	1182	1167	1207	1150	1159	1198	1213	1219	1174	1197	1227	1214	1192	1280	1245	1262	1227	1228	1183	1222	1199	1213	1172
1094	1014	1161	1063	1015	1033	1081	1066	1099	1127	1311	1359	1390	1377	1253	1122	1188	1120	1166	1155	1183	1132	1311	1216	1214	1307	1185	1198	1195	1165	1153	1171	1200	1153	1246	1217	1187	1219	1168	1165	1261	1309	1247	1274	1216	1127	1279	1205	1231	1252
1037	1083	1098	1044	1006	1062	1034	1027	1071	1240	1309	1315	1297	1205	1132	958	943	941	963	1031	1089	1100	1164	1242	1256	1237	1298	1198	1227	1251	1187	1172	1137	1142	1195	1235	1266	1146	1215	1196	1241	1221	1227	1211	1206	1188	1196	1229	1230	1220
1020	1117	1145	1097	1055	1019	1009	1059	1118	1261	1324	1292	1146	1054	907	861	797	886	881	907	935	954	1049	1153	1222	1223	1230	1110	1255	1236	1177	1131	1182	1227	1239	1232	1160	1186	1213	1211	1247	1231	1266	1187	1205	1209	1171	1290	1202	1191
1058	1142	1176	1019	1011	1062	1002	1080	1179	1311	1232	1184	1029	956	828	782	836	850	819	890	831	924	903	1076	1132	1168	1191	1188	1204	1237	1179	1135	1133	1228	1217	1190	1228	1186	1235	1159	1258	1279	1213	1234	1241	1229	1212	1240	1183	1257
1122	1168	1081	1027	1064	1063	1114	1087	1246	1196	1206	1028	899	832	813	890	895	892	884	853	839	859	919	1019	1128	1235	1179	1157	1179	1215	1267	1130	1147	1198	1232	1205	1187	1183	1207	1238	1239	1326	1241	1305	1276	1176	1187	1196	1235	1289
1065	1135	1078	1055	1055	1069	1152	1137	1211	1195	1093	999	848	868	925	905	932	1070	1029	880	842	816	835	974	1075	1125	1166	1199	1172	1251	1178	1169	1104	1176	1233	1207	1243	1229	1188	1227	1207	1252	1185	1232	1255	1244	1239	1235	1245	1306
1130	1084	1058	1015	1074	1106	1107	1179	1122	1113	1069	910	836	831	903	944	1002	1099	1082	980	942	874	821	933	1054	1106	1219	1206	1240	1219	1160	1151	1139	1153	1227	1199	1205	1297	1171	1236	1221	1216	1200	1215	1267	1209	1195	1237	1210	1219
1156	1156	1122	1085	1043	1079	1179	1130	1126	1147	1074	924	886	879	914	1022	1104	1107	1144	1026	954	908	804	906	962	1175	1216	1191	1157	1213	1194	1124	1094	1186	1215	1158	1231	1241	1199	1188	1167	1229	1202	1254	1257	1227	1269	1270	1226	1269
1153	1078	1152	1076	1053	1088	1198	1156	1149	1116	959	905	870	849	890	993	1002	1065	1084	1101	967	870	840	899	1055	1223	1222	1194	1211	1151	1171	1140	1159	1161	1233	1209	1155	1280	1239	1188	1212	1267	1152	1219	1197	1275	1246	1235	1311	1256
1115	1124	1065	1031	955	1085	1165	1163	1164	1075	991	951	853	798	856	942	980	1125	1037	1058	957	852	842	914	1043	1191	1298	1233	1158	1171	1127	1099	1083	1162	1239	1191	1211	1304	1239	1141	1230	1196	1293	1237	1278	1226	1284	1166	1271	1285
1144	1115	1111	1030	985	1075	1098	1186	1130	1105	998	1006	851	827	871	893	975	999	973	940	886	848	877	953	1119	1267	1191	1233	1042	1126	1177	1088	1150	1163	1206	1120	1109	1233	1190	1160	1219	1221	1282	1193	1227	1218	1250	1235	1207	1270
1080	1047	1144	1109	1047	1120	1140	1182	1114	1180	1063	1049	932	852	833	855	852	907	866	834	820	818	886	985	1173	1335	1306	1226	1070	1135	1143	1155	1135	1211	1238	1124	1191	1235	1161	1180	1227	1228	1172	1222	1249	1281	1232	1272	1269	1279
1094	1060	1134	1052	1048	1027	1113	1150	1208	1131	1161	1057	966	861	906	798	795	839	815	759	789	866	923	1067	1298	1311	1297	1171	1061	1109	1109	1154	1195	1240	1102	1154	1190	1259	1154	1231	1238	1278	1205	1246	1249	1150	1265	1250	1261	1255
1125	1092	1085	1061	979	1017	1155	1076	1127	1121	1091	1102	1019	939	909	908	875	832	759	883	855	963	1055	1180	1348	1322	1260	1132	1074	1089	1086	1131	1171	1233	1118	1142	1214	1199	1202	1191	1168	1150	1183	1232	1204	1166	1202	1281	1299	1229
1117	1108	1084	1172	1062	1027	1091	1130	1114	1236	1205	1126	1119	1120	1046	1026	988	990	996	968	1071	1118	1239	1236	1323	1261	1177	1122	1033	1070	1117	1185	1211	1135	1092	1189	1208	1158	1162	1240	1142	1177	1157	1218	1218	1259	1182	1280	1270	1303
1129	1082	1079	1139	1021	991	1003	1104	1174	1170	1183	1109	1155	1182	1188	1095	1135	1169	1162	1143	1201	1264	1379	1345	1293	1252	1135	1048	1092	1132	1103	1097	1129	1133	1010	1177	1177	1117	1183	1242	1164	1178	1261	1198	1191	1239	1116	1209	1261	1356
1081	1056	1041	1107	1094	1056	1040	1121	1122	1114	1118	1154	1263	1189	1126	1168	1228	1264	1275	1313	1324	1388	1379	1272	1227	1130	1020	1057	1081	1155	1090	1187	1104	1081	1200	1221	1148	1105	1199	1157	1165	1166	1153	1198	1256	1223	1143	1206	1244	1285
1030	1053	1064	1113	1129	1103	1055	1088	1024	1181	1207	1224	1229	1138	1177	1180	1182	1265	1299	1312	1255	1239	1221	1101	1035	1040	1079	1168	1145	1138	1101	1105	1091	1076	1150	1206	1152	1168	1285	1164	1166	1176	1221	1233	1211	1194	1190	1200	1271	1332
1051	984	1091	1053	1135	1149	1131	1013	1063	1060	1134	1187	1168	1165	1146	1097	1173	1201	1168	1172	1154	1125	1053	1024	1054	1005	1166	1203	1130	1103	1149	1106	1107	1160	1179	1157	1133	1187	1178	1160	1225	1145	1225	1228	1179	1211	1247	1232	1220	1265
1082	1039	1130	1078	1111	1144	1077	1073	1063	1034	1098	1051	1205	1129	1151	1111	1112	1053	1117	1047	1063	1029	1017	1032	1047	1126	1108	1177	1197	1145	1080	1039	1148	1176	1139	1135	1086	1221	1152	1187	1152	1258	1238	1230	1216	1186	1206	1224	1205	1230
1092	1036	1103	1080	1095	1110	1150	1094	1153	1095	1046	1060	1078	1152	1115	1116	1070	1095	1032	1074	1134	1061	1114	1147	1134	1193	1139	1073	1126	1113	1082	1073	1090	1219	1068	1102	1156	1197	1183	1194	1273	1164	1233	1224	1178	1197	1208	1222	1202	1175
1134	1068	1037	1092	1030	1099	1108	1075	1215	1166	1120	1037	1043	1051	1108	1099	1118	1095	1063	1058	1074	1125	1122	1109	1157	1150	1137	1083	1150	1099	1095	1139	1179	1163	1100	1171	1165	1148	1118	1148	1179	1202	1198	1215	1198	1234	1170	1203	1165	1203
1025	1059	1067	1107	1092	1097	1047	1083	1118	1176	1224	1105	1089	1058	1083	1101	1139	1045	1063	1103	1151	1129	1116	1173	1124	1067	1131	1074	1086	1171	1172	1187	1158	1058	1104	1192	1131	1161	1204	1137	1202	1166	1182	1204	1221	1174	1187	1168	1207	1258
1019	1040	1088	1122	1114	1065	1108	1012	1026	1120	1211	1160	1107	1136	1165	1164	1138	1126	1102	1125	1172	1087	1115	1106	1145	1113	1092	1109	1107	1173	1182	1112	1021	1107	1090	1164	1075	1119	1170	1195	1188	1280	1221	1116	1196	1161	1174	1218	1149	1179
1065	985	1028	1096	1122	1121	1014	1003	1038	1057	1105	1156	1154	1233	1214	1254	1221	1188	1102	1146	1134	1078	1110	1049	1097	1086	1118	1120	1220	1177	1147	1062	1100	1167	1090	1142	1166	1196	1123	1131	1195	1217	1228	1139	1168	1192	1233	1162	1187	1221
1048	1019	1075	1039	1011	1072	1093	1072	1148	1094	1094	1050	1031	1099	1110	1105	1148	1156	1099	1054	1075	1097	1020	1103	1077	1135	1126	1146	1171	1173	1035	1114	1191	1084	1053	1132	1156	1053	1114	1187	1265	1220	1206	1228	1139	1185	1134	1239	1161	1190
1000	1060	1067	1014	1063	1084	1092	981	1138	1064	1120	1072	1010	1077	981	1048	1054	1001	1033	959	1036	1034	1080	1111	1102	1156	1160	1094	1048	1145	1156	1191	1129	1074	1150	1101	1166	1141	1125	1167	1172	1262	1277	1196	1261	1215	1187	1206	1200	1177
1032	1021	1116	1059	1029	1070	1045	1066	1004	1033	1024	1130	1088	1168	1142	1117	1099	1155	1053	1066	1071	1134	1047	1095	1065	1085	1127	1126	1132	1167	1105	1200	1078	1139	1128	1085	1085	1212	1195	1185	1273	1186	1208	1175	1272	1213	1221	1246	1170	1218
1111	1025	1069	1021	1036	1044	1009	965	1006	1030	1028	971	1048	1083	1081	1107	1130	1105	1057	1081	1084	1129	1051	1119	1066	1132	1135	1184	1223	1182	1149	1170	1193	1128	1093	1167	1190	1125	1148	1105	1218	1194	1169	1225	1164	1175	1185	1211	1159	1139
1014	1006	1091	1066	988	1072	1050	1048	1023	1022	1021	1031	1064	1020	1064	1028	1012	1016	1057	974	1043	1020	1065	1087	1127	1121	1145	1145	1132	1110	1172	1163	1186	1133	1145	1154	1217	1163	1147	1178	1167	1171	1185	1245	1208	1197	1210	1199	1228	1159
1064	1009	1107	1106	977	1043	1023	1039	1010	985	1060	1053	1090	1032	1104	1137	1154	1045	994	1096	1094	1134	1089	1040	1068	1070	1123	1082	1160	1172	1120	1144	1131	1115	1113	1147	1171	1208	1197	1184	1139	1196	1214	1160	1248	1212	1177	1277	1202	1159
1090	1008	1052	1039	1032	1041	1007	994	1021	1032	1041	996	1021	1084	1058	1076	1084	1089	1009	1005	1031	1061	1028	1068	1057	1174	1128	1108	1141	1085	1128	1143	1140	1173	1092	1123	1182	1265	1203	1180	1161	1232	1209	1211	1155	1222	1184	1263	1196	1165
1106	1026	1044	1058	1009	1070	1068	1050	994	962	1007	932	1032	984	1038	1053	1158	1000	1033	1058	1027	1038	1079	1030	1120	1105	1139	1069	1059	1121	1137	1163	1163	1048	1091	1184	1185	1211	1169	1167	1273	1238	1139	1198	1202	1270	1300	1234	1166	1182
1057	1001	1042	1081	1019	1007	998	1041	1033	1045	1033	962	980	1009	997	1038	1084	1073	1065	1033	1039	1010	1057	1036	1104	1116	1073	1111	1085	1081	1109	1043	1067	1069	1110	1118	1092	1165	1156	1224	1217	1140	1182	1218	1251	1190	1247	1260	1245	1229
1097	1079	1033	1030	1028	1060	1044	1063	1008	996	986	959	986	1027	997	1072	1075	1112	1100	1046	990	1031	1039	1115	1100	1104	1012	1072	1084	1091	1145	1107	1108	1154	1113	1107	1245	1167	1142	1202	1190	1189	1195	1174	1241	1208	1260	1233	1134	1189
1146	1098	1022	1014	1032	1020	1000	1053	1039	1044	961	1013	1053	929	981	1051	1015	1068	1055	1053	1009	999	1027	1040	1103	1046	1118	1052	1160	1055	1122	1140	1105	1171	1076	1124	1168	1164	1162	1194	1058	1205	1147	1144	1195	1203	1159	1288	1248	1203
1136	1080	1053	1058	1015	984	1025	1040	996	1036	999	1008	1070	1039	982	1021	987	1059	1125	1046	1045	986	1028	1099	1126	1128	1053	1068	1134	1052	1043	1101	1071	1131	1079	1159	1122	1149	1165	1096	1201	1125	1171	1311	1162	1166	1173	1262	1166	1148
1120	1093	1086	981	1050	1109	1091	1050	1054	1004	1009	1010	1078	1002	1011	994	1030	1049	1097	1031	1029	951	1043	1090	1038	1062	1092	1113	1083	1083	1084	1109	1054	1156	1199	1144	1168	1143	1192	1148	1167	1155	1172	1217	1254	1154	1141	1200	1200	1256
1098	985	1035	1096	1053	1046	1052	1031	1008	1041	1039	1033	1052	1033	1060	994	1077	975	1025	1014	1082	1007	1081	1064	1133	1147	1109	1120	1087	1080	1055	1198	1071	1129	1182	1143	1112	1091	1136	1096	1186	1140	1128	1237	1221	1168	1174	1208	1213	1249
1090	1030	1050	1034	1081	1036	980	1075	1037	1020	968	1014	1017	1021	1033	1066	1027	1068	1061	1052	1015	1032	1052	1067	1057	1058	1046	1039	1117	1111	1135	1101	1099	1163	1124	1114	1146	1088	1149	1064	1150	1185	1090	1153	1226	1156	1211	1204	1233	1294
1076	969	1016	1091	1027	1032	1017	936	1057	1034	992	1064	1036	1017	1048	1072	1005	1060	1072	1052	1028	1075	1114	1117	1086	1058	1082	1073	1077	1113	1135	1050	1106	1088	1118	1188	1118	1108	1092	1152	1190	1206	1169	1192	1209	1077	1192	1167	1285	1232
1031	1039	1058	1091	1084	1032	1048	1010	1048	1010	1020	1055	1063	1027	1100	1057	1044	1003	1058	1076	1097	1052	1050	1047	1030	1082	1135	1124	1136	1092	1137	1127	1051	1116	1143	1145	1128	1064	1126	1198	1142	1190	1185	1104	1189	1222	1188	1216	1154	1258
1024	1017	1025	1063	1031	1033	1035	1044	996	989	1088	1068	1037	1015	1087	1031	1061	1049	1059	1116	1050	1103	1112	1084	1104	1119	1160	1142	1151	1068	1129	1114	1133	1148	1186	1159	1174	1153	1090	1113	1176	1127	1225	1143	1176	1130	1158	1236	1222	1238
1033	986	1042	1054	1036	1067	994	1038	968	1042	1022	1026	1022	1083	1090	1046	1040	1087	1136	1093	1066	1078	1129	1112	1078	1144	1154	1207	1108	1139	1098	1101	1112	1131	1138	1222	1154	1184	1176	1174	1189	1143	1193	1297	1243	1270	1216	1217	1265	1213
1014	1008	1037	1037	1012	927	1018	948	975	1019	1031	1092	1036	1075	1063	1059	1035	1073	1109	1046	1056	1161	1163	1142	1056	1156	1163	1233	1180	1108	1085	1141	1169	1145	1167	1154	1154	1146	1153	1099	1178	1123	1136	1161	1239	1259	1161	1209	1232	1260
984	996	1045	989	980	940	992	946	947	1028	1021	1041	999	964	1022	1042	1022	1117	1148	1131	1097	1105	1096	1087	1096	1105	1144	1141	1165	1101	1179	1200	1139	1148	1179	1187	1169	1168	1107	1135	1156	1136	1171	1185	1156	1258	1249	1189	1202	1184
1011	1018	995	996	889	1001	953	977	964	988	1042	1041	988	1028	973	1007	1105	1079	1087	1049	1114	1118	1142	1155	1083	1072	1114	1121	1138	1104	1120	1132	1167	1169	1127	1229	1136	1179	1170	1178	1126	1131	1205	1203	1219	1207	1167	1259	1244	1170
1029	923	971	1024	991	941	936	946	1010	1028	997	1005	993	957	1024	1008	1074	1075	1133	1060	1120	1162	1128	1068	1122	1112	1069	1142	1103	1128	1100	1176	1141	1201	1185	1155	1225	1179	1137	1153	1181	1154	1145	1174	1183	1194	1216	1177	1225	1173
1037	1019	1010	1016	954	964	925	991	934	1036	948	981	1034	1006	999	957	1085	1112	1106	1138	1086	1119	1161	1130	1103	1087	1092	1113	1130	1083	1133	1159	1140	1179	1177	1175	1146	1237	1137	1145	1158	1155	1203	1139	1128	1194	1215	1172	1164	1231
972	961	1048	994	962	915	920	990	1010	995	982	967	971	1039	998	1022	969	993	1052	1124	1089	1124	1132	1098	1145	1075	1142	1119	1130	1109	1109	1159	1163	1157	1234	1158	1141	1121	1113	1122	1213	1137	1152	1179	1165	1176	1175	1163	1176	1156
1088	1040	1000	993	930	915	915	925	989	938	969	996	1032	1004	1043	980	960	1111	1065	1150	1148	1079	1083	1118	1077	1097	1048	1086	1105	1109	1153	1075	1101	1161	1118	1156	1242	1110	1168	1096	1224	1116	1165	1153	1145	1163	1168	1212	1164	1216
1020	999	999	1016	967	973	984	965	915	956	980	967	967	994	987	1017	1006	1009	1070	1037	1083	1102	1126	1138	1089	1104	1107	1052	1076	1095	1122	1079	1130	1060	1150	1179	1137	1127	1097	1125	1169	1181	1145	1097	1172	1110	1215	1205	1203	1206
1006	1096	997	1018	1004	971	1023	914	943	995	968	927	1003	1005	983	970	970	985	1081	1038	1040	1053	1069	1044	1055	1063	1119	1022	1083	1072	1072	1152	1080	1009	1095	1167	1177	1207	1053	1117	1109	1147	1111	1158	1140	1159	1182	1181	1201	1132
1048	1038	1000	1001	973	992	988	916	929	932	940	979	1033	979	960	955	976	1008	1054	1054	1057	1019	1047	1034	1082	1095	1050	1090	1060	1037	1101	1100	1021	1102	1125	1125	1099	1041	1171	1089	1108	1130	1122	1074	1129	1135	1149	1138	1170	1173
1039	1003	1014	994	1009	941	960	1029	975	893	971	969	1011	967	1017	1018	1065	1008	1066	1125	1057	982	1039	1003	1041	1067	1049	1087	1141	1050	1131	1077	1147	1076	1118	1124	1115	1090	1097	1147	1092	1125	1122	1127	1044	1092	1180	1221	1208	1144
1011	1029	1009	986	968	985	1029	1030	933	969	965	959	1056	944	998	1001	1029	1042	1003	1029	1038	1091	1037	1099	1047	1053	1069	1133	1102	1066	1108	1090	1056	1019	1083	1113	1066	1118	1039	1099	1063	1121	1140	1116	1156	1118	1109	1136	1113	1131
995	998	1001	1015	978	1017	1043	934	937	972	998	1039	1014	1006	997	1049	1036	1024	1046	1015	1065	1096	1038	1089	1055	1065	1116	1037	1090	1105	999	1029	1059	1039	1113	1114	1170	1059	1101	1101	1105	1160	1038	1165	1114	1157	1172	1122	1197	1135
1040	1053	1047	1111	1014	1032	929	998	986	987	960	991	994	955	1030	1008	1017	1030	1045	1041	1012	1018	1042	1023	978	1096	1101	1106	1052	1071	1053	1067	1000	1102	1004	1116	1100	1067	1032	1102	1109	1096	1119	1095	1185	1112	1074	1123	1204	1191
1005	1009	1021	1056	931	976	910	985	957	998	981	942	1016	1020	1015	935	1034	1022	1062	1050	989	1068	1062	1059	1040	987	1088	1047	995	1062	1064	1057	1106	1094	1125	1119	1090	1110	1062	1077	1069	1118	1099	1107	1145	1126	1223	1139	1170	1126
1029	945	998	975	960	963	1000	960	932	922	987	1017	996	995	975	1033	1028	1015	1063	1071	1061	1072	1085	1052	1045	1072	1060	1070	1114	1102	1092	1044	1088	1075	1064	1116	1092	1082	1064	1080	1138	1143	1058	1159	1116	1210	1093	1100	1205	1157
1009	986	993	1003	981	992	958	993	927	992	959	986	1020	990	1030	1020	1062	1094	1011	1062	1072	1087	1016	1052	1024	1094	1066	1038	1079	1053	1109	1120	1141	1049	1128	1177	1101	1171	1152	1073	1167	1113	1176	1203	1218	1210	1111	1195	1186	1183
976	998	962	1008	976	887	984	981	917	975	1056	978	982	1027	1082	1033	998	1064	1013	1050	1088	1081	1127	1127	1088	1093	1067	1060	1161	1128	1058	1149	1129	1101	1150	1121	1163	1159	1106	1105	1147	1183	1147	1201	1167	1109	1129	1181	1235	1166
972	912	1061	964	1004	898	968	921	956	963	996	1023	1033	990	1096	1042	1061	1010	1176	1073	1109	1112	1068	1099	1021	1049	1071	1094	1181	1106	1115	1077	1104	1092	1148	1095	1149	1071	1156	1131	1117	1155	1203	1144	1210	1130	1176	1189	1160	1157
997	922	1000	1005	1014	973	963	939	949	975	987	1011	1056	1066	1038	1051	1056	1082	1121	1066	1063	1099	1064	1092	1037	1123	1163	1154	1045	1115	1076	1105	1257	1234	1080	1126	1102	1204	1153	1159	1167	1183	1123	1172	1095	1256	1207	1144	1138	1095
965	978	1008	949	902	960	935	946	942	912	972	960	1041	990	1042	992	1086	1078	1060	1046	1070	1115	1104	1079	1077	1079	1092	1090	1153	1159	1161	1103	1093	1145	1044	1109	1143	1152	1143	1132	1090	1187	1129	1174	1122	1187	1197	1093	1234	1143
968	972	989	932	909	952	997	935	894	995	948	941	934	994	1010	988	1098	1022	1022	1053	1110	1102	1015	1089	1087	1141	1089	1085	1103	1116	1118	1072	1160	1063	1133	1141	1091	1102	1153	1127	1116	1149	1150	1171	1153	1091	1193	1164	1153	1122
1016	955	934	999	928	916	935	991	947	922	968	1027	1038	982	972	1018	1105	1105	1074	1026	1065	1031	1043	1050	1034	1132	1087	1089	1087	1064	1107	1027	1075	1113	1102	1108	1102	1100	1161	1175	1216	1110	1140	1095	1133	1176	1120	1125	1091	1100
934	977	944	940	904	919	960	924	981	938	940	1018	1013	1031	986	1076	1043	1038	1057	990	1004	1079	1037	1010	1094	1108	1029	1127	1091	1070	1114	1020	1095	1131	1140	1092	1114	1107	1076	1119	1070	1120	1100	1098	1028	1105	1155	1106	1150	1121
973	1007	1022	932	944	1007	1010	902	906	978	983	1019	949	1015	949	995	1026	937	1067	1065	993	1027	994	1030	1040	1058	1042	1089	1080	1025	1050	1074	1075	1054	1066	1109	1069	1104	1097	1103	1096	1101	1127	1002	1138	1099	1150	1095	1178	1144
982	990	1001	990	1018	1004	930	946	986	976	1035	963	968	1021	1032	1049	1052	1070	1048	991	995	1011	944	997	1053	1070	1042	1020	1058	1054	1035	1094	1126	1092	1118	1004	1103	1132	1090	1072	1023	1060	1083	1115	1032	1050	1083	1105	1122	1091
966	989	969	989	952	992	950	940	994	962	1038	998	1024	1048	1012	1035	978	1029	995	1033	1060	1018	997	1058	1059	1074	1012	1033	1091	1052	1002	1053	1031	1070	1053	1087	1030	1046	1093	1068	1081	1083	1130	1079	1122	1101	1072	1117	1145	1113
1044	1021	984	940	952	930	1000	916	986	1066	994	1016	996	996	1045	1050	1044	998	1005	1035	999	1032	984	1024	1052	1024	1050	1053	1090	1023	1041	1069	1078	1039	1054	1019	1082	1015	1001	1047	1009	1038	1081	1053	1126	1140	1110	1124	1063	1093
970	972	980	977	995	1003	948	956	975	966	1024	1041	1024	1064	1012	1022	1040	1102	1040	961	1030	1007	1059	1025	1096	1077	996	1068	1034	1002	1005	1024	1066	1104	1055	1001	997	932	1061	1056	1031	1043	1082	1091	1083	1084	1090	1077	1113	1079
989	938	1022	946	945	956	979	984	951	986	1046	1034	1055	967	1020	1055	1100	1067	1026	1059	1019	978	1059	1039	1072	1026	1042	1028	1045	1110	1022	1039	1081	1073	1018	991	1042	1042	1027	1086	1068	1015	1133	1033	1100	1114	1103	1072	1074	1089
947	962	949	972	964	967	931	965	981	978	1054	1040	1046	1035	1057	1039	1042	1095	1076	1030	1049	1008	1020	1034	1087	1175	1050	1128	1066	1057	1050	1140	1110	1124	1041	944	1047	1108	1046	1047	1087	1045	1130	1079	1101	1093	1102	1062	1122	1062
925	870	990	931	985	909	960	1012	1035	1055	1042	995	1092	1059	1041	1043	1040	1127	1099	1058	1073	1090	1014	1105	1039	1111	1023	1099	1059	1038	1093	1061	1157	1052	1082	1065	1055	1015	1087	1115	1030	1060	1046	1063	1199	1083	1077	1160	1099	1105
990	914	1009	956	910	1006	979	1006	985	1030	1033	1014	1073	1028	1023	1043	1087	1073	1006	1088	1027	1072	1056	1099	1120	1058	1087	1040	1101	1040	994	1108	1119	1074	1092	998	1047	1073	1062	1104	1062	1134	1104	1044	1117	1101	1027	1116	1075	1052
991	960	978	982	896	943	945	985	1034	1020	997	1061	954	1023	1060	1034	1068	1031	1015	1067	1038	1054	1049	1097	1025	1066	1036	1126	1085	1010	1050	1116	1084	1082	1010	1048	1067	1025	1026	1095	1110	1075	1069	1043	1083	1003	1018	1073	1064	1125
992	948	984	930	951	948	935	928	1089	1017	992	956	1020	995	1002	1030	994	1058	1067	1030	1036	1026	1083	1026	1020	1062	1043	1041	1065	1081	1083	1046	1110	1119	1020	1028	1067	1040	1018	1064	1088	1044	1095	1076	1086	1069	1002	1141	1133	1152
963	913	951	981	924	986	985	987	1012	1039	1004	1109	952	1040	1020	998	999	1014	992	1085	1010	1041	1004	1036	1004	1025	1065	1030	1135	1077	1021	1059	1111	1032	1005	1050	1022	1004	1010	1007	1050	1097	1050	996	1083	1055	1059	1052	1114	1117
1007	994	979	903	939	961	965	937	988	938	1059	1010	1033	1033	1043	1053	1035	1017	1064	996	1042	1037	944	1004	1093	960	1099	1030	1019	1054	1039	1044	1029	1066	968	1027	975	1031	1045	1043	1078	1087	1080	1040	1054	1012	1103	1016	1053	1119
1039	987	936	963	907	906	973	939	1034	963	1068	1012	987	1002	1035	1066	1011	986	1019	1053	1063	1028	1027	998	1029	1012	1049	1016	1089	1097	1045	1048	1039	1095	1008	1060	1027	1033	972	1062	1055	1048	999	1002	1091	1035	1015	1001	1092	1130
980	958	963	975	980	949	951	962	974	1019	1029	1033	1018	973	1013	1006	1060	991	1055	1082	1009	1039	1039	952	1016	1040	1027	1052	1130	1018	1032	1047	1037	1041	981	998	1044	977	935	1075	965	1019	1019	1035	1099	1023	1002	1051	1082	1063
1036	983	950	969	995	984	960	1000	998	1021	1032	1093	1060	964	1024	984	1017	1021	1039	989	995	1059	993	1035	984	1100	1065	1054	970	1043	1007	1079	973	975	974	1031	1028	1047	1104	1078	1082	981	1006	1037	1054	1039	1107	1084	1090	1094
980	939	963	1010	977	981	983	971	1007	974	996	1039	970	1002	1069	1026	987	973	1107	1049	1031	1013	1013	1063	976	1062	1072	1067	1002	1014	1026	1064	1044	1006	1038	969	949	1022	1046	1089	1024	1028	1071	1107	1095	1068	1051	1061	1096	1058
895	976	1076	981	967	943	920	1044	986	1005	984	1030	1054	969	996	1011	984	1012	1075	1093	1050	1006	1030	1076	1041	1052	1070	1075	989	985	1031	1046	1045	1036	930	952	1051	1051	1040	1058	1004	1040	1067	1033	1079	1066	1139	1057	1019	1065
983	955	1051	1021	933	973	987	909	1009	982	1023	943	994	958	958	951	1062	965	982	1053	1044	1017	1078	1049	1002	1027	980	1054	1038	978	1034	1064	1029	1061	1005	1045	1011	1052	1050	1033	1046	1018	1063	1017	1063	1033	1068	1078	1075	1085
1011	915	1046	1002	970	993	932	1033	1001	1005	990	999	983	921	966	964	989	933	967	1001	984	980	973	980	995	1027	1109	1039	989	979	968	1009	1043	1082	1034	1033	1053	1063	1028	1045	998	977	1012	1060	1061	1020	1083	1065	1020	1071
1019	976	1028	996	999	912	973	1019	982	947	951	986	929	1008	936	1003	912	990	1013	998	1031	1001	1010	1009	1041	1014	1015	1001	1066	974	957	1094	1000	1023	1064	1062	1088	1076	1020	1071	1058	1078	1057	1032	1069	1050	1059	1038	1032	981
924	1041	989	1032	968	1023	985	1035	1035	941	1018	944	926	967	1054	947	952	978	1029	1054	955	1049	1012	1019	989	1018	1034	1025	1007	962	923	951	1042	990	1035	1077	1069	1083	1058	1063	987	1002	991	1067	1023	983	990	1070	990	967
1005	969	986	1013	935	996	989	1041	984	998	979	847	986	990	959	987	908	944	972	1038	1012	1032	988	1065	1052	1023	995	978	920	1009	1001	1013	1055	967	1063	1023	986	1004	1035	1048	1030	955	1067	976	1016	1006	977	1047	1005	1071
992	1050	1029	967	998	1022	972	1047	973	963	1034	975	1013	984	968	952	954	956	976	999	926	985	982	1033	1072	1001	1027	937	961	975	967	1021	990	986	1046	1029	1013	992	1061	1045	983	1071	983	1077	1014	989	1021	1036	1029	1008
945	1015	994	944	1034	964	947	938	964	996	944	963	1003	983	1013	1008	1023	1041	980	989	986	994	979	1012	949	1021	950	975	957	963	982	987	1020	1017	1006	1014	1025	1015	975	1044	1031	967	995	1015	1029	1004	1062	1050	960	997
980	970	1009	928	928	1000	975	1030	898	935	886	986	993	986	1046	980	1032	1002	1081	1002	956	987	972	1026	976	1005	999	995	977	1088	950	989	941	1005	1042	1053	1019	1074	987	1056	993	986	1046	1024	1029	1077	1078	1003	1020	992
995	985	1003	997	963	990	1027	936	941	903	938	986	948	986	934	1021	956	1022	1026	994	947	931	997	1072	1069	1047	1006	1039	934	997	1015	1051	927	1085	1024	982	992	1042	1007	1121	999	1072	1049	983	967	995	1074	998	1029	1014
938	979	949	919	1055	952	1007	912	943	942	918	917	1034	983	1015	1007	1003	921	982	964	1011	965	1017	1043	1093	1021	990	968	1007	997	1049	1002	1002	993	1021	1088	1011	1038	1067	1042	999	1036	1095	1076	1079	984	1014	1044	995	1031
957	904	912	962	1009	954	967	930	949	876	959	969	1041	964	963	964	979	979	1006	1000	947	958	969	1061	1046	1055	1007	976	963	1011	948	977	977	1012	1037	993	1089	1014	987	997	1026	988	1050	1065	989	1023	1063	998	1022	1030
997	910	930	936	950	1059	973	930	896	920	892	925	969	962	981	1009	956	974	947	991	912	949	911	978	959	1015	1074	988	1013	1051	1018	1039	1044	1043	1024	1042	1040	1043	1039	1043	1040	1037	1017	1073	993	984	1071	979	1032	1098
1011	918	930	959	983	907	952	987	896	903	920	908	935	918	934	945	932	965	931	922	941	946	1003	976	925	1037	1036	1009	945	1004	1020	1008	965	985	1023	992	1049	1019	962	1008	1046	1015	1052	1049	1086	985	1022	1044	1014	1054
943	931	950	979	906	926	964	908	917	933	861	953	909	940	930	903	931	973	957	923	948	959	956	1006	957	1010	984	963	989	935	1021	1036	984	989	990	1006	948	1041	1028	1006	1000	1045	1046	1043	1022	1038	1108	954	1064	1067
955	943	1013	929	956	979	945	974	889	945	1014	981	983	939	947	932	938	967	940	963	977	915	928	958	947	999	957	933	946	954	981	1007	986	997	947	1047	1014	1023	1017	1040	1068	981	1112	1158	1049	1035	1066	1080	1053	1041
971	931	943	949	954	905	964	983	913	921	978	936	977	981	961	907	1004	1005	959	969	959	942	945	1009	989	991	935	993	1017	1015	1041	1006	1060	960	1011	984	1040	1012	1003	1018	1048	1002	1027	1112	1120	1058	1014	1031	1033	1010
947	956	926	875	884	963	899	880	964	955	989	917	957	954	897	978	973	947	996	986	919	953	967	981	1058	987	977	981	988	985	931	954	987	1042	920	1006	980	1005	1101	1088	980	972	1030	1007	1099	1110	1135	1080	1028	991
923	941	910	903	895	957	893	860	901	922	1006	970	925	973	979	977	963	992	973	1016	1008	998	962	961	976	945	946	1006	1014	1022	941	1020	970	989	1002	1028	1046	1008	1043	995	1008	1008	1032	1080	1020	1068	1022	1051	1122	1047
879	894	963	916	874	962	889	916	941	950	941	933	885	920	925	939	965	926	992	905	937	948	996	956	918	944	1013	1042	1029	1003	989	990	964	984	1011	1033	1067	1022	1023	1025	1049	1072	1072	1040	1029	1040	1061	1032	1039	1035
932	892	877	923	883	888	897	936	895	956	955	893	893	868	952	930	935	974	947	861	907	957	971	904	958	972	1007	938	998	965	1017	1041	1029	1027	1075	1003	1007	1046	1019	1012	1052	1024	1053	1078	1072	1037	1050	1102	1098	1052
915	923	956	893	882	885	889	916	934	918	872	957	899	947	876	884	909	962	965	899	911	956	889	888	935	983	1005	943	993	945	986	995	1024	993	1024	1015	1009	1023	1051	1038	973	1095	1026	1111	1014	1051	1030	1051	1050	1067
903	996	971	942	884	877	862	911	862	943	893	888	931	928	937	894	875	948	908	908	891	942	932	913	944	923	952	936	957	981	961	1039	977	1016	1043	1017	1045	1016	1070	1028	1006	990	1082	1023	1061	1071	1094	1108	1051	1125
962	954	951	931	943	870	930	860	945	906	884	900	872	855	959	882	925	907	913	905	922	904	982	941	967	941	953	960	947	932	965	1042	976	966	1031	969	987	1055	1046	1038	1069	1031	992	1054	999	1064	1136	1075	1137	1162
918	942	968	922	855	877	947	941	888	915	893	947	899	882	942	920	876	916	881	943	975	916	914	891	949	995	976	942	987	972	983	941	983	1049	972	1000	1039	1043	1077	1020	1084	981	967	1059	1125	1083	1081	1119	1101	1098
933	925	984	901	950	933	840	880	940	910	896	948	940	910	916	824	878	889	883	873	902	905	1006	975	933	971	1007	941	979	876	970	922	1005	1001	1017	1068	1000	1068	1074	1094	1058	1053	1092	1022	1039	1091	1131	1103	1074	1132
974	930	941	943	893	902	892	845	911	895	918	903	897	890	881	952	900	872	973	932	935	1010	975	970	1006	935	977	934	960	1051	1006	995	999	1029	1034	1065	1023	1005	1061	1069	1105	1101	1026	1045	1101	1102	1184	1131	1195	1112
962	942	989	946	874	853	842	863	824	877	894	888	887	895	877	883	879	942	901	986	962	904	949	986	1009	900	955	979	986	997	1000	982	964	1116	1044	1064	1086	1055	1059	1036	1018	1074	1098	1032	1072	1126	1121	1152	1192	1152
856	894	892	899	837	889	878	843	866	776	833	810	855	841	838	892	948	934	1005	935	898	1004	969	984	917	957	940	971	1021	931	977	985	995	1080	1033	992	1067	1094	1007	1036	1049	1084	1061	1067	1094	1112	1137	1171	1140	1133
883	908	962	943	875	808	775	810	820	854	861	856	841	847	829	852	879	875	896	924	935	928	935	938	913	954	1020	985	1003	938	1027	1076	1023	1026	1054	1065	1068	1076	1047	1044	989	1019	1073	1060	1024	1106	1100	1148	1171	1098
919	916	896	872	837	835	841	855	894	891	819	855	790	889	861	855	879	897	955	909	891	949	889	931	910	970	1000	958	953	1032	950	997	965	1033	1017	1010	984	1117	1044	1042	1090	1076	1043	1056	1025	1100	1125	1126	1135	1162
905	942	884	863	813	818	851	826	879	867	879	897	842	822	866	884	875	896	917	848	851	886	917	946	960	948	982	934	997	978	957	1037	1031	997	996	982	973	981	1040	1091	1060	1030	1112	1051	1119	1038	1122	1087	1122	1104
877	897	879	829	867	837	877	812	876	873	859	849	832	876	917	850	841	896	835	948	919	913	909	909	968	944	944	949	971	963	968	1036	1027	975	1026	1004	947	960	1032	1058	1046	1040	1035	1023	1103	1106	1128	1097	1023	1093
909	873	877	908	867	856	841	826	838	870	896	919	891	850	902	942	897	853	863	909	838	907	867	930	955	955	1001	930	988	956	981	1037	1018	1067	1036	996	979	938	963	993	1061	1034	1034	1056	1072	1106	1098	1133	1099	1120
911	853	899	876	826	850	832	892	807	783	845	879	874	847	875	871	930	860	911	934	918	842	951	895	880	964	932	960	997	1044	935	1060	1000	1010	1018	1003	1019	1002	991	1008	1094	1081	1051	1072	1153	1059	1143	1078	1169	1067
933	821	857	854	848	826	845	823	823	888	856	900	813	853	899	858	923	892	936	859	902	927	909	920	941	925	949	997	1000	1031	971	1014	984	1052	1084	952	1026	1015	1008	1051	1102	1015	1121	1094	1062	1092	1124	1106	1137	1118
844	807	829	818	837	807	816	829	834	847	855	838	833	840	891	901	907	840	893	861	940	911	908	915	970	970	922	958	946	953	966	1036	937	1061	1022	1031	962	1056	1060	1006	1081	1050	1079	1065	1079	1094	1062	1134	1152	1156
876	840	817	804	809	803	810	796	781	867	809	812	825	903	865	916	823	908	853	861	940	933	970	965	943	983	1001	950	1022	1017	1013	1049	989	986	1010	997	1018	1041	1085	1078	1058	1032	1069	1142	1108	1118	1095	1067	1156	1155
889	846	829	868	871	797	845	801	778	786	820	873	898	904	919	841	821	870	848	850	870	938	969	934	972	948	1018	932	906	966	970	1041	1013	988	1012	1039	966	1023	1039	1060	1151	1065	1131	1106	1108	1067	1113	1167	1061	1088
890	819	831	824	826	789	797	762	853	852	839	809	827	848	877	862	892	876	806	889	894	931	921	900	977	930	948	995	963	967	987	1025	1011	962	1017	1014	970	1077	1037	1053	1056	1027	1001	1067	1078	1092	1050	1114	1094	1082
849	832	837	837	825	824	817	841	784	841	804	774	890	839	938	834	840	800	884	892	915	940	918	957	982	966	957	945	957	957	1026	1022	1031	961	973	1011	1084	1090	1026	1053	1068	1104	1073	1092	1023	1117	1064	1144	1107	1073
853	819	850	848	784	791	846	820	850	864	859	840	820	878	856	853	870	849	887	857	891	897	969	925	912	993	960	976	947	906	971	1006	1033	1022	991	1035	1046	1098	1022	1068	1052	1096	1056	1089	1078	1090	1096	1105	1180	1106
816	852	910	786	812	817	789	860	812	794	814	838	904	820	888	872	857	894	839	925	952	941	969	954	946	978	970	989	880	983	975	991	961	1075	1023	1051	1039	1065	1037	1123	1053	1058	1114	1138	1096	1086	1121	1140	1147	1084
812	792	866	858	843	810	755	810	784	809	810	838	796	859	860	883	887	874	867	911	916	991	947	949	929	948	936	928	918	982	906	1030	1077	994	967	1051	1060	1096	1092	1088	1039	1127	1073	1113	1083	1107	1099	1132	1095	1125
845	801	809	851	842	790	815	797	863	821	823	816	821	841	818	896	875	870	861	917	967	914	962	924	956	955	1009	939	982	979	1002	972	1034	1032	1064	1014	1036	1057	1124	1017	1083	1120	1072	1081	1077	1137	1043	1163	1101	1184
798	857	833	803	850	820	801	784	821	806	796	838	816	820	842	868	873	855	896	898	937	863	976	898	946	892	900	980	1031	989	1045	1009	995	1071	1084	1073	1024	999	1052	1118	1060	1095	1097	1044	1026	1087	1060	1099	1047	1112
829	812	798	741	822	830	841	833	844	798	855	832	855	850	842	881	861	863	926	900	911	916	951	1006	947	904	895	957	986	1020	1008	1040	1012	984	1025	1021	1022	996	1061	1091	1034	1078	1131	1069	1023	1082	1079	1086	1083	1077
875	784	808	839	763	824	804	799	822	825	819	875	858	844	903	838	872	839	894	910	911	901	950	932	960	1007	919	928	987	1019	1004	989	986	1040	1044	1024	1031	1080	979	1032	1133	1072	1096	1091	1091	1117	1057	1113	1114	1068
857	773	812	781	786	788	789	866	791	815	804	833	872	867	886	864	887	931	926	942	899	932	931	941	971	905	955	950	978	970	959	1060	1015	1039	1052	1076	997	1036	1023	1081	1061	1065	1063	1015	1131	1091	1051	1087	1126	1162
829	799	759	801	769	803	792	795	792	816	843	819	856	833	877	844	924	944	896	947	923	917	939	1016	922	954	977	1004	1001	1060	987	1041	1078	1086	1034	1049	1022	989	994	1063	1109	1017	1079	1153	1085	1148	1099	1027	1123	1142
850	764	745	753	840	755	770	779	866	832	831	835	866	841	826	894	918	871	859	880	933	972	930	897	969	986	945	962	1064	1029	1011	1060	1092	1029	1005	993	1033	1052	1008	1041	1023	1069	1051	1089	1204	1072	1059	1124	1129	1053
813	824	782	784	818	757	834	828	786	864	817	790	848	859	919	808	894	901	914	909	884	937	924	992	975	1036	997	956	993	969	972	1084	1076	1030	1061	996	1060	1047	1095	1031	1029	1045	1121	1053	1088	1088	1020	1107	1166	1166
806	771	851	816	798	801	807	771	840	807	866	845	835	857	841	856	874	879	919	907	901	920	934	986	1010	995	951	999	994	993	1018	1033	1042	997	1047	1039	1024	1085	1036	1005	1048	1087	1101	1115	1044	1039	1097	1130	1082	1143
783	820	814	796	803	792	797	816	811	795	790	858	805	834	883	854	918	841	878	926	953	945	932	934	944	990	931	942	954	984	992	1095	978	987	1002	1035	1055	1043	1074	1082	1024	1015	1079	1128	1091	1046	1048	1031	1109	1107
800	778	835	744	763	845	800	819	793	823	813	852	835	852	874	847	859	889	864	980	912	986	979	928	906	957	974	911	986	951	938	1005	982	988	946	1071	1017	1086	1026	1114	1164	1113	1066	1013	1052	1052	1094	1033	999	1052
856	751	788	805	796	805	797	802	785	759	801	872	824	893	874	867	885	921	869	886	924	902	932	912	924	908	922	992	999	888	973	1015	960	1044	1014	1038	1018	1045	1089	1053	1055	1091	1008	1058	1070	1058	1103	1115	1081	1045
843	817	806	809	787	838	789	804	768	806	770	844	870	821	864	871	829	879	880	877	892	931	931	934	960	963	945	943	973	996	1009	998	1001	1010	1000	1044	1021	1006	1033	1070	1112	1038	1059	1069	1043	1049	1141	1045	1046	1058
818	811	819	822	813	773	834	829	790	863	800	861	847	856	879	851	837	953	892	910	891	1006	861	925	909	930	940	930	999	969	1003	969	990	1112	1026	1030	1058	967	1088	965	1119	1050	1040	1078	1137	1097	1089	1083	1055	1057
839	846	822	778	843	802	765	839	810	926	869	832	875	876	851	856	898	850	891	919	924	908	889	964	951	944	969	982	1032	1031	1017	1020	1015	1002	985	1035	1042	1079	1061	996	1054	1067	1052	1052	1071	1121	1048	1060	1084	1046
837	826	808	841	788	794	803	809	818	822	805	827	864	868	900	832	861	860	946	847	953	909	897	977	973	899	934	1013	973	1000	983	972	1030	997	1052	986	998	1073	1096	1071	1050	1069	996	1119	997	1122	1028	1013	1041	1067
763	760	812	809	759	822	773	837	799	787	811	865	856	842	864	845	818	935	885	864	859	872	960	928	915	921	919	1001	1008	968	995	977	967	1003	958	920	971	959	1060	1068	1112	1066	1033	1016	1018	1049	1006	991	1079	1052
828	767	794	882	807	780	784	853	840	824	808	813	859	897	880	848	913	799	893	864	879	960	949	962	968	957	1004	1041	1001	934	953	962	953	1015	1012	921	922	935	1031	1118	1049	1007	1027	1084	1051	1003	1033	1046	980	1064
778	790	766	846	839	837	838	818	836	826	812	832	841	821	881	857	835	886	907	901	887	932	956	972	951	949	1008	1002	968	964	928	930	963	1009	953	928	916	913	1021	1084	1052	1046	1009	1071	996	1039	986	1009	1042	1021
759	784	802	841	774	828	823	859	843	834	839	828	826	842	886	897	839	931	846	864	924	989	987	947	982	936	1039	997	980	914	910	992	965	978	948	890	947	985	930	1067	1041	988	1023	958	997	1019	950	1002	1064	1059
789	732	835	823	832	836	807	799	811	852	787	880	853	870	872	886	890	871	894	869	899	961	896	929	941	941	983	965	1001	920	934	976	958	935	957	906	954	965	989	1078	1049	1021	1046	996	967	941	1032	1015	1000	1052
813	809	788	834	772	792	763	831	790	865	858	849	864	865	903	986	911	893	860	855	928	950	958	907	913	945	1003	1034	1010	895	909	1000	949	984	962	870	972	985	997	1034	1087	1041	1023	1004	955	979	953	1020	988	982
789	788	783	807	824	806	758	827	842	752	809	831	852	893	820	903	930	901	882	816	920	921	897	882	937	935	938	932	1073	1025	1014	970	920	1001	905	961	1000	988	1032	975	1033	996	1017	986	976	963	1006	989	1010	978
812	825	770	812	800	789	798	820	826	778	824	862	831	846	820	878	993	873	938	858	956	930	985	940	960	900	943	922	1013	985	1019	944	925	991	956	1026	1051	991	1021	1018	955	1051	1023	1050	980	927	979	1001	990	972
823	807	820	740	810	787	782	823	806	852	802	803	915	811	900	893	939	941	927	988	942	960	901	936	929	943	910	932	903	1016	1013	1040	996	974	997	963	1032	1070	944	941	933	1044	984	1018	1025	966	967	984	980	966
814	774	825	787	830	779	780	786	807	773	835	848	868	831	864	947	899	909	895	894	932	952	998	955	952	925	913	892	983	982	955	989	955	998	998	995	1031	1001	987	940	1014	974	1066	1017	972	1002	899	969	1005	970
830	807	762	790	799	808	846	769	838	851	838	872	813	891	909	907	867	892	906	890	935	921	979	942	931	903	876	945	985	898	973	1014	956	1038	970	978	1017	965	960	967	993	1013	992	1030	967	901	977	1001	951	954
813	822	800	756	779	772	867	837	807	861	855	848	860	881	880	878	956	881	920	931	929	923	926	928	1016	937	922	888	978	962	946	914	966	952	923	915	1015	984	924	961	1009	980	976	1004	934	953	933	994	990	913
856	818	815	826	750	808	811	820	872	804	892	883	823	833	845	904	827	853	920	909	952	965	910	941	975	930	1004	920	898	940	922	953	845	948	962	945	981	987	980	1044	987	1023	938	914	916	1008	933	920	966	898
763	780	750	739	804	806	784	804	830	849	831	848	799	891	843	882	876	891	917	956	935	925	921	955	1021	926	952	959	967	945	940	996	983	1031	974	874	957	995	945	926	925	962	962	921	966	946	955	949	957	963
850	744	748	830	800	813	807	825	903	881	853	822	844	857	924	870	874	860	957	976	927	944	941	948	937	982	970	892	938	923	980	984	1014	945	924	976	985	921	937	1003	954	973	954	981	929	981	935	946	919	959
830	795	799	782	829	810	789	756	870	821	865	839	832	894	805	854	875	937	920	928	916	889	926	950	970	920	893	936	923	933	918	928	967	991	967	875	951	998	915	945	975	916	900	902	869	965	923	947	932	1004
870	803	807	788	793	829	806	829	835	865	890	811	840	853	916	841	889	902	892	932	923	844	908	954	929	937	945	995	952	959	978	879	953	981	931	985	870	968	904	922	940	902	853	874	945	972	990	1005	896	907
845	840	870	786	750	852	833	749	850	872	884	844	859	871	889	911	830	851	869	913	926	953	905	998	880	896	912	936	895	866	912	914	955	949	968	944	968	898	970	882	938	912	926	910	890	944	985	891	858	934
810	803	876	823	755	793	810	883	830	855	864	846	876	877	962	900	878	871	858	948	860	899	969	964	901	946	869	920	890	969	886	922	1017	930	958	929	865	923	891	920	899	918	926	922	929	907	928	992	908	871
851	815	853	834	829	781	829	818	894	882	875	833	833	882	896	903	878	863	930	929	936	935	1009	926	976	920	935	977	980	891	936	983	927	958	914	958	980	913	917	937	867	965	892	922	904	928	879	912	872	877
886	836	825	823	791	729	786	817	840	866	881	862	908	908	895	894	904	878	904	1009	966	933	1031	930	945	872	938	1035	909	943	992	971	941	887	933	981	988	947	980	910	896	904	909	949	901	915	912	946	906	886
853	870	856	854	854	797	803	782	927	833	917	929	857	905	860	895	891	930	907	922	912	959	1065	897	928	927	950	978	988	915	947	956	948	920	958	932	892	947	917	875	920	895	866	960	932	917	961	919	895	936
917	873	835	771	776	866	765	854	853	862	896	948	858	883	882	904	914	900	943	918	877	957	950	999	948	941	972	987	972	936	954	937	946	881	908	948	904	944	862	882	899	896	935	949	905	867	888	893	931	882
876	927	877	816	814	833	817	864	870	885	890	905	857	858	926	891	890	877	868	919	925	903	914	902	874	897	949	987	962	886	904	914	902	896	930	900	970	895	888	923	915	874	902	928	886	946	919	897	889	909
854	900	897	822	809	906	831	847	895	839	862	909	915	931	923	909	895	882	877	834	889	870	898	946	893	904	898	944	953	887	897	942	931	870	958	922	911	868	863	875	812	897	849	879	978	915	907	902	900	936
839	854	906	809	811	867	900	799	866	861	899	862	820	914	909	832	941	949	847	871	867	922	929	882	920	890	921	931	916	954	901	907	936	869	940	921	913	951	886	909	850	871	893	918	923	972	894	908	914	887
792	838	890	858	752	770	789	740	900	883	874	895	885	851	930	924	923	971	882	881	913	902	895	919	868	894	900	889	868	907	908	864	965	951	856	923	860	936	926	889	827	910	869	929	897	888	937	905	882	812
818	872	901	819	786	859	829	757	847	868	839	899	918	876	999	881	961	991	942	890	916	958	880	889	882	881	863	940	870	907	912	974	921	834	894	936	953	917	851	943	859	857	843	818	842	921	913	857	811	857
797	867	884	828	782	827	879	812	866	932	839	904	888	912	865	914	959	880	926	923	897	985	932	907	892	903	900	863	937	895	869	957	870	825	848	838	888	897	814	850	809	872	823	864	919	927	888	886	890	870
782	890	865	792	860	888	899	852	915	867	864	944	891	832	838	874	944	890	913	883	933	839	898	911	873	967	842	936	936	897	902	882	905	890	819	843	872	909	911	814	869	855	863	877	827	845	870	871	879	857
819	902	867	806	825	899	852	848	912	924	819	914	867	869	881	855	904	935	839	939	872	909	970	929	947	911	937	952	862	917	915	877	922	883	878	867	870	890	849	865	839	882	846	860	876	874	900	892	932	856
798	940	931	853	864	951	848	822	866	891	841	902	873	847	883	862	852	902	844	851	952	889	895	907	960	912	997	901	898	878	1001	921	885	874	868	898	875	831	898	888	879	898	839	813	838	916	873	902	856	855
817	911	865	813	878	895	854	810	880	865	832	916	845	886	880	874	912	944	888	929	957	953	915	904	935	938	969	905	919	858	936	911	902	888	827	870	885	902	883	840	911	855	817	869	841	857	851	872	895	865
871	893	897	829	833	913	821	854	895	863	911	902	856	869	891	920	905	898	888	901	895	927	909	882	874	855	886	886	926	839	903	885	881	904	878	873	876	802	875	839	876	842	827	830	866	848	853	850	847	879
853	806	771	836	865	874	833	873	805	849	905	920	830	868	863	885	899	860	882	881	948	905	908	881	884	952	859	850	835	945	905	867	910	856	801	825	829	808	819	831	825	789	863	771	822	792	842	845	877	851
857	839	778	845	896	867	844	815	797	887	862	935	872	951	897	887	868	931	907	933	869	968	882	902	846	933	858	891	876	891	871	887	909	817	943	849	861	848	882	855	807	853	765	803	830	866	817	915	825	860
770	765	751	817	873	901	846	876	912	881	875	880	864	927	919	945	910	954	898	931	920	959	892	861	867	831	894	849	862	857	882	911	834	850	833	877	838	832	915	864	836	882	818	844	853	901	804	816	857	842
729	781	854	884	897	865	894	899	876	882	936	851	865	930	937	949	866	895	849	935	910	937	939	943	894	852	897	866	918	883	867	908	897	858	865	842	873	925	896	888	831	874	879	872	834	913	834	842	853	842
739	774	818	884	873	835	870	894	884	857	881	895	861	956	943	863	840	851	940	948	906	954	890	915	925	902	878	933	847	876	966	887	896	816	890	877	899	852	793	892	826	857	861	862	896	850	838	802	851	825
818	828	786	829	807	888	841	856	873	931	907	845	924	912	945	920	930	895	870	931	892	884	905	998	953	951	898	895	894	897	958	883	862	901	886	892	895	830	840	891	941	880	845	820	861	867	825	798	811	886
846	815	814	825	835	850	824	891	900	886	882	837	869	907	963	966	929	934	939	918	921	880	952	931	931	956	919	877	878	874	901	914	897	848	906	886	901	840	840	846	927	865	859	787	826	816	847	809	829	793
942	862	792	802	823	792	829	792	856	821	808	854	822	862	926	932	895	854	890	885	919	830	923	905	943	852	886	841	913	866	860	851	880	871	820	841	873	813	866	851	804	811	828	820	817	784	792	771	785	802
[truncated: 920 more columns]
