# Supplementary material for: Spatial Resolution and Refractive Index Contrast of Resonant Photonic Crystal Surfaces for Biosensing
Source: IEEE Photonics J. Author manuscript; Available in PMC 2015 Sep 7. (PMC4561521; doi:10.1109/JPHOT.2015.2435699)
Supplement: fig2_data [file NIHMS64775-supplement-fig2_data.gz › Volumes/graham/MacBook_backup/PhD_folder_2015_06_02/paper_improvements/IEEE_J_Photonics/final_files/data_files/fig2/ref/ref3.csv]

6528	5862	6129	6280	6390	6436	6349	6401	6297	6368	6388	6590	6697	6678	6746	6799	6634	6676	6757	6963	6906	6682	6479	6423	6454	6572	6775	6776	6705	6720	6773	6625	6635	6679	6684	6524	6740	6968	7041	7094	7035	7130	7105	7255	7193	7282	7295	7356	7446	7404
6960	7159	7649	7708	7516	7089	6887	6776	6720	6778	6977	7370	7493	7449	7174	7103	7246	7385	7446	7651	7390	7113	6874	7028	7114	7402	7483	7381	7270	7183	7314	7310	7522	7274	7254	7366	7634	7814	7789	7660	7515	7411	7724	7791	7813	7883	7942	8274	8182	7856
7168	7279	7525	7608	7271	6959	6738	6670	6895	6742	7065	7308	7333	7099	7129	7205	7190	7417	7494	7387	7363	7164	7025	7043	7230	7598	7671	7672	7630	7551	7443	7718	7605	7487	7442	7668	7813	7869	7538	7495	7065	7495	7446	7571	7757	7934	7925	8066	7807	7867
7593	7571	7654	7266	7153	6802	6758	6906	6901	7070	7272	7303	7199	7208	7220	7371	7187	7328	7324	7310	7257	7199	7295	7313	7677	8097	7857	7778	7665	7677	7713	7510	7644	7319	7545	7751	7831	7824	7542	7398	7409	7294	7446	7378	7490	7691	8102	7975	7861	7748
7563	7534	7407	7256	6976	6899	6997	7175	7355	7346	7410	7526	7401	7154	7091	7254	7145	7372	7337	7412	7518	7449	7604	7773	7758	8170	8059	7775	7962	7892	7657	7560	7558	7511	7613	7683	8056	7707	7284	7382	7272	7387	7225	7258	7597	7596	7809	7949	7762	8023
7642	7556	7402	7332	7105	7250	7543	7691	7849	7716	7688	7501	7472	7251	7451	7212	7162	7253	7331	7504	7343	7538	7875	8010	8185	8182	8021	7909	8003	8094	7832	7865	7479	7523	7798	7719	7694	7486	7226	7525	7526	7339	7363	7335	7335	7480	7564	7759	7979	8031
7829	7587	7253	7316	7296	7590	7705	8034	8248	7989	7905	7623	7617	7468	7383	7473	7544	7539	7345	7503	7697	7950	7962	8199	8035	8063	7888	7943	7978	8197	7952	7955	7635	7621	7907	7657	7560	7498	7252	7407	7451	7559	7264	7420	7187	7351	7440	7769	8087	8544
7703	7334	7273	7286	7460	7869	8049	8296	8167	8106	7987	7848	7909	7857	7987	7779	7737	7679	7750	7540	7797	7832	8158	7898	7622	7809	7598	7866	8026	8005	8051	7995	7941	7793	7883	7444	7398	7317	7379	7506	7356	7374	7500	7193	7207	7011	7359	7607	8297	8522
7579	7193	7287	7379	7819	8039	8253	8068	8123	7841	8063	8285	8004	8334	8259	8039	7866	7885	7792	7856	7865	7930	7873	7722	7594	7385	7499	7933	7982	8123	7961	7843	7706	7937	7609	7548	7350	7383	7605	7496	7224	7424	7358	7388	7301	7254	7251	7547	8207	8565
7557	7328	7355	7735	7964	8147	8228	8068	8064	8185	8414	8522	8595	8598	8414	8260	7960	7952	7846	7885	7767	7645	7448	7143	7157	7295	7606	7763	7880	7948	7681	7968	7952	7873	7733	7439	7289	7413	7665	7618	7328	7233	7527	7346	7247	7229	7364	7614	7937	8150
7935	7640	7835	7937	7864	7982	7757	7633	7825	8237	8189	8265	8715	8427	8613	8123	8013	7683	7811	7762	7622	7455	7099	7054	7240	7478	7702	7745	7590	7760	7523	7645	8004	7628	7306	7479	7381	7473	7561	7370	7547	7405	7568	7400	7307	7383	7463	7652	7898	7964
8198	7812	7865	7909	7836	7748	7702	7503	7792	8086	8053	8382	8555	8274	8194	8166	8065	7821	7710	7542	7463	7330	6976	6807	7080	7474	7441	7358	7246	7332	7483	7566	7558	7467	7471	7407	7589	7611	7595	7398	7395	7496	7594	7627	7655	7652	7284	7710	7610	7683
8336	8305	8134	8074	7699	7422	7524	7541	7682	7813	7774	8259	8038	7934	7942	7925	7604	7965	7768	7468	7422	7152	7290	7125	7360	7603	7234	7133	7140	7314	7404	7272	7393	7251	7442	7675	7841	7797	7384	7449	7666	7634	7653	7770	7717	8031	7652	7533	7492	7509
8443	7961	7920	7718	7537	7414	7472	7483	7353	7320	7778	7466	7445	7573	7462	7655	7540	7578	7425	7705	7583	7219	7400	7469	7382	7231	7070	6949	6965	7339	7264	7223	7082	7369	7645	7818	7772	7597	7552	7683	7573	7713	7680	7898	7767	7788	7815	7617	7439	7402
8162	7797	7612	7743	7654	7694	7800	7737	7640	7566	7472	7306	7058	7349	7347	7330	7513	7471	7527	7696	7617	7622	7605	7402	7350	7017	6932	6838	6905	7129	7291	7074	7092	7271	7502	7511	7752	7452	7589	7666	7742	7793	7625	7805	7766	7985	7773	7348	7385	7470
7863	7743	7570	7630	7770	8052	7966	7948	7614	7437	7236	6969	7017	7099	7137	7179	7400	7351	7514	7646	7677	7731	7742	7398	7123	6765	6840	6864	7008	7005	7110	7134	7263	7421	7552	7418	7590	7513	7756	7717	7727	7594	7724	7689	7680	7866	7649	7287	7352	7463
7814	7469	7591	7758	8226	8314	8089	7992	7605	7403	7002	6828	6992	6679	6918	6755	7002	7324	7250	7274	7535	7463	7332	7124	7009	6992	6931	7032	7139	7141	7076	7295	7565	7476	7565	7630	7332	7619	7717	7628	7662	7644	7476	7656	7867	7596	7384	7255	7459	7190
7541	7420	7744	7964	8230	7996	8307	7981	7553	7283	6922	6825	6702	6572	6757	6788	6769	7065	7251	7546	7430	7494	7229	6992	7010	7145	7028	7089	7393	7192	7209	7418	7510	7405	7463	7351	7422	7430	7634	7693	7536	7571	7422	7583	7360	7281	7312	7309	7263	7112
7681	7787	7704	8160	8139	8253	8304	7748	7574	7357	7036	6943	6810	6775	6712	6759	7030	7107	7162	7179	7280	7397	7076	7116	6985	7153	7316	7201	7293	7322	7360	7294	7149	7248	7162	7188	7533	7508	7545	7627	7323	7508	7500	7468	7116	7150	7311	7372	7142	7152
7780	7724	8002	8119	7930	8036	7996	7817	7618	7381	7397	7097	6871	6819	6674	6918	7112	7023	7210	7274	7157	7372	7374	7522	7208	7227	7300	7354	7128	7292	7265	7305	7095	7125	7111	7410	7529	7420	7418	7597	7684	7494	7293	7023	6931	7186	7258	7383	7146	7061
8035	7712	7622	7732	7659	7769	7785	7637	7637	7561	7367	7155	7153	6968	7037	7157	7224	6943	7184	7026	7215	7338	7495	7394	7467	7376	7285	7258	7092	7328	7269	7096	6896	6959	7291	7347	7416	7229	7306	7347	7517	7261	7192	6910	6926	7049	7096	7179	7327	7113
7923	7552	7250	7206	7235	7462	7643	7573	7519	7462	7412	7475	7315	7119	7161	7051	7051	6772	7042	7143	6864	7223	7332	7521	7689	7322	7236	7224	7194	7091	7050	6988	6884	7021	7357	7205	7178	7155	7145	7420	7624	7381	7282	6791	6843	7066	7035	7164	7342	7388
7421	7470	7113	7220	7129	7358	7392	7668	7508	7507	7539	7668	7332	7301	7326	7284	7068	6999	6923	7033	7233	7227	7616	7574	7568	7376	7257	7004	7187	7090	7090	6951	6954	7357	7142	7192	7227	7223	7439	7256	7738	7457	7251	7231	7242	7246	7192	7234	7316	7387
7207	7005	6763	7070	7241	7322	7211	7317	7634	7464	7621	7681	7647	7606	7442	7438	7259	6981	7047	6958	7202	7565	7320	7239	7181	7174	7292	7108	7096	7010	6883	7014	7140	7237	7272	7125	7093	6947	7219	7561	7721	7377	7582	7532	7322	7446	7395	7506	7545	7628
7200	6885	7156	7160	7180	7096	7088	7247	7230	7562	7460	7403	7566	7514	7482	7290	7220	7122	7272	7343	7216	7570	7239	7196	7023	7232	7070	7098	7021	6752	6948	7003	7189	7046	7298	7040	6969	7013	7045	7436	7566	7747	7895	7649	7449	7335	7347	7586	7567	7597
7240	7273	7511	7324	6971	7005	6952	6952	7133	7185	7152	7152	7239	7320	7253	7330	7179	7226	7310	7125	7098	7101	7075	6987	6973	7014	7237	7168	6986	6798	6790	6839	7016	7047	6741	6877	6972	7010	7311	7439	7746	7826	8126	7909	7647	7469	7547	7523	7671	7710
7666	7660	7428	7181	7088	6864	6814	6987	7018	6908	6959	6862	6858	7096	7186	7072	7174	7478	7426	7174	7108	6850	6773	6888	7005	7339	7215	7134	7068	6973	6837	6614	6727	6810	6936	7152	6870	7203	6971	7451	7927	7983	8058	7766	7805	7879	7853	7674	7673	7478
7950	7718	7525	7213	7070	6891	6964	6894	6721	6792	6711	6765	6883	6903	7025	7088	7327	7174	7193	7134	6998	7009	6921	7012	7142	7419	7247	7298	7296	6917	6669	6628	6520	6752	6967	7221	7174	7066	7153	7533	7968	8058	8025	7756	7880	7785	7930	7732	7575	7250
7734	7461	7455	7065	7188	6888	6912	6725	6786	6731	6676	6875	6940	7236	7341	7262	7322	7307	7131	7047	7226	7165	7081	7129	7281	7228	7307	7300	7220	6904	6669	6504	6623	6793	7064	7257	7041	6986	7299	7375	7811	7849	8065	7872	8134	8119	7958	7689	7636	7077
7872	7336	7247	7237	7164	7211	6959	6733	6609	6536	6711	6633	6769	6867	7056	6934	6946	7109	7106	7173	7165	7089	7316	7366	7426	7422	7321	7366	7202	7096	6735	6873	6803	7178	7311	7253	7212	7352	7288	7408	7530	7750	7907	8084	7961	7914	7451	7650	7230	7306
7341	7470	7438	7511	7339	7001	7096	6884	6504	6507	6778	6621	6795	6852	6917	6789	6983	6936	7002	7272	7471	7475	7519	7309	7245	7431	7726	7576	7474	7012	6912	6835	7038	7201	7114	7185	7098	7025	7200	7205	7173	7428	7673	7910	7836	7779	7668	7612	7367	7144
7577	7363	7408	7637	7562	7014	6989	6990	6975	6826	6936	6709	6905	6587	6809	6775	6795	6984	7065	7336	7359	7353	7084	7160	7043	7408	7375	7493	7303	7191	7196	7115	7220	7131	7168	6991	7153	7243	7102	7049	7312	7513	7403	7691	7626	7781	7454	7729	7352	7411
7470	7605	7442	7430	7432	7016	7090	7214	7006	7147	7137	6760	6531	6655	6775	6718	6888	7107	7416	7106	7113	6983	7081	7166	7006	7205	7443	7417	7465	7309	7532	7420	7034	7255	7052	7228	7322	7103	7115	7163	7252	7302	7367	7384	7376	7685	7736	7727	7331	7477
7509	7415	7449	7379	7260	7407	7330	7386	7289	7148	6938	6717	6660	6680	6860	7000	7121	7002	7084	7007	7021	7071	7136	7125	6993	7217	7162	7566	7557	7674	7549	7454	7205	7261	7233	7009	7104	6985	7004	7269	7353	7198	7431	7651	7308	7767	7591	7459	7280	7401
7684	7308	7422	7350	7292	7403	7217	7169	7234	6995	6909	6921	6898	6800	6988	7024	7002	6983	7044	7030	6863	7107	7122	7040	7099	7167	7410	7490	7772	7797	7537	7411	7312	7164	7332	7176	7269	7071	7234	7189	7190	7230	7189	7535	7322	7642	7498	7666	7324	7466
7651	7535	7599	7288	7256	7164	7095	7061	7035	7018	6925	6955	6893	7088	6892	7118	6901	6957	7071	7062	6993	7217	7234	7151	7012	7115	7150	7539	7592	7611	7543	7158	7337	7291	7209	7239	7175	7284	7305	7574	7409	7274	7465	7645	7428	7566	7445	7431	7406	7388
7844	7712	7638	7318	7236	7041	6951	6894	6918	7044	7018	7064	6976	7017	6868	6784	6930	6983	6997	7163	7215	7323	7222	7345	7070	7192	7400	7408	7402	7442	7251	7258	7288	7269	7344	7175	7383	7553	7585	7639	7477	7800	7591	7587	7596	7635	7446	7737	7264	7337
8061	7775	7553	7400	7117	6724	6707	6892	7094	7129	7164	6970	6926	6927	6562	6740	6910	6943	7104	7222	7432	7278	7326	7040	7337	7242	7246	7132	7124	7357	7250	7182	7497	7293	7407	7519	7633	7450	7339	7532	7533	7478	7774	7638	7574	7505	7334	7415	7141	7157
8080	7545	7487	7217	7063	6783	6816	6919	7050	7014	7008	6767	6477	6554	6435	6803	6606	6978	7013	7397	7587	7310	7457	7489	7211	7139	6992	7137	7099	7240	7179	7260	7079	7336	7310	7479	7538	7384	7520	7410	7574	7589	7643	7616	7666	7527	7183	7059	7127	7371
7967	7763	7432	7211	7079	6913	7082	7058	6826	6877	6677	6524	6326	6501	6557	6589	6656	6732	7082	7263	7616	7705	7449	7569	7430	7220	7036	7174	7265	7458	7211	7242	7043	7300	7033	7393	7394	7529	7390	7395	7493	7534	7517	7724	7459	7526	7153	7112	6994	7363
8040	7595	7679	7704	7442	6950	6882	7044	6748	6660	6652	6558	6514	6549	6343	6565	6587	6779	6918	7311	7528	7765	7749	7697	7427	7289	7382	7290	7276	7307	7006	7014	7093	7096	7095	7305	7247	7347	7568	7660	7528	7509	7522	7473	7496	7282	7243	7085	7131	7114
8243	7902	8002	7642	7345	7155	7124	6915	6794	6780	6715	6413	6654	6586	6467	6376	6519	6608	6910	7222	7376	7525	7731	7679	7437	7675	7679	7427	7724	7336	7399	7426	7076	7140	6928	7212	7217	7260	7412	7381	7149	7164	7401	7298	7311	7022	7071	6972	7293	7184
8237	8142	7814	7660	7440	6986	7059	7079	7022	7097	7118	6956	6764	6785	6563	6454	6685	6714	6775	7165	7415	7422	7723	7913	7799	7766	7670	7651	7601	7459	7201	7119	6912	7044	7111	7095	7362	7238	7190	6964	7188	7013	7377	7182	7230	7276	7289	7128	7150	7087
8185	7812	7854	7526	7277	7030	7136	7411	7519	7236	7432	7283	7092	7021	6901	6782	6699	6534	6873	6949	7052	7455	7783	8140	7977	7922	7791	7794	7608	7502	7367	7197	7195	6921	6827	7212	7331	7158	6940	6978	7065	6965	7209	7100	7328	7220	7371	7042	7255	7105
8189	7785	7848	7560	7361	7376	7316	7453	7620	7387	7531	7363	7266	7097	6768	6845	6518	6701	6599	6599	7003	7521	7881	7928	7843	7764	7615	7603	7563	7759	7484	7049	7054	6962	7029	7270	7229	6953	7122	7217	7052	7274	7209	7296	7386	7295	7349	7167	7105	7269
7911	7899	7693	7691	7392	7488	7500	7507	7421	7540	7530	7671	7532	7269	7189	6951	6582	6630	6553	6823	7045	7389	7516	7755	7575	7606	7591	7653	7419	7544	7416	7295	7218	7121	7178	7039	7099	7223	7083	7281	7213	7394	7381	7426	7542	7293	7192	7307	7297	7460
7981	8079	7860	7738	7573	7385	7402	7480	7554	7493	7625	7706	7582	7467	7273	6889	6713	6708	6839	6833	7038	7236	7261	7400	7430	7337	7501	7518	7677	7562	7429	7470	7365	7232	6987	7035	7118	7358	7399	7398	7297	7381	7342	7494	7328	7269	7047	7357	6970	7379
8180	8034	7927	7734	7496	7241	7137	7144	7281	7174	7311	7541	7367	7308	7117	6962	7103	6917	6995	6982	7008	7093	7061	7138	7382	7482	7478	7407	7666	7448	7411	7256	7316	7004	6986	7055	7208	7351	7634	7484	7428	7486	7235	7408	7163	7123	6919	7097	7114	7071
8218	8189	7915	7852	7307	7328	7165	7044	7173	7227	7249	7317	7511	7218	7412	7241	7549	7179	7248	6975	6967	7087	7045	7149	7372	7372	7269	7284	7571	7460	7410	7338	7097	7129	7003	7200	7471	7604	7387	7385	7548	7197	7406	7384	7595	7202	7332	7022	7205	7127
8182	8018	7914	7654	7517	7308	7338	7016	7152	7087	7206	7218	7378	7379	7454	7422	7334	7260	7270	7375	7109	7163	7300	7178	7151	7347	7249	7443	7415	7358	7066	7185	7248	7128	7117	7401	7666	7373	7375	7203	7391	7424	7389	7362	7360	7226	7338	7275	7242	7252
8085	7954	7963	7869	7592	7285	7256	7225	7000	7224	7089	7234	7379	7478	7458	7447	7248	7324	7331	7335	7425	7366	7388	7204	7175	7335	7195	7374	7272	7255	7175	7287	7077	7238	7361	7290	7452	7354	7172	7123	7144	7196	7058	7261	7216	7226	7161	7243	7164	7492
8007	7816	7819	7732	7751	7358	7310	7198	7117	7135	7128	7315	7566	7361	7260	7158	7192	7249	7433	7460	7445	7315	7303	7421	7433	7396	7282	7187	7142	7251	7183	7116	7365	7428	7399	7284	7082	7142	7061	7215	6960	6900	7026	7303	7252	7459	7260	7474	7460	7611
7992	7804	7985	7716	7635	7580	7337	7487	7150	7177	7157	7154	7450	7352	7221	7088	7102	7486	7354	7387	7513	7427	7330	7308	7310	7299	7256	7390	7233	7340	7260	7391	7478	7276	7055	6953	7139	7071	7034	6894	7138	6860	7151	7431	7567	7659	7610	7650	7661	7765
7954	7807	7643	7968	7402	7545	7349	7575	7262	7472	7302	7319	7226	7054	7094	7054	7190	7219	6989	7298	7416	7406	7237	7317	7211	7278	7270	7285	7424	7294	7588	7468	7347	7332	7253	7097	7196	7041	7060	7300	7174	7111	7367	7471	7577	7780	7664	7622	7936	7972
7765	7664	7786	7579	7493	7340	7292	7246	7261	7289	7199	7362	7471	7275	7180	7201	7131	7102	7114	7087	7232	6996	7100	7301	7099	7094	7282	7302	7417	7418	7394	7532	7282	7256	7235	7226	7206	7130	7385	7283	7249	7419	7141	7379	7696	7846	7899	7975	7919	7864
7881	7660	7678	7508	7185	7053	7147	7139	7283	7121	7339	7541	7251	7337	7232	7105	6967	6904	6966	6946	7127	7043	7042	7033	6960	7125	7369	7448	7356	7488	7627	7554	7393	7385	7229	7552	7444	7485	7657	7382	7510	7574	7299	7362	7671	7764	7982	7766	8078	7575
7757	7568	7413	7374	7134	6955	6992	6882	7039	7356	7286	7478	7360	7188	7251	7080	7072	7106	7144	7009	7006	6853	6982	7143	7027	7152	7204	7268	7439	7437	7385	7460	7487	7460	7510	7611	7386	7648	7798	7692	7590	7647	7608	7466	7766	7596	7879	7805	7843	7731
7840	7538	7263	7375	7115	7001	7146	6939	7153	7269	7128	7193	7241	7324	7283	7154	7207	7227	7166	7166	7134	7125	7275	7147	7371	7191	7253	7510	7187	7561	7631	7487	7583	7454	7507	7455	7623	7665	7829	7896	7890	8122	7769	7721	7857	7791	7905	7875	7715	7732
7797	7637	7671	7707	7277	7074	6922	6898	7137	7149	7104	7226	7153	7402	7380	7398	7170	7333	7310	7339	7350	7476	7517	7392	7287	7175	7307	7316	7278	7391	7859	7597	7501	7476	7340	7520	7629	7695	7966	8019	8096	8097	7903	7874	7922	7797	7926	7644	7770	7515
8173	7990	7969	7720	7443	7134	7128	7118	6923	6977	7170	7275	7236	7482	7249	7181	7436	7364	7835	7763	7826	7645	7585	7567	7516	7375	7416	7592	7683	7675	7583	7583	7565	7325	7427	7436	7277	7425	7681	8037	8042	7957	7979	7801	7955	7882	7890	7883	7870	7741
8243	8282	8134	7729	7543	7338	7192	6996	6886	6868	7124	7131	7126	7330	7296	7266	7467	7759	7717	8110	8079	7668	7741	7749	7685	7492	7535	7641	7696	7662	7815	7514	7639	7310	7198	7394	7294	7541	7698	7986	7977	8127	8086	8075	7868	8017	8016	7985	7742	7928
8158	8177	8146	7890	7596	7513	7318	7217	6908	7038	7260	7327	7352	7379	7312	7445	7595	7685	7839	8058	8154	8120	7861	7759	7626	7678	7766	7599	7753	7816	7768	7577	7450	7299	7389	7504	7460	7681	7518	7921	8121	7879	8085	7758	8052	7942	8124	7867	8079	8000
8170	8023	8121	7779	7580	7504	7392	7301	7273	7240	7425	7438	7592	7485	7459	7480	7568	7701	7736	7890	8204	7994	8041	7690	7543	7604	7829	7769	7826	8075	7692	7786	7590	7541	7388	7336	7519	7499	7656	7774	7942	7678	7901	7977	7863	7869	7871	7838	7751	7911
7867	7894	7968	7904	7633	7381	7572	7246	7238	7205	7496	7670	7595	7445	7536	7449	7535	7747	7688	7999	8202	7983	7910	7640	7784	7526	7577	7782	7888	8021	7870	7967	7923	7828	7471	7532	7523	7418	7525	7632	7882	7697	7998	7709	7938	7882	7801	7708	7779	7899
7920	7842	7909	7656	7634	7553	7404	7465	7429	7418	7329	7517	7365	7260	7449	7629	7447	7559	7905	7949	7883	7728	7678	7362	7567	7569	7651	7753	7939	7937	8106	8143	7921	7708	7786	7697	7670	7543	7608	7755	7785	7902	7807	7692	7662	7842	7763	7666	7710	7949
8032	7815	7977	7824	7681	7461	7331	7232	7197	7476	7345	7595	7371	7570	7588	7604	7678	7836	7746	7832	7688	7870	7654	7450	7633	7754	7653	7736	7718	8016	7971	8005	8140	7856	8008	7841	7829	7756	7829	7697	7938	7961	7840	7862	7873	7681	7853	7728	7803	7693
8055	7725	7808	7800	7600	7538	7394	7358	7547	7286	7473	7492	7541	7531	7358	7565	7561	7910	7654	7737	7791	7805	7721	7572	7344	7407	7528	7607	7688	7787	7848	7961	7940	7932	8096	7880	7709	7888	7790	7758	7789	7844	7867	7896	7761	7937	7756	7784	7884	7971
8154	7805	7889	7676	7528	7571	7492	7442	7486	7330	7534	7393	7470	7412	7409	7544	7587	7858	7802	7729	7998	7982	7681	7503	7285	7388	7501	7453	7488	7493	7683	7781	7986	7883	8014	7861	7968	7806	7800	7860	7669	7944	7743	7950	7933	8026	7686	7661	7743	7901
8149	8145	7897	7678	7484	7239	7466	7487	7410	7420	7479	7430	7377	7286	7189	7458	7397	7459	7727	7872	7950	7843	7633	7593	7544	7541	7535	7393	7466	7460	7399	7688	7721	7403	7649	7813	7694	7555	7600	7794	7499	7815	7875	8149	7757	7999	7827	7643	7802	7766
8181	7935	7904	7760	7668	7360	7291	7457	7489	7449	7670	7155	7137	6905	7142	7164	7424	7584	7720	7768	7886	7948	7542	7554	7546	7663	7484	7441	7540	7414	7471	7486	7505	7228	7479	7579	7660	7629	7610	7603	7724	7810	7773	7777	7819	7857	7710	7826	7852	7674
8123	7727	7955	7624	7642	7514	7539	7420	7428	7549	7423	7355	7093	7059	7040	7231	7318	7272	7621	7578	7831	7721	7684	7525	7592	7627	7390	7390	7382	7447	7455	7204	7203	7143	7254	7291	7410	7485	7488	7573	7662	7527	7720	7994	7687	7903	7845	7803	7623	7917
8138	7798	7864	7452	7471	7461	7243	7415	7589	7458	7446	7471	7217	7001	6915	7000	7200	7497	7620	7402	7397	7652	7479	7439	7447	7586	7341	7547	7547	7451	7261	7238	7281	7279	7400	7286	7315	7387	7556	7665	7747	7772	7837	7798	7865	7824	7980	7998	7776	7689
8213	7693	7759	7610	7382	7226	7197	7262	7412	7539	7307	7394	7178	6899	6863	7110	7240	7221	7450	7227	7425	7507	7442	7396	7466	7555	7451	7434	7475	7249	7224	7320	7238	7212	7128	7338	7373	7371	7563	7578	7686	7740	7772	7721	7772	7652	7915	7949	7715	7786
8024	7878	7619	7473	7379	7128	7109	7292	7328	7511	7538	7707	7290	7020	7122	7129	7211	7359	7372	7257	7127	7379	7425	7556	7511	7465	7264	7142	7379	7338	7397	7326	7453	7354	7409	7360	7391	7522	7555	7616	7573	7737	7754	7719	7710	7671	7710	7512	7701	7321
8404	8008	7677	7593	7322	7225	7163	7267	7249	7677	7522	7656	7361	7352	7162	7152	7328	7416	7420	7203	7273	7283	7414	7467	7306	7066	7109	6988	7102	7329	7219	7359	7346	7579	7400	7365	7470	7566	7479	7621	7544	7551	7585	7589	7602	7459	7630	7621	7520	7408
8402	8167	7808	7734	7483	7184	7032	7068	7353	7607	7628	7629	7466	7506	7271	7514	7400	7452	7465	7378	7362	7312	7291	7197	7133	6940	6787	6999	6995	7062	7245	7293	7464	7277	7480	7578	7473	7478	7482	7417	7624	7491	7562	7510	7475	7676	7445	7457	7313	7514
8258	8318	8002	7844	7420	7398	7263	7233	7382	7702	7558	7450	7503	7120	7338	7551	7719	7548	7439	7498	7432	7374	7536	7190	7174	6984	6837	6849	7017	6981	7028	7444	7359	7571	7407	7489	7453	7467	7556	7439	7480	7490	7463	7694	7711	7520	7338	7482	7614	7583
8486	8162	8161	7891	7550	7471	7458	7466	7405	7548	7690	7494	7380	7425	7522	7559	7535	7619	7826	7644	7611	7356	7346	7167	7228	7180	7115	6946	7080	6946	7252	7233	7526	7579	7287	7546	7621	7434	7475	7569	7444	7564	7468	7594	7630	7311	7448	7489	7534	7721
8599	8210	8183	7814	7786	7527	7505	7618	7752	7514	7655	7358	7575	7543	7477	7548	7659	7579	7824	7523	7504	7559	7566	7548	7198	7282	7161	7171	7103	7261	7160	7399	7339	7596	7610	7421	7588	7517	7629	7474	7452	7350	7249	7448	7442	7173	7445	7100	7633	7670
8516	8134	8052	7809	7774	7672	7642	7865	7914	7799	7683	7567	7508	7350	7564	7536	7753	7816	7758	7600	7410	7431	7477	7358	7234	7348	7220	7098	6976	7220	7546	7551	7558	7467	7646	7579	7427	7389	7463	7324	7416	7356	7263	7262	7218	7415	7378	7397	7708	7615
8486	8324	7980	7767	7702	7676	7829	7893	7936	7934	7914	7699	7591	7668	7692	7777	7759	7890	7818	7788	7399	7554	7544	7536	7490	7371	7023	6988	6981	7451	7507	7501	7833	7583	7503	7551	7597	7507	7281	7409	7515	7443	7546	7319	7345	7345	7144	7495	7449	7684
8328	7819	7916	7697	7678	7836	7848	8019	7872	8073	8022	7846	7939	7684	7877	7903	7860	7910	7930	7860	7727	7532	7538	7624	7504	7110	7077	7065	7268	7274	7705	7808	7754	7847	7774	7609	7429	7392	7421	7608	7655	7579	7637	7463	7453	7434	7268	7420	7468	7595
8474	7991	7895	7665	7546	7532	7720	8036	8134	7909	7918	7772	7878	7782	7833	7850	7837	8027	7716	7800	7528	7582	7497	7470	7349	7227	7065	7075	6922	7297	7499	7835	7820	7636	7695	7711	7570	7726	7464	7517	7609	7727	7744	7673	7351	7398	7400	7488	7755	7656
8308	7994	7792	7779	7545	7764	7759	8061	7898	7893	7743	7757	7770	7854	7838	7799	7975	7732	7878	7683	7769	7668	7702	7619	7505	7353	7185	7089	7209	7206	7679	7764	7863	7962	7941	7672	7610	7659	7508	7590	7586	7668	7991	7651	7615	7662	7733	7594	7736	7862
8375	8072	7966	7653	7734	7901	7953	8019	8029	7788	7652	7719	7660	7754	7765	7792	7668	7607	7495	7416	7718	7740	7732	7626	7421	7399	7177	7183	7133	7505	7527	7791	7777	7928	7990	7788	7831	7784	7664	7664	7666	7712	7727	7646	7821	7564	7786	7818	8118	8121
8152	7878	7717	7960	7814	7906	8060	8037	7741	7746	7416	7260	7501	7599	7653	7560	7621	7259	7345	7394	7602	7750	7671	7873	7757	7495	7435	7436	7272	7589	7692	7898	8120	8062	7933	7883	7586	7578	7610	7570	7702	7639	7801	8009	7907	7764	7843	7773	8036	8183
8202	7968	7954	8114	8106	7952	8069	7887	7710	7462	7614	7304	7343	7445	7382	7494	7291	7392	7208	7474	7479	7515	7690	7775	7670	7472	7421	7414	7644	7541	7870	8181	8154	8151	8001	7989	7573	7778	7655	7555	7633	7514	7599	7753	8053	8014	8088	8050	7978	7961
8193	7874	8005	8014	7996	7881	7768	7565	7601	7434	7400	7235	7302	7319	7250	7214	6987	7157	7123	7323	7407	7562	7712	7677	7512	7410	7478	7547	7642	7892	8105	8067	8197	8201	8097	8000	7635	7816	7865	7442	7282	7258	7561	7764	8065	7775	8020	7695	8068	8014
8304	7994	7867	7825	7859	7594	7620	7489	7482	7529	7398	7252	7250	7311	7141	7205	7189	7018	7323	7362	7443	7567	7487	7745	7426	7491	7537	7674	7858	7955	7808	8112	8024	8381	8159	7996	7869	7810	7644	7384	7479	7505	7321	7743	7956	7829	7750	7671	7810	7871
8123	7977	8121	7873	7849	7717	7581	7600	7388	7353	7357	7214	7340	7174	7385	7298	7225	7311	7353	7539	7702	7736	7648	7626	7585	7567	7399	7690	7807	7941	8186	8194	8043	7958	7974	7738	7969	7629	7721	7633	7468	7598	7677	7923	7960	7854	7800	7785	7648	7670
8279	8048	8074	7871	7736	7794	7649	7445	7278	7322	7386	7174	7217	7286	7236	7097	7242	7197	7484	7619	7656	7765	7898	7715	7690	7618	7605	7570	7798	8037	7916	7983	7879	7942	7823	7855	7539	7687	7625	7513	7434	7724	7584	8051	7983	7910	7758	7729	7641	7640
8428	8004	7939	8066	7820	7609	7486	7534	7463	7241	7342	7394	7320	7369	7311	7218	7261	7419	7343	7616	7815	7995	8037	8043	7847	7776	7489	7706	7817	7821	7952	7734	7648	7675	7628	7490	7482	7682	7513	7530	7449	7596	7715	7762	7745	7770	7769	7706	7749	7772
8391	8166	8211	7920	7886	7646	7614	7474	7548	7406	7472	7595	7460	7457	7428	7353	7369	7296	7510	7744	7859	8079	8067	8009	7971	7903	7684	7879	7966	7868	7790	7549	7623	7571	7511	7543	7501	7553	7435	7490	7468	7598	7688	7826	8058	8186	7851	7698	7586	7544
8201	7939	7969	7926	7940	7665	7692	7761	7656	7473	7636	7603	7703	7511	7511	7637	7461	7603	7797	7873	8019	8128	8107	8139	8139	8137	7854	7823	7725	7869	7692	7590	7654	7433	7491	7479	7365	7537	7295	7182	7160	7524	7701	7877	7908	7938	7833	7429	7503	7475
8240	7844	8133	7797	7675	7704	7599	7707	7716	7580	7699	8008	7741	7712	7575	7767	7635	7622	7876	7932	7971	8116	8193	8072	8047	8046	7929	7905	7761	7698	7773	7519	7633	7496	7637	7425	7524	7187	7374	7392	7358	7409	7552	7767	7820	7716	7669	7547	7609	7556
8295	7850	8072	7967	7678	7680	7556	7680	7732	7698	7818	8222	8008	7991	7833	7654	7701	7945	7964	7797	7927	8088	7864	7949	8015	7862	7906	7828	7475	7687	7699	7475	7491	7640	7618	7684	7484	7513	7438	7224	7337	7604	7689	7822	7705	7705	7795	7689	7429	7702
8142	8022	8077	7794	7644	7725	7609	7645	7782	7846	7935	7839	8155	8104	7980	7844	7752	7953	8179	7928	7951	7959	7949	7804	7894	7665	7834	7844	7683	7413	7370	7362	7340	7275	7605	7669	7716	7554	7475	7618	7692	7747	8069	7805	7786	7794	7767	7685	7636	7577
8241	8243	7933	7765	7611	7632	7710	7663	7428	7878	8116	7899	8062	7929	7907	7872	7941	8011	8000	8190	7946	7951	7905	7670	7698	7487	7705	7710	7587	7289	7453	7545	7369	7473	7397	7605	7774	7710	7691	7809	7939	7793	8028	7916	8031	7804	7867	7694	7690	7690
8168	8104	7949	7861	7543	7668	7767	7637	7945	7997	7914	8002	8129	7963	7961	7914	8061	8284	8128	8124	8086	8104	7776	7690	7524	7702	7521	7630	7613	7558	7253	7415	7336	7480	7703	7851	7797	7719	7773	8035	8003	8206	8136	8007	8128	8024	7914	7969	7795	8004
8280	7921	8033	8070	7806	7659	7696	7914	7943	7975	7910	7886	8050	8059	7999	7933	7994	8187	8313	8187	8031	7957	7957	7708	7489	7479	7507	7825	7619	7663	7613	7333	7411	7639	7773	7656	7876	7908	8086	8112	8127	8173	8342	8190	7930	8074	7913	7830	7922	7945
8243	8045	8080	7907	7778	7784	7701	7897	8116	7902	7956	8058	7752	7773	7990	7930	7958	8057	8150	8027	8015	7819	7728	7622	7522	7639	7826	7821	7817	7858	7655	7712	7554	7746	7849	7909	7981	7894	8096	8225	8102	8349	8267	7961	7922	7943	8007	7920	7931	7931
8328	8012	7982	7874	7674	7879	7781	7820	8255	8063	7814	7933	8106	7798	8077	8058	7883	8307	8078	8060	7828	7634	7563	7485	7391	7551	7593	7854	7990	7854	7833	7839	8019	7948	8047	7936	7844	8113	8078	8222	8056	8326	8072	8001	7859	7631	7765	7832	8097	7983
8718	8137	8166	7942	7844	8055	8129	8038	8041	7980	7957	7832	7973	7807	7980	7948	8005	7914	7975	7901	7764	7609	7543	7460	7507	7598	7779	7853	8048	7952	7962	7997	8189	7986	8112	7979	7994	7697	7934	7929	8172	7874	7800	7566	7624	7732	7764	7940	8005	7992
8650	8369	8220	8041	7959	7998	7990	8175	8078	8125	7850	7954	7679	7800	7609	7802	7934	7842	7757	7684	7479	7439	7530	7493	7586	7639	7844	8037	7931	7984	8198	8244	8222	8166	7808	7915	7732	7799	7982	7980	8002	7944	7714	7405	7655	7611	7624	7744	7966	8025
8671	8220	8237	8145	8025	8090	8130	7962	7858	7885	7857	7732	7800	7746	7781	7717	7653	7570	7701	7685	7339	7185	7483	7365	7387	7658	7785	7743	7905	7964	7924	8149	8085	8021	8039	7819	7723	7681	7714	7892	7792	7325	7620	7658	7720	7536	7925	7824	7938	7963
8494	8145	8242	8213	8180	8066	8097	7825	7991	7776	7870	7669	7392	7622	7510	7405	7456	7615	7543	7499	7530	7202	7481	7457	7396	7774	7618	7739	7882	7927	7871	8165	8039	8122	7809	7570	7364	7616	7650	7665	7842	7584	7798	7613	7718	7412	7879	7675	7906	7940
8473	8134	8188	8113	7925	7892	7627	7930	7804	7709	7759	7662	7557	7381	7400	7679	7377	7584	7584	7450	7586	7402	7488	7367	7497	7875	7827	7832	7710	7973	7839	7929	7685	7782	7621	7341	7332	7586	7556	7654	7518	7769	7699	7725	7439	7887	7574	7802	7783	8045
8278	8066	8253	7809	7635	7602	7780	7725	7781	7889	7564	7566	7499	7499	7545	7520	7509	7343	7541	7514	7505	7463	7504	7326	7552	7842	7986	7712	7763	7872	7795	7926	7763	7729	7396	7346	7331	7411	7592	7725	7735	7784	7640	7578	7875	7738	7620	8028	7783	8035
7978	7898	7890	7755	7663	7650	7762	7675	7746	7651	7533	7599	7617	7587	7621	7535	7533	7736	7372	7503	7247	7556	7602	7698	7702	7882	7841	7687	7739	8188	8008	7905	7585	7565	7327	7293	7482	7639	7696	7572	7786	7817	7778	7727	7634	7719	7707	7566	7637	7900
8111	7801	7941	7874	7635	7617	7685	7743	7555	7584	7622	7535	7737	7831	7660	7487	7684	7577	7701	7572	7394	7525	7578	7815	7751	7747	7969	7798	8017	7947	8005	7871	7432	7423	7314	7476	7618	7899	7812	7903	7956	7847	7867	7915	7703	7685	7684	7661	7717	7695
8147	7956	8128	7847	7648	7876	7895	7867	7770	7864	7503	7686	7758	7756	7947	7833	7583	7661	7672	7773	7586	7697	7692	7665	7741	7963	7845	7877	7912	8159	8022	7836	7566	7535	7318	7486	7800	7833	7974	7999	7831	7750	7730	7853	7674	7843	7661	7565	7581	7764
8111	8077	7977	8011	7852	7942	7948	7603	7952	7632	7690	7491	7656	7926	7768	7727	7715	7857	7883	7804	7923	7877	7792	7821	7758	7874	7855	7970	7962	7865	7877	7738	7617	7577	7518	7627	7810	8064	8282	8035	8053	7896	7798	7617	7687	7726	7880	7930	7497	7839
8143	7773	8047	8019	8032	8058	7974	7790	7777	7651	7734	7671	7777	7679	7958	7716	7891	8010	7926	7963	7935	7752	7727	7839	7747	7950	7878	8031	8011	8085	8160	7888	7612	7759	7753	7863	8094	8213	8222	8145	8026	7811	7779	7703	7834	7579	7720	7646	7699	7651
8428	8291	8300	8120	7978	8102	7987	7964	7822	7659	7525	7639	7737	7781	7730	7712	7720	7857	8063	7777	7647	7797	7766	7704	7803	8004	7870	8126	8276	8227	7942	7828	7644	7612	7591	7709	8127	8459	8272	8079	8052	7661	7680	7500	7490	7694	7740	7815	7731	7691
8520	8346	8393	8472	8038	8210	7777	7743	7604	7654	7476	7592	7843	7703	7585	7517	7742	7737	7914	7733	7745	7833	7648	7817	7823	7776	7724	8101	7981	8242	7932	7895	7934	7796	7816	7877	8047	8347	8257	8152	8133	7786	7692	7520	7470	7607	7678	7680	7548	7598
8505	8374	8335	8397	8173	8018	7919	7843	7823	7562	7672	7505	7702	7632	7569	7468	7621	7682	7851	7619	7893	7652	7799	7739	7537	7597	7880	7894	8005	7957	7861	7518	7611	7453	7755	7937	8061	8175	8118	7872	7749	7788	7584	7479	7619	7394	7521	7453	7751	7459
8494	8343	8492	8293	8124	8086	8059	7858	7851	7715	7651	7570	7709	7577	7554	7350	7494	7659	7694	7913	7833	7628	7639	7736	7557	7853	7814	7809	7946	7861	7851	7791	7642	7602	7650	7755	7827	7934	7934	7830	7852	7784	7584	7417	7345	7440	7353	7692	7659	7725
8734	8509	8517	8329	8256	7969	8020	7898	7742	7754	7733	7730	7719	7591	7488	7485	7568	7732	7718	7710	7658	7472	7383	7346	7235	7730	7861	7804	7639	7641	7904	7725	7635	7435	7655	7682	7791	7848	7795	7829	7755	7593	7529	7355	7349	7295	7459	7478	7701	7778
8776	8779	8604	8359	8228	8206	7998	7830	7766	7957	7566	7845	7579	7630	7491	7430	7752	7650	7751	7757	7548	7577	7501	7376	7578	7651	7940	7667	7719	7637	7603	7563	7506	7707	7766	7729	7794	7753	7662	7737	7759	7632	7274	7319	7199	7414	7664	7631	7555	7574
8912	8609	8878	8118	8333	8204	7927	7983	7859	7880	7623	7800	7636	7571	7512	7639	7715	7701	7602	7533	7501	7662	7420	7687	7596	7624	7779	7777	7770	7753	7568	7561	7556	7789	7662	7864	7701	7828	7687	7643	7405	7652	7474	7402	7329	7486	7317	7486	7522	7685
8943	8545	8577	8436	8184	8149	8065	7888	7899	7843	7775	7596	7604	7727	7693	7587	7587	7697	7712	7531	7562	7665	7570	7724	7763	7820	7875	7794	7878	7780	7471	7649	7762	7975	7719	7614	7630	7647	7760	7748	7700	7754	7535	7611	7512	7447	7517	7507	7806	7701
8738	8598	8350	8527	8180	8247	8088	8038	7988	7868	7545	7695	7678	7547	7458	7642	7779	7594	7513	7380	7420	7657	7701	7696	7702	7903	7753	7798	7739	7950	7810	7814	7895	7873	7797	7813	7672	7601	7768	7664	7511	7535	7590	7573	7388	7666	7630	7680	7728	7745
8735	8530	8607	8340	8096	8017	8080	8013	7718	7650	7462	7549	7533	7658	7715	7624	7548	7564	7524	7321	7635	7466	7684	7867	7854	8126	7940	7964	8054	7867	7900	8094	7836	7979	7774	7799	7760	7660	7641	7952	7664	7662	7506	7579	7830	7707	7697	7952	7753	7527
8606	8511	8111	8220	8251	7883	8005	7731	7641	7303	7320	7468	7392	7646	7667	7670	7686	7552	7472	7487	7622	7909	7889	7791	8055	7829	7949	8067	7901	7948	8016	7851	8045	7781	7825	7835	7861	7771	7591	7843	7802	7733	7821	7661	7824	7797	7915	7712	7641	7584
8517	8456	8192	8236	7935	7753	7623	7422	7340	7241	7290	7352	7521	7580	7722	7733	7763	7502	7525	7569	7683	7824	7977	7903	7807	7782	7843	7751	7847	7789	7873	7915	7878	7974	7832	7813	7763	7786	7693	7719	8005	7726	7635	7846	7839	7880	7712	7820	7663	7507
8588	8432	8328	8132	7920	7844	7658	7661	7400	7649	7524	7415	7588	7532	7576	7557	7504	7629	7684	7764	7768	7771	8061	7853	7763	7602	7844	8056	7937	7816	7918	7760	8009	7885	7653	7706	7689	7602	7663	7656	7849	7854	7696	7803	7762	7909	7833	7880	7540	7531
8712	8570	8306	8334	7873	8022	7860	7509	7632	7622	7664	7673	7468	7531	7428	7690	7678	7799	7745	7868	7847	7906	7723	7552	7564	7673	7644	7783	7954	7911	7942	7875	7939	7758	7715	7814	7624	7579	7442	7789	7653	7780	7749	7804	7722	7569	7798	7697	7591	7405
8630	8541	8353	8193	7993	7800	7772	7811	7794	8040	7947	7781	7664	7674	7726	7615	7677	7915	7872	7810	7948	7715	7840	7439	7578	7285	7559	7535	7815	8061	7978	7892	7790	7722	7446	7558	7653	7580	7558	7535	7638	7855	7732	7595	7494	7617	7577	7430	7553	7383
8626	8395	8296	8155	8027	7801	7867	8041	8027	8231	8068	8047	7851	7662	7665	7722	7853	7991	7967	7887	7951	7538	7574	7571	7376	7419	7483	7671	7707	7975	7918	7881	7791	7589	7410	7534	7652	7456	7652	7671	7664	7586	7583	7711	7542	7307	7324	7510	7334	7639
8699	8281	8124	7949	7857	7958	8122	8254	8349	8212	8343	7981	7999	7759	7773	7743	7856	7870	7823	7829	7773	7713	7558	7516	7271	7494	7665	7733	7788	8046	7878	7716	7634	7427	7429	7308	7639	7555	7494	7625	7539	7810	7672	7410	7395	7409	7112	7350	7491	7526
8644	8121	8107	7824	8028	7812	8083	8310	8482	8214	8148	8030	7788	7816	7787	7669	7937	8052	8055	8004	7934	7596	7540	7472	7471	7513	7459	7673	7824	7896	7875	7774	7587	7319	7413	7301	7413	7539	7574	7819	7752	7541	7568	7428	7549	7304	7543	7475	7756	7860
8694	8233	8183	8042	7907	8164	8326	8195	8236	7967	7735	7881	8003	7703	7768	7893	7784	7788	7798	7840	7669	7590	7594	7685	7594	7582	7649	7798	7815	7767	7897	7679	7619	7180	7448	7557	7421	7744	7793	7625	7767	7753	7693	7270	7542	7411	7524	7788	7988	7902
8658	8239	8034	7909	8011	8099	8172	8174	7749	7952	7705	7696	7454	7570	7661	7586	7643	7904	7963	7890	7886	7647	7633	7675	7664	7652	7789	7917	8031	8071	8166	7877	7641	7551	7492	7622	7620	7620	7643	7794	7700	7820	7742	7643	7684	7575	7521	7821	8018	8086
8463	8264	8267	8143	8029	8146	8099	8073	7706	7530	7418	7490	7382	7550	7554	7822	7718	7679	7682	8002	7853	7653	7734	7707	7520	7928	7825	7959	8191	8138	8120	7910	7676	7607	7683	7662	7577	7770	7817	7933	7702	7522	7584	7524	7494	7882	7833	8058	8024	8129
8559	8194	8097	8296	8131	8381	8008	7639	7530	7287	7422	7642	7340	7652	7698	7736	7700	7690	7658	7614	7744	7995	7776	7612	7881	7937	8132	8104	8140	8005	7828	7769	7623	7750	7754	7716	7798	7855	7751	7639	7758	7644	7630	7530	7410	7575	7987	7909	7960	8007
8579	8522	8457	8330	8183	8165	7828	7754	7542	7505	7388	7252	7430	7560	7933	7878	7775	7604	7752	7747	8073	7815	7713	7942	7861	7899	8207	8085	8059	7922	7770	7807	7422	7581	7712	7803	7720	7767	7708	7684	7701	7482	7574	7255	7629	7711	7620	7776	7745	7887
8551	8517	8580	8193	8187	8045	7864	7772	7471	7389	7393	7337	7464	7681	7900	7873	8039	7972	7808	7854	8053	7864	7906	7872	8101	7875	7917	7970	8000	7970	7738	7847	7520	7628	7884	7759	7938	7664	7781	7906	7786	7511	7438	7500	7431	7676	7618	7621	7591	7836
8794	8616	8556	8341	8195	8143	8005	7647	7469	7358	7567	7489	7613	7485	7714	7904	7997	7935	7948	7868	7996	7888	7994	7977	7917	8059	8026	7857	7752	7930	7655	7448	7340	7502	7584	7593	7425	7537	7870	7510	7595	7466	7327	7534	7522	7454	7632	7594	7611	7614
8782	8573	8560	8533	8209	7967	7834	7526	7506	7441	7548	7737	7767	7668	7839	7858	7803	8015	8161	7937	7698	7848	7746	7841	7814	8109	8003	7893	7847	7551	7323	7459	7395	7480	7645	7516	7416	7375	7604	7668	7520	7521	7652	7546	7472	7466	7453	7385	7474	7356
8972	8788	8834	8363	8195	7954	7783	7631	7663	7769	7611	7868	7937	7790	8108	8021	7892	8030	8022	8080	7904	7716	7674	7921	7850	7949	7681	7838	7643	7540	7485	7429	7451	7520	7755	7826	7718	7786	7495	7599	7427	7570	7421	7495	7892	7432	7478	7461	7537	7501
9130	8794	8517	8437	8217	7900	8093	7708	7791	7635	7897	7899	7767	7944	7857	8111	7968	8039	7940	7776	7737	7661	7660	7554	7892	8133	7939	7714	7799	7798	7760	7621	7514	7556	7830	7854	7564	7721	7732	7571	7488	7568	7918	7647	7757	7692	7908	7586	7575	7536
8988	8972	8838	8491	8207	7853	7813	7838	7617	7706	7752	7718	7682	7751	7866	8046	8010	8107	7663	7843	7812	7609	7728	7670	7841	7808	7847	7770	7773	7863	7527	7434	7433	7670	7808	7944	7861	7898	7874	7849	7891	7653	7825	8028	7960	7851	7935	7757	7616	7461
8922	8671	8411	8184	7968	7887	7724	7557	7748	7685	7572	7426	7568	7723	7762	8028	7883	8015	7684	7744	7671	7692	7528	7922	7917	7920	7902	7881	7719	7760	7980	7608	7459	7830	7901	8111	8267	7828	7929	7886	8044	8016	7927	7998	7816	7863	7986	7770	7559	7539
8919	8571	8320	8123	8049	7872	7727	7793	7611	7626	7624	7449	7492	7616	7803	7598	7611	7523	7600	7617	7661	7665	7684	7686	8037	8000	8006	8017	7869	7976	7886	7971	7676	7785	7954	7818	7992	8011	8105	7679	7892	7661	7955	7913	8030	7833	7791	7728	7787	7740
8813	8448	8402	8461	8038	8230	8026	7647	7876	7826	7675	7640	7665	7638	7647	7541	7828	7693	7490	7370	7472	7618	7913	7786	8119	8040	7937	7824	8156	7918	7836	7744	7770	8005	8015	8147	8038	7972	7962	7861	7657	7778	8014	7921	7887	7794	7625	7726	7609	7584
8470	8417	8589	8375	8530	8108	8108	7959	7784	7770	7736	7689	7478	7764	7868	7717	7763	7460	7635	7696	7766	7567	7738	7898	7791	7934	7973	7876	7930	7897	8036	7732	7794	7932	7724	7977	7797	7757	7782	7977	7864	7772	7869	7876	7885	7799	7797	7668	7798	7625
8365	8251	8167	8396	8149	8208	7940	7721	7490	7646	7451	7683	7775	7752	7764	7701	7720	7553	7617	7736	7764	7795	7954	7975	8055	8022	7983	7774	7745	7851	7751	7705	7605	7703	7713	7623	7660	7852	7771	7797	7716	7693	7804	8015	7818	7691	7733	7646	7738	7766
8052	7975	8568	8292	8317	8007	7894	7847	7842	7668	7741	7691	7521	7719	7783	7704	7622	7732	7866	7877	8058	8100	7988	7881	7911	7918	7913	7800	7703	7773	7684	7490	7563	7393	7648	7586	7724	7933	7753	7781	7545	7643	7681	7793	7892	7859	7633	7724	7808	7515
8077	8220	8224	8373	8322	7904	8003	7808	7804	7885	7989	7777	7755	7877	7976	7915	7830	7849	7954	7911	7975	7803	7825	8048	8178	8141	8105	7596	7779	7703	7827	7572	7500	7678	7657	7698	7562	7657	7718	7817	7678	7643	7616	7785	7618	7635	7936	7591	7686	7544
8497	8047	8188	8424	8249	8266	8017	8055	8076	8113	7802	7828	7618	7621	7838	7936	7955	7872	7761	7873	8011	7812	7781	7792	7691	7938	7997	7727	7777	7523	7562	7481	7474	7547	7462	7593	7465	7735	8052	7984	7781	7750	7495	7702	7496	7610	7818	7533	7648	7603
8339	8308	8343	8246	8139	8144	8017	8196	8112	7976	7805	7603	7686	7769	7808	8124	7764	7891	7946	8148	7841	7769	7655	7496	7922	7912	7861	7729	7775	7626	7758	7642	7810	7799	7843	7575	7573	7781	7886	7891	7711	7686	7687	7559	7235	7537	7573	7854	7769	7796
8560	8355	8048	8123	7965	8030	8017	7985	8082	7866	7913	7672	7654	7678	7769	7989	7962	7869	7681	7747	7984	7901	7804	7831	7706	7838	7934	7702	7397	7725	7668	7715	7604	7942	7698	7760	7684	7573	7808	7521	7368	7532	7530	7358	7278	7341	7457	7805	7574	7733
8508	8091	8282	8219	8126	8052	8130	8000	8128	7875	7789	7314	7428	7578	7743	7719	7686	7548	7704	7657	7982	7768	7949	7670	7875	7665	7616	7867	7688	7897	7901	7803	7795	7849	7708	7589	7478	7383	7564	7477	7457	7371	7262	7313	7431	7533	7310	7549	7620	7627
8628	8542	8150	8245	8270	8156	7983	8071	8066	7767	7511	7671	7555	7386	7497	7692	7805	7808	7458	7724	7481	7584	7720	7987	7848	8013	7625	7748	7691	7799	7926	8074	7868	7751	7784	7511	7404	7314	7288	7283	7350	7466	7408	7401	7392	7419	7744	7648	7665	7634
8549	8138	8234	8211	8342	8184	8287	7980	7906	7776	7855	7858	7371	7664	7874	7965	7404	7397	7532	7519	7826	7682	7537	7784	7912	7810	7691	7503	7942	7799	7818	7987	7764	7752	7612	7517	7256	7324	7462	7569	7383	7314	7395	7658	7487	7617	7684	7816	7784	7678
8442	8128	8126	8116	7894	7900	8157	7945	7902	7908	7810	7451	7684	7977	7860	7429	7533	7606	7893	7698	7871	7585	7750	7694	7805	7912	7716	7791	7816	7890	8133	8024	7878	7846	7925	7484	7388	7571	7449	7643	7816	7662	7732	7713	7869	7796	7898	7796	7697	7671
8364	8113	8157	7881	7753	7816	7823	7683	7937	7938	7648	7709	7999	7746	7546	7594	7752	7754	7878	7747	7841	7773	8257	7949	7941	7898	7893	7719	7718	7864	7859	7858	7648	7847	7796	7679	7560	7809	7739	7769	7773	7710	7896	8099	7909	7732	7797	7654	7523	7529
8512	8091	8151	7737	7781	7635	7691	8004	8090	7863	7956	8071	7613	7763	7627	7709	7501	7576	7700	8001	8018	7993	7864	7732	7897	7686	7731	7839	7854	7797	7726	7827	7656	7696	7834	7550	7620	7763	8072	7931	7902	7738	8031	8059	8033	7758	7675	7892	7649	7478
8545	8192	8218	7887	8071	7775	7971	8050	8117	8327	8508	8018	7902	7959	7549	7458	7519	7564	7811	7819	7857	7816	7737	7756	7935	8008	7791	7826	7942	7999	7869	8117	7733	7977	7979	7951	7703	7646	7893	7907	7916	8027	7950	7906	7923	7779	7721	7670	7855	7746
8561	8482	7936	7945	7886	7886	8143	8046	8245	8405	8161	8056	7838	7776	7524	7517	7650	7687	7720	7618	7778	7619	7546	8010	7936	8215	8128	7919	8076	7948	7926	7832	7848	7911	7893	7990	7745	7699	7826	8023	8114	8090	8261	8124	7766	7548	7808	7704	7677	7636
8535	7951	7940	7821	7757	8036	7874	8008	8254	8112	7984	8043	7693	7646	7350	7378	7782	7474	7521	7531	7839	7751	7822	7913	8024	7912	7838	7500	7897	7844	7768	7720	7790	7839	7837	7904	7857	7960	8105	8157	7895	7702	8119	8063	7753	7406	7762	7744	7900	7869
8580	7719	7958	7590	7990	8028	7858	8253	8132	7725	8207	7970	7490	7557	7639	7597	7433	7582	7772	7811	7984	7940	7977	8105	8153	7829	7866	7923	7887	8064	7997	7780	7811	7690	7735	7718	7702	7822	8128	8007	8098	7836	7684	7822	8002	7790	7650	7851	7874	7793
8147	8126	7793	7667	8237	8159	8258	8290	7985	8179	8070	7598	7413	7690	7610	7468	7402	7683	7805	7856	7741	7854	7980	8014	8449	8355	8226	8241	8122	8144	8032	8114	8049	7755	7700	7796	7733	7897	7772	7704	7830	7875	7828	7821	7745	8039	7756	7623	7780	7920
8363	8285	8047	8183	8293	8167	8411	7960	7987	8356	7840	7518	7763	7858	7554	7466	7523	7760	7713	7530	7794	7808	8044	8217	8245	8395	8215	7995	8228	8025	8029	8045	8076	7839	7974	7971	7929	7893	7658	7735	7733	7898	8137	7830	7830	7701	7836	7684	7664	7669
8293	8369	8224	8095	8060	8300	8150	7962	7851	7853	7506	7454	7642	7706	7529	7630	7804	7745	7675	7842	8035	8019	8214	8302	8199	8198	7999	8001	8058	7912	7814	7766	7649	7684	7947	8053	8057	8133	7760	7748	7681	7934	8085	8236	7967	7860	7735	7779	7665	7710
8593	8254	8340	8318	8033	8104	7753	7739	7749	7440	7606	7681	7549	7648	7489	7845	7786	7811	7764	7783	8086	8276	8079	8135	7967	7925	7959	7889	8030	7942	7914	7756	7682	7796	7923	8087	8053	7966	7846	7778	7762	7576	8129	8258	8147	8017	7495	7762	7864	7679
8713	8469	8596	8378	8167	8071	7805	7687	7708	7569	7573	7713	7531	7651	7807	7686	7575	7736	7838	8190	8007	7855	8010	7874	8053	7921	8213	7973	8014	8021	8006	8058	7819	7936	8016	8015	8019	7867	7591	7712	7888	7696	7946	7978	8060	7899	7738	7851	7928	7716
8839	8707	8608	8649	8126	8071	7993	7887	7637	7757	7851	7581	7549	7789	7887	7529	7553	7566	7842	7853	7700	7777	7890	8078	7908	8140	8038	8132	8045	8313	8129	8114	8167	8258	8392	8173	7977	7809	7589	7937	7730	7818	7936	7800	7774	8187	7950	7639	7753	7812
9028	8742	8705	8625	8186	7911	7987	7764	7957	8015	7705	7665	7957	8059	7906	7903	7839	7811	7992	7846	7691	7855	7867	8003	8054	8188	7984	8269	8315	8046	8273	8148	8408	8557	8372	8123	7858	7636	7818	7550	7545	7995	7921	7833	7613	7912	8094	7897	7777	7918
8952	8427	8644	8538	7981	7868	7819	7621	8109	7702	7773	7922	7935	7946	7926	7998	7937	7956	7532	7529	7687	8072	7953	8144	8301	8215	8208	8165	8038	8085	8138	8079	8240	8325	8421	8211	7968	8020	7655	7319	7534	7871	7899	7721	7758	7881	8135	8048	7709	7834
8996	8386	8601	8016	7981	8090	7763	7601	7668	7871	7958	7812	7754	7772	7943	7971	7890	7632	7455	7461	7664	7896	7984	8083	8042	7934	7823	7817	7923	8030	7945	8031	8098	8163	7981	7968	7901	7973	7670	7559	7477	7776	7886	8026	7816	8006	7981	7930	7733	7787
8673	8345	8668	8392	7846	8018	7727	7580	7748	7671	7744	7968	8210	7882	7936	8083	7825	7642	7578	7729	7880	7993	8059	8158	8019	8017	7736	7847	7808	7989	7998	8162	7924	7843	7787	7947	7885	7832	7876	7826	7706	7706	7944	8200	7866	7757	8095	7759	7770	7700
8685	8299	8775	8263	8229	8185	7703	7722	7746	7513	7790	8055	8234	7827	8080	8047	7812	7612	7433	7684	8024	8152	8064	7942	7782	8039	7731	7721	7951	7939	8135	8078	7825	7849	7635	7780	8050	8056	8157	8106	7875	7966	8043	8243	8157	7964	8071	8061	7946	7816
8809	8347	8707	8296	8186	8131	7736	7824	7629	7702	7826	8264	7984	8159	8424	8042	7790	7706	7714	8096	8095	8218	7952	7933	7784	7834	7755	7669	7913	7947	7766	7633	7707	7657	7585	7990	8000	8035	8057	7915	7797	7674	7920	8060	8240	7847	7922	7951	8044	7732
8718	8282	8453	8371	8134	8063	7745	7759	7820	7661	7961	7975	7856	8078	8380	8255	7972	7980	8031	8229	8118	8026	7875	7809	7709	7961	7639	7698	7594	7733	7699	7652	7463	7521	7472	7735	7918	8074	8039	7851	7927	7743	7952	8130	8307	8218	7827	7955	7857	7788
8731	8435	8562	8303	8130	8018	7921	8069	7898	7868	7945	8084	7919	8058	8219	8164	8084	7930	8320	8209	8198	7924	7822	7781	7625	7748	7687	7670	7776	7736	7733	7800	7630	7632	7490	7683	7876	7910	7852	7948	7733	7761	7783	7911	8056	8128	7964	7922	8116	7836
8751	8398	8717	8228	8196	8055	7843	7923	8089	8010	8275	8243	8086	8168	8347	8379	8096	8105	8023	8153	7993	7695	7779	7558	7640	7679	7704	7835	7854	7762	7937	7677	7830	7456	7569	7610	7654	7933	7897	7945	7924	7787	7563	8106	8282	8344	7880	7962	7744	8022
8849	8231	8417	8306	8132	8116	8100	8175	8063	8044	8181	8160	8087	8237	8331	8324	8057	8043	8027	8043	7862	7719	7679	7490	7638	7528	7756	7639	7770	7795	7903	7858	7750	7590	7633	7571	7639	7868	8018	7995	8013	7871	7729	7813	8115	8216	8065	7785	7940	8059
8547	8251	8394	8110	8297	8003	8098	7989	7939	7959	8189	8215	7896	8173	8574	8553	8274	8272	8194	7950	7936	7666	7538	7738	7750	7794	7733	7668	7686	7779	7566	7684	7579	7800	7604	7681	7701	7885	7982	7960	8062	7651	7924	8033	8175	8369	7990	8049	8151	8053
8655	8061	8392	8017	8196	8155	7961	8064	8334	8039	8132	8068	7788	8164	8427	8269	8031	7937	7889	8144	7760	7907	7625	7744	7561	7422	7598	7563	7815	7707	7553	7637	7587	7603	7684	7534	7715	8034	8171	8244	8071	8036	8173	8161	8440	8284	8155	7989	8263	8077
8821	8228	8319	8089	8405	8397	8081	8175	8147	7965	8127	7895	8075	8175	8249	8363	8123	7988	7925	7901	8123	7757	7627	7612	7752	7650	7622	7680	7603	7830	7887	7719	7680	7709	7812	7597	7819	8007	8278	8403	8230	8069	8173	8231	8281	8224	8013	8103	8047	8206
8602	8221	8748	8154	8454	8551	8171	8463	8368	8144	8280	8329	8086	7925	8005	8302	8209	7973	7802	8135	8064	8248	7873	7761	7518	7468	7643	8061	7816	7937	7654	7802	7602	7587	7772	7940	7984	8107	8247	8079	7992	8134	8035	7892	8199	7949	7847	8050	8136	8312
8887	8342	8874	8700	8492	8869	8579	8590	8532	8104	8104	8000	7987	7889	8049	8232	8116	7988	7952	8210	7995	7851	7806	7608	7859	7724	7737	7937	7541	7685	7697	7680	7541	7584	7801	8156	8061	8087	8260	8037	8181	7818	8027	8034	8159	7996	8051	8139	8194	8140
8535	8424	8850	8781	8492	8591	8554	8529	8548	8169	7840	7920	7897	7634	7923	8309	8158	7955	7999	8081	8299	8331	8090	7858	8012	7851	8177	7978	7835	7759	7876	7780	7849	7805	7950	8145	8324	8217	8195	8186	8101	8105	7973	8063	8024	7840	7854	8360	8251	8184
8824	8438	8671	8690	8385	8686	8551	8387	8289	7888	7789	7761	7701	7530	7672	8090	8180	7982	7715	7695	7942	7971	8035	8189	8114	8079	8077	8163	7947	7848	8099	7829	8085	7978	7972	8147	8292	8440	8115	8103	8201	7970	8057	7993	7912	8100	8481	8297	8297	8172
8816	8432	8462	8461	8430	8357	8354	8020	8182	7899	7737	8032	8029	7823	7757	8030	8444	8296	8019	7726	7747	7648	7826	8012	8319	8368	8310	8201	8265	8095	8270	8148	8258	8004	8206	8409	8284	8173	8027	8006	7694	7817	8051	8036	7788	8152	8395	8442	8026	8133
8740	8759	8438	8526	8528	8266	8463	8157	8005	8111	7740	7767	7665	7821	7694	7842	8089	8123	7834	7681	7897	7927	7965	8054	8259	8415	8519	8360	8387	8210	8124	8169	8190	8185	8120	8308	8382	8191	8141	7837	8003	8227	8091	8044	7963	8246	8643	8320	8112	8060
8990	8932	8609	8557	8761	8649	8501	8216	7717	7821	7738	7630	7730	8047	8023	7932	7870	7812	7881	7679	7827	7747	7819	7969	8383	8284	8544	8261	8272	8145	8245	8280	8343	8390	8479	8245	8648	8406	8335	8586	8413	8462	8360	7954	8148	8521	8381	8133	8191	8276
9242	8827	8801	8829	8694	8871	8451	8212	8066	7971	8118	8004	8052	8018	8142	7887	7659	7570	7865	7934	7961	7902	7865	8031	8250	8356	8554	8344	8230	8163	8125	8326	8437	8182	8389	8502	8330	8523	8682	8356	8598	8409	8339	8515	8338	8731	8271	8374	8470	8296
9219	8647	8786	8576	8450	8448	8451	8361	7972	8040	8062	7941	7676	7705	7894	7768	7746	7782	7837	7668	7869	8060	8225	8115	8282	8291	8372	8302	8179	8401	8354	8320	8494	8235	8081	8502	8340	8372	8552	8526	8381	8267	8153	8427	8699	8546	8504	8516	8357	8340
8942	8676	8215	8463	8240	8046	8070	8031	7840	7721	7738	7963	7820	7833	7754	7951	7713	7539	7600	7616	7824	8086	8146	8368	8462	8512	8160	8193	8231	8332	8432	8112	8282	8224	8314	8539	8706	8579	8609	8544	8263	8104	8115	8365	8546	8375	8693	8725	8418	8230
8586	8530	8460	8477	8286	8131	8170	7904	7973	7842	7574	7819	7830	7646	7830	7818	7899	8036	7788	7750	7910	8110	8390	8545	8533	8501	8453	8600	8593	8518	8412	8245	8366	8328	8516	8825	8658	8916	8801	8582	8388	8598	8509	8237	8281	8494	8778	8735	8342	8470
8876	8490	8679	8547	8201	8110	8424	8117	7710	7836	7478	7453	7679	7637	7643	7835	7878	8098	7954	7788	7784	8148	8350	8405	8526	8522	8480	8668	8677	8507	8264	8382	8574	8558	8820	8872	8755	8593	8453	8490	8436	8390	8415	8121	8261	8432	8516	8435	8445	8394
8743	8493	8751	8430	8536	8419	8529	8310	7994	7736	7626	7581	7464	7732	7795	7711	7907	7911	7869	7812	7944	8108	8041	8252	8390	8578	8419	8439	8330	8232	8118	8456	8658	8707	8467	8434	8215	8254	7868	8011	8123	8026	8051	8225	8662	8465	8290	8124	8441	8441
8774	8409	8781	8527	8462	8428	8230	7958	7847	7524	7311	7572	7614	7663	7954	8141	8223	7977	7939	7883	8116	8003	7895	8127	8153	8409	8347	8176	7881	7891	8306	8587	8572	8466	8403	8194	8037	7958	7911	7942	7606	7602	7694	8075	8345	8406	8456	8296	8092	8306
8915	8709	8910	8825	8415	8262	8211	7900	7873	7703	7576	7924	7968	8000	8204	8263	8201	8031	8014	7944	8022	7959	7794	7906	8339	8567	8474	8330	8028	7919	8314	8559	8366	8006	8177	8438	8224	8409	8713	8475	8326	8273	8200	8039	7910	8239	8467	8358	7887	8212
8780	8913	8902	8725	8467	8288	8320	7953	7977	7803	7793	7713	7571	7883	7949	8210	8131	8215	8332	7969	8074	8182	8022	8191	8153	8468	8633	8410	8420	8453	8629	8425	8394	8131	8269	8651	8867	9107	9096	9159	9001	8885	8541	8200	7913	8363	8470	8388	8079	8028
9002	8873	8980	8292	8407	8372	8191	8294	7910	7667	7750	7843	7844	7966	8271	8126	8029	7942	7891	8059	8483	8252	8223	8287	8381	8632	8453	8596	8264	8321	8415	8296	7930	7853	8245	8813	9271	9013	8630	7967	8027	8301	8680	8752	8645	8186	8164	8302	8335	8059
8799	8584	8582	8438	8239	8556	8336	8166	7913	7793	7656	7736	7842	7873	7997	8265	8389	8242	8158	8241	8249	8404	8619	8703	8752	8850	8607	8128	8124	8427	8391	7996	7915	8332	8688	9154	9149	8118	7076	6615	6673	7127	7965	8413	8665	7968	8243	8319	8357	7969
8750	8560	8333	8363	8279	8024	8191	7700	7583	7743	7669	7934	8218	8258	8261	8253	8429	8312	8511	8399	8479	8433	8552	8674	9161	8990	8790	8257	8314	8526	8618	8083	7667	8342	8831	8757	7922	6791	6246	6509	6921	6654	6912	7983	8585	8137	7751	8208	8335	8272
8705	8240	8313	7978	8181	7892	7757	7779	7377	7571	7918	7917	8085	8200	8474	8578	8455	8412	8513	8611	8723	8476	8635	8810	8818	8895	8581	8274	8199	8438	8309	8064	8023	8093	8668	8319	7381	6635	6945	8053	8111	6073	5926	7711	8513	8261	7613	8035	8194	8019
8598	8335	8281	8379	7963	7876	7638	7606	7695	7825	7772	8306	8184	8299	8620	8522	8588	8480	8373	8396	8589	8752	8576	8741	8809	8553	8227	8443	8293	8255	8245	8094	7816	8123	8360	8539	7432	6522	6820	7703	7009	5680	6069	7829	8066	7720	7530	8225	8071	7739
8550	8380	8389	8136	8053	7678	7695	7564	7601	7744	8003	7975	8166	8544	8539	8604	8407	8508	8402	8271	8698	8324	8607	8305	8786	8721	8402	8306	8331	8455	8099	8024	8068	8113	8313	8585	7744	6370	6036	5916	5540	5364	6424	8190	8323	7629	7358	7742	7829	7458
8852	8655	8723	8349	8208	8044	7861	7930	7903	7908	7947	8211	8303	8136	8378	8546	8403	8264	8298	8370	8394	8137	8629	8662	8682	8218	8164	7915	8257	8282	8050	8002	7796	7893	8189	8353	8291	7193	6515	5964	5789	6565	7691	8253	7850	7163	7713	7981	7694	7204
9113	8850	8864	7955	8177	8025	8214	7953	7896	7947	8028	8059	8028	8270	8393	8324	8314	8359	8026	8095	8407	8535	8557	8440	8831	8786	8460	8107	8032	8382	8168	8076	7753	7710	7942	8428	8537	8142	7556	7482	7374	8305	8611	8108	7368	7115	7849	7849	7299	7128
8752	8511	8258	8217	8072	8244	8109	8103	7857	7930	8054	7863	7843	8090	8280	8243	8232	8032	7969	8025	8145	8168	8280	8451	8705	8703	8393	8106	8084	8211	8180	8184	8044	7734	7688	7983	8451	8477	8531	8685	8566	8390	8098	7237	7173	7685	7816	7503	7306	7422
8516	8305	8386	8092	8014	8323	8280	8249	7867	7888	7776	7971	8154	8076	8145	8162	7910	8031	8267	7929	7898	8134	8454	8736	8681	8470	8132	8044	7937	7957	8159	8261	7923	7824	7673	7758	8046	8056	7852	8200	7705	7416	7321	7288	7428	7857	7994	7439	7436	7638
8442	8415	8207	8177	8045	8122	8099	7930	7686	7695	7784	7829	7853	8237	8008	8017	8249	8199	8017	7946	8019	8176	8257	8242	8484	8752	8469	8130	8172	7984	8160	8008	7948	7799	7747	7545	7629	7339	7165	7199	7082	7090	7220	7623	7865	7937	7566	7595	7599	7674
8186	8054	8206	8324	8200	8491	8314	7960	7919	7736	7774	7924	8011	7919	8093	8306	8345	8255	8133	8009	7866	8190	8450	8780	8256	8265	8438	8083	7585	7888	7870	7713	8019	8055	7994	7619	7740	7491	7254	7196	7377	7245	7996	7916	7775	7416	7659	7680	7715	7572
8586	8414	8186	8351	8520	8096	8199	7963	7786	7850	8044	8125	8441	8342	8260	8013	8046	8125	8285	8220	7937	7901	8230	8546	8679	8457	8130	8031	7879	7853	8109	8002	7788	8112	8162	7930	7667	7913	7475	7595	7822	7884	7798	7644	7432	7306	7790	7729	7647	7393
8821	8225	8287	7986	8014	7955	7814	7806	7778	7498	7821	8131	8171	8232	8547	8607	8414	8277	7850	7989	8309	8305	8394	8311	8248	8322	7937	7767	8087	8011	7895	7748	7473	7715	7699	7530	7820	7769	7614	7539	7494	7349	7427	7374	7374	7414	7565	7798	7571	7270
8384	8166	7980	8051	8228	8063	7767	7898	7872	8047	7948	8135	8098	8437	8287	8220	8173	8532	8202	7966	7770	7993	8404	8362	8190	8299	8196	7728	7670	8186	7852	7706	7771	7619	7559	7415	7608	7527	7125	7475	7253	7122	7310	7396	7645	7866	7742	7318	7141	7378
8689	8302	8235	8230	8158	8319	8163	8205	8345	8508	8480	8447	8680	8531	8594	8301	8289	8120	8272	8379	8339	7878	8177	8554	8670	8074	7778	7632	7239	7667	7780	7640	7571	7680	7629	7835	7715	7844	7331	7393	7282	7474	7270	7612	7770	7482	7652	7427	7246	7318
9163	8556	8678	8357	8216	8065	7922	8040	7982	8241	8370	8352	8671	8956	9025	8820	8271	7827	8073	8022	8093	8179	8073	8154	8481	8179	7578	7539	7523	7815	7576	7869	7562	7930	7693	7698	7771	7716	7651	7576	7805	7659	7668	7236	7370	7366	7633	7416	7417	7301
9006	8280	8221	8106	8065	7979	7966	7984	8106	8065	7885	7960	8274	8403	8438	8615	8531	8248	7855	7482	7709	8186	8524	8253	8089	8004	7416	7325	7522	7790	7452	7508	7176	7434	7605	7556	7756	7532	7374	7583	7549	7535	7582	7423	7428	7353	7566	7856	7538	7321
8334	8228	8592	8339	8426	8503	8260	8474	8363	8449	8487	8248	8024	8165	8147	8043	8253	8250	8389	7971	7723	8088	8556	8352	7812	7573	7820	7512	7593	7899	7576	7338	7296	7223	7295	7297	7334	7469	7015	7320	7335	7366	7387	7539	7653	7652	7671	7459	7417	7430
8257	8861	8885	8721	8433	8623	8418	8175	8425	8618	8539	8631	8314	8398	7948	7736	7782	7819	7889	8342	8035	7825	8072	8464	8218	7714	7546	7921	7761	7628	7800	7387	7491	7589	7123	7376	7226	7146	7177	7174	7082	7406	7543	7755	7784	7779	7845	7445	7397	7475
8957	8858	8686	8514	8075	8014	7861	7786	8150	8077	8268	8249	8633	8564	8543	8261	7949	7434	7774	8161	8442	8391	8097	8044	8190	8044	7337	7628	8053	7480	7601	7694	7495	7817	7579	7302	7309	7305	7610	7267	7361	7294	7373	7623	7821	7960	7522	7580	7750	7566
8803	8693	8182	8067	7666	7526	7355	7513	7477	7713	7873	7814	8077	8248	8481	8690	8582	8072	7787	7897	8244	8665	8533	7865	8065	8237	7751	7828	8332	7950	7739	8199	7885	7605	7715	7496	7435	7286	7555	7362	7455	7398	7556	7439	7751	7558	7606	7693	7597	7405
8410	7991	7968	8025	7932	7952	7679	7707	7712	8030	7939	7909	7927	7863	8065	8420	8533	8450	8079	7621	7967	8401	8918	8286	7642	8071	8101	7745	8064	8346	7836	7928	8156	7711	8010	7544	7509	7391	7417	7212	7517	7590	7453	7590	7447	7639	7536	7697	7467	7511
8461	7911	8376	8338	8438	8178	8322	8287	8296	8467	8487	8355	7983	7847	7729	7715	7764	8109	8239	8139	7938	8116	8652	8368	7846	7698	8108	8240	7788	8271	8205	7928	8116	7612	7804	7778	7267	7681	7427	7566	7506	7613	7566	7481	7569	7405	7211	7582	7616	7732
8690	8348	8652	8703	8846	8780	8781	8534	8738	8870	8672	8792	8697	8237	7856	7301	7376	7881	8253	8547	8097	8023	8274	8544	8263	7607	8204	8211	7522	8003	8317	7814	8145	8171	7782	7845	7400	7570	7591	7722	7595	7594	7480	7601	7353	7674	7299	7189	7503	7686
9004	9038	8998	8772	8504	8474	8601	8589	8779	8813	8767	8874	8893	8669	8239	7582	7400	7459	7914	8611	8876	8134	8211	8257	8353	7869	7488	8023	7858	7622	8055	7885	7604	8222	7726	7791	7721	7653	7420	7443	7452	7368	7629	7475	7448	7219	7254	7316	7469	7536
9409	9205	8943	8302	8151	7957	8121	8146	8496	8341	8659	8772	8895	8937	8688	8121	7986	7666	7906	8645	8997	8388	7715	7741	7943	7684	7353	7786	7908	7372	7499	7750	7404	7940	7595	7512	7653	7236	7658	7407	7528	7397	7647	7503	7524	7340	7273	7414	7357	7376
9094	8640	8393	8085	7626	7560	7621	7720	7643	7893	7964	8199	8346	8501	8904	8457	8385	8175	8004	8395	8907	8514	7625	7511	7857	7981	7573	7563	7941	7392	7255	7775	7382	7500	7601	7380	7624	7150	7614	7302	7574	7611	7668	7565	7701	7390	7473	7347	7378	7405
9002	8243	7895	7707	7737	7564	7427	7383	7368	7716	7675	7816	8038	8428	8677	8767	8890	8576	7882	7921	8340	8524	7950	7343	7741	8481	7909	7620	7740	7514	7238	7675	7424	7289	7784	7395	7558	7421	7602	7382	7637	7458	7742	7587	7809	7791	7399	7678	7462	7713
8865	8004	7539	7661	7426	7681	7660	7494	7494	7442	7338	7339	7625	8348	8280	8769	9057	8402	7819	7588	7942	8533	8333	7675	7652	8453	7952	7275	7706	7784	7112	7498	7277	7355	7791	7221	7669	7575	7355	7410	7628	7396	7613	7586	7871	7785	7582	7702	7639	7674
8569	7924	7703	7605	7456	7646	7627	7704	7732	7523	7535	7463	7508	7832	8150	8509	8801	8442	7840	7441	7880	8455	8609	7889	7695	8245	8092	7497	7861	8111	7242	7489	7704	7292	7757	7180	7601	7429	7380	7639	7294	7703	7812	7661	7827	7737	7960	7575	7880	7747
8187	7758	7697	7740	7699	7921	7754	7791	7833	7716	7708	7401	7490	7663	7963	8187	8726	8490	8170	7899	8191	8353	8551	8118	7474	8230	8330	7812	7960	8056	7517	7705	7941	7362	7752	7682	7518	7319	7479	7572	7517	7703	7496	7820	7769	7941	7944	7964	7888	7838
8332	7661	7849	7813	7963	7827	7965	7978	7482	7686	7532	7390	7313	7529	7553	7884	8675	8579	8154	7978	7849	8130	8250	8051	7770	8228	8566	7906	7821	8396	7902	7717	8067	7520	7988	7779	7395	7558	7316	7762	7569	7440	7462	7804	7650	8076	7819	7855	7730	7969
8387	7834	7708	7671	7887	8065	8132	7864	7528	7613	7253	7232	7019	7320	7461	7898	8407	8707	8292	7763	7444	8166	8644	7937	7921	8281	8636	7797	7791	8251	7711	7414	8070	7488	8147	7465	7631	7718	7269	7650	7419	7322	7416	7473	7902	7671	7893	7706	7929	7783
8068	7705	7802	7648	7672	7982	7897	7812	7691	7441	7256	7013	7120	7196	7488	7848	8409	8759	8562	7859	7636	8193	8604	8230	7611	8009	8465	8052	7696	8228	7428	7678	8184	7564	7824	7843	7692	7581	7523	7509	7162	7511	7322	7503	7681	7664	7537	7577	7711	7631
8231	7577	7697	7541	7862	7809	7771	7602	7803	7502	7323	7221	7132	7583	7653	7949	8449	8809	8211	7758	7590	8301	8646	8164	7662	8352	8760	8061	7814	8013	7963	7804	8042	7642	7951	7808	7632	7772	7408	7543	7334	7395	7363	7662	7455	7545	7608	7652	7423	7707
8293	7730	7736	7585	7734	7695	8016	7589	7572	7433	7078	6951	6962	7380	7799	8049	8393	8397	8213	7251	7579	8197	8636	7928	7649	8294	8352	8005	7859	8345	7551	7605	8056	7784	8024	7662	7609	7865	7393	7702	7442	7382	7339	7333	7379	7291	7560	7384	7413	7590
8439	7766	7884	7522	7694	7377	7785	7621	7401	7206	7109	7299	7159	7505	7926	8313	8510	8303	7965	7527	7898	8436	8582	7869	7614	8059	8241	7752	7988	8203	7495	7718	8044	7825	8161	7892	7731	7595	7470	7633	7317	7647	7358	7343	7346	7327	7150	7497	7596	7565
8646	7795	7917	7548	7670	7530	7498	7223	7104	7001	6845	7223	7445	7861	8257	8593	8536	8569	8065	7594	7847	8345	8333	7838	7571	8348	8232	7499	7573	7903	7396	7877	7983	7991	8173	7790	8059	7818	7736	7580	7432	7349	7628	7374	7415	7378	7380	7529	7525	7776
9008	8349	8006	7569	7389	7283	7210	7124	6852	6864	6961	7045	7604	7984	8590	8725	8611	8185	7751	7750	8001	8500	8281	7504	7827	8344	7794	7284	8019	7930	7331	7757	7824	7915	8027	7757	8184	7831	7782	7614	7554	7443	7643	7309	7515	7387	7645	7428	7750	7650
9001	8391	8421	8007	7598	7360	7356	7053	6970	7273	7261	7561	8165	8501	8699	8873	8493	7982	7498	7814	8261	8365	7962	7745	8043	8205	7496	7436	7884	7549	7339	7801	7541	7632	8030	7536	7948	7641	7958	7480	7469	7657	7519	7439	7592	7611	7738	7810	7576	7800
9056	8958	8637	7980	7806	7613	7536	7463	7149	7240	7460	7754	8091	8623	8409	8516	7972	7596	7345	7857	8404	8185	7470	7742	8227	8232	7637	7525	7966	7379	7568	7414	7248	7571	7643	7361	8099	7471	7924	7355	7512	7430	7672	7540	7797	7637	7850	7724	7692	7989
8670	8892	8843	8687	8123	7889	7899	7654	7692	7868	8071	8138	8465	8240	8195	7567	7460	7412	7784	8235	8173	8021	7647	7897	8332	7791	7565	8088	7815	7356	7638	7504	7290	7573	7291	7640	7681	7539	7539	7344	7527	7488	7707	7593	7835	7889	7726	7791	7745	7888
8475	8220	8550	8580	8440	8192	8251	7733	8109	8168	8081	8218	7938	7817	7561	7210	7415	7569	8080	8223	7870	7598	7671	8301	8351	7556	7789	8104	7635	7450	7839	7263	7200	7549	7283	7620	7236	7595	7472	7532	7569	7742	7860	7793	7953	7852	7674	7880	7959	8060
8082	7856	8004	8004	8048	7954	8194	7971	8207	7858	7878	8007	7475	7403	7227	7069	7394	7977	8273	7876	7453	7806	8049	8262	7649	7537	8032	8096	7694	7742	7679	7308	7642	7373	7424	7759	7534	7732	7527	7795	7670	7800	7896	7942	7888	7999	7709	7791	8082	8087
8185	7697	7499	7426	7683	7723	7713	7610	7780	7534	7404	7242	7088	7005	7112	7389	7635	7824	7642	7667	7171	7590	7886	7983	7491	7820	8063	7756	7730	8126	7697	7616	7725	7511	7803	7550	7555	8077	7766	7902	7782	8114	7856	7960	7699	7903	7809	7937	8070	8177
8595	8025	7706	7289	7144	7145	7453	7409	7269	7434	7370	7173	7201	7409	7376	7567	7511	7275	7217	7207	7765	8000	8014	7571	7706	8178	8062	7766	7985	8020	7453	7728	7937	7739	7898	7637	8052	7920	8050	8121	7887	7938	7747	7987	7876	8120	7987	8001	7960	8270
8699	8369	8069	7744	7413	7421	7490	7432	7359	7462	7481	7588	7557	7601	7560	7481	7389	7024	7066	7367	7877	7893	7614	7660	7802	8073	7852	7982	8092	7788	7635	7948	7623	7803	7958	7741	7814	7860	8150	7865	8125	8039	8036	7830	8028	7961	8003	8000	7997	8493
8217	8281	8288	7977	7999	7674	7897	7683	7898	7591	7829	7655	7504	7530	7236	6885	6943	7025	7414	7575	7726	7608	7554	7901	7856	7521	7722	8119	8067	7626	7895	7866	7666	8165	7659	7990	8138	7833	8033	7983	8048	8109	8101	7858	7942	7975	7824	7938	8241	8476
7908	7629	7828	7742	7878	7854	7814	7882	7823	7714	7303	7314	7264	6775	6698	7069	7093	7489	7814	7555	7350	7236	7539	7958	7706	7633	7852	7939	7615	7847	7933	7998	8053	8004	7971	8037	7857	8093	8122	8161	8033	8040	8033	7837	7915	7955	8066	8149	8250	8138
8163	7610	7412	7320	7391	7585	7499	7607	7506	7321	6906	6960	6883	6940	7029	7389	7654	7454	7500	7258	7504	7422	7563	7369	7407	7793	8154	7803	7653	8013	7661	8034	8257	7915	7988	7940	7838	7881	7996	8230	7966	7896	7765	7969	7870	8108	7938	7928	8022	8293
8450	8072	7846	7523	7526	7257	7710	7455	7304	7103	6913	7063	7011	7259	7560	7540	7533	7524	7291	7249	7651	7809	7484	7180	7415	7906	7877	7775	8222	7917	7904	8086	7983	7935	8041	7756	7854	8025	7860	8020	7773	7992	7881	7808	7954	7675	8130	7680	8004	8014
8245	8102	8222	8255	8189	7786	7881	7805	7498	7450	7327	7312	7416	7390	7355	7190	7282	7464	7610	7730	7459	7385	7231	7223	7524	7598	7707	7894	8006	7907	8181	8059	7949	7894	7857	7848	7803	7927	8008	7816	7923	7799	7820	7649	7718	7927	7710	7829	7924	7760
7708	7762	7789	7968	7889	7668	7803	7829	7438	7437	7253	7046	7133	7066	7125	7081	7450	7468	7611	7478	7280	7299	7505	7523	7439	7440	7772	7762	7682	7781	7600	7602	7730	7872	7727	7938	7761	7723	7926	7831	7606	7632	7410	7716	7769	7782	7671	7800	7846	7933
8210	7963	7858	7452	7778	7283	7588	7269	7236	7152	6898	6873	7086	7165	7446	7500	7537	7528	7379	7293	7374	7500	7281	7215	7429	7403	7774	7363	7610	7656	7473	7485	7507	7409	7797	7653	7828	7730	7780	7882	7636	7738	7696	7585	7818	7469	7610	7429	7713	7550
8116	8158	8148	7970	7812	7584	7551	7422	7417	7351	7359	7405	7611	7529	7821	7565	7503	7201	7425	7427	7545	7364	7231	7234	7356	7389	7388	7409	7477	7465	7435	7622	7584	7558	7584	7688	7656	7785	7839	7691	7742	7542	7637	7673	7547	7581	7676	7606	7590	7603
7861	7894	8018	7916	7738	7873	7656	7498	7557	7548	7437	7369	7455	7310	7241	7200	7455	7455	7236	7307	7333	7324	7199	7206	7234	7251	7458	7282	7351	7266	7251	7291	7516	7511	7478	7352	7520	7772	7563	7587	7600	7493	7673	7621	7657	7808	7386	7555	7358	7443
7941	7998	8050	7867	7693	7260	7364	7294	7272	7295	7295	7451	7747	7482	7657	7660	7675	7530	7381	7212	7241	7154	7338	7114	7202	7112	7231	7197	7191	7518	7471	7412	7396	7270	7230	7415	7321	7534	7477	7883	7677	7704	7777	7784	7831	7629	7528	7410	7511	7462
7871	7868	7978	7711	7678	7488	7526	7465	7521	7599	7689	7562	7617	7740	7529	7685	7698	7447	7491	7445	7361	7343	7324	7327	7375	7183	7176	7253	7162	7132	7224	7201	7258	7245	7327	7168	7594	7463	7619	7602	7657	7609	7571	7745	7883	7646	7616	7583	7551	7612
7764	7565	7701	7546	7393	7233	7573	7550	7454	7666	7469	7592	7532	7460	7401	7510	7568	7644	7548	7374	7366	7379	7237	7219	7093	6961	6976	7127	7343	7032	6845	7047	6941	7255	7111	7214	7228	7262	7419	7375	7502	7606	7619	7749	7603	7716	7487	7626	7770	7669
7814	7770	7753	7556	7370	7347	7418	7324	7438	7537	7578	7438	7590	7605	7265	7360	7480	7468	7316	7467	7446	7301	7412	7388	7027	7026	6940	6654	6775	6943	6769	6921	7045	7267	7234	7229	7150	7288	7221	7332	7309	7484	7542	7519	7672	7532	7793	7324	7536	7735
7599	7499	7609	7489	7397	7377	7334	7597	7526	7420	7335	7498	7327	7518	7442	7319	7547	7339	7484	7318	7427	7507	7288	7343	7116	7169	7068	6942	7045	6780	6849	7027	6919	6916	7184	7099	7157	7057	7160	7063	7432	7333	7555	7611	7617	7678	7435	7557	7424	7644
7742	7620	7517	7233	7361	7214	7244	7495	7396	7447	7497	7152	7337	7263	7266	7091	7221	7284	7387	7752	7422	7244	7352	7399	7115	7205	7131	6987	7219	6851	7025	7051	7161	7048	7164	7059	6936	6846	7004	7124	7315	7503	7417	7533	7534	7519	7405	7304	7682	7600
7606	7266	7397	7373	7403	7346	7461	7432	7357	7350	7183	7060	7159	6911	6898	7221	7299	7295	7399	7370	7475	7529	7433	7290	7205	7094	7187	7096	7134	7270	6817	7097	7087	7029	7309	6910	6924	6869	7019	7166	7177	7288	7494	7450	7532	7271	7195	7190	7500	7613
7660	7247	7527	7176	7347	7219	7431	7215	7260	7115	7111	6931	6950	6927	6884	6981	6987	6831	7136	7449	7226	7271	7176	7259	7415	7314	7134	7057	7254	7115	7203	7272	7320	7318	7230	7170	7126	7148	7154	7212	7309	7365	7381	7192	7466	7398	7471	7394	7586	7449
7560	7324	7317	7385	7412	7308	7411	7279	7147	7179	6858	6641	6862	6794	6763	6873	7010	7191	7049	7061	7107	7367	7160	7285	7275	7338	7391	7444	7328	7324	7196	7278	7512	7149	7283	7047	7041	6887	7225	7104	7285	7188	7396	7305	7429	7343	7411	7448	7456	7518
7684	7569	7438	7283	7080	7176	6992	7212	6923	7053	6922	6689	6848	6784	6741	6857	6966	6901	7179	7198	7020	7173	7247	7211	7466	7402	7449	7293	7555	7406	7287	7352	7325	7590	7265	7108	7244	7228	6954	7159	7249	7322	7287	7410	7271	7520	7386	7598	7431	7353
7738	7426	7525	7289	7277	7179	7363	6995	7016	6807	6748	6634	6778	6790	6906	6863	6952	7120	6984	6942	6943	7341	7078	7307	7442	7295	7533	7474	7451	7568	7381	7506	7562	7285	7427	7252	7289	7212	7234	7162	7181	7206	7087	7258	7223	7197	7520	7449	7558	7569
8057	7798	7726	7537	7287	7307	7151	7217	6781	7033	6737	6627	6928	6876	7027	7131	7136	6841	6917	7029	7095	7214	7200	7307	7445	7471	7412	7525	7566	7646	7256	7310	7417	7456	7375	7482	7536	7324	7239	7344	7367	7252	7225	7085	7365	7527	7310	7632	7534	7722
8015	7812	7812	7371	7427	7312	7207	7089	6923	6862	6455	6726	6683	6775	7162	7261	7301	7210	6846	6906	7175	7160	7301	7391	7271	7289	7459	7583	7643	7588	7638	7480	7277	7211	7241	7445	7476	7461	7377	7260	7071	7131	7051	7299	7247	7349	7402	7394	7486	7642
8012	8053	7792	7622	7494	7405	7182	7029	7115	6775	6659	6743	6851	6856	6850	6902	6924	6908	6868	7081	7149	7076	7226	7334	7375	7480	7482	7590	7701	7744	7777	7425	7265	7267	7420	7640	7602	7543	7427	7247	7191	7105	7130	7289	7362	7261	7385	7396	7355	7417
8076	7764	7824	7525	7422	7254	7198	6971	6886	6813	6625	6856	6824	6823	7126	6975	7089	6618	6859	6877	6923	7035	6933	7030	7289	7416	7529	7643	7749	7959	7527	7581	7285	7360	7527	7525	7714	7590	7446	7517	7283	7321	7541	7076	7170	7093	7287	7329	7422	7391
8098	7774	7757	7410	7465	7408	7358	7213	6990	7207	6908	7054	7017	6880	6854	6819	6871	6770	6768	6784	6842	6901	6885	6976	6974	7255	7617	7692	7605	7515	7618	7420	7474	7381	7579	7586	7646	7544	7375	7427	7380	7591	7403	7449	7158	7249	7272	7360	7389	7416
7979	7775	7696	7319	7432	7101	7240	6930	7022	7076	7136	6939	6941	7088	6897	7026	7007	6823	6779	6878	7110	6827	6910	6971	7144	7252	7561	7446	7460	7568	7555	7686	7480	7530	7543	7683	7611	7632	7690	7404	7573	7596	7626	7524	7228	7506	7299	7374	7333	7529
7983	7711	7574	7395	7165	7239	7261	7115	7103	7374	7199	7155	7241	6843	6907	6967	6845	6771	7138	6890	6937	7150	7114	7274	7118	7261	7481	7365	7473	7566	7570	7489	7413	7361	7594	7605	7590	7601	7572	7629	7651	7610	7584	7631	7388	7434	7364	7277	7496	7412
7849	7686	7511	7388	7258	7151	7399	7185	7202	7430	7380	7413	7238	7160	7215	7029	6910	6965	7088	7170	7336	7111	7192	7092	7005	7080	7278	7441	7215	7312	7578	7305	7283	7223	7457	7508	7634	7466	7625	7605	7657	7920	7813	7605	7335	7656	7466	7348	7322	7328
7763	7353	7272	7243	7119	7068	7103	7246	7208	7336	7426	7384	7222	7188	7111	7069	7132	6925	6985	7200	7198	7050	6980	7009	7193	7200	7209	6953	7174	7352	7299	7483	7371	7418	7226	7394	7633	7635	7547	7530	7832	7880	7939	7747	7591	7392	7261	7190	7388	7235
7698	7212	7493	7289	7382	7313	7341	7121	7378	7586	7557	7366	7286	7159	6948	6870	7074	7183	7112	7065	7247	7156	7263	7344	7077	7397	7055	6959	7016	7254	7579	7356	7320	7350	7456	7200	7263	7532	7411	7530	7718	7739	7732	7556	7244	7238	7235	7255	7188	7246
7731	7361	7330	7416	7549	7332	7368	7123	7251	7236	7446	7437	7557	7338	7312	7022	7180	7001	7238	7204	7192	7206	7242	7177	7420	7190	6993	6919	7162	7307	7596	7249	7259	7100	7137	7068	7162	7382	7519	7301	7553	7436	7513	7409	7405	7176	7191	7144	7294	7260
7577	7336	7274	7264	7314	7166	7293	7191	7291	7402	7393	7390	7259	7213	7212	7117	7253	7158	7126	7087	7098	7103	7038	7252	7122	7070	7072	7198	7160	7228	7275	7200	7003	6853	7122	7119	7235	7191	7490	7438	7405	7401	7537	7381	7250	7149	7085	7144	7349	7372
7359	7289	7158	7108	7271	7125	7257	7377	7524	7354	7455	7249	7111	7247	7137	7231	7207	7174	7151	7001	7197	7129	7389	7190	7177	7022	7141	7109	7153	6829	7098	7214	7113	7045	7047	7045	7265	7305	7409	7406	7478	7240	7395	7322	7367	7207	7317	7293	7202	7309
7432	7383	7144	7261	7253	7257	7013	7226	7157	7293	7236	7268	7232	7122	7214	7284	7165	7115	7212	7252	7221	7222	7359	7360	7200	7235	7169	6808	7163	7030	7071	7061	7111	7144	7020	7239	7152	7295	7199	7115	7101	7179	7407	7380	7352	7382	7378	7354	7229	7226
7607	7072	7045	6863	7043	7035	6925	7080	7157	7093	7203	7101	7287	7269	7321	7197	7154	7341	7154	7222	7135	7362	7433	7242	7233	7179	7118	7043	6989	6845	7123	7136	7048	7189	6923	7062	7144	6957	7181	7167	6856	6989	7066	7227	7255	7273	7183	7294	7269	7237
7721	7083	7118	7060	6874	7167	7263	7033	6985	6991	6972	7131	7032	7343	7241	7125	7071	7378	7113	7146	7385	7325	7265	7450	7330	7382	7283	7108	7079	7058	7045	7057	7162	7002	7011	6892	6995	7153	7280	6918	6874	6725	6971	7196	7144	7241	7312	7308	7306	7100
7509	7281	7156	6946	7079	6858	6863	7078	6964	6907	7117	7141	7106	7126	7123	7173	7165	7242	7193	7208	7237	7512	7335	7153	7364	7436	7321	7124	7082	7011	7061	7227	7077	7116	6916	7063	6888	6926	7188	7071	7003	6891	6952	7133	7251	7169	7223	7313	7075	6943
7586	7103	7252	6883	7110	7075	6900	7159	7020	7246	7053	6860	7098	7079	7060	6941	6990	7111	7200	6921	7318	7222	7216	7283	7284	7235	7126	7218	6970	6997	6930	7086	7080	7171	7128	7014	7086	7055	7145	7022	6992	6848	6998	7214	7156	7052	7141	7283	6975	6895
7307	7096	7076	6977	6861	7093	7208	6997	6901	7079	7170	7006	6875	6925	7178	7028	7046	7020	6917	7063	7163	7346	7284	7129	7114	7046	7032	7023	6957	7101	6970	7134	7125	7069	7151	6911	7029	6849	6737	6813	6647	6590	6780	7206	7249	7033	7036	7083	6945	7063
7332	7191	7122	6978	6964	6985	7224	7046	6984	7020	6819	6894	6899	7014	7159	7071	7004	7037	7241	7174	7098	6985	7120	7099	7071	6943	6924	7011	6985	6858	6955	6850	7141	7090	6806	6878	6612	6728	6723	6733	6585	6450	6655	7078	7150	7090	7089	7080	6997	7102
7603	7159	7137	7002	6951	7126	7079	6996	7114	6958	6893	6965	7070	7072	7016	6866	7006	7016	7286	7114	7307	7141	6780	6836	6848	6895	6884	7051	6754	6975	7057	6795	6887	6909	6802	6562	6777	6652	6595	6661	6663	6845	6748	6777	7084	7034	6942	6987	7095	7039
7634	7225	7151	6999	7057	6838	7099	6917	7000	7007	6926	6828	6988	6909	6974	7001	6984	7218	7191	7201	7072	6929	6823	6926	6715	6611	6786	6932	7041	6996	6914	6940	6882	6934	6937	6792	6512	6488	6602	6907	7086	6988	6510	6758	6952	7116	7013	6893	7125	6992
7307	7329	7104	6938	7046	6840	7231	6911	6911	6886	6904	7016	6828	6999	6853	7005	7090	7086	7069	7201	6955	7111	6870	6774	6669	6704	6820	6859	6955	6939	6976	6896	6891	6837	6942	6784	6550	6493	6588	6737	6810	6803	6744	6656	7058	7090	7116	7085	7107	7040
7618	7314	7329	7038	7040	7098	6795	6998	7036	6875	7052	6928	6947	6983	6781	6978	7038	6989	7049	7149	7159	7110	7014	6870	6871	6924	7022	6811	7106	6842	7103	6803	6883	6960	6809	6923	6750	6462	6559	6698	6641	6572	6677	6748	7059	7108	6929	7029	7139	7009
7559	7366	7380	7249	7037	6964	6780	6828	6825	6810	7006	7061	7008	6950	7044	7077	7029	7020	7048	7021	7152	6986	7042	6921	7123	7063	7135	7104	6915	7063	7051	7018	7035	7006	7193	7026	6812	6714	6365	6704	6977	6774	6938	7031	6989	6910	7108	7322	7078	7041
7567	7367	7601	7122	6946	6950	6963	6720	6742	6738	6835	7040	6975	6998	6966	6919	7142	7038	7111	7045	7027	6886	6912	7051	7255	7356	7342	7369	6920	7197	7292	7166	7116	7158	6978	7056	6915	6945	6777	6977	7071	6917	7107	6993	6992	7071	7399	7334	7277	7019
7465	7067	7296	6781	6786	6873	6805	6697	6739	6883	6857	6793	7049	7064	7113	7173	7224	7149	7009	6914	6835	6924	7097	7128	7124	7215	7183	7265	7067	7038	7237	7291	7166	7224	7052	6840	6956	7050	7076	7137	7387	7310	7250	7195	7211	7064	7211	7366	7402	7415
7504	7356	6991	6852	6911	6835	6733	6620	6791	6720	6833	7051	7020	7230	7167	7081	7078	6937	6972	6913	6944	7045	7070	7179	6998	7281	7048	7063	6969	6948	7144	7139	7128	7065	7041	6822	6934	7116	6886	7197	7305	7122	7064	7166	7195	7324	7442	7328	7521	7529
7338	7124	7170	7214	6953	6815	6906	6860	6764	6768	6904	6863	6933	7274	7179	7188	7177	7087	7005	7083	7000	6987	7121	7068	7172	6981	7158	7244	6935	7063	7165	6934	6937	7103	6877	7025	7050	7014	7060	7051	7091	6984	6998	7100	7074	7200	7629	7536	7624	7675
7575	7418	7258	7273	6909	6931	6899	6921	6942	6804	6977	7018	7090	7277	7152	7375	7181	7140	7075	7006	6892	7257	7154	7183	7174	7044	7083	7029	6997	7036	7100	7125	7059	6948	7069	7121	7012	7151	7021	6945	7155	7136	7089	6972	7124	7327	7422	7484	7543	7366
7571	7591	7357	7200	7135	7123	6812	6993	7108	7014	7102	7127	6906	6990	7207	7233	7248	7143	6973	6985	7029	7058	6951	7033	6960	6931	7127	7081	6890	6965	7125	7128	6820	6829	6936	7064	7046	6952	7187	7052	6930	7021	7092	6981	7073	6996	7210	7406	7457	7374
7541	7379	7286	7076	7140	7236	7078	6990	7134	6978	7156	7111	6968	6925	7130	7054	7039	6942	6855	6763	6929	6724	7005	6978	6676	6775	6891	6900	6961	6951	7020	6755	6839	6728	6907	7054	6977	7311	7153	7038	6859	6884	7082	6794	7150	7055	7024	7138	7202	7212
7558	7290	7135	7210	7094	7142	7317	7200	7161	7219	7055	6977	6886	6866	6965	7142	6883	6788	6890	6908	6815	6916	6901	6717	6841	6936	7039	6968	6923	6960	6859	6766	6798	6708	6875	6733	7179	7265	7121	6870	6979	6909	6857	6914	6953	6842	7125	7049	7133	7224
7338	7271	7363	7077	7128	7013	7292	7383	7272	7153	7096	6938	6950	6931	6861	7001	6936	6912	6796	6949	6978	6931	6933	6722	6910	7086	6945	7075	6862	6958	7008	6859	6745	6841	6735	6956	7207	7210	7182	7100	6896	6866	6955	6857	6977	7049	6785	6989	7017	7123
7293	7133	7130	6871	7021	7065	7243	7229	7288	7170	7150	7099	6798	6899	7028	6968	6955	7052	6889	6910	6932	6866	6961	6883	6880	7021	7176	7146	6969	7051	6816	6956	6811	6800	6953	7006	6968	6983	7153	6997	6991	6938	6848	7161	7106	7084	7111	7039	7001	7046
7186	7225	7138	7190	7336	7220	7178	7235	7167	7295	7006	7097	6839	7013	7070	6962	6932	6918	6940	6979	6896	6971	6915	6925	6844	7041	6988	6954	6872	6933	6990	6934	6823	6684	7043	7040	7048	7028	7034	7114	7034	6877	6981	7000	7115	7219	7126	7124	6970	6809
7277	7036	7062	7256	7131	7212	7231	7195	7324	7179	7029	7117	7076	7185	7107	6886	6873	7123	7025	6953	6859	6950	6991	6995	7105	7083	7212	7080	6924	7062	6854	6879	6931	6725	6966	7022	6984	7100	7111	7008	6941	6963	7058	7157	7217	7238	7227	7151	6998	7122
7261	7003	7372	7229	7312	7279	7396	7102	7178	7235	7183	7188	7186	7152	7211	6904	7069	7039	7190	7352	6942	7150	7123	7073	6938	7261	7187	7127	7045	7075	7137	7209	7179	6976	6909	6908	7044	7011	7081	6956	6959	7038	6870	7320	7359	7454	7119	7124	7127	7136
7281	7004	7328	7159	7229	7183	7287	7318	7358	7337	7296	7111	7252	7036	7011	6906	6913	7265	7326	7295	7318	7279	7140	7154	7113	7106	7219	7165	7150	7186	7158	7180	7173	7292	6955	6774	6963	7029	6903	6926	7193	7036	7142	7285	7273	7495	7230	7275	7118	7128
7145	6929	7080	7189	7289	7260	7400	7317	7157	7230	7071	7071	7121	6911	6936	6865	6872	7067	7301	7191	7258	7151	6992	7029	6864	6949	7208	7358	7157	7212	7167	7125	6988	7128	6932	7146	7041	7156	7102	6994	7226	6985	6944	7210	7387	7356	7351	7180	7335	7366
7071	7085	7236	7201	7266	7232	7374	7256	7109	7083	7249	6933	6919	7009	6727	6794	7083	7033	7293	7189	6994	7041	6776	7109	7041	7055	7073	7105	6939	6904	6843	6960	6963	6990	7103	7041	6926	7044	7130	7116	6970	7023	7091	7038	7134	7128	7301	7228	7448	7247
7161	7050	7201	7139	7145	7255	7447	7331	7186	7225	6770	6710	6851	6661	6770	6924	7053	7055	7165	7294	6936	6994	7023	6940	7239	7186	7365	7161	7075	6887	6964	6982	7002	7034	7122	6799	6944	6961	7166	7188	6908	7164	6891	6940	6990	7070	7030	7264	7402	7262
7156	7182	7194	7085	7237	7180	7186	7228	7262	7015	6849	6666	6717	6511	6719	6804	7058	6981	6801	7166	6897	6972	6932	7078	7201	7187	7215	7062	7076	7104	7156	6910	7054	6923	6863	6992	6852	7041	6843	7078	7057	6877	6993	6929	6834	6916	7084	7094	7282	7297
7274	6983	7067	7074	7092	7182	7269	7114	7017	7134	7032	6624	6654	6710	6659	6820	6762	6864	7036	6986	7033	7080	7229	7116	7154	7062	7327	7088	7067	7066	6985	7132	6960	6942	7013	7066	6899	6874	6859	6815	6990	6885	6843	6940	6723	6852	7050	7249	7112	7301
7583	7128	7031	7056	7055	7071	7020	7134	7139	7081	6894	6820	6692	6633	6599	6564	6789	6954	6958	7106	6817	6878	7023	7123	7288	7072	7345	7235	7332	7214	7188	7235	6986	6888	7034	6994	6803	6840	6810	6759	6949	6861	7003	6934	6781	6761	6993	6971	7045	7004
7273	7139	6979	6962	6868	7112	7037	7044	6990	6965	6980	6905	6726	6695	6634	6726	6745	6954	6999	6954	7014	7013	6965	7170	7380	7197	7369	7408	7186	7228	7140	7245	7172	7247	6983	6938	7065	6913	7035	6959	7092	7021	6919	6955	6778	6789	6975	6832	7015	7062
7351	7139	6959	7035	6951	6957	7031	7116	7072	7127	7081	7128	6851	6671	6428	6758	6910	7136	7020	6936	6746	6935	6815	7069	7290	7373	7184	7408	7340	7443	7455	7343	7262	7098	7080	7010	7047	6761	7033	7077	7123	7012	7064	6939	6993	6797	6864	6725	7207	6983
7191	7047	7002	7081	7078	6932	7145	7182	7030	7282	7221	7126	6854	6871	6895	6690	7062	6897	6895	6769	6995	7103	6973	6849	7182	7338	7250	7424	7355	7620	7585	7411	7366	7270	7160	7171	6966	6876	7082	6985	7074	7041	6809	6840	6992	6804	7024	7054	7074	7100
7176	6801	6784	6868	6959	6984	7078	7005	7172	7253	7141	7154	6736	6764	7013	6679	6896	6976	6796	6917	7060	7189	6975	7016	7029	7188	7138	7270	7536	7615	7533	7523	7370	7417	7148	6959	7165	7085	7104	7261	6949	6883	6907	6840	7018	7237	6961	7244	7203	7117
6987	6727	6736	6844	6974	6888	7160	7033	7153	7141	7099	6927	7077	6790	6810	6882	6955	6910	7001	6852	7193	7212	7131	6780	6983	7096	7082	7361	7391	7370	7568	7295	7307	7191	7017	7073	7298	7056	7359	6845	6972	6682	6747	6942	7340	7238	7448	7320	7296	7449
6922	6752	6911	6887	6899	6994	7163	7378	7074	7205	7123	6989	6871	6891	6934	6884	7043	7107	7099	6937	7102	7124	7006	6721	7105	7217	7284	7301	7258	7386	7502	7279	7278	6991	6857	7081	7219	7206	7241	7101	6982	6768	6837	7073	7251	7342	7492	7488	7330	7338
6819	6743	6966	6893	6862	6840	7086	7065	7118	7155	7103	6928	6936	6761	7053	7065	7190	7194	6971	6976	7039	6787	6950	7009	7129	7226	7135	7118	7277	7329	7445	7360	7166	6951	6815	7068	7058	7042	7011	7035	6803	6656	6756	7031	7133	7293	7295	7429	7511	7400
7049	6801	6921	6900	6814	6905	7092	7261	7167	7034	7075	6903	6866	6955	6845	7022	7137	7197	7141	7007	7060	6996	6998	7051	7156	6965	6991	7101	7366	7189	7152	7315	7147	6975	6971	6839	7124	6997	7182	7092	6804	6628	6799	6985	7071	7297	7440	7356	7374	7280
7293	7044	7161	6879	6977	7092	7196	7110	7106	7146	7074	6694	6901	6762	6771	6870	7089	7146	7065	7118	7063	6912	7009	7235	6986	6934	7038	6938	6947	7101	7070	6920	6879	6860	6816	6644	6856	6575	6981	6835	6919	6609	6610	7153	7021	7163	7340	7180	7131	7166
7299	7291	7233	7279	7265	7190	7136	7229	7206	7172	6875	6933	6768	6826	6740	6926	6939	7094	7118	7133	7176	7079	7098	7149	7071	7090	6925	6957	7082	7175	6919	6904	6822	6558	6598	6642	6685	6775	6694	6791	6690	6696	6783	6961	6931	6981	7107	7285	6970	6940
7326	7229	7310	7167	7177	7141	7486	7190	7206	7224	7182	6911	6921	6885	6816	6920	7025	7055	7075	7076	7145	7071	7044	6934	6921	7063	7024	7050	6955	7081	6939	6882	6747	6432	6803	6591	6661	6697	6720	6749	6665	6641	6768	6885	7010	6992	6851	7044	6906	7039
7358	7091	7211	7157	7166	7174	7294	7123	7101	7064	6971	6936	6950	6884	6944	6858	6940	6929	6937	7050	7017	7228	7048	6988	6932	7068	7045	7102	6934	7100	7300	6750	6496	6552	6460	6501	6492	6602	6696	6786	6536	6697	6588	6853	6804	6951	7043	6828	6980	6899
7249	7118	7374	6961	7050	7211	7173	6862	7023	7188	7007	6910	6735	6670	6783	6840	6752	6838	6767	7150	7145	7110	7049	6913	6887	6939	6849	7022	7079	7103	6826	6769	6591	6432	6301	6529	6460	6670	6561	6653	6406	6495	6629	6857	6967	6807	6960	6806	6840	6769
7267	7204	7183	7104	6812	7193	7096	7011	6938	6803	7018	6833	6767	6799	6946	6934	6878	6922	6932	7145	7310	7204	7231	6970	6861	6968	6943	7113	7293	7035	6821	6814	6530	6528	6367	6374	6638	6762	6519	6652	6392	6659	6769	6711	6763	6694	6806	6960	6778	6623
7289	7146	6995	7023	6938	7017	6999	7053	6873	6810	6694	6871	6899	6753	6813	6922	6990	6880	6810	7057	7272	7092	7048	6851	6742	6788	6848	7028	6832	7094	6905	6766	6522	6483	6582	6468	6647	6523	6439	6408	6503	6421	6754	6847	6771	6757	6917	6851	6971	6726
7085	6984	6846	6908	6705	6877	6952	6935	6888	6974	6757	6559	6793	6710	6873	7014	7020	6991	6990	7185	7256	7428	7185	6848	6911	7082	6834	7038	7033	7046	7005	6615	6663	6438	6762	6742	6547	6428	6440	6548	6611	6610	6699	6872	6766	6881	6781	6766	6703	6585
7032	7020	6745	6656	6668	6786	6781	6807	6863	6810	6759	6560	6743	6629	6738	6863	7045	6942	7057	7114	7300	7245	7213	7175	7035	7153	6991	7158	6982	6902	6950	6843	6585	6473	6630	6637	6687	6702	6541	6601	6632	6552	6583	6905	6936	6765	6587	6645	6608	6692
7088	6782	6623	6719	6694	6690	6882	6817	6822	6918	6776	6717	6810	6776	6821	6912	7159	7122	7180	7252	7423	7376	7273	6882	6918	6957	6980	7038	6934	6954	6980	6912	6648	6496	6614	6545	6615	6710	6670	6695	6505	6439	6683	6713	6845	6887	6585	6656	6586	6504
7348	6894	6858	6828	6722	6840	6865	6837	6909	6866	6815	6805	6819	6921	7020	7063	6972	7274	7369	7334	7545	7372	7331	7102	7229	6952	7076	7093	7205	7184	6831	6804	6617	6656	6649	6602	6563	6588	6724	6698	6520	6552	6667	6741	6818	6843	6792	6534	6596	6510
7297	6996	6981	6709	6871	6957	6911	7111	6954	6848	6802	6979	6997	6999	7087	7041	7039	7221	7447	7612	7645	7446	7411	7276	7270	7245	7119	7127	7217	7169	7026	6766	6783	6688	6678	6611	6826	6577	6532	6581	6513	6714	6612	6611	6849	6770	6698	6737	6466	6534
7146	6940	6982	6813	6925	6837	7284	7103	7046	6924	6951	6853	6823	6967	6976	6995	7065	7239	7314	7571	7541	7434	7222	7134	7277	7157	7205	7240	7116	6905	6798	6768	6761	6828	6763	6700	6751	6684	6650	6636	6645	6702	6742	6910	6702	6731	6623	6677	6646	6439
7290	6990	7124	6993	6869	7040	6825	6957	7084	6934	6829	6985	6884	7117	6902	7141	7408	7306	7562	7418	7444	7371	7352	6888	7131	7056	7024	6976	6938	6962	6956	6900	6702	6694	6791	6860	6822	6701	6682	6756	6731	6682	6832	6836	6840	6895	6708	6767	6646	6469
7403	7162	7206	6771	6823	7053	7056	6986	7035	7054	6845	6780	6905	6876	7007	7100	7168	7237	7446	7342	7572	7462	7292	7154	7087	7060	7274	6928	6894	6720	6972	6765	6770	6807	6912	7086	6969	6951	6897	6764	6936	7055	6611	6970	6898	6848	6879	6754	6652	6812
7527	7363	7230	6925	7069	7023	6989	7000	7096	6968	6805	6757	6717	6837	6866	6970	7058	7110	7238	7336	7355	7449	7328	7169	7051	7228	7200	7016	6841	6837	6952	6857	6900	6885	6916	6937	7120	7129	7086	6932	6757	6871	6979	6877	6800	6855	6720	6632	6803	6617
7665	7428	7385	7089	7248	7000	7100	6868	6967	6799	6965	6801	6926	6856	6733	6781	6830	7091	7260	7235	7078	7210	7150	7115	7246	7229	6972	6849	7003	6805	6972	6741	6893	6826	6775	7063	7181	7152	6980	6750	7000	6889	7016	6810	6820	6781	6730	6707	6955	6847
7724	7586	7577	7454	7166	7304	7054	6973	6881	6907	6792	6749	6662	6513	6483	6523	6835	6920	6872	7113	7040	6869	6799	6700	7087	6904	6909	6901	6764	6769	6726	6776	6812	6800	6782	6983	6927	7005	6983	6987	6700	6857	6740	6907	6806	6819	6701	6737	6792	6645
7881	7394	7527	7412	7400	7230	7132	6963	6736	6708	6656	6632	6471	6534	6504	6607	6730	6811	6660	6951	6827	6781	6599	6637	6497	6675	6842	6778	6642	6783	6717	6497	6748	6736	6979	7048	7033	6975	7005	7024	6798	6822	6769	6875	6709	6686	6729	6671	6589	6720
7840	7485	7729	7529	7363	7463	7227	7161	6927	6791	6583	6678	6554	6564	6539	6497	6579	6578	6540	6775	6955	6849	6811	6511	6682	6787	6797	6898	6820	6848	6601	6500	6566	6736	7024	7076	6887	6985	7075	6964	6906	6657	6589	6864	6646	6600	6493	6532	6480	6546
7830	7462	7659	7444	7475	7313	7174	6988	6964	6823	6682	6522	6536	6453	6383	6542	6571	6568	6529	6679	6692	6749	6552	6608	6480	6697	6697	6704	6759	6849	6600	6575	6625	6766	6792	7114	7120	6645	6805	6732	6892	6795	6610	6532	6608	6481	6405	6533	6526	6503
7721	7831	7600	7627	7620	7302	7147	6917	6797	6841	6760	6570	6594	6538	6518	6466	6414	6541	6664	6712	6742	6430	6685	6568	6716	6836	6723	6618	6592	6755	6708	6806	6877	6791	6817	6946	6873	6814	6605	6722	6666	6930	6494	6708	6437	6530	6320	6270	6470	6456
7813	7702	7682	7644	7375	7242	7038	6889	6877	6885	6712	6711	6615	6652	6619	6469	6479	6507	6443	6543	6496	6289	6461	6749	6974	6999	6793	6716	6710	6892	6607	6791	6909	6948	6890	6874	6782	6909	6861	6705	6713	6637	6612	6355	6517	6323	6292	6281	6489	6479
7942	7716	7792	7370	7418	7175	7139	6789	6803	6562	6837	6776	6561	6395	6429	6357	6406	6312	6641	6536	6521	6418	6643	6906	6911	7027	6940	6776	6820	6845	6760	6939	7000	6922	6969	7099	7075	6742	6801	6647	6559	6805	6515	6560	6230	6483	6360	6241	6586	6632
8100	7783	7342	7201	7164	7108	6890	6974	6637	6760	6623	6781	6552	6443	6507	6464	6302	6386	6523	6411	6542	6427	6534	6737	6725	7091	6942	7075	6992	6909	6869	7021	7064	6955	7149	7158	6946	6997	6899	6937	6606	6698	6639	6487	6378	6524	6325	6171	6405	6463
7970	7489	7508	7255	6760	6930	6854	6793	6726	6700	6636	6596	6383	6295	6289	6126	6328	6261	6306	6212	6284	6341	6507	6571	6823	6888	6877	7006	7068	6951	7018	7162	7131	7225	7158	7145	7114	6844	6819	6829	6696	6698	6788	6743	6506	6377	6346	6276	6400	6439
7491	7318	7435	7056	6960	6866	6733	6767	6651	6574	6696	6462	6343	6232	6236	6051	6139	6180	6259	6079	6023	6132	6400	6400	6630	6746	6803	6864	7039	7044	6900	7049	7116	7176	7207	7172	7055	6900	6926	6803	6871	6776	6906	6722	6642	6512	6295	6387	6386	6478
7575	7281	7331	7066	7032	7045	6812	6724	6705	6688	6426	6472	6244	6217	6254	6198	6114	6113	6302	6028	6143	6220	6345	6415	6609	6650	6759	6877	6963	6882	6943	7067	7066	7237	7247	7333	7069	6944	6768	6814	6658	6778	6910	6902	6852	6627	6437	6444	6416	6382
7232	7007	7212	7023	6902	6770	6852	6626	6598	6570	6537	6574	6309	6157	6043	6245	6315	6252	6272	6283	6305	6442	6269	6456	6600	6756	6709	6769	6735	6795	7081	6822	7023	7095	7156	7109	6911	6728	6733	6724	6611	6844	6923	7021	6824	6742	6591	6389	6392	6474
7165	6890	6889	6985	6864	6735	6710	6522	6609	6754	6532	6411	6319	6308	6321	6124	6310	6295	6157	6308	6199	6486	6528	6472	6771	6567	6765	6818	6830	6838	6790	6699	6837	7024	7130	6884	6951	6590	6585	6705	6536	6811	6949	7116	6806	6719	6477	6384	6442	6402
7081	7061	6846	6728	6695	6658	6532	6530	6457	6514	6611	6500	6327	6422	6398	6415	6517	6419	6263	6311	6222	6647	6543	6604	6624	6705	6855	6777	6788	6712	6629	6710	6991	7050	6990	6956	6770	6606	6701	6522	6716	6806	6971	6957	6887	6788	6435	6508	6435	6593
7070	6764	6940	6483	6713	6548	6526	6518	6453	6621	6549	6407	6478	6670	6492	6569	6728	6658	6495	6621	6387	6699	6825	6895	6724	6838	6680	6675	6648	6554	6528	6594	6691	6833	6779	6744	6756	6459	6649	6615	6818	6914	7024	7002	6888	6710	6635	6720	6640	6613
6935	6817	6835	6707	6431	6551	6312	6387	6515	6613	6642	6490	6635	6703	6776	6775	6703	6760	6829	6757	6616	6751	6860	6890	6934	6970	6937	6744	6620	6681	6574	6719	6809	6887	6677	6657	6564	6357	6374	6653	6758	6766	6913	6824	6714	6640	6842	6748	6689	6751
7129	6760	6863	6743	6572	6697	6395	6400	6515	6479	6696	6826	6704	6614	6888	6949	6895	6810	6801	6631	6774	6870	7007	6992	7071	7041	6934	6832	6742	6767	6574	6691	6920	6781	6707	6577	6494	6501	6627	6613	6731	6910	6840	6959	6745	6601	6591	6688	6741	6834
7074	6881	6772	6661	6718	6741	6666	6631	6603	6692	6722	6685	6769	6814	6598	6899	6906	7020	6678	6800	6871	6951	6995	6791	7068	6898	6701	6806	6667	6546	6606	6701	6765	6664	6631	6506	6468	6187	6393	6678	6605	6709	6759	6606	6589	6692	6569	6643	6787	6913
7074	6853	6905	6707	6758	6634	6625	6628	6592	6696	6761	6772	6827	6833	6844	6970	6883	6826	6856	6857	6803	6913	6902	7093	7034	6939	6799	6656	6551	6548	6550	6620	6679	6680	6561	6511	6425	6426	6538	6680	6569	6837	6848	6740	6715	6687	6583	6529	6617	6762
7423	7202	7094	6957	6792	6612	6804	6851	6683	6804	6841	6850	6850	7062	6969	7026	6947	7102	6904	6905	7120	7028	6977	7023	6910	6953	6743	6709	6634	6560	6454	6838	6713	6700	6506	6500	6635	6559	6652	6533	6597	6600	6815	6739	6617	6566	6729	6542	6660	6456
7529	7229	7064	6906	6865	6696	6628	6857	6841	6775	6858	6770	6935	7035	7056	6987	6978	6946	7021	6929	7058	7072	6969	6949	6907	6616	6743	6719	6490	6585	6482	6618	6728	6613	6774	6731	6550	6544	6680	6657	6498	6935	6777	6686	6539	6664	6545	6527	6692	6463
7443	7250	7067	6916	6982	6847	6884	6634	6654	6660	6933	6795	6918	6952	6915	6896	6861	6933	7048	6998	7144	6905	6925	6728	6754	6733	6655	6483	6657	6524	6620	6787	6772	6771	6716	6729	6616	6601	6661	6688	6759	6677	6651	6431	6552	6533	6378	6553	6672	6700
7292	7083	7102	7027	7045	6994	6870	6805	6741	6684	6822	6968	6900	6896	6739	6760	6865	6786	6920	7023	6874	6808	6828	6722	6708	6625	6521	6467	6580	6429	6454	6498	6577	6749	6838	6832	6888	6618	6749	6684	6719	6853	6694	6396	6489	6434	6406	6695	6620	6670
7326	7068	7024	7093	6906	7039	7101	6840	6786	6714	6735	6677	6862	6657	6676	6680	6509	6587	6737	6908	6907	6760	6572	6681	6626	6599	6531	6474	6306	6426	6443	6522	6538	6833	6822	6760	6761	6756	6708	6735	6994	6693	6636	6681	6565	6333	6475	6503	6467	6791
7349	7082	7014	6924	7074	6889	7103	7010	6952	6779	6601	6798	6641	6723	6724	6533	6544	6445	6610	6781	6845	6663	6378	6486	6444	6479	6397	6350	6320	6197	6451	6474	6608	6737	6917	6677	6708	6546	6610	6788	6824	6639	6582	6538	6428	6503	6385	6608	6545	6750
7588	7156	7108	7165	7000	6924	7113	7073	7064	6949	6778	6578	6570	6657	6420	6540	6769	6598	6469	6606	6512	6553	6282	6140	6265	6347	6327	6397	6202	6230	6330	6408	6590	6730	6637	6671	6633	6392	6659	6775	6579	6705	6668	6544	6355	6369	6410	6402	6691	6770
7511	7174	7378	7229	6963	6941	7160	7018	6862	6728	6693	6866	6515	6329	6505	6404	6506	6629	6703	6595	6555	6408	6177	6239	6235	6317	6270	6310	6385	6095	6316	6583	6456	6816	6721	6467	6621	6487	6427	6559	6456	6564	6541	6240	6136	6319	6565	6632	6559	6720
7372	7409	7338	7247	7029	7051	7201	6850	7117	6701	6748	6617	6448	6352	6204	6232	6444	6764	6509	6381	6337	6397	6306	6257	6369	6202	6431	6327	6230	6166	6174	6394	6504	6709	6507	6586	6553	6525	6423	6330	6449	6597	6408	6437	6282	6214	6273	6614	6656	6874
7400	7228	7388	7357	7363	7098	6943	6915	6817	6876	6692	6432	6357	6308	6258	6297	6233	6412	6351	6313	6097	6308	6089	6235	6342	6369	6279	6507	6294	6198	6186	6217	6370	6561	6607	6516	6371	6317	6378	6306	6335	6302	6312	6407	6326	6174	6245	6438	6727	6826
7383	7320	7403	7289	7311	7287	7059	6882	6732	6820	6731	6438	6366	6236	6156	6053	6206	6414	6418	6255	6159	6254	6100	6219	6412	6485	6454	6302	6231	6260	6377	6222	6325	6520	6579	6512	6216	6237	6367	6287	6232	6136	6233	6178	6165	6254	6121	6380	6583	6800
7395	7212	7257	7254	7353	7091	7168	6955	6817	6762	6509	6521	6404	6369	5899	6039	6172	6472	6222	6235	6278	5992	6140	6191	6460	6431	6230	6264	6191	6362	6437	6454	6357	6458	6500	6460	6320	6318	6332	6281	6264	6160	6161	6154	5987	6309	6278	6423	6574	6698
7318	7087	7210	7240	7222	7045	6869	6889	6826	6559	6557	6392	6400	6276	6161	6032	6081	6011	6351	6380	6411	6276	6240	6319	6359	6445	6445	6434	6230	6307	6414	6365	6303	6332	6455	6499	6263	6215	6182	6237	6267	6334	6329	6074	6212	6138	6248	6350	6526	6514
7149	7038	7260	6949	7055	6865	6927	6950	6712	6600	6649	6516	6333	6231	6288	6064	6096	6249	6203	6232	6292	6243	6185	6268	6384	6370	6447	6384	6310	6236	6335	6497	6411	6399	6512	6467	6362	6337	6361	6260	6148	6210	6096	6009	6057	6000	6148	6390	6489	6555
7253	7139	7208	7000	6689	6887	6893	6819	6673	6598	6500	6502	6429	6276	6317	6076	6373	6207	6234	6280	6437	6248	6293	6406	6330	6422	6435	6514	6249	6436	6451	6446	6449	6364	6452	6280	6517	6248	6458	6308	6219	6190	6133	6149	6112	6022	6132	6181	6349	6403
7465	6916	7019	6942	6806	6712	6879	6870	6765	6526	6423	6522	6523	6383	6355	6353	6311	6328	6316	6386	6463	6526	6429	6341	6475	6495	6563	6757	6493	6635	6442	6577	6280	6437	6412	6425	6590	6539	6454	6159	6036	6041	6246	6073	6052	6313	6139	6202	6335	6489
7257	7215	7050	6752	6780	6776	6856	6725	6564	6601	6513	6434	6272	6341	6380	6267	6442	6265	6250	6342	6353	6441	6469	6681	6536	6584	6573	6559	6475	6602	6462	6321	6279	6344	6428	6466	6596	6488	6438	6258	6384	6156	6187	6133	6150	5920	6325	6253	6205	6336
7324	7110	7057	6857	6583	6889	6682	6615	6527	6657	6548	6433	6375	6432	6420	6372	6327	6443	6232	6303	6373	6234	6628	6468	6607	6478	6506	6530	6524	6540	6504	6329	6440	6263	6565	6505	6501	6686	6349	6350	6308	6436	6454	6312	6184	6341	6362	6151	6246	6409
7398	7055	6903	6726	6582	6564	6559	6466	6537	6474	6514	6558	6379	6475	6474	6254	6474	6270	6339	6314	6580	6427	6616	6723	6368	6486	6562	6615	6599	6641	6515	6398	6386	6503	6607	6606	6571	6744	6459	6297	6369	6397	6276	6280	6304	6286	6339	6367	6369	6437
7458	7098	7035	6594	6736	6549	6647	6537	6518	6518	6422	6430	6474	6533	6282	6256	6236	6223	6445	6300	6333	6274	6482	6599	6569	6526	6628	6664	6703	6679	6631	6551	6545	6392	6737	6542	6774	6552	6408	6635	6431	6490	6423	6371	6556	6603	6359	6260	6325	6427
7293	7110	6982	6802	6675	6623	6549	6683	6261	6456	6520	6367	6530	6352	6319	6194	6223	6221	6411	6268	6267	6477	6405	6548	6487	6528	6480	6604	6719	6692	6618	6595	6504	6716	6602	6660	6625	6713	6568	6574	6311	6585	6564	6442	6457	6417	6495	6474	6496	6445
7240	6967	6934	6695	6659	6587	6539	6322	6378	6211	6193	6413	6416	6340	6248	6127	6121	6082	6275	6236	6378	6354	6496	6518	6753	6383	6798	6522	6628	6663	6539	6531	6656	6714	6717	6688	6603	6566	6589	6476	6468	6588	6630	6675	6733	6500	6543	6489	6636	6591
7202	6887	6751	6677	6527	6500	6430	6075	6132	6124	6282	6357	6204	6071	6073	5957	6080	6195	6112	6056	6256	6366	6222	6389	6425	6602	6688	6741	6532	6612	6454	6460	6656	6623	6702	6670	6646	6578	6563	6709	6385	6619	6708	6827	6774	6684	6813	6565	6699	6768
6906	6626	6606	6577	6484	6472	6508	6459	6198	6211	6098	6089	6107	6303	5938	6039	5804	5906	6161	6111	6313	6298	6235	6255	6390	6588	6648	6720	6490	6659	6508	6494	6549	6458	6401	6582	6461	6542	6480	6725	6713	6610	6853	6818	7017	7062	6832	6813	6782	6788
6860	6510	6772	6421	6544	6514	6413	6224	6103	6177	6106	6137	6139	6202	5950	6132	5911	5970	6000	6298	6299	6325	6190	6271	6635	6534	6775	6721	6691	6631	6527	6441	6499	6393	6366	6386	6440	6439	6383	6493	6603	6525	6753	6916	6973	6968	6967	6807	6723	6595
6679	6618	6473	6389	6355	6325	6564	6400	6228	6114	6032	6067	6010	6229	6060	6074	5911	6099	6258	6461	6472	6213	6187	6345	6289	6555	6645	6733	6698	6686	6514	6610	6465	6374	6303	6195	6325	6413	6500	6395	6477	6755	6728	6738	6823	6955	7017	6912	6891	6764
6877	6582	6497	6268	6346	6458	6361	6252	6212	6084	6043	6128	6250	6115	6272	6151	6056	6053	6153	6280	6284	6404	6119	6422	6345	6339	6571	6605	6437	6487	6481	6457	6298	6315	6235	6302	6334	6476	6433	6452	6777	6512	6695	6861	6720	7098	7022	6835	6865	6680
6610	6548	6421	6228	6347	6180	6301	6367	6294	6104	6125	6064	6063	6278	6219	6285	6254	6273	6351	6302	6252	6270	6324	6419	6408	6235	6475	6331	6334	6403	6291	6394	6243	6192	6158	6143	6141	6477	6527	6536	6553	6740	6738	6725	6838	6686	6818	6885	6646	6710
6799	6488	6544	6341	6450	6353	6432	6265	6269	6138	6149	6135	6180	6184	6411	6376	6377	6208	6310	6316	6399	6456	6346	6443	6391	6383	6427	6395	6386	6384	6301	6401	6367	6163	6192	6233	6216	6487	6489	6559	6665	6561	6702	6776	6770	6811	6673	6634	6635	6762
6946	6614	6558	6478	6522	6262	6256	6236	6388	6401	6248	6151	6106	6277	6316	6389	6501	6463	6486	6388	6553	6449	6638	6412	6427	6439	6509	6481	6415	6556	6485	6361	6222	6164	6279	6365	6319	6473	6539	6425	6751	6502	6566	6699	6754	6903	6649	6695	6798	6570
7028	6911	6736	6465	6347	6357	6366	6392	6379	6437	6306	6295	6182	6166	6386	6511	6590	6502	6464	6418	6459	6843	6608	6415	6397	6585	6555	6635	6434	6548	6454	6295	6226	6278	6328	6426	6463	6754	6603	6583	6569	6335	6337	6694	6715	6680	6675	6499	6647	6683
7220	7023	6830	6724	6384	6431	6380	6472	6460	6463	6364	6295	6092	6325	6412	6402	6631	6494	6402	6255	6526	6652	6596	6734	6663	6608	6715	6634	6526	6448	6393	6412	6457	6186	6221	6439	6559	6578	6626	6712	6439	6605	6525	6606	6649	6627	6665	6575	6548	6770
7337	7121	7023	6663	6412	6410	6467	6546	6526	6354	6444	6384	6278	6098	6293	6420	6460	6465	6286	6318	6378	6591	6722	6867	6644	6790	6664	6653	6664	6451	6546	6578	6594	6521	6415	6407	6682	6969	6679	6764	6599	6573	6605	6553	6451	6704	6607	6664	6451	6756
7520	7403	7216	6854	6696	6447	6587	6451	6629	6508	6357	6234	6112	6242	6153	6217	6585	6503	6413	6414	6285	6538	6856	6873	6773	6747	6751	6595	6737	6675	6697	6748	6777	6651	6643	6642	7027	6722	6826	6772	6712	6780	6552	6444	6403	6500	6513	6488	6660	6822
7663	7432	7263	6969	6750	6420	6599	6660	6542	6571	6466	6324	6388	6088	6176	6445	6476	6403	6527	6247	6347	6659	6690	6964	6739	6815	6664	6621	6733	6776	6707	6884	6881	6887	6841	6877	6821	6921	6888	6794	6836	6896	6564	6384	6436	6401	6589	6610	6984	6927
7646	7368	7382	6994	6788	6695	6569	6758	6481	6501	6495	6322	6131	6180	6146	6203	6288	6432	6334	6306	6349	6594	6876	6926	6908	6896	6673	6720	6623	6599	6916	6941	6879	6958	6857	6709	6839	6863	6950	6929	6928	6674	6506	6551	6509	6457	6732	6602	6843	7083
7646	7318	7208	6870	6825	6661	6456	6573	6606	6614	6483	6330	6192	6174	6163	6126	6114	6353	6467	6189	6294	6492	6906	6695	6953	6829	6863	6803	6798	6702	6774	6796	6798	7118	6892	6661	6720	6868	6923	6937	6906	6709	6495	6604	6570	6498	6756	6675	7047	7047
7585	7260	7195	6847	6711	6443	6535	6555	6459	6575	6400	6305	6307	6142	6136	6178	6293	6414	6322	6291	6346	6557	6854	6925	6976	6741	6976	6700	6870	6671	6822	6892	6924	6947	6726	6635	6704	6826	6757	7080	6728	6684	6583	6370	6526	6585	6754	6896	6913	7107
7499	7121	7218	6716	6474	6524	6533	6643	6665	6595	6489	6407	6275	6297	6325	6392	6440	6570	6490	6658	6690	6632	6911	6855	6859	6741	6796	6896	6718	6784	6931	6976	6996	7012	6784	6742	6840	6835	6853	7025	7078	6815	6634	6603	6827	6810	6829	7035	6999	7178
7775	7264	7018	6739	6606	6651	6445	6466	6568	6569	6422	6563	6505	6537	6296	6430	6469	6664	6669	6752	6631	6677	6881	6771	6847	6757	6754	6692	6833	6751	6939	6994	6885	7055	6820	6862	6760	6863	7133	7076	6704	6692	6618	6599	6476	6843	6846	6978	7097	7116
7392	7141	7108	6889	6612	6616	6495	6546	6511	6588	6402	6650	6414	6466	6460	6481	6589	6883	6991	6754	6766	6593	6860	6969	6779	6664	6689	6607	6624	6714	6736	6898	6901	6705	6625	6698	6750	6978	7112	6950	7044	6671	6630	6595	6636	6772	7020	7135	7094	7056
7385	7177	7248	6895	6875	6657	6569	6499	6476	6575	6509	6444	6397	6476	6337	6459	6750	6866	6858	6911	6730	6702	6664	6981	6856	6763	6702	6465	6525	6731	6655	6669	6596	6706	6692	6757	6742	7125	7029	7029	6926	6810	6720	6559	6688	6824	7017	6908	6903	7022
7494	7235	7303	7067	7016	6647	6638	6502	6544	6539	6436	6417	6366	6293	6282	6550	6587	7053	6721	6899	6843	6721	6696	6747	6782	6869	6577	6566	6721	6664	6565	6551	6682	6724	6815	6975	7072	6983	6947	6866	7044	6828	6948	6799	6835	6807	6927	6890	6985	6864
7562	7229	7459	7281	6946	6787	6512	6393	6384	6504	6404	6294	6448	6454	6231	6438	6641	6757	7026	6865	6860	6825	6736	6907	6895	6889	6703	6621	6789	6735	6783	6795	6819	6906	6893	6932	7157	7118	7119	7004	7029	6950	7030	6975	6897	7029	6953	6945	6994	7119
7577	7474	7387	7169	6818	6818	6609	6601	6483	6433	6292	6429	6315	6076	6122	6378	6666	6747	6805	6833	6662	6701	6761	7131	6877	6671	6766	6985	6948	6861	6808	6838	6984	7107	7135	7176	7304	7227	7223	7081	7025	7049	7097	7252	7276	7245	6991	7004	6866	6972
7644	7284	7431	7313	6867	6799	6741	6420	6330	6396	6370	6245	6354	6204	6449	6426	6369	6644	6834	6699	6760	6650	6849	6917	6904	6905	6922	6835	6879	6841	6799	6936	7051	7184	7302	7460	7336	7251	7227	7135	7077	7042	7443	7360	7355	7276	7350	7347	7053	7074
7472	7181	7672	7175	6920	6722	6622	6412	6268	6304	6313	6334	6306	6254	6307	6261	6526	6592	6655	6830	6703	6776	6813	6840	7079	6816	6908	7096	6906	6955	6912	7014	7083	7194	7496	7305	7563	7351	7377	7261	7491	7300	7437	7374	7373	7414	7391	7217	7227	7078
7702	7558	7397	7409	7058	6756	6631	6490	6309	6475	6376	6427	6418	6357	6393	6274	6308	6505	6622	6627	6573	6796	6840	6852	6735	6791	6900	6882	6993	6733	6876	6871	6988	7093	7195	7186	7535	7431	7146	7131	7249	7356	7495	7521	7490	7443	7344	7320	7260	7110
7654	7477	7533	7171	6953	6689	6684	6514	6440	6511	6582	6497	6520	6542	6426	6212	6427	6376	6464	6707	6771	6839	6887	6926	6770	6785	6903	6769	6729	6894	6858	6942	6964	7115	7011	7152	7334	7222	7108	7066	7027	7169	7391	7421	7462	7401	7393	7303	7306	7055
7839	7466	7294	7072	6945	6713	6567	6543	6566	6613	6710	6575	6483	6505	6173	6304	6500	6442	6578	6454	6536	6873	6930	6752	6827	6690	6818	6704	6674	6749	6754	6759	7001	7008	7121	7223	6975	7168	6944	7139	7181	7353	7108	7356	7482	7380	7435	7305	7297	7149
7543	7454	7254	7074	6877	6740	6478	6494	6624	6614	6571	6514	6630	6396	6597	6289	6491	6553	6539	6627	6771	6902	6819	6716	6621	6595	6755	6626	6922	6668	6797	6818	6762	6973	6960	7155	6966	6961	7103	6944	7238	7093	7259	7348	7434	7451	7556	7447	7284	7208
7502	7399	7401	7155	6834	6755	6542	6461	6691	6457	6652	6532	6626	6709	6438	6558	6703	6711	6607	6672	6656	6777	6641	6581	6453	6642	6688	6665	6710	6752	6758	6810	6846	7014	7028	7147	7011	6895	7001	7072	7155	7104	7382	7508	7642	7519	7379	7319	7216	7181
7651	7380	7249	7091	6820	6777	6653	6540	6683	6624	6708	6496	6651	6642	6447	6667	6730	6834	6699	6723	6646	6634	6634	6480	6432	6663	6709	6767	7132	6909	6973	6791	6813	7163	6980	6844	7103	7083	7154	7156	7130	7068	7221	7613	7508	7486	7520	7374	7393	7344
7534	7418	7310	7061	6983	6847	6819	6693	6858	6757	6691	6571	6639	6569	6755	6701	6779	6865	6657	6677	6832	6820	6727	6555	6570	6488	6848	6920	7184	7184	7200	6946	6880	7003	7105	7093	7017	7071	6919	7012	7257	7159	7248	7542	7523	7680	7807	7732	7417	7487
7726	7556	7425	7161	6887	6894	6979	6973	6913	6810	6815	6701	6690	6683	6642	6779	6903	6981	6719	6796	6724	6720	6746	6747	6576	6718	6808	6947	7246	7318	7160	7125	7075	6936	6972	6935	7029	6909	6896	6947	7100	7363	7299	7466	7670	7686	7749	7607	7691	7791
8136	7689	7645	7197	7088	7089	7205	7025	7102	6836	6781	6656	6581	6665	6828	6812	6956	6763	6775	6700	6784	6769	6636	6698	6638	6790	6838	7113	7218	7265	7157	7017	7163	7095	6981	6927	6878	6914	6964	6977	6869	7155	7201	7450	7495	7570	7802	7926	7761	7640
8088	7972	7838	7455	7080	7109	7257	7383	7224	7199	7032	6827	6559	6679	6827	6901	6797	6805	6502	6642	6734	6933	6845	6688	6861	6808	7007	7093	7023	7049	7254	7118	6849	6804	6912	7020	6951	7008	6866	6791	7223	7223	7245	7341	7433	7597	7647	7700	7764	7666
8143	8057	7930	7643	7362	7356	7509	7506	7447	7254	7211	6889	6753	6640	6894	6950	6781	6748	6787	6469	6671	6853	6782	6711	7044	6815	6994	6990	6966	7243	7094	7120	6995	6846	6910	6859	6954	7006	7013	6903	6991	7136	7218	7312	7514	7668	7600	7715	7596	7605
7987	7896	7755	7765	7539	7585	7471	7497	7519	7399	7371	7017	6935	6872	6812	6990	6912	6719	6733	6670	6882	6921	6997	6982	6995	7019	7018	6916	6950	6917	6946	7028	6925	6798	6923	7075	7090	7004	7047	7037	7232	7372	7342	7273	7427	7322	7651	7579	7520	7506
8010	7976	7913	7753	7495	7587	7558	7523	7600	7609	7427	7193	7250	7202	7145	6988	6860	6741	6807	6853	6855	7035	6967	7197	6960	7250	7230	7060	7027	7052	7215	7050	6985	6854	6878	7063	7229	6910	7101	7250	7308	7343	7320	7329	7444	7444	7289	7451	7545	7581
8137	7780	7872	7734	7747	7514	7616	7811	7769	7549	7690	7210	7381	7252	7193	7204	7137	7004	6889	7046	7054	7266	7188	7186	7303	7286	7350	7342	7156	7192	7250	7167	7144	6958	7017	7006	7112	7175	7146	7295	7386	7343	7478	7466	7424	7389	7560	7488	7832	7700
7971	7892	7910	7953	7799	7583	7757	7586	7679	7735	7578	7509	7490	7292	7328	7143	7211	7012	7051	7143	7228	7109	7180	7248	7473	7557	7445	7418	7219	7477	7318	7316	7104	7047	7155	7286	7452	7198	7330	7425	7371	7343	7421	7519	7533	7509	7665	7671	7873	7875
7957	7941	7984	7786	7718	7923	7804	7562	7650	7754	7548	7562	7493	7364	7334	7074	7043	7216	7341	7251	7424	7333	7222	7229	7685	7537	7588	7537	7453	7401	7337	7288	7160	7214	7259	7260	7486	7397	7439	7273	7313	7451	7441	7554	7688	7494	7539	7699	7922	8145
8083	7984	7948	7752	8016	7902	7796	7675	7519	7606	7420	7518	7230	7455	7248	7178	7227	7140	7447	7485	7398	7371	7279	7513	7486	7556	7560	7433	7621	7331	7241	7298	7266	7249	7236	7284	7377	7415	7493	7356	7448	7307	7545	7438	7585	7689	7918	7913	8016	8194
8066	8018	7963	7954	7875	7831	7714	7547	7416	7422	7144	7532	7278	7240	7355	7160	7201	7448	7562	7581	7439	7435	7546	7430	7589	7647	7534	7500	7498	7545	7292	7372	7294	7315	7278	7467	7501	7401	7445	7389	7249	7604	7392	7481	7624	7957	7878	8029	8130	8381
8010	7966	8004	7907	7644	7719	7614	7568	7389	7299	7278	7288	7286	7355	7410	7346	7326	7454	7532	7523	7418	7647	7394	7547	7643	7549	7422	7440	7577	7605	7430	7339	7245	7360	7454	7509	7442	7417	7182	7469	7260	7358	7569	7626	7768	7766	7958	8063	8442	8460
8211	7960	7975	7817	7745	7449	7416	7325	7363	7337	7418	7368	7503	7291	7478	7318	7656	7678	7643	7575	7545	7601	7579	7766	7491	7382	7367	7565	7460	7545	7477	7422	7454	7427	7532	7547	7612	7325	7465	7408	7457	7298	7557	7585	7774	8060	7921	8160	8133	8311
8121	8015	7841	7806	7637	7427	7479	7287	7295	7448	7398	7489	7470	7439	7546	7670	7829	7859	7677	7672	7885	7809	7453	7678	7688	7493	7503	7457	7698	7555	7525	7643	7423	7691	7797	7752	7637	7583	7335	7354	7360	7425	7504	7573	7799	8017	7991	8179	8070	8158
7915	7843	7918	7688	7519	7510	7326	7419	7511	7449	7636	7509	7600	7570	7641	7877	7888	7856	7606	7873	7815	7920	7793	7727	7704	7651	7392	7792	7595	7621	7668	7616	7797	7656	7871	7666	7746	7679	7681	7459	7609	7575	7660	7538	7656	7903	7991	7947	7939	8117
7975	7802	7757	7641	7422	7525	7291	7536	7631	7601	7589	7497	7541	7538	7759	7792	7755	7706	7841	7753	7763	8032	7827	7708	7912	7787	7746	7677	7938	7760	7920	7840	7936	8006	7901	7957	7715	7750	7776	7686	7624	7630	7722	7755	7997	7970	8061	7748	8061	7878
7939	7745	7461	7565	7336	7552	7381	7430	7465	7692	7402	7547	7672	7722	7697	7811	7738	7611	7864	7716	7954	7969	7660	7740	7865	7688	7796	7926	7859	7943	7833	7961	7908	8172	8019	8087	8067	7871	7696	7734	7486	7649	7668	7913	7796	8070	8004	8045	7864	7990
7951	7619	7581	7348	7386	7219	7357	7449	7489	7418	7422	7305	7417	7632	7556	7848	7762	7583	7589	7698	7913	7822	7638	7693	7751	7885	7801	7801	8032	7946	8032	7963	8019	7935	8003	7996	7985	7833	7775	7587	8015	7739	7971	7640	8023	7941	7881	8229	7921	8078
8037	7557	7613	7334	7192	7397	7504	7363	7353	7388	7290	7331	7455	7679	7618	7725	7646	7398	7496	7830	7680	7661	7669	7772	7705	7675	7709	7687	7954	8144	7962	7962	8067	8034	7989	8021	7868	7992	7981	7636	7928	7786	7887	7953	7684	7940	7926	8084	8115	7997
7797	7451	7483	7298	7287	7372	7369	7378	7304	7232	7310	7340	7630	7745	7593	7475	7644	7481	7468	7613	7498	7488	7657	7588	7704	7526	7803	7809	7831	8041	8196	7905	8191	7979	7728	7865	7908	7857	7740	7915	7849	8039	7779	7787	7560	7913	7840	8030	8208	8350
7780	7828	7471	7351	7305	7422	7319	7271	7357	7343	7426	7315	7563	7465	7450	7492	7503	7486	7525	7537	7448	7627	7545	7655	7570	7566	7598	7743	7773	7762	7906	8012	7937	8011	7907	7742	7668	7699	7658	7655	7867	7695	7650	7880	7788	7796	7958	8144	8112	8443
7985	7774	7526	7586	7366	7299	7328	7232	7236	7241	7425	7526	7602	7585	7471	7457	7691	7548	7506	7552	7510	7322	7541	7765	7541	7450	7555	7564	7691	7607	7681	7788	7567	7567	7571	7515	7461	7584	7768	7585	7916	7588	7572	7508	7800	7709	8116	8160	8002	8060
7938	7718	7718	7496	7599	7298	7297	7149	7368	7626	7500	7650	7484	7547	7561	7518	7521	7534	7545	7483	7472	7599	7426	7473	7449	7499	7687	7579	7691	7673	7665	7587	7620	7500	7522	7600	7533	7443	7595	7600	7593	7752	7738	7571	7726	7776	8018	7969	8058	8009
8063	8058	7918	7668	7579	7302	7303	7216	7409	7321	7360	7369	7472	7540	7430	7428	7536	7624	7548	7519	7649	7564	7564	7545	7577	7770	7484	7433	7457	7674	7417	7477	7483	7390	7498	7599	7623	7495	7797	7457	7814	7787	7737	7833	7491	7832	7929	7903	8038	7961
8170	8159	8101	7664	7535	7362	7367	7481	7368	7267	7281	7291	7344	7348	7389	7497	7440	7448	7239	7561	7419	7665	7587	7283	7541	7511	7542	7645	7409	7584	7598	7528	7631	7715	7632	7592	7585	7789	7690	7822	7680	7986	7932	8064	7527	7626	7638	7882	7882	7985
8390	8100	8066	7433	7278	7329	7432	7477	7483	7274	7214	7154	7256	7211	7408	7333	7487	7323	7276	7280	7602	7642	7631	7551	7436	7441	7487	7661	7457	7532	7516	7729	7636	7776	7685	7804	7651	7790	7765	7833	7863	7821	7764	7703	7605	7649	7718	7923	8034	8002
8480	8214	7930	7343	7426	7110	7389	7234	7218	7089	7036	7082	6972	7291	7101	7305	7038	7143	7282	7413	7435	7462	7526	7343	7645	7463	7498	7645	7514	7501	7659	7490	7563	7620	7743	7804	7613	7870	7742	7911	7771	7606	7641	7618	7657	7746	7827	7857	7903	7917
8318	8054	8049	7668	7562	7313	7352	7158	7192	7184	7118	7029	6920	7192	7102	7142	7007	7026	7224	7392	7310	7445	7301	7355	7434	7347	7477	7389	7463	7427	7470	7497	7559	7650	7615	7539	7766	7544	7775	7592	7756	7628	7720	7609	7607	7642	7864	7797	7854	7864
8275	8020	7993	7720	7492	7306	7325	7240	7392	7298	7035	7012	7151	7222	7200	7183	7178	7197	7369	7339	7165	7251	7290	7054	7313	7307	7218	7206	7378	7554	7491	7499	7505	7553	7508	7656	7608	7502	7576	7567	7818	7750	7967	7690	7690	7893	7885	8000	7919	7960
8286	8310	8165	8033	7713	7451	7367	7416	7190	7307	7149	7200	7137	7035	7094	7453	7360	7435	7268	7185	7365	7153	7135	7069	7157	7194	7117	7156	7415	7176	7336	7328	7504	7318	7205	7452	7615	7381	7613	7609	7742	7745	7606	7779	7647	7747	7788	7730	7987	8002
8695	8216	8253	7855	7530	7344	7271	7336	7247	7339	7335	7074	7108	7407	7213	7346	7504	7329	7243	7140	7150	7175	7078	7193	7108	7347	7246	7173	6956	7248	7393	7421	7310	7595	7484	7423	7487	7414	7499	7496	7708	7679	7538	7726	7570	7853	7929	7872	8060	7960
8358	8336	8324	8023	7607	7357	7380	7381	7498	7457	7278	7369	7370	7305	7362	7360	7354	7497	7364	7121	7109	7046	7111	7325	7238	7133	7201	7153	7249	7409	7447	7475	7569	7490	7450	7380	7451	7380	7643	7559	7530	7715	7502	7782	7615	7799	7878	7930	8133	7772
8472	8233	8146	7940	7742	7586	7475	7659	7350	7395	7384	7171	7241	7299	7262	7441	7522	7363	7309	7174	7162	6984	6917	7133	7419	7161	7354	7294	7231	7353	7554	7548	7621	7592	7445	7524	7666	7457	7555	7570	7501	7619	7726	7861	7703	7542	7846	8076	7998	8014
8437	8124	8070	7959	7652	7792	7582	7721	7625	7582	7671	7510	7460	7459	7469	7373	7428	7233	7397	7245	7211	7095	7196	7317	7450	7337	7322	7190	7265	7715	7773	7716	7653	7658	7414	7369	7597	7660	7729	7618	7719	7757	7629	7859	7705	7916	7695	7925	8175	8032
8271	7903	8125	7966	7931	7741	7603	7746	7783	7648	7630	7748	7529	7526	7499	7306	7327	7496	7400	7238	7414	7317	7318	7312	7527	7555	7491	7520	7249	7597	7536	7755	7770	7750	7527	7521	7485	7436	7431	7661	7725	7803	7866	7823	7850	7946	7972	7768	8175	8018
8140	7855	8041	7838	7729	7776	7693	7610	7633	7607	7773	7610	7448	7535	7296	7512	7357	7392	7276	7287	7451	7497	7341	7528	7468	7583	7500	7466	7485	7560	7559	7672	7821	7666	7446	7620	7519	7457	7651	7798	7880	7808	7745	7902	7800	7650	7760	8046	8139	8174
8123	7826	7935	7774	7866	7789	7611	7693	7486	7644	7754	7589	7508	7319	7408	7436	7504	7407	7564	7391	7280	7348	7476	7564	7635	7690	7561	7473	7401	7451	7830	7962	7579	7659	7691	7493	7611	7576	7821	7868	7978	8034	7941	7784	7888	7944	7922	8004	8304	8179
7983	7723	7769	7812	7814	7356	7716	7622	7382	7563	7585	7433	7398	7433	7446	7527	7338	7598	7571	7560	7418	7269	7555	7608	7760	7835	7762	7669	7551	7695	7629	7828	7921	7721	7684	7841	7809	7755	7971	7830	7763	7836	7687	7799	8007	8118	7989	8202	8225	7995
7882	7755	7904	7588	7544	7700	7508	7579	7490	7588	7504	7341	7364	7453	7493	7689	7511	7551	7438	7666	7672	7680	7641	7883	7799	7737	8029	7757	7684	7958	7949	7823	7911	7867	7789	7812	7983	7997	7992	7969	7801	7988	7858	7846	7818	8200	8178	8345	8470	8121
7635	7648	7621	7526	7449	7687	7371	7437	7357	7408	7315	7444	7297	7397	7321	7555	7457	7585	7677	7694	7517	7772	7462	7775	7803	7921	7957	7751	7805	7892	7972	7962	8141	7979	7928	7894	7960	8118	7955	7861	7986	7672	7868	8116	8070	8285	8118	8175	8196	8315
7794	7691	7625	7534	7502	7434	7453	7405	7386	7419	7384	7188	7319	7378	7269	7263	7508	7428	7650	7777	7700	7600	7802	7823	7749	7784	7938	7687	7945	7920	7919	8156	7942	7927	8010	7958	8016	8160	8076	7952	7971	7858	7899	7916	7985	8250	8362	8219	8179	8079
7697	7734	7570	7446	7275	7465	7485	7188	7285	7413	7286	7424	7230	7341	7243	7417	7433	7289	7512	7470	7762	7547	7528	7785	7829	7879	7817	7781	7674	7709	7919	8003	8027	8003	7988	7957	7833	7717	7824	7699	7727	7682	7718	7971	8016	7996	8238	7927	7978	7838
7922	7683	7533	7493	7115	7459	7270	7398	7163	7232	7258	7203	7126	7370	7263	7176	7246	7217	7353	7417	7526	7459	7501	7497	7653	7512	7525	7238	7502	7570	7649	7759	7805	7789	7639	7710	7715	7542	7669	7764	7744	7664	7752	7945	8054	7991	7940	7813	7942	7564
8028	7655	7785	7526	7531	7472	7428	7213	7227	7193	7170	7145	7156	7291	7181	7146	7224	7332	7308	7211	7268	7440	7342	7413	7290	7391	7381	7457	7344	7302	7581	7691	7729	7697	7529	7477	7450	7464	7457	7639	7698	7633	7724	7708	7726	7976	7941	7807	7829	7678
8156	7659	7950	7932	7590	7641	7469	7053	7151	7050	7353	6968	7053	7080	7114	6968	7131	7017	7186	6945	7147	7305	7242	7146	7283	7364	7467	7356	7223	7502	7479	7624	7594	7503	7289	7309	7365	7269	7383	7504	7486	7491	7747	7621	7886	7674	7768	7739	7794	7834
8190	7898	8064	8074	7772	7476	7426	7086	7071	7067	7035	7025	7032	6884	6849	6820	6758	6942	7002	6950	6965	7061	7226	7196	7245	7077	7209	7243	7373	7377	7572	7545	7415	7479	7335	7367	7395	7389	7433	7571	7782	7462	7559	7676	7781	7759	7723	7524	7571	7722
8286	8085	8200	7992	7975	7824	7372	7334	7022	6937	6918	6957	6818	6937	6720	6633	6730	6826	6894	6773	6927	6971	7266	7176	7209	7374	7315	7400	7361	7551	7460	7574	7407	7494	7471	7244	7406	7317	7327	7620	7473	7746	7721	7641	7606	7605	7614	7611	7573	7744
8533	8342	8124	8158	8061	7919	7385	7276	7222	7063	6946	7025	7105	6928	6967	6718	6964	6879	6779	6889	7040	7154	7313	7306	7303	7406	7659	7486	7406	7430	7513	7523	7508	7485	7541	7570	7473	7585	7592	7607	7626	7543	7698	7792	7712	7808	7497	7809	7553	7553
8518	8429	8158	8084	7953	7796	7408	7266	6945	7081	6950	6990	7114	6974	6885	6986	6882	6836	7072	6929	7164	7201	7336	7405	7385	7666	7706	7556	7562	7521	7533	7449	7578	7741	7853	7809	7736	7577	7671	7549	7682	7604	7737	7716	7805	7653	7698	7586	7623	7450
8292	8199	8226	7899	7843	7697	7635	7304	7334	7263	7275	7113	7244	7205	7035	7061	7079	7003	7122	7249	7280	7468	7522	7537	7444	7582	7608	7798	7576	7579	7627	7641	7730	7962	7845	7933	7843	8006	7543	7646	7716	7769	7841	7750	7969	7981	7991	7694	7830	7499
8403	8026	8167	7952	7731	7838	7582	7421	7364	7465	7313	7318	7423	7167	7138	7285	7322	7347	7184	7282	7545	7627	7626	7538	7554	7776	7708	7630	7799	7624	7598	7715	7802	7861	7895	8088	8019	7831	7902	7787	7861	7739	7875	8147	8065	8068	8053	7831	7608	7614
8289	8163	7915	7841	7801	7741	7604	7469	7291	7353	7221	7418	7405	7218	7354	7245	7281	7383	7472	7443	7731	7662	7699	7648	7860	7724	7755	7835	7698	7830	7703	7658	7636	7913	7875	8019	8020	7921	7860	8014	7772	7800	7916	8147	8172	8290	7938	7982	7441	7556
8325	8088	8044	7636	7915	7847	7677	7455	7450	7521	7349	7462	7542	7481	7550	7314	7404	7532	7645	7646	7696	7916	7565	7664	7853	8069	8017	7901	7826	7799	7689	7732	7832	7958	8061	7958	8016	8104	7973	7830	7798	7966	7869	8014	7954	8108	7815	7717	7500	7464
8277	7981	8064	8038	7835	7859	7728	7776	7587	7662	7462	7645	7769	7622	7653	7457	7400	7603	7660	7722	7701	7883	7820	7861	7848	7805	8061	7904	7770	7959	8069	7949	8021	7929	7958	7997	7999	7939	7905	7955	7731	7864	8022	8081	7968	7978	7767	7467	7587	7567
8381	8102	8160	8084	7739	7951	7930	7750	7535	7626	7590	7785	7747	7556	7612	7618	7383	7430	7387	7604	7646	7796	7846	7596	7664	7886	7939	7909	7879	7778	7644	7775	7992	7814	7981	7882	7902	7956	7832	7867	7863	7924	7668	8017	7910	7794	7586	7504	7525	7651
8302	8134	8213	7906	8040	7875	7881	7779	7590	7654	7524	7503	7605	7695	7370	7393	7206	7147	7373	7589	7771	7566	7554	7603	7819	7799	8005	7848	7764	7590	7719	7787	7643	7633	7783	7658	7999	7845	7777	7720	7592	7700	7544	7546	7742	7644	7451	7572	7245	7259
8587	8194	8093	8110	7899	8033	7829	7633	7532	7536	7452	7425	7664	7479	7538	7248	7268	7318	7371	7332	7587	7536	7579	7569	7486	7682	7814	7616	7559	7511	7598	7754	7392	7517	7574	7597	7553	7478	7799	7754	7489	7482	7441	7470	7381	7389	7291	7431	7421	7226
8705	8470	8293	8030	8027	7785	7785	7461	7343	7216	7269	7315	7529	7171	7123	7223	7258	7241	7399	7383	7430	7519	7626	7549	7578	7367	7466	7450	7395	7300	7379	7365	7274	7364	7270	7439	7466	7525	7646	7407	7556	7271	7285	7448	7285	7284	7408	7321	7468	7184
8871	8499	8581	8100	8073	7861	7534	7385	7234	7236	7235	7331	7163	7270	7137	7200	7175	7264	7187	7275	7423	7487	7683	7472	7533	7266	7418	7353	7264	7421	7343	7339	7203	7485	7366	7374	7309	7257	7373	7413	7251	6964	7198	7357	7160	7233	7267	7236	7175	7096
8859	8815	8457	8161	7861	7765	7723	7469	7135	7268	7187	7243	7160	7190	7182	7215	7158	7105	7238	7212	7282	7404	7521	7560	7366	7111	7421	7075	7312	7376	7360	7365	7108	7276	7312	7300	7269	7233	7365	7296	7212	7014	7036	7212	7364	7326	7366	7115	7069	6929
8930	8621	8558	8268	8169	7793	7653	7424	7238	7234	7085	7038	7164	7111	7133	7213	7314	7219	7404	7194	7260	7377	7326	7170	7302	7136	7226	7256	7267	7328	7288	7187	7272	7323	7306	7280	7307	7371	7328	7362	7253	7186	7139	7092	7074	7235	7366	7204	7068	7204
8719	8457	8314	8218	8152	7927	7748	7525	7432	7210	7163	7389	7353	7382	7267	7322	7190	7150	7293	7260	7342	7283	7523	7218	7442	7357	7188	7305	7182	7418	7444	7300	7379	7188	7158	7254	7141	7239	7232	7253	7243	7049	7169	7156	7271	7337	7303	7272	7173	7204
8700	8402	8327	8061	7886	8032	7905	7647	7618	7622	7532	7321	7609	7576	7401	7392	7408	7396	7160	7492	7224	7401	7412	7587	7595	7476	7433	7259	7279	7355	7502	7540	7277	7336	7335	7343	7180	7444	7389	7411	7384	7310	7207	7326	7286	7295	7196	7297	7397	7311
8555	8161	8169	7745	7822	7901	7626	7576	7623	7683	7782	7717	7659	7556	7566	7419	7316	7550	7571	7259	7516	7661	7425	7837	7762	7630	7513	7343	7411	7531	7538	7539	7634	7512	7527	7581	7475	7507	7517	7553	7572	7364	7320	7345	7564	7462	7398	7295	7423	7367
8410	7871	7870	7492	7668	7532	7747	7613	7520	7599	7716	7538	7863	7807	7642	7612	7906	7951	7865	7748	7752	7678	7768	7822	7917	7805	7545	7522	7669	7398	7565	7683	7634	7679	7941	7566	7687	7622	7639	7494	7546	7604	7501	7519	7532	7418	7591	7474	7637	7528
8061	7719	7799	7542	7545	7538	7606	7537	7522	7400	7684	7768	7871	7854	7697	7762	8066	7980	8010	7973	7919	7803	7851	7736	7741	7731	7745	7571	7606	7557	7618	7676	7878	7915	7934	7946	7721	7794	7694	7742	7613	7507	7625	7660	7720	7588	7508	7836	7667	7914
7749	7604	7782	7535	7248	7480	7469	7678	7418	7534	7649	7740	7681	8022	7751	8084	7933	8200	8170	8100	7962	7779	7922	7758	7938	7814	7617	7594	7715	7558	7707	7631	7748	7825	7985	7769	7751	7967	7805	7681	7661	7637	7742	7720	7594	7577	7755	7608	8009	7932
7776	7603	7651	7473	7447	7561	7648	7675	7478	7306	7428	7686	7662	7742	7850	8014	7932	8153	8111	7991	7976	7974	7707	7702	7712	7780	7579	7786	7494	7505	7680	7766	7953	7965	7714	7760	7777	7826	7962	7765	7659	7633	7647	7586	7751	7776	7774	7706	7741	7788
7655	7663	7527	7299	7421	7427	7562	7624	7613	7571	7450	7493	7459	7584	7576	7705	8023	7889	8115	7713	7724	7598	7511	7610	7581	7577	7808	7633	7542	7507	7521	7830	7840	7587	7636	7827	7636	7504	7736	7306	7517	7653	7719	7652	7612	7514	7753	7788	7781	7612
7681	7640	7608	7271	7156	7270	7431	7634	7439	7369	7481	7459	7359	7353	7557	7449	7613	7750	7586	7866	7596	7482	7374	7304	7300	7583	7437	7633	7720	7521	7547	7581	7518	7746	7482	7413	7619	7582	7415	7610	7436	7628	7448	7294	7303	7459	7316	7726	7581	7884
7554	7590	7654	7439	7119	7367	7266	7376	7458	7362	7303	7012	7300	7302	7321	7345	7490	7620	7481	7414	7262	7122	7289	7248	7467	7262	7480	7327	7529	7458	7311	7279	7333	7366	7197	7169	7275	7139	7273	7326	7274	7308	7468	7450	7381	7336	7461	7686	7575	7618
7689	7732	7432	7368	7248	7390	7406	7242	7410	7314	7122	7096	7171	7123	7240	7249	7323	7193	7354	7292	7317	7129	6874	6841	7237	7296	7361	7333	7538	7214	7150	7377	7155	7345	7296	7037	6992	7205	7171	7325	7272	7287	7394	7324	7331	7523	7388	7564	7613	7587
7849	7568	7755	7426	7361	7410	7402	7268	7237	7135	7041	6983	6960	7089	7094	7273	7190	7262	7270	7297	7044	6971	7107	6840	6986	7243	7357	7402	7365	7414	7147	7406	7386	7375	7209	7089	7098	7137	7182	7197	7302	7216	7136	7175	7404	7420	7426	7341	7400	7398
8034	7776	7616	7503	7254	7228	7308	7173	7049	7107	6998	7082	7020	7040	7059	7078	7243	7133	7079	7295	7064	7141	6851	6772	7015	7271	7230	7413	7276	7279	7291	7354	7461	7346	7529	7287	7041	7211	7253	7266	7030	6986	7173	7128	7322	7360	7332	7244	7596	7501
7939	7769	7616	7387	7327	7097	7218	6968	6837	7127	6922	7145	6899	7027	7010	6817	7221	7181	7089	7059	7116	7261	6948	6857	7053	7184	7358	7239	7398	7274	7113	7495	7552	7543	7502	7373	7260	7300	7129	7128	7159	7065	7083	7040	7124	7198	7167	7373	7572	7275
7827	7715	7573	7272	7148	7098	6937	6974	6850	6872	6973	6896	6852	7012	7078	7010	6796	7186	7204	7215	7284	7198	7173	7164	7030	7363	7220	7529	7457	7486	7543	7662	7624	7593	7633	7619	7464	7205	7303	7249	7201	7050	7093	7214	7162	7191	7268	7256	7416	7168
7644	7337	7469	7031	7079	6972	6947	6920	6986	6849	6804	6983	6800	6811	6831	6859	6989	7093	7092	7407	7370	7371	7336	7280	7158	7264	7477	7546	7474	7502	7479	7647	7748	7660	7547	7533	7411	7411	7440	7495	7271	7213	7124	7156	7029	7383	7318	7451	7278	7182
7405	7112	7166	7049	6978	6957	7030	6690	6684	6754	6804	6707	6705	6782	6864	6921	6948	6979	7219	7434	7413	7310	7439	7480	7607	7281	7424	7549	7604	7733	7610	7621	7733	7667	7707	7498	7448	7555	7519	7632	7457	7422	7373	7339	7109	7220	7398	7573	7392	7187
7123	7003	7088	6949	6807	6696	6882	6715	6598	6629	6873	6752	6741	6566	6570	6845	6764	6733	7067	7230	7371	7390	7626	7648	7349	7313	7504	7441	7666	7675	7793	7653	7640	7532	7506	7465	7566	7526	7750	7682	7698	7498	7366	7367	7160	7473	7474	7484	7206	7184
7081	6885	6922	6641	6841	6875	6662	6539	6683	6852	6713	6701	6741	6724	6675	6763	6866	7101	7010	7200	7319	7459	7587	7634	7639	7474	7669	7556	7527	7814	7759	7704	7584	7819	7594	7514	7444	7633	7616	7846	7762	7491	7491	7515	7386	7491	7443	7471	7300	7354
6932	6611	6710	6486	6655	6637	6487	6317	6321	6468	6552	6539	6644	6704	6547	6665	6896	6843	7147	7005	7368	7335	7641	7440	7430	7437	7610	7506	7540	7704	7545	7722	7786	7517	7612	7671	7528	7579	7759	7820	7815	7560	7623	7294	7326	7545	7380	7516	7494	7416
7057	6544	6499	6503	6466	6449	6179	6479	6247	6244	6613	6417	6555	6603	6839	6712	6881	6889	7102	7199	7038	7290	7372	7480	7305	7515	7522	7549	7484	7521	7634	7764	7649	7902	7721	7562	7613	7707	7621	7710	7744	7695	7723	7694	7585	7684	7582	7701	7651	7657
6901	6564	6590	6312	6358	6281	6345	6149	6449	6500	6297	6221	6594	6678	6650	6925	6895	7057	6961	7169	7175	7346	7290	7391	7202	7525	7522	7511	7632	7642	7690	7883	7705	7885	7613	7707	7702	7663	7767	7791	7621	7753	7834	7414	7661	7632	7598	7854	7620	7788
6668	6446	6560	6400	6368	6478	6438	6486	6334	6409	6501	6413	6567	6804	6895	6932	7049	7156	7050	6911	7154	7271	7316	7343	7365	7450	7391	7543	7505	7479	7542	7731	7906	7816	7901	7805	7731	7728	7641	7691	7555	7511	7567	7450	7628	7693	7727	7686	7797	7787
6756	6303	6370	6522	6584	6489	6414	6469	6399	6517	6534	6597	6781	6834	6918	6993	6929	7212	6981	7274	7219	7188	7401	7449	7366	7506	7225	7336	7475	7580	7643	7472	7763	7792	7870	7836	7831	7565	7523	7790	7393	7713	7645	7475	7524	7673	7633	7797	7662	7701
6628	6561	6766	6522	6579	6544	6635	6700	6401	6632	6574	6548	6580	6857	6963	6858	7160	7125	7139	7150	7449	7241	7533	7337	7413	7445	7228	7301	7581	7614	7597	7712	7780	7977	7838	7951	7869	7720	7821	7692	7715	7627	7645	7791	7633	7848	7637	7722	7804	7895
6625	6522	6670	6631	6718	6616	6720	6783	6478	6541	6547	6630	6788	6848	7074	7095	7097	6938	7381	7064	7182	7240	7332	7474	7457	7449	7386	7243	7547	7571	7558	7758	8012	7857	8017	7928	7847	7913	7854	7505	7616	7725	7786	7955	7764	7737	7708	7835	7813	8010
6661	6488	6436	6507	6570	6766	6646	6640	6617	6674	6416	6516	6586	6832	7169	7040	7207	7205	7101	7097	7229	7309	7367	7562	7759	7519	7507	7636	7729	7596	7420	7794	7936	7849	7980	8076	7948	7857	7708	7623	7563	7630	7809	7821	7676	7679	7645	7760	7827	7792
6776	6480	6536	6400	6507	6626	6611	6617	6605	6529	6399	6434	6726	6844	7110	7038	7061	7240	7144	7196	7196	7116	7241	7497	7653	7560	7605	7537	7622	7688	7665	7589	7943	7852	7692	7857	7968	7750	7516	7624	7620	7576	7588	7840	7798	7563	7400	7587	7524	7641
6777	6486	6523	6556	6427	6518	6872	6781	6422	6464	6633	6629	6698	6778	6896	7003	6904	6948	7096	7126	7234	7158	7176	7491	7486	7408	7541	7655	7485	7512	7551	7634	7774	7769	7467	7707	7866	7657	7454	7309	7517	7745	7632	7618	7701	7510	7296	7344	7399	7398
6796	6718	6875	6754	6806	6807	6589	6737	6626	6753	6504	6573	6927	6791	6885	6863	6908	6961	7040	7080	7133	7189	7139	7468	7442	7488	7584	7656	7563	7629	7681	7342	7598	7640	7637	7684	7617	7810	7414	7455	7352	7534	7568	7613	7423	7482	7404	7497	7340	7537
6860	6962	6902	6871	6665	6655	6689	6828	6796	6730	6756	6589	6523	6603	6910	7054	6968	7084	6968	7155	7127	7246	7085	7134	7272	7296	7391	7606	7667	7732	7617	7393	7406	7263	7392	7460	7613	7417	7298	7212	7177	7387	7321	7450	7538	7400	7372	7353	7084	7445
6946	6984	7153	6759	6650	6602	6651	6890	6836	6823	6587	6567	6504	6541	6786	7050	7092	7170	7129	7243	7026	7203	7114	7103	7253	7223	7379	7655	7355	7631	7644	7475	7318	7418	7449	7446	7465	7409	7276	7217	7212	7203	7172	7454	7359	7382	7397	7260	7176	7237
7177	7049	7205	6779	6800	6531	6722	6941	6927	7099	6804	6751	6750	6828	6836	7034	6937	7229	7240	7333	7257	7179	7174	7222	7296	7439	7568	7561	7332	7552	7397	7410	7266	7519	7245	7562	7418	7428	7269	7246	7080	7106	7160	7185	7351	7393	7280	7334	7219	7313
7097	7022	7022	6755	6718	6723	6979	6811	6990	6802	6841	6824	6786	7030	6916	7040	7175	7064	7422	7368	7346	7127	7128	7161	7183	7299	7432	7408	7318	7367	7442	7446	7419	7225	7271	7615	7364	7271	7101	7178	7130	7253	7320	7258	7451	7294	7297	7264	7218	7132
7186	7106	7165	6765	6727	6731	6771	6796	6968	6845	6894	6939	6800	6802	7086	7013	6989	7479	7443	7507	7581	7343	7231	7389	7315	7331	7470	7410	7418	7524	7545	7464	7298	7409	7350	7603	7355	7438	7334	7167	7156	7157	7151	7354	7239	7378	7220	7372	7194	7371
7244	6726	7004	6705	6737	6904	6755	6794	7190	7156	7005	6871	6915	6670	6857	7057	6836	7055	7211	7370	7284	7464	7144	7220	7259	7444	7503	7428	7228	7421	7489	7392	7299	7397	7447	7414	7514	7332	7249	7394	7488	7304	7201	7271	7294	7272	7431	7278	7403	7344
7248	7171	7228	6587	6731	6711	6787	6822	7036	7102	6995	7046	6842	6765	6980	6934	6988	7238	7224	7297	7424	7253	7411	7532	7364	7423	7464	7357	7273	7300	7316	7266	7414	7448	7313	7387	7270	7514	7347	7353	7422	7368	7333	7368	7304	7431	7368	7300	7356	7347
7056	7059	7144	6767	6626	6769	6920	6852	6962	7118	6967	6780	6904	6728	6903	6943	7134	7227	7158	7283	7364	7418	7280	7314	7349	7251	7243	7337	7155	7279	6991	7343	7307	7374	7283	7435	7595	7247	7362	7493	7442	7397	7400	7499	7514	7333	7383	7405	7289	7331
7319	7335	7216	6884	6621	6872	7052	7049	7050	7103	6920	6944	6756	6827	6827	6891	6972	6949	6977	6846	6968	7044	7076	7139	7052	7340	7182	7256	7007	7217	7028	7138	7184	7277	7422	7485	7417	7417	7458	7505	7404	7438	7530	7545	7468	7403	7308	7170	7266	7268
7394	7263	7011	6971	6835	6878	7089	6934	7095	7146	7167	7025	6947	6969	7025	7019	7070	6961	7012	7140	7082	7075	7130	7202	7318	7280	7264	7260	7066	7210	7110	6981	7220	7331	7433	7188	7417	7422	7322	7495	7506	7502	7595	7481	7588	7574	7342	7386	7385	7389
7276	7243	7178	7121	6922	7004	6965	7016	7089	7196	7157	7080	6995	6958	6880	6985	7164	7035	6943	7153	6951	6962	7060	6907	6920	7315	7243	7175	7156	7058	6872	7115	7183	7265	7214	7244	7172	7257	7402	7481	7418	7437	7584	7415	7472	7568	7596	7353	7387	7407
7389	7045	7346	7089	6919	7038	7077	7026	7128	7161	7260	7224	7113	6943	7038	7061	6978	6789	6809	6947	7095	7035	7125	7221	7257	7281	7230	7329	7181	7117	7295	7125	7031	7113	7206	7197	7213	7315	7441	7393	7566	7538	7545	7270	7380	7188	7484	7434	7278	7366
7562	7183	7173	7236	7147	7106	7068	7193	7175	7245	7367	7381	7194	7064	7173	7059	7183	7080	7131	7199	7116	7160	7272	7273	7401	7210	7318	7165	7176	7205	7130	7097	7095	7227	7183	7277	7292	7487	7450	7337	7499	7399	7358	7185	7302	7321	7326	7365	7462	7366
7654	7439	7457	7437	7288	7008	6967	7125	7292	7296	7493	7301	7177	7114	7024	6901	7022	6999	7001	7071	7119	7250	7324	7169	7368	7292	7411	7418	7358	7255	7228	7226	7220	7289	7225	7360	7356	7434	7363	7514	7418	7432	7566	7631	7515	7403	7406	7445	7228	7431
7869	7557	7796	7529	7322	6970	7277	7310	7386	7345	7185	7167	7087	7225	7180	7233	7153	7094	7241	7252	7530	7560	7492	7417	7403	7525	7508	7494	7442	7340	7316	7389	7317	7506	7215	7300	7177	7202	7428	7518	7416	7203	7351	7360	7319	7542	7355	7330	7421	7342
7837	7747	7625	7698	7482	7334	7192	7365	7236	7259	7336	7251	7115	6917	6950	6834	6796	6977	7120	7270	7300	7432	7645	7197	7482	7270	7398	7568	7418	7271	7143	7298	7379	7447	7360	7148	7106	7362	7386	7253	7263	7205	7469	7241	7323	7255	7292	7273	7458	7446
8214	7724	7914	7797	7467	7457	7398	7327	7296	7016	6890	7115	7221	7183	7114	7179	7120	7256	7327	7276	7703	7685	7639	7325	7418	7539	7337	7258	7330	7290	7175	7246	7343	7275	7292	7280	7217	7190	7216	7303	7216	7252	7197	7165	7266	7278	7327	7160	7248	7299
8004	7903	8146	7908	7788	7466	7270	7428	7374	7278	7125	6963	6798	6761	6764	6666	6754	6781	7129	7069	7132	7420	7346	7149	7376	7387	7495	7369	7237	7239	7230	7137	7123	7236	7267	7163	7264	7223	7123	7313	7387	7258	7168	7277	7162	7122	7321	7280	7293	7467
8376	7897	8066	7910	7848	7703	7765	7525	7184	6910	7000	7323	7035	7070	7085	7097	7285	7025	7043	7215	7249	7396	7382	7182	7161	7014	7094	7163	7186	7256	7079	6973	7058	7072	7315	7121	7191	7134	7321	7333	7169	7363	7173	7038	7100	7256	7219	7471	7397	7495
7906	7958	7923	7892	7903	7672	7365	7526	7525	7493	7522	7162	6801	6790	6678	6583	6726	6684	6803	6782	6894	6927	6934	6986	7159	7207	7211	7002	7089	7091	7066	7094	7119	7077	7309	7079	6786	7349	7121	7145	7484	7207	7023	7275	7258	7304	7160	7246	7432	7687
8006	7745	7863	7809	7574	7644	7610	7468	7376	7013	7084	7127	7268	7183	7174	7179	7167	7325	7345	7122	7110	7211	7180	7247	7040	6938	6901	7110	7235	7349	7003	7107	7260	7179	6970	7234	7250	6939	7334	7515	7177	7173	7309	7209	7459	7288	7225	7295	7362	7622
7878	7784	7796	7747	7713	7662	7378	7377	7411	7652	7555	7418	6914	6817	6727	6640	6755	6632	6574	6612	6615	6758	6780	7148	7096	7224	7251	7148	6951	7194	7323	7168	7160	7333	7270	7049	7126	7320	7399	7393	7695	7358	7449	7554	7354	7426	7437	7351	7330	7506
7877	7608	7895	7753	7444	7411	7410	7503	7392	7253	7306	7237	7114	7100	7060	7097	6964	7312	7161	7156	7142	7067	7198	6936	6903	6748	6977	7138	7325	7226	7098	7133	7054	7101	7223	7409	7226	7340	7444	7477	7302	7593	7538	7459	7433	7444	7324	7256	7313	7394
8044	7754	7863	7434	7505	7562	7555	7341	7236	7548	7463	7416	7178	7199	6669	6749	6741	6676	6701	6738	6877	6761	7133	7224	7177	7302	7031	7115	6988	7086	7239	7144	7237	7215	7209	7107	7337	7662	7412	7461	7481	7321	7152	7526	7631	7568	7242	7236	7425	7377
8212	8031	8039	7824	7657	7284	7315	7353	7526	7746	7252	7189	7153	7060	6843	7002	6999	7155	7005	6985	7094	6875	7098	6911	6857	6949	7207	7447	7195	7037	7248	7264	7191	7319	7138	7391	7348	7214	7387	7504	7347	7462	7279	7416	7621	7432	7259	7408	7176	7386
8365	8159	8364	7785	7430	7524	7654	7521	7362	7285	7172	7369	7241	7167	7190	7106	7048	6832	7055	7132	7019	7242	7183	7235	7312	6968	6983	6826	7134	7309	7276	7203	7162	7226	7213	7288	7568	7514	7163	7436	7476	7193	7494	7328	7282	7488	7404	7353	7341	7016
8333	8597	8086	7776	7802	7701	7472	7116	7450	7511	7568	7414	7385	7235	7202	7048	6949	7051	7053	7098	7023	6844	6944	6957	7171	7275	7366	7183	7205	6871	7208	7170	7313	7072	7329	7294	7225	7303	7426	7324	7264	7514	7194	7344	7302	7282	7317	7272	6924	7292
8401	8099	8235	7949	7572	7430	7423	7476	7640	7618	7352	7354	7217	7192	7097	6962	7052	7004	7079	6960	7012	7072	6965	7052	7065	6944	7091	7070	7228	7373	7018	6963	7236	7464	7233	7250	7557	7093	7299	7474	7359	7256	7082	6788	7496	7321	7291	7062	7273	7076
8497	8305	8355	7617	7476	7591	7856	7508	7481	7255	7411	7339	7537	7784	7431	7592	7542	7320	7468	7464	7416	7485	7304	7378	7133	6919	7100	6884	6886	7125	7302	7565	7167	7375	7433	7432	7337	7599	7226	7281	7733	7106	7168	7226	6983	7296	7424	7230	7209	7191
8675	8300	7829	7678	7858	7862	7427	7152	7207	7375	7816	7478	7665	7367	7222	7315	7169	6881	7238	7014	7132	7333	7295	7540	7477	7343	7011	7193	7182	7026	7067	7290	7487	7595	7269	7118	7298	7468	7548	7502	7425	7274	7120	7209	7212	7263	7309	7433	7339	7395
8367	7960	8091	8079	7582	7202	7472	7552	7771	7277	7120	6960	6842	6689	6895	6781	6793	6827	6806	6703	6731	6580	6850	6819	7106	7068	7158	7095	7341	7366	7134	7075	7156	7346	7515	7421	7292	7269	7409	7535	7286	7330	7318	7067	7238	7340	7363	7573	7494	7224
8410	8441	8199	7317	7495	7858	7919	7575	6977	6677	6735	7080	6937	7195	7406	7174	7434	7595	7522	7706	7421	7253	7175	7133	6765	6769	6633	6874	7231	7105	7264	7445	7155	7220	7147	7393	7425	7327	7531	7539	7381	7472	7362	7395	7058	7371	7592	7498	7624	7645
9007	8161	7763	7765	7990	7809	7387	6790	7066	7352	7354	7481	7113	6893	6933	7055	6754	7005	7131	7257	7332	7566	7543	7851	7512	7253	7089	6835	6963	7080	7109	7288	7420	7455	7279	7314	7521	7485	7580	7417	7561	7571	7320	7483	7483	7283	7581	7380	7390	7851
8489	7953	8036	8349	7617	7269	7345	7529	7566	7357	7187	6850	6615	6379	6165	6187	6218	6085	6313	6227	6293	6338	6737	6955	7327	7551	7499	7482	7348	7074	7226	7126	7157	7534	7619	7438	7135	7524	7826	7305	7655	7514	7449	7170	7400	7270	7427	7479	7468	7526
8246	8333	8534	7607	7192	7442	7548	7508	7049	6810	6863	6824	6589	6533	6412	6756	6574	6983	7012	7066	7195	6803	6668	6415	6563	6763	7311	7571	7426	7400	7518	7335	7318	7322	7657	7865	7358	7228	7569	7752	7362	7499	7571	7357	7202	7393	7280	7331	7541	7484
8924	8369	7660	7305	7696	7688	7392	7074	7016	7015	7064	6837	6783	6782	6916	6871	7246	7295	7577	7867	7951	8074	7816	7694	7090	7122	6742	7097	7307	7615	7553	7554	7695	7249	7279	7583	7764	7402	7370	7593	7505	7153	7652	7400	7435	7552	7412	7394	7595	7463
8727	7819	7588	7546	7877	7537	7197	6933	7026	7047	6921	6994	6755	6950	6649	6737	6876	6878	6915	7004	7274	7576	8051	8226	8244	7958	7540	6899	6988	7495	7532	7521	7561	7538	7463	7259	7633	7789	7127	7362	7712	7324	7385	7512	7429	7327	7547	6989	7293	7292
8128	7622	8180	8148	7472	7099	7203	7146	6944	6880	7062	7168	7202	7084	6740	6708	6547	6579	6395	6639	6632	6659	7025	7162	7712	8287	8143	7999	7435	7447	7432	7407	7305	7538	7626	7172	7251	7758	7594	7057	7629	7498	7151	7404	7396	7126	7214	7220	7184	7180
7560	7878	8347	7596	7090	7324	7363	7181	7065	7257	7637	7600	7357	7202	6485	6162	6282	6305	6703	6657	6789	6719	6520	6622	6558	7249	7745	8179	8179	7706	7486	7253	7162	7157	7599	7593	7131	7151	7572	7260	7182	7287	7302	7152	7272	7143	7166	7239	6905	7391
7990	8397	7906	7271	7115	7446	7336	7139	7351	7605	7711	7258	6849	6360	6047	6024	6189	6448	6697	6899	7082	7244	7117	6940	6576	6648	6819	7256	7927	8172	7786	7308	7265	6987	7081	7553	7452	6939	7283	7470	7056	7225	7279	7039	6996	7134	6961	7381	7215	7213
8497	8166	7324	7112	7625	7476	7307	7476	7540	7663	6983	6381	6161	5958	6254	6714	6836	7125	7197	7452	7511	7464	7662	7593	7327	6905	6761	6857	7062	7818	7958	7625	7443	7255	6965	7217	7553	7269	6982	7411	7334	6952	7246	7137	7111	7095	7052	6892	7231	6926
8526	7487	7105	7554	7518	7343	7432	7603	7419	6969	6341	6109	6392	7067	7800	8025	8493	8292	8100	8144	8009	7942	7800	7951	7808	7479	7181	6949	6948	7455	7501	7623	7287	7408	7117	7066	7315	7364	6831	7377	7642	7134	7072	7197	6959	6799	7151	6623	7070	6795
8358	7114	7567	7795	7473	7256	7475	7395	6595	6343	6524	7142	8203	8996	9232	9286	9159	8947	8583	8417	8285	8136	8105	8004	7877	7766	7859	7361	6965	7084	7323	7637	7560	7517	7118	6893	7135	7442	6962	6948	7496	7069	7009	6967	7124	6832	7039	6614	6945	6752
7971	7426	8196	8018	7549	7308	7162	6844	6554	6525	7717	8692	9736	9918	9686	9100	8562	8248	8039	7965	8051	8074	8166	8087	7691	7913	7942	7680	7348	6998	7078	7410	7666	7425	7321	7032	6848	7302	7328	6608	7207	7309	6892	7018	6962	6867	6945	6877	6689	6912
7455	7699	8481	8228	7528	7425	6999	6542	6762	7587	8672	9788	9747	9276	8278	7539	6984	6641	6450	6655	7082	7457	7540	7879	7702	7659	7869	7815	7710	7341	7031	7067	7656	7550	7394	7205	7012	7086	7343	6717	7168	7511	6888	6960	7087	7005	6783	7155	6535	7114
7692	8336	8659	7793	7300	7328	6782	6793	7429	8745	9439	9484	8783	7603	6465	5584	4914	4721	4895	5030	5695	6412	7190	7468	7654	7682	7572	7554	7589	7363	7047	6827	7254	7514	7496	7313	7120	7042	7462	7066	6776	7271	6790	6954	7107	7071	6820	7035	6669	6974
7802	8506	8498	7561	7174	6977	6900	7145	8304	9189	9617	8612	7060	5814	4759	4279	3798	3975	3987	4260	4645	5349	6141	6886	7564	7704	7648	7519	7424	7288	7031	6820	7016	7435	7468	7374	7101	6907	7244	7259	6690	7310	7362	6851	6965	7179	6806	7056	6825	6872
7964	8656	8522	7309	7053	7064	6981	7497	8611	9343	8780	7327	5923	4485	3950	3780	3826	4045	4072	4056	4096	4577	5119	6064	7264	7702	7730	7688	7366	7500	7323	6752	6706	7127	7337	7238	7013	6829	7291	7188	7084	7236	7120	6792	7104	7107	6991	7040	7031	6892
8241	8743	8033	7427	7203	7229	7380	7945	8501	8659	7751	6313	4757	3907	3899	4083	4497	4675	4619	4422	4254	4273	4601	5473	6486	7444	7945	7541	7248	7283	7134	6813	6507	7018	7482	7278	7098	7046	7238	7321	6964	7154	7056	7035	7209	7013	7065	7020	7224	6987
8578	8816	8073	7254	7309	7567	7707	8072	8436	8351	6952	5504	4414	3799	4115	4730	5299	5677	5356	5172	4574	4257	4280	4917	5938	7174	7740	7728	7245	6936	7121	6920	6477	7113	7667	7448	7211	7149	7398	7462	7032	7005	7180	6908	7169	7233	7098	6855	7155	6938
8798	8800	8143	7334	7336	7461	7687	8339	8601	7617	6467	5210	4250	4019	4365	5404	5912	6287	6118	5779	4968	4405	4291	4604	5623	7112	8027	7841	7223	7138	7035	6781	6479	7015	7684	7430	7197	7340	7308	7166	7218	7003	7042	6982	7089	7193	6992	6993	7122	6874
8434	8973	8029	7364	7313	7748	7847	8026	8188	7549	6262	5072	4333	4216	4768	5622	6211	6636	6540	6050	5268	4715	4115	4415	5516	7129	8044	8349	7674	7259	7064	6703	6589	6852	7608	7522	7019	7189	7511	7295	7308	7168	7141	7067	6996	7083	6812	6944	6954	6972
8486	8726	8176	7525	7222	7840	7762	8095	8034	7491	6399	5143	4271	4173	4802	5446	6135	6478	6621	6047	5126	4293	4092	4176	5427	6959	8114	8405	7571	7080	6897	6809	6633	6898	7671	7366	6840	7192	7301	7132	7145	7139	7304	7089	7123	7086	6947	7017	7009	6798
8521	8683	8196	7347	7339	7982	7807	7923	7907	7464	6464	5298	4422	4229	4540	5210	5737	6033	6076	5461	4867	4045	3928	4436	5613	7217	8336	8229	7615	6949	7101	6801	6563	7019	7557	7115	6741	7255	7499	6950	7208	7159	7317	7183	6932	6999	7024	7012	7021	6897
8238	8641	8220	7060	7211	7562	7835	8056	8025	7415	6717	5620	4600	4256	4250	4639	5130	5320	5462	5021	4209	3802	3706	4572	5903	7621	8491	8408	7581	7152	6725	6709	6410	7191	7525	6964	6509	7336	7399	7109	7123	7172	7080	7004	7082	6944	7099	6766	6967	6989
7971	8356	8063	7277	6941	7389	7858	7854	7831	7582	6898	6041	5002	4366	4092	4030	4383	4446	4321	4087	3686	3593	4102	5046	6650	8329	8769	8206	7521	6776	6768	6548	6456	7063	7449	6547	6546	7459	7179	7008	7194	7056	7162	7081	7263	7051	6946	6890	7069	6944
7880	8160	8108	7163	6662	7177	7559	7699	7795	7663	7258	6714	5765	4830	4223	3940	3903	3854	3748	3607	3616	3992	4932	6268	7647	8874	8699	8032	6909	6610	6661	6551	6588	7221	7198	6409	6579	7427	7001	6890	7223	6936	7198	7009	7276	7002	6956	7004	6974	6936
7805	7815	8105	7434	6716	6852	7481	7485	7775	7896	7548	7135	6524	5766	5009	4388	4126	4057	3964	3954	4300	5207	6141	7673	8662	9072	8423	7314	6434	6475	6540	6468	6737	7391	6973	6033	6779	7175	6804	6963	7128	6966	7326	6968	7329	7111	7366	7197	7058	7114
7849	7598	7885	7615	6933	6634	7142	7583	7618	7965	7663	7280	7317	6775	6191	5823	5298	5041	4875	5272	5720	6925	7909	9076	9176	8668	7762	6549	6354	6503	6573	6610	6971	7320	6621	6290	7222	7298	6319	7060	7055	6818	7194	7058	7287	6917	7365	6954	7200	7045
7774	7405	7870	7772	7111	6730	6874	7575	7805	7787	7704	7724	7458	7496	7553	7284	6941	6666	6814	7152	7837	8543	9333	9374	8947	7854	6700	6165	6411	6616	6706	6894	7304	6958	6209	6667	7390	6778	6535	7136	6820	6949	6982	6913	7250	6983	7107	6886	7277	7124
7670	7578	7541	7579	7409	7060	6684	7226	7706	7700	7820	7330	7479	7888	8024	8320	8110	8194	8308	8775	8953	9323	9454	8747	7904	6544	5960	6282	6724	7013	7024	7071	7241	6358	6203	6989	7270	6359	6757	7249	6646	7089	6869	7074	7005	6983	7072	6809	7022	6895
7387	7282	7546	7470	7794	7471	6834	6811	7136	7677	7879	7398	7494	7420	7925	8112	8505	8828	9017	9182	8962	8681	8044	7164	6162	5915	5947	6680	7171	7299	7099	7225	7051	6255	6577	7275	6935	6399	7155	7186	6834	7049	6860	7031	6908	7137	7061	7036	7145	7053
7239	7467	7696	7472	7521	7651	7405	6837	6816	7249	7416	7418	7470	7480	7547	7652	7754	7803	7819	7762	7450	7112	6345	5722	5609	5924	6795	7310	7147	7255	7172	6863	6621	6419	7106	7054	6301	6527	7425	6680	7080	7175	6734	6974	6834	7153	6891	7093	6901	7304
7259	7194	7548	7391	7495	7675	7655	7237	6755	6684	7186	7327	7430	7502	7297	7392	7142	7084	6877	6573	6198	6062	5743	5702	6252	6866	7538	7498	7349	7100	6846	6580	6483	6943	7343	6693	6270	7126	7044	6561	6954	6979	7027	6937	6907	7216	7054	7311	6930	7111
7631	7172	7429	7316	7255	7398	7941	7789	7217	6671	6497	6648	6873	7359	7566	7325	7286	7004	6661	6351	6262	6301	6360	6706	7068	7582	7487	7086	6837	6695	6536	6581	6739	7432	7094	6202	6707	7217	6663	6639	6995	7015	7195	6839	7114	6952	7267	7088	7086	7221
7487	7481	7216	7158	7041	7087	7660	8105	7925	7321	6831	6328	6253	6665	7028	7216	7175	7391	6894	6921	6781	6929	7160	7294	7397	7258	7033	6758	6856	6559	6655	6633	7305	7237	6529	6404	7013	6771	6520	7138	6989	6979	7067	7075	7094	7159	7263	6995	7386	6970
7123	7411	7386	7031	6874	6996	7373	7697	7938	7945	7528	6828	6600	6493	6394	6830	6812	6931	6879	7003	7085	7035	7087	7089	6919	6740	6752	6815	6732	6638	6851	7329	7224	6571	6455	7071	7106	6480	6851	7020	6987	7183	7126	7302	6942	7316	7264	7143	7228	7036
6791	6994	7552	7254	7217	7216	6927	6878	7092	7439	7831	7863	7577	7439	7084	6854	6882	6865	6965	6905	6969	7059	6939	6909	6832	6890	6865	6693	6895	6976	7395	7241	6767	6565	7133	7253	6557	6470	6978	6988	7060	7290	7193	7162	6991	7525	7041	7250	6949	7285
7360	6556	7075	7118	7021	7268	7369	7119	6768	6629	6708	7151	7637	7752	7933	7650	7664	7443	7487	7416	7402	7130	6892	7001	6901	6882	6838	6949	7239	7525	7093	6669	6577	7214	7480	6870	6641	6983	7008	6796	7072	7116	7414	7043	7242	7060	7094	7281	7111	7130
7418	7090	6986	6826	7190	7202	7194	7492	7334	6655	6261	6321	6373	6834	7060	7484	7375	7291	7245	7171	7140	6831	6771	6768	6676	7079	7182	7398	7420	7154	6818	6724	7189	7444	7039	6638	7027	7181	6795	6834	7215	7308	7124	7244	7369	6941	7268	7085	7327	7168
7220	7375	7430	6773	6926	6974	7049	7190	7229	7316	6979	6937	6442	6422	6153	6171	6221	6445	6346	6423	6419	6523	6683	6880	7121	7313	7291	7307	6855	6837	7068	7395	7409	6758	6640	7091	7308	6867	6986	7111	7254	7064	7056	7453	7055	7378	7310	7282	7406	7270
7280	7039	7350	7235	6936	6842	6897	6675	6725	6961	7012	7245	7440	7232	7105	6877	6727	6674	6739	6886	6811	7092	7132	7149	7114	7061	7051	6697	6851	7418	7434	7456	6969	6743	7192	7461	7055	6790	7280	7274	7032	7130	7512	7161	7239	7300	7149	7634	7149	7481
7700	7164	6992	7077	7148	6912	6705	6871	6742	6609	6627	6488	6920	7221	7309	7501	7363	7296	7324	7309	7275	6954	7099	6682	6595	6726	6827	7244	7501	7573	7227	6945	7287	7538	7341	7195	6887	7360	7203	6963	7225	7603	7418	7268	7450	6999	7461	7324	7612	7491
7740	7540	7275	6875	6863	7116	6972	6756	6766	6851	6703	6518	6555	6349	6423	6675	6549	6711	6629	6477	6431	6247	6310	6792	6778	7103	7240	7417	7049	6790	6998	7412	7505	7379	7080	7123	7416	7303	7104	7226	7581	7374	7283	7660	7309	7562	7284	7306	7820	7620
7752	7579	7677	7208	7055	6805	6915	6722	6842	6852	6985	6792	6680	6628	6644	6583	6615	6674	6586	6643	6660	6735	6757	7034	6937	7032	6928	6742	6803	7158	7466	7450	7171	6865	7365	7652	7143	7205	7280	7524	7205	7276	7805	7477	7383	7669	7365	7690	7535	7724
7996	7503	7473	7309	7416	7141	6827	6949	6726	6784	6779	6791	6727	6707	6867	6842	6995	7002	6996	7051	7012	6785	6585	6634	6622	6836	6985	7108	7223	7376	7243	7135	7245	7484	7484	7342	7049	7384	7295	7026	7222	7707	7290	7524	7857	7358	7482	7461	7598	7816
8156	7740	7385	7413	7320	7368	7071	6740	6601	6580	6798	6697	6556	6560	6484	6628	6652	6837	6841	6957	6888	6648	6862	6733	6784	7075	7014	6957	6988	6928	7228	7533	7553	7347	6985	7254	7405	7274	7096	7196	7605	7490	7415	7694	7362	7732	7464	7452	7752	7579
8164	7824	7667	7466	7153	7028	7095	6991	6829	6907	6571	6495	6477	6406	6408	6510	6480	6677	6908	6781	6887	6870	6872	6728	6846	6886	6753	7062	7009	7122	7225	7252	7138	7255	7463	7386	7231	7207	7336	7474	7134	7344	7720	7269	7562	7666	7473	7704	7247	7620
7980	7668	7700	7620	7453	7189	6765	6962	6743	6868	6961	6798	6864	6563	6635	6465	6496	6702	6850	7014	6900	6969	6966	6894	6965	6927	6902	6897	7151	7022	6927	7056	7181	7317	7297	7251	7285	7233	7376	7151	7212	7475	7207	7496	7604	7568	7699	7500	7673	7557
8094	7738	7739	7330	7333	7214	7255	7247	7013	6789	6601	6545	6719	6526	6551	6465	6655	6597	6948	6963	6825	6841	6844	6877	6705	6808	6915	7088	7050	7040	7081	7074	7248	7191	7316	7530	7394	7189	7288	7328	7315	7130	7472	7378	7353	7826	7498	7669	7588	7606
7828	7746	7661	7370	7357	6968	7095	7105	7238	7094	7133	7031	6802	6856	6454	6334	6385	6553	6694	6707	6695	6724	7001	7148	7168	7180	7227	7147	7162	6965	7114	7196	7101	7423	7242	7408	7180	7291	7587	7293	7120	7373	7396	7426	7692	7565	7553	7545	7532	7470
8057	7677	7527	7450	7456	7278	7285	7116	6857	6785	6742	6914	6962	6864	6943	6851	6790	6852	6987	7038	7131	7073	7290	7090	6967	6829	6805	7014	7128	7207	7228	7138	7203	7193	7148	7274	7397	7271	7244	7365	7454	7078	7185	7477	7399	7415	7536	7431	7553	7517
7869	7954	8008	7699	7565	7327	7228	7285	7473	7270	7172	7014	6743	6445	6560	6410	6494	6580	6548	6638	6702	6702	6815	6958	7106	7175	7492	7105	6928	6883	6875	7106	7251	7092	7256	7035	7057	7433	7488	7355	7243	7345	7150	7006	7588	7465	7616	7730	7447	7674
7804	7870	7815	7798	7560	7281	7441	7285	7323	7080	7118	7155	7043	7107	7066	7045	7159	6905	7237	7268	7465	7536	7385	7200	7207	7025	7129	7117	7225	7247	7259	7133	7088	7309	7103	7418	7354	7274	7284	7263	7374	7213	7101	7368	7153	7395	7602	7397	7520	7521
7975	7866	8066	7729	7503	7372	7180	7450	7491	7324	7282	6983	6752	6955	6710	6632	6806	6676	6728	6663	6767	6909	7098	7191	7313	7217	7410	7326	7079	6945	7027	7291	7385	7610	7271	7223	7456	7499	7528	7208	7276	7099	7305	7152	7254	7340	7586	7499	7416	7602
7819	7849	7828	7675	7637	7300	7301	7124	7097	7148	7228	7287	7058	7104	7121	7067	7326	7380	7146	7405	7395	7436	7581	7550	7409	7242	7126	7157	7250	7141	7234	7375	7260	7301	7374	7438	7584	7356	7461	7424	7315	7229	7224	7310	7480	7229	7563	7515	7613	7433
7880	7843	7983	7609	7516	7428	7520	7151	7457	7396	7248	7180	7063	7001	6995	7038	7115	7074	6821	7107	7115	7332	7473	7466	7524	7495	7408	7444	7216	7149	7258	7342	7576	7424	7269	7205	7475	7446	7456	7524	7415	7204	7020	6962	7396	7355	7526	7529	7544	7474
7707	7745	7766	7748	7522	7356	7183	7144	7145	7342	7347	7138	7126	7256	7141	7035	7354	7274	7304	7445	7656	7847	7722	7539	7391	7485	7479	7436	7364	7464	7575	7432	7316	7238	7399	7441	7538	7500	7618	7560	7530	7147	7053	7172	7119	7423	7512	7728	7643	7475
7630	7843	7654	7673	7623	7204	7346	7133	7030	7140	7065	7034	6877	7204	7297	7108	7281	7212	7284	7395	7404	7444	7539	7606	7732	7484	7583	7477	7589	7509	7420	7659	7538	7526	7364	7561	7474	7551	7603	7518	7500	7427	7489	7266	7339	7337	7603	7517	7597	7712
7637	7653	7788	7654	7653	7290	7266	7063	6896	7025	7158	7073	7294	7189	7120	7254	7248	7311	7383	7550	7562	7675	7650	7816	7783	7516	7526	7557	7762	7700	7552	7749	7423	7588	7641	7665	7681	7598	7463	7422	7494	7662	7402	7452	7568	7305	7537	7629	7833	7708
7510	7528	7793	7425	7369	7245	7058	6986	7071	6931	6919	6837	6982	7020	7022	7304	7207	7317	7429	7361	7630	7567	7718	7794	7811	7556	7524	7454	7506	7572	7662	7628	7765	7534	7548	7447	7611	7716	7471	7729	7531	7391	7624	7625	7523	7607	7592	7502	7580	7830
7716	7609	7704	7506	7304	7128	7055	6976	6987	6734	6852	6899	6958	7266	7083	7337	7235	7290	7506	7533	7761	7873	7691	7732	7680	7728	7489	7567	7545	7577	7541	7481	7620	7680	7662	7816	7556	7509	7668	7604	7550	7422	7482	7523	7511	7622	7703	7679	7664	7892
7952	7589	7663	7410	7221	7010	6982	7013	6996	6773	6834	6834	6950	6972	6914	6760	7015	7249	7195	7383	7521	7572	7587	7698	7710	7656	7552	7579	7347	7480	7600	7863	7598	7598	7506	7595	7538	7589	7637	7580	7513	7588	7486	7297	7345	7599	7525	7738	7636	7648
7746	7661	7470	7377	7250	7134	6982	6847	6800	6694	6793	6652	7057	7007	7139	7178	7111	7040	7410	7479	7579	7668	7618	7623	7454	7562	7278	7252	7546	7493	7474	7358	7585	7575	7629	7496	7571	7588	7581	7546	7618	7464	7618	7170	7323	7476	7412	7649	7410	7572
7754	7677	7683	7539	7214	6992	6847	6914	6823	6602	6556	6883	6986	6881	6988	6985	6815	6975	7049	7035	7332	7659	7628	7731	7560	7518	7349	7156	7238	7262	7413	7473	7558	7338	7591	7578	7567	7616	7415	7480	7458	7456	7478	7266	7342	7221	7378	7308	7387	7445
7895	7544	7535	7193	7052	7208	7098	7023	6711	6553	6540	6671	6859	6674	6794	6987	6732	6779	6911	6948	7100	7167	7135	7165	7316	7450	7309	7095	7328	7195	7290	7520	7417	7498	7359	7417	7565	7633	7373	7276	7146	7346	7342	7221	7263	7285	7236	7215	7454	7324
8104	7695	7589	7557	7433	7200	6935	6833	6816	6692	6576	6673	6707	6792	6879	6920	6982	7006	7131	7084	7254	7386	7328	7306	7294	7257	7271	7275	7098	7248	7195	7146	7255	7473	7464	7549	7335	7324	7273	7219	7222	7170	6886	7217	7066	6967	7189	7236	7281	7416
7948	7768	7703	7381	7276	7123	7031	7152	6833	6581	6709	6600	6656	6716	6625	6721	6828	6727	6952	7126	7182	7260	7195	7508	7238	7215	7198	6876	6965	6955	6938	7061	7076	7233	7140	7320	7131	7134	7183	7366	7193	7194	6975	7005	6895	7043	7252	7103	7097	7127
8087	7730	7741	7549	7287	7381	7142	7069	6801	6710	6780	6647	6660	6594	6600	6570	6785	6865	6912	6960	6788	6979	6928	7237	7118	6984	6891	6963	6794	6856	6553	6813	6878	7013	7042	6946	6887	7133	7038	7094	7106	6952	6894	6886	6906	7092	7167	7073	6887	7076
7982	7881	7698	7595	7502	7279	7246	7158	7044	6832	6727	6600	6646	6772	6667	6854	6741	6955	7000	6850	6961	7038	6984	7097	6870	6957	6906	6774	6704	6510	6678	6588	6716	6723	6975	6793	6873	6896	6909	6962	7046	6907	6827	6857	6968	7056	7056	7223	6950	6892
8177	7999	7835	7901	7495	7309	7304	7162	6996	6913	6697	6635	6645	6526	6701	6670	6938	6765	6905	6853	7021	6754	6841	7028	6972	6932	6821	6774	6781	6824	6616	6783	6811	6721	6687	6865	6768	7082	6738	6859	6793	6871	6769	6570	6968	6897	6964	7052	7034	6892
8026	7863	7837	7849	7582	7632	7406	7255	6963	7012	6765	6688	6269	6576	6818	6843	6893	6996	7032	6898	6747	6792	6794	6861	6889	6938	6902	6784	6663	6837	6775	7002	7067	6695	6726	6784	6924	6874	6911	6952	6893	6745	6928	6843	6808	6888	6896	7037	6988	6997
8145	7833	8011	7666	7678	7602	7477	7284	7023	6846	6829	6527	6725	6734	6936	6899	6941	6812	7066	7031	7073	6886	6805	6830	6717	6784	6788	6850	6713	6650	6836	6731	6923	6831	6822	6888	6953	6903	6916	7128	7071	6781	6936	6838	6810	7008	7135	7188	7128	6991
7848	7873	7909	7627	7670	7480	7574	7226	7040	6959	6878	6735	6864	6811	6833	7099	7081	6940	7103	7174	7207	7194	6980	7157	6964	6980	6761	6906	6824	6962	6968	7008	6904	6866	6838	6954	6852	6856	6976	6901	7113	6790	6780	6851	7005	7045	7179	7368	7124	7169
7823	7648	7755	7632	7682	7304	7189	7140	7022	6779	6898	6808	7058	7064	7079	7056	7207	7075	6927	7109	7279	7231	7066	7126	7129	7148	6854	6893	6841	7109	7119	7110	7181	6834	6945	7042	6963	6881	7135	7252	7154	7046	6956	6897	6929	7298	7214	7225	7350	7110
7959	7656	7677	7446	7413	7605	7303	7177	6987	6848	7028	6966	6867	6850	6990	7107	7437	7111	7274	7126	7130	7182	7306	7161	7072	7054	7139	7143	7043	7176	7187	7034	7168	7099	7067	7310	7066	7111	7309	7436	7262	7183	7206	6949	6920	7204	7306	7367	7385	7061
7681	7599	7575	7451	7389	7365	7211	7212	6981	6943	6786	6782	6868	6998	7012	7042	7286	7282	7244	7200	7083	7329	7311	7167	7091	7026	7145	7131	7161	7024	7257	7146	7161	7143	7026	7261	7249	7288	7447	7509	7463	7219	7168	6941	7043	7267	7224	7373	7262	7298
7535	7400	7393	7328	7002	7158	7133	6813	6995	6819	6945	6895	7013	6991	7071	7188	7184	7206	7162	7172	7211	7321	7322	7376	7303	7170	7201	7112	7138	7247	7236	7233	7282	7231	7101	7248	7300	7481	7427	7684	7354	7346	7380	7160	7067	7117	7281	7375	7162	7230
7325	7306	7275	7133	7075	6982	7007	6854	6665	6710	6600	6786	6975	6911	7042	6990	7112	7086	7230	7238	7225	7249	7206	7356	7542	7343	7240	7143	7316	7376	7289	7151	7211	7118	7226	7325	7289	7437	7343	7531	7524	7482	7057	7357	7196	7051	7234	7066	7206	7209
7212	7451	7304	7200	7160	6961	6949	6856	6600	6568	6349	6628	6883	6936	7176	7114	6899	7069	7037	7170	7118	7198	7083	7107	7331	7418	7318	7166	7268	7363	7388	7091	7186	7167	7137	7071	7386	7432	7324	7630	7425	7104	7209	7097	7107	7079	7084	7199	7104	7140
7415	7526	7275	7238	7089	7018	6867	6846	6833	6445	6273	6504	6833	6867	6832	6952	6917	7141	7016	7050	7274	7096	6951	7020	7262	7342	7188	7052	7019	7032	7155	7140	7111	7016	7107	7257	7142	7428	7497	7242	7228	7238	7043	7063	6956	7062	7004	7149	7104	7085
7567	7368	7460	7249	7086	7138	7017	6770	6617	6484	6472	6385	6590	6717	6777	6922	7032	6901	6949	6891	6974	6975	7053	6991	7091	7001	6931	6905	6865	7079	6930	6889	6939	7103	7031	7161	7464	7382	7330	7307	7006	7013	7008	6841	6963	7092	6952	6966	6966	6934
7477	7294	7423	7331	7168	7329	7135	6814	6593	6590	6617	6450	6593	6733	6770	6841	6960	7123	6753	6687	6708	6770	6790	6974	6868	6876	6906	6724	6740	6779	7037	6929	6935	6971	7074	6976	6960	7207	7275	6911	6906	6787	6751	6853	6887	6797	7055	6788	6789	6672
7442	7256	7353	7170	7204	7111	7126	6877	6662	6658	6624	6461	6719	6531	6921	6884	7111	6874	6791	6497	6712	6649	6856	6684	6874	6853	6649	6622	6470	6564	6657	6798	6797	7044	6823	6885	6899	7085	6809	6872	6644	6627	6773	6765	6774	6884	6557	6644	6685	6400
7389	7361	7176	7330	7294	7153	7176	6762	6802	6795	6561	6582	6516	6706	6957	6970	6876	6815	6678	6603	6581	6686	6617	6864	6620	6930	6718	6662	6407	6551	6436	6554	6958	6822	6928	6707	6894	6753	6616	6624	6635	6642	6566	6584	6671	6769	6609	6510	6556	6313
7598	7256	7579	7379	7450	7201	7134	6884	6992	6787	6740	6820	6670	6743	6862	6968	7003	6933	6766	6530	6571	6577	6564	6589	6610	6605	6645	6584	6370	6423	6454	6509	6685	6680	6844	6696	6578	6570	6513	6310	6437	6377	6542	6494	6426	6667	6578	6417	6531	6389
7556	7296	7513	7408	7406	7420	7178	7136	7275	7074	7013	7022	6880	6928	6935	7159	6833	7052	6672	6657	6607	6640	6772	6765	6795	6553	6660	6615	6530	6463	6485	6685	6775	6847	6925	6821	6609	6566	6533	6404	6300	6239	6494	6384	6519	6509	6475	6516	6437	6476
7650	7364	7438	7425	7311	7455	7277	7117	7146	7134	7233	7000	7093	6922	7329	7168	7016	6950	6853	6821	6684	6705	6783	6711	6685	6606	6707	6607	6475	6406	6751	6675	6775	6893	6632	6772	6649	6518	6488	6455	6536	6480	6497	6598	6625	6551	6606	6613	6528	6530
7465	7236	7462	7543	7329	7215	7196	7202	7355	7162	6990	7070	7111	7150	7148	7232	6957	6912	6797	6753	6776	6776	6991	7029	6765	6893	6698	6759	6423	6722	6810	6793	6976	6937	6807	6655	6551	6392	6544	6431	6538	6570	6606	6600	6614	6622	6718	6463	6565	6680
7360	7199	7492	7263	7421	7227	7132	7201	7114	7082	7021	7301	7272	7312	7106	7032	7123	6800	6795	7032	7006	6861	7170	6961	6678	6684	6774	6693	6839	6719	6771	6916	6866	6932	6810	6861	6694	6538	6555	6499	6720	6708	6596	6792	6711	6637	6711	6990	6751	6904
7417	7059	7122	7380	7223	7213	7259	7084	7083	7124	7142	7208	7230	7213	7205	6983	6983	6984	6970	7014	7049	7116	7058	6979	6918	6867	6863	6814	6911	7103	6915	6972	6877	6971	6920	6737	6671	6671	6568	6468	6641	6535	6637	6643	6603	6882	6783	6784	6866	6770
7445	7076	7105	7089	7276	7189	7077	7188	7090	7263	7035	7267	7208	7292	7282	7094	7170	7058	7026	7019	7074	7051	7064	6954	6805	6921	6696	6944	6826	7063	7004	6996	6914	6780	6815	6844	6611	6646	6695	6581	6550	6412	6535	6593	6596	6730	6965	6780	6916	6911
7243	6962	7298	7283	6987	7237	7227	7139	7162	6938	7014	7112	7151	7108	7290	7164	7060	7024	6964	6914	7088	6793	6929	6952	6771	6849	7020	6852	7137	6857	7051	7033	6829	6776	6812	6708	6847	6568	6706	6563	6572	6592	6698	6692	6788	6804	6854	6857	6809	7016
7317	7343	7282	7217	6959	6947	6990	6954	6922	6948	6833	7050	7042	6980	7129	6941	7047	6928	6907	7063	6916	6894	6766	6931	6869	6710	6874	6868	7028	6898	6841	6963	6768	6880	6794	6687	6729	6626	6608	6565	6369	6411	6562	6783	6916	6929	6805	6686	6851	7002
7486	7302	7239	7216	6937	6877	7036	7132	6952	6963	6994	6840	6925	6971	7097	7146	7092	6793	6846	6909	6770	6751	6847	6605	6852	6922	6734	6993	7008	6901	6916	6786	6948	6701	6619	6501	6584	6477	6442	6437	6382	6428	6452	6636	6838	6780	6888	6764	6794	6896
7392	7326	7440	7213	7016	7126	7057	6924	6882	7078	7003	6970	6897	7041	7007	7005	6982	6790	6710	6807	6813	6751	6668	6687	6757	6788	6900	6916	6938	7050	6844	6772	6722	6815	6555	6591	6585	6531	6385	6425	6566	6467	6599	6569	6895	6894	6790	6607	6758	6586
7411	7305	7476	7365	7347	7111	7140	7168	6953	6857	7229	7144	7062	7012	6964	6980	6885	7006	6812	6692	6714	6694	6698	6712	6923	6786	6758	6812	6960	6862	6925	6724	6616	6753	6561	6410	6500	6450	6555	6651	6557	6357	6558	6562	6871	6858	6576	6726	6806	6733
7464	7426	7445	7469	7336	7130	7173	7061	6968	6914	6969	7118	6972	6823	6959	7022	6884	6670	6624	6746	6848	6737	6799	6765	6829	6710	6825	6870	6900	6845	6875	6731	6551	6594	6662	6367	6441	6422	6516	6506	6370	6665	6523	6673	6713	6820	6757	6814	6772	6807
7457	7325	7390	7404	7384	7238	7067	7132	6994	6895	6828	7136	6963	6812	7033	6788	6865	6710	6768	6698	6646	6564	6771	6885	6640	6803	6788	6948	6937	6754	7007	6923	6869	6669	6428	6427	6594	6352	6423	6405	6542	6484	6707	6715	6814	6713	6788	6829	6734	6631
7630	7244	7455	7329	7507	7083	7209	7091	7075	7003	6857	6826	6866	6964	6907	7059	6752	6863	6701	6762	6766	6731	6966	7084	6980	6861	6797	6696	6742	6797	6868	6807	6763	6649	6580	6524	6573	6418	6672	6544	6378	6624	6527	6812	6700	6791	6642	6875	6745	6846
7463	7384	7532	7288	7051	7202	7174	7194	7013	6962	6895	7013	6819	6789	6976	6938	6835	6624	6669	6694	6636	6668	6870	6901	6821	6839	6762	6632	6674	6731	7041	6818	6753	6775	6566	6676	6418	6660	6572	6515	6617	6556	6871	6849	6799	6783	6853	6845	6847	6723
7456	7569	7577	7070	7141	7211	7323	7176	6918	6985	6903	6841	6701	6666	6622	6732	6727	6754	6608	6738	6804	6665	6861	6909	6828	6795	6565	6583	6791	6818	6745	6911	6792	6714	6646	6649	6522	6703	6841	6773	6684	6904	6868	6911	6738	6865	6780	6778	6801	6725
7623	7400	7491	7496	7364	7236	7107	7032	7067	7115	6900	6744	6788	6752	6680	6647	6981	6736	6691	6635	6744	6680	6598	6780	6937	6718	6874	6818	6763	6713	6864	6946	6772	6712	6472	6817	6781	6717	6903	6794	6833	6761	6755	6775	6740	6765	6716	6832	6692	6647
7448	7384	7441	7437	7395	7128	7229	6864	6927	6955	6938	6723	6614	6535	6764	6524	6550	6534	6621	6687	6629	6819	6794	6758	6854	6826	6770	6897	6684	6643	6795	6693	6638	6726	6675	6618	6761	6704	6879	6694	6884	6995	6941	6773	6717	6799	6807	6569	6687	6581
7676	7457	7527	7679	7529	7532	7377	7172	6982	6927	6886	6827	6763	6817	6896	6697	6561	6473	6629	6416	6671	6656	6763	6730	6728	6808	6848	6803	6724	6600	6515	6545	6646	6803	6645	6897	6589	6792	6846	6835	6968	6976	6862	6849	6522	6485	6604	6602	6501	6477
7566	7387	7590	7415	7370	7385	7394	7084	6983	6988	6868	6843	6746	6885	6555	6648	6649	6639	6474	6513	6605	6553	6570	6775	6640	6671	6661	6449	6622	6647	6366	6387	6687	6630	6475	6584	6387	6857	6769	6908	6865	6907	6801	6717	6483	6367	6424	6446	6502	6436
7687	7299	7622	7750	7416	7489	7419	7216	7065	7083	7099	6977	6873	6828	6710	6596	6621	6651	6635	6653	6599	6647	6699	6807	6729	6573	6530	6670	6486	6696	6524	6709	6599	6546	6491	6636	6532	6815	6779	6847	6918	6849	6717	6469	6577	6442	6454	6372	6547	6685
7556	7434	7533	7540	7301	7250	7366	7226	6952	6957	7014	6900	6778	6708	6714	6778	6626	6661	6787	6752	6698	6665	6613	6795	6820	6796	6728	6699	6694	6728	6731	6696	6451	6542	6565	6712	6650	6678	6841	6763	7006	6796	6500	6432	6494	6434	6371	6542	6535	6710
7800	7547	7758	7461	7298	7215	7129	7155	7047	6925	6885	6975	6868	6951	6797	6773	6703	6605	6610	6784	6894	6892	6739	6819	6846	6835	6782	6832	6877	6694	6622	6725	6640	6579	6907	6982	6904	6766	6832	6835	6901	6792	6764	6744	6458	6335	6372	6389	6684	6822
7532	7474	7561	7440	7443	7054	6984	6993	6879	7001	6834	6973	6918	7058	6911	6878	6657	6553	6543	6647	6679	6854	6934	6761	6893	6845	6815	6753	6846	6747	6808	6779	6713	6627	6684	6853	7072	6891	7158	6978	6815	6964	6761	6581	6484	6599	6570	6660	6674	6766
7756	7564	7514	7024	7027	6909	6939	7033	6899	6776	6704	6620	6770	6683	6639	6628	6540	6653	6764	6624	6731	6927	6746	6781	6931	6990	6854	6795	6887	6923	6880	6715	6621	6819	6843	6850	7164	7212	6952	7067	6966	6905	6848	6703	6615	6440	6759	6713	6783	6958
7709	7329	7300	7119	7012	6873	6972	6984	6719	6851	6465	6386	6599	6530	6595	6666	6428	6490	6414	6770	6812	6851	6850	6883	6945	6862	7088	6937	6884	6908	6888	6838	6812	6763	6788	7024	6975	6980	7186	7225	6986	6724	6830	6751	6610	6570	6804	6665	6987	7157
7801	7340	7236	7130	6985	6984	6884	6817	6732	6630	6429	6406	6422	6486	6354	6501	6719	6899	6712	6869	6894	6872	6792	6855	6937	6831	6858	6867	7030	7065	7015	7147	6966	6886	6784	6895	6985	6893	6958	7023	7031	6937	6974	6699	6676	6743	6670	6822	6948	7118
7631	7445	7376	6982	7036	6985	6907	6747	6791	6766	6415	6554	6419	6317	6253	6598	6584	6652	6666	6678	6923	6774	6868	6821	6785	6788	7003	6983	6961	7047	7138	7106	6835	7006	6970	6941	6781	6861	6987	6919	7067	7020	6826	6767	6750	6636	6817	6827	7079	7176
7783	7606	7256	7126	7019	6829	6845	6957	7006	6824	6690	6604	6573	6324	6522	6645	6591	6825	6887	6753	6538	6687	6643	6731	6696	6691	6914	6906	7113	6882	6715	6945	6840	6807	6810	6989	6912	6843	6868	7017	7121	6976	6969	7197	6903	6849	6915	7081	7100	7176
7799	7420	7489	7433	6999	6884	7016	6973	6929	6970	6793	6723	6607	6469	6579	6784	6687	6772	6838	6936	6759	6665	6651	6760	6731	6599	6836	6865	6948	6853	6943	6829	6855	6831	6815	6840	6923	6983	6792	6948	6877	7041	6851	6839	6887	6985	7113	7310	7221	7105
7634	7454	7300	7127	7132	6923	6998	7032	6941	6913	6655	6641	6847	6513	6600	6754	6774	6877	6988	7150	6974	6813	6894	6796	6564	6629	6686	6858	7087	6947	6783	6851	6816	6908	6890	6903	6950	6982	6998	7011	6861	6895	6902	6984	6833	7030	7032	7150	7284	7225
7532	7409	7226	7259	7120	6991	6942	6900	6857	6881	6647	6592	6678	6804	6864	6900	6952	7208	7139	7102	6928	6638	6654	6828	6852	6652	6759	7098	7294	7210	6946	6949	6785	6987	7103	7052	7031	7006	6890	6769	6946	7022	7195	7088	7145	6919	6996	7313	7381	7127
7402	7266	7170	7025	7028	6899	6809	6828	6875	6890	6893	6826	6936	6785	6942	7106	7021	6926	6992	7051	6931	6758	6621	6559	6672	6779	6883	7090	7219	7156	7085	6964	6884	6889	6966	7089	6983	7083	7012	7084	7198	7064	6995	7206	7093	7160	7173	7325	7356	7331
7135	7083	7184	7215	6915	6928	6794	6919	6777	6948	6958	6809	6894	6810	6931	7063	7059	7035	7143	7108	6933	6664	6752	6785	6902	6795	7149	7201	7290	7124	6806	7076	7056	6940	6926	7125	6989	7131	7008	6939	7180	7239	7049	7081	7121	7310	7270	7124	7080	7296
7004	7087	7140	6953	6727	6844	6829	6956	6744	6871	6885	6918	6738	6928	6880	7164	6966	6974	6889	6978	7008	6971	6729	6803	6738	6919	7141	7072	6996	7001	7131	7213	7055	6961	7104	7027	7218	7322	7105	7287	7006	7081	7127	7088	7305	7436	7161	7446	7314	7283
7102	7106	7050	7021	7037	6882	6763	6938	6923	6858	6892	6784	6665	6873	6772	6955	6776	6862	6914	6843	6882	6697	6769	6868	6872	6856	6935	7163	7042	7063	7113	7040	6971	7079	7190	7163	7163	7270	7122	6960	7202	7163	7287	7299	7300	7252	7320	7400	7334	7369
7082	7221	7290	6957	6990	6801	6877	6748	6698	6683	6737	6792	6498	6750	6745	6743	6669	6702	6761	6802	6828	6832	6835	7126	6731	6908	7044	7031	6883	6975	6943	7083	7128	7189	7208	7177	7239	7245	7143	7225	7040	7210	7188	7337	7313	7358	7405	7239	7352	7412
7257	7167	7436	7267	7247	6981	6909	7034	6778	6859	6937	6606	6640	6728	6857	6645	6646	6748	6722	6822	6558	6708	6902	7009	6755	7039	7007	6955	6995	6769	6905	7042	7146	7302	7202	7318	7233	7206	7316	7331	7264	7238	7237	7317	7293	7280	7455	7399	7615	7343
7399	7344	7485	7385	7382	7296	7160	7027	6806	6935	6861	6923	6738	6518	6657	6584	6698	6802	6683	6668	6685	6699	6842	6831	6907	6887	6861	6850	6794	6915	6892	6786	7167	7103	7225	7171	7346	7261	7384	7300	7374	7476	7293	7351	7391	7216	7490	7521	7540	7292
7359	7314	7550	7303	7418	7224	7227	7037	6970	6791	6897	6931	6748	6754	6680	6739	6617	6577	6601	6519	6708	6739	6853	6855	6935	7036	6832	6812	6918	6860	7059	6921	7040	7068	7189	7469	7412	7418	7412	7563	7492	7313	7406	7663	7409	7502	7492	7514	7497	7667
7327	7270	7365	7368	7447	7231	7222	7073	6971	6748	6896	6856	6865	6712	6902	6801	6760	6663	6616	6811	6861	7023	6954	7097	7130	7235	7068	7044	6957	6827	7003	7103	7043	7346	7461	7446	7704	7491	7602	7498	7484	7486	7297	7710	7636	7639	7449	7613	7689	7771
7196	7068	7405	7194	7203	7119	7072	7038	6985	6961	6792	6571	6872	6694	6849	6833	6792	6848	6762	6826	6878	6871	7232	7160	7221	6929	7359	7270	7087	7161	7339	7264	7348	7559	7357	7548	7679	7569	7643	7647	7395	7639	7619	7743	7732	7746	7711	7830	7933	7881
7198	7069	7323	7180	7122	6917	6888	6875	6670	6690	6831	6716	6804	6841	6932	6839	6743	6769	6894	6972	7038	7083	7205	7347	7367	7451	7363	7445	7294	7177	7460	7401	7149	7451	7532	7625	7708	7754	7730	7722	7703	7743	7687	7732	7797	7877	7851	7656	7719	7566
7362	7209	7224	7208	7085	6969	6782	6572	6629	6439	6496	6632	6746	6792	6758	6752	6917	6835	6938	6863	6942	7098	6958	7208	7293	7315	7508	7476	7558	7311	7325	7377	7365	7419	7462	7426	7943	7745	7625	7476	7552	7579	7489	7659	7913	7815	7839	7783	7565	7518
7438	7221	7239	7044	7108	6808	6795	6560	6665	6509	6392	6544	6541	6810	6726	6682	6904	6817	6783	6644	7007	6948	7178	7275	7104	7336	7340	7334	7144	7330	7345	7215	7367	7477	7493	7503	7633	7805	7603	7451	7546	7354	7440	7645	7864	7712	7714	7725	7767	7471
7620	7317	7385	7096	7151	6769	6651	6621	6652	6650	6619	6486	6691	6722	6651	6658	6776	6608	6717	6902	6764	6887	6989	7139	7016	7131	7230	7120	7189	7241	7276	7443	7605	7376	7528	7492	7670	7660	7523	7497	7463	7289	7438	7700	7827	7747	7651	7697	7629	7552
7508	7361	7429	7307	7055	6808	6709	6742	6770	6696	6602	6665	6710	6769	6707	7010	6838	6810	6850	7132	6870	6937	6989	7015	7001	6989	7135	7103	7218	7221	7254	7479	7626	7459	7525	7661	7381	7558	7404	7489	7152	7348	7400	7669	7744	7835	7614	7550	7455	7509
7499	7412	7287	7298	7037	6861	6598	6645	6711	6741	6841	6802	6917	6814	6814	6913	6803	6802	6944	7086	7113	7217	7161	6943	6927	6956	7051	7047	7084	7283	7314	7435	7478	7442	7376	7604	7354	7356	7189	7306	7323	7346	7400	7537	7701	7763	7553	7456	7508	7361
7185	7168	7289	7103	6921	6856	6695	6723	6843	6837	6930	6967	6983	7159	6923	6900	7038	6850	6869	6955	6980	7045	6953	6920	6938	6840	7045	7071	7171	7268	7304	7464	7500	7290	7402	7509	7483	7496	7147	7331	7520	7477	7624	7671	7691	7812	7668	7477	7444	7415
7212	7156	7013	7088	6757	6810	6717	6793	6890	6936	6757	7092	7033	7043	6872	6993	7030	7033	6960	6820	7106	7080	6979	6960	7022	6973	7129	7264	7001	7486	7456	7499	7487	7533	7393	7485	7473	7343	7416	7452	7511	7553	7541	7780	7690	7707	7901	7637	7532	7454
7173	7029	6746	6898	6787	6723	6745	6775	6865	6808	6910	7133	6775	7067	7009	6910	7124	6956	6989	6896	6825	7058	7084	7002	7120	7312	7049	7135	7403	7500	7688	7661	7592	7636	7476	7350	7626	7481	7487	7629	7598	7725	7583	7838	7798	7675	7635	7675	7743	7486
7132	6894	6922	6700	6757	6650	6655	6625	6871	6926	7001	6896	6809	6800	6645	6818	6828	6885	6900	7051	7032	6998	7351	7168	7155	7192	7316	7276	7557	7578	7508	7489	7380	7385	7643	7439	7165	7463	7596	7678	7725	7644	7753	7676	7656	7751	7600	7560	7592	7516
7046	6596	6762	6639	6861	6700	6563	6669	6604	6702	6725	6772	6748	6755	6578	6695	6530	6832	6748	6954	6882	7021	7262	7242	7139	7230	7303	7439	7648	7492	7623	7476	7446	7468	7543	7511	7274	7182	7230	7368	7589	7578	7595	7735	7748	7659	7689	7570	7569	7661
7139	6901	6978	6834	6839	6770	7035	6691	6820	6625	6760	6873	6663	6661	6810	6649	6563	6675	6522	6656	7057	7015	7192	7098	7252	7427	7552	7390	7298	7142	7393	7506	7660	7542	7376	7544	7550	7464	7403	7435	7292	7323	7257	7740	7648	7781	7526	7642	7692	7911
7300	7131	7174	7081	7072	7225	7235	7057	6840	6795	6794	6629	6661	6670	6657	6541	6540	6638	6569	6675	6811	7001	7096	7126	7310	7444	7319	7145	7080	6950	7189	7745	7726	7761	7649	7590	7779	7774	7770	7501	7555	7381	7495	7495	7501	7656	7530	7415	7622	7923
7244	7306	7271	7221	7076	7208	7341	7039	6844	6820	6680	6708	6756	7013	6739	6678	6705	6562	6605	6801	6953	7028	7077	7062	7326	7426	7219	6856	6892	7105	7341	7576	7870	7857	7517	7770	7750	7743	7912	7803	7591	7575	7331	7513	7391	7522	7544	7577	7735	7844
7263	7382	7267	7108	7221	7076	7050	7199	7131	6947	6542	6900	6640	6811	6788	6795	6683	6863	6765	6992	7249	7351	7252	7297	7462	7507	7030	6894	7053	7354	7613	7572	7597	7696	7468	7501	7648	7779	7877	7928	8024	7733	7409	7510	7532	7386	7536	7736	7736	7735
7314	7172	7214	7265	6933	7022	6994	7019	7086	6986	6720	6623	6789	6658	6776	6804	6928	6996	6947	7104	7174	7326	7319	7504	7434	7275	7005	7172	7483	7692	7588	7513	7392	7272	7453	7446	7699	7837	8100	7938	8003	8002	7607	7495	7539	7467	7684	7865	7657	7662
7171	7146	6890	7217	6927	7120	7105	6905	6996	7039	6665	6922	6726	6660	6895	6762	6765	7108	7232	7243	7368	7241	7403	7628	7479	7372	7051	7356	7511	7645	7634	7461	7504	7386	7255	7307	7421	7700	7818	7914	7892	8009	7833	7694	7481	7596	7675	7688	7432	7575
7301	7009	7106	7122	6996	6946	6973	6825	6866	6951	6876	6880	6900	6840	6824	6871	6914	7042	7063	7088	7301	7192	7416	7411	7359	6983	6969	7443	7726	7580	7467	7536	7440	7412	7381	7318	7557	7615	7868	7757	7804	7891	7753	7821	7505	7659	7711	7584	7333	7267
7137	7177	7266	7153	7131	7023	7159	7075	6818	6952	6904	6778	7048	6904	6944	6747	6912	6868	6825	6978	7283	7221	7435	7509	7109	6981	7094	7631	7786	7524	7569	7599	7530	7301	7424	7400	7477	7419	7616	7452	7420	7573	7571	7690	7579	7511	7437	7604	7298	7206
7285	7150	7335	7336	7318	7226	6964	6969	7180	6940	6857	7093	6887	7096	6996	6895	6900	6815	6936	7082	7348	7410	7458	7492	7328	6980	7178	7484	7570	7451	7814	7629	7525	7234	7276	7288	7416	7115	7463	7128	7173	7458	7358	7524	7561	7385	7172	7457	7131	7249
7307	7230	7263	7399	7198	7005	7146	6968	6969	7038	6827	6825	7241	7101	6901	6861	6963	7017	6848	7172	7330	7477	7563	7603	7081	7025	7031	7530	7515	7420	7672	7754	7541	7095	7421	7152	7337	7237	7185	7317	7278	7399	7516	7393	7351	7429	7284	7391	7397	7149
7107	7164	7259	7026	6908	6896	7024	6762	7086	6948	6998	7136	7391	7114	7187	6941	7176	7025	7224	7019	7324	7499	7512	7492	7343	7025	7226	7533	7679	7696	7399	7556	7479	7147	7385	7179	7428	7435	7460	7298	7452	7446	7437	7366	7305	7281	7493	7292	7515	7407
7206	6981	6933	7019	7104	6977	6979	6955	6869	6851	7205	7128	7102	7186	7050	7138	6945	7124	7172	7204	7196	7402	7321	7711	7289	7164	6974	7621	7925	7598	7421	7455	7233	7306	7258	7057	7307	7354	7304	7434	7468	7640	7479	7424	7271	7219	7454	7284	7370	7481
7029	7017	7132	6961	6961	6950	6912	6868	6660	7038	6734	7098	7167	7034	7188	6959	7149	7118	7105	7319	7227	7499	7208	7505	7413	7155	7365	7466	7670	7828	7255	7157	7180	7275	7092	7171	7194	7221	7369	7474	7597	7765	7702	7503	7419	7433	7213	7410	7385	7435
6981	6980	7025	7100	6885	7108	6836	7014	6921	6773	6887	6935	6962	7146	6913	6963	7134	7262	7095	7045	7163	7399	7438	7568	7498	7389	7196	7347	7623	7578	7502	7526	7238	7116	6914	6987	7143	7211	7407	7491	7877	7796	7459	7557	7484	7418	7305	7350	7307	7353
6988	6870	7061	7137	7279	7178	6918	6967	6855	7264	6776	6804	6956	6971	6987	6935	7039	7243	7025	6833	7089	7332	7243	7395	7337	7268	7333	7179	7380	7662	7683	7558	7324	7238	7202	7247	7266	7462	7644	7683	7610	7629	7691	7464	7322	7557	7280	7418	7265	7048
7150	7300	7190	7064	7291	7082	7156	6977	7134	6788	6963	6866	6890	7271	7062	6962	7043	6799	7146	6947	7065	7226	7356	7279	7539	7457	7152	7295	7103	7144	7564	7410	7466	7592	7553	7451	7539	7638	7696	7562	7556	7586	7357	7295	7132	7261	7236	7282	7161	7358
7294	7216	7217	7283	7394	7077	7208	7074	7034	6868	6869	6721	7065	6995	7226	7023	6779	6928	6956	7148	7186	7154	7204	7234	7215	7459	7366	7077	6950	7266	7135	7666	7422	7524	7615	7793	7555	7542	7616	7609	7418	7279	7233	7119	7171	7028	7052	7201	7209	7405
6997	7272	7151	7342	7236	7365	7248	7092	7213	7053	6750	7145	7132	7169	7188	7025	7002	7058	6970	7019	7094	7109	7151	7354	7495	7503	7202	7143	7069	7186	7327	7317	7280	7337	7535	7504	7266	7274	7322	7283	7181	7223	7266	7037	7037	6928	7016	7245	7139	7288
7174	7192	7180	7051	7238	7179	7484	7156	7068	7073	6967	6895	7151	7045	7218	7194	7192	7115	6968	7150	7039	6902	7111	7434	7371	7249	7415	7124	7289	7248	7113	7345	7075	7219	7153	7246	7317	7271	7302	7254	7514	7357	7432	7240	7150	7153	7127	7046	7053	7253
7313	7220	7128	7183	7135	7193	7198	7124	7170	7151	6812	7013	7082	7170	7135	7151	7030	7102	6962	6903	7115	7025	7092	7351	7637	7381	7168	7245	7332	7203	7280	7419	6932	6993	7204	7127	7464	7320	7264	7274	7396	7409	7226	7347	7011	7278	7164	7363	7135	6941
7356	7247	7427	7436	7109	7222	7187	6933	7047	7140	6924	6960	7080	7176	7065	6944	7127	6897	6947	6923	7192	7250	7366	7480	7671	7158	7126	7328	7324	7306	7361	7203	7178	7210	7019	7244	7197	7176	7217	7341	7415	7311	7301	7191	6986	7282	7173	6974	7077	7106
7358	7688	7211	7208	7062	7132	7091	7101	7058	7221	6962	7015	7047	7004	7066	6976	6920	6868	6962	7215	7135	7147	7145	7243	7261	7393	7353	7282	7313	7282	7210	7200	7284	7131	7185	7125	7241	6865	7011	7151	7040	7181	7277	7489	7046	7227	7210	6961	7092	7074
7340	7222	7310	7376	7104	6830	6799	6936	7021	7045	7034	7094	7180	7171	6962	6964	7058	6986	6934	7085	7092	7182	7247	7229	7281	7045	7156	7178	7167	7377	7082	7221	7132	7111	7032	7164	7044	6883	7119	6793	7087	7039	6929	7302	7106	7113	7095	7146	7118	7014
7486	7078	7044	7346	7031	6829	6869	6925	7276	7050	7057	7048	6971	7164	7085	6984	7226	6909	7118	7181	7158	7006	7424	7414	7338	7083	7269	7095	7340	7240	7262	6935	6937	6918	6804	6907	6847	7009	7009	6899	6981	6725	7059	7051	7221	7151	7062	7042	6793	6946
7264	7428	7386	7122	7020	6906	6946	6753	6947	7219	7028	7201	7372	7157	6990	7095	6983	7139	7095	7306	7197	7211	7287	7440	7355	7324	7157	7155	7019	7129	7114	7155	6948	6842	6906	6863	6996	7092	7039	6876	7047	7147	6910	6937	7114	7085	6835	6775	6796	6792
7429	7236	7179	7092	7074	6882	6964	7050	6888	7139	7405	7056	7167	7230	7087	6981	7036	7100	7317	7102	7372	7153	7316	7367	7457	7294	7173	7021	6948	7156	6879	7115	7017	6901	6880	6986	6875	7031	7113	7193	7009	6955	7040	7025	6994	7048	6932	6763	6731	6812
7411	7158	6998	7064	7110	7084	7076	7011	7159	7164	7187	7440	7214	7009	7035	6901	7195	7239	7142	7123	7011	7179	7383	7064	7328	7035	7131	6929	7080	6971	6743	6954	7154	6992	7007	6948	6949	6973	7114	7087	7156	7026	6945	6966	7058	7063	6795	6803	6539	6802
6982	7110	7160	7009	6911	7122	7358	7068	7247	7269	7021	7053	7354	7186	7009	6894	6867	7130	7080	7310	7037	7142	6990	7225	7079	7065	6816	6876	7026	6807	6967	7145	6990	7138	7083	6885	7100	7000	7101	7076	6858	6948	6792	6713	6815	6741	6913	6690	6538	6547
6938	6874	7046	7244	7062	6795	7229	7248	7138	7218	7006	6931	6958	7089	6871	7050	7023	7132	7209	7147	7383	7070	7236	7001	7132	7035	6934	6839	6821	6739	6759	6828	6922	7169	6996	6973	7014	7086	7030	6997	6991	6929	6741	6786	6774	6893	6777	6547	6491	6654
7280	6989	6841	7049	7012	6934	6921	7293	7195	7131	7119	7103	6982	7106	7039	6948	7193	7069	7162	7196	7433	7263	7138	7087	7033	6865	7012	6903	6914	6959	6784	6940	6776	6949	6897	6855	6882	7046	6982	7039	6747	6681	6754	6837	6694	6787	6567	6642	6717	6699
7121	7025	7049	6994	6927	7261	7082	7217	7087	7024	6995	6974	7064	6745	7170	7152	7297	7226	7011	7184	7098	7340	7033	7164	6847	6997	7270	6938	7110	6768	7060	7086	7111	7114	6891	6767	6799	6791	6862	6560	6675	6881	6801	6539	6680	6690	6718	6696	6574	6776
7009	7036	6963	6879	7038	7157	7397	7221	7191	7245	7033	6749	6986	7064	6931	7144	7226	7195	7117	7250	7215	7263	7260	7053	6875	7253	7020	6941	7067	6973	7188	7153	7047	7076	6863	6855	6817	6704	6569	6488	6796	6719	6799	6797	6685	6712	6507	6689	6698	6598
6808	6906	7010	7173	7053	6971	7215	7414	7098	7134	7201	7112	6908	7111	7010	7127	7217	7043	7086	6953	7018	7102	7090	6926	7090	7024	6840	6947	6888	7009	7063	7197	7119	7090	6948	6568	6614	6586	6803	6785	6700	6707	6669	6628	6549	6618	6622	6575	6528	6498
6946	6874	6943	7349	7332	7150	7159	7203	7402	7126	7141	7188	6968	7074	6960	6911	7226	6786	7022	6820	6988	7082	7171	6810	7008	6850	6832	6913	6839	6973	7028	7013	6934	6845	6823	6673	6639	6555	6395	6565	6655	6718	6635	6659	6544	6495	6595	6629	6597	6550
7408	7232	6971	7049	7343	7281	7020	7079	7357	6926	6916	6994	6980	6928	6998	7328	7021	6982	6930	6983	6872	7096	7011	6942	6924	7040	6790	6688	6893	6967	6857	6955	6959	6803	6752	6647	6384	6562	6419	6514	6524	6641	6540	6740	6735	6585	6354	6494	6405	6616
7277	7454	7365	7047	7183	7354	7204	6990	7256	7037	6693	6842	6739	6795	7007	6984	6982	6987	6977	6952	6928	6961	7007	7150	6966	7037	6647	6739	6731	6716	6671	6696	6871	6847	6767	6719	6463	6498	6551	6602	6742	6587	6633	6773	6577	6536	6354	6489	6350	6513
6947	7372	7402	7247	7008	7276	7214	6822	7170	7008	6797	6799	6862	7008	6776	6884	6815	7035	7043	7136	7077	6865	7164	7115	6968	6659	6720	6803	6468	6832	6543	6609	6553	6821	6828	6618	6635	6610	6415	6476	6662	6773	6572	6460	6351	6400	6471	6379	6302	6429
6816	7033	7465	7313	6987	6824	7369	7123	6726	6754	6776	6836	6889	6799	6793	7048	7041	7062	7036	7008	7033	6898	6839	6831	6876	6902	6777	6793	6409	6567	6618	6636	6725	6567	6802	6511	6551	6578	6298	6366	6428	6596	6554	6414	6481	6551	6547	6462	6292	6328
6966	6732	7307	7611	7339	6811	7134	7212	6715	6789	6753	6735	6867	7052	6795	7050	6888	6879	6849	7036	6904	6905	7169	6830	7162	6937	6853	6867	6718	6670	6533	6509	6662	6618	6534	6497	6522	6526	6485	6418	6402	6573	6553	6528	6481	6535	6538	6511	6484	6300
7526	6899	6939	7524	7636	7255	7018	7510	7112	6865	6870	6690	6747	6969	6801	6871	6717	6860	6937	7110	6927	7044	6922	6887	7170	7155	7004	6885	6779	6892	6665	6723	6557	6713	6700	6821	6453	6427	6305	6564	6488	6539	6537	6526	6534	6604	6554	6513	6261	6208
7889	7324	6776	7182	7826	7449	6788	7388	7403	6801	6958	6958	6886	7003	7027	6886	6982	6889	6708	6658	6561	6823	6938	6880	6849	7024	7017	6928	6846	6828	6677	6848	6801	6691	6734	6487	6639	6409	6407	6471	6212	6511	6510	6425	6700	6524	6302	6503	6295	6229
7904	7570	7114	7018	7575	7646	6948	7034	7467	7105	7084	7096	6806	7231	7216	7163	7036	6876	6658	6490	6712	6799	6897	6987	6834	7262	6973	7023	6824	6829	6821	6928	6879	6753	6785	6589	6473	6467	6457	6042	6206	6269	6377	6297	6252	6341	6297	6261	6356	6084
7584	8028	7312	6788	7079	7850	7000	6749	7372	7207	6844	7311	6897	7252	7547	7095	7273	6850	6830	6525	6625	6630	6800	7015	7101	7005	7135	6963	6852	7014	6946	6871	6803	6723	6540	6518	6641	6428	6215	6256	6041	6167	6133	6185	6100	6143	6381	6097	6174	6055
7255	7991	7489	6598	6795	7551	7206	6700	7268	7225	6725	7366	7063	6894	7413	7147	7160	7120	6994	6850	6626	6622	6710	6902	6808	6930	6729	6734	6712	6628	6800	6658	6741	6759	6494	6453	6392	6581	6210	6191	6174	6084	6039	6150	6050	5814	6119	6050	5856	5971
6912	7609	7642	6658	6540	7208	7390	6725	7089	7101	6804	7214	7235	7022	7274	7059	7228	7141	6969	6780	6779	6620	6470	6641	6751	6652	6470	6505	6492	6474	6508	6555	6585	6473	6540	6433	6449	6454	6357	6255	6154	6057	5937	5757	6053	6076	6005	6096	5862	6122
6563	7461	7713	6913	6490	7449	7508	6581	6829	7289	6643	6935	7159	6725	7190	7197	6937	6972	6927	6764	6528	6677	6581	6505	6479	6518	6551	6575	6407	6417	6268	6243	6501	6382	6270	6350	6083	6268	6218	6021	6115	5943	6002	5921	5858	5915	6003	5930	6003	6053
6318	7063	7637	7237	6539	7241	7628	6509	6703	7434	6671	6733	7107	6584	7032	6966	6877	7036	6795	6995	6754	6681	6469	6449	6652	6313	6588	6507	6582	6423	6449	6123	6482	6451	6204	6145	6210	6163	6242	6334	6211	6241	6021	5809	5836	6082	5914	6076	6166	6056
6319	7166	7766	7400	6392	7013	7527	6451	6531	7295	6556	6507	6966	6669	6659	6715	6778	7016	6852	6823	6643	6904	6722	6562	6638	6468	6674	6674	6437	6328	6330	6310	6314	6204	6274	6109	6322	6047	6058	6291	6292	6138	5968	6028	5867	6228	6218	5988	6179	5992
6231	7135	7795	7450	6575	7165	7227	6681	6623	7322	6501	6575	6889	6459	6561	6500	6560	6882	6687	6818	6726	6749	6625	6656	6600	6531	6658	6717	6783	6520	6325	6348	6390	6226	6153	6021	6004	6088	6191	6141	6101	6147	6043	5978	6268	6080	5990	5986	6073	6029
6606	7125	7930	7230	6629	7084	7464	6861	6519	6939	6681	6569	6970	6344	6467	6574	6475	6708	6567	6790	6527	6700	6625	6581	6595	6564	6629	6744	6682	6523	6598	6496	6448	6383	6242	6132	6172	6075	6018	5893	5990	5895	5972	6201	5868	6109	6106	5925	5879	6072
6669	7462	7988	7224	6671	7309	7493	6855	6675	7049	6511	6440	6890	6259	6541	6574	6377	6716	6517	6559	6527	6596	6685	6675	6422	6648	6631	6509	6648	6581	6426	6479	6484	6394	6362	6160	6111	5929	5965	5866	5744	5992	5785	5907	5980	5834	5900	5837	6049	6080
6899	7468	7857	6999	6627	7463	7638	6953	6989	7282	6565	6604	6873	6443	6722	6801	6719	6848	6450	6477	6322	6619	6644	6564	6444	6582	6582	6431	6618	6391	6364	6365	6356	6233	6129	6175	6083	6009	5907	5842	5948	5683	5764	5634	5912	5794	5725	5794	5940	5954
6917	7640	7714	6784	6567	7474	7557	6896	6994	7231	6640	6813	6990	6595	6853	6820	6966	6817	6564	6568	6490	6520	6540	6470	6411	6597	6461	6523	6368	6265	6202	6219	5966	6167	5984	5996	5916	6085	5951	5956	5709	5767	5833	5549	5872	5747	5849	5789	5797	5730
7256	7589	7360	6412	6757	7598	7355	6813	7180	7243	6531	6940	6976	6581	7064	6882	6927	6684	6702	6501	6528	6664	6520	6735	6647	6338	6532	6444	6357	6168	6086	6106	6013	6141	6112	5879	5992	6250	5953	6052	6025	5881	5904	5899	5868	5960	5819	5713	5939	5882
7353	7357	6862	6161	6643	7371	6985	6623	7091	6924	6673	7105	6751	6701	7074	6712	7031	6849	6837	6744	6576	6662	6785	6602	6693	6459	6502	6433	6554	6404	6124	6081	6204	6246	6207	6270	6264	6177	6191	6266	6115	6257	6237	6287	6151	6099	5888	6053	6105	5882
7594	7112	6405	6035	6781	7134	6707	6690	7338	6922	6835	7153	6794	6895	7009	6761	6893	6688	7141	6607	6794	6490	6707	6543	6605	6321	6559	6535	6565	6478	6355	6319	6200	6337	6238	6315	6325	6334	6274	6526	6452	6448	6243	6407	6044	6225	6141	6147	6019	6097
7570	6720	6012	6423	6907	6717	6483	6655	6936	6717	6760	7067	6586	6872	6835	6715	6876	6490	7010	6680	6848	6673	6714	6416	6580	6624	6553	6565	6540	6618	6310	6299	6129	6137	6237	6232	6035	6207	6119	6130	6273	6221	6387	6221	6144	6070	6045	5898	5954	6065
7277	6509	6413	6755	6850	6421	6242	6801	6863	6448	6654	6946	6284	6717	6700	6643	6707	6428	6757	6518	6711	6457	6609	6357	6314	6435	6448	6497	6481	6397	6298	6060	5903	5899	5993	6040	5870	5806	5968	6110	6160	6063	6069	5900	6009	5969	5775	5937	5791	5815
6852	6568	6757	7183	6744	6395	6556	6832	6522	6513	6639	6614	6374	6631	6321	6621	6423	6400	6456	6437	6699	6466	6452	6483	6257	6559	6368	6549	6416	6304	6096	6078	5986	5754	6000	5933	5719	5543	5801	5947	6030	5833	5790	5797	5642	5824	5764	5489	5723	5715
6534	6516	6837	6951	6880	6318	6754	6677	6302	6846	6752	6558	6495	6534	6448	6677	6388	6505	6432	6539	6493	6369	6377	6494	6387	6556	6246	6570	6378	6215	6047	5933	5753	5851	5745	5763	5650	5599	5652	5793	5646	5638	5862	5671	5688	5705	5573	5696	5709	5684
6568	6757	6620	6478	6777	6848	7063	6917	6696	6818	6724	6551	6771	6645	6813	6888	6707	6771	6471	6662	6473	6724	6415	6669	6440	6464	6639	6675	6601	6384	6254	5994	5854	6046	5978	5875	5870	5817	5700	5803	5791	5708	5867	5786	5807	5785	5861	6001	5971	5946
6889	6694	6456	6128	6511	6873	6795	6817	6885	7109	6712	7007	7170	6788	7193	7005	6922	6817	6445	6805	6655	6717	6454	6501	6364	6622	6613	6660	6635	6624	6380	6244	6161	6289	6038	6013	5891	5780	6009	5768	5779	5740	5815	5906	5787	5855	5735	5920	6095	6008
[truncated: 920 more columns]
