# Supplementary material for: Spatial Resolution and Refractive Index Contrast of Resonant Photonic Crystal Surfaces for Biosensing
Source: IEEE Photonics J. Author manuscript; Available in PMC 2015 Sep 7. (PMC4561521; doi:10.1109/JPHOT.2015.2435699)
Supplement: fig2_data [file NIHMS64775-supplement-fig2_data.gz › Volumes/graham/MacBook_backup/PhD_folder_2015_06_02/paper_improvements/IEEE_J_Photonics/final_files/data_files/fig2/ref/ref30.csv]

1052	1011	1027	1000	1065	1061	1028	1062	1019	1079	1102	1119	1123	1081	1051	1117	1088	1115	1072	1003	1082	1071	1081	1085	1070	1126	1083	1071	1085	1095	1055	1041	1097	1017	1044	1029	1133	1084	1092	1135	1157	1160	1121	1127	1099	1104	1068	1070	1093	1146
1001	1025	1032	1027	1081	1058	1024	1002	1050	1098	1171	1113	1048	1086	1151	1053	1073	1071	1055	1023	982	1045	1047	1088	1065	1043	1147	1114	1095	1128	1116	1100	1041	1112	1079	1148	1049	1019	1065	1124	1134	1147	1188	1112	1072	1013	1057	1092	1072	1109
1016	1006	1077	1022	1128	1084	1064	1072	1068	1040	1078	1121	1091	1074	1028	1113	1033	1004	1072	1109	1053	996	1036	1082	1116	1107	1137	1077	1175	1086	1105	1141	1106	1118	1087	1129	1078	1035	1076	1101	1118	1136	1152	1065	1077	1055	1040	1043	1081	1130
1102	1074	1015	1035	1008	1044	1062	1076	1055	1130	1076	1097	1076	1044	1042	982	1138	1101	1118	1046	1085	1080	1067	1081	1096	1126	1098	1035	1079	1105	1111	1071	1043	1122	1100	1032	1045	1053	1068	1126	1096	1120	1035	1058	1097	1036	1105	1071	1072	1213
1082	1098	1049	1049	1057	1063	1075	1095	1063	1037	1073	1126	1091	1081	1074	1085	1069	1091	1065	1080	1031	1039	1084	1035	1085	1075	1140	1116	1110	1116	1067	1112	1068	1083	1085	1058	1040	1098	1044	1126	1044	1052	1146	1085	1104	1025	1058	1103	1102	1076
1089	1187	1109	1056	1046	1108	1050	1116	1109	1048	1063	1072	1012	1104	1055	1047	1181	1036	1119	1061	1094	1041	1088	1066	1061	1052	1144	1084	1066	1084	1071	1050	1072	1067	1010	981	999	1059	1035	1065	1062	1046	962	1110	1081	1074	1068	1050	1046	1073
1094	1089	1117	1089	1124	1058	1078	1100	1110	1041	1050	1054	1132	1134	1083	1066	1145	1091	1028	1102	1043	1077	1056	1108	1065	971	1069	1050	1105	1100	1099	1136	1092	1085	1117	1050	1065	994	1055	1062	1019	996	1079	1072	1039	1057	1048	1038	1058	1052
1119	1108	1163	1103	1094	1030	1026	1104	1055	1090	1070	1071	1067	1071	1109	1141	1143	1118	1057	1095	1079	1030	1081	1057	1046	1083	1057	1081	1056	1105	1114	1053	1023	1020	1031	1052	1000	1081	1043	1050	1038	1028	1091	1048	1020	1024	1102	966	1015	1026
1148	1078	1117	1070	1133	1031	1033	1034	1034	1085	1027	1101	1038	1098	1107	1096	1085	1085	1084	1047	1094	1055	1109	1082	1025	1051	1105	1050	1028	1003	1061	1054	1085	1065	1041	1077	991	1006	1026	1119	1086	1064	1045	1026	1040	1081	1088	1017	1033	1091
1128	1197	1161	1128	1151	1093	1043	1036	997	1003	1079	1039	1078	1081	1093	1123	1086	1077	1115	1114	1104	1049	1022	1020	1036	1085	1035	1064	1009	1047	1039	1001	1099	1023	1007	1033	1028	1067	1068	1054	1067	1072	990	1071	1063	1041	1055	1111	1028	1084
1150	1172	1084	1090	1126	1050	1005	1072	1088	1077	1056	1074	1074	1052	1020	1030	1095	1102	1065	1076	1066	1070	1075	1096	990	1064	1091	975	984	1041	1040	1056	1008	1070	1117	980	1042	1010	1066	1083	1087	1097	1069	993	1026	1099	1073	1137	1045	1059
1137	1113	1080	1057	1069	1024	1058	1034	1063	1064	1117	1011	1069	1018	1023	1060	1060	1054	1004	1017	1013	1068	1038	1056	1057	1073	982	980	1023	1065	998	1044	1040	1038	1063	1071	1007	1049	1072	1094	1121	1009	1084	1045	1063	1093	1068	1148	1130	1032
1066	1100	1092	1075	1105	1006	1134	1078	1076	1071	1103	1054	1048	1042	1091	1016	1052	1078	1075	1070	1058	1043	1027	1083	1013	1073	1026	989	1041	1035	1046	1057	981	1062	1070	1051	1073	1077	1079	1137	1064	1108	1034	1049	1056	1063	1175	1160	1078	1142
1054	1112	1073	1135	1074	1025	1129	1070	1060	1049	1054	1014	998	1016	958	975	1071	1092	1054	1074	1066	1066	1030	1100	1044	1002	1031	1021	1052	1095	1092	1031	1059	1086	1006	1019	1017	1083	1143	1110	1034	1043	1071	1061	1048	1088	1045	1076	1136	1064
1025	1082	1108	1080	1095	1140	1099	1081	1087	1025	1023	1017	1020	1037	1018	959	970	1049	995	1021	1068	1072	1077	1035	1047	1037	1058	1028	1113	1009	1054	1067	1146	1024	1089	992	1040	1008	1143	1105	1054	1027	1067	1033	1101	1032	1084	1151	1121	1069
1067	1088	1065	1131	1168	1120	1000	1080	1079	1104	1052	1043	1082	1060	1029	1033	1047	979	1051	1015	1072	1017	1038	1064	1009	1107	1127	1041	1098	1042	1115	1051	1047	1087	1073	950	1066	1071	1067	1034	1040	1075	1093	1093	1032	1039	1014	1108	1083	1042
1031	1078	1072	1064	1137	1102	1066	1069	1047	1050	1063	1003	1014	1024	999	1030	1001	997	994	1051	1024	1026	1015	1048	1073	1042	1117	1025	1037	1028	1076	1103	1094	1066	1027	1067	1060	1083	1056	1081	1050	1097	1067	1050	1028	1055	1090	1051	1032	1055
1126	1157	1141	1022	1075	1154	1059	1027	1062	1034	1033	1063	1050	1022	1021	1036	1036	1084	995	1074	995	997	1044	992	1104	1090	1058	1053	1066	1027	1152	1157	1142	1052	1089	1082	1020	1067	1076	1069	1093	1087	1000	1076	1047	1044	1052	1075	1059	1062
1201	1081	1028	1082	1041	1027	1064	1092	1054	1052	1089	1138	1083	1110	1003	1093	1120	1049	1052	1020	1016	989	1069	1077	1175	1032	1046	1039	1059	1071	1080	1080	1142	1073	1110	1086	1078	1045	1061	1050	1088	1069	1064	1028	1067	1052	1038	1033	1056	1120
1141	1074	1094	1071	1058	1065	1083	1103	1051	1074	1051	1059	1078	1081	1098	1049	1062	1015	1068	993	1052	1040	1058	1072	1045	1032	1040	1079	1075	1086	1045	1067	1080	1132	1064	1068	1044	1082	1053	1080	1128	1058	1059	1061	976	1003	1058	979	1094	1106
1123	1061	1056	1069	1048	1148	1035	1087	1059	1064	1053	1040	1070	1089	1092	1035	1019	1030	1064	1059	1012	1017	1061	1026	1096	1068	1049	1069	1087	1094	1109	1031	1082	1069	1091	1088	1044	1096	1065	1078	1075	1057	1064	1008	991	1000	1041	1057	1081	1124
1131	1157	1068	1066	1062	1053	1106	1065	1121	1074	1090	1027	1051	1078	1032	1091	1102	1043	1071	1033	1025	1117	1064	1064	1021	1075	1037	1068	1084	1050	1074	1073	981	1096	1112	1089	1039	1128	1039	1014	1047	1013	1084	1054	1030	1071	1003	1079	1087	1084
1136	1136	1117	1073	1099	1093	1081	1024	1029	1013	1049	1005	1058	1077	1111	1076	1072	1114	1084	1136	1025	1053	1042	1060	1054	1041	1041	1101	1079	1068	1028	1103	1029	1030	1096	1102	1062	1084	1118	1133	1064	1101	1040	1085	1059	1099	1080	1073	1106	1111
1160	1111	1174	1145	1050	1051	1046	1057	1082	1034	1092	1059	1030	1096	1048	1114	1123	1086	1091	1059	1080	1014	1038	1089	1090	1097	1057	1055	1067	1024	1046	1070	1024	1053	1024	1106	1091	1093	1055	1054	1043	1114	1091	1125	1044	1079	1114	1085	1113	1100
1164	1065	1163	1106	1054	1129	1022	1014	1046	1051	1051	1052	1047	1018	1110	1079	1097	1080	1054	1104	1092	1131	1065	1058	1107	1045	1024	1063	1061	1055	1074	1056	996	1011	1079	1068	1144	1170	1134	1078	1051	1114	1116	1076	1043	1049	1132	1066	1154	1095
1142	1077	1098	1058	1111	1040	1085	1041	1035	1041	1060	1049	1040	1032	1086	1165	1147	1103	1113	1145	1075	1130	1053	1144	1077	1040	1111	1046	1090	1092	1093	1055	1002	1002	1052	1074	1138	1099	1135	1173	1092	1087	1110	1150	1114	1123	1156	1095	1078	1092
1102	1048	1119	1061	1063	1109	971	1119	1034	1070	1105	1101	1081	1040	1074	1063	1085	1069	1123	1042	1105	1132	1148	1107	1136	1089	1072	1027	1051	1090	1064	1059	1052	1060	1031	1040	1119	1091	1118	1124	1130	1111	1166	1169	1155	1101	1097	1108	1089	1024
1077	1052	1035	1051	1026	1109	1073	1048	1029	1067	1109	1066	1073	1088	1037	1094	1098	1097	1002	1087	1131	1090	1079	1101	1114	1085	1048	1082	1107	1061	1111	1078	1110	1060	1068	1098	1088	1122	1138	1167	1157	1120	1168	1129	1142	1151	1101	1087	1073	1095
1093	1085	1100	1061	1116	1055	1093	1117	1139	1058	1108	1130	1115	1046	1051	1043	996	1102	1064	1113	1105	1104	1168	1151	1132	1054	1139	1178	1095	1132	1150	1120	1101	1099	1049	1070	1113	1055	1092	1192	1218	1114	1161	1169	1054	1073	1064	1123	1118	1153
1084	1083	1069	1095	1126	1085	1070	1065	1074	1129	1117	1044	1145	1110	1047	1042	1004	1094	1005	1072	1112	1135	1068	1161	1167	1058	1092	1092	1150	1125	1183	1059	1074	1080	1072	1055	1111	1102	1097	1144	1112	1156	1167	1125	1147	1132	1118	1061	1060	1151
1085	1048	1123	1125	1095	1140	1040	1038	1095	1091	1105	1113	1112	1092	1163	1062	1036	1006	1035	1052	1060	1104	1096	1154	1208	1127	1156	1074	1201	1143	1176	1122	1099	1085	1081	1094	1108	1077	1100	1125	1137	1095	1054	1075	1119	1037	1131	1130	1039	1074
1101	1071	1110	1056	1105	1023	1065	1041	1064	1111	1110	1126	1074	1113	1101	1057	1062	1058	1065	1040	1068	1089	1133	1154	1126	1120	1189	1203	1165	1103	1128	1143	1075	1115	1055	1118	1149	1086	1046	1155	1091	1067	1150	1108	1151	1137	1110	1055	1111	1094
1103	1154	1031	1065	1092	1014	1046	1062	1057	1099	1097	1140	1082	1082	1119	1125	1039	1120	1098	1078	1062	1066	1091	1140	1174	1155	1106	1090	1106	1202	1118	1078	1110	1104	1094	1109	1130	1050	1129	1073	1124	1099	1119	1104	1131	1139	1125	1126	1068	1124
1129	1099	1092	1091	1096	1080	1047	1041	1070	1088	1103	1108	1051	1169	1132	1163	1155	1075	1156	1088	1064	1099	1061	1111	1098	1060	1075	1151	1023	1084	1088	1130	1126	1126	1082	1178	1140	1134	1163	1150	1089	1123	1086	1141	1119	1157	1108	1123	1090	1111
1184	1124	1159	1109	1112	1108	1077	1099	1071	1101	1156	1132	1126	1117	1084	1158	1143	1140	1150	1071	1052	1133	1102	1111	1143	1175	1089	1100	1123	1151	1154	1153	1089	1131	1107	1154	1152	1073	1142	1172	1157	1174	1120	1142	1096	1125	1218	1128	1169	1021
1163	1142	1164	1132	1093	1069	1109	1037	1039	1111	1076	1056	1094	1171	1128	1070	1137	1118	1149	1132	1112	1161	1083	1172	1157	1118	1117	1154	1111	1151	1128	1118	1064	1026	1158	1146	1159	1169	1197	1139	1216	1151	1215	1151	1179	1173	1133	1077	1093	1129
1117	1097	1129	1124	1133	1148	1094	1112	1026	1130	1131	1055	1095	1057	1025	1195	1179	1078	1154	1159	1120	1107	1112	1121	1091	1148	1141	1068	1104	1101	1105	1118	1173	1150	1087	1085	1113	1152	1179	1128	1142	1228	1119	1124	1149	1168	1132	1167	1163	1063
1100	1104	1103	1101	1135	1085	1114	1109	1093	1023	1101	1128	1060	1127	1075	1114	1098	1094	1104	1181	1151	1119	1130	1162	1154	1143	1167	1168	1139	1121	1127	1123	1109	1098	1190	1180	1143	1133	1189	1157	1147	1195	1101	1125	1168	1228	1083	1154	1076	1170
1122	1104	1147	1142	1180	1113	1136	1122	1041	1086	1047	1036	1043	1064	1141	1117	1133	1076	1127	1141	1161	1126	1105	1099	1122	1156	1174	1113	1128	1120	1147	1144	1180	1135	1080	1107	1169	1212	1205	1160	1206	1149	1133	1130	1156	1152	1051	1226	1123	1131
1129	1096	1153	1149	1134	1128	1161	1101	1100	1085	1136	1100	1071	1126	1044	1100	1094	1165	1119	1142	1134	1136	1121	1186	1180	1212	1149	1206	1139	1159	1154	1157	1156	1114	1077	1123	1148	1200	1101	1181	1118	1114	1070	1121	1110	1082	1159	1119	1113	1102
1131	1139	1072	1220	1163	1123	1111	1097	1149	1083	1140	1100	1091	1121	1119	1051	1045	1142	1105	1177	1141	1181	1132	1089	1212	1206	1139	1175	1094	1160	1128	1178	1122	1183	1165	1206	1099	1085	1122	1141	1185	1100	1116	1090	1159	1091	1099	1097	1052	1105
1183	1069	1151	1096	1152	1096	1090	1109	1190	1139	1118	1097	1225	1043	1091	1097	1075	1152	1137	1220	1120	1161	1136	1214	1276	1227	1173	1130	1137	1116	1156	1175	1143	1147	1119	1122	1067	1132	1097	1151	1108	1210	1132	1116	1154	1094	1164	1132	1210	1087
1148	1131	1169	1100	1099	1173	1138	1143	1174	1181	1120	1148	1081	1116	1084	1139	1158	1149	1139	1091	1190	1159	1108	1178	1162	1162	1216	1212	1178	1120	1124	1104	1189	1145	1102	1110	1101	1175	1125	1109	1174	1161	1135	1131	1181	1118	1149	1082	1102	1138
1203	1090	1137	1226	1093	1142	1142	1116	1059	1173	1172	1091	1095	1094	1095	1135	1130	1066	1129	1157	1064	1139	1104	1205	1151	1212	1232	1134	1148	1183	1095	1081	1084	1165	1164	1151	1108	1156	1084	1148	1118	1168	1147	1183	1143	1197	1168	1173	1129	1136
1213	1219	1139	1188	1144	1139	1141	1133	1151	1109	1150	1181	1122	1130	1159	1108	1079	1169	1136	1153	1171	1103	1184	1126	1166	1170	1262	1144	1109	1156	1192	1092	1176	1158	1117	1080	1153	1161	1123	1123	1165	1165	1164	1125	1206	1123	1170	1171	1094	1085
1202	1109	1160	1179	1171	1143	1133	1144	1126	1138	1094	1153	1139	1158	1104	1161	1122	1126	1201	1138	1197	1138	1206	1124	1158	1180	1200	1123	1113	1105	1141	1096	1107	1133	1151	1148	1136	1129	1116	1142	1192	1201	1211	1147	1186	1173	1185	1200	1232	1168
1171	1115	1122	1198	1104	1223	1108	1143	1160	1142	1117	1143	1136	1148	1144	1166	1102	1133	1121	1173	1062	1215	1116	1181	1155	1108	1168	1105	1163	1110	1139	1178	1185	1161	1161	1117	1211	1209	1140	1174	1158	1163	1159	1193	1138	1158	1138	1138	1157	1129
1153	1118	1172	1185	1211	1125	1154	1162	1201	1162	1163	1056	1141	1134	1150	1116	1172	1151	1197	1163	1150	1204	1192	1167	1238	1190	1154	1153	1051	1111	1184	1200	1134	1145	1119	1243	1142	1152	1172	1173	1158	1193	1188	1155	1200	1207	1166	1160	1142	1169
1185	1147	1182	1202	1178	1165	1185	1195	1151	1126	1128	1206	1149	1151	1128	1117	1153	1066	1138	1177	1127	1124	1198	1188	1184	1171	1145	1166	1096	1124	1171	1148	1116	1105	1106	1180	1085	1139	1204	1154	1129	1154	1197	1162	1111	1212	1216	1193	1137	1169
1184	1136	1236	1217	1202	1235	1159	1137	1260	1176	1097	1189	1063	1157	1149	1158	1081	1178	1183	1187	1172	1156	1200	1168	1211	1166	1185	1184	1253	1096	1102	1093	1128	1145	1085	1128	1187	1187	1148	1175	1147	1151	1149	1125	1093	1206	1211	1201	1190	1218
1206	1113	1193	1213	1051	1181	1136	1207	1187	1193	1147	1198	1059	1178	1167	1120	1141	1172	1102	1136	1163	1192	1149	1185	1181	1189	1198	1186	1216	1136	1122	1256	1135	1111	1115	1126	1111	1120	1215	1195	1167	1153	1198	1137	1165	1206	1135	1211	1253	1159
1209	1202	1208	1133	1147	1116	1190	1154	1122	1200	1190	1151	1209	1177	1178	1174	1160	1157	1166	1133	1106	1207	1152	1198	1200	1152	1249	1180	1157	1107	1130	1171	1122	1135	1130	1145	1160	1138	1142	1168	1128	1212	1130	1195	1168	1163	1193	1175	1158	1169
1225	1170	1156	1173	1087	1146	1169	1173	1185	1173	1115	1242	1214	1200	1198	1223	1150	1114	1207	1164	1172	1085	1122	1205	1150	1166	1187	1198	1173	1170	1140	1173	1130	1138	1162	1162	1205	1094	1189	1159	1223	1145	1162	1158	1148	1192	1179	1162	1174	1197
1188	1111	1146	1171	1098	1186	1130	1105	1178	1143	1160	1165	1101	1225	1187	1088	1116	1169	1213	1153	1122	1172	1181	1161	1150	1194	1185	1110	1199	1098	1204	1139	1202	1213	1184	1217	1149	1077	1145	1146	1149	1129	1149	1213	1120	1169	1210	1200	1195	1231
1150	1149	1146	1119	1075	1056	1170	1170	1133	1151	1176	1155	1205	1188	1180	1132	1097	1174	1219	1159	1097	1117	1169	1187	1151	1178	1186	1087	1217	1167	1106	1142	1163	1176	1162	1213	1199	1117	1256	1208	1217	1218	1176	1259	1190	1170	1172	1147	1188	1202
1140	1176	1160	1140	1199	1106	1124	1074	1165	1131	1092	1172	1161	1204	1209	1164	1182	1152	1208	1297	1130	1150	1220	1182	1185	1240	1142	1180	1205	1160	1185	1160	1126	1191	1139	1224	1222	1240	1195	1192	1169	1220	1264	1169	1201	1168	1224	1194	1161	1148
1176	1217	1176	1150	1116	1225	1159	1158	1196	1102	1126	1182	1193	1151	1193	1158	1131	1152	1208	1150	1227	1145	1210	1263	1141	1154	1129	1164	1166	1179	1202	1151	1157	1168	1196	1208	1225	1220	1233	1225	1162	1216	1276	1217	1240	1209	1196	1170	1182	1221
1213	1188	1210	1160	1138	1141	1107	1131	1161	1166	1161	1175	1174	1181	1128	1217	1210	1221	1203	1182	1154	1170	1175	1210	1212	1260	1231	1204	1122	1165	1152	1184	1150	1155	1167	1212	1225	1239	1244	1218	1212	1208	1244	1316	1302	1183	1270	1262	1182	1214
1187	1180	1206	1159	1193	1172	1208	1164	1141	1224	1196	1184	1202	1172	1179	1169	1179	1187	1241	1174	1155	1206	1222	1233	1229	1221	1212	1245	1134	1220	1163	1225	1199	1159	1196	1228	1177	1199	1224	1138	1135	1195	1226	1287	1247	1218	1253	1197	1185	1166
1151	1178	1161	1179	1158	1199	1171	1168	1181	1201	1259	1171	1183	1244	1213	1130	1243	1173	1237	1194	1142	1180	1270	1279	1212	1232	1229	1203	1240	1209	1271	1185	1208	1136	1197	1198	1223	1206	1248	1228	1243	1220	1292	1221	1314	1250	1306	1236	1204	1211
1218	1197	1150	1230	1140	1085	1160	1210	1127	1188	1175	1196	1229	1189	1196	1193	1191	1156	1231	1216	1158	1217	1260	1176	1249	1245	1226	1173	1274	1218	1264	1136	1168	1222	1183	1181	1282	1250	1200	1264	1266	1254	1210	1210	1249	1234	1246	1250	1192	1266
1194	1202	1228	1199	1204	1193	1162	1166	1125	1202	1152	1213	1208	1288	1219	1254	1194	1216	1201	1231	1211	1258	1207	1250	1254	1271	1262	1236	1283	1233	1176	1205	1194	1153	1216	1258	1283	1250	1137	1212	1224	1244	1247	1179	1201	1259	1222	1306	1227	1233
1216	1121	1224	1190	1235	1168	1148	1182	1151	1175	1168	1224	1201	1193	1268	1204	1321	1278	1159	1225	1215	1201	1182	1265	1204	1223	1181	1260	1211	1256	1226	1222	1199	1242	1259	1242	1239	1286	1269	1240	1221	1233	1292	1338	1259	1198	1218	1228	1262	1182
1175	1210	1150	1212	1157	1222	1205	1189	1201	1185	1230	1196	1163	1247	1254	1291	1240	1228	1206	1225	1213	1204	1199	1236	1290	1233	1230	1232	1277	1259	1216	1232	1320	1208	1321	1267	1305	1235	1228	1223	1217	1237	1234	1223	1234	1273	1202	1243	1271	1213
1235	1259	1214	1230	1203	1249	1130	1236	1215	1207	1230	1209	1214	1258	1219	1240	1230	1284	1248	1295	1236	1212	1231	1169	1194	1189	1158	1243	1239	1302	1223	1306	1258	1210	1197	1170	1207	1297	1255	1230	1230	1319	1240	1260	1268	1247	1245	1190	1274	1234
1234	1177	1260	1194	1243	1173	1254	1223	1157	1220	1239	1259	1163	1218	1218	1201	1284	1232	1306	1233	1229	1195	1228	1283	1223	1294	1206	1283	1240	1291	1277	1233	1261	1201	1220	1177	1253	1190	1177	1212	1240	1210	1251	1287	1202	1241	1217	1274	1230	1255
1235	1201	1238	1256	1251	1224	1195	1284	1236	1217	1156	1186	1235	1254	1228	1259	1239	1214	1245	1244	1248	1211	1309	1227	1228	1224	1197	1259	1231	1206	1276	1266	1177	1192	1168	1169	1228	1246	1195	1310	1269	1243	1236	1241	1283	1212	1234	1228	1264	1269
1144	1256	1201	1219	1262	1151	1197	1180	1141	1246	1254	1171	1177	1210	1286	1214	1269	1243	1224	1208	1245	1218	1264	1260	1252	1271	1161	1263	1243	1263	1296	1180	1181	1209	1188	1170	1250	1189	1182	1224	1245	1192	1246	1252	1209	1257	1275	1175	1271	1231
1158	1194	1220	1216	1286	1226	1245	1208	1229	1242	1206	1209	1230	1168	1281	1297	1248	1153	1215	1273	1249	1234	1184	1191	1216	1237	1256	1186	1250	1220	1286	1236	1227	1179	1204	1296	1201	1294	1210	1207	1282	1263	1276	1193	1356	1212	1255	1275	1177	1251
1194	1201	1196	1216	1172	1176	1223	1209	1205	1164	1301	1269	1286	1222	1186	1278	1217	1264	1185	1224	1197	1275	1238	1217	1297	1237	1207	1184	1237	1263	1256	1193	1307	1222	1257	1185	1254	1251	1241	1250	1264	1324	1249	1247	1225	1256	1292	1234	1235	1247
1182	1181	1212	1205	1140	1240	1192	1247	1132	1265	1248	1328	1282	1211	1220	1234	1244	1220	1268	1136	1136	1202	1230	1269	1220	1186	1214	1220	1229	1253	1213	1228	1241	1240	1232	1304	1253	1288	1242	1249	1234	1265	1306	1260	1250	1274	1284	1219	1273	1311
1212	1244	1303	1216	1182	1198	1265	1185	1214	1224	1198	1246	1223	1297	1263	1218	1192	1241	1234	1194	1181	1188	1217	1250	1206	1193	1268	1210	1254	1248	1220	1211	1222	1212	1261	1281	1266	1199	1251	1287	1313	1222	1204	1293	1292	1254	1232	1247	1214	1216
1209	1235	1309	1191	1186	1197	1225	1230	1223	1161	1208	1210	1342	1227	1281	1277	1203	1230	1245	1187	1241	1216	1200	1164	1239	1218	1266	1280	1221	1254	1274	1191	1168	1180	1290	1281	1261	1274	1289	1239	1294	1218	1217	1285	1315	1315	1269	1297	1217	1280
1230	1236	1278	1227	1220	1225	1303	1205	1261	1313	1145	1216	1182	1254	1345	1190	1248	1261	1217	1258	1259	1221	1160	1169	1176	1252	1248	1215	1228	1250	1217	1186	1219	1247	1240	1279	1252	1286	1211	1276	1261	1236	1250	1283	1222	1258	1253	1278	1299	1283
1245	1244	1258	1280	1243	1264	1220	1261	1227	1178	1179	1325	1223	1268	1229	1250	1228	1177	1254	1232	1228	1242	1176	1278	1300	1229	1235	1223	1276	1209	1260	1212	1223	1209	1189	1290	1246	1274	1285	1262	1277	1241	1241	1263	1303	1344	1275	1251	1250	1215
1211	1206	1275	1284	1199	1315	1275	1252	1218	1189	1206	1232	1262	1219	1294	1266	1193	1262	1304	1323	1274	1219	1228	1213	1252	1205	1252	1252	1278	1310	1282	1309	1188	1219	1190	1326	1220	1194	1294	1188	1217	1318	1247	1281	1270	1292	1240	1221	1271	1246
1259	1230	1278	1315	1244	1245	1221	1264	1258	1263	1283	1243	1243	1247	1218	1250	1290	1248	1250	1276	1260	1228	1250	1261	1198	1227	1275	1247	1283	1294	1223	1210	1275	1272	1187	1295	1299	1223	1225	1242	1188	1278	1232	1323	1269	1241	1275	1297	1252	1261
1224	1239	1277	1197	1232	1352	1208	1205	1227	1320	1301	1280	1251	1281	1276	1233	1266	1265	1294	1204	1319	1268	1253	1263	1246	1204	1194	1292	1352	1292	1309	1299	1280	1247	1278	1207	1258	1314	1289	1254	1241	1207	1273	1291	1237	1271	1222	1307	1318	1274
1290	1220	1257	1276	1236	1250	1232	1280	1210	1280	1217	1253	1297	1261	1219	1302	1265	1198	1246	1335	1328	1297	1210	1238	1204	1259	1284	1249	1261	1262	1219	1281	1325	1256	1286	1246	1296	1266	1297	1260	1206	1220	1262	1330	1218	1299	1207	1285	1274	1248
1258	1314	1320	1269	1298	1235	1241	1264	1229	1262	1261	1249	1273	1332	1296	1281	1321	1360	1373	1365	1268	1236	1247	1209	1294	1181	1221	1258	1249	1248	1274	1242	1286	1206	1213	1331	1249	1297	1346	1299	1265	1259	1287	1302	1332	1261	1259	1259	1244	1334
1285	1246	1256	1316	1289	1274	1271	1252	1274	1215	1239	1344	1320	1272	1263	1207	1276	1298	1332	1281	1277	1296	1274	1244	1281	1275	1250	1242	1283	1233	1299	1287	1276	1283	1206	1256	1286	1264	1220	1318	1318	1325	1270	1293	1249	1288	1356	1306	1304	1300
1234	1269	1271	1297	1260	1334	1213	1285	1286	1203	1361	1248	1304	1264	1265	1303	1250	1335	1323	1313	1307	1308	1322	1368	1317	1273	1202	1284	1324	1225	1333	1257	1275	1290	1282	1249	1275	1278	1236	1288	1272	1287	1284	1278	1357	1288	1349	1343	1305	1323
1172	1262	1320	1362	1259	1334	1282	1259	1296	1318	1234	1269	1334	1256	1301	1348	1325	1308	1264	1285	1310	1349	1269	1312	1259	1298	1297	1263	1278	1261	1240	1257	1272	1272	1275	1292	1343	1266	1280	1278	1239	1244	1308	1344	1371	1377	1369	1360	1300	1314
1222	1271	1222	1272	1279	1283	1263	1328	1255	1244	1313	1288	1301	1217	1290	1286	1328	1297	1244	1269	1320	1267	1320	1272	1241	1216	1290	1285	1340	1341	1314	1281	1334	1310	1237	1322	1335	1306	1369	1326	1234	1300	1335	1336	1326	1331	1316	1361	1389	1324
1239	1271	1342	1233	1295	1214	1218	1249	1228	1288	1297	1287	1318	1264	1352	1320	1314	1283	1330	1235	1327	1254	1271	1325	1230	1272	1309	1334	1358	1286	1304	1334	1344	1397	1330	1302	1348	1284	1282	1292	1266	1312	1284	1358	1379	1331	1328	1347	1335	1397
1251	1217	1294	1265	1335	1236	1322	1212	1308	1336	1234	1245	1325	1245	1259	1245	1335	1319	1329	1291	1337	1269	1300	1331	1328	1265	1272	1291	1270	1294	1338	1236	1369	1310	1318	1345	1349	1268	1385	1339	1302	1329	1308	1387	1345	1378	1318	1310	1373	1311
1348	1306	1334	1209	1269	1226	1347	1205	1248	1305	1232	1255	1329	1280	1257	1246	1285	1240	1343	1306	1337	1338	1245	1242	1311	1304	1249	1335	1256	1321	1281	1351	1312	1326	1329	1368	1311	1333	1285	1360	1393	1397	1319	1393	1336	1368	1316	1334	1396	1320
1289	1272	1281	1316	1321	1291	1274	1236	1263	1258	1264	1290	1276	1302	1261	1291	1271	1351	1305	1281	1292	1306	1310	1282	1332	1319	1216	1326	1352	1267	1365	1336	1330	1350	1301	1264	1265	1321	1303	1419	1324	1382	1341	1349	1412	1346	1313	1309	1287	1330
1317	1294	1259	1302	1198	1265	1254	1266	1235	1273	1240	1319	1261	1330	1276	1294	1292	1308	1264	1309	1354	1346	1263	1289	1234	1280	1313	1376	1313	1332	1280	1319	1422	1315	1342	1245	1337	1307	1282	1397	1333	1357	1325	1356	1387	1334	1344	1335	1331	1311
1252	1326	1271	1277	1295	1323	1307	1286	1197	1233	1265	1246	1297	1318	1265	1277	1268	1275	1363	1315	1336	1332	1368	1323	1324	1318	1332	1355	1353	1336	1293	1360	1280	1342	1297	1313	1304	1244	1286	1259	1321	1276	1289	1385	1344	1330	1350	1314	1333	1336
1304	1272	1278	1241	1345	1278	1286	1315	1267	1312	1304	1299	1261	1289	1272	1294	1272	1257	1328	1293	1329	1337	1337	1381	1301	1340	1328	1339	1359	1338	1237	1344	1318	1315	1312	1340	1267	1315	1390	1308	1354	1326	1317	1367	1285	1328	1375	1295	1333	1317
1330	1261	1316	1305	1320	1263	1253	1231	1266	1304	1350	1354	1310	1271	1330	1349	1361	1276	1345	1357	1345	1338	1333	1395	1350	1292	1336	1361	1336	1347	1315	1312	1330	1275	1288	1340	1285	1257	1326	1301	1351	1309	1368	1337	1346	1293	1340	1280	1275	1254
1335	1312	1269	1246	1290	1279	1307	1277	1318	1257	1289	1182	1429	1309	1368	1316	1253	1333	1285	1370	1339	1341	1309	1314	1401	1292	1380	1378	1382	1313	1374	1287	1352	1280	1263	1325	1290	1366	1303	1383	1285	1332	1292	1334	1378	1313	1366	1350	1285	1357
1288	1350	1290	1312	1314	1290	1236	1335	1261	1303	1292	1296	1273	1289	1342	1336	1310	1366	1319	1337	1316	1338	1344	1303	1307	1358	1306	1338	1314	1326	1297	1290	1334	1305	1321	1306	1292	1286	1369	1298	1288	1356	1337	1363	1293	1325	1310	1319	1357	1289
1298	1248	1314	1271	1306	1299	1296	1316	1306	1342	1296	1232	1279	1356	1342	1342	1413	1342	1349	1372	1308	1303	1344	1335	1298	1324	1335	1325	1348	1284	1343	1313	1272	1219	1295	1346	1307	1326	1343	1275	1360	1349	1361	1279	1328	1304	1380	1268	1392	1372
1246	1338	1318	1335	1317	1354	1310	1283	1326	1357	1313	1289	1284	1337	1284	1354	1400	1255	1347	1379	1339	1330	1322	1334	1286	1350	1376	1328	1326	1323	1316	1300	1298	1260	1292	1333	1351	1348	1358	1373	1385	1347	1314	1336	1342	1347	1298	1344	1441	1313
1399	1333	1291	1258	1243	1274	1287	1291	1307	1303	1344	1334	1279	1335	1303	1302	1318	1314	1311	1350	1314	1382	1332	1351	1318	1331	1332	1310	1334	1354	1313	1353	1308	1364	1322	1342	1277	1377	1356	1350	1326	1399	1377	1364	1338	1321	1437	1337	1344	1353
1294	1264	1301	1391	1232	1295	1266	1241	1334	1290	1319	1327	1310	1331	1366	1295	1410	1311	1331	1268	1322	1382	1344	1354	1402	1345	1328	1280	1338	1328	1273	1315	1314	1303	1364	1310	1323	1318	1320	1363	1434	1377	1357	1358	1325	1320	1358	1364	1337	1337
1291	1406	1292	1321	1314	1326	1350	1344	1373	1286	1334	1312	1347	1331	1350	1357	1285	1280	1357	1308	1330	1330	1375	1322	1370	1352	1311	1279	1304	1336	1321	1345	1367	1414	1300	1308	1332	1371	1347	1395	1415	1420	1290	1352	1380	1319	1336	1352	1351	1298
1333	1344	1399	1299	1278	1357	1255	1296	1282	1348	1291	1356	1372	1394	1318	1344	1301	1340	1360	1313	1309	1294	1322	1376	1262	1356	1340	1311	1357	1399	1327	1351	1370	1301	1371	1346	1395	1392	1333	1337	1338	1430	1362	1304	1394	1385	1378	1316	1356	1353
1352	1347	1340	1284	1365	1271	1316	1280	1364	1343	1306	1406	1271	1370	1410	1385	1369	1344	1338	1366	1348	1351	1339	1324	1301	1264	1316	1342	1469	1464	1409	1386	1327	1402	1363	1312	1321	1404	1348	1366	1405	1460	1446	1375	1305	1335	1388	1378	1402	1336
1376	1401	1363	1301	1308	1366	1365	1268	1369	1320	1304	1332	1271	1345	1344	1325	1346	1335	1328	1345	1286	1295	1344	1349	1347	1319	1299	1396	1354	1344	1399	1375	1402	1394	1346	1416	1337	1425	1321	1425	1369	1389	1375	1366	1319	1356	1383	1360	1356	1399
1322	1349	1456	1353	1296	1372	1314	1331	1368	1393	1322	1283	1322	1401	1309	1343	1390	1333	1376	1335	1269	1265	1344	1321	1377	1277	1376	1342	1351	1445	1368	1345	1402	1376	1365	1420	1404	1282	1347	1342	1311	1365	1333	1364	1369	1373	1409	1359	1363	1386
1300	1298	1368	1357	1366	1282	1315	1363	1307	1302	1359	1359	1341	1321	1335	1358	1342	1273	1367	1310	1369	1275	1316	1346	1377	1334	1340	1343	1382	1357	1403	1348	1338	1381	1367	1398	1357	1379	1360	1358	1309	1285	1363	1304	1394	1347	1434	1375	1368	1310
1329	1349	1345	1395	1336	1339	1317	1298	1281	1253	1291	1325	1362	1375	1273	1395	1320	1306	1338	1345	1317	1332	1345	1346	1268	1388	1306	1280	1465	1405	1361	1380	1346	1356	1389	1326	1289	1339	1416	1386	1425	1337	1337	1394	1446	1412	1378	1305	1338	1383
1365	1282	1355	1280	1334	1322	1314	1408	1221	1308	1254	1347	1396	1377	1380	1304	1349	1297	1298	1299	1336	1330	1315	1372	1298	1341	1347	1333	1370	1387	1416	1287	1384	1389	1324	1375	1353	1435	1351	1344	1388	1325	1383	1402	1409	1413	1394	1462	1311	1339
1256	1335	1332	1329	1346	1214	1338	1292	1360	1319	1318	1376	1354	1377	1413	1368	1281	1346	1396	1358	1360	1315	1329	1345	1342	1288	1403	1359	1423	1352	1274	1389	1345	1281	1429	1371	1386	1336	1352	1398	1370	1356	1406	1379	1361	1363	1364	1385	1343	1439
1298	1364	1334	1306	1254	1393	1321	1308	1347	1379	1281	1360	1394	1356	1366	1336	1360	1346	1351	1351	1357	1320	1346	1356	1378	1379	1415	1404	1338	1301	1336	1319	1306	1334	1332	1417	1365	1403	1437	1407	1371	1349	1374	1453	1420	1473	1415	1348	1349	1372
1312	1326	1379	1400	1342	1297	1250	1346	1392	1376	1382	1420	1338	1272	1361	1312	1368	1311	1401	1388	1322	1318	1386	1393	1342	1467	1324	1423	1391	1340	1388	1324	1322	1338	1371	1371	1402	1426	1364	1378	1431	1388	1424	1383	1344	1428	1351	1413	1376	1429
1403	1361	1278	1333	1326	1316	1406	1329	1276	1374	1361	1453	1366	1363	1380	1348	1369	1296	1394	1383	1364	1329	1406	1428	1391	1363	1358	1364	1442	1453	1406	1426	1382	1371	1409	1352	1374	1407	1393	1463	1393	1331	1462	1364	1403	1442	1394	1372	1415	1405
1403	1294	1356	1231	1271	1380	1305	1323	1345	1341	1372	1376	1388	1359	1334	1331	1408	1413	1381	1398	1379	1378	1316	1398	1390	1463	1411	1338	1440	1345	1349	1361	1398	1459	1404	1365	1393	1381	1432	1384	1450	1365	1341	1473	1323	1380	1409	1364	1413	1436
1338	1376	1395	1345	1239	1365	1397	1315	1267	1303	1344	1373	1349	1413	1409	1388	1429	1368	1446	1430	1339	1332	1333	1400	1379	1398	1378	1419	1341	1357	1312	1333	1416	1450	1426	1354	1387	1416	1447	1358	1368	1377	1448	1474	1473	1422	1361	1329	1397	1354
1289	1325	1336	1363	1362	1320	1340	1367	1326	1358	1348	1347	1281	1387	1378	1295	1346	1430	1401	1390	1349	1347	1422	1415	1406	1373	1376	1368	1357	1310	1403	1375	1390	1341	1397	1440	1417	1360	1388	1391	1360	1430	1452	1435	1384	1302	1391	1374	1391	1435
1344	1389	1353	1290	1292	1352	1349	1366	1366	1315	1290	1465	1375	1366	1374	1380	1424	1407	1361	1319	1377	1425	1396	1363	1333	1428	1388	1426	1351	1358	1357	1347	1382	1465	1374	1396	1440	1407	1456	1331	1384	1428	1380	1397	1351	1352	1362	1434	1378	1370
1367	1375	1408	1349	1327	1360	1349	1320	1380	1344	1301	1295	1313	1409	1435	1375	1322	1368	1365	1312	1434	1451	1426	1384	1401	1418	1390	1379	1457	1369	1384	1420	1410	1450	1470	1428	1415	1404	1396	1383	1358	1363	1475	1408	1380	1452	1348	1375	1471	1369
1413	1410	1341	1382	1286	1338	1410	1431	1345	1369	1452	1371	1468	1396	1457	1361	1411	1317	1368	1368	1371	1338	1377	1388	1374	1369	1379	1393	1380	1402	1386	1418	1456	1376	1447	1420	1426	1401	1344	1480	1329	1377	1442	1429	1440	1385	1399	1352	1434	1408
1425	1401	1369	1366	1317	1361	1368	1387	1356	1323	1364	1317	1341	1394	1374	1439	1428	1350	1378	1343	1381	1371	1377	1358	1355	1370	1310	1354	1434	1416	1418	1430	1487	1415	1360	1459	1410	1414	1381	1465	1365	1337	1427	1334	1364	1413	1348	1471	1475	1404
1341	1388	1413	1403	1369	1308	1347	1283	1390	1348	1389	1378	1314	1425	1392	1364	1360	1445	1366	1345	1451	1367	1338	1442	1413	1410	1479	1321	1440	1474	1471	1435	1397	1368	1431	1453	1354	1396	1427	1426	1405	1443	1437	1465	1412	1406	1415	1418	1395	1466
1411	1354	1453	1438	1376	1292	1356	1349	1452	1388	1304	1349	1375	1435	1415	1444	1397	1383	1402	1440	1393	1402	1436	1474	1340	1373	1408	1437	1453	1414	1423	1427	1445	1396	1366	1402	1399	1476	1420	1416	1434	1399	1360	1427	1342	1403	1431	1413	1416	1435
1456	1428	1407	1371	1338	1295	1370	1370	1370	1411	1307	1344	1315	1326	1377	1439	1322	1488	1463	1297	1404	1363	1424	1408	1375	1448	1410	1389	1449	1405	1459	1407	1508	1357	1392	1391	1366	1461	1434	1380	1411	1381	1421	1389	1359	1400	1421	1473	1347	1457
1464	1390	1363	1366	1302	1344	1346	1446	1377	1343	1375	1408	1350	1397	1406	1379	1422	1379	1458	1416	1447	1449	1395	1499	1524	1442	1426	1403	1470	1436	1340	1491	1408	1400	1428	1383	1401	1379	1405	1402	1510	1434	1464	1454	1404	1453	1403	1340	1420	1444
1446	1320	1440	1401	1331	1400	1313	1330	1335	1497	1437	1313	1347	1412	1403	1392	1376	1359	1431	1409	1363	1406	1420	1442	1455	1408	1384	1428	1485	1372	1376	1386	1359	1392	1425	1392	1443	1321	1426	1364	1437	1408	1463	1424	1372	1454	1380	1380	1397	1457
1455	1400	1422	1355	1364	1352	1378	1398	1341	1410	1412	1363	1377	1347	1376	1416	1384	1453	1492	1381	1417	1395	1339	1428	1432	1403	1414	1428	1486	1445	1453	1356	1429	1430	1424	1454	1360	1392	1380	1398	1464	1523	1497	1456	1384	1431	1432	1436	1405	1527
1421	1448	1345	1442	1371	1376	1424	1412	1343	1410	1426	1398	1310	1367	1404	1357	1423	1418	1412	1417	1433	1445	1397	1394	1428	1444	1414	1392	1428	1426	1482	1507	1377	1421	1411	1483	1450	1522	1413	1418	1466	1439	1432	1425	1417	1399	1358	1415	1468	1374
1401	1468	1483	1389	1338	1384	1367	1453	1345	1426	1403	1415	1395	1358	1451	1405	1455	1428	1424	1393	1339	1434	1428	1365	1374	1370	1389	1420	1429	1418	1419	1439	1473	1402	1479	1446	1488	1473	1427	1438	1473	1498	1445	1397	1373	1419	1467	1398	1389	1453
1464	1399	1374	1501	1427	1431	1412	1424	1384	1400	1388	1446	1390	1408	1340	1353	1362	1436	1452	1385	1357	1430	1429	1402	1458	1372	1509	1437	1453	1422	1418	1444	1453	1558	1427	1512	1422	1496	1478	1378	1469	1496	1466	1501	1466	1434	1401	1409	1448	1376
1444	1416	1410	1423	1400	1449	1397	1434	1356	1409	1418	1437	1428	1369	1472	1426	1458	1418	1395	1404	1397	1426	1376	1393	1445	1388	1433	1440	1440	1524	1448	1383	1422	1421	1431	1490	1433	1448	1446	1424	1425	1413	1450	1404	1392	1469	1440	1433	1435	1398
1402	1396	1470	1380	1450	1419	1410	1444	1417	1454	1408	1404	1381	1408	1414	1409	1396	1480	1366	1388	1408	1405	1390	1478	1507	1405	1459	1440	1465	1448	1396	1532	1426	1454	1525	1555	1453	1462	1444	1482	1416	1402	1441	1447	1516	1415	1492	1431	1443	1450
1450	1452	1421	1473	1449	1395	1453	1438	1411	1389	1428	1378	1376	1449	1445	1517	1433	1424	1400	1427	1493	1430	1367	1423	1481	1472	1400	1401	1444	1421	1454	1402	1444	1418	1387	1397	1426	1412	1466	1414	1412	1394	1414	1437	1394	1426	1446	1435	1449	1394
1409	1447	1512	1482	1516	1441	1396	1385	1447	1431	1415	1401	1490	1381	1430	1393	1404	1453	1475	1428	1418	1389	1392	1382	1420	1383	1456	1433	1499	1510	1417	1457	1403	1468	1387	1427	1418	1487	1413	1468	1480	1432	1416	1509	1406	1476	1420	1489	1442	1429
1412	1455	1448	1439	1460	1431	1410	1389	1388	1428	1394	1396	1392	1395	1394	1344	1448	1518	1464	1408	1416	1474	1430	1461	1426	1466	1490	1478	1458	1505	1436	1428	1392	1379	1387	1443	1470	1465	1461	1422	1436	1532	1457	1468	1477	1425	1424	1410	1420	1463
1388	1381	1429	1395	1336	1400	1331	1405	1382	1477	1402	1377	1370	1380	1451	1419	1394	1480	1479	1430	1515	1442	1435	1417	1470	1450	1422	1426	1466	1404	1402	1440	1422	1444	1462	1407	1417	1442	1403	1532	1386	1371	1463	1396	1426	1422	1420	1478	1484	1403
1424	1479	1453	1500	1387	1421	1413	1387	1400	1371	1362	1467	1401	1366	1386	1408	1371	1402	1390	1444	1422	1439	1423	1452	1482	1390	1461	1461	1510	1428	1413	1391	1494	1430	1472	1419	1402	1461	1509	1548	1488	1536	1432	1374	1373	1549	1455	1472	1491	1471
1465	1391	1479	1461	1409	1419	1404	1402	1405	1425	1420	1356	1430	1429	1381	1439	1428	1440	1436	1430	1423	1497	1427	1440	1502	1518	1446	1504	1369	1417	1450	1496	1421	1437	1431	1407	1359	1484	1476	1457	1421	1403	1480	1428	1405	1456	1440	1492	1404	1436
1477	1520	1436	1384	1474	1375	1445	1343	1425	1441	1365	1439	1317	1456	1432	1445	1413	1457	1405	1477	1412	1475	1410	1467	1447	1451	1455	1474	1504	1471	1481	1418	1475	1365	1410	1434	1446	1483	1472	1450	1435	1478	1401	1454	1449	1510	1436	1393	1534	1479
1455	1450	1378	1426	1434	1427	1416	1417	1376	1363	1406	1401	1450	1420	1483	1419	1418	1484	1456	1501	1437	1478	1431	1440	1392	1510	1394	1386	1477	1443	1507	1417	1445	1445	1443	1400	1491	1554	1500	1475	1447	1474	1452	1496	1489	1465	1481	1352	1494	1481
1454	1482	1434	1478	1442	1406	1393	1407	1415	1431	1387	1410	1489	1433	1430	1428	1478	1454	1521	1445	1520	1449	1491	1419	1493	1386	1395	1384	1461	1425	1399	1471	1462	1478	1486	1463	1433	1447	1427	1357	1498	1489	1470	1394	1520	1461	1480	1388	1459	1483
1526	1444	1397	1394	1481	1439	1424	1413	1332	1403	1389	1437	1440	1464	1393	1424	1381	1446	1430	1482	1433	1412	1506	1433	1487	1480	1397	1434	1420	1477	1493	1475	1465	1426	1440	1473	1510	1466	1441	1461	1492	1422	1454	1484	1447	1503	1472	1443	1457	1447
1413	1388	1374	1445	1428	1423	1388	1401	1462	1428	1443	1397	1430	1447	1469	1441	1456	1404	1439	1489	1440	1515	1468	1527	1434	1429	1376	1461	1533	1414	1530	1457	1475	1501	1452	1492	1503	1496	1425	1441	1476	1372	1505	1480	1495	1422	1444	1403	1452	1458
1427	1403	1460	1496	1366	1522	1380	1373	1371	1426	1427	1468	1414	1535	1513	1452	1439	1418	1513	1485	1496	1480	1496	1568	1468	1410	1460	1570	1378	1459	1497	1491	1468	1493	1506	1478	1418	1463	1482	1495	1463	1442	1429	1489	1464	1452	1447	1523	1335	1499
1441	1524	1422	1420	1397	1390	1408	1362	1396	1397	1440	1443	1484	1461	1466	1483	1343	1473	1461	1377	1422	1495	1460	1426	1518	1445	1478	1447	1437	1447	1503	1426	1473	1401	1451	1429	1445	1453	1447	1532	1531	1442	1476	1469	1501	1473	1424	1512	1427	1503
1455	1453	1487	1419	1425	1346	1464	1446	1408	1409	1478	1414	1437	1351	1411	1446	1428	1524	1431	1451	1507	1463	1507	1398	1502	1476	1457	1525	1474	1453	1425	1476	1494	1503	1457	1431	1424	1465	1513	1499	1508	1432	1495	1455	1398	1446	1475	1498	1479	1472
1469	1409	1507	1434	1422	1367	1436	1394	1408	1408	1444	1440	1417	1439	1520	1431	1398	1435	1427	1393	1479	1463	1437	1471	1462	1475	1436	1483	1453	1445	1478	1504	1499	1436	1497	1411	1457	1449	1453	1567	1521	1440	1412	1455	1444	1414	1515	1450	1436	1410
1395	1462	1503	1414	1419	1429	1464	1354	1475	1443	1413	1397	1440	1455	1486	1423	1481	1306	1476	1441	1436	1464	1450	1481	1409	1551	1465	1516	1505	1580	1517	1477	1481	1417	1460	1477	1451	1479	1516	1495	1401	1434	1390	1525	1376	1455	1433	1441	1463	1523
1534	1441	1451	1381	1408	1453	1393	1444	1510	1449	1470	1436	1438	1431	1485	1480	1383	1478	1561	1520	1393	1488	1437	1431	1472	1542	1418	1488	1360	1500	1470	1425	1438	1461	1488	1473	1424	1476	1514	1486	1487	1419	1435	1489	1475	1447	1491	1501	1495	1423
1507	1419	1463	1438	1480	1397	1413	1500	1487	1452	1435	1398	1425	1391	1428	1455	1422	1488	1505	1435	1538	1425	1371	1484	1411	1504	1474	1527	1461	1431	1445	1461	1437	1426	1412	1466	1541	1496	1546	1488	1511	1510	1488	1509	1520	1498	1572	1473	1473	1405
1511	1432	1415	1440	1445	1390	1440	1529	1429	1418	1428	1444	1423	1447	1456	1430	1464	1539	1471	1506	1509	1534	1471	1552	1473	1505	1511	1524	1464	1470	1440	1467	1477	1496	1521	1490	1474	1521	1493	1453	1402	1532	1460	1433	1533	1476	1535	1554	1467	1492
1472	1433	1456	1430	1392	1427	1430	1453	1432	1439	1464	1396	1456	1392	1406	1422	1517	1421	1455	1442	1468	1493	1570	1505	1536	1482	1510	1450	1487	1453	1476	1370	1465	1496	1551	1538	1533	1538	1541	1438	1436	1502	1555	1557	1528	1442	1529	1567	1539	1452
1448	1446	1361	1465	1480	1410	1482	1508	1405	1427	1422	1429	1526	1548	1510	1479	1478	1454	1461	1425	1436	1508	1552	1457	1494	1463	1446	1477	1517	1492	1539	1474	1479	1524	1530	1492	1524	1479	1526	1461	1466	1462	1409	1380	1439	1571	1440	1496	1479	1468
1403	1375	1450	1505	1452	1481	1423	1463	1448	1511	1355	1527	1466	1412	1463	1457	1483	1500	1423	1475	1492	1517	1497	1513	1502	1511	1457	1495	1447	1471	1461	1498	1541	1478	1479	1477	1548	1452	1494	1466	1431	1443	1425	1509	1438	1460	1457	1541	1492	1458
1499	1473	1424	1539	1454	1482	1416	1485	1446	1387	1444	1467	1465	1462	1480	1394	1484	1512	1458	1493	1402	1532	1474	1515	1482	1580	1547	1524	1564	1503	1497	1462	1488	1507	1425	1504	1483	1521	1463	1505	1480	1462	1467	1454	1519	1535	1448	1494	1518	1476
1426	1459	1417	1443	1414	1330	1432	1467	1445	1464	1445	1433	1442	1451	1463	1557	1450	1514	1502	1429	1470	1542	1498	1456	1561	1469	1524	1494	1488	1500	1531	1439	1487	1468	1480	1511	1443	1455	1414	1427	1475	1537	1587	1489	1486	1467	1475	1520	1509	1396
1489	1475	1498	1465	1348	1470	1443	1372	1493	1425	1523	1431	1458	1488	1392	1432	1445	1500	1417	1508	1539	1537	1483	1424	1464	1474	1510	1525	1458	1537	1484	1501	1476	1421	1423	1516	1526	1447	1473	1410	1501	1517	1461	1465	1515	1479	1492	1500	1446	1496
1429	1447	1477	1454	1396	1441	1434	1453	1422	1533	1473	1486	1433	1493	1452	1475	1462	1510	1542	1528	1436	1445	1423	1445	1517	1399	1485	1500	1507	1468	1487	1546	1514	1483	1443	1476	1541	1420	1443	1473	1510	1563	1500	1474	1484	1528	1528	1494	1451	1446
1415	1458	1459	1444	1388	1445	1401	1394	1427	1508	1512	1432	1399	1475	1487	1467	1497	1429	1508	1486	1516	1435	1478	1518	1508	1467	1417	1507	1484	1476	1540	1478	1489	1529	1505	1495	1483	1536	1444	1487	1493	1522	1469	1550	1509	1459	1562	1544	1479	1484
1527	1384	1418	1438	1447	1402	1463	1476	1472	1450	1500	1441	1447	1539	1455	1431	1562	1478	1506	1477	1466	1504	1526	1465	1504	1505	1433	1505	1556	1455	1608	1548	1492	1487	1517	1488	1482	1476	1502	1567	1530	1456	1526	1500	1551	1466	1502	1514	1541	1506
1501	1422	1456	1451	1405	1337	1519	1399	1502	1432	1433	1502	1458	1444	1494	1464	1443	1470	1434	1483	1454	1453	1535	1561	1516	1529	1465	1488	1482	1535	1608	1504	1504	1443	1548	1508	1512	1499	1494	1515	1531	1552	1475	1558	1404	1519	1486	1515	1469	1481
1536	1392	1407	1458	1408	1560	1446	1434	1501	1539	1507	1457	1432	1560	1526	1488	1564	1498	1509	1449	1464	1479	1576	1573	1483	1448	1486	1524	1459	1489	1522	1505	1568	1466	1529	1474	1466	1504	1475	1529	1558	1548	1490	1520	1499	1482	1521	1467	1580	1472
1516	1403	1418	1381	1504	1453	1450	1575	1563	1493	1456	1472	1456	1441	1522	1469	1470	1577	1494	1494	1532	1519	1484	1494	1565	1465	1463	1476	1484	1544	1543	1534	1489	1482	1523	1543	1525	1516	1544	1516	1523	1563	1477	1534	1471	1544	1504	1505	1508	1452
1426	1504	1507	1450	1482	1465	1423	1415	1451	1498	1493	1469	1547	1513	1461	1417	1475	1492	1529	1517	1445	1491	1488	1466	1488	1427	1459	1511	1572	1555	1484	1504	1470	1506	1485	1497	1504	1487	1486	1522	1591	1531	1588	1460	1536	1499	1547	1527	1518	1555
1431	1510	1461	1516	1498	1394	1436	1507	1535	1426	1502	1508	1456	1516	1445	1443	1529	1499	1585	1425	1530	1528	1526	1497	1493	1510	1446	1521	1536	1448	1527	1519	1501	1481	1454	1441	1579	1589	1480	1552	1565	1522	1496	1558	1571	1504	1418	1518	1573	1533
1536	1492	1499	1403	1341	1495	1459	1445	1397	1433	1494	1513	1435	1445	1445	1469	1439	1538	1526	1508	1496	1549	1510	1527	1538	1570	1548	1581	1529	1506	1548	1541	1572	1507	1514	1547	1523	1572	1570	1593	1494	1588	1587	1616	1598	1522	1503	1511	1574	1511
1470	1479	1477	1395	1466	1445	1430	1411	1548	1551	1546	1461	1439	1462	1520	1496	1443	1549	1431	1530	1553	1596	1519	1467	1565	1568	1601	1465	1508	1596	1519	1491	1485	1508	1451	1525	1523	1596	1482	1571	1605	1590	1583	1402	1590	1513	1560	1481	1581	1538
1495	1523	1422	1448	1456	1542	1482	1433	1521	1553	1486	1421	1499	1487	1422	1530	1527	1531	1478	1528	1478	1477	1545	1486	1546	1629	1535	1573	1519	1520	1552	1568	1597	1493	1536	1532	1521	1545	1531	1548	1514	1639	1536	1512	1553	1511	1478	1468	1572	1414
1481	1451	1415	1404	1511	1476	1466	1424	1483	1527	1462	1507	1495	1524	1488	1485	1511	1500	1515	1485	1460	1551	1562	1596	1503	1537	1498	1504	1601	1482	1516	1537	1563	1405	1570	1474	1548	1504	1549	1483	1521	1515	1606	1544	1483	1485	1554	1591	1523	1524
1525	1472	1476	1415	1502	1450	1406	1473	1470	1480	1423	1525	1511	1440	1537	1505	1519	1455	1540	1555	1512	1449	1587	1487	1527	1529	1554	1496	1603	1506	1487	1515	1512	1590	1516	1521	1539	1464	1555	1559	1555	1503	1540	1509	1554	1549	1506	1599	1611	1499
1527	1500	1533	1391	1506	1476	1465	1499	1486	1498	1551	1479	1445	1520	1481	1443	1464	1485	1535	1533	1516	1516	1479	1484	1486	1554	1552	1584	1553	1582	1569	1499	1517	1512	1602	1560	1500	1534	1554	1551	1523	1551	1501	1508	1547	1423	1519	1646	1554	1571
1472	1456	1450	1486	1438	1510	1471	1430	1517	1558	1503	1498	1529	1454	1577	1445	1452	1485	1570	1498	1562	1572	1504	1578	1580	1547	1512	1572	1573	1621	1624	1521	1562	1613	1607	1522	1519	1494	1560	1535	1533	1464	1589	1460	1477	1648	1482	1446	1652	1593
1488	1427	1418	1480	1480	1467	1505	1457	1477	1456	1534	1541	1430	1525	1571	1493	1504	1526	1571	1519	1548	1520	1534	1579	1552	1570	1546	1557	1548	1611	1545	1482	1581	1547	1569	1617	1500	1518	1515	1528	1528	1607	1627	1517	1525	1524	1596	1497	1496	1599
1511	1512	1568	1445	1525	1479	1410	1480	1459	1491	1518	1461	1469	1538	1491	1425	1531	1572	1553	1550	1539	1461	1476	1622	1591	1538	1479	1546	1583	1529	1543	1591	1494	1561	1603	1620	1578	1546	1557	1486	1542	1547	1569	1568	1614	1491	1544	1537	1567	1565
1500	1495	1526	1484	1491	1506	1458	1479	1448	1485	1505	1451	1532	1448	1510	1515	1446	1560	1580	1521	1538	1543	1538	1496	1558	1546	1496	1546	1525	1595	1553	1476	1657	1567	1607	1597	1548	1541	1522	1491	1587	1536	1638	1626	1555	1451	1527	1527	1528	1553
1441	1481	1533	1554	1498	1495	1489	1535	1522	1467	1527	1511	1519	1534	1548	1496	1510	1540	1528	1520	1404	1461	1604	1543	1519	1518	1460	1507	1567	1409	1545	1550	1587	1573	1561	1562	1525	1599	1515	1540	1486	1530	1554	1641	1535	1482	1600	1577	1528	1631
1499	1461	1576	1515	1496	1491	1483	1396	1437	1496	1470	1570	1498	1509	1552	1581	1547	1505	1585	1478	1570	1587	1514	1582	1560	1506	1574	1528	1506	1549	1578	1531	1571	1575	1588	1542	1520	1494	1507	1562	1578	1486	1560	1622	1574	1565	1583	1520	1508	1606
1565	1575	1540	1466	1439	1455	1429	1425	1411	1502	1449	1500	1546	1619	1467	1605	1567	1506	1534	1589	1492	1580	1543	1530	1553	1545	1614	1550	1562	1467	1542	1512	1532	1531	1540	1575	1560	1540	1521	1541	1493	1496	1599	1590	1535	1568	1608	1518	1612	1652
1567	1527	1489	1549	1536	1419	1424	1459	1443	1401	1504	1490	1487	1500	1573	1593	1499	1518	1490	1598	1614	1521	1639	1521	1500	1542	1466	1583	1564	1517	1583	1496	1596	1556	1596	1485	1542	1598	1589	1514	1603	1511	1617	1563	1678	1473	1573	1552	1630	1573
1534	1494	1546	1473	1431	1510	1483	1397	1497	1463	1551	1576	1528	1541	1581	1589	1501	1505	1508	1583	1523	1546	1588	1572	1591	1598	1590	1552	1615	1643	1534	1547	1511	1590	1517	1557	1526	1552	1535	1562	1564	1576	1682	1615	1631	1536	1562	1586	1570	1561
1501	1579	1449	1451	1422	1513	1490	1449	1509	1508	1531	1564	1523	1557	1576	1558	1620	1559	1588	1665	1654	1590	1583	1536	1523	1596	1587	1555	1569	1586	1526	1512	1502	1483	1614	1540	1544	1501	1630	1579	1563	1541	1550	1618	1611	1608	1541	1589	1487	1517
1476	1555	1586	1459	1385	1485	1468	1498	1554	1499	1553	1590	1540	1513	1611	1563	1555	1597	1545	1601	1603	1547	1523	1544	1518	1544	1566	1672	1485	1525	1562	1501	1551	1565	1539	1517	1518	1544	1544	1583	1594	1486	1601	1661	1495	1592	1552	1506	1568	1633
1581	1490	1516	1464	1463	1519	1495	1441	1505	1473	1593	1511	1619	1474	1574	1563	1522	1557	1553	1577	1600	1514	1536	1502	1635	1598	1553	1503	1549	1621	1485	1569	1502	1566	1497	1486	1476	1529	1592	1549	1555	1593	1649	1597	1661	1547	1581	1531	1491	1540
1570	1490	1518	1489	1401	1501	1507	1499	1519	1507	1581	1516	1505	1545	1594	1565	1534	1529	1595	1616	1538	1535	1535	1540	1506	1574	1557	1535	1546	1541	1526	1564	1576	1496	1511	1486	1520	1626	1597	1582	1529	1562	1501	1581	1556	1620	1534	1610	1565	1531
1519	1449	1509	1445	1498	1484	1551	1521	1523	1489	1464	1506	1454	1537	1545	1600	1488	1567	1607	1584	1545	1500	1512	1520	1545	1512	1547	1584	1570	1606	1609	1554	1518	1470	1527	1534	1562	1599	1590	1623	1566	1505	1573	1560	1562	1629	1545	1556	1526	1532
1524	1482	1434	1536	1469	1517	1461	1556	1478	1492	1515	1501	1415	1590	1540	1489	1510	1507	1595	1600	1597	1593	1517	1559	1549	1497	1526	1515	1528	1630	1522	1499	1533	1480	1552	1641	1436	1500	1608	1590	1534	1592	1586	1580	1628	1648	1539	1592	1510	1589
1560	1431	1508	1545	1442	1519	1515	1549	1544	1530	1468	1528	1501	1519	1562	1537	1511	1536	1569	1569	1514	1570	1608	1567	1482	1539	1515	1533	1549	1607	1568	1562	1542	1560	1577	1647	1582	1643	1577	1606	1551	1598	1513	1565	1550	1643	1596	1571	1571	1530
1533	1482	1607	1516	1483	1470	1537	1465	1533	1506	1542	1505	1576	1491	1573	1522	1525	1560	1597	1641	1497	1571	1583	1596	1583	1529	1611	1593	1620	1602	1556	1497	1565	1573	1614	1580	1660	1601	1599	1628	1591	1551	1634	1625	1582	1610	1537	1623	1559	1564
1562	1516	1513	1584	1466	1452	1517	1503	1495	1547	1427	1556	1542	1540	1540	1530	1621	1593	1539	1541	1493	1564	1593	1609	1588	1531	1538	1519	1571	1620	1600	1515	1542	1639	1585	1622	1546	1604	1554	1652	1562	1582	1625	1612	1554	1580	1593	1616	1585	1557
1500	1432	1525	1517	1562	1443	1485	1467	1463	1536	1445	1478	1599	1544	1487	1482	1494	1572	1621	1597	1542	1493	1537	1560	1596	1615	1475	1529	1663	1602	1627	1508	1586	1633	1668	1533	1566	1584	1581	1564	1599	1583	1524	1652	1537	1603	1614	1570	1600	1532
1423	1480	1534	1498	1505	1560	1571	1457	1542	1555	1542	1530	1504	1574	1480	1529	1522	1573	1510	1494	1484	1534	1612	1631	1550	1648	1619	1649	1683	1595	1527	1633	1618	1650	1599	1681	1597	1606	1596	1588	1629	1585	1575	1577	1589	1588	1575	1654	1511	1650
1499	1541	1449	1539	1538	1497	1530	1520	1513	1537	1517	1452	1504	1573	1553	1495	1510	1502	1601	1581	1524	1540	1591	1536	1655	1534	1615	1648	1622	1598	1572	1552	1605	1648	1531	1641	1651	1568	1682	1726	1576	1603	1560	1596	1603	1616	1617	1683	1590	1583
1527	1502	1596	1516	1632	1544	1495	1511	1528	1550	1550	1612	1529	1560	1566	1485	1526	1516	1519	1513	1524	1541	1559	1483	1594	1536	1539	1601	1632	1631	1611	1636	1590	1640	1644	1567	1661	1628	1548	1699	1589	1605	1497	1609	1611	1598	1543	1633	1623	1593
1529	1515	1569	1504	1497	1540	1590	1540	1478	1552	1519	1526	1538	1542	1461	1561	1566	1486	1513	1611	1540	1585	1561	1552	1577	1581	1533	1604	1691	1647	1573	1594	1584	1572	1587	1641	1632	1618	1711	1642	1568	1558	1586	1579	1601	1591	1639	1697	1572	1614
1503	1524	1532	1548	1473	1488	1491	1505	1479	1528	1473	1508	1548	1521	1581	1524	1569	1525	1540	1552	1482	1576	1633	1544	1572	1537	1531	1638	1556	1541	1555	1577	1569	1607	1589	1587	1725	1697	1642	1631	1597	1653	1652	1695	1534	1601	1613	1691	1569	1606
1477	1488	1479	1497	1471	1481	1541	1555	1476	1537	1501	1541	1547	1490	1574	1587	1569	1493	1575	1519	1521	1541	1659	1603	1584	1573	1616	1602	1584	1616	1538	1560	1544	1688	1635	1740	1654	1692	1606	1485	1694	1611	1586	1652	1599	1675	1636	1607	1619	1662
1499	1521	1546	1486	1528	1496	1569	1443	1557	1518	1511	1561	1549	1583	1631	1670	1550	1515	1516	1575	1544	1493	1590	1598	1574	1586	1715	1580	1546	1512	1622	1766	1652	1600	1600	1659	1578	1684	1599	1528	1558	1680	1626	1636	1598	1665	1596	1602	1623	1597
1548	1576	1530	1443	1543	1493	1511	1536	1486	1425	1546	1517	1515	1448	1577	1488	1541	1517	1536	1569	1496	1586	1573	1609	1630	1651	1565	1605	1569	1617	1690	1624	1687	1566	1485	1507	1645	1618	1572	1570	1605	1652	1651	1654	1602	1618	1670	1601	1619	1662
1569	1527	1562	1549	1495	1511	1508	1422	1479	1438	1453	1528	1493	1450	1531	1556	1526	1502	1460	1536	1542	1591	1528	1621	1551	1674	1618	1555	1618	1537	1648	1624	1562	1557	1585	1610	1653	1613	1608	1667	1578	1593	1625	1597	1567	1694	1624	1570	1621	1712
1526	1511	1486	1518	1525	1475	1540	1487	1442	1448	1567	1526	1534	1559	1598	1538	1511	1551	1535	1571	1511	1610	1646	1550	1639	1635	1681	1636	1604	1659	1543	1569	1518	1528	1571	1706	1715	1746	1647	1684	1609	1616	1628	1578	1564	1635	1612	1600	1610	1650
1530	1510	1469	1507	1542	1509	1566	1469	1435	1512	1594	1483	1460	1561	1552	1567	1483	1546	1533	1557	1621	1585	1592	1610	1578	1599	1596	1600	1631	1590	1565	1596	1626	1574	1648	1612	1574	1670	1635	1487	1615	1601	1649	1636	1677	1528	1687	1609	1714	1626
1530	1437	1574	1546	1495	1558	1535	1502	1405	1500	1596	1537	1450	1522	1559	1603	1521	1501	1532	1555	1545	1624	1550	1654	1615	1652	1577	1607	1580	1605	1624	1590	1691	1662	1689	1644	1586	1543	1510	1495	1569	1606	1676	1667	1623	1625	1548	1594	1520	1616
1538	1556	1558	1509	1533	1462	1529	1532	1498	1460	1521	1557	1444	1519	1517	1604	1577	1531	1530	1519	1617	1604	1616	1615	1541	1558	1572	1627	1599	1578	1612	1559	1575	1683	1604	1559	1520	1512	1517	1507	1582	1589	1582	1626	1717	1667	1639	1675	1592	1567
1513	1548	1506	1557	1558	1504	1512	1436	1443	1468	1511	1500	1482	1564	1504	1581	1509	1637	1600	1510	1568	1631	1587	1575	1636	1601	1617	1606	1573	1533	1618	1616	1552	1664	1600	1612	1516	1510	1584	1562	1566	1559	1498	1602	1666	1686	1569	1577	1657	1550
1608	1500	1440	1515	1442	1485	1450	1420	1480	1434	1480	1547	1433	1525	1510	1563	1479	1609	1567	1570	1524	1559	1694	1664	1666	1536	1628	1665	1597	1653	1605	1667	1633	1589	1559	1538	1584	1636	1687	1619	1606	1440	1443	1619	1737	1629	1552	1533	1539	1602
1569	1471	1467	1464	1496	1444	1525	1470	1461	1516	1472	1589	1533	1593	1577	1552	1560	1576	1668	1609	1618	1630	1588	1647	1646	1546	1590	1622	1580	1663	1676	1582	1626	1611	1590	1468	1581	1604	1708	1617	1561	1512	1450	1557	1682	1700	1626	1494	1652	1578
1546	1536	1534	1519	1476	1417	1409	1444	1484	1576	1461	1480	1487	1614	1581	1484	1609	1557	1589	1611	1551	1616	1610	1678	1663	1632	1561	1647	1674	1570	1673	1576	1678	1644	1597	1474	1494	1541	1579	1554	1388	1516	1445	1631	1657	1662	1533	1586	1615	1598
1481	1443	1489	1505	1519	1523	1483	1400	1553	1528	1532	1486	1528	1577	1501	1549	1522	1593	1595	1532	1620	1569	1601	1708	1653	1579	1609	1604	1589	1604	1532	1519	1598	1674	1604	1553	1473	1429	1498	1510	1479	1454	1521	1664	1620	1606	1592	1556	1588	1632
1504	1460	1499	1490	1502	1431	1494	1469	1534	1468	1534	1472	1549	1533	1584	1523	1559	1527	1598	1569	1617	1538	1574	1700	1611	1567	1523	1716	1610	1600	1543	1573	1605	1666	1641	1568	1549	1451	1500	1533	1505	1553	1607	1583	1540	1517	1509	1583	1506	1555
1480	1490	1568	1548	1494	1506	1520	1457	1486	1500	1522	1520	1465	1486	1570	1457	1559	1491	1554	1514	1514	1503	1607	1626	1608	1558	1532	1564	1540	1612	1533	1596	1569	1623	1598	1648	1598	1577	1600	1674	1672	1571	1666	1510	1511	1543	1584	1613	1586	1469
1445	1444	1447	1499	1483	1531	1461	1449	1440	1498	1474	1474	1537	1552	1530	1583	1553	1504	1537	1618	1599	1547	1607	1677	1553	1569	1516	1524	1637	1620	1693	1525	1621	1601	1558	1659	1678	1620	1604	1636	1658	1654	1569	1479	1567	1652	1689	1567	1500	1630
1529	1533	1509	1472	1529	1490	1504	1448	1451	1531	1494	1512	1529	1501	1647	1579	1533	1481	1522	1514	1554	1534	1503	1703	1719	1588	1565	1485	1595	1547	1625	1615	1552	1536	1591	1550	1643	1561	1580	1655	1606	1515	1543	1554	1576	1587	1595	1556	1567	1584
1549	1501	1471	1441	1505	1454	1482	1476	1518	1429	1603	1537	1463	1605	1580	1543	1607	1515	1532	1481	1552	1580	1568	1582	1622	1613	1589	1521	1555	1559	1583	1502	1613	1584	1574	1615	1546	1535	1527	1530	1593	1570	1478	1620	1673	1626	1563	1598	1564	1587
1472	1455	1525	1513	1479	1486	1491	1497	1475	1509	1506	1529	1495	1564	1547	1587	1543	1534	1568	1568	1581	1589	1559	1639	1621	1507	1513	1639	1527	1548	1520	1598	1633	1550	1614	1655	1613	1572	1573	1548	1611	1609	1585	1604	1603	1505	1566	1536	1550	1492
1435	1496	1463	1506	1423	1467	1446	1410	1513	1498	1479	1501	1641	1471	1568	1565	1525	1546	1533	1596	1572	1564	1577	1666	1558	1600	1612	1655	1562	1502	1550	1568	1539	1584	1653	1582	1639	1604	1512	1717	1568	1663	1610	1596	1553	1517	1625	1583	1490	1603
1451	1485	1487	1440	1421	1494	1423	1537	1389	1417	1484	1529	1549	1491	1559	1570	1555	1610	1621	1537	1581	1636	1603	1543	1612	1618	1573	1553	1560	1557	1518	1529	1509	1584	1576	1531	1587	1568	1552	1607	1567	1500	1570	1553	1523	1600	1651	1613	1603	1563
1515	1478	1490	1447	1498	1460	1491	1460	1523	1438	1508	1527	1577	1583	1517	1609	1583	1555	1535	1528	1479	1535	1571	1619	1567	1512	1627	1619	1574	1501	1554	1552	1532	1596	1609	1554	1588	1521	1666	1524	1571	1475	1569	1601	1619	1602	1596	1540	1490	1622
1516	1502	1452	1447	1497	1492	1438	1431	1452	1458	1529	1549	1611	1580	1552	1586	1527	1502	1544	1589	1574	1592	1622	1538	1598	1513	1569	1562	1520	1580	1619	1495	1597	1674	1655	1522	1561	1576	1564	1546	1463	1537	1561	1574	1591	1593	1557	1539	1549	1549
1536	1496	1546	1476	1388	1448	1500	1448	1482	1516	1494	1492	1619	1518	1638	1633	1545	1610	1569	1547	1546	1563	1562	1598	1493	1521	1514	1575	1578	1560	1539	1611	1582	1589	1599	1590	1581	1498	1544	1514	1586	1610	1577	1549	1617	1606	1498	1521	1661	1643
1531	1573	1572	1431	1427	1515	1537	1575	1483	1442	1487	1528	1520	1563	1506	1485	1579	1557	1464	1530	1566	1607	1646	1671	1635	1576	1606	1560	1538	1519	1522	1611	1616	1517	1612	1524	1528	1531	1684	1614	1590	1505	1614	1601	1590	1525	1518	1633	1505	1571
1513	1544	1546	1537	1526	1535	1535	1485	1532	1574	1595	1537	1532	1550	1511	1502	1487	1476	1539	1616	1561	1501	1571	1667	1582	1518	1572	1582	1498	1530	1532	1595	1562	1579	1586	1529	1510	1556	1545	1566	1597	1490	1574	1589	1626	1557	1484	1513	1600	1599
1525	1640	1523	1513	1556	1438	1511	1520	1506	1453	1525	1505	1546	1517	1521	1496	1543	1441	1485	1534	1628	1504	1525	1619	1578	1548	1555	1564	1602	1543	1556	1542	1600	1635	1559	1600	1566	1554	1566	1624	1513	1534	1556	1561	1678	1468	1550	1546	1580	1541
1475	1545	1523	1517	1518	1507	1451	1498	1492	1514	1433	1579	1576	1539	1527	1536	1543	1525	1510	1677	1563	1611	1533	1629	1593	1536	1592	1572	1548	1534	1472	1601	1611	1582	1613	1594	1576	1546	1557	1607	1603	1494	1501	1555	1585	1596	1560	1500	1646	1607
1486	1504	1530	1458	1465	1489	1506	1515	1472	1441	1468	1430	1493	1500	1483	1598	1495	1534	1625	1578	1561	1567	1594	1444	1614	1494	1655	1554	1518	1564	1600	1657	1527	1622	1581	1510	1654	1563	1557	1469	1563	1548	1551	1637	1661	1614	1630	1592	1642	1491
1415	1378	1516	1564	1417	1437	1450	1545	1544	1500	1463	1524	1548	1538	1449	1520	1496	1548	1574	1572	1585	1561	1569	1541	1522	1537	1540	1535	1536	1693	1622	1574	1550	1571	1584	1470	1533	1654	1508	1525	1646	1505	1530	1664	1600	1567	1629	1693	1609	1612
1509	1439	1473	1546	1462	1438	1444	1443	1506	1523	1509	1520	1484	1468	1586	1564	1552	1578	1568	1586	1496	1490	1612	1655	1582	1524	1540	1573	1513	1681	1592	1613	1584	1552	1551	1511	1590	1529	1560	1580	1499	1545	1601	1597	1560	1524	1696	1602	1624	1578
1494	1433	1524	1502	1524	1412	1511	1514	1423	1523	1545	1594	1541	1541	1542	1519	1550	1445	1479	1529	1562	1542	1590	1591	1557	1586	1547	1543	1586	1561	1589	1576	1594	1572	1537	1589	1559	1558	1499	1536	1543	1601	1573	1573	1551	1604	1553	1591	1673	1540
1532	1587	1466	1422	1408	1488	1432	1404	1434	1483	1550	1661	1582	1544	1605	1520	1422	1559	1546	1581	1620	1579	1523	1625	1579	1519	1525	1551	1522	1548	1579	1578	1576	1606	1524	1538	1535	1522	1467	1550	1527	1576	1594	1555	1607	1548	1587	1574	1590	1582
1547	1474	1510	1500	1480	1403	1478	1462	1444	1410	1578	1642	1578	1609	1547	1591	1619	1575	1572	1548	1582	1539	1573	1516	1629	1629	1558	1604	1540	1515	1553	1617	1601	1509	1522	1573	1558	1519	1534	1604	1539	1656	1605	1524	1612	1606	1588	1540	1564	1580
1496	1502	1500	1476	1392	1454	1511	1463	1418	1491	1551	1524	1440	1514	1617	1653	1582	1578	1551	1624	1482	1637	1529	1571	1547	1593	1486	1517	1504	1597	1574	1601	1538	1611	1528	1539	1576	1530	1687	1537	1547	1507	1563	1628	1629	1537	1531	1553	1562	1572
1445	1449	1457	1403	1520	1392	1480	1454	1460	1551	1502	1495	1452	1467	1573	1489	1608	1564	1546	1566	1581	1546	1561	1536	1531	1543	1457	1527	1490	1504	1552	1563	1648	1578	1564	1526	1594	1587	1662	1549	1491	1537	1539	1612	1520	1514	1570	1589	1615	1577
1556	1457	1466	1450	1394	1476	1474	1491	1409	1452	1432	1468	1489	1462	1567	1533	1625	1598	1559	1477	1586	1551	1662	1512	1509	1661	1586	1475	1584	1538	1548	1568	1579	1548	1545	1502	1534	1519	1642	1568	1549	1505	1661	1601	1606	1565	1597	1601	1549	1546
1449	1478	1446	1496	1417	1474	1436	1470	1490	1479	1443	1527	1478	1538	1519	1645	1630	1570	1562	1499	1552	1636	1627	1533	1545	1589	1611	1537	1549	1552	1514	1624	1522	1496	1582	1515	1576	1545	1540	1486	1548	1550	1526	1510	1599	1580	1548	1566	1652	1594
1457	1486	1424	1466	1483	1450	1501	1456	1458	1515	1460	1514	1390	1515	1527	1506	1563	1596	1569	1443	1513	1591	1536	1615	1531	1564	1561	1531	1537	1591	1518	1546	1585	1555	1505	1543	1561	1601	1482	1563	1555	1616	1627	1574	1693	1637	1562	1595	1604	1590
1454	1460	1529	1407	1499	1463	1539	1527	1438	1423	1437	1536	1467	1504	1538	1517	1543	1604	1560	1494	1572	1547	1592	1534	1575	1617	1543	1546	1591	1590	1524	1565	1664	1565	1610	1507	1589	1584	1671	1587	1572	1507	1561	1602	1588	1638	1599	1586	1551	1577
1426	1522	1428	1503	1485	1492	1428	1437	1503	1461	1449	1484	1521	1516	1399	1490	1581	1583	1611	1570	1518	1563	1652	1549	1583	1626	1649	1569	1543	1649	1554	1614	1559	1557	1653	1479	1606	1574	1527	1522	1558	1543	1573	1507	1580	1533	1612	1579	1567	1602
1469	1446	1517	1492	1533	1478	1497	1476	1442	1469	1505	1397	1529	1453	1544	1501	1500	1613	1555	1528	1456	1572	1529	1563	1565	1595	1650	1547	1486	1563	1497	1607	1577	1683	1580	1537	1605	1596	1515	1533	1554	1635	1626	1538	1593	1592	1520	1630	1650	1683
1552	1498	1447	1364	1513	1453	1397	1376	1437	1450	1431	1534	1426	1510	1536	1566	1561	1544	1544	1522	1596	1569	1572	1515	1502	1574	1608	1553	1512	1611	1484	1628	1584	1570	1553	1494	1530	1638	1545	1511	1492	1587	1584	1562	1555	1626	1494	1535	1648	1620
1487	1404	1431	1474	1470	1404	1439	1344	1400	1421	1478	1407	1438	1583	1533	1570	1556	1563	1546	1490	1580	1619	1525	1498	1593	1594	1655	1497	1548	1527	1540	1535	1567	1568	1516	1486	1689	1617	1550	1522	1506	1589	1693	1586	1564	1457	1556	1650	1605	1641
1524	1477	1496	1397	1390	1441	1415	1305	1374	1411	1455	1464	1483	1475	1538	1498	1601	1554	1499	1475	1581	1551	1565	1528	1525	1660	1548	1473	1565	1522	1516	1532	1521	1618	1467	1507	1636	1528	1617	1525	1522	1572	1552	1499	1567	1607	1493	1508	1560	1563
1516	1478	1416	1442	1407	1495	1431	1392	1435	1456	1444	1498	1507	1552	1532	1593	1500	1547	1514	1494	1448	1586	1576	1582	1617	1518	1501	1500	1593	1587	1529	1603	1496	1508	1519	1616	1597	1580	1556	1499	1526	1513	1520	1555	1608	1549	1576	1578	1547	1590
1522	1452	1539	1439	1433	1444	1451	1422	1384	1445	1481	1508	1521	1594	1530	1605	1512	1505	1496	1496	1501	1554	1575	1557	1564	1575	1532	1591	1518	1553	1615	1597	1577	1649	1531	1537	1617	1542	1640	1570	1524	1611	1505	1563	1571	1544	1581	1534	1585	1668
1476	1525	1533	1373	1432	1408	1459	1488	1439	1485	1477	1558	1512	1561	1464	1527	1544	1534	1519	1554	1604	1464	1529	1568	1572	1619	1559	1547	1531	1463	1543	1584	1615	1556	1492	1504	1659	1602	1557	1562	1517	1570	1550	1540	1659	1487	1501	1564	1557	1615
1499	1527	1387	1492	1518	1461	1465	1372	1399	1479	1500	1511	1512	1501	1503	1400	1437	1544	1521	1472	1543	1467	1495	1525	1519	1493	1602	1562	1494	1482	1584	1478	1573	1537	1440	1550	1618	1538	1578	1551	1594	1592	1536	1620	1575	1652	1610	1582	1597	1621
1391	1444	1463	1475	1473	1435	1486	1472	1408	1464	1512	1607	1478	1555	1508	1521	1442	1486	1489	1500	1531	1495	1526	1557	1546	1513	1611	1649	1433	1570	1568	1557	1560	1588	1502	1516	1554	1553	1571	1598	1564	1554	1608	1568	1579	1574	1594	1525	1592	1666
1507	1365	1469	1430	1409	1450	1496	1452	1485	1487	1542	1552	1511	1426	1438	1536	1493	1479	1494	1561	1443	1460	1552	1587	1591	1594	1593	1538	1567	1537	1553	1542	1570	1489	1476	1574	1576	1605	1565	1638	1523	1527	1622	1575	1541	1590	1574	1622	1649	1587
1460	1460	1395	1416	1433	1454	1404	1457	1401	1412	1365	1390	1551	1492	1525	1530	1534	1510	1529	1492	1496	1527	1514	1531	1561	1534	1575	1486	1537	1561	1480	1553	1515	1612	1424	1478	1537	1589	1565	1510	1569	1581	1645	1568	1630	1586	1557	1596	1598	1596
1479	1547	1444	1403	1442	1410	1403	1375	1416	1428	1428	1481	1390	1434	1451	1428	1529	1410	1514	1534	1633	1496	1452	1484	1525	1540	1530	1508	1542	1607	1548	1584	1546	1519	1522	1510	1642	1564	1573	1581	1510	1508	1562	1564	1563	1593	1614	1665	1630	1637
1456	1469	1487	1440	1453	1449	1427	1384	1443	1448	1523	1475	1459	1446	1450	1487	1545	1463	1404	1516	1507	1486	1499	1529	1604	1552	1556	1527	1479	1526	1486	1592	1475	1624	1459	1505	1533	1582	1612	1521	1634	1605	1623	1615	1619	1539	1614	1645	1627	1687
1499	1460	1454	1466	1476	1455	1359	1427	1458	1523	1541	1505	1461	1425	1492	1414	1476	1458	1421	1471	1492	1486	1478	1464	1542	1513	1603	1543	1543	1543	1501	1561	1550	1476	1546	1473	1594	1573	1591	1531	1611	1544	1578	1571	1586	1583	1593	1614	1620	1664
1459	1478	1475	1403	1374	1441	1470	1428	1440	1409	1414	1469	1458	1452	1386	1516	1499	1461	1502	1457	1496	1478	1518	1594	1453	1528	1467	1533	1510	1481	1567	1464	1512	1428	1540	1507	1530	1629	1544	1506	1550	1663	1588	1610	1588	1556	1584	1628	1509	1617
1388	1435	1469	1339	1345	1358	1470	1483	1437	1401	1411	1487	1402	1453	1476	1432	1473	1483	1552	1384	1460	1525	1493	1469	1533	1483	1599	1555	1552	1464	1532	1531	1547	1579	1529	1521	1557	1533	1568	1605	1537	1524	1637	1623	1626	1504	1529	1644	1571	1582
1460	1508	1441	1392	1412	1370	1402	1449	1405	1499	1381	1530	1517	1425	1425	1497	1498	1406	1422	1477	1505	1625	1446	1474	1516	1596	1541	1610	1525	1566	1504	1552	1562	1555	1607	1540	1656	1588	1594	1500	1531	1564	1634	1538	1594	1521	1504	1598	1629	1569
1393	1453	1515	1465	1398	1456	1483	1459	1460	1432	1432	1451	1491	1428	1401	1525	1510	1473	1459	1478	1451	1552	1519	1412	1576	1540	1492	1572	1541	1529	1496	1541	1628	1533	1593	1523	1537	1627	1586	1554	1526	1531	1591	1572	1532	1515	1552	1559	1584	1631
1365	1349	1396	1388	1428	1452	1510	1389	1454	1385	1467	1411	1482	1385	1417	1506	1472	1591	1458	1490	1484	1513	1450	1491	1454	1513	1558	1547	1529	1554	1538	1475	1617	1568	1521	1595	1592	1567	1575	1551	1498	1557	1599	1597	1596	1573	1536	1592	1573	1548
1461	1427	1457	1447	1382	1450	1349	1403	1413	1390	1424	1441	1528	1404	1433	1477	1478	1540	1433	1478	1520	1413	1455	1536	1467	1564	1466	1574	1532	1555	1591	1525	1570	1583	1534	1487	1606	1512	1544	1529	1477	1487	1542	1581	1548	1539	1473	1561	1518	1563
1410	1462	1368	1476	1393	1377	1427	1428	1402	1328	1395	1475	1454	1397	1440	1453	1501	1458	1452	1476	1498	1467	1479	1502	1494	1494	1496	1463	1412	1450	1538	1519	1538	1504	1471	1577	1526	1563	1527	1467	1546	1609	1555	1642	1548	1593	1558	1567	1630	1595
1374	1444	1391	1404	1330	1404	1461	1386	1400	1358	1417	1448	1530	1488	1393	1447	1469	1451	1441	1479	1423	1483	1512	1491	1497	1478	1486	1438	1512	1442	1522	1421	1577	1440	1474	1471	1535	1551	1492	1545	1535	1514	1571	1557	1590	1484	1463	1552	1567	1660
1451	1428	1444	1436	1314	1386	1350	1395	1375	1395	1378	1433	1505	1392	1385	1551	1528	1471	1441	1459	1472	1444	1457	1493	1454	1414	1520	1524	1453	1448	1505	1541	1553	1568	1476	1438	1565	1503	1524	1563	1613	1532	1533	1585	1571	1551	1590	1543	1612	1588
1440	1381	1448	1364	1351	1486	1480	1383	1452	1385	1355	1479	1421	1431	1467	1477	1416	1417	1424	1438	1465	1489	1368	1453	1448	1423	1475	1500	1469	1523	1422	1506	1423	1503	1508	1531	1484	1542	1590	1460	1514	1512	1550	1498	1625	1593	1579	1531	1588	1505
1453	1404	1457	1385	1426	1442	1435	1382	1377	1459	1392	1476	1452	1401	1374	1474	1421	1512	1475	1511	1393	1512	1441	1429	1462	1390	1483	1552	1490	1458	1467	1518	1489	1508	1487	1493	1443	1564	1551	1617	1516	1475	1468	1557	1550	1564	1502	1488	1509	1519
1346	1440	1399	1406	1316	1465	1449	1378	1360	1406	1433	1478	1465	1406	1402	1441	1439	1491	1449	1485	1447	1436	1488	1472	1415	1452	1483	1488	1420	1467	1547	1482	1484	1502	1523	1455	1460	1508	1535	1512	1499	1544	1648	1571	1515	1540	1512	1599	1555	1544
1321	1343	1417	1434	1307	1425	1389	1381	1390	1384	1389	1459	1441	1482	1431	1425	1474	1453	1497	1400	1436	1423	1456	1481	1456	1473	1486	1552	1432	1476	1458	1500	1518	1483	1450	1543	1483	1540	1500	1569	1456	1524	1554	1562	1545	1493	1518	1517	1572	1575
1298	1432	1371	1320	1373	1477	1412	1379	1378	1426	1432	1399	1540	1386	1418	1363	1504	1461	1482	1467	1467	1537	1439	1511	1482	1440	1496	1548	1542	1455	1441	1452	1592	1535	1442	1520	1460	1514	1526	1502	1526	1536	1459	1548	1586	1472	1551	1520	1556	1608
1359	1436	1360	1331	1356	1397	1468	1354	1330	1392	1387	1395	1545	1411	1484	1419	1413	1382	1373	1422	1448	1368	1425	1419	1467	1516	1486	1461	1507	1510	1450	1420	1472	1487	1481	1470	1547	1577	1537	1525	1513	1537	1579	1505	1534	1486	1505	1514	1630	1603
1326	1353	1377	1420	1394	1419	1400	1348	1380	1416	1361	1381	1438	1456	1364	1431	1492	1490	1490	1410	1495	1474	1480	1467	1459	1439	1440	1434	1438	1483	1465	1505	1507	1489	1434	1491	1435	1545	1542	1518	1520	1558	1507	1489	1568	1548	1557	1569	1596	1666
1309	1310	1399	1434	1298	1330	1349	1357	1338	1379	1416	1400	1394	1483	1398	1457	1404	1432	1458	1444	1474	1456	1512	1469	1511	1437	1462	1502	1522	1489	1431	1453	1488	1493	1426	1446	1404	1548	1551	1568	1489	1447	1469	1490	1563	1550	1541	1548	1495	1564
1370	1404	1499	1357	1386	1321	1355	1334	1321	1382	1348	1358	1468	1319	1351	1473	1465	1428	1422	1400	1404	1450	1507	1465	1520	1488	1416	1499	1470	1521	1496	1512	1472	1512	1505	1491	1470	1557	1550	1551	1538	1501	1457	1487	1562	1573	1522	1487	1558	1527
1397	1325	1399	1432	1385	1315	1355	1420	1372	1382	1352	1353	1418	1423	1389	1435	1430	1452	1411	1474	1439	1484	1455	1473	1504	1462	1583	1403	1520	1492	1527	1501	1528	1454	1492	1490	1497	1526	1547	1458	1561	1458	1457	1505	1531	1503	1522	1506	1545	1563
1339	1401	1384	1444	1329	1365	1322	1429	1408	1433	1300	1296	1386	1366	1385	1485	1403	1423	1432	1387	1452	1521	1480	1527	1486	1450	1441	1533	1487	1525	1486	1464	1528	1522	1512	1432	1527	1518	1558	1532	1481	1510	1470	1538	1585	1531	1520	1489	1522	1532
1412	1359	1330	1395	1332	1330	1344	1372	1342	1373	1328	1374	1352	1456	1408	1323	1434	1408	1406	1414	1398	1463	1395	1495	1492	1469	1491	1449	1559	1537	1445	1456	1476	1616	1516	1563	1452	1496	1437	1520	1525	1528	1539	1476	1596	1530	1494	1562	1482	1522
1422	1389	1375	1374	1392	1303	1356	1404	1407	1373	1358	1353	1412	1471	1385	1330	1382	1428	1471	1350	1431	1426	1431	1473	1496	1467	1410	1465	1495	1513	1360	1516	1476	1530	1635	1462	1441	1524	1466	1541	1592	1559	1460	1558	1502	1597	1527	1599	1509	1572
1423	1413	1362	1375	1327	1302	1394	1387	1312	1398	1368	1341	1357	1392	1388	1448	1444	1449	1339	1356	1354	1414	1447	1374	1511	1484	1487	1509	1497	1523	1456	1496	1547	1551	1521	1440	1457	1492	1440	1598	1510	1473	1522	1510	1478	1553	1610	1477	1652	1579
1356	1356	1355	1389	1377	1293	1375	1380	1392	1429	1387	1380	1339	1466	1445	1375	1373	1399	1486	1406	1432	1424	1442	1404	1406	1508	1429	1476	1467	1448	1456	1439	1523	1533	1590	1465	1437	1397	1513	1541	1580	1537	1511	1518	1506	1521	1499	1542	1598	1534
1343	1392	1361	1335	1353	1352	1385	1344	1385	1360	1329	1304	1420	1522	1429	1419	1338	1430	1476	1353	1423	1339	1416	1498	1468	1459	1451	1501	1499	1503	1540	1552	1501	1474	1509	1451	1393	1533	1418	1528	1534	1522	1548	1541	1461	1506	1494	1591	1472	1493
1392	1378	1316	1419	1349	1348	1317	1274	1353	1433	1346	1401	1380	1459	1379	1401	1396	1465	1451	1487	1456	1443	1452	1482	1438	1380	1471	1431	1432	1468	1476	1455	1505	1613	1562	1466	1444	1464	1503	1563	1469	1556	1492	1437	1554	1583	1530	1500	1447	1460
1302	1321	1433	1406	1385	1343	1373	1366	1368	1360	1437	1318	1364	1416	1339	1449	1469	1417	1454	1473	1474	1377	1504	1511	1412	1509	1419	1405	1425	1494	1488	1540	1497	1463	1516	1482	1419	1426	1448	1454	1530	1496	1513	1479	1464	1523	1586	1524	1502	1466
1332	1302	1368	1360	1320	1286	1324	1300	1428	1379	1367	1414	1383	1482	1450	1449	1376	1478	1395	1397	1436	1372	1402	1452	1464	1418	1378	1393	1470	1543	1524	1365	1536	1436	1507	1566	1516	1493	1525	1465	1508	1560	1461	1489	1504	1624	1545	1518	1485	1518
1370	1348	1417	1405	1371	1321	1335	1321	1394	1316	1382	1383	1423	1431	1377	1421	1352	1395	1387	1428	1483	1448	1421	1461	1503	1461	1370	1490	1423	1518	1430	1478	1450	1454	1479	1512	1563	1396	1507	1475	1440	1500	1483	1555	1539	1547	1565	1650	1536	1504
1390	1370	1375	1327	1344	1293	1346	1323	1373	1435	1390	1390	1436	1355	1455	1391	1446	1432	1433	1456	1444	1433	1457	1477	1487	1418	1457	1473	1502	1475	1511	1464	1443	1479	1482	1441	1499	1496	1483	1468	1519	1550	1530	1452	1525	1538	1566	1543	1475	1424
1384	1345	1337	1363	1359	1356	1345	1330	1433	1461	1399	1336	1414	1397	1439	1458	1427	1413	1422	1499	1452	1437	1451	1442	1449	1401	1430	1496	1458	1422	1511	1479	1494	1444	1485	1488	1449	1469	1528	1517	1569	1585	1516	1543	1471	1490	1538	1501	1551	1473
1354	1366	1406	1383	1371	1378	1332	1329	1309	1441	1392	1356	1440	1370	1498	1460	1390	1420	1408	1449	1451	1442	1415	1418	1461	1479	1440	1381	1390	1465	1423	1448	1396	1482	1480	1548	1432	1452	1492	1443	1508	1519	1505	1502	1470	1544	1525	1513	1469	1455
1363	1376	1336	1333	1297	1376	1349	1373	1387	1429	1435	1371	1419	1404	1442	1408	1365	1361	1327	1414	1492	1410	1488	1446	1471	1471	1408	1421	1472	1475	1436	1455	1421	1457	1560	1542	1457	1501	1483	1466	1502	1539	1428	1481	1532	1478	1577	1584	1503	1479
1334	1333	1375	1347	1302	1327	1346	1321	1338	1357	1403	1335	1420	1341	1396	1401	1405	1362	1414	1376	1411	1469	1414	1366	1358	1434	1387	1389	1466	1463	1426	1542	1467	1412	1516	1530	1514	1488	1436	1466	1530	1469	1498	1496	1478	1498	1522	1475	1507	1529
1347	1391	1276	1298	1283	1360	1270	1322	1393	1356	1415	1392	1367	1419	1467	1413	1368	1356	1306	1333	1437	1407	1501	1408	1429	1429	1371	1484	1461	1432	1358	1349	1366	1456	1445	1492	1542	1497	1472	1445	1431	1459	1570	1534	1470	1436	1428	1527	1460	1519
1383	1294	1345	1264	1271	1321	1363	1326	1357	1413	1351	1383	1362	1418	1390	1457	1417	1396	1369	1364	1381	1419	1399	1338	1435	1469	1413	1421	1356	1459	1478	1479	1356	1395	1493	1496	1507	1487	1491	1536	1421	1461	1516	1466	1482	1458	1525	1471	1562	1471
1334	1361	1313	1300	1256	1323	1277	1296	1294	1296	1385	1388	1347	1348	1422	1500	1375	1431	1352	1377	1492	1436	1360	1415	1449	1429	1450	1379	1412	1468	1514	1498	1390	1397	1395	1494	1509	1502	1433	1509	1449	1497	1486	1442	1443	1435	1405	1495	1502	1536
1394	1354	1324	1330	1328	1338	1305	1372	1272	1310	1327	1403	1404	1315	1405	1514	1382	1442	1390	1429	1481	1471	1380	1476	1426	1431	1458	1427	1477	1471	1378	1445	1470	1413	1488	1480	1471	1549	1475	1466	1439	1448	1484	1501	1460	1451	1433	1518	1603	1549
1390	1303	1310	1344	1318	1280	1360	1325	1309	1397	1334	1454	1358	1384	1354	1316	1460	1422	1436	1404	1433	1428	1405	1391	1436	1441	1435	1424	1393	1452	1499	1432	1498	1450	1517	1455	1471	1475	1525	1518	1438	1464	1502	1495	1505	1501	1466	1507	1533	1475
1307	1359	1318	1313	1320	1354	1373	1325	1331	1361	1390	1370	1325	1373	1403	1373	1341	1457	1405	1316	1427	1461	1389	1374	1437	1404	1477	1464	1447	1411	1394	1519	1416	1491	1340	1505	1418	1409	1504	1530	1466	1464	1400	1488	1534	1446	1527	1512	1458	1547
1380	1282	1244	1342	1368	1331	1353	1368	1340	1324	1373	1378	1325	1287	1347	1374	1437	1417	1352	1325	1418	1433	1415	1292	1473	1442	1420	1360	1425	1425	1470	1471	1449	1393	1408	1431	1454	1520	1431	1449	1422	1453	1440	1434	1407	1532	1392	1448	1527	1498
1354	1330	1342	1291	1319	1396	1313	1345	1346	1336	1320	1322	1404	1375	1332	1351	1319	1418	1403	1388	1324	1367	1406	1413	1351	1349	1411	1418	1452	1420	1412	1483	1469	1415	1468	1406	1454	1434	1436	1410	1424	1467	1440	1389	1446	1516	1434	1505	1484	1505
1338	1263	1341	1368	1329	1305	1267	1357	1273	1286	1315	1313	1322	1379	1362	1377	1396	1369	1354	1395	1395	1396	1420	1439	1450	1410	1391	1443	1386	1452	1414	1402	1498	1459	1493	1382	1400	1509	1481	1478	1347	1417	1463	1463	1529	1498	1499	1529	1419	1440
1336	1320	1319	1321	1329	1318	1348	1340	1372	1329	1340	1366	1412	1285	1397	1393	1411	1368	1381	1372	1374	1418	1426	1418	1419	1374	1411	1429	1457	1382	1436	1436	1510	1526	1450	1411	1392	1441	1468	1482	1426	1344	1471	1518	1561	1485	1513	1459	1494	1532
1375	1307	1332	1285	1278	1263	1390	1332	1408	1274	1363	1318	1430	1376	1409	1413	1365	1423	1413	1420	1355	1423	1427	1384	1370	1455	1440	1392	1442	1424	1436	1512	1417	1411	1393	1485	1434	1447	1460	1434	1436	1386	1443	1533	1489	1550	1466	1462	1438	1516
1329	1279	1345	1283	1375	1290	1294	1324	1280	1275	1304	1430	1276	1304	1413	1293	1395	1374	1401	1431	1368	1415	1415	1444	1438	1370	1437	1386	1513	1431	1508	1339	1450	1445	1509	1487	1490	1503	1511	1457	1396	1388	1423	1505	1449	1524	1477	1447	1472	1491
1319	1341	1356	1292	1224	1313	1361	1243	1318	1271	1334	1285	1330	1399	1399	1353	1348	1408	1414	1415	1354	1375	1449	1408	1409	1353	1441	1464	1478	1437	1440	1409	1399	1477	1467	1379	1486	1397	1502	1583	1496	1437	1447	1446	1469	1500	1456	1505	1460	1436
1282	1319	1318	1293	1278	1357	1347	1236	1367	1321	1286	1402	1363	1367	1360	1337	1369	1390	1468	1400	1385	1355	1400	1417	1392	1424	1448	1404	1444	1455	1388	1463	1479	1447	1427	1419	1480	1434	1434	1468	1480	1469	1400	1422	1486	1457	1580	1502	1461	1513
1322	1294	1332	1320	1336	1367	1326	1288	1368	1329	1317	1309	1357	1397	1361	1422	1404	1393	1329	1353	1343	1390	1441	1473	1422	1386	1446	1533	1453	1516	1487	1340	1431	1445	1462	1455	1476	1435	1385	1498	1499	1468	1392	1466	1432	1458	1473	1492	1478	1525
1327	1283	1317	1275	1267	1347	1352	1297	1305	1340	1323	1287	1396	1345	1459	1335	1400	1363	1384	1460	1344	1372	1368	1445	1361	1359	1437	1501	1414	1404	1426	1443	1501	1440	1407	1502	1461	1422	1453	1469	1487	1488	1442	1450	1472	1500	1440	1544	1503	1497
1346	1243	1343	1375	1403	1242	1310	1321	1348	1297	1322	1344	1318	1409	1419	1394	1372	1495	1383	1391	1401	1381	1406	1380	1403	1470	1428	1421	1409	1457	1415	1420	1447	1427	1518	1382	1403	1485	1393	1443	1459	1487	1452	1459	1468	1499	1541	1459	1527	1426
1344	1311	1358	1332	1337	1314	1310	1278	1271	1346	1447	1319	1368	1303	1386	1379	1373	1385	1374	1355	1401	1366	1384	1370	1368	1356	1415	1363	1419	1457	1402	1349	1417	1487	1434	1449	1414	1409	1432	1455	1484	1437	1414	1529	1443	1444	1494	1515	1463	1550
1278	1317	1299	1332	1303	1344	1287	1257	1365	1353	1369	1372	1326	1402	1373	1436	1336	1328	1388	1394	1321	1389	1379	1405	1407	1423	1424	1397	1449	1406	1382	1436	1422	1398	1462	1401	1486	1425	1349	1452	1443	1506	1445	1487	1436	1460	1539	1506	1506	1475
1290	1317	1273	1257	1294	1257	1354	1245	1323	1314	1318	1443	1306	1334	1364	1352	1354	1392	1343	1297	1417	1415	1432	1347	1332	1409	1405	1459	1454	1412	1503	1415	1379	1490	1415	1384	1382	1390	1418	1463	1514	1452	1474	1421	1455	1460	1394	1460	1453	1491
1253	1265	1296	1259	1314	1309	1307	1210	1333	1295	1305	1359	1331	1367	1315	1392	1365	1367	1330	1418	1372	1409	1357	1364	1428	1371	1433	1447	1396	1364	1357	1411	1420	1354	1425	1396	1475	1399	1444	1467	1448	1444	1422	1485	1484	1448	1478	1502	1478	1542
1316	1273	1287	1336	1250	1341	1294	1288	1353	1262	1423	1374	1348	1339	1354	1375	1324	1354	1272	1384	1324	1387	1326	1385	1359	1458	1425	1409	1416	1450	1466	1487	1414	1452	1379	1370	1484	1422	1496	1419	1540	1384	1340	1400	1453	1462	1480	1500	1522	1500
1282	1319	1244	1301	1335	1351	1307	1295	1334	1315	1312	1348	1344	1332	1372	1381	1416	1379	1354	1309	1410	1402	1381	1339	1385	1423	1402	1442	1321	1466	1413	1437	1419	1321	1371	1495	1413	1483	1380	1499	1457	1491	1489	1466	1484	1495	1455	1496	1451	1526
1321	1241	1304	1295	1296	1349	1289	1290	1314	1277	1355	1335	1277	1286	1357	1404	1403	1431	1373	1446	1357	1416	1340	1415	1363	1403	1377	1429	1405	1368	1471	1403	1427	1382	1478	1418	1499	1449	1494	1460	1381	1447	1388	1534	1487	1373	1456	1500	1486	1449
1344	1260	1322	1237	1290	1246	1317	1285	1343	1352	1391	1365	1347	1330	1292	1344	1428	1372	1364	1368	1347	1383	1339	1430	1401	1539	1347	1381	1433	1474	1459	1405	1400	1402	1474	1388	1408	1497	1470	1503	1395	1363	1461	1500	1544	1508	1452	1576	1564	1575
1269	1311	1352	1380	1293	1325	1245	1310	1353	1321	1351	1313	1346	1360	1323	1353	1368	1381	1435	1331	1283	1365	1384	1444	1391	1429	1362	1385	1395	1396	1405	1514	1364	1324	1384	1339	1480	1478	1426	1496	1480	1390	1458	1411	1470	1450	1451	1481	1485	1486
1299	1249	1282	1284	1329	1330	1303	1338	1303	1303	1273	1371	1299	1303	1364	1361	1278	1391	1378	1375	1363	1351	1387	1416	1295	1372	1392	1395	1396	1503	1443	1381	1419	1439	1464	1361	1409	1499	1443	1474	1438	1394	1482	1459	1424	1497	1495	1495	1535	1452
1310	1291	1300	1351	1273	1285	1269	1328	1308	1348	1346	1293	1271	1333	1342	1389	1384	1307	1292	1292	1401	1408	1414	1361	1364	1444	1396	1431	1408	1398	1456	1395	1378	1393	1410	1410	1380	1430	1482	1507	1405	1413	1419	1440	1522	1508	1543	1536	1495	1429
1321	1320	1331	1297	1325	1316	1261	1299	1331	1459	1365	1266	1331	1326	1321	1360	1332	1355	1290	1373	1349	1365	1376	1365	1358	1366	1320	1362	1401	1408	1396	1377	1377	1385	1418	1440	1408	1350	1472	1471	1455	1421	1410	1455	1479	1599	1480	1436	1513	1468
1291	1299	1274	1295	1250	1235	1269	1189	1353	1360	1298	1291	1278	1334	1395	1375	1363	1277	1354	1343	1379	1403	1349	1299	1309	1373	1360	1398	1428	1442	1433	1456	1360	1405	1418	1429	1522	1431	1405	1418	1380	1398	1411	1456	1463	1474	1440	1489	1457	1408
1289	1238	1232	1274	1241	1326	1250	1294	1358	1328	1309	1284	1319	1335	1322	1337	1326	1378	1337	1277	1388	1348	1388	1361	1356	1271	1412	1437	1430	1405	1427	1391	1410	1406	1416	1472	1400	1489	1391	1452	1403	1422	1406	1512	1484	1490	1478	1491	1488	1510
1287	1275	1364	1267	1293	1257	1335	1269	1355	1255	1329	1264	1336	1296	1316	1372	1304	1332	1288	1392	1284	1375	1344	1316	1408	1373	1423	1447	1404	1474	1401	1384	1423	1402	1387	1463	1417	1316	1349	1387	1467	1453	1390	1407	1400	1540	1506	1444	1421	1423
1242	1237	1271	1264	1265	1276	1269	1236	1291	1302	1319	1291	1319	1368	1324	1294	1371	1270	1243	1389	1334	1304	1345	1362	1425	1358	1360	1405	1405	1448	1394	1410	1408	1459	1377	1410	1448	1439	1394	1436	1381	1385	1355	1442	1356	1408	1475	1494	1396	1467
1259	1306	1261	1202	1323	1325	1320	1304	1322	1377	1322	1307	1313	1378	1345	1379	1365	1322	1328	1363	1408	1372	1367	1370	1330	1368	1398	1431	1409	1386	1373	1364	1402	1341	1466	1436	1435	1427	1422	1459	1443	1439	1459	1347	1447	1367	1431	1446	1432	1445
1261	1297	1298	1230	1243	1314	1313	1338	1252	1304	1305	1340	1294	1256	1394	1379	1350	1392	1328	1377	1413	1405	1333	1392	1419	1355	1419	1379	1429	1466	1415	1443	1425	1432	1387	1372	1420	1451	1402	1395	1387	1473	1440	1408	1425	1477	1441	1434	1551	1493
1294	1290	1272	1245	1264	1268	1266	1322	1322	1321	1318	1257	1347	1282	1287	1429	1315	1275	1454	1320	1372	1393	1340	1270	1377	1369	1319	1410	1450	1418	1390	1409	1403	1456	1317	1429	1439	1437	1477	1448	1375	1442	1407	1510	1481	1326	1470	1408	1465	1462
1288	1282	1272	1240	1226	1236	1260	1273	1330	1313	1278	1278	1381	1343	1317	1313	1322	1354	1335	1312	1383	1320	1320	1381	1375	1437	1461	1322	1406	1428	1338	1317	1427	1426	1379	1381	1428	1415	1446	1400	1442	1446	1403	1525	1405	1439	1423	1406	1478	1431
1284	1216	1258	1261	1257	1227	1302	1264	1334	1275	1323	1280	1319	1391	1305	1241	1374	1327	1326	1295	1407	1378	1381	1340	1307	1369	1444	1392	1347	1408	1430	1307	1379	1380	1411	1424	1404	1412	1414	1398	1415	1392	1362	1397	1471	1466	1456	1444	1524	1510
1276	1319	1184	1236	1201	1297	1323	1295	1268	1331	1321	1309	1358	1354	1311	1331	1314	1304	1336	1374	1291	1338	1360	1371	1421	1336	1407	1367	1455	1429	1365	1356	1424	1411	1335	1430	1410	1405	1386	1414	1329	1418	1463	1467	1530	1466	1417	1485	1434	1438
1330	1260	1227	1287	1258	1243	1352	1272	1258	1317	1312	1278	1298	1293	1359	1310	1296	1306	1350	1295	1339	1408	1361	1369	1337	1346	1400	1357	1372	1290	1359	1403	1421	1402	1422	1369	1445	1454	1351	1415	1362	1426	1372	1488	1473	1422	1344	1451	1427	1492
1276	1250	1281	1300	1238	1291	1268	1256	1253	1282	1358	1294	1369	1268	1273	1240	1335	1345	1373	1398	1364	1346	1310	1373	1288	1373	1455	1464	1339	1340	1354	1350	1354	1368	1387	1439	1396	1379	1414	1472	1400	1465	1434	1440	1409	1425	1405	1437	1470	1456
1197	1241	1245	1247	1345	1276	1252	1267	1251	1338	1270	1277	1348	1287	1247	1277	1344	1324	1356	1335	1311	1330	1357	1401	1349	1314	1310	1379	1360	1320	1418	1343	1298	1380	1419	1372	1318	1332	1346	1429	1402	1483	1419	1426	1440	1441	1442	1490	1443	1445
1212	1200	1217	1260	1297	1363	1222	1294	1293	1276	1350	1318	1300	1352	1251	1325	1285	1335	1340	1412	1332	1357	1366	1424	1337	1391	1406	1413	1327	1375	1401	1382	1483	1441	1400	1368	1297	1394	1353	1421	1448	1373	1452	1368	1373	1420	1407	1456	1528	1444
1268	1250	1224	1228	1257	1247	1317	1233	1299	1262	1264	1293	1283	1277	1281	1400	1246	1331	1328	1423	1276	1315	1395	1366	1328	1317	1395	1377	1350	1347	1285	1294	1412	1322	1363	1374	1327	1353	1389	1398	1410	1395	1395	1421	1503	1401	1499	1521	1476	1379
1222	1248	1288	1275	1284	1239	1259	1270	1255	1287	1335	1295	1332	1290	1228	1293	1340	1356	1331	1349	1357	1409	1427	1302	1335	1334	1445	1381	1369	1419	1350	1377	1285	1413	1470	1329	1347	1374	1314	1462	1414	1461	1439	1409	1390	1417	1406	1460	1433	1455
1236	1260	1294	1239	1219	1255	1318	1205	1276	1290	1309	1208	1221	1245	1305	1307	1256	1305	1344	1313	1296	1323	1348	1332	1414	1397	1411	1318	1335	1350	1361	1422	1381	1358	1387	1330	1361	1438	1423	1375	1433	1393	1367	1364	1432	1387	1396	1458	1485	1444
1273	1183	1252	1280	1199	1216	1217	1236	1296	1297	1348	1261	1333	1246	1297	1260	1293	1330	1362	1279	1387	1396	1370	1372	1357	1381	1488	1391	1385	1409	1320	1317	1307	1383	1311	1371	1384	1334	1400	1363	1443	1373	1423	1369	1381	1373	1387	1476	1356	1396
1278	1180	1156	1239	1245	1211	1181	1203	1328	1286	1322	1312	1218	1333	1234	1305	1279	1240	1341	1313	1316	1294	1354	1338	1339	1327	1347	1288	1425	1337	1402	1436	1320	1370	1297	1293	1406	1349	1383	1413	1407	1374	1384	1373	1460	1353	1451	1375	1481	1410
1252	1301	1245	1230	1273	1227	1232	1175	1262	1252	1265	1311	1277	1298	1294	1329	1301	1336	1342	1395	1279	1321	1417	1337	1382	1310	1346	1321	1335	1340	1347	1334	1371	1348	1336	1370	1370	1321	1395	1439	1405	1401	1407	1318	1424	1413	1370	1452	1349	1479
1196	1298	1215	1203	1226	1228	1269	1264	1244	1316	1261	1335	1330	1266	1387	1354	1316	1322	1386	1349	1327	1400	1365	1405	1383	1302	1276	1359	1433	1349	1380	1422	1283	1310	1355	1348	1388	1401	1334	1342	1371	1408	1333	1429	1402	1404	1361	1372	1400	1427
1217	1304	1197	1254	1241	1235	1281	1216	1255	1283	1282	1268	1296	1347	1266	1305	1326	1392	1349	1327	1280	1328	1307	1425	1435	1345	1340	1367	1286	1317	1363	1393	1282	1320	1386	1338	1324	1356	1433	1389	1387	1411	1365	1435	1492	1388	1323	1417	1438	1351
1242	1257	1208	1285	1230	1217	1207	1228	1208	1267	1274	1278	1347	1311	1266	1268	1281	1360	1318	1344	1271	1317	1345	1363	1412	1381	1358	1295	1376	1389	1442	1428	1311	1397	1310	1369	1433	1322	1460	1373	1388	1394	1477	1361	1360	1418	1442	1433	1460	1356
1254	1255	1163	1201	1219	1180	1219	1259	1262	1276	1230	1300	1312	1289	1260	1262	1320	1340	1338	1266	1326	1328	1370	1392	1303	1334	1267	1334	1370	1373	1370	1421	1370	1341	1367	1322	1316	1353	1394	1457	1384	1445	1428	1417	1343	1376	1371	1370	1408	1419
1246	1161	1272	1261	1201	1208	1268	1251	1281	1272	1216	1267	1253	1305	1281	1248	1265	1368	1319	1283	1306	1400	1369	1382	1347	1318	1325	1335	1355	1412	1380	1368	1344	1342	1313	1351	1409	1411	1421	1345	1379	1291	1448	1388	1433	1423	1449	1408	1411	1359
1271	1213	1240	1307	1239	1202	1248	1243	1246	1281	1301	1303	1291	1252	1296	1271	1330	1321	1329	1348	1367	1338	1368	1327	1285	1391	1271	1313	1350	1329	1359	1329	1404	1360	1310	1335	1422	1389	1441	1390	1352	1356	1338	1402	1413	1414	1393	1416	1318	1344
1216	1232	1273	1237	1206	1191	1227	1229	1233	1227	1230	1176	1302	1197	1272	1356	1293	1222	1300	1294	1316	1288	1304	1363	1279	1292	1325	1292	1295	1332	1369	1359	1365	1358	1414	1318	1364	1382	1462	1424	1359	1403	1362	1381	1390	1437	1446	1521	1432	1385
1215	1261	1262	1258	1210	1221	1162	1128	1241	1246	1274	1304	1215	1299	1245	1332	1251	1335	1239	1317	1279	1312	1321	1327	1328	1303	1349	1368	1315	1335	1328	1328	1385	1407	1272	1368	1389	1368	1432	1404	1361	1388	1415	1514	1399	1409	1400	1360	1419	1426
1238	1213	1259	1237	1210	1232	1238	1214	1252	1300	1280	1253	1274	1280	1285	1302	1219	1285	1285	1339	1260	1340	1331	1287	1282	1287	1327	1327	1387	1344	1292	1347	1390	1388	1319	1372	1463	1373	1423	1356	1367	1379	1402	1477	1383	1369	1425	1380	1396	1408
1212	1217	1238	1217	1204	1247	1206	1208	1178	1225	1185	1255	1276	1294	1274	1276	1239	1295	1285	1317	1369	1344	1303	1290	1300	1275	1283	1293	1280	1363	1329	1323	1349	1269	1354	1423	1384	1459	1363	1380	1391	1325	1407	1364	1438	1368	1378	1429	1371	1393
1214	1281	1287	1220	1260	1200	1144	1238	1226	1231	1254	1217	1233	1220	1290	1256	1298	1269	1270	1273	1196	1241	1292	1309	1348	1287	1315	1304	1282	1342	1303	1302	1363	1309	1315	1387	1364	1340	1371	1359	1363	1387	1358	1391	1461	1323	1412	1427	1426	1381
1213	1262	1212	1190	1218	1216	1212	1227	1255	1179	1251	1254	1295	1242	1228	1288	1253	1249	1220	1314	1245	1269	1328	1296	1297	1310	1346	1329	1279	1324	1267	1355	1347	1344	1338	1396	1392	1439	1368	1364	1369	1361	1392	1328	1409	1407	1353	1440	1398	1421
1233	1183	1233	1199	1280	1244	1232	1166	1206	1288	1290	1198	1250	1186	1231	1166	1288	1282	1319	1210	1276	1265	1298	1299	1308	1276	1358	1316	1327	1308	1397	1351	1256	1276	1292	1304	1445	1360	1351	1432	1392	1394	1356	1411	1352	1361	1326	1367	1407	1436
1233	1252	1331	1240	1157	1225	1227	1224	1123	1245	1236	1259	1240	1249	1193	1260	1268	1259	1273	1222	1289	1183	1274	1332	1322	1304	1311	1249	1396	1355	1277	1331	1340	1359	1383	1395	1425	1351	1385	1374	1331	1312	1379	1424	1368	1373	1323	1380	1430	1416
1215	1213	1266	1270	1228	1191	1209	1204	1211	1188	1245	1277	1223	1275	1247	1299	1293	1156	1286	1209	1314	1236	1228	1333	1310	1290	1286	1408	1308	1337	1345	1353	1312	1378	1354	1348	1366	1407	1321	1402	1308	1343	1440	1393	1340	1354	1339	1446	1324	1303
1187	1242	1273	1246	1207	1258	1194	1172	1212	1222	1198	1196	1163	1305	1232	1254	1176	1246	1216	1235	1254	1294	1272	1302	1283	1282	1375	1349	1305	1309	1301	1335	1367	1324	1359	1339	1331	1352	1303	1364	1349	1398	1335	1325	1376	1368	1336	1446	1378	1367
1177	1206	1211	1219	1211	1220	1215	1207	1225	1234	1205	1236	1226	1234	1322	1312	1242	1196	1197	1241	1243	1246	1273	1223	1281	1281	1278	1215	1401	1337	1343	1360	1346	1288	1362	1337	1353	1419	1312	1344	1347	1294	1309	1333	1372	1406	1398	1395	1396	1310
1110	1224	1190	1232	1149	1227	1188	1204	1176	1176	1217	1193	1276	1305	1226	1303	1217	1279	1201	1247	1265	1258	1252	1201	1288	1326	1260	1298	1373	1303	1300	1313	1281	1287	1350	1322	1324	1306	1419	1319	1362	1311	1338	1319	1375	1389	1355	1362	1406	1305
1185	1238	1200	1231	1203	1226	1178	1261	1251	1223	1172	1208	1173	1309	1230	1238	1220	1280	1186	1240	1303	1273	1289	1296	1286	1242	1236	1296	1296	1359	1262	1351	1333	1353	1339	1256	1392	1352	1403	1301	1356	1324	1357	1377	1443	1393	1390	1322	1408	1346
1203	1155	1225	1228	1152	1216	1209	1239	1187	1170	1169	1122	1174	1301	1246	1239	1291	1274	1188	1261	1272	1253	1286	1360	1251	1272	1350	1361	1361	1343	1339	1272	1330	1400	1343	1352	1397	1386	1327	1389	1393	1369	1360	1355	1439	1382	1349	1370	1387	1394
1192	1212	1208	1220	1184	1169	1195	1175	1204	1236	1190	1187	1217	1268	1209	1252	1136	1289	1223	1255	1302	1251	1248	1288	1282	1285	1337	1266	1298	1341	1332	1274	1326	1320	1317	1309	1347	1349	1331	1329	1328	1350	1377	1407	1323	1422	1330	1336	1347	1408
1163	1166	1197	1238	1188	1190	1228	1205	1228	1222	1176	1230	1241	1238	1264	1243	1291	1226	1231	1187	1240	1274	1248	1295	1272	1313	1318	1261	1285	1299	1320	1315	1316	1312	1347	1302	1297	1323	1318	1340	1392	1295	1357	1479	1433	1326	1365	1367	1341	1322
1132	1224	1207	1173	1207	1222	1189	1255	1201	1170	1252	1227	1179	1185	1281	1263	1344	1207	1265	1218	1239	1316	1254	1338	1253	1285	1277	1315	1310	1244	1281	1271	1322	1316	1329	1280	1434	1208	1303	1299	1257	1327	1332	1354	1345	1427	1359	1349	1415	1319
1219	1228	1205	1189	1131	1226	1158	1152	1177	1253	1256	1217	1210	1169	1239	1211	1229	1259	1289	1214	1220	1263	1239	1294	1214	1319	1267	1291	1286	1292	1278	1323	1286	1258	1247	1328	1279	1337	1293	1232	1317	1270	1282	1417	1377	1347	1330	1386	1366	1374
1191	1179	1245	1234	1170	1151	1206	1174	1234	1228	1199	1261	1227	1189	1233	1334	1335	1309	1283	1221	1294	1278	1262	1264	1280	1272	1265	1218	1314	1331	1282	1268	1318	1338	1237	1273	1330	1340	1311	1293	1287	1352	1320	1292	1371	1398	1392	1340	1374	1248
1251	1158	1187	1265	1186	1178	1169	1176	1213	1249	1254	1222	1256	1207	1307	1182	1231	1295	1286	1318	1281	1316	1258	1289	1323	1267	1315	1294	1243	1273	1297	1242	1312	1317	1316	1285	1273	1341	1315	1292	1289	1268	1360	1371	1329	1359	1342	1391	1330	1290
1175	1203	1204	1273	1256	1169	1281	1238	1262	1235	1165	1214	1243	1194	1223	1311	1320	1309	1283	1344	1258	1311	1302	1320	1240	1302	1275	1263	1202	1236	1380	1292	1332	1266	1287	1326	1262	1354	1251	1305	1308	1265	1364	1318	1360	1327	1322	1322	1280	1330
1176	1243	1171	1197	1175	1209	1216	1163	1226	1228	1234	1208	1225	1223	1272	1275	1216	1268	1282	1317	1269	1285	1356	1301	1267	1230	1243	1276	1305	1289	1324	1329	1315	1276	1325	1264	1272	1356	1316	1255	1311	1320	1268	1311	1327	1362	1324	1428	1320	1403
1133	1140	1206	1187	1230	1219	1224	1191	1159	1196	1270	1178	1287	1240	1277	1267	1203	1300	1241	1184	1210	1281	1285	1288	1239	1195	1220	1209	1262	1195	1256	1319	1274	1300	1296	1306	1289	1342	1299	1321	1303	1293	1368	1298	1349	1341	1329	1366	1337	1315
1175	1163	1203	1186	1136	1164	1227	1185	1195	1180	1199	1201	1250	1193	1216	1255	1246	1231	1219	1255	1300	1303	1263	1241	1231	1233	1213	1241	1273	1317	1246	1302	1262	1306	1286	1311	1322	1293	1338	1290	1256	1340	1234	1315	1359	1340	1339	1291	1395	1329
1231	1174	1203	1185	1188	1183	1253	1225	1154	1202	1209	1194	1207	1238	1212	1255	1227	1269	1201	1276	1322	1260	1217	1205	1277	1223	1224	1256	1241	1265	1214	1292	1310	1304	1226	1309	1344	1360	1370	1311	1330	1251	1276	1282	1381	1361	1352	1325	1358	1374
1231	1212	1262	1151	1196	1163	1113	1219	1193	1210	1277	1212	1166	1221	1176	1220	1221	1213	1228	1229	1189	1205	1252	1213	1213	1145	1115	1200	1248	1266	1263	1283	1282	1221	1271	1293	1310	1331	1351	1357	1320	1292	1256	1262	1384	1382	1353	1277	1344	1404
1167	1218	1211	1154	1198	1213	1181	1185	1238	1223	1209	1202	1187	1158	1235	1199	1237	1195	1235	1207	1255	1241	1248	1270	1250	1227	1185	1232	1180	1282	1253	1262	1299	1274	1302	1240	1286	1254	1321	1235	1262	1286	1225	1311	1314	1336	1342	1365	1343	1386
1158	1258	1239	1238	1144	1179	1163	1131	1208	1227	1225	1177	1234	1236	1264	1173	1147	1246	1223	1189	1166	1273	1255	1212	1256	1219	1233	1225	1215	1220	1259	1285	1237	1247	1281	1306	1358	1267	1336	1331	1250	1262	1304	1314	1282	1417	1345	1412	1375	1365
1128	1089	1202	1218	1148	1180	1144	1196	1187	1189	1197	1235	1204	1147	1243	1185	1187	1236	1234	1190	1183	1241	1247	1193	1216	1221	1269	1241	1245	1279	1258	1199	1267	1217	1251	1240	1321	1270	1329	1248	1279	1260	1273	1250	1347	1351	1343	1380	1301	1308
1184	1078	1184	1215	1209	1182	1205	1186	1192	1196	1175	1218	1137	1222	1204	1181	1202	1196	1230	1176	1214	1221	1252	1221	1204	1183	1263	1225	1227	1168	1241	1195	1235	1239	1262	1267	1326	1266	1278	1322	1254	1258	1289	1309	1357	1343	1334	1363	1365	1286
1153	1186	1194	1188	1160	1265	1080	1149	1193	1156	1256	1184	1226	1226	1233	1222	1196	1204	1241	1104	1176	1157	1243	1273	1252	1209	1231	1257	1215	1257	1251	1249	1242	1229	1257	1197	1219	1237	1224	1243	1253	1231	1303	1250	1339	1314	1319	1302	1281	1348
1246	1195	1295	1126	1183	1218	1115	1167	1239	1183	1160	1226	1178	1254	1250	1203	1147	1211	1175	1205	1183	1222	1257	1225	1249	1223	1262	1156	1214	1167	1238	1232	1238	1274	1242	1190	1326	1232	1218	1322	1247	1276	1248	1287	1311	1307	1300	1342	1289	1367
1163	1106	1177	1208	1169	1119	1229	1166	1194	1146	1232	1210	1212	1176	1200	1199	1233	1205	1218	1195	1168	1221	1275	1125	1179	1203	1230	1267	1224	1247	1197	1181	1175	1207	1269	1237	1259	1281	1225	1281	1225	1278	1228	1257	1292	1306	1268	1325	1332	1261
1250	1201	1163	1145	1163	1183	1178	1176	1149	1248	1234	1137	1171	1180	1283	1214	1231	1185	1175	1230	1162	1175	1280	1248	1234	1259	1249	1270	1174	1256	1135	1256	1304	1192	1262	1249	1314	1257	1202	1310	1251	1204	1175	1229	1280	1383	1313	1250	1411	1307
1151	1200	1194	1201	1197	1138	1111	1215	1185	1156	1182	1198	1170	1163	1163	1204	1197	1232	1220	1209	1256	1235	1242	1294	1188	1212	1254	1218	1227	1250	1196	1245	1258	1286	1213	1234	1255	1240	1313	1221	1291	1304	1244	1209	1298	1282	1296	1262	1249	1312
1121	1233	1141	1126	1195	1105	1100	1204	1177	1169	1190	1188	1210	1191	1219	1158	1185	1230	1177	1201	1215	1270	1263	1223	1264	1217	1240	1188	1214	1233	1288	1168	1156	1215	1214	1274	1233	1312	1218	1284	1275	1305	1263	1283	1319	1311	1248	1323	1284	1270
1155	1107	1191	1191	1139	1130	1177	1107	1100	1168	1171	1106	1176	1203	1204	1292	1228	1112	1168	1207	1192	1137	1270	1232	1181	1233	1196	1193	1252	1221	1219	1244	1213	1240	1256	1296	1294	1290	1223	1229	1265	1308	1267	1270	1267	1259	1276	1290	1344	1250
1176	1154	1111	1179	1149	1180	1132	1160	1102	1195	1282	1216	1224	1164	1216	1262	1226	1276	1242	1269	1211	1180	1167	1247	1272	1249	1270	1258	1279	1283	1234	1206	1279	1274	1222	1253	1243	1262	1229	1260	1253	1302	1316	1240	1240	1244	1287	1326	1314	1329
1151	1116	1167	1141	1132	1151	1178	1075	1138	1130	1189	1124	1164	1167	1192	1156	1252	1195	1204	1159	1212	1142	1204	1165	1265	1278	1199	1220	1219	1217	1199	1226	1209	1221	1276	1259	1275	1231	1244	1260	1250	1253	1268	1267	1207	1300	1327	1338	1290	1318
1219	1173	1112	1116	1112	1141	1136	1098	1117	1173	1183	1143	1221	1138	1113	1223	1117	1254	1142	1198	1218	1177	1189	1229	1213	1201	1279	1196	1151	1242	1264	1268	1261	1216	1261	1201	1270	1229	1232	1231	1256	1309	1296	1253	1278	1262	1329	1341	1260	1344
1220	1137	1130	1155	1145	1116	1127	1161	1121	1200	1151	1181	1181	1197	1124	1135	1165	1236	1151	1174	1195	1188	1236	1234	1272	1262	1131	1188	1213	1273	1288	1252	1296	1203	1249	1246	1236	1297	1326	1237	1242	1256	1296	1231	1204	1261	1280	1380	1283	1292
1162	1144	1068	1182	1146	1116	1134	1185	1119	1145	1170	1232	1181	1125	1188	1199	1180	1176	1245	1151	1201	1145	1207	1215	1239	1207	1229	1266	1226	1279	1278	1223	1236	1309	1253	1231	1227	1293	1212	1314	1266	1179	1264	1227	1262	1250	1217	1352	1360	1369
1134	1168	1095	1165	1127	1105	1117	1113	1170	1148	1087	1104	1139	1120	1115	1123	1167	1172	1208	1214	1177	1185	1127	1207	1208	1288	1186	1199	1279	1174	1217	1240	1208	1213	1229	1196	1225	1237	1264	1242	1304	1319	1200	1180	1263	1284	1297	1352	1343	1355
1138	1106	1135	1108	1168	1122	1057	1175	1104	1143	1130	1186	1173	1128	1151	1194	1204	1142	1173	1170	1175	1184	1202	1143	1202	1240	1240	1205	1205	1270	1175	1248	1172	1207	1274	1185	1242	1247	1208	1279	1208	1192	1258	1162	1296	1252	1306	1256	1264	1397
1109	1150	1150	1023	1085	1129	1176	1112	1112	1101	1139	1077	1210	1207	1201	1155	1201	1160	1171	1132	1159	1175	1200	1179	1207	1240	1174	1152	1168	1217	1211	1175	1161	1230	1253	1194	1243	1238	1266	1208	1248	1263	1254	1227	1249	1329	1380	1308	1360	1316
1164	1085	1062	1144	1107	1117	1137	1085	1122	1160	1065	1119	1133	1149	1108	1154	1185	1191	1168	1164	1132	1143	1135	1191	1170	1174	1281	1185	1255	1209	1187	1183	1220	1184	1175	1238	1201	1215	1237	1251	1222	1234	1265	1278	1229	1279	1311	1329	1308	1354
1165	1074	1146	1139	1118	1096	1129	1086	1102	1176	1126	1171	1136	1109	1143	1099	1157	1223	1200	1185	1160	1186	1202	1232	1292	1213	1165	1231	1230	1240	1183	1207	1165	1224	1149	1255	1237	1226	1226	1218	1323	1254	1239	1206	1298	1319	1230	1296	1245	1272
1107	1105	1103	1126	1123	1092	1169	1158	1145	1097	1145	1169	1171	1146	1159	1105	1263	1150	1245	1131	1171	1133	1201	1215	1161	1249	1201	1187	1162	1213	1201	1197	1270	1204	1231	1228	1249	1195	1239	1230	1209	1288	1299	1265	1279	1256	1278	1198	1277	1317
1139	1138	1092	1172	1041	1116	1060	1140	1108	1092	1157	1169	1122	1139	1192	1203	1175	1219	1225	1108	1197	1163	1165	1231	1165	1258	1198	1262	1239	1219	1224	1181	1133	1188	1186	1204	1221	1232	1177	1214	1187	1248	1305	1225	1281	1275	1195	1280	1275	1288
1157	1088	1193	1126	1138	1063	1117	1142	1165	1030	1154	1127	1122	1174	1148	1138	1179	1159	1189	1236	1171	1161	1151	1205	1195	1143	1215	1257	1158	1246	1147	1190	1225	1177	1164	1202	1257	1135	1219	1236	1251	1304	1222	1227	1283	1227	1182	1309	1251	1292
1196	1107	1173	1120	1165	1116	1118	1106	1090	1101	1178	1123	1154	1178	1146	1167	1079	1113	1184	1224	1167	1158	1175	1223	1192	1196	1205	1197	1198	1247	1199	1239	1172	1233	1148	1303	1183	1206	1283	1250	1317	1191	1217	1292	1196	1206	1220	1236	1269	1337
1128	1123	1169	1079	1108	1141	1067	1103	1130	1098	1128	1145	1132	1062	1141	1163	1122	1138	1186	1223	1126	1176	1156	1183	1168	1260	1253	1206	1174	1162	1169	1192	1175	1243	1230	1225	1259	1161	1184	1235	1301	1251	1256	1211	1255	1203	1270	1259	1262	1258
1172	1071	1121	1151	1137	1144	1111	1122	1114	1129	1110	1093	1066	1186	1158	1168	1080	1159	1119	1186	1154	1162	1240	1168	1172	1298	1209	1237	1245	1183	1220	1196	1260	1208	1264	1296	1214	1192	1219	1193	1292	1225	1231	1222	1204	1254	1211	1254	1250	1291
1204	1084	1193	1160	1153	1126	1101	1076	1118	1088	1144	1068	1088	1160	1236	1165	1077	1118	1117	1149	1186	1216	1202	1209	1217	1171	1253	1205	1131	1189	1202	1214	1232	1218	1187	1218	1182	1207	1178	1203	1249	1262	1183	1222	1346	1204	1203	1264	1221	1335
1236	1122	1169	1145	1123	1067	1166	1106	1135	1061	1158	1066	1110	1109	1137	1082	1137	1155	1172	1189	1255	1171	1171	1181	1211	1214	1188	1185	1233	1249	1158	1265	1196	1254	1198	1246	1213	1257	1148	1220	1232	1237	1221	1243	1263	1228	1273	1307	1264	1281
1125	1128	1107	1102	1146	1113	1143	1100	1107	1110	1108	1071	1094	1200	1193	1086	1111	1084	1171	1155	1115	1199	1200	1216	1126	1158	1186	1214	1247	1166	1273	1205	1193	1183	1237	1230	1249	1245	1212	1250	1191	1242	1176	1195	1268	1284	1258	1254	1257	1217
1239	1165	1118	1176	1156	1154	1108	1092	1128	1145	1174	1184	1067	1219	1174	1103	1150	1146	1200	1166	1132	1187	1233	1234	1193	1163	1204	1211	1152	1211	1178	1164	1156	1210	1185	1257	1233	1185	1193	1248	1178	1189	1195	1271	1261	1194	1173	1245	1213	1274
1112	1040	1103	1122	1103	1095	1188	1064	1082	1086	1150	1137	1131	1169	1175	1087	1146	1125	1252	1145	1279	1215	1258	1228	1152	1153	1171	1201	1242	1224	1174	1162	1140	1231	1153	1207	1207	1212	1210	1195	1177	1241	1213	1225	1257	1276	1204	1247	1193	1234
1137	1130	1127	1105	1067	1145	1172	1213	1079	1080	1127	1104	1192	1123	1177	1130	1188	1169	1113	1192	1161	1226	1212	1222	1131	1138	1153	1179	1198	1211	1204	1149	1129	1192	1145	1276	1293	1200	1197	1192	1148	1166	1186	1284	1237	1224	1260	1224	1268	1200
1157	1163	1149	1035	1106	1120	1186	1063	1101	1141	1080	1085	1116	1157	1175	1145	1181	1201	1239	1171	1152	1145	1214	1180	1197	1107	1109	1189	1255	1197	1180	1181	1186	1154	1229	1181	1234	1292	1216	1187	1118	1157	1180	1246	1213	1150	1230	1219	1196	1259
1151	1110	1086	1100	1118	1180	1096	1079	1089	1109	1132	1083	1141	1159	1176	1171	1161	1230	1139	1206	1212	1101	1221	1195	1202	1173	1175	1210	1216	1169	1204	1211	1169	1250	1219	1225	1231	1292	1201	1208	1204	1149	1196	1225	1214	1286	1345	1281	1206	1249
1186	1113	1102	1153	1103	1159	1125	1071	1086	1102	1133	1114	1118	1141	1157	1139	1148	1206	1128	1165	1231	1217	1218	1191	1263	1163	1242	1167	1238	1189	1150	1192	1139	1135	1253	1246	1315	1202	1228	1212	1210	1173	1228	1259	1250	1241	1282	1317	1204	1240
1121	1057	1128	1131	1135	1173	1056	1168	1117	1110	1097	1084	1112	1094	1101	1206	1233	1114	1167	1132	1226	1243	1166	1214	1184	1205	1220	1175	1200	1196	1214	1139	1192	1165	1212	1227	1265	1224	1209	1174	1205	1194	1207	1240	1294	1273	1207	1249	1240	1222
1127	1114	1155	1125	1074	1042	1170	1119	1031	1121	1117	1107	1065	1112	1125	1101	1119	1183	1191	1145	1127	1216	1242	1225	1186	1184	1204	1278	1136	1230	1191	1169	1265	1222	1232	1183	1303	1250	1212	1148	1220	1220	1354	1198	1238	1240	1209	1188	1248	1246
1103	1050	1093	1101	1174	1163	1103	1159	1082	1091	1127	1083	1090	1122	1031	1115	1147	1150	1151	1136	1103	1137	1229	1219	1202	1183	1229	1167	1201	1139	1196	1195	1205	1183	1213	1229	1234	1251	1202	1226	1255	1215	1216	1246	1281	1242	1245	1296	1275	1259
1163	1114	1141	1148	1132	1121	1056	1111	1091	1109	1143	1152	1092	1107	1124	1111	1130	1138	1102	1169	1174	1097	1189	1214	1176	1140	1177	1164	1205	1192	1187	1225	1174	1181	1198	1189	1257	1222	1273	1184	1220	1245	1240	1174	1288	1199	1229	1260	1311	1205
1063	1091	1103	1143	1084	1088	1098	1081	1079	1094	1074	1176	1102	1066	1120	1090	1131	1093	1172	1159	1125	1149	1206	1143	1194	1222	1224	1119	1200	1190	1247	1278	1178	1185	1243	1229	1238	1230	1167	1243	1301	1185	1293	1240	1246	1286	1274	1272	1268	1281
1166	1082	1160	1078	1103	1063	1068	1084	1100	1105	1127	1089	1127	1113	1100	1063	1124	1121	1207	1142	1156	1163	1139	1169	1205	1184	1202	1166	1183	1176	1205	1243	1226	1105	1212	1209	1201	1194	1176	1221	1248	1174	1225	1260	1292	1253	1259	1322	1251	1263
1053	1043	1067	1100	1072	1062	1026	1115	1059	1178	1101	1120	1130	1136	1107	1169	1132	1162	1151	1183	1182	1168	1042	1216	1224	1168	1215	1185	1155	1161	1224	1223	1177	1238	1294	1193	1244	1164	1204	1189	1245	1222	1218	1272	1298	1285	1276	1232	1274	1223
1097	1095	1112	1134	1068	1043	1095	1116	1157	1090	1068	1109	1112	1120	1121	1098	1166	1135	1173	1188	1100	1113	1145	1139	1183	1140	1180	1186	1177	1160	1185	1219	1198	1169	1156	1210	1167	1145	1266	1243	1239	1237	1245	1260	1277	1266	1306	1301	1238	1278
1113	1052	1124	1114	1073	1070	1077	1087	1100	1146	1110	1075	1117	1167	1102	1105	1181	1109	1221	1107	1142	1165	1110	1113	1095	1206	1111	1195	1189	1109	1251	1179	1215	1196	1208	1196	1250	1212	1146	1186	1226	1273	1276	1279	1294	1265	1183	1223	1280	1215
1121	1141	1141	1116	1134	1091	1075	1035	1168	1075	1064	1105	1158	1122	1166	1091	1123	1124	1180	1192	1119	1148	1118	1108	1218	1161	1157	1144	1178	1164	1133	1215	1163	1226	1208	1228	1152	1304	1176	1172	1212	1184	1214	1233	1229	1222	1203	1260	1209	1282
1173	1186	1128	1091	1091	1066	1069	1084	1061	1120	1043	1042	1131	1125	1195	1007	1142	1123	1161	1188	1106	1143	1174	1161	1215	1224	1168	1122	1123	1178	1188	1123	1142	1253	1246	1164	1253	1199	1166	1237	1220	1226	1241	1172	1247	1266	1187	1222	1223	1277
1160	1134	1132	1088	1052	1035	1117	1080	1120	1067	1091	1115	1054	1123	1134	1057	1141	1228	1216	1131	1150	1144	1157	1149	1149	1188	1173	1156	1165	1223	1200	1179	1209	1191	1255	1154	1232	1187	1222	1225	1152	1219	1181	1253	1212	1166	1232	1220	1298	1269
1177	1112	1191	1134	1142	1049	1125	1055	1088	1039	1114	1154	1117	1124	1067	1158	1092	1132	1219	1182	1170	1100	1175	1164	1187	1184	1148	1166	1164	1168	1167	1205	1267	1164	1213	1220	1245	1185	1168	1187	1223	1204	1304	1316	1223	1191	1313	1276	1254	1285
1098	1129	1068	1127	1134	1062	1120	1146	1117	1066	1165	1100	1116	1142	1058	1138	1117	1157	1103	1146	1128	1175	1123	1149	1183	1206	1159	1147	1188	1179	1205	1267	1180	1200	1205	1198	1217	1199	1163	1168	1201	1197	1282	1229	1267	1268	1176	1200	1275	1295
1103	1120	1094	1171	1057	1142	1124	1113	1152	1142	1143	1163	1167	1162	1114	1125	1216	1177	1188	1153	1141	1187	1163	1159	1164	1212	1192	1202	1145	1211	1154	1253	1181	1143	1183	1201	1182	1213	1204	1143	1197	1229	1250	1234	1274	1193	1205	1139	1317	1279
1113	1133	1097	1117	1086	1134	1099	1129	1112	1151	1109	1159	1152	1201	1157	1113	1125	1202	1102	1227	1147	1172	1118	1130	1144	1161	1163	1184	1148	1160	1164	1192	1166	1153	1232	1185	1218	1168	1208	1211	1238	1261	1240	1199	1197	1180	1208	1163	1197	1236
1160	1112	1164	1174	1155	1132	1143	1180	1088	1170	1159	1119	1115	1154	1088	1165	1174	1157	1163	1162	1106	1185	1096	1140	1168	1175	1159	1155	1205	1212	1235	1179	1148	1122	1168	1191	1180	1147	1276	1230	1181	1226	1180	1229	1165	1289	1235	1184	1218	1172
1107	1113	1144	1106	1142	1119	1079	1187	1140	1072	1101	1121	1151	1092	1102	1175	1143	1175	1158	1139	1170	1178	1189	1213	1083	1268	1139	1172	1227	1216	1173	1169	1169	1137	1190	1165	1171	1185	1219	1239	1228	1208	1229	1209	1234	1214	1215	1198	1261	1281
1121	1039	1200	1165	1117	1134	1127	1105	1121	1103	1121	1108	1113	1161	1094	1101	1215	1172	1175	1092	1148	1171	1199	1192	1187	1166	1197	1225	1192	1126	1169	1168	1211	1181	1187	1109	1140	1184	1174	1227	1185	1196	1186	1199	1183	1236	1246	1272	1259	1317
1136	1071	1116	1191	1152	1116	1100	1128	1096	1132	1064	1173	1093	1066	1136	1123	1129	1148	1176	1140	1127	1158	1142	1201	1191	1211	1181	1234	1191	1184	1200	1227	1241	1300	1251	1182	1168	1218	1182	1210	1234	1170	1211	1173	1226	1279	1199	1252	1283	1314
1103	1083	1102	1062	1126	1129	1081	1174	1075	1090	1129	1068	1095	1081	1212	1105	1123	1153	1188	1176	1152	1181	1133	1198	1144	1109	1172	1178	1174	1151	1180	1231	1237	1225	1207	1201	1163	1123	1227	1266	1182	1282	1205	1192	1238	1260	1273	1290	1313	1233
1176	1078	1085	1090	1118	1123	1076	1073	1122	1118	1091	1121	1136	1102	1129	1150	1173	1122	1209	1115	1101	1232	1109	1205	1161	1175	1194	1188	1167	1121	1137	1228	1244	1189	1199	1209	1167	1178	1205	1214	1188	1215	1245	1226	1260	1230	1256	1297	1265	1296
1123	1125	1118	1084	1076	1095	1072	1153	1108	1137	1127	1154	1067	1123	1143	1190	1147	1168	1142	1099	1146	1137	1195	1187	1144	1162	1197	1142	1217	1195	1166	1243	1203	1270	1253	1246	1148	1163	1249	1167	1188	1200	1250	1180	1213	1233	1278	1292	1313	1316
1159	1117	1080	1105	1122	1025	1111	1091	1170	1143	1176	1153	1117	1117	1200	1095	1094	1214	1135	1179	1154	1182	1188	1171	1169	1145	1221	1215	1148	1156	1161	1214	1190	1252	1268	1270	1233	1179	1190	1229	1188	1183	1191	1256	1181	1193	1239	1306	1332	1298
1128	1050	1111	1086	1107	1095	1030	1090	1142	1178	1128	1164	1163	1119	1172	1219	1189	1201	1161	1141	1153	1189	1109	1180	1153	1194	1182	1210	1199	1135	1154	1201	1196	1260	1190	1217	1187	1248	1191	1207	1185	1214	1267	1266	1242	1239	1234	1295	1297	1272
1089	1086	1101	1113	1118	1086	1049	1060	1147	1120	1163	1160	1168	1171	1168	1183	1200	1164	1173	1171	1231	1091	1086	1159	1178	1177	1195	1282	1197	1204	1171	1156	1271	1289	1218	1256	1251	1211	1171	1224	1236	1165	1224	1162	1217	1290	1153	1248	1299	1240
1099	1130	1085	1104	1103	1053	998	1046	1148	1103	1123	1090	1142	1105	1113	1107	1192	1165	1095	1139	1167	1161	1199	1127	1181	1159	1100	1200	1162	1148	1213	1202	1227	1269	1221	1113	1162	1241	1163	1224	1297	1300	1255	1186	1188	1168	1231	1264	1264	1256
1084	1100	1114	1078	1141	1083	1111	1029	1113	1096	1043	1180	1141	1092	1145	1120	1205	1137	1107	1136	1167	1135	1182	1254	1190	1170	1123	1222	1239	1201	1202	1258	1242	1211	1236	1189	1223	1206	1184	1213	1191	1219	1217	1230	1220	1212	1282	1302	1231	1243
1113	1069	1145	1140	1100	1089	1133	1034	1124	1115	1082	1089	1133	1134	1138	1089	1159	1088	1141	1146	1113	1214	1105	1161	1154	1153	1229	1135	1149	1218	1206	1209	1218	1294	1267	1208	1272	1142	1167	1191	1241	1213	1267	1132	1164	1234	1236	1293	1309	1313
1114	1088	1095	1086	1122	1072	1064	1079	1081	1092	1071	1086	1065	1085	1155	1110	1161	1129	1170	1095	1141	1114	1200	1185	1166	1167	1152	1210	1126	1210	1177	1195	1187	1250	1203	1250	1206	1212	1204	1186	1223	1221	1220	1248	1132	1242	1235	1221	1241	1203
1096	1062	1114	1086	1086	1127	1076	1121	1116	1132	1139	1144	1082	1141	1131	1169	1187	1180	1083	1072	1157	1090	1096	1164	1186	1193	1151	1171	1152	1169	1200	1207	1231	1207	1205	1213	1244	1198	1228	1130	1243	1275	1188	1240	1204	1226	1271	1242	1193	1228
1073	1075	1087	1091	1108	1088	1086	1127	1086	1081	1075	1104	1145	1114	1100	1134	1173	1165	1167	1152	1107	1114	1130	1144	1170	1226	1078	1179	1156	1181	1199	1252	1159	1141	1207	1161	1226	1211	1201	1195	1175	1227	1190	1246	1186	1172	1273	1240	1178	1248
1120	1058	1115	1112	1019	1119	1077	1105	1147	1110	1095	1105	1118	1121	1146	1129	1163	1202	1150	1072	1150	1089	1127	1160	1192	1151	1201	1125	1172	1119	1153	1179	1221	1160	1118	1177	1173	1178	1191	1203	1169	1251	1158	1196	1212	1201	1218	1206	1222	1248
1054	1145	1095	1097	1058	1097	1104	1104	1109	1120	1077	1124	1067	1085	1066	1154	1143	1114	1147	1073	1093	1099	1155	1157	1133	1140	1204	1112	1166	1119	1170	1178	1155	1159	1171	1207	1279	1233	1187	1129	1164	1189	1216	1170	1235	1136	1210	1170	1184	1208
1030	1113	1029	1110	1112	1061	1090	1052	1094	1086	1068	1079	1110	1059	1116	1084	1107	1150	1159	1130	1130	1118	1133	1148	1181	1195	1187	1139	1110	1129	1172	1200	1156	1196	1154	1201	1275	1249	1166	1137	1220	1121	1162	1229	1226	1251	1196	1237	1250	1257
1022	1092	1113	1120	1077	1086	1036	1015	1097	1128	1114	1073	1054	1117	1104	1084	1126	1154	1166	1138	1064	1161	1168	1160	1123	1189	1183	1135	1165	1219	1209	1168	1202	1146	1169	1202	1217	1165	1178	1189	1155	1143	1179	1247	1213	1200	1224	1216	1183	1273
1089	1125	1066	1047	1056	1095	1055	1036	1055	1030	1109	1027	1067	1105	1047	1078	1143	1141	1087	1121	1116	1139	1211	1158	1214	1140	1175	1159	1218	1150	1179	1227	1152	1192	1151	1154	1172	1200	1170	1231	1219	1217	1240	1192	1252	1214	1321	1215	1248	1273
1134	1085	1095	1077	1109	1109	1047	1095	1024	1045	1014	1067	1072	1113	1096	1113	1136	1082	1124	1097	1102	1127	1106	1140	1161	1107	1149	1169	1118	1125	1158	1168	1129	1140	1139	1180	1208	1122	1162	1179	1177	1166	1165	1217	1171	1220	1240	1228	1183	1274
1115	1086	1132	1117	1079	1091	1045	1083	1079	1096	1003	1073	1059	1058	1083	1054	1096	1134	1170	1098	1110	1129	1117	1177	1163	1162	1110	1159	1132	1145	1128	1150	1160	1217	1185	1101	1176	1131	1158	1122	1162	1218	1208	1149	1280	1263	1318	1177	1167	1228
1136	1086	1081	1055	1098	1049	1053	1052	1023	1065	1012	1054	1130	1077	1068	1057	1074	1082	1207	1084	1127	1104	1087	1137	1129	1133	1107	1197	1099	1096	1137	1169	1131	1203	1166	1159	1187	1213	1150	1114	1168	1187	1255	1168	1217	1269	1259	1170	1198	1257
1106	1045	1029	1062	1109	1033	1134	1035	1044	1024	1062	1010	1047	1120	1086	1053	1100	1116	1158	1107	1123	1099	1102	1160	1132	1129	1163	1100	1154	1137	1152	1147	1251	1189	1134	1112	1098	1159	1123	1121	1192	1115	1232	1165	1190	1159	1113	1235	1168	1197
1074	1115	1093	1132	1091	1104	1065	1026	1042	1021	1065	1033	1048	1022	1042	1074	1138	1084	1176	1140	1143	1093	1104	1202	1102	1139	1195	1142	1128	1113	1212	1227	1199	1180	1120	1148	1166	1169	1178	1198	1130	1140	1250	1159	1218	1214	1162	1264	1176	1224
1111	1048	1087	1041	1026	1060	1045	1081	1059	1048	1067	1075	1085	1052	1052	1118	1084	1108	1058	1118	1051	1097	1056	1088	1205	1167	1138	1071	1111	1125	1141	1182	1180	1172	1173	1105	1181	1157	1089	1153	1124	1171	1196	1195	1173	1188	1196	1218	1259	1203
1083	1036	1095	1055	1039	1046	1099	1068	1072	1083	1086	1068	1123	1087	1026	1071	1082	1055	1093	1044	1127	1162	1073	1072	1109	1113	1183	1163	1093	1170	1149	1167	1183	1116	1188	1178	1131	1111	1160	1115	1159	1192	1165	1184	1171	1176	1190	1144	1237	1274
1079	1064	1060	1105	1068	1112	1060	1047	1097	1062	1108	1072	1054	1068	1068	1111	1108	1081	998	1084	1081	1089	1052	1103	1095	1051	1087	1198	1135	1252	1117	1126	1127	1205	1087	1233	1155	1112	1194	1131	1147	1176	1186	1244	1224	1210	1164	1221	1246	1143
1109	1083	1052	1099	1083	1173	1122	1056	1126	1080	1136	1112	999	1127	1078	1032	1067	1115	1086	1115	1135	1084	1139	1096	1120	1107	1103	1149	1135	1169	1111	1191	1119	1110	1181	1160	1198	1172	1135	1138	1192	1104	1215	1246	1194	1198	1203	1173	1172	1214
1123	1064	1049	1109	1029	1052	1096	1083	1096	1024	1135	1106	1055	1061	1043	1095	1053	1021	1027	1048	1115	1128	1143	1108	1141	1131	1120	1125	1141	1104	1174	1087	1144	1078	1169	1154	1095	1175	1116	1167	1120	1169	1147	1173	1183	1174	1229	1151	1237	1277
1094	1111	1062	1070	1043	1111	1000	1060	1030	1017	1036	1081	1156	1132	1086	1048	1117	1061	1111	1066	1125	1166	1119	1181	1135	1115	1084	1107	1110	1174	1149	1166	1144	1092	1167	1186	1142	1131	1164	1184	1130	1268	1221	1211	1193	1183	1206	1155	1195	1256
1102	1056	1100	1040	1029	1056	1067	1058	1062	1021	1050	1082	1042	1083	1024	1078	1072	1090	1135	1174	1085	1127	1138	1179	1141	1184	1141	1114	1156	1192	1158	1139	1200	1113	1118	1200	1183	1171	1210	1122	1169	1223	1208	1200	1132	1171	1228	1227	1220	1182
1085	1053	1011	1032	1041	1074	1031	1005	1071	1057	1064	1105	1088	1049	1049	1079	1069	1092	1058	1139	1116	1091	1122	1184	1199	1191	1182	1115	1124	1153	1115	1117	1165	1181	1193	1217	1154	1130	1088	1197	1193	1280	1189	1146	1138	1242	1221	1199	1213	1273
1073	988	1009	1016	1049	1036	1036	1070	1017	1076	1016	1097	1052	1071	1005	1060	1076	1090	1163	1072	1050	1084	1110	1154	1197	1092	1180	1147	1157	1093	1121	1123	1126	1184	1225	1152	1180	1163	1131	1201	1129	1198	1196	1181	1206	1236	1202	1187	1239	1188
1053	1021	1095	1018	1033	1024	1009	1060	1048	1035	1047	1095	1031	1050	1026	1082	1061	1044	1052	1133	1066	1106	1037	1211	1103	1103	1071	1145	1168	1189	1188	1208	1172	1185	1126	1145	1136	1156	1147	1109	1163	1195	1123	1207	1223	1180	1158	1167	1216	1137
1070	1040	1061	1041	1013	1008	1019	981	1020	1056	1029	1061	1062	1008	1068	1092	1056	1140	1107	1072	1091	1077	1007	1071	1079	1095	1156	1125	1186	1114	1170	1186	1173	1150	1105	1159	1132	1176	1191	1133	1148	1146	1229	1171	1122	1232	1185	1167	1167	1154
1034	1013	1055	1044	1046	967	1060	1024	1063	992	1027	1037	1043	1108	1001	1012	982	1123	1105	1098	1077	1074	1097	1065	1136	1080	1063	1143	1149	1164	1169	1173	1141	1134	1204	1129	1189	1206	1136	1097	1142	1189	1206	1120	1179	1160	1079	1204	1185	1216
1052	1056	1052	1027	1012	996	997	1084	1028	1043	1048	1034	1009	1061	1026	1048	1015	1029	1081	1098	1024	1146	1110	1086	1051	1107	1151	1162	1105	1123	1122	1123	1150	1137	1151	1163	1181	1224	1092	1170	1117	1127	1155	1187	1195	1081	1182	1054	1160	1225
1081	1114	1094	1048	970	931	997	1042	1073	1044	994	1038	1028	1032	1067	1080	1021	1071	1087	1046	1077	1079	1113	1131	1102	1052	1145	1159	1110	1095	1182	1179	1152	1110	1127	1133	1108	1145	1170	1118	1169	1119	1094	1180	1260	1188	1146	1154	1218	1194
1055	1095	1021	1064	1028	1031	998	1051	991	1019	1033	1012	965	1081	1000	1026	1081	1050	1133	1065	1035	1133	1046	1082	1087	1046	1107	1147	1174	1108	1169	1066	1098	1109	1157	1126	1125	1143	1126	1179	1129	1151	1187	1173	1105	1191	1201	1203	1174	1218
1084	1108	1088	1084	1035	1009	1041	1077	1015	1002	996	964	1046	1020	992	1060	1016	1056	1015	1025	1089	1064	1044	1125	1030	1040	1157	1092	1103	1095	1128	1135	1144	1117	1130	1174	1118	1152	1162	1104	1162	1059	1165	1242	1171	1129	1184	1282	1234	1108
1108	1105	1106	1107	1044	1047	1001	1018	1086	1019	1004	983	1018	1027	1002	1000	1037	1061	1032	1006	1091	1120	1068	1081	1077	1098	1086	1135	1112	1121	1066	1181	1073	1127	1160	1118	1143	1076	1149	1122	1149	1141	1175	1127	1126	1194	1171	1175	1201	1188
1041	1079	1116	1057	1051	1063	1046	1012	994	1051	1023	1063	966	1007	993	1061	1106	1095	1041	1055	1025	1047	1105	1078	1086	1114	1042	1136	1087	1133	1116	1144	1171	1141	1166	1155	1113	1130	1124	1117	1125	1098	1154	1146	1136	1123	1187	1174	1199	1192
1066	1076	1062	1072	1054	1015	1044	1015	1043	1052	1000	1002	975	1053	1043	1074	1049	1062	1007	1023	1132	1107	1070	1052	1073	1094	1073	1102	1099	1152	1135	1113	1103	1188	1132	1189	1129	1094	1120	1190	1141	1247	1197	1135	1185	1160	1168	1175	1234	1171
1070	1018	1077	1062	1058	1043	1035	995	1002	1034	1087	1030	1050	987	1050	1075	1081	1052	1034	970	1046	1012	1056	1091	1080	1078	1107	1110	1085	1092	1066	1176	1028	1143	1152	1134	1058	1125	1173	1147	1193	1201	1186	1183	1119	1183	1164	1154	1125	1218
1060	1012	1084	1097	1052	1048	1106	1072	1029	1071	1037	1055	1063	1018	1029	1062	1084	1056	1027	1061	1044	1064	1090	1111	1106	1110	1133	1067	1134	1094	1144	1084	1141	1080	1113	1170	1166	1072	1076	1109	1187	1161	1186	1196	1068	1158	1195	1176	1145	1151
976	974	1034	1025	1003	1018	1036	991	1029	1064	1003	1035	1032	1030	1044	1063	1060	1094	1026	1085	1110	1120	1127	1065	1118	1142	1120	1135	1091	1121	1115	1153	1188	1123	1100	1225	1208	1173	1187	1176	1192	1185	1156	1197	1082	1163	1176	1228	1165	1140
1034	995	1040	1056	1017	1040	1031	1025	1003	1036	1080	1031	1050	1020	1015	1067	1068	1113	1075	1075	1072	1081	1054	1095	1088	1099	1120	1131	1080	1174	1175	1147	1082	1154	1170	1163	1135	1146	1134	1110	1242	1173	1174	1184	1043	1128	1167	1112	1165	1143
1038	1016	1023	1040	1044	1098	1030	1005	1052	996	1019	1033	980	1014	1041	1085	1053	1075	1086	1086	1052	1123	1118	1139	1050	1114	1133	1108	1105	1162	1111	1127	1116	1107	1074	1170	1166	1104	1119	1180	1179	1178	1182	1153	1132	1106	1198	1144	1211	1189
1029	1068	1058	1000	1101	1029	1024	1017	943	1032	982	1030	1030	1037	1058	1052	1045	1136	1059	1065	1129	1124	1091	1150	1134	1126	1135	1090	1109	1162	1144	1099	1166	1138	1136	1190	1186	1193	1154	1190	1211	1174	1222	1183	1176	1190	1177	1218	1133	1158
1024	1046	1011	1001	1063	1088	1036	1009	1020	983	969	1083	1048	1040	1032	1037	1097	1058	1046	1018	1038	1119	1096	1104	1102	1031	1071	1109	1089	1107	1050	1142	1125	1094	1148	1122	1166	1105	1118	1109	1112	1136	1141	1042	1172	1102	1161	1117	1100	1189
994	1037	1017	1048	1057	1034	983	1021	939	1009	1006	1004	1049	991	1030	1017	1041	1038	1016	1089	1075	1042	1014	1093	1033	1107	1128	1083	1112	1088	1122	1054	1088	1092	1159	1189	1122	1107	1117	1103	1141	1203	1077	1110	1186	1115	1078	1176	1133	1159
1079	1064	1002	1068	1047	1026	1007	1007	1018	1004	1005	1090	1034	1029	1001	1034	1070	991	1005	1008	1028	1092	1106	1108	1042	1076	1078	1083	1111	1071	1072	1112	1114	1071	1116	1123	1168	1132	1078	1108	1137	1179	1076	1131	1093	1091	1102	1172	1162	1149
1062	1106	1043	1064	1037	973	1028	984	973	1064	1018	1060	1044	961	1024	1039	1010	1043	1039	1003	1009	1010	1042	1027	1125	1049	1063	1070	1089	1063	1107	1063	1112	1073	1120	1141	1099	1117	1090	1109	1101	1124	1166	1095	1132	1109	1117	1064	1180	1232
1088	1037	1034	1058	1024	1002	998	978	1016	1011	1060	984	1011	1055	1044	1037	1054	1018	1043	1033	1059	1183	1073	1077	1066	1042	1091	1138	1147	1107	1031	1076	1077	1142	1126	1072	1117	1072	1088	1152	1119	1120	1083	1044	1130	1066	1105	1158	1109	1193
1034	1060	1054	1020	1097	1042	1036	1015	1025	1052	1048	1015	1026	1005	1062	1004	1044	1047	1013	1099	1096	1019	1132	1104	1039	1063	1051	1123	1175	1096	1114	1075	1072	1057	1121	1082	1134	1100	1023	1069	1063	1091	1116	1116	1170	1087	1119	1109	1151	1092
1082	1040	1078	990	1034	1002	1019	1009	995	1028	1021	956	1000	1095	1017	1068	1121	1007	1007	1011	1061	994	1079	1127	1096	1079	1061	1100	1111	1141	1088	1043	1037	1110	1170	1121	1125	1064	1104	1120	1145	1122	1163	1124	1101	1129	1132	1168	1138	1107
1016	1023	985	1020	1026	1092	1050	988	1002	990	966	1014	987	1017	1085	1052	1060	1063	1088	1082	1060	1103	1064	1076	1032	1132	1109	1046	1126	1144	1128	1084	1094	1122	1174	1145	1110	1129	1079	1148	1146	1116	1142	1140	1145	1125	1156	1148	1161	1106
975	1027	1045	1070	1022	926	1076	1002	1028	1060	981	1032	1049	1008	1075	1049	1047	1098	1077	1048	1008	1124	1068	1133	1062	1095	1058	1025	1061	1139	1118	1096	1121	1185	1166	1140	1144	1152	1149	1146	1132	1126	1153	1130	1073	1110	1057	1162	1148	1155
1035	1021	994	1012	986	1034	1049	1049	1095	1042	983	1021	1019	1030	997	1114	1066	1103	1086	1065	1029	1057	1107	1058	1136	1080	1070	1112	1042	1143	1164	1081	1161	1134	1146	1151	1145	1164	1100	1069	1089	1112	1111	1132	1099	1109	1110	1140	1163	1133
987	1017	972	943	973	968	1059	985	1001	1018	1031	1055	1029	1036	1018	1055	1103	1021	1040	1093	1051	1051	1106	1094	1102	1106	1045	1067	1095	1148	1106	1109	1111	1121	1158	1141	1116	1098	1159	1075	1145	1145	1121	1136	1129	1181	1059	1133	1085	1079
1016	1011	1039	1000	946	1003	915	977	964	1038	1005	958	1056	1024	1045	1043	1049	992	1031	1030	1066	1081	992	1016	1060	1064	1097	1066	1123	1042	1129	1149	1103	1131	1136	1112	1101	1073	1137	1081	1179	1055	1089	1137	1164	1185	1124	1172	1223	1123
968	967	941	982	973	943	999	976	961	1025	1044	1006	1019	957	1111	1085	1058	1011	993	1110	1061	1026	1038	1054	1119	1101	1079	1077	1074	1072	1093	1164	1125	1149	1187	1134	1112	1084	1089	1080	1140	1151	1083	1185	1143	1150	1115	1147	1146	1136
968	1030	955	1015	951	963	1030	987	1015	1004	1020	1037	1006	954	1051	1045	1049	1069	1021	1128	1020	1003	1113	1062	1021	1065	1059	1086	1073	1121	1120	1127	1114	1007	1108	1013	1059	1200	1131	1107	1080	1121	1157	1107	1144	1084	1089	1107	1118	1080
1018	984	992	992	972	954	972	962	979	965	1015	1021	1052	1000	1069	989	1037	1055	1045	1039	1072	1115	1030	1042	1045	1037	1109	1075	1049	1093	1109	1102	1103	1084	1121	1155	1077	1132	1072	1012	1054	1075	1085	1125	1018	1122	1087	1117	1116	1132
994	980	1014	1042	993	1045	967	969	968	1049	1001	1004	947	1008	982	998	1021	993	1047	1019	1019	983	1082	1057	1051	1058	1004	1068	1067	1087	1052	1128	1082	1062	1057	1148	1082	1074	1036	1062	1020	1082	1100	1116	1047	1153	1111	1094	1108	1188
1071	1014	1034	1000	994	926	941	990	931	935	1034	1002	940	947	1075	1023	1052	1035	992	1098	1011	1012	1052	1023	1102	1052	965	1018	1047	1041	1117	1130	1076	1072	1096	1093	1122	1099	1048	1070	1098	1076	1076	1071	1106	1104	1062	1128	1180	1086
956	1015	991	969	951	987	940	934	977	929	1030	982	979	922	968	1014	1043	1013	1019	1004	1056	1024	942	1083	1074	1046	1058	1054	1063	1137	1102	1054	1022	1067	1079	1066	1106	1064	1077	1104	1064	1068	1089	1046	1063	1062	1074	1093	1173	1092
1048	947	1013	1014	1037	942	998	938	904	954	1045	976	1013	930	937	954	989	1049	990	980	957	1002	1009	998	1010	1056	1082	1041	1068	1104	1063	1069	984	1118	1119	1058	1094	1101	1073	1023	1033	1067	1040	983	1102	1090	1080	1086	1071	1105
954	949	971	961	960	975	948	1007	929	992	1011	959	985	960	972	997	956	994	971	1015	982	970	1060	1050	1081	1044	1015	987	961	1154	1054	1024	1003	1098	1050	1074	1090	1126	1007	1045	1090	1070	1034	992	1076	1058	1049	1104	1079	1077
1003	1015	925	919	938	913	1006	922	904	974	928	929	1002	971	956	952	969	979	1027	1005	1001	1002	980	991	1055	1005	1024	1065	1050	1085	1136	1054	1045	1069	1106	1068	1052	1002	1074	1049	1035	1033	1062	1099	1137	1057	1058	1088	1031	1107
987	949	960	876	965	927	925	943	896	932	930	978	952	943	977	1034	947	959	1047	1033	1057	974	1009	1007	1042	1082	1056	1041	1063	1100	1076	1049	1058	1088	1131	1091	1021	1084	1128	1105	1046	1026	1042	1097	1125	1085	1081	1083	1088	969
971	993	999	958	932	870	990	942	932	886	917	1011	915	928	837	964	1004	928	1020	1025	966	1027	984	1022	1026	1077	987	1041	1038	1080	1113	1048	1092	1097	1090	1042	1007	1075	1102	1087	1071	1001	999	1093	1069	1102	1038	1093	1052	1075
916	886	931	927	895	910	923	916	949	903	916	962	937	946	978	951	923	940	1009	1010	976	1018	977	1040	1009	1016	987	975	1017	1122	1022	1013	1039	1077	1042	1050	1046	1053	1009	1058	1001	1086	1054	1070	1098	1095	1057	1027	1072	1026
943	956	926	933	874	923	970	888	926	891	838	951	941	973	937	939	946	1007	924	1015	995	1040	1013	1008	968	1004	1039	1017	1028	1044	1057	1040	1034	1046	1073	1087	1040	1087	1025	1124	1084	1080	1038	1042	1095	1120	1108	1078	1004	1030
969	916	954	900	869	932	909	906	919	872	897	913	948	914	997	943	923	964	964	959	1002	988	1037	1051	1047	1015	1010	1010	1068	1076	932	1051	1035	1059	1045	1025	1018	1104	1054	1112	1059	1147	1081	1059	1072	1074	1142	989	1112	1067
963	895	944	931	948	907	913	907	918	902	922	886	901	956	967	925	944	959	1020	980	1000	934	1075	1042	1083	982	1024	1041	1010	1038	984	995	1021	1057	1059	1079	1066	1086	1152	1075	1108	1027	1077	1024	1013	1104	1116	1041	1079	1064
944	897	995	901	864	836	894	981	959	914	891	882	941	935	938	954	931	982	1039	924	1034	929	1008	1034	1079	1076	1004	1049	1047	1011	961	1035	1105	1032	1055	1047	1067	1099	1072	1066	1108	1119	1039	1063	1113	1095	1104	1117	1080	1065
918	860	889	926	870	860	858	951	908	924	861	940	934	980	932	912	963	938	1000	1024	984	1035	990	1054	1009	1026	1071	1053	1101	990	1046	1052	1090	1048	1065	1050	1082	1079	1115	1066	1044	1062	1111	1136	1096	1067	1118	1106	1071	1108
910	910	951	917	890	870	881	939	927	884	907	958	930	947	947	985	955	939	1014	1016	980	1003	985	1094	1045	936	1048	1044	1040	1018	1131	1033	1105	1068	1056	1103	1148	1077	1091	1088	1059	1105	1039	1048	1163	1129	1180	1145	1109	1158
921	889	918	935	863	848	854	919	867	881	926	927	936	976	959	929	934	945	1010	1006	1004	960	940	1040	1074	1045	1014	1066	1105	995	1054	1061	1087	1098	1121	1052	1078	1045	1083	1139	1138	1083	1094	1084	1009	1078	1184	1108	1084	1040
884	847	901	904	895	860	849	929	946	908	883	892	977	865	946	955	947	982	954	1022	982	949	980	1029	1036	1029	938	995	1002	1036	1052	1048	1091	1069	1045	1041	1046	1034	1093	1073	1077	1068	1082	1013	1027	1077	1122	1135	1114	1044
892	861	916	928	833	882	924	881	879	870	890	879	929	945	952	984	945	965	994	948	988	990	941	969	959	1010	1076	1055	1069	944	1006	1051	1103	1053	1054	1050	1104	1021	1065	1118	1064	1107	1022	1047	1079	1071	1130	1170	1099	1127
903	863	923	887	924	857	866	910	918	929	915	888	915	903	925	987	945	938	957	956	968	1018	1019	941	977	1054	1019	1018	1092	988	997	1065	1090	1110	1036	1068	1063	1068	1021	1026	1002	1138	1099	1007	1002	1021	1074	1061	1081	1030
904	893	926	903	893	922	881	944	831	875	844	913	924	916	906	991	997	925	943	964	974	919	998	973	992	992	992	1035	1013	1047	998	1058	1029	1068	1058	1042	1078	1051	1051	1035	1038	1008	1078	1056	1030	1015	1083	1068	1093	1076
922	906	867	923	904	927	922	896	931	909	866	930	866	956	989	954	933	925	931	1014	977	1002	998	978	1004	1000	1020	1041	1050	1006	1000	961	1078	1000	1054	1048	1051	1005	1040	1030	1082	1044	1089	1053	1084	1024	1080	1098	1048	1068
885	869	865	928	956	918	904	873	936	834	876	931	920	912	946	965	966	952	955	983	927	981	997	1016	984	932	1051	1010	992	927	946	1010	1047	1051	1006	1010	1048	1059	1021	1004	1067	1004	1120	1060	1074	1021	1117	1067	1048	1047
911	860	898	926	946	924	875	935	916	949	939	911	912	930	943	964	932	919	973	958	996	995	1043	972	1055	1022	1022	1054	1002	987	1003	1067	1045	1049	992	1024	1053	1091	1086	1017	1079	1083	1037	986	1035	1009	1062	1096	1053	1033
866	872	863	869	938	919	850	893	937	934	864	918	902	948	983	970	928	1004	951	1009	969	1097	1013	1014	997	966	974	1069	1000	994	1025	964	1044	1012	1043	1015	1048	1081	1088	1019	1044	1023	1021	1108	1045	1015	1049	1089	1029	1007
851	881	878	955	856	931	881	908	929	831	931	901	977	839	951	995	977	961	980	983	1010	980	1009	988	940	924	1050	1041	941	1027	994	1014	1028	1060	1082	1088	1035	1037	1030	1074	1056	1060	1087	1054	1088	1039	1021	1093	1060	1075
910	885	885	893	946	878	842	827	853	938	907	939	869	909	898	970	954	980	1031	937	999	950	951	960	933	977	1054	1051	1031	1007	968	1076	1019	969	1036	1069	1027	1036	999	1064	1002	1058	989	1048	1036	1036	1034	1070	1082	1117
860	868	905	919	892	884	839	824	860	907	938	935	941	895	941	983	941	971	942	922	920	908	1014	977	1042	986	1063	976	977	1024	953	1028	990	1018	997	969	990	1048	1024	1000	1054	1048	1096	1062	1031	1016	1033	1074	1085	1069
838	850	868	871	950	910	821	866	865	938	999	922	913	874	927	945	974	970	963	965	961	975	1013	1036	1012	964	962	978	985	1060	989	996	1035	1015	1052	1037	1029	1062	995	1045	1066	1019	1025	1136	1058	1044	1013	1080	1130	1108
895	869	910	929	884	887	883	882	878	918	943	882	984	956	968	892	962	1005	968	959	970	978	953	1030	1001	976	938	945	1007	1015	1026	1012	989	974	1037	992	1042	987	1059	1002	1025	1089	1020	1051	1071	1027	999	1048	1050	1051
945	896	915	917	975	885	879	882	911	897	894	868	964	906	898	906	956	966	988	950	914	977	994	1014	927	962	1007	1000	964	961	1011	998	1034	1018	1040	1027	983	1070	1053	970	1015	1029	1023	1070	1057	1016	1008	1082	998	1017
873	927	884	932	934	906	900	903	878	978	869	927	934	957	888	897	920	998	973	951	906	909	957	1012	1014	953	1075	1009	983	940	985	1061	1071	1062	1030	982	1052	1099	1074	1032	1019	1023	1042	1078	1072	1044	1067	1046	1084	1056
881	925	914	889	1034	894	913	936	879	930	892	971	923	999	901	947	959	1010	949	991	952	963	1006	961	1009	999	1005	1058	931	978	989	1026	1009	961	970	1014	1038	1029	1042	1025	1034	1026	1080	1084	1129	1085	989	1013	1042	1036
924	926	904	917	922	896	924	916	865	922	890	960	981	1008	960	952	971	967	1033	947	996	921	973	951	999	1039	991	983	1004	977	1056	1035	1007	1034	1045	1002	1109	1053	1059	1007	1054	1046	1120	1124	1095	1042	1041	1071	1076	1036
915	898	939	941	946	886	936	846	901	981	867	878	928	923	880	892	988	947	987	961	1029	937	956	1048	974	951	955	989	1025	1015	979	946	949	966	1041	986	1012	1076	1065	1065	1028	1007	1021	1062	1030	1084	942	1027	1022	1055
930	935	968	935	903	857	893	865	925	905	895	930	961	962	898	972	933	943	994	1017	968	993	939	1001	1009	1039	1055	1029	1040	930	1027	940	984	1003	930	1021	1027	1053	1075	1061	1004	1011	975	1064	1151	1072	1031	1091	976	1048
930	924	900	959	891	901	899	941	953	968	955	863	970	911	936	906	920	945	954	969	987	1025	910	1019	1025	1006	1022	990	1006	964	1026	960	996	1094	981	971	968	1020	1039	1103	956	1008	945	1084	1033	1042	998	1050	1061	1062
963	905	962	973	941	891	880	898	938	953	894	844	886	902	926	942	1013	995	969	970	916	1000	954	986	1004	1006	998	983	1044	984	958	997	1004	1004	995	968	994	1011	1019	1064	991	952	1024	1048	1084	1072	1015	1045	1008	1028
962	933	961	895	900	886	925	893	956	920	924	928	919	977	936	940	985	975	998	982	970	961	996	953	1037	945	1006	987	916	962	997	1066	965	987	931	979	1042	972	1004	1105	1009	961	1036	1044	1031	1070	1020	1013	1020	1041
903	935	970	967	926	863	869	959	907	891	949	920	888	882	884	964	974	997	955	968	944	1011	945	997	998	961	923	1004	1002	1034	986	971	973	1042	1035	982	991	1000	1034	1005	1065	1044	1051	1006	1087	1064	1009	999	1058	1030
922	860	955	958	867	956	842	886	918	947	876	930	937	882	956	905	906	956	948	964	948	939	962	993	958	936	941	980	1044	990	1014	862	986	964	1051	1000	959	1013	1004	1042	1036	952	1074	931	1121	1094	1036	1065	977	1012
843	857	956	907	923	928	929	896	916	893	858	892	933	913	892	921	976	977	966	953	946	963	945	945	1022	964	1004	970	941	1005	1044	973	1037	1029	1077	970	1004	1018	1026	1001	1030	1031	1013	1072	1096	1036	1068	1007	1085	1097
930	934	935	941	963	884	904	857	880	856	918	876	949	926	935	925	940	933	952	917	955	1060	901	974	930	973	993	991	1021	950	989	1028	978	1047	1057	1050	994	960	981	982	1007	1020	1018	1032	1083	1061	1012	1014	1052	1036
953	869	906	898	929	969	910	929	923	891	918	880	928	912	932	929	921	925	956	896	948	1040	971	912	953	969	1012	1004	952	973	964	959	1057	975	1038	996	984	1017	1068	986	987	969	982	988	1040	1040	1006	1001	1005	1058
975	910	900	909	983	968	967	885	898	897	963	930	912	899	910	904	920	906	903	967	944	945	978	977	912	922	1000	985	971	969	1004	960	982	967	956	1019	1000	992	966	1003	1023	972	992	1080	1031	1051	983	997	999	1028
942	928	928	898	898	903	942	897	863	877	889	908	860	945	880	906	943	952	936	958	968	983	949	937	922	915	963	971	990	988	1018	987	983	996	995	1021	995	1041	991	970	982	981	1025	1002	1055	982	1050	1019	1037	1061
894	884	956	912	956	922	901	886	916	938	932	945	934	886	911	948	935	931	897	879	959	968	971	984	983	950	935	981	916	1005	1022	996	1030	1006	1032	1032	1004	961	1039	1015	987	1032	1017	1001	966	1035	1039	1029	1008	1074
900	923	919	877	895	931	860	840	898	965	972	902	881	939	892	878	919	975	961	900	904	932	923	989	981	977	946	914	905	1000	965	1033	867	945	922	1015	1016	990	1010	1065	999	955	1033	990	1013	1025	1038	1002	1006	984
971	841	908	904	907	896	978	913	893	921	869	841	924	887	899	831	954	979	934	902	921	921	938	938	902	941	934	987	955	945	993	966	1004	908	948	1030	999	966	1013	1002	987	951	985	991	1010	1027	1054	988	1019	1071
881	849	862	907	900	905	872	910	892	903	868	928	931	924	919	922	933	952	931	942	930	953	946	967	959	1007	918	926	1012	978	967	936	937	957	932	951	931	1039	1047	991	990	980	998	1028	1048	1012	1004	953	961	1017
948	900	942	931	869	865	889	828	862	915	971	832	958	886	973	916	921	880	894	943	914	944	965	1030	915	959	992	925	927	935	937	989	887	928	990	994	986	992	1014	950	988	969	1003	1001	1016	1012	1001	990	1004	1031
981	893	909	936	867	812	868	868	874	877	857	865	911	847	866	893	892	882	839	898	826	898	902	932	931	937	922	970	913	952	977	996	950	973	1006	987	990	969	1012	998	936	1032	965	1023	1009	1024	983	951	975	1023
951	849	948	962	873	880	903	899	889	877	885	837	864	875	862	913	919	886	928	916	947	898	911	934	916	832	931	911	946	923	979	949	961	943	1031	1001	995	966	991	1036	949	1027	957	1051	1026	1001	1031	947	978	999
893	894	904	910	917	872	854	849	838	841	857	857	900	934	953	944	909	916	940	957	936	917	891	897	946	944	931	950	973	927	931	940	978	956	994	966	984	994	946	1025	1001	982	988	1016	1021	982	1019	981	954	985
897	833	874	914	905	843	851	857	864	932	876	894	924	890	877	876	815	863	884	882	871	924	879	887	896	959	874	962	934	942	867	946	987	935	1009	946	955	925	1062	959	992	1010	952	1042	989	1043	993	1021	945	1041
924	863	829	934	886	827	776	843	810	869	872	822	811	858	871	880	887	869	864	934	852	870	880	872	890	859	922	1018	980	935	928	935	901	967	984	985	954	1000	966	1006	932	1004	1019	1006	1078	1023	1034	898	993	1015
911	881	889	898	857	881	803	836	811	793	878	850	896	847	864	879	956	916	959	957	958	965	916	929	898	898	871	975	996	968	957	965	946	971	1005	980	935	959	1012	959	980	984	978	981	997	994	1004	991	953	978
895	842	862	857	875	838	838	799	858	855	929	821	830	880	879	863	907	894	924	862	920	913	997	986	1007	923	883	891	960	1009	939	934	989	899	1001	958	965	971	973	977	1045	1025	1029	948	947	1025	928	990	1009	983
894	827	859	839	887	866	800	821	815	804	870	840	878	839	854	839	820	871	897	888	877	865	911	897	933	1053	865	883	912	952	997	911	973	945	1033	942	979	995	957	976	935	927	992	985	990	1005	995	1043	957	1018
887	802	853	898	834	854	824	801	860	848	886	859	878	867	809	877	822	926	917	892	895	855	823	899	916	910	903	943	945	922	985	901	915	987	922	915	931	924	946	911	1007	978	942	975	980	1010	999	976	942	1029
929	887	885	850	845	904	826	864	825	858	821	885	847	801	842	827	859	888	871	920	934	901	902	930	906	936	920	927	975	1061	954	953	920	924	1044	983	955	907	971	957	1006	929	1024	1004	994	950	994	978	1022	1021
911	843	819	785	854	861	836	790	813	889	813	782	795	845	856	891	807	852	904	943	890	863	939	897	945	887	879	955	961	983	962	973	923	895	938	952	995	933	903	973	951	944	959	990	980	1000	945	983	939	987
921	832	787	834	872	916	842	895	923	899	820	797	812	842	922	931	866	979	974	917	957	937	925	1017	912	906	925	867	910	932	1011	956	894	943	885	941	924	969	896	957	977	913	923	1010	978	1004	962	952	1007	957
963	833	847	799	826	815	861	869	863	773	787	857	894	949	927	1027	972	999	940	986	941	946	933	913	897	938	946	878	896	977	997	942	952	941	934	976	907	925	871	966	986	927	917	950	954	965	1027	923	966	958
868	826	817	857	863	830	779	830	785	810	862	897	1025	1069	982	1066	954	970	940	946	953	913	968	956	927	937	972	892	901	918	940	911	989	942	957	926	987	967	879	915	970	963	924	968	975	1010	958	1020	941	907
835	801	853	830	782	819	797	777	817	851	947	966	999	975	936	881	902	790	888	900	842	908	872	921	952	1039	933	910	933	919	947	928	905	928	997	976	925	960	870	939	957	968	953	946	950	937	976	953	917	946
807	851	845	788	838	785	810	793	788	914	979	927	962	899	855	792	766	754	831	841	842	864	892	888	962	939	966	908	955	954	958	864	904	919	971	989	918	902	966	931	959	950	926	936	918	951	947	957	941	1003
793	889	884	787	790	796	848	832	842	929	999	939	854	796	747	776	726	722	709	802	744	831	845	850	976	864	967	898	852	916	901	924	870	894	925	925	942	914	956	952	923	962	962	940	913	958	953	939	951	1012
858	889	863	805	807	821	832	848	917	968	920	871	788	777	715	715	723	731	764	728	637	714	784	841	896	931	968	883	898	911	914	918	895	930	899	995	956	942	912	919	931	997	974	950	964	998	930	940	920	1038
860	833	850	744	802	807	864	867	885	946	901	832	733	713	717	728	758	784	751	738	696	681	746	843	930	877	958	923	933	920	897	846	860	925	969	951	897	918	971	922	995	928	955	959	951	961	941	938	952	980
857	923	799	867	822	819	860	912	909	866	848	799	739	687	741	748	792	794	816	816	746	750	748	806	872	923	926	910	917	951	862	846	867	941	964	906	967	907	875	933	948	917	922	955	963	936	884	1007	927	981
878	859	859	847	841	886	904	877	908	833	820	767	688	705	746	812	789	884	819	784	771	741	706	722	823	939	931	946	893	893	926	932	861	912	927	954	941	881	890	985	944	921	1011	921	968	966	920	891	925	967
897	870	844	877	833	852	902	879	929	852	806	745	713	711	774	800	801	902	820	821	793	728	724	755	794	915	915	876	858	902	950	936	905	899	963	877	907	961	941	934	928	935	898	956	1033	931	925	950	928	971
889	907	885	822	796	882	937	908	926	831	808	766	735	729	713	812	822	832	872	862	754	727	758	754	816	843	1002	891	922	890	938	935	904	962	861	953	925	930	959	871	902	896	933	986	968	947	922	974	970	938
845	911	858	819	765	856	891	931	864	807	821	763	754	724	724	798	841	857	793	857	762	726	721	696	838	938	989	907	875	872	948	905	912	924	937	918	915	896	915	866	964	884	929	959	1010	942	953	972	963	959
847	867	827	829	790	846	883	860	851	858	843	815	727	748	768	765	821	771	784	758	735	722	677	726	832	973	982	890	913	904	908	892	892	911	937	888	874	983	935	905	961	946	956	920	944	952	959	1044	985	934
858	833	828	787	766	807	830	956	847	891	783	825	775	702	722	750	699	765	680	700	705	754	756	799	917	1044	992	935	841	883	881	872	899	991	954	856	929	943	889	885	967	939	918	933	1041	964	952	983	1042	929
878	828	859	830	818	793	832	885	904	875	875	815	789	768	726	688	716	696	703	674	698	742	762	831	893	1018	958	944	865	882	885	874	905	951	869	874	904	914	866	931	939	992	947	947	966	972	1000	992	992	992
865	821	869	815	823	825	884	825	884	870	827	860	842	759	759	760	731	696	711	670	776	807	873	843	1004	958	924	873	817	868	871	835	891	993	874	845	883	923	955	981	905	926	1001	974	928	899	900	928	1005	939
878	859	854	872	803	807	855	893	870	842	896	794	868	841	803	829	745	770	795	779	823	909	958	927	942	989	899	842	856	900	871	895	943	939	832	930	925	909	865	883	943	944	905	968	932	992	967	988	1023	972
890	872	843	888	866	824	831	794	879	890	884	933	891	844	922	892	897	885	921	911	982	984	1007	934	1016	839	872	822	837	852	823	883	883	854	825	903	884	875	918	936	890	927	913	912	969	954	882	934	955	959
843	869	858	845	915	829	791	771	921	852	902	856	828	947	910	863	885	916	1024	1002	1000	1001	1007	930	837	845	839	823	859	886	912	883	924	851	901	932	872	879	948	880	881	883	960	933	957	911	945	889	949	996
830	860	850	845	877	873	779	845	870	939	889	864	859	899	901	933	936	943	993	936	961	1016	878	880	856	790	841	946	914	846	860	886	863	843	905	902	845	868	916	917	903	897	936	921	986	919	893	919	928	984
893	769	837	844	827	854	883	791	834	892	816	892	889	919	920	898	871	933	914	890	824	846	838	792	804	818	904	959	875	938	867	888	840	822	976	902	885	908	896	893	911	917	857	923	946	933	912	934	935	955
873	795	859	881	818	879	823	843	784	847	852	870	940	902	922	905	825	880	874	850	782	793	809	861	845	856	908	903	876	831	840	879	814	926	920	888	904	884	922	902	881	978	918	942	871	924	908	931	1008	953
830	829	795	805	854	884	892	878	823	842	825	800	827	876	866	878	811	851	822	846	823	817	822	899	850	872	799	913	862	839	838	835	912	858	885	869	919	915	893	900	914	904	908	885	927	962	949	951	994	915
887	786	832	871	795	828	894	893	837	854	917	847	821	817	834	830	879	884	841	869	883	812	862	877	839	893	919	813	819	839	835	878	966	874	793	897	862	834	911	915	892	960	881	945	882	939	833	949	951	900
823	801	883	855	849	823	841	861	923	892	945	861	815	833	882	928	832	800	813	844	905	818	792	820	928	871	866	869	868	824	870	866	882	786	811	849	853	840	911	823	874	926	939	893	880	987	864	873	884	888
826	791	815	860	849	868	791	838	791	852	880	919	910	884	814	841	873	830	831	881	852	890	857	813	851	861	855	876	873	923	889	869	846	858	873	895	901	878	891	848	897	959	889	862	923	860	929	905	907	914
896	772	820	794	859	826	824	782	808	766	828	908	837	899	911	912	917	874	846	864	893	821	804	838	844	860	835	896	945	909	879	786	826	870	885	870	908	897	858	853	895	926	968	910	936	896	862	870	914	928
830	850	810	841	855	821	847	924	785	832	811	849	770	797	879	909	846	818	809	861	843	863	825	818	902	844	901	887	875	857	848	911	883	884	893	855	901	864	848	916	894	910	924	927	949	899	898	898	893	892
817	894	812	833	861	826	809	771	844	797	843	874	786	821	818	853	885	831	778	817	781	876	848	861	932	862	860	836	836	845	896	858	870	864	899	856	865	885	973	885	893	887	922	895	936	894	910	931	920	856
811	829	859	921	799	799	773	837	811	808	851	857	889	879	807	853	855	836	856	841	850	853	847	830	896	873	825	840	867	901	860	861	875	857	792	896	860	933	909	881	859	924	937	929	931	944	915	864	942	898
837	806	829	775	836	836	756	815	761	796	785	829	809	833	808	846	863	845	851	839	825	848	833	871	839	766	953	902	878	885	792	871	894	940	804	851	882	885	891	886	882	904	963	958	871	867	888	947	891	877
845	790	842	800	787	827	757	843	855	807	801	802	855	846	783	849	797	855	832	808	788	799	787	838	845	862	884	854	838	865	800	879	866	860	880	880	873	924	879	954	871	893	922	867	856	912	894	943	927	883
848	800	866	917	822	855	823	800	794	814	762	847	820	850	834	851	814	775	845	828	805	830	880	825	789	879	858	872	845	887	878	881	823	865	825	899	846	884	872	896	859	928	915	929	925	884	971	903	955	964
854	851	801	820	819	839	888	805	800	781	809	812	862	813	840	890	841	824	849	810	845	778	817	835	836	862	824	847	875	874	842	851	877	805	862	879	898	894	867	893	908	935	912	902	881	916	877	927	873	927
805	792	793	830	839	815	816	810	789	836	820	800	819	784	806	834	833	825	813	804	817	820	870	769	847	825	850	863	872	850	816	857	837	848	848	869	881	925	827	936	902	889	913	876	938	924	877	881	888	867
832	763	839	792	821	818	759	812	755	774	811	785	793	816	765	788	812	844	850	808	779	770	805	793	792	801	832	852	820	850	852	876	847	828	867	839	794	917	886	864	830	931	846	901	934	897	902	965	868	936
824	819	857	862	859	816	794	860	818	782	785	843	816	852	800	772	796	824	857	798	814	750	783	838	822	841	810	824	848	847	850	818	842	883	867	902	892	908	863	848	880	842	934	981	884	943	951	901	950	873
856	830	817	832	784	853	863	819	805	816	761	804	784	781	748	827	750	809	797	813	751	742	791	840	844	857	789	885	879	847	841	846	888	856	870	856	879	879	901	881	867	948	907	851	949	901	927	938	882	876
813	824	775	861	812	871	824	808	753	789	786	817	809	799	741	815	809	842	842	861	807	796	856	799	862	875	834	821	865	868	875	815	833	858	855	866	896	841	850	876	888	867	847	928	858	872	864	899	959	898
819	819	760	785	798	800	847	798	841	789	785	786	787	767	758	834	834	735	818	848	786	815	781	752	841	838	812	814	820	832	838	811	854	857	901	815	846	878	896	855	916	870	931	875	866	979	868	928	908	911
800	799	846	797	850	786	757	751	779	853	762	774	792	818	859	823	791	772	789	845	796	748	857	861	882	834	833	826	821	829	812	868	837	865	881	908	845	881	908	882	825	872	825	884	895	880	885	917	910	921
865	835	771	915	802	836	766	818	769	807	738	821	768	790	823	786	862	819	774	824	800	816	759	782	800	814	902	842	794	913	817	805	835	826	853	860	837	867	919	825	889	885	876	903	912	864	899	911	852	920
815	736	823	810	866	845	809	720	780	792	824	810	845	820	812	840	806	790	772	780	821	800	821	813	792	821	845	842	773	804	842	877	851	840	859	909	953	826	872	869	931	838	841	876	892	917	841	908	899	891
821	785	779	798	800	781	825	784	826	821	774	797	787	793	824	860	797	776	765	823	806	816	782	824	850	868	869	846	850	821	820	836	915	879	889	882	871	847	846	876	877	859	896	893	885	901	925	924	902	949
764	757	804	837	818	784	794	793	763	820	795	803	816	822	766	755	811	786	798	824	783	805	864	832	853	865	833	828	807	886	826	885	853	868	852	846	835	922	840	848	841	892	902	891	933	846	902	919	917	966
757	817	816	820	808	751	839	788	807	744	788	777	806	799	801	842	843	809	799	790	873	862	863	787	842	847	885	896	888	841	871	817	848	855	839	889	911	829	878	855	863	832	923	913	926	927	875	960	913	923
793	779	805	824	732	766	766	800	801	845	785	804	788	814	782	870	823	769	850	786	827	827	793	888	783	852	908	852	915	856	892	856	871	871	892	895	824	848	842	881	899	850	895	900	906	898	897	933	913	930
842	793	780	784	819	811	776	762	727	779	788	798	758	818	831	860	779	814	826	815	841	848	865	832	800	856	850	906	862	791	845	844	911	835	850	921	860	886	832	892	868	890	912	879	949	925	891	892	912	950
764	743	762	796	816	757	763	834	822	790	762	766	769	786	805	822	781	758	793	811	874	833	823	845	866	809	867	876	831	828	838	865	848	891	839	862	877	906	837	867	861	892	845	910	880	880	902	920	869	861
830	687	807	756	795	775	737	744	793	790	829	773	777	736	826	787	779	789	775	860	822	825	842	835	817	829	860	817	814	845	861	819	856	887	884	882	844	825	904	860	830	880	886	842	876	894	936	837	895	904
786	793	769	799	820	724	744	726	725	735	772	756	779	801	745	776	848	810	819	852	827	833	861	882	879	835	837	819	830	888	872	856	885	883	903	885	876	881	835	854	861	912	885	872	913	942	875	834	887	886
788	754	786	808	766	753	740	760	779	730	820	750	781	790	830	726	790	779	812	788	881	810	761	896	811	870	796	803	849	849	890	843	890	916	895	873	850	848	830	869	873	884	887	905	873	930	870	840	886	884
824	765	759	755	733	707	729	762	731	731	765	753	769	718	772	755	840	796	821	856	800	810	848	852	850	856	784	870	849	873	882	920	811	926	832	926	890	890	839	817	872	907	867	873	887	910	895	876	902	880
764	761	781	789	786	764	736	762	771	717	761	762	750	749	796	773	750	815	772	821	805	795	830	810	881	826	841	851	791	823	902	851	843	856	847	911	841	885	854	838	863	863	929	847	870	913	824	876	854	870
782	793	776	813	750	752	766	730	784	788	711	769	768	790	780	727	771	802	779	803	826	817	825	836	861	825	808	797	794	811	807	805	875	832	839	857	876	797	874	832	840	819	849	888	846	861	902	898	903	884
770	813	771	788	765	769	753	744	690	723	724	722	778	804	795	776	774	770	793	840	790	793	797	819	808	764	814	877	771	824	773	832	842	837	845	884	835	839	784	801	765	806	866	893	809	816	822	890	904	906
796	748	829	827	826	786	766	746	750	724	781	751	795	740	766	730	812	744	830	790	801	784	792	836	777	782	847	798	841	810	805	849	894	821	809	819	827	846	850	784	843	799	905	824	869	870	878	828	896	863
813	821	795	785	782	809	794	743	702	692	818	768	758	720	792	782	844	747	776	793	813	786	781	762	764	784	803	833	851	856	873	895	843	803	841	841	835	881	879	800	868	846	841	844	863	829	848	926	909	862
782	753	802	795	730	752	763	760	688	781	765	773	825	781	767	705	763	749	812	806	761	763	766	782	833	804	795	761	815	826	807	779	859	836	822	848	840	821	833	868	857	822	866	830	866	860	796	893	877	890
796	736	764	800	760	744	785	750	790	718	816	756	840	701	722	785	796	781	776	808	790	835	799	766	790	783	840	767	808	858	819	825	820	798	810	872	862	888	826	865	840	818	807	889	889	882	838	824	894	896
779	747	790	810	753	764	804	726	767	749	727	812	762	756	769	734	755	814	794	794	723	814	827	841	778	831	798	855	835	846	813	812	828	831	836	887	815	841	818	830	816	806	844	908	914	876	869	846	845	921
773	768	827	739	745	746	785	766	708	787	737	768	798	768	808	757	796	788	789	798	793	831	873	765	795	836	817	809	846	790	807	865	819	832	890	866	841	841	888	869	856	861	838	892	870	806	878	806	895	875
804	734	734	755	747	770	729	753	758	729	728	744	778	777	784	762	792	813	787	843	783	804	827	781	800	849	800	826	864	833	852	851	846	836	790	841	839	793	846	884	880	839	887	831	909	872	846	834	903	844
755	759	759	766	726	786	789	723	748	726	783	772	714	759	854	781	838	760	833	797	800	822	777	846	892	798	768	877	794	860	865	824	851	846	809	834	858	878	830	817	856	845	803	943	890	845	920	850	873	892
787	726	778	721	791	727	731	792	750	712	778	739	802	786	815	813	784	738	785	789	822	814	808	871	856	810	812	877	833	883	845	831	852	879	798	844	865	831	880	862	853	883	871	884	869	905	894	877	847	902
745	739	735	766	744	743	742	794	712	767	761	774	786	750	821	818	774	807	783	845	827	820	820	848	816	848	830	796	881	892	886	851	816	886	836	813	869	818	823	841	852	830	898	892	818	892	894	874	897	874
747	746	791	754	702	755	714	690	758	766	775	720	789	797	745	708	752	833	843	816	800	796	767	770	842	859	895	838	856	851	841	844	852	842	858	900	827	879	866	881	894	862	853	837	851	859	947	897	859	782
744	730	746	756	740	712	786	704	724	706	728	767	744	818	783	745	806	769	778	770	795	818	791	787	794	815	834	830	879	842	814	836	801	813	829	872	855	897	868	859	833	837	857	814	874	903	832	880	809	846
794	767	755	770	710	726	705	706	713	702	696	774	688	775	768	771	810	852	798	752	765	819	846	755	804	844	842	867	830	850	815	827	778	805	835	842	848	853	855	832	831	861	864	844	824	811	835	828	860	863
725	744	741	766	780	734	757	764	737	741	753	744	740	808	791	838	746	751	797	773	809	756	782	803	816	824	827	808	834	871	813	833	820	808	916	850	804	791	836	830	811	830	852	793	839	828	815	872	836	872
757	759	771	693	757	760	743	720	708	776	748	820	741	762	794	773	771	835	818	737	804	785	851	831	860	838	807	838	793	785	836	825	805	795	897	827	806	864	785	812	813	805	834	792	827	830	803	843	834	861
774	790	775	738	792	753	736	726	736	750	755	750	729	738	765	793	771	796	784	740	730	816	781	799	753	906	812	806	825	831	720	809	864	865	780	771	833	870	845	809	790	848	803	808	791	818	798	785	864	847
713	734	758	756	761	717	749	755	753	769	789	755	702	749	816	812	798	752	809	789	747	829	791	824	803	778	804	759	783	753	795	807	803	749	819	791	795	840	804	824	848	788	758	835	837	804	854	850	825	853
779	774	774	782	726	749	823	726	758	787	744	731	782	814	835	754	777	797	804	726	814	778	718	813	824	808	831	829	780	749	762	756	814	814	762	815	773	775	781	834	744	808	826	813	831	914	808	801	823	853
769	727	782	764	727	720	742	735	750	747	751	815	776	806	781	808	783	790	769	758	823	772	780	816	826	806	793	791	779	784	800	846	776	773	783	820	804	822	796	805	739	789	821	812	868	837	850	803	797	756
761	822	735	742	782	776	788	718	787	711	792	827	798	784	760	777	821	799	805	766	808	787	724	777	870	816	805	821	813	776	739	798	836	796	790	774	859	780	759	835	778	830	837	785	803	845	843	833	781	820
781	721	768	700	717	759	764	790	757	767	771	761	757	823	812	815	835	762	819	774	786	755	800	821	775	813	832	814	817	840	841	858	827	783	814	789	783	812	789	814	777	853	860	809	823	833	822	850	793	844
717	734	681	741	771	752	740	726	740	758	775	800	826	794	794	765	788	815	813	790	790	746	769	859	752	792	763	841	778	776	805	817	845	811	790	801	806	765	796	734	856	810	819	793	783	811	821	839	805	881
773	764	731	751	739	745	783	711	768	819	763	790	768	803	748	782	795	759	827	786	829	759	750	826	835	835	839	833	809	780	805	816	803	795	807	839	831	795	775	791	754	788	821	803	821	793	856	786	845	812
785	722	712	761	703	689	760	738	724	833	733	789	769	794	797	790	806	815	775	835	832	817	800	823	871	774	822	842	831	773	793	785	826	817	796	837	795	774	735	826	867	851	807	795	841	776	782	817	877	822
770	753	783	694	708	737	740	776	781	760	740	800	761	753	764	825	721	761	806	807	774	797	787	797	843	788	850	813	803	815	786	854	742	825	790	799	777	787	783	731	785	845	790	825	819	804	776	825	784	828
744	738	764	774	697	725	681	789	797	772	732	821	769	830	820	809	758	807	759	815	833	736	815	817	818	814	825	786	814	830	790	844	765	747	769	777	751	759	745	786	806	818	830	723	799	774	782	794	835	802
738	714	724	745	806	725	744	762	755	836	709	771	804	812	808	781	759	766	733	790	836	790	778	798	787	756	805	793	817	858	839	863	763	842	813	795	792	783	746	808	779	787	790	846	787	800	856	770	824	812
752	783	761	789	719	822	731	739	748	712	764	802	729	730	787	759	791	755	787	835	790	818	806	748	790	798	801	766	796	802	831	818	778	825	735	763	830	779	730	709	765	777	786	773	770	805	733	830	822	801
710	761	760	770	720	759	769	744	714	792	718	779	737	794	752	808	748	782	780	771	833	786	781	808	860	803	835	775	812	808	841	777	824	760	798	754	758	811	775	808	735	770	827	835	800	788	761	765	753	818
814	746	764	768	753	773	750	720	783	738	769	782	780	730	755	761	757	782	767	802	804	810	758	860	822	742	798	834	781	759	763	784	827	742	774	775	793	773	770	838	807	791	780	777	792	815	808	795	841	841
747	778	696	757	773	746	737	811	745	766	722	772	788	712	750	786	723	823	746	775	796	751	740	781	841	824	769	777	743	781	749	809	794	769	755	751	729	817	772	772	804	785	803	804	730	817	756	773	802	751
758	703	768	741	719	711	746	765	740	780	704	733	810	741	706	778	763	792	755	765	770	740	735	852	797	813	786	824	802	735	742	798	799	778	807	815	758	799	804	793	779	776	752	779	786	797	818	795	786	804
780	757	787	767	774	731	760	771	740	757	693	709	752	733	733	787	830	702	726	811	734	733	742	774	791	782	822	757	769	753	730	777	817	767	771	788	784	795	774	776	769	795	796	820	759	790	774	826	848	803
815	758	777	754	766	756	741	799	758	755	742	716	725	757	741	720	683	782	758	733	755	724	770	792	805	731	792	802	747	739	764	766	776	794	787	772	798	790	732	769	780	809	758	808	806	770	773	787	811	774
806	761	784	795	728	746	773	773	768	742	737	730	744	797	786	768	684	749	772	795	771	715	796	770	735	725	817	776	753	788	766	806	799	729	790	742	710	755	773	772	821	754	770	830	786	802	783	817	751	768
777	760	768	750	756	792	744	729	794	720	723	753	706	752	714	713	735	761	767	780	744	754	756	848	820	831	794	751	733	725	770	744	787	799	769	826	776	762	780	794	741	806	783	785	757	819	785	802	771	767
748	751	755	709	748	736	764	784	729	748	738	755	793	726	775	721	754	753	758	765	748	781	776	717	717	797	736	700	751	733	724	743	777	738	803	815	787	817	750	759	775	760	782	754	797	743	768	783	792	761
770	758	766	759	700	694	768	725	739	731	689	768	734	740	800	787	706	767	719	814	697	769	798	754	733	749	713	769	723	712	758	764	706	763	771	744	746	781	841	761	733	769	747	791	794	745	784	777	782	818
787	672	801	750	815	745	800	716	737	741	782	714	735	707	708	745	726	794	778	767	766	691	772	727	771	732	708	743	734	742	758	752	752	746	759	743	773	796	761	748	785	777	745	760	811	788	769	816	759	802
771	753	747	749	759	760	788	731	711	747	741	807	731	782	744	756	756	786	734	735	706	732	750	757	779	730	778	788	744	747	795	750	768	758	745	691	836	720	786	800	774	726	752	779	782	736	742	761	786	799
740	692	750	780	785	682	765	726	706	713	729	776	726	784	750	775	774	746	763	778	719	766	786	735	774	804	753	779	818	740	765	780	805	735	775	769	790	752	783	738	749	713	758	798	706	787	760	789	802	793
733	754	709	765	755	754	774	770	767	714	687	714	734	747	733	737	745	756	804	739	727	697	741	787	746	739	738	810	788	727	750	666	797	772	761	789	759	766	793	816	749	782	794	748	767	773	773	754	747	739
738	680	774	735	774	701	710	736	729	677	715	734	702	722	755	726	743	727	776	732	731	696	770	757	830	765	809	751	729	790	757	753	808	801	785	727	789	800	808	769	794	785	798	714	808	761	780	793	832	801
734	766	739	737	708	717	685	726	685	746	671	724	716	741	721	720	741	721	731	792	734	778	751	781	787	754	769	726	722	765	782	785	791	728	752	801	760	775	798	735	735	781	787	787	750	748	785	764	810	764
748	705	694	724	715	741	756	755	658	739	698	760	742	755	698	716	705	735	734	745	706	709	725	728	754	775	728	752	749	769	766	822	802	729	772	732	771	817	735	777	762	749	779	796	739	784	757	771	780	780
804	692	763	727	784	742	703	728	693	679	709	719	754	695	677	782	729	717	764	708	687	767	739	709	754	784	747	707	734	779	796	734	740	771	749	747	784	802	755	823	768	766	785	723	765	808	761	754	782	848
756	700	724	759	704	755	810	733	680	732	726	752	708	766	773	719	698	713	691	719	710	739	728	728	730	743	757	709	788	723	791	727	764	736	775	751	770	780	763	815	815	776	812	727	750	772	813	795	796	702
716	703	724	727	812	716	771	739	742	740	703	711	760	749	640	739	702	786	758	692	741	691	759	731	690	760	709	735	759	795	764	729	781	729	683	733	759	807	754	746	762	768	758	786	813	792	820	764	796	742
754	680	701	721	741	649	743	695	722	734	700	735	742	702	709	754	700	767	720	723	729	688	683	776	730	724	763	684	724	761	781	782	708	737	709	795	750	756	808	759	784	753	743	779	751	843	761	851	762	793
766	721	741	757	678	785	701	755	708	725	747	726	743	716	701	703	771	726	728	735	731	715	714	780	736	712	791	789	781	756	779	690	747	736	779	746	789	764	768	775	770	707	803	763	807	830	783	834	807	813
690	679	738	730	712	682	667	716	692	717	700	744	701	743	748	714	711	684	730	722	696	719	735	719	746	751	720	773	769	791	707	779	757	728	773	762	769	771	771	802	796	803	804	777	811	828	770	789	802	804
713	727	701	716	683	679	690	645	718	642	698	687	718	697	676	695	649	715	702	717	718	724	733	726	707	761	747	765	737	728	758	753	770	755	770	750	768	737	826	746	750	748	795	826	715	790	800	796	782	791
653	721	733	736	684	729	698	694	718	692	728	699	690	718	745	706	705	755	695	670	670	726	662	736	713	695	705	757	692	743	737	763	727	752	754	744	760	777	769	755	728	756	786	846	794	778	789	735	755	822
719	711	714	712	718	718	688	725	714	665	697	729	697	660	708	690	685	668	678	698	723	663	759	709	733	748	721	732	771	705	727	749	725	751	749	715	759	774	790	811	758	735	799	775	776	807	752	807	803	848
768	700	702	757	711	696	678	711	711	683	703	706	706	718	660	699	693	698	691	686	737	689	751	684	702	717	777	758	750	705	750	745	745	714	769	736	739	820	682	735	781	762	813	739	789	807	870	800	785	802
757	691	712	710	690	634	714	732	694	710	731	696	690	662	652	683	699	723	680	691	662	699	796	696	699	771	751	705	757	719	707	731	742	759	723	744	775	728	792	779	763	787	723	779	731	763	819	834	766	818
784	730	723	722	736	683	669	656	665	695	664	744	711	659	679	699	645	676	672	726	653	706	738	759	718	715	683	741	676	706	699	753	740	769	797	781	738	753	774	804	800	764	798	735	777	772	865	938	848	810
661	720	767	767	716	654	691	675	683	682	682	703	705	702	683	684	692	639	724	746	679	714	761	758	710	722	788	748	772	706	684	720	775	762	824	803	773	776	757	774	815	800	807	768	764	760	831	821	869	812
708	690	689	658	694	632	674	663	667	658	707	665	662	699	709	684	700	700	670	668	668	740	664	696	772	761	729	708	673	704	727	749	732	762	770	792	727	783	789	765	834	803	765	817	767	800	835	804	830	856
697	649	659	723	653	669	617	670	593	664	663	646	715	642	656	678	668	639	724	643	689	702	739	749	747	734	711	733	743	682	711	767	760	779	812	832	778	741	764	764	740	815	819	757	786	780	794	829	809	838
692	672	707	715	666	678	669	666	660	687	605	632	668	636	670	668	707	689	726	701	703	768	724	650	703	729	750	675	710	708	721	747	767	686	752	801	773	777	728	781	804	805	746	846	760	807	799	789	873	821
716	675	730	723	696	643	641	669	628	680	637	649	624	665	670	642	662	658	667	687	707	679	690	703	667	737	722	739	713	707	689	752	744	764	717	767	767	732	722	807	790	790	757	812	767	776	851	813	831	893
688	716	673	695	656	613	646	687	674	658	610	627	654	648	671	670	646	664	712	688	680	673	670	675	730	678	709	713	686	734	750	725	734	750	779	705	731	757	826	782	808	836	746	823	771	819	832	824	801	782
679	658	631	726	638	672	624	697	698	611	663	661	684	584	664	670	661	645	697	636	689	707	692	672	706	775	691	733	674	785	674	742	805	771	739	686	740	648	666	740	767	778	783	816	835	828	785	804	831	781
603	666	746	629	666	653	659	674	670	660	732	643	635	691	635	734	656	661	662	672	683	656	722	679	654	714	727	680	706	741	736	691	773	715	745	775	699	712	738	772	783	795	749	800	792	806	891	786	823	761
666	657	665	650	674	638	644	644	631	642	686	631	644	685	723	674	660	673	684	668	669	720	671	746	736	699	735	748	722	724	721	740	778	709	791	750	720	763	744	755	806	764	769	793	805	821	844	821	786	801
638	706	690	666	635	673	665	668	704	645	650	640	629	669	662	675	668	677	659	705	687	737	690	706	717	714	743	648	736	719	731	778	686	748	816	733	784	708	800	741	772	837	780	779	763	797	812	852	812	837
636	682	664	638	664	623	633	634	684	637	656	633	620	666	631	638	682	669	682	705	649	702	731	711	687	740	735	723	729	702	775	753	746	715	717	735	704	760	783	826	758	793	753	795	839	801	865	829	806	862
671	648	656	662	621	682	614	643	623	626	654	587	666	663	707	698	631	655	653	623	677	699	719	702	700	764	676	697	686	765	693	809	735	731	775	786	722	770	761	803	812	705	799	758	862	801	783	816	814	829
690	618	695	604	649	619	610	637	603	661	617	628	617	614	706	663	640	672	657	634	674	707	680	723	717	722	704	754	708	724	733	722	763	783	749	759	772	741	740	791	793	723	787	763	771	820	785	806	833	845
688	641	668	653	616	661	599	644	624	630	637	584	599	638	651	645	643	611	595	642	672	676	709	719	679	646	763	727	742	713	721	752	698	724	700	794	776	798	746	804	796	745	812	757	769	781	816	792	779	781
670	692	646	631	638	627	634	629	630	629	617	605	591	635	711	671	643	629	668	679	685	679	712	710	667	698	721	748	716	715	707	764	686	694	750	786	741	741	738	808	808	771	790	792	819	788	820	796	807	845
661	650	686	633	658	600	615	667	648	647	640	668	613	650	634	675	680	668	627	673	651	658	731	699	695	708	679	748	739	686	740	740	744	760	723	784	721	809	781	793	761	801	813	781	784	818	810	849	786	828
668	636	654	645	582	688	635	617	651	632	632	585	608	646	676	707	638	659	646	677	716	710	722	719	699	711	726	716	693	808	670	742	750	721	760	773	770	765	777	776	794	794	810	748	789	767	829	859	827	828
660	608	647	583	608	645	620	584	591	594	631	665	605	702	660	631	663	639	657	713	659	706	725	665	712	710	715	691	698	696	691	721	714	710	751	767	785	746	760	758	756	848	797	729	851	857	803	802	871	829
632	608	682	704	632	594	612	627	629	608	621	612	638	629	609	651	653	636	669	698	684	747	692	689	762	699	695	695	657	752	775	799	724	785	748	805	771	767	792	774	802	783	794	821	804	820	829	797	831	792
596	643	611	593	651	630	612	637	637	631	642	621	636	605	642	659	646	617	636	685	716	681	669	719	708	717	687	704	712	796	743	738	808	780	738	783	731	739	777	800	807	798	768	778	851	811	840	754	811	810
631	588	646	628	602	654	642	658	579	583	606	632	642	637	660	608	683	626	618	666	694	664	707	683	690	708	719	735	689	696	740	763	792	797	783	754	801	814	757	820	802	763	802	845	834	776	764	828	780	789
685	636	638	584	564	637	634	605	577	624	589	661	668	619	686	684	628	664	650	662	660	668	724	714	704	674	718	708	739	748	682	758	732	760	736	772	754	751	763	734	726	844	755	836	760	774	769	789	784	778
673	599	602	653	643	567	611	601	629	631	617	631	605	628	650	707	657	676	642	643	675	717	677	677	663	731	725	695	723	777	740	745	755	724	723	767	741	735	776	757	775	771	829	794	825	797	759	779	810	840
623	605	633	611	583	677	610	660	653	654	633	609	604	608	648	631	690	663	653	632	665	672	679	720	754	728	738	726	727	742	736	749	745	768	804	795	746	796	770	794	796	855	812	741	801	774	799	779	835	858
623	594	571	598	587	558	602	654	605	640	650	629	631	647	616	694	652	677	655	703	727	670	667	736	731	756	735	736	741	745	757	762	768	742	744	797	800	722	811	795	777	752	782	804	770	820	799	770	821	864
680	606	590	601	577	628	621	558	652	650	647	638	617	646	657	681	645	659	621	654	715	729	702	693	735	690	712	716	737	741	730	763	840	778	767	744	796	775	734	781	772	772	824	764	788	752	796	812	838	809
638	596	583	625	619	626	605	621	594	661	648	624	652	642	612	611	676	612	693	676	679	723	643	703	719	724	690	697	750	684	746	771	728	759	709	757	708	821	790	722	788	754	747	777	792	782	792	788	787	866
618	619	570	627	623	593	606	635	620	630	572	664	644	668	609	596	653	665	665	644	665	677	672	681	648	712	701	680	682	732	742	706	730	744	683	760	784	762	792	750	759	759	788	777	755	756	799	758	816	803
623	596	597	602	604	583	602	608	557	585	621	649	667	675	661	646	627	611	674	664	671	710	658	670	690	719	674	717	713	704	702	714	719	745	748	754	775	751	748	765	822	728	793	802	820	848	834	734	801	841
654	596	621	620	610	619	591	640	592	588	619	601	610	637	631	666	679	622	676	680	670	698	709	632	658	721	725	731	684	720	722	748	725	732	747	718	808	805	756	775	787	809	737	797	795	842	760	825	812	736
625	589	595	623	590	619	583	643	624	652	595	622	608	626	652	644	658	677	686	723	683	668	677	695	696	706	680	736	725	710	768	770	724	769	724	735	786	814	793	750	746	811	779	734	756	820	800	805	776	758
625	607	634	644	609	615	659	639	651	630	628	655	631	682	641	677	623	687	670	669	676	705	673	661	701	712	740	764	727	698	744	760	762	728	755	720	773	781	738	782	782	779	772	753	790	809	766	823	801	752
611	577	613	597	608	597	606	703	611	612	630	641	625	660	567	636	604	663	652	615	641	646	668	693	705	705	671	705	716	691	784	773	719	775	750	736	763	725	756	796	812	775	807	771	750	774	828	719	803	748
607	644	597	651	597	614	569	587	618	664	632	611	694	636	680	650	642	630	702	644	666	693	666	654	693	685	703	746	750	736	763	729	739	747	762	768	767	746	705	750	776	814	792	712	807	750	808	715	801	796
580	571	674	599	602	590	610	618	647	605	640	625	630	695	678	615	643	687	659	681	620	709	734	718	688	766	697	659	694	756	730	720	703	769	770	684	698	737	748	739	822	798	779	727	701	793	818	759	751	723
648	568	577	628	630	612	624	603	660	626	578	670	634	682	676	599	661	649	626	684	690	693	714	689	684	700	718	710	725	713	737	722	749	722	721	668	735	711	759	725	758	798	767	771	725	717	728	740	840	797
595	547	565	570	570	628	597	624	638	638	638	587	619	636	704	645	667	618	641	637	617	683	678	705	747	717	718	701	757	718	687	679	697	722	696	706	740	765	721	793	801	747	788	828	730	720	768	787	791	766
614	560	570	648	618	644	630	590	588	598	625	656	666	672	668	697	616	591	661	657	665	702	688	676	723	731	709	706	703	709	731	733	677	688	714	701	679	690	785	767	715	766	760	741	759	746	730	746	795	801
619	560	617	624	633	617	607	596	580	626	659	610	634	655	640	631	638	616	653	662	676	697	705	689	713	726	747	717	743	682	712	766	718	731	704	682	690	714	767	788	730	739	752	691	749	760	699	764	788	817
617	565	560	659	581	599	596	617	576	633	646	575	631	639	646	690	626	643	674	715	653	686	695	684	656	729	700	767	688	719	745	814	728	706	694	720	746	717	728	764	790	753	731	741	699	740	748	767	742	790
598	569	589	655	640	601	586	689	643	588	614	640	627	673	622	695	656	664	694	670	598	706	748	687	723	697	687	690	698	703	725	728	780	763	709	703	722	723	706	715	747	763	730	781	719	708	716	716	744	768
595	598	603	614	593	580	608	599	649	598	609	674	651	586	661	703	735	659	681	632	740	708	672	689	676	650	669	739	737	692	720	739	735	696	727	708	766	723	736	730	732	762	751	768	729	689	776	773	692	772
619	603	610	645	596	577	609	631	603	649	616	637	632	643	647	638	686	663	648	676	643	706	714	694	670	688	705	749	719	702	706	728	732	727	759	732	727	754	755	740	734	709	688	711	740	716	712	735	749	747
612	584	628	623	560	597	637	648	618	632	598	673	678	614	637	693	701	707	697	684	705	723	682	675	704	731	709	668	691	754	699	744	717	760	735	709	712	775	724	743	742	697	746	696	745	729	753	693	675	699
637	588	612	574	553	597	605	615	663	634	619	634	638	655	663	667	726	660	659	690	709	656	721	714	731	690	675	681	715	699	688	726	732	738	676	707	750	728	758	755	711	772	721	721	761	731	722	701	717	700
663	573	570	583	580	589	625	612	623	618	649	633	605	649	634	663	672	681	682	692	669	680	671	687	748	682	671	734	640	724	673	713	765	682	717	687	733	677	727	737	785	711	761	719	740	701	709	716	726	699
590	576	558	553	610	602	611	666	650	587	610	677	661	668	699	697	667	657	725	697	683	713	724	711	718	722	697	661	701	728	726	734	694	729	706	719	704	755	716	692	705	732	749	713	721	677	688	707	729	695
630	575	574	578	578	581	625	625	669	679	653	639	614	626	653	691	668	686	694	699	653	682	638	676	724	705	668	662	682	698	692	727	680	723	689	759	652	723	676	781	747	714	666	750	700	704	721	701	714	705
622	574	575	586	573	602	574	596	676	622	668	643	663	630	666	641	687	658	660	762	685	641	663	675	731	716	738	719	678	717	726	673	709	711	719	670	719	658	708	725	672	692	706	697	686	728	691	705	690	680
598	587	573	594	612	608	581	623	621	628	640	641	608	644	719	657	650	698	693	699	710	684	688	692	686	690	689	690	694	684	683	728	758	748	686	684	682	709	676	704	677	718	701	702	671	766	724	721	694	721
630	605	649	598	610	583	622	599	628	635	636	622	611	600	689	684	644	686	688	679	688	692	671	684	678	716	673	667	662	726	676	744	698	721	703	697	713	727	657	726	681	726	727	672	737	735	759	768	700	719
613	614	654	614	593	605	598	610	624	637	645	588	647	650	651	631	653	665	684	665	656	650	743	701	713	687	638	707	692	727	665	684	687	730	762	728	664	708	681	728	694	693	701	706	759	693	733	677	668	682
617	576	607	626	572	590	610	594	656	625	652	650	638	649	619	664	641	672	665	677	665	685	706	722	718	698	677	714	662	702	644	696	717	730	683	712	725	659	693	709	702	685	679	710	720	703	685	721	660	695
670	587	627	575	592	594	613	566	670	632	672	656	645	686	675	625	640	677	641	700	691	652	718	696	691	670	685	716	711	714	737	644	708	705	667	646	747	698	671	696	617	668	714	771	645	704	706	693	713	652
642	635	565	620	553	579	622	638	619	649	632	646	637	687	688	635	637	698	666	674	661	686	754	707	678	688	636	705	713	689	736	703	697	707	708	690	698	687	729	718	690	720	712	693	716	672	708	653	710	719
681	615	616	619	609	568	556	626	625	609	685	625	604	633	664	694	655	694	656	663	655	690	661	675	711	714	700	672	694	713	681	658	675	678	658	695	665	675	690	631	664	710	688	675	704	707	628	693	699	741
644	600	583	641	618	628	628	625	643	611	606	637	665	608	708	625	682	669	623	669	642	682	689	667	704	698	730	779	733	676	743	745	708	658	635	709	732	629	629	700	683	594	666	685	691	676	713	706	652	638
685	687	614	619	624	691	571	618	607	611	623	655	632	717	626	694	622	676	699	670	660	673	673	677	691	722	704	651	678	654	719	712	725	722	671	708	681	693	654	690	667	655	631	707	724	685	674	729	707	703
646	627	637	593	578	644	595	642	634	585	650	620	642	668	653	661	686	666	633	702	666	682	658	671	660	685	665	687	633	706	670	653	725	655	692	677	721	681	641	672	667	675	657	678	710	640	684	687	699	689
590	638	608	620	597	647	607	573	656	614	618	722	647	635	659	648	666	651	610	669	660	610	653	674	651	719	713	660	651	715	687	734	674	698	698	679	640	687	687	689	703	646	634	691	659	747	732	703	673	710
583	664	622	619	536	657	603	564	693	617	604	641	652	623	606	672	668	705	674	684	671	716	671	727	673	644	656	681	682	725	640	682	721	700	708	657	668	674	638	707	650	658	655	649	681	659	637	684	679	666
579	699	643	582	559	656	574	588	664	659	627	640	639	617	683	692	705	628	677	668	698	642	659	656	687	670	685	676	658	664	723	646	675	652	685	698	688	647	676	677	651	627	648	680	668	644	692	692	670	676
596	634	589	600	573	625	673	597	718	673	679	689	678	631	659	662	696	684	663	640	647	687	638	678	593	654	650	746	651	680	685	688	702	642	637	615	706	662	650	686	667	636	637	622	672	674	647	694	661	656
574	617	668	596	555	647	629	608	692	664	647	643	668	642	631	613	628	666	661	646	677	709	654	674	679	627	711	685	680	624	652	647	672	641	686	619	680	698	672	608	695	634	658	677	672	629	657	670	634	701
591	622	674	633	618	648	617	634	670	624	606	694	652	611	657	602	703	682	678	640	702	652	636	668	672	717	714	634	697	670	711	691	659	683	629	635	640	707	640	724	626	665	643	663	676	664	651	649	675	681
613	664	684	625	623	662	630	608	635	662	659	724	664	628	672	646	607	690	629	612	656	691	672	667	655	643	722	670	681	683	701	699	655	689	663	624	732	672	702	664	651	685	667	629	678	643	633	683	743	674
615	677	567	637	617	624	638	614	629	632	627	681	648	638	630	647	643	651	646	679	665	745	624	658	662	695	676	682	701	670	668	676	699	684	661	628	703	690	694	690	618	628	730	610	625	664	643	646	630	671
665	655	607	627	647	668	635	632	602	632	628	685	670	621	635	596	651	641	631	730	690	715	718	684	671	696	694	684	651	661	653	708	666	688	682	650	648	658	650	628	687	584	601	674	663	632	677	637	625	654
633	623	583	608	669	635	609	590	610	599	640	671	581	661	636	692	640	648	688	675	663	735	716	661	642	647	631	633	669	647	667	634	682	668	657	606	645	591	643	650	653	627	606	615	633	637	605	674	683	656
615	626	563	604	644	632	595	628	611	628	620	673	596	674	638	644	615	627	646	629	660	667	663	743	661	633	642	660	614	705	619	652	678	662	661	641	630	648	680	662	631	595	618	647	598	673	652	682	639	690
628	585	584	583	679	594	634	665	625	638	693	634	644	674	635	663	668	645	689	646	682	677	706	679	642	674	677	663	666	725	688	662	617	605	642	578	641	641	638	633	623	633	636	657	623	679	655	655	648	623
522	552	597	611	668	634	648	659	678	594	692	643	649	662	634	705	673	680	603	690	715	683	718	660	626	677	662	644	660	662	650	649	654	650	645	650	658	619	653	662	647	653	613	608	677	676	651	663	639	624
594	563	579	580	606	592	611	612	613	678	629	584	676	670	678	661	667	647	645	656	631	658	683	653	674	718	662	693	678	646	677	667	669	672	671	694	633	631	651	676	677	671	661	621	661	643	695	639	603	641
601	631	599	606	604	618	653	614	641	685	649	658	651	621	686	665	643	648	607	658	686	690	649	730	669	663	664	625	693	661	708	696	674	696	688	633	647	691	600	698	699	633	662	647	609	635	625	646	608	611
607	604	575	589	607	636	620	623	650	609	610	616	634	611	692	635	639	664	671	634	675	666	651	654	703	665	652	648	656	664	666	693	696	681	683	682	634	630	606	658	688	697	649	629	624	635	646	615	624	610
637	642	625	582	602	622	574	587	541	558	609	619	601	588	678	675	647	637	630	640	666	638	634	651	658	671	645	606	674	625	682	655	706	642	677	625	624	635	618	635	623	658	627	632	622	642	661	599	594	595
[truncated: 920 more columns]
