# Supplementary material for: Spatial Resolution and Refractive Index Contrast of Resonant Photonic Crystal Surfaces for Biosensing
Source: IEEE Photonics J. Author manuscript; Available in PMC 2015 Sep 7. (PMC4561521; doi:10.1109/JPHOT.2015.2435699)
Supplement: fig2_data [file NIHMS64775-supplement-fig2_data.gz › Volumes/graham/MacBook_backup/PhD_folder_2015_06_02/paper_improvements/IEEE_J_Photonics/final_files/data_files/fig2/ref/ref4.csv]

6403	5837	6113	6248	6304	6213	6192	6197	6182	6168	6319	6450	6554	6428	6540	6552	6575	6623	6593	6803	6802	6674	6456	6370	6275	6377	6499	6634	6528	6446	6544	6576	6495	6594	6495	6479	6558	6788	6883	6888	6733	6839	6941	7026	7000	7079	7059	7151	7215	7032
6750	6849	7132	7381	7189	6834	6590	6441	6408	6653	6766	7076	7129	7100	7048	6930	7148	7039	7415	7375	7259	6801	6610	6668	6661	7044	7072	7122	7176	7024	6995	7171	7072	7056	7054	7137	7299	7581	7318	7176	7114	7272	7480	7393	7556	7685	7716	7722	7933	7474
6765	7110	7301	7351	6913	6615	6401	6355	6402	6508	6850	7116	6903	6897	6698	7181	6897	7035	7022	7251	6999	6966	6801	6713	7134	7328	7421	7296	7396	7337	7159	7462	7110	7045	7155	7386	7667	7582	7194	7038	6898	7045	7057	7231	7596	7556	7724	7735	7669	7484
7198	7150	7266	7113	6832	6593	6453	6574	6818	6746	6892	7113	7033	6921	7021	6945	7139	7180	7101	7145	6975	7006	7038	7096	7431	7634	7731	7422	7432	7536	7376	7338	7126	6980	7199	7437	7565	7415	7074	7189	7059	7173	7116	7231	7240	7560	7752	7654	7560	7401
7265	7347	7213	7004	6791	6660	6811	6866	7118	7173	7062	7150	7105	6958	6926	6873	7115	7028	7120	7296	7076	7143	7168	7493	7666	7912	7530	7397	7691	7491	7503	7410	7225	7260	7424	7463	7615	7304	7042	7037	7046	7124	6763	6965	6915	7331	7369	7698	7394	7584
7534	7348	7028	7034	6850	6958	7253	7270	7538	7614	7631	7460	7173	6998	7081	7012	6930	6999	7152	7236	7163	7339	7601	7828	7852	7824	7690	7602	7525	7617	7709	7401	7298	7326	7357	7768	7542	7083	6954	7045	7162	7093	7022	7050	7029	7225	7358	7408	7796	7893
7564	7251	6969	7012	7031	7346	7532	7776	7789	7720	7572	7515	7417	7350	7200	7185	7315	7299	7321	7171	7528	7568	7637	7865	7906	7741	7505	7551	7751	7720	7770	7668	7416	7426	7450	7392	7101	7089	6996	7254	7016	7266	6954	7051	6951	7108	6954	7456	7894	7977
7469	7012	7009	7017	7399	7662	7903	7920	7782	7860	7850	7649	7677	7645	7691	7638	7573	7540	7411	7327	7507	7760	7867	7896	7584	7723	7458	7718	7686	7896	7834	7844	7499	7362	7494	7325	7145	7273	7331	7253	7022	7137	7224	6870	7157	7038	6989	7334	8009	8146
7195	7073	6931	7018	7516	7722	7845	7838	7852	7813	7861	7963	8005	7929	7988	7752	7690	7809	7544	7578	7848	7720	7524	7342	7229	7207	7304	7494	7811	7813	7773	7698	7542	7689	7409	7359	7094	7223	7459	7327	7288	7176	7226	7340	6943	6876	7180	7326	7908	8233
7334	7052	7346	7357	7524	7842	7720	7734	7760	7942	8079	8092	8185	8399	8177	8071	7902	7897	7622	7639	7468	7450	7188	7028	6985	7185	7610	7465	7499	7614	7725	7670	7575	7588	7564	7083	7386	7230	7589	7360	7154	7467	7291	7147	6902	7045	6963	7541	7715	8067
7626	7212	7579	7597	7510	7611	7446	7501	7512	7861	8098	8234	8331	8422	8059	8083	7764	7816	7600	7398	7471	7046	7099	6998	7075	6925	7259	7457	7393	7428	7356	7578	7598	7370	7240	7275	7314	7438	7435	7200	7199	7059	7233	7069	7162	7110	7340	7404	7714	7741
7949	7601	7641	7598	7500	7485	7289	7286	7547	7886	7701	8205	8310	8071	7989	7942	7820	7606	7693	7410	7262	6912	6876	6822	6963	7304	7198	7078	6911	7121	7313	7323	7283	7108	7213	7272	7304	7489	7461	7210	7101	7189	7457	7676	7457	7270	7097	7473	7384	7542
7955	7909	7907	7650	7517	7211	7394	7338	7460	7482	7934	7993	7921	7753	7754	7605	7556	7374	7571	7423	7156	7084	7105	7015	6949	7243	6930	6869	6966	7218	7069	7084	7071	7075	7480	7585	7647	7528	7397	7281	7455	7495	7436	7510	7585	7529	7559	7274	7351	7327
8185	7749	7682	7406	7271	7255	7448	7375	7074	7375	7559	7288	7318	7344	7457	7417	7349	7387	7368	7431	7227	7203	7128	7134	7151	7123	6692	6806	6868	7045	6924	6998	7000	7157	7318	7573	7426	7514	7337	7471	7495	7479	7546	7700	7724	7615	7504	7278	7269	7269
7927	7616	7505	7358	7233	7630	7641	7352	7460	7285	7113	6957	7092	6969	7132	7168	7317	7273	7372	7482	7298	7490	7423	7324	7152	6806	6772	6727	6825	6951	7074	6817	7002	7279	7422	7508	7603	7375	7614	7723	7593	7562	7511	7773	7783	7678	7368	7273	7149	7278
7600	7364	7330	7405	7621	7938	7863	7651	7624	7160	7044	6527	6725	6778	6923	6920	7146	7232	7351	7526	7457	7463	7306	7234	6784	6724	6726	6737	6924	7014	7146	7065	7114	7249	7419	7499	7335	7418	7455	7705	7576	7471	7545	7513	7635	7596	7122	7129	7167	7213
7350	7218	7221	7564	7930	8025	7976	7817	7567	7081	6868	6614	6747	6670	6744	6882	6911	7199	7182	7331	7376	7426	7087	7010	6687	6770	6723	6845	6992	7124	6947	7098	7320	7148	7413	7440	7209	7391	7456	7355	7486	7543	7524	7484	7554	7390	7337	7082	7164	7143
7340	7151	7446	7726	8049	8042	7984	7695	7395	7188	6747	6668	6512	6656	6622	6613	6724	6811	7106	7271	7583	7372	7003	6884	6895	7013	6947	6807	7001	7149	7062	7219	7254	7287	7293	7360	7388	7530	7536	7552	7480	7355	7423	7256	7190	7062	7167	7310	7028	6937
7340	7493	7530	7679	7811	7967	8061	7680	7563	7210	6908	6977	6683	6541	6436	6609	6775	6894	6903	7213	7304	7204	7080	7048	6974	7167	7107	7056	6997	7043	7329	7357	7098	7098	7193	7155	7258	7387	7301	7542	7255	7446	7229	7202	7030	7068	7188	7225	7085	6797
7597	7622	7801	7771	7637	7882	7951	7636	7465	7160	7216	6957	6770	6593	6690	6799	6750	7004	6994	7163	7156	7164	7145	7138	7053	7228	7263	7212	7057	7102	7035	7157	7006	6839	7108	7255	7381	7393	7270	7380	7431	7406	7084	6806	6967	6928	6941	7225	7048	6776
7748	7545	7244	7439	7430	7401	7543	7713	7555	7372	7287	7292	6979	6722	6893	6924	6876	6818	6918	6969	7100	6975	7239	7371	7197	7170	6988	6963	6998	6980	7044	6906	6983	6827	6945	7192	7173	7145	7171	7170	7362	7344	7050	6783	6961	6857	7032	6975	7008	6957
7670	7395	7057	7086	6975	7377	7239	7290	7555	7350	7454	7487	7145	6932	7080	6915	6895	6653	6794	6732	6904	7072	7269	7467	7385	7213	7158	6941	6934	7156	6846	6895	6840	6981	7197	7264	7281	7113	7044	7332	7363	7232	7007	6923	6828	7002	6991	7056	7106	6957
7322	6918	6858	6920	7004	7002	7260	7297	7595	7425	7336	7467	7115	7037	7061	7039	6979	6785	6924	6761	7009	7328	7236	7463	7226	7277	6978	6956	6826	6912	6686	6760	6820	7170	6993	6998	6990	6932	7099	7239	7421	7330	7074	7006	7045	7126	6969	7286	7280	7072
7102	6723	6744	7046	6871	7002	7088	7153	7420	7439	7569	7477	7458	7319	7214	7220	6948	6905	6777	6870	7175	7340	7226	6987	7042	7032	7284	7070	6790	6689	6767	6997	6948	7219	6940	7018	7022	6795	7224	7228	7457	7404	7306	7253	7262	7176	7037	7358	7309	7344
7032	6652	7082	6987	7028	7058	6855	7120	7173	7182	7082	7160	7262	6975	7271	7180	7150	6990	6871	7071	7177	7026	6989	6982	6867	6978	7158	7026	6941	6585	6778	6887	7024	6876	6915	6649	6703	6838	7029	7300	7392	7510	7498	7458	7279	7150	7187	7363	7369	7384
7223	6962	7031	7199	6922	6903	6792	6908	7060	6893	6810	7023	7089	6952	6937	7191	7086	7126	6937	7148	6996	6837	6882	6807	6936	6994	6813	7009	6739	6656	6707	6722	6725	6811	6853	6619	6742	7050	6910	7176	7349	7692	7701	7569	7422	7261	7464	7483	7510	7445
7404	7341	7235	6833	6935	6660	6819	6865	6915	6946	6786	6751	6817	6741	6953	7011	6933	7048	7204	7058	6964	6709	6909	6698	6881	6963	6821	6852	6753	6775	6669	6494	6613	6556	6712	6941	6765	6832	6939	7210	7599	7675	7769	7639	7579	7459	7596	7561	7512	7267
7497	7271	7219	6818	6956	6820	6700	6699	6659	6666	6484	6604	6513	6628	6861	7081	6982	7055	7034	6825	6775	6727	6853	6946	7088	7057	7012	6946	6964	6677	6657	6473	6493	6622	6796	6914	6979	6924	7032	7251	7614	7970	7856	7559	7630	7664	7504	7428	7387	7193
7543	7343	7227	7020	6925	6755	6778	6635	6603	6462	6712	6534	6698	7047	7067	7107	7038	7070	7099	6993	6940	6868	7012	7164	7064	7163	6953	7128	7067	6703	6572	6555	6570	6733	6802	6964	6815	6971	7224	7194	7486	7637	7656	7788	7842	7764	7572	7285	7235	6994
7534	7199	7023	7197	6962	7054	7069	6674	6507	6522	6464	6614	6505	6683	6817	6840	6892	6789	6882	6986	7022	7084	7103	7148	7203	7176	7250	7312	7246	6883	6564	6464	6593	7073	6983	6932	7151	7097	7144	7103	7253	7428	7797	7783	7778	7699	7526	7385	7372	7149
7047	7309	7259	7162	7091	7062	6986	6786	6668	6573	6518	6562	6608	6654	6711	6733	6718	6659	6967	7076	7127	7124	7154	7180	7236	7155	7290	7291	7308	6859	6753	6462	6848	7120	6770	7010	7103	6887	7008	6915	7023	7285	7482	7804	7657	7519	7206	7214	7141	6986
7415	7087	6970	7223	7139	6965	7062	6889	6776	6740	6667	6511	6504	6435	6471	6682	6631	6869	6983	6932	7016	7016	6888	6873	7091	7200	7430	7266	7254	7066	7077	6962	6817	6885	6889	7013	7080	6780	6964	7024	7011	7298	7344	7447	7394	7418	7261	7511	7213	7267
7176	7216	7300	7289	7224	7057	6936	6988	6835	6813	6636	6539	6477	6601	6495	6793	6806	6839	6848	6964	6929	6882	6785	6891	7082	7212	7224	7353	7269	7303	7203	7255	6934	6770	6758	6918	6990	6820	6857	7005	7058	7057	7241	7301	7207	7416	7395	7555	7139	7251
7354	7017	7123	7185	7245	7171	7059	7287	7056	6980	6767	6729	6634	6705	6692	6781	6947	6813	6796	6896	6811	6714	6894	6927	6900	7044	7032	7290	7429	7599	7308	7045	7140	7045	7012	6861	6912	6851	6820	7046	7074	7055	7215	7331	6955	7371	7256	7355	7083	7359
7392	7151	7209	7307	7359	7183	7141	7172	7114	6944	6666	6724	6764	6784	6888	6775	6671	6912	6772	6831	6744	6790	6991	6988	6796	6768	7075	7220	7493	7481	7555	7176	6985	7033	6939	6967	7013	6829	7099	7011	6881	7032	7039	7364	7268	7403	7181	7128	7060	7116
7512	7129	7307	7258	7029	7070	6942	7087	6854	6818	6723	6872	6980	6837	6921	6804	6819	6748	6770	6826	7049	7225	7145	6954	6880	6863	7106	7433	7435	7350	7231	7304	7022	7288	7111	6980	6899	7151	7081	7406	7292	7161	7200	7130	7392	7232	7183	7182	7159	7017
7577	7336	7322	7118	7183	6884	6756	6894	6850	6766	6820	6855	6904	6832	6701	6709	6732	6839	6778	6997	7191	6983	7268	7046	7069	7048	7084	7091	7196	7086	7097	6918	7092	7146	7030	7128	7119	7139	7311	7301	7243	7388	7335	7453	7292	7179	7254	7077	7045	7069
7885	7410	7180	7179	6787	6773	6485	6631	6950	6773	6771	6961	6785	6600	6650	6655	6587	6856	6824	7109	7075	7122	6899	6915	6995	6870	6990	6914	7021	7107	7153	7121	7201	7172	7203	7172	7339	7228	7298	7370	7190	7396	7480	7388	7386	7252	7135	7152	7040	6895
7656	7421	7366	7133	6859	6779	6782	6792	6971	6854	6579	6707	6566	6612	6238	6412	6599	6845	6973	7112	7328	7295	7127	7155	7189	6946	7079	6801	6891	7060	7042	7187	6865	7035	7069	7268	7410	7116	7237	7312	7273	7226	7497	7329	7300	7277	7013	6982	6777	6912
7728	7472	7101	7012	6899	6884	6844	6976	6805	6707	6537	6383	6214	6110	6539	6467	6586	6568	6758	7228	7286	7377	7399	7350	7009	7172	6718	6918	6843	7066	7164	6878	7048	6962	6938	7151	7174	7232	7223	7333	7340	7358	7291	7199	7310	7174	6827	6691	6842	6927
7734	7532	7523	7248	7171	7028	6943	6805	6583	6357	6523	6320	6317	6505	6333	6374	6570	6731	6793	7283	7459	7560	7437	7239	7230	7071	7278	6982	6990	7226	7115	6999	6966	6870	6899	7084	6927	7208	7371	7084	7213	7165	7284	7306	7247	6943	6911	6708	7080	6778
7890	7735	7863	7426	7221	7045	6961	6860	6601	6565	6611	6548	6440	6577	6435	6283	6492	6459	6856	7100	7420	7410	7449	7540	7358	7340	7466	7259	7359	7203	7096	7002	6923	6928	6598	6999	7105	7214	7315	7011	7193	6919	7117	7126	7226	7027	7106	6872	6983	6871
7957	7928	7563	7339	7155	6971	7015	6818	6959	6774	6807	6669	6653	6651	6489	6523	6659	6581	6706	7067	7232	7292	7698	7667	7632	7707	7547	7499	7313	7216	7257	7044	6693	6669	6603	6839	7182	7151	7117	6882	6935	6954	6950	6835	6930	6908	7168	6923	6850	6958
7772	7844	7591	7223	7110	6842	6774	7278	7184	7169	7204	6968	7057	6822	6585	6631	6629	6448	6553	6795	6974	7351	7631	7688	7776	7712	7515	7425	7321	7340	7121	6922	6727	6608	6675	6928	7020	6974	6843	6667	6863	6798	7000	6885	7147	7059	7063	6794	7010	7052
7951	7562	7377	7170	7047	7197	7161	7457	7396	7309	7283	7361	7109	6919	6897	6595	6463	6544	6460	6612	6834	7294	7574	7646	7650	7577	7405	7459	7697	7363	7186	6977	6811	6841	6985	6955	6814	6859	6859	6930	6712	7052	7047	6945	7142	6950	7002	6937	6903	7072
7748	7514	7431	7496	7238	7205	7374	7505	7240	7410	7341	7530	7658	7377	7088	6491	6530	6358	6377	6563	7011	6974	7287	7466	7141	7407	7343	7375	7535	7294	7188	6999	6916	6857	6952	6726	6990	6866	6918	6916	7073	7056	7307	7220	7193	6981	6958	6992	6938	7117
7648	7708	7541	7436	7306	7320	7058	7243	7288	7320	7538	7478	7379	7209	6911	6726	6621	6552	6714	6760	6917	7072	7136	7059	7200	7297	7133	7349	7379	7338	7272	7079	7072	6948	6912	6716	6965	7061	7190	6980	7188	7187	7325	7241	7094	7074	6741	6899	6936	6933
8207	7860	7733	7735	7230	7019	7098	7192	6981	7118	7281	7416	7342	7399	7056	6939	7110	6935	6882	6814	6865	6790	6840	7121	7067	7189	7196	7325	7345	7223	7263	7142	6954	7019	6740	7044	7050	7148	7153	7333	7219	7099	7177	7160	6955	7003	6914	6818	7144	6717
7986	7786	7787	7507	7128	7166	6852	7031	6877	7257	7240	7260	7155	7143	7239	7159	7200	7115	7121	7078	6772	6921	6987	7066	7176	7118	6984	7210	7240	7257	7253	7103	6979	6857	6832	7199	7321	7301	7165	7092	7382	7227	7250	7118	7205	6893	7032	6692	7023	6769
7694	7747	7713	7455	7243	7295	7013	7029	6876	6971	7017	7050	7103	7227	7322	7219	7247	7129	7047	6889	7074	6958	7109	7025	6948	7019	7105	7074	7282	7070	6959	6794	7030	6897	7152	7384	7415	7125	6983	7242	7073	7086	7054	6918	7058	6952	7171	6846	6860	7102
7584	7410	7553	7650	7335	7274	7148	6957	6979	6958	6967	7002	7232	7325	7221	7448	7095	7244	7171	6988	7228	7119	7107	7159	7121	6974	7112	7087	7085	7148	6853	6859	6885	7054	7131	7130	7156	7051	6771	7003	6847	6761	7095	6972	7045	7059	6968	7065	7053	7322
7521	7547	7571	7439	7407	7296	7239	6964	6932	7080	6892	7100	7151	7300	7233	7038	7014	7036	7187	7320	7197	7363	7120	7176	7179	7152	7072	7007	6876	6824	6997	6970	7212	7135	7067	6986	6916	6788	6790	6847	6760	6849	6888	7155	7015	7237	7039	7239	7115	7197
7698	7555	7649	7531	7505	7383	7335	7196	7091	7059	7085	7118	7209	7025	7072	6912	7006	7191	7313	7327	7107	7284	7129	7156	7145	7071	7093	6963	6883	7166	7162	7180	7043	6851	6800	6822	6898	6894	6891	6735	6894	6894	6954	7125	7134	7243	7466	7394	7530	7465
7750	7427	7334	7447	7245	7375	7301	7211	7122	7171	7290	7205	7151	7154	7125	6992	7011	7022	7066	7106	7193	7082	7150	7004	7058	7043	7048	7112	7182	7112	7187	7083	6957	6930	6824	6962	6998	6984	6884	6885	6697	7012	6992	7155	7256	7247	7484	7499	7545	7754
7527	7436	7391	7451	7168	7243	7271	7155	7173	7131	7154	7201	7186	7120	7067	7091	7132	6914	6925	6866	6964	6947	7121	6960	6841	6939	7098	7191	7096	7232	7229	6982	7057	7034	7043	6966	7172	7013	7143	7066	7086	6901	7102	7255	7396	7621	7525	7671	7646	7766
7630	7305	7444	7148	7080	6936	6980	7029	7016	7105	7369	7157	7355	7236	7127	7082	6972	7031	6906	6793	6733	6893	6940	6909	6914	6896	7047	7067	7061	7200	7325	7205	7083	7154	7096	7285	7315	7091	7253	7121	7238	7312	7261	7302	7438	7509	7647	7604	7687	7448
7402	7302	7079	7165	6837	6957	6896	6786	6977	7288	7260	7165	7264	7157	7103	7082	7060	6797	6943	6758	6756	6762	6778	7012	6892	6979	7079	7016	7148	7069	7196	7339	7260	7182	7299	7320	7333	7235	7461	7592	7468	7559	7378	7397	7326	7471	7560	7636	7469	7253
7511	7326	7097	7210	6990	6866	6989	6781	7081	7159	7162	6954	7074	7136	7065	7089	6977	7120	7195	7011	6941	6937	7097	7040	6915	7095	7091	7147	7274	7183	7278	7126	7324	7339	7256	7184	7312	7602	7524	7749	7652	7588	7446	7465	7533	7588	7477	7702	7366	7221
7574	7458	7257	7172	7160	7155	6894	6929	6785	6977	7036	7038	7052	7045	7191	7220	7185	7223	7198	7111	7365	7276	7249	7173	7081	7103	6946	7052	7091	7318	7349	7320	7313	7433	7259	7164	7337	7399	7532	7807	7768	7683	7500	7526	7525	7628	7638	7492	7184	7217
7760	7717	7585	7244	7413	7071	7009	6794	6653	6756	6849	6988	7148	7083	7136	7169	7284	7398	7565	7471	7684	7442	7350	7437	7121	7193	7139	7240	7432	7343	7348	7352	7343	7281	7084	7111	7166	7302	7624	7680	7698	7764	7710	7586	7561	7794	7641	7687	7449	7546
7865	8036	7801	7558	7340	7110	6936	6821	6636	6924	6821	7126	6944	7109	7378	7215	7296	7452	7586	7699	7694	7478	7515	7454	7535	7386	7206	7384	7540	7673	7314	7306	7073	7028	7064	6972	7106	7302	7507	7559	7701	7802	7935	7911	7676	7710	7655	7738	7614	7731
8030	7847	7888	7582	7347	7441	6959	6906	6827	7052	7113	7169	7236	7161	7404	7354	7332	7625	7746	7822	7821	7799	7622	7632	7466	7366	7409	7466	7618	7466	7447	7434	7287	7270	7123	7187	7232	7399	7367	7543	7660	7701	7946	7547	7904	7463	7599	7906	7632	7495
7808	7628	7518	7817	7394	7378	7309	7077	7013	7153	7170	7381	7147	7435	7346	7314	7284	7437	7669	7856	7963	7938	7926	7457	7498	7563	7529	7665	7487	7752	7583	7384	7332	7393	7074	7076	7250	7077	7510	7362	7734	7569	7640	7630	7652	7588	7616	7499	7523	7737
7548	7715	7654	7628	7453	7266	7358	7132	7300	7181	7377	7327	7371	7362	7325	7495	7478	7639	7515	8022	7853	7713	7481	7355	7275	7482	7634	7546	7701	7790	7689	7485	7584	7437	7388	7265	7299	7293	7352	7510	7482	7590	7675	7638	7800	7411	7413	7459	7665	7493
7620	7495	7651	7590	7450	7341	7001	7214	7327	7277	7317	7365	7532	7158	7444	7360	7459	7586	7598	7707	7882	7802	7490	7364	7295	7289	7537	7605	7665	7667	7698	7864	7691	7563	7462	7386	7247	7277	7354	7597	7660	7452	7620	7355	7427	7585	7394	7413	7311	7639
7629	7508	7460	7692	7397	7347	7223	7167	7306	7398	7210	7319	7313	7363	7393	7372	7520	7639	7749	7708	7582	7589	7479	7328	7247	7193	7245	7481	7524	7585	7866	7600	7757	7824	7578	7538	7605	7421	7493	7670	7517	7602	7507	7522	7508	7447	7493	7357	7664	7527
7694	7469	7586	7448	7284	7137	7140	7141	7309	7266	7233	7508	7392	7290	7441	7468	7561	7603	7400	7677	7723	7562	7297	7319	7346	7122	7080	7398	7362	7496	7607	7685	7653	7625	7704	7745	7483	7430	7384	7319	7483	7458	7448	7379	7533	7639	7654	7552	7452	7596
7897	7756	7614	7529	7465	7342	7166	7291	7195	7243	7349	7283	7260	7260	7442	7460	7538	7552	7626	7707	7670	7468	7369	7247	7232	7373	7250	7217	7260	7495	7335	7559	7681	7474	7519	7701	7674	7445	7539	7549	7506	7659	7418	7787	7749	7480	7620	7487	7565	7570
7979	7569	7657	7468	7331	7293	7304	7181	7274	7374	7273	7173	7212	7093	7135	7270	7177	7364	7821	7822	7663	7645	7282	7393	7217	7243	7423	7217	7207	7108	7225	7213	7304	7336	7369	7506	7693	7426	7429	7400	7395	7537	7690	7862	7495	7581	7329	7490	7398	7632
8028	7937	7571	7527	7512	7187	7411	7260	7496	7395	7374	6997	7005	6868	6760	7021	7189	7451	7391	7556	7578	7516	7474	7275	7358	7364	7268	7247	7157	7017	7201	7224	7150	7225	7215	7226	7285	7451	7407	7287	7469	7528	7564	7610	7500	7710	7663	7493	7541	7478
7796	7557	7646	7552	7292	7126	7182	7421	7281	7640	7209	7172	7004	6939	6943	6937	7033	7231	7514	7288	7596	7420	7419	7324	7373	7270	7344	7106	7141	7157	7280	7127	7011	6975	6994	7037	7271	7238	7259	7325	7289	7493	7405	7653	7697	7601	7488	7457	7546	7333
7770	7640	7627	7404	7195	7273	7198	7103	7392	7419	7286	7304	7078	6836	6640	6904	6938	7353	7146	7364	7249	7232	7178	7224	7327	7277	7272	7163	7167	7026	7009	6883	6909	6875	7186	7055	7115	7080	7257	7406	7450	7470	7480	7489	7480	7539	7880	7729	7386	7435
7653	7525	7535	7398	7059	7014	7174	7100	7423	7425	7449	7485	7082	6766	6787	6849	6960	7073	7202	7137	7026	7402	7319	7389	7302	7174	7155	7143	7059	7190	7074	7186	7046	6911	7135	7010	7279	7199	7257	7360	7595	7336	7465	7592	7468	7394	7596	7662	7490	7195
7657	7771	7539	7181	7236	7005	6908	7252	7239	7474	7483	7431	7225	6936	6913	6792	6872	7067	6995	7096	7108	7088	7203	7155	7375	7148	6981	6929	6915	7033	7169	7027	7250	7220	7155	7025	7018	7073	7179	7321	7231	7362	7395	7461	7402	7222	7486	7354	7321	7232
8005	7797	7622	7205	7226	6966	6989	7057	7365	7304	7312	7466	7344	7173	7154	7203	7239	7262	7182	7021	7051	7143	7186	7208	7073	6918	6657	6818	6873	6862	7005	6915	7025	7294	7213	7119	7115	7269	7215	7159	7332	7282	7265	7210	7282	7304	7327	7123	7248	7171
8024	7901	7712	7348	7240	6973	6995	7053	7253	7360	7390	7312	7156	7250	7069	7371	7303	7296	7265	6987	7214	7213	7366	6957	7182	6670	6715	6699	6674	6945	6933	7084	7055	7062	7077	7005	7089	7127	7087	7134	7313	7089	7258	7378	7407	7175	7207	7342	7155	7113
8145	7899	7683	7484	7180	7214	7205	7137	7277	7355	7561	7381	7244	7202	7364	7440	7442	7513	7346	7358	7226	7187	7264	7104	6999	6803	6633	6730	6646	6814	6798	6953	7342	7286	7279	7205	7080	7064	7277	7243	7202	7198	7268	7323	7102	7177	7125	7388	7163	7377
8256	8071	7945	7522	7320	7308	7289	7410	7315	7497	7292	7312	7086	7254	7266	7338	7425	7447	7539	7247	7334	7167	7202	7002	6908	6861	6932	6861	6772	6941	6873	6816	7174	7319	7094	7310	7174	7126	7203	7294	7249	7240	7140	7248	7172	7045	7079	7286	7270	7257
8332	7906	7796	7554	7606	7612	7390	7565	7589	7511	7407	7365	7356	7399	7247	7417	7418	7382	7680	7329	7328	7238	7360	7183	7031	7159	6777	6727	6910	6910	7014	7054	7121	7373	7262	7194	7087	7125	7241	7397	7184	7153	6919	6977	7165	7080	7292	7223	7335	7419
8046	7921	7743	7619	7545	7439	7519	7671	7443	7708	7469	7405	7360	7460	7472	7576	7480	7592	7568	7525	7229	7270	7321	7082	7040	6936	6935	6726	7070	7001	7151	7163	7266	7252	7350	7450	7239	7023	7154	7314	7258	7177	7060	7060	7050	7030	7119	7106	7522	7397
8277	7685	7676	7336	7389	7484	7620	7843	7688	7849	7730	7538	7484	7532	7476	7760	7678	7614	7477	7690	7355	7441	7081	7358	7130	7116	7015	6788	6758	6995	7310	7505	7585	7546	7314	7229	7177	7164	7132	7105	7274	7164	7231	7274	7062	7130	6983	7217	7158	7321
8009	7895	7721	7505	7544	7656	7551	7979	7794	7872	7812	7938	7648	7672	7511	7660	7780	7742	7695	7752	7476	7369	7317	7353	7048	7004	7034	6840	6881	7066	7387	7553	7562	7432	7312	7442	7385	7216	7193	7251	7253	7338	7337	7277	7199	7094	7170	7273	7284	7505
8009	7802	7606	7495	7389	7589	7553	7877	7880	7760	7707	7624	7640	7588	7768	7751	7663	7977	7756	7726	7572	7462	7253	7610	7192	6921	6823	6994	7088	6917	7304	7571	7692	7637	7407	7437	7396	7342	7286	7352	7272	7505	7366	7370	7214	7205	7250	7241	7476	7460
8027	7900	7568	7620	7616	7376	7585	7810	7762	7678	7500	7649	7618	7795	7653	7742	7487	7595	7549	7570	7580	7459	7442	7571	7098	7000	6834	6763	6961	7057	7457	7560	7514	7756	7472	7468	7511	7190	7359	7553	7408	7390	7489	7287	7154	7393	7272	7444	7520	7455
7688	7636	7535	7571	7615	7627	7685	7790	7766	7837	7453	7532	7663	7578	7576	7486	7369	7326	7375	7427	7583	7539	7453	7348	7172	7019	6957	6833	6922	7129	7312	7359	7535	7619	7681	7519	7691	7266	7356	7514	7427	7367	7519	7336	7531	7415	7705	7505	7750	7652
7864	7762	7585	7723	7583	7826	7888	7572	7737	7447	7219	7277	7346	7558	7499	7218	7406	7023	7285	7208	7571	7487	7398	7610	7374	7267	7067	7082	6993	7255	7498	7698	7693	7856	7741	7733	7486	7356	7325	7270	7305	7431	7438	7574	7668	7556	7693	7531	7737	7765
7791	7713	7599	7678	7980	7920	7759	7539	7643	7510	7327	6980	6985	7359	7407	7340	7243	7118	7106	7313	7188	7368	7421	7568	7354	7187	7343	7246	7375	7362	7674	7926	7874	7753	7836	7649	7512	7632	7427	7086	7020	7255	7168	7472	7599	7825	7540	7740	7694	7899
7893	7539	7670	7753	7825	7651	7791	7514	7310	7196	7137	6993	7123	7253	7312	7176	6991	7107	7163	6985	7230	7257	7357	7474	7266	7491	7497	7484	7512	7479	7701	7939	7683	7849	7766	7789	7390	7668	7570	7319	7147	7061	7283	7478	7750	7557	7765	7579	7597	7493
7951	7623	7634	7624	7544	7429	7449	7585	7463	7290	7195	7248	7057	7241	7056	6906	6990	6946	7130	7089	7149	7310	7214	7359	7281	7243	7305	7386	7376	7652	7641	7988	7880	8043	7861	7566	7696	7660	7588	7259	7173	7244	7460	7615	7425	7628	7427	7527	7489	7398
7844	7650	7779	7611	7838	7593	7415	7353	7184	7218	7266	7022	7128	7086	7046	7091	6960	7090	7229	7393	7138	7359	7526	7457	7470	7376	7185	7353	7599	7718	7792	7860	7826	7788	7651	7390	7611	7431	7490	7256	7361	7327	7448	7572	7514	7669	7569	7356	7304	7408
7784	7711	7916	7697	7636	7490	7580	7118	7285	7299	7198	7192	7353	7131	7050	7032	7149	7279	7375	7445	7511	7635	7662	7671	7748	7085	7215	7476	7485	7579	7817	7726	7671	7460	7527	7514	7570	7549	7368	7249	7345	7305	7457	7703	7595	7611	7403	7331	7354	7382
8039	7771	7883	7688	7696	7440	7306	7250	7162	7329	7120	7347	7214	7410	7176	7004	6926	7197	7328	7548	7704	7784	7834	7905	7477	7535	7451	7410	7604	7544	7532	7600	7388	7321	7276	7308	7277	7387	7306	7219	7306	7420	7533	7608	7557	7577	7504	7614	7425	7365
8131	7808	7685	7607	7531	7446	7331	7308	7453	7487	7481	7299	7457	7256	7223	7210	7192	7467	7401	7705	7724	7801	7883	7781	7846	7451	7556	7693	7546	7597	7458	7414	7376	7373	7326	7299	7145	7200	7185	7092	7235	7170	7316	7650	7773	7715	7624	7021	7387	7315
7970	7697	7920	7572	7713	7441	7590	7607	7556	7394	7424	7510	7426	7580	7131	7420	7291	7427	7455	7639	7869	7824	7978	7946	7840	7870	7592	7515	7631	7550	7401	7293	7246	7217	7076	7193	7170	7226	7123	7045	7141	7258	7378	7579	7555	7535	7415	7377	7240	7196
8116	7718	7846	7564	7459	7599	7538	7668	7477	7590	7799	7552	7676	7528	7299	7620	7558	7621	7584	7712	7857	7812	7993	7848	7655	7876	7816	7545	7555	7478	7393	7313	7302	7170	7233	7351	7257	7401	7224	6964	7039	7000	7341	7475	7475	7312	7424	7279	7192	7203
8031	7593	7668	7819	7398	7412	7361	7582	7633	7764	7673	7887	7847	7780	7635	7646	7569	7796	7662	7693	7934	7683	7835	7678	7661	7378	7563	7688	7431	7354	7182	7228	7252	7378	7366	7377	7339	7310	7179	7110	7136	7501	7454	7460	7382	7379	7337	7583	7406	7361
8019	7760	7890	7410	7487	7458	7470	7489	7524	7814	7893	7984	7893	7871	7774	7757	7682	7770	7895	7670	7751	7600	7712	7631	7495	7588	7584	7521	7476	7247	7139	7154	7091	7254	7317	7415	7276	7341	7311	7369	7524	7282	7636	7594	7488	7612	7383	7274	7326	7280
8044	7800	7570	7577	7504	7376	7617	7611	7529	7747	7995	7647	7752	7870	7641	7668	7943	7934	7807	7952	7840	7717	7576	7546	7498	7492	7520	7416	7434	7193	7185	7147	7205	7158	7285	7327	7442	7355	7465	7671	7654	7601	7690	7697	7804	7678	7683	7563	7444	7426
8029	7761	7669	7559	7345	7527	7542	7496	7666	7887	7785	7759	7994	7934	7768	7773	7817	7979	8038	8002	7954	7962	7607	7372	7396	7216	7256	7404	7407	7240	7236	7146	7036	7256	7403	7386	7382	7461	7463	7655	7584	7829	7885	7881	7716	7722	7610	7501	7325	7535
7886	7875	7720	7650	7642	7617	7531	7552	7596	7850	8010	7832	7859	7805	7923	7840	7850	7984	8129	8075	7785	7794	7480	7421	7370	7441	7484	7321	7430	7263	7461	7299	7104	7345	7539	7544	7731	7429	7667	7910	7650	7910	7920	7829	7896	7595	7682	7685	7670	7527
8125	7954	7880	7771	7609	7500	7579	7630	7825	7812	7798	7870	7889	7791	7696	7769	7885	8002	8009	7852	7686	7618	7374	7412	7270	7465	7574	7447	7584	7547	7532	7540	7347	7245	7553	7610	7538	7499	7867	7877	7888	7914	7930	7618	7573	7719	7635	7684	7683	7533
8194	7946	7769	7967	7559	7734	7650	7791	7807	7746	7860	7749	7866	7783	7805	7900	7759	7914	8023	7551	7506	7431	7483	7321	7306	7278	7554	7575	7643	7628	7587	7753	7572	7689	7472	7510	7629	7751	7739	7897	7979	7757	7774	7630	7462	7505	7340	7762	7766	7647
8418	7935	7934	7818	7642	7830	7798	7735	7932	7872	7941	7965	7852	7771	7762	7845	7763	7791	7817	7620	7384	7447	7205	7438	7240	7262	7604	7539	7622	7978	7787	7931	7767	7891	7706	7727	7682	7624	7657	7730	7686	7602	7485	7476	7324	7487	7544	7586	7718	7865
8220	7956	7797	7825	7609	7789	7912	7890	7797	7687	7794	7799	7558	7679	7653	7649	7948	7823	7778	7553	7271	7334	7389	7350	7384	7241	7562	7618	7679	7829	7804	7929	7775	7814	7746	7554	7427	7515	7519	7557	7691	7488	7408	7304	7101	7333	7425	7642	7613	7627
8309	7972	7786	7925	7777	7764	7797	7717	7918	7822	7596	7522	7548	7452	7471	7577	7582	7698	7468	7325	7243	7267	6992	7217	7425	7375	7565	7418	7614	7734	7789	7979	7911	7753	7659	7445	7408	7300	7471	7584	7504	7343	7150	7312	7327	7256	7552	7515	7609	7730
8350	8028	7845	7982	7822	7773	7832	7764	7758	7634	7547	7548	7200	7561	7446	7326	7363	7443	7553	7374	7243	7102	7235	7232	7175	7374	7396	7493	7519	7807	7711	7741	7646	7735	7254	7357	7183	7061	7359	7411	7502	7294	7344	7243	7337	7417	7504	7549	7646	7663
8089	7784	7762	7652	7758	7591	7567	7634	7690	7441	7383	7347	7177	7191	7222	7271	7362	7380	7418	7289	7257	7463	7170	7241	7332	7591	7534	7537	7507	7629	7735	7689	7434	7579	7370	7076	7238	7276	7325	7373	7112	7576	7506	7325	7454	7581	7354	7763	7582	7535
7799	7903	7571	7572	7417	7508	7538	7571	7565	7460	7529	7464	7403	7261	7398	7552	7334	7175	7292	7359	7084	7162	7344	7175	7497	7476	7679	7488	7640	7535	7584	7534	7239	7350	7166	7259	7114	7368	7433	7352	7371	7402	7405	7342	7378	7361	7322	7603	7574	7767
7743	7788	7569	7451	7330	7449	7545	7552	7507	7674	7519	7430	7522	7498	7473	7385	7488	7449	7337	7273	7115	7348	7362	7387	7612	7600	7794	7615	7410	7799	7761	7434	7234	7090	7029	7085	7112	7444	7516	7529	7404	7479	7534	7567	7321	7434	7408	7421	7379	7747
7844	7622	7602	7669	7465	7565	7539	7574	7336	7677	7436	7537	7460	7665	7480	7676	7447	7416	7488	7201	7252	7274	7275	7581	7674	7500	7723	7692	7787	7591	7743	7545	7310	7084	7010	7204	7458	7503	7720	7730	7573	7487	7474	7548	7276	7486	7530	7345	7440	7389
7908	7627	7939	7743	7487	7482	7440	7754	7579	7522	7507	7602	7509	7678	7880	7608	7603	7598	7559	7554	7408	7513	7566	7482	7569	7671	7782	7784	7684	7843	7706	7477	7171	7246	7284	7292	7588	7701	7669	7788	7571	7466	7407	7508	7499	7672	7409	7632	7562	7341
7832	7815	7788	7623	7550	7699	7813	7548	7637	7627	7391	7446	7480	7818	7717	7737	7698	7786	7725	7693	7773	7426	7540	7588	7658	7569	7692	7576	7737	7764	7799	7454	7309	7157	7353	7649	7589	7755	7767	7690	7711	7574	7430	7488	7410	7671	7515	7399	7318	7296
7944	7806	7817	7831	7772	7572	7822	7869	7643	7459	7487	7531	7599	7646	7635	7510	7604	7767	7723	7748	7810	7361	7640	7678	7508	7533	7834	7796	7899	7776	7582	7650	7369	7286	7513	7586	7869	7733	8152	7881	7728	7482	7506	7420	7412	7341	7487	7272	7462	7305
8098	7984	8078	7976	7802	7989	7752	7654	7664	7517	7465	7330	7660	7629	7665	7630	7657	7725	7624	7588	7514	7678	7625	7580	7759	7876	7641	7826	8027	7989	7842	7785	7292	7377	7470	7615	7997	7974	7924	7958	7709	7529	7469	7317	7208	7463	7517	7129	7366	7341
8160	8174	8110	7944	7883	7765	8021	7775	7650	7447	7443	7359	7693	7843	7410	7670	7446	7680	7736	7609	7465	7548	7353	7396	7670	7535	7614	7742	7629	7989	7721	7483	7312	7571	7708	7678	7731	7993	8064	7734	7596	7350	7261	7188	7280	7321	7251	7338	7365	7430
8296	8198	8158	8029	7961	7997	7724	7771	7494	7531	7389	7347	7521	7423	7486	7355	7539	7770	7503	7680	7495	7559	7489	7253	7368	7612	7546	7562	7744	7798	7625	7494	7392	7375	7383	7550	7620	7744	7856	7690	7515	7576	7452	7421	7341	7385	7331	7297	7389	7373
8503	8353	8055	8167	8120	7759	7721	7809	7667	7661	7526	7493	7544	7420	7279	7304	7443	7430	7676	7716	7519	7380	7366	7301	7306	7223	7564	7680	7605	7712	7589	7448	7514	7375	7441	7674	7625	7616	7665	7512	7542	7569	7304	7401	7324	7172	7176	7473	7431	7300
8551	8218	8349	8198	7835	7832	7798	7701	7665	7686	7609	7689	7548	7400	7449	7191	7382	7526	7558	7540	7502	7384	7132	7113	7328	7530	7642	7381	7577	7312	7641	7506	7385	7355	7373	7514	7502	7637	7546	7599	7619	7478	7289	7339	7061	7179	7277	7275	7209	7415
8648	8387	8319	8112	8070	7850	7727	7773	7866	7690	7697	7595	7483	7464	7445	7316	7314	7336	7376	7562	7422	7388	7347	7324	7282	7536	7552	7430	7656	7474	7409	7376	7417	7429	7488	7543	7385	7411	7498	7441	7535	7294	7231	7038	6950	7023	7097	7210	7302	7318
8577	8384	8459	8322	7881	7968	7803	7806	7818	7729	7596	7590	7466	7392	7394	7384	7394	7524	7449	7410	7435	7375	7186	7412	7368	7543	7492	7481	7572	7367	7356	7332	7449	7397	7310	7477	7391	7472	7431	7493	7426	7416	7424	7238	7080	7203	7254	7175	7232	7497
8573	8278	8469	8102	7960	7997	7740	7774	7903	7655	7633	7443	7470	7396	7558	7518	7435	7574	7433	7542	7282	7373	7313	7365	7456	7647	7653	7484	7442	7506	7321	7564	7361	7598	7361	7507	7378	7415	7412	7362	7531	7405	7295	7180	7143	7223	7291	7238	7280	7226
8338	8385	8233	8217	8105	7742	8034	7686	7752	7627	7344	7489	7577	7531	7527	7505	7671	7413	7191	7427	7120	7376	7357	7699	7682	7630	7656	7659	7510	7574	7549	7629	7686	7616	7490	7585	7221	7224	7437	7432	7534	7338	7374	7377	7199	7427	7283	7430	7502	7523
8309	8310	8079	8034	8046	7836	7903	7741	7674	7364	7148	7435	7515	7581	7442	7544	7584	7336	7369	7366	7359	7353	7459	7540	7594	7874	7749	7675	7738	7739	7766	7753	7713	7560	7578	7396	7578	7444	7378	7588	7423	7361	7445	7274	7424	7367	7600	7592	7531	7466
8287	8125	8120	7984	7858	7781	7566	7424	7450	7343	7224	7316	7434	7449	7332	7401	7458	7387	7384	7405	7488	7489	7473	7648	7624	7645	7572	7620	7648	7481	7711	7693	7730	7793	7461	7657	7500	7525	7447	7514	7604	7423	7574	7532	7542	7570	7628	7420	7492	7455
8461	8208	8011	8109	7849	7710	7455	7440	7262	7105	7306	7224	7532	7375	7507	7464	7550	7387	7363	7522	7553	7579	7796	7821	7594	7405	7678	7558	7611	7505	7688	7624	7461	7358	7704	7488	7364	7473	7332	7644	7572	7586	7463	7506	7692	7708	7562	7798	7413	7380
8574	8185	8147	7932	7846	7620	7546	7299	7250	7300	7355	7316	7322	7448	7407	7331	7390	7502	7496	7636	7738	7660	7668	7559	7569	7476	7668	7571	7717	7727	7727	7549	7702	7465	7443	7395	7436	7401	7467	7282	7462	7707	7604	7616	7582	7295	7374	7304	7483	7170
8368	8342	8083	8170	7747	7652	7587	7448	7338	7379	7647	7530	7492	7584	7396	7501	7615	7566	7492	7589	7769	7668	7681	7509	7348	7417	7412	7483	7647	7635	7676	7750	7520	7564	7483	7342	7548	7380	7338	7458	7425	7503	7461	7486	7525	7371	7452	7420	7245	7097
8446	8261	8245	8062	7713	7688	7572	7686	7747	7838	7940	7562	7610	7267	7352	7542	7651	7682	7680	7769	7660	7567	7419	7679	7148	7278	7284	7379	7560	7723	7660	7757	7643	7619	7382	7658	7458	7258	7317	7281	7444	7418	7564	7339	7356	7221	7351	7303	7283	7219
8262	8115	7920	7857	7842	7661	7706	7738	7852	7893	7975	7722	7659	7573	7405	7627	7618	7829	7625	7567	7644	7541	7491	7226	7145	7214	7339	7282	7571	7815	7801	7615	7458	7441	7301	7165	7246	7178	7259	7179	7349	7475	7366	7323	7217	7198	7082	7091	7154	7323
8350	8160	7958	7967	7862	7770	7799	8059	8149	8117	8207	7978	7896	7668	7449	7556	7775	7740	7718	7808	7642	7662	7437	7113	7041	7280	7285	7303	7531	7621	7828	7540	7546	7336	7152	7231	7356	7103	7283	7462	7433	7344	7241	7311	7066	7193	7178	7201	7333	7305
8333	8030	7879	7767	7888	7911	7937	8146	8273	8008	7967	7802	7893	7537	7640	7655	7708	7805	7826	7757	7619	7389	7589	7246	7153	7241	7262	7402	7486	7757	7823	7650	7351	7148	7192	7044	7153	7347	7393	7485	7295	7471	7329	7311	7262	7106	7096	7345	7423	7433
8389	8175	7799	7741	7678	8004	8086	8072	8035	7999	7898	7722	7673	7577	7549	7563	7526	7719	7761	7761	7529	7651	7368	7391	7312	7225	7529	7555	7611	7761	7625	7455	7353	7181	7297	7189	7508	7532	7383	7410	7499	7364	7294	7260	7314	7256	7222	7610	7598	7697
8091	7928	7727	7764	7847	7718	8083	7820	7741	7968	7420	7512	7524	7521	7610	7563	7671	7563	7491	7597	7634	7542	7410	7332	7397	7397	7577	7713	7658	7925	7814	7638	7421	7464	7398	7342	7400	7516	7559	7596	7592	7587	7478	7302	7548	7323	7457	7577	7837	7795
8062	8024	7974	8015	7927	7905	7953	7765	7377	7379	7506	7422	7231	7504	7558	7479	7645	7545	7677	7606	7745	7628	7504	7489	7643	7685	7854	7761	7940	7925	7801	7520	7550	7374	7389	7361	7349	7451	7483	7663	7433	7282	7374	7379	7338	7401	7501	7603	7899	7890
8439	8180	8096	8055	7869	7975	7983	7562	7329	7233	7235	7414	7322	7450	7646	7520	7733	7595	7615	7573	7685	7682	7599	7418	7563	7746	7726	7726	7989	7864	7604	7662	7448	7545	7606	7685	7610	7578	7686	7546	7586	7203	7199	7215	7161	7328	7427	7625	7420	7687
8428	8363	8245	8068	8137	7907	7806	7649	7316	7229	7248	7277	7626	7520	7554	7641	7796	7618	7610	7698	7781	7684	7764	7738	7719	7936	7854	7901	7749	7680	7648	7356	7502	7532	7578	7553	7559	7597	7550	7401	7581	7279	7202	7213	7236	7231	7490	7423	7403	7588
8391	8295	8369	8084	7939	7923	7680	7584	7208	7219	7366	7286	7345	7575	7683	7879	7830	7733	7594	8033	7855	7854	7907	7697	7782	7764	7758	7505	7828	7643	7528	7457	7297	7518	7401	7516	7586	7540	7594	7478	7406	7286	7224	7416	7199	7371	7344	7450	7282	7575
8458	8353	8333	8175	8030	7812	7674	7497	7457	7371	7207	7423	7550	7427	7725	7761	7961	7818	7842	7815	7804	7829	7860	7774	7854	7724	7790	7548	7489	7465	7404	7334	7198	7401	7220	7224	7351	7374	7368	7270	7333	7141	7243	7438	7382	7183	7354	7424	7201	7259
8438	8504	8335	8135	8054	7864	7499	7431	7171	7420	7464	7495	7832	7721	7612	7914	7693	7912	7800	7762	7699	7430	7521	7489	7716	7781	7786	7712	7616	7443	7286	7395	7108	7353	7432	7182	7295	7075	7325	7396	7267	7364	7220	7208	7174	7096	7346	7159	7225	7099
8710	8602	8259	8106	7884	7849	7726	7487	7591	7645	7683	7736	7683	7921	7646	7611	7638	7756	7847	7584	7550	7584	7664	7657	7590	7749	7569	7586	7505	7315	7412	7285	7254	7177	7530	7373	7285	7439	7233	7434	7116	7357	7332	7512	7457	7264	7167	7406	7402	7182
8700	8683	8337	8331	8051	7674	7724	7639	7766	7843	7734	7631	7763	7850	7916	7869	7883	7862	7923	7551	7503	7564	7566	7609	7743	7824	7642	7503	7506	7766	7407	7453	7410	7502	7506	7500	7448	7454	7367	7401	7358	7252	7615	7635	7587	7458	7525	7603	7440	7232
8789	8477	8428	8008	7801	7523	7688	7754	7713	7572	7715	7440	7596	7418	7788	7974	7806	7878	7823	7673	7575	7430	7441	7360	7326	7639	7618	7494	7538	7662	7527	7262	7426	7348	7526	7687	7606	7537	7874	7477	7526	7406	7417	7758	7658	7629	7754	7528	7599	7304
8594	8342	8060	7912	7760	7550	7599	7678	7522	7728	7469	7482	7398	7417	7452	7868	7867	7769	7632	7390	7624	7372	7520	7600	7776	7585	7558	7487	7650	7544	7646	7407	7502	7643	7796	7763	7860	7625	7673	7404	7702	7544	7684	7688	7685	7456	7700	7410	7381	7342
8482	8279	8092	7824	7832	7748	7699	7613	7414	7542	7629	7547	7551	7588	7589	7569	7746	7588	7338	7285	7466	7397	7707	7605	7725	7523	7780	7831	7705	7632	7748	7629	7520	7631	7779	7793	7643	7761	7881	7613	7606	7510	7658	7686	7681	7222	7477	7448	7478	7466
8431	8091	8111	8060	7898	7804	7680	7765	7669	7651	7652	7584	7555	7524	7315	7533	7551	7414	7368	7240	7458	7393	7529	7606	7834	7852	7810	7767	7824	7836	7678	7502	7631	7778	7935	7868	7689	7665	7681	7502	7636	7567	7806	7751	7558	7490	7476	7555	7555	7342
8390	8126	8324	8105	8014	7906	7877	7843	7727	7561	7815	7647	7359	7694	7632	7497	7430	7426	7588	7354	7559	7629	7795	7733	7769	7822	7609	7784	7906	7761	7596	7743	7509	7699	7692	7495	7380	7535	7602	7660	7761	7582	7465	7604	7746	7622	7541	7508	7399	7176
7977	8080	8098	8171	7961	7889	7816	7501	7601	7508	7524	7533	7674	7618	7552	7654	7625	7534	7571	7643	7522	7808	7879	7759	7761	7831	7697	7637	7499	7769	7546	7357	7469	7355	7550	7509	7563	7689	7619	7573	7445	7555	7604	7589	7498	7357	7493	7376	7445	7322
7893	7845	8121	7994	8057	8024	7476	7746	7648	7432	7509	7486	7673	7619	7823	7712	7536	7445	7517	7576	7746	7868	7766	7485	7932	7772	7654	7408	7641	7523	7359	7310	7316	7191	7406	7152	7471	7606	7702	7552	7537	7438	7501	7482	7725	7522	7513	7357	7645	7358
7818	7927	7856	8273	8079	7834	7747	7797	7797	7920	7804	7730	7608	7788	7685	7485	7715	7785	7721	7379	7652	7645	7726	7777	7868	7897	7682	7582	7578	7639	7616	7606	7349	7425	7484	7575	7182	7724	7573	7589	7541	7425	7579	7413	7367	7325	7474	7517	7485	7301
8137	7881	8037	8236	7966	8044	7842	8039	7852	7986	7864	7618	7696	7917	7693	7612	7707	7604	7622	7895	7822	7722	7603	7672	7588	7515	7569	7457	7504	7437	7327	7387	7228	7443	7314	7246	7386	7553	7727	7736	7423	7425	7408	7279	7434	7213	7308	7446	7582	7219
8112	8023	7922	7916	8046	7833	7938	8010	7700	7827	7840	7492	7709	7830	7842	7700	7727	7716	7723	7894	7714	7544	7540	7492	7718	7797	7652	7569	7461	7507	7468	7271	7436	7412	7710	7485	7452	7504	7661	7517	7386	7509	7388	7265	7010	7279	7144	7461	7423	7323
8170	8095	8070	8001	7771	7851	7974	7933	7760	7498	7585	7506	7486	7524	7672	7934	7845	7487	7541	7853	7766	7664	7748	7636	7486	7657	7477	7373	7327	7348	7502	7434	7296	7621	7458	7382	7674	7410	7564	7503	7317	7172	7191	7182	7015	7205	7125	7566	7535	7296
8309	7837	7722	7905	7908	7945	7933	7899	7677	7633	7646	7270	7213	7578	7580	7448	7353	7467	7422	7672	7715	7398	7450	7431	7689	7611	7574	7453	7431	7821	7731	7751	7736	7623	7303	7203	7132	7084	7305	7272	7160	7200	6976	7114	7148	7339	7141	7615	7260	7452
8556	7904	7859	8123	7960	7924	7908	7934	7816	7663	7338	7496	7586	7570	7440	7514	7630	7511	7400	7307	7402	7525	7650	7592	7784	7738	7751	7614	7564	7525	7539	7686	7531	7792	7518	7274	7263	7153	7115	7191	7174	7222	7329	7329	7120	7189	7253	7504	7392	7347
8329	8088	8134	7937	8078	7979	8051	8026	7791	7613	7736	7531	7460	7554	7660	7635	7439	7424	7330	7529	7664	7521	7645	7645	7826	7450	7394	7290	7697	7586	7637	7574	7479	7563	7585	7302	7036	7290	7207	7230	7262	7031	7293	7470	7407	7337	7327	7562	7385	7339
8138	7790	7688	7804	7686	7677	7821	7811	7923	7840	7836	7389	7655	7729	7617	7393	7469	7427	7665	7605	7528	7535	7676	7426	7477	7592	7620	7544	7740	7656	7739	7829	7675	7598	7733	7387	7147	7095	7170	7392	7359	7327	7602	7317	7457	7555	7360	7418	7508	7380
8094	7822	7706	7743	7398	7654	7713	7448	7742	7780	7455	7608	7599	7504	7417	7529	7410	7654	7560	7542	7590	7560	7709	7799	7523	7581	7650	7506	7634	7594	7518	7640	7707	7728	7618	7505	7379	7641	7537	7634	7420	7747	7643	7911	7513	7596	7530	7555	7310	7343
8194	7597	7889	7624	7702	7659	7550	7513	7882	7666	7908	7967	7668	7490	7683	7414	7588	7544	7414	7840	7792	7645	7680	7629	7475	7571	7537	7674	7526	7685	7669	7637	7480	7627	7493	7450	7328	7458	7673	7766	7736	7624	7724	7914	7812	7637	7480	7669	7467	7184
8098	7940	7784	7738	7797	7583	7628	7922	7755	8064	8473	7894	7762	7890	7557	7319	7259	7521	7831	7548	7613	7489	7411	7627	7517	7709	7560	7584	7760	7784	7826	7838	7688	7901	7751	7571	7351	7508	7556	7816	7807	7822	7706	7777	7446	7642	7474	7419	7576	7723
8136	8114	7741	7898	7731	7729	8072	7879	8117	8467	8166	7937	7916	7667	7304	7430	7407	7571	7606	7559	7650	7365	7573	7804	7764	7822	7893	7668	7401	7757	7680	7617	7839	7911	7631	7702	7527	7577	7552	7948	7689	7797	8007	7747	7485	7217	7658	7477	7477	7491
8032	7785	7811	7669	7526	7573	7608	7860	8314	7968	7975	7926	7684	7311	7222	7308	7517	7285	7422	7563	7657	7669	7564	7738	7746	7753	7601	7533	7565	7605	7547	7428	7363	7523	7735	7516	7704	7758	7898	7927	7737	7608	7788	7755	7586	7460	7552	7566	7593	7478
8071	7430	7691	7408	7668	7724	7779	8077	8095	7816	7850	7723	7478	7322	7263	7431	7366	7506	7412	7623	7892	7576	7642	7651	7862	7791	7723	7836	7799	7730	7544	7507	7363	7526	7385	7525	7599	7622	7705	7809	7658	7755	7552	7711	7689	7396	7316	7549	7663	7697
8019	7618	7748	7532	7777	7760	8098	7964	7882	8005	7980	7377	7443	7479	7425	7231	7433	7633	7752	7718	7513	7644	7816	8047	8098	8224	8061	7949	7918	8118	7885	7759	7739	7646	7634	7395	7580	7500	7597	7581	7629	7347	7573	7486	7628	7621	7453	7582	7724	7646
8125	8066	7810	7954	7863	8150	8010	8091	8038	7966	7604	7527	7530	7574	7244	7337	7547	7799	7626	7503	7778	7867	7916	8083	8117	8237	7967	7902	7838	7913	7763	7924	7748	7642	7752	7868	7729	7696	7419	7242	7445	7470	7817	7596	7698	7647	7530	7591	7612	7448
8225	8092	7992	8237	7798	8000	7974	7585	7807	7688	7525	7673	7514	7479	7483	7490	7562	7676	7441	7400	7771	7871	7922	7899	8016	7958	7932	7722	7665	7768	7563	7683	7595	7817	7590	7903	7802	7894	7678	7592	7358	7878	7811	7795	7860	7520	7402	7705	7365	7516
8253	8212	7943	8154	7933	7899	7723	7568	7514	7492	7394	7545	7296	7414	7486	7630	7663	7432	7669	7838	7951	7884	7958	7738	7927	7809	7863	7586	7684	7758	7707	7415	7521	7583	7696	7838	7805	7788	7850	7714	7528	7606	7650	7901	7739	7604	7529	7635	7744	7408
8355	8494	8318	8181	7983	7733	7514	7655	7439	7347	7587	7317	7518	7499	7663	7771	7468	7526	7596	7823	7966	7697	7951	7755	7690	7792	7815	7931	7958	7740	7697	7683	7686	7785	7680	7583	7540	7488	7249	7383	7578	7455	7457	7706	7749	7756	7597	7562	7701	7448
8513	8491	8525	8487	8136	7904	7903	7728	7476	7382	7716	7410	7420	7668	7648	7489	7465	7621	7718	7872	7558	7487	7610	7747	7823	7819	7918	7870	8071	8099	7857	7940	8039	7971	8015	7882	7804	7523	7397	7386	7441	7662	7525	7499	7702	7723	7625	7412	7585	7729
8780	8378	8251	8357	7989	7718	7868	7705	7713	7751	7693	7623	7876	7985	7830	7648	7616	7785	7661	7762	7537	7652	7681	7844	7987	7868	8004	8052	8061	7875	7943	7934	8029	8139	7988	8068	7814	7522	7339	7233	7441	7639	7517	7650	7415	7431	7623	7542	7561	7625
8710	8352	8227	8254	7651	7739	7645	7456	7660	7630	7679	7772	7864	7766	7918	7898	7696	7559	7667	7373	7473	7378	7671	7962	7850	7952	7938	7796	7762	7945	7911	7908	7956	7971	8027	7894	7767	7538	7324	7288	7286	7598	7656	7583	7423	7540	7832	7597	7405	7560
8437	8179	8486	7977	7671	7756	7559	7449	7662	7515	7616	7734	7757	7821	7761	7896	8005	7447	7503	7402	7595	7753	7778	8170	7831	7726	7680	7596	7730	7788	7625	7844	7865	7934	7719	7953	7628	7570	7629	7305	7358	7511	7759	7754	7509	7580	7733	7761	7511	7700
8447	7865	8107	8085	7804	7766	7715	7668	7598	7309	7626	7838	7936	7726	7911	8018	7790	7542	7414	7518	7634	7874	7878	7979	7891	7618	7614	7690	7681	7691	7675	7751	7755	7744	7699	7738	7740	7771	7748	7535	7447	7433	7531	7982	7731	7718	7717	7723	7635	7486
8555	8081	8278	8008	7927	8114	7796	7594	7479	7576	7691	8037	8090	7781	7979	7914	7549	7520	7284	7649	7792	8002	7820	7774	7822	7859	7618	7456	7681	7740	7887	7686	7451	7627	7531	7469	7695	7944	7774	7722	7515	7571	7835	8053	7831	7836	7794	7834	7786	7579
8585	8162	8368	8013	7826	8117	7536	7637	7699	7508	7878	8022	8091	7938	8257	8021	7848	7282	7645	7814	7846	7851	7785	7683	7528	7599	7584	7471	7693	7620	7465	7474	7409	7202	7493	7525	7950	7804	7648	7825	7576	7560	7554	7830	8008	7779	7676	7685	7805	7430
8573	8109	8358	8062	8003	7957	7665	7565	7678	7478	7869	8085	7787	7895	8152	8097	7751	7871	7762	8027	7994	7984	7812	7616	7631	7547	7578	7542	7520	7721	7505	7390	7060	7200	7493	7490	7665	7687	7737	7751	7827	7676	7724	7910	8022	7857	7551	7743	7720	7588
8365	8197	8239	8185	7899	7853	7599	7817	7735	7738	7997	8005	7908	7937	7970	7962	7914	7767	8177	8027	8199	7804	7875	7540	7514	7533	7520	7645	7510	7596	7457	7580	7482	7391	7234	7580	7590	7665	7688	7682	7534	7448	7504	7741	7869	7836	7527	7614	7751	7792
8513	8227	8249	7958	8011	7828	7808	7854	7877	7772	8077	8123	8032	8188	8227	8205	8048	7860	7895	7865	7936	7679	7535	7178	7418	7444	7691	7504	7577	7692	7819	7709	7515	7432	7350	7288	7459	7407	7560	7625	7745	7520	7657	7756	8026	7879	7628	7658	7735	7821
8291	8276	8182	7973	7900	7771	7749	7961	8027	7989	8032	8304	8020	8049	8253	8175	8093	7999	7905	7810	7867	7475	7416	7483	7430	7293	7393	7326	7606	7636	7630	7735	7694	7371	7366	7446	7463	7558	7776	7811	7755	7402	7656	7647	8097	7929	7872	7707	7830	7527
8226	7980	8052	7936	7976	7856	7636	7842	7883	7983	7901	8092	8056	8002	8427	8318	8139	7966	7876	7941	7659	7367	7310	7266	7363	7414	7589	7550	7405	7545	7582	7531	7400	7553	7479	7314	7393	7649	7618	7697	7738	7530	7773	7635	7945	8150	7816	7703	7572	7845
8250	7911	8025	7676	7825	7724	7575	8030	8049	7740	7957	7942	7860	8112	8123	8152	8026	7896	7718	7803	7671	7578	7496	7554	7381	7429	7360	7434	7481	7343	7356	7381	7463	7420	7349	7365	7315	7603	7895	8057	7741	7827	7777	7836	8192	7992	7805	7792	8053	7704
8304	8042	8129	7913	8287	8304	7968	7831	8025	7869	8001	7979	7775	8041	7938	8063	7755	7737	7808	7745	7715	7533	7558	7296	7295	7377	7420	7263	7477	7573	7527	7321	7481	7339	7480	7396	7557	7795	7996	8072	7802	7835	7882	7909	7816	7792	7697	7935	7659	7825
8519	8143	8579	8270	8068	8457	8247	8363	8182	8007	8171	8370	8108	7872	8055	8116	7889	7688	7802	7877	8076	7838	7795	7502	7371	7319	7392	7513	7613	7539	7349	7339	7518	7441	7351	7746	7811	7908	7914	7783	7766	7898	7685	7848	7891	7952	7659	7927	7966	7759
8582	8080	8478	8498	8155	8472	8368	8369	8274	7872	7968	7954	7946	7734	7999	8104	8112	7810	7897	7841	7936	7741	7572	7532	7689	7597	7492	7412	7428	7547	7243	7499	7479	7465	7541	7670	8102	7968	7894	7718	7912	7685	7750	7889	7907	7827	7821	8018	7919	7904
8312	8129	8376	8509	8167	8261	8210	8213	8240	7876	7861	7900	7682	7518	7969	8076	8013	7902	7725	7835	8137	7998	7715	7723	7733	7733	7734	7746	7439	7609	7392	7538	7598	7647	7744	7922	8037	7823	7994	7940	7748	7775	7707	7815	7716	7855	7845	7960	8261	7862
8290	8109	8168	8186	8063	8242	8233	8010	8099	7787	7616	7579	7551	7472	7547	7912	8144	7927	7758	7492	7972	7901	7816	7738	8000	7946	7938	7836	7642	7550	7923	7671	7666	7921	7785	7693	7955	7846	7937	7866	7922	7618	7960	7708	7727	7624	8078	8005	8001	7800
8596	8298	8141	8373	8285	8200	8485	7873	8007	7725	7743	7576	7824	7577	7617	7767	8159	8093	7887	7560	7553	7583	7814	7805	8018	8224	8153	7921	7785	7896	7948	7915	7946	7699	7867	7938	8073	7976	7955	7733	7855	7679	7969	7620	7686	8055	8266	8102	7667	7824
8654	8706	8255	8275	8364	8270	8258	8041	8081	7989	7682	7528	7745	7774	7582	7760	7939	7846	7692	7703	7496	7831	7796	7842	7829	7944	8121	8319	8248	7885	7922	7772	8001	7876	8081	8062	8157	7981	8081	7679	7753	7955	7929	7913	7860	7945	8214	8079	7926	7822
8688	8500	8346	8225	8433	8306	8147	7983	7652	7650	7698	7702	7770	7856	7987	8061	7671	7505	7588	7837	7613	7626	7622	7994	7992	8175	8073	8124	8231	8330	8057	7987	8041	8081	8264	8091	8166	8290	7902	8083	8183	8311	7854	7748	7902	8273	8210	8098	7992	8010
8705	8480	8628	8382	8406	8487	8243	8053	7934	7816	7870	7745	7731	8037	8082	7860	7820	7737	7567	7660	7752	7536	7723	7818	7886	8030	8285	8309	7963	7870	7921	8058	8218	7998	8158	8295	8125	8229	8441	8240	8412	8194	7960	8243	8097	8432	8047	8103	8174	8008
8817	8419	8342	8167	8168	8159	8038	8023	8058	7680	7782	7693	7595	7839	7694	7696	7536	7674	7681	7587	7601	7754	7951	7982	8052	8076	8196	8111	8014	8183	8104	8258	8292	8179	8100	8006	8174	8120	8263	8316	8060	8185	8097	8245	8348	8413	8133	8082	8227	7939
8652	8441	8069	8117	8042	8128	7860	8023	7819	7555	7692	7571	7710	7572	7488	7605	7560	7384	7406	7644	7742	7785	7875	8098	8272	8260	7987	7919	8115	8016	8271	8074	7990	8016	8188	8249	8456	8401	8434	8194	8102	7810	7863	8192	7914	8111	8357	8644	8211	7914
8462	8223	8173	8331	8215	8095	8178	7880	7946	7816	7736	7824	7803	7484	7673	7378	7656	7905	7795	7725	7738	7924	8261	8288	8339	8263	8359	8364	8406	8119	8020	8063	8163	8158	8282	8448	8339	8374	8384	8353	8340	8298	8226	8024	8056	8147	8351	8358	8161	8242
8494	8078	8278	8233	8111	7994	8048	7920	7882	7892	7462	7437	7653	7688	7630	7640	7729	7846	7691	7673	7536	7872	8272	8050	8233	8511	8449	8496	8471	8230	8147	8306	8258	8397	8270	8623	8381	8334	8296	8052	8137	8316	8045	7978	7966	8194	8434	8221	8264	8100
8710	8420	8370	8228	8257	8093	8268	8046	7760	7536	7707	7532	7462	7719	7982	7765	7758	7617	7508	7856	7716	7752	8000	8154	8244	8203	8087	8210	8011	8178	7948	7963	8235	8473	8344	8049	8184	7880	7646	7683	7528	7603	7854	7995	8226	8236	8232	7948	8016	8176
8553	8389	8342	8237	8291	8255	7974	7922	7503	7348	7337	7507	7559	7491	7937	8114	8150	7876	7706	7555	7759	7813	7935	7994	8076	8109	7934	7877	7836	7734	8139	8343	8340	8094	8252	7904	7808	7811	7693	7699	7412	7249	7374	7735	8178	8183	8256	8189	7975	7919
8625	8386	8486	8434	8090	7999	8033	7610	7280	7424	7298	7586	7815	7821	8041	8158	8082	8230	7722	7483	7701	7671	7738	7825	8280	8202	8257	8252	7828	7599	8105	8476	8194	7831	8085	8293	7964	8355	8317	8092	8250	7965	7830	7998	7748	8327	8196	8038	7795	8011
8405	8470	8487	8479	8131	7783	7886	7719	7648	7478	7543	7314	7496	7640	7732	7723	8022	8033	7915	7865	7834	7695	7915	7946	8059	8002	8238	8133	8052	8212	8388	8253	8177	7851	8143	8696	8694	8769	8894	8671	8859	8808	8449	7995	7804	8046	8100	8047	7962	8044
8792	8631	8627	8200	8146	8069	8065	7986	7707	7565	7631	7507	7603	7882	7942	7821	7876	7794	7652	8038	8113	8041	7903	8041	8315	8261	8119	8173	8012	8205	8264	7871	7753	7715	8076	8599	9182	8485	8132	7815	7726	8316	8328	8343	8248	7983	8090	7985	8188	7748
8756	8428	8387	8169	7975	8200	8150	7941	7911	7633	7404	7761	7759	7809	7894	7969	8233	7995	7892	7872	8040	8169	8232	8413	8573	8457	8252	7981	7849	8126	8199	7769	7505	7984	8626	8654	8747	8020	6805	6411	6480	6943	7703	8382	8320	7824	7874	8125	8064	7756
8497	8480	7984	8052	8092	7872	8196	7707	7512	7553	7598	7809	7947	8251	8010	7929	8080	8131	8270	8225	8405	8217	8324	8367	8821	8634	8520	8195	8084	8147	8236	7885	7719	8117	8522	8414	7666	6815	6021	6435	6715	6357	6673	7801	8529	7917	7589	7774	8129	7901
8491	8003	8084	7896	7997	7800	7494	7731	7453	7534	7885	7928	7827	8101	8173	8396	8245	7918	8133	8446	8639	8375	8477	8526	8674	8546	8462	8000	8039	7965	8138	7716	7749	7957	8336	8203	7167	6447	6769	7826	7853	6013	5845	7395	8212	8041	7419	7844	8059	7612
8258	8376	8004	8170	7790	7580	7631	7525	7469	7741	7734	8108	8105	8011	8068	8367	8367	8176	8290	8457	8556	8677	8434	8433	8494	8387	8096	8307	8082	8154	8048	8014	7712	7933	8292	8181	7088	6415	6791	7437	7040	5510	5761	7680	7895	7460	7156	7764	7864	7542
8333	8193	8152	8071	7634	7748	7548	7455	7451	7808	7879	7705	8001	8256	8212	8502	8326	8297	8043	7985	8469	8357	8361	8239	8264	8251	8232	8210	8401	8080	7913	7863	7812	7704	8140	8092	7218	6141	6026	5717	5415	5220	6191	7835	7936	7297	7249	7681	7397	7221
8700	8545	8260	8060	7936	7920	7792	8122	7830	7802	8169	8249	8195	8075	8102	8428	8087	8030	7999	8052	8174	8121	8555	8393	8284	7944	8001	7842	8021	8191	7956	7718	7519	7571	7846	8242	7826	6946	6349	5834	5541	6309	7494	8025	7673	6920	7336	7788	7484	7100
8682	8844	8372	7885	7704	7857	8007	8001	7720	7849	7921	7720	8250	8356	8302	8165	8206	7904	7726	7852	7898	8220	8256	8442	8669	8391	8026	8104	8102	8202	7914	7780	7534	7598	7841	8283	8319	7925	7297	7174	7342	7887	8396	7882	7096	6827	7631	7642	7390	7013
8531	8391	8013	7811	7913	7878	8056	8180	7702	7780	7732	7827	7872	7990	8185	8261	8162	7981	7697	7843	7843	8029	8137	8439	8381	8262	8139	7829	7834	8036	7950	7861	7581	7597	7505	7741	8353	8096	8215	8335	8354	8257	7769	7102	6969	7368	7832	7350	7066	7251
8339	8224	8125	7821	7868	8143	8226	7938	7680	7736	7777	8122	8117	7846	8010	8085	7965	7739	7792	7834	7794	8071	8126	8452	8567	8341	7956	7697	7781	7943	8139	7908	7647	7441	7520	7613	7882	8028	7896	7904	7466	7370	7191	6980	7317	7545	7657	7289	7150	7336
8358	8080	7939	7844	7761	7923	7930	7703	7447	7430	7534	7702	7818	8003	8294	8021	8042	8050	7785	7643	7873	7868	8033	8046	8086	8288	8239	7890	7836	7876	7799	7914	7399	7638	7508	7070	7309	7104	6821	6927	6886	7009	7091	7252	7610	7860	7472	7078	7452	7655
8244	7858	7874	7972	8009	8241	7903	7833	7690	7520	7763	7956	7924	7891	7916	7982	8208	7922	7874	7816	7732	7856	8252	8454	8237	8003	7992	7728	7579	7755	7608	7675	7734	7713	7635	7502	7383	7349	6899	7083	6992	7069	7606	7646	7840	7299	7340	7493	7490	7318
8232	8189	8094	8042	8207	8052	7995	7887	7731	7587	7941	8060	8342	8392	8170	8097	7828	8118	8067	8023	7831	7880	7908	8304	8425	8100	7810	7707	7877	7860	7938	7779	7507	7906	7876	7702	7691	7490	7364	7467	7622	7597	7538	7419	7042	7303	7385	7441	7598	7153
8447	8106	7914	7751	7736	7797	7696	7303	7408	7565	7666	7990	8103	8291	8486	8517	8228	7959	7671	7787	7742	8135	8402	8052	8136	8086	7815	7407	7786	7755	7730	7550	7012	7406	7631	7354	7644	7606	7432	7299	7403	7359	7245	7106	7056	7253	7308	7801	7275	7064
8062	8066	7693	7658	7942	7631	7664	7627	7771	7778	7836	7998	7966	8256	8216	8099	8022	8342	7990	7779	7658	7944	8007	8290	7891	7957	7812	7476	7527	7838	7711	7654	7317	7371	7408	7276	7185	7271	7132	7138	6995	6905	7120	6994	7416	7511	7449	7114	7068	7184
8354	8208	8053	8117	7971	8008	8062	7883	8216	8177	8256	8308	8618	8436	8263	8200	8009	7964	7864	8113	8009	7739	8004	8517	8392	7896	7516	7490	7116	7273	7691	7400	7425	7446	7345	7560	7422	7415	7314	7261	7028	7085	7262	7321	7335	7364	7472	7163	7035	7170
8823	8316	8255	8037	8039	7869	7708	7997	7770	8085	8272	8114	8498	8977	8929	8552	7996	7747	7709	7803	7742	7947	7748	7827	8281	7937	7243	7191	7408	7401	7539	7545	7396	7681	7373	7426	7651	7541	7383	7415	7569	7343	7510	7148	7288	7179	7224	7124	7342	7260
8611	8169	7848	7962	7727	7689	7829	7808	7858	7972	7816	7818	8212	8293	8351	8530	8524	7981	7716	7448	7644	7967	8190	8087	7799	7746	7465	7106	7256	7401	7117	7331	7167	7345	7553	7146	7629	7455	7175	7356	7278	7197	7544	7030	7222	6992	7424	7485	7228	7112
8109	8079	8050	8256	8186	8091	8035	8179	8218	8337	8147	8247	7938	7818	8059	8010	8018	8149	8007	7857	7639	7753	8181	7961	7735	7256	7470	7374	7327	7713	7304	6886	7288	6945	7081	7164	7167	7184	6936	7096	6927	7085	7321	7356	7547	7380	7455	7034	7256	7238
8251	8278	8478	8471	8184	8252	8216	8166	8298	8290	8328	8262	8308	8236	7939	7781	7716	7802	7986	8059	7865	7745	7730	8251	8097	7337	7312	7630	7467	7283	7568	7155	7204	7355	7125	7253	7069	7151	6880	6999	6865	7326	7159	7632	7494	7590	7533	7086	7119	7242
8416	8447	8260	8129	7789	7775	7558	7723	7818	7777	8043	8166	8289	8340	8195	8251	7828	7460	7443	7976	8390	8161	7866	7842	8031	7681	7166	7494	7824	7341	7316	7403	7251	7514	7234	7247	7363	7118	7307	7228	7071	7284	7319	7317	7403	7465	7431	7362	7405	7381
8613	8149	8021	7545	7426	7252	7239	7426	7532	7651	7767	7718	8017	7985	8286	8393	8293	7969	7710	7783	8010	8393	8296	7519	7615	8029	7526	7430	7982	7760	7433	7817	7658	7500	7628	7184	7454	6843	7172	7166	6998	7213	7371	7122	7275	7422	7580	7540	7402	7344
8192	7798	7769	7567	7604	7606	7503	7705	7679	7917	7702	7868	7748	7760	7869	8260	8342	8270	7802	7615	7587	8399	8831	8146	7535	7935	7949	7604	7765	8012	7591	7744	7908	7448	7565	7341	7194	7107	7099	7152	7252	7166	7248	7324	7253	7342	7418	7556	7267	7422
8173	7684	7997	8145	8058	8001	7992	8048	8208	8320	8334	8262	8113	7615	7546	7533	7902	7875	8094	7989	7773	7861	8280	8198	7572	7468	8031	8008	7502	7873	7915	7823	8022	7561	7583	7502	7082	7356	7105	7281	7437	7346	7113	7306	7156	7341	7208	7373	7450	7489
8280	8074	8450	8491	8479	8257	8214	8230	8531	8681	8691	8780	8306	8115	7864	7332	7289	7836	8060	8094	8022	7768	7990	8345	8030	7478	7703	8045	7414	7582	8119	7558	7814	7869	7663	7660	7074	7435	7137	7418	7346	7401	7504	7211	7255	7227	7067	7227	7251	7487
8817	8612	8853	8574	8257	8415	8597	8415	8689	8533	8926	8750	8746	8463	8219	7556	7262	7504	7652	8168	8388	8044	7822	8053	8084	7514	7417	7779	7657	7444	7865	7435	7355	7956	7470	7545	7386	7437	7287	7283	7229	7095	7450	7113	7080	6931	7137	7056	7272	7453
9089	9010	8699	8323	7933	7998	8109	7900	8158	8188	8353	8607	8525	8552	8485	7900	7685	7472	7675	8555	8606	8381	7471	7622	7799	7463	7122	7611	7893	7232	7206	7301	7135	7585	7155	7189	7407	7097	7364	7173	7236	7257	7369	7120	7369	7232	7080	7262	7152	7205
8925	8774	8124	7824	7587	7547	7456	7589	7643	7595	8018	8243	8300	8458	8395	8408	8185	7843	7804	8174	8585	8485	7478	7223	7667	7769	7304	7389	7794	7255	7058	7433	7112	7240	7341	7210	7275	6988	7285	7110	7055	7292	7504	7380	7365	7271	7142	7003	7220	7160
8551	7995	7799	7552	7406	7212	7363	7288	7471	7460	7653	7897	7981	8311	8378	8557	8570	8058	7843	7837	8207	8293	7613	7113	7556	8257	7667	7280	7686	7213	6992	7484	7263	7187	7519	7249	7430	6934	7396	7213	7263	7367	7386	7410	7334	7407	7194	7372	7184	7425
8471	7860	7389	7412	7347	7461	7353	7368	7570	7419	7314	7298	7495	7864	8190	8412	8758	8367	7703	7592	7733	8308	7947	7324	7650	8079	7811	7354	7376	7396	6944	7326	7322	7306	7553	6938	7381	7092	7170	7182	7287	7237	7396	7322	7674	7331	7659	7333	7327	7391
8203	7586	7365	7194	7224	7356	7548	7551	7455	7525	7334	7165	7121	7604	7972	8319	8646	8403	7785	7516	7711	8360	8318	7694	7553	7886	7883	7259	7666	7759	7226	7255	7380	7299	7400	6954	7339	7069	7209	7339	7127	7283	7334	7503	7672	7481	7857	7379	7431	7469
7956	7543	7148	7237	7292	7392	7388	7477	7601	7544	7323	7325	7198	7417	7768	8095	8625	8528	7868	7632	7587	8241	8312	7742	7299	7958	8254	7693	7640	7832	7164	7379	7582	7179	7404	7405	7219	7210	7191	7440	7242	7523	7465	7550	7678	7649	7796	7586	7497	7875
7851	7373	7215	7383	7592	7637	7503	7343	7331	7512	7337	7322	7180	7340	7567	7981	8476	8422	7970	7642	7525	7978	8064	7831	7511	8060	8301	7685	7388	8072	7665	7533	7604	7324	7610	7414	7152	7400	7326	7272	7268	7287	7281	7396	7661	7529	7707	7791	7701	7627
8191	7752	7305	7530	7634	7948	7948	7787	7558	7457	7483	7100	6968	7129	7243	7691	8236	8386	8249	7499	7513	7946	8355	7982	7729	7960	8211	7640	7571	8064	7442	7336	7647	7464	7639	7214	7503	7458	7329	7289	7079	6944	7159	7264	7687	7358	7714	7378	7513	7583
8094	7717	7648	7635	7825	7888	7839	7801	7745	7598	7288	7072	6993	7133	7461	7707	8263	8511	8239	7606	7653	8068	8412	8056	7526	7740	8487	8005	7556	7996	7399	7467	7718	7373	7467	7365	7411	7299	7309	7323	6768	7280	7025	7307	7328	7362	7480	7440	7491	7574
7923	7458	7586	7673	7767	7602	7695	7532	7617	7370	7206	6967	6998	7173	7508	7989	8498	8558	8044	7441	7396	8093	8179	7992	7523	7940	8199	7768	7548	7862	7507	7607	7797	7435	7690	7500	7345	7520	7240	7381	7104	7351	7066	7220	7373	7428	7412	7185	7368	7501
7812	7372	7302	7128	7585	7429	7555	7334	7350	7156	6863	6862	6788	7032	7702	7730	8343	8381	7825	7235	7377	8153	8485	7744	7495	8022	8199	7566	7618	8173	7596	7398	7722	7661	7961	7341	7563	7244	7279	7445	7072	7155	7024	7194	7239	7284	7278	7089	7367	7234
8075	7651	7398	7301	7448	7195	7379	7247	7059	7017	7028	7186	6993	7389	8065	8229	8301	8277	7779	7452	7517	8278	8286	7651	7342	7916	8070	7454	7646	7865	7403	7484	7893	7591	7832	7478	7554	7496	7288	7211	7058	7361	7028	7168	7149	7081	7209	7118	7260	7443
8510	7786	7664	7269	7312	7079	7430	7027	6975	6807	7084	7130	7261	7573	8172	8565	8494	8471	7849	7401	7622	8302	8383	7584	7527	7970	7878	7136	7493	7665	7119	7679	7669	7592	8150	7506	7632	7615	7446	7346	7340	7210	7202	7159	7223	7216	7321	7311	7192	7539
8699	8075	7760	7404	7312	7234	7160	6867	7038	6966	6827	7138	7574	8067	8277	8491	8559	7875	7542	7437	7923	8292	8066	7587	7586	7802	7518	7177	7882	7585	7136	7508	7662	7715	7773	7399	8074	7461	7594	7457	7322	7279	7414	7212	7501	7138	7409	7372	7448	7506
8782	8213	7928	7617	7378	7244	6927	6943	6781	6927	7127	7303	7749	8248	8561	8774	8283	7828	7491	7551	7953	8029	7684	7523	7511	8097	7500	7481	7722	7289	7142	7570	7319	7534	7774	7199	7930	7480	7723	7244	7439	7233	7238	7292	7264	7432	7508	7474	7321	7558
8666	8590	8124	7924	7518	7527	7117	7226	6914	7101	7232	7441	8188	8265	8351	8287	7869	7396	7535	7814	8081	7853	7586	7514	8078	7860	7224	7373	7639	7362	7280	7400	7003	7310	7362	7339	7742	7372	7385	7164	7444	7217	7364	7321	7399	7505	7526	7480	7595	7448
8342	8674	8506	8225	7839	7677	7521	7409	7480	7584	7877	7923	8256	8268	7894	7579	7418	7305	7568	8006	8110	7678	7492	7847	8145	7645	7444	7845	7716	7133	7293	7289	6971	7413	7117	7350	7494	7227	7292	7107	7327	7253	7408	7563	7689	7504	7517	7517	7276	7627
8181	8233	8362	8167	8238	8244	8114	7626	7943	7920	7949	7974	7777	7817	7449	7099	7309	7504	7756	7996	7787	7267	7655	7984	7906	7577	7490	7919	7521	7297	7545	7146	6980	7273	6909	7333	7199	7527	7208	7296	7396	7413	7630	7689	7523	7589	7319	7587	7625	7796
7721	7602	7792	7824	7849	7743	8063	7944	8010	8031	7813	7790	7337	7156	6955	7109	7381	7787	7892	7776	7435	7484	7815	7956	7469	7377	7598	8001	7503	7560	7439	6986	7364	7255	7221	7431	7214	7384	7329	7438	7436	7808	7582	7801	7634	7661	7585	7528	7822	7819
7998	7379	7342	7241	7519	7422	7611	7831	7521	7419	7276	7179	7001	6993	7029	7152	7522	7759	7703	7521	7196	7402	7803	7815	7465	7584	8072	7690	7488	7693	7484	7424	7573	7253	7696	7389	7268	7798	7513	7810	7504	7768	7457	7715	7437	7565	7728	7772	7968	7734
8275	7873	7374	7153	7103	6903	7083	7222	7322	7178	7187	7140	7048	7175	7292	7419	7589	7168	7049	7275	7577	7953	7623	7538	7515	7996	7801	7648	7852	7799	7332	7425	7665	7476	7548	7483	7623	7490	7737	7571	7614	7597	7685	7614	7645	7731	7727	7653	7835	8058
8410	8193	7847	7448	7175	7375	7385	7364	7305	7334	7385	7334	7305	7443	7372	7252	7102	6930	6902	7243	7626	7676	7443	7260	7620	8053	7642	7507	7953	7485	7492	7565	7275	7617	7628	7565	7626	7550	7882	7537	7790	7631	8047	7674	7876	7614	7621	7758	7801	8111
8029	7975	7984	7761	7667	7647	7503	7922	7883	7670	7601	7599	7504	7257	7081	6924	6911	6983	7388	7412	7587	7399	7279	7505	7779	7409	7453	8036	7886	7602	7674	7912	7686	7878	7248	7615	7633	7561	7941	7770	7900	7889	7785	7831	7572	7709	7602	7820	7880	8075
7620	7381	7376	7430	7523	7525	7685	7885	7693	7353	7317	7120	7142	6739	6757	6792	7192	7244	7460	7394	7012	7097	7441	7764	7533	7391	7627	7651	7592	7585	7722	7585	7872	7816	7838	7823	7719	7852	7969	7851	7927	7798	7654	7739	7606	7789	7777	7904	7895	7838
7945	7363	7384	7041	7025	7289	7429	7443	7417	7048	6978	6823	6917	6840	6784	7299	7454	7473	7360	7205	7267	7248	7480	7329	7136	7481	7812	7623	7568	7642	7594	7749	7803	7611	7681	7583	7561	7788	7779	7855	7678	7810	7592	7758	7803	7768	7539	7780	7724	7978
8281	7967	7849	7457	7320	7292	7335	7420	7286	6881	6783	6940	7080	7241	7442	7385	7339	7327	7129	7142	7491	7420	7290	7211	7241	7594	7509	7575	7828	7638	7611	7786	7863	7842	7578	7553	7681	7706	7591	7678	7574	7642	7744	7405	7616	7476	7608	7540	7757	7806
7912	7835	8001	8015	7888	7557	7579	7367	7539	7348	7114	7216	7236	7384	7029	7171	7133	7339	7412	7431	7169	6880	7099	7082	7349	7270	7346	7717	7801	7450	7747	7963	7904	7676	7574	7761	7635	7668	7719	7532	7633	7419	7392	7450	7359	7516	7544	7549	7644	7570
7588	7510	7489	7637	7795	7473	7560	7544	7425	7318	6986	6832	6893	7022	6842	7070	7295	7485	7363	7366	7100	6944	7284	7268	7123	7265	7543	7561	7332	7511	7396	7537	7556	7632	7435	7477	7705	7535	7554	7625	7394	7427	7158	7395	7576	7504	7595	7510	7415	7562
8130	7748	7621	7530	7364	7340	7280	7287	6968	6841	6979	6855	6947	7152	7377	7347	7261	7295	7295	7032	7321	7133	7124	6989	7154	7324	7351	7328	7455	7408	7282	7661	7232	7267	7602	7340	7460	7535	7433	7576	7544	7478	7383	7475	7534	7451	7361	7225	7560	7378
7750	7863	7782	7784	7728	7553	7523	7390	7089	7216	7305	7382	7501	7145	7619	7328	7278	7130	7202	7192	7243	7083	6891	7106	7130	7065	7321	7439	7281	7283	7064	7387	7415	7217	7323	7447	7428	7395	7736	7460	7533	7376	7310	7359	7358	7335	7327	7312	7222	7482
7719	7718	7600	7745	7607	7491	7406	7358	7370	7144	7141	7217	7187	7235	7110	7248	7365	7212	7031	7324	7111	6987	7210	7059	6907	6915	7035	7312	7147	7134	7119	7081	7321	7262	7269	7203	7309	7524	7529	7257	7346	7433	7311	7379	7348	7435	7405	7284	7296	7469
7819	7583	7676	7666	7348	7092	7323	7132	7183	7179	7306	7309	7426	7461	7521	7471	7502	7358	7189	7074	7182	7213	7071	6981	6938	6965	6978	7077	7036	7179	7113	7058	7101	7003	7045	7054	7232	7547	7391	7474	7319	7524	7578	7601	7511	7417	7188	7406	7468	7424
7513	7559	7740	7709	7415	7325	7212	7260	7519	7403	7444	7495	7671	7459	7222	7439	7311	7117	7313	7211	7280	7097	7043	7104	7091	6879	6928	6907	6928	6806	6872	6913	6927	7085	7057	7168	7286	7364	7241	7265	7444	7447	7383	7508	7467	7511	7412	7509	7307	7467
7406	7440	7505	7245	7046	7078	7303	7487	7244	7377	7245	7406	7425	7453	7387	7310	7236	7611	7320	7138	7182	7281	7259	7077	6761	6659	6749	6794	6923	6805	6664	6882	6898	6984	7036	6988	7073	7172	7085	7202	7102	7080	7347	7471	7464	7577	7241	7262	7558	7451
7477	7512	7472	7243	7246	7294	7402	7284	7330	7237	7251	7404	7426	7455	7365	7277	7274	7232	7130	7270	7230	7119	7137	7057	6945	6621	6610	6517	6838	6706	6754	6727	7098	7151	7037	7015	7098	6837	7043	7136	7150	7270	7394	7174	7438	7285	7390	7336	7273	7319
7461	7490	7383	7357	7111	7075	7131	7316	7349	7431	7326	7365	7277	7348	7273	7057	7169	7196	7331	7416	7265	7258	7332	7029	6918	6848	6927	6847	6643	6585	6515	6793	6714	6901	6760	6835	6815	6873	6951	6816	7079	7207	7282	7317	7361	7274	7186	7224	7316	7340
7568	7325	7253	7344	7128	7128	7077	7310	7196	7297	7231	7030	7172	7172	7199	7235	7112	7225	7196	7378	7132	7269	7182	7081	6929	6820	6890	6911	6999	6813	6761	6779	6738	6875	6729	6840	6720	6797	6778	7000	6980	7285	7090	7444	7032	7195	7144	7041	7136	7277
7242	7150	7109	7129	6951	7184	7276	7294	7290	7333	7206	7148	6739	6876	6930	6929	6973	7025	7301	7410	7405	7225	6999	6996	7106	6980	6948	6867	6986	6814	6836	6768	6844	6766	6963	6583	6745	6649	7012	6962	6902	6965	7169	7260	7309	7067	7252	6912	6914	7211
7496	7098	7020	7096	7183	7185	7087	7216	7092	6940	6877	6893	6888	6848	6828	6822	6724	6881	7135	7062	7101	7178	6862	7091	7190	6899	6900	6966	6892	6854	6956	7026	7052	7180	7019	7227	6794	6844	6882	6882	6918	7125	7062	7050	6960	7304	7011	7203	7222	7153
7332	7158	7014	7073	7037	7259	7178	7112	7044	6878	6664	6673	6626	6770	6660	6726	6882	6978	6828	6925	6986	7111	7148	7162	6951	7134	7245	7064	7044	7145	6946	7057	7079	7029	7132	6663	6844	6579	6910	6834	6694	6970	7100	7211	7070	7330	7129	7185	7304	7326
7195	7271	7040	7057	7085	7257	6978	6948	6819	6953	6582	6682	6685	6626	6679	6744	6824	6849	6901	6908	6987	6931	6929	7101	7304	7315	7342	7195	7402	7086	7232	7230	7066	7074	6993	6975	7091	6935	6953	7154	6982	7006	7077	7151	7187	7190	7170	7280	7280	7196
7434	7213	7338	7137	6992	6970	7112	6912	6824	6742	6620	6467	6530	6639	6777	6854	6990	7008	6774	6767	6862	6958	6936	6917	6979	7189	7265	7260	7381	7389	7144	7080	7130	7121	7275	6873	7066	7110	7049	6948	7027	6946	6962	7140	7019	6911	7146	7276	7120	7383
7486	7423	7464	7312	7252	7107	7060	6859	6826	6544	6749	6607	6593	6759	6844	7001	6945	7008	6762	6967	6938	7137	7019	7118	7238	7238	7183	7401	7501	7291	7329	7051	7105	7108	6988	7427	7296	7123	7072	6961	6833	7006	7075	6934	7014	7092	7221	7321	7238	7323
7878	7465	7539	7398	7113	7038	7143	6868	6859	6513	6531	6742	6567	6632	7013	7041	6974	7009	6777	6792	6841	6785	7180	6964	7200	7077	7293	7397	7493	7461	7435	7017	7129	6963	7140	7112	7341	7263	6963	7054	7132	7028	7039	7174	7144	7054	7191	7194	7285	7477
7793	7790	7567	7331	7110	7023	7020	6869	6795	6679	6766	6560	6838	6804	6778	6816	6753	6639	6890	6977	6923	6888	6961	7195	7350	7395	7312	7456	7556	7543	7408	7191	7046	7050	7181	7374	7245	7284	7086	6990	6732	6884	7023	7066	6963	7058	7000	7250	7245	7113
7724	7764	7423	7063	7088	6963	6878	6860	6936	6675	6622	6718	6646	6628	6781	6683	6736	6823	6575	6805	6719	6861	6970	6989	7183	7311	7405	7384	7447	7603	7491	7262	7126	7020	7306	7271	7492	7299	7240	7156	7152	7084	7264	6999	7112	6943	7048	7114	7012	7081
7740	7676	7502	7329	7218	7163	7054	6852	6880	7002	6775	6723	6765	6789	6428	6850	6564	6950	6704	6661	6560	6663	6775	6731	6875	7132	7260	7319	7458	7419	7382	7277	7048	7137	7329	7290	7354	7411	7075	7209	7083	7392	7054	7335	6933	7143	7002	7178	7007	7216
7793	7539	7555	7283	6994	6985	6949	6762	6918	6986	7137	6804	6878	6932	6773	6766	6799	6676	6625	6746	6816	6695	6720	6658	6878	7116	7179	7276	7323	7412	7286	7238	7132	7320	7386	7375	7514	7320	7218	7188	7339	7190	7232	7292	7158	7054	7002	6988	7123	7234
7602	7492	7268	7130	7172	7017	7006	7098	6879	7163	7189	6884	7020	6834	6694	6735	6819	6945	7002	6732	6615	6790	6905	6855	6818	6995	7106	7187	7364	7318	7407	7145	7447	7127	7171	7491	7390	7280	7455	7408	7394	7492	7283	7197	7022	7177	7249	7259	7027	7347
7599	7336	7213	7202	7031	6932	7114	7160	7260	7307	7285	7176	7163	7041	6997	6821	6852	6854	6861	6857	7140	6969	6898	6811	7028	6821	7088	7079	6956	7193	7388	7145	7162	7067	7068	7218	7321	7486	7277	7307	7569	7412	7399	7395	7222	7189	7106	7070	7317	7193
7387	7161	7107	6976	6888	6970	6930	7055	7070	7351	7186	7030	7134	7091	7068	6904	7022	6715	6761	6967	6913	6912	6897	6819	6934	6928	6940	6994	6927	7122	7051	7124	7045	7127	7115	7094	7288	7290	7199	7364	7401	7608	7621	7447	7399	7036	7061	7019	7261	7078
7586	7131	7130	6951	7140	7067	7198	6981	7229	7351	7325	7323	6949	6953	6852	6867	6929	6947	6935	6836	7079	7012	6914	6876	7103	6989	6883	6698	6822	7012	7087	6899	7109	7024	7058	7144	7229	7169	7346	7338	7282	7408	7539	7288	6982	6965	6871	6874	6987	7116
7387	7422	7040	7208	7208	7087	7248	7034	7247	7158	7418	7337	7367	7145	6865	6660	6855	6878	6924	7089	7007	6992	7057	7127	7135	6777	6851	6875	6922	6945	6998	7049	7106	7156	6838	6873	7053	7095	7212	7166	7287	7396	7285	7221	7129	7040	6842	7128	7019	7069
7226	6991	7175	7069	7169	7111	7124	7021	7101	7159	7267	7330	7268	7270	6989	7016	7068	7169	7021	7022	6987	6934	7066	7009	7098	6939	6971	6956	7070	6861	6749	6915	6986	7001	6770	6881	6871	6882	7055	7213	7210	7293	7127	7165	7163	7218	7141	7081	6988	7159
7083	7045	6877	6981	7130	7093	7117	7097	7210	6990	7140	7087	7028	7193	7103	7019	7105	7165	6906	7023	7086	6990	6940	7135	6949	6851	6943	6942	6717	6830	6913	6781	6897	6828	6808	6790	6833	6992	7187	7118	7285	7182	7146	7200	7074	7120	6959	6963	6990	7068
7311	6850	6873	6979	6925	6881	6795	7244	7001	7049	7264	7062	7020	7025	6967	6810	6872	7118	6981	7092	6993	6937	7010	7100	6966	6848	6928	6876	6612	6852	6690	6663	6787	6876	6950	6942	6968	6910	6998	7041	6972	7098	7032	7048	7049	7039	6997	7073	7054	7091
7395	6792	6949	6956	6931	6816	6942	6904	6950	6889	7063	7052	7134	7196	7171	7076	7012	7071	6844	7077	7042	7106	7326	7020	7049	6921	6940	6807	6680	6809	6902	6783	6838	7037	6983	6769	6785	6911	6815	6741	6766	6646	6806	6970	6981	6855	6931	7060	7069	7041
7462	7034	6873	6823	7083	6887	6878	6993	6829	7048	7054	7007	7103	7011	7177	7020	6973	7096	6962	7089	6999	7243	7324	7187	7050	7168	6944	6774	6623	6746	6836	6850	6791	6778	6825	6654	6719	6764	6873	6766	6551	6598	6825	7021	7006	6988	6958	6806	6987	6996
7332	7009	6745	6754	6704	6705	6810	6922	7045	6797	6949	6894	6937	7085	7064	6944	6965	7199	7012	7054	7148	7173	7070	6992	7028	7201	7092	6875	6844	6877	6857	6924	6919	6856	6692	6834	6736	6817	6842	6936	6628	6838	6823	7069	7003	6816	6642	6914	6830	6821
7287	6980	6865	6774	6707	6602	6814	6875	6922	6874	6858	6936	6965	6853	6931	6955	6983	7025	7038	6994	7241	7051	7059	7117	6978	7005	7034	6932	6814	6859	6732	6826	6899	7116	6775	6759	6784	6954	6842	6782	6803	6685	6781	6955	6941	6862	6848	6947	6846	6861
7129	6624	6745	6712	6784	6958	7044	6779	6950	6850	6896	6828	6755	7004	6957	6995	6791	7041	6899	6889	7012	7057	7094	7026	6978	6828	6987	6953	7009	6662	6721	6722	6864	6870	6954	6633	6621	6527	6653	6586	6383	6604	6678	6897	6817	6999	6956	6791	6767	6907
7110	6859	6738	6675	6844	6890	6914	6982	6923	6895	6768	6938	6921	7094	6852	6969	6907	6786	6872	6993	6819	6992	6973	6859	6727	6646	6888	6776	6745	6832	6911	6642	6793	6831	6882	6581	6460	6522	6540	6395	6460	6457	6521	6841	6944	6906	6787	7039	6665	6839
7255	6948	7098	6840	6827	6821	6980	7027	6742	7059	6949	6682	6923	7000	6972	6921	6945	6853	7024	7045	6902	6881	6786	6758	6636	6532	6650	6719	6844	6786	6838	6731	6760	6794	6592	6655	6537	6369	6449	6506	6556	6650	6337	6563	6982	6917	6703	6810	6811	6722
7316	7155	7044	6844	6777	6898	6878	6887	6963	6832	6818	6950	6953	6949	6847	6780	6875	6996	6913	7091	6767	6796	6684	6616	6763	6593	6567	6716	6829	6708	6809	6649	6622	6872	6668	6487	6237	6233	6383	6617	6950	6685	6484	6359	6759	6917	6856	6794	6804	6941
7187	7084	7073	6838	6826	6751	6850	6803	6696	6759	6771	6889	6729	6776	6711	6860	6883	6982	6879	7036	6960	6886	6746	6538	6580	6536	6701	6594	6754	6803	6860	6775	6533	6666	6830	6584	6428	6264	6304	6532	6731	6671	6419	6430	6733	6803	6536	6975	7102	6773
7206	7117	6975	6968	6905	6945	6780	6945	6959	6798	6809	6831	6882	6882	6776	6760	6774	6830	6859	6963	6871	6740	6884	6681	6772	6811	6920	6848	6841	6817	6807	6802	6690	6707	6941	6591	6321	6237	6175	6416	6286	6314	6272	6591	6774	6829	6655	6742	6727	6838
7283	7240	7140	7074	6796	6735	6781	6778	6583	6838	6737	6706	7029	6834	6711	6969	6683	6707	6936	7061	7038	6810	6796	6944	6769	6907	7165	7015	6740	6908	7063	6804	6963	6861	6911	6806	6537	6409	6424	6496	6441	6495	6626	6765	7010	6670	6864	7022	6884	6868
7338	7105	7040	6863	6826	6672	6724	6555	6573	6878	6826	6948	6816	6852	6856	6899	7044	6858	6904	6900	6857	6816	6985	6939	6973	7144	7085	6830	6890	6836	6968	6883	6920	6854	6839	6867	6777	6614	6681	6731	6729	6936	6859	6855	6998	6761	6967	7156	7001	6973
7379	7066	7125	6689	6787	6485	6665	6482	6716	6732	6636	6950	6934	7000	7096	7246	6799	6780	6755	6893	6725	6918	6905	7035	7108	7031	7128	6822	6940	6912	6946	6790	6980	6929	6858	6787	6844	6754	6749	6871	7077	6939	7049	6937	7018	7085	7151	7168	7203	7188
7169	6916	6783	6748	6771	6577	6712	6540	6612	6580	6627	6912	6821	7029	7094	7184	6959	6918	6796	6770	6933	6882	6907	7014	7038	6873	7076	6865	6874	6592	6869	6874	6918	6685	6916	6866	6660	6647	6874	6830	6975	7045	6904	6811	6926	6931	7122	7302	7173	7334
7080	7125	6711	6837	6667	6713	6692	6694	6658	6753	6655	6869	7150	7220	7113	7107	7209	7011	6824	6844	6943	6903	7007	7010	6982	6878	7042	6993	6814	6725	6797	6840	6711	6744	6827	6723	6764	6714	6742	6822	6784	6865	6810	6782	6979	6910	7377	7286	7253	7279
7333	7209	6915	7137	6749	6793	6915	6777	6794	6810	6760	6950	6904	7119	7210	7243	7144	7076	6875	6965	6797	6872	7122	6991	6815	6926	6854	6842	6850	6742	6809	6918	6786	6735	6770	6807	6840	6998	6931	6792	6874	6818	6749	6868	6712	6984	7247	7168	7252	7211
7242	7153	7100	7027	6930	6889	6844	6730	6920	6935	6764	6957	6965	7080	7184	7188	6976	6877	6769	6861	6976	6858	6875	6845	6655	6711	6827	6939	6818	6805	6715	6583	6648	6718	6720	6890	6979	6877	6761	6697	6870	6785	6809	6832	6866	6846	7006	7053	7199	7094
7335	7048	7041	6934	6862	7117	6961	6871	7061	6981	6879	6859	6917	6892	7018	7092	6811	6746	6682	6892	6927	6849	6643	6676	6601	6707	6751	6903	6695	6882	6836	6755	6743	6742	6649	6865	6912	7156	6827	6610	6688	6704	6673	6826	6887	6891	6728	6941	6989	6966
7421	7046	7020	6981	6914	6882	6938	7290	7070	7095	6874	6887	6786	6755	6830	6930	6821	6740	6787	6697	6843	6591	6726	6673	6822	6553	6673	6694	6688	6741	6572	6663	6550	6530	6495	6677	6939	6939	6938	6611	6656	6447	6740	6663	6915	6711	6776	6823	6939	7027
7266	6970	7055	6772	6901	7034	7055	7239	7184	7198	7155	6793	6899	6786	6875	6834	6788	6982	6793	6650	6759	6690	6579	6541	6748	6754	6778	6796	6878	6805	6597	6838	6620	6512	6619	6616	7016	6853	6892	6698	6881	6592	6563	6745	6885	6797	6730	6857	6764	6902
7306	6972	6810	6890	7025	6935	7126	7278	7167	7192	7050	6851	6826	6854	6804	6658	6916	6908	6778	6633	6749	6814	6790	6691	6712	6875	6786	6933	6803	6529	6789	6593	6656	6661	6687	6722	6801	6725	6882	6867	6867	6728	6786	6948	6738	6800	6889	6974	6884	6946
7060	7041	6890	6943	6963	7113	7068	7227	7000	7120	7103	7047	6994	6862	6973	6794	6886	6861	6902	6816	6605	6925	6733	6860	6751	6881	6746	6921	6797	6752	6697	6717	6595	6785	6784	6780	6792	6843	6953	6852	6864	6619	6963	6734	6957	7021	6888	6986	6918	6612
7137	7143	6981	7003	7045	6988	7218	7076	7076	7099	6972	7076	7000	6948	6941	6761	6760	6824	6756	6782	6735	6838	6717	6700	6853	6963	6870	6817	6659	6994	6884	6754	6657	6696	6710	6855	6841	6853	6652	6961	6851	6789	6847	6911	7060	6802	6945	6671	6833	6724
7063	6797	7066	7107	7188	7011	7314	7109	7213	7179	7120	7122	7039	6970	7226	6870	6900	7050	7003	7149	6786	6904	6887	6856	6805	7076	7052	6936	6748	6887	6899	6907	6896	6748	6689	6862	6893	6940	6731	6704	6840	6843	6825	7012	7044	7204	7025	6788	6953	6952
6909	6798	7026	6944	6932	7012	7166	7096	7064	7104	7076	7157	7095	6991	6954	6756	6905	6962	7035	7124	7164	6913	6912	6923	6894	7080	7063	7017	7011	7089	6931	6990	6973	6930	6866	6810	6874	6930	6729	6805	6946	6958	6900	7115	7027	7202	7287	7067	7009	6948
6801	6840	6983	6972	6999	7191	7047	7076	6975	7059	6992	7029	7023	6866	6729	6848	6889	6971	7192	7130	7063	6836	6750	6872	6830	6808	6957	6911	6996	7064	6854	6934	7020	6841	6925	6908	6861	6908	6901	6836	6934	7004	7008	7011	7162	7031	7036	6948	7081	7095
6909	6703	6967	7056	6964	6873	7087	7196	6968	6881	6907	6888	6840	6880	6688	6843	6790	6978	7047	7037	6982	6760	6884	6793	6805	7048	6752	6846	6780	6868	6707	6890	6815	6826	6781	6925	6732	6825	6775	6867	6794	6739	6855	6939	7032	7013	7047	7187	7128	7279
6946	6824	6939	7090	7037	7201	7178	7048	6878	6983	6895	6679	6653	6707	6659	6727	6890	6950	7074	7003	6991	6882	6790	6794	6956	6899	6937	6900	6747	6736	6706	6869	6742	6769	6810	6765	6755	6900	6810	6875	6771	6861	6845	6726	6828	6733	7040	6886	7103	6992
7069	6969	6872	6997	7042	7360	7128	7167	7029	6808	6660	6579	6641	6597	6634	6765	6836	6772	7009	6835	6799	6791	6821	6802	6972	6980	7135	6849	6885	6781	6942	6726	6723	6631	6922	6814	6800	6704	6794	6769	6898	6782	6624	6728	6600	6631	6842	7025	7080	7176
7170	6888	6882	7043	6868	6997	7109	7141	6950	6895	6823	6610	6585	6599	6544	6654	6794	6707	6985	6801	6871	6901	6712	6964	7009	6944	7124	7012	6849	6965	6932	6984	6549	6542	6730	6612	6853	6556	6650	6774	6684	6688	6694	6722	6503	6651	6754	6817	7097	7073
7105	6896	6838	6860	6835	7105	6893	7150	7056	6872	6949	6693	6538	6531	6534	6570	6590	6776	6783	6918	6965	6748	6941	6924	7041	7054	6977	7125	7063	6950	6943	7140	6819	6814	6827	6721	6682	6698	6665	6734	6625	6666	6669	6594	6657	6456	6749	6904	6880	6857
7009	6916	6855	6781	6851	6926	6912	7057	6783	7073	6689	6704	6767	6536	6542	6400	6736	6900	6799	6815	6828	6861	6873	7019	7040	7057	7134	7130	7188	7112	6949	7176	6879	6870	6908	6859	6838	6450	6735	6736	6952	6739	6860	6766	6797	6595	6745	6632	6881	7047
7150	6966	7007	6865	6724	6848	6827	6795	6970	7154	7018	6935	6795	6442	6543	6598	6721	6834	6796	6767	6817	6748	6980	6853	7131	7015	7091	7166	7163	7246	7261	7140	7149	6979	6831	6682	6618	6693	6788	6914	6804	6843	6791	6661	6670	6696	6536	6651	6891	7028
7131	6817	6976	6893	6676	6780	6981	6885	6815	7045	6975	7039	6815	6652	6655	6738	6985	6636	6835	6560	7024	6961	6909	6907	6983	7129	7206	7085	7226	7384	7288	7300	7168	7088	6884	6830	6841	6913	6635	6856	6985	6885	6715	6942	6613	6681	6707	6754	7023	7024
6882	6637	6789	6703	6645	6756	7004	6952	7027	7007	7031	7143	6817	6709	6849	6610	6858	6743	6775	6955	7087	7042	6976	6834	6960	7048	6925	6965	7344	7360	7174	7407	7200	7020	6973	6880	6942	7005	6726	7024	6779	6970	6789	6745	6971	6799	6914	6942	7058	7064
6695	6710	6637	6643	6795	6746	7061	6844	6978	7193	7071	6800	6718	6736	6886	6731	6953	6809	6826	6947	6879	7043	6879	6881	6861	6937	7151	7045	7201	7335	7190	7300	7168	6893	7056	6875	7020	6822	7019	6916	6686	6525	6642	6875	6987	7066	7145	7118	7157	7014
6700	6635	6578	6715	6738	6859	6809	7124	6818	7007	6960	6941	6779	6756	6863	6812	6783	6922	6902	6745	6919	6966	6769	6669	6742	6955	7001	7105	7191	7188	7335	7236	6994	6825	6741	7173	6851	6768	7000	6820	6827	6643	6740	6854	6936	7142	7169	7189	7142	7024
6612	6814	6609	6736	6758	6749	7085	6788	6990	7108	6869	6889	6829	6822	6773	6994	7123	7007	6898	6925	6755	6824	6925	6978	6949	6952	7038	6871	7111	7104	7159	7094	6939	6865	6827	6776	6927	6898	6819	6939	6733	6541	6563	6921	7055	7194	7246	7119	7268	7144
6997	6656	6796	6929	6628	6750	6951	7140	7175	6972	6948	6874	6787	6690	6721	6923	7190	7091	7021	6826	7004	6992	6836	6879	6838	6873	6850	6853	7018	7261	7129	7017	6991	6764	6540	6794	6946	6901	6992	6934	6595	6499	6585	6765	6936	7169	7321	7136	7051	7099
6972	6935	6855	6655	6767	6902	7043	6868	7110	6826	6952	6841	6617	6762	6683	6769	6958	6912	6942	6883	6899	6858	6717	7044	6873	6967	6785	6806	7054	6878	6878	6665	6672	6701	6580	6455	6563	6603	6616	6763	6657	6541	6500	6725	6838	7110	7013	7244	7233	7004
7040	7039	6975	7015	6939	6940	7142	7053	7195	7133	6949	6899	6506	6593	6670	6781	6962	7074	7093	7134	7186	6986	6962	6843	6803	6576	6767	6863	6800	6921	6847	6785	6555	6448	6579	6364	6449	6546	6577	6609	6533	6572	6703	6688	6803	6883	6926	6954	6956	6723
7002	7022	6963	6931	6850	7054	6987	6985	7037	7042	6854	6684	6625	6647	6752	6697	6858	6830	6981	7013	7002	6997	6828	6814	6641	6745	6964	6875	6840	6941	6819	6700	6476	6459	6447	6428	6320	6618	6490	6389	6422	6460	6728	6679	6765	6660	6830	6750	6737	6744
7166	7044	6979	6960	6841	7098	7097	7143	6913	6976	6999	6736	6649	6566	6687	6860	6857	6783	6774	7033	7009	6912	6731	6968	6555	6736	6933	6824	6794	7168	6758	6560	6330	6185	6277	6116	6403	6543	6482	6473	6476	6507	6447	6673	6699	6720	6633	6718	6636	6603
7119	6833	7022	6795	6967	6786	7144	6957	6916	7062	6878	6809	6645	6687	6656	6659	6895	6735	6713	6812	6942	7046	6984	6824	6780	6739	6875	6772	6795	6798	6788	6543	6421	6173	6276	6116	6399	6289	6655	6433	6301	6273	6387	6450	6751	6618	6584	6738	6854	6603
7076	6876	6975	6847	6778	7051	7060	6809	6880	6768	6810	6705	6679	6833	6906	6695	6830	6869	6729	6904	7108	7045	7015	6783	6538	6716	6824	6876	6771	6897	6709	6690	6307	6262	6264	6258	6411	6476	6463	6350	6386	6366	6534	6482	6785	6625	6643	6845	6681	6650
7108	6924	6750	6775	6754	6743	6856	6830	6718	6787	6640	6874	6767	6792	6953	6723	6940	6869	6836	6905	7128	6933	6893	6627	6673	6793	6823	6947	6776	6831	6760	6463	6447	6318	6240	6226	6330	6500	6410	6344	6316	6372	6456	6677	6587	6726	6639	6656	6613	6517
6975	6663	6809	6630	6466	6797	6841	6772	6572	6703	6814	6628	6500	6721	6762	6745	6831	6836	6657	7055	7014	7134	6992	6709	6948	6794	6929	6872	6856	6790	6678	6531	6400	6506	6429	6437	6373	6383	6505	6508	6480	6367	6393	6771	6780	6562	6577	6642	6463	6445
6918	6586	6542	6641	6586	6698	6734	6772	6717	6735	6774	6709	6560	6752	6649	6672	6868	6804	6906	6951	7042	7038	7160	7049	6873	6959	6962	6976	6914	7091	6686	6578	6398	6399	6378	6501	6466	6415	6248	6328	6427	6386	6399	6698	6590	6592	6577	6350	6418	6592
7012	6715	6675	6455	6615	6682	6710	6783	6637	6707	6816	6733	6658	6589	6819	6714	7004	7078	7083	7174	7217	6998	6897	7097	6624	6788	6612	6879	6748	6795	6776	6512	6432	6315	6290	6385	6467	6454	6427	6383	6369	6436	6527	6701	6707	6801	6572	6421	6288	6306
6918	6798	6781	6511	6524	6705	6799	6807	6836	6816	6606	6789	6702	6783	6817	6862	6940	7220	7115	7242	7356	7157	7076	7007	6922	6922	6802	7043	7055	6996	6704	6562	6343	6579	6420	6463	6571	6503	6431	6438	6403	6450	6610	6638	6549	6795	6522	6335	6414	6311
7018	6911	6624	6533	6639	6782	6780	6793	6936	6933	6768	6712	6760	6889	7032	7015	6974	7135	7305	7280	7585	7315	7291	7196	7001	7057	7000	6884	6928	6938	6896	6452	6498	6471	6550	6441	6514	6411	6390	6456	6477	6467	6322	6409	6544	6610	6666	6459	6415	6385
7139	6820	6792	6679	6638	6586	6855	7098	6876	6888	6812	6722	6883	6773	6797	7021	6981	7191	7428	7441	7392	7214	7157	7016	6994	7089	6922	6812	6738	6809	6608	6492	6491	6468	6508	6566	6668	6471	6530	6352	6390	6611	6643	6535	6623	6513	6629	6370	6388	6250
7053	6812	6994	6620	6622	6752	6769	7032	7041	6914	6812	6775	6855	6755	6810	7061	7070	7095	7142	7212	7293	7128	6909	6878	6892	6904	6892	6791	6824	6699	6566	6591	6491	6710	6661	6789	6571	6477	6686	6536	6575	6569	6546	6591	6817	6668	6560	6485	6497	6408
7220	7076	7026	6728	6729	6834	6908	6995	6898	6797	6906	6668	6962	6732	6875	7036	6954	7004	7224	7282	7318	7096	7024	7092	6984	6898	6845	6746	6656	6567	6570	6604	6622	6568	6679	6945	6827	6745	6760	6591	6612	6590	6478	6651	6592	6536	6787	6508	6427	6326
7298	7273	7053	6832	6733	6910	6707	6893	6994	6819	6672	6634	6832	6683	6958	6798	6881	7087	7151	7392	7088	7269	7137	7172	7019	6883	6900	6865	6740	6623	6677	6687	6657	6444	6903	6787	6798	6737	6801	6750	6531	6516	6796	6609	6728	6806	6603	6681	6501	6341
7583	7394	7093	6945	7209	6824	6873	6985	6620	6730	6944	6791	6739	6565	6689	6548	6838	6934	7082	7063	6895	6965	6895	7020	6977	6793	6902	6729	6707	6592	6690	6720	6736	6588	6810	6809	6864	7042	6771	6753	6542	6762	6816	6540	6441	6623	6635	6511	6615	6580
7427	7327	7298	7109	7029	7119	7027	6889	6651	6657	6841	6595	6707	6637	6469	6475	6667	6822	6980	6917	6787	6637	6609	6610	6825	6776	6588	6609	6686	6481	6608	6503	6527	6539	6746	6835	6829	6828	6859	6658	6658	6617	6545	6786	6477	6731	6568	6571	6440	6509
7533	7167	7414	7249	7246	7054	7102	6792	6834	6724	6497	6495	6315	6392	6421	6365	6603	6650	6771	6758	6782	6490	6427	6370	6548	6680	6711	6683	6592	6633	6486	6465	6685	6521	6699	6796	6834	6998	6869	6783	6731	6467	6524	6485	6520	6568	6580	6516	6380	6525
7503	7454	7379	7213	7152	7263	6966	6935	6747	6584	6591	6544	6230	6338	6490	6523	6402	6585	6557	6443	6796	6638	6556	6321	6353	6420	6608	6626	6722	6407	6464	6465	6611	6598	6778	6923	6672	6794	6717	6659	6627	6582	6605	6513	6403	6437	6421	6380	6368	6237
7543	7453	7522	7399	7244	7172	7043	6969	6841	6669	6590	6560	6447	6271	6405	6365	6380	6352	6562	6696	6845	6603	6435	6456	6542	6655	6392	6477	6422	6615	6516	6477	6439	6622	6604	6751	6713	6656	6642	6568	6620	6363	6427	6390	6488	6308	6156	6407	6334	6467
7637	7665	7552	7422	7272	7148	7001	6853	6701	6751	6569	6583	6414	6380	6505	6521	6208	6332	6302	6495	6437	6371	6413	6608	6588	6572	6591	6579	6452	6511	6557	6690	6567	6642	6618	6666	6611	6692	6453	6453	6391	6440	6315	6507	6384	6373	6061	6290	6336	6295
7592	7688	7319	7338	7129	7007	7089	6692	6856	6688	6731	6642	6523	6273	6337	6313	6331	6249	6244	6398	6352	6230	6265	6593	6918	6701	6680	6606	6582	6575	6712	6671	6751	6835	6834	6780	6637	6576	6461	6606	6394	6301	6462	6094	6222	6237	6086	6095	6258	6218
7631	7531	7321	7159	7131	6989	7022	6767	6639	6669	6736	6518	6550	6521	6222	6335	6242	6341	6260	6391	6270	6273	6358	6705	6878	6749	6753	6478	6626	6750	6674	6749	6929	6765	6781	6840	6802	6557	6752	6455	6368	6397	6371	6182	6095	6232	6253	6164	6206	6328
7687	7542	7162	7097	6844	7019	6795	6873	6565	6539	6427	6511	6419	6284	6401	6330	6115	6325	6370	6410	6372	6326	6489	6546	6746	6674	6741	6704	6637	6652	6983	6727	6902	6854	6836	6745	6732	6618	6401	6485	6505	6404	6520	6381	6163	6273	6006	6190	6153	6237
7568	7410	7134	7029	6862	6739	6825	6614	6613	6491	6485	6447	6284	6251	6044	6116	6043	6088	6161	6074	6203	6007	6117	6428	6596	6632	6719	6670	6828	6702	6836	6955	7008	6879	6850	6913	6973	6678	6733	6624	6510	6524	6603	6499	6292	6165	6132	6072	6168	6208
7288	7198	7110	6958	6695	6613	6746	6581	6521	6422	6546	6488	6181	6176	6106	6159	6090	5999	5983	5968	5950	5922	6111	6466	6591	6612	6705	6830	6794	6700	6828	6797	6903	6996	6917	6866	6742	6848	6556	6648	6545	6505	6504	6621	6325	6232	6169	6200	6145	6350
7328	7050	6954	6988	6622	6613	6683	6546	6597	6735	6366	6241	5902	6120	6086	6268	5922	6042	5824	6109	6168	6051	6082	6260	6478	6626	6557	6739	6636	6850	6595	6770	6792	6929	6995	7151	6821	6738	6630	6583	6458	6665	6669	6460	6474	6399	6387	6139	6263	6197
7094	6856	7018	6714	6721	6622	6579	6441	6357	6533	6497	6341	6037	6122	5925	6151	6107	6127	6177	5943	6197	6267	6198	6273	6380	6591	6679	6886	6627	6529	6557	6559	6781	6985	6953	7007	6697	6696	6402	6482	6655	6781	6658	6660	6734	6624	6312	6187	6130	6320
7041	6803	6714	6818	6622	6620	6489	6433	6562	6467	6329	6399	6152	6276	6330	6201	6116	6122	6248	6133	6134	6318	6273	6286	6492	6565	6562	6615	6557	6759	6674	6634	6701	6641	6869	6753	6577	6448	6305	6417	6532	6548	6721	6622	6626	6568	6380	6267	6171	6230
6819	6630	6715	6519	6415	6444	6275	6419	6555	6614	6336	6465	6215	6369	6366	6307	6212	6277	6336	6201	6258	6317	6514	6478	6476	6559	6737	6385	6473	6506	6517	6588	6621	6701	6838	6648	6606	6443	6402	6459	6608	6684	6838	6839	6640	6561	6284	6355	6290	6437
6756	6683	6638	6456	6400	6385	6399	6366	6435	6648	6389	6482	6401	6455	6287	6687	6440	6481	6348	6423	6516	6486	6529	6602	6618	6787	6628	6569	6432	6365	6409	6505	6631	6642	6704	6670	6425	6397	6371	6584	6583	6620	6606	6773	6575	6628	6453	6454	6349	6413
6952	6655	6550	6593	6532	6473	6301	6325	6406	6440	6575	6438	6412	6678	6574	6676	6710	6683	6574	6486	6692	6634	6736	6773	6735	6837	6706	6523	6606	6437	6622	6445	6627	6565	6550	6611	6448	6413	6265	6440	6568	6682	6684	6755	6661	6431	6526	6543	6596	6611
6897	6582	6462	6466	6392	6418	6362	6505	6328	6489	6341	6477	6572	6618	6719	6792	6777	6684	6711	6657	6819	6628	6880	6788	6833	6853	6836	6615	6511	6547	6448	6473	6705	6495	6544	6311	6265	6068	6399	6488	6602	6717	6728	6751	6389	6372	6512	6340	6574	6688
6995	6671	6505	6553	6505	6472	6544	6543	6516	6618	6596	6531	6531	6616	6577	6845	6914	6748	6527	6668	6689	6813	6761	6952	6869	6712	6612	6601	6511	6551	6374	6368	6467	6540	6519	6234	6236	6243	6227	6433	6496	6520	6537	6541	6715	6335	6385	6622	6500	6651
6945	6687	6613	6542	6480	6404	6542	6538	6507	6637	6634	6677	6833	6614	6839	6716	6793	6846	6832	6571	6723	6896	6914	6819	6709	6784	6613	6520	6438	6497	6409	6523	6424	6439	6444	6338	6139	6239	6500	6318	6494	6534	6696	6629	6524	6481	6554	6213	6451	6678
7106	6787	6805	6705	6639	6528	6500	6767	6639	6591	6865	6614	6795	6870	6952	6853	6813	6977	6819	6731	6807	6922	6882	6924	6860	6639	6773	6361	6567	6356	6428	6388	6558	6493	6458	6555	6330	6480	6284	6301	6442	6520	6737	6482	6466	6490	6407	6332	6381	6472
7315	6989	6824	6789	6581	6616	6667	6754	6662	6793	6703	6715	6891	6857	6811	6984	6961	6982	6799	6945	6827	6842	6729	6924	6774	6709	6574	6584	6416	6440	6417	6517	6660	6664	6597	6469	6481	6440	6430	6406	6613	6619	6511	6437	6442	6336	6211	6227	6335	6341
7165	7043	6850	6803	6892	6775	6549	6710	6758	6805	6598	6636	6729	6824	6801	6763	6850	6808	7121	6802	6826	6799	6801	6624	6592	6369	6392	6499	6317	6423	6444	6611	6530	6553	6441	6663	6582	6418	6633	6601	6681	6695	6422	6348	6274	6263	6306	6420	6431	6432
7167	6965	6783	6822	6858	6676	6802	6481	6524	6556	6507	6621	6761	6651	6699	6600	6772	6662	6888	6773	6762	6617	6530	6409	6305	6413	6383	6374	6353	6306	6360	6404	6478	6495	6522	6619	6740	6536	6759	6562	6472	6553	6450	6270	6138	6284	6253	6457	6347	6354
6894	6783	6757	7024	6764	6955	6679	6615	6411	6598	6556	6559	6556	6745	6662	6515	6530	6761	6626	6720	6680	6586	6385	6335	6340	6321	6235	6197	6238	6193	6294	6459	6326	6538	6707	6769	6694	6566	6655	6499	6706	6548	6394	6308	6374	6291	6187	6297	6527	6513
7041	6761	6896	6878	6750	6909	7064	6787	6829	6696	6576	6609	6604	6463	6575	6420	6469	6358	6578	6610	6538	6290	6112	6361	6059	6250	6299	6243	6187	5916	6260	6074	6327	6419	6674	6669	6494	6541	6543	6605	6581	6435	6453	6588	6342	6367	6262	6284	6551	6683
7371	6985	6876	6777	6652	6835	6907	6984	6756	6600	6486	6667	6468	6596	6442	6415	6475	6444	6532	6450	6392	6304	6170	6102	6109	6232	6233	6126	6083	6029	6291	6311	6392	6577	6475	6418	6511	6375	6527	6437	6419	6637	6509	6325	6251	6144	6279	6384	6480	6559
7190	7133	7037	6998	6871	6789	7092	6920	6721	6481	6730	6555	6376	6242	6325	6367	6359	6450	6589	6396	6252	6134	6062	6125	6211	6091	6175	6124	6141	6095	6090	6318	6497	6501	6483	6380	6453	6506	6415	6418	6460	6455	6345	6162	6104	6143	6366	6453	6395	6581
7278	7127	7206	7028	6747	6941	6986	6884	6734	6675	6671	6503	6304	6295	6209	6229	6212	6278	6490	6330	6140	6171	6135	6258	6172	6137	6140	6227	6192	6025	6251	6177	6409	6414	6396	6443	6394	6379	6218	6275	6358	6354	6338	6033	6119	6171	6214	6348	6459	6731
7206	7103	7264	7090	7132	6884	6831	6620	6869	6589	6541	6512	6207	6044	6158	6123	6245	6373	6388	6140	6168	6061	6170	5920	6168	6187	6131	6281	6068	6295	6235	6027	6277	6389	6477	6429	6461	6168	6101	6289	6233	6135	6112	6065	6081	6039	6182	6284	6420	6506
7141	7153	7195	7145	7105	6918	6980	6646	6681	6879	6372	6344	6145	6133	6014	6079	6225	6253	6357	6156	6071	6149	5959	6099	6009	6423	6247	6131	6136	6108	6161	6073	6228	6382	6306	6349	6036	6127	5963	6062	5874	6056	6033	6250	5996	6193	6209	6340	6315	6656
7058	6950	7132	7164	7197	7037	6895	6725	6833	6684	6646	6432	6088	6228	5953	5933	6082	6237	6156	6132	6040	6010	5848	6083	6278	6251	6152	6088	5977	6243	5983	6273	6154	6399	6304	6372	6290	6175	6265	6079	6101	6108	6133	5932	6042	6001	6069	6254	6347	6640
7056	7014	6870	7034	7061	6896	6756	6784	6813	6504	6389	6486	6412	6082	6000	6020	5955	6120	6336	6220	6235	6095	6024	6002	6210	6369	6348	6159	6085	6233	6071	6260	6137	6266	6248	6175	6328	6154	6114	6015	6087	6120	5851	6019	5964	5986	5960	6205	6300	6215
6919	6749	6888	6831	6827	6801	6789	6667	6602	6619	6296	6368	6219	6205	6070	6027	6037	6027	6097	6193	6027	6067	6200	6111	6229	6136	6259	6115	5999	6118	6156	6250	6316	6197	6250	6169	6189	6188	6118	5969	5875	5818	5927	6086	6028	6015	6053	6270	6164	6354
7097	6797	6870	6739	6623	6573	6794	6682	6519	6619	6473	6422	6367	6284	6145	6050	6131	6155	6185	6155	6272	6207	6368	6310	6242	6279	6208	6303	6174	6239	6112	6248	6184	6270	6362	6171	6148	6246	6142	5973	5956	6040	5957	6040	5894	5885	6019	6183	6157	6412
7029	6768	6731	6776	6668	6654	6826	6536	6645	6522	6538	6362	6424	6322	6131	6214	6366	6276	6255	6146	6315	6351	6189	6277	6270	6428	6466	6388	6320	6352	6477	6305	6118	6265	6267	6430	6201	6385	6165	5920	6063	6014	6070	5830	6068	6065	5958	6066	6027	6141
7142	7016	6779	6464	6512	6627	6849	6598	6519	6488	6523	6247	6348	6356	6396	6244	6415	6359	6247	6125	6309	6216	6417	6389	6294	6324	6484	6334	6270	6388	6317	6383	6268	6316	6091	6303	6313	6349	6202	6115	6270	6105	5959	6048	6015	6123	6002	5980	5930	6161
7377	6848	6986	6762	6635	6696	6529	6658	6379	6434	6465	6430	6360	6355	6320	6371	6497	6371	6119	6288	6108	6301	6285	6316	6248	6281	6424	6426	6231	6378	6284	6077	6280	6450	6389	6427	6290	6456	6468	6210	6156	6199	6020	6148	6237	6110	6125	5961	5944	6263
7262	6995	6649	6649	6529	6536	6367	6411	6404	6438	6402	6551	6444	6489	6440	6278	6171	6333	6236	6257	6416	6388	6366	6350	6386	6525	6462	6366	6352	6299	6449	6215	6233	6262	6203	6496	6573	6489	6179	6168	6223	6347	6236	6112	5997	6200	6083	6118	6279	6266
7067	6834	6862	6408	6515	6610	6490	6335	6445	6403	6380	6281	6303	6414	6294	6174	6237	6224	6315	6355	6341	6280	6523	6476	6375	6293	6587	6447	6526	6455	6419	6360	6196	6374	6472	6389	6733	6430	6394	6372	6353	6187	6095	6170	6252	6359	6398	6179	6234	6132
7158	6850	6745	6633	6305	6412	6411	6486	6275	6334	6403	6395	6507	6412	6228	6175	6279	6064	6232	6237	6128	6177	6270	6267	6569	6380	6423	6426	6678	6461	6456	6467	6506	6540	6532	6536	6434	6526	6395	6247	6159	6355	6351	6267	6438	6374	6418	6195	6364	6243
6954	6741	6726	6583	6422	6513	6338	6357	6221	6079	6250	6308	6348	6243	6162	6067	6067	5983	6046	6068	6245	6321	6285	6424	6430	6506	6471	6479	6500	6555	6412	6439	6384	6465	6482	6528	6386	6532	6409	6345	6356	6341	6427	6543	6352	6411	6503	6363	6423	6369
6901	6726	6493	6493	6434	6447	6354	6039	6116	6020	6069	6111	6258	6092	6023	5873	5806	6015	5928	5959	6122	5996	6105	6093	6268	6329	6323	6543	6438	6455	6266	6444	6446	6529	6546	6391	6318	6496	6397	6349	6214	6459	6399	6612	6548	6644	6564	6497	6662	6570
6646	6465	6288	6389	6489	6339	6321	6204	6116	6067	6126	6001	6107	5901	5864	5973	5695	5915	6136	6105	6086	6079	6256	6283	6352	6365	6397	6535	6402	6473	6267	6237	6216	6317	6204	6407	6365	6410	6383	6312	6403	6376	6557	6645	6822	6867	6757	6580	6633	6539
6595	6355	6287	6357	6259	6371	6210	6161	6047	6122	6111	6152	5966	5940	6088	6011	5875	5954	5965	6059	6245	6090	6176	6109	6435	6424	6263	6561	6388	6474	6319	6406	6216	6283	6377	6303	6355	6348	6323	6296	6430	6227	6640	6907	6704	6784	6623	6657	6597	6531
6507	6432	6265	6211	6191	6307	6352	6170	6112	5961	5974	6026	6188	5890	6022	5968	5953	5846	6109	6248	6250	6137	6047	6140	6340	6432	6543	6597	6503	6569	6313	6461	6145	6139	6137	6094	6422	6243	6342	6376	6381	6572	6536	6620	6558	6816	6871	6672	6603	6636
6441	6251	6292	6201	6334	6247	6189	6249	6065	6091	5857	6077	6070	6084	6253	6022	5936	6207	6094	6201	6189	6009	6145	6164	6057	6266	6394	6416	6306	6302	6354	6228	6165	6153	6133	6319	6004	6232	6235	6370	6366	6527	6577	6538	6949	6923	6860	6659	6674	6589
6688	6321	6378	6002	6017	6113	6230	6132	6140	5876	5944	5947	5988	6196	6064	6199	6194	6115	6305	6234	6219	6220	6253	6301	6016	6413	6352	6380	6130	6184	6323	6063	6075	6023	6018	6153	6066	6237	6336	6448	6468	6516	6381	6514	6623	6721	6732	6630	6768	6376
6615	6390	6284	6265	6249	6265	6259	6139	5947	6080	5920	5899	6020	6159	6053	6237	6298	6214	6144	6352	6259	6308	6287	6244	6305	6393	6248	6287	6332	6102	6254	6035	6079	5940	6106	6077	6200	6256	6322	6438	6476	6353	6489	6517	6667	6701	6549	6602	6606	6437
6752	6555	6416	6420	6207	6268	6341	6112	6233	6147	6075	6247	6096	6113	6349	6362	6447	6292	6272	6098	6258	6365	6409	6471	6307	6084	6300	6381	6311	6242	6296	6144	6031	6040	6099	6320	6405	6307	6271	6312	6333	6402	6516	6425	6661	6707	6571	6606	6473	6372
7096	6504	6578	6498	6103	6049	6195	6113	6312	6505	6382	6052	6019	6249	6223	6542	6524	6451	6379	6402	6330	6439	6414	6443	6240	6431	6437	6285	6355	6166	6402	6272	6185	6118	6095	6342	6453	6447	6441	6359	6234	6355	6416	6534	6520	6530	6434	6454	6347	6416
7121	6846	6638	6420	6393	6173	6160	6297	6331	6409	6338	6222	6103	6027	6290	6441	6375	6329	6171	6303	6244	6421	6458	6552	6576	6483	6485	6466	6366	6371	6353	6277	6135	6225	6209	6306	6566	6487	6454	6559	6273	6531	6314	6383	6492	6624	6355	6592	6417	6496
7107	6981	6916	6685	6294	6259	6249	6365	6372	6406	6356	6155	6133	6020	6002	6378	6393	6342	6300	6284	6178	6455	6434	6614	6618	6530	6598	6503	6490	6427	6210	6388	6249	6366	6297	6377	6472	6524	6552	6458	6351	6514	6492	6418	6431	6370	6452	6366	6340	6675
7152	7057	6986	6717	6365	6395	6390	6405	6495	6437	6313	6328	6125	6126	6092	6320	6277	6272	6247	6167	6262	6385	6725	6783	6687	6585	6543	6741	6752	6645	6600	6722	6436	6534	6432	6622	6802	6658	6555	6525	6612	6560	6275	6247	6219	6573	6321	6550	6653	6626
7473	7234	7075	6856	6564	6419	6399	6422	6445	6480	6381	6287	6237	6225	6190	6306	6078	6239	6281	6290	6271	6388	6669	6628	6633	6611	6479	6716	6428	6615	6619	6816	6725	6733	6646	6579	6721	6725	6654	6742	6528	6639	6405	6176	6280	6342	6521	6493	6630	6604
7522	7201	7031	6749	6540	6529	6608	6418	6489	6377	6427	6267	6063	5921	6149	6134	6022	6239	6241	6132	6248	6447	6799	6664	6696	6758	6546	6582	6407	6585	6656	6721	6725	6800	6790	6657	6639	6683	6812	6728	6874	6644	6478	6349	6372	6259	6465	6553	6575	6666
7389	7242	7045	6914	6560	6554	6419	6641	6388	6495	6287	6070	5961	6217	6060	5858	6020	6188	6143	6085	6122	6210	6680	6767	6732	6563	6507	6558	6596	6434	6624	6624	6732	6682	6639	6655	6527	6589	6697	6812	6640	6409	6496	6362	6447	6308	6624	6661	6723	6887
7246	7203	6913	6617	6460	6449	6426	6658	6476	6495	6495	6261	6247	5999	5889	5962	6255	6285	6307	6248	6192	6380	6704	6744	6627	6514	6763	6523	6584	6612	6701	6836	6601	6719	6557	6628	6637	6786	6753	6706	6635	6568	6487	6252	6386	6395	6558	6606	6870	6874
7293	7059	7075	6493	6395	6310	6453	6481	6492	6521	6376	6372	6341	6200	6178	6276	6383	6502	6295	6397	6396	6536	6732	6853	6603	6554	6640	6479	6661	6614	6739	6790	6755	6723	6649	6421	6539	6770	6834	6766	6884	6511	6528	6376	6450	6469	6632	6763	6657	6915
7220	6888	6783	6470	6307	6260	6419	6401	6435	6539	6384	6383	6335	6414	6408	6407	6348	6637	6638	6602	6574	6717	6682	6853	6740	6735	6621	6536	6614	6509	6635	6650	6741	6582	6615	6649	6628	6625	6849	6827	6850	6614	6435	6352	6443	6729	6743	6777	6932	6904
7091	6960	6857	6505	6436	6492	6497	6398	6458	6382	6428	6430	6331	6100	6338	6460	6509	6603	6765	6745	6625	6403	6863	6735	6627	6659	6375	6643	6471	6461	6518	6617	6546	6713	6593	6571	6484	6609	6912	6793	6879	6540	6434	6408	6444	6643	6772	6797	6843	6985
7173	6789	6904	6730	6617	6685	6471	6393	6340	6437	6401	6473	6363	6167	6263	6494	6657	6835	6724	6827	6546	6404	6506	6596	6673	6648	6499	6493	6313	6351	6447	6350	6419	6617	6426	6795	6717	6860	6854	6785	6647	6621	6464	6348	6507	6616	6735	6645	6752	6868
7256	7302	7159	7193	6712	6695	6375	6509	6338	6559	6274	6273	6289	6188	6270	6428	6583	6777	6670	6546	6639	6542	6512	6788	6664	6482	6587	6414	6335	6543	6437	6348	6376	6676	6444	6592	6884	6823	6724	6713	6726	6688	6508	6598	6562	6665	6636	6776	6875	6749
7352	7098	7183	6960	6909	6654	6328	6273	6558	6468	6337	6408	6271	6238	6141	6272	6473	6657	6726	6527	6615	6549	6682	6780	6772	6622	6796	6651	6630	6497	6713	6690	6657	6744	6742	6750	7052	6919	7050	6717	6767	6715	6629	6729	6833	6948	6666	6687	6693	6925
7322	7101	7050	6945	6728	6621	6421	6345	6409	6243	6239	6338	6279	6124	6170	6353	6491	6702	6490	6508	6489	6711	6512	6950	6714	6713	6622	6666	6824	6615	6783	6732	6978	6863	7048	6959	7147	7089	6998	6902	7041	6821	6777	7094	6796	6983	6887	6863	6847	6823
7196	7223	7289	6911	6879	6565	6528	6396	6261	6217	6197	6166	6190	6193	6102	6192	6355	6469	6595	6484	6473	6617	6565	6780	6744	6948	6671	6814	6811	6639	6664	6871	7049	7069	7114	7216	7201	6850	7214	6923	6862	7145	7165	6922	7159	7186	7065	6982	6860	6797
7357	7211	7203	7079	6799	6673	6450	6346	6161	6178	6119	6316	6143	6241	6103	6117	6402	6410	6411	6561	6530	6693	6866	6577	6789	6899	6840	6833	6741	6884	6876	6621	7060	6936	7050	7163	7290	7215	7054	7073	7119	7105	7205	7178	7151	7293	7270	7012	6979	6820
7368	7368	7252	6997	6740	6727	6542	6425	6276	6328	6374	6452	6293	6199	6044	6159	6287	6218	6448	6390	6657	6678	6685	6921	6635	6881	6852	6750	6886	6817	6759	6683	6761	6995	6976	6980	7077	7192	7051	6911	7203	7371	7229	7103	7145	7325	7191	7162	7053	6805
7622	7227	7212	6914	6633	6699	6544	6529	6217	6512	6477	6321	6398	6401	6220	6190	6275	6214	6431	6624	6597	6631	6594	6647	6607	6666	6696	6664	6549	6584	6684	6838	6849	7018	6986	7031	7001	6928	6992	6952	6953	7073	7433	7115	7342	7160	7079	7159	7121	7037
7611	7306	7162	7049	6700	6687	6247	6421	6461	6594	6557	6387	6292	6395	6252	6317	6225	6337	6268	6403	6489	6617	6685	6623	6520	6425	6583	6691	6541	6615	6670	6684	6710	6745	6758	6720	7022	6924	6772	6849	6857	7097	7233	7274	7093	7217	7277	7108	7063	7052
7348	7196	7174	6884	6763	6508	6470	6270	6496	6538	6596	6457	6329	6492	6465	6254	6342	6410	6322	6444	6691	6718	6497	6613	6399	6438	6573	6544	6625	6485	6559	6447	6594	6635	6791	6781	6794	6610	6774	6861	6869	6963	7056	7137	7196	7344	7063	7222	7091	7126
7358	7158	7094	6967	6784	6651	6447	6308	6447	6636	6514	6575	6573	6485	6360	6484	6614	6549	6537	6554	6541	6638	6570	6489	6369	6401	6397	6750	6661	6750	6581	6680	6719	6885	6702	6893	6993	6766	6938	6723	6873	7052	7060	7251	7324	7384	7172	7203	7060	7078
7355	7264	7043	6821	6772	6642	6468	6551	6562	6660	6710	6558	6557	6537	6554	6431	6575	6478	6677	6505	6684	6594	6518	6468	6419	6319	6623	6882	6884	6835	6809	6703	6598	6757	6826	6799	6745	6816	6850	6901	6890	6900	6878	7330	7280	7448	7359	7297	7269	7371
7386	7147	7169	6854	6683	6784	6612	6606	6735	6433	6520	6441	6508	6532	6545	6520	6781	6756	6761	6494	6699	6468	6510	6523	6324	6464	6546	6946	7088	7113	6846	6784	6766	6879	6819	6906	6928	6904	6857	6860	6965	6903	7175	7259	7492	7561	7468	7382	7340	7213
7298	7105	7158	7058	6886	6783	6688	6716	6888	6601	6690	6572	6453	6568	6558	6716	6725	6682	6845	6463	6895	6575	6603	6567	6449	6480	6703	6802	7081	7004	7034	7004	6833	6795	6870	6840	6898	6857	6779	6975	6792	7054	7274	7234	7544	7459	7533	7749	7282	7406
7582	7338	7273	7135	6985	6940	7077	6880	6836	6848	6823	6499	6602	6539	6532	6785	6646	6458	6503	6555	6583	6620	6620	6607	6508	6591	6839	6989	7025	6937	7031	6930	6704	6716	6526	6685	6755	6751	6810	6686	6805	6983	7137	7323	7206	7509	7473	7734	7401	7345
7851	7647	7578	7223	6980	7099	7113	7175	7222	6845	6718	6809	6562	6573	6843	6796	6701	6586	6546	6605	6472	6736	6711	6574	6572	6615	6872	6792	6837	7030	6921	7036	6861	6658	6752	6833	6726	6780	6713	6951	6924	6967	7019	7171	7290	7530	7515	7397	7409	7508
7787	7834	7756	7249	7094	7133	7302	7426	7372	7246	6989	6725	6773	6638	6877	6809	6589	6698	6565	6455	6664	6747	6677	6770	6624	6834	6851	6931	6924	6945	6868	6851	6752	6805	6712	6739	6788	6719	6912	6869	6749	6814	7134	7276	7296	7311	7268	7280	7386	7306
7727	7682	7705	7446	7320	7167	7333	7454	7491	7439	7136	7038	6849	6937	6798	6971	6759	6659	6669	6494	6695	6666	6781	6641	6840	6919	6884	6792	6940	6905	6862	6798	6922	6518	6712	6736	6759	6664	7022	6882	6944	6917	7047	7098	7264	7263	7269	7399	7236	7161
7808	7685	7546	7317	7274	7302	7613	7529	7683	7556	7196	7101	7104	6897	6916	6829	6796	6766	6589	6827	6804	6844	6833	6839	6891	7049	7181	6843	6991	7014	6910	6962	6771	6770	6825	6706	6896	6810	7039	6895	7118	7126	6949	7273	7247	7073	7084	7224	7344	7348
7854	7492	7604	7479	7324	7479	7433	7686	7687	7498	7474	7166	7210	7152	7086	6964	6944	6849	6935	6715	6799	6969	7023	7174	7109	7066	7167	7117	6945	7004	6836	7049	6876	6726	6717	7025	7057	6876	6895	6990	6856	7121	7444	7252	7274	7289	7466	7292	7577	7518
7768	7590	7693	7648	7652	7540	7430	7516	7696	7703	7429	7360	7312	7304	7138	7171	6867	6784	6912	7033	7053	7115	6949	6953	7281	7273	7223	7196	7105	7203	7040	6889	7009	6918	7075	7067	7090	7047	7213	7129	7160	7137	7304	7293	7387	7247	7439	7453	7590	7819
7646	7640	7607	7600	7837	7620	7611	7754	7468	7348	7453	7386	7275	7215	7241	7238	7033	7006	7019	7094	7204	7026	6927	7018	7267	7360	7401	7282	7259	7152	7193	7085	7079	7102	7178	7013	7227	7195	7015	7375	7276	7362	7221	7449	7396	7516	7363	7591	7756	7878
7727	7674	7837	7688	7591	7653	7535	7536	7381	7609	7360	7381	7205	7175	6964	6950	7216	7112	7273	7200	7254	7246	7206	7229	7444	7254	7246	7390	7325	7041	7178	7214	7063	6989	7193	7241	7191	7285	7211	7191	7128	7174	7349	7358	7375	7367	7615	7579	7806	7859
7756	7756	7840	7751	7735	7532	7568	7342	7416	7214	7069	7159	7116	7163	7143	7183	7181	7388	7335	7267	7330	7369	7415	7320	7377	7263	7324	7224	7465	7294	7196	6943	7071	6953	7384	7331	7381	7264	7190	7221	7098	7322	7198	7384	7672	7551	7632	7730	8014	7958
7859	7734	7720	7696	7478	7448	7375	7284	7255	7178	7225	7152	7185	6980	7204	7218	7187	7315	7163	7416	7411	7433	7242	7534	7267	7365	7367	7460	7490	7197	7313	7060	7171	7189	7195	7222	7124	7089	7194	7233	7123	7184	7202	7399	7546	7679	7716	7883	7933	8190
7810	7825	7832	7552	7600	7386	7201	7264	7272	7402	7338	7229	7246	7261	7246	7383	7515	7575	7343	7564	7468	7505	7440	7272	7441	7365	7273	7394	7187	7347	7426	7224	7359	7150	7283	7417	7253	7193	7159	7117	7156	7180	7329	7639	7487	7658	7717	7878	8083	7870
7782	7713	7550	7554	7420	7325	7295	7200	7200	7178	7321	7370	7230	7394	7443	7653	7529	7639	7549	7401	7411	7519	7610	7408	7413	7435	7353	7483	7329	7510	7293	7385	7315	7374	7575	7284	7526	7453	7194	7145	7129	7377	7183	7645	7627	7783	7848	7678	7772	7863
7538	7785	7487	7366	7282	7464	7304	7291	7408	7507	7650	7599	7460	7418	7693	7771	7861	7710	7709	7702	7558	7659	7440	7483	7575	7349	7490	7505	7438	7384	7544	7486	7560	7547	7543	7530	7548	7362	7522	7306	7415	7125	7358	7473	7637	7547	7663	7521	7595	7746
7757	7713	7463	7355	7320	7102	7244	7265	7479	7572	7534	7444	7419	7528	7675	7838	7728	7780	7529	7664	7638	7641	7501	7471	7572	7515	7570	7617	7679	7622	7636	7665	7744	7837	7743	7568	7668	7549	7599	7475	7476	7380	7465	7532	7676	7685	7824	7446	7669	7625
7695	7459	7306	7397	7197	7165	7383	7494	7388	7492	7423	7409	7402	7468	7582	7637	7526	7398	7515	7685	7622	7573	7559	7558	7586	7305	7495	7778	7689	7636	7707	7792	7832	7796	7816	7720	7698	7533	7578	7575	7367	7461	7417	7782	7694	7748	7678	7839	7701	7828
7736	7392	7268	7187	7211	7176	7291	7334	7258	7496	7319	7337	7261	7505	7520	7453	7451	7519	7426	7401	7643	7596	7500	7539	7651	7750	7585	7824	7596	7953	7682	7938	7924	7868	7864	7672	7788	7678	7447	7511	7870	7800	7721	7596	7766	7638	7740	7632	7776	8036
7763	7545	7363	7173	7232	7302	7298	7125	7323	7260	7144	7341	7421	7495	7498	7517	7464	7261	7333	7442	7516	7589	7570	7492	7565	7576	7505	7710	7787	7748	7760	7857	7859	7931	7854	7895	7673	7460	7493	7376	7730	7600	7702	7547	7534	7617	7717	7809	7835	7865
7570	7378	7334	7050	7274	7119	7156	7266	7192	7155	7299	7313	7437	7404	7439	7380	7312	7349	7327	7372	7352	7286	7456	7397	7465	7328	7496	7453	7724	7742	7855	7872	7792	7797	7503	7542	7583	7682	7424	7518	7785	7559	7599	7611	7405	7496	7842	7886	7844	7930
7505	7429	7277	7233	7280	7140	7289	7096	7193	7063	7300	7272	7440	7556	7269	7300	7318	7433	7360	7212	7230	7407	7415	7348	7418	7309	7320	7430	7513	7532	7791	7749	7599	7689	7688	7204	7424	7479	7395	7651	7617	7303	7429	7557	7482	7542	7567	7947	7732	8094
7567	7336	7546	7302	7155	7241	7161	6980	7101	7261	7143	7316	7576	7360	7191	7318	7522	7223	7431	7229	7222	7320	7442	7327	7354	7175	7274	7405	7530	7481	7538	7485	7458	7334	7383	7295	7254	7365	7218	7560	7526	7414	7424	7458	7406	7786	7715	7839	7811	7865
7658	7533	7664	7340	7247	7251	7127	7038	7069	7256	7430	7394	7402	7361	7387	7199	7326	7479	7253	7368	7400	7347	7321	7166	7220	7275	7348	7540	7313	7433	7529	7385	7378	7313	7408	7317	7231	7307	7441	7322	7469	7412	7382	7248	7548	7667	7908	7798	8056	7771
7914	7737	7537	7364	7224	6963	7107	7122	7371	7288	7190	7318	7328	7360	7568	7323	7299	7280	7322	7338	7492	7311	7307	7468	7249	7386	7345	7326	7449	7399	7426	7461	7289	7433	7258	7509	7354	7388	7496	7269	7607	7525	7544	7427	7287	7430	7731	7872	7748	7708
7972	7795	7648	7535	7197	7272	7144	7260	7194	7298	7256	7051	7199	7171	7277	7315	7195	7129	7196	7320	7334	7538	7504	7264	7242	7274	7432	7262	7083	7349	7331	7390	7477	7295	7433	7469	7456	7383	7530	7468	7489	7741	7524	7642	7290	7330	7547	7706	7653	7540
8159	7798	7665	7315	7201	7108	7354	7311	7269	7132	7040	7071	6940	7090	7067	7169	7219	7439	7151	7169	7216	7477	7538	7325	7269	7274	7392	7303	7244	7144	7349	7460	7461	7499	7751	7613	7428	7513	7475	7777	7573	7594	7545	7492	7268	7565	7533	7573	7542	7738
8086	7732	7579	7469	7300	7209	7263	7365	7043	7040	6830	6832	6919	7106	6993	7061	7209	7071	7217	7038	7248	7336	7291	7337	7119	7269	7220	7448	7378	7296	7252	7344	7495	7433	7538	7619	7401	7513	7427	7497	7594	7357	7520	7513	7360	7426	7734	7685	7879	7752
8036	7821	7639	7420	7278	7354	7056	7245	7261	6884	6989	6922	6749	6935	7021	6947	6869	7100	7194	7113	7286	7269	7038	7111	7168	7060	6990	7294	7069	7205	7373	7153	7301	7398	7228	7486	7519	7346	7435	7573	7420	7352	7427	7427	7452	7488	7754	7758	7574	7785
8035	7805	7941	7572	7349	7165	7046	7096	7247	7021	6987	6766	7071	7040	6890	7114	7067	7163	7106	7170	7150	7105	7007	6930	7133	7082	7061	7008	7020	7149	7218	7255	7269	7309	7293	7207	7218	7508	7444	7425	7429	7280	7359	7296	7347	7496	7698	7433	7799	7612
7912	8038	8090	7649	7415	7289	7241	7218	7131	7121	7038	6951	7166	6944	7139	7192	7102	7314	7114	7007	7078	7020	6989	6926	7134	6968	6796	6813	7069	7275	7330	7290	7173	7259	7207	7209	7262	7304	7431	7243	7371	7394	7446	7505	7464	7516	7578	7558	7742	7592
8094	8048	7962	7638	7380	7180	7132	7124	7267	7266	7099	7157	7103	7143	7258	7207	7369	7370	7124	7068	7244	6954	7075	7075	6867	6947	6998	7047	7010	6945	7201	7077	7224	7182	7217	7237	7013	7271	7424	7323	7309	7273	7447	7537	7449	7557	7594	7772	7600	7576
8255	7974	8045	7710	7552	7284	7291	7236	7158	7292	6963	7209	7029	7085	7149	7346	7343	7141	7127	6953	7008	7077	6891	7018	6863	6910	6875	6722	7113	7262	7264	7326	7319	7293	7338	7030	7237	7123	7389	7273	7261	7401	7452	7431	7545	7601	7603	7720	7819	7464
8074	8112	7833	7712	7476	7247	7279	7428	7357	7265	7312	7181	7054	7087	7247	7345	7251	7120	7149	7049	6702	7045	6947	6996	6965	7086	7064	7032	7030	7213	7494	7323	7296	7319	7451	7247	7192	7348	7354	7254	7463	7613	7448	7318	7262	7536	7603	7818	7757	7695
8139	7840	7974	7614	7517	7501	7414	7343	7491	7405	7554	7507	7383	7309	7266	7073	7156	7182	7010	6986	6992	7120	7146	7132	7109	7078	7251	7143	7075	7273	7493	7552	7302	7465	7339	7279	7444	7427	7461	7537	7516	7488	7503	7648	7521	7602	7495	7580	7738	7676
8133	7759	7653	7682	7660	7677	7447	7597	7338	7562	7705	7527	7382	7307	7448	7327	7018	7240	7150	7054	7165	7310	7196	7167	7276	7362	7327	7225	7260	7194	7575	7571	7464	7470	7299	7383	7260	7341	7318	7421	7477	7553	7449	7654	7405	7779	7492	7740	7929	7746
7924	7763	7715	7780	7398	7478	7687	7485	7475	7689	7642	7592	7303	7341	7380	7179	7184	7227	7223	7116	6929	7117	7199	7153	7243	7267	7134	7233	7248	7250	7416	7485	7332	7316	7324	7237	7374	7193	7635	7652	7632	7606	7442	7665	7755	7591	7617	7774	7698	7825
7805	7602	7654	7689	7601	7423	7565	7507	7563	7403	7549	7570	7535	7238	7354	7120	7379	7345	7364	7286	7249	7287	7389	7420	7369	7269	7279	7237	7492	7295	7315	7439	7560	7436	7582	7282	7461	7519	7377	7628	7477	7540	7523	7712	7654	7802	7464	7929	7894	7830
7646	7624	7538	7455	7547	7349	7478	7488	7316	7448	7281	7465	7181	7442	7208	7395	7134	7410	7126	7561	7264	7301	7428	7481	7439	7391	7349	7629	7494	7390	7495	7603	7539	7556	7374	7544	7507	7568	7586	7644	7540	7701	7574	7616	7613	7845	7908	8188	7816	7958
7686	7574	7454	7500	7545	7351	7250	7240	7331	7228	7327	7273	7291	7201	7351	7326	7409	7361	7217	7218	7422	7435	7336	7350	7678	7639	7720	7650	7439	7518	7786	7769	7547	7571	7582	7551	7684	7693	7862	7660	7695	7746	7613	7643	7814	7946	7953	8097	8108	8082
7505	7307	7377	7302	7305	7236	7340	7263	7104	7388	7290	7213	7105	7116	7295	7212	7145	7333	7458	7396	7467	7342	7539	7643	7742	7556	7560	7471	7484	7577	7834	7825	8009	7666	7708	7680	7810	7557	7900	7700	7549	7729	7654	7856	7924	7856	7831	7940	7865	8196
7314	7470	7578	7289	7380	7305	7140	7236	7162	7468	7128	7196	7122	7042	7297	7237	7239	7324	7443	7490	7487	7502	7537	7566	7592	7691	7584	7527	7606	7786	7833	7972	7796	7923	7780	7725	7723	7931	7622	7765	7497	7494	7676	7707	7684	7958	7938	7922	7989	7530
7413	7248	7301	7172	7236	7254	7160	7307	7119	7230	7177	7068	7003	7233	7156	7009	7186	7347	7115	7349	7317	7442	7395	7388	7469	7602	7280	7357	7491	7557	7527	7637	7763	7765	7687	7591	7644	7662	7596	7633	7647	7589	7533	7682	7889	7861	8043	7801	7853	7641
7629	7328	7253	7188	6972	7085	7229	7112	7205	7269	7122	6990	6994	7226	7064	7093	7252	6993	7062	7175	7326	7246	7421	7239	7642	7444	7522	7424	7288	7135	7603	7348	7605	7257	7419	7313	7580	7384	7391	7469	7583	7304	7559	7639	7653	7833	7777	7523	7799	7420
7603	7466	7428	7332	7377	7180	7210	7273	6978	7125	7137	6950	7033	6952	7045	6999	7175	7014	7027	7045	6997	7074	7127	7200	7132	7252	7160	7297	7147	7045	7375	7353	7446	7262	7278	7158	7108	7169	7355	7248	7388	7242	7353	7507	7638	7665	7881	7566	7469	7323
7821	7662	7797	7610	7543	7413	7232	7024	7113	7134	7055	6955	6820	6862	6905	6857	6735	6853	6958	6890	7059	7016	7055	7056	7164	7101	7262	6966	7119	7178	7482	7353	7377	7204	7229	7063	7096	7200	7311	7249	7359	7339	7594	7389	7476	7417	7625	7455	7385	7387
7858	7701	7823	7736	7615	7380	7398	6984	7039	7056	6846	6847	6910	6769	6691	6916	6586	6758	6836	6892	6782	6822	6930	7066	6888	7120	7066	7060	7091	7115	7079	7116	7287	7248	7127	7061	7122	7203	7229	7320	7303	7455	7267	7441	7356	7514	7382	7411	7324	7303
8051	7913	8160	7680	7756	7421	7382	7018	6799	6925	6911	6791	6815	6891	6705	6860	6569	6594	6640	6850	6766	6870	6909	7000	7058	7072	7038	7169	7118	7173	7325	7288	7216	7271	7305	7124	7091	7128	7142	7230	7305	7367	7311	7320	7333	7492	7391	7272	7227	7427
8315	8066	7985	7735	7738	7515	7334	7291	7131	6790	7000	6925	6839	6813	6678	6472	6619	6696	6746	6801	6787	6964	7063	7102	7216	7190	7139	7260	7196	7375	7394	7326	7210	7340	7193	7235	7398	7243	7307	7468	7165	7517	7282	7611	7415	7631	7234	7437	7374	7344
8238	8146	8035	7765	7513	7348	7424	7268	7058	6947	6899	7035	7101	6882	6773	6720	6783	6699	6867	6795	7017	7153	7063	7155	7199	7304	7315	7388	7326	7274	7458	7460	7301	7294	7485	7426	7560	7454	7239	7413	7521	7193	7600	7561	7586	7607	7527	7440	7448	7303
8392	8114	7870	7724	7709	7522	7300	7003	7231	7129	6982	7119	6947	7161	6913	6668	6942	6977	6751	6991	7173	7118	7215	7336	7168	7513	7570	7563	7381	7438	7270	7381	7458	7621	7578	7674	7852	7554	7426	7556	7537	7453	7438	7618	7716	7642	7635	7415	7530	7354
8252	7778	7829	7573	7723	7480	7452	7321	7252	7208	7162	7155	7284	7389	7087	6993	7004	7035	7055	7087	7278	7475	7193	7349	7574	7389	7615	7542	7521	7463	7427	7529	7382	7538	7731	7706	7700	7469	7324	7617	7441	7510	7659	7768	7833	7877	7662	7520	7479	7320
8107	7947	7641	7603	7579	7455	7355	7384	7189	7185	7070	7259	7225	7258	7284	7151	7059	7262	7267	7285	7514	7425	7289	7375	7472	7712	7571	7447	7365	7507	7415	7524	7564	7578	7772	7722	7638	7675	7633	7710	7671	7657	7712	7820	7898	7968	7601	7674	7203	7235
8051	7609	7761	7648	7700	7633	7506	7206	7283	7172	7297	7265	7398	7245	7390	7271	7370	7288	7392	7561	7582	7468	7622	7630	7574	7661	7614	7666	7674	7505	7577	7457	7642	7768	7709	7745	7717	7740	7763	7568	7692	7663	7773	7691	7809	7878	7578	7495	7307	7373
8090	7885	7745	7754	7625	7638	7634	7373	7488	7389	7368	7416	7418	7489	7612	7228	7234	7412	7446	7596	7605	7547	7757	7473	7725	7672	7763	7925	7609	7718	7804	7685	7569	7564	7643	7577	7646	7795	7739	7602	7718	7510	7649	7623	7810	7637	7490	7273	7421	7114
7979	7760	7908	7687	7809	7809	7709	7405	7483	7518	7530	7487	7514	7591	7408	7214	7346	7126	7306	7411	7441	7565	7540	7616	7449	7792	7765	7758	7529	7619	7620	7622	7542	7740	7630	7575	7627	7682	7737	7722	7650	7469	7573	7648	7509	7487	7282	7375	7264	7424
8031	8059	7850	7807	7814	7838	7547	7502	7631	7617	7497	7434	7342	7318	7170	7215	7242	7326	7152	7391	7547	7405	7397	7409	7524	7557	7629	7593	7445	7599	7624	7438	7510	7272	7616	7619	7510	7387	7597	7562	7575	7285	7529	7240	7425	7393	7266	7221	7030	7336
8217	7931	7928	7781	7626	7797	7818	7409	7510	7478	7150	7418	7370	7369	7305	7213	7160	7168	7101	7333	7376	7368	7387	7142	7470	7565	7469	7524	7427	7329	7430	7252	7347	7355	7378	7289	7213	7259	7241	7392	7375	7304	7061	7199	7050	7120	7151	7222	7067	7049
8425	8024	7729	7917	7697	7554	7615	7339	7346	7253	7336	7170	7266	7194	6972	7147	7193	7109	7238	7086	7402	7347	7255	7314	7188	7149	7262	7250	7425	7087	7249	7274	7040	7202	7114	7104	7145	7225	7405	7367	7072	7136	6910	6916	7011	7149	7244	7038	7097	7084
8514	8143	8048	7840	7801	7710	7280	7403	7278	7054	6962	7250	7179	7084	6885	6966	6903	7111	7125	7152	7200	7069	7289	7469	7245	7048	7190	7056	7153	6940	7040	7065	7069	7147	7016	6972	7344	7029	7368	7253	7025	7009	6960	6858	6958	7121	7128	7143	7007	7060
8724	8489	7942	7898	7720	7666	7413	7321	7111	7168	7019	7046	6972	7049	6877	6988	6876	7046	7064	7225	7193	7059	7302	7209	7116	7043	7259	6998	7221	7188	6982	7054	7045	7032	6946	6942	6963	7154	7018	7058	6914	6783	6653	6975	6949	7195	7187	6939	6905	6640
8552	8323	8246	8024	7816	7709	7594	7158	7112	7057	7038	7069	7078	7043	6984	7168	7158	6875	7087	7043	6975	7060	7146	7188	7011	7065	7102	6964	6987	7184	7177	7176	6892	6918	6924	7091	7009	6907	7004	6928	6826	6961	6892	6835	6754	7166	7061	7112	6858	6865
8576	8149	8018	8037	7741	7599	7599	7336	7349	7296	7063	7164	7147	7169	7107	7211	7116	7028	7153	6996	7139	7209	7200	7131	7169	7146	7092	7095	6962	7127	7114	7066	7245	7054	6825	7097	7102	7104	7062	7021	6980	6751	6840	6786	6997	7073	7156	6952	6934	6905
8430	8073	8037	7779	7792	7754	7564	7579	7384	7260	7436	7530	7364	7208	7266	7205	7256	7383	7066	7169	7156	7305	7285	7462	7382	7505	7025	7040	7114	7203	7478	7179	7260	7258	6895	7125	7008	7090	6921	7024	7173	7000	7056	6988	7105	7074	7101	6984	6993	7054
8176	7822	7752	7580	7698	7655	7534	7314	7401	7582	7471	7392	7493	7566	7331	7354	7480	7361	7420	7264	7117	7307	7439	7680	7521	7559	7348	7206	7211	7231	7280	7197	7255	7394	7100	7036	7185	7125	7263	7206	7290	7364	6974	7001	7280	7359	6921	7059	7225	7237
7904	7870	7556	7488	7609	7387	7248	7253	7687	7435	7453	7689	7532	7571	7525	7444	7603	7688	7626	7611	7480	7447	7515	7825	7658	7491	7418	7189	7519	7246	7333	7587	7450	7496	7456	7362	7375	7398	7366	7225	7341	7445	7285	7178	7256	7232	7298	7148	7455	7600
7590	7536	7442	7282	7275	7346	7572	7302	7395	7416	7580	7568	7557	7768	7742	7697	7834	7742	7763	7947	7690	7650	7558	7507	7664	7529	7681	7287	7493	7483	7343	7469	7675	7660	7588	7453	7336	7525	7493	7522	7511	7404	7328	7341	7356	7508	7263	7595	7395	7575
7433	7239	7354	7353	7169	7298	7342	7406	7367	7483	7491	7579	7505	7581	7472	7689	7967	7807	7866	8060	7809	7747	7579	7713	7627	7463	7409	7378	7353	7354	7210	7510	7667	7520	7712	7590	7570	7661	7422	7402	7369	7409	7643	7421	7281	7407	7557	7520	7472	7592
7431	7337	7331	7094	7305	7275	7458	7476	7424	7366	7522	7458	7571	7335	7753	7827	8095	7980	7894	7954	7772	7461	7678	7440	7521	7517	7482	7338	7339	7422	7417	7516	7650	7579	7560	7510	7661	7514	7524	7434	7280	7371	7482	7512	7528	7544	7377	7445	7472	7571
7553	7242	7329	7109	7022	7025	7281	7352	7501	7455	7133	7234	7406	7493	7317	7778	7637	7662	7783	7582	7592	7446	7300	7239	7498	7348	7538	7450	7327	7342	7317	7414	7546	7388	7531	7390	7492	7399	7503	7300	7297	7314	7152	7195	7191	7240	7319	7425	7457	7426
7408	7413	7310	7113	7024	7104	7232	7326	7314	7299	7220	7183	7310	7415	7364	7399	7366	7545	7533	7473	7334	7344	7044	7176	7218	7278	7323	7525	7443	7264	7318	7254	7335	7334	7226	7075	7333	7133	7130	7308	7067	7297	7281	7070	7015	7312	7254	7341	7537	7386
7384	7423	7183	7183	6942	7098	7200	7213	6957	7249	7021	7101	7066	7024	7150	7041	7407	7361	7390	7186	7197	6972	6969	7021	7179	7111	7329	7504	7258	6955	7206	7146	7194	7165	7118	7149	6983	6911	7086	6904	6968	7038	7121	7071	7036	7035	7215	7182	7225	7411
7630	7587	7418	7193	7123	7177	7289	7126	7059	7299	7010	6957	6952	7058	7274	7158	7168	7021	7328	6993	7134	6871	6891	6856	7002	7149	7327	7193	7034	6994	7098	7012	7045	7089	7073	6971	7015	6856	6852	7083	7018	7044	7168	7146	6977	7120	7126	7324	7329	7398
7782	7241	7372	7309	7274	7137	7238	7202	7069	6962	6878	6874	6849	6865	6820	6945	6977	7072	7078	6975	6950	6722	6712	6716	7041	6936	7074	7168	7171	7082	7025	7040	7005	7086	6876	6974	6837	6886	6818	6971	7040	6849	6893	6923	7197	7275	7125	7109	7058	7291
7646	7538	7344	7244	7079	6882	7109	7015	6937	6879	6834	6831	6856	6861	6963	6830	6740	6934	6976	7109	6848	6821	6780	6728	6870	6874	7028	7082	7150	6932	7119	7199	7156	7066	7073	7108	7049	6825	6914	7079	6806	6979	7070	7033	6966	7189	7162	6977	7060	7075
7644	7518	7216	7272	7082	6863	6948	6963	6814	6912	6847	6969	6765	6876	6751	6875	6795	6915	6961	6990	6973	7025	6825	6958	6758	7210	7069	7088	6996	7113	7293	7278	7271	7386	7192	7022	6914	7119	6942	7023	6773	6781	7105	6897	7009	7062	7071	7166	7306	7204
7734	7431	7148	7159	6933	6883	6760	6776	6954	6906	6811	6674	6726	6866	6786	6997	6847	7158	7025	7116	7237	7038	6962	7079	6922	7206	7158	7234	7175	7335	7352	7359	7591	7411	7216	7249	7308	6943	7092	6911	6998	6810	6784	7049	6901	7053	7153	7106	7037	7010
7512	7118	7101	7250	7003	6753	6932	6986	6758	6706	6904	6798	6651	6820	6663	6739	6939	6981	6975	7189	7136	6838	7156	6950	7004	7070	7159	7272	7324	7423	7444	7583	7696	7421	7503	7309	7121	7377	7251	7051	7148	6814	6971	6871	6814	7122	6924	7216	7083	6954
7216	6887	7157	6775	6786	6847	6618	6654	6620	6768	6777	6675	6658	6702	6701	6701	6766	7165	6927	7299	7283	7217	6989	7343	7186	7134	7381	7409	7468	7341	7587	7452	7522	7448	7340	7392	7139	7264	7259	7380	7302	7195	6994	6962	7010	6940	7135	7251	7056	7112
7007	6669	6835	6811	6715	6714	6667	6595	6586	6551	6792	6620	6665	6531	6427	6586	6583	6874	6916	7136	7238	7275	7360	7464	7076	7106	7255	7502	7516	7550	7466	7335	7307	7241	7220	7280	7272	7422	7320	7358	7559	7258	7190	7069	7112	7188	7016	7026	7001	6925
6934	6648	6670	6525	6553	6689	6489	6418	6485	6472	6401	6473	6502	6524	6490	6564	6704	6793	6957	7176	7164	7341	7290	7267	7600	7164	7176	7423	7430	7514	7489	7610	7396	7432	7353	7354	7458	7313	7385	7586	7463	7389	7132	7198	7154	7258	7185	7062	7203	7077
6694	6460	6501	6384	6463	6388	6293	6346	6103	6358	6286	6425	6478	6791	6432	6506	6692	6748	6926	6843	7084	7080	7398	7223	7193	7338	7271	7305	7471	7443	7338	7339	7540	7340	7290	7465	7369	7593	7479	7548	7399	7458	7531	7315	7354	7266	7212	7079	7328	7308
6645	6504	6262	6320	6338	6270	6154	6322	6171	6253	6365	6247	6298	6252	6602	6596	6700	6773	6990	6887	6934	7170	7133	7294	7188	7155	7201	7288	7445	7464	7434	7623	7486	7489	7413	7413	7314	7502	7601	7439	7471	7493	7361	7476	7325	7406	7276	7455	7353	7216
6655	6527	6153	6179	6225	6270	6220	6107	6132	6235	6334	6193	6384	6528	6636	6693	6749	6860	6623	6852	6950	7083	7162	7060	7244	7232	7168	7524	7317	7448	7339	7542	7549	7671	7556	7387	7249	7360	7299	7313	7355	7447	7292	7261	7284	7423	7527	7439	7411	7474
6475	6235	6254	6230	6105	6116	6144	6136	6141	6137	6339	6456	6493	6538	6735	6812	6667	7012	6895	7006	6921	6940	7281	7164	7175	7142	6947	7275	7264	7374	7333	7495	7450	7564	7659	7620	7303	7581	7297	7330	7308	7315	7303	7378	7307	7341	7635	7485	7321	7517
6662	6202	6322	6301	6215	6227	6266	6218	6397	6412	6448	6443	6622	6795	6676	6819	6917	6805	7012	6952	6957	7173	7139	7290	7244	7153	7058	7048	7151	7200	7253	7579	7500	7684	7647	7723	7584	7429	7507	7260	7526	7345	7558	7241	7442	7384	7652	7481	7434	7548
6472	6378	6293	6315	6291	6483	6540	6361	6345	6361	6449	6545	6552	6587	6859	6911	6739	7108	6987	7002	7097	7193	7204	7192	7201	7110	7225	6887	7190	7228	7430	7512	7577	7570	7716	7659	7731	7609	7348	7501	7406	7524	7435	7446	7350	7434	7458	7469	7443	7447
6400	6315	6375	6379	6371	6352	6588	6489	6378	6490	6423	6592	6435	6794	6912	7001	6902	6968	7039	7056	7150	7071	7093	7283	7274	7125	7250	7293	7376	7336	7306	7597	7615	7768	7854	7775	7554	7931	7641	7620	7354	7502	7448	7555	7552	7380	7459	7448	7637	7668
6240	6168	6359	6338	6462	6358	6365	6659	6453	6411	6415	6439	6514	6707	6920	6874	7125	7089	6872	7046	6972	7118	7168	7318	7358	7314	7276	7359	7365	7316	7322	7544	7505	7765	7628	7657	7875	7600	7433	7355	7431	7501	7504	7433	7480	7435	7230	7372	7601	7745
6502	6435	6350	6237	6429	6396	6435	6405	6462	6457	6264	6454	6357	6712	6864	6831	6852	6953	6872	7037	6976	7110	7207	7228	7395	7461	7277	7433	7468	7359	7431	7529	7493	7620	7513	7715	7667	7403	7297	7349	7231	7575	7568	7397	7337	7295	7459	7206	7423	7396
6412	6385	6311	6278	6400	6313	6463	6518	6437	6545	6565	6532	6592	6704	6749	6762	6735	6735	6896	6894	7052	7082	7156	7230	7235	7124	7396	7395	7318	7368	7590	7414	7515	7351	7361	7372	7340	7418	7284	7219	7219	7475	7183	7409	7369	7111	7054	7069	7301	7208
6576	6307	6401	6566	6488	6296	6616	6465	6602	6538	6567	6611	6610	6660	6746	6698	6793	6939	6851	6929	6881	7000	6972	7173	7144	7207	7331	7431	7353	7452	7380	7248	7212	7388	7311	7387	7281	7269	7332	7170	7168	7074	7176	7418	7181	7168	7239	7062	6948	7115
6690	6662	6631	6544	6501	6451	6594	6746	6613	6517	6377	6478	6403	6797	6640	6877	6893	6957	6882	6922	6843	6905	6715	6927	7270	7132	7090	7281	7382	7454	7384	7100	7155	7196	7131	7139	7345	7233	6830	7196	6961	7065	7118	7209	7308	7151	7037	7197	7018	7130
6834	6786	6696	6529	6386	6361	6594	6724	6609	6696	6427	6489	6426	6497	6720	6893	6890	6883	6960	7018	7036	7023	7039	6866	7111	7195	7081	7228	7376	7501	7124	7124	7095	7049	7237	7272	7004	7045	6745	6993	6898	6865	7009	7121	7262	7203	7101	7006	6999	6984
6807	6957	6807	6575	6543	6406	6680	6846	6794	6803	6647	6534	6586	6600	6736	6783	6976	7036	7038	7050	6972	6948	7199	6987	7257	7189	7017	7210	7143	7269	7273	7091	7115	7225	7050	7258	7228	7004	6922	6953	6917	6836	7173	7129	6961	7043	7130	7165	7047	6973
6837	6866	6769	6621	6536	6599	6556	6770	6609	6701	6693	6569	6775	6754	7013	7041	7040	6920	7236	7085	7222	7270	7152	7047	7163	7364	7276	7346	7167	7368	7221	7233	7117	7140	7023	7218	7142	6994	7112	6985	6893	6869	6904	6933	7019	7052	6947	6770	7046	6939
6962	6880	6898	6809	6491	6549	6626	6751	6677	6785	6762	6711	6711	6688	6899	7091	6983	7120	7313	7275	7274	7136	7265	7124	7264	7179	7283	7270	7203	7192	7239	7190	6988	7088	7089	7206	7075	7100	7062	6947	7033	6955	6915	6918	6996	7114	7067	6904	7105	6971
6882	6796	6693	6579	6626	6534	6670	6701	6981	6864	6850	6819	6709	6589	6794	6776	6878	6973	7112	7083	7187	7046	6968	7208	7171	7226	7116	7182	7016	7230	7069	7091	7276	7184	7149	7166	7328	7066	7068	7142	6987	6714	6989	7073	7201	7067	7053	7005	7042	7033
6948	6726	6645	6477	6472	6551	6596	6648	6920	7122	6758	6759	6761	6814	6649	6902	6804	7052	6736	7120	7137	7275	7093	7188	7110	7178	7059	7162	7129	6972	7070	6861	7237	7111	7191	7178	7035	7179	7201	7036	7174	7229	7178	7265	7161	7073	7283	7081	7125	7110
6899	6845	6852	6417	6373	6536	6754	6691	6726	6749	6865	6790	6673	6790	6792	7102	6910	7157	7056	7166	7166	7262	7137	7201	7166	7230	7115	7113	6875	7085	6828	7055	7080	7157	6971	7176	7223	7116	7056	7245	7064	7176	7252	7078	7241	7192	7149	7126	7088	7045
7044	7012	6970	6559	6600	6618	6747	6899	6885	7055	6736	6732	6660	6702	6767	6842	6971	6777	6777	6809	6891	6974	6947	7079	6919	7230	7149	6910	7021	6854	7069	6808	6988	7183	6994	7296	7252	7277	7221	7238	7211	7476	7356	7272	7084	7078	7229	7138	6949	7012
7069	6978	7059	6919	6673	6718	6832	6826	6946	7138	6986	6849	6821	6919	6813	6792	6799	6892	6935	6767	6949	6923	6995	6967	7069	6987	7179	6894	6860	6951	6906	6873	7138	7105	7086	6943	7066	7209	7203	7250	7517	7093	7209	7143	7356	7357	7078	7248	7228	6879
6985	6981	7014	6810	6564	6743	7017	6991	6990	7121	7093	6836	6954	6928	6922	6945	7177	6955	6912	6975	6907	6833	6921	6606	6816	6800	7079	6979	6919	6875	6928	6938	7014	7017	6710	7060	7119	7030	7181	7106	7244	7352	7227	7243	7188	7353	7236	7324	7126	6993
7143	6973	7033	6844	6873	6840	6890	7010	7107	7131	7233	6882	7077	7012	6874	6774	6644	6592	6711	6851	6856	6857	6869	6822	7088	6956	7038	7076	6822	6933	6855	6810	6870	6881	7072	7006	7010	7020	7145	7197	7300	7330	7131	7423	7247	7367	7150	7175	7233	7165
7238	7093	7168	7090	6866	6762	6833	7016	7137	6980	7255	7190	7126	7123	7365	7005	6882	7082	6942	7098	7155	7161	7184	7233	7141	7065	7078	6999	7158	6965	7055	6940	6811	7099	7161	7083	7197	7210	7218	7271	7145	7207	7097	7026	6995	7248	7267	7223	7094	7139
7412	7335	7257	7317	6951	6999	6804	6862	7129	7193	7373	7134	7094	7073	7020	6850	6958	6971	6776	7026	7161	6946	7033	7077	7295	6973	7299	7148	7106	7228	7170	7031	6902	7073	7083	7024	7107	7197	7243	7202	7165	7220	7112	7266	7344	7070	7084	7043	7114	7220
7676	7498	7232	7253	6974	6928	7050	7299	7213	7025	7000	6981	6979	6991	7199	6978	7087	7008	7202	7294	7383	7425	7290	7124	7051	7136	7174	7162	7360	7062	7163	6993	7007	7177	7178	7009	6974	7158	7139	7170	7090	7095	7294	7227	7085	7096	7011	7336	6961	7085
7430	7372	7282	7376	7381	7179	7103	6949	7033	7311	7211	7107	7040	6829	6815	6935	6896	6894	7064	7159	7186	7157	7338	7155	7225	7169	7230	7346	7244	7305	7035	7330	7244	7154	7038	7132	6960	7022	7271	7168	7171	7027	7121	7054	6909	7015	6936	7075	6951	7145
7811	7535	7539	7427	7202	7240	7396	7253	7079	6771	6876	6971	6897	6791	7007	7108	6995	7140	7241	7298	7419	7394	7497	7126	7362	7114	7189	7116	7124	7096	7010	7114	6933	7094	7042	7101	7059	7000	7083	7168	7141	6951	7030	7019	7107	7085	7141	7104	7177	7181
7840	7594	7671	7539	7669	7416	7302	7103	7169	7181	7109	6883	6752	6552	6691	6522	6616	6725	6850	6972	6955	6970	7183	7027	7198	7260	7199	7110	7184	6996	7048	6997	6810	7009	6959	6947	6904	7002	6988	6988	6955	6961	7020	7079	7097	7010	7042	7230	7139	7300
7980	7873	7798	7768	7614	7430	7270	7307	7243	6963	6877	6997	6924	7072	7065	6899	7034	6978	6940	6935	7151	7180	7131	7058	7034	6811	7024	6870	6933	6804	6792	6929	6852	6853	6979	6827	6863	6891	6972	7172	6978	6990	6999	6845	7103	6954	7082	7197	7156	7267
7636	7707	7818	7633	7592	7364	7231	7347	7337	7273	7199	7061	6763	6702	6490	6394	6631	6633	6520	6583	6759	6631	6867	6686	6998	7146	7119	6931	6862	6880	6991	7000	6911	6920	6998	6823	6841	7033	6986	7104	7157	6966	6971	7120	7015	6922	7122	7167	7191	7326
7634	7553	7721	7663	7463	7531	7670	7316	7260	6922	7124	6960	7155	7209	6898	7002	7203	7005	7001	6935	7117	7056	7112	6921	6877	6598	6743	7002	7123	7126	6969	6925	6902	6996	6726	7117	7025	6850	7120	7355	7044	7133	7202	7383	7288	7122	7078	7117	7273	7235
7636	7677	7634	7566	7522	7365	7061	7103	7145	7358	7488	7064	6774	6634	6472	6293	6545	6436	6450	6428	6446	6569	6719	6811	6812	7029	7000	6878	6879	6883	7017	6946	6854	6977	6981	6821	7019	7146	7083	7215	7208	7042	7034	7423	7331	7285	7217	7059	7126	7320
7888	7466	7555	7623	7149	7116	7214	7346	7309	7145	6910	7087	6969	7028	6989	6875	6956	7009	7031	7210	7139	6976	7035	6816	6802	6540	6762	6878	6974	7037	7043	7030	6936	6815	6896	7185	7086	6997	7296	7368	7180	7402	7256	7155	7362	7253	6889	7219	7163	7281
7719	7805	7604	7388	7183	7182	7365	7213	7297	7396	7337	7238	7151	6991	6635	6713	6558	6476	6520	6452	6502	6531	6990	6886	6999	7054	6773	6964	6694	6864	6999	7030	6995	6998	6843	6959	7038	7193	7035	7117	7322	7141	7137	7264	7239	7181	6998	6902	7138	6923
8152	7741	7591	7549	7584	7204	7079	7196	7179	7412	7209	6982	7063	6915	6860	6942	6824	6996	6872	7063	6909	6749	6715	6544	6718	6721	6973	7311	7100	7075	6848	7129	7044	6950	6951	7234	7158	6958	7219	7159	6983	7214	7047	7366	7351	7072	7267	6948	6826	6916
8199	7764	7934	7500	7316	7305	7422	7353	7244	7315	7145	7098	7282	7069	7088	6897	6884	6851	6887	6885	6892	6967	6941	7169	7000	6830	6726	6753	6732	6974	7180	6991	6832	7033	7199	6983	7198	7257	6957	7268	7154	7004	7162	7058	7044	6920	7136	7162	7059	6833
8270	8160	7936	7568	7554	7482	7243	7072	7240	7524	7327	7254	7187	6985	7077	7017	6748	6973	7029	7107	6872	6719	6754	6863	6996	7082	7064	7012	6862	6907	6882	7199	7066	6977	7071	7082	6977	7124	7278	6762	7038	7213	6800	7054	6984	6986	6983	7134	6933	6927
8425	7847	7863	7660	7520	7067	7396	7432	7605	7422	7309	7159	6931	6991	6981	6971	7022	6987	6876	6953	6868	6857	6945	6949	6823	6702	6760	7044	6924	7167	6854	6906	6882	7139	7056	7203	7100	6879	7105	7263	7162	7079	6998	6783	6817	7087	7080	6832	6933	6983
8158	7943	7940	7434	7322	7463	7456	7376	7180	6939	7269	7256	7272	7496	7267	7334	7341	7351	7240	7181	7239	7070	7090	7185	6967	6703	6861	6748	6813	6907	7274	7197	7087	7215	7277	7066	7256	7290	7041	7050	7256	7052	6781	7016	6886	7012	7165	7221	7178	7045
8206	7962	7426	7632	7610	7365	7158	7025	6977	7464	7495	7453	7386	7313	6889	7147	6946	6920	6961	6854	6881	7021	7217	7070	7153	7101	6928	7012	7056	6869	6700	6980	7178	7124	7157	7101	7088	7251	7253	6991	7184	7030	6891	7015	6925	6971	7044	7203	7095	7045
8042	7708	7974	7565	7252	7061	7210	7409	7318	7356	7049	6613	6944	6744	6704	6653	6734	6736	6685	6655	6520	6630	6598	6661	6656	6865	7094	6980	7054	7001	7173	6925	7045	7328	7301	7356	7026	6857	7130	7239	7007	7152	7201	6817	6898	7081	7212	7411	7351	7033
8143	8250	7981	7095	7303	7487	7554	7291	6822	6647	6734	6819	6987	6961	7094	7156	7401	7374	7360	7560	7298	7372	6957	6856	6618	6556	6814	7067	7050	6911	7191	7215	7025	6861	7034	7281	7311	7185	7188	7152	7208	7196	7258	7045	6914	7101	7370	7296	7416	7215
8543	7968	7407	7488	7937	7705	7221	6773	6840	7124	7114	7127	7114	7018	6755	6858	6831	6901	6912	7000	7203	7440	7545	7381	7395	7067	6938	6861	6736	6933	6902	6802	7303	7172	6940	7120	7307	7370	7199	7114	7357	7189	6974	7070	7122	7015	7293	7248	7085	7352
8223	7688	7886	8015	7613	7059	7093	7284	7291	7165	7118	6798	6557	6257	6057	6077	6106	6219	6196	6187	6138	6280	6419	6844	7208	7345	7451	7187	7213	7004	7080	6814	7040	7387	7432	7017	7003	7519	7511	6970	7188	7356	7235	7121	7167	7173	7204	7415	7243	7291
7989	8105	8285	7586	7091	7369	7342	7509	7019	6877	6933	6528	6540	6306	6527	6440	6532	6798	6963	7101	6950	6606	6533	6441	6250	6526	6962	7217	7445	7243	7412	7042	7108	6927	7484	7629	7204	7167	7417	7532	7205	7277	7195	6972	7148	7258	7122	7242	7135	7185
8522	8291	7449	7065	7510	7573	7249	6935	6834	6822	6829	6929	6758	6533	6740	6627	6880	7190	7404	7771	7791	7998	7733	7429	6982	6789	6610	6844	7137	7416	7380	7085	7508	7037	7067	7458	7619	7211	6917	7317	7179	7157	7287	7308	7230	7253	7273	7266	7295	7152
8464	7529	7433	7633	7779	7416	6922	6840	6900	7070	6818	6844	6746	6617	6473	6649	6529	6739	6832	6970	7160	7496	7818	7985	8087	7795	7317	6957	6839	7270	7315	7304	7482	7228	7223	6808	7450	7655	6996	7110	7399	7022	7109	7344	7338	7120	6974	6913	7168	7168
7780	7454	7908	7849	7423	7016	7074	7046	6894	6705	6928	6939	7162	6949	6643	6438	6405	6294	6270	6402	6615	6685	6675	7141	7490	8091	8034	7862	7442	7117	7251	7242	7362	7235	7330	7033	6934	7247	7219	6846	7394	7258	6846	7070	7440	6974	7001	6806	6804	7144
7343	7849	8003	7289	7006	7059	7210	7050	6867	7211	7425	7592	7332	6996	6429	6165	6242	6297	6474	6566	6495	6467	6335	6377	6682	7199	7553	7954	7881	7401	7232	7030	7037	6812	7509	7325	6873	6874	7467	6985	6749	7261	7083	6897	7029	7001	6896	6969	6791	6986
7703	8255	7559	6925	7142	7313	7076	6978	7120	7526	7602	7173	6795	6214	5939	5976	6253	6066	6630	6881	6977	6964	6946	6845	6487	6404	6775	7293	7796	7848	7450	7189	6951	6757	7126	7323	7449	6717	6922	7229	6880	6911	7029	6926	6844	7172	6910	6926	6957	7076
8287	7894	6932	6857	7301	7285	7195	7343	7543	7516	6852	6294	6026	5982	6120	6687	6834	7113	7043	7381	7313	7428	7486	7308	7086	6694	6746	6580	6944	7663	7755	7293	7202	6813	6691	7054	7448	6822	6651	7423	7033	6678	6758	6949	6752	6849	6980	6791	6970	6944
8335	7312	6804	7422	7389	7235	7326	7284	7404	6716	6181	6143	6554	7115	7802	8108	8122	8242	8212	7815	7716	7796	7660	7533	7545	7415	7009	6719	6694	7236	7590	7792	7262	7027	6867	6690	7216	7084	6828	7104	7442	6750	6745	6982	6801	6728	6991	6529	6927	6741
7791	7029	7352	7542	7370	7210	7249	7205	6644	6082	6210	7093	8177	8916	9076	9341	8962	8854	8602	8324	8056	8157	7977	7704	7716	7646	7542	7127	6741	6736	7181	7284	7416	7255	7001	6703	6754	7138	6958	6744	7552	6827	6734	6896	6812	6746	6921	6583	6747	6793
7545	7237	7915	7866	7106	7239	7165	6903	6415	6539	7403	8464	9517	9713	9576	9035	8507	8174	7942	7899	8021	7981	8141	7748	7612	7592	7664	7607	7248	6773	6776	7221	7576	7255	7200	6705	6533	6993	6922	6692	7016	7087	6666	6875	6861	6662	6686	6838	6456	6809
7355	7649	8308	7913	7190	6983	6888	6539	6622	7600	8735	9798	9671	9152	8239	7525	6614	6408	6435	6420	6997	7195	7621	7630	7640	7647	7765	7601	7417	7190	6600	6972	7360	7340	7282	7021	6679	7072	7298	6544	6863	7272	6868	6732	6843	6782	6680	6811	6427	6710
7609	8075	8366	7672	7100	6826	6615	6683	7192	8681	9339	9517	8589	7481	6205	5650	4876	4755	4762	5119	5623	6125	6840	7367	7686	7687	7459	7277	7456	7184	6686	6587	6979	7361	7442	7068	6834	6972	7203	6716	6665	7208	6740	6877	6848	6842	6646	6853	6406	6814
7530	8084	8309	7435	6803	6837	6767	6994	7881	9254	9364	8496	6913	5747	4692	4125	3873	3887	3905	4171	4670	5296	6048	6787	7337	7604	7480	7145	7351	7200	6993	6543	6710	7140	7253	7069	6825	6853	7155	6945	6601	7108	6891	6651	6822	6907	6541	6648	6560	6666
7826	8631	7997	7167	6804	6915	6876	7391	8333	9012	8662	6962	5727	4377	3814	3860	3951	3903	3908	4052	4155	4583	5126	6140	7189	7601	7532	7032	7203	7211	7037	6490	6487	7136	7161	7049	6792	6961	7060	7192	6778	6812	6934	6655	6953	6983	6854	6735	6690	6674
8047	8428	7956	7138	6995	7018	7025	7752	8638	8533	7651	6150	4665	3832	3675	4097	4422	4652	4645	4394	4370	4160	4613	5316	6437	7314	7607	7394	7182	6909	6934	6544	6465	6823	7282	7188	7058	6938	7259	7076	6626	6870	6989	6765	6804	6878	6833	6793	6760	6727
8236	8502	7972	7181	6926	7190	7524	8002	8478	8279	6788	5407	4242	3947	4045	4541	5249	5438	5388	4987	4447	4202	4250	4809	5872	6942	7548	7493	7105	6998	6886	6714	6260	6869	7436	7430	7080	7144	7211	7170	6873	6881	6970	6766	6850	6948	6775	6922	6887	6765
8203	8511	7747	7118	7016	7530	7550	8129	8274	7801	6306	5097	4135	3990	4437	5152	5752	6323	6208	5692	5027	4274	4151	4600	5534	6764	7757	7668	7174	6816	7040	6632	6335	6631	7338	7355	6882	7022	7212	7294	7012	6721	6946	6732	6905	6913	6698	6768	6723	6768
8416	8775	7942	7049	7194	7601	7754	7962	8108	7584	6140	4930	4119	3988	4795	5468	6100	6367	6491	5911	5071	4425	4105	4449	5465	6799	7914	8207	7431	7063	6946	6618	6567	6838	7558	7227	6780	7063	7370	7004	6998	6932	6929	6660	6816	6865	6838	6831	6850	6769
8268	8431	7900	7217	7200	7505	7795	7797	7978	7384	6167	5061	4124	4101	4586	5463	6203	6414	6413	5875	5066	4353	3926	4240	5445	6854	8072	8198	7477	7156	7008	6728	6415	6715	7247	7199	6589	7052	7372	6946	6829	6979	7148	6828	6806	7021	6804	6822	6654	6837
8164	8430	8039	6889	7052	7572	7687	7891	7864	7344	6295	5195	4363	4078	4544	5042	5768	6003	5943	5642	4848	4007	3723	4306	5378	7090	8150	8234	7623	6854	6870	6659	6256	6879	7404	7058	6525	7014	7285	7041	6985	6855	7170	6913	6966	6954	6900	6893	6881	6774
7889	8675	7825	7151	7021	7477	7665	7802	7861	7390	6587	5393	4497	4108	4184	4530	5092	5154	5147	4727	4272	3727	3849	4515	5917	7434	8309	8159	7402	6814	6371	6299	6468	6877	7477	6749	6431	6997	7220	6823	7045	6825	7043	6990	6847	6906	6706	6809	6757	6992
7686	8107	7828	7054	6759	7156	7741	7717	7748	7513	6885	6006	5019	4246	3996	4107	4193	4258	4299	3964	3678	3637	3940	5048	6376	8005	8595	8065	7249	6610	6432	6470	6471	7118	7288	6518	6329	7239	6961	6735	7158	6875	7108	6825	7067	7046	6596	6858	6976	6862
7646	7799	7809	7001	6502	6742	7372	7434	7827	7549	7134	6550	5706	4930	4126	3869	3665	3803	3604	3604	3612	3995	4721	6107	7659	8715	8798	7804	6664	6386	6432	6319	6663	7091	7106	6197	6384	7256	6749	6699	7090	6845	7028	6889	7075	6791	6989	6872	6902	6779
7630	7603	7762	7433	6587	6676	7125	7486	7665	7476	7484	7088	6495	5715	5088	4496	4028	3862	3706	3830	4286	4907	6058	7432	8393	8818	8287	7179	6482	6231	6289	6282	6726	7228	6713	6042	6644	7299	6531	6778	6820	6881	7040	6757	7038	6855	6968	6597	6748	6856
7492	7390	7615	7457	6604	6606	6906	7492	7692	7710	7592	7417	7302	6773	6167	5616	5150	4770	4828	5190	5652	6745	7807	8734	9067	8722	7678	6491	6019	6476	6351	6420	6833	7108	6406	6151	6994	7155	6303	6985	6817	6535	6778	6755	7003	6710	7015	6732	6818	6835
7527	7327	7452	7706	6961	6635	6838	7203	7620	7686	7473	7427	7479	7557	7411	7087	6762	6591	6614	6849	7588	8462	9109	9218	8862	7732	6662	6120	6087	6677	6752	6711	7223	6775	5921	6533	7188	6702	6431	6958	6717	6715	6917	6866	7005	6837	6891	6552	7013	6924
7334	7207	7245	7415	7359	6649	6602	7109	7409	7852	7674	7561	7606	7698	7868	7992	8058	8148	8264	8456	8992	9325	9173	8585	7689	6735	5944	6054	6588	6976	6983	7166	7161	6289	6012	6695	7087	6125	6485	7098	6482	6798	6946	6844	6929	6797	6919	6699	7084	6612
7295	7272	7348	7468	7568	7034	6855	6607	7200	7537	7786	7504	7349	7490	7957	8222	8403	8663	8785	8892	8751	8549	7897	7133	6056	5689	5864	6605	6985	7055	7170	7007	6793	6109	6244	7238	6921	6100	6923	6956	6702	6809	6669	7070	6639	6939	6792	6916	6855	6976
7148	7201	7247	7132	7413	7390	7090	6690	6850	7230	7531	7542	7318	7383	7335	7558	7774	7844	7817	7445	7446	6914	6188	5681	5491	5669	6520	7263	7102	7005	7046	6927	6335	6222	7046	7018	6199	6558	7057	6492	6721	6846	6780	6706	6767	7032	6746	6930	6752	6950
7258	6868	7395	7083	7026	7699	7429	7113	6646	6803	6972	7141	7349	7524	7421	7426	6992	6980	6698	6494	6078	5852	5634	5503	6166	6728	7224	7368	7215	6935	6875	6459	6291	6757	7232	6638	6221	6831	6790	6359	6976	6726	6893	6835	6897	6842	7007	6997	6649	6869
7398	6903	7147	7065	6986	7401	7863	7816	7076	6595	6367	6532	6939	7261	7337	7292	7308	6993	6594	6372	6069	6145	6324	6617	7041	7125	7470	7153	6745	6795	6459	6313	6655	7213	6770	5940	6453	6878	6520	6512	6877	6643	6908	6672	6769	6658	7151	6891	7038	6845
7243	7056	7099	7049	6806	7025	7626	7772	7788	7186	6465	6336	6188	6515	6873	7297	7201	7241	6882	6777	6707	6842	6939	7130	7165	7090	6752	6816	6687	6411	6385	6628	7276	7102	6293	6216	6856	6673	6425	6897	6830	6862	6978	6778	7016	6645	7178	6842	7191	6971
6969	7419	7292	6887	6901	6716	6959	7406	7876	7827	7373	6909	6370	6276	6479	6630	6766	6946	6778	6918	6756	6808	7011	6890	6926	6753	6611	6573	6708	6377	6813	7213	7054	6323	6306	6956	6761	6241	6632	6942	6820	7019	6959	7026	6890	6814	7000	7044	6983	6996
6775	7002	7280	7063	6959	7017	6928	6925	6822	7206	7790	7585	7606	7084	7043	6880	6972	6862	6760	6828	6822	6864	6717	6738	6795	6688	6638	6637	6556	6881	7121	6971	6632	6474	6992	7011	6350	6421	6955	6911	6785	6942	7195	7046	6815	6949	6853	7184	6819	6945
7125	6526	6911	7071	7107	7170	7215	6986	6511	6422	6655	6924	7384	7708	7928	7817	7442	7302	7536	7283	7214	7034	6879	6661	6714	6657	6658	6883	7112	7297	6849	6643	6448	6978	7302	6497	6484	6830	6809	6661	6901	6938	6969	6849	7060	6920	7048	7021	6875	6936
7191	7059	6785	6766	6858	6983	7054	7180	7138	6666	6433	6228	6534	6713	7135	7125	7132	7048	7149	6906	6889	6802	6834	6642	6622	6862	6986	7283	7352	6885	6658	6600	6997	7242	6721	6657	6908	7012	6568	6726	6933	7121	6845	7149	7072	6858	7147	6890	7291	6772
7089	7131	7029	6844	6640	6702	6952	6970	7173	7215	7004	6931	6506	6258	6199	6087	6275	6392	6426	6400	6268	6577	6454	6799	6920	7261	7156	7040	6805	6604	7039	7245	7328	6718	6504	6879	7186	6684	6735	6920	7165	6977	6919	7139	6889	7088	6918	7102	7165	6992
6923	6915	7148	7135	6757	6584	6833	6606	6602	6944	6891	7414	7425	7216	6908	6642	6648	6573	6579	6760	6851	6878	6989	7137	7090	7102	6711	6701	6706	7196	7120	7260	6736	6840	7272	7235	6973	6831	7094	6924	6738	6969	7219	6991	7011	7172	7094	7401	7056	7242
7358	6892	6896	6998	7012	6793	6650	6585	6637	6362	6380	6576	6826	7229	7359	7190	7105	7186	7158	6969	6943	6816	6678	6542	6766	6554	6568	6929	7469	7230	6947	6612	7139	7411	7288	7100	6841	7143	7030	6832	7091	7439	7267	7042	7335	7066	7397	7018	7353	7342
7412	7335	7117	6848	6810	6876	6727	6689	6701	6589	6440	6336	6311	6444	6512	6431	6562	6443	6494	6348	6316	6215	6300	6627	6752	6850	7121	7213	6894	6808	6950	7152	7608	7206	6866	7132	7228	7061	6920	7065	7424	7089	7235	7479	7162	7268	7244	7027	7482	7371
7536	7414	7243	7235	6822	6660	6796	6609	6638	6880	6880	6793	6723	6532	6646	6397	6612	6489	6639	6638	6523	6521	6891	6625	6839	6699	6647	6813	6790	7210	7429	7256	7112	6853	7182	7318	7218	6861	7106	7396	6917	7156	7460	7171	7241	7590	7112	7466	7340	7488
7679	7446	7287	7058	7185	7027	6522	6562	6748	6699	6697	6604	6831	6725	6730	6675	6828	6714	6997	6857	6756	6701	6729	6557	6456	6585	6975	7141	7245	7285	7000	6947	6990	7452	7274	7107	7090	7237	7138	6901	7086	7418	7218	7219	7725	7274	7553	7142	7352	7359
8075	7574	7282	7227	7272	7065	7000	6688	6428	6643	6605	6469	6496	6552	6514	6600	6628	6715	6895	7076	6758	6580	6491	6628	6666	6967	7102	6782	7018	6761	6978	7202	7406	7151	6861	7095	7412	7214	6816	7062	7374	7151	7177	7703	7088	7407	7316	7318	7310	7298
7922	7526	7515	7284	6917	6887	6981	6948	6895	6766	6479	6390	6348	6396	6367	6469	6559	6510	6884	6708	6633	6641	6664	6638	6609	6718	6651	6723	6895	7018	7151	7154	6883	7048	7291	7110	7077	6961	7286	7235	7144	6926	7460	7091	7501	7666	7184	7378	7286	7502
7633	7455	7373	7518	7327	6975	6792	6747	6569	6807	6656	6735	6802	6648	6571	6479	6469	6718	6704	6881	6757	6782	6722	6800	6780	6695	6917	6923	6966	6776	6767	6966	7093	7077	7092	6950	7202	7308	7183	6995	7005	7247	7065	7429	7475	7363	7563	7352	7439	7298
7835	7593	7370	7197	7266	7133	7200	6940	7107	6738	6438	6311	6547	6405	6465	6424	6586	6554	6790	6780	6912	6648	6714	6480	6706	6641	6742	6710	6876	7018	7102	7005	7214	6940	7025	7385	7395	7128	7042	7256	7164	6995	7267	7350	7308	7550	7249	7568	7304	7460
7455	7332	7419	7618	7266	7018	6998	6935	6821	6872	6990	6900	6744	6507	6412	6422	6210	6379	6472	6716	6616	6667	6987	6903	6972	6962	6921	6924	6712	6837	6676	7077	6898	7072	7145	7185	7207	7437	7250	7111	7038	7057	7006	7214	7574	7328	7609	7251	7442	7326
7798	7387	7289	7395	7369	7336	7056	6927	6746	6847	6707	6753	6838	6956	6730	6626	6822	6790	6812	6973	6983	6959	7057	6805	6917	6689	6778	6890	6974	6742	7058	7015	7020	7000	6972	7096	7144	7077	7247	7207	7187	6877	7009	7364	7149	7556	7324	7427	7234	7364
7641	7662	7693	7466	7268	7135	7044	7229	7203	7268	6974	6977	6652	6501	6513	6348	6416	6421	6355	6480	6537	6734	6567	6767	6958	7238	7233	7042	6991	6782	6612	6973	7070	6960	7043	7073	7199	7259	7291	7099	7033	7093	7045	6932	7362	7239	7268	7451	7280	7380
7574	7417	7572	7608	7460	7109	7273	7177	7046	6900	6979	7028	6973	6920	7106	7011	7200	6973	7115	7240	7195	7401	7245	7063	7050	7014	6945	6887	7085	6987	6931	7011	6879	7135	7101	7377	7201	7206	7265	7171	6969	6962	6990	7170	7112	7329	7367	7331	7417	7314
7722	7690	7718	7542	7339	7031	7336	7398	7347	7188	7070	6936	6775	6600	6633	6653	6670	6564	6578	6632	6684	6817	6690	7045	7183	7148	7216	7271	7001	6809	6859	7096	7148	7382	7205	7249	7086	7231	7179	7062	7075	6901	7074	6891	7075	7308	7242	7274	7062	7381
7705	7415	7687	7687	7203	7296	7214	7251	7059	7184	7055	7146	7209	7058	7079	7021	7334	7143	7227	7233	7215	7495	7211	7351	7260	6951	6983	6991	6972	7056	7198	7281	7127	7311	7335	7408	7262	7254	7442	7114	7287	7040	7188	7159	7113	7230	7289	7212	7306	7207
7695	7638	7808	7634	7428	7364	7288	7031	7207	7407	7078	7088	6992	6974	6917	7075	6989	6828	6989	6980	6947	7191	7222	7301	7303	7350	7232	7292	7121	6946	7088	7261	7171	7359	7024	7197	7222	7261	7209	7251	7254	7037	7101	7044	7180	7351	7395	7411	7466	7404
7759	7684	7743	7665	7326	7284	6959	6924	7141	7080	7097	7144	7218	7115	7130	7090	7255	7201	7350	7489	7417	7709	7627	7555	7194	7193	7332	7331	7382	7313	7243	7065	7155	7403	7097	7259	7185	7198	7458	7526	7296	7330	7051	7163	7005	7168	7437	7504	7521	7354
7524	7792	7601	7449	7338	7202	7221	6979	6768	6964	6963	7015	6965	7042	6928	7106	7309	7055	7154	7270	7310	7334	7560	7688	7486	7502	7460	7357	7292	7385	7308	7391	7483	7427	7313	7350	7445	7338	7387	7391	7225	7332	7260	6997	7021	7195	7336	7364	7486	7501
7474	7538	7425	7486	7252	6953	7012	6822	6981	6923	6857	6855	7164	7105	7025	7145	7316	7220	7182	7323	7579	7559	7604	7686	7618	7570	7557	7359	7508	7529	7513	7513	7580	7463	7452	7566	7453	7579	7374	7215	7339	7447	7155	7353	7168	7195	7302	7551	7461	7572
7618	7394	7408	7252	7246	7143	7057	6838	6954	6890	6917	6726	7037	6917	7016	7156	7261	7239	7482	7462	7538	7374	7416	7516	7722	7445	7525	7296	7470	7440	7510	7575	7477	7357	7441	7292	7471	7391	7564	7326	7526	7260	7425	7220	7346	7320	7271	7451	7581	7536
7444	7314	7463	7278	7067	6905	6877	6873	6735	6822	6834	6812	6854	7147	7154	7224	7175	7259	7402	7457	7655	7545	7413	7590	7520	7543	7418	7364	7433	7423	7615	7292	7363	7592	7445	7460	7457	7311	7570	7604	7510	7381	7240	7247	7274	7378	7468	7629	7664	7493
7557	7406	7216	7204	7107	6862	6935	6893	6892	6575	6822	6640	6622	6880	6803	7021	6988	7022	7219	7416	7354	7355	7360	7386	7547	7479	7485	7390	7167	7284	7417	7449	7595	7450	7481	7618	7427	7481	7457	7351	7478	7250	7141	7117	7081	7333	7257	7499	7616	7436
7623	7356	7351	7191	7079	7070	7015	6650	6835	6820	6760	6814	6773	6923	6880	7175	7028	7008	7187	7270	7461	7412	7404	7528	7459	7316	7096	7292	7241	7430	7240	7201	7490	7560	7474	7391	7464	7463	7276	7276	7352	7253	7346	7209	7126	7181	7214	7444	7314	7419
7578	7316	7420	7285	7076	6992	6795	6892	6828	6637	6637	6534	6872	6778	6904	6897	6848	6795	6941	7032	7331	7441	7583	7548	7505	7215	7146	7099	7037	7280	7326	7231	7276	7179	7351	7459	7556	7260	7479	7205	7230	7164	7212	7148	7059	7249	7134	7195	7266	7153
7743	7421	7391	7037	6883	6968	6897	6862	6667	6747	6508	6549	6595	6694	6781	6680	6848	6837	6980	6842	7028	7165	7038	7058	7357	7183	7111	7157	7130	7189	7134	7321	7281	7377	7411	7337	7423	7388	7135	7088	7066	6985	7105	6898	7024	7209	6991	7182	7101	7135
7686	7414	7348	7277	7098	7056	7046	6690	6751	6534	6369	6597	6674	6758	6804	6718	6930	6866	6967	7000	7172	7131	7075	7201	6990	6961	7224	7179	7022	6995	6988	7084	7131	7265	7282	7325	7057	7226	7222	7138	7117	6890	7075	6961	6989	6866	7203	6983	6975	7073
7760	7688	7484	7401	7225	7244	7083	7055	6743	6739	6504	6478	6622	6507	6516	6634	6679	6805	6655	6873	7014	7070	7125	7191	7100	7072	7263	6780	6790	6833	6664	6819	6866	6947	7027	7085	7038	7082	6937	6995	6974	6782	6918	6877	6843	6632	6954	6898	6896	7075
7917	7509	7481	7462	7375	7242	7207	7118	6943	6637	6751	6431	6448	6468	6592	6602	6767	6746	6872	6932	6723	6698	7095	7083	6890	6906	6993	6801	6687	6464	6678	6711	6851	6935	6729	6803	6872	6984	6854	6801	6952	6836	6733	6714	6635	6900	6918	6799	6833	7012
7840	7705	7513	7337	7380	7300	7227	6888	7027	6822	6618	6623	6656	6509	6509	6856	6898	6706	6818	6783	6908	6898	6966	7016	6858	6910	6780	6608	6714	6534	6588	6707	6703	6651	6777	6792	6665	6810	6918	6797	6706	6731	6669	6604	6673	6933	6707	6867	6810	6836
7932	7902	7884	7522	7303	7119	7296	7019	6806	6896	6459	6637	6389	6742	6634	6821	6805	6945	6787	6822	6877	6881	6823	6941	6711	6875	6627	6634	6669	6710	6725	6739	6647	6670	6350	6612	6627	6707	6683	6750	6594	6685	6679	6474	6754	6682	6874	6963	6714	6980
7998	7647	7702	7623	7503	7372	7215	7166	6947	6883	6734	6586	6384	6597	6656	6768	6842	7064	6834	7010	6731	6790	6799	6731	6683	6715	6685	6553	6613	6555	6643	6728	6689	6425	6534	6516	6769	6743	6675	6776	6789	6613	6629	6774	6524	6819	6640	6782	6797	6764
7963	7789	7668	7750	7386	7582	7286	7224	6961	6881	6769	6600	6563	6602	6777	6965	6951	6902	6770	6809	7029	6812	6696	6728	6785	6619	6701	6756	6619	6700	6597	6615	6750	6765	6538	6658	6689	6759	6765	6739	6846	6740	6821	6793	6624	6812	6850	6879	6893	6820
7677	7630	7882	7621	7660	7321	7229	7099	6958	6843	6922	6803	6782	6883	6940	6854	6900	6984	6985	6954	7033	7053	6932	7044	6855	6697	6742	6756	6947	6661	6727	6820	6698	6721	6815	6690	6768	6578	6719	7027	7068	6741	6690	6732	6810	6769	7055	6997	7204	7104
7648	7557	7398	7452	7424	7270	7140	7111	6881	6791	6817	6774	6809	6950	6885	7277	6987	7069	7005	6970	7107	7185	7132	7155	6909	6910	6795	6877	6817	6910	6989	6822	6863	6796	6820	6912	6698	6924	6951	6957	6913	6858	6835	6691	6783	6841	6992	6969	7152	7005
7715	7391	7258	7144	7364	7282	7322	6986	6756	6707	6651	6874	6880	6943	6875	7005	7203	7105	6962	7046	6968	7193	7102	7108	7120	6936	6914	6973	6777	7018	6860	6927	7011	6923	6898	7104	6901	7076	7082	7261	7155	7069	6932	6894	6975	6773	6933	7015	7043	7114
7443	7397	7429	7432	7203	6946	7115	7037	6873	6864	6829	6759	6762	6925	7072	6919	7290	7165	7178	7110	7010	7205	7176	6961	6935	7012	7043	6854	7124	6908	6965	6873	7045	6958	6988	7207	7113	7202	7263	7346	7087	7067	7247	6908	6933	6933	7159	7177	7137	7052
7181	7212	7202	7140	7037	7150	6843	6740	6795	6805	6863	6839	6991	6872	7011	7095	7118	7284	7074	7174	7255	7109	7126	7070	7102	7006	6895	6941	7043	6991	7115	7080	6988	7009	6997	7097	7273	7238	7478	7180	7240	7050	7075	6919	6782	6955	7102	7143	7133	6983
7169	7178	7113	7134	7194	6868	6975	6988	6651	6665	6666	6713	6947	6897	6915	6970	7076	6964	6975	7138	7143	7130	7289	7314	7360	7181	7072	7099	7091	7078	7309	7193	6969	6927	7145	7190	7326	7240	7192	7203	7249	7153	6876	6849	6728	7126	6998	7051	7129	7051
7231	7104	6948	6926	6949	6897	6963	6631	6468	6422	6519	6465	6988	6778	6926	6847	6869	6978	7020	7092	7124	7144	7047	7024	7154	7221	7114	7083	7103	7122	7274	7035	7068	7045	6986	7083	7260	7273	7161	7252	7220	7198	7013	6914	6915	6996	7022	7010	6974	6859
7274	7055	7109	7071	7051	6942	6647	6675	6385	6314	6422	6423	6611	6777	6779	6856	6932	7044	7003	6830	6981	6978	6922	6925	6939	7017	6978	6797	6941	7045	6936	7025	6947	6840	6876	7167	7162	7158	7232	7088	7055	7075	6846	6955	7015	7059	6882	7056	6888	6945
7261	7093	7240	7058	7193	6972	6781	6616	6568	6445	6455	6522	6386	6672	6758	6878	6950	6872	6827	6851	6732	6545	6845	6793	6994	6914	6814	6837	6834	6842	7015	6817	6936	6953	6740	6988	7176	7117	7207	7088	6982	6821	6840	6702	6816	6813	6790	6798	6926	6680
7315	7214	6941	7124	6905	6992	6828	6952	6441	6492	6342	6338	6600	6795	6695	6868	6922	6943	6655	6605	6539	6653	6458	6839	6841	6740	6672	6868	6649	6676	6752	6878	6796	6935	6771	6727	6927	6863	6998	6710	6645	6690	6788	6713	6657	6689	6742	6682	6703	6322
7278	6983	7007	7172	7080	7030	7016	6798	6671	6651	6540	6535	6586	6578	6802	7003	6934	7008	6579	6447	6605	6536	6642	6617	6724	6715	6540	6566	6567	6468	6402	6547	6898	6737	6682	6831	6547	6855	6844	6644	6624	6587	6618	6712	6486	6523	6533	6451	6400	6302
7140	7070	7033	7132	7189	7097	6958	6653	6583	6872	6648	6568	6655	6626	6889	6839	6949	6788	6591	6482	6369	6411	6794	6655	6677	6542	6435	6469	6471	6381	6353	6600	6646	6698	6546	6515	6608	6524	6418	6477	6417	6395	6443	6387	6394	6423	6505	6283	6324	6253
7208	7135	7163	7138	7273	7069	7087	7008	6795	6838	6732	6762	6688	6745	6855	6865	7064	6647	6474	6576	6586	6532	6528	6800	6596	6397	6515	6466	6324	6502	6268	6377	6466	6541	6669	6457	6493	6514	6625	6285	6359	6502	6232	6335	6389	6360	6464	6289	6233	6292
7457	7124	7151	7259	7275	7172	7020	7075	7058	7101	6861	6852	6809	6888	7009	7033	7095	6847	6585	6427	6652	6654	6688	6834	6450	6416	6389	6351	6408	6308	6328	6398	6587	6658	6842	6404	6481	6492	6343	6286	6245	6348	6309	6345	6369	6402	6290	6478	6406	6330
7256	7225	7160	7179	7190	7228	7290	7074	7093	7058	6999	6989	7121	6943	7093	7052	6960	6843	6703	6623	6681	6641	6660	6816	6682	6496	6411	6515	6247	6532	6527	6544	6644	6678	6663	6749	6321	6377	6288	6404	6340	6409	6357	6464	6510	6642	6405	6384	6411	6365
7221	7063	7303	7167	7143	7135	7307	7198	7324	7026	7028	7165	6980	7081	7188	7095	6929	6968	6642	6701	6808	6839	6924	6859	6735	6605	6427	6602	6452	6580	6561	6660	6619	6760	6787	6481	6448	6509	6259	6255	6267	6303	6508	6432	6303	6510	6455	6404	6444	6453
7318	7218	7088	7103	7248	7034	7070	7227	7098	7088	7021	6989	7221	7376	7043	7071	6820	6889	6914	7004	6850	6902	6848	7022	6633	6587	6462	6439	6693	6781	6671	6792	6768	6693	6746	6858	6486	6357	6302	6314	6426	6340	6462	6633	6442	6469	6542	6626	6591	6742
7392	6982	7030	7181	6847	7174	7148	7086	6937	7034	7003	7055	7132	7064	7083	6982	6889	6826	7017	7127	7169	6903	6908	6835	6666	6756	6804	6628	6857	6921	6806	6838	6930	6759	6657	6589	6577	6351	6378	6411	6428	6376	6516	6539	6490	6582	6668	6674	6835	6884
6977	6980	7011	6996	7044	6971	7061	7026	6973	7065	6890	7090	7174	7199	7079	6891	6950	6909	6895	6946	7083	6944	6898	6781	6695	6635	6586	6536	6776	6832	6841	6947	6706	6840	6673	6790	6536	6573	6353	6403	6197	6428	6509	6591	6637	6680	6916	6827	6670	6816
7127	6930	7082	6961	7023	6986	7093	6993	6933	6913	7002	7019	7111	7093	7190	7043	7072	6876	6877	7007	6865	6977	6833	6769	6767	6863	6781	6856	6941	6922	6937	6807	6821	6686	6693	6653	6466	6562	6480	6460	6367	6444	6524	6485	6660	6742	6622	6642	6717	6786
7188	7004	7146	7081	6901	6816	6894	6875	7113	7109	6868	6973	7100	7013	7058	6994	7104	6731	6777	6852	6833	6754	6797	6722	6620	6747	6734	6886	6806	6791	6831	6712	6652	6693	6633	6509	6533	6378	6456	6108	6295	6393	6703	6649	6706	6737	6606	6495	6589	6757
7435	7061	7092	7125	7057	6816	6847	6942	6916	6922	6889	6863	6976	6973	7099	6904	6957	6749	6682	6764	6831	6679	6627	6636	6560	6662	6789	6835	6734	6749	6790	6732	6617	6667	6430	6430	6383	6429	6293	6465	6320	6368	6467	6556	6641	6753	6763	6579	6657	6567
7185	7028	7058	7163	7072	6759	6834	6887	6868	6895	6845	6885	6835	6989	7028	7011	6876	6957	6674	6737	6642	6567	6493	6679	6820	6737	6692	6647	6972	6756	6675	6658	6710	6668	6397	6316	6386	6407	6417	6264	6278	6545	6433	6462	6778	6725	6513	6625	6407	6445
7250	7031	7338	7178	6989	6871	6823	6868	6891	6892	7088	7170	7037	6918	6972	6946	6917	6699	6624	6778	6659	6603	6626	6573	6723	6580	6717	6715	6755	6882	6734	6697	6513	6370	6311	6173	6333	6312	6377	6471	6319	6468	6558	6532	6623	6693	6552	6689	6469	6527
7218	7276	7347	7301	7150	7103	7105	7113	6817	6732	6758	7132	6868	6826	6985	6953	6842	6706	6725	6665	6697	6679	6554	6638	6657	6644	6739	6718	6803	6722	6685	6720	6539	6365	6376	6378	6261	6273	6353	6356	6516	6426	6290	6476	6657	6533	6635	6647	6563	6544
7298	7179	7138	7327	7094	7025	6948	7003	7008	6975	6949	6979	7004	7089	6853	6719	6913	6736	6628	6354	6505	6821	6623	6649	6564	6844	6771	6721	6767	6891	6816	6706	6557	6467	6466	6344	6332	6077	6255	6282	6375	6283	6517	6652	6493	6519	6642	6788	6531	6746
7007	7191	7223	7237	7177	7057	6841	7060	7053	6889	6746	6994	6772	6961	6931	6800	6711	6712	6606	6690	6707	6654	6834	6824	6758	6733	6855	6666	6728	6703	6654	6751	6748	6422	6540	6352	6363	6288	6267	6411	6508	6563	6451	6683	6445	6653	6532	6610	6616	6739
7327	7318	7212	7153	7102	7048	7202	7127	6861	6964	6709	6808	6880	6935	6969	6879	6799	6529	6509	6737	6666	6699	6802	6926	6751	6692	6588	6756	6671	6691	6770	6771	6648	6483	6536	6479	6410	6440	6512	6490	6492	6634	6570	6809	6626	6520	6547	6982	6750	6645
7267	7487	7220	7159	6993	7082	6862	6886	6896	7071	6837	6868	6813	6735	6656	6575	6619	6560	6668	6570	6645	6684	6763	6711	6695	6656	6585	6587	6461	6632	6626	6746	6603	6584	6389	6501	6581	6590	6686	6456	6546	6594	6813	6683	6697	6739	6716	6594	6619	6682
7362	7237	7392	7325	7176	7189	7056	7079	6979	6981	6828	6642	6613	6572	6627	6561	6596	6607	6630	6702	6812	6727	6803	6770	6841	6684	6689	6789	6662	6652	6690	6603	6483	6386	6439	6458	6669	6543	6617	6618	6487	6678	6742	6616	6624	6652	6660	6683	6657	6638
7370	7228	7285	7450	7236	6977	7176	7034	6958	6754	6797	6721	6645	6664	6582	6565	6527	6637	6526	6536	6637	6714	6697	6658	6722	6721	6715	6785	6655	6529	6672	6580	6548	6631	6643	6523	6880	6622	6700	6620	6682	6800	6900	6656	6548	6615	6535	6643	6511	6565
7498	7290	7336	7325	7336	7220	7112	6997	7014	6754	6844	6740	6893	6836	6716	6530	6622	6811	6610	6653	6434	6552	6539	6459	6523	6730	6708	6696	6567	6583	6504	6408	6474	6579	6612	6563	6474	6563	6761	6700	6798	6807	6646	6645	6430	6473	6352	6564	6418	6537
7571	7405	7378	7421	7310	7318	7192	7041	6773	6993	6712	6863	6658	6717	6778	6674	6676	6475	6546	6403	6504	6581	6516	6721	6597	6541	6377	6535	6502	6215	6331	6287	6572	6426	6459	6484	6568	6640	6770	6787	6970	6705	6547	6717	6393	6119	6164	6154	6272	6387
7399	7329	7407	7558	7473	7348	7330	7160	6983	7128	6932	6874	6855	6767	6716	6678	6633	6657	6746	6720	6563	6470	6538	6563	6773	6440	6479	6482	6509	6483	6443	6500	6326	6459	6461	6517	6537	6542	6733	6702	6846	6667	6575	6443	6410	6236	6382	6303	6447	6447
7570	7424	7526	7355	7196	7141	7202	7137	7090	6921	6958	6904	6918	7035	6713	6593	6576	6735	6669	6688	6618	6612	6612	6659	6677	6544	6490	6724	6502	6585	6622	6529	6410	6347	6586	6728	6635	6529	6648	6670	6836	6465	6530	6162	6471	6277	6190	6296	6523	6505
7482	7587	7423	7304	7256	7102	6954	6955	6902	6925	6838	6797	7030	6936	6994	6518	6470	6646	6569	6736	6632	6734	6772	6594	6852	6693	6608	6759	6607	6529	6542	6449	6476	6458	6543	6625	6470	6613	6700	6687	6686	6461	6545	6550	6227	6244	6298	6290	6513	6668
7512	7350	7411	7224	7204	6922	7073	6960	6918	6745	6893	6835	6909	6896	6807	6522	6547	6670	6691	6675	6704	6809	6754	6631	6808	6605	6639	6600	6661	6701	6598	6592	6396	6502	6589	6642	6785	6781	7010	6784	6494	6678	6687	6310	6451	6264	6326	6287	6421	6648
7584	7355	7212	7114	6807	7044	7022	7021	6875	6697	6727	6837	6814	6769	6788	6628	6459	6544	6562	6622	6661	6871	6691	6672	6768	6860	6725	6747	6719	6806	6557	6568	6543	6659	6683	6760	6918	7126	7000	6883	6784	6758	6703	6480	6571	6458	6414	6489	6638	6612
7626	7310	7143	7036	6898	6845	6654	6712	6866	6603	6506	6387	6596	6409	6586	6542	6566	6567	6555	6671	6593	6728	6701	6797	6850	6815	6823	6732	6768	6767	6695	6729	6814	6642	6781	6750	6823	6881	6959	6793	6815	6743	6848	6473	6472	6562	6527	6640	6828	6803
7394	7211	7108	6880	6867	6853	7069	6831	6697	6633	6449	6496	6478	6363	6515	6380	6738	6599	6549	6837	6858	6738	6876	6740	6699	6679	6872	6956	6823	6995	6870	6868	6753	6841	6820	6711	6669	6948	6799	6908	6971	6754	6571	6591	6527	6552	6480	6816	6923	6852
7373	7290	7138	6815	6771	6699	6827	6787	6736	6573	6460	6379	6483	6321	6272	6293	6342	6554	6590	6740	6811	6815	6788	6813	6740	6632	6811	6867	6823	6825	6853	6854	6744	6734	6875	6811	6654	6674	6753	6813	6940	7050	6748	6626	6621	6553	6597	6689	6991	7027
7619	7254	7175	7042	6751	6791	6788	6702	6723	6635	6656	6416	6452	6567	6529	6499	6505	6737	6826	6678	6574	6817	6599	6711	6687	6633	6774	6708	6906	6671	6947	6891	6750	6684	6692	6802	6728	6575	6788	6833	6846	6752	6879	6748	6807	6673	6717	6843	6916	6875
7626	7372	7320	7060	6912	6773	6872	6855	6983	6873	6818	6774	6552	6536	6614	6565	6634	6638	6871	6931	6733	6716	6526	6651	6693	6541	6716	6800	6745	6664	6743	6671	6681	6653	6687	6783	6701	6752	6678	6685	6791	6897	6955	6845	6811	6843	6683	6964	7167	6974
7455	7398	7122	7047	6974	6904	6896	6982	7043	6810	6752	6592	6565	6601	6735	6670	6785	6783	6753	7034	6783	6732	6773	6683	6626	6574	6703	6812	7135	6834	6536	6515	6617	6723	6720	6687	6779	6747	6696	6711	6836	6826	6841	6791	6834	6915	6925	7070	7075	6967
7450	7156	7076	7093	6904	6869	6857	6813	6707	6888	6745	6684	6779	6694	6927	6722	6997	6931	6977	7042	6831	6602	6663	6610	6628	6596	6697	6959	7036	6996	6664	6702	6791	6743	6929	6876	6779	6918	6795	6910	6773	7035	6836	6856	6882	6840	6789	7069	7234	7167
7047	7126	6937	7026	7028	6805	6696	6811	6730	6789	6591	6820	6755	6812	7057	6864	6861	6979	7148	6920	6938	6621	6606	6716	6831	6781	6998	6962	7090	7022	6864	6842	6853	6783	6845	6872	7013	6913	6706	6883	6877	6904	7028	6906	6996	6914	7031	7062	7075	7129
7132	7000	7004	6856	6641	6698	6664	6775	6815	6870	6921	6913	6867	6819	6969	7108	6932	7116	7098	7001	6935	6633	6568	6584	6690	6988	6983	7020	7093	6983	6875	6850	6754	6931	6617	7067	7063	6989	6764	6984	6900	6898	6943	6962	7049	6980	7181	7120	7020	6996
6990	6986	6918	6785	6665	6667	6637	6672	6787	6880	7008	6919	6816	6898	6839	6863	6947	7048	7106	6847	6923	6921	6547	6735	6804	6793	6892	7044	6976	6905	6880	6857	7050	6879	6908	7011	7121	6954	7053	7029	6875	6946	7038	7249	6932	7129	7033	7193	7146	7252
7055	6993	7053	6743	6779	6743	6827	6658	6873	6842	6671	6659	6782	6626	6757	6675	6780	6788	6812	6774	6842	6695	6744	6730	6790	6728	6915	6995	6868	6822	6931	6858	6904	6966	7134	7073	7141	7080	7086	6902	7029	6820	7091	7072	7199	7211	7122	7062	7263	7275
7102	7049	7046	6946	6942	6685	6671	6746	6757	6728	6776	6653	6646	6605	6749	6610	6635	6848	6720	6758	6784	6611	6764	6803	6536	6875	6803	7129	6779	6940	6814	6932	7017	7190	7144	7025	7137	7147	6849	6869	7096	6820	7095	7155	7245	7053	7133	7298	7245	7227
7174	7040	7341	7275	7251	6842	6845	6760	6824	6745	6529	6760	6737	6738	6710	6569	6773	6748	6712	6689	6476	6489	6746	6684	6798	6905	6869	6865	6840	6733	6735	6879	6932	7114	7170	7111	7042	6896	7144	7267	7088	7019	7007	7242	7148	7018	7359	7316	7245	7220
7050	7199	7362	7382	7271	7047	6989	6943	6908	6803	6672	6748	6827	6718	6639	6514	6577	6602	6572	6442	6500	6726	6774	6871	6837	6886	6878	6742	6647	6681	6688	6883	6837	7071	7119	7182	7283	7171	7107	7064	7241	7140	7186	7271	7128	7195	7348	7334	7241	7242
7227	7240	7365	7359	7253	7128	7190	7087	6816	6860	6845	6785	6670	6666	6823	6805	6581	6593	6647	6520	6770	6662	6706	6703	6683	6828	6801	6606	6806	6609	6835	6636	6865	6940	7204	7287	7303	7419	7169	7198	7164	7138	7265	7161	7369	7322	7392	7423	7410	7488
7175	7133	7370	7223	7170	7075	7200	7082	6866	6748	6937	6839	6770	6657	6805	6739	6532	6539	6609	6723	6736	6877	6717	7059	6911	7087	7053	6961	6828	6793	6938	6872	7067	7001	7279	7360	7446	7430	7489	7256	7306	7465	7269	7198	7399	7421	7324	7577	7508	7753
7054	7230	7097	7053	7146	6962	7043	6976	7025	6767	6753	6790	6787	6944	6670	6820	6732	6635	6716	6794	6819	6923	7160	7087	7159	7180	7096	7149	7242	7084	7027	7220	7240	7085	7256	7413	7590	7531	7592	7456	7371	7539	7545	7583	7467	7700	7467	7550	7635	7715
6887	7101	6927	6899	6966	6842	6771	6835	6653	6839	6610	6721	6763	7048	6814	6623	6916	6629	6714	6872	6864	6937	7113	7119	7334	7295	7376	7183	7117	7017	7127	7185	7154	7368	7229	7648	7522	7634	7613	7695	7444	7347	7358	7617	7782	7781	7636	7362	7577	7589
7181	6960	7012	6966	6887	6592	6652	6592	6352	6526	6500	6639	6794	6644	6677	6811	6793	6660	6867	6763	6899	6737	7054	7183	7347	7361	7360	7339	7227	7050	7226	7244	7224	7212	7232	7481	7615	7743	7457	7410	7388	7409	7295	7389	7660	7576	7594	7416	7355	7406
7396	7145	7076	6950	6935	6667	6743	6632	6562	6296	6487	6416	6639	6830	6630	6632	6814	6817	6760	6946	6807	6901	7048	7135	7170	7270	7399	7192	7348	7106	7220	7477	7253	7334	7216	7318	7512	7517	7279	7405	7227	7210	7319	7433	7681	7622	7571	7538	7488	7346
7404	7424	7239	7116	6835	6718	6589	6568	6528	6497	6390	6536	6563	6710	6747	6655	6633	6912	6584	6780	6793	7034	6964	6998	6994	7030	7219	7158	7121	7287	7018	7451	7096	7336	7307	7555	7434	7420	7411	7103	7146	7327	7257	7550	7694	7424	7547	7458	7426	7519
7432	7167	7338	7122	7102	6751	6585	6731	6576	6635	6688	6593	6712	6654	6601	6865	6766	6707	6793	6861	6764	6951	7006	6927	7006	6995	6965	6985	7036	7023	7108	7276	7341	7251	7382	7412	7304	7319	7228	7191	7179	7196	7427	7425	7546	7564	7467	7414	7330	7267
7183	7026	7156	7114	6880	6818	6618	6507	6640	6704	6807	6794	6611	6849	6766	6818	6818	6869	6881	6862	7011	6997	6971	6612	6788	6887	6830	6832	6926	7286	7255	7206	7211	7114	7160	7447	7255	7252	7267	7256	7114	7210	7303	7374	7705	7549	7453	7162	7332	7261
7201	7165	7059	6949	6893	6686	6689	6677	6702	6817	7089	6987	6785	6899	7022	7027	6717	6858	6892	7014	6679	6877	6932	6973	6787	6867	6961	6961	7120	7132	7179	7312	7256	7305	7044	7344	7274	7185	7119	7127	7448	7252	7348	7541	7471	7523	7480	7374	7380	7260
7160	7026	6860	6849	6681	6652	6634	6656	6778	6770	7108	7113	7033	6985	6989	7021	7034	6937	6939	6882	6956	7027	6855	6891	7048	6971	7004	7209	7202	7357	7358	7375	7233	7318	7278	7278	7333	7330	7303	7192	7278	7154	7379	7365	7447	7499	7653	7465	7329	7325
7037	6877	6617	6779	6746	6338	6539	6595	6790	6985	6873	7025	6981	6832	6863	6886	7022	6837	6941	6883	6864	7015	7040	6920	7045	7060	7060	7153	7178	7267	7552	7519	7656	7580	7547	7416	7472	7469	7361	7360	7341	7406	7411	7469	7562	7698	7579	7394	7435	7334
6948	6724	6736	6662	6669	6547	6551	6525	6729	6713	6921	6837	6883	6775	6526	6754	6836	6760	6878	6834	6807	6905	7039	7162	7194	7039	7051	6962	7144	7432	7398	7417	7579	7435	7297	7353	7315	7391	7341	7473	7444	7373	7401	7533	7537	7512	7343	7430	7229	7458
6940	6721	6626	6587	6618	6702	6481	6745	6592	6584	6817	6680	6585	6467	6663	6596	6771	6515	6819	6835	6781	6812	7040	7180	7190	7171	7294	7344	7369	7477	7575	7358	7355	7434	7223	7155	6992	7078	7269	7319	7442	7218	7457	7508	7375	7426	7324	7272	7416	7562
7032	6689	6594	6762	6678	6807	6768	6713	6738	6828	6634	6685	6710	6452	6750	6476	6475	6408	6463	6717	6706	6683	7005	7111	7370	6998	7061	7390	7294	7239	7467	7427	7318	7080	7260	7353	7175	7264	7182	7079	7120	7098	7252	7438	7493	7503	7317	7250	7323	7498
7049	6998	6998	7073	6974	6893	7037	6959	6821	6840	6629	6871	6533	6467	6564	6668	6536	6494	6648	6604	6700	6910	7002	7018	7189	7153	7345	7131	7075	6986	7190	7332	7411	7350	7342	7458	7382	7479	7390	7315	7147	7028	7135	7434	7325	7510	7296	7419	7629	7623
7112	7099	7085	7010	7052	7241	7128	7144	6830	6779	6731	6777	6828	6759	6818	6687	6603	6642	6700	6733	6919	6976	7067	7034	7139	7268	7209	6992	6869	6866	6965	7378	7630	7719	7611	7689	7601	7829	7650	7628	7538	7196	7093	7240	7298	7424	7462	7521	7649	7574
7136	7126	7085	7099	7128	7000	7021	6982	6831	6813	6652	6696	6684	6794	6631	6809	6696	6811	6928	6748	7057	7157	7105	6954	7108	7408	7164	6844	6717	6944	7232	7543	7557	7835	7574	7613	7913	7716	7571	7630	7569	7455	7325	7203	7283	7234	7400	7462	7392	7752
7094	7108	7035	6889	6975	6925	6871	7044	6850	6804	6701	6700	6536	6715	6702	6846	6815	6879	6917	7065	7091	7352	7053	7197	7288	7261	7141	6774	6926	7225	7498	7530	7596	7328	7310	7305	7660	7832	7808	7787	7617	7725	7526	7497	7314	7275	7527	7610	7449	7453
7059	6846	6888	6788	6996	6891	6847	6609	6894	6886	6690	6911	6737	6839	6849	6872	6929	6961	6996	7014	7271	7211	7142	7313	7187	7207	6862	7019	7244	7380	7629	7520	7422	7219	7292	7190	7406	7626	7652	7539	7635	7714	7673	7437	7534	7196	7444	7425	7594	7331
7121	6853	6856	6759	6991	6809	6781	6823	6640	6791	6814	6809	6672	6811	6771	6955	6919	6830	6850	7120	7236	7212	7174	7431	7304	7161	6965	6888	7506	7709	7728	7303	7374	7195	7349	7387	7277	7455	7527	7519	7450	7598	7777	7632	7398	7494	7318	7364	7231	7119
6997	6978	7196	6989	6971	6838	6947	6713	6751	6779	6844	6867	6862	6819	6746	6821	6721	6877	6768	7106	7180	7400	7284	7377	7371	7135	6806	7115	7505	7685	7584	7509	7412	7295	7184	7187	7224	7464	7551	7385	7171	7452	7487	7504	7289	7382	7322	7363	7279	7023
7148	7250	7186	7076	7125	6990	6908	6879	6983	6697	6778	7124	6867	6960	6894	6809	6918	6599	7027	6774	7162	7067	7336	7454	7131	7067	6604	7075	7447	7645	7581	7592	7493	7507	7108	6930	7174	7129	7129	7276	7005	7263	7247	7271	7456	7098	7232	7106	7069	6969
7040	7080	7039	7379	7109	7052	7001	7014	6772	6791	7162	6859	7214	6958	6935	7042	6816	6994	6879	6992	7174	7315	7238	7370	7224	6904	6925	7164	7419	7463	7316	7504	7496	7184	6992	6937	7061	7070	7329	7174	7006	7208	7264	7257	7307	7130	7201	7338	7288	7145
7069	6956	7002	6866	6876	6859	6973	6691	6787	6931	6734	7038	7012	6976	7356	7029	7203	6918	7060	6992	7261	7396	7261	7298	7320	6882	6906	7178	7739	7645	7305	7345	7485	7021	7093	7091	7003	7021	7385	7244	7052	7247	7307	7121	7283	7241	7166	7315	7317	7132
6982	6692	6685	6792	7050	6924	6680	6829	6884	6723	7037	7024	6923	7162	7124	7270	6898	7241	7012	7089	7187	7223	7271	7440	7169	7106	7070	7220	7655	7692	7428	7311	7147	7010	7082	7153	7127	7218	7330	7300	7039	7264	7324	7515	7272	7229	6913	7156	7331	7462
6890	6678	7086	6579	6900	6814	6961	6626	6548	6722	6741	7065	7183	6829	7151	7106	7120	7060	7032	7071	7105	7148	7190	7302	7347	7056	7111	7233	7494	7652	7296	7067	7145	7088	7165	7116	7234	7158	7146	7149	7331	7428	7496	7424	7404	7156	7054	7108	7169	7392
6842	6801	6881	6768	6879	7051	6731	6653	6789	6537	6775	6880	6752	7056	7061	6774	7128	6901	7108	6918	7167	7141	7306	7374	7296	7438	7128	7338	7398	7440	7521	7047	6988	7098	6917	6845	7056	7162	7159	7226	7405	7536	7576	7573	7236	7157	7133	7249	7270	7374
6746	6760	7009	7104	6950	6829	7079	6820	6612	6979	6712	6837	6938	6922	7144	6903	6885	7046	6861	7170	7077	7256	7253	7464	7183	7253	7195	6948	7063	7466	7512	7261	7148	7181	7018	7032	6923	6902	7089	7303	7478	7645	7627	7225	7225	7059	7113	7137	7234	7279
7013	6988	6990	7010	7180	7107	6863	7042	7084	6805	6593	6800	6786	7096	7035	6914	7106	6759	7051	6936	7054	7163	7225	7086	7138	7371	7091	7183	6781	6994	7342	7421	7245	7263	7310	7163	7235	7203	7344	7389	7455	7331	7361	7042	7021	7219	6988	7188	7166	7171
6957	6973	7015	7191	7123	7118	7089	6993	6913	7008	6828	6727	7012	6875	7135	6976	6750	7023	6935	7108	6976	7203	7174	7227	7176	7259	7287	7195	6851	6966	7090	7389	7179	7429	7508	7599	7450	7285	7532	7492	7443	7306	7168	7029	7036	6973	7040	7121	7066	7180
7026	7096	6999	6928	7273	7148	7102	7025	7060	6959	6907	6869	6731	7067	7047	7020	6946	6738	6981	6842	7006	7026	7111	7080	7130	7252	7238	7151	6924	7043	6994	7112	7163	7287	7479	7490	7538	7448	7399	7333	7212	7303	7238	6997	6836	6897	6793	7164	7027	7097
7153	6944	6798	7099	7184	7252	7134	7101	6979	7049	6796	6833	7038	6945	7174	7003	7070	6959	6794	6939	7033	7094	7215	7063	7298	7009	7157	7157	7133	7087	7099	7169	7056	7139	7150	7280	7376	7362	7282	7200	7283	7143	7171	7124	7005	6973	6971	6912	6907	7105
7025	7088	7160	7030	7119	7057	7095	7074	7094	7000	6841	6802	7012	7002	6940	6988	7008	6927	6829	7035	7160	7073	7093	7297	7158	7485	7089	7139	7297	7083	7247	7165	6909	6977	7105	6935	7260	7158	7075	7146	7179	7302	7145	7105	7036	7005	7083	7076	7043	6797
7100	7139	7112	7034	6896	6867	7138	6895	6921	6923	6875	6952	6995	6968	6930	6967	6838	6779	6989	6980	7165	7083	7256	7223	7274	7062	7074	7259	7253	7143	7275	7023	6989	6863	6958	6925	7080	6855	7029	7140	7180	7233	7141	7058	6990	7069	6997	7137	6997	6860
7388	7246	7321	7033	6873	6995	6864	6964	6848	7005	6904	6875	7025	6893	7003	6958	7003	6781	6880	6949	6888	7041	6995	7258	7212	7202	7356	7122	7077	7133	7042	7010	7070	7030	6814	6945	7000	6979	6997	6894	6963	6849	6983	7178	6982	7066	6956	6690	6825	6861
7327	7052	7247	7186	6774	6890	6674	6886	6770	6986	6935	6713	6995	7006	7084	6862	6904	6875	6896	6870	6953	7072	7108	7133	7189	7044	6968	7085	7204	7194	7046	6975	6879	6926	6936	6913	6931	6861	6809	6757	6992	6941	6993	7145	7074	6831	6973	6890	6718	6957
7268	6997	6875	7020	6779	6762	6701	7024	7078	7069	6874	7086	6956	7100	7131	7098	7051	6933	6981	6976	7150	7084	7070	7090	7162	6938	7051	7166	7007	7199	7037	6804	6852	6869	6760	6687	6660	6568	6946	6742	6894	6823	6778	7062	6961	6828	6879	6783	6730	6725
6969	7136	7028	6932	6794	7034	6650	6732	7042	7123	7104	7013	6936	6999	6988	7048	6948	7118	6831	7069	6950	7209	7154	7189	7085	7232	7217	6848	6949	6927	6937	6843	6796	6816	6822	6495	6839	6838	6833	6755	6809	6808	6647	6712	6822	7010	6644	6727	6582	6699
7114	6961	6726	6954	6905	6782	6896	6867	6846	7199	7188	7017	7074	7136	6934	7089	6995	6962	6920	6875	7118	7083	7253	7101	7256	7077	7024	7055	6950	6883	6931	6719	6909	6817	6760	6947	6831	6945	6863	7078	6840	6751	6789	6823	6840	7027	6958	6575	6704	6616
7218	6910	6728	6917	7015	6952	6675	6856	7223	7131	7274	7189	7197	6939	7065	6955	7155	7059	7090	6947	7048	7137	7092	6700	7087	6908	6850	6814	6806	6791	6930	6942	6936	6794	6854	6875	6825	6709	7003	6910	6853	6778	6735	6845	6986	6895	6690	6806	6372	6589
6917	6939	7130	6695	6754	6838	6975	6783	6815	7150	7093	7172	7103	6898	6986	6973	6880	7211	7152	7241	7096	7016	6973	7052	6901	7010	6943	6805	6849	6751	6735	6991	6711	6695	6964	6988	6804	6888	6780	6905	6982	6756	6772	6588	6578	6706	6703	6611	6562	6546
6805	6668	6798	7016	6892	6643	6830	7259	6810	6795	6972	6944	7005	6875	6907	6881	7018	7121	7230	7148	7175	7011	7136	6861	6882	6938	6808	6845	6702	6699	6661	6684	6959	7021	6957	6759	6797	6938	6893	6852	6760	6906	6917	6452	6767	6515	6557	6518	6397	6289
7018	6732	6624	6683	6910	6904	6977	7048	7089	6906	6809	6964	6815	7044	7028	6830	7088	6993	7234	6995	7233	7249	7313	6855	6925	6882	6987	6910	6757	6717	6611	6887	6876	6758	6700	6864	6746	6740	6790	6799	6739	6672	6717	6602	6463	6655	6568	6424	6448	6472
6869	6795	6695	6510	6828	7007	7129	6991	7042	7031	7005	6854	6914	6746	7146	7161	7157	7171	6886	7194	6943	7231	7170	7087	6800	6771	7213	6901	7158	6743	6662	7085	7064	7166	7041	6703	6580	6644	6556	6698	6641	6684	6524	6399	6661	6550	6657	6463	6468	6539
6691	6799	6805	6854	6720	7042	7122	7028	7024	7129	7052	6741	6877	6941	6996	7283	7081	7192	6952	7081	6881	7114	7043	6937	6812	6966	6872	6829	6956	6890	7052	7118	6797	6944	6768	6821	6474	6580	6379	6378	6576	6578	6593	6655	6567	6675	6581	6512	6551	6553
6620	6556	6774	6915	6934	6817	7253	7302	7150	6941	7157	6889	6891	6821	7030	7019	7180	7019	6978	6790	7179	6720	6906	6821	6858	6795	6708	6942	6763	6960	6831	6968	7041	6980	6731	6442	6501	6518	6463	6365	6436	6638	6407	6605	6586	6541	6502	6517	6597	6384
6888	6718	6685	7180	7056	7131	6954	7144	7137	6992	7034	7003	6701	6974	7117	6912	7058	6817	6834	6814	6993	6830	6996	6790	6916	6698	6877	6699	6876	6696	6930	6801	6790	6756	6703	6604	6563	6407	6405	6450	6541	6428	6432	6553	6505	6424	6275	6484	6399	6220
7116	7030	6780	6979	7234	7282	7149	7077	7325	6988	6906	6969	6835	6803	6819	6959	6880	6803	6820	7020	6740	6779	6939	6692	6708	6768	6675	6610	6684	6796	6726	6748	6570	6626	6808	6584	6483	6425	6552	6309	6601	6671	6378	6565	6530	6448	6417	6539	6344	6331
7064	7287	6982	6809	7023	7271	7153	6968	7043	7047	6864	6787	6783	6665	6965	6851	6821	6814	6864	6901	6805	6879	6678	7069	6745	6804	6453	6685	6731	6538	6666	6553	6649	6680	6767	6622	6426	6541	6381	6497	6529	6548	6537	6387	6448	6225	6143	6359	6015	6155
6753	7109	7494	6959	6838	7140	7070	6752	6611	6866	6673	6772	6576	6815	6848	6727	6722	6901	7138	6991	7050	6714	6883	7182	6634	6849	6489	6665	6496	6620	6555	6542	6449	6623	6649	6625	6376	6440	6306	6465	6394	6450	6487	6305	6281	6273	6251	6317	6115	6315
6503	6614	7290	7189	6903	6839	6971	6904	6668	6698	6680	6519	6669	6609	6745	6735	6774	6823	7111	6999	7086	6827	6762	6802	7024	6824	6626	6673	6544	6644	6432	6653	6626	6458	6575	6429	6304	6451	6388	6333	6273	6525	6277	6330	6325	6288	6320	6410	6197	6337
6802	6565	6937	7510	6995	6607	6995	7036	6635	6565	6707	6476	6468	6610	6774	6719	6720	6778	7009	6885	6932	6883	6870	6724	7099	7033	6960	6825	6515	6586	6566	6350	6610	6510	6443	6511	6388	6446	6394	6351	6265	6320	6356	6511	6249	6490	6388	6396	6345	6108
7379	6708	6561	7236	7342	6920	6968	7118	6775	6718	6756	6416	6632	6888	6754	6754	6746	6817	6987	6886	6867	6959	6846	6822	6937	7031	7087	6924	6859	6681	6598	6596	6403	6495	6554	6577	6286	6368	6350	6357	6366	6309	6225	6425	6531	6482	6502	6350	6160	6209
7505	7202	6489	6963	7630	7228	6755	7158	7222	6453	6784	6861	6682	6950	6815	6714	6795	6879	6749	6687	6540	6687	6666	6683	6692	6843	7005	6883	6571	6668	6657	6885	6603	6641	6755	6429	6423	6286	6247	6241	6263	6269	6296	6414	6451	6508	6380	6297	6292	6012
7574	7572	6847	6815	7406	7414	6778	7096	7305	7108	6702	7043	6663	6975	6986	6911	6903	6686	6607	6611	6426	6658	6789	6949	6799	7085	6846	6794	6909	6693	6614	6660	6764	6518	6701	6585	6387	6359	6492	6183	6173	6196	6220	6171	6148	6325	6258	6304	6039	6161
7600	7928	7008	6598	7007	7536	6852	6609	7163	6958	6635	7176	6939	7099	7364	6994	7095	6688	6718	6519	6444	6535	6799	6989	6869	6900	6871	6792	6667	6801	6668	6668	6759	6633	6754	6606	6439	6443	6049	6096	6169	6012	6200	5979	5912	6164	6091	6012	6195	5843
7053	7700	7323	6564	6565	7380	7161	6461	7106	7059	6516	7183	6998	6883	7116	6920	7218	6879	6763	6678	6567	6412	6530	6601	6758	6855	6635	6797	6659	6635	6721	6507	6593	6505	6389	6324	6299	6365	6272	6135	5975	6126	5798	5991	5965	5827	5857	6011	5863	5994
6712	7476	7324	6530	6380	7103	7064	6525	7072	7004	6447	7016	7114	6653	7200	6810	6838	6969	6570	6768	6571	6374	6421	6511	6570	6552	6505	6396	6426	6339	6387	6374	6372	6318	6313	6296	6395	6191	6233	6198	6034	5845	5838	5721	5824	5763	5944	5963	5832	5854
6371	7308	7513	6813	6193	7091	7123	6486	6614	7217	6629	6746	7079	6573	6870	6712	6882	6988	6772	6512	6695	6437	6411	6270	6592	6388	6443	6288	6322	6367	6198	6185	6358	6206	6216	6182	6126	6195	6057	6183	6090	5847	5947	5697	5758	5732	5931	5908	5841	5872
6229	6868	7538	6904	6428	6826	7347	6404	6579	7109	6446	6527	6775	6571	6885	6736	6658	6781	6697	6828	6535	6603	6541	6382	6335	6357	6434	6429	6119	6279	6199	6317	6285	6257	6005	6045	6110	6146	6036	6070	6052	5967	5813	5771	5767	5946	5983	5803	5935	6003
6140	6867	7652	7095	6193	6937	7396	6433	6491	6965	6380	6443	6821	6392	6421	6532	6510	6638	6617	6864	6622	6557	6451	6386	6336	6282	6318	6613	6287	6195	6081	5992	6241	6299	6081	6116	5979	5879	5848	6146	6148	5962	5948	5969	5970	5935	6081	5942	5987	6018
6136	6849	7733	7164	6217	6776	7288	6500	6561	6902	6413	6315	6746	6306	6291	6294	6314	6528	6462	6786	6508	6585	6417	6414	6473	6307	6661	6455	6519	6413	6161	6299	6275	6190	6213	5973	5925	6066	5940	6038	6143	6028	6001	6022	6030	5877	5933	5992	5951	6042
6329	7092	7677	7004	6419	6688	7093	6519	6415	6962	6467	6381	6639	6214	6333	6426	6314	6575	6313	6560	6352	6549	6443	6513	6409	6335	6411	6542	6488	6505	6435	6204	6308	6184	6103	6066	6025	5944	5948	5909	5777	5753	5830	5888	6115	5902	5902	5981	5803	5934
6513	7082	7869	7026	6402	7043	7321	6556	6528	6893	6298	6210	6893	5988	6268	6353	6287	6499	6326	6380	6307	6416	6464	6402	6503	6311	6372	6558	6337	6471	6347	6182	6289	6257	6068	5952	5958	5865	5763	5639	5646	5742	5806	5614	5769	5608	5746	5843	5695	5977
6677	7357	7705	6942	6424	7189	7411	6675	6744	7021	6377	6194	6701	6225	6591	6470	6473	6478	6276	6409	6289	6392	6473	6348	6256	6342	6302	6352	6364	6317	6112	6181	6264	6061	5906	5915	5787	5938	5842	5674	5644	5649	5609	5575	5667	5730	5647	5714	5643	5783
6755	7477	7383	6551	6519	7187	7334	6644	6609	7026	6340	6532	6803	6207	6795	6577	6666	6706	6138	6353	6180	6433	6568	6392	6331	6249	6251	6238	6289	6036	6021	5931	6098	6048	5745	5892	5889	5922	5841	5833	5653	5681	5617	5592	5546	5690	5623	5610	5756	5715
6898	7418	7119	6347	6522	7144	6893	6392	6789	6869	6320	6716	6713	6371	6808	6528	6741	6534	6329	6455	6355	6567	6439	6255	6312	6408	6300	6385	6321	6174	6055	5927	5969	5970	5910	5894	5889	5881	5882	5741	5805	5698	5837	5763	5815	5775	5774	5737	5684	5701
7044	7205	6575	6150	6547	7085	6697	6499	6954	6787	6338	6834	6526	6535	6921	6558	6930	6630	6558	6528	6413	6413	6489	6328	6356	6368	6427	6443	6460	6044	6157	6018	6090	6006	5957	6059	6087	6074	6175	6090	5945	5975	6114	5884	6025	5930	5863	5748	5794	5749
7439	6681	6178	6118	6567	6884	6441	6519	7187	6781	6525	6891	6364	6544	6929	6568	6857	6545	6666	6583	6677	6412	6511	6236	6399	6296	6526	6371	6331	6378	6112	6040	6060	5961	5941	6061	6080	6115	6224	6180	6144	6192	6143	6138	6077	6109	5959	5966	5891	5892
7651	6426	5937	6305	6484	6538	6255	6493	6693	6439	6597	6817	6278	6704	6713	6541	6698	6398	6710	6516	6515	6297	6565	6307	6388	6287	6257	6337	6249	6139	6055	5960	5806	5968	6029	5943	5827	5975	6060	5940	6051	5861	6186	6023	6072	5907	5867	5808	5904	5687
7144	6396	6311	6603	6595	6157	6180	6458	6486	6363	6604	6560	6203	6518	6361	6359	6308	6047	6488	6312	6620	6270	6316	6123	6245	6150	6262	6270	5996	5984	6113	5790	5814	5648	5779	5662	5642	5628	5659	5733	5950	5901	5777	5640	5704	5628	5584	5511	5443	5490
6646	6367	6652	6971	6745	6003	6472	6608	6079	6329	6498	6216	6028	6397	6039	6341	6117	6271	6154	6324	6395	6186	6246	6075	6252	6315	6154	6360	6124	5934	5951	5809	5855	5620	5711	5678	5538	5387	5486	5662	5822	5730	5812	5529	5541	5534	5368	5377	5464	5560
6058	6436	6746	6837	6559	6328	6492	6477	6085	6428	6523	6284	6249	6348	6216	6584	6378	6255	6144	6288	6196	6232	6259	6300	6080	6229	6098	6255	6112	6063	5932	5801	5742	5643	5588	5697	5506	5415	5515	5570	5554	5701	5630	5593	5436	5640	5476	5459	5471	5409
6344	6626	6575	6367	6454	6671	6803	6849	6532	6773	6549	6476	6676	6419	6526	6749	6449	6684	6178	6590	6445	6355	6437	6558	6317	6474	6444	6489	6542	6285	6140	6018	5855	5897	5723	5709	5654	5639	5611	5531	5681	5647	5741	5641	5600	5706	5753	5691	5807	5721
6633	6409	6193	5971	6284	6467	6509	6437	6689	6678	6538	6750	6774	6389	6880	6718	6656	6589	6404	6589	6254	6524	6178	6364	6101	6151	6366	6530	6486	6284	6188	5941	5925	6126	5918	5868	5703	5587	5698	5473	5578	5531	5705	5672	5718	5764	5756	5640	5846	5895
[truncated: 920 more columns]
