# Supplementary material for: Spatial Resolution and Refractive Index Contrast of Resonant Photonic Crystal Surfaces for Biosensing
Source: IEEE Photonics J. Author manuscript; Available in PMC 2015 Sep 7. (PMC4561521; doi:10.1109/JPHOT.2015.2435699)
Supplement: fig2_data [file NIHMS64775-supplement-fig2_data.gz › Volumes/graham/MacBook_backup/PhD_folder_2015_06_02/paper_improvements/IEEE_J_Photonics/final_files/data_files/fig2/ref/ref5.csv]

6284	5688	5949	6071	6168	6028	6025	6076	6022	6018	6125	6238	6308	6395	6303	6333	6341	6511	6527	6641	6583	6493	6336	6080	6144	6287	6464	6559	6420	6420	6314	6389	6323	6324	6292	6326	6304	6674	6674	6747	6766	6771	6700	6830	6877	6985	6999	7026	7094	6942
6608	6773	7131	6900	6743	6764	6432	6390	6515	6488	6596	6745	6799	6768	6638	6885	6708	6722	6983	7086	6862	6664	6462	6540	6604	6674	6788	6950	6977	6773	6804	6949	7004	6605	6864	6942	7205	7419	7022	6843	6829	7080	7208	7166	7147	7312	7340	7471	7509	7183
6514	6853	6813	7080	6720	6417	6148	6133	6167	6412	6708	6683	6788	6615	6628	6666	6936	6798	6932	7000	6534	6551	6541	6638	6750	7008	7127	6974	7108	6959	6941	7135	6922	6915	6938	7055	7277	7203	6756	6764	6538	6789	6923	6960	7148	7159	7355	7365	7202	6922
6968	6900	6988	6867	6802	6322	6323	6434	6484	6545	6620	6770	6671	6848	6682	6823	6683	6960	6859	6743	6703	6678	6809	6802	7130	7440	7351	7182	7200	7093	7115	7051	6907	6883	7093	7263	7359	7156	6753	6789	6768	6690	6840	6844	6952	7184	7455	7190	7188	7096
6975	6898	6895	6672	6513	6440	6579	6748	6886	6952	6782	6843	6788	6771	6753	6658	6785	6772	6909	6911	6821	6990	6970	7228	7388	7342	7285	7351	7358	7238	7193	7096	6899	6867	7237	7318	7347	7032	6547	6750	6777	6799	6697	6781	6624	7116	7136	7247	7272	7316
7319	6903	6795	6706	6393	6727	6899	7083	7396	7250	7114	7114	7060	6827	6726	6677	6825	6808	6938	6944	6831	7150	7298	7561	7715	7507	7389	7304	7475	7396	7311	7241	7057	7033	7291	7259	7111	6789	6666	6795	6714	6833	6802	6695	6733	6844	7101	7079	7502	7510
7139	6847	6617	6755	6899	7187	7280	7495	7520	7406	7249	7170	7033	7004	7066	6723	6898	7175	7038	6999	7065	7240	7515	7685	7523	7463	7407	7253	7510	7618	7380	7382	7059	7198	7142	7027	7032	6741	6694	6969	6814	6780	6708	6801	6696	6701	6675	7043	7423	7636
7298	6670	6860	6790	7116	7375	7571	7559	7693	7573	7589	7401	7425	7383	7181	7310	7350	7367	7238	7038	7134	7499	7623	7429	7241	7132	7112	7306	7417	7427	7348	7520	7216	7235	7199	7006	6961	6767	6868	7068	6784	6821	6865	6665	6720	6456	6713	7143	7674	7957
7106	6671	6789	6973	7127	7558	7741	7633	7568	7615	7595	7626	7713	7804	7643	7641	7479	7632	7396	7442	7366	7478	7225	7038	6941	7019	7065	7496	7649	7574	7416	7419	7383	7396	7026	6989	6897	6847	7064	7032	6883	7064	6852	6942	6866	6678	6870	7250	7643	7816
7213	6804	7036	7008	7407	7551	7455	7483	7623	7799	7677	7809	8140	8133	7884	7835	7666	7574	7596	7467	7254	7254	7029	6719	6764	6801	7236	7354	7433	7305	7259	7380	7384	7242	7180	6804	6923	6911	7070	7059	6987	7122	6970	7075	6853	6730	6953	7238	7558	7805
7318	7182	7273	7400	7334	7191	7237	7289	7507	7675	7644	7963	8220	8176	7923	7796	7434	7390	7359	7401	7442	6987	6868	6595	6912	6866	7041	7164	7247	7206	7313	7349	7484	7284	7071	6968	6994	7275	7171	6871	7208	6923	7191	6945	7083	6906	7175	7190	7561	7522
7667	7295	7531	7453	7215	7069	7187	7275	7301	7489	7641	7847	7879	7854	7672	7542	7508	7420	7372	7275	7237	6908	6821	6553	6884	7016	7065	6999	6780	7019	7026	7093	7159	7015	7112	7285	7254	7169	7195	6921	6880	7153	7427	7256	7263	7196	6997	7312	7357	7283
7814	7567	7454	7299	7084	7016	6958	6980	7124	7216	7571	7496	7557	7455	7574	7255	7332	7387	7529	7336	7084	6889	6911	6795	7016	6912	6870	6523	6833	6988	6774	6866	6899	6980	7138	7326	7568	7401	7134	7181	7121	7333	7325	7323	7480	7349	7367	7098	7098	7114
7826	7426	7407	7073	6905	7033	7279	7209	7028	7080	7220	7037	7119	7195	7122	7202	7249	7246	7336	7281	7046	7087	7008	7089	6983	6890	6765	6717	6571	6930	6890	6795	6878	7143	7395	7328	7473	7239	7326	7209	7300	7291	7340	7593	7364	7437	7248	7000	6964	7278
7574	7468	7285	7155	6964	7286	7230	7097	7173	7200	6821	6805	6766	6854	6970	6919	7161	7161	7197	7418	7370	7182	7171	7042	6875	6700	6618	6526	6720	6890	6937	6703	6912	7211	7268	7195	7320	7176	7532	7399	7306	7439	7131	7594	7460	7594	7481	6977	6893	7144
7324	7114	7219	7145	7285	7553	7546	7407	7330	6873	6887	6475	6579	6735	6693	6936	6862	7062	7060	7244	7377	7169	7307	7098	6543	6646	6393	6692	6608	6856	6890	6889	7047	7039	7215	7099	7028	7148	7319	7382	7347	7289	7385	7448	7546	7464	7200	7058	6879	6944
7146	6886	7083	7180	7656	7670	7748	7624	7334	6997	6608	6565	6536	6481	6722	6630	6774	6827	6896	7121	7264	7193	6917	6846	6592	6655	6601	6728	6719	6904	6877	7070	7193	7197	7057	7391	7159	7292	7480	7356	7422	7232	7273	7403	7579	7197	7224	6853	6979	6851
7049	7052	7188	7502	7750	7600	7863	7637	7137	6797	6732	6550	6494	6517	6347	6613	6466	6825	6888	7072	7264	7130	6755	6546	6577	7025	6699	6801	7025	6835	7091	6986	7217	7177	7156	6942	7287	7347	7444	7204	7166	7245	7404	7209	7099	6980	6993	7041	7057	6693
7164	7303	7335	7329	7573	7887	7923	7448	7281	7029	6869	6585	6622	6488	6471	6770	6683	6716	6806	6984	7099	7011	6888	6777	6770	6887	6954	6827	6965	6861	7025	6929	6878	6943	7084	7028	7439	7283	7291	7248	7154	7170	7160	7134	6778	6747	6902	6962	6763	6703
7337	7326	7438	7669	7434	7456	7666	7553	7419	6957	7014	6694	6622	6596	6495	6754	6738	6790	6924	6951	6855	6839	7134	6975	6954	6900	7133	7094	6844	6974	7091	6958	6720	6768	6887	7048	6894	7072	7180	7172	7235	7202	6934	6787	6778	6760	6849	6974	6760	6751
7454	7230	7126	7249	7311	7202	7224	7272	7474	7159	7334	7049	6802	6691	6654	6688	6805	6778	6784	6631	6809	6850	6934	7020	7178	7039	7021	6749	6916	6964	6763	6795	6872	6826	6932	6987	7073	7103	7103	7041	7141	7069	7082	6538	6767	6738	6909	6806	6734	6699
7450	7025	6850	6845	6673	7056	7131	7167	7253	7316	7264	7238	6836	6716	6928	6905	6740	6541	6815	6700	6582	6911	7093	7152	7172	7078	7027	6840	6825	6799	6640	6834	6821	6741	6947	7054	6930	6772	6923	7052	7232	7040	6745	6735	6904	6674	6718	6835	7082	6872
7124	6752	6573	6548	6709	6862	7125	7132	7266	7300	7358	7222	7148	7030	6937	6944	6712	6684	6670	6664	6913	7102	7200	7062	7143	7172	6793	6833	6821	6819	6805	6549	6608	7009	6888	6886	6867	6730	6913	7240	7354	6984	6919	6993	6837	6885	6851	6980	7069	7104
6772	6682	6620	6705	6580	6786	6894	6895	7147	7286	7362	7312	7170	7190	7146	6900	6764	6693	6793	6592	6998	7067	6835	6961	6864	6877	7074	6614	6569	6551	6669	6807	6805	6906	6800	6742	6571	6647	6795	7195	7294	7202	7144	7121	6968	6938	7023	7280	7071	7150
6880	6589	6808	6679	6828	6789	6910	6897	7008	7001	7046	6959	7208	7156	7103	6858	6820	6645	6769	6880	6804	6949	6840	6625	6848	6795	6779	6697	6649	6625	6522	6595	6812	6753	6686	6494	6813	6505	6793	7068	7139	7370	7255	7334	7148	7032	7004	7217	7318	7153
7068	6857	6947	6773	6719	6741	6744	6889	6696	6777	6784	6833	6815	6860	6778	6677	6834	6846	6892	6932	6940	6761	6777	6593	6810	6701	6742	6690	6556	6592	6391	6474	6666	6774	6654	6533	6691	6625	6752	6931	7459	7553	7678	7493	7123	6998	7249	7278	7140	7118
7307	6942	6928	6799	6615	6583	6745	6641	6543	6659	6468	6575	6631	6734	6765	6828	6744	7097	6986	6774	6709	6694	6394	6612	6666	6849	6873	6834	6605	6465	6562	6348	6498	6612	6524	6739	6592	6659	6821	6851	7467	7550	7620	7282	7220	7276	7435	7335	7116	7080
7462	7140	7132	6745	6560	6602	6641	6659	6442	6301	6507	6451	6344	6640	6708	6859	7036	6861	6898	6845	6710	6556	6667	6793	6930	6866	6818	6716	6887	6514	6403	6189	6238	6513	6659	6709	6644	6754	7029	7029	7474	7639	7629	7476	7461	7390	7537	7115	7290	6869
7254	6984	6931	6779	6671	6638	6667	6645	6633	6522	6505	6228	6552	6825	6905	6897	6956	6855	6846	6786	6636	6946	6913	6985	6803	6864	7010	7038	6757	6521	6551	6422	6529	6664	6748	6810	6832	6760	6887	7011	7430	7384	7455	7688	7753	7571	7308	7129	6970	6642
7194	6927	6941	6875	6759	6806	6840	6653	6547	6419	6359	6245	6413	6578	6648	6788	6916	6599	6781	6770	6723	7010	6909	7037	7110	6978	6943	6984	6862	6889	6501	6438	6667	6776	6555	6785	6940	6881	6894	6878	7083	7259	7557	7758	7754	7591	7353	7077	6907	6803
6936	6999	7003	7180	6981	6974	6719	6408	6455	6437	6239	6568	6410	6409	6541	6462	6463	6428	6763	6871	6934	6981	7076	6908	6950	7033	7290	7118	6898	6776	6364	6488	6921	6914	6779	6825	6883	6760	6944	6884	6849	7070	7403	7585	7401	7318	7136	7046	6893	6828
7288	6947	7013	7075	6857	6809	6860	6754	6676	6547	6550	6418	6453	6373	6396	6401	6542	6695	6827	6904	6948	6808	6813	6725	6766	6928	7285	7077	7099	6897	6839	6641	6749	6654	6857	6668	6867	6723	6687	6789	6885	7051	7239	7264	7203	7235	7317	7309	6865	6872
7057	7110	7288	6962	6996	6902	6868	6867	6678	6807	6618	6356	6430	6394	6310	6473	6693	6531	6698	6861	6790	6721	6748	6829	6806	6937	7056	7249	7176	7139	7026	6705	6685	6684	6724	6758	6792	6567	6632	6780	6771	6966	6887	7170	7086	7145	7140	7205	6977	6834
6994	6908	6962	7091	6958	7039	6898	7149	6860	6747	6747	6624	6504	6565	6597	6808	6645	6615	6825	6821	6473	6629	6634	6849	6781	6912	6931	7249	7246	7368	7129	6864	6905	6838	6795	6786	6743	6639	6648	6840	6879	6965	7083	7012	6998	7252	7127	7140	7079	7021
7041	6901	6957	6960	6872	7046	6903	7078	6867	6658	6510	6472	6635	6612	6582	6748	6693	6819	6712	6690	6697	6740	6815	6671	6641	6595	7060	7223	7472	7266	7142	7093	6971	6767	6916	6747	6629	6734	6815	6699	6747	6797	6814	7194	6923	7229	6996	7025	6993	7192
7438	7048	7016	6855	6850	6713	6918	6779	6756	6699	6669	6811	6793	6749	6784	6759	6586	6557	6643	6599	6755	7053	6757	6705	6695	6891	6931	7178	7316	7103	7109	7027	6815	6931	6875	6796	6833	6808	6933	7195	6948	7154	6978	7157	7060	7148	6903	7122	6993	6909
7320	7301	7052	6947	6759	6713	6589	6667	6558	6608	6823	6820	6783	6704	6645	6675	6663	6566	6634	6870	7080	6822	6765	6836	6633	6870	6885	6969	6912	6974	6990	6834	7060	6985	6940	6904	7117	7112	7205	7055	7008	7159	7054	7372	6951	7122	6932	7155	6813	6857
7590	7226	6913	6877	6843	6674	6626	6667	6740	6706	6783	6770	6699	6576	6380	6360	6427	6685	6788	7059	7195	7032	6729	6761	6762	6997	6782	6676	6775	6840	7025	6929	6901	6972	7038	7069	7148	7071	7183	7196	6931	7175	7217	7231	6959	6934	6919	6976	6689	6700
7619	7195	7069	7025	6657	6808	6673	6675	6626	6590	6478	6636	6438	6374	6241	6368	6584	6617	6953	6970	7124	7033	6847	7064	6853	6905	6688	6768	6742	6915	6908	6780	6924	6798	6905	7012	7264	7006	7162	6967	7194	7237	7192	7163	7107	7115	6794	6673	6677	6795
7505	7378	7116	6719	6840	6664	6808	6939	6593	6538	6289	6047	6084	6096	6049	6239	6253	6624	6833	7197	7292	7284	7343	7136	7116	6746	6809	6586	6775	6804	6938	6706	6820	6919	6802	6941	7250	6964	7082	6996	7122	7105	7181	7214	7045	7016	6734	6751	6657	6801
7419	7408	7139	7260	6926	6983	6963	6748	6666	6312	6157	6248	6194	6239	6273	6176	6338	6494	6714	7003	7192	7543	7210	7072	7003	7066	7026	6987	6912	6977	6723	6765	6767	6721	6668	6796	6829	7077	7005	7016	7020	6880	7054	7023	7077	6865	6776	6656	6800	6702
7724	7475	7531	7146	7037	6814	6851	6607	6702	6484	6492	6176	6388	6368	6371	6288	6350	6495	6822	6818	7207	7272	7520	7321	7217	7242	7306	7123	7156	6974	6899	6878	6656	6715	6570	6743	6764	6938	6998	6780	6957	6745	7061	6944	6860	6787	6930	6582	6881	6693
7695	7762	7433	7089	6776	6916	6895	6786	6729	6543	6797	6445	6556	6491	6392	6283	6433	6408	6534	6789	7035	7161	7166	7410	7495	7450	7217	7033	7051	7140	7056	6765	6615	6642	6490	6866	6985	6828	6703	6620	6682	6611	6803	6843	6849	6790	6745	6820	6815	6664
7560	7663	7253	7069	6739	6963	6953	7189	7053	7037	6995	6978	6643	6691	6496	6567	6380	6506	6490	6581	6779	7145	7527	7688	7445	7454	7199	7290	7236	7042	6951	6652	6543	6551	6623	6873	6861	6671	6680	6521	6612	6618	6723	6776	6835	6821	6906	6683	6782	6645
7706	7441	7253	7080	6797	7036	7093	7396	7258	7071	7270	7161	6996	6686	6899	6540	6330	6323	6314	6345	6739	7144	7469	7417	7421	7053	7215	7132	7153	7191	6927	6726	6732	6774	6650	6808	6752	6705	6675	6638	6537	6849	6792	6783	6846	6791	6898	6663	6771	6811
7505	7235	7153	7170	7085	7155	7189	7345	7229	7208	7225	7346	7420	6981	6791	6645	6260	6355	6246	6495	6713	7134	7250	7153	7137	7125	7034	7276	7248	7202	6985	6829	6799	6730	6791	6683	6638	6649	6663	6684	6835	6841	6941	7105	6963	6971	6692	6834	6873	6949
7609	7512	7172	7289	7256	7169	7081	7139	6949	7233	7459	7283	7351	7151	6900	6565	6432	6467	6459	6625	6744	6856	7102	6806	6835	7061	6963	7152	7106	7005	7056	6956	6943	6744	6654	6550	6789	6875	6948	6898	6917	6871	7156	7052	6814	6909	6674	6811	6603	6902
7819	7510	7548	7240	7034	7030	6985	6937	6794	7059	7165	7237	7256	7148	6866	6847	6924	6767	6812	6651	6607	6601	6851	7008	6970	7022	7035	6976	7166	7044	7106	7018	7005	6746	6699	6799	7001	6909	6987	6854	6981	7072	6805	7023	6757	6926	6600	6578	6828	6590
7812	7607	7688	7300	7024	6945	6798	6721	6810	6971	7130	7079	6977	7040	7119	6925	7178	6881	6891	6800	6754	6832	6681	6961	6999	6958	6881	7016	7064	7114	7031	6733	6823	6716	6750	7046	7079	7179	6915	7023	7021	6732	7073	6913	7007	6673	6828	6516	6627	6667
7461	7561	7502	7391	6996	7159	6958	6750	6950	6899	6809	6975	6977	7017	7461	7274	7132	6923	6941	6922	6962	7052	6802	6963	6870	6886	6890	6993	7103	6868	6757	6755	6855	6777	6964	7162	7015	6687	6855	6725	6853	6778	6773	6786	6836	6768	6633	6594	6621	6720
7432	7353	7459	7328	7095	7196	6942	6842	6807	6917	6751	6879	7178	7133	7170	7056	7029	6925	6971	6998	7123	7013	6979	6897	6809	6902	6695	6781	6937	6988	6837	6776	6823	6965	6906	6926	6890	6914	6708	6754	6526	6519	6792	6766	6791	6984	6848	6651	6769	6969
7506	7460	7343	7374	7285	7264	7025	6985	7039	6879	6905	7127	7080	7045	6953	6982	6880	7096	7043	7170	7089	7062	6976	6968	6921	7036	6895	7096	6903	6883	6751	6785	6924	6912	6874	6643	6700	6687	6679	6655	6621	6672	6800	6898	6858	6979	6778	7078	6957	7041
7494	7462	7270	7400	7224	7087	7307	7051	7058	7006	7105	6953	6977	6890	6828	6918	6821	6972	7051	7167	7124	7116	6962	7027	7007	6907	6842	6963	6979	6990	6900	7106	6851	6697	6741	6595	6599	6683	6517	6470	6678	6742	6899	6995	7029	6995	7077	7088	7188	7081
7321	7163	7238	7189	7188	7156	7541	7238	6854	6935	7005	7136	7094	6974	6915	6737	7003	6869	6946	6737	6899	6943	6907	7046	6896	6834	6971	6807	6884	6945	6908	7061	6857	6713	6833	6550	6694	6695	6714	6753	6598	6666	6774	7070	7124	7244	7229	7254	7234	7391
7196	7260	7207	7053	7117	6960	7179	6959	6989	6989	7030	6955	6964	6996	7192	7051	6830	6837	6605	6761	6722	7031	6805	6834	6767	6772	6885	6992	6938	7084	6948	6792	6725	6765	6722	6873	6860	6942	6868	6901	6670	6973	6750	7024	6995	7312	7274	7482	7270	7248
7174	7149	7317	6940	6793	6889	6819	6802	7026	6851	7125	7190	6979	7042	6918	6809	6842	6766	6634	6634	6611	6646	6600	6730	6697	6823	7019	6852	6974	6866	6999	6892	6923	7045	6757	7022	7143	6970	7167	6948	7001	7110	6984	7018	7274	7306	7525	7239	7303	7111
7263	7193	6987	6909	6798	6699	6732	6683	6833	7041	7020	7080	7082	6899	6962	6769	6854	6924	6868	6683	6671	6662	6698	6787	6816	6610	6644	6709	6874	6799	7073	6984	7150	7082	7038	7056	7108	7187	7308	7249	7157	7300	7080	7081	7118	7289	7367	7300	7209	7131
7294	7196	6927	6948	6588	6544	6824	6829	6867	6974	6855	6981	6935	6948	7041	6863	6865	6939	6869	6801	6901	6800	6925	6940	6829	6844	6728	6833	7108	7082	7077	7042	7136	7071	7078	7271	7108	7243	7364	7368	7299	7458	7419	7220	7243	7385	7134	7399	7214	7159
7393	7275	7091	7091	6880	6783	6681	7066	6745	6752	6886	6963	6851	7173	7041	7255	6924	6947	6962	7139	7136	7091	7162	7083	6898	6792	7064	6903	7136	6897	7131	7152	7047	7118	6958	7013	7111	7095	7351	7456	7544	7462	7439	7455	7369	7364	7355	7251	7178	6966
7831	7440	7418	7139	7141	6794	6662	6774	6618	6741	6797	6896	6881	6967	6868	7035	7289	7216	7226	7278	7305	7336	7162	7277	7172	7068	7017	7121	7046	7170	7269	7143	6949	6841	6915	6947	6828	7229	7129	7528	7515	7387	7466	7413	7345	7272	7345	7321	7310	7311
7758	7576	7663	7388	7219	6960	6841	6480	6454	6944	6964	6749	6992	7049	7064	6994	7204	7216	7466	7683	7535	7413	7246	7337	7245	7125	7186	7245	7435	7325	7199	6988	6809	6826	6811	6929	6949	7097	7194	7445	7304	7513	7548	7493	7518	7380	7421	7419	7123	7431
7655	7657	7731	7344	7382	6923	6921	6845	6739	6977	6863	6991	7039	7048	7322	7107	7245	7391	7555	7754	7675	7689	7532	7230	7311	7157	7338	7119	7435	7269	7258	7139	7039	7026	6786	6934	7052	7070	7166	7395	7416	7336	7636	7207	7475	7313	7365	7414	7324	7195
7582	7572	7526	7471	7300	7262	7044	6870	6882	6837	7003	7012	7202	7266	7262	7223	7336	7445	7544	7689	7660	7464	7209	7352	7067	7113	7329	7406	7315	7508	7346	7266	7163	7162	6817	6914	7006	6988	7044	7310	7142	7403	7403	7291	7334	7309	7230	7231	7362	7290
7378	7490	7267	7269	7214	7205	7024	7037	7179	7118	7079	7066	7250	7106	7099	7164	7255	7538	7245	7650	7684	7464	7435	7227	6877	7315	7210	7403	7395	7417	7398	7548	7378	7252	7290	6976	7078	6985	7004	7168	7204	7346	7359	7293	7545	7158	7184	7039	7297	7213
7327	7379	7417	7455	7264	7030	6958	7128	7037	7145	7104	7155	7329	7272	7261	7498	7252	7347	7559	7641	7713	7352	7212	7115	7058	7002	7214	7288	7607	7451	7552	7663	7394	7323	7185	7142	7009	7113	7288	7379	7344	7431	7186	7373	7427	7332	7210	7149	7165	7145
7502	7496	7477	7427	7333	7091	6979	6949	7011	7093	7183	7334	7148	7288	7414	7311	7430	7253	7278	7438	7444	7410	7138	7186	7043	7247	7026	7188	7315	7555	7552	7653	7478	7333	7532	7352	7325	7306	7240	7235	7155	7207	7367	7133	7215	7230	7258	7040	7375	7245
7406	7341	7437	7232	7194	6989	6951	7008	7249	7188	7045	7433	7368	7131	7429	7206	7504	7434	7435	7524	7641	7402	7229	7256	6891	7155	7054	7202	7358	7279	7383	7480	7488	7386	7340	7264	7203	7212	7431	7075	7133	7322	7117	7270	7229	7275	7135	7286	7155	7243
7625	7412	7250	7212	7083	7182	7202	7131	7124	7206	7112	7241	7044	7147	7344	7287	7371	7400	7556	7532	7642	7422	7185	7259	7061	7164	7107	7020	6987	7054	7176	7099	7293	7222	7269	7271	7290	7167	7271	7270	7170	7307	7310	7285	7234	7350	7516	7138	7299	7334
7749	7598	7459	7228	7121	6984	7116	6987	7236	7284	7205	7156	6993	6899	7095	7116	7231	7065	7546	7516	7513	7497	7276	7198	7159	7128	6947	7207	7129	6837	7069	7147	7157	7087	7120	7281	7185	7196	6990	7073	7161	7326	7427	7421	7278	7213	7211	7087	7189	7348
7755	7615	7442	7330	7228	7072	7039	7104	7211	7334	7226	7205	6873	6716	6804	6943	7093	7107	7381	7406	7368	7395	7298	7265	7202	7019	7070	7004	7054	6912	6835	6941	6947	6813	6937	7271	7177	7051	7105	7116	7121	7291	7289	7343	7287	7335	7349	7423	7183	7108
7589	7514	7508	7238	7194	7123	7118	7287	7376	7290	7303	7076	6826	6630	6742	6796	6959	7270	7346	7343	7315	7252	7348	7178	7031	7064	7010	6969	6922	7050	7008	6837	6744	6572	6819	6897	7072	7131	7003	7082	7205	7206	7163	7203	7325	7494	7175	7382	7062	7042
7596	7231	7573	7248	7038	6926	7098	7181	7260	7358	7263	7055	6842	6704	6641	6576	6849	7115	7133	7191	7035	7156	7162	7082	6997	7080	7096	7048	7038	6884	6823	6832	6908	6837	6914	6890	6816	7040	7111	7287	7297	6960	7308	7204	7287	7276	7365	7251	7178	7144
7544	7262	7215	7152	7087	6840	6969	6990	7196	7350	7443	7250	6936	6691	6793	6740	6680	7075	7019	7028	6914	7042	7051	7138	7120	6980	6976	6992	6970	7010	6944	6872	6932	6731	6890	6775	6982	6887	6882	7198	7199	7168	7076	7127	7070	7344	7464	7242	6970	7085
7581	7395	7196	7013	6857	6978	6806	6841	7054	7473	7362	7235	7191	6965	6922	6956	6920	7032	7097	6909	6842	6979	6849	7206	7002	6847	6844	6771	6818	6931	6891	6921	6928	6944	6694	6746	6891	6831	7051	7234	6996	7056	7199	7041	7115	7075	7314	7137	7027	7032
7807	7623	7278	6968	6849	6810	6709	6874	6995	7256	7373	7279	7108	7088	6994	7074	7134	7102	7047	6902	6884	6965	7120	6837	6956	6914	6590	6609	6608	6688	6869	6937	6955	7102	6937	6769	7133	6942	6835	7094	7224	7097	6951	7062	7149	6895	7010	7057	7185	7060
7775	7519	7341	7142	7157	6939	6781	6769	7102	7072	7326	7208	7091	7141	7226	7134	7114	7114	7217	6936	6884	6986	7066	6970	6774	6668	6541	6559	6465	6714	6741	6968	6943	6986	6947	6959	6977	6827	7044	6818	6969	6913	7116	7066	6996	7034	6917	7166	6901	7014
7868	7866	7359	7193	7022	6865	7004	7010	7205	7432	7258	7143	7059	6950	6906	7253	7165	7339	7201	7182	7174	7114	7018	7004	6854	6805	6476	6430	6547	6634	6586	6788	7026	6941	7001	6973	7002	7033	6968	6968	6997	6989	7056	7007	7013	6959	6986	7095	7046	6923
8056	7744	7636	7289	7263	7211	7099	7099	7095	7285	7360	7087	7083	7271	7205	7242	7205	7388	7132	7169	7253	7053	6938	6854	6854	6717	6480	6675	6668	6559	6633	6693	6939	7162	6875	7032	6957	7036	7057	7102	7084	6917	6861	6935	6883	6848	6845	6930	7093	7165
8051	7833	7698	7382	7285	7252	7193	7394	7198	7457	7385	7025	7287	7209	7196	7423	7292	7366	7244	7213	7219	7060	7113	7011	6980	6888	6828	6611	6826	6766	6794	6877	7031	7030	7158	6911	6843	6834	7052	7002	6829	6974	6889	6945	6848	6727	6846	6922	7046	7111
7937	7820	7509	7459	7387	7329	7387	7444	7521	7541	7584	7251	7161	7285	7312	7454	7287	7412	7382	7316	7149	7012	7094	6899	6994	6782	6907	6758	6674	6719	6932	6933	7224	7010	7194	7036	6879	6992	6887	6872	6988	6914	6733	6892	6722	6798	6673	6873	7132	6996
8060	7693	7528	7311	7316	7173	7514	7474	7759	7717	7621	7464	7492	7398	7536	7459	7579	7625	7497	7441	7219	7130	7076	7211	6959	6912	6692	6703	6731	6851	7079	7235	7235	7219	7021	7121	6998	6871	6969	6732	7026	6891	7027	6879	6794	6812	6573	6887	6793	6903
7905	7541	7379	7095	7335	7449	7542	7745	7602	7592	7397	7701	7624	7614	7458	7475	7551	7654	7635	7553	7547	7118	7323	6998	6890	6651	6855	6722	6791	6871	7277	7372	7379	7392	7292	6927	6970	7112	6957	7145	7081	7106	6988	6884	6794	6693	6756	6931	6937	7361
7816	7537	7364	7480	7227	7300	7447	7566	7610	7693	7478	7378	7585	7624	7630	7679	7692	7708	7468	7443	7363	7534	7274	7096	6913	6774	6710	6687	6750	6905	7192	7384	7410	7144	7204	7267	7050	6997	7062	7161	7136	7174	7155	7132	6815	6957	6953	7068	7157	7214
7737	7602	7347	7309	7308	7358	7600	7664	7645	7540	7462	7261	7425	7544	7578	7631	7543	7436	7394	7349	7240	7385	7380	7097	7016	6835	6622	6541	6966	6857	7056	7295	7326	7257	7256	7335	7284	7208	7145	7044	7143	7166	7228	7185	7144	7133	7103	7129	7500	7189
7480	7436	7319	7439	7437	7424	7651	7648	7578	7434	7252	7345	7330	7570	7611	7449	7486	7286	7273	7343	7398	7390	7320	7259	6881	6919	6674	6548	6631	6909	7078	7293	7356	7516	7405	7329	7262	7156	7111	7120	7120	7507	7137	7129	7317	7139	7243	7187	7466	7390
7760	7375	7399	7586	7373	7678	7734	7637	7397	7371	7104	7183	7127	7365	7277	7141	7109	6956	7191	7181	7255	7364	7367	7412	7234	7082	6962	6882	6851	7073	7225	7321	7558	7520	7519	7409	7244	7121	7038	7008	7062	6953	7201	7394	7515	7390	7421	7352	7444	7402
7857	7623	7636	7606	7535	7718	7656	7493	7475	7223	6955	6855	7130	7163	6971	7139	7169	6836	7047	7017	6964	7126	7228	7375	7259	7034	6883	7108	7109	7139	7438	7720	7493	7502	7629	7367	7333	7276	7158	6976	7097	7142	7163	7286	7533	7465	7407	7346	7446	7496
7752	7474	7592	7501	7569	7607	7555	7432	7282	7091	7024	6929	7040	6968	7198	7079	6930	7090	6994	6985	7000	7003	7210	7148	7229	7192	7111	7255	7330	7429	7518	7660	7629	7758	7641	7539	7232	7416	7111	7018	7122	6775	7034	7324	7420	7368	7331	7517	7455	7142
7536	7584	7564	7478	7350	7393	7314	7277	7299	7116	6826	7062	7059	7143	6820	6830	6861	6824	7008	6855	7130	6973	7052	7171	7157	6921	7279	7038	7332	7378	7766	7600	7724	7516	7467	7385	7384	7463	7257	7039	7032	6903	7211	7389	7346	7281	7298	7206	7092	7264
7706	7623	7518	7449	7561	7223	7292	7240	7178	7178	6945	7126	7015	6928	6949	6850	6838	6952	7180	6997	7103	7319	7118	7157	7195	6989	7076	7260	7432	7245	7686	7616	7676	7378	7373	7217	7248	7239	7129	7059	6978	7127	7172	7435	7229	7325	7252	7089	7248	7012
7738	7618	7670	7487	7404	7224	7366	6965	7025	7024	7000	7174	6974	6988	6996	6951	6942	6953	7259	7191	7388	7255	7436	7200	7206	7123	7118	7149	7460	7443	7571	7439	7138	7323	7347	7291	7285	7384	7221	7095	7036	7084	7339	7468	7353	7351	7140	7142	7116	7029
7988	7661	7597	7337	7447	7174	7038	7086	7159	7102	7133	7082	7202	7208	7152	7027	7145	6977	7098	7269	7565	7556	7529	7512	7276	7195	7004	7375	7279	7245	7349	7250	7087	7123	7283	7194	7225	7248	7108	6877	7001	7088	7354	7263	7423	7277	7198	7197	7229	7214
7739	7813	7602	7390	7505	7093	7169	7117	7235	7231	7189	7277	7217	7153	7104	7124	7053	7147	7345	7501	7381	7724	7701	7702	7522	7445	7435	7321	7298	7146	7236	7249	7202	7167	7039	6996	6984	6880	6934	6985	7052	7105	7001	7326	7477	7456	7110	7179	7050	7033
7712	7579	7578	7449	7499	7303	7265	7431	7327	7311	7378	7394	7245	7408	7141	7325	7275	7250	7464	7509	7844	7687	7743	7679	7513	7412	7397	7253	7462	7116	7266	7106	7060	6929	7017	6932	6937	6913	6856	6850	6872	6982	6997	7156	7220	7326	7279	6995	7008	6985
7676	7363	7656	7467	7110	7377	7431	7376	7505	7487	7492	7589	7588	7292	7230	7399	7233	7278	7496	7479	7769	7706	7686	7720	7527	7508	7525	7448	7293	7211	7135	7080	7118	7005	7088	6865	7077	6798	6899	6896	6979	7008	7131	7218	7224	7307	7079	7067	6998	7069
7619	7576	7391	7359	7122	7323	7410	7425	7462	7405	7729	7738	7708	7741	7438	7482	7411	7484	7657	7602	7702	7531	7641	7539	7403	7395	7384	7359	7132	7074	7191	6955	6982	7114	6973	7044	7021	6931	6826	6962	7103	7121	7140	7264	7260	7147	7279	7296	7083	6999
7704	7570	7488	7358	7032	7201	7253	7240	7379	7508	7718	7927	7816	7838	7832	7569	7668	7407	7747	7639	7670	7707	7388	7347	7425	7505	7244	7337	7020	7089	6947	6827	6908	6982	7075	7180	7092	7096	6946	7072	7288	7299	7284	7187	7297	7179	7162	7095	7268	7105
7577	7704	7533	7407	7275	7327	7397	7384	7478	7412	7572	7622	7561	7723	7611	7642	7689	7739	7768	7819	7507	7552	7550	7178	7222	7373	7304	7167	7151	6991	6863	6746	6860	6944	7231	7083	7118	7159	7262	7116	7427	7309	7473	7394	7547	7239	7333	7413	7025	7248
7545	7704	7670	7400	7408	7367	7468	7446	7570	7626	7550	7730	7846	7650	7571	7500	7590	7736	7908	7701	7717	7705	7292	7358	7226	7100	7182	7052	7010	7033	6834	6947	6881	7139	6930	7237	7113	7226	7086	7347	7492	7668	7428	7541	7568	7259	7448	7139	7248	7267
7582	7714	7491	7340	7296	7285	7519	7569	7559	7714	7677	7709	7767	7730	7646	7781	7697	7678	7912	7856	7625	7703	7447	7066	7237	7195	7228	7212	7200	7174	7185	6965	6969	7276	7292	7225	7289	7363	7423	7616	7452	7733	7549	7643	7511	7415	7486	7201	7270	7373
7862	7710	7570	7525	7394	7275	7377	7539	7737	7612	7799	7774	7578	7842	7565	7723	7774	7655	7754	7559	7541	7434	7219	7084	7284	7265	7202	7182	7515	7287	7349	7152	7304	7314	7209	7332	7349	7314	7498	7659	7650	7826	7522	7466	7493	7519	7250	7385	7583	7463
7879	7775	7656	7648	7405	7422	7578	7694	7704	7680	7634	7666	7590	7734	7530	7811	7827	7844	7633	7551	7438	7254	7255	7157	7043	7111	7304	7307	7420	7479	7401	7620	7573	7719	7423	7382	7450	7523	7547	7635	7590	7647	7317	7424	7127	7231	7162	7455	7253	7429
8118	7608	7597	7540	7636	7430	7721	7673	7848	7809	7899	7618	7550	7687	7557	7771	7725	7794	7602	7319	7351	7132	6940	7162	6936	7079	7411	7430	7509	7661	7569	7585	7551	7658	7509	7511	7317	7422	7389	7390	7397	7416	7310	7266	7128	7180	7257	7388	7313	7524
8142	7828	7657	7663	7470	7628	7706	7814	7622	7834	7665	7767	7600	7548	7438	7463	7635	7588	7509	7415	7223	7095	7070	7174	7152	7157	7335	7468	7433	7550	7622	7589	7717	7532	7401	7454	7206	7285	7441	7342	7344	7196	7230	6905	6915	7131	7281	7518	7347	7464
8129	7679	7598	7669	7546	7538	7765	7724	7719	7704	7515	7435	7432	7392	7484	7456	7448	7447	7303	7391	7092	7137	7008	6787	7100	7200	7239	7304	7452	7412	7468	7694	7601	7529	7312	7037	7194	7091	7118	7240	7366	7043	7223	6858	7023	7142	7113	7375	7232	7370
7993	7618	7634	7636	7714	7537	7637	7584	7781	7594	7694	7268	7349	7242	7154	7171	7417	7150	7224	7146	7207	6988	6916	7049	7104	7011	7328	7280	7448	7576	7623	7571	7566	7341	7178	7089	6868	7033	7121	7395	7323	7029	7046	7041	7035	7271	7081	7220	7499	7411
7990	7633	7530	7532	7493	7568	7326	7379	7417	7424	7392	7261	7340	7034	7120	7073	7261	7121	7158	7217	6918	7162	7026	7203	7155	7455	7440	7380	7313	7386	7442	7328	7312	7234	6891	6960	6836	7164	6832	7197	7132	7142	7195	7037	7045	7422	7147	7266	7346	7394
7659	7574	7449	7476	7296	7389	7451	7250	7429	7447	7420	7461	7279	7226	7166	7374	7252	7055	7224	7021	7119	7055	7173	7169	7177	7342	7343	7133	7476	7384	7349	7190	7050	6932	7008	6916	6933	7017	6789	7057	7209	7173	7360	7097	7253	7144	7218	7235	7239	7320
7502	7554	7320	7288	7128	7258	7392	7301	7395	7461	7344	7362	7504	7409	7211	7323	7411	7376	7118	7174	7212	7299	7142	7182	7248	7409	7369	7302	7423	7495	7492	7283	7150	6992	6873	6858	7048	7098	7188	7147	7253	7319	7111	7344	7104	7116	7153	7152	7238	7256
7643	7426	7494	7377	7295	7299	7236	7315	7261	7424	7392	7329	7359	7334	7417	7538	7382	7478	7564	7280	7235	7117	7229	7208	7561	7485	7430	7343	7564	7513	7506	7287	6805	7041	6898	7078	7263	7254	7399	7397	7247	7406	7292	7263	7009	7131	7399	7182	7131	7084
7705	7603	7469	7529	7393	7362	7553	7529	7479	7512	7465	7400	7479	7533	7655	7641	7365	7654	7397	7319	7340	7350	7317	7463	7526	7549	7644	7513	7425	7579	7410	7092	6977	7060	6940	7023	7298	7480	7353	7607	7389	7284	7312	7132	7176	7308	7216	7170	7089	7112
7760	7709	7519	7384	7426	7500	7674	7461	7546	7425	7332	7246	7453	7677	7752	7665	7605	7526	7641	7462	7468	7479	7431	7330	7345	7396	7428	7549	7609	7432	7432	7056	7076	7003	7131	7094	7682	7571	7852	7590	7645	7385	7110	7144	7403	7254	7175	7163	7031	7229
7646	7520	7696	7556	7505	7544	7608	7579	7378	7410	7462	7470	7546	7554	7661	7514	7522	7469	7524	7588	7535	7418	7443	7376	7374	7485	7555	7401	7586	7464	7607	7365	7021	7135	7306	7261	7619	7612	7774	7659	7234	7064	7109	7175	7280	7300	7246	7031	7183	7129
7858	7683	7813	7778	7672	7745	7511	7595	7454	7368	7214	7319	7489	7438	7471	7482	7418	7542	7454	7510	7463	7416	7324	7353	7481	7545	7464	7551	7672	7704	7687	7205	7139	7281	7190	7487	7749	7818	7838	7621	7446	7231	7166	7039	7030	7201	7048	7167	7136	7055
7804	8061	7786	7709	7596	7616	7684	7644	7426	7565	7233	7440	7467	7487	7205	7223	7329	7514	7612	7403	7374	7414	7220	7509	7290	7440	7417	7497	7526	7545	7362	7171	7286	7369	7391	7425	7689	7889	7846	7701	7598	7234	7012	7090	6960	7044	7014	7066	7121	7102
7940	7856	7781	7732	7785	7700	7654	7513	7453	7141	7242	7196	7435	7558	7303	7273	7342	7400	7338	7465	7220	7239	7306	7137	7058	7167	7473	7316	7478	7566	7331	7399	7319	7225	7396	7417	7380	7740	7457	7677	7320	7345	7156	6989	7005	6953	6986	7272	7107	7075
8157	7898	7935	7799	7881	7575	7789	7581	7465	7257	7383	7328	7417	7415	7164	7306	7320	7343	7202	7597	7338	7174	7240	7261	6965	7276	7392	7378	7505	7594	7411	7444	7388	7122	7260	7180	7280	7479	7406	7271	7125	7402	6983	6930	6986	6832	6889	7095	7122	7170
8252	8058	8056	7920	7897	7666	7644	7614	7427	7365	7399	7511	7393	7241	7262	7273	7210	7436	7516	7485	7307	7281	7048	7090	7047	7240	7382	7284	7367	7220	7357	7333	7108	7100	7190	7165	7401	7156	7205	7275	7270	7036	6940	6901	6816	6955	7066	7150	7044	7205
8410	8226	8124	7932	7776	7722	7693	7689	7626	7594	7382	7463	7544	7151	7264	7297	7274	7111	7239	7365	7342	7240	7179	7113	7147	7308	7249	7360	7425	7315	7260	7030	7260	7119	7035	7258	7219	7156	7272	7327	7262	7164	7004	6873	6733	6923	6931	6991	7096	7127
8263	8241	8018	7933	7728	7584	7658	7692	7548	7342	7588	7449	7482	7373	7310	7460	7456	7470	7506	7293	7251	7209	7027	7276	7354	7345	7293	7371	7315	7320	7116	7017	7132	7158	7139	7185	7182	7197	7145	7191	7063	7254	6906	7015	6828	7014	6969	6990	6999	7205
8614	8261	8114	7717	7836	7660	7546	7662	7589	7598	7423	7299	7383	7527	7360	7409	7283	7460	7402	7267	7221	7403	7144	7355	7351	7424	7433	7505	7486	7229	7016	7214	7250	7402	7302	7258	7214	7248	7119	7112	7206	7238	7139	6903	6967	6942	7223	7040	7157	7104
8227	8161	8077	7903	7890	7903	7663	7617	7414	7554	7295	7310	7454	7410	7219	7398	7431	7390	7188	7116	7066	7210	7400	7409	7381	7448	7421	7374	7378	7427	7298	7410	7447	7287	7300	7214	7189	7140	7242	7277	7294	7198	7072	7024	7018	7212	7047	7228	7339	7175
8189	7920	8025	7839	7624	7759	7728	7691	7360	7338	7238	7346	7221	7544	7315	7406	7340	7268	7251	7327	7262	7286	7430	7367	7640	7583	7331	7408	7385	7360	7408	7299	7462	7527	7211	7300	7235	7273	7199	7149	7171	7179	7100	7113	7035	7249	7246	7365	7364	7447
8077	7982	7768	7784	7531	7522	7685	7417	7279	7103	7197	7154	7151	7308	7334	7296	7266	7385	7170	7061	7277	7292	7504	7451	7445	7485	7387	7435	7414	7335	7412	7454	7488	7485	7275	7312	7207	7266	7474	7237	7285	7316	7224	7206	7176	7282	7256	7099	7300	7283
8131	7859	7665	7670	7523	7368	7381	7247	7112	7171	7267	7152	7300	7457	7419	7254	7461	7245	7235	7192	7332	7544	7395	7532	7356	7373	7591	7300	7352	7263	7419	7352	7413	7396	7471	7230	7293	7317	7100	7274	7373	7252	7186	7319	7370	7270	7228	7333	7131	7185
8037	8066	7793	7709	7695	7520	7282	7178	7260	7120	7243	7274	7188	7321	7369	7316	7319	7423	7304	7369	7548	7381	7592	7332	7207	7033	7399	7356	7618	7502	7597	7293	7558	7352	7349	7262	7292	7188	7124	7350	7255	7272	7382	7463	7324	7381	7291	7135	7065	7092
8175	8131	8073	7615	7636	7487	7489	7446	7338	7151	7376	7400	7197	7352	7297	7510	7461	7367	7490	7652	7444	7428	7372	7362	7268	7251	7250	7355	7397	7356	7445	7526	7450	7320	7370	7227	7200	7150	7163	7174	7160	7136	7210	7280	7282	7009	7130	7262	7276	6875
8405	8145	7698	7846	7664	7437	7481	7426	7625	7783	7662	7429	7517	7391	7389	7199	7429	7510	7409	7660	7642	7408	7183	7292	7033	7110	7196	7292	7372	7572	7361	7508	7247	7195	7064	7068	7251	7151	7108	7127	7234	7304	7303	7300	7064	7041	6973	6937	6934	6818
8202	8047	7881	7618	7460	7408	7692	7680	7690	7887	7867	7573	7674	7469	7447	7500	7542	7698	7622	7524	7479	7270	7238	7092	7127	7060	7122	7140	7346	7592	7630	7367	7365	7261	7101	7230	7034	6931	7093	6968	7273	7204	7104	7125	7004	7139	6874	6966	6915	6943
8199	7931	7767	7538	7552	7554	7695	7996	8009	7896	7853	7842	7610	7609	7548	7430	7473	7589	7598	7629	7452	7194	7187	7074	6993	7116	7148	7290	7313	7596	7602	7386	7229	7094	6963	7076	7005	6993	7093	7107	6991	7411	7060	7091	6858	6803	6868	6965	6784	7085
8001	8040	7903	7341	7704	7569	7761	8009	7944	7970	7864	7870	7740	7606	7525	7549	7550	7730	7711	7610	7415	7427	7421	7214	6996	7186	7188	7139	7160	7547	7374	7322	7078	6939	6949	6890	7005	6951	7148	7244	7102	7179	7077	7006	6760	6799	6781	7203	7329	7367
8369	7785	7479	7574	7676	7748	7765	7732	7841	7895	7718	7644	7610	7544	7411	7383	7571	7616	7553	7448	7317	7262	7311	7298	7076	7138	7229	7304	7333	7422	7593	7321	7153	6787	6991	7033	7211	7237	7137	7350	7238	7257	7187	6942	7165	6908	7029	7257	7278	7556
7992	7759	7545	7721	7664	7696	7774	7678	7589	7741	7416	7512	7230	7383	7434	7321	7298	7471	7455	7578	7609	7409	7359	7207	7142	7281	7372	7656	7581	7627	7444	7488	7196	7119	7188	7023	7135	7148	7404	7299	7360	7310	7292	7197	7153	7098	7354	7389	7457	7719
8184	7960	7617	7535	7868	7597	7762	7419	7188	7224	7456	7318	6989	7308	7336	7315	7390	7364	7512	7447	7575	7727	7461	7283	7331	7355	7482	7482	7641	7690	7483	7412	7313	7263	7066	7108	7105	7274	7394	7304	7293	7218	7052	7028	7072	7195	7272	7457	7560	7663
7981	8003	7720	8007	7849	7815	7605	7392	7048	7061	7170	7276	7242	7253	7360	7395	7486	7403	7230	7378	7549	7525	7273	7377	7645	7544	7590	7516	7678	7525	7230	7311	7296	7288	7444	7481	7206	7401	7340	7295	7264	7093	7162	6983	6995	7036	7051	7336	7344	7496
8065	8043	7986	7912	8090	7732	7577	7358	7261	7006	7200	7299	7299	7445	7368	7406	7768	7556	7684	7482	7635	7400	7260	7529	7524	7642	7539	7511	7643	7541	7455	7226	7089	7456	7347	7473	7298	7331	7264	7399	7209	7318	6951	6998	6914	7144	7054	7267	7191	7274
8133	7990	8093	8068	8005	7882	7294	7427	7193	7006	7130	7185	7344	7302	7456	7661	7596	7723	7666	7727	7704	7556	7625	7498	7533	7686	7582	7482	7433	7448	7280	7184	7117	7352	7271	7308	7403	7201	7301	7292	7065	7259	7045	7035	7055	7021	7048	7004	7080	7218
8246	8105	8062	7812	7770	7602	7544	7315	7143	7174	7224	7404	7386	7256	7578	7751	7817	7567	7802	7775	7688	7526	7580	7420	7546	7701	7653	7334	7229	7192	7410	7027	7014	7205	7278	7137	7162	6891	7429	7057	7139	7040	6861	7184	7018	6860	7161	6995	7135	6883
8383	8276	8001	7763	7846	7792	7394	7206	7157	7199	7420	7287	7461	7567	7667	7674	7664	7646	7821	7729	7691	7421	7361	7482	7593	7473	7585	7598	7323	7217	7177	7142	6962	7103	7243	7106	7129	6925	7060	7152	7024	7094	6998	6971	7119	7009	7049	7072	7077	6900
8496	8302	8055	7924	7891	7625	7323	7367	7261	7188	7515	7559	7653	7671	7628	7660	7608	7645	7626	7422	7390	7508	7335	7514	7490	7583	7440	7317	7259	7204	7129	6887	7022	7129	7369	7336	7299	7294	6994	7085	7182	7120	7191	7206	7103	7052	7148	7304	7169	7004
8349	8302	8211	7961	7771	7604	7591	7551	7656	7399	7619	7507	7460	7683	7728	7577	7770	7728	7561	7541	7301	7211	7384	7482	7562	7584	7436	7261	7274	7304	7342	7337	7273	7327	7269	7348	7302	7149	7245	7148	7160	7313	7196	7461	7233	7297	7328	7167	7232	6863
8281	8225	8109	7949	7596	7566	7379	7492	7404	7410	7368	7450	7421	7480	7544	7791	7715	7711	7492	7537	7421	7330	7386	7113	7368	7350	7168	7232	7511	7406	7137	7272	7068	7285	7354	7465	7248	7498	7617	7247	7395	7178	7399	7383	7483	7409	7569	7338	7320	7112
8383	8145	7867	7848	7528	7479	7394	7375	7240	7510	7245	7216	7391	7349	7468	7822	7609	7722	7458	7445	7371	7485	7317	7389	7456	7503	7431	7277	7470	7455	7289	7340	7327	7505	7572	7514	7742	7459	7472	7291	7425	7323	7559	7410	7393	7319	7180	7417	7080	7186
8282	8039	7930	7811	7731	7541	7497	7531	7449	7413	7263	7432	7301	7446	7588	7466	7349	7329	7165	7355	7516	7436	7242	7356	7482	7589	7412	7513	7447	7217	7486	7404	7287	7481	7557	7624	7384	7284	7548	7444	7331	7544	7439	7262	7499	7426	7362	7196	7311	7089
8222	8172	7774	7953	7601	7749	7812	7470	7517	7395	7512	7511	7417	7270	7374	7368	7366	7377	7272	7078	7273	7258	7263	7451	7664	7553	7553	7475	7638	7478	7416	7439	7421	7653	7628	7576	7560	7394	7367	7382	7188	7304	7669	7405	7412	7155	7186	7198	7341	7032
7901	7883	8086	7810	7883	7749	7670	7688	7571	7220	7448	7370	7422	7603	7563	7514	7318	7344	7189	7447	7329	7314	7338	7520	7623	7496	7574	7339	7478	7559	7438	7460	7463	7441	7462	7271	7342	7367	7444	7435	7374	7203	7386	7447	7358	7272	7254	7227	7385	7333
7835	7838	7841	8078	7720	7628	7622	7340	7335	7522	7382	7464	7502	7480	7300	7394	7462	7438	7326	7402	7345	7569	7664	7673	7600	7723	7737	7515	7538	7382	7298	7272	7199	7196	7229	7176	7367	7337	7389	7347	7202	7255	7431	7315	7272	7231	7452	7252	7138	7111
7812	7552	7831	7612	7807	7481	7516	7464	7468	7431	7545	7734	7618	7522	7613	7391	7349	7330	7392	7589	7651	7682	7503	7440	7505	7602	7455	7471	7364	7402	7143	7147	6981	7025	7216	7119	7004	7429	7477	7328	7280	7124	7184	7284	7435	7331	7274	7152	7534	6980
7726	7779	7585	7853	7806	7740	7724	7718	7532	7679	7633	7307	7457	7663	7650	7373	7455	7506	7736	7569	7556	7575	7517	7523	7760	7732	7665	7488	7541	7390	7193	7328	7210	7207	7238	7017	7103	7378	7291	7468	7350	7290	7228	7146	7153	7105	7294	7207	7128	7154
7809	7550	7798	7756	7734	7832	7701	7787	7734	7713	7515	7619	7430	7623	7557	7824	7538	7515	7557	7551	7777	7443	7332	7483	7671	7372	7516	7335	7147	7206	7125	6988	7181	7190	7250	6978	7267	7496	7522	7550	7136	7134	7025	7255	7039	7016	7183	7433	7395	7344
7925	7894	7914	7676	7749	7731	7793	7887	7712	7598	7689	7330	7577	7689	7638	7805	7844	7639	7646	7611	7495	7261	7412	7473	7382	7440	7407	7203	7273	7361	7248	7210	7251	7344	7269	7137	7268	7353	7422	7348	7049	7025	7096	7077	6995	6941	7107	7179	7086	7222
7917	7846	7712	7685	7667	7755	7777	7767	7511	7560	7595	7462	7355	7400	7667	7654	7727	7401	7386	7382	7427	7388	7476	7480	7449	7367	7320	7209	7067	7218	7288	7200	7102	7462	7284	7297	7093	7273	7338	7198	7014	6900	7058	6976	6941	6873	6928	7475	7168	7030
8103	7835	7810	7633	7628	7565	7892	7651	7528	7346	7417	7261	7272	7580	7360	7217	7369	7282	7337	7298	7681	7303	7285	7366	7471	7564	7267	7312	7286	7348	7474	7319	7262	7354	7209	7054	7003	6994	7080	7108	6972	6885	6854	6880	7003	6881	6924	7212	7212	7092
8012	7782	7754	7749	7859	7737	7711	7664	7555	7540	7342	7413	7366	7458	7364	7433	7417	7336	7330	7171	7158	7383	7320	7622	7508	7551	7281	7142	7423	7471	7365	7388	7331	7312	7260	7150	7042	6932	6910	6978	6921	6825	6983	7026	6943	7046	6993	7109	7252	7240
8129	7817	7734	7824	7846	7951	7743	7988	7589	7606	7485	7511	7356	7173	7430	7450	7468	7105	7284	7228	7387	7365	7406	7366	7337	7461	7426	7166	7296	7390	7425	7478	7267	7449	7252	7000	6908	6940	6998	7214	6771	6994	6999	7165	7245	7088	7146	7216	7289	6964
7928	7961	7567	7481	7352	7385	7695	7587	7575	7686	7629	7298	7297	7425	7562	7303	7271	7196	7517	7449	7409	7303	7507	7306	7307	7530	7336	7281	7298	7556	7556	7425	7526	7589	7576	7297	6954	6865	6997	7202	7315	7293	7351	7261	7229	7242	7357	7145	7276	7235
7965	7479	7513	7575	7205	7409	7402	7250	7660	7563	7368	7426	7565	7353	7187	7291	7422	7470	7448	7332	7736	7632	7660	7565	7519	7385	7472	7344	7417	7412	7406	7379	7508	7397	7268	7214	7071	7116	7391	7424	7130	7379	7431	7496	7448	7330	7341	7179	7103	7030
8060	7644	7536	7422	7257	7533	7330	7554	7720	7516	7704	7941	7641	7295	7290	7251	7340	7251	7571	7690	7671	7463	7562	7388	7343	7410	7232	7409	7336	7579	7363	7470	7276	7347	7318	7028	7094	7303	7460	7462	7261	7368	7449	7720	7383	7286	7341	7289	7234	7187
8016	7846	7610	7358	7603	7238	7525	7678	7561	7879	8296	7794	7540	7617	7513	7118	7130	7291	7552	7717	7484	7406	7109	7314	7313	7530	7330	7346	7495	7406	7560	7496	7558	7597	7434	7415	7167	7240	7369	7602	7559	7339	7475	7530	7327	7409	7393	7177	7381	7261
7949	7820	7651	7429	7450	7485	7764	7638	7917	8164	8075	7655	7834	7641	7270	7299	7228	7479	7357	7346	7315	7398	7431	7557	7444	7515	7579	7340	7211	7421	7460	7547	7529	7470	7344	7534	7302	7331	7341	7463	7580	7667	7502	7458	7251	7177	7281	7285	7304	7246
8091	7360	7468	7452	7240	7470	7554	7800	8110	7654	7719	7822	7491	7308	7217	7145	7372	7449	7141	7352	7272	7539	7470	7522	7594	7599	7406	7401	7414	7335	7350	7232	6983	7456	7290	7432	7372	7511	7592	7534	7505	7548	7702	7564	7311	7185	7287	7302	7509	7371
7978	7426	7463	7097	7527	7671	7451	8032	7702	7813	7711	7550	7245	7215	7165	7372	7060	7433	7493	7447	7553	7529	7504	7696	7722	7833	7666	7665	7621	7388	7576	7337	7127	7133	7297	7177	7146	7270	7634	7524	7436	7454	7221	7419	7575	7255	7128	7478	7388	7460
7883	7387	7500	7469	7654	7584	7791	7898	7839	7891	7741	7359	7425	7399	7372	7187	7177	7394	7484	7560	7387	7581	7676	7857	7751	7860	7858	7730	7809	7760	7676	7604	7497	7388	7502	7350	7113	7219	7331	7251	7516	7348	7278	7326	7198	7339	7212	7345	7123	7519
7847	7774	7589	7608	7752	7795	8028	7908	7904	7788	7495	7331	7486	7440	7241	7296	7406	7442	7496	7518	7450	7536	7677	7727	7958	8010	7828	7797	7633	7686	7540	7525	7499	7355	7692	7509	7451	7388	7219	7145	7249	7285	7625	7400	7447	7328	7289	7241	7236	7323
7966	8008	7684	7993	7619	7682	7728	7590	7532	7535	7401	7167	7452	7322	7099	7493	7450	7565	7379	7566	7527	7776	7706	7818	7946	7557	7750	7469	7588	7431	7522	7435	7207	7535	7528	7537	7488	7529	7277	7407	7283	7405	7586	7777	7532	7199	7260	7403	7387	7220
8159	8095	7872	7878	7697	7550	7661	7593	7418	7402	7209	7455	7313	7208	7463	7384	7483	7232	7551	7565	7581	7610	7763	7696	7735	7728	7681	7634	7468	7518	7404	7355	7276	7259	7424	7590	7430	7414	7348	7471	7407	7295	7429	7744	7645	7538	7144	7475	7363	7170
8275	8135	8025	8082	7746	7754	7481	7407	7215	7048	7349	7417	7345	7167	7419	7431	7311	7294	7504	7657	7624	7567	7701	7523	7555	7586	7594	7699	7630	7570	7347	7471	7608	7571	7619	7480	7391	7208	7246	7234	7433	7246	7230	7618	7584	7331	7419	7286	7445	7261
8266	8142	7996	7929	7942	7732	7679	7526	7489	7351	7498	7447	7593	7494	7619	7362	7388	7296	7422	7683	7642	7416	7435	7581	7466	7662	7710	7760	7642	7598	7591	7622	7808	7702	7614	7540	7630	7263	7122	7171	7316	7257	7393	7288	7349	7342	7445	7171	7236	7469
8284	8453	8154	8207	7563	7536	7684	7483	7594	7669	7492	7505	7790	7798	7756	7664	7347	7710	7468	7460	7274	7336	7686	7697	7617	7800	7821	7890	7746	7747	7697	7828	7958	7910	7868	7752	7624	7302	7027	7124	7254	7438	7509	7288	7314	7395	7288	7282	7297	7484
8287	8128	7906	7949	7535	7658	7437	7277	7470	7486	7610	7599	7717	7680	7798	7666	7495	7540	7485	7427	7233	7563	7695	7599	7647	7611	7750	7742	7462	7479	7740	7740	7793	7799	7941	7681	7472	7304	7147	7037	7248	7264	7462	7385	7242	7279	7489	7328	7319	7330
8284	7937	8056	7775	7389	7586	7458	7274	7454	7431	7476	7433	7675	7603	7718	7800	7595	7376	7359	7201	7509	7752	7725	7736	7879	7645	7461	7293	7521	7539	7552	7596	7607	7551	7562	7609	7553	7230	7312	7106	7230	7311	7533	7406	7311	7195	7406	7484	7412	7504
8176	7906	7857	7811	7551	7598	7606	7282	7428	7308	7420	7754	7831	7500	7674	7773	7695	7441	7472	7360	7395	7533	7699	7678	7669	7529	7491	7448	7403	7566	7354	7656	7504	7512	7388	7457	7458	7310	7502	7232	7227	7263	7367	7680	7425	7233	7560	7488	7436	7372
8415	7937	7841	7690	7590	7629	7396	7561	7463	7464	7576	7885	7902	7849	7868	7626	7501	7118	7189	7260	7585	7857	7787	7512	7418	7427	7372	7264	7441	7606	7412	7361	7195	7363	7468	7207	7500	7538	7496	7665	7295	7340	7550	7717	7591	7538	7420	7461	7514	7229
8339	7931	8048	7965	7611	7774	7400	7469	7621	7487	7582	7832	7789	7966	8076	7787	7473	7361	7360	7650	7863	8000	7535	7396	7382	7386	7373	7347	7411	7392	7182	7285	7050	7065	7266	7432	7508	7597	7593	7673	7359	7458	7549	7714	7725	7492	7395	7320	7397	7204
8361	8060	8096	7806	7727	7652	7557	7389	7552	7512	7704	7901	7802	7875	7944	8090	7710	7572	7682	7699	7911	7890	7563	7346	7378	7305	7416	7362	7266	7527	7154	7103	6947	7126	7080	7296	7472	7459	7548	7619	7379	7537	7475	7736	7780	7349	7358	7567	7509	7406
8233	8046	8007	7817	7726	7559	7480	7540	7636	7524	7605	7953	7633	7790	7957	7594	7797	7603	7718	7798	7934	7554	7428	7399	7343	7293	7410	7289	7551	7411	7301	7329	7277	7055	7155	7340	7389	7360	7415	7450	7345	7363	7340	7313	7667	7635	7539	7504	7357	7399
8143	8020	8124	7619	7724	7659	7656	7736	7670	7549	7847	7859	7899	7709	8168	8172	7897	7654	7674	7635	7756	7569	7295	7164	7347	7336	7407	7228	7466	7539	7302	7381	7120	7228	7121	7161	7152	7262	7343	7327	7553	7230	7168	7704	7711	7599	7417	7589	7662	7444
8197	7870	8123	7654	7673	7563	7575	7966	7881	7749	7833	7992	7867	7844	7854	7963	7873	7695	7771	7854	7525	7409	7323	7289	7262	7235	7216	7274	7344	7392	7343	7352	7429	7259	7339	7171	7194	7176	7549	7457	7421	7270	7424	7571	7835	7573	7730	7310	7596	7351
8004	7679	7997	7771	7877	7530	7531	7712	7736	7671	7801	7766	7658	7835	8069	8211	8013	7828	7812	7759	7491	7247	7230	7167	6990	7182	7183	7372	7259	7193	7286	7177	6972	7294	7266	7139	7214	7270	7611	7619	7403	7483	7423	7617	7814	7745	7346	7641	7668	7384
7969	7525	7747	7526	7741	7485	7573	7807	7856	7661	7833	7823	7606	7817	7995	8044	7808	7763	7697	7673	7472	7495	7266	7221	7110	7123	7132	7386	7387	7175	7247	7202	7213	7179	7224	7089	7149	7387	7612	7802	7548	7527	7691	7682	7818	7763	7460	7576	7691	7570
8284	7635	7845	7521	7673	7940	7688	8026	7585	7799	7951	7894	7673	7851	8009	8109	7760	7550	7589	7477	7627	7346	7191	7169	7107	7118	7112	7242	7316	7383	7316	7389	7298	7332	7163	7261	7284	7557	7798	7701	7608	7561	7621	7644	7591	7718	7415	7589	7611	7440
8109	7830	8264	7763	7805	8030	7904	8188	8209	7959	8115	7870	7582	7641	7974	7960	7768	7484	7535	7871	7917	7668	7301	7306	7075	7008	7204	7458	7398	7315	7228	7001	7244	7347	7193	7455	7741	7631	7610	7707	7624	7609	7592	7536	7756	7495	7504	7460	7569	7551
8505	8084	8266	8266	8145	8309	8343	8179	8127	7711	7877	7854	7673	7631	7842	8117	7882	7581	7530	7704	7821	7478	7405	7327	7297	7342	7314	7255	7216	7214	7155	7227	7082	7221	7361	7413	7770	7812	7692	7397	7451	7298	7479	7567	7605	7426	7547	7751	7642	7506
8117	8000	8187	8209	8056	8154	7946	7799	8222	7850	7627	7756	7676	7510	7881	8031	7787	7687	7549	7610	7749	7755	7842	7590	7388	7586	7469	7526	7278	7155	7352	7323	7492	7232	7376	7558	8014	7578	7654	7775	7487	7434	7461	7453	7580	7559	7592	7960	7766	7632
8284	7910	7835	7983	7774	7989	7998	7914	7867	7605	7234	7448	7356	7351	7619	7728	7781	7775	7458	7441	7486	7687	8009	7777	7760	7574	7640	7687	7590	7537	7546	7417	7569	7528	7455	7632	7926	7766	7703	7669	7484	7531	7556	7404	7459	7421	7648	7858	7798	7679
8354	8231	7842	8003	8061	7892	7913	7883	7651	7638	7432	7410	7514	7592	7545	7658	7893	7845	7674	7363	7444	7386	7401	7580	7773	7813	7947	7786	7719	7756	7822	7729	7692	7452	7817	7714	7764	7747	7639	7455	7404	7487	7416	7679	7388	7721	7883	7925	7654	7512
8419	8359	7997	7967	8212	8074	7985	7846	7727	7786	7533	7370	7390	7415	7463	7535	7610	7696	7714	7248	7532	7423	7691	7651	7575	7762	7905	8093	7824	7890	7719	7703	7690	7465	7598	7955	7900	7552	7706	7497	7519	7677	7671	7687	7408	7809	7846	7712	7624	7664
8679	8454	8132	7934	8319	8080	8145	7856	7563	7627	7674	7572	7597	7795	7980	7798	7567	7409	7341	7374	7311	7298	7542	7657	7776	7906	8021	7926	7951	7819	7746	7796	7769	7693	8015	7933	7811	8013	7900	7953	7957	7852	7758	7361	7616	7891	8008	7593	7761	7808
8511	8374	8281	8234	8193	8083	7838	7895	7854	7557	7821	7822	7728	7912	7912	7868	7573	7474	7362	7411	7386	7476	7207	7621	7683	7892	7894	8130	7670	7629	7671	7876	7869	8022	7845	8119	8039	7975	8265	8005	8280	7898	7963	7814	7831	8215	7820	7770	7777	7731
8492	8189	8151	7848	7829	7626	7871	7775	7878	7427	7547	7656	7473	7589	7725	7635	7455	7174	7386	7362	7364	7570	7547	7824	7820	7780	7872	7749	7778	7808	7902	7949	7902	7827	7674	7858	8088	8053	8048	8144	7908	7847	7636	7826	8125	8262	7894	7977	7953	7762
8478	8126	7783	7921	7822	7804	7889	7614	7468	7375	7351	7420	7317	7336	7456	7670	7539	7270	7355	7467	7523	7658	7914	8043	8212	8083	7806	7670	7921	7854	8016	7905	7581	7854	7761	8072	8217	8105	8031	7974	7772	7399	7680	7653	7863	7969	8059	8292	7864	7758
8246	8112	7914	8284	8042	8112	7855	7652	7521	7501	7695	7377	7504	7494	7371	7343	7660	7705	7624	7483	7626	7565	7872	8128	8083	8193	8212	8099	7912	8045	7895	7800	7750	7802	8139	8190	7954	8324	8149	7890	7985	8079	7962	7738	7734	7811	8017	8208	7877	7906
8357	7979	8013	8170	7815	7883	8053	7935	7706	7684	7473	7432	7333	7455	7570	7451	7505	7646	7578	7332	7622	7669	7945	7897	8118	7970	8179	8315	8187	7990	7769	7935	8102	8028	8173	8559	8147	7889	7963	7870	7832	8120	7892	7838	7724	7909	7777	8009	7851	7968
8235	8168	8087	7888	7923	7863	8189	7882	7637	7495	7574	7341	7423	7759	7766	7428	7366	7374	7445	7625	7684	7785	7813	7812	8089	7939	8007	8152	8093	7799	7819	7681	7896	8086	8082	7773	7957	7434	7505	7409	7418	7175	7564	7560	8034	7819	7936	7746	7861	7974
8162	8025	8146	7899	7859	7939	7835	7646	7550	7322	7359	7412	7444	7704	7753	7987	7836	7639	7336	7375	7676	7744	7679	7704	7783	7882	7904	7777	7599	7605	7806	7923	7873	7895	7959	7755	7550	7574	7550	7517	7211	7113	7423	7494	7714	7960	7937	7914	7784	7615
8450	8070	8142	8175	7896	7710	7758	7320	7436	7443	7342	7441	7553	7793	7673	8024	7976	7746	7688	7380	7473	7725	7501	7538	8040	8120	7969	7942	7471	7494	7879	8174	7845	7696	7738	8066	7776	7984	7947	7821	7692	7725	7625	7520	7553	7887	7805	7824	7485	7847
8284	8379	8131	8096	7971	7773	7815	7458	7508	7454	7543	7388	7350	7594	7868	7907	7881	7671	7717	7744	7623	7652	7755	7798	7825	8019	7934	7843	7932	7967	8109	8125	7962	7547	8067	8291	8385	8545	8686	8447	8335	8698	8000	7840	7413	7834	8021	7678	7718	7689
8393	8310	8377	7692	7884	7876	7976	7682	7533	7112	7322	7593	7446	7593	7902	7769	7746	7768	7611	7927	7920	7820	7633	7918	7922	7960	7908	7767	7927	8006	7886	7604	7556	7600	7800	8194	8596	8460	8119	7517	7365	7749	8067	8062	8072	7602	7672	7586	7831	7409
8492	8243	8096	8002	7903	7878	7824	7897	7546	7622	7274	7474	7555	7472	7812	7819	8114	7988	7902	7773	7796	7856	8128	8350	8251	8367	7900	7680	7613	7872	8061	7651	7297	7839	8349	8592	8455	7705	6384	6424	6286	6674	7408	8029	8063	7627	7594	7838	7787	7258
8328	8186	7755	7915	7695	7773	7849	7353	7417	7507	7401	7692	7730	7962	7969	7914	7887	7903	8178	7989	8109	8037	7886	8403	8323	8413	8237	8007	7762	7903	7940	7704	7424	7775	8272	8151	7321	6520	5852	6315	6578	6157	6602	7597	8142	7740	7378	7555	7751	7679
8235	7750	7788	7613	7479	7612	7398	7541	7198	7364	7576	7555	7766	7945	8071	8186	7926	8026	8182	8284	8312	7984	8056	8172	8102	8314	8097	7902	7856	7692	7924	7441	7510	7791	8136	7767	6896	6179	6559	7564	7655	5894	5566	7258	8045	7591	7353	7587	7839	7384
8269	7996	7759	7869	7628	7369	7279	7373	7559	7562	7526	7952	8061	7846	8203	8079	8167	7903	8006	8101	8323	8343	8244	8163	8156	7935	7952	7891	7823	7809	7695	7715	7476	7628	7915	7663	6748	6312	6713	7246	6953	5385	5479	7294	7950	7361	7034	7748	7536	7360
8288	8225	7951	7715	7553	7418	7360	7423	7389	7543	7891	7695	7834	8009	8159	8132	7962	7996	7814	8068	8463	8120	8105	8018	8054	8120	7979	8024	7891	7809	7562	7626	7623	7731	7805	8009	7079	5943	5788	5762	5250	5029	5979	7670	7674	7087	6863	7409	7163	6966
8490	8144	8218	7790	7725	7663	7601	7744	7747	7679	7803	7984	8093	8139	7913	8114	7939	7543	7664	8033	8008	8291	8253	8213	7968	7816	7797	7843	7726	7579	7749	7515	7340	7508	7775	7829	7544	6567	5952	5582	5199	5900	7036	7818	7433	6548	7061	7302	7213	6725
8478	8395	8079	7840	7558	7704	7846	7762	7733	7686	7936	7676	8023	8052	8031	8029	7904	7686	7486	7510	7723	8050	8177	8173	8161	8057	7881	7851	7844	7922	7575	7528	7319	7458	7563	7810	8010	7593	6979	6902	6961	7524	8172	7643	6845	6708	7301	7269	6897	6947
8247	8101	7965	7708	7652	7766	7917	7861	7519	7633	7550	7824	7736	7975	7876	7908	8009	7608	7428	7567	7650	8060	8019	7974	8099	8018	7766	7650	7608	7805	7588	7574	7321	7407	7310	7439	8003	8097	7971	8069	7948	8114	7534	7027	6758	7060	7478	7042	6814	6948
8047	8037	7782	7728	7483	7957	7898	7843	7666	7764	7521	7672	7929	7916	7913	7888	7510	7575	7532	7599	7689	7854	8102	8390	8148	7935	7553	7638	7636	7659	7668	7727	7600	7473	7272	7523	7570	7713	7659	7660	7534	7264	6989	6655	6979	7343	7478	7052	6824	7209
8094	8055	7718	7566	7590	7449	7689	7733	7505	7449	7633	7589	7792	7857	8049	7709	7882	7637	7719	7414	7628	7952	7853	7887	7908	8004	7934	7640	7561	7685	7389	7574	7500	7441	7143	7034	7124	7033	6749	6590	6932	6658	6832	6998	7421	7434	7229	6899	7161	7167
8155	7681	7558	7750	7776	8003	7852	7573	7652	7477	7764	7837	7794	7746	7734	7900	7950	7735	7526	7489	7554	7817	7984	8270	7988	7744	7668	7572	7443	7527	7571	7454	7577	7441	7326	7263	7429	7023	6529	6826	6798	6724	7411	7406	7436	7168	7177	7177	7316	7094
8003	7920	8011	7795	7769	7884	7785	7661	7418	7739	7867	8064	8131	8131	7898	7917	7656	7722	7997	7914	7679	7516	7762	7994	8063	7691	7574	7744	7595	7642	7530	7568	7361	7642	7583	7423	7323	7276	7064	7315	7458	7229	7461	7114	7021	7028	7260	7186	7355	6994
8205	7789	7820	7685	7613	7477	7616	7361	7418	7466	7619	7842	7933	8168	8258	8165	7930	7776	7564	7557	7802	7924	8120	7884	8054	7650	7339	7341	7501	7740	7474	7446	6929	7216	7269	7227	7412	7304	7278	7106	7120	6969	7080	6914	6991	6987	7109	7364	7047	6816
7925	7747	7428	7658	7542	7559	7473	7461	7552	7653	7844	7882	7850	8239	8159	7862	7870	8121	7839	7492	7522	7714	8178	8189	7839	7757	7551	7208	7245	7646	7450	7322	7185	7102	7126	6939	7135	7248	6738	6795	6748	6786	6945	6730	7022	7161	7222	6609	6681	6954
8176	8091	7805	8003	7787	7701	7788	7846	8043	8035	8167	8064	8329	8314	8008	7919	7915	7562	7764	7784	7687	7598	7795	8434	8143	7606	7318	7152	7000	7069	7356	7087	7190	7405	7311	7256	7173	7280	6973	7056	6664	7029	6968	7108	7369	7002	6967	6900	6852	6784
8280	8164	7977	7770	7641	7586	7436	7780	7612	7933	7953	8078	8295	8722	8557	8332	7867	7594	7476	7760	7764	7757	7750	7879	8098	7504	6995	7079	7173	7136	7212	7143	7037	7455	7419	7271	7490	7179	7214	7180	7302	7277	7170	6960	6920	6855	7002	7001	7093	6862
8180	7867	7588	7799	7498	7322	7573	7386	7913	7807	7616	7777	8049	8050	8335	8492	8047	7875	7538	7256	7257	7987	8065	7927	7448	7596	7336	6885	7197	7237	6851	6914	6974	6934	7278	7072	7238	7170	6902	7060	7172	7145	7282	6916	6930	6785	7087	7227	7109	6703
7926	7824	7765	8008	7984	7891	8044	8001	8088	7999	8131	7868	7664	7838	7739	7836	7853	7792	7738	7474	7522	7726	7994	7974	7474	7061	7217	7033	7032	7368	6991	6610	7076	6984	6805	6852	6765	7080	6700	6894	6802	6871	6925	6963	7253	7121	7163	6895	6965	6868
7857	8240	8197	8051	8090	7955	8055	7996	8045	8136	8203	8133	8003	8181	7538	7711	7512	7478	7924	7888	7762	7621	7696	7858	7564	7158	7092	7510	7172	7162	7298	6870	7137	7217	6763	7121	6906	6720	6783	6867	6608	7027	7083	7234	7277	7386	7267	6921	6940	7014
8158	8287	8053	7862	7353	7564	7353	7552	7541	7711	7864	8035	8059	8421	8133	7985	7647	7277	7096	7774	8110	7917	7593	7634	7663	7378	6798	7223	7498	7150	7170	7318	7172	7269	6971	7025	7108	6765	7074	6987	6844	7029	6949	7134	7283	7179	7286	7059	7200	7004
8119	8012	7629	7387	7243	7171	6935	7323	7275	7453	7749	7531	7708	7999	8041	8316	7940	7793	7345	7613	7956	8084	7990	7399	7372	7683	7496	7135	7845	7630	7126	7495	7417	7176	7451	7010	7098	6771	7258	6932	7064	6857	7137	7068	7039	7317	7270	7404	7098	7271
7834	7477	7453	7357	7263	7283	7323	7391	7483	7811	7629	7471	7725	7559	7746	7935	8114	8004	7789	7362	7471	8164	8415	7690	7147	7632	7902	7417	7369	7666	7359	7579	7580	6969	7494	7064	7018	6991	7052	6890	6962	7005	6925	7094	6930	7134	7263	7153	7128	7316
7627	7411	7826	7804	7686	7824	7674	7907	8098	8036	8187	8182	7903	7705	7574	7582	7545	7941	7953	7763	7478	7734	8225	7921	7371	7378	7639	7632	7263	7751	7709	7346	7584	7217	7467	7446	6890	7097	6978	7190	7011	7237	7092	7250	6930	6951	7095	7169	7150	7232
7953	7805	7975	8216	8202	8074	7991	8100	8178	8378	8453	8409	8181	7937	7568	7162	7161	7580	7819	7986	7781	7575	7861	8091	7775	7264	7601	7739	7186	7393	7959	7383	7524	7499	7193	7381	7062	7098	6985	7117	7002	7123	7136	7175	6835	6925	6839	6907	7022	7300
8531	8364	8395	8038	8131	8098	8327	8295	8187	8339	8354	8503	8640	8177	7829	7382	7006	7316	7632	8322	8162	7791	7456	7833	7912	7282	7126	7551	7309	7156	7445	7205	7094	7663	7160	7314	7192	7186	6865	6917	6900	6930	7055	7040	6650	6878	6888	6847	7056	7256
8620	8633	8378	8182	7608	7717	7903	7737	8038	8103	8310	8339	8215	8511	8296	7638	7608	7161	7648	8156	8444	7924	7175	7422	7731	7282	6968	7391	7359	6954	7067	7084	7042	7260	7088	7190	7137	6900	7100	6904	6993	6757	7036	6995	6979	6982	6883	6861	6857	6733
8736	8508	7922	7673	7283	7244	7294	7489	7546	7901	7779	8171	8007	8310	8300	8267	7986	7598	7586	7869	8318	8203	7072	6922	7433	7600	7079	7255	7548	7045	6827	7060	6812	7072	7411	7135	7190	6689	7132	6702	7083	6905	7044	7046	7115	6940	6893	6936	6968	7026
8390	7944	7700	7474	7216	7056	7180	7236	7317	7390	7423	7636	7663	7997	8274	8345	8391	8005	7503	7686	7934	7945	7383	6897	7339	8015	7551	7198	7354	7040	6877	7115	6906	6765	7449	7018	7135	6813	7121	6910	7075	6927	7022	6903	7075	7266	7120	6903	6888	6972
8533	7538	7224	7227	7094	7109	7333	7164	7279	7147	6979	7210	7086	7763	8165	8265	8622	8114	7489	7249	7374	8279	7729	7284	7417	7942	7466	6781	7183	7187	6747	7013	6944	6930	7430	6961	7220	7106	6981	6922	7007	6921	7230	7101	7262	7083	7342	6998	6911	7077
7903	7279	6941	6993	6951	7246	7411	7298	7485	7213	7198	6993	7071	7332	7881	8188	8322	8145	7588	7251	7616	8264	8198	7385	7313	7719	7370	7241	7198	7562	6846	6900	7243	7035	7315	6899	7153	7012	6994	7177	7044	7171	7053	7077	7330	7058	7494	7129	7233	7155
7679	7257	6994	6850	7005	7313	7182	7340	7562	7374	7237	7007	7148	7373	7715	7964	8447	8336	7665	7359	7488	7847	8035	7512	7238	7614	8072	7273	7553	7652	6976	7220	7411	6938	7297	7001	7076	7063	6895	7094	6979	7296	7128	7060	7431	7140	7448	7429	7150	7551
7472	7152	6994	7276	7161	7356	7296	7309	7315	7333	7094	7068	7118	7165	7484	7786	8232	8249	7910	7391	7403	7690	7954	7582	7278	7756	8157	7483	7396	7952	7323	7294	7476	6987	7353	7010	6882	7111	6708	7094	6963	7059	7088	7082	7321	7433	7375	7553	7368	7479
7830	7434	7034	7278	7423	7604	7727	7458	7529	7309	7131	7011	7027	6958	7227	7550	8033	8198	7955	7613	7492	7775	8031	7787	7406	7888	8168	7378	7338	7935	7307	7236	7600	7096	7397	7137	7085	7229	6794	7110	6626	7001	6902	7036	7154	7155	7472	7196	7425	7386
7724	7484	7250	7502	7608	7494	7569	7632	7662	7352	7293	7028	6838	6942	7233	7528	8061	8333	7987	7443	7378	7770	8246	7830	7235	7570	8101	7482	7409	7546	7270	6962	7610	7126	7317	7238	7419	7169	6998	7234	6816	7004	6867	7004	7052	7285	7024	7252	7170	7117
7724	7484	7335	7328	7486	7671	7643	7374	7302	7202	6975	6858	6773	6996	7232	7830	8284	8438	7873	7254	7235	7792	8082	7739	7173	7858	8089	7484	7315	7576	7418	7315	7406	6989	7554	7273	7260	7087	6914	7137	6981	6915	7017	7038	7052	7267	7078	6945	7071	7154
7768	7258	7254	6975	7197	7379	7460	7283	7115	6867	6657	6725	6690	6978	7314	7832	8095	8149	7631	7069	7173	7946	8159	7595	7340	7637	7751	7345	7239	7702	7191	7330	7438	7161	7436	7138	7251	7183	6845	7024	6796	6965	6911	6931	6655	7065	6931	6794	7147	7086
7648	7365	7178	7009	7081	6807	7012	7067	6986	6932	6820	6891	6948	7238	7831	8008	8048	8076	7598	7229	7432	8045	8222	7341	7271	7582	7690	7323	7491	7764	7049	7383	7709	7269	7524	7447	7211	7228	7043	7186	6880	6910	6774	6878	6830	6882	6842	6774	6942	7271
8113	7665	7212	7086	7260	7220	6965	6835	6617	6694	6816	7017	7160	7504	8158	8177	8386	8043	7454	7135	7461	8242	7846	7341	7207	7830	7540	7075	7375	7486	6961	7452	7561	7338	7765	7130	7308	7345	7174	7066	7023	6976	6933	7005	6884	6922	6878	6948	7191	7193
8550	7866	7559	7129	7080	6986	6942	6853	6786	6665	6706	7036	7207	7730	8306	8310	8167	7688	7291	7223	7643	8100	7925	7274	7389	7758	7220	6797	7512	7349	7043	7264	7330	7244	7649	7080	7579	7318	7168	7219	6869	7102	7208	6759	7104	6860	7178	7143	7137	7114
8482	8081	7819	7545	7385	7015	6876	6765	6676	6822	6957	7313	7812	8179	8398	8613	8057	7613	7277	7598	7842	7959	7307	7324	7545	7690	7326	7120	7530	7243	6949	7417	7017	7197	7291	7114	7563	7128	7320	6985	7124	7078	7175	7083	7151	7039	7184	7132	7170	7235
8518	8355	8045	7647	7348	7424	7061	7049	6842	6846	7243	7509	7728	8174	7930	7982	7557	7332	7367	7693	7944	7576	7178	7349	7794	7677	7022	7256	7489	7139	7115	7298	6737	7219	7280	7048	7425	6871	7382	6795	7168	7040	7143	6975	7373	7388	7198	7139	7156	7373
8121	8179	8171	7981	7690	7552	7306	7401	7529	7473	7747	7798	7872	8018	7676	7424	7309	7149	7565	7823	7827	7594	7130	7538	7916	7399	7211	7603	7523	6910	6970	6944	7123	7019	6941	7179	7091	6982	7110	6963	7010	7060	7253	7337	7305	7391	7241	7155	7175	7344
7914	7972	7919	7772	7934	7849	7722	7496	7645	7602	7804	8049	7748	7329	7279	6844	7007	7262	7751	7742	7485	7087	7394	7854	7809	7108	7325	7753	7427	7067	7240	6827	6677	6925	6756	7210	6852	7099	7019	6993	7089	7178	7442	7374	7256	7372	7265	7250	7284	7369
7445	7478	7735	7631	7703	7521	7626	7774	7869	7878	7598	7618	7137	6824	6806	6896	6991	7448	7619	7489	7132	7231	7750	7773	7451	6952	7577	7522	7347	7424	7320	6778	7086	7069	6972	7257	6989	7241	7177	7301	7263	7407	7338	7239	7120	7380	7215	7289	7447	7450
7568	7099	7276	7066	7189	7221	7376	7245	7341	7306	7110	7056	6858	6755	6948	7080	7260	7336	7513	7192	6949	7359	7698	7496	7219	7304	7506	7416	7364	7561	7290	7349	7230	6996	7328	7140	7159	7599	7315	7463	7230	7416	7290	7507	7291	7456	7341	7419	7378	7723
8019	7668	7154	7064	6663	6824	7058	7003	7108	6881	7179	6740	6834	6941	7133	7296	7219	7081	6924	7036	7296	7717	7625	7162	7299	7682	7596	7104	7401	7467	7113	7175	7329	7152	7248	7288	7407	7341	7542	7517	7323	7383	7379	7420	7324	7420	7567	7447	7595	7774
8279	7978	7634	7128	6947	7058	7133	7064	7139	7082	7160	7165	7119	7187	7255	6926	7022	6885	6966	7107	7580	7578	7114	7099	7463	7545	7299	7419	7550	7388	7217	7348	7169	7330	7355	7125	7492	7308	7743	7353	7658	7399	7528	7387	7507	7463	7390	7606	7573	7822
7659	7776	7739	7547	7511	7391	7649	7746	7440	7529	7517	7441	7230	7105	6894	6713	6640	6933	7143	7410	7442	7129	7062	7330	7389	7033	7231	7653	7611	7309	7419	7530	7221	7395	7280	7428	7406	7332	7605	7650	7768	7523	7637	7534	7408	7285	7354	7552	7593	8008
7413	7241	7154	7144	7303	7478	7512	7387	7563	7580	7298	7062	6940	6641	6461	6802	6879	7297	7380	7206	6944	6765	7080	7406	7212	7146	7329	7483	7372	7415	7482	7294	7526	7542	7348	7611	7388	7690	7776	7501	7548	7563	7519	7199	7298	7468	7458	7494	7649	7688
7568	7208	6880	6772	6924	7056	7005	7220	6939	6929	6827	6697	6578	6744	6871	7209	7239	7344	7125	7073	6963	7202	7171	7134	7126	7356	7685	7567	7245	7330	7309	7333	7632	7409	7614	7497	7394	7464	7513	7488	7279	7597	7243	7354	7369	7377	7469	7421	7418	7656
7867	7660	7456	7273	7065	7004	7245	7218	7122	7061	6727	6786	6892	7121	7084	7279	7257	7115	6973	7016	7208	7367	6930	6874	7084	7430	7327	7327	7685	7431	7339	7602	7408	7402	7543	7234	7513	7477	7316	7438	7353	7643	7486	7251	7402	7228	7333	7303	7526	7499
7620	7800	7831	7683	7532	7506	7469	7519	7323	7181	7043	7068	6942	6974	7084	6935	6794	7121	7405	7341	7158	6843	6801	7045	7091	7055	7401	7377	7503	7310	7477	7545	7492	7411	7420	7157	7466	7301	7431	7325	7350	7308	7330	7344	7085	7359	7371	7409	7326	7516
7357	7329	7374	7502	7165	7379	7398	7328	7222	7115	6803	6770	6817	6868	6718	6850	7190	7384	7297	7001	6853	6908	6981	7013	6974	7137	7288	7518	7169	7209	7365	7112	7469	7415	7309	7268	7370	7450	7459	7313	7131	7145	7014	7202	7234	7385	7304	7235	7254	7201
7687	7477	7307	7303	7235	7150	7125	6809	6948	6656	6691	6734	6765	7058	7173	7227	7229	7312	6949	6868	7023	7009	6928	7008	6996	7179	7149	7089	7178	7444	7188	7233	7077	7234	7282	7136	7152	7455	7231	7240	7227	7244	7270	7214	7353	7118	7215	7172	7210	7137
7728	7586	7683	7503	7412	7266	7213	7225	7055	6980	7051	7202	7338	7237	7072	7097	7050	6862	6974	7087	7011	6929	6820	6965	6906	6950	6960	7060	7144	6954	7009	7293	7274	7025	7253	7092	7331	7249	7408	7231	7298	7178	7107	6925	7054	7134	7174	7093	7072	7267
7300	7484	7468	7591	7106	7411	7183	7163	7237	7122	7126	7106	7254	7061	7248	6981	7063	7192	6811	6940	7011	6908	6928	6825	6763	6914	6823	6956	7019	6851	6949	6883	6755	6864	6965	7022	7053	7233	7039	7300	7087	7151	7007	7280	7160	7297	7034	7022	6933	7048
7623	7467	7522	7207	7054	7037	6979	7025	6913	6982	6874	7122	7216	7175	7295	7265	7106	7129	7038	6731	7059	7083	6857	6845	6834	6724	6800	6740	6801	6847	6789	6903	6845	6852	6726	6916	6910	7024	6908	7264	7160	7132	7250	7329	7232	7058	7250	6942	6955	7149
7510	7423	7379	7400	7151	7175	7170	6992	7289	7423	7173	7313	7431	7314	7277	7214	7218	7184	7061	7120	7052	6844	6875	6768	6763	6590	6607	6700	6689	6576	6618	6804	6737	6928	6889	6937	6998	7059	6975	7130	7067	7035	7083	7038	7262	7298	7074	7100	6988	7249
7300	7218	7083	7021	7068	7134	7178	7024	7242	7285	7098	7413	7355	7189	7223	7181	7151	7193	7151	6866	7062	7159	6982	6813	6692	6604	6625	6574	6698	6536	6604	6459	6684	6804	6623	6786	6905	6969	6891	7063	7081	7061	7287	7261	7298	7095	7090	7063	7193	7149
7187	7337	7179	7094	6942	7070	6971	7215	7152	7087	7112	7207	7474	7272	7140	6942	7099	7093	7024	6960	7045	6904	6969	6805	6726	6622	6536	6361	6522	6543	6477	6589	6681	6816	6848	6728	6809	6913	6761	7047	6892	6976	6994	6989	7011	7077	7155	6943	7045	7105
7178	7175	7026	7137	6739	6782	7145	7244	7260	7107	7358	7217	7309	7058	7179	7118	7013	7184	6919	7185	7173	7037	7069	6781	6822	6874	6677	6549	6544	6445	6462	6555	6692	6578	6734	6576	6746	6542	6608	6852	6917	6927	7109	7133	7035	6839	7058	7047	7153	7152
7379	7128	7049	6902	6817	6807	7004	7003	7071	7289	7149	7016	7122	6835	6886	7081	6999	6831	7214	7040	7017	7045	7009	6924	6881	6675	6677	6732	6603	6663	6667	6558	6737	6651	6552	6607	6614	6694	6742	6739	6849	7138	6893	7267	6816	7125	7033	6932	7048	6963
7171	6962	7000	6794	6761	7073	7199	7072	7147	7034	6885	7012	6869	6679	7038	6757	6912	6947	6974	7031	7136	7053	7024	6820	6869	6853	6715	6716	6590	6811	6505	6676	6633	6503	6755	6618	6604	6358	6610	6512	6833	6771	6988	6953	6997	6853	6826	6818	7016	7190
7244	6841	6794	6915	6760	6831	6954	6969	7022	6834	6878	6645	6730	6762	6710	6775	6708	6819	6941	6930	6924	6902	6857	6712	6805	6743	6662	6757	6778	6756	6766	6712	6708	6789	6654	6763	6716	6777	6724	6808	6695	6765	6700	6758	6895	6977	6899	6918	6943	6883
7117	6906	6913	6926	6752	7098	6939	6804	6770	6736	6626	6482	6401	6597	6754	6713	6604	6780	6635	6814	6994	6802	6859	6756	6704	6946	6787	6854	6869	6859	6818	6765	6692	6760	6709	6600	6485	6529	6477	6514	6815	6695	6817	6857	6903	6965	6949	7021	6788	7188
7044	7098	6998	6817	6887	6906	6889	6753	6576	6759	6716	6458	6497	6481	6608	6759	6685	6715	6565	6746	6859	6738	6683	6901	6964	7247	6771	6988	7124	6901	6918	6930	6999	6975	6721	6760	6585	6640	6676	6630	6771	6780	6932	6866	6743	6823	6944	6853	7080	7079
7194	7131	6837	6738	6890	6757	6985	6739	6930	6754	6510	6519	6463	6577	6702	6553	6716	6766	6780	6712	6638	6780	6874	6842	7036	7092	7105	6969	7159	6896	6822	6901	6978	6795	6913	6888	7044	6783	6661	6468	6992	6848	6778	6806	6871	6846	7050	6851	7165	7165
7249	7074	7145	7067	6877	6948	6787	6808	6514	6550	6439	6481	6716	6503	6665	6888	6875	6533	6609	6674	6704	6670	6787	6819	7039	7118	7046	7095	7098	6985	7019	7092	6986	6767	6953	7000	7118	7067	6859	6851	6762	6748	6713	6665	6757	6977	6853	7136	7024	7141
7467	7162	7137	7020	6925	6693	6920	6753	6535	6410	6424	6412	6413	6739	6645	6827	6776	6640	6506	6647	6697	6797	6910	6959	7043	7036	7140	7128	7123	7235	7164	7044	6928	6787	6965	6956	6985	6964	6902	6720	6751	6818	6796	6721	6718	6858	6847	7018	7090	7115
7427	7582	7388	7179	6977	6745	6853	6800	6847	6485	6444	6555	6404	6645	6548	6616	6667	6613	6586	6729	6677	6570	6663	6916	7124	7243	7119	7206	7345	7368	7119	7051	6898	6915	7066	7191	7171	7091	6840	6674	6876	6641	6722	6918	6804	6896	6876	6804	7031	6937
7529	7429	7239	6832	6800	6840	6523	6723	6676	6560	6622	6375	6696	6528	6679	6799	6736	6666	6371	6475	6667	6622	6586	6857	6934	7212	7219	6958	7246	7138	7118	6976	7005	7013	7257	7109	7165	7030	6934	6915	6759	6925	6989	6610	6749	6727	6808	6758	6740	6825
7455	7416	7239	7215	6955	6843	6856	6923	6756	6888	6890	6770	6681	6726	6409	6653	6542	6715	6563	6430	6495	6448	6377	6657	6617	6869	7051	7085	6935	7162	7097	6996	6913	6944	7210	7051	7069	7157	7009	6801	6898	7086	6945	7031	6704	6840	6679	6675	7066	6857
7454	7548	7304	7016	6785	6751	6861	6636	6936	6754	6775	6755	6867	6763	6520	6617	6786	6351	6351	6545	6697	6369	6630	6590	6923	6770	6811	6958	7002	6976	7110	7035	6950	6999	7011	7082	7101	7108	7031	6923	6901	6900	6973	6840	6963	6876	6963	6845	6885	6936
7279	7164	6994	6877	6750	6857	6968	6919	6848	7037	6979	6753	6729	6723	6614	6567	6779	6506	6656	6579	6628	6571	6747	6797	6556	6748	6833	6929	7132	7166	6945	7050	7031	6940	7004	7123	7228	7109	7297	6970	6943	7131	7203	7116	7064	6936	6839	7104	7085	7095
7301	7218	7074	6883	6840	6825	7045	6755	6923	7150	7041	6914	6930	6861	6704	6729	6523	6877	6694	6557	6776	6883	6802	6539	6726	6766	6808	6933	6949	6924	6982	6988	6796	6700	7003	7097	6998	7238	6884	7139	7070	7168	7363	7247	6808	7107	7104	6960	6928	6844
7156	6944	6960	6863	6608	6824	6769	6963	6997	7023	7090	6675	6874	6865	6721	6820	6857	6618	6600	6657	6886	6859	6777	6629	6754	6851	6716	6737	6787	6760	6974	6847	6870	6788	6789	6819	6927	6914	7087	7163	7148	7265	7326	7207	7076	7010	6846	6880	6902	6884
7119	6824	6888	6883	6955	6814	6836	6962	6840	6967	6989	7006	7035	6945	6745	6656	6773	6540	6742	6726	6746	6728	6811	6722	6625	6694	6561	6534	6739	6897	6944	6813	6796	6769	6866	6634	6942	6915	6892	7146	7035	7185	7058	6998	6855	6877	6640	6728	6878	6938
7159	7020	6834	7056	6994	6880	7078	6937	6972	7048	7135	7065	7293	7137	6713	6612	6535	6755	6852	6786	6841	6778	6867	6736	6806	6771	6674	6557	6694	6761	6802	6791	6865	6609	6569	6635	6775	6753	7047	7041	6923	7078	6905	6920	7046	6660	6600	6717	6923	6828
7185	6978	6898	6793	6857	6688	6881	6816	6877	7037	7096	7263	6954	6918	6863	6820	6890	6889	6735	6846	6897	6836	6636	6777	6769	6813	6854	6741	6585	6727	6787	6706	6692	6484	6754	6732	6612	6679	6920	6855	6986	7044	6961	6932	7025	6805	6592	6722	6819	6924
6847	6729	6799	6783	6785	6856	6705	6741	7064	7044	7028	6966	6853	6915	6786	6894	6935	6996	6784	6736	6912	6918	6727	6805	6731	6774	6750	6572	6621	6451	6535	6669	6655	6594	6597	6707	6670	6563	6877	6986	7042	6766	6849	6835	7013	6893	6856	6825	6750	6777
6829	6827	6814	6489	6618	6702	6522	6948	6826	7095	7253	7067	6930	6812	6774	6809	6829	6756	7056	6734	6856	6720	6849	6906	6986	6740	6712	6618	6601	6667	6595	6521	6644	6702	6582	6618	6429	6804	6739	6831	6803	6709	6747	6682	6609	6567	6799	6674	6844	6570
7067	6833	6556	6620	6646	6632	6652	6810	6783	7003	6940	6840	7038	7024	7003	6800	6907	7049	6871	6791	6964	7121	6984	6910	6993	6645	6729	6586	6578	6509	6593	6619	6508	6626	6627	6471	6558	6495	6502	6628	6663	6469	6527	6705	6671	6696	6766	6757	6873	6769
7191	6765	6627	6561	6433	6644	6615	6668	6878	6783	6846	6830	6815	6895	6696	6731	6857	6992	6952	6834	7013	7015	6905	7000	6815	6876	6958	6552	6611	6625	6515	6597	6656	6479	6632	6389	6489	6538	6717	6431	6521	6243	6416	6599	6688	6611	6752	6657	6684	6695
6997	6797	6569	6740	6491	6570	6609	6758	6945	6708	6673	6736	6818	6970	6740	6884	6731	6920	6918	7078	6872	7067	6895	6813	6997	6997	6834	6785	6681	6620	6698	6721	6819	6612	6527	6405	6571	6387	6655	6703	6475	6487	6529	6673	6770	6584	6663	6591	6521	6583
7041	6638	6667	6586	6495	6515	6807	6744	6757	6742	6720	6743	6823	6762	6752	6731	6864	6964	6763	6897	7077	6998	6925	6825	6717	6803	6724	6729	6757	6499	6572	6597	6775	6829	6565	6552	6460	6544	6703	6636	6589	6632	6478	6721	6822	6607	6578	6681	6607	6339
6787	6607	6617	6536	6579	6666	6844	6698	6681	6627	6682	6663	6845	6613	6814	6800	6757	6704	6766	6824	6913	6833	6893	6629	6781	6708	6601	6804	6510	6588	6617	6684	6590	6702	6546	6457	6308	6458	6367	6390	6234	6296	6553	6590	6753	6626	6452	6439	6367	6496
6668	6721	6534	6629	6629	6693	6786	6643	6728	6655	6696	6798	6704	6870	6775	6889	6803	6834	6800	7014	6875	6717	6823	6708	6547	6424	6431	6685	6460	6540	6590	6653	6682	6628	6496	6411	6379	6249	6370	6165	6123	6120	6271	6618	6756	6735	6664	6673	6560	6703
6840	6716	6789	6466	6690	6607	6588	6918	6721	6800	6864	6631	6729	6948	6842	6762	6630	6638	6785	6923	6851	6765	6714	6666	6409	6412	6546	6452	6381	6681	6485	6553	6502	6590	6561	6191	6303	6182	6305	6445	6316	6339	6178	6163	6692	6773	6584	6623	6540	6620
7161	6899	6679	6485	6634	6598	6742	6578	6602	6791	6416	6682	6731	6806	6738	6736	6627	6850	6915	6871	6782	6628	6331	6487	6372	6411	6517	6409	6563	6724	6532	6519	6568	6737	6621	6373	6210	6077	6219	6482	6630	6433	6177	6234	6485	6649	6711	6615	6581	6525
7013	6896	6757	6580	6586	6660	6631	6560	6671	6578	6767	6669	6540	6691	6768	6754	6764	6954	6946	6830	6771	6608	6513	6367	6464	6467	6426	6385	6592	6582	6425	6425	6509	6429	6483	6435	6178	6004	6075	6430	6529	6437	6320	6090	6645	6635	6447	6726	6643	6585
6960	6974	6750	6754	6903	6640	6504	6593	6678	6506	6625	6654	6760	6764	6709	6702	6617	6783	6657	6946	6688	6822	6514	6461	6412	6415	6593	6603	6491	6531	6506	6483	6478	6397	6465	6577	5972	6090	5973	6179	6305	6138	6236	6418	6446	6590	6550	6614	6784	6594
6933	6976	6931	6811	6810	6490	6602	6585	6466	6574	6589	6605	6706	6830	6707	6815	6629	6699	6848	6790	6732	6513	6646	6510	6651	6773	6763	6751	6615	6707	6593	6656	6622	6521	6680	6468	6381	6213	6314	6298	6340	6385	6439	6642	6681	6366	6581	6652	6709	6552
7165	7076	6868	6686	6599	6258	6519	6337	6505	6800	6548	6773	6787	6837	6879	6785	6840	6847	6830	6736	6546	6654	6628	6801	6692	6793	6906	6845	6558	6646	6816	6934	6709	6742	6746	6615	6608	6261	6438	6464	6485	6583	6605	6656	6566	6625	6912	6713	6686	6764
7172	6694	6822	6449	6438	6298	6503	6327	6426	6513	6447	6679	6748	6656	6878	6972	6815	6558	6616	6530	6676	6595	6712	6779	6757	6852	6796	6702	6813	6624	6832	6829	6564	6697	6620	6565	6545	6561	6559	6728	6687	6722	6718	6779	6647	6757	6907	6929	7022	6975
6883	6668	6627	6496	6558	6275	6450	6417	6399	6713	6573	6685	6920	6985	6931	6855	6892	6748	6600	6563	6580	6450	6738	6858	6726	6879	6764	6563	6632	6658	6589	6637	6625	6520	6395	6542	6423	6439	6684	6644	6885	6699	6557	6703	6821	6750	6984	7004	7198	7182
6842	6914	6702	6584	6488	6634	6412	6406	6455	6545	6569	6478	6821	6907	7029	7026	6960	6796	6545	6703	6616	6665	6708	6719	6754	6755	6716	6653	6682	6523	6566	6594	6733	6569	6483	6587	6623	6583	6542	6522	6581	6468	6582	6570	6586	6954	7096	7024	6937	6857
6894	6933	6786	6671	6618	6693	6546	6650	6627	6640	6642	6693	6780	6941	6995	7053	6982	6797	6716	6488	6601	6678	6827	6879	6691	6705	6805	6609	6702	6743	6655	6556	6653	6535	6515	6678	6654	6573	6658	6617	6585	6537	6536	6583	6549	6736	6934	7054	6932	7014
7014	7110	6839	6792	6630	6816	6718	6806	6800	6652	6874	6786	6902	6820	7075	6818	6784	6851	6652	6731	6671	6606	6595	6665	6725	6702	6768	6802	6535	6721	6590	6374	6333	6458	6468	6790	6651	6702	6550	6770	6760	6415	6672	6648	6580	6593	6631	6861	6868	6871
7108	6867	6848	6659	6708	6772	6794	6802	6953	6746	6928	6642	6672	6655	6874	7023	6695	6713	6622	6496	6590	6555	6375	6570	6443	6575	6512	6646	6662	6510	6527	6389	6378	6386	6539	6659	6636	6806	6623	6681	6394	6586	6559	6639	6601	6611	6561	6747	6829	6891
6905	6999	6720	6606	6786	6805	6816	6915	6792	6883	6692	6713	6610	6605	6683	6888	6894	6660	6607	6484	6431	6526	6614	6456	6476	6547	6684	6507	6547	6376	6612	6468	6206	6536	6300	6540	6624	6742	6728	6476	6418	6330	6539	6493	6475	6518	6612	6519	6658	6865
6838	6708	6737	6743	6705	6845	6705	6999	7053	6913	6738	6889	6721	6514	6748	6709	6655	6645	6616	6492	6475	6506	6644	6407	6480	6605	6601	6608	6584	6532	6467	6528	6350	6375	6455	6555	6626	6729	6642	6307	6455	6253	6436	6560	6448	6607	6585	6696	6769	6559
6915	6801	6695	6522	6698	6619	6957	6948	6904	7054	6789	6702	6676	6728	6727	6545	6765	6766	6483	6371	6565	6598	6664	6618	6594	6585	6596	6432	6479	6333	6364	6229	6432	6467	6634	6588	6635	6582	6627	6428	6500	6471	6496	6634	6741	6652	6570	6666	6550	6561
6736	6809	6754	6741	6749	6695	6749	6885	6903	6837	6874	6840	6740	6805	6823	6504	6743	6704	6623	6655	6380	6638	6659	6635	6499	6556	6502	6785	6466	6450	6419	6265	6283	6497	6554	6673	6660	6497	6620	6498	6515	6470	6626	6616	6891	6832	6782	6647	6608	6389
6826	6874	6748	6798	6821	6773	6982	6827	6979	6906	6813	6785	6890	6761	6937	6686	6621	6672	6704	6679	6726	6663	6825	6721	6785	6563	6715	6845	6610	6537	6495	6638	6578	6520	6633	6589	6606	6599	6703	6627	6601	6583	6584	6644	6831	6728	6907	6602	6501	6415
6669	6732	6829	6782	6921	6799	7047	6906	6845	6865	6828	6977	7086	6855	6814	6745	6660	6739	6834	6824	6900	6758	6736	6696	6914	6812	6847	6850	6549	6738	6756	6511	6680	6393	6597	6802	6492	6513	6655	6600	6656	6605	6570	6754	7095	6898	6724	6706	6748	6738
6745	6694	6844	6674	6887	6869	7096	6839	6845	6869	6927	7034	7040	6882	6547	6722	6697	6988	7033	6884	6971	6812	6795	6847	6728	6841	6879	6911	6752	6741	6720	6830	6746	6745	6485	6502	6660	6714	6668	6561	6479	6740	6701	6854	6935	6974	6919	6785	6787	6895
6767	6750	6771	6910	6811	6881	6961	6803	6958	6864	6873	6992	6779	6758	6695	6581	6748	6732	7069	6939	6860	6865	6622	6758	6710	6658	6859	6676	6879	6680	6717	6573	6718	6576	6648	6861	6614	6733	6692	6635	6691	6635	6627	6781	6819	6885	6891	6955	6668	6927
6777	6660	6791	6652	6874	6776	7108	6711	6958	6769	6513	6695	6735	6660	6581	6680	6653	6978	6863	6837	6670	6583	6629	6592	6815	6511	6694	6665	6682	6590	6640	6496	6552	6614	6668	6626	6641	6696	6583	6491	6485	6694	6578	6656	6832	6895	6886	6864	6860	6808
6813	6810	6878	6739	6794	6808	6988	6896	6895	6594	6663	6580	6717	6425	6643	6721	6716	6864	6966	6790	6724	6638	6720	6701	6885	6938	6808	6753	6801	6544	6641	6671	6432	6667	6472	6507	6601	6684	6590	6600	6630	6503	6673	6536	6556	6751	6659	6773	6817	6856
6736	6577	6765	6805	7026	6828	6882	6926	6984	6776	6562	6625	6419	6474	6519	6666	6698	6611	6651	6769	6615	6716	6508	6679	6858	6670	6958	6888	6648	6532	6659	6760	6487	6543	6487	6580	6476	6318	6502	6656	6602	6516	6569	6558	6469	6405	6586	6763	6721	6653
6803	6679	6653	6855	6819	6804	6758	6888	6746	6892	6634	6492	6540	6381	6318	6405	6434	6627	6669	6781	6611	6576	6689	6666	6766	6677	6904	6772	6780	6671	6716	6693	6654	6498	6717	6438	6531	6649	6375	6647	6501	6518	6564	6295	6335	6453	6533	6604	6611	6834
6927	6672	6486	6552	6519	6777	6953	6877	6911	6783	6595	6530	6457	6274	6233	6402	6388	6629	6620	6552	6678	6665	6826	6623	6917	6640	6904	6884	6929	6687	6775	6860	6636	6491	6601	6554	6564	6549	6451	6517	6447	6625	6486	6459	6387	6429	6388	6598	6631	6662
6712	6642	6759	6607	6610	6755	6810	6827	6755	6852	6767	6631	6711	6390	6225	6332	6548	6613	6555	6603	6612	6617	6650	7011	6774	6835	6842	6932	6868	6758	6805	6878	6741	6621	6778	6545	6489	6297	6439	6566	6642	6492	6673	6633	6509	6476	6555	6508	6539	6571
6855	6825	6605	6626	6701	6645	6705	6735	6935	6764	6821	6813	6504	6602	6449	6474	6688	6769	6544	6663	6540	6550	6688	6718	6830	6860	6900	6859	6929	7020	6897	6930	6749	6778	6754	6726	6354	6561	6533	6553	6622	6502	6466	6455	6474	6403	6510	6350	6765	6646
6550	6546	6506	6631	6544	6639	6700	6638	6931	6866	7006	6818	6525	6476	6346	6500	6596	6637	6614	6508	6557	6604	6705	6690	6815	6910	6850	7086	6963	7137	7224	7089	6877	6914	6870	6731	6451	6392	6522	6609	6728	6526	6425	6482	6595	6518	6511	6531	6651	6776
6671	6401	6436	6424	6534	6532	6624	6749	6920	7055	6834	6810	6572	6674	6464	6601	6750	6691	6552	6571	6770	6842	6536	6512	6690	6777	6794	6855	7165	7162	7033	7122	6998	6741	6709	6779	6625	6531	6656	6759	6757	6566	6471	6674	6480	6787	6742	6848	6745	6650
6357	6449	6432	6510	6664	6476	6687	6662	6869	6972	6936	6739	6552	6597	6544	6713	6591	6708	6569	6686	6862	6980	6784	6497	6745	6979	6828	6942	6920	7032	6998	6975	6886	6591	6750	6708	6899	6645	6649	6648	6464	6425	6562	6910	6881	6861	6901	6933	6881	6895
6673	6542	6553	6491	6336	6577	6660	6776	6792	6869	6835	6577	6692	6662	6672	6728	6703	6679	6661	6599	6658	6781	6624	6420	6766	6880	6809	6823	6927	7097	7129	6964	6919	6712	6588	6717	6832	6672	6770	6777	6546	6390	6602	6721	6712	6925	7007	6988	7062	6679
6490	6550	6511	6501	6441	6534	6716	6882	6787	6921	6871	6725	6606	6642	6741	6904	6902	6713	6739	6724	6615	6421	6646	6717	6816	6811	6879	6770	6801	7001	7036	6807	6725	6614	6603	6700	6754	6753	6755	6841	6425	6437	6460	6658	6674	6853	7080	6955	6837	6974
6586	6522	6550	6520	6454	6516	6702	6769	6879	6705	6874	6680	6733	6691	6603	6713	6998	6885	6821	6696	6692	6622	6666	6720	6839	6564	6779	6614	6710	6806	6993	6785	6756	6496	6464	6530	6684	6489	6673	6667	6525	6403	6215	6508	6768	7055	6906	6918	6898	6864
6485	6608	6589	6443	6675	6667	6801	6864	6881	6877	6710	6679	6606	6654	6601	6631	6738	6740	6668	6727	6721	6669	6697	6835	6512	6601	6640	6564	6769	6847	6736	6546	6425	6424	6430	6396	6323	6498	6546	6601	6418	6276	6365	6453	6779	6774	6781	6746	6774	6823
6825	6704	6712	6717	6716	6701	6987	6864	6779	6786	6876	6647	6566	6537	6517	6532	6699	6879	6868	6848	6669	6843	6781	6570	6502	6557	6490	6725	6716	6657	6776	6528	6409	6174	6203	6187	6169	6378	6381	6377	6424	6264	6531	6471	6604	6533	6629	6646	6577	6649
6775	6653	6841	6769	6704	6915	6928	6805	6992	6774	6865	6762	6593	6691	6732	6585	6768	6910	6783	6799	6863	6645	6692	6683	6575	6574	6705	6573	6543	6759	6513	6383	6342	6191	6090	5983	6133	6198	6334	6356	6212	6270	6343	6608	6469	6678	6693	6324	6554	6569
7011	6825	6703	6590	6835	6698	6738	6833	6772	6886	6641	6697	6683	6557	6478	6592	6566	6589	6604	6617	6786	6766	6678	6712	6440	6658	6707	6615	6604	6566	6634	6467	6190	6146	6169	6085	6262	6337	6278	6260	6148	6256	6346	6396	6375	6612	6514	6557	6424	6402
6883	6828	6767	6669	6647	6700	6772	6821	6729	6914	6689	6706	6541	6512	6549	6589	6610	6516	6603	6675	6793	6770	6799	6683	6544	6462	6568	6676	6658	6506	6518	6390	6268	6045	6072	6018	6128	6252	6454	6172	6161	6008	6158	6453	6447	6403	6563	6542	6610	6513
6800	6724	6795	6826	6540	6775	6740	6850	6714	6704	6461	6640	6679	6588	6498	6577	6620	6555	6600	6825	6854	6794	6809	6850	6566	6503	6602	6539	6511	6667	6628	6441	6110	6175	6097	6051	6077	6168	6280	6088	6227	6189	6195	6288	6563	6331	6346	6519	6427	6436
6822	6706	6693	6651	6659	6585	6764	6676	6631	6480	6594	6605	6661	6649	6562	6659	6701	6762	6736	6771	6923	6839	6791	6819	6671	6531	6597	6613	6621	6620	6586	6444	6180	6386	5954	6278	6095	6338	6262	6153	6229	6123	6224	6324	6424	6386	6538	6388	6393	6179
6630	6494	6548	6520	6447	6560	6650	6533	6562	6557	6533	6569	6649	6549	6602	6639	6607	6781	6613	6875	6802	6883	6908	6682	6864	6609	6716	6588	6771	6569	6473	6356	6097	6155	6359	6264	6174	6204	6198	6175	6145	6122	6425	6399	6453	6386	6418	6265	6288	6361
6727	6413	6334	6265	6481	6598	6559	6580	6656	6614	6477	6574	6364	6477	6486	6584	6709	6504	6756	6761	6896	6836	7020	6723	6560	6602	6538	6669	6552	6655	6481	6363	6124	6010	6137	6048	6136	6175	6132	6118	6120	6303	6237	6428	6435	6444	6348	6341	6230	6228
6734	6688	6221	6266	6451	6407	6551	6635	6511	6474	6617	6450	6539	6437	6569	6611	6869	6804	6848	6976	6854	6914	6835	6812	6675	6529	6638	6582	6627	6556	6447	6348	6159	6051	6019	6196	6410	6154	6141	6366	6132	6152	6297	6450	6441	6469	6380	6210	6175	6089
6751	6547	6394	6513	6492	6472	6556	6494	6633	6750	6671	6630	6419	6667	6775	6751	6794	6881	6987	7164	7169	7016	6821	6789	6744	6562	6731	6659	6733	6798	6584	6311	6232	6112	6232	6153	6186	6221	6081	6231	6176	6140	6374	6430	6467	6302	6368	6362	6150	6151
6719	6669	6549	6351	6481	6508	6618	6611	6706	6543	6618	6804	6848	6808	6911	6712	6843	6871	6968	7208	7043	7142	7088	6900	6920	6755	6679	6637	6789	6634	6689	6385	6305	6253	6367	6262	6282	6387	6253	6276	6343	6377	6268	6338	6403	6460	6336	6325	6107	5995
6896	6566	6613	6385	6513	6502	6692	6844	6617	6762	6620	6803	6653	6665	6810	6958	6921	6912	7059	7221	7178	6902	7025	6865	6707	6870	6833	6629	6643	6738	6437	6449	6327	6205	6345	6384	6360	6315	6543	6161	6257	6366	6247	6360	6407	6474	6448	6215	6295	6096
6831	6767	6611	6415	6338	6429	6679	6741	6673	6560	6785	6583	6838	6691	6663	6901	6868	6870	6942	7227	7189	7139	6719	6485	6741	6687	6630	6541	6545	6640	6347	6375	6203	6422	6375	6360	6453	6231	6342	6344	6295	6276	6293	6362	6407	6295	6441	6422	6146	6131
6887	6916	6846	6588	6479	6632	6764	6874	6866	6741	6676	6552	6544	6650	6670	6697	6865	7000	7140	7223	7226	7210	6856	6765	6471	6596	6605	6703	6644	6454	6408	6353	6279	6591	6489	6597	6454	6441	6380	6555	6406	6349	6370	6394	6438	6338	6663	6398	6240	6146
7109	6949	6906	6697	6631	6703	6657	6605	6708	6723	6660	6604	6731	6642	6754	6577	6532	6839	6973	7021	7082	7203	6919	6849	6541	6610	6683	6706	6596	6530	6464	6461	6385	6419	6424	6676	6567	6468	6598	6400	6487	6550	6600	6506	6474	6588	6447	6370	6452	6314
7228	7026	6863	6883	6774	6746	6802	6636	6755	6627	6599	6556	6458	6567	6717	6449	6516	6628	6898	6847	6940	6871	6787	6848	6826	6604	6650	6526	6499	6517	6493	6379	6422	6316	6556	6713	6824	6696	6502	6607	6336	6540	6486	6531	6342	6492	6377	6411	6475	6414
7383	7084	7054	6929	6875	6835	6727	6739	6437	6463	6367	6691	6459	6557	6422	6469	6481	6668	6751	6733	6477	6709	6648	6314	6528	6607	6544	6397	6586	6220	6416	6319	6363	6377	6525	6558	6679	6750	6562	6411	6429	6358	6430	6331	6346	6387	6284	6322	6387	6417
7216	7036	7078	6965	6806	6806	6762	6695	6423	6562	6596	6437	6249	6485	6111	6491	6456	6584	6467	6545	6722	6447	6390	6381	6470	6459	6495	6493	6428	6517	6261	6233	6370	6399	6506	6612	6555	6472	6658	6536	6285	6212	6242	6258	6354	6429	6243	6363	6046	6384
7280	7311	7186	7037	6812	7110	6820	6740	6691	6446	6336	6308	6351	6426	6422	6506	6219	6404	6546	6560	6389	6579	6317	6064	6312	6378	6466	6335	6326	6510	6201	6175	6340	6390	6473	6779	6548	6421	6409	6517	6395	6342	6182	6415	6368	6213	6185	6086	6129	6264
7278	7052	7238	7035	7068	7012	6737	6664	6574	6576	6323	6406	6257	6250	6287	6196	6259	6211	6350	6518	6464	6435	6313	6205	6411	6320	6308	6429	6279	6214	6321	6240	6240	6400	6472	6560	6549	6358	6469	6336	6258	6218	6266	6267	6299	6035	6106	5962	6147	5991
7295	7329	7312	7077	7022	6984	6555	6691	6655	6493	6520	6411	6449	6236	6349	6167	6084	6126	6274	6424	6313	6400	6146	6327	6525	6426	6413	6356	6351	6338	6406	6361	6125	6297	6462	6413	6360	6414	6182	6251	6293	6473	6191	6170	6120	6019	5925	6038	6021	6258
7441	7400	7241	7072	6903	6968	6862	6645	6561	6515	6697	6471	6405	6240	6384	6232	6115	6167	6165	6184	6104	6076	6265	6587	6512	6755	6478	6389	6288	6493	6464	6432	6540	6643	6396	6329	6464	6443	6364	6165	6208	6323	6144	6018	6100	6076	6039	5985	6117	6123
7489	7362	7097	7001	6767	6768	6749	6585	6474	6532	6528	6464	6356	6264	6236	6203	6090	6209	6292	6332	6131	6090	6067	6455	6602	6785	6350	6510	6411	6461	6455	6487	6541	6605	6523	6600	6467	6508	6438	6243	6205	6132	6167	6106	5939	6045	5974	5931	6192	6180
7362	7206	7128	6997	6829	6626	6641	6688	6522	6382	6337	6360	6207	6150	5941	6061	6169	6042	6318	6198	6152	6043	6102	6148	6565	6559	6426	6614	6525	6467	6590	6577	6510	6332	6795	6511	6645	6456	6494	6376	6287	6403	6327	6213	5875	6164	5902	5905	6173	6115
7297	7107	6993	7034	6672	6545	6664	6444	6402	6330	6328	6291	6186	6185	6020	5921	6051	6184	5801	5975	5971	5940	6192	6287	6434	6593	6551	6696	6501	6477	6636	6665	6788	6672	6788	6595	6689	6481	6512	6365	6306	6267	6462	6306	5910	6031	6032	5920	5967	6193
7056	6960	6833	6705	6565	6389	6631	6477	6504	6317	6352	6110	6132	5942	5938	5937	5952	5829	5887	5833	5906	5870	6115	6102	6265	6263	6576	6674	6757	6531	6594	6652	6798	6880	6718	6633	6591	6442	6526	6553	6212	6365	6410	6454	6231	6108	6066	5934	5878	6087
7009	6885	6776	6671	6449	6508	6547	6568	6541	6499	6231	6203	6151	6106	6009	6129	5956	5941	5989	5897	5876	6051	6084	6093	6215	6304	6394	6440	6597	6383	6465	6533	6747	6760	6699	6969	6655	6485	6446	6385	6354	6462	6446	6464	6236	6204	6164	6013	6163	6058
7081	6872	6771	6566	6544	6348	6245	6282	6321	6485	6400	6270	5994	5948	6097	6107	6004	6071	5957	5907	6066	6072	6175	6190	6241	6332	6425	6349	6478	6477	6408	6520	6611	6762	6627	6797	6622	6477	6354	6224	6254	6314	6317	6493	6452	6307	6050	5997	6047	6038
6801	6559	6657	6605	6274	6547	6397	6379	6300	6385	6248	6248	6215	5981	6045	6018	6087	6020	6103	6124	5970	5955	6168	6208	6157	6346	6519	6419	6395	6519	6369	6594	6527	6833	6558	6743	6561	6244	6176	6205	6326	6485	6560	6558	6465	6205	6012	6112	6089	6098
6675	6428	6398	6485	6319	6281	6307	6203	6232	6387	6289	6309	6361	6206	6134	6039	6119	6053	6212	6200	6258	6061	6134	6381	6299	6424	6513	6309	6139	6255	6201	6256	6344	6659	6524	6348	6429	6282	6268	6318	6310	6309	6564	6613	6498	6385	6143	6024	6041	6164
6514	6448	6402	6165	6297	6298	6320	6147	6260	6419	6297	6387	6404	6332	6374	6294	6313	6266	6337	6297	6334	6362	6270	6352	6467	6365	6399	6475	6261	6043	6301	6300	6454	6454	6618	6580	6407	6231	6157	6232	6303	6440	6465	6757	6512	6334	6247	6285	6234	6267
6518	6229	6252	6371	6170	6150	6257	6219	6215	6279	6390	6369	6450	6462	6437	6755	6559	6541	6375	6376	6400	6518	6611	6575	6551	6616	6485	6280	6325	6277	6298	6343	6454	6465	6525	6441	6160	6153	6032	6263	6157	6468	6477	6654	6514	6280	6361	6342	6222	6360
6656	6425	6446	6376	6125	6070	6354	6495	6368	6284	6384	6290	6437	6507	6557	6748	6616	6584	6508	6526	6734	6568	6677	6534	6574	6603	6480	6446	6238	6566	6232	6191	6331	6461	6367	6200	5994	6015	6052	6173	6192	6538	6620	6452	6343	6294	6278	6218	6362	6348
6911	6560	6475	6413	6235	6191	6343	6298	6190	6481	6411	6393	6476	6633	6454	6590	6753	6781	6524	6573	6483	6636	6721	6710	6661	6618	6478	6427	6439	6307	6229	6207	6450	6373	6325	6187	6149	5920	6097	6188	6330	6457	6290	6582	6397	6176	6222	6137	6405	6526
6791	6565	6509	6417	6307	6172	6366	6453	6263	6527	6577	6522	6551	6589	6788	6680	6780	6871	6594	6500	6544	6675	6625	6693	6680	6521	6438	6492	6230	6301	6100	6181	6313	6288	6161	6149	6081	6083	6146	6173	6313	6388	6444	6322	6330	6382	6296	6018	6178	6341
6980	6547	6554	6534	6622	6474	6434	6391	6508	6575	6689	6612	6622	6681	6753	6782	6678	6887	6652	6562	6598	6749	6914	6725	6476	6576	6404	6274	6184	6287	6206	6207	6194	6313	6213	6239	6338	6179	6139	6198	6251	6269	6261	6391	6190	6383	6260	5952	6285	6169
6991	6699	6644	6904	6657	6648	6612	6542	6448	6411	6705	6551	6697	6766	6818	6807	6501	6878	6827	6768	6746	6737	6686	6734	6520	6533	6327	6261	6032	6190	6150	6368	6393	6409	6298	6210	6222	6250	6236	6035	6295	6486	6326	6083	6133	6074	6120	6108	6142	6146
6724	6686	6625	6744	6667	6393	6580	6430	6434	6359	6404	6416	6562	6718	6628	6489	6615	6799	6809	6947	6619	6533	6591	6465	6496	6226	6297	6397	6339	6095	6357	6266	6436	6346	6305	6434	6369	6272	6268	6348	6431	6320	6431	6237	6086	6251	5978	6253	6253	6195
6946	6731	6508	6593	6561	6611	6572	6532	6448	6476	6510	6590	6522	6655	6572	6516	6500	6432	6720	6500	6614	6548	6296	6210	6202	6276	6181	6118	6211	6037	6186	6193	6183	6336	6338	6395	6402	6427	6275	6334	6436	6505	6208	6198	6088	5953	5891	6396	6278	6349
7121	6732	6640	6606	6482	6844	6642	6617	6575	6423	6337	6365	6434	6402	6512	6436	6391	6329	6471	6583	6639	6360	6204	6245	6056	6175	6087	6088	6021	6006	6011	6099	6312	6394	6474	6497	6417	6284	6299	6383	6443	6332	6171	6127	6095	6053	6012	6111	6185	6413
7051	6571	6711	6768	6658	6736	6569	6593	6698	6676	6550	6668	6301	6244	6361	6440	6333	6374	6465	6442	6346	6282	6152	6045	6233	6080	5962	6035	5972	5961	6007	5873	6196	6304	6548	6403	6363	6331	6310	6297	6324	6210	6217	6188	6075	6057	6023	6124	6176	6380
7071	6837	6829	6816	6660	6691	6496	6634	6726	6599	6435	6621	6323	6372	6315	6255	6478	6440	6391	6361	6204	6059	5923	5986	6050	5984	5950	5957	5965	5897	5943	6147	6153	6369	6555	6341	6312	6160	6146	6302	6297	6232	6250	6162	5986	6123	6109	6163	6273	6422
6853	6948	6739	6964	6683	6636	6879	6695	6647	6468	6634	6421	6324	6090	6123	6169	6306	6408	6463	6177	6097	5877	5889	5937	6055	6036	6005	5991	5907	5841	5997	6049	6073	6360	6389	6190	6255	6308	6361	6145	6271	6280	6175	6092	6002	5992	6136	6154	6425	6220
6811	6837	7002	6963	6819	7015	6782	6760	6580	6378	6410	6455	6399	5995	5997	5996	6125	6380	6336	6126	5976	5953	5998	6222	6028	5971	6028	6063	6012	5891	5801	5944	6054	6301	6068	6281	6219	6252	5961	6115	6008	6052	6036	5892	6002	5933	5927	6186	6276	6504
7027	7011	6928	6956	7023	6916	6753	6573	6609	6352	6282	6229	6155	6105	5969	6057	6186	6150	6173	6059	6136	5935	6009	5861	5983	5949	6181	5757	5943	5788	5883	5699	5988	6141	6234	6198	6212	6075	6059	5964	6045	6023	6052	6235	5908	5927	5805	6133	6327	6298
6811	6721	6816	6872	6920	6963	6944	6528	6432	6579	6276	6124	6022	6041	5915	5908	5936	6053	6129	6146	5997	5809	5773	5850	6051	6187	6149	5996	6011	5930	5909	5903	6119	6088	6216	6185	5932	6151	5958	5910	6032	5885	5885	5887	5970	5893	5869	6105	6127	6526
6914	6877	6856	6859	6891	6660	6852	6739	6650	6487	6373	6118	6020	5952	5809	5876	6071	6024	6243	6073	5935	5709	5879	5738	6047	6072	6026	6107	5895	5999	5933	5907	6097	6171	6111	6098	5985	5952	5947	5939	5690	5825	5938	5807	5919	5849	5931	5980	6242	6411
6912	6863	6813	6829	6788	6684	6527	6598	6676	6598	6221	6297	6169	5976	5940	5836	5823	5891	5990	5988	6153	5925	5847	6009	6116	6086	6110	6010	6102	6022	5885	6030	6117	6082	6116	6106	6037	6040	5850	5880	5898	5861	5822	5798	5840	5653	5883	5906	6111	6250
6868	6652	6705	6667	6603	6416	6741	6532	6623	6574	6449	6177	6040	5897	6121	6027	5957	5927	5960	5949	6002	6103	6033	6067	6094	6230	6147	6196	5987	5847	5935	6041	6008	6019	6172	6116	6078	6095	5885	5768	5889	5753	5851	5822	5882	5877	5902	5997	6044	6255
6910	6763	6926	6636	6549	6565	6424	6651	6494	6567	6361	6211	6000	6015	6046	5931	6173	6025	6207	5981	5934	5942	6169	5996	6119	6154	6072	5924	6053	5900	6026	6145	6119	6247	6036	5889	5931	6059	5969	5869	5678	5695	5901	5833	5822	5746	5830	5890	5977	6006
6929	6825	6711	6613	6553	6449	6534	6480	6397	6474	6538	6259	6267	6164	6084	6011	6083	6133	5956	6113	6245	6231	6083	5928	6127	6243	6271	6104	6064	6203	5953	5970	6244	6000	5949	5993	6171	5961	6057	5714	5895	5960	5749	5894	5713	5920	5733	5768	5765	5872
7006	6713	6785	6482	6532	6590	6668	6450	6372	6287	6405	6469	6229	6379	6183	6267	6222	6157	6010	6086	6042	6203	6165	6246	6222	6310	6206	6206	6282	6295	6153	6031	5956	6177	6021	6182	6211	6076	5966	5926	5997	5957	5940	5689	5781	5845	5671	5849	5902	5997
6890	6707	6798	6704	6278	6316	6222	6417	6213	6302	6327	6393	6413	6217	6257	6223	6068	6163	6234	6043	5911	6161	6371	6302	6154	6226	6159	6087	6249	6206	6177	6030	6028	6158	6215	6240	6204	6174	6201	6027	5982	6155	6045	6056	5927	5911	6010	5783	5860	6023
6961	6634	6672	6511	6391	6378	6440	6416	6237	6146	6304	6367	6447	6405	6220	6092	6049	6199	6100	6125	6101	5940	6164	6219	6225	6228	6214	6244	6252	6178	6229	6079	6021	6067	6168	6198	6334	6234	6102	5963	6065	6051	6050	5904	5896	6088	6005	5996	5946	5991
6845	6679	6469	6576	6291	6318	6282	6384	6128	6185	6298	6317	6358	6362	6323	6032	5977	5942	6279	6136	6269	6204	6156	6344	6203	6244	6370	6193	6330	6222	6197	6080	6037	6125	6312	6351	6215	6228	6112	6160	5947	6032	5925	6013	5872	6097	5931	5960	5962	5962
6862	6568	6421	6345	6149	6288	6266	6372	6338	6276	6257	6320	6356	6313	5929	5993	6042	6084	5897	6154	6155	6146	6010	6198	6127	6256	6129	6161	6384	6147	6301	6233	6260	6166	6417	6259	6251	6183	6242	6105	6007	6127	6112	6014	6117	6184	6094	6118	6137	6063
6654	6478	6351	6167	6348	6203	6272	6264	6045	6112	6199	5983	6139	6013	6139	5923	5799	5845	5860	6067	6041	6270	6057	6194	6304	6287	6439	6368	6443	6268	6297	6280	6241	6264	6324	6501	6362	6341	6188	6001	6160	6120	6087	6174	6314	6258	6257	6396	6374	6238
6787	6342	6264	6181	6483	6102	6171	6184	6006	5968	5965	5781	6087	6074	5844	6008	5820	5816	5918	5787	6088	6137	6122	5899	5973	6085	6305	6258	6201	6169	6243	6210	6260	6315	6147	6181	6306	6286	6089	6293	6149	6188	6440	6529	6496	6434	6483	6358	6388	6464
6659	6442	6099	6190	6110	6206	6139	6051	5939	5959	5986	5884	5937	5802	5927	5741	5783	5567	5901	5842	5970	5990	6095	5950	6063	6141	6348	6157	6281	6450	6229	6121	6173	6098	5980	6144	6211	6334	6165	6184	6344	6273	6220	6316	6577	6402	6496	6593	6514	6337
6641	6312	6392	6019	6106	6017	6251	6039	5953	6008	6110	5958	5857	5851	5859	5855	5741	5812	5752	5835	6089	5952	5976	6010	6193	6343	6301	6300	6222	6281	6306	6238	6120	6054	6021	6001	5903	6216	6092	6070	6092	6312	6433	6252	6558	6598	6484	6486	6414	6280
6310	6214	6241	5987	5930	6206	6102	6132	6111	5840	5818	6022	6037	5862	5939	5924	5880	5920	5868	5973	6049	6080	6051	5932	6146	6253	6412	6180	6228	6093	6169	6231	5987	6016	5925	5844	6154	6065	6188	6106	6262	6150	6246	6388	6487	6608	6666	6593	6432	6436
6323	6167	6016	6067	6163	5960	6124	6110	6132	5995	5736	5882	5983	6054	6020	6098	5957	6040	5850	5979	5926	6052	6044	5934	6053	6204	6073	6306	6126	6056	6111	6021	6021	5900	5919	5872	5850	5986	6140	6122	6334	6173	6341	6498	6578	6590	6648	6466	6422	6384
6369	6234	5984	5990	5925	6018	6024	6020	5910	6008	5778	5914	6104	6010	6016	6068	6252	6162	6116	5975	5908	6138	6039	6058	5966	6001	6154	6133	6038	5981	6023	5825	5921	5936	5764	5905	5930	6191	6115	6246	6395	6229	6443	6274	6407	6379	6453	6471	6460	6448
6542	6231	6216	6019	6055	5957	5919	5860	5932	5942	5874	5928	5891	6021	6084	6266	6210	6305	6080	6122	6062	6099	6293	6004	6071	6066	6133	6023	6134	5908	5842	6008	5821	5875	5919	5829	5870	5945	6268	6268	6272	6216	6126	6381	6244	6309	6434	6393	6339	6347
6524	6315	6350	6116	6033	5968	5916	6021	6017	6099	6146	5814	6046	6116	6141	6177	6322	6172	6206	6099	6136	6223	6250	6147	6154	6007	6146	6132	6111	6080	6111	6017	5960	5800	5940	5978	5983	6237	6156	6173	6213	6185	6231	6272	6423	6398	6204	6289	6226	6192
6679	6500	6546	6350	6053	6110	6090	6124	6122	6302	6049	6118	6033	6089	6093	6088	6455	6383	6267	6102	6080	6373	6095	6273	6178	6216	6159	6318	6127	5983	6114	5923	6016	5896	6003	6101	6223	6272	6376	6329	6109	6073	6119	6274	6292	6266	6220	6023	6219	6205
6748	6536	6444	6433	6088	6180	5957	6140	6095	6412	6245	6153	6020	6203	6080	6261	6397	6375	6211	6106	6232	6324	6280	6361	6385	6251	6283	6327	6373	6050	6188	6014	5968	5990	6018	6203	6249	6305	6313	6203	6222	6200	6316	6107	6145	6077	6096	6149	6212	6277
7039	6645	6652	6492	6085	5988	6146	6159	6268	6152	6349	6057	5947	5889	6056	6057	6195	6252	6111	5943	6070	6117	6402	6404	6535	6402	6232	6178	6300	6208	6199	6180	6140	6190	6163	6161	6324	6201	6295	6433	6195	6452	6252	6201	6112	6157	6298	6143	6307	6511
7013	6923	6794	6507	6240	6353	6213	6342	6324	6331	6296	6044	6108	5911	5872	5989	6100	6088	6091	6179	6217	6248	6471	6555	6513	6400	6295	6410	6533	6219	6204	6290	6391	6268	6391	6338	6513	6354	6520	6408	6320	6314	6249	6109	6214	6093	6113	6276	6249	6618
7244	6988	6683	6756	6500	6310	6292	6335	6225	6315	6251	6221	6074	5839	5970	6088	6010	6187	6147	6254	6128	6144	6556	6534	6586	6607	6360	6332	6400	6386	6557	6548	6662	6494	6447	6275	6494	6537	6438	6465	6432	6240	6208	6085	6242	6188	6098	6320	6326	6470
7054	6976	6894	6765	6601	6296	6361	6313	6360	6205	6316	6049	5973	5999	5957	5877	6074	6099	6012	6236	6022	6084	6408	6618	6472	6346	6428	6373	6368	6393	6460	6613	6432	6527	6590	6413	6507	6493	6552	6586	6438	6484	6218	6105	6101	6180	6160	6368	6482	6572
7224	6853	6840	6690	6318	6303	6289	6346	6383	6337	6108	6261	6047	5845	5751	5809	5936	6078	6148	6127	6249	6121	6431	6624	6670	6520	6426	6423	6432	6424	6385	6453	6536	6595	6330	6374	6380	6409	6564	6588	6574	6331	6168	6143	6197	6127	6306	6350	6441	6670
7080	6791	6890	6574	6313	6410	6347	6488	6357	6366	6071	6168	5997	5952	5857	5946	6119	6093	6156	6100	6359	6149	6427	6498	6649	6369	6324	6307	6459	6535	6353	6642	6456	6459	6446	6400	6274	6448	6490	6585	6479	6410	6121	6108	6168	6216	6375	6643	6533	6815
7028	6895	6671	6475	6223	6219	6282	6147	6316	6278	6355	6168	6248	6026	5936	5974	6136	6251	6431	6449	6282	6368	6484	6485	6520	6423	6466	6404	6429	6326	6506	6505	6619	6668	6368	6411	6264	6525	6584	6760	6551	6285	6188	6172	6209	6382	6539	6563	6773	6768
6830	6718	6706	6373	6319	6386	6307	6273	6264	6302	6282	6311	6393	6083	6115	6142	6306	6520	6520	6646	6303	6425	6618	6644	6576	6620	6268	6217	6255	6447	6536	6593	6452	6500	6472	6369	6447	6497	6612	6573	6512	6417	6379	6331	6340	6391	6469	6539	6644	6750
7039	6788	6719	6425	6362	6548	6466	6456	6281	6360	6360	6264	6388	6110	6361	6279	6326	6467	6567	6465	6406	6352	6332	6510	6396	6278	6410	6302	6179	6388	6409	6285	6389	6403	6271	6326	6302	6673	6596	6473	6485	6273	6285	6208	6294	6292	6628	6643	6454	6698
7057	6768	6896	6556	6360	6320	6379	6292	6279	6116	6194	6476	6193	6187	6252	6179	6488	6498	6562	6611	6535	6369	6193	6229	6478	6391	6186	6292	6143	6185	6317	6333	6332	6393	6388	6392	6422	6559	6671	6645	6525	6475	6300	6169	6296	6300	6463	6477	6520	6506
6872	7121	6774	6694	6474	6404	6342	6377	6234	6274	6159	6219	6312	6236	6218	6130	6295	6523	6508	6587	6394	6476	6364	6492	6537	6491	6440	6238	6203	6265	6173	6398	6289	6325	6304	6593	6516	6532	6744	6574	6600	6466	6381	6360	6338	6587	6409	6374	6446	6383
7036	7019	6820	6631	6574	6487	6190	6322	6220	6219	6176	6228	6122	6128	6117	6135	6389	6453	6516	6539	6487	6330	6564	6594	6539	6638	6412	6525	6407	6376	6466	6498	6437	6563	6406	6847	6754	6666	6623	6663	6495	6515	6463	6443	6519	6708	6513	6534	6513	6492
7143	6838	6902	6890	6655	6372	6300	6217	6306	6160	6098	6176	6142	6192	6104	6086	6204	6385	6484	6500	6426	6414	6639	6569	6535	6620	6485	6513	6495	6518	6444	6460	6681	6761	6822	6851	6878	6756	6649	6651	6813	6589	6736	6876	6696	6646	6836	6611	6532	6619
7124	6976	6998	6869	6692	6431	6257	6169	6162	6176	6119	6030	5997	6096	5940	6074	6354	6423	6348	6484	6448	6451	6501	6748	6714	6449	6571	6617	6664	6553	6445	6587	6793	6925	7021	7009	6932	6961	6735	6820	6763	6872	6967	6926	6858	6934	6830	6731	6721	6529
7125	6925	6957	6804	6680	6442	6252	6212	6256	6145	6085	6154	6168	6150	6018	6056	6171	6351	6376	6343	6501	6318	6460	6462	6635	6833	6691	6477	6617	6573	6501	6660	6772	6710	6854	6850	7030	7024	6901	6841	6937	7083	7125	7157	6897	6996	6831	6722	6742	6772
7183	7208	7087	6780	6725	6650	6353	6231	6241	6125	6159	6292	6260	6194	6063	6052	6093	6249	6332	6347	6379	6461	6588	6501	6669	6596	6602	6534	6587	6467	6581	6614	6673	6687	6790	6788	7042	6794	6796	6795	6911	6970	7113	7115	6878	7177	6980	6767	6728	6687
7312	7016	6938	6621	6563	6362	6259	6258	6210	6223	6433	6229	6307	6313	6270	6128	6060	6289	6237	6298	6465	6537	6428	6519	6520	6493	6462	6654	6551	6472	6555	6553	6756	6866	6640	6614	6900	6716	6852	6671	6613	6875	6938	6920	6975	6923	6982	7052	6873	6772
7228	7066	6827	6828	6572	6412	6156	6244	6360	6312	6468	6506	6314	6224	6258	6109	6093	6141	6347	6361	6452	6652	6412	6410	6332	6262	6324	6373	6338	6531	6412	6510	6557	6616	6705	6500	6557	6788	6695	6549	6743	6919	6864	7069	6929	6977	7044	6840	6888	6814
7035	6728	6857	6544	6527	6282	6273	6319	6420	6431	6380	6460	6286	6406	6363	6243	6332	6253	6301	6379	6472	6424	6391	6331	6078	6103	6270	6405	6395	6385	6274	6455	6455	6517	6453	6605	6568	6486	6574	6595	6680	6714	7038	7029	6857	7037	6983	6912	6810	6964
7047	6911	6790	6586	6377	6273	6289	6128	6328	6386	6355	6368	6443	6366	6154	6326	6557	6483	6386	6294	6419	6334	6335	6340	6173	6193	6325	6412	6388	6438	6256	6356	6510	6588	6524	6564	6437	6692	6677	6605	6574	6708	6906	7002	7106	7128	6965	6869	6833	6845
7146	6841	6835	6643	6457	6417	6303	6373	6488	6340	6457	6280	6428	6367	6366	6403	6550	6532	6424	6352	6411	6300	6332	6082	6118	6268	6457	6452	6573	6566	6651	6327	6501	6550	6651	6667	6647	6683	6682	6572	6753	6774	6849	7125	7001	7158	7109	6833	6940	7103
7023	6941	6788	6651	6706	6536	6539	6574	6553	6427	6453	6446	6448	6380	6465	6550	6507	6591	6495	6436	6448	6363	6332	6480	6328	6368	6368	6521	6681	6754	6720	6475	6578	6629	6713	6692	6610	6761	6731	6815	6795	6893	6945	7028	7237	7194	7169	7069	7007	7164
7315	6997	6917	6812	6656	6717	6940	6601	6530	6796	6599	6389	6443	6342	6531	6540	6599	6673	6419	6366	6569	6351	6438	6315	6310	6357	6497	6560	6811	6840	6771	6628	6594	6685	6556	6619	6594	6560	6841	6868	6619	6926	7127	7163	7180	7230	7266	7204	7109	7268
7543	7086	7087	6964	6722	6768	6912	6828	6708	6628	6640	6404	6410	6421	6400	6615	6724	6563	6439	6378	6485	6501	6501	6339	6364	6627	6455	6779	6727	6864	6773	6734	6586	6573	6477	6645	6519	6600	6486	6430	6567	6885	6940	7216	7257	7131	7234	7342	7152	7255
7596	7426	7338	6897	6994	6966	6958	7039	7023	6834	6802	6736	6540	6302	6618	6576	6551	6363	6342	6364	6463	6557	6251	6509	6497	6498	6653	6705	6635	6739	6707	6790	6451	6511	6565	6606	6537	6522	6581	6646	6410	6839	6855	7125	6975	7210	7212	7305	7230	7340
7721	7545	7475	7119	6989	7154	7112	7211	7145	7065	6976	6729	6497	6477	6569	6704	6524	6473	6533	6377	6318	6584	6386	6496	6417	6697	6663	6692	6673	6593	6670	6684	6618	6522	6591	6529	6634	6546	6686	6637	6748	6681	6742	6835	7059	7072	7172	7260	7115	7153
7583	7509	7419	7125	7032	7170	7283	7231	7262	7148	6970	7016	6920	6661	6501	6664	6574	6511	6537	6451	6430	6609	6582	6550	6631	6740	6693	6809	6640	6559	6691	6701	6700	6633	6492	6538	6746	6652	6656	6524	6829	6958	6774	6860	6990	6904	6940	7022	7088	7102
7587	7414	7377	7236	7081	7288	7301	7449	7351	7267	7146	6922	6951	6934	6922	6768	6551	6641	6571	6599	6659	6709	6524	6773	6690	6739	6796	6708	6536	6737	6695	6675	6561	6564	6612	6494	6485	6566	6820	6786	6823	6782	6833	7111	7150	7035	6885	7069	6964	7180
7613	7486	7235	7294	7293	7204	7206	7453	7342	7431	7253	7130	6964	7117	6828	6845	6742	6581	6694	6713	6861	6866	6870	6822	6768	6804	6953	6964	6748	6731	6837	6875	6602	6637	6712	6647	6708	6647	6727	6767	7051	7020	7008	7106	7028	6845	7025	7189	7223	7455
7597	7233	7404	7347	7538	7337	7387	7291	7547	7458	7319	7135	7173	7190	7047	6991	6774	6747	6738	6964	7010	6821	6686	6903	6970	7015	7033	7193	6981	6793	6979	6950	6570	6625	6641	6873	6947	6818	7008	6929	7059	7039	7022	7080	7001	6943	7196	7281	7403	7450
7475	7324	7414	7391	7295	7373	7461	7341	7265	7236	7284	7212	7217	7115	6980	6936	6805	6872	6979	6845	7084	6907	6957	6941	7089	6946	7275	7145	6959	7043	6842	6839	6761	6808	6819	6780	6989	7050	7016	7006	6935	6872	6933	7137	7277	7118	7170	7183	7497	7585
7501	7404	7455	7508	7509	7280	7628	7337	7156	7230	7211	7147	6975	7018	6800	6905	6938	6936	7105	7077	6879	6857	7048	7171	7177	7265	7233	7066	7108	7091	6986	6831	6784	6747	6961	6894	7024	7067	7039	7061	6997	6828	7035	7186	7159	7289	7386	7245	7507	7815
7658	7423	7538	7617	7413	7353	7290	7107	7115	7107	7018	7005	6956	7066	7065	6950	6937	7037	7125	7047	7036	7278	7166	7207	7299	7157	7217	7167	7189	7069	6955	6797	6864	6995	7037	6876	6951	6938	7004	6915	6758	6954	6994	7109	7269	7276	7389	7554	7737	7756
7582	7476	7579	7591	7441	7365	7104	7287	7105	7185	7088	7132	7004	7033	7124	6961	7218	7124	7192	7253	7336	7331	7121	7176	7149	7134	7091	7098	7190	7028	6909	6999	6799	7012	7003	6916	7135	6919	6771	6927	6898	7050	7175	7210	7229	7439	7451	7641	7701	7909
7653	7599	7493	7453	7152	7193	7080	7192	7101	7221	7132	7166	7161	7159	7428	7223	7581	7351	7452	7308	7214	7231	7281	7198	7065	7093	7261	7116	7014	7225	7104	7002	6918	6998	7183	7222	7390	6954	7008	6766	6902	6814	7149	7249	7349	7336	7358	7713	7702	7808
7672	7364	7414	7205	7084	7048	7035	7027	7036	7191	7278	7265	7183	7071	7389	7374	7525	7387	7283	7303	7276	7444	7333	7199	7076	7129	7192	7157	7070	7282	7108	7310	7063	7195	7092	7190	7143	7231	6978	7006	6754	6998	7016	7144	7333	7341	7433	7478	7427	7657
7498	7583	7350	7363	7168	7142	7075	7153	7283	7412	7348	7379	7198	7243	7416	7552	7545	7755	7349	7356	7419	7533	7566	7218	7418	7076	7305	7267	7192	7230	7360	7332	7306	7264	7317	7298	7299	7278	7091	7160	7050	6851	7221	7315	7409	7302	7372	7443	7433	7579
7577	7237	7327	7029	7205	6962	7215	7345	7333	7368	7357	7279	7232	7312	7265	7655	7489	7443	7432	7498	7405	7464	7528	7365	7516	7312	7375	7307	7391	7240	7499	7401	7632	7455	7416	7490	7452	7250	7355	7290	7311	7154	7232	7417	7448	7451	7412	7348	7520	7563
7436	7229	7259	7139	6968	7054	7240	7258	7214	7333	7287	7247	7458	7456	7500	7397	7523	7404	7261	7555	7512	7382	7431	7371	7404	7335	7411	7348	7494	7489	7449	7518	7516	7675	7499	7394	7581	7269	7319	7276	7238	7412	7226	7448	7337	7526	7464	7649	7480	7656
7369	7037	6956	7050	7008	6920	7082	7226	7101	7177	7330	7211	7170	7187	7264	7349	7232	7251	7235	7319	7410	7414	7247	7078	7490	7252	7342	7361	7586	7824	7578	7590	7662	7525	7570	7548	7513	7383	7136	7138	7271	7303	7300	7345	7451	7405	7552	7519	7729	7862
7339	7228	6947	6953	7058	7039	7021	7031	6989	6869	7222	7028	7274	7374	7142	7448	7208	7145	7313	7421	7239	7396	7273	7229	7305	7359	7220	7477	7475	7666	7477	7555	7844	7713	7523	7622	7466	7310	7289	7242	7406	7285	7584	7385	7123	7339	7642	7497	7722	7716
7332	7198	7034	6971	6754	7075	7025	6971	6741	6989	7043	7307	7162	7303	7229	7282	7209	7219	7119	7266	7383	7248	7280	7171	7160	7215	7302	7223	7442	7597	7516	7721	7657	7586	7441	7448	7408	7247	7285	7322	7303	7457	7224	7259	7249	7411	7434	7571	7679	7695
7287	7093	7195	6973	6969	6775	7097	7045	6999	7007	7175	7266	7291	7357	7260	7260	7168	7145	7254	7124	7212	7058	7183	7140	7183	7075	7159	7416	7338	7335	7313	7339	7325	7340	7391	7280	7076	7252	7155	7143	7473	7292	7164	7433	7185	7359	7455	7501	7725	7609
7336	7234	7401	6987	6986	6762	6843	7046	7117	7117	7176	7171	7332	7242	7073	7283	7176	7256	7159	7088	7090	7139	7320	7160	7236	7288	7103	7387	7440	7273	7339	7245	7347	7328	7158	7215	7070	7083	7124	7333	7102	6982	7404	7233	7328	7278	7574	7641	7491	7587
7598	7355	7269	7065	6960	6971	6867	7083	7118	7028	7035	7191	7222	7168	7257	7352	7392	7134	7075	7191	7248	7060	7189	7204	7056	7129	7123	7201	7224	7312	7158	7314	7132	7158	7148	7259	6915	7001	7143	7171	7335	7332	7160	7175	7254	7245	7304	7632	7617	7359
7696	7652	7288	7147	7036	6922	6732	7078	7144	7200	7121	7079	7223	7228	7304	7323	7057	7120	7181	7095	7250	7149	7118	7123	7000	7247	7229	7046	7093	7255	7197	7174	7034	7240	7176	7245	7116	7129	7233	7071	7312	7288	7374	7124	7260	7350	7447	7293	7847	7720
7577	7504	7349	7172	7082	7080	7022	6950	7006	7117	7029	7054	7290	7043	7235	7031	7175	7188	6994	7162	7087	7298	7266	7132	7056	7137	7287	7183	7028	7146	7171	7049	7183	7246	7241	7085	7314	7216	7336	7360	7126	7480	7425	7399	7262	7296	6997	7333	7572	7481
7760	7502	7364	6987	7140	7023	6994	7174	6977	6917	6952	7062	6824	7028	6957	6931	7013	6999	6913	6807	7131	7296	7200	7099	7133	7071	7252	7024	7118	7216	6951	7145	7091	7370	7258	7036	7296	7376	7238	7421	7371	7440	7343	7376	7083	7295	7248	7449	7452	7494
7844	7428	7280	7258	7199	7055	6955	7163	6924	6863	6826	6771	6877	6899	6937	6858	6900	6961	7004	7142	7239	7192	7169	7037	7116	7154	7030	7064	6915	7189	7119	6998	6964	7235	7300	7149	7105	7230	7052	7130	7200	7330	7301	7243	7260	7250	7417	7470	7421	7467
7540	7562	7466	7300	7388	7001	6952	7037	7009	6834	6744	6801	6542	6731	7015	6809	6692	6907	6906	6968	7079	6930	7034	6929	7037	7034	6872	6998	7003	7110	6854	7031	7074	6964	7157	7328	7174	7224	7237	7159	7300	7273	7266	7003	7198	7074	7387	7483	7527	7311
7657	7811	7658	7292	7079	6921	6968	6937	7220	6939	6965	6810	6927	6761	6958	7034	7222	6935	6951	6878	6973	7015	6938	6976	6867	6814	6782	6899	6937	6885	6966	7219	6976	7032	7317	7044	6992	7157	7178	7019	7252	7206	7472	7057	7164	7297	7371	7475	7358	7517
7648	7763	7631	7297	7127	7051	7028	7016	7056	6990	6718	6858	6895	6973	6960	7219	7071	7047	7106	6990	6961	6761	6890	6764	6739	6830	6781	6964	6914	7028	7028	7006	7080	7040	6861	7013	6971	6952	7135	7139	7168	7201	7205	7130	7317	7347	7265	7297	7598	7414
7853	7795	7588	7278	7179	6998	6813	7092	7237	7111	7074	6882	6962	6827	7005	7169	7141	7024	7068	7089	6935	6761	6895	6610	6607	6743	6732	6683	6844	6962	7038	6879	7007	7095	6900	6839	6849	7022	7256	7081	7109	7098	7108	7196	7270	7328	7207	7399	7397	7358
7700	7834	7663	7368	7123	7162	6938	6968	7017	7141	7006	6974	7081	7039	7052	7164	7076	7155	7081	6863	7028	6742	6863	6730	6916	6972	6842	6792	6808	6979	6880	6966	7079	7162	6873	6979	7148	6718	7142	7046	7097	7223	7153	7198	7229	7276	7336	7475	7416	7295
7884	7745	7490	7635	7225	7181	7104	7157	7138	7221	7064	6961	6974	6903	7027	6965	7122	7045	6965	6838	6840	6730	6847	6846	6875	6785	7029	6743	6898	7091	7111	6973	7092	7240	6970	6985	7101	6908	7143	7101	7091	7379	7222	7258	7249	7233	7408	7444	7512	7576
7694	7748	7497	7469	7311	7385	7306	7448	7396	7466	7258	7382	7122	7184	7262	7080	7052	7021	6947	6867	6790	6906	6928	6801	6979	6957	6948	6751	6918	7075	6938	7235	7397	6982	7109	6932	7146	7094	7195	7330	7273	7284	7357	7251	7165	7291	7386	7343	7514	7504
7634	7487	7526	7682	7430	7422	7356	7419	7278	7431	7345	7365	7186	7213	7242	7137	7054	7122	7184	6923	7014	6961	6903	7102	7011	7018	6896	6901	6923	6931	7053	7299	7166	7396	7076	6983	7090	7041	7169	7344	7272	7263	7344	7399	7239	7479	7191	7440	7503	7549
7715	7492	7731	7480	7296	7290	7365	7524	7436	7470	7456	7525	7215	7184	7130	7267	6967	7232	7058	7061	7020	6898	7038	6933	6964	7146	7025	6882	6837	7208	7116	7193	7270	7278	7058	7051	7199	7124	7195	7421	7238	7456	7444	7344	7274	7351	7500	7550	7393	7499
7406	7402	7400	7297	7300	7255	7444	7300	7443	7510	7239	7336	7173	7119	7171	7166	7167	7091	7105	7179	7066	7148	6963	7338	7175	7129	7188	7167	7057	7122	7266	7187	7516	7071	7234	7006	7119	7073	7346	7496	7410	7405	7213	7381	7325	7548	7416	7486	7528	7675
7388	7139	7237	7509	7255	7225	7159	7232	7313	7335	7140	7207	7123	7135	7172	7237	7354	7057	7200	7224	7205	7149	7042	7426	7341	7256	7211	7234	7259	7068	7232	7454	7410	7291	7193	7410	7224	7196	7448	7386	7310	7365	7160	7447	7355	7513	7535	7883	7705	7610
7301	7015	7346	7220	7393	7037	7203	7255	7150	7066	7233	7030	7145	7114	7200	7306	7095	7210	7159	7183	7194	7239	7343	7348	7445	7478	7402	7368	7246	7256	7352	7590	7406	7443	7353	7220	7386	7538	7557	7451	7555	7352	7171	7319	7474	7569	7762	7690	7807	7732
7381	7194	7165	7150	7068	7248	7086	7160	6927	7036	6885	6962	7007	7101	6906	7097	7163	7230	7267	7268	7189	7191	7210	7433	7479	7204	7444	7413	7313	7363	7334	7587	7500	7525	7546	7570	7491	7583	7614	7578	7290	7464	7531	7503	7519	7586	7804	7691	7941	7610
7269	7423	7259	7078	6951	6933	7073	6920	7079	7180	7057	7120	6990	6971	6961	7074	7139	7016	7222	7244	7366	7423	7347	7441	7486	7283	7446	7516	7300	7355	7480	7654	7384	7441	7499	7444	7451	7497	7568	7507	7457	7435	7325	7534	7474	7614	7728	7654	7692	7404
7266	7046	7014	6987	7161	6993	7133	7015	6909	7053	6884	7058	6989	7102	7034	7065	7023	6999	7121	7296	7271	7417	7148	7178	7363	7261	7259	7230	7158	7237	7398	7396	7599	7367	7456	7181	7203	7369	7377	7371	7296	7120	7300	7296	7319	7474	7728	7406	7719	7425
7267	7063	7057	6991	6786	7021	6882	6906	6999	7014	6966	6978	6852	7052	6939	7064	6950	6922	7132	6908	6991	7133	7021	7171	7209	7143	7119	6987	7147	7111	7197	7209	7393	7232	7101	7112	7328	7054	7067	7358	7245	7142	7326	7216	7506	7432	7459	7426	7473	7184
7370	7267	7052	7007	7136	7009	7183	7088	6939	6844	7003	6796	6962	6978	6787	6710	6964	6897	6891	6977	6845	6771	6938	6788	6948	7070	7054	6800	6828	6972	7126	7174	7391	7126	6957	6899	6982	6975	6932	7000	7187	7166	7282	7363	7422	7392	7181	7346	7216	7232
7496	7390	7499	7323	7186	7234	7009	6833	6851	6997	6966	6802	6857	6800	6808	6702	6807	6891	6708	6800	6771	6722	6846	6825	6899	6999	6980	6911	6931	6928	7090	7007	7146	6827	6821	6929	7048	6960	7008	7047	7156	7040	7308	7280	7152	7388	7223	7165	7089	7240
7857	7524	7596	7406	7405	7316	6864	6797	6814	6846	6622	6669	6762	6745	6633	6575	6621	6589	6577	6748	6646	6591	6740	6934	6707	6800	6905	6799	6853	6971	6953	7064	6998	6954	6986	6936	6808	6928	7030	7078	7103	7178	6966	7255	7183	7060	7251	7124	7186	7060
7755	7620	7625	7661	7465	7399	6983	6951	6799	6868	6685	6638	6815	6870	6573	6496	6550	6425	6701	6552	6564	6850	6796	6686	6775	6837	6953	6960	6917	6995	6986	7117	7076	7115	6892	7052	6864	6975	7028	7061	6996	6954	7153	7169	7315	7072	7104	7154	6908	7028
7746	7680	7679	7651	7566	7459	7072	7069	6747	6789	6758	6823	6639	6804	6518	6344	6566	6677	6553	6692	6807	6698	6933	6863	6960	6948	7150	7056	7045	7144	7096	7080	6977	7032	7028	7011	7172	7137	7028	7048	6974	7153	7266	7231	7354	7247	7170	7161	7133	6935
8009	7826	7739	7668	7235	7455	7082	7032	6897	6818	6878	6820	6820	6769	6569	6657	6502	6684	6663	6618	6840	6723	6984	6917	7154	7107	7161	7146	7208	7162	7204	7169	7092	7269	7268	7338	7180	7108	7114	7121	6942	7128	7191	7298	7315	7275	7210	7093	7233	7079
7886	7851	7723	7557	7374	7388	7198	7119	7069	6931	7003	6930	6985	6833	6832	6762	6667	6788	6693	6996	6770	6973	7060	7211	7258	7081	7305	7374	7145	7234	7128	7114	7203	7280	7396	7460	7321	7147	7176	7032	7142	7142	7303	7225	7458	7477	7257	7210	7327	7064
7739	7671	7641	7508	7293	7272	7239	7156	6963	6910	6973	7120	6708	7076	6939	6977	6901	7127	7008	7047	7196	7207	7342	7083	7228	7283	7393	7369	7207	7349	7020	7279	7282	7313	7366	7489	7410	7371	7326	7329	7221	7264	7395	7488	7596	7564	7407	7319	7072	7120
7789	7648	7456	7453	7314	7348	7242	7111	6975	7132	7090	7051	7113	7192	7198	6877	7027	7044	7174	7092	7130	7270	7232	7297	7454	7380	7229	7437	7387	7244	7239	7206	7434	7285	7525	7553	7523	7440	7308	7505	7329	7332	7468	7505	7572	7573	7549	7306	7090	7126
7556	7555	7383	7480	7448	7260	7238	7123	7204	7165	7165	7162	7254	7132	7047	7175	7188	7282	7186	7449	7402	7530	7369	7444	7342	7424	7321	7672	7268	7289	7245	7198	7355	7395	7311	7450	7539	7421	7477	7455	7503	7544	7418	7507	7555	7640	7305	7335	6978	7227
7604	7426	7545	7403	7501	7566	7492	7329	7374	7044	7144	7208	7330	7232	7064	7076	7125	7357	7278	7281	7521	7399	7472	7214	7350	7322	7476	7441	7435	7236	7303	7361	7541	7421	7405	7441	7416	7556	7528	7382	7419	7202	7345	7503	7463	7418	7312	7091	7100	6989
7629	7689	7542	7562	7420	7491	7407	7540	7269	7397	7252	7370	7395	7352	7277	7046	7063	6860	7072	7225	7469	7316	7455	7266	7476	7470	7679	7420	7449	7243	7243	7458	7462	7374	7413	7401	7369	7522	7309	7468	7261	7266	7236	7383	7267	7167	7112	7019	7009	6992
7767	7659	7540	7561	7439	7552	7545	7299	7305	7442	7287	7419	7225	7284	7093	7073	7072	7047	7128	7197	7423	7368	7219	7176	7200	7406	7375	7364	7370	7334	7364	7157	7186	7151	7372	7245	7201	7426	7244	7281	7368	7155	7127	7057	7163	7098	7062	7037	6844	7046
7970	7656	7611	7665	7400	7343	7325	7236	7301	7126	7213	7287	7435	7148	7224	7066	6953	6783	6978	7261	7000	7278	7249	7147	7310	7199	7208	7240	7040	7194	7183	7073	7132	7095	7040	7193	7204	7081	7120	7147	7052	7004	6842	6849	6948	6918	6875	6811	6859	6941
7956	7762	7904	7632	7433	7286	7396	7120	7140	7055	7163	7092	7122	7131	6942	7178	6990	7092	6880	7033	7125	7132	7170	7009	7062	7049	7032	7148	6958	6862	6936	6948	6900	6892	6975	6941	6990	6987	7141	7029	7070	6648	6708	6663	6844	6993	6832	6815	6760	6651
8501	8056	7736	7734	7430	7322	7242	7025	6947	6918	7021	7074	7036	6942	6794	6804	6758	6954	6954	6899	7132	6900	7091	7209	7044	6982	6881	6967	6880	6870	6823	6817	6778	6781	7035	6862	6921	6959	7101	6895	6849	6690	6686	6783	6686	7019	7039	6914	6697	6699
8440	8033	7859	7502	7534	7343	7101	7216	6913	7053	7026	6905	6801	7031	6749	6851	6806	6829	6817	7025	7079	6990	7126	6967	7003	6816	6840	6733	6797	6838	6956	6929	6875	6673	6839	6730	6619	6986	6844	6801	6825	6598	6640	6554	6646	6947	6903	6710	6692	6444
8411	8108	7841	7816	7592	7397	7304	7075	6905	6919	6869	6893	6895	6802	7049	6885	6973	6821	6964	6890	6863	7007	6965	7070	6877	6866	6970	6811	6832	6930	6988	6819	6882	6745	6803	6874	6825	6761	6770	6844	6623	6909	6676	6598	6598	6817	7014	6649	6791	6577
8277	7916	7622	7876	7617	7495	7404	7256	7006	6986	7165	6973	6957	7034	7114	7042	7010	6812	6877	6937	6807	6847	7035	6973	6833	6883	6850	6773	6852	6906	6850	6903	6857	6980	6743	6743	6610	6722	6722	6854	6738	6684	6615	6772	6863	6843	6815	6798	6524	6722
8321	7913	7649	7527	7483	7428	7410	7184	7140	7314	7267	7288	7132	7135	7148	6968	7209	6963	7068	7020	6984	6973	7047	7191	7058	7020	6892	6855	6807	7067	7095	7113	6893	6876	6842	6747	6689	7035	6944	6830	6906	6632	6623	6731	6943	6810	6881	6799	6810	6855
7845	7530	7322	7372	7472	7195	7330	7267	7167	7269	7432	7355	7320	7294	7308	7048	7062	7209	7088	6987	7159	7184	7161	7281	7366	7238	6970	7025	7076	7116	7047	7166	7284	7077	7006	6921	6891	6916	7061	6980	6952	7007	6862	6861	7084	6920	6772	6968	6948	6895
7643	7463	7202	7351	7169	7132	7130	7131	7262	7270	7288	7541	7270	7403	7495	7362	7476	7336	7330	7398	7349	7287	7350	7551	7470	7356	7167	7038	7143	7016	7133	7262	7086	7344	7012	7037	7090	7311	7067	7068	6952	7031	7091	6829	7005	7070	6934	7214	7151	7177
7252	7205	7164	7160	7104	7109	7064	7183	7097	7342	7486	7532	7685	7540	7543	7495	7660	7678	7633	7670	7547	7405	7602	7382	7227	7299	7215	7170	7125	7019	7111	7246	7350	7380	7412	7291	7321	7159	7281	7318	7167	7028	7089	7132	7105	7208	7248	7141	7127	7084
7207	6968	7091	7128	7023	6994	7054	7149	7083	7301	7280	7298	7477	7490	7483	7597	7737	7601	7709	7873	7590	7461	7434	7293	7372	7382	6994	7155	7245	7040	7183	7234	7284	7393	7300	7488	7178	7505	7092	7181	7250	7034	7217	7187	7005	7175	7134	7182	7214	7250
7012	7095	6968	7086	6989	6914	7102	7325	7293	7135	7039	7282	7252	7425	7586	7472	7810	7683	7767	7732	7346	7357	7213	7143	7165	7264	7237	7222	7038	7274	7048	7243	7321	7462	7344	7385	7234	7206	7151	7173	7166	7091	6921	7132	7133	7081	7019	7453	7176	7252
7140	7176	7126	6915	6847	6802	7161	7180	7205	7052	7202	7202	7253	7232	7134	7436	7652	7537	7566	7483	7223	7213	7238	7060	7221	7052	7208	7386	7173	7220	6959	7163	7260	7271	7199	7246	7233	7106	7114	7000	7122	7039	7112	6894	7113	6977	7118	7082	7109	7221
7243	6953	6982	6753	6818	6891	6879	7169	7115	7189	7046	7064	7146	7137	7272	7225	7391	7271	7456	7259	7103	7091	6879	6856	6777	6920	7168	7099	7127	6990	7069	7106	7042	7135	7086	7002	7157	6873	6775	6929	7032	7020	6899	6917	6753	6950	6995	7102	7153	7353
7124	7168	7062	6939	6827	6815	6825	6981	7099	7056	6967	6870	6902	6995	7098	7018	7041	7050	7220	7096	7129	6887	6791	6915	7048	6966	7013	7204	7019	6923	6830	7016	7019	6896	6970	7016	6919	6858	7007	6847	6922	6801	6883	6965	6930	6979	6916	7069	6989	7060
7315	7193	6900	6885	6979	6892	7010	7101	7154	6780	6814	6785	6970	6815	7042	6981	6820	6885	6973	6954	6802	6776	6579	6773	6951	6612	7098	7109	6959	6662	6691	6864	6770	6822	6876	6710	6638	6757	6574	6783	6808	6890	6806	6748	6754	6803	7068	7053	7032	7080
7416	7029	7086	6922	6870	6892	7084	7027	6846	7082	6921	6896	6836	6853	6721	6855	6825	6870	6884	6977	6793	6663	6413	6515	6757	6893	6891	6958	6875	6634	6675	6818	6896	6775	6729	6821	6749	6748	6794	6780	6718	6704	6870	6633	6790	6869	7011	6977	6968	6926
7414	7368	7172	6973	6654	6944	6994	6787	7019	6908	6635	6767	6693	6860	6765	6747	6902	6817	6782	6833	6758	6807	6595	6663	6804	6806	6877	6833	6964	6898	6911	6816	6872	6898	6882	6981	6658	6715	6827	6790	6673	6649	6728	6752	6792	6821	6961	6850	6874	6888
7346	7267	7172	7041	6861	6646	6569	6706	6657	6813	6778	6524	6654	6856	6798	6799	6661	6828	6870	6895	6766	6639	6608	6632	6700	6819	6879	6891	6927	6966	6962	7029	7118	7004	6991	6967	6882	6796	6756	6675	6565	6584	6543	6689	6744	6759	6890	6900	6894	6894
7254	7046	6971	6884	6734	6631	6686	6529	6565	6554	6673	6627	6773	6658	6915	6819	6729	6841	6950	6950	6935	6935	6852	6839	6780	6815	6930	7001	7003	7098	7182	7069	7005	7113	7176	6908	6822	6694	6812	6847	6855	6620	6682	6632	6778	6870	6816	6925	6863	6764
7169	6990	6808	6890	6710	6489	6494	6492	6762	6680	6650	6562	6528	6693	6607	6637	6707	6799	6998	7017	7053	6946	6848	6877	6759	7016	6983	7152	7054	7137	7268	7246	7216	7172	7066	6998	7085	6965	6955	6959	6846	6751	6765	6761	6629	6692	6816	7029	6840	6732
6965	6746	6771	6732	6612	6536	6569	6539	6377	6655	6731	6740	6712	6631	6626	6474	6737	6823	6856	7041	7174	6912	7020	6926	7081	6998	7021	7199	7259	7398	7325	7140	7253	7144	7124	6763	6937	6986	7187	6988	7092	7152	6967	6697	6706	6807	6792	6813	7057	6916
6774	6517	6632	6559	6625	6522	6523	6433	6321	6532	6485	6503	6624	6465	6522	6449	6560	6574	6895	7147	7016	7190	7145	7033	7047	7045	7146	7216	7127	7271	7199	7329	7251	7332	7070	6993	7117	7075	7189	7156	7304	7244	6926	6694	6721	6938	6793	6853	6857	6851
6555	6282	6477	6433	6430	6604	6187	6336	6304	6334	6309	6408	6397	6352	6296	6402	6505	6495	6872	6916	6854	7065	7051	7104	7048	7300	7042	7278	7187	7266	7293	7265	7115	7123	7194	7067	7019	7160	7263	7184	7186	7117	7080	6976	6872	6874	6840	6926	6901	6768
6435	6239	6191	6386	6131	6004	6436	6103	6112	6225	6263	6249	6353	6512	6377	6415	6555	6626	6717	6772	7013	7223	7202	6980	7083	7009	7233	7151	7220	7130	7246	7172	7133	7183	7206	7199	7121	7234	7311	7220	7252	7262	6952	7133	6950	6954	7019	6960	7121	6896
6478	6236	6153	6214	6230	6093	5997	6057	6131	6233	6186	6161	6248	6310	6385	6418	6517	6696	6696	6685	6827	7077	7097	7030	6912	7184	7019	7109	7175	7129	7016	7166	7205	7263	7288	7197	7265	7133	7223	7103	7223	7058	7177	6959	7048	7041	7079	7026	7159	7133
6446	6124	6019	6004	5965	6038	5947	5997	5927	6014	6257	6158	6348	6307	6323	6749	6473	6595	6622	6662	6699	6794	6842	6825	6958	6915	7005	7173	7117	7153	7279	7125	7173	7282	7258	7184	7086	7143	7271	7004	7187	7123	7085	7115	7297	7221	7110	7352	7273	7278
6127	5946	6002	5979	5866	5972	5907	6009	5985	6165	6256	6383	6455	6459	6507	6686	6714	6806	6701	6971	6715	6858	6864	6952	6952	7049	7063	6904	7095	7117	7049	7278	7291	7329	7337	7293	7294	7171	7036	7039	7116	7160	7113	7064	7208	7258	7120	7331	7071	7249
6308	6145	6026	5988	6200	6095	6076	6027	6062	6036	6260	6320	6441	6431	6637	6736	6658	6678	6737	6852	6891	6925	7024	6953	6858	6983	6934	6972	6785	7188	7346	7171	7389	7418	7482	7401	7252	7281	7240	7098	7194	7043	7045	7218	7248	7152	7061	7334	7368	7359
6307	6116	6180	6093	6163	6046	6315	6281	6147	6256	6394	6408	6426	6750	6631	6870	6763	6790	6798	6910	6861	7030	7147	7159	7072	6837	7038	6824	6907	7130	7136	7247	7274	7333	7509	7440	7515	7368	7260	7285	7262	7127	7164	7174	7176	7138	7212	7336	7252	7336
6285	6049	6110	6171	6171	6207	6091	6421	6292	6315	6355	6553	6439	6372	6640	6833	6741	6889	6912	6857	6965	7068	7127	7031	7029	6921	6937	6845	6958	7076	7196	7451	7123	7448	7579	7458	7629	7403	7190	7215	7110	7269	7206	7174	7244	7226	7089	7266	7283	7559
6258	6013	6134	6071	6340	6139	6046	6303	6275	6346	6278	6275	6299	6472	6536	6802	6880	6801	6937	6852	6770	6982	7011	7133	7154	7079	6948	7085	7109	7125	7056	7338	7459	7510	7566	7356	7463	7422	7196	7173	7159	7289	7235	7409	7307	7267	6930	7104	7190	7297
6258	6003	6178	6049	6110	6172	6393	6350	6262	6238	6216	6300	6514	6630	6706	6720	6701	6769	6807	6928	7021	6935	6905	7067	7099	7037	7090	6986	7147	7122	7229	7170	7384	7388	7456	7404	7304	7288	7033	7135	7040	7186	7280	7060	7174	7190	7130	7025	7127	7235
6207	6088	6351	6357	6240	6108	6370	6422	6257	6366	6381	6516	6421	6567	6747	6634	6553	6804	6612	6955	6716	6799	6900	6927	7028	7079	7141	7148	7058	7184	7196	7124	7144	7138	7220	7241	7226	7269	7034	7050	6978	7021	7195	7208	7233	6958	6943	6924	6915	7037
6150	6195	6329	6375	6305	6323	6383	6366	6381	6525	6513	6507	6398	6470	6584	6508	6605	6844	6728	6705	6776	6658	6926	6820	6961	6966	7051	7206	7191	7290	7116	7003	6915	7084	7082	6881	7122	7087	6900	6847	6919	6986	7022	7187	7033	7084	6813	6867	6821	6826
6686	6472	6579	6326	6239	6228	6346	6453	6515	6563	6288	6412	6281	6351	6627	6689	6772	6883	6682	6827	6748	6713	6815	6843	6900	7106	7035	7199	7167	7218	6991	6996	6953	6996	6834	7119	7151	6952	6972	6680	6725	6820	6975	6953	7095	6889	6835	6955	6711	6792
6531	6504	6519	6467	6231	6120	6467	6473	6618	6702	6390	6212	6375	6318	6772	6735	6702	6818	6703	6784	6629	6761	6735	6849	6814	6910	6842	7009	7124	7089	6926	7013	6809	6882	6920	7073	7010	6970	6763	6674	6700	6848	6682	6797	6940	6875	6869	6712	6810	6790
6544	6624	6558	6350	6269	6060	6468	6445	6599	6589	6509	6353	6465	6416	6614	6659	6637	6832	6940	7131	6958	6887	6905	6787	7103	6904	7122	6921	6949	6996	7059	6939	6943	6944	6782	7087	7026	6799	6696	6786	6656	6653	6699	6906	7035	6762	6839	6852	6766	6783
6655	6610	6564	6238	6321	6380	6596	6480	6548	6678	6663	6553	6543	6741	6876	6818	6904	6903	6988	6944	6890	6924	6972	7018	6990	6957	7064	7093	7047	6907	6984	6866	6889	7068	6930	7129	6901	6773	6791	6857	6726	6679	6845	6776	6846	6843	6807	6774	6668	6762
6535	6506	6537	6353	6345	6405	6438	6625	6677	6469	6470	6561	6460	6614	6723	6749	6880	7013	7165	7040	7045	6948	6997	7071	7006	6940	6998	7222	6819	6995	7066	6957	6937	6944	7037	6832	6759	6763	6727	6783	6735	6683	6719	6723	6837	6649	6820	6972	6840	6819
6610	6591	6389	6317	6171	6325	6381	6473	6745	6739	6649	6678	6535	6498	6575	6498	6559	6760	6841	7092	7084	6958	6945	7013	6911	7081	7033	6931	6890	7002	6917	6959	6796	7021	6972	6863	6982	6862	6760	6733	6932	6619	6813	6794	6851	6870	6912	6830	6823	6710
6500	6564	6466	6356	6213	6369	6386	6539	6557	6585	6553	6553	6544	6346	6546	6712	6846	6741	6728	6916	7030	7086	6922	7173	6978	7126	7075	6862	6768	6764	6877	6705	7020	6925	6701	6954	6992	6870	6791	6938	7031	6863	6923	6844	6815	7119	6704	6879	6677	6818
6628	6669	6649	6409	6274	6289	6607	6582	6741	6821	6584	6496	6558	6546	6669	6746	6797	6844	6797	7030	6895	6899	7022	6940	6754	7031	6764	6905	6635	6667	6641	6776	6890	6965	6772	7037	7030	6740	6846	7111	7040	6874	6913	6846	6925	6901	6839	6774	6938	6787
6812	6685	6741	6624	6391	6314	6580	6582	6855	6812	6639	6573	6585	6439	6418	6515	6524	6598	6628	6793	6806	6739	6763	6737	6717	6925	6754	6832	6647	6473	6737	6698	6933	6717	6849	7025	6885	6972	6962	7021	6959	7082	7010	7057	6916	6881	6961	6792	6729	6774
6918	6680	6668	6585	6309	6368	6702	6664	6836	6784	6811	6775	6582	6754	6599	6685	6701	6615	6614	6832	6829	6773	6639	6787	6825	6882	6733	6727	6688	6658	6619	6727	6968	6866	6725	6739	6783	6929	6888	7063	7147	6931	6889	7103	6893	6924	6988	7027	7075	6770
6787	6809	6689	6489	6547	6414	6706	6885	6937	6942	6845	6792	6593	6615	6636	6944	6718	6673	6636	6782	6769	6798	6688	6410	6522	6576	6801	6704	6728	6705	6744	6740	6840	6798	6927	6732	6788	6848	6975	7150	6813	7085	6953	6942	7100	7109	7010	6924	6893	6835
6806	6826	6675	6719	6662	6577	6702	6701	6887	6899	7121	6911	6873	6746	6764	6873	6764	6642	6607	6578	6713	6765	6682	6848	6968	6897	6916	6754	6787	6830	6750	6468	6657	6719	6764	6772	6828	6970	6872	7019	6954	7008	7014	7032	6917	6969	6812	6922	6982	6886
6912	6935	6991	6898	6673	6546	6632	6765	6975	6955	6857	6963	6748	6799	6932	6912	6819	6834	7021	6563	6960	6789	6956	7023	6981	6965	6874	6824	6764	6684	6629	6738	6760	6794	6543	6849	6997	6953	7008	6979	7040	7016	7063	6876	6901	6871	6822	6883	6839	6861
6985	6982	7076	7026	6856	6752	6730	6820	6852	7046	7132	7115	7013	6984	6782	6889	6853	6794	6763	6891	6998	6856	6909	6730	7075	6854	6953	6871	6974	6672	6864	6910	6715	6912	7015	6882	6888	7016	6959	6956	6933	7082	6908	6914	6820	6793	6927	6681	6841	7079
7315	7139	7131	7193	6896	6784	6932	6987	7035	7135	6945	6848	6868	6931	6988	6868	6931	6757	6969	6874	7158	7152	7136	7016	7091	6867	7105	7064	6981	6971	6803	6731	6732	6775	6889	6869	6769	6818	6863	7008	6813	7070	6907	6921	6873	6919	6704	6802	7068	6943
7372	7193	7121	7071	6998	6984	6810	6715	7009	7008	6990	6908	6832	6741	6642	6598	6565	6721	7055	7007	7031	7084	6841	6899	7046	6932	6995	6896	7045	6864	6709	6865	6944	6903	6878	6751	6683	6736	6590	6863	6821	6757	6873	6942	6950	6813	6852	6647	6853	6913
7649	7337	7273	7194	7072	6965	6934	6960	6844	6633	6694	6728	6780	6976	6749	6774	6725	7047	7063	7163	7136	7262	7082	6993	6926	7041	6997	6993	6998	6932	6847	6773	6683	6904	6884	6873	6754	6749	6657	6840	6912	6709	6694	6710	6842	6881	6859	6766	6700	6875
7596	7577	7236	7257	7334	7063	7116	6817	6905	6837	6767	6886	6605	6369	6502	6353	6439	6377	6622	6617	6699	6807	6987	6806	6803	6904	6847	6854	6984	6796	6854	6658	6712	6774	6713	6680	6559	6804	6661	6759	6833	6863	6703	6771	6680	6728	6782	6934	7011	7024
7669	7441	7463	7540	7266	7342	7221	7141	6905	6609	6646	6692	6679	6910	6837	6748	6921	6880	6868	6719	6943	6865	6914	6832	6913	6718	6669	6608	6870	6758	6754	6743	6591	6704	6621	6583	6483	6615	6759	6794	6904	6962	6810	6782	6724	6860	6869	6975	6939	6957
7500	7319	7463	7335	7247	7304	7005	7186	7236	7225	7077	6919	6683	6385	6354	6303	6452	6453	6462	6420	6476	6482	6626	6571	6756	6865	6714	6579	6874	6785	6801	6627	6738	6696	6633	6533	6838	6833	6780	6850	7021	6855	6685	6952	6846	6864	6662	6803	6853	7068
7599	7287	7245	7437	7371	7052	7229	7133	6996	6779	6777	6870	6900	7075	6898	6748	6976	6839	6749	6786	6897	6821	6857	6685	6635	6534	6631	6668	6697	6764	6536	6575	6901	6520	6636	6715	6834	6780	6955	7147	6692	6986	6810	6858	6954	6873	6929	6808	6874	6993
7319	7244	7147	7232	7133	7014	6908	7073	7001	7124	7121	7105	6743	6519	6261	6260	6511	6451	6252	6217	6429	6342	6497	6595	6675	6682	6669	6678	6582	6669	6829	6841	6598	6765	6882	6627	6711	7023	6963	6810	7169	6972	6855	7024	6867	6813	6812	6940	6973	7076
7482	7381	7161	7382	7039	6906	7137	7301	7394	6963	6830	6577	6817	6921	6809	6700	6918	6917	6715	6710	6865	6673	6794	6707	6505	6428	6629	6812	6784	6835	6720	6904	6854	6668	6639	7001	6922	6814	6945	6999	6653	6991	7112	6899	7121	6867	6766	6897	6770	6975
7477	7484	7392	7013	7024	6775	7127	6949	6975	7163	7142	7039	6950	6833	6366	6344	6339	6350	6447	6327	6419	6324	6707	6972	6893	6865	6642	6657	6419	6822	6861	6859	6617	6711	6743	6732	6747	7054	6923	6835	7089	6814	6850	7117	7034	6944	6772	6712	6779	6913
7874	7499	7378	7360	7087	6998	7008	7048	6971	7295	6884	6898	6858	6782	6796	6561	6662	6737	6749	6856	6615	6658	6718	6450	6402	6760	6651	7055	6692	6778	6574	6879	6777	6815	6663	6918	6914	6710	6824	7041	6817	6909	6966	7065	6961	6960	6900	6770	6829	6786
7873	7627	7604	7336	6950	6976	7245	7123	7156	6923	7091	7280	7117	6873	6888	6638	6757	6704	6542	6625	6682	6848	6793	6982	6693	6701	6421	6380	6866	6919	6935	6822	6791	7119	6901	6894	6792	7068	6802	7039	6939	6738	7025	6811	6713	6943	6867	6736	6667	6657
7796	7819	7517	7368	7398	7362	7024	6856	7010	7309	7272	7265	7027	6896	7062	6724	6637	6814	6708	6806	6567	6580	6486	6672	6747	6860	6898	6866	6699	6514	6673	6926	6890	6740	7008	7099	6641	6939	6848	6633	6818	6904	6481	6842	6730	6813	6809	6672	6597	6769
8019	7506	7619	7460	7390	6855	7012	7196	7287	7251	7067	7125	6900	6900	6883	6776	6681	7004	6764	6778	6734	6687	6734	6637	6505	6680	6802	6753	6859	6984	6645	6715	6893	6659	6945	6937	6937	6630	6851	7103	6972	6679	6778	6461	6786	6836	6806	6877	6683	6712
7751	7842	7681	7302	6888	7282	7208	7288	6918	6930	6853	7014	7238	7178	7127	7208	7191	7062	7197	6971	7009	6951	6947	6832	6748	6709	6699	6633	6643	6856	6824	6948	6755	7023	7078	6958	7166	6988	6660	6802	7186	6614	6884	6690	6592	6768	6801	6707	6979	6712
7968	7796	7245	7558	7472	7144	6964	6725	6788	7273	7421	7141	7200	7120	6853	6952	6820	6729	6712	6797	6825	6996	7017	6987	6897	6867	6703	6732	6679	6578	6549	6830	7171	7006	7043	7021	6942	6889	6924	6850	6800	6837	6568	6713	6555	6693	6924	6961	6676	6821
7787	7331	7905	7458	7034	7000	6980	7293	7238	7145	6872	6509	6602	6559	6503	6426	6607	6472	6533	6335	6291	6432	6480	6562	6513	6714	6741	6865	6849	6716	6746	6668	6738	7033	7061	7143	6793	6880	7038	7038	6831	6949	6795	6609	6701	6935	6971	7104	6950	6975
8014	7992	7663	7014	7022	7191	7484	7007	6677	6471	6489	6775	6749	6670	6864	7080	7104	7310	7185	7426	7215	7121	6746	6629	6487	6475	6443	6705	6712	6712	6875	7050	6789	6825	7049	7052	6922	6659	6987	7003	6959	6876	6926	6831	6623	6754	7011	6992	7097	7055
8158	7792	7330	7218	7646	7427	6978	6565	6723	6910	7198	6946	6844	6917	6704	6756	6726	6832	6863	6861	7040	7358	7291	7253	7080	6915	6734	6556	6688	6557	6664	6727	7048	7012	6868	6872	7173	7102	6854	6914	7102	7129	6894	6985	6877	6800	7076	6994	6796	6976
7946	7341	7623	7696	7169	6787	6778	7020	7075	6955	6855	6506	6442	6152	5962	6000	5945	5962	5975	6042	6014	6131	6391	6613	6915	7053	7098	6995	6934	6897	6794	6697	6700	7047	7183	6804	6967	7187	7119	6929	7043	7094	7130	6894	7048	6895	7031	7031	7032	7026
7673	7859	7894	7222	6752	6820	7173	7296	7093	6680	6404	6330	6440	6086	6216	6457	6516	6624	6724	6761	6738	6716	6429	5928	6157	6578	6944	7202	7184	7102	6866	6998	6892	6813	7336	7309	6930	6882	7065	7274	6933	6937	7122	6852	7121	7010	6967	6974	7155	6967
8004	7973	7152	6732	7177	7393	7039	6745	6610	6778	6707	6640	6622	6557	6593	6631	6877	6980	7263	7547	7673	7717	7488	7204	6762	6522	6284	6641	6934	7131	7301	6831	7034	6827	6811	7253	7429	7008	6815	7059	7158	6900	7082	6904	7002	6951	7003	7029	6966	7036
8211	7329	7000	7384	7600	7112	6592	6562	6719	6850	6658	6653	6453	6627	6475	6467	6454	6346	6578	6896	7108	7279	7685	7753	7748	7604	6942	6641	6743	7012	7124	7038	7233	7329	7022	6710	7195	7385	6770	6880	7169	6887	6925	7155	6875	6851	6976	6778	6896	6981
7667	7040	7654	7530	7002	6649	6798	6745	6826	6646	6913	6882	6822	6676	6552	6270	6195	6326	6196	6236	6240	6362	6546	6785	7378	7742	7841	7431	7054	6908	6863	7018	6940	7146	7296	6822	6833	7242	6906	6597	6949	7086	6763	6804	6856	6631	6774	6861	6692	6870
7204	7567	7772	7139	6661	6960	6996	6772	6786	6883	7332	7449	7146	6862	6240	6002	6106	6147	6261	6497	6395	6389	6180	6157	6364	6819	7591	7705	7517	7329	6976	6785	6708	6683	7134	7160	6728	6776	7079	6784	6668	6837	6893	6830	6730	6664	6332	6660	6618	6854
7381	7977	7377	6769	6813	7030	6932	6883	7035	7328	7458	6964	6706	6046	5865	5900	6019	6150	6558	6758	6794	6887	6795	6534	6199	6320	6572	7055	7794	7701	7151	7020	6790	6407	6856	7330	6963	6432	6723	7198	6587	6738	6983	6622	6694	6841	6605	6598	6659	6740
7982	7607	6677	6787	7049	6969	6894	6960	7396	7168	6852	6057	5832	5809	6303	6400	6629	6924	7032	7058	7161	7321	7155	6985	6786	6581	6377	6497	6742	7376	7405	7111	7002	6604	6634	6984	7192	6528	6523	7048	6670	6384	6736	6924	6585	6766	6820	6409	6789	6521
8111	7070	6737	7029	7213	6853	6834	7139	7045	6579	5831	5870	6416	6978	7612	7872	8090	8043	7982	7810	7561	7441	7472	7408	7441	7388	6899	6570	6626	6813	7418	7385	7129	6836	6833	6554	6971	7047	6430	6734	7116	6583	6595	6734	6548	6533	6855	6209	6595	6341
7832	6718	6905	7460	7034	7055	7214	6957	6479	6034	6218	6902	8014	8564	8939	9217	8768	8706	8326	8060	7903	7851	7765	7373	7424	7632	7386	7202	6715	6653	6977	7407	7383	7108	6888	6372	6681	6972	6488	6413	7015	6702	6506	6669	6631	6609	6708	6442	6388	6573
7229	6843	7553	7566	7146	6945	7059	6591	6179	6301	7383	8311	9311	9467	9230	8609	8267	8014	7716	7749	7775	7694	7924	7627	7313	7574	7377	7389	6853	6560	6504	7022	7411	7167	7012	6568	6323	6824	6793	6401	6813	6915	6488	6605	6701	6489	6501	6487	6221	6676
7059	7196	7889	7767	6985	6782	6752	6234	6550	7370	8493	9578	9511	8985	8084	7322	6729	6255	6311	6353	6660	7135	7352	7369	7392	7335	7285	7381	7158	6947	6626	6905	7013	7287	6945	6766	6273	6667	6860	6335	6551	6805	6418	6533	6672	6630	6395	6557	6221	6549
7306	7708	8191	7453	6838	6706	6508	6498	7040	8409	9025	9263	8453	7299	6148	5315	4861	4695	4690	5031	5376	6066	6709	7102	7488	7379	7157	7083	7231	7043	6453	6538	6888	7215	7241	6832	6557	6656	6935	6630	6507	6726	6632	6562	6537	6655	6341	6522	6302	6593
7345	8146	7958	7208	6851	6573	6354	6787	7745	8827	9298	8284	6852	5609	4596	4052	3833	3705	3770	4116	4430	4949	5829	6608	7252	7345	7246	6955	7106	6997	6704	6418	6440	6911	7045	6893	6674	6655	6693	6730	6316	6854	6707	6556	6589	6836	6382	6598	6186	6512
7497	8227	7824	6994	6539	6623	6698	7255	8408	8920	8244	7252	5566	4209	3783	3657	3743	3836	3713	3970	4230	4313	5146	5822	6728	7350	7600	7116	6866	6892	6777	6234	6219	6768	7035	6951	6532	6588	6883	6755	6363	6564	6721	6448	6661	6465	6386	6600	6509	6596
7773	8239	7630	7035	6839	6952	6983	7741	8456	8422	7330	5874	4547	3719	3689	3844	4284	4402	4540	4220	4155	4022	4451	5265	6268	7094	7441	7029	7004	6801	6763	6251	6220	6534	7042	6897	6763	6781	6839	6928	6441	6541	6761	6481	6650	6605	6562	6446	6656	6418
7966	8294	7744	6877	6881	7003	7390	7787	8049	8042	6603	5337	4109	3746	4004	4557	5135	5274	5278	4772	4321	4104	4138	4867	5779	6848	7399	7263	6729	6610	6790	6449	5939	6570	7117	6927	6810	6852	6913	6953	6632	6359	6712	6467	6727	6591	6661	6514	6684	6415
7720	8197	7607	7068	6988	7099	7562	7955	8142	7554	6192	4992	3942	3797	4221	5110	5640	5946	5934	5403	4819	4317	3968	4363	5369	6813	7520	7517	7086	6749	6736	6315	5959	6513	7246	7009	6668	6917	7101	6912	6605	6528	6654	6514	6638	6556	6612	6620	6610	6467
8072	8184	7677	6915	6981	7361	7674	7967	7886	7362	6117	4922	4115	3894	4544	5351	6112	6289	6383	5775	5077	4299	3916	4304	5242	6602	7783	7688	7181	6665	6796	6637	6205	6418	7195	6930	6714	6926	7057	6808	6721	6712	6699	6498	6774	6775	6564	6518	6506	6481
8011	8107	7613	7147	7004	7332	7607	7741	7856	7299	6130	4943	4131	4199	4562	5448	6054	6218	6398	5631	4975	4348	3858	4159	5233	6653	7718	7791	7180	6856	6703	6514	6375	6441	7230	7065	6385	6839	6990	6744	6699	6705	6781	6431	6657	6769	6700	6596	6603	6428
7964	8308	7612	6962	7026	7505	7386	7727	7531	6989	6029	5056	4079	3889	4284	4979	5541	5808	5622	5270	4643	3959	3654	4030	5320	6803	7918	7765	7172	6583	6644	6501	6342	6837	6962	6712	6330	6784	6886	6769	6874	6752	6901	6729	6521	6636	6453	6512	6526	6657
7581	8016	7646	6817	6759	7418	7690	7465	7756	7138	6416	5342	4384	3993	4161	4534	4880	5126	4981	4682	3910	3699	3783	4388	5732	7365	8171	7842	7158	6520	6472	6200	6219	6675	7302	6701	6162	6796	6930	6557	6645	6615	6729	6513	6703	6693	6545	6611	6585	6585
7506	7651	7605	6763	6583	7020	7436	7449	7625	7319	6700	5918	4757	4077	3938	4053	4181	4236	4272	3812	3579	3508	3885	4919	6382	7750	8184	7867	6963	6393	6395	6251	6166	6919	7192	6485	6264	6869	6647	6474	6936	6769	6809	6639	6726	6650	6570	6628	6583	6497
7381	7552	7524	6788	6218	6650	7392	7314	7419	7492	7029	6298	5549	4735	4057	3898	3731	3719	3645	3388	3459	3777	4643	5891	7373	8312	8204	7574	6565	6286	6239	6099	6371	6929	6979	6055	6206	7120	6480	6531	6868	6677	6711	6503	6840	6660	6638	6688	6429	6825
7276	7278	7562	7005	6222	6530	6899	7387	7342	7500	7191	6987	6348	5413	4867	4278	4032	3826	3795	3767	4041	4780	5949	7073	8388	8495	8151	6887	6212	6117	6124	6193	6502	6882	6506	5873	6576	6975	6502	6583	6643	6415	6633	6500	6895	6626	6673	6540	6730	6549
7462	7077	7457	7285	6550	6365	6839	7307	7404	7493	7285	7212	7093	6673	5965	5510	5012	4753	4684	5108	5614	6589	7494	8398	8867	8492	7323	6306	6032	6030	6082	6271	6731	6822	6159	5875	6909	6745	6132	6765	6570	6563	6701	6573	6719	6486	6821	6388	6599	6548
7320	7073	7089	7418	6963	6404	6699	7072	7484	7508	7465	7192	7361	7431	7090	6868	6742	6446	6390	6847	7495	8306	8939	8968	8549	7502	6263	5955	6157	6360	6289	6543	6953	6616	5718	6181	6898	6371	6047	6785	6495	6591	6698	6663	6660	6562	6680	6542	6725	6486
7175	7123	6959	7252	7049	6483	6345	6774	7251	7473	7544	7321	7365	7565	7941	7859	7801	7997	7906	8418	8732	9342	8949	8297	7300	6469	5700	5722	6405	6594	6753	6930	6816	6048	5824	6657	6758	6009	6449	6771	6313	6584	6406	6701	6430	6565	6603	6599	6512	6474
6976	6981	6877	7016	7267	6900	6476	6543	6986	7533	7563	7315	7323	7400	7651	7928	8078	8256	8427	8654	8380	8303	7754	6802	6016	5539	5578	6464	6898	6912	6657	6738	6448	5848	6144	6828	6507	6000	6742	6655	6313	6741	6442	6755	6457	6821	6609	6684	6621	6664
6833	7070	6972	6954	7175	7167	6964	6422	6614	6883	7355	7294	7218	7101	7268	7444	7440	7734	7605	7468	7298	6812	6056	5451	5436	5671	6318	6951	6964	6656	6686	6654	5968	5908	6740	6988	5932	6411	6684	6365	6620	6720	6570	6604	6539	6664	6369	6906	6721	6873
6773	6684	6999	7052	6925	7175	7290	7041	6501	6477	6807	7157	7108	7223	7302	7157	6899	6767	6590	6384	5929	5803	5498	5635	5986	6558	6990	7154	6625	6701	6553	6323	5991	6496	7129	6500	5842	6584	6592	6074	6675	6494	6712	6564	6568	6572	6552	6867	6612	6789
7207	6803	6872	6911	6859	7105	7642	7299	7062	6408	6356	6472	6720	7033	7308	7276	7214	6728	6501	6018	6013	5858	6193	6464	6762	7077	6946	6698	6636	6520	6365	6099	6382	7067	6718	5767	6264	6717	6173	6282	6604	6645	6660	6375	6713	6546	6994	6773	6818	6749
7024	6975	6807	6599	6611	6782	7201	7331	7669	7073	6428	6173	6219	6465	6783	6982	7055	7014	6795	6484	6605	6501	6860	6925	6997	6840	6611	6453	6421	6380	6420	6554	6995	6885	6074	6215	6724	6614	6276	6663	6757	6726	6685	6567	6714	6546	6847	6528	6933	6628
6701	6957	6903	6618	6654	6608	6664	7202	7525	7882	7227	6643	6340	6283	6412	6554	6668	6686	6759	6853	6720	6768	6701	6663	6661	6524	6412	6229	6357	6330	6540	6848	7014	6095	6174	6857	6729	6089	6504	6669	6595	6835	6722	6830	6464	6793	6638	6928	6815	6712
6549	6510	6945	6864	6724	6808	6711	6739	6612	7045	7422	7431	7468	7095	6697	6693	6732	6785	6614	6832	6649	6641	6525	6450	6550	6464	6569	6330	6512	6773	6944	6645	6259	6332	6812	6806	6325	6429	6751	6617	6839	6911	6804	6694	6639	6968	6521	6945	6612	6711
6866	6295	6531	6886	6889	6967	7066	6915	6556	6242	6494	6814	7293	7499	7686	7347	7278	7248	7294	7031	6946	6840	6627	6634	6725	6506	6370	6503	6876	7158	6953	6322	6296	6877	6870	6507	6166	6629	6583	6454	6750	6805	6976	6602	7130	6722	6842	6732	6819	6709
7141	6809	6484	6566	6695	6573	6904	7061	6832	6520	6224	6087	6233	6589	6847	7003	7093	7064	7043	6767	6633	6512	6584	6385	6288	6625	6926	7052	7029	6706	6408	6428	6946	6991	6446	6240	6687	6917	6445	6528	6714	6846	6618	6803	6787	6548	6977	6604	6866	6661
6901	6906	6600	6447	6445	6632	6867	6619	6928	6903	6882	6618	6367	6168	5946	5985	6120	6055	6228	6225	6058	6095	6405	6476	6768	7030	7124	6864	6673	6365	6738	7110	7107	6473	6205	6824	6951	6599	6505	6713	6708	6784	6858	7074	6707	7012	7047	6766	7001	6879
6809	6509	6878	6810	6662	6442	6476	6610	6403	6593	6892	7168	7359	7141	6875	6650	6508	6509	6517	6596	6561	6755	6932	6875	6860	6737	6536	6397	6614	6964	7073	6898	6412	6429	6977	7056	6735	6568	6868	6858	6824	6735	7145	6641	6816	6934	6871	7146	6878	6989
7188	6524	6457	6760	6769	6544	6598	6537	6256	6299	6199	6388	6854	7043	7092	7152	7128	7093	6906	6995	6713	6724	6461	6424	6308	6252	6615	6600	7070	7096	6777	6439	6807	7182	6979	6831	6659	6858	6770	6659	6760	7012	7042	6841	7142	6756	7011	6812	7036	7048
7025	6924	6773	6743	6481	6578	6609	6369	6445	6563	6352	6279	6239	6378	6324	6365	6174	6278	6376	6300	6152	5942	6267	6372	6588	6662	6846	6859	6794	6630	6721	6958	7214	6977	6760	6755	6926	6895	6597	6864	7294	6978	6898	7220	6679	7198	7018	7066	7204	7042
7180	7186	7027	6852	6714	6642	6638	6390	6478	6626	6599	6508	6595	6457	6329	6394	6385	6240	6504	6506	6478	6354	6643	6612	6684	6574	6509	6487	6469	6899	7351	7081	6925	6600	6973	7239	6795	6631	6767	7017	6929	6923	7411	6957	7127	7231	6903	7211	6969	7364
7511	7038	7007	7129	6962	6830	6496	6426	6481	6475	6595	6489	6519	6551	6473	6663	6655	6652	6981	6762	6627	6460	6440	6553	6392	6588	6761	6632	7054	7042	6926	6763	6899	7057	7354	6917	6957	6916	6956	6714	6893	7295	6879	7130	7425	6885	7420	7048	7054	7338
7722	7221	7025	7070	6873	6873	6797	6587	6359	6249	6371	6454	6270	6372	6418	6275	6378	6635	6711	6746	6577	6545	6454	6318	6489	6764	6605	6553	6773	6669	6736	7107	7292	6893	6805	6961	7071	6909	6582	6985	7156	6860	7078	7295	6963	7332	7099	7081	7192	7109
7428	7400	7374	7160	6786	6617	6845	6743	6800	6606	6529	6389	6225	6404	6178	6221	6361	6469	6504	6541	6517	6464	6353	6300	6465	6520	6366	6548	6637	6986	6870	6925	6838	6674	7034	7110	6828	6707	7078	7060	6837	7044	7338	6956	7324	7173	7153	7202	6963	7357
7513	7311	7217	7153	7184	6838	6682	6582	6512	6551	6524	6514	6515	6555	6626	6418	6190	6580	6688	6800	6678	6745	6647	6589	6535	6563	6701	6515	6673	6648	6709	6756	6823	7021	6907	6876	7096	7069	6908	6692	6891	6973	6926	7390	7205	6941	7198	6970	7252	7050
7440	7345	7195	6958	6762	6933	6802	6861	6758	6486	6222	6361	6186	6228	6382	6449	6384	6380	6705	6489	6753	6651	6343	6473	6458	6486	6620	6659	6804	6532	6877	6762	6775	6719	6773	7059	7039	7104	6738	6940	6840	6707	7163	7051	7188	7333	7052	7402	6914	7157
7360	7119	7178	7148	7073	6838	6827	6847	6903	6857	6793	6851	6596	6560	6247	6190	6184	6416	6500	6432	6358	6547	6675	6868	6829	6807	6860	6663	6611	6808	6646	6828	6959	6856	6984	7007	6886	6949	7129	6717	6841	7074	6904	7075	7220	7030	7368	7252	7152	7252
7502	7230	6993	7177	7177	7020	6882	6758	6761	6566	6614	6592	6764	6735	6710	6663	6739	6701	6701	6858	6820	6801	6807	6735	6489	6547	6592	6657	6715	6713	6671	6692	6790	6848	6853	7070	6817	6972	6977	6880	6890	6634	6854	7101	6936	7161	7067	7050	7097	7085
7372	7346	7261	7230	7127	6863	6953	6833	7079	7039	7052	6771	6542	6331	6353	6321	6305	6319	6199	6359	6404	6336	6448	6776	6672	7164	6812	6889	6529	6706	6667	6660	6921	6876	6729	6893	7010	6956	7041	6918	6871	6737	6785	6640	7124	6955	7099	7159	6943	7209
7441	7154	7264	7345	7263	7025	6913	6940	6704	6784	6849	6831	6858	6833	6833	6906	6800	7041	6911	7150	6844	7153	7106	6974	6845	6737	6690	6755	6941	6868	6799	7002	6846	6995	6821	6912	7040	6975	7095	7046	6923	6874	6747	6955	6843	6975	7107	7108	7320	7024
7266	7330	7376	7388	7019	7014	7101	7064	7061	7213	6931	6958	6674	6531	6427	6407	6442	6621	6553	6411	6413	6473	6681	6851	7011	7169	7008	6968	6707	6567	6812	6960	6841	7149	6868	6976	7027	6917	7049	7042	6919	6642	6881	6769	6939	7089	7243	7133	6954	7203
7372	7380	7427	7228	7250	7164	7048	6904	6974	6860	6905	6848	6934	6961	7009	6942	6979	6855	6946	7068	7044	7146	7026	7121	7029	6785	6705	6742	6903	6940	7057	7009	6957	7029	7141	6992	7055	7060	7112	6970	6857	6671	6828	6871	6859	7086	7158	6981	7073	6872
7327	7590	7498	7446	7161	6877	6997	6850	6916	7022	6987	6891	6833	6912	6863	6692	6724	6753	6700	6920	6875	6952	6978	7108	7178	7203	7201	7165	6757	6794	6822	6909	7162	7228	6964	6869	7090	7102	7049	7014	6909	6759	6882	6803	7035	7078	7144	7118	7113	7165
7398	7428	7605	7345	7167	6917	6910	6622	6888	7036	6918	6819	7087	7068	6931	7110	7037	7017	7182	7227	7239	7335	7384	7375	7211	6946	7106	7018	7105	6907	7139	6924	7012	6988	7211	6988	7066	6976	7105	7039	7146	6967	6837	6896	6894	7003	7157	7281	7232	7112
7617	7446	7278	7282	6896	6997	6908	6761	6677	6963	6847	6849	6737	6870	7051	6842	6981	7066	6933	7180	7319	7235	7266	7432	7433	7181	7459	7259	7255	6979	7259	7267	7205	7076	7022	7103	6951	7112	7266	7318	7051	7036	7050	6848	6833	7014	7097	7264	7359	7211
7241	7150	7427	7335	7330	6872	6705	6602	6836	6713	6812	7021	6963	6998	6898	7000	7166	7271	7175	7207	7228	7315	7503	7236	7552	7142	7306	7266	7248	7353	7319	7281	7216	7105	7230	7394	7095	7185	7263	7285	7158	7179	6889	6987	7089	7016	7188	7183	7268	7183
7241	6951	7102	7095	7081	6764	6858	6680	6708	6699	6487	6909	6805	7008	7102	6892	6998	7048	7169	7241	7164	7451	7373	7506	7345	7307	7149	7174	7199	7177	7332	7319	7228	7287	7215	7277	7327	7190	7164	7041	7226	7215	7090	7020	7179	7145	7156	7312	7303	7390
7157	7121	7113	7218	6882	6919	6704	6565	6730	6606	6662	6750	6831	6859	6926	6989	6941	7071	7214	7434	7413	7387	7492	7335	7275	7358	7303	7115	7025	7276	7267	7218	7194	7350	7225	7194	7140	7206	7145	7373	7420	7195	7182	7201	6977	7225	7383	7137	7360	7283
7216	7059	7158	7022	6814	6616	6605	6742	6721	6632	6512	6535	6650	6761	6688	6673	6768	6815	6903	6988	7120	7243	7219	7229	7270	7240	7178	7055	7178	7026	7397	7314	7378	7123	7093	7293	7091	7292	7179	7290	7034	7062	7090	6995	7109	7083	7261	7292	7207	7195
7456	7219	7113	6848	6873	6792	6595	6525	6545	6698	6566	6568	6661	6709	6891	6694	6847	6805	6931	7035	7120	7299	7323	7065	7079	7175	7158	6935	7003	7232	6970	7154	7205	7210	7229	7281	7407	7265	7177	7195	7162	7129	7207	7015	6982	7024	7049	7239	7134	7294
7187	7024	7325	6940	6930	6743	6532	6643	6784	6525	6436	6672	6638	6772	6751	6636	6621	6638	6880	6844	7040	7100	7127	7350	7060	7030	7048	6875	6792	6910	7079	7135	6933	7002	7196	7175	7261	6995	7083	7056	6890	6904	7025	6998	6810	6899	6890	6888	7011	6857
7508	7278	7058	7054	6798	6908	6716	6700	6594	6496	6397	6429	6617	6619	6678	6567	6785	6694	6731	6748	6860	6897	6950	7002	6910	7016	6903	6826	7023	7082	6904	6889	6950	6962	6897	7006	7085	6991	7040	6791	6791	6888	6988	6858	6925	6877	6799	6898	6834	6869
7478	7325	7127	7079	7015	6955	6701	6552	6711	6504	6438	6354	6490	6456	6662	6686	6650	6894	6856	6893	6834	6869	6899	6988	7062	6839	6720	6794	6716	6674	6745	6790	6960	7024	6907	6972	6920	7084	6982	6881	6713	6869	6847	6707	6543	6743	7000	6713	6812	6962
7511	7495	7188	7115	6905	6887	6837	6742	6655	6539	6391	6380	6445	6390	6421	6484	6531	6645	6786	6729	6856	6841	6882	7021	7017	7048	6851	6746	6555	6643	6690	6615	6565	6807	6750	6856	6700	6692	6768	6746	6708	6598	6832	6649	6494	6546	6978	6950	6693	6805
7527	7364	7365	7201	6958	6907	7037	6781	6733	6401	6491	6406	6469	6377	6427	6425	6799	6766	6554	6521	6734	6640	6686	6749	6887	6706	6821	6711	6524	6227	6310	6555	6600	6688	6588	6523	6667	6746	6585	6748	6661	6439	6672	6582	6609	6624	6761	6956	6627	6798
7616	7490	7485	7332	7041	6991	6848	6890	6713	6643	6435	6549	6638	6462	6548	6800	6655	6713	6462	6715	6572	6757	6684	6704	6797	6715	6702	6568	6471	6326	6413	6410	6353	6472	6504	6479	6505	6595	6563	6557	6638	6257	6370	6362	6521	6623	6500	6618	6520	6483
7714	7383	7370	7146	7098	7247	6954	6940	6685	6521	6295	6586	6404	6772	6566	6622	6810	6874	6601	6639	6586	6607	6815	6645	6700	6671	6332	6539	6437	6284	6368	6449	6370	6393	6294	6426	6574	6306	6613	6495	6464	6308	6386	6346	6465	6495	6579	6639	6579	6534
7674	7616	7413	7355	7130	7108	7208	6950	6733	6699	6599	6484	6146	6571	6517	6634	6716	6729	6725	6690	6602	6652	6505	6639	6594	6625	6544	6664	6495	6389	6455	6554	6540	6493	6352	6290	6439	6511	6504	6388	6400	6351	6700	6447	6363	6506	6572	6632	6658	6661
7609	7666	7559	7461	7047	7305	7126	7035	6593	6817	6628	6536	6423	6462	6697	6751	6806	6721	6546	6592	6877	6735	6516	6547	6469	6424	6403	6447	6340	6538	6449	6485	6423	6335	6508	6499	6426	6587	6527	6579	6499	6546	6547	6450	6335	6518	6757	6789	6815	6704
7532	7339	7398	7455	7255	7169	7065	6902	6614	6512	6790	6553	6713	6743	6771	6812	6796	6694	6778	6762	6980	6970	6857	6729	6683	6545	6490	6593	6651	6503	6580	6567	6444	6502	6593	6448	6501	6457	6674	6648	6758	6519	6289	6735	6617	6675	6592	6866	6824	6775
7355	7231	7265	7209	7179	7066	6821	6936	6827	6792	6759	6687	6792	6794	6749	6996	6776	6788	6838	6853	6936	7040	6988	6780	6673	6648	6617	6686	6716	6787	6799	6663	6666	6518	6580	6593	6450	6702	6752	6853	6830	6620	6605	6469	6614	6788	6821	6860	6969	6761
7406	7298	7066	7090	6862	7107	7101	6851	6637	6471	6528	6622	6744	6910	6806	6942	6945	6994	6788	6789	6961	6850	6940	6946	6812	6816	6692	6719	6740	6752	6869	6696	6618	6717	6647	7001	6883	6859	7032	7077	6773	6899	6818	6655	6569	6702	6758	6679	6836	6784
7109	7175	7231	7103	7018	6935	6821	6798	6678	6734	6729	6655	6762	6768	6948	6873	7128	7054	6977	6763	6829	6959	7020	6800	6827	6717	6736	6744	6893	6674	6901	6845	6794	6723	6861	6807	6832	6829	7106	7104	7068	6877	6982	6573	6680	6702	6748	6890	6880	6894
7135	7038	7036	7027	6757	6695	6877	6720	6697	6544	6747	6697	6854	6768	6872	6944	6921	7022	6891	7089	6952	6929	6957	6928	7031	6971	6991	6665	6908	6895	6804	6806	6716	6727	6930	6889	6993	6925	7137	7139	7067	7071	6910	6873	6808	6870	6693	6840	6716	6886
7192	6965	6989	6828	6833	6532	6666	6520	6577	6446	6584	6667	6597	6652	6880	6862	6950	6939	6935	6855	6985	6990	6859	7019	7096	6912	6751	6809	6953	6813	6993	6964	6748	6796	6969	7125	7135	7172	7217	7098	7091	6992	6870	6678	6629	6685	6910	6707	6871	6671
6947	6778	6840	6837	6853	6661	6686	6556	6357	6192	6344	6604	6754	6736	6751	6822	6544	6918	7004	6845	6837	6885	6922	6901	7046	7047	6992	6889	6847	6998	7003	6846	6774	6733	6762	6947	7055	6950	7073	7015	6965	6935	6680	6791	6866	6570	6843	6805	6795	6672
7072	6968	6924	6848	6820	6641	6491	6477	6390	6276	6176	6552	6468	6503	6660	6670	6922	6883	6705	6852	6926	6836	6636	6729	6926	6964	6730	6574	6813	6726	6922	6846	6739	6689	6756	6893	6866	6883	6849	7080	6961	6805	6754	6677	6849	6828	6758	6945	6596	6470
6930	6891	7077	6885	6872	6620	6615	6523	6372	6419	6354	6344	6372	6632	6554	6631	6835	6856	6728	6760	6731	6701	6731	6657	6853	6764	6626	6545	6535	6725	6508	6797	6585	6549	6688	6768	6776	6974	7002	6817	6703	6620	6701	6499	6540	6749	6537	6554	6554	6596
7197	7011	6915	6819	6575	6858	6757	6707	6414	6237	6383	6294	6323	6517	6547	6734	6737	6836	6515	6480	6470	6476	6524	6547	6681	6597	6633	6401	6405	6659	6561	6493	6637	6617	6580	6597	6752	6833	6813	6590	6469	6587	6557	6566	6532	6591	6492	6381	6421	6207
7150	6840	7050	7055	6750	6935	6844	6646	6386	6422	6365	6119	6276	6674	6683	6721	6750	6591	6763	6361	6304	6473	6471	6501	6568	6417	6501	6411	6249	6237	6336	6524	6552	6696	6414	6432	6376	6639	6534	6297	6265	6406	6619	6504	6347	6472	6251	6453	6041	6255
7082	6887	6905	6859	6832	6912	6842	6756	6765	6636	6331	6492	6438	6558	6727	6741	6778	6591	6532	6468	6240	6428	6502	6500	6450	6423	6221	6218	6240	6115	6193	6277	6530	6311	6457	6268	6427	6239	6274	6254	6229	6161	6329	6228	6234	6468	6345	6000	6101	6089
7237	7018	7046	7046	6957	6754	6875	6846	6798	6659	6542	6518	6607	6779	6725	6778	6735	6568	6421	6292	6345	6280	6558	6510	6309	6208	6405	6104	6046	6065	6258	6227	6394	6505	6402	6352	6282	6117	6105	6214	6160	6090	6394	6186	6293	6328	6292	6202	6077	5964
7073	7013	7004	7044	6946	6919	6928	7097	6764	6738	6730	6699	6708	6724	6892	6883	6730	6611	6640	6504	6366	6380	6533	6583	6388	6286	6265	6056	5994	6152	6072	6333	6317	6441	6445	6459	6265	6283	6156	6126	6137	5970	6242	6216	6103	6199	6220	6132	6124	6202
7109	7060	6951	7041	7034	7081	7193	7128	7012	6837	6894	6926	6960	6788	6879	7026	6863	6593	6622	6615	6429	6627	6585	6626	6344	6384	6285	6203	6312	6287	6307	6412	6462	6620	6709	6397	6169	6243	6223	6208	6165	6170	6200	6281	6179	6221	6117	6247	6221	6209
7185	6970	7067	6863	6768	6876	7145	7181	7009	6973	6876	7068	6911	7051	7054	7037	7015	6754	6687	6751	6544	6614	6552	6532	6601	6406	6224	6112	6299	6289	6243	6415	6615	6487	6385	6415	6331	6350	5972	6071	6265	6300	6403	6347	6387	6293	6173	6156	6198	6240
7056	6940	6952	6838	6793	6778	6989	6849	6967	6925	7018	6985	7066	7123	6929	6936	6664	6707	6674	6851	6662	6717	6771	6813	6546	6336	6347	6370	6376	6554	6558	6627	6374	6436	6484	6493	6317	6214	6222	6033	6208	6353	6375	6320	6312	6332	6263	6416	6540	6475
6896	6752	6901	6933	6706	6972	6822	6834	6889	6853	7017	7001	7095	7097	6999	6816	6862	6668	6932	6843	6726	6858	6550	6895	6463	6537	6487	6560	6612	6650	6609	6593	6711	6533	6602	6496	6355	6212	6114	6169	6256	6252	6396	6330	6340	6381	6411	6574	6697	6446
7062	6840	6704	6820	6575	6765	6793	6831	6812	6878	6975	7023	6837	7126	6964	6917	6870	6673	6876	6825	6834	6961	6809	6640	6478	6513	6527	6639	6769	6554	6822	6752	6614	6521	6519	6463	6452	6215	6087	6386	6171	6208	6412	6333	6418	6423	6341	6369	6571	6461
6882	6665	6871	6787	6859	6820	6709	6811	6759	6917	7057	6822	7022	7167	7139	6930	6819	6763	6680	6724	6639	6737	6793	6656	6494	6464	6578	6426	6618	6730	6650	6671	6616	6552	6370	6365	6301	6413	6272	6315	6262	6006	6405	6338	6513	6520	6356	6387	6370	6330
6874	6757	6767	6765	6639	6621	6686	6634	6764	6827	6679	6996	6913	6817	6803	6845	6910	6743	6627	6808	6806	6551	6627	6497	6541	6490	6551	6635	6657	6451	6700	6630	6489	6405	6320	6247	6313	6338	6138	6111	6054	6328	6313	6361	6314	6478	6352	6491	6486	6541
7269	6785	6836	6756	6814	6750	6640	6747	6679	6872	6855	6687	6789	6860	6925	6988	6755	6728	6533	6744	6474	6581	6601	6542	6454	6396	6566	6639	6485	6627	6478	6660	6479	6397	6333	6274	6214	6177	6191	6110	6068	6021	6390	6493	6609	6485	6520	6345	6341	6465
6991	6896	6856	6958	6751	6591	6767	6759	6584	6768	6904	6926	6576	6853	6897	6831	6825	6643	6577	6537	6419	6570	6524	6421	6429	6440	6395	6607	6870	6725	6462	6495	6453	6345	6308	6103	6069	6066	6187	6074	6134	6204	6207	6173	6408	6635	6406	6353	6232	6173
6943	6834	7043	6937	6987	6699	6867	6782	6673	6709	6921	6967	6937	6904	7046	6914	6733	6632	6567	6524	6598	6500	6441	6370	6594	6376	6365	6680	6534	6515	6514	6403	6336	6174	6148	6147	6027	6168	6341	6210	6163	6008	6331	6241	6280	6397	6410	6134	6293	6244
7069	7134	7160	7028	6921	6831	6857	6831	6757	6762	6847	7032	6949	6825	6768	6772	6755	6659	6520	6554	6728	6529	6497	6502	6532	6395	6511	6609	6544	6552	6515	6379	6282	6164	6183	5998	6002	6167	6079	6331	6080	6289	6204	6206	6334	6356	6412	6486	6458	6224
7106	7019	7057	7184	7061	6938	6841	6848	6716	6825	6831	6793	6741	6863	6954	6805	6893	6461	6603	6535	6676	6506	6479	6566	6388	6480	6392	6444	6554	6721	6508	6537	6560	6387	6206	6111	6238	6227	6060	6186	6301	6214	6061	6396	6308	6362	6279	6524	6380	6400
7131	7007	7120	6917	6864	6926	6735	6769	6879	6756	6652	6583	6656	6737	6852	6826	6592	6464	6629	6335	6609	6487	6651	6689	6650	6693	6390	6645	6495	6536	6552	6537	6554	6462	6274	6143	6137	6233	6177	6129	6281	6067	6240	6381	6272	6310	6451	6315	6466	6533
7043	6999	7005	6895	6917	6833	6924	6769	6749	6630	6583	6662	6794	6728	6890	6742	6553	6332	6554	6463	6484	6747	6692	6558	6597	6505	6432	6520	6412	6309	6491	6455	6377	6279	6320	6239	6152	6315	6277	6222	6215	6507	6439	6586	6343	6347	6474	6486	6391	6492
7031	7043	6955	6867	6893	6917	6997	6788	6912	6660	6770	6733	6513	6636	6638	6518	6484	6442	6378	6566	6426	6555	6680	6691	6623	6583	6378	6477	6454	6431	6619	6566	6229	6366	6345	6268	6261	6315	6314	6358	6342	6396	6439	6453	6563	6388	6503	6460	6190	6423
7239	7260	7111	7256	6911	7036	6879	6757	6926	6732	6787	6626	6610	6460	6533	6496	6518	6437	6380	6447	6521	6449	6486	6601	6656	6519	6543	6408	6571	6538	6415	6387	6409	6389	6298	6370	6493	6433	6519	6353	6397	6368	6499	6447	6533	6548	6453	6368	6484	6226
7195	7020	6988	7126	7085	6982	6821	6967	6863	6704	6651	6593	6614	6695	6487	6458	6416	6524	6319	6408	6624	6423	6526	6621	6708	6728	6522	6555	6496	6427	6384	6446	6300	6278	6391	6526	6421	6475	6459	6405	6499	6386	6482	6475	6353	6375	6329	6287	6300	6232
7177	7133	7018	7006	7165	6977	6945	6893	7010	6668	6724	6679	6612	6699	6580	6432	6530	6511	6376	6386	6308	6248	6431	6477	6496	6462	6372	6496	6337	6340	6093	6243	6355	6409	6421	6380	6361	6544	6494	6637	6565	6464	6482	6462	6288	6012	6200	5989	6043	6273
7207	7200	7202	7188	7094	7160	7032	6857	6944	6718	6695	6709	6751	6749	6617	6489	6445	6459	6437	6267	6281	6341	6470	6562	6438	6214	6260	6226	6296	6254	6235	6151	6217	6237	6366	6323	6378	6400	6706	6664	6452	6577	6402	6281	6271	5967	5956	5982	6136	6162
7075	7158	7216	7306	7091	7105	7169	6974	6664	6829	6808	6895	6698	6815	6615	6613	6472	6476	6381	6469	6294	6414	6430	6462	6289	6386	6264	6427	6406	6162	6276	6217	6218	6143	6334	6260	6366	6368	6508	6620	6331	6365	6541	6196	6338	6052	6003	6098	6242	6263
7097	7146	7339	7103	6909	7066	6877	6981	6915	6834	6911	6735	6855	6878	6406	6276	6551	6463	6506	6542	6523	6463	6483	6504	6461	6372	6446	6338	6342	6413	6251	6192	6242	6213	6450	6360	6614	6353	6466	6457	6612	6537	6287	6324	6133	5906	6065	6094	6242	6330
7218	7193	7127	7209	6969	6894	6859	6771	6793	6677	6669	6731	6676	6759	6753	6574	6451	6388	6316	6514	6422	6534	6472	6690	6403	6423	6563	6700	6257	6301	6201	6400	6329	6462	6498	6591	6408	6458	6467	6471	6580	6510	6323	6313	6015	6047	6096	6079	6180	6562
7265	7135	7047	7082	6931	6791	6679	6767	6631	6622	6630	6697	6714	6664	6587	6584	6345	6512	6543	6412	6532	6465	6635	6686	6553	6460	6534	6377	6514	6418	6581	6382	6303	6302	6355	6503	6718	6665	6611	6388	6592	6490	6423	6243	6192	6212	5967	6031	6410	6418
7390	7116	6926	6893	6819	6762	6826	6603	6790	6528	6495	6534	6651	6643	6671	6496	6338	6292	6471	6513	6698	6691	6586	6736	6663	6692	6603	6558	6536	6433	6555	6477	6398	6433	6578	6474	6685	6759	6624	6667	6498	6375	6414	6228	6272	6150	6290	6271	6294	6431
7384	7085	6826	6735	6650	6663	6732	6522	6539	6673	6490	6279	6452	6328	6460	6315	6494	6452	6451	6554	6533	6627	6582	6604	6606	6630	6593	6504	6681	6686	6599	6465	6496	6594	6597	6754	6751	6602	6786	6688	6640	6538	6415	6299	6365	6225	6503	6550	6499	6592
7179	6946	6738	6564	6702	6679	6707	6602	6411	6637	6282	6370	6333	6316	6319	6271	6380	6607	6636	6810	6599	6656	6643	6542	6526	6476	6668	6697	6701	6774	6668	6691	6500	6559	6619	6620	6671	6598	6632	6571	6719	6557	6522	6351	6451	6347	6402	6455	6536	6732
7255	7206	6931	6566	6522	6768	6755	6678	6687	6455	6240	6311	6326	6111	6137	6292	6379	6523	6534	6668	6508	6514	6583	6555	6535	6452	6743	6676	6657	6673	6676	6556	6591	6516	6760	6556	6679	6524	6503	6733	6693	6790	6489	6390	6486	6309	6412	6512	6451	6856
7354	7079	7042	6862	6717	6522	6714	6650	6661	6491	6408	6294	6356	6387	6313	6572	6509	6591	6529	6534	6633	6463	6349	6413	6217	6600	6614	6698	6619	6589	6778	6797	6665	6628	6399	6465	6504	6254	6397	6657	6654	6625	6757	6602	6519	6456	6472	6607	6674	6704
7440	7198	7079	6751	6733	6786	6576	6820	6769	6614	6637	6591	6443	6498	6374	6419	6459	6551	6729	6606	6713	6526	6487	6469	6393	6415	6583	6639	6652	6581	6469	6573	6426	6436	6416	6563	6544	6583	6503	6469	6492	6689	6665	6449	6523	6572	6652	6733	6834	6670
7123	7096	6938	6855	6782	6696	6807	6754	6762	6872	6681	6632	6618	6343	6746	6513	6778	6729	6752	6770	6765	6604	6570	6336	6396	6315	6537	6783	6887	6552	6565	6457	6572	6561	6630	6551	6711	6677	6509	6356	6525	6555	6726	6706	6575	6514	6648	6748	6780	6932
7001	6865	6838	6775	6916	6670	6560	6624	6544	6506	6671	6489	6653	6534	6589	6808	6855	6678	6724	7085	6608	6509	6489	6371	6456	6425	6538	6703	6891	6743	6605	6724	6441	6692	6593	6555	6584	6669	6581	6464	6551	6722	6806	6468	6571	6713	6721	6674	6830	6577
6940	7123	6804	6716	6683	6536	6576	6639	6546	6622	6719	6750	6406	6783	6714	6747	6864	6886	6842	6967	6748	6477	6493	6473	6535	6584	6550	6811	6829	6860	6759	6561	6616	6623	6772	6760	6754	6640	6529	6625	6759	6625	6765	6776	6824	6816	6815	6830	6862	6772
6921	6655	6656	6766	6625	6669	6538	6575	6704	6702	6629	6886	6623	6811	6744	6841	6767	6972	6987	6790	6744	6577	6405	6530	6612	6602	6632	6820	6706	6683	6695	6755	6655	6526	6525	6641	6599	6701	6710	6485	6739	6807	6737	6895	6872	6981	6849	6774	6833	6815
6815	6669	6633	6537	6498	6453	6594	6561	6586	6647	6619	6714	6573	6658	6768	6628	6688	6784	6639	6767	6699	6520	6536	6616	6594	6484	6675	6701	6871	6738	6709	6586	6518	6631	6860	6775	7028	6654	6688	6617	6741	6740	6828	7028	6778	6792	6735	6868	6827	6890
6807	6618	6709	6606	6642	6702	6659	6636	6495	6788	6756	6593	6702	6663	6746	6674	6622	6612	6549	6602	6564	6354	6644	6512	6583	6480	6599	6645	6799	6640	6753	6872	6653	6799	6828	6885	6922	6748	6879	6773	6727	6702	6793	6749	6815	7109	6863	6924	7023	6967
7000	6984	6959	6677	6742	6611	6595	6575	6565	6631	6536	6526	6501	6403	6552	6654	6607	6650	6606	6514	6557	6639	6595	6585	6632	6593	6691	6602	6622	6572	6548	6689	6752	6888	6834	7055	7019	6944	6668	6925	6839	6713	6667	6965	7032	6936	6857	6966	6951	6868
6902	7060	6933	7143	6704	6719	6581	6667	6475	6611	6600	6571	6456	6652	6516	6639	6607	6368	6543	6552	6651	6549	6519	6548	6615	6685	6761	6523	6580	6566	6655	6826	6886	6807	7093	6959	6851	6901	6766	6921	7008	6788	6889	6788	6902	7019	7011	7005	6898	7087
7011	6968	7159	7217	6991	6884	6844	6761	6741	6811	6643	6694	6855	6544	6484	6508	6553	6446	6421	6453	6558	6459	6698	6551	6542	6753	6615	6459	6560	6690	6524	6549	6750	6874	6891	7022	7036	6926	6968	7042	7143	6840	6889	6877	6987	7084	7163	7263	7209	7031
6824	7139	7141	7001	7192	6810	6908	6773	6680	6741	6711	6748	6813	6580	6537	6645	6534	6307	6368	6543	6532	6423	6503	6687	6622	6672	6533	6431	6618	6505	6621	6583	6633	6703	6934	6898	7036	7056	7057	6947	7017	6937	7078	6948	7175	6930	7149	7065	7130	7256
6979	7020	7123	7027	7057	6973	6911	6889	6765	6772	6608	6798	6740	6653	6672	6504	6441	6438	6355	6543	6715	6581	6582	6717	6932	6794	6762	6822	6714	6722	6673	6758	6734	6801	6910	7021	7186	7054	7175	7138	7107	7098	7094	7100	7361	7121	7256	7335	7311	7323
6969	6855	6848	6827	6850	6742	6824	6664	6807	6577	6784	6608	6860	6743	6491	6577	6665	6463	6753	6588	6552	6885	6833	6930	7037	6940	6865	6983	6812	6813	7071	6954	6975	7003	7146	7257	7365	7278	7278	7273	7173	7182	7318	7369	7351	7159	7315	7141	7384	7220
6769	6935	6828	6764	6799	6727	6821	6631	6628	6589	6517	6463	6720	6634	6632	6658	6668	6563	6664	6741	6614	6906	7056	7144	7247	7172	7008	6939	6792	6959	6984	6906	6807	6968	7208	7235	7253	7283	7101	7298	7205	7116	7254	7250	7253	7471	7326	7280	7395	7323
6888	6835	6885	6762	6692	6499	6666	6422	6374	6541	6530	6563	6606	6587	6579	6648	6764	6524	6706	6760	6791	6593	6904	6917	7038	7027	7183	7038	7100	6894	6992	6940	6968	6942	6937	7244	7377	7371	7254	7184	7140	7054	7063	7196	7409	7529	7321	7375	7345	7172
7025	6813	6854	6930	6728	6532	6359	6589	6316	6259	6295	6301	6486	6398	6556	6602	6620	6697	6542	6598	6611	6738	6705	6991	7114	7086	6883	7047	7114	6843	7005	7056	7002	7133	7062	7182	7348	7405	7099	7102	7019	7031	7152	7244	7363	7417	7223	7346	7121	7173
7367	7103	7096	6881	6710	6539	6574	6424	6333	6256	6440	6243	6449	6545	6694	6552	6653	6475	6812	6565	6709	6549	6622	6659	6973	6916	6972	6934	6846	6875	6987	7006	6953	7112	7043	7067	7025	7214	7203	6906	7036	7021	7050	7279	7484	7199	7147	7123	7109	7075
7112	7123	7133	6804	6909	6397	6567	6326	6575	6468	6448	6330	6573	6601	6599	6556	6563	6599	6642	6591	6674	6817	6696	6661	6711	6676	6802	6727	6902	7044	7002	7189	7004	7061	7104	7144	7245	7015	7148	7091	6801	7095	6934	7168	7167	7271	7148	7064	7029	7002
6987	7024	6895	6826	6585	6475	6601	6534	6626	6673	6695	6633	6712	6696	6817	6657	6570	6629	6772	6760	6825	6664	6635	6686	6434	6711	6860	6771	6885	6975	7042	6907	7027	7061	6971	7024	7098	7064	7082	6979	6972	7040	6995	7239	7311	7328	7143	7097	7226	7080
7053	6859	6818	6768	6547	6476	6517	6552	6383	6639	6706	6858	6693	6783	6983	6794	6831	6599	6766	6795	6806	6833	6840	6617	6680	6628	6664	6827	6814	7104	7097	7053	6922	7050	7114	7108	7007	7047	6996	6863	6949	6979	7288	7174	7401	7410	7118	7286	6932	7109
6982	6823	6608	6643	6448	6513	6433	6554	6720	6634	6791	6693	6763	6785	6745	6934	7028	6871	6718	6874	6816	6825	6783	6797	6872	6825	6889	7087	6928	7146	7033	7266	7131	7149	7189	7015	7013	7062	6825	7117	7244	7077	7293	7223	7381	7449	7358	7157	6969	7159
6756	6637	6541	6525	6436	6370	6493	6521	6532	6590	6889	6801	6878	6695	6660	6755	6915	6736	6742	6761	6674	6901	6910	6811	6764	6808	6817	7212	7150	7261	7164	7375	7339	7231	7244	7202	7094	7152	7177	7069	7250	7078	7019	7208	7334	7363	7295	7190	7020	7074
6589	6569	6471	6538	6448	6372	6465	6353	6603	6617	6625	6565	6758	6642	6519	6689	6528	6718	6731	6682	6692	6825	6862	6941	7001	6933	6944	7138	7124	7244	7199	7271	7260	7200	7194	6990	7181	7181	7080	7183	7236	7078	7209	7386	7166	7384	7248	7231	7038	7051
6753	6553	6426	6493	6502	6466	6439	6461	6447	6580	6790	6572	6594	6490	6473	6522	6641	6695	6472	6619	6656	6544	6769	6844	7102	7036	7117	6969	7093	6956	7158	7067	7027	7046	6949	6990	7053	7054	7185	7124	7099	7252	7221	7262	7170	7264	7231	7097	7089	7065
6641	6613	6394	6578	6547	6399	6559	6623	6697	6484	6675	6673	6518	6274	6411	6426	6435	6361	6464	6479	6611	6457	6802	7048	7159	7126	7132	6948	6810	7052	7191	7189	7304	7072	7041	7046	6875	7012	6977	7077	7009	7116	7153	7229	7138	7311	7056	7058	7166	7335
6808	6877	6945	6812	6858	6943	6874	6679	6651	6463	6416	6881	6557	6451	6362	6525	6444	6332	6328	6437	6562	6613	6713	6995	7020	7055	6772	6646	6735	6892	7068	7226	7360	7184	7141	7157	7015	7138	6980	6923	7011	7162	7092	7138	7174	7099	7000	7100	7388	7220
7045	6899	7002	6835	6819	6967	6900	6839	6730	6530	6554	6813	6695	6554	6582	6647	6487	6571	6573	6570	6698	6699	6857	6882	7094	6739	6607	6915	6839	6989	7143	7212	7209	7567	7354	7376	7269	7235	7148	7073	7197	7032	7015	7169	6997	7283	7056	7203	7275	7392
6817	7037	6744	6866	6817	6828	6809	6927	6732	6669	6679	6690	6465	6672	6540	6556	6499	6636	6591	6822	6819	7023	6991	6980	6933	6781	6818	6833	7127	7094	6974	7221	7308	7420	7278	7463	7637	7536	7459	7264	7135	7101	7090	7131	7217	7044	7025	7220	7304	7226
6864	6949	6722	6850	6785	6674	6833	6659	6907	6734	6498	6531	6606	6602	6613	6835	6617	6891	6866	6921	6978	7148	7135	7032	6841	6993	7165	7118	6951	6838	6970	7074	7116	7063	7259	7308	7759	7665	7747	7575	7436	7165	7246	7302	7341	7034	7141	7127	7036	7362
6883	6730	6660	6781	6502	6668	6754	6651	6563	6546	6684	6769	6666	6612	6597	6638	6813	6707	6715	6892	7126	7224	7034	6809	7086	7155	7212	7276	6745	6862	6894	6989	7138	7046	7029	6962	7366	7854	7825	7744	7350	7230	7041	7170	7209	7237	7255	7274	7108	7154
6799	6666	6649	6738	6692	6493	6614	6488	6519	6489	6747	6643	6497	6399	6529	6784	6923	6778	6687	6932	7184	7402	7173	6998	6899	7224	7271	7087	7038	7155	7138	7288	7007	7043	6995	6949	7117	7462	7733	7628	7426	7196	7280	7139	7324	7130	7278	7116	7011	6859
6814	6819	6705	6679	6851	6713	6687	6636	6527	6710	6701	6669	6832	6493	6700	6824	6596	6660	6710	6822	7010	7043	6988	6867	7091	7203	6993	6999	7008	7151	7230	7210	6999	6911	7094	6904	7001	7159	7544	7522	7232	7124	7021	7008	7103	7173	7018	7091	7014	6758
6998	7088	6771	6856	6925	6855	6862	6849	6869	6637	6788	6886	6596	6960	6711	6676	6917	6411	6865	6869	7043	7012	7022	6889	7079	6958	6840	7003	7083	7209	7188	7237	7343	7035	6979	6744	6848	7006	7281	7240	7228	7122	6967	6888	7082	7038	7062	6948	6807	6797
6961	6838	6941	7114	6955	6776	6651	6849	6616	6627	6752	6854	6896	6873	6984	6742	6560	6741	6609	7081	6941	7145	6993	6966	7185	7117	6859	6870	7078	7040	6941	6850	7057	6995	6919	6882	6909	6949	7338	7310	7353	6905	6773	6922	6858	7078	7045	7143	6984	6920
6763	6842	6704	6720	6848	6752	6650	6658	6653	6675	6857	6989	6925	6938	7100	6899	6937	6694	6924	6843	6905	7135	6986	7016	7275	7111	7158	6860	7131	7195	6928	6862	6905	6987	6893	6944	6807	7027	7215	7477	7335	7161	6815	6716	7033	6891	7071	6864	6922	7087
6839	6671	6621	6601	6821	6560	6427	6563	6728	6745	6927	6828	6828	7004	6897	6976	6711	7040	7004	6894	7158	7234	6975	6988	7032	7093	7051	6784	7182	7026	7121	6964	6976	7062	6702	6847	6734	6964	7347	7490	7382	7095	6805	6669	6983	7061	6899	6960	6931	6990
6457	6526	6767	6463	6557	6731	6635	6485	6535	6729	6743	6752	6978	6747	6945	6806	6928	7001	6885	7108	6912	6905	7063	6808	7192	7144	7507	7208	6998	6961	6968	6980	6771	6801	6803	6467	6738	7088	7331	7329	7406	7382	6989	6929	6819	7059	6901	7134	6915	7013
6701	6680	6647	6550	6545	6703	6648	6589	6641	6657	6775	6820	6716	6772	6731	6797	7090	6925	6942	6820	7036	6875	7174	6988	6910	7368	7232	7197	7031	6642	6768	6717	6713	6749	6579	6627	6984	7050	7294	7384	7263	7096	7002	7105	7124	7103	6905	6666	6902	7137
6692	6570	6835	6753	6632	6562	6755	6673	6525	6715	6605	6577	6692	6775	6750	6807	6950	6799	6867	6801	6949	6935	6992	6853	6798	6859	7373	7468	6985	6809	6740	6636	6635	6684	6771	6841	6894	7194	7294	7264	7204	7297	7090	7104	6928	7160	6829	6901	6774	6909
6949	6899	6637	6775	6887	6846	6868	6791	6745	6676	6601	6701	6634	6747	6551	6793	6812	6669	6851	6603	6925	6871	6925	6820	6782	7071	7141	7347	7176	7141	7077	6646	6950	7041	6919	7176	7125	7220	7220	6982	6981	6984	6967	6946	6856	6911	6874	6733	6944	6869
6930	6665	6785	7033	6807	6871	7029	7014	6700	6800	6708	6565	6757	6716	6981	6542	6817	7000	6552	6859	6672	7022	6973	6884	6882	6834	7014	6828	7055	7108	7019	7224	7101	7154	7138	7282	7150	7114	6963	7019	6884	7019	7054	6944	6746	6834	6773	6741	6823	6901
6797	6819	6679	6902	6951	6943	6946	6823	6825	6692	6675	6913	6766	6963	6872	6852	6910	6817	6950	6740	6851	6832	7000	7057	6947	7111	6813	6626	6726	6886	7174	7289	7129	7232	7429	7282	7182	7007	6996	6814	6831	7069	6860	6830	6923	6688	6786	6870	6910	6870
6717	6756	6779	6834	6821	6937	6912	6848	6809	6748	6671	6842	6818	6881	6866	6850	6783	6769	6724	6938	6798	6759	6906	6837	6926	7006	6902	6643	6788	6921	7008	7155	7030	6956	7077	6873	7048	7044	6810	6837	7099	7176	7163	6907	6779	6782	6897	6743	6838	6881
6752	6734	6588	6803	6907	6801	6736	7037	6920	6716	6660	6745	6630	6917	6848	6929	6783	6808	6617	6741	6876	6987	6849	6872	7027	7110	6884	6890	6818	6706	7045	6916	6857	6667	6825	6727	7150	6750	6960	7033	7107	7017	6899	6789	6782	6800	6907	6828	6689	6704
7051	6969	6769	6898	6732	6635	6773	6835	6810	6738	6859	6733	6825	6781	6873	6821	6662	6702	6639	6736	6913	6995	7043	6981	7123	7108	7010	6920	7050	7099	6843	6883	6693	6644	6851	6860	6929	6750	6972	7016	7023	7009	6894	6923	6883	6871	6793	6727	6606	6761
7101	7034	6960	6725	6918	6978	6464	6723	6690	6598	6479	6910	6817	6723	6924	6750	6806	6620	6747	6943	6752	7017	7043	6955	6798	6942	6914	7046	7069	6829	6903	6995	6817	6756	6819	6898	6707	6790	6677	6658	6897	6674	6900	7030	6815	6888	6761	6743	6523	6631
6943	6686	6905	6824	6637	6665	6716	6844	6705	6737	6627	6823	6727	6915	6757	6730	6630	6755	6970	6813	6744	6718	6999	6993	7015	6912	6902	6993	7049	6980	6975	6798	6926	6585	6840	6639	6657	6477	6666	6621	6685	6659	6879	6902	6892	6818	6773	6581	6647	6624
7150	7011	6568	6723	6564	6520	6709	6730	6779	6596	6792	6971	6768	6950	6737	7020	6847	6707	6792	6881	6996	7028	7060	6902	7030	6917	7016	6783	6765	6757	6786	6814	6628	6630	6554	6444	6625	6406	6523	6597	6559	6542	6730	6788	6746	6774	6787	6691	6556	6628
6927	7018	6844	6650	6503	6653	6588	6627	6792	6874	6838	6881	6784	6661	6738	6862	6778	6936	6729	6904	6885	6934	6880	7045	7003	6909	6884	6893	6747	6841	6751	6629	6656	6710	6616	6383	6420	6671	6673	6707	6670	6701	6523	6546	6744	6609	6715	6509	6285	6380
6932	6629	6671	6843	6747	6592	6708	6572	6620	6805	6996	6821	6832	7187	6736	6916	6939	6853	6930	6820	6881	6907	7043	7125	6840	7013	6856	6846	6700	6751	6711	6707	6593	6624	6695	6629	6551	6534	6661	6622	6598	6667	6684	6570	6729	6877	6577	6330	6440	6523
6988	6794	6425	6711	6907	6807	6488	6656	6908	6890	6991	6996	6784	6809	7058	6885	6970	6841	6778	6780	6842	6815	6966	6736	6854	6569	6777	6721	6674	6580	6499	6709	6592	6537	6787	6496	6545	6713	6653	6894	6746	6709	6347	6620	6686	6682	6590	6404	6492	6311
6613	6638	6782	6696	6593	6739	6764	6708	6765	6949	6920	6752	6925	6511	6786	6594	6722	6813	6880	6914	6828	7007	6722	6924	6637	6755	6713	6790	6675	6505	6630	6686	6547	6830	6719	6603	6698	6592	6674	6629	6791	6760	6600	6525	6462	6411	6447	6185	6278	6212
6595	6478	6635	6754	6861	6661	6767	6929	6920	6613	6758	6816	6868	6858	6609	6863	6745	6974	7095	6977	6906	6816	6853	6764	6680	6666	6667	6490	6347	6442	6565	6432	6765	6841	6700	6710	6580	6717	6760	6628	6705	6412	6446	6319	6430	6300	6367	6253	6282	6290
6790	6396	6385	6610	6760	6684	6670	6877	6817	6714	6723	6911	6693	6846	6636	6560	6837	6878	7098	6961	7185	6923	7025	6691	6682	6644	6805	6627	6501	6698	6572	6696	6716	6778	6807	6516	6540	6638	6576	6532	6483	6384	6461	6387	6327	6487	6309	6321	6146	6107
6599	6653	6613	6361	6627	7016	6797	6846	6685	6892	6550	6793	6715	6624	6951	6790	6848	6917	6862	6971	6891	7070	7011	6821	6667	6651	6898	6764	6668	6539	6571	6783	6933	6907	6630	6584	6413	6460	6265	6406	6495	6349	6309	6327	6353	6339	6317	6478	6404	6182
6593	6657	6615	6610	6570	6781	7101	6811	6929	6867	6774	6558	6677	6622	6893	6965	6791	7028	6906	6833	6857	7054	6879	6738	6709	6702	6746	6786	6685	6777	6795	6781	6692	6694	6529	6504	6456	6287	6313	6269	6422	6480	6310	6386	6312	6365	6302	6327	6296	6305
6505	6411	6587	6658	6817	6697	6965	7140	6797	6823	6913	6554	6648	6616	6840	6913	6811	6786	6927	6664	6838	6605	6761	6669	6707	6774	6515	6519	6589	6741	6756	6803	6707	6773	6632	6460	6351	6388	6363	6343	6241	6293	6438	6246	6328	6319	6311	6346	6372	6299
6633	6457	6438	6803	6906	6820	6842	7017	6832	6812	6724	6743	6538	6669	6793	6657	6941	6701	6773	6652	6704	6815	6933	6662	6762	6576	6671	6531	6598	6657	6609	6678	6650	6602	6615	6349	6477	6209	6234	6179	6290	6352	6573	6295	6130	6206	6281	6313	6266	6073
6971	6627	6426	6602	7035	7028	6978	6941	7098	6719	6544	6826	6529	6515	6637	6755	6824	6814	6665	6646	6738	6985	6523	6789	6570	6623	6606	6569	6462	6630	6500	6468	6527	6488	6525	6471	6169	6253	6245	6168	6265	6354	6425	6381	6330	6183	6147	6286	6133	6148
6875	7025	6626	6548	6757	7093	6845	6711	6814	6769	6602	6546	6518	6474	6656	6793	6750	6715	6753	6794	6567	6957	6643	6631	6486	6627	6563	6518	6402	6318	6521	6329	6397	6490	6582	6429	6292	6248	6224	6248	6210	6304	6345	6123	6278	6150	6143	6182	6065	6019
6425	6724	7167	6655	6407	7043	7035	6616	6776	6555	6437	6481	6490	6483	6560	6518	6612	6718	6828	6802	6786	6633	6704	6653	6569	6636	6475	6634	6350	6361	6345	6294	6408	6519	6372	6260	6380	6258	6167	6170	6298	6357	6215	6295	6115	6137	6213	6088	5985	6114
6456	6454	7077	6964	6542	6606	6838	6584	6438	6573	6498	6399	6546	6522	6245	6620	6598	6562	7003	6699	6845	6652	6636	6632	6642	6664	6482	6360	6211	6225	6531	6350	6449	6268	6246	6138	6269	6111	6068	6112	6261	6308	6375	6142	6268	6228	6166	6173	6129	6182
6640	6343	6642	7055	6796	6444	6878	6882	6232	6591	6415	6315	6469	6416	6653	6605	6535	6731	6716	6749	6682	6581	6502	6629	7023	6683	6675	6607	6259	6425	6392	6304	6296	6288	6307	6198	6200	6027	6087	6296	6231	6155	6164	6340	6150	6116	6198	6265	6092	6069
7004	6429	6391	6910	7281	6565	6506	6788	6610	6467	6582	6318	6263	6413	6441	6425	6439	6650	6670	6779	6628	6701	6490	6498	6683	6805	6868	6701	6653	6577	6451	6430	6097	6354	6292	6268	6292	6015	6187	6173	6234	6078	6102	6318	6230	6169	6395	6246	6175	6069
7311	6875	6323	6691	7264	6994	6602	6815	7006	6374	6568	6547	6413	6512	6587	6355	6738	6628	6662	6478	6544	6638	6538	6565	6518	6621	6828	6736	6460	6357	6376	6588	6424	6409	6473	6343	6290	6279	6276	6117	5999	6165	6084	6187	6446	6218	6203	6124	6083	6052
7318	7412	6500	6428	7137	7314	6694	6849	7170	6673	6606	6635	6530	6968	6813	6757	6703	6340	6518	6495	6564	6569	6587	6722	6589	6686	6664	6672	6785	6484	6468	6520	6502	6520	6535	6263	6269	6274	6224	6087	5947	5884	5975	6122	6081	6105	6091	6089	6034	5814
7230	7425	6783	6259	6844	7283	6773	6379	7008	6886	6449	6725	6697	6817	7024	6805	6711	6488	6422	6293	6431	6495	6643	6729	6674	6508	6591	6699	6548	6806	6675	6529	6399	6483	6478	6523	6339	6161	5934	6021	5928	5775	5864	5726	5774	6036	5927	5990	6118	5832
6833	7263	7052	6181	6416	7115	6720	6331	6976	6867	6252	6794	6666	6645	7006	6764	6663	6637	6536	6403	6275	6270	6405	6588	6571	6529	6311	6520	6301	6521	6469	6362	6243	6442	6274	6110	6209	6303	6058	5789	5918	5896	5612	5658	5665	5932	5833	5750	5777	5790
6464	7129	7038	6173	6220	6919	6858	6112	6688	6862	6230	6912	6622	6390	6961	6518	6788	6648	6564	6539	6212	6131	6280	6108	6420	6278	6261	6149	6031	6402	6314	6217	6238	6289	6037	6041	6246	6216	5928	5901	5755	5790	5643	5589	5760	5625	5618	5872	5811	5645
5945	6989	7178	6492	5999	6825	7153	6301	6309	6680	6264	6470	6567	6283	6727	6601	6666	6520	6453	6387	6383	6303	6265	6144	6231	6178	6176	6071	6064	6199	6063	5834	6169	6076	5968	6120	6031	5978	5868	5833	5745	5597	5671	5505	5610	5735	5594	5794	5703	5696
5959	6681	7323	6756	6043	6832	7184	6199	6400	6769	6370	6378	6657	6235	6670	6369	6599	6527	6416	6451	6276	6253	6257	6292	6246	6090	6229	6215	6104	6131	6016	5915	6009	6007	5903	5707	6133	5945	5742	5962	5963	5859	5767	5718	5687	5816	5684	5755	5711	5698
5878	6426	7420	6919	5996	6661	6815	6261	6300	6792	6225	6101	6606	6178	6520	6163	6245	6328	6380	6709	6285	6395	6154	6277	5948	6133	6155	6282	6256	6020	5960	5925	5979	6055	5767	5898	5839	5764	5599	5869	5943	5773	5743	5796	5692	5714	5861	5753	5714	5673
5909	6700	7423	6739	5917	6459	6758	6233	6287	6740	6168	6080	6591	5913	6113	5997	6050	6624	6345	6417	6266	6237	6340	6265	6137	6059	6373	6273	6454	6132	6111	6118	6039	5949	5940	5794	5843	5717	5548	5839	5821	5836	5851	5741	5851	5714	5862	5730	5725	5752
5973	6697	7370	6979	6131	6505	6992	6130	6039	6666	6229	6023	6314	5873	6168	5903	6334	6311	6245	6292	6085	6332	6140	6170	6117	6106	6124	6485	6383	6409	6285	5981	6156	5929	5689	5788	5799	5877	5744	5574	5618	5719	5627	5762	5744	5820	5798	5818	5611	5592
6316	6796	7409	6745	6245	6720	6986	6358	6179	6668	5951	6062	6507	5877	6108	5901	6253	6333	6104	6199	6039	6183	6224	6149	6193	6132	6173	6208	6143	6268	5973	6204	6177	5884	5812	5688	5686	5717	5702	5592	5446	5570	5507	5488	5561	5426	5486	5631	5580	5664
6149	7018	7311	6569	6189	6877	7065	6371	6449	6799	6074	6135	6440	5819	6266	6164	6154	6296	6050	6212	6020	6343	6166	6225	6032	6102	6188	6200	6171	5941	5931	5865	5959	5929	5862	5680	5535	5713	5589	5597	5473	5454	5487	5317	5689	5479	5476	5690	5439	5605
6534	7213	7319	6338	6206	6954	7068	6376	6491	6841	6192	6339	6358	6054	6481	6186	6423	6395	6053	6084	6006	6146	6259	6215	6055	6078	6248	6049	6018	5886	5990	5796	5844	5822	5797	5594	5564	5784	5481	5746	5417	5484	5440	5424	5448	5398	5442	5446	5465	5437
6543	7114	6792	6045	6390	6862	6869	6400	6501	6720	6142	6407	6495	6206	6403	6423	6434	6378	6300	6102	6198	6157	6327	6118	6097	6089	6047	6205	6047	5901	5747	5771	5835	5823	5719	5634	5646	5797	5646	5664	5540	5560	5646	5662	5570	5566	5527	5486	5520	5407
6923	6848	6198	5678	6139	6717	6437	6176	6547	6498	6198	6782	6509	6183	6684	6171	6558	6276	6406	6293	6160	6355	6303	6299	6328	6234	6198	6091	6126	5993	5942	5873	5811	5919	5773	5701	5959	5780	5886	5798	5848	5606	5708	5795	5673	5716	5727	5507	5779	5505
7039	6489	5681	5779	6298	6469	6239	6276	6792	6435	6466	6646	6192	6367	6732	6383	6576	6323	6490	6149	6300	6337	6284	6077	6082	6059	5990	6152	6056	5892	5978	5810	5761	5822	5720	5759	5755	5736	5876	5960	5761	5820	5722	5921	5891	5807	5593	5694	5518	5574
7254	6052	5841	6013	6414	6379	6033	6111	6476	6134	6322	6583	6190	6353	6403	6285	6333	6142	6243	6105	6286	6139	6224	5975	6020	5895	6003	5931	5967	5942	5665	5631	5677	5605	5602	5681	5442	5575	5692	5740	5818	5760	5787	5734	5753	5570	5441	5502	5524	5431
6875	6202	5995	6279	6469	5926	5874	6281	6212	5902	6161	6431	5997	6327	6086	6143	6052	5805	6078	5832	6191	6058	6041	5914	5875	6026	5797	5974	5842	5803	5726	5514	5605	5603	5635	5463	5363	5407	5386	5609	5624	5543	5544	5575	5452	5468	5216	5266	5074	5350
6398	6088	6308	6706	6360	5681	6118	6381	5955	6081	6296	6006	5915	6215	5882	6023	5911	5943	5745	5862	6022	5858	6056	5907	5861	6033	5838	6163	5767	5807	5677	5550	5481	5518	5345	5463	5282	5196	5288	5456	5543	5470	5320	5340	5323	5312	5176	5310	5157	5181
5921	6158	6302	6598	6532	6047	6366	6283	5878	6239	6379	6002	6260	6188	5946	6255	5938	6136	5987	6249	6074	6204	6076	6060	5949	6157	5962	6189	5955	5835	5647	5688	5520	5518	5451	5398	5413	5367	5271	5249	5236	5340	5494	5480	5153	5328	5238	5276	5282	5269
6089	6158	6324	5964	6183	6366	6599	6461	6150	6419	6239	6053	6419	6294	6362	6556	6163	6382	6016	6267	6094	6278	6121	6249	5993	6338	6096	6198	6197	6036	5826	5679	5683	5572	5626	5571	5509	5507	5543	5460	5314	5521	5696	5455	5427	5490	5353	5488	5540	5444
6439	6119	5966	5828	5937	6001	6190	6263	6201	6413	6404	6350	6536	6187	6679	6458	6409	6496	6115	6476	6049	6162	5963	6109	5907	5899	6033	6071	6264	6153	5773	5742	5688	5749	5638	5490	5367	5330	5365	5500	5273	5221	5508	5461	5365	5330	5400	5461	5685	5570
[truncated: 920 more columns]
