# Supplementary material for: Spatial Resolution and Refractive Index Contrast of Resonant Photonic Crystal Surfaces for Biosensing
Source: IEEE Photonics J. Author manuscript; Available in PMC 2015 Sep 7. (PMC4561521; doi:10.1109/JPHOT.2015.2435699)
Supplement: fig2_data [file NIHMS64775-supplement-fig2_data.gz › Volumes/graham/MacBook_backup/PhD_folder_2015_06_02/paper_improvements/IEEE_J_Photonics/final_files/data_files/fig2/ref/ref6.csv]

6109	5466	5841	5969	5810	5900	5929	6069	5901	5986	6140	6150	6122	6178	6245	6208	6319	6382	6456	6505	6539	6455	6318	5959	6087	6183	6372	6343	6226	6207	6139	6190	6175	6275	6228	6189	6331	6551	6529	6611	6466	6637	6670	6678	6661	6786	6744	6878	6709	6787
6345	6432	6712	6630	6654	6465	6250	6175	6278	6293	6196	6577	6533	6636	6498	6376	6486	6520	6666	6746	6674	6325	6187	6076	6286	6498	6604	6743	6537	6596	6710	6693	6696	6443	6493	6643	6831	6877	6723	6629	6689	6579	6873	6806	6947	6950	7142	7187	7134	6757
6467	6615	6693	6697	6447	6040	6003	5997	6100	6030	6347	6535	6472	6379	6370	6477	6388	6605	6667	6476	6346	6293	6096	6361	6462	6830	6801	6841	6853	6583	6731	6774	6560	6585	6543	6824	6813	6889	6541	6540	6464	6561	6605	6752	6786	6906	6984	6965	6774	6820
6676	6757	6469	6339	6377	6135	6090	6172	6337	6240	6369	6390	6403	6379	6487	6362	6564	6519	6624	6501	6431	6213	6459	6629	6938	7102	7161	6981	6988	6653	6914	6792	6679	6626	6796	6983	6931	6848	6456	6544	6468	6542	6642	6630	6736	6910	7015	6974	6922	6657
7045	6797	6467	6509	6408	6251	6295	6537	6675	6611	6623	6630	6628	6492	6444	6418	6402	6479	6631	6564	6603	6557	6698	6984	7128	7209	7091	7066	7006	6797	7002	6775	6690	6549	6809	6991	7024	6654	6435	6451	6533	6545	6377	6431	6521	6731	6840	6857	6908	6969
7109	6804	6526	6396	6360	6567	6783	6936	6919	7000	6723	6932	6560	6647	6625	6539	6612	6622	6670	6612	6536	6731	6911	7303	7492	7172	7085	7048	6911	7060	7119	6746	6701	6565	6809	6699	6750	6514	6370	6529	6486	6602	6468	6487	6601	6527	6621	6680	7003	7101
6870	6551	6554	6457	6488	6825	7021	7258	7278	6976	6937	6924	6823	6742	6726	6593	6855	6810	6692	6569	6740	6760	7116	7184	7200	7192	7098	6857	7073	7099	6907	6905	6873	6896	6852	6751	6597	6318	6328	6680	6493	6662	6502	6542	6403	6431	6373	6684	7152	7515
6921	6507	6402	6603	6845	6947	7247	7385	7195	7234	7491	7199	7011	6922	6959	7021	7022	7124	6925	6914	7016	7007	7183	7281	6912	6707	6889	7063	7109	7198	7102	7007	7050	7188	6931	6556	6463	6456	6743	6741	6549	6570	6513	6435	6416	6342	6442	6804	7413	7614
6799	6266	6442	6727	6997	7038	7204	7359	7233	7328	7149	7374	7529	7315	7269	7344	7106	7160	7132	7090	7232	7125	6867	6952	6647	6499	6889	7204	7228	6973	7101	7174	7076	6973	6827	6702	6537	6718	6665	6644	6637	6718	6702	6588	6517	6416	6557	6823	7363	7551
6698	6467	6736	6846	7091	7211	7096	7238	7250	7441	7327	7898	7573	7861	7504	7342	7335	7426	7211	7255	7140	7094	6672	6379	6380	6608	6915	7030	7112	6992	6999	6962	6924	6939	6927	6674	6634	6812	6811	6721	6785	6674	6838	6725	6560	6531	6563	6918	7187	7564
7082	6853	6735	7098	7022	6878	6791	6942	7014	7322	7465	7646	7772	7886	7642	7581	7118	7070	7291	7193	7155	6947	6470	6436	6324	6587	7070	6872	6843	6943	7067	6997	6926	6828	6961	6750	6692	6924	6912	6760	6984	6734	6883	6654	6606	6632	6834	6936	7429	7251
7253	7126	7015	7068	6823	6782	6917	6902	6914	7145	7536	7476	7729	7561	7495	7369	7410	7193	7124	7089	7071	6676	6484	6281	6492	6836	6897	6701	6602	6828	6942	6922	6950	6792	6859	7024	6945	6921	7109	6761	6771	6912	7015	7126	6977	7032	6861	7104	6975	7037
7352	7042	7257	7021	6813	6675	6805	6715	6626	7079	7268	7290	7268	7392	7246	7114	7114	7104	7164	7081	6846	6849	6668	6557	6831	6779	6559	6575	6666	6593	6694	6773	6763	6585	7089	7164	7204	7219	6935	7154	7063	6839	7213	7248	7050	7036	7041	6912	6801	7038
7387	6934	7051	6713	6638	7054	7038	6744	6955	7024	6930	6805	6836	6853	7035	6994	6994	6965	7096	6781	6895	6757	6759	6852	6814	6593	6497	6410	6478	6713	6738	6605	6531	6757	7153	7240	7073	7076	6897	7105	7141	7232	7276	7195	7315	7284	6946	6769	6709	7077
7209	6979	7089	6834	6961	6817	6971	6914	6881	6930	6622	6461	6440	6563	6860	6755	6956	7026	6998	7106	7044	6990	6881	6779	6444	6676	6352	6514	6477	6540	6584	6378	6647	6772	7143	7206	7124	6957	7067	7204	7189	7077	7169	7184	7289	7238	7012	6972	6798	6885
7124	6758	6894	6932	6958	7254	7372	7408	6982	6687	6406	6402	6349	6453	6507	6743	6687	6989	7014	7093	7151	7166	6928	6935	6392	6447	6365	6362	6390	6673	6629	6695	6590	6794	7023	6917	6818	6889	7123	7003	7150	6989	7169	7149	7068	7069	7040	6798	6908	6965
6840	6686	6962	6915	7340	7284	7534	7113	7005	6789	6448	6155	6431	6386	6526	6566	6549	6923	6744	6937	7209	6821	6659	6799	6406	6416	6410	6652	6506	6686	6649	6745	7031	6958	6960	6926	6975	7058	7167	7039	7135	7021	7239	7056	7283	6941	6818	6695	6888	6678
6837	6796	6917	7172	7230	7439	7521	7142	6890	6651	6448	6401	6335	6314	6219	6502	6515	6542	6730	6933	7015	6937	6766	6514	6404	6625	6481	6448	6818	6713	6883	6837	6895	6831	6795	6817	7065	7088	7124	7183	6893	6907	7202	7040	6977	6815	6729	6804	6930	6581
6873	6877	7306	7122	7310	7257	7448	7219	7052	6813	6603	6478	6337	5993	6276	6462	6360	6463	6544	6701	6733	6731	6665	6767	6547	6550	6730	6773	6629	6774	6785	6899	6679	6861	6823	6859	7151	6981	7112	7244	6838	7174	6736	6897	6562	6888	6684	6797	6697	6498
7013	7137	7228	7180	7287	7254	7344	7079	7132	7005	6874	6523	6516	6304	6313	6489	6573	6571	6724	6651	6654	6706	6625	6737	6729	6835	6808	6602	6433	6864	6649	6733	6736	6723	6654	6859	6988	7089	6927	7082	6873	6892	6641	6536	6557	6432	6668	6684	6390	6447
7114	7042	6944	6870	7101	6823	7121	6894	7046	6972	7106	6831	6661	6620	6563	6604	6439	6499	6462	6508	6561	6641	6879	6929	6966	6805	6811	6660	6727	6726	6606	6540	6445	6600	6709	6912	6894	6974	6889	6975	6843	6762	6576	6447	6615	6483	6754	6585	6626	6502
7084	6764	6662	6643	6618	6574	6863	7095	7010	6899	7202	7012	6704	6638	6690	6609	6450	6411	6445	6442	6471	6552	6824	6888	6967	6902	6689	6578	6533	6654	6745	6399	6511	6596	6756	6784	6756	6676	6643	6970	6899	6941	6633	6540	6583	6633	6637	6610	6623	6576
6837	6612	6503	6470	6453	6705	6778	7036	7076	6929	7085	6917	6794	6850	6814	6841	6670	6378	6400	6520	6659	6684	6847	7017	6658	6674	6725	6598	6546	6536	6443	6489	6532	6856	6745	6695	6755	6618	6746	7142	7078	7100	6629	6746	6580	6650	6659	6661	6705	6880
6555	6247	6298	6462	6450	6713	6585	6853	6877	7062	7018	7048	7060	7102	6959	6750	6703	6450	6465	6675	6723	6902	6730	6535	6624	6716	6718	6536	6395	6518	6401	6601	6633	6617	6678	6338	6406	6577	6793	6964	7136	7208	6860	6998	6839	6732	6735	7030	6949	7036
6606	6376	6475	6495	6612	6660	6712	6751	6980	6771	6805	6775	6895	6883	6712	6736	6681	6611	6638	7077	6771	6842	6592	6715	6483	6719	6550	6545	6431	6277	6363	6451	6670	6697	6642	6158	6441	6473	6633	6966	7016	7359	7063	7057	6991	6661	6783	6986	7015	6923
6741	6759	6597	6606	6599	6299	6666	6556	6501	6540	6563	6617	6706	6515	6677	6652	6647	6950	6762	6574	6740	6627	6659	6453	6460	6559	6514	6555	6452	6377	6124	6143	6498	6426	6549	6358	6413	6479	6618	6929	7042	7438	7334	7174	6949	6870	7135	7044	7084	7029
6984	6742	6693	6542	6486	6510	6429	6496	6380	6507	6460	6513	6411	6565	6612	6460	6769	6888	6711	6593	6606	6402	6296	6473	6551	6722	6694	6551	6334	6387	6092	6199	6179	6144	6316	6734	6479	6613	6651	6893	7231	7473	7298	7061	7288	7086	7124	7021	6944	6662
6892	6861	6631	6627	6411	6395	6442	6396	6377	6244	6202	6277	6403	6453	6501	6725	6757	6825	6664	6423	6461	6367	6462	6652	6650	6673	6726	6821	6407	6313	6181	6108	6118	6296	6388	6349	6562	6663	6626	6812	7206	7309	7362	7109	7355	7127	7148	7009	6845	6748
6835	6876	6744	6870	6529	6441	6548	6376	6385	6388	6193	6171	6352	6377	6720	6641	6523	6801	6685	6525	6595	6532	6788	6621	6688	6782	6898	6625	6510	6314	6359	6083	6335	6542	6374	6740	6623	6604	6586	6830	7091	7305	7217	7444	7296	7402	7238	7073	6862	6685
6857	6837	6655	6566	6620	6786	6619	6462	6339	6212	6311	6109	6549	6298	6534	6309	6410	6454	6565	6517	6785	6808	6769	6807	6800	6735	6900	6865	6822	6669	6266	6233	6511	6528	6514	6632	6683	6491	6667	6814	6988	7117	7359	7331	7359	7275	7002	7171	6508	6689
6744	6710	7025	6729	6692	6692	6643	6560	6307	6236	6299	6349	6136	6307	6390	6366	6408	6284	6609	6796	6857	6846	6827	6942	6710	6750	7027	6981	6901	6416	6459	6387	6528	6474	6505	6665	6722	6418	6655	6567	6709	6951	6921	7278	7174	7037	6898	6899	6785	6336
6944	6769	6730	6830	6652	6679	6684	6647	6406	6517	6232	6385	6173	6118	6166	6307	6403	6574	6460	6786	6688	6826	6541	6656	6592	6904	6978	6916	6913	6641	6645	6684	6391	6633	6583	6658	6410	6487	6632	6625	6814	6846	6968	6934	6983	6974	7081	6967	6662	6690
6784	6810	6822	6870	6768	6479	6806	6687	6692	6631	6462	6352	6184	6226	6149	6457	6521	6514	6651	6530	6498	6596	6418	6431	6587	6843	6822	6854	6904	6770	6813	6752	6682	6766	6602	6703	6676	6470	6493	6454	6608	6805	6822	6895	6804	6967	6910	7051	6719	6582
6878	6664	6774	6722	6661	6695	6718	6795	6585	6682	6458	6243	6324	6463	6284	6350	6406	6534	6643	6469	6561	6417	6440	6445	6432	6907	6876	7030	7097	7078	6989	6738	6556	6633	6503	6508	6466	6552	6353	6631	6643	6746	6820	6892	6880	6940	6901	6942	6635	6911
6852	6869	6622	6813	6686	6790	6799	6728	6548	6554	6371	6393	6530	6540	6445	6580	6408	6643	6599	6462	6564	6697	6538	6434	6450	6609	6753	7012	7098	6885	6870	6717	6700	6656	6677	6542	6578	6561	6596	6727	6680	6718	6753	6841	6789	6839	6877	7022	6564	6930
6943	6755	6718	6782	6770	6370	6776	6632	6599	6556	6448	6590	6451	6651	6541	6529	6378	6368	6535	6566	6629	6757	6677	6566	6593	6591	6788	6900	6734	6962	6752	6547	6500	6553	6638	6604	6695	6697	6901	6909	6999	6791	6960	6889	6954	6883	6711	6891	6795	6598
7088	6939	6841	6773	6506	6574	6567	6562	6448	6605	6808	6561	6557	6384	6474	6375	6408	6366	6566	6628	6709	6744	6699	6455	6416	6546	6729	6869	6757	6770	6749	6676	6849	6722	6640	6743	6960	7006	6973	7002	6891	6998	6907	7066	6793	6902	6792	6824	6716	6746
7280	7149	6768	6622	6361	6354	6377	6536	6525	6485	6563	6460	6378	6425	6234	6322	6260	6456	6503	6942	6810	6852	6637	6494	6682	6741	6675	6750	6671	6697	6828	6549	6811	6796	6735	6845	7026	6946	6885	6764	6832	6972	7023	7053	6780	6929	6639	6613	6592	6484
7298	7175	6821	6797	6587	6460	6466	6518	6622	6444	6454	6126	6242	6185	6325	6212	6422	6539	6757	6898	6939	6942	6801	6938	6711	6571	6469	6493	6598	6579	6878	6618	6794	6715	6659	6883	6996	6828	6828	6811	6970	7051	7017	7157	6972	6807	6568	6531	6394	6495
7243	7007	6804	6750	6714	6474	6686	6591	6401	6420	6164	5876	5845	6100	6032	6149	6184	6393	6513	6770	6840	7206	7090	7034	6862	6821	6482	6530	6725	6752	6843	6567	6663	6708	6688	6803	6888	6709	6810	6866	7145	6839	6838	6852	6833	6869	6382	6369	6477	6406
7160	7170	6892	7084	6757	6786	6610	6541	6406	6155	6030	5932	6093	6212	6116	6073	6155	6354	6368	6798	6972	7163	7207	7061	7026	6825	6825	6862	6712	6732	6660	6735	6653	6675	6559	6580	6765	6816	6955	6820	6703	6821	6845	6901	6712	6534	6615	6505	6532	6479
7378	7195	7209	6886	6707	6802	6644	6579	6456	6324	6258	5952	6344	6200	6222	6206	5945	6114	6517	6648	6866	7144	7120	7119	7063	7211	6913	6908	7009	6786	6771	6765	6604	6526	6387	6534	6723	6705	6826	6526	6593	6520	6542	6790	6592	6572	6796	6583	6571	6429
7379	7458	6985	6744	6588	6583	6758	6682	6637	6657	6534	6380	6342	6365	6319	6085	6188	6191	6463	6583	6872	7146	7200	7317	7172	7294	7034	6962	6848	6844	6587	6561	6394	6294	6412	6681	6663	6685	6591	6448	6437	6582	6652	6362	6622	6617	6684	6481	6440	6432
7327	7318	7189	6777	6582	6664	6846	7131	7068	6866	6921	6866	6546	6635	6256	6224	6222	6168	6395	6442	6588	7030	7079	7384	7251	7230	7175	7003	6885	6856	6914	6470	6437	6385	6384	6706	6631	6392	6522	6334	6562	6600	6485	6580	6724	6669	6694	6348	6624	6375
7311	7007	6961	6795	6805	6621	6834	7189	6999	7071	7149	7192	6923	6672	6579	6335	6276	6193	6169	6250	6572	7053	7320	7322	7213	6977	6999	7005	6932	6926	6742	6582	6360	6302	6474	6676	6522	6583	6328	6418	6517	6704	6661	6678	6752	6509	6628	6590	6358	6652
7263	7194	6925	7039	6923	6887	6884	7034	7018	7165	7193	7058	7022	6803	6674	6441	6128	6197	6099	6226	6464	6766	6993	6908	6989	6857	6824	6898	7105	6915	6879	6740	6475	6634	6515	6399	6706	6694	6473	6783	6663	6759	6620	6846	6643	6726	6442	6711	6647	6861
7123	7401	7088	7039	6949	6822	6784	6841	6869	7055	7210	7184	7049	6950	6636	6427	6218	6344	6439	6481	6600	6653	6669	6619	6645	6856	6800	7066	7118	6954	6942	6736	6678	6602	6493	6335	6473	6649	6840	6834	6829	6758	6845	6900	6858	6622	6372	6537	6433	6600
7540	7326	7244	7047	6872	6733	6648	6785	6586	6784	7043	7032	6943	6860	6832	6621	6616	6578	6568	6493	6510	6595	6541	6516	6817	6816	6919	6804	6849	6928	6862	6641	6592	6631	6450	6666	6873	6832	6672	6869	6756	6755	6901	6628	6580	6560	6583	6384	6552	6376
7397	7359	7196	7022	6861	6675	6645	6652	6660	6695	6762	6892	6649	6992	6899	6687	6820	6728	6784	6767	6469	6539	6446	6630	6809	6761	6655	6701	6813	6840	6752	6555	6559	6603	6516	6775	6874	6755	6890	6708	6744	6739	6819	6799	6805	6544	6552	6413	6684	6497
7190	7272	7120	7086	7026	6827	6811	6733	6800	6767	6670	6688	6876	6981	7033	7021	6953	6827	6560	6888	6552	6647	6707	6685	6737	6725	6746	6943	6848	6711	6574	6547	6635	6565	6770	6678	6861	6808	6504	6592	6528	6577	6603	6656	6714	6571	6547	6414	6467	6581
7173	6950	7123	7024	7103	6995	6875	6836	6582	6679	6639	6834	6894	7006	6973	6902	6810	6935	6810	6986	6900	6890	6746	6760	6902	6692	6706	6721	6681	6498	6371	6455	6653	6683	6607	6519	6568	6674	6636	6447	6408	6499	6605	6671	6598	6564	6697	6585	6593	6765
7114	7160	7110	7285	7053	6871	6959	6910	6895	6743	6643	6759	6759	6806	6798	6729	6668	6747	6846	7089	6969	6872	6727	6674	6857	6640	6694	6710	6620	6588	6623	6616	6744	6669	6558	6432	6516	6551	6563	6343	6185	6405	6394	6684	6577	6480	6697	6793	6572	6893
7074	7116	7220	7049	7037	6861	6971	6886	6833	6750	6737	6779	6880	6820	6607	6709	6760	6799	6795	6798	6854	6773	6738	6793	6711	6789	6877	6757	6710	6757	6773	6608	6689	6386	6466	6369	6396	6346	6398	6308	6405	6529	6564	6868	6851	6688	6831	7066	6947	7131
7140	7232	6974	7079	6979	6890	7093	7015	7018	6969	6749	6807	6896	6569	6756	6733	6693	6675	6753	6734	6790	6786	6770	6635	6641	6646	6791	6681	6735	6670	6716	6564	6553	6580	6486	6559	6553	6568	6213	6482	6504	6567	6610	6794	6843	6970	7125	7109	7005	7150
6906	6974	6978	6808	6958	6943	7024	6853	6653	6970	6786	6844	6854	6872	6881	6786	6613	6458	6744	6452	6677	6564	6603	6773	6581	6608	6749	6708	6773	6875	6773	6746	6638	6577	6561	6676	6622	6661	6758	6628	6522	6566	6688	6687	6864	6999	7153	7006	6899	7246
7019	6903	6839	6721	6634	6580	6592	6655	6848	6855	6936	6890	6844	6919	6655	6784	6630	6536	6568	6361	6475	6429	6450	6493	6416	6519	6705	6793	6926	6819	6742	6635	6656	6701	6734	6863	6787	6861	6909	6922	6767	6820	6717	6853	6841	7079	7236	6881	7032	6914
6934	6926	6834	6442	6457	6631	6400	6491	6759	6765	6856	6857	6893	6898	6783	6822	6577	6751	6496	6480	6488	6478	6374	6418	6623	6588	6599	6774	6782	6685	6695	6751	6821	6858	6851	6739	6855	6958	7170	7163	6866	7076	7055	6910	7118	6996	7041	7031	7016	6764
7055	6811	6826	6626	6454	6572	6539	6680	6704	6718	6812	6738	6797	6576	6839	6814	6868	6736	6766	6660	6773	6545	6758	6738	6632	6584	6767	6790	6916	6748	6765	6777	6758	6858	6749	6745	6921	7048	7010	7101	6963	7239	7162	7000	7121	7165	7089	7219	6770	6921
7035	7090	6739	6821	6726	6632	6502	6696	6403	6597	6957	6630	6879	6800	6781	6864	6585	6734	6993	6793	7000	6972	6985	6809	6670	6747	6738	6708	6812	6771	6857	6903	6894	6862	6730	6698	6804	6965	7274	7327	7300	7200	7178	6979	7241	7107	7215	7068	6929	6842
7213	7217	7242	6954	6923	6750	6756	6695	6421	6632	6697	6745	6888	6750	6809	6780	7024	7156	7182	7186	7142	7024	7125	6895	6839	6849	6899	7002	6989	6980	6750	6857	6851	6714	6587	6687	6823	6972	7041	7126	7160	7201	7290	7081	7141	7104	7323	7054	7069	7031
7475	7564	7320	7019	7024	6856	6744	6544	6353	6567	6726	6723	6832	6810	6848	6886	7027	7309	7328	7351	7522	7185	7159	7125	7042	6903	6956	6970	7143	6910	7175	6781	6789	6904	6596	6584	6708	6697	6908	7103	7018	7390	7308	7358	7330	7272	7111	7083	7102	7224
7474	7386	7394	7107	7083	6764	6717	6551	6732	6579	6668	6975	6786	7028	6961	7078	7020	7109	7252	7411	7387	7505	7205	7166	7083	7078	7166	7052	7205	7179	6983	6869	6858	6718	6798	6770	6745	6899	6891	6978	7139	7200	7356	7133	7205	7107	7302	7190	7258	6993
7319	7401	7242	7207	7065	6937	6846	6804	6675	6754	6849	6922	6940	7060	6911	7003	7178	7100	7168	7346	7473	7240	7191	6983	7187	7077	7084	7243	7158	7216	7307	6956	6954	6911	6610	6582	6761	6806	6819	7103	7086	7268	7043	7251	7086	6977	6999	7106	7113	7117
7069	7086	7207	7268	7070	6975	6908	6766	6911	6910	6934	7050	7098	7035	6958	7065	7092	7147	7374	7382	7418	7299	7026	7085	6896	7120	7138	7301	7149	7370	7213	7277	7118	7152	6964	6997	6763	6747	7012	6834	7029	7099	7258	6972	7333	6990	7051	6835	7184	7093
7281	7178	7329	7229	7010	7012	6795	6808	6865	6902	6986	7047	7211	7051	6935	7268	7171	7203	7330	7550	7503	7314	7078	6942	6879	7066	6925	7143	7421	7211	7189	7350	7212	7107	7136	6970	6887	6766	6971	7089	7239	7191	6900	7044	7014	6893	6919	6849	7002	7166
7373	7245	7196	7066	6981	6892	6932	6749	6915	7066	6886	7169	7246	7116	7386	7201	7241	7113	7279	7244	7442	7113	7017	6946	6780	6953	6837	6915	6937	7274	7413	7158	7394	7112	7179	7058	7079	7083	7111	7115	6924	7133	7102	6974	6979	7102	7035	6917	6882	7058
7233	7158	7175	7114	7156	6939	6946	6832	6902	6897	6964	7199	6961	7137	7230	7222	7217	7195	7336	7286	7356	7199	6970	6914	7026	6894	6810	7194	7056	7089	7319	7281	7150	7160	7137	7207	6976	7030	7123	6986	6967	7161	7085	7143	6947	7104	7170	6942	6947	6949
7479	7286	7414	7099	7007	6793	6830	6938	6902	6986	6929	7013	7045	6973	7113	7011	7064	7242	7223	7487	7245	7084	6835	6896	6826	7035	6802	6975	6979	6805	6917	7125	7176	7150	7054	7135	6871	6966	6955	6828	6858	6975	7128	7082	7135	7113	7057	6962	7187	6976
7303	7330	7239	7136	6816	6841	6849	6867	6882	7109	6826	6871	6776	6938	6701	6956	6966	7072	7242	7430	7372	7180	7052	7157	7121	6911	6802	6940	6907	6748	6844	6937	6847	6847	6951	7001	6945	6816	6859	7037	7051	7053	7291	7174	6973	7226	6916	6897	7012	7029
7509	7327	7268	7036	6886	6774	6966	6945	6939	7031	6953	6811	6666	6744	6595	6647	6820	7123	7263	7141	7174	7345	7074	6890	7084	7001	6877	6814	6535	6693	6762	6737	6793	6569	6740	6850	6916	6880	6931	6850	6942	7060	7012	7263	7084	7150	7018	6996	7054	6910
7211	7140	7165	7002	6801	6794	6928	7014	7196	7093	6925	6847	6599	6720	6521	6584	6746	6847	7070	7096	7212	7200	7070	7042	6888	6944	6818	6734	6751	6563	6749	6557	6629	6474	6667	6554	6712	6861	6679	6882	6967	6993	6967	7124	7236	7181	7100	7016	7045	6978
7366	7169	7122	7072	6777	6766	6838	6811	6877	7100	7234	6794	6807	6537	6464	6583	6752	7003	6906	6817	6826	6981	7149	6894	6757	6764	6750	6836	6852	6779	6831	6680	6720	6668	6538	6667	6823	6789	6650	6880	6991	6829	6963	7105	6902	6933	7271	6968	6928	6804
7277	7145	6985	6946	6738	6610	6741	6940	6911	7320	7236	6890	6772	6678	6538	6609	6752	6726	6758	6774	6707	6717	6769	6814	6665	6767	6650	6796	6689	6822	6670	6776	6494	6523	6618	6640	6660	6659	6670	6974	7041	6950	6927	7150	6924	6974	7054	7144	6753	6868
7428	7274	7002	6966	6643	6655	6619	6801	6928	7118	7260	7052	7037	6532	6792	6780	6723	6809	6778	6938	6639	6849	6840	6701	6842	6800	6465	6573	6762	6733	6618	6630	6718	6802	6620	6620	6527	6736	6813	6954	6889	6885	6914	6987	6832	6812	6808	6816	6862	6741
7510	7294	7252	6749	6625	6699	6721	6821	6876	7095	7148	7213	6844	6917	6748	6914	6926	7024	6912	6886	6835	6861	6774	6826	6724	6569	6320	6342	6461	6381	6528	6689	6823	6776	6793	6672	6871	6690	6736	6853	6742	6828	6866	6850	6894	6614	6962	6882	7037	6700
7456	7341	7244	6850	6799	6721	6700	6672	7037	7131	6934	6990	6954	6869	6850	6971	6960	7016	7086	6809	6928	6726	6758	6845	6495	6457	6236	6196	6483	6301	6503	6693	6868	6707	6648	6778	6550	6775	6855	6672	6840	6737	7020	6868	6817	6753	6631	6826	6752	6742
7587	7375	7275	7104	6711	7012	6869	6761	6870	7134	7030	6999	6925	6786	7010	7006	6982	7190	7002	6978	7094	6777	6852	6764	6737	6639	6352	6295	6279	6402	6554	6551	6791	6682	6707	6881	6811	6804	6832	6736	6840	6603	6754	6650	6686	6668	6753	6708	6884	6772
7708	7345	7280	7228	6956	6943	7039	6982	6853	7303	7003	6981	6921	6998	7144	6975	7143	7127	7064	7075	7012	6845	6710	6727	6823	6594	6364	6495	6514	6450	6527	6697	6845	6828	6874	6807	6863	6739	6841	6744	6700	6733	6653	6721	6632	6516	6646	6867	6860	6764
7897	7503	7289	7239	7128	7178	7265	7253	7176	7343	7132	7187	6914	6843	7026	7072	7007	7115	7092	7061	6900	6876	6911	6901	6787	6581	6687	6385	6540	6745	6533	6740	6816	6826	6819	6777	6750	6779	6733	6749	6725	6745	6580	6568	6647	6443	6698	6703	6829	6798
7632	7458	7266	7237	7023	7088	7095	7161	7519	7354	7172	7123	6893	7124	7288	7131	7363	7154	7099	7084	6899	6988	7029	6889	6730	6579	6656	6436	6580	6527	6712	6681	6831	6830	6896	6972	6773	6622	6763	6764	6771	6412	6584	6628	6577	6366	6506	6601	6958	6839
7541	7405	7305	7153	7041	7274	7282	7495	7390	7534	7257	7138	7238	7231	7362	7387	7469	7272	7351	7098	6958	6826	6762	6844	6739	6511	6474	6303	6625	6605	6733	7002	7045	6967	6940	6880	6654	6599	6707	6787	6878	6754	6720	6744	6492	6635	6466	6662	6485	6773
7737	7474	7150	7204	7154	7289	7411	7464	7244	7423	7424	7400	7492	7379	7372	7486	7265	7551	7322	7241	6990	7045	7026	6895	6654	6527	6540	6690	6529	6777	6985	7049	7114	7130	7072	6903	6760	6806	6668	6885	6873	6888	6582	6721	6501	6587	6618	6602	6670	6957
7454	7318	7137	7138	7052	7184	7300	7458	7387	7208	7234	7311	7384	7257	7400	7368	7425	7424	7460	7176	6992	7056	7126	6979	6678	6499	6440	6457	6467	6811	6896	7188	7212	7092	6902	7092	6900	6822	6868	6908	6904	6949	6815	7026	6811	6779	6739	6986	6885	6839
7438	7302	7183	7109	7077	7246	7401	7370	7336	7293	7140	7265	7240	7495	7296	7526	7345	7308	7273	7173	7195	7159	7248	7091	6840	6645	6428	6339	6593	6686	7093	7071	7194	7233	7091	6945	6905	6756	6962	7055	6809	6909	7150	6922	6886	6958	6922	6830	7142	7063
7389	7133	7373	7089	7213	7271	7382	7362	7450	7285	7214	7171	7107	7284	7236	7201	7242	7147	6897	7003	7109	7119	7276	7134	6791	6726	6557	6572	6528	6875	6966	7140	7171	7382	7115	6941	6889	6891	6955	6822	6868	6953	6938	6973	7110	6928	7099	7107	7313	7251
7435	7264	7175	7085	7199	7399	7486	7550	7228	7103	7160	6999	7137	7179	7066	7147	6939	6824	6923	6964	6940	7094	7192	7134	6880	6856	6718	6754	6744	6919	7029	7214	7348	7250	7125	6977	7080	6904	6988	6918	6675	6773	6976	7161	7082	7128	7106	7059	7163	7359
7518	7118	7150	7348	7413	7425	7402	7141	7291	7103	6936	6777	6873	6929	7027	7016	6693	6840	6792	6816	6719	6995	7223	7137	6961	6808	6797	6937	6833	6817	7276	7346	7503	7082	7229	7208	7115	7111	6883	6911	6829	6736	6943	7126	7158	7231	7174	7110	7273	7230
7514	7198	7366	7365	7309	7234	7225	7118	7131	6872	6890	6836	6893	6838	6791	6838	6711	6831	6617	6825	6695	6892	6987	7017	6980	6834	6876	7050	6924	7057	7361	7525	7524	7510	7421	7411	7218	7072	7178	6884	6662	6638	6894	6890	7164	7094	7291	7275	7103	6878
7463	7245	7369	7246	7273	7118	7130	7099	6786	6895	6850	6891	6752	6852	6790	6866	6749	6579	6786	6747	6934	6762	6941	6890	6977	6954	6941	7011	7135	7202	7417	7457	7576	7403	7333	7153	7237	7135	6986	6682	6756	6827	6931	7021	7045	6976	6967	6951	7017	7001
7483	7317	7274	7146	7250	7188	7001	7015	7045	6949	6873	6845	6746	6749	6966	6753	6866	6982	6856	6962	6976	7253	7016	6986	7089	6854	6795	7042	7079	7227	7455	7457	7312	7225	7205	7215	7240	7029	6950	6854	6684	6762	6986	7139	7096	7094	6874	6953	6683	6816
7450	7387	7322	7394	7274	7235	7189	7038	6808	6826	6708	6757	6924	7006	6824	6896	6929	6845	6976	7144	7161	7094	7196	7127	7172	7031	6887	6919	7244	7229	7156	7245	7119	7041	7117	7058	7000	6900	6755	6675	6944	6881	7091	7304	7118	7082	6921	6895	6807	6611
7649	7556	7516	7293	7291	7180	6944	6976	6824	6753	6940	6870	6942	6925	6858	6624	6834	7096	7007	7226	7180	7302	7334	7280	7186	7133	7019	7121	7298	7175	7229	6876	6953	7172	6923	6956	6902	6907	6735	6749	6854	6902	7051	7091	7183	7077	6999	6917	6840	6659
7585	7642	7489	7055	7294	7129	6908	7204	6984	6959	6902	6972	7155	6906	6899	7031	6802	6972	7159	7307	7269	7449	7410	7494	7291	7093	7044	7206	7246	6983	7119	6863	6893	6848	6777	6801	6707	6693	6754	6770	6827	6731	7046	7044	7106	7269	6907	6898	6745	6810
7459	7266	7657	7074	7261	6975	7080	7290	7210	7021	7302	7260	7133	7075	7000	7010	6865	7038	7173	7414	7454	7456	7380	7573	7442	7131	7246	7275	7199	7170	6953	6877	6926	6746	6719	6707	6642	6726	6666	6438	6598	6846	6946	6886	7044	7022	6756	6605	6750	6779
7478	7237	7285	7196	7052	7061	7221	7219	7226	7262	7437	7201	7438	7137	7169	7211	7244	7091	7086	7371	7381	7408	7468	7358	7323	7328	7230	7242	7051	7094	6989	6863	6875	6747	6896	6780	6864	6748	6476	6541	6834	6725	6700	6848	6958	6919	6791	6900	6837	6862
7630	7321	7100	7105	6998	7056	7060	7230	7301	7412	7476	7582	7575	7402	7209	7351	7054	7442	7273	7362	7397	7337	7326	7263	7287	7116	7254	7053	6917	6920	6806	6840	6708	6851	6777	6829	6848	6741	6547	6811	6949	6817	6814	6811	7167	6941	6980	6925	6876	6855
7665	7344	7265	7185	6964	7107	6993	7149	7301	7307	7470	7584	7458	7563	7523	7394	7440	7559	7522	7424	7380	7489	7303	7115	7116	7103	6934	6949	6934	6722	6826	6728	6637	6739	6844	7015	6929	6863	6655	6988	6967	7156	7261	7059	7036	6887	7060	6993	6855	6985
7573	7327	7178	7042	6967	7229	6939	7194	7180	7260	7646	7518	7492	7498	7421	7418	7579	7534	7602	7813	7446	7500	7260	6988	6929	7033	7045	6847	6888	6817	6729	6594	6543	6722	6804	7027	6816	6956	6883	7029	7098	7174	7129	7183	7224	7095	7101	6900	6825	6812
7474	7287	7390	7302	7039	7224	7123	7294	7323	7445	7270	7552	7475	7528	7469	7535	7390	7514	7657	7701	7452	7364	7189	7057	6917	6848	6968	6752	6973	6768	6834	6692	6704	6855	6937	6939	7148	6967	6892	7151	7079	7284	7343	7403	7314	7237	7117	7046	7056	7047
7753	7495	7226	7256	7227	7137	7271	7220	7346	7427	7415	7376	7593	7628	7597	7546	7564	7489	7653	7650	7389	7241	7079	7045	6779	7068	7053	6983	7090	6897	7065	6775	7032	6920	7128	7138	7123	7101	7189	7130	7254	7360	7340	7377	7497	7204	6941	7228	7079	7063
7569	7507	7356	7291	7164	7127	7151	7351	7284	7460	7585	7591	7375	7662	7606	7445	7626	7712	7518	7512	7197	7341	7005	7081	6726	6903	7081	7211	7302	7118	7076	7128	7109	7119	7217	7267	7089	7099	7257	7243	7329	7275	7628	7418	7061	7212	7180	7340	7102	7197
7664	7573	7337	7268	7226	7424	7388	7389	7623	7636	7345	7582	7618	7251	7566	7334	7506	7664	7490	7318	7059	6900	6947	6846	6879	6912	6997	7222	7164	7155	7269	7240	7293	7330	7266	7325	7117	7245	7321	7497	7300	7364	7290	7194	7041	7080	6990	7104	7100	7328
7995	7379	7314	7260	7270	7334	7398	7384	7580	7552	7528	7418	7345	7338	7283	7469	7613	7434	7502	7160	7110	6904	6841	6841	6909	7010	7087	7169	7230	7194	7340	7232	7366	7406	7128	7165	7271	7163	7241	7330	7266	7094	7000	7111	6883	6976	7129	7175	7053	7286
7744	7451	7351	7428	7322	7477	7535	7527	7490	7552	7486	7400	7442	7321	7330	7369	7350	7416	7397	7065	7056	6693	6764	6926	6862	7117	7270	7142	7262	7196	7424	7501	7298	7420	6922	7166	6903	7196	7164	7184	7030	7061	6803	6798	6756	6796	6975	6955	7059	7298
7724	7517	7457	7440	7370	7299	7427	7637	7385	7432	7319	7097	7202	7238	7174	7310	7262	7285	7329	7026	6939	6807	6874	6758	7027	7154	6907	7228	7320	7249	7292	7467	7403	7330	7170	6905	6861	6949	6993	7026	7029	6867	6875	6843	6856	6895	6781	6994	7158	7241
7745	7583	7627	7323	7447	7475	7474	7522	7331	7295	7368	7054	7261	7081	7021	6953	7290	7005	6911	6917	6930	6920	6699	6908	6943	6924	7142	7093	7318	7185	7309	7084	7378	7169	6881	6694	6984	6704	6796	6972	7017	6840	6780	6749	6880	6791	7038	7065	7043	7128
7713	7365	7411	7296	7193	7240	7188	7354	7214	7308	7166	7142	7119	7045	6969	6969	7071	7078	6980	6823	6934	6980	6844	6802	7027	7162	7175	7166	7170	7324	7300	7147	7025	7056	6631	6783	6826	6821	6839	6928	6973	6944	6986	6860	6879	6902	6759	7034	7162	7152
7529	7364	7246	7207	6953	7134	7137	7197	7052	6999	7174	7020	6934	6933	7083	7112	7065	6993	7063	6997	6819	6859	6895	7002	7172	7137	7104	7090	7353	7225	7244	7137	6952	6820	6641	6761	6740	6916	6946	6897	6847	6970	6963	6723	6949	7027	7015	7119	6955	7106
7155	7303	7160	7191	6949	6911	7033	7103	7323	7306	7212	7177	7244	7167	6947	7224	7192	7034	7080	6925	6966	6920	6941	6872	6957	7078	7218	7176	7187	7320	7435	7014	6919	6773	6597	6877	6742	7106	6956	7120	6962	6988	7117	6978	6881	7015	6807	6924	6926	7062
7289	7383	7097	7282	7135	7123	7174	7208	7186	7227	7192	7043	7168	7148	7282	7269	7004	7076	7212	6899	6952	7026	7182	7166	7306	7122	7295	7132	7381	7251	7228	7145	6773	6715	6562	6748	7104	7131	7080	7222	7061	7094	7099	6906	7029	6971	7005	6786	6784	6997
7432	7414	7375	7226	7145	7204	7274	7328	7114	7234	7267	7261	7242	7240	7474	7409	7328	7217	7183	7356	7069	7296	7184	7123	7352	7339	7153	7467	7330	7393	7140	7012	6894	6856	6770	7141	7148	7286	7121	7337	6988	7146	6979	7076	7092	7136	6960	7105	6910	6973
7386	7317	7443	7242	7300	7221	7488	7165	7223	7172	7363	7115	7251	7494	7382	7547	7383	7347	7384	7263	7284	7358	7376	7329	7288	7179	7237	7433	7373	7374	7209	6967	6709	6783	6987	7013	7137	7224	7317	7244	7291	7103	6931	7032	6988	6950	6971	6959	7024	6964
7620	7402	7525	7388	7317	7344	7288	7363	7274	7100	7213	7082	7240	7340	7423	7186	7357	7396	7408	7423	7319	7156	7144	7282	7233	7204	7277	7395	7396	7270	7222	7162	7062	6859	6961	6957	7296	7525	7702	7418	7256	7016	7034	6968	6911	6960	7187	6836	6973	6970
7728	7398	7507	7508	7200	7547	7361	7284	7134	7335	7027	7097	7427	7288	7283	7315	7184	7457	7309	7259	7040	7087	7054	7220	7294	7293	7395	7488	7513	7325	7251	7202	7056	7043	7012	7265	7358	7633	7496	7507	7294	6997	6918	6807	6927	6913	6926	6851	6983	6874
7638	7815	7484	7686	7240	7489	7418	7309	7200	7114	6932	7012	7217	7333	7050	7071	7227	7208	7389	7276	7219	7209	7144	7114	7217	7229	7120	7267	7261	7414	7118	7022	7012	6994	6933	7212	7328	7563	7716	7340	7186	7216	6829	6762	6690	6765	6887	6907	6848	7013
7796	7690	7694	7663	7605	7515	7287	7365	7347	7173	7041	7059	7153	7259	6935	7188	6952	7040	7107	7173	7054	7031	6986	6995	6967	7106	7122	7224	7321	7487	7105	7144	6974	6906	7035	7079	7596	7292	7254	7323	7160	7138	7012	6856	6845	6699	7032	6896	6859	6828
7913	7909	7947	7659	7649	7445	7342	7333	7128	7089	7328	7341	7153	7032	6884	6999	7054	7112	6976	7232	7187	7040	7041	6963	6916	7207	7073	7144	7177	7264	7019	6994	7137	7006	6957	7042	7184	7083	7053	7074	6946	6951	6843	6787	6776	6736	6751	6931	7020	6951
7976	7760	7687	7647	7382	7416	7416	7457	7281	7158	7141	7194	7101	7067	6925	6932	7001	7183	7209	7173	7040	6913	6820	6750	6972	7101	7193	7057	7280	6892	7141	7041	7237	7100	6960	7163	7082	7112	7039	7168	7030	6982	6772	6721	6781	6750	6780	6715	7024	6917
7990	7822	7992	7553	7411	7483	7452	7533	7397	7321	7356	7332	7274	7100	7090	6911	7200	7266	7149	7047	7090	7001	6988	6845	7167	6960	7263	7164	7130	7074	7080	6991	6987	7062	7067	7004	6989	7004	7027	6941	6981	6969	6800	6660	6534	6499	6686	6789	6990	6821
8068	7895	7788	7744	7543	7460	7497	7544	7447	7431	7270	7325	7379	7142	7171	7099	7086	7160	7080	7173	7106	7085	6871	7203	6992	7003	7000	7262	7055	7168	6910	6897	6974	6861	6987	6982	6988	6998	6911	6937	7071	6837	6949	6638	6672	6825	6719	6785	6801	6795
8078	8027	7814	7746	7657	7657	7387	7268	7560	7319	7268	7231	7228	7189	7325	7160	7155	7107	7194	6917	7011	7055	6918	7131	7161	7276	7155	7135	7067	7000	6875	7061	6891	7244	6872	7131	6913	6903	6854	6916	6805	6983	6874	6773	6842	6899	6729	6704	6907	6659
8022	7820	7786	7734	7568	7567	7553	7500	7419	7172	7219	7184	7155	7292	7211	7053	7405	7221	6939	6874	6910	7079	7193	7248	7254	7416	7432	7070	7177	7025	6959	7197	7098	7138	7078	7021	6999	6929	6893	6977	7053	7087	6948	6728	6756	6830	6883	6847	7016	6973
7898	7739	7824	7479	7563	7509	7311	7369	7346	7071	6972	7120	7083	7243	7101	7192	7265	7121	7050	6867	7005	6832	7220	7213	7279	7191	7069	7271	7208	7096	7372	7187	7308	7099	7044	6985	6917	6998	6890	7065	6971	7035	6814	7031	7124	7019	6964	6919	6842	7098
7678	7606	7780	7554	7251	7470	7225	7267	7029	6950	6782	6948	7000	7179	7185	7216	7150	7129	7010	6864	7073	7304	7257	7294	7254	7331	7096	7100	7028	7178	7280	7139	7278	7233	7221	7199	7141	7170	7014	6972	7169	7077	7027	6972	6968	6900	7074	6995	7273	6907
7619	7720	7609	7313	7235	7082	7041	7058	7024	6794	6936	6814	6985	7052	7046	7090	6978	6996	7074	7169	7251	7379	7248	7234	7201	7292	7170	7223	7141	7175	7161	7166	7213	7182	7136	7120	6928	6946	6932	6981	7301	7200	6939	7052	7154	7007	6895	6998	6963	6839
7953	7730	7769	7454	7276	7168	7147	7078	7193	6992	6945	6805	7061	7186	7025	7084	7284	7155	7117	7194	7123	7277	7588	7224	7304	6996	7145	7219	7362	7200	7340	7193	7206	7255	7132	6919	6981	6852	6930	6948	7148	7092	7148	7143	6975	7068	6890	7016	6966	6907
7821	7761	7799	7450	7325	7205	7259	7083	7061	7205	7076	7150	7194	7065	7084	7191	7214	7298	7232	7084	7127	7247	7095	7110	7020	7049	7037	7126	7132	7087	7194	7270	7155	7093	6974	6983	7000	6922	6915	7077	6914	6968	6940	6963	6967	6741	6809	6860	6942	6623
8009	7729	7586	7623	7401	7357	7325	7122	7295	7401	7322	7165	7286	7241	7121	7374	7055	7476	7309	7289	7231	7166	7026	6959	6804	7016	6926	6957	7220	7226	7440	7115	7141	7081	6971	6945	7006	6812	6967	6930	6971	6993	7029	7078	6891	6834	6938	6826	6828	6697
7802	7825	7508	7464	7426	7140	7412	7449	7459	7533	7599	7544	7251	7289	7384	7407	7156	7361	7485	7429	7241	6952	7048	6914	6907	6878	6980	7069	7119	7438	7409	7205	7029	7061	6801	6899	6972	6698	6945	6677	6772	7030	6917	6906	6810	6676	6714	6717	6695	6749
7797	7723	7492	7502	7235	7420	7374	7707	7689	7610	7716	7571	7541	7378	7365	7359	7481	7461	7490	7575	7321	7120	7138	6923	6795	6920	6831	7120	7006	7251	7111	7068	7038	6760	6737	6788	6908	6625	6887	6984	6915	6851	6814	6856	6767	6737	6513	6868	6606	6706
7770	7771	7507	7192	7437	7279	7461	7787	7845	7587	7777	7819	7509	7292	7303	7315	7412	7463	7652	7366	7308	6940	7164	7047	6812	6880	6964	6960	7060	7089	7058	7029	6848	6554	6829	6597	6728	6955	7204	7012	7052	7029	6837	6834	6816	6741	6745	6853	7055	7066
7894	7509	7493	7408	7264	7486	7647	7620	7671	7413	7476	7576	7459	7199	7280	7267	7237	7167	7287	7177	7166	7197	7143	7039	6973	6946	7007	6994	7136	7340	7129	6975	6948	6655	6965	6820	6919	7002	7078	7079	7016	6890	6740	6711	6924	6876	6844	6991	7078	6996
7662	7293	7500	7481	7415	7520	7663	7423	7350	7425	7348	7143	7100	7171	7267	7094	7056	7227	7278	7371	7225	7146	7046	7135	7011	7249	7226	7338	7260	7255	7373	7111	6971	6766	6802	7003	6914	7039	7160	7123	7299	7055	6995	6922	6688	6810	7004	7037	7095	7332
7857	7377	7521	7441	7701	7497	7485	7365	7096	6976	7045	7210	6823	7034	7096	7186	7272	7156	7130	7335	7406	7308	7154	7142	7156	7201	7422	7366	7128	7282	7333	7191	7081	6992	6982	6938	6983	7065	7189	7135	6997	6914	6921	6855	6887	6941	7021	7190	7229	7489
7977	7646	7528	7853	7633	7684	7469	7265	6900	7060	6908	7079	6974	7061	7151	7209	7394	7253	7113	7174	7351	7203	7160	7157	7301	7308	7530	7345	7390	7257	7119	7166	7063	7202	7069	7143	7143	7036	7246	7050	6924	6938	6886	6717	6858	6777	6997	7036	7316	7293
7706	7749	7756	7733	7726	7493	7278	7242	7128	6805	6956	7025	7187	7125	7182	7383	7220	7387	7354	7231	7259	7352	7140	7444	7455	7408	7290	7389	7395	7340	7189	7163	7001	7117	7071	7207	7177	6975	6968	7030	7072	6982	6877	6900	6866	6973	6981	6874	7222	7211
7754	7712	7819	7805	7657	7602	7356	7265	7080	6940	6994	7057	7120	7267	7437	7335	7519	7334	7398	7596	7381	7383	7297	7257	7333	7420	7477	7166	7169	7143	7119	7047	7014	6986	6988	6933	6924	7079	7114	7014	6925	6846	6851	6837	6852	6806	6853	6908	6890	6798
8000	8030	7755	7807	7496	7385	7436	7252	6842	6994	6991	6966	7266	7145	7278	7518	7440	7433	7540	7565	7315	7223	7529	7366	7370	7599	7422	7329	7033	7102	6883	6948	6860	6917	7155	6828	6929	6769	7119	6935	6908	6766	6938	6730	6695	6488	6916	6901	6797	6922
7892	8053	7780	7609	7440	7316	7261	7154	6979	7017	7370	7273	7400	7417	7618	7485	7440	7538	7511	7407	7333	7235	7175	7144	7192	7300	7498	7272	7222	6994	7032	6774	6867	6987	7173	6918	6936	6709	6892	6855	6782	6873	6911	6835	6929	6840	6811	6853	6762	6598
8169	7934	7883	7639	7506	7382	7279	7123	7203	7230	7431	7447	7358	7446	7647	7451	7380	7301	7466	7416	7161	7170	7143	7278	7294	7339	7409	7060	6891	6931	6971	6802	6806	6858	7145	7135	6936	6973	6791	6931	6913	6845	6992	7070	6913	6644	6822	6958	6817	6668
8130	7942	7930	7771	7443	7329	7205	7167	7376	7275	7268	7289	7490	7551	7658	7476	7452	7577	7392	7316	7153	7031	7190	7274	7325	7460	7063	7216	7150	7214	7158	6940	6982	7196	7352	7095	6990	7198	7001	7127	6924	6866	6957	6984	7047	6913	6983	6814	7003	6814
8129	8000	7954	7742	7488	7246	7135	7238	7402	7344	7279	7252	7314	7317	7415	7683	7652	7440	7352	7342	7029	7184	7243	7023	7144	7293	7199	7111	7110	7041	6889	6906	6969	7115	7111	7262	7114	7158	7164	7042	6913	6864	7285	7407	7114	6923	7154	7005	6974	6637
7954	7838	7794	7633	7387	7346	7275	7144	7112	7143	7268	6950	7275	7265	7343	7451	7494	7428	7188	7183	7167	6993	7364	7243	7421	7270	7396	7295	7219	7099	7214	7143	7092	7154	7517	7366	7106	7134	7157	7042	7081	7178	7102	6947	7118	7019	7051	6895	7036	6812
7929	7725	7778	7538	7398	7337	7346	7263	7229	7073	7278	7274	7030	7366	7312	7233	7266	7128	7016	7036	7239	7018	7133	7122	7224	7173	7336	7092	7385	7112	7362	7298	7103	7236	7294	7162	7177	7192	7210	7291	7112	7037	7169	7079	7178	7093	6899	7057	6982	6963
7987	7693	7679	7691	7449	7516	7272	7406	7457	7246	7334	7347	7394	7242	7038	7318	7366	7051	7153	7003	6962	7010	7304	7121	7437	7303	7406	7275	7339	7351	7153	7309	7116	7356	7297	7359	7110	7128	7074	7053	7011	7079	7375	7044	7185	7094	6908	7023	7017	7039
7840	7903	7853	7732	7691	7477	7259	7447	7247	7337	7335	7345	7271	7313	7480	7356	7213	7102	7239	6979	7134	7167	7134	7128	7240	7355	7243	7244	7316	7184	7210	7159	7123	7238	7104	7172	7115	7110	7342	7305	7242	6941	7209	7158	7132	6988	6967	6945	7015	6929
7581	7623	7672	8000	7532	7293	7358	7123	7222	7274	7354	7380	7317	7371	7385	7301	7230	7335	7188	7187	7300	7085	7332	7409	7327	7427	7426	7272	7181	7092	7260	6962	7150	7037	7096	7109	6980	7147	7270	7028	7037	7177	7085	7046	6924	6983	7102	6983	6991	6981
7396	7407	7654	7543	7474	7591	7329	7339	7210	7218	7311	7205	7269	7469	7466	7330	7246	7130	7227	7331	7491	7467	7404	7180	7436	7223	7360	7216	6998	7075	6995	6902	6917	6801	6931	6791	6872	7166	7170	7097	6972	6940	6991	6972	7051	7051	7030	6984	7167	6836
7396	7494	7506	7808	7587	7528	7493	7448	7322	7518	7365	7196	7293	7386	7486	7264	7363	7266	7358	7423	7352	7272	7254	7331	7451	7397	7357	7263	7243	7285	7114	7055	6928	7017	7053	6843	6922	7020	7015	7192	7112	6891	6966	6995	6964	6809	7037	7070	6863	6949
7957	7535	7573	7844	7559	7805	7619	7667	7607	7566	7447	7468	7328	7444	7588	7574	7399	7305	7467	7389	7462	7179	7205	7279	7271	7449	7171	7180	7083	7007	6965	6751	6865	6897	7046	6810	6951	7184	7347	7044	6940	6892	6800	6863	6881	6864	6999	6991	6948	6836
7756	7456	7575	7328	7684	7564	7672	7582	7518	7498	7556	7126	7401	7385	7520	7485	7461	7357	7421	7494	7256	7093	7049	7206	7320	7283	7167	7144	7112	7140	6988	7035	7053	7095	7077	6990	7047	7126	7120	6944	6800	6924	6861	6780	6618	6818	6807	6916	7024	6909
7715	7679	7528	7596	7507	7462	7604	7673	7269	7363	7333	7255	6975	7108	7464	7538	7417	7362	7189	7264	7373	7206	7176	7273	7217	7156	7134	6912	7004	7035	6955	7070	6932	7104	7034	7039	6945	7061	7153	6822	6769	6709	6893	6770	6693	6631	6635	7099	6820	6964
7728	7605	7414	7626	7377	7405	7772	7596	7250	7444	7097	6936	6981	7160	7147	7180	7157	7224	7227	7315	7148	7055	7237	7304	7183	7061	7199	7021	7153	7131	7282	6953	7120	7078	6872	6818	6804	6893	6933	6735	6570	6708	6515	6788	6594	6765	6622	7025	6995	6806
7836	7776	7654	7433	7447	7640	7451	7507	7603	7264	7068	7116	7418	7189	7115	7209	7073	7227	7296	6866	6973	7228	7125	7241	7181	7369	7063	7148	7114	7225	7225	7229	7122	7099	6920	6892	6837	6626	6659	6621	6754	6685	6875	6780	6728	6843	6881	6985	6745	6866
7952	7626	7556	7571	7481	7498	7555	7694	7464	7379	7376	7268	7214	7006	7228	7469	7259	7044	7171	7080	7278	7195	7117	7299	7169	7113	7000	7045	7133	7240	7137	7054	7024	7016	7054	6762	6621	6788	6932	6775	6686	6502	6801	6986	7041	6819	6979	7116	7019	6898
7719	7548	7251	7579	7274	7306	7307	7557	7340	7512	7476	7046	7136	7444	7311	7099	7094	7219	7135	7370	7283	7021	7260	7171	7207	7133	7167	7099	7364	7128	7307	7168	6977	7224	7308	6959	6696	6636	6732	7135	6917	7045	6961	6944	7064	7115	6971	7043	6926	6793
7646	7409	7392	7371	6985	7226	7324	7076	7561	7465	7269	7224	7358	7274	7200	7077	7331	7269	7189	7332	7082	7423	7358	7164	7370	7243	7188	7198	7038	7228	7054	7041	7071	7283	7170	6992	6943	6979	7081	7134	7068	7271	7192	7349	6992	7070	7214	7146	6904	6979
7795	7268	7367	7292	7006	7294	7124	7319	7620	7321	7685	7476	7395	7197	7192	7161	7092	7109	7311	7456	7567	7425	7432	7342	7100	7296	7040	7150	7089	7072	7281	6974	7343	7030	7158	6878	6893	7067	7295	7284	7231	7196	7187	7336	7293	7015	6958	7112	6892	6789
7750	7611	7430	7316	7298	7144	7349	7636	7401	7643	7757	7717	7395	7330	7358	7039	6888	7078	7320	7471	7229	7140	7038	7040	7244	7232	7110	7249	7168	7309	7248	7197	7461	7294	7171	7071	6993	7048	7180	7356	7447	7120	7323	7278	6996	7072	6961	6933	7080	7200
7595	7623	7402	7326	7211	7221	7588	7435	7695	7981	7906	7476	7548	7213	7094	7072	7104	7305	7233	7240	7298	7157	7079	7495	7193	7362	7396	7116	7145	7183	7246	7220	7417	7268	7335	7152	7165	7065	7154	7227	7510	7447	7522	7164	6952	6944	7170	6894	7018	7057
7695	7382	7245	7229	6937	7504	7191	7442	7802	7506	7596	7501	7352	7019	6927	7049	7216	7066	7143	7352	7359	7360	7205	7358	7357	7398	7251	7014	7140	7188	7207	7159	6863	7071	7209	7027	7183	7197	7233	7282	7264	7196	7212	7327	6944	6799	7071	7205	7048	7035
7728	7074	7411	7122	7187	7471	7290	7627	7706	7532	7586	7474	7181	7105	7068	7182	6946	7204	7260	7463	7148	7208	7096	7459	7448	7565	7529	7309	7364	7276	7291	7079	7061	7128	7058	6891	6950	7077	7330	7207	7249	7152	7177	7146	7193	7211	6923	6974	7228	7102
7444	7378	7254	7149	7557	7552	7624	7879	7686	7752	7706	7195	7093	7230	6997	7190	7178	7237	7403	7324	7295	7167	7453	7572	7651	7444	7701	7439	7609	7515	7245	7273	7245	7039	7096	7019	6953	7033	7118	7223	7259	7213	7092	7046	7086	7195	6950	6909	7114	7224
7679	7557	7390	7497	7702	7578	7571	7554	7547	7616	7408	7090	7106	7222	7228	6987	7376	7194	7336	7255	7322	7334	7362	7658	7605	7739	7686	7584	7637	7503	7445	7349	7280	7477	7434	7336	7212	7376	7235	6987	7125	7408	7348	7102	7045	7091	7076	6917	6931	7062
7614	7773	7629	7599	7536	7660	7572	7295	7487	7483	7125	6989	7378	7125	7065	7340	7232	7173	7205	7393	7638	7324	7730	7501	7487	7610	7364	7389	7209	7248	7155	7100	7303	7285	7346	7389	7272	7260	7113	7157	7055	7204	7165	7485	7051	6938	6859	7167	7195	7173
7770	7885	7799	7654	7530	7494	7420	7266	7239	7164	7240	7322	7256	7320	7250	7321	7298	7097	7325	7312	7633	7595	7524	7471	7573	7418	7313	7308	7186	7333	7090	7083	6881	7019	7105	7403	7158	7209	7330	7180	7056	7005	7181	7481	7370	7252	7028	7300	7100	7046
7922	7881	7619	7711	7600	7354	7374	7228	7183	7058	7179	7255	7212	7314	7315	7203	7031	7126	7370	7416	7535	7286	7472	7213	7296	7230	7616	7569	7322	7509	7266	7183	7241	7166	7294	7206	7262	7104	7105	7255	7162	6872	7037	7108	7368	7114	7175	6976	7118	6916
8146	8033	8004	7859	7554	7594	7497	7199	7224	7377	7360	7233	7158	7324	7336	7263	7129	7306	7218	7389	7315	7126	7130	7448	7425	7495	7513	7504	7535	7479	7337	7489	7590	7613	7458	7465	7257	7007	7084	7087	6985	7105	7135	7103	7090	7310	6927	6958	6936	7079
8223	8178	8121	7851	7526	7483	7399	7270	7409	7397	7361	7471	7461	7591	7529	7333	7334	7376	7230	7184	7140	7250	7223	7426	7536	7553	7544	7626	7461	7482	7596	7589	7513	7620	7401	7618	7366	6891	6940	6742	6924	7258	7104	6976	7076	7130	7161	7030	6959	7132
8217	7960	7769	7737	7302	7482	7238	7052	7172	7264	7241	7385	7449	7434	7497	7611	7319	7196	7144	7255	7222	7069	7406	7565	7598	7711	7542	7372	7452	7242	7395	7556	7671	7414	7596	7519	7215	7079	7057	6758	6784	7134	7293	7375	7096	7030	7191	7167	6920	7171
7993	7650	7640	7656	7176	7445	7295	7192	7336	7307	7196	7549	7505	7502	7323	7669	7468	7223	6917	7078	7304	7571	7358	7554	7526	7344	7352	7289	7144	7323	7267	7514	7536	7507	7291	7207	7285	7087	6908	6832	6915	7175	7185	7158	7272	7170	7265	7364	7051	7111
7750	7412	7567	7599	7307	7526	7278	6999	7334	7143	7334	7450	7662	7427	7465	7643	7527	7138	7142	7078	7294	7504	7427	7489	7423	7303	7125	7102	7393	7071	7388	7398	7334	7142	7136	7191	7391	7314	6965	7115	6884	7050	7225	7406	7442	7280	7199	7330	7280	7111
7914	7773	7692	7450	7493	7428	7261	7230	7509	7116	7311	7539	7729	7527	7687	7554	7482	7117	7156	7192	7314	7481	7465	7500	7342	7344	7097	6887	7401	7256	7361	7354	7166	7248	7125	7087	7355	7216	7452	7219	7157	7061	7380	7566	7413	7454	7307	7113	7226	7053
8116	7724	7969	7554	7515	7557	7134	7294	7401	7415	7410	7752	7848	7656	7793	7452	7534	7292	7348	7362	7523	7551	7417	7374	7239	6966	7191	7172	7284	7321	7112	7009	6878	6903	7062	7316	7321	7346	7354	7276	7154	7182	7387	7360	7448	7229	7173	7233	7145	6953
8088	7826	7881	7585	7440	7363	7209	7164	7354	7376	7541	7557	7543	7777	7668	7726	7432	7334	7338	7578	7789	7443	7371	7256	7359	7178	7047	7336	7085	7217	7115	6880	6716	6888	7107	7235	7396	7282	7260	7351	7255	7258	7212	7392	7591	7319	7218	7187	7228	7173
8021	7946	7907	7630	7536	7298	7410	7485	7527	7386	7539	7821	7638	7523	7620	7589	7532	7624	7492	7502	7514	7533	7151	7155	7160	7125	7178	7180	7111	7201	7109	7063	7095	6983	6899	7029	7173	7246	7069	7167	7098	7001	7197	7331	7366	7302	7242	7206	7364	7152
7942	7830	7839	7491	7576	7349	7383	7460	7476	7338	7725	7902	7649	7586	7845	7847	7790	7537	7458	7513	7331	7246	7078	7024	7104	7000	7113	7133	7008	7130	7246	7209	7119	6922	6978	7015	6876	7159	7017	7233	7223	6930	7231	7304	7374	7443	7118	7315	7191	7227
7801	7683	7776	7547	7437	7350	7318	7709	7602	7557	7699	7793	7669	7854	7850	7871	7749	7710	7629	7490	7258	7193	7197	7110	7086	6956	6962	7007	7067	7138	7133	7225	7126	7034	6969	6921	6953	6974	7169	7285	7145	6948	7147	7205	7442	7444	7391	7323	7366	7078
7767	7546	7807	7483	7697	7361	7248	7537	7348	7511	7666	7676	7695	7681	8006	8091	7813	7784	7538	7624	7269	7207	7100	7022	7091	7104	6868	7088	7013	6985	7062	6963	7090	6913	6959	6964	7087	7252	7227	7260	7176	7167	7061	7225	7530	7503	7241	7162	7302	7242
7742	7503	7540	7384	7563	7425	7418	7581	7690	7639	7907	7656	7387	7708	7768	7722	7497	7583	7458	7399	7321	7135	7003	7075	6964	6896	6938	7126	7181	7064	7019	7048	6994	6965	6791	7026	7089	7071	7315	7558	7432	7295	7234	7443	7647	7335	7402	7153	7557	7170
7879	7522	7562	7353	7757	7735	7478	7594	7509	7400	7655	7740	7646	7723	7828	7741	7401	7411	7263	7389	7421	7197	6833	7028	7006	6860	6968	7119	7067	7149	7322	7025	6994	6983	6959	7039	6985	7289	7456	7572	7458	7472	7555	7363	7472	7317	6989	7245	7348	7045
7845	7608	7926	7867	7524	7829	7518	7742	7979	7615	7841	7817	7765	7618	7771	7973	7723	7246	7486	7523	7621	7463	7136	7055	6903	7044	6952	7172	7163	7109	7124	7115	7247	7043	7138	7057	7351	7355	7371	7480	7300	7534	7374	7352	7524	7315	7117	7378	7311	7372
8218	8018	8180	8020	7776	8010	7974	7812	7853	7663	7607	7785	7563	7603	7848	8013	7694	7537	7714	7453	7558	7403	7260	7141	7232	7292	7153	7101	6965	6966	7250	7048	6963	6868	7153	7268	7448	7364	7320	7244	7294	7287	7364	7268	7481	7224	7109	7430	7382	7421
7768	7766	8001	8069	7895	7938	7850	7936	7839	7569	7391	7712	7485	7378	7663	7903	7856	7467	7315	7490	7429	7499	7499	7340	7203	7347	7510	7504	7098	7257	6969	7212	7158	6962	7199	7237	7315	7415	7498	7545	7293	7248	7361	7305	7304	7223	7405	7421	7446	7401
7945	7645	7668	7903	7563	7818	8028	7919	7714	7561	7235	7371	7273	7299	7236	7690	7614	7581	7200	7062	7227	7340	7394	7618	7600	7475	7448	7430	7204	7393	7392	7365	7509	7378	7228	7415	7770	7615	7394	7371	7228	7267	7381	7246	7401	7307	7523	7532	7259	7248
7958	7839	7555	7772	7897	7779	7688	7678	7398	7413	7172	7244	7385	7441	7397	7386	7641	7440	7361	7231	7138	7146	7339	7336	7557	7749	7574	7403	7492	7344	7573	7340	7486	7328	7523	7445	7497	7402	7436	7137	7176	6916	7361	7353	7286	7512	7691	7553	7170	7454
8162	8036	7768	7674	8029	7743	7697	7418	7491	7386	7110	7117	7223	7343	7490	7533	7595	7675	7473	7297	7144	7379	7398	7479	7482	7559	7725	7788	7676	7447	7409	7297	7497	7260	7489	7690	7684	7391	7370	7413	7176	7401	7427	7244	7274	7570	7611	7463	7522	7432
8432	8258	7997	7960	8233	8163	7898	7621	7411	7315	7452	7225	7479	7640	7581	7454	7390	7185	7199	7383	7306	7312	7092	7475	7575	7562	7659	7697	7658	7550	7604	7575	7603	7797	7699	7797	7819	7572	7528	7715	7622	7665	7530	7267	7383	7664	7727	7458	7504	7408
8427	8064	8292	8195	8178	8005	7730	7809	7538	7540	7786	7726	7761	7734	7966	7339	7280	7301	7342	7282	7387	7187	7056	7282	7657	7573	7846	7726	7457	7334	7621	7750	7612	7533	7721	7665	7641	7846	7811	7769	7953	7618	7479	7529	7519	7888	7516	7663	7472	7703
8363	8057	7753	7729	7600	7653	7569	7392	7670	7510	7603	7778	7360	7381	7704	7566	7223	7090	7167	7249	7291	7303	7483	7599	7569	7601	7521	7468	7688	7542	7697	7716	7728	7606	7334	7648	7682	7659	7920	7864	7585	7596	7512	7778	7770	7707	7543	7737	7753	7439
8208	7917	7604	7621	7451	7638	7425	7238	7292	7148	7101	7518	7408	7213	7401	7356	7341	7123	7074	7259	7150	7263	7598	7748	7970	7712	7508	7402	7534	7709	7735	7476	7485	7506	7609	7811	8011	7941	7741	7664	7608	7348	7364	7478	7729	7715	7845	7768	7677	7462
7970	7746	7624	7832	7662	7507	7705	7323	7469	7215	7279	7137	7214	7259	7298	7374	7245	7540	7402	7296	7234	7340	7761	8063	7882	7906	7977	7949	7620	7728	7605	7432	7490	7696	7948	8049	7769	7929	7901	7671	7870	7760	7720	7626	7495	7486	7725	7971	7554	7659
8021	7894	7970	8030	7677	7720	7865	7761	7558	7574	7132	7064	7221	7334	7246	7247	7430	7484	7411	7395	7391	7382	7694	7662	7935	7861	8235	7938	7983	7629	7635	7554	7669	7839	8130	8020	7850	7891	7652	7541	7752	7726	7628	7549	7580	7652	7569	7631	7610	7630
8185	8130	8085	7908	7928	7845	8028	8082	7662	7383	7430	7365	7275	7217	7405	7316	7397	7310	7422	7367	7306	7506	7474	7538	7775	7679	7715	7894	7748	7617	7526	7594	7633	7925	7878	7688	7382	7276	7235	7144	7042	7277	7254	7608	7741	7659	7658	7453	7630	7565
8092	7856	7985	7738	7777	7854	7713	7542	7289	7135	7166	7315	7347	7418	7587	7755	7779	7440	7077	7306	7371	7442	7434	7529	7555	7762	7695	7640	7444	7373	7623	7774	7725	7571	7789	7353	7426	7445	7157	7219	7004	6776	7350	7336	7513	7543	7668	7553	7572	7428
8030	7893	7924	7937	7603	7530	7466	7083	7292	7241	7155	7433	7754	7551	7811	7899	7601	7510	7287	7267	7396	7387	7352	7420	7842	7724	7839	7696	7446	7480	7691	7583	7350	7500	7537	7712	7655	7697	7858	7723	7762	7563	7551	7301	7309	7403	7667	7710	7170	7481
7953	7884	7926	7850	7843	7490	7366	7311	7287	7384	7206	7305	7515	7518	7666	7653	7658	7512	7501	7235	7328	7403	7394	7679	7719	7902	7794	7753	7710	7828	7963	7809	7685	7373	7686	8256	8152	8329	8388	8274	8197	8322	7773	7535	7238	7423	7720	7521	7209	7373
8194	7971	8148	7684	7587	7510	7447	7465	7487	7140	7141	7405	7333	7436	7772	7597	7660	7548	7345	7608	7651	7772	7366	7678	7846	7609	7510	7464	7516	7924	7894	7434	7242	7380	7777	8299	8398	8055	7753	7296	7210	7464	7725	7955	7685	7343	7168	7624	7476	7285
8104	7861	7837	7710	7565	7819	7786	7384	7349	7214	7005	7196	7266	7292	7663	8014	7971	7699	7587	7864	7609	7752	7822	7968	8025	7953	7738	7332	7295	7544	7647	7162	6979	7587	8101	8218	8199	7255	6374	5914	6129	6445	7218	7674	7701	7397	7255	7522	7515	7147
7994	7904	7622	7539	7513	7509	7658	7267	6996	7293	7138	7208	7603	7757	7793	7828	7877	7942	7841	7969	7780	7858	7843	7922	8223	8176	7953	7676	7479	7569	7745	7516	7002	7564	7985	7860	7053	6124	5572	6077	6551	6008	6238	7314	7864	7487	7053	7284	7621	7365
7780	7693	7909	7719	7353	7289	7195	7249	7122	7151	7432	7357	7427	7819	7771	7919	7812	7913	7938	8030	8258	8129	7875	7778	7942	8094	7963	7698	7703	7553	7531	7453	7284	7529	7913	7428	6539	5960	6302	7452	7585	5894	5355	6916	7784	7389	6995	7352	7477	7119
8006	7820	7759	7796	7243	7323	7065	7249	7235	7518	7516	7610	7793	7702	7698	7906	7814	7750	7921	8044	8052	8222	7974	7937	7943	7819	7925	7776	7629	7660	7502	7359	7243	7655	7706	7416	6684	6041	6508	7364	6794	5278	5413	7084	7519	7174	6785	7246	7334	7086
7760	7823	7838	7584	7454	7099	7256	7346	7158	7269	7684	7809	7503	7909	7938	7982	7937	7652	7697	7891	7945	8016	7916	7602	7869	7850	7792	7778	7844	7592	7350	7182	7491	7535	7681	7459	6856	5715	5555	5625	5063	4772	5911	7383	7454	6971	6780	7028	7060	6795
8378	8061	8064	7789	7442	7570	7497	7759	7464	7761	7772	7811	7832	7841	7843	7830	7772	7564	7747	7783	7965	7790	8019	7999	7798	7605	7479	7487	7674	7365	7366	7275	7313	7356	7438	7751	7217	6394	5863	5427	5120	5764	6852	7630	7151	6557	6823	7177	6831	6619
8281	8315	7959	7532	7352	7452	7614	7553	7524	7591	7618	7607	7791	7932	7892	7867	7752	7438	7143	7323	7612	8044	7863	7858	8129	7784	7556	7724	7736	7563	7475	7251	7193	7210	7499	7761	7684	7188	6637	6622	6584	7545	7905	7574	6632	6387	6956	6964	6792	6635
8021	8151	7658	7621	7532	7378	7634	7705	7561	7448	7495	7738	7656	7562	7713	7694	7859	7465	7342	7270	7549	7679	7862	7711	7858	7844	7571	7584	7616	7760	7609	7314	7269	6977	7078	7392	7942	7747	7632	7888	7758	7768	7473	6627	6542	6777	7053	6846	6676	6887
7867	7764	7768	7498	7500	7668	7883	7770	7421	7570	7458	7702	7792	7610	7780	7750	7408	7308	7464	7417	7573	7606	7851	8072	8018	7763	7413	7441	7328	7338	7615	7376	7303	7042	7096	7130	7419	7395	7434	7300	7291	6958	6874	6449	6781	7022	7265	6884	6849	6833
7829	7697	7576	7433	7345	7546	7492	7383	7130	7355	7315	7596	7783	7775	7973	7801	7723	7611	7404	7195	7401	7661	7762	7589	7824	7944	7499	7438	7524	7389	7414	7376	7120	7177	6975	6864	6977	6705	6614	6544	6581	6455	6478	6755	7207	7225	6972	6750	7004	7142
7766	7504	7344	7528	7570	7714	7547	7516	7701	7537	7561	7784	7575	7674	7608	7592	7954	7617	7382	7168	7435	7758	7918	7877	7733	7702	7787	7362	7144	7153	7117	7003	7278	7173	7242	6986	7089	7045	6467	6609	6486	6599	6994	7175	7311	6954	6878	7003	6739	6902
7735	7718	7777	7605	7781	7604	7566	7607	7289	7696	7581	7725	7984	8150	7782	7874	7806	7586	7691	7664	7433	7246	7818	7943	7922	7741	7301	7321	7343	7181	7481	7232	7113	7582	7256	7407	7024	7201	6940	6895	7070	6975	7226	6972	6801	6796	6920	7040	7034	7006
8008	7651	7669	7420	7186	7324	7324	6902	7218	7340	7376	7665	7990	7797	7917	8030	7697	7537	7422	7338	7652	7726	7741	7814	7655	7525	7223	7146	7396	7143	7269	6961	6924	6993	7021	7012	7233	7025	6847	6965	6934	6711	6751	6834	6802	6834	7008	7161	6923	6783
7748	7534	7265	7388	7323	7377	7183	7282	7463	7546	7737	7735	7667	7993	7860	7826	7766	8052	7733	7347	7417	7500	7846	7707	7840	7530	7592	6963	6990	7343	7353	6964	7029	6890	6897	6825	7095	6809	6785	6647	6631	6466	6687	6697	6862	7015	6877	6577	6671	6816
7905	7841	7730	7691	7599	7658	7464	7557	7885	7840	7952	8118	8112	8047	7932	7854	7724	7592	7627	7728	7542	7318	7576	8109	7951	7341	7061	7034	6884	7014	7454	6926	7062	7231	7202	7057	7107	7151	6772	6735	6728	6608	6626	6821	6988	6824	6830	6757	6603	6726
8359	8119	7780	7468	7455	7390	7173	7344	7434	7734	7955	7855	8071	8541	8423	8207	7543	7250	7515	7521	7620	7463	7380	7544	7873	7718	6836	6765	7076	6974	6914	7101	6795	7311	7128	6969	7223	6920	6897	6772	7005	7068	6904	6764	6644	6654	6695	6802	6855	6609
8200	7854	7404	7451	7234	7373	7459	7377	7490	7436	7504	7666	7678	7640	7894	8158	7842	7671	7405	7024	7229	7866	7814	7733	7366	7539	7021	6648	7029	7050	6778	6734	6784	6812	7027	6768	7223	6896	6790	6926	6864	6860	6895	6677	6603	6515	6760	6868	6760	6673
7588	7524	7752	7530	7666	7717	7833	7920	7977	7836	7815	7791	7547	7632	7639	7534	7655	7845	7651	7462	7372	7291	7783	7683	7265	6910	7263	6869	6780	7205	6901	6503	6666	6549	6722	6874	6751	6829	6460	6745	6648	6686	6745	6703	7007	6860	7022	6718	6800	6740
7656	8059	7844	8004	7748	7718	7762	7771	7860	7882	8086	7866	7991	7907	7663	7482	7184	7429	7472	7795	7471	7310	7399	7823	7458	6995	6886	7397	7029	7021	7027	6661	6792	7045	6543	6799	6638	6639	6401	6439	6401	6860	6848	6995	7076	7069	7050	6772	6638	6713
7937	8134	7895	7767	7405	7230	7167	7326	7570	7497	7846	7874	7972	8127	7945	7698	7649	7226	7236	7659	7692	7671	7378	7276	7532	7165	6794	6957	7359	7014	7060	6957	6928	7138	6837	6909	6831	6607	6981	6764	6766	6921	6815	6992	7031	7075	6934	6925	6931	6805
7834	7815	7503	7119	6800	6774	6684	7175	7110	7355	7391	7400	7464	7672	7849	7961	7925	7545	7351	7293	7674	8044	7864	7317	7416	7572	7081	7049	7620	7346	6903	7254	7124	6882	7056	6923	6945	6571	7126	6716	6915	6720	6739	6868	6825	6939	6888	6921	6926	6824
7619	7397	7209	7113	7002	6895	7030	7222	7362	7527	7400	7458	7272	7320	7547	7702	7985	7808	7437	7280	7294	7745	8209	7476	7227	7511	7790	7218	7371	7450	7265	7229	7165	6983	7126	6860	6756	6792	6888	6841	6915	6875	6739	6901	6791	6889	6756	6974	6935	7082
7598	7296	7363	7509	7515	7415	7428	7734	7598	7859	7806	7826	7783	7543	7383	7402	7592	7815	7818	7614	7468	7498	8015	7887	7164	7066	7347	7334	6865	7704	7543	6999	7386	7018	7108	7050	6604	6969	6711	7027	6962	6808	6966	6882	6785	6788	6779	7066	7117	6940
7829	7648	7976	7894	7940	7806	7908	7855	8078	8212	8237	8072	7942	8043	7508	7267	7061	7312	7625	7779	7572	7373	7574	8062	7608	7070	7264	7658	6959	7258	7626	7230	7308	7383	7025	7064	6538	6855	6663	6817	6848	6924	6894	6773	6566	6747	6661	6622	7043	7019
8011	8087	8072	7843	7847	7823	7937	7809	8113	8104	8215	8294	8404	8210	7837	7269	6982	7145	7432	7810	7749	7543	7381	7443	7580	7088	6834	7310	7229	7049	7388	6905	6837	7424	7025	7118	6905	6903	6759	6770	6772	6687	6822	6791	6607	6591	6569	6695	6804	6947
8388	8308	8000	7702	7370	7247	7550	7652	7974	7890	8218	8250	8219	8149	7996	7763	7283	7208	7252	7694	8112	7863	7256	7274	7466	7163	6687	7098	7314	6655	6949	6988	6654	7187	6850	6870	6963	6606	6903	6773	6858	6692	6784	6777	6808	6682	6771	6702	6597	6742
8357	8189	7863	7405	7055	6945	7134	7358	7512	7572	7714	8133	8043	8138	8086	8120	7808	7484	7334	7705	8339	7999	7195	6925	7217	7519	6897	6943	7366	6702	6723	7124	6650	6843	7041	6856	6996	6458	6944	6598	6831	6808	6914	6873	6825	6904	6647	6681	6666	6838
8226	7810	7303	7300	7080	6906	7083	7037	7378	7387	7348	7545	7691	8001	8190	8079	8126	7830	7428	7544	7878	7814	7219	6785	7331	7743	7292	6783	7000	6612	6624	6913	6822	6742	7076	6742	6953	6640	6843	6631	7011	6880	6832	6845	6886	7027	6708	6868	6701	6725
7957	7508	7124	6931	6927	6991	7242	7124	7326	7208	7125	7219	7107	7419	7779	8133	8288	8005	7425	7174	7441	7777	7555	6913	7307	7631	7386	6764	6917	6967	6368	6872	6760	6638	7039	6658	7004	6851	6667	6684	6907	6730	6842	6691	6970	6820	7044	6869	6928	6757
7668	7309	6907	6875	6927	7060	7212	7163	7202	7160	7119	6885	7047	7144	7484	7875	8146	7995	7351	7180	7373	7768	7716	7339	7028	7514	7379	6877	6952	7221	6756	6881	6903	6550	7024	6700	6994	6782	6705	6783	6847	6957	6995	6848	7132	7091	7314	6929	6883	6782
7358	7074	6759	7010	6908	7045	7130	7115	7320	7081	7091	6829	6717	7005	7372	7668	8353	8251	7446	7203	7264	7537	7812	7394	6882	7483	7667	7291	7242	7426	6838	6967	7253	6662	7036	6846	6970	6879	6871	6986	6824	7258	6837	7041	7121	7361	7367	7070	7105	7016
7317	6875	6674	7048	7089	7175	7070	6952	7100	6852	6833	6721	6790	7094	7222	7669	8055	8166	7654	7162	7136	7289	7666	7283	7042	7548	7827	7138	7084	7633	7047	7178	7184	6669	7225	7142	6908	6935	6623	6852	6838	6836	6822	6919	7183	7168	7176	7167	7255	7124
7442	6885	6887	6955	7070	7218	7349	7095	7083	6998	6795	6898	6832	6852	7184	7499	7784	7928	7696	7311	7106	7539	7901	7468	7101	7460	7824	7183	7161	7776	7132	7113	7071	6836	7261	6782	6995	6811	6681	6785	6528	6815	6691	6685	6945	6900	7060	6867	7316	7146
7559	7279	7155	7173	7072	7230	7401	7369	7298	7120	7043	6845	6782	6813	7163	7289	7805	7993	7628	7233	7291	7620	8180	7471	7078	7316	7732	7247	7044	7475	6963	6906	7440	6790	7165	7020	6983	6879	6716	6891	6700	6756	6642	6829	6980	6999	7033	6948	6907	7044
7582	7064	7164	7278	7476	7307	7346	7213	7243	7020	6938	6805	6743	6908	7189	7471	7942	8127	7595	7172	7121	7609	7960	7583	7043	7531	7859	7386	7130	7411	7053	7143	7313	6825	7336	6995	6998	6992	6744	6878	6766	6870	6510	6888	6754	6777	6783	6878	6709	6972
7687	7210	7229	7144	7307	7300	7175	7187	7079	7120	6790	6734	6595	6910	7199	7404	7794	7986	7467	6869	6991	7665	8030	7406	7048	7591	7626	7034	7249	7439	6964	7003	7537	7066	7389	7043	6905	7028	6732	7069	6720	6660	6817	6729	6762	6599	6689	6599	6770	6735
7420	7276	7138	6936	6981	6828	6934	6937	6798	6739	6681	6762	6777	6919	7368	7746	7940	7923	7289	6999	7240	7686	7981	7353	6928	7323	7656	7085	7306	7352	6740	7078	7608	7121	7428	7044	7040	7045	6767	6803	6558	6767	6583	6720	6673	6669	6647	6691	6809	6855
7906	7153	6974	6809	6852	6653	6739	6642	6528	6519	6482	6853	6915	7354	7631	8133	7990	7913	7219	7128	7255	7688	7859	7159	7047	7593	7408	6763	6995	7262	6679	7171	7263	7120	7480	6872	7370	7131	6822	6858	6907	6799	6830	6651	6650	6528	6728	6841	6872	6965
8178	7719	7262	6776	6689	6550	6776	6721	6515	6532	6631	6907	7348	7767	7979	8281	8000	7510	7190	7199	7567	7789	7746	7104	7182	7477	7212	6766	7361	7220	6769	7158	7249	7120	7439	7032	7487	6960	7074	6844	6826	6874	6869	6680	6593	6527	6934	6789	6926	6929
8409	7890	7724	7165	6926	6828	6674	6535	6655	6682	6929	7155	7878	8041	8170	8193	7973	7516	7140	7414	7570	7782	7367	7060	7417	7592	7056	6882	7189	6776	6721	7212	6867	7093	7255	7024	7200	7086	7243	6689	6979	6891	6883	6671	6770	6985	7041	7140	6730	7014
8259	8155	7806	7616	7130	7225	6909	6815	6707	6844	7020	7364	7586	7830	7987	7749	7308	7065	6978	7516	7748	7481	7044	7244	7742	7363	6841	6918	7223	6663	6753	6902	6569	7149	7129	6805	7377	6829	6985	6723	6808	6729	7008	6806	6979	6834	6864	6778	6958	6977
7797	8210	8158	8103	7434	7222	7125	7135	7153	7149	7477	7518	7918	7792	7521	7386	7156	7084	7206	7707	7813	7282	6957	7342	7713	7174	7093	7475	7132	6759	6806	6788	6559	6914	6655	7049	6944	6825	7093	6626	7034	6815	6951	7140	7130	7002	6840	6972	6959	7025
7658	7712	7671	7560	7645	7542	7444	7492	7531	7358	7551	7797	7661	7321	6958	6809	6900	7227	7342	7545	7339	7014	7129	7584	7581	7051	7183	7448	7083	7008	6971	6602	6578	6764	6520	6848	6770	6916	6891	6833	6823	7023	7051	7105	7020	7159	6974	7129	7166	7276
7264	7225	7487	7386	7488	7341	7642	7609	7560	7615	7510	7800	7210	6914	6716	6778	6826	7323	7536	7534	6881	7006	7384	7712	6935	6879	7110	7393	7156	7144	6924	6736	6985	6822	6753	7197	6805	6920	6844	7052	6907	7146	7142	7205	7078	7200	7105	7051	7416	7320
7544	7134	7184	6864	7190	7099	7188	7202	7177	7342	7078	6886	6881	6763	6583	7038	7210	7270	7282	6923	6655	7194	7385	7267	6929	7195	7400	7178	7107	7380	7129	6966	7117	6874	7007	7068	6942	7293	7074	7469	7081	7401	7058	7221	7142	7175	7100	7350	7241	7272
7741	7252	7147	6892	6587	6570	6783	6898	6895	6993	7096	6731	6708	6964	6813	7252	7214	6914	6817	7014	7294	7523	7317	6892	7087	7537	7438	7213	7258	7297	6831	7131	6948	6805	7162	7002	7162	7135	7423	7284	7132	7082	6996	7232	7026	7330	7167	7245	7372	7526
7852	7743	7181	7030	6832	7044	6838	6958	6975	7199	6986	7045	6868	7234	7009	6860	6960	6586	6504	6989	7335	7278	6966	7032	7315	7341	7123	7167	7451	7114	7049	7159	6967	7154	7097	7037	7217	7135	7318	7240	7229	7191	7309	7183	7234	7149	7357	7078	7336	7590
7483	7545	7452	7169	7209	7049	7249	7421	7409	7459	7206	7305	7162	6924	6820	6586	6562	6757	7012	7120	7143	7133	6862	7126	7418	6976	6958	7308	7340	7077	7309	7154	7135	7259	7070	7115	7096	7311	7304	7397	7472	7528	7476	7247	7135	7009	7099	7375	7273	7502
7221	7010	7068	6910	7085	7114	7296	7503	7392	7387	7021	6965	6801	6391	6470	6658	6575	6985	7041	7058	6616	6697	6971	7448	7025	6914	7146	7307	6985	7380	7465	7096	7290	7457	7263	7397	7213	7375	7378	7274	7238	7489	7251	7226	7051	7235	7439	7268	7269	7239
7233	6942	6801	6877	6714	6831	6891	6835	6902	6880	6629	6497	6598	6672	6554	6769	7109	7137	7090	6756	6757	6886	7036	6971	6916	7152	7451	7312	7132	7277	7263	7298	7356	7319	7431	7225	7126	7234	7351	7238	7250	7136	7163	7147	7212	7271	7360	6969	7279	7323
7529	7651	7337	6924	6887	6690	6924	6889	6996	6638	6436	6769	6614	6677	7004	7033	7057	6984	6715	6811	7021	7302	6923	6696	6941	7334	7158	7324	7585	7400	7242	7105	7235	7338	7191	6984	7304	7213	7298	7196	7090	7352	7138	7030	7057	7073	7363	7044	7101	7297
7421	7437	7686	7569	7326	7346	7155	7136	7086	7193	6689	6760	6935	6871	6862	6726	6705	6934	7237	7098	6954	6569	6633	6707	7036	6912	7095	7264	7257	7215	7289	7328	7086	7230	7288	7136	7041	7083	7118	7129	7236	6962	7114	6902	6935	7013	7072	7028	6990	7211
7128	7139	7092	7219	7166	7068	7183	7195	7180	6910	6625	6529	6448	6847	6556	6907	6825	7047	7088	6956	6713	6671	6694	6927	6760	6953	7086	7237	7101	6967	7046	6827	7081	7154	7246	7276	6884	7043	7282	7078	6987	6919	6819	7057	7055	7213	6972	6847	7133	6993
7430	7343	7164	6928	7043	6874	6945	6637	6802	6597	6569	6664	6632	6780	7014	7047	7041	7099	6780	6564	6832	6939	6956	6609	6536	6969	6913	7067	6989	7107	6972	7051	6804	7050	7040	7002	6916	7100	7019	7137	6956	7058	7033	6979	7009	7000	6880	6975	6865	6861
7387	7387	7537	7438	7186	6958	6955	6872	6804	6800	6814	7018	7226	7036	7129	7177	6993	6715	7014	6932	6823	6878	6436	6757	6728	6676	6799	6960	6915	6936	6884	7034	6929	6889	7007	6999	7102	7126	7121	7032	7014	6931	6972	6912	6886	7034	7000	6858	6943	7106
7111	7222	7317	7256	6908	6952	6973	6842	6958	6866	7033	7088	7020	7030	6829	6885	6912	6959	7009	6807	6853	6654	6602	6697	6650	6576	6676	6752	6772	6672	6731	6761	6795	6862	6685	6731	7062	7016	6951	6973	6953	6872	6939	6885	7038	7049	6767	6741	6708	6774
7429	7341	7322	7046	6801	6726	6959	6840	6914	6788	6855	7024	6936	7108	7140	7124	7171	7093	6937	6705	6757	6770	6811	6681	6534	6472	6680	6656	6703	6719	6677	6735	6719	6533	6591	6559	6810	6885	6826	7157	6896	7099	7183	6969	7091	6758	6889	6746	7071	7067
7170	7249	7234	7155	7011	6859	6832	6887	6888	6928	7040	7023	7255	7190	7006	7024	6958	6973	6794	6902	6785	6896	6625	6676	6638	6468	6568	6510	6413	6407	6358	6506	6544	6446	6742	6732	6875	6735	6814	6814	6925	6896	6998	7000	6903	7066	6957	6864	6830	7074
7055	6909	6854	6817	6791	6742	6722	6946	6909	7043	6899	7068	6933	7018	7078	7056	7007	7045	6889	6836	6892	6817	6704	6731	6555	6311	6479	6392	6506	6510	6438	6466	6317	6570	6435	6673	6599	6643	6588	6793	6801	6926	6846	7008	6823	7017	6793	6810	7074	7013
7061	7068	7014	6917	6673	6620	7003	6937	7039	6958	6836	7116	7207	7108	7010	6915	6845	6935	6796	6922	6831	6792	6683	6750	6478	6345	6339	6101	6260	6351	6310	6368	6444	6623	6635	6597	6651	6871	6640	6825	6846	6919	6939	6908	6899	7016	6888	6831	6929	6759
7059	6936	7064	6923	6728	6749	6716	6934	7120	7183	7048	7021	6865	6991	6863	6940	6857	6829	6771	6871	6792	6849	6764	6653	6658	6716	6366	6376	6511	6220	6322	6417	6390	6547	6489	6500	6379	6531	6429	6541	6730	6636	6973	7043	6854	6832	6674	6775	6809	6919
7077	6974	6946	6734	6673	6642	6676	6915	7042	6969	6763	6802	6862	6786	6750	6723	6727	6888	6946	7013	6924	6913	6927	6864	6703	6499	6456	6441	6419	6443	6465	6293	6507	6540	6546	6481	6557	6490	6518	6577	6564	6674	6863	6936	6630	6753	6698	6716	6838	6868
6684	6768	6625	6731	6704	6816	6862	6980	7000	6857	6800	6724	6585	6491	6516	6636	6753	6747	6809	6736	6932	6877	6785	6661	6746	6563	6543	6445	6461	6492	6309	6334	6373	6378	6416	6398	6519	6121	6530	6581	6507	6648	6792	6762	6834	6713	6793	6678	6714	6987
6833	6735	6641	6733	6681	6725	6830	6840	6788	6674	6619	6483	6491	6425	6390	6532	6572	6485	6766	6754	6894	6782	6547	6806	6808	6591	6408	6494	6561	6537	6611	6568	6527	6633	6465	6716	6464	6636	6495	6572	6535	6444	6613	6443	6797	6721	6705	6653	6620	6811
6818	6695	6610	6703	6638	6818	6777	6651	6719	6571	6427	6482	6407	6529	6523	6598	6591	6660	6522	6526	6623	6675	6652	6602	6648	6784	6775	6639	6707	6770	6534	6560	6790	6629	6646	6390	6393	6262	6293	6473	6579	6450	6675	6700	6798	6757	6806	6793	6945	6835
6972	6796	6719	6584	6465	6538	6683	6723	6459	6471	6479	6263	6524	6522	6494	6490	6399	6475	6564	6646	6653	6569	6652	6704	6921	7003	6703	6757	6749	6688	6655	6589	6856	6650	6512	6574	6485	6591	6569	6489	6473	6537	6633	6738	6708	6700	6869	6663	6847	6837
6714	6814	6758	6769	6569	6547	6628	6534	6392	6449	6414	6298	6269	6304	6589	6644	6635	6548	6497	6167	6466	6563	6642	6588	6878	6917	7093	6814	6890	6861	6673	6738	6678	6501	6597	6585	6748	6611	6473	6477	6633	6738	6625	6554	6503	6542	6684	6797	6863	6885
7199	7061	6955	7023	6678	6725	6572	6495	6508	6409	6384	6427	6373	6434	6492	6621	6600	6418	6435	6467	6520	6503	6662	6760	6723	6842	6884	7008	6816	6900	6991	6713	6825	6699	6759	6873	6763	6877	6581	6656	6476	6616	6549	6445	6568	6670	6570	6815	6724	6731
7322	7073	6986	6943	6606	6455	6771	6470	6376	6268	6137	6294	6254	6442	6646	6560	6513	6427	6426	6498	6453	6664	6681	6598	6700	6827	7127	7095	7091	7251	7071	6782	6778	6620	6711	6596	6957	6761	6738	6460	6556	6506	6475	6395	6312	6721	6664	6682	6741	6935
7358	7301	7051	6851	6802	6657	6663	6607	6474	6401	6482	6416	6410	6394	6530	6357	6385	6550	6338	6460	6394	6506	6525	6828	6861	7019	6930	7109	7024	7121	7111	6719	6708	6626	6627	6888	7036	6872	6688	6424	6366	6528	6593	6627	6698	6697	6643	6725	6752	6723
7180	7085	6876	6606	6715	6503	6468	6412	6529	6302	6426	6406	6287	6375	6516	6451	6530	6562	6137	6379	6365	6411	6475	6642	6698	6884	6922	7068	7008	6938	6717	6717	6665	6796	6967	6882	7060	6970	6820	6759	6751	6774	6674	6470	6450	6693	6508	6749	6442	6629
7138	7206	6822	6826	6778	6633	6651	6602	6521	6721	6599	6482	6513	6473	6405	6307	6420	6405	6373	6376	6196	6238	6410	6580	6480	6674	6835	7010	6825	6976	7013	6837	6767	6674	6817	6854	6873	6992	6685	6647	6758	6819	6577	6746	6482	6522	6581	6674	6704	6748
7267	7195	6853	6714	6572	6522	6552	6565	6581	6741	6735	6528	6602	6489	6613	6483	6452	6383	6350	6321	6392	6307	6440	6478	6492	6746	6747	6800	6857	6816	6864	6780	6740	6754	6715	6820	6959	6985	6963	6762	6703	6684	6831	6759	6756	6695	6648	6784	6736	6692
6985	7046	6765	6866	6626	6651	6552	6627	6487	6730	6901	6670	6408	6462	6519	6748	6406	6562	6475	6377	6414	6395	6528	6620	6586	6552	6795	6775	6792	7058	6813	6894	6760	6700	6711	6956	6934	7012	6981	6928	6856	6903	6854	6688	6834	6709	6748	6894	6705	6683
7164	6898	6784	6670	6680	6470	6750	6722	6711	6906	6763	6770	6501	6677	6743	6455	6416	6560	6572	6619	6315	6546	6614	6494	6518	6636	6664	6707	6689	6775	6803	6644	6736	6596	6724	6687	6858	6972	6883	6933	6975	7022	6954	7032	6771	6733	6867	6633	6725	6661
6958	6905	6797	6719	6436	6507	6512	6671	6578	6796	6935	6788	6839	6807	6540	6503	6581	6566	6523	6497	6658	6703	6659	6471	6511	6581	6499	6311	6598	6625	6711	6795	6565	6633	6676	6663	6655	6895	6719	6878	6846	6958	7068	6991	6751	6638	6629	6532	6645	6688
6875	6732	6842	6652	6700	6668	6467	6891	6816	6850	6979	6838	6791	6696	6749	6580	6549	6567	6595	6451	6601	6740	6498	6507	6721	6567	6400	6352	6564	6700	6598	6657	6892	6525	6633	6592	6642	6805	6659	6795	6907	6916	6794	6874	6713	6495	6455	6590	6587	6592
6901	6660	6601	6675	6683	6659	6763	6573	6714	6804	7032	6943	6989	6817	6680	6557	6650	6560	6733	6614	6661	6624	6626	6584	6684	6618	6277	6491	6559	6515	6448	6726	6633	6441	6415	6455	6516	6646	6815	6655	6764	6670	6772	6786	6688	6535	6517	6522	6475	6686
6853	6797	6715	6572	6779	6549	6614	6833	6799	6966	6879	7003	7005	6791	6801	6489	6622	6578	6802	6654	6856	6687	6471	6697	6701	6482	6420	6548	6413	6398	6404	6549	6463	6363	6396	6516	6473	6631	6696	6750	6597	6568	6775	6687	6611	6666	6430	6440	6664	6652
6803	6449	6508	6556	6624	6554	6571	6593	6870	6816	6871	6741	6594	6722	6704	6781	6641	6659	6589	6591	6544	6610	6644	6583	6690	6554	6527	6513	6499	6346	6374	6526	6705	6486	6495	6319	6601	6552	6522	6894	6659	6604	6651	6767	6579	6587	6559	6545	6555	6669
6757	6712	6450	6421	6399	6449	6449	6600	6870	6942	6939	6677	6810	6951	6587	6577	6634	6656	6765	6532	6553	6611	6727	6679	6637	6431	6532	6397	6378	6310	6441	6440	6471	6435	6635	6497	6313	6633	6519	6496	6534	6543	6695	6584	6432	6646	6572	6587	6452	6510
6808	6532	6626	6425	6498	6420	6576	6517	6636	6718	6592	6802	6984	6720	6775	6677	6672	6822	6693	6570	6667	6828	6836	6722	6744	6671	6643	6354	6375	6502	6524	6455	6372	6415	6514	6439	6411	6369	6428	6416	6330	6184	6368	6408	6527	6393	6587	6557	6595	6493
7028	6472	6474	6348	6368	6335	6544	6498	6444	6561	6510	6565	6746	6842	6601	6544	6768	6926	6762	6790	6803	6805	6740	6702	6803	6808	6639	6579	6407	6189	6224	6422	6403	6377	6490	6334	6328	6268	6502	6401	6288	6294	6374	6441	6592	6395	6410	6506	6487	6337
6643	6609	6493	6443	6202	6511	6439	6571	6505	6438	6721	6501	6705	6764	6646	6741	6746	6636	6649	6566	6760	6758	6672	6542	6852	6879	6706	6605	6557	6298	6453	6547	6480	6530	6352	6257	6278	6331	6497	6544	6374	6375	6294	6661	6598	6333	6328	6620	6463	6319
6738	6559	6362	6350	6380	6272	6467	6628	6647	6561	6608	6411	6645	6560	6538	6602	6561	6580	6682	6502	6695	6711	6678	6656	6856	6502	6598	6443	6474	6326	6466	6496	6610	6556	6327	6184	6237	6507	6488	6418	6430	6149	6425	6551	6480	6343	6473	6404	6370	6308
6556	6419	6472	6433	6422	6428	6551	6448	6456	6610	6577	6593	6616	6758	6596	6558	6590	6541	6397	6533	6660	6669	6647	6554	6584	6303	6431	6598	6472	6569	6364	6436	6570	6473	6475	6364	6251	6276	6166	6064	6198	6078	6338	6362	6653	6500	6392	6398	6396	6367
6495	6555	6369	6563	6286	6510	6532	6600	6547	6529	6563	6573	6674	6695	6585	6681	6609	6572	6846	6771	6679	6642	6512	6543	6371	6405	6438	6376	6414	6315	6298	6364	6463	6464	6382	6280	6076	6171	6186	5978	6054	5926	6060	6394	6561	6501	6404	6409	6333	6525
6700	6822	6376	6450	6373	6463	6557	6479	6560	6501	6455	6642	6699	6660	6665	6575	6659	6584	6731	6639	6786	6583	6337	6567	6374	6235	6286	6423	6237	6387	6394	6270	6344	6339	6360	6064	5904	5899	6060	6240	6180	6060	5972	6210	6415	6411	6516	6358	6352	6359
6834	6519	6535	6400	6502	6302	6396	6461	6484	6625	6517	6648	6567	6508	6527	6616	6450	6865	6830	6725	6655	6358	6304	6245	6292	6122	6333	6168	6389	6271	6303	6230	6244	6413	6246	6088	5954	5915	6018	6241	6426	6307	5980	6066	6341	6420	6436	6336	6432	6204
6648	6595	6543	6495	6526	6404	6300	6618	6452	6525	6435	6536	6615	6546	6640	6481	6480	6557	6751	6682	6605	6517	6303	6354	6161	6183	6203	6319	6348	6335	6351	6284	6034	6231	6318	6197	5854	5720	5867	6273	6173	6366	6063	6163	6244	6544	6218	6366	6270	6261
6693	6676	6482	6591	6407	6434	6336	6486	6325	6466	6515	6536	6531	6573	6674	6596	6507	6476	6606	6667	6692	6530	6505	6406	6477	6341	6514	6445	6410	6356	6390	6356	6450	6382	6383	6069	6124	5712	5881	6009	6053	5932	6020	6105	6508	6582	6346	6371	6463	6302
6814	6896	6940	6682	6383	6395	6433	6506	6317	6458	6370	6569	6555	6444	6563	6566	6630	6658	6562	6660	6552	6501	6443	6427	6464	6556	6591	6518	6301	6254	6612	6320	6518	6443	6519	6248	6185	5949	5816	6130	6197	6091	6245	6281	6444	6634	6493	6630	6475	6315
6701	6785	6720	6565	6466	6301	6297	6218	6312	6541	6595	6402	6548	6675	6541	6577	6557	6687	6541	6462	6463	6504	6567	6716	6636	6538	6786	6603	6375	6360	6459	6613	6492	6512	6553	6331	6383	6116	6271	6283	6343	6309	6476	6394	6641	6392	6492	6567	6496	6527
6784	6632	6559	6312	6280	6216	6261	6253	6264	6369	6390	6521	6471	6682	6809	6810	6537	6527	6498	6350	6271	6471	6579	6751	6681	6664	6531	6481	6371	6488	6528	6501	6491	6451	6344	6523	6423	6209	6428	6413	6380	6626	6604	6592	6336	6569	6587	6598	6792	6749
6635	6497	6379	6355	6294	6218	6205	6009	6201	6292	6310	6522	6605	6813	6858	6691	6665	6324	6434	6332	6292	6518	6478	6564	6814	6651	6463	6555	6323	6439	6390	6762	6488	6284	6260	6368	6346	6390	6229	6455	6391	6622	6600	6518	6635	6636	6813	6792	6834	6847
6740	6663	6420	6569	6270	6445	6342	6291	6274	6288	6576	6453	6735	6941	6824	6651	6784	6660	6504	6435	6591	6545	6671	6510	6616	6493	6474	6650	6466	6447	6302	6427	6385	6390	6362	6339	6274	6490	6388	6326	6374	6325	6325	6433	6592	6718	6734	6809	6843	6812
6750	6792	6484	6465	6245	6223	6286	6450	6429	6304	6620	6560	6545	6646	6736	6872	6710	6728	6542	6547	6517	6538	6442	6561	6575	6437	6400	6383	6510	6335	6505	6476	6284	6462	6461	6513	6480	6452	6340	6337	6343	6533	6311	6288	6427	6599	6641	6813	6921	6642
6873	6926	6694	6646	6491	6449	6595	6360	6692	6428	6547	6493	6517	6605	6845	6883	6767	6626	6376	6624	6655	6424	6474	6469	6569	6505	6438	6299	6441	6474	6327	6426	6235	6341	6310	6407	6488	6446	6313	6276	6145	6325	6408	6433	6528	6536	6488	6708	6710	6670
6896	6674	6610	6403	6383	6529	6381	6511	6677	6532	6549	6442	6579	6502	6689	6814	6670	6661	6344	6540	6409	6214	6385	6314	6293	6273	6140	6274	6610	6439	6258	6217	6210	6147	6373	6323	6500	6387	6357	6374	6315	6156	6254	6306	6496	6519	6404	6510	6599	6684
6810	6628	6474	6601	6473	6443	6496	6636	6637	6809	6396	6548	6594	6580	6506	6607	6649	6422	6334	6340	6451	6424	6340	6307	6403	6475	6302	6308	6130	6363	6366	6283	6188	6098	6271	6421	6455	6636	6372	6354	6207	6246	6183	6371	6320	6285	6499	6544	6500	6566
6659	6499	6604	6509	6597	6508	6757	6749	6776	6782	6563	6732	6569	6513	6518	6687	6522	6589	6264	6402	6387	6248	6420	6295	6558	6414	6403	6519	6199	6352	6268	6278	6163	6164	6185	6309	6433	6510	6461	6296	6151	6158	6133	6310	6335	6425	6274	6325	6281	6508
6484	6482	6586	6371	6666	6531	6631	6666	6660	6919	6660	6625	6409	6608	6414	6550	6529	6568	6536	6381	6274	6331	6280	6281	6318	6386	6392	6371	6291	6308	6320	6275	6105	6253	6259	6486	6365	6407	6291	6323	6387	6306	6365	6381	6431	6399	6345	6355	6354	6345
6678	6580	6489	6433	6700	6513	6663	6629	6782	6692	6711	6746	6741	6530	6553	6402	6630	6467	6439	6535	6524	6546	6453	6467	6420	6327	6405	6251	6355	6300	6284	6204	6267	6150	6360	6483	6368	6461	6361	6475	6447	6405	6396	6512	6459	6525	6572	6433	6468	6250
6617	6502	6607	6531	6696	6717	6724	6677	6767	6785	6713	6732	6622	6768	6655	6587	6307	6517	6558	6568	6674	6351	6471	6476	6558	6515	6409	6419	6399	6498	6505	6414	6320	6215	6471	6380	6504	6456	6413	6326	6268	6257	6467	6400	6554	6612	6516	6467	6347	6418
6679	6360	6586	6672	6843	6772	6827	6684	6881	6796	6669	6850	6625	6556	6806	6513	6501	6651	6603	6789	6495	6628	6427	6556	6423	6594	6371	6522	6567	6418	6491	6493	6487	6524	6537	6330	6445	6297	6321	6240	6411	6399	6407	6651	6690	6655	6705	6401	6565	6445
6617	6387	6541	6541	6625	6556	6773	6966	6611	6819	6585	6736	6697	6761	6576	6457	6620	6735	6818	6860	6725	6555	6571	6585	6492	6522	6683	6742	6512	6381	6524	6501	6642	6377	6315	6514	6340	6431	6451	6378	6477	6546	6524	6570	6700	6761	6791	6723	6580	6543
6428	6268	6491	6472	6733	6726	6689	6788	6843	6600	6471	6604	6477	6557	6580	6617	6566	6699	6855	6696	6733	6541	6554	6457	6394	6599	6630	6507	6527	6597	6711	6489	6467	6570	6356	6518	6373	6392	6493	6296	6499	6522	6595	6669	6846	6705	6743	6713	6696	6609
6430	6455	6633	6520	6553	6705	6683	6620	6670	6672	6474	6580	6392	6497	6438	6532	6502	6696	6626	6762	6513	6487	6537	6518	6654	6640	6455	6451	6515	6490	6385	6328	6472	6522	6394	6499	6425	6471	6321	6612	6435	6381	6343	6457	6441	6636	6597	6534	6571	6711
6666	6537	6532	6642	6547	6581	6737	6696	6682	6509	6463	6473	6330	6440	6497	6379	6623	6664	6616	6596	6597	6428	6410	6444	6620	6580	6616	6486	6477	6285	6275	6527	6454	6450	6465	6347	6427	6416	6370	6479	6539	6366	6466	6412	6422	6332	6570	6551	6574	6660
6623	6658	6664	6539	6742	6771	6670	6590	6676	6658	6562	6442	6384	6338	6321	6488	6522	6524	6593	6444	6640	6593	6525	6436	6477	6652	6704	6642	6487	6405	6437	6313	6216	6309	6257	6411	6516	6386	6259	6285	6221	6383	6257	6301	6305	6331	6357	6491	6530	6688
6521	6489	6485	6551	6498	6552	6847	6605	6575	6599	6610	6402	6286	6314	6302	6321	6343	6438	6394	6588	6372	6461	6463	6485	6491	6566	6792	6688	6571	6415	6502	6608	6279	6167	6385	6432	6450	6367	6324	6277	6255	6417	6273	6362	6208	6277	6360	6425	6536	6639
6640	6484	6347	6556	6498	6525	6631	6631	6525	6644	6425	6370	6405	6153	6140	6284	6257	6414	6413	6667	6496	6457	6588	6554	6608	6622	6627	6738	6574	6624	6601	6587	6500	6309	6491	6371	6397	6195	6306	6239	6270	6372	6275	6397	6195	6184	6214	6194	6528	6573
6752	6541	6326	6439	6294	6580	6428	6581	6514	6590	6732	6432	6485	6250	6046	6245	6366	6500	6332	6406	6489	6333	6325	6628	6542	6601	6876	6529	6512	6565	6586	6545	6556	6424	6443	6609	6217	6143	6340	6205	6583	6377	6411	6202	6320	6277	6310	6359	6326	6551
6601	6678	6538	6379	6416	6428	6617	6432	6684	6838	6709	6832	6457	6394	6212	6149	6354	6431	6519	6226	6180	6390	6422	6608	6632	6609	6771	6590	6852	6725	6795	6736	6627	6635	6455	6340	6187	6144	6253	6410	6441	6343	6279	6286	6346	6242	6069	6257	6577	6434
6619	6473	6277	6387	6360	6335	6555	6513	6700	6709	6810	6575	6603	6321	6348	6546	6423	6631	6320	6308	6387	6363	6403	6416	6536	6684	6737	6813	6914	6902	6879	6772	6696	6612	6499	6670	6196	6308	6319	6540	6486	6404	6244	6328	6135	6297	6328	6405	6595	6672
6322	6169	6289	6244	6272	6346	6502	6558	6588	6745	6707	6739	6338	6339	6416	6456	6454	6548	6449	6493	6531	6581	6546	6545	6627	6556	6680	6582	6986	6884	6765	6887	6738	6460	6398	6381	6443	6536	6431	6652	6429	6249	6278	6372	6362	6567	6615	6560	6555	6498
6299	6171	6123	6119	6216	6399	6438	6690	6830	6794	6664	6564	6569	6391	6469	6609	6434	6539	6550	6477	6616	6630	6635	6408	6379	6577	6670	6776	6706	6702	6721	6749	6560	6487	6492	6520	6566	6601	6761	6388	6310	6315	6359	6473	6566	6689	6679	6743	6635	6593
6469	6330	6333	6390	6311	6376	6621	6811	6641	6707	6603	6570	6677	6389	6538	6463	6662	6730	6558	6513	6680	6583	6459	6496	6530	6704	6696	6665	6577	6984	6719	6755	6543	6428	6364	6467	6299	6619	6555	6484	6473	6330	6254	6569	6639	6693	6761	6558	6721	6583
6271	6344	6378	6319	6320	6366	6556	6574	6728	6621	6509	6596	6501	6441	6340	6626	6690	6716	6680	6555	6351	6392	6383	6618	6725	6638	6771	6554	6603	6838	6787	6687	6346	6489	6452	6390	6536	6466	6606	6434	6256	6186	6212	6414	6674	6754	6703	6753	6575	6652
6393	6286	6339	6533	6071	6286	6687	6595	6890	6560	6805	6558	6336	6593	6431	6701	6721	6777	6685	6529	6761	6391	6457	6563	6320	6614	6655	6546	6627	6870	6639	6509	6430	6304	6278	6301	6434	6346	6425	6501	6214	6110	6178	6114	6474	6796	6741	6743	6728	6705
6578	6359	6471	6380	6522	6277	6687	6600	6572	6894	6617	6449	6343	6423	6399	6696	6673	6633	6735	6409	6564	6551	6541	6519	6275	6426	6335	6495	6372	6422	6417	6314	6360	6294	6249	6226	6188	6155	6392	6416	6208	6156	6024	6274	6449	6673	6745	6676	6570	6490
6511	6521	6636	6793	6398	6556	6648	6600	6762	6733	6644	6509	6297	6319	6399	6411	6790	6541	6521	6757	6672	6665	6381	6567	6425	6273	6448	6304	6490	6419	6410	6284	6241	6154	6168	6005	6027	6067	6217	6121	6294	6100	6298	6296	6315	6626	6365	6510	6391	6344
6457	6543	6577	6599	6627	6570	6787	6512	6705	6760	6655	6499	6429	6429	6557	6563	6606	6462	6686	6593	6669	6421	6522	6439	6398	6408	6379	6579	6631	6421	6462	6200	6209	6082	6016	5876	5951	5950	6134	6118	6046	6051	6173	6351	6370	6310	6396	6327	6412	6293
6713	6488	6462	6678	6354	6778	6580	6760	6635	6551	6510	6578	6514	6633	6391	6550	6580	6392	6536	6533	6549	6429	6608	6636	6331	6464	6432	6346	6441	6429	6471	6176	5894	6007	5910	5735	5735	6029	6022	6003	5982	5982	6026	6173	6336	6326	6336	6426	6340	6318
6736	6509	6680	6555	6470	6474	6619	6508	6467	6522	6449	6448	6311	6440	6543	6536	6441	6489	6543	6568	6549	6665	6648	6386	6376	6329	6351	6459	6437	6319	6252	6091	5863	5882	5815	5763	5801	6050	5986	5977	5864	5913	6074	6240	6286	6186	6197	6268	6474	6157
6568	6663	6316	6298	6360	6601	6450	6684	6613	6447	6474	6444	6499	6433	6402	6394	6405	6555	6468	6626	6493	6573	6558	6583	6505	6330	6411	6358	6451	6469	6325	6218	5918	5809	5792	6051	5995	6068	6087	5875	6108	6079	5915	6126	6249	6268	6196	6423	6348	6093
6700	6347	6434	6438	6277	6272	6511	6491	6497	6362	6357	6454	6525	6364	6558	6437	6572	6527	6713	6602	6687	6778	6698	6360	6430	6471	6532	6493	6357	6490	6373	6157	6017	5963	6036	5935	6036	6231	6035	6021	5985	5900	6115	6206	6244	6246	6291	6205	6129	6177
6452	6469	6282	6206	6082	6200	6369	6447	6390	6421	6530	6334	6440	6498	6406	6592	6499	6504	6384	6583	6698	6647	6721	6715	6563	6548	6491	6405	6383	6373	6312	6333	6169	6007	6112	5912	6112	6021	6041	6005	6032	5791	6018	6275	6226	6264	6432	6349	6035	6081
6360	6397	6183	6349	6184	6275	6234	6392	6389	6340	6419	6340	6309	6309	6297	6496	6555	6440	6597	6518	6568	6801	6760	6620	6545	6589	6396	6420	6318	6461	6337	5951	6061	5954	6107	5969	6063	5981	5865	6059	5983	6059	5917	6211	6269	6248	6146	6200	6003	5927
6465	6164	6273	6101	6340	6100	6328	6363	6325	6647	6491	6460	6340	6365	6292	6557	6487	6663	6713	6845	6799	6713	6684	6464	6323	6464	6327	6583	6100	6419	6406	6263	6074	6082	5966	6067	6127	6034	6051	5936	5824	6021	6054	6051	6326	6256	6164	6018	5958	5897
6612	6330	6383	6288	6286	6347	6375	6328	6550	6503	6511	6521	6449	6511	6589	6678	6696	6882	6855	6853	6843	6863	6829	6593	6617	6507	6364	6409	6443	6425	6285	6224	6009	6059	5970	6009	6120	5984	5928	6063	6166	6120	6142	6192	6278	6291	6157	6011	6018	5935
6498	6384	6453	6154	6134	6238	6533	6395	6597	6458	6532	6561	6414	6529	6673	6550	6751	6962	6921	7134	7134	6990	6886	6550	6623	6666	6642	6537	6532	6478	6420	6183	6134	6081	6099	6031	6033	6010	6236	5944	6084	5999	6126	6041	6277	6298	6039	6084	5979	5955
6658	6625	6248	6291	6282	6163	6448	6665	6655	6562	6582	6465	6568	6465	6454	6616	6753	6795	7053	6946	6972	6875	6852	6639	6658	6686	6637	6449	6478	6413	6319	6172	6146	6233	6226	6140	6241	6073	6157	6038	6092	6084	6096	6086	6181	6198	6151	6159	6060	5877
6727	6519	6416	6368	6056	6302	6376	6614	6648	6566	6447	6414	6532	6657	6634	6705	6812	6888	6897	6949	7091	6782	6528	6289	6453	6405	6492	6474	6314	6313	6281	6214	6206	6262	6212	6270	6073	6107	6067	6009	6232	5980	6073	6150	6106	6411	6238	6023	6186	5885
6730	6535	6760	6396	6319	6403	6508	6649	6585	6563	6648	6427	6516	6586	6633	6558	6723	6789	6738	6922	6883	6855	6599	6523	6520	6463	6516	6660	6347	6395	6289	6112	6180	6358	6187	6477	6290	6183	6205	6101	6372	6182	6177	6133	6323	6220	6230	6146	6024	5957
6918	6719	6749	6387	6451	6414	6431	6565	6529	6513	6401	6396	6473	6495	6573	6477	6582	6670	6811	6879	6915	7014	6814	6608	6512	6477	6482	6509	6408	6313	6205	6302	6086	6060	6299	6487	6487	6545	6377	6177	6341	6177	6350	6336	6262	6413	6196	6085	6215	6138
7008	6811	6720	6702	6714	6495	6506	6496	6416	6443	6310	6536	6440	6443	6433	6273	6385	6685	6659	6794	6639	6475	6554	6574	6400	6350	6446	6410	6306	6242	6212	6189	6214	6352	6329	6410	6653	6698	6403	6378	6133	6348	6211	6331	6271	6120	6257	6321	6000	6241
7048	7080	6755	6794	6671	6577	6706	6584	6488	6478	6283	6594	6433	6136	6351	6356	6405	6515	6453	6474	6625	6480	6389	6210	6292	6389	6342	6416	6438	6187	6225	6201	6179	6096	6350	6520	6477	6494	6388	6430	6118	6174	6355	6236	6213	6195	6155	6126	6178	6114
7029	6849	7019	6760	6626	6684	6576	6417	6408	6412	6434	6416	6282	6236	6104	6104	6265	6458	6293	6503	6437	6273	6146	6148	6223	6146	6213	6319	6225	6225	6078	6131	6179	6208	6314	6367	6393	6343	6363	6287	6148	6001	6201	6186	6089	6015	6239	5925	6079	6046
7032	6925	7009	6964	6605	6770	6723	6467	6476	6303	6360	6371	6171	6088	6182	6241	6299	6233	6131	6584	6464	6425	6107	5955	6141	6291	6217	6180	6325	6095	5980	6015	6092	6041	6149	6447	6311	6346	6293	6250	6137	6135	5978	6195	6122	6084	6011	5993	5875	5986
7037	7062	7124	6857	6751	6893	6618	6514	6320	6471	6219	6167	6150	6065	6097	6065	5965	6019	6146	6281	6365	6283	6097	6130	6314	6211	6220	6154	6089	6153	6074	6058	5984	6021	6303	6350	6417	6227	6196	6119	6094	5978	5990	5907	6104	6024	5891	5868	6097	6006
7291	7075	7208	6955	6841	6752	6595	6466	6382	6378	6193	6273	6218	6258	6116	6094	5959	6029	6237	6132	6176	6177	6044	6234	6227	6233	6107	6233	6134	6117	6137	6158	6169	6135	6263	6261	6205	6196	6178	6222	6033	5983	6066	5964	5833	5827	5891	5782	5860	6008
7171	7191	6880	6799	6811	6703	6705	6519	6679	6384	6352	6384	6233	6143	6221	6013	6114	6027	6091	6174	6078	5937	5980	6290	6446	6406	6253	6167	6379	6370	6079	6114	6351	6275	6420	6381	6269	6232	6014	6042	6047	6107	6015	5820	5800	5882	5842	5720	5889	5829
7176	6968	6836	6836	6670	6624	6520	6498	6324	6470	6370	6379	6216	6140	6002	6106	6017	5959	6078	6097	5984	5985	6011	6291	6469	6446	6273	6236	6303	6237	6330	6460	6334	6295	6319	6375	6254	6133	6188	5894	6086	6175	6003	5916	5756	5894	5997	5815	5892	6060
7240	7133	6851	6861	6555	6547	6406	6423	6252	6260	6150	6278	6100	6115	5985	5933	5972	5889	6132	6130	5928	6110	5993	6202	6338	6431	6328	6347	6345	6395	6321	6331	6489	6395	6441	6373	6363	6253	6300	6216	6081	6117	6045	5912	5873	5780	5884	5733	5928	5945
7089	6906	6674	6665	6471	6245	6407	6266	6131	6154	6288	6171	6091	5976	5884	5779	5954	5819	5905	5948	5915	5860	6019	5981	6237	6415	6309	6418	6463	6212	6517	6357	6409	6581	6662	6573	6153	6267	6382	6287	6411	5911	6168	6036	5859	6079	5710	5850	5664	5810
6885	6631	6529	6547	6249	6298	6433	6293	6323	6254	6217	6168	6015	6020	5947	5801	5675	5766	5751	5615	5666	5743	5902	5981	6252	6337	6370	6443	6334	6452	6264	6421	6552	6578	6616	6580	6450	6298	6332	6167	6164	6236	6214	6321	6045	5955	5978	5735	5766	5919
6541	6587	6606	6516	6443	6270	6407	6405	6119	6227	6169	5995	5947	5829	5981	5831	5821	5841	5768	5647	5784	5936	5981	5825	6222	6201	6122	6247	6435	6254	6376	6269	6577	6569	6608	6510	6427	6267	6170	6199	6155	6114	6268	6093	6018	5948	5875	5948	5832	5862
6727	6415	6490	6373	6372	6250	6372	6226	6181	6189	6093	6105	5870	5772	5860	5892	5866	5869	5939	5810	5806	5954	5924	5972	6072	6268	6250	6270	6200	6168	6217	6380	6458	6499	6361	6697	6357	6158	5958	6111	6210	6200	6310	6221	6251	6018	5998	5809	5937	5836
6458	6353	6378	6411	6222	6209	6311	6071	6182	6275	6127	5994	5914	6089	5967	5921	5844	5840	5971	5924	5972	5851	5933	6082	6151	6045	6127	6177	6373	6314	6004	6151	6444	6404	6512	6358	6410	6011	6080	6066	6219	6196	6476	6361	6247	6158	6030	5853	5818	5897
6385	6332	6353	6221	6035	5969	6082	6048	6261	6145	6219	6137	6108	6042	5950	5985	6030	6141	5832	5949	6091	6000	6001	6103	6178	6270	6178	6261	6192	6002	6023	6043	6224	6340	6475	6300	5969	6122	5988	6157	6125	6319	6303	6441	6304	6182	6031	5724	5725	5973
6254	6097	6206	6070	6116	5949	6051	6067	6002	6255	6147	6239	6135	6201	6136	6249	6113	6168	6149	6081	6131	6082	6228	6133	6351	6262	6339	6267	6248	6086	6049	5979	6230	6318	6376	6233	6105	6035	5873	6226	6175	6328	6166	6510	6330	6280	6135	5886	5960	6077
6504	6104	6230	6159	6027	6140	6060	6081	6139	6185	6221	6286	6257	6416	6359	6176	6410	6292	6215	6204	6313	6263	6207	6260	6277	6357	6279	6200	6096	6115	6102	6164	6246	6320	6386	6161	6144	5837	5875	6099	6034	6349	6297	6393	6375	6002	6102	6002	5953	6261
6539	6229	6120	6192	6027	6102	5988	6154	5974	6176	6164	6225	6337	6487	6441	6440	6456	6399	6346	6395	6412	6361	6524	6540	6514	6451	6257	6142	6224	6047	5990	6147	6191	6360	6148	6015	5974	5816	6025	6037	6113	6417	6369	6330	6119	6164	5907	6030	6050	6239
6500	6292	6175	6072	5965	6054	6064	6118	6296	6081	6235	6235	6430	6325	6314	6532	6576	6407	6409	6240	6349	6261	6513	6381	6290	6398	6278	6188	6091	5954	6054	6041	6225	6077	6177	5882	5912	5855	5938	5968	6053	6274	6153	6217	6030	6017	5983	6062	6154	6078
6514	6160	6164	6286	6120	6084	6136	6370	6177	6287	6407	6431	6521	6626	6623	6660	6462	6609	6585	6409	6501	6522	6566	6397	6446	6372	6327	6212	6132	5931	6071	5896	6112	6176	6148	6062	5904	5797	5940	5882	6087	6013	5958	6151	6190	6144	5985	5916	5976	6131
6609	6547	6401	6385	6369	6098	6227	6285	6222	6438	6618	6522	6492	6423	6622	6448	6637	6467	6488	6445	6607	6437	6562	6485	6381	6369	6180	6184	6071	5957	5999	6171	6063	6156	6130	6145	5951	5855	6055	5935	6215	6163	6095	6180	6155	6079	5996	5844	5929	6215
6928	6509	6578	6580	6460	6246	6253	6317	6321	6333	6440	6451	6622	6639	6654	6605	6358	6705	6556	6569	6623	6360	6392	6459	6357	6278	6246	6081	5918	5998	6130	6067	6099	6240	6210	6102	6200	6091	5983	6099	6062	6279	6116	5871	6069	6062	5912	5920	6121	5832
6732	6560	6383	6617	6477	6349	6415	6425	6254	6266	6366	6389	6666	6683	6638	6366	6523	6580	6697	6545	6468	6370	6341	6349	6258	6119	6099	6177	5925	6027	6090	6155	6190	6168	6192	6342	6237	6247	6061	6101	6079	6168	6094	5975	5880	5993	5928	6047	6168	5859
6615	6694	6451	6242	6510	6293	6298	6239	6199	6120	6464	6289	6400	6517	6426	6392	6371	6517	6493	6593	6510	6245	6258	6129	5966	6180	5947	5910	6000	5927	6064	6191	6008	6041	6233	6303	6218	6162	6115	6011	6209	6219	6057	5948	5909	5828	5915	6088	6035	6071
6746	6539	6431	6534	6287	6584	6391	6472	6276	6361	6366	6296	6203	6462	6346	6253	6334	6153	6391	6442	6327	6271	6107	6106	6051	5922	5926	5886	5812	5762	5910	6012	6109	6220	6195	6062	6205	6201	6214	6269	6406	6238	6053	6131	6103	5970	5813	5924	6004	6105
6610	6562	6369	6498	6412	6512	6557	6366	6496	6340	6272	6236	6360	6241	6304	6166	6174	6276	6132	6309	6398	6109	5951	5840	5878	5892	5974	5777	5756	5618	5878	5855	6049	6087	6251	6215	6122	6106	6054	6087	5999	5943	5970	6035	5879	5782	5933	5938	5988	6321
6944	6690	6586	6491	6439	6340	6510	6466	6494	6591	6400	6253	6190	6163	6140	6125	6189	6228	6284	6082	6093	5999	6023	5665	5817	5687	5837	5838	5592	5652	5687	6011	6001	6199	6163	6138	6035	6070	6084	6181	6170	6041	5940	6071	5871	5906	6023	5951	6058	6344
6677	6682	6793	6660	6519	6459	6624	6550	6525	6417	6346	6238	6281	6123	6142	5895	6086	6074	6172	6163	6003	5818	5728	5839	5850	5863	5906	5748	5636	5697	5870	5819	6011	6148	6028	6028	6220	6099	6091	6001	5983	6009	6006	5789	5682	5761	5940	6064	6052	6076
6528	6678	6678	6867	6504	6684	6538	6625	6617	6472	6236	6097	6095	6035	6054	5875	6039	6192	6234	6118	5874	5785	5771	5740	5750	5788	5876	5661	5902	5827	5691	5777	5753	6044	5919	6050	6192	5971	5921	5863	5869	6109	5940	5930	5726	5837	5919	6097	6104	5993
6712	6790	6755	6896	6704	6642	6506	6491	6377	6488	6253	6228	6205	5995	5871	5842	5972	6066	6060	5927	5728	5731	5812	5782	5790	5869	5821	5729	5594	5796	5679	5911	5773	6037	6039	6147	6030	5880	5867	5700	5915	5752	5840	5920	5753	5826	5802	6013	6073	6024
6646	6695	6569	6981	6736	6806	6568	6366	6354	6211	6220	6117	6045	6005	5812	5837	5824	6005	5991	5901	5911	5688	5726	5857	5957	5964	5992	5866	5726	5639	5725	5767	5856	5909	5853	6026	5777	5824	5851	5714	5670	5694	5666	5776	5848	5586	5691	5876	5898	6255
6764	6545	6705	6695	6484	6513	6598	6451	6350	6311	6301	6044	6000	5924	5920	5800	5952	5978	6069	5868	5913	5724	5652	5674	5995	5977	5964	5826	5714	5739	5798	5872	5639	5935	5740	5955	5816	5754	5852	5725	5822	5656	5724	5557	5655	5739	5883	5733	6029	6194
6547	6495	6585	6630	6478	6551	6486	6595	6597	6410	6068	6108	5992	5879	5807	5703	5727	5849	5974	5940	5916	5928	5814	5809	5877	5932	5906	5883	5802	5762	5687	5884	5904	5945	5922	5772	5835	5866	5653	5734	5832	5690	5674	5658	5704	5706	5758	5923	5912	6018
6527	6537	6395	6573	6433	6324	6364	6370	6366	6477	6201	6168	6056	5952	5991	5850	5756	5710	5858	5943	5756	5865	5843	5837	5939	6072	5987	5869	5675	5799	5792	5883	5823	5777	5946	5878	5768	5834	5714	5702	5633	5694	5685	5617	5549	5651	5565	5932	5811	5923
6548	6383	6453	6551	6313	6227	6343	6510	6375	6356	6170	6254	6091	6034	5945	6003	5849	5784	5998	5938	5876	5879	6063	5881	6025	6126	5900	6070	5930	5788	5750	5909	6029	5773	5934	5859	5860	5914	5705	5761	5757	5593	5508	5549	5692	5650	5674	5703	5760	5878
6610	6611	6530	6493	6277	6279	6291	6365	6300	6130	6195	6301	6268	6113	5955	5955	6079	5875	5821	6084	5976	6033	6039	5860	5904	6019	6055	5953	5862	5970	5884	5822	6048	5988	5935	5825	5964	5729	5941	5721	5638	5621	5646	5610	5575	5702	5698	5709	5593	5830
6817	6724	6519	6409	6408	6216	6109	6266	6221	6349	6379	6216	6191	6246	6117	5999	6085	6005	5875	5813	5904	6069	6028	6054	6011	6107	5992	6000	6008	6028	5854	6002	5825	5882	5898	5925	5959	5997	5755	5960	5867	5839	5619	5864	5744	5745	5659	5552	5679	5789
6896	6666	6575	6449	6166	6075	6167	6037	6048	6164	6272	6138	6225	6263	6151	6152	6012	6053	5926	5968	5890	5976	5937	6075	6085	6062	5947	6191	6057	5935	5976	5876	5816	5942	5930	5966	5956	5983	5956	5926	5728	5890	5776	5762	5589	5758	5734	5705	5624	5820
6592	6679	6385	6417	6121	6108	6012	6001	6065	6235	6248	6350	6201	6103	6119	5952	5839	5943	5958	5929	6040	5978	6113	6187	6099	6020	5932	5997	6018	6071	6027	5948	5801	5907	5875	5988	6157	6038	5997	5908	5779	5777	5731	5929	5834	5800	5793	5863	5746	5777
6659	6444	6393	6127	6206	6140	6254	6191	6185	6104	5977	5967	6137	6171	5987	5955	5737	5884	5954	6040	5965	5959	5934	6099	6172	6078	5974	6150	6002	6177	5978	5898	5844	5863	6006	6106	6180	6163	6049	5891	5918	5847	5885	5790	5999	5877	5921	5871	5603	5870
6633	6449	6348	6076	6042	6065	5980	6277	6035	6180	6066	6250	6098	6049	6133	5730	5851	5765	5921	5955	6006	5951	6039	6094	5999	6035	6131	6042	6085	6223	6191	6116	5923	6105	6038	6214	5989	6269	6074	5961	5890	5911	5998	5946	6085	5933	6073	5837	5940	5863
6559	6458	6372	6329	6017	6086	6019	6051	5968	5925	5918	6006	6096	6056	5838	5850	5627	5821	5716	5930	6132	5960	5918	5940	6045	6091	6243	6302	6215	6128	6064	6024	5965	6092	6161	6181	6140	5991	5951	5993	5961	6090	6011	5984	6080	5963	6128	5955	6012	6021
6612	6296	6175	6270	6122	6094	6025	5948	5903	5829	5762	5931	5858	5809	5821	5737	5605	5796	5720	5611	5725	5822	5831	5848	5919	5967	6075	6107	5852	6132	5927	5941	5865	6061	5953	5957	5887	6222	6007	6079	5927	5961	6055	6161	6277	6255	6252	6047	6078	6187
6423	5998	5940	5970	6055	5948	5922	6016	6045	5900	5912	5878	5706	5869	5557	5704	5578	5639	5709	5785	5907	5786	5928	5866	5982	5904	6154	6150	6137	6087	5908	5956	5762	5848	5848	5911	5992	6024	5984	5908	6022	6113	6216	6175	6332	6531	6208	6158	6236	6118
6297	5972	5969	5993	6018	5921	5956	5827	5685	5853	5822	5732	5723	5741	5735	5743	5656	5595	5677	5652	5870	5762	5671	5947	6018	6090	6088	6198	6073	6115	6112	5975	6091	5886	5797	5849	5852	5945	6000	6012	5951	6063	6092	6197	6249	6453	6388	6260	6183	6084
6219	6076	5912	5819	6048	5940	5899	5939	5927	5757	5816	5802	5873	5869	5820	5743	5829	5760	5915	5987	5862	5900	5656	5780	6092	6096	6205	6093	6173	6063	6090	5958	5785	5863	5856	5758	5940	5833	5942	5915	6143	5912	6067	6269	6358	6483	6463	6355	6322	6195
6103	5997	5917	5814	5862	5876	5821	5853	5832	5812	5857	5656	5732	5927	5908	5780	5820	5764	5865	5740	5879	5747	5786	5763	5866	5862	6011	5923	5971	5930	5922	5840	5876	5616	5719	5734	5838	5922	6082	6156	5990	5954	6097	6334	6407	6255	6572	6197	6237	6034
6205	5943	5961	5852	5699	5943	5890	5876	5711	5842	5853	5848	5777	5858	5824	5876	6018	5932	6085	5834	5864	5764	5819	6033	6016	5892	6119	5852	5903	5868	5881	5762	5593	5698	5623	5739	5747	5909	5985	6154	6074	6085	6164	6107	6326	6248	6267	6325	6276	6084
6238	6012	6054	5965	5899	5936	5751	5834	5676	5916	5852	5653	5817	5918	5876	5876	5973	5992	6081	5929	5866	5896	6053	5952	5955	5866	5996	5803	5858	5888	5814	5761	5805	5584	5687	5814	5718	5916	5923	6162	6193	5976	6177	6081	6274	6250	6284	6220	6139	6053
6300	6165	6221	6191	6140	5714	5788	5915	5933	5999	5993	5921	5822	5862	5996	6098	6135	6098	5949	6039	6093	6201	6103	5952	5993	6013	5981	6120	5948	5829	5910	5796	5671	5639	5778	6019	6092	6051	6036	5969	6118	6136	6019	6021	6130	6110	6175	5960	5971	5982
6492	6297	6073	6136	5977	5811	5952	5865	5878	6026	6087	6025	5867	5894	5987	6199	6410	6213	6145	5958	5996	6161	6012	6118	6103	5920	6050	6050	6067	6032	5852	5707	5808	5823	5913	6095	5977	6035	6034	6085	5977	6109	5794	6057	6182	6079	6054	5941	6115	6153
6568	6422	6155	6207	5978	6001	5923	5970	6053	6136	6090	6023	5957	5924	6025	6132	6088	6009	5961	6040	5905	6021	6152	6171	6128	6007	6225	6024	6043	5913	5993	5934	5863	5934	5819	6111	6025	6057	6206	6085	6102	6030	5914	5981	6163	5978	6077	5969	6088	6014
6732	6380	6427	6374	5940	5921	5975	6027	5972	6014	5897	5881	5864	5882	5927	6040	6156	5991	6108	5933	5879	6010	6232	6245	6152	6169	6227	6131	5927	6039	5955	6144	5891	5930	6007	6072	6203	6269	6208	6159	6053	6153	6253	5965	5863	6131	5793	6069	6068	6263
6816	6761	6540	6374	6086	6093	5953	5984	6147	6164	6045	5965	5926	5818	5942	5932	6025	5950	5965	5884	5990	5980	6177	6539	6413	6265	6336	6141	6268	6115	6045	6073	6177	6179	6030	6132	6135	6211	6305	6180	6226	6166	5771	5887	6011	5953	5792	5918	6189	6320
6877	6917	6750	6440	6241	6024	5981	6267	6140	6144	6029	5960	5923	5866	5731	6011	5847	6042	6013	5844	6026	6043	6308	6473	6403	6243	6223	6205	6219	6243	6288	6607	6258	6278	6078	6208	6269	6273	6280	6167	6110	6191	6020	5820	5910	5922	6064	6140	6125	6325
7029	6667	6753	6719	6336	6062	6170	6187	6107	6165	6155	6030	5840	5871	5761	5836	5858	5863	5853	5980	5949	6164	6427	6481	6349	6154	6112	6112	6204	6146	6259	6349	6247	6452	6345	6210	6266	6162	6277	6365	6273	6083	6060	5933	5890	6051	6136	6266	6252	6341
6851	6776	6505	6601	6273	6268	6158	6195	6223	6250	6031	6237	5882	5820	5708	5812	5820	5967	5871	5874	5968	6042	6253	6343	6277	6262	6219	6250	6310	6087	6099	6287	6250	6321	6218	6097	6074	6225	6320	6414	6390	6278	5968	5941	5942	6036	6137	6133	6287	6403
6854	6713	6551	6426	6123	5962	5871	6238	6227	6316	6045	6060	5990	5813	5820	5726	6006	6017	5744	6046	5963	6009	6394	6318	6317	6291	6402	6127	6290	6049	6215	6466	6277	6267	6200	6274	6293	6253	6176	6292	6235	6189	5951	5926	5894	6132	6233	6275	6580	6511
6678	6652	6455	6294	5996	6109	6201	6242	6130	6290	6142	6215	5975	5830	5944	5799	6082	6198	6099	6188	6155	6197	6207	6292	6328	6443	6371	6185	6296	6224	6263	6282	6267	6181	6180	6060	6318	6257	6242	6343	6273	6264	6081	5995	6035	6109	6324	6402	6487	6627
7017	6485	6287	6283	6181	6108	6137	6039	6216	6094	6263	6170	6288	5998	6050	6077	6153	6354	6303	6325	6186	6010	6424	6372	6253	6404	6172	6263	6161	6248	6322	6213	6344	6404	6201	6107	6231	6260	6383	6208	6395	6014	6164	6044	6155	6215	6181	6218	6521	6533
6723	6434	6526	6253	6228	6217	6199	6302	6157	6172	6177	6150	6147	6018	6141	6128	6334	6466	6548	6500	6319	6120	6209	6370	6350	6161	6141	6124	6210	6143	6189	6384	6132	6133	6176	6261	6272	6388	6350	6362	6257	6051	6025	6035	6195	6374	6422	6489	6371	6420
6763	6510	6569	6446	6266	6382	6118	6298	6002	6140	5980	6065	6148	6055	6159	6180	6377	6282	6614	6490	6288	6064	6113	6392	6108	6387	6033	5913	6064	6052	5947	6131	6065	6193	6194	6284	6396	6499	6562	6455	6323	6066	6148	5836	6256	6315	6326	6397	6383	6378
6836	6759	6608	6437	6469	6198	6011	6222	6154	6147	6050	6161	5972	5950	6180	6012	6152	6360	6344	6407	6220	6178	6259	6367	6216	6221	6196	6137	5969	6065	6076	5982	6187	6146	6205	6453	6430	6354	6249	6441	6328	6356	6056	6205	6202	6294	6291	6232	6249	6389
6771	6652	6605	6641	6456	6238	6129	5896	6109	6167	5989	6124	5919	6180	6070	5969	6108	6257	6478	6259	6321	6352	6440	6442	6440	6388	6252	6182	6314	6150	6238	6162	6313	6236	6285	6540	6638	6553	6361	6277	6336	6330	6312	6409	6336	6416	6364	6379	6325	6392
6932	6730	6709	6617	6380	6216	6131	6074	5866	6163	5985	6161	5951	5932	5793	5924	6153	6362	6340	6241	6307	6261	6507	6377	6313	6251	6387	6260	6396	6264	6355	6270	6377	6450	6567	6563	6659	6673	6653	6352	6393	6567	6599	6636	6433	6490	6675	6443	6319	6314
6841	6662	6607	6673	6375	6285	6169	6119	6090	5932	5993	6024	6000	5829	5893	5826	6098	6261	6306	6297	6281	6141	6294	6441	6390	6300	6592	6280	6332	6294	6361	6475	6511	6687	6641	6604	6824	6648	6725	6600	6725	6622	6761	6701	6718	6776	6692	6393	6573	6387
6790	6721	6614	6685	6342	6289	6122	6150	6010	5934	6076	6033	5936	5954	5888	6076	6120	6240	6231	6186	6168	6147	6283	6386	6380	6377	6358	6357	6455	6492	6392	6401	6677	6491	6760	6828	6802	6669	6728	6668	6570	6793	6814	6854	6797	6835	6720	6582	6405	6504
7017	6822	6591	6596	6198	6217	6196	6139	5944	6090	6103	5922	6167	5813	5943	5945	5987	6205	6018	6233	6272	6336	6409	6296	6381	6430	6431	6414	6375	6431	6276	6356	6462	6639	6658	6648	6672	6684	6610	6561	6697	6770	6659	6875	6719	6753	6734	6690	6724	6594
6909	6699	6536	6598	6397	6097	5967	6130	6015	6213	6232	6211	6357	6077	6022	5955	6012	5964	6060	6247	6218	6262	6284	6361	6261	6228	6295	6371	6337	6315	6284	6451	6351	6490	6543	6546	6773	6539	6617	6561	6510	6790	6701	6795	6818	6833	6638	6620	6640	6523
6985	6765	6684	6618	6286	6155	6231	6078	5989	6406	6279	6179	6372	6074	6169	6056	6001	6154	6058	6281	6274	6404	6188	6297	6087	6211	6228	6320	6062	6088	6264	6383	6304	6312	6264	6282	6471	6479	6474	6519	6524	6531	6664	6629	6920	6729	6761	6724	6731	6622
6720	6680	6553	6562	6358	6268	6170	6154	6148	6501	6233	6357	6258	6137	6145	6040	6153	6192	6172	6234	6319	6306	6203	6226	5906	6127	6110	6352	6218	6133	6037	6417	6321	6246	6275	6458	6540	6339	6455	6441	6486	6598	6688	6630	6772	6812	6795	6723	6440	6519
6809	6722	6704	6389	6378	6285	6141	6164	6016	6358	6174	6257	6112	6260	6230	6286	6302	6187	6353	6144	6219	6327	6169	6140	6043	6136	6102	6169	6272	6295	6260	6165	6194	6277	6305	6320	6281	6411	6362	6572	6306	6441	6678	6623	6853	6843	6686	6720	6592	6491
6729	6700	6538	6583	6321	6326	6417	6260	6307	6272	6188	6198	6273	6278	6253	6370	6380	6303	6373	6235	6252	6246	6155	6144	6001	6027	6199	6256	6309	6325	6311	6166	6308	6457	6467	6389	6489	6389	6528	6491	6445	6438	6642	6749	6844	6948	7050	6826	6679	6721
6944	6654	6607	6405	6480	6341	6380	6272	6260	6343	6328	6336	6117	6285	6338	6508	6394	6389	6314	6281	6436	6414	6285	6100	6061	6184	6359	6329	6505	6535	6412	6349	6247	6522	6477	6378	6543	6468	6459	6582	6547	6633	6669	6792	6862	6841	7139	6974	7042	6828
7046	6770	6802	6541	6633	6441	6560	6425	6436	6568	6484	6293	6247	6273	6381	6389	6339	6409	6282	6311	6275	6370	6262	6096	6274	6249	6490	6505	6282	6641	6533	6564	6367	6547	6504	6333	6502	6378	6354	6550	6550	6747	6694	6841	6949	7122	6954	7071	7037	7151
7286	6916	6825	6688	6704	6588	6573	6681	6645	6693	6425	6407	6266	6265	6403	6362	6395	6342	6465	6157	6412	6198	6325	6211	6120	6306	6417	6504	6380	6522	6583	6497	6352	6335	6297	6228	6274	6278	6328	6312	6418	6575	6539	6938	6815	6773	6955	7174	7181	7105
7262	7116	7023	6683	6689	6604	6644	6888	6905	6687	6615	6356	6405	6301	6230	6547	6440	6321	6253	6362	6302	6254	6380	6364	6310	6493	6437	6535	6454	6556	6426	6427	6354	6271	6381	6423	6253	6438	6264	6548	6469	6470	6592	6692	6887	6830	6981	6922	6792	7000
7351	7251	7139	6990	6930	6878	6940	6944	7024	6999	6689	6534	6545	6410	6446	6394	6355	6396	6230	6170	6233	6338	6250	6365	6289	6247	6447	6437	6524	6388	6421	6495	6578	6395	6190	6370	6201	6421	6441	6409	6458	6605	6623	6682	6766	6931	6817	6873	6943	6819
7362	7158	7206	7081	6759	6874	7072	6940	7079	7103	7013	6710	6613	6506	6538	6715	6340	6338	6440	6173	6272	6476	6448	6411	6453	6465	6487	6561	6408	6318	6444	6354	6361	6387	6318	6395	6274	6317	6445	6576	6461	6601	6628	6694	6640	6681	6776	6880	6859	6758
7223	7189	7096	7087	7031	6938	7130	7202	7317	7200	6788	6974	6945	6800	6704	6630	6532	6323	6389	6468	6493	6628	6402	6528	6665	6638	6440	6680	6506	6613	6459	6468	6348	6401	6350	6566	6401	6364	6451	6615	6673	6849	6664	6773	6716	6773	6718	6680	6919	6806
7369	7186	7159	7065	7086	6999	7118	7074	7220	7113	7061	6921	6896	6920	6789	6843	6538	6452	6598	6586	6607	6745	6693	6642	6630	6717	6781	6748	6642	6560	6581	6520	6338	6300	6353	6391	6436	6531	6531	6732	6609	6669	6757	6729	6720	6674	6720	6861	6895	7194
7141	6880	7174	7270	7067	6998	7131	7243	7244	7221	7034	7075	7098	6930	6831	6906	6765	6559	6684	6710	6749	6879	6770	6689	6886	6915	6724	6883	6727	6720	6660	6617	6369	6397	6567	6601	6745	6759	6763	6688	6725	6723	6805	6968	6923	6802	6882	6976	7138	7203
7194	7303	7384	7309	7194	7260	7255	7226	7254	7015	7121	7017	6948	6892	6891	6705	6919	6789	6872	6872	6761	6751	6678	6986	6836	6889	7015	6895	6880	6711	6679	6577	6418	6662	6583	6665	6648	6813	6796	6892	6648	6765	6774	6889	6911	6912	6867	7192	7178	7369
7261	7152	7263	7352	7156	7001	7268	7137	6916	7087	6968	7058	6850	6958	6642	6569	6661	6832	6929	6992	6798	6796	6801	7008	6909	6952	7066	6929	6897	6877	6679	6634	6661	6492	6719	6818	6761	6854	6802	6734	6793	6657	6965	6950	7059	7151	7063	7364	7466	7421
7155	7298	7220	7364	7114	7117	7011	7125	7021	6999	6868	6761	6669	6745	6883	6669	6834	6978	6947	7045	6956	6911	6898	6863	6981	7073	7025	6900	7014	6931	6777	6639	6647	6782	6651	6678	6813	6664	6725	6793	6723	6806	6618	7079	6995	7143	7201	7291	7543	7448
7383	7280	7089	7225	7053	7034	6824	6958	6968	6881	6897	6834	6937	6979	6791	6916	7069	6948	7058	6973	6964	7075	7029	6844	6879	6764	6726	6883	7133	6775	6797	6675	6812	6815	6816	6960	6855	6801	6589	6574	6525	6638	6905	7138	7207	7084	7328	7409	7488	7642
7403	7301	7312	7242	7023	6800	6893	6854	6843	6996	6980	7002	7150	7008	7073	7181	7147	7322	7159	7087	7045	7057	6946	7100	6874	6921	7044	6849	6899	6786	6955	6792	6710	6651	6779	7020	6869	6785	6734	6641	6714	6675	6980	6874	7254	7193	7284	7329	7381	7479
7417	7105	7078	7031	7100	6996	6885	6763	6821	6920	6971	7215	7157	7043	7096	7265	7472	7297	7029	7287	7111	7170	7041	7012	6971	6984	6966	7097	6823	6886	6886	6807	6975	7048	7089	7036	7069	7047	6601	6732	6612	6913	6962	7052	7117	7413	7225	7242	7190	7392
7228	7242	7059	7062	6731	6743	7001	6942	6995	7175	7255	7144	7173	7220	7258	7259	7414	7299	7240	7230	7253	7141	7220	6946	7125	6889	7026	7076	7157	6986	7027	7147	7135	6976	7016	7036	6977	6953	6884	6905	6792	6880	6914	6940	7145	7405	7166	7103	7287	7295
7391	7089	6894	6990	6641	6768	6832	7133	7124	7155	7054	7097	7101	7272	7321	7505	7388	7355	7416	7367	7209	7257	7301	7098	7159	7167	7181	7127	7079	7107	7222	7358	7322	7390	7165	7059	7264	7162	7107	7118	7104	6884	7084	7107	7139	7202	7072	7109	7148	7222
7223	6792	6765	6976	6798	6706	6986	6966	6965	7190	7036	7180	7129	7168	7306	7350	7258	7005	7367	7161	7269	7152	7176	7306	7159	7156	7182	7250	7226	7297	7277	7380	7235	7401	7134	7437	7134	7181	7020	6991	7035	7050	7083	7127	7112	7223	6994	7171	7179	7337
7105	6791	6863	6690	6803	6765	6787	6798	7027	7175	6990	6997	7112	7205	7165	7136	7125	7141	7177	7024	7154	7147	6928	7013	7310	7183	7158	7124	7267	7548	7161	7516	7280	7346	7403	7158	7054	7234	6975	7144	6867	7253	7185	7034	7178	7197	7194	7243	7230	7503
7131	7044	6777	6730	6632	6860	6910	6705	6790	6711	6995	6980	6955	7112	7117	7201	7136	7037	7093	7120	7047	7024	7005	7044	7007	7118	7148	7165	7245	7444	7430	7363	7481	7490	7304	7403	7232	7168	7017	7022	7051	6960	7202	7145	7097	6980	7215	7305	7257	7389
7017	6980	6757	6787	6723	6857	6722	6751	6865	6913	6949	6966	7169	7217	7096	7070	7110	7026	6928	6922	6828	6844	7054	7072	7045	7008	7158	7016	7086	7363	7400	7381	7310	7291	7020	7132	7285	7048	7170	6970	7071	7134	7112	7140	7052	7326	7291	7297	7393	7373
7184	6736	6832	6856	6665	6587	6736	6907	6739	6817	7060	6873	6916	7051	7067	7112	7018	7224	7073	7064	6919	6965	6959	6979	6943	7120	6944	7067	7233	7128	7070	7117	7170	7353	7041	6980	6987	6973	7101	7014	7114	6959	7033	6952	7064	7088	7155	7386	7293	7622
7088	7080	7017	7012	6736	6844	6631	6986	6831	6864	6991	7039	7050	7024	7098	7079	7022	7167	6949	6939	6895	7018	7053	6865	6854	7028	6939	7001	6946	7129	7022	7016	7010	7080	6940	6972	6767	6901	6887	7089	6927	6965	6921	6819	7110	7124	7405	7377	7428	7371
7247	7124	7053	7069	6680	6604	6484	6647	6880	6928	7040	6889	7038	7100	6933	6998	7130	7017	6874	7027	7018	6956	6883	7018	6921	6918	6757	6836	7049	6935	6907	6901	6879	6886	6906	6916	6699	7002	7128	7068	7112	7059	7071	6897	6976	6999	7349	7324	7362	7191
7338	7170	7141	6992	6778	6701	6638	6965	6899	6860	6889	6901	6973	7037	7188	7131	7123	6928	6933	6932	6913	6890	7057	6903	6958	6952	6958	6675	6868	7032	6985	7046	6809	7004	6943	7028	7000	6840	6975	7082	7022	6992	7008	6930	7003	7058	7179	7091	7289	7271
7469	7198	7047	6996	6844	6805	6897	6818	6981	6767	6856	6824	6992	6979	7004	6950	6888	6748	6764	6763	6867	7075	7024	6976	6887	6815	7156	6934	6699	7084	6861	6945	7034	7044	7066	7020	6959	6924	7059	7087	6959	7150	7099	7236	6963	6819	6937	7255	7291	7181
7503	7260	7141	7031	6851	6927	6646	6944	6935	6843	6655	6785	6783	6887	6859	6760	6838	7018	6766	6731	6872	6919	7096	6875	7000	7073	7118	6882	6769	6820	6918	6858	6934	6917	6970	6957	7196	6997	7118	7319	7086	7215	6958	7088	6945	7033	7109	7179	7225	7202
7526	7305	7118	6991	6770	6782	6849	6821	6863	6855	6704	6601	6692	6818	6816	6822	6837	6754	6703	7000	6840	6931	6976	6933	6880	7036	6900	7058	6893	6747	6855	6789	6901	6983	6970	7009	6858	7054	6968	7093	6962	7191	6988	6909	6997	6861	7108	7174	7335	7213
7417	7434	7166	7159	6951	6724	6726	6732	6682	6749	6558	6689	6658	6764	6698	6614	6690	6713	6690	6752	6882	6786	6848	6726	6634	6803	6808	6852	6960	6782	6913	6829	6892	6896	6936	6913	6806	6899	6816	6968	7033	6905	7184	6786	7042	7077	7051	7372	7124	7148
7564	7384	7257	7251	6930	6704	6717	6615	6874	6846	6566	6567	6721	6553	6801	6858	6728	6732	6678	6833	6720	6613	6617	6508	6712	6855	6664	6689	6749	6556	6770	6775	6874	6876	6879	6894	6823	6926	7021	6852	7014	7080	7275	7004	6872	7042	7106	7130	7283	7281
7524	7434	7349	7180	6942	6878	6624	6856	6851	6792	6695	6644	6790	6648	6830	7078	6855	6971	6891	6864	6790	6677	6682	6591	6639	6659	6533	6464	6676	6795	6713	6740	6694	6908	6826	6703	6798	6894	6847	6793	7046	7030	7070	6936	7028	7022	7119	7136	7207	7096
7489	7467	7399	7235	6784	6658	6780	6736	6730	6900	6787	6654	6692	6924	6751	7092	6942	7071	6755	6691	6698	6634	6637	6507	6689	6628	6426	6690	6560	6583	6644	6699	6923	6892	6822	6763	6690	6746	7031	7066	7042	6791	7081	7053	7043	7094	7109	7196	7243	7138
7663	7555	7413	7254	7123	6804	6807	6930	6910	7029	6995	6960	6864	6827	6809	6930	6832	6726	6724	6824	6607	6580	6496	6678	6612	6489	6572	6803	6696	6618	6921	6675	6802	6819	6977	6634	6918	6695	6948	6951	6814	7033	7061	7140	6952	7014	7082	7160	7289	7026
7580	7294	7301	7248	7202	6914	6888	6944	7034	6959	7090	7022	6924	7033	6981	6860	6939	6787	6866	6851	6665	6584	6663	6774	6842	6711	6668	6737	6706	6803	6812	6863	6863	6878	6848	6861	6837	6858	6891	6878	6994	7023	7016	7014	6954	6973	6992	7247	7178	7187
7611	7259	7200	7334	7135	7047	6892	7025	6946	7189	7107	7113	7026	7024	6902	6906	6765	6754	6708	6772	6719	6721	6761	6825	6748	6641	6714	6691	6622	6794	6862	6935	7005	7007	6787	6741	6898	6800	6939	6951	6873	6982	7004	7187	6792	7046	6923	7050	7230	7153
7613	7325	7408	7354	7122	6957	6939	7235	7278	7428	7301	7317	7191	7079	6967	6795	6941	6831	6775	6623	6729	6751	6840	6723	6827	6756	6884	6746	6601	6752	6860	6981	7040	7195	6872	6823	6696	6757	6888	7105	7014	7012	6960	7075	6935	7098	7016	7184	7392	7370
7381	7321	7354	7417	7057	7074	7281	7176	7114	7314	7155	7327	6990	7044	7128	6905	7104	6996	6876	6659	6713	6903	6886	6864	6950	6773	6984	6802	6595	6779	6989	7220	6975	6804	6930	6766	6861	6763	6994	7253	7089	7075	6986	7209	6994	7090	7171	7213	7377	7229
7290	7036	7211	7258	7107	7072	7072	7160	7046	7215	7086	7271	7033	7155	7017	6950	6985	6913	6791	6945	6923	6681	6920	6917	6980	6905	6862	6835	6905	6810	7054	6972	6992	7023	7018	6810	6997	7093	7181	7175	7160	7226	7219	7056	7141	7133	7232	7287	7402	7466
6911	7050	7042	7070	7185	7038	6974	7055	7107	7131	7236	6972	6903	7035	7103	7109	6833	6932	7029	7067	6850	6810	6869	7010	7076	7050	6981	6941	7006	7032	7109	7031	7130	7038	6972	6983	7086	6953	7038	7103	7062	7061	7103	7129	7179	7193	7409	7400	7417	7271
7091	6770	7078	7033	6964	6798	6862	6884	6875	7078	7115	6960	6951	6986	7100	7073	7107	6982	7046	6945	6985	6880	7019	7157	7168	6995	7190	7058	7016	7013	7132	7174	7018	7148	7050	7164	7217	7090	7428	7049	7143	7106	7193	7138	7176	7466	7424	7495	7587	7383
7054	6768	6958	6958	6882	6872	6895	6679	6917	6969	6955	6596	6800	6822	6985	6856	6980	6977	6930	6930	7070	7073	7255	7241	7236	7278	7329	7186	7110	7175	7165	7224	7117	7297	7278	7149	7175	7367	7261	7034	7202	7163	7206	7397	7181	7514	7692	7425	7543	7363
6986	6861	7092	6769	6579	6861	6806	6796	6930	6911	7020	6827	6866	6745	6973	6936	6922	6903	7142	7067	7211	7077	7124	7191	7191	7143	7098	7138	7110	7220	7222	7200	7329	7304	7012	7118	7196	7344	7227	7074	7241	7012	6967	7245	7405	7554	7469	7436	7417	7180
6959	6865	6779	6826	6800	6676	6832	6800	6802	6961	6841	6870	6832	6837	6846	6904	6948	6839	6900	7138	6949	6982	6922	6926	7188	7117	6948	6921	7086	7119	6875	7189	7189	7229	7047	7045	7034	7132	7103	7009	7172	7025	7053	7191	7175	7390	7526	7302	7304	7058
6957	6856	6822	6754	6554	6769	6703	6787	6780	6832	6794	6647	6700	6646	6736	6817	6696	6853	6905	6888	6857	6881	6912	6815	7025	6895	6985	6785	6869	6688	7044	7118	7089	7053	6903	6773	6938	6933	6861	6940	6906	7056	7181	7018	7250	7206	7074	7045	7199	7088
7074	6979	7008	6896	6715	6849	6684	6789	6815	6792	6785	6739	6753	6646	6599	6611	6544	6769	6596	6688	6738	6631	6745	6899	6716	6858	6599	6605	6650	6698	6839	6969	6909	6920	6844	6748	6856	6637	6668	6761	6813	7031	6915	7057	7130	7026	7270	6901	7040	6919
7171	7005	7179	6977	7011	6891	6819	6653	6679	6722	6756	6683	6747	6700	6421	6593	6551	6506	6639	6525	6734	6594	6611	6595	6671	6798	6652	6601	6680	6727	6856	6858	6986	6724	6602	6665	6562	6585	6827	6913	6803	6907	6907	7022	7057	7209	7110	6830	6872	6963
7411	7369	7152	7399	7203	6828	6889	6642	6653	6674	6645	6585	6479	6611	6454	6278	6328	6217	6585	6466	6427	6489	6633	6541	6642	6554	6675	6739	6716	6670	6720	6740	6847	6686	6718	6558	6645	6808	6502	6875	6767	6870	6927	7111	7041	7069	7016	6958	6931	7090
7586	7311	7161	7273	7156	6982	6726	6644	6485	6654	6437	6394	6540	6543	6410	6293	6378	6362	6463	6581	6460	6505	6453	6563	6494	6688	6675	6851	6802	6693	6610	6790	6738	6617	6810	6749	6711	6681	6832	6754	6810	6784	6915	6914	6931	7047	7032	6998	6836	6989
7591	7475	7475	7613	7326	6963	6950	6795	6888	6665	6517	6539	6335	6554	6355	6266	6319	6372	6535	6349	6449	6535	6507	6672	6674	6798	6604	6836	6898	6725	6860	6918	6817	6983	6834	6836	6869	6747	6794	6803	6853	6763	6936	7086	7022	7075	6870	6974	6877	6998
7687	7677	7513	7483	7087	7047	6841	6607	6629	6601	6587	6488	6644	6602	6543	6450	6257	6475	6310	6461	6597	6733	6837	6838	6849	6893	6823	6891	6865	6923	6858	6870	6809	6924	7082	7052	7152	6891	6873	6874	6903	6895	6878	7093	7242	7167	6954	6985	7033	6808
7462	7537	7570	7249	7132	7087	7018	7010	6906	6573	6912	6790	6759	6715	6739	6617	6559	6484	6649	6670	6762	6949	6870	6860	6923	6997	6950	7026	6955	6854	6812	6678	7096	7042	7270	7181	7142	7086	6895	7130	6915	6915	7036	7184	7222	7335	7218	6930	6978	6838
7633	7486	7192	7343	7152	6892	6820	6895	6822	6848	6865	6937	6809	6794	6854	6575	6664	6580	6616	6700	6810	6927	6928	7011	7007	7154	7003	7093	6960	6849	6952	6962	7057	7180	7338	7102	7116	6929	7145	7137	7146	7054	6997	7213	7233	7271	7203	6929	6969	6901
7427	7298	7309	7188	6983	6875	7004	6909	6877	6811	6762	6936	6866	6904	6818	6792	6785	6975	6836	6962	6986	7119	6991	6979	7055	7239	7217	7081	7072	7018	6869	7157	7283	7117	7218	7379	7228	7200	7149	7153	7144	7060	7080	7265	7313	7289	7334	7204	7065	6935
7391	7215	7004	7339	7069	7041	7047	6951	6846	6741	6814	6863	6941	6925	6964	7007	7028	6954	6852	6994	7158	7263	7103	7051	7125	7417	7250	7164	7248	6996	7043	6997	7305	7268	7113	7247	7206	7348	7224	7044	7345	7254	7285	7303	7200	7285	7163	6889	6823	7023
7359	7068	7077	7251	7184	7222	7020	7073	7021	7050	6998	6997	7141	7090	6862	6976	6891	6988	7141	7130	7228	7194	7077	7118	7041	7138	7317	7251	7247	7212	7146	7121	7135	7469	7303	7195	7116	7282	7417	7188	7089	7161	7138	7089	7301	7200	7119	6834	6937	6855
7381	7065	7426	7227	7299	7116	7016	6973	7163	7195	7176	7232	7349	7074	7103	6934	6858	6912	7013	7187	7158	7086	7197	7138	7005	7214	7255	7121	7162	7134	7179	7081	6935	7099	7194	6977	7130	7149	7239	7202	6995	7105	7138	7016	7177	7018	6862	6771	6823	6867
7499	7274	7375	7396	7261	7118	7156	6993	7342	7041	6991	6984	6958	7091	6967	6881	6809	6784	6943	6976	7163	6991	7072	6991	7127	7022	7098	7037	7099	6935	7093	7004	7016	6995	6970	7006	7050	7143	7113	7004	7170	6932	6845	6814	6886	6793	6831	6850	6716	6639
7580	7472	7277	7455	7138	7141	7066	7119	7095	6997	7130	7018	6908	6894	6936	6868	6751	6790	6818	6918	7041	6686	6944	6879	6809	6849	7019	7102	6789	7061	6844	6885	6864	6860	6759	6855	6823	6968	6942	7009	6834	6884	6721	6772	6631	6635	6696	6748	6630	6546
7861	7585	7329	7523	7155	7167	7048	6960	6914	6876	6835	6769	7043	6796	6863	6795	6697	6726	6818	6827	6939	6863	6731	6749	6848	6783	6866	6871	6887	6744	6710	6799	6602	6668	6752	6756	6822	6888	6778	6775	6728	6513	6643	6516	6603	6456	6757	6630	6508	6637
7892	7475	7703	7325	7005	6932	6829	6760	6900	6766	6736	6849	6782	6734	6604	6638	6779	6759	6711	6668	6672	6785	7062	7013	6792	6719	6812	6586	6741	6691	6468	6758	6799	6578	6684	6530	6758	6706	6820	6639	6472	6586	6422	6443	6453	6696	6756	6563	6473	6450
8256	7927	7605	7565	7206	7111	6945	6604	6896	6708	6529	6773	6634	6648	6701	6684	6453	6568	6849	6505	6654	6841	6763	6879	6609	6593	6741	6664	6707	6709	6741	6585	6649	6516	6380	6575	6480	6676	6586	6531	6553	6227	6604	6535	6501	6454	6695	6430	6379	6293
8032	7811	7671	7539	7315	7220	6976	6768	6867	6730	6815	6687	6734	6682	6693	6767	6740	6576	6641	6656	6663	6703	6704	6631	6659	6502	6692	6643	6597	6607	6763	6678	6628	6642	6404	6769	6547	6556	6550	6654	6462	6504	6340	6413	6435	6689	6742	6498	6607	6384
7896	7794	7482	7483	7359	7099	7203	6920	7025	6971	6685	6885	6733	6869	6846	6848	6719	6731	6644	6735	6607	6822	6747	6749	6709	6544	6763	6533	6632	6631	6630	6576	6755	6543	6395	6433	6482	6568	6568	6595	6553	6432	6379	6405	6544	6514	6843	6439	6525	6314
7793	7602	7346	7229	6985	7225	7164	6984	6965	6885	6922	6943	6880	7031	6916	7026	6832	6741	6740	6848	6727	6847	6855	6942	6893	6877	6645	6619	6642	6576	6700	6756	6664	6732	6557	6553	6495	6673	6808	6774	6602	6573	6307	6577	6575	6672	6568	6428	6469	6561
7536	7416	7126	7310	7236	6977	6855	6872	7010	7167	6996	7148	7076	7287	7086	7037	7063	6995	6846	6945	6679	7104	6956	7144	6980	7015	6786	6790	6564	6724	6826	6738	6893	6801	6614	6407	6885	6808	6941	6793	6774	6640	6557	6620	6849	6698	6575	6647	6686	6827
7454	7137	7169	7155	6965	6782	7103	6935	7017	7208	6985	7246	7258	7268	7179	7100	7178	7147	7193	7047	7223	7123	7131	7134	7059	7116	6910	6847	6779	6886	6925	7030	6883	6911	7049	6833	6894	6979	7086	6905	6942	6896	6810	6648	6706	6693	6890	6777	6934	6994
7192	6934	6935	6871	6839	6841	6795	6893	6924	7067	7202	7181	7237	7368	7261	7424	7473	7446	7309	7429	7184	7186	7284	7018	7091	7128	6898	6945	6891	7059	6743	7076	7107	7125	7101	7071	7128	6912	7071	7069	6890	6850	6772	6824	7066	6884	6878	7005	6977	6953
6920	6745	6878	6902	6780	6738	6982	6960	6982	6864	7007	7192	7263	7419	7122	7423	7427	7665	7653	7570	7299	7133	7171	7074	7159	7150	6790	6920	6789	6816	7026	7158	7183	7218	7179	7084	7115	7124	6976	6904	6945	6880	6833	6928	7048	7033	6936	6958	7029	7071
6975	6659	6874	6929	6798	6792	6940	7043	6932	6936	6811	7048	7115	7148	7328	7238	7468	7533	7286	7263	7256	7075	7065	7002	6902	6838	6967	7020	6816	6871	6815	7136	7147	6995	6962	7005	7141	7043	6825	6887	6867	6715	7003	6815	6899	6914	6957	6958	6877	6989
6792	6707	6909	6770	6674	6598	6686	6964	6952	6980	6867	7052	7042	7023	6975	7339	7291	7414	7394	7279	7014	6975	6903	6980	6950	6826	6996	6958	6820	6833	6660	7193	7011	7015	6937	6953	6793	6819	6802	6749	6717	6767	6807	6771	6748	6890	6921	6966	6774	6852
6982	6711	6539	6743	6540	6573	6660	6765	6946	6864	6965	6859	6938	6850	6981	6978	7146	7032	7282	7084	6912	6937	6706	6645	6692	6869	6848	6998	6717	6839	6899	6769	6895	6964	6760	6583	6801	6722	6542	6629	6729	6711	6833	6730	6567	6587	6771	6878	6892	7025
6814	6833	6662	6691	6479	6676	6754	6838	6816	6910	6846	6761	6731	6825	6764	7016	6893	6773	6937	6909	6769	6432	6605	6680	6625	6674	6755	6853	6845	6661	6521	6689	6670	6393	6709	6559	6467	6474	6624	6596	6702	6495	6707	6600	6684	6635	6687	6738	6906	6949
6899	6993	6737	6917	6572	6667	6763	6862	6874	6746	6577	6641	6629	6665	6659	6865	6775	6629	6813	6625	6686	6557	6457	6472	6511	6505	6929	6775	6884	6521	6311	6662	6571	6545	6639	6532	6449	6657	6406	6515	6567	6585	6732	6412	6491	6710	6636	6699	6752	6787
7162	6787	6929	6900	6560	6731	6799	6858	6744	6645	6818	6597	6604	6558	6606	6612	6714	6522	6759	6611	6466	6547	6359	6438	6647	6578	6807	6834	6462	6567	6458	6511	6681	6510	6506	6488	6432	6330	6441	6541	6511	6572	6491	6471	6632	6700	6897	6782	6587	6850
7272	6965	7062	6900	6519	6428	6654	6738	6661	6695	6630	6520	6585	6629	6517	6655	6472	6670	6723	6906	6713	6485	6269	6321	6360	6341	6764	6804	6499	6467	6769	6691	6680	6620	6553	6739	6527	6614	6656	6440	6404	6380	6455	6400	6466	6633	6675	6667	6764	6663
7043	7094	6904	6666	6608	6389	6412	6459	6531	6547	6561	6608	6498	6734	6628	6630	6532	6590	6711	6639	6626	6497	6387	6356	6624	6559	6676	6737	6585	6697	6653	6863	6960	6841	6760	6709	6592	6649	6450	6377	6503	6553	6429	6302	6601	6708	6449	6700	6793	6719
7147	6832	6873	6696	6440	6335	6430	6271	6416	6384	6422	6572	6486	6601	6464	6600	6582	6574	6593	6737	6639	6680	6509	6769	6632	6530	6746	6938	6813	6909	7013	6830	6943	6989	6713	6824	6676	6494	6549	6434	6466	6571	6345	6502	6547	6554	6553	6621	6461	6559
6890	6728	6607	6504	6262	6338	6248	6318	6439	6369	6330	6349	6387	6379	6467	6498	6516	6580	6515	6656	6821	6837	6639	6720	6650	6598	6769	6889	6898	6903	7047	6977	7044	6847	6825	6934	6621	6524	6742	6740	6542	6549	6336	6417	6295	6557	6537	6750	6622	6583
6700	6633	6439	6499	6359	6230	6035	6217	6440	6527	6327	6435	6333	6381	6490	6320	6486	6762	6678	6957	6762	6758	6600	6632	6895	6692	6791	6791	6868	6882	6950	6975	6992	6859	6815	6679	6822	6783	6825	6893	6782	6796	6685	6408	6417	6464	6555	6542	6654	6473
6337	6311	6330	6423	6314	6114	6157	6298	6180	6410	6253	6391	6238	6244	6158	6229	6420	6409	6543	6732	6929	6804	6800	6773	6858	6715	6776	6938	6967	6883	7076	6909	7044	6838	6749	6874	6979	6872	6889	6926	6904	6965	6675	6770	6492	6680	6706	6746	6591	6607
6304	6266	6180	6180	6113	6183	5970	6064	5935	6207	6042	6202	6198	6047	6142	6258	6347	6482	6426	6645	6730	6793	6799	6942	6915	6878	6979	7026	7140	7067	6956	6917	6867	6868	6852	6996	6967	6996	6906	7073	7052	6753	6771	6719	6683	6678	6726	6762	6652	6606
6023	6105	6267	6050	6029	6026	5866	5896	5903	5991	5988	6145	6108	6351	6101	6203	6369	6294	6478	6412	6653	7003	7084	6889	6810	6921	6954	6964	6929	6863	6661	7049	7027	6947	6790	6988	6964	6961	6936	7069	6979	6948	6899	6745	6597	6701	6464	6546	6795	6602
6234	5966	5896	5899	6011	5827	5793	5871	5968	5964	6005	5953	6081	6196	6246	6212	6391	6329	6550	6407	6524	6798	6848	6829	6789	6716	6899	6866	6841	6810	6803	6884	6915	6911	6960	7103	6869	6887	6926	6965	6834	6837	6940	7004	6716	6704	6678	6765	6595	6712
6108	5895	5772	5924	5860	5637	5653	5693	5839	5801	5985	6053	5951	6271	6304	6347	6386	6362	6422	6559	6683	6810	6631	6574	6700	6770	6680	6816	6812	6808	6941	6990	7050	7114	7052	6979	6963	6856	6967	6959	6740	6967	6987	6803	6853	6772	6835	7003	7006	6960
5862	5787	5854	5937	5644	5609	5783	5700	5976	5990	5998	6194	6212	6322	6537	6583	6382	6594	6591	6690	6504	6544	6626	6815	6750	6613	6558	6765	6835	6816	7117	7048	7131	7093	7165	7066	7043	6913	6824	6975	6995	6840	6877	6864	6935	6927	7097	7071	7005	7012
6038	5751	5862	5881	5867	5911	5715	6012	5979	6093	6043	6162	6280	6417	6471	6438	6502	6433	6490	6611	6720	6639	6900	6702	6751	6717	6780	6707	6694	6795	6922	7106	7072	7051	7246	7346	7144	6871	6903	7132	6910	6831	6917	6808	6979	6914	6992	6997	7078	7136
5938	5921	5961	6044	5904	5988	6040	6039	5926	6191	6113	6236	6267	6298	6574	6339	6514	6555	6373	6754	6708	6623	6756	6833	6756	6662	6872	6608	6680	6868	6842	6884	7017	7255	7126	7161	7291	7146	6930	6872	6915	6808	6928	6705	6912	6821	6904	6998	6980	7038
5841	5891	5850	5973	6038	5995	5881	6149	5873	6053	6077	6285	6252	6506	6631	6514	6554	6494	6752	6514	6744	6652	6862	6715	6762	6756	6650	6871	6775	6919	6945	7016	7038	7244	7217	7141	7212	7178	7033	6895	6820	6943	6847	7071	6957	6991	6877	6923	7244	7344
5926	5835	5827	6105	5977	5757	6030	6156	6160	6049	6080	6209	6140	6458	6628	6454	6618	6643	6568	6725	6628	6667	6883	6859	6780	6847	6881	6698	6879	6799	6921	6885	7091	7224	7194	7174	7243	7121	7026	6940	6968	6962	6931	6916	6939	6954	6961	6970	6997	6966
5872	5956	5894	5919	5985	5959	6201	6021	6055	6308	6084	6081	6316	6285	6623	6482	6582	6659	6465	6672	6699	6734	6632	6819	6892	6731	6837	7016	6996	6886	6982	7158	6987	7202	7115	7237	7089	7218	6920	6838	6837	6853	7041	6918	6946	6964	6903	6964	6669	6951
5986	5913	6008	5829	5766	5970	6201	6101	6163	6176	6150	6252	6162	6442	6438	6537	6516	6394	6335	6449	6566	6612	6474	7004	6759	6777	6817	6887	6930	6808	6963	6887	6986	6988	6900	7042	6903	6920	6856	6635	6893	6857	6812	6977	6847	6853	6745	6665	6792	6662
6141	5929	6004	6169	6136	6090	6137	6180	6241	6066	6226	6217	6212	6455	6498	6420	6417	6457	6396	6645	6524	6452	6647	6720	6810	6814	6755	6958	6897	6874	7049	6739	6964	6783	6581	6858	6652	6891	6715	6529	6680	6891	6739	6824	6718	6677	6595	6713	6489	6551
6167	6232	6251	6253	5973	6148	6096	6195	6086	6193	6054	6164	6245	6210	6520	6507	6507	6545	6380	6457	6438	6603	6441	6454	6700	6753	6684	6875	6781	6833	6871	6662	6481	6569	6581	6899	6775	6694	6649	6603	6515	6550	6583	6718	6609	6584	6680	6605	6535	6351
6232	6213	6246	6142	5911	5888	6198	6406	6312	6467	6105	6119	6295	6443	6427	6460	6467	6544	6442	6585	6570	6582	6613	6673	6602	6651	6733	6820	6656	6815	6679	6688	6546	6547	6583	6823	6753	6613	6474	6550	6525	6387	6501	6606	6549	6546	6527	6520	6489	6510
6276	6384	6439	6292	6109	5952	6070	6295	6252	6357	6431	6266	6268	6427	6406	6602	6436	6597	6444	6679	6626	6598	6635	6532	6700	6630	6692	6729	6728	6724	6631	6543	6497	6728	6538	6836	6619	6711	6492	6598	6377	6523	6604	6699	6602	6617	6616	6687	6440	6479
6463	6307	6403	5995	6017	5852	6228	6335	6362	6322	6337	6425	6392	6417	6510	6518	6711	6860	6866	6741	6770	6740	6653	6564	6603	6440	6734	6879	6754	6644	6697	6841	6612	6586	6665	6831	6769	6639	6566	6557	6327	6568	6552	6700	6732	6665	6453	6636	6404	6434
6374	6267	6283	6245	6113	6008	6264	6472	6328	6429	6218	6420	6293	6297	6439	6597	6817	6764	6947	7022	6749	6645	6511	6701	6864	6702	6577	6620	6673	6782	6665	6726	6595	6630	6849	6692	6665	6525	6779	6503	6493	6491	6329	6572	6608	6476	6635	6577	6501	6504
6426	6290	6168	6199	6196	6115	6048	6484	6241	6512	6429	6225	6357	6346	6318	6482	6560	6579	6730	6626	6560	6763	6661	6767	6788	6721	6732	6880	6722	6793	6632	6633	6577	6745	6688	6528	6754	6621	6668	6570	6398	6541	6356	6648	6525	6586	6594	6562	6668	6611
6305	6227	6393	6056	5944	6007	6060	6247	6389	6561	6428	6317	6647	6317	6379	6410	6546	6670	6479	6778	6622	6707	6825	6696	6823	6846	6781	6616	6537	6422	6489	6481	6704	6675	6420	6689	6747	6630	6598	6642	6660	6600	6477	6467	6608	6577	6567	6599	6471	6659
6328	6427	6372	6143	6132	6030	6211	6273	6548	6478	6377	6421	6338	6471	6446	6486	6351	6639	6681	6793	6636	6676	6641	6744	6710	6762	6684	6608	6382	6565	6360	6567	6562	6495	6675	6722	6730	6532	6614	6615	6610	6698	6587	6604	6714	6645	6546	6613	6525	6570
6548	6477	6471	6465	6049	5936	6316	6418	6451	6540	6507	6372	6165	6203	6325	6247	6280	6431	6386	6448	6617	6375	6524	6597	6531	6585	6588	6427	6317	6472	6443	6449	6540	6636	6695	6784	6639	6671	6803	6627	6725	6820	6584	6642	6616	6644	6569	6270	6640	6529
6458	6548	6443	6257	6226	5987	6463	6546	6541	6635	6665	6525	6521	6398	6458	6432	6377	6267	6389	6638	6543	6526	6416	6550	6580	6611	6396	6531	6381	6399	6413	6467	6657	6547	6737	6438	6585	6634	6490	6888	6799	6634	6765	6772	6704	6764	6544	6789	6652	6569
6441	6554	6405	6525	6141	6208	6483	6590	6609	6729	6665	6584	6372	6401	6479	6655	6726	6578	6363	6490	6483	6482	6356	6306	6400	6463	6624	6499	6229	6415	6344	6505	6528	6518	6506	6736	6559	6650	6526	6804	6692	6704	6621	6650	6780	6752	6681	6608	6569	6534
6653	6523	6369	6457	6400	6222	6480	6614	6699	6732	6631	6546	6542	6508	6572	6562	6289	6251	6389	6367	6541	6337	6350	6473	6531	6627	6641	6490	6576	6487	6279	6293	6390	6410	6617	6493	6663	6569	6752	6752	6905	6763	6689	6811	6710	6580	6533	6678	6712	6541
6671	6439	6446	6475	6437	6312	6364	6705	6764	6850	6760	6787	6612	6662	6766	6702	6682	6402	6625	6646	6658	6709	6642	6665	6505	6469	6465	6448	6795	6550	6563	6467	6381	6700	6662	6493	6567	6509	6545	6708	6623	6628	6798	6747	6784	6459	6598	6742	6680	6629
6927	6662	6649	6649	6520	6477	6320	6519	6870	6872	6937	6982	6744	6739	6559	6591	6464	6546	6574	6413	6756	6533	6618	6510	6790	6557	6693	6651	6654	6542	6408	6570	6420	6507	6673	6707	6578	6577	6715	6533	6622	6654	6519	6591	6744	6489	6627	6589	6575	6767
6987	6769	6755	6769	6605	6410	6430	6784	6773	6657	6794	6718	6726	6778	6674	6497	6753	6695	6772	6607	6891	6790	6784	6805	6783	6756	6711	6788	6845	6701	6671	6602	6453	6773	6559	6552	6537	6651	6581	6587	6658	6546	6569	6725	6516	6589	6562	6442	6717	6526
6898	6877	6858	6833	6586	6565	6611	6535	6738	6691	6777	6804	6642	6419	6370	6449	6438	6635	6614	6751	6928	6642	6741	6590	6717	6671	6660	6755	6559	6438	6449	6502	6672	6506	6509	6654	6524	6477	6643	6594	6509	6597	6561	6565	6620	6582	6542	6479	6641	6639
7294	6921	7092	6969	6752	6689	6726	6723	6614	6514	6545	6486	6507	6680	6563	6502	6725	6638	6849	6885	6950	6899	6914	6691	6750	6711	6690	6663	6679	6613	6491	6541	6499	6652	6617	6505	6667	6503	6417	6522	6475	6475	6485	6443	6506	6655	6556	6458	6474	6685
7200	7296	6968	7043	6961	6714	6609	6538	6790	6658	6637	6603	6434	6264	6332	6055	6136	6393	6412	6455	6683	6664	6583	6528	6615	6742	6720	6642	6635	6436	6515	6510	6356	6410	6477	6380	6377	6523	6336	6450	6449	6453	6390	6533	6487	6506	6463	6547	6650	6739
7182	7254	7346	7154	7121	6806	6868	6788	6831	6431	6492	6669	6407	6593	6609	6549	6812	6451	6722	6743	6735	6799	6842	6561	6510	6370	6539	6603	6472	6470	6395	6487	6507	6411	6352	6467	6484	6274	6500	6459	6461	6493	6526	6351	6453	6639	6437	6582	6843	6759
7143	7067	7251	7147	7085	6959	6640	6907	6911	6826	6905	6583	6479	6316	6168	6195	6204	6276	6325	6334	6324	6322	6417	6418	6365	6433	6614	6469	6432	6439	6518	6474	6362	6422	6476	6305	6417	6551	6428	6713	6660	6559	6514	6551	6471	6508	6759	6527	6763	6916
7379	7023	7013	7218	6937	6885	6903	6933	6880	6427	6564	6540	6656	6713	6626	6771	6707	6492	6614	6652	6680	6646	6585	6438	6262	6244	6320	6564	6616	6502	6348	6553	6500	6300	6414	6657	6627	6353	6621	6819	6612	6642	6766	6659	6725	6612	6551	6628	6833	6666
7080	7063	6987	6988	6946	6862	6642	6548	6773	6958	6814	6707	6469	6437	6124	6226	6124	6003	6075	6074	6124	6100	6366	6309	6537	6617	6357	6425	6330	6422	6492	6354	6590	6527	6541	6558	6511	6775	6522	6687	6845	6725	6682	6703	6612	6689	6811	6501	6727	6718
7199	7011	7000	7086	6662	6729	6743	6932	6682	6758	6764	6402	6481	6560	6596	6580	6548	6569	6426	6545	6437	6440	6413	6243	6448	6072	6310	6645	6566	6434	6429	6518	6407	6345	6493	6694	6586	6424	6769	6593	6671	6804	6679	6627	6712	6735	6623	6543	6659	6785
7244	7214	7170	6943	6756	6568	6832	6702	6639	6835	6893	6944	6558	6503	6179	6339	6179	6120	6152	6063	6193	6222	6481	6486	6606	6505	6431	6373	6156	6516	6549	6505	6461	6490	6448	6334	6589	6662	6723	6810	6581	6543	6658	6797	6707	6767	6490	6304	6633	6619
7394	7254	7164	7207	6856	6784	6733	6774	6760	6929	6646	6589	6560	6406	6463	6521	6595	6449	6366	6468	6333	6290	6291	6138	6284	6355	6473	6794	6588	6428	6487	6396	6588	6676	6303	6413	6616	6563	6831	6677	6590	6774	6451	6630	6695	6614	6626	6542	6434	6636
7477	7148	7233	6967	6739	6787	6876	6776	6768	6833	6774	6792	6815	6623	6719	6671	6503	6352	6525	6468	6504	6550	6463	6716	6454	6548	6234	6218	6325	6536	6716	6510	6390	6624	6700	6605	6800	6658	6388	6730	6731	6482	6677	6444	6633	6671	6529	6301	6418	6389
7688	7523	7289	6926	6912	6882	6776	6740	6827	7090	6830	7071	6869	6798	6724	6588	6406	6452	6645	6468	6294	6392	6577	6513	6549	6621	6593	6598	6431	6539	6318	6707	6462	6468	6617	6748	6508	6647	6750	6584	6454	6714	6408	6659	6550	6397	6482	6546	6448	6429
7731	7077	7207	7269	6959	6643	6720	6976	6946	7114	6743	6858	6606	6673	6703	6532	6538	6769	6613	6621	6523	6646	6602	6573	6373	6503	6454	6623	6630	6645	6446	6222	6407	6605	6584	6603	6957	6636	6675	6841	6341	6583	6423	6329	6612	6559	6352	6503	6420	6384
7516	7410	7236	7007	6677	6743	6980	6795	6613	6672	6930	6815	6822	7103	6908	7153	6877	6815	6924	6847	7014	6753	6544	6718	6442	6423	6514	6205	6354	6367	6555	6653	6535	6626	6675	6814	6719	6688	6543	6544	6779	6468	6544	6232	6422	6558	6770	6612	6664	6408
7758	7324	7043	6973	7074	6948	6579	6598	6548	7014	7068	7008	7090	6896	6611	6641	6762	6657	6429	6550	6536	6791	6688	6690	6589	6488	6475	6457	6289	6451	6325	6709	6636	6726	6651	6677	6564	6687	6733	6452	6672	6609	6322	6421	6438	6468	6546	6651	6453	6677
7418	7210	7469	7302	6738	6639	6745	6773	6951	6947	6513	6405	6487	6198	6305	6228	6270	6110	6194	6155	6163	6115	6107	6191	6338	6479	6445	6478	6446	6546	6490	6398	6434	6601	6706	6818	6665	6537	6684	6728	6523	6708	6711	6425	6341	6555	6779	6778	6677	6450
7598	7599	7401	6813	6757	6910	7119	6747	6342	6297	6455	6408	6469	6758	6741	6789	6818	6946	6959	6783	6913	6657	6583	6310	6135	6316	6171	6306	6472	6368	6536	6561	6629	6418	6829	6783	6733	6611	6560	6665	6686	6580	6759	6623	6372	6557	6802	6581	6814	6796
8064	7358	6946	7077	7271	7134	6617	6380	6476	6721	6933	6725	6562	6651	6498	6480	6474	6541	6532	6571	6739	6855	7131	6973	6867	6548	6469	6343	6202	6494	6278	6550	6829	6750	6487	6657	6801	7003	6534	6688	6755	6677	6667	6801	6619	6509	6785	6657	6714	6861
7809	7108	7322	7542	6883	6417	6499	6759	6937	6866	6733	6346	6130	6078	5792	5849	5809	5585	5673	5612	5805	6005	6133	6587	6643	6733	6852	6770	6749	6445	6646	6340	6520	6848	7070	6666	6551	7060	7037	6585	6830	6900	6707	6480	6657	6609	6745	6736	6630	6827
7351	7405	7444	6963	6495	6789	7051	6992	6832	6398	6376	6253	5969	6003	6262	6167	6067	6417	6575	6594	6396	6169	6149	5870	5940	6319	6710	6888	6928	6917	6768	6573	6618	6728	6953	7061	6884	6753	7026	6938	6656	6839	6773	6685	6786	6763	6697	6696	6955	6655
7698	7646	6952	6588	6995	6988	6808	6374	6492	6340	6517	6443	6234	6203	6369	6357	6631	6865	6968	7390	7400	7340	7224	6925	6526	6344	6177	6393	6631	6862	6913	6757	6981	6663	6617	6969	7109	6727	6622	6926	6774	6564	6814	6731	6539	6802	6635	6726	6830	6833
7762	7030	6642	6986	7155	6701	6390	6464	6518	6615	6578	6421	6420	6494	6278	6195	6290	6330	6469	6742	6961	6936	7366	7409	7492	7314	6941	6461	6562	6660	6778	6650	6864	7003	6813	6667	6988	7068	6491	6718	6882	6673	6670	6715	6726	6555	6561	6446	6561	6578
7345	6809	7099	7200	6868	6299	6483	6560	6542	6403	6454	6603	6758	6535	6383	6146	6057	6052	6164	5951	5959	6153	6284	6547	7158	7463	7537	7278	6770	6765	6710	6511	6716	6926	7011	6716	6492	6950	6616	6338	6751	6767	6599	6785	6592	6542	6432	6591	6502	6773
6948	7230	7499	6953	6328	6629	6882	6359	6543	6672	7028	7084	6805	6445	6402	5825	5861	5824	6155	6145	6237	6136	6120	5909	6113	6463	7242	7563	7273	6806	6739	6699	6610	6472	6886	6965	6194	6441	6839	6678	6372	6855	6471	6465	6529	6558	6319	6536	6266	6427
7171	7500	7110	6352	6608	6704	6624	6619	6714	7119	7274	6836	6311	5844	5656	5739	5888	5989	6323	6488	6652	6549	6575	6333	5952	6143	6445	6789	7222	7247	6941	6675	6627	6336	6479	6978	6538	6183	6511	6712	6354	6475	6510	6458	6329	6523	6280	6531	6319	6431
7891	7359	6365	6651	6706	6824	6643	6714	7059	7036	6620	5896	5622	5630	5867	6302	6436	6640	6622	6762	6963	6992	6858	6921	6547	6435	6224	6189	6594	7111	7188	6947	6711	6523	6237	6566	6955	6411	6259	6805	6484	6320	6425	6488	6517	6508	6426	6271	6380	6357
7866	6793	6272	6826	6838	6762	6644	6937	6856	6313	5854	5883	6120	6597	7151	7625	7839	7673	7583	7308	7370	7297	7255	7068	6912	6937	6655	6426	6234	6537	7137	6872	6951	6672	6432	6364	6587	6725	6217	6414	6817	6292	6439	6627	6340	6149	6308	5988	6357	6233
7354	6517	6860	7308	6685	6626	6849	6834	6215	5917	5806	6678	7809	8340	8704	8709	8347	8483	7983	7800	7625	7499	7383	7164	7147	7058	7046	6850	6370	6505	6684	6943	6859	6768	6512	6224	6240	6804	6414	6142	6861	6517	6346	6585	6335	6293	6361	6041	6167	6240
6913	6659	7277	7290	6758	6804	6597	6320	5885	5984	6829	8198	8998	9235	9074	8493	7879	7702	7621	7219	7273	7680	7278	7312	7038	7210	7195	7043	6675	6460	6363	6819	6969	6954	6714	6292	6167	6595	6557	5997	6569	6674	6244	6349	6371	6159	6122	6192	6007	6274
6867	6928	7691	7316	6732	6504	6375	6172	6223	7150	8145	9040	9192	8881	7714	7029	6325	6052	5859	6087	6582	6805	7054	7079	6913	7068	6900	7177	6941	6603	6303	6418	6919	6890	6701	6593	6229	6437	6628	6004	6225	6504	6219	6234	6296	6251	6035	6358	5818	6350
6951	7532	7843	7229	6604	6440	6100	6159	6859	8024	8845	9030	8091	7072	6053	5248	4696	4491	4502	4779	5321	6033	6440	6831	7202	6886	6822	6850	6835	6655	6322	6304	6518	6737	6978	6669	6267	6416	6842	6198	5984	6659	6204	6380	6452	6356	6027	6320	5962	6397
6958	7705	7629	6909	6322	6376	6147	6469	7532	8555	8786	8052	6672	5459	4332	3890	3778	3725	3874	3893	4282	4889	5454	6427	7006	7056	6943	6728	6826	6619	6585	6212	6270	6679	7057	6651	6243	6492	6583	6328	6138	6455	6360	6315	6279	6447	6059	6294	6024	6280
7173	7846	7417	6651	6220	6483	6532	6975	7830	8568	8099	6989	5322	4183	3605	3470	3697	3776	3736	3827	3875	4229	4731	5732	6355	7026	7192	6828	6553	6579	6585	6083	6088	6463	6627	6581	6290	6261	6735	6641	6208	6263	6435	6134	6294	6301	6200	6312	6279	6222
7363	7931	7346	6698	6334	6569	6905	7212	8007	8052	7235	5788	4267	3693	3405	3833	4173	4442	4465	4156	3995	3979	4342	4994	6096	6844	7029	6815	6533	6412	6419	5971	5834	6318	6692	6663	6445	6369	6669	6632	6082	6259	6366	6271	6484	6396	6158	6245	6206	6241
7539	8020	7455	6637	6713	6672	7007	7361	7940	7613	6532	5082	4000	3640	3782	4342	4837	5094	5091	4713	4294	3864	3851	4458	5571	6745	6986	7040	6482	6398	6292	6261	5845	6255	6816	6660	6387	6402	6621	6701	6170	6197	6484	6273	6417	6493	6282	6233	6301	6355
7698	7933	7481	6769	6641	6889	7036	7618	7744	7330	5962	4708	3793	3794	4244	4977	5562	5911	5709	5391	4574	3956	3717	4253	5211	6413	7145	7063	6801	6445	6354	6115	5982	6172	6954	6713	6464	6716	6728	6765	6427	6310	6492	6172	6560	6343	6374	6219	6462	6333
7608	7898	7398	6672	6720	6971	7297	7442	7528	7036	5907	4679	3815	3816	4451	5210	5774	6182	6004	5653	4878	4239	3823	3968	5011	6288	7259	7398	6794	6403	6527	6200	5996	6024	7000	6680	6163	6672	6795	6616	6461	6413	6363	6295	6362	6452	6158	6346	6223	6322
7618	7882	7243	6795	6686	6876	7219	7323	7485	6843	5933	4631	3998	4017	4373	5198	5873	6127	6067	5529	4912	4104	3818	3993	5092	6306	7618	7576	6819	6438	6317	6163	5991	6214	6850	6795	5994	6583	6748	6401	6335	6452	6390	6396	6455	6495	6456	6200	6295	6348
7605	7993	7426	6520	6722	7060	7189	7352	7333	6895	6051	4960	4078	3854	4123	4829	5261	5682	5624	5078	4476	3650	3514	3928	5046	6581	7436	7647	7006	6172	6140	6163	5993	6466	6771	6465	6260	6458	6665	6464	6401	6449	6457	6236	6239	6434	6388	6440	6366	6347
7328	7717	7458	6457	6454	6796	7258	7252	7331	7135	6050	5185	4315	3804	4016	4284	4756	4836	4733	4510	3805	3489	3550	4221	5428	7145	7811	7769	6840	6275	6089	5967	5820	6513	6906	6325	5804	6620	6544	6295	6360	6329	6545	6361	6392	6452	6200	6331	6303	6287
7139	7410	7372	6551	6359	6646	7099	7091	7198	7266	6360	5792	4779	4052	3840	3868	4000	4151	4062	3659	3426	3337	3834	4754	6179	7510	8123	7648	6616	5999	6157	5885	5958	6605	6881	6088	6116	6747	6438	6159	6426	6291	6450	6335	6457	6483	6211	6320	6493	6180
6979	7074	7248	6510	5970	6293	6911	7033	7208	7111	6764	6087	5178	4638	3887	3686	3621	3538	3350	3421	3286	3639	4510	5633	7124	7911	8041	7324	6214	5919	5863	5845	5889	6648	6609	5811	5950	6674	6182	6120	6466	6301	6457	6262	6596	6154	6259	6178	6339	6502
7096	6943	7231	6789	6245	6172	6622	7020	7157	7147	7115	6499	6059	5375	4591	4151	3954	3691	3510	3599	3967	4701	5735	6880	7988	8237	7786	6584	5907	5852	5922	5940	6222	6767	6328	5656	6263	6594	5892	6283	6378	6128	6485	6351	6462	6225	6522	6219	6368	6499
6997	6795	6986	6947	6280	6045	6356	6970	7128	6994	7086	6982	6953	6236	5850	5310	4962	4800	4607	4912	5397	6309	7276	8127	8434	8002	7046	6252	5891	5960	5993	5997	6352	6588	5882	5665	6552	6473	5905	6351	6334	6177	6496	6322	6544	6267	6470	6150	6491	6404
7142	6705	6967	7029	6589	6142	6345	6767	7101	7207	7084	7123	7233	7000	6973	6689	6326	6133	6306	6503	7063	7874	8547	8687	8155	7302	6053	5749	5832	6285	6110	6139	6668	6467	5632	5967	6733	6091	5728	6464	6154	6279	6276	6398	6511	6257	6393	6109	6481	6180
6693	6922	6683	7165	6853	6248	6175	6521	6996	7248	7093	7047	7090	7318	7716	7521	7646	7458	7920	7980	8396	8587	8508	8025	7135	5907	5429	5643	6144	6431	6347	6553	6582	5773	5427	6361	6642	5700	6002	6666	5924	6325	6308	6482	6182	6387	6361	6319	6579	6209
6629	6716	6657	6946	7003	6608	6074	6179	6774	7125	7219	7026	6974	7101	7297	7619	7886	7905	8251	8317	8245	8000	7550	6509	5633	5365	5589	5923	6531	6577	6397	6450	6277	5577	5887	6592	6274	5659	6459	6472	6202	6413	6256	6588	6079	6336	6294	6647	6370	6331
6494	6672	6561	6705	6908	7069	6621	6317	6351	6781	7051	7112	7022	6952	6991	7185	7140	7365	7329	7133	6826	6417	5891	5298	5097	5374	5893	6589	6562	6520	6580	6388	5922	5791	6540	6652	5745	6020	6582	5965	6367	6512	6219	6255	6215	6367	6379	6744	6286	6514
6669	6476	6680	6726	6682	7177	7137	6602	6145	6286	6486	6808	6798	7048	7033	6920	6767	6536	6395	6168	5694	5397	5237	5316	5764	6330	6684	6836	6564	6515	6262	5993	5744	6291	6725	6270	5688	6467	6302	5973	6506	6329	6337	6221	6229	6355	6420	6528	6305	6499
6778	6313	6466	6692	6439	6893	7154	7145	6683	6102	6120	6085	6488	6767	7072	7105	6803	6501	6324	5986	5854	5772	5908	6210	6293	6743	6833	6502	6339	6278	6146	5909	6320	6882	6386	5609	6203	6606	5973	6049	6313	6317	6320	6191	6628	6226	6550	6478	6450	6468
6797	6613	6429	6505	6469	6536	6790	7400	7354	6809	6062	6010	5947	6185	6710	6791	6913	6711	6618	6287	6207	6374	6445	6588	6806	6458	6350	6181	6314	5928	5990	6088	6851	6542	5836	5855	6368	6207	6031	6380	6250	6398	6395	6495	6337	6330	6603	6371	6672	6459
6548	6710	6498	6377	6403	6324	6403	6843	7457	7437	6913	6599	6165	6059	6143	6351	6580	6460	6364	6565	6377	6578	6672	6538	6266	6181	6057	6313	6178	5945	6249	6709	6708	6044	5926	6415	6406	6116	6108	6353	6355	6557	6418	6518	6339	6440	6284	6407	6370	6360
6295	6363	6661	6683	6318	6421	6483	6394	6698	6852	7249	7281	7066	6881	6646	6637	6487	6429	6372	6594	6570	6565	6245	6322	6102	6248	6271	6096	6117	6377	6587	6464	6072	6042	6562	6681	5992	6246	6431	6319	6404	6444	6599	6434	6262	6406	6322	6576	6369	6463
6646	6059	6266	6589	6398	6636	6706	6662	6172	6082	6247	6609	7040	7479	7207	7212	7111	7106	6944	6639	6838	6665	6425	6347	6385	6150	6397	6427	6468	6760	6554	6092	6228	6589	6637	6133	5988	6449	6294	6283	6375	6427	6474	6363	6493	6427	6357	6676	6405	6471
6915	6389	6210	6336	6466	6574	6547	6759	6593	6356	5881	5870	5938	6261	6529	6606	6858	6720	6836	6606	6583	6272	6207	6207	6188	6311	6280	6659	6735	6301	6206	6040	6625	6777	6274	6110	6346	6585	6206	6319	6529	6613	6398	6594	6640	6293	6619	6447	6571	6282
6596	6738	6615	6524	6161	6240	6294	6514	6677	6743	6560	6486	6014	6090	5659	5855	5780	5997	5854	6043	5914	6038	6022	6189	6597	6677	6713	6619	6388	6157	6456	6757	6782	6309	6170	6567	6524	6292	6483	6534	6672	6516	6548	6764	6421	6675	6579	6689	6799	6445
6601	6443	6547	6709	6224	6206	6277	6140	6051	6498	6631	6816	6961	6764	6432	6362	6296	6289	6428	6325	6308	6606	6693	6684	6680	6432	6139	6126	6226	6644	6775	6694	6108	6263	6550	6763	6466	6356	6688	6614	6569	6343	6797	6404	6700	6784	6473	6920	6494	6717
6893	6396	6403	6510	6670	6375	6203	6212	6116	6143	5997	6214	6548	6725	6877	6783	6896	6934	6742	6728	6533	6442	6438	6104	6125	6054	6281	6512	6797	6800	6438	6148	6528	6743	6599	6352	6334	6584	6552	6471	6459	6915	6675	6461	6712	6476	6858	6570	6678	6737
6730	6746	6568	6469	6385	6521	6311	6164	6423	6218	6049	6057	6070	6092	6130	6057	5956	6081	6040	5912	6172	5884	6072	6181	6275	6404	6699	6739	6462	6423	6420	6750	6865	6713	6450	6607	6724	6469	6406	6566	6971	6522	6620	6984	6445	6846	6797	6736	6732	6769
6961	6878	6774	6681	6371	6516	6459	6111	6182	6157	6356	6350	6481	6210	6265	6331	6149	6232	6115	6193	6195	6246	6350	6496	6470	6389	6357	6237	6414	6663	6787	6859	6576	6507	6784	6992	6631	6317	6486	6834	6560	6803	7055	6704	6818	6919	6736	7055	6725	6918
7182	6782	6896	6938	6919	6429	6198	6214	6285	6310	6247	6349	6412	6280	6414	6280	6368	6710	6611	6550	6399	6299	6255	6216	6195	6281	6375	6567	6786	6780	6576	6458	6836	6838	6884	6689	6577	6580	6793	6450	6513	7008	6749	6839	7155	6665	6970	6769	6826	6815
7319	6837	6519	6693	6635	6636	6566	6314	6195	6301	6118	6151	6126	6190	6242	6162	6297	6310	6455	6385	6255	6248	6156	6214	6285	6294	6470	6428	6354	6397	6598	6984	6870	6580	6433	6594	6731	6714	6429	6740	6888	6493	6706	7085	6666	6839	6794	6647	6880	6859
7283	6998	6957	6837	6392	6584	6658	6525	6499	6323	6210	6055	5980	6012	6186	5983	6152	6361	6293	6394	6241	6241	6116	6234	6183	6274	6131	6346	6470	6704	6582	6490	6358	6561	6600	6710	6680	6408	6625	6791	6499	6741	6898	6613	7112	6959	6839	6919	6840	7099
7120	6748	6786	6871	6889	6651	6402	6453	6326	6333	6392	6286	6305	6296	6258	6145	6258	6389	6437	6470	6450	6386	6443	6420	6413	6383	6419	6386	6303	6430	6222	6341	6578	6648	6788	6567	6725	6770	6666	6358	6681	6886	6635	6850	6878	6834	6926	6945	6935	6828
7244	7056	6790	6677	6634	6519	6664	6654	6695	6293	6109	6135	6077	6141	6244	6098	6114	6401	6452	6465	6399	6554	6118	6194	6235	6207	6286	6375	6532	6525	6574	6554	6543	6397	6833	6858	6722	6612	6534	6726	6582	6557	6902	6671	6736	7189	6860	6992	6790	6729
7014	7022	6887	6866	6681	6496	6434	6579	6577	6601	6637	6482	6442	6133	5985	5906	6042	6065	6275	6375	6277	6364	6417	6477	6527	6710	6463	6291	6316	6373	6339	6612	6687	6674	6640	6810	6639	6733	6805	6745	6610	6773	6812	6806	7134	6743	6897	6910	6928	6903
7230	6676	6935	6934	6890	6717	6591	6651	6454	6330	6501	6185	6399	6393	6476	6334	6518	6344	6434	6479	6707	6643	6568	6576	6478	6456	6376	6366	6431	6550	6553	6460	6494	6447	6684	6596	6866	6636	6572	6847	6605	6512	6568	6800	6584	6915	6865	6840	6744	6880
7048	7122	7128	6921	6907	6728	6562	6776	6657	6803	6727	6519	6339	6229	6156	6181	6039	6054	6085	6124	6155	6472	6376	6435	6628	6758	6852	6469	6334	6258	6301	6455	6619	6549	6605	6690	6546	6561	6925	6680	6537	6754	6491	6430	6790	6698	6875	7049	6595	6863
7027	6942	7020	7106	6947	6840	6722	6730	6704	6471	6654	6674	6636	6650	6698	6617	6583	6560	6894	6780	6799	6909	6816	6748	6380	6367	6414	6408	6572	6566	6623	6622	6455	6555	6622	6802	6627	6784	6611	6656	6593	6667	6386	6717	6507	6752	6761	6901	6792	6606
6951	7146	7098	7104	6742	6829	6678	6794	6995	6815	6750	6679	6532	6375	6174	6334	6227	6324	6301	6380	6298	6409	6430	6514	6614	6732	6832	6598	6460	6474	6238	6539	6637	6759	6731	6710	6813	6821	6715	6772	6559	6462	6435	6351	6726	6649	6745	6853	6715	6993
6851	7047	6937	7251	6983	6896	6819	6773	6852	6761	6608	6685	6663	6592	6639	6746	6861	6755	6638	6832	6851	7028	6913	6921	6714	6664	6446	6398	6580	6614	6673	6642	6597	6744	6763	6836	6899	6725	6832	6700	6452	6732	6256	6740	6685	6850	6956	6805	6893	6705
7120	7133	7096	7039	6953	6709	6635	6797	6831	6865	6729	6712	6749	6550	6613	6543	6613	6518	6617	6610	6562	6792	6793	6912	6837	6887	6899	6683	6566	6555	6481	6675	6784	6616	6464	6717	6859	6989	6714	6776	6622	6634	6646	6572	6565	6826	6821	6946	6821	6796
7020	7019	7199	7137	6948	6685	6409	6614	6552	6708	6816	6662	6659	6740	6684	6669	6799	6834	6818	7049	6986	6954	7126	7086	6859	6778	6925	6846	6888	6921	6685	6820	6638	6779	6829	6805	6868	6783	6933	6765	6837	6576	6498	6545	6617	6874	6894	7220	7095	6923
7035	7141	6973	7081	6785	6627	6749	6358	6556	6591	6653	6755	6635	6704	6698	6678	6812	6839	6824	6849	7086	6924	7109	7089	7092	7039	6847	6956	6864	6662	6833	6798	6936	6824	6703	6969	6778	6664	6855	6903	6660	6627	6705	6408	6570	6592	6942	6650	6940	7033
6921	6937	6987	7022	6847	6548	6601	6469	6318	6299	6603	6609	6645	6823	6828	6751	6715	6880	6789	6959	7057	7144	7102	7173	7045	7020	6902	6928	6892	6965	6966	6783	6974	6900	6894	6972	6779	6750	6758	6766	6872	6774	6688	6851	6693	6628	6772	6824	6923	6820
6998	6897	6830	6806	6614	6410	6537	6495	6462	6472	6332	6554	6545	6680	6745	6822	6831	6779	6828	6951	6986	7101	6970	7242	7206	7124	7057	7015	6885	6910	6858	6959	6843	6972	6831	6885	6812	6993	6832	6908	6857	6793	6905	6633	6767	6668	6923	6827	7098	7042
6977	6832	6887	6677	6579	6543	6431	6442	6346	6311	6368	6630	6662	6770	6712	6918	6666	6738	6972	6979	7170	7052	6975	7142	7302	6912	7029	6838	7037	7062	6967	7030	7018	6862	7130	6891	7073	6884	6895	7021	6996	6847	6813	6859	6745	6857	6920	6950	6996	6982
6960	7012	6917	6781	6606	6535	6486	6388	6570	6318	6232	6367	6482	6341	6437	6366	6577	6687	6662	6903	6921	7028	6873	6896	7070	6937	6904	6803	6950	6829	6962	6839	6888	6888	6964	7112	7017	6896	7047	6916	6714	6914	6784	6654	6774	6848	6848	7031	7174	6870
7103	6785	6873	6696	6658	6561	6411	6352	6324	6269	6269	6342	6564	6460	6597	6627	6564	6716	6744	6939	6882	7051	6983	6840	6798	6769	6715	6708	6717	6851	6741	6780	6833	6868	6860	6955	7009	6925	6736	6764	6749	6930	6788	6834	6582	6761	6742	6983	6857	6860
7093	6901	6971	6733	6680	6486	6386	6363	6207	6235	6226	6247	6546	6400	6443	6449	6486	6405	6573	6586	6937	6894	6916	7022	7026	6785	6605	6508	6493	6707	6801	7016	6712	6588	6810	6952	6837	6902	6753	6705	6670	6691	6811	6605	6545	6411	6504	6772	6672	6698
7058	6862	6782	6645	6549	6506	6416	6534	6405	6290	6122	6209	6297	6294	6264	6288	6297	6292	6487	6447	6633	6553	6747	6766	6656	6814	6692	6539	6550	6578	6701	6685	6641	6730	6765	6725	6750	6709	6501	6793	6425	6640	6553	6577	6591	6600	6429	6440	6648	6640
7273	6920	6931	6967	6686	6692	6426	6239	6213	6159	6064	6268	6316	6462	6318	6436	6470	6610	6503	6541	6532	6688	6658	6670	6771	6634	6502	6598	6432	6475	6400	6477	6610	6693	6709	6521	6592	6608	6553	6437	6425	6453	6520	6420	6541	6561	6472	6467	6337	6654
7331	6986	7028	6929	6753	6587	6624	6465	6305	6392	6128	6351	6203	6335	6309	6393	6386	6440	6481	6537	6520	6646	6522	6697	6709	6577	6534	6265	6434	6386	6345	6410	6452	6488	6615	6507	6399	6501	6525	6487	6584	6565	6474	6271	6506	6379	6572	6378	6557	6387
7385	7035	7033	6960	6712	6559	6721	6489	6403	6206	6193	6164	6248	6176	6377	6312	6302	6428	6158	6375	6321	6259	6593	6543	6627	6572	6446	6425	6276	6028	6066	6300	6332	6471	6477	6281	6365	6458	6469	6503	6384	6403	6411	6278	6251	6236	6432	6361	6544	6337
7314	7186	7153	7002	6868	6941	6561	6625	6460	6475	6366	6273	6259	6326	6416	6384	6417	6392	6416	6500	6430	6333	6384	6457	6432	6432	6176	6416	6099	6128	6250	6216	6273	6495	6260	6288	6308	6191	6239	6195	6332	6135	6193	6280	6180	6308	6370	6220	6316	6388
7310	7032	7288	7042	6909	6710	6688	6690	6426	6320	6197	6350	6287	6189	6269	6433	6374	6434	6463	6309	6348	6538	6581	6463	6419	6418	6315	6298	6122	6217	6190	6109	6084	6135	6092	6219	6242	6251	6283	6183	6235	6303	6153	6039	6163	6098	6031	6328	6352	6484
7402	7169	6974	7117	6895	6817	6729	6587	6589	6355	6424	6174	6218	6196	6157	6551	6615	6384	6309	6430	6441	6349	6384	6297	6304	6261	6357	6219	6066	6171	6220	6232	6161	6177	6153	6096	6158	6418	6208	6153	6197	6273	6007	6230	6283	6235	6223	6172	6320	6380
7191	7052	7063	7109	7024	6976	6729	6536	6489	6610	6432	6274	6157	6231	6571	6604	6578	6531	6524	6361	6373	6388	6346	6327	6220	6325	6269	6313	5979	6248	6121	6371	6302	6199	6201	6135	6286	6196	6236	6305	6481	6275	6276	6120	6171	6252	6453	6359	6377	6434
7189	7068	7159	7021	7091	6801	6721	6576	6426	6474	6232	6215	6282	6551	6500	6570	6587	6557	6610	6582	6553	6599	6538	6702	6432	6314	6400	6377	6236	6226	6344	6215	6100	6391	6289	6299	6385	6287	6352	6573	6584	6280	6310	6304	6416	6366	6499	6578	6700	6661
7171	7038	7062	6780	6608	6742	6584	6667	6678	6443	6322	6610	6426	6622	6592	6690	6607	6432	6635	6483	6668	6824	6623	6478	6237	6365	6427	6330	6325	6352	6547	6505	6310	6300	6438	6440	6434	6369	6687	6450	6370	6430	6229	6159	6408	6362	6537	6576	6627	6418
7115	6928	6906	6698	6714	6688	6635	6636	6396	6339	6373	6408	6504	6634	6823	6691	6778	6735	6644	6670	6469	6824	6798	6569	6533	6575	6621	6383	6304	6370	6377	6485	6545	6181	6392	6492	6604	6443	6548	6602	6724	6466	6428	6235	6356	6384	6377	6419	6632	6502
6995	6997	6754	6902	6676	6713	6464	6467	6470	6391	6358	6305	6325	6694	6829	6836	6878	6779	6590	6563	6623	6726	6682	6650	6590	6510	6434	6692	6559	6559	6427	6483	6520	6478	6610	6732	6621	6655	6818	6897	6624	6676	6516	6415	6464	6327	6679	6773	6577	6689
6823	6724	6678	6716	6642	6501	6607	6361	6403	6509	6385	6426	6444	6668	6687	6659	6780	6611	6543	6794	6948	6609	6970	6708	6617	6697	6720	6479	6680	6579	6596	6545	6496	6630	6765	6710	6723	6785	6765	6904	6643	6614	6702	6404	6540	6484	6570	6599	6657	6590
6741	6744	6524	6531	6474	6572	6260	6397	6313	6235	6226	6346	6491	6516	6505	6592	6621	6686	6611	6665	6669	6807	6590	6786	6702	6697	6665	6740	6528	6679	6612	6482	6429	6731	6688	6842	6825	6796	6736	6741	6864	6650	6577	6554	6526	6641	6676	6634	6490	6615
6757	6652	6594	6558	6363	6478	6326	6279	6246	6325	6099	6447	6422	6586	6517	6401	6518	6606	6624	6683	6482	6520	6623	6685	6756	6605	6809	6471	6529	6652	6699	6546	6594	6517	6595	6823	6797	6709	6664	6819	6540	6594	6510	6542	6523	6455	6477	6579	6444	6374
6881	6686	6740	6694	6477	6284	6341	6427	6066	5999	6199	6184	6325	6266	6519	6508	6607	6533	6608	6599	6488	6517	6349	6658	6640	6802	6459	6447	6405	6461	6512	6579	6419	6345	6505	6631	6622	6688	6533	6684	6598	6600	6408	6457	6544	6407	6589	6453	6492	6377
6861	6720	6661	6541	6585	6490	6364	6442	6100	6046	6188	6100	6315	6240	6271	6335	6491	6413	6567	6460	6346	6429	6256	6422	6565	6528	6488	6313	6085	6426	6413	6490	6317	6332	6410	6546	6565	6824	6505	6509	6284	6177	6435	6169	6319	6446	6273	6362	6343	6284
6844	6885	6714	6566	6478	6786	6465	6285	6082	6090	5997	6144	6236	6414	6386	6297	6465	6494	6523	6232	6116	6141	6250	6223	6449	6286	6313	6361	6121	6327	6400	6240	6417	6368	6325	6552	6313	6508	6380	6312	6327	6377	6330	6219	6349	6156	6165	6235	6383	5994
6776	6636	6572	6695	6703	6617	6390	6427	6254	6247	6235	5994	6103	6339	6447	6630	6657	6508	6351	6188	6052	6110	6348	6259	6301	6276	6117	6141	6002	6104	6246	6135	6158	6312	6280	6151	6336	6349	6196	6068	6010	6093	6114	6242	6064	6274	6172	5926	6033	5814
6703	6446	6742	6649	6718	6715	6610	6518	6460	6308	6238	6380	6284	6392	6550	6553	6478	6532	6323	6052	6044	6116	6323	6272	6280	6050	6116	5956	5887	6028	5908	6213	6194	6232	6229	6086	6049	6057	6003	6015	6108	5946	6096	5996	6014	6110	5977	5938	5897	5792
6719	6554	6743	6717	6849	6743	6526	6608	6407	6427	6337	6487	6317	6497	6527	6395	6405	6236	6227	6059	6127	6084	6292	6298	6185	6138	6228	6003	5876	5989	5926	5985	6048	6267	6214	6104	6007	5933	5876	5796	5898	5919	5910	6098	5916	6001	5769	5944	5773	5830
6551	6654	6867	6811	6935	6662	6651	6568	6683	6586	6488	6320	6465	6516	6627	6569	6548	6326	6291	6157	6214	6295	6310	6278	6183	6051	5956	6072	5828	5894	5871	6190	6114	6221	6295	6133	6050	5997	6042	5918	5808	5872	5989	5860	5865	6154	5975	5835	5995	5928
6869	6646	6693	6623	6643	6848	6680	6836	6552	6751	6479	6603	6739	6676	6589	6669	6650	6561	6242	6145	6338	6248	6397	6289	6176	6059	6151	6121	5993	6081	6136	6191	6204	6345	6228	6162	5932	5879	5941	5771	5735	5930	5997	6000	6027	6129	6031	5747	5930	5792
6724	6600	6805	6657	6537	6526	6693	6671	6694	6758	6600	6630	6789	6869	6653	6659	6596	6619	6340	6340	6235	6415	6257	6603	6318	6104	5977	6080	6100	6183	6117	6177	6332	6218	6325	6217	5981	5987	5881	5949	5920	6099	6078	6018	5932	5991	6020	5889	6103	6017
6626	6582	6630	6572	6628	6720	6654	6725	6708	6783	6656	6667	6784	6868	6803	6760	6679	6502	6549	6580	6428	6478	6496	6573	6259	6160	6003	6213	6184	6286	6282	6363	6156	6287	6460	6150	6109	5853	5993	5878	6029	6001	5916	6165	6084	5996	6125	6282	6272	6312
6581	6577	6645	6780	6576	6676	6535	6583	6664	6721	6524	6675	6817	6734	6657	6705	6676	6469	6361	6580	6567	6447	6571	6490	6316	6184	6116	6173	6282	6311	6351	6182	6509	6383	6232	6243	6152	6021	5853	6074	5976	5969	6031	6040	6144	6194	6181	6239	6258	6384
6671	6471	6690	6650	6483	6570	6528	6524	6587	6635	6536	6682	6700	6770	6766	6623	6557	6549	6592	6547	6642	6500	6590	6404	6419	6247	6189	6317	6394	6371	6358	6735	6284	6334	6393	6203	6029	5966	6033	5998	6066	6003	6122	6072	6131	6155	6164	6153	6172	6458
6487	6353	6434	6475	6450	6596	6612	6628	6585	6568	6567	6630	6742	6678	6688	6875	6500	6602	6545	6356	6423	6467	6279	6445	6207	6182	6313	6215	6469	6407	6399	6392	6286	6216	6194	6184	5997	6105	5982	5885	5934	6029	6127	5942	6116	6118	6220	6129	6213	6217
6585	6285	6603	6588	6437	6506	6576	6428	6601	6586	6592	6598	6493	6672	6724	6819	6554	6529	6427	6401	6428	6370	6291	6276	6463	6081	6286	6310	6465	6388	6292	6253	6215	6090	5963	5970	6003	5983	5894	5876	5896	6035	5999	6126	6100	6189	6314	6183	6161	6196
6895	6559	6659	6612	6440	6358	6394	6355	6391	6637	6499	6487	6505	6541	6875	6724	6582	6483	6399	6354	6324	6164	6348	6349	6142	6237	6352	6364	6374	6426	6276	6203	6146	6168	6046	5940	5931	5864	5791	5847	5750	6064	6025	6055	6095	6313	6159	6201	6138	6097
6756	6583	6731	6622	6511	6389	6368	6386	6393	6484	6458	6784	6415	6481	6740	6536	6570	6516	6272	6308	6253	6139	6227	6104	6347	6131	6360	6262	6377	6330	6231	6162	6230	6090	5935	5830	5827	5923	5767	5798	5931	5894	5891	6076	6167	6263	6141	6206	6114	6127
6708	6689	6712	6674	6667	6502	6453	6399	6369	6406	6536	6672	6576	6669	6671	6697	6559	6440	6259	6300	6375	6154	6274	6355	6208	6210	6213	6363	6334	6416	6224	6176	6171	5934	6117	5807	5753	5755	5982	5789	5925	5933	6078	5894	6025	6063	6101	6090	6032	5958
6762	6940	6764	6817	6760	6480	6460	6559	6339	6673	6567	6585	6494	6560	6627	6496	6595	6392	6316	6375	6337	6292	6239	6180	6103	6213	6224	6384	6346	6338	6199	6179	6102	5983	5904	5838	5937	5865	5881	5929	6055	6102	5875	6127	6186	6231	6069	6147	6077	5860
6958	6720	6910	6847	6618	6418	6482	6646	6575	6513	6670	6591	6682	6496	6549	6309	6466	6282	6319	6148	6249	6306	6063	6475	6245	6316	6183	6245	6334	6337	6117	6316	6031	6042	6093	6126	5987	5784	5871	5648	5948	5915	5971	6030	6110	6031	6317	6326	6197	5964
6744	6744	6775	6471	6550	6521	6516	6479	6586	6427	6648	6350	6467	6534	6538	6418	6516	6190	6243	6238	6348	6252	6343	6481	6367	6296	6438	6411	6227	6354	6042	6326	6070	6077	6096	6143	5976	5969	5952	5992	6024	5943	6031	6191	6036	6176	6143	6322	6220	6028
6688	6693	6614	6782	6442	6529	6501	6583	6489	6532	6392	6496	6488	6547	6554	6623	6425	6205	6206	6275	6307	6323	6420	6377	6340	6293	6377	6335	6184	6254	6175	6167	6199	6050	6090	5963	5914	5978	6027	6071	6073	6101	6266	6228	6172	6111	6147	6143	6188	6067
6919	6764	6612	6731	6524	6806	6676	6659	6513	6516	6634	6437	6264	6292	6335	6327	6283	6103	6324	6164	6303	6378	6348	6288	6261	6382	6227	6339	6081	6243	6286	6295	6194	6095	6031	6000	5975	6032	6034	5870	6219	6037	6203	6175	6016	6115	6140	6096	6252	6123
6956	6722	6801	6649	6700	6667	6744	6648	6536	6610	6400	6427	6245	6269	6190	6199	6231	6264	6127	6273	6243	6261	6181	6310	6424	6146	6307	6178	6099	6122	6160	6188	6150	6147	6088	6030	6187	6160	6269	6143	6141	6212	6224	6150	6238	6090	6102	6132	6113	6069
6953	6813	6935	6768	6906	6505	6472	6694	6604	6554	6262	6392	6229	6283	6220	6185	6216	6393	6189	6276	6308	6196	6195	6421	6379	6396	6361	6280	6180	6255	5943	6108	6039	6041	6093	6284	6189	6193	6187	6219	6190	6252	6091	6078	6069	6100	6166	5965	5894	6015
6986	6860	6803	6815	6918	6728	6682	6420	6502	6497	6334	6456	6357	6346	6321	6283	6210	6173	6220	6085	6197	6011	6429	6292	6236	6347	6225	6119	6002	6074	6031	5918	6020	6020	6259	6117	6083	6243	6349	6182	6199	6166	6139	6167	5986	5823	5800	5839	5902	6019
6868	6749	6910	6831	6771	6979	6824	6523	6503	6541	6514	6550	6341	6493	6423	6201	6222	6275	6083	6133	6234	6003	6253	6148	6183	6066	6176	5899	5966	5838	5968	5821	6042	6033	6116	6089	5894	6104	6124	6174	6174	6076	6126	5994	6276	5812	5785	5908	5778	5820
6804	6823	6870	6898	6956	6695	6782	6768	6509	6679	6532	6508	6644	6409	6339	6337	6371	6321	6289	6272	6154	6271	6136	6401	6146	6314	5933	6100	5954	5948	5931	5946	5833	6028	6009	6056	5966	6217	6243	6354	6315	6137	6071	5891	5981	5979	5726	5775	5820	6047
7046	6923	7085	6797	6782	6682	6778	6694	6621	6478	6464	6578	6525	6406	6240	6370	6247	6321	6219	6329	6199	6344	6274	6381	6202	6203	6084	6221	6022	6046	5989	6065	5989	5967	5984	6173	6263	6150	6159	6173	6285	6361	5950	5963	6034	5722	5664	5764	6011	6175
6902	6874	6793	6789	6592	6722	6548	6570	6516	6479	6570	6562	6350	6469	6252	6358	6219	6090	6274	6315	6139	6285	6249	6357	6245	6329	6094	6245	6121	6342	6055	6107	5969	6059	6240	6258	6268	6092	6179	6379	6153	6288	6032	5997	5701	5785	5821	5802	5992	6225
7171	6760	6837	6903	6762	6522	6434	6338	6594	6387	6245	6366	6464	6455	6336	6341	6195	6212	6275	6253	6248	6330	6190	6390	6375	6163	6279	6326	6216	6198	6101	6186	6028	6114	6174	6171	6276	6309	6091	6268	6280	6215	6186	5968	6023	5865	5653	5841	5946	6201
7091	6730	6705	6603	6543	6619	6293	6310	6385	6442	6250	6300	6413	6414	6328	6205	6119	6112	6209	6338	6253	6484	6223	6444	6304	6270	6350	6404	6173	6207	6298	6155	6049	6085	6102	6325	6447	6473	6449	6300	6344	6203	6236	6117	5993	5915	5955	6026	6151	6391
6890	6701	6588	6588	6420	6371	6399	6250	6342	6345	6163	6373	6328	6166	6301	6145	6170	6186	6182	6361	6336	6382	6395	6295	6472	6418	6229	6301	6256	6301	6180	6423	6268	6242	6304	6258	6329	6322	6476	6489	6437	6248	6160	6048	6189	6141	6087	6311	6209	6462
6951	6484	6543	6425	6397	6405	6496	6432	6307	6143	6216	5982	6139	6088	5941	6124	6187	6167	6357	6573	6249	6383	6355	6294	6193	6215	6291	6276	6407	6305	6332	6341	6207	6238	6283	6344	6153	6276	6374	6312	6296	6314	6272	6179	6076	6170	6099	6190	6165	6464
7001	6847	6523	6321	6347	6250	6319	6512	6258	6092	6127	6102	5834	6122	5993	6132	6130	6159	6346	6435	6379	6294	6459	6235	6365	6315	6366	6435	6321	6405	6573	6320	6350	6343	6297	6362	6267	6449	6335	6307	6509	6348	6176	6145	6112	6094	6153	6256	6282	6623
6929	6866	6692	6618	6509	6379	6515	6545	6280	6356	6207	6152	6111	6032	6155	6087	6229	6307	6312	6202	6275	6204	6273	6186	6275	6296	6322	6361	6345	6323	6319	6207	6288	6247	6273	6314	6184	6170	6099	6269	6407	6402	6230	6326	6028	6137	6080	6204	6443	6373
6886	6769	6702	6669	6516	6410	6398	6540	6437	6472	6401	6311	6266	6292	6216	6265	6383	6320	6405	6557	6461	6347	6136	6442	6124	6151	6414	6451	6262	6417	6228	5976	6218	6132	6320	6221	6267	6376	6309	6162	6265	6428	6309	6467	6238	6400	6244	6518	6511	6551
6755	6767	6588	6595	6407	6230	6374	6562	6501	6366	6358	6478	6422	6359	6490	6343	6565	6607	6612	6624	6567	6377	6294	6173	6186	6175	6351	6435	6560	6327	6304	6143	6260	6058	6183	6361	6328	6420	6316	6129	6347	6280	6424	6367	6260	6476	6525	6401	6392	6521
6673	6705	6589	6527	6467	6372	6255	6581	6207	6533	6335	6467	6357	6404	6469	6654	6645	6614	6619	6583	6396	6201	6083	6093	6099	6272	6345	6490	6512	6286	6329	6279	6368	6306	6351	6314	6294	6338	6217	6278	6265	6220	6386	6393	6431	6454	6359	6585	6650	6428
6608	6349	6352	6499	6450	6275	6209	6206	6296	6394	6298	6237	6258	6497	6537	6382	6441	6579	6581	6652	6595	6224	6169	6152	6320	6429	6404	6501	6493	6525	6382	6422	6234	6299	6304	6467	6471	6394	6330	6432	6408	6586	6415	6530	6522	6484	6436	6457	6566	6440
6421	6274	6387	6632	6361	6211	6268	6420	6363	6526	6407	6475	6409	6533	6542	6589	6504	6730	6730	6434	6324	6103	6159	6295	6369	6232	6380	6642	6540	6423	6451	6499	6429	6392	6408	6508	6443	6466	6451	6279	6584	6382	6557	6626	6563	6704	6534	6473	6620	6447
6515	6348	6399	6464	6169	6178	6238	6321	6356	6372	6355	6526	6419	6457	6491	6612	6521	6707	6522	6418	6331	6374	6320	6317	6406	6389	6420	6449	6435	6448	6503	6448	6281	6392	6459	6650	6593	6538	6404	6426	6503	6519	6355	6597	6447	6520	6380	6624	6503	6540
6551	6431	6460	6464	6274	6157	6366	6270	6224	6483	6490	6348	6460	6353	6514	6300	6363	6397	6408	6516	6290	6223	6201	6296	6359	6368	6346	6346	6437	6567	6312	6359	6470	6515	6550	6462	6634	6706	6424	6519	6512	6492	6676	6642	6551	6490	6615	6672	6665	6438
6754	6565	6604	6571	6568	6323	6424	6296	6498	6408	6440	6434	6246	6383	6285	6394	6541	6452	6163	6256	6269	6342	6264	6409	6288	6317	6486	6334	6342	6282	6431	6466	6680	6531	6715	6656	6643	6598	6330	6323	6490	6540	6521	6536	6564	6713	6734	6697	6892	6718
6698	6670	6828	6844	6611	6434	6407	6219	6302	6422	6340	6414	6353	6358	6339	6309	6600	6296	6273	6128	6080	6225	6412	6302	6385	6466	6491	6332	6239	6257	6303	6440	6596	6676	6667	6659	6719	6633	6482	6686	6435	6522	6654	6662	6544	6587	6783	6837	6730	6812
6616	6664	6818	6948	6701	6577	6569	6480	6614	6469	6486	6370	6476	6291	6380	6292	6242	6368	6318	6134	6320	6189	6290	6372	6466	6302	6539	6408	6242	6380	6250	6406	6531	6561	6693	6645	6629	6574	6689	6498	6645	6523	6629	6720	6706	6669	6899	6830	6723	6781
6684	6726	6999	6935	6777	6719	6634	6618	6447	6549	6454	6415	6352	6334	6350	6386	6243	6052	6124	6244	6160	6262	6367	6391	6370	6250	6417	6282	6347	6253	6361	6361	6432	6504	6492	6693	6755	6849	6766	6890	6694	6549	6683	6815	6821	6965	6961	6876	6936	6975
6711	6731	6789	6863	6574	6636	6724	6591	6384	6492	6363	6374	6468	6627	6391	6344	6208	6273	6113	6411	6411	6393	6568	6629	6701	6506	6519	6643	6460	6444	6384	6482	6550	6597	6618	6820	6995	6961	6947	6802	6730	6876	6808	6757	7027	6962	7050	6884	7058	6837
6548	6572	6539	6589	6443	6724	6555	6512	6382	6380	6550	6403	6436	6374	6376	6514	6272	6135	6403	6333	6294	6507	6698	6572	6871	6770	6647	6736	6681	6553	6625	6728	6696	6714	6914	6977	6912	7004	7075	6951	6697	6943	6835	7055	6939	7174	6974	7131	7045	7008
6603	6528	6554	6374	6312	6316	6409	6402	6232	6329	6235	6320	6446	6537	6463	6492	6528	6286	6434	6308	6507	6524	6436	6611	6945	6716	6689	6773	6650	6702	6859	6810	6707	6820	6826	6932	6959	7100	6951	7033	7009	6734	6764	6973	7143	7111	7084	7150	6963	7032
6639	6592	6553	6458	6345	6308	6384	6326	6249	6167	6202	6179	6326	6393	6497	6479	6444	6443	6364	6441	6433	6435	6518	6463	6560	6763	6796	6640	6887	6702	6733	6712	6764	6700	6828	6965	7058	7089	7028	6849	6853	6809	6812	6966	7078	7182	7137	6998	6766	6717
6828	6644	6299	6683	6416	6243	6151	6139	6131	5923	6072	6235	6204	6273	6381	6445	6359	6473	6350	6440	6392	6406	6584	6575	6651	6695	6799	6628	6695	6560	6569	6765	6705	6675	6811	6838	6944	6989	6787	6713	6751	6700	6822	6879	6949	6968	6964	7020	6865	6818
6893	6827	6661	6563	6481	6177	6354	6129	6102	6180	6135	6104	6204	6468	6361	6272	6299	6346	6475	6237	6354	6346	6373	6486	6627	6621	6600	6607	6528	6571	6716	6748	6638	6793	6757	6849	6886	6911	6764	6632	6611	6637	6741	7048	7084	6863	7017	6887	6982	6965
7032	6720	6731	6629	6378	6233	6180	6219	6226	6197	6156	6119	6253	6414	6331	6228	6179	6421	6460	6549	6380	6441	6550	6387	6510	6440	6503	6487	6717	6648	6763	6629	6734	6700	6785	6900	6841	6814	6746	6881	6568	6698	6769	6971	6897	6948	6966	6828	6799	6749
6854	6757	6669	6548	6240	6226	6230	6240	6248	6394	6455	6314	6459	6444	6559	6437	6321	6509	6514	6542	6581	6422	6461	6280	6257	6294	6334	6509	6691	6670	6807	6721	6808	6713	6694	6727	6779	6607	6701	6570	6626	6688	6815	6880	7078	6952	6911	6807	6742	6844
6722	6511	6623	6344	6330	6231	6301	6445	6402	6427	6533	6688	6422	6708	6701	6669	6552	6420	6589	6448	6392	6519	6500	6345	6376	6301	6490	6593	6596	6802	6733	6715	6650	7058	6852	6798	6577	6687	6789	6750	6662	6865	7003	7059	6947	6914	6795	6921	6752	6785
6425	6397	6447	6246	6117	6183	6310	6504	6347	6389	6343	6604	6604	6753	6602	6770	6460	6523	6507	6399	6456	6523	6603	6528	6482	6527	6491	6685	6669	6820	6813	6865	6864	6867	6862	6749	6773	6672	6725	6797	6682	6619	6874	6982	6931	7061	6898	6874	6773	6832
6432	6298	6266	6326	6141	6175	6284	6233	6281	6303	6475	6541	6489	6508	6497	6577	6495	6529	6488	6441	6480	6473	6573	6576	6517	6482	6550	6510	6590	6972	7034	7025	6944	6976	7034	6944	6923	6832	6813	6803	6829	6947	6866	6849	6992	7157	7016	6884	6777	6914
6517	6235	6300	6177	6199	5920	6043	6110	6213	6499	6495	6372	6395	6312	6279	6349	6410	6394	6362	6326	6447	6697	6579	6730	6802	6547	6598	6757	6921	6965	6901	6855	6868	6787	6815	6837	6850	6913	7042	6963	6959	6798	6686	7000	7104	7114	6813	6742	6839	6723
6406	6194	6311	6138	6443	6134	6185	6181	6314	6380	6344	6341	6289	6267	6314	6227	6186	6326	6318	6332	6190	6475	6625	6551	6689	6841	6787	6689	6921	6873	6757	6700	6827	6675	6754	6648	6914	6620	6848	6935	6953	6838	7045	6883	6823	6907	6878	6746	6648	6740
6627	6355	6222	6307	6342	6267	6305	6229	6327	6158	6265	6189	6236	6241	6105	6238	6233	6139	6240	6272	6372	6428	6520	6621	6622	6681	6797	6830	6580	6593	6740	6803	6838	6868	6752	6728	6632	6688	6803	6582	6687	6747	6923	7092	6794	6775	6796	6880	6962	6870
6422	6443	6454	6477	6542	6705	6369	6437	6338	6273	6298	6336	6162	6220	6113	6251	6127	6310	6199	6254	6289	6413	6623	6599	6837	6799	6709	6458	6308	6525	6717	7076	7116	7096	7102	6847	6918	6712	6897	6873	6785	6575	6800	6916	6816	6845	6747	6831	7008	6947
6625	6543	6600	6572	6459	6842	6591	6475	6457	6253	6240	6396	6497	6609	6177	6279	6222	6154	6163	6299	6493	6468	6614	6679	6863	6859	6421	6375	6382	6620	7181	7059	7110	7283	6992	6970	7048	7061	6984	6919	6880	6782	6809	6736	6876	6925	6834	6907	6919	7117
6865	6577	6544	6600	6534	6524	6500	6607	6570	6362	6393	6326	6259	6364	6278	6468	6374	6311	6429	6406	6618	6671	6600	6808	6824	6647	6364	6495	6635	6672	7019	7065	7164	7087	6990	7134	7279	7285	7277	7216	7220	6772	6868	6872	6872	7012	6840	6951	7030	6965
6661	6588	6492	6508	6486	6447	6571	6426	6544	6281	6401	6254	6300	6446	6309	6521	6411	6623	6471	6723	6619	6797	6809	6822	6796	6528	6559	6742	6726	6771	6856	6746	6775	6817	6796	7030	7236	7399	7344	7421	7249	6957	6865	6719	6902	6964	6904	6944	6859	7080
6595	6569	6405	6342	6455	6480	6362	6351	6322	6164	6433	6434	6351	6433	6317	6320	6597	6481	6529	6768	6716	6477	6868	6913	6780	6624	6615	6822	6846	6784	6737	6824	6863	6828	6798	6708	7160	7271	7303	7345	7346	7242	6868	6741	6824	6895	6977	6877	6886	6930
6625	6356	6440	6347	6367	6141	6384	6235	6284	6343	6432	6513	6248	6275	6337	6529	6448	6476	6605	6618	6601	6752	6856	6815	6700	6469	6777	6901	6930	6822	6721	7005	6918	6954	6905	6788	6895	6980	7106	7167	7134	7143	6854	6844	6869	6977	7017	6905	6722	6553
6388	6393	6488	6558	6535	6460	6538	6362	6187	6293	6390	6397	6473	6305	6415	6367	6390	6578	6443	6538	6423	6678	6764	6802	6401	6521	6854	6892	6938	6991	7101	6770	6988	6859	6897	6809	6797	6837	7085	6876	7008	6941	6882	6853	6668	6902	6813	6775	6750	6504
6510	6729	6591	6450	6440	6538	6494	6519	6454	6375	6272	6361	6551	6526	6565	6420	6404	6416	6303	6764	6561	6767	6950	6735	6383	6460	6747	6993	6883	6894	7077	6796	6620	6753	6793	6693	6686	6635	6671	6778	6987	6808	6713	6790	6841	6705	6810	6829	6649	6580
6598	6571	6582	6812	6615	6531	6477	6545	6512	6383	6438	6600	6779	6835	6546	6522	6383	6585	6394	6688	6745	6752	7114	6860	6609	6542	6789	6861	6886	6944	6966	6966	6586	6592	6695	6808	6650	6670	6650	6689	7031	6804	6683	6687	6606	6768	6792	6805	6700	6646
6415	6358	6493	6414	6453	6471	6285	6440	6393	6492	6304	6509	6831	6589	6829	6458	6724	6625	6731	6609	6837	6825	6961	6811	6691	6649	6968	6959	6861	7003	6886	6738	6824	6714	6662	6747	6744	6686	6746	6843	6990	7044	6742	6577	6722	6805	6810	6638	6769	6789
6516	6343	6231	6388	6363	6138	6266	6416	6414	6449	6573	6432	6484	6899	6629	6819	6541	6867	6704	6589	6620	6970	7047	6806	6572	6731	6929	7319	6967	6885	6703	6820	6895	6664	6702	6578	6503	6686	6991	7151	7165	6925	6778	6582	6655	6807	6646	6636	6804	6787
6406	6313	6307	6355	6177	6396	6485	6286	6417	6425	6318	6488	6558	6477	6697	6627	6706	6772	6731	6650	6702	6909	6805	6755	6631	6557	7033	7172	7011	6693	6521	6597	6709	6568	6394	6451	6611	6801	6969	7223	7128	7148	6770	6781	6656	6664	6589	6830	6689	6771
6401	6613	6444	6193	6269	6347	6328	6262	6491	6291	6328	6479	6293	6486	6530	6765	6644	6606	6648	6438	6722	6709	6970	7034	6732	6594	6842	7124	7066	6798	6721	6476	6382	6452	6422	6333	6447	6651	6813	7182	7175	6946	7015	6904	6745	6689	6630	6513	6671	6843
6496	6228	6553	6380	6399	6453	6598	6522	6342	6524	6256	6295	6463	6391	6649	6605	6807	6580	6485	6557	6618	6774	6783	6829	6938	6609	6723	6697	6822	6889	6728	6543	6617	6458	6524	6597	6684	6767	7031	7121	6984	6843	6859	6658	6842	6604	6698	6694	6494	6497
6510	6502	6521	6401	6584	6691	6678	6669	6597	6327	6384	6418	6454	6512	6410	6600	6644	6616	6662	6394	6608	6658	6615	6858	6742	6669	6559	6750	6659	6734	6886	6800	6889	6938	6767	6703	6751	6921	6966	6961	6833	6809	6815	6778	6753	6650	6646	6574	6660	6656
6684	6383	6485	6627	6405	6571	6858	6635	6603	6326	6342	6297	6433	6433	6575	6410	6498	6475	6416	6614	6525	6670	6592	6576	6805	6687	6624	6417	6451	6736	6703	6921	6896	6833	6816	6882	7071	6842	6958	6668	6672	6871	6745	6501	6472	6655	6401	6678	6539	6465
6634	6676	6507	6540	6682	6789	6522	6601	6596	6403	6505	6532	6513	6844	6694	6531	6531	6491	6515	6436	6654	6636	6650	6558	6774	6915	6723	6719	6474	6420	6777	6848	6765	6868	6930	7015	6864	6847	6580	6587	6643	6634	6653	6631	6637	6474	6420	6530	6585	6824
6643	6647	6565	6494	6593	6602	6573	6652	6452	6488	6372	6483	6605	6611	6666	6615	6679	6568	6397	6506	6624	6604	6552	6696	6660	6684	6790	6645	6713	6551	6715	6615	6657	6544	6810	6689	6816	6771	6598	6736	6649	6717	6715	6694	6731	6315	6407	6611	6529	6698
6580	6551	6402	6344	6535	6515	6452	6631	6495	6501	6459	6395	6622	6731	6785	6713	6464	6567	6395	6564	6656	6638	6562	6792	6654	6659	6671	6575	6742	6683	6708	6850	6652	6372	6696	6596	6855	6768	6649	6750	6731	6755	6628	6488	6447	6389	6557	6521	6447	6429
6680	6468	6610	6571	6527	6351	6611	6471	6526	6536	6443	6411	6358	6732	6695	6616	6514	6429	6407	6553	6576	6731	6810	6927	6709	6598	6637	6744	6598	6840	6711	6702	6495	6432	6561	6593	6605	6647	6598	6790	6864	6750	6727	6405	6469	6562	6513	6516	6441	6409
6730	6691	6612	6351	6590	6451	6365	6413	6627	6353	6371	6537	6423	6644	6488	6543	6619	6555	6294	6532	6667	6653	6553	6858	6700	6801	6712	6731	6698	6531	6833	6693	6439	6602	6508	6531	6487	6481	6403	6572	6582	6610	6464	6590	6604	6546	6415	6411	6335	6414
6591	6526	6617	6485	6482	6456	6473	6446	6487	6424	6533	6386	6602	6628	6544	6470	6492	6579	6432	6485	6710	6492	6725	6756	6777	6784	6584	6773	6536	6564	6668	6727	6317	6434	6479	6513	6501	6332	6286	6482	6491	6533	6500	6661	6692	6504	6447	6275	6552	6452
6828	6598	6297	6448	6527	6428	6389	6540	6518	6560	6426	6493	6375	6542	6707	6572	6592	6409	6539	6444	6661	6667	6685	6601	6701	6776	6742	6546	6588	6512	6522	6433	6392	6494	6275	6412	6309	6383	6393	6134	6352	6203	6512	6665	6550	6599	6399	6417	6230	6333
6635	6673	6464	6302	6270	6240	6415	6324	6532	6476	6556	6479	6829	6555	6636	6471	6333	6632	6570	6603	6490	6773	6572	6839	6684	6592	6717	6605	6463	6540	6342	6557	6402	6376	6260	6327	6367	6444	6405	6196	6379	6360	6203	6330	6383	6415	6334	6329	6161	6370
6476	6381	6363	6456	6300	6224	6526	6696	6630	6498	6687	6576	6543	6812	6409	6520	6557	6622	6595	6511	6586	6589	6872	6948	6480	6588	6617	6563	6635	6489	6411	6423	6223	6441	6523	6301	6377	6299	6465	6571	6517	6307	6233	6290	6625	6442	6282	6174	6226	6328
6617	6483	6216	6373	6492	6471	6217	6423	6676	6485	6538	6629	6629	6565	6628	6480	6640	6503	6651	6549	6562	6573	6452	6515	6678	6484	6544	6473	6277	6457	6396	6409	6440	6372	6501	6414	6123	6457	6474	6521	6366	6399	6208	6404	6405	6483	6279	6052	6015	6226
6365	6280	6410	6415	6358	6381	6421	6433	6553	6554	6705	6676	6791	6584	6573	6594	6335	6748	6594	6868	6571	6805	6597	6796	6388	6444	6450	6351	6426	6277	6328	6296	6402	6348	6388	6477	6534	6389	6362	6474	6402	6273	6342	6242	6243	6261	6049	6097	6107	6026
6428	6070	6162	6287	6312	6242	6625	6687	6632	6538	6642	6542	6358	6524	6537	6716	6507	6689	6807	6761	6515	6537	6665	6621	6496	6464	6486	6288	6183	6139	6302	6314	6550	6671	6529	6454	6258	6331	6577	6249	6339	6308	6178	6050	6170	6096	6152	5934	5905	5998
6594	6229	6020	6281	6365	6513	6462	6628	6530	6409	6326	6451	6420	6486	6577	6464	6546	6496	6549	6725	6740	6538	6744	6342	6636	6273	6282	6230	6222	6564	6095	6301	6460	6580	6738	6581	6385	6406	6234	6439	6295	6193	6050	6215	6138	6129	6172	6030	6153	6004
6505	6217	6156	5979	6428	6481	6504	6721	6525	6540	6370	6489	6505	6455	6571	6496	6409	6489	6499	6753	6465	6724	6680	6736	6535	6392	6540	6446	6443	6212	6276	6354	6448	6485	6344	6301	6112	6434	6115	6355	6202	6134	6145	6078	6116	6123	6115	6201	6052	6116
6293	6246	6273	6141	6135	6579	6541	6682	6509	6559	6586	6166	6565	6721	6423	6594	6474	6676	6535	6600	6633	6696	6578	6629	6626	6698	6350	6434	6618	6399	6435	6418	6225	6421	6461	6279	6259	6082	6207	6045	6073	5942	6108	6131	6285	5990	6067	6260	6092	6051
6223	6094	6291	6350	6352	6487	6690	6847	6572	6292	6661	6362	6285	6584	6381	6720	6648	6533	6428	6266	6588	6357	6410	6523	6639	6403	6305	6373	6329	6306	6427	6327	6354	6458	6301	6219	6123	6181	6189	6188	5961	6016	6137	6214	6139	6062	6146	6197	6130	6057
6344	6095	6178	6490	6781	6529	6830	6814	6639	6613	6434	6465	6326	6360	6712	6468	6678	6341	6375	6237	6429	6451	6539	6417	6499	6377	6472	6238	6427	6531	6251	6364	6242	6396	6153	6032	6091	6109	5861	6205	6021	6056	6015	5979	6147	5948	6031	5996	5968	5874
6719	6602	6264	6419	6741	6493	6674	6531	6699	6700	6403	6313	6405	6278	6393	6552	6418	6540	6368	6478	6354	6608	6463	6313	6581	6393	6271	6239	6232	6165	6305	6208	6383	6191	6286	6121	6057	6194	5862	5956	6028	6185	6084	6070	6093	6014	5834	6017	5827	5860
6708	6555	6554	6336	6767	6734	6538	6405	6672	6498	6393	6123	6232	6223	6377	6427	6367	6509	6383	6522	6563	6452	6301	6470	6326	6269	6285	6238	6205	6097	6267	6068	6072	6223	6164	6053	5971	6092	6041	6018	6187	6085	6090	6179	6122	5997	6107	5891	5715	6017
6306	6322	6629	6415	6280	6605	6540	6257	6484	6533	6135	6253	6190	6076	6296	6352	6294	6426	6570	6483	6668	6355	6409	6409	6489	6350	6037	6067	6029	6070	6151	6196	6193	6200	6165	6236	6123	6068	5962	6010	6021	6014	6103	6031	6023	5931	5995	5820	5700	5898
6162	6247	6779	6618	6255	6074	6723	6434	6106	6406	6323	6114	6249	6133	6148	6348	6381	6478	6835	6534	6547	6476	6500	6286	6372	6304	6163	6062	5982	5995	6097	6120	6325	6044	6008	5944	5983	6004	6010	6053	5910	6039	6114	5863	5927	6007	5971	5773	5937	5891
6367	6050	6420	6810	6429	6142	6442	6561	6016	6257	6314	6066	6207	6243	6185	6219	6265	6352	6501	6612	6560	6448	6405	6388	6582	6608	6589	6079	6052	5994	5977	6069	6144	6089	6024	6048	5813	5805	5883	5996	5938	6106	6052	6089	6019	6069	5976	6093	5969	5718
6744	6012	6101	6751	6764	6343	6370	6567	6270	6080	6309	5996	5982	6437	6144	6207	6204	6270	6419	6510	6353	6418	6367	6316	6526	6495	6461	6555	6364	6230	6043	6189	6170	6083	6152	6065	5935	5814	6095	5877	5844	5941	5951	6122	6083	6098	6101	5974	5911	5794
6915	6421	6067	6364	7063	6508	6212	6756	6618	6189	6251	6305	6109	6317	6364	6255	6222	6435	6404	6138	6130	6275	6287	6407	6250	6452	6443	6331	6437	6214	6120	6251	6243	6288	6035	5960	6124	6006	5852	5874	5908	5855	5827	6066	6012	6038	6041	5892	5728	5703
7140	6837	6220	6102	6932	6805	6370	6409	6851	6481	6450	6601	6395	6658	6553	6249	6334	6307	6210	6088	6247	6284	6408	6317	6412	6535	6581	6374	6556	6285	6176	6357	6230	6205	6299	6222	6062	5993	5976	5718	5676	5711	5875	5906	5700	5929	5835	5902	5876	5835
6968	7088	6399	5939	6309	6999	6441	6302	6753	6524	6213	6593	6563	6736	6777	6365	6408	6174	6322	6212	6073	6020	6328	6332	6362	6556	6279	6428	6268	6162	6281	6246	6141	6225	6259	6108	6053	5920	5802	5735	5847	5684	5708	5694	5544	5743	5835	5734	5802	5620
6516	7134	6775	5862	6032	6816	6547	5986	6591	6696	6138	6551	6439	6470	6679	6238	6428	6334	6376	6020	6180	6013	5959	6146	6400	6187	6037	6024	6173	6181	6298	6148	6081	6139	5974	5846	5901	5910	5945	5755	5777	5635	5430	5508	5448	5569	5619	5551	5342	5402
6307	6976	6895	5979	5955	6725	6615	5942	6426	6543	6149	6413	6460	6255	6579	6341	6487	6410	6185	6128	6116	5905	6049	5981	6109	6032	5836	5960	5942	5881	6117	6123	6066	6129	5836	5675	5851	5837	5855	5794	5696	5531	5375	5369	5507	5394	5515	5557	5567	5361
5783	6440	6913	6005	5784	6358	6698	5984	6203	6561	6044	6216	6427	5940	6471	6317	6455	6479	6076	6226	6057	5895	6012	5786	6035	5914	5703	5855	5873	5917	5807	5686	5834	6005	5759	5819	5686	5738	5675	5629	5620	5535	5442	5311	5404	5363	5300	5540	5494	5502
5714	6465	7134	6300	5665	6577	6741	6105	6099	6568	6021	6044	6408	5960	6359	6171	6191	6232	6051	6321	6116	6206	5963	5967	5869	5941	5921	5774	5611	5647	5789	5739	5914	5868	5810	5626	5576	5566	5605	5746	5689	5674	5473	5528	5436	5512	5519	5602	5681	5597
5551	6161	7085	6389	5821	6226	6625	5965	5944	6455	5963	5844	6271	5785	6077	6014	6029	6166	5952	6290	6165	5987	6058	5865	5880	5869	5984	5914	5898	5797	5798	5751	5842	5702	5651	5551	5655	5658	5474	5506	5649	5586	5583	5607	5469	5649	5730	5610	5618	5731
5608	6272	6844	6427	5703	6220	6534	5899	5953	6457	5854	5807	6096	5594	5931	5726	5899	6128	6087	6078	5968	5961	5933	5999	5760	5847	6152	6102	6087	5897	5703	5768	5891	5688	5547	5562	5705	5638	5563	5447	5627	5630	5482	5583	5582	5613	5608	5685	5567	5533
5672	6315	7021	6497	5763	6217	6500	5818	5992	6441	5906	5880	5957	5665	5915	5680	5794	5921	5750	6057	5961	6105	5798	5989	5915	5897	5989	6131	6144	6182	5894	5753	5859	5698	5452	5418	5580	5666	5410	5410	5453	5477	5567	5457	5590	5503	5534	5426	5466	5322
5881	6555	7097	6285	5915	6496	6807	5858	5926	6396	5954	5890	6178	5530	5749	5626	5794	5789	5799	5948	5878	6034	5832	5823	5808	5921	5965	6025	5935	5978	5957	5714	5799	5699	5523	5550	5278	5517	5514	5298	5098	5404	5325	5385	5269	5323	5260	5332	5323	5522
5936	6711	7046	6184	6061	6542	6628	6137	5980	6581	5577	5911	6047	5748	6077	5845	6038	5996	5907	6027	5633	6080	5973	6123	5856	5844	5797	5926	5889	5747	5750	5725	5694	5603	5606	5437	5289	5456	5405	5261	5204	5025	5185	5246	5267	5319	5213	5364	5322	5355
5861	6739	6797	6113	5847	6649	6636	6038	6213	6422	5773	6060	6111	5758	6110	5891	6132	6065	5845	5851	5912	5886	5801	5741	5954	5743	5861	5889	5931	5716	5659	5567	5543	5584	5494	5484	5438	5471	5321	5388	5256	5138	5169	5356	5281	5231	5210	5217	5387	5204
6271	6728	6226	5746	5780	6573	6509	5847	6252	6340	5869	6255	6237	6122	6437	5976	6293	6137	6060	6015	5940	6162	5813	5939	5860	5895	5929	5846	5823	5691	5676	5474	5530	5528	5516	5505	5442	5594	5399	5330	5416	5331	5363	5361	5401	5388	5174	5302	5361	5337
6475	6272	5845	5488	5882	6368	6082	5955	6328	6323	6031	6363	6211	5763	6383	6068	6419	6010	6174	6129	5987	6015	5984	5888	5813	5941	5908	5997	5834	5675	5440	5582	5412	5594	5607	5331	5641	5533	5580	5685	5588	5492	5543	5505	5470	5354	5474	5262	5278	5183
6830	6317	5393	5433	5958	6172	5886	5946	6261	5987	6061	6370	5929	6178	6319	5969	6358	6068	6055	5962	6032	5754	5915	5654	5787	5786	5823	5919	5627	5572	5432	5354	5468	5570	5494	5342	5462	5535	5500	5564	5502	5583	5481	5585	5428	5593	5280	5465	5377	5403
7020	5934	5464	5753	6115	5992	5661	5765	6082	5774	6013	6320	5819	6141	6040	5973	5878	5752	5914	5747	5911	5751	5830	5650	5541	5528	5688	5581	5541	5562	5249	5241	5323	5429	5354	5280	5218	5301	5278	5456	5404	5420	5423	5428	5343	5396	5174	5189	5233	5259
6520	5828	5643	5892	6136	5685	5615	5951	5871	5489	6004	5892	5600	6088	5954	5770	5701	5481	5865	5559	5937	5639	5778	5526	5582	5582	5620	5630	5475	5567	5371	5218	5260	5288	5393	5145	5217	5121	5269	5342	5255	5235	5315	5254	5120	5034	4940	5000	5097	5101
6037	5768	5873	6157	6082	5633	5898	6067	5655	5753	5963	5765	5670	6016	5520	5751	5623	5677	5731	5648	5867	5596	5631	5646	5604	5833	5707	5847	5679	5463	5440	5332	5311	5418	5158	5234	5181	5054	5246	5259	5338	5320	5244	5062	5064	5033	4896	4975	4805	4922
5779	5551	5989	6243	5936	5814	6329	6112	5690	5902	5942	5653	5766	5755	5691	5924	5759	5655	5661	5865	5731	5875	5807	5869	5746	5808	5821	5992	5526	5676	5400	5359	5258	5263	5221	5298	5169	4982	5121	5080	5056	5127	5174	5294	5115	5089	4960	5092	5137	5192
5875	5700	5926	5686	5630	5949	6204	6212	5902	6261	6032	5904	6088	5892	6133	6284	5818	6069	5733	5973	5939	6036	5920	6090	5915	5837	5963	6098	5889	5717	5525	5507	5438	5327	5356	5162	5328	5320	5221	5251	5090	5120	5243	5074	5108	5294	5306	5243	5336	5263
6235	5960	5620	5488	5658	5867	5909	5828	5951	6063	5968	6164	6119	5953	6376	5973	6145	5996	5932	5974	5749	5917	5678	5813	5644	5583	5758	5828	5830	5750	5518	5380	5354	5410	5239	5320	5036	5077	5022	5042	4982	4986	5180	4989	5202	5103	5197	5264	5300	5141
[truncated: 920 more columns]
