# Supplementary material for: Spatial Resolution and Refractive Index Contrast of Resonant Photonic Crystal Surfaces for Biosensing
Source: IEEE Photonics J. Author manuscript; Available in PMC 2015 Sep 7. (PMC4561521; doi:10.1109/JPHOT.2015.2435699)
Supplement: fig2_data [file NIHMS64775-supplement-fig2_data.gz › Volumes/graham/MacBook_backup/PhD_folder_2015_06_02/paper_improvements/IEEE_J_Photonics/final_files/data_files/fig2/ref/ref7.csv]

5935	5298	5664	5704	5650	5733	5767	5842	5769	5879	5981	6101	5973	5964	6046	6181	6071	6168	6294	6387	6293	6188	5975	5803	5918	5978	6073	6172	6081	6034	6018	6055	5934	6096	6085	6014	6189	6418	6424	6365	6357	6409	6352	6592	6439	6658	6529	6677	6556	6615
5950	6241	6346	6462	6256	6348	6029	6026	6065	6125	6036	6349	6143	6305	6194	6188	6257	6484	6529	6623	6354	6058	5933	6117	6102	6393	6288	6320	6472	6335	6318	6347	6352	6222	6224	6323	6539	6615	6552	6444	6373	6359	6464	6539	6573	6773	6947	6990	6745	6537
6001	6198	6431	6455	6305	6027	5861	5816	5846	6078	5984	6071	6209	6188	6178	6294	6150	6122	6353	6351	6180	6056	6081	5971	6253	6492	6689	6716	6328	6279	6299	6379	6139	6361	6341	6474	6640	6507	6423	6158	6142	6195	6357	6240	6405	6665	6564	6661	6376	6448
6311	6492	6349	6240	6006	5816	5857	5946	5869	6023	6027	6302	6184	6275	6152	6056	6120	6190	6197	6005	6092	6072	6157	6221	6589	6784	6476	6552	6569	6580	6406	6461	6358	6243	6482	6710	6471	6314	6218	6148	6148	6104	6117	6276	6342	6592	6629	6718	6540	6497
6684	6581	6454	6101	5985	5900	6083	6073	6233	6276	6468	6293	6357	6122	5983	5972	6073	6160	6305	6157	6057	6122	6444	6537	6631	6899	6839	6662	6888	6717	6748	6477	6307	6457	6667	6494	6530	6225	6033	6111	6162	6123	6158	6169	6223	6397	6484	6590	6661	6724
6670	6485	6277	6194	6094	6262	6509	6369	6551	6465	6499	6451	6276	6294	6160	6180	6138	6207	6171	6321	6328	6407	6675	6953	6796	6798	6805	6598	6720	6744	6526	6620	6469	6441	6477	6487	6349	6115	6067	6109	6294	6209	6309	6174	6263	6242	6311	6421	6720	7004
6855	6395	6139	6227	6268	6624	6695	6667	6743	6769	6758	6479	6508	6514	6297	6405	6436	6521	6430	6346	6635	6696	6829	6947	6939	6709	6471	6743	6883	6749	6738	6548	6440	6730	6465	6534	6188	6162	6188	6317	6206	6422	6241	6142	6075	6143	6232	6568	6808	7202
6629	6091	6144	6187	6465	6888	6993	6903	6922	7037	7055	6609	6746	6775	6606	6655	6686	6663	6702	6681	6700	6803	6963	6777	6591	6661	6425	6780	6915	6766	6718	6844	6834	6503	6469	6194	6285	6267	6298	6322	6162	6303	6291	6043	6173	5997	6195	6496	6925	7259
6405	6125	6140	6360	6705	6737	6859	6815	7135	6980	6935	6855	6944	7014	6921	6962	6735	6897	6628	6804	6895	6639	6822	6507	6245	6216	6615	6594	6917	6705	6787	6699	6725	6532	6447	6351	6335	6324	6381	6276	6486	6239	6247	6199	6064	6002	6330	6438	7064	7181
6418	6194	6380	6443	6746	6901	6813	6799	6971	6953	6971	7344	7293	7220	7249	7059	7045	6755	6829	6930	6817	6726	6460	6214	6152	6337	6671	6861	6695	6644	6604	6701	6740	6631	6572	6245	6429	6441	6464	6594	6389	6404	6390	6402	6288	6398	6390	6894	6908	7006
6749	6505	6706	6797	6904	6440	6504	6684	6840	6793	7295	7433	7489	7479	7371	7330	6977	6873	6961	6929	6907	6241	6226	6137	6152	6381	6715	6852	6586	6471	6598	6686	6673	6669	6504	6526	6534	6639	6628	6548	6642	6335	6587	6498	6394	6109	6614	6703	6953	7039
7149	6756	6623	6564	6393	6631	6502	6589	6609	7091	7132	7228	7292	7477	7246	7097	6846	7008	6827	6871	6645	6525	6135	6046	6232	6585	6536	6339	6365	6456	6620	6427	6540	6590	6613	6688	6748	6690	6600	6559	6543	6539	6596	6870	6443	6635	6571	6892	6558	6803
7043	6841	6737	6693	6458	6653	6423	6541	6469	6865	6855	6784	7011	6907	6944	6905	6862	6746	6885	6770	6593	6430	6360	6334	6489	6542	6422	6250	6252	6556	6332	6452	6487	6551	6755	6977	6919	6874	6730	6745	6710	6751	6750	6725	6838	6834	6833	6618	6574	6712
7078	6875	6545	6575	6573	6885	6613	6507	6564	6558	6537	6423	6565	6549	6750	6713	6644	6677	6955	6665	6729	6636	6407	6547	6529	6476	6217	6062	6320	6476	6531	6404	6304	6535	6720	6938	6816	6861	6621	6837	7046	6867	6896	6963	6940	6861	6733	6557	6698	6530
7017	6514	6788	6598	6624	6763	6843	6809	6512	6498	6231	6283	6115	6383	6608	6450	6701	6831	6771	6795	6768	6927	6747	6570	6323	6143	6217	6112	6333	6418	6521	6394	6378	6646	6770	6787	6805	6758	6932	6846	6899	6972	7035	6994	7150	6968	6764	6671	6553	6621
6643	6477	6673	6839	6633	6905	6878	6962	6763	6393	6297	5914	6273	6315	6100	6408	6561	6564	6730	6660	6895	6876	6682	6479	6249	6141	6157	6103	6262	6437	6518	6488	6412	6831	6684	6478	6628	6750	6949	6965	6824	6763	7031	6987	7004	6857	6734	6621	6538	6607
6563	6280	6548	6707	6917	7021	7330	6835	6701	6346	6164	5988	6073	6081	6176	6196	6352	6524	6477	6576	6646	6739	6588	6358	6073	6258	6185	6430	6356	6290	6549	6533	6895	6811	6689	6813	6705	6770	6893	6825	6982	6691	6903	6804	6865	6756	6678	6554	6629	6504
6587	6282	6620	6840	6961	7071	7248	6848	6626	6334	6216	6026	6115	6167	6212	6131	6076	6315	6526	6568	6714	6738	6446	6323	6428	6404	6352	6220	6542	6563	6746	6557	6674	6582	6419	6802	6700	6835	6924	6962	6886	6609	6758	6789	6782	6561	6518	6451	6583	6333
6566	6748	6768	6788	7077	7321	7139	6943	6802	6618	6429	6280	6151	5961	6070	6314	6220	6384	6315	6389	6491	6515	6492	6396	6377	6509	6597	6453	6587	6497	6596	6525	6541	6545	6559	6521	6784	6609	6824	6826	6643	6829	6576	6349	6311	6614	6459	6589	6409	6326
6749	6740	6961	6753	6975	7062	6892	6938	6665	6769	6807	6413	6246	6186	6148	6128	6277	6253	6343	6514	6362	6444	6548	6447	6474	6585	6618	6689	6408	6465	6445	6412	6292	6225	6531	6653	6519	6588	6670	6817	6744	6643	6412	6143	6255	6369	6417	6440	6531	6238
6751	6749	6503	6636	6607	6629	6664	7020	6853	6771	6938	6574	6368	6418	6281	6331	6263	6248	6189	6206	6260	6333	6430	6710	6729	6685	6401	6583	6417	6342	6452	6374	6527	6433	6487	6551	6495	6601	6685	6684	6562	6604	6327	6009	6333	6377	6540	6334	6554	6397
6850	6540	6255	6337	6308	6454	6688	6771	6916	6790	6801	6816	6428	6507	6699	6288	6359	6259	6227	6184	6249	6308	6644	6730	6822	6542	6452	6360	6576	6452	6501	6190	6423	6483	6604	6576	6562	6476	6588	6677	6786	6830	6440	6236	6282	6449	6558	6409	6467	6475
6396	6195	6086	6058	6158	6327	6333	6656	6817	6804	6811	6808	6534	6691	6473	6547	6402	6250	6149	6309	6436	6548	6495	6739	6728	6612	6394	6363	6361	6209	6267	6410	6349	6426	6508	6514	6382	6445	6666	6701	6848	6765	6440	6505	6332	6644	6472	6454	6590	6684
6399	5849	6147	6156	6255	6477	6415	6480	6698	6863	6779	6680	6921	6782	6773	6546	6299	6273	6296	6392	6473	6650	6630	6448	6492	6492	6440	6345	6115	6259	6165	6183	6326	6551	6204	6438	6113	6208	6619	6735	6762	6923	6702	6578	6594	6447	6465	6766	6701	6736
6361	6162	6184	6283	6233	6553	6340	6476	6539	6533	6519	6813	6619	6765	6533	6549	6396	6379	6366	6504	6496	6520	6282	6452	6293	6402	6417	6453	6321	6181	6048	6350	6287	6348	6297	6148	6200	6300	6450	6842	6634	6970	6981	6715	6570	6446	6768	6764	6658	6769
6330	6260	6348	6260	6282	6261	6291	6434	6192	6338	6355	6461	6532	6334	6357	6348	6433	6520	6641	6474	6256	6396	6223	6271	6397	6356	6464	6393	6282	6196	6117	6026	6084	6239	6230	6185	6190	6319	6459	6694	6975	6902	7121	7011	6794	6769	6859	6926	6582	6721
6538	6330	6414	6338	6214	6204	6188	6207	6166	6140	6214	6259	6202	6268	6488	6403	6517	6541	6395	6531	6346	6297	6107	6329	6343	6378	6414	6547	6122	6178	6006	5978	5980	5935	6129	6417	6202	6412	6395	6489	7173	7134	6979	7019	6867	6730	6856	6596	6684	6628
6720	6420	6466	6347	6160	6109	6220	6318	5976	6132	6139	5888	6130	6285	6415	6479	6665	6576	6535	6252	6158	6219	6381	6439	6433	6425	6436	6564	6210	6333	6163	5956	5961	6078	6297	6225	6350	6444	6600	6865	6897	7029	7091	7110	6941	6770	7060	6732	6699	6552
6596	6444	6494	6532	6297	6164	6165	6268	6168	6161	5994	6044	6102	6374	6469	6418	6440	6445	6479	6306	6266	6512	6606	6672	6479	6481	6552	6538	6448	6204	5938	5940	6218	6128	6150	6453	6294	6380	6558	6629	6804	6870	7020	7100	7038	6954	6939	6678	6854	6422
6693	6374	6281	6278	6318	6341	6348	6270	6137	6001	5886	5944	6175	6160	6332	6205	6311	6282	6393	6376	6539	6547	6677	6646	6684	6562	6525	6730	6499	6427	5918	6096	6085	6285	6365	6376	6476	6429	6477	6451	6591	6862	6955	7038	7045	7010	6772	6826	6455	6254
6327	6449	6624	6373	6329	6294	6212	6320	6157	6166	5924	6143	6011	6026	6105	6186	6169	6276	6240	6305	6644	6605	6503	6417	6534	6698	6781	6780	6566	6412	6154	5986	6226	6340	6289	6510	6335	6304	6301	6401	6595	6642	7032	6846	6824	6852	6743	6654	6405	6232
6613	6342	6387	6560	6403	6397	6469	6303	6323	6307	6189	6138	6005	5904	5908	5918	6023	6270	6445	6492	6542	6439	6296	6290	6409	6640	6867	6537	6672	6407	6472	6332	6254	6442	6299	6272	6187	6206	6298	6419	6382	6511	6616	6770	6633	6825	6787	6884	6553	6425
6551	6582	6475	6480	6458	6434	6546	6361	6404	6541	6264	6125	6000	6032	5960	6049	6199	6207	6458	6353	6330	6084	6303	6299	6326	6388	6613	6898	6760	6600	6636	6459	6509	6275	6315	6281	6479	6230	6317	6219	6420	6546	6381	6695	6544	6780	6670	6642	6641	6385
6706	6467	6469	6552	6389	6407	6347	6530	6576	6477	6348	6057	6197	6183	6004	6210	6282	6372	6359	6261	6215	6258	6079	6222	6202	6369	6488	6647	6839	6891	6676	6714	6484	6348	6270	6325	6385	6256	6202	6603	6496	6467	6367	6589	6449	6786	6722	6750	6578	6698
6633	6435	6517	6498	6618	6446	6482	6603	6300	6326	6247	6201	6202	6205	6247	6319	6226	6267	6311	6086	6374	6219	6396	6139	6205	6316	6584	6711	6878	6655	6592	6507	6451	6365	6381	6202	6290	6309	6418	6553	6555	6640	6409	6504	6514	6548	6588	6830	6328	6602
6707	6519	6451	6416	6377	6284	6444	6461	6364	6296	6359	6414	6322	6536	6282	6259	6220	6191	6289	6377	6278	6572	6373	6164	6196	6374	6546	6643	6605	6480	6582	6525	6461	6504	6359	6316	6400	6298	6499	6816	6679	6548	6530	6674	6516	6641	6443	6428	6555	6445
6809	6657	6510	6366	6403	6358	6196	6475	6310	6400	6535	6295	6295	6154	6264	6143	6130	6138	6216	6506	6525	6538	6264	6224	6278	6409	6334	6402	6551	6393	6454	6340	6666	6510	6351	6499	6690	6747	6747	6526	6502	6701	6795	6917	6570	6526	6468	6514	6489	6374
6760	6742	6667	6484	6141	6205	6249	6249	6360	6282	6293	6334	6217	6087	6010	5877	6009	6220	6498	6631	6599	6557	6468	6345	6540	6530	6347	6325	6484	6501	6356	6439	6406	6656	6528	6519	6715	6797	6652	6571	6718	6582	6683	6782	6444	6581	6266	6411	6269	6244
6956	6658	6627	6445	6211	6216	6292	6315	6429	6176	6170	5986	5909	5902	5783	5866	6094	6129	6501	6624	6650	6413	6607	6670	6398	6356	6356	6310	6303	6379	6495	6342	6460	6433	6495	6618	6794	6608	6702	6596	6733	6767	6691	6673	6623	6521	6361	6327	6379	6234
6972	6631	6540	6382	6424	6166	6336	6493	6320	5973	5965	5762	5724	5749	5736	5767	5949	6141	6422	6613	6738	6690	6632	6758	6517	6351	6321	6257	6308	6377	6377	6371	6265	6436	6288	6457	6453	6617	6418	6512	6672	6662	6491	6707	6644	6347	6153	6251	6253	6182
6758	6984	6623	6613	6647	6544	6243	6408	6155	6079	5933	5828	5824	5761	5926	5870	5987	6151	6189	6606	6710	6912	6854	6650	6588	6452	6593	6373	6440	6667	6214	6111	6243	6352	6242	6430	6482	6442	6613	6339	6535	6550	6401	6588	6559	6436	6266	6184	6308	6152
7018	7009	6832	6707	6708	6523	6471	6410	6244	6050	6155	6065	5966	6167	5889	5902	5936	6093	6266	6573	6770	6815	6815	6841	6636	6719	6634	6633	6715	6418	6532	6283	6312	6082	6273	6200	6456	6401	6461	6395	6326	6307	6481	6292	6335	6162	6419	6185	6361	6149
7175	7161	6817	6616	6534	6231	6519	6357	6450	6366	6366	6194	6123	6126	6006	5880	6095	5926	6031	6463	6484	6803	6883	6993	6886	7020	6916	6695	6703	6536	6382	6291	6255	6053	6150	6415	6527	6557	6434	6120	6298	6147	6412	6407	6479	6262	6403	6326	6394	6322
7093	6841	6672	6523	6383	6493	6486	6813	6671	6695	6673	6607	6479	6386	6190	6020	6067	5944	6128	6133	6361	6761	6747	6956	6941	7112	6909	6652	6684	6568	6452	6309	6158	6230	6239	6394	6487	6314	6198	6039	6204	6224	6359	6264	6411	6453	6494	6228	6376	6198
6921	6753	6686	6527	6652	6442	6578	6925	6781	6840	7116	6796	6481	6374	6252	6206	6072	5842	5807	6082	6370	6752	6926	6951	6890	6702	6796	6753	6797	6591	6413	6198	6202	6198	6302	6409	6326	6260	6143	6265	6308	6449	6568	6365	6380	6268	6380	6148	6343	6117
6974	6673	6749	6790	6560	6570	6701	6833	7031	7051	6939	6938	6898	6598	6399	6200	5995	5976	6004	6121	6317	6546	6689	6609	6464	6573	6702	6803	6894	6488	6553	6420	6222	6305	6251	6172	6379	6288	6295	6345	6402	6538	6404	6619	6304	6252	6289	6197	6287	6490
6944	7026	6822	6914	6509	6493	6660	6549	6722	6859	6964	6895	6952	6596	6568	6357	6002	6127	6199	6148	6258	6383	6503	6410	6372	6509	6620	6701	6590	6539	6570	6523	6504	6223	6145	6281	6244	6272	6589	6430	6598	6535	6478	6565	6413	6270	6197	6343	6295	6221
7170	7018	6969	6789	6609	6647	6561	6336	6544	6585	6751	6723	6608	6873	6451	6302	6393	6294	6355	6370	6101	6247	6245	6431	6628	6430	6711	6499	6708	6611	6540	6462	6420	6458	6210	6562	6488	6386	6455	6529	6458	6448	6351	6519	6296	6202	6237	6144	6376	6072
7077	6937	6971	6828	6403	6418	6374	6510	6609	6488	6503	6665	6506	6642	6704	6373	6672	6508	6520	6427	6351	6287	6183	6419	6459	6635	6371	6572	6635	6569	6531	6335	6320	6249	6286	6566	6450	6611	6583	6701	6528	6400	6373	6532	6416	6343	6239	6286	6207	6227
6767	7042	6962	6877	6598	6732	6758	6487	6324	6615	6586	6639	6758	6749	6771	6730	6720	6525	6620	6514	6427	6457	6435	6462	6403	6434	6418	6564	6498	6342	6310	6348	6486	6370	6586	6647	6463	6247	6515	6526	6172	6350	6235	6299	6496	6206	6260	6171	6203	6404
6787	6760	7029	6912	6821	6614	6577	6569	6431	6434	6512	6481	6664	6683	6724	6646	6560	6509	6641	6772	6625	6710	6409	6601	6599	6568	6388	6562	6585	6541	6477	6433	6433	6401	6339	6301	6276	6437	6312	6204	6156	6256	6313	6328	6150	6374	6195	6350	6463	6577
6720	6882	6980	6991	6696	6672	6496	6559	6471	6595	6519	6700	6625	6589	6478	6546	6511	6596	6590	6690	6573	6597	6486	6595	6624	6444	6616	6472	6448	6386	6349	6471	6407	6379	6385	6225	6206	6339	6210	6047	6151	6189	6199	6473	6272	6509	6481	6603	6542	6616
6748	6908	6810	6987	6811	6637	6809	6740	6699	6455	6622	6770	6622	6516	6454	6398	6306	6635	6477	6442	6658	6612	6494	6566	6593	6557	6505	6401	6528	6373	6552	6532	6385	6358	6359	6351	6186	6091	6049	6028	6251	6082	6484	6343	6417	6470	6655	6596	6580	6765
6798	6502	6733	6790	6688	6672	6655	6630	6755	6756	6567	6529	6505	6470	6379	6409	6616	6346	6416	6519	6289	6396	6525	6414	6522	6385	6497	6503	6551	6424	6494	6344	6268	6336	6324	6165	6219	6380	6231	6186	6213	6144	6258	6449	6462	6826	6728	6633	6883	6814
6534	6705	6661	6685	6641	6635	6635	6632	6644	6626	6633	6600	6613	6578	6501	6641	6317	6406	6379	6336	6191	6261	6309	6444	6314	6374	6481	6411	6529	6478	6473	6453	6288	6118	6433	6233	6493	6375	6572	6354	6344	6359	6361	6486	6639	6903	6815	6748	6751	6703
6694	6462	6650	6612	6388	6337	6297	6406	6340	6598	6689	6578	6781	6644	6684	6472	6363	6286	6362	6187	6209	6263	6199	6243	6181	6375	6550	6447	6541	6500	6460	6596	6351	6561	6420	6653	6521	6634	6781	6672	6663	6508	6508	6464	6657	6745	6842	6704	6756	6461
6668	6553	6611	6422	6332	6161	6045	6234	6415	6703	6577	6618	6621	6601	6711	6577	6447	6485	6275	6086	6341	6250	6246	6351	6414	6326	6392	6385	6420	6491	6408	6576	6498	6471	6732	6680	6504	6899	6663	6735	6586	6804	6648	6636	6553	6745	6872	6741	6751	6619
6628	6563	6533	6303	6249	6313	6363	6384	6441	6446	6699	6508	6578	6569	6448	6622	6547	6651	6411	6390	6532	6336	6532	6369	6329	6309	6342	6516	6389	6627	6699	6560	6536	6636	6496	6615	6646	6821	6952	6946	6915	6982	6890	6872	6779	6811	6790	6746	6642	6541
6790	6794	6703	6685	6454	6441	6366	6412	6283	6493	6600	6488	6536	6724	6745	6593	6635	6487	6661	6640	6819	6662	6692	6506	6449	6446	6585	6415	6542	6605	6714	6698	6552	6647	6345	6448	6546	6680	6992	6940	7029	6875	6787	6971	6686	6884	6936	6752	6754	6553
7035	6913	6961	6932	6791	6712	6465	6221	6303	6287	6498	6426	6511	6485	6419	6674	6618	6908	7141	6917	6909	6912	6806	6487	6664	6701	6751	6631	6573	6611	6595	6555	6574	6546	6538	6554	6488	6766	6648	6908	6974	6774	7052	6871	6892	6948	6907	6747	7021	6707
7097	7090	7040	6930	6773	6465	6420	6355	6176	6266	6418	6507	6556	6473	6696	6586	6767	6929	7015	7119	7132	7078	6914	6889	6867	6734	6726	6681	6875	6646	6702	6659	6398	6470	6397	6501	6415	6548	6752	6998	6854	6929	7027	6901	7156	6786	6973	6977	6960	6927
7217	7108	7169	6926	6833	6583	6618	6574	6369	6489	6500	6657	6724	6691	6695	6833	6717	6917	6981	7091	7190	6929	7042	6887	6717	6849	6767	6894	6759	6818	6768	6785	6567	6511	6569	6600	6523	6579	6593	6669	6933	6877	6845	6864	6986	6670	6951	6790	6925	6820
6981	7029	6786	6989	6846	6829	6518	6618	6424	6709	6667	6875	6612	6812	6819	6658	6838	7035	6926	7082	7208	7097	6957	6806	6724	6664	6962	6913	6932	6964	6917	6788	6845	6721	6684	6488	6624	6557	6567	6863	6797	7069	6774	7068	6844	6732	6603	6825	6790	6991
6877	6985	6955	6962	6967	6690	6598	6641	6491	6578	6747	6780	6712	7139	6728	6995	6744	6971	6912	7098	7217	7082	6851	6841	6731	6788	6848	7066	7039	6996	6829	6815	6896	6734	6889	6547	6452	6577	6594	6827	6710	6688	6724	6724	6801	6805	6738	6796	6903	6739
6797	6930	6913	7042	6820	6806	6437	6595	6844	6750	6747	6696	6800	6653	6728	6973	6804	6980	7150	7120	7149	6883	6977	6595	6604	6799	6691	6941	7100	7027	6987	6976	7062	6861	6879	6743	6648	6636	6591	6700	6632	6823	6776	6710	6730	6836	6785	6752	6584	6630
6969	7096	6874	6885	6798	6652	6737	6673	6670	6731	6707	6927	6887	6741	6937	6926	6763	6997	7126	7112	7047	6793	6856	6770	6705	6694	6680	6652	6978	6978	7086	7078	7089	6929	6835	6746	6694	6819	6886	6819	6947	6876	6912	6657	6659	6609	6833	6708	6752	6703
6894	6860	7072	6978	6918	6726	6636	6617	6671	6777	6704	6878	6766	6598	6950	6911	6963	7061	7057	7070	7021	6977	6758	6753	6620	6542	6542	6664	6551	6741	6945	6837	7036	6748	6899	6796	6718	6761	6882	6747	6674	6769	6682	6865	6697	6904	6687	6612	6920	6795
6963	7039	6895	6834	6745	6628	6697	6591	6615	6711	6731	6915	6661	6675	6804	6817	6848	7092	7052	7081	7083	7023	6767	6584	6783	6569	6649	6656	6590	6550	6716	6836	6856	6830	6795	6680	6679	6584	6759	6683	6873	6861	6846	6800	6955	6859	6771	6513	6738	6756
6922	7012	7199	6651	6823	6552	6556	6637	6682	6807	6769	6773	6578	6661	6587	6782	6583	6820	6810	7142	7066	6844	6668	6760	6720	6630	6715	6615	6545	6480	6500	6546	6591	6597	6502	6747	6674	6675	6557	6659	6655	6777	7052	6898	6849	6798	6808	6466	6547	6651
7108	7097	7006	6859	6714	6656	6715	6626	6823	6765	6768	6550	6500	6502	6226	6479	6615	6902	6959	6972	6848	7082	6924	6783	6698	6579	6617	6512	6615	6573	6460	6597	6569	6438	6407	6550	6646	6697	6756	6698	6740	6793	6923	6963	6682	6960	6911	6812	6798	6678
6966	6974	6876	6787	6513	6547	6505	6832	6989	6852	6688	6623	6458	6299	6353	6405	6622	6781	6685	6721	6766	6877	6832	6626	6733	6641	6585	6479	6511	6602	6496	6356	6245	6274	6236	6423	6704	6459	6493	6603	6577	6991	6697	6806	6823	6992	6581	6919	6628	6607
6951	6956	6909	6832	6528	6606	6700	6735	6672	6880	6819	6604	6474	6322	6209	6308	6534	6607	6576	6690	6747	6690	6787	6726	6538	6734	6431	6444	6463	6302	6514	6326	6471	6344	6550	6462	6231	6577	6488	6741	6643	6795	6734	6560	6772	6731	6917	6778	6611	6621
6962	6822	6792	6767	6579	6432	6584	6633	6837	6962	7009	6720	6588	6498	6257	6459	6496	6552	6474	6433	6421	6533	6575	6603	6663	6579	6388	6579	6506	6504	6444	6462	6423	6372	6476	6409	6352	6414	6588	6577	6778	6774	6647	6721	6701	6693	6797	6951	6672	6475
6935	6788	6774	6792	6393	6391	6570	6586	6633	6841	6904	6854	6571	6486	6439	6534	6529	6653	6699	6424	6401	6588	6691	6610	6501	6472	6365	6387	6434	6465	6530	6497	6491	6317	6360	6506	6574	6499	6632	6502	6663	6529	6619	6624	6589	6731	6613	6769	6668	6571
7153	7012	6870	6542	6290	6238	6354	6417	6605	6868	6948	6691	6724	6542	6314	6563	6795	6659	6658	6665	6757	6488	6583	6563	6425	6344	6175	6052	6268	6265	6391	6537	6516	6635	6405	6589	6519	6446	6444	6521	6606	6483	6536	6550	6588	6382	6543	6551	6641	6415
7385	6991	7039	6834	6414	6451	6545	6401	6627	6769	6704	6710	6704	6560	6617	6642	6829	6678	6809	6645	6593	6540	6589	6584	6399	6247	6075	5952	5998	6215	6223	6546	6599	6422	6368	6512	6519	6472	6503	6351	6586	6373	6584	6492	6447	6751	6402	6553	6567	6485
7360	7049	6989	6695	6662	6639	6631	6581	6704	6917	6940	6864	6624	6549	6535	6707	6673	6835	6744	6795	6688	6623	6615	6397	6449	6359	6155	6103	6050	6190	6392	6655	6594	6391	6475	6453	6400	6472	6595	6538	6515	6536	6556	6353	6453	6609	6413	6636	6448	6447
7326	7176	6989	6887	6750	6842	6594	6598	6714	7017	6776	6742	6742	6746	6577	6741	6887	6908	6895	6893	6760	6494	6580	6606	6598	6290	6248	5985	6207	6368	6373	6425	6385	6573	6355	6427	6760	6510	6556	6424	6735	6508	6363	6306	6343	6270	6423	6667	6525	6521
7499	7279	7093	6958	6870	6898	6867	6894	6867	6996	6785	6848	6762	6721	6902	6916	6853	6798	6739	6525	6692	6513	6576	6498	6623	6424	6245	6327	6253	6351	6321	6367	6609	6678	6482	6409	6475	6544	6434	6506	6441	6318	6301	6453	6172	6212	6325	6431	6654	6683
7382	7073	7224	6992	6968	6912	6943	6992	6946	7163	6881	6848	6743	6801	6910	6858	6828	6926	6958	6801	6609	6622	6807	6628	6414	6393	6303	6325	6392	6390	6475	6552	6603	6766	6686	6705	6462	6409	6489	6501	6568	6347	6402	6289	6397	6247	6273	6361	6461	6540
7372	7147	7143	6894	6864	6923	6975	7148	7215	7116	6968	7180	6975	6937	7349	7059	7122	7361	7063	6816	6781	6704	6655	6590	6438	6346	6432	5990	6292	6322	6469	6709	6704	6803	6690	6650	6459	6406	6536	6457	6550	6545	6543	6528	6351	6259	6287	6527	6302	6560
7127	7067	6901	6881	7148	6982	7261	7258	7083	7219	7075	7169	7044	7070	7153	7097	7037	7269	7023	6887	6861	6693	6715	6863	6466	6217	6284	6298	6326	6340	6718	6920	6898	6735	6774	6693	6402	6493	6564	6505	6608	6728	6635	6610	6448	6431	6325	6517	6420	6632
7183	6979	6799	6785	6874	6927	7022	7074	7067	7045	7149	7098	7147	7121	7120	7117	7256	7203	7215	7090	6948	6812	6818	6665	6593	6271	6099	6119	6314	6415	6768	6908	6794	6804	6809	6631	6555	6514	6619	6416	6543	6572	6639	6683	6492	6569	6532	6743	6670	6637
6942	6869	6889	6896	6920	6920	6992	7328	7063	7244	7039	7057	7129	7029	7139	7081	7162	6787	7128	6774	6923	6902	6797	6789	6558	6311	6184	6207	6461	6448	6495	6849	6781	6831	6629	6661	6581	6903	6623	6758	6725	6756	6723	6552	6685	6741	6518	6664	6842	6731
7045	6867	6924	6921	7016	7057	7153	7218	7050	7115	6999	6976	6996	7031	7081	6959	6791	6765	6845	6829	6884	6790	6925	6770	6558	6426	6334	6321	6475	6456	6729	6766	6896	6820	6958	6825	6692	6699	6761	6770	6818	6737	6677	6737	6696	6516	6685	6953	6969	6943
7120	7071	6976	7097	7000	6958	7129	7061	7165	6990	6760	6725	6690	6915	6747	6741	6800	6627	6661	6696	6679	6793	6988	6848	6710	6529	6537	6540	6451	6739	6909	6945	7077	7229	6979	6702	6579	6694	6534	6643	6481	6489	6733	6643	6725	6780	6956	6802	6826	6956
7141	6892	6936	7175	7181	7110	7063	7011	6949	6920	6737	6546	6629	6743	6807	6437	6525	6677	6379	6523	6539	6682	6836	6907	6695	6674	6617	6579	6619	6970	6846	7289	7158	6946	7022	6966	6832	6884	6707	6583	6543	6721	6812	6606	6895	6807	6914	6960	6974	6961
7369	6991	7027	7057	7089	6988	7106	6698	6742	6804	6607	6629	6524	6706	6508	6510	6583	6497	6403	6497	6506	6620	6608	6620	6613	6678	6657	6853	6740	6912	7132	7184	7220	7088	7195	7051	6914	6947	6692	6493	6570	6474	6679	6965	6849	6909	6933	6818	6810	6831
7126	7044	7114	6954	6931	7009	6763	6780	6619	6722	6635	6507	6735	6599	6518	6620	6544	6438	6398	6367	6611	6557	6631	6698	6588	6466	6531	6804	6938	6940	7038	7277	7090	7206	7100	6974	7016	6932	6713	6566	6604	6574	6669	6751	6807	6858	6717	6747	6728	6780
7139	7028	7089	7010	7145	6925	6725	6829	6577	6661	6740	6503	6719	6627	6719	6604	6410	6633	6673	6670	6702	6869	6753	6794	6751	6688	6638	6665	6832	7010	7074	7151	6955	6930	7034	6934	6948	6820	6655	6563	6377	6754	6657	6879	6802	6946	6692	6558	6698	6677
7107	7035	7041	7133	7257	6798	6839	6667	6652	6572	6551	6590	6618	6625	6598	6637	6600	6484	6785	6953	6818	6844	6900	6992	7080	6556	6637	6726	6842	7000	6987	6794	6810	6795	6694	6716	6876	6518	6616	6567	6597	6735	6643	6894	6905	6777	6660	6664	6655	6455
7229	7226	7182	7094	7095	6888	6750	6651	6683	6650	6796	6688	6509	6733	6706	6539	6529	6691	6704	6900	7045	7022	7118	7079	6888	6885	6734	6841	6873	6779	6900	6797	6784	6550	6737	6728	6482	6546	6411	6453	6468	6577	6643	6851	7129	6800	6644	6660	6547	6467
7195	7054	7211	6877	6919	6768	6789	6631	6911	6878	6800	6700	6878	6767	6794	6601	6587	6807	6737	7078	7109	7239	7304	7239	7000	7094	7108	6811	6901	6829	6821	6733	6545	6691	6595	6530	6498	6505	6495	6326	6452	6544	6741	6870	7042	6740	6670	6598	6509	6663
6956	7032	7166	6902	7148	6895	6971	6979	6774	7016	7017	6892	6810	6936	6740	6806	6698	6951	6857	7208	7188	7185	7297	7228	7153	6933	6821	6900	6934	6620	6760	6675	6822	6640	6516	6655	6351	6319	6393	6409	6574	6491	6703	6657	6737	6841	6761	6418	6324	6567
7006	7049	6957	6883	6732	6812	6809	6871	6962	6939	7215	7033	7051	6874	6856	6946	7059	6955	6881	7243	7241	7141	7180	7260	7007	7116	7014	6824	6838	6671	6812	6715	6656	6459	6637	6593	6473	6473	6645	6343	6540	6466	6566	6738	6487	6733	6633	6596	6531	6567
7162	6985	6882	6834	6672	6838	6918	6785	7004	7096	7228	7089	7290	7181	7046	7190	6994	6900	7108	7096	7165	7081	7004	7050	6809	6957	6783	6842	6733	6650	6704	6568	6501	6519	6658	6542	6583	6618	6514	6369	6533	6672	6702	6637	6869	6643	6660	6793	6479	6662
7227	7033	6935	6840	6776	6916	6712	6662	7055	6906	7347	7433	7200	7263	7101	7157	7115	7109	7344	6910	7077	7011	6951	7005	6940	6883	6763	6766	6546	6649	6617	6422	6391	6561	6592	6752	6715	6686	6587	6703	6756	6817	6839	6876	6634	6754	6849	6734	6714	6683
7075	7177	7107	6988	6825	6765	6968	6985	7097	7157	7216	7435	7289	7184	7224	7346	7129	7252	7233	7271	7097	7054	6932	6871	6748	6883	6833	6714	6627	6556	6518	6370	6306	6412	6587	6663	6533	6648	6734	6807	6859	6845	7046	6954	7058	6732	6908	6863	6881	6663
7089	7217	7107	6974	6863	6860	7192	7035	7239	7257	7170	7307	7408	7165	7281	7135	7132	7316	7359	7336	7138	7055	6770	6828	6791	6638	6613	6520	6554	6603	6575	6421	6640	6605	6681	6727	6795	6772	6696	6971	6946	6968	7013	6880	6923	6934	7017	6783	6756	6836
7240	7259	7074	7169	6751	6961	6906	7099	7144	7303	7351	7238	7096	7224	7342	7014	7179	7299	7258	7276	7246	7001	6941	6814	6796	6881	6675	6902	6764	6941	6760	6535	6631	6756	6747	6800	6709	6750	6831	6932	6998	7028	7011	7008	7156	7066	6893	6843	6826	6857
7303	7153	7032	7002	6801	6919	7064	7126	7120	7357	7149	7336	7160	6977	7091	7127	7303	7217	7173	7216	6925	6892	6610	6681	6665	6815	6910	6856	6988	6857	6856	6803	6985	6873	7008	6907	6792	6918	6999	7049	7078	7087	7126	7101	6814	6776	6770	6766	6941	6892
7396	7262	7070	7151	6952	7070	7255	7195	7275	7233	7087	7130	7102	7285	7157	7247	7361	7196	7185	6917	6935	6699	6787	6544	6518	6733	6934	6919	6793	6906	7034	7092	6919	7051	7128	6858	6813	6843	6969	7247	7123	7271	6990	6966	6752	6771	6675	6899	6743	6880
7517	7194	7018	7054	6969	7101	7202	7235	7040	7200	7174	7090	7043	7205	7060	7225	7164	7172	7207	7098	6745	6784	6531	6694	6591	6642	6885	6865	7064	6983	7080	7141	7108	6950	7055	6879	6960	6938	6985	6970	7133	6992	6732	6710	6499	6675	6658	6928	6832	6824
7397	7141	7098	7163	7073	7108	7091	7185	7230	7174	7262	7097	7113	7176	6852	7092	7192	7135	7049	6971	6824	6701	6562	6664	6798	6647	6851	6971	6907	7001	7087	7085	7208	7281	6893	6940	6804	6876	6883	7045	6899	6655	6592	6668	6571	6596	6597	6932	6818	6935
7374	7175	7213	7014	7293	7176	7268	7328	6989	7075	7011	6899	7124	6917	6961	6881	6986	7012	6933	6795	6638	6649	6513	6568	6743	6766	6784	6881	6940	6977	7003	7192	7082	6877	7016	6735	6818	6684	6759	6770	6629	6602	6675	6629	6753	6449	6835	6827	6898	6966
7407	7035	7245	7191	7107	6974	7245	7189	7238	7242	7077	6894	6859	6877	6666	6819	6848	6793	6559	6655	6631	6496	6646	6647	6720	6914	6831	6836	7138	6921	6991	6959	7165	6914	6649	6412	6562	6485	6569	6766	6739	6580	6591	6502	6590	6552	6855	6772	7126	6999
7100	7029	7113	6873	6957	7097	6982	6990	7072	7124	6899	6904	6652	6747	6851	6818	6715	6683	6606	6663	6757	6691	6713	6677	6748	6870	6867	6790	6847	6944	7015	6929	6725	6743	6553	6459	6361	6623	6587	6555	6772	6772	6674	6567	6551	6748	6801	6958	7004	6844
7045	6994	6826	6965	6687	6866	6830	6957	6919	7055	6918	6866	6785	6761	6741	6668	6814	6745	6661	6687	6684	6540	6686	6695	6784	6836	6624	6720	6973	6902	6856	6696	6882	6566	6422	6483	6472	6658	6477	6542	6529	6711	6657	6565	6813	6686	6815	6771	6882	6814
6824	6994	7061	6879	6776	7003	6852	6909	6920	7034	6973	6938	6903	6873	6677	6713	6949	6862	6694	6774	6911	6766	6711	6639	6682	6962	6944	6777	6994	7126	6957	6914	6621	6436	6487	6517	6496	6746	6875	6681	6709	6762	6862	6802	6579	6750	6773	6681	6761	6760
7200	6904	7033	7070	6918	6681	6652	7001	6733	6849	6874	6942	6944	6930	6954	6970	7021	6995	6701	6700	6641	6767	6790	6820	6940	6996	6872	6920	7203	7182	6831	6719	6489	6456	6350	6595	6835	6890	7085	6865	6933	6904	6887	6590	6739	6772	6853	6549	6847	6811
7044	6988	6977	7229	6956	7008	7128	7128	6959	7076	6860	6952	7105	7021	7189	7054	7146	6892	6940	6852	6873	6759	6969	6950	7164	7009	7015	7111	7180	7288	6938	6688	6565	6531	6525	6655	6882	6963	6910	7067	6783	6847	6841	6759	6784	6895	6828	6703	6613	6641
6963	7171	7124	7224	7195	7010	7101	7070	6923	6937	6985	6945	7024	7157	7073	7063	7226	7017	6983	7166	6989	7096	7190	6975	6981	7036	7017	7201	7206	7153	6929	6830	6712	6559	6761	6800	7023	7060	7160	7144	7067	6598	6656	6741	6696	6679	6685	6733	6602	6553
7304	7088	7230	7099	7007	7077	7075	6991	7019	6930	6940	6983	7071	7245	7048	7083	7020	7164	7070	7170	6982	6931	6965	7075	6992	6973	7031	7233	6988	7008	7110	6747	6630	6739	6615	6923	7195	7149	7195	7020	6933	6799	6825	6654	6867	6703	6750	6754	6587	6616
7167	7097	7301	7101	7178	7305	7036	7062	6944	7027	6787	6882	7067	7044	6990	6941	7090	7035	7134	6915	6824	6763	6818	7012	6968	7104	7032	7080	7141	7044	7149	7070	6706	6595	6700	6928	7175	7177	7308	6999	7092	6767	6690	6682	6490	6605	6660	6611	6751	6605
7404	7269	7354	7309	7358	7115	7220	6839	7001	7005	6743	6863	6840	6923	6874	6778	6838	6852	6981	6853	6888	6923	6902	6776	7034	6837	6823	6928	7010	7062	6910	6704	6847	6664	6731	7132	7065	7333	7254	7028	7114	6941	6726	6487	6551	6499	6509	6654	6530	6590
7374	7507	7433	7358	7327	7232	7219	7096	7021	6851	6659	6830	6877	6941	6802	6824	6866	6848	6948	6958	6703	6789	6581	6825	6789	6761	6947	6760	6901	6935	6872	6777	6965	6830	6687	6964	6995	6929	7075	6931	6832	6757	6757	6707	6576	6576	6637	6610	6836	6730
7581	7619	7422	7424	7390	7153	7346	7167	6959	6881	6790	7060	6991	6951	6921	6745	6807	6907	6837	6954	6750	6609	6764	6489	6655	6912	7012	6948	7037	6932	6879	6827	6789	6623	6851	6842	6967	6857	6838	6756	6656	6588	6528	6516	6448	6503	6573	6708	6576	6859
7658	7717	7489	7323	7324	7070	7052	7063	6944	7057	6925	6806	7000	6936	6810	6768	6706	6956	7011	7051	6876	6698	6681	6617	6541	6748	6937	6961	6862	6820	6871	6883	6913	6766	6731	6948	6721	6709	6855	6723	6786	6646	6547	6553	6257	6474	6671	6559	6640	6754
7718	7651	7535	7527	7203	7153	7103	7114	7039	7154	6943	7116	7008	6843	6835	6941	6814	6754	6841	6765	6841	6675	6645	6576	6767	6725	6854	6979	6976	6739	6742	6679	6730	6657	6693	6834	6689	6702	6739	6691	6671	6541	6565	6426	6415	6364	6550	6614	6667	6685
7557	7571	7660	7492	7504	7246	7100	7178	7121	7148	6879	6868	6946	6959	6743	6854	7044	6827	6899	6837	6707	6738	6733	6830	6860	6748	6724	6988	6913	6794	6553	6728	6785	6755	6777	6681	6772	6789	6727	6747	6790	6535	6587	6472	6429	6404	6383	6588	6417	6565
7857	7458	7516	7443	7344	7249	7066	7144	7242	6956	7109	6909	6963	7116	6850	6889	6865	7022	6860	6912	6780	6806	6701	6742	6896	6906	6855	6845	6902	6668	6771	6789	6732	6856	6754	6780	6833	6700	6623	6519	6711	6639	6759	6574	6535	6576	6525	6373	6490	6495
7820	7581	7527	7542	7501	7368	7164	7205	7082	7146	6914	7082	7024	6937	7069	7033	6985	6915	6785	6702	6588	6912	6935	6798	6959	7058	6997	6887	7075	6899	6672	6994	6936	6777	6892	7076	6636	6714	6656	6710	6749	6749	6765	6593	6739	6694	6729	6677	6768	6697
7567	7329	7501	7475	7247	7259	7262	7248	6958	7029	6846	6838	6879	6912	7057	6975	6903	6693	6818	6624	6705	6792	6830	6885	7128	7114	7029	7034	6792	6963	6887	6980	6971	6895	6862	7000	6798	6617	6694	6799	6850	6822	6858	6654	6808	6916	6773	6798	6675	6844
7507	7496	7475	7423	7153	7022	6974	7165	6729	6702	6581	6626	6824	7132	6927	6878	6861	6993	6658	6731	6826	6755	7015	6880	7144	6976	6880	6885	6939	6823	6971	7051	6966	6879	6867	6965	6763	6766	6937	6900	6752	6939	6838	6882	6830	6867	6708	6802	6975	6647
7463	7251	7384	7252	6966	6956	6935	6855	6815	6539	6777	6744	6944	6818	7064	6682	6886	7035	6815	6638	6915	6861	7033	7009	6968	6943	6943	6960	6815	6859	6961	6835	6813	6876	6983	6818	6948	6625	6781	6650	6850	6911	6796	6823	7037	6743	6712	6909	6665	6604
7583	7538	7372	7309	7156	6920	6945	6957	6865	6690	6761	6718	6671	6864	6704	6655	6891	6973	7015	6923	6877	6998	7007	6885	6933	6899	6932	6924	6999	6979	7175	7057	7000	7020	6799	6871	6761	6724	6804	6728	6672	6918	6689	6942	6684	6735	6879	6741	6613	6553
7592	7603	7549	7275	7172	7186	6989	6975	7021	6824	6815	6929	6805	6966	6918	7067	6916	7038	6975	6858	6925	6957	6769	6940	7022	6922	6771	6732	6800	7011	6970	7051	6949	6883	6843	6802	6757	6820	6531	6695	6764	6830	6750	6856	6651	6652	6760	6652	6716	6505
7590	7387	7461	7322	7223	7095	7126	6966	7025	7133	7163	6926	7002	6945	6861	7030	7032	7033	6995	7140	7100	6776	6861	6963	6846	6592	6842	6799	7034	7040	7076	6907	7048	6834	6680	6876	6507	6721	6669	6565	6824	6808	6911	6760	6592	6569	6582	6646	6728	6654
7690	7244	7261	7271	7204	7058	7222	7228	7365	7506	7240	7041	7065	6944	7117	6897	7188	7255	7206	7099	6943	6831	6581	6605	6590	6599	6638	6777	6944	7190	6947	6931	7016	6633	6604	6679	6769	6606	6605	6623	6699	6757	6664	6840	6574	6463	6545	6479	6294	6506
7613	7525	7252	7047	7219	7022	7186	7529	7419	7615	7416	7280	7299	7024	7127	6961	6972	7287	7268	7135	7136	6852	6773	6720	6647	6657	6657	6714	6952	7083	6891	6954	6742	6518	6638	6426	6764	6647	6478	6711	6670	6703	6579	6691	6534	6534	6363	6449	6295	6635
7472	7460	7170	7049	6996	7153	7294	7359	7430	7489	7435	7481	7301	7078	7080	7171	7146	7276	7357	7156	7139	6798	6888	6671	6567	6611	6667	6875	6828	6715	7033	6893	6640	6481	6565	6467	6723	6725	6771	6715	6639	6722	6647	6592	6606	6387	6420	6679	6735	6621
7694	7246	7313	7147	7213	7200	7330	7450	7231	7516	7214	7149	6986	6991	6872	7025	7006	7129	7166	7034	6897	6908	6902	6601	6557	6640	6642	6865	6943	6867	7070	6911	6706	6539	6631	6662	6793	6722	6695	6772	6889	6715	6546	6651	6534	6554	6497	6710	7072	6853
7333	7330	7327	7205	7084	7217	7369	7201	7061	7389	7035	6898	6832	7007	6944	6979	6896	6925	7040	7278	6964	7148	6802	6702	6677	6888	7122	6908	7011	7006	6937	6940	6769	6678	6646	6631	6725	6878	6896	6920	6822	6763	6786	6669	6673	6750	6675	6993	6945	7154
7320	7202	7335	7193	7121	7182	7130	6972	6949	6812	6833	6875	6846	7083	6956	7013	6889	6958	6966	7033	7217	6955	6832	6861	6822	6941	6992	7173	7073	7144	6976	6805	6814	6880	6504	6702	6627	6797	6888	6898	6672	6636	6714	6629	6678	6738	6748	6804	7212	7105
7616	7480	7466	7487	7457	7384	7134	6933	6784	6665	6706	6783	6742	7035	6911	7112	7058	6873	7040	7071	7198	7106	6921	6953	7087	7047	7298	7155	7160	7104	6789	6863	6567	6826	6933	6956	7038	6951	6808	6833	6739	6720	6698	6591	6447	6569	6895	6836	6937	6938
7431	7556	7652	7490	7584	7219	6994	6822	6749	6804	6711	6950	6826	7000	6953	7018	7121	7115	7068	7061	7149	7140	6894	7119	7085	7281	7135	7262	7225	7068	6911	6888	6736	6843	6938	6854	6861	6753	6881	6885	6683	6728	6555	6644	6558	6732	6711	6740	6721	6874
7486	7365	7580	7506	7446	7165	6986	6884	6818	6552	6795	6836	6781	6954	7093	7050	7203	7019	7243	7298	7256	7112	7031	7091	7135	7348	6985	7090	6877	7070	6780	6708	6706	6849	6808	6772	6946	6757	6844	6750	6664	6661	6562	6576	6597	6641	6671	6647	6663	6610
7575	7629	7579	7466	7195	7048	7014	6880	6724	6912	6852	6691	6971	6877	7104	7345	7362	7186	7160	7370	6997	7066	7326	7235	7135	7218	7029	6969	7031	6744	6757	6720	6613	6786	7002	6738	6782	6527	6689	6598	6462	6553	6776	6524	6732	6630	6812	6740	6568	6605
7692	7488	7643	7582	7313	7175	6982	6824	6711	6942	6970	6983	7307	7227	7222	7094	7224	7323	7318	7296	7113	7040	7053	6917	6881	7038	7210	7034	6847	6886	6703	6718	6605	6842	6750	6742	6463	6614	6458	6671	6624	6503	6721	6806	6655	6505	6546	6469	6504	6474
7863	7712	7561	7537	7126	7200	7012	6899	6972	7110	6943	7106	7175	7256	7291	7207	7295	7279	7173	7186	6902	6897	6951	7027	7068	6977	6880	6929	6592	6773	6656	6707	6583	6673	6858	6717	6749	6709	6773	6726	6675	6578	6869	6754	6766	6610	6484	6812	6831	6448
7858	7688	7693	7639	7429	6889	6929	7152	7065	7096	7007	7084	7291	7245	7346	7241	7452	7309	7170	7098	6971	6866	6805	7040	7093	7060	6921	6965	6745	6937	6956	6916	6862	6949	7010	6909	6765	6784	6724	6867	6817	6672	6940	6878	6811	6676	6870	6630	6599	6523
7862	7651	7583	7547	7238	7010	7020	7257	6967	6954	6911	7048	7139	7048	7251	7337	7266	7245	7192	6990	7087	6837	6946	6913	7015	7048	6845	6837	6872	6914	6654	6672	6625	6861	6912	6867	6837	6976	7032	6945	6778	6788	7048	7134	6839	6907	7055	6708	6784	6567
7594	7448	7493	7457	7104	6862	6964	6983	6966	7191	6818	6854	7007	6976	7015	7234	7125	7007	7167	6846	6840	6771	6804	6864	7184	7132	7062	6982	7051	6821	6867	6836	6763	7126	7148	6973	7009	6872	6815	6917	6953	6882	6998	7038	6893	6785	6794	6786	6734	6753
7713	7481	7442	7183	7107	7072	7127	6927	6979	6904	6979	7072	6979	7099	7120	6941	6989	6805	6860	6903	6929	6858	6864	6961	6977	7046	6986	6902	6951	7004	7045	6848	6884	6957	7208	6935	6831	6940	6831	6993	6846	7002	6978	6886	6992	6662	6829	6832	6784	6691
7659	7630	7457	7387	7240	7206	7078	7156	7052	7098	7077	7070	7032	6998	6901	6869	7075	6748	6739	6794	6716	6902	6938	6869	7022	7014	7142	7077	7010	7062	6890	6856	6885	7254	6940	7114	6911	6947	6727	6771	6910	6949	6967	6958	7006	6907	6841	7039	6841	6768
7434	7546	7737	7524	7547	7314	7076	7030	7014	6917	7046	7118	6937	6949	7039	7012	6920	6810	6792	6911	6865	6936	7026	7008	6960	6965	7097	6931	7010	6909	6927	7031	6944	6989	6815	6856	6748	6800	6972	7045	6918	6743	6952	7037	7072	6930	6898	6756	6877	6705
7392	7502	7234	7510	7441	7228	7262	7018	6973	7154	6823	7041	7006	7045	6881	7020	7039	6992	6812	6865	6954	6873	7021	7175	7064	7097	7192	7067	6873	7018	6822	6788	7043	6853	7008	6785	6785	6858	6821	6784	6745	6844	6910	6965	6831	6785	6886	6916	6724	6774
7167	7098	7325	7242	7419	7157	6986	6937	6945	7032	7150	7135	7021	7033	7070	7149	6968	6916	6930	7111	7092	7140	7010	7052	6872	6913	6935	7017	6731	6916	6700	6737	6831	6672	6692	6591	6628	6990	7000	7007	6723	6859	6847	6801	6960	6810	6776	6885	6938	6682
7090	7344	7172	7260	7310	7265	7320	7192	7195	7333	7020	6857	7233	7150	7232	7171	6932	7142	7105	6971	7001	7133	7036	7195	7193	7258	7216	6978	6864	6838	6980	6827	6619	6890	6836	6858	6596	7011	6940	6876	6794	6895	6848	6726	6567	6655	6821	6714	6676	6757
7211	7224	7388	7501	7385	7381	7456	7424	7304	7321	7158	7197	7139	7196	7229	7399	7041	7018	7138	7267	7262	6999	7079	7063	7093	6939	6872	6878	6705	6783	6529	6574	6447	6707	6958	6705	6793	7031	7050	7071	6682	6841	6641	6740	6890	6421	6683	6758	6938	6667
7591	7317	7389	7114	7475	7242	7284	7375	7281	7252	7222	7053	7032	7413	7223	7305	7477	7325	7053	7210	7048	6864	6864	7060	7018	6953	7118	7126	6859	6931	6762	6809	6723	6854	6947	6753	6888	6906	6860	6894	6664	6652	6599	6584	6561	6644	6638	6923	6692	6921
7411	7299	7148	7305	7073	7102	7315	7252	7117	7080	7124	6870	6977	6850	6990	7251	7219	7178	6957	6994	6995	6992	7110	7094	7141	6858	6795	6854	6738	6771	6848	6697	6742	6994	6653	6779	6758	6681	6879	6798	6394	6418	6589	6629	6476	6478	6517	6855	6687	6887
7453	7061	7259	7400	7283	7242	7435	7093	7002	7195	7082	6544	6973	6939	7037	6931	6875	7113	6831	6838	6920	6870	6876	7120	7059	6896	6953	6826	6921	7019	6895	6799	6846	6860	6863	6689	6593	6511	6645	6602	6571	6395	6239	6580	6448	6536	6693	6901	6744	6644
7478	7169	7358	7238	7364	7437	7255	7402	7409	7039	6950	6804	7059	6855	7046	6891	6952	7042	6825	6803	6862	6781	7141	7095	7130	6953	6890	6845	6967	7092	6906	6868	6846	6959	6785	6671	6441	6411	6448	6516	6459	6477	6665	6689	6523	6564	6562	6811	6706	6742
7626	7355	7309	7115	7285	7401	7321	7511	7187	7010	7257	7045	7047	6995	7103	7065	6934	6746	6758	6955	6954	6828	6828	7206	7082	6862	6945	6859	6947	7135	7047	7048	6863	6953	6889	6626	6390	6578	6653	6627	6431	6354	6574	6701	6770	6818	6822	6745	6848	6728
7458	7346	7152	7212	7132	7006	7269	7091	7069	7249	7195	7144	6976	7099	7026	6953	6907	6939	7102	7038	7076	6923	7075	7068	6923	6873	6986	6811	7074	6975	7064	7001	6916	7006	6799	6642	6696	6454	6753	6829	6707	6712	6812	6912	6967	6700	6900	6868	6744	6705
7296	7288	7025	7222	6778	7196	6857	7075	7302	7424	6991	6993	7247	6973	6912	6965	7058	7043	7119	7012	7060	6932	7135	7129	7105	7108	7127	6986	7017	6841	7019	6920	6798	7148	6876	6792	6711	6816	6705	6816	6638	6921	6988	7082	6893	6978	6867	7036	6720	6552
7328	6915	7251	7023	6936	7060	6806	7104	7301	7233	7481	7417	7099	6914	6976	7006	6952	6998	7090	7206	7271	7203	7169	7001	6916	7195	6937	6881	6937	6840	6922	6792	7065	7024	6871	6705	6751	6835	7162	6988	6909	6932	6749	7094	7050	6854	6670	6818	6922	6606
7375	7049	7189	7016	7327	6780	7040	7405	7149	7464	7740	7479	7077	7194	7056	7000	6800	6863	6971	7102	7002	6925	6809	6840	7134	7063	7015	6865	7073	6928	7056	7171	7049	7083	6967	6789	6786	6659	7021	7065	7073	7067	7009	7010	6843	6873	6845	6760	6923	6797
7375	7358	7167	7089	7104	6942	7278	7216	7376	7859	7373	7445	7382	7005	6852	6902	6898	7031	6994	7042	6965	6948	7053	7049	7075	7176	6970	6789	6897	6927	7165	7072	7007	6891	6938	6790	6803	6809	6938	6955	7331	7166	7269	7036	6694	6679	6958	6676	6972	6967
7395	7114	6999	7025	6808	7027	7021	7230	7552	7460	7424	7214	7140	6690	6819	6836	7018	6759	6850	6855	6971	7192	7069	7192	7203	7008	6966	6814	6859	6869	6893	6924	6731	6855	6926	6879	7010	6846	7058	7141	7181	7025	7078	7096	6899	6692	6880	6952	6904	6857
7338	6965	7204	6805	6962	7129	7129	7469	7382	7361	7085	7279	6841	6892	6786	6885	6897	6981	7033	7158	7182	7012	7146	7220	7250	7240	7117	7067	7107	7048	7092	7055	6881	6784	6716	6638	6750	6869	7177	7122	7058	6908	6921	6747	7006	6746	6599	6896	7090	6902
7401	6942	7079	6886	7348	7178	7365	7501	7302	7462	7520	6938	7052	7070	6944	6967	6786	6858	7240	7064	7079	7055	7059	7337	7439	7458	7419	7388	7270	7280	7348	7218	6941	6974	6862	6915	6728	6987	6793	7014	7083	6972	7064	6880	6957	6912	6804	6887	6902	6890
7397	7282	7079	7274	7499	7371	7506	7417	7358	7343	7283	7022	6962	7100	6973	6954	6930	7076	7233	7226	7089	7069	7070	7177	7408	7414	7431	7171	7347	7143	7180	6956	7052	6982	7256	7060	7014	7062	6718	6779	6745	7081	7128	6962	6766	6723	6854	6760	6775	6863
7334	7317	7239	7507	7341	7260	7285	7044	7133	7232	7092	7030	7109	6992	6899	6999	7029	7213	7138	7208	7283	7305	7250	7439	7337	7021	7213	7047	7095	7273	6931	6868	6814	7061	7083	7200	7230	6940	6963	6820	6881	6986	6841	7215	6858	6762	6701	7138	6840	6831
7358	7446	7378	7510	7160	7235	6994	6968	7004	6931	6973	6945	7086	7012	6929	7290	7027	6972	7183	7134	7268	7249	7153	7184	7247	7301	7161	7081	7068	7092	6913	6984	6836	7107	6962	6946	6975	7018	6938	6978	6905	6855	6990	7266	7084	6727	6813	6923	6849	6851
7610	7636	7624	7505	7352	7238	6966	6954	6887	7042	7158	7009	7034	6964	7093	6912	6985	6947	7054	7099	7333	7110	7157	7166	7164	7192	7063	7234	7266	7092	6948	6951	7131	7137	7265	7095	6742	6804	6795	7052	6920	6894	6881	6908	7047	7076	6900	6750	7039	6749
7846	7812	7472	7601	7328	7352	7102	7157	7177	7010	7188	6931	7261	7060	7211	7070	7065	7081	7067	7167	7067	6980	7011	7224	7085	7275	7254	7197	7239	7290	7158	7194	7341	7354	7246	7132	7056	6784	6832	6831	6912	6761	6772	6819	6919	7023	6757	6769	6875	6819
7634	7922	7745	7703	7319	7145	7153	6948	7194	7296	7131	7038	7301	7357	7328	7250	7051	7257	6971	6938	7007	6974	7182	7199	7272	7316	7289	7239	7224	7126	7346	7300	7365	7327	7488	7369	7038	7017	6814	6667	6720	7085	7033	6879	6830	6893	6941	6822	6866	6681
7657	7696	7435	7717	7055	7151	7034	6940	7215	7136	7118	6946	7238	7282	7176	7151	7087	7071	7076	6906	6925	7069	7238	7251	7439	7217	7230	7192	7081	7221	7169	7210	7256	7159	7418	7227	7106	6941	6558	6485	6720	6938	6908	6973	7007	6843	7083	6982	6894	6820
7824	7443	7479	7399	7011	7096	7037	6986	7026	7177	7102	7076	7281	7161	7094	7189	7211	6945	6763	6899	7089	7319	7314	7255	7268	7142	7137	7017	6983	7017	7146	6994	7220	7305	7058	6989	6997	6900	6746	6555	6604	6883	6901	7237	6836	7033	7058	7096	6874	6891
7501	7419	7464	7410	7124	7102	6894	6931	6957	6921	7081	7394	7452	7239	7219	7341	7111	7054	6759	7047	7116	7319	7266	7360	6969	7004	6938	6856	6993	6907	7039	7177	7140	6967	6991	7008	7046	6991	7097	6946	6773	6753	7072	7146	7045	6779	7051	7012	7034	6960
7741	7390	7487	7487	7157	7304	6914	7144	7263	6998	7061	7348	7485	7481	7475	7305	7202	6881	6835	6959	7066	7320	7262	7064	7032	6909	6748	6813	6960	7130	6995	6985	7030	6776	6877	7054	6960	7053	7071	7129	6850	7040	7089	7207	7002	7092	6860	7155	7100	6806
7636	7527	7728	7514	7234	7299	6922	6889	7356	7066	7230	7475	7411	7352	7626	7383	7176	6958	6927	7206	7409	7254	7125	6988	7045	6853	6852	7090	6962	6798	6819	6872	6798	6712	6741	7008	7204	7157	7170	6905	7056	6907	7084	7143	7156	7058	6888	6911	6926	6969
7785	7600	7688	7455	7458	7305	7032	7067	7160	7177	7341	7425	7233	7566	7487	7447	7355	7278	7177	7200	7344	7130	7116	7002	6978	6956	6950	6923	6932	6959	6843	6807	6671	6710	6891	6845	7034	7066	6982	7012	7076	6819	6989	7139	7253	7114	6821	6994	7018	7009
7697	7609	7641	7279	7302	7193	7208	7165	7236	7175	7524	7509	7414	7434	7749	7430	7218	7235	7372	7311	7259	7163	7005	7002	6975	6887	6903	6967	7136	6962	6853	6927	6891	6607	6635	6952	6937	6787	7051	6889	6897	6737	6883	6956	7119	7137	6987	6915	6985	6908
7631	7369	7565	7362	7217	7192	7055	7305	7270	7366	7614	7593	7419	7569	7695	7614	7478	7316	7241	7289	7142	7154	6835	6758	7036	6879	6927	7026	6943	7004	7088	6845	6986	6774	6786	6842	6889	6749	6995	6782	7065	6795	6801	7002	7201	7129	6953	6955	7130	6962
7490	7374	7481	7354	7252	7138	7226	7519	7235	7547	7653	7484	7496	7486	7687	7645	7523	7485	7375	7402	7190	7060	6915	6873	6860	6838	6653	6865	7003	7007	6905	6917	6979	6921	6987	6828	6817	6905	7038	7112	6953	6966	6994	7077	7382	7392	7190	7034	7055	6952
7584	7272	7393	7279	7396	7126	7238	7412	7235	7337	7338	7426	7327	7472	7752	7619	7489	7562	7485	7392	6956	6966	6754	6918	6757	6859	6887	6849	6948	6812	6720	6720	6719	6715	6903	6721	6952	6902	7077	7107	7100	6881	6967	7100	7414	7342	7050	6828	7065	7088
7528	7174	7560	7145	7220	7179	7206	7314	7329	7448	7316	7466	7207	7429	7617	7506	7174	7100	7147	7240	7201	6986	6884	6695	6725	6670	6739	6822	6902	6770	6813	6857	6849	6779	6837	6861	6881	6848	7263	7249	7130	7054	7116	7339	7554	7057	6840	6968	7294	7136
7597	7217	7293	7242	7416	7617	7320	7249	7262	7174	7586	7563	7587	7488	7488	7729	7323	7167	7218	7154	7249	7092	6883	6846	6750	6590	6889	6694	6798	6802	7043	6879	6913	6765	6805	6707	6820	7175	7221	7399	7276	7217	7159	7212	7230	6987	6964	7123	7096	7166
7767	7547	7722	7466	7389	7516	7294	7603	7559	7457	7597	7702	7360	7493	7711	7558	7501	7301	7124	7447	7347	7219	6983	6752	6652	6788	6868	6972	6831	6788	6696	6879	6794	6910	6869	7035	7109	7232	7310	7267	7189	7259	7071	7119	7225	7066	6934	7057	7394	7008
7832	7485	7910	7806	7658	7748	7701	7886	7666	7495	7412	7450	7213	7163	7517	7630	7582	7300	7263	7343	7264	6943	7205	7026	7038	7118	7043	6888	6836	7003	6790	6766	6800	6708	7023	6864	7167	7376	7121	7190	7059	6890	7135	7073	7240	6856	7204	7414	7339	7137
7692	7466	7991	8056	7581	7646	7649	7717	7688	7267	7249	7539	7147	6964	7292	7691	7527	7312	7086	7276	7348	7199	7268	7078	7227	7248	7242	7313	7036	6955	7027	7110	7059	6972	6909	6966	7173	7298	7258	7260	7173	6949	7084	7086	7071	7018	7235	7459	7110	7333
7649	7726	7475	7650	7414	7711	7504	7453	7411	7288	6921	6976	7207	6970	7198	7365	7423	7329	7062	7082	7019	7211	7288	7374	7140	7223	7130	7145	7056	7152	7201	7152	7042	6992	7236	7050	7417	7493	7306	7245	7165	7220	7302	7284	7142	6983	7417	7226	7189	7088
7535	7510	7429	7635	7572	7265	7286	7185	7120	7299	6969	7018	7157	7140	7207	7276	7594	7492	7130	7048	6924	7106	7013	7312	7456	7310	7418	7482	7101	7247	7283	7236	7201	7058	7107	7312	7349	7171	7286	6993	7071	6826	7210	7322	7079	7311	7532	7263	7070	7167
7719	7712	7431	7494	7651	7518	7590	7327	7154	7238	7079	6926	7017	7248	7210	7340	7177	7475	7269	7126	6990	7064	7166	7327	7359	7432	7517	7648	7546	7338	7143	7237	7299	7261	7169	7330	7362	7168	7124	7191	7065	7160	7134	7143	7120	7405	7319	7231	7106	7246
8154	8122	7671	7872	8008	7619	7833	7538	7047	7361	7439	7163	7108	7301	7359	7319	7280	6979	7146	7183	7122	6978	7147	7145	7471	7622	7437	7502	7331	7325	7230	7321	7401	7374	7714	7369	7549	7272	7240	7359	7497	7329	7389	7136	7162	7271	7436	7090	7305	7209
8134	7842	8029	7833	8016	7631	7672	7628	7460	7546	7655	7532	7440	7633	7533	7327	7170	7209	6990	7112	7239	6919	6839	7285	7121	7519	7598	7611	7235	7244	7383	7452	7544	7466	7453	7486	7445	7645	7585	7661	7702	7384	7269	7415	7468	7620	7301	7268	7454	7570
8061	7600	7705	7513	7327	7375	7239	7189	7375	7278	7424	7431	7297	7273	7268	7158	7121	7039	7109	6994	7019	7138	7288	7320	7391	7355	7379	7378	7116	7276	7578	7623	7558	7166	7400	7387	7534	7581	7642	7645	7298	7331	7157	7494	7572	7551	7540	7356	7469	7333
7877	7709	7302	7317	7249	7217	7201	7119	7120	6865	6999	7160	7167	6978	7145	7248	7073	6860	6802	6984	7019	7224	7536	7535	7599	7396	7323	7493	7462	7317	7698	7234	7210	7239	7260	7553	7563	7666	7621	7475	7289	7211	7223	7366	7426	7338	7864	7588	7366	7142
7612	7465	7510	7491	7668	7415	7480	7269	7181	7289	6999	7064	7215	7003	6975	7109	7222	7336	7119	7034	7051	7295	7557	7794	7742	7675	7753	7790	7578	7566	7549	7349	7162	7383	7568	7859	7731	7723	7631	7442	7566	7569	7539	7409	7330	7641	7583	7837	7265	7444
7936	7625	7902	7776	7548	7598	7657	7329	7396	7323	7044	7037	6960	7153	7112	7116	7246	7425	7197	7277	7069	7287	7361	7584	7550	7631	7639	7830	7830	7636	7389	7417	7635	7801	7854	7797	7800	7677	7357	7433	7523	7419	7464	7498	7144	7557	7448	7490	7181	7498
7905	7916	7865	7706	7714	7585	7808	7640	7375	7317	7116	6974	7067	6991	7442	7212	7079	6958	7027	7295	7384	7232	7477	7326	7378	7519	7424	7560	7714	7387	7405	7340	7679	7807	7636	7226	7541	7061	6971	7056	6978	6892	7242	7442	7659	7572	7393	7178	7553	7401
7843	7558	7768	7524	7658	7450	7276	7388	7337	7044	6987	7193	7190	7264	7385	7586	7392	6989	7177	6985	7409	7415	7326	7320	7381	7348	7568	7155	7195	7249	7388	7632	7546	7365	7487	7195	7069	7159	7085	6971	6881	6769	6772	7133	7396	7458	7431	7351	7240	7178
7722	7724	7870	7853	7512	7405	7300	6939	7039	7038	6977	7180	7431	7558	7391	7513	7484	7437	7115	7112	7170	7272	7318	7405	7612	7681	7567	7427	7303	7243	7680	7763	7510	7224	7365	7462	7485	7536	7644	7502	7499	7343	7355	7098	7026	7259	7523	7373	7140	7387
7744	7712	7628	7598	7413	7210	7322	7145	7087	7135	7116	6920	7270	7302	7388	7522	7551	7440	7290	7253	7143	7096	7382	7309	7495	7742	7754	7437	7500	7538	7798	7572	7391	7309	7433	7973	7980	8040	8199	8112	8044	8051	7621	7291	6978	7316	7374	7357	7240	7152
7991	7771	7945	7488	7496	7295	7166	7277	7070	6976	6987	7105	7153	7287	7645	7497	7541	7330	7273	7288	7353	7430	7436	7667	7659	7572	7347	7222	7457	7607	7499	7278	7002	7123	7612	8122	8166	7861	7456	7167	7041	7209	7571	7649	7665	7208	7077	7303	7321	7048
7683	7611	7452	7619	7388	7661	7207	7161	7043	6887	6844	6941	7304	7213	7346	7677	7793	7555	7539	7398	7322	7426	7801	7821	7937	7858	7569	7119	7181	7373	7372	7065	7002	7358	7915	8033	7898	7081	5928	5946	6034	6301	6890	7601	7496	7095	7146	7154	7397	7018
7891	7611	7491	7572	7345	7238	7422	7002	6898	7045	6982	7281	7410	7577	7655	7467	7773	7742	7825	7630	7747	7822	7612	7824	8089	8007	7730	7584	7560	7451	7450	7255	7109	7462	7936	7679	6932	5925	5537	5898	6309	5857	6113	7097	7733	7214	6850	7183	7292	7329
7657	7255	7548	7427	7205	7230	7005	7123	6744	6952	7227	7310	7175	7519	7702	7696	7737	7713	7618	7854	7954	7861	7637	7690	7843	7900	7887	7418	7420	7337	7343	7093	7274	7462	7781	7225	6329	5718	6158	7377	7538	5658	5399	6709	7833	7332	6822	7336	7334	6969
7627	7478	7517	7578	7155	6921	6840	6814	6889	7160	7163	7519	7687	7603	7646	7841	7743	7718	7636	7611	8020	8046	7837	7872	7796	7691	7379	7460	7493	7340	7178	7147	7007	7388	7666	7296	6277	5800	6457	7179	6693	5304	5205	6892	7366	7115	6654	7198	7139	6957
7543	7751	7634	7467	7141	6835	7101	7073	6892	7221	7537	7359	7570	7711	7678	7578	7585	7436	7456	7463	8021	7886	7510	7649	7880	7598	7634	7586	7565	7590	7209	7105	7086	7420	7538	7353	6571	5646	5579	5542	5064	4752	5495	7178	7355	6790	6598	6912	6938	6727
8070	7791	7877	7531	7324	7250	7165	7407	7292	7454	7356	7638	7751	7541	7624	7620	7488	7332	7447	7445	7747	7706	7932	7820	7766	7468	7561	7374	7481	7183	7275	7004	6948	7223	7223	7538	7073	6192	5695	5287	5016	5538	6745	7505	7081	6398	6629	6895	6795	6535
8125	7912	7749	7396	7236	7234	7434	7357	7485	7383	7570	7390	7644	7785	7707	7801	7484	7189	7080	7263	7368	7824	7736	7774	7806	7712	7431	7431	7523	7386	7278	7081	7020	7090	7117	7589	7388	6961	6746	6482	6446	7295	7658	7372	6599	6288	6828	6819	6528	6558
7748	7728	7444	7350	7199	7220	7354	7586	7433	7236	7535	7316	7551	7599	7509	7679	7498	7283	7082	7343	7374	7558	7692	7508	7703	7800	7507	7180	7292	7304	7178	7129	7064	6794	6936	7182	7558	7461	7468	7574	7634	7511	7165	6748	6412	6631	7134	6601	6518	6638
7520	7560	7525	7418	7208	7582	7423	7448	7387	7129	7313	7617	7662	7581	7469	7463	7357	7152	7338	7204	7260	7598	7656	7723	7841	7608	7295	7181	7199	7139	7353	7133	7232	6899	6873	7156	7374	7303	7269	7361	7267	6823	6548	6269	6482	6721	7179	6763	6614	6766
7544	7658	7474	7129	7391	7301	7496	7263	7030	6992	7121	7268	7379	7770	7594	7482	7515	7228	7237	7110	7421	7492	7666	7459	7585	7779	7396	7176	7377	7178	7059	7244	7104	7096	6809	6548	6805	6543	6406	6456	6425	6250	6526	6745	7126	7055	6848	6416	6823	6768
7272	7323	7265	7348	7305	7493	7481	7156	7299	7189	7401	7429	7547	7444	7525	7573	7673	7396	7235	6905	7253	7326	7715	7842	7477	7459	7568	7181	6868	6926	7032	7030	7113	7000	7006	6966	6775	6676	6469	6575	6275	6570	7138	6901	7057	6752	6823	6702	6704	6731
7652	7460	7543	7643	7629	7296	7486	7256	7161	7434	7454	7624	7776	7897	7638	7571	7479	7354	7523	7391	7340	7277	7282	7664	7720	7377	7233	7132	7275	7103	7293	6999	6921	7318	7041	6975	6962	6957	6628	6679	6855	6932	7006	6668	6710	6678	6751	6757	6874	6814
7680	7339	7322	7339	7104	7159	6938	6842	6892	6994	7150	7663	7662	7901	7978	7944	7675	7533	7087	7130	7181	7504	7596	7696	7718	7326	7258	7057	7080	7179	7185	6995	6775	6798	6815	6859	7040	6872	6886	6744	6721	6597	6764	6542	6638	6522	6717	6805	6796	6549
7319	7438	7127	6982	7037	7012	7102	7186	7292	7301	7383	7533	7604	7730	7784	7398	7721	7542	7440	7196	7104	7312	7674	7510	7550	7364	7321	6903	7017	7192	7058	6824	6802	6700	6761	6593	6847	6741	6393	6498	6395	6253	6380	6583	6809	6810	6785	6519	6529	6643
7751	7669	7408	7546	7330	7372	7309	7552	7523	7553	7796	7758	7957	7852	7684	7565	7553	7147	7408	7450	7469	7250	7455	7719	7727	7313	6976	6864	6676	6928	7352	6873	6890	6962	6919	6848	6948	6851	6548	6667	6365	6383	6773	6714	6752	6702	6734	6614	6469	6458
7958	7650	7718	7380	7230	7212	7248	7202	7192	7493	7763	7572	8055	8164	8322	7925	7563	7199	7249	7484	7424	7379	7352	7343	7683	7380	6685	6804	6979	6870	6781	6872	6655	7211	7026	7004	6934	6896	6816	6797	6941	6781	6862	6498	6805	6575	6645	6565	6754	6523
7755	7664	7145	7268	7285	7008	7090	7335	7269	7554	7328	7558	7532	7639	7838	7889	7802	7509	7401	6975	7256	7635	7713	7451	7254	7131	6896	6499	6739	6888	6633	6753	6611	6796	6772	6684	6959	6704	6717	6749	6675	6733	6843	6451	6539	6465	6886	6781	6566	6414
7529	7260	7399	7414	7472	7499	7222	7559	7845	7528	7636	7655	7362	7424	7463	7256	7496	7549	7300	7125	7058	7358	7587	7569	7039	6760	6944	6661	6654	7000	6803	6415	6586	6416	6520	6497	6615	6560	6284	6554	6375	6506	6843	6623	6765	6757	6770	6564	6589	6440
7391	7897	7704	7819	7564	7434	7544	7516	7680	7939	7884	7707	7575	7684	7574	7489	7211	7230	7187	7640	7391	7125	7437	7718	7442	6858	6843	7026	6717	6901	7007	6518	6667	6930	6319	6692	6517	6480	6318	6482	6366	6662	6601	6823	6835	6917	6886	6594	6674	6585
7719	7861	7807	7589	7256	7163	6950	7151	7363	7364	7632	7553	7777	7774	7773	7723	7507	7113	7295	7479	7680	7486	7242	7310	7439	6995	6570	6913	7046	6624	6777	6711	6679	6964	6726	6864	6723	6552	6834	6463	6477	6496	6592	6809	6907	6794	6708	6653	6736	6646
7604	7644	7313	7017	6866	6608	6570	6959	6900	7268	7218	7152	7400	7718	7763	8056	7573	7341	7120	7389	7595	7846	7528	7125	7109	7208	6968	6963	7404	7009	6784	7219	6894	6813	6909	6770	6715	6485	6665	6537	6638	6817	6635	6512	6794	6919	6775	6857	6780	6811
7164	7138	7055	6989	6923	6795	6810	6903	7208	7427	7104	7176	7361	7326	7409	7658	7763	7805	7388	7230	7046	7662	7966	7289	6890	7306	7296	7161	7164	7414	7107	7177	6973	6706	6992	6775	6520	6883	6608	6675	6700	6626	6671	6774	6668	6614	6751	6784	6586	6912
7332	6994	7247	7414	7263	7373	7301	7322	7447	7701	7576	7672	7579	7223	7025	7153	7358	7697	7717	7490	7174	7246	7729	7686	7172	6945	7477	7199	6829	7388	7482	7101	7087	6752	6983	6855	6604	6841	6590	6791	6676	6704	6690	6656	6626	6705	6698	6687	6867	6774
7440	7405	7670	7766	7755	7621	7625	7535	7928	7904	7973	8074	7749	7588	7322	6837	6874	7193	7605	7595	7532	7288	7446	7764	7413	6877	7018	7483	6926	7075	7525	7000	7318	7063	6786	6929	6570	6859	6428	6612	6756	6584	6848	6620	6460	6656	6453	6584	6891	6938
7891	7835	7787	7750	7534	7564	7509	7705	7933	8004	8203	8362	8086	7805	7710	7057	6975	7138	7340	7767	7720	7536	7327	7559	7633	6909	6766	7297	7214	6878	7327	7001	6924	7221	6735	6881	6738	6713	6542	6666	6404	6545	6732	6595	6412	6538	6577	6614	6759	6729
8128	8134	7893	7520	7019	6974	7205	7439	7595	7746	7848	8234	8152	8258	8262	7742	7181	7073	7094	7764	8018	7687	7199	7005	7343	7099	6554	7119	6982	6803	6851	6756	6571	6934	6827	7016	6841	6319	6542	6556	6570	6537	6708	6577	6557	6304	6691	6492	6751	6561
8056	7961	7513	7272	6867	6651	6969	7048	7237	7366	7555	7762	7937	7952	8169	7777	7608	7125	7192	7626	8104	7765	6885	6642	6935	7121	6573	6853	7109	6549	6619	6771	6382	6831	6734	6833	6748	6408	6809	6415	6583	6544	6613	6549	6774	6686	6617	6604	6506	6608
7951	7440	7190	7130	6910	6496	6988	6823	6925	7149	7145	7235	7435	7842	7951	7896	7870	7715	7139	7343	7607	7887	7127	6480	7044	7688	7248	6677	6945	6726	6463	6922	6516	6543	6905	6560	6770	6601	6857	6402	6697	6727	6614	6668	6751	6739	6611	6663	6427	6704
7875	7237	6986	6837	6854	6939	6773	6891	7047	6749	6861	6903	6988	7331	7504	7912	8129	7745	7347	7012	7356	7728	7429	6781	6996	7626	7169	6406	6905	6731	6620	6746	6662	6697	6949	6575	6721	6660	6603	6560	6946	6566	6819	6596	6783	6579	6900	6687	6515	6655
7367	6916	6775	6736	6607	6896	6993	7085	7164	6855	6873	6728	6733	6899	7414	7619	8155	7696	7160	6907	7335	7595	7529	7205	6949	7513	7268	6670	6934	7099	6550	6590	6682	6522	6968	6440	6876	6595	6525	6586	6613	6729	6763	6801	6948	6779	7043	6844	6658	6659
7110	6738	6810	6906	6785	6794	7023	6881	7034	6923	7048	6577	6660	7014	7164	7714	8263	8113	7448	7024	7212	7477	7687	7230	6866	7333	7518	6930	6882	7190	6794	6943	7015	6521	6959	6754	6733	6628	6640	6766	6617	7088	6688	6772	7011	6936	7180	7274	6886	6880
7208	6756	6534	6904	7129	6737	7184	6850	6806	6766	6644	6644	6568	7003	7277	7515	8217	8088	7472	7049	6935	7225	7345	7272	6867	7473	7726	7118	6973	7373	7219	7064	7126	6584	7157	6826	6731	6747	6675	6674	6605	6897	6805	6789	6872	7045	7077	7036	6981	7104
7359	6863	6784	6810	6906	7054	7085	7097	7109	6904	6828	6441	6569	6842	6908	7321	7750	7624	7466	6956	7020	7311	7719	7339	7079	7400	7712	7147	7001	7422	6851	6778	6991	6669	7047	6611	6871	6687	6492	6872	6348	6537	6506	6712	6846	6951	7137	6720	6973	6965
7075	6844	6853	7004	7002	7059	6973	7248	7190	6922	6804	6648	6670	6862	6820	7271	7775	7845	7548	7099	7083	7409	7928	7499	7031	7299	7776	7236	7047	7338	6594	6820	7276	6703	7062	6897	6939	6727	6742	6775	6187	6692	6432	6843	6734	6914	6805	6715	6854	6813
7328	6997	7085	6976	7144	7087	7158	7164	7063	6937	6775	6561	6562	6719	7134	7403	7696	8037	7384	6915	6991	7615	7715	7343	6897	7364	7688	7230	7023	7285	6783	6896	7181	6728	7069	6896	6700	6882	6626	6588	6536	6650	6584	6740	6820	6845	6741	6582	6643	6726
7396	7099	6962	6813	7021	7027	7086	7082	7070	6739	6568	6447	6302	6609	7072	7379	7701	7795	7352	6752	6942	7617	7757	7400	6792	7354	7440	6920	7006	7629	6863	6992	7280	6966	7132	6978	7038	6815	6519	6825	6434	6585	6482	6723	6615	6658	6664	6611	6771	6745
7195	7160	6878	6834	6763	6661	6845	6610	6658	6504	6481	6632	6615	6773	7308	7663	7982	7788	7228	6819	7126	7619	7801	7164	6888	7389	7207	6804	6886	7166	6648	6926	7272	6924	7241	6951	7014	6850	6780	6726	6369	6609	6484	6550	6629	6511	6448	6578	6754	6782
7601	7123	7014	6661	6931	6438	6555	6489	6274	6357	6468	6816	6806	7121	7622	7858	7914	7609	7171	6938	7150	7516	7733	6998	6637	7543	7155	6554	7061	7131	6714	7056	6946	6864	7485	6902	6851	6939	6858	6554	6626	6648	6575	6440	6662	6540	6679	6587	6723	6777
7946	7523	7183	6596	6608	6412	6479	6407	6402	6453	6529	6844	7331	7601	7944	7944	7836	7399	6957	6822	7314	7843	7426	7050	7084	7321	7031	6696	7292	7037	6513	7112	6906	6974	7288	6758	7217	6928	7002	6745	6814	6748	6727	6514	6689	6519	6744	6757	6845	6841
8053	7893	7533	7272	6879	6612	6434	6403	6493	6647	6706	6915	7463	7774	8113	8105	7667	7171	7077	7226	7569	7571	7236	6891	7364	7398	6695	6749	7205	6737	6628	6933	6757	6902	7170	6914	7093	6802	6955	6761	6781	6634	6732	6612	6513	6721	6797	6905	6892	7078
8120	8059	7606	7325	7023	6903	6856	6610	6663	6665	7038	7389	7538	7797	7756	7607	7271	6860	6964	7292	7743	7380	6824	7014	7600	7263	6805	6766	7138	6554	6668	6602	6487	7049	6825	6619	7051	6833	6939	6597	6875	6658	6804	6697	6885	6948	6820	6740	6897	6877
7670	7928	7670	7644	7261	7036	6911	6889	6939	7168	7330	7475	7683	7544	7528	7160	6933	6955	7173	7588	7587	7048	6942	7240	7466	7117	6907	7216	7088	6582	6566	6722	6517	6751	6550	6814	6849	6615	6986	6560	6665	6589	6926	6895	6986	6866	6871	6892	6914	7177
7325	7684	7467	7495	7479	7264	7368	7225	7446	7362	7486	7529	7334	7211	6943	6707	6649	7018	7254	7468	7204	6909	6978	7501	7379	6943	7007	7119	6869	6777	6947	6714	6561	6741	6518	6834	6566	6965	6702	6657	6663	6903	6989	6966	6891	6938	6815	6886	7155	7060
6967	7153	7389	7344	7194	7098	7372	7338	7298	7641	7468	7462	7179	6533	6598	6652	6906	7191	7516	7188	6809	6956	7412	7329	7040	6790	6991	7195	6925	7046	6935	6444	6788	6554	6698	6980	6682	6818	6830	6998	6876	7019	6990	7258	6925	6939	6856	7087	7039	7294
7207	6923	6886	6934	6834	6900	6958	7166	7048	7085	6978	6673	6648	6437	6544	6719	6910	7284	7180	6850	6664	6959	7282	7180	6709	7058	7299	6903	6663	7277	7083	6935	6845	6646	6987	6759	6797	7133	6954	7185	6965	6987	7060	7120	6909	7097	6724	7239	7120	7135
7482	7188	6707	6629	6469	6510	6595	6779	6967	6808	6619	6533	6566	6656	6738	7031	7076	6754	6665	6765	7043	7258	7285	6817	6873	7377	7177	6925	7156	7105	6704	6670	7020	6653	7046	6923	6955	6923	7091	7138	7109	7182	7054	7098	7106	7097	7147	7050	7281	7457
7603	7468	7371	6839	6641	6598	6700	6703	6747	6889	6881	6873	6862	7013	6815	6787	6733	6539	6417	6847	7055	7237	6796	6889	7168	7040	6945	7030	7301	7081	7072	6808	6833	6972	7159	6771	7204	6932	7146	7077	7117	7012	7234	6953	7151	7042	7288	7176	7192	7542
7309	7241	7353	7073	7090	6814	7092	7218	7130	7232	7236	7035	7027	6864	6654	6322	6447	6585	6790	7006	7107	6959	6711	7060	7055	6820	6832	7300	7271	6949	7171	7132	7111	7058	7066	7089	7062	6949	7347	7218	7260	7248	7383	7102	6984	6974	6925	7317	7090	7352
6876	6842	6777	6823	6974	7010	7031	7187	7225	7163	6964	6780	6589	6217	6359	6355	6616	6837	6887	6834	6491	6704	6961	7156	7055	6664	7076	7043	6965	7214	7212	7134	7126	7243	7057	7075	7115	7354	7255	7307	7312	7440	7121	6986	7002	7019	7141	7150	7401	7289
7013	6621	6623	6837	6595	6588	6779	6842	6798	6582	6518	6462	6239	6353	6651	6749	7030	6990	6882	6714	6625	6962	6834	6598	6674	6927	7203	6897	6956	7052	6965	7250	7174	7009	7269	7145	7002	7247	7247	7260	7078	7112	6980	7188	7149	7192	7172	6997	6954	7345
7380	7097	7133	6871	6701	6657	6678	6561	6779	6647	6270	6472	6484	6613	6869	6864	6910	6857	6625	6601	6995	6911	6688	6667	6735	7103	7167	6788	7337	7168	7163	7137	7107	7224	7043	6827	7112	6961	7066	7028	7120	7177	7036	7044	6872	6720	7134	6889	7099	7187
7091	7316	7410	7237	7174	6991	6948	6948	6946	7087	6649	6630	6844	6793	6787	6686	6733	6818	6892	7025	6712	6479	6611	6610	6878	6766	6950	7174	7285	6930	7060	7226	7054	7094	7203	7079	7036	6881	7102	7011	7145	6792	6953	6857	6905	6993	6964	7046	6784	7011
6843	6936	6979	6964	6893	7021	6853	6965	6986	6802	6556	6554	6425	6590	6386	6633	6827	7103	6797	6842	6431	6691	6757	6770	6662	6803	6919	7085	6957	6987	6754	6780	7130	7129	6988	7064	7158	7122	6996	6947	6809	6915	6775	6925	6981	6900	6968	6700	6776	6736
7297	7103	7107	6761	6883	6554	6596	6619	6622	6515	6361	6496	6434	6719	6869	6865	6888	6799	6498	6494	6752	6738	6587	6608	6588	6833	6803	6614	6955	6911	6899	6902	6902	6685	6920	6735	6984	7016	6728	6924	6736	7082	6832	6951	7030	6744	6762	6760	6805	6853
7114	7225	7186	7266	7096	6751	6782	6660	6711	6806	6706	6994	7023	6928	6978	6938	6633	6602	6794	6794	6826	6621	6339	6414	6647	6472	6600	6827	6674	6758	6775	6802	6805	6642	6740	6823	6945	7033	7105	6930	6843	6873	6855	6694	6786	6847	6818	6770	6661	6791
6805	6959	7202	7077	6872	6906	6672	6856	6845	6866	6899	6648	6809	6795	6757	6790	6793	6956	6709	6830	6570	6544	6624	6463	6468	6387	6550	6850	6647	6688	6549	6525	6603	6659	6533	6790	6755	6815	6879	6747	6783	6769	6844	6794	6987	6909	6861	6782	6576	6751
7094	7060	7245	6881	6838	6511	6663	6530	6567	6793	6564	6814	6931	6899	7131	7059	7070	6820	6831	6724	6633	6683	6626	6633	6359	6426	6550	6455	6695	6725	6481	6547	6626	6619	6528	6700	6600	6851	6688	6802	6562	6996	7006	6870	6741	6795	6764	6786	6828	6811
6946	7062	7012	7019	6608	6790	6715	6806	6780	6738	6817	6989	7224	7056	7050	6991	6843	6870	6732	6680	6628	6696	6550	6471	6548	6284	6398	6432	6428	6389	6337	6404	6411	6553	6571	6659	6805	6637	6724	6775	6656	6769	6873	6947	6850	6821	6778	6691	6884	6834
6888	6833	6860	6839	6485	6598	6547	6645	6708	6942	6874	6855	6808	6957	6795	6853	6906	6991	6836	6679	6720	6720	6674	6597	6332	6203	6273	6394	6581	6268	6325	6220	6408	6531	6526	6645	6329	6507	6539	6650	6616	6848	6784	6940	6799	6759	6614	6738	6873	6899
6765	6798	6705	6773	6635	6545	6820	6657	6807	6620	6940	6912	7037	7008	6826	6654	6698	6727	6690	6787	6659	6551	6649	6492	6380	6453	6314	6102	6171	6266	6388	6232	6464	6519	6332	6562	6416	6537	6459	6626	6571	6707	6638	6838	6773	6596	6728	6767	6909	6564
6797	6711	6758	6614	6544	6553	6640	6850	6889	6942	6983	6873	6765	6866	6762	6809	6798	6813	6704	6786	6736	6762	6522	6551	6639	6373	6401	6256	6319	6053	6342	6184	6314	6405	6353	6302	6270	6348	6508	6545	6710	6665	6745	6662	6698	6781	6721	6734	6775	6748
6774	6801	6694	6640	6523	6647	6634	6793	6898	6864	6627	6682	6842	6570	6570	6779	6653	6737	6796	6906	6808	6717	6708	6716	6683	6393	6347	6168	6293	6398	6115	6380	6375	6344	6289	6537	6217	6351	6372	6463	6568	6612	6562	6731	6510	6727	6634	6665	6703	6709
6564	6595	6670	6566	6516	6584	6764	6722	6842	6647	6603	6814	6518	6538	6492	6501	6623	6710	6619	6570	6690	6826	6460	6509	6451	6559	6434	6273	6445	6359	6257	6262	6330	6125	6439	6274	6306	6227	6472	6445	6511	6341	6665	6588	6563	6584	6466	6490	6568	6611
6660	6580	6700	6697	6535	6534	6681	6713	6632	6460	6452	6563	6608	6412	6459	6403	6459	6422	6611	6562	6566	6560	6557	6581	6559	6329	6398	6369	6430	6343	6522	6357	6293	6468	6310	6495	6346	6394	6383	6340	6317	6497	6212	6484	6515	6453	6712	6485	6672	6671
6555	6480	6487	6686	6506	6586	6540	6405	6415	6293	6388	6329	6243	6471	6365	6240	6325	6395	6430	6476	6494	6696	6651	6507	6406	6741	6621	6472	6506	6524	6617	6495	6480	6461	6311	6178	6337	6108	6373	6348	6310	6403	6505	6547	6549	6584	6638	6661	6781	6794
6717	6638	6535	6429	6561	6395	6372	6411	6274	6283	6453	6257	6352	6214	6398	6465	6347	6334	6435	6449	6400	6556	6502	6757	6723	6835	6821	6658	6620	6535	6593	6475	6555	6622	6490	6478	6303	6441	6238	6435	6346	6485	6435	6438	6496	6415	6559	6800	6813	6635
6653	6626	6623	6681	6573	6338	6442	6437	6360	6223	6215	6212	6353	6172	6388	6313	6400	6546	6398	6233	6373	6612	6575	6480	6646	6699	6763	6686	6872	6728	6676	6376	6541	6412	6477	6573	6367	6319	6385	6313	6228	6633	6388	6252	6340	6454	6558	6801	6571	6796
6822	6929	6724	6914	6431	6461	6305	6473	6071	6208	6238	6272	6351	6308	6334	6357	6479	6483	6335	6495	6480	6620	6530	6632	6607	6731	6677	6725	6766	6657	6877	6793	6515	6751	6657	6681	6640	6616	6464	6438	6306	6480	6405	6394	6451	6449	6458	6756	6655	6762
6898	6658	6846	6620	6590	6283	6310	6371	6371	6171	6097	6217	6252	6225	6437	6484	6507	6390	6354	6266	6379	6409	6419	6667	6704	6749	6857	6845	6887	6914	6728	6817	6614	6463	6521	6709	6710	6600	6553	6349	6389	6296	6499	6414	6370	6511	6545	6702	6719	6691
7016	6986	6787	6762	6554	6423	6456	6164	6266	6317	6400	6020	6312	6293	6352	6486	6319	6293	6238	6329	6342	6399	6551	6557	6561	6761	6645	6961	7112	6989	6951	6647	6611	6651	6560	6743	6678	6624	6430	6395	6217	6347	6382	6459	6302	6413	6503	6461	6780	6749
6876	6893	6924	6554	6543	6221	6352	6263	6273	6389	6128	6155	6234	6348	6448	6291	6379	6279	6131	6190	6270	6341	6314	6391	6665	6755	6773	6791	6742	6928	6884	6796	6622	6639	6533	6805	6750	6712	6668	6404	6629	6556	6612	6311	6357	6505	6418	6707	6518	6561
6913	6970	6941	6665	6487	6500	6339	6457	6478	6642	6465	6493	6499	6180	6305	6218	6262	6359	6254	6215	6133	6100	6177	6163	6562	6570	6693	6820	6864	6843	6838	6699	6622	6342	6768	6774	6642	6723	6629	6591	6485	6659	6648	6468	6496	6314	6371	6553	6624	6445
7011	6985	6767	6592	6282	6327	6242	6489	6497	6548	6579	6576	6568	6277	6209	6368	6482	6311	6225	6202	6158	6177	6319	6436	6384	6469	6592	6669	6722	6689	6809	6701	6703	6576	6583	6752	6797	6793	6729	6483	6724	6678	6728	6391	6672	6491	6599	6479	6546	6630
6671	6837	6583	6455	6193	6369	6334	6440	6462	6562	6553	6454	6356	6406	6458	6475	6409	6196	6373	6315	6363	6311	6338	6424	6515	6484	6570	6629	6695	6730	6797	6789	6599	6797	6650	6688	6743	6680	6858	6894	6744	6692	6729	6684	6548	6613	6586	6602	6832	6489
7065	6725	6740	6419	6392	6371	6424	6396	6485	6987	6622	6663	6576	6384	6383	6438	6351	6518	6567	6262	6448	6195	6366	6253	6323	6421	6512	6360	6703	6707	6695	6639	6658	6567	6593	6620	6714	6724	6674	6701	6718	6786	6669	6785	6694	6651	6643	6611	6455	6593
6727	6703	6614	6482	6162	6371	6428	6556	6648	6600	6690	6434	6432	6446	6456	6657	6572	6405	6364	6378	6410	6447	6411	6398	6468	6490	6323	6340	6431	6518	6671	6517	6415	6440	6371	6521	6565	6705	6725	6825	6743	6946	6840	6877	6612	6464	6595	6571	6488	6477
6728	6435	6599	6435	6614	6501	6429	6549	6551	6625	6714	6671	6564	6697	6524	6281	6401	6456	6377	6380	6343	6323	6475	6410	6448	6430	6324	6318	6369	6550	6621	6657	6638	6399	6384	6448	6591	6752	6675	6716	6635	6612	6796	6794	6466	6477	6386	6395	6389	6478
6690	6643	6538	6556	6572	6453	6437	6467	6676	6739	6866	6749	6778	6682	6476	6448	6318	6337	6382	6515	6504	6428	6463	6631	6473	6277	6376	6339	6368	6476	6520	6447	6501	6321	6361	6401	6556	6708	6682	6752	6544	6522	6603	6661	6598	6567	6279	6374	6442	6474
6526	6573	6551	6559	6425	6457	6439	6506	6519	6736	6735	6886	6827	6727	6455	6578	6523	6613	6545	6695	6668	6302	6445	6570	6383	6314	6374	6436	6397	6189	6394	6251	6354	6209	6285	6251	6543	6467	6666	6519	6464	6578	6566	6652	6714	6477	6255	6431	6396	6566
6539	6376	6443	6408	6485	6345	6383	6510	6642	6841	6898	6689	6613	6618	6500	6550	6766	6709	6303	6400	6690	6425	6537	6457	6525	6465	6343	6330	6140	6177	6253	6288	6353	6369	6297	6346	6406	6558	6613	6658	6550	6531	6664	6515	6494	6296	6417	6496	6370	6318
6412	6368	6247	6415	6215	6285	6210	6676	6576	6679	6745	6589	6820	6595	6439	6544	6686	6515	6656	6658	6475	6498	6697	6578	6431	6461	6310	6350	6157	6175	6325	6214	6239	6285	6412	6396	6309	6416	6164	6274	6444	6409	6323	6410	6346	6326	6383	6376	6589	6497
6637	6264	6300	6187	6293	6203	6199	6424	6506	6471	6530	6565	6638	6549	6542	6387	6521	6587	6625	6687	6455	6679	6756	6562	6553	6495	6482	6381	6199	6308	6186	6225	6369	6249	6305	6333	6088	6193	6201	6185	6090	6042	6428	6353	6414	6390	6404	6615	6515	6496
6669	6285	6218	6283	6147	6264	6347	6368	6517	6482	6499	6392	6425	6554	6622	6483	6539	6598	6488	6629	6539	6719	6626	6666	6639	6707	6360	6373	6090	6073	6131	6369	6344	6244	6148	6118	6043	6302	6420	6240	6244	5962	6242	6242	6252	6439	6332	6390	6308	6292
6552	6203	6389	6434	6363	6294	6307	6424	6457	6346	6513	6415	6514	6636	6461	6635	6609	6596	6575	6638	6607	6700	6685	6633	6571	6512	6483	6428	6322	6351	6275	6200	6373	6198	6175	6155	5944	6257	6154	6355	6139	6079	6225	6312	6443	6416	6399	6377	6092	6109
6370	6218	6249	6327	6219	5996	6317	6348	6556	6542	6371	6392	6534	6324	6227	6431	6512	6390	6423	6384	6712	6522	6653	6492	6523	6353	6380	6448	6352	6236	6229	6331	6411	6223	6272	6296	6167	6166	6492	6232	6382	6083	6187	6318	6280	6349	6140	6344	6335	6244
6275	6198	6405	6258	6108	6233	6307	6358	6433	6277	6375	6399	6490	6535	6440	6379	6476	6390	6541	6568	6655	6502	6617	6465	6277	6297	6208	6319	6317	6186	6276	6347	6241	6253	6167	6205	6077	6199	6099	5984	6112	5934	6045	6425	6311	6233	6172	6257	6271	6200
6350	6427	6375	6245	6239	6280	6287	6176	6371	6246	6374	6535	6595	6492	6551	6448	6502	6368	6517	6660	6517	6492	6363	6483	6384	6175	6270	6198	6247	6249	6141	6213	6263	6229	6284	6098	5992	6048	6024	6011	6100	5968	5827	6118	6345	6443	6362	6393	6247	6257
6511	6432	6288	6337	6420	6088	6271	6385	6365	6398	6241	6477	6664	6560	6747	6499	6398	6461	6462	6668	6383	6481	6179	6366	6128	6028	6182	6235	6173	6120	6153	6158	6237	6108	6037	5998	5835	5957	5944	5995	6132	5900	5975	6032	6280	6295	6362	6262	6197	6220
6538	6294	6398	6306	6357	6179	6345	6252	6304	6456	6266	6372	6503	6415	6411	6555	6419	6677	6618	6523	6396	6352	6287	6105	6099	6127	6156	6148	6006	6245	6325	6335	6200	6276	6250	6059	5683	5696	5995	6042	6280	6243	5934	5982	6305	6311	6156	6123	6238	6110
6462	6364	6375	6401	6307	6078	6334	6261	6190	6293	6359	6541	6430	6367	6549	6620	6308	6586	6551	6472	6413	6489	6129	6126	6114	6102	6064	6178	6167	6266	6222	6257	6037	6157	6105	5943	5736	5785	5847	5995	6201	5972	5900	5928	6321	6404	6290	6152	6201	6244
6408	6567	6407	6378	6272	6272	6305	6062	6094	6274	6311	6464	6455	6369	6247	6574	6431	6311	6473	6502	6286	6349	6288	6119	6258	6257	6350	6145	6272	6253	6224	6219	6138	6233	6226	6144	5935	5577	5634	5751	5964	5994	5780	6100	6322	6274	6204	6099	6259	6182
6319	6553	6378	6438	6347	6135	6253	6311	6127	6391	6292	6377	6532	6423	6346	6493	6393	6548	6373	6333	6371	6430	6446	6322	6279	6337	6381	6395	6142	6211	6135	6275	6415	6407	6354	6169	5966	5846	5905	5911	6088	6018	6055	6173	6348	6355	6265	6408	6300	6132
6450	6488	6396	6266	6254	6047	6189	6049	6215	6268	6175	6441	6577	6359	6339	6466	6448	6407	6469	6401	6284	6274	6377	6409	6426	6602	6499	6419	6289	6408	6336	6323	6349	6313	6474	6268	6113	5965	6067	6005	6316	6198	6241	6430	6404	6365	6555	6381	6493	6239
6561	6279	6357	6245	6208	6112	6098	6056	6080	6136	6204	6302	6322	6376	6527	6748	6409	6407	6385	6292	6154	6427	6353	6425	6485	6579	6493	6423	6163	6231	6408	6553	6234	6188	6193	6314	6212	6329	6156	6285	6461	6437	6552	6329	6440	6472	6318	6687	6621	6553
6458	6217	6284	6346	6075	5959	6070	6017	6014	6230	6391	6311	6301	6609	6559	6528	6398	6189	6368	6350	6250	6306	6403	6426	6519	6404	6503	6246	6184	6232	6228	6410	6199	6052	6230	6144	6351	6348	6093	6282	6190	6425	6461	6371	6328	6537	6782	6787	6780	6625
6500	6341	6439	6251	6110	6149	6100	6048	6241	6310	6266	6464	6453	6662	6607	6558	6675	6464	6391	6296	6190	6439	6265	6374	6444	6279	6548	6272	6194	6241	6322	6309	6303	6115	6268	6235	6229	6258	6273	6177	6265	6235	6301	6328	6325	6430	6626	6773	6605	6795
6508	6472	6334	6470	6206	6262	6152	6222	6223	6275	6399	6382	6291	6690	6598	6609	6704	6478	6511	6183	6505	6405	6331	6551	6405	6477	6282	6235	6462	6162	6487	6308	6096	6290	6205	6237	6438	6385	6225	6248	6418	6268	6356	6399	6267	6496	6708	6691	6726	6594
6571	6584	6483	6470	6193	6364	6124	6355	6405	6239	6509	6490	6368	6595	6540	6867	6655	6351	6456	6252	6283	6394	6348	6401	6356	6435	6196	6273	6281	6267	6376	6200	5939	6107	6130	6278	6191	6291	6310	6384	6229	6146	6379	6233	6462	6335	6381	6497	6517	6615
6534	6527	6455	6531	6283	6406	6167	6443	6555	6520	6376	6332	6453	6414	6435	6608	6512	6405	6262	6143	6262	6381	6231	6318	6357	6161	6202	6158	6346	6224	6076	6184	6112	6048	6234	6229	6467	6424	6316	6118	6085	6130	6161	6338	6425	6338	6240	6320	6455	6541
6487	6349	6346	6528	6351	6405	6314	6694	6563	6399	6567	6257	6424	6273	6537	6503	6627	6328	6245	6132	6185	6194	6359	6234	6237	6165	6256	6157	6058	6152	6123	6009	6129	6087	6161	6205	6367	6492	6228	6178	6206	6108	6180	6166	6196	6261	6134	6244	6368	6379
6477	6338	6354	6299	6340	6231	6566	6427	6391	6552	6499	6441	6423	6300	6354	6639	6388	6360	6306	6213	6258	6163	6235	6235	6328	6069	6268	6190	6091	6140	6031	6066	6092	5933	6142	6097	6047	6377	6306	6240	6089	6135	6096	6046	6277	6402	6398	6167	6176	6252
6261	6226	6312	6335	6522	6355	6379	6390	6452	6647	6603	6474	6369	6413	6508	6228	6370	6315	6294	6159	6183	6186	6228	6300	6079	6152	6430	6308	6058	6252	6076	6101	6186	6177	6135	6261	6141	6404	6454	6176	6102	6128	6033	6201	6569	6195	6382	6264	6209	6183
6303	6396	6410	6459	6537	6412	6399	6558	6486	6493	6677	6620	6507	6456	6436	6368	6438	6302	6239	6318	6404	6369	6343	6185	6404	6255	6086	6234	6077	6182	6200	6212	5920	6037	6216	6297	6245	6315	6270	6163	6069	6049	6113	6323	6316	6551	6244	6376	6333	6193
6349	6379	6331	6467	6480	6382	6618	6300	6767	6677	6606	6621	6625	6482	6509	6421	6267	6295	6440	6456	6441	6335	6229	6217	6474	6362	6385	6302	6207	6270	6313	6225	6220	6190	6278	6322	6308	6215	6222	6164	6242	6171	6235	6345	6574	6419	6530	6322	6184	6325
6496	6321	6427	6382	6442	6456	6568	6465	6559	6541	6567	6558	6601	6488	6502	6552	6442	6469	6397	6528	6441	6369	6417	6414	6321	6537	6474	6503	6344	6385	6484	6264	6304	6212	6219	6425	6095	6214	6232	6281	6220	6264	6265	6330	6609	6597	6312	6191	6365	6309
6250	6140	6449	6366	6344	6599	6502	6649	6557	6709	6530	6619	6552	6414	6477	6341	6366	6584	6643	6624	6726	6541	6324	6287	6357	6357	6456	6456	6422	6466	6397	6412	6408	6291	6234	6309	6233	6272	6295	6193	6439	6424	6602	6486	6536	6607	6554	6428	6421	6379
6353	6225	6356	6444	6586	6429	6534	6461	6517	6529	6562	6442	6353	6331	6317	6449	6552	6553	6552	6621	6592	6318	6296	6257	6313	6338	6347	6425	6516	6542	6382	6431	6344	6351	6272	6285	6491	6349	6325	6241	6397	6182	6333	6360	6573	6652	6438	6479	6404	6357
6344	6270	6317	6527	6427	6432	6504	6472	6331	6434	6303	6366	6183	6323	6328	6263	6525	6524	6387	6504	6358	6352	6420	6270	6474	6382	6378	6334	6408	6246	6264	6046	6234	6216	6195	6438	6226	6380	6358	6202	6268	6117	6196	6301	6480	6552	6514	6476	6476	6405
6301	6333	6388	6417	6458	6526	6577	6496	6507	6363	6150	6222	6228	6285	6351	6216	6242	6493	6508	6467	6505	6349	6288	6228	6478	6357	6450	6388	6252	6297	6312	6353	6172	6245	6158	6289	6236	6264	6264	6329	6096	6258	6332	6160	6424	6425	6451	6423	6518	6479
6418	6357	6415	6358	6570	6463	6340	6405	6425	6566	6275	6371	6187	6320	6349	6510	6245	6366	6509	6382	6298	6335	6268	6222	6259	6528	6489	6436	6250	6327	6406	6249	6235	6239	6132	6486	6252	6277	6149	6350	6080	6099	6105	6278	6042	6318	6222	6361	6456	6552
6327	6285	6368	6377	6380	6501	6433	6426	6364	6556	6309	6303	6188	6132	6067	6286	6174	6363	6439	6417	6286	6391	6246	6332	6429	6329	6387	6597	6368	6271	6300	6356	6356	6073	6250	6344	6346	6252	6069	6171	6088	6174	6236	6145	6112	6119	6142	6240	6584	6357
6419	6326	6223	6308	6469	6266	6289	6240	6485	6622	6354	6278	6110	6011	5897	6068	6107	6361	6377	6399	6402	6520	6483	6460	6524	6340	6510	6471	6518	6382	6515	6422	6175	6144	6320	6184	6364	6195	6150	6130	6206	6240	6024	6134	6057	6028	6111	6166	6137	6400
6271	6420	6297	6213	6258	6357	6299	6465	6433	6491	6503	6313	6309	5988	6029	6132	6234	6195	6389	6372	6262	6292	6374	6565	6473	6459	6603	6558	6506	6289	6432	6431	6246	6297	6129	6359	6073	6136	6162	6200	6214	6284	6173	6146	6219	6067	6080	6201	6313	6424
6244	6194	6303	6315	6277	6225	6347	6427	6447	6595	6524	6603	6242	6225	6154	6173	6298	6458	6514	6255	6092	6120	6263	6475	6443	6499	6497	6439	6445	6471	6466	6714	6414	6334	6171	6362	6141	6080	6162	6330	6319	6304	6151	6131	6141	6191	6122	5938	6324	6332
6392	6165	6408	6197	6116	6265	6367	6542	6603	6660	6587	6585	6226	6096	6329	6122	6328	6214	6211	6210	6221	6253	6254	6363	6385	6527	6574	6421	6659	6605	6666	6693	6621	6608	6084	6476	6139	6298	6208	6311	6114	6173	6244	6142	6105	6104	6038	6223	6386	6520
6193	5948	5906	6175	6269	6144	6432	6505	6592	6464	6476	6478	6193	6252	6362	6309	6563	6299	6346	6137	6281	6530	6401	6270	6249	6577	6478	6503	6722	6655	6582	6589	6642	6256	6369	6174	6341	6220	6336	6320	6182	6282	6250	6106	6366	6330	6427	6516	6324	6331
6093	6212	6084	6154	6244	6226	6222	6239	6550	6694	6491	6310	6376	6208	6480	6356	6481	6333	6276	6378	6703	6472	6467	6303	6270	6440	6483	6571	6526	6656	6684	6606	6378	6360	6466	6345	6514	6466	6376	6285	6383	6218	6129	6290	6274	6461	6567	6378	6525	6552
6165	6164	6242	6168	6132	6102	6242	6500	6374	6471	6526	6529	6291	6397	6439	6340	6486	6516	6414	6417	6468	6446	6296	6235	6336	6372	6448	6468	6603	6771	6620	6511	6448	6378	6286	6324	6357	6473	6381	6344	6139	6302	6207	6366	6341	6575	6417	6748	6571	6419
6154	6218	6099	6226	6108	6137	6292	6379	6493	6557	6420	6341	6401	6205	6432	6427	6630	6530	6479	6537	6282	6254	6186	6298	6598	6653	6575	6487	6618	6667	6528	6504	6250	6245	6297	6183	6232	6169	6219	6356	6078	6152	6042	6185	6283	6613	6613	6666	6585	6544
6178	6070	6295	6219	6046	6152	6263	6453	6559	6443	6339	6447	6460	6273	6289	6537	6609	6644	6547	6454	6154	6308	6267	6270	6335	6564	6549	6359	6482	6363	6377	6330	6360	6186	6029	6046	6023	6235	6435	6225	6253	6085	5972	6093	6316	6576	6656	6493	6396	6505
6336	6128	6224	6213	6109	6385	6348	6508	6409	6469	6394	6343	6323	6277	6278	6280	6501	6482	6473	6419	6260	6269	6429	6404	6389	6341	6295	6172	6304	6412	6459	6277	6071	6116	6171	6127	6117	6016	6116	6264	6162	6053	5991	6202	6377	6608	6598	6691	6406	6298
6211	6279	6258	6312	6251	6173	6382	6539	6463	6459	6438	6296	6265	6154	6339	6268	6448	6469	6504	6563	6464	6256	6392	6299	6351	6185	6366	6234	6260	6355	6326	6032	6091	5887	5944	5824	5887	6056	6005	6021	5995	6023	6209	6233	6325	6339	6390	6414	6438	6183
6351	6223	6342	6495	6371	6457	6440	6365	6561	6584	6481	6353	6155	6231	6319	6363	6506	6422	6411	6419	6510	6361	6359	6390	6210	6359	6287	6401	6342	6438	6400	6032	5801	5838	5843	5618	5800	5922	5944	6015	5970	5977	5995	6150	6080	6212	6153	6143	6355	6243
6461	6329	6319	6370	6395	6373	6465	6462	6515	6401	6385	6509	6513	6267	6270	6317	6294	6268	6475	6403	6480	6343	6461	6151	6437	6300	6342	6307	6226	6228	6158	6075	5924	5886	5729	5746	5830	5936	6067	5853	5911	5991	6144	6024	6060	6109	6106	6214	6307	6115
6394	6341	6418	6263	6355	6270	6407	6251	6358	6412	6354	6351	6167	6233	6229	6370	6315	6366	6408	6401	6361	6601	6417	6342	6219	6242	6256	6282	6391	6161	6306	6135	5914	5800	5816	5706	5837	5851	5995	5915	5780	5924	5853	5994	5915	6092	6132	6225	6305	6121
6219	6265	6403	6523	6243	6433	6321	6371	6483	6527	6402	6372	6318	6288	6246	6374	6279	6323	6309	6519	6494	6542	6346	6303	6327	6321	6349	6412	6287	6478	6163	6089	5771	5892	5785	5826	5828	5890	5944	5854	5717	5799	5940	5796	6250	6100	6037	6274	6145	5940
6280	6232	6502	6364	6119	6256	6296	6374	6281	6273	6157	6407	6353	6272	6497	6402	6269	6451	6317	6345	6454	6503	6437	6329	6276	6354	6334	6338	6298	6274	6174	5977	5834	5731	5859	5801	5877	6047	5982	5809	5832	5920	5946	6009	6251	6029	6189	6056	5999	5890
6354	6084	6328	6130	6129	6148	6285	6246	6208	6357	6386	6087	6360	6286	6361	6268	6386	6214	6453	6387	6644	6400	6501	6325	6317	6323	6273	6220	6257	6086	6138	6025	5985	5848	5963	5742	5946	5889	5997	5883	5850	5795	5939	6099	6036	6091	6229	6066	6003	5791
6232	6159	5975	6064	6017	6119	6096	6186	6192	6130	6150	6320	6306	6164	6255	6408	6398	6304	6374	6456	6376	6556	6546	6426	6373	6194	6349	6268	6278	6259	6139	6014	5910	5760	5941	5754	5983	5871	5823	5868	5818	5963	5839	6069	6166	6054	6066	5936	5935	5829
6254	6073	6046	6095	5948	6023	6019	6264	6284	6144	6201	6267	6239	6359	6240	6271	6579	6655	6684	6755	6683	6537	6453	6392	6225	6214	6274	6381	6287	6130	6247	6229	6025	5765	5691	5891	5941	5862	5976	5805	5816	5803	5942	6072	6074	6077	6011	5874	5911	5607
6254	6257	6262	6097	5948	6133	6072	6368	6351	6250	6444	6407	6369	6330	6489	6448	6453	6605	6724	6630	6734	6731	6697	6292	6371	6322	6310	6443	6339	6533	6233	5968	5848	5893	5883	5891	5985	5921	5863	5866	5727	5882	6012	6245	6078	6309	6062	5890	5801	5678
6340	6230	6412	6104	6062	6095	6079	6270	6403	6372	6244	6432	6323	6469	6567	6486	6518	6542	6734	6891	6752	6881	6752	6533	6541	6454	6280	6461	6461	6211	6272	6024	5910	5737	6100	5999	5958	5965	5759	5811	5928	6010	5828	6089	6107	6089	6048	5865	5891	5893
6455	6192	6152	5999	6001	6043	6295	6263	6182	6413	6313	6446	6416	6383	6506	6619	6515	6623	6792	6849	6776	6686	6679	6624	6347	6433	6313	6285	6264	6189	6060	6012	6139	5922	6030	6004	6137	5978	6032	5883	5918	6021	6053	5990	6013	6109	6015	5952	5816	5846
6437	6338	6238	6247	6037	6192	6234	6419	6413	6446	6416	6319	6218	6491	6474	6496	6662	6736	6636	6708	6948	6596	6457	6265	6490	6347	6383	6138	6327	6351	5957	6050	5938	5971	6067	6154	6162	6002	6026	6045	6011	5882	5992	6063	6062	6071	6176	5972	6064	5758
6584	6387	6354	6261	6101	6140	6458	6437	6351	6413	6182	6177	6258	6507	6504	6464	6674	6572	6744	6785	6658	6883	6500	6447	6408	6344	6472	6297	6284	6177	6121	5892	5953	6159	6315	6308	6170	6265	6117	6130	6023	5898	5931	6120	6135	6147	6088	5980	5914	5771
6737	6511	6438	6403	6372	6166	6360	6307	6374	6501	6293	6318	6255	6412	6426	6287	6445	6612	6639	6706	6741	6611	6665	6406	6204	6433	6410	6416	6384	6134	6091	6212	5984	6114	6225	6346	6380	6288	6148	6158	6188	6150	6063	6090	6145	6150	5994	5912	5936	6005
6795	6673	6410	6441	6285	6304	6316	6337	6275	6193	6199	6199	6120	6205	6163	6188	6323	6461	6585	6675	6671	6591	6466	6379	6232	6331	6291	6109	6201	6219	6110	5966	6104	6186	6127	6350	6288	6440	6301	6139	6124	6216	6182	5941	6127	6002	6145	6042	6117	6002
6832	6791	6643	6600	6364	6341	6421	6364	6210	6069	6084	6251	6258	6050	6108	6227	6254	6197	6316	6412	6373	6256	6133	6100	6148	6187	6153	6048	6198	6076	6083	5924	6122	6132	6079	6379	6327	6327	6212	6183	6121	6048	6154	6133	5998	6128	5979	5853	6064	6069
6798	6676	6692	6583	6454	6528	6413	6386	6141	6122	6228	6089	6111	5983	6003	5956	6207	5963	6282	6195	6164	6225	5885	5927	6037	6100	6194	6047	6049	6080	5941	5896	6022	6078	6088	6091	6139	6122	6210	6068	6136	5916	6010	5907	6059	5893	6009	5812	5919	6065
6783	6700	6687	6724	6617	6401	6446	6352	6314	6333	6045	5991	6018	5999	6013	6014	6028	6052	6218	6237	6310	6128	5932	5907	6080	6061	6176	6065	6000	6109	5789	5776	6007	6016	6020	6426	6289	6113	6178	6254	6212	5926	5887	6141	6042	5788	5907	5956	5865	5775
6837	6664	6753	6795	6562	6467	6337	6430	6243	6170	6112	5899	5919	5966	5994	5941	5904	5784	6045	6189	6243	6072	6135	5995	6096	5926	6005	6026	6136	6082	5921	5834	6003	5945	6228	6211	6235	6096	6228	5964	5946	5866	5891	5912	5994	5898	5716	5824	5839	5811
7045	6899	6727	6763	6576	6617	6449	6310	6163	6156	6294	6358	6023	6104	5896	5947	5687	5819	5938	6046	6170	6100	5900	5952	6101	6258	6103	6147	5905	5931	5992	6138	6135	6036	6070	6083	6162	6089	5961	6063	5905	5769	5850	5580	5817	5699	5681	5830	5755	5796
6837	6936	6777	6670	6679	6627	6232	6265	6371	6169	6146	6207	6182	5925	6053	5927	5909	5974	5923	6084	5896	5798	5872	6131	6434	6347	6245	6262	5943	5999	6070	6134	6176	6087	6194	6167	6130	6019	6079	5998	6023	5927	5789	5646	5777	5680	5676	5570	5953	5728
7069	6814	6703	6627	6521	6562	6435	6159	6217	6271	6220	6117	6125	5967	5931	5858	5829	5927	6020	6125	5835	5818	5845	6115	6201	6115	6096	5976	6159	6109	6142	6175	6314	6283	6175	6378	6215	6161	6024	5910	6008	5884	6005	5724	5759	5590	5681	5636	5711	5786
7138	6612	6626	6563	6269	6211	6134	6176	6016	6077	6155	6013	5935	5869	5843	5840	5798	5954	5916	5976	5862	5911	6034	6115	6352	6305	6319	6240	6118	6156	6205	6229	6270	6372	6290	6214	6440	6039	6103	6023	5998	6000	5942	5944	5798	5829	5777	5631	5712	5826
6697	6680	6544	6551	6247	6193	6056	6193	6123	6053	6048	5867	5897	5734	5727	5772	5800	5674	5759	5719	5747	5799	5902	6044	6211	6228	6224	6193	6232	6180	6257	6201	6406	6364	6312	6267	6201	6137	6066	6118	5972	6123	5949	5923	5954	5756	5680	5707	5664	5735
6620	6455	6403	6407	6297	6170	6333	6136	6259	6175	6090	5865	5845	5752	5660	5590	5676	5671	5632	5504	5719	5734	5743	5916	6034	6060	6197	6307	6183	6243	6282	6234	6269	6403	6299	6303	6218	6120	6019	6250	6082	6007	5994	6072	6067	5850	5829	5646	5523	5761
6641	6486	6358	6432	6167	6151	6113	6208	6201	5940	5951	5894	5847	5673	5775	5766	5585	5656	5508	5740	5585	5732	5869	5808	6032	6083	6144	6149	6186	6117	6173	6128	6353	6356	6545	6552	6189	6061	6158	5812	6048	6050	6206	6267	5833	5866	5826	5655	5637	5683
6290	6406	6335	6287	6224	6257	6112	6021	5981	6039	5974	5994	5859	5700	5742	5667	5847	5713	5609	5687	5588	5776	5924	5842	5900	6142	6101	6144	6178	6024	6166	6169	6277	6266	6440	6376	6069	6124	5904	5965	6014	6114	6161	6088	5832	5824	5825	5642	5716	5685
6313	6215	6092	6147	6047	6016	5960	5997	5937	6117	5933	6031	5907	5698	5931	5867	5860	5710	5796	5788	5748	5598	5942	5747	5962	6013	6020	6121	6115	6028	6169	6165	6155	6277	6181	6248	6094	5915	5833	5888	6091	6157	6181	6323	6185	5886	5775	5782	5595	5791
6038	6042	6128	6039	6029	5868	5926	5783	6102	6107	6203	5981	5936	6015	5892	5707	5759	5848	5667	5840	5715	5803	5909	5967	6030	6019	6148	6125	5884	5946	6045	5917	6162	6275	6221	6229	5964	5967	5748	6067	5959	6159	6302	6328	6267	5971	6083	5872	5770	5782
6169	6152	5933	5889	5824	5848	5951	5821	5907	6116	6147	6139	6129	6046	6058	5955	5899	5965	5958	5979	5961	5936	6136	6157	6207	6115	6138	6016	5899	5782	5758	5804	6064	6202	6365	6174	5946	5874	5955	5910	6058	6124	6164	6279	6064	6184	5939	5863	5840	6022
6262	6099	5895	5963	5823	5913	5820	5834	5894	5962	6113	6147	6245	6210	6199	6174	6156	6193	6092	6128	6059	6064	6121	6161	6232	6110	6283	6207	5935	6040	5957	5950	6200	6024	6085	5998	5904	5746	5796	6009	6084	6008	6094	6226	6070	5952	5969	5906	5936	6106
6210	6138	6065	6068	5979	6061	5989	6097	6049	5991	6057	6141	6333	6147	6191	6323	6354	6262	6196	6246	6302	6254	6308	6224	6353	6248	6197	6078	6082	6020	5997	5985	6096	6074	6026	5955	5794	5698	5816	5897	6004	6119	6207	6156	6019	5932	5830	5842	6012	5947
6420	6045	6133	5981	5900	5880	6025	5991	5973	6151	6084	6241	6271	6382	6305	6257	6399	6397	6224	6206	6311	6286	6349	6323	6216	6172	6289	5977	6134	5939	5874	5905	5950	5932	6131	5756	5708	5809	5698	5887	5887	6079	6033	6011	6022	5901	5770	5820	5808	6061
6462	6020	6128	6151	5815	6047	6060	6094	6018	6180	6243	6224	6485	6279	6312	6441	6316	6380	6220	6124	6260	6215	6363	6409	6203	6176	6090	5888	5792	5836	5915	5816	5961	5997	5909	5971	5768	5684	5735	5991	5968	6002	6183	6149	6049	5885	5983	5871	5866	5824
6500	6091	6176	6212	6094	6077	6105	6032	5925	6264	6265	6319	6325	6427	6482	6364	6419	6509	6537	6389	6408	6335	6521	6277	6303	6178	6087	5974	5853	5997	5848	5922	6014	5952	5871	5976	5806	5882	5931	5800	5881	6048	6201	5776	6003	5959	5796	5797	5856	5824
6642	6393	6299	6423	6264	6089	6134	6109	6197	5932	6235	6331	6482	6399	6495	6422	6292	6434	6514	6559	6501	6465	6332	6410	6240	5993	6143	6010	5847	5716	5819	5975	6086	6094	6063	6015	5907	5905	5993	5803	5888	6025	5812	5863	5908	5941	5869	5756	5812	5705
6410	6555	6306	6176	6246	6005	5946	6300	6181	6074	6179	6399	6486	6432	6230	6493	6236	6322	6435	6598	6368	6509	6337	6111	6125	5870	5865	5997	5829	6021	5902	5983	5991	6216	6088	6016	6122	6014	6049	5969	6157	6124	5934	5672	5825	5815	5845	5805	5729	5774
6395	6234	6246	6417	6386	6301	6219	6180	6064	6186	5999	6218	6247	6266	6366	6236	6177	6045	6359	6221	6265	6123	6100	5910	5919	5991	5952	5877	5829	5792	5836	5876	5955	6038	6169	6089	6110	6051	5937	6087	5875	6195	5920	5880	5822	5799	5850	5899	5823	6108
6548	6228	6256	6383	6315	6414	6225	6178	6091	6260	5978	6221	6218	6232	6184	6219	6024	6010	6160	6286	6060	6069	5902	5752	5870	5929	5769	5716	5636	5632	5680	5864	5943	5927	6147	6014	6016	6021	6054	6043	6019	6068	5979	5902	5912	5862	5726	5780	5891	6122
6421	6256	6262	6507	6291	6227	6362	6214	6256	6180	6077	6247	6112	6192	6036	6070	6068	5908	6091	6119	6023	5869	5857	5818	5913	5636	5701	5766	5608	5504	5640	5617	5909	6024	6176	6131	6065	6013	6005	6107	6003	5845	5925	5839	5750	5745	5684	5817	5791	6088
6644	6433	6327	6465	6330	6357	6320	6261	6214	6289	6193	6118	6173	6000	6000	6001	6010	6071	6015	6094	6052	5881	5703	5492	5486	5755	5724	5802	5688	5746	5650	5704	5863	5946	5954	5977	6019	5889	5901	6069	5915	5858	5914	6008	5692	5731	5891	5861	5940	6035
6422	6344	6370	6686	6410	6264	6231	6416	6336	6223	6289	6122	5947	5961	5705	5901	5987	6046	6054	5928	5778	5680	5667	5530	5776	5589	5604	5685	5629	5550	5693	5778	5780	6102	5975	6040	5828	5862	5912	5851	5762	6010	5820	5759	5591	5613	5826	5825	5839	6167
6457	6366	6583	6555	6364	6339	6381	6404	6367	6244	6360	5996	5998	5807	5806	5859	5819	5918	6091	5956	5811	5604	5604	5711	5609	5796	5634	5760	5613	5434	5561	5531	5802	5906	5877	6044	6138	5753	5719	5675	5738	5784	5752	5623	5658	5573	5575	5875	5810	5858
6626	6454	6402	6617	6684	6428	6279	6287	6224	6314	5985	6139	5941	5843	5764	5758	5662	6062	5886	6024	5631	5631	5606	5535	5695	5809	5785	5586	5604	5632	5476	5535	5688	5864	5905	5857	5873	5914	5674	5609	5598	5745	5706	5607	5586	5528	5621	5803	6015	5999
6403	6472	6642	6558	6518	6411	6301	6326	6392	6213	6179	5871	5891	5840	5742	5730	5867	5810	5847	5965	5712	5523	5430	5695	5812	5851	5806	5703	5488	5557	5522	5584	5745	5742	5897	6001	5761	5548	5573	5639	5576	5625	5537	5475	5721	5610	5689	5816	5954	6072
6346	6429	6502	6494	6579	6361	6496	6328	6225	6243	6153	5761	5823	5850	5705	5729	5816	5755	5808	5799	5615	5560	5486	5555	5797	5730	5772	5750	5703	5676	5650	5450	5830	5765	5744	5731	5759	5779	5475	5607	5665	5543	5534	5550	5552	5664	5610	5631	5830	5884
6397	6361	6392	6466	6247	6322	6341	6146	6386	6113	6011	5915	5879	5731	5871	5725	5576	5769	5732	5771	5661	5689	5673	5614	5611	5786	5723	5731	5675	5412	5699	5672	5724	5684	5694	5785	5662	5640	5539	5521	5541	5662	5443	5600	5623	5494	5548	5715	5754	5845
6381	6237	6291	6285	6179	6292	6387	6221	6170	6133	6021	5872	5786	5790	5741	5669	5694	5554	5641	5670	5696	5808	5685	5847	5916	5757	5661	5709	5641	5507	5596	5584	5762	5865	5783	5727	5830	5657	5608	5675	5579	5451	5563	5494	5586	5487	5609	5611	5735	5886
6393	6277	6306	6405	6243	6061	6204	6183	6213	6105	6016	6082	5879	5951	5806	5748	5780	5781	5748	5721	5584	5816	5883	5702	5783	5804	5716	5755	5827	5530	5629	5661	5766	5820	5639	5729	5775	5608	5584	5595	5618	5416	5530	5429	5523	5474	5681	5611	5570	5672
6394	6317	6281	6297	6077	6100	6191	6150	6135	6008	6214	6120	6113	5919	5841	5840	5698	5728	5752	5918	5918	5845	5890	5859	5884	5810	5845	5878	5855	5791	5674	5845	5632	5832	5792	5731	5845	5798	5577	5630	5549	5639	5455	5396	5470	5464	5604	5590	5535	5520
6609	6409	6332	6152	6191	6269	6070	6011	6024	6063	6045	5960	6028	6064	5963	5886	5790	5906	5886	5794	5820	5782	5753	5895	5964	6001	5850	5901	6012	5882	5857	5789	5716	5747	5758	5899	5880	5920	5774	5782	5624	5585	5573	5469	5498	5423	5505	5477	5500	5633
6487	6243	6429	6190	6093	5948	6039	5914	5804	6116	6012	6108	6162	5943	5965	5773	5883	5833	5800	5944	5845	5859	5795	5799	5781	5890	5764	5866	5914	5872	5916	5577	5708	5658	5727	5948	5921	5825	5848	5835	5630	5769	5682	5653	5508	5637	5550	5551	5608	5694
6466	6381	6294	6240	5986	6014	6028	5970	6078	5777	5929	6040	6158	5995	5933	5809	5774	5672	5787	5943	5802	6012	6059	5995	5788	5911	5858	5891	5922	5957	5831	5771	5708	5766	5857	5849	5986	5988	5855	5878	5666	5736	5602	5680	5626	5708	5602	5699	5654	5733
6467	6322	6188	6113	6032	6033	5852	6007	6065	6046	6071	5860	6009	5928	5872	5742	5613	5753	5798	5821	5860	6040	5808	6041	6000	5804	6021	6025	5905	5922	5810	5807	5795	5951	6078	6086	6023	5932	5832	5998	5672	5738	5578	5777	5693	5847	5866	5678	5568	5706
6404	6302	6048	6069	5843	5873	5950	5982	5931	5971	5993	5905	5869	5905	5915	5881	5596	5587	5577	5771	6042	5821	5840	5845	5958	5997	5813	5848	5970	6074	5883	5898	5928	5980	5949	6124	5866	5971	5926	5792	5874	5738	5834	5787	5961	5708	5756	5800	5790	5690
6325	6412	6038	6053	5896	5795	5784	5855	5876	5769	5844	5863	5739	5911	5719	5706	5652	5591	5573	5701	5811	5904	5758	5830	5915	5977	5950	6133	6017	5923	5908	5894	5829	5849	5988	6038	5947	5876	5861	5844	5923	5763	5868	5923	5877	5925	5889	5899	5789	5832
6318	6014	5915	6041	6002	5916	5808	5752	5810	5557	5834	5773	5708	5632	5575	5638	5585	5693	5653	5620	5432	5758	5799	5705	5877	5760	6001	5999	5870	6026	5823	5882	5953	5854	5961	5952	5903	5879	5822	5790	5839	5901	5855	6057	6042	6026	6015	6029	6054	5999
5979	5961	5772	5854	5856	5823	5854	5681	5810	5610	5874	5607	5754	5673	5522	5469	5508	5604	5553	5589	5629	5764	5857	5731	5757	5889	5974	6076	5963	5934	5778	5829	5803	5665	5797	5832	6004	5809	5893	5852	6083	5837	6073	6177	6278	6190	6148	6219	6087	5972
6154	5905	5951	5757	5830	5776	5970	5798	5697	5640	5746	5668	5612	5602	5529	5522	5708	5611	5501	5581	5845	5732	5778	5707	5853	5893	5923	5905	6009	5981	5920	5774	5802	5707	5719	5777	5761	5783	5853	5933	5816	5902	5998	6210	6328	6198	6149	6145	6131	6088
5976	5834	5803	5787	5719	5650	5890	5778	5778	5511	5777	5661	5580	5560	5553	5716	5581	5744	5776	5705	5711	5743	5652	5783	5859	5788	6090	5843	6022	5910	5905	5730	5686	5551	5611	5740	5791	5813	5894	5698	5923	5914	5942	6141	6351	6288	6293	6252	6057	5990
6004	5914	5739	5753	5547	5735	5592	5725	5701	5705	5513	5537	5686	5620	5754	5727	5593	5820	5786	5743	5830	5631	5637	5683	5717	5813	5843	5770	5782	5801	5662	5600	5683	5721	5472	5582	5627	5841	5908	5969	5873	5909	5987	6014	6172	6200	6091	6046	5959	6083
6097	5831	5840	5736	5738	5605	5566	5722	5628	5467	5620	5548	5735	5746	5811	5711	5866	5992	5788	5893	5680	5796	5802	5728	5881	5727	5765	5704	5830	5570	5659	5529	5635	5644	5507	5626	5624	5768	5981	6028	6120	5883	5740	5958	6027	6141	6101	6034	6177	6060
6063	5983	5963	5923	5809	5831	5571	5616	5598	5691	5709	5692	5724	5795	5882	5832	5830	6031	5882	5895	5866	5799	5865	5903	5795	5748	5706	5807	5910	5725	5579	5443	5769	5478	5707	5590	5706	5823	5658	5982	5890	5808	5959	5921	6002	6176	6140	6063	5943	5829
6211	6035	5965	6041	5821	5588	5609	5851	5689	5810	5786	5884	5764	5864	5898	5680	5870	5982	6107	5980	5933	5814	5834	5966	6010	5826	5850	5844	5800	5802	5776	5592	5567	5461	5576	5781	5753	6019	5900	5752	6026	5931	5891	5827	6043	6123	5938	5945	5908	5886
6350	6114	6028	6031	5965	5775	5766	5625	5871	5850	5944	5954	5826	5889	5912	5991	6072	5959	5934	5866	5849	5836	6013	5897	5839	5914	5782	5981	5838	5711	5679	5710	5629	5721	5875	5849	5860	5849	5865	5880	5907	5824	5865	5918	6008	5830	5972	5913	5831	5980
6333	5981	6250	6033	5978	5774	5875	5827	5889	5898	5817	5852	5742	5821	5849	5845	5983	5905	6094	5974	5812	6092	5901	5976	6004	6078	5940	5830	5906	5826	5756	5910	5634	5654	5728	5901	5846	6030	5983	6009	5897	5967	5815	5809	5828	6015	5928	5867	5934	5839
6493	6220	6225	6116	5910	5889	5770	5813	5889	5756	6017	5828	5893	5761	5860	5777	5950	5943	5989	5800	5684	5915	5992	6139	6241	6113	6058	5851	5897	5770	5898	5890	5857	5803	5843	5923	6041	5975	6082	6174	5792	5962	5941	5952	5762	5705	5762	5934	5903	6008
6656	6342	6313	6108	6081	6173	5853	5923	5983	6010	5718	5955	5914	5983	5717	5819	5735	5761	5744	6015	5761	5825	6173	6299	6188	6283	6163	6068	6079	6012	6002	6094	6028	6064	5933	5996	6112	5982	6327	6110	6029	6002	5820	5825	5742	5848	5858	6083	6028	6194
6707	6569	6428	6522	6167	5970	5990	6095	6055	6118	5887	5991	5837	5871	5643	5848	5691	5803	5884	5924	5883	5979	6183	6149	6362	6342	6151	5996	6084	6009	6161	6153	6280	6050	6179	6141	6135	6252	6233	6135	6044	6026	5797	5758	5699	5945	5781	5990	6062	6172
6606	6559	6577	6481	6107	6106	6065	6130	6089	5879	5921	5944	5832	5722	5729	5792	5783	5738	5947	5956	5905	5839	6126	6206	6176	6054	6190	6146	6013	6171	5980	6326	6354	6080	6111	6005	6090	6069	6184	6221	6157	6110	5835	5787	5877	5800	6081	6014	6176	6357
6746	6387	6470	6388	6103	6018	6064	5961	6069	5886	5866	5824	5753	5832	5711	5641	5654	5868	5842	5928	5970	6023	6005	6217	6354	6199	6075	6071	6060	6015	6059	6206	6132	6081	6115	6088	6078	6007	6167	6268	6092	6038	5868	5880	5991	5901	6091	6238	6072	6312
6564	6437	6395	6253	6006	5942	5901	6045	6034	5931	6019	5859	5866	5611	5754	5673	5790	5855	5858	5979	5924	5973	6202	6181	6188	6054	6168	6084	5986	6080	6191	6176	6129	5968	6008	6005	5942	6042	6082	6148	6212	6087	5941	5775	5811	5959	5983	6173	6368	6375
6566	6508	6342	6086	6170	5907	5841	6030	5681	6082	6132	5945	5840	5968	5892	5748	5911	5887	6134	6130	6034	6110	6172	6186	6184	6246	6248	6147	5918	6111	6167	6016	6173	6212	6124	6018	6141	6142	6155	6310	6220	6001	5835	5857	6038	5955	6160	6278	6373	6374
6416	6314	6089	6164	5972	6081	6105	6023	6048	5920	6103	6001	6074	5813	5988	5976	6019	6002	6158	6176	6196	6241	6137	6185	6424	6221	6105	6003	6114	6190	6183	6226	6187	6023	6055	6097	6228	6071	6290	6130	6262	5964	5946	5917	6022	6098	6164	6267	6219	6363
6522	6139	6176	6157	6005	6265	6097	6194	6102	6047	5980	5918	6104	6017	5981	6199	6229	6337	6156	6253	6278	6253	6152	6054	6190	6231	6041	5958	5788	6045	6143	6151	6084	6037	5983	6037	6172	6291	6178	6193	6138	5803	5879	5748	5998	6048	6127	6373	6150	6091
6402	6255	6304	6062	6181	5934	6103	5999	5987	6098	5939	5849	5863	5961	6045	6124	6120	6219	6330	6199	6358	6098	6048	6108	6050	6216	6064	5865	5903	5815	6067	6169	5984	6077	6020	6243	6149	6202	6207	6162	6132	6149	6079	5981	6095	6021	6160	6165	6286	6206
6497	6355	6344	6256	6157	6030	5947	6041	5876	5831	5909	5899	5835	5994	5968	6024	6213	6222	6189	6307	6192	6076	6172	6218	6270	6125	6001	5997	5987	5986	5936	6157	5993	6005	6069	6344	6250	6288	6168	6223	6175	6124	6011	6015	6027	6107	6214	6166	6142	6195
6652	6584	6399	6439	6387	6151	6069	6019	5862	6063	5688	5753	6049	6001	6202	5942	5933	6144	6227	6341	6291	6136	6274	6200	6256	6146	6198	6161	5961	6065	6147	6022	6119	6090	6252	6397	6577	6295	6278	6376	6224	6303	6143	6034	6188	6314	6269	6260	6310	6058
6562	6432	6429	6487	6335	6100	5989	5937	5931	5659	5725	5908	5869	5946	5964	5867	6001	5921	6010	6072	6202	6163	6243	6198	6148	6381	6208	6027	6186	6102	6156	6134	6468	6312	6342	6558	6558	6449	6343	6298	6251	6181	6310	6352	6404	6405	6422	6193	6196	6420
6566	6446	6510	6452	6394	6134	5978	5868	5847	5720	5784	5802	5911	5915	5832	5993	5983	6017	6083	6101	6137	6312	6217	6186	6338	6316	6307	6207	6237	6249	6256	6224	6547	6563	6690	6754	6705	6610	6415	6392	6485	6419	6583	6592	6580	6558	6317	6377	6323	6294
6513	6495	6495	6513	6297	5985	6024	6011	5914	5811	5841	5800	5871	5785	5784	5932	5923	6035	5970	6290	6164	6301	6167	6253	6233	6324	6247	6098	6161	6231	6265	6046	6339	6499	6659	6667	6620	6542	6454	6406	6606	6602	6776	6512	6734	6607	6504	6619	6272	6362
6656	6579	6403	6427	6212	6197	6040	6055	5887	5851	5810	6049	6082	6070	5826	5852	5940	5893	5922	5987	6414	6192	6214	6080	6219	6302	6180	6246	6228	6258	6393	6148	6406	6399	6488	6567	6560	6417	6386	6435	6421	6469	6578	6617	6602	6690	6645	6516	6417	6381
6625	6560	6304	6379	6227	6262	6183	5961	5956	5793	6018	6083	6166	6065	5956	5977	5782	5924	6100	6137	6220	6184	6220	6106	6177	6173	6080	6213	6130	6139	6290	6295	6194	6377	6355	6377	6552	6385	6559	6471	6436	6604	6610	6551	6753	6589	6586	6562	6500	6496
6626	6394	6398	6385	6167	6098	6042	5951	5972	5948	6031	6035	6057	6070	6073	6010	5811	5988	6024	5967	6194	6154	6005	6054	5998	6047	6108	6122	5991	6116	6164	6156	6247	6117	6163	6413	6310	6445	6138	6379	6483	6414	6522	6698	6442	6505	6653	6582	6473	6518
6420	6364	6266	6199	6344	6098	6076	5967	5981	5999	5808	6135	6052	6154	6204	5949	5994	5980	6113	6229	6320	6163	6090	5986	5958	6032	6016	6032	6051	5938	6110	6144	6223	6188	6159	6318	6221	6291	6318	6421	6253	6381	6560	6418	6565	6796	6743	6505	6408	6572
6546	6695	6384	6207	6217	5982	6103	5948	5962	6012	6088	6063	6261	6223	6038	6101	6068	6058	6104	6131	6109	6251	5889	5916	6168	5918	5991	6039	6000	5972	6183	6195	6118	6363	6069	6235	6340	6384	6085	6238	6341	6495	6492	6559	6822	6710	6662	6651	6570	6469
6511	6287	6502	6303	6212	6304	6065	5911	6089	6032	6049	6161	6169	6315	6097	6075	6163	6112	6107	6317	6173	6109	6008	5976	5981	6025	6093	6193	6095	6276	6265	6078	6297	6252	6148	6162	6456	6291	6212	6369	6380	6339	6369	6603	6691	6837	6704	6633	6578	6703
6536	6472	6521	6475	6363	6293	6284	6245	6154	6021	6226	6212	6178	6346	6182	6107	6259	6201	6264	6158	5954	6253	6110	5950	6103	6090	6135	6247	6475	6458	6278	6276	6187	6209	6355	6397	6474	6363	6356	6365	6288	6547	6496	6618	6822	6761	6746	6703	6762	6790
6632	6572	6480	6493	6412	6404	6326	6436	6254	6445	6238	6304	6250	6246	6144	6131	6278	6061	6263	6191	6101	6041	5992	5994	6076	6158	6224	6396	6199	6609	6403	6268	6359	6191	6280	6432	6271	6329	6261	6290	6427	6562	6636	6695	6866	6909	6724	6877	6789	6807
6812	6762	6616	6702	6539	6611	6487	6459	6339	6383	6203	6348	6448	6237	6323	6261	6320	6187	6375	6159	6051	6147	6069	6059	6164	6160	6268	6314	6358	6325	6369	6266	6339	6186	6204	5988	6204	6386	6341	6290	6209	6452	6426	6867	6866	6874	6925	6834	6799	6856
7011	6856	6945	6752	6633	6595	6630	6537	6732	6477	6277	6422	6363	6188	6310	6329	6292	6205	6257	6116	6053	6212	6144	6102	6310	6430	6206	6323	6467	6408	6374	6323	6166	6196	6218	6275	6281	6179	6234	6405	6374	6352	6531	6833	6691	6767	6833	6794	6707	6900
7045	6999	7040	6866	6758	6676	6711	6745	6678	6679	6792	6481	6456	6357	6339	6175	6312	6315	6276	6110	6100	6114	6074	6217	6250	6232	6312	6299	6382	6593	6415	6226	6148	6166	6344	5983	6252	6289	6312	6337	6285	6468	6469	6530	6544	6738	6763	6831	6817	6674
7019	6935	7050	6986	6851	6608	6796	6779	6662	6723	6800	6652	6509	6444	6494	6448	6348	6358	6353	6200	6081	6374	6236	6377	6434	6401	6283	6432	6342	6370	6230	6145	6175	6287	6283	6133	6246	6026	6362	6474	6200	6480	6508	6605	6576	6591	6633	6603	6774	6721
7226	7192	7088	6982	6759	6890	6672	7004	7003	7078	6850	6787	6651	6585	6496	6711	6245	6267	6396	6294	6178	6315	6509	6475	6552	6463	6442	6354	6491	6481	6298	6455	6231	6238	6222	6363	6227	6168	6302	6417	6599	6624	6512	6538	6535	6523	6622	6609	6772	6686
7044	7116	7086	6919	7013	6736	6774	6974	7055	7048	7108	6885	6713	6699	6456	6509	6485	6381	6354	6324	6323	6348	6587	6633	6522	6513	6454	6738	6444	6540	6450	6329	6199	6212	6309	6388	6368	6308	6333	6583	6405	6638	6771	6675	6584	6677	6625	6807	6870	6937
7142	6968	6887	6957	6796	6706	6876	6877	7134	7092	7005	6939	6732	6717	6537	6670	6522	6538	6476	6442	6557	6694	6620	6624	6619	6669	6910	6732	6693	6618	6633	6353	6411	6330	6380	6481	6687	6420	6629	6557	6670	6703	6774	6835	6757	6677	6804	6821	6993	7079
7163	7057	7162	7269	6898	6946	6947	6943	6962	6922	7149	6811	6828	6773	6584	6590	6707	6710	6847	6570	6692	6691	6692	6539	6623	6790	6848	6693	6786	6694	6558	6473	6446	6533	6505	6576	6696	6688	6801	6901	6657	6622	6696	6844	6718	6916	6831	7103	7230	7375
7094	6947	7161	7140	6997	6885	6984	6969	6805	7026	6801	6858	6734	6599	6653	6766	6608	6657	6611	6656	6787	6639	6591	6834	6839	6860	6855	6890	6875	6634	6471	6478	6479	6509	6503	6624	6698	6592	6703	6440	6641	6516	6800	6905	6870	6805	7159	7105	7163	7339
7090	6963	7063	7147	6919	6885	6825	7018	6969	6872	6824	6685	6697	6722	6907	6820	6733	6795	6819	6812	6930	6829	6838	6687	6770	6803	6781	6845	6711	6775	6776	6634	6414	6633	6573	6504	6680	6631	6712	6532	6328	6727	6759	6857	6769	7025	6978	7128	7136	7348
6957	6892	6890	7031	6803	6781	6782	6765	6940	6738	6551	6655	6797	6794	6811	6977	6708	6757	6816	6966	7033	6928	6832	6836	6776	6684	6840	6735	6736	6667	6814	6513	6614	6552	6595	6668	6860	6658	6393	6582	6554	6550	6662	6727	6789	7108	7218	7133	7371	7475
6944	7126	7071	6770	6932	6713	6802	6945	6615	6823	6779	6854	6958	6817	7226	7014	6983	6979	7188	6992	7056	6830	6845	6916	6850	6767	7035	6766	6863	6791	6768	6711	6699	6628	6527	6844	6795	6631	6766	6498	6328	6536	6679	6756	7076	7304	7149	7198	7399	7147
6908	6760	6950	6893	6826	6857	6734	6864	6779	6773	6805	6925	6933	7002	6928	7092	7018	6992	7145	7148	7107	7070	6776	6775	6744	6890	6869	6676	6697	6759	6898	6846	6854	6789	6829	7043	6788	6790	6899	6710	6560	6647	6736	6741	6969	7191	7145	7214	7119	7220
6952	6810	6918	6887	6730	6729	6735	6730	6661	6815	6955	7060	7055	7129	7275	7204	7180	7221	7185	7191	7275	7310	6842	6823	6986	6773	6950	6918	6689	6920	6914	7053	6989	6757	6988	7042	7049	6758	6792	6856	6815	6694	6689	6919	7049	7083	7199	6986	7012	7055
6904	6725	6757	6811	6602	6714	6833	6755	6673	6799	6999	6989	7056	7182	7132	7280	7228	7067	7208	7088	7114	7216	7072	6908	7035	6987	6964	6889	6996	6882	7050	7147	7032	7129	7003	7186	6886	7051	6774	6830	6875	6796	6813	7097	7115	7124	7155	6909	6992	7142
6768	6810	6791	6791	6638	6750	6556	6702	6701	7015	6884	7041	7131	6981	7029	6906	7020	7257	7093	7124	7044	6983	7071	6987	7121	6882	6992	7152	7146	7210	7072	7271	7144	7235	7245	7029	7026	6941	6886	6866	6764	6969	6890	7115	7126	7015	7022	7103	7206	7148
6975	6762	6628	6717	6666	6500	6650	6608	6779	6785	6983	6962	6802	7005	6988	6985	7067	7004	7020	7031	6930	6889	7033	7038	7059	6958	6984	7021	7125	7066	7133	7274	7261	7321	7294	7285	6956	7158	7024	7049	6883	6915	7060	7097	7079	6950	6974	7237	7139	7410
6959	6698	6650	6795	6531	6466	6486	6750	6617	6769	6962	6918	6875	6906	6839	6999	7089	7009	6849	7013	6935	7127	6847	6878	7054	7002	7024	7027	7195	7359	7195	7266	7381	7235	7352	7270	6957	6853	7118	6922	7051	7033	7008	7100	7026	7091	6974	7078	7236	7222
7100	6617	6540	6613	6327	6481	6445	6568	6747	6852	7018	6908	6945	7052	6971	6904	7042	6932	6892	6651	6650	6709	6958	6834	6870	6803	6883	7036	7222	7231	7358	7103	7211	7156	6991	6873	7157	6953	6966	6950	7023	7102	6689	6919	6956	7030	7098	7344	7236	7489
6781	6877	6860	6635	6468	6520	6589	6741	6783	6864	6698	6820	6910	6962	6986	7050	6897	7014	6998	6609	6883	6840	6895	6920	6883	6988	6858	6959	7082	7076	7006	6961	7276	6939	7057	6820	6879	6909	6855	6822	6952	7038	6937	6983	7091	7045	7340	7240	7109	7369
7050	6711	6776	6526	6514	6493	6521	6740	6790	6703	6814	6627	6903	7047	6941	7136	6970	6786	7000	6821	6802	6834	6914	6730	6825	6911	6976	7021	6986	6809	6741	6801	6945	6941	6782	6683	6717	6661	6854	6905	6793	6837	6881	6660	6928	7135	7248	7137	7228	7171
6948	6771	6616	6779	6674	6654	6529	6651	6807	6782	6675	6767	7114	7174	7074	7062	6989	6958	6837	6765	6917	6809	6754	6975	6683	6875	6721	6836	6872	6847	6707	6862	6858	6774	6784	6879	6875	6659	6879	6733	6969	6865	6970	6729	6800	6939	7177	7191	7296	7225
6918	7024	6793	6973	6822	6728	6634	6700	6735	6718	6668	6988	6858	7069	6983	6968	6828	6844	6796	6883	6897	6903	6749	6730	6794	6727	6799	6804	6783	6730	6851	6802	6695	6702	6945	6916	7005	6816	6878	6686	6941	6998	6928	6813	6925	6971	7155	6999	7302	7111
7081	7052	7118	7019	6832	6727	6569	6576	6576	6733	6688	6849	6714	6665	6751	6767	6734	6738	6620	6742	6803	6937	6906	6816	6869	6946	6700	6796	6655	6789	6726	6802	6759	6961	7129	6960	6880	6732	6832	6874	6826	7105	6909	6977	6786	6871	6958	6896	7201	7116
7219	7168	7035	7002	6815	6683	6565	6615	6550	6699	6594	6557	6772	6662	6566	6753	6678	6774	6707	6587	6655	6936	7048	6826	6824	6730	6889	6811	6755	6575	6808	6882	6817	7031	6957	6930	6969	6899	6895	7010	7015	6878	6961	6828	6809	6905	6975	6927	7164	7123
7262	7297	7114	6988	6572	6552	6541	6446	6539	6686	6680	6373	6526	6548	6535	6705	6489	6580	6869	6754	6577	6964	6858	6794	6811	6791	6749	6830	6573	6644	6774	6602	6794	6802	6954	7000	6853	6714	6729	6990	6836	6919	7004	6876	6641	6928	6848	7220	7198	7124
7357	7171	7155	6883	6797	6512	6490	6635	6625	6654	6392	6567	6319	6535	6593	6690	6590	6578	6580	6577	6804	6680	6674	6643	6461	6501	6697	6687	6687	6671	6698	6808	6725	6707	6818	6828	6846	6712	6711	6819	6933	6851	6888	6804	6849	6700	7003	7050	7251	7192
7200	7238	7092	6859	6842	6629	6784	6638	6947	6679	6487	6557	6458	6601	6637	6783	6654	6526	6652	6596	6620	6665	6532	6371	6430	6485	6495	6589	6383	6599	6748	6775	6630	6757	6610	6551	6577	6746	6902	6763	6803	6935	6901	6915	6852	6921	6929	7061	6991	7035
7259	7139	7039	7015	6978	6714	6692	6732	6723	6694	6475	6459	6570	6585	6680	6836	6715	6831	6776	6510	6678	6593	6348	6470	6370	6513	6478	6395	6554	6440	6677	6503	6717	6721	6673	6621	6571	6691	6732	6733	6749	6847	6925	6708	6933	6914	7087	6949	7207	6932
7152	7148	7183	7189	6833	6842	6705	6741	6579	6661	6680	6577	6676	6627	6795	6819	6718	6799	6802	6707	6578	6457	6416	6420	6549	6425	6400	6303	6354	6541	6467	6604	6731	6655	6719	6712	6539	6687	6691	6814	6881	6650	6921	6896	7048	6940	7138	6912	7220	7014
7315	7240	7265	7181	6841	6675	6666	6594	6736	6661	6671	6887	6765	6552	6778	6742	6848	6798	6849	6627	6626	6339	6428	6350	6478	6580	6521	6467	6605	6503	6665	6556	6868	6792	6635	6624	6743	6715	6856	6508	6815	6952	6771	6929	6999	6989	7031	7279	7006	7037
7244	7305	7229	7235	6931	6879	6756	6683	6817	6879	7059	6802	6757	6864	6774	6632	6684	6678	6665	6721	6632	6414	6442	6608	6555	6494	6481	6449	6574	6645	6718	6849	6748	6974	6694	6668	6829	6677	6549	6846	6803	6935	7060	6840	6911	6884	6987	7069	7029	7093
7347	7293	7077	7187	7083	6873	6700	6646	6920	7118	7029	7018	6803	6843	6553	6766	6831	6580	6628	6549	6543	6508	6547	6531	6547	6650	6773	6615	6497	6840	6689	6846	6788	6968	6658	6754	6727	6764	6796	6782	6804	7001	6963	6883	6822	7042	6849	7260	7023	7057
7287	7123	7025	7045	6918	7133	6757	6942	6967	7214	7134	7023	7017	6909	6827	6669	6688	6733	6672	6699	6558	6817	6625	6593	6635	6669	6667	6608	6519	6666	6698	6731	6760	6796	6698	6486	6820	6746	6865	6975	6976	6976	6927	7063	6826	6990	7056	7140	7230	7220
7134	6960	6954	7080	6859	7080	7026	7044	7176	7126	7032	7079	7070	6921	6875	6725	6662	6691	6738	6693	6546	6728	6572	6674	6530	6723	6616	6604	6636	6631	6685	6991	6932	6797	6709	6595	6574	6868	6941	7038	7169	6964	6811	6857	6912	7071	7025	7239	7221	7269
6865	6948	6976	7096	7067	6910	6751	6919	7103	7158	6946	6944	7103	6987	6823	6929	6803	6744	6705	6761	6815	6800	6701	6792	6694	6756	6992	6701	6739	6911	6806	6882	6873	6805	6753	6706	6939	6807	6983	7076	7113	6986	7071	6935	6942	7050	7175	7012	7262	7124
6939	6683	6986	7190	6799	6822	6947	6967	6762	7041	6861	6984	7039	6979	6930	6839	6714	6761	6806	6855	6665	6814	6791	6838	6877	6974	6929	6780	6884	6643	7031	6850	6888	6942	6914	6885	7095	6829	6965	6991	6919	7021	6922	7236	7003	7184	7210	7414	7117	7175
6843	6924	6836	6912	6814	6782	6724	6752	6800	6743	6706	6879	6779	6958	6621	6833	6813	6885	6838	6883	6800	6864	6909	7139	7116	6919	7001	7047	6918	7016	7163	6959	7103	7136	6955	7083	7006	7114	6959	7054	6855	6984	7078	7013	7201	7328	7231	7347	7507	7263
6852	6662	6895	6898	6699	6552	6686	6792	6583	6734	6767	6757	6634	6756	6740	6858	6795	6938	6783	6900	6844	6841	6894	6907	7149	6981	6998	7024	6870	7169	7100	7005	7309	7289	7142	7091	7126	7125	7223	7033	7029	7062	6992	7133	7204	7260	7420	7367	7394	7363
6784	6652	6709	6654	6662	6652	6614	6651	6892	6803	6797	6739	6564	6743	6788	6729	6868	6802	6793	7007	6933	6962	6860	6941	7080	7012	7067	6909	7022	7022	7217	7094	7241	7202	7231	6881	7035	7086	7133	7255	7026	7019	6957	7174	7094	7342	7446	7272	7332	7057
6634	6521	6560	6598	6569	6450	6731	6805	6639	6682	6664	6723	6600	6776	6652	6805	6783	6662	6811	6663	6861	6753	6889	6982	6859	6923	6865	6848	6871	6837	6965	6903	7153	7218	6984	6974	6839	7039	7063	6974	6972	6991	6971	7059	7235	7244	7405	6996	6984	6963
6730	6496	6593	6735	6511	6564	6597	6607	6604	6670	6692	6715	6779	6634	6817	6584	6775	6869	6752	6814	6777	6715	6727	6954	6877	6714	6802	6696	6719	6704	6947	6927	6986	6918	6999	6676	6794	6767	6679	6898	6770	6806	6974	7085	7223	7186	7126	6858	6954	7038
6788	6714	6677	6721	6689	6613	6587	6497	6646	6586	6751	6615	6568	6496	6570	6572	6591	6400	6555	6625	6540	6509	6670	6619	6617	6620	6617	6794	6611	6751	6669	6727	6933	6887	6675	6524	6704	6741	6756	6726	6866	6824	6936	6981	7066	7158	6837	6910	7017	6797
7021	6813	6901	6900	6687	6664	6537	6516	6452	6527	6663	6588	6578	6532	6421	6481	6486	6616	6392	6459	6553	6404	6519	6609	6633	6592	6614	6543	6502	6575	6796	6666	6728	6755	6393	6551	6435	6596	6584	6611	6773	6850	6795	6978	6865	7028	6803	6793	6742	6801
7263	6916	7079	7070	6977	6616	6547	6403	6466	6512	6478	6326	6530	6255	6310	6268	6173	6270	6308	6349	6181	6238	6334	6580	6464	6480	6609	6568	6510	6611	6898	6521	6751	6502	6528	6492	6455	6543	6527	6720	6709	6775	6740	6912	6782	6888	6950	6821	6806	6674
7267	7249	7196	7094	7174	6878	6661	6345	6349	6225	6344	6316	6333	6364	6262	6317	6091	6225	6364	6301	6316	6369	6396	6485	6524	6519	6616	6593	6526	6639	6598	6674	6632	6494	6567	6643	6515	6691	6611	6444	6615	6833	6806	6850	7018	6793	6701	6819	6786	6683
7349	7250	7220	7265	7150	6858	6712	6567	6366	6488	6369	6564	6354	6360	6307	6186	6111	6195	6205	6283	6335	6250	6380	6565	6625	6662	6710	6734	6619	6799	6803	6634	6621	6792	6556	6772	6743	6720	6618	6640	6695	6372	6812	6965	6834	6906	6738	6750	6806	6769
7379	7322	7305	7203	7124	6871	6679	6549	6594	6550	6523	6579	6551	6419	6255	6153	6212	6123	6297	6345	6409	6584	6472	6652	6709	6795	6771	6831	6739	6752	6802	6640	6753	6875	6931	6953	6914	6829	6840	6667	6626	6741	6751	6896	7045	7002	6928	6711	6669	6804
7395	7412	7052	7175	6949	6735	6781	6786	6632	6611	6577	6638	6636	6547	6492	6448	6342	6550	6578	6561	6700	6574	6642	6848	6858	6679	6740	6767	6946	6673	6604	6834	6907	6993	7087	7144	7114	6913	6888	6877	6911	6857	7021	7075	6949	7041	7004	6874	6942	6731
7296	6976	7040	6966	7052	6763	6606	6756	6619	6713	6743	6727	6721	6577	6510	6624	6513	6656	6550	6703	6595	6948	6822	6982	6745	6879	6933	6862	6913	6716	6762	6862	6936	6917	7102	7038	7098	6840	7068	6982	7119	6911	6838	6970	7189	7140	7140	6786	6760	6715
7246	6967	7000	6895	6779	6758	6646	6826	6614	6683	6635	6593	6578	6830	6691	6731	6643	6580	6761	7036	6823	6807	7000	6795	6823	6902	6915	6913	6783	6866	6802	6899	7194	7050	7205	7236	6974	7099	6944	7023	7012	7005	7070	7186	7193	7194	7170	7111	6686	6732
7000	7086	7010	6874	6938	6907	6758	6749	6696	6631	6794	6677	6854	6737	6855	6851	6754	6930	6868	7163	7077	7081	6921	6982	6967	7116	6890	7189	6998	6892	6928	6883	7082	7146	7000	7131	7195	7135	7129	7039	6955	6962	6989	7160	7001	7097	6972	6982	6625	6965
7106	7008	7139	7165	6960	6836	6976	6942	6676	6791	6993	6937	7048	7067	7037	6788	6911	6812	7013	7096	7033	7039	7049	6975	6984	6799	7125	6915	7103	7051	6924	7047	7046	7009	7112	6996	6997	7052	7151	7081	6997	6972	7023	7212	7146	7051	6905	6815	6830	6740
7197	6939	7166	7057	7114	7056	6894	6824	7052	6871	6731	6977	7242	6954	6993	6788	6755	6836	6821	6983	6899	7156	7040	6931	6979	7218	7091	7081	6969	6919	6982	6981	6971	7046	7024	7012	7081	6985	7089	7093	7018	7047	7018	7027	6917	6768	6824	6677	6821	6655
7076	7076	7104	7014	7037	6844	7085	7091	6905	6976	6899	6891	6790	6945	6751	6776	6646	6759	6754	6783	7058	6893	7057	6865	6940	6914	6973	6934	6917	7014	6920	6839	6926	6797	6849	6878	6859	7035	6926	6982	6961	6957	6836	6862	6718	6744	6728	6791	6583	6668
7296	7054	7027	7158	7008	6998	6986	6865	6922	6865	6867	6777	6916	6812	6903	6661	6846	6687	6576	6781	6840	6742	6773	6705	6850	6664	6869	6824	6900	6757	6763	6620	6575	6798	6690	6747	6743	6648	6687	6964	6745	6664	6564	6641	6513	6517	6631	6688	6689	6389
7611	7218	7173	7209	7086	6898	6808	6746	6707	6847	6662	6763	6902	6815	6655	6569	6619	6570	6568	6577	6733	6776	6895	6734	6527	6735	6787	6720	6649	6669	6622	6373	6417	6625	6584	6598	6712	6761	6821	6677	6767	6625	6321	6296	6552	6554	6695	6450	6335	6436
7639	7390	7410	7390	6934	6784	6889	6753	6693	6544	6636	6793	6553	6586	6458	6357	6617	6581	6545	6595	6785	6598	6709	6667	6690	6528	6254	6599	6461	6625	6530	6406	6554	6548	6554	6634	6591	6515	6553	6534	6315	6237	6196	6284	6458	6584	6513	6544	6304	6329
7715	7531	7350	7364	7162	6889	6887	6685	6659	6787	6586	6727	6567	6501	6425	6487	6638	6397	6564	6670	6667	6465	6539	6631	6436	6409	6436	6506	6557	6540	6508	6539	6400	6300	6522	6411	6512	6435	6466	6426	6310	6177	6345	6154	6369	6569	6498	6434	6350	6378
7805	7337	7449	7213	7296	6999	6750	6779	6756	6671	6505	6660	6517	6635	6521	6568	6615	6525	6547	6502	6543	6631	6593	6553	6386	6506	6619	6440	6402	6475	6554	6459	6423	6475	6405	6409	6300	6477	6430	6536	6240	6458	6354	6264	6317	6562	6447	6597	6438	6259
7696	7375	7405	7316	7129	7019	6720	6797	6921	6861	6603	6725	6923	6696	6716	6702	6536	6704	6425	6491	6519	6583	6639	6589	6646	6491	6451	6434	6595	6628	6519	6439	6736	6415	6329	6416	6343	6363	6457	6501	6293	6399	6455	6306	6409	6454	6560	6371	6207	6389
7511	7225	7225	7198	7040	6782	7003	6852	6868	6811	6874	6973	6927	6812	6682	6773	6716	6527	6610	6659	6583	6574	6830	6706	6740	6708	6484	6523	6538	6588	6621	6473	6586	6589	6326	6323	6448	6667	6344	6726	6489	6370	6457	6435	6478	6507	6540	6377	6379	6498
7452	7210	7182	7069	6758	6744	6907	6756	6556	6941	6998	7099	7011	7043	6877	6828	7016	6960	6768	6775	6844	6772	6879	6975	6935	6850	6837	6612	6668	6976	6766	6649	6650	6747	6555	6505	6645	6555	6625	6614	6595	6587	6557	6470	6561	6587	6556	6565	6592	6501
7109	6858	6973	6820	6872	6688	6722	6857	6699	6965	6948	6929	7088	7023	7206	7048	7101	7057	6991	6967	7029	6795	7002	6986	7015	6835	6713	6488	6699	6741	6607	6845	6740	6804	6766	6774	6692	6814	6738	6736	6725	6642	6689	6655	6573	6552	6695	6671	6779	6811
6895	6819	6829	6908	6744	6699	6760	6440	6676	6793	7095	7091	7127	7190	7196	7286	7408	7236	7112	7276	7146	7001	6898	6883	7069	6866	6794	6771	6736	6718	6774	6825	6878	6954	6956	6749	6919	6923	7004	6928	6818	6838	6744	6868	6878	6759	6795	6741	6856	6914
6800	6629	6582	6663	6475	6520	6633	6719	6788	6721	6940	7159	7193	7087	7061	7228	7197	7322	7293	7200	7227	7033	6991	7007	6879	6864	6689	6769	6739	6759	6816	6897	6963	6973	7091	6818	6952	6991	6883	6812	6820	6699	6819	6617	6682	6823	6862	6832	6810	6864
6668	6512	6616	6712	6488	6452	6666	6592	6777	6833	6856	6981	6860	6940	7163	6978	7390	7369	7343	7159	6893	6951	6847	6786	6856	6798	6640	6858	6735	6697	6784	6790	7085	7021	6901	6892	6875	6977	6941	6861	6848	6753	6798	6674	6569	6876	6783	6872	6884	6888
6592	6584	6626	6760	6493	6398	6582	6762	6749	6895	6801	6871	6894	6911	6827	7003	7050	7062	7278	7224	6908	6837	6868	6596	6719	6657	6826	6752	6807	6749	6585	6837	6788	6837	6968	6852	6743	6694	6709	6637	6692	6544	6646	6739	6605	6584	6751	6750	6806	6851
6634	6561	6551	6545	6407	6299	6492	6701	6897	6774	6711	6688	6635	6806	6844	6912	7014	6947	7078	6914	6850	6723	6645	6613	6716	6585	6699	6664	6650	6629	6568	6710	6813	6688	6735	6693	6622	6436	6275	6540	6725	6537	6591	6718	6617	6674	6612	6822	6857	6836
6644	6458	6399	6598	6475	6521	6448	6630	6691	6766	6673	6622	6584	6757	6670	6753	6837	6784	6768	6703	6688	6431	6391	6581	6552	6462	6816	6817	6653	6573	6316	6696	6667	6536	6378	6535	6414	6377	6420	6386	6308	6353	6589	6489	6595	6525	6543	6695	6724	6955
6691	6532	6541	6601	6536	6575	6590	6663	6571	6704	6531	6453	6484	6711	6587	6554	6560	6545	6673	6743	6540	6456	6392	6352	6432	6482	6680	6715	6552	6487	6330	6365	6405	6433	6230	6365	6377	6541	6403	6371	6413	6576	6338	6486	6409	6531	6629	6640	6761	6653
6772	6648	6792	6735	6498	6454	6341	6596	6568	6546	6375	6483	6268	6562	6332	6524	6391	6436	6570	6448	6537	6417	6197	6228	6419	6483	6571	6564	6379	6290	6397	6370	6520	6448	6266	6386	6216	6290	6286	6138	6235	6357	6477	6286	6506	6448	6603	6606	6666	6556
6911	6751	6839	6785	6536	6449	6440	6584	6430	6606	6385	6386	6472	6424	6398	6539	6454	6516	6621	6513	6531	6307	6235	6294	6398	6428	6534	6462	6583	6447	6389	6601	6594	6594	6611	6397	6289	6240	6431	6268	6274	6189	6370	6417	6407	6468	6591	6447	6582	6532
6899	6660	6731	6900	6509	6292	6203	6282	6335	6314	6304	6338	6254	6445	6523	6430	6534	6391	6441	6579	6412	6281	6362	6357	6344	6499	6512	6585	6557	6551	6668	6650	6773	6690	6609	6665	6447	6594	6451	6235	6335	6343	6347	6246	6611	6465	6478	6511	6703	6362
6998	6479	6604	6478	6395	6339	6223	6314	6294	6360	6366	6200	6439	6375	6451	6372	6222	6528	6451	6579	6542	6426	6348	6293	6510	6588	6500	6594	6645	6719	6846	6821	6893	6694	6636	6572	6540	6423	6419	6222	6343	6220	6244	6337	6427	6343	6509	6554	6599	6350
6609	6561	6632	6507	6392	6037	6210	6149	6287	6297	6164	6480	6429	6280	6238	6509	6383	6332	6530	6564	6655	6648	6574	6638	6458	6403	6726	6793	6828	6531	6605	6960	6962	6616	6784	6497	6594	6511	6434	6385	6419	6390	6363	6344	6368	6242	6471	6600	6436	6351
6410	6248	6327	6516	6423	6006	6120	6113	6163	6232	6186	6308	6114	6346	6179	6285	6492	6351	6285	6676	6584	6643	6509	6506	6492	6593	6706	6618	6842	6738	6818	6867	6879	6726	6767	6724	6707	6869	6748	6545	6628	6492	6529	6421	6386	6469	6467	6618	6527	6506
6372	6054	6274	6232	6132	6076	5805	6093	6100	6177	6033	6161	6225	6223	6081	6187	6313	6264	6544	6468	6664	6654	6639	6802	6661	6607	6608	6837	6778	6880	6843	6831	6740	6714	6609	6777	6860	6772	6724	6670	6801	6758	6515	6474	6546	6408	6527	6545	6593	6351
6088	6030	6028	6191	6048	6039	5938	6049	5879	6022	5987	5981	6130	5934	6030	6125	6312	6197	6392	6547	6585	6738	6801	6792	6810	6624	6684	6820	6834	6887	6935	6706	6857	6680	6707	6663	6734	6766	6840	6888	6648	6797	6640	6544	6525	6453	6561	6418	6426	6506
5949	5804	5801	6031	5992	5735	5774	5664	5776	5741	5919	5905	5858	6265	5893	6070	6183	6363	6349	6423	6536	6732	6849	6646	6728	6621	6695	6684	6783	6843	6888	6875	6700	6713	6740	6838	6546	6698	6729	6854	6822	6734	6843	6713	6598	6504	6480	6686	6666	6566
5873	5802	5638	5934	5760	5657	5588	5641	5629	5768	5932	5869	5881	6024	6128	6256	6176	6243	6251	6403	6429	6627	6617	6493	6587	6514	6650	6706	6628	6627	6761	6764	7052	6854	6788	6690	6749	6746	6671	6864	6833	6751	6893	6703	6706	6604	6646	6732	6731	6539
5885	5812	5766	5875	5653	5437	5628	5491	5597	5823	5922	5994	5977	6035	6191	6078	6205	6411	6331	6571	6375	6476	6604	6572	6500	6530	6444	6669	6732	6509	6896	6867	6883	7011	6642	6749	6755	6793	6800	6892	6813	6880	6906	6666	6664	6717	6786	6857	6743	6901
5694	5712	5528	5641	5557	5591	5631	5731	5638	5730	5874	6022	5973	6141	6235	6361	6340	6451	6501	6401	6396	6499	6599	6646	6543	6490	6524	6812	6591	6677	6841	6798	6937	7112	6839	7006	6756	6678	6807	6739	6695	6784	6679	6673	6796	6822	6842	6970	6791	6865
5828	5602	5717	5812	5816	5655	5627	5644	5735	5892	5926	6028	6204	6057	6488	6373	6393	6203	6555	6375	6391	6634	6587	6664	6470	6801	6566	6544	6491	6698	6709	6716	6830	6882	6937	7003	6819	6697	6747	6641	6672	6760	6739	6716	6720	6804	6951	6891	6933	6699
5858	5826	5718	5792	5790	5831	5859	5855	5812	5985	5980	6152	6169	6200	6384	6424	6257	6518	6500	6472	6713	6666	6706	6594	6625	6523	6644	6636	6602	6626	6720	6736	6934	6928	6980	7112	7218	6823	6931	6844	6697	6705	6807	6757	6870	6894	6756	6969	6895	6976
5702	5648	5711	5814	5743	5717	5814	6040	5852	5907	5990	6094	6221	6288	6316	6429	6449	6426	6607	6488	6603	6616	6859	6707	6588	6509	6622	6559	6591	6774	6713	6796	6955	7011	7144	7028	7037	6853	6998	6730	6629	6773	6839	6843	6946	6655	6678	6957	7041	6888
5725	5683	5586	5778	5842	5866	5798	5890	5868	5885	5955	6022	6045	6101	6417	6472	6584	6270	6573	6571	6587	6648	6594	6704	6621	6790	6581	6691	6882	6746	6835	6937	6877	6983	6975	7134	6879	7058	6963	6699	6757	6763	6750	6860	6886	6840	6793	6812	6872	6968
5799	5653	5658	5666	5713	5955	5875	5999	5954	5932	5917	5843	6115	6320	6387	6233	6281	6326	6308	6451	6437	6528	6615	6588	6710	6658	6697	6768	6718	6794	6952	6861	6973	7018	7041	6907	7037	6807	6611	6629	6652	6645	6773	6576	6929	6545	6760	6668	6699	6851
5826	5672	5818	5976	5859	5822	5885	5902	5971	5986	5941	6256	6184	6275	6177	6323	6277	6078	6458	6395	6475	6338	6400	6534	6695	6614	6675	6856	6641	6541	6844	6946	6867	6828	6874	6922	6722	6742	6552	6621	6591	6486	6760	6752	6637	6587	6575	6610	6563	6569
5896	5809	5833	6084	5985	5978	5959	5932	6036	5949	6026	6142	6066	6294	6330	6317	6202	6316	6319	6243	6438	6418	6481	6415	6628	6605	6707	6839	6652	6678	6720	6723	6626	6665	6716	6690	6618	6654	6618	6411	6557	6475	6667	6562	6642	6515	6695	6383	6329	6510
6040	5871	5975	6067	5869	5855	5918	6048	6333	6058	6068	6002	6278	6084	6404	6425	6230	6388	6143	6320	6319	6339	6181	6536	6635	6630	6624	6700	6682	6531	6657	6433	6537	6494	6637	6683	6634	6512	6394	6384	6282	6512	6421	6591	6727	6579	6571	6460	6425	6334
6097	6127	6032	6069	5836	5787	5865	6082	6106	6149	6151	6130	6243	6188	6203	6263	6323	6312	6347	6553	6314	6534	6359	6409	6511	6645	6599	6618	6681	6662	6621	6509	6555	6491	6556	6603	6627	6456	6386	6392	6374	6389	6591	6459	6467	6498	6519	6389	6425	6421
6193	6175	6200	5998	6064	5881	6000	5996	6028	6299	6172	6303	6314	6314	6302	6352	6241	6530	6608	6391	6504	6482	6501	6554	6511	6511	6545	6579	6478	6748	6562	6489	6573	6511	6573	6664	6633	6422	6324	6517	6278	6557	6393	6675	6619	6548	6452	6319	6508	6288
6359	6087	6142	6138	5927	5832	5808	6136	6231	6125	6195	6310	6286	6191	6474	6487	6564	6567	6776	6509	6590	6388	6436	6537	6551	6534	6649	6520	6545	6522	6591	6572	6577	6511	6413	6663	6540	6527	6516	6496	6261	6318	6433	6513	6339	6360	6341	6315	6525	6319
6106	6178	6018	6249	5997	5764	5982	6068	6177	6175	6176	6134	6164	6151	6254	6312	6385	6546	6618	6669	6530	6520	6474	6461	6663	6638	6612	6597	6530	6604	6546	6555	6573	6577	6427	6462	6384	6439	6565	6293	6429	6175	6373	6487	6447	6443	6421	6470	6529	6386
6158	6024	6009	5962	5929	5899	5948	6096	6347	6416	6168	6253	6357	6220	6231	6444	6099	6405	6374	6667	6561	6620	6367	6585	6551	6686	6512	6534	6430	6418	6545	6487	6445	6566	6511	6401	6601	6480	6325	6418	6414	6216	6387	6359	6325	6374	6438	6422	6559	6497
6155	6082	6133	5912	5974	5945	5889	6116	6152	6342	6204	6223	6351	6310	6215	6301	6469	6436	6433	6472	6547	6579	6451	6622	6617	6617	6463	6526	6285	6463	6382	6455	6488	6475	6389	6584	6561	6381	6497	6365	6478	6398	6592	6347	6462	6497	6519	6348	6460	6398
6149	6137	6195	5996	5883	5856	5991	6101	6206	6229	6158	6111	6213	6188	6346	6437	6348	6487	6487	6605	6516	6424	6336	6592	6456	6490	6421	6608	6139	6316	6251	6281	6569	6575	6532	6605	6685	6546	6445	6465	6438	6435	6485	6422	6395	6501	6335	6487	6454	6421
6198	6359	6184	6226	6004	5817	6026	6214	6387	6330	6286	6178	6132	6196	6165	6103	6259	6153	6409	6373	6454	6296	6341	6273	6411	6385	6424	6301	6137	6255	6172	6245	6298	6405	6427	6542	6437	6398	6468	6569	6472	6391	6446	6496	6527	6566	6391	6517	6498	6528
6274	6301	6286	6187	6020	5996	6129	6503	6519	6382	6355	6370	6339	6428	6375	6300	6314	6174	6273	6477	6454	6453	6466	6367	6193	6306	6357	6366	6341	6378	6293	6065	6494	6572	6501	6479	6421	6418	6542	6519	6721	6442	6586	6477	6619	6553	6430	6610	6370	6520
6334	6319	6312	6396	6120	6135	6306	6472	6447	6494	6451	6356	6274	6343	6243	6265	6545	6356	6344	6228	6271	6275	6222	6163	6100	6280	6390	6530	6403	6228	6282	6346	6390	6398	6283	6406	6346	6339	6509	6555	6555	6699	6635	6483	6571	6541	6490	6545	6487	6467
6222	6084	6175	6601	6182	6045	6142	6410	6450	6559	6641	6523	6330	6322	6327	6431	6204	6263	6180	6339	6273	6264	6260	6329	6521	6378	6475	6458	6349	6284	6043	6217	6314	6413	6392	6327	6343	6306	6505	6481	6558	6542	6498	6478	6353	6543	6599	6435	6405	6395
6401	6145	6334	6461	6325	6096	6216	6336	6593	6648	6539	6555	6415	6552	6531	6507	6425	6303	6484	6472	6585	6491	6693	6474	6547	6433	6560	6421	6483	6273	6247	6143	6372	6414	6427	6466	6488	6438	6414	6548	6411	6758	6439	6725	6401	6426	6427	6414	6332	6354
6509	6496	6462	6559	6427	6199	6362	6285	6556	6492	6854	6670	6587	6594	6488	6344	6339	6200	6374	6450	6369	6370	6395	6387	6601	6369	6537	6523	6428	6516	6373	6314	6377	6414	6391	6285	6311	6578	6487	6294	6490	6499	6425	6568	6496	6471	6387	6312	6261	6367
6615	6509	6522	6644	6410	6273	6263	6499	6557	6607	6608	6513	6620	6623	6426	6487	6551	6518	6519	6689	6765	6653	6585	6456	6623	6464	6616	6588	6553	6463	6391	6500	6364	6290	6568	6253	6305	6469	6408	6542	6478	6347	6404	6471	6491	6487	6492	6427	6425	6447
6655	6587	6689	6478	6580	6346	6352	6283	6380	6620	6694	6397	6467	6175	6301	6151	6287	6263	6489	6539	6523	6556	6428	6385	6667	6660	6411	6748	6434	6493	6423	6537	6499	6447	6310	6393	6388	6318	6443	6387	6334	6345	6416	6306	6419	6423	6390	6355	6404	6422
6990	6827	6669	6772	6668	6450	6412	6565	6382	6360	6190	6324	6464	6422	6441	6364	6332	6485	6662	6773	6584	6765	6672	6554	6406	6470	6444	6440	6420	6393	6462	6411	6217	6450	6196	6410	6361	6502	6401	6432	6416	6330	6356	6420	6369	6451	6341	6305	6284	6387
7040	6795	6901	6902	6803	6565	6543	6402	6528	6514	6453	6473	6156	6005	6117	5978	6026	6091	6295	6471	6328	6501	6504	6515	6242	6464	6558	6484	6327	6304	6218	6252	6301	6304	6281	6174	6414	6347	6253	6372	6262	6406	6235	6405	6238	6332	6546	6421	6491	6575
7097	7018	6817	6900	6839	6774	6695	6603	6323	6296	6242	6367	6383	6433	6654	6461	6416	6394	6473	6510	6474	6522	6546	6301	6327	6281	6375	6266	6391	6443	6207	6249	6319	6089	6221	6194	6337	6325	6399	6330	6265	6415	6566	6319	6366	6374	6530	6473	6555	6683
7005	6975	6862	7038	6974	6669	6492	6638	6762	6646	6655	6673	6299	6169	6252	5967	6170	6077	6149	6120	6225	5973	6178	6054	6277	6483	6458	6308	6076	6277	6210	6152	6139	6151	6227	6191	6137	6402	6356	6333	6471	6355	6368	6468	6498	6426	6272	6449	6453	6645
6979	6619	6831	6848	6853	6634	6588	6574	6455	6222	6192	6446	6459	6576	6421	6558	6587	6552	6487	6457	6482	6463	6344	6219	6026	6158	6393	6279	6317	6236	6228	6382	6245	6142	6169	6360	6342	6134	6434	6641	6356	6492	6423	6443	6414	6462	6424	6505	6523	6635
6747	6812	6906	6957	6724	6553	6461	6354	6616	6747	6747	6622	6336	6035	5933	6014	5971	5848	5942	5981	6059	6048	6158	6193	6298	6431	6233	6267	6255	6312	6361	6142	6285	6237	6441	6320	6173	6522	6237	6509	6664	6447	6437	6502	6396	6488	6475	6392	6533	6548
6932	6799	6833	6865	6507	6447	6548	6508	6648	6512	6404	6286	6236	6404	6386	6276	6337	6263	6316	6281	6365	6339	6124	6069	6233	5904	6262	6446	6442	6221	6313	6326	6590	6176	6129	6550	6347	6284	6462	6440	6422	6605	6548	6630	6606	6367	6409	6491	6435	6497
6945	6892	6851	6791	6585	6493	6535	6538	6312	6628	6770	6621	6558	6490	6064	6063	5875	5998	6062	6069	6056	6197	6230	6312	6325	6289	6332	6162	6035	6217	6460	6263	6372	6343	6200	6235	6406	6553	6451	6367	6642	6400	6425	6606	6347	6493	6486	6294	6540	6471
7164	7005	6873	6843	6684	6690	6528	6486	6571	6838	6512	6449	6522	6377	6348	6291	6172	6289	6335	6443	6203	6333	6276	6090	6175	6173	6369	6377	6448	6303	6231	6383	6497	6338	6272	6607	6501	6405	6504	6376	6379	6551	6426	6416	6435	6369	6233	6478	6258	6387
7305	6804	6981	6912	6514	6526	6594	6572	6862	6662	6639	6636	6661	6491	6581	6470	6227	6341	6326	6296	6326	6410	6356	6484	6393	6185	6187	6146	6277	6304	6467	6285	6268	6428	6383	6360	6449	6449	6391	6709	6521	6422	6724	6321	6350	6428	6353	6305	6406	6020
7431	7327	6951	6896	6888	6734	6458	6429	6553	6800	6756	6745	6568	6492	6502	6459	6324	6383	6483	6460	6381	6108	6301	6130	6325	6455	6523	6342	6262	6136	6213	6443	6344	6391	6539	6475	6306	6435	6566	6336	6556	6425	6263	6332	6182	6316	6350	6341	6304	6190
7535	7043	6935	7047	6985	6376	6492	6874	6929	6848	6612	6751	6419	6541	6493	6314	6303	6324	6398	6355	6366	6337	6457	6228	6251	6167	6262	6342	6548	6469	6056	6132	6340	6555	6507	6574	6462	6406	6573	6520	6456	6325	6324	6150	6481	6240	6322	6365	6184	6328
7051	7124	7045	6964	6467	6578	6783	6706	6450	6492	6556	6536	6783	6746	6590	6717	6508	6522	6705	6707	6753	6575	6575	6352	6359	6168	6237	6095	6218	6285	6471	6522	6364	6509	6470	6384	6346	6483	6459	6357	6684	6140	6359	6349	6261	6364	6416	6465	6506	6513
7273	7199	6735	6879	6759	6573	6496	6128	6405	6766	6761	6961	6858	6758	6468	6534	6510	6403	6432	6324	6539	6513	6593	6418	6514	6373	6137	6195	6290	6129	6127	6402	6474	6641	6417	6452	6642	6406	6441	6365	6436	6364	6032	6293	6286	6299	6300	6650	6380	6533
7150	6902	7060	7196	6576	6378	6487	6704	6765	6804	6335	6276	6463	6030	6077	6063	6218	6220	6106	6050	5898	5929	5905	6003	6041	6283	6400	6253	6258	6326	6422	6292	6311	6661	6633	6651	6418	6349	6469	6673	6276	6445	6512	6257	6412	6423	6520	6573	6559	6492
7367	7413	7058	6639	6556	6686	6787	6485	6241	6196	6102	6320	6493	6351	6431	6488	6704	6843	6633	6853	6648	6496	6324	6067	5932	6040	6175	6220	6193	6282	6476	6367	6324	6245	6427	6694	6632	6419	6524	6516	6620	6495	6578	6440	6212	6519	6380	6445	6525	6379
7675	7064	6726	6839	7135	6736	6370	6231	6123	6436	6810	6497	6444	6458	6272	6338	6393	6307	6412	6471	6602	6673	7003	6784	6583	6337	6208	6143	6055	6094	6222	6242	6655	6591	6246	6442	6658	6700	6361	6592	6814	6697	6645	6560	6333	6350	6374	6622	6578	6642
7440	6856	7046	7397	6708	6491	6366	6461	6599	6711	6521	6233	6031	5915	5578	5771	5690	5543	5599	5649	5739	5707	5895	6345	6557	6679	6740	6626	6315	6266	6502	6142	6440	6603	6705	6382	6410	6603	6794	6506	6759	6803	6417	6431	6534	6336	6533	6592	6547	6551
7061	7273	7328	6889	6265	6404	6649	6744	6399	6384	6162	6024	5925	5889	5954	5951	5977	6316	6304	6374	6313	6122	5870	5687	5776	6094	6365	6670	6741	6609	6665	6440	6401	6429	6668	6878	6428	6466	6683	6699	6421	6577	6524	6617	6577	6615	6579	6569	6751	6730
7404	7314	6707	6491	6861	6830	6653	6280	6216	6219	6254	6404	6122	6017	6198	6285	6424	6660	6774	7136	7134	7189	6965	6730	6380	6305	6007	6306	6604	6620	6826	6669	6660	6435	6399	6792	6676	6468	6415	6532	6497	6207	6526	6406	6603	6464	6560	6639	6587	6679
7558	6723	6543	6889	6850	6485	6184	6227	6241	6503	6335	6205	6226	6275	6131	6297	6155	6103	6159	6510	6677	6754	7110	7258	7349	7025	6680	6182	6156	6476	6577	6588	6771	6774	6522	6318	6779	6811	6224	6392	6622	6513	6409	6693	6591	6226	6448	6258	6411	6436
6998	6357	7050	7234	6571	6133	6366	6399	6236	6068	6344	6381	6537	6555	6144	6052	5858	5843	5842	5928	5981	6072	6058	6430	6720	7304	7167	7031	6532	6386	6501	6419	6424	6754	6856	6266	6255	6698	6498	6202	6764	6596	6282	6329	6605	6278	6292	6264	6238	6549
6739	6799	7015	6536	6330	6393	6425	6362	6304	6409	6662	6767	6799	6251	5863	5742	5769	5698	5974	5913	6018	5968	5770	5733	5946	6393	7090	7121	7237	6655	6576	6543	6484	6379	6647	6673	6125	6262	6623	6148	6348	6466	6310	6304	6312	6192	6251	6245	6228	6193
6913	7380	6896	6264	6422	6545	6465	6413	6505	6740	6895	6718	6112	5590	5641	5590	5675	5829	6087	6265	6447	6222	6318	6061	5917	6010	6216	6712	7193	7179	6814	6542	6314	6148	6236	6751	6448	6073	6401	6564	6161	6358	6484	6045	6298	6229	6237	6287	6200	6234
7418	7073	6323	6166	6593	6635	6318	6478	6830	6906	6417	5669	5503	5559	5860	6049	6169	6304	6557	6643	6720	6794	6873	6627	6419	6179	5812	6086	6359	7088	6936	6642	6449	6250	6042	6275	6713	6152	5951	6564	6309	6164	6250	6141	6124	6217	6291	6081	6312	6043
7378	6331	6132	6681	6794	6546	6498	6591	6613	6079	5605	5596	6013	6341	7073	7480	7719	7516	7451	7142	7146	7029	6923	6736	6839	6803	6381	5999	5878	6368	6902	6815	6467	6413	6290	6032	6601	6554	6029	6274	6507	6184	6123	6394	6175	6063	6172	5901	6080	5924
7152	6247	6500	6833	6689	6478	6851	6553	6165	5653	5718	6499	7398	8106	8439	8463	8317	7989	7732	7626	7516	7425	7301	6883	6886	7016	6852	6577	6186	6116	6397	6787	6714	6506	6434	6211	6106	6391	6127	6188	6615	6295	6037	6113	6095	6012	6152	5880	5961	6052
6819	6501	6989	6947	6837	6428	6483	6105	5706	5904	6727	7980	8566	9077	8760	8304	7746	7282	7130	7161	7211	7454	7116	6920	6889	7057	7124	6865	6460	6296	6106	6519	6757	6466	6429	6247	6144	6363	6334	5753	6260	6273	6038	6236	6128	6056	6131	6061	5861	6174
6484	6704	7345	7222	6530	6290	6286	5951	5901	6651	8099	8822	9012	8440	7647	6827	6185	6023	5870	5996	6296	6633	6802	6908	6799	6807	6933	6788	6748	6401	6125	6292	6667	6624	6560	6334	6117	6213	6413	5903	6163	6383	6061	5848	6160	6140	6124	6219	5784	6256
6823	7016	7393	6759	6430	6252	5988	5913	6686	7707	8484	8671	8100	6936	5695	5075	4549	4382	4442	4606	4958	5641	6215	6799	6970	6792	6680	6642	6638	6429	6056	6050	6369	6679	6814	6385	6333	6172	6394	6126	5837	6259	6127	5956	6055	6130	5844	6309	5727	6008
6783	7285	7401	6731	6147	6252	6141	6384	7165	8172	8618	7775	6469	5287	4301	3806	3620	3474	3603	3733	4204	4721	5483	6123	6767	6866	6726	6493	6605	6548	6306	5937	6001	6479	6488	6496	6264	6170	6358	6126	5837	6428	6159	6002	6225	6142	5855	6136	5914	6020
6784	7682	7082	6447	6143	6079	6427	6682	7411	8225	7839	6557	5142	4006	3659	3388	3520	3692	3666	3728	3635	3930	4643	5500	6253	6767	6771	6673	6377	6334	6330	5868	6008	6427	6565	6248	6243	5985	6642	6283	5988	6132	6151	5911	6042	6252	5975	6010	5939	6010
7136	7570	7001	6521	6378	6297	6528	7094	7721	7682	6898	5578	4214	3356	3407	3755	4057	4199	4087	4043	3826	3729	4028	4797	5909	6481	6782	6693	6430	6399	6045	5933	5626	6122	6473	6328	6213	6213	6266	6371	5920	6007	6155	5932	6144	6212	6030	6094	6160	5929
7228	7494	7082	6434	6377	6468	6773	7259	7624	7397	6268	4921	3754	3526	3737	4283	4938	4948	4832	4685	3945	3809	3711	4389	5391	6303	6783	6739	6406	6218	6124	5902	5792	6157	6643	6592	6210	6318	6525	6693	6238	6000	6207	6026	6163	6061	6160	6135	6137	6132
7187	7587	6930	6471	6714	6533	6726	7383	7447	7094	5850	4569	3782	3597	3972	4883	5332	5582	5523	5137	4475	3914	3753	4162	5045	6221	7027	7025	6506	6159	6144	5836	5721	6117	6665	6505	6221	6447	6497	6545	6232	6103	6145	6026	6161	6123	5987	6034	6100	5883
7416	7488	7051	6303	6446	6942	7156	7099	7236	6739	5738	4467	3808	3800	4293	5045	5660	6058	5854	5169	4748	4108	3606	3992	4848	6062	7080	7234	6638	6143	6099	5929	5797	6039	6573	6438	5978	6352	6648	6427	6229	6190	6088	6259	6264	6120	6024	6029	6003	5984
7327	7450	6949	6378	6557	6780	7175	7111	7339	6631	5700	4519	3756	3905	4309	4904	5615	5966	5985	5459	4657	3976	3511	3833	4925	6185	7176	7238	6718	6265	6143	6083	5765	6094	6738	6314	6041	6283	6468	6374	6155	6202	6247	6214	6231	6108	6013	6249	6017	5901
7278	7440	7042	6439	6460	6874	7064	7061	7007	6642	5634	4731	3923	3846	4130	4712	5296	5549	5435	4965	4303	3709	3496	3735	4863	6400	7287	7298	6576	6042	6157	5930	5717	6058	6618	6163	5813	6231	6471	6233	6268	6161	6426	6144	6206	6314	6023	6131	6005	6006
7026	7261	7105	6366	6266	6813	6832	6992	7084	6879	6012	4931	4116	3798	3884	4225	4566	4647	4664	4234	3904	3345	3300	3946	5302	6701	7492	7375	6600	5863	6033	5788	5786	6229	6556	6219	5687	6474	6343	5937	6213	6100	6232	6110	6073	6165	6140	6229	6033	6182
6839	7248	6890	6296	6152	6541	6691	7010	6883	6846	6261	5490	4400	3921	3662	3651	3973	3924	3844	3587	3348	3253	3565	4527	6070	7129	7798	7296	6458	5981	5967	5869	5679	6285	6589	5970	5836	6470	6230	5895	6347	6348	6203	6021	6217	6274	6139	6203	6101	6136
6687	6694	6863	6218	5936	6266	6675	6923	6949	6981	6469	6029	5011	4375	3883	3607	3517	3383	3295	3213	3285	3513	4322	5492	6886	7674	7760	6860	6132	5759	5816	5676	5805	6391	6344	5488	5799	6478	5987	5891	5959	6112	6306	6069	6373	6169	6069	6067	6098	6159
6764	6542	6899	6424	6013	5910	6560	6779	6746	6898	6871	6393	5866	5071	4406	4093	3655	3555	3514	3412	3796	4487	5453	6577	7778	7988	7272	6505	5803	5563	5545	5693	6005	6571	6082	5413	6165	6314	5948	5951	6131	5970	6220	6198	6303	6200	6301	5927	6179	6077
6751	6533	6761	6627	6020	5882	6144	6747	6949	6984	6843	6846	6653	6131	5772	5172	4764	4417	4543	4529	5266	6092	7003	7823	8021	7583	6845	5943	5543	5672	5788	5671	6072	6487	5576	5471	6416	6347	5580	6082	6138	5987	6158	6008	6274	6031	6244	6019	6343	6302
6947	6541	6720	6711	6393	5814	6198	6498	6805	7027	7085	6794	6831	6990	6660	6488	6157	6058	5924	6315	7025	7652	8274	8313	7861	7049	5889	5424	5804	5976	5960	6213	6372	6123	5390	5782	6429	5886	5727	6314	5929	6074	5998	6098	6334	6176	6279	5989	6383	6208
6521	6508	6561	6614	6643	5867	5813	6212	6849	7115	6932	6664	6808	7021	7272	7303	7387	7245	7393	7851	8126	8309	8275	7948	6907	5831	5272	5435	6023	6039	6219	6311	6292	5636	5419	6206	6296	5657	5814	6112	5729	6160	6146	6153	6117	6282	6246	6341	6233	5962
6321	6417	6182	6721	6654	6482	5897	5971	6260	6968	7032	6803	6653	6735	7079	7306	7592	7766	8000	8073	7929	7774	7190	6403	5538	4980	5397	5960	6342	6295	6221	6456	5990	5389	5749	6471	6045	5413	6311	6228	5876	6250	6197	6213	6062	6120	6024	6342	6202	6239
6206	6213	6411	6502	6616	6704	6362	6049	5958	6440	6867	6786	6730	6694	6678	6794	6863	7244	7189	6878	6641	6142	5724	5111	4939	5139	6053	6418	6422	6398	6338	6015	5609	5602	6242	6516	5529	5833	6388	5943	5973	6147	6052	6002	5785	6285	5917	6403	6108	6252
6378	6366	6448	6344	6315	6609	6787	6343	5987	6099	6330	6585	6631	6750	6647	6624	6458	6335	6077	5984	5678	5209	5207	5003	5669	5913	6549	6573	6312	6211	5982	5696	5696	6159	6377	5899	5585	6191	6144	5854	6071	6051	6087	5959	6149	6215	6208	6435	5974	6142
6554	6193	6203	6317	6210	6482	6850	6815	6454	6013	5825	5978	6102	6654	6862	6709	6537	6210	5917	5802	5663	5542	5870	5906	6343	6500	6409	6371	6207	6001	5879	5677	5947	6568	6147	5501	5850	6315	5726	5938	6290	5999	6206	6018	6336	5944	6272	6355	6346	6259
6475	6494	6143	6120	6030	6294	6730	7122	7079	6696	5973	5721	5687	6009	6283	6570	6648	6515	6242	6095	6086	6147	6505	6324	6499	6387	6194	6058	6091	5801	5754	5971	6530	6259	5659	5789	6128	5888	5811	6237	6272	6263	6135	6121	6132	6124	6375	6222	6453	6092
6039	6496	6398	6214	6116	6168	6062	6511	6883	7123	6620	6237	5973	5698	5904	6100	6176	6226	6084	6291	6251	6259	6294	6305	6036	6123	6159	5855	5948	5846	6135	6304	6265	5720	5696	6159	6245	5759	5933	6123	6211	6240	6186	6379	6172	6238	6240	6298	6144	6148
5933	6211	6392	6344	6138	6117	6114	6170	6168	6602	6963	7157	6992	6619	6330	6363	6255	6294	6191	6171	6221	6329	6210	6105	6097	5877	6169	5897	6073	6314	6390	6158	5853	5780	6238	6184	5957	5903	6305	6037	6206	6251	6259	6269	6192	6392	6101	6498	6157	6249
6446	5842	6056	6330	6321	6316	6455	6426	5930	5879	6122	6271	6864	6973	6974	7158	6908	6768	6783	6586	6343	6228	6260	6158	6256	5946	6011	6111	6512	6425	6245	5765	5839	6563	6462	5951	5886	6131	6244	6011	6056	6199	6385	6138	6421	6101	6277	6211	6164	6239
6627	6306	6058	5985	6124	6309	6507	6555	6487	6062	5818	5694	5817	6159	6267	6589	6529	6679	6497	6275	6290	6156	5940	5898	6125	6216	6303	6509	6448	6261	5695	6011	6354	6541	6161	5687	6323	6199	5925	6282	6288	6321	6150	6381	6527	6202	6333	6284	6499	6132
6228	6365	6366	6056	6031	6133	6181	6189	6514	6497	6598	6359	6051	5846	5596	5600	5684	5720	5793	5730	5713	5846	5985	6017	6344	6315	6435	6239	6097	5886	6118	6674	6343	6164	5910	6013	6344	6106	5987	6254	6327	6359	6352	6329	6053	6465	6253	6335	6301	6346
6217	5997	6246	6366	6213	5934	6007	5799	6011	6030	6447	6577	6861	6462	6410	6283	6026	6033	6265	6106	6063	6236	6415	6314	6327	6231	6032	5850	6143	6475	6733	6484	6064	5908	6413	6464	6109	6141	6506	6369	6194	6100	6484	6267	6384	6534	6343	6613	6319	6432
6536	6135	6014	6204	6183	6128	6025	6071	6000	5830	5782	5981	6173	6521	6499	6605	6507	6541	6455	6379	6389	6253	6003	5938	6026	5911	5927	6390	6548	6539	6131	5970	6185	6629	6433	6194	6156	6288	6314	6185	6277	6673	6412	6520	6486	6185	6727	6269	6578	6422
6647	6592	6194	6104	6136	6127	6166	6026	6066	6051	6005	5792	5959	5811	5915	5853	5782	5948	5821	5828	5617	5746	5760	6088	5973	6232	6421	6396	6121	6078	6288	6630	6779	6386	6208	6446	6474	6384	6136	6363	6591	6464	6451	6667	6216	6635	6580	6517	6482	6426
6825	6527	6538	6439	6216	6054	6151	6004	6010	6127	6145	6060	6150	6134	6142	6106	6110	5994	6003	6012	5996	6095	6147	6188	6215	6124	6135	5968	6238	6512	6708	6659	6305	6197	6646	6647	6508	6173	6434	6347	6367	6390	6738	6458	6648	6765	6442	6646	6549	6682
6795	6559	6459	6564	6617	6305	6030	5991	6146	6036	6047	5959	6136	5958	6100	6282	6214	6293	6393	6363	6283	6017	5985	6026	5984	5903	6101	6348	6502	6401	6219	6272	6327	6569	6702	6499	6466	6493	6517	6271	6414	6510	6410	6606	6685	6457	6888	6494	6609	6736
7167	6561	6470	6454	6611	6452	6377	6118	5973	6080	6156	5805	5821	5764	6010	6189	6030	6228	6000	6210	6065	6069	6029	5968	6161	6146	6434	6245	6202	6194	6286	6428	6526	6481	6119	6554	6686	6357	6283	6358	6663	6258	6527	6750	6567	6679	6731	6530	6608	6590
6881	6534	6651	6694	6282	6150	6294	6342	6256	6193	6032	5895	5842	5744	5712	5899	5961	6068	6002	6175	6096	6290	6048	5978	5981	5959	6068	6100	6223	6437	6355	6333	6165	6233	6305	6411	6222	6410	6588	6453	6215	6508	6681	6502	6629	6623	6459	6683	6605	6534
6773	6495	6473	6694	6425	6368	6152	6171	5982	6057	6040	6184	6158	6015	5969	5938	6129	6163	6157	6196	6041	6300	6139	6275	5962	6094	6082	6233	6039	6119	6168	6265	6305	6410	6434	6437	6428	6520	6485	6204	6623	6703	6289	6702	6586	6672	6770	6574	6494	6614
7036	6658	6580	6410	6464	6371	6507	6357	6294	6119	5911	5743	5848	5856	5815	5988	5968	6126	5989	6080	6093	6059	6012	5911	6093	6098	6126	6015	6344	6232	6373	6335	6399	6431	6388	6654	6486	6379	6421	6371	6509	6258	6726	6518	6556	6873	6497	6680	6387	6741
6717	6517	6757	6677	6573	6293	6310	6215	6362	6491	6397	6328	6118	6019	5893	5865	5635	5774	5989	6170	6169	6056	6181	6194	6360	6365	6393	6244	6183	6199	6072	6259	6416	6432	6308	6469	6450	6380	6455	6362	6247	6453	6374	6535	6782	6538	6615	6617	6533	6626
6950	6526	6645	6578	6760	6588	6365	6345	6310	6134	6083	6081	6241	6243	6209	6347	6321	6158	6235	6277	6325	6298	6324	6358	6149	6214	6186	6095	6114	6367	6342	6336	6341	6402	6394	6296	6532	6475	6529	6491	6466	6229	6405	6588	6384	6570	6557	6662	6550	6471
6670	6734	6610	6400	6581	6277	6344	6419	6675	6408	6559	6323	6118	5957	5904	5798	5897	5908	5800	5853	6010	6035	6043	6230	6165	6488	6378	6311	6173	6075	6106	6324	6475	6271	6395	6444	6248	6420	6561	6506	6307	6415	6364	6269	6658	6408	6531	6559	6473	6417
6845	6635	6759	6938	6645	6485	6513	6498	6272	6385	6439	6399	6376	6366	6389	6337	6466	6457	6668	6581	6418	6755	6357	6341	6277	6333	6234	6199	6249	6251	6232	6333	6349	6360	6464	6438	6411	6471	6581	6390	6471	6201	6166	6303	6291	6568	6477	6515	6459	6427
6750	6678	6816	6810	6664	6486	6405	6600	6611	6465	6649	6202	6106	6043	5935	5999	6046	5964	6188	6053	6234	6176	6284	6300	6454	6511	6647	6208	6228	6146	6203	6132	6591	6544	6444	6613	6430	6623	6602	6283	6276	6248	6246	6135	6355	6446	6538	6710	6468	6581
6658	6714	6706	6710	6715	6597	6496	6195	6255	6475	6360	6542	6380	6357	6360	6364	6516	6422	6613	6529	6633	6634	6729	6649	6334	6391	6055	6241	6341	6190	6502	6289	6438	6479	6503	6523	6543	6500	6473	6551	6343	6307	6070	6419	6483	6481	6723	6462	6631	6345
6704	6705	6698	6657	6776	6504	6502	6365	6511	6439	6487	6467	6402	6379	6445	6216	6340	6218	6306	6441	6268	6536	6725	6555	6652	6577	6494	6534	6300	6164	6340	6567	6424	6672	6474	6329	6672	6419	6650	6504	6404	6472	6224	6234	6404	6515	6743	6603	6613	6570
6702	6717	6805	6812	6574	6438	6266	6320	6301	6441	6450	6441	6479	6524	6568	6467	6642	6425	6685	6575	6770	6858	6785	6691	6708	6440	6526	6568	6689	6515	6582	6554	6448	6466	6635	6569	6489	6385	6608	6549	6364	6416	6314	6402	6146	6441	6608	6677	6548	6444
6852	6758	6739	6708	6655	6421	6386	6230	6174	6277	6353	6381	6378	6239	6467	6507	6527	6512	6554	6662	6620	6913	6739	6914	6771	6854	6815	6653	6613	6426	6550	6504	6633	6440	6658	6496	6536	6568	6560	6650	6593	6396	6349	6185	6364	6362	6573	6397	6591	6728
6622	6560	6522	6859	6383	6229	6182	6211	6233	6117	6350	6417	6454	6522	6342	6434	6604	6428	6532	6659	6664	6755	6769	6841	6720	6675	6775	6730	6760	6694	6659	6732	6559	6759	6848	6674	6890	6476	6797	6527	6668	6522	6610	6412	6373	6362	6635	6616	6630	6689
6686	6497	6632	6479	6320	6345	6276	6270	6167	6318	6169	6292	6291	6285	6349	6558	6429	6728	6685	6764	6913	6617	6751	6888	6918	6562	6616	6650	6622	6565	6815	6582	6510	6845	6506	6622	6677	6680	6878	6707	6620	6479	6720	6416	6523	6632	6575	6725	6812	6724
6579	6484	6475	6530	6422	6133	6050	6091	6108	6172	6098	6264	6388	6385	6524	6489	6393	6536	6562	6884	6803	6872	7056	6867	6734	6780	6677	6669	6538	6799	6626	6634	6671	6624	6773	6884	6795	6667	6693	6674	6636	6590	6567	6470	6445	6585	6532	6842	6806	6647
6628	6549	6514	6475	6302	6111	6130	6104	6100	6139	6179	6056	6192	6223	6192	6160	6207	6299	6438	6462	6463	6675	6849	6789	6666	6686	6629	6468	6497	6505	6540	6610	6684	6647	6734	6792	6649	6550	6735	6627	6558	6703	6538	6503	6423	6543	6657	6567	6715	6809
6633	6482	6573	6494	6401	6331	6188	6095	6192	6165	6027	5870	6148	6458	6333	6359	6207	6302	6410	6523	6763	6565	6705	6692	6719	6455	6346	6403	6395	6538	6632	6408	6616	6722	6670	6697	6621	6704	6559	6625	6620	6535	6452	6532	6350	6439	6408	6723	6619	6605
6829	6420	6549	6577	6368	6189	6150	6133	6040	6084	6029	5937	6320	6324	6420	6220	6211	6166	6237	6426	6630	6581	6781	6616	6620	6524	6357	6478	6395	6510	6591	6689	6440	6419	6530	6755	6647	6491	6527	6424	6266	6501	6500	6377	6478	6337	6227	6321	6511	6402
6897	6518	6507	6422	6274	6265	6330	6196	6026	5966	6028	5983	6071	6040	6037	6084	6303	6065	6143	6217	6397	6412	6411	6447	6530	6404	6255	6444	6357	6384	6290	6334	6492	6560	6434	6582	6614	6438	6505	6416	6283	6450	6363	6282	6196	6264	6235	6451	6453	6505
6933	6828	6469	6612	6481	6357	6234	6182	5951	5900	6156	5817	6030	6028	6066	6200	6265	6317	6409	6334	6333	6501	6315	6323	6392	6465	6221	6443	6187	6207	6231	6272	6420	6504	6346	6477	6367	6339	6544	6365	6228	6275	6316	6185	6290	6098	6403	6428	6214	6363
6957	6799	6753	6635	6671	6459	6271	6291	6041	6154	5874	5965	6009	5916	5941	6020	6274	6268	6261	6223	6274	6439	6516	6444	6489	6397	6228	6118	6055	6188	6189	6251	6263	6147	6208	6241	6192	6280	6296	6283	6251	6155	6292	6142	6226	6128	6282	6349	6194	6061
7055	6874	6696	6701	6538	6551	6475	6247	6015	6170	6034	5984	6026	6199	6133	5934	6259	6214	6097	6073	6138	6116	6103	6391	6368	6172	6291	6108	6017	5885	5919	5880	6049	6157	6118	5970	6139	6166	6218	6175	6097	6090	6067	5962	5941	6229	6100	6050	6016	6112
7023	6790	6655	6802	6689	6457	6353	6323	5998	6131	6204	6071	6007	6142	6126	6425	6286	6209	6079	6213	6159	6244	6173	6230	6314	6125	6115	6197	6067	5827	5890	5811	5898	5997	5804	5895	6054	6132	6116	6022	6038	5856	5944	6035	5964	5962	6123	6118	6020	6176
7004	6833	6798	6863	6492	6382	6526	6275	6273	6223	5908	6018	6031	5935	6090	6382	6252	6150	6143	6183	6078	6181	6276	6179	6227	6240	6075	5998	6026	5807	5954	6015	5877	5993	5804	5903	5921	6037	6043	6106	5864	6076	5816	5841	6023	6007	6091	6068	6148	6108
7028	6870	6858	6818	6586	6446	6505	6305	6120	6223	6011	5862	5873	5950	6072	6196	6081	6275	6210	6279	6302	6180	6219	6178	6076	5963	6096	5946	5756	5920	5954	6055	5956	6087	6066	5906	6093	5899	5986	5895	5928	6006	6093	5850	5968	6036	6099	6128	6150	6145
6827	6926	6839	6891	6806	6531	6400	6388	6243	6352	6102	6173	5965	6108	6204	6193	6333	6251	6147	6177	6269	6209	6116	6075	5992	5866	6122	6007	5876	5888	6098	5879	5981	5811	5948	5887	6073	6014	6023	6067	6020	6025	6087	6041	5922	6070	6086	6134	6149	6202
6898	6860	6797	6676	6740	6622	6281	6170	6276	6207	6334	6164	6304	6313	6358	6286	6282	6262	6357	6430	6464	6371	6408	6376	6159	6073	6082	6096	5952	6003	6181	6195	5966	6035	6033	6101	5967	6001	6024	6277	6197	6021	5984	6033	5970	6131	6215	6189	6219	6203
6804	6570	6701	6619	6510	6428	6446	6199	6199	6078	6163	6283	6387	6249	6411	6406	6312	6449	6334	6478	6383	6436	6443	6338	6236	6298	6318	6236	6019	6168	6131	6193	5996	6135	6143	6329	6124	6222	6279	6072	6048	6084	6095	5960	6234	6042	6289	6324	6332	6240
6845	6617	6538	6699	6316	6459	6415	6315	6169	6169	6170	6116	6109	6295	6396	6602	6471	6297	6437	6368	6406	6492	6548	6403	6535	6270	6376	6391	6113	6298	6190	6290	6261	6258	6204	6311	6349	6203	6373	6213	6397	6305	6180	6207	6219	6204	6316	6375	6457	6215
6729	6565	6649	6572	6439	6410	6177	6346	6246	6212	6073	6122	6148	6274	6529	6420	6577	6548	6541	6351	6452	6596	6480	6344	6416	6184	6346	6243	6270	6250	6155	6265	6303	6289	6497	6533	6551	6466	6570	6461	6252	6324	6272	6155	6250	6435	6370	6316	6581	6356
6554	6561	6415	6546	6206	6250	6141	6198	6244	6245	6233	6237	6303	6219	6285	6504	6398	6351	6517	6518	6375	6401	6571	6472	6364	6267	6351	6296	6292	6406	6228	6255	6460	6351	6507	6393	6375	6638	6648	6615	6482	6587	6449	6426	6239	6316	6566	6270	6417	6278
6423	6399	6458	6392	6360	6161	6139	5927	6182	6013	6106	6035	6200	6236	6343	6167	6352	6248	6553	6609	6601	6401	6503	6355	6495	6386	6339	6454	6446	6560	6238	6360	6388	6311	6436	6419	6419	6586	6544	6525	6468	6437	6306	6362	6148	6145	6474	6332	6085	6240
6406	6323	6304	6395	6299	6028	6080	5985	5886	5949	5860	6100	6140	6279	6172	6186	6167	6260	6250	6233	6363	6245	6326	6396	6430	6328	6460	6437	6379	6452	6379	6301	6397	6367	6321	6648	6491	6471	6515	6351	6233	6229	6317	6182	6406	6202	6200	6106	6100	6050
6438	6330	6365	6451	6289	6161	5867	6009	5802	5975	5788	6011	5961	6092	6060	6306	6307	6187	6465	6307	6298	6198	6177	6309	6337	6243	6292	6072	6238	6326	6404	6229	6300	6202	6354	6433	6475	6432	6393	6382	6334	6280	6139	6126	6246	6272	6216	6133	6210	6113
6376	6487	6332	6454	6374	6081	6152	5878	5751	5770	5891	5913	6055	6030	6293	6085	6301	6548	6247	6337	6169	6176	6298	6200	6224	6136	6119	5931	6166	6216	6302	6154	6185	6115	6167	6076	6324	6388	6332	6348	6172	6142	6124	5981	6184	6119	6087	6023	6097	6099
6508	6448	6497	6474	6291	6227	6226	6105	5912	5665	5861	5909	5889	6084	6094	6176	6239	6171	6070	6032	6130	5942	6076	6107	6188	6104	6096	6133	5863	5910	5882	6068	6092	6005	6143	6278	6206	6171	6164	6280	6074	5935	5945	5936	5937	5956	5975	5979	6080	5794
6451	6363	6304	6495	6486	6284	6246	6125	6116	5840	5868	5765	5869	6233	6190	6211	6265	6097	5999	5827	5928	5982	6139	5993	6259	6136	5925	5969	5842	5827	5984	5908	6185	6098	6004	5963	5981	6068	5947	5856	5944	5816	6023	5933	5896	5976	5948	5886	5929	5537
6480	6394	6519	6471	6452	6210	6338	6154	6229	6095	6078	5982	5886	6190	6297	6241	6298	6216	6074	5979	5930	6033	5944	6076	5941	5958	5859	5638	5644	5786	5609	5871	6126	5889	5896	6000	5840	5853	5895	5686	5872	5722	5761	5751	5854	5825	5715	5720	5644	5549
6481	6430	6528	6428	6364	6389	6373	6174	6199	6275	6189	6091	6200	6095	6239	6246	6234	6191	6205	5926	5920	5742	5889	5961	5926	5883	5724	5641	5792	5559	5687	5714	5928	6089	5951	5951	5636	5694	5726	5821	5568	5627	5730	5684	5767	5762	5618	5693	5792	5611
6477	6486	6590	6388	6414	6536	6526	6292	6352	6374	6299	6229	6283	6422	6279	6401	6374	6228	6151	5891	5915	5935	6031	6109	6030	5862	5736	5734	5720	5690	5679	5901	5926	5925	5944	5754	5741	5728	5809	5737	5621	5562	5663	5737	5644	5741	5639	5753	5699	5686
6535	6384	6551	6533	6551	6306	6422	6459	6232	6287	6222	6476	6309	6360	6298	6370	6416	6176	6156	6050	5982	6028	6097	5919	5960	5903	5840	5814	5823	5731	5913	5990	6101	6139	5913	5928	5924	5796	5771	5736	5428	5710	5739	5764	5614	5790	5661	5709	5709	5547
6616	6249	6495	6475	6398	6299	6551	6483	6501	6297	6539	6410	6509	6493	6494	6534	6340	6198	6068	5989	6045	6118	6176	6092	6090	5968	5798	5765	5820	5840	5830	5934	5997	6122	6164	5984	5845	5866	5525	5655	5711	5807	5791	5921	5741	5864	5787	5673	5738	5732
6486	6331	6432	6436	6349	6400	6441	6421	6294	6602	6505	6488	6383	6523	6566	6386	6492	6485	6151	6289	6348	6218	6296	6235	5882	5762	5854	5774	6075	6064	5923	6007	6102	5919	5969	5975	5849	5875	5720	5683	5648	5802	5738	5847	5714	5719	5864	5769	5907	5840
6447	6191	6349	6376	6168	6302	6166	6275	6441	6467	6521	6397	6390	6430	6308	6408	6375	6178	6462	6315	6436	6232	6280	6305	6081	5929	5904	6030	5990	6055	6153	6157	6060	5916	5908	5990	5735	5809	5691	5710	5665	5802	5771	5761	5874	5879	6006	6009	5872	6075
6368	6113	6314	6322	6273	6215	6351	6276	6158	6363	6423	6453	6403	6573	6433	6497	6354	6272	6228	6304	6462	6353	6192	6278	6199	6038	5987	6102	6154	6127	6312	6308	5945	6144	5968	6016	5760	5675	5647	5768	5823	5716	5878	5708	5772	5964	5982	5924	6121	6063
6254	6218	6339	6030	6178	6364	6269	6221	6298	6178	6425	6404	6634	6409	6339	6523	6321	6289	5937	6245	6354	6277	6280	5944	6183	5884	6012	6095	5988	6128	6192	6125	6156	6043	5929	5896	5816	5820	5610	5897	5720	5831	5846	5779	5842	6013	5944	5794	5853	5971
6260	6361	6123	6410	6066	6205	6144	6185	6396	6303	6302	6187	6337	6430	6290	6517	6314	6471	6164	6278	6065	6205	5992	6044	5991	5871	6129	6011	6025	6124	6192	6000	6096	5726	5827	5825	5808	5718	5656	5610	5769	5673	5780	5849	5802	5886	5887	5952	5848	5871
6409	6300	6160	6433	6122	6241	6246	6057	6341	6376	6276	6341	6298	6512	6331	6394	6254	6170	6079	6105	6129	6139	5899	5914	6052	6154	6281	5988	6118	6111	6030	6023	6005	5954	5886	5904	5692	5717	5502	5538	5641	5743	5928	5780	6015	5976	6021	6046	5805	5790
6533	6267	6461	6228	6077	6016	6103	6253	6322	6239	6267	6179	6320	6288	6473	6382	6248	6221	6158	6025	5982	5865	6033	5854	5920	5952	6187	6207	6042	6034	5978	6006	6011	5734	5714	5724	5614	5676	5590	5584	5609	5730	5831	5769	5945	5951	5786	5840	5854	6058
6421	6241	6417	6450	6206	6058	6121	6221	6168	6107	6173	6469	6327	6342	6283	6440	6314	6060	6131	6228	5926	5996	6012	5989	5959	5951	6089	6201	6132	5994	6011	5886	5813	5768	5659	5570	5514	5685	5663	5776	5691	5695	5828	5821	5886	5880	5844	5830	5904	5742
6521	6440	6338	6557	6372	6091	6217	6143	6294	6101	6420	6263	6266	6283	6437	6289	6184	6317	6164	6144	6085	6116	5908	6079	6068	5982	6176	6284	6017	5901	6019	6011	5912	5664	5721	5719	5686	5735	5583	5779	5697	5632	5736	5637	5824	5855	5905	5960	5912	5853
6417	6487	6424	6453	6470	6292	6345	6132	6265	6318	6379	6143	6298	6348	6433	6338	6211	6026	6003	6035	6099	6095	5975	6071	5966	6102	6064	5999	6205	6016	6150	5984	5874	5838	5770	5901	5734	5714	5661	5585	5612	5763	5749	5796	5872	5748	5923	6019	5910	5966
6510	6413	6671	6263	6289	6241	6157	6213	6282	6318	6274	6240	6196	6442	6281	6183	6052	6273	5993	6011	6099	6066	6158	6184	6153	6242	6147	6019	5907	6051	6041	6041	5981	5970	5681	5733	5871	5809	5783	5695	5650	5778	5720	5788	5956	5868	5966	5933	5965	5889
6360	6344	6361	6315	6227	6448	6302	6451	6405	6219	6187	6065	6220	6236	6263	6235	6098	5919	5963	6065	6051	6248	6373	6291	6068	6177	6177	6020	5925	5997	5902	6023	5983	5883	5929	5653	5842	5779	5769	5671	5625	5926	5864	5963	5958	5907	6000	5934	6090	5922
6514	6465	6518	6434	6392	6520	6394	6383	6297	6276	6126	6116	6122	6181	6081	5943	5920	5987	6047	5972	5909	6130	6138	6158	6073	6047	6001	5905	6046	6025	5871	5984	5870	5826	5873	5815	5656	5869	5915	5821	5877	6117	5997	6145	6057	5870	5865	5973	5933	5886
6613	6357	6568	6441	6400	6365	6291	6318	6319	6336	6151	6156	5990	5945	5857	6093	6045	5923	5836	5832	6033	5949	6194	6064	6134	5913	5939	5902	5993	5995	5947	5982	5883	5750	5802	5711	5855	5926	5972	5879	5949	5894	6037	6037	6053	6117	5867	5808	5847	5773
6571	6418	6456	6533	6409	6408	6194	6229	6285	6298	6032	6118	6080	6063	5943	6109	5990	6119	5926	6044	5934	5941	5954	6013	6060	6056	5933	6147	5969	5989	5979	5904	5907	5925	6010	6111	5946	5893	6094	5969	5827	5991	5960	5988	5957	5952	5785	5783	5890	5843
6664	6461	6492	6634	6504	6442	6284	6438	6280	6329	6054	6129	6161	6057	5997	5907	6098	6099	6006	5829	5910	5798	6066	6113	5866	6040	5925	6010	5922	5875	5779	5708	5769	5849	5930	5947	5826	5934	6036	5917	6116	5938	5899	5888	5895	5737	5600	5738	5640	5732
6640	6568	6587	6473	6605	6439	6420	6398	6184	6237	6236	6235	6311	6150	6082	5992	6082	6011	6083	5929	5927	5689	5830	6070	5940	6011	5848	5697	5786	5741	5915	5607	5919	5789	5959	5830	5802	5848	5973	6098	5855	5905	5800	5683	5683	5768	5596	5617	5627	5548
6612	6550	6459	6880	6696	6531	6600	6453	6306	6406	6186	6287	6202	6179	6054	6150	6048	6088	6084	5845	5876	5858	5914	5953	5898	5720	5827	5861	5726	5822	5632	5696	5555	5707	5754	5873	5758	5968	5916	6038	6018	5842	6006	5730	5797	5641	5613	5489	5588	5691
6582	6638	6716	6585	6486	6389	6434	6518	6362	6327	6283	6199	6263	6168	6164	6156	6022	6028	6161	6113	5956	5894	6032	6146	6038	6038	5790	5936	5847	5858	5840	5612	5880	5699	5739	5914	5981	5972	5937	5866	6094	5947	5770	5749	5711	5647	5585	5704	5682	5830
6727	6524	6763	6672	6378	6232	6459	6271	6194	6188	6127	6262	6264	6125	6220	6166	6016	5921	5918	6033	6138	5907	6134	5891	6050	6016	6059	5869	5964	5917	5926	5719	5880	5695	5950	5887	6070	5905	6123	5989	6035	5947	5882	5633	5656	5634	5670	5564	5903	5948
6626	6503	6566	6511	6255	6276	6259	6167	6132	6038	6204	6119	6187	6173	6049	6107	6030	6056	5982	6218	6072	6147	5971	6003	6130	5880	6028	5939	5913	6050	6013	5868	5865	5808	5936	5862	5986	6155	6079	5837	6061	5985	5876	5757	5735	5647	5697	5532	5824	5980
6772	6598	6591	6520	6351	6317	6040	6151	6093	5892	5891	6211	6167	6297	6202	5867	5894	5935	6011	5979	6017	6033	6092	6238	6177	6195	6117	5962	6088	5926	5955	5840	6053	5878	5943	6047	6090	6122	6272	6023	5944	5972	5926	5894	5792	5795	5801	5684	5927	6087
6613	6519	6369	6358	6258	6047	6098	6071	5937	6057	5882	5896	5863	5889	6081	5883	5898	5984	5949	6040	6081	6069	6205	5993	6253	6068	6172	6180	6116	5882	6004	6018	6044	6135	5987	6278	6245	6165	6347	6268	5994	5924	5880	5877	6043	5782	5979	5828	5952	6135
6644	6385	6268	6097	6197	6117	6189	6085	6090	5984	5791	5710	5780	5834	5872	6083	5950	5971	5963	6066	6129	6204	6306	6038	6040	5895	6165	6241	6089	6273	6091	6238	5996	6273	6165	6055	6021	6259	6171	6216	6144	6052	5971	5817	5796	5944	6023	5983	6066	6286
6650	6453	6260	6043	6178	5948	6116	6087	6217	5979	5854	5710	5859	5795	5687	5909	5830	6031	6100	6335	6185	5997	6265	6187	6218	6017	6137	6171	6106	6310	6137	5931	6174	6183	6095	6063	6100	6009	6118	6145	6179	5960	6022	5999	5837	5947	5905	6019	6164	6150
6612	6526	6295	6272	6226	6156	6153	6231	6198	5992	6035	5893	5898	6000	5859	6109	6076	6050	5940	6140	6023	5961	6129	5888	5948	6065	6092	6282	6240	6136	6036	6116	5950	6150	6145	6042	5789	5917	6006	6052	6087	6110	6161	6132	6111	6005	6035	6026	6188	6129
6664	6449	6462	6433	6290	6198	6159	6240	6115	6123	6140	6096	6130	5945	6091	5994	6180	6005	6238	6113	6050	6120	5996	6217	5952	5973	6171	6139	6108	6257	6064	5912	6003	5976	5843	6122	5972	5922	6073	6081	6223	6253	6191	6192	6062	6035	5926	6201	6277	6216
6504	6506	6462	6353	6229	6169	6199	6197	6130	6154	6187	6152	6091	5995	6300	6187	6256	6212	6354	6201	6218	6034	6188	5922	5822	6010	6064	6347	6197	6088	5998	5857	5930	6031	5969	6091	6009	6087	6048	6238	6070	6083	6118	6079	6138	6159	6281	6225	6335	6295
6350	6203	6305	6374	6114	6155	6165	6123	6045	6108	6185	6129	5949	6312	6054	6239	6349	6250	6307	6335	6180	5937	6071	5808	5941	5973	6276	6336	6292	6206	6111	6121	6173	6108	6073	6204	6059	6240	6159	5989	6078	6138	6213	6159	6205	6191	6237	6444	6377	6372
6319	6263	6333	6230	6166	6049	6075	6018	6082	6106	6048	6366	6218	6176	6145	6223	6496	6248	6417	6401	6244	6132	5983	5923	5998	6020	6218	6263	6395	6359	6260	6262	6098	6066	6189	6415	6205	6129	6107	6041	6227	6182	6176	6367	6300	6268	6351	6392	6277	6383
6147	6022	6054	6275	5929	6004	6027	6046	6124	6137	6122	6283	6076	6234	6280	6350	6425	6445	6582	6330	6134	5993	5940	5988	6054	6057	6107	6305	6291	6159	6193	6202	6092	6284	6320	6399	6104	6164	6308	6246	6308	6283	6299	6234	6287	6180	6460	6228	6170	6291
6153	6044	6063	6130	5979	5956	5908	6064	6037	6109	6226	6279	6302	6273	6255	6220	6235	6280	6356	6266	6039	6027	6118	6186	6102	6164	6063	6165	6351	6325	6159	6168	6153	6319	6320	6306	6340	6058	6322	6112	6123	6305	6356	6179	6300	6228	6364	6546	6329	6391
6379	6080	6321	6171	6057	6009	5909	5968	6131	6301	6223	6248	6192	6342	6102	6083	6232	6217	6147	6143	5954	6007	6066	6049	6056	6013	6071	6112	6242	6267	6138	6136	6026	6192	6291	6353	6307	6334	6332	6209	6198	6269	6351	6307	6339	6240	6463	6393	6330	6437
6465	6365	6242	6254	6326	6009	6027	6158	6012	6296	6081	6182	6083	6144	6098	6152	6082	6121	6213	5810	6099	6012	6048	6024	6120	6006	6207	6193	6173	6069	6073	6254	6306	6345	6385	6392	6368	6332	6159	6289	6179	6244	6378	6359	6470	6306	6467	6495	6506	6582
6371	6412	6425	6844	6298	6078	6243	6072	6106	6285	6200	6163	6136	6262	6093	6007	6161	6131	6085	5869	6113	6069	5994	6081	6207	6322	6276	6198	6051	6047	6167	6271	6386	6536	6499	6367	6321	6337	6298	6209	6127	6317	6570	6481	6472	6500	6513	6433	6576	6425
6333	6490	6480	6671	6288	6359	6314	6334	6354	6248	6198	6256	6100	6179	6235	6050	6036	6094	5882	5874	5944	6114	6226	6186	6295	6079	6351	6082	6041	6178	6142	6199	6251	6212	6421	6648	6618	6448	6502	6388	6357	6393	6505	6503	6530	6588	6593	6566	6468	6732
6349	6438	6481	6693	6420	6247	6375	6442	6253	6303	6118	6420	6042	6073	6099	6038	6011	6183	5919	6019	6064	6080	6130	6190	6207	6279	6153	6194	5982	5877	6084	6136	6266	6323	6390	6578	6596	6529	6535	6426	6440	6373	6461	6372	6473	6464	6686	6641	6716	6781
6422	6459	6640	6543	6529	6502	6225	6085	6181	6276	6164	6119	6223	6126	6197	6165	5962	5927	5970	6122	6173	6205	6247	6385	6299	6304	6363	6266	6244	6190	6085	6169	6251	6322	6266	6764	6668	6672	6789	6580	6585	6673	6511	6567	6782	6638	6775	6647	6806	7051
6290	6391	6235	6545	6321	6332	6170	6137	6281	6225	6141	6247	6158	6152	6146	6144	6083	6043	6123	6158	6182	6301	6495	6297	6541	6237	6307	6418	6329	6210	6453	6597	6597	6607	6671	6592	6579	6794	6853	6743	6583	6686	6759	6761	6708	6683	6732	6899	6928	6875
6171	6460	6357	6318	6100	6212	6008	6117	6025	5934	5952	5985	6124	6184	6204	6206	6217	6283	6104	6183	6252	6372	6426	6477	6580	6482	6545	6439	6605	6558	6469	6477	6485	6595	6804	6901	6769	6773	6752	6616	6593	6790	6569	6662	6972	6894	6841	6811	6701	6736
6372	6390	6274	6273	6037	6126	6044	6000	5993	5844	5963	5988	6168	6121	6213	6288	6214	6126	6265	6191	6268	6243	6261	6363	6384	6540	6543	6685	6728	6470	6541	6437	6344	6497	6521	6618	6817	6772	6719	6701	6554	6498	6523	6848	6786	6923	6906	6886	6752	6672
6478	6412	6282	6306	6203	5969	5969	5999	5812	6036	5820	5839	6014	5940	6211	6218	6129	6275	6023	6140	6204	6169	6227	6299	6399	6527	6546	6526	6507	6461	6521	6355	6320	6503	6585	6603	6797	6792	6656	6527	6671	6573	6454	6596	6738	6898	6761	6770	6613	6765
6632	6526	6586	6432	6084	5954	5860	5809	5859	5865	5987	6105	5962	6021	6066	6125	6084	6202	6203	6062	6022	6089	6112	6205	6413	6375	6465	6486	6343	6440	6436	6430	6475	6352	6526	6719	6651	6548	6537	6476	6548	6482	6686	6753	6735	6550	6753	6596	6465	6756
6570	6751	6477	6346	6139	6036	5971	6004	5929	5909	6108	6000	6205	6150	6078	6074	6155	6284	6118	6182	6229	6219	6182	6271	6052	6274	6415	6258	6460	6402	6722	6672	6639	6553	6390	6659	6530	6589	6478	6421	6442	6610	6694	6687	6846	6505	6591	6643	6653	6570
6390	6465	6480	6290	6186	5880	6038	6020	6019	6113	6124	6410	6342	6309	6336	6209	6196	6292	6347	6287	6398	6279	6269	6034	6192	6164	6335	6377	6448	6421	6781	6498	6623	6632	6369	6412	6520	6456	6626	6497	6442	6637	6636	6756	6794	6705	6772	6500	6578	6538
6325	6290	6313	6255	6020	5951	6031	5940	6351	6254	6177	6273	6535	6413	6423	6457	6392	6186	6391	6405	6369	6253	6291	6089	6265	6130	6418	6508	6361	6689	6611	6590	6689	6588	6583	6526	6419	6598	6687	6550	6489	6467	6588	6766	6719	6804	6622	6624	6566	6550
6259	6175	6034	6096	6039	5997	5817	6094	6116	6219	6177	6362	6340	6267	6209	6327	6465	6389	6233	6283	6271	6327	6247	6491	6263	6337	6399	6527	6570	6557	6746	6666	6698	6695	6653	6433	6745	6466	6536	6626	6713	6694	6630	6748	6869	6709	6866	6601	6601	6555
6092	5995	6052	6181	5984	5914	5993	5974	6269	6203	6050	6215	6287	6044	6198	6256	6247	6261	6243	6310	6301	6221	6420	6485	6347	6406	6384	6454	6465	6745	6772	6917	6721	6554	6599	6637	6557	6783	6731	6726	6738	6680	6630	6729	6771	6905	6596	6587	6439	6666
6320	6108	6063	5962	5866	5732	5934	5868	6124	6212	6119	6190	6272	6251	6207	6280	6217	6255	6085	6026	6278	6425	6212	6387	6553	6307	6498	6552	6611	6647	6765	6551	6532	6697	6632	6561	6455	6450	6593	6760	6687	6720	6610	6779	6805	6832	6735	6699	6528	6581
6026	6110	6030	5958	5942	5914	5841	5895	5921	6143	6010	6026	5945	6127	6079	6046	6163	6216	6205	6126	6113	6233	6401	6478	6430	6466	6361	6721	6558	6584	6572	6423	6470	6737	6621	6422	6424	6530	6555	6599	6594	6574	6678	6566	6760	6789	6771	6727	6602	6603
6134	5995	5925	6132	6132	5989	5878	5934	5717	6123	5880	6049	5865	5767	5975	5915	5988	5916	6196	6049	6105	6325	6329	6359	6509	6550	6605	6553	6560	6264	6383	6578	6755	6794	6565	6544	6804	6662	6564	6594	6422	6324	6597	6805	6737	6725	6586	6576	6702	6730
6277	6120	6153	6245	6386	6388	6166	6153	6253	6022	6102	6106	5942	5947	5935	5839	6112	5920	5993	6071	6194	6165	6382	6443	6534	6458	6645	6276	6146	6340	6689	6799	6811	6929	6832	6726	6756	6888	6878	6637	6507	6503	6648	6491	6806	6671	6563	6772	6496	6790
6348	6163	6335	6434	6222	6487	6328	6250	6213	6057	5980	6202	6280	6152	6073	5975	5972	5929	5965	6140	6095	6322	6348	6393	6606	6420	6434	6187	6333	6383	6808	6846	7025	6952	6865	6715	6786	6944	6894	6952	6935	6699	6519	6517	6627	6744	6771	6685	6885	6606
6369	6264	6071	6380	6386	6469	6453	6438	6267	6065	6064	6109	6190	6088	6155	6028	6191	6135	6066	6333	6488	6571	6393	6534	6656	6535	6280	6128	6200	6534	6803	6793	6590	6551	6572	6762	6805	6930	6872	7131	6997	6951	6829	6573	6470	6539	6735	6924	6740	6849
6246	6242	6092	6422	6174	6123	6263	6144	6184	6086	6181	6163	6067	6118	6204	6241	6130	6374	6292	6459	6397	6414	6597	6599	6820	6490	6370	6209	6546	6509	6725	6656	6517	6534	6553	6772	6970	6899	6947	6967	6991	6875	6832	6568	6456	6672	6729	6686	6684	6892
6279	6226	6199	6237	6223	6111	6213	6041	6282	6154	6042	6223	6019	6173	6121	6131	6314	6300	6354	6600	6668	6425	6473	6577	6606	6467	6502	6427	6722	6747	6776	6530	6704	6632	6468	6620	6882	6823	6810	6789	7154	6882	6912	6810	6545	6682	6632	6713	6581	6621
6102	6020	6205	6165	6148	6098	6021	6027	6314	6213	6189	6214	6138	6164	6009	6278	6303	6196	6349	6478	6465	6467	6659	6508	6621	6464	6469	6610	6848	6766	6671	6780	6851	6753	6712	6861	6803	6696	6980	6822	6738	6775	6920	6775	6757	6607	6586	6672	6594	6388
6038	6204	6218	6246	6262	6122	6149	6083	6016	6336	6229	6134	6154	6131	6264	6235	6404	6350	6326	6572	6550	6730	6495	6616	6334	6208	6446	6705	6960	6931	6680	6747	6667	6485	6597	6425	6561	6691	6717	6602	6574	6675	6733	6576	6774	6572	6523	6563	6448	6300
6142	6363	6295	6345	6452	6248	6178	6317	6190	6022	6115	6184	6205	6337	6229	6354	6185	6238	6191	6243	6599	6285	6591	6605	6440	6216	6327	6710	6820	6617	6793	6494	6645	6448	6445	6331	6512	6475	6550	6546	6313	6525	6678	6546	6736	6570	6633	6528	6459	6237
6272	6181	6299	6584	6322	6051	6262	6364	6185	6311	6269	6225	6432	6424	6371	6505	6265	6271	6262	6434	6415	6375	6794	6747	6255	6192	6506	6573	6863	7049	6826	6891	6642	6604	6558	6436	6412	6553	6693	6514	6492	6549	6538	6642	6641	6613	6617	6570	6420	6417
6388	6188	6245	6062	6283	6039	6232	6045	6327	6108	6374	6405	6420	6459	6512	6431	6514	6488	6489	6362	6708	6555	6693	6530	6690	6284	6451	6764	6895	7086	6698	6605	6797	6450	6564	6561	6608	6606	6546	6404	6715	6659	6653	6400	6486	6452	6562	6631	6690	6536
6218	6053	5928	6113	6146	6106	5953	6355	6167	6101	6435	6363	6436	6617	6384	6566	6582	6433	6546	6425	6545	6732	6673	6576	6432	6387	6442	6773	7036	7026	6576	6554	6382	6564	6406	6440	6385	6450	6617	6638	6682	6775	6718	6605	6392	6573	6553	6406	6611	6638
5953	6088	6076	6058	5782	6219	6245	6054	6162	6304	6027	6414	6354	6373	6644	6416	6567	6532	6432	6569	6556	6587	6607	6607	6723	6586	6608	6720	6714	6943	6639	6439	6310	6421	6298	6213	6346	6497	6577	6745	6769	6767	6679	6696	6597	6584	6468	6447	6455	6538
6192	6133	5904	6084	6020	6083	5998	6106	6177	6129	6262	6207	6057	6375	6161	6478	6391	6421	6365	6351	6455	6526	6641	6684	6501	6536	6438	6751	6709	6733	6733	6515	6519	6326	6287	6346	6449	6524	6538	6881	6949	6951	6667	6641	6558	6542	6304	6264	6474	6578
6125	6139	6144	6081	6044	6152	6534	6362	6108	6329	6194	6113	6236	6019	6379	6543	6438	6246	6425	6270	6294	6644	6457	6684	6752	6408	6574	6270	6419	6514	6458	6655	6564	6672	6572	6470	6475	6673	6854	6945	6847	6849	6766	6664	6544	6395	6578	6339	6300	6344
6297	6173	6153	6108	6345	6269	6234	6285	6459	5999	6189	6093	5975	6269	6035	6441	6379	6256	6380	6221	6402	6267	6403	6757	6466	6610	6452	6368	6323	6211	6409	6445	6652	6815	6609	6603	6648	6901	6836	6776	6562	6656	6529	6436	6440	6420	6416	6390	6454	6490
6349	6148	6335	6421	6259	6260	6445	6402	6194	6226	6209	6149	6284	6262	6327	6319	6321	6312	6296	6314	6227	6570	6537	6435	6516	6365	6634	6391	6390	6306	6194	6452	6596	6583	6626	6664	6737	6691	6528	6510	6504	6618	6553	6471	6327	6299	6223	6381	6515	6398
6300	6252	6213	6142	6294	6453	6344	6450	6365	6237	6256	6341	6443	6592	6409	6476	6287	6445	6352	6321	6403	6367	6276	6426	6448	6467	6315	6422	6442	6354	6411	6401	6342	6357	6638	6438	6313	6497	6533	6446	6264	6612	6539	6434	6372	6289	6323	6393	6453	6581
6213	6143	6208	6208	6381	6325	6606	6416	6347	6197	6184	6394	6316	6369	6387	6448	6389	6102	6381	6301	6471	6352	6366	6321	6497	6280	6539	6489	6338	6540	6489	6528	6374	6387	6516	6480	6658	6360	6438	6455	6600	6647	6661	6529	6225	6386	6294	6418	6436	6518
6129	6309	6237	6076	6270	6171	6338	6374	6326	6245	6229	6080	6354	6435	6589	6389	6323	6253	6212	6312	6318	6522	6469	6348	6437	6452	6229	6463	6417	6438	6761	6508	6476	6301	6388	6461	6667	6506	6456	6477	6671	6544	6490	6487	6208	6227	6397	6409	6267	6276
6154	6239	6337	6304	6177	6393	6270	6379	6257	6187	6287	6359	6408	6335	6371	6296	6180	6201	6287	6337	6314	6455	6602	6660	6389	6420	6427	6663	6442	6413	6339	6440	6336	6385	6441	6479	6455	6305	6359	6421	6504	6496	6514	6455	6383	6437	6349	6248	6168	6081
6524	6320	6161	6231	6200	6349	6199	6215	6188	6032	6354	6252	6318	6343	6275	6154	6304	6303	6302	6344	6270	6482	6367	6440	6541	6485	6492	6502	6463	6569	6532	6392	6175	6258	6456	6458	6391	6302	6144	6269	6200	6448	6393	6516	6368	6409	6425	6022	6200	6219
6188	6252	6251	6315	6167	6119	6099	6142	6264	6293	6230	6394	6469	6407	6174	6413	6080	6208	6333	6149	6266	6441	6563	6527	6471	6420	6355	6428	6379	6460	6287	6341	6346	6174	6199	6205	6135	6190	6187	5986	6230	6228	6274	6495	6484	6287	6353	6107	6310	6333
6373	6264	5947	6194	6145	6187	6104	6251	6287	6165	6127	6367	6254	6453	6332	6347	6311	6290	6339	6256	6478	6346	6480	6473	6575	6653	6595	6524	6322	6375	6258	6319	6100	6123	6272	5973	6220	6143	6219	6212	6149	6242	6374	6295	6366	6345	6281	6272	6143	6067
6220	6194	6194	6128	6010	6145	6145	6266	6108	6368	6353	6323	6414	6367	6352	6372	6098	6418	6309	6351	6194	6478	6402	6511	6296	6221	6337	6436	6343	6325	6294	6280	6347	6274	6027	6136	6196	6219	6056	6279	6187	6142	6268	6183	6367	6433	6066	6011	5956	6185
6227	6060	6103	6228	6138	5810	6139	6341	6281	6259	6495	6278	6418	6581	6264	6357	6306	6381	6371	6235	6418	6221	6605	6521	6347	6280	6463	6405	6242	6316	6347	6005	6060	6229	6211	6225	6099	6198	6154	6378	6150	6109	6209	6300	6188	6276	6298	5888	6056	6047
6376	6192	5839	6067	6271	6138	5924	6158	6451	6379	6475	6586	6290	6290	6521	6275	6335	6349	6363	6395	6386	6097	6434	6263	6317	6158	6218	6262	6277	6195	6130	6108	6351	6243	6422	6317	6211	6332	6178	6338	6200	6058	6078	6192	6405	6252	6177	5946	5887	5928
6259	6136	6301	5995	6220	6190	6271	6084	6262	6291	6453	6338	6539	6274	6448	6285	6261	6462	6406	6575	6243	6439	6340	6521	6307	6170	6315	6171	6156	6026	5915	6204	6080	6307	6320	6238	6374	6260	6316	6270	6162	6156	6184	5904	6122	6257	5992	5955	5929	5804
6043	5904	6000	6188	6020	5888	6400	6424	6336	6407	6471	6237	6157	6290	6143	6289	6297	6378	6509	6549	6427	6409	6307	6358	6451	6180	6112	6089	5918	5919	5927	6094	6187	6406	6226	6279	6055	6227	6202	6253	6133	6086	6048	6034	5953	6154	5870	5864	5821	5932
6051	5868	5909	6077	6198	6047	6222	6350	6428	6426	6238	6297	6122	6291	6326	6289	6394	6387	6346	6407	6608	6412	6474	6247	6328	6167	6251	6057	5964	6134	6047	6036	6159	6362	6259	6388	6026	6138	6003	5965	6006	6060	5950	5984	5960	6032	6009	5820	5969	5786
6007	5925	5827	5682	5958	6243	6319	6392	6284	6326	6132	6286	6328	6172	6278	6309	6460	6358	6195	6513	6333	6575	6421	6271	6332	6240	6116	6115	6157	6175	6063	6349	6295	6287	6197	6223	6107	6067	6180	6043	5929	5839	6089	5866	6149	5950	5947	6000	6056	5940
5872	5945	5995	5833	6020	6159	6414	6384	6265	6418	6319	6080	6161	6389	6205	6437	6187	6371	6462	6479	6331	6343	6357	6279	6304	6310	6270	6270	6123	6339	6203	6099	6251	6281	6130	6133	6096	5958	5877	5749	6028	6026	5967	5999	5909	5778	5975	5966	5952	5910
5914	5731	5978	5999	6131	6083	6358	6541	6332	6351	6402	6149	6140	6345	6307	6314	6491	6402	6266	6133	6594	6219	6373	6148	6222	6162	6029	6223	6137	6401	6299	6359	6216	6016	6137	5960	5839	5962	5984	5931	5947	5808	5843	5964	6005	5988	5930	5890	5877	5830
6184	5902	5856	6316	6211	6232	6432	6617	6643	6279	6222	6248	6099	6187	6314	6226	6507	6166	6146	6051	6288	6208	6531	6214	6339	6095	6046	6118	6033	6083	6084	6320	6213	6037	5940	5902	5966	5765	5866	5848	5746	5812	5834	5945	5915	5820	5851	5854	5841	5779
6341	6167	5921	6107	6182	6487	6445	6612	6691	6490	6126	6182	5972	6173	6226	6224	6196	6244	6147	6249	6297	6335	6243	6130	6063	6125	6167	5919	6041	6104	5933	6099	6149	6001	6033	5964	5752	5723	5812	5882	5810	5866	5940	5866	5976	5773	5719	5668	5680	5721
6216	6385	6200	6042	6241	6287	6300	6175	6436	6329	6228	6194	6028	5971	6053	6174	6185	6227	6118	6260	6211	6514	6184	6232	6080	6156	6099	6123	5880	5819	6004	5976	5963	6003	6133	5927	5694	5875	5846	5780	5926	6014	5999	5898	5812	5904	5769	5732	5543	5663
5994	6326	6443	6095	6051	6334	6209	6093	6192	6300	5974	5982	5941	6062	5834	6003	6051	6412	6353	6354	6421	6326	6160	6021	5954	6321	6001	6145	5892	5941	6030	6048	5832	6012	5857	5780	5956	5836	5739	5771	5724	6059	5926	5898	5738	5820	5804	5588	5628	5532
5897	5915	6519	6334	6048	6066	6319	6224	5915	6234	5957	5963	6021	5921	5975	6053	6156	6283	6369	6314	6390	6120	6184	6044	6235	5954	6031	5899	5838	5811	5755	5792	6036	5910	5801	5858	5859	5688	5762	5826	5747	5771	5967	5793	5848	5760	5736	5832	5717	5692
6009	5800	6183	6407	6193	5912	6292	6323	5879	6016	6199	5892	5927	6026	5886	6054	6087	6240	6364	6292	6274	6062	6169	6132	6267	6083	6111	6055	6051	5941	5759	5842	5855	5852	5790	5878	5837	5616	5820	5760	5752	5684	5725	5807	5802	5826	5727	5811	5874	5602
6445	5827	5850	6466	6380	5980	5960	6231	6075	5956	6177	5853	5965	6084	5981	6076	5983	6292	6248	6252	6287	6203	6083	5983	6280	6213	6273	6181	5984	6059	5833	5847	5854	5802	5795	5883	5815	5870	5994	5848	5680	5768	5645	5854	5823	5898	5933	5794	5699	5537
6922	5964	5731	6175	6802	6335	5971	6452	6388	5891	6169	6100	5983	5945	6015	5921	6015	6192	6112	6076	6131	6035	5915	6075	6135	6122	6246	6123	6170	6081	5976	5972	6040	6013	5860	5848	5834	5781	5746	5669	5562	5656	5596	5798	5799	5810	5745	5813	5720	5475
6771	6725	5798	5965	6590	6601	6009	6166	6433	6247	6246	6391	6064	6394	6430	6169	6278	6112	6028	5800	5923	6106	6110	6153	6105	6176	6071	6202	6323	5982	6093	6156	6004	5964	5967	5962	5802	5758	5717	5634	5561	5570	5525	5722	5608	5639	5723	5680	5558	5488
6644	6783	6123	5679	6155	6736	6210	5937	6532	6253	5936	6561	6305	6224	6506	6096	6240	6008	5978	5935	5776	5962	6256	6002	6134	6286	6124	6063	6250	6184	6091	5962	5959	5909	6018	5836	5917	5688	5693	5543	5727	5437	5489	5560	5381	5501	5523	5476	5547	5395
6262	6624	6382	5720	5874	6523	6215	5840	6371	6278	5862	6324	6352	6284	6401	6167	6144	6173	6051	5773	5854	5682	5790	6013	6037	5902	5907	5945	6098	5990	6206	5977	5843	5879	5773	5695	5708	5694	5506	5468	5556	5385	5111	5301	5384	5199	5444	5101	5223	5233
5824	6439	6463	5604	5747	6394	6168	5756	6163	6319	5781	6378	6134	6006	6269	6137	6208	6038	5961	5865	5819	5781	5675	5819	5947	5890	5590	5743	5786	5899	5834	5755	5875	5921	5680	5678	5628	5691	5568	5440	5383	5382	5318	5187	5277	5226	5372	5290	5314	5184
5558	6304	6554	5931	5477	6249	6474	5766	5976	6262	5755	6060	6146	5839	6145	6108	6038	6037	6038	5902	5965	5622	5664	5874	5671	5583	5585	5652	5602	5786	5584	5659	5618	5589	5610	5721	5577	5426	5525	5318	5396	5363	5187	5076	5368	5237	5386	5400	5285	5336
5339	5938	6485	5928	5672	6005	6500	5903	5694	6377	5654	5679	6148	5693	6017	5900	5904	6048	5939	6165	5822	5927	5707	5702	5737	5683	5684	5574	5603	5591	5706	5536	5542	5461	5610	5512	5450	5475	5297	5543	5423	5277	5395	5268	5226	5265	5388	5336	5475	5391
5266	5961	6604	6226	5429	6091	6311	5817	5828	6216	5621	5713	5935	5679	6083	5662	5681	5892	5768	6081	5775	5745	5853	5724	5752	5776	5778	5641	5708	5508	5486	5437	5642	5293	5380	5493	5537	5374	5254	5426	5537	5367	5415	5312	5240	5451	5480	5349	5414	5233
5267	5857	6726	6145	5379	5836	6396	5826	5834	6157	5734	5611	5931	5413	5677	5747	5650	6033	5659	5929	5823	5779	5719	5671	5563	5660	5768	5890	5765	5628	5549	5653	5632	5438	5371	5309	5424	5441	5350	5276	5312	5443	5382	5354	5491	5342	5324	5382	5293	5327
5342	6159	6652	6109	5454	6065	6203	5833	5698	6062	5607	5613	5852	5419	5738	5548	5532	5775	5635	5816	5652	5802	5599	5585	5677	5697	5921	5977	5923	5892	5630	5571	5730	5390	5282	5336	5377	5356	5277	5148	5189	5278	5119	5274	5326	5286	5284	5277	5196	5154
5511	6326	6722	6159	5581	6296	6487	5808	5659	5989	5574	5641	5922	5342	5617	5531	5575	5721	5676	5670	5627	5730	5587	5733	5688	5707	5725	5610	5810	5733	5732	5656	5571	5556	5238	5206	5274	5430	5216	5037	5054	5106	5095	5143	5238	5158	5089	5178	5159	5215
5847	6402	6543	6112	5751	6237	6439	5791	5812	6112	5561	5770	5998	5489	5699	5570	5628	5773	5577	5687	5555	5995	5724	5747	5626	5588	5665	5679	5741	5511	5659	5383	5497	5464	5319	5136	5160	5265	5186	5098	5005	5016	5091	5082	5028	4907	5074	5130	5085	5191
5951	6386	6243	5680	5638	6263	6441	5856	5928	6226	5537	5770	5927	5544	5887	5631	5947	5758	5735	5797	5689	5759	5669	5816	5671	5541	5674	5623	5697	5487	5424	5430	5403	5326	5302	5320	5035	5104	5180	5239	5010	4974	4986	5022	5078	5032	5022	4878	5100	5061
6062	6420	5939	5510	5566	6350	6215	5692	5998	6293	5687	5991	6055	5704	5999	5710	5942	5890	5868	5866	5696	5943	5797	5588	5767	5552	5508	5561	5594	5455	5450	5275	5321	5254	5301	5289	5195	5135	5221	5195	5160	4962	5056	5207	5115	5115	5106	5023	5138	5107
6440	6074	5754	5176	5545	5982	6023	5659	6043	5952	5834	6200	5844	5784	6224	5714	5984	5827	5855	5751	5857	5706	5613	5589	5794	5583	5668	5589	5468	5242	5257	5349	5291	5288	5351	5327	5235	5203	5457	5350	4988	5211	5326	5231	5218	5293	5036	5164	5107	5001
6667	6083	5248	5133	5832	5880	5718	5704	6123	5862	5684	6105	5600	5834	5949	5825	5937	5626	5851	5516	5755	5662	5531	5487	5496	5451	5533	5387	5321	5230	5368	5138	5217	5293	5270	4994	5215	5173	5309	5328	5194	5177	5166	5253	5274	5204	5017	5014	5008	5045
6425	5823	5198	5437	5950	5650	5445	5793	5894	5626	5450	5823	5399	5654	5922	5490	5766	5288	5790	5397	5651	5509	5566	5319	5355	5339	5374	5382	5459	5296	5116	4964	5120	5081	5102	5109	4991	4870	5110	5142	5150	5179	5023	5184	5071	5102	4958	4988	5023	4823
6062	5555	5454	5874	5840	5518	5456	5730	5660	5317	5746	5605	5432	5792	5417	5580	5341	5317	5582	5465	5496	5353	5499	5312	5393	5355	5385	5445	5313	5259	5316	5053	5083	5054	4980	4928	4926	4843	5038	5149	5199	5118	5000	5094	4945	4872	4905	4826	4954	4932
5769	5482	5665	5857	5808	5411	5770	5797	5507	5512	5581	5493	5491	5655	5451	5569	5375	5390	5453	5457	5513	5438	5481	5387	5483	5662	5600	5557	5303	5348	5240	5029	5094	5081	5115	5018	4848	4920	5004	5041	5025	4883	4991	4874	4886	4794	4855	4840	4701	4808
5509	5476	5875	5973	5651	5549	6080	5730	5499	5717	5770	5592	5523	5677	5533	5679	5467	5619	5444	5596	5556	5476	5663	5619	5500	5614	5696	5616	5480	5341	5201	5118	4968	5019	5013	4934	4949	4985	4891	5066	4996	5051	5067	5026	4845	4783	4855	4815	4930	4865
5655	5631	5716	5403	5394	5712	5932	5604	5573	5993	5947	5727	5862	5761	5954	6021	5661	5909	5533	5676	5583	5676	5444	5786	5690	5690	5552	5590	5691	5530	5328	5202	5219	5158	5086	4947	4847	5062	5105	4904	4856	4907	4957	5075	4893	5064	4934	4908	5017	4959
6248	5716	5399	5305	5385	5590	5777	5638	5515	5700	5584	5879	5749	5698	6053	5873	5778	5629	5362	5692	5555	5541	5531	5327	5346	5353	5494	5530	5798	5429	5156	5192	5041	5202	4953	5007	4788	4908	4977	4760	4670	4815	4862	4858	4780	4917	5008	5000	4967	4943
[truncated: 920 more columns]
