# Supplementary material for: Spatial Resolution and Refractive Index Contrast of Resonant Photonic Crystal Surfaces for Biosensing
Source: IEEE Photonics J. Author manuscript; Available in PMC 2015 Sep 7. (PMC4561521; doi:10.1109/JPHOT.2015.2435699)
Supplement: fig2_data [file NIHMS64775-supplement-fig2_data.gz › Volumes/graham/MacBook_backup/PhD_folder_2015_06_02/paper_improvements/IEEE_J_Photonics/final_files/data_files/fig2/ref/ref8.csv]

5842	5224	5500	5547	5544	5550	5572	5627	5673	5716	5790	5914	5800	5860	5965	6025	5991	6030	6232	6300	6162	5955	5797	5667	5817	5832	5927	5942	5948	6036	5988	5961	5866	5805	5901	5893	6054	6173	6177	6129	6079	6175	6263	6420	6250	6370	6329	6445	6347	6263
5920	5857	6062	6187	6137	5878	5810	5952	5941	6056	5887	6138	6091	6165	6003	6137	6022	6096	6230	6152	6084	5915	5838	5920	6069	6196	6143	6218	6186	6202	6243	6202	6059	6052	6138	6006	6401	6445	6200	6137	6151	6274	6348	6414	6455	6545	6603	6679	6503	6214
5888	6047	6054	6013	5950	5644	5672	5516	5648	5722	5800	5740	5933	5851	5932	5782	6042	6034	5968	6025	5855	5838	5708	5820	6136	6230	6204	6187	6310	6115	6164	5919	5944	6032	6034	6121	6379	6129	6138	6013	5782	6138	6092	6089	6181	6170	6443	6369	6051	6028
6083	6174	6145	6104	5748	5716	5764	5661	5709	5776	5840	5916	6009	5801	5809	5766	5965	5948	5935	5902	5765	5680	5766	6214	6229	6549	6412	6336	6227	6189	6040	6061	5973	6040	6125	6363	6110	6156	5843	5900	5843	5767	5941	5799	5963	6300	6490	6317	6168	6079
6153	6248	6083	6007	5910	5698	5865	5924	5967	5985	6234	5908	6110	5811	5763	5817	5941	5811	5955	5800	5906	6115	6143	6304	6328	6366	6427	6356	6538	6275	6182	6173	6061	6038	6287	6168	6226	5893	5620	5878	5879	6020	5856	5769	5930	6081	6231	6237	6350	6344
6372	6285	6069	5987	5871	5980	6214	6125	6236	6202	6237	6179	6202	5861	5872	5687	6036	6065	6038	5964	5902	6166	6228	6573	6564	6609	6510	6372	6560	6334	6358	6192	6152	6127	6144	6093	5973	5725	5753	5815	5978	5892	6025	5757	5825	5745	6041	6229	6439	6478
6256	6125	5979	5922	5950	6180	6325	6481	6357	6561	6444	6242	6059	5906	6105	6132	6321	6291	6123	6189	6172	6273	6485	6561	6676	6496	6246	6372	6591	6408	6523	6357	6325	6398	6239	6132	6071	5973	5937	5924	5865	5946	5885	5834	5730	5875	5918	6246	6503	6719
6384	6033	5969	5911	6191	6574	6428	6645	6517	6544	6522	6611	6364	6454	6465	6516	6454	6457	6444	6440	6381	6564	6540	6436	6215	6243	6303	6421	6468	6461	6513	6395	6328	6279	6106	5909	6054	5961	6021	6136	5920	5945	5905	5959	5789	5564	5959	6227	6626	6835
6339	5966	5855	6084	6260	6522	6623	6655	6577	6622	6449	6565	6726	6615	6750	6723	6490	6579	6367	6572	6507	6420	6293	6168	6095	5962	6160	6430	6457	6329	6521	6436	6433	6241	6161	6051	5936	6045	6157	6065	6024	6157	5950	6014	5843	5851	5970	6175	6661	6926
6275	6140	6127	6318	6566	6492	6461	6441	6701	6567	6612	6938	7193	7099	6942	6783	6652	6535	6550	6626	6477	6396	6178	5874	5948	6206	6148	6459	6412	6305	6245	6440	6309	6294	6159	5976	6016	6086	6098	6130	6275	6228	5939	6161	5858	6079	6146	6523	6624	6753
6514	6194	6333	6345	6350	6307	6389	6538	6466	6642	6909	7036	6993	6967	6961	6920	6574	6521	6705	6819	6468	6254	6002	5710	6011	6028	6346	6320	6291	6197	6265	6405	6291	6247	6199	6389	6180	6394	6299	6187	6266	6098	6289	6209	6155	6020	6234	6344	6609	6725
6767	6500	6385	6305	6340	6334	6476	6333	6340	6708	6767	6730	7017	7002	6828	6862	6636	6661	6564	6555	6464	6280	5794	5794	6221	6333	6330	6125	5988	6371	6239	6354	6177	6325	6219	6540	6384	6513	6451	6329	6235	6317	6418	6384	6167	6499	6184	6323	6166	6565
6858	6560	6503	6304	6191	6301	6231	6004	6336	6639	6492	6632	6666	6623	6588	6630	6726	6479	6704	6611	6415	6160	6093	6085	6143	6270	5916	6078	5992	6056	6237	6174	6080	6357	6460	6468	6531	6508	6424	6578	6407	6478	6530	6560	6623	6614	6442	6399	6376	6473
6836	6381	6375	6254	6351	6199	6373	6296	6316	6245	6245	6264	6401	6137	6413	6479	6288	6556	6561	6627	6559	6154	6188	6324	6290	6184	5931	5988	6052	6198	6079	6041	6244	6344	6539	6655	6623	6580	6586	6630	6395	6695	6767	6709	6760	6728	6799	6385	6426	6344
6644	6284	6191	6396	6248	6420	6529	6434	6144	6219	5931	5967	5963	6074	6340	6282	6392	6431	6430	6594	6631	6475	6429	6267	6126	6030	5933	6097	6200	6290	6315	6106	6254	6424	6562	6529	6552	6664	6785	6635	6598	6834	6715	6709	6700	6655	6584	6438	6185	6371
6276	6302	6208	6288	6371	6552	6792	6582	6338	6037	5897	5880	5916	5866	6046	6225	6273	6358	6344	6440	6620	6513	6594	6477	5997	5928	5916	6180	6147	6178	6253	6316	6332	6548	6437	6492	6600	6449	6585	6708	6653	6763	6444	6713	6841	6692	6443	6461	6261	6359
6350	5969	6183	6490	6666	6987	7034	6691	6554	6136	5915	5802	5870	5858	5779	5999	6236	6401	6257	6472	6476	6509	6422	6198	6021	5983	5997	6123	6278	6373	6348	6378	6561	6546	6456	6461	6365	6746	6739	6744	6612	6782	6640	6718	6638	6516	6397	6233	6466	6140
6212	6108	6277	6450	6796	6914	6946	6674	6460	6063	5972	5826	5809	5896	5999	6026	5995	6064	6223	6509	6488	6341	6196	6061	5922	6202	6098	6082	6425	6321	6476	6286	6533	6443	6443	6480	6540	6698	6690	6599	6685	6582	6579	6448	6353	6299	6296	6195	6351	6146
6354	6298	6411	6614	6745	6888	6826	6711	6480	6243	6007	6234	6091	5890	5955	5970	5959	5993	6207	6234	6356	6510	6168	6062	6216	6233	6481	6356	6249	6362	6498	6469	6335	6433	6418	6442	6543	6620	6710	6604	6361	6376	6313	6314	6027	6172	6220	6183	6163	6003
6334	6465	6663	6560	6672	6690	6847	6555	6579	6360	6472	6186	6067	6021	6007	6099	5930	6171	6175	6137	6384	6102	6261	6315	6226	6269	6325	6296	6444	6516	6243	6365	6258	6271	6233	6339	6350	6391	6531	6382	6530	6408	6116	6212	5896	6128	6408	6316	6168	6113
6447	6406	6350	6312	6411	6265	6432	6458	6624	6660	6698	6359	6271	6063	6003	6060	5998	6127	5998	6166	6211	6113	6355	6378	6469	6383	6270	6404	6211	6161	6235	6214	6094	6055	6307	6308	6338	6453	6244	6579	6542	6247	6245	5983	6095	6233	6325	6284	6244	6239
6537	6062	6011	6058	6000	6143	6287	6506	6547	6649	6713	6302	6260	6210	6152	6216	6094	6029	6128	6073	6107	6169	6410	6748	6471	6424	6127	6265	6043	6239	6155	6080	6173	6367	6426	6423	6191	6323	6402	6483	6598	6400	6198	6066	6210	6107	6388	6297	6356	6236
6278	5813	5969	5799	5963	6116	6367	6447	6445	6660	6712	6454	6377	6442	6581	6350	6219	6000	5973	6084	6288	6326	6472	6615	6583	6457	6258	6056	5970	6021	6101	6067	5949	6450	6314	6257	6092	6275	6464	6576	6597	6293	6255	6403	6156	6282	6089	6339	6372	6412
6007	5685	5857	5724	5973	6125	6303	6250	6463	6410	6426	6517	6520	6602	6562	6288	6252	6217	6128	6021	6269	6347	6299	6222	6156	6250	6250	6084	6030	5959	6042	5889	6245	6346	6184	5954	6093	6170	6279	6440	6719	6492	6568	6441	6295	6408	6402	6509	6302	6628
6011	5849	5958	6037	5951	6096	6234	6429	6150	6291	6186	6350	6321	6406	6368	6303	6169	6155	6270	6292	6247	6311	6063	6199	6041	6240	6068	6141	6241	6002	5955	6114	6104	6155	6195	5770	5953	6167	6227	6463	6528	6704	6758	6737	6461	6329	6487	6534	6594	6535
6122	5964	5985	6196	6005	6108	6249	6045	5948	6066	5966	6165	6279	6179	6121	6168	6210	6381	6356	6243	6349	6012	6229	6226	6295	6150	6347	6172	5994	5885	5856	5851	5968	6090	5910	5832	5999	6116	6280	6529	6779	6860	6911	6639	6711	6537	6659	6513	6339	6418
6427	6092	6154	6162	6214	6199	6060	6029	5940	6078	5974	6025	6049	6188	6202	6201	6279	6390	6417	6175	6169	6039	6051	6064	6211	6199	6124	6210	5970	5936	5875	5654	5846	5803	5983	6197	6020	6162	6404	6500	6807	6851	6720	6841	6717	6584	6809	6485	6351	6392
6546	6270	6203	6046	6060	6079	5998	5932	6006	5872	5765	5962	5983	6102	6085	6374	6225	6322	6105	6053	5998	5975	6134	6110	6201	6253	6334	6069	6211	6087	5720	5859	5791	5925	6022	6143	6210	6060	6160	6552	6758	6872	6936	6684	6764	6673	6822	6626	6567	6275
6317	6284	6144	6239	6129	6174	6101	6021	6133	6084	5804	5768	5984	6173	6260	6113	6207	6122	6234	6083	6074	6350	6271	6288	6136	6267	6453	6504	6204	5972	5818	5870	6000	5954	6216	6191	6109	6268	6210	6462	6692	6704	6767	6955	6846	6739	6629	6450	6390	6315
6054	6268	6091	6212	6274	6107	6127	5883	5992	5884	5860	5822	5969	5955	6042	6108	5992	5955	6283	6339	6246	6378	6435	6336	6376	6418	6467	6282	6382	6041	5859	5915	5968	5985	6157	6202	6145	6126	6192	6348	6421	6590	6734	6891	6922	6714	6645	6544	6114	6011
6184	6197	6267	6193	6188	6142	6177	6135	5968	5837	5890	5916	5798	5901	5922	5827	5835	6001	6224	6099	6275	6270	6153	6172	6368	6522	6517	6646	6459	6186	6034	5908	6059	5997	6145	6059	6157	5989	6298	6184	6342	6581	6605	6748	6530	6651	6540	6445	6307	6028
6291	5961	6179	6331	6288	6107	6162	6042	6172	6132	5884	6027	5768	5685	5638	5817	5927	6155	6263	6159	6246	6082	5982	6073	6067	6446	6539	6419	6453	6229	6067	6283	6199	6230	6145	5929	6137	5933	5966	6187	6112	6257	6450	6651	6402	6643	6475	6575	6362	6112
6124	6319	6356	6281	6283	6079	6144	6200	6163	6121	6085	5921	5869	5635	5812	6012	6006	6007	6216	6094	6055	6156	6055	6009	6165	6256	6361	6438	6612	6483	6490	6285	6364	6068	6109	6141	6312	6039	5967	6062	6083	6324	6224	6418	6345	6571	6227	6517	6223	6273
6242	5937	6109	6159	6317	6278	6284	6387	6243	6272	6140	5998	6065	5807	5854	6034	6147	6212	6102	6017	5970	6006	5884	6184	6105	6195	6414	6610	6625	6476	6355	6360	6250	6177	6038	6231	6145	6066	6100	6130	6306	6308	6282	6251	6131	6448	6431	6599	6291	6227
6153	6070	6292	6249	6400	6198	6260	6152	6163	6108	6065	6055	6011	6053	6083	6061	6139	6126	6154	6175	6134	6103	6091	5995	6115	6032	6291	6438	6609	6343	6461	6132	6173	6118	6242	6086	6235	6222	6094	6225	6323	6281	6072	6376	6287	6519	6261	6650	6305	6250
6292	6122	6281	6094	6161	6053	6153	6288	6056	6265	6235	6075	6271	6231	6076	6191	6013	6025	6295	6122	6256	6192	6078	6162	6042	5982	6355	6387	6369	6281	6257	6065	6273	6257	6370	6231	6252	6279	6507	6576	6510	6407	6389	6419	6316	6394	6099	6325	6229	6127
6595	6325	6317	6346	6025	6019	6162	6108	6176	6205	6194	6057	6218	5961	6272	5865	5991	6039	6031	6382	6293	6333	6089	6018	6053	6000	6145	6118	6138	6250	6203	6179	6369	6365	6367	6321	6352	6444	6543	6310	6235	6365	6392	6570	6356	6355	6272	6384	5931	6082
6638	6550	6237	6037	6083	6004	5963	6001	6120	6005	6262	6000	6040	5833	5845	5809	5781	6014	6334	6448	6289	6415	6205	6260	6139	6267	6108	6160	6127	5967	6223	6387	6121	6183	6243	6331	6497	6479	6539	6310	6234	6611	6504	6378	6201	6257	6296	6286	6099	6007
6696	6430	6314	6324	6102	6098	6023	5947	6023	6111	5942	5870	5832	5804	5670	5739	6037	6098	6300	6464	6424	6495	6348	6481	6280	6217	6105	6101	6152	6242	6344	6327	6276	6208	6090	6562	6479	6224	6198	6312	6463	6637	6596	6528	6279	6325	6079	5962	5895	6237
6590	6458	6380	6321	6200	5985	6198	6078	6026	5975	5680	5631	5558	5798	5561	5776	5829	6004	6194	6378	6472	6575	6385	6508	6407	6466	6137	5999	6237	6210	6297	6161	5985	6179	6048	6284	6378	6297	6248	6473	6386	6211	6303	6229	6284	6092	6128	6049	5952	6044
6504	6418	6416	6489	6397	6039	6035	6182	6106	5814	5703	5639	5641	5619	5627	5799	5729	5860	5971	6274	6406	6676	6639	6588	6412	6289	6307	6357	6185	6213	6203	6126	6112	5971	5970	6382	6367	6342	6418	6254	6312	6234	6251	6296	6374	6299	6160	5833	6194	6089
6808	6601	6669	6446	6343	6162	6292	6233	6128	5979	5887	5856	5833	5826	5680	5779	5693	5868	6030	6304	6447	6661	6593	6561	6537	6648	6487	6377	6434	6342	6228	6112	6025	5825	5965	6021	6223	6347	6227	5953	6230	5898	6125	6148	6297	5974	6057	5939	6091	5906
6914	6679	6465	6375	6386	6171	6284	6270	6252	6202	6158	5823	5983	5927	5771	5666	5620	5900	5883	6193	6348	6555	6655	6754	6817	6719	6805	6321	6532	6386	6224	6097	5977	5802	6005	6306	6231	6093	6206	6075	5940	6134	6091	6026	6225	6071	6294	6080	6045	5912
6725	6513	6407	6317	6229	6173	6392	6402	6564	6530	6375	6349	6250	6123	6141	5763	5761	5780	5974	5881	6051	6515	6659	6755	6754	6843	6677	6528	6452	6402	6104	5989	5890	5814	5982	6142	6107	6063	5909	6002	6222	6093	6004	5945	6160	6208	6244	6015	6159	5971
6540	6440	6346	6306	6314	6087	6340	6746	6583	6719	6700	6764	6380	6192	6107	5946	5802	5708	5659	5863	5962	6498	6625	6533	6806	6500	6397	6346	6550	6394	6091	6059	5896	6026	6062	6073	6146	5972	6042	6162	6041	6316	6192	6129	6284	5962	6107	6008	6172	5988
6529	6500	6536	6493	6318	6423	6363	6492	6636	6804	6637	6545	6596	6341	6150	5984	5790	5722	5833	5748	6311	6297	6353	6288	6370	6448	6328	6252	6446	6332	6277	6077	6135	6073	5952	6094	6125	6090	6118	6241	6188	6346	6270	6367	6189	6198	6031	6066	6140	6236
6750	6735	6569	6585	6337	6279	6333	6407	6251	6607	6638	6686	6541	6518	6298	6275	5967	5801	5993	6094	6120	6081	6225	6231	6109	6266	6388	6334	6451	6307	6277	6298	6353	6164	6227	6181	6220	6143	6218	6136	6433	6276	6420	6409	6193	6312	5872	6143	5839	5957
6697	6661	6824	6632	6420	6146	6318	6199	6290	6552	6694	6620	6575	6311	6325	6259	6161	6275	6057	6002	6106	5962	5994	6042	6396	6364	6419	6247	6418	6458	6435	6305	6123	6215	6014	6252	6209	6291	6292	6278	6264	6251	6282	6132	5992	6002	6103	6015	5926	5743
6855	6715	6657	6626	6375	6217	6211	6256	6291	6304	6369	6520	6399	6397	6430	6386	6372	6407	6295	6224	5977	6058	6033	6265	6053	6318	6361	6269	6256	6392	6183	6220	5954	6099	6401	6237	6287	6372	6100	6207	6260	6182	6316	6219	6263	6120	6088	5780	6075	5859
6551	6585	6667	6464	6364	6285	6330	6293	6145	6340	6334	6429	6331	6484	6770	6422	6593	6441	6386	6246	6287	6115	6218	6319	6223	6328	6232	6329	6387	6131	6050	6206	6125	6116	6274	6147	6162	6289	6314	6276	6135	6073	6055	6213	6194	6038	5992	6064	5952	6074
6441	6364	6592	6693	6747	6489	6343	6415	6125	6269	6112	6326	6316	6457	6525	6392	6232	6494	6400	6414	6325	6372	6381	6330	6145	6215	6318	6319	6392	6210	6227	6251	6252	6093	6123	5996	5999	6232	6047	5997	5743	6071	6087	6171	5928	6202	6131	6028	6035	6236
6604	6513	6564	6702	6572	6394	6472	6423	6329	6260	6237	6478	6335	6456	6346	6276	6195	6352	6559	6513	6430	6475	6493	6272	6344	6176	6294	6244	6043	6195	6265	6276	6141	5982	6031	5997	6071	5904	5963	5895	5978	5888	6310	6087	6090	6254	6155	6393	6159	6244
6513	6385	6620	6788	6636	6480	6527	6508	6561	6444	6374	6259	6514	6281	6380	6210	6046	6261	6192	6441	6336	6449	6264	6528	6443	6098	6197	6230	6248	6309	6238	6181	6155	5896	6046	6064	5913	6065	5884	5713	5981	5953	5967	6182	6187	6220	6467	6557	6387	6434
6397	6175	6471	6494	6330	6448	6502	6546	6359	6515	6469	6415	6377	6226	6320	6333	6262	6303	6075	6174	6071	6243	6068	6214	6127	6310	6306	6194	6393	6187	6305	6145	6164	6135	5984	6014	6087	5979	5938	6150	5911	5903	6023	6153	6179	6487	6423	6528	6468	6511
6453	6366	6376	6423	6255	6464	6448	6325	6355	6613	6447	6361	6484	6387	6404	6480	6325	6272	6198	6157	6115	6030	6282	6166	6110	6153	6065	6169	6275	6447	6180	6224	6170	6268	6045	6188	6300	6268	6275	6094	6207	6249	6035	6218	6370	6472	6596	6634	6383	6515
6252	6331	6304	6132	5993	6087	6021	6150	6323	6313	6298	6402	6428	6452	6393	6360	6277	6061	6165	6069	5915	5922	6058	5871	6013	6187	6237	6417	6206	6140	6180	6192	6225	6173	6127	6402	6266	6393	6414	6279	6255	6225	6211	6302	6521	6647	6529	6381	6427	6369
6387	6151	6282	6225	6045	6005	6068	6136	6165	6351	6363	6411	6530	6547	6258	6288	6216	6407	6050	6046	5998	6017	6144	6097	6055	6100	6178	6133	6238	6303	6385	6389	6184	6311	6340	6561	6297	6514	6603	6555	6540	6628	6468	6395	6402	6524	6474	6420	6512	6390
6390	6265	6341	6141	6060	6054	6087	6131	6211	6225	6468	6283	6361	6386	6354	6226	6338	6201	6200	6159	6141	6056	6292	6296	6189	6222	6238	6340	6276	6295	6414	6099	6234	6312	6387	6233	6362	6623	6581	6625	6584	6647	6584	6629	6399	6549	6492	6437	6516	6299
6481	6446	6319	6467	6213	6071	6204	5944	6253	6217	6358	6217	6361	6355	6358	6304	6408	6262	6464	6432	6483	6555	6518	6433	6362	6254	6229	6370	6378	6340	6460	6389	6293	6240	6274	6125	6299	6444	6542	6778	6765	6718	6644	6707	6601	6720	6512	6561	6609	6416
6692	6608	6758	6753	6585	6267	5948	5918	6054	6258	6279	6267	6508	6293	6341	6321	6456	6496	6713	6641	6582	6635	6535	6244	6474	6265	6331	6444	6471	6428	6325	6516	6154	6213	6192	6073	6342	6104	6325	6593	6672	6725	6620	6497	6641	6752	6522	6704	6675	6368
6698	6806	6789	6699	6478	6378	6234	6003	5948	6285	6126	6306	6447	6345	6483	6292	6604	6751	6722	6729	6821	6685	6600	6560	6460	6417	6524	6479	6648	6400	6468	6302	6238	6228	6098	6232	6218	6293	6618	6450	6460	6675	6790	6623	6717	6670	6539	6776	6494	6489
6802	6709	6810	6597	6834	6364	6205	6210	6031	6427	6321	6462	6422	6549	6613	6527	6537	6682	6724	6598	6958	6866	6543	6705	6657	6492	6559	6571	6638	6491	6420	6433	6384	6327	6327	6148	6274	6317	6402	6505	6582	6599	6680	6542	6763	6548	6671	6628	6622	6558
6619	6774	6738	6582	6688	6458	6440	6358	6458	6407	6509	6584	6484	6556	6547	6644	6596	6779	6611	6780	7044	6677	6735	6604	6504	6458	6668	6713	6639	6616	6799	6767	6393	6508	6352	6273	6445	6322	6512	6436	6592	6723	6480	6527	6523	6506	6598	6688	6509	6601
6390	6469	6844	6784	6545	6672	6431	6470	6520	6327	6514	6382	6578	6590	6522	6640	6586	6508	6816	6893	6860	6763	6511	6495	6342	6508	6536	6625	6717	6841	6826	6667	6707	6493	6388	6393	6318	6258	6152	6405	6509	6489	6532	6516	6599	6404	6392	6421	6547	6438
6446	6535	6684	6626	6551	6341	6307	6479	6441	6531	6474	6644	6616	6778	6649	6755	6580	6817	6971	6941	6771	6675	6580	6412	6385	6499	6482	6618	6715	6706	6692	6945	6878	6528	6482	6351	6421	6461	6384	6418	6514	6627	6490	6505	6440	6404	6493	6347	6477	6381
6802	6525	6667	6762	6540	6473	6553	6401	6532	6342	6517	6626	6652	6807	6722	6742	6527	6801	6729	6910	6659	6507	6544	6311	6512	6377	6450	6541	6506	6926	6687	6649	6777	6678	6566	6377	6509	6564	6612	6668	6530	6582	6466	6602	6494	6482	6340	6388	6358	6679
6593	6528	6698	6596	6725	6424	6470	6426	6576	6402	6478	6502	6587	6421	6481	6701	6570	6815	6832	6744	6580	6776	6318	6441	6304	6413	6210	6522	6511	6393	6635	6631	6638	6579	6454	6302	6443	6555	6323	6417	6581	6490	6428	6562	6499	6616	6409	6451	6499	6489
6867	6665	6715	6665	6459	6462	6312	6454	6454	6698	6442	6441	6460	6345	6513	6358	6543	6815	6823	6908	6917	6658	6558	6556	6553	6384	6315	6388	6488	6366	6515	6399	6559	6411	6511	6550	6696	6524	6493	6483	6385	6692	6458	6512	6506	6399	6596	6461	6461	6493
6661	6830	6845	6496	6546	6341	6358	6494	6573	6566	6534	6446	6404	6291	6183	6321	6311	6600	6703	7008	6799	6623	6499	6539	6494	6432	6316	6330	6212	6121	6348	6385	6243	6238	6376	6479	6510	6376	6363	6571	6540	6560	6544	6509	6546	6525	6493	6391	6403	6497
6691	6858	6713	6621	6555	6451	6229	6435	6696	6638	6445	6318	6138	6213	6101	6096	6415	6514	6595	6624	6670	6748	6474	6744	6547	6416	6324	6088	6213	6170	6260	6258	6161	6076	6310	6362	6436	6351	6369	6312	6417	6539	6497	6580	6636	6663	6803	6638	6372	6374
6680	6627	6596	6557	6498	6455	6417	6503	6605	6601	6587	6348	6233	6099	6098	6098	6239	6410	6485	6461	6535	6529	6579	6590	6331	6374	6368	6202	6271	6239	6231	6193	6174	6164	5944	6194	6464	6335	6213	6303	6446	6379	6355	6518	6455	6619	6661	6674	6375	6429
6781	6488	6495	6570	6333	6399	6452	6303	6474	6640	6597	6623	6211	6268	5931	6070	6081	6221	6358	6376	6248	6266	6514	6423	6359	6340	6308	6093	6240	6390	6257	6296	6138	6016	6109	6030	6112	6222	6262	6458	6427	6397	6442	6435	6510	6447	6552	6395	6415	6112
6611	6517	6426	6320	6382	6150	6225	6348	6460	6512	6617	6680	6372	6162	6152	6101	6219	6199	6232	6342	6240	6177	6280	6327	6330	6284	6207	6141	6255	6119	6238	6238	6158	6004	6144	6208	6172	6456	6256	6272	6493	6554	6353	6475	6301	6363	6444	6538	6326	6412
6727	6589	6564	6458	6252	6198	6224	6377	6512	6706	6702	6534	6529	6238	6092	6312	6192	6280	6195	6291	6194	6105	6364	6366	6353	6207	6201	6103	6183	6097	6137	6130	6307	6311	6123	6196	6305	6186	6287	6405	6480	6384	6242	6489	6433	6343	6404	6369	6396	6232
6925	6812	6746	6288	6295	6193	6266	6417	6370	6601	6510	6590	6388	6263	6296	6519	6515	6382	6392	6244	6341	6241	6261	6265	6271	5976	5862	5897	5964	6024	6148	6119	6205	6211	6280	6240	6150	6270	6288	6292	6219	6362	6359	6425	6371	6209	6444	6198	6342	6324
6872	6731	6486	6355	6387	6122	6407	6137	6364	6523	6387	6381	6465	6507	6270	6373	6507	6473	6547	6389	6358	6342	6258	6295	6066	6020	5843	5804	5827	6029	6198	6287	6177	6180	6261	6245	6202	6213	6167	6213	6172	6180	6320	6505	6380	6277	6142	6278	6277	6183
6828	6862	6653	6710	6425	6418	6230	6378	6421	6629	6632	6539	6463	6365	6528	6439	6840	6468	6501	6537	6456	6363	6312	6401	6198	6192	5966	5893	5940	5935	6089	6167	6386	6234	6252	6203	6351	6233	6228	6321	6272	6238	6242	6318	6163	6261	6191	6271	6218	6283
7065	6938	6799	6668	6675	6484	6451	6419	6685	6740	6769	6487	6434	6418	6361	6489	6515	6647	6454	6462	6488	6372	6290	6252	6159	6232	5873	5947	5931	5983	6204	6063	6266	6258	6270	6238	6306	6267	6218	6318	6300	6248	6164	6265	6126	5884	6076	6163	6371	6456
7151	6831	6777	6681	6664	6590	6503	6741	6732	6813	6680	6552	6451	6486	6333	6721	6523	6640	6452	6449	6382	6233	6512	6366	6226	6049	6091	5873	6215	6099	6045	6092	6212	6366	6303	6156	6232	6099	6141	6323	6237	6136	6013	6297	6052	6014	6218	6181	6353	6318
6982	6881	6873	6617	6606	6542	6715	6895	6793	6961	6715	6711	6525	6655	6589	6732	6740	6575	6715	6496	6391	6466	6447	6369	6212	6158	6211	6093	5963	6171	6323	6198	6359	6321	6378	6394	6095	6173	6044	6240	6316	6197	6069	6178	6279	5934	6151	6124	6372	6294
6988	6827	6938	6634	6592	6550	6603	6945	6916	7233	6895	6794	6772	6829	6891	6651	6942	6954	6782	6513	6545	6352	6315	6245	6091	6211	6111	5954	6041	6085	6242	6504	6579	6621	6512	6076	6118	6215	6272	6163	6249	6156	6433	6086	6098	5982	6181	6253	5978	6313
6850	6675	6727	6618	6729	6712	6735	7058	6944	7015	6856	6717	6804	7218	6778	6967	6950	7024	6699	6811	6631	6663	6565	6499	6330	6067	6046	6167	6091	6205	6302	6472	6493	6679	6423	6270	6169	6210	6371	6162	6431	6324	6293	6151	6187	6235	6004	6175	6313	6328
6875	6680	6511	6742	6502	6661	6810	6852	6775	6893	6663	6868	6942	6868	6908	6842	6850	6973	6757	6694	6759	6756	6360	6398	6443	5982	5929	5982	6003	6278	6395	6671	6550	6509	6393	6532	6306	6194	6294	6209	6268	6380	6441	6387	6241	6336	6364	6349	6396	6474
6811	6513	6651	6480	6624	6903	6934	6773	6872	6742	6826	6736	6868	6958	6867	6868	6779	6811	6709	6668	6697	6559	6625	6414	6296	6070	6048	5872	5940	6267	6501	6553	6680	6469	6522	6258	6482	6384	6265	6459	6583	6523	6507	6504	6464	6483	6441	6523	6623	6552
6680	6435	6512	6582	6830	6842	6807	6851	6826	6910	6764	6775	6623	6803	6825	6674	6689	6686	6436	6701	6449	6519	6437	6497	6231	6179	6069	6137	6130	6380	6441	6639	6622	6625	6510	6625	6418	6328	6410	6349	6414	6361	6425	6538	6609	6428	6583	6485	6704	6647
6859	6532	6515	6826	6808	6745	6937	6868	6819	6584	6641	6564	6639	6559	6580	6553	6443	6352	6384	6334	6455	6541	6622	6680	6451	6202	6147	6194	6277	6503	6656	6656	6769	6819	6652	6623	6611	6326	6299	6332	6247	6285	6352	6726	6652	6605	6566	6401	6592	6696
6802	6567	6718	6832	6993	6894	6880	6785	6847	6584	6631	6309	6470	6517	6481	6324	6304	6272	6204	6257	6487	6309	6494	6547	6458	6428	6236	6343	6455	6458	6775	6779	6957	6779	6815	6763	6468	6613	6388	6275	6223	6400	6391	6335	6687	6688	6725	6551	6594	6504
6639	6886	6829	6921	6860	6745	6642	6698	6552	6478	6523	6307	6408	6427	6441	6311	6287	6120	6200	6211	6326	6330	6530	6609	6480	6479	6501	6441	6498	6609	6875	7117	7056	6909	6765	6812	6737	6705	6441	6189	6183	6271	6280	6458	6478	6556	6601	6669	6614	6474
6831	6739	6764	6936	6778	6813	6744	6491	6552	6449	6563	6310	6372	6300	6497	6216	6207	6213	6243	6240	6554	6501	6324	6498	6277	6540	6263	6383	6525	6637	6794	6788	6786	6730	6926	6646	6749	6658	6404	6224	6296	6394	6491	6550	6567	6522	6528	6445	6528	6303
6890	6587	6634	6845	6678	6701	6681	6533	6410	6363	6432	6245	6339	6323	6538	6222	6229	6435	6401	6414	6475	6489	6454	6494	6307	6511	6420	6523	6578	6640	6850	6832	6733	6705	6809	6652	6631	6649	6261	6380	6218	6477	6492	6707	6527	6558	6317	6392	6406	6257
6738	6616	6723	6893	6837	6502	6604	6434	6394	6500	6402	6226	6432	6469	6288	6224	6360	6403	6489	6610	6562	6618	6697	6719	6577	6492	6209	6407	6600	6617	6813	6731	6509	6477	6692	6463	6283	6401	6353	6238	6276	6289	6564	6526	6670	6703	6402	6354	6281	6303
7063	6738	6885	6866	6660	6476	6541	6355	6554	6498	6540	6497	6393	6501	6353	6292	6284	6413	6490	6608	6821	6772	6908	6789	6699	6524	6461	6553	6520	6732	6624	6583	6602	6361	6518	6354	6428	6348	6279	6247	6236	6323	6476	6591	6605	6419	6456	6556	6466	6187
6951	6830	7028	6755	6616	6555	6673	6457	6424	6681	6656	6599	6660	6419	6381	6335	6431	6628	6586	6687	6937	6833	6911	6720	6788	6632	6564	6734	6654	6567	6516	6381	6505	6309	6392	6376	6094	6380	6223	6103	6282	6393	6452	6587	6662	6546	6639	6392	6338	6354
6850	6806	6696	6738	6716	6779	6697	6668	6685	6706	6600	6775	6771	6634	6480	6483	6636	6627	6515	6774	6793	6909	6951	7068	6779	6662	6636	6707	6647	6450	6456	6325	6407	6193	6234	6202	6265	6046	6019	6146	6196	6205	6434	6453	6514	6544	6418	6292	6167	6246
6878	6862	6685	6842	6568	6462	6646	6662	6749	6817	6941	6849	6904	6798	6612	6596	6728	6654	6708	6844	6828	6968	7112	6967	6856	6765	6715	6705	6492	6230	6415	6475	6278	6451	6313	6287	6276	6363	6275	6284	6194	6190	6335	6521	6470	6301	6348	6459	6398	6261
6853	6677	6630	6686	6672	6421	6513	6736	6870	6674	6867	6884	6916	6856	6805	6758	6656	6719	6723	6973	6902	6579	6830	6729	6597	6740	6687	6628	6343	6387	6355	6228	6200	6249	6379	6362	6318	6149	6166	6090	6315	6292	6484	6341	6550	6388	6454	6479	6428	6424
6656	6682	6621	6675	6836	6463	6467	6605	6631	6793	7054	7091	7008	7065	6964	6919	6886	6838	6940	6916	6917	6758	6858	6683	6711	6601	6313	6489	6447	6302	6280	6108	6026	6207	6269	6463	6482	6243	6250	6316	6466	6510	6608	6563	6643	6576	6555	6327	6486	6522
6804	6709	6662	6735	6506	6420	6654	6594	6746	6939	6996	7081	7095	6937	6992	6932	6905	6876	6998	6964	6859	6859	6683	6453	6494	6535	6553	6306	6367	6377	6048	6174	6079	6120	6370	6395	6288	6385	6495	6548	6725	6648	6835	6688	6939	6452	6721	6627	6624	6248
6879	6791	6766	6758	6536	6551	6669	6779	6928	6805	7079	7025	6936	6890	6892	6916	6968	7197	7069	6924	6996	6924	6492	6428	6546	6554	6363	6383	6263	6270	6256	6134	6260	6397	6425	6411	6340	6298	6344	6627	6714	6881	6784	6756	6782	6590	6724	6607	6617	6393
6898	6790	6737	6622	6696	6556	6543	6690	6808	6873	6965	7035	6864	7098	6980	6911	7016	7034	7229	6964	6852	6827	6710	6606	6412	6589	6439	6522	6699	6508	6284	6428	6381	6397	6589	6503	6471	6578	6589	6803	6707	6936	6797	6848	6701	6801	6697	6467	6479	6483
6890	6949	6868	6816	6649	6587	6634	6574	7059	6940	7117	6895	6925	6878	7150	6999	7059	7026	6984	6778	6715	6658	6483	6405	6136	6536	6598	6639	6592	6668	6604	6535	6826	6598	6774	6642	6585	6518	6690	6782	6873	6782	7007	6660	6659	6618	6538	6674	6703	6742
7057	6912	6854	6847	6879	6681	6694	6792	7034	7024	6972	7034	6904	6936	6962	7034	7080	7016	6942	6711	6616	6233	6662	6340	6365	6554	6558	6691	6669	6819	6703	6564	6801	6885	6721	6636	6586	6573	6525	6807	6819	6879	6532	6695	6477	6473	6387	6591	6694	6604
7082	6844	6827	6806	6685	6827	6860	6853	7145	7021	7011	6975	6947	6905	6919	6913	7003	6998	6923	6650	6538	6480	6347	6265	6624	6537	6641	6765	6900	6849	6624	6739	6888	6857	6763	6476	6584	6624	6623	6729	6657	6685	6564	6476	6319	6348	6481	6691	6431	6640
6958	6864	6832	6918	6968	6877	7029	7011	6821	6858	6818	6715	6698	6798	6807	6639	6840	6959	6657	6623	6523	6303	6298	6423	6414	6640	6512	6641	6688	6919	6704	6818	6837	6789	6620	6481	6328	6673	6475	6530	6715	6542	6348	6317	6254	6342	6491	6493	6583	6699
7155	6779	6795	7013	7029	6816	6862	6992	6926	6911	6695	6758	6582	6642	6736	6711	6847	6609	6704	6522	6286	6446	6294	6352	6430	6572	6474	6577	6610	6793	6861	6931	6799	6602	6574	6414	6250	6419	6424	6462	6436	6339	6370	6238	6390	6271	6641	6608	6650	6672
7141	6925	6754	6883	6904	6763	6886	6880	7006	6811	6822	6642	6481	6615	6574	6412	6590	6449	6669	6300	6372	6262	6265	6596	6555	6482	6492	6577	6554	6723	6726	6819	6741	6542	6237	6178	6443	6200	6247	6373	6450	6283	6439	6365	6455	6479	6421	6459	6558	6615
6890	6766	6600	6793	6714	6754	6729	6723	6685	6591	6736	6698	6614	6611	6359	6488	6520	6451	6333	6394	6394	6354	6287	6417	6501	6560	6599	6553	6582	6689	6822	6615	6532	6295	6273	6263	6477	6226	6303	6440	6372	6416	6217	6446	6365	6645	6457	6720	6665	6532
6702	6740	6698	6457	6417	6741	6724	6517	6661	6692	6684	6543	6610	6718	6304	6491	6561	6400	6381	6581	6421	6368	6229	6478	6590	6487	6562	6546	6771	6667	6508	6672	6165	6361	6317	6193	6262	6416	6281	6276	6293	6546	6396	6405	6263	6576	6307	6556	6376	6546
6647	6753	6569	6601	6687	6438	6618	6597	6713	6805	6683	6726	6658	6609	6422	6575	6652	6567	6532	6585	6293	6445	6436	6550	6576	6583	6634	6588	6655	6763	6851	6564	6424	6131	6241	6230	6325	6411	6610	6438	6393	6431	6410	6637	6549	6466	6453	6465	6436	6518
6804	6739	6657	6604	6791	6582	6516	6551	6507	6713	6658	6759	6606	6803	6625	6754	6685	6698	6796	6427	6423	6584	6506	6725	6803	6741	6701	6654	6795	6769	6587	6576	6413	6291	6189	6334	6396	6573	6660	6618	6519	6577	6533	6655	6444	6460	6438	6517	6525	6484
6720	6779	6821	6764	6735	6582	6628	6679	6558	6884	6580	6741	6832	6821	6784	6889	6761	6782	6692	6619	6556	6533	6640	6732	6576	6732	6711	6747	6662	6838	6563	6407	6251	6317	6290	6443	6627	6766	6721	6818	6489	6564	6471	6696	6490	6469	6450	6290	6511	6385
6777	6802	6773	6954	6659	6784	6772	6628	6716	6602	6643	6592	6749	6779	6862	6930	6731	6781	6841	6772	6897	6739	6827	6832	6664	6812	6641	6852	6794	6811	6834	6514	6325	6329	6543	6452	6778	6832	6832	6696	6892	6420	6394	6458	6512	6475	6569	6460	6313	6191
6782	6652	6764	6669	6845	6956	6769	6735	6804	6717	6670	6642	6548	6785	6817	6823	6922	6715	6696	6828	6799	6576	6735	6678	6668	6687	6983	6792	6761	6789	6870	6556	6281	6377	6653	6609	6764	6918	6944	6763	6760	6455	6320	6406	6614	6505	6357	6305	6344	6388
6912	6870	6976	6932	6821	6878	6995	6733	6816	6623	6628	6799	6864	6666	6736	6713	6721	6753	6702	6731	6665	6487	6612	6637	6572	6723	6808	6883	6741	6867	6726	6577	6437	6440	6520	6730	6918	6876	6764	6831	6633	6439	6278	6346	6325	6143	6425	6298	6269	6291
7000	6986	7082	7264	6964	6729	6960	6548	6705	6698	6743	6585	6720	6758	6631	6553	6721	6645	6780	6652	6595	6577	6475	6576	6558	6563	6704	6699	6787	6864	6707	6702	6569	6533	6712	6671	6714	6903	7012	6775	6651	6361	6324	6193	6295	6103	6275	6406	6440	6545
7122	6908	6993	7082	6992	6935	6958	6785	6560	6484	6636	6712	6669	6877	6611	6459	6406	6608	6684	6769	6613	6497	6408	6442	6388	6340	6397	6546	6735	6562	6601	6523	6313	6422	6590	6578	6686	6904	6744	6663	6523	6419	6318	6214	6352	6298	6366	6174	6496	6223
7193	7263	7205	7081	6966	6934	6920	6898	6697	6630	6653	6705	6617	6636	6561	6423	6608	6589	6519	6778	6570	6462	6526	6435	6543	6560	6508	6781	6724	6624	6494	6543	6563	6381	6525	6507	6547	6465	6719	6518	6456	6512	6174	6220	6290	6344	6191	6550	6333	6520
7380	7105	7226	7033	7136	7008	6909	6832	6688	6828	6652	6805	6631	6596	6502	6629	6644	6756	6710	6807	6654	6335	6547	6310	6407	6453	6616	6730	6797	6452	6518	6496	6422	6341	6401	6512	6485	6527	6585	6565	6666	6403	6296	6088	6186	6166	6214	6387	6395	6364
7453	7135	7288	7200	7001	7000	6788	6778	6711	6900	6814	6706	6727	6684	6715	6730	6578	6842	6625	6558	6661	6429	6284	6543	6526	6371	6775	6672	6806	6628	6415	6360	6344	6508	6630	6423	6474	6414	6485	6460	6435	6303	6405	6071	6185	6208	6144	6232	6374	6426
7364	7175	7139	7377	7157	7048	6824	6927	6889	6728	6909	6581	6630	6663	6472	6540	6660	6636	6571	6558	6573	6575	6350	6491	6547	6492	6508	6660	6657	6601	6330	6441	6494	6362	6431	6541	6277	6485	6430	6486	6573	6383	6210	6394	6121	6296	6269	6231	6281	6300
7354	7275	7228	7134	7247	7167	6946	7011	6873	6840	6876	6794	6691	6866	6652	6658	6631	6560	6608	6532	6585	6621	6535	6554	6698	6675	6568	6724	6510	6402	6516	6644	6406	6620	6356	6620	6285	6462	6339	6558	6429	6399	6557	6339	6357	6313	6404	6350	6309	6242
7285	7215	7237	7008	7043	7077	6864	7018	6857	6631	6782	6869	6764	6917	6643	6635	6652	6634	6545	6489	6446	6468	6605	6754	6647	6585	6658	6664	6581	6807	6436	6648	6787	6486	6514	6554	6521	6472	6570	6502	6396	6608	6382	6285	6454	6534	6285	6416	6421	6479
7168	6966	7226	7050	7136	6906	6776	6776	6753	6638	6586	6578	6706	6703	6726	6642	6498	6562	6615	6427	6512	6488	6594	6678	6791	6723	6645	6704	6550	6573	6602	6794	6727	6583	6482	6595	6485	6497	6521	6606	6502	6519	6490	6560	6574	6582	6456	6576	6550	6671
6997	7080	7119	7220	6982	6723	6790	6662	6374	6402	6511	6342	6598	6684	6729	6753	6729	6651	6579	6603	6657	6539	6746	6755	6615	6778	6677	6769	6458	6647	6613	6803	6595	6671	6635	6563	6603	6521	6564	6644	6536	6592	6548	6619	6642	6550	6411	6631	6602	6594
7068	6885	7119	7007	6702	6694	6652	6609	6510	6417	6452	6546	6487	6608	6608	6566	6487	6532	6522	6567	6620	6749	6724	6795	6623	6561	6724	6632	6717	6716	6787	6588	6517	6587	6611	6643	6602	6570	6397	6376	6612	6697	6467	6736	6569	6450	6462	6645	6515	6288
7146	6953	7182	7078	6874	6511	6637	6632	6635	6369	6413	6582	6695	6752	6511	6761	6537	6653	6619	6732	6687	6656	6668	6595	6927	6585	6665	6800	6768	6792	6914	6645	6682	6671	6678	6484	6579	6401	6411	6557	6377	6719	6539	6709	6591	6463	6455	6554	6195	6428
7298	7139	7054	7022	6841	6752	6679	6637	6643	6780	6685	6671	6595	6771	6646	6559	6716	6653	6767	6607	6554	6743	6701	6690	6591	6495	6628	6559	6606	6533	6570	6620	6720	6600	6622	6570	6472	6522	6418	6363	6366	6559	6586	6520	6533	6343	6426	6470	6277	6365
7173	7154	6904	7126	6865	6851	6637	6791	6777	7045	7025	6833	6892	6744	6716	6712	6929	6876	6795	6814	6651	6613	6702	6497	6232	6446	6532	6412	6821	6630	6786	6585	6632	6544	6391	6279	6408	6515	6563	6368	6302	6496	6619	6469	6593	6332	6296	6440	6359	6244
7319	7196	6853	6927	6711	6830	6745	7015	7089	7036	6959	6954	6851	6642	6651	6958	6871	6983	7005	6864	6736	6481	6697	6345	6469	6325	6357	6559	6780	6856	6837	6763	6621	6347	6401	6412	6402	6487	6408	6328	6508	6580	6406	6383	6277	6386	6164	6230	5973	6274
7179	7096	6976	6802	6921	6825	6892	7360	7146	7325	7155	7021	6781	6799	6822	6885	6916	6870	6933	6912	6792	6781	6550	6519	6390	6531	6576	6625	6723	6683	6672	6645	6620	6259	6223	6311	6441	6382	6321	6406	6355	6433	6391	6353	6102	6230	6124	6367	6321	6422
7130	6929	6896	6805	6917	6946	7053	7267	7277	7158	7245	7158	6952	6891	6849	6808	6975	6806	7015	6834	6803	6702	6516	6427	6340	6563	6508	6465	6571	6673	6806	6536	6438	6310	6290	6271	6285	6341	6322	6580	6315	6443	6364	6333	6284	6169	6255	6451	6599	6465
7352	6803	6980	6772	7022	6897	7095	7155	7187	7164	7049	6869	6711	6671	6801	6815	6833	6772	6919	6811	6568	6536	6530	6556	6561	6408	6514	6714	6752	6758	6723	6614	6360	6315	6365	6385	6366	6486	6449	6549	6525	6420	6400	6433	6192	6351	6221	6534	6604	6711
7046	6842	6770	6952	6961	6999	6932	6953	6899	7196	6884	6555	6652	6813	6587	6661	6642	6907	6914	6841	6641	6492	6669	6652	6655	6901	6716	6856	6637	6958	6691	6738	6334	6421	6461	6325	6523	6644	6675	6822	6520	6558	6534	6376	6500	6426	6496	6914	6870	6939
7212	6980	7038	6975	6913	6973	6928	7005	6846	6705	6603	6597	6581	6651	6525	6761	6596	6790	6792	6824	6743	6851	6649	6736	6595	6577	6752	6747	6840	6741	6732	6581	6564	6509	6276	6548	6430	6702	6791	6595	6414	6468	6475	6263	6378	6464	6433	6623	6864	6900
7334	7226	7055	7335	7129	7232	6814	6544	6666	6461	6342	6498	6671	6608	6647	6679	6792	6671	6840	6736	6713	6665	6690	6782	6769	6851	6783	6837	6869	6749	6687	6631	6456	6487	6501	6645	6555	6534	6548	6733	6601	6369	6398	6336	6293	6236	6658	6622	6642	6787
7364	7178	7334	7172	7271	6991	6699	6756	6602	6525	6439	6718	6597	6668	6867	6873	6943	6755	6840	6850	6819	6767	6830	6959	6875	6909	6948	6798	6893	6906	6577	6479	6468	6706	6599	6725	6471	6514	6435	6622	6554	6643	6491	6292	6403	6412	6542	6570	6563	6702
7192	7138	7228	7249	7180	7073	6830	6710	6548	6402	6628	6563	6638	6673	6841	6905	6858	7043	6869	6934	6999	6831	6870	6782	6937	6960	6889	6808	6642	6649	6479	6489	6445	6524	6507	6425	6477	6465	6443	6554	6452	6186	6286	6446	6263	6396	6392	6505	6443	6416
7190	7120	7134	7080	6979	6868	6662	6485	6500	6648	6805	6691	6796	6688	6770	7022	6937	7108	6947	6941	6853	6749	6860	6911	6780	7025	6728	6764	6643	6482	6535	6593	6453	6641	6618	6418	6508	6500	6452	6383	6423	6316	6405	6628	6256	6554	6460	6435	6401	6453
7238	7162	7235	7222	7057	6814	6648	6686	6578	6845	6778	6740	6805	7162	7008	7044	6968	6906	7008	7113	6730	6829	6823	6906	6851	6739	6904	6749	6555	6610	6325	6562	6328	6372	6504	6515	6400	6206	6356	6459	6483	6368	6242	6383	6521	6448	6346	6254	6428	6490
7526	7363	7368	7153	7040	6773	6642	6607	6903	6882	6829	6937	6919	7128	7007	7126	6916	6966	6838	6982	6749	6713	6731	6803	6827	6745	6659	6666	6445	6527	6391	6495	6357	6521	6601	6329	6448	6476	6479	6424	6421	6454	6572	6636	6572	6411	6474	6479	6449	6170
7543	7337	7221	7332	6949	6730	6865	6860	6824	6796	6875	6775	6836	6993	7057	7149	7106	6872	6974	6774	6757	6666	6725	6763	7148	6841	6676	6590	6559	6690	6720	6569	6597	6706	6737	6696	6452	6515	6666	6471	6473	6339	6657	6602	6452	6428	6547	6312	6499	6359
7450	7305	7309	7198	6913	6814	6736	6930	6735	6663	6796	6748	6882	6760	6846	6985	6998	6836	6806	6753	6711	6733	6500	6659	6859	6746	6611	6745	6472	6800	6505	6344	6322	6540	6674	6721	6807	6585	6650	6566	6517	6481	6655	6574	6666	6552	6448	6477	6498	6290
7536	7158	7211	7112	6831	6705	6796	6840	6586	6767	6593	6558	6725	6811	6730	6764	6845	6921	6790	6635	6666	6640	6516	6715	6766	6742	7027	6710	6504	6738	6638	6472	6536	6692	6849	6882	6670	6665	6669	6513	6719	6682	6797	6778	6700	6408	6506	6549	6443	6506
7319	7291	7070	6999	6977	6759	6813	6623	6685	6803	6801	6806	6830	6713	6865	6785	6738	6467	6555	6494	6556	6573	6589	6656	6744	6798	6844	6776	6697	6671	6692	6619	6649	6918	6906	6868	6659	6737	6641	6672	6547	6695	6552	6593	6799	6537	6564	6592	6546	6486
7334	7264	7217	7151	7004	6987	6814	6823	6887	6946	6870	6704	6802	6879	6709	6654	6734	6530	6461	6463	6564	6579	6518	6839	6884	6811	7011	6887	6766	6764	6689	6631	6607	6620	6798	6842	6654	6723	6490	6585	6582	6535	6732	6785	6675	6569	6613	6408	6392	6582
7221	7166	7412	7179	7384	6980	7004	6966	6772	6833	6908	6838	6600	6730	6876	6820	6619	6616	6560	6638	6776	6654	6711	6771	6724	6744	6921	6492	6635	6860	6811	6723	6831	6885	6569	6728	6742	6702	6744	6711	6692	6531	6456	6654	6901	6607	6493	6600	6670	6312
6938	7068	6970	7348	7106	6657	6955	6636	6909	6802	6756	6830	6802	6887	6810	6824	6817	6742	6689	6669	6677	6868	6683	6829	6870	6909	6856	6731	6580	6737	6662	6545	6606	6473	6631	6631	6550	6630	6732	6525	6622	6549	6816	6695	6448	6464	6653	6517	6604	6583
6674	6716	7112	7117	7039	7201	6780	6779	6708	6637	6879	6829	6894	6839	6922	6981	6817	6567	6549	6852	6924	6938	6752	6741	6728	6685	6696	6887	6513	6643	6536	6367	6374	6402	6502	6543	6540	6830	6608	6753	6574	6677	6538	6518	6720	6437	6418	6752	6618	6243
6838	7062	6853	7161	7234	6915	7006	7006	6880	7031	6897	7009	6926	6855	6982	6961	6863	6867	6688	6931	6870	6823	6889	6898	7013	6980	6897	6811	6692	6599	6489	6529	6407	6580	6485	6517	6559	6766	6720	6722	6494	6497	6575	6531	6479	6450	6687	6379	6487	6456
7223	6917	7042	7346	7013	7248	7184	7074	6933	7006	7004	6919	6718	6921	7027	7089	6872	6866	6849	6952	7123	6752	6694	6785	6842	6952	6798	6613	6463	6552	6426	6407	6420	6428	6527	6439	6548	6686	6788	6687	6533	6393	6338	6621	6454	6271	6422	6542	6484	6425
7167	7084	7194	7189	7267	7034	7048	6962	6920	6920	6873	6699	6698	7027	6936	6927	6923	6931	6935	6912	6744	6648	6823	6904	6875	6821	6721	6694	6689	6822	6509	6564	6658	6608	6678	6614	6446	6600	6586	6717	6467	6390	6399	6433	6323	6452	6435	6614	6525	6565
7167	6972	7051	7046	6967	6891	6937	6975	6786	6957	6830	6766	6649	6583	6905	6786	6894	6731	6739	6711	6816	6626	6848	6850	6744	6625	6630	6461	6491	6631	6628	6424	6392	6574	6572	6523	6404	6571	6555	6480	6203	6023	6358	6300	6185	6445	6339	6763	6592	6444
7435	7114	7127	7166	7033	6940	6998	6942	6822	6827	6796	6652	6642	6699	6690	6822	6617	6559	6499	6697	6607	6610	6618	6695	6689	6674	6605	6734	6590	6893	6619	6538	6762	6591	6467	6339	6298	6291	6498	6227	6307	6179	6050	6456	6336	6236	6215	6672	6495	6349
7280	7011	7145	7030	7045	7223	7143	6824	6907	6862	6640	6703	6910	6786	6815	6618	6598	6770	6467	6452	6468	6677	6709	6682	6837	6925	6645	6577	6667	6690	6808	6796	6669	6607	6614	6654	6358	6148	6227	6152	6121	6054	6398	6358	6382	6449	6491	6469	6426	6395
7082	6991	6836	6866	6885	6994	6983	7332	6975	6877	6927	6836	6824	6828	6822	6861	6610	6717	6631	6663	6754	6835	6725	6665	6837	6671	6640	6426	6628	6772	6664	6680	6677	6693	6628	6508	6301	6443	6560	6326	6117	6087	6423	6554	6685	6543	6591	6512	6548	6505
7116	6995	6837	7170	6837	6762	6991	7031	6956	7247	6998	6663	6776	6909	6893	6652	6754	6783	6871	6858	6657	6803	6704	6785	6760	6684	6610	6522	6581	6725	6921	6826	6755	6839	6661	6422	6296	6277	6431	6465	6539	6724	6531	6375	6740	6734	6579	6582	6488	6476
6876	6723	6689	7006	6460	6657	6733	6706	6935	7130	6840	6810	6914	6762	6568	6596	6694	6864	6826	6809	6901	6773	6901	7063	6764	6837	6716	6676	6784	6631	6835	6650	6669	6660	6825	6498	6454	6475	6734	6588	6435	6691	6611	7069	6662	6616	6644	6671	6550	6400
7232	6834	6860	6781	6800	6826	6488	7024	7162	6895	7034	7222	7063	6773	6924	6797	6723	6818	6828	6916	6914	6795	6857	6700	6811	6526	6580	6588	6623	6610	6652	6444	6584	6587	6605	6459	6453	6504	6852	6910	6776	6611	6678	7070	6671	6410	6535	6735	6715	6354
7057	6846	6902	6786	6874	6561	6932	7114	6926	7276	7608	7186	6946	6787	6893	6580	6361	6647	6858	7017	6772	6713	6587	6575	6749	6632	6744	6755	6723	6828	6845	6796	6785	6742	6774	6628	6441	6526	6722	6927	6999	6863	6854	6828	6696	6635	6408	6626	6571	6620
7031	7121	6810	6972	6746	6626	7027	7042	7172	7264	7237	7243	6841	6786	6777	6575	6595	6744	6623	6783	6739	6642	6742	6701	6751	6811	6687	6666	6621	6808	6803	6861	6694	6818	6786	6417	6629	6750	6659	6810	6883	6951	7044	6686	6596	6440	6569	6644	6650	6554
7112	6858	6892	6654	6590	6767	6710	6872	7343	7191	7045	6855	6931	6642	6527	6557	6779	6541	6697	6756	6880	6659	6851	6801	6886	6804	6751	6539	6625	6774	6577	6592	6491	6585	6604	6637	6719	6614	6926	6927	6732	6678	6795	6847	6572	6492	6636	6623	6698	6620
6928	6586	6768	6682	6718	6761	6796	7099	7289	7006	7208	7115	6698	6661	6622	6814	6692	6847	6724	6888	6900	6794	6869	7010	6989	6894	6818	6977	6858	6812	6773	6641	6546	6654	6484	6452	6485	6615	6756	6653	6865	6748	6649	6719	6468	6703	6513	6636	6860	6769
7060	6684	6847	6774	7094	6784	7109	7137	7132	7178	7008	6797	6741	6744	6535	6723	6709	6763	6747	6897	6727	6964	7074	7009	7227	7314	7158	6870	6919	7208	7036	6951	6563	6703	6641	6545	6470	6575	6738	6640	6923	6675	6591	6614	6466	6547	6577	6579	6499	6689
7030	6888	6932	7034	7182	6927	7227	7115	6955	7287	7052	6763	6586	6934	6773	6635	6816	6777	6849	6887	6805	6896	7005	6937	7241	7292	7113	7152	6918	6848	6872	6799	6731	6788	6862	6789	6852	6745	6677	6668	6681	6884	6875	6703	6496	6576	6673	6689	6675	6418
7043	7158	7163	7160	6959	6990	7055	6919	6938	6962	6753	6792	6832	6651	6646	6795	6801	6788	6941	6873	6840	7118	6982	6887	7120	6839	6876	6880	6850	6872	6426	6670	6566	6726	6838	6897	6797	6993	6733	6780	6617	6782	6797	6806	6726	6577	6486	6856	6718	6845
7164	7312	7106	7244	6980	6831	6761	6709	6927	6714	6794	6721	6610	6516	6559	6785	6959	6781	6867	6801	7125	7052	7020	6980	6915	6743	6882	6894	6638	6553	6648	6700	6570	6471	6629	6871	6837	6915	6892	6655	6564	6568	6746	6937	6724	6603	6513	6743	6842	6627
7216	7287	7053	7178	7063	6912	6734	6775	6795	6730	6736	6714	6580	6745	6855	6724	6720	6834	6815	7036	6824	6953	6833	6719	7010	6811	6771	6884	6887	6901	6930	6910	6800	6801	6745	6885	6559	6615	6639	6770	6847	6673	6469	6622	6759	6675	6576	6577	6628	6357
7416	7406	7300	7212	7030	6935	6922	6836	6866	6721	6840	6776	6873	6995	6872	6850	6723	6837	6895	6888	6776	6678	6773	6872	6966	7117	7075	7099	6905	6919	7090	7079	7052	7081	6957	6856	6587	6654	6473	6386	6612	6513	6617	6651	6683	6682	6522	6499	6678	6783
7333	7522	7441	7389	6941	6672	6901	6949	7010	7096	6941	6979	6948	7110	6946	6872	6921	7008	6959	6947	6537	6545	6781	6971	7008	7085	7222	7014	7035	7020	7133	7134	7038	7028	7066	7132	6878	6713	6530	6341	6562	6731	6791	6659	6706	6706	6745	6846	6481	6784
7530	7321	7304	7199	6796	6816	6848	6850	6972	6986	6911	6863	7015	7150	7060	7025	6823	6964	6803	6655	6625	6829	7009	7020	7253	7153	6967	7067	6872	7016	7171	6986	6854	6865	7085	6812	6813	6537	6373	6338	6503	6734	6748	6698	6544	6602	6911	6833	6687	6709
7293	7144	7006	7133	6792	6812	6900	6723	6941	6746	6896	7041	7028	6877	6870	6908	6816	6628	6668	6655	6770	7035	7194	6935	7034	6868	7017	6895	6847	6886	6910	6905	6818	6968	6853	6905	6847	6706	6517	6292	6488	6759	6767	6903	6682	6657	6769	6895	6841	6757
7256	6856	7104	7184	7056	6840	6851	6794	6605	6801	7019	7113	7247	7100	7014	7139	6904	6732	6599	6677	6929	7059	7023	6896	6924	6926	6673	6711	6751	6741	6723	6912	6881	6626	6809	6710	6806	6909	6591	6615	6586	6581	6664	6944	6809	6677	6862	6685	6791	6755
7385	7002	7260	7139	7046	7158	6658	6793	6921	6941	6900	7104	7287	7052	7218	7111	6941	6696	6650	6884	6896	7090	7030	6868	6649	6749	6513	6472	6678	6725	6736	6766	6605	6721	6685	6790	6833	6613	6786	6786	6598	6735	6889	6802	6988	6817	6825	6883	6628	6536
7562	7178	7232	7313	7124	6991	6793	6781	7050	6879	7029	7364	7160	7182	7363	7039	6933	6848	6735	6992	7194	7095	6850	6846	6875	6675	6613	6669	6799	6571	6623	6619	6599	6435	6701	6805	6852	6833	6906	6963	6713	6652	6724	6979	7009	6780	6666	6708	6801	6663
7477	7282	7334	7301	7295	7228	6770	6801	7079	6889	7126	7403	7096	7185	7426	7103	7091	6843	6947	7100	7158	6924	6787	6800	6730	6857	6599	6758	6641	6810	6606	6384	6469	6473	6667	6562	6854	6847	6725	6624	6698	6619	6580	6825	7082	6892	6731	6858	6782	6618
7362	7335	7513	7168	6990	7026	6788	7040	6925	7036	7090	7368	7190	7338	7523	7192	6935	6858	7040	7138	7064	6933	6875	6631	6546	6801	6702	6796	6732	6651	6590	6868	6583	6540	6638	6676	6769	6773	6732	6784	6625	6533	6543	6797	6955	6948	6744	6700	6832	6496
7331	6906	7439	7080	7069	6749	6827	6974	6869	7079	7331	7341	7267	7349	7532	7238	7166	7211	6879	7043	6866	6817	6806	6729	6858	6701	6733	6647	6662	6792	6783	6676	6733	6532	6662	6536	6600	6700	6704	6549	6932	6481	6730	6770	7046	6901	6730	6791	6841	6805
7078	7022	7302	7224	7050	6886	6984	7226	7117	7273	7355	7354	7264	7177	7467	7502	7287	7164	7135	7114	6868	6688	6594	6779	6686	6678	6640	6700	6814	6594	6759	6617	6604	6715	6492	6511	6579	6598	6767	6831	6774	6712	6732	6983	6914	7040	6741	6704	6862	6708
7297	6995	7201	7054	7357	6912	6885	7055	7161	7112	7366	7240	7169	7248	7578	7328	7227	7065	7012	7011	6999	6675	6718	6457	6697	6539	6516	6593	6526	6660	6775	6581	6518	6488	6563	6488	6692	6822	6865	6898	6894	6837	6808	6809	7040	7106	6684	6873	6730	6835
7365	6867	7130	6765	7069	7109	6811	7182	7096	7290	7391	7128	7111	7214	7489	7190	7106	6914	6843	6961	7011	6791	6522	6343	6465	6515	6578	6684	6619	6535	6538	6588	6560	6603	6546	6587	6664	6798	6935	7116	6989	6972	6701	7037	7087	6822	6687	6748	6982	6678
7193	6883	7066	7031	7271	7246	6959	7146	7190	7062	7229	7322	7166	7201	7317	7381	7138	6832	6932	6938	7034	6832	6580	6468	6492	6376	6680	6669	6567	6800	6787	6715	6639	6569	6561	6592	6828	6809	7039	7039	7157	7051	6911	6938	6892	6840	6665	6905	6976	6821
7287	7218	7548	7413	7225	7383	7122	7275	7298	7190	7402	7421	7274	7232	7344	7339	7098	6857	6940	7306	7147	7064	6624	6686	6584	6590	6712	6683	6632	6633	6726	6565	6646	6519	6527	6625	6940	6978	6810	6867	6901	7007	6914	7159	7169	6895	6597	6909	7026	6876
7528	7354	7633	7563	7429	7767	7524	7634	7294	7031	7172	7390	7063	6953	7161	7275	7369	7097	7048	7080	7184	7101	6817	6736	6814	6738	6808	6475	6650	6594	6689	6676	6444	6579	6878	6826	7060	6819	6893	7051	6921	6803	6938	6991	7035	6763	6738	7085	6946	6804
7331	7460	7613	7764	7443	7469	7434	7380	7546	7286	6963	7118	7162	6898	6990	7442	7336	7108	7053	7002	7099	7198	6933	7040	7023	6842	7020	6864	6790	6658	6876	6844	6971	6593	6790	6800	6945	7063	7151	6855	6939	6786	6945	6960	6752	6802	6876	7200	7015	7004
7200	7176	7047	7344	7117	7340	7328	7269	7221	7039	6867	6766	6822	6789	6871	7313	7139	7161	6820	6719	6847	6978	6853	7098	7097	6982	7007	6936	6818	6896	7093	6975	6876	6887	6880	6938	7186	7097	7085	6995	6766	6899	6911	7034	6875	6829	7100	6830	7071	6840
7314	7021	7071	7420	7448	7268	7266	7003	6836	6764	7006	6829	6935	6915	6988	6893	7174	7121	6946	6774	6655	6867	6824	6934	7079	7185	7035	7118	6732	6951	7139	6979	6961	6828	7051	6987	7065	6995	6796	6864	6841	6827	6889	7082	6937	7124	7418	7176	6887	7077
7278	7424	7451	7263	7620	7178	7216	7077	6908	6963	6958	6781	6805	7043	7012	6955	7183	7085	7032	6732	6836	6889	6982	6988	7002	7154	7314	7291	7251	7184	7016	6919	6934	6942	7022	7293	7220	6946	7008	6757	6856	6856	6866	7032	6981	7217	7130	7285	6932	6998
7949	7800	7558	7594	7747	7581	7219	7200	6951	7094	7061	7006	6917	7042	7266	7112	6937	6803	6870	6872	6962	6762	6837	7028	7157	7379	7329	7291	7192	7228	7225	7033	7154	7375	7466	7314	7068	7430	7288	7281	7222	7348	7058	6953	7016	7184	7228	6973	6984	6936
7852	7631	7666	7606	7736	7343	7423	7259	7170	7135	7431	7431	7153	7356	7216	7251	6837	6912	6852	6877	6862	6752	6773	6884	7034	7304	7327	7287	7189	6983	7096	7286	7324	7230	7269	7384	7170	7318	7298	7520	7390	7149	7175	7337	7464	7271	7210	7066	7157	7298
7768	7451	7293	7152	7215	7109	7046	7041	7166	7130	7172	7229	7061	7053	7122	7088	6890	6674	6698	6676	6899	6967	7109	7233	7202	7141	6940	7090	7164	7275	7291	7259	7258	7047	6949	7308	7469	7397	7721	7392	7282	7049	7015	7283	7340	7251	7432	7364	7127	7041
7564	7413	7161	7260	7045	7017	7007	6876	6998	6786	6676	6788	6972	6856	6745	7051	6811	6830	6588	6757	6876	6748	7231	7210	7250	7439	7061	7096	7211	7235	7330	6960	6947	6980	7098	7288	7586	7516	7233	7195	6992	6754	7047	7085	7258	7187	7695	7458	7143	7019
7470	7121	7289	7517	7332	7239	7198	6976	7158	7174	6591	6942	6802	6770	6744	6914	7109	7054	6899	6772	6821	6943	7149	7417	7365	7327	7338	7304	7175	7174	7322	7110	6937	6930	7491	7769	7583	7516	7456	7311	7534	7137	7220	7078	7054	7082	7327	7567	7291	7039
7485	7357	7371	7729	7252	7182	7249	7368	7136	7119	6872	6749	6644	6775	6854	6878	7120	7156	6962	6917	6816	6998	7233	7235	7325	7476	7478	7527	7489	7186	7180	7258	7393	7396	7544	7678	7546	7351	7189	7019	7404	7347	7367	7134	7266	7319	7283	7186	7113	7192
7750	7601	7527	7382	7544	7402	7553	7368	6968	7025	6998	6903	6899	7052	7146	6850	6830	7064	6962	7008	7186	7142	7029	7035	7341	7235	7248	7392	7152	7064	7166	7254	7419	7375	7211	7250	7072	7010	6903	6834	6744	6750	6875	7122	7499	7188	7051	6974	7276	7424
7638	7423	7420	7299	7393	7403	7112	7088	7067	6852	6748	6919	6916	6904	7110	7375	7178	6955	6888	6939	7246	7157	7082	7170	7072	7260	7157	7118	7070	7072	7161	7413	7176	7048	7227	7070	6991	7092	6903	6873	6616	6554	6711	6876	7233	7361	7341	7312	7144	6940
7538	7347	7472	7459	7274	6912	7032	6758	6879	6906	6845	7087	7164	7309	7190	7354	7306	6966	6947	6882	6961	7120	6976	7114	7420	7209	7213	7159	7023	6984	7203	7413	7253	6900	7261	7291	7199	7380	7444	7302	7345	7267	7234	6858	7018	7131	7203	7226	6909	7014
7243	7343	7231	7346	7238	6816	6731	6844	6760	6948	6941	6887	6990	7257	7280	7345	7287	7140	7159	7046	6908	6945	7209	7330	7465	7430	7238	7271	7053	7312	7630	7490	7328	7000	7136	7725	7734	7758	7760	7856	7738	7691	7342	7196	6816	6973	7152	7391	6912	7012
7670	7501	7576	7258	7143	7137	7026	6880	6788	6829	6795	7021	6897	7253	7513	7390	7316	7118	7104	6939	7306	7302	7213	7241	7376	7182	7154	6960	7153	7294	7298	7051	6819	7000	7360	7653	7908	7651	7212	6600	6758	7032	7220	7700	7373	7193	6936	6954	7242	6926
7519	7215	7400	7385	7219	7143	7019	6932	6895	6755	6850	6906	6908	7033	7169	7626	7610	7347	7290	7028	7255	7475	7598	7658	7783	7728	7256	6802	6954	7115	7398	6845	6762	7101	7464	7853	7541	6797	5718	5563	5774	6106	6725	7388	7365	6920	6901	7032	7126	6773
7485	7540	7379	7393	7290	7111	7162	6778	6729	6914	6932	7011	7202	7322	7400	7438	7331	7480	7446	7314	7491	7461	7500	7698	7896	7764	7671	7411	7190	7238	7347	6859	6794	7227	7708	7483	6630	5759	5428	5911	6213	5838	5782	6743	7377	7085	6742	6834	7167	6939
7435	7095	7387	7249	7013	6877	6646	6841	6678	6690	7171	7136	7013	7270	7382	7623	7532	7387	7552	7778	7741	7619	7361	7559	7916	7718	7601	7383	7217	7099	7003	6801	6913	7359	7556	7002	6245	5588	6073	7511	7472	5746	5165	6624	7536	7152	6626	6959	7026	6754
7330	7312	7163	7261	6977	6751	6858	6629	6774	6972	7020	7302	7519	7355	7290	7373	7453	7543	7520	7734	7678	7602	7755	7469	7557	7447	7383	7353	7228	7090	6965	6851	6858	7107	7422	7066	6038	5637	6343	7209	6546	5080	5076	6667	7296	6783	6399	6976	7007	6718
7323	7244	7409	7280	7054	6720	6907	6758	6721	6844	7242	7099	7226	7700	7477	7280	7409	7286	7298	7288	7758	7762	7401	7365	7555	7585	7305	7291	7367	7062	6947	7048	6867	7074	7224	7065	6275	5450	5542	5391	4848	4707	5361	6802	7162	6771	6302	6597	6558	6645
7800	7592	7400	7277	7026	6938	6996	7162	7165	7182	7393	7393	7331	7251	7454	7366	7268	6994	7046	7371	7452	7525	7601	7585	7624	7176	7294	7233	7208	7072	6949	6799	6936	7007	7011	7290	6909	5945	5439	5147	4837	5458	6427	7403	6965	6176	6376	6842	6551	6243
7626	7582	7698	7309	7143	7207	7186	6946	7142	7181	7173	7301	7389	7577	7441	7371	7248	7053	6781	6966	7258	7590	7546	7626	7552	7474	7163	7113	7191	7194	6815	6959	6756	6841	6932	7275	7301	6703	6485	6237	6193	7171	7635	7176	6290	6129	6579	6742	6308	6201
7430	7303	7258	7076	7152	7095	7251	7391	7167	7207	7351	7241	7258	7440	7238	7393	7182	6957	6824	7036	7202	7468	7401	7357	7517	7471	7241	7125	6951	7187	6884	6736	6917	6570	6719	6940	7388	7411	7221	7481	7374	7573	7191	6481	6199	6461	6845	6593	6181	6627
7330	7182	7197	7197	7044	7332	7251	7101	7161	7251	7040	7317	7439	7241	7216	7140	7024	6820	6995	6860	7084	7277	7611	7670	7469	7387	7037	7040	6937	6830	6939	7104	6890	6764	6660	6754	7039	7012	7046	7108	6815	6592	6372	6177	6363	6586	6912	6587	6268	6455
7266	7169	7146	6940	7261	7067	7042	7040	6848	6997	7032	7175	7218	7376	7322	7193	7203	7173	6751	6853	7037	7358	7518	7160	7192	7516	7205	7064	6998	6963	6758	6873	6885	6897	6644	6419	6560	6375	6193	6286	6248	6083	6356	6452	6847	6859	6721	6268	6595	6838
7196	6933	7145	7233	7113	7243	7058	6986	6967	7066	7181	7337	7355	7167	7355	7429	7427	7178	6976	6828	6912	7345	7616	7458	7299	7298	7261	6824	6760	6781	6747	6671	6828	6869	6714	6605	6597	6533	6158	6153	6064	6296	6669	6922	6811	6585	6543	6512	6718	6530
6906	7154	7170	7268	7332	7075	6992	7075	6979	7122	7247	7463	7646	7649	7496	7304	7145	7137	7232	7342	7151	7051	7157	7396	7519	7177	7012	6888	6857	6909	6972	6826	6840	7043	6799	6770	6791	6686	6468	6659	6531	6880	6776	6607	6581	6423	6644	6585	6863	6553
7455	7051	7102	7221	7013	6959	6749	6699	6833	6832	7076	7513	7486	7527	7471	7833	7498	7331	6986	6959	7166	7415	7482	7370	7250	7122	6770	6651	6877	7016	6850	6806	6326	6582	6766	6538	6849	6926	6620	6413	6358	6383	6637	6284	6476	6316	6481	6764	6563	6465
7222	6928	6784	7031	7007	6794	6778	6966	6947	7186	7009	7153	7105	7572	7457	7203	7263	7396	7214	6911	6957	7018	7448	7469	7157	7028	6949	6693	6784	7190	6967	6628	6516	6548	6700	6469	6320	6521	6300	6185	6296	6182	6319	6370	6621	6639	6642	6370	6450	6431
7283	7293	7032	7266	7104	7133	7064	7236	7393	7417	7616	7461	7755	7887	7564	7357	7143	7134	7079	7268	7117	7008	7169	7695	7502	7023	6672	6608	6500	6557	6748	6621	6691	6896	6692	6766	6578	6768	6335	6508	6146	6336	6475	6454	6650	6616	6498	6332	6356	6306
7655	7428	7393	7058	7055	6923	6877	7287	7125	7197	7513	7421	7824	8051	8185	7709	7170	6843	6995	7110	7267	7055	7251	7287	7620	7096	6453	6597	6688	6539	6601	6723	6641	6828	6785	6775	6745	6609	6441	6694	6642	6463	6593	6516	6435	6534	6458	6373	6637	6379
7456	7209	7035	7153	6892	6791	6981	6964	7161	7209	7198	7138	7286	7432	7624	7700	7584	7320	6901	6758	6965	7260	7554	7333	7012	7140	6732	6430	6575	6766	6421	6326	6419	6542	6586	6569	6764	6746	6476	6688	6484	6619	6510	6280	6451	6355	6565	6506	6529	6165
7381	7082	7138	7213	7330	7135	7214	7243	7592	7463	7294	7340	7188	7074	7132	7143	7181	7360	7120	6941	6842	7361	7430	7522	6906	6712	6718	6574	6586	6944	6731	6182	6508	6208	6321	6214	6343	6275	6180	6506	6337	6332	6458	6555	6626	6458	6567	6489	6328	6165
7336	7414	7570	7425	7351	7369	7448	7316	7468	7601	7680	7522	7467	7632	7219	7036	7006	7029	7139	7354	7239	6907	7037	7339	7125	6580	6650	6953	6583	6568	6719	6385	6522	6532	6408	6401	6297	6302	6158	6305	6164	6513	6613	6639	6749	6753	6567	6236	6346	6337
7525	7551	7606	7345	6902	6920	6718	7021	7171	7167	7223	7559	7507	7555	7566	7713	7191	6819	6882	7228	7460	7381	7128	7096	7328	6888	6462	6673	6729	6567	6416	6655	6452	6731	6357	6564	6722	6149	6570	6394	6453	6601	6445	6724	6611	6677	6514	6617	6542	6498
7265	7197	7047	6986	6491	6615	6447	6610	6731	6960	7093	6980	7352	7329	7580	7801	7592	7261	6848	6983	7488	7606	7423	6945	6939	7124	6649	6742	7050	6826	6669	7028	6725	6719	6847	6581	6775	6180	6600	6315	6430	6391	6352	6542	6622	6615	6594	6663	6581	6472
7016	6811	6889	7010	6474	6650	6736	6751	6817	7214	7087	7061	7039	7038	7127	7419	7450	7569	7032	6839	7016	7547	7568	7021	6859	7187	7142	6836	7002	7222	6819	7041	6988	6583	6869	6543	6593	6430	6516	6447	6570	6333	6284	6597	6487	6604	6584	6637	6667	6619
6945	6828	6991	7131	7233	7113	7287	7117	7441	7361	7406	7384	7308	6963	7014	6917	7120	7383	7358	7179	6936	7094	7620	7383	6822	6670	7236	7115	6722	7353	7193	6948	6922	6565	6766	6762	6378	6572	6275	6631	6579	6465	6619	6781	6392	6326	6508	6740	6666	6695
7342	6993	7343	7493	7583	7461	7314	7547	7494	7827	7859	7616	7510	7220	6899	6607	6619	7060	7314	7341	7392	6863	7270	7521	7144	6683	6970	7359	6846	7099	7412	6752	6898	6854	6695	6785	6532	6424	6398	6667	6480	6530	6740	6543	6442	6370	6357	6548	6586	6767
7585	7659	7585	7487	7477	7462	7558	7452	7855	7791	7861	7989	7864	7582	7618	6890	6689	6683	7207	7518	7600	7232	6996	7267	7421	6726	6649	7189	6864	6668	7181	6709	6685	6920	6692	6823	6731	6435	6119	6463	6567	6514	6495	6496	6296	6217	6381	6445	6535	6472
7746	7877	7710	7267	6950	6967	7197	7297	7527	7288	7665	7867	7953	7871	7764	7218	7058	6890	6854	7489	7842	7605	6903	6804	6958	6648	6487	6818	6933	6556	6655	6674	6402	6701	6457	6682	6621	6234	6440	6405	6347	6143	6360	6387	6455	6405	6515	6436	6600	6379
7869	7645	7152	7069	6733	6547	6822	6832	6931	7308	7310	7652	7633	7833	7947	7650	7422	6995	7008	7279	7877	7482	6765	6521	6910	7251	6442	6579	6836	6295	6360	6717	6349	6479	6492	6539	6447	6251	6740	6317	6593	6553	6424	6523	6454	6431	6463	6536	6280	6432
7770	7150	7175	6891	6730	6520	6580	6758	6800	6906	6975	7249	7279	7640	7901	8059	7792	7526	6995	7188	7394	7473	6767	6451	6869	7391	6815	6487	6773	6444	6378	6723	6381	6378	6743	6419	6506	6416	6616	6154	6499	6404	6575	6532	6588	6686	6532	6518	6241	6564
7431	6960	6736	6597	6563	6779	6756	6739	6855	6640	6744	6741	6870	7209	7355	7712	7805	7714	7086	6765	7246	7539	7225	6683	6813	7354	7046	6495	6869	6570	6098	6496	6324	6247	6860	6492	6767	6450	6474	6349	6613	6522	6702	6552	6645	6499	6633	6389	6523	6444
7188	6643	6515	6753	6548	6696	6819	6946	6920	6612	6650	6534	6393	6821	7053	7549	7974	7512	7101	6688	7087	7425	7479	6941	6668	7209	6819	6492	6669	6871	6162	6616	6661	6321	6682	6289	6739	6402	6443	6522	6275	6764	6643	6670	6797	6615	7018	6472	6753	6698
7076	6620	6578	6611	6733	6684	6728	6748	6947	6837	6696	6508	6444	6804	7176	7432	8078	7680	7148	6724	6924	7374	7456	7043	6639	7147	7213	6763	6848	6924	6465	6657	6684	6433	6738	6514	6555	6513	6494	6455	6499	6733	6546	6820	6830	6925	6804	7077	6794	6878
6910	6440	6326	6792	6682	6649	6777	6653	6725	6536	6700	6344	6532	6778	7111	7427	7731	7888	7128	6848	6619	7028	7196	7127	6691	7262	7671	7039	6903	7350	6830	6740	6866	6516	6950	6677	6587	6441	6474	6548	6603	6541	6662	6738	6814	6900	6785	7022	6905	6855
6923	6677	6401	6809	6609	6918	6895	6909	6774	6604	6696	6362	6330	6616	6823	7197	7608	7610	7138	6775	6913	7230	7464	7179	6796	7323	7412	6891	6911	7151	6732	6766	6879	6597	6855	6526	6674	6614	6361	6735	6165	6381	6381	6496	6718	6719	6683	6782	6862	6778
6964	6578	6689	6923	6762	6761	6853	7022	6917	6708	6743	6446	6266	6595	6707	7079	7424	7715	7334	6906	6898	7419	7731	7238	6883	7133	7481	7096	6858	7073	6569	6561	6832	6468	6661	6716	6657	6569	6456	6616	6351	6423	6235	6679	6673	6791	6717	6815	6447	6694
6942	6880	6737	6903	7017	7004	6955	6916	7089	6691	6496	6393	6425	6658	6782	7268	7581	7679	7275	6844	6865	7330	7524	6946	6765	7221	7529	7195	6837	7124	6626	6761	6891	6537	7094	6895	6571	6678	6564	6474	6294	6428	6546	6483	6471	6730	6337	6499	6598	6618
7237	6887	6825	6725	6605	6940	7006	6840	6725	6608	6405	6377	6249	6574	6935	7051	7397	7598	7145	6730	6791	7391	7656	7157	6623	7089	7333	6616	6878	7326	6646	6760	6891	6572	7022	6643	6719	6666	6399	6733	6383	6480	6460	6362	6379	6526	6328	6370	6720	6614
7134	6847	6731	6673	6477	6628	6552	6309	6460	6398	6405	6452	6354	6660	7156	7482	7633	7612	7184	6680	6914	7494	7621	6860	6745	6999	7178	6649	6863	6974	6596	6887	7152	6721	6950	6638	6704	6684	6607	6488	6499	6512	6331	6445	6466	6400	6270	6386	6533	6506
7352	6719	6616	6580	6466	6368	6428	6319	6129	6376	6207	6298	6710	7146	7358	7639	7866	7486	7147	6714	7120	7313	7475	6908	6753	7198	7184	6344	6821	6924	6511	6956	6940	6691	7168	6639	6806	6704	6589	6362	6534	6552	6502	6476	6449	6329	6555	6551	6490	6882
7551	7083	6942	6650	6448	6327	6166	6184	6313	6329	6383	6494	6908	7421	7631	7840	7597	7116	6760	6806	7063	7401	7387	6798	6984	7118	6863	6438	6888	6878	6480	6798	6767	6908	6893	6907	6920	6653	6900	6593	6551	6546	6641	6309	6579	6481	6454	6697	6587	6678
7828	7519	7341	6987	6782	6482	6289	6264	6153	6568	6632	6858	7302	7705	7889	8038	7356	7041	6922	7126	7474	7347	7035	6785	7002	7168	6682	6531	7098	6554	6473	6789	6535	6776	7063	6603	6923	6624	7008	6482	6651	6586	6581	6572	6429	6761	6669	6762	6664	6937
7835	7753	7405	7256	6829	6691	6628	6596	6455	6719	6799	6974	7281	7445	7566	7464	7012	6636	6712	7226	7402	7208	6871	6920	7288	7165	6528	6762	7001	6461	6512	6516	6353	6995	6778	6564	7059	6622	6842	6440	6709	6602	6614	6626	6884	6697	6642	6726	6740	6843
7352	7603	7533	7425	7172	6911	6539	6705	6878	6978	7230	7347	7439	7529	7181	6986	6614	6600	6902	7419	7549	7061	6908	6996	7435	6897	6700	7142	6908	6379	6601	6380	6294	6578	6388	6792	6654	6501	6624	6479	6529	6636	6603	6741	6842	6790	6674	6685	6428	6849
7243	7152	7393	7321	7183	7047	7065	6849	7162	7088	7142	7181	7207	7181	6882	6630	6541	6943	7039	7161	6885	6629	6855	7201	7240	6693	6660	7206	6740	6571	6604	6342	6191	6470	6395	6581	6293	6737	6595	6605	6508	6884	6893	6912	6780	6719	6796	6822	6885	7045
6859	6908	7138	7015	6910	6929	7095	7103	7394	7354	7158	7261	6595	6627	6399	6516	6759	7105	7233	7040	6607	6676	6996	7146	6678	6462	6943	6949	6776	6922	6799	6426	6501	6603	6361	6706	6406	6817	6764	6796	6897	7050	6875	6989	6685	6863	6592	6858	7047	6980
6921	6604	6635	6595	6654	6613	6825	7060	6985	6932	6866	6448	6364	6293	6366	6635	6818	6810	6831	6683	6620	6822	7071	6964	6696	6781	7181	6768	6797	7142	6673	6612	6850	6473	6666	6596	6759	6975	6607	6959	6819	6875	6938	6874	6836	6860	6811	6980	7170	6921
7285	7017	6672	6388	6309	6336	6401	6635	6766	6550	6685	6463	6431	6617	6680	6711	6752	6651	6474	6415	6844	7218	6763	6571	6641	7065	7054	6748	6896	6893	6552	6754	6924	6567	6687	6683	6814	6803	6903	6985	6796	6969	6742	6896	6851	6784	7035	6992	7124	7179
7384	7050	7020	6653	6636	6411	6649	6637	6649	6451	6516	6566	6692	6773	6636	6474	6542	6421	6305	6718	6849	6880	6593	6569	6904	6877	6776	6801	7185	6758	6649	6927	6733	6809	6702	6844	6833	6773	6928	6977	6953	6968	7046	6779	6916	6906	7003	7014	7009	7353
6987	6985	7112	6838	6909	6633	6865	6883	6919	6995	6907	7052	6695	6695	6530	6224	6337	6453	6565	6748	7017	6666	6569	6939	6880	6769	6777	7121	7108	6794	6901	6726	6888	6816	6741	6909	6949	6940	7071	7036	7197	7012	7118	6810	6697	6872	6901	7032	7020	7330
6683	6488	6522	6802	6581	6904	6950	7012	6968	6962	6623	6485	6334	6311	5973	6310	6402	6578	7017	6624	6482	6426	6575	7050	6774	6486	6833	6961	6683	6939	7085	6749	6926	6921	7005	6942	6942	6908	7146	7185	6986	7197	6893	7038	6809	6872	7167	7181	7016	6972
6875	6441	6544	6419	6493	6639	6433	6457	6542	6563	6324	6175	6171	6338	6344	6704	6648	6828	6870	6684	6717	6574	6596	6470	6629	6767	7128	6745	6856	6886	6744	6983	7044	6882	7067	6969	6882	6866	6971	6964	6805	6898	6878	7098	6978	6883	7015	6943	6857	7019
7221	6857	7012	6819	6550	6673	6474	6460	6596	6407	6346	6325	6194	6470	6708	6512	6711	6622	6442	6464	6769	6926	6549	6437	6759	6864	6905	6994	7238	6941	6995	7026	6912	6970	6982	6685	6892	6816	6978	6991	6789	6923	6785	6730	6842	6849	6706	6881	6862	7061
6896	7086	7097	7180	7102	6891	6735	6848	6661	6848	6482	6644	6575	6596	6546	6509	6449	6468	6695	6696	6569	6337	6233	6583	6627	6533	6657	6946	6960	6824	6951	7076	6844	7027	7074	7017	6888	6945	6913	6901	6913	6507	6781	6683	6639	6734	6797	6782	6815	6885
6829	6840	6723	6802	6818	6862	6750	6834	6438	6645	6494	6370	6327	6413	6439	6622	6666	6853	6814	6398	6419	6445	6518	6539	6549	6666	6638	6847	6887	6701	6806	6738	6928	6884	6899	6841	6809	6900	6801	6804	6589	6534	6543	6686	6715	6943	6749	6716	6781	6770
7004	6798	6780	6752	6841	6449	6501	6378	6463	6246	6313	6343	6326	6466	6596	6645	6732	6694	6716	6577	6587	6393	6619	6438	6490	6522	6610	6410	6687	6906	6926	6574	6758	6659	6860	6966	6711	6849	6798	6931	6588	6826	6666	6788	6816	6769	6786	6593	6633	6670
6847	7096	6884	7013	6853	6487	6625	6584	6583	6676	6707	6728	6960	6649	6837	6717	6566	6452	6644	6762	6535	6355	6330	6330	6473	6410	6387	6613	6592	6579	6650	6633	6608	6818	6687	6785	6695	6790	6901	6690	6646	6593	6763	6665	6625	6581	6683	6820	6710	6585
6734	6580	6849	7024	6717	6693	6565	6639	6598	6530	6678	6636	6798	6619	6725	6650	6589	6679	6531	6594	6467	6446	6331	6308	6171	6290	6428	6515	6550	6379	6461	6174	6463	6453	6554	6727	6639	6719	6687	6561	6683	6796	6733	6723	6558	6639	6685	6682	6596	6654
6953	6866	6913	6708	6657	6394	6449	6360	6440	6581	6534	6738	6784	6765	6921	6925	6669	6808	6471	6609	6306	6577	6474	6429	6237	6294	6255	6332	6377	6550	6364	6462	6397	6301	6462	6396	6605	6645	6579	6793	6517	6713	6837	6661	6586	6493	6592	6575	6491	6746
6707	6806	6831	6739	6616	6692	6463	6383	6637	6700	6796	6792	7025	6806	6728	6805	6761	6695	6581	6628	6684	6477	6390	6485	6437	6292	6121	6253	6314	6152	6131	6252	6436	6393	6414	6295	6754	6478	6537	6435	6784	6653	6734	6660	6734	6661	6621	6540	6473	6616
6514	6573	6709	6652	6566	6402	6389	6535	6543	6863	6580	6698	6762	6767	6761	6784	6726	6715	6666	6548	6335	6641	6568	6289	6214	6122	6128	6284	6219	6210	6145	6105	6187	6460	6553	6290	6263	6340	6317	6490	6436	6647	6733	6648	6490	6516	6483	6511	6760	6735
6667	6541	6665	6700	6501	6625	6302	6604	6756	6717	6750	6811	6665	6787	6709	6616	6595	6388	6451	6593	6547	6401	6301	6513	6235	6201	6079	5973	6056	6145	6099	6166	6322	6364	6377	6209	6385	6155	6300	6365	6534	6455	6524	6592	6574	6537	6497	6462	6742	6648
6493	6543	6572	6512	6466	6292	6274	6641	6683	6840	6810	6653	6600	6602	6619	6620	6422	6697	6562	6533	6681	6555	6277	6351	6334	6259	6251	6095	6057	6246	6099	6151	6176	6324	6194	6060	6090	6094	6112	6339	6479	6321	6676	6516	6610	6475	6478	6519	6580	6560
6579	6434	6467	6493	6509	6367	6439	6592	6591	6622	6686	6447	6487	6607	6530	6508	6556	6569	6635	6585	6584	6548	6582	6514	6416	6244	6137	6166	6158	6110	6260	6106	6368	6243	6232	6273	6145	6237	6299	6373	6240	6536	6545	6601	6547	6431	6572	6402	6532	6480
6484	6413	6362	6288	6432	6488	6604	6564	6666	6656	6559	6533	6296	6358	6244	6179	6495	6537	6472	6645	6550	6490	6488	6449	6436	6353	6187	6093	6114	6158	6115	6162	6244	6085	6209	6129	6187	6181	6088	6334	6361	6179	6340	6608	6456	6247	6253	6547	6519	6442
6462	6184	6401	6339	6524	6456	6431	6496	6329	6506	6251	6193	6285	6276	6296	6208	6225	6243	6348	6513	6355	6340	6314	6466	6417	6211	6213	6224	6344	6393	6308	6264	6191	6380	6150	6237	6290	6263	6211	6297	6183	6272	6272	6332	6496	6517	6409	6438	6479	6443
6421	6310	6285	6435	6534	6392	6526	6286	6383	6220	6259	6127	6153	6295	6211	6322	6299	6157	6272	6270	6424	6455	6444	6521	6443	6589	6373	6468	6372	6517	6361	6317	6310	6290	6268	6109	6294	6222	6016	6115	6232	6238	6397	6314	6644	6607	6359	6642	6569	6584
6327	6341	6368	6505	6166	6304	6268	6045	6177	6187	6155	5990	6151	6248	6269	6136	6200	6272	6276	6470	6405	6525	6368	6341	6656	6515	6484	6528	6500	6410	6532	6386	6344	6501	6422	6492	6304	6323	6350	6212	6320	6446	6374	6419	6328	6409	6512	6621	6473	6499
6482	6308	6525	6376	6272	6053	6126	6091	6247	6227	6221	6011	5999	5971	6114	6252	6375	6352	6085	6258	6106	6397	6331	6258	6353	6611	6718	6586	6691	6519	6375	6367	6483	6341	6371	6364	6507	6366	6351	6309	6405	6228	6448	6525	6373	6411	6432	6510	6586	6490
6676	6791	6608	6557	6395	6161	6209	6186	6095	6164	6197	6051	6156	6278	6305	6239	6382	6284	6284	6231	6217	6418	6239	6588	6642	6483	6605	6522	6582	6514	6661	6474	6425	6451	6388	6560	6493	6428	6387	6219	6127	6237	6178	6268	6411	6417	6439	6333	6715	6528
6853	6686	6735	6572	6570	6235	6285	6165	6119	6370	5886	5951	6063	5988	6347	6392	6324	6298	6175	6179	6192	6339	6420	6440	6421	6616	6752	6659	6750	6735	6643	6653	6567	6316	6291	6510	6471	6481	6535	6111	6282	6153	6253	6240	6370	6278	6341	6527	6610	6718
6844	6681	6710	6461	6525	6295	6370	6073	6178	6005	6198	6025	6049	6142	6289	6089	6201	6201	6061	6229	6169	6316	6280	6428	6501	6594	6847	6698	6729	6678	6627	6428	6549	6439	6462	6532	6639	6652	6246	6178	6095	6338	6299	6358	6190	6318	6207	6490	6550	6629
6887	6669	6612	6504	6293	6129	5984	6179	6134	6230	5948	6019	6212	6167	6232	6239	6271	6088	5904	6058	6036	6150	6183	6272	6456	6542	6664	6701	6723	6496	6714	6531	6516	6433	6504	6389	6749	6506	6459	6296	6373	6294	6427	6232	6265	6326	6220	6486	6493	6530
6752	6665	6678	6402	6254	6320	6146	6249	6231	6246	6207	6461	6253	6105	6084	6191	6152	6157	6134	6011	5895	5888	6271	6309	6228	6249	6495	6713	6577	6731	6566	6520	6603	6371	6459	6479	6600	6769	6474	6344	6249	6652	6307	6479	6226	6370	6331	6383	6528	6562
6926	6729	6501	6528	6219	6191	6296	6097	6358	6435	6449	6298	6437	6277	6251	6223	6276	6149	6150	6089	6265	6119	6114	6123	6334	6390	6482	6489	6541	6608	6624	6594	6462	6515	6450	6646	6637	6525	6601	6413	6382	6592	6521	6406	6396	6482	6333	6408	6460	6414
6586	6454	6499	6520	6231	6270	6330	6369	6286	6389	6520	6499	6289	6222	6179	6470	6105	6220	6341	6159	6214	6188	6315	6166	6241	6255	6621	6467	6594	6752	6577	6698	6455	6522	6392	6565	6517	6550	6808	6679	6565	6492	6756	6602	6391	6509	6302	6551	6504	6591
6592	6554	6608	6384	6321	6321	6449	6241	6445	6626	6653	6459	6309	6276	6223	6377	6160	6381	6469	6208	6308	6208	6254	6199	6386	6304	6334	6481	6318	6581	6589	6703	6389	6317	6575	6435	6617	6589	6565	6690	6600	6750	6693	6638	6573	6571	6456	6476	6330	6436
6666	6303	6392	6389	6251	6096	6217	6427	6390	6453	6564	6499	6384	6340	6229	6343	6263	6291	6196	6326	6430	6206	6215	6154	6218	6351	6236	6277	6311	6348	6473	6422	6405	6348	6317	6416	6360	6545	6660	6545	6679	6629	6666	6644	6469	6417	6370	6325	6305	6225
6298	6326	6479	6375	6304	6320	6289	6454	6365	6663	6490	6613	6400	6491	6313	6360	6443	6352	6418	6177	6234	6302	6213	6402	6487	6349	6300	6146	6169	6478	6279	6517	6487	6248	6150	6339	6489	6473	6482	6354	6353	6611	6528	6654	6670	6355	6185	6337	6373	6394
6503	6354	6348	6553	6478	6305	6363	6294	6492	6539	6572	6603	6645	6672	6372	6258	6360	6449	6244	6200	6399	6360	6269	6354	6383	6155	6141	6212	6248	6352	6340	6298	6327	6225	6252	6257	6446	6424	6480	6555	6551	6470	6525	6604	6475	6383	6388	6239	6225	6380
6386	6403	6433	6528	6565	6195	6420	6356	6440	6532	6579	6738	6730	6434	6534	6332	6441	6453	6516	6428	6343	6427	6361	6285	6349	6167	6280	6306	6126	6157	6112	6123	6234	6095	6143	6235	6199	6274	6387	6445	6557	6436	6416	6509	6441	6251	6191	6012	6352	6373
6427	6161	6341	6327	6261	6268	6263	6383	6451	6825	6662	6633	6516	6539	6596	6336	6254	6468	6521	6277	6440	6475	6475	6284	6172	6393	6290	6214	6099	6012	6073	6151	6224	6145	6294	6008	6078	6259	6434	6375	6509	6295	6274	6400	6430	6451	6317	6241	6315	6409
6292	6145	6193	6235	6257	6078	5935	6369	6389	6571	6792	6326	6506	6640	6365	6522	6306	6476	6376	6295	6280	6388	6504	6492	6353	6316	6189	6241	6003	6009	6162	6259	6092	6220	6178	6204	6172	6296	6164	6193	6329	6237	6256	6316	6306	6333	6254	6282	6389	6339
6475	6198	6252	6070	6109	5853	6145	6306	6408	6394	6587	6574	6534	6609	6555	6310	6319	6525	6404	6372	6391	6427	6555	6444	6302	6301	6313	6176	6049	6096	6146	6315	6315	6220	6235	6042	6158	6221	6195	6050	5949	5988	6144	6233	6255	6195	6256	6443	6433	6273
6648	6065	6235	6000	5954	5847	6144	6157	6341	6336	6329	6312	6382	6519	6522	6399	6490	6487	6474	6358	6429	6527	6559	6602	6477	6336	6323	6333	6195	6194	6067	6111	6267	6231	6114	6031	6066	6182	6144	6047	6082	5922	5948	6113	6212	6261	6288	6208	6289	6246
6209	6121	6041	6165	6078	5958	6214	6155	6199	6313	6483	6364	6461	6356	6289	6414	6298	6426	6503	6431	6458	6445	6523	6389	6386	6544	6279	6272	6168	6099	6065	6228	6268	6296	6004	5808	6030	6052	6210	6267	6139	6135	6055	6287	6185	6114	6089	6377	6124	6073
6245	5985	6237	6018	6081	6010	6089	6142	6270	6422	6148	6314	6357	6307	6251	6285	6411	6351	6395	6323	6280	6445	6404	6564	6305	6319	6135	6316	6326	6115	6237	6083	6254	6142	6139	6084	5892	5972	6202	6210	6063	5954	6048	6380	6252	6125	6123	6254	6108	6094
6315	6076	6183	6247	6228	6220	6364	6194	6172	6375	6158	6248	6252	6290	6286	6231	6172	6393	6235	6621	6408	6480	6437	6394	6431	6212	6171	6185	6199	6144	6010	6043	6346	6044	6167	5944	5956	5877	5927	5819	5777	5823	5872	6159	6269	6098	6219	6222	6306	6049
6069	6188	6094	6078	6136	5937	6229	6344	6208	6414	6253	6348	6307	6313	6435	6419	6257	6280	6397	6633	6394	6252	6205	6262	6242	5932	6077	6227	6268	6032	6136	6070	6249	6099	6197	5871	5833	5817	5937	5823	5945	5809	5866	6145	6013	6432	6292	6298	6055	6045
6320	6152	6308	6035	6174	6011	6198	6193	6272	6405	6188	6219	6399	6352	6417	6258	6328	6363	6419	6486	6511	6479	6155	6127	6008	5798	6171	5918	6144	6088	6233	6054	5978	6101	5851	5879	5846	5687	5723	5984	6056	6005	5982	5944	6115	6280	6117	6209	6090	5934
6380	6278	6226	6159	6209	5983	6128	5981	6246	6384	6215	6296	6363	6395	6230	6379	6321	6309	6604	6402	6276	6054	6059	6153	6013	6001	5909	5901	6105	6076	6173	5958	6152	6138	6026	5898	5726	5670	5783	5866	6033	6011	5736	5899	6040	6216	6285	6017	6152	6069
6463	6254	5938	6156	6140	5952	6068	5993	6162	6127	6074	6278	6159	6307	6274	6225	6355	6437	6249	6314	6247	6185	6062	5861	6069	6063	5846	6063	6142	6095	6267	6089	5865	5938	6076	5983	5801	5659	5657	5844	5950	6070	5726	5853	6104	6314	5956	6006	6096	6087
6407	6478	6115	6348	6211	6226	6059	6074	6113	6085	6150	6334	6307	6345	6109	6343	6322	6319	6343	6158	6236	6221	6166	5799	6162	6082	6132	6027	6181	6097	6149	6060	6059	5970	6147	6022	5779	5619	5589	5664	5697	5557	5767	6015	6190	6167	6080	5983	6065	6061
6462	6365	6217	6178	6071	5973	6081	6201	6152	6175	6178	6409	6173	6325	6319	6359	6259	6320	6285	6285	6391	6271	6300	6137	6303	6369	6229	6160	6162	6044	6213	6229	6201	6174	6256	6011	6062	5741	5632	5697	5866	5901	6042	6052	6134	6229	6211	6107	6220	6155
6368	6309	6341	6132	6077	6025	5932	6057	5977	6201	6004	6178	6333	6275	6215	6346	6235	6401	6220	6183	6389	6237	6122	6239	6333	6448	6387	6257	6077	6322	6389	6235	6162	6155	6274	6152	6292	5815	5892	5895	5969	6156	6432	6235	6396	6145	6247	6293	6311	6252
6368	6084	6193	6270	6020	5837	6110	5893	5900	5842	6004	6235	6233	6403	6490	6513	6372	6249	6240	6147	6265	6331	6127	6387	6330	6421	6231	6129	6286	6194	6336	6236	6315	5919	6074	6195	6184	6101	6063	6094	6253	6313	6250	6198	6201	6141	6340	6411	6442	6534
6188	6243	6055	5996	6166	5904	5955	5708	6046	6014	6256	6207	6325	6305	6458	6419	6378	6245	6215	6218	6230	6276	6228	6299	6315	6376	6276	6172	6137	6170	6192	6138	6181	6104	5967	6021	6183	6048	6043	6039	6194	6193	6242	6253	6322	6339	6491	6584	6475	6617
6308	6387	6184	6212	5965	5922	6062	5936	6028	6017	6227	6215	6433	6337	6387	6587	6488	6177	6195	6146	6507	6374	6197	6307	6516	6301	6409	6173	6227	6109	6299	6269	6047	6090	5916	6199	6219	6109	6149	5968	6099	6355	6166	6098	6208	6477	6376	6664	6721	6596
6429	6311	6301	6291	6086	5999	6108	6174	6189	6254	6254	6260	6364	6461	6505	6402	6535	6358	6240	6248	6264	6214	6253	6314	6251	6200	6039	6182	6235	6242	6226	6110	6134	6117	6036	6091	6102	6127	6180	6086	5986	6001	6184	6151	6207	6333	6439	6485	6497	6544
6240	6286	6484	6259	6282	6114	6049	5995	6172	6183	6275	6316	6383	6214	6386	6376	6548	6486	6177	6267	6172	6211	6200	6290	6308	6154	5984	6198	6263	6150	6137	6121	5923	6037	6113	6118	6155	6273	6077	6015	6010	6190	6125	6252	6082	6216	6225	6413	6346	6384
6420	6313	6127	6275	5998	6088	6067	6268	6265	6375	6196	6246	6292	6255	6413	6361	6409	6073	6087	6052	5986	6142	6095	6160	6265	6036	5990	6000	6128	6227	6124	5862	6087	6033	6072	6119	6015	6246	6304	6060	5979	6150	6060	6079	6223	6101	6086	6180	6408	6313
6191	6244	6230	6233	6232	6250	6181	6357	6388	6380	6368	6386	6127	6180	6155	6357	6316	6060	6090	6330	6209	6090	6095	6139	6094	6157	5940	6004	5945	6022	5990	6071	6090	5956	5823	5964	6109	6240	6075	6147	6072	5803	5970	6255	6160	6083	6307	6038	6329	6161
6271	6130	6273	6168	6199	6111	6196	6453	6463	6439	6253	6247	6208	6154	6316	6335	6361	6155	6168	6057	6160	5991	6082	6083	6124	6175	6004	6038	6060	5931	5865	6039	5928	6075	6107	6113	6048	6147	6185	5915	6048	6035	5984	6021	6222	6148	6122	6021	5855	5972
6197	6190	6187	6112	6158	6185	6098	6244	6298	6529	6276	6266	6268	6163	6288	6077	6079	6298	6211	6019	6169	6149	6010	6065	6111	6237	6095	6046	6136	6073	5965	5837	6105	6129	6127	6154	6143	6075	6019	5985	5855	6046	6001	6080	6328	6231	6245	6168	6006	6006
6152	6119	6244	6228	6330	6110	6343	6290	6490	6507	6409	6440	6281	6375	6518	6254	6264	6141	6116	6135	6189	6282	6269	6325	6172	6155	6072	6049	5982	6105	6018	6068	6049	5908	6196	6164	6155	6080	6035	5967	5906	6161	6158	6227	6321	6357	6299	6173	6150	6064
6135	6196	6337	6481	6332	6185	6390	6418	6412	6408	6382	6456	6453	6334	6397	6299	6268	6213	6289	6171	6183	6072	6208	6362	6290	6140	6226	6123	6088	6227	6125	6090	6092	5853	6110	6287	6109	6264	6039	6266	6227	5970	6107	6444	6434	6391	6394	6371	6021	6136
6151	5982	6285	6222	6258	6362	6431	6279	6426	6409	6490	6584	6346	6423	6367	6174	6296	6252	6326	6318	6284	6339	6445	6179	6277	6155	6340	6387	6378	6285	6361	6154	6174	6087	6063	6151	6167	6130	5982	6054	6064	6092	6401	6344	6225	6461	6266	6252	6076	6230
6097	6063	6223	6244	6484	6407	6607	6505	6343	6519	6557	6434	6421	6434	6367	6191	6278	6445	6433	6373	6398	6164	6239	6305	6265	6240	6267	6374	6209	6428	6204	6158	6122	6235	6044	6112	6300	6120	5925	6012	6103	6168	6285	6481	6357	6447	6321	6249	6179	6247
6090	6136	6203	6325	6399	6297	6428	6400	6434	6507	6416	6296	6176	6265	6386	6347	6264	6437	6477	6550	6378	6319	6158	6217	6131	6237	6412	6208	6324	6215	6247	6229	6230	6320	6171	6221	6201	6166	6059	6154	6231	6359	6285	6238	6424	6530	6494	6303	6368	6311
6102	6155	6164	6419	6190	6356	6519	6303	6367	6286	6161	6324	6270	6199	6242	6353	6332	6423	6424	6237	6177	6128	6232	6217	6108	6379	6171	6146	6303	6358	6081	6160	5990	6311	6290	6183	6185	6035	6184	6118	6122	5969	6132	6212	6321	6400	6357	6409	6270	6378
5934	6132	6290	6261	6413	6538	6470	6507	6357	6073	6087	6004	6129	6121	6026	6084	6273	6176	6233	6301	6264	6021	6051	6262	6367	6375	6323	6136	6300	6126	6063	6082	6092	6196	6085	6204	6081	6147	6159	6054	5941	6099	6349	6109	6164	6185	6343	6273	6296	6416
6073	6198	6171	6124	6395	6335	6306	6404	6200	6302	6059	6000	6044	6113	6131	6236	6184	6132	6224	6235	6088	6335	6113	6143	6285	6340	6349	6292	6204	6361	6235	5927	6040	5894	5924	6050	6315	6104	6007	6049	6119	6030	6009	6051	6017	6051	6112	6325	6298	6308
6123	6136	6153	6342	6297	6233	6162	6320	6238	6292	6278	6019	6150	6083	6118	5944	6263	6302	6321	6188	6244	6310	6208	6128	6218	6335	6345	6301	6282	6185	6199	6049	6087	5987	6062	6323	6067	6130	6053	6047	6015	5980	6062	6030	5995	6110	5970	6218	6222	6408
6227	6061	6080	6213	6173	6265	6234	6252	6259	6386	6116	6167	5992	5875	5915	5949	6138	6136	6252	6321	6248	6153	6323	6360	6384	6325	6477	6394	6328	6135	6271	6420	6120	5968	6026	6072	6072	6074	6006	5960	5913	5949	5885	6147	5993	6022	5874	6032	6182	6314
6159	6123	6046	6203	6189	6119	6162	6330	6375	6331	6338	6191	6132	6021	6053	5882	6080	6366	6326	6302	6147	6417	6133	6208	6411	6389	6374	6434	6222	6291	6353	6292	6294	6026	6135	6148	6053	6058	6034	6106	6162	6084	6208	6136	5998	5987	6063	5958	6071	6283
6187	6255	6040	6117	6223	6204	6238	6340	6495	6448	6508	6378	6186	6013	6034	6050	6044	6397	6399	6142	6042	5961	6095	6179	6219	6423	6471	6341	6425	6405	6462	6429	6538	6088	6290	6336	6041	6001	6071	6158	6047	6188	6043	5967	5905	6122	5980	5909	6188	6116
6082	5922	6015	6216	5997	6068	6157	6285	6348	6609	6486	6488	6172	6029	5935	6101	6226	6336	6292	6081	6155	6159	6192	6205	6295	6432	6257	6396	6462	6491	6445	6383	6601	6562	6222	6228	6065	6112	6050	6361	6229	6106	5943	5969	6032	6151	6166	6230	6172	6324
5894	5761	5956	6129	6055	5893	6266	6282	6380	6545	6407	6250	6186	6247	6183	6060	6176	6311	6225	6214	6351	6394	6338	6302	6318	6479	6323	6482	6467	6512	6429	6713	6434	6374	6226	6245	6159	6298	6243	6167	6018	5955	6101	6124	6148	6194	6228	6348	6261	6385
6008	5772	5847	6033	6063	5953	5932	6065	6293	6432	6295	6334	6289	6177	6220	6272	6175	6130	6097	6183	6279	6552	6327	6039	6285	6352	6519	6333	6425	6328	6456	6410	6425	6183	6186	6112	6256	6141	6302	6115	6201	5996	6038	6215	6364	6220	6397	6396	6459	6384
5928	5934	6017	6131	5914	6093	6062	6411	6322	6346	6393	6445	6132	6275	6214	6414	6271	6200	6217	6145	6339	6291	6119	6131	6278	6369	6383	6433	6369	6512	6617	6304	6235	6289	6213	6166	6200	6395	6320	6203	6175	6137	6045	6246	6264	6263	6436	6450	6518	6328
5878	5914	5988	6048	6027	6144	6098	6273	6443	6571	6312	6359	6262	6283	6209	6395	6531	6337	6346	6320	6225	6211	6149	6182	6493	6431	6304	6316	6550	6473	6562	6152	6275	6303	6215	6201	6187	6135	6202	6011	6231	5977	5993	6038	6173	6363	6382	6409	6367	6441
6150	6005	5953	6179	6082	6057	6166	6128	6430	6407	6473	6165	6197	6166	6278	6297	6604	6407	6260	6150	6149	6137	6180	6196	6240	6176	6242	6243	6301	6398	6427	6322	6191	6236	5998	5976	6107	6113	6099	6239	6009	5848	6011	6178	6222	6384	6475	6452	6498	6329
6102	6023	6021	5974	6165	6080	6159	6218	6416	6219	6337	6151	6153	6207	6127	6258	6340	6346	6241	6103	6366	6271	6248	6204	6344	6133	6282	6206	6114	6205	6173	6118	5896	5876	5998	6003	5964	5987	6088	6035	6020	6071	6040	6232	6322	6453	6349	6464	6155	6195
6168	6152	6197	6152	6113	6268	6296	6160	6380	6225	6306	6134	5996	6018	6126	6260	6365	6292	6367	6496	6365	6343	6129	6116	6107	6187	6157	6140	6134	6295	6251	6097	5850	5725	5768	5717	5823	5811	5853	6035	5765	5849	5866	6102	6146	6157	6251	6220	6209	6165
6134	6104	6286	6282	6177	6173	6376	6279	6207	6400	6533	6350	6164	6293	6244	6295	6333	6370	6205	6350	6427	6317	6288	6086	6285	6044	6070	6360	6164	6144	6163	5944	5920	5875	5701	5548	5704	5890	5710	5796	5834	5838	5912	6118	6114	6049	6272	6129	6117	6148
6310	6120	6110	6311	6217	6292	6347	6316	6335	6447	6286	6218	6142	6052	6061	6188	6224	6124	6160	6191	6217	6243	6295	6203	6261	6155	6159	6157	6223	6145	6324	5897	5780	5737	5753	5573	5633	5944	5861	5900	5883	5829	5823	6142	6116	6138	5961	6162	6125	6016
6031	6081	6349	6369	6009	6089	6079	6249	6358	6327	6372	6218	6115	6088	6107	6190	6196	6247	6228	6211	6169	6157	6371	6286	6044	6040	6115	6306	6428	6144	6074	5869	5837	5743	5709	5716	5743	5780	5990	5733	5776	5649	5802	5877	6071	5999	6093	6109	6112	5926
6071	5988	6261	6204	6036	6209	6094	6090	6331	6344	6186	6249	6024	6191	6164	6096	6221	6190	6231	6364	6523	6419	6365	6305	6112	6223	6099	6165	6194	6184	6107	5904	5636	5524	5744	5752	5855	5725	5873	5604	5863	5833	5835	5839	5952	5870	6002	6060	5965	5897
6130	6016	5960	6148	5889	5959	6128	6147	6250	6143	6240	6134	6018	6091	6193	6276	6413	6348	6306	6263	6357	6533	6275	6271	6097	6230	6173	6083	6070	6141	6143	5938	5706	5655	5527	5726	5745	5820	5939	5700	5637	5641	5725	6030	6019	5950	5878	6021	6008	5965
6175	6047	5968	5920	5862	5983	6142	6220	6140	6130	6195	6130	6161	6228	6303	6219	6213	6225	6291	6203	6240	6296	6478	6332	6259	6137	6202	6189	6166	5965	5821	5997	5795	5698	5764	5731	5869	5915	5824	5827	5677	5607	5847	6116	6092	5980	6123	5902	5789	5861
5998	6009	5731	5855	5920	5928	6048	6111	6219	6110	6269	6125	6129	6217	6129	6236	6403	6299	6445	6329	6348	6447	6359	6308	6207	6160	6132	6166	6125	6154	6090	5939	5745	5481	5682	5783	5795	5833	5904	5666	5656	5768	5867	5911	6041	5865	6031	5942	5751	5771
6069	5890	5925	5875	6003	6028	6069	5974	6064	6060	6197	6206	6096	6119	6058	6212	6395	6444	6681	6536	6395	6633	6156	6318	6119	6095	6102	6283	6096	6223	6110	5870	5861	5791	5788	5791	5956	5780	5858	5627	5846	5621	5789	6028	5930	6090	5937	5802	5884	5668
6103	5890	6014	5954	5919	5963	6058	6208	6093	6332	6313	6276	6043	6115	6279	6359	6402	6500	6547	6608	6533	6578	6609	6343	6290	6388	6103	6300	6126	6175	6102	5944	5802	5766	5816	5714	5701	5843	5769	5862	5823	5938	6007	5962	5960	6060	5914	5761	5689	5603
6040	6019	5978	5919	6054	6068	6025	6256	6256	6120	6209	6229	6298	6329	6393	6527	6563	6444	6532	6624	6696	6651	6725	6360	6474	6260	6190	6186	6321	6179	6071	5851	5824	5740	5964	5717	5819	5880	5840	5618	5779	5838	5843	5946	6156	5960	5808	5804	5751	5765
6287	6183	5953	5987	5901	5922	6108	6207	6225	6213	6199	6290	6307	6254	6365	6323	6461	6540	6734	6730	6807	6476	6480	6234	6259	6345	6243	6309	6156	6134	6153	5988	5782	5902	5717	6015	5737	5806	5943	5893	5832	6000	5844	5985	5943	6007	6028	5847	5929	5629
6224	6179	6141	6038	5882	5885	6177	6191	5998	6229	6263	6151	6298	6426	6455	6462	6505	6680	6642	6692	6585	6569	6359	6269	6231	6250	6253	6227	6182	6013	6131	6019	6037	5958	5869	6090	5964	6031	5900	5852	5906	5870	6001	5939	5924	6078	5949	5931	5800	5724
6251	6212	6166	6173	6123	6080	6197	6104	6157	6358	6156	5920	6122	6259	6350	6501	6539	6428	6577	6555	6681	6603	6563	6406	6244	6234	6251	6418	6293	6075	6084	5920	5900	5924	6158	6119	6064	6079	6004	5980	6098	6036	5928	6053	6007	5984	5977	5874	5718	5749
6337	6364	6236	6285	6120	5943	6096	6180	6224	6182	6149	6112	6175	6233	6175	6376	6315	6615	6480	6571	6532	6645	6325	6296	6375	6211	6290	6297	6133	5875	5830	5906	5866	6056	6032	6168	6252	6207	5929	5991	5977	5960	6119	6154	6146	6212	5999	5943	5878	5879
6612	6419	6427	6307	6346	6194	6183	6047	6154	6152	6208	6228	6205	6044	6194	6361	6191	6316	6429	6612	6396	6384	6329	6238	6431	6321	6210	6150	6193	6127	5944	5945	6113	5888	6072	6137	6308	6330	6207	5982	6017	5922	6144	6114	6081	6033	5948	5952	5924	5857
6681	6422	6646	6467	6275	6131	6171	6179	6001	6182	6100	6215	5932	6097	6051	6142	6016	6172	6089	6175	6111	6044	6080	6077	6136	6095	5963	5988	6197	5943	5898	5923	5944	6097	6111	6150	6249	6324	6173	5973	5958	5901	6051	5984	5989	5934	6037	5963	5821	5899
6653	6326	6503	6637	6479	6330	6171	6078	5993	5954	6049	5953	5976	5955	5994	6027	5988	5944	6065	6116	6257	6141	6000	5874	5860	5827	6159	6072	6003	5884	5955	5836	5855	5985	6007	6018	6174	6210	6205	6019	5903	5825	5908	5900	5935	5971	5771	5855	6048	5982
6575	6599	6562	6517	6326	6406	6253	6127	6194	6124	5962	5872	5861	5895	6006	6030	6016	5891	5997	6149	5979	5948	5956	5716	6060	5911	5952	5943	5905	5873	5725	5620	5798	6067	5958	6189	6096	6081	6131	6165	6077	5790	5697	5975	5954	5874	5748	5949	5706	5772
6575	6509	6692	6781	6545	6358	6178	6194	6160	6059	5938	5890	5903	6031	5793	5839	5785	5723	5902	6084	5969	5952	5990	5899	6005	5977	5844	5902	5972	5888	5799	5850	5745	5898	5900	6118	5949	5917	6034	5883	5919	5800	5760	5769	5631	5687	5678	5648	5570	5805
6769	6759	6671	6538	6591	6381	6276	6114	6018	6139	6188	5952	6008	5971	6024	5918	5731	5690	5731	5935	5782	5959	5902	5983	5968	6104	5933	5915	5884	5929	5894	6094	5864	5964	5875	6112	5957	5793	5992	5774	5880	5881	5803	5792	5769	5642	5576	5667	5678	5599
6860	6600	6597	6564	6633	6464	6245	6153	6201	6150	5988	6147	6012	5876	5760	5802	5736	5627	5797	5868	5810	5734	5732	6008	6019	6156	5965	6041	5973	6107	6055	6038	5996	6187	5958	6133	5992	5956	5968	5825	5715	5828	5691	5553	5733	5644	5587	5659	5644	5561
6799	6677	6633	6596	6253	6275	6138	6039	5857	6014	6076	5913	5943	5933	5970	5821	5790	5707	5922	5891	5932	5782	5727	6039	6331	6270	6114	5934	6082	5923	5982	5988	6173	6038	6198	6127	6012	5958	6181	5686	5794	5868	5808	5738	5542	5637	5474	5637	5543	5743
6578	6575	6334	6514	6247	6082	6059	6042	5814	5911	5906	5926	5858	5806	5754	5678	5510	5642	5763	5852	5742	5631	5703	5946	6074	6066	6138	6038	6239	6147	6054	6187	6219	6218	6215	6113	6166	6021	6089	5770	5891	5842	5919	5802	5781	5571	5607	5545	5726	5653
6759	6494	6319	6400	6250	6092	5959	6066	5880	5906	5865	5915	5729	5682	5587	5541	5622	5620	5541	5725	5555	5676	5768	5807	6080	6124	5998	6292	6167	5975	6105	6130	6147	6254	6332	6121	5913	6009	6039	6034	5902	5955	5840	5893	5737	5776	5702	5608	5720	5630
6561	6391	6322	6401	6326	6090	6193	5961	6003	5946	5979	5920	5719	5629	5756	5530	5540	5522	5561	5318	5484	5536	5670	5710	5881	6007	6056	6131	6228	5948	6102	6200	6240	6266	6202	6250	6150	6119	5931	5959	5906	5952	5942	5946	6054	5790	5530	5582	5571	5817
6343	6323	6373	6233	5995	6060	6001	5934	5983	5950	5875	5790	5671	5621	5618	5750	5397	5395	5445	5351	5506	5576	5465	5873	5780	5781	5895	6044	6026	6195	6102	6241	6216	6286	6452	6247	6077	6176	6058	5884	5800	5822	6178	6071	5861	5803	5896	5325	5687	5691
6173	6021	6179	6016	6101	5969	5998	5781	5745	5883	5889	5926	5822	5637	5661	5552	5568	5531	5414	5510	5629	5676	5741	5758	5940	5926	5893	6058	6058	5871	6076	6091	6076	6015	6253	6217	5982	6094	5803	5842	5870	6062	6106	6135	5936	5644	5831	5736	5732	5714
6111	6126	5897	6124	5893	5947	5700	5942	5781	6022	5939	5663	5781	5727	5594	5571	5641	5609	5579	5593	5639	5599	5662	5714	5716	5863	5854	5968	5830	5900	5881	5986	5978	6238	6090	6145	5992	5807	5884	5893	6021	5940	6014	5990	6208	5850	5765	5722	5615	5628
6036	5794	5830	6054	5856	5916	5853	5778	5920	5943	5987	5886	5785	5753	5706	5634	5721	5637	5760	5810	5781	5542	5591	5920	5792	5907	5994	5838	5896	5933	5751	5817	6008	6078	6051	6016	5898	5724	5699	5812	5900	6091	6172	6208	6099	5991	5766	5616	5471	5649
5943	5908	5887	5834	5903	5659	5796	5789	5947	5889	6008	5948	6046	5785	5933	5971	5857	5896	5917	5822	5806	6003	5935	5887	5978	6123	6099	5948	5831	5762	5795	5828	5823	5931	6073	6063	5881	5804	5708	5937	5904	6130	6048	6314	6024	5938	5823	5968	5707	5830
6144	5926	5960	5896	5778	5699	5759	5664	5613	5799	5804	5944	6052	6056	6090	6026	5930	6218	5964	6134	5866	6083	6026	6121	6201	6045	6118	5965	5839	5885	5669	5935	5981	5985	5924	5714	5773	5780	5544	5769	5845	5873	6167	6040	6006	5790	5855	5960	5791	6122
6075	5832	5833	5950	5789	5733	5895	5799	5790	5813	5993	6091	6171	6093	5960	6130	6144	6024	6132	6090	6116	6196	6251	6284	6122	6193	5989	5925	5896	5769	5742	5797	5894	6002	5934	5746	5613	5578	5829	5797	5805	6022	6020	6282	5927	5874	5872	5793	6012	6055
6099	5953	5944	5869	5681	5698	5819	5716	5915	6001	6035	6094	6053	6131	6064	6195	6347	6044	6149	5993	6056	6224	6234	6152	6043	6094	5919	5911	5750	5943	5728	5768	5782	5967	5870	5833	5631	5702	5525	5878	5817	5954	6288	6068	6030	5900	5841	5711	5968	5908
6023	5853	5913	5879	5895	5999	6018	5794	5802	6016	6143	6083	6142	6172	6160	6272	6301	6313	6160	6179	6134	6053	6291	6072	6175	6009	6067	5948	5799	5765	5782	5772	5659	5918	5833	5840	5691	5741	5783	5788	5832	5897	6004	6068	5814	5812	5886	5734	5680	5822
6268	5999	5900	5992	6183	5816	5730	5916	5962	6151	6084	6162	6241	6320	6292	6275	6204	6446	6169	6355	6317	6181	6123	6170	6098	6159	5930	5948	5756	5783	5834	5938	5896	6004	6011	5727	5688	5826	5899	5795	5906	5853	6123	5937	5779	5898	5718	5721	5634	5658
6357	6255	6126	6311	6066	6083	5952	5890	5888	6054	6115	6239	6307	6190	6239	6470	6354	6325	6311	6312	6373	6289	6265	6109	6075	6078	6000	5763	5726	5573	5665	5910	5948	5973	5959	5869	5739	5846	5889	5793	5900	5935	5786	5841	5738	5812	5644	5768	5792	5760
6434	6131	6273	6150	6074	5879	5937	6094	5957	6095	6072	6304	6272	6183	6377	6143	6294	6163	6219	6287	6276	6101	6023	5880	5998	5923	5865	5752	5902	5790	5916	5865	5834	5915	5895	6068	5947	5902	5904	5896	5972	5942	5803	5712	5854	5744	5624	5657	5815	5781
6246	6141	6234	6138	6292	6254	5988	6124	6041	5992	5988	6097	6194	6152	6123	5918	6238	6223	6217	6258	6001	6031	5885	5728	5826	5942	5654	5723	5689	5668	5842	5726	5860	5953	6030	6047	5842	5947	5919	5826	6174	6034	5679	5758	5767	5549	5629	5951	5793	5890
6135	6110	6015	6170	6175	6105	6012	5960	6095	6065	6003	6016	6118	6166	6120	5868	5919	5945	5996	6110	6111	5779	5741	5727	5642	5679	5662	5503	5604	5602	5686	5743	5805	5792	6109	6075	6013	6009	5918	5874	5939	5961	5807	5782	5789	5750	5599	5722	5876	5865
6331	6091	6170	6326	6197	6262	6179	6092	6160	5952	6115	6012	6046	6076	5916	5792	5928	5832	5910	5921	5949	5776	5766	5719	5564	5683	5796	5732	5591	5355	5634	5550	5819	5826	6040	5954	5997	5853	5833	6049	5822	5883	5784	5802	5777	5494	5538	5759	5839	5904
6277	6149	6057	6326	6171	6200	6238	6209	6149	6034	6099	6140	5997	5896	5844	5891	5905	5966	5849	5992	5859	5705	5666	5449	5487	5505	5577	5613	5345	5407	5543	5637	5759	5961	5989	5788	5845	5679	5899	5889	5719	5904	5777	5819	5692	5628	5695	5770	5863	6030
6196	6106	6261	6322	6301	6007	6334	6151	6291	6086	6092	5908	5940	5718	5758	5804	5869	5855	6034	5763	5836	5787	5474	5541	5474	5616	5536	5417	5621	5456	5605	5555	5670	5907	5863	5900	5689	5846	5847	5835	5609	5747	5790	5638	5641	5685	5762	5625	5820	6029
6294	6305	6333	6379	6161	6172	6214	6329	6313	6178	5972	6052	5966	5806	5704	5690	5688	5962	5906	5782	5669	5631	5745	5481	5462	5607	5513	5575	5461	5429	5478	5499	5776	5815	5851	5985	5860	5885	5649	5617	5703	5771	5638	5610	5694	5497	5677	5819	5891	5973
6329	6428	6357	6339	6489	6278	6113	6160	6231	5925	6021	5940	5817	5793	5753	5612	5755	5848	5818	5701	5680	5512	5502	5443	5653	5739	5813	5438	5451	5614	5346	5449	5601	5697	5882	5985	5790	5685	5591	5755	5581	5582	5604	5571	5518	5591	5597	5743	5754	5970
6315	6343	6311	6484	6403	6452	6276	6090	6096	6065	5918	5690	5773	5794	5665	5619	5692	5828	5791	5658	5615	5466	5499	5580	5518	5838	5616	5550	5349	5451	5465	5505	5693	5540	5701	5899	5744	5466	5639	5526	5609	5541	5531	5419	5490	5494	5486	5717	5827	5978
6286	6212	6226	6338	6311	6287	6104	6242	6237	6110	5881	5788	5583	5673	5693	5473	5716	5707	5782	5876	5478	5357	5463	5408	5641	5721	5690	5569	5524	5444	5629	5556	5693	5555	5713	5629	5703	5507	5559	5562	5356	5508	5563	5434	5290	5599	5609	5600	5747	5782
6249	6106	6186	6215	6421	6245	6106	6240	6229	5939	5907	5887	5687	5633	5640	5497	5718	5571	5747	5760	5633	5544	5439	5580	5721	5600	5664	5623	5418	5468	5469	5672	5540	5633	5675	5590	5623	5555	5435	5572	5513	5439	5360	5401	5548	5545	5552	5521	5783	5691
6134	6049	6170	6103	6105	6101	6104	5897	6050	5994	5829	5877	5714	5946	5723	5520	5546	5536	5630	5639	5652	5609	5638	5657	5601	5636	5554	5604	5564	5467	5550	5569	5525	5665	5688	5602	5609	5699	5533	5499	5378	5485	5371	5366	5349	5407	5310	5550	5812	5682
6130	6181	6159	6144	6260	5997	6049	5978	6125	5906	5946	5811	5879	5883	5706	5687	5565	5721	5744	5798	5634	5694	5747	5614	5721	5752	5836	5623	5545	5477	5466	5652	5749	5542	5682	5691	5681	5659	5481	5705	5366	5459	5474	5275	5294	5233	5433	5638	5471	5726
6446	6241	6128	6151	6164	5925	5975	6182	6046	5913	5853	6048	6137	5736	5776	5858	5825	5675	5652	5740	5790	5848	5738	5720	5734	5866	5622	5662	5597	5772	5562	5673	5718	5657	5814	5864	5684	5688	5526	5468	5471	5394	5473	5418	5298	5385	5505	5559	5468	5512
6314	6110	6130	6069	5916	5918	6004	5937	5897	6012	5952	5907	5924	5944	5860	5754	5770	5817	5659	5726	5728	5650	5754	5911	5752	5838	5827	5845	5857	5777	5589	5705	5692	5689	5590	5535	5896	5857	5535	5590	5558	5677	5396	5495	5486	5453	5401	5464	5231	5513
6464	6256	6191	6078	5848	5960	5759	5973	5845	5953	5974	6021	5986	5898	5832	5809	5687	5709	5668	5752	5681	5666	5800	5720	5647	5827	5689	5641	5777	5636	5683	5630	5660	5625	5705	5733	5876	5694	5881	5595	5572	5572	5504	5414	5506	5562	5452	5440	5344	5543
6273	6266	5989	6049	5988	5828	5699	5874	5890	5827	5807	5895	5912	5824	5744	5582	5727	5765	5590	5741	5759	5567	5761	5890	5782	5751	5886	5833	5899	5748	5758	5572	5590	5785	5737	5721	5859	5798	5845	5631	5690	5553	5498	5549	5563	5715	5700	5641	5512	5597
6246	6046	6120	5953	6059	5885	5800	5811	5844	5893	5796	5862	5935	5900	5847	5694	5507	5593	5668	5671	5909	5576	5975	5731	5901	5870	5793	5850	5779	5785	5822	5564	5655	5657	5762	5817	5961	5760	5841	5705	5754	5741	5627	5585	5640	5683	5605	5602	5595	5513
6375	6127	6031	5933	5816	5853	5677	5923	5721	5732	5849	5911	5857	5961	5691	5641	5611	5565	5603	5759	5634	5735	5744	5812	5766	5803	5914	5719	5823	5797	5837	5781	5741	5828	5790	5792	5807	5841	5687	5710	5709	5746	5725	5740	5691	5707	5825	5658	5825	5621
6293	5865	5898	5825	5784	5738	5710	5546	5912	5743	5710	5811	5740	5704	5715	5602	5593	5605	5479	5622	5735	5600	5819	5856	5810	5921	5850	5727	5971	5894	5861	5788	5744	5667	5817	5891	5916	5735	5773	5692	5751	5783	5688	5800	5880	5813	5979	5839	5780	5711
6009	5861	5990	5954	5839	5803	5760	5708	5601	5568	5601	5582	5660	5649	5650	5536	5308	5488	5561	5398	5745	5622	5775	5624	5617	5649	5831	5769	5870	5705	5712	5677	5760	5801	5799	5839	5698	5709	5758	5733	5637	5762	5801	5946	6044	5898	5952	5917	5923	5932
5943	5697	5778	5764	5822	5632	5669	5590	5443	5516	5571	5504	5532	5630	5437	5496	5395	5438	5536	5522	5486	5676	5610	5691	5733	5582	5963	5825	5833	5806	5724	5568	5776	5635	5633	5659	5646	5898	5727	5674	5978	5832	6039	5932	5960	6138	6027	5907	5960	5789
5868	5591	5616	5746	5690	5718	5683	5799	5608	5537	5634	5453	5425	5525	5580	5524	5575	5466	5430	5516	5521	5690	5612	5651	5683	5607	5789	5807	5847	5735	5679	5609	5567	5466	5731	5766	5796	5831	5701	5940	5690	5786	5928	6037	6039	6130	5990	5933	5977	5914
5796	5670	5491	5580	5754	5524	5635	5699	5515	5630	5378	5516	5488	5454	5483	5654	5516	5585	5674	5628	5693	5715	5557	5647	5700	5734	5826	6042	5761	5712	5781	5749	5544	5357	5661	5622	5809	5675	5714	5807	5810	5773	5959	6080	6120	6187	6108	6022	6072	5760
5787	5646	5422	5666	5542	5624	5500	5604	5572	5604	5452	5483	5525	5572	5668	5626	5596	5590	5618	5700	5577	5655	5670	5544	5786	5673	5779	5742	5790	5761	5526	5476	5546	5453	5514	5499	5730	5757	5765	5913	5907	5637	5814	6008	5996	6068	6226	6033	5873	5854
5898	5623	5624	5691	5589	5545	5478	5775	5461	5641	5480	5406	5639	5569	5568	5761	5803	5740	5772	5637	5590	5783	5655	5659	5815	5639	5684	5717	5699	5569	5663	5522	5456	5384	5511	5495	5652	5713	5805	5772	5852	5786	5894	5798	5986	6101	6137	6039	6031	5780
5846	5639	5593	5621	5643	5462	5609	5641	5626	5649	5636	5621	5537	5633	5733	5796	5741	5915	5808	5850	5650	5773	5756	5688	5709	5823	5716	5707	5582	5546	5635	5481	5576	5449	5656	5666	5655	5770	5854	5733	5699	5761	5777	5906	5991	5975	6032	6062	5924	5915
5868	5907	5841	5701	5752	5616	5537	5684	5705	5563	5559	5595	5676	5622	5629	5727	5888	5968	5894	5744	5759	5790	5891	5953	5782	5775	5717	5830	5665	5456	5520	5532	5444	5457	5514	5697	5729	5728	5834	5758	5762	5887	5604	5670	5881	5871	6008	5809	5704	5800
5920	6094	5946	5922	5861	5533	5591	5546	5624	5749	5674	5686	5672	5650	5708	5832	5978	5983	5821	5859	5682	5893	5926	5937	5727	5905	5873	5666	5738	5584	5591	5589	5667	5509	5693	5722	5730	5740	5803	5919	5812	5792	5749	5794	5854	5836	5942	5863	5713	5868
6152	6108	5997	5957	5897	5493	5438	5659	5765	5847	5802	5804	5732	5597	5790	5779	5754	5800	5745	5686	5635	5984	5975	6132	6074	5812	5663	5762	5858	5653	5817	5625	5612	5605	5513	5710	5696	5844	5854	5942	5756	5842	5775	5905	5762	5808	5740	5770	5769	5779
6287	6054	6104	6054	5952	5669	5679	5675	5810	5815	5841	5626	5738	5368	5651	5629	5772	5940	5578	5745	5533	5752	5976	5982	6089	6102	5872	5860	5809	5769	5858	5740	5873	5751	5820	5886	5919	5999	5897	6030	5922	5904	5810	5736	5772	5733	5634	5827	5830	6013
6449	6295	6127	6085	5822	5949	5763	5738	5758	5835	5762	5816	5679	5705	5660	5665	5760	5726	5737	5718	5753	5881	6011	6036	6140	5987	6070	5865	5829	6063	5879	5793	5911	6011	5875	5886	6002	6009	6153	6077	6011	5928	5905	5822	5820	5873	5773	5889	5988	6034
6433	6408	6283	6316	6126	5848	5905	5727	5885	5822	5789	5846	5633	5645	5715	5470	5475	5665	5842	5835	5842	5808	5893	6119	6140	6091	5936	5975	5956	5965	6007	6065	6064	6064	5977	5889	5915	6031	6048	5963	5956	5937	5824	5781	5608	5733	5799	5839	5925	6046
6475	6326	6449	6187	6144	5892	6010	5898	6000	5922	5999	5910	5767	5522	5578	5575	5649	5716	5811	5805	5769	5925	6030	6016	6242	6073	6011	6057	6034	5867	6037	6057	6201	6002	6027	5762	5932	6001	6150	6109	5909	6058	5964	5877	5645	5842	5912	5788	6030	6028
6566	6167	6214	6183	6065	5950	6035	5882	5792	5945	5654	5701	5768	5526	5522	5438	5542	5531	5805	5797	5731	5862	6060	6152	6202	6032	6002	5963	5882	6097	6067	6031	6032	6139	6017	6059	5907	5872	5893	6139	6102	5969	5629	5764	5726	5810	5992	6076	6211	6428
6438	6219	6204	6165	5993	5968	5884	5898	5930	5867	5753	5830	5375	5555	5581	5547	5571	5692	5859	5920	5815	5877	5849	6069	6131	6152	6092	5950	6053	5944	5967	6200	6104	5842	6047	5938	6004	6125	5873	6071	6144	5862	5768	5821	5686	5935	5858	5970	6121	6304
6371	6135	6135	6018	5809	5758	5782	5660	5946	5799	5843	5890	5793	5552	5685	5777	5828	5927	6045	5882	5820	5996	6106	6177	6025	6118	5916	6036	5916	5968	5994	6062	5889	6004	6064	5985	5988	5986	5930	6302	5923	5908	5850	5848	5875	5853	6081	6161	6331	6364
6345	6103	6110	5960	5996	5846	5847	5798	5795	5843	5959	5783	5962	5832	5822	5822	5883	5933	6044	6150	6082	6002	6155	5928	6142	6059	5803	5846	5992	6006	6069	6027	5936	6010	5925	6006	5998	6038	6169	6387	6200	5928	5857	5851	5986	5997	5992	6083	6183	6033
6209	6002	6116	5918	6022	6039	5950	5856	5944	5799	5743	5842	5889	5811	5884	5905	6000	6106	6259	6216	6246	5963	6017	6093	5986	5929	5979	5830	5808	5918	6048	6017	6022	5949	5936	6162	5933	6048	6124	6123	6080	6058	5917	5773	5999	6042	6189	6237	6081	6123
6350	6020	6206	6229	6025	6168	5886	5773	5794	5770	5781	6057	5813	6021	5893	5906	5995	6112	6186	6257	6167	6048	5674	6031	6063	6113	6005	5754	5857	5869	5733	5927	5971	6024	5957	6091	6081	6172	6088	6226	6051	5987	5839	5905	5938	5898	5997	5942	6080	6001
6305	6399	6264	6223	6188	6018	5918	5858	5899	5777	5781	5703	5858	5901	5952	5943	5946	6021	6077	6220	5972	5975	5966	5990	6108	6205	6025	5962	5701	5728	5766	5750	5805	5955	6048	6029	6011	6272	6110	6091	6013	5950	5849	5871	6035	6016	6073	6151	6097	6051
6336	6292	6309	6254	6243	5990	5913	5766	5607	5668	5622	5849	5909	5867	5738	5798	5817	5969	6170	5986	6132	6080	6109	6166	6095	6223	6019	5951	5923	5962	6042	6098	6201	5948	6091	6262	6306	6134	6042	6175	6034	6025	6006	6214	6038	6216	6218	6333	6041	6008
6249	6310	6286	6339	6130	6105	5831	5737	5780	5835	5584	5770	5889	5667	5691	5802	5796	5812	6050	6242	6030	6122	5885	6216	6028	6101	6122	6169	6153	5974	6088	6149	6332	6366	6558	6263	6511	6431	6213	6273	6235	6139	6107	6146	6276	6224	6320	6089	6257	5946
6483	6295	6277	6452	6362	5996	5886	5701	5776	5661	5678	5762	5832	5694	5741	5592	5842	5920	5915	5898	6143	6165	5975	6219	6247	6150	6075	6082	6179	6210	6052	6127	6350	6396	6431	6511	6479	6466	6448	6417	6468	6305	6389	6322	6418	6225	6446	6268	6142	6186
6362	6347	6253	6258	6156	5868	5973	5759	5791	5587	5686	5751	5769	5672	5783	5760	5640	5872	5996	6097	5924	6006	6011	6215	6230	6069	6194	6190	6269	6244	6046	6210	6306	6403	6437	6561	6425	6421	6367	6471	6428	6447	6353	6751	6497	6654	6508	6441	6171	6236
6470	6156	6176	6229	6110	6021	5947	5793	5733	5838	5833	5803	5965	5843	5762	5680	5514	5763	5984	6095	6057	6046	6143	5940	6115	6348	6020	6075	6092	6191	6070	6053	6168	6177	6365	6313	6473	6296	6128	6404	6404	6522	6599	6542	6677	6434	6495	6331	6369	6259
6464	6359	6139	6238	6199	5891	5865	5786	6091	5904	5830	5997	5882	6033	5780	5780	5753	5826	5895	6142	6228	6007	6064	5959	6013	5897	6061	6001	6108	6053	6166	6239	6268	6143	6226	6325	6366	6400	6286	6489	6364	6448	6448	6580	6514	6481	6387	6451	6453	6375
6413	6306	6177	6290	6198	5975	5895	5639	5908	5899	5969	6021	5913	5985	5802	5845	5799	5728	5694	6102	5828	6015	6028	6019	5945	5807	5962	5837	5899	5903	5937	6233	6053	5976	6127	6230	6309	6337	6226	6374	6303	6284	6479	6453	6499	6515	6546	6361	6423	6180
6350	6204	6265	6323	6177	5942	5877	5788	5914	6002	6008	6050	5929	5936	5976	5965	5832	5886	5989	6028	6088	5840	5957	5914	5946	5800	5831	6019	6063	5911	5872	5953	5922	6056	5925	6218	6216	6198	5997	6254	6214	6321	6529	6397	6498	6677	6465	6279	6320	6371
6301	6233	6124	6286	6198	6089	5939	5775	5860	6176	6025	6192	5880	6074	5990	6021	5865	6098	5955	6077	5965	5826	5875	5983	5907	5764	5816	5950	5945	6073	5926	6077	5922	6077	6160	6042	6106	6151	6088	6142	6227	6160	6267	6528	6536	6573	6601	6388	6314	6448
6418	6314	6307	6192	6127	6007	5880	5974	5808	5980	5930	5952	5989	6053	5987	5874	6025	6225	5949	6225	5937	5883	5831	5701	5845	5727	5965	6044	6074	6114	6124	6112	6063	6079	6285	6210	6097	6313	6193	6303	6222	6369	6439	6436	6622	6567	6811	6547	6499	6516
6412	6324	6310	6394	6416	6311	6034	5803	5991	6071	6005	6066	5941	6209	6100	6119	6044	6357	6062	6052	6084	5963	5921	5887	5830	6042	5929	5942	6239	6394	6327	6122	6040	6172	6419	6319	6219	6291	6380	6209	6272	6435	6360	6648	6826	6743	6786	6532	6649	6672
6624	6358	6500	6418	6280	6390	6120	6089	6186	6208	6125	6064	6110	6057	6022	6087	6145	6279	6033	6143	6101	6007	5943	6079	6065	5854	6136	6201	6376	6457	6161	6165	6120	6106	6229	6232	6048	6086	6113	6308	6133	6544	6414	6575	6818	6686	6649	6678	6661	6761
6637	6694	6510	6428	6386	6524	6259	6174	6177	6314	6219	6147	6185	6076	6248	6080	6174	5925	6058	5901	6009	6106	6024	6090	5946	5911	6055	6361	6216	6367	6350	6145	6155	6121	6110	6008	6076	6197	6074	6225	6269	6433	6470	6616	6850	6699	6731	6838	6784	6682
6747	6770	6738	6746	6419	6482	6514	6535	6681	6390	6264	6346	6014	6104	6146	6111	6240	6127	6058	6083	5976	5953	6102	6122	6109	6199	6141	6350	6345	6234	6296	6074	6123	6100	6078	5955	6195	6085	6091	6092	6424	6400	6480	6483	6625	6618	6632	6745	6722	6732
7031	6805	6922	6690	6421	6412	6418	6573	6591	6568	6426	6423	6335	6189	6278	6279	6316	6253	6060	5977	6014	5976	6128	6055	6037	6212	6177	6202	6478	6250	6307	6157	5955	6175	6104	6097	6181	6039	6283	6096	6254	6352	6461	6544	6678	6631	6538	6719	6563	6636
6924	6922	6836	6913	6840	6412	6597	6714	6797	6798	6614	6379	6445	6233	6441	6231	6294	6253	6026	6113	6007	6089	6215	6220	6219	6165	6075	6358	6357	6116	6236	6059	5955	6212	5965	6145	6118	6245	6164	6292	6338	6481	6363	6424	6353	6316	6670	6525	6662	6355
7001	6806	6792	6846	6716	6657	6806	6832	6964	7042	6530	6591	6494	6438	6375	6519	6416	6221	6064	6067	6082	6345	6230	6327	6288	6342	6236	6275	6326	6266	6204	6103	6112	6050	5975	6106	6166	6236	6195	6341	6431	6507	6339	6529	6505	6269	6482	6533	6747	6506
6873	6885	6694	6778	6885	6768	6701	6902	6887	6922	6935	6646	6493	6547	6477	6536	6477	6409	6046	6245	6258	6280	6413	6417	6287	6501	6574	6402	6425	6401	6309	6311	6296	6210	6123	6225	6204	6362	6162	6471	6372	6284	6605	6520	6565	6536	6414	6624	6732	6824
6868	6769	6960	6923	6864	6797	6789	6781	6961	7001	6836	6840	6605	6482	6477	6573	6464	6533	6234	6427	6421	6442	6483	6570	6452	6581	6666	6635	6540	6426	6355	6270	6243	6089	6061	6284	6418	6567	6717	6640	6535	6480	6499	6591	6658	6482	6800	6835	6759	7048
6879	6834	6820	6946	6894	6909	6927	6871	6948	6708	6876	6800	6504	6486	6751	6673	6529	6523	6445	6335	6565	6469	6530	6526	6579	6684	6701	6828	6550	6385	6435	6357	6336	6293	6376	6309	6571	6703	6660	6672	6494	6516	6539	6680	6719	6896	6756	7042	6884	7146
6688	6822	6986	6845	6930	6812	6657	6816	6737	6750	6656	6585	6628	6646	6503	6586	6478	6477	6734	6542	6638	6522	6509	6609	6565	6752	6724	6580	6476	6566	6579	6607	6291	6131	6427	6538	6628	6677	6573	6531	6426	6566	6710	6795	6779	6837	6958	6806	7108	7377
6689	6681	6807	7010	6846	6770	6579	6772	6709	6603	6405	6464	6570	6474	6816	6427	6421	6735	6680	6696	6757	6682	6591	6501	6919	6578	6619	6539	6635	6427	6601	6447	6377	6470	6552	6524	6715	6541	6546	6354	6370	6490	6429	6841	6817	7014	7032	7050	7326	7197
6621	6717	6814	6775	6840	6735	6643	6752	6592	6643	6456	6559	6802	6766	6827	6771	6562	6679	6879	6776	6865	6863	6651	6634	6734	6678	6777	6714	6690	6536	6471	6513	6517	6460	6667	6621	6594	6555	6441	6316	6370	6528	6621	6655	6882	6924	6966	7174	7337	7439
6628	6896	6787	6775	6656	6626	6672	6647	6499	6707	6676	6788	6689	6865	6818	6821	6795	6910	6850	6816	6816	6899	6722	6634	6600	6702	6751	6609	6644	6553	6625	6499	6469	6607	6621	6646	6667	6779	6568	6325	6497	6289	6668	6675	6723	6951	6947	7146	7023	7043
6780	6656	6751	6853	6574	6626	6567	6715	6622	6570	6668	6879	6876	6804	6982	6900	7121	6980	6935	7033	6823	6833	6678	6796	6660	6593	6598	6715	6640	6698	6679	6818	6736	6862	6726	6672	6786	6664	6620	6572	6344	6437	6628	6976	6838	7132	7098	7000	6987	7069
6762	6774	6720	6898	6694	6525	6608	6581	6523	6792	6887	7154	6912	7127	6933	7043	7038	7045	7054	7061	7170	6976	7019	6821	6858	6609	6640	6711	6636	6714	6905	6784	6826	6819	6812	6914	6587	6667	6659	6731	6570	6661	6642	6727	6958	6822	7172	6964	6949	6903
6881	6695	6658	6673	6742	6523	6620	6530	6658	6865	6919	6807	6865	6758	7008	7056	7122	7179	7188	6998	6871	7060	6837	6862	6854	6916	6813	6903	6927	6858	6855	7013	6892	7029	6972	6949	6898	6842	6769	6786	6829	6616	6773	6810	6941	7188	6819	6895	7004	6939
6677	6712	6587	6585	6530	6645	6517	6446	6471	6814	6829	6924	6804	6803	6772	6746	7046	6996	6901	6821	6925	6975	6962	6844	6981	6968	6950	6929	7005	7001	6943	7261	6982	7095	7092	6996	6954	6795	6726	6796	6787	6825	6796	7060	6883	6875	6915	7213	7042	7065
6624	6620	6463	6472	6668	6484	6385	6451	6663	6754	6829	6833	6568	6729	6681	7048	7061	6941	6848	6775	6997	6862	6866	6868	6894	6900	6723	6920	6924	6938	6939	7249	7137	7034	7165	6946	6869	7075	6790	6771	6822	6764	6972	6763	7033	6873	7036	6925	7170	7171
6744	6494	6541	6428	6289	6413	6365	6403	6489	6636	6737	6830	6621	6777	6722	6821	6749	6772	6721	6705	6756	6846	6832	6766	6792	6779	6853	6868	7128	7309	7062	7207	7105	7146	7084	7045	6839	6832	6802	6760	6866	6887	6997	7084	6788	6788	7004	6967	7288	7126
6794	6546	6372	6457	6361	6370	6501	6436	6626	6745	6670	6687	6734	6891	6885	6869	6830	6878	6642	6701	6606	6736	6686	6836	6667	6792	6782	6928	6931	6985	6828	6956	7096	7267	6924	6967	7040	6777	7039	6808	6899	6979	6762	6934	6932	6956	6880	7156	7214	7264
6635	6492	6545	6454	6470	6321	6507	6549	6603	6542	6533	6696	6810	6763	6964	6661	6851	6790	6680	6700	6793	6701	6781	6797	6644	6654	6762	6694	6770	6887	6823	7043	6899	7066	6883	6849	6726	6801	6827	6832	6894	6939	6831	6774	6660	6812	6857	7307	7002	7096
6771	6587	6592	6443	6454	6460	6472	6528	6532	6637	6531	6737	6824	6865	6843	6831	6823	6841	6644	6693	6786	6824	6765	6723	6713	6596	6795	6584	6918	6758	6754	6605	6807	6649	6825	6696	6708	6627	6698	6740	7006	6705	6787	6677	6833	6883	7050	7109	7133	7220
6835	6484	6549	6624	6705	6527	6574	6475	6426	6516	6660	6752	6888	6882	6887	6807	6746	6784	6620	6773	6674	6819	6736	6660	6718	6663	6667	6671	6757	6777	6746	6658	6724	6581	6572	6679	6593	6655	6779	6737	6681	6566	6768	6476	6806	6849	7051	7143	6984	6956
6864	6659	6841	6722	6672	6450	6484	6506	6523	6629	6601	6555	6823	6768	6715	6682	6887	6577	6808	6679	6722	6728	6675	6707	6619	6737	6770	6495	6627	6784	6676	6650	6715	6636	6737	6842	6718	6665	6815	6865	6723	6941	6771	6730	6766	6830	6860	7116	7177	7081
6956	6764	6862	6847	6722	6504	6343	6348	6478	6566	6724	6724	6591	6515	6583	6709	6658	6706	6658	6669	6648	6870	7022	6715	6611	6695	6838	6560	6512	6691	6673	6555	6780	6733	6787	6775	6825	6773	6782	6860	7019	6971	6819	6857	6945	6820	6919	6933	6963	7126
6936	6920	6944	6797	6730	6452	6492	6448	6603	6492	6377	6466	6595	6494	6467	6568	6459	6533	6485	6750	6495	6643	6672	6721	6664	6612	6816	6731	6499	6674	6704	6707	6618	6940	6758	6823	6907	6762	6867	7007	6918	6727	6651	6699	6715	6751	6746	7066	6937	6987
7105	7053	6935	6672	6583	6588	6324	6408	6447	6482	6372	6409	6335	6447	6343	6385	6503	6579	6517	6691	6401	6663	6663	6480	6527	6543	6611	6842	6587	6631	6600	6712	6641	6745	6834	6597	6808	6779	6702	6832	6865	6913	6734	6777	6753	6699	6856	7231	6994	6968
7102	7096	6844	6736	6579	6416	6506	6317	6525	6472	6473	6391	6140	6309	6458	6703	6480	6389	6413	6552	6664	6582	6461	6545	6388	6448	6602	6480	6515	6531	6446	6719	6668	6625	6549	6757	6684	6627	6729	6776	6831	6737	6728	6752	6698	6731	6836	7021	7044	7161
6839	6880	6927	6657	6508	6570	6496	6479	6540	6408	6590	6294	6390	6555	6604	6660	6484	6646	6333	6380	6576	6495	6461	6418	6310	6480	6268	6260	6327	6322	6585	6550	6656	6525	6478	6453	6568	6624	6605	6573	6720	6560	6837	6818	6932	6637	6817	6857	7115	6983
6963	6845	6892	6853	6881	6525	6583	6536	6519	6470	6368	6418	6601	6727	6638	6709	6680	6769	6674	6580	6468	6193	6391	6341	6324	6420	6438	6302	6344	6423	6417	6653	6661	6726	6594	6640	6466	6546	6551	6420	6867	6845	6834	6677	6774	6853	6886	6808	7093	6788
6947	6989	7044	7119	6960	6555	6478	6424	6495	6694	6561	6525	6633	6450	6630	6727	6676	6588	6519	6579	6341	6224	6364	6340	6283	6386	6199	6244	6240	6306	6471	6539	6602	6542	6505	6692	6395	6547	6629	6513	6688	6622	6654	6763	6743	6805	6927	6909	7038	6892
7235	7129	6933	7075	6921	6388	6459	6352	6598	6710	6621	6622	6595	6639	6705	6567	6579	6640	6673	6529	6433	6268	6374	6422	6308	6413	6402	6180	6422	6406	6662	6643	6596	6453	6575	6502	6510	6530	6699	6624	6691	6821	6639	6654	6722	6954	6886	6878	6961	7069
7094	7003	7107	6919	6849	6721	6436	6651	6737	6683	6837	6746	6664	6640	6615	6617	6578	6589	6457	6462	6415	6346	6318	6455	6403	6411	6361	6372	6433	6693	6567	6716	6792	6814	6619	6476	6547	6700	6615	6603	6620	6726	6870	6923	6684	6844	6946	6925	7019	6893
7093	7041	6927	6927	6732	6627	6673	6745	6831	6885	6877	6825	6891	6771	6764	6707	6538	6666	6512	6427	6478	6416	6423	6392	6438	6512	6421	6672	6491	6605	6738	6655	6882	6692	6698	6571	6651	6542	6634	6863	6727	6827	6728	6849	6937	6675	6674	6850	7058	6998
6947	6783	6777	7020	6955	6940	6939	6950	7033	6971	7079	6957	6969	6817	6679	6573	6650	6560	6565	6502	6502	6529	6405	6532	6394	6541	6567	6588	6369	6483	6602	6863	6694	6689	6529	6452	6435	6528	6662	6651	6795	6858	6847	6748	6738	6858	6832	7008	6985	7071
6923	6704	6875	6960	7021	6783	6787	6910	7023	7085	6989	6896	6884	6827	6619	6571	6593	6683	6533	6441	6584	6497	6579	6673	6627	6587	6536	6555	6419	6658	6745	6585	6955	6750	6665	6606	6549	6595	6756	6891	6717	6954	6734	6989	6691	7006	6832	7056	7064	7041
6632	6641	6685	6948	6913	6815	6751	6774	6945	6861	6815	6884	6869	6823	6786	6855	6724	6692	6542	6698	6570	6449	6549	6676	6632	6679	6732	6678	6524	6580	6580	6694	6685	6836	6600	6501	6678	6687	6806	6821	6957	6836	6822	6939	6894	6982	6986	7137	7107	6926
6814	6651	6766	6904	6824	6697	6511	6818	6790	6834	6738	6779	6847	6856	6660	6918	6650	6564	6595	6742	6578	6505	6627	6740	6815	6819	6681	6590	6569	6540	6763	6788	6787	6945	6886	6728	6967	6927	6843	6977	6885	6799	6990	6929	6703	7082	7105	7300	7120	7182
6673	6603	6770	6707	6743	6502	6625	6624	6642	6819	6575	6721	6538	6576	6748	6688	6862	6836	6551	6808	6798	6775	6916	6789	7004	6959	6962	6852	6704	6741	6881	6927	7035	6944	6918	6987	6991	7053	7115	7040	6791	6779	6781	6924	7083	7217	7291	7222	7362	7221
6653	6490	6579	6568	6705	6471	6628	6501	6534	6495	6624	6623	6521	6508	6536	6681	6777	6736	6857	6773	6779	6809	6918	7016	6878	6791	6918	6785	6890	6910	6956	7015	7209	7061	7051	6982	6978	6925	6913	6938	7035	6927	6987	6963	7106	7473	7160	7250	7243	7179
6653	6413	6617	6632	6490	6603	6475	6364	6610	6750	6812	6502	6457	6570	6451	6565	6687	6748	6815	6766	6909	6815	6806	6890	6949	6793	6861	6916	6984	7014	6739	6909	7099	7115	7033	6927	7051	6913	6955	6805	7014	6869	6873	6919	6960	7302	7409	7139	7081	6881
6452	6398	6509	6514	6576	6450	6328	6520	6643	6752	6567	6503	6499	6406	6504	6598	6435	6511	6615	6781	6875	6698	6682	6667	6644	6744	6602	6519	6727	6820	7036	6751	6692	7019	6855	6617	6881	6692	6808	6755	7031	6760	6779	6841	6963	7067	7075	6968	7022	6979
6480	6278	6573	6490	6412	6375	6382	6528	6532	6539	6457	6712	6559	6661	6453	6498	6514	6430	6443	6467	6535	6601	6625	6730	6766	6806	6732	6561	6586	6515	6683	6714	6824	6757	6691	6691	6534	6794	6586	6698	6683	6672	6783	6909	7040	6969	6789	6750	6961	6786
6638	6568	6677	6542	6589	6472	6359	6538	6533	6428	6488	6542	6513	6552	6446	6422	6496	6527	6362	6425	6303	6423	6578	6485	6551	6481	6367	6540	6392	6402	6554	6546	6836	6783	6621	6490	6451	6648	6497	6618	6738	6618	6713	6967	6904	6847	7085	6601	6622	6785
6836	6716	6735	6815	6650	6545	6439	6231	6372	6374	6502	6440	6435	6307	6291	6323	6276	6232	6291	6362	6282	6397	6342	6407	6344	6395	6459	6415	6490	6374	6519	6374	6560	6456	6376	6464	6489	6407	6484	6479	6678	6613	6784	6747	6796	6729	6851	6752	6676	6821
6919	6900	6818	6787	6925	6696	6630	6437	6238	6470	6143	6333	6339	6268	6152	5989	6118	6212	6226	6178	6334	6268	6390	6384	6415	6504	6454	6401	6281	6599	6620	6622	6707	6502	6342	6346	6351	6382	6434	6481	6646	6565	6673	6720	6698	6854	6789	6768	6485	6828
6871	6995	7140	6932	6854	6839	6514	6314	6161	6266	6127	6097	6286	6325	6170	6081	6060	6082	6128	6337	6282	6190	6337	6358	6314	6322	6509	6615	6449	6436	6593	6545	6373	6504	6510	6429	6524	6551	6269	6609	6419	6508	6818	6806	6755	6793	6778	6700	6661	6593
7323	7111	7068	7252	6834	6820	6652	6336	6321	6307	6116	6231	6383	6303	6155	6147	6107	6166	6149	6310	6240	6295	6238	6455	6444	6532	6795	6565	6514	6788	6660	6638	6323	6514	6497	6568	6605	6595	6509	6630	6579	6545	6604	6782	6695	6901	6544	6605	6770	6657
7212	7137	7143	7083	6909	6722	6601	6394	6462	6569	6294	6272	6364	6247	6241	6070	5975	6174	6318	6255	6340	6339	6420	6587	6671	6701	6722	6556	6456	6654	6621	6634	6690	6701	6705	6759	6833	6657	6783	6635	6671	6499	6688	6616	6966	6784	6684	6733	6574	6590
7162	7027	6969	7027	6905	6851	6632	6504	6636	6465	6561	6469	6457	6538	6423	6190	6262	6274	6398	6454	6522	6648	6506	6665	6701	6583	6815	6605	6705	6593	6798	6732	6787	6783	6882	6886	6811	6860	6838	6715	6704	6735	6732	6737	6997	7002	7053	6913	6751	6504
6964	7006	6950	6901	6830	6737	6631	6727	6407	6442	6517	6686	6509	6586	6503	6271	6465	6341	6540	6511	6521	6755	6721	6803	6735	6703	6875	6752	6877	6728	6626	6613	6822	6901	7135	7193	7003	6792	6816	6990	6790	6700	6795	7017	6846	6994	6956	6807	6675	6689
6843	6827	6812	6878	6794	6745	6554	6696	6540	6466	6583	6661	6613	6800	6709	6569	6361	6561	6426	6863	6837	6823	6808	6781	6677	6805	6840	6830	6770	6738	6738	6800	6824	7051	7039	6932	6962	6912	6873	6967	6985	6855	6932	7091	7034	7264	6904	6892	6532	6689
6931	6977	6790	6857	6904	6758	6656	6540	6520	6423	6600	6660	6791	6734	6801	6564	6607	6769	6789	6930	7037	6932	7035	6891	6918	6956	7047	7055	6897	6708	6888	6908	6990	6965	6951	6907	6921	6995	6786	6928	7020	6875	6835	7078	6977	7131	7074	6933	6807	6586
6842	6733	6933	6887	6849	6771	6722	6883	6715	6693	6681	6690	6941	6769	6676	6764	6478	6775	6726	6830	6794	7046	6953	6816	6849	6966	7060	6933	6835	6942	6979	6962	6907	6958	7091	6807	6817	6910	6969	7029	6765	6982	6872	6856	6933	6880	6716	6695	6636	6636
6977	6877	6914	7000	7022	6968	6889	6785	6706	6748	6601	6895	7000	6773	6744	6579	6466	6596	6870	6986	6895	6713	6842	6639	6846	7080	7042	6921	6921	7055	6704	6858	6933	6824	6806	6879	6933	6679	6908	7066	6772	6913	6747	6795	6794	6793	6650	6778	6617	6580
7013	6774	6964	6799	7009	6943	6771	6830	6739	6851	6922	6947	6802	6931	6649	6589	6525	6703	6590	6946	6981	6841	6834	6666	6911	6837	6989	6860	6701	6732	6712	6862	6979	6775	6680	6631	6934	6754	6877	6798	6778	6720	6650	6600	6585	6666	6600	6623	6507	6438
6994	6907	7009	6917	6761	6939	6757	6747	6678	6747	6703	6706	6833	6710	6615	6565	6511	6324	6394	6581	6722	6619	6654	6436	6758	6637	6800	6714	6561	6642	6662	6589	6528	6480	6599	6704	6665	6709	6600	6745	6501	6460	6578	6552	6370	6397	6542	6307	6490	6362
7251	7169	7033	6822	6918	6719	6673	6596	6697	6502	6668	6507	6564	6570	6574	6542	6458	6526	6428	6516	6514	6675	6424	6600	6585	6648	6535	6457	6486	6511	6472	6476	6509	6390	6421	6490	6619	6549	6482	6645	6528	6361	6204	6266	6312	6509	6448	6418	6201	6319
7391	7210	7172	7065	7057	6646	6763	6650	6470	6347	6370	6557	6515	6501	6346	6378	6217	6500	6278	6538	6681	6526	6667	6488	6379	6366	6365	6490	6420	6349	6290	6338	6505	6419	6433	6425	6350	6434	6551	6402	6390	6245	6155	6207	6248	6458	6528	6416	6286	6240
7601	7260	7109	7117	6898	6831	6574	6591	6541	6588	6365	6430	6399	6538	6448	6421	6381	6420	6430	6498	6437	6584	6472	6466	6432	6345	6298	6338	6602	6335	6476	6234	6229	6396	6360	6263	6225	6399	6269	6412	6208	6407	5958	6217	6209	6370	6659	6395	6295	5935
7476	7353	7303	7225	7086	6832	6674	6511	6601	6614	6359	6481	6424	6397	6508	6438	6474	6310	6240	6366	6302	6484	6524	6364	6381	6299	6380	6233	6415	6407	6509	6536	6187	6241	6222	6200	6399	6290	6446	6257	6247	6343	6200	6252	6234	6236	6266	6179	6129	6158
7502	7282	7232	7161	7103	6951	6617	6659	6672	6596	6700	6442	6553	6621	6564	6675	6521	6437	6435	6483	6455	6475	6316	6362	6396	6246	6461	6443	6501	6463	6350	6363	6376	6337	6179	6254	6354	6213	6284	6419	6318	6206	6240	6231	6156	6403	6392	6193	6057	6176
7436	7080	7126	7082	7028	6815	6519	6647	6533	6729	6749	6832	6678	6583	6732	6602	6570	6553	6423	6502	6479	6441	6473	6499	6574	6534	6297	6376	6545	6366	6553	6517	6449	6341	6312	6237	6249	6410	6352	6389	6341	6371	6192	6398	6360	6336	6497	6204	6255	6350
7284	7005	6977	6971	6808	6647	6568	6659	6656	6681	6681	6820	6835	6830	6678	6574	6787	6751	6843	6546	6632	6709	6751	6928	6880	6669	6638	6559	6546	6533	6614	6458	6625	6595	6494	6227	6459	6455	6572	6518	6646	6529	6354	6565	6562	6510	6454	6400	6336	6590
6944	6684	6767	6638	6710	6602	6641	6593	6661	6748	6693	6911	7036	6855	6886	6927	6979	6811	6827	6811	6691	6834	6899	6922	6967	6815	6777	6660	6709	6463	6607	6824	6746	6776	6714	6663	6639	6665	6719	6738	6837	6611	6524	6689	6582	6575	6662	6750	6555	6565
6568	6477	6520	6680	6726	6456	6526	6529	6567	6768	6757	6851	6932	6912	7114	7096	7217	6987	7186	7077	7115	6871	6988	7018	6899	6786	6723	6544	6424	6614	6656	6650	6734	6959	6615	6670	6807	6782	6797	6895	6711	6621	6485	6641	6738	6655	6616	6672	6729	6778
6635	6411	6405	6536	6438	6409	6375	6645	6501	6609	6891	6852	7071	7061	7116	7010	7223	7369	7257	7141	6973	6856	6800	6835	6827	6780	6562	6577	6694	6688	6791	6788	6714	6955	6893	6752	6806	6722	6953	6868	6699	6785	6681	6654	6668	6697	6802	6641	6669	6779
6571	6419	6393	6555	6519	6393	6647	6599	6599	6823	6795	6862	6838	6885	6855	7039	7141	7330	7180	7094	6911	6766	6728	6625	6727	6655	6674	6781	6687	6498	6751	6710	6960	6777	6861	6970	6846	6720	6715	6670	6652	6655	6522	6487	6477	6703	6620	6777	6783	6619
6531	6425	6415	6348	6331	6398	6485	6621	6699	6625	6627	6840	6655	6860	6728	6874	7029	6983	6890	7053	6798	6711	6615	6579	6658	6657	6582	6757	6659	6549	6363	6722	6769	6724	6742	6721	6736	6513	6496	6645	6573	6391	6446	6640	6467	6572	6707	6573	6730	6862
6561	6496	6446	6367	6394	6289	6377	6578	6569	6548	6641	6594	6699	6766	6791	6614	6809	6876	7054	6951	6411	6641	6472	6547	6483	6627	6662	6725	6494	6630	6632	6561	6507	6580	6522	6573	6384	6453	6498	6483	6386	6502	6492	6510	6415	6521	6444	6489	6674	6651
6447	6514	6294	6586	6343	6355	6523	6392	6502	6630	6504	6513	6489	6484	6694	6628	6574	6524	6650	6582	6419	6497	6311	6300	6393	6369	6354	6614	6546	6408	6299	6507	6372	6405	6458	6525	6267	6424	6297	6318	6239	6386	6419	6373	6408	6267	6460	6239	6431	6630
6585	6567	6442	6506	6429	6290	6490	6475	6504	6500	6322	6180	6386	6370	6418	6530	6441	6356	6471	6402	6489	6209	6258	6166	6158	6216	6640	6527	6439	6330	6284	6397	6339	6265	6448	6302	6207	6268	6402	6378	6361	6409	6266	6408	6340	6492	6528	6575	6663	6644
6679	6350	6506	6428	6499	6266	6439	6420	6419	6445	6440	6394	6331	6500	6443	6536	6354	6415	6305	6451	6384	6195	6180	6062	6169	6301	6217	6443	6488	6311	6154	6300	6216	6284	6266	6353	6063	6241	6261	6228	6281	6126	6125	6133	6377	6486	6528	6549	6483	6367
6603	6522	6543	6579	6271	6409	6341	6310	6372	6483	6426	6320	6419	6395	6494	6355	6411	6614	6311	6361	6373	6198	6064	6025	6287	6235	6472	6250	6484	6235	6376	6407	6243	6376	6309	6339	6370	6288	6278	6241	6166	6146	6293	6224	6162	6286	6259	6430	6293	6394
6736	6476	6422	6633	6263	6335	6089	6166	6385	6381	6199	6193	6196	6347	6144	6218	6331	6207	6440	6342	6333	6263	6207	6270	6126	6427	6505	6305	6300	6501	6367	6477	6305	6543	6591	6533	6340	6441	6301	6249	6144	6050	6210	6218	6315	6351	6539	6344	6576	6344
6717	6445	6356	6464	6309	6248	5990	6084	6256	6285	6191	6171	6195	6270	6376	6365	6216	6312	6449	6523	6421	6431	6164	6295	6272	6292	6445	6618	6460	6508	6488	6474	6708	6657	6410	6512	6430	6400	6337	6086	6356	6220	6352	6168	6363	6459	6425	6291	6362	6328
6394	6441	6321	6418	6149	5855	5965	6064	6044	6038	6134	6241	6095	6241	6274	6207	6216	6223	6429	6327	6621	6513	6342	6417	6428	6407	6538	6560	6615	6694	6661	6727	6645	6509	6568	6349	6411	6552	6346	6243	6304	6404	6330	6265	6212	6242	6149	6487	6268	6393
6300	6010	6101	6266	6063	5950	6004	5832	6005	6066	5944	6127	6010	6247	6049	6099	6127	6098	6344	6471	6551	6596	6526	6383	6357	6448	6664	6745	6711	6684	6689	6790	6449	6498	6683	6489	6628	6619	6569	6437	6413	6341	6449	6195	6187	6254	6377	6365	6333	6363
6193	5821	5985	6037	6249	6004	5755	5985	5928	5963	6050	6108	6090	5931	6076	5893	6306	6066	6245	6489	6584	6692	6415	6521	6400	6337	6465	6590	6712	6755	6679	6579	6425	6582	6520	6544	6799	6651	6675	6628	6634	6545	6415	6400	6273	6275	6363	6331	6363	6291
6158	5887	5779	5884	6151	5761	5799	5667	5708	5699	5935	5969	5930	5877	5940	5902	5975	6234	6153	6401	6435	6365	6692	6470	6676	6463	6402	6593	6619	6768	6520	6709	6696	6555	6712	6622	6599	6839	6706	6663	6710	6549	6316	6547	6306	6391	6447	6180	6450	6544
5797	5799	5649	5663	5696	5629	5598	5571	5572	5667	5697	5756	5859	5843	5917	5966	5858	6076	6313	6203	6519	6459	6479	6294	6590	6455	6516	6626	6620	6700	6729	6730	6452	6669	6442	6546	6444	6581	6536	6671	6724	6700	6588	6472	6571	6480	6338	6408	6509	6338
5870	5612	5580	5855	5838	5624	5433	5534	5523	5755	5820	5880	5918	5989	6016	5919	6080	6138	6268	6243	6379	6459	6573	6481	6563	6588	6578	6544	6578	6709	6710	6704	6667	6638	6593	6719	6628	6796	6621	6833	6666	6800	6759	6560	6409	6450	6370	6560	6667	6494
5581	5438	5498	5607	5636	5397	5519	5574	5493	5727	5733	5800	5842	5963	5880	6093	6164	6282	6248	6373	6219	6636	6528	6504	6545	6501	6509	6560	6546	6518	6649	6560	6678	6811	6668	6511	6573	6686	6568	6700	6504	6828	6655	6493	6497	6679	6703	6787	6636	6691
5418	5491	5570	5658	5556	5409	5492	5373	5523	5720	5749	5993	5997	6165	6095	6308	6198	6180	6185	6382	6350	6410	6417	6334	6480	6439	6445	6438	6423	6517	6772	6602	6919	6837	6926	6695	6752	6826	6599	6675	6786	6626	6559	6750	6678	6687	6641	6768	6711	6809
5569	5398	5470	5708	5723	5629	5480	5604	5649	5855	5769	5951	6071	6088	6163	6278	6399	6143	6165	6323	6335	6457	6512	6334	6412	6377	6475	6513	6353	6630	6648	6653	6771	6880	6911	6931	6882	6636	6637	6588	6588	6652	6672	6508	6848	6727	6817	6616	6940	6927
5623	5526	5486	5674	5709	5827	5802	5712	5661	5777	5686	5855	5927	6167	6190	6369	6239	6264	6282	6366	6421	6457	6517	6597	6403	6272	6572	6500	6489	6542	6629	6693	6720	6956	6892	6986	6895	6865	6718	6640	6606	6616	6793	6774	6553	6568	6821	6760	6936	6731
5514	5530	5500	5723	5695	5736	5758	5666	5561	5701	5715	6021	5838	6337	6320	6246	6290	6244	6574	6295	6433	6512	6566	6517	6412	6430	6609	6634	6576	6628	6623	6685	6685	6907	6946	6954	6995	6837	6781	6528	6636	6656	6768	6786	6684	6611	6728	6905	6821	6830
5624	5481	5454	5654	5853	5551	5606	5678	5715	5867	5827	5904	5894	6157	6330	6381	6314	6164	6237	6380	6513	6439	6420	6525	6611	6591	6485	6410	6711	6681	6649	6646	6795	6893	6955	6929	6885	6864	6741	6678	6544	6622	6687	6620	6628	6696	6766	6599	6736	6941
5527	5517	5520	5524	5626	5724	5645	5725	5847	5773	5880	5812	6025	5988	6081	6145	6258	6237	6221	6433	6284	6423	6436	6554	6586	6491	6643	6457	6517	6673	6638	6718	6609	6735	6954	6824	6671	6761	6524	6455	6621	6760	6580	6712	6728	6683	6627	6686	6727	6666
5687	5561	5663	5648	5894	5719	5862	5916	5940	5990	5861	5893	6014	6080	6250	6209	6192	6237	6372	6331	6375	6253	6252	6406	6541	6543	6625	6532	6406	6712	6796	6626	6712	6638	6787	6703	6690	6657	6510	6515	6538	6505	6433	6629	6668	6452	6434	6350	6455	6467
5715	5568	5693	5867	5838	6027	5923	5909	5950	5973	5840	6071	5966	6260	6262	6139	6247	6288	6308	6183	6204	6249	6244	6349	6498	6306	6501	6590	6718	6712	6612	6590	6449	6522	6545	6672	6611	6620	6352	6564	6674	6542	6474	6543	6606	6520	6563	6520	6303	6391
5675	5815	5703	5845	5922	5882	5931	5948	6076	5885	5964	5811	6105	6208	6157	6178	6131	6264	6225	6284	6176	6293	6255	6388	6493	6674	6699	6487	6761	6575	6476	6412	6470	6317	6383	6579	6383	6222	6255	6276	6199	6391	6288	6326	6390	6339	6432	6205	6292	6308
6035	6018	5855	5953	5702	5836	5931	5885	6023	6291	5924	5969	6103	6056	6100	6101	6180	6273	6124	6252	6329	6311	6157	6508	6329	6579	6211	6547	6449	6576	6457	6371	6265	6330	6461	6446	6370	6402	6097	6313	6301	6200	6274	6304	6483	6442	6313	6179	6243	6256
6001	6003	6111	5924	5740	5814	5894	6079	6025	6092	6105	6126	6190	6047	6207	6369	6249	6366	6441	6229	6315	6362	6344	6384	6402	6499	6578	6513	6382	6497	6296	6282	6321	6300	6398	6450	6285	6154	6406	6299	6216	6311	6379	6348	6512	6396	6286	6289	6324	6242
5967	5992	6000	5768	5814	5748	5948	6067	6140	6048	6031	6188	6149	6187	6297	6296	6247	6575	6381	6441	6396	6414	6426	6307	6224	6512	6436	6452	6374	6464	6355	6341	6477	6210	6422	6432	6392	6450	6426	6175	6214	6256	6389	6146	6457	6388	6360	6259	6469	6366
5908	6001	5930	5987	5855	5893	5927	6003	6077	6281	6057	6015	6063	6032	6197	6288	6303	6440	6657	6531	6648	6294	6338	6296	6381	6506	6429	6463	6380	6377	6579	6354	6386	6256	6451	6528	6434	6407	6447	6377	6319	6198	6201	6394	6264	6312	6340	6311	6303	6417
6104	5896	5821	5736	5829	5836	5942	5893	6082	6214	6161	6202	6036	5962	5992	6376	6291	6287	6453	6357	6519	6400	6156	6539	6367	6583	6541	6575	6379	6542	6392	6383	6382	6414	6485	6309	6404	6369	6167	6342	6301	6241	6316	6251	6342	6433	6410	6381	6525	6255
6112	5972	5863	5692	5758	5808	5956	5910	6181	6105	6034	6017	6181	6279	6211	6230	6301	6283	6376	6420	6307	6349	6436	6211	6520	6557	6437	6450	6312	6365	6236	6250	6350	6465	6283	6566	6438	6277	6423	6275	6446	6314	6442	6335	6269	6427	6327	6361	6445	6274
6073	6035	5828	5873	5833	5855	5856	5865	6183	6209	6143	6045	6270	5976	6154	6195	6144	6382	6334	6514	6495	6390	6268	6275	6322	6456	6238	6300	6239	6117	6137	6236	6372	6401	6189	6511	6513	6141	6335	6528	6407	6355	6384	6313	6338	6411	6325	6395	6353	6390
6134	6230	6065	6125	5904	5750	6057	5993	6169	6321	6161	6038	6082	6072	6190	5987	6025	6052	6146	6171	6445	6364	6169	6273	6156	6254	6178	6264	6025	6053	6269	5982	6362	6174	6373	6354	6395	6413	6486	6362	6440	6444	6318	6369	6362	6479	6427	6287	6319	6210
5978	6176	5994	6128	5918	5977	6146	6149	6257	6263	6258	6286	6196	6320	6209	6242	6040	6280	6203	6391	6303	6355	6217	6074	5931	6281	6153	6253	6092	5949	6119	6190	6232	6323	6274	6205	6449	6209	6277	6480	6509	6438	6332	6349	6483	6386	6446	6550	6338	6256
6079	6236	6072	6065	6079	5840	6150	6313	6347	6337	6280	6163	6064	6133	6197	6117	6319	6148	6227	6107	6209	6260	6198	5888	5971	6101	6249	6269	6206	5934	6121	6118	6265	6217	6334	6377	6304	6308	6502	6379	6373	6518	6591	6512	6510	6429	6524	6462	6347	6323
6295	6127	5969	6310	6165	5929	6148	6383	6443	6317	6562	6375	6215	6276	6298	6278	6089	6057	5977	6145	6213	6255	6248	6154	6149	6365	6420	6366	6175	6229	6206	6075	6148	6148	6329	6438	6246	6457	6231	6414	6694	6611	6452	6458	6430	6406	6376	6471	6545	6274
6353	6212	5958	6309	6238	6054	6204	6498	6276	6370	6405	6479	6285	6338	6485	6362	6375	6312	6268	6326	6424	6503	6305	6158	6229	6289	6432	6383	6436	6142	6063	6130	6274	6263	6426	6244	6402	6397	6341	6420	6413	6401	6508	6578	6343	6243	6291	6552	6400	6350
6426	6294	6158	6382	6264	6249	6180	6281	6356	6460	6406	6555	6324	6430	6255	6291	6259	6268	6320	6142	6296	6272	6292	6227	6385	6397	6566	6502	6475	6308	6112	6249	6198	6375	6413	6395	6293	6292	6408	6332	6231	6458	6353	6484	6407	6266	6392	6392	6333	6204
6527	6366	6487	6458	6461	5957	6114	6406	6313	6440	6269	6363	6446	6410	6498	6299	6366	6348	6420	6421	6562	6550	6477	6427	6586	6516	6440	6489	6514	6450	6217	6187	6292	6278	6336	6197	6212	6362	6263	6363	6223	6247	6352	6435	6353	6302	6226	6278	6432	6303
6426	6466	6639	6518	6429	6421	6201	6185	6263	6478	6604	6392	6382	6212	6299	6077	6117	6273	6297	6397	6444	6469	6368	6192	6565	6434	6437	6647	6403	6443	6222	6310	6354	6399	6176	6273	6213	6222	6214	6210	6307	6127	6199	6250	6276	6182	6251	6252	6113	6263
6862	6572	6614	6633	6527	6417	6373	6305	6242	6215	6211	6340	6256	6338	6366	6214	6395	6451	6428	6445	6697	6684	6557	6397	6457	6253	6493	6360	6465	6143	6170	6286	6028	6124	6199	6252	6332	6191	6169	6342	6180	6302	6220	6126	6277	6193	6168	6240	6260	6391
6673	6652	6571	6690	6642	6410	6341	6454	6515	6365	6476	6542	6198	6028	5935	5790	5948	6199	6073	6232	6125	6213	6300	6330	6333	6287	6276	6233	6314	6269	6160	6148	6112	6186	6171	6088	6075	6344	6206	6267	6155	6227	6130	6120	6367	6127	6252	6272	6349	6447
6953	6690	6738	6934	6722	6765	6552	6404	6260	6171	6118	6299	6155	6331	6370	6278	6274	6381	6376	6314	6561	6354	6608	6286	6162	6079	6170	6274	6170	6000	5933	6158	6229	6044	6070	6111	5979	6209	6118	6248	6295	6231	6422	6142	6162	6211	6276	6480	6496	6510
6643	6669	6793	6889	6689	6592	6477	6498	6639	6528	6490	6335	5991	5935	5899	5742	5905	5811	5975	6029	5964	6028	6025	6080	6236	6140	6265	6231	6120	5971	6060	6173	6007	6191	6238	6129	6037	6356	6375	6279	6434	6483	6361	6303	6306	6231	6245	6396	6411	6590
6893	6498	6718	6837	6774	6543	6369	6592	6583	6270	6112	6210	6137	6284	6357	6366	6463	6265	6395	6534	6291	6148	6435	6095	6058	6012	5920	6095	6138	6368	6163	5968	6226	6128	6131	6256	6241	6029	6427	6362	6149	6451	6371	6430	6436	6442	6254	6396	6313	6600
6588	6645	6612	6711	6566	6645	6541	6487	6676	6574	6677	6354	6172	5984	5823	5960	5881	5827	5801	5823	5855	5916	5942	6077	6265	6313	6317	5938	5970	6009	6313	6281	6154	6353	6225	6080	6182	6492	6220	6392	6537	6393	6268	6388	6418	6464	6306	6442	6451	6591
6692	6652	6496	6720	6402	6218	6227	6549	6413	6386	6226	6156	6103	6286	6213	6210	6192	6302	6246	6321	6303	6209	6175	5899	5970	5960	5895	6192	6155	6138	6242	6195	6339	6295	6195	6362	6201	6089	6270	6359	6242	6614	6462	6237	6343	6376	6290	6473	6310	6486
6644	6620	6727	6544	6440	6554	6565	6331	6310	6514	6540	6614	6327	6361	6049	5912	5827	5951	5795	5849	5856	6058	6149	6154	6420	6153	6190	6068	5922	6250	6278	6235	6223	6256	6248	6150	6297	6302	6236	6337	6494	6377	6330	6393	6421	6294	6350	6299	6461	6309
6982	6773	6505	6754	6619	6485	6404	6293	6567	6771	6352	6135	6478	6121	6303	6209	6165	6065	6277	6209	6049	6063	5987	6018	5885	6121	6320	6297	6262	6250	6274	6327	6343	6353	6310	6303	6174	6288	6403	6272	6190	6342	6450	6321	6270	6445	6163	6248	6186	6247
7058	6780	6912	6812	6549	6377	6664	6384	6581	6516	6486	6365	6427	6530	6282	6159	6114	6085	6223	6170	6169	6183	6170	6516	6424	6306	6105	5986	6135	6227	6342	6229	6216	6346	6127	6304	6391	6315	6178	6355	6152	6302	6364	6189	6077	6326	6252	6178	6315	6054
7012	6943	6614	6557	6715	6751	6278	6410	6319	6624	6523	6546	6647	6451	6403	6281	6235	6163	6159	6121	6252	6059	6111	6179	6274	6388	6414	6210	6347	6124	6139	6145	6359	6183	6398	6330	6138	6243	6401	5999	6405	6324	6048	6274	6220	6119	6214	6136	6011	6212
7053	6743	6861	6882	6603	6435	6384	6655	6607	6602	6524	6677	6441	6352	6475	6087	6168	6047	6085	6185	6174	6209	6256	6249	6158	6022	6091	6215	6235	6383	5941	5924	6206	6393	6237	6362	6488	6225	6458	6472	6298	6090	6126	5932	6183	6264	6150	6121	6209	6088
6987	6948	7002	6625	6351	6588	6747	6573	6373	6236	6497	6410	6667	6616	6601	6511	6534	6362	6525	6575	6364	6367	6339	6386	6099	6152	6055	6097	6129	6219	6196	6258	6137	6099	6317	6233	6385	6387	6140	6233	6396	6240	6180	6171	6012	6200	6262	6312	6313	6195
7077	6844	6709	6681	6622	6467	6258	6217	6207	6710	6692	6598	6694	6552	6322	6300	6210	6307	6216	6232	6198	6427	6424	6462	6270	6112	6100	6183	6051	6097	6067	6029	6364	6270	6184	6433	6291	6297	6420	6210	6278	6091	6002	6188	6251	6199	6359	6361	6217	6349
7075	6652	7028	6911	6447	6245	6424	6544	6661	6480	6373	6168	6030	5857	6006	5957	6101	5936	5653	5797	5818	5766	5938	5970	5954	5950	6016	6116	6141	6225	6304	6115	6099	6486	6438	6505	6342	6151	6246	6430	6073	6105	6365	6096	6196	6251	6396	6305	6380	6302
7168	6982	6905	6359	6350	6450	6700	6449	6169	5991	5898	6228	6277	6209	6359	6490	6484	6562	6592	6562	6571	6293	6054	5928	5731	5834	5980	6206	6115	6136	6283	6507	6170	6077	6379	6499	6451	6349	6401	6468	6422	6336	6469	6337	6050	6389	6180	6353	6432	6198
7418	6876	6653	6646	6949	6788	6245	6113	6065	6323	6351	6397	6398	6305	6137	6198	6253	6124	6316	6370	6583	6714	6680	6480	6513	6217	6023	5949	5994	6236	6094	6200	6394	6349	6059	6424	6594	6613	6276	6458	6618	6410	6291	6546	6247	6306	6541	6460	6422	6479
7097	6627	6892	7164	6744	6211	6220	6333	6617	6618	6445	6204	5811	5822	5598	5655	5555	5437	5545	5530	5750	5708	5803	6073	6362	6463	6511	6473	6308	6177	6180	6143	6110	6407	6484	6402	6322	6691	6635	6483	6564	6539	6459	6368	6444	6279	6374	6521	6370	6677
6898	7017	7080	6591	6225	6362	6656	6408	6251	6208	6047	5991	5772	5777	5822	5910	5967	6054	6066	6213	6103	5958	5812	5591	5713	5906	6252	6609	6561	6440	6424	6291	6257	6284	6395	6572	6308	6336	6625	6536	6527	6521	6483	6390	6473	6339	6391	6415	6441	6422
7360	6958	6598	6393	6709	6617	6444	6106	5986	6054	6062	6141	6010	5915	6159	6217	6214	6410	6641	7106	6961	7039	6939	6516	6356	6095	5906	6029	6548	6433	6610	6611	6496	6488	6390	6683	6733	6225	6401	6760	6307	6299	6462	6386	6189	6493	6256	6340	6441	6399
7350	6595	6416	6535	6908	6422	6176	6122	6149	6220	6011	6037	6041	6229	5924	5994	5910	6082	6026	6350	6731	6719	6912	6936	7081	6827	6311	6201	6158	6269	6523	6475	6493	6599	6363	6126	6619	6645	6326	6352	6525	6495	6421	6563	6279	6321	6216	6167	6371	6323
6830	6308	6687	6860	6433	6146	6146	6188	6112	6136	6089	6320	6478	6287	6201	5843	5853	5779	5833	5702	5842	5948	6014	6423	6689	7128	7256	6961	6503	6221	6175	6343	6264	6432	6587	6126	6176	6643	6339	6105	6434	6535	6195	6377	6349	6235	6170	6335	6144	6312
6333	6629	6968	6529	6186	6075	6279	6162	6159	6198	6501	6717	6552	6283	5868	5633	5621	5590	5742	5875	5965	5824	5598	5638	5759	6223	6850	7120	6997	6655	6423	6243	6234	6183	6464	6617	5999	6039	6663	6136	6195	6380	6350	6247	6173	6176	6056	6188	6044	6289
6607	6868	6649	6150	6139	6437	6297	6228	6392	6547	6841	6396	5944	5663	5528	5319	5652	5692	5850	5960	6168	6056	6184	5865	5694	5770	6185	6465	7108	6686	6669	6430	6276	6173	6162	6471	6265	5871	6477	6361	5915	6194	6324	6165	6235	6215	6006	6195	6217	6242
7220	6840	5952	6142	6509	6407	6279	6436	6640	6732	6354	5655	5367	5324	5524	5889	6126	6237	6392	6401	6565	6602	6562	6358	6383	6043	5981	5922	6297	6760	6881	6511	6418	6135	6039	6215	6584	5919	5898	6296	6278	5981	6226	6167	6080	6080	6219	5815	6057	6048
7467	6222	5928	6476	6459	6273	6272	6470	6549	6074	5509	5421	5665	6293	6828	7299	7259	7329	7354	6997	6963	7027	6883	6772	6624	6543	6267	5915	5999	6364	6724	6791	6584	6204	6125	6015	6351	6241	5640	6153	6408	6045	6068	6158	6237	6051	5992	5819	6193	5900
6958	5936	6157	6720	6335	6420	6474	6359	5992	5495	5671	6300	7223	7790	8193	8373	8052	7903	7564	7585	7218	7203	6976	6691	6781	6797	6793	6546	6146	6049	6414	6721	6553	6497	6181	5835	5975	6396	5856	5993	6566	6248	5907	6089	6111	5815	6052	5729	5989	5894
6445	6156	6749	6885	6548	6209	6210	5958	5646	5717	6536	7957	8487	8613	8492	8074	7608	7460	6987	6813	7030	7076	6965	6638	6640	6787	6822	6783	6325	5886	6077	6420	6511	6518	6266	6118	5782	6234	6179	5681	6261	6166	5878	6009	6029	6144	5864	5849	5714	6013
6304	6601	7117	6808	6363	6331	5987	5740	5784	6586	7858	8736	8606	8345	7398	6555	6037	5801	5745	5821	6213	6463	6833	6692	6654	6523	6644	6833	6654	6214	5996	6118	6310	6392	6608	6187	5993	6206	6190	5716	6000	6351	5886	6010	6021	5999	5825	6040	5656	6067
6417	6879	7368	6778	6197	6088	5882	5762	6427	7476	8356	8504	7727	6774	5732	4915	4365	4216	4295	4502	5001	5533	6173	6587	6723	6639	6706	6644	6674	6346	6045	5879	6173	6387	6488	6224	6041	5906	6356	5874	5834	6173	6001	5926	6067	6039	5861	5903	5653	5951
6402	7019	7103	6375	6137	6205	5804	6104	6981	7851	8338	7729	6315	4983	4313	3682	3643	3450	3527	3696	3966	4644	5243	5999	6822	6706	6617	6432	6360	6427	6101	5959	6000	6380	6472	6219	6079	6021	6151	6108	5703	6291	6112	5987	5909	6080	5860	5914	5713	5907
6709	7244	6981	6243	6146	6076	6136	6609	7431	8068	7693	6332	5034	3949	3466	3295	3464	3583	3543	3457	3594	3970	4526	5324	6150	6728	6695	6439	6265	6419	6109	5747	5764	6269	6345	6206	5978	5957	6383	6200	5826	5986	6108	5789	5947	5972	5915	6024	5983	6086
6922	7265	6997	6299	6283	6307	6371	6886	7539	7631	6708	5508	4034	3428	3363	3615	4025	4137	4129	3824	3660	3713	3966	4733	5734	6478	6823	6363	6160	6339	6043	5773	5594	6020	6306	6374	6064	6260	6373	6254	5925	6012	5964	5810	5950	6238	5931	6087	6027	5839
7101	7225	6687	6172	6169	6353	6558	7048	7351	7255	6191	4808	3806	3380	3588	4186	4663	4998	4781	4596	3960	3660	3695	4223	5199	6139	6700	6543	6106	6006	6092	5861	5552	5846	6520	6341	6130	6237	6384	6623	6077	6036	5915	5941	5913	6109	5992	5943	6177	6038
7058	7316	6901	6274	6501	6395	6723	7169	7327	6735	5679	4442	3571	3457	3918	4711	5285	5467	5471	4893	4366	3734	3590	4002	4859	6172	6707	6776	6367	5996	5968	5738	5533	6062	6575	6236	6161	6200	6195	6442	6222	6042	6267	5945	6176	5897	5967	5926	6147	5903
7279	7481	6718	6295	6516	6909	6766	7132	7157	6742	5686	4381	3550	3645	4273	5034	5407	5874	5756	5169	4567	3808	3527	3823	4672	5940	6986	6945	6408	6086	6063	5840	5613	5895	6641	6380	5988	6102	6361	6271	6137	6077	6064	5944	6076	6076	5951	6179	6033	5816
7292	7281	6795	6247	6282	6500	6881	6924	7035	6402	5538	4446	3651	3680	4139	4928	5553	5919	5835	5136	4653	3873	3480	3609	4750	5931	6965	7084	6440	6126	6047	5793	5619	5987	6377	6268	5753	6282	6331	6035	6082	6061	6205	5908	6029	6079	6066	6049	6036	5923
6992	7419	6780	6046	6312	6764	6802	7053	6947	6563	5628	4685	3815	3639	4075	4548	5066	5357	5255	4886	4227	3495	3342	3960	4777	6203	7042	7120	6667	5901	5962	5892	5434	6113	6610	6052	5674	6157	6545	6122	6139	6081	6251	5921	6073	6096	5883	6017	5905	5985
6716	6950	6736	6272	6023	6464	6789	7098	6804	6486	5797	4814	3890	3631	3788	4134	4426	4619	4415	4267	3616	3273	3216	3949	5202	6677	7529	7200	6531	5905	5812	5750	5530	6020	6491	5886	5691	6212	6037	5964	6234	6209	6022	5947	6033	6103	5963	5909	6027	5964
6495	6761	6698	6021	6012	6217	6722	6799	6872	6491	6200	5316	4373	3774	3689	3819	3848	3790	3674	3437	3207	3158	3591	4428	5864	7040	7614	7195	6170	5913	5702	5620	5538	6051	6412	5687	5633	6276	6062	5880	6139	5969	6068	5989	6234	5927	5899	6102	6115	6144
6418	6625	6655	6103	5756	5901	6570	6739	6787	6688	6407	5831	4927	4396	3703	3540	3426	3353	3153	3207	3092	3493	4279	5301	6655	7576	7542	6743	5849	5705	5652	5607	5749	6222	6307	5454	5604	6379	5842	5850	6164	5992	6036	5931	6167	5948	5932	5854	5972	6066
6513	6339	6578	6312	5797	5703	6313	6819	6539	6690	6645	6305	5750	4964	4387	4037	3692	3349	3359	3362	3634	4439	5306	6550	7603	7722	7249	6231	5695	5594	5661	5525	5915	6385	5863	5237	5886	6150	5842	5857	6094	5990	6100	5933	6120	5952	6184	5845	6105	5996
6532	6164	6599	6404	5898	5828	6109	6586	6785	6716	6615	6549	6387	6011	5506	5018	4612	4337	4468	4568	5184	5776	6687	7619	8115	7471	6546	5743	5300	5654	5613	5672	5944	6115	5532	5157	6259	6081	5493	5914	5943	5779	6165	5939	6226	5815	6225	5940	6050	5952
6433	6374	6473	6584	6202	5771	5954	6507	6657	6944	6622	6838	6690	6764	6467	6182	5914	5824	5865	6171	6830	7366	8125	8151	7691	6803	5764	5394	5534	5645	5636	6103	6173	5774	5137	5688	6329	5726	5557	6052	5796	6019	5973	6090	6248	5932	6037	5857	6198	5852
6318	6113	6285	6594	6352	5917	5748	6216	6594	6834	6746	6760	6763	6959	7015	7117	7046	7092	7211	7695	7931	8060	8135	7508	6651	5628	5279	5276	5841	6034	5968	6143	5846	5517	5266	6009	6166	5410	5782	6136	5580	6019	5853	5911	5766	5999	6043	6023	5908	5977
6163	6158	6198	6336	6610	6201	5822	5935	6275	6615	6999	6656	6556	6746	7087	7236	7379	7481	7547	7822	7839	7530	6929	6168	5449	5032	5133	5888	6164	6078	6037	6066	5836	5364	5720	6247	5788	5439	6068	6064	5757	6065	5861	6000	5721	6073	6031	6318	5964	6031
6097	5950	6108	6185	6387	6505	6263	5659	5869	6387	6604	6718	6583	6625	6574	6646	6740	6813	6991	6684	6432	6049	5502	4941	4767	5054	5760	6217	6239	5996	6230	5820	5568	5229	6023	6094	5333	5700	6187	5746	5864	5978	5909	5960	5708	6191	5900	6224	5879	6228
6167	5940	6264	6260	6405	6590	6725	6203	5860	6078	5981	6307	6597	6634	6567	6546	6132	6113	5984	5863	5351	5148	5075	4938	5252	5818	6092	6493	6140	6157	5923	5699	5429	5876	6378	5731	5422	6012	5915	5511	5977	5920	6047	5941	5925	5933	6181	6378	6047	5983
6390	5954	6092	6216	6117	6348	6710	6650	6409	5805	5716	5797	6077	6421	6577	6391	6304	6160	5740	5710	5395	5402	5543	5792	6033	6279	6281	6195	5880	6014	5805	5640	5775	6330	6040	5251	5817	5991	5500	5831	6140	5883	6046	5890	5985	5983	6246	6114	6145	6039
6275	6175	6036	5845	6025	5843	6483	6811	6772	6263	5819	5523	5614	5810	6226	6303	6466	6270	6220	5831	5864	5903	6167	6161	6143	6365	5970	5934	5737	5788	5617	5867	6374	6245	5573	5633	6121	5889	5671	6123	6068	6066	5962	6119	6036	5962	6207	5958	6162	6031
6048	6164	6201	5950	5986	5919	6115	6643	6878	7002	6738	6015	5748	5590	5874	6105	6019	6087	5976	6071	6122	6100	6206	6096	6019	6038	5931	5881	5712	5741	5959	6332	6202	5530	5480	6054	6032	5587	5884	5932	6088	5972	6007	6180	5761	6178	6004	6146	6065	6138
5782	5902	6212	6167	6030	5930	5995	5989	6131	6415	6665	6931	6773	6239	6199	6051	6098	6077	6059	6031	6130	5947	5988	6115	5744	5903	5919	5714	5752	6038	6225	5999	5682	5630	5921	6033	5676	5801	6176	5804	6199	6267	6059	6051	6100	6434	6020	6319	6009	6200
6166	5755	5877	6243	6333	6141	6147	6031	5863	5671	5713	6324	6578	6911	6862	6749	6859	6635	6562	6278	6313	6163	5915	5972	6011	5750	5904	5913	6192	6324	6179	5667	5635	6014	6296	5705	5577	6135	5859	6051	6094	6206	6339	6034	6205	5942	6163	6313	6121	6112
6431	6006	5687	5810	5992	6105	6092	6292	6208	5874	5678	5458	5625	5775	6291	6192	6321	6442	6375	6120	6030	5826	5753	5786	5740	5946	6142	6265	6403	6010	5808	5705	6186	6312	5900	5498	6087	6004	5887	6068	6214	6216	5955	6142	6106	6140	6263	5926	6234	6123
6083	6014	6143	5967	6023	5780	5916	6057	6127	6415	6245	6106	5867	5634	5507	5418	5491	5500	5528	5597	5512	5686	5734	5800	6162	6352	6304	6088	5792	5774	5862	6377	6361	5977	5705	5982	5971	5940	5907	6119	6206	6196	6053	6488	5915	6399	6176	6240	6209	6161
5812	5681	6005	6079	6174	5754	5742	5692	5742	6056	6258	6532	6660	6244	6186	6019	5940	5932	6004	5929	5942	6084	6237	6062	6046	6213	5920	5956	5949	6233	6471	6313	5729	5876	6171	6335	5985	5997	6246	6307	6092	5990	6308	6153	6246	6363	6204	6433	5953	6377
6267	5875	5935	5989	6171	5953	5773	5903	5591	5744	5582	5863	6080	6345	6420	6314	6320	6400	6305	6256	6110	5957	5724	5785	5700	5869	6029	6092	6364	6307	6079	5893	5999	6470	6285	6023	5918	6308	5995	5962	6154	6262	6153	6227	6453	6236	6402	6132	6353	6365
6306	6122	6087	5977	5941	6008	5897	5868	5776	5821	5801	5756	5563	5707	5658	5682	5498	5733	5717	5585	5593	5576	5501	5700	5893	6102	6136	6058	6001	5979	6011	6469	6593	6177	5991	6165	6353	6293	6158	6314	6435	6125	6110	6510	6262	6300	6260	6202	6299	6345
6321	6122	6307	6339	5950	5806	5913	5826	5881	5791	6054	6068	6037	5947	5813	5726	5673	5702	5825	5879	5868	5781	6023	6104	5844	5988	5897	5817	6041	6230	6536	6414	5960	5876	6246	6653	6266	5958	6120	6380	6198	6127	6530	6251	6545	6535	6283	6390	6202	6447
6594	6347	6197	6384	6472	6011	5754	5716	5949	5837	5678	5847	5799	5999	5976	6069	6131	6112	6284	6294	5975	5799	5833	5789	5732	5799	6002	6273	6399	6231	6199	5919	6107	6415	6480	6191	6092	6197	6249	5962	6116	6416	6241	6212	6450	6213	6476	6349	6451	6493
6750	6299	6141	6163	6158	6306	6146	5908	5712	5831	5727	5759	5799	5741	5757	5887	5896	5847	5998	5921	5817	5804	5725	5705	5902	5925	5994	6088	6005	5943	6156	6376	6309	6271	6075	6224	6493	6131	6023	6357	6290	6220	6315	6627	6257	6535	6519	6424	6374	6340
6570	6354	6358	6247	6048	6039	6097	6047	6110	5981	5888	5715	5637	5639	5663	5754	5853	5801	6002	5849	5789	5783	5874	5761	5890	5656	5846	5993	6084	6344	6159	5993	6093	5996	6382	6105	6152	6181	6349	6181	6150	6317	6421	6270	6795	6451	6411	6506	6215	6642
6583	6260	6389	6436	6387	6251	6082	5839	5767	5819	5963	5838	5965	5799	5741	5797	5870	5915	5807	6110	5956	6001	5974	5933	5748	5692	5897	5921	5958	6026	5930	6037	6157	6146	6349	6277	6239	6483	6283	6146	6151	6231	6158	6521	6396	6403	6735	6311	6483	6416
6566	6513	6236	6298	6007	6292	6224	6154	5921	5932	5805	5796	5547	5699	5784	5630	5747	5883	5863	5984	5966	5831	5672	5779	5820	5919	5841	5806	5946	6173	5993	6109	6084	6014	6097	6352	6320	6165	6137	6311	6403	6095	6494	6578	6364	6702	6433	6553	6322	6617
6380	6331	6348	6376	6369	6102	6053	6103	6078	6217	6122	6049	5816	5705	5540	5690	5448	5714	5580	5635	5842	5968	5947	5972	6135	6257	6084	5901	5912	6001	5991	6006	6151	6252	6291	6395	6211	6220	6362	6089	5966	6167	5894	6266	6623	6376	6629	6280	6350	6266
6611	6326	6254	6385	6369	6276	6211	6184	5996	5952	5898	5865	5854	5860	6075	6174	6021	6065	6103	6065	6055	6137	6033	6039	6079	5903	5969	6040	6063	6132	6046	6051	6045	6014	6142	6222	6314	6171	6204	6324	6212	6131	6221	6194	6243	6482	6365	6307	6231	6303
6441	6604	6334	6508	6401	5982	6114	6186	6220	6335	6175	6246	5933	5744	5773	5599	5654	5674	5736	5499	5765	5779	6008	5910	6178	6212	6290	6165	5838	5894	5964	6130	6231	6035	6035	6040	6223	6371	6375	6131	6188	6092	6119	6023	6335	6131	6511	6469	6294	6274
6483	6415	6413	6453	6569	6333	6146	6103	6056	6199	6206	6111	6319	6147	6103	6319	6159	6236	6185	6287	6153	6260	6207	6200	6153	5994	6100	5978	6045	6065	6081	6145	6015	6076	6242	6386	6283	6254	6288	6333	6143	6004	6099	6158	6087	6498	6377	6425	6413	6314
6631	6504	6512	6577	6286	6233	6283	6351	6405	6378	6296	6214	6078	5924	5815	5861	5884	5776	5779	5951	5984	6012	6087	6203	6294	6286	6368	6190	6037	6005	5926	6152	6206	6263	6243	6248	6290	6377	6266	6188	6131	6115	6118	6038	6114	6218	6396	6362	6198	6377
6448	6378	6382	6558	6433	6317	6252	6195	6413	6299	6301	6076	6240	6225	6181	6270	6330	6237	6195	6445	6323	6332	6169	6240	6230	6081	6023	6081	6243	6161	6300	6083	6123	6251	6281	6437	6265	6272	6298	6281	6064	6264	6068	6148	6266	6441	6449	6336	6210	6380
6300	6563	6600	6385	6574	6147	6347	6154	6304	6208	6281	6248	6251	6282	6159	6150	6178	6212	5933	6117	6199	6136	6283	6404	6404	6302	6409	6330	6024	6039	6075	6244	6437	6247	6310	6291	6418	6557	6327	6266	6293	6155	6215	6219	6268	6237	6469	6450	6375	6405
6551	6407	6528	6547	6467	6125	6202	6156	6225	6104	6363	6294	6467	6232	6182	6279	6353	6221	6356	6351	6555	6701	6626	6661	6350	6273	6280	6448	6283	6268	6239	6300	6349	6276	6404	6454	6370	6380	6366	6408	6350	6218	6141	6067	6205	6317	6467	6437	6448	6388
6464	6333	6337	6483	6289	6123	6178	6225	6008	6199	6214	6290	6060	6215	6148	6322	6177	6170	6293	6341	6536	6583	6680	6719	6523	6664	6490	6666	6338	6291	6327	6356	6346	6350	6557	6384	6431	6276	6389	6389	6331	6147	6178	6081	6266	6188	6442	6404	6631	6468
6316	6291	6358	6524	6369	5963	6040	5811	5908	5987	5968	6115	6352	6444	6155	6316	6250	6456	6348	6437	6401	6674	6808	6569	6567	6429	6562	6560	6358	6565	6270	6301	6313	6383	6505	6473	6361	6274	6476	6387	6484	6355	6228	6316	6252	6203	6453	6505	6421	6550
6330	6191	6262	6187	6261	6056	6120	6007	5914	6022	5954	5981	5999	6236	6072	6336	6255	6317	6241	6547	6485	6517	6718	6581	6810	6583	6380	6343	6528	6572	6532	6633	6357	6569	6297	6419	6353	6584	6466	6490	6369	6404	6455	6289	6402	6300	6301	6568	6331	6406
6279	6154	6021	6320	6409	5833	5880	5802	5900	5822	6006	5912	6088	6179	6309	6228	6313	6284	6383	6475	6653	6678	6878	6775	6558	6594	6389	6431	6681	6589	6590	6539	6401	6460	6530	6535	6468	6393	6464	6448	6598	6423	6261	6297	6252	6523	6466	6610	6474	6508
6307	6313	6103	6224	6111	5922	6007	5919	5863	5948	5953	5972	5820	5917	5947	6014	6256	5978	6208	6421	6372	6460	6540	6586	6530	6446	6298	6314	6273	6385	6536	6446	6385	6329	6429	6581	6582	6443	6448	6522	6362	6327	6389	6272	6387	6332	6431	6509	6559	6514
6435	6288	6239	6224	6156	6075	5965	5829	5974	5914	5787	5632	5949	6096	6126	6245	5949	6192	6351	6411	6418	6351	6432	6302	6243	6292	6166	6186	6314	6279	6321	6427	6293	6428	6531	6435	6621	6503	6417	6414	6267	6368	6352	6164	6351	6304	6243	6304	6405	6466
6427	6444	6419	6183	6163	5931	5826	5880	5964	5805	6033	5896	6109	6084	6117	6035	6115	6056	6118	6212	6331	6306	6431	6589	6379	6183	6208	6098	6151	6082	6325	6209	6306	6231	6453	6351	6272	6455	6279	6235	6236	6169	6247	6158	6233	6324	6081	6221	6348	6213
6553	6170	6238	6183	6195	6020	6055	5993	5849	5769	5756	5697	5873	6020	5755	5955	5915	5868	6052	6022	6199	6287	6380	6409	6378	6111	6224	6177	6191	6086	6138	6157	6266	6214	6252	6233	6401	6304	6308	6082	6295	6104	5976	6177	5959	6019	5969	6224	6253	6216
6530	6384	6245	6279	6166	6120	6039	5862	5805	5690	5711	5817	5752	5923	5895	6037	5928	6044	6111	6031	6252	6208	6337	6208	6162	6152	6136	6056	6255	6147	6004	6082	6104	6170	6310	6152	6106	6268	6143	6134	6150	5995	6001	5950	6062	5966	6075	6015	6176	6106
6724	6500	6366	6393	6270	6000	6077	5931	5958	5838	5726	5839	5717	5864	5810	5846	6032	6075	6000	6145	6092	6134	6053	6291	6202	6141	5918	6012	5928	5825	5859	5990	6119	6130	6167	6131	5957	6052	6014	5882	5901	6188	5986	5998	6047	5979	6095	6075	5948	5912
6663	6331	6484	6358	6323	6330	6260	5881	5858	5847	5811	5845	5777	5692	5940	5818	6017	6023	6013	5786	5802	5978	5782	6108	6003	5979	5883	5816	5861	5670	5761	5887	5971	5917	5951	5903	5915	6103	6026	6038	5913	5819	5878	6018	5863	5842	6027	5917	5960	5940
6744	6393	6420	6403	6403	6173	6168	5897	5822	5985	5837	5918	5800	5795	5791	6125	6070	6133	5933	6033	5925	5968	5934	6017	5877	6013	5925	5877	5794	5705	5684	5586	5760	5827	5557	5605	5822	5873	6042	6071	5908	5892	5934	5806	5777	5997	6087	5813	5906	6073
6722	6397	6416	6552	6356	6224	6183	5998	6084	5947	5819	5945	5899	5852	6039	5989	5976	5903	5924	5875	5938	5993	5985	5998	5904	6098	6020	5885	5804	5805	5819	5651	5638	5687	5594	5787	5765	5810	5862	6066	5795	5784	5732	5765	5924	5830	5852	5806	5873	6009
6849	6662	6607	6461	6345	6294	6173	6225	5814	5867	5831	5721	5811	5826	5941	6015	5964	6056	5893	5945	5851	5941	5970	6075	5910	5904	5823	5725	5700	5799	5757	5829	5732	5689	5655	5653	5759	5791	5768	5844	5775	5882	5716	5559	5704	5674	5941	6047	5885	5915
6630	6611	6571	6585	6368	6558	6187	6205	5999	5952	5860	5782	5820	5942	6068	6048	5990	6013	6224	5899	5978	6034	5880	5839	5751	5839	5824	5750	5768	5846	5744	5847	5758	5756	5765	5795	5632	5888	5846	5902	5856	5713	5795	5764	5798	5905	6136	5854	6124	6006
6606	6321	6352	6431	6454	6388	6235	5987	6013	5991	5983	6059	5813	6052	6106	6047	6144	6165	6052	6198	6211	6186	6189	5995	5975	5799	5922	5841	5864	6025	5891	6124	5881	5786	5788	5767	5709	5907	5922	5860	6053	5889	5883	5897	5973	6003	6153	6222	6172	6087
6524	6131	6272	6488	6304	6211	6075	6021	6002	6006	6053	5999	6042	6004	6127	6089	6114	6206	6292	6119	6209	6429	6209	6003	5956	6005	6011	5886	5944	6121	6178	6059	5871	5904	5799	5940	5964	6058	6002	6026	6184	6016	5841	5822	5954	6004	5996	6169	6033	6080
6593	6284	6340	6289	6124	6082	6140	6113	5989	5906	6060	5913	6017	6123	6209	6128	6232	6233	6241	6075	6326	6139	6234	6129	6171	5868	5991	6123	5968	6097	5942	6164	6058	5992	5998	5929	6048	6124	6175	6047	6215	6008	5933	5924	6007	6003	6108	6173	6066	6200
6401	6108	6212	6334	6231	6118	6034	6007	5910	5804	5883	6027	5895	6100	6312	6381	6314	6117	6159	6129	6086	6226	6127	6235	6222	6038	6060	6176	6082	6157	6156	6071	6026	6086	6017	6117	6154	6118	6402	6341	6334	6259	6141	5858	5965	6112	6134	6279	6343	6191
6344	6128	6121	5999	6122	6046	6060	5888	5911	5826	6098	6070	6153	5981	6212	6300	6289	6119	6186	6291	6223	6178	6169	6216	6142	6168	6041	6199	6105	6104	6017	5947	5946	6230	6305	6081	6322	6345	6347	6469	6289	6083	6098	6105	6125	6069	6229	6204	6139	6159
6285	6088	6123	6173	6048	5934	5952	5881	5885	5832	5883	5857	5970	6070	5951	6088	6134	6174	6091	6215	6052	6275	6154	6175	6185	6213	6318	6067	6281	6248	6118	6156	6094	6134	6137	6447	6305	6378	6209	6323	6318	6128	6059	6098	6168	6145	6211	6184	6235	6152
6220	5973	5986	5918	5967	5988	5839	5635	5632	5688	5801	5918	5901	5931	5973	5918	6045	6157	6143	6135	6234	6098	6200	6025	6380	6233	6124	6038	6249	6317	6124	6147	6034	6077	6271	6232	6322	6310	6191	6277	6123	6036	6155	6044	5994	5898	6042	6281	6036	5962
6189	6101	6093	6116	6006	5910	5674	5854	5555	5697	5714	5853	5780	5790	5979	5985	6096	6014	5979	6075	6016	6009	5970	6051	6245	6122	6119	5907	6045	6033	6169	6103	5964	5996	6042	6183	6179	6240	6250	6212	6091	6170	5822	6052	6041	6011	5971	6035	5782	5784
6279	6012	6078	6220	6291	5774	5959	5851	5638	5635	5543	5623	5786	5817	5901	6049	6156	5967	6076	5986	5955	5938	5856	6147	5968	6120	5982	5928	5761	5829	6154	5970	5885	5991	6062	6034	6124	6115	6285	6077	5853	5900	5928	5799	5851	6056	5851	5984	5852	5913
6312	6094	6176	6184	6011	5985	5853	5932	5536	5786	5665	5772	5614	5814	5920	6037	6032	5983	5975	5822	5817	5858	5943	5821	5886	5878	5802	5778	5809	5896	5952	6043	5975	5971	5880	5746	6085	6004	6070	5822	5802	5829	5738	5835	5798	5755	5879	5883	5726	5814
6242	6063	6191	6312	6108	6084	5962	5862	5652	5801	5584	5612	5629	5938	6056	5995	6045	6031	5907	5762	5672	5708	5882	5950	5760	5589	5478	5724	5744	5756	5650	5684	5897	5586	5941	5905	5765	5862	5774	5868	5705	5535	5771	5716	5629	5676	5686	5611	5746	5530
6200	6125	6249	6265	6126	6193	6088	5992	5911	5805	5764	5864	5903	5895	5859	6140	6022	5934	5812	5662	5690	5707	5732	5833	5841	5794	5787	5470	5567	5551	5602	5719	5832	5835	5668	5756	5687	5603	5659	5600	5512	5496	5665	5655	5624	5617	5571	5501	5466	5364
6192	6285	6236	6198	6248	6123	6091	6133	5885	5830	6074	5914	5870	5974	6096	6114	6105	5947	5846	5742	5557	5579	5687	5786	5775	5664	5783	5572	5593	5582	5541	5600	5984	5773	5728	5673	5745	5484	5541	5568	5530	5623	5505	5508	5476	5665	5556	5481	5463	5506
6262	6125	6226	6230	6323	6273	6115	6077	6170	6242	6117	6001	6151	6150	6097	6089	6154	5864	5894	5654	5791	5717	5817	5819	5671	5713	5622	5521	5626	5556	5621	5514	5707	5880	5725	5650	5487	5632	5486	5416	5378	5298	5492	5445	5554	5578	5631	5572	5582	5561
6201	5995	6147	6216	6263	6216	6230	6094	6090	6165	6206	6213	6123	6155	6358	6339	6194	6055	5784	5903	5668	5888	5875	5812	5699	5655	5588	5653	5571	5554	5517	5726	5844	5768	5694	5877	5617	5570	5469	5655	5409	5421	5506	5698	5468	5570	5602	5572	5500	5479
6180	6001	6199	6075	6223	6114	6145	6149	6001	6313	6176	6091	6092	6377	6192	6131	6264	6097	5929	5832	5849	6056	6001	5840	5904	5743	5639	5728	5602	5632	5803	5630	5938	5760	5809	5667	5628	5596	5323	5485	5496	5555	5575	5709	5633	5502	5535	5449	5637	5520
6175	5984	6047	6033	6225	6121	6278	6043	6218	6262	6219	6233	6229	6478	6118	6466	6241	6094	6051	5981	6024	6057	6088	6083	5819	5689	5621	5663	5745	5783	5743	5920	5748	5809	5869	5688	5531	5619	5428	5483	5546	5470	5668	5638	5656	5759	5712	5730	5693	5629
6047	6044	5903	6063	6175	6079	6203	6020	6261	6365	6257	6072	6330	6379	6310	6063	6203	6116	6044	6149	5961	5952	6040	5931	5881	5772	5712	5651	5815	5931	5985	5789	5787	5931	5811	5678	5626	5703	5410	5516	5570	5586	5520	5568	5628	5857	5807	5952	5613	5761
5998	5866	5932	5980	5902	6136	5988	6095	5968	6247	6116	6138	6195	6350	6247	6120	6188	5987	6101	5978	6186	6111	5938	6001	5927	5862	5936	5837	5889	5828	6015	6034	5886	5898	5930	5801	5564	5639	5476	5529	5634	5574	5604	5565	5648	5749	5728	5711	5814	5778
6085	5702	5937	6077	6050	6006	5942	5907	6055	6149	6149	6238	6138	6321	6265	6341	6116	5992	5901	5892	5994	6040	5990	5858	5871	5641	5752	5863	6074	5857	5973	6014	5970	5899	5837	5610	5589	5648	5469	5537	5650	5553	5605	5621	5497	5770	5629	5629	5696	5705
5915	5987	5982	6065	6004	5966	6024	5908	5905	6060	6056	6041	6119	6236	6249	6085	6092	6020	5933	5900	6004	6073	5924	5957	5789	5739	5742	5873	5975	5813	5815	5880	5782	5748	5722	5587	5604	5522	5518	5491	5589	5559	5625	5673	5747	5783	5780	5691	5765	5744
6167	6004	5948	6028	6072	5975	5797	5806	5869	6080	6175	6156	6015	6159	6111	6080	6107	6033	5985	5782	5962	5894	5893	5721	5822	5806	5806	5647	5905	5998	5877	5887	5799	5616	5646	5383	5564	5537	5409	5433	5442	5575	5666	5765	5715	5767	5685	5766	5618	5658
6357	5996	6120	6090	5818	5897	5953	5813	5972	6002	6214	6071	6012	5892	6155	6035	5988	6101	5885	5742	5755	5668	5748	5658	5696	5770	5996	5946	6015	5996	5961	5668	5837	5518	5447	5511	5471	5343	5322	5266	5436	5425	5596	5631	5799	5733	5547	5671	5761	5722
6143	6030	6098	6091	5902	5853	5850	5738	5986	5988	6101	6121	6137	6081	6037	6161	5945	5790	5866	5876	5861	5738	5832	5607	5826	5720	5745	5879	6014	5903	5798	5702	5706	5670	5452	5456	5371	5348	5530	5459	5399	5633	5510	5486	5765	5576	5738	5614	5615	5539
6307	6113	6090	6252	6166	5968	5824	6140	5961	6227	6208	6227	6086	6224	6203	6054	6055	5920	5848	5819	5760	5692	5852	5801	5809	5701	5835	5794	5890	5825	5695	5652	5537	5564	5199	5508	5521	5597	5484	5442	5508	5539	5494	5568	5607	5767	5772	5722	5618	5570
6178	6111	6062	6159	6133	6035	6130	5961	6031	6110	6121	6153	6208	6095	6087	6201	6083	5906	5797	5845	5907	5856	5762	5884	5863	5759	5784	5896	5932	5926	5687	5665	5643	5553	5573	5569	5669	5560	5368	5650	5577	5652	5510	5432	5631	5648	5598	5745	5611	5555
6194	6125	6218	6056	6127	6052	5839	6056	6024	6173	6161	6040	6037	6087	6081	6119	5743	5721	5854	5892	5960	5805	5901	5768	5895	5962	5808	5808	5863	5719	5846	5695	5592	5614	5672	5729	5654	5462	5465	5492	5554	5502	5590	5701	5577	5676	5696	5587	5568	5688
6231	5996	6090	6154	6140	6136	6084	6154	6078	5982	5864	5999	6060	6021	6049	6026	5952	5759	5722	5752	5924	6031	6007	6029	5769	5953	5827	5818	5762	5735	5695	5666	5694	5668	5621	5619	5637	5621	5626	5507	5609	5526	5662	5658	5772	5820	5702	5826	5794	5638
6204	6012	6105	6130	5958	6198	6116	6178	6003	6030	6016	5783	5898	5857	5907	5910	5802	5672	5801	5732	5686	5825	5920	5800	5882	5703	5820	5795	5707	5769	5695	5821	5748	5646	5553	5508	5635	5757	5526	5686	5610	5754	5664	5697	5605	5825	5788	5741	5732	5757
6358	6230	6212	6225	6242	6119	6045	6066	6038	6183	6047	5909	5952	5808	5792	5821	5762	5815	5812	5742	5746	5905	5806	5828	5947	5657	5701	5954	5839	5756	5739	5728	5720	5649	5675	5479	5767	5774	5836	5709	5784	5717	5824	5807	5859	5793	5763	5796	5648	5564
6305	6251	6228	6299	6302	6272	6162	6094	6195	5946	5971	5990	5783	6003	5725	5771	5755	5725	5668	5785	5790	5823	5807	5847	5819	5856	5738	5819	5590	5813	5651	5730	5694	5630	5767	5716	5777	5828	5773	5659	5669	5871	5749	5780	5796	5814	5529	5608	5625	5528
6182	6158	6105	6390	6247	6264	6222	6207	6004	5953	5885	5867	6014	5920	5844	5740	5768	5746	5798	5701	5688	5626	5767	5688	5767	5750	5874	5729	5694	5679	5595	5631	5672	5804	5799	5717	5612	5674	5719	5758	5837	5701	5618	5839	5617	5491	5517	5623	5553	5553
6285	6148	6217	6348	6256	6335	6308	5956	6007	6164	6025	5878	6025	5971	5843	5806	5706	5679	5650	5627	5836	5581	5831	5735	5594	5779	5725	5568	5540	5553	5670	5627	5652	5688	5736	5541	5478	5730	5729	5931	5788	5672	5723	5640	5640	5405	5443	5329	5419	5539
6437	6211	6261	6456	6371	6265	6359	6216	6139	6050	6001	6137	6083	5972	5896	5803	5816	5849	5769	5734	5742	5778	5519	5775	5577	5618	5656	5820	5522	5490	5447	5376	5420	5736	5578	5659	5764	5792	5731	5831	5760	5827	5708	5508	5519	5402	5319	5333	5511	5391
6242	6281	6381	6363	6263	6164	6267	6295	6171	5993	6016	6127	6112	6031	5913	5816	5844	5895	5830	5916	5734	5750	5575	5802	5770	5767	5762	5668	5762	5676	5338	5461	5517	5523	5451	5683	5700	5694	5796	5745	5892	5775	5569	5532	5465	5275	5299	5561	5515	5723
6202	6258	6278	6407	6255	6013	6000	6115	6093	5986	6123	5949	6020	6000	6025	5952	5691	5808	5819	5853	5834	5902	5882	5856	5824	5770	5740	5817	5850	5606	5583	5513	5541	5758	5663	5610	5795	5702	5857	5851	5748	5704	5747	5464	5456	5326	5524	5399	5674	5837
6466	6257	6440	6354	6343	5816	5733	5948	5905	6015	5953	6043	5962	5883	5840	5838	5772	5777	5662	5628	5748	5724	5772	5788	5917	5868	5806	5903	5628	5728	5838	5566	5662	5654	5770	5776	5976	5802	5897	5805	5720	5825	5796	5619	5436	5304	5414	5578	5536	5737
6330	6056	6193	6097	6168	5976	5863	5798	5845	5795	5764	5827	5833	6012	5866	5647	5822	5731	5729	5896	5701	5960	5844	5853	5712	5937	5977	5887	5657	5751	5764	5554	5726	5785	5923	5841	5872	5914	5937	5874	5862	5921	5647	5705	5589	5561	5582	5540	5558	5692
6383	6180	5995	6199	5953	5916	5797	5850	5874	5701	5645	5683	5838	5894	5894	5697	5618	5775	5876	5752	6009	5846	5831	5920	5856	5781	5849	5710	5916	5802	5694	5723	5720	5877	5946	6154	5933	5845	5921	5964	5803	5731	5699	5791	5821	5589	5704	5597	5872	5957
6138	5995	5953	5940	5983	5785	5823	6011	5850	5800	5765	5506	5642	5595	5628	5624	5647	5830	5861	5748	5881	5814	6129	5745	5796	5831	5888	5999	5771	5769	5802	5722	5741	5921	5931	5968	5861	5936	5749	5847	6029	5854	5656	5681	5752	5729	5672	5784	6044	6072
6181	6048	6010	5887	5863	5951	5930	5756	5881	5817	5732	5617	5489	5527	5614	5669	5712	5818	5795	5940	5973	5795	6007	5793	5859	5661	5873	5963	5950	5916	5871	5790	5796	5865	5869	5836	5892	5804	5916	5753	6030	5894	5712	5871	5722	5708	5801	5685	5959	6154
6301	6129	5984	6105	5957	5763	5888	5992	5949	5838	5777	5705	5747	5656	5760	5730	5772	5891	5821	5959	5844	5822	5698	5638	5795	5868	5848	5842	5923	5965	5897	5892	5926	5732	5797	5904	5762	5552	5871	5859	5926	5933	6084	5899	5909	5777	5815	5811	5999	5810
6298	6028	6019	6087	6006	5844	6012	5920	5910	5873	5974	5794	5820	5780	5789	5721	6060	6061	5919	6005	5810	5755	5852	5802	5800	5768	5791	5824	5893	5776	5820	5737	5858	5786	5844	5660	5774	5778	5794	5772	5981	5817	5902	5824	5761	5911	5876	5975	6245	5999
6236	5912	6047	6030	6099	5885	5948	5985	6089	6094	6008	6030	5883	5867	5976	5920	5841	6051	5905	5997	5926	5805	5789	5726	5720	5785	5912	6004	5994	5956	5907	5718	5921	5848	5816	5908	5900	5904	5893	5877	5876	5880	5926	6084	5946	5928	6032	6048	6085	6140
6198	5888	5941	5972	6053	5914	5905	5940	5886	5974	5959	5837	5920	5973	6058	6088	6006	6220	6130	6071	6025	5715	5662	5641	5702	5852	5901	6059	6085	5847	5850	5737	5804	5758	5733	5892	5950	6060	5840	5899	5994	5940	5851	6100	5965	5924	6221	6102	6181	6109
6045	5895	5931	5962	5809	5794	5941	5932	5801	5889	5935	5988	5985	5893	6043	5889	6062	6186	6061	6076	5993	5895	5739	5663	5791	5828	6132	6096	6081	6121	5953	5925	5863	5904	5899	6032	6063	5853	5977	6019	6078	6088	5912	6022	6047	6042	5972	6151	6236	6060
5833	5734	5807	5998	5785	5871	5772	5790	5895	5995	5914	6010	6092	5921	5985	6062	5999	6255	6068	5989	6013	5720	5782	5982	5962	6010	5951	6146	6045	5996	6012	5998	6099	5958	6048	6071	5822	5933	5947	6109	6030	6025	6102	5969	6008	6156	6088	6049	6227	6009
5859	5714	5830	5935	5827	5759	5676	5881	5969	5982	5887	5999	6028	5984	6050	5977	5906	6068	5953	6118	5959	5794	5876	5801	5989	5912	6045	5967	6187	5923	5751	5806	5860	5988	6063	6303	6080	5954	5808	6078	6142	6045	6153	6037	6039	6215	6085	6150	6009	6258
6021	5976	5854	5964	5933	5835	5642	5914	5826	5967	6099	5980	6043	5933	5990	5966	6074	5945	5875	5813	5772	5853	5863	5845	5842	5849	5781	5987	5957	5996	5873	5901	5963	6001	6089	6107	6064	6105	6162	6173	6101	6056	6098	6223	6088	6005	6172	6233	6217	6200
6042	5972	5981	5992	6133	5850	5870	5752	5755	6024	5860	5897	5744	5902	5799	5835	5746	5779	5878	5722	5808	5936	5716	5859	5882	6046	5872	5888	5801	5842	5878	5946	5888	6016	6003	6373	6213	6104	6099	6225	6169	6168	6165	6245	6264	6144	6266	6213	6386	6299
6231	6155	6082	6213	6070	6063	6058	5861	5980	5995	5970	5947	5795	5859	5860	5777	5851	5787	5824	5712	5765	5788	5867	5833	5950	6096	6024	5769	5783	5911	5955	6172	6259	6070	6278	6093	6238	6168	6237	6098	6196	6097	6268	6365	6163	6315	6269	6261	6427	6336
6041	6213	6397	6285	6077	6129	6039	5835	6150	6059	5878	5925	5926	5923	5962	5988	5842	5856	5805	5793	5829	5730	5828	5876	5934	5970	5970	5761	5638	5979	5993	5954	6020	6130	6338	6204	6288	6204	6162	6175	6155	6060	6199	6307	6149	6222	6277	6410	6348	6407
6080	6046	6165	6347	6091	6054	6158	5980	5773	5892	5960	6025	6039	5902	5995	5762	5829	5863	5822	5933	5858	5830	6100	5948	5975	5717	5999	5985	5774	5877	6031	5905	6088	6038	6114	6407	6335	6499	6381	6390	6297	6292	6261	6439	6378	6265	6446	6470	6507	6626
6094	6223	6261	6222	6241	6185	6105	5912	6141	6092	5946	5986	6073	5970	5843	5782	5784	5766	5770	5807	6080	5892	6075	6159	6127	6100	5992	5986	5930	5841	5965	5930	6093	6084	6352	6396	6508	6628	6467	6402	6469	6458	6523	6478	6424	6452	6701	6631	6504	6614
5953	6011	6055	6175	6114	6064	6038	5962	6103	5926	6000	6083	5984	5862	5969	5775	5784	5844	5780	5885	6034	6190	6239	6245	6125	6195	6224	6216	6284	6167	6111	6030	6344	6164	6283	6370	6441	6506	6509	6589	6453	6316	6461	6595	6656	6535	6660	6646	6653	6449
6063	6069	6020	6013	6044	5874	6017	5675	5834	5835	5906	5799	5888	5905	5798	5875	5873	5758	5872	6040	6026	6137	6137	6176	6404	6396	6241	6347	6353	6115	6357	6228	6269	6372	6481	6493	6400	6637	6354	6445	6215	6455	6558	6455	6496	6640	6561	6652	6360	6402
6012	5977	6094	6094	5870	5851	5812	5756	5748	5792	5715	5692	5967	5926	5968	6088	6136	6018	6086	5811	5967	6024	6181	6072	6188	6237	6391	6365	6390	6348	6250	6170	6243	6265	6438	6398	6397	6601	6582	6481	6360	6433	6451	6507	6646	6532	6624	6581	6397	6347
6129	5898	6057	6054	6028	5822	5718	5618	5826	5724	5760	5690	5725	5918	5907	5997	5884	5928	5950	5972	5962	5953	5972	6230	6021	6233	6110	6227	6277	6321	6375	6150	6344	6239	6181	6503	6522	6510	6594	6431	6373	6326	6281	6500	6438	6601	6569	6369	6381	6344
6392	6084	6338	6125	5968	5752	5605	5731	5645	5665	5766	5691	5708	5817	5782	5926	5967	5953	5956	5933	5921	6104	5888	5817	6168	6118	6148	6244	6302	6159	6180	6331	6209	6283	6323	6356	6632	6464	6189	6278	6187	6288	6136	6468	6587	6490	6480	6465	6553	6312
6397	6171	6120	6017	6005	5814	5648	5733	5654	5907	5978	5831	5777	5876	5930	5981	6082	5953	5844	5992	6148	6041	5991	5917	5992	6104	6104	6192	6104	6255	6195	6269	6344	6202	6305	6207	6486	6331	6205	6227	6214	6244	6411	6471	6599	6541	6536	6378	6424	6313
6223	6204	6018	6077	5909	5745	5820	5890	5700	5810	5962	6016	6073	6173	6061	6047	5970	5938	5961	6111	6012	5989	5992	5871	6022	5975	6127	6050	6302	6292	6261	6451	6171	6395	6462	6403	6461	6488	6392	6212	6202	6287	6423	6547	6547	6495	6329	6406	6385	6410
6075	5995	5974	5829	5801	5762	5704	5802	5908	5966	6183	6176	6059	6167	6209	6131	6153	6042	6091	5958	6196	6047	6132	6013	5979	5976	5995	6077	6320	6399	6151	6302	6414	6406	6213	6256	6327	6438	6304	6299	6427	6423	6478	6688	6517	6411	6434	6402	6358	6245
6034	5856	5961	5796	5690	5712	5773	5774	5983	6034	6023	6152	6147	6187	6128	6068	6249	6144	6034	6039	6154	6147	6057	6049	6035	6003	6228	6246	6346	6370	6404	6582	6485	6585	6393	6363	6185	6308	6340	6419	6395	6478	6418	6519	6559	6651	6452	6463	6417	6387
5946	5800	5601	5691	5657	5636	5750	5759	5841	6033	6189	6206	6015	5981	5997	6106	6070	5980	6124	6162	6084	6046	6186	6264	6081	6197	6296	6373	6376	6418	6532	6508	6437	6361	6431	6352	6397	6327	6267	6328	6339	6500	6433	6499	6574	6673	6580	6476	6306	6244
5975	5815	5864	5729	5639	5447	5678	5711	5820	6068	5986	5994	5809	5930	5955	5957	6000	5988	5879	5975	6162	6048	6066	6370	6266	6114	6166	6395	6218	6326	6156	6420	6445	6544	6374	6370	6487	6455	6431	6611	6483	6414	6389	6491	6574	6675	6540	6284	6402	6454
5688	5642	5978	5693	5797	5721	5802	5635	5755	5907	5820	5735	5806	5844	5883	5799	5988	5926	5859	5867	6110	5869	6187	6168	6380	6400	6200	6234	6256	6367	6449	6412	6468	6489	6419	6412	6506	6546	6331	6609	6399	6391	6568	6459	6553	6494	6557	6186	6529	6646
5724	5935	5679	5924	5819	5842	5641	5864	5943	5832	5826	5866	5632	5749	5843	5835	5576	5853	5850	5724	6013	5989	6093	6020	6318	6520	6284	6241	6306	6341	6434	6561	6521	6399	6357	6338	6347	6505	6493	6320	6417	6210	6473	6510	6560	6673	6519	6414	6377	6351
5938	5797	6012	5929	6148	6053	6004	5866	5927	5872	5931	6010	5833	5805	5770	5750	5787	5869	5710	5863	5900	6044	6085	6317	6486	6280	6271	6254	6207	6126	6355	6631	6560	6413	6256	6323	6276	6211	6426	6248	6288	6212	6387	6464	6563	6517	6502	6554	6347	6553
6047	6002	6153	6003	6190	6179	6079	6068	5980	5958	5821	6025	5710	6105	5807	5814	5749	5830	5894	6088	6055	6171	6196	6087	6238	6355	6243	6190	6292	6466	6271	6298	6239	6311	6322	6282	6385	6400	6509	6439	6518	6278	6219	6415	6511	6595	6600	6532	6642	6556
6050	5846	5992	6098	6235	5981	5959	6033	6058	5996	5857	5901	5958	6047	5859	5895	5754	5930	6088	6079	6260	6106	6270	6451	6249	6213	6247	6146	6215	6170	6047	6182	6469	6605	6595	6518	6852	6692	6708	6704	6703	6472	6297	6436	6359	6411	6514	6648	6523	6664
6031	5942	5919	6165	6123	5966	6018	5953	6033	5988	5929	5947	5958	5918	6101	5996	5914	5963	6216	6289	6285	6141	6199	6406	6485	6215	6164	6316	6223	5905	6217	6330	6669	6868	6873	6830	6826	6967	6802	6895	6845	6914	6560	6566	6168	6291	6497	6511	6521	6489
5993	5789	5753	6058	5943	5915	6042	5911	5932	6010	5945	5925	5803	5990	6130	6006	6130	6081	6066	6285	6385	6241	6402	6220	6360	6249	6435	6348	6238	6070	6387	6570	6772	6756	6636	6641	6876	6904	6848	6757	6856	6804	6630	6558	6273	6298	6551	6656	6506	6586
5909	5678	5925	6089	5730	5729	5833	5815	5970	5902	5930	6012	5913	5937	6067	6042	5960	6129	6026	6295	6363	6341	6192	6208	6339	6368	6471	6194	6138	6316	6624	6768	6664	6455	6476	6466	6568	6720	6821	6629	6684	6687	6752	6627	6484	6126	6443	6443	6379	6367
5964	5881	6078	6099	5969	5935	5940	5723	5926	6080	5879	5996	6085	5919	6178	5988	6068	6024	6069	6162	6186	6292	6356	6172	6112	6172	6353	6089	6175	6615	6899	6826	6741	6375	6441	6381	6422	6414	6400	6491	6562	6471	6588	6534	6643	6644	6247	6418	6243	6349
6090	5893	6040	6116	6100	6042	5902	5987	6015	6051	5968	5989	5972	6151	6088	6014	6013	6070	6079	6014	6177	6239	6402	6215	6204	6478	6189	6196	6284	6640	6903	6656	6379	6405	6643	6110	6350	6433	6244	6172	6232	6204	6454	6503	6617	6413	6305	6274	6145	6294
6006	6117	5935	6122	5951	5977	6220	6084	6063	6071	6289	6086	6366	6230	6204	6161	6025	6180	6082	6247	6204	6315	6288	6329	6246	6365	6234	6027	6448	6580	6844	6624	6627	6307	6513	6189	6337	6424	6333	6348	6204	5943	6190	6476	6336	6540	6216	6382	6306	6396
5937	5990	5965	5864	5860	5925	6037	6043	6229	6082	6186	6369	6323	6062	6297	6119	6246	6289	6223	6253	6519	6503	6403	6388	6298	6255	6377	6212	6579	6866	6761	6492	6664	6463	6346	5995	6247	6337	6408	6196	6334	6206	6133	6449	6714	6489	6300	6349	6368	6435
6045	5540	5657	5796	6014	5912	5873	6103	6176	6131	6159	6206	6174	6303	6244	6369	6239	6422	6118	6451	6367	6509	6213	6349	6348	6360	6260	6100	6516	6792	6603	6281	6387	6337	6192	5807	6260	6508	6573	6631	6453	6219	6288	6407	6535	6385	6301	6319	6179	6530
5970	5652	5748	5765	5819	5894	6031	6042	6053	6079	6005	6176	6310	6302	6275	6171	6152	6229	6302	6212	6417	6451	6497	6245	6404	6347	6445	6344	6520	6655	6557	6423	6103	6273	6091	6201	6417	6454	6395	6427	6435	6040	6317	6468	6627	6540	6293	6272	6372	6399
5886	5685	5589	5789	5895	5930	5767	5982	5873	5957	6044	5923	5889	6324	6137	6143	6019	6454	6306	6214	6300	6324	6333	6367	6335	6459	6395	6333	6464	6478	6654	6313	6112	6140	6195	6208	6427	6357	6453	6493	6258	6391	6589	6581	6400	6332	6212	6080	6334	6478
5844	5788	5847	5938	5924	5916	6197	6172	5814	6232	5806	5789	5965	5936	6270	6298	6279	6044	6017	6151	6271	6312	6322	6198	6375	6393	6501	6271	6056	6253	6321	6444	6140	6064	5977	6101	6115	6180	6201	6211	6118	6541	6804	6667	6365	6211	6164	6320	6186	6314
5955	5855	5907	5805	6011	6078	6159	6095	6140	6146	6060	5924	5921	6187	6011	6297	6046	6153	6010	6061	6207	6141	6185	6266	6111	6319	6232	6235	6075	6141	6412	6418	6440	6297	6028	5974	6024	6190	6141	6346	6271	6482	6488	6535	6179	6276	6049	6147	6184	6249
5979	5902	5853	6100	6142	6097	6228	6080	6114	6209	6221	5869	6154	6043	6237	5931	6239	6212	5953	6096	6438	6179	6167	6352	6254	6196	6428	6153	6049	6137	6248	6585	6534	6460	6398	6186	6256	6276	6240	6330	6347	6526	6503	6404	6441	6001	6216	6218	6232	6380
6154	6021	6171	6016	6061	6274	6339	6287	6190	5998	6145	6207	6053	6480	6220	6217	6103	6055	5997	6063	6256	6244	6102	6259	6275	6240	6124	6317	6229	6201	6088	6341	6512	6689	6653	6392	6429	6382	6427	6415	6387	6537	6378	6426	6275	6057	6098	6401	6357	6244
6127	5871	6107	5915	6170	6052	6194	6148	6001	6066	5990	6149	6221	6382	6185	6202	6048	5975	6182	6161	6223	6186	6107	6147	6301	6109	6214	6223	6315	6268	6211	6089	6394	6394	6449	6684	6609	6652	6615	6578	6580	6344	6414	6351	6112	6276	6403	6222	6214	6450
6047	5948	5905	6005	6068	5892	6040	6258	6151	6108	5987	6066	6005	6463	6290	6186	6041	6200	6105	6070	6307	6232	6270	6162	6198	6396	6278	6191	6311	6459	6363	6074	6100	6088	6358	6421	6527	6454	6346	6386	6315	6346	6248	6324	6169	6197	6222	6181	6121	6159
6148	5850	6097	6011	6047	6034	6075	5920	6135	6104	6085	6057	6018	6274	6246	6110	6082	6120	6022	6047	6294	6310	6479	6224	6397	6193	6150	6197	6358	6475	6337	6116	5981	5980	6192	6269	6274	6339	6226	6235	6192	6247	6374	6092	6275	6208	6186	6114	6030	6126
6322	6024	6149	5897	6016	6087	5933	6158	6153	5963	6159	6240	6105	6126	6171	6042	6023	5889	6098	6089	6086	6097	6296	6403	6267	6199	6319	6228	6179	6266	6221	6195	6061	6058	6127	6173	5971	5922	5943	6093	5980	6209	6233	6248	6323	6098	6070	6043	6094	6073
6122	6011	6071	6033	5943	6072	5863	6025	5966	6143	6113	6025	6094	6276	6101	6061	5962	6056	6044	6125	6001	6278	6130	6394	6396	6251	6273	6264	6337	6224	6171	6274	6050	5994	6099	6097	6099	5997	5996	6081	6115	6190	6226	6291	6262	6066	6128	6086	6158	5969
6086	5986	5887	6049	5953	5974	5810	6008	6034	6009	6092	6088	6091	6141	6196	6095	6248	5982	6022	6158	6220	6374	6258	6144	6507	6431	6345	6185	6207	6289	6281	6032	6012	5782	6001	6098	5936	6033	6038	6003	6023	6097	6148	6242	6087	6152	6152	6033	6029	5860
6002	6014	5917	5718	5880	6098	5970	5968	6066	6092	6055	6140	6290	6183	6424	6167	6010	6200	6085	6160	5995	6138	6059	6327	6298	6313	6308	6133	6187	6054	6132	6045	6052	6050	5889	5878	6099	6066	5979	6147	5965	6042	6035	6179	6048	6305	6077	5999	6054	5843
5938	6023	5934	5869	5860	5814	6075	6364	6065	6217	6332	6152	6267	6439	6150	6236	6279	6119	6237	5848	6216	6208	6487	6469	6270	6316	6117	6209	5987	6068	6000	5846	6005	6111	6057	5960	6179	5994	6044	5995	6008	5877	5963	6206	6202	6086	5980	6000	5954	5837
6190	5976	5820	5973	5983	5925	5909	6135	6220	6137	6200	6374	6222	6210	6279	6206	6334	6206	6202	6066	6196	6256	6300	6168	6307	6064	6059	6024	6116	6026	5953	5908	6140	6108	5984	6078	6024	6105	6061	6160	6166	5948	5884	6062	6086	6306	5971	5912	5761	5811
5908	5978	6069	5888	5735	5971	5907	5930	6163	6399	6149	6185	6379	6073	6461	6003	6048	6229	6076	6263	6036	6264	6212	6183	6118	6056	6051	5939	5938	5869	5994	6102	6068	6202	6055	5963	6084	5914	6162	6191	6003	6056	5874	5897	5913	5790	6053	5744	5819	5679
5729	5652	5735	5936	5882	5759	5915	6319	6055	6185	6210	6108	6183	6040	6086	6222	6190	6174	6293	6332	6260	6307	6056	6180	6098	6086	5995	5921	5867	5821	5774	6087	6122	6211	6198	6035	6020	6026	6032	6047	5896	5973	5870	5753	5858	6044	5883	5674	5698	5639
5973	5660	5582	5894	6012	5850	5870	6009	6160	6123	6066	6034	6095	6148	6127	6068	6213	6205	6138	6056	6421	6188	6275	5957	6056	5903	5958	5909	5813	5909	5759	5948	6015	5938	6076	6035	6073	5991	5947	5943	5944	5769	5840	5827	5777	5834	5826	5741	5772	5596
6025	5895	5718	5637	5729	6006	6131	5998	6152	6068	6044	6136	6078	6166	6182	6079	6353	6221	6119	6339	6177	6300	6131	6008	6143	6024	5951	5935	6101	5754	5842	6259	6124	6118	6110	6032	6003	5886	6003	5837	5979	5884	5841	5521	5755	5589	5866	5895	5695	5621
5737	5715	5687	5742	5693	6170	6245	6100	5881	6188	6045	5964	6195	6215	6088	6120	6056	6423	6111	6304	6165	6332	6156	6329	6030	6150	5983	6140	6223	6148	6207	6008	6091	6166	5967	5917	6017	5708	5671	5836	5717	5778	5860	5830	5635	5842	5870	5684	5765	5651
5548	5510	5920	5858	5893	5980	6160	6433	6335	6080	6135	5961	6082	6134	6110	6230	6147	6313	6143	5990	6078	6152	6054	6065	6118	5985	5867	6076	5923	6003	5962	5981	6081	6119	5986	5912	5786	5707	5771	5675	5621	5728	5637	5839	5779	5937	5708	5817	5595	5673
5843	5671	5860	6035	6207	6015	6157	6436	6510	6364	5944	5968	5825	6188	6260	6073	6281	6040	6021	6135	6031	5944	6016	6080	6294	5945	5851	5901	6042	5774	6000	5881	6114	5966	5953	5856	5687	5615	5549	5668	5696	5689	5937	5703	5679	5626	5682	5555	5643	5678
6079	6017	5841	5859	6241	6370	6175	6304	6514	6127	6048	6021	5976	5983	6019	6041	6130	6050	6004	6179	6085	6014	5906	5910	5967	5803	5785	5770	5758	5925	5881	5880	6015	5745	5828	5843	5693	5760	5576	5606	5682	5862	5764	5757	5755	5647	5490	5635	5634	5553
6019	6081	5968	5792	6027	6132	6238	6064	6155	5962	6102	6097	5864	5843	6012	5989	5964	6116	6021	6018	6093	6012	5876	6311	6022	6077	5797	5747	5752	5697	5774	5896	5883	5878	5935	5659	5551	5639	5591	5658	5764	5626	5856	5682	5726	5559	5673	5493	5589	5455
5758	6041	5993	5792	5761	6211	6004	5724	5937	6143	5844	5823	5955	5764	5907	5820	6034	6167	6157	6008	6162	6067	6044	6114	6001	5900	5947	5841	5743	5832	5836	5818	5815	6050	5857	5787	5729	5654	5463	5587	5744	5736	5852	5732	5633	5593	5551	5557	5491	5591
5444	5610	6239	5957	5632	5786	5984	5867	5698	5930	5931	5758	5842	5673	5767	5865	5948	6032	6090	6036	6107	6139	6032	5944	5927	5872	5805	5699	5610	5675	5627	5644	5786	5689	5603	5770	5462	5663	5485	5395	5522	5698	5657	5644	5641	5597	5593	5543	5524	5696
5838	5471	5895	6232	5953	5659	5985	6021	5439	5749	5989	5725	5758	5758	5752	5882	5987	5992	6089	6251	6267	6103	6017	6045	5971	5900	5916	5786	5695	5699	5763	5876	5808	5516	5538	5711	5643	5589	5573	5498	5503	5697	5532	5779	5533	5588	5540	5603	5627	5366
6221	5629	5583	6148	6166	5685	5858	6126	5756	5833	6072	5769	5907	5937	5993	6025	5863	6061	6032	6146	6067	5886	5888	6000	6036	6000	6032	6004	5862	5853	5765	5752	5751	5615	5496	5573	5652	5630	5652	5553	5539	5546	5582	5711	5620	5748	5848	5781	5560	5564
6484	5840	5583	5880	6508	6275	5736	6131	6067	5861	5989	5979	5882	6035	5793	5838	6078	6061	5942	5907	5943	5785	5866	5936	5865	6009	6119	6037	5935	6004	5757	5888	5936	5832	5689	5696	5674	5587	5599	5626	5329	5524	5630	5465	5588	5658	5500	5561	5568	5394
6460	6284	5630	5754	6313	6325	5702	5888	6371	5920	5875	6125	5927	6213	6096	5944	6097	5955	5790	5809	5830	5724	5873	5881	5940	5993	6098	5910	5998	6002	5836	5848	5864	5829	5850	5745	5618	5451	5669	5401	5279	5470	5512	5511	5492	5455	5426	5525	5382	5365
6342	6474	5961	5553	6068	6518	6175	5723	6363	6246	5799	6352	6099	6019	6146	5882	5980	5741	5911	5764	5722	5755	5800	5820	5901	6058	6080	6107	5777	5811	5906	5787	5615	5726	5764	5870	5692	5625	5472	5470	5427	5541	5362	5432	5299	5479	5410	5291	5258	5000
5873	6468	6086	5438	5594	6347	6139	5519	6131	6167	5736	6314	6043	6116	6425	5872	6011	5841	5818	5623	5658	5568	5904	5848	5844	5834	5742	5828	5888	5758	5923	5913	5679	5633	5483	5635	5734	5447	5410	5206	5235	5335	5090	5149	5185	5164	5300	5193	5221	5286
5706	6199	6317	5513	5419	6103	6171	5575	5943	5999	5553	5952	6052	5955	6180	5992	6041	5830	5864	5778	5543	5631	5660	5772	5605	5513	5443	5512	5629	5553	5584	5516	5772	5736	5478	5393	5495	5442	5413	5285	5249	5205	5158	4963	5185	5224	5117	5138	5086	5105
5314	5926	6298	5379	5226	6048	6263	5581	5744	6088	5627	5789	5999	5592	6107	5933	6103	5922	5770	5741	5706	5548	5539	5399	5674	5506	5327	5410	5584	5478	5478	5403	5491	5490	5418	5307	5329	5381	5379	5351	5170	5165	5062	4861	5001	5097	5209	5127	5109	5118
5122	5764	6277	5648	5301	5840	6273	5578	5626	6254	5665	5653	6029	5604	5986	5775	5732	5901	5815	5841	5679	5599	5529	5587	5571	5520	5396	5409	5483	5501	5395	5388	5382	5455	5262	5390	5250	5181	5340	5267	5326	5332	5150	5057	5135	5082	5171	5102	5150	5054
5027	5856	6326	5845	5248	5699	6320	5528	5733	6206	5589	5464	5995	5512	5840	5635	5644	5898	5741	5923	5443	5628	5533	5570	5495	5578	5513	5494	5399	5408	5386	5249	5304	5276	5200	5351	5398	4942	5013	5218	5331	5275	5245	5214	5250	5255	5307	5042	5278	5064
4928	5600	6396	5828	5245	5897	6233	5478	5615	5851	5495	5540	5795	5309	5515	5530	5396	5626	5627	5901	5548	5522	5543	5431	5509	5488	5687	5508	5530	5507	5624	5391	5417	5329	5227	5219	5173	5013	5110	5109	5179	5302	5152	5215	5163	5271	5365	5163	4993	5202
5147	5649	6321	5997	5264	5799	6170	5577	5470	6010	5413	5398	5527	5319	5433	5390	5385	5631	5545	5651	5461	5528	5576	5508	5617	5573	5726	5723	5617	5571	5490	5527	5575	5216	5151	5037	5150	5354	5145	5034	5168	5068	5131	4943	5203	5164	5068	5071	5083	5133
5472	6010	6428	5864	5405	5871	6191	5562	5669	5782	5532	5518	5704	5260	5389	5249	5361	5492	5466	5531	5520	5638	5552	5594	5563	5550	5557	5743	5652	5692	5423	5546	5402	5301	5279	4996	5081	5106	5042	4971	5034	5014	4961	4996	5056	5001	5029	5018	4918	5077
5676	6310	6464	5773	5576	6193	6101	5573	5726	5993	5369	5592	5705	5308	5623	5409	5563	5547	5468	5458	5431	5648	5745	5647	5578	5458	5659	5543	5619	5508	5451	5368	5456	5395	5290	5053	5039	4965	5071	4913	4875	4939	4948	4900	4800	4970	4917	4954	5042	5058
5722	6218	5997	5458	5344	6241	6097	5612	5807	5991	5401	5703	5816	5262	5919	5492	5603	5596	5663	5515	5446	5603	5517	5652	5540	5383	5465	5439	5440	5286	5284	5197	5132	5328	5157	5044	5026	5018	4939	4903	4992	4665	4814	4931	4958	5016	4791	4817	5036	4906
5975	6065	5762	5195	5374	6089	5819	5347	5792	5901	5556	5772	5665	5657	5896	5517	5758	5640	5542	5488	5585	5607	5483	5550	5353	5427	5385	5478	5255	5244	5194	5124	5098	5218	5126	5054	4979	5065	4990	4888	4751	4812	4966	4882	4878	5080	4912	4865	4914	4989
6196	5921	5326	5002	5464	5923	5620	5503	5704	5602	5613	5924	5604	5587	6004	5651	5790	5571	5635	5587	5603	5586	5489	5297	5397	5325	5489	5249	5158	5093	5199	5035	5083	5074	5062	4976	4907	5174	5094	5028	4947	5105	5011	5042	4961	4862	4968	4943	4908	5056
6621	5883	5205	4990	5509	5667	5271	5584	5825	5605	5546	5827	5345	5587	5752	5604	5771	5325	5498	5363	5412	5266	5488	5108	5400	5159	5265	5164	5145	5071	4855	5085	4911	5018	4973	5057	4864	4992	5033	5197	4911	4940	4993	5052	5006	5071	4875	4798	4795	4900
6166	5618	5196	5416	5763	5405	5242	5526	5448	5254	5513	5649	5387	5498	5644	5354	5446	5207	5286	5271	5360	5217	5315	5128	5242	5040	5223	5234	5066	5035	4964	4861	5036	4901	4834	4841	4647	4830	4932	5017	4981	5074	4979	5015	5010	5002	4856	4726	4669	4676
5884	5272	5351	5702	5738	5166	5282	5651	5558	5328	5497	5406	5264	5567	5438	5360	5418	5169	5388	5195	5239	5277	5236	5084	5106	5099	5091	5237	5098	5155	4921	4844	5050	4815	4732	4828	4742	4887	4862	4953	5021	4960	5054	4899	4712	4742	4846	4685	4840	4592
5629	5208	5596	5700	5533	5396	5506	5709	5424	5515	5662	5198	5411	5480	5157	5326	5207	5253	5238	5355	5508	5398	5214	5327	5438	5430	5460	5276	5190	5111	5063	4880	4975	5016	4820	4825	4685	4789	4779	4934	4888	4906	4934	4877	4786	4684	4606	4644	4719	4628
5291	5206	5572	5720	5245	5288	5717	5500	5361	5737	5479	5372	5504	5510	5404	5443	5433	5617	5156	5349	5395	5571	5437	5456	5298	5619	5504	5348	5169	5164	5130	4959	5003	4935	4948	4894	4788	4606	4866	4791	4754	4890	4942	4944	4727	4714	4656	4607	4575	4734
5696	5462	5666	5365	5419	5451	5763	5431	5523	5835	5713	5554	5633	5543	5718	5592	5446	5571	5298	5681	5387	5608	5598	5595	5383	5430	5384	5635	5507	5368	5152	5013	5103	4909	4960	4887	4821	4695	4900	4766	4839	4771	4895	4884	4802	4883	4804	4736	4883	4839
5976	5642	5251	5162	5194	5448	5523	5390	5348	5476	5451	5457	5597	5419	5777	5586	5539	5582	5378	5446	5148	5237	5197	5264	5193	5128	5292	5392	5318	5187	5005	5051	5010	4950	4747	4772	4726	4623	4784	4607	4633	4583	4743	4648	4598	4740	4729	4671	4699	4794
[truncated: 920 more columns]
