# Supplementary material for: Spatial Resolution and Refractive Index Contrast of Resonant Photonic Crystal Surfaces for Biosensing
Source: IEEE Photonics J. Author manuscript; Available in PMC 2015 Sep 7. (PMC4561521; doi:10.1109/JPHOT.2015.2435699)
Supplement: fig2_data [file NIHMS64775-supplement-fig2_data.gz › Volumes/graham/MacBook_backup/PhD_folder_2015_06_02/paper_improvements/IEEE_J_Photonics/final_files/data_files/fig2/ref/ref9.csv]

5837	5122	5255	5322	5309	5436	5376	5326	5536	5533	5622	5585	5681	5728	5860	5878	5900	5873	5977	6017	5912	5806	5606	5503	5543	5588	5682	5772	5746	5867	5790	5818	5631	5672	5645	5677	5849	6026	6040	5920	5867	5993	5991	6153	6045	6192	6222	6288	6232	6113
5722	5617	5793	5955	5851	5777	5716	5503	5831	5651	5929	5941	5830	5958	6036	5754	5852	5994	6057	6053	5839	5618	5673	5595	5804	5954	6009	5924	5865	6017	5975	6102	5821	5959	5999	5858	6189	6084	6106	5969	5952	6048	6096	5887	6318	6279	6444	6584	6249	6098
5609	5630	5670	5895	5657	5595	5514	5458	5443	5476	5529	5848	5600	5737	5673	5670	5778	5771	5737	5677	5740	5526	5584	5630	5767	5923	6099	5994	5935	5916	5778	5836	5578	5959	5986	6105	5956	6004	5932	5727	5677	5763	5731	5880	5786	5935	6133	6088	6025	5761
5907	5812	5854	5932	5732	5651	5467	5521	5519	5459	5676	5713	5784	5710	5545	5512	5515	5648	5660	5638	5405	5490	5744	5768	6059	6162	6312	5935	5996	5919	5893	5804	5932	5612	5960	5909	5965	5722	5496	5654	5569	5702	5675	5707	5733	5890	6055	5996	5930	5799
5907	5999	5801	5673	5655	5576	5528	5744	5761	5762	5980	5871	5598	5480	5471	5424	5706	5597	5766	5699	5748	5764	5934	6132	6257	6297	6242	6126	6013	5960	5892	5731	6003	5957	5766	5815	5818	5715	5579	5463	5533	5890	5702	5563	5516	5807	5922	5875	5970	6136
6078	5755	5996	5760	5726	5635	5891	5859	5939	6049	6043	5964	5766	5556	5501	5695	5676	5787	5623	5675	5719	6063	6129	6014	6283	6111	5980	6117	6119	5989	6160	6072	5905	5736	5861	5774	5660	5495	5435	5671	5661	5799	5700	5753	5658	5737	5781	5915	6136	6164
5988	5951	5764	5718	5771	6016	6007	6179	6116	6280	6054	5926	5814	5864	5744	5834	5938	6000	5988	5881	5962	6052	6036	6211	6123	6221	5946	6116	6182	6184	6262	6096	6020	6002	5944	5861	5723	5591	5673	5713	5719	5652	5545	5569	5475	5511	5682	5840	6329	6452
6105	5921	5725	5764	5838	5978	6367	6259	6383	6426	6225	6072	6137	6066	6118	6129	6220	5999	6111	5980	6114	6277	6281	6086	6066	5871	6097	6084	6332	6089	6211	6126	5999	5981	5815	5867	5735	5761	5678	5937	5798	5778	5670	5746	5505	5510	5715	5901	6414	6523
5900	5801	5874	5904	6157	5944	6314	6270	6373	6213	6293	6257	6372	6491	6445	6375	6134	6301	6161	6137	6283	6117	6023	5897	5679	5644	5858	6196	6225	6164	6136	6169	6125	6119	5772	5848	5815	5775	5898	5909	5976	5826	5808	5755	5528	5595	5958	6023	6470	6562
6003	5892	5987	6033	6237	6139	6177	6475	6214	6294	6536	6555	6773	6804	6645	6486	6370	6432	6233	6395	6139	6026	5942	5519	5670	5751	5970	6097	5997	5934	6180	6020	6186	6083	5867	5667	5935	5987	5969	5857	5943	5917	5754	5753	5648	5743	5944	6341	6187	6449
6176	6096	6155	6110	6047	6033	6188	6148	6105	6411	6689	6755	6765	6708	6729	6460	6429	6261	6502	6283	6115	5968	5606	5501	5661	5891	5939	6079	6015	6175	6001	5938	6300	5939	5815	6106	5885	5935	6252	5960	6059	5845	6040	5995	5991	5696	6060	6110	6235	6170
6532	6270	6159	5865	6029	6199	6056	5889	6239	6429	6367	6620	6734	6764	6496	6376	6340	6379	6391	6119	6138	5968	5673	5613	5923	5857	5933	5825	5886	5807	6042	5996	6044	6083	5998	6111	6065	6130	6060	6048	6106	6090	6187	6039	6168	6037	5954	6115	6127	6225
6708	6407	6130	5931	6068	6072	5854	5927	6093	6107	6272	6261	6403	6282	6417	6188	6208	6156	6332	6181	6110	5861	5888	5852	6091	5950	5898	5802	5780	5885	6019	5829	5830	5901	6291	6354	6289	6410	6176	6133	6243	6152	6234	6219	6103	6323	6377	6148	5997	6266
6639	6128	6096	5987	6099	6270	6156	6095	6109	5896	5926	6154	6133	6134	6208	6149	6235	6303	6327	6322	6250	5892	5909	6040	6249	5891	5708	5727	5844	5836	6022	5742	5812	6102	6307	6334	6370	6231	6253	6167	6334	6402	6405	6488	6627	6331	6287	6135	6076	6075
6453	6003	6056	6050	5967	6147	6334	6181	6012	5915	5794	5826	5657	5872	5998	6095	6056	6240	6151	6266	6131	6158	6195	6298	6026	5720	5733	5711	5923	5988	6102	5840	5922	6228	6274	6349	6361	6173	6394	6462	6422	6422	6277	6591	6523	6480	6226	6112	6020	5952
6253	5958	6005	6106	6219	6338	6416	6428	6123	5952	5734	5711	5633	5764	5789	5901	5945	6166	6168	6088	6344	6379	6107	6211	5812	5707	5821	5815	5937	6095	6148	5930	6090	6428	6368	6263	6206	6328	6452	6534	6365	6380	6399	6517	6506	6340	6223	6218	6107	6219
6137	5699	5936	6143	6449	6536	6522	6319	6227	5831	5762	5477	5633	5640	5798	5942	6059	6155	6101	6146	6273	6090	6057	6159	5850	5515	5863	6065	6172	6041	6122	6168	6429	6234	6473	6260	6014	6374	6448	6532	6570	6329	6505	6505	6439	6320	6193	6130	5895	6051
6204	5918	6112	6307	6466	6597	6695	6466	6207	5977	5751	5634	5675	5764	5722	5870	5908	5992	6122	6477	6234	6378	5994	6011	5864	6018	5944	5931	6099	6032	6031	6121	6244	6209	6359	6148	6464	6480	6470	6476	6332	6366	6392	6371	6225	6205	6168	6165	6151	5921
6129	6111	6242	6295	6682	6606	6634	6355	6239	6002	5922	5855	5812	5726	5882	5805	5937	6067	5890	6121	6118	6256	5997	5904	6113	6103	6125	6036	6211	6095	6074	6131	6334	6101	6088	6112	6286	6271	6449	6593	6255	6460	5981	6140	5970	6131	6139	6148	6047	5923
6274	6113	6183	6255	6336	6257	6545	6402	6272	6259	6271	5982	5923	5803	5793	5765	5761	5995	6019	6115	5980	5960	6086	6118	6210	6273	6189	6164	6091	6078	6016	6210	6138	6199	6106	6230	6248	6251	6293	6433	6317	6057	6046	5899	5999	5930	6057	6205	5994	5920
6274	6140	6052	6117	5989	6066	6096	6260	6382	6379	6379	6197	5996	6124	6085	5764	5824	6013	5940	6052	6021	5895	6023	6311	6318	6212	6288	6133	5892	5938	6077	6017	6088	6028	6120	6205	6320	6212	6154	6278	6357	6115	6106	5931	5991	6006	6126	6210	5954	6100
6305	5867	5839	5821	5890	5994	6133	6310	6318	6511	6247	6429	6073	6120	5990	5949	6010	5906	5979	5993	5933	5800	6230	6392	6371	6241	6144	5907	6100	5841	6024	5905	6113	6163	6310	6010	6242	6144	6181	6308	6391	6279	6098	5990	6122	6135	6174	5953	6031	6053
5911	5563	5500	5567	5884	6053	6051	6397	6382	6363	6468	6407	6108	6238	6105	6281	6044	5935	6011	6180	6067	6185	6314	6324	6367	6291	5978	5889	5891	5811	5815	5872	6105	6170	6214	6010	6128	6075	6226	6439	6402	6352	5988	6169	6055	6162	6148	6172	6189	6376
5716	5467	5562	5648	5950	5959	5896	6077	6209	6182	6340	6360	6282	6304	6343	6039	5909	6028	5844	5949	6098	6156	6045	6196	6074	6228	5971	6021	5764	5908	5926	5774	6108	6118	5892	6040	6079	5991	6149	6373	6410	6479	6360	6249	6130	6029	6168	6253	6380	6342
5865	5702	5595	5750	5935	5902	6136	6112	6005	5865	6015	6076	6191	6255	6039	5963	5913	6080	6029	6177	6191	6108	5959	5961	5936	6050	6019	6011	5912	5649	5836	5778	5877	6063	6016	5773	5763	5938	5979	6368	6188	6417	6624	6366	6170	6403	6408	6383	6354	6288
5799	5875	5756	5867	5813	5968	5951	5828	5717	5981	5860	6165	6267	5966	6152	6020	6159	6058	6145	5962	6014	6011	5796	5979	5947	5986	6265	5970	5817	5715	5629	5788	5900	5959	5947	5761	5778	5932	6030	6367	6591	6517	6737	6483	6342	6361	6447	6327	6350	6276
6163	5830	5881	5845	5741	5985	5835	5651	5664	5851	5890	5807	5766	6231	6198	6027	6292	6322	6263	6125	5900	5777	5811	5955	5940	6193	6222	5911	5836	5861	5687	5755	5822	5633	5674	5854	5832	6100	6130	6270	6677	6778	6848	6404	6659	6588	6535	6327	6362	6074
6328	5875	5969	5909	5978	5761	5907	5821	5776	5764	5608	5870	5788	5812	6142	6128	6075	5985	5915	5699	5940	5838	6088	6049	6191	6142	5952	6005	5992	5790	5768	5743	5578	5745	5793	5962	5906	5991	6161	6264	6465	6500	6492	6560	6383	6503	6530	6341	6229	6126
6055	5885	5860	5918	5810	6103	5850	5731	5787	5676	5680	5722	5729	5961	6055	6058	5939	5989	6060	6018	5914	6184	6095	6081	6135	6069	6450	6172	6065	5887	5786	5602	5677	5824	5925	6112	6090	6054	6203	6096	6448	6417	6605	6679	6723	6675	6557	6313	6121	5918
6052	5967	6042	5823	5975	6015	5898	5834	5682	5685	5395	5587	5650	5734	5871	5935	5921	5924	5993	5886	5914	6182	6288	6246	6123	6229	6337	6256	6345	6007	5738	5767	5797	5810	5951	6031	5886	6105	5907	6210	6213	6314	6407	6756	6523	6498	6424	6254	5949	5947
5946	5822	5942	6024	5951	6113	6007	5727	5801	5634	5700	5618	5677	5560	5771	5669	5848	5731	5818	5987	6143	6112	6252	6087	6166	6205	6349	6469	6204	5959	5828	5779	5949	6111	6053	5944	5868	5902	6208	5915	5915	6310	6460	6535	6354	6366	6396	6174	5932	5976
5922	5738	5912	6077	6036	6038	6036	5698	5881	5818	5820	5617	5694	5654	5658	5647	5835	5965	5985	5913	6013	5908	5858	5910	6068	6239	6400	6406	6310	6399	6069	6106	6014	6035	5882	5620	5860	5882	5923	5899	5972	6117	6052	6241	6163	6360	6269	6290	6172	5991
5974	5893	6168	6062	6119	6051	5929	5938	5941	6031	5788	5804	5686	5555	5741	5784	5886	5927	5954	5830	6001	5812	5896	6032	6151	6108	6305	6361	6280	6462	6373	6164	6062	5940	5808	5845	5969	5831	5732	5898	5854	6176	6183	6155	6145	6293	6331	6314	6097	6125
6050	6020	6083	6052	5903	6086	5999	6151	6022	6083	5923	5918	5798	5793	5804	5902	5929	5871	5938	5819	5674	5726	5773	5783	5924	6126	6146	6433	6360	6456	6181	6086	5923	5955	5909	6062	5939	5787	5868	6099	6156	6144	5936	6076	5935	6276	6243	6214	6194	6234
6018	5918	6015	5998	6108	5995	5985	5994	5943	5903	5947	5874	5931	5912	5966	5874	5812	6093	5893	5884	5871	5866	5945	5838	5860	5869	6083	6332	6267	6107	6104	5976	6000	6017	6047	5948	6017	6013	6126	6234	6044	6218	5931	6184	6113	6186	6148	6328	6178	6078
6206	5974	6054	5931	6031	5908	5914	5998	5821	6034	5766	6104	5932	6154	5900	5973	5894	5717	6069	6054	6083	5986	5998	5933	5844	6013	6004	6160	6318	6175	5946	6030	6071	5975	5905	6051	6218	6235	6334	6346	6162	6291	6050	6278	6191	6268	6105	6133	6147	6030
6029	6119	6123	6014	6210	5944	5872	5900	5871	5902	6037	5961	5966	5882	5922	5813	5839	5957	6083	6017	6096	6022	5890	5941	5778	5889	6092	5981	5970	5995	5985	5997	6147	6085	6017	6175	6416	6208	6279	6223	6310	6240	6352	6444	6178	6190	5936	6037	6044	6061
6407	6050	6033	6027	5908	5959	5804	5790	5863	5811	5808	5930	5841	5644	5692	5592	5648	5900	6049	6213	6078	6122	6014	6049	6070	6215	5957	5925	6029	5994	6146	6028	6108	6018	6121	6122	6303	6177	6285	6166	6093	6425	6215	6316	6018	5981	6013	5991	5797	5820
6270	6131	6054	6025	5973	6008	5780	5821	5929	5791	5707	5673	5674	5633	5614	5545	5746	5985	6202	6237	6205	6089	6225	6115	6144	6110	5944	5993	5928	6108	6176	5976	5949	6075	6024	6242	6175	6222	6196	6099	6287	6344	6147	6275	6161	6011	6020	5860	5844	5978
6356	6217	6081	5965	6051	6007	5887	5814	5688	5684	5511	5343	5311	5246	5544	5642	5697	5660	6041	6172	6294	6425	6353	6259	6175	5929	5774	6095	6155	6008	6026	5840	5794	5850	5963	6071	6157	6088	6101	6140	6280	6199	6097	6224	6140	6115	5767	5926	5811	5926
6287	6095	6294	6138	6105	6090	6019	5886	5824	5637	5563	5499	5653	5666	5576	5591	5763	5822	5901	6112	6501	6411	6208	6317	6244	6013	6277	6108	6222	6089	5857	5889	5803	5931	5859	6193	5964	6248	6221	6044	6141	6037	6085	6040	6004	5958	5770	5745	6015	5730
6278	6442	6369	6169	5983	6091	6041	5891	5955	5785	5712	5576	5680	5587	5751	5585	5556	5597	5908	6208	6392	6423	6513	6467	6495	6348	6396	6293	6349	6123	6004	5993	5596	5788	5795	5931	6089	6039	6039	5899	6026	5828	6031	6023	5888	5920	6008	5878	6127	5697
6579	6422	6240	6009	6140	6000	5965	5959	6045	6035	5976	6067	5792	5903	5625	5642	5660	5631	5847	6103	6140	6272	6256	6629	6628	6546	6445	6400	6276	6194	6018	5755	5814	5680	5640	5995	5921	5923	5831	5753	5771	5842	5960	5932	6015	5942	5888	5799	5742	5778
6478	6283	6122	6016	5993	6027	6075	6211	6405	6269	6330	6174	6256	5883	5819	5579	5594	5599	5715	5903	6092	6388	6386	6584	6610	6662	6460	6283	6353	6290	6101	5729	5747	5775	5853	5877	5877	5798	5790	5638	5897	5911	5946	5938	5994	6105	5935	5831	5964	5873
6304	6126	6108	5961	6043	6099	6202	6262	6484	6572	6659	6605	6172	5988	5817	5690	5637	5754	5682	5748	6008	6164	6358	6576	6483	6351	6193	6309	6246	6179	5991	5778	5719	5757	5814	5866	5970	5934	5824	5909	5893	6095	5901	5953	6025	5955	5997	5853	5780	5907
6355	6260	6214	6255	6322	6216	6187	6261	6332	6556	6652	6428	6378	6083	6035	6039	5632	5602	5635	5685	5899	5993	6018	6170	6253	6167	6188	6301	6295	6033	6191	5958	5916	5861	5902	5823	5856	6011	5898	5917	5930	6071	6140	6224	6069	5972	5949	5951	5869	5900
6409	6288	6372	6434	6266	6206	6085	6186	6229	6365	6577	6426	6353	6139	6101	5925	5686	5692	5756	5823	5820	5901	5891	5830	6090	6285	6190	6306	6106	6215	6140	6190	5946	6009	5887	5844	5992	5927	6018	6126	6071	6027	6232	6003	6038	5994	5806	5913	5888	5898
6562	6410	6454	6372	6152	6038	6114	6043	6047	6268	6380	6483	6441	6218	6168	6082	6162	5965	5849	5920	5890	5906	5884	5815	6079	5974	6044	6024	6196	6197	6104	6163	5971	5887	6204	6161	6050	5982	6225	6147	6258	6001	5995	6055	5996	6021	5793	5690	5693	5832
6509	6550	6509	6271	6332	6021	5887	6016	6055	6108	6056	6362	6324	6126	6262	6174	6320	6114	6327	6021	5960	6029	5918	6064	6049	6105	6066	6018	6229	6259	5930	6083	5987	5975	6190	6037	6088	5981	6130	5964	5927	5982	6088	6031	6089	5882	5949	5755	5906	5862
6264	6169	6369	6273	6301	6253	6072	6257	5920	6085	6013	6135	6246	6302	6380	6226	6201	6200	6282	6330	6109	6154	5941	5917	6014	6068	6091	6164	6143	5992	5968	5982	5965	6008	5966	5954	6016	5918	6033	5859	5835	5825	6000	5951	5881	5847	5862	5888	5842	6056
6244	6105	6465	6392	6505	6209	6258	6135	6139	6001	6118	6277	6257	6362	6157	6195	6065	6260	6484	6339	6087	6155	6148	6184	6019	6038	6078	6105	6019	6038	5981	6081	6062	5899	5973	5878	5895	5867	5782	5727	5584	5891	6014	5837	6014	5860	5893	5829	5884	6251
6184	6241	6421	6549	6434	6281	6206	6247	6248	6094	6131	6294	6261	6061	6062	6004	6276	6112	6378	6255	6304	6073	6272	6303	6219	6120	6127	6052	6035	6080	6138	5996	5911	5901	5971	5901	5725	5630	5676	5596	5706	5849	6042	6023	5966	5982	6096	6261	6065	6092
6309	6266	6294	6355	6331	6425	6266	6460	6272	6264	6155	6285	6206	6264	6213	6116	6060	6270	6187	6213	6270	6169	6193	6263	6179	6065	6029	6088	6162	6115	5964	5969	5908	5882	5980	5893	5821	5830	5678	5775	5641	5794	5934	5971	6037	6056	6197	6180	6297	6267
6266	6195	6308	6224	6325	6333	6244	6379	6341	6419	6353	6186	6160	6139	6240	6025	6094	6087	6082	5966	5930	5981	5992	6080	6052	6133	6080	6203	6124	6148	5992	6038	5902	6097	5831	5842	5795	5872	5927	5878	5842	5702	5911	5963	6006	6413	6301	6355	6260	6473
6074	6101	6224	6198	6209	6057	6207	6268	6079	6150	6395	6328	6459	6237	6235	6119	6034	6050	5984	5852	5956	5907	5839	5970	6004	6003	6059	6131	6059	6110	5990	5909	5973	5874	5927	6088	6049	6045	6045	6020	5913	5900	5850	6280	6175	6456	6304	6351	6249	6332
6060	6081	5928	6154	6129	5946	5786	5998	5878	6199	6343	6172	6199	6308	6182	6066	5987	6009	5915	5718	5906	5877	5871	5855	6082	5956	6009	5959	6012	6120	6058	6002	6143	6017	6101	6117	6243	6238	6252	6070	6337	6118	6016	6171	6174	6286	6402	6218	6320	6023
6151	6115	5907	5876	5951	5882	5934	5886	5968	6146	6301	6422	6262	6159	6167	6149	6033	6031	5944	5801	6017	5819	5799	5879	6108	5939	6072	6051	6005	6097	5983	6207	6196	6048	6045	6126	6365	6290	6365	6334	6243	6308	6185	6257	6415	6260	6390	6195	6206	6126
6194	6125	6118	6090	5983	5856	6041	5848	5938	6200	6334	6193	6195	6069	6241	6251	6175	6228	6047	6118	6122	5874	6121	5967	5910	5918	6074	6031	6278	6369	6349	6156	6121	6245	6158	6231	6320	6445	6320	6477	6448	6558	6364	6236	6412	6418	6361	6414	6229	6153
6236	6185	6219	6124	6168	6167	5972	5922	5959	6104	6146	6145	6236	6375	6084	6183	6287	6246	6239	6346	6228	6386	6191	6191	5978	6012	6140	6231	6366	6138	6143	6025	6127	6135	6075	6038	6117	6055	6452	6500	6632	6439	6542	6547	6397	6363	6388	6246	6533	6356
6620	6432	6468	6381	6374	6257	5821	6029	5824	6086	6131	6204	6348	6221	6311	6296	6276	6355	6483	6495	6549	6472	6389	6386	6403	6187	6185	6328	6277	6256	6297	6210	6053	5951	6050	5898	6053	6200	6207	6239	6388	6446	6533	6387	6493	6498	6476	6429	6389	6456
6639	6600	6536	6440	6327	6267	6094	5952	5844	6207	6075	6167	6277	6237	6246	6247	6429	6518	6614	6645	6611	6606	6332	6331	6394	6336	6121	6348	6444	6357	6394	6100	6135	6156	6004	6076	6114	6153	6313	6301	6391	6432	6371	6606	6608	6563	6342	6322	6517	6444
6542	6292	6521	6424	6578	6399	6131	6170	6185	6189	6156	6324	6206	6403	6336	6496	6464	6482	6508	6676	6708	6746	6674	6362	6587	6374	6340	6466	6348	6535	6290	6281	6272	6185	6225	6047	6194	6215	6270	6307	6373	6456	6605	6425	6611	6393	6499	6374	6352	6297
6292	6488	6431	6486	6630	6448	6198	6184	6152	6242	6339	6484	6334	6326	6374	6550	6350	6424	6742	6662	6768	6648	6568	6446	6417	6343	6407	6492	6568	6521	6445	6491	6343	6199	6166	6195	6082	6245	6225	6336	6373	6504	6402	6496	6275	6350	6417	6548	6366	6387
6283	6370	6279	6502	6466	6514	6245	6192	6404	6140	6397	6454	6297	6460	6440	6422	6513	6589	6697	6827	6511	6501	6482	6458	6346	6277	6425	6503	6589	6598	6744	6534	6546	6408	6504	6163	6140	6268	6284	6286	6305	6357	6482	6380	6430	6305	6358	6180	6414	6318
6310	6283	6514	6637	6488	6330	6208	6265	6372	6378	6362	6299	6383	6395	6459	6466	6513	6662	6649	6803	6659	6432	6483	6365	6208	6380	6455	6514	6721	6655	6628	6573	6583	6569	6467	6372	6264	6162	6128	6492	6326	6664	6396	6374	6341	6261	6086	6223	6401	6331
6453	6410	6328	6533	6442	6306	6212	6188	6318	6358	6270	6487	6337	6554	6613	6475	6564	6598	6673	6586	6584	6410	6271	6310	6317	6119	6192	6184	6427	6510	6429	6458	6742	6572	6362	6481	6432	6233	6315	6379	6243	6258	6413	6266	6319	6213	6190	6262	6286	6193
6678	6256	6537	6460	6370	6344	6276	6264	6389	6461	6292	6349	6423	6415	6356	6463	6593	6572	6703	6879	6458	6436	6377	6372	6153	6308	6155	6167	6333	6303	6419	6486	6450	6229	6375	6315	6439	6219	6265	6263	6310	6294	6239	6239	6335	6274	6381	6234	6458	6208
6569	6532	6445	6437	6426	6137	6206	6402	6324	6364	6228	6195	6152	6270	6388	6371	6395	6573	6573	6572	6506	6392	6341	6337	6223	6334	6194	6147	6160	6214	6243	6340	6364	6352	6230	6384	6183	6269	6301	6212	6293	6336	6326	6310	6338	6345	6435	6379	6316	6172
6556	6472	6502	6369	6478	6373	6131	6487	6314	6321	6196	6183	6327	5998	6103	6296	6355	6365	6479	6713	6658	6545	6313	6270	6247	6276	6236	6139	6224	6064	6110	6059	6188	6253	6033	6295	6185	6240	6303	6216	6323	6393	6357	6521	6395	6482	6419	6152	6287	6206
6538	6531	6512	6332	6138	6401	6343	6323	6446	6662	6312	6286	6029	6015	5953	6070	6280	6418	6218	6541	6455	6363	6432	6298	6270	6171	6289	5986	6007	5905	5957	6121	5997	5973	5966	6085	6073	6226	6288	6137	6329	6301	6334	6407	6360	6322	6445	6466	6136	6234
6462	6486	6518	6282	6284	6121	6052	6206	6382	6562	6404	6189	6074	5939	5837	6098	6157	6255	6293	6471	6280	6354	6456	6312	6252	6205	6180	6057	6023	6030	6097	5964	5789	5898	6033	6034	6053	6177	6087	6130	6156	6383	6252	6387	6050	6471	6093	6263	6217	6323
6397	6235	6359	6243	6080	6095	6191	6185	6498	6584	6429	6253	6191	5817	5927	5953	6124	6070	6104	6260	5967	6282	6222	6334	6241	6262	6063	6148	6179	6154	6001	6057	5934	5834	5812	6094	5892	5993	6072	6195	6213	6097	6301	6191	6257	6315	6462	6308	6180	6012
6357	6241	6258	6293	6151	5917	6016	6198	6516	6437	6429	6352	6099	6051	6088	5987	6177	6043	5993	6127	5907	6102	6259	6216	6056	6059	6124	5930	5989	6008	5951	6210	5904	6059	6085	6015	5904	6003	6092	6087	6246	6071	6185	6350	6236	6308	6209	6279	6128	6070
6458	6389	6283	6200	6124	5929	6048	6174	6453	6527	6630	6377	6130	6160	6206	6054	6084	6220	6224	6306	6024	6074	6125	6124	6126	5953	5921	5936	5959	5892	5959	6074	6095	6008	6007	6171	6022	6190	6176	6227	6081	6067	6118	6199	6041	6064	6293	6059	6127	6191
6763	6432	6418	6064	6335	5917	5974	6273	6443	6182	6360	6058	6319	6111	6031	6270	6245	6191	6252	6119	6203	6062	6186	5968	5973	5744	5831	5750	5831	5880	5910	6249	5991	5921	6134	6075	6142	6149	6176	6289	6123	6302	6203	6232	6168	6023	6193	5970	6273	6025
6811	6496	6369	6254	6266	5965	6094	6192	6224	6276	6313	6336	6312	6282	6139	6307	6262	6334	6309	6130	6080	6219	6161	6056	6050	5862	5886	5653	5742	5768	5852	6090	6124	5972	5922	5953	6084	6018	5937	6058	6114	5972	6111	6212	6146	6036	6086	5953	6002	6164
6716	6654	6478	6271	6222	6170	6211	6071	6469	6430	6537	6449	6337	6119	6281	6451	6456	6396	6170	6217	6038	6159	6110	5964	6100	5957	5807	5931	5824	5993	5928	5857	6015	5916	6060	6032	6160	6171	6034	5977	6138	6253	6156	6107	5947	6050	6111	6233	5965	6061
6954	6475	6547	6522	6383	6330	6330	6331	6361	6589	6592	6392	6243	6193	6359	6355	6248	6449	6400	6502	6294	6259	6145	6087	6079	5961	5818	5642	5989	5936	5757	6055	6119	6147	6169	6143	6143	5974	6056	6044	6065	6122	5978	5901	5982	6098	6065	5989	6177	6007
6813	6546	6500	6527	6666	6457	6461	6348	6627	6609	6613	6383	6445	6611	6421	6638	6477	6517	6454	6376	6422	6239	6390	6273	6108	6012	5835	5836	5900	5909	5960	6172	6084	6047	6126	6279	6041	5944	6128	6200	6170	6033	5858	5873	5848	5975	6099	6094	6174	6204
6714	6724	6465	6568	6590	6495	6578	6670	6604	6699	6503	6552	6424	6481	6458	6570	6658	6470	6467	6321	6241	6181	6381	6175	6070	5968	5830	5779	5815	5949	6170	5992	6103	6174	6283	6075	6011	6085	5966	5989	5986	6161	5962	5898	5832	5879	5900	6009	6036	6078
6608	6645	6485	6402	6533	6546	6602	6622	6811	6868	6653	6685	6598	6772	6672	6634	6553	6614	6685	6500	6332	6390	6110	6208	6116	6042	5905	5747	5978	5956	6173	6264	6286	6359	6289	6075	6091	5990	6071	6137	6177	5989	6029	6108	5927	5877	6016	5928	6005	6005
6648	6413	6379	6408	6497	6559	6621	6648	6635	6645	6653	6781	6727	6815	6586	6696	6691	6678	6722	6579	6480	6126	6303	6257	6149	6054	5880	6032	5838	5978	6242	6319	6478	6267	6285	6243	6121	6161	6124	6110	6191	6393	6178	6091	6085	5852	6065	6127	6002	6179
6558	6525	6350	6306	6349	6620	6519	6635	6764	6614	6656	6569	6841	6709	6766	6763	6748	6704	6701	6665	6583	6415	6410	6188	6054	5842	5812	5727	5958	6157	6229	6296	6413	6249	6277	6280	6331	6169	6037	6202	6189	6181	5979	6167	6038	6166	6298	6267	6101	6120
6503	6245	6323	6467	6524	6645	6660	6616	6518	6621	6786	6496	6614	6723	6738	6712	6613	6546	6343	6514	6333	6304	6417	6304	6105	5990	5792	5861	6021	6197	6361	6472	6492	6346	6332	6239	6181	6264	6332	6320	6333	6380	6286	6214	6157	6481	6248	6157	6314	6391
6452	6217	6280	6522	6626	6616	6552	6703	6728	6665	6600	6551	6589	6640	6465	6431	6390	6485	6475	6476	6366	6349	6214	6336	6257	5996	5777	5889	6007	6233	6298	6361	6656	6466	6333	6203	6263	6327	6368	6031	6255	6147	6100	6392	6304	6216	6461	6451	6648	6476
6553	6442	6405	6526	6668	6716	6535	6637	6723	6436	6480	6342	6500	6277	6517	6405	6304	6101	6184	6213	6077	6482	6204	6292	6172	6195	6084	6102	6200	6251	6279	6359	6539	6527	6401	6407	6296	6362	6289	6139	6141	6266	6405	6293	6284	6349	6409	6302	6582	6651
6590	6240	6436	6668	6846	6529	6703	6594	6523	6370	6359	6363	6173	6222	6350	6163	6240	6135	5997	6124	6250	6242	6252	6280	6313	6198	6127	6033	6258	6339	6516	6672	6774	6627	6678	6510	6345	6404	6297	6289	6134	6200	6205	6283	6403	6307	6464	6405	6582	6448
6700	6344	6629	6746	6809	6725	6557	6545	6338	6244	6165	6231	6361	6206	6278	6300	6250	6111	6098	6194	6258	6193	6411	6340	6086	6236	6268	6369	6488	6477	6552	6677	6595	6656	6683	6591	6384	6582	6389	6258	6049	6140	6109	6216	6270	6449	6429	6452	6385	6323
6784	6500	6657	6569	6573	6588	6499	6311	6213	6278	6110	6220	6339	6322	6195	6056	6071	6026	6140	6137	6118	6088	6372	6284	6231	6250	6190	6312	6412	6483	6567	6573	6610	6774	6488	6461	6453	6425	6236	6052	6261	6184	6164	6317	6390	6401	6307	6127	6176	6248
6597	6410	6485	6526	6613	6620	6398	6234	6249	6245	6228	6244	6192	6209	6270	5976	5980	6106	6291	6129	6319	6198	6387	6392	6197	6189	6279	6242	6194	6585	6771	6632	6465	6479	6513	6461	6518	6393	6170	6145	6228	6159	6198	6500	6463	6418	6173	6221	6106	6072
6737	6450	6470	6470	6732	6593	6414	6268	6298	6307	6264	6251	6482	6304	6371	6224	6110	6168	6438	6252	6542	6505	6472	6595	6355	6275	6108	6292	6376	6368	6597	6320	6346	6445	6405	6391	6246	6321	6360	6244	6062	6227	6457	6412	6326	6392	6186	6213	6451	6009
6857	6560	6541	6739	6569	6601	6490	6464	6376	6308	6609	6387	6314	6264	6460	6212	6266	6290	6199	6520	6691	6822	6548	6625	6394	6438	6330	6467	6435	6568	6504	6367	6158	6132	6160	6161	6131	6113	6086	6171	6201	6185	6416	6620	6366	6346	6377	6246	6202	6015
6771	6695	6671	6542	6646	6478	6488	6263	6361	6375	6399	6466	6540	6263	6270	6420	6279	6242	6590	6550	6613	6806	6661	6720	6627	6476	6402	6400	6468	6275	6435	6357	6173	6195	6389	6068	5889	5979	6065	6067	6075	6125	6368	6370	6445	6451	6262	6136	6024	6052
6684	6413	6438	6648	6643	6524	6388	6415	6617	6460	6555	6553	6398	6653	6389	6451	6489	6367	6481	6658	6767	6598	6670	6726	6545	6578	6425	6329	6518	6506	6233	6442	6204	6105	6126	6093	6169	6015	6036	6109	6116	6157	6190	6201	6161	6293	6215	6116	6024	6109
6496	6380	6427	6628	6679	6587	6314	6637	6619	6629	6827	6723	6701	6558	6585	6558	6700	6513	6654	6661	6703	6651	6816	6638	6635	6634	6533	6573	6383	6373	6305	6278	6233	6173	6246	6216	6121	6070	5958	6029	6028	6001	6035	6161	6196	6220	6291	6114	6195	6205
6757	6356	6492	6576	6533	6484	6426	6581	6654	6750	6842	6734	6908	6685	6729	6721	6520	6580	6603	6754	6688	6515	6570	6471	6489	6531	6315	6443	6237	6156	6279	6063	6045	6104	6143	6105	6054	6134	5988	6156	6211	6181	6058	6292	6359	6302	6308	6155	6171	6228
6566	6390	6457	6495	6654	6403	6381	6531	6627	6721	6824	7045	6917	6882	6863	6793	6722	6716	6767	6601	6722	6679	6555	6379	6475	6392	6442	6277	6266	6178	6035	6116	6028	6228	6092	6336	6128	6246	6078	6259	6420	6404	6407	6438	6450	6401	6274	6348	6462	6266
6661	6348	6375	6410	6310	6414	6541	6524	6485	6879	6683	6815	6836	6938	6796	6828	6785	6918	6956	6862	6851	6642	6508	6447	6494	6376	6327	6201	6288	6247	6073	5792	6071	6052	6291	6182	6269	6111	6188	6436	6564	6542	6643	6353	6552	6403	6415	6323	6276	6310
6831	6479	6570	6527	6386	6457	6704	6538	6710	6763	6759	6840	6971	6983	6762	6857	6698	6885	6828	6942	6678	6695	6383	6455	6419	6279	6172	6235	6257	6232	6120	5903	6067	6122	6281	6302	6169	6147	6113	6445	6584	6537	6699	6559	6580	6502	6471	6369	6420	6473
6616	6510	6573	6459	6460	6581	6561	6646	6638	6829	6837	6910	6747	6732	6917	6755	6850	6846	6762	6725	6773	6563	6583	6361	6375	6162	6461	6252	6377	6200	6222	6171	6243	6254	6542	6348	6416	6316	6323	6323	6470	6637	6646	6597	6541	6396	6571	6391	6432	6167
6830	6745	6553	6656	6613	6498	6559	6573	6772	6867	6857	6910	6726	6829	6744	6721	6889	6705	6803	6635	6579	6543	6301	6258	6320	6365	6350	6375	6376	6567	6298	6459	6562	6421	6544	6352	6438	6373	6551	6578	6640	6606	6670	6576	6539	6466	6430	6375	6406	6389
6815	6678	6713	6683	6670	6708	6634	6763	6899	6893	7043	6876	6786	6802	6619	6812	6712	6836	6824	6653	6332	6363	6258	6231	6208	6377	6409	6593	6606	6542	6321	6469	6681	6674	6549	6476	6342	6618	6811	6493	6740	6595	6314	6418	6234	6294	6216	6512	6308	6507
7071	6585	6597	6537	6669	6690	6513	6731	6803	6696	6707	6690	6619	6689	6658	6701	6897	6762	6713	6543	6410	6351	6309	6370	6312	6450	6363	6486	6590	6602	6453	6778	6716	6670	6515	6359	6454	6486	6453	6564	6489	6472	6341	6208	6142	6303	6373	6489	6345	6448
6849	6543	6702	6756	6705	6675	6698	6928	6729	6724	6741	6616	6579	6722	6560	6611	6759	6710	6583	6496	6274	6000	6003	6284	6324	6386	6505	6526	6368	6658	6593	6723	6477	6681	6333	6161	6318	6480	6352	6462	6398	6217	6265	6001	6231	6029	6478	6443	6506	6607
6832	6518	6631	6729	6699	6886	6723	6950	6778	6699	6640	6496	6550	6439	6486	6491	6696	6642	6481	6340	6218	6200	6067	6216	6247	6373	6393	6345	6560	6531	6657	6866	6687	6540	6326	6360	6226	6232	6233	6265	6252	6233	6215	6130	6252	6207	6383	6415	6535	6510
6937	6532	6609	6778	6720	6868	6730	6703	6700	6779	6531	6455	6424	6490	6352	6406	6472	6389	6280	6271	6135	6100	6128	6259	6272	6188	6420	6479	6380	6586	6595	6561	6461	6356	6241	6093	6126	6107	6041	6165	6192	6207	6213	6116	6128	6258	6478	6395	6426	6400
6653	6479	6527	6581	6668	6582	6556	6554	6822	6559	6616	6380	6449	6399	6297	6390	6402	6299	6328	6271	6201	6151	6189	6314	6334	6439	6487	6402	6432	6563	6417	6394	6379	6313	5952	6013	5988	6066	6186	6165	6296	6270	6120	6243	6100	6432	6350	6441	6280	6392
6315	6382	6241	6322	6336	6417	6486	6479	6721	6582	6652	6362	6347	6451	6387	6360	6510	6227	6263	6306	6217	6064	6189	6225	6380	6488	6364	6338	6519	6590	6479	6396	6346	6112	6093	6045	6152	6151	6343	6284	6180	6348	6332	6214	6280	6360	6299	6483	6447	6375
6521	6452	6463	6349	6300	6309	6469	6567	6528	6666	6535	6698	6604	6512	6367	6568	6563	6497	6167	6268	6214	6064	6254	6322	6452	6454	6424	6485	6463	6534	6418	6409	6034	5965	6067	6109	6102	6289	6469	6242	6238	6351	6324	6376	6122	6391	6186	6261	6327	6247
6519	6399	6362	6532	6518	6474	6460	6406	6517	6490	6672	6714	6753	6473	6539	6708	6618	6414	6372	6415	6343	6219	6468	6627	6539	6383	6538	6653	6513	6594	6421	6446	6076	6088	6026	6225	6257	6607	6470	6337	6408	6301	6445	6320	6282	6368	6281	6235	6347	6449
6513	6254	6583	6561	6502	6466	6593	6568	6498	6596	6534	6655	6618	6632	6677	6746	6634	6492	6423	6495	6456	6408	6539	6416	6539	6603	6372	6513	6638	6616	6436	6206	6194	6080	6219	6369	6495	6685	6415	6648	6374	6508	6243	6227	6395	6287	6313	6313	6284	6166
6639	6308	6523	6543	6689	6505	6640	6544	6520	6659	6456	6618	6711	6845	6770	6632	6715	6634	6742	6594	6576	6655	6589	6683	6552	6497	6691	6602	6726	6534	6555	6325	6283	6055	6410	6296	6628	6687	6712	6652	6555	6320	6242	6411	6403	6345	6414	6233	6230	6118
6634	6571	6784	6579	6674	6644	6662	6605	6650	6659	6549	6553	6597	6749	6559	6640	6614	6708	6535	6724	6530	6531	6481	6514	6437	6617	6668	6772	6693	6768	6429	6265	6128	6164	6176	6351	6573	6666	6824	6612	6548	6338	6132	6232	6223	6334	6196	6212	6149	6007
6611	6566	6873	6594	6666	6681	6512	6567	6604	6561	6511	6661	6701	6507	6528	6458	6563	6414	6585	6376	6530	6496	6364	6236	6304	6564	6506	6548	6635	6701	6532	6464	6250	6285	6208	6515	6631	6607	6725	6453	6454	6305	6180	6240	6047	6267	6351	6065	6043	6246
6812	6704	6784	6962	6793	6750	6730	6522	6418	6510	6286	6429	6582	6526	6425	6389	6459	6615	6489	6393	6627	6280	6370	6390	6405	6403	6558	6434	6595	6439	6486	6311	6262	6436	6439	6633	6756	6585	6435	6717	6506	6226	6139	6156	6128	5999	6090	6125	6255	6111
6896	6707	6696	6835	6744	6674	6721	6690	6502	6355	6407	6607	6405	6447	6408	6486	6449	6468	6448	6444	6434	6292	6277	6276	6350	6232	6196	6319	6634	6504	6443	6453	6371	6300	6376	6499	6618	6542	6436	6531	6270	6257	6110	5878	6089	6202	6203	6241	6167	6350
6951	6892	6790	6840	6921	6705	6732	6594	6524	6669	6694	6434	6521	6335	6316	6377	6368	6358	6491	6527	6413	6270	6056	6235	6363	6441	6393	6377	6298	6311	6457	6418	6361	6346	6318	6367	6255	6433	6396	6320	6316	6202	6173	6195	5983	6067	6098	6272	6140	6411
7144	6914	6909	6893	6922	6806	6729	6678	6614	6755	6519	6391	6501	6427	6310	6395	6370	6522	6495	6292	6412	6296	6109	6082	6170	6311	6377	6523	6442	6275	6415	6507	6428	6201	6268	6381	6404	6322	6311	6350	6196	6204	5918	6095	6151	6152	6106	6078	6078	6088
6914	6953	6919	6864	6930	6865	6714	6482	6751	6636	6649	6420	6496	6310	6307	6497	6416	6529	6601	6452	6325	6459	6322	6162	6481	6288	6469	6334	6537	6350	6271	6271	6211	6319	6387	6374	6368	6237	6186	6352	6231	6211	6171	6114	6009	5970	6062	5981	6304	6111
7171	6883	6829	7023	6886	6731	6880	6712	6758	6740	6754	6429	6644	6407	6490	6414	6637	6363	6475	6476	6422	6366	6276	6320	6257	6345	6472	6518	6393	6322	6314	6382	6280	6479	6306	6509	6196	6274	6197	6372	6319	6176	6153	6244	6044	6063	6003	6034	6142	6219
7055	6817	6744	7038	6938	6847	6703	6737	6812	6742	6459	6563	6613	6754	6603	6335	6449	6408	6351	6374	6382	6402	6326	6529	6658	6590	6340	6342	6437	6253	6301	6282	6454	6468	6364	6263	6172	6226	6191	6164	6215	6359	6255	6063	6166	6210	6159	6028	6114	6121
6900	6913	6770	6948	7012	6914	6623	6684	6650	6432	6610	6498	6564	6644	6608	6624	6668	6443	6476	6568	6436	6524	6347	6496	6658	6494	6441	6316	6479	6449	6401	6516	6568	6320	6426	6463	6198	6251	6286	6306	6173	6427	6358	6352	6258	6354	6096	6192	6171	6347
7014	6786	6884	6996	6846	6743	6713	6702	6525	6323	6266	6396	6521	6675	6610	6501	6486	6358	6436	6505	6421	6423	6587	6502	6496	6547	6457	6564	6521	6435	6299	6436	6390	6342	6297	6258	6265	6234	6283	6319	6371	6489	6396	6449	6377	6445	6415	6451	6235	6472
6816	6832	6776	6867	6698	6570	6458	6289	6396	6356	6221	6462	6632	6611	6413	6324	6545	6335	6407	6383	6351	6471	6564	6633	6450	6473	6418	6425	6370	6471	6459	6501	6474	6446	6417	6418	6174	6391	6330	6314	6462	6286	6537	6387	6276	6404	6459	6196	6360	6498
6945	6798	6691	6832	6647	6412	6300	6418	6236	6159	6256	6340	6270	6482	6390	6556	6425	6284	6286	6449	6437	6491	6584	6552	6468	6407	6496	6437	6476	6461	6568	6591	6563	6402	6484	6441	6360	6147	6256	6288	6455	6527	6488	6389	6493	6273	6426	6338	6306	6269
6991	6786	6796	6823	6695	6589	6445	6535	6438	6180	6256	6353	6300	6471	6281	6363	6361	6397	6536	6488	6492	6465	6343	6533	6422	6330	6389	6383	6512	6552	6617	6485	6543	6507	6359	6387	6405	6425	6275	6336	6457	6430	6436	6466	6353	6262	6374	6354	6288	6205
7032	6909	6766	6867	6766	6675	6583	6425	6509	6605	6674	6630	6440	6553	6435	6467	6469	6563	6527	6566	6617	6535	6545	6410	6473	6461	6563	6365	6301	6404	6467	6632	6449	6423	6448	6405	6353	6206	6282	6231	6101	6357	6290	6342	6336	6324	6282	6087	6143	6089
7054	6685	7030	6817	6822	6478	6739	6650	6713	6769	6793	6600	6679	6512	6470	6505	6615	6531	6511	6649	6523	6504	6471	6239	6235	6166	6488	6315	6582	6659	6687	6506	6477	6463	6412	6109	6307	6345	6338	6104	6262	6403	6406	6407	6278	6400	6057	6021	6163	6023
6915	6572	6832	6727	6711	6595	6611	6945	6858	6967	6757	6846	6645	6583	6572	6656	6672	6599	6768	6647	6604	6451	6177	6288	6174	6123	6349	6437	6338	6676	6715	6383	6400	6241	6253	6052	6233	6216	6359	6121	6221	6375	6091	6317	6295	5971	6274	6170	6102	6087
6943	6580	6617	6746	6779	6516	6833	6927	6931	7029	7006	6925	6740	6671	6724	6735	6734	6743	6929	6803	6813	6499	6431	6323	6173	6348	6348	6511	6371	6598	6444	6463	6364	6210	6012	6058	6127	6080	6144	6115	6223	6279	6117	6224	6191	6170	6056	5963	6019	6239
6817	6544	6809	6540	6963	6745	6829	7064	6958	7141	7169	6815	6812	6717	6554	6640	6792	6688	6894	6762	6594	6465	6367	6318	6215	6275	6239	6318	6333	6432	6498	6313	6181	6048	6112	6155	6169	6164	6271	6401	6229	6279	6095	6187	6208	6276	5973	6269	6270	6297
6909	6635	6787	6747	6654	6678	6766	6775	6885	6977	6842	6827	6601	6627	6684	6460	6702	6578	6726	6694	6442	6316	6234	6242	6278	6313	6592	6444	6507	6470	6536	6471	6322	6185	6360	6188	6209	6306	6230	6416	6293	6388	6321	6157	6294	6229	6091	6205	6574	6570
6628	6533	6757	6681	6696	6774	6651	6729	6674	6958	6575	6626	6543	6622	6566	6521	6435	6641	6688	6622	6671	6310	6414	6494	6376	6448	6467	6640	6550	6647	6680	6542	6272	6282	6354	6186	6181	6387	6441	6486	6432	6338	6175	6121	6216	6148	6096	6490	6519	6680
6877	6555	6811	6961	6802	6642	6688	6630	6558	6462	6500	6345	6319	6481	6526	6426	6555	6656	6620	6765	6738	6706	6373	6358	6506	6500	6616	6567	6759	6431	6647	6411	6390	6383	6326	6304	6333	6484	6507	6601	6262	6215	6236	6164	6263	6256	6318	6453	6548	6702
7172	6804	7032	6997	6933	6787	6756	6670	6297	6377	6299	6419	6486	6426	6620	6631	6621	6590	6695	6599	6715	6472	6669	6642	6686	6583	6832	6673	6686	6685	6442	6312	6302	6315	6408	6578	6474	6513	6472	6277	6297	6351	6223	6265	6197	6202	6563	6448	6414	6482
7089	6912	6986	6854	7176	6818	6686	6368	6320	6347	6452	6533	6583	6688	6722	6551	6819	6764	6759	6697	6814	6606	6662	6473	6787	6740	6844	6697	6818	6574	6541	6445	6354	6388	6425	6322	6301	6284	6233	6267	6444	6372	6213	6062	6291	6430	6257	6304	6257	6504
6992	6971	6858	6955	6961	6906	6584	6531	6450	6448	6560	6483	6481	6660	6585	6664	6578	6677	6790	6823	6864	6617	6592	6672	6631	6761	6720	6562	6430	6360	6329	6211	6249	6422	6310	6286	6153	6231	6453	6236	6318	6241	6207	6154	6279	6343	6124	6354	6157	6261
7008	6960	6868	6938	6993	6831	6430	6512	6347	6593	6648	6451	6629	6582	6766	6731	6738	6803	6829	6806	6657	6698	6618	6713	6803	6836	6534	6490	6528	6429	6210	6196	6332	6387	6406	6211	6224	6208	6211	6271	6111	6111	6297	6240	6113	6095	6303	6241	6219	6369
7088	6983	6864	6940	6852	6654	6402	6397	6449	6403	6521	6661	6727	6750	6844	6845	6702	6820	6842	6834	6741	6731	6591	6600	6547	6587	6593	6528	6484	6331	6200	6373	6289	6344	6404	6348	6340	6208	6279	6193	6269	6090	6100	6303	6396	6127	6327	6293	6148	6123
7199	7153	7185	6971	6721	6717	6467	6486	6633	6555	6614	6758	6786	6931	6865	6775	6815	6872	6588	6662	6737	6638	6516	6612	6490	6556	6461	6407	6245	6219	6253	6202	6110	6325	6492	6357	6345	6286	6334	6118	6272	6179	6368	6386	6317	6256	6172	6247	6247	6178
7284	7151	6879	6993	6735	6550	6505	6472	6580	6613	6739	6654	6855	6640	6804	6885	6917	6751	6759	6695	6561	6542	6521	6425	6649	6671	6661	6427	6474	6456	6351	6295	6281	6374	6508	6463	6357	6154	6437	6235	6272	6212	6708	6514	6369	6259	6323	6230	6139	6053
7143	6985	7092	6761	6691	6510	6610	6471	6517	6536	6556	6528	6503	6691	6558	6984	6637	6690	6546	6540	6532	6502	6424	6538	6549	6579	6611	6482	6542	6332	6384	6380	6217	6389	6592	6447	6586	6427	6559	6451	6346	6278	6581	6512	6408	6257	6393	6342	6225	6112
7125	6978	7026	6989	6600	6698	6498	6676	6384	6686	6529	6547	6585	6732	6663	6821	6703	6794	6508	6342	6362	6495	6448	6430	6673	6678	6615	6488	6507	6453	6560	6432	6410	6641	6695	6561	6544	6404	6498	6493	6605	6508	6496	6610	6478	6212	6457	6355	6235	6360
7017	6956	6931	6919	6783	6655	6715	6610	6663	6570	6481	6523	6733	6728	6898	6648	6597	6446	6319	6388	6454	6610	6499	6409	6572	6610	6647	6605	6675	6571	6569	6484	6605	6488	6577	6424	6401	6405	6367	6434	6433	6470	6525	6579	6591	6444	6410	6359	6524	6155
6984	6953	7013	7005	6988	6881	6588	6511	6521	6667	6624	6553	6698	6626	6424	6592	6517	6496	6474	6156	6367	6449	6367	6463	6662	6549	6614	6679	6649	6599	6475	6514	6533	6624	6513	6558	6363	6395	6397	6460	6393	6549	6515	6591	6385	6431	6293	6320	6279	6317
6967	6792	7027	6980	6984	6925	6512	6576	6545	6690	6561	6552	6525	6574	6741	6608	6324	6529	6420	6597	6482	6584	6490	6461	6718	6653	6550	6379	6471	6494	6459	6563	6542	6535	6533	6455	6443	6425	6600	6542	6536	6370	6347	6441	6438	6501	6378	6399	6353	6402
6793	6740	6765	7151	6897	6589	6702	6498	6580	6576	6544	6643	6635	6740	6460	6770	6627	6558	6356	6507	6416	6431	6759	6692	6664	6851	6669	6532	6371	6575	6423	6300	6487	6319	6373	6348	6284	6436	6479	6405	6506	6440	6503	6564	6432	6408	6473	6422	6436	6409
6632	6572	6928	6792	6882	6682	6544	6505	6473	6502	6605	6729	6756	6726	6727	6715	6577	6536	6651	6642	6560	6595	6514	6488	6535	6737	6455	6526	6335	6465	6357	6305	6243	6309	6276	6173	6337	6540	6446	6539	6340	6355	6200	6336	6352	6269	6317	6491	6539	6280
6520	6664	6718	6896	7073	6718	6842	6754	6695	6766	6872	6659	6601	6761	6887	6626	6660	6732	6690	6812	6702	6596	6477	6686	6686	6873	6781	6501	6525	6521	6344	6327	6247	6335	6485	6314	6236	6527	6514	6428	6499	6567	6372	6316	6222	6318	6399	6184	6393	6264
6931	6661	6879	6966	6944	7072	6660	6846	6768	6618	6671	6735	6666	6787	6819	6774	6787	6679	6663	6697	6857	6587	6536	6612	6659	6688	6762	6529	6331	6405	6265	6177	6205	6390	6573	6373	6430	6504	6698	6540	6316	6153	6320	6264	6183	6083	6429	6478	6383	6206
6973	6766	6880	6819	7051	6945	6894	6900	6617	6684	6562	6634	6656	6752	6761	6736	6840	6769	6587	6788	6521	6436	6354	6755	6620	6564	6536	6405	6515	6636	6524	6181	6446	6511	6411	6308	6542	6280	6449	6392	6260	6147	6249	6161	6220	6199	6188	6423	6206	6503
6968	6703	6700	6671	6816	6873	6942	6722	6700	6547	6448	6534	6579	6479	6588	6702	6810	6464	6485	6477	6400	6621	6612	6645	6540	6497	6442	6239	6370	6308	6376	6344	6338	6450	6410	6433	6329	6283	6410	6261	6036	5982	6141	6176	6016	6135	6385	6389	6403	6400
6957	6527	6658	6826	6808	6884	6967	6706	6699	6553	6634	6392	6369	6725	6633	6481	6423	6373	6332	6319	6477	6424	6536	6570	6530	6587	6455	6516	6517	6561	6582	6330	6471	6491	6173	6152	6018	6026	6237	6186	5919	5848	5966	6124	6097	6284	6244	6394	6342	6145
6930	6458	6649	6832	6849	6928	6905	6671	6746	6764	6433	6616	6715	6768	6423	6533	6464	6598	6342	6358	6441	6271	6509	6575	6520	6510	6427	6469	6611	6701	6511	6409	6386	6416	6439	6383	6200	6208	6251	6045	5999	5995	6226	6058	6231	6323	6287	6344	6336	6277
6939	6761	6829	6654	7016	6739	6807	6932	6841	6665	6699	6640	6727	6608	6577	6737	6556	6287	6537	6483	6608	6528	6432	6630	6514	6320	6461	6475	6569	6582	6491	6429	6435	6535	6379	6198	6104	6083	6308	6168	6068	5935	6037	6297	6473	6359	6336	6456	6288	6177
6660	6710	6709	6739	6573	6552	6608	6625	6618	6758	6797	6619	6552	6616	6635	6377	6398	6439	6659	6642	6585	6395	6517	6408	6519	6552	6439	6453	6286	6553	6545	6687	6705	6576	6583	6295	6120	6075	6183	6458	6384	6329	6284	6514	6584	6321	6471	6374	6353	6332
6594	6503	6614	6646	6532	6365	6446	6441	6855	6797	6604	6685	6688	6482	6378	6347	6492	6601	6582	6539	6771	6674	6568	6650	6428	6652	6578	6485	6602	6498	6547	6487	6422	6443	6483	6401	6297	6391	6139	6370	6303	6423	6615	6694	6350	6377	6398	6431	6245	6170
6853	6523	6600	6515	6526	6463	6461	6578	6874	6703	6941	6967	6778	6547	6649	6606	6487	6508	6657	6844	6900	6676	6643	6512	6496	6529	6386	6405	6531	6459	6476	6400	6458	6406	6399	6215	6210	6208	6693	6666	6412	6399	6520	6596	6619	6420	6257	6456	6361	6239
6855	6564	6696	6372	6559	6478	6480	6895	6801	6997	7160	7009	6697	6684	6470	6477	6249	6549	6688	6690	6556	6374	6402	6520	6384	6394	6526	6366	6581	6532	6718	6541	6602	6641	6479	6550	6170	6299	6705	6492	6769	6450	6575	6474	6404	6429	6377	6397	6380	6475
6673	6691	6619	6577	6578	6519	6806	6835	6967	7210	7037	6878	6696	6795	6494	6347	6388	6593	6600	6498	6614	6464	6353	6578	6670	6437	6680	6542	6515	6530	6505	6584	6531	6683	6572	6268	6297	6352	6460	6561	6558	6901	6612	6589	6391	6198	6411	6346	6491	6549
6693	6563	6384	6448	6495	6661	6647	6604	7023	7058	6995	6714	6729	6390	6391	6470	6473	6310	6433	6552	6511	6512	6559	6739	6741	6807	6510	6284	6518	6491	6496	6441	6365	6264	6312	6381	6498	6284	6676	6487	6595	6364	6448	6597	6286	6228	6288	6528	6603	6463
6675	6397	6548	6423	6532	6641	6667	7003	7151	6966	6910	6867	6541	6275	6436	6704	6342	6630	6574	6453	6738	6452	6703	6693	6661	6705	6643	6477	6730	6615	6482	6606	6400	6346	6159	6382	6202	6328	6494	6679	6598	6603	6502	6470	6477	6432	6116	6418	6539	6453
6781	6300	6545	6383	6896	6805	6912	7002	6970	6991	6812	6609	6725	6508	6629	6564	6635	6516	6813	6653	6577	6649	6749	6906	6938	6814	7008	6801	6867	7090	6796	6617	6597	6566	6520	6355	6250	6421	6492	6585	6570	6468	6480	6352	6476	6390	6442	6456	6439	6598
6757	6699	6779	6655	6945	6747	6918	6862	6798	6917	6782	6635	6564	6583	6499	6413	6593	6660	6674	6695	6709	6806	6583	6724	6874	6958	6853	6777	6676	6857	6565	6562	6622	6509	6674	6548	6583	6539	6430	6665	6377	6509	6639	6397	6457	6246	6526	6391	6533	6349
6868	6813	6821	6935	6918	6940	6827	6637	6592	6817	6538	6583	6419	6589	6538	6578	6526	6566	6604	6647	6620	6642	6731	6883	6687	6737	6604	6674	6654	6450	6585	6399	6278	6460	6511	6752	6673	6626	6637	6392	6381	6379	6348	6687	6576	6317	6382	6542	6378	6546
6878	6721	6827	6882	6710	6637	6697	6505	6449	6495	6631	6550	6525	6366	6421	6531	6510	6462	6467	6688	6870	6717	6713	6679	6884	6620	6628	6679	6618	6691	6313	6402	6457	6438	6541	6650	6587	6540	6634	6403	6456	6391	6642	6750	6532	6336	6360	6530	6434	6370
6959	6983	7042	6930	6913	6682	6609	6603	6392	6415	6605	6527	6467	6581	6540	6399	6426	6446	6564	6700	6703	6547	6563	6549	6570	6719	6673	6740	6614	6567	6619	6488	6450	6572	6739	6487	6422	6435	6431	6453	6579	6198	6248	6410	6728	6427	6483	6253	6264	6346
7118	7023	6963	6818	6898	6601	6589	6681	6710	6539	6722	6600	6640	6656	6719	6510	6514	6630	6473	6565	6559	6463	6477	6563	6624	6738	6788	6862	6794	6774	6802	6788	6926	6779	6743	6708	6661	6462	6384	6278	6315	6421	6304	6413	6300	6437	6383	6368	6392	6552
7190	7067	7003	7127	6698	6600	6758	6665	6731	6889	6773	6736	6712	6957	6737	6653	6714	6695	6736	6452	6490	6465	6717	6834	6903	6952	6809	6847	6801	6691	6885	6886	6890	6800	6806	6637	6608	6372	6219	6148	6270	6318	6550	6299	6461	6446	6576	6411	6298	6446
7232	6934	6679	7032	6649	6840	6664	6552	6747	6717	6590	6821	6678	6983	6745	6689	6747	6564	6575	6490	6510	6655	6772	6910	6870	6985	6998	6568	6823	6726	6742	6863	6742	6845	6637	6684	6564	6496	6235	6085	6307	6494	6430	6621	6552	6378	6511	6516	6430	6578
7101	6696	6759	6830	6555	6491	6676	6490	6778	6611	6699	6769	6894	6531	6723	6758	6565	6747	6367	6348	6535	6919	6707	6812	6598	6687	6738	6588	6586	6525	6593	6740	6703	6738	6639	6657	6512	6375	6413	6299	6250	6454	6631	6487	6409	6448	6666	6745	6445	6739
7020	6503	6784	6966	6628	6820	6386	6407	6586	6509	6667	7061	6899	6924	6812	6970	6710	6503	6286	6397	6670	6788	6776	6842	6561	6655	6529	6446	6571	6539	6402	6744	6633	6569	6555	6675	6481	6540	6491	6534	6264	6484	6422	6754	6414	6344	6737	6495	6515	6438
7221	6674	7077	6892	6816	6808	6591	6552	6881	6541	6736	7077	7100	6871	7021	6969	6787	6380	6373	6505	6854	6883	6748	6720	6469	6498	6415	6450	6500	6546	6488	6295	6413	6540	6474	6502	6634	6419	6643	6501	6312	6565	6594	6776	6743	6787	6544	6596	6562	6302
7290	6932	7230	6965	6754	6870	6546	6491	6764	6863	6928	7094	7097	7066	7074	6975	6760	6758	6653	6874	6846	6918	6798	6588	6539	6439	6310	6537	6437	6469	6474	6385	6397	6153	6397	6471	6571	6564	6640	6405	6540	6454	6506	6717	6763	6525	6655	6595	6672	6498
7149	6999	6999	6931	6809	6935	6571	6574	6649	6739	6943	7075	6861	6982	7036	7141	6741	6580	6541	6877	6987	6849	6554	6638	6512	6431	6369	6411	6459	6329	6462	6155	6285	6357	6392	6322	6360	6511	6452	6558	6511	6322	6364	6685	6794	6825	6360	6502	6666	6460
7087	6957	7161	6892	6969	6667	6551	6530	6592	6653	6932	7098	7072	7048	7103	6966	6781	6879	6905	6899	6913	6762	6618	6661	6377	6378	6394	6524	6602	6441	6389	6411	6289	6366	6406	6294	6456	6371	6436	6451	6509	6384	6487	6623	6812	6658	6540	6350	6564	6435
7010	6901	6861	6900	6882	6738	6533	6820	6698	6903	7170	7033	7117	7113	7174	7065	6803	6789	6834	6623	6606	6676	6554	6410	6399	6614	6430	6535	6414	6556	6728	6576	6201	6433	6426	6189	6374	6450	6474	6619	6470	6525	6530	6502	6855	6601	6550	6551	6593	6501
6936	6598	7033	6942	6833	6637	6689	6954	6782	6914	7000	7221	7028	7263	7100	7341	6938	6941	6913	6921	6800	6604	6457	6494	6555	6247	6480	6370	6424	6602	6510	6601	6306	6361	6352	6398	6346	6483	6510	6661	6474	6572	6481	6727	6878	6783	6662	6506	6868	6484
6838	6594	6795	6661	6862	6727	6520	6677	6890	6776	7157	6992	6884	6973	7169	6965	7004	7057	6779	6873	6646	6553	6414	6382	6329	6338	6327	6410	6300	6287	6270	6317	6264	6172	6303	6416	6445	6327	6572	6683	6638	6477	6656	6600	6719	6910	6491	6605	6570	6504
6916	6413	6770	6616	6840	6842	6713	6857	7003	6973	6825	7161	6912	6830	6998	7009	6927	6703	6672	6853	6813	6582	6462	6438	6155	6179	6342	6327	6533	6342	6384	6355	6340	6375	6291	6384	6427	6600	6620	6689	6789	6700	6666	6706	6701	6586	6369	6559	6604	6598
6992	6648	6910	6818	7017	7061	6856	6892	6753	6764	7025	7101	7079	7031	7253	7012	6890	6785	6762	6894	6835	6654	6420	6357	6137	6373	6252	6305	6390	6344	6508	6587	6440	6424	6283	6377	6457	6589	6834	6778	6844	6859	6821	6751	6877	6781	6539	6701	6499	6628
7041	7042	7270	7107	6791	6962	6897	7056	7037	6901	7215	7283	6999	6984	7149	7193	7044	6812	6880	6873	6855	6702	6473	6254	6237	6395	6446	6359	6465	6432	6454	6416	6319	6279	6453	6382	6526	6631	6721	6842	6588	6889	6604	6943	6885	6688	6593	6683	6747	6708
7209	6944	7127	7250	7119	7159	7227	7223	7229	6841	6813	7033	6977	6878	6862	7040	6954	6823	6718	6900	6704	6579	6492	6682	6673	6536	6698	6441	6390	6583	6366	6271	6287	6220	6434	6493	6570	6732	6557	6601	6446	6450	6608	6654	6850	6641	6665	6798	6726	6636
7099	6845	7228	7541	7255	7062	7103	6998	7281	6967	6741	6928	6653	6790	6812	6975	7042	6859	6840	6817	7010	6780	6841	6734	6748	6578	6645	6555	6729	6462	6482	6640	6694	6462	6644	6764	6704	7035	6732	6782	6582	6618	6595	6686	6511	6524	6607	7002	6719	6694
7088	7017	6903	7399	6931	7085	7094	6893	7022	6793	6445	6702	6669	6609	6462	6992	6811	6715	6674	6414	6495	6759	6892	6869	6828	6740	6594	6763	6606	6767	6832	6674	6694	6684	6625	6898	6918	6873	6876	6735	6631	6626	6877	6661	6715	6674	6892	6878	6750	6643
7097	6788	6832	7095	7357	7019	6933	6931	6615	6475	6629	6453	6840	6816	6894	6754	7018	6950	6717	6570	6510	6631	6475	6709	6851	6725	7015	6843	6700	6820	6829	6763	6552	6641	6708	6858	6742	6750	6651	6497	6591	6410	6879	6809	6653	6733	6874	6949	6594	6638
7197	7175	6998	7005	7153	7074	7050	6737	6908	6525	6675	6586	6658	6789	6839	7008	6826	6855	6748	6545	6442	6580	6504	6752	6745	7023	6945	7182	7047	6784	6698	6927	6592	6846	6833	6831	6841	6717	6612	6688	6545	6685	6641	6701	6639	6899	6896	6971	6675	6773
7518	7424	7138	7232	7311	7338	7033	6977	6692	6910	6850	6758	6897	6922	7045	6779	6737	6675	6616	6542	6516	6335	6567	6652	6871	7186	6937	7040	6952	6868	6780	6651	6899	7005	7169	6965	7317	6954	6952	7001	6944	6887	6939	6674	6729	6994	6982	6788	6986	6786
7596	7272	7432	7479	7369	7457	6992	6877	6964	7058	7374	7035	7080	7022	6970	6944	6675	6747	6516	6796	6756	6433	6476	6599	6830	7017	6993	6991	6730	6772	6842	7102	6966	6941	7069	6974	6865	7242	7187	7243	6982	6830	7014	6865	7142	7052	6796	6783	6890	6850
7665	7136	7190	6893	7113	6951	6815	6824	6828	6852	6861	6953	6865	6990	6969	6769	6468	6482	6446	6555	6717	6820	6764	6984	6849	6789	6850	6829	6990	6818	6973	6996	6995	6805	6828	6946	7099	7229	7092	7283	6717	6761	6767	6962	7058	7118	7047	7052	6922	6877
7306	7075	6841	7019	6986	6764	6732	6727	6858	6531	6645	6769	6742	6671	6685	6822	6521	6362	6279	6559	6596	6859	7068	7191	7263	7018	6831	6800	6844	6921	6981	6753	6727	6728	7050	7082	7285	7422	7184	6868	6972	6641	6847	6924	6862	7050	7287	7271	6947	6723
6984	6657	6942	7015	6958	6877	6825	6695	6809	6666	6601	6517	6589	6725	6697	6637	6812	6992	6702	6533	6472	6684	7100	7305	7217	7206	7054	7016	6984	7037	6883	6783	6928	6888	7087	7484	7364	7257	7178	6983	7143	7028	6977	6878	6892	6930	7167	7277	6911	6872
7129	7123	7070	7188	6995	6952	6990	6823	6729	6749	6635	6429	6538	6780	6680	6823	6768	6599	6861	6800	6496	6571	6885	6893	7008	7275	7230	7051	7308	6841	6938	6939	7197	7186	7299	7347	7142	6992	7044	6932	7109	6902	6835	6896	6790	7217	7108	6843	6948	6973
7269	7422	7527	7228	7287	7171	7275	7152	6826	6771	6569	6564	6516	6778	6764	6802	6722	6557	6765	6728	6709	6885	6778	6904	6955	6878	7035	7110	7132	6905	6784	6759	7132	7076	6916	6811	6903	6560	6515	6681	6446	6568	6796	6940	6996	7081	6993	6730	6912	6982
7287	7126	7233	7243	7235	7105	6814	6936	6770	6580	6431	6769	6688	6631	6860	7172	6963	6638	6565	6625	6819	6837	6740	6882	6955	6897	7030	6825	6698	6854	6972	7097	7008	6843	6952	6652	6677	6800	6726	6670	6498	6197	6520	6695	7033	6865	7192	6710	6701	6899
7220	7023	7118	7192	6977	6802	6895	6599	6738	6698	6620	6745	7055	7046	6896	7089	6987	6875	6592	6684	6766	6764	6718	6699	7111	7072	7000	6985	6819	6781	6913	7156	6753	6744	6839	6951	6988	7215	7071	7115	7189	6948	6896	6792	6520	6970	6941	6969	6541	6872
7030	7125	6962	7230	7043	6740	6686	6715	6479	6641	6658	6731	6940	6905	7081	7085	7006	6964	6850	6877	6751	6681	6940	7041	7015	7166	7052	6996	7054	7035	7183	7180	6906	6681	7036	7526	7435	7512	7580	7374	7562	7487	7236	7004	6757	6789	6826	6843	6584	6636
7085	7118	7166	6902	7086	6749	6600	6751	6598	6459	6575	6725	6726	6945	7230	7190	6978	7057	6909	6832	7079	6990	6916	7008	7143	7038	6789	6744	6856	7054	6913	6691	6466	6569	7000	7460	7442	7353	6749	6431	6429	6779	7076	7217	7010	6767	6603	6854	6892	6599
7155	7034	6737	7010	6853	7011	6889	6554	6712	6637	6473	6633	6834	7028	7022	7453	7425	7014	6907	6944	6941	6980	7262	7508	7487	7207	7040	6588	6774	6955	6984	6594	6342	6920	7444	7437	7335	6403	5550	5314	5525	5993	6484	7116	7099	6821	6625	6793	6881	6550
7060	7091	6899	6969	6978	6901	6842	6691	6509	6605	6545	6679	6986	7041	7248	7284	7341	7326	7322	7383	7224	7110	7109	7303	7823	7421	7191	6892	7120	7001	7071	6656	6528	7184	7351	7084	6281	5565	5152	5810	6076	5544	5788	6427	7230	6772	6420	6752	6754	6923
7037	6817	6779	6836	6705	6598	6595	6534	6336	6470	6711	6743	6935	6987	7252	7352	7032	7118	7262	7363	7424	7456	7099	7403	7197	7271	7084	7043	6903	6789	6786	6630	6825	6959	7170	6790	5907	5479	6082	7124	7023	5657	5016	6155	7167	6908	6341	6711	6695	6533
6939	7086	6788	7140	6746	6626	6477	6492	6667	6765	6788	6911	7228	6952	7134	6997	7138	7246	7218	7404	7408	7447	7372	7413	7356	7015	7153	7088	7030	6914	6756	6553	6565	6998	7008	6617	5873	5481	6088	6856	6315	5031	4853	6250	7041	6681	6109	6722	6673	6293
7045	6855	6948	6948	6714	6368	6570	6593	6562	6643	6806	6842	7006	7209	7327	7089	6946	7083	7064	7153	7448	7328	7134	7196	7296	7276	7101	7006	7175	6887	6769	6564	6853	7037	6953	6736	5812	5170	5328	5211	4699	4463	5045	6758	6800	6300	6170	6351	6491	6388
7432	7212	7038	7053	6872	6847	6733	6951	6901	6952	6870	7343	7139	7179	7149	7130	6895	6821	6774	7034	7083	7353	7383	7355	7219	7058	6959	6939	6894	6874	6665	6528	6628	6724	6795	6877	6605	5811	5275	4829	4501	5101	6112	7020	6793	5907	6010	6439	6370	6090
7313	7420	7339	7238	6809	6786	6839	6841	6857	6870	6976	7094	7075	7326	7274	6963	6832	6924	6630	6603	7011	7213	7173	7195	7229	7046	6968	6907	7013	6962	6850	6627	6491	6553	6922	6973	6883	6419	5957	5959	6017	7042	7180	6983	6204	5781	6320	6359	6349	6130
7359	7115	6981	6878	7009	7019	6950	7209	6840	6751	7021	7061	7062	7112	6931	6970	6907	6682	6610	6693	6786	7276	7274	7129	7363	7286	7089	6736	6830	6810	6623	6574	6580	6433	6432	6677	7083	6972	6944	7034	7080	7058	6935	6311	5969	6111	6473	6347	6053	6186
6982	6725	6909	6908	6796	7045	6958	6987	6942	6978	6918	7018	7140	7181	7056	6912	6767	6852	6579	6766	6984	6842	7346	7415	7188	7192	6819	6794	6611	6707	6908	6905	6778	6549	6514	6725	7021	6770	6847	6805	6491	6319	6277	5782	6168	6247	6789	6362	6113	6361
7098	6878	6919	6809	6949	6791	6791	6719	6567	6694	6738	6913	6972	7233	7026	6934	7015	6778	6627	6684	6769	7121	7264	6964	7081	7105	7035	6779	6710	6650	6619	6824	6521	6604	6321	6077	6252	6069	6081	6112	5956	5892	5962	6318	6511	6742	6463	6120	6549	6339
6967	6769	6572	6943	6800	7132	6765	6911	6781	6841	6963	7053	7090	7013	6928	7008	7177	6967	6789	6657	6707	6980	7043	7306	7073	7089	6925	6588	6362	6548	6641	6575	6706	6609	6337	6384	6475	6367	5925	5912	6023	6097	6402	6745	6741	6185	6396	6319	6268	6338
6983	6949	6895	6981	7365	6939	6736	6757	6781	6989	7132	7165	7293	7389	7144	7183	7040	6945	7051	7020	6780	6714	6888	7180	7319	6959	6600	6815	6581	6586	6672	6681	6510	6690	6523	6514	6367	6425	6212	6406	6437	6598	6634	6421	6250	6111	6379	6339	6420	6257
7127	6880	6713	6956	6744	6696	6571	6366	6550	6553	6881	6913	7143	7338	7302	7354	7296	6882	6808	6773	6825	7133	7204	7138	7199	6774	6580	6576	6618	6869	6576	6585	6191	6431	6437	6496	6745	6623	6469	6380	6194	6227	6409	6198	6158	6063	6419	6478	6296	6245
6965	6589	6520	6648	6816	6610	6494	6562	6753	6896	6871	6975	6869	7201	7211	6936	7099	7127	7014	6770	6621	6764	7187	7126	6960	6821	6867	6352	6383	6679	6628	6494	6377	6213	6280	6145	6401	6247	6224	6111	6061	5979	6019	6006	6269	6338	6333	6231	6239	6284
7089	6897	6850	6818	6874	6730	6799	6963	7031	7251	7190	7255	7592	7311	7157	6957	6938	6883	6892	6981	6677	6528	6931	7437	7114	6680	6548	6387	6389	6508	6674	6376	6541	6617	6473	6513	6486	6614	6177	6161	5926	5978	6155	6426	6390	6250	6429	6287	6038	6139
7359	7064	7106	6704	6972	6808	6653	7031	6831	6875	7133	7340	7641	7730	7707	7486	6949	6759	6737	6980	6987	6930	6871	7040	7193	6934	6311	6337	6449	6509	6455	6550	6331	6603	6612	6468	6629	6366	6235	6347	6269	6224	6350	6088	6378	6026	6216	6142	6297	6078
7188	7036	6651	6671	6777	6610	6812	6776	6782	6939	6739	7177	6968	7184	7202	7481	7192	6948	6822	6441	6624	7194	7010	7039	6832	6951	6444	6197	6352	6541	6213	6309	6264	6209	6419	6338	6571	6296	6204	6173	6244	6289	6304	6214	6149	6061	6489	6357	6243	6036
7130	6700	6753	7084	7004	6978	6971	7090	7244	7259	7377	7047	6907	7022	6801	6920	7115	7075	6944	6800	6647	6814	7042	7096	6641	6393	6460	6348	6288	6614	6400	6144	6283	6080	5979	6110	6096	6202	5986	5982	5947	6095	6052	6196	6366	6373	6273	6221	6184	6158
7012	7076	7138	7266	7162	7141	6908	7067	7302	7212	7483	7266	7241	7200	6931	6941	6905	6902	6999	7223	6821	6692	6919	6990	6985	6321	6348	6680	6407	6352	6546	6282	6366	6200	6044	6293	6116	6102	5871	6043	6018	6310	6471	6532	6439	6507	6398	6171	6156	6138
7131	7295	7159	7093	6748	6532	6488	6705	6955	6990	7020	7174	7373	7472	7366	7103	7023	6376	6556	7070	7191	7150	6730	6755	6953	6730	6110	6426	6828	6330	6355	6333	6161	6400	6213	6342	6351	6026	6181	6064	6070	6211	6262	6481	6340	6524	6333	6261	6403	6201
7092	6882	6827	6713	6414	6523	6081	6467	6587	6705	6750	6751	6901	7268	7370	7439	7323	6980	6689	6855	7032	7203	6759	6646	6741	6865	6634	6555	6788	6691	6393	6584	6468	6592	6450	6140	6391	6044	6256	6166	6320	6170	6087	6079	6305	6343	6204	6467	6405	6240
6835	6674	6417	6650	6368	6488	6379	6649	6785	6703	6715	7002	6920	6767	6921	7123	7320	7129	6947	6794	6749	7142	7307	6837	6662	6802	6878	6678	6835	6742	6760	6632	6524	6494	6322	6347	6185	6291	6244	6203	6266	6156	6186	6236	6246	6467	6441	6551	6353	6445
6744	6577	6725	6960	6893	6865	7032	6924	7115	6989	7101	7122	7097	6811	6708	6687	6991	7105	7185	6982	6502	6908	7352	6983	6604	6552	7035	6786	6443	6847	6996	6831	6655	6411	6638	6363	6214	6633	6183	6379	6199	6374	6232	6339	6159	6159	6333	6372	6393	6312
7130	6832	7058	7198	7438	7172	7186	7167	7375	7424	7603	7604	7327	7137	7020	6394	6536	7084	7070	7144	6837	6639	7005	7375	6811	6554	6727	6999	6565	6852	7064	6672	6600	6629	6299	6560	6150	6342	6041	6511	6342	6227	6290	6229	6130	6204	6268	6435	6571	6450
7406	7268	7351	7245	7186	7274	7211	7135	7410	7449	7791	7710	7575	7284	7173	6647	6526	6705	6782	7148	7203	6745	6873	7153	6901	6388	6286	6775	6800	6624	6864	6496	6397	6885	6457	6425	6353	6254	6062	6127	6119	6375	6232	6094	6142	6224	6247	6277	6445	6479
7628	7362	7268	6941	6993	6670	6876	6849	7116	7256	7275	7542	7602	7689	7562	7191	6939	6510	6750	7173	7427	7204	6735	6502	6983	6487	6089	6557	6882	6260	6393	6412	6067	6584	6259	6329	6257	5974	6088	6013	6029	6039	6396	6244	6181	6162	6079	6469	6214	6159
7496	7378	7011	6761	6502	6340	6532	6670	6763	6943	7156	7431	7321	7756	7672	7433	7079	6714	6794	7158	7607	7240	6485	6377	6531	6589	6521	6374	6587	6083	6023	6467	6090	6222	6304	6313	6427	6001	6275	5919	6243	6175	6194	6223	6274	6136	6263	6158	6214	6212
7482	6869	6634	6595	6444	6432	6414	6584	6504	6777	6766	6936	7166	7517	7626	7622	7524	7210	6759	6976	7141	7164	6710	6181	6595	7017	6503	6250	6583	6168	5927	6428	6113	6226	6492	6180	6267	6109	6345	6038	6250	6050	6413	6247	6390	6427	6359	6160	6107	6320
7351	6822	6496	6478	6292	6731	6657	6480	6584	6522	6490	6403	6529	7040	7119	7576	7462	7147	6805	6768	6924	7199	6863	6570	6703	7062	6749	6241	6366	6453	5972	6365	6160	6258	6501	6281	6505	6356	6292	6187	6320	6137	6324	6160	6426	6299	6403	6203	6234	6207
6930	6467	6401	6357	6530	6473	6605	6708	6690	6652	6517	6431	6291	6298	6705	7220	7580	7222	6854	6544	6811	7076	7035	6619	6486	6990	6795	6266	6548	6615	6099	6186	6274	6230	6402	6223	6520	6015	6279	6342	6213	6324	6564	6377	6549	6316	6641	6363	6562	6306
6694	6305	6308	6290	6445	6502	6661	6634	6646	6670	6378	6276	6216	6514	6873	7077	7690	7626	7176	6657	6740	7018	7125	6672	6362	6842	7038	6542	6426	6665	6192	6466	6500	5984	6636	6435	6228	6296	6251	6329	6366	6474	6360	6521	6577	6641	6674	6635	6406	6730
6687	6232	6067	6477	6701	6534	6596	6389	6638	6495	6354	6233	5999	6644	6758	7181	7565	7587	6925	6628	6549	6883	7082	6811	6583	6991	7189	6662	6511	6926	6564	6419	6597	6171	6563	6295	6175	6458	6197	6316	6263	6333	6355	6236	6702	6574	6817	6662	6632	6518
6781	6308	6291	6477	6476	6790	6692	6621	6574	6433	6268	5959	6099	6475	6590	6748	7428	7316	6912	6738	6610	7115	7147	6917	6593	6988	7174	6675	6535	7087	6520	6494	6714	6215	6612	6262	6485	6192	6096	6434	5937	6325	6082	6330	6517	6492	6584	6450	6479	6639
6457	6343	6297	6449	6552	6714	6641	6617	6661	6713	6390	6129	6303	6335	6722	6785	7264	7479	7121	6651	6660	7043	7382	7092	6474	6760	7281	6801	6600	6924	6432	6395	6615	6219	6632	6379	6499	6363	6210	6359	5984	6394	6056	6363	6396	6602	6513	6395	6439	6413
6699	6289	6477	6607	6878	6527	6719	6673	6604	6560	6181	6161	6289	6452	6659	7087	7222	7344	7062	6394	6538	7252	7195	6820	6544	6815	7139	6689	6633	6923	6637	6491	6731	6392	6762	6528	6374	6220	6093	6300	6211	6190	6310	6267	6243	6400	6394	6141	6312	6450
6946	6478	6577	6399	6586	6559	6721	6509	6571	6496	6226	6168	6048	6353	6642	7000	7155	7176	6737	6325	6674	7025	7404	6793	6447	6893	6906	6473	6807	6994	6363	6592	6714	6250	6719	6625	6545	6423	6123	6302	6117	6291	6114	5982	6250	6261	6233	6125	6369	6510
6887	6722	6485	6509	6422	6260	6525	6314	6216	6431	6096	6224	6110	6565	6773	7255	7301	7336	6917	6514	6649	7263	7454	6535	6465	6832	6931	6348	6686	6852	6327	6570	6745	6487	6784	6391	6504	6478	6380	6308	6174	6098	6109	6202	6162	6103	6207	6300	6247	6479
7221	6458	6381	6442	6287	6217	6082	5963	5896	6076	6024	6254	6502	6818	7346	7411	7416	7107	6766	6253	6595	7188	7113	6652	6458	7022	6879	6174	6572	6695	6442	6638	6611	6443	6843	6321	6743	6501	6413	6267	6346	6293	6292	6092	6227	6090	6218	6307	6346	6507
7469	6796	6544	6213	6190	6030	6157	6002	5889	6205	6179	6366	6629	7041	7547	7720	7460	6909	6683	6490	6912	7220	6990	6589	6807	6898	6440	6273	6592	6681	6221	6578	6482	6548	6564	6353	6735	6434	6679	6354	6421	6328	6213	6248	6259	6188	6357	6285	6417	6432
7439	7027	6850	6612	6291	6260	5944	6024	5993	6241	6539	6649	7053	7357	7706	7623	7160	6809	6575	6717	7094	7221	6657	6515	6914	6992	6360	6320	6762	6496	6261	6528	6330	6514	6765	6365	6736	6426	6681	6265	6456	6294	6425	6211	6254	6091	6322	6689	6498	6570
7468	7591	7104	7035	6597	6593	6235	6277	6264	6431	6641	6874	7071	7240	7227	7076	6870	6430	6442	7003	7235	6983	6533	6653	7003	6903	6377	6437	6704	6248	6295	6312	6156	6466	6380	6186	6714	6397	6670	6341	6478	6418	6375	6327	6347	6325	6444	6466	6571	6499
7143	7355	7248	7288	6844	6679	6580	6493	6694	6716	6727	7107	6979	7156	7044	6597	6609	6484	6670	7152	7377	6762	6463	6857	6910	6658	6419	6865	6628	6204	6242	6265	6077	6349	6228	6377	6345	6374	6495	6150	6384	6323	6540	6499	6481	6448	6395	6494	6573	6669
6851	6795	6988	6922	7067	6996	6795	6840	6961	6797	6934	7022	6955	6897	6592	6375	6323	6697	6890	7114	6620	6524	6431	7015	6963	6476	6499	6800	6362	6377	6546	6104	6024	6367	6071	6469	6265	6322	6435	6361	6343	6622	6620	6576	6486	6463	6321	6376	6664	6632
6694	6548	6621	6707	6758	6694	6834	7014	7093	7048	6911	6800	6579	6357	6326	6191	6651	6862	7124	6655	6467	6476	6776	6949	6389	6180	6694	6807	6432	6567	6453	6177	6441	6174	6228	6420	6263	6423	6415	6726	6360	6679	6634	6620	6417	6523	6443	6528	6825	6687
6751	6200	6448	6391	6519	6485	6632	6755	6633	6625	6499	6279	6291	6117	6189	6452	6586	6972	6614	6465	6336	6595	6681	6664	6342	6677	6835	6493	6494	6884	6622	6404	6436	6182	6476	6451	6554	6695	6615	6693	6660	6644	6674	6702	6532	6599	6660	6718	6836	6776
6940	6660	6495	6284	6247	5991	6194	6312	6532	6566	6321	6215	6294	6398	6357	6637	6652	6302	6105	6329	6706	6936	6533	6328	6411	6821	6697	6595	6922	6794	6179	6570	6583	6336	6626	6498	6469	6709	6712	6606	6601	6615	6719	6726	6668	6600	6999	6554	6850	6893
7105	6978	6657	6505	6479	6222	6363	6279	6410	6568	6349	6595	6439	6585	6421	6317	6395	6045	6297	6393	6743	6738	6497	6405	6660	6777	6593	6612	6804	6585	6499	6523	6332	6684	6585	6482	6616	6654	6752	6652	6752	6598	6789	6582	6562	6623	6628	6691	6824	7148
6953	6694	6879	6654	6734	6461	6685	6721	6817	6791	6557	6696	6569	6386	6250	6372	6096	6211	6560	6726	6437	6531	6406	6633	6673	6526	6538	6748	6722	6460	6733	6721	6474	6488	6475	6639	6690	6648	6685	6966	6968	6903	6878	6683	6517	6660	6601	6821	6747	7076
6322	6289	6404	6392	6646	6521	6559	6865	6645	6696	6512	6389	6218	6191	6037	5989	6156	6666	6807	6443	6249	6085	6500	6745	6579	6474	6668	6738	6643	6689	6866	6491	6855	6787	6703	6816	6787	7004	6768	6828	6763	6924	6701	6610	6493	6731	6766	6649	6905	6908
6558	6180	6114	6261	6244	6444	6287	6264	6515	6309	6210	6050	6098	6134	6211	6457	6586	6712	6445	6293	6391	6383	6354	6435	6307	6671	6783	6654	6473	6683	6714	6709	6926	6764	6814	6666	6664	6724	6821	6799	6693	6765	6681	6779	6654	6653	6748	6493	6617	6954
7048	6852	6678	6670	6516	6342	6301	6283	6301	6288	6082	6133	6228	6499	6439	6299	6487	6429	6364	6366	6507	6724	6250	6284	6452	6707	6641	6802	6946	6704	6637	6650	6752	6542	6680	6462	6654	6552	6665	6626	6691	6773	6755	6530	6773	6470	6594	6659	6703	6713
6856	6746	6817	6938	6781	6581	6435	6690	6527	6537	6491	6278	6226	6489	6335	6483	6212	6438	6632	6540	6307	6360	6205	6377	6579	6569	6562	6821	6593	6751	6864	6727	6820	6707	6654	6594	6691	6522	6734	6604	6749	6434	6701	6330	6453	6641	6466	6588	6534	6529
6639	6345	6477	6612	6584	6599	6582	6557	6455	6348	6319	6010	6193	6295	6144	6263	6403	6609	6668	6512	6233	6335	6251	6325	6097	6422	6470	6495	6425	6630	6563	6528	6660	6610	6662	6651	6593	6712	6647	6538	6508	6444	6368	6634	6623	6638	6533	6516	6321	6694
6952	6570	6653	6501	6400	6329	6366	6153	6273	6079	6073	6137	6162	6398	6521	6461	6559	6523	6202	6300	6287	6368	6266	6120	6306	6384	6349	6432	6648	6652	6443	6491	6510	6342	6504	6541	6697	6465	6440	6579	6380	6662	6471	6565	6519	6286	6443	6225	6527	6415
6800	6603	6723	6735	6655	6489	6322	6339	6347	6567	6455	6534	6623	6751	6606	6504	6307	6275	6401	6521	6398	6104	6048	6375	6317	6255	6144	6349	6255	6362	6345	6476	6542	6542	6585	6526	6496	6578	6683	6568	6566	6413	6404	6390	6367	6501	6331	6400	6440	6473
6484	6470	6765	6887	6562	6389	6353	6358	6566	6336	6490	6573	6525	6366	6462	6564	6496	6593	6326	6248	6327	6248	6057	6289	6125	6112	6130	6317	6230	6253	6134	6117	6264	6281	6251	6406	6414	6402	6417	6278	6300	6470	6437	6592	6614	6458	6437	6260	6444	6350
6770	6772	6782	6517	6538	6316	6061	6297	6408	6413	6489	6461	6555	6655	6605	6723	6540	6412	6365	6312	6369	6189	6367	6243	6134	5980	6015	5950	6147	6289	6260	6158	6081	6132	6137	6112	6272	6410	6197	6477	6485	6572	6688	6725	6376	6362	6507	6174	6456	6428
6608	6478	6544	6449	6442	6520	6337	6458	6553	6355	6576	6848	6660	6755	6548	6570	6564	6402	6477	6424	6269	6287	6036	6193	6132	6087	5777	6134	5987	5983	6055	6000	6061	6299	6336	6251	6423	6398	6351	6316	6289	6477	6526	6507	6438	6433	6289	6499	6304	6453
6328	6394	6377	6299	6371	6280	6384	6388	6333	6503	6391	6558	6436	6579	6549	6549	6401	6545	6357	6253	6386	6169	6336	6143	6089	5797	5885	5890	5996	5877	5925	5963	5900	6208	5914	6183	6214	6181	6014	6293	6266	6498	6313	6490	6409	6406	6031	6252	6495	6452
6342	6438	6426	6508	6425	6244	6330	6272	6385	6439	6611	6624	6648	6659	6594	6373	6274	6289	6186	6424	6333	6231	6085	6202	6022	6104	5948	5764	5900	5864	5894	5924	6070	6114	6202	5968	5975	6296	5988	6300	6237	6328	6320	6371	6318	6269	6297	6258	6525	6395
6368	6111	6358	6421	6446	6314	6318	6475	6530	6645	6480	6438	6410	6347	6585	6411	6384	6502	6249	6369	6312	6470	6087	6186	6230	6087	6123	5877	5881	5988	5756	6069	5877	6007	6035	5909	6180	6074	6015	5993	6289	6280	6302	6396	6438	6162	6237	6355	6351	6473
6395	6327	6356	6281	6156	6241	6266	6337	6411	6476	6443	6291	6460	6260	6325	6418	6414	6374	6420	6148	6409	6285	6337	6376	6254	6183	5994	5901	5973	5973	6015	6058	5970	6157	6076	6051	5945	6054	6130	6159	6061	6357	6331	6212	6186	6186	6199	6337	6269	6135
6207	6179	6122	5990	6163	6238	6368	6414	6426	6442	6389	6155	6209	6159	6015	6075	6225	6354	6294	6291	6271	6436	6119	6129	6190	6146	6128	5989	5910	5886	6033	5915	5991	5964	6051	5993	6039	5839	6044	5983	6120	6176	6208	6152	6303	6136	6199	6159	6255	6353
6241	6161	6260	6109	6135	6317	6353	6206	6236	6156	6242	6191	6039	5928	6081	6293	6066	6051	6135	6291	6250	6186	6214	6270	6155	6197	5901	5988	6080	6154	6056	6028	6113	6049	5990	6035	6054	6094	5956	5971	5968	6138	6003	6089	6187	6299	6340	6161	6344	6398
6292	6000	6056	6141	6099	6146	6262	6104	6102	6024	6026	5996	6083	6017	6063	5942	6161	6212	6279	6213	6299	6353	6321	6124	6199	6224	6296	6304	6150	6242	6150	6020	6080	6082	6054	5899	5954	5911	5877	5894	5926	5976	6226	6327	6143	6122	6346	6303	6239	6288
6279	6018	6271	6141	6140	6131	6031	6035	6047	5969	5814	5861	5937	6017	6039	6139	6008	6023	6103	6208	6224	6140	6186	6150	6443	6363	6374	6169	6384	6183	6363	6169	6068	6167	6174	6063	6101	6081	5933	6112	5955	6025	6084	6068	6091	6152	6255	6229	6439	6328
6261	6101	6194	6158	6139	6010	6107	5982	5924	6037	5840	5877	5886	6030	6099	6005	6054	6129	6112	5961	6012	6224	6227	6153	6077	6307	6353	6448	6507	6267	6264	6278	6195	6095	6111	6216	6154	6131	6101	6009	6065	6165	6248	6046	6139	6047	6240	6339	6250	6381
6476	6497	6387	6546	6305	6155	6076	5966	5990	5914	5989	5905	6081	6025	6033	6322	6292	6217	6147	6184	6055	5968	6252	6149	6453	6357	6294	6441	6315	6179	6347	6305	6487	6241	6112	6368	6413	6320	6084	6167	5969	5856	6268	6101	6306	6301	6304	6274	6291	6402
6593	6223	6308	6224	6144	6196	6126	5997	6047	5784	5842	5921	5915	5956	5993	6109	6029	6045	6061	5956	6179	6276	6156	6388	6439	6418	6627	6563	6590	6386	6418	6303	6356	6060	6238	6262	6291	6196	6205	6089	6013	5999	6236	6129	6144	6109	6127	6211	6571	6474
6605	6578	6476	6377	6366	6076	6057	5956	6115	5890	5978	5943	6067	5981	5818	6173	5837	6021	5863	6064	6048	6048	6150	6222	6236	6461	6391	6462	6628	6568	6542	6327	6318	6308	6293	6294	6392	6521	6031	6068	6008	6150	6137	6225	6181	6179	6068	6193	6320	6475
6561	6374	6431	6237	6148	6182	5939	6031	5975	6065	5854	6099	5860	5865	6018	5994	5994	5834	5833	5896	6066	6127	6200	6076	6214	6245	6407	6472	6493	6465	6435	6413	6304	6431	6287	6433	6437	6393	6203	6290	6252	6173	6379	6121	5909	6191	6120	6315	6220	6391
6563	6552	6498	6170	6175	6175	5955	6073	6113	6160	6129	6255	6083	5919	5799	6013	6044	5987	5942	5710	5919	5847	5957	5968	6185	6104	6438	6331	6246	6450	6565	6071	6363	6232	6319	6423	6411	6476	6397	6195	6306	6323	6333	6126	6166	5872	6066	6165	6316	6288
6576	6237	6332	6249	5961	6052	6002	5935	6156	6313	6142	6240	6225	6154	5864	6048	5982	5862	5823	6006	5922	5950	5970	6034	6149	6303	6247	6258	6266	6339	6519	6397	6432	6363	6176	6275	6461	6421	6373	6255	6212	6270	6271	6267	6141	6173	6249	6266	6240	6371
6452	6383	6195	6290	6035	6010	5910	6069	6251	6173	6258	6184	6100	6081	6062	5969	6150	6129	6153	6005	5944	5993	6094	6087	6131	6135	6321	6287	6137	6278	6222	6339	6232	6092	6330	6368	6254	6443	6326	6334	6391	6231	6442	6250	6246	6186	6301	6438	6247	6163
6353	6104	6134	6263	6163	6070	6274	6082	6201	6437	6224	6336	6042	6063	6211	6147	5997	6190	6135	6037	6011	6074	6254	6043	6014	6073	6183	6141	6188	6385	6376	6209	6329	6145	6244	6250	6302	6439	6506	6361	6448	6471	6514	6345	6301	6308	6413	6188	6341	6193
6336	5990	6075	6118	5950	6076	6069	6161	6183	6449	6295	6398	6243	6189	6101	6070	5978	6094	5950	6090	6124	6134	5916	6057	6137	6041	6050	6025	6223	6117	6276	6263	6169	6256	6051	6229	6216	6400	6469	6267	6445	6492	6697	6574	6470	6313	6146	6212	6357	6166
6485	6044	6196	6030	6289	6247	6125	6238	6103	6375	6352	6283	6388	6214	6082	6126	6249	6105	6033	6075	5963	6080	6141	6159	6144	5962	5919	5926	6158	6193	6271	6042	6279	6246	6149	6029	6162	6206	6321	6206	6174	6355	6223	6380	6235	6143	5997	6065	6086	6186
6334	6139	6314	6160	6241	6227	6287	6355	6212	6332	6405	6477	6509	6360	6255	6026	6246	6136	6164	6201	6120	6170	6222	6357	6131	6008	5939	5908	6143	6174	6093	6191	6186	6082	6000	6122	6097	6228	6291	6296	6301	6244	6162	6437	6156	6103	6025	5976	6155	6176
6159	6112	6114	6246	6201	5933	6111	6245	6332	6301	6402	6640	6443	6592	6311	6124	6058	6276	6246	6113	6190	6121	6236	6011	6276	5897	5976	6129	5815	6010	5938	6093	6208	5932	5798	5943	6246	6234	6206	6117	6417	6167	6285	6229	6163	6221	5947	5901	6089	6136
6095	6049	6020	6186	6172	6140	6024	6109	6258	6562	6415	6524	6518	6373	6067	6216	6122	6303	6082	6093	6104	6235	6141	6100	6110	6055	6064	6072	5900	5911	5932	6021	6171	6020	6156	5929	6049	6223	6030	6155	6034	6157	6187	6181	6237	6180	6085	6023	6150	6169
6041	5906	6072	6124	6090	5963	5987	6206	6288	6451	6436	6277	6445	6284	6243	6228	6201	6339	6210	6055	6178	6149	6211	6172	6152	6039	6000	5939	5807	5920	5845	5872	5958	6011	6003	6084	5935	5930	6137	5826	6120	6058	6097	6118	6278	5999	6027	6091	6211	6109
6104	5900	6160	5915	6099	5822	5967	6061	6205	6346	6279	6426	6350	6321	6267	6204	6166	6329	6285	6268	6281	6180	6441	6231	6106	6202	6144	6038	5874	5895	5983	5917	5996	6058	6045	5800	5996	5933	5945	5820	5823	5828	5905	6017	6106	5887	5963	6159	5994	6187
6293	5916	5845	5905	6002	5768	5987	6064	6105	6271	6261	6289	6266	6284	6367	6240	6295	6320	6199	6346	6059	6345	6306	6249	6289	6090	6157	5943	6027	5974	5848	5893	5986	6003	5857	5791	5801	5950	6080	5921	5863	5776	5852	6019	5919	5962	5968	6084	6045	5875
6085	6093	5837	5986	6007	5769	5938	6094	6262	6175	6223	6062	6141	6189	6164	6236	6266	6205	6228	6260	6187	6328	6181	6127	6250	6148	6064	6076	6159	6012	6130	6204	5986	5961	5905	5714	5862	5954	5996	6100	6034	5851	5759	6057	5945	5949	6094	6023	5993	5883
6177	5840	5617	5900	5889	5868	5992	6170	6074	6309	6116	6032	5985	6024	6011	5977	6185	6251	6088	6150	6277	6265	6396	6191	6313	6026	6038	6174	5978	5953	6116	6120	6044	5842	5987	5860	5824	5900	6048	6035	6037	5753	5897	6065	6067	5915	5972	6212	6061	5927
5990	5840	5886	5934	5961	5957	6051	6120	6035	6090	6206	6027	6121	6087	6225	6070	6119	6132	6176	6169	6269	6321	6388	6165	6061	5898	6001	5875	5963	5860	6000	5852	5989	6000	5913	5685	5689	5783	5703	5826	5588	5788	5925	5999	6030	5848	5931	6156	6028	5811
6049	6012	5958	6061	5703	5995	5785	6195	6107	6334	6110	6109	6078	6195	6112	6105	6203	5941	6247	6250	6118	6092	6148	5989	6024	5780	5879	5787	5871	5987	5931	5893	5847	5940	5855	5824	5683	5603	5647	5709	5569	5679	5639	5912	5999	6033	5924	6027	5857	5977
6279	6082	6026	5951	6029	6035	6012	6167	6129	6196	6205	6153	6102	6199	6293	6245	6098	6211	6255	6171	6239	6183	5960	5826	5908	5767	5999	5941	5939	5823	5924	5985	5897	5898	5894	5813	5561	5581	5554	5758	5823	5819	5568	5695	5959	6224	6074	6032	5828	5988
6179	5859	5933	5861	6095	5920	5979	5972	5995	6126	5921	6085	5985	6289	6175	6157	6178	6202	6211	6191	6099	6156	5994	5844	5863	5816	5789	5901	6045	5990	5914	5765	5723	5892	5812	5750	5508	5553	5534	5863	5807	5823	5730	5701	5963	6073	6000	5860	5948	5785
6138	5873	6034	5891	6067	6047	6059	5964	6052	6031	5916	6156	6131	6140	6171	6157	6342	6201	6023	6287	6135	6088	6085	5749	5979	5851	5811	5804	5932	5830	5919	6055	5729	5904	5793	5661	5571	5260	5548	5592	5661	5617	5609	5689	5953	6152	5990	5984	5933	6054
6224	6072	6112	6024	6083	6049	5947	5901	5854	5918	5848	6150	5983	6196	6063	6120	6050	6064	6232	6008	6279	5912	5976	5844	5803	5751	6037	5759	5923	5879	6007	6028	5904	5856	5702	5838	5526	5391	5499	5451	5533	5607	5487	5695	6007	6120	5934	6047	5976	5897
6267	6081	6102	6056	6019	5740	5815	5882	5930	6077	6000	6070	6045	6111	6210	6024	6208	6171	6138	6065	6041	6079	5954	5967	6070	6133	6155	6169	6000	5999	5995	6011	5970	6057	5946	5916	5839	5558	5575	5505	5794	5903	5774	5945	6064	5980	6051	5928	5956	5816
6065	6166	6181	6034	5920	5862	6045	5802	5815	6047	6057	6235	6056	6089	6154	6286	6203	6141	5962	6032	6079	6169	5982	6034	6075	6060	6154	6049	5967	5942	6130	6019	6128	6066	5964	6062	5875	5746	5709	5734	5708	5785	6107	6146	6052	5964	6225	6265	5998	6101
6123	5980	6050	5982	5792	5758	5847	5590	5839	5904	6061	6084	6136	6119	6159	6139	6170	6019	5899	6046	6205	6194	6043	6012	6199	6223	6173	6002	6071	6110	6164	5963	5936	5871	6101	6185	6045	5871	5792	6021	6078	5960	6072	6185	6006	6046	6193	6143	6173	6203
6086	6027	5813	5934	5846	5818	5809	5781	5909	5797	6107	6130	6077	6238	6252	6036	6206	5982	5965	6141	6089	5913	5989	6096	6311	6114	5895	5999	5891	5961	6026	5876	5922	6027	5923	5958	5913	6013	5992	6000	6042	6146	6058	6071	6114	6311	6262	6335	6470	6354
6047	5979	5880	5948	5928	5845	5925	5798	6032	5943	6131	6037	6163	6288	6181	6294	6265	6148	6149	6230	6071	6144	6141	6161	6175	5946	5937	5885	5977	6034	6053	5849	5969	5882	5926	5879	5912	5988	5917	5916	5810	6058	5968	6030	6006	6040	6229	6368	6422	6373
6133	6032	6060	6154	5907	5982	5781	5834	6025	6051	6050	6107	6283	6377	6301	6311	6410	6217	6091	6073	6084	6065	6165	6221	6138	6155	5924	6089	6157	5954	5939	5766	5881	5928	6065	5966	6031	6077	5973	5971	5894	5930	5859	5930	6014	6196	6198	6345	6254	6372
6232	6104	6056	6131	6012	6052	5960	5953	5999	5967	6292	6221	6246	6101	6415	6305	6351	6152	6065	5896	6036	6019	6130	6092	5981	6026	5994	5948	6061	6050	5916	5663	5860	5850	5985	5958	6142	5886	6029	5860	5837	6003	6151	5967	6100	5945	6147	6389	6221	6308
6094	6062	6090	5989	6015	6013	5917	6110	6051	6217	6083	6167	6308	6140	6202	6196	6231	6201	5988	6045	6088	5883	6000	6018	5914	5972	5902	5880	5945	6180	5877	5787	5679	5850	5857	5919	5895	6027	6042	5893	5797	5891	5930	5987	6089	6076	5890	6153	6169	6276
5970	6177	6047	6009	5997	6043	6001	6201	6139	6243	6094	6136	6143	6036	6206	6040	5999	6112	6071	5950	6072	5816	5927	6059	5951	5797	6039	5882	5875	5825	5960	5858	5736	5839	5821	5897	5871	6038	6045	5927	5818	5716	5709	5936	5830	5951	6121	6042	5951	6046
5856	5910	6191	5945	5985	6002	6118	6255	6189	6410	6132	6278	6178	6005	6095	6161	6098	6005	5962	6013	5972	5804	5896	5995	5968	5811	5930	5952	5950	5702	5753	5882	5795	5859	5847	5836	5836	5861	5976	5812	5805	5703	5941	5911	6039	6164	5992	5836	5742	5930
5876	5993	6039	5910	6195	5955	5982	6141	6311	6365	6078	6272	6173	6134	6152	6006	6233	6064	5904	5961	5846	5842	5918	5963	5985	5885	5966	6024	5853	5860	5715	5710	5817	5801	5906	5975	5961	5862	6026	5891	5808	5810	5968	5918	6057	6177	6201	6065	5885	5768
5926	5940	6050	6043	6178	5899	6144	6169	6296	6248	6154	6227	6023	6309	6279	6200	6143	5873	5999	6047	5930	6052	5963	5990	5984	5962	5821	5955	6011	5828	5822	5912	5772	5919	5930	5952	5834	5998	6021	5968	5938	5966	6121	6005	6092	6292	6118	6068	6095	5963
5915	5870	6068	6045	6178	6026	6125	6181	6327	6321	6203	6209	6331	6100	6365	6100	5886	6082	6035	5891	5930	6023	5864	6168	6046	5920	6106	5987	5903	5965	6102	6015	5730	5942	6096	6028	5986	5799	5788	5851	5927	5882	6021	6087	6151	6149	6113	6154	5954	5880
6108	5836	5965	6177	6175	6218	6327	6175	6238	6360	6229	6333	6279	6294	6260	6114	6209	5995	6109	6165	6158	6085	6204	6083	6147	6090	6005	6162	6194	6128	6045	6116	5969	6053	5833	5938	5901	5959	5831	5788	5934	6026	5953	5988	6296	6324	6404	6167	6151	5900
5934	5951	6231	6071	6305	6183	6354	6322	6299	6331	6410	6315	6306	6233	6235	6105	6097	6197	6256	6350	6189	6067	6119	6090	6086	6090	6194	6146	6365	6264	6035	5944	5892	5875	6056	5999	6040	5919	6034	5880	6007	6014	6165	6292	6318	6257	6208	6101	6075	6117
5943	5925	5914	6045	6240	6264	6267	6228	6278	6425	6291	6240	6239	6153	5905	6258	6186	6261	6223	6237	6183	6151	6042	6043	6234	5975	6127	6125	6241	6232	6085	6081	6052	6122	6128	6151	6045	5911	5930	5904	5954	6008	5916	6176	6255	6267	6316	6224	6159	6120
5898	5777	5874	6195	6180	6044	6245	6222	6199	6215	6079	6057	6009	6119	6177	5987	6089	6220	6185	6176	6137	5852	5915	5948	6136	6128	6013	6021	6092	6076	5963	5932	5890	6020	5939	6142	6129	5998	5877	6015	5991	5911	5973	6121	6201	6227	6163	6146	6154	6139
6033	5968	6061	6215	6285	6111	6212	6138	6219	6137	5960	5904	6092	6096	5971	6124	6135	6023	6049	6267	5918	6049	6032	6002	6195	6072	6144	6177	5937	5771	6012	5858	5887	5945	5928	6082	5951	6114	6110	5953	5923	6174	6072	6025	6099	6026	6101	5874	6228	6073
5931	5910	6159	6093	6143	6259	6098	6087	6196	6074	6019	6075	6052	5902	5817	5956	5955	6057	6052	6114	5997	6085	6050	6162	6122	6220	6061	6161	6123	6059	6125	5969	5870	5826	5860	5998	6102	6005	5909	5981	5839	5902	5955	5869	5677	6024	5960	5961	6072	6145
5941	5933	5970	6124	6267	6158	6158	6116	6090	6230	6046	6002	5983	5876	5816	5823	6001	6010	6007	6175	6089	6094	6043	5998	5964	6091	6263	6144	6102	6029	6012	5923	6068	5978	5900	5922	6073	5924	5851	5817	5907	5878	6076	5745	5811	6007	5942	6007	5977	6154
5953	5905	5799	5980	6069	6019	6000	6108	6154	6144	6149	5986	5963	5690	5803	5835	5852	6066	5998	6092	6044	6116	6149	6122	6117	6107	6067	6120	6025	5890	5990	6093	5985	5927	5983	6095	5893	5862	5724	5785	5888	5864	5755	6001	6035	5958	5837	5925	5922	6223
5977	5923	6027	6083	5983	5996	6016	6029	6288	6253	6185	6163	5935	5861	5771	6085	5965	6195	6068	6080	6016	6093	6021	6057	6095	6230	6243	6062	6223	6031	6215	6238	6105	5995	5954	6082	5879	5986	5728	5775	6014	5893	6004	5909	5900	5784	5785	5737	5820	6054
5920	5915	5900	5945	5968	5961	6085	6234	6232	6334	6097	6256	6046	5848	5847	5895	5991	6241	6058	5711	5931	5914	5992	5911	6324	6157	6308	6166	6235	6243	6346	6419	6273	6043	5938	6136	6006	5783	5771	5889	5962	5932	5827	5924	5909	5824	5905	5729	5898	6145
5857	5707	5981	5824	5867	5980	6128	6323	6204	6170	6368	6294	6018	5886	5773	6075	6072	6055	5938	5921	5904	5948	6065	6033	6054	6228	6405	6288	6259	6332	6398	6295	6430	6221	6057	5834	6097	5922	5906	6071	5978	5914	5901	5854	5907	5989	5950	6136	6051	6089
5730	5543	5885	5790	5910	5987	5988	6117	6067	6334	6117	6251	6079	5892	5944	6020	6138	6104	6080	6078	6280	6161	6097	6025	6032	6130	6277	6335	6235	6256	6385	6440	6369	6117	6017	6042	5978	6168	5951	5981	5870	5833	5889	5817	6094	6154	6264	6095	6146	6201
5778	5615	5844	5887	5787	5891	6000	6089	6124	6324	6233	6225	6094	5977	6055	6212	6110	6057	6066	5968	6248	6288	6273	5980	6138	6175	6295	6327	6310	6349	6236	6098	6183	6050	6000	6015	5981	6013	6031	5976	5944	5729	5879	6177	6245	6107	6187	6278	6178	6326
5791	5823	5836	5957	5835	5897	6005	6195	6204	6273	6373	6199	6027	6267	6091	5940	6140	6187	6082	5930	6155	6038	6035	5819	6126	6203	6363	6303	6551	6261	6338	6308	6059	6127	6081	6041	5909	6014	6067	6057	6008	5716	5984	6060	6026	6090	6328	6290	6234	6268
5709	5833	5753	5754	5860	6056	5873	6211	6181	6156	6276	6118	6017	5945	6042	6126	6298	6282	6054	5902	6071	5922	5733	6218	6462	6378	6142	6083	6324	6270	6343	6126	6105	5945	6165	6080	6133	5865	6024	6116	6013	5899	5944	6053	6170	6161	6115	6194	6188	6361
5802	5749	5702	5933	5860	5849	6007	6115	6380	6180	6223	6128	6076	6050	6067	6178	6325	6300	6308	6124	6012	5824	6003	6254	6233	6168	6104	5996	6056	6302	6218	5983	6077	5890	6014	5956	5989	5922	6128	5952	5799	5856	5804	6060	6216	6092	6377	6231	6332	6172
5678	5747	6010	5864	6050	5935	6181	6208	6074	6016	6159	6019	6026	6057	5972	6221	6264	6197	6216	5917	6162	6093	6012	6149	6012	6065	5957	6131	6037	6058	6151	6000	5869	5857	5828	5749	5807	5858	6036	5786	5880	5848	5867	5951	6181	6161	6165	6297	6146	6129
5940	6019	5913	6034	6093	6103	6020	6186	6229	6034	6245	5957	5913	6073	6038	6207	6206	6277	6221	6190	6328	6149	6072	6114	5960	6068	6211	5979	5882	6065	6013	6053	5775	5671	5689	5671	5693	5746	5842	5727	5701	5726	5854	5949	5894	6016	6124	6117	5992	5976
6037	5883	6154	6113	6179	6150	6103	6209	6274	6226	6261	6085	5845	5947	6015	5948	6132	5964	6051	6160	6214	5971	6093	6048	6063	5996	5997	6039	5977	5957	6024	5986	5715	5644	5613	5382	5642	5627	5757	5759	5650	5590	5723	5908	5974	5959	5911	6101	5929	5911
6090	5842	6145	6099	6133	6134	6286	6305	6159	6229	6028	6077	6005	5915	5969	5913	5949	6052	6127	5997	6197	6201	6312	6132	6031	6041	6046	6082	6065	6105	5983	5881	5627	5653	5491	5498	5662	5606	5619	5781	5615	5732	5674	5785	5835	5894	5987	5979	6064	5909
6026	5876	6079	6074	6050	5810	6031	6170	6090	6036	6062	6055	6021	5958	6039	6009	6116	6013	5985	5916	6089	6044	6079	6054	6177	6019	5984	6027	6093	5920	5871	5706	5641	5593	5556	5641	5490	5720	5750	5658	5449	5453	5744	5822	5804	5893	5723	5954	6116	5724
6088	5953	6001	6123	6019	5935	6001	6099	6054	5951	6095	5978	5948	6048	5903	6145	5827	6035	6101	6119	6279	6215	6109	6086	5923	6155	5930	6123	5930	6089	6097	5765	5583	5614	5534	5716	5796	5772	5667	5616	5596	5674	5817	5828	5888	5856	5723	5920	5863	5711
6066	5883	5880	5941	5927	5789	5929	5991	6199	5943	6037	6008	6024	5917	6119	6069	5999	6143	5950	6093	6224	6373	6066	6063	6043	6047	6003	6110	5929	6013	5921	6043	5597	5652	5591	5586	5604	5655	5670	5744	5695	5423	5772	5941	5825	5812	5903	5835	5728	5473
5988	5776	5836	5830	5874	5778	5904	5935	5922	6055	5824	5965	6037	6067	6050	6124	6104	5973	6098	6236	6036	6252	6123	6051	6049	6031	5939	6006	5972	6030	5870	5814	5743	5568	5610	5562	5742	5762	5632	5759	5546	5468	5703	5839	5892	5912	5790	5816	5671	5578
5861	5921	5619	5772	5816	5985	5866	5983	5888	6024	5886	5884	6077	5915	6126	5996	5979	6247	5979	6340	6155	5997	6193	6075	6084	6046	6250	5890	5965	5867	5878	5684	5752	5601	5548	5558	5625	5692	5570	5700	5591	5734	5616	5804	5950	5720	5889	5864	5529	5558
6017	5732	5613	5740	5694	5726	5901	5919	5969	5890	6032	5957	5867	5931	5974	6045	6342	6251	6356	6322	6463	6179	6109	6098	5973	5948	5970	6006	5989	5946	5852	5722	5587	5618	5376	5653	5629	5577	5605	5563	5563	5632	5723	5894	5845	6000	5999	5776	5673	5742
6076	5830	5777	5793	5707	5855	5814	5870	5983	6068	6139	6189	5855	6168	6109	6311	6084	6285	6297	6405	6405	6427	6219	6204	6114	5861	6128	6007	6048	6106	5837	5707	5685	5596	5676	5476	5744	5772	5513	5752	5617	5695	5745	5808	6036	5774	5748	5561	5428	5513
6007	5820	5740	5803	5903	5852	6068	6026	6046	5986	6119	5965	6240	6313	6349	6217	6403	6353	6345	6391	6428	6388	6403	6149	6302	6175	6069	6121	6078	6117	5875	5673	5556	5631	5688	5671	5751	5723	5711	5642	5726	5724	5733	5837	5747	5941	5764	5558	5585	5578
6111	5893	5796	5775	5677	5781	5846	6060	5994	6154	5962	6113	6111	6181	6263	6351	6271	6262	6506	6451	6528	6443	6381	6285	6165	6198	6160	5865	5979	6064	5871	6004	5780	5717	5668	5719	5776	5780	5784	5570	5748	5755	5685	5759	6046	5884	5749	5651	5639	5596
6134	5891	5861	5824	5777	5790	5982	6079	5978	6056	5894	5960	6099	6120	6195	6123	6417	6432	6412	6333	6480	6394	5992	6057	6108	6109	6079	5965	5979	5740	5974	5846	5778	5693	5847	5858	5800	5712	5830	5775	5677	5708	5816	5785	5689	5687	5835	5671	5746	5560
6192	5993	6033	5911	5946	6059	5917	6019	5948	6193	6006	5944	6072	6092	6240	6316	6298	6309	6335	6519	6522	6279	6330	6133	6098	5963	5917	6086	5971	5851	5796	5873	5671	5863	6034	5984	6046	5832	5949	5755	5902	5867	5809	5910	5849	5875	5963	5784	5471	5589
6296	6129	6049	5839	6163	5944	6042	5985	6189	6072	5887	5996	5972	5933	6069	6121	6326	6162	6404	6339	6392	6158	6257	6188	6180	6156	6042	6039	6137	5907	5733	5935	5675	5815	5924	6151	6091	6085	5832	5835	5819	6076	6030	5811	5837	5952	5933	5824	5663	5720
6533	6110	6239	6116	6090	6064	5993	6014	6105	6028	6075	6045	5899	5900	6236	5980	6137	6143	6312	6299	6294	6110	6130	6113	6127	6161	5981	5998	5995	5986	5802	5904	5790	5977	5961	5996	6134	6246	6093	5854	5892	5870	5857	5780	6017	5857	5969	5831	5696	5660
6469	6368	6186	6370	6162	6119	6152	6021	5977	5958	5881	5954	5975	5856	5949	6040	6032	5930	6044	6116	6203	6025	5982	5881	5988	5872	5921	6032	5930	5838	5755	5762	5789	5822	5987	6092	6133	6138	6236	6040	5811	5837	5956	5936	5916	5761	5885	5928	5913	5804
6649	6215	6428	6294	6315	6295	6113	6046	6112	5881	5879	5963	5763	5704	5910	5927	5862	5789	5878	5964	6024	5836	5846	5761	5737	5773	5893	5867	5839	5751	5621	5669	5788	5874	6010	6066	6020	5984	6087	6044	5852	5674	5722	5937	5796	5663	5800	5791	5793	5846
6615	6424	6356	6395	6333	6403	6186	5906	5936	5812	5764	5947	5829	5711	5782	5798	5768	5676	5891	5912	5881	5848	5933	5652	5872	5816	5828	5895	5811	5777	5602	5633	5685	5755	5890	6067	5938	5963	5868	5909	6053	5688	5587	5802	5800	5728	5699	5791	5583	5624
6472	6472	6526	6455	6582	6372	6074	6001	5920	6109	5859	5845	5938	5801	5770	5657	5557	5476	5624	5807	5905	5817	5744	5822	5957	5736	5798	5715	5643	5719	5699	5618	5645	5872	5909	6001	5863	5738	5678	5823	5855	5751	5551	5703	5732	5686	5693	5597	5363	5591
6599	6288	6440	6411	6420	6336	6265	5906	6010	5931	5819	5917	5962	5935	5689	5589	5626	5479	5646	5706	5850	5728	5581	5786	5830	5908	5866	5715	5837	5702	5586	5907	5727	5816	5903	5813	5884	5766	5759	5717	5545	5738	5587	5620	5726	5512	5491	5498	5423	5537
6591	6552	6373	6482	6456	6284	5994	6058	6141	5964	5972	6039	5852	5712	5739	5743	5590	5626	5685	5800	5622	5671	5714	5815	6160	5954	5832	5986	5838	5808	5925	5919	5860	5708	5659	5809	5864	5834	5718	5642	5700	5642	5649	5499	5564	5534	5475	5449	5625	5457
6438	6477	6286	6440	6252	6110	6203	5850	5946	5871	5914	5862	5880	5679	5712	5584	5704	5518	5840	5569	5675	5638	5535	5897	5996	6160	5840	5965	5801	5875	5866	5957	6035	5921	6006	5881	5882	5662	5796	5631	5677	5678	5685	5653	5584	5565	5486	5510	5581	5537
6525	6308	6242	6158	6219	6202	5941	5946	5802	5935	5935	5882	5810	5595	5696	5638	5529	5589	5733	5650	5551	5696	5533	5904	5832	5963	5769	6174	5820	5866	6057	5789	5888	6028	6102	6046	5985	5723	5887	5852	5796	5821	5651	5723	5566	5463	5377	5405	5489	5597
6484	6250	6214	6142	6161	6015	6105	5941	5740	5908	5735	5793	5586	5517	5387	5395	5376	5390	5473	5566	5568	5507	5563	5614	5919	6043	5899	6184	6076	5991	6014	6157	5950	6023	6154	6113	5970	5820	5838	5755	5632	5813	5765	5716	5714	5563	5430	5442	5452	5454
6458	5914	6102	6189	6124	6047	5910	5894	5711	5770	5846	5771	5573	5595	5613	5330	5356	5356	5467	5370	5381	5317	5537	5722	5747	5862	6067	6017	6069	5923	5955	5936	5965	5942	6102	6122	5890	5806	5762	5741	5746	5901	5880	5813	5799	5559	5585	5438	5350	5554
6190	5945	6061	6032	5954	5909	5952	5722	5725	5830	5556	5747	5492	5551	5493	5623	5368	5434	5260	5427	5339	5402	5511	5550	5772	5778	5903	5851	5944	5824	5936	5864	6070	6203	6157	6044	6051	5933	5873	5826	5785	5821	5702	5936	5813	5637	5499	5481	5386	5560
6089	5980	6005	5920	5917	5839	5729	5668	5666	5809	5696	5633	5560	5530	5457	5445	5544	5411	5258	5359	5478	5468	5562	5548	5820	5795	5944	5922	5846	5914	5949	6000	5992	5978	5974	6093	5886	5851	5623	5497	5719	5783	6038	6023	5905	5606	5645	5364	5434	5526
5811	5834	5878	5915	5825	5729	5653	5674	5645	5835	5730	5764	5708	5490	5434	5448	5517	5581	5496	5581	5501	5517	5532	5697	5734	5658	5840	5790	5718	5744	5843	5779	5937	5946	5927	5956	5952	5695	5753	5648	5800	5830	5898	5884	5969	5794	5764	5587	5481	5606
5788	5565	5759	5691	5772	5698	5653	5453	5709	5724	5791	5784	5762	5521	5658	5578	5661	5690	5573	5520	5710	5569	5484	5602	5770	5952	5898	5745	5754	5645	5727	5672	5780	5931	5916	5871	5714	5615	5711	5655	5750	5784	6028	6055	5973	5852	5737	5552	5561	5550
5716	5593	5679	5553	5709	5655	5697	5544	5566	5757	5789	5752	5761	5848	5773	5798	5686	5667	5759	5755	5660	5740	5685	5800	5977	5765	5826	5878	5645	5630	5599	5644	5616	5837	5879	5661	5686	5569	5615	5799	5827	5808	6013	6029	5985	5642	5688	5648	5681	5583
5826	5748	5650	5660	5561	5678	5491	5551	5484	5823	5799	5858	5862	5909	5891	5951	6030	5881	5874	5724	5947	5814	5845	6049	5935	5892	5851	5843	5720	5621	5651	5635	5758	5790	5755	5725	5731	5560	5575	5789	5770	5818	5897	6014	5887	5671	5718	5478	5696	5827
6092	5681	5803	5662	5744	5527	5627	5717	5785	5776	5951	5721	5987	6073	6045	5967	6078	6054	5935	6006	6003	6040	6072	6173	6001	5901	5900	5762	5697	5695	5753	5781	5774	5961	5789	5591	5579	5553	5605	5735	5686	5814	5936	6043	5906	5673	5596	5630	5742	5878
5961	5670	5685	5717	5836	5874	5626	5845	5778	5846	5817	5985	6070	5897	6001	6066	6084	6186	6068	5785	5971	6015	6020	6007	5881	5953	5863	5819	5891	5601	5507	5719	5722	5798	5789	5554	5634	5401	5370	5624	5650	5785	5865	5898	5785	5690	5601	5716	5726	5904
5940	5649	5768	5766	5640	5739	5788	5630	5873	5906	5925	5928	6029	5896	6100	6119	6241	6218	6003	5965	6074	5839	5980	6111	6082	5984	5924	5645	5814	5725	5497	5610	5667	5791	5678	5634	5634	5443	5530	5585	5652	5784	5819	5928	5825	5636	5572	5614	5756	5653
6052	5814	5810	5877	5768	5941	5931	5755	5762	5783	5997	6028	5969	6227	6094	6215	6082	6226	6111	6087	6242	6227	6078	6063	6087	5950	5840	5755	5607	5479	5642	5678	5748	5676	5715	5593	5477	5608	5637	5654	5724	5730	5845	5725	5713	5665	5670	5645	5641	5749
6216	5890	5853	5805	5908	5839	5874	5849	5807	5819	5844	6099	6284	6242	6265	6349	6150	6225	6051	6247	6285	6042	5995	5970	5895	5796	5756	5841	5658	5605	5737	5693	5704	5611	5790	5652	5721	5794	5659	5733	5659	5721	5758	5595	5597	5667	5705	5502	5738	5537
6250	6102	6000	5817	6043	5763	5943	5871	5882	5902	5824	5951	6098	5990	6219	6059	6124	6064	6032	6095	6124	5974	6002	5850	5621	5712	5776	5490	5528	5781	5847	5530	5811	5706	5869	5845	5756	5780	5820	5762	5914	5779	5707	5460	5626	5408	5531	5526	5720	5555
6220	5953	5920	5962	5944	5884	5801	5953	5998	5982	5908	5830	5948	6074	6016	5987	5961	5938	6163	5967	5944	6015	5794	5681	5618	5630	5553	5549	5588	5504	5507	5730	5722	5660	5751	5916	5758	5774	5862	5752	5937	5900	5752	5592	5578	5459	5662	5606	5639	5658
6180	6088	5971	6035	5971	5848	5953	5808	5941	5936	5932	5915	5843	6012	5823	5785	5912	5799	5922	5940	5903	5893	5758	5586	5563	5454	5503	5572	5444	5233	5469	5443	5732	5722	5779	5834	5867	5861	5858	5843	5807	5694	5660	5775	5725	5441	5492	5633	5572	5779
5984	5897	5877	6215	6123	6064	5984	5830	5954	5938	5824	5988	6014	5884	5732	5733	5821	5722	5886	5619	5878	5466	5464	5581	5422	5527	5364	5401	5531	5290	5375	5563	5701	5858	5993	5962	5861	5769	5693	5951	5689	5669	5715	5682	5532	5694	5544	5664	5645	5780
6097	5780	6048	6101	6138	6057	6169	5959	5841	6053	6019	5779	5869	5758	5785	5708	5743	5874	5816	5635	5896	5565	5536	5267	5346	5486	5395	5492	5490	5384	5488	5582	5688	5859	5817	5813	5685	5523	5781	5675	5626	5626	5714	5604	5495	5658	5526	5517	5679	5847
6068	5821	5989	6131	6133	6050	6155	6118	6063	5965	5982	5957	5892	5731	5741	5653	5609	5608	5803	5618	5773	5428	5250	5347	5493	5511	5421	5343	5348	5372	5342	5477	5604	5781	5788	5656	5587	5679	5677	5556	5580	5538	5456	5530	5433	5478	5537	5745	5721	5942
6096	5861	5949	6099	6187	6044	6049	6175	6096	5932	5793	5783	5743	5772	5567	5636	5603	5794	5857	5683	5636	5431	5241	5444	5266	5396	5428	5380	5428	5439	5275	5255	5586	5793	5703	5842	5644	5525	5643	5475	5646	5423	5597	5343	5614	5551	5530	5721	5694	5779
6201	6113	6049	6232	6215	6129	6094	5949	6073	5897	5762	5740	5665	5608	5620	5591	5543	5649	5720	5677	5598	5435	5361	5402	5465	5555	5560	5518	5384	5337	5373	5278	5387	5612	5764	5692	5636	5541	5488	5514	5347	5380	5446	5485	5231	5411	5527	5635	5618	5835
6177	6288	6229	6237	6346	6064	5997	5985	6069	5906	5825	5721	5518	5625	5533	5400	5544	5618	5684	5516	5481	5247	5471	5385	5293	5501	5557	5430	5306	5288	5256	5325	5635	5672	5577	5623	5425	5520	5270	5384	5280	5312	5241	5293	5361	5288	5502	5544	5581	5661
6212	6094	6125	6188	6148	6043	6018	5867	5908	5947	5824	5657	5459	5425	5338	5333	5524	5669	5540	5573	5450	5362	5279	5410	5400	5528	5532	5494	5526	5335	5487	5232	5438	5556	5470	5558	5617	5500	5273	5399	5338	5274	5273	5219	5294	5457	5592	5402	5694	5817
5854	6007	5979	6004	6181	6077	5986	5831	5984	5867	5854	5819	5734	5497	5538	5357	5341	5428	5503	5525	5508	5399	5430	5446	5410	5540	5456	5370	5336	5351	5492	5451	5396	5554	5544	5534	5603	5396	5439	5249	5402	5341	5212	5320	5331	5321	5315	5439	5607	5621
5941	5912	6092	5945	6020	6000	5905	5836	5860	5741	5761	5733	5760	5821	5506	5453	5429	5540	5434	5514	5630	5428	5488	5433	5366	5511	5493	5494	5388	5357	5276	5307	5510	5447	5565	5632	5380	5502	5476	5453	5341	5300	5174	5236	5325	5221	5303	5429	5488	5625
5963	5955	5993	6023	5952	5791	5864	5903	5806	5831	5503	5716	5745	5843	5566	5533	5512	5485	5507	5633	5650	5641	5553	5583	5593	5441	5485	5604	5368	5347	5273	5421	5385	5514	5658	5663	5520	5599	5465	5426	5308	5279	5308	5270	5381	5399	5207	5447	5326	5563
6115	5840	5916	5890	5864	5919	5897	5962	5815	5730	5791	5846	5775	5664	5679	5588	5635	5603	5489	5502	5644	5733	5677	5583	5713	5602	5607	5669	5722	5457	5278	5478	5483	5544	5542	5635	5497	5489	5548	5370	5343	5400	5316	5317	5396	5251	5307	5412	5433	5495
5941	5945	5838	5907	5783	5935	5847	5906	5905	5792	5742	5737	5864	5756	5738	5713	5687	5565	5534	5624	5614	5770	5645	5671	5553	5625	5573	5650	5504	5604	5538	5504	5458	5638	5478	5673	5547	5646	5536	5544	5378	5457	5398	5368	5323	5238	5220	5269	5261	5408
6228	5835	6014	5803	5735	5768	5717	5823	5749	5722	5836	5794	5828	5662	5905	5783	5622	5547	5510	5554	5589	5664	5560	5693	5674	5642	5650	5509	5573	5609	5567	5453	5494	5506	5669	5611	5816	5564	5742	5700	5517	5538	5515	5196	5425	5419	5387	5422	5264	5516
6072	5910	5909	5765	5737	5689	5579	5666	5730	5659	5722	5740	5656	5589	5685	5615	5645	5572	5585	5611	5610	5651	5788	5657	5522	5720	5615	5578	5670	5488	5576	5492	5410	5511	5606	5652	5772	5738	5532	5518	5451	5534	5491	5459	5472	5367	5569	5468	5355	5464
6211	5906	5749	5802	5686	5617	5749	5521	5717	5644	5745	5707	5520	5689	5488	5408	5491	5447	5387	5543	5612	5695	5606	5642	5718	5732	5656	5668	5606	5642	5769	5509	5397	5553	5682	5832	5666	5681	5561	5601	5538	5445	5331	5470	5478	5562	5651	5492	5438	5548
6060	5832	5802	5761	5748	5614	5625	5667	5590	5609	5706	5825	5776	5544	5708	5453	5393	5447	5437	5514	5492	5525	5729	5646	5582	5859	5637	5634	5713	5650	5823	5717	5590	5694	5712	5891	5595	5595	5692	5657	5684	5549	5666	5505	5605	5674	5690	5481	5474	5531
6024	5817	5838	5662	5613	5599	5433	5383	5552	5625	5626	5553	5703	5537	5449	5446	5307	5421	5477	5353	5506	5546	5590	5717	5694	5565	5632	5772	5837	5685	5775	5637	5617	5633	5694	5607	5635	5784	5572	5658	5791	5592	5665	5541	5693	5699	5859	5718	5729	5675
5858	5861	5721	5642	5754	5513	5543	5479	5504	5465	5516	5494	5456	5522	5357	5443	5220	5364	5178	5469	5335	5453	5686	5469	5634	5554	5609	5807	5696	5616	5699	5504	5631	5591	5620	5734	5537	5648	5723	5749	5616	5663	5695	5620	5742	5771	5865	5632	5676	5727
5730	5493	5589	5689	5557	5443	5647	5524	5393	5493	5460	5482	5390	5453	5293	5147	5223	5308	5256	5460	5385	5479	5525	5460	5487	5493	5733	5715	5754	5754	5570	5538	5394	5528	5515	5511	5716	5771	5581	5621	5580	5641	5759	5702	5960	5766	5990	5902	5885	5707
5595	5430	5480	5483	5642	5725	5655	5456	5407	5246	5491	5376	5212	5494	5423	5354	5228	5176	5246	5357	5525	5393	5606	5456	5595	5599	5607	5675	5663	5609	5559	5412	5534	5413	5504	5601	5591	5631	5739	5681	5633	5627	5819	5825	5867	5974	6039	5766	5831	5707
5674	5369	5472	5555	5457	5344	5382	5488	5412	5318	5332	5349	5423	5473	5512	5305	5285	5371	5386	5412	5548	5483	5245	5317	5553	5575	5727	5675	5591	5526	5704	5652	5260	5267	5584	5283	5615	5433	5634	5602	5478	5711	5842	5849	5922	6011	6007	5733	5764	5811
5465	5342	5384	5487	5430	5475	5498	5508	5416	5320	5221	5322	5339	5445	5456	5532	5417	5500	5324	5468	5650	5491	5437	5428	5425	5534	5521	5590	5633	5574	5453	5447	5308	5430	5386	5533	5363	5503	5628	5661	5638	5491	5699	5750	5929	5863	5914	5840	5808	5760
5569	5340	5438	5359	5462	5432	5328	5351	5356	5252	5096	5407	5401	5569	5417	5551	5526	5471	5560	5575	5532	5488	5571	5476	5622	5626	5611	5607	5494	5321	5461	5436	5390	5215	5560	5429	5452	5563	5745	5737	5751	5547	5693	5688	5828	5958	5912	5749	5949	5605
5505	5493	5678	5481	5389	5540	5505	5417	5459	5511	5394	5323	5363	5310	5573	5670	5603	5565	5684	5713	5566	5560	5580	5409	5505	5585	5595	5415	5599	5329	5433	5280	5079	5329	5461	5480	5553	5621	5730	5734	5571	5649	5709	5609	5680	6005	5809	5827	5664	5593
5888	5606	5624	5583	5537	5366	5336	5526	5724	5519	5406	5538	5662	5590	5524	5783	5641	5539	5736	5747	5619	5739	5762	5619	5633	5683	5661	5686	5557	5358	5270	5430	5261	5337	5498	5493	5705	5665	5632	5418	5760	5647	5577	5756	5823	5726	5704	5686	5594	5709
6071	5799	5798	5734	5565	5385	5504	5505	5552	5626	5590	5515	5510	5641	5520	5636	5815	5730	5599	5591	5505	5651	5682	5776	5664	5566	5637	5746	5538	5389	5368	5465	5424	5584	5487	5604	5521	5792	5653	5660	5675	5482	5559	5658	5733	5760	5745	5558	5563	5475
6143	5816	5802	5762	5692	5538	5272	5457	5590	5768	5451	5625	5334	5506	5630	5620	5675	5712	5581	5442	5433	5736	5710	5875	5766	5714	5638	5662	5643	5389	5568	5494	5556	5583	5513	5683	5745	5718	5850	5570	5689	5595	5612	5625	5574	5690	5577	5621	5513	5667
6021	5914	5892	5846	5712	5519	5492	5630	5692	5547	5679	5559	5424	5358	5373	5639	5486	5765	5517	5372	5438	5706	5822	5739	5852	5831	5907	5649	5572	5622	5567	5549	5670	5699	5683	5677	5673	5723	5777	5822	5644	5782	5719	5599	5557	5529	5598	5617	5820	5866
6113	6015	6120	5805	5709	5728	5577	5790	5732	5728	5671	5522	5608	5584	5585	5486	5567	5649	5501	5530	5616	5719	6057	5949	5957	5861	5834	5760	5787	5628	5664	5765	5803	5763	5806	5891	5783	5819	5893	5823	5750	5731	5796	5650	5748	5575	5658	5811	5742	5844
6184	6048	6181	6093	5946	5735	5714	5698	5794	5684	5812	5616	5653	5456	5459	5301	5414	5497	5722	5477	5682	5749	5780	5913	6123	6116	5882	6077	5838	5830	5746	6024	5816	5807	5931	5779	5789	5939	5920	5607	5908	5795	5667	5677	5555	5576	5605	5787	5812	5834
6273	6092	6102	6193	5838	5755	5945	5576	5741	5663	5749	5825	5654	5462	5345	5507	5467	5663	5586	5534	5608	5636	5819	5970	5987	5913	5733	5793	5728	5850	5946	5846	6009	5999	5756	5852	5680	5877	5868	6060	5786	5819	5714	5728	5546	5564	5747	5886	6001	5881
6221	6071	6234	6102	5832	5754	5807	5674	5713	5724	5668	5776	5644	5345	5218	5268	5427	5567	5780	5682	5635	5662	5825	6032	6012	5948	5900	5699	5767	5643	5833	6065	6031	5870	5943	5908	5674	5741	5752	5922	6013	5776	5622	5579	5580	5620	5823	5937	5785	6060
6223	6005	5997	6041	5815	5792	5704	5718	5713	5674	5727	5727	5529	5453	5453	5429	5529	5774	5696	5641	5720	5664	5940	6127	5974	5939	5689	5696	5852	5674	5849	5870	5974	5757	5844	5756	5693	5881	5878	5813	5962	5791	5737	5473	5667	5809	5872	5954	5940	6104
6069	5898	5872	5921	5773	5658	5582	5605	5562	5695	5723	5773	5628	5447	5387	5653	5558	5637	5719	5645	5756	5839	5885	6004	5813	5895	5832	5732	5805	5764	5916	6000	6037	5899	5820	5715	5898	5830	5916	5993	5831	5830	5731	5525	5686	5869	5856	6135	6058	6282
6066	6026	5931	5661	5708	5839	5754	5649	5777	5780	5767	5772	5870	5706	5706	5702	5764	5849	6064	6050	5845	5707	6030	5883	6064	6076	5832	5872	5912	5786	5883	5949	6031	5879	5864	5688	5787	5877	6096	5938	5799	5784	5674	5704	5913	5868	5772	6061	6071	6068
5982	5895	5794	5861	5851	5808	5965	5844	5644	5800	5850	5726	5886	5772	5821	5813	5879	5953	6011	6126	5979	5719	5886	5917	5742	5940	5831	5685	5675	5713	5680	5737	5783	5756	5741	5902	5714	5964	5758	6038	5812	5868	5749	5760	5880	5860	5814	5939	6021	5917
6209	5922	6015	5768	5847	5887	5812	5788	5684	5737	5736	5757	5756	5706	5838	5799	5836	6011	6006	6081	6054	5712	5677	5842	5739	5784	5758	5633	5581	5595	5680	5859	5614	5857	5902	5793	5918	6023	6081	6021	5875	5941	5838	5656	5821	5754	5985	5958	5976	5874
6384	6228	6031	5991	5983	5922	5847	5605	5835	5690	5692	5557	5651	5731	5644	5740	5955	5717	5952	6037	5912	5838	5758	5819	5868	5959	5689	5741	5558	5602	5760	5729	5709	5716	5932	5971	6107	5992	6069	5906	5886	5874	5676	5837	5861	5760	5938	5953	6026	5858
6316	6050	6148	6019	6116	5905	5657	5741	5316	5674	5734	5619	5761	5688	5582	5541	5472	5940	5917	5937	5967	5791	5828	5972	5992	6078	5761	5852	5758	5821	5855	5946	5901	5883	5959	6179	6302	6041	6103	5961	5858	6042	5818	5960	6020	6039	5931	5919	5901	5921
6228	6157	6100	6152	6059	5893	5766	5677	5571	5710	5513	5780	5657	5634	5546	5476	5585	5832	5840	5899	5921	5949	5951	6081	6169	5947	5844	6040	5996	5854	5987	6044	6276	6087	6324	6266	6195	6178	6169	6079	5997	6054	5992	6105	6063	6270	6151	5877	5860	5972
6304	5925	6171	6271	6040	5956	5784	5586	5530	5616	5498	5639	5600	5764	5642	5459	5639	5721	5874	5826	6025	5816	5855	5842	6161	6105	5853	5808	5840	5968	5955	5891	6007	6145	6373	6460	6339	6202	6220	6188	6007	6173	6244	6361	6330	6258	6126	5962	5858	6064
6175	6049	5934	6038	6149	5704	5732	5575	5566	5634	5482	5577	5535	5459	5534	5643	5623	5650	5834	5998	5873	5973	5926	5975	5858	5945	5999	5826	6017	5963	6043	5792	6119	6246	6395	6414	6395	6303	6309	6269	6338	6458	6334	6246	6290	6286	6195	6217	6234	5970
6166	6075	5965	6190	6016	5902	5700	5701	5443	5698	5655	5745	5812	5728	5487	5475	5491	5557	5805	5975	5907	5784	5846	5900	5965	5939	5887	5878	5994	5934	6039	6017	6055	6121	6072	6167	6113	6193	6061	6250	6279	6394	6509	6353	6203	6483	6354	6238	6124	5990
6138	5986	5977	5923	5916	5851	5805	5756	5832	5848	5856	5820	5786	5750	5649	5673	5580	5542	5765	6041	5953	6086	5752	5968	6094	5970	5731	5771	5914	5903	6065	6054	5949	6031	6076	6060	6086	6093	6104	6128	5957	6243	6503	6365	6359	6294	6376	6225	6160	6162
6244	6053	6114	5905	5985	5903	5866	5733	5751	5858	5946	6002	5946	5800	5777	5662	5603	5786	5692	5812	5878	5851	5784	5871	5933	5693	5717	5641	5860	5815	5710	5766	5886	5797	6074	5984	6000	6210	6148	6101	6118	6159	6235	6508	6342	6265	6206	6316	6205	6113
6030	6054	6038	6043	5991	5794	5819	5744	5804	5922	5896	5933	5773	5838	5854	5734	5848	5670	5846	5792	5850	5938	5746	5857	5549	5699	5741	5709	5760	5643	5962	5775	5778	5924	5869	5901	5934	5996	6016	6007	6138	6164	6171	6328	6461	6409	6216	6168	6140	6218
6080	6246	6068	6110	5916	5833	5821	5637	5699	5952	5884	5958	5949	5817	5922	5669	5760	5868	5962	5955	5849	5697	5743	5642	5808	5590	5790	5629	5798	5822	5837	5830	5827	5859	5869	6014	6088	5972	5964	5879	6146	6229	6305	6212	6590	6446	6305	6263	6322	6374
6175	6040	5980	6087	6093	5965	5861	5588	5689	5781	5904	5684	5899	5779	5927	5853	5847	5949	6023	5989	5894	5860	5793	5621	5710	5642	5785	5902	5906	5966	6059	5828	5880	5921	5836	5888	6067	5966	6149	6022	6078	6081	6252	6262	6425	6545	6596	6341	6215	6365
6294	6096	6140	6076	6194	6001	5843	5808	5713	5697	5753	5789	5873	5955	5803	5968	5897	5913	6048	5663	5891	5865	5855	5826	5680	5782	5975	5875	6210	6177	6108	5825	5921	5793	6097	6223	6170	5928	5966	5979	6183	6206	6137	6409	6466	6353	6424	6395	6663	6401
6327	6091	6194	6305	6214	6160	6006	5914	5997	5981	6043	5943	6010	6041	5773	5845	5947	6071	6053	5862	5820	5734	5696	5689	5943	5862	5957	6142	6102	6070	6065	5994	5928	6086	6118	6023	6006	6017	5929	6129	6053	6332	6194	6416	6539	6561	6428	6546	6444	6598
6442	6232	6326	6269	6261	6241	6092	6004	6157	6210	6050	5993	5965	5993	5941	5960	6038	5985	5963	5775	5820	5753	5836	5788	5947	6040	6003	5980	6032	6303	6032	6077	5985	5974	6010	5787	5938	6000	5926	5942	5985	6283	6233	6367	6495	6509	6603	6678	6626	6488
6542	6559	6501	6449	6408	6252	6070	6276	6223	6251	6183	6187	6045	6112	6048	6022	6133	5768	5857	5892	5778	5897	6087	5953	5862	6003	5961	6057	6162	6119	5894	5878	5995	5964	5858	5909	5871	5789	5938	6157	6200	6417	6074	6194	6362	6488	6610	6554	6756	6690
6784	6640	6494	6478	6556	6490	6352	6261	6446	6472	6396	6283	6118	6224	6038	5922	6034	6053	5952	5765	5866	5931	6082	5960	6069	6009	5989	6025	6041	6136	6078	5874	5969	6001	5996	5796	5764	6194	5967	5942	6148	6126	6157	6334	6234	6388	6481	6522	6454	6474
6778	6666	6511	6584	6490	6400	6391	6660	6640	6681	6624	6388	6417	6077	6190	6214	5943	6024	5890	5778	5747	5954	6150	6183	6125	6088	6019	5994	5923	6097	6058	5818	5886	5984	5929	5901	5817	6063	5893	5938	6060	6241	6201	6245	6211	6298	6427	6386	6403	6441
6616	6632	6728	6636	6579	6730	6618	6592	6747	6758	6709	6660	6264	6403	6172	6243	6128	6038	6021	6083	5954	6154	6030	6099	6159	6291	6121	6087	6061	6026	6053	5960	6008	5845	5878	5885	5919	5946	5961	6120	6169	6250	6185	6207	6204	6170	6169	6302	6290	6380
6786	6639	6714	6674	6532	6609	6732	6543	6792	6997	6685	6468	6327	6338	6336	6260	6329	6235	6065	5989	6165	6276	6274	6221	6322	6280	6440	6140	6248	6131	6051	5939	6054	5939	5948	5919	5979	6202	6125	6093	6172	6163	6361	6285	6266	6145	6236	6430	6386	6857
6854	6573	6690	6683	6636	6539	6632	6479	6822	6758	6686	6640	6603	6348	6159	6382	6425	6261	6059	6218	6105	6334	6320	6342	6344	6510	6289	6503	6427	6362	6139	6285	6183	6169	6078	6144	6219	6285	6406	6352	6330	6360	6297	6353	6402	6386	6527	6621	6529	6741
6756	6703	6787	6869	6682	6528	6588	6668	6600	6761	6685	6541	6448	6484	6359	6360	6387	6273	6344	6302	6480	6400	6296	6210	6421	6646	6514	6475	6369	6343	6178	6283	6108	6139	6168	6270	6338	6427	6365	6492	6289	6462	6313	6528	6474	6579	6560	6788	6816	6933
6751	6659	6623	6801	6689	6733	6623	6689	6699	6657	6647	6378	6302	6270	6257	6280	6440	6414	6465	6387	6468	6471	6240	6534	6523	6475	6363	6331	6214	6387	6407	6239	6228	6101	6422	6289	6563	6410	6410	6432	6265	6295	6484	6462	6592	6801	6722	6685	7009	6988
6617	6578	6645	6669	6594	6578	6630	6645	6508	6584	6371	6423	6381	6359	6496	6484	6428	6557	6436	6525	6536	6544	6341	6346	6452	6321	6363	6413	6541	6432	6295	6276	6175	6139	6289	6262	6467	6427	6286	6236	6302	6219	6375	6633	6560	6860	6817	6885	7001	7109
6731	6532	6530	6541	6545	6529	6566	6610	6449	6554	6499	6430	6547	6451	6685	6677	6556	6419	6529	6614	6590	6748	6547	6405	6494	6547	6568	6446	6343	6339	6597	6325	6234	6266	6430	6335	6252	6486	6180	6187	6210	6292	6514	6500	6685	6785	6864	7010	6997	7163
6601	6615	6648	6398	6572	6405	6488	6326	6551	6361	6419	6659	6628	6632	6576	6680	6770	6658	6607	6652	6671	6528	6540	6609	6609	6511	6406	6309	6451	6329	6358	6339	6365	6404	6395	6487	6540	6333	6468	6253	6182	6203	6478	6474	6457	6831	6974	6944	7022	6970
6584	6526	6509	6432	6510	6486	6484	6340	6432	6607	6579	6723	6559	6783	6797	6629	6755	6780	6890	6782	6638	6721	6566	6434	6571	6652	6444	6309	6455	6285	6505	6491	6505	6447	6719	6405	6541	6305	6264	6409	6363	6470	6507	6675	6579	6902	6808	6925	6853	6938
6405	6571	6384	6386	6410	6488	6402	6525	6423	6526	6686	6744	6652	7043	6697	6959	6676	6912	6845	6932	6710	6792	6747	6595	6852	6541	6544	6356	6578	6291	6740	6660	6715	6717	6751	6660	6574	6589	6457	6561	6535	6218	6501	6462	6748	6618	6908	6718	6720	6731
6574	6371	6391	6377	6483	6509	6403	6356	6594	6516	6797	6793	6834	6819	6775	6916	6881	6908	6828	6801	6810	6605	6775	6670	6725	6561	6732	6703	6658	6833	6712	6688	6705	6621	6701	6630	6622	6700	6557	6605	6545	6447	6572	6694	6872	6848	6731	6579	6795	6644
6583	6431	6277	6457	6500	6380	6351	6467	6394	6584	6677	6644	6828	6865	6963	6701	6917	6786	6823	6779	6676	6700	6616	6693	6862	6656	6688	6753	6758	6821	6947	7036	6871	6816	6758	6691	6886	6673	6449	6473	6707	6731	6615	6795	6716	6752	6803	6763	6881	6886
6491	6379	6240	6191	6480	6438	6325	6321	6479	6469	6537	6544	6445	6631	6573	6609	6762	6782	6715	6657	6481	6731	6700	6792	6623	6580	6693	6721	6755	6912	6815	7005	7050	7020	6969	6618	6801	6650	6658	6561	6653	6762	6827	6931	6750	6553	6792	6821	7035	7025
6617	6159	6240	6227	6362	6304	6103	6284	6442	6494	6639	6528	6502	6665	6596	6612	6770	6591	6443	6683	6491	6609	6664	6557	6740	6694	6605	6696	6867	6860	6911	6940	6925	6976	6930	6833	6775	6613	6864	6666	6755	6736	6794	6521	6781	6632	6844	6643	6876	7049
6474	6292	6195	6325	6223	6295	6229	6180	6503	6460	6481	6641	6542	6585	6718	6701	6648	6649	6713	6598	6647	6497	6448	6644	6608	6726	6518	6768	6657	6869	6786	6830	6794	6847	6682	6699	6917	6638	6627	6701	6498	6787	6477	6687	6800	6657	6599	6952	6869	6833
6484	6485	6308	6270	6225	6206	6339	6192	6474	6552	6604	6395	6610	6543	6486	6631	6717	6740	6589	6445	6514	6491	6321	6676	6582	6460	6638	6590	6616	6580	6627	6749	6750	6847	6792	6608	6691	6544	6502	6588	6741	6715	6610	6554	6538	6651	6822	6915	6805	7109
6622	6440	6436	6487	6293	6193	6307	6296	6534	6585	6553	6363	6558	6714	6755	6704	6625	6453	6446	6515	6397	6554	6514	6579	6478	6519	6525	6713	6734	6742	6453	6531	6400	6593	6644	6588	6593	6541	6476	6563	6641	6613	6689	6398	6563	6595	6747	6842	6831	6890
6723	6570	6463	6325	6373	6390	6372	6279	6495	6363	6392	6511	6599	6704	6731	6672	6500	6617	6481	6634	6536	6687	6490	6548	6472	6419	6458	6545	6552	6408	6499	6332	6383	6399	6483	6648	6485	6454	6426	6550	6617	6544	6655	6422	6640	6640	6568	6861	6881	6827
6756	6381	6475	6624	6444	6249	6386	6381	6438	6461	6352	6581	6467	6546	6513	6501	6338	6315	6557	6306	6490	6444	6621	6505	6676	6610	6448	6421	6292	6461	6479	6476	6379	6402	6525	6617	6519	6531	6551	6572	6606	6521	6649	6377	6645	6577	6771	6693	6851	6692
6628	6683	6388	6604	6486	6367	6310	6310	6383	6267	6386	6605	6475	6535	6470	6405	6477	6389	6503	6341	6548	6638	6643	6542	6576	6494	6419	6584	6340	6379	6454	6532	6616	6643	6596	6637	6618	6593	6596	6559	6677	6703	6560	6770	6577	6608	6552	6651	6601	6876
6878	6840	6798	6759	6605	6438	6230	6272	6448	6438	6239	6366	6299	6466	6272	6486	6357	6392	6318	6308	6374	6565	6421	6550	6536	6358	6402	6491	6359	6399	6513	6423	6431	6635	6731	6636	6677	6429	6734	6647	6672	6776	6610	6537	6557	6561	6599	6713	6803	6900
6795	6816	6826	6482	6615	6104	6214	6348	6301	6285	6203	6246	6349	6236	6288	6196	6252	6416	6465	6438	6306	6467	6550	6410	6366	6455	6439	6343	6382	6290	6418	6620	6526	6446	6610	6695	6501	6687	6488	6722	6649	6613	6694	6532	6598	6478	6726	6947	6709	6843
6939	6710	6775	6395	6512	6344	6245	6282	6237	6374	6262	6029	6180	6161	6294	6340	6288	6339	6366	6302	6329	6322	6388	6202	6260	6349	6364	6095	6169	6239	6437	6462	6525	6432	6272	6427	6591	6494	6385	6450	6719	6663	6597	6458	6560	6715	6722	6877	6849	6617
7028	6885	6942	6539	6434	6381	6290	5979	6398	6490	6275	6189	6166	6455	6394	6447	6385	6495	6309	6236	6172	6450	6137	6251	6195	6212	6229	6144	6143	6309	6219	6359	6568	6420	6430	6274	6321	6411	6294	6447	6543	6535	6742	6415	6559	6569	6742	6588	6694	7025
6974	6951	6888	6572	6528	6482	6422	6434	6360	6234	6238	6331	6425	6426	6598	6590	6464	6490	6639	6348	6333	6111	6038	6347	6070	6310	6134	6318	6129	6145	6395	6399	6375	6488	6428	6261	6416	6456	6315	6440	6723	6547	6619	6649	6488	6595	6738	6613	6750	6608
6760	6840	6787	6689	6588	6470	6305	6299	6257	6364	6349	6408	6265	6421	6479	6617	6446	6551	6437	6338	6162	6078	6247	6205	6158	6202	6109	6089	6141	6280	6366	6327	6424	6500	6458	6432	6343	6368	6392	6447	6531	6609	6406	6474	6720	6592	6764	6544	6769	6697
6838	6915	6729	6716	6562	6309	6397	6294	6539	6474	6458	6544	6501	6430	6570	6645	6450	6455	6435	6274	6307	6216	6110	6108	6208	6393	6219	6125	6325	6120	6410	6446	6457	6418	6347	6341	6334	6201	6277	6385	6592	6618	6629	6730	6569	6549	6663	6787	6902	6654
6808	6641	6670	6719	6638	6483	6445	6344	6510	6835	6566	6603	6480	6451	6426	6340	6536	6343	6384	6284	6132	6282	6199	6164	6126	6297	6365	6135	6286	6449	6346	6580	6504	6489	6276	6439	6238	6327	6385	6351	6366	6859	6530	6575	6496	6613	6849	6820	6832	6868
6779	6960	6782	6728	6732	6418	6566	6559	6665	6698	6781	6768	6862	6608	6487	6472	6461	6438	6430	6246	6234	6250	6265	6318	6359	6280	6278	6410	6369	6405	6394	6469	6625	6382	6434	6179	6426	6274	6416	6660	6582	6721	6662	6667	6658	6518	6764	6674	6844	6788
6822	6779	6770	6843	6795	6594	6514	6592	6726	6734	7031	6959	6891	6662	6373	6551	6535	6266	6362	6235	6258	6299	6226	6355	6511	6374	6425	6305	6336	6240	6440	6433	6490	6511	6442	6388	6436	6394	6426	6627	6730	6554	6552	6731	6471	6687	6724	6754	6878	6811
6709	6533	6620	6690	6701	6628	6720	6857	6880	6884	6781	6828	6789	6735	6501	6462	6443	6454	6394	6337	6480	6468	6348	6437	6460	6303	6496	6431	6344	6469	6330	6575	6572	6420	6395	6308	6497	6299	6607	6731	6724	6717	6505	6581	6611	6631	6729	6828	6961	6779
6600	6616	6549	6673	6733	6592	6580	6593	6717	6582	6574	6761	6606	6666	6703	6523	6470	6530	6275	6556	6380	6365	6410	6401	6396	6572	6429	6437	6409	6317	6632	6549	6588	6663	6291	6397	6459	6654	6557	6629	6573	6641	6570	6501	6652	6790	6921	7007	7057	6900
6425	6439	6412	6538	6641	6409	6454	6396	6547	6641	6561	6570	6538	6580	6461	6597	6493	6507	6508	6415	6514	6469	6569	6618	6564	6675	6764	6393	6373	6418	6599	6552	6677	6732	6522	6560	6815	6589	6718	6654	6774	6710	6687	6671	6842	6911	6846	7024	6942	6890
6637	6388	6555	6523	6490	6416	6483	6373	6290	6417	6633	6498	6471	6492	6494	6499	6663	6584	6415	6711	6605	6487	6551	6689	6890	6810	6708	6555	6693	6686	6599	6744	6828	6751	6775	6581	6743	6813	6764	6921	6864	6721	6697	6840	6885	7008	6961	7087	7023	6934
6497	6317	6399	6582	6440	6438	6298	6256	6457	6415	6440	6505	6477	6411	6368	6360	6558	6547	6545	6439	6537	6655	6551	6858	6766	6710	6842	6681	6589	6832	6844	6893	6672	6893	6965	6827	6672	6671	6868	6803	6653	6643	6680	6755	6821	6954	6956	6944	7066	6802
6390	6222	6351	6279	6404	6385	6303	6270	6375	6412	6363	6446	6351	6405	6460	6689	6576	6522	6502	6799	6713	6642	6578	6738	6542	6666	6592	6619	6832	6799	6727	6831	6803	6696	6868	6765	6728	6889	6645	6577	6730	6734	6598	6826	6792	6977	6966	6914	6981	6798
6457	6088	6293	6320	6412	6247	6330	6441	6350	6569	6440	6386	6370	6313	6506	6408	6465	6361	6479	6619	6579	6563	6432	6503	6547	6561	6679	6545	6589	6615	6562	6635	6809	6759	6857	6609	6732	6557	6519	6507	6772	6634	6585	6818	6730	6750	6858	6693	6863	6736
6308	5956	6338	6300	6262	6319	6281	6342	6374	6344	6325	6307	6334	6348	6366	6495	6385	6463	6425	6530	6350	6321	6486	6370	6499	6383	6422	6318	6406	6292	6432	6564	6650	6542	6514	6447	6347	6325	6435	6315	6528	6482	6793	6671	6677	6649	6587	6617	6646	6580
6418	6265	6334	6234	6392	6399	6417	6375	6192	6421	6421	6420	6336	6156	6163	6302	6132	6450	6304	6247	6292	6223	6386	6363	6305	6481	6334	6457	6266	6265	6385	6426	6574	6533	6403	6391	6412	6375	6456	6406	6622	6413	6559	6537	6665	6607	6736	6721	6576	6404
6471	6424	6648	6619	6524	6314	6222	6289	6073	6139	6395	6196	6389	6082	6097	5923	6096	6114	6348	6226	6269	6098	6251	6231	6311	6356	6407	6373	6331	6334	6311	6278	6442	6452	6204	6336	6214	6378	6234	6176	6467	6394	6463	6647	6650	6589	6497	6581	6392	6548
6785	6794	6771	6710	6656	6413	6238	6104	6086	6165	6147	6258	6174	6162	6044	6022	5840	5995	6125	6167	6101	6128	6237	6175	6322	6158	6344	6228	6241	6453	6295	6270	6180	6232	6150	6363	6305	6400	6175	6231	6527	6539	6273	6374	6556	6444	6474	6493	6410	6527
6822	6877	6715	6800	6794	6490	6401	6235	6106	6132	6075	6040	6002	6046	6093	5959	6039	5965	6095	5968	6188	6065	6214	6287	6126	6331	6344	6331	6258	6325	6510	6165	6283	6206	6259	6379	6334	6380	6333	6360	6398	6231	6515	6586	6579	6618	6280	6575	6564	6556
6948	6782	6884	6985	6944	6719	6407	6331	6143	6224	6126	6116	6217	5927	5936	5939	5864	6039	5854	6023	6185	6143	6183	6358	6253	6437	6354	6320	6458	6464	6382	6427	6297	6278	6352	6391	6421	6315	6316	6386	6373	6385	6388	6478	6423	6686	6520	6544	6470	6352
7103	6859	6762	6847	6714	6613	6550	6295	6365	6300	6171	6264	6298	6081	6024	6078	6035	6014	6034	6084	6026	6174	6275	6297	6442	6586	6479	6509	6434	6234	6385	6351	6492	6483	6688	6560	6501	6476	6463	6446	6430	6255	6356	6542	6681	6771	6674	6565	6441	6491
7044	7087	6905	6714	6774	6568	6529	6261	6468	6288	6278	6418	6371	6416	6374	6124	6015	5997	6149	6145	6587	6459	6410	6476	6431	6503	6393	6571	6453	6375	6384	6399	6490	6525	6556	6592	6682	6568	6411	6498	6404	6504	6585	6627	6787	6724	6826	6624	6566	6318
6888	6800	6683	6662	6712	6417	6485	6549	6513	6391	6546	6505	6485	6517	6368	6246	6134	6199	6400	6365	6410	6344	6405	6600	6681	6552	6734	6485	6507	6438	6484	6442	6627	6674	6769	6663	6777	6627	6622	6629	6604	6456	6598	6764	7110	6930	6850	6818	6513	6554
6879	6572	6619	6534	6621	6470	6465	6371	6366	6366	6443	6387	6487	6666	6548	6365	6274	6419	6419	6579	6595	6638	6488	6462	6637	6528	6674	6729	6725	6488	6657	6660	6563	6557	6767	6730	6682	6731	6745	6680	6649	6648	6771	6832	6863	6824	6814	6857	6544	6560
6796	6600	6745	6519	6604	6568	6497	6372	6393	6322	6284	6491	6363	6542	6531	6544	6595	6571	6540	6684	6832	6617	6748	6714	6655	6761	6752	6726	6574	6566	6576	6752	6814	6496	6598	6689	6672	6785	6784	6736	7036	6638	6741	6623	6784	6832	6680	6664	6467	6578
6655	6491	6679	6906	6778	6486	6666	6574	6620	6490	6657	6445	6770	6586	6536	6430	6399	6547	6805	6712	6650	6841	6726	6604	6741	6765	6882	6637	6708	6730	6651	6711	6699	6745	6720	6865	6771	6723	6880	6807	6658	6728	6733	6648	6624	6826	6624	6435	6505	6381
6541	6839	6606	6638	6713	6691	6703	6585	6628	6676	6500	6628	6825	6615	6709	6363	6242	6552	6605	6522	6722	6614	6664	6582	6670	6827	6735	6734	6576	6626	6729	6542	6729	6722	6824	6730	6727	6583	6766	6899	6586	6680	6482	6715	6516	6420	6512	6427	6374	6403
6873	6612	6614	6590	6736	6799	6797	6535	6559	6526	6627	6630	6656	6637	6555	6374	6398	6411	6658	6695	6682	6610	6640	6613	6631	6766	6759	6563	6512	6699	6588	6654	6609	6462	6521	6618	6671	6438	6704	6607	6705	6526	6427	6418	6450	6312	6270	6495	6276	6461
6872	6762	6816	6687	6575	6712	6720	6507	6684	6414	6701	6638	6617	6661	6545	6397	6277	6339	6340	6478	6700	6488	6502	6452	6432	6546	6520	6552	6352	6421	6451	6449	6414	6302	6283	6539	6492	6601	6709	6582	6419	6510	6342	6248	6327	6233	6384	6293	6172	6082
7141	6897	6766	6710	6641	6756	6522	6470	6347	6304	6366	6456	6484	6333	6377	6276	6233	6369	6299	6452	6477	6430	6320	6346	6490	6359	6461	6307	6376	6236	6339	6331	6219	6315	6270	6338	6384	6297	6475	6382	6462	6045	6077	6148	6168	6284	6259	6304	6225	6143
7295	7040	7023	6838	6885	6611	6545	6354	6436	6302	6321	6447	6383	6339	6218	6189	6367	6366	6334	6455	6410	6329	6386	6356	6241	6109	6189	6365	6339	6129	6162	6355	6171	6110	6111	6266	6361	6297	6469	6331	6174	6119	6003	5991	6228	6204	6109	6155	5990	6033
7385	7170	7050	7089	6907	6753	6489	6482	6565	6428	6310	6297	6272	6329	6352	6215	6277	6172	6340	6360	6422	6341	6238	6195	6082	6171	6163	6065	6267	6082	6200	6327	6116	6065	6062	6131	6178	6185	6154	6103	6107	6021	6101	5970	6079	6222	6403	6224	6033	6053
7278	7248	7001	6976	6892	6648	6540	6494	6414	6385	6385	6333	6440	6322	6420	6345	6155	6244	6288	6111	6110	6247	6288	6124	6201	6183	6118	6109	6157	6208	6163	6220	6171	6151	5929	6027	6112	6235	6120	6151	6007	6101	6096	5914	5953	6253	6177	6134	6149	6062
7095	7053	7018	6922	6861	6724	6544	6396	6449	6513	6512	6303	6266	6424	6452	6408	6183	6281	6275	6187	6328	6266	6402	6290	6225	6302	6228	6237	6191	6243	6208	6229	6287	6134	6034	6028	6035	6189	6192	6190	6008	5780	5992	6055	6172	6161	6123	6211	6034	5972
7021	6959	6838	6749	6675	6635	6699	6524	6648	6593	6656	6528	6563	6593	6469	6562	6408	6256	6469	6414	6342	6449	6391	6240	6435	6389	6123	6217	6203	6397	6378	6432	6135	6361	6055	6129	6131	6271	6302	6288	6298	6101	6112	6038	6136	6284	6158	6085	6068	6189
6970	6706	6737	6572	6687	6542	6478	6403	6400	6721	6680	6705	6747	6776	6637	6544	6593	6673	6666	6502	6500	6586	6449	6378	6514	6544	6335	6341	6227	6390	6485	6482	6418	6446	6104	6176	6246	6245	6435	6396	6381	6203	6094	6200	6267	6349	6176	6262	6211	6340
6577	6549	6450	6556	6670	6417	6327	6572	6543	6296	6534	6904	6757	6778	6586	6720	6728	6786	6838	6841	6695	6585	6790	6670	6586	6622	6314	6426	6503	6472	6444	6657	6541	6575	6364	6163	6297	6550	6525	6574	6495	6485	6420	6431	6392	6424	6459	6402	6523	6676
6478	6358	6414	6531	6422	6343	6352	6369	6509	6478	6677	6823	6850	6859	6966	6914	7118	6946	6862	6777	6730	6763	6686	6644	6556	6514	6736	6619	6294	6419	6438	6538	6540	6744	6528	6558	6430	6489	6651	6631	6614	6424	6529	6579	6571	6703	6603	6488	6502	6621
6299	6179	6240	6189	6394	6367	6376	6514	6419	6656	6486	6857	6954	6771	6937	7096	6906	6934	6958	6987	6923	6629	6544	6572	6787	6582	6456	6525	6537	6313	6562	6580	6672	6772	6635	6596	6427	6624	6636	6559	6471	6624	6610	6277	6421	6537	6442	6588	6680	6736
6282	6240	6107	6230	6312	6288	6162	6153	6562	6562	6560	6764	6726	6690	6779	6684	6965	7041	6784	6959	6821	6616	6607	6435	6478	6568	6590	6653	6426	6438	6529	6616	6744	6870	6534	6698	6591	6415	6406	6511	6538	6374	6373	6446	6443	6578	6606	6681	6556	6710
6369	6212	6194	6123	6224	6249	6453	6356	6381	6610	6633	6595	6584	6623	6591	6736	6816	6838	6888	6704	6674	6434	6350	6541	6401	6285	6478	6575	6500	6426	6392	6565	6563	6578	6659	6512	6391	6365	6333	6378	6492	6371	6342	6371	6419	6326	6363	6365	6635	6567
6275	6199	6115	6175	6280	6150	6141	6438	6533	6455	6486	6430	6342	6575	6524	6585	6681	6605	6820	6578	6606	6467	6277	6282	6177	6303	6335	6412	6355	6341	6417	6401	6494	6315	6442	6259	6321	6259	6258	6243	6296	6306	6312	6369	6124	6276	6575	6418	6326	6548
6228	6248	6180	6258	6091	6192	6272	6280	6425	6602	6364	6350	6523	6496	6395	6491	6488	6472	6525	6442	6540	6224	6148	6092	6078	6174	6288	6558	6230	6150	6143	6312	6291	6195	6349	6241	6202	6042	6143	6331	6091	6155	6391	6386	6347	6246	6316	6304	6408	6635
6437	6245	6108	6386	6315	6173	6430	6322	6433	6544	6154	6070	6270	6098	6336	6306	6290	6310	6459	6424	6186	6124	6130	6091	5950	6184	6394	6630	6217	6017	6003	6307	6175	6322	6116	6205	6056	6193	5961	5996	6092	6019	6166	6359	6191	6163	6379	6361	6490	6536
6361	6185	6392	6385	6305	6238	6351	6286	6393	6373	6234	6098	6371	6125	6195	6202	6192	6170	6151	6321	6176	6227	5968	5979	6030	6210	6313	6404	6130	6085	6119	6234	6071	6183	6092	6144	6127	6029	5971	6119	5983	6067	6091	6154	6203	6216	6509	6414	6254	6207
6557	6383	6349	6368	6345	6135	6401	6225	6285	6291	6076	6176	6183	6319	6207	6299	6175	6276	6164	6176	6216	6023	6030	6076	6041	6047	6175	6302	6297	6000	6121	6203	6221	6322	6052	6183	6003	6024	5952	5983	5904	6048	6022	6135	6104	6171	6174	6347	6243	6164
6424	6327	6352	6219	6293	5979	6113	6061	6006	6234	5999	5969	6138	6046	6027	6116	6241	6161	6089	6168	6084	6173	6028	6152	5849	6109	6138	6189	6100	6391	6240	6352	6395	6429	6539	6434	6399	6257	5938	5944	5813	5947	5857	5970	6134	6152	6157	6247	6303	6282
6471	6314	6122	6163	5980	5912	5849	5956	5972	6060	5933	6222	6179	6242	6194	6065	6054	6165	6281	6312	6198	6265	6091	6116	6121	6241	6295	6377	6396	6309	6579	6477	6542	6431	6484	6246	6257	6224	6063	6028	6088	6041	6106	6234	6127	6161	6326	6167	6399	6149
6195	6082	6205	6188	6029	5964	5867	5838	5933	6052	5873	5967	6021	5961	6020	5998	6027	6029	6183	6256	6293	6338	6210	6156	6152	6205	6346	6354	6355	6476	6311	6410	6576	6440	6384	6253	6241	6128	6307	6157	6146	6002	6031	6102	6102	6031	6112	6201	6183	6136
5948	5924	5959	5990	6054	5879	5833	5884	5920	6030	5967	6115	5951	5959	6023	5919	6020	6171	6244	6261	6319	6317	6372	6273	6277	6359	6474	6516	6604	6534	6411	6648	6315	6283	6348	6387	6299	6370	6444	6285	6217	6051	6103	6129	5959	6025	6115	6159	6051	6164
5927	5778	5835	5766	5977	5607	5581	5798	5807	5837	5856	5872	5994	5891	5855	5787	6074	5963	6097	6363	6470	6386	6282	6320	6301	6136	6449	6418	6573	6520	6440	6423	6320	6528	6385	6469	6389	6475	6577	6382	6394	6319	6465	6203	6165	6051	6181	6196	6293	6154
5882	5783	5718	5798	5875	5745	5662	5558	5717	5706	5878	5937	5678	5682	5839	5920	5906	5972	6110	6107	6465	6476	6391	6475	6307	6390	6370	6470	6422	6594	6579	6560	6543	6597	6394	6499	6404	6530	6436	6421	6319	6422	6467	6366	6138	6284	6244	6206	6206	6193
5663	5467	5667	5563	5721	5644	5255	5441	5549	5589	5730	5693	5823	5796	5666	5865	5896	6005	5926	6028	6427	6443	6479	6350	6297	6303	6123	6459	6502	6548	6375	6602	6436	6299	6450	6403	6386	6457	6502	6393	6290	6576	6462	6396	6253	6214	6240	6300	6503	6412
5580	5399	5376	5619	5527	5332	5397	5299	5476	5508	5584	5698	5617	5864	5895	5834	6017	5753	6001	6082	6316	6381	6471	6373	6356	6217	6323	6221	6465	6331	6284	6320	6453	6671	6455	6348	6351	6320	6598	6451	6352	6583	6547	6368	6225	6016	6230	6248	6336	6351
5490	5453	5406	5482	5530	5424	5208	5260	5490	5520	5617	5689	5782	5824	6008	6056	5953	6044	6057	6100	6171	6299	6305	6103	6170	6348	6410	6366	6406	6364	6279	6383	6409	6630	6471	6512	6425	6511	6423	6505	6511	6591	6435	6512	6438	6378	6498	6650	6404	6485
5433	5263	5393	5461	5461	5344	5263	5371	5371	5511	5739	5791	5854	5901	5962	6008	6097	6281	6145	6120	6309	6220	6183	6308	6304	6285	6192	6300	6411	6331	6459	6398	6711	6708	6558	6555	6673	6508	6311	6446	6502	6438	6345	6392	6511	6521	6537	6594	6499	6651
5499	5249	5405	5424	5444	5394	5442	5534	5663	5605	5702	5806	6000	6010	6277	6187	5963	6170	6244	6136	6230	6345	6337	6277	6300	6249	6217	6228	6228	6384	6471	6530	6649	6674	6794	6781	6677	6476	6506	6439	6457	6447	6502	6368	6415	6434	6576	6623	6607	6744
5543	5296	5376	5460	5604	5571	5570	5566	5536	5568	5752	5858	6018	6017	6088	6155	6014	6118	6178	6254	6239	6271	6308	6245	6427	6290	6512	6361	6323	6465	6521	6586	6628	6754	6758	6853	6734	6550	6672	6518	6468	6459	6417	6627	6616	6394	6776	6712	6655	6602
5580	5331	5324	5498	5627	5465	5636	5575	5535	5713	5815	5620	5789	6125	6103	6070	6097	6234	6396	6126	6410	6147	6366	6283	6370	6388	6489	6153	6437	6557	6328	6642	6730	6625	6858	6875	6622	6494	6504	6600	6215	6488	6431	6526	6538	6522	6495	6560	6637	6664
5537	5207	5306	5546	5560	5444	5446	5558	5629	5796	5732	5958	5792	5926	6227	5991	6019	6255	6068	6290	6272	6533	6309	6256	6462	6526	6332	6360	6371	6435	6595	6515	6705	6629	6517	6777	6601	6643	6465	6507	6318	6520	6310	6632	6514	6494	6467	6566	6492	6758
5467	5353	5276	5420	5573	5564	5602	5537	5660	5724	5645	5763	5852	5901	6084	6104	5976	6109	6133	6174	6139	6170	6148	6205	6448	6429	6208	6381	6362	6549	6682	6610	6589	6503	6577	6743	6621	6532	6564	6466	6530	6389	6585	6395	6627	6448	6671	6470	6468	6523
5491	5404	5365	5550	5606	5589	5659	5732	5670	5673	5662	5832	5866	5965	6017	6086	5858	6107	6018	6077	6168	6036	6207	6355	6362	6386	6435	6377	6315	6561	6560	6545	6537	6523	6459	6574	6369	6480	6507	6410	6519	6374	6441	6404	6241	6508	6324	6239	6332	6345
5653	5584	5552	5702	5761	5658	5701	5889	5698	5709	5618	6025	5937	6036	5982	5987	6180	6172	6122	6139	6034	6050	6169	6211	6477	6252	6371	6347	6579	6437	6482	6464	6294	6372	6360	6454	6327	6390	6245	6236	6361	6172	6332	6423	6384	6206	6264	6252	6135	6178
5635	5661	5624	5674	5852	5573	5614	5832	5965	5927	5719	5783	5969	5914	6046	6060	6217	6167	6039	6142	6150	5993	5948	6278	6520	6341	6331	6282	6458	6440	6270	6401	6217	6235	6135	6328	6508	6200	6158	6091	6199	6281	6238	6317	6433	6244	6175	6057	6038	6223
5777	5827	5667	5614	5754	5603	5776	5776	5780	5896	5868	5843	5892	5904	6113	5921	5971	6145	6143	6064	6001	6045	6129	6300	6467	6426	6352	6384	6275	6270	6353	6321	6257	6180	6158	6391	6308	6194	6151	6140	6209	6099	6167	6153	6392	6314	6234	6169	5952	6151
5844	5772	5883	5649	5718	5578	5695	5818	5881	6017	6017	5970	5994	5943	6070	6143	6112	6144	6286	6235	6200	6093	6131	6147	6397	6293	6222	6396	6157	6321	6213	6302	6106	6176	6238	6274	6373	6160	6257	6195	6054	6066	6249	6264	6233	6216	6170	5949	6112	6030
5897	5836	5898	5721	5719	5784	5851	5824	5853	6037	6016	6074	5743	6122	6109	6260	6200	6435	6498	6424	6209	6186	6194	6076	6364	6277	6312	6308	6157	6234	6321	6166	6281	6337	6310	6240	6336	6261	6031	6228	6038	6131	6176	6262	6244	6228	6329	6289	6289	6256
5791	5700	5760	5850	5668	5734	5627	5806	6020	6005	5769	5862	5843	5980	6162	6131	6180	6298	6500	6338	6383	6133	6239	6226	6178	6213	6319	6330	6240	6237	6332	6269	6190	6175	6265	6421	6229	6120	6149	6201	6167	6112	6304	6156	6324	6337	6101	6294	5997	6210
5820	5710	5716	5601	5797	5600	5702	5749	5968	5911	5989	5839	5991	5826	5934	6110	6077	6144	6432	6313	6221	6203	6256	6343	6228	6165	6132	6272	6203	6284	6256	6287	6396	6389	6419	6157	6407	6298	6140	6214	6214	6070	6150	6393	6145	6313	6276	6180	6239	6308
5885	5671	5648	5656	5633	5715	5775	5746	5940	6028	5832	5832	6230	6103	6005	6315	6110	6083	6156	6379	6234	6193	6284	6380	6264	6273	6331	6229	6188	6003	6112	6153	6237	6143	6313	6357	6295	6211	6183	6121	6141	6300	6060	6050	6145	6314	6216	6249	6382	6301
5966	5884	5893	5690	5679	5623	5787	5970	6041	5977	5831	5921	6006	5837	5910	6061	6189	6206	6242	6226	6347	6180	6193	6416	6104	6311	6112	6123	6048	6126	5986	6063	6135	6222	6190	6274	6421	6182	6072	6167	6065	6246	6115	6061	6292	6077	6197	6192	6231	6189
5966	5825	5787	6029	5721	5765	5946	6013	6112	6316	6032	5985	5810	5881	5976	5861	5888	5986	5990	6095	6193	6217	6051	6177	6103	6265	6141	6145	6028	6068	5967	5970	6211	6248	6394	6231	6335	6188	6129	6277	6228	6487	6180	6305	6424	6163	6348	6102	6178	6103
5960	5818	5942	5807	5786	5770	5923	5977	6125	6256	6150	6113	6022	6036	6068	6196	5996	6042	6092	6136	6210	6153	6070	6060	5985	5966	5986	6151	5924	6031	5984	5970	6143	6193	6211	6272	6316	6214	6181	6326	6383	6219	6343	6316	6274	6341	6182	6540	6146	6368
6007	5937	5888	5802	5746	5787	6029	6175	6094	6242	6202	6025	5960	6065	6230	6137	6079	6184	6051	6052	6031	6200	5953	5823	5976	5914	6141	6092	6088	6091	6019	6259	6073	6064	6190	6123	6155	6114	6245	6286	6203	6413	6316	6358	6262	6396	6296	6292	6290	6189
6105	6084	5920	5899	5948	5897	6118	6065	6087	6240	6490	6279	6236	6234	6204	6265	6217	5888	5952	5873	5997	6114	6092	6093	6160	6066	6136	6145	6070	5982	6075	6118	5914	5989	6296	6201	6189	6280	6401	6221	6396	6506	6279	6223	6395	6316	6170	6344	6227	6256
6080	6047	5949	5970	6041	5955	5969	6227	6211	6307	6374	6340	6094	6170	6321	6165	6252	6254	6259	6028	6264	6312	6347	6116	6235	6138	6298	6152	6321	6252	6052	6218	6049	6218	6054	6146	6326	6380	6298	6342	6322	6427	6367	6193	6300	6110	6372	6312	6353	6223
6224	5986	6117	6071	6002	6024	6154	6105	6330	6308	6413	6334	6347	6316	6412	6158	6115	6156	6197	6301	6210	6254	6132	6082	6339	6231	6358	6262	6416	6096	6093	6232	6125	6122	6145	6169	6083	6181	6165	6240	6236	6353	6286	6314	6180	6222	6123	6154	6236	6175
6460	6272	6200	6215	6337	6082	6132	6247	6279	6270	6142	6217	6235	6390	6258	6300	6370	6169	6420	6440	6346	6347	6364	6230	6258	6255	6350	6301	6521	6313	6122	6071	5964	6177	6174	6134	6131	6286	6224	6149	5983	6076	6206	6215	6328	6147	5873	6082	6230	6010
6372	6215	6412	6401	6511	6279	6291	6011	6284	6329	6388	6417	6386	6255	6150	6112	5998	6151	6040	6298	6445	6335	6360	6232	6341	6441	6441	6318	6286	6118	6134	6159	6112	6108	6002	6195	6024	6070	6052	6299	6006	5929	6340	6282	6273	6285	6030	6065	6229	6202
6640	6273	6327	6411	6326	6172	6285	6242	6277	6083	6103	6066	6258	6243	6221	6106	6098	6278	6265	6538	6581	6393	6440	6325	6342	6456	6250	6089	6277	6116	5967	6251	6044	5909	6043	6099	6071	6176	6074	6199	6237	6276	6033	6120	6254	6158	6220	6119	6152	6335
6787	6526	6323	6626	6683	6497	6323	6058	6408	6246	6380	6242	6027	5943	5863	5598	5877	5763	5855	6053	6036	6189	6164	6207	6160	6335	6262	6038	6105	5967	5861	6020	5962	5931	5861	6000	6002	6075	6137	6104	6100	6120	5968	6133	6193	6066	6092	6084	6283	6223
6788	6627	6575	6557	6657	6467	6513	6397	6308	6165	6068	6073	6041	6267	6323	6310	6214	6108	6163	6228	6322	6321	6444	6051	6052	5972	6038	5951	6053	5911	5941	6023	5972	5875	5912	6044	6101	6021	6008	6209	6108	6121	6212	6065	6067	6209	6222	6285	6303	6395
6414	6579	6692	6584	6731	6527	6312	6269	6287	6425	6334	6313	5979	5870	5836	5757	5718	5935	5874	5910	6008	5975	6025	6019	6111	6246	6077	5907	5979	6026	6006	6119	5749	5929	6058	6042	5961	6220	6092	6009	6320	6178	6254	6271	6142	6147	6074	6347	6404	6478
6568	6338	6420	6386	6536	6294	6304	6441	6276	6131	6247	6185	6210	6257	6210	6362	6257	6218	6319	6272	6211	6062	6067	6026	5876	5946	5970	6008	6081	6072	6087	5992	6013	6012	6053	6054	6275	5853	6193	6360	6116	6178	6163	6297	6408	6243	6180	6296	6286	6440
6620	6307	6482	6299	6432	6489	6317	6237	6300	6563	6627	6328	6116	5835	5737	5854	5754	5671	5703	5709	5768	5855	5839	5944	6070	6093	6035	5945	6065	6088	6221	6099	5968	6177	6263	5908	5922	6279	6174	6204	6306	6215	6141	6302	6333	6207	6350	6376	6371	6381
6676	6364	6452	6386	6479	6296	6459	6389	6397	6369	6127	5963	6064	6178	6000	6048	6023	6006	6207	6034	6101	5889	5893	5798	5961	5790	5973	6085	6217	6018	5866	6007	6274	5871	6119	6366	6257	6104	6255	6156	6116	6313	6222	6147	6247	6073	6108	6274	6240	6167
6589	6530	6521	6323	6381	6356	6304	6166	6156	6478	6506	6375	6252	6120	5847	5868	5543	5905	5738	5849	5791	5932	5999	6078	6159	5972	6000	5884	5970	6088	6159	5923	6212	6113	5943	6125	6304	6313	6056	6237	6256	6041	6204	6415	6213	6140	6018	6068	6253	6295
6810	6567	6411	6524	6493	6391	6313	6307	6445	6403	6266	6244	6251	6023	6114	6123	5964	6080	6042	6015	6136	5854	5914	5856	5786	6044	6133	6258	6252	6047	6074	6008	6163	6062	6195	6238	6213	5951	6187	6353	6073	6318	6051	6254	6340	6074	6050	6279	6000	6181
6864	6390	6768	6402	6378	6195	6718	6237	6432	6432	6237	6399	6412	6365	6149	6268	6129	6189	5872	5935	6044	6057	6202	6125	6203	5807	6007	5851	6101	6155	6243	6120	6002	6129	6126	6120	6239	5964	5995	6257	6066	6181	6273	6166	5968	6052	6167	5956	6209	5891
6932	6828	6524	6301	6539	6635	6440	6249	6314	6385	6466	6611	6572	6287	6287	5898	6200	6154	6184	6044	6190	6004	5952	5923	6012	5995	6365	5946	6045	5975	6040	6152	6046	6042	6385	6247	5970	6222	6211	5895	6128	6190	6009	6155	6039	5994	6003	5906	5949	6261
6983	6529	6653	6580	6433	6209	6394	6516	6565	6495	6323	6353	6364	6231	6346	6058	5985	6081	6037	6073	6144	5944	6039	5932	5976	6016	5969	6065	6107	6290	5835	5882	6106	5970	6237	6226	6313	6314	6236	6232	6276	6241	6004	5836	6119	6026	6136	6094	6066	6001
6826	6753	6792	6451	6222	6425	6474	6403	6218	6337	6364	6454	6541	6702	6358	6447	6355	6311	6616	6208	6385	6129	6239	6016	5833	6016	5912	5889	5962	6133	6145	6131	5865	6132	6308	6166	6239	6321	5963	6127	6387	5899	6030	6060	5851	5950	6186	6070	6089	6025
6832	6662	6394	6497	6580	6559	6124	5949	6119	6360	6605	6579	6624	6456	6215	6355	6284	6152	6145	6049	6298	6255	6217	6131	6164	6077	5998	6052	5902	5881	5909	6129	6200	6320	6145	6276	6214	6280	6290	6013	6194	6327	5946	6064	5873	6036	6180	6225	6028	6216
6896	6383	6726	6806	6416	5988	6233	6540	6702	6504	6309	6060	5915	5958	5886	5973	5804	5857	5793	5890	5687	5684	5706	5781	5742	6012	5886	6269	6130	6018	6126	5934	5908	6233	6340	6201	6217	6246	6242	6174	6077	6340	6152	5996	6073	6167	6113	6325	6344	6134
6958	6758	6941	6265	6325	6474	6532	6422	6140	5912	5850	6048	6151	6047	6274	6477	6319	6542	6299	6405	6504	6285	5971	5803	5740	5623	5812	5822	5976	5919	6077	6110	6114	5942	6193	6381	6245	6014	6112	6277	6358	6292	6378	6235	5988	6093	6092	6337	6215	6079
7269	6801	6340	6268	6789	6701	6288	5969	5964	6140	6167	6293	6244	6123	6153	6202	6062	6259	6197	6224	6285	6507	6585	6445	6425	6133	5949	5732	5809	5800	5980	6089	6295	6033	5984	6277	6450	6434	6326	6415	6370	6298	6108	6346	6249	6204	6229	6329	6172	6388
7064	6366	6658	7054	6450	6077	6020	6313	6465	6245	6155	5808	5736	5772	5316	5513	5400	5401	5401	5319	5508	5462	5883	5853	6260	6243	6364	6189	6092	6024	6062	5992	6090	6192	6482	6247	6205	6419	6444	6195	6467	6328	6256	6180	6345	6143	6257	6447	6301	6438
6628	6823	6883	6388	6087	6340	6432	6276	6126	6082	5807	5764	5546	5631	5725	5794	5765	5936	6174	6071	5945	5912	5494	5597	5406	5829	6144	6521	6221	6311	6443	6080	6038	6105	6431	6681	6227	6528	6591	6412	6168	6326	6396	6189	6329	6353	6219	6309	6466	6409
6910	7001	6461	6056	6427	6518	6385	6093	5856	6014	6042	5926	5743	5890	5949	6005	6116	6315	6544	6627	6816	6795	6651	6368	6071	5899	5855	5949	6105	6364	6451	6301	6440	6192	6222	6310	6617	6337	6195	6383	6469	6139	6225	6373	6254	6241	6395	6260	6332	6263
7152	6323	6076	6393	6573	6223	5904	5931	5914	6184	6021	5906	5939	6092	5889	5840	5803	5971	6104	6075	6475	6493	6853	6877	7076	6812	6432	6093	6122	6109	6398	6222	6459	6416	6244	6076	6498	6388	6099	6249	6430	6191	6140	6369	6323	6161	6208	6040	6196	6215
6674	6111	6567	6767	6118	6005	5944	5998	5817	6016	5938	6176	6336	5938	5985	5688	5687	5628	5755	5743	5611	5720	5783	6245	6693	6985	6899	6831	6243	6087	6161	6228	6278	6359	6560	6182	6014	6574	6131	5939	6381	6360	6135	6419	6139	6153	6146	6139	6143	6388
6154	6534	6740	6360	5900	5980	6263	6201	6047	6203	6362	6557	6586	6117	5740	5509	5253	5455	5767	5539	5635	5590	5620	5491	5531	5963	6654	6892	6843	6446	6172	6223	6036	6079	6531	6376	5852	5955	6400	5999	6084	6322	6078	6199	6117	6055	5987	6041	6023	6235
6533	6747	6510	5918	5995	6080	6124	6145	6270	6527	6670	6362	5795	5552	5302	5191	5306	5562	5713	5958	6097	6002	6197	5749	5674	5512	6006	6330	6739	6867	6502	6191	6217	5960	6096	6560	6089	5817	6251	6342	5963	5952	6078	5892	5821	6130	5851	6079	6081	6063
6967	6722	5965	5768	6511	6220	6098	6373	6677	6557	6272	5599	5359	5230	5463	5754	6082	6276	6133	6329	6411	6495	6341	6260	5987	5982	5834	6040	6302	6612	6624	6486	6237	6174	5593	6201	6337	5943	5747	6220	5988	5919	6082	6014	5942	6005	6100	5798	5921	5855
7065	5915	5736	6128	6487	6296	6122	6354	6397	5931	5470	5146	5588	6102	6614	7120	7155	7365	7132	6878	6834	6701	6720	6446	6433	6343	6011	5872	5866	6329	6538	6508	6320	6031	5822	5748	6253	6290	5615	5981	6219	5979	6059	6230	6068	5856	5829	5588	6050	5690
6891	5786	6021	6540	6551	6108	6317	6270	5820	5447	5457	6145	7018	7584	8184	8348	7970	7667	7424	7402	7198	6976	6899	6705	6656	6656	6534	6411	5896	5942	6240	6424	6426	6239	6082	5705	5986	6302	5629	5792	6425	5856	5933	5977	6150	5820	5792	5629	5765	5769
6400	5941	6480	6704	6340	6375	6174	5894	5548	5520	6456	7559	8339	8522	8306	7774	7209	7149	6892	6876	6774	6845	6884	6712	6458	6647	6664	6600	6211	6018	5863	6342	6409	6339	6151	5926	5671	6150	6058	5748	6262	6139	5843	6045	5919	5690	5712	5681	5598	5826
6325	6323	6920	6504	6170	5982	6073	5582	5784	6426	7669	8371	8577	7985	7297	6425	6010	5620	5590	5794	6017	6313	6699	6753	6468	6465	6723	6576	6412	6153	5916	6048	6316	6251	6239	5998	5844	6086	5990	5745	5991	6167	5764	5894	5953	5792	5793	5932	5560	6137
6351	6833	7164	6325	6124	6078	5787	5739	6307	7548	8130	8445	7818	6585	5511	4778	4266	4072	4171	4587	4736	5499	5968	6414	6485	6458	6411	6452	6478	6126	5809	5806	6038	6374	6438	6248	5741	6025	6225	5790	5618	6013	5817	5739	6031	6026	5839	5812	5492	5896
6363	6755	6909	6066	5938	5808	5701	6098	7036	7719	8063	7497	6557	5043	4243	3631	3416	3488	3468	3644	4029	4616	5127	5798	6375	6465	6577	6200	6337	6258	5918	5702	5844	6171	6300	6241	5862	5786	6324	5919	5749	6060	6005	5819	5892	6022	5808	5848	5651	5806
6622	7194	6768	6137	5890	6113	5973	6435	7278	7868	7590	6196	4973	3910	3328	3226	3345	3505	3501	3504	3523	3887	4394	5210	5938	6516	6602	6414	6163	6180	6023	5611	5622	6137	6374	5989	5969	5979	6090	6049	5577	5958	5896	5695	5992	6037	5805	6004	5744	5851
6616	7234	6788	6137	6059	6120	6201	7024	7402	7335	6618	5318	4122	3312	3192	3541	3915	4077	3936	3844	3613	3513	3808	4546	5500	6428	6640	6321	6101	6027	5923	5699	5452	5937	6278	6042	5879	5941	6137	5979	5692	5845	5957	5897	5939	5904	5762	5904	5984	5834
6973	7146	6568	6033	5910	6296	6407	6987	7357	7212	6065	4630	3675	3287	3593	4029	4604	4680	4807	4372	3918	3638	3610	4211	5056	5922	6713	6292	6285	5818	5949	5776	5423	5859	6472	6042	6012	6059	6235	6128	5792	5749	5947	5842	5846	5830	5792	5915	5929	5830
6869	7212	6526	6184	6028	6310	6633	6982	7130	6741	5728	4485	3353	3310	3840	4702	5161	5468	5365	4751	4208	3713	3491	3928	4785	6028	6875	6504	6202	5946	5953	5643	5374	5639	6384	6134	5854	6102	6215	6202	5933	5736	6150	5785	5902	5964	5814	5782	5848	5785
7023	7040	6650	6106	6358	6565	6662	6871	6989	6658	5426	4235	3608	3516	4155	4811	5482	5647	5613	5036	4422	3838	3459	3620	4685	5975	6671	6906	6337	5873	5955	5716	5433	5760	6475	6167	5789	6127	6352	6179	6131	5791	6029	5918	6010	5836	5898	5828	5727	5939
6899	6915	6528	6006	6113	6608	6856	6697	6993	6421	5457	4366	3539	3600	4205	4715	5308	5743	5667	5028	4415	3767	3394	3567	4534	5917	7049	6948	6383	5945	5820	5694	5390	5760	6308	6152	5764	6112	6230	6068	5810	5986	5922	5716	5929	5989	5920	5799	5810	5876
6970	6971	6770	5911	5962	6512	6788	6864	6791	6360	5548	4444	3794	3602	3964	4402	5030	5198	5214	4578	4051	3371	3433	3631	4743	6123	6966	6877	6456	5922	5781	5676	5387	5932	6447	6047	5553	6198	6302	6088	6039	5901	6094	5968	5811	5915	5713	5843	5908	5671
6640	6820	6607	5978	5806	6310	6669	6738	6853	6383	5554	4595	3972	3486	3755	4028	4427	4508	4513	4047	3657	3253	3224	3945	5154	6605	7086	6900	6161	5876	5818	5545	5491	6028	6267	5885	5528	6110	6092	5957	6118	5997	5933	5941	6147	6007	5832	5855	5815	5867
6431	6546	6570	5933	5864	6027	6566	6563	6721	6494	6068	5200	4312	3808	3560	3542	3704	3804	3776	3332	3149	3064	3563	4400	5668	7098	7357	7062	5986	5654	5775	5511	5419	6049	6346	5577	5515	6096	5958	5842	6184	5958	5921	5925	6227	5779	5761	5914	5909	5950
6443	6285	6582	5910	5692	5946	6371	6519	6616	6529	6335	5587	4783	4242	3737	3412	3256	3220	3190	3019	3084	3445	4166	5269	6604	7408	7684	6798	5769	5611	5598	5259	5509	6107	6051	5232	5693	6381	5655	5772	5890	5834	5982	5818	6032	5805	5717	5710	5771	5918
6384	6191	6390	6058	5580	5636	6011	6503	6546	6675	6547	6068	5558	5017	4365	3839	3565	3309	3206	3331	3606	4325	5410	6322	7338	7607	7113	6092	5450	5455	5304	5492	5685	6320	5771	5113	5910	6088	5655	5783	5878	5833	5996	5842	6142	5772	6046	5732	5839	5839
6503	6158	6463	6384	5774	5685	5926	6426	6581	6792	6565	6297	6355	6128	5421	4976	4565	4254	4283	4517	4889	5884	6691	7460	7794	7488	6461	5654	5323	5334	5441	5575	5886	6051	5463	5211	6205	5996	5468	5932	5802	5871	5888	5771	6061	5815	6007	5863	6064	5838
6442	6194	6293	6384	6076	5721	5836	6212	6675	6555	6645	6691	6601	6579	6509	6241	5895	5750	5866	6050	6710	7411	7944	7937	7638	6703	5623	5313	5467	5622	5795	5773	6145	5759	5157	5595	6251	5598	5427	6091	5711	6021	5728	5952	5967	5856	5881	5632	6092	5879
6295	6242	6076	6363	6418	5764	5705	6000	6484	6828	6628	6544	6591	6733	7132	6974	6927	7023	7046	7287	7675	8119	8053	7405	6581	5584	5055	5351	5684	5866	5846	5992	5937	5401	5253	6041	5988	5338	5678	6176	5658	5865	5856	5907	5772	5947	5981	5758	5831	5771
5981	5978	6000	6207	6359	6325	5684	5717	6083	6573	6850	6374	6485	6656	6698	7018	7307	7268	7436	7642	7700	7324	6755	6141	5384	4813	4897	5636	6073	5966	6017	6027	5615	5171	5486	6306	5767	5399	6128	5862	5693	5921	5700	5895	5642	5811	5954	6000	5891	5815
5980	6026	6064	6070	6382	6551	6044	5780	5791	6185	6523	6610	6561	6476	6501	6582	6698	6697	6666	6553	6336	5862	5395	5033	4655	4995	5637	6150	6016	6023	5976	5710	5444	5377	5988	5988	5290	5566	6055	5627	5848	6046	5872	5946	5819	6105	5792	6050	5875	6130
6081	5613	6027	5911	6212	6456	6610	6054	5641	5743	6007	6283	6306	6603	6374	6323	5974	5973	5852	5646	5236	4917	4858	5000	5305	5746	6161	6137	6142	5942	5846	5355	5324	5754	6221	5663	5142	5962	5738	5541	5891	5909	5949	5867	5868	5995	5915	6153	5885	5933
6387	5614	5707	6013	6005	6281	6758	6632	6032	5723	5560	5617	6024	6412	6480	6263	6229	5886	5647	5383	5386	5215	5279	5630	5865	6354	6164	6033	5809	5842	5590	5593	5797	6165	5881	5198	5734	6049	5493	5738	5904	5754	5824	5786	5965	5672	6111	6081	6208	5786
6224	5941	5857	5714	5883	6029	6478	6959	6715	6409	5690	5573	5391	5646	6241	6288	6391	6112	6049	5860	5759	5881	6042	6082	6044	6199	5918	5607	5795	5707	5647	5864	6292	6044	5324	5572	5974	5486	5505	5953	5923	5972	5898	5922	5916	5839	6032	5962	6149	5860
5748	6071	6052	5724	5821	5948	5956	6330	6723	6763	6511	6083	5667	5560	5442	5806	5920	5833	5886	5988	5929	6049	5902	6089	5840	5775	5670	5678	5684	5634	5757	6230	6081	5477	5437	5792	6005	5533	5724	6011	6053	5871	5849	6104	5890	6197	5819	6210	6001	5948
5753	5720	5963	5860	5971	5933	5923	5860	6026	6341	6635	6754	6663	6446	6044	5972	5951	5997	5937	5864	5840	6106	5834	5823	5706	5769	5705	5582	5724	6053	6191	6056	5549	5511	5797	6075	5589	5662	5984	5732	6039	6104	6118	6086	6051	6216	5985	6087	5986	5934
6132	5504	5651	5947	6116	6199	6057	6087	5741	5607	5726	6133	6571	6756	6684	6638	6816	6492	6358	6224	6161	5968	5884	5744	5800	5614	5816	5941	5995	6318	6066	5568	5656	6054	6079	5607	5480	5890	5785	5752	5817	5885	5975	5879	6251	5937	6111	6056	6127	5987
6019	5915	5560	5702	5887	5940	6024	6052	6228	5815	5523	5360	5625	5741	5973	6170	6193	6231	6234	5937	5893	5760	5639	5662	5659	5813	6095	6284	6308	5918	5528	5821	6210	6101	5801	5679	6071	5881	5571	5954	6012	6130	5883	5925	6033	5843	6001	6057	6011	5923
6012	5964	5971	5683	5734	5803	5765	5843	5925	6317	6141	5985	5695	5424	5257	5322	5251	5455	5567	5399	5522	5470	5563	5852	5884	6081	6203	6009	5776	5726	6081	6097	6241	5717	5511	5945	5951	5894	5857	6091	6175	5980	5939	6242	5966	6152	5852	6125	5991	6239
5948	5725	5932	5855	5812	5700	5521	5695	5711	5841	5981	6434	6425	6272	6017	5826	5871	5916	5809	5817	5801	6058	6233	6096	5996	5929	5733	5792	5854	6187	6373	6071	5731	5698	6191	6115	5861	5898	6160	5932	5973	6024	6194	5955	6274	6085	5986	6307	5956	6130
6044	5705	5696	5813	5963	5844	5709	5563	5456	5616	5596	5721	5873	6149	6228	6302	6114	6102	6268	6273	5912	5899	5716	5596	5565	5560	5745	6033	6331	6144	5913	5730	6041	6371	6166	5928	5882	6032	5921	5872	6242	6182	6036	6191	6279	6174	6219	6068	6236	6267
6247	5996	5909	5722	5601	5831	5960	5767	5766	5656	5743	5662	5511	5457	5504	5579	5548	5502	5599	5490	5307	5300	5371	5705	5769	5985	6054	6085	5943	5659	6083	6261	6356	6060	5896	6076	6113	6053	5835	5943	6239	6021	6025	6286	6050	6348	6252	5990	6251	6145
6234	6085	5970	5903	5804	5863	5830	5745	5811	5779	5817	5874	6051	5670	5788	5699	5735	5717	5716	5759	5728	5823	5828	5951	5723	5776	5689	5752	5911	6196	6396	6251	5972	5839	6241	6208	6047	5852	6211	6195	5995	6194	6360	6124	6335	6195	6179	6394	6033	6252
6370	6110	6223	6102	6076	6101	5639	5676	5659	5880	5735	5655	5765	5818	5767	5832	5973	5990	6089	5961	5816	5740	5730	5691	5642	5780	6000	6133	6210	6299	6060	5988	6089	6271	6191	6080	6045	6107	6200	6002	6012	6338	6013	6375	6348	6132	6414	6229	6303	6381
6624	6135	6085	6056	6191	6071	5938	5889	5704	5755	5587	5513	5576	5581	5581	5688	5751	5820	5863	5756	5534	5659	5573	5583	5706	5897	5872	5949	5980	5802	6005	6189	6252	6077	5879	5990	6279	6142	5917	6147	6218	6002	6204	6383	6136	6338	6214	6287	6234	6236
6527	6268	6136	6064	5952	5953	5908	6085	6082	5871	5703	5539	5471	5541	5437	5562	5639	5833	5697	5783	5552	5747	5826	5657	5565	5748	5683	5676	5958	6086	5919	6070	5811	5980	6080	6148	6020	6125	6221	6078	6000	6255	6261	6119	6469	6258	6286	6458	6229	6535
6362	6227	6070	6126	6313	6005	5916	5724	5770	5634	5887	5844	5811	5782	5793	5693	5787	5748	5822	5800	5976	5878	5869	5877	5699	5680	5731	5836	5782	6000	5841	5905	5861	6133	6034	5954	5961	6207	6023	6091	6268	6209	6134	6603	6428	6403	6398	6296	6375	6214
6488	6123	6114	5759	6036	6084	6030	6050	5925	5836	5555	5539	5543	5496	5517	5467	5634	5668	5744	5670	5905	5694	5605	5603	5596	5699	5640	5696	5929	6002	5980	5930	5871	5956	6008	6149	6162	6011	6108	6299	6047	6080	6394	6241	6429	6425	6271	6325	6147	6432
6239	6085	6236	6072	6102	6008	6056	5962	6016	6186	6009	5838	5768	5627	5545	5525	5497	5562	5544	5610	5799	5784	5840	5824	5957	5937	5818	6018	5859	5721	5947	5902	6014	5990	6241	6091	6043	6265	6188	6051	6025	6137	6063	6178	6415	6092	6503	6121	6280	6199
6575	6171	6076	6167	6326	6299	6056	6142	5874	5918	5793	5752	5843	5835	5837	5821	6087	5903	5809	5786	5910	6011	5889	5745	5836	5758	5805	5901	5690	6019	5995	6001	5891	5884	6048	6008	6100	6140	6129	6285	6144	5761	6018	6111	5972	6389	6316	6445	6155	6139
6277	6296	6238	6130	6187	6172	5922	6101	6068	6104	6224	6042	5872	5580	5614	5563	5530	5636	5489	5511	5610	5788	5753	6043	6068	6247	6142	5908	5785	5795	5808	5839	5923	5895	5915	6038	6089	6062	6179	5922	5885	6100	6047	5917	6138	6197	6259	6332	6027	6190
6335	6031	6185	6149	6280	6207	6228	5982	6054	5957	6110	6019	5999	6067	6004	6115	6193	6064	6129	6049	6114	6291	6126	6073	5905	5838	5664	5834	6013	5882	5862	5839	5866	5978	6042	6151	6261	6081	6049	6033	6040	5882	5952	6050	5964	6431	6186	6097	6196	6068
6375	6116	6372	6291	6192	6234	6002	6226	6179	6189	6122	6053	5873	5886	5789	5899	5868	5715	5801	5704	5756	5829	5936	6103	6017	6060	6191	6178	5772	5730	5775	5947	5921	6236	6138	6180	6104	6054	6094	6007	6136	5941	5790	5996	6147	6176	6352	6174	6090	6339
6322	6283	6186	6235	6207	6228	6008	6099	6023	6049	6154	6093	6092	6101	6092	6144	6131	6101	6107	6109	6184	6340	6100	6212	5941	5947	5966	5937	6039	5988	5957	5984	6094	6040	6315	6274	6238	6079	6268	6191	5922	5912	5906	6080	5983	6264	6194	6291	6122	6090
6367	6356	6398	6213	6360	6081	6187	6020	6178	6251	6125	6192	6038	6091	6098	6098	5918	6158	5900	6034	6183	5986	6235	6327	6362	6348	6145	5867	5995	5918	6056	6144	6445	6276	6184	6179	6339	6247	6330	6177	5990	6082	6229	5913	6186	6205	6345	6217	6380	6249
6278	6101	6314	6185	6230	6164	5902	6060	6032	5972	6244	6248	6153	6032	6112	5960	6349	6198	6309	6383	6461	6454	6551	6425	6137	6229	6126	6224	6109	6256	6188	6220	6069	6187	6229	6048	6218	6228	6272	6188	6134	6127	5994	6104	6100	6240	6326	6330	6291	6249
6333	6236	6198	6221	6135	6022	6074	5880	5660	5889	5963	6098	6020	5983	5952	5961	6201	6203	6109	6260	6412	6526	6485	6586	6530	6486	6481	6368	6154	6214	6255	6311	6358	6279	6295	6251	6204	6101	6319	6408	6198	6123	6046	5888	6112	6067	6291	6308	6515	6477
6325	6059	6166	6341	6236	6042	5881	5672	5881	5810	5881	5988	6012	6111	6003	5958	6347	6138	6335	6217	6354	6447	6366	6498	6438	6461	6480	6245	6407	6305	6204	6185	6147	6334	6447	6274	6175	6231	6149	6280	6227	6254	5968	6231	6020	6079	6305	6304	6364	6439
6098	5914	6052	6286	6018	5974	5908	5848	5847	5860	5855	5877	6107	6173	6117	6191	6192	6339	6263	6297	6478	6502	6634	6439	6317	6358	6273	6360	6266	6322	6328	6266	6166	6396	6096	6390	6226	6394	6112	6310	6139	6244	6246	6197	6188	6200	6334	6441	6425	6238
6074	5944	5938	6167	5910	5842	5661	5827	5845	5742	5845	5887	6021	6138	6208	6229	6201	6373	6305	6379	6685	6453	6525	6526	6375	6321	6286	6298	6254	6377	6307	6322	6343	6235	6356	6397	6237	6217	6199	6337	6276	6317	6226	6305	6150	6246	6245	6335	6278	6380
6087	6105	6099	5975	5876	5815	5889	5811	5945	5770	5801	5798	5777	5848	5915	5697	6150	6048	6091	6305	6259	6255	6373	6305	6485	6332	6198	6295	6285	6253	6491	6471	6262	6214	6336	6351	6284	6367	6367	6307	6394	6269	6292	6211	6283	6294	6347	6353	6312	6273
6301	5982	6046	5849	6131	5998	5751	5738	5674	5760	5649	5724	5883	5811	5958	5850	5938	6042	6165	6258	6242	6197	6255	6139	6111	6126	6018	6239	6152	6098	6243	6140	6182	6265	6309	6417	6466	6431	6268	6312	6050	6198	6134	6193	6078	6215	6114	6203	6232	6386
6185	6192	6111	5916	6070	5718	5727	5728	5670	5830	5795	5834	5966	5752	5804	5982	5924	6079	5905	6164	6359	6272	6393	6300	6231	6055	6000	5905	5905	5998	6303	6157	6081	6065	6226	6470	6352	6100	6110	6246	6222	5932	6118	6047	6177	6130	5992	6113	6096	6193
6377	6119	6037	5997	5876	5875	5864	5822	5699	5731	5685	5682	5632	5652	5791	5839	5727	5912	5896	5782	6056	6006	6205	6316	6240	6207	6150	6011	5893	6027	5940	5830	6134	6100	6167	6148	6162	6205	6124	6007	5943	5801	5994	6211	5985	5986	5906	6076	6023	6172
6425	6142	5946	6146	6069	6020	5796	5736	5669	5564	5642	5612	5654	5816	5820	5877	5840	5820	5982	5835	5983	5994	6241	6019	6148	6072	6152	5884	5993	5935	5851	5806	5840	6056	6110	6028	6131	6118	6037	6143	5850	5858	5938	5916	5797	5865	6016	5909	6015	6070
6415	6218	6203	6271	6185	6106	5948	5674	5721	5716	5670	5701	5803	5717	5647	5688	5737	5916	5906	5914	6063	6013	6028	6171	6108	5995	5971	5743	5917	5808	5804	5837	5849	5915	5725	5837	5901	5854	5910	5853	5825	5818	5815	5950	5729	5813	5953	5899	5903	6062
6373	6214	6356	6110	6140	5981	6019	5838	5795	5693	5745	5530	5524	5715	5783	5654	5845	5943	5820	5665	5800	5742	5804	5999	6028	5837	5916	5678	5774	5489	5675	5868	5765	5787	5785	5730	5635	5755	5920	5853	5945	5798	5750	5624	5696	5613	5847	5841	5780	5839
6456	6146	6343	6092	6125	6133	6039	6006	5827	5738	5707	5721	5854	5721	5747	5874	5655	5869	5822	5779	5820	5949	5795	5796	5883	6016	5669	5782	5649	5565	5560	5561	5681	5722	5683	5541	5757	5916	5978	5824	5736	5721	5654	5669	5725	5829	5799	5832	5969	5791
6470	6277	6134	6334	6269	6008	6081	5843	5848	5692	5678	5790	5757	5691	5974	5882	5752	5879	5942	5901	5902	5843	5804	5883	5828	5802	5854	5639	5692	5513	5730	5590	5614	5731	5531	5743	5547	5690	5676	5599	5651	5700	5684	5631	5598	5417	5840	5793	5840	5769
6580	6440	6290	6484	6257	6212	6006	6101	5809	5676	5683	5694	5632	5714	5712	5757	5880	5985	5701	5874	5638	5589	5887	5864	5848	5710	5809	5678	5620	5543	5517	5638	5501	5733	5533	5673	5659	5750	5759	5687	5438	5649	5589	5470	5552	5473	5641	5898	5736	5822
6481	6240	6294	6306	6438	6197	6158	6032	5974	5758	5689	5544	5804	5728	5950	6057	6031	5791	5881	5897	5840	5735	5733	5584	5689	5818	5687	5619	5584	5660	5776	5664	5624	5673	5826	5543	5703	5756	5721	5760	5701	5696	5568	5722	5700	5703	5848	5884	5886	5924
6359	5999	6105	6230	6464	6272	6089	5982	5807	5840	5841	5730	5967	5960	5955	5867	5996	6147	5883	5848	6061	6044	5843	5915	5854	5873	5720	5565	5795	5618	5755	5841	5655	5768	5673	5720	5822	5868	5780	5849	5912	5854	5572	5661	5759	5956	6033	5999	6014	6023
6268	6154	6077	6023	6111	5979	5993	5769	5892	5790	5906	5910	5983	6079	6075	5843	5969	5881	5950	6001	6041	6066	6065	6004	5806	5825	5850	5710	5730	5855	5839	6007	5813	5811	5825	5807	5985	5857	5728	5908	6074	5930	5748	5685	5832	5913	5951	5952	6122	5986
6248	6021	6041	6078	5957	6066	6000	5945	5744	5781	5891	5697	5833	6073	6027	5980	5847	6044	5962	6067	6048	6117	6310	6075	5909	5858	5880	5877	5734	5913	5938	5971	5906	5757	5573	5938	5929	6047	5891	5928	6010	5897	5884	5832	5864	5867	5856	6187	5911	5870
6195	5937	6039	5753	6026	5980	5934	5960	5843	5909	5789	5722	5973	5898	6064	6169	6124	6011	6045	5941	6164	6112	6071	6060	6043	5901	6069	6042	5956	5904	6123	5985	5948	5896	5836	5971	6065	6149	6039	6009	6070	6032	6057	5841	5961	5785	5869	5953	6033	5915
6055	5881	6080	5870	5826	5849	5616	5865	5841	5772	5883	5815	5743	5971	5982	6097	5973	6003	6016	6030	6126	5926	5923	5961	6006	5926	6012	6074	6048	5896	5948	5915	5922	6092	6028	6083	6109	6185	6168	6193	6225	6133	6009	5955	6027	5918	5915	5963	5928	5963
6119	5901	5819	5891	5899	5823	5683	5683	5538	5634	5752	5700	5806	5817	6080	5983	6084	5957	6048	6094	6132	6105	5997	5966	6043	5903	5904	6072	6185	6030	6032	5875	5946	6006	6168	6134	6062	6049	6191	5973	6101	6039	6014	5895	5844	5967	5955	5896	6012	5863
5984	5835	5698	5725	5934	5712	5753	5624	5595	5563	5635	5778	5740	5864	5776	5884	6024	5960	5908	6091	5922	5950	6122	6085	6194	6059	5952	5979	6069	6054	6117	6076	5858	6024	6045	6029	6097	6342	6057	6080	6146	5878	5848	5760	5911	5949	5968	5960	5807	5924
6062	5879	5970	5658	5862	5619	5729	5612	5458	5544	5498	5671	5530	5711	6066	5793	5852	5945	5885	5993	5769	5787	5948	5795	6009	6014	5852	5931	5902	5812	6040	6044	5878	5998	5957	6007	5904	6141	6098	6007	5836	5883	5736	5783	5942	6015	5898	6089	5811	5917
6038	5901	5716	5849	5995	5726	5834	5534	5365	5460	5652	5393	5573	5600	5831	5749	5854	5932	5842	5889	5748	5776	5814	5775	5765	5739	5823	5620	5763	5847	5814	5773	5838	5781	5741	5935	5921	6010	5914	6004	5726	5625	5832	5514	5803	5972	5712	5872	5901	5649
6063	5913	5883	5911	5891	5845	5915	5637	5592	5609	5630	5507	5508	5704	5895	5810	5620	5807	5848	5556	5706	5821	5652	5890	5642	5624	5480	5696	5593	5663	5710	5817	5844	5816	5830	5652	5830	5875	5821	5766	5695	5519	5638	5720	5586	5640	5868	5748	5629	5587
6161	6007	5839	5932	6117	5943	5908	5729	5541	5661	5582	5575	5646	5676	5861	5890	5813	5890	5603	5536	5401	5654	5641	5875	5696	5471	5715	5527	5597	5444	5539	5694	5638	5710	5771	5649	5562	5746	5599	5460	5593	5519	5483	5556	5366	5625	5634	5373	5544	5400
6091	5801	5928	6111	6094	6074	5920	5895	5626	5815	5691	5592	5683	5825	5958	5944	5884	5850	5705	5665	5544	5398	5639	5531	5619	5587	5489	5433	5203	5326	5431	5400	5642	5644	5660	5547	5517	5535	5382	5449	5513	5298	5506	5472	5400	5415	5418	5319	5560	5380
6002	5812	6036	6133	6149	6008	6084	5828	5849	5780	5875	5707	5809	5936	5972	5936	5969	5703	5620	5541	5392	5506	5562	5599	5559	5560	5609	5309	5388	5213	5260	5491	5616	5539	5589	5467	5396	5407	5320	5485	5312	5280	5435	5481	5327	5528	5372	5459	5300	5202
5909	5865	5950	6036	6125	6061	6051	6086	6034	6014	5843	5815	5954	5971	6029	6025	5870	5775	5653	5643	5570	5486	5546	5586	5633	5562	5487	5410	5280	5255	5402	5430	5540	5557	5594	5443	5366	5319	5521	5283	5179	5259	5256	5420	5391	5323	5418	5429	5391	5402
6005	5894	5979	5959	5984	5998	6152	6053	5889	5992	5964	5902	6034	6105	5992	6057	6055	5870	5774	5655	5522	5596	5628	5657	5643	5658	5505	5434	5541	5371	5447	5588	5653	5596	5646	5545	5401	5361	5239	5380	5241	5340	5466	5457	5401	5263	5308	5349	5346	5389
6059	5865	6011	5896	6045	6070	6119	5982	6164	6127	5937	5926	6136	6233	6120	6185	5895	5958	5679	5721	5962	5702	5705	5584	5662	5507	5409	5660	5583	5516	5544	5513	5544	5709	5714	5502	5449	5300	5252	5505	5364	5352	5384	5579	5515	5496	5414	5442	5488	5437
5937	5773	5850	5921	6004	5998	6015	5970	6079	6129	6119	5867	6173	6147	6094	5995	5962	5844	5798	5786	5806	5878	5834	5821	5813	5498	5500	5662	5566	5600	5629	5609	5620	5794	5609	5641	5382	5293	5453	5409	5318	5432	5534	5509	5514	5488	5570	5476	5470	5618
6036	5801	5840	5782	5879	5837	5835	6092	5940	6178	6179	6073	6200	6283	6134	6034	5920	5981	5781	6065	5988	5887	5800	5803	5757	5654	5636	5532	5598	5630	5791	5772	5764	5693	5748	5651	5408	5308	5440	5347	5340	5423	5427	5565	5550	5602	5502	5576	5679	5633
6006	5614	5861	5634	5966	5965	5798	5789	5937	6033	6171	6071	5992	6054	6097	6098	5958	5878	5908	5994	5728	5927	5867	5732	5642	5624	5556	5703	5575	5762	5887	5797	5648	5741	5687	5716	5459	5387	5432	5338	5458	5238	5373	5434	5598	5551	5633	5607	5876	5638
5601	5793	5747	5705	5863	5733	5712	5837	5694	5879	6022	6139	6051	6265	6047	6001	5947	5759	5671	5814	5812	5775	5742	5685	5698	5612	5585	5744	5733	5804	5784	5709	5720	5733	5668	5634	5478	5553	5380	5331	5397	5331	5417	5354	5531	5531	5551	5551	5554	5653
5707	5820	5769	5785	5934	5906	5703	5684	5789	6064	5975	5958	6015	5858	6122	6027	5883	5823	5791	5819	5794	5893	5710	5735	5745	5658	5575	5776	5808	5745	5675	5621	5682	5571	5564	5595	5465	5406	5442	5256	5443	5544	5340	5540	5618	5666	5609	5733	5535	5509
5999	5740	5681	5792	5856	5840	5786	5733	5748	5999	5878	5926	5949	5943	6026	5859	5829	5740	5676	5614	5618	5707	5778	5513	5467	5781	5675	5745	5716	5745	5662	5570	5692	5475	5463	5304	5183	5249	5373	5207	5342	5401	5490	5393	5611	5681	5660	5434	5769	5449
6104	5759	5880	5823	5815	5688	5682	5738	5848	5827	5896	6016	5872	6076	5852	6055	5763	5718	5656	5663	5668	5516	5575	5683	5694	5683	5651	5809	5811	5773	5694	5640	5498	5311	5367	5225	5243	5321	5312	5229	5391	5396	5433	5456	5574	5524	5623	5496	5553	5472
6139	5706	5908	5913	5894	5791	5708	5687	5794	5860	5986	5949	6004	6000	6078	6149	6007	5905	5677	5650	5555	5813	5615	5594	5657	5673	5721	5802	5686	5722	5570	5558	5457	5396	5393	5267	5316	5289	5275	5164	5278	5471	5460	5428	5411	5565	5468	5547	5394	5301
5905	5810	5925	5938	5952	5745	5662	5946	5846	5831	5999	6032	6070	5992	6235	5812	5982	5771	5782	5603	5752	5568	5638	5656	5543	5522	5709	5782	5752	5722	5639	5669	5597	5303	5274	5270	5336	5253	5358	5323	5326	5511	5404	5479	5526	5530	5600	5496	5481	5378
6109	5943	5894	5908	6016	5930	5855	6049	5995	6048	6095	5954	5988	5938	6214	5797	5787	5811	5842	5839	5689	5719	5738	5687	5628	5487	5866	5714	5826	5842	5521	5588	5440	5371	5340	5458	5429	5321	5395	5320	5464	5439	5416	5579	5522	5499	5535	5450	5394	5486
6009	6054	6034	5754	5969	5956	5870	5922	5909	6012	5903	5933	6029	5866	5975	5903	5826	5708	5800	5740	5679	5637	5770	5883	5698	5777	5782	5709	5811	5567	5610	5588	5478	5377	5402	5329	5331	5494	5228	5465	5278	5459	5387	5700	5619	5556	5576	5463	5434	5531
6044	5809	5925	5827	5812	5883	5808	5976	5905	5964	5836	5757	5655	5901	5953	5702	5664	5698	5641	5717	5649	5718	5667	5779	5742	5749	5510	5601	5670	5611	5651	5541	5587	5280	5582	5460	5433	5365	5469	5334	5173	5440	5524	5521	5482	5658	5689	5592	5488	5497
6051	5980	5906	5906	5967	6148	6073	5990	5964	5822	5850	5662	5757	5711	5727	5752	5623	5599	5495	5651	5698	5715	5725	5662	5679	5627	5616	5656	5553	5725	5521	5473	5577	5523	5370	5394	5446	5386	5484	5536	5487	5485	5521	5634	5653	5647	5493	5583	5534	5491
5956	6001	5928	6192	6051	6072	5950	6005	6021	6057	5841	5777	5639	5630	5680	5726	5627	5667	5691	5491	5557	5730	5711	5642	5577	5522	5541	5726	5657	5684	5583	5643	5530	5388	5493	5562	5562	5629	5468	5514	5571	5643	5658	5578	5633	5557	5658	5595	5518	5481
5992	6098	5887	6209	6029	5937	6057	5996	6100	5855	5889	5599	5827	5592	5643	5602	5622	5675	5595	5591	5519	5731	5763	5769	5720	5574	5453	5840	5447	5508	5534	5636	5616	5433	5469	5606	5666	5629	5671	5517	5605	5619	5631	5679	5604	5367	5478	5510	5507	5434
6114	5942	6022	6196	6075	6159	5933	6058	5937	5815	5857	5770	5584	5518	5541	5665	5668	5513	5586	5441	5457	5607	5501	5692	5592	5698	5691	5645	5440	5451	5362	5345	5564	5551	5583	5392	5654	5638	5549	5622	5584	5624	5554	5477	5532	5531	5318	5364	5451	5644
6084	6028	6155	6133	6067	6154	6053	5861	5929	5855	5929	5832	5869	5808	5774	5808	5691	5563	5691	5482	5447	5398	5539	5556	5568	5608	5423	5474	5427	5277	5267	5533	5359	5551	5398	5356	5436	5434	5738	5640	5689	5608	5539	5453	5458	5319	5275	5289	5238	5188
6238	5980	5914	6073	6276	5964	5982	6025	5874	5956	6053	5986	6022	5916	5747	5505	5626	5554	5721	5638	5602	5512	5590	5576	5594	5508	5462	5403	5304	5560	5333	5357	5410	5384	5484	5355	5579	5501	5466	5493	5659	5485	5449	5310	5507	5279	5126	5143	5162	5349
6106	5986	6161	6169	5987	5922	5874	6000	5967	6056	6001	5909	5997	5831	5724	5678	5619	5557	5735	5728	5713	5518	5547	5717	5621	5413	5615	5509	5466	5551	5431	5409	5361	5237	5333	5632	5585	5576	5582	5495	5551	5656	5466	5314	5333	5205	5308	5262	5462	5477
6123	5959	5949	6092	6145	5818	5933	5684	5853	5932	5990	5841	5863	5826	5912	5547	5698	5713	5537	5539	5792	5670	5591	5596	5778	5631	5640	5564	5587	5485	5378	5414	5397	5434	5527	5559	5655	5507	5483	5649	5523	5693	5606	5294	5403	5357	5442	5399	5517	5587
6286	5997	5889	6078	5997	5835	5686	5764	5786	5617	5757	5814	5728	5797	5728	5739	5715	5604	5651	5592	5672	5487	5591	5587	5679	5724	5650	5554	5508	5677	5618	5544	5427	5483	5555	5584	5702	5654	5721	5536	5477	5628	5449	5396	5124	5285	5341	5199	5520	5570
6289	5898	6079	5838	5897	5675	5720	5703	5648	5518	5758	5731	5764	5726	5579	5552	5692	5737	5709	5574	5695	5689	5672	5662	5756	5822	5707	5552	5713	5693	5641	5575	5512	5463	5700	5658	5783	5713	5596	5651	5602	5697	5438	5454	5370	5357	5098	5471	5389	5698
6139	5987	5924	5679	5705	5676	5628	5635	5521	5635	5553	5655	5665	5501	5575	5575	5533	5441	5632	5677	5747	5746	5662	5776	5735	5598	5815	5805	5507	5674	5478	5568	5424	5698	5719	5748	5758	5693	5780	5748	5665	5732	5417	5509	5532	5583	5428	5446	5599	5777
6017	5865	5731	5730	5630	5788	5687	5630	5711	5659	5635	5456	5507	5457	5566	5375	5450	5581	5639	5647	5647	5801	5630	5730	5630	5647	5678	5654	5883	5649	5734	5681	5589	5756	5703	5630	5784	5700	5720	5807	5642	5508	5515	5598	5541	5569	5470	5465	5729	5811
5931	5907	5697	5647	5785	5841	5717	5715	5502	5755	5447	5403	5390	5509	5435	5464	5467	5662	5763	5790	5727	5734	5646	5725	5692	5507	5778	5723	5907	5755	5594	5692	5726	5632	5813	5675	5840	5596	5545	5807	5741	5767	5644	5639	5625	5454	5596	5693	5704	5923
6006	5837	5855	5809	5796	5982	5826	5615	5694	5595	5622	5470	5646	5460	5455	5718	5579	5715	5670	5722	5608	5629	5689	5494	5562	5563	5605	5681	5882	5774	5705	5665	5637	5703	5764	5667	5645	5591	5758	5709	5688	5632	5865	5642	5749	5507	5510	5628	5704	5820
6030	5864	5816	5820	5854	5923	5843	5887	5721	5757	5769	5746	5779	5643	5890	5679	5634	5633	5808	5739	5701	5582	5597	5638	5574	5668	5595	5764	5732	5689	5836	5623	5566	5519	5724	5682	5806	5493	5559	5720	5824	5713	5789	5755	5682	5679	5768	5923	5921	5821
6169	5728	5829	5910	5736	5801	5720	5790	5968	5767	5832	5826	5613	5693	5815	5884	5859	5842	5914	5833	5755	5537	5606	5425	5563	5689	5700	5772	5717	5742	5579	5663	5465	5527	5773	5737	5773	5637	5613	5554	5628	5840	5674	5774	5671	5857	5896	5741	5890	5820
5879	5757	5769	5711	5811	5719	5802	5777	5854	5750	6014	5663	5639	5653	5887	5989	6031	5845	5835	5715	5690	5644	5476	5548	5599	5693	5819	5996	5861	5710	5701	5661	5664	5576	5786	5811	5629	5666	5637	5756	5783	5807	5754	5865	5703	5810	5728	5791	5831	5855
5919	5740	5680	5693	5728	5623	5756	5565	5675	5702	5723	5891	5793	5784	6021	6031	5922	6222	6089	5922	5812	5646	5547	5515	5753	5706	5803	5933	5961	5967	5718	5698	5700	5898	5753	5825	5833	5914	5709	5798	5848	5786	5774	5737	5902	5866	5759	5791	5844	5982
5845	5532	5777	5618	5641	5527	5613	5682	5754	5739	5766	5770	5789	5867	5854	5986	5892	6019	5941	5764	5728	5617	5593	5599	5608	5730	5722	5879	5866	5952	5705	5828	5832	5927	5902	5929	5722	5873	5809	5803	5842	5815	5914	5719	5925	5993	5846	5815	5883	5789
5715	5493	5729	5592	5598	5576	5462	5637	5758	5727	5755	5861	5911	5867	5911	5902	5748	5924	5878	5779	5635	5680	5673	5624	5751	5655	5909	5848	5859	5855	5721	5633	5697	5814	5933	5855	5924	5771	5653	5860	5864	5858	5916	5847	5816	6116	5855	5875	5947	5893
5885	5702	5658	5849	5880	5434	5541	5607	5637	5782	5911	5949	5803	5811	5773	5937	5702	5777	5698	5541	5584	5591	5654	5765	5634	5637	5767	5791	5672	5902	5695	5687	5759	5832	5878	5950	5691	5885	5703	5728	5886	5884	5909	5808	5861	5867	6045	5949	6195	6019
5886	5839	5841	5765	5923	5575	5678	5691	5766	5896	5745	5812	5518	5861	5703	5676	5707	5762	5623	5619	5680	5564	5610	5779	5588	5534	5778	5720	5824	5786	5702	5814	5867	6001	5872	5938	6115	5963	5881	5899	5856	5951	5932	5961	5911	5965	6073	6081	6145	6124
5922	5919	5850	5956	6013	5950	5792	5828	5574	5812	5700	5727	5754	5665	5704	5744	5674	5649	5745	5551	5579	5557	5767	5737	5816	5761	5726	5639	5720	5742	5848	5812	5888	6015	5849	5916	6144	6073	5973	5871	5976	5934	6047	5971	5827	6047	6197	6197	6211	6091
5987	5882	5990	5972	6035	5923	5765	5862	5759	5935	5845	5832	5840	5753	5741	5683	5844	5688	5699	5570	5635	5699	5714	5693	5917	5781	5821	5628	5628	5622	5750	5849	6018	5977	5825	6068	6171	6095	5990	5904	5975	5946	5920	5907	6096	5965	6157	6242	6265	6374
5860	5805	6105	6067	6092	5955	5841	6041	5836	5906	5877	5855	6099	5724	5820	5708	5770	5673	5800	5658	5600	5813	5605	5907	5825	5771	5571	5664	5600	5455	5817	5877	5899	5908	5904	6191	6145	6271	6166	6072	5992	6137	5895	6088	6201	6235	6234	6381	6181	6355
5860	5707	5955	6052	6035	5975	5901	5751	5759	5773	5745	6040	5835	5772	5661	5489	5665	5639	5722	5812	5734	5755	5788	5929	5836	5731	5909	6008	5747	5819	5915	5976	5952	5917	6103	6191	6221	6319	6323	6184	6292	6287	6244	6193	6245	6239	6471	6322	6184	6285
5962	5831	5822	5841	5950	5916	5795	5732	5700	5669	5870	5724	5679	5583	5603	5447	5557	5636	5609	5820	5914	5893	6094	5971	5962	5905	5953	6065	5948	6094	5792	5906	6019	6058	6188	6202	6267	6451	6304	6131	6234	6239	6173	6302	6376	6426	6427	6483	6412	6369
5805	5764	5649	5778	5771	5624	5611	5677	5601	5539	5750	5615	5851	5716	5778	5817	5642	5675	5689	5708	5955	6031	6058	6019	6206	6192	5903	6254	6218	6042	6113	5953	5949	6175	6158	6224	6170	6489	6356	6190	6198	6187	6157	6296	6335	6590	6481	6301	6423	6358
5986	5707	5778	5685	5738	5590	5766	5605	5525	5604	5540	5612	5671	5725	5956	5721	5813	5746	5778	5742	5817	5917	5954	5992	6035	6288	6074	6124	6204	6144	6012	5955	6018	6237	6282	6071	6359	6468	6267	6286	6289	6235	6168	6299	6498	6710	6508	6436	6455	6366
5970	5720	5701	5710	5732	5711	5562	5408	5518	5620	5581	5505	5625	5644	5794	5756	5783	5731	5785	5690	5649	5777	5854	5931	5962	6121	6054	6098	6147	6158	5989	5927	6035	5926	6132	6255	6327	6383	6313	6222	6115	6012	6253	6401	6399	6306	6291	6201	6180	6148
6187	6088	5806	5737	5675	5659	5427	5432	5446	5585	5605	5610	5384	5697	5747	5773	5803	5803	5735	5751	5650	5825	5725	5757	5922	6060	5916	6088	6209	5879	6011	6142	5945	6060	6012	6159	6231	6162	5907	6075	5957	6133	6136	6255	6359	6212	6293	6187	6250	6234
6217	5878	5895	5686	5725	5473	5480	5576	5577	5695	5550	5644	5796	5841	5730	5673	5786	5824	5706	5768	5828	5763	5798	5787	5795	5938	5943	6111	5982	6043	5985	6070	6138	6014	6192	6069	6261	6122	6071	6137	6024	6215	6182	6212	6158	6288	6267	6174	6142	6038
6018	5891	5662	5707	5701	5659	5642	5721	5702	5803	5748	5996	5887	5823	5854	5891	5716	6000	5817	5898	5833	5871	5682	5651	5767	5764	5825	5743	5920	6105	6117	6058	6050	6041	6059	6075	6247	6363	6228	6016	6146	6276	6238	6339	6275	6245	6276	6154	6228	6139
5838	5614	5751	5681	5535	5481	5494	5684	5677	5611	5828	5996	5982	5981	5932	5881	5904	5906	5877	5773	5995	5792	5809	5640	5687	5875	5973	6067	6087	6140	6203	6244	6181	6197	6080	6139	6264	6200	6190	6240	6201	6366	6212	6523	6340	6399	6287	6263	6187	6015
5655	5818	5528	5537	5520	5542	5457	5690	5743	5934	5800	5978	5865	6074	5868	5951	5815	5770	5934	5934	5794	6030	5851	5849	5915	5895	6006	6178	6289	6096	6341	6209	6249	6119	6090	6100	6187	6057	6290	6084	6163	6252	6289	6329	6378	6349	6269	6278	6152	6148
5612	5465	5512	5365	5505	5456	5585	5566	5583	5722	5707	5812	5813	5959	5967	5934	5905	5898	6074	5897	5861	5858	5955	5931	6111	6043	6115	6102	6271	6288	6230	6357	6528	6301	6359	6315	6124	6217	6173	5994	6079	6179	6301	6298	6534	6472	6347	6433	6083	6164
5619	5536	5661	5518	5474	5501	5548	5533	5598	5774	5910	5829	5825	5812	5758	5852	5833	5694	5908	5834	5885	5860	5862	5988	6164	6029	6035	6074	6093	6282	6159	6158	6048	6257	6003	6212	6164	6156	6211	6188	6228	6221	6196	6220	6430	6363	6305	6154	6159	6131
5661	5626	5427	5454	5450	5429	5341	5568	5684	5846	5581	5663	5734	5707	5704	5880	5747	5674	5713	5634	5821	5661	6202	6152	6012	6153	6048	6083	6221	6151	6188	6149	6198	6281	6158	6207	6282	6353	6410	6308	6352	6233	6148	6335	6176	6243	6291	6030	6182	6199
5530	5613	5608	5529	5587	5529	5497	5704	5560	5587	5461	5648	5640	5573	5720	5520	5577	5542	5661	5864	5887	5826	5839	6136	6183	6168	6215	6169	5960	6024	6149	6212	6427	6261	6173	6354	6140	6216	6193	6297	6117	6220	6192	6419	6407	6249	6275	6287	6132	6351
5806	5688	5730	5512	5672	5705	5651	5806	5721	5804	5529	5784	5450	5607	5487	5579	5600	5561	5734	5619	5819	5838	5986	6023	6129	6058	6128	6224	6171	6136	6093	6186	6423	6381	6076	5979	6074	6095	6305	6303	6216	6201	6196	6250	6104	6280	6300	6176	6312	6248
5803	5555	5827	5829	5853	5868	5823	5768	5669	5729	5662	5641	5690	5815	5768	5704	5713	5679	5853	5840	5793	5822	5873	6226	6128	6010	6193	5863	5976	6040	6218	6447	6407	6434	6262	6148	5981	6353	6358	6308	6249	6180	5975	6001	6160	6392	6421	6423	6371	6358
5969	5672	5775	5909	5822	5817	5828	5840	5749	5769	5740	5878	5798	5805	5832	5760	5681	5712	5943	5872	6043	6037	6108	6058	6233	5949	5983	6013	6020	5996	6127	6385	6246	6255	6065	6127	6104	6388	6448	6368	6273	6324	6013	6081	6251	6297	6289	6281	6454	6354
5980	5665	5584	5751	5845	5782	5799	5696	5749	5732	5755	5964	5725	5816	5830	5813	5801	5900	6050	6064	6114	6113	6104	6195	6253	6264	6014	6089	5980	6077	6134	6138	5975	6131	6283	6614	6720	6616	6771	6666	6537	6572	6370	6161	6038	6238	6372	6506	6455	6294
5703	5851	5594	5855	5867	5733	5748	5621	5711	5810	5563	5983	5766	5866	5916	5761	5869	5885	5902	6050	6231	6087	6135	6112	6286	6259	6073	6056	6100	6195	6137	6172	6179	6506	6426	6722	6832	6871	6705	6730	6582	6665	6500	6564	6316	6215	6081	6368	6366	6297
5690	5487	5783	5551	5669	5560	5494	5817	5686	5814	5892	5929	5764	5719	5652	5839	5783	5945	5795	6091	6177	6282	5947	6099	6048	6133	5999	6055	6485	6115	5960	6157	6449	6558	6673	6512	6604	6539	6615	6349	6507	6475	6590	6512	6332	6441	6268	6249	6209	6036
5655	5633	5834	5775	5701	5714	5611	5588	5812	5801	5688	5846	6071	5874	5939	5784	5917	5935	5752	5969	6237	6124	6091	6067	6107	6028	6083	6172	6449	6236	6127	6380	6571	6567	6409	6330	6235	6267	6265	6193	6343	6251	6342	6502	6509	6277	6253	6164	6157	6070
5769	5797	5643	5775	5874	5713	5768	5796	5877	5674	5768	5965	5871	6046	5883	5926	5755	5834	6051	6011	6041	6151	6129	5927	6012	6037	5959	6422	6283	6156	6428	6398	6729	6428	6333	6030	6152	6119	6109	5948	5896	6157	6014	6338	6674	6450	6179	6043	5861	5969
5548	5617	5918	5865	5750	5576	5817	5879	5732	5836	5930	5810	6018	6098	5979	5998	5871	5881	5947	6243	5998	6247	6270	6036	6099	5977	6115	6392	6136	6189	6338	6606	6663	6121	6312	6177	6016	6296	6127	6140	5857	5833	5943	6154	6138	6407	6203	6149	6093	6061
5723	5721	5729	5704	5628	5850	5903	5618	5874	5786	6035	6033	6166	6034	6183	6017	6315	6052	6081	6104	6247	6179	6080	6101	6074	6122	6171	6302	6266	6161	6523	6415	6519	6276	6176	6311	6077	6242	6276	6185	6152	5964	5984	5873	6130	6325	6343	6149	6165	6276
5618	5509	5432	5547	5780	5597	5585	6054	5811	5703	5990	5927	6308	6160	5929	6214	6147	6166	6060	6154	6315	6312	6261	6426	6101	6241	6173	6447	6278	6099	6390	6683	6291	6149	6211	6105	5852	5913	6360	6428	6300	6018	5875	5856	6183	6304	6156	6178	6201	6370
5411	5567	5456	5592	5567	5727	5668	5717	5851	5724	5692	6016	6098	6007	6180	5996	6347	6141	6202	5990	6218	6215	6231	6265	6272	6168	6223	6449	6248	6087	6256	6340	6315	6159	5994	5945	6033	6181	6324	6362	6350	6085	6059	6010	6217	6286	6233	6076	6063	6306
5598	5371	5386	5560	5767	5828	5625	5676	5778	5673	5913	5862	5867	6039	5975	6019	6059	6249	5977	6042	5999	6194	6356	6186	6194	6097	6184	6376	6094	5933	6256	6334	5989	6091	6091	6075	6003	6145	6365	6344	6152	6151	5975	6228	6112	6216	6123	5901	6056	6256
5629	5461	5524	5610	5608	5616	5832	5782	5685	5949	5751	5662	5850	5731	6145	5892	5991	5966	6018	6034	5950	6110	6133	5987	6151	6094	6274	6267	5989	5961	6070	6389	6326	6066	5721	6045	6060	6177	6226	6226	6113	6041	6102	6233	6191	6332	6139	6061	6124	6234
5928	5751	5673	5547	5658	5669	5903	5878	5694	5882	5882	5791	5733	5928	5944	6018	5966	6024	5815	6074	5982	6080	6069	6169	6167	5962	6111	6112	6187	5889	5930	6087	6492	6145	5874	5886	5856	6002	6024	5954	5886	6083	6059	6275	6381	6414	6106	6161	6058	6080
5792	5716	5839	5864	5793	5815	6004	6043	5864	5885	5758	5844	6173	5923	6023	6104	5939	5769	5867	6047	6031	6194	6048	6097	6173	6049	6301	5955	6076	5972	5838	6128	6374	6410	6116	5953	5866	5798	5931	5881	5781	6112	6190	6285	6267	6083	6032	6085	6018	6069
5890	5780	5846	5687	5857	5950	6114	5942	5938	5828	5886	5928	6004	6201	5898	6015	6007	6013	5942	5980	6041	6173	6110	6035	6010	6072	5957	6104	6083	5959	5843	6065	6259	6451	6480	6356	6139	6088	5987	5811	6049	6083	6156	6294	6224	6133	5972	5979	6064	6204
5947	5737	5691	5815	5847	5987	5801	5937	5925	5894	5727	5875	6074	5951	6298	5985	6071	6010	5952	6036	6044	5910	6109	5992	5961	5955	6180	5971	6052	6138	6186	5997	6124	6175	6517	6437	6594	6417	6295	6239	6463	6426	6444	6195	6143	6009	6072	6086	6028	5993
5825	5679	5674	5637	5848	5782	5846	5922	5984	5753	5917	6016	5971	6205	6066	5863	5869	5812	5875	6250	5969	6038	6006	6191	6100	5909	6044	5930	6135	6158	6140	6156	5969	5972	6180	6314	6535	6381	6453	6300	6481	6319	6165	5986	5855	6018	6022	5948	6058	6050
5689	5671	5719	5710	5875	5780	5914	5809	5776	5899	5903	5829	6050	6058	6230	5903	6029	5738	5958	5786	6023	6072	6197	6206	6114	5918	6005	6044	6214	6163	6246	6037	5868	6026	5877	5964	6144	6110	6158	6236	6222	6123	6064	5985	5970	6110	5935	6000	5957	5906
6088	5742	5668	5573	5859	5817	5705	5828	5864	5862	5831	5994	5914	6046	5958	5934	5891	5781	5901	6056	5914	5880	6076	6201	6180	6162	6134	6033	6088	6097	6048	5956	5816	6134	6018	5876	5760	5866	5835	5964	5868	5992	6042	5949	6105	5986	5893	5945	5794	5881
5917	5835	5644	5759	5770	5714	5742	5716	5818	5789	5863	5936	5947	5982	5781	5785	5669	5770	5981	5914	6047	5922	6013	6223	6171	6145	6169	6144	6046	5915	6088	5959	5863	5743	5821	5876	5871	5799	5744	5659	6018	5933	5793	6036	5876	5912	6018	5948	5913	5863
5968	5763	5641	5800	5809	5710	5684	5751	5941	5782	5929	6007	6033	6091	6024	6075	5980	5915	5847	6011	6065	6093	5948	6077	6292	6142	6187	5920	6154	5904	5969	5955	5953	5899	5807	5825	5843	5751	5876	5799	5904	5998	5837	6054	5999	5914	5803	6060	5926	5809
5801	5862	5653	5556	5586	5653	5766	5681	5821	6081	5866	5951	6120	5851	6035	6067	5938	6126	5925	6011	6022	6229	6152	6201	6069	6113	6174	5935	5946	5796	5779	5915	5936	5952	5808	5819	5882	5877	6138	5820	5846	5843	5855	5884	5895	5842	5824	5903	5793	5745
5875	5722	5767	5762	5541	5543	5811	5931	5753	5910	5864	6012	5981	6151	5969	5939	5992	6020	5910	6018	5977	5943	6139	6186	6152	5964	6022	6083	5752	5799	5751	5627	5897	5862	5873	5761	5971	5862	5919	5973	5908	5736	5685	6004	6035	5961	5993	5774	5891	5814
5813	5672	5439	5464	5809	5634	5536	5934	6150	5822	5930	6079	6030	6094	6066	6152	6021	5967	6100	5956	5808	6092	6099	6054	6045	5943	5821	5864	5887	5707	5749	5767	5939	5809	5995	5841	5873	5825	6068	5965	5905	5932	5763	5777	5953	5886	5800	5793	5505	5737
5792	5773	5819	5567	5603	5820	5902	5854	6002	5976	5860	5943	6160	6042	6123	5952	5926	6232	6010	6265	5959	5955	6058	6145	5957	5823	5873	5777	5892	5627	5665	5964	5925	5924	6047	5988	5814	5858	5938	5964	5788	5917	5913	5821	5807	5712	5706	5728	5523	5560
5494	5501	5664	5661	5697	5577	5849	6100	5892	5890	6022	5945	5902	6123	5763	6083	6040	6170	6064	6201	5834	6024	5789	5970	5911	5833	5846	5760	5597	5558	5767	5897	5998	6020	6010	5973	5890	5887	5902	5937	5708	5871	5837	5634	5686	5624	5535	5669	5603	5583
5716	5371	5443	5640	5653	5656	5690	5832	5833	5834	5990	5947	5855	6041	5953	5951	6047	6003	6116	6155	6162	6114	6199	5819	5906	5795	5866	5756	5590	5631	5546	5862	5964	5856	5951	5799	5888	5878	5875	5862	5925	5641	5654	5731	5611	5583	5690	5510	5497	5594
5694	5509	5464	5443	5684	5927	5761	5844	5863	5890	5797	5950	5920	5825	5970	5911	6010	5993	6088	5995	5975	6206	6060	5940	5944	5729	5751	5697	5750	5741	5643	5704	5908	6087	5908	5738	5605	5712	5785	5656	5753	5567	5695	5666	5726	5624	5745	5601	5615	5566
5405	5503	5497	5535	5485	5813	6011	5795	5832	5943	5923	5751	5873	5847	5831	5917	5931	5978	6100	5931	6000	6274	6155	6072	5978	5813	5875	5969	5928	5823	5798	5758	5860	5976	5976	5888	5671	5610	5615	5602	5706	5571	5725	5657	5647	5591	5533	5658	5637	5352
5386	5314	5607	5621	5764	5836	6033	6085	6006	5923	6026	5900	5942	5837	5720	5921	6071	6033	6094	5727	6121	5898	5920	5877	5840	5997	5851	5835	5813	5883	5827	6010	5792	5841	5791	5669	5673	5757	5707	5612	5614	5636	5497	5816	5636	5581	5623	5544	5452	5567
5642	5439	5443	5743	5857	5764	5977	6168	6132	6011	5900	5999	5785	5965	5956	5835	6123	5622	5943	5864	5944	5830	6035	5957	5907	5836	5829	5657	5733	5974	5823	5824	5772	5703	5808	5722	5555	5629	5499	5771	5523	5406	5370	5486	5595	5643	5450	5458	5491	5389
5951	5812	5381	5656	5977	6031	5897	5969	6275	5828	5902	5954	5836	5732	5722	5948	5793	5810	5855	5937	5898	6054	5871	5605	5724	5713	5807	5521	5655	5718	5625	5687	5684	5551	5760	5731	5546	5372	5452	5428	5600	5561	5518	5564	5566	5528	5499	5498	5456	5482
5778	5813	5676	5588	5772	5954	5835	5798	6003	5807	5840	5713	5750	5558	5726	5737	5765	5874	5731	5915	5790	5947	5732	5816	5821	5804	5742	5727	5553	5654	5703	5741	5665	5755	5628	5582	5494	5470	5502	5448	5384	5656	5651	5474	5492	5480	5463	5454	5226	5414
5545	5715	5919	5714	5745	5844	5973	5671	5798	5848	5771	5535	5598	5549	5682	5815	5968	5856	5800	6110	5907	5848	5824	5810	5757	5901	5668	5623	5594	5611	5705	5676	5675	5600	5681	5498	5631	5600	5411	5352	5353	5545	5467	5548	5434	5406	5393	5423	5325	5300
5410	5513	5868	5719	5576	5472	5838	5607	5434	5668	5617	5543	5705	5493	5669	5712	5817	5873	5977	5975	5972	5859	5960	5671	5702	5681	5527	5568	5510	5580	5564	5403	5642	5527	5502	5506	5417	5465	5404	5337	5289	5337	5452	5333	5694	5362	5414	5380	5299	5326
5555	5296	5667	5851	5590	5439	5744	5765	5458	5591	5775	5574	5592	5635	5654	5682	5648	5759	6021	5963	5830	5904	5943	5781	5971	5859	5712	5521	5380	5639	5535	5586	5495	5594	5240	5591	5550	5437	5317	5291	5334	5501	5465	5352	5455	5423	5524	5407	5323	5231
6000	5329	5381	5900	6043	5575	5623	5863	5654	5656	5799	5595	5639	5871	5633	5705	5672	5824	5856	5969	5894	5786	5823	5778	5959	6105	5870	5794	5641	5726	5518	5663	5570	5515	5330	5672	5554	5442	5290	5295	5294	5326	5419	5473	5385	5484	5551	5295	5377	5270
6112	5614	5278	5694	6276	5730	5572	5812	5892	5474	5699	5807	5508	5839	5648	5736	5797	5880	5758	5873	5729	5769	5737	5733	5766	6018	5889	5748	5818	5655	5493	5709	5670	5593	5527	5592	5548	5453	5422	5366	5137	5368	5438	5298	5524	5260	5448	5426	5248	5196
6145	5981	5413	5428	6102	6008	5625	5848	6046	5780	5770	5938	5779	5896	5910	5834	6023	5728	5739	5711	5597	5628	5683	5625	5953	5781	5881	5835	5769	5676	5500	5745	5504	5686	5726	5561	5425	5381	5315	5316	5290	5293	5345	5391	5385	5317	5356	5413	5252	5191
6154	6257	5694	5113	5734	6238	5791	5589	6120	5905	5636	6197	5885	6079	5929	5718	5728	5704	5604	5604	5598	5661	5695	5683	5808	5898	5805	5845	5831	5733	5829	5626	5453	5703	5572	5594	5478	5478	5329	5272	5266	5150	5139	5091	5095	5132	5259	5185	5123	4943
5628	6260	5806	5257	5429	6116	5739	5360	6140	5861	5614	6120	5884	6053	6093	5678	5690	5612	5695	5553	5514	5583	5437	5568	5629	5581	5702	5844	5489	5626	5793	5623	5484	5548	5361	5452	5664	5334	5356	5189	5068	4955	5086	5119	5104	4831	5095	5078	5076	5062
5356	6118	5939	5179	5210	5853	5897	5441	5758	5791	5340	5936	5792	5758	6158	5708	5818	5777	5764	5470	5469	5472	5441	5570	5364	5297	5350	5507	5453	5482	5305	5333	5478	5484	5326	5310	5420	5388	5133	5014	4893	4925	5006	4888	5096	5089	5064	4947	4981	4880
5222	5785	6030	5404	5101	5755	6058	5422	5554	5929	5467	5629	5710	5412	5988	5673	5904	5641	5537	5538	5361	5420	5364	5468	5335	5204	5372	5402	5232	5228	5163	5125	5435	5437	5259	5081	5321	5241	5203	5122	4868	4934	4891	4773	4821	4973	5012	5020	4955	5004
5045	5677	6047	5539	5042	5583	6330	5408	5445	5858	5533	5659	5806	5633	5792	5676	5689	5456	5678	5802	5600	5355	5402	5317	5435	5278	5158	5148	5265	5271	5215	5025	5137	5262	5178	5157	5032	5188	5098	5174	4974	5081	4867	4906	4980	5139	5109	4997	5145	4964
4934	5449	6105	5495	5106	5480	5867	5459	5493	5990	5296	5301	5859	5321	5668	5334	5663	5627	5666	5666	5439	5361	5418	5361	5391	5416	5185	5366	5347	5150	5296	5021	5073	5219	5085	5143	5098	5037	4911	5086	5134	5192	4928	5004	5038	4865	5057	4990	4882	5100
4875	5461	6115	5716	5046	5571	5843	5429	5450	5857	5362	5268	5382	5197	5454	5280	5338	5506	5487	5713	5321	5488	5299	5513	5361	5571	5468	5239	5363	5473	5310	5299	5238	5172	5052	5122	5099	4999	5022	4953	5017	5124	5033	5083	5099	5002	5209	5048	5028	4923
5116	5508	5922	5730	5067	5662	5854	5381	5349	5745	5393	5261	5567	5131	5314	5186	5183	5460	5442	5450	5250	5555	5338	5313	5430	5454	5423	5577	5390	5386	5301	5277	5439	5208	4940	4889	5115	5189	4893	4903	5052	4857	5097	4952	5025	4946	5053	4813	4837	4919
5441	5831	6155	5739	5210	5765	5970	5238	5453	5720	5290	5357	5382	5152	5330	5149	5191	5548	5304	5394	5253	5476	5500	5386	5476	5341	5356	5615	5570	5465	5333	5239	5221	5192	4994	4954	5027	5113	5076	4827	4701	4826	4891	4815	5021	4864	4914	4867	4848	4859
5542	5927	6125	5667	5309	5716	5969	5353	5447	5832	5312	5458	5659	4972	5523	5090	5240	5389	5262	5375	5212	5503	5529	5416	5365	5189	5430	5444	5308	5394	5192	5212	5110	5088	4971	4930	4844	4847	4905	4817	4726	4627	4734	4727	4710	4770	4842	4781	4907	4942
5698	6032	5861	5196	5330	5916	5968	5318	5485	5661	5411	5445	5598	5205	5566	5353	5499	5452	5368	5322	5181	5419	5324	5251	5359	5237	5402	5181	5245	5202	5253	5065	5000	4982	4951	4867	4860	4789	4700	4676	4569	4644	4612	4696	4787	4771	4741	4758	4807	4829
5738	5971	5585	4939	5369	5834	5656	5220	5561	5608	5388	5496	5576	5346	5627	5318	5464	5341	5426	5434	5254	5381	5263	5407	5304	5254	5218	5133	5111	4921	5049	4833	4898	4991	4923	4871	4797	4867	4943	4660	4658	4655	4796	4712	4719	4673	4644	4783	4707	4891
6054	5950	5395	4856	5263	5610	5520	5191	5558	5588	5356	5659	5415	5578	5632	5423	5527	5278	5438	5382	5353	5309	5251	5134	5165	5140	5005	4951	4995	5032	4988	4767	4853	4907	4950	4918	4817	4914	4839	4806	4629	4597	4792	4769	4822	4828	4575	4651	4804	4721
6203	5732	5003	4890	5355	5416	5362	5382	5576	5364	5224	5565	5390	5403	5585	5377	5372	5175	5350	5119	5266	5227	5212	4997	4995	4945	5111	5092	4789	4907	4831	4712	4725	4895	4841	4963	4837	4704	4908	4765	4551	4585	4765	4872	4938	4806	4711	4696	4765	4719
5928	5250	4837	5087	5425	5330	5089	5272	5436	5088	5250	5396	5108	5321	5382	5287	5371	5074	5226	5041	5145	5053	5094	4905	4848	4992	5039	4932	4977	4989	4744	4794	4809	4748	4817	4649	4594	4618	4765	4945	4823	4766	4737	4742	4683	4717	4614	4543	4750	4670
5529	5085	5043	5492	5562	5002	5138	5618	5357	5047	5275	5338	4951	5289	5233	5186	5165	5043	5222	4977	5252	5191	5195	4944	4993	5110	5011	5151	5086	4890	4725	4677	4774	4824	4655	4711	4680	4574	4652	4830	4820	4670	4731	4680	4657	4633	4517	4666	4627	4569
5334	5003	5418	5876	5418	5174	5405	5567	5346	5234	5415	5285	4999	5423	5110	5253	5161	5073	5062	5039	5340	5037	5044	5189	5077	5245	5187	5204	5194	4959	4897	4701	4750	4748	4687	4735	4565	4587	4605	4641	4755	4814	4676	4711	4475	4458	4365	4501	4650	4497
5229	5097	5420	5467	5166	5146	5615	5498	5247	5509	5437	5152	5336	5356	5116	5356	5057	5205	5257	5227	5182	5307	5270	5279	5147	5361	5307	5242	5111	5110	4906	4843	4783	4930	4667	4711	4720	4548	4553	4631	4767	4750	4554	4678	4532	4551	4403	4518	4664	4649
5437	5339	5446	5079	4954	5186	5501	5339	5208	5558	5452	5197	5457	5376	5420	5474	5372	5578	5281	5351	5199	5361	5262	5370	5166	5385	5414	5384	5332	5204	4966	4881	4856	4789	4779	4650	4576	4576	4742	4569	4509	4564	4735	4650	4706	4715	4637	4507	4767	4407
5745	5518	5112	4855	4977	5223	5259	5140	5203	5216	5229	5329	5418	5259	5404	5276	5337	5210	5131	5116	4979	5082	5121	5046	5027	4926	4992	5131	5220	5067	4853	4768	4766	4770	4682	4566	4515	4410	4550	4439	4390	4395	4395	4405	4533	4443	4533	4460	4534	4539
[truncated: 920 more columns]
