# Supplementary material for: Spatial Resolution and Refractive Index Contrast of Resonant Photonic Crystal Surfaces for Biosensing
Source: IEEE Photonics J. Author manuscript; Available in PMC 2015 Sep 7. (PMC4561521; doi:10.1109/JPHOT.2015.2435699)
Supplement: fig2_data [file NIHMS64775-supplement-fig2_data.gz › Volumes/graham/MacBook_backup/PhD_folder_2015_06_02/paper_improvements/IEEE_J_Photonics/final_files/data_files/fig2/0pc_p555f85/i0.csv]

6687	6021	6138	6204	6258	6309	6326	6322	6279	6388	6448	6546	6586	6593	6661	6557	6269	5936	5807	5704	5699	5773	5906	6183	6516	6616	6670	6800	6635	6431	6325	6184	5888	5849	5962	6033	6088	6319	6446	6382	6252	6321	6339	6543	6615	6750	6736	6740	6580	6789
7391	7050	7309	7281	7047	6796	6657	6638	6586	6929	6939	7172	6902	6944	6882	6613	6315	5960	5874	6032	6028	6431	6542	6924	7078	7371	7384	7073	6934	6687	6412	6349	6191	6405	6648	6515	6518	6668	6642	6385	6512	6342	6815	6988	7187	7313	7206	7189	7212	7264
7049	6921	6992	6943	6813	6450	6216	6294	6373	6587	6983	6791	6647	6479	6377	6405	6161	5960	5944	6182	6217	6624	6730	6987	7430	7264	7101	6905	6800	6480	6187	6217	6494	6619	6548	6549	6498	6589	6409	6370	6260	6666	6811	6934	6962	6996	7119	7148	7035	7125
7034	6917	6765	6429	6502	6363	6293	6243	6215	6212	6395	6381	6248	6295	6242	6098	6161	6415	6438	6490	6617	6770	7144	7234	7283	7142	6886	6417	6201	6100	6151	6158	6578	6737	6589	6451	6478	6361	6305	6325	6405	6623	6875	6934	7020	7136	7224	6901	7253	7063
6830	6675	6733	6385	6279	6116	6187	6140	6228	6181	6028	6011	6047	6026	6028	6296	6490	6725	6697	6969	6913	7257	7183	7310	7246	6946	6449	6134	5967	5917	6185	6340	6524	6670	6582	6358	6599	6536	6157	6390	6663	6829	6799	6931	6947	6933	7134	7249	7403	7590
6726	6615	6442	6591	6421	6339	6304	6071	6189	6104	6001	5887	5992	6068	6171	6479	6666	7099	7165	7296	7214	7225	7175	7085	6669	6760	6236	6258	6228	6454	6505	6717	6622	6876	6697	6645	6492	6364	6218	6437	6795	6861	6858	6672	6918	7013	7205	7502	7743	7782
6531	6699	6535	6602	6450	6533	6250	6420	6322	6281	6105	6182	6188	6417	6617	6752	7136	7312	7442	7389	7362	7326	6989	6944	6690	6375	6192	6375	6512	6601	6896	7212	7027	6956	6784	6581	6431	6246	6521	6818	6809	7124	6752	6812	6800	7174	7491	8006	8150	7913
6732	6559	6912	6711	6743	6628	6968	6707	6481	6581	6461	6625	6643	6884	7065	7184	7448	7600	7587	7382	7298	7043	6943	6608	6226	6390	6442	6568	6715	6937	7239	7108	7118	6927	6761	6404	6332	6333	6757	6881	7079	7029	7141	6751	6937	7198	7676	8024	8059	7727
7097	6944	6800	6837	6858	6942	7028	7024	7139	6965	7151	7300	7479	7262	7414	7471	7526	7732	7539	7324	6928	6612	6468	6305	6284	6410	6585	6945	7058	7170	7365	7112	6972	6867	6535	6577	6532	6306	6690	6714	6912	6957	6892	7002	6780	7226	7500	7768	7908	7545
7258	7128	7010	7110	7292	7164	7562	7656	7639	7621	7713	7673	7637	7802	7506	7522	7416	7484	7413	6859	6596	6198	6147	6314	6455	6697	7013	7321	7320	7262	7227	7212	7053	6582	6669	6513	6638	6790	6709	6959	6997	7001	6791	6970	6925	7126	7328	7555	7446	7507
7799	7282	7229	7313	7631	7532	7670	7762	7832	7929	7818	7739	7666	7718	7563	7280	7041	6974	6799	6656	6268	6292	6007	6533	6435	6888	7117	7407	7413	7243	7021	6926	6790	6585	6501	6844	6837	6839	6882	6510	6906	6926	6974	6888	7075	7311	7346	7180	7540	7574
7861	7401	7191	7279	7611	7891	7764	7679	7742	8053	7696	7975	7572	7323	7134	6923	6755	6483	6294	6128	6339	6429	6385	6657	6808	6859	7232	7155	6905	6726	6815	6868	6836	6627	6882	6881	7103	6991	6812	6611	6482	6847	7029	7166	7193	7338	7006	7188	7359	7555
7647	7349	7330	7284	7404	7471	7577	7679	7665	7723	7598	7525	7138	6879	6523	6481	6407	6399	6373	6351	6629	6526	6713	6731	6716	6870	6896	6871	6524	6604	6403	6579	6597	6811	6823	7036	7040	6904	6577	6530	6521	6855	7110	7090	7282	6949	6904	7134	7237	7760
7434	7030	7007	7060	6986	7064	7388	7380	7364	6980	7232	6922	6651	6378	6381	6248	6253	6384	6441	6591	6791	6794	7121	7004	6978	6558	6704	6618	6390	6404	6471	6513	6506	6790	6923	7065	6935	6573	6268	6295	6330	6817	7013	7096	7063	6727	6774	6880	7359	7671
6769	6739	6711	6831	6798	6842	7110	7107	6888	6993	6793	6541	6162	6188	6259	6444	6584	6592	6740	7039	7048	6945	7007	6836	6599	6598	6402	6237	6243	6266	6396	6393	6825	6801	6926	6865	6511	6407	6285	6428	6433	6706	6853	6969	6755	6560	6774	6768	7082	7875
6773	6625	6716	6625	6847	7149	7164	7112	6827	6620	6545	6311	6122	6233	6275	6589	6870	7030	6928	6962	7335	7152	6830	6673	6396	6176	6108	6090	6172	6339	6496	6673	6801	6823	6755	6620	6221	6334	6328	6485	6481	6418	6740	6713	6669	6643	6876	6970	7216	7511
6911	6621	6618	6726	6968	7134	6998	7159	6840	6743	6487	6310	6415	6511	6712	6961	7059	7205	7262	7061	7039	6705	6500	6171	6118	5850	6221	6267	6330	6390	6540	6643	6811	6500	6377	6434	6209	6515	6386	6295	6426	6414	6509	6422	6658	6709	6949	6957	7271	7010
7316	6949	7054	7230	7365	7221	7146	7206	7133	6988	6589	6637	6577	6691	6921	7008	7262	7293	7215	7160	6844	6481	6056	5887	6027	6147	6239	6546	6582	6677	6594	6464	6529	6354	6481	6277	6451	6623	6590	6501	6386	6200	6208	6549	6622	6817	7005	7053	6993	6836
7705	7538	7184	7324	7464	7296	7283	7421	7308	7064	6927	6819	6587	6880	6850	7064	7109	7099	6825	6461	6339	6060	6038	6020	6073	6031	6370	6674	6661	6604	6346	6416	6125	6200	6370	6295	6725	6890	6852	6674	6307	6273	6114	6233	6606	7068	7066	6880	6657	6724
7822	7547	7634	7620	7288	7291	7499	7319	7312	7031	7236	6733	6808	6720	6696	6801	6705	6773	6399	6321	6199	6092	6407	6348	6345	6376	6545	6748	6633	6803	6320	6319	6238	6326	6512	6658	6696	6937	6919	6692	6477	6098	6333	6371	6789	7011	7021	6617	6565	6709
7620	7329	7292	7252	7043	7001	7216	6954	7014	6984	6789	6616	6535	6487	6304	6200	6348	6208	6369	6403	6285	6449	6439	6698	6554	6586	6557	6622	6469	6375	6328	6397	6172	6255	6565	6737	6854	6845	6839	6487	6374	6340	6439	6630	6817	6796	6785	6697	6766	6949
7261	7053	6731	6775	6888	6688	6864	6620	6832	6657	6619	6489	6221	6023	5927	5872	6082	6340	6313	6502	6609	6750	6810	6778	6732	6514	6315	6332	6308	6177	6343	6296	6277	6513	6619	6629	6755	6671	6494	6512	6565	6619	6832	6850	6804	6768	6642	6612	6710	6951
6818	6639	6570	6698	6457	6453	6502	6435	6514	6483	6543	6490	6333	5955	5904	5998	6253	6465	6782	6837	6824	6924	6825	6785	6443	6297	6190	6125	6053	6113	6214	6291	6407	6576	6494	6529	6596	6497	6630	6838	6730	6870	6675	6908	6530	6612	6502	6671	6819	6945
6601	6515	6520	6598	6751	6414	6480	6645	6557	6684	6641	6691	6276	6087	6090	6337	6522	6743	7015	7022	7082	7029	6659	6568	6233	6150	5928	6058	5955	6222	6533	6430	6567	6583	6397	6278	6205	6524	6739	7090	7027	6911	6655	6742	6541	6691	6688	6864	6871	7086
6639	6741	6823	7072	6846	6810	6877	6694	6923	6882	6702	6709	6263	6487	6442	6555	6731	6866	7215	7113	6875	6787	6374	6335	6184	5986	6212	6249	6228	6395	6541	6753	6634	6353	6322	6032	6165	6794	6912	7320	7049	6951	6743	6627	6733	6803	7036	7008	7031	6942
6969	7019	7223	7296	7144	7101	6985	7052	6975	7087	6949	6968	6789	6665	6714	6840	6949	6775	6755	6650	6594	6355	6099	6174	6214	6225	6477	6539	6404	6561	6479	6249	6388	6317	6379	6310	6591	6795	7094	7190	7295	7037	6996	6965	6892	7062	7316	7063	7166	6834
7460	7310	7513	7615	7386	7245	7112	7123	6966	7265	7197	7133	6884	6795	6764	6660	6388	6343	6191	6475	6290	6185	6109	6068	6488	6516	6590	6679	6496	6554	6600	6252	6382	6365	6308	6482	6621	6956	7005	7029	7007	7139	6969	7162	7235	7127	7382	6945	6872	6706
7573	7391	7358	7291	7315	7073	6998	6992	6805	6712	6736	6874	6723	6728	6495	6398	6264	6115	6224	6270	6515	6290	6463	6646	6712	6711	6767	6791	6697	6406	6388	6316	6478	6542	6620	6810	6877	6794	6992	6811	6853	7122	7272	7426	7311	7495	7156	6792	6822	6644
7223	7139	7169	7045	6985	6726	6705	6416	6526	6271	6551	6697	6719	6551	6538	6167	6252	6315	6359	6505	6506	6598	6602	6701	6900	6984	6952	6715	6370	6180	6386	6498	6438	6698	6807	6896	6763	6738	6893	6767	7064	7304	7232	7600	7433	7059	6747	6699	6970	7063
7037	6825	6809	6806	6531	6460	6162	6122	6217	6079	6434	6533	6441	6567	6460	6272	6302	6433	6745	6667	6878	6785	6580	6785	6799	6732	6568	6616	6584	6593	6655	6574	6643	6892	6988	6606	6542	6512	6615	6837	7025	7264	7263	7313	7058	6961	6625	6790	6959	7157
6835	6715	6871	6716	6607	6287	6283	6035	6010	6148	6260	6538	6471	6691	6640	6459	6552	6419	6769	6602	6720	6661	6439	6498	6511	6453	6459	6501	6526	6489	6516	6474	6699	6898	6516	6338	6624	6514	6689	6821	7082	7097	7076	6961	6806	6776	6686	6795	6732	6688
7183	6795	7051	6923	6693	6365	6300	6069	6224	6330	6525	6713	6721	6833	6745	6661	6761	6556	6470	6499	6431	6413	6362	6294	6188	6250	6487	6519	6727	6479	6623	6417	6366	6162	6136	6097	6227	6349	6634	6934	6791	6565	6619	6476	6541	6762	6712	6862	6477	6332
7351	7334	7359	7175	6967	6666	6446	6331	6375	6450	6532	6570	6686	6831	6545	6647	6622	6373	6493	6431	6242	6162	6224	6138	6130	6468	6706	6696	6665	6433	6444	6183	5962	6119	6132	6260	6433	6508	6590	6630	6488	6419	6474	6477	6721	6913	6677	6329	6214	5993
7650	7396	7363	7382	6874	6897	6458	6444	6347	6419	6396	6513	6445	6493	6420	6313	6273	6350	6240	6239	6227	6261	6188	6194	6455	6598	6626	6726	6539	6477	6367	6051	5901	6053	6575	6490	6542	6545	6398	6636	6513	6370	6743	7111	6786	6737	6464	6301	6110	6063
7227	7023	7161	7022	6799	6573	6427	6077	5981	6164	6053	6153	6297	6196	6217	6214	6348	6212	6177	6478	6294	6455	6465	6538	6549	6451	6453	6603	6345	6406	6115	6191	6171	6521	6607	6631	6536	6432	6295	6527	6447	6819	6957	7230	6863	6651	6342	6163	6222	6428
6995	6767	6765	6583	6452	6198	6114	5897	5856	5684	5962	6104	6102	6454	6191	6320	6419	6482	6783	6626	6611	6588	6497	6449	6344	6211	6270	6455	6425	6420	6391	6465	6509	6620	6693	6493	6448	6209	6261	6751	6958	7071	7231	6819	6722	6543	6444	6683	6504	6622
6911	6983	6714	6484	6489	6420	6052	6222	5914	6010	5984	6277	6242	6304	6311	6442	6636	6596	6713	6658	6581	6481	6470	6489	6437	6142	6268	6456	6649	6874	6900	6817	6611	6602	6333	6455	6440	6475	6632	6920	6958	7212	7041	6925	6589	6671	6713	6839	6646	6678
7058	6966	6874	6876	6825	6786	6568	6362	6517	6286	6394	6548	6435	6475	6302	6472	6290	6560	6479	6569	6607	6558	6452	6435	6384	6521	6614	6876	7319	7141	7148	6928	6660	6591	6824	6600	6801	6812	7028	7143	7084	7038	6757	6892	6739	7092	7098	7096	6882	6686
7177	7156	7400	7252	7207	7002	6982	6813	6665	6615	6560	6541	6342	6161	6214	6390	6413	6324	6413	6506	6564	6595	6456	6576	6524	6653	6901	7175	7183	7284	7129	6898	6644	7032	6854	6983	7334	6960	6953	6984	7185	7041	6949	7117	7227	7061	6904	6881	6910	6879
7573	7238	7348	7258	7044	7067	6781	6702	6513	6645	6493	6385	6156	5852	6075	6141	6193	6343	6665	6647	6769	6735	6769	6996	6856	6820	6795	7006	6992	7065	6953	6790	6987	7116	7134	7150	7195	7030	7050	6858	6957	7024	7141	7395	7078	6992	6630	6690	6714	6806
7503	7394	7180	7014	6978	6685	6404	6500	6375	6256	6394	6464	6255	6164	6186	6257	6455	6674	6740	6919	6931	7002	7012	7105	7022	6937	6931	6802	6843	7215	7028	7083	7306	7337	7089	7254	7171	7089	6892	6969	6844	7208	7039	6990	6845	6557	6427	6575	7010	7072
7607	7349	7213	6969	6739	6603	6652	6438	6352	6506	6434	6605	6343	6331	6220	6306	6564	6659	6916	6875	7001	7247	7160	7064	7085	6985	6921	6990	7225	7363	7302	7383	7325	7286	7043	6797	6871	6794	6953	7045	7147	7149	6971	6856	6518	6313	6430	6785	7126	6914
7538	7355	7202	6900	6757	6765	6547	6575	6791	6790	6892	6884	6652	6461	6497	6446	6588	6634	6669	6856	6736	6892	6859	7060	6935	7130	6964	7127	7224	7477	7213	7023	7054	6900	6783	7108	6901	6888	7075	7186	7152	6818	6596	6358	6419	6436	6608	6939	6967	6513
7737	7320	7458	7020	6895	6789	6867	6987	6939	7125	7020	7051	6879	6649	6509	6286	6719	6637	6513	6543	6840	7092	7305	7217	7169	7091	7288	7270	7207	7127	6867	6716	6747	6663	6714	6938	6898	6952	6911	7109	6692	6472	6421	6264	6657	6525	6748	6548	6639	6276
7644	7363	7249	7078	6795	6848	6847	7005	6926	6978	7046	6970	6671	6557	6382	6265	6550	6592	6621	6613	7021	7353	7328	7331	7265	7159	6972	7237	6988	6759	6451	6383	6281	6429	6659	6687	6756	6671	6708	6613	6539	6409	6364	6691	6784	6396	6332	6098	6027	6095
7648	7338	7116	6928	6719	6980	6746	6840	7072	7074	6818	6917	6825	6681	6554	6456	6380	6619	6701	6855	7222	7395	7253	7320	7320	7038	6854	6807	6678	6459	6604	6406	6277	6339	6552	6511	6570	6535	6353	6244	6431	6602	6719	6818	6444	6177	5922	6136	6101	6509
7545	7241	7012	6972	6810	6733	6750	6846	6833	7150	7084	6982	6966	6801	6759	6775	6534	6660	6844	6950	7120	7275	7136	6858	6838	6791	6732	6559	6714	6602	6451	6292	6251	6229	6170	6078	5987	6199	6408	6409	6600	6715	6605	6446	6147	6188	5984	6272	6514	6551
7614	7365	7367	7007	6899	6895	7007	6964	7037	7028	7352	7205	7166	7119	6890	6812	6632	6556	6564	6721	6877	6862	6734	6684	6722	6755	6680	6717	6687	6592	6387	6066	5948	5841	5751	5922	6088	6349	6524	6739	6359	6265	6086	6152	5891	6288	6334	6533	6495	6123
7791	7477	7350	7258	6853	7081	6983	7044	7158	7216	7232	7183	7078	6910	6871	6614	6551	6216	6431	6327	6524	6677	6690	6900	6894	6840	6909	6751	6734	6488	6207	5763	5581	5572	5826	6104	6280	6616	6488	6257	6099	5947	6075	6163	6551	6514	6755	6215	6401	6050
7687	7560	7330	7239	7004	7029	7215	7082	7101	7174	7164	6911	6768	6746	6634	6334	6243	6135	6221	6389	6520	6971	6717	6860	6769	6928	6914	6783	6517	6181	5897	5906	5842	5978	6192	6415	6533	6547	6083	5839	5991	6039	6213	6545	6700	6560	6503	6306	6224	6290
7398	7334	7274	7132	6981	6991	7022	6899	6785	6858	6909	6867	6729	6449	6609	6565	6174	6226	6370	6622	7090	7080	6861	6639	6472	6636	6530	6326	6423	6021	6048	6278	6311	6128	6402	6440	6322	6150	5989	5892	6124	6472	6619	6716	6496	6514	6545	6494	6607	6889
7403	7171	7198	7064	7220	6956	6960	7076	6862	6868	6878	6729	6703	6531	6612	6621	6406	6393	6493	6581	6850	6763	6466	6316	6421	6431	6558	6499	6508	6424	6404	6436	6305	6214	6217	6150	6146	6099	6186	6365	6626	6624	6607	6517	6240	6663	6616	7041	6922	6890
7553	7503	7477	7401	7281	7261	6964	6808	6834	6894	6772	6938	6811	6633	6628	6428	6374	6436	6412	6624	6690	6369	6266	6532	6388	6474	6911	6847	6800	6604	6585	6435	6383	6031	6090	6200	6351	6567	6784	6661	6634	6222	6332	6515	6686	6877	6963	6850	6736	6762
7576	7551	7610	7322	7224	7218	6887	6818	6687	6714	6877	6744	6616	6485	6451	6258	6302	6340	6505	6482	6582	6542	6528	6595	6542	6631	6763	6942	6635	6388	6361	6299	6242	6262	6551	6438	6922	6869	6561	6552	6224	6452	6613	6697	7103	6955	7062	6557	6631	6682
7557	7503	7404	7354	6930	6786	6721	6444	6361	6533	6503	6390	6497	6414	6218	6299	6372	6521	6820	6761	6760	6654	6534	6600	6603	6576	6570	6554	6475	6416	6413	6556	6396	6417	6666	6988	6863	6573	6402	6385	6463	6721	6853	7197	7135	6964	6742	6570	6718	7018
7460	7230	7358	7077	6740	6592	6524	6358	6360	6493	6605	6733	6643	6588	6516	6396	6678	6878	7047	6956	6744	6473	6328	6247	6490	6204	6285	6402	6286	6517	6706	6546	6533	6445	6349	6647	6475	6410	6518	6608	6789	7027	7127	7227	7021	6829	6822	6830	7079	6891
7364	7285	7200	7237	6886	6616	6447	6334	6683	6713	6827	6710	6760	6722	6504	6594	6803	6964	7055	7014	6692	6486	6373	6326	6515	6265	6480	6637	6906	6954	6821	6601	6327	6158	6375	6470	6620	6721	6810	7110	6972	7014	6904	6769	7110	6942	7108	7047	7060	6778
7249	7267	7067	6993	6791	6544	6456	6322	6759	6781	6755	6568	6493	6518	6559	6400	6647	6721	6778	6939	6868	6455	6531	6619	6590	6840	6626	6709	7059	6925	6515	6286	6122	6248	6403	6468	6843	7008	6968	7007	6874	6841	6889	7084	7225	7205	7024	7284	6830	6870
7198	7143	6908	6762	6590	6574	6204	6351	6407	6653	6643	6480	6373	6340	6530	6709	6706	6842	7028	7128	7131	6901	6775	6996	6854	6873	6696	6770	6724	6579	6646	6235	6435	6602	6678	6808	6923	6818	6929	6755	6872	6888	7141	7421	7521	7157	7079	6912	6919	6897
7332	7073	6798	6494	6533	6315	6343	6299	6300	6592	6673	6815	6670	6668	6661	6819	7008	7224	7439	7239	7128	7050	6683	6796	6831	6799	6752	6726	6857	6626	6685	6658	6629	6727	6765	6594	6618	6669	6849	6967	7079	7093	7520	7399	7324	7035	6946	7050	6931	7078
7377	7024	6927	6597	6546	6322	6289	6377	6447	6711	6791	6922	6634	6720	6690	7079	6954	7370	7197	7115	6951	6821	6584	6916	6940	6941	6961	7091	6956	7032	6848	6589	6589	6486	6406	6514	6735	7029	7104	7199	7151	7199	7101	7290	7047	7126	7015	7228	7117	7005
7484	7022	7045	6663	6564	6447	6508	6510	6513	6699	6760	6899	6719	6691	7036	6838	6952	7056	7071	6830	7090	7139	6748	6968	6864	7138	7373	7218	7114	6933	6693	6488	6459	6532	6486	6736	7024	7152	7210	7111	6891	6561	7005	7087	7325	7089	7181	7082	6779	6711
7265	7214	6815	6538	6583	6402	6442	6439	6461	6573	6742	6635	6824	6820	6595	6924	7000	7171	7083	7105	7253	7086	7147	6948	6962	7046	7296	7208	7121	6909	6847	6746	6667	6696	6809	6897	7141	7155	7024	6927	6854	6675	7204	7228	7144	7061	7054	6949	6760	6856
7143	7208	6947	6683	6622	6213	6295	6355	6500	6697	6708	6654	6820	6955	6872	6963	7258	7391	7285	7260	7283	6964	6906	6946	7069	6989	7064	6990	7147	6944	6911	7114	7179	7085	6934	6802	6744	6869	6982	6761	7023	6987	7232	7348	7131	7021	6836	6836	6892	6905
7439	7075	7287	6863	6725	6433	6424	6508	6632	6774	6671	6755	7111	7015	7163	7395	7152	7409	7373	7374	6999	6961	6825	6723	6857	7109	7124	7265	7326	7189	7128	7395	7372	6902	7022	6843	6828	6913	6942	7095	7293	7190	7314	7150	6995	6970	6918	6902	7039	7062
7458	7405	7197	7063	6835	6528	6672	6612	6684	6782	6758	6822	6933	7083	7255	7202	7158	7381	7465	7334	7297	7043	6837	6866	6908	7065	7232	7477	7209	7371	7246	7031	7037	7200	7198	7061	7233	7013	7389	7220	7158	7119	7213	7074	7070	7039	7074	7164	7117	7038
7371	7220	7205	7052	6961	6609	6575	6540	6441	6537	6488	6931	6912	7079	7216	7120	7310	7556	7456	7525	7223	7195	7181	7118	7078	6894	6979	7268	7181	7245	7409	7319	7364	7126	7223	7320	7151	7159	7372	7101	7154	7242	7236	7426	7350	7323	6957	7340	7324	6962
7532	7150	7134	6859	6686	6681	6599	6633	6610	6787	6617	6773	6845	6904	6934	7127	7572	7604	7744	7569	7362	7168	6925	7116	6919	6909	7148	7226	7261	7353	7327	7580	7555	7576	7541	7471	7112	7357	7245	7405	7464	7452	7524	7527	7239	7122	7043	7040	7266	7046
7417	7253	6958	6778	6584	6528	6727	6588	6717	6719	6597	6646	6825	6812	6890	7250	7396	7440	7640	7498	7246	7098	6991	6967	6895	7072	7109	7289	7587	7346	7359	7693	7614	7401	7480	7582	7424	7443	7433	7466	7651	7625	7546	7533	7403	7103	7108	7277	7393	7198
7512	7198	6936	6667	6424	6511	6689	6782	6733	6748	6685	6462	6512	6596	6791	7010	7443	7447	7400	7490	7167	7366	7111	7076	7059	7078	7052	7366	7235	7429	7377	7370	7431	7391	7338	7503	7614	7726	7787	7701	7643	7674	7462	7508	7300	7443	7324	7450	7649	7230
7281	6916	6785	6489	6346	6446	6523	6757	6647	6846	6597	6328	6605	6378	6891	7034	7265	7369	7332	7255	7296	7267	7238	6947	7068	7073	7243	7353	7212	7126	7042	7224	7359	7366	7571	7438	7676	7711	7542	7759	7682	7495	7496	7483	7306	7587	7677	7453	7606	7333
7179	6674	6483	6283	6247	6461	6772	6676	6611	6609	6442	6456	6357	6446	6659	7069	7261	7443	7582	7432	7291	7190	7060	7052	6901	7127	7200	7159	7123	6948	7177	7165	7435	7270	7459	7385	7544	7650	7507	7501	7877	7620	7590	7639	7525	7611	7683	7663	7741	7570
7015	6435	6447	6273	6075	6234	6331	6778	6963	6778	6664	6565	6380	6620	6775	7033	7212	7478	7333	7329	7080	7237	6960	6937	7154	7075	7231	7249	7171	7011	7190	7279	7231	7023	7264	7144	7530	7296	7374	7744	7669	7730	7838	7784	7532	7564	7536	7665	7716	7674
6883	6484	6289	6201	6262	6319	6521	6789	6860	6621	6643	6382	6463	6381	6783	6980	7141	7222	7104	7286	7106	7039	7005	6930	7174	7218	7363	7066	6991	7025	7027	6961	7018	7175	7227	7205	7214	7345	7430	7617	7548	7669	7592	7525	7579	7610	7722	7650	7612	7725
6905	6438	6291	6103	6222	6345	6653	6887	6739	6779	6494	6418	6336	6411	6783	7047	7169	7199	7259	7422	7274	7020	7093	6842	7158	6954	6945	6813	6935	6920	6904	7106	7192	7090	7164	7224	7282	7260	7103	7363	7513	7515	7614	7373	7671	7453	7713	7502	7812	7497
6648	6187	6300	6127	6342	6418	6751	6825	6827	6839	6443	6384	6512	6749	6893	7009	7267	7421	7307	7362	7222	7092	6887	7072	6808	6863	6818	6895	6935	7099	6980	7202	7356	7306	7176	7123	6909	7138	7238	7246	7256	7434	7176	7155	7244	7459	7303	7492	7446	7700
6633	6523	6147	6350	6265	6662	6848	7074	6972	6921	6886	6439	6714	6732	7026	7317	7460	7445	7246	7228	7147	7104	6857	6945	7015	6901	6756	6806	6858	7024	7010	7120	7165	7158	7094	7032	6906	7050	7071	7235	7249	7283	7127	7076	6974	7072	7092	7386	7436	7645
6712	6431	6369	6512	6504	6929	7093	6906	7179	6888	6804	6616	6495	7017	7153	7239	7356	7121	7202	7242	7136	7031	7015	7024	7086	6790	6820	6729	7086	6823	6996	6789	7088	7089	6844	6754	6975	6906	7005	7099	7031	6887	6773	6568	6827	6783	7057	7179	7405	7442
6681	6552	6474	6415	6582	7017	7064	7181	7202	6928	6796	6772	6957	7190	7205	7443	7396	7303	7261	7226	7305	7238	7310	7050	6828	6665	6465	6663	6592	6808	6816	6887	6858	6902	6877	6618	6785	6791	6844	6982	6841	6610	6621	6560	6525	6743	6827	6880	7185	7149
6637	6426	6553	6510	6874	7026	7063	7283	7092	7106	7037	7053	6999	7278	7515	7479	7247	7170	7208	7301	7272	7162	7112	6862	6614	6792	6385	6417	6411	6506	6638	6734	6803	6717	6519	6561	6604	6583	6521	6696	6556	6442	6504	6373	6288	6417	6541	6848	6950	7024
6555	6630	6784	6849	6884	7027	7178	7137	7255	7203	7101	7253	7215	7387	7531	7445	7326	7212	7320	7244	7260	7139	6956	6646	6526	6340	6442	6333	6552	6535	6656	6794	6561	6436	6410	6183	6303	6285	6305	6355	6458	6464	6181	6220	6172	6292	6430	6642	6537	7040
6546	6629	6892	6973	7052	7460	7506	7270	7060	7313	7342	7485	7586	7459	7201	7377	7109	6929	7014	7100	7222	7117	6945	6782	6761	6597	6419	6289	6482	6558	6668	6529	6366	6103	6168	6191	6116	6059	5949	6031	6109	6203	6110	6002	6152	6165	6239	6580	6539	6726
6526	6653	6844	6946	7055	7139	7235	7245	7343	7270	7264	7534	7394	7412	7539	7286	7152	6973	6841	7002	6960	6999	6978	6606	6696	6383	6170	6194	6405	6408	6326	6432	6104	6035	5977	6085	5824	5791	5843	5942	6004	5944	5933	5733	5984	6092	6312	6364	6492	6575
6572	6554	6884	6921	7173	7190	7161	7327	7197	7454	7275	7282	7484	7510	7589	7313	7025	6797	7048	6790	6797	6775	7009	6672	6463	6277	6081	6155	6336	6302	6368	6129	5920	6011	5833	5873	5761	5556	5555	5717	5682	5836	5731	5483	5787	5947	6066	6306	6440	6532
6470	6692	7011	7229	7353	7404	7341	7250	7368	7295	7360	7309	7411	7408	7325	7240	7027	6791	6651	6683	6765	6847	6643	6428	6081	6091	5931	6123	6262	6299	6230	5989	6057	5903	5740	5705	5392	5598	5567	5516	5794	5616	5551	5378	5670	5737	6023	6158	6334	6481
6766	6804	7019	7329	7335	7500	7227	7171	7030	7119	7157	7066	7251	7232	7061	7028	6731	6511	6585	6507	6698	6571	6297	6316	6132	5742	5870	5811	5996	5863	5906	5889	5881	5764	5660	5401	5213	5305	5258	5385	5170	5358	5388	5337	5645	5635	6135	6064	6317	6082
6832	6717	7206	7397	7527	7589	7157	6974	6911	7103	6884	7109	7162	7167	6961	6795	6704	6327	6465	6486	6551	6444	6050	5930	5562	5688	5501	5691	5730	6114	5789	5874	5846	5608	5423	5448	5343	5427	5315	5257	5270	5286	5521	5440	5456	5685	5708	5929	5899	6058
6835	6964	7472	7613	7514	7466	7253	7052	7093	6879	7035	6826	6910	6835	6700	6423	6467	6387	6248	6397	6173	5971	5794	5599	5445	5425	5253	5481	5534	5734	5686	5776	5657	5604	5364	5347	5160	5240	5249	5087	5339	5146	5332	5345	5320	5453	5577	5766	5777	5865
7060	7202	7464	7548	7635	7548	7430	7199	7076	7066	6929	7041	6866	6528	6431	6227	6104	6097	6126	5900	5966	5939	5378	5446	5325	5114	5102	5395	5508	5650	5466	5593	5630	5432	5187	5139	5118	5203	5142	5220	5432	5258	5164	5250	5262	5215	5264	5362	5466	5563
7242	7423	7683	7717	7660	7448	7252	7318	7032	7104	7113	7002	6632	6325	6199	6018	5803	5919	5978	5925	5752	5721	5513	5290	5310	5105	5132	5148	5412	5403	5488	5208	5192	5168	5093	5118	5131	5234	5017	5164	5225	5422	5337	5373	5390	5336	5208	5340	5183	5455
7597	7657	7732	7683	7699	7482	7377	6936	7196	7164	7333	6908	6570	6299	6220	5927	5847	5829	5687	5753	5811	5696	5631	5243	5308	5178	4999	5185	5407	5421	5234	5247	5229	5132	5070	5207	4995	5161	5108	5169	5258	5270	5471	5509	5367	5185	4876	5039	5085	5030
7797	7575	7928	7804	7605	7399	7188	7152	7227	7187	7136	6828	6353	6074	5960	5892	5774	5804	5661	5646	5604	5527	5356	5315	5379	5128	5156	5345	5443	5439	5228	5256	5249	5207	5092	5119	5070	5258	5068	5272	5303	5248	5467	5452	5324	5153	5028	5026	5045	5063
8010	7892	8088	7917	7744	7713	7358	7167	7246	7204	7019	6846	6577	6115	5745	5718	5632	5498	5577	5605	5502	5453	5405	5253	5035	5131	5261	5475	5335	5578	5183	5158	5041	5017	5020	5046	4952	5163	5109	5127	5305	5494	5534	5344	5240	5109	5069	5112	4935	5119
7819	7828	8298	7988	7972	7637	7763	7363	7347	7274	7053	6759	6319	5981	5715	5616	5553	5446	5498	5567	5381	5321	5138	5055	5160	5164	5415	5417	5645	5630	5293	5130	5135	5114	5124	5276	5034	5071	5288	5266	5420	5500	5484	5569	5464	5246	5011	5030	4913	5092
8176	8202	8289	8165	7952	7769	7773	7758	7383	7343	7278	6714	6239	6013	5702	5668	5674	5638	5608	5502	5330	5199	4967	5003	5255	5303	5318	5450	5356	5511	5446	5371	5391	5427	5384	5502	5250	5245	5422	5585	5648	5518	5538	5639	5532	5320	5186	5127	4939	5025
8380	8210	8360	8363	8048	7833	7713	7642	7685	7570	7153	6763	6386	5981	5567	5651	5609	5642	5698	5489	5244	5071	5021	4904	4979	5361	5310	5372	5455	5328	5497	5447	5662	5654	5590	5482	5563	5671	5591	5591	5853	5715	5800	5707	5526	5390	5193	5272	5117	5142
8517	8388	8553	8332	8160	8143	7986	7904	7573	7521	7160	6557	6402	5978	5862	5828	5742	5676	5519	5420	5126	5031	4909	5060	5077	5221	5294	5408	5561	5520	5434	5739	5784	5814	5739	5742	5755	5872	5764	5911	6045	5999	6017	5739	5455	5518	5261	5352	5303	5243
8656	8492	8388	8425	8156	8381	8053	7902	7601	7311	6893	6458	6318	5939	5727	5744	5793	5602	5726	5379	5141	5044	4973	5010	5197	5360	5426	5375	5567	5525	5483	5948	5852	5844	5602	5933	5983	6125	6032	6216	6319	6120	5991	5747	5676	5346	5630	5303	5277	5263
8634	8538	8693	8627	8454	8502	8209	8091	7609	7249	6903	6435	6160	5906	5786	5775	5698	5763	5557	5251	5244	4900	4850	5075	5125	5315	5419	5532	5515	5633	5784	5803	5836	5790	6016	6093	6130	6138	6015	6289	6470	6425	6069	5836	5797	5658	5673	5505	5302	5384
8672	8496	8749	8633	8578	8392	8124	7912	7615	7263	6625	6185	6020	5916	5842	5720	5788	5604	5550	5187	5024	4984	5234	5026	5302	5332	5594	5590	5767	5651	5900	5976	6152	6190	6112	5995	6290	6127	6305	6288	6318	6407	6004	5774	5809	5776	5722	5497	5489	5349
8746	8759	8972	8837	8445	8365	8061	7956	7618	7263	6664	6156	5838	5754	5970	5721	5695	5508	5414	5163	5075	5189	5084	5228	5397	5561	5692	5690	5728	5764	5940	5999	6015	6114	6149	6146	6062	6119	6198	6356	6363	6129	6081	5936	5856	5685	5790	5683	5713	5637
8930	8723	8895	8769	8436	8286	8095	7876	7412	7192	6544	6197	5909	5688	5671	5575	5529	5348	5235	5181	5049	5102	5107	5204	5337	5566	5612	5826	5814	5914	5921	6140	6220	6159	6232	6144	6195	6140	6031	6353	6157	6193	6030	6046	5985	5924	5855	5873	5753	5650
9185	8948	9039	8951	8478	8225	7923	7629	7341	6922	6523	5969	5833	5916	5514	5560	5221	5063	5094	5048	5055	5086	4974	5375	5448	5512	5719	5867	5720	6058	6197	6487	6360	6209	6019	6228	6291	6033	6322	6287	6173	6280	6143	6021	5959	6085	5928	6040	5880	5856
9119	9262	9333	9004	8577	8220	7807	7457	7140	6763	6335	5949	5849	5733	5521	5329	5104	4896	4947	4896	4966	4780	5153	5582	5490	5563	5681	5801	5944	6238	6427	6407	6372	6217	5955	6441	6247	6351	6406	6365	6156	6308	6259	6140	6048	6121	6071	6048	5899	5842
9338	9222	9490	9182	8606	8279	7932	7268	6912	6727	6182	5953	5907	5622	5229	5088	5098	4763	5007	5043	4918	4950	5238	5479	5380	5663	5838	5927	6045	6198	6440	6411	6180	6067	6385	6273	6387	6467	6555	6455	6315	6322	6196	6123	6142	6126	6240	6022	5776	5755
9354	9454	9310	9189	8724	8187	7794	7546	7032	6663	6250	5965	5729	5482	5176	5246	4998	4892	4817	4964	4896	4924	5232	5481	5483	5699	5689	5868	6147	6254	6176	6255	6171	6251	6191	6292	6410	6395	6570	6564	6342	6445	6229	6345	6267	6274	6379	6078	5910	5661
9619	9355	9690	8990	8650	8431	7807	7478	7254	6691	6299	5922	5783	5433	5326	5037	5030	4843	4915	4838	4987	4948	5329	5307	5602	5562	5725	5907	6163	6207	6106	6021	6116	5950	6102	6219	6432	6591	6496	6523	6447	6448	6576	6401	6402	6393	6284	6107	5876	5695
9640	9741	9456	9100	8642	8286	7965	7510	7007	6656	6165	5894	5714	5440	5298	5085	5116	4877	4889	4886	5252	5336	5455	5466	5588	5700	5834	5905	6241	6114	6111	6069	5983	6083	5980	6376	6500	6631	6760	6713	6516	6736	6580	6436	6363	6343	6130	5950	5942	5781
9687	9666	9453	8977	8884	8397	8076	7484	7303	6734	6375	5982	5863	5548	5341	5246	5042	4926	5078	5054	5285	5464	5590	5502	5808	5969	5992	6255	6205	6349	6173	6086	5980	5961	6183	6436	6607	6775	6665	6549	6397	6479	6604	6387	6232	6376	6224	5944	5906	5776
9886	9629	9455	9203	8668	8204	8017	7530	7195	6823	6341	6130	5770	5537	5247	5159	5087	5098	5273	5264	5294	5495	5501	5859	5861	5945	6184	6159	6221	6233	6225	6092	6057	6174	6326	6556	6566	6815	6503	6494	6655	6434	6604	6534	6360	6459	6279	5935	5934	5773
10037	9674	9475	9186	8602	8265	8117	7977	7312	6912	6555	6211	5930	5666	5516	5378	5277	5235	5229	5364	5525	5607	5819	5576	5866	6065	6013	6326	6146	6346	6070	6158	6075	6317	6600	6507	6606	6427	6356	6502	6543	6387	6632	6643	6280	6260	6120	6098	5842	5926
9916	9769	9755	9061	8761	8576	7954	7636	7169	6851	6551	6096	6023	5668	5413	5389	5384	5371	5424	5526	5671	5573	5598	5687	5728	5781	6117	6196	6172	6134	5837	6002	6130	6297	6508	6614	6671	6407	6579	6415	6596	6574	6444	6615	6416	6310	6099	6261	5893	5777
9925	9844	9859	9394	8892	8369	8154	7717	7336	6857	6688	6420	6077	5658	5436	5407	5364	5407	5280	5405	5453	5476	5578	5602	5627	5824	5898	6039	6027	5947	6028	5988	6241	6478	6588	6598	6828	6680	6540	6543	6373	6415	6471	6499	6259	6262	6176	6008	5918	5774
9977	9714	9784	9237	9122	8565	8058	7786	7377	6979	6715	6396	5945	5580	5526	5473	5440	5305	5368	5089	5297	5217	5263	5449	5789	5642	5708	5872	5834	5734	5633	5854	6206	6329	6564	6586	6731	6466	6357	6359	6287	6269	6335	6240	6219	6044	6163	5688	5841	5780
9748	9632	9831	9357	9126	8758	8370	7765	7442	6971	6463	6098	5936	5583	5384	5303	5201	5459	5249	5282	5148	5041	5350	5334	5500	5637	5467	5456	5515	5466	5443	5688	6038	6517	6334	6659	6502	6375	6323	6400	6286	6274	6278	6141	6235	5835	6010	5772	5698	5614
10043	9843	9615	9446	9062	9055	8276	7945	7613	6895	6533	6150	5871	5700	5369	5376	5344	5266	5145	5110	4926	4827	5097	5108	5337	5425	5276	5356	5241	5271	5498	5599	5928	6025	6412	6460	6259	6295	6144	6177	6028	6188	6137	6152	6110	5941	5929	5821	5725	5454
9952	10175	9735	9630	9242	8820	8354	8144	7677	7254	6836	6179	6003	5660	5346	5328	5212	5013	4964	4897	4785	4956	5070	5137	5156	5334	5314	5353	5323	5293	5547	5712	5760	6004	6230	6392	6140	6091	6223	6190	5942	6162	6047	6205	5970	5826	5760	5846	5477	5535
10265	10184	10036	9633	9558	8889	8420	8063	7874	7041	6519	6316	5985	5745	5662	5304	5318	4905	4725	4719	4758	4819	5103	5170	5389	5341	5184	5257	5375	5358	5540	5745	5935	6007	6141	6178	5972	6026	6173	5951	6093	5852	5925	5932	5769	5817	5728	5678	5469	5459
10408	10320	10149	10089	9521	9023	8411	8000	7637	7072	6839	6499	6088	5876	5573	5485	5215	4952	4771	4728	4735	5047	5104	5065	5008	5192	5232	5152	5266	5360	5500	5762	5864	6019	5971	5900	5834	5875	5903	5920	5719	5855	5776	5792	5773	5519	5634	5532	5570	5401
10287	10387	10333	9895	9722	8966	8808	8232	7720	7272	6742	6437	6078	5866	5720	5527	5366	4963	4901	4770	5045	5067	5096	5213	5116	5198	5288	5164	5250	5362	5411	5518	5754	5960	5705	5734	5673	5840	5771	5753	5751	5775	5808	5712	5715	5762	5463	5524	5289	5160
10123	10148	10042	9713	9499	9125	8652	8260	7698	7271	6897	6543	6378	6155	5760	5726	5479	5321	5155	4930	5030	5064	5178	5112	5267	5239	5119	5382	5234	5304	5345	5644	5670	5579	5706	5872	5525	5793	5564	5707	5921	5749	5849	5741	5734	5734	5583	5245	5344	4963
9991	9787	9726	9676	9197	9102	8898	8271	7948	7634	7438	6813	6614	6297	6050	5762	5566	5251	5011	5135	5084	5291	5246	5305	5237	5232	5108	5122	5243	5280	5586	5430	5406	5627	5489	5449	5551	5495	5471	5545	5657	5650	5718	5750	5761	5831	5666	5502	5336	5118
9521	9640	9580	9344	9161	8712	8673	8382	7972	7810	7515	7093	6695	6323	6061	5652	5338	5220	5193	5244	5176	5321	5329	5366	5217	5039	4974	5144	5164	5323	5371	5479	5453	5447	5529	5655	5565	5570	5548	5532	5754	5910	5926	5923	5634	5712	5444	5327	5169	5212
9609	9347	9471	9105	8789	8679	8649	8350	7987	7901	7534	7095	6829	6430	6170	5937	5697	5534	5611	5465	5440	5316	5236	5100	5130	5124	4972	4993	5237	5130	5362	5303	5508	5336	5416	5539	5556	5462	5600	5647	5858	5835	6021	5886	5740	5672	5441	5267	5236	5272
9335	9305	9342	9129	8787	8932	8555	8360	8250	7946	7764	7286	7044	6528	6351	6015	5846	5819	5673	5532	5601	5338	5169	5079	5009	4898	4943	4896	5075	5163	5302	5361	5361	5314	5284	5273	5363	5450	5593	5786	5775	5900	5786	5752	5728	5614	5316	5325	5085	5268
8968	9195	9232	9152	8939	8970	8993	8459	8459	8370	7963	7536	7028	6695	6606	6349	6102	5877	5910	5829	5657	5280	5082	4951	4842	4973	4972	5108	5145	5148	5366	5219	5205	5271	5367	5223	5322	5409	5493	5629	5606	5708	5744	5614	5597	5399	5291	5039	5108	5007
8718	8836	9001	9096	8890	9054	9173	9048	8816	8643	8027	7715	7321	6996	6771	6427	6228	6054	5848	5878	5801	5477	5378	5019	4751	4952	5146	5205	5132	5027	5071	5233	5226	5193	5301	5321	5326	5246	5372	5457	5424	5582	5477	5338	5281	5088	5118	5071	5023	4875
8744	8713	8935	8928	9085	9183	9281	9442	9115	9071	8413	7872	7596	7226	6860	6753	6259	6036	6113	6118	5904	5704	5422	5185	5019	4974	5143	5322	5345	5238	5142	5255	5353	5381	5293	5388	5232	5337	5342	5390	5466	5386	5430	5035	5132	5003	5015	4994	5040	5088
8454	8451	8740	9163	9331	9420	9562	9700	9328	9338	8847	8324	8042	7532	7376	7019	6586	6477	6225	5930	5733	5653	5544	5343	5289	5212	5532	5426	5431	5611	5334	5392	5420	5370	5046	5258	5342	5234	5348	5247	5249	5372	5126	5250	4923	4978	5050	5167	5166	5428
8085	8326	8710	8995	9236	9475	9554	9654	9248	8978	9000	8400	8355	7759	7689	7250	7095	6699	6245	6180	5926	5628	5686	5662	5478	5566	5479	5483	5441	5562	5583	5313	5413	5332	5300	5201	5213	5355	5160	5256	5200	5213	5229	5089	5043	4964	5169	5166	5389	5568
7812	8002	8696	8842	9165	9258	9503	9440	9322	9252	8952	8460	8467	7972	7791	7593	7549	6973	6574	6374	6228	6022	5933	5932	5694	5570	5612	5412	5715	5465	5590	5542	5445	5380	5248	5258	5426	5243	5437	5313	5306	5117	5250	5038	5256	5077	5308	5286	5738	5789
7586	7760	8270	8514	8928	9244	9254	9299	9089	9076	8912	8735	8406	8253	7985	7816	7606	7184	6862	6774	6587	6361	6286	6297	5919	5968	5814	5749	5834	5500	5562	5466	5534	5453	5532	5594	5396	5424	5455	5401	5387	5344	5211	5355	5383	5543	5514	5815	5841	5907
7358	7813	8089	8281	8830	8833	9003	9089	8770	9016	8859	8464	8435	8402	8000	7932	7572	7353	7372	7213	6839	6620	6497	6322	6444	6395	6349	6011	6069	5828	5795	5772	5617	5650	5622	5545	5650	5533	5575	5512	5547	5474	5525	5340	5635	5701	5695	5871	5980	6155
7182	7530	7808	8253	8375	8475	8598	8763	8513	8820	8745	8604	8575	8416	8445	8063	7784	7949	7390	7396	7295	7219	6892	6896	6651	6811	6603	6572	6355	6036	6073	5927	5816	5931	5808	5898	5674	5722	5619	5847	5646	5653	5508	5807	5738	5922	5864	6063	6167	6282
7140	7579	8030	8292	8261	8219	8566	8227	8479	8582	8761	8714	8875	8679	8456	8426	8134	7846	7696	7658	7717	7395	7287	7210	6920	6892	6844	6632	6510	6419	6135	6134	5818	5972	6068	5970	6143	6074	5840	6023	5806	5893	5932	5835	6268	6008	5999	6139	6147	6256
7134	7375	7837	8016	8094	8157	8038	8422	8535	8618	8947	8936	9054	8909	8861	8517	8602	8325	8096	7834	7890	7670	7475	7410	7468	7128	6982	6816	6781	6590	6362	6369	6190	6268	6158	6390	6314	6196	6061	5931	6036	6091	6094	6085	6152	6272	6085	6259	6230	6391
7195	7368	7849	7745	7921	7929	8196	8369	8604	8727	9013	9019	8794	8975	8816	9046	8663	8518	8623	8427	8061	7859	7847	7622	7495	7297	7144	6819	6848	6786	6710	6511	6519	6376	6455	6288	6496	6413	6312	6174	6171	6109	6223	6344	6300	6292	6240	6320	6399	6493
7240	7266	7523	7721	7633	7759	8179	8235	8557	8806	8651	8701	8862	8966	9123	8992	8911	8772	8584	8297	8446	8088	7983	7779	7669	7626	7391	7144	7069	6885	6682	6771	6648	6770	6628	6612	6592	6535	6622	6198	6330	6347	6501	6589	6636	6359	6648	6530	6498	6660
7056	7126	7264	7386	7326	7730	7972	8161	8332	8521	8789	8938	8920	8943	9014	9006	8980	9005	8839	8608	8225	8271	7978	8064	7954	7846	7678	7460	7318	7104	6992	6987	7048	7155	6977	6789	6849	6950	6590	6711	6593	6725	6755	6625	6880	6969	6721	6921	6985	7068
6857	6757	6938	7161	7236	7483	7666	7751	8168	8394	8439	8572	8627	8798	9038	9042	8969	8904	8902	8875	8402	8281	7984	7930	7806	7940	7713	7554	7458	7340	7378	7238	7232	7272	7301	7228	7061	6826	6899	7048	7139	6968	7071	6901	7146	7004	7063	7263	7423	7524
6863	6572	6722	6838	6936	7137	7438	7532	7674	7915	8101	8153	8297	8546	8822	8809	8734	8816	8818	8535	8477	8325	8345	8091	8025	8135	7894	7716	7787	7667	7519	7616	7652	7498	7338	7465	7184	7195	7278	7301	7194	7481	7320	7352	7324	7417	7408	7544	7727	7678
6547	6505	6506	6537	6602	6963	7026	7273	7285	7482	7743	8076	8066	8345	8440	8498	8468	8558	8422	8601	8419	8568	8340	8191	8036	7968	7848	7974	7832	7844	7660	7877	7776	7785	7639	7620	7507	7449	7720	7502	7484	7438	7626	7596	7468	7468	7738	7819	7956	7892
6772	6244	6611	6624	6582	6712	6764	6865	7109	7433	7468	7683	7984	8168	8035	8199	8287	8292	8325	8241	8421	8564	8664	8526	8401	8128	8126	8144	8022	8153	8252	8116	8102	7974	8011	7946	7912	7735	7676	7700	7691	7833	7892	7817	7687	7525	7802	7864	8004	7859
6626	6526	6656	6609	6598	6672	6575	6767	6753	7208	7288	7500	7720	7983	8232	8193	8018	8046	8329	8416	8470	8668	8657	8637	8536	8558	8313	8240	8377	8402	8392	8346	8148	8098	7962	7804	7775	7944	7995	7767	7838	7757	8052	8007	7942	7712	7961	7981	8206	7956
6781	6594	6638	6596	6408	6712	6363	6376	6751	6917	7093	7282	7685	7659	7747	8158	8045	8095	8270	8170	8444	8569	8651	8579	8727	8478	8424	8113	8432	8382	8352	8227	8189	8156	7933	8011	8049	7891	7976	7973	7919	7967	7964	7924	7986	7646	7723	7924	7942	8197
7089	6588	6815	6620	6598	6295	6270	6402	6623	6716	6917	7060	7291	7556	7686	7641	7712	7813	8040	8195	8175	8251	8391	8513	8600	8483	8293	8182	8278	8282	8235	8269	8211	8126	7788	7942	7794	8022	8200	8215	8143	7888	8080	8069	7906	7832	7718	7811	8038	7995
7260	6943	6733	6633	6355	6371	6249	6295	6371	6684	6831	7027	7013	7203	7283	7460	7602	7816	7744	7982	8026	8066	8345	8446	8394	8147	8055	8134	8066	8045	8214	8159	8310	8063	8109	7976	7822	8075	8194	8180	8259	8188	8170	7929	7781	7828	7741	7682	7863	7881
7451	6905	6923	6509	6505	6258	6413	6498	6424	6648	6631	6945	6792	6858	7206	7181	7397	7708	7701	7866	8046	8114	8118	7994	7950	7989	8034	8007	8127	8032	8268	8087	8166	8047	7979	8032	7985	8155	8338	8409	8331	8218	7846	8061	8106	7958	7777	7885	8081	8025
7524	7524	6979	6674	6506	6492	6673	6468	6590	6769	6533	6556	6736	6779	6844	7089	7331	7356	7413	7622	7717	7819	7869	7973	8112	8009	8013	7898	8079	7918	8206	8194	8168	8159	8383	8229	8242	8390	8271	8266	8187	8233	8123	8095	7850	8031	8120	7798	7678	7798
7995	7437	7248	7022	6559	6618	6646	6495	6487	6607	6425	6586	6383	6438	6844	7011	7003	7136	7374	7317	7712	7816	7852	7827	7740	7730	7816	7848	7992	7826	7980	7988	8215	8178	8273	8294	8247	8252	8248	8327	8148	8076	7781	8013	8007	7975	8070	7678	7836	7488
8052	7925	7457	7285	6895	6807	6800	6543	6549	6510	6332	6308	6520	6653	6704	6740	6943	7074	6924	7259	7325	7478	7550	7654	7779	7722	7853	7900	8039	8272	7948	8267	8296	8209	8258	8144	8117	7963	8017	8200	8097	8091	7895	7805	7767	7707	7911	7755	7652	7676
8451	8273	7926	7290	7396	6824	6860	6767	6670	6588	6781	6470	6700	6472	6710	6852	6657	6796	6873	7320	7443	7540	7704	7662	7482	7432	7602	7911	7736	8053	7980	7979	7966	8123	7867	8028	8245	8024	7965	8032	7870	7999	7825	7994	7770	7893	7680	7805	7653	7526
8459	8317	8062	7791	7328	7099	6898	6818	6675	6731	6687	6285	6566	6754	6828	6674	6707	6766	6840	7125	7374	7297	7403	7538	7529	7457	7693	7805	7932	7918	7975	7991	7849	7745	7732	7786	7832	7728	7868	7759	7735	7714	7743	7848	7644	7559	7524	7592	7563	7589
8602	8341	8224	7683	7522	7259	6824	6814	7059	6824	6663	6796	6898	6644	6785	6859	6736	6893	6756	6775	6859	7369	7373	7571	7342	7538	7523	7593	7528	7788	7742	7796	7723	7703	7626	7648	7815	7759	7571	7404	7667	7797	7906	7936	7528	7572	7509	7450	7287	7369
8256	8124	8251	7860	7496	7221	7156	7315	7083	7021	7196	7137	6966	6721	7130	6966	6879	6643	6746	6805	7146	7086	7191	7225	7272	7233	7264	7265	7410	7364	7472	7613	7510	7546	7324	7504	7529	7607	7722	7616	7697	7716	7770	8024	7824	7492	7280	7335	7175	7279
8081	8230	7983	7881	7756	7450	7639	7471	7590	7577	7564	7153	7213	7303	6934	6822	6833	7036	7063	6836	6919	6956	7102	7046	7328	7346	7196	7338	7402	7411	7616	7584	7501	7553	7460	7328	7391	7649	7912	7840	7901	7803	7753	7824	7690	7355	7197	7326	7352	7421
8240	8198	7944	8044	7706	7767	7738	7656	8123	7785	7359	7592	7402	7199	6909	6908	6983	7103	6925	6941	6896	6857	7010	7083	7085	7195	7186	7326	7145	7121	7125	7259	7532	7431	7537	7423	7502	7643	7664	7683	7773	7848	7713	7730	7533	7295	7451	7115	7121	7245
8506	7829	8146	7841	8010	7974	7820	8132	8130	7891	7813	7762	7366	7003	7161	6903	7011	7056	6928	6912	6857	6815	6904	7065	7021	7240	7247	7111	6909	6972	7200	6993	7242	7341	7369	7238	7348	7681	7791	7875	7613	7724	7413	7775	7614	7323	7162	7428	7290	7347
7986	8052	7894	7893	8221	7990	8198	8422	8099	8011	8015	7551	7300	7236	6970	6841	7129	7018	6957	6861	6893	6637	6647	6922	6900	6956	7149	7085	7203	7214	7262	7425	7321	7542	7401	7300	7248	7411	7549	7699	7788	7654	7501	7510	7468	7308	7248	7144	7190	7558
7898	7924	7802	8042	8184	8316	8506	8236	8286	8220	7841	7345	7671	7262	7093	6910	7097	6886	6805	6790	6851	6795	7143	7074	7065	7088	7236	7083	7154	7126	7365	7309	7239	7217	7417	7192	7219	7407	7469	7416	7503	7417	7488	7586	7301	7607	7489	7275	7475	7619
7958	7792	7925	8161	8120	8443	8294	8167	8461	7783	7798	7641	7439	7208	7242	7047	7054	6850	6741	6863	7011	7100	7076	7017	6854	6989	7047	7063	7080	6907	6947	6982	6871	7021	7004	7203	7321	7353	7523	7538	7283	7058	7506	7385	7497	7408	7662	7590	7594	7360
7917	7638	8157	8038	8363	8165	8050	8260	8171	7775	7768	7857	7552	7351	7131	7228	6793	6985	7210	7075	7136	7030	6895	6943	6889	7005	7156	7076	6999	7080	6984	6996	6884	6921	6885	7026	6971	7099	7371	7313	7174	7175	7186	7372	7424	7515	7270	7651	7351	7280
7823	7788	7972	8198	8262	8008	8183	7985	7874	7895	7780	7619	7539	7453	7251	7182	7240	7188	7231	7287	7111	6959	6982	6956	7105	7069	7217	7127	7332	7234	7037	6898	6909	6836	6983	7125	6986	7055	7147	7069	7158	7215	7200	7305	7271	7654	7431	7444	7364	7406
7865	8119	7983	8160	7976	7868	7823	7783	7595	7695	7554	7633	7632	7479	7366	7247	7122	7111	7095	6920	6877	6922	7082	7120	7013	7072	6970	6877	7076	7000	6875	6939	6840	6856	7090	7104	7112	7085	6832	6787	6767	7163	7314	7356	7444	7378	7460	7479	7223	7144
7808	7989	8216	7957	7908	7737	7836	7461	7624	7523	7500	7488	7511	7363	7276	7116	7206	7191	7039	6975	7055	7084	7087	7014	7045	6808	6867	6715	6913	6879	6684	6696	6641	7031	7030	7156	7206	7144	7053	6837	6856	7104	7299	7485	7296	7215	7243	7496	7174	7229
8158	7991	8026	7911	7880	7712	7503	7485	7384	7475	7675	7424	7459	7377	7345	7290	7150	6963	7093	7112	7089	6798	6970	6998	7052	6807	6728	6792	6940	6872	6855	6674	6936	6890	6941	6980	6945	6977	6930	7006	6740	6941	7166	7357	7341	7201	7111	7443	6971	6937
8248	8184	7964	7828	7775	7327	7670	7308	7554	7446	7492	7451	7308	7338	7220	7119	7066	7100	7014	7072	6932	6680	6720	6949	6776	6754	6721	6783	6872	6961	6957	6919	6770	6909	6980	6722	6711	6812	6691	6689	6860	6725	6888	7328	7355	7087	6859	6869	7169	7095
8111	7840	7639	7802	7556	7553	7643	7378	7287	7440	7361	7141	7310	7278	7193	7193	7142	7158	6901	6794	6636	6748	6889	7071	6730	6958	6937	6695	6813	7024	7004	6817	7125	6943	6790	6738	6651	6572	6610	6796	7015	6965	6921	7012	7125	7295	7093	6884	7242	7178
7971	7951	7407	7654	7345	7380	7748	7410	7335	7486	7274	7103	7388	7375	7241	7190	7235	7099	6868	6829	6571	6803	7263	7226	7038	7008	6658	6682	6876	6980	7001	7006	6886	7090	6723	6658	6628	6568	6582	6579	6815	6957	6963	7049	6813	6938	7226	7051	7201	7364
7863	7582	7424	7635	7264	7645	7626	7319	7516	7340	7241	7325	7497	7479	7122	7238	7118	7026	6842	6822	6842	7092	7301	7177	6997	6990	6755	6905	6909	6738	7006	7186	6731	6913	7007	6818	6637	6834	6640	6461	6762	6992	7166	7043	7206	7162	7042	7044	7124	7395
7857	7506	7784	7400	7301	7529	7558	7506	7327	7307	7337	7269	7123	7067	7055	7212	7035	6805	6873	6851	7022	7448	7247	7057	7133	6893	6760	6968	6859	6855	6944	6890	7024	7003	6770	6911	6955	6841	7022	6961	6712	7136	7165	7274	7166	7207	7218	7339	7130	7321
8130	7480	7714	7590	7397	7704	7282	7442	7455	7217	6997	7074	6967	6908	7029	6999	6849	6906	7085	7166	7277	7099	7197	7128	6880	6794	6884	6811	6913	6803	6848	6955	6964	6989	7046	6955	6996	7102	7307	6989	7098	7146	7277	7559	7485	7215	7277	7454	7422	7419
8310	7651	7807	7415	7497	7521	7150	7466	7243	6925	6984	6854	6883	6721	6997	7217	6794	6796	6830	7118	7044	7258	7200	7061	6910	6767	6836	6901	6876	6875	6918	6973	6922	7001	7229	6982	7049	7236	7423	7358	7385	7217	7195	7450	7459	7399	7552	7553	7530	7464
8283	7728	7792	7504	7077	7234	7170	7285	7178	7346	6780	6869	6711	6654	7001	6852	6959	6897	6834	7196	7169	7301	7144	7018	6732	6750	6921	7134	7004	7021	6785	6849	7062	7086	7101	7178	7145	7283	7464	7616	7344	7148	7175	7370	7610	7424	7411	7560	7943	7628
8434	7833	7777	7423	7349	7400	7144	7139	7258	7085	6928	6714	6577	6874	6949	6865	7055	7013	7010	6958	7088	7081	6906	6892	6842	6968	7114	7047	6941	7175	6905	7037	7103	7044	7026	6960	7057	7369	7361	7598	7316	7303	7236	7360	7713	7643	7565	7687	7774	7662
8332	7913	7732	7390	7229	7169	7182	7199	7106	6902	6830	6692	6495	6701	6820	6811	6826	6921	6952	6918	6834	6978	6893	6849	6890	7158	7096	7027	7183	7087	6988	7074	7152	7139	7089	7159	6946	7342	7473	7625	7331	7367	7541	7625	7792	7815	7600	7618	8024	7588
8307	7818	7683	7278	7313	7059	7205	7067	6933	6875	6661	6383	6373	6639	6827	6827	6946	6765	6743	6656	6683	6687	6639	6800	6850	6908	7081	7048	6974	6993	7163	7081	7145	7075	7171	7053	6893	7294	7373	7772	7625	7591	7578	7634	7891	7711	7657	7794	7885	7801
8150	7959	7623	7088	7372	7239	7390	7447	7049	6952	6845	6286	6155	6255	6636	6631	6630	6397	6531	6683	6650	6679	6753	6820	6871	6833	6763	6901	7234	7329	7157	7227	7246	7137	6965	7048	7100	7190	7573	7648	7511	7561	7735	7643	8078	7766	7619	7651	8033	7852
8379	7791	7729	7434	7591	7282	7305	7395	6971	6838	6893	6473	6350	6321	6758	6497	6503	6289	6379	6414	6457	6356	6499	6686	6749	6843	6951	6952	7046	7037	7025	7131	7095	6977	6949	7061	7150	7343	7644	7683	7604	7689	7754	7804	7823	7900	7609	7595	7965	7862
8386	7924	7998	7495	7489	7315	7403	7471	7243	6954	6725	6337	6214	6367	6360	6430	6231	6305	6454	6449	6477	6367	6345	6499	6486	6628	6751	6952	7222	6921	6912	6907	7043	6875	6998	7011	7163	7357	7456	7751	7535	7459	7450	7575	7703	7570	7487	7410	7922	8091
8427	7892	8111	7782	7846	7670	7551	7588	7248	6804	6882	6602	6367	6291	6467	6566	6419	6245	6454	6408	6432	6398	6091	6291	6394	6742	6831	6771	6632	6729	6733	7000	6878	7047	6951	7080	6954	7313	7482	7528	7373	7274	7207	7337	7260	7462	7218	7677	7978	7691
8523	8006	8153	7986	7717	7904	7594	7685	7484	6959	7018	6803	6439	6542	6753	6500	6442	6163	6428	6478	6453	6609	6426	6342	6378	6327	6468	6698	6629	6502	6407	6711	6777	6716	6862	6997	6882	7202	7440	7220	7128	7110	7086	7113	7163	7343	7240	7463	7689	7546
8411	8016	8207	7931	7825	8142	7726	7650	7389	6985	6973	6809	6684	6613	6547	7017	6740	6381	6304	6646	6415	6407	6494	6611	6393	6512	6347	6405	6339	6522	6388	6374	6515	6500	6722	6691	7002	6904	6866	6928	6900	6639	6812	7000	7045	7102	7144	7503	7561	7583
8232	7801	7722	7835	7565	7542	7709	7498	7670	7152	6966	7144	6824	6767	6899	7172	7205	6946	6591	6566	6707	6793	6711	6376	6281	6400	6483	6430	6370	6203	6304	6444	6457	6488	6548	6707	6836	6746	6800	6487	6622	6624	6742	7015	6919	6871	7153	7363	7277	7233
8136	7957	7712	7587	7611	7610	7839	7458	7274	7395	6953	6978	7108	6899	7099	7240	6868	6813	6627	6640	6626	6727	6544	6698	6657	6597	6371	6407	6371	6300	6357	6407	6415	6726	6679	6666	6832	6801	6526	6627	6544	6497	6859	6926	6802	6877	7106	7220	7104	6887
8072	7826	7782	7699	7778	7619	7719	7380	7493	7503	7205	7112	7255	7258	7019	7109	7420	7353	7082	6717	6763	6780	6871	6920	6644	6736	6788	6742	6506	6224	6359	6522	6730	6850	6843	6803	6735	6593	6447	6416	6486	6601	6790	6913	6824	6724	7181	7117	6759	7009
7830	7866	7712	7684	7536	7445	7569	7607	7559	7558	7286	7209	7006	7300	7149	6955	7314	7174	7145	7029	6935	7078	7175	6946	6983	6842	7009	6816	6812	6680	6521	6791	6889	6952	6829	6874	6650	6573	6507	6554	6577	6828	6991	6920	6795	7089	7122	7039	7031	7470
8004	7902	7524	7557	7571	7460	7384	7313	7226	7269	7191	7120	7190	7296	7257	7350	7130	7131	7154	7072	7107	7075	7080	7178	7074	7264	7144	7175	6979	7028	6972	6991	7150	7010	7126	6873	6673	6589	6686	6844	7044	7122	7186	6873	7222	7152	7192	7165	7455	7485
7977	7700	7917	7752	7482	7129	7189	7283	7339	7430	7474	7144	7168	7320	7265	7178	6989	7291	7280	7347	7226	7262	7095	7074	7084	7221	7454	7252	6903	6953	7142	7239	7166	7244	7112	6855	6686	6950	6856	7165	7132	7042	7182	7313	7355	7599	7325	7494	7552	7771
8107	7623	7670	7511	7451	7217	7288	7390	7257	7355	7178	7039	6984	7099	7028	7137	7012	7224	7279	7492	7457	7339	7432	7410	7190	6974	7141	7205	7192	7202	7403	7276	7275	7191	7106	7042	7087	7067	7199	7167	7119	7259	7280	7647	7318	7411	7533	7691	7977	7802
7898	7722	7771	7641	7455	7425	7176	7077	7075	6911	6842	7013	6738	6854	6959	7026	7158	6966	7197	7300	7266	7405	7292	7315	7335	7307	7176	7067	7098	7217	7308	7371	7422	7546	7386	7345	7527	7441	7431	7316	7184	7184	7565	7650	7752	7505	7831	7954	7974	7805
7902	7701	8007	7881	7603	7522	7401	7121	7163	6921	7063	6969	7051	6761	6758	6923	7146	7187	7282	7015	7092	7158	7142	7398	7220	7396	7260	7319	7135	7235	7312	7560	7413	7539	7546	7385	7335	7368	7306	6929	7264	7507	7549	7745	7659	7849	7798	7911	7919	7961
8411	7931	8071	7988	7546	7467	7327	7348	6982	7119	6929	6642	6712	6747	6840	6801	6920	7191	7213	6978	6665	6848	6950	7090	6954	7110	7062	7124	7320	7169	7362	7584	7424	7457	7343	7428	7286	7211	7361	7219	7614	7500	7413	7527	7643	7938	7956	7931	7782	8033
8665	8516	8271	8094	7996	7560	7653	7305	7013	6950	6863	6575	6768	6956	6996	6720	6766	7028	6950	6807	6758	6748	6883	7068	7019	6894	6813	6974	7076	7216	7171	7158	7381	7368	7387	7145	7323	7254	7313	7455	7372	7509	7506	7717	8015	8007	7760	7752	7802	8049
8746	8196	8360	7931	8084	8074	7637	7458	7256	7155	7202	7204	7219	7120	6939	7198	7106	7030	7014	6802	6938	6858	6947	7084	7013	6928	6829	6630	6835	7192	7243	7565	7456	7521	7613	7602	7686	7670	7659	7606	7433	7393	7789	7978	8003	7952	7820	8147	7988	7847
8745	8269	8489	8581	8144	8099	7763	7474	7481	7611	7591	7601	7522	7372	7247	7298	7418	7317	7336	7123	7039	6964	6996	7178	7189	7229	6977	7015	7268	7161	7284	7563	7699	7501	7741	7873	7486	7608	7605	7351	7452	7545	8036	7944	8136	8068	8084	8001	7834	8145
8307	8361	8448	8279	8100	7903	7858	7743	7708	8035	7777	7378	7354	7322	7230	7219	7368	7566	7316	7116	6870	7093	7288	7502	7163	7072	7060	7325	7526	7478	7572	7544	7516	7525	7686	7671	7412	7549	7577	7515	7587	7815	7845	7875	7732	7875	7739	7855	7971	8057
8538	8356	8372	7868	7847	7586	7675	8004	7663	7613	7758	7540	7292	7463	7147	7238	7258	7122	7003	7207	7224	7400	7218	7293	7360	7022	6937	7025	7057	7154	7214	7031	7208	7153	7071	7196	7476	7296	7423	7298	7257	7585	7609	7859	7975	7648	7489	7724	7920	7625
8398	7903	8184	7972	8010	7972	7760	7654	7789	7697	7592	7691	7643	7331	7340	7373	7313	7397	7235	7096	7107	7335	7594	7769	7391	7082	6993	6993	6917	6974	7068	7068	6977	7118	7115	7213	7382	7559	7294	7507	7182	7318	7644	7389	7450	7239	7560	7754	7741	7307
8066	7990	7954	8017	7792	7535	7757	7309	7604	7679	7789	7577	7614	7762	7641	7368	7461	7655	7683	7564	7408	7398	7437	7459	7563	7311	7100	7033	6971	7019	7400	7171	7005	7195	7261	7284	7058	7340	7252	7230	7275	7383	7507	7394	7554	7494	7526	7507	7438	7363
7929	7825	8072	7891	7810	7470	7448	7448	7449	7703	7829	7748	7615	7626	7659	7375	7410	7594	7681	7438	7466	7265	7373	7211	7069	7082	7106	7148	6950	7134	7303	7296	7140	6968	7220	7142	7164	7406	7503	7118	7196	7057	7329	7213	7429	7545	7364	7482	7316	7291
8071	7789	8029	7995	7447	7265	7214	7181	7478	7427	7472	7651	7529	7466	7410	7211	7444	7346	7319	7218	7289	7452	7250	7346	7121	7087	7113	7204	7280	7214	7180	7184	7028	7200	7138	7197	7255	7286	7054	6880	7193	7140	7251	7344	7234	7245	7217	7406	7115	7078
7927	7972	8112	7841	7229	7322	7233	7095	6961	7032	7344	7047	7037	7405	7028	6923	7097	7048	6802	6985	7202	7090	7210	6897	7086	7128	7170	7215	7152	7322	7093	7113	7279	7231	7260	7286	7203	6800	7053	6982	7158	7423	7137	7281	7239	7300	7146	7023	6846	7077
8235	8173	8153	7744	7546	7275	7234	7200	7179	7209	7155	7324	6962	6742	6772	6961	6652	6840	7211	7087	7197	7298	7358	7530	7249	7186	7202	7116	7270	7320	7257	7252	7521	7238	7134	7521	7401	7309	7540	7447	7435	7474	7442	7512	7419	7352	7296	7338	7034	6956
8456	8299	8332	7727	7574	7539	7482	7143	7207	7302	7092	7280	7074	7056	6944	6925	6962	6926	6992	6929	7335	7683	7747	7755	7696	7498	7462	7435	7680	7784	7570	7418	7606	7597	7515	7690	7765	7482	7682	7910	7781	7836	7739	7640	7578	7538	7606	7406	7290	7449
8204	8039	8158	8066	7687	7613	7498	7760	7447	7618	7420	7371	7192	7055	6897	6950	7053	7101	7287	7366	7258	7417	7773	7898	7792	7694	7630	7359	7556	7898	7905	7670	7818	7852	7826	7645	7883	7880	7845	7985	7952	7905	7791	7749	7695	7723	7757	7594	7540	7575
8463	8265	8115	8028	8089	7992	7872	7612	7799	7645	7571	7712	7365	7301	7057	6990	7080	7121	7281	7231	7366	7453	7798	8012	7862	7656	7278	7516	7634	7817	7819	7828	7835	7927	7941	8027	7929	8142	7962	8004	7969	8123	8170	7763	7757	7554	7713	7776	7773	7770
8223	8123	8087	7940	7946	7707	7673	7672	7520	7609	7439	7567	7427	7388	7418	7158	7424	7380	7172	7124	7420	7605	7551	7369	7547	7768	7469	7539	7863	7854	7763	7769	7482	8006	7840	7784	7963	7786	7817	7944	8103	8059	8112	7891	7959	7814	7749	7672	7893	8033
8021	7901	7908	8025	7950	8188	7768	7802	8007	7996	8068	7836	7696	7515	7403	7445	7589	7358	7497	7524	7654	7671	7905	7606	7617	7794	7825	7560	7527	7792	7860	7858	7904	7751	7698	7820	7880	8091	8025	7954	7983	7776	8220	8077	8153	8074	7955	8088	7973	7911
8086	8158	8078	7943	8092	7909	7954	8025	8010	8101	8224	8110	8279	8226	8034	7786	7470	7712	7917	8001	7869	7581	7531	7995	7944	7804	7883	7881	7946	7863	8188	7988	7970	8289	7982	8001	7686	7853	7967	8318	8073	8008	7997	7893	8151	8135	8117	7930	8023	7711
8108	7729	7911	7681	7711	7686	7870	7769	7836	7840	8137	8273	8215	7961	8117	8060	8049	7764	7499	7674	8004	8090	7970	7792	7916	7804	7808	7765	7899	7864	7764	8008	7857	7992	8001	7538	7896	8044	8009	7869	7770	7660	7986	8211	8210	7850	7965	7911	7767	7537
7643	7621	7430	7610	7747	7909	7780	7831	7914	8103	8175	7943	7859	7915	7637	7541	7564	7826	7641	7682	7719	7996	8105	7962	7685	7978	7971	7613	7780	7979	7746	7808	7874	7650	7694	7606	7754	7884	7540	7643	7437	7613	7635	7821	7854	7549	7526	7315	7549	7280
7725	7803	7893	7865	7867	8010	7809	7818	7751	7978	8070	8079	8007	7508	7421	7387	7323	7363	7630	7759	7881	7504	7533	8070	8043	7594	7593	7699	7398	7536	7734	7446	7551	7856	7663	7652	7566	7682	7326	7318	7285	7268	7360	7405	7671	7223	7329	7028	7029	6997
8029	7981	7940	7618	7543	7424	7538	7468	7306	7532	7539	7324	7540	7688	7504	7437	7219	7351	7351	7558	7831	7669	7606	7596	7968	7722	7443	7638	7710	7697	7821	7843	7466	7747	7488	7342	7441	7338	7406	7273	7279	7318	7370	7178	7271	7136	7205	7087	7172	6852
8106	7856	7547	7372	7396	7427	7622	7225	7424	7207	7016	7023	7036	7030	7245	7304	7582	7635	7398	7329	7388	7921	7989	7594	7469	7804	7659	7350	7688	8054	7389	7741	7632	7706	7558	7356	7608	7170	7094	7267	7466	7395	7592	7330	7385	7027	7368	7332	7159	7174
7931	7942	7988	7689	7711	7753	7885	7590	7683	7639	7488	7150	6831	6853	6807	6974	7341	7601	7456	7408	7224	7491	7794	7623	7411	7224	7572	7649	7640	7968	7686	7437	7711	7390	7442	7272	7442	7398	7075	7269	7344	7646	7435	7599	7643	7325	7420	7320	7314	7302
8085	8339	8348	8049	7629	7776	7974	7584	7683	7591	7444	7417	7377	7254	6889	6846	6904	6960	7242	7637	7475	7280	7368	7761	7572	7131	7146	7587	7476	7537	7865	7395	7403	7558	7326	7484	7251	7279	7141	7282	7187	7685	7419	7569	7367	7622	7450	7069	7143	7249
8451	8706	8216	7799	7401	7285	7188	7109	7008	6993	7081	7005	7182	7312	7320	7121	6738	6409	6840	7421	7498	7456	7058	7113	7262	6907	6758	7231	7497	7106	7345	7276	7199	7608	7219	7531	7324	7068	7121	7116	7135	7353	7277	7354	7250	7371	7232	7308	7146	7332
8214	8054	7898	7535	7018	6841	6635	6733	6590	6886	6781	6674	7060	7166	7415	7284	7071	6945	7079	6935	7327	7320	7263	6860	7009	7076	6980	7100	7544	7172	7140	7445	7385	7356	7347	7408	7203	7097	7519	7055	7297	7269	7112	7230	6935	7229	7287	7156	7302	7105
7725	7519	7510	7341	7165	7090	6958	6917	7040	7034	6844	6822	6794	6785	6988	7143	7348	7498	7248	7058	6843	7226	7484	7016	6797	6965	7509	7096	7118	7444	7168	7513	7592	7349	7459	7311	7180	7211	7332	7141	7310	7186	7071	7130	7067	7270	7102	7459	7098	7193
7680	7398	7921	7819	7768	7589	7540	7599	7577	7692	7544	7486	7070	6776	6842	6704	7049	7543	7752	7314	6818	7137	7582	7345	6933	6980	7529	7286	6981	7484	7690	7310	7514	7310	7254	7298	7136	7322	7273	7450	7132	7218	7193	7173	7204	7113	7139	7376	7328	7127
8001	7954	8316	8242	8378	7962	7788	7739	7870	7929	7841	7773	7281	7201	6782	6688	6951	7439	7581	7566	6913	7036	7251	7530	7402	6824	7297	7400	7183	7561	7941	7295	7560	7221	6970	6993	6868	7158	6985	7140	7120	7153	7115	7254	7079	7408	7191	7209	7270	7391
8300	8435	8477	8385	7885	7980	7751	7673	7765	7695	7794	7497	7512	7351	7049	6815	6802	6848	7151	7266	7743	7191	7062	7473	7612	6979	6940	7522	7376	7351	7823	7334	7120	7496	6778	6959	6853	6861	6798	6907	6881	7112	7096	7249	7286	7035	7166	7065	7199	7422
8510	8581	8485	7808	7432	7281	7368	7382	7636	7592	7690	7704	7520	7748	7505	7359	7007	6690	6877	7417	7771	7418	7157	7370	7696	7317	7151	7610	7823	7146	7417	7285	7026	7274	7000	6971	7066	6699	7018	6873	7042	7128	7283	7422	7392	7463	7143	7423	7272	7412
8485	8397	8078	7613	7212	7037	7053	7298	7229	7420	7424	7577	7693	7884	7832	7693	7608	7242	7063	7552	7997	7923	7371	7242	7863	7816	7488	7674	8134	7318	7401	7929	7354	7481	7277	7159	7116	6977	7158	6952	7436	7509	7702	7760	7664	7706	7378	7620	7700	7800
8511	8067	7516	7546	7297	7050	7207	7183	7400	7380	7283	7490	7597	7811	7893	7998	7773	7453	7112	7393	7860	8038	7610	7350	7666	8189	7812	7664	7913	7579	7492	8079	7465	7603	7644	7482	7458	7127	7608	7341	7903	7767	7837	7794	7921	7960	7857	7877	7841	8113
8509	7749	7373	7311	7155	7421	7144	7306	7269	7080	7126	7216	7125	7456	7604	7724	7826	7426	6947	6981	7727	7986	7865	7312	7557	8020	7754	7310	7678	7757	7424	7921	7717	7687	7925	7346	7682	7535	7562	7552	8019	7701	8067	7826	7997	7852	7996	7881	7920	8060
8096	7556	7479	7485	7431	7411	7266	7358	7055	7029	7055	6793	6864	6933	7208	7388	7408	7341	6862	6779	7339	7808	7862	7272	7149	7737	7456	7053	7651	8033	7328	7673	7808	7704	7833	7184	7593	7400	7686	7819	7946	7918	7600	7625	7980	7656	7965	7806	7896	8031
7850	7647	7581	7350	7355	7259	7256	7114	7356	7110	6863	6815	6557	6680	6941	7194	7642	7467	7017	6888	7152	7738	7805	7213	6888	7405	7626	7199	7397	7704	7140	7661	7796	7524	7900	7467	7457	7489	7679	7663	7731	7771	7561	7828	7700	7784	7749	7751	7758	7996
7662	7448	7407	7624	7505	7565	7397	7271	6964	7013	6823	6638	6667	6697	6869	7106	7463	7407	6954	6730	6901	7425	7677	7082	6838	7419	7614	7144	7178	7736	7217	7406	7834	7372	7771	7491	7288	7412	7234	7658	7720	7392	7523	7366	7619	7503	7590	7595	7889	7680
7877	7315	7478	7497	7469	7609	7529	7321	7090	7082	6667	6593	6483	6598	6734	6873	7322	7206	7095	6880	6799	7472	7743	7308	6931	7388	7406	6922	7259	7669	7071	7190	7625	7367	7731	7230	7487	7297	7143	7560	7144	7394	7313	7327	7530	7389	7721	7383	7704	7557
7750	7479	7429	7403	7623	7424	7290	7284	6991	6949	6738	6836	6490	6541	6737	6752	7432	7324	7332	7089	6830	7681	7921	7232	6776	7023	7434	7105	7130	7760	7075	7109	7447	6885	7348	7148	7490	7121	7277	7237	6901	7232	6925	7286	7265	7156	7124	7031	7407	7312
7597	7260	7281	7546	7521	7375	7249	6984	6743	6626	6759	6444	6356	6352	6549	7138	7317	7532	7313	6892	7075	7624	7502	7168	6759	7380	7393	6905	7130	7486	6990	6914	7094	6639	7233	7139	7273	7214	7005	6915	6826	6794	6928	7161	7097	7060	7153	7083	7119	7021
7642	7215	7278	6907	7043	7086	6841	6515	6619	6414	6602	6374	6122	6290	6680	6924	7263	7354	7033	6989	6940	7506	7662	7120	6830	7332	7346	7096	7230	7406	6799	6783	6935	6662	7304	6895	7018	6902	6809	6938	6743	6922	7007	6826	6922	6903	6862	7060	6948	6829
7829	7416	7366	6926	6891	6750	6706	6624	6519	6521	6395	6256	6089	6370	6960	7209	7638	7455	7201	6915	7109	7752	7762	7016	6845	7224	7616	7003	7229	7287	6750	6909	7072	6831	7181	7063	7225	7019	6969	6997	6810	7169	6942	7028	6997	6992	6954	7133	7022	6938
8043	7544	7343	7097	6766	6608	6718	6472	6481	6445	6256	6337	6564	6735	7279	7483	7925	7361	6942	6900	7237	7594	7666	6990	7020	7962	7659	6940	7431	7392	6843	7301	7139	7093	7642	7074	7177	7204	7130	7197	7025	7100	7223	7038	7153	7131	7381	7108	7122	7063
8476	7961	7577	6929	6883	6805	6627	6667	6410	6313	6528	6505	6944	6991	7517	7652	7503	7018	6804	6906	7251	7521	7457	6943	7493	7819	7381	6906	7620	7377	6890	7386	7186	7285	7417	7129	7724	7051	7278	7069	7239	7259	7316	7228	7472	7248	7481	7368	7177	7095
8530	8031	7784	7488	6906	6846	6646	6585	6454	6772	6769	6933	7328	7499	7658	7730	7331	6927	6873	6966	7463	7499	7086	7006	7572	7679	6973	7062	7376	6896	7128	7346	7104	7488	7535	7348	7632	7369	7366	7114	7244	6946	7379	7253	7490	7420	7199	7296	7023	7272
8479	8596	7882	7681	7330	7355	7150	7002	6857	7007	7176	7329	7409	7610	7327	7264	7038	6512	6528	6964	7337	7070	6675	7251	7648	7420	6867	7102	7144	6892	7128	7243	7021	7620	7291	7336	7518	7308	7316	6855	7045	6987	7158	7174	7424	7269	7166	7036	7167	7134
8212	8304	8240	7910	7627	7782	7762	7783	7762	7575	7849	7803	7648	7739	7262	7039	6597	6750	6989	7579	7364	7141	6808	7292	7559	7266	7055	7495	7151	6620	7122	7116	7408	7501	7422	7471	7408	7164	7187	7034	7404	7113	7427	7377	7358	7477	7206	7314	7330	7425
7830	7904	8053	7751	8088	8146	8253	8170	8308	8040	7966	8037	7597	7486	7170	6893	6969	7240	7387	7631	7216	6941	7064	7551	7607	7313	7358	7458	7045	7042	7552	7106	7258	7681	7417	7768	7434	7609	7358	7440	7336	7496	7421	7635	7720	7435	7272	7499	7647	7483
7530	7480	7579	7672	7973	7990	8198	8463	8208	8091	7957	7733	7280	7155	6945	7074	7096	7650	7711	7261	6850	6975	7586	7727	7126	7326	7710	7567	7103	7568	7480	7309	7849	7513	7472	7788	7663	7655	7713	7690	7623	7860	7733	7826	7471	7623	7459	7502	7851	7809
7843	7139	7334	7415	7578	7486	7864	7702	7491	7292	6969	7070	6838	7018	6957	7193	7296	7481	7277	6987	6644	7228	7537	7473	7043	7420	7653	7024	7248	7531	7491	7617	7590	7486	7728	7662	7456	7917	7756	8038	7594	7641	7533	7407	7393	7275	7302	7351	7621	7469
7924	7519	7522	7168	7435	7163	7206	6860	6965	6587	6736	6864	6809	6959	7103	7423	7233	6912	6644	6759	7071	7218	7322	6988	7144	7453	7574	7126	7439	7349	7227	7402	7600	7281	7413	7285	7562	7657	7589	7446	7402	7255	7111	7121	7096	7276	7193	7308	7391	7496
8449	8135	7954	7866	7584	7389	7140	6843	6674	6568	6803	7040	7026	7094	6932	6897	6677	6597	6584	6893	6979	6986	6679	7088	7378	7467	7191	7309	7332	7068	7214	7405	6965	7137	7299	7112	7437	7209	7431	7094	7314	6963	7094	7034	7218	7013	7224	7147	7342	7598
8006	8034	8193	7970	8112	7577	7428	7151	7245	7223	7266	7136	6910	7121	6860	6374	6498	6641	6982	7243	7044	6945	6763	7147	7125	6888	7210	7361	7322	7091	7350	7204	6943	7161	6898	7276	7112	7255	7450	7327	7330	7389	7261	7286	7217	7188	7077	7354	7360	7469
7618	7273	7615	7497	7784	7579	7177	7149	6910	6968	6742	6784	6639	6279	6445	6563	6556	6824	7129	7008	6509	6646	6942	7201	7098	6811	6974	7227	7011	7190	7090	6919	7236	7311	7220	7223	7261	7337	7275	7294	7239	7055	7161	7009	6936	7069	7174	6920	7173	7190
7947	7508	7402	7139	7235	7032	6694	6535	6348	6344	6413	6472	6300	6466	6424	6696	7052	6851	6860	6817	6757	6999	6838	6499	6543	6968	7033	6727	6692	6831	6816	6698	7012	6664	6984	6839	6765	6937	7067	7095	6938	6850	6785	6975	6928	6930	6897	6848	6760	7185
8352	7891	7897	7362	7109	6760	6509	6279	6251	5968	6191	6563	6550	6741	6834	6723	6790	6639	6508	6653	6728	6750	6465	6428	6519	6793	6421	6599	6512	6580	6510	6489	6310	6459	6584	6407	6695	6750	6731	6785	6667	6835	6692	6617	6783	6459	6727	6599	6852	6799
7839	7942	7951	7705	7303	7046	6809	6693	6542	6438	6611	6696	6852	6797	6640	6640	6636	6720	7037	6995	6706	6473	6486	6549	6631	6353	6415	6424	6378	6199	6495	6661	6532	6635	6578	6622	6804	6777	6731	6534	6874	6515	6636	6536	6380	6809	6612	6718	6704	6732
7768	7373	7122	7202	6911	6815	6720	6574	6780	6613	6722	6643	6764	6678	6555	6870	6863	7172	7172	7074	6887	6755	6721	6642	6440	6625	6512	6550	6386	6355	6513	6457	6568	6843	6600	6920	6800	6864	6817	6732	6637	6633	6640	6880	6634	6714	6557	6726	6680	6754
7728	7468	7116	6764	6858	6708	6767	6524	6722	6601	6768	6948	6848	6787	6945	7000	7270	7221	7065	7101	7050	6885	6859	6595	6496	6618	6583	6511	6628	6808	6584	6471	6723	6735	6953	6803	6828	6864	6784	6977	6980	6881	6946	6974	6790	6703	6785	6681	6696	6705
7818	7710	7604	7227	7031	6966	6971	6966	6995	7234	7175	7216	7143	7139	7113	6907	6971	6992	7347	7139	7006	6774	6611	6806	6579	6631	6618	6717	6648	6737	6831	6911	6876	7096	7051	6975	6903	6958	6824	6822	7190	6964	6876	6998	6893	6852	6520	6827	6627	6752
7479	7373	7257	7209	7006	7212	7175	7148	7180	7327	7177	7022	6904	6821	6959	7027	7063	7225	7146	7126	6644	6638	6854	6681	6754	6638	6769	6831	6681	6834	6797	6781	6891	7207	7071	6895	6833	6961	6918	6980	7051	7240	7104	7109	7108	6730	6723	6642	6813	6994
7644	7506	7309	7015	6923	6829	7070	7170	7209	7127	7097	6952	6921	6939	7209	7194	7124	7204	7254	6882	6948	6920	6956	6800	6810	6753	6852	6710	7009	7341	7188	7312	7357	7483	7298	6941	7201	7129	6966	7332	7359	7630	7385	7282	7157	6830	6876	6769	7052	7189
7443	7394	7454	7080	7059	7196	7212	7632	7628	7534	7316	7205	7210	7296	6998	7311	7036	7070	7244	7197	7079	7052	6835	6946	6811	6864	7012	7107	7038	7046	7385	7428	7356	7496	7572	7281	7168	7174	7296	7318	7527	7428	7239	7195	7262	7086	6872	6970	6934	7193
7712	7325	7157	7078	7041	7086	7289	7246	7402	7323	7178	7328	7055	7101	7106	7164	7262	7121	7039	7032	6860	7010	6976	6732	6781	6706	6823	7022	7245	7177	7322	7317	7112	7494	7161	6884	6954	6913	7089	7372	7163	7472	7221	7236	7228	7049	6796	6894	6960	7032
7824	7557	7291	7245	7211	7069	7177	7264	7126	7004	7040	6895	7079	7002	6892	6906	6870	6752	6791	6645	6769	6831	6853	6778	6645	6669	6714	6628	6980	7131	7236	7136	7187	7166	7216	6794	6942	6884	6781	7136	7278	7185	7016	7111	7155	6852	6980	6880	6918	6848
7632	7465	7252	7060	7070	6969	6999	7248	6992	6961	6719	6870	6647	6672	6718	6723	6779	6534	6699	6637	6729	6906	6838	6667	6519	6592	6644	6691	6814	6994	7171	7034	6909	7036	6986	6638	6899	6661	6729	6920	7207	7112	7009	6884	6874	6829	6602	6790	6840	6835
7514	7253	7295	7036	6787	6981	6901	6850	6888	6955	6549	6571	6715	6541	6583	6570	6547	6427	6516	6671	6594	6863	6692	6554	6569	6523	6470	6618	6829	6977	6940	7092	7127	7041	6985	6992	6711	6761	6853	7008	6959	7069	6787	6869	6653	6639	6814	6732	6847	6963
7412	7210	7121	6854	7086	7008	7028	6871	6667	6793	6531	6454	6620	6681	6418	6250	6520	6549	6503	6821	6876	6906	6626	6468	6486	6753	6675	6797	6782	6959	6888	7132	6960	6985	7117	6844	6781	6755	6772	6914	7127	7037	6912	6771	6987	6825	6701	6874	6860	7216
7690	7282	7238	7162	7077	7144	6805	6840	6749	6782	6554	6472	6576	6468	6569	6401	6390	6355	6649	6729	6862	6920	6710	6692	6683	6591	6486	6706	6740	6889	7204	7313	7257	7109	6985	6976	6849	7043	6964	7226	7099	7101	6687	6641	6716	6811	6877	6960	7132	7194
7712	7489	7231	7180	6985	6938	7007	7010	6859	6629	6246	6524	6361	6613	6539	6394	6559	6589	6510	6663	6740	6780	6772	6655	6509	6676	6755	6666	6665	7106	6967	7136	7109	7007	6896	6821	6776	6835	7061	6991	7077	6972	6989	6861	7051	6909	6997	7011	7166	7462
7635	7510	7263	6946	6977	7070	7090	6903	7005	6623	6427	6264	6437	6498	6559	6652	6351	6442	6439	6730	6931	6841	6743	6765	6598	6656	6552	6690	6728	7035	7194	7237	6950	7063	6952	6996	6879	7092	7000	7187	7054	7242	7055	6694	6903	7067	6931	6940	7304	7201
7389	7083	7183	7049	7046	6981	7332	6938	7016	6561	6661	6482	6518	6522	6524	6436	6543	6525	6610	6738	6874	6886	6893	6534	6523	6425	6799	6687	6963	6929	7018	7005	6938	6802	7059	7024	7143	7152	7177	7054	7181	7025	6995	6827	6985	7136	7207	7166	7321	7240
7415	7117	7036	7071	6856	7226	7032	7059	6796	6762	6596	6654	6729	6587	6411	6538	6436	6438	6569	6796	6873	6850	6725	6551	6510	6700	6682	6883	6893	6987	7003	6804	7060	6973	6896	7151	7040	7098	7242	7204	6982	6983	6908	6930	6921	7198	7173	7160	7047	7232
7357	6892	6996	6912	6916	7051	7059	6954	6524	6568	6532	6770	6493	6435	6297	6509	6544	6581	6759	6687	6773	6674	6851	6727	6594	6680	6677	6905	7053	7227	6965	6905	6809	6729	6957	7043	7054	7169	7201	7200	7134	6985	7042	6847	6944	6931	7090	7126	7361	7421
7470	7073	6751	6888	6737	6991	6763	6654	6619	6516	6527	6616	6541	6540	6244	6285	6285	6401	6454	6768	6633	6608	6718	6737	6891	6817	6803	6794	6987	6931	6868	6861	6833	6906	7091	7207	7084	7059	7145	6963	6935	7068	6911	6858	6821	6743	7052	7178	7340	7229
7195	6941	6617	6473	6755	6750	6603	6678	6473	6558	6460	6351	6407	6337	6377	6504	6435	6459	6316	6599	6493	6709	6634	6700	6658	6821	6788	6895	6749	7108	6886	6958	6983	6908	7058	6883	7171	7258	7173	7332	7202	7035	7164	6783	6697	6762	6845	7121	7176	7370
7208	6901	6844	6681	6630	6791	6759	6811	6401	6707	6425	6520	6332	6279	6271	6322	6310	6411	6341	6381	6413	6589	6563	6660	6505	6759	6819	6767	6668	6889	6833	6823	6763	6730	6859	6968	7008	6969	6944	7139	7150	7192	6942	6957	6793	6725	6812	6697	6998	6920
7246	6872	6656	6471	6507	6528	6557	6501	6648	6514	6588	6391	6465	6465	6262	6313	6543	6358	6341	6350	6600	6547	6614	6592	6643	6681	6718	6887	6708	6742	6563	6577	6645	6805	6724	6681	6974	6855	6995	6941	7020	6941	6815	6721	6789	6652	6728	6681	6787	7014
7254	6838	6632	6525	6457	6523	6734	6711	6581	6658	6436	6353	6403	6244	6373	6389	6410	6444	6489	6481	6579	6630	6637	6624	6606	6736	6873	6703	6706	6946	6772	6659	6795	6564	6857	6979	6969	7033	7100	6995	7035	6982	6988	7023	6826	6871	6785	6860	6847	6737
7285	6824	6746	6552	6628	6564	6888	6849	6640	6924	6620	6508	6643	6651	6468	6368	6403	6480	6565	6678	6740	6774	6862	6750	6719	6705	6859	6817	7076	6900	6976	6598	6678	6797	7036	6947	7153	6950	6969	6976	7026	7132	6977	7078	7045	6955	6877	6814	6852	6767
7208	6738	6531	6610	6310	6516	6859	6667	6657	6708	6753	6503	6810	6677	6515	6748	6583	6512	6395	6720	6936	6938	6818	6821	6896	6779	6953	6982	6984	6807	6763	6812	6907	6893	7032	7141	7007	6911	6823	6846	7146	7054	7232	7016	7030	6923	6919	6877	6965	6889
7196	6751	6610	6679	6732	6652	6716	6714	6694	6662	6580	6583	6579	6450	6340	6444	6439	6583	6639	6573	6576	6785	6794	6731	6740	6848	6727	6856	6865	6788	6985	6790	6839	6940	6861	7028	6883	6811	6648	6959	7113	7090	7179	7011	6995	6945	6673	6741	6843	6908
7174	6852	6791	6515	6630	6586	6578	6469	6640	6668	6381	6514	6509	6282	6383	6167	6357	6276	6381	6490	6585	6533	6751	6650	6645	6502	6612	6721	6570	6623	6641	6698	6971	6658	6688	6649	6610	6522	6558	6858	6997	6879	6944	6810	6727	6740	6589	6728	6741	6851
7017	6779	6783	6531	6563	6490	6557	6552	6499	6445	6281	6325	6261	6187	6268	6111	6108	6260	6159	6300	6286	6531	6561	6537	6467	6363	6485	6465	6516	6563	6512	6649	6677	6398	6465	6407	6390	6270	6364	6470	6530	6864	6647	6581	6619	6669	6304	6441	6549	6557
6888	6577	6469	6476	6392	6473	6558	6804	6541	6445	6210	6219	6022	6169	5938	6031	6276	6147	6204	6241	6470	6572	6507	6454	6352	6348	6337	6351	6439	6416	6387	6357	6356	6510	6255	6350	6289	6340	6278	6363	6505	6501	6470	6334	6529	6331	6254	6512	6366	6408
6956	6480	6604	6479	6536	6369	6447	6457	6295	6170	6235	5942	5965	5985	5999	6057	6043	6074	6237	6330	6393	6463	6618	6512	6489	6328	6397	6423	6244	6312	6271	6344	6233	6369	6241	6344	6054	6060	6119	6137	6204	6340	6417	6430	6218	6365	6334	6254	6479	6348
6706	6500	6723	6495	6377	6233	6270	6131	6062	5949	6028	5843	6058	5806	5827	5971	5943	5970	5924	6175	6204	6452	6502	6268	6320	6181	6223	6193	6055	6205	6211	6230	6217	6196	6175	5992	6017	5780	5967	6029	6318	6325	6361	6403	6062	6179	6233	6222	6481	6337
6910	6554	6587	6464	6467	6198	6167	6029	5712	5790	5724	5637	5641	5794	5742	5695	5684	5760	5690	6134	6036	6185	6384	6253	6189	6218	6272	5938	6046	5944	5959	6060	6258	5897	6089	5824	5880	5768	5948	6144	6257	6181	6015	5998	6041	6065	6164	6235	6263	6430
6664	6691	6601	6591	6375	6612	6297	5973	5911	5641	5648	5790	5594	5712	5533	5654	5741	5627	5672	5799	5841	6238	6144	6111	6213	6174	6072	5927	5818	5779	5813	5999	6003	6079	5829	5995	5828	5951	5977	6066	6057	6077	6000	6005	5978	6083	5965	6213	6191	6405
6826	6588	6545	6373	6675	6385	6491	6138	5861	5924	5830	5915	5866	5596	5645	5672	5576	5702	5865	5904	6053	6212	6158	6220	6181	6082	5942	5896	5826	5853	5681	5701	5936	5956	6091	5946	5875	6019	5940	6039	6128	6218	6223	6271	6089	6051	6112	6331	6223	6190
6869	6696	6479	6633	6486	6412	6286	6066	5834	5907	5900	5957	5859	5816	5802	5701	5607	5931	5808	5942	6078	6153	6352	6209	6359	6172	6201	5924	5694	5833	5720	5960	5869	6026	6078	6041	6061	6000	5870	6078	6257	6349	6329	6427	6273	6076	6316	6282	6407	6483
6947	6613	6664	6614	6474	6441	6378	6163	6141	6090	5919	6035	6198	6007	5876	6012	5922	5826	6035	6066	6199	6212	6190	6343	6353	6115	5847	5828	5832	5743	5824	5991	6083	6119	6162	6187	6044	6007	6145	6272	6493	6420	6409	6247	6206	6188	6339	6366	6385	6560
6805	6653	6558	6390	6493	6568	6407	6369	6084	6052	5968	6009	5990	6167	6026	5999	5939	5914	5852	6035	6257	6525	6247	6412	6250	6060	5909	5876	6041	5962	6025	6048	6027	6078	5855	6249	6140	6148	6203	6521	6448	6659	6536	6403	6332	6144	6209	6432	6707	6768
6688	6522	6335	6262	6619	6414	6462	6179	6282	6222	6052	6016	6097	6087	6105	6036	5994	5990	6012	6094	6192	6266	6334	6281	6180	6017	6095	6212	6282	6350	6189	6260	6103	6252	6061	6266	6295	6188	6304	6532	6649	6568	6514	6467	6381	6355	6297	6297	6622	6677
6946	6547	6378	6382	6510	6553	6621	6379	6461	6463	6240	6273	6220	6466	6291	6142	5970	6136	5971	6154	6386	6296	6307	6241	6287	6237	6293	6212	6361	6408	6265	6283	6284	6484	6437	6324	6287	6360	6474	6628	6697	6885	6591	6572	6511	6528	6695	6769	6880	6825
6776	6556	6361	6355	6422	6561	6541	6613	6583	6590	6425	6342	6423	6295	6433	6291	6025	6019	6093	6183	6216	6280	6379	6231	6262	6362	6359	6409	6458	6406	6383	6600	6518	6457	6442	6465	6470	6555	6624	6564	6792	6744	6883	6503	6635	6675	6791	6955	6726	7014
6830	6580	6564	6308	6388	6461	6462	6469	6525	6479	6392	6442	6415	6283	6384	6289	5867	6092	6367	6202	6308	6230	6444	6528	6338	6359	6610	6563	6608	6561	6556	6637	6707	6566	6440	6506	6501	6676	6757	6853	7007	7011	6878	6737	6561	6518	6924	6915	7017	7095
6616	6460	6338	6439	6486	6372	6416	6330	6291	6461	6325	6394	6285	6310	6152	6092	5977	6200	6005	6070	6168	6238	6384	6370	6186	6253	6396	6502	6455	6593	6569	6677	6571	6415	6350	6446	6476	6491	6660	6660	6634	6798	6828	6743	6676	6452	6987	6767	6953	7054
6844	6564	6617	6331	6392	6244	6399	6138	6308	6276	6295	6441	6159	6090	6091	5920	5920	5765	6013	6214	6192	6217	6180	6137	5983	6120	6232	6172	6363	6461	6532	6524	6519	6532	6441	6555	6361	6472	6608	6703	6678	6698	6641	6607	6561	6717	6767	6685	6891	6866
6665	6661	6551	6594	6487	6336	6327	6035	6198	6152	6209	6180	6018	6172	5899	5682	5929	5963	6092	6133	6245	6174	6131	6139	6201	6056	6152	6120	6239	6319	6226	6276	6490	6464	6574	6551	6401	6558	6594	6475	6350	6541	6549	6554	6730	6749	6875	6800	6785	6823
6840	6547	6549	6737	6550	6525	6531	6072	6249	5954	6077	6063	6162	6154	5785	5623	5882	5888	6035	6255	6229	6097	6027	6082	6173	6031	6117	6060	5989	6013	6334	6228	6485	6380	6482	6565	6499	6445	6589	6753	6615	6638	6549	6564	6673	6678	6674	6623	6598	6803
6644	6622	6665	6784	6588	6646	6323	6071	5934	5912	6112	5826	6057	5921	5718	5802	5830	5992	5900	5836	5863	6041	6037	6139	6110	5965	6111	6054	6006	6191	6290	6408	6499	6341	6557	6386	6536	6301	6322	6326	6542	6562	6435	6351	6568	6615	6597	6573	6399	6542
6529	6578	6700	6735	6617	6826	6431	5990	5931	5775	5911	5847	5976	5563	5821	5764	5716	5769	5694	5767	5683	5817	5933	5887	6031	5977	5858	6062	6115	6038	6111	6312	6449	6348	6317	6422	6324	6223	6245	6421	6281	6339	6334	6484	6433	6445	6505	6334	6426	6441
6811	6534	6635	6719	6646	6725	6186	6031	5938	5814	5854	5699	5735	5569	5659	5616	5634	5681	5881	5803	5762	5682	5799	5926	5724	5967	5844	6155	6048	6020	6001	6295	6318	6251	6313	6367	6294	6214	6253	6272	6288	6247	6137	6171	6296	6349	6475	6365	6445	6446
6748	6652	6607	6606	6370	6432	6048	5929	5520	5634	5735	5711	5487	5279	5454	5508	5600	5632	5828	5931	5828	5672	5852	6002	6020	5934	6202	6151	6011	6172	6140	6143	6195	6397	6240	6193	6267	6232	6288	6310	6322	6159	6172	6219	6266	6306	6334	6308	6449	6275
6975	6762	6827	6604	6407	6324	6009	5829	5721	5753	5714	5708	5558	5527	5472	5526	5552	5565	5803	5879	5917	5832	5948	5828	5947	6007	6002	6161	6156	6240	6236	6250	6178	6183	6152	6140	6084	6301	6200	6235	6287	6409	6320	6454	6434	6371	6392	6270	6325	6262
7022	6830	6983	6645	6720	6150	6177	5909	5954	6015	5986	5863	5716	5506	5386	5519	5729	5715	5902	6093	6020	6004	5996	5991	5855	6043	6265	6204	6206	6418	6416	6415	6428	6360	6319	6304	6205	6141	6299	6271	6363	6377	6421	6364	6500	6477	6517	6389	6193	6296
6883	6758	6976	6677	6788	6502	6553	6302	6049	6101	6153	6302	5955	5905	5932	5908	5935	6072	6216	6472	6418	6279	6203	6138	6208	6225	6280	6442	6393	6333	6479	6504	6578	6638	6549	6551	6545	6790	6442	6631	6631	6415	6567	6405	6504	6626	6695	6712	6564	6299
7006	6855	6993	6852	6802	6713	6578	6331	6311	6208	6216	6240	6201	6019	6240	5732	6042	6213	6413	6531	6547	6422	6375	6231	6420	6355	6410	6552	6440	6587	6632	6565	6595	6408	6418	6529	6631	6619	6746	6824	6657	6624	6352	6481	6491	6666	6738	6584	6757	6439
6998	6703	6989	6796	6697	6693	6495	6336	6477	6162	6479	6390	6261	5991	6157	5889	6008	6154	6504	6530	6453	6296	6195	6376	6378	6450	6730	6678	6634	6667	6685	6578	6650	6472	6390	6518	6422	6691	6604	6671	6689	6536	6554	6751	6680	6775	6721	6614	6606	6574
7052	6935	7015	6907	6897	6418	6516	6432	6505	6578	6463	6528	6444	6257	6077	6121	6119	6180	6404	6505	6365	6415	6203	6073	6203	6373	6509	6745	6543	6770	6870	6666	6862	6892	6760	6672	6724	6496	6714	6487	6576	6619	6717	6803	6892	6993	6892	6826	6699	6685
7068	7065	7216	7080	7042	7022	6868	6740	6676	6918	6853	6722	6573	6283	6215	6512	6437	6536	6503	6584	6254	6427	6106	6317	6398	6541	6637	6436	6581	6678	6721	6662	6898	6883	6894	6930	6962	6991	6879	6681	6685	6643	6544	6691	6924	7059	7210	6806	6858	6564
7163	6930	7158	7249	7136	7060	6866	6759	6795	6813	6770	6765	6604	6525	6660	6587	6573	6531	6605	6419	6400	6509	6396	6709	6668	6602	6734	6489	6379	6616	6590	6680	6571	6811	6744	6785	6845	7056	6945	6934	6659	6561	6721	6584	6844	6905	6984	6821	6851	6896
7007	6938	6883	6893	6973	6745	6733	6611	6602	6557	6663	6499	6591	6384	6370	6219	6320	6352	6413	6451	6441	6501	6458	6521	6676	6736	6737	6612	6599	6776	6854	6686	6703	6547	6731	6723	6820	6949	6949	6858	6976	7021	6857	6616	6702	6685	6786	6845	6806	6791
6832	6892	6803	6934	6767	6691	6690	6540	6504	6546	6372	6343	6194	6395	6181	6185	6235	6122	6153	6097	6220	6137	6191	6296	6286	6392	6539	6574	6584	6652	6766	6574	6481	6472	6591	6664	6535	6704	6734	6734	6754	6569	6461	6479	6508	6688	6772	6771	6808	6685
7092	6791	7026	6796	6544	6646	6581	6483	6496	6412	6471	6358	6375	6334	6268	6313	6226	6196	5999	6060	6107	6196	6260	6257	6230	6277	6332	6358	6466	6418	6374	6476	6331	6522	6718	6603	6830	6836	6513	6751	6463	6368	6539	6417	6263	6500	6629	6655	6659	6591
7410	7067	6879	6810	6628	6786	6693	6566	6375	6352	6315	6375	6458	6386	6421	6262	6215	6145	6211	6176	6182	6330	6295	6450	6540	6243	6373	6453	6409	6370	6289	6198	6163	6155	6421	6602	6843	6754	6860	6740	6569	6424	6251	6204	6267	6247	6388	6502	6686	6674
7034	6918	6806	6579	6707	6727	6673	6504	6426	6318	6286	5993	6421	6030	6123	6004	6052	6161	6233	6419	6416	6350	6282	6418	6389	6470	6537	6547	6444	6379	6413	6352	6229	6204	6310	6440	6638	6700	6753	6831	6845	6646	6462	6375	6132	6277	6343	6456	6465	6585
7013	6597	6609	6596	6434	6445	6515	6278	6169	6158	6091	6223	6122	6041	5906	5952	5928	6108	6093	6132	6208	6034	6145	5963	6038	6301	6544	6591	6530	6650	6721	6529	6503	6598	6360	6574	6685	6729	6717	6513	6579	6418	6359	6414	6277	6354	6277	6305	6303	6309
6882	6595	6597	6488	6450	6461	6460	6177	6204	6099	6342	6216	6134	6022	5942	5910	6247	6066	6178	6147	6209	6099	6112	5991	6069	5916	6184	6347	6403	6444	6485	6528	6556	6460	6550	6753	6898	6852	6751	6577	6392	6167	6335	6302	6250	6315	6417	6333	6330	6248
6981	6831	6743	6793	6491	6453	6419	6314	6058	6225	6006	6317	6295	6378	6237	6275	6341	6423	6394	6138	6362	6302	6253	6036	5875	5800	5973	5963	6174	6075	6022	6098	6249	6349	6654	6942	7141	7019	6628	6697	6290	6223	6084	5981	6169	6438	6354	6521	6532	6337
6945	6807	6756	6549	6503	6394	6219	6020	5887	6087	5876	6099	6302	6117	6127	6189	6077	6101	6151	6382	6485	6316	6206	6134	6109	6220	6339	6102	5969	6146	6028	5919	5892	6198	6366	6365	6309	6350	6421	6413	6547	6359	6297	6277	6245	6280	6210	6465	6340	6300
6756	6650	6622	6623	6551	6534	6292	6062	5742	5786	6057	6076	6125	6203	6100	5995	6055	6211	6127	6115	6222	6157	6044	6231	6136	6243	6254	6107	6262	6219	6254	6267	6367	6194	6092	5990	5789	5985	6015	6276	6435	6589	6532	6701	6348	6330	6338	6335	6384	6381
6513	6454	6620	6699	6536	6571	6409	6201	6045	6046	6239	6083	6193	6320	6296	6209	6263	6379	6290	6235	6174	6005	6123	6138	6085	6067	6016	6066	6267	6272	6442	6445	6475	6486	6153	6102	5963	6179	6034	6041	6314	6233	6463	6648	6583	6580	6500	6481	6549	6472
6595	6610	6841	6710	6761	6779	6618	6443	6472	6390	6475	6486	6388	6546	6622	6706	6663	6582	6537	6398	6437	6138	6282	6141	6048	5857	6145	6186	6181	6201	6272	6618	6660	6440	6378	6212	6313	6457	6417	6210	6117	6188	6267	6327	6646	6682	6707	6678	6509	6746
6981	7022	7051	6705	6843	6797	6590	6514	6450	6464	6543	6611	6485	6676	6594	6560	6529	6485	6725	6598	6651	6549	6458	6391	6309	6334	6294	6075	6147	6287	6277	6334	6302	6323	6115	6025	6255	6512	6450	6386	6225	6179	6184	6156	6268	6423	6399	6652	6535	6682
6936	6784	6718	6713	6685	6669	6419	6480	6320	6339	6487	6428	6370	6274	6349	6423	6461	6347	6490	6541	6605	6507	6589	6519	6565	6410	6581	6443	6556	6286	6641	6317	6323	5987	6075	5860	5976	6106	6370	6423	6282	6356	6449	6109	6264	6324	6361	6410	6619	6561
6703	6617	6671	6530	6525	6324	6384	6362	6498	6278	6372	6448	6456	6472	6387	6150	6319	6182	6264	6191	6424	6359	6367	6473	6497	6495	6752	6647	6833	6822	6583	6399	6538	6487	6613	6191	6095	6173	6183	6330	6408	6633	6599	6440	6323	6366	6183	6217	6420	6755
6744	6524	6653	6587	6520	6481	6513	6682	6535	6536	6595	6737	6790	6530	6352	6433	6534	6430	6447	6480	6601	6397	6443	6435	6400	6551	6615	6849	6892	6734	6840	6788	6772	7009	6942	6786	6580	6483	6527	6508	6418	6766	6741	6621	6662	6509	6464	6621	6728	6700
6774	6576	6640	6511	6801	6508	6622	6651	6827	6974	6882	6866	6804	6709	6664	6490	6625	6731	6733	6697	6971	6492	6515	6474	6426	6661	6721	6802	6655	6696	6765	6989	6860	7064	7094	6927	6982	7012	6892	6744	6585	6359	6491	6546	6516	6586	6681	6737	6707	6699
6732	6685	6805	6707	6623	6702	6542	6439	6695	6724	6607	6637	6598	6777	6444	6628	6535	6629	6908	6728	6956	6771	6855	6752	6517	6862	6673	6671	6638	6611	6570	6666	6510	6457	6458	6774	6871	7138	6981	7057	6598	6540	6248	6233	6350	6352	6482	6780	6779	6778
6807	6571	6711	6479	6406	6240	6284	6300	6232	6249	6283	6223	6187	6139	6366	6087	6404	6618	6622	6572	6922	6548	6666	6682	6530	6681	6790	6703	6747	6529	6524	6398	6195	6075	6237	6473	6631	6861	6889	6852	6797	6403	6196	6129	6181	6282	6420	6334	6468	6689
6681	6482	6371	6211	6266	6043	6219	6000	5951	6110	5981	5936	5971	6021	6067	5965	6128	6353	6336	6523	6398	6442	6377	6463	6391	6494	6452	6639	6713	6583	6428	6417	6338	6496	6764	6893	6985	6943	6688	6719	6654	6511	6356	6338	6266	6245	6459	6424	6298	6542
6400	6308	6165	6159	6289	6243	6345	6055	6129	5942	6017	5833	6003	5823	5881	6096	6259	6127	6210	6356	6247	6314	6180	6184	6189	6261	6361	6562	6507	6557	6553	6637	7070	7424	7750	7611	7269	7214	6928	6888	6701	6650	6416	6346	6341	6319	6434	6413	6275	6317
6610	6218	6299	6399	6420	6370	6415	6149	6078	6135	6250	6144	6063	6150	6180	6126	6373	6438	6474	6526	6241	6317	6286	6169	6196	6098	6157	6327	6443	6337	6633	7110	7487	7910	7680	7397	7272	7121	7225	7091	6789	6690	6557	6170	6173	6477	6410	6523	6512	6350
6944	6521	6723	6539	6452	6471	6397	6253	6367	6095	6106	5997	6222	6235	6298	6446	6691	6437	6398	6521	6534	6518	6404	6437	6342	6162	6285	6250	6349	6353	6375	6942	7278	7173	6719	6207	6231	6584	6747	6892	6907	6765	6691	6267	6002	6194	6369	6562	6547	6397
6832	6605	6493	6245	6286	6074	6174	5991	5760	5697	5635	5861	5806	6027	6204	5931	6087	6470	6473	6394	6601	6626	6738	6570	6342	6281	6300	6293	6353	6426	6560	6769	6772	6169	5342	4963	4976	5312	5650	6014	6584	7028	6885	6547	6094	5910	6033	6443	6543	6431
6651	6411	6299	6093	6174	5825	5843	5740	5478	5474	5364	5636	5638	5796	5716	5787	5859	5823	5939	6033	6248	6387	6397	6211	6104	6163	6137	6347	6342	6367	6616	6804	6574	5678	4699	4245	4115	4213	4484	4838	5825	6625	7154	7026	6348	5899	5789	6264	6511	6576
6352	6116	6041	5889	5899	5907	5755	5530	5314	5459	5429	5683	5675	5753	5858	5714	5685	5645	5744	5872	5884	6023	6162	6034	5810	5885	6042	6205	6319	6429	6741	7181	6846	5832	4716	4265	3858	3743	3795	4017	4863	5993	7120	7527	6600	6231	5884	6023	6519	6382
6490	6289	6121	5920	6292	6122	5939	5709	5690	5521	5574	5903	6066	6035	6058	5882	5803	5711	5821	5997	6171	6222	6105	6007	5996	5913	6035	6296	6312	6325	6807	7776	7358	5965	4738	4270	4174	3826	3643	3815	4333	5444	6769	7643	7352	6619	6304	6226	6472	6331
6658	6441	6507	6278	6401	6478	6345	6159	5863	5921	5920	5998	6337	6224	6317	6282	6083	6152	6328	6361	6503	6564	6417	6276	6137	5895	6053	6331	6219	5969	6963	7634	7400	5702	4469	4330	4468	4151	3831	3826	4252	5251	6582	7487	7542	6971	6638	6525	6519	6470
6883	6631	6691	6678	6641	6594	6639	6362	6207	6043	6260	6330	6265	6341	6475	6378	6420	6448	6642	6616	6863	6640	6689	6645	6376	6215	6171	6409	6336	6086	6492	7485	7014	5354	4314	4312	4400	4211	4071	4295	4657	5570	6616	7264	7248	6819	6466	6560	6769	6683
6739	6885	6764	6670	6538	6481	6438	6244	6283	6075	6135	6078	6024	6107	6149	6253	6310	6489	6529	6674	6838	6793	6828	6836	6806	6513	6637	6683	6486	6177	6493	7245	7185	5763	4798	4473	4439	4544	4651	4898	5345	6141	6933	7201	7009	6515	6349	6387	6844	7027
6745	6568	6515	6409	6112	6167	6155	5929	6161	6198	6098	5965	6004	5936	6037	6113	6185	6393	6546	6653	6655	6778	6800	6769	6822	6683	6845	6959	6823	6461	6895	7570	7816	6779	5866	5276	5120	5143	5289	5784	6206	6676	7353	7349	6950	6572	6341	6560	6820	7059
6801	6559	6414	6300	6194	6188	6153	6032	6190	6189	6048	5990	5916	6074	5997	6111	6204	6395	6486	6482	6571	6607	6527	6689	6786	6759	6900	7222	6939	6907	6958	7786	8344	8051	7289	6492	5853	5843	6044	6305	6656	7277	7562	7415	7068	6717	6462	6490	6605	6848
7036	6577	6529	6428	6486	6390	6225	6466	6412	6297	6284	6273	6350	6268	6315	6281	6388	6577	6402	6382	6556	6385	6429	6663	6485	6593	6645	6811	6868	6970	6832	7455	8292	8430	8162	7458	6627	6238	6133	6327	6705	7194	7440	7477	7219	6985	6737	6483	6484	6702
7289	6973	6876	6573	6629	6495	6599	6725	6737	6458	6490	6624	6515	6642	6682	6720	6725	6696	6627	6525	6503	6507	6370	6545	6474	6449	6307	6475	6343	6546	6449	6941	7574	8120	8205	7851	6993	6566	6437	6344	6574	6871	7145	7073	6950	6802	6560	6619	6585	6519
7564	7165	7113	6666	6723	6760	6776	6707	6709	6592	6328	6340	6459	6593	6742	6978	6953	6884	6691	6794	6623	6553	6872	6893	6675	6613	6366	6331	6181	6517	6509	6479	6711	7142	7468	7548	7198	7184	6888	6827	6845	6780	6941	6476	6725	6736	6589	6589	6638	6410
7470	7226	7160	6756	6603	6520	6681	6510	6550	6516	6321	6084	6302	6474	6635	6787	6873	6839	6623	6626	6653	6945	6898	6970	7087	6908	6604	6688	6290	6491	6591	6373	6334	6640	6808	7017	7096	7255	7263	7192	7031	7018	6750	6258	6409	6500	6399	6660	6779	6483
7275	6965	6877	6529	6530	6347	6378	6293	6156	6034	5791	5803	5904	5988	6359	6517	6516	6377	6172	6331	6598	6719	6926	7145	7033	7037	6899	7013	6887	6891	6907	6672	6517	6477	6348	6468	6601	6904	7127	7023	6984	6952	6773	6610	6464	6460	6447	6621	6682	6699
6845	6796	6598	6166	6196	6328	6044	6066	5917	5804	5861	5560	5723	5841	6034	6230	6366	6065	5902	5957	6238	6255	6432	6581	6869	6938	6949	6901	7239	7173	7111	6987	6831	6796	6497	6103	6120	6273	6366	6683	6778	6867	7014	6732	6659	6676	6265	6263	6314	6361
6713	6354	6230	6132	6225	6098	6223	6082	6026	5788	5760	5630	5696	5925	6263	6090	6070	6028	5837	5726	5875	6173	6243	6224	6409	6614	6785	6844	7001	7043	7118	7398	7117	6908	6757	6506	6272	6229	6079	6504	6697	6792	7122	7173	6961	6825	6467	6216	6205	6358
6693	6316	6363	6363	6143	6381	6403	6479	6340	5981	5856	5781	5905	6029	6356	6313	5960	6120	5850	5816	5887	6022	6110	6263	6135	6373	6467	6575	6705	6972	7030	7359	7203	7103	7055	6922	6779	6522	6571	6573	6664	6859	6998	7062	6967	6886	6632	6198	6208	6377
6592	6539	6595	6447	6418	6655	6627	6480	6358	6322	6277	6264	6306	6488	6497	6477	6466	6312	6133	6064	6108	6202	6293	6317	6299	6320	6244	6382	6610	6764	6862	7036	7191	7140	7108	7134	7070	6832	6863	6591	6454	6736	6849	7022	7097	6975	6545	6495	6262	6210
6901	6804	6777	6594	6675	6684	6608	6380	6387	6483	6422	6465	6587	6601	6589	6438	6422	6437	6421	6421	6403	6518	6524	6621	6680	6296	6243	6388	6466	6561	6441	6570	6674	6949	6994	7117	7021	7020	7064	6736	6635	6678	6447	6588	6746	6655	6705	6673	6480	6224
7000	6948	6843	6788	6484	6397	6387	6580	6519	6539	6445	6514	6433	6476	6403	6368	6391	6336	6455	6476	6513	6652	6688	6762	6714	6692	6529	6612	6545	6472	6205	6231	6344	6482	6631	6818	7022	7119	7077	7162	6721	6608	6453	6541	6403	6624	6815	6525	6585	6708
6872	6609	6679	6461	6481	6326	6270	6224	6453	6420	6257	6423	6445	6364	6164	6143	6233	6365	6388	6481	6388	6636	6880	7017	7018	7017	6809	6931	6884	6769	6364	6268	6251	6046	6508	6660	6841	7105	6945	7235	7017	6738	6467	6730	6498	6588	6580	6678	6660	6671
6511	6277	6398	6316	6269	6141	6293	6119	6202	6328	6414	6342	6252	6243	6020	6240	6048	6163	6173	6331	6456	6474	6544	6666	6957	7256	7229	7282	7003	6976	6713	6602	6301	6317	6407	6452	6793	6914	6984	7073	7077	7054	6920	6803	6525	6474	6589	6591	6585	6866
6311	5993	6254	6211	6228	6286	6163	6230	6210	6300	6370	6121	6194	6165	6140	5977	6103	6159	6055	6255	6323	6409	6463	6421	6868	7058	7367	7159	7410	7150	7040	6606	6773	6587	6549	6563	6590	6645	6858	6919	6831	7086	7228	6745	6625	6581	6599	6536	6593	6792
6036	5945	6064	6163	6368	6405	6364	6261	6492	6437	6649	6502	6572	6568	6317	6263	6293	6281	6365	6272	6283	6299	6246	6336	6484	6827	7074	7169	7450	7068	6948	6834	6947	6914	6863	6778	6615	6523	6533	6467	6729	6782	6944	6943	7015	6769	6594	6626	6568	6612
6123	5920	6153	6467	6383	6458	6538	6464	6329	6625	6680	6899	6812	6546	6534	6373	6478	6369	6374	6370	6445	6267	6102	6078	6255	6389	6646	6783	6861	6706	6888	7055	6847	7150	6954	6965	6669	6663	6486	6271	6320	6368	6771	6948	7020	6846	6668	6626	6470	6335
6137	6189	6431	6655	6803	6817	6851	6821	6607	6924	6776	7053	6869	6877	6424	6471	6675	6800	6798	6769	6758	6460	6134	6157	6266	6417	6418	6350	6492	6639	6779	6783	7012	7043	7315	7247	6972	6766	6452	6219	6013	6161	6509	6497	6812	6860	6834	6348	6249	6076
6608	6346	6721	6885	6866	6821	6714	6610	6605	6815	7036	7008	6887	6621	6433	6419	6737	6697	6996	6983	6824	6505	6471	6219	6423	6392	6389	6424	6246	6331	6318	6562	6799	6966	7110	7071	6964	6825	6591	6342	6086	5951	6218	6132	6585	6749	6655	6507	6366	6007
6493	6697	7001	6953	6827	6752	6682	6488	6559	6589	6859	6680	6511	6456	6350	6456	6594	6732	6870	6782	6758	6718	6658	6543	6726	6562	6504	6413	6369	6071	6200	6341	6495	6607	6733	6879	6882	6972	6804	6458	6179	6117	6076	6003	6341	6599	6610	6708	6405	6259
6711	6785	7034	6926	6744	6475	6225	6185	6142	6395	6478	6265	6092	6114	6170	6072	6168	6609	6715	6660	6508	6289	6359	6598	6749	6651	6593	6545	6352	6092	6129	6019	6230	6278	6536	6758	6883	6805	6734	6617	6353	6078	5950	6048	6115	6373	6559	6649	6543	6239
6684	6855	6942	6565	6688	6161	6019	5698	5863	5921	5803	5928	5669	5853	5650	5792	5802	5880	6227	6230	6043	6289	6460	6668	6653	6622	6764	6655	6445	6243	6202	6011	6099	6154	6245	6418	6413	6658	6538	6645	6359	6389	6110	5953	6098	6122	6203	6460	6420	6391
6608	6659	6770	6264	6324	6095	5764	5505	5599	5595	5473	5431	5213	5304	5441	5595	5574	5507	5618	5642	5635	5936	6139	6403	6495	6663	6611	6633	6568	6298	6417	6094	6321	6101	6220	6200	6056	6182	6294	6399	6521	6384	6417	6208	6115	6032	6001	6182	6234	6606
6626	6362	6435	6089	5881	5700	5503	5427	5414	5468	5266	5275	5110	5079	5120	5386	5394	5359	5268	5147	5321	5700	5930	6021	6211	6298	6434	6487	6362	6488	6544	6307	6292	6214	6163	5874	5876	5796	6046	6313	6334	6378	6443	6323	6211	6091	5923	6136	6444	6579
6372	6365	6316	6072	5890	5825	5593	5611	5422	5533	5443	5305	5117	5215	5305	5380	5375	5374	5050	5236	5310	5306	5761	5872	6092	6128	6160	6118	6415	6668	6742	6835	6469	6364	6229	5844	5686	5739	5927	6116	6404	6340	6647	6425	6406	6044	5928	6006	6336	6487
6292	6315	6395	6076	6072	5858	5903	5778	5878	5749	5630	5708	5422	5458	5586	5568	5388	5658	5306	5143	5353	5429	5711	5794	5869	5903	5971	6049	6155	6370	6808	6875	6850	6586	6303	6059	5797	5672	5703	5879	6284	6546	6435	6484	6493	6196	5932	5951	6016	6391
6547	6565	6590	6464	6484	6158	6143	5980	6005	6054	5985	5919	5771	5840	5965	5812	5823	5454	5371	5401	5498	5471	5606	5791	5774	5867	5751	5804	5948	6396	6564	6779	6774	6987	6683	6277	5986	5617	5680	5823	6016	6159	6568	6438	6389	6314	5951	5856	5907	6159
6428	6776	6744	6592	6526	6635	6335	6511	6373	6463	6139	6101	6128	6249	6255	6030	5967	5853	5676	5568	5588	5537	5686	5731	5688	5649	5696	5742	5905	6145	6434	6575	6812	6785	6826	6490	5955	5778	5736	5709	6019	6222	6215	6440	6285	6183	6114	5916	6168	6432
6813	6954	7136	7041	6691	6702	6803	6609	6580	6588	6584	6412	6284	6421	6253	6324	6226	6051	5995	5836	5869	5887	5825	5809	5720	5522	5578	5538	5765	5987	6158	6237	6525	6702	6596	6579	6222	6014	5773	5606	5741	5971	6082	6218	6381	6210	6087	6113	6268	6510
7100	7183	7129	6956	6770	6746	6844	6817	6916	6704	6647	6691	6603	6567	6508	6262	6360	6440	6337	6175	6239	6140	6176	6154	6019	5920	5726	5747	5656	6000	5985	6180	6363	6607	6578	6637	6266	6224	5906	5830	5757	5959	6136	6076	6203	6170	6239	6200	6356	6311
7156	7065	7129	6929	6965	6881	6795	6747	6858	6850	6774	6818	6462	6569	6693	6547	6387	6603	6524	6534	6428	6640	6563	6511	6406	6073	5988	6004	5896	5711	5899	6139	6225	6501	6479	6690	6535	6256	6029	6127	6133	6068	6086	6069	6000	5965	6320	6478	6238	6448
7203	7016	7203	6828	6858	6836	6834	6581	6557	6869	6495	6737	6576	6486	6403	6459	6484	6644	6736	6735	6624	6688	6767	6877	6563	6395	6188	6020	5922	5852	5817	6014	6074	6308	6233	6489	6468	6341	6281	6543	6278	6082	5752	5937	6010	6144	6491	6750	6682	6743
7280	6976	7035	6895	6441	6466	6310	6401	6325	6324	6406	6425	6553	6313	6138	6199	6248	6359	6532	6665	6643	6835	7032	6669	6678	6586	6597	6211	6032	5977	5847	5927	6031	6105	6277	6255	6378	6502	6647	6511	6153	5979	5919	5934	6001	6289	6585	6763	6852	6972
7049	6902	6860	6316	6364	6004	5892	6021	5955	6031	6005	6059	6073	6070	5960	5926	5884	6261	6283	6505	6676	6931	6957	6741	6602	6722	6638	6326	6206	6099	5883	5900	5923	5915	6064	6067	6376	6481	6618	6516	6176	6115	6042	5975	6196	5980	6148	6383	6509	6758
6986	6499	6697	6204	5980	5714	5591	5507	5362	5591	5730	5772	5760	5826	5712	5671	5674	5791	6077	6143	6446	6626	6845	6846	6736	6797	6715	6593	6358	6176	6064	5995	5898	5812	5870	6259	6197	6616	6675	6421	6605	6555	6597	6098	5722	5604	5568	5840	6162	6407
6604	6325	6205	5798	5717	5413	5371	5170	5302	5248	5379	5435	5391	5495	5170	5418	5358	5439	5700	5682	6193	6516	6548	6619	6533	6485	6748	6697	6621	6215	6163	5970	5680	5900	6108	6161	6316	6577	6593	6458	7032	7284	7007	5860	5373	5097	5406	5757	6014	6124
6553	6179	6036	5672	5396	5383	5147	4979	4826	5016	5047	5089	5332	5162	5065	5052	5029	5159	5318	5549	5822	6011	6083	6304	6273	6483	6547	6622	6273	6254	6012	5881	5716	5792	6004	6102	6343	6487	6295	6803	7431	7411	6503	5612	5366	5256	5528	5700	5802	6080
6455	6122	5820	5597	5362	5205	4978	4859	4677	4947	5077	5067	5099	4957	4971	4915	4786	5104	5124	5363	5540	5669	5823	6049	6123	6114	6237	6246	6213	6092	6093	6192	5992	5853	5915	5973	6117	6314	6256	6714	7368	7227	6293	5505	5640	5655	5761	5771	5887	5920
6283	6222	5857	5553	5222	5146	4888	4671	4764	4651	4963	4959	4934	4932	4832	4727	4710	4784	5028	5082	5271	5557	5679	5694	5843	5963	6184	6147	6200	6112	6217	5958	5994	5642	5868	5868	5904	6170	6326	6724	7316	6877	5801	5417	5832	5983	5745	5830	5871	5963
6211	6119	5993	5805	5263	5245	4861	4753	4728	4834	4763	4932	4806	4867	4664	4597	4668	4745	4867	4962	5083	5304	5536	5507	5651	5641	5705	5779	5795	5900	6143	6027	5959	5887	5888	5918	5851	5905	6197	6683	7014	6841	6001	5442	5759	6178	6069	5908	5958	5849
6040	6095	5920	5604	5461	5109	4915	4737	4615	4674	4887	5027	4781	4973	4835	4683	4649	4672	4826	4685	4970	5271	5376	5471	5506	5519	5679	5471	5880	5987	5984	6046	6081	5858	5706	5674	5718	5959	5901	6199	7029	6907	6211	5697	5758	5853	5731	5804	5821	5898
6263	6146	5986	5622	5734	5272	5234	4916	4836	4813	4935	5070	5121	5056	4939	4954	4821	4753	4835	4746	4844	5050	5383	5312	5360	5411	5408	5564	5588	5807	6142	6120	6124	6051	5840	5740	5772	5920	5884	6109	6742	7270	6895	6116	5403	5436	5293	5425	5591	5698
6082	6113	5960	5871	5842	5702	5554	5144	5133	5104	5098	5118	5132	5180	5267	5075	5128	4943	4735	4964	5004	4979	5129	5308	5348	5375	5352	5450	5587	5654	5945	6152	6167	6101	5886	5871	5939	5982	5963	6013	6542	6877	7089	6406	5697	5431	5310	5313	5370	5435
6065	5901	6063	5908	5880	5818	5495	5421	5337	5349	5308	5380	5371	5356	5493	5258	5286	5057	5080	5051	4980	5014	5006	5175	5253	5208	5360	5235	5569	5648	5866	6121	6137	6091	6171	6030	5960	5920	6074	5929	6134	6229	6581	6341	6147	5720	5653	5404	5630	5491
5914	5900	5928	5990	5958	5803	5797	5628	5598	5547	5619	5703	5622	5553	5593	5571	5436	5365	5425	5299	5126	5025	5423	5264	5152	5294	5264	5326	5445	5640	5879	6028	5982	6090	6261	6139	6035	6139	6124	5877	5922	5892	6059	6178	6265	6229	6052	6130	6002	5949
6044	5915	6032	5863	5978	5971	5904	5714	5733	5869	5830	5747	5687	5828	5819	5624	5689	5688	5656	5516	5327	5389	5291	5293	5225	5331	5303	5380	5396	5370	5773	6005	6173	6120	6470	6313	6280	6224	6142	5891	5703	5701	5991	6295	6372	6377	6183	6369	6231	6015
6145	6018	5964	6061	5895	5728	6127	5929	5907	6004	5972	5964	5858	5941	5970	6046	5873	5684	5913	5754	5777	5582	5597	5494	5349	5448	5551	5581	5608	5789	5999	6048	6105	6316	6518	6577	6474	6274	6190	5859	5914	5951	6151	6416	6413	6494	6279	6259	6006	5747
6465	5988	5829	5850	5919	5984	6279	6093	6259	6139	6309	6226	6167	6140	6273	6044	6164	6049	6134	5765	5643	5894	5625	5509	5442	5396	5589	5658	5717	5700	6138	6168	6403	6736	6621	6659	6616	6523	6302	6006	5954	5863	6168	6291	6518	6543	6356	6055	5902	5733
6370	6280	6073	6042	6136	6191	6329	6164	6061	6354	6310	6242	6356	6380	6374	6098	6136	6151	6176	6002	5809	5925	5750	5726	5625	5732	5545	5673	5827	5897	6164	6305	6505	6615	6719	6838	6817	6624	6302	6083	6067	5928	6217	6379	6679	6525	6480	6099	5901	5864
6568	6260	6181	6109	6325	6345	6588	6290	6279	6189	6247	6394	6403	6457	6463	6281	6344	6247	6274	6056	6217	6180	5992	5834	5626	5655	5782	5608	5778	5760	6170	6439	6347	6751	6898	6937	6783	6548	6382	6103	6169	5979	6226	6518	6575	6743	6406	6156	5960	6032
6478	6247	6363	6245	6410	6541	6371	6230	6254	6157	6207	6334	6415	6499	6420	6513	6107	6285	6285	6243	6118	6026	5996	5716	5628	5676	5875	5723	6005	5893	6112	6396	6578	6743	6988	6934	6812	6552	6228	6254	6135	6151	6221	6408	6671	6878	6578	6256	5958	5943
6494	6532	6540	6487	6557	6688	6662	6288	6153	6204	6167	6253	6523	6473	6465	6365	6229	6243	6157	6076	6074	5907	5837	5752	5678	5703	5637	5766	5706	6103	6218	6460	6533	6831	6799	7045	6771	6590	6259	6008	5959	6151	6127	6309	6753	6552	6391	6134	5892	5977
6643	6660	6743	6724	6657	6507	6436	6217	6102	5946	6110	6133	6447	6352	6284	6305	6261	6202	6173	6191	5970	5869	5893	5593	5592	5613	5633	5643	5612	5908	6037	6164	6444	6783	6820	6900	6656	6568	6330	5991	5937	5882	5976	6232	6365	6772	6503	6314	5793	5750
6790	6746	6846	6706	6594	6465	6228	6187	6114	5905	6009	5981	6085	6120	6169	6089	5837	6055	6094	6121	5970	5847	5828	5736	5540	5562	5650	5471	5845	5749	5973	6297	6316	6641	6734	6948	6816	6485	6218	5957	5869	5696	5979	6308	6486	6644	6482	6074	5737	5864
6771	6787	6793	6608	6482	6484	6294	6042	5988	5981	6062	6102	6045	6122	6021	5973	6075	5883	6141	5970	6003	5792	5789	5687	5521	5496	5590	5618	5686	5826	6043	6077	6411	6509	6848	6808	6663	6384	5922	5799	5761	5721	5862	6274	6540	6514	6511	6089	5726	5558
6873	6591	6562	6570	6530	6386	6244	6133	5777	5705	5903	5956	6023	5913	5966	5901	5943	5882	5891	5955	5829	5740	5685	5453	5377	5531	5601	5502	5480	5860	5948	6296	6456	6709	6664	6822	6763	6378	6032	5779	5613	5736	6008	6386	6537	6399	6393	5970	5560	5611
6786	6606	6479	6433	6490	6289	6165	5923	5851	5695	5706	5874	6004	5982	5925	5859	5779	5960	5902	5984	5718	5627	5672	5494	5374	5503	5490	5372	5450	5570	6102	6214	6567	6777	6611	6736	6502	6219	6026	5786	5727	5834	6108	6255	6536	6390	6125	5695	5510	5317
6632	6630	6606	6476	6327	6384	6190	5834	5759	5704	5808	6005	5930	5917	5930	6034	5813	5989	5901	5776	5619	5485	5570	5552	5462	5379	5467	5402	5385	5425	5742	6294	6423	6534	6587	6566	6414	6113	5877	5615	5713	5776	6007	6126	6315	6134	6061	5876	5477	5286
6698	6465	6524	6303	6247	6332	6159	5793	5621	5602	5549	5657	5770	5824	5944	5799	5706	5667	5559	5448	5626	5469	5446	5422	5433	5580	5315	5257	5337	5404	5811	6134	6468	6508	6637	6502	6197	6067	5797	5742	5715	5730	6087	6286	6450	6240	5923	5768	5346	5371
6587	6559	6560	6442	6569	6256	6012	5787	5652	5482	5542	5615	5471	5776	5634	5669	5443	5489	5559	5343	5553	5436	5256	5219	5448	5369	5598	5408	5406	5635	5858	6255	6506	6552	6584	6339	6177	5804	5719	5664	5740	5934	6114	6285	6395	6134	5909	5678	5468	5310
6426	6507	6403	6306	6271	6146	5890	5900	5703	5828	5513	5526	5540	5711	5641	5571	5528	5640	5793	5394	5508	5456	5224	5250	5441	5439	5554	5435	5605	5757	5936	6388	6505	6599	6402	6430	6234	6065	5760	5765	5908	6141	6338	6513	6417	6294	6138	5765	5713	5264
6379	6282	6345	6256	6193	5953	5826	5837	5637	5561	5626	5615	5401	5551	5490	5509	5480	5727	5796	5718	5603	5458	5319	5357	5515	5507	5702	5716	5878	5951	6320	6527	6389	6607	6757	6516	6291	6254	6020	6109	6145	6512	6647	6781	6666	6507	6382	6153	5813	5439
6573	6363	6310	6383	6219	6061	5978	5850	5568	5588	5717	5529	5590	5428	5375	5546	5578	5671	5601	5744	5792	5439	5344	5298	5453	5583	5921	5753	6093	6183	6448	6398	6554	6757	6915	6671	6487	6336	6160	6220	6640	6559	6694	6910	6761	6834	6681	6292	5907	6020
6412	6230	6322	6250	6193	6122	5926	5609	5646	5639	5595	5548	5778	5522	5658	5456	5579	5644	5531	5639	5672	5460	5414	5319	5554	5636	5859	6008	6407	6503	6395	6439	6461	6480	6703	6702	6572	6512	6305	6445	6429	6713	6783	6847	6736	6738	6406	6221	6139	6643
6541	6388	6377	6339	6198	6144	5860	5474	5623	5565	5695	5628	5642	5554	5424	5308	5411	5421	5475	5679	5580	5548	5503	5592	5569	5901	6134	6280	6588	6579	6480	6521	6546	6483	6593	6417	6567	6325	6431	6450	6499	6678	6644	6866	6769	6563	6295	6253	6596	7091
6729	6421	6410	6034	5949	6014	5852	5680	5515	5791	5818	5589	5749	5447	5313	5255	5275	5510	5544	5569	5435	5590	5620	5644	5865	5923	6175	6344	6602	6678	6573	6453	6656	6645	6569	6557	6397	6432	6237	6384	6441	6622	6815	6910	6481	6304	6292	6488	6779	7314
6599	6498	6475	6196	6013	5916	6017	5703	5625	5586	5694	5553	5676	5417	5344	5379	5442	5643	5519	5386	5449	5517	5719	5769	6044	6303	6494	6576	6669	6615	6586	6715	6622	6369	6380	6377	6308	6484	6261	6656	6560	6808	6864	6787	6432	6390	6527	6466	6819	7086
6540	6336	6244	5975	6076	5942	5869	5681	5730	5575	5558	5472	5500	5553	5441	5336	5451	5574	5506	5357	5612	5528	5747	6044	6148	6418	6693	6713	6539	6490	6650	6558	6660	6466	6369	6520	6341	6183	6387	6525	6769	6657	6554	6491	6166	6555	6838	6493	6395	6864
6648	6433	6369	6061	6094	5962	5797	5739	5499	5682	5582	5385	5596	5566	5396	5399	5495	5524	5633	5685	5722	5888	5954	6136	6291	6603	6666	6704	6392	6496	6536	6712	6475	6348	6302	6371	6351	6238	6562	6543	6680	6908	6800	6390	6274	6725	6938	6292	6305	6908
6914	6589	6391	6332	6044	5973	5829	5812	5723	5460	5529	5488	5381	5622	5527	5533	5670	5738	5920	5875	5930	5991	6344	6313	6614	6790	6993	6684	6649	6489	6456	6514	6436	6286	6117	6235	6373	6271	6597	6534	6703	6955	6735	6566	6218	6704	6960	6625	6205	6957
7143	6723	6607	6401	6320	6162	6075	5694	5772	5640	5729	5456	5475	5659	5767	5777	5706	5795	5857	6084	6080	6166	6402	6408	6726	6811	6957	6696	6467	6431	6320	6290	6196	6253	6239	6372	6346	6429	6686	6885	6932	7080	6830	6488	6342	6867	7205	6567	6189	6668
7448	7076	6852	6821	6666	6428	6346	5900	5770	5881	5660	5601	5501	5632	5519	5598	5663	5928	6180	6310	6173	6298	6505	6412	6487	6787	6603	6688	6565	6306	6233	6225	6166	6114	6060	6205	6349	6501	6617	6861	6803	6803	6616	6515	6260	6679	7212	7112	6329	6432
7943	7381	7417	7205	7034	6785	6359	6016	5831	5946	5802	5857	5649	5748	5645	5577	5817	5894	6036	6248	6075	6314	6165	6291	6499	6557	6579	6443	6431	6108	6091	6197	6211	6046	6112	6142	6463	6557	6735	6872	6697	6749	6404	6275	6240	6717	7373	7666	6947	6457
8043	7637	7639	7298	7114	6880	6435	6132	5941	6130	6024	5973	5737	5774	5757	5659	5579	5874	6232	6332	6166	6361	6379	6188	6389	6351	6303	6189	5990	6027	6030	5982	6009	6001	6085	6255	6416	6634	6649	6861	6691	6550	6431	6082	6149	6634	7259	7641	7324	6813
8123	8068	7807	7555	7347	7064	6587	6379	6180	6284	6221	6161	6146	6007	5978	5804	5849	6102	6258	6302	6320	6417	6387	6428	6264	6023	5890	5966	6058	6014	5803	5773	5888	5955	6089	6335	6651	6760	6762	6790	6469	6389	6184	6228	6205	6473	7035	7459	7488	7107
8135	8104	7930	7614	7430	7050	6556	6560	6488	6492	6491	6353	6348	6248	6186	6099	6070	6201	6249	6524	6487	6489	6395	6121	6068	5942	5975	5850	5817	5835	5848	5734	6150	6174	6171	6270	6461	6699	6666	6490	6383	6279	6130	6103	6333	6399	6869	7120	7295	6977
8107	8016	7950	7751	7575	7182	6828	6708	6568	6678	6612	6706	6757	6551	6349	6259	6293	6261	6483	6611	6796	6602	6233	6120	5868	5929	5766	5736	5955	5833	5898	6003	6238	6242	6388	6364	6535	6480	6614	6410	6290	5995	5938	6147	6624	6807	6779	7043	7175	7084
7962	7658	7940	7753	7494	7109	7023	6763	6790	6705	6871	6886	6469	6614	6563	6348	6363	6432	6603	6518	6582	6417	6112	6142	5920	5817	5820	5985	6033	6088	6180	6297	6471	6668	6485	6655	6376	6627	6376	6279	6302	6207	6236	6250	6595	6860	7020	7160	7208	7131
7936	7821	7836	7674	7467	7249	6978	6666	6684	6611	6943	6704	6647	6597	6435	6503	6421	6402	6293	6505	6312	6224	6173	6175	6065	6021	5875	6132	6120	6280	6272	6380	6728	6825	6763	6825	6468	6188	6387	6284	6273	6569	6452	6624	6760	6947	6937	7144	7234	7078
7640	7584	7605	7396	7249	7237	6884	6583	6595	6755	6808	6649	6476	6352	6343	6268	6378	6393	6408	6119	6397	6040	6023	6214	6328	6135	6280	6207	6238	6583	6591	6719	7121	7112	6923	6652	6477	6275	6189	6287	6375	6645	6865	7035	6908	7014	6974	7058	7313	7449
7339	7501	7434	7335	7141	6884	6694	6707	6620	6657	6577	6532	6262	6294	6230	6163	6013	6202	6196	6044	6026	5863	5976	6457	6478	6388	6400	6401	6525	6616	6955	6763	7270	7277	6976	6791	6528	6231	6290	6413	6595	6855	7329	7022	6902	7038	7035	7033	7260	7504
7454	7253	7217	6860	6981	6683	6677	6625	6554	6692	6481	6478	6380	6266	6318	6212	6255	6338	6192	6148	6075	6056	6480	6550	6743	6575	6733	6805	6915	6863	7257	7460	7341	7314	6957	6526	6381	6414	6473	6795	7079	7388	7402	7213	7170	7033	7000	7125	7491	7958
7488	7197	7249	6986	6833	6837	6750	6572	6642	6607	6488	6626	6425	6539	6545	6559	6319	6495	6344	6283	6294	6476	6740	7057	7121	7078	7017	7056	6998	7031	7271	7454	7192	7215	7094	6795	6641	6863	6998	7489	7607	7484	7568	7312	7120	6941	7056	7437	7885	8367
7420	7333	7153	6956	7080	6790	6906	6776	6690	6674	6682	6766	6687	6600	6673	6492	6619	6475	6813	6736	6563	6966	6980	7495	7388	7392	7311	7285	6986	7100	7241	7139	7472	7175	6965	6939	6840	6977	7490	7808	7885	7871	7548	7308	7175	7083	7239	7784	8156	8179
7530	7316	7561	7302	7224	7216	7322	6863	6909	6895	6881	6909	6935	7021	6799	6747	6833	6909	7032	6878	7139	7318	7378	7320	7542	7263	7224	7386	7255	7016	7210	7343	7114	7182	7151	6724	7026	7184	7478	8069	7977	7852	7572	7177	7069	7263	7489	7745	8182	8238
7679	7750	7725	7717	7691	7433	7433	7266	6938	7039	7067	7227	7314	7216	7130	6991	7018	7154	7187	7084	7293	7508	7275	7269	7281	7111	7111	7002	7038	7021	7025	7103	7232	7082	6882	6968	7074	7415	7984	7898	7850	7553	7436	6862	6928	6979	7375	7548	8212	8116
8025	7699	8049	7954	7833	7805	7568	7402	7139	7313	7376	7261	7464	7571	7309	7039	7202	7201	7202	7305	7323	7357	7320	7292	7185	6841	6966	6820	6968	7054	7062	7409	7210	7090	6956	7149	7131	7239	7648	7961	8019	7444	7144	7049	6893	7027	7381	7579	8048	8134
7694	7720	7736	7954	7761	7901	7722	7443	7398	7340	7397	7398	7579	7478	7535	7200	7311	7272	7132	7296	7377	7305	7239	7200	7014	6892	6971	7020	7178	7209	7498	7660	7509	7278	7280	7185	7224	7222	7498	7771	7733	7361	7125	7009	7268	7214	7350	7675	7680	7935
7330	7303	7635	7754	7716	7897	7686	7646	7331	7369	7227	7436	7473	7526	7454	7290	7167	7228	7116	7053	7133	7194	7227	6880	6975	6950	6870	7149	7335	7598	7547	7759	7681	7588	7427	7047	7040	7308	7265	7418	7664	7584	7391	7144	7324	7190	7449	7526	7746	8056
7062	7226	7408	7505	7429	7586	7321	7336	7189	7198	7200	7090	7165	7243	7161	7115	6995	7091	6891	6864	6910	6960	6988	6919	6848	6886	7182	7252	7325	7618	7872	7850	8073	7703	7589	7179	7088	6856	7219	7508	7646	7573	7402	7266	7213	7242	7193	7263	7546	7701
6973	6778	7151	7055	7313	7312	7171	6998	6973	6955	7021	6819	6891	6940	6652	6774	6787	6924	6797	6698	6943	6896	6697	6668	6814	7140	7103	7366	7478	7700	7577	7628	7643	7622	7272	7116	7047	6762	7119	7422	7523	7552	7188	6997	6883	6903	6924	7207	7262	7696
7089	6792	6995	6983	7050	6948	7069	6855	6619	6631	6788	6774	6699	6429	6411	6438	6622	6592	6973	6805	6816	6734	6718	6833	7106	7118	7147	7324	7501	7395	7299	7246	7351	7124	7190	6981	6907	6968	7048	7375	7426	7299	7251	7087	7026	6894	6871	7031	7180	7570
7326	6951	7029	7131	7134	6962	6910	6827	6816	6724	6555	6683	6573	6379	6393	6560	6738	6794	6904	7105	7179	6737	7074	7131	7451	7323	7256	7244	7432	7264	6939	7041	6995	7018	6980	7000	7027	7098	7011	7189	7345	7133	7366	7042	7052	6820	6876	7065	7276	7518
7652	7363	7259	6896	7126	7033	6983	7063	7018	6896	6805	6553	6642	6537	6671	6715	7165	7246	7369	7419	7286	7088	7094	7222	7369	7309	7323	7181	7018	6829	6668	6699	6946	7127	6963	7411	7071	6926	7144	7014	7102	7193	7013	7148	6969	6923	7024	7139	7278	7255
8285	7544	7734	7325	7220	7034	7155	7199	7177	7029	6824	6742	6660	6472	6899	7010	7259	7340	7461	7731	7462	7293	7171	7173	7199	7000	7099	6900	6683	6576	6600	6769	6976	7153	7450	7338	7388	6979	6889	6903	6947	7179	7118	7387	7006	6974	7001	6867	7039	6976
8094	7864	7694	7372	7244	7303	7343	7338	7243	7339	7167	6858	6782	6819	6835	7169	7305	7429	7507	7615	7505	7399	7033	6986	6827	6919	6954	6777	6523	6462	6586	6914	7147	7497	7515	7366	7339	6986	6735	6992	7020	7204	7395	7421	7225	7176	6890	6950	6794	6924
8164	7736	7473	7257	7315	7320	7384	7468	7479	7222	7301	7052	6863	6774	6804	7018	7288	7397	7295	7237	7086	7159	7083	6819	6686	6530	6483	6643	6447	6623	6763	7132	7310	7700	7638	7379	6908	6734	6486	6760	7066	7352	7584	7497	7404	7139	6841	6644	6744	6945
8019	7607	7361	7208	6966	7149	7083	7211	7190	7154	6877	6879	6779	6810	6809	6776	6819	6932	6821	6678	6761	6748	6778	6819	6738	6754	6467	6441	6597	6726	7127	7112	7461	7616	7444	7173	6530	6324	6360	6704	7106	7338	7702	7590	7459	7039	6721	6485	6513	7068
7681	7359	7132	6847	6778	6774	6918	6772	6892	6874	6735	6603	6540	6452	6313	6341	6288	6440	6269	6354	6430	6636	6825	6963	6907	6797	6780	6587	6805	6806	7108	7233	7438	7254	6851	6772	6396	6184	6289	6841	7119	7547	7739	7583	7293	6774	6575	6416	6821	7313
7822	7437	7190	6844	6864	6824	6811	6699	6931	6757	6571	6635	6465	6416	6312	6251	6289	6301	6401	6358	6514	6711	6977	7073	6932	6973	6921	6617	6696	6923	6935	7108	7202	6930	6746	6445	6373	6276	6504	7022	7507	7468	7374	7344	7150	6636	6657	6664	6958	7358
8162	7586	7429	7146	7002	7052	6990	6968	6973	7023	6769	6562	6833	6727	6734	6580	6510	6672	6702	6841	6899	7012	7190	7361	7109	7096	6794	6675	6635	6829	6866	6824	6886	6854	6594	6665	6442	6388	6874	7088	7305	7489	7280	7335	6896	6656	6641	6645	7181	7528
8474	8019	7826	7447	7397	7331	7473	7462	7395	7337	7323	7299	7273	7221	7030	6878	6973	6744	6993	7101	7090	7216	7571	7293	7280	7080	6815	6786	6524	6523	6609	6736	6754	6982	7000	6935	6683	6713	6841	7144	7361	7405	7143	7181	7037	6869	6939	6852	7184	7508
8518	8280	8011	7689	7711	7676	7638	7403	7532	7521	7567	7533	7546	7469	7225	7054	6999	7125	6943	7124	7213	7224	7223	7244	6961	6813	6721	6556	6620	6635	6644	6736	6823	6982	6864	6802	6796	6804	6852	7178	7053	7321	7343	7186	7259	7166	7238	7056	7333	7236
8184	8020	7925	7756	7855	7760	7561	7493	7250	7198	7421	7312	7275	7040	6944	6928	6797	6854	6677	6759	6681	6850	6936	6838	6713	6575	6703	6771	6670	6860	7156	7106	6965	7112	7021	6920	7111	6982	6940	7123	7117	7164	7403	7495	7416	7377	7249	7149	7207	7246
7927	7886	7718	7501	7423	7448	7320	7089	7076	7125	7238	7053	6923	6934	6656	6529	6433	6460	6554	6584	6531	6608	6584	6525	6643	6467	6755	6997	7100	7149	7030	7143	7113	6986	7076	6835	6747	6898	6925	6998	7116	7312	7332	7544	7320	7395	7350	7094	7053	7273
7685	7524	7613	7359	7137	7078	6821	6948	6776	6659	6785	6765	6834	6664	6509	6348	6306	6418	6438	6596	6509	6546	6531	6692	6788	6806	7028	7246	7186	7360	7150	6920	6703	6788	6538	6705	6729	6686	6852	7090	7392	7249	7474	7515	7233	7393	7311	7218	7130	7288
7846	7683	7521	7259	7149	6999	6778	6652	6632	6653	6771	6673	6739	6550	6438	6512	6475	6392	6448	6688	6790	6657	6689	6615	6741	7121	7229	7248	7267	6990	6816	6832	6420	6457	6607	6638	6955	6952	7126	7272	7220	7310	7222	7097	7367	7424	7320	7139	7121	7117
8144	7929	7799	7563	7335	7043	6751	6746	6823	6981	6814	6818	6826	6759	6521	6438	6714	6799	6771	6902	6938	6920	6737	6714	6698	7024	7261	7171	6946	6890	6747	6583	6442	6278	6669	6800	7236	7167	7393	7347	7192	7157	7015	7128	7291	7495	7466	7623	7156	7012
8216	7850	8059	7571	7565	7276	6907	6927	6995	7179	7221	7151	7222	6958	6760	6797	6832	7071	7051	7231	7321	6954	6760	6558	6676	6883	6939	7141	7098	7043	6641	6536	6446	6758	7009	7299	7273	7468	7413	7233	6807	6891	6880	7118	7096	7761	7508	7658	7097	6955
8045	7890	8017	7554	7266	7136	7058	7034	7208	7181	7337	7306	7031	7147	7034	6910	7077	7103	7153	6978	7161	6851	6596	6475	6483	6704	6833	6841	7038	6977	6837	6761	6713	6808	7085	7263	7573	7443	7341	7085	6788	6668	6920	7218	7412	7810	7473	7376	7044	6748
7803	7767	7655	7263	7248	6911	7048	6807	7023	7119	6992	6966	7025	6818	6715	6627	6707	6836	6876	6982	6817	6711	6575	6436	6531	6495	6941	7198	7244	7189	7097	6750	6723	6723	7229	7104	7563	7303	7236	6945	6784	6830	6818	7316	7523	7589	7588	7228	7091	6911
7716	7667	7848	7116	7006	6929	6765	6563	6576	6781	6689	6674	6547	6421	6368	6424	6452	6530	6608	6685	6658	6579	6417	6340	6595	6943	6925	7164	7430	7126	7012	6893	6724	6725	6880	7032	7247	7343	7115	6995	6837	6843	6852	7363	7446	7676	7467	7338	7037	6759
7912	7889	7729	7122	7025	6787	6761	6829	6757	6770	6816	6525	6544	6288	6310	6399	6494	6431	6729	6794	6711	6711	6656	6448	6788	6833	7031	7129	7052	7104	6960	6652	6535	6620	6838	7013	7298	7269	7084	6953	6853	6808	6989	7293	7493	7700	7500	7545	7261	6762
8261	8058	7893	7503	6928	6899	7011	6898	6924	6954	6714	6760	6543	6467	6429	6517	6665	6637	6930	7040	6857	6823	6812	6699	6854	6835	6838	6911	6672	6697	6689	6550	6529	6564	6810	7084	7332	7420	6998	6962	6816	6830	7058	7247	7547	7873	7659	7357	7131	6718
8277	8353	8261	7658	7385	7245	7345	7343	7119	6948	6885	6953	6905	6742	6638	6703	6645	6683	6852	7007	6893	6757	6666	6685	6616	6742	6665	6727	6426	6575	6472	6628	6769	6998	7177	7283	7185	7255	6970	6801	6627	6879	7204	7272	7685	7675	7751	7157	6922	6487
8183	8206	8165	7943	7493	7278	7231	7168	6999	7157	6952	6800	6872	6788	6631	6805	6873	6803	6665	6747	6797	6807	6591	6629	6673	6714	6768	6682	6755	6578	6647	6874	6867	6994	6987	7288	7157	6922	7063	6831	6736	6935	7271	7350	7672	7697	7375	6960	6596	6385
8043	7926	7844	7636	7238	7153	7340	7145	6991	6871	6743	6785	6596	6583	6734	6571	6701	6649	6561	6756	6736	6740	6803	6803	6841	6981	6982	6839	6913	6940	6947	6996	7051	6975	7071	7090	6982	6966	6928	6995	7134	7363	7364	7708	7483	7598	7592	7075	6698	6778
8058	7759	7841	7605	7278	7043	7217	7063	6941	6850	6769	6813	6723	6784	6625	6664	6826	6801	6756	6676	6761	6942	6897	7087	7063	7005	7128	7031	7156	7119	6882	6896	7062	7243	7163	7142	7071	7193	7175	7192	7381	7404	7440	7507	7595	7429	7211	7273	7058	7059
8428	7951	8110	7635	7704	7521	7395	7216	7223	7044	7192	7119	7137	7052	6992	6844	6991	6956	7003	6872	7086	7057	7042	7243	7005	7114	7088	6946	7179	6951	6906	6954	7203	7389	7227	7104	7254	7061	7296	7409	7509	7449	7566	7584	7370	7675	7297	7282	7059	7155
8364	8315	8211	8027	7788	7853	7694	7609	7445	7349	7237	7416	7194	7294	7176	7226	7161	7127	6934	7050	7144	6992	7146	7211	7048	7117	6825	6733	6745	6923	7016	7125	7381	7490	7445	7178	6896	7004	7221	7282	7383	7417	7541	7606	7423	7452	7453	7215	7234	7195
8095	8021	7899	7851	7930	7830	7831	7654	7644	7497	7551	7172	7218	7149	7280	7249	7435	7133	7147	7175	6834	7035	7004	6999	6978	6810	6863	6709	6951	6842	6936	7361	7384	7589	7536	7310	7103	7044	7119	7189	7464	7656	7590	7589	7761	7467	7258	7316	7453	7136
7600	7494	7523	7520	7470	7451	7477	7670	7418	7269	7309	7273	6889	6940	6802	7043	7083	6986	6986	6934	7030	7035	6942	7012	7094	6878	6943	6742	7040	6997	7279	7326	7402	7373	7377	7073	6996	6907	7242	7229	7695	7649	7605	7685	7429	7269	7366	7221	7401	7532
7468	7352	7292	7451	7461	7368	7215	7174	7256	7284	7211	6886	6890	6803	6898	6714	6830	6923	7081	7193	7118	7309	7279	7139	7280	7171	7085	7056	7011	7140	7252	7389	7551	7404	7207	7281	7014	7164	7488	7619	7713	7843	7544	7444	7355	7176	7174	7271	7305	7641
7836	7546	7604	7438	7595	7604	7614	7279	7299	7339	7187	7184	7120	6920	6920	6961	7166	7143	7318	7266	7403	7397	7566	7507	7166	7044	6932	7092	7058	7117	7340	7357	7606	7426	7219	7265	7308	7387	7555	7754	7733	7582	7593	7212	7189	7040	6962	7225	7437	7566
7922	7723	7823	7617	7656	7855	7800	7575	7451	7496	7304	7404	7251	7059	7225	7038	7077	7438	7410	7597	7645	7712	7610	7341	7217	6902	6820	6848	7064	7154	7333	7373	7573	7378	7155	7212	7310	7232	7447	7615	7680	7607	7491	7213	6953	6916	6866	6862	7412	7432
7600	7409	7501	7261	7559	7684	7414	7642	7143	7334	7258	7237	6927	7030	6966	6943	6792	7092	7187	7324	7231	7195	7253	6957	6966	6761	6789	6865	6910	7137	7311	7506	7426	7353	7095	7105	7094	7208	7538	7434	7403	7655	7398	7170	6920	6885	6908	6836	6999	7287
7529	7387	7336	7326	7325	7300	7162	7070	6971	6978	6900	6842	6914	6726	6701	6768	6804	6654	6698	6965	6976	6922	6976	6925	6857	6886	6734	6727	6753	6853	7251	7357	6966	6776	6939	6645	6700	6843	7163	7238	7502	7209	7147	6923	6836	6531	6649	6912	6839	7227
7923	7667	7639	7179	7277	7209	7039	6765	6849	6697	6803	6700	6953	6724	6745	6798	6782	6708	6641	6919	6929	7066	6920	6950	6772	6865	6705	6745	6838	6848	7097	7032	6824	6747	6607	6387	6612	6630	7170	7113	7289	7012	7000	6828	6568	6609	6668	6695	6988	6970
8435	8154	8177	7700	7604	7283	7365	6945	6835	6817	6881	6779	6997	6835	6689	6778	6709	6576	6836	6768	6864	6928	6961	6893	6723	6675	6772	6717	6666	6911	6912	6867	6845	6518	6331	6399	6506	6563	6801	6922	7030	6952	6906	6667	6515	6481	6705	6748	6926	6946
8386	8094	8117	7839	7703	7390	7193	6756	6742	6716	6791	6825	6612	6587	6756	6497	6342	6534	6652	6611	6628	6694	6775	6592	6571	6543	6575	6428	6676	6690	6868	6637	6603	6627	6458	6378	6341	6439	6576	6589	6775	6828	6841	6747	6677	6750	6528	6701	6701	6881
8117	7909	7849	7641	7402	7267	6855	6760	6372	6403	6493	6358	6438	6422	6287	6315	6262	6159	6281	6305	6455	6466	6511	6296	6441	6358	6564	6664	6807	6593	6826	6912	6627	6456	6552	6183	6249	6477	6398	6591	6715	6661	6821	6788	6799	6654	6696	6645	6750	6955
8202	7752	7743	7464	7432	7024	6859	6554	6420	6558	6566	6532	6399	6068	6292	6339	6193	6249	6368	6512	6477	6495	6661	6620	6607	6591	6665	6884	6774	6813	6860	6626	6715	6423	6272	6388	6584	6541	6760	6583	6736	6878	6875	6805	6632	6715	6853	6772	6838	6846
8236	7958	7967	7614	7317	7154	7019	6811	6750	6857	7000	6892	6740	6502	6486	6361	6385	6498	6458	6761	6671	6729	6776	6528	6730	6695	6710	6798	6819	6762	6649	6561	6666	6438	6387	6536	6571	6837	6936	6925	6809	6706	6828	6910	6963	6801	6888	6989	6832	7146
8006	7904	7711	7398	7285	7040	7174	6869	7017	7240	7276	7243	6686	6685	6530	6383	6469	6612	6595	6867	6825	6865	6801	6795	6756	6780	6901	6950	6945	6756	6737	6822	6659	6681	6544	6675	6994	7093	7121	7147	6951	6974	6940	6983	7047	7096	6995	7078	7100	7040
7708	7508	7340	7177	7153	6885	6887	6900	6995	7255	7431	7181	7191	6701	6625	6535	6573	6787	6936	6927	6963	6793	6949	6846	6977	7026	7126	7079	7238	7125	6875	6946	6839	6989	7043	7009	7234	7439	7329	7360	7133	7185	6954	7363	7226	7330	7055	7127	7097	7239
7541	7379	7025	6886	6901	6850	6909	7027	7184	7158	7326	7351	6961	6745	6731	6704	6852	6890	7259	7365	7290	7097	7039	6988	7068	7071	7259	7333	7472	7187	7036	6963	6939	7131	7249	7369	7619	7743	7606	7303	7339	7280	7205	7258	7579	7498	7543	7479	7418	7369
7536	7293	7121	7024	6896	7060	7259	7243	7354	7312	7483	7326	7153	7070	7083	7104	7318	7473	7698	7711	7521	7252	7312	7160	7044	7297	7427	7300	7204	7306	7248	7077	7130	7356	7484	7795	8134	8217	8079	7689	7315	7330	7326	7441	7599	7793	7687	7694	7739	7601
7435	7100	7108	7092	7169	7406	7605	7479	7313	7446	7398	7514	7435	7453	7200	7159	7357	7745	7808	7857	7548	7595	7279	7209	7001	7173	7272	7291	7564	7386	7396	7149	7350	7452	7649	7890	8033	8447	8019	7923	7431	7467	7569	7464	7733	7886	7950	7824	7881	7863
7413	7423	7116	7276	7273	7404	7603	7495	7370	7160	7151	6992	7146	7300	7292	7240	7371	7557	7727	7673	7609	7506	7235	7076	7130	6931	7191	7340	7336	7409	7507	7337	7193	7403	7686	7747	8088	8202	8228	7892	7680	7554	7348	7720	7803	7782	8114	7920	7820	7872
7593	7384	7343	7185	7203	7257	7369	7492	7281	7321	7012	6966	7094	7168	7279	7255	7225	7343	7302	7451	7389	7109	6975	6979	7071	7007	7249	7021	7373	7278	7450	7109	7091	7387	7251	7510	7861	8029	7950	7782	7442	7254	7502	7239	7537	7790	7856	7871	8006	7872
7788	7658	7648	7472	7453	7279	7342	7360	7058	7152	6864	6837	7015	7006	7105	6890	7058	7134	7219	7192	6992	7017	6950	6774	6999	7007	6957	6985	7119	7114	7182	7106	6702	7002	7082	7267	7522	7722	7525	7627	7353	7273	6968	7099	7203	7575	7678	7768	7809	7787
7953	7878	7719	7581	7290	7390	7023	7253	6873	6850	6896	6771	6799	6952	6949	6796	7057	6794	6817	6783	6705	6655	6540	6615	6917	6675	6970	6847	7067	6915	6831	6695	6666	6587	6783	6921	7045	7325	7625	7431	7259	6830	6846	6971	7162	7281	7242	7287	7243	7457
8111	7943	7828	7596	7527	7299	7318	7037	6918	6842	6722	6590	6731	6587	6696	6613	6634	6459	6487	6668	6375	6460	6411	6498	6482	6835	6616	6806	6867	6794	6747	6646	6524	6399	6497	6773	6880	7232	7230	7203	6998	6935	6757	6649	6942	6921	7103	7148	7383	7284
7984	7714	7698	7469	7206	7085	6929	6917	6558	6558	6621	6478	6290	6443	6319	6430	6445	6443	6328	6238	6218	6333	6360	6372	6431	6602	6551	6577	6715	6539	6658	6498	6405	6251	6112	6489	6638	6941	6968	7151	6901	6840	6657	6464	6648	6763	6788	6787	6970	7080
8027	7940	7918	7294	7093	6953	7069	6729	6685	6669	6393	6410	6249	6235	6388	6390	6477	6468	6241	6146	6210	6213	6422	6470	6482	6468	6704	6391	6509	6436	6379	6418	6431	6393	6326	6401	6457	6661	6764	7036	6839	6710	6747	6556	6411	6593	6692	6598	6911	6826
7904	7991	7727	7461	7018	6962	6874	6758	6674	6647	6363	6398	6194	6242	6339	6360	6550	6361	6271	6490	6191	6243	6481	6609	6545	6617	6532	6330	6416	6357	6563	6658	6459	6487	6594	6528	6553	6607	6628	6519	6868	6628	6622	6355	6404	6440	6376	6555	6575	6749
8018	7979	7785	7261	7027	6731	6538	6446	6507	6523	6347	6138	6301	6064	6227	6419	6331	6591	6478	6326	6215	6348	6389	6711	6518	6722	6636	6697	6494	6541	6930	6815	6960	6793	6968	6704	6819	6538	6677	6661	6476	6476	6495	6541	6497	6399	6404	6407	6387	6448
7874	7758	7834	7435	6842	6639	6630	6482	6499	6564	6509	6168	6096	6159	6215	6583	6726	6641	6497	6452	6520	6540	6343	6734	6961	6863	7074	7025	6985	6814	6757	6949	6951	6923	6997	7150	6877	6679	6796	6753	6661	6409	6577	6692	6466	6314	6372	6349	6428	6521
7824	7777	7539	7317	7074	6661	6489	6398	6368	6475	6424	6234	5951	5909	6172	6484	6595	6681	6619	6516	6623	6537	6457	6741	6895	7130	7205	7083	7148	6891	6970	7001	6997	6982	7174	7111	7010	7066	7015	6799	6705	6786	6625	6801	6403	6506	6588	6384	6662	6537
7517	7615	7807	7288	7005	6719	6640	6574	6590	6475	6310	6350	6330	6162	6294	6575	6769	6557	6512	6559	6502	6720	6626	6741	7062	7309	7261	7225	7097	7090	7190	7005	6926	7160	7065	7316	7354	7044	6925	6750	6884	6664	6738	6499	6713	6614	6549	6549	6622	6492
7596	7736	7589	7264	6884	6823	6637	6606	6648	6539	6481	6292	6301	6378	6404	6402	6557	6667	6525	6540	6537	6619	6668	6752	6967	7186	7329	7148	7104	7103	7095	7095	7284	7241	7175	7248	7314	7282	7168	7012	6842	6794	6541	6823	6733	6775	6916	6852	6584	6590
7644	7727	7525	7292	7008	6851	6805	6765	6792	6766	6549	6363	6486	6374	6545	6709	6870	6744	6734	6521	6624	6555	6725	6746	6968	7230	7120	7285	7281	7228	6985	7034	6947	7108	7186	7390	7201	7076	7141	6940	6989	6837	6900	6800	7290	7141	6813	6764	6880	6704
7694	7569	7415	7363	7151	6813	6799	6888	6998	6745	6624	6737	6376	6642	6787	6715	6799	6885	6919	6518	6581	6671	6805	6835	6852	7092	7252	7136	7127	7099	7049	7178	7089	7030	7228	7280	7592	7349	7251	7071	6988	6850	6972	7095	7236	7378	7304	7140	6975	6962
7629	7516	7382	7269	7136	6984	6945	6864	7079	7093	6971	6751	6563	6652	6885	6781	6920	6751	6756	6696	6646	6741	6777	6891	6783	6792	7241	7308	7317	7264	7075	7087	7205	7237	7441	7409	7597	7225	7094	7187	7051	6868	6952	7059	7289	7617	7361	7384	7206	7159
7540	7344	7521	7172	7187	7036	7126	7161	7087	7022	6997	6808	6759	6894	6933	6917	6908	6794	6881	6872	6814	6966	6898	6774	6751	6737	6908	7092	7230	7308	7259	7323	7213	7155	7425	7552	7462	7417	7304	7337	7014	6901	6980	7017	7519	7573	7663	7627	7573	7194
7676	7278	7307	7095	7090	7139	7181	7157	7324	7150	7187	7034	6863	6950	6792	6706	6844	6712	6694	6998	6871	7111	7108	6823	6855	6805	7001	7193	7277	7393	7106	7243	7136	7342	7279	7571	7365	7403	7440	7240	7045	6931	6963	7205	7472	7507	7586	7768	7668	7521
7624	7497	7074	7160	6986	7117	7252	7332	7211	7416	7278	6961	6888	6792	6672	6644	6713	6850	6782	6803	7009	6987	7134	6935	7032	6644	6836	6952	7145	7160	7154	7103	7195	7261	7358	7314	7396	7458	7497	7092	7250	7043	6977	7079	7196	7383	7665	7626	7525	7552
7491	7335	7275	7028	6947	7114	7270	7227	7162	7102	7017	6899	6607	6665	6727	6548	6627	6716	6777	6825	7056	7085	6986	7004	6813	6659	6771	6871	7259	7288	6956	7148	6995	7177	7276	7346	7280	7272	7224	7280	6996	6946	7026	6987	7231	7247	7509	7585	7737	7467
7654	7087	7144	6964	6810	6876	6953	7023	6971	7066	6886	6668	6563	6484	6579	6364	6530	6629	6772	7003	7088	7021	6994	6962	6829	6801	6856	6948	7339	7277	7021	6889	6920	7134	6981	7120	7385	7399	7249	7072	6964	7103	6935	6931	6979	7312	7271	7310	7579	7410
7266	7173	7125	7080	6737	6841	6922	6829	6784	6863	6503	6577	6436	6382	6517	6490	6554	6493	6708	6774	6864	6903	6882	6777	6689	6780	6757	7109	7099	7246	7011	6895	6818	6976	7049	7272	7253	7256	7122	6844	6889	6906	6704	6632	6764	7059	7062	7212	7308	7319
7221	6976	6893	6893	6735	6719	6699	6843	6640	6602	6662	6484	6283	6286	6388	6503	6397	6687	6541	6714	6548	6462	6594	6551	6440	6632	6787	7060	7241	7125	7229	6918	6748	6709	6592	7033	7169	7090	6976	6908	6627	6704	6519	6624	6569	6815	6760	6992	6988	7146
7219	6942	6993	6946	6836	6806	6933	6512	6612	6513	6692	6452	6316	6103	6287	6194	6455	6538	6664	6528	6588	6513	6405	6533	6566	6667	6800	6756	6932	6935	6907	6740	6789	6906	7076	7077	6938	6871	6713	6558	6571	6500	6409	6499	6456	6701	6696	6942	6725	7079
7276	7128	7054	6823	6761	6669	6676	6436	6597	6663	6371	6546	6143	6087	6295	6438	6605	6628	6527	6602	6425	6304	6283	6524	6443	6714	6684	6766	6916	6832	6929	6571	6839	6850	7105	7136	6887	6688	6492	6376	6461	6420	6308	6381	6579	6520	6693	6691	6610	6613
7532	7441	7065	6927	6681	6702	6601	6530	6484	6648	6592	6382	6432	6290	6469	6553	6644	6671	6687	6615	6377	6397	6347	6561	6452	6837	6963	7054	6824	6913	6812	6626	6744	6815	6965	6876	7104	6539	6306	6206	6215	6278	6352	6639	6730	6783	6806	6543	6708	6607
7360	7319	7250	6994	6828	6862	6765	6392	6394	6625	6649	6539	6518	6409	6544	6640	6737	6806	6544	6475	6442	6423	6458	6416	6520	6734	7020	7226	7033	6882	6476	6326	6542	6699	6812	7201	6879	6551	6248	6257	6209	6170	6598	6984	6751	6917	7074	6821	6447	6518
7358	7422	7331	6981	7143	6886	6784	6632	6636	6599	6526	6440	6514	6365	6472	6662	6517	6712	6923	6594	6402	6518	6580	6298	6615	7048	7154	7274	7178	6904	6617	6562	6540	6579	6748	7038	6889	6695	6352	6262	6126	6418	6499	6748	7119	6926	6982	6832	6742	6582
7330	7416	7268	7163	7203	6835	6905	6652	6593	6442	6409	6468	6469	6372	6574	6462	6540	6712	6707	6544	6695	6629	6592	6609	6736	6987	7357	7059	6959	6931	6884	6573	6407	6463	6809	6953	6755	6634	6574	6351	6415	6611	6573	6595	6975	7202	6939	7002	6853	6505
7659	7253	7350	6780	7010	6768	6653	6579	6520	6684	6387	6373	6206	6316	6355	6406	6312	6277	6540	6632	6684	6878	6689	6704	6752	6746	7022	6960	6725	6733	6669	6424	6242	6435	6590	6715	6724	6593	6527	6371	6479	6634	6673	6975	7039	7107	6948	7012	6883	6565
7662	7424	7340	7012	6951	6935	6717	6421	6701	6678	6454	6423	6364	6488	6523	6549	6467	6452	6562	6728	6746	6958	6824	6683	6706	6923	6892	6900	6721	6765	6551	6281	6191	6297	6455	6652	6714	6515	6479	6441	6622	6761	6712	6776	6942	6976	6872	6824	6766	6502
7637	7598	7447	7139	6992	7018	6978	6860	6722	6752	6637	6597	6477	6786	6589	6687	6468	6606	6396	6739	6848	7008	6936	7050	6908	6826	6783	7002	6743	6637	6383	6224	6224	6348	6527	6914	6893	6734	6518	6772	6744	6860	6910	6702	6970	6879	6717	6810	6673	6500
7627	7758	7528	7234	7003	7051	7120	6920	6753	6868	6735	6446	6545	6703	6586	6504	6599	6553	6579	6640	6735	6985	7009	6947	7091	6822	6884	6903	6494	6467	6288	6199	6256	6343	6527	6724	6552	6760	6660	6803	6972	7001	6962	6803	6794	6806	6738	6576	6759	6741
7802	7591	7444	7238	7135	6992	7187	6889	6976	7072	6960	6767	6879	6840	6868	6819	6751	6644	6581	6581	6780	6749	7011	7173	7201	6863	6753	6402	6180	6068	6124	6150	6270	6415	6407	6616	6761	6521	6675	6845	6926	6905	6875	6946	6782	6800	6817	6696	7032	6835
7653	7579	7763	7428	7161	7114	7405	7163	7089	7061	7008	6911	6801	6818	6907	6865	6919	7030	6645	6595	6770	6767	6985	7171	7220	6954	6717	6624	6320	5943	6127	6249	6384	6550	6395	6519	6575	6352	6725	6855	6968	7167	7151	6892	6858	6870	6689	6702	6937	7039
7520	7684	7856	7611	7692	7270	7505	7325	7191	7297	7266	7139	6866	6887	6872	6848	6893	6639	6774	6735	6818	6876	6871	7204	7277	7236	6972	6712	6442	6318	6262	6543	6532	6781	6709	6606	6666	6717	6762	6809	6996	7255	7139	7129	6921	6871	6801	7047	7139	7173
7896	7818	7981	7841	7396	7315	7431	7446	7181	7350	7139	7272	6943	6943	7020	7219	7291	7129	7101	7335	7192	6935	7126	7068	7292	7026	7102	6935	6663	6538	6554	6647	6863	7161	7019	6906	6924	6878	6890	6911	6868	7234	7322	7059	7121	6954	7015	7100	7143	7355
7933	7925	8019	7628	7456	7324	7230	7294	7447	7388	7376	7198	6900	6860	6996	7172	7091	7005	7107	6980	7141	6952	6798	6833	7062	6927	7041	6850	6638	6630	6707	6752	6915	6946	7088	6907	6845	6767	6779	6751	7020	6987	6984	7078	6930	6762	6977	6922	6947	7180
8098	7922	7929	7610	7375	7120	7165	7193	7204	6939	6791	6849	6804	6810	6916	6943	7059	6839	6999	7111	6993	6794	6642	6727	6643	6715	6798	6581	6703	6578	6602	6495	6730	6929	6791	6744	6604	6790	6735	6569	6628	6668	6745	6786	6596	6584	6587	6642	6915	6679
7950	7933	7720	7574	7245	7102	7052	6812	7068	6870	6892	6761	6621	6397	6669	6560	6730	6694	6760	6793	6759	6447	6500	6531	6720	6582	6567	6563	6699	6629	6745	6541	6644	6861	6752	6607	6431	6565	6579	6549	6350	6425	6532	6486	6389	6422	6496	6493	6547	6437
7983	7710	7746	7425	7226	6954	7073	7030	6856	6632	6749	6729	6829	6827	6825	6793	6911	7096	7100	7038	7143	6839	6925	6625	6690	6603	6647	6665	6915	6836	6841	6776	6794	6954	6643	6661	6564	6592	6544	6638	6558	6410	6307	6460	6646	6607	6634	6545	6682	6857
7822	7703	7565	7400	7070	7014	6709	6755	7066	6903	6799	6790	6583	6410	6460	6188	6563	6675	6680	6959	6898	6670	6706	6583	6632	6718	6739	6902	6885	6883	6812	6669	6712	6655	6441	6418	6488	6715	6634	6498	6369	6431	6334	6485	6480	6667	6868	6825	7013	7109
7571	7596	7574	7207	7050	7005	7083	6874	6893	6502	6704	6623	6498	6774	6924	6758	6741	6672	6949	7052	7134	7071	6976	6885	6575	6546	6743	6777	6900	6747	6844	6654	6562	6605	6404	6551	6486	6537	6704	6541	6432	6453	6581	6408	6490	6663	6859	7108	6996	7070
7477	7266	7371	7142	7231	6846	6904	7009	7001	7014	6596	6471	6121	6142	6150	6193	6374	6379	6521	6582	6718	6682	6860	6713	6614	6837	6958	6956	6886	6875	6892	6829	6534	6664	6622	6397	6448	6644	6765	6554	6846	6387	6516	6510	6639	6797	6938	7268	7348	7324
7446	7280	7262	7127	7145	6840	6950	7056	6664	6588	6618	6433	6495	6579	6716	6574	6996	6721	6875	7128	6902	6895	7046	6867	6715	6616	6983	6847	7096	7048	6947	6859	6883	6697	6535	6874	6841	6714	7043	6920	6786	7071	6920	6842	6752	6868	6964	7039	7172	7298
7077	7358	7338	7140	7200	7006	6686	6647	6759	6710	6773	6538	6250	6313	6189	6458	6462	6422	6541	6630	6423	6415	6659	6698	6971	7043	6935	6912	6927	6801	6992	6847	6711	6743	6923	6756	6776	6956	7017	6985	7156	7312	7182	7163	6984	6997	7237	7032	7064	7122
7131	7176	7090	7326	6898	6896	6912	6945	6581	6749	6509	6409	6446	6514	6657	6789	6830	6916	6945	7065	7001	6780	6730	6711	6518	6546	6837	7077	7020	6771	6707	6594	6824	6712	6747	6981	6834	6882	6969	7067	7144	7250	7307	6944	7023	7116	7038	7143	6875	6853
7281	7232	7258	7260	7071	7013	6880	6768	6528	6812	6685	6712	6645	6540	6465	6546	6292	6503	6521	6578	6624	6626	6832	6763	6794	6827	6959	6853	6755	6840	6845	6831	6781	6920	6994	6893	7035	7241	6865	7013	7403	7089	7226	7095	6765	6904	6752	6585	6736	6747
7485	7378	7344	7112	7245	6920	6911	6742	7060	6893	6666	6656	6609	6380	6581	6800	6900	6763	7026	7030	7182	6832	6792	6717	6679	6619	7001	7249	7142	6928	6891	6701	6891	7137	7058	7492	7188	7121	7194	7271	7309	7324	7109	7080	7180	6688	6743	6885	6547	6512
7582	7455	7460	7315	6866	6907	7009	6750	6723	6788	6827	7045	6780	6672	6726	6673	6694	6764	6557	6955	7007	7074	6881	7023	6899	6948	6922	6919	7002	7145	7010	6895	6725	6949	7047	7008	7274	7050	6977	7237	7220	7240	7386	7070	7079	6894	6826	6770	6614	6642
7874	7603	7383	7148	6906	6899	6687	6412	6786	7291	6889	7107	6889	6675	6749	6577	6523	6536	6884	6868	6906	6816	6629	6657	6803	6909	7168	7305	7006	6719	6753	7019	7198	7120	7013	7063	6735	7066	7195	6723	7131	6993	6978	7368	6952	6911	6629	6781	6733	7093
7793	7503	7633	7243	6963	6712	6774	6680	6841	7081	6961	6784	6611	6712	6442	6103	6094	6484	6260	6635	6896	6728	6583	6582	6555	6610	6888	7089	7299	7303	6913	6957	6954	7010	6929	6960	6900	6794	6947	7004	6741	6850	7076	7023	7224	6895	6821	6692	6851	6824
7474	7396	7411	7179	6741	6785	6959	6726	6459	6538	6798	6789	6886	6751	6555	6428	6412	6592	6834	6952	7125	7029	6692	6766	6851	6821	6910	7133	7274	7388	7227	7259	7106	6977	7110	7015	7156	7228	6911	6914	7347	7027	6913	7197	7049	7158	7280	6982	7080	7083
7606	7130	7098	7343	7018	6878	6523	6317	6415	6681	6800	6742	6753	6577	6589	6474	6439	6341	6621	6728	6911	7124	6727	7129	7113	6975	6986	7129	7197	7105	7008	6898	7135	6942	6970	6962	7390	7391	7365	7051	7020	7065	7013	7235	7154	7114	7426	7655	7257	7338
7225	7234	7557	7474	6877	6795	6809	6801	6537	6615	6393	6166	6279	6113	6108	6004	6078	6327	6436	6554	6405	6406	6287	6460	6247	6354	6582	6976	7032	7087	6874	6668	6550	6777	6973	6935	7034	7178	7035	7132	6907	7027	7131	7074	7172	7408	7467	7329	7382	7330
7489	7715	7530	6889	7048	7152	7258	6606	6389	6112	6158	6331	6430	6481	6387	6496	6607	7044	7268	7341	7400	7142	6590	6305	5992	6126	6447	6573	6756	6745	6882	6761	6519	6556	6696	7008	7141	7034	6965	7150	6860	6743	6974	6869	6935	7150	7109	7149	7174	7242
7920	7410	7178	7533	7872	7355	6608	6434	6406	6593	6679	6645	6620	6657	6370	6272	6366	6469	7041	7110	7343	7279	7202	7057	6895	6710	6638	6579	6872	6791	6655	6918	7047	7012	6841	6966	7372	7341	7081	7184	7249	6959	6915	7071	7050	7086	7179	7149	7316	7282
7421	7271	7788	7900	7357	7046	6904	6875	6722	6662	6551	6276	6319	6037	6025	5958	5853	6254	6474	6646	6638	6658	6558	6593	6759	7095	7304	7359	7062	7051	6936	6702	7034	7146	7356	7057	6909	7503	7324	7143	7208	7305	7103	7122	7415	7490	7566	7573	7475	7557
7645	7949	8105	7263	7003	7241	7217	6989	6461	6442	6438	6422	6435	6292	6406	6558	6663	7161	7287	7521	7373	6960	6526	6102	6244	6461	6810	7427	7197	7047	6924	6798	6744	6694	7219	7495	7040	6885	7136	7163	6910	6976	7099	7018	7371	7689	7396	7557	7676	7535
8169	7884	7190	7097	7379	7428	7005	6601	6578	6478	6555	6470	6503	6539	6576	6792	7049	7377	7715	8002	8062	7749	7294	6943	6587	6320	6317	6648	6826	7102	7075	6775	7062	6850	6805	7193	7073	6606	6556	6745	6743	6790	7019	7071	7282	7455	7360	7234	7313	7275
7866	7028	7157	7497	7162	6756	6781	6610	6729	6725	6371	6502	6452	6602	6197	6324	6417	6440	6787	6903	6908	7066	7254	7277	7351	7239	6812	6577	6461	6847	6855	6912	6953	7119	6854	6552	6814	6797	6237	6417	6633	6594	6667	7122	6956	7083	7314	6898	7097	6908
7004	6896	7684	7500	6772	6674	6665	6515	6462	6358	6491	6490	6524	6188	6053	5992	6181	6016	5990	6038	6026	5937	5925	6327	6699	7335	7519	7547	6806	6585	6802	6713	6908	6912	6930	6523	6500	6836	6657	6183	6592	6688	6660	6973	7039	7296	6885	6934	6950	7049
6801	7188	7396	7028	6495	6644	6635	6312	6222	6512	6591	6696	6098	5831	5706	5511	5709	5633	6015	5854	6003	5764	5627	5554	5739	6417	6995	7504	7298	6784	6469	6363	6328	6193	6605	6428	6026	6171	6820	6297	6414	6635	6542	6739	6903	6985	6875	6891	6808	6974
7280	7654	7040	6499	6417	6526	6464	6304	6574	6706	6606	5974	5607	5239	5065	5442	5527	5852	5888	6191	6067	6229	5944	5848	5573	5666	5977	6432	6784	6799	6195	6076	5969	5953	5924	6091	6004	5804	6250	6511	6058	6196	6419	6399	6657	6816	6802	6753	6854	6901
7943	7262	6326	6312	6350	6219	6174	6627	6679	6524	5946	5160	4997	5183	5493	5941	6282	6449	6394	6366	6456	6485	6390	6392	6147	5803	5771	5868	6060	6485	6526	6183	6191	6036	5540	5732	6103	5736	5939	6461	6355	6257	6492	6400	6357	6718	6615	6451	6815	6552
7757	6623	6504	6723	6536	6101	6248	6566	6228	5788	5309	5074	5612	6229	6830	7416	7822	7375	7254	6878	6770	6621	6796	6790	6582	6877	6326	6090	5942	6285	6493	6718	6338	6096	5894	5598	6190	6398	5997	6570	6767	6489	6468	6555	6500	6345	6657	6460	6659	6323
7257	6663	7208	7089	6447	6246	6303	6141	5766	5365	5450	6200	7141	7776	8174	8348	8310	8195	7439	7514	7268	7107	7248	7117	7116	7350	7350	6888	6292	6310	6378	6607	6511	6342	6105	5763	6069	6482	6349	6460	7066	6696	6536	6636	6752	6513	6645	6403	6428	6453
7346	6998	7879	7377	6547	6160	5899	5543	5235	5682	6529	7493	8057	8420	8235	8133	7797	7315	6889	6861	6865	6965	7117	7007	7149	7469	7494	7264	6754	6326	6036	6364	6579	6337	6112	6005	5904	6466	6565	6133	6769	6696	6260	6690	6709	6622	6815	6728	6409	6676
7088	7486	7859	7054	6132	5783	5464	5130	5577	6226	7409	8049	8088	7600	7170	6533	6141	5571	5455	5532	5942	6171	6680	7010	7125	7121	7317	7142	7038	6477	6061	6018	6296	6451	6026	5951	5746	6130	6367	5868	6159	6454	6233	6381	6506	6488	6568	6553	6223	6531
7295	7850	7809	6613	6019	5629	5079	5337	6107	7441	8112	8041	7229	6054	5568	4691	4266	4140	4039	4074	4587	5291	5826	6452	7038	7199	7163	7063	7027	6907	6168	5963	6165	6585	6547	6210	5834	6021	6376	5948	5613	6132	6096	6324	6617	6610	6548	6744	6132	6348
7344	7802	7303	6513	6071	5668	5595	5877	7064	7951	8078	7323	5856	4628	3952	3651	3460	3390	3315	3356	3753	4273	5015	5929	6878	7215	7224	6780	7046	7027	6621	6194	6428	6642	6892	6727	6305	6382	6566	6195	5836	6097	6137	6313	6519	6692	6608	6473	6154	6260
7318	7710	7139	6303	5907	5931	5868	6451	7336	7855	7309	6096	4756	3660	3301	3229	3382	3548	3433	3518	3560	3855	4467	5537	6736	7398	7303	7145	7169	7231	6850	6438	6548	6870	7120	6916	6643	6694	6654	6625	6056	6300	6370	6287	6409	6777	6639	6548	6215	5839
7601	7631	7054	6194	5952	6068	6029	6944	7754	7507	6554	5186	3919	3329	3426	3788	4160	4320	4212	3869	3727	3629	4253	4928	6326	7265	7306	7188	6910	6914	6902	6370	6298	6834	7406	7103	6971	6809	6861	6701	6154	6147	6450	6310	6755	6995	6754	6729	6348	6077
7844	7796	6995	6246	6052	6040	6523	6840	7391	7235	6065	4825	3821	3456	3933	4442	5086	5156	5127	4669	4275	3853	4012	4689	5925	6968	7391	7125	6721	6754	6669	6397	6149	6695	7360	7109	6769	6643	6633	6409	6156	6277	6302	6179	6574	6810	6746	6734	6650	6214
7908	7861	7045	6338	6176	6443	6566	7159	7315	6968	5858	4556	4016	3993	4320	5197	5762	5827	5661	5300	4606	3953	3978	4407	5580	6869	7443	7166	6700	6586	6376	6203	5856	6460	7109	6860	6408	6402	6408	6168	6006	5946	6333	6335	6497	6659	6657	6617	6814	6573
8140	7834	6987	6442	6543	6726	7072	7494	7615	6992	5993	4654	4016	3890	4612	5219	5840	5972	5959	5315	4919	4250	3935	4356	5410	6802	7589	7577	6937	6556	6454	6242	5833	6253	7060	6698	6441	6618	6413	6126	6017	6039	6235	6227	6337	6600	6406	6537	6432	6257
8022	7708	7037	6564	6592	7018	7346	7366	7625	7001	5807	4674	3945	3903	4334	4856	5385	5698	5836	5626	4730	4121	3822	4227	5524	6850	8249	7840	7267	6674	6608	6185	5902	6220	7147	6953	6427	6664	6603	6170	6100	6234	6319	6359	6562	6573	6308	6044	6201	5985
7530	7867	7432	6600	6880	7331	7483	7663	7465	6822	5910	4633	4074	3700	4070	4531	5039	5533	5539	5387	4790	3970	3860	4443	5822	7136	8186	7999	7646	6821	6619	6219	5937	6590	7171	6639	6295	6883	6611	6537	6284	6295	6764	6549	6684	6607	6459	6279	6088	6006
7720	7929	7579	7111	6837	7338	7581	7387	7154	6898	5948	5068	4324	3952	3957	4323	4576	4825	4995	4840	4306	3852	3889	4696	6386	7786	8587	8396	7398	6889	6626	6387	6073	6706	7029	6732	6457	6910	6868	6380	6556	6360	6658	6686	6796	6723	6693	6577	6347	6247
7565	7956	7798	6696	6612	6805	7040	7198	7127	6981	6461	5586	4827	4142	3948	3813	3988	4098	4197	4178	3875	3624	3896	5097	6643	7927	8378	8094	7274	6623	6581	6263	6100	6921	6981	6271	6326	7153	6832	6548	6658	6434	6737	6658	6857	6645	6534	6697	6495	6547
7599	7545	7545	6642	5939	6542	6878	7022	7152	7060	6858	6251	5442	5047	4270	3699	3465	3564	3564	3550	3603	3837	4475	5739	7048	8222	8004	7460	6916	6470	6567	6355	6159	6914	6849	6067	6553	7062	6504	6548	6720	6323	6399	6394	6652	6434	6370	6399	6352	6363
7339	7387	7471	6737	5993	6029	6687	7120	7198	7186	7307	6837	6474	5754	4874	4190	3703	3580	3530	3795	4064	4667	5579	6798	7893	8254	7961	6976	6279	6525	6440	6317	6632	7159	6559	6156	6918	7129	6364	6641	6590	6389	6399	6093	6430	5829	6231	6085	6101	6146
7289	7136	7334	6644	6228	6025	6651	7262	7383	7174	7225	7126	7079	6646	6012	5219	4785	4586	4589	4864	5517	6256	7202	8126	8415	7900	7221	6481	6176	6463	6723	6569	7151	7122	6474	6297	7472	7048	6247	6830	6603	6490	6476	6225	6182	5619	5979	5682	6004	5687
7473	6963	7054	7046	6493	6156	6447	6892	7194	7146	7014	7074	7137	7095	6943	6281	5983	5887	5915	6426	7273	8012	8497	8806	8057	7308	5964	5939	6145	6554	6689	6820	7337	6844	6095	6749	7893	6817	6575	6964	6699	6747	6713	6342	6174	5914	5843	5624	5936	5803
7113	6917	6928	7092	6759	6291	6151	6507	6698	6937	6740	6618	7005	7162	7191	7243	7218	7480	7523	7851	8438	8613	8653	8167	7285	6088	5403	5776	6196	6674	6612	6788	6904	6172	6148	7161	7297	6294	6699	6845	6316	6637	6573	6577	6189	6249	5950	5961	6089	5834
7267	6972	6846	6988	7028	6399	6047	5913	6339	6719	6779	6687	6730	6958	7218	7352	7814	7866	8053	8187	8316	8032	7623	6962	5995	5414	5572	6127	6407	6488	6389	6567	6246	5716	6188	6925	6560	6068	6696	6529	6433	6739	6547	6518	6126	6640	6245	6403	5977	6290
7104	7056	6916	6668	6798	6529	6229	5652	5870	6425	6669	6834	6989	6880	6884	7061	7225	7258	7314	6999	6989	6660	6251	5705	5501	5760	6160	6642	6290	6209	6315	6140	5553	5500	6435	6489	5671	5992	6499	5974	6480	6724	6440	6560	6315	6422	6209	6597	6345	6481
7116	6710	6759	6659	6515	6546	6516	6200	5863	5850	6433	6744	6844	6920	6610	6541	6294	6162	6033	5722	5481	5420	5479	5635	5949	6689	6858	6634	6263	6075	5943	5388	5437	5890	6379	5783	5505	5978	5902	5776	6301	6177	6300	6286	6238	6271	6267	6452	6276	6555
7205	6537	6560	6500	6277	6235	6617	6770	6128	5684	5742	5944	6313	6560	6461	6109	5879	5673	5695	5357	5437	5547	5741	6290	6875	7177	6918	6543	6138	6041	5849	5797	5880	6289	5936	5281	5799	6225	5563	5875	6099	5935	6122	5941	6193	5997	6469	6164	6486	6454
7163	6546	6499	6289	6279	6140	6660	7069	7148	6513	5841	5665	5532	5580	5711	5665	5748	5773	5890	5710	5695	6264	6644	6634	7049	6879	6720	6392	6252	6260	6085	6163	6684	6248	5721	5848	6418	6111	5847	6411	5956	6057	6289	6042	6102	6159	6234	6058	6268	6073
6609	6631	6505	6459	6258	6202	6447	6664	7180	6960	6633	6087	5802	5206	5173	5370	5455	5647	5719	6126	6221	6531	6710	6910	6814	7140	6688	6499	6573	6467	6474	6846	6815	6182	6081	6723	6554	6142	6458	6570	6193	6252	6214	6323	6212	6408	6345	6362	6170	6105
6382	6248	6648	6640	6509	6701	6316	6121	6132	6363	6755	6753	6611	6131	5840	5593	5761	5857	6358	6255	6445	6584	6629	6748	6711	6624	6479	6350	6431	6806	7068	6863	6257	6507	7055	6850	6311	6683	7029	6616	6660	6407	6472	6263	6304	6685	6384	6574	6418	6536
6723	6086	6421	6567	6649	6701	6660	6347	5652	5362	5588	5996	6503	6704	6844	6608	6765	7033	6945	7167	7147	6931	6819	6621	6621	6349	6407	6430	6682	6737	6720	6417	6482	6856	7070	6603	6580	7114	7104	6819	6600	6673	6416	6270	6489	6432	6750	6754	6785	6540
6905	6472	6225	6234	6212	6466	6416	6283	6193	5735	5522	5451	5770	6087	6470	6524	7009	7221	7175	7169	6894	6776	6539	6450	6456	6432	6330	6789	6442	6349	6220	6504	7201	7067	6569	6431	7071	7184	6837	6993	6833	6855	6525	6506	6369	6475	6729	6615	6919	6804
6563	6701	6542	6046	6202	6074	6143	6090	6234	6447	6466	6089	6124	5856	5810	6240	6207	6542	6591	6657	6508	6471	6461	6437	6422	6322	6358	6271	6029	6058	6666	6879	7053	6511	6498	7035	7032	6838	7006	6852	6706	6470	6444	6468	6133	6601	6412	6643	6751	6690
6587	6314	6395	6123	5981	5971	5847	5872	5821	6355	6651	6811	7036	7048	6847	6910	6959	7033	6965	7038	7207	6889	6870	6745	6354	5803	5686	5944	6260	6793	6824	6916	6271	6494	7090	7227	6839	7097	7051	7049	6695	6288	6545	6096	6451	6347	6322	6613	6633	6665
6854	6279	5847	5975	6053	5857	5856	5867	5914	5937	6018	6162	6673	6900	6954	7012	7263	7129	7147	7098	6998	6760	6516	5997	5799	5792	6184	6503	6861	7008	6581	6445	6730	7180	6935	6820	7092	7215	7188	6706	6735	6663	6422	6303	6270	6090	6258	5978	6176	6229
6768	6276	6003	5700	5941	6197	6122	6337	6269	6163	6255	6265	6031	6053	5947	6038	6019	6116	6244	6251	6272	6448	6321	6302	6230	6290	6512	6770	6674	6758	6999	7190	7295	6832	6729	6998	7377	7482	7141	7054	7088	6475	6510	6803	6057	6147	5984	5862	5940	5775
6658	6182	6327	6255	5918	6365	6430	6190	6418	6449	6150	6061	6078	6120	6011	6139	6117	6155	6289	6538	6630	6870	6937	6910	6618	6480	6673	6570	6880	7284	7469	7349	7084	6790	7151	7352	7148	7075	7309	7245	6828	6639	7029	6429	6534	6369	6026	6045	5799	5928
6672	6287	6419	6428	6422	6294	6037	6067	6073	5952	6023	5836	5916	5840	5905	6151	6248	6302	6535	6811	6891	6877	6820	6608	6539	6578	6906	7319	7355	7404	7113	7092	7211	7320	7208	6980	6973	7237	7114	6671	7023	7091	6498	6567	6616	6007	6287	6014	6166	6036
6751	6469	6351	6329	6292	6322	6235	6027	5856	5862	5727	5629	5712	5542	5640	5780	5919	5954	6143	6539	6519	6680	6801	6714	6828	6753	7040	6966	6955	6932	7008	7021	7116	7093	6663	7045	7002	6693	6526	6668	7043	6653	6678	6653	6112	6474	6161	6072	6099	6107
6908	6631	6476	6401	6162	6038	5983	6154	5988	5897	5813	5608	5526	5508	5661	5799	5711	5983	6006	6232	6449	6627	6513	6470	6594	6553	6716	7011	6953	6896	6918	6724	6715	6976	6927	6926	6406	6392	6431	6376	6277	6449	6703	6276	6549	6411	6313	6636	6226	6380
6968	6745	6558	6485	6266	5975	5759	5629	5785	5973	6025	5826	5844	5840	5978	5988	5956	5876	6028	6186	6307	6492	6393	6444	6532	6501	6623	6723	6446	6452	6468	6533	6797	7025	6743	6661	6379	6221	6090	6013	6243	6205	6103	6544	6251	6282	6583	6389	6582	6398
7171	6948	6634	6164	5787	5713	5919	5782	5813	6035	5593	5561	5719	5704	5960	5682	5829	5747	5755	6003	6119	5974	6001	5831	5848	6011	6051	6300	6212	6281	6107	6276	6540	6465	6660	6670	6222	6052	5928	6134	5807	5739	6128	5904	6011	6350	6190	6618	6436	6642
7157	6849	6789	6099	5650	5279	5418	5616	6097	6251	6259	5987	5940	5861	5757	5529	5591	5609	5725	5805	5876	5767	5851	5876	5995	6124	6219	6164	5986	5883	5910	6217	6420	6631	6549	6576	6406	6348	6212	5775	5743	5819	5753	5527	5933	5935	6088	6128	6368	6431
7191	6812	6502	6249	6004	5636	5639	5905	6091	6180	6285	6160	6311	6408	6318	6004	6278	6039	5997	6245	6144	6025	6176	5822	5972	5817	5948	6143	5968	5958	6049	5983	6357	6525	6550	6742	6674	6370	6258	6105	6025	5839	5685	5769	5606	6008	5932	5925	6195	6287
7090	7138	6816	6396	5951	5868	5944	6176	6744	6859	6835	6408	6349	6138	6085	5817	5837	5779	5922	5979	5910	5936	6026	6124	6170	6322	6503	6214	6049	5794	5918	6367	6414	6504	6502	6765	6900	6819	6736	6241	6183	6087	5885	5826	5799	5687	5880	5833	6079	6259
7083	6659	6565	6396	6184	6130	6041	6273	6559	6677	6665	6397	6669	6677	6459	6343	6339	6426	6558	6620	6306	6715	6570	6423	6233	5829	6056	5999	6140	5778	5828	6193	6176	6290	6781	7083	7177	6958	6747	6599	6442	6304	6087	6102	5779	5778	5888	5884	5807	6071
7027	6621	6654	6394	6240	6255	6676	6470	6620	6651	6422	6195	6009	6249	6088	6116	6004	6152	5895	6171	6162	6421	6371	6367	6400	6346	6356	5971	5815	5609	5516	5887	6118	6337	6497	6868	7106	7251	7364	7113	6766	6547	6499	6199	5987	5900	5946	5800	5689	5938
7029	6832	6713	6662	6591	6553	6658	6708	6582	6435	6381	6204	6500	6259	6396	6505	6513	6814	6849	6919	7099	7101	7107	6921	6842	6475	6286	6067	5998	5894	5929	5935	5993	6175	6796	7055	7226	7383	7457	7278	7144	6996	6655	6548	6310	6233	6035	5993	5840	5815
7022	7026	6863	6898	7089	6862	7059	7011	6831	6395	6342	6253	6475	6341	6480	6513	6599	6669	6697	6952	7289	7226	7212	7485	7351	6990	6796	6363	6130	5894	5914	6275	6434	6655	6629	7011	7421	7527	7471	7545	7417	7241	7224	7032	6769	6481	6361	6225	5981	6162
7171	6780	6948	7209	7205	7034	6966	6899	6487	6452	6360	6523	6475	6403	6470	6575	6718	7028	7158	7591	7588	7796	7445	7431	7385	6988	6866	6449	6233	6304	6264	6159	6311	6600	7036	7043	7331	7231	7284	7433	7543	7628	7627	7211	7035	6781	6639	6323	6424	6415
6959	6756	6803	7028	7144	7067	6973	6571	6276	6243	6191	6173	6164	6292	6231	6092	6480	6662	7084	7163	7409	7415	7463	7291	7338	7218	6851	6494	6373	6201	6218	6329	6694	6761	7013	6964	7341	7247	7093	7402	7387	7504	7588	7424	7361	7150	6928	6676	6685	6853
6638	6548	6908	6792	7241	6756	6673	6301	6221	6172	6210	6257	6252	6347	6279	6355	6352	6695	7062	7163	7394	7404	7474	7449	7315	6961	6875	6629	6685	6584	6411	6412	6736	6855	7047	7273	7331	7341	7205	7171	7238	7329	7551	7640	7560	7416	7255	7152	7164	7124
6943	6790	6955	7001	6907	6916	6584	6271	6111	6137	6074	6263	6437	6220	6237	6405	6560	6723	6840	7055	7151	7187	7295	7176	7319	6878	6793	6760	6667	6579	6670	6705	6877	6851	7005	7182	7212	7168	6958	6875	7152	7154	7526	7605	7925	7802	7678	7585	7478	7332
7220	7248	7297	7277	7070	6827	6484	6242	6207	6196	6208	6400	6548	6656	6510	6550	6524	6734	6683	6934	6801	6981	7044	6969	6945	6612	6595	6691	6648	6604	6636	6640	6851	7025	7204	7262	7203	6981	6685	6532	6648	6797	7235	7409	7792	7788	7566	7566	7526	7485
7369	7490	7699	7404	7183	6789	6325	6429	6288	6347	6608	6621	6623	6415	6451	6084	6451	6477	6425	6382	6423	6352	6511	6595	6553	6553	6595	6336	6406	6630	6741	6949	7016	6826	7046	7183	6890	6700	6462	6541	6328	6672	6726	6991	7368	7672	7711	7540	7564	7505
7736	7627	7843	7553	7410	7005	6466	6307	6338	6477	6722	6746	6815	6849	6778	6726	6508	6482	6458	6427	6386	6296	6303	6296	6170	6460	6383	6536	6424	6445	6470	6795	6941	7125	7077	7199	7094	6596	6271	6321	6519	6338	6623	6758	7069	7489	7740	7692	7496	7583
7880	8020	8134	7712	7096	6905	6683	6401	6451	6799	7155	7196	7150	7035	7114	6956	6695	6542	6519	6304	6149	6260	6266	6352	6460	6470	6492	6457	6475	6512	6642	6905	6968	7038	7133	7199	7103	6687	6483	6379	6202	6259	6472	6677	6894	7356	7642	7680	7684	7650
8236	8415	8283	7892	7221	6996	6748	6597	6766	7230	7436	7386	7263	7485	7234	7261	6980	6905	6565	6321	6148	6089	6134	6203	6308	6395	6275	6382	6560	6472	6729	6879	7125	7368	7294	7180	6925	6937	6411	6162	6080	6018	6192	6389	6727	7028	7392	7597	7550	7467
8828	8626	8364	7883	7297	6827	6754	6853	6974	7136	7483	7375	7646	7689	7669	7376	7025	6742	6680	6540	6262	6153	6373	6288	6237	6118	6070	6233	6309	6389	6517	6947	7100	7238	7294	7029	6947	6734	6581	6273	6070	5995	6035	6286	6495	6675	7079	7272	7390	7399
8370	8258	8286	7629	7046	6763	6517	6866	7041	7182	7320	7459	7530	7566	7262	7190	6858	6653	6342	6034	6062	6135	6345	6220	6185	5898	6001	5990	6013	6098	6510	6847	7015	7242	6886	7033	6920	6914	6607	6551	5999	5924	5959	6125	6300	6428	6816	6999	7164	7288
8157	7906	7500	6873	6646	6570	6701	6672	6910	6893	7171	7095	7270	7201	7041	6687	6725	6331	5928	5674	5718	5707	5753	5799	5789	5757	5677	5680	5830	5820	6020	6463	6846	7103	6990	6871	6909	6829	6844	6381	6074	5880	6011	6024	6200	6519	6569	6606	6827	7007
8005	7395	7187	6822	6447	6153	6322	6655	6743	6975	6887	7014	7050	7014	6804	6538	6481	6065	5583	5723	5654	5810	5610	5586	5741	5672	5557	5560	5561	5792	5989	6134	6543	6823	6885	6862	6773	6845	6630	6469	6232	6139	5970	6042	6210	6208	6289	6464	6556	6761
7955	7399	6963	6482	6168	6238	6545	6671	6763	7070	7027	6997	6777	6850	6458	6546	6253	5889	5807	5774	5886	5708	5724	5727	5700	5473	5454	5404	5596	5755	5897	6241	6290	6296	6522	6677	6845	6652	6858	6337	6342	6091	6173	5999	5987	6062	6298	6256	6585	6498
7774	7288	6694	6412	6192	6173	6436	6457	6738	7027	7168	6763	6662	6676	6503	6332	6046	5750	5701	5807	5707	5840	5914	5701	5817	5569	5521	5373	5452	5666	5802	6034	6042	6262	6386	6402	6835	6723	6718	6445	6434	6364	6190	6146	6209	6210	6172	6374	6161	6388
7257	7052	6705	6083	6096	6022	6051	6310	6616	6873	6889	6751	6526	6310	6307	6150	5748	5744	5767	5819	5850	5865	5829	5904	5852	5716	5594	5603	5497	5698	5694	5865	5884	6215	6136	6343	6622	6510	6492	6523	6577	6394	6489	6317	6231	6405	6293	6223	6212	6454
7502	7047	6725	6376	6036	5775	5784	6069	6506	6659	6781	6625	6409	6147	6074	5790	5656	5611	5606	5824	6052	6089	5976	5953	5957	5772	5411	5611	5427	5705	5642	5806	5743	5906	6065	6293	6281	6353	6445	6442	6569	6487	6543	6433	6320	6265	6118	6179	6046	6080
7639	7220	6959	6398	6104	5626	5722	5916	6357	6522	6580	6741	6580	6243	5927	5736	5620	5552	5589	5920	6164	6261	6342	6065	6123	6020	5746	5701	5734	5679	5760	5676	5681	5777	5984	6138	6268	6231	6460	6388	6578	6541	6556	6361	6536	6192	6088	6209	5982	6130
7699	7215	7204	6762	6405	6195	6057	6194	6308	6645	6692	6581	6548	6172	6015	5803	5723	5780	5793	6007	6482	6474	6761	6439	6418	6382	6290	6068	5924	6072	6053	6093	6012	5874	5937	6044	6217	6309	6359	6612	6733	6637	6706	6595	6513	6490	6116	5978	6083	6046
7530	7251	7271	6804	6622	6281	6081	6146	6388	6433	6642	6716	6667	6238	6147	5766	5867	5847	6097	6142	6565	6771	6755	6783	6815	6555	6717	6378	6504	6445	6466	6339	6434	6396	6127	6243	6277	6112	6385	6684	6854	6822	6746	6901	6850	6761	6357	6261	6252	6284
7326	7134	7220	6949	6638	6429	6199	6329	6464	6616	6800	6808	6709	6371	6173	5756	5795	5877	5958	6166	6400	6563	6970	7270	7018	7071	6897	6919	6710	6578	6633	6594	6523	6485	6374	6343	6151	6168	6180	6521	6784	6867	7006	7013	6973	6857	6561	6181	6151	6110
7430	7276	7451	6980	7146	6690	6572	6766	6732	6869	7117	7009	6992	6663	6367	6099	6069	6062	6368	6358	6660	6965	7071	7379	7470	7364	7539	7358	7296	7222	7032	7009	6973	6676	6616	6386	6247	6230	6161	6519	6553	6947	7127	7182	7042	6958	6941	6579	6433	6134
7415	7558	7495	7506	7508	7163	7242	7237	7140	7012	7026	7103	7139	7012	6624	6395	6278	6455	6479	6640	6694	6944	7479	7506	7609	7779	7773	7714	7692	7600	7626	7336	7373	7067	6822	6457	6331	6253	6281	6444	6683	6671	7064	7244	7361	7380	7145	6948	6607	6313
7045	7106	7448	7546	7519	7706	7302	7463	7275	7155	7111	6892	6866	7010	6786	6703	6464	6405	6482	6443	6606	6739	7137	7434	7734	7492	7676	7990	7813	7916	7817	7732	7664	7210	7051	6626	6669	6552	6539	6488	6691	6897	6885	7360	7352	7363	7345	7162	6773	6380
6907	6875	7030	7125	7349	7561	7284	7320	7102	6850	6901	6531	6639	6588	6558	6328	6330	6237	6103	6000	6241	6376	6487	6831	6989	7197	7261	7354	7436	7811	7612	7641	7555	7385	7123	6872	6584	6497	6445	6411	6549	6745	6921	6951	7084	7249	7324	7079	6688	6453
6608	6381	6888	6945	7005	7265	7448	6923	6883	6576	6438	6291	6177	6072	6185	5922	6010	6015	5724	5588	5713	5941	6047	6207	6379	6520	6785	6927	6797	7130	7129	7327	7234	7257	7025	6742	6460	6496	6214	6157	6308	6448	6620	6544	6771	6851	6797	6734	6453	6456
6539	6155	6492	6627	6991	6977	7009	6911	6766	6564	6333	5951	5936	5730	5858	5736	5796	5471	5511	5488	5564	5501	5625	5611	5807	6036	6255	6459	6455	6789	6934	6944	6870	6942	6821	6734	6529	6291	5997	5941	6002	6103	6110	6468	6407	6485	6517	6430	6367	6260
6365	5930	6260	6371	6545	6717	6709	6754	6561	6448	6004	5829	5640	5489	5564	5567	5486	5576	5323	5291	5356	5303	5182	5343	5319	5500	5653	5917	6188	6120	6594	6689	6821	6671	6724	6480	6567	6202	6142	5989	5869	6011	5980	5981	6088	6201	6395	6260	6247	6146
6115	5908	5803	6124	6029	6340	6294	6349	6335	6133	5943	5580	5478	5306	5298	5314	5238	5376	5240	5085	5113	4972	4889	4929	5041	5099	5246	5337	5813	5902	6235	6511	6815	6728	6703	6631	6379	6255	6107	6126	5826	5998	6032	5821	5986	6094	6122	6070	6169	6288
6146	5725	5618	5697	5882	5904	6045	6216	6378	6195	5901	5631	5571	5368	5147	5244	5277	5405	5370	5280	5241	4937	5026	4796	4913	4863	4949	4997	5526	5721	6065	6490	6644	6949	6964	6985	6478	6581	6500	6452	6279	6176	6449	6018	6064	5909	6075	5970	6156	6349
6503	6159	6025	5826	5976	6094	6033	6317	6402	6393	6363	6157	5875	5585	5608	5403	5447	5441	5674	5661	5620	5263	5169	5088	4878	4907	4964	5152	5472	5706	6102	6322	6796	7020	7057	6815	6929	6529	6565	6576	6283	6408	6342	6154	6139	6072	6156	6279	6301	6545
6728	6521	6377	6151	6031	6079	6252	6587	6897	6900	6936	6665	6309	6031	6168	6099	5874	6044	6092	6022	5847	5720	5576	5341	5182	5021	5156	5258	5603	5880	6130	6357	6616	7094	7309	7097	6823	6864	6776	6594	6528	6563	6449	6269	6190	6005	6105	6175	6263	6518
6866	6752	6542	6210	6071	6134	6167	6481	6779	7084	7047	7115	6677	6449	6443	6255	5974	6132	6284	6214	6124	5982	5744	5649	5291	5128	5221	5356	5633	5847	6199	6244	6772	6909	6977	7220	7160	6890	6917	6982	6696	6605	6440	6469	6350	6322	6258	6147	6366	6605
7042	6987	6773	6462	6154	6153	6020	6255	6467	6839	7073	7063	7065	6779	6559	6530	6520	6332	6376	6337	6325	6128	6071	5823	5623	5234	5183	5343	5498	5741	5903	6337	6681	6711	6890	6999	6964	7063	7230	7131	6854	6671	6546	6604	6474	6468	6444	6357	6434	6631
7561	7424	7371	7091	6474	6195	6346	6380	6485	7015	7140	7409	7475	7459	7041	7069	6885	6561	6701	6802	6679	6486	6472	6360	5929	5632	5326	5332	5364	5707	5818	6306	6509	6675	6889	6950	6823	6855	7107	7123	7040	6922	6782	6795	6613	6609	6405	6362	6267	6410
7733	7718	7883	7272	6706	6670	6433	6484	6570	6947	7251	7721	7801	7811	7528	7300	7154	6948	6867	7036	6913	6904	6680	6476	6447	6026	5874	5751	5611	5795	5830	6184	6218	6331	6366	6714	6664	7029	6942	7083	7321	6785	6907	6828	6777	6667	6562	6502	6411	6553
7847	7737	7866	7599	6940	6772	6568	6457	6475	6919	7126	7531	7732	7865	7616	7593	7362	7149	6984	7164	7032	7006	6981	6769	6527	6217	5888	5677	5675	5635	5832	5805	5906	5948	6256	6396	6804	6828	7089	7149	7122	7161	6945	7041	6812	6727	6529	6286	6263	6180
7616	7442	7480	7448	6849	6607	6144	6302	5990	6580	6564	6975	7345	7370	7360	7383	6999	6905	6833	6840	6966	7011	6837	6683	6313	6015	5823	5818	5454	5494	5551	5603	5607	5813	5742	6228	6403	6510	6820	7231	7376	7494	7184	7302	6955	6842	6663	6168	6329	6274
7410	7367	7429	7264	6850	6451	6313	6206	6071	6298	6324	6540	6624	6905	7040	7197	6805	6880	6798	6681	6731	6610	6598	6557	6170	6067	5812	5655	5458	5355	5304	5484	5493	5571	5736	5911	6122	6421	6656	7002	7197	7509	7325	7464	7159	6957	6514	6351	6229	6246
7163	7005	7303	7133	6832	6522	6199	6084	5832	6006	6097	6201	6476	6710	6656	6935	6935	6885	6856	6712	6646	6365	6587	6242	6263	6189	6176	5826	5650	5433	5302	5311	5395	5465	5552	5911	6106	6340	6444	6901	7193	7355	7547	7495	7320	7025	6526	6381	6277	6094
6887	6995	6874	6898	6794	6457	6271	6036	6111	5941	5877	5882	6114	6279	6556	6578	6622	6730	6775	6684	6744	6473	6328	6275	6341	6463	6342	5988	5663	5511	5185	5236	5315	5417	5487	5764	6096	6237	6439	6760	6927	7507	7750	7601	7535	7167	6844	6384	6145	5775
6559	6586	6493	6583	6401	6392	6146	5987	5646	5539	5516	5421	5545	5910	6062	6199	6182	6308	6414	6306	6316	6102	6235	6351	6289	6411	6250	5978	5887	5575	5393	5468	5363	5394	5586	5975	5976	6092	6450	6584	7146	7294	7488	7487	7388	7164	6931	6429	6086	5807
6251	6301	6516	6289	6229	6104	5874	5760	5669	5287	5220	5190	5180	5500	5636	5916	6035	6104	6109	6098	6070	6127	6296	6304	6081	6106	6253	6043	5773	5736	5428	5336	5461	5581	5779	5717	6162	6225	6591	6798	6952	7340	7551	7467	7171	7119	6836	6391	6105	5818
6561	6516	6531	6642	6537	6416	6125	5673	5674	5433	5150	5203	5121	5422	5625	5799	5920	6094	6135	6319	6261	6385	6278	6421	6367	6382	6161	6220	6330	5998	5956	5646	5796	5793	5962	6200	6330	6456	6525	7020	7065	7294	7349	7534	7316	7123	6625	6408	5986	5742
6629	6526	6813	6855	6873	6806	6494	6381	6019	5827	5648	5521	5410	5598	5514	5648	6013	6280	6546	6535	6363	6389	6609	6391	6473	6383	6623	6713	6722	6486	6223	6052	5907	6239	6231	6334	6412	6617	6885	6908	6976	7365	7358	7364	7452	7089	6482	6266	6010	5787
7090	6833	6974	7098	7188	7138	7004	6868	6410	6409	6092	5994	5815	5963	5861	5855	6084	6393	6481	6823	6838	6905	6708	6508	6668	6602	6862	7042	6819	6784	6359	6205	6261	6314	6451	6687	6751	6800	6865	6911	7153	7366	7396	7480	7294	7104	6650	6432	6279	6097
7209	6998	7203	7379	7419	7227	7137	7000	7057	6528	6484	6351	6328	5984	5876	5863	5898	6074	6375	6732	6860	6780	6696	6666	6644	6665	6837	7121	6932	6900	6527	6446	6481	6456	6600	6583	6753	6696	6874	6906	6999	7251	7205	7187	7032	6838	6829	6535	6278	6217
7468	7306	7451	7488	7568	7346	7166	7048	7129	6991	6766	6807	6429	6098	6121	5935	5841	6154	6546	6585	6680	6616	6492	6456	6431	6407	6590	6772	6756	6584	6368	6322	6520	6386	6621	6515	6707	6589	6571	6791	6801	6620	6944	6730	6792	6639	6791	6535	6215	6260
7845	7528	7672	7403	7635	7387	7319	7132	7214	7284	6924	6854	6536	6431	6439	6227	6149	6289	6556	6609	6658	6431	6338	6323	6151	6354	6339	6408	6480	6533	6318	6373	6269	6348	6380	6320	6305	6368	6304	6324	6319	6293	6458	6491	6772	6498	6684	6504	6428	6284
7989	7869	7819	7461	7399	7454	7372	7398	7011	7036	6994	6849	6891	6657	6398	6273	6247	6332	6553	6676	6641	6441	6221	6117	6041	6012	5937	6193	6317	6400	6390	6267	6066	6127	6203	6190	6444	6404	6216	6042	6069	6003	6197	6297	6553	6762	6589	6741	6646	6573
8085	7752	7654	7459	7244	6884	7040	7008	6933	6848	6683	6666	6780	6582	6481	6362	6302	6191	6460	6643	6704	6316	6084	6052	5836	5754	5691	5949	6141	6369	6249	6033	5849	5883	5832	6146	6154	6002	6021	5808	5784	5759	5943	6277	6583	6595	6871	6959	7097	7028
8094	7833	7445	7156	6993	6540	6678	6458	6615	6385	6388	6445	6481	6424	6228	6205	6171	6381	6247	6332	6366	6296	6113	5812	5683	5560	5634	5768	5789	6025	6049	5919	5702	5805	5944	5980	5942	5745	5796	5704	5720	5815	5775	6138	6391	6649	6918	6991	6974	7119
7598	7458	7465	7088	6877	6667	6400	6301	6115	6240	6224	6162	6294	6310	6225	6270	6282	6308	6293	6428	6483	6509	6201	6113	5756	5825	5546	5818	5900	6082	6284	5888	5961	5906	6012	6108	5980	5952	6039	5701	5892	5898	5915	6003	6516	6884	7258	7264	7231	7248
7615	7573	7509	7225	6771	6565	6546	6270	6231	6145	6255	6245	6338	6210	6253	6099	6376	6349	6433	6544	6739	6669	6571	6518	6178	6363	6096	6047	6176	6349	6441	6441	6322	6386	6265	6479	6413	6196	6351	6238	6237	6238	6239	6506	6648	7206	7493	7641	7440	7123
7539	7541	7514	7209	6892	6635	6698	6430	6213	6125	6177	6157	6223	6228	6175	6342	6168	6276	6282	6522	6693	6656	6944	6754	6671	6480	6274	6453	6291	6433	6507	7030	6770	6775	6533	6502	6417	6511	6425	6457	6477	6405	6408	6511	6801	7092	7298	7443	7352	6957
7097	7162	7248	7021	6903	6619	6510	6398	6246	6097	6131	6148	5964	6058	5981	5939	5947	6187	6104	6334	6482	6596	6645	6631	6677	6713	6408	6371	6374	6453	6587	6974	6938	6650	6570	6395	6572	6628	6729	6548	6557	6463	6499	6610	6704	6899	6945	6999	6895	6413
7101	7265	7028	7075	6750	6595	6427	6274	6265	6179	6285	6175	5946	5854	5642	5643	5658	5700	5696	6058	6130	6014	6333	6377	6515	6496	6434	6500	6398	6559	6778	6735	6814	6773	6650	6456	6450	6348	6428	6556	6555	6629	6534	6297	6392	6474	6626	6685	6389	6054
7364	7100	7024	6894	6903	6746	6335	6307	6359	6407	6438	6280	6170	6012	5887	5601	5464	5593	5542	5492	5796	5840	5960	6145	6255	6453	6240	6282	6324	6369	6517	6668	6668	6648	6622	6570	6311	6328	6468	6350	6463	6378	6309	6456	6239	6309	6398	6414	6246	5978
7046	7109	6925	6737	6824	6759	6547	6436	6399	6450	6536	6589	6454	6170	6081	5783	5536	5439	5499	5468	5566	5583	5787	5859	6005	6258	6318	6295	6283	6207	6428	6418	6745	6487	6460	6197	6089	6192	5975	6101	6047	6109	6150	6065	6097	6086	6204	6298	6513	6082
7069	7013	6933	6848	6656	6660	6522	6308	6518	6642	6581	6773	6619	6495	6358	6034	5835	5557	5580	5473	5434	5348	5621	5853	5886	6042	6158	6107	6044	6232	6263	6359	6520	6369	6295	6124	6024	5863	5800	5965	5906	6095	6105	5868	6048	6076	6403	6356	6612	6693
6929	6910	7089	6887	6716	6791	6566	6312	6384	6765	6827	6970	6837	6856	6803	6522	6149	6077	5749	5442	5521	5522	5510	5770	5947	5960	5915	5982	6173	6207	6236	6312	6604	6317	6272	5860	5737	5914	5700	5779	5834	6137	6115	6073	6115	6435	6522	6928	6838	6888
6707	7010	7050	6952	6920	6698	6610	6428	6487	6476	6823	6959	6996	6848	6830	6541	6402	6158	6061	5946	5914	5927	5998	6109	6062	6055	5856	6142	6247	6416	6662	6475	6601	6471	6285	6134	6164	5968	6029	6080	6293	6402	6377	6630	6677	6868	7215	7131	7439	7357
6384	6531	6855	7054	7004	7054	7091	6747	6583	6521	6789	6646	6838	6883	6941	6666	6536	6235	6243	6128	6198	6133	6113	6318	6425	6289	6300	6260	6526	6598	6681	6931	6788	6947	6484	6485	6153	6334	6315	6527	6493	6743	6761	6889	6870	7298	7392	7534	7642	7637
6003	6223	6390	6836	6981	7074	7297	6976	6692	6498	6688	6652	6545	6678	6677	6489	6414	6310	6102	6194	6247	6291	6264	6406	6640	6374	6465	6405	6607	6756	6999	7128	6996	7167	7000	6773	6460	6463	6600	6628	6736	6847	6966	6956	7204	7296	7260	7449	7361	7324
6034	5852	6436	6685	6923	7264	7355	7141	6896	6629	6527	6629	6389	6459	6348	6308	6146	5970	5935	6025	6092	6093	6268	6574	6569	6605	6484	6586	6572	6748	7026	7198	7631	7634	7249	6994	6671	6564	6597	6488	6730	6702	6837	6793	6727	6938	7098	7097	7133	7091
5845	5941	6118	6460	7273	7289	7310	7172	7127	6996	6636	6507	6626	6323	6412	5961	6010	5969	5914	5999	6057	6127	6334	6406	6539	6382	6505	6318	6342	6871	7055	7284	7486	7628	7306	7161	6914	6784	6576	6544	6681	6429	6594	6462	6691	6766	6751	6820	6818	6872
6163	6012	6214	6554	6934	7081	7293	7207	7244	7130	6944	6632	6649	6492	6510	6191	6174	5965	5958	5903	5962	6032	6291	6435	6364	6297	6287	6228	6389	6532	6780	7171	7354	7298	7350	7238	7117	6696	6739	6412	6455	6387	6491	6111	6268	6371	6649	6597	6599	6767
6328	5863	6165	6376	6704	6978	7073	7078	7201	7036	6987	6680	6741	6886	6464	6369	6208	6155	6034	5960	5894	6091	6120	6318	6502	6085	6049	6042	6049	6261	6349	6779	6855	7164	7366	7072	7038	6735	6474	6210	6187	6072	6156	6216	6226	6434	6711	6720	6820	7003
6473	6206	6188	6335	6644	6732	6819	6668	6814	6760	6582	6390	6496	6477	6568	6430	6342	6232	6080	6032	6103	6064	6106	6374	6410	6305	6050	5690	5713	5651	6151	6357	6844	7150	7034	7191	7020	6614	6353	6148	6101	6011	6269	6240	6434	6745	6820	6939	7017	7191
6333	6169	6275	6474	6332	6486	6660	6476	6563	6314	6278	6242	6402	6396	6314	6183	6245	6264	6124	6255	6209	6281	6420	6395	6380	6231	5997	5965	5723	5763	6014	6341	6624	6849	7158	7172	7082	6828	6376	6469	6361	6144	6246	6427	6734	6966	7054	7084	6980	7213
6179	6016	6084	6191	6380	6532	6479	6382	6273	6292	5987	5877	5901	5846	5864	5882	5905	6079	6085	6114	6404	6388	6517	6395	6452	6292	6030	6129	5918	6038	6235	6324	7018	7014	7178	7175	7117	6999	6920	6591	6461	6426	6512	6740	7025	7088	7057	7109	7185	7024
6169	5901	5961	6013	6401	6314	6393	6297	6313	6013	5957	5763	5614	5591	5508	5484	5699	5581	5812	5872	6059	6238	6272	6320	6506	6347	6312	6162	6149	6143	6280	6491	6669	6840	7086	7221	7291	7008	6667	6731	6278	6355	6318	6656	6551	6790	6929	6839	6714	6738
6343	6036	5917	5786	6140	6207	6325	6039	6033	6070	5850	5901	5491	5311	5262	5267	5403	5491	5583	5467	5406	5668	5824	5959	5953	6066	6217	6035	6058	5907	6140	6295	6604	6708	6837	6959	6891	6721	6525	6283	6119	6124	6140	6364	6596	6667	6645	6591	6718	6666
6736	6233	6029	5763	5875	6163	6148	6266	6191	6239	6025	5811	5532	5424	5339	5370	5262	5291	5304	5182	5422	5369	5634	5725	5856	6023	5943	5997	5858	5926	5986	6330	6591	6753	6615	6652	6576	6295	6198	5838	5941	5940	6088	6459	6553	6570	6641	6622	6674	6752
6748	6562	6167	5935	6094	6089	6093	6330	6299	6505	6450	6106	5810	5796	5676	5713	5536	5504	5487	5428	5373	5561	5765	5836	5772	5937	5722	5777	5848	5898	6140	6319	6607	6751	6681	6510	6508	6205	5914	5814	5929	5892	6108	6444	6536	6822	6841	6772	7166	7022
6800	6506	6317	6160	6079	6030	6064	6033	6426	6432	6442	6291	6184	6114	5977	5869	5748	5928	5706	5845	5773	5870	6007	5967	5960	5770	5931	6028	5918	5958	6340	6446	6519	6718	6626	6641	6325	6196	5893	5969	5857	6276	6406	6765	6785	6937	7234	7242	7351	7402
6522	6173	6261	6280	6327	6282	6309	6190	6408	6469	6445	6236	6060	6018	6120	5791	5822	5938	6022	6079	5976	6051	5900	6016	6201	6166	6207	6241	5992	6306	6292	6517	6685	6878	6907	6925	6567	6079	6033	6116	6112	6252	6593	6766	7045	7135	7165	7076	7201	7338
6134	5947	6038	6182	6269	6425	6499	6406	6586	6496	6230	6200	5937	5669	5675	5671	5811	5772	5895	5967	5842	6051	6050	6127	6205	6245	6311	6410	6425	6391	6548	6671	6897	6983	7159	7004	6669	6395	6214	6087	6232	6527	6868	6742	7057	7139	7108	7067	6810	6974
5888	5603	5655	5863	6215	6176	6496	6447	6782	6718	6471	6137	6067	5747	5405	5597	5539	5765	5774	5811	5874	5969	5927	6185	6228	6459	6598	6344	6499	6628	6855	7048	7131	7242	7347	7101	6909	6364	6301	6185	6223	6306	6283	6623	6750	6864	7054	6892	6753	6986
5879	5556	5412	5738	5862	5970	6404	6591	6688	6999	6725	6539	6065	5803	5541	5584	5438	5555	5567	5656	5656	5763	5967	5975	5962	6177	6430	6481	6474	6553	6730	7009	7031	7068	7076	6927	6640	6423	6173	6104	5878	6136	6044	6110	6502	6520	6638	6892	7031	7365
6163	5730	5688	5761	5952	5989	6065	6362	6601	6972	6904	6505	6293	6111	5520	5441	5497	5403	5410	5578	5600	5622	5838	6058	6094	6067	6321	6442	6490	6356	6684	6754	7031	6922	6867	6768	6392	6185	5874	5915	5743	5883	5842	5983	6117	6448	6542	6792	7328	7437
6307	6051	5940	5911	6142	6087	6147	6549	6752	6847	6891	6629	6342	5938	5970	5571	5537	5532	5393	5504	5543	5794	6050	6050	6117	5996	6158	6240	6413	6556	6872	6685	6858	6682	6825	6687	6579	6295	6072	6071	5790	5793	6074	6213	6111	6543	6457	6754	7167	7123
6260	6005	6061	6354	6454	6557	6832	6868	7050	7154	6824	6713	6273	6118	5853	5682	5588	5553	5628	5742	5946	5981	6080	6388	6254	6555	6591	6677	6575	6787	6899	6809	7139	7041	7164	7177	6935	6711	6531	6244	6163	6314	6636	6863	6763	6698	6519	6512	6537	6597
6282	6210	6228	6235	6462	6946	7165	7304	7280	7393	7231	6827	6597	6438	5923	5603	5593	5643	5583	5751	5895	6194	6334	6774	6821	6770	6965	7011	6992	7054	7027	7284	7554	7456	7435	7558	7223	6990	6770	6575	6516	6837	7249	7195	7055	6913	6643	6473	6436	6723
6530	6364	6230	6121	6852	6866	7148	7210	7529	7866	7593	7326	6883	6644	6198	5670	5492	5531	5656	5667	5849	6097	6302	6571	6661	6924	6944	6901	6918	7028	7321	7447	7551	7511	7593	7261	7227	7024	6615	6572	6627	7135	7439	7512	7266	7138	7037	6801	6963	6999
6569	6279	6451	6293	6662	6688	6823	7190	7364	7614	7718	7516	6994	6889	6331	5952	5768	5654	5643	5873	5920	5914	6089	6272	6532	6783	6824	7055	7196	7060	6994	7214	7413	7212	7240	7320	7126	6898	6585	6599	6698	7242	7638	7347	7497	7714	7710	7433	7223	7369
6551	6435	6264	6456	6330	6386	6760	6966	7097	7482	7643	7311	7120	6671	6472	6133	5969	5979	6083	6184	6245	6123	6191	6456	6566	6872	6914	7025	7115	7213	7416	7355	7254	7141	7383	7071	7221	7063	6813	6655	6755	7228	7443	7195	7744	8153	8191	7970	7507	7569
6365	6130	6111	6340	6606	6616	6692	6830	7213	7385	7179	7394	6987	6846	6438	6034	6208	6353	6540	6517	6552	6384	6683	6745	6692	7066	7103	7382	7508	7677	7699	7860	7657	7497	7457	7494	7413	7193	6872	6882	6914	7314	7573	7418	7990	8225	8527	7739	7429	7539
6272	5968	6038	6310	6456	6537	6884	6874	6955	7233	7318	7077	6866	6655	6224	6085	6112	6233	6440	6686	6510	6652	7013	6863	6893	7268	7574	7675	7742	7935	7618	7889	7672	7880	7785	7731	7490	7235	7065	6984	7185	7585	7900	7833	7970	8089	8170	7736	7425	7188
6366	6322	6040	6162	6328	6586	6788	6890	6974	7293	7174	7000	6814	6431	6260	5840	5870	5811	5981	6217	6180	6541	6646	6793	6839	6846	7253	7366	7567	7765	7683	7663	7546	7532	7448	7319	7358	7057	6864	6967	7310	7671	7997	7993	8024	7695	7566	7255	6966	6704
6795	6348	6087	6145	6256	6429	6529	6677	6998	7076	6874	6950	6761	6479	6169	5832	5916	5767	5851	6239	6322	6244	6534	6479	6463	6690	6794	6957	7165	7093	7329	7192	7149	7018	6959	6850	6954	6792	6708	6551	6853	7221	7889	7686	7630	7385	6895	6813	6461	6312
6969	6471	6369	6389	6308	6283	6534	6505	6591	6972	7055	6708	6621	6308	6023	5885	5690	5754	6016	6132	6124	6434	6509	6545	6487	6440	6734	6700	6853	7106	6941	6847	6860	6681	6777	6859	6745	6796	6646	6621	6646	6995	7179	7442	7090	6726	6463	6282	5960	5937
6539	6707	6529	6399	6265	6379	6587	6496	6804	6746	6597	6676	6348	6248	6039	5937	5932	5630	5905	6033	6197	6325	6643	6530	6501	6346	6698	6612	6809	6837	6923	6671	6711	6549	6661	6777	6761	6539	6404	6285	6329	6414	6678	6609	6763	6587	5976	6094	5837	5870
6952	6736	6676	6393	6575	6594	6514	6669	6669	6553	6572	6382	6038	5954	5603	5779	5474	5564	5668	5690	5936	6220	6326	6550	6343	6633	6466	6728	6791	6781	6608	6648	6318	6376	6395	6427	6393	6599	6669	6301	6094	6077	6270	6475	6551	6483	6318	6274	6161	6212
6764	6673	6725	6476	6506	6634	6672	6599	6410	6531	6367	6196	6155	5941	5709	5652	5742	5544	5401	5742	5749	5940	6306	6537	6607	6345	6611	6413	6518	6519	6427	6395	6153	6111	6180	6006	6379	6245	6249	6368	6325	6407	6516	6721	6753	6722	6688	6663	6668	6749
6942	6834	6732	6700	6705	6711	6204	6319	6408	6347	6499	6229	6174	6196	5934	5875	5758	5850	5753	5776	5999	6253	6536	6657	6490	6571	6318	6437	6315	6185	6185	6095	6061	6199	5913	6079	6279	6130	6392	6381	6703	6744	7006	7075	7301	7227	7234	7156	6994	7064
6691	6904	6794	6914	6959	6535	6607	6297	6280	6415	6293	6085	6290	6071	6224	5848	5947	6224	5971	6084	6317	6682	6824	7181	7027	6612	6396	6353	6263	6017	5968	6029	5828	5882	6184	6172	6411	6271	6357	6536	6776	7035	7225	7330	7363	7485	7332	7365	6983	6707
6774	6640	6762	6911	6868	6845	6514	6371	6430	6245	6130	5910	5881	5994	5690	5686	5641	5715	6001	6169	6247	6496	6759	6818	6784	6920	6426	6426	6148	5928	5997	6013	6031	6160	6124	6309	6286	6342	6666	6686	6717	6950	6925	7283	7441	7378	7244	7257	6854	6890
6815	6363	6548	6866	6701	6615	6488	6210	6093	6103	6052	5798	5823	5476	5635	5435	5429	5578	5853	5858	6117	6263	6512	6690	6683	6591	6577	6071	5924	5889	5879	6087	6032	5824	6043	6151	6164	6223	6260	6573	6688	6872	6887	7007	7156	7145	7026	6885	6653	6924
6721	6367	6333	6527	6789	6616	6321	6218	6214	6013	6053	5939	5557	5632	5325	5506	5507	5599	5767	5914	6073	6250	6462	6606	6762	6534	6338	6179	5961	5827	5770	5679	5760	5922	5995	5814	5999	6205	6264	6553	6700	6780	6940	6998	7185	6948	7067	6898	6683	6843
6885	6624	6497	6548	6642	6467	6444	6239	6306	6241	6099	5908	5545	5385	5548	5437	5543	5758	5891	6038	6207	6318	6634	6691	6919	6781	6815	6372	6082	5958	5871	5775	5817	5849	5960	5965	6133	6329	6310	6585	6828	6963	7198	7511	7410	7419	7227	7187	6701	6709
7025	6864	6484	6507	6628	6447	6369	6279	6342	6292	6098	6052	5760	5507	5410	5475	5560	5940	5966	6315	6361	6466	6612	6697	6782	6926	6827	6807	6546	6187	5967	5911	5972	5893	5881	5965	6327	6525	6525	6724	7054	7056	7525	7661	7640	7541	7288	6978	6854	6655
6963	6985	6850	6589	6442	6488	6459	6560	6471	6607	6360	6108	5987	5686	5632	5623	5733	5861	6187	6333	6419	6533	6859	6961	7146	7235	7068	7091	6882	6437	6145	6052	5917	5820	5853	6207	6343	6737	6790	6973	7060	7087	7443	7570	7448	7556	7188	6810	6836	6639
7229	7017	6652	6437	6504	6500	6609	6925	6883	6573	6627	6289	6166	5873	5758	6001	6066	6157	6304	6359	6633	6774	6738	7181	7076	7441	7338	7220	7050	6937	6516	6412	6067	6218	6173	6411	6568	6552	6852	7097	7115	7302	7500	7564	7567	7390	7079	7048	6929	7024
6971	6789	6696	6548	6549	6414	6612	6916	6920	6941	6532	6329	6333	6320	6015	5968	6301	6181	6437	6651	6596	6834	7067	7137	7221	7379	7305	7262	7085	6883	6679	6505	6343	6275	6419	6548	6633	6907	6900	7133	7305	7353	7744	7752	7447	7329	7241	7054	6978	6985
6878	6739	6589	6638	6576	6435	6449	6796	6922	6800	6374	6342	6276	6400	6098	6223	6192	6458	6524	6742	6805	6816	6982	7234	7507	7394	7389	7469	7201	7161	6781	6602	6452	6477	6524	6638	6741	6803	6798	7104	7048	7247	7476	7571	7208	7185	7110	6894	6769	6756
6763	6818	6552	6396	6289	6494	6533	6376	6666	6694	6277	6241	6165	6031	6228	6242	6159	6420	6329	6537	6353	6759	6758	7146	7088	7140	7188	7197	6929	6942	6795	6800	6520	6756	6695	6768	6961	6978	6979	7225	7147	7251	7255	7229	6981	6891	6587	6494	6570	6622
6744	6503	6515	6438	6502	6394	6231	6469	6279	6541	6272	6123	6007	6171	5879	6172	6215	6298	6442	6464	6356	6450	6686	6944	7002	7232	6953	7091	6776	6606	6601	6704	6751	6464	6680	6715	6823	6913	6990	7059	7238	7255	7149	6851	6600	6580	6200	6286	6248	6585
7063	6608	6387	6537	6485	6368	6110	6219	6379	6261	6272	6256	6016	5940	6152	6215	6361	6473	6525	6401	6444	6612	6769	6698	6964	6752	6789	6533	6518	6497	6445	6454	6501	6436	6771	6813	7042	7264	7337	7176	7384	7286	6916	6807	6524	6441	6176	6221	6183	6502
6997	6854	6765	6361	6333	6363	6229	6166	6090	6441	6073	5994	6164	5885	6392	6510	6359	6843	6757	6731	6505	6873	6535	6806	6819	6772	6763	6462	6488	6258	6380	6617	6589	6660	6855	7225	7280	7339	7239	7423	7448	7434	7086	6857	6497	6217	6039	6004	6087	6391
6687	6516	6597	6552	6320	6151	6261	6083	5974	6022	6383	6087	6170	6162	6179	6392	6511	6670	6634	6715	6654	6673	6654	6835	6694	6905	6493	6472	6224	6045	6318	6422	6614	6786	7124	7020	7388	7395	7492	7628	7347	7447	6978	6732	6330	6110	6019	6113	6186	6166
6807	6493	6523	6403	6363	6003	5716	5712	5911	5891	6141	6343	6191	6270	6400	6356	6726	6573	6687	6678	6935	6578	6803	6488	6630	6845	6621	6427	6152	6312	6185	6327	6681	6746	6960	6991	7121	7278	7357	7508	7340	7325	6901	6511	6366	6161	6045	5996	6226	6224
6740	6605	6319	6344	5956	5941	5735	5746	5835	5937	6255	6475	6288	6343	6552	6593	6637	6583	6502	6592	6614	6605	6693	6630	6570	6609	6593	6248	6311	6060	6364	6426	6625	6793	6951	7085	6972	7269	7194	7475	7220	7215	6913	6491	6427	6274	6025	6111	6193	6272
6416	6680	6566	6231	5973	5781	5502	5433	5593	5968	5959	6048	6429	6492	6250	6579	6555	6811	6715	6872	6746	6769	6570	6528	6406	6495	6494	6439	6515	6393	6248	6577	6554	6785	7040	6881	6952	7002	7221	7213	7171	7047	6798	6352	6282	6218	6007	6131	6163	6432
6279	6284	6603	6504	6071	5657	5614	5522	5387	5692	5876	6159	6100	6159	6132	6346	6537	6434	6542	6230	6672	6506	6633	6297	6151	6316	6103	6367	6320	6465	6481	6366	6546	6681	6548	6864	6748	6867	7018	7061	6939	6888	6576	6254	6209	6150	5961	6090	6236	6511
6222	6189	6275	6388	6186	5531	5625	5387	5401	5486	5707	5891	5879	6155	6090	6096	6203	6228	6299	6358	6476	6371	6587	6107	6290	6143	6165	6134	6382	6456	6255	6333	6552	6556	6610	6699	6656	6837	6645	6678	6585	6614	6371	6041	6114	5972	5968	6080	6209	6625
6342	6449	6176	6291	6257	5840	5761	5478	5658	5531	5773	5923	6024	6062	6198	6202	6345	6332	6570	6562	6318	6648	6446	6404	6289	6039	6092	5978	6282	6472	6422	6694	6556	6536	6558	6618	6543	6707	6514	6448	6545	6380	6277	6325	6231	6085	6135	6272	6335	6732
6256	6396	6379	6061	6281	6194	6018	5598	5808	5923	6078	6001	6081	6268	6185	6402	6123	6270	6302	6505	6499	6641	6595	6510	6468	6392	6149	6170	6235	6311	6483	6573	6587	6612	6892	6707	6678	6496	6391	6591	6399	6474	6378	6226	6254	6230	6316	6513	6714	6991
5620	6184	6363	6151	6013	6285	6204	5776	6042	6098	6067	6135	6211	6135	6278	6165	6176	6346	6360	6396	6496	6525	6673	6763	6404	6311	6104	6136	6231	6318	6610	6601	6551	6519	6625	6453	6447	6399	6174	6386	6340	6284	6277	6086	6126	6201	6549	6533	6699	6798
5467	5835	6277	6289	6007	5971	6167	5785	5735	6015	5955	6042	6265	6032	6193	6016	5900	5925	6025	6155	6350	6399	6549	6345	6327	6346	6259	6274	6122	6254	6637	6536	6735	6498	6296	6379	6203	6034	5987	5967	6250	6205	6228	6088	6213	6355	6369	6423	6600	6808
5737	5430	5879	6523	6237	5747	6216	6053	5806	5964	6149	6072	6353	6196	6248	6158	5841	5897	5923	6057	6293	6200	6600	6389	6455	6378	6386	6462	6313	6434	6491	6651	6643	6655	6441	6330	5842	5873	5728	6107	6142	6254	6204	6373	6300	6436	6471	6681	6640	6626
5942	5504	5543	6298	6474	5918	6049	6356	6201	6207	6412	6374	6490	6265	6197	6162	6045	6122	6244	6183	6206	6411	6542	6595	6838	6594	6710	6719	6571	6713	6785	6885	6633	6717	6383	6285	6047	5607	5511	5937	6015	6212	6372	6351	6558	6516	6488	6492	6423	6631
6436	5904	5438	6126	6550	6145	5680	6422	6605	6221	6851	6630	6351	6580	6239	6456	6282	6251	6194	6178	6353	6524	6685	6769	6582	6678	6922	6816	6772	6702	6885	6815	7092	6934	6619	6083	5944	5846	5730	5671	5945	6152	5997	6290	6326	6599	6436	6533	6451	6327
6974	6512	5771	5890	6633	6494	5921	6318	6829	6551	6664	6939	6513	6665	6412	6445	6366	6255	6277	6301	6369	6677	6805	6900	6984	7014	6887	6993	6931	6947	6867	6908	6837	6814	6679	6361	5982	5929	5817	5892	5954	6098	6212	6058	6276	6453	6464	6449	6366	6261
6829	7049	6321	5971	6424	7001	6220	6060	6916	6802	6675	7214	6672	6607	6575	6305	6499	6365	6529	6459	6716	6719	6858	7059	7098	7041	7012	7053	6894	7015	7151	7006	6707	6594	6703	6411	6136	6016	5926	6011	6257	6213	6284	6302	6258	6344	6467	6459	6536	6184
6944	7491	7071	6108	6532	7187	6698	6508	7086	6980	6676	7338	7096	6715	6802	6688	6699	6811	6858	6932	7257	7014	6945	7044	7258	7094	7103	7130	7264	7251	7054	7096	6791	6883	6485	6697	6421	6240	6277	6302	6490	6639	6496	6545	6524	6338	6685	6501	6494	6150
6755	7740	7449	6688	6879	7506	7445	6904	7468	7415	6879	7322	7164	6902	7313	6768	6987	6987	6942	7038	7151	7299	7287	7089	7298	7270	7281	7076	7127	7132	7065	6903	6905	6576	6544	6472	6396	6322	6456	6702	6804	6830	6708	6667	6529	6482	6366	6488	6224	6303
6597	7609	7921	7027	6693	7617	7518	6736	7252	7487	6577	7001	7070	6711	7132	6932	7055	6847	6658	6791	6900	7082	7124	6982	7199	7116	7141	6867	6802	7026	6624	6640	6720	6455	6284	6312	6265	6405	6518	6810	6904	6976	6728	6582	6629	6404	6384	6344	6489	6084
6350	7263	7584	6818	6222	7106	7333	6530	6845	7120	6307	6530	6745	6445	6985	6685	6696	6663	6560	6714	6861	7048	6924	6879	6837	6873	6947	6767	6629	6634	6498	6376	6390	6033	6108	6137	6220	6332	6359	6835	6964	6801	6652	6571	6342	6302	6309	6157	5861	5843
6080	6853	7241	6517	5992	6721	6948	6171	6557	6617	5980	5989	6348	6212	6500	6378	6769	6560	6489	6625	6823	6843	6930	6855	6708	6654	6744	6796	6560	6454	6497	6432	6109	6111	5949	6183	6105	6375	6488	6573	6594	6695	6721	6611	6342	6179	6293	5977	5810	5726
5935	6743	7074	6365	5814	6570	6628	5899	6147	6479	5670	6042	6345	6054	6418	6302	6419	6657	6619	6817	6787	6831	6702	6876	6659	6628	6610	6693	6588	6539	6474	6379	6298	6087	6139	6343	6484	6573	6632	6613	6710	6749	6560	6498	6421	6259	6099	5999	5681	5603
5810	6493	6790	6124	5744	6396	6564	5846	5930	6397	5865	5903	6312	5974	6208	6380	6482	6554	6407	6783	6552	6891	6741	6721	6714	6511	6587	6638	6356	6500	6475	6283	6204	6068	6174	6377	6509	6609	6556	6432	6488	6640	6487	6428	6266	6203	5962	5880	5772	5732
5657	6338	6504	5840	5443	6520	6510	5874	5875	6276	5697	5586	6137	5618	6044	6209	6314	6368	6441	6560	6593	6769	6779	6604	6680	6496	6550	6396	6371	6372	6211	6296	6256	6272	6247	6679	6791	6828	6777	6571	6581	6379	6409	6135	6344	6261	5990	5850	5934	5910
5655	6287	6048	5282	5294	5938	6358	5738	5935	6301	5522	5812	5898	5609	6195	6342	6390	6368	6288	6540	6629	6769	6764	6789	6444	6541	6633	6366	6381	6366	6271	6175	6360	6242	6426	6539	6530	6875	6839	6642	6339	6382	6225	6230	6009	6105	6017	6016	5975	6002
5845	6058	5875	5184	5149	5927	6084	5692	6010	6353	5728	5937	6078	5667	6296	6149	6666	6466	6464	6383	6410	6764	6472	6574	6752	6831	6853	6601	6392	6409	6365	6313	6266	6698	6409	6614	6773	6802	6683	6577	6497	6378	6233	6177	5958	6012	5856	6003	6015	5942
6179	6073	5767	5121	5616	6038	5971	5879	6308	6501	5942	6322	6066	5987	6526	6365	6695	6612	6654	6355	6453	6430	6254	6227	6558	6618	6866	6706	6395	6417	6416	6367	6408	6645	6725	6887	6629	6787	6582	6435	6371	6335	6198	6150	6116	6071	5998	5948	6047	6041
6459	6339	5791	5488	5885	6362	6009	5895	6622	6581	6249	6407	6242	6216	6623	6530	6802	6571	6680	6462	6248	6283	6090	6103	6496	6710	6995	7025	6606	6470	6318	6504	6559	6734	6892	6896	6807	6510	6638	6422	6365	6170	6348	6175	6139	6239	6358	6245	6221	6136
6692	6199	5616	5703	6003	6264	5880	6205	6730	6466	6381	6719	6263	6523	6756	6719	7024	6859	7105	6627	6492	6118	6195	6306	6596	6867	7088	7083	6746	6444	6676	6897	6783	6984	6982	6971	6861	6622	6467	6462	6389	6199	6187	6122	6203	6188	6064	6122	6235	6435
6760	5893	5563	5879	6266	5960	5816	6300	6610	6420	6759	6741	6470	6923	6771	6792	7067	6783	6873	6356	6382	6165	6221	6323	6676	6852	7051	6881	6669	6620	6775	7028	7037	7175	7109	6903	6702	6452	6313	6352	6479	6179	6416	6063	6107	6047	6136	6175	6319	6363
6449	5811	5827	6302	6112	5839	6055	6482	6320	6393	6905	6809	6616	6876	6763	6818	6825	6684	6791	6394	6270	5991	6108	6238	6568	6741	6687	6564	6352	6367	6417	6894	6875	6832	6907	6621	6395	6280	6345	6462	6260	6223	6185	6163	6019	6096	6181	6144	6083	6056
6136	6059	6448	6801	6267	5993	6335	6378	6235	6602	6893	6605	6824	7004	6596	6777	6536	6630	6524	6507	6249	6415	6146	6259	6314	6601	6576	6626	6245	6256	6499	6410	6683	6661	6563	6657	6252	6229	6124	6144	6134	6068	5983	6234	6271	6406	6344	6299	6121	5847
5889	6239	6545	6887	6474	6412	6758	6380	6183	6895	6818	6757	6982	6950	6776	6743	6431	6695	6432	6747	6670	6667	6506	6492	6463	6710	6686	6676	6478	6401	6378	6506	6576	6640	6680	6563	6324	6128	6128	6152	6131	6021	6140	6278	6148	6565	6443	6380	6322	5918
6187	6391	6523	6376	6609	6879	6889	6532	6572	6982	7016	7046	7164	6851	7038	6923	6558	6743	6672	6835	6686	6978	6799	6932	6668	6873	6968	6561	6599	6535	6446	6790	6839	6648	6570	6560	6627	6194	6290	6323	6362	6316	6415	6400	6353	6491	6393	6378	6523	6260
6572	6347	6248	6365	6522	6714	6724	6599	6726	7045	6952	7158	7287	6830	7156	6516	6816	6503	6439	6684	6855	6786	6889	6867	6778	6617	6860	6580	6597	6418	6480	6552	6589	6621	6428	6188	6235	6233	6414	6650	6775	6675	6960	6727	6614	6548	6660	6353	6520	6575
[truncated: 920 more columns]
