# Supplementary material for: Spatial Resolution and Refractive Index Contrast of Resonant Photonic Crystal Surfaces for Biosensing
Source: IEEE Photonics J. Author manuscript; Available in PMC 2015 Sep 7. (PMC4561521; doi:10.1109/JPHOT.2015.2435699)
Supplement: fig2_data [file NIHMS64775-supplement-fig2_data.gz › Volumes/graham/MacBook_backup/PhD_folder_2015_06_02/paper_improvements/IEEE_J_Photonics/final_files/data_files/fig2/0pc_p555f85/i1.csv]

6778	6173	6313	6357	6462	6534	6527	6433	6547	6667	6658	6644	6626	6826	6897	6832	6621	6277	5996	5880	5809	6024	6072	6481	6719	6881	6904	6928	6898	6795	6534	6528	6178	6156	6354	6336	6405	6531	6728	6642	6441	6636	6619	6871	6970	6948	6926	7086	6924	7074
7544	7328	7819	7672	7406	6960	7012	7066	7007	7168	7251	7429	7334	7335	7210	6975	6673	6358	6033	6229	6380	6517	6918	7179	7636	7864	7501	7316	7267	6941	6900	6750	6591	6791	6886	6626	6851	7042	7021	6772	6614	6986	7104	7389	7505	7463	7589	7749	7589	7295
7410	7243	7407	7217	7037	6805	6565	6592	6755	6800	7117	7337	7093	6843	6809	6603	6520	6398	6284	6354	6608	6929	7021	7306	7833	7685	7356	7156	6952	6763	6578	6565	6762	7026	6974	6752	6789	6943	6612	6651	6422	6947	7077	7289	7429	7512	7330	7492	7320	7477
7307	7169	6921	6855	6577	6700	6447	6473	6464	6439	6702	6667	6670	6479	6558	6521	6541	6475	6594	6670	6978	7185	7415	7632	7750	7553	7184	6748	6558	6225	6371	6417	6759	6947	6941	6785	6663	6757	6506	6401	6754	6882	7205	7310	7249	7461	7454	7476	7679	7429
7216	6992	6899	6622	6542	6560	6506	6357	6524	6445	6297	6241	6288	6268	6370	6511	6661	6829	7165	7183	7422	7667	7513	7690	7565	7345	6705	6525	6546	6277	6510	6653	6857	7032	7029	6928	6717	6691	6393	6652	7059	7085	7224	7349	7357	7457	7441	7580	7801	7968
6800	6845	6720	6756	6684	6655	6512	6352	6371	6434	6334	6184	6260	6420	6570	6717	6892	7364	7549	7560	7729	7593	7640	7444	7246	7096	6570	6372	6505	6505	6558	6925	6918	7113	7025	6799	6900	6665	6557	6762	7000	7112	7377	7168	7329	7306	7641	7821	8232	8194
6756	7084	6924	6919	6944	6807	6742	6631	6646	6482	6587	6224	6514	6530	7021	6981	7470	7561	7713	7775	7657	7756	7343	7053	7108	6731	6580	6646	6694	7052	7184	7370	7318	7448	7179	7059	6854	6711	6798	7167	7249	7397	7204	7160	7346	7339	7756	8236	8527	8290
6993	7057	7051	6911	7132	7081	7162	6997	6930	6999	6874	6940	7085	6927	7292	7571	7797	7907	7843	7683	7504	7301	7113	6666	6479	6515	6641	7036	7048	7221	7628	7676	7407	7365	7087	6799	6762	6656	6999	7077	7292	7281	7125	7074	7212	7418	7856	8339	8494	8178
7317	7284	7180	7274	7272	7245	7451	7560	7337	7408	7419	7419	7671	7447	7681	7768	7947	7989	7849	7701	7239	6978	6643	6727	6688	6683	6856	7124	7403	7441	7592	7450	7399	6997	7040	6830	6788	6663	6964	7135	7003	7285	7200	7104	7143	7624	7899	8192	8149	7947
7688	7478	7268	7567	7558	7531	7847	7938	7949	7960	7934	7916	7963	8101	7691	7820	7775	7886	7489	7332	6739	6606	6480	6501	6507	7034	7368	7644	7736	7625	7707	7512	7240	7013	7040	6877	6874	6999	6996	6993	7120	7226	6967	7117	7291	7468	7662	7912	7923	7783
8030	7628	7573	7662	7892	7858	8005	8330	8058	8065	8442	8329	8075	8065	7916	7482	7343	7164	7096	6710	6601	6362	6324	6774	6829	7042	7519	7694	7633	7490	7311	7139	7052	6988	6750	7018	6881	7076	7176	6842	7106	6994	7155	6983	7396	7468	7517	7383	7562	7975
8307	7727	7439	7743	7966	8205	8232	8092	8062	8366	8203	8239	7938	7722	7356	7090	6966	6937	6629	6464	6571	6559	6693	6801	6827	7135	7550	7439	7272	7114	7028	7062	6989	7066	7036	7111	7157	7115	6997	6826	6751	6910	7320	7405	7362	7536	7146	7466	7668	7903
7893	7750	7707	7686	7798	7704	7825	7845	7851	7818	7625	7806	7534	7083	6829	6773	6668	6465	6448	6476	6675	6735	6853	7104	7104	7186	6992	6989	6913	6814	6675	6816	6717	6977	7060	7188	7092	7280	6865	6732	6738	6893	7456	7438	7393	7212	7207	7423	7683	7994
7556	7331	7253	7310	7423	7426	7455	7612	7722	7233	7292	7195	6858	6746	6510	6523	6593	6545	6730	6820	7018	7076	7116	7188	7116	6923	6826	6659	6510	6625	6721	6723	6708	7081	7120	6951	7108	6880	6530	6394	6637	6936	7397	7456	7283	7029	6912	7036	7521	7887
7309	6956	7090	7133	6919	7150	7383	7483	7187	7117	6972	6790	6421	6475	6511	6694	6775	6954	6947	7102	7351	7239	7133	7118	6913	6656	6543	6521	6628	6452	6483	6668	6922	7194	7024	7002	6855	6594	6597	6689	6709	6762	6963	7096	7017	6804	6903	7006	7492	7853
6920	6903	6855	7142	7056	7327	7192	7314	7167	6940	6784	6776	6459	6544	6692	6748	6968	7017	7305	7446	7448	7330	7000	6668	6272	6299	6369	6331	6324	6417	6533	6857	6980	7056	7029	6729	6604	6462	6695	6509	6517	6585	6885	6832	6878	6675	6999	7018	7483	7630
7381	6903	6904	7207	7324	7537	7295	7287	7266	6976	6723	6619	6756	6749	6904	6977	7307	7580	7531	7411	7247	6985	6463	6486	6253	6113	6305	6466	6467	6613	6825	6866	6893	6964	6765	6606	6400	6657	6626	6620	6588	6563	6598	6678	6644	6858	7274	7207	7469	7273
7642	7197	7337	7463	7598	7512	7462	7540	7220	7141	6839	6800	6709	7019	7144	7213	7546	7484	7356	7192	7011	6456	6268	6092	6050	5958	6396	6652	6915	6751	6832	6662	6619	6566	6456	6355	6549	6704	6816	6697	6545	6442	6397	6673	6715	7067	7088	7215	7116	7107
8020	7720	7901	7663	7600	7552	7688	7495	7288	7355	7268	6951	7120	7195	7079	7196	7387	7227	6998	6785	6567	6363	6107	6180	6191	6264	6609	6767	7149	6948	6791	6422	6369	6458	6440	6288	6881	6987	7054	6791	6432	6349	6374	6513	6754	7252	7325	7313	6649	6811
8162	8004	7943	7701	7643	7497	7548	7652	7504	7366	7319	7001	6917	6988	6969	6905	6834	6893	6677	6650	6445	6288	6266	6560	6553	6666	6830	6986	6869	7064	6516	6676	6306	6334	6647	6932	7080	7139	7182	6954	6486	6256	6529	6734	7145	7149	7121	7004	6740	6871
7860	7742	7561	7490	7475	7376	7397	7215	7258	7188	7195	7135	6742	6514	6259	6545	6493	6397	6482	6691	6694	6741	6688	6738	6772	6773	6849	6782	6570	6588	6502	6479	6467	6440	6855	6890	6986	7166	7027	6702	6790	6285	6590	6907	7141	7027	7102	6924	7051	6944
7471	7111	7238	7020	7002	7056	6957	6978	7016	7054	6860	6714	6372	6183	6031	6073	6353	6240	6548	6858	6969	6887	6913	7077	6881	6718	6752	6462	6464	6296	6727	6518	6556	6701	6842	6781	6871	6912	6892	6799	6602	6999	6923	7103	6984	6932	6649	6548	6886	7197
7042	6862	6773	7033	6694	6867	6529	6796	6909	6909	6683	6651	6292	6213	6071	6374	6301	6581	6982	7022	7055	7241	7027	7102	6766	6674	6275	6322	6274	6357	6343	6674	6601	6858	6769	6639	6675	6759	6954	6943	6971	7284	6869	7054	6815	6883	6750	6978	7008	7201
6513	6729	6667	6856	6752	6721	6806	6758	6872	6964	6877	6816	6674	6375	6355	6585	6792	7028	7192	7383	7328	7176	7047	6772	6465	6254	6329	6185	6213	6527	6636	6745	6794	6748	6488	6476	6508	6698	6979	7227	7488	7180	6962	6919	6779	6853	7075	7311	7020	7353
6794	7047	7117	7145	6990	7036	6959	7016	7082	6994	6911	6956	6736	6643	6761	6775	6999	7159	7378	7319	7026	7024	6574	6355	6349	6332	6344	6577	6548	6714	6902	6948	6885	6732	6548	6245	6362	6884	7234	7543	7535	7147	6932	6744	7039	7034	7323	7223	7129	7154
7420	7466	7652	7697	7379	7313	7431	7244	7242	7164	7211	7020	6808	6988	6995	6843	6880	6998	6964	6981	6991	6567	6219	6345	6369	6526	6531	6788	6753	6863	6776	6809	6615	6518	6830	6617	6678	7211	7550	7497	7560	7253	7170	7195	7258	7488	7556	7346	7375	7022
7705	7735	7934	7886	7728	7524	7238	7194	7214	7322	7321	7205	6999	7080	6987	6958	6821	6708	6565	6626	6525	6433	6400	6354	6604	6811	7096	6973	6942	6888	6645	6481	6782	6567	6777	6952	6925	7387	7292	7283	7288	7431	7511	7393	7595	7659	7645	7338	7188	7055
7839	7594	7824	7576	7361	7311	7175	7095	7188	7189	7027	7141	6991	6798	6655	6418	6513	6408	6408	6538	6562	6548	6569	6660	7060	7031	6968	6865	6900	6671	6449	6474	6669	6750	6828	7156	7128	7110	7280	7123	7293	7272	7336	7594	7625	7698	7241	7082	7024	7258
7621	7364	7456	7206	7184	6902	6804	6795	6666	6612	6674	6863	6895	6975	6709	6667	6482	6266	6621	6663	6683	6929	6940	6942	7058	7061	7043	6862	6690	6703	6662	6641	6793	6990	7016	7181	7044	7034	7125	7196	7338	7469	7607	7797	7635	7558	7172	7008	7133	7176
7404	7198	6898	7026	6886	6600	6493	6312	6327	6245	6459	6735	6718	6896	6738	6554	6574	6704	6696	7043	7049	7102	6916	6929	7051	6959	6869	6808	6690	6596	6794	6973	6910	7070	7231	6797	6913	6932	7000	7058	7318	7572	7634	7436	7346	7138	6923	7027	7159	7598
7193	7127	7077	6994	6435	6481	6248	6312	6245	6277	6495	6729	6726	7038	6917	6822	6829	6671	7082	6831	6940	6912	6802	6701	6628	6789	6762	6784	6752	6686	6700	6841	6886	6971	6874	6655	6757	6586	6802	7139	7281	7543	7291	7176	7018	6898	6942	7279	6936	6948
7534	7241	7313	7096	6854	6620	6367	6402	6275	6585	6704	6891	6882	7079	7002	6946	6719	6806	6805	6848	6714	6588	6523	6440	6574	6731	6810	6888	6927	6890	6842	6613	6418	6465	6479	6173	6450	6665	6801	7177	7048	7202	6907	6827	6692	7203	7041	7176	6680	6684
7705	7614	7804	7483	7224	6872	6533	6374	6359	6704	6852	6878	6688	6858	6819	6932	6822	6746	6820	6486	6559	6510	6268	6477	6322	6543	6810	7171	6916	6895	6790	6359	6187	6196	6354	6400	6681	6758	6980	7080	6831	6750	6644	7067	7120	7057	6950	6913	6491	6439
7967	7575	7715	7626	7237	6864	6602	6371	6522	6430	6619	6622	6812	6708	6548	6626	6325	6520	6348	6640	6473	6415	6482	6503	6733	6867	7024	6983	6739	6684	6498	6337	6077	6338	6507	6707	6662	6713	6618	6669	6783	6674	6920	7142	7139	7089	6818	6675	6475	6453
7658	7271	7514	7234	7234	6874	6519	6193	6171	6041	6311	6330	6317	6273	6519	6561	6297	6476	6447	6675	6535	6475	6754	6820	6910	6719	6755	6608	6783	6430	6465	6463	6385	6548	6865	6747	6747	6672	6655	6695	6816	7056	7087	7447	7170	6813	6552	6594	6594	6787
7191	7251	6978	6924	6519	6481	6190	6036	5997	6090	5981	6154	6242	6408	6312	6656	6475	6599	6840	6695	6776	6800	6754	6791	6674	6493	6466	6565	6695	6643	6793	6619	6743	6761	6997	6813	6599	6526	6611	6990	7128	7421	7518	7277	7142	6969	6898	7042	6987	6938
7251	7179	7208	6877	6693	6465	6356	6369	6128	6105	6299	6327	6476	6505	6702	6499	6653	6805	6868	6900	6933	6857	6816	6785	6461	6540	6501	6829	7073	7174	7282	7183	6887	6723	6979	6792	6742	6838	6919	7223	7329	7586	7219	7204	6903	7023	7099	7177	7246	7170
7460	7290	7266	7324	6890	6853	6677	6449	6571	6498	6401	6687	6676	6550	6501	6541	6599	6735	6612	6750	6673	6815	6439	6596	6680	6629	6926	7302	7502	7479	7410	7300	6926	7083	6896	7020	6959	7202	7076	7419	7345	7343	7140	7164	7248	7245	7195	7386	7193	6988
7858	7345	7639	7651	7409	7144	6952	6869	7031	6676	6819	6715	6492	6310	6359	6395	6655	6447	6564	6662	6603	6746	6683	6854	6915	6889	7162	7328	7519	7580	7381	7157	7039	7355	7194	7382	7448	7331	7279	7395	7570	7376	7231	7525	7384	7455	7300	7269	7162	7191
7701	7754	7765	7605	7355	7073	6677	6838	6738	6638	6475	6470	6180	6120	6180	6159	6218	6562	6737	6819	7127	6970	7109	7107	7046	7250	6951	7298	7423	7400	7414	7121	7145	7378	7378	7534	7344	7347	7213	7344	7231	7364	7329	7435	7283	7465	6868	7022	7129	7230
7929	7590	7698	7380	7393	6920	6613	6671	6518	6618	6743	6424	6357	6355	6301	6318	6617	6818	6792	7264	7276	7396	7206	7287	7326	7187	7215	7147	7297	7417	7449	7324	7531	7780	7292	7423	7327	7203	7269	7313	7222	7507	7356	7535	7252	6938	6542	6849	7238	7166
7995	7511	7504	7182	6899	6790	6742	6716	6616	6598	6928	6684	6686	6374	6440	6629	6682	6793	6946	7111	7366	7155	7414	7290	7095	7111	7112	7287	7513	7606	7666	7655	7536	7714	7425	7269	7124	7054	7369	7263	7472	7423	7245	6957	6727	6721	6643	6836	7397	7189
8084	7608	7438	7134	6892	6857	6851	6699	7049	7130	7085	7027	6936	6864	6686	6718	6825	6836	6928	7258	7033	7144	7231	7245	7221	7171	7179	7465	7736	7718	7487	7154	7167	7286	7184	7262	7077	7304	7360	7392	7342	7175	6836	6790	6685	6728	6929	7098	7206	7021
8109	7703	7814	7177	6975	7028	6934	7202	7290	7400	7327	7186	6873	6736	6703	6582	6673	6878	6886	6968	7124	7383	7391	7556	7334	7395	7522	7777	7515	7342	7291	6856	7065	6715	6948	7202	7017	7254	7223	7129	7065	6817	6754	6589	6780	6812	7003	6968	6773	6426
8190	7714	7483	7252	7089	6914	6991	7136	7136	7484	7266	7095	7003	6682	6712	6468	6787	6758	6823	7067	7159	7492	7697	7692	7675	7382	7324	7119	7330	6949	6793	6515	6765	6750	6849	7004	7097	7226	6995	6614	6647	6733	6784	6778	6945	6582	6702	6504	6422	6296
7897	7534	7370	7381	6869	6958	6841	6935	7290	7266	7214	7106	6976	6844	6796	6872	6727	6682	7008	7234	7277	7547	7605	7517	7335	7091	7169	7084	6799	6782	6747	6697	6564	6475	6691	6729	6844	6885	6493	6595	6597	6764	6876	6977	6923	6384	6286	6357	6521	6861
7826	7530	7444	7193	6948	6887	7003	6961	7088	7304	7279	7147	7117	6898	6863	7007	6860	6742	6818	7210	7393	7538	7279	7139	7138	7038	6975	6721	6850	6920	6697	6746	6475	6583	6491	6286	6372	6374	6444	6572	6879	7172	6980	6857	6377	6245	6123	6637	6734	6796
8049	7627	7750	7344	7117	7154	7291	7319	7297	7475	7477	7324	7308	7211	7209	6928	6920	6852	6899	6832	7121	7140	6913	7029	6963	6863	7149	6972	6977	6880	6497	6395	6250	6169	6200	6129	6316	6462	6793	6870	6735	6716	6417	6260	6201	6647	6642	6874	6807	6478
7864	7726	7740	7498	7208	7293	7312	7401	7278	7414	7451	7443	7259	7137	7204	6939	6677	6666	6598	6545	6704	6946	6953	7044	7049	7170	7135	7082	6936	6780	6383	6129	5874	5872	6010	6254	6601	6642	6874	6543	6297	6193	6254	6375	6831	6897	7052	6629	6718	6391
8131	7734	7851	7317	7298	7292	7335	7167	7225	7175	7269	7158	6900	6898	6713	6603	6451	6510	6230	6516	6728	7034	7144	7180	7057	7129	7090	7091	6785	6406	6080	6132	6226	6256	6490	6532	6865	6762	6512	6113	6101	6387	6612	6707	7155	6917	6710	6648	6527	6728
7663	7533	7484	7384	7266	7110	7315	6988	6904	7059	7135	6955	6772	6574	6500	6580	6475	6420	6487	6722	7060	7210	7141	6891	6775	6826	6663	6834	6505	6431	6324	6535	6481	6546	6755	6673	6480	6403	6266	6137	6370	6612	6797	6859	6869	6880	6904	6759	6886	7232
7879	7470	7439	7485	7240	7316	7242	7211	7136	7097	6937	6847	6898	6780	6734	6827	6528	6636	6846	6788	6980	6994	6703	6675	6586	6513	6784	6644	6754	6700	6775	6579	6592	6407	6515	6350	6342	6364	6382	6758	6617	6777	6758	6794	6590	7128	6996	7194	7202	7298
8068	7826	7757	7687	7421	7309	7284	7228	7157	7014	7070	6955	6882	6847	6738	6577	6429	6557	6607	6713	6876	6645	6514	6576	6539	6772	6980	7066	7041	6851	6698	6723	6525	6415	6414	6415	6757	6788	7001	6883	6684	6671	6667	6707	6847	7250	7409	7260	7206	6858
7996	7942	7936	7743	7437	7191	7148	6852	6816	6957	7107	7020	6850	6737	6472	6455	6408	6478	6605	6769	6787	6599	6634	6739	6918	6979	6970	6950	6817	6727	6444	6454	6580	6561	6603	6722	7079	6911	6844	6765	6761	6766	6864	6979	7339	7300	7293	7086	6864	7035
7803	7908	7921	7434	7246	6980	6943	6650	6508	6509	6697	6593	6703	6568	6617	6309	6449	6833	6872	6860	6827	6896	6721	6815	6709	6697	6578	6801	6719	6479	6607	6583	6589	6887	6883	6995	7050	6903	6588	6719	6648	7025	7232	7419	7581	7155	7029	6900	6959	7302
7692	7682	7702	7404	7095	6894	6779	6333	6510	6571	6745	6737	6891	6915	6793	6691	6834	7071	7111	7256	7155	6672	6696	6354	6360	6534	6479	6626	6607	6912	6924	6744	6748	6681	6566	6901	6732	6660	6869	6922	7181	7226	7225	7341	7408	7225	7156	7186	7358	7348
7616	7588	7490	7358	6869	6788	6786	6439	6717	6927	6877	6929	6886	6923	6743	6806	6868	7058	7177	7277	7054	6518	6369	6583	6609	6744	6588	6848	7073	7076	6997	6731	6528	6555	6592	6572	6736	6916	7074	7329	7274	7202	7075	7314	7423	7216	7444	7367	7465	7143
7530	7557	7690	7357	6936	6740	6563	6696	6762	6916	6849	6696	6855	6766	6554	6760	6928	6992	7102	7125	7012	6886	7029	6816	6866	7153	6982	7145	7196	7032	6746	6584	6334	6462	6728	6746	7068	7356	7291	7343	7039	7174	7070	7404	7549	7638	7451	7526	6981	7213
7543	7375	7331	6987	6813	6656	6369	6457	6509	6793	6743	6771	6587	6735	6694	6768	6888	7166	7401	7219	7372	7277	7083	6889	7061	7197	6954	7017	6945	6923	6854	6671	6750	6817	7003	7034	7246	7137	7123	7173	7091	7269	7763	8022	7833	7548	7461	7201	7196	7087
7627	7388	7275	6719	6664	6411	6548	6259	6327	6834	6745	6913	6897	6753	6766	6980	7117	7289	7497	7446	7564	7173	6990	6973	7169	7116	7095	6894	7086	6984	6923	6750	6957	6987	6872	6802	7147	7184	7168	7428	7558	7293	7810	7628	7479	7525	7356	7363	7490	7352
7663	7346	7269	6867	6721	6464	6624	6481	6598	6907	6960	6830	6999	6991	7118	7174	7135	7248	7382	7324	7169	7008	6987	6840	7229	7166	7275	7290	7155	7063	7185	6729	6928	6981	6807	6762	6847	7429	7413	7377	7420	7430	7461	7438	7581	7367	7436	7515	7500	7334
7644	7269	7280	6803	6757	6684	6625	6563	6779	6884	7017	7024	7067	6997	7206	6953	7003	7291	7117	7206	7380	7175	6951	7072	7218	7360	7573	7503	7232	7039	6932	6921	6777	6730	6690	6916	7154	7497	7477	7406	7331	7038	7448	7231	7560	7431	7500	7393	7318	6991
7693	7380	7292	6877	6671	6601	6626	6629	6639	6689	6875	7044	6978	6860	6957	7029	7097	7296	7321	7314	7354	7299	7290	7299	7229	7313	7522	7250	7485	7216	7161	6929	6908	6983	7212	7074	7437	7147	7432	7330	7016	7122	7444	7295	7573	7383	7323	7120	7080	6969
7509	7274	7256	6908	6768	6591	6569	6524	6587	6715	6870	6907	6973	7179	7190	7208	7195	7576	7522	7690	7468	7285	7026	7046	7323	7277	7449	7376	7319	7306	7333	7302	7294	7245	7261	7146	7060	7238	7154	7069	7262	7253	7614	7463	7763	7320	7245	7181	7233	7072
7713	7476	7563	7169	7010	6557	6583	6632	6755	6934	7014	7023	7109	7240	7364	7395	7437	7479	7655	7615	7475	7295	7098	7129	7305	7272	7454	7657	7739	7626	7638	7573	7530	7119	7098	6877	7142	7236	7421	7459	7510	7498	7561	7447	7394	7388	7220	7248	7299	7267
7813	7839	7713	7304	6984	6891	6887	6725	6781	6726	6764	7114	7113	7333	7378	7332	7388	7677	7513	7646	7373	7414	7194	7027	7205	7344	7620	7618	7456	7737	7460	7413	7335	7387	7302	7282	7395	7437	7523	7543	7549	7457	7587	7489	7524	7324	7368	7380	7547	7331
7844	7577	7597	7366	7086	6827	6668	6738	6894	6835	6622	6982	7054	7028	7212	7309	7454	7650	7833	7595	7655	7360	7287	7285	7325	7058	7508	7536	7703	7495	7619	7564	7782	7695	7498	7689	7639	7482	7561	7556	7566	7476	7593	7827	7694	7518	7441	7521	7665	7456
7720	7252	7471	7104	7015	6731	6878	6669	6907	6684	6765	6898	7001	7056	7214	7265	7657	7799	7931	7832	7667	7311	7282	7146	7198	7155	7243	7485	7554	7594	7809	7958	7959	7860	7983	7855	7608	7611	7680	7804	7740	8066	8069	7828	7887	7503	7526	7498	7736	7582
7725	7409	7424	7083	6813	6758	6869	6843	6923	7007	6937	6933	6962	6965	7268	7369	7517	7706	7940	7742	7539	7315	7194	7406	7206	7268	7333	7699	7576	7656	7817	7812	7998	7798	7688	7892	7806	7948	7804	7885	8012	7918	7932	7854	7459	7440	7544	7697	7698	7649
7844	7413	7360	6803	6959	6749	7033	6924	6945	7056	6867	6799	6632	6797	6871	7363	7523	7620	7759	7494	7461	7357	7340	7564	7326	7511	7582	7490	7667	7533	7455	7677	7588	7727	7754	7874	8069	8072	8141	7955	7744	7982	7654	7840	7531	7524	7716	7811	7813	7758
7512	7109	7177	6674	6594	6824	6777	6765	7018	6957	6755	6617	6494	6698	7043	7274	7351	7815	7653	7595	7580	7569	7437	7436	7263	7302	7369	7482	7282	7404	7465	7564	7441	7585	7752	7739	8075	7950	7845	7765	7964	7976	7825	7859	7707	7966	7992	7854	7813	7865
7411	6930	6883	6479	6382	6457	6850	6768	6751	6804	6435	6485	6656	6607	6856	7071	7438	7621	7562	7780	7519	7472	7315	7314	7349	7451	7471	7504	7402	7374	7284	7468	7666	7620	7849	7707	7759	7939	7870	7884	7959	8046	8028	7963	7868	8078	7971	8079	8012	8039
7277	6715	6761	6574	6312	6601	6564	6995	7063	6903	6602	6646	6592	6822	7050	7336	7226	7532	7470	7479	7537	7356	7323	7245	7218	7217	7334	7661	7332	7428	7283	7363	7567	7591	7568	7530	7657	7683	7810	8021	8155	8243	7796	8145	7692	8023	7930	8173	7749	8237
7179	6805	6539	6384	6394	6577	6850	7116	7044	6842	6780	6659	6584	6693	6970	7218	7459	7547	7424	7431	7431	7357	7323	7477	7311	7448	7399	7463	7379	7394	7273	7348	7363	7486	7508	7481	7613	7650	7807	7684	8045	8028	7867	7844	7955	8043	8133	8029	8175	7990
7066	6762	6585	6264	6533	6584	6990	7065	6995	7058	6794	6623	6368	6652	6960	7218	7392	7439	7607	7446	7417	7338	7301	7342	7435	7147	7184	7143	7261	7214	7264	7298	7421	7324	7507	7551	7650	7495	7591	7713	7784	7842	7842	7848	7805	7882	7911	7871	7969	8156
6974	6537	6442	6301	6528	6890	6778	7050	7072	7058	6825	6568	6605	6798	7107	7234	7512	7601	7538	7667	7616	7209	7176	7330	7029	7024	7101	7175	7167	7256	7385	7395	7390	7525	7498	7605	7388	7414	7579	7525	7820	7735	7687	7651	7638	7827	7669	7834	7946	8123
6930	6461	6362	6454	6586	6786	7087	7288	7083	7254	6957	6832	6772	7022	7376	7542	7382	7466	7531	7360	7218	7207	7360	7033	7247	7222	7112	7219	7216	7173	7376	7423	7410	7344	7216	7196	7304	7306	7506	7626	7626	7759	7281	7271	7261	7463	7459	7844	7814	8177
7177	6783	6800	6611	6665	6870	7158	7152	7167	7209	6917	6958	6984	7111	7226	7426	7460	7534	7442	7298	7292	7236	7405	7217	7206	7027	7065	6854	7090	7006	7190	7003	7227	7272	7149	7065	7433	7268	7360	7419	7243	7227	6986	7016	7161	7180	7328	7509	7669	7801
7201	6690	6653	6651	6755	7147	7304	7268	7320	7187	6973	6895	7157	7133	7440	7651	7645	7488	7427	7349	7438	7516	7583	7165	7022	6847	6901	7039	6868	6923	6916	7017	7089	7051	7030	7150	6861	7097	7280	7140	7108	6844	6810	6965	7006	6962	7220	7238	7425	7476
6654	6819	6747	6901	7032	7248	7298	7401	7362	7344	7047	7171	7183	7484	7631	7658	7646	7610	7408	7629	7577	7494	7352	7014	6750	6890	6615	6671	6547	6848	6984	7022	6968	6856	6761	6712	6754	6851	7017	6856	6889	6845	6670	6730	6745	6839	7000	7092	7525	7551
6962	6953	7051	7211	7231	7372	7575	7522	7579	7428	7577	7218	7504	7638	7792	7707	7601	7371	7464	7423	7494	7402	7226	7005	6906	6764	6724	6722	6859	6866	7030	7019	6914	6596	6430	6703	6610	6614	6786	6663	6755	6602	6542	6612	6520	6628	6622	6896	7013	7205
6959	6795	7099	7141	7357	7430	7720	7516	7520	7622	7577	7393	7513	7589	7589	7570	7398	7075	7209	7239	7264	7233	7055	7111	7057	6890	6753	6575	6654	6882	7148	6938	6734	6471	6229	6462	6486	6251	6204	6353	6488	6408	6328	6334	6496	6419	6565	6860	6675	6932
6823	6953	7087	7152	7266	7522	7446	7704	7484	7444	7508	7611	7682	7596	7552	7483	7223	7243	7070	7166	7143	7308	7142	7060	6763	6549	6577	6357	6567	6609	6851	6598	6291	6211	6221	6429	6146	6006	5975	6133	6091	6269	6037	6105	6080	6335	6446	6695	6989	6850
6924	6962	7068	7268	7397	7449	7319	7540	7361	7479	7628	7538	7543	7732	7769	7740	7313	7179	6837	6899	7080	7129	7058	6953	6639	6352	6324	6148	6523	6770	6596	6403	6336	6270	6106	5878	5812	5722	5811	6021	5864	6021	6103	5871	6119	6125	6381	6660	6855	6784
6806	6972	7307	7477	7648	7629	7288	7436	7376	7433	7416	7488	7591	7685	7680	7526	7260	6958	6745	6783	6756	6940	6804	6558	6478	6319	6195	6135	6281	6464	6500	6383	6356	6112	5960	5808	5588	5732	5529	5687	5855	5701	5878	5773	6067	5966	6208	6733	6661	6866
7139	7149	7486	7638	7619	7563	7585	7531	7305	7424	7550	7320	7399	7372	7509	7271	6937	6714	6728	6688	6828	6862	6728	6430	6242	6105	6230	6140	6329	6367	6453	6148	6106	5998	5799	5606	5503	5584	5563	5519	5636	5688	5579	5805	5883	5977	6301	6459	6672	6514
7020	7145	7587	7719	7729	7795	7552	7261	7302	7385	7249	7073	7266	7300	7176	6936	6786	6604	6632	6635	6632	6501	6350	6188	6032	5811	5786	5901	5990	5963	6025	6260	5951	5690	5651	5650	5386	5528	5491	5492	5634	5623	5621	5628	5766	5946	6013	6182	6353	6320
7024	7097	7715	7806	7946	7751	7692	7375	7195	7313	7185	7134	7127	7140	6805	6709	6508	6493	6422	6468	6361	6317	6115	5950	5537	5665	5627	5781	5596	5824	5954	5929	6034	5825	5719	5539	5559	5329	5314	5392	5511	5407	5576	5665	5575	5708	5755	5870	5994	5998
7455	7606	7880	7965	7586	7750	7588	7368	7141	7279	7355	7177	6964	6832	6460	6503	6170	6121	6407	6198	6014	5864	5786	5530	5408	5495	5373	5524	5742	5786	5777	5867	5764	5669	5546	5543	5396	5419	5321	5253	5573	5352	5382	5490	5506	5636	5496	5524	5796	5797
7707	7629	7957	8010	7813	7726	7460	7366	7209	7246	7308	6959	6702	6582	6469	6172	6072	6083	6258	6192	5879	5901	5798	5667	5427	5222	5370	5438	5672	5835	5834	5551	5499	5464	5581	5302	5371	5314	5210	5401	5313	5429	5363	5770	5397	5430	5355	5468	5473	5639
7984	8146	8229	8250	7965	7679	7528	7151	7294	7344	7206	7100	6777	6392	6100	5937	6039	5965	6095	5873	5968	5935	5629	5613	5508	5368	5439	5542	5599	5624	5418	5434	5402	5407	5311	5437	5363	5356	5407	5253	5398	5608	5743	5718	5406	5321	5314	5433	5323	5384
8043	8047	8214	8109	8070	7731	7637	7378	7351	7212	7216	6911	6730	6318	6126	6028	5981	5872	5968	5740	5772	5699	5668	5547	5432	5343	5437	5500	5551	5602	5480	5272	5310	5257	5338	5339	5365	5401	5489	5291	5441	5632	5816	5619	5468	5326	5259	5213	5313	5404
8364	8218	8472	8314	8087	7772	7611	7585	7559	7474	7107	6727	6852	6268	6029	5813	5704	5746	5845	5842	5713	5647	5513	5291	5340	5445	5546	5651	5714	5501	5519	5375	5246	5287	5184	5401	5277	5320	5269	5453	5454	5634	5528	5689	5557	5459	5258	5216	5268	5248
8261	8104	8544	8426	7998	7954	7725	7716	7602	7412	7173	6889	6637	6115	5971	5658	5652	5627	5726	5647	5665	5425	5335	5119	5213	5356	5393	5761	5643	5764	5372	5459	5306	5216	5367	5538	5422	5383	5284	5493	5642	5661	5852	5760	5556	5531	5388	5185	5285	5318
8607	8214	8677	8454	8217	8120	7862	7748	7571	7354	7287	6880	6625	6021	5972	5894	5592	5712	5617	5749	5441	5348	5190	5090	5286	5545	5640	5669	5719	5507	5660	5548	5427	5474	5575	5723	5536	5669	5596	5679	5875	5815	5865	5851	5788	5557	5398	5414	5405	5194
8758	8736	9101	8821	8259	8170	8057	7898	7696	7550	7241	7122	6512	6175	5885	5961	5736	5930	5805	5874	5368	5035	5139	5186	5196	5399	5569	5564	5598	5434	5620	5601	5711	5715	5777	5761	5587	5829	5916	5926	6125	6171	6059	5953	5737	5623	5425	5449	5366	5418
8843	8810	8908	8809	8418	8336	8244	8122	7845	7640	7315	6896	6428	6243	5955	5942	5885	5802	5772	5447	5205	5171	5070	5034	5287	5398	5575	5704	5812	5519	5672	5669	5826	5799	5938	6139	6027	6051	6158	6060	6368	6300	6212	5963	5864	5680	5510	5482	5523	5394
8818	8843	8981	8729	8671	8440	8373	8118	7865	7448	7190	6721	6433	5937	5794	5855	5972	5894	5627	5368	5221	5007	5122	5199	5301	5414	5670	5792	5832	5702	5878	5955	6014	6005	6189	6060	6272	6442	6347	6489	6378	6414	6384	5954	5945	5810	5775	5680	5501	5405
8914	8952	8987	8854	8598	8672	8646	8159	7910	7493	7074	6582	6290	6008	5997	5851	5910	5878	5734	5520	5275	5164	5050	5258	5398	5461	5659	5840	5928	5792	5959	6248	6230	6266	6310	6400	6348	6624	6336	6491	6574	6570	6510	6243	6087	5906	5762	5642	5817	5466
9084	9105	9131	8986	8718	8538	8417	7865	7799	7460	6975	6380	6249	5905	5989	5927	6005	5780	5581	5433	5195	5022	5280	5324	5354	5599	5631	5841	5841	5886	6091	6102	6237	6312	6513	6283	6499	6460	6545	6539	6677	6554	6315	6251	6142	6051	5821	5778	5630	5682
9119	9121	9370	9019	8887	8617	8425	8087	7734	7216	6851	6413	6048	5862	5985	5890	5886	5645	5545	5330	5146	5306	5273	5317	5502	5672	5949	5793	5832	5983	6047	6363	6509	6463	6459	6400	6403	6402	6483	6669	6678	6405	6326	6215	6279	5963	6037	5893	5894	5911
9268	9232	9338	8959	8718	8540	8308	8118	7848	7243	6597	6335	5958	5973	5875	5688	5582	5613	5531	5278	5226	5076	5296	5320	5673	5731	5932	6081	6094	6048	6263	6495	6667	6489	6224	6358	6564	6408	6438	6701	6670	6421	6441	6254	6044	6213	6073	6056	5880	5973
9596	9427	9370	9188	8805	8496	7977	8019	7523	6905	6639	6256	6138	5932	5741	5643	5453	5243	5189	5255	5108	5184	5187	5328	5610	5785	5973	6097	6084	6316	6325	6544	6644	6334	6389	6489	6626	6420	6663	6502	6563	6413	6391	6299	6280	6264	6210	6324	6160	6005
9598	9686	9721	9408	8806	8572	8027	7832	7354	6776	6575	6400	6050	5741	5590	5290	5284	5067	5240	5077	5013	5215	5321	5455	5744	5849	6070	6254	6220	6519	6628	6931	6627	6448	6221	6456	6571	6697	6614	6648	6428	6514	6534	6435	6286	6329	6433	6340	6274	6056
9803	9720	9954	9522	8981	8351	7909	7446	7258	6997	6357	6055	6072	5758	5516	5429	5331	5017	4958	5271	5159	5175	5405	5660	5842	5911	5794	6122	6142	6432	6741	6770	6528	6456	6491	6584	6634	6677	6794	6570	6684	6479	6449	6574	6608	6455	6487	6390	6273	6096
9937	9744	9711	9422	9388	8521	7975	7369	7226	6710	6336	5987	5884	5906	5405	5369	5067	5072	5054	4893	5047	5175	5190	5702	5703	5739	5913	6041	6289	6442	6601	6496	6419	6359	6392	6478	6526	6837	6946	6975	6818	6809	6597	6528	6654	6457	6432	6236	6239	5984
9870	9807	9948	9378	9005	8601	8086	7829	7581	6908	6375	6095	5824	5728	5363	5263	5173	5051	5106	4961	5087	5390	5422	5496	5761	5896	5923	6258	6303	6612	6599	6274	6390	6200	6358	6580	6724	6721	7052	6995	6704	6812	6749	6634	6588	6612	6499	6326	6116	5883
10007	9841	9960	9436	9115	8462	8157	7749	7393	6797	6497	6046	5873	5572	5473	5336	5085	5052	5025	5023	5238	5408	5603	5696	5759	5991	6169	6247	6389	6491	6378	6261	6165	6208	6459	6632	6839	6860	7010	6890	6668	7033	6710	6545	6545	6542	6476	6202	6106	6060
10280	10124	9828	9494	9154	8343	8265	7726	7336	6790	6346	6180	5898	5922	5404	5211	5093	5267	5075	5315	5431	5736	5851	5861	5936	6073	6291	6402	6515	6502	6444	6331	6290	6235	6418	6627	6684	7071	7095	6852	6784	6746	6847	6764	6600	6636	6357	6521	6133	6083
10234	10064	9984	9406	9144	8610	8058	7614	7332	7105	6504	6233	5766	5719	5436	5322	5221	5246	5273	5332	5592	5867	5817	5846	6167	6349	6309	6626	6513	6452	6391	6222	6235	6434	6477	6883	6735	6884	6973	6921	6788	6870	6940	6810	6671	6677	6490	6199	6267	5988
10115	10022	9915	9661	8786	8672	8285	7795	7395	7054	6710	6466	6047	5704	5623	5398	5369	5445	5222	5609	5632	5851	5843	5896	6154	6273	6489	6477	6440	6523	6401	6252	6405	6651	6755	6946	6881	6716	6722	6776	6818	6866	7002	6909	6691	6643	6440	6395	6362	6132
10159	10142	10173	9671	8844	8852	8447	7854	7541	7189	6711	6472	6158	5899	5716	5615	5390	5433	5472	5512	5854	5727	5874	5977	5762	6182	6116	6299	6662	6306	6260	6181	6539	6495	6897	6950	7002	6696	6849	6915	6780	6852	6707	6783	6542	6539	6261	6329	6363	6098
10343	10091	10281	9668	9346	8851	8328	7903	7433	7316	6844	6589	6149	5747	5705	5627	5428	5365	5444	5655	5595	5784	5655	5619	5770	6019	6165	6228	6098	6244	6183	6254	6383	6711	6784	6891	6966	6871	6847	6770	6798	6819	6837	6597	6634	6500	6306	6319	6235	6186
10169	10271	10267	9680	9437	9050	8290	7845	7403	7098	6796	6598	6115	5701	5562	5622	5515	5496	5654	5461	5496	5401	5567	5725	5830	6025	5890	5824	5890	6014	6011	6120	6298	6557	6753	6931	7037	6897	6705	6642	6567	6596	6510	6504	6372	6315	6271	6116	6121	6104
10162	10286	10094	9817	9191	9088	8524	7884	7679	7358	6650	6440	6041	5742	5476	5429	5558	5374	5671	5347	5308	5358	5274	5458	5668	5837	5671	5670	5584	5710	5560	5827	6265	6586	6670	6817	6924	6716	6602	6674	6527	6466	6573	6432	6378	6316	6233	6251	6068	5985
10197	9958	10254	9828	9447	9003	8510	8101	7665	7296	6954	6268	6247	5903	5706	5237	5465	5426	5357	5058	5091	5112	5166	5368	5356	5557	5505	5521	5553	5626	5584	5832	6237	6457	6563	6630	6609	6395	6493	6342	6443	6389	6471	6584	6441	6169	6258	6035	5881	5815
10547	10248	10288	9805	9558	9156	8739	8360	7826	7301	6820	6252	6145	5924	5604	5516	5247	5173	5085	5058	4785	5055	5131	5288	5368	5493	5463	5568	5656	5391	5831	5836	6090	6351	6566	6508	6562	6234	6425	6446	6298	6351	6388	6413	6198	6198	5999	6013	5846	5827
10661	10449	10500	10047	9859	8991	8743	8320	7799	7405	6917	6391	6164	5998	5561	5520	5285	5109	4998	4864	4783	4922	5220	5374	5471	5387	5389	5456	5597	5539	5881	5947	6134	6300	6377	6404	6310	6371	6382	6075	6205	6227	6275	6184	6039	6012	6082	5823	5730	5614
10677	10883	10620	10272	9909	9291	8836	8161	7981	7462	6960	6450	6240	5891	5790	5626	5396	5131	4867	4848	5007	5165	5100	5264	5415	5370	5658	5513	5374	5547	5792	6006	6077	6170	6114	6411	6171	6180	6359	6135	6035	5966	6081	6098	5942	5861	5874	5854	5768	5613
10589	10442	10859	10363	9862	9440	8881	8402	7942	7256	6888	6517	6352	6074	5852	5662	5538	5233	5095	4805	5033	5051	5226	5459	5347	5304	5437	5416	5451	5629	5733	5874	6033	5977	6000	6086	6130	6035	6050	6024	6026	6071	6039	6024	5938	6101	5759	5673	5664	5607
10586	10402	10720	10306	9854	9506	8804	8571	7858	7631	7048	6888	6540	6306	6056	5696	5803	5372	5146	5145	5211	5325	5311	5323	5484	5264	5521	5351	5509	5561	5647	5831	5781	5877	5933	5884	6017	5996	5886	5888	6061	6069	5912	5900	6147	5948	5994	5732	5638	5422
10140	10283	10270	9773	9658	9391	9021	8532	8019	7606	7578	7252	6433	6377	6151	5994	5564	5259	5372	5232	5263	5302	5717	5464	5368	5364	5263	5342	5449	5498	5559	5499	5783	5882	5909	5765	5773	5651	5730	5679	5842	6077	6019	5999	6121	6092	5651	5781	5533	5497
10039	9978	10119	9622	9313	8781	8909	8456	8165	7958	7575	7345	6852	6481	6006	6032	5560	5439	5485	5374	5392	5466	5449	5428	5447	5133	5202	5372	5407	5665	5485	5583	5730	5595	5803	5847	5702	5742	5739	5808	5910	6068	6110	6196	6034	5962	5832	5836	5593	5371
9798	9896	9874	9522	9041	8842	8727	8493	8434	8058	7826	7433	6984	6679	6380	6148	5775	5601	5450	5517	5470	5417	5416	5336	5319	5050	5052	5213	5379	5603	5608	5563	5604	5549	5641	5719	5617	5720	5847	5972	6187	6082	6127	5989	6111	5975	5684	5448	5594	5381
9673	9736	9783	9624	9249	9027	8943	8472	8577	8237	7896	7525	7204	6737	6439	6236	6121	5767	5712	5649	5389	5633	5442	5217	5170	5159	5285	5325	5214	5358	5488	5488	5535	5467	5561	5512	5589	5578	5760	6015	6064	6285	6123	6016	6098	5794	5576	5649	5301	5474
9279	9399	9598	9438	9367	9197	9037	8972	8761	8446	8226	7749	7268	6959	6489	6415	6231	6154	5928	5913	5750	5505	5313	5160	5250	5034	5184	5224	5284	5328	5549	5570	5593	5423	5472	5432	5535	5502	5787	5939	5982	6114	5926	5800	5821	5575	5474	5348	5173	5398
9200	9239	9641	9396	9367	9265	9405	9189	8972	8718	8278	7791	7413	7090	6843	6606	6284	6240	6099	5992	5839	5724	5332	5338	5069	5161	5350	5252	5429	5132	5302	5444	5608	5377	5495	5286	5509	5459	5641	5642	5748	5820	5728	5490	5539	5402	5239	5243	5128	5256
8871	9193	9452	9278	9494	9548	9587	9636	9457	9070	8723	8127	7851	7302	7015	6734	6450	6462	6190	6074	6054	5970	5543	5287	5317	5343	5454	5401	5393	5602	5349	5429	5442	5493	5416	5500	5423	5552	5645	5611	5727	5706	5583	5443	5151	5203	5231	5382	5327	5399
8789	8821	9245	9434	9550	9691	9984	9967	9760	9306	8891	8457	8078	7661	7469	7216	6728	6555	6350	6244	6061	5811	5756	5624	5343	5290	5524	5660	5711	5496	5622	5509	5585	5682	5580	5449	5514	5480	5652	5414	5576	5603	5500	5306	5136	5134	5154	5418	5500	5638
8515	8848	9011	9424	9651	9579	9931	9823	9642	9502	9099	8761	8486	8095	7961	7580	7339	6923	6558	6358	6137	5950	5907	5717	5558	5774	5705	5681	5807	5814	5720	5584	5690	5589	5663	5323	5558	5460	5573	5544	5440	5437	5305	5320	5227	5287	5274	5556	5622	5702
8233	8362	9097	9118	9515	9656	9681	9849	9630	9363	9140	8883	8495	8447	8048	7918	7505	7175	6661	6663	6421	6217	6111	5984	5738	5771	5768	5779	5797	5629	5506	5497	5805	5623	5525	5516	5667	5622	5544	5507	5285	5449	5446	5449	5449	5460	5494	5652	5930	6208
7988	8147	8682	8941	9180	9736	9511	9399	9394	9399	9147	8691	8681	8465	8325	7900	7666	7517	7139	6728	6712	6464	6474	6435	6297	6279	6040	6065	6002	5761	5712	5743	5704	5817	5840	5823	5675	5601	5607	5595	5566	5519	5490	5416	5410	5733	5720	5901	6265	6233
7529	7977	8350	8697	8872	9135	9259	9109	9142	9275	8982	8912	8659	8721	8137	8006	7772	7672	7607	7297	7067	6878	6914	6731	6740	6501	6441	6438	6244	6096	5971	5967	5903	5900	5900	5750	5760	5736	5773	5903	5733	5785	5685	5556	5871	6039	5937	6067	6253	6421
7517	7701	8234	8477	8738	9005	8970	8915	8776	8815	8792	8832	8816	8818	8553	8374	7911	7882	7956	7531	7381	7278	7307	7048	6910	6856	6880	6684	6451	6393	6223	6126	6106	6042	6048	5895	6082	6001	5920	6044	5909	5945	5979	5955	6134	6232	6197	6359	6494	6554
7537	7863	8232	8546	8525	8718	8515	8492	8640	8710	8867	9021	9087	8950	8468	8555	8499	8142	8006	8007	7795	7686	7493	7330	7186	7117	7009	6969	6674	6613	6255	6349	6260	6092	6269	6236	6301	6201	6067	6178	6060	6217	6144	6273	6295	6239	6446	6504	6481	6378
7339	7848	8145	7998	8354	8020	8442	8576	8616	8764	8931	9185	9309	9081	9098	8766	8752	8577	8525	7989	7856	7952	7834	7723	7655	7549	7307	7074	6943	6976	6658	6578	6438	6455	6501	6388	6504	6294	6365	6345	6288	6353	6389	6343	6445	6436	6451	6340	6505	6656
7433	7597	8281	8212	8252	8395	8456	8636	8788	8989	9237	9163	9238	9104	9216	9117	9079	8798	8701	8595	8267	8288	7957	7998	7863	7712	7464	7309	7067	7096	6925	6832	6742	6613	6648	6582	6612	6855	6710	6515	6390	6397	6305	6560	6701	6611	6447	6604	6750	6942
7532	7749	7953	8008	7820	7919	8228	8338	8733	8914	9066	8999	9122	9046	9216	9187	9373	9166	9058	8709	8478	8176	8357	8222	7939	7875	7644	7524	7225	7087	7119	7038	6832	6806	6998	6910	6975	6902	6848	6579	6381	6579	6711	6846	6892	6800	6956	6655	6948	7000
7470	7505	7581	7551	7800	7722	8131	8488	8621	8760	8949	8967	8957	9097	9160	9475	9272	9288	9193	8955	8484	8249	8135	8333	8032	7997	7925	7648	7558	7350	7364	7405	7276	7141	7380	7106	7132	6981	7000	7087	6960	6972	6791	6919	7156	7303	7139	6856	7378	7344
7268	6988	7206	7200	7588	7664	7841	8114	8426	8546	8512	8766	8908	9058	9520	9261	9011	8981	8978	8889	8668	8480	8292	8196	8186	8225	8063	7948	7622	7625	7380	7353	7565	7510	7592	7652	7377	7407	7282	7392	7321	7194	7301	7437	7410	7391	7212	7561	7668	7733
7080	6688	6886	6983	7170	7466	7546	7776	8061	8233	8265	8418	8580	8851	9075	9075	9059	8997	9119	8737	8757	8443	8604	8456	8338	8221	8208	8116	8123	7836	7900	7959	7701	7851	7873	7728	7372	7574	7661	7457	7533	7802	7556	7609	7748	7602	7837	7770	7987	7953
7000	6647	6803	6936	6870	7102	7154	7393	7447	7785	7934	8202	8242	8546	8650	8878	8559	8671	8770	8932	8856	8691	8789	8578	8492	8288	8388	8241	8219	8152	8096	8090	7925	7922	7848	7960	7914	7656	8037	7820	7762	7851	7915	7881	7866	7770	8045	7988	8126	7956
6799	6550	6746	6706	6663	6991	6986	7052	7101	7341	7502	7700	8236	8219	8397	8520	8341	8354	8510	8566	8882	8859	8834	8811	8750	8467	8369	8327	8316	8399	8284	8348	8208	8479	8361	8342	8199	7996	8114	7886	8138	8158	8207	8095	7895	8049	8111	8149	8458	8299
6940	6865	6780	6750	6815	6879	6697	6732	6952	7156	7390	7630	8001	8312	8322	8310	8109	8355	8421	8632	8807	8983	8934	8737	8685	8647	8683	8510	8499	8701	8722	8668	8524	8478	8219	8306	8330	8060	8360	8116	8079	8265	8414	8266	8076	7971	8035	8233	8402	8467
7259	6803	7033	6764	6706	6811	6529	6561	6860	7076	7205	7502	7911	8034	7902	7993	8154	8181	8335	8324	8600	8743	8920	8712	8918	8819	8695	8564	8645	8571	8630	8460	8468	8303	8302	8346	8470	8332	8237	8202	8211	8406	8393	8347	8139	7983	8141	8310	8336	8361
7255	6866	7131	6754	6767	6495	6327	6497	6812	6834	7021	7182	7264	7747	7760	7705	7887	8016	8240	8392	8633	8538	8416	8802	8822	8733	8745	8493	8590	8490	8737	8479	8629	8431	8264	8170	8086	8206	8633	8451	8654	8196	8498	8284	8316	8031	8014	8140	8282	8454
7643	6978	7008	6901	6656	6518	6466	6323	6652	6678	6925	7236	7381	7213	7494	7648	7831	7895	8059	8144	8143	8483	8730	8827	8760	8631	8345	8356	8225	8538	8452	8390	8549	8426	8323	8294	8335	8462	8508	8485	8637	8601	8625	8266	8215	8133	8000	7956	8119	8339
7711	7211	7276	6731	6705	6671	6528	6550	6719	6784	7001	6922	7176	7118	7281	7412	7529	7826	7922	8180	8207	8365	8444	8271	8424	8268	8311	8294	8415	8336	8388	8442	8536	8326	8331	8374	8372	8345	8811	8565	8535	8527	8357	8324	8529	8401	8193	8153	8267	8164
8093	7538	7088	7056	6762	6643	6788	6756	6762	6827	6916	6726	6929	6796	7048	7278	7471	7707	7909	7890	7990	8165	8191	8218	8383	8400	8448	8164	8383	8232	8565	8443	8450	8475	8695	8573	8507	8863	8512	8592	8789	8555	8441	8427	8290	8333	8323	8176	8084	8052
8453	7708	7447	7165	6819	6888	6699	6748	6838	6892	6677	6769	6684	6749	6851	7073	7267	7288	7402	7821	7679	7935	8010	7916	8045	7994	8117	8115	8083	8215	8280	8455	8408	8505	8567	8490	8437	8396	8451	8507	8894	8384	8341	8212	8506	8283	8224	8134	8159	7806
8540	8085	7920	7416	7191	6962	6769	6768	6714	6682	6632	6676	6620	6723	6686	7097	7013	7125	7410	7493	7548	7732	7985	7781	8134	8045	8111	8210	8384	8306	8421	8531	8675	8712	8690	8436	8285	8260	8288	8420	8385	8431	8260	8263	8074	8141	8205	8029	7926	8117
8878	8291	8267	7617	7284	7024	6967	6882	6837	6986	6679	6428	6731	6753	6740	6984	7021	6790	6969	7276	7502	7865	8205	7821	7797	7599	7913	8084	8235	8345	8198	8226	8309	8264	8368	8320	8342	8341	8215	8370	8162	8020	8219	8270	8025	8062	8138	7969	7773	7976
8881	8674	8390	8141	7509	7265	7171	7001	6946	6806	6821	6585	6773	6838	6987	6719	6864	6990	7140	7224	7493	7616	7552	7698	7856	7852	7925	8063	8222	8176	8249	8329	8199	8117	8220	7963	8094	8117	8127	8186	8037	8033	8035	8206	7948	8041	7808	8147	7782	7621
8999	8582	8688	8038	7819	7503	7252	7049	7199	7043	6666	6950	6968	6839	6890	7038	7081	7028	7103	7001	7081	7391	7589	7757	7705	7850	7704	7833	8018	7980	7960	8062	8006	7887	7794	7997	8060	8176	7980	7791	7887	8129	8239	8101	7801	7964	7938	7853	7580	7662
8837	8508	8545	8177	8026	7459	7409	7416	7337	7266	7247	7204	7059	6960	7375	7101	7177	6979	7006	7096	7444	7323	7439	7657	7605	7552	7351	7516	7692	7830	7798	8018	7896	7777	7564	7687	7796	7944	8194	7864	8006	7831	7991	8088	7946	7737	7657	7587	7628	7620
8555	8625	8369	8424	8062	7673	7842	7563	7517	7821	7663	7278	7421	7440	7115	6980	6880	7098	7186	7161	7158	7041	7237	7292	7464	7476	7407	7621	7736	7654	7721	7912	7857	7953	7613	7651	7886	7963	7997	8207	8221	7944	7895	7866	7867	7766	7664	7416	7582	7611
8620	8322	8558	8270	8041	7982	7811	8021	8159	7916	7819	7639	7654	7167	7031	7125	7276	7422	7274	6987	6963	6992	7157	7439	7318	7321	7459	7639	7448	7564	7446	7538	7843	7762	7734	7683	7819	8002	7940	8096	8001	7926	8094	8185	7860	7886	7459	7352	7531	7514
8786	8442	8568	8061	8178	7974	7968	8277	8380	7831	8214	8063	7426	7357	7142	7284	7085	7074	7263	7284	7136	7003	6942	7082	7250	7302	7110	7337	7203	7347	7384	7281	7514	7686	7609	7513	7696	7904	8195	8366	8020	7904	7884	8081	8040	7596	7400	7530	7471	7457
8580	8326	8445	8172	8443	8342	8643	8690	8190	8356	8115	7659	7519	7430	7308	7094	7016	7047	7225	7066	7141	7076	6967	7255	7202	7326	7235	7267	7372	7401	7501	7580	7705	7791	7571	7611	7523	7612	7890	8167	8097	7929	7924	7683	7656	7635	7418	7614	7639	7897
8339	8099	8147	8210	8196	8587	8685	8384	8530	8288	7833	7741	7574	7288	7340	7149	7215	7133	7054	6966	7050	7040	7247	7273	7291	7313	7432	7355	7354	7368	7463	7584	7682	7413	7627	7508	7603	7781	7671	7857	7716	7671	7983	7828	7672	7832	7695	7652	7671	7850
8290	7814	8326	8320	8397	8790	8541	8390	8542	8162	7955	8038	7527	7405	7396	7356	7154	6992	7224	7125	7225	7244	7058	7083	7139	7396	7156	7195	7163	7239	7259	7124	7244	7296	7442	7573	7506	7649	7626	7621	7516	7605	7500	7746	7829	7748	7929	7968	7956	7767
8021	7937	8664	8255	8591	8523	8421	8575	8210	7806	7987	7892	7586	7419	7375	7256	7154	7361	7240	7212	7355	7252	7135	7147	7212	7131	7377	7344	7337	7464	7039	7288	7061	7008	7236	7151	7414	7508	7506	7492	7393	7312	7460	7549	7908	7891	7662	7732	7805	7646
8018	8077	8384	8433	8708	8227	8409	8284	8009	7995	8084	7679	7655	7735	7381	7140	7181	7236	7480	7437	7058	7087	7239	7254	7179	7223	7356	7413	7434	7336	7453	7147	7120	7238	7238	7340	7443	7368	7289	7263	7367	7562	7424	7614	7845	8014	7804	7561	7717	7662
8103	8231	8357	8442	8260	8129	8178	7659	7649	7805	7738	7645	7836	7870	7355	7259	7187	7317	7351	7162	7156	7286	7255	7222	7162	7234	7377	7187	7192	7215	7274	7249	7177	7188	7279	7243	7431	7327	7207	7246	7189	7444	7597	7530	7628	7691	7834	7734	7522	7388
8143	8356	8431	8278	7960	8140	7957	7629	7639	7538	7874	7671	7677	7623	7561	7503	7261	7284	7141	7240	7288	7250	7378	7192	7063	6991	7025	7091	7188	7224	7073	6860	7003	7077	7399	7505	7638	7399	7330	7094	7149	7361	7603	7751	7758	7542	7561	7835	7431	7268
8455	8411	8413	8127	8009	7733	7826	7558	7727	7589	7753	7796	7679	7459	7275	7533	7275	7207	7223	7160	7116	7282	7261	6920	7206	6931	7048	7165	7010	7094	6998	6926	7065	7031	7206	7185	7217	7395	7212	7168	7059	7152	7337	7873	7675	7516	7343	7603	7431	7288
8544	8363	8350	7986	7816	7642	7940	7696	7518	7535	7646	7392	7516	7692	7541	7307	7179	7149	7123	7269	7187	6942	7082	7108	7048	6909	7007	7096	7071	7031	7132	7141	7345	7174	7176	7159	6903	6891	7092	7033	7086	6983	7162	7664	7386	7412	7199	7145	7518	7124
8444	8207	8112	7770	7792	7942	7950	7653	7445	7588	7319	7441	7662	7665	7394	7247	7329	7260	7242	6920	6892	6740	7106	7266	7312	7143	7017	6980	7090	7227	7254	7073	7303	7346	7197	6964	6869	6674	6971	7071	7090	7195	6996	7293	7246	7474	7358	7256	7395	7501
8389	8138	7876	7947	7692	7737	7940	7592	7519	7487	7318	7346	7611	7437	7275	7319	7372	7275	7069	7067	6741	7156	7259	7404	7368	7225	7147	6946	7142	7233	7194	7383	7144	7250	7157	6966	6786	6795	6888	6874	7203	7308	7204	7274	7249	7360	7340	7514	7452	7502
8338	7917	7886	8001	7715	7742	7781	7478	7657	7496	7324	7393	7639	7300	7505	7384	7402	7361	7161	7029	7023	7218	7436	7526	7456	7345	7119	7053	7106	6944	7224	7175	7210	7172	7341	7056	6892	7073	7035	6870	7025	7153	7409	7373	7449	7319	7605	7484	7523	7577
8448	7830	8073	7771	7414	7814	7769	7570	7613	7469	7287	7255	7367	7240	7300	7395	7113	7107	6984	7034	7149	7468	7414	7390	7237	7075	7030	7109	7013	7088	6932	7216	7216	7126	7217	6994	7080	7070	7344	7166	7064	7186	7427	7687	7500	7439	7294	7567	7496	7744
8494	7805	8027	7956	7559	7605	7612	7550	7628	7257	7235	7337	7297	6986	7089	7420	7354	7103	7066	7013	7402	7321	7431	7187	7215	7012	6964	7106	7118	6985	7079	7195	7346	7265	7244	7107	7167	7353	7341	7561	7359	7241	7457	7728	7435	7492	7541	7657	7747	7553
8530	8032	8161	7683	7594	7603	7431	7373	7450	6939	7189	7113	7028	6969	7153	7331	7112	6937	6873	7237	7486	7522	7577	7281	6943	7069	6927	7165	7105	7336	7241	7233	7246	7223	7263	7209	7186	7659	7854	7861	7539	7438	7544	7718	7594	7609	7546	7798	7930	7789
8757	8026	8381	7678	7603	7570	7420	7612	7415	7077	7267	7090	6959	6832	7153	7122	7146	6982	7148	7347	7473	7537	7340	7252	6973	7106	7260	7154	7271	7155	7184	7122	7271	7356	7275	7259	7294	7636	7821	7729	7550	7523	7605	7552	7877	7773	7761	7860	8061	7933
8702	8086	8112	7617	7520	7402	7346	7410	7226	6949	7085	6990	6669	6926	7120	7224	7135	7119	7086	7325	7363	7262	7159	7064	7008	7227	7179	7307	7398	7118	7238	7189	7147	7338	7613	7158	7210	7611	7854	7842	7617	7417	7593	7743	8028	7827	7856	7921	7956	8029
8570	8152	7992	7599	7428	7397	7323	7334	7266	7034	7115	6760	6631	6710	7162	6952	6984	7154	7182	7146	7106	7100	7328	7291	7214	7095	7071	7237	7345	7229	7190	7227	7238	7375	7208	7338	7376	7585	7756	7729	7806	7572	7615	7810	7862	8102	7913	7956	8002	8149
8713	8136	8076	7494	7450	7315	7337	7340	7149	7033	6855	6525	6527	6634	7010	6968	6876	7075	6894	6940	6844	6978	6851	7199	7040	7157	7251	7259	7129	7174	7354	7480	7237	7360	7319	7170	7116	7550	7715	7902	7883	7836	7780	8066	8216	8106	8008	8063	8298	8299
8564	8126	8148	7355	7536	7518	7602	7630	7276	7000	6853	6515	6406	6524	6733	6916	6558	6526	6653	6761	6705	6853	6819	6982	7143	6943	7166	7411	7387	7347	7388	7422	7369	7467	7306	7185	7472	7448	7719	7957	7825	7861	7809	8001	8258	8224	8093	8041	8425	8187
8519	8190	8245	7891	7722	7401	7399	7752	7143	6936	6762	6612	6218	6507	6635	6583	6725	6577	6705	6703	6593	6698	6523	6746	6791	7055	7221	7136	7279	7191	7367	7392	7282	7387	7215	7322	7406	7808	7826	7824	7897	7725	7994	8069	8156	8166	7910	7879	8255	8261
8625	8279	8371	7698	7796	7555	7677	7627	7343	6916	6755	6509	6414	6445	6571	6418	6467	6522	6395	6550	6698	6644	6496	6745	6691	6752	7176	7252	7252	6997	7052	7122	7406	7184	7226	7104	7342	7433	7982	8053	7762	7745	7732	7954	7910	7821	7731	7891	8297	8079
8636	8075	8500	7978	8201	7941	7734	7614	7410	6917	6780	6756	6508	6646	6565	6551	6384	6558	6373	6608	6615	6528	6418	6466	6635	6833	6942	7250	6897	7014	7089	7146	7169	7270	7331	7208	7230	7499	7650	7740	7776	7550	7575	7605	7608	7640	7445	7810	8124	7979
8740	8365	8818	8310	8118	8261	7915	7957	7539	7075	6952	6903	6537	6649	6863	6810	6621	6430	6518	6734	6725	6751	6571	6642	6445	6420	6853	7040	6957	6778	6684	6951	7072	7142	7039	7169	7232	7520	7466	7628	7367	7366	7398	7500	7552	7472	7437	7776	8103	7761
8771	8163	8465	8205	8085	8250	7950	7745	7599	7269	7061	7048	6806	6626	6937	6858	6966	6767	6487	6752	6637	6579	6678	6647	6547	6549	6604	6780	6547	6584	6602	6617	6795	6881	7071	6914	7230	7166	7213	7217	7158	6931	7227	7251	7519	7232	7509	7687	7648	7681
8537	8310	8390	8304	8003	7983	7773	7639	7775	7474	7197	7192	6945	6896	7046	7254	7159	7046	6793	6866	6829	6779	6899	6687	6576	6688	6675	6743	6643	6555	6508	6589	6554	6795	6891	6872	7154	7185	7045	7043	6881	6843	6912	7163	7332	7192	7377	7673	7524	7375
8615	8279	8138	7682	7786	7967	7999	7714	7568	7695	7134	7002	7202	7077	7331	7442	7278	7218	6956	6555	6627	7026	6910	6945	6780	6774	6539	6762	6521	6579	6564	6434	6769	6899	7045	6820	6909	6895	6877	6801	6831	6832	7133	7135	6908	7046	7590	7335	7436	7286
8388	8105	8317	8262	7962	7875	8076	7602	7726	7600	7277	7367	7439	7277	7421	7355	7470	7385	7135	6952	6794	6888	6948	7111	7087	6966	6812	6800	6619	6651	6922	6840	6968	7072	7160	6808	7082	6969	6574	6634	6700	6806	7102	7335	7103	7190	7454	7447	7086	7295
8245	8300	8197	7981	7789	7661	7774	7696	7688	7763	7368	7435	7086	7588	7233	7151	7411	7531	7383	7200	6986	7263	7509	7249	7129	7123	7029	7148	7121	7016	6851	7154	7216	7031	7137	6982	6930	6682	6833	6827	6933	6969	7171	7296	7209	7194	7623	7170	7389	7626
8450	8144	8003	7952	7757	7583	7456	7404	7410	7638	7344	7292	7304	7532	7448	7339	7190	7369	7594	7448	7262	7171	7379	7413	7487	7521	7437	7438	7224	7324	7352	7244	7162	7450	7226	6878	7024	6842	7102	7089	7269	7272	7365	7222	7232	7457	7465	7139	7742	7930
8362	7978	8329	8007	7829	7459	7246	7472	7479	7657	7584	7427	7539	7654	7234	7338	7279	7371	7554	7548	7592	7356	7311	7230	7482	7638	7649	7404	7200	7334	7314	7334	7385	7371	7392	6978	7042	6979	7344	7316	7313	7362	7278	7486	7512	7884	7342	7709	7992	8007
8386	7958	8151	7638	7858	7537	7261	7297	7446	7434	7341	7235	6928	6968	7183	7307	7393	7480	7529	7709	7494	7542	7850	7641	7364	7443	7442	7440	7356	7291	7509	7576	7741	7439	7296	7191	7208	7396	7358	7439	7364	7347	7491	7422	7895	7882	7876	8087	8302	8028
8414	7964	8126	7905	7606	7423	7338	7231	7153	7142	7073	7098	7150	6893	6991	7386	7344	7337	7272	7417	7495	7528	7547	7574	7586	7389	7393	7258	7296	7412	7655	7570	7594	7648	7568	7472	7583	7735	7502	7394	7399	7474	7675	7904	7776	7791	8165	8200	8053	7892
8342	8116	8360	8032	7869	7619	7504	7318	7446	7297	7075	6991	7069	7020	6986	7178	7365	7435	7404	7211	7243	7435	7347	7593	7382	7542	7661	7449	7510	7283	7541	7663	7746	7694	7691	7628	7663	7625	7554	7303	7558	7752	7964	8041	7868	8050	8219	8290	8158	8423
8609	8348	8469	8052	7821	7751	7583	7376	6984	7134	6924	6862	6988	6986	6946	7007	7155	7346	7139	7043	7074	7103	7201	7158	7449	7315	7192	7274	7444	7542	7518	7774	7909	7730	7706	7770	7674	7462	7409	7546	7636	7762	7702	7865	7823	8182	8234	8034	8096	8324
8979	8946	8684	8211	8249	8008	7887	7804	7335	7189	7165	7012	6878	7076	6976	6889	6867	7019	7192	7161	7166	6918	7133	7054	7231	7156	6980	7096	7459	7544	7452	7584	7710	7700	7549	7702	7700	7635	7562	7773	7581	7492	7909	7820	8176	8221	8148	7996	8325	8196
8969	8651	8735	8458	8633	8149	7744	7647	7303	7262	7268	7199	7193	7104	7163	7374	7250	7179	7400	7086	7107	7040	7144	7438	7268	7221	7109	6967	7004	7425	7637	7872	7603	7780	7764	7724	7866	8015	8028	7957	7639	7631	8078	8247	8162	8284	8273	8245	8229	8180
9039	8840	9038	8804	8500	8305	7975	7548	7903	7727	7751	7658	7671	7430	7501	7458	7555	7746	7369	7294	7182	7277	7145	7399	7304	7388	7293	7366	7468	7288	7827	7789	7702	7612	7880	8074	7906	7881	7904	7896	7604	7872	8185	8410	8242	8440	8294	8310	8099	8505
8685	8851	8750	8747	8476	8052	8061	7956	7911	8123	7845	7823	7542	7652	7394	7305	7392	7699	7564	7448	6922	7030	7424	7461	7382	7416	7354	7558	7831	7635	7629	7743	7872	7704	7773	7819	7781	7662	8039	7726	7950	7960	8087	8212	8216	8216	8020	8269	8164	8430
8914	8674	8819	8197	8260	8088	7888	7993	7785	7843	7968	7874	7466	7516	7453	7290	7256	7297	7311	7404	7474	7544	7475	7364	7425	7336	7288	7452	7462	7390	7356	7335	7371	7264	7474	7441	7572	7499	7693	7895	7724	7734	7843	8139	8237	7878	7643	7941	8267	8015
8893	8342	8428	8280	7979	8082	8027	7759	7979	7789	7747	7832	7553	7444	7402	7496	7508	7447	7417	7379	7299	7538	7709	7871	7702	7334	7276	6989	7046	7356	7416	7306	7176	7429	7668	7488	7732	7872	7569	7842	7588	7448	8013	7952	7716	7611	7805	7945	8061	7760
8406	8382	8119	8257	8072	8102	7857	7614	7945	7946	7950	7990	8167	8117	7645	7472	7601	7924	7774	7651	7633	7638	7743	7604	7661	7451	7510	7251	7244	7557	7559	7567	7323	7444	7486	7424	7509	7582	7365	7433	7509	7728	7876	7550	7765	7858	7858	7777	7720	7799
8249	8025	8381	8314	7989	7707	7658	7718	7766	7744	7957	7938	7910	7851	7703	7724	7680	7812	7886	7783	7707	7569	7480	7448	7353	7217	7318	7386	7314	7586	7493	7515	7360	7408	7430	7432	7489	7641	7629	7464	7476	7380	7531	7755	7823	7839	7816	7689	7572	7580
8262	8329	8654	8349	8006	7602	7459	7358	7639	7692	7810	7750	7802	7651	7569	7450	7617	7401	7597	7499	7536	7786	7687	7406	7513	7270	7431	7655	7517	7391	7435	7491	7435	7428	7444	7289	7332	7312	7357	7180	7282	7504	7636	7776	7599	7538	7497	7604	7602	7389
8323	8290	8489	8085	7680	7327	7276	7160	7076	7289	7466	7356	7330	7408	7146	7215	7336	7268	7262	7289	7503	7337	7445	7428	7305	7474	7335	7459	7592	7714	7335	7484	7580	7489	7725	7488	7364	7178	7475	7127	7452	7834	7625	7565	7390	7592	7612	7299	7485	7317
8438	8454	8524	7995	7623	7291	7390	7453	7331	7457	7349	7431	7363	7150	7128	7073	6776	6945	7313	7327	7676	7604	7828	7716	7417	7359	7443	7606	7561	7620	7786	7437	7769	7617	7490	7702	7949	7522	7756	7825	7957	8012	7640	7725	7588	7441	7683	7606	7912	7221
8798	8605	8680	8216	7709	7764	7499	7441	7427	7500	7292	7359	7435	7275	7208	6998	7201	7197	7036	7240	7652	7831	7901	7887	7990	7918	7573	7679	8027	7964	7874	7811	7803	7786	7827	7945	8089	7914	7902	7840	7931	8359	8226	7873	7877	7776	7926	7684	7932	7532
8651	8518	8444	8287	8126	8073	8057	8023	7716	7535	7621	7344	7401	7344	7073	6980	7130	7249	7623	7430	7477	7753	8145	7970	8046	7932	7871	7461	8055	8249	8127	8073	8093	8233	7971	8054	8500	8153	8288	8408	8183	8233	8197	8081	8037	7807	7961	7894	7890	7842
8739	8394	8816	8398	8290	8117	8120	7885	7853	7873	7771	7640	7756	7295	7261	7323	7103	7358	7482	7378	7504	7735	8031	8221	8104	7812	7601	7564	7915	8197	8159	8063	8241	8147	8242	8225	8260	8387	8413	8514	8269	8371	8372	8120	8065	7858	8165	8059	8267	8022
8626	8516	8429	8261	8071	7896	7850	7785	7641	7852	7638	7631	7431	7529	7571	7184	7628	7562	7401	7591	7558	7813	7899	7649	7801	7997	7715	7758	8089	8185	7962	8041	7871	8076	8301	7916	8217	8104	8193	8451	8283	8378	8346	8121	8147	8218	8090	8185	8152	8304
8493	8285	8227	8272	8323	8669	8146	8018	8163	8079	8190	8038	7884	7696	7472	7704	7636	7728	7747	7882	7804	7796	7924	8046	7928	8160	7915	7880	7779	7913	8054	7847	8295	8056	8184	8178	8346	8346	8330	8374	8286	8090	8232	8262	8467	8290	8277	8470	8165	8155
8589	8376	8272	8273	8408	8481	8192	8162	8031	8325	8566	8531	8441	8302	8349	7848	7818	7915	8043	8443	8073	7800	7768	8165	8283	8224	8177	8242	8124	8308	8481	8178	8266	8582	8294	8232	8138	8389	8352	8536	8456	8184	8154	8288	8380	8616	8487	8293	8361	8041
8447	8088	8031	7817	8099	8189	7779	8010	7864	8040	8284	8428	8386	8328	8344	8268	8002	7978	7855	7977	8250	8267	8325	8080	8127	8281	8111	8030	8354	8310	8191	8141	8208	8368	8313	7998	8303	8327	8385	8049	7953	8070	8406	8474	8710	8213	8253	8126	8189	7713
7964	7941	7767	7919	8065	8112	7992	7997	7933	8247	8294	8089	7960	8010	7878	7653	7913	8101	7947	7686	7860	8162	8241	7988	7854	7951	8129	8067	8007	8244	8117	7945	8289	7938	8175	7766	7979	8169	7951	7765	7785	7744	8002	8041	8299	7900	7804	7434	7642	7635
8150	8136	8261	8219	8209	8072	7935	8087	8118	8112	8309	8217	8014	8036	7709	7429	7447	7563	7822	8013	7829	7789	7870	8222	8140	7747	7836	7756	7633	7920	8065	7843	7949	8171	7832	7898	7870	8026	7650	7613	7336	7624	7710	7939	7885	7384	7608	7476	7313	7418
8531	8240	8418	7707	7697	7951	7772	7507	7628	7842	7600	7656	7692	7897	7606	7668	7494	7444	7795	7729	7950	7864	7972	7924	8141	8078	7496	7711	7843	7970	8205	8053	7728	8007	7799	7409	7777	7598	7518	7579	7728	7767	7912	7602	7535	7480	7536	7338	7421	7273
8404	8248	8076	7688	7676	7605	7716	7456	7643	7373	7118	7121	7363	7270	7541	7489	7903	7970	7461	7317	7772	8144	8387	7889	7746	8118	7973	7568	8069	8125	8005	7809	8034	7818	7746	7586	7813	7549	7452	7514	7702	7622	8139	7692	7700	7477	7494	7647	7597	7328
8340	8306	8297	7967	7933	8029	8096	7936	7963	7503	7698	7218	7022	6977	7109	7167	7535	7825	7921	7720	7619	7928	8160	8148	7489	7680	7998	7978	7891	8246	8008	7777	7925	7810	7729	7737	7591	7595	7594	7634	7639	7896	7862	7739	8053	7904	7653	7549	7835	7701
8513	8939	8771	8431	8036	8050	8038	7898	7891	7674	7615	7472	7689	7504	7124	7126	7309	7215	7523	8025	7838	7495	7581	7973	7779	7363	7408	7856	7566	7907	8069	7623	7843	7972	7557	7870	7684	7659	7427	7539	7463	7958	7723	7890	7807	7706	7765	7487	7597	7738
8963	8760	8794	8238	7586	7526	7348	7404	7439	7276	7226	7526	7422	7552	7485	7457	7063	6816	6947	7530	7848	7925	7169	7408	7549	7236	6943	7421	7800	7387	7713	7821	7513	8027	7691	7792	7781	7387	7635	7438	7487	7578	7601	7421	7571	7609	7561	7432	7447	7596
8579	8472	8160	7905	7398	7113	6966	7064	6747	6941	6839	7053	7106	7165	7417	7507	7461	7182	7117	7140	7520	7785	7619	6935	7190	7569	7210	7305	7754	7586	7385	8013	7919	7514	7690	7604	7566	7230	7686	7312	7592	7547	7463	7321	7342	7771	7591	7542	7282	7356
8075	7946	7858	7788	7616	7202	7348	7243	7174	7296	7142	7155	7077	6879	6993	7373	7725	7821	7588	7095	7229	7690	7963	7179	6955	7529	7656	7327	7492	7815	7591	7792	7903	7461	7856	7543	7537	7558	7439	7465	7669	7466	7498	7338	7426	7540	7568	7583	7512	7321
8074	7796	8369	8209	8280	7755	7775	7670	7618	7861	7745	7683	7313	6937	6928	6959	7550	7857	7987	7360	7007	7302	7653	7532	7242	7256	7839	7409	7356	7972	7941	7857	7989	7493	7639	7444	7215	7574	7420	7639	7530	7450	7382	7507	7342	7526	7468	7712	7695	7682
8321	8385	8755	8474	8471	8132	8163	7879	8072	8096	8175	7855	7586	7290	7037	6804	7053	7628	7926	7759	7309	7195	7463	7900	7696	7330	7638	7780	7452	7871	8029	7692	7730	7566	7296	7159	7192	7471	7086	7520	7384	7396	7593	7449	7637	7610	7322	7458	7448	7627
8795	8837	8979	8428	8276	7929	8022	7890	7998	7845	7935	7975	7847	7621	7235	7299	7044	7104	7427	7740	7587	7265	7298	7656	8077	7229	7269	7972	7846	7648	7862	7551	7422	7643	7054	7333	7103	7317	7048	7270	7101	7332	7563	7615	7501	7331	7458	7347	7371	7653
8901	8903	8749	8245	7790	7504	7426	7531	7816	7702	7680	7868	7717	7899	7955	7677	7258	7175	7145	7978	7948	7880	7448	7596	8026	7627	7276	7982	8009	7393	7666	7567	7259	7765	7131	7163	7293	7180	7424	7263	7492	7319	7388	7754	7664	7716	7556	7702	7751	7818
9146	8824	8425	7789	7304	7347	7320	7422	7560	7514	7728	7829	7946	8030	8038	8107	7700	7448	7188	7857	8358	8180	7492	7493	8005	8157	7454	8052	8332	7562	7773	7901	7590	7799	7617	7701	7390	7098	7661	7487	7651	7783	7928	8091	7890	7939	7930	8041	7968	8129
8896	8380	8050	7592	7374	7485	7368	7218	7504	7333	7622	7758	7831	7982	8176	8126	8164	7684	7213	7609	8081	8304	7907	7544	8007	8530	7970	7637	8032	7652	7866	8418	7934	8061	7931	7577	7642	7652	7938	7459	8089	7909	8276	8060	8143	7994	8082	8316	7961	8480
8735	8117	7819	7729	7359	7619	7535	7428	7262	7297	7159	7246	7221	7619	7764	7882	8111	7627	7161	7250	7883	8385	7990	7627	7726	8340	8066	7295	8054	7850	7954	8007	7991	7895	8146	7636	8091	7758	7912	8033	8191	8093	8356	7870	8434	8186	8262	8314	8392	8316
8406	7919	7734	7684	7537	7650	7548	7653	7229	7167	7188	7212	6868	7112	7314	7476	7740	7391	7109	7266	7542	8331	8255	7629	7402	7908	7727	7317	7841	8148	7465	8009	7993	7824	8219	7656	8156	7803	7796	8049	8025	8163	8208	7867	8136	8159	8354	8130	8173	8168
8203	7746	7950	7816	7627	7583	7335	7387	7399	7330	7168	6870	6787	7046	7057	7275	7761	7610	7087	7150	7337	8041	8216	7637	7063	7519	7762	7462	7749	7980	7394	7804	8073	7813	8112	7813	7686	7588	7876	8014	7902	8156	7785	7880	8034	7967	8197	8161	8099	8296
8112	7695	7840	8112	7895	7884	7775	7416	7246	7192	7024	6741	6810	6858	6966	7102	7502	7502	7304	7094	7112	7633	7968	7638	7113	7650	7862	7345	7574	7870	7563	7768	8029	7494	8304	7572	7518	7839	7693	7996	7922	7791	7704	7843	7911	7782	8027	7967	7971	7943
8331	7680	7935	7727	7725	7883	7735	7564	7420	7168	6999	6890	6662	6787	6659	7125	7473	7579	7292	7008	7163	7835	8200	7596	7134	7402	7833	7117	7602	7893	7492	7495	7716	7581	8117	7612	7775	7638	7498	8026	7628	7621	7553	7718	7876	7735	7819	7733	7916	7918
7862	7768	8001	7872	7616	7578	7593	7368	7403	7162	7091	6892	6752	6887	6896	7141	7572	7605	7625	7098	7206	7762	8165	7647	7093	7430	7706	7307	7486	8049	7431	7360	7872	7177	7602	7452	7787	7478	7651	7496	7375	7590	7505	7608	7483	7487	7620	7539	7772	7764
8028	7617	7791	7872	7749	7478	7489	7226	7138	6895	6877	6750	6630	6627	6811	7141	7647	7886	7387	7109	7064	7547	7833	7394	6933	7537	7684	7261	7339	7805	7246	7294	7389	6872	7627	7501	7472	7584	7209	7281	7035	7297	7124	7539	7293	7183	7308	7436	7644	7527
8090	7560	7733	7509	7567	7133	7135	6861	7102	6639	6758	6296	6419	6454	6883	7176	7573	7497	7197	6922	7018	7650	7921	7477	7053	7449	7649	7255	7417	7844	7082	7152	7442	7150	7562	7402	7497	7227	6927	7248	6982	7038	7337	7246	7129	7201	7431	7300	7365	7031
8201	7648	7741	7358	7211	6996	7028	6710	6913	6766	6554	6611	6400	6621	7179	7612	7716	7728	7612	7245	7530	7956	8130	7209	7063	7705	7892	7321	7749	7630	6862	7305	7418	7105	7639	7413	7452	7143	7093	7121	7222	7396	7340	7340	7281	7479	7377	7476	7497	7070
8538	7909	7737	7090	7289	7035	6913	6790	6641	6548	6622	6629	6772	7115	7605	7822	7912	7691	7515	7008	7395	8181	8013	7163	7222	8067	7923	7351	7772	7657	7249	7642	7477	7529	7748	7325	7607	7450	7466	7404	7473	7352	7548	7456	7570	7390	7722	7521	7492	7498
8914	8087	7867	7187	7153	6969	6988	6849	6712	6688	6562	6924	7022	7252	7834	7940	7677	7405	7032	7213	7503	8131	7772	7561	7852	8014	7630	7333	7858	7623	7398	7706	7554	7518	7871	7373	7799	7441	7620	7570	7552	7506	7608	7558	7823	7612	7664	7459	7614	7256
8780	8431	8224	7547	7295	7174	6954	6868	6637	6833	6968	7103	7527	7823	7853	8035	7515	7063	6954	7215	7631	7725	7268	7463	7930	7976	7364	7383	7589	7236	7189	7746	7284	7573	7739	7515	7961	7664	7704	7225	7490	7162	7592	7592	7670	7532	7731	7554	7485	7483
9029	8670	8291	7953	7735	7619	7253	7276	7047	7113	7489	7290	7765	7721	7677	7462	7126	6698	6872	7173	7594	7153	7109	7282	7939	7743	7191	7265	7569	7353	7310	7492	7480	7670	7659	7743	7918	7643	7585	7317	7309	7383	7506	7497	7940	7365	7553	7432	7258	7525
8591	8481	8773	8500	7844	7852	7954	7907	7972	7949	7952	8155	7938	8034	7542	7164	6971	6863	7279	7877	7856	7233	7066	7748	7787	7491	7413	7789	7583	6891	7376	7472	7351	7946	7644	8055	7692	7552	7578	7313	7577	7411	7717	7969	7752	7624	7658	7623	7589	7844
8237	8212	8282	8251	8545	8489	8445	8347	8574	8304	8144	8188	8046	7701	7433	6975	7047	7317	7534	7798	7389	7152	7282	7833	7973	7757	7705	7897	7498	7453	7807	7372	7557	7740	7660	7995	7785	7867	7641	7663	7766	7936	7832	7986	7751	7929	7672	7949	7836	7763
7813	7644	8112	8031	8184	8466	8650	8351	8520	8301	7969	7990	7772	7358	7183	7096	7264	7614	7971	7549	7130	7262	7764	7768	7429	7407	7930	7770	7339	7810	7780	7583	8128	7823	7880	8114	7649	8020	7827	8061	7905	8246	7848	8011	7797	7928	7782	7915	8045	8036
8255	7337	7714	7777	7974	7949	7998	7755	7676	7408	7334	7346	7287	7144	7340	7482	7543	7770	7426	7025	6868	7243	7757	7685	7488	7718	7990	7498	7405	7999	7827	7748	8169	7703	8040	7828	7834	8260	7816	8057	7743	7776	7659	7702	7778	7679	7725	7489	7890	8062
8340	7921	7930	7569	7630	7530	7367	7204	6908	7005	7030	7093	7181	7181	7034	7504	7421	7110	6862	7026	7385	7579	7611	7283	7389	7816	7820	7456	7768	7841	7399	7952	7731	7429	7788	7565	7842	7877	7870	7689	7713	7436	7421	7429	7614	7499	7693	7432	7880	8114
8873	8407	8294	8031	7747	7811	7229	7066	6962	6960	7072	7274	7323	7451	7344	6921	6938	6679	6773	7063	7384	7255	7138	7087	7622	7762	7446	7642	7775	7422	7595	7810	7262	7456	7573	7418	7762	7534	7577	7513	7524	7298	7431	7350	7511	7518	7259	7586	7763	7937
8399	8319	8550	8276	8122	7888	7676	7381	7364	7397	7317	7473	7350	7128	6968	6686	6696	6844	7366	7270	7284	7214	6875	7314	7555	7299	7406	7898	7566	7397	7431	7465	7522	7600	7326	7585	7488	7376	7783	7462	7676	7563	7626	7475	7441	7505	7355	7606	7813	7738
8058	7880	8131	7770	7910	7918	7511	7223	7007	7122	6928	6910	6980	6651	6611	6625	6789	7140	7471	7122	6773	6946	7250	7457	7313	7024	7457	7589	7303	7240	7465	7286	7693	7565	7391	7573	7309	7727	7679	7631	7527	7570	7444	7498	7346	7319	7557	7537	7450	7598
8212	7757	7899	7511	7524	7370	6943	6729	6558	6600	6590	6706	6643	6568	6633	6963	6985	7086	7163	7040	7003	7028	7130	6814	6859	7205	7347	7112	7029	7043	6798	7203	7154	7037	7430	7114	7159	7274	7351	7314	7053	7134	7221	7290	7086	7178	7281	7250	7178	7599
8609	8374	8173	7720	7217	7015	6747	6435	6360	6527	6462	6650	6816	6841	7023	7156	6991	6966	6836	6854	7076	7046	6643	6702	6844	7074	6963	6730	6693	6642	6878	6684	6816	6810	6874	6702	6959	6999	7084	6995	6924	6992	7035	6895	6986	6965	7022	7039	7076	7276
8379	8294	8464	7846	7596	7133	7013	6825	6848	6818	6695	6971	7114	6922	7000	6842	6698	7036	7350	7236	6967	6742	6703	6649	6979	6696	6768	6886	6785	6519	6791	6882	6817	6741	6775	6953	6997	6984	7010	6852	7093	6811	6883	6864	6744	6924	6870	7152	7024	6836
7896	7586	7740	7491	7222	7128	7072	6975	7002	7018	7093	6833	6965	6801	6944	7106	7124	7298	7287	7302	7216	7060	7043	6941	7045	6859	6753	6621	6630	6556	6694	6843	6935	6977	7071	7173	7185	7187	7190	6946	7040	6972	6875	7169	7033	7095	6980	7026	7114	7003
8137	7860	7589	7241	7094	7199	6998	6732	6916	6874	6981	7036	7007	7071	7365	7206	7525	7513	7435	7343	7245	7282	7057	6790	6795	6846	6856	6949	7004	7067	6827	6927	7071	7122	7226	7106	7078	7102	7049	7211	7170	7329	7300	7043	7294	7110	7052	7024	7150	7025
8086	8012	8118	7543	7368	7234	7200	7251	7227	7456	7400	7351	7255	7112	7311	7195	7306	7278	7460	7672	7147	7051	6952	6699	6761	6879	6929	7174	7146	6948	7190	7288	7157	7442	7437	7280	7159	7086	7212	7000	7267	7122	7248	6961	7200	7194	6974	6809	7106	7189
7721	7612	7746	7572	7228	7369	7249	7408	7406	7347	7307	7082	6998	6880	7114	7138	7186	7350	7135	7012	7027	6784	6939	6884	7011	7045	7081	7062	6847	7049	7439	7083	7305	7644	7185	7326	7199	7154	7262	7127	7205	7491	7244	7300	7146	7183	6877	6965	7013	7095
8179	7840	7771	7315	7239	7158	7302	7210	7416	7226	7201	7141	7212	7278	7497	7423	7484	7189	7151	7006	7040	7153	6864	7031	7020	7206	7046	7035	7176	7548	7319	7398	7632	7645	7436	7389	7197	7369	7317	7564	7570	7756	7700	7508	7437	7328	7045	7192	7287	7319
8057	7714	7780	7734	7500	7400	7546	7567	7670	7622	7415	7283	7346	7346	7301	7325	7365	7259	7327	7342	7381	7184	7061	7027	7124	7115	7242	7177	7265	7499	7657	7773	7898	7673	7765	7479	7421	7369	7681	7716	7833	7918	7741	7637	7514	7569	7225	7304	7237	7424
7995	7721	7761	7534	7631	7452	7425	7526	7642	7531	7427	7254	7235	7297	7197	7243	7256	7202	7186	7044	7285	7349	7178	6984	6934	7032	7085	7241	7397	7530	7784	7547	7414	7686	7429	7284	7189	6995	7359	7641	7630	7682	7445	7398	7356	7374	7259	7100	7338	7153
7938	7858	7824	7387	7259	7488	7423	7481	7397	7391	7176	7165	7078	7071	7045	7124	6943	6965	6987	6825	7014	7170	7024	6906	6843	6919	6864	6826	7102	7448	7324	7206	7379	7521	7405	7079	7055	7313	7267	7434	7385	7547	7252	7153	7099	7053	6882	6881	7143	7014
7882	7725	7594	7503	7405	7436	7289	7264	7357	7054	7046	6922	6717	6856	6980	6845	6984	6828	6781	6780	7078	7161	6983	6930	6818	6829	6824	6827	7104	6914	7132	7100	7076	7135	7185	7006	6991	6947	7070	6931	7358	7198	7265	7067	7222	6910	7006	6894	6992	7304
7942	7597	7506	7360	7251	7180	6966	6926	7101	7025	6885	6721	6863	6786	6655	6760	6692	6674	6857	6824	6859	7092	7129	6916	6717	6682	6729	6856	7093	7152	7413	7217	7278	7172	7093	7080	7012	6979	7132	7223	7255	7538	7254	7049	6956	6890	6893	6906	7078	7273
7670	7556	7520	7541	7258	7188	7199	7183	6949	6898	6830	6670	6541	6430	6545	6574	6762	6606	6766	7048	7090	7225	7010	6805	6635	6810	6845	7099	7098	7230	7243	7231	7390	7381	7370	7140	7093	6921	7105	7427	7438	7366	7181	6993	7183	7054	7044	7200	7185	7440
7910	7569	7775	7370	7320	7205	7065	6962	6938	6756	6726	6519	6718	6481	6799	6508	6763	6690	6952	6909	6982	7101	6870	6924	6828	6769	6785	6740	7063	7195	7534	7546	7606	7722	7382	7377	7181	7247	7494	7600	7668	7333	7183	6987	7079	7083	7270	7173	7429	7410
7978	7738	7547	7499	7212	7248	7130	7042	7113	6782	6582	6635	6544	6679	6769	6713	6689	6780	6736	6832	6950	6996	6986	6796	6854	7023	6919	6958	6845	7179	7292	7518	7412	7424	7285	7092	7076	7111	7520	7429	7457	7510	7366	7124	7193	7301	7132	7351	7448	7694
8001	7855	7593	7276	7172	7211	7107	7005	6991	6853	6585	6603	6626	6682	6721	6826	6740	6764	6898	7056	7243	7087	6809	6934	6785	6957	6746	6990	7115	7212	7480	7564	7472	7259	7292	7202	7424	7472	7412	7434	7483	7461	7014	7080	7263	7354	7423	7486	7594	7601
7855	7464	7505	7359	7210	7310	7404	7122	7123	6895	6746	6658	6612	6840	6837	6603	6928	6772	6687	6928	6972	7147	7096	6836	6758	6895	6860	7160	7206	7208	7457	7303	7351	7072	7184	7161	7360	7259	7392	7281	7416	7436	7246	7156	7203	7358	7305	7412	7631	7693
7835	7498	7501	7316	7266	7431	7121	7282	6867	6934	6862	6695	6766	6580	6590	6699	6650	6552	6862	7123	6989	6953	6871	6966	6879	6767	6838	7091	7100	7090	7366	7278	7285	7187	7160	7472	7456	7437	7308	7503	7252	7347	7181	7145	7233	7529	7456	7661	7538	7570
7600	7219	7343	7035	7225	7233	7049	6838	6910	6784	6745	6840	6522	6488	6674	6552	6889	6880	6792	6744	6958	7140	7009	6806	6862	6978	7078	7064	7151	7250	7309	7218	7167	7028	7205	7304	7363	7245	7565	7360	7390	7292	7331	7181	7189	7175	7344	7426	7572	7528
7539	7455	7111	7011	7016	7138	7048	6765	6864	6827	6952	6760	6684	6495	6481	6613	6764	6550	6728	6849	6853	6984	6849	6916	7041	6976	7109	7038	7187	7156	7057	7078	7108	7091	7242	7437	7440	7600	7488	7478	7474	7265	7277	7409	7170	7267	7250	7365	7564	7334
7492	7189	7095	6786	6953	7002	7042	6704	6749	6774	6544	6643	6650	6488	6569	6689	6632	6737	6595	6651	6838	6679	6820	6931	6932	7224	7069	7020	7201	7260	7173	7141	7126	7268	7250	7388	7185	7406	7564	7410	7566	7303	7366	7151	7091	7007	7198	7214	7321	7256
7475	7031	7160	6769	6994	7069	7119	6796	6868	6857	6712	6504	6419	6481	6321	6501	6664	6672	6484	6707	6736	6754	6890	6984	6696	6932	6909	7160	7195	7101	7164	6958	7020	6982	7051	7226	7262	7305	7418	7397	7171	7229	7115	7114	6924	6965	6825	7220	7334	7085
7390	7168	7124	6776	6734	6894	6879	6744	6584	6781	6630	6345	6597	6575	6553	6465	6721	6470	6483	6765	6724	6747	6728	6869	6828	7031	7050	6937	6997	6902	6992	6955	6944	7059	7061	7233	7363	7285	7350	7407	7298	7131	7149	7048	7017	6980	6973	7049	7117	7185
7515	7045	6926	6769	6917	6765	6795	6745	6736	6861	6629	6500	6560	6484	6449	6569	6537	6589	6776	6729	6763	6746	7096	6810	6766	6996	6975	7132	7078	7268	6894	6967	7058	7086	7120	7265	7241	7260	7218	7365	7236	7105	7115	7127	6954	6995	7004	7053	7046	7074
7633	7197	7130	6802	6710	6911	7020	6916	6974	7096	6774	6765	6660	6715	6594	6634	6558	6671	6704	6892	7036	6926	6921	7042	7010	7110	7068	7098	7317	7183	7102	7048	6996	7063	7229	7370	7322	7442	7317	7288	7200	7304	7326	7319	7331	7375	7173	7112	7432	7346
7586	7167	6977	6821	6845	6728	6939	6950	6887	6878	6853	6490	6841	7032	6740	6841	6839	6724	6610	7021	7077	6941	7163	7095	7029	7020	7163	7034	7139	7015	7002	7156	7048	7069	7351	7434	7253	7282	7211	7410	7375	7245	7399	7314	7379	7264	7209	7152	7249	7297
7453	7051	7036	6790	6846	6908	6782	6855	6910	6845	6849	6762	6859	6823	6654	6599	6666	6797	6754	6823	6776	7018	6960	7008	7032	7014	7002	7165	7051	7075	7054	7022	7118	7228	7204	7214	7137	7113	7041	7288	7416	7443	7423	7162	7156	7033	7173	6906	7040	7235
7459	7219	7197	6775	6816	6791	6761	6881	6781	6777	6593	6650	6550	6631	6338	6354	6390	6473	6588	6653	6678	6925	6982	6997	7024	6812	6794	6797	6804	6859	7012	6797	7121	7018	7012	6837	6930	6804	7024	7146	7158	7412	7133	7108	7009	6934	6895	6950	7015	6906
7389	7191	6982	6792	6810	6752	6843	6705	6742	6663	6465	6243	6396	6380	6428	6329	6348	6445	6456	6710	6633	6636	6851	6796	6610	6747	6555	6740	6764	6742	6980	6782	6879	6647	6750	6780	6598	6601	6726	6663	6888	6896	6866	6963	6858	6810	6663	6734	6883	6844
7378	6942	6869	6754	6765	6764	6956	6696	6681	6638	6604	6198	6235	6254	6220	6413	6441	6448	6415	6589	6743	6660	6906	6761	6538	6688	6574	6633	6633	6611	6847	6851	6997	6725	6734	6506	6685	6555	6763	6737	6585	6773	6890	6786	6801	6702	6542	6575	6761	6649
7147	6845	6905	6796	6500	6711	6585	6726	6533	6328	6443	6406	6301	6259	6353	6278	6256	6267	6499	6481	6711	6836	6871	6841	6649	6503	6601	6710	6521	6574	6652	6578	6571	6578	6524	6487	6355	6361	6503	6574	6590	6844	6734	6831	6588	6601	6489	6741	6755	6670
7291	6719	6980	6649	6571	6495	6492	6378	6190	6408	5990	6155	6130	6331	6346	6177	6033	6105	6159	6454	6526	6762	6775	6564	6450	6566	6291	6463	6355	6376	6497	6538	6610	6355	6422	6330	6169	6097	6410	6406	6589	6643	6769	6600	6465	6469	6392	6759	6520	6678
7213	6895	6901	6757	6740	6641	6515	6269	5939	5986	6010	5882	5915	5978	5924	5745	6038	5953	6164	6391	6407	6482	6423	6438	6421	6404	6248	6210	6160	6209	6092	6363	6350	6361	6259	6257	6278	6158	6323	6305	6342	6543	6326	6477	6455	6437	6439	6390	6764	6567
7103	6930	7174	6779	6639	6550	6431	6435	5980	6002	5864	5719	5987	5932	5840	5987	5803	5960	5868	6114	6221	6301	6415	6484	6496	6539	6431	6256	6223	6130	6136	6175	6359	6270	6160	6231	6009	6133	6111	6291	6268	6447	6347	6292	6280	6338	6391	6297	6450	6574
7245	6840	7098	6746	6610	6554	6636	6321	6071	5945	5882	5764	6096	5952	5955	5820	5912	5947	5963	6181	6304	6515	6385	6428	6333	6171	6216	6110	6033	6050	6073	6158	6261	6355	6150	6249	6308	6270	6263	6209	6500	6327	6520	6467	6395	6283	6492	6628	6474	6435
7252	6867	6969	6956	6773	6697	6591	6419	6151	6188	6054	6315	6263	6188	6107	6092	6039	5933	6093	6353	6257	6509	6450	6426	6579	6221	6271	6000	5950	6109	6002	6163	6273	6424	6538	6371	6537	6283	6280	6518	6549	6540	6774	6498	6543	6467	6546	6641	6756	6738
7155	6980	7015	6772	6859	6788	6726	6429	6448	6068	6181	6314	6369	6346	6230	6209	6270	6147	6166	6248	6288	6528	6649	6706	6522	6456	6197	6073	5896	6164	6281	6184	6399	6291	6270	6332	6265	6406	6428	6608	6796	6619	6816	6688	6422	6371	6468	6573	6892	7002
7228	6779	6788	6697	6750	6664	6644	6431	6218	6295	6222	6240	6316	6181	6299	6286	6298	6226	6111	6232	6439	6732	6573	6635	6657	6423	6255	6251	6145	6320	6284	6459	6391	6375	6312	6299	6502	6433	6491	6675	6884	6895	6956	6604	6303	6374	6611	6867	7013	7130
7149	6888	6634	6566	6793	6849	6766	6389	6661	6391	6302	6127	6269	6245	6362	6318	6278	6231	6110	6186	6425	6591	6653	6641	6447	6532	6407	6318	6473	6372	6343	6467	6398	6286	6430	6466	6393	6651	6747	6710	6853	6768	6927	6561	6581	6767	6791	6745	6975	7055
7226	7049	6784	6659	6824	6748	6806	6680	6457	6473	6325	6567	6537	6429	6435	6263	6216	6295	6278	6308	6523	6521	6559	6498	6435	6419	6713	6720	6697	6600	6663	6646	6572	6557	6550	6640	6690	6657	6816	6857	6956	7246	6866	6928	6831	6909	6781	6960	7152	7207
7181	6816	6591	6530	6817	6774	6729	6853	6639	6702	6725	6507	6551	6544	6455	6430	6316	6330	6392	6466	6444	6523	6526	6472	6694	6583	6703	6766	6893	6791	6814	6755	6910	6642	6705	6722	6695	6694	6827	7036	7140	7326	7162	6912	6848	6858	7096	7126	7221	7211
7064	6813	6764	6607	6813	6470	6813	6814	6822	6552	6536	6654	6628	6648	6406	6371	6312	6347	6511	6419	6543	6721	6601	6628	6607	6756	6820	6806	6924	6879	6940	6991	6873	6690	6744	6693	6742	6836	6808	7208	7275	7186	7225	6904	7072	6945	6938	7176	7189	7370
7059	6653	6711	6469	6616	6579	6567	6543	6660	6573	6360	6531	6499	6390	6374	6370	6148	6212	6223	6329	6330	6492	6505	6557	6625	6620	6517	6753	6934	6900	6929	6744	6899	6654	6688	6789	6810	6741	6814	7135	7041	7089	7158	6948	6940	7066	6967	7089	7340	7184
7186	6769	6941	6565	6675	6532	6563	6439	6442	6547	6424	6355	6338	6317	6273	6097	5944	6170	6123	6364	6327	6465	6353	6511	6235	6336	6431	6508	6783	6703	6695	6759	6676	6829	6863	6745	6656	6710	6911	6805	6877	6956	6770	6902	7107	7070	7122	7268	7184	7236
7351	6887	6935	6697	6769	6482	6566	6140	6351	6286	6412	6432	6510	6270	6183	5855	6122	6254	6225	6449	6467	6385	6366	6234	6287	6365	6402	6415	6410	6434	6621	6816	6768	6843	6873	6813	6834	6773	6921	6765	6886	6734	6786	6902	6869	7094	7191	7023	7223	7264
7032	6930	6825	6957	6685	6627	6665	6245	6322	6326	6318	6263	6272	6162	5867	5956	6105	6233	6452	6313	6480	6446	6463	6326	6276	6276	6367	6414	6180	6258	6421	6652	6767	6801	6809	6850	6886	6599	6813	6842	6784	6814	6687	6936	6788	6899	6875	6952	6941	7173
7009	6766	6848	7124	7129	7048	6570	6348	6175	6032	6230	6296	6124	6111	5977	5877	5975	6044	6238	6179	6174	6281	6423	6359	6194	6158	6301	6418	6359	6430	6718	6614	6811	6589	6863	6880	6730	6690	6741	6766	6586	6836	6688	6844	6707	6752	6892	6759	6811	6984
6899	6921	6992	7217	7164	7040	6573	6274	6179	5911	6105	6293	6174	6146	6052	6015	5915	6033	6113	5990	6088	6227	6119	6205	6266	6242	6146	6344	6510	6391	6538	6528	6673	6506	6717	6664	6462	6684	6503	6540	6540	6629	6627	6592	6928	6692	6719	6957	6672	6667
7104	7008	7219	7002	6794	6894	6428	6255	6084	5997	5850	5922	5893	5840	5868	5828	5738	5974	5917	6023	5995	6012	6111	6329	6134	6276	6241	6454	6238	6445	6395	6448	6716	6525	6656	6712	6660	6628	6483	6566	6526	6535	6528	6393	6657	6700	6604	6738	6587	6790
7270	7134	7093	6864	6753	6632	6325	5933	5963	5899	5985	5891	5844	5720	5609	5865	5672	5840	6061	5999	6080	5999	6181	6009	6201	6135	6430	6342	6488	6228	6395	6520	6660	6427	6600	6520	6488	6532	6673	6674	6728	6487	6522	6452	6547	6666	6688	6617	6543	6686
7099	7069	7257	6847	6714	6495	6330	6026	5973	5900	5922	5960	5730	5644	5722	5828	5720	5763	5920	6078	6144	6117	6128	6102	6286	6143	6312	6502	6381	6680	6292	6725	6584	6522	6524	6473	6337	6415	6674	6723	6630	6649	6726	6555	6649	6696	6576	6848	6591	6597
7090	7088	7274	6871	6888	6703	6386	6139	6082	6049	6199	6080	5968	5941	5899	5865	5915	5995	6098	6331	6257	6308	6195	6153	6110	6115	6486	6545	6597	6557	6734	6709	6779	6800	6558	6510	6351	6545	6591	6736	6697	6617	6626	6741	6896	6751	6767	6682	6751	6576
7112	7016	7311	7214	7290	6843	6637	6471	6227	6346	6422	6398	6299	6087	6041	5994	6122	6414	6692	6592	6643	6486	6595	6457	6413	6426	6487	6838	6696	6681	6760	6911	6972	6898	6796	6808	6779	6779	6915	6811	6831	6892	6716	6759	6860	7044	7084	7108	6815	6779
7253	7104	7385	7299	7152	6953	6772	6500	6501	6499	6523	6567	6431	6383	6141	6145	6360	6530	6520	6727	6451	6607	6575	6637	6663	6681	6786	6867	6711	6835	6831	6979	6928	6633	6883	6897	6916	6979	6905	7071	6890	6994	6809	6802	7049	6867	7016	7001	6844	6633
7480	6957	7348	7234	7142	6952	6602	6424	6667	6496	6499	6533	6327	6117	6121	6067	6357	6518	6476	6630	6653	6453	6537	6527	6369	6801	6862	6999	6912	6835	6885	6994	6895	6763	6613	6860	6961	7111	6942	6977	6962	6890	7038	6913	7160	7264	7170	7101	6802	6883
7459	7116	7386	7255	7156	6820	6769	6685	6625	6673	6780	6677	6549	6298	6221	6271	6321	6471	6661	6468	6616	6455	6575	6377	6474	6585	6844	6922	6915	7001	6938	7029	6998	6938	6959	6979	7016	7081	6835	6895	6813	6990	6968	7131	7338	7308	7217	7113	6871	6702
7543	7240	7567	7511	7391	7323	6952	6902	6965	6986	7048	6893	6714	6613	6713	6448	6565	6710	6601	6652	6411	6530	6497	6590	6553	6765	6802	6777	6901	6734	6956	6985	7084	7333	6972	7294	7068	7327	7115	6995	6947	6874	6944	6961	7278	7259	7407	7171	7091	7055
7606	7575	7553	7375	7423	7250	7053	6966	7085	6984	6890	6951	6718	6750	6584	6739	6617	6838	6807	6506	6657	6765	6730	6817	7081	6941	6799	6879	6836	6846	6844	6896	6913	6837	7121	6926	7181	7280	7452	7105	7100	6955	6869	6917	7315	7241	7276	7259	7246	7137
7388	7342	7311	7156	7290	7025	7014	6720	6831	6762	6709	6608	6656	6498	6525	6566	6492	6582	6662	6553	6509	6619	6735	6720	6994	6870	6955	6862	7053	6939	7070	7165	6983	6922	6865	7010	7114	7147	7362	7123	7008	7404	7058	6731	6909	7200	7091	7179	7237	7073
7377	7206	7221	7110	7049	6922	6617	6710	6512	6617	6483	6570	6604	6329	6351	6416	6304	6418	6306	6385	6462	6483	6326	6453	6477	6581	6798	6857	6878	6907	7191	6899	7009	6859	6916	6824	6893	7121	7194	7155	6897	6773	6736	6750	6759	6938	6989	7077	6869	6844
7320	7388	7272	7148	6902	6839	6968	6837	6776	6561	6678	6633	6709	6428	6508	6555	6533	6305	6330	6216	6301	6299	6432	6372	6305	6506	6711	6636	6731	6628	6672	6686	6760	6783	6908	6873	7027	7289	7068	6923	6688	6543	6598	6682	6698	6897	6819	6810	6851	6789
7574	7423	7525	7003	6764	6892	6873	6663	6489	6674	6467	6514	6615	6551	6546	6469	6438	6397	6450	6470	6437	6448	6564	6746	6829	6506	6770	6724	6656	6523	6498	6351	6586	6538	6717	6866	6926	7171	7067	6804	6863	6536	6395	6576	6383	6703	6637	6856	6947	6958
7396	7119	7168	6707	6746	6963	6873	6615	6589	6368	6510	6403	6464	6435	6459	6239	6280	6408	6361	6403	6630	6494	6616	6701	6683	6818	6913	6996	6709	6722	6681	6528	6492	6304	6603	6728	6816	6846	7137	7030	7108	7071	6835	6639	6504	6604	6701	6522	6858	6841
7280	6951	7019	6777	6768	6634	6659	6391	6575	6374	6395	6446	6229	6356	6189	6114	6194	6264	6427	6313	6478	6425	6274	6448	6418	6641	6819	6800	6962	6914	6867	7042	6711	6868	6789	6699	6798	7039	6903	6852	7006	6727	6728	6698	6609	6624	6643	6545	6691	6577
7145	7107	6969	6735	6825	6663	6736	6445	6383	6225	6497	6515	6345	6300	6367	6243	6183	6468	6413	6338	6565	6386	6323	6275	6331	6433	6432	6656	6691	6675	6881	6740	6766	6803	7035	7024	7165	7335	7021	6849	6869	6489	6428	6666	6629	6674	6801	6848	6585	6544
7599	6999	7124	6932	6896	6721	6512	6423	6272	6282	6442	6350	6375	6443	6499	6328	6299	6416	6468	6744	6666	6422	6430	6117	6414	6152	6251	6215	6385	6314	6470	6401	6709	6830	6893	7191	7380	7253	7127	7098	6631	6547	6328	6321	6452	6658	6805	6925	6716	6439
7249	7198	7099	6951	7001	6635	6496	6200	6137	6045	6113	6409	6645	6439	6366	6211	6336	6441	6583	6658	6478	6525	6491	6336	6359	6481	6430	6565	6269	6385	6157	6295	6387	6483	6432	6637	6659	6708	6847	6671	6704	6704	6610	6618	6573	6515	6534	6758	6795	6615
6985	6852	7075	6834	6860	6772	6306	6257	6026	6048	6228	6162	6301	6493	6356	6355	6228	6405	6354	6304	6390	6362	6364	6321	6385	6541	6365	6468	6584	6447	6488	6735	6640	6494	6361	6106	6189	6093	6324	6479	6581	6794	7056	6825	6861	6612	6562	6636	6750	6703
6806	6711	6991	6863	6886	6847	6609	6420	6239	6280	6583	6409	6486	6543	6461	6503	6362	6390	6672	6673	6540	6232	6402	6446	6519	6370	6467	6454	6572	6631	6847	6836	6914	6718	6683	6401	6362	6374	6147	6324	6429	6797	6694	7014	6886	6825	7032	6752	6872	6872
7014	6835	7168	7118	6935	7016	6911	6772	6645	6698	6889	6655	6856	6766	6640	6759	6716	6855	6740	6826	6673	6479	6522	6361	6414	6286	6259	6401	6455	6489	6655	6801	7033	6751	6742	6538	6499	6679	6760	6341	6310	6324	6621	6596	6856	6973	7022	6967	6964	6859
7298	7214	7291	6980	7133	6974	6950	6674	6738	6670	6602	6771	6821	6683	6771	6524	6819	6742	6875	6922	6948	6769	6651	6559	6665	6726	6428	6471	6644	6578	6568	6527	6633	6504	6473	6359	6600	6800	6829	6487	6562	6364	6386	6456	6477	6789	6768	6894	6861	7015
7053	7075	7213	7037	6919	6977	6701	6619	6494	6535	6531	6421	6582	6573	6513	6605	6526	6585	6574	6792	6630	6742	6591	6695	6696	6576	6649	6608	6808	6764	6838	6548	6578	6277	6274	6037	6054	6445	6504	6601	6557	6653	6649	6530	6502	6403	6730	6759	6921	6876
6983	6961	6861	6926	6864	6703	6643	6432	6480	6387	6622	6667	6549	6650	6627	6449	6574	6551	6513	6542	6594	6550	6702	6682	6702	6744	7050	6988	7039	7087	6831	6692	6801	6751	6628	6508	6180	6239	6521	6553	6590	6837	6814	6935	6523	6694	6412	6682	6747	7111
6992	6768	6804	6809	6833	6776	6813	6735	6853	6874	6955	6979	6804	6572	6425	6750	6580	6709	6860	6678	6829	6669	6574	6596	6616	6703	6814	7087	6966	6989	7262	7196	7114	7220	7235	6982	6835	6976	6752	6739	6784	7071	6989	6812	6920	6958	6755	6959	6995	6815
7049	6858	6965	6822	7069	6885	7131	6817	6980	7175	7055	7076	6928	6900	6848	6889	6924	6854	7046	7049	6996	6923	6648	6725	6582	6825	6923	6946	6959	7010	7018	7270	7219	7261	7410	7294	7107	7205	7130	7019	6737	6789	6775	6890	6501	6755	6835	7111	7071	7025
7258	7038	6994	6928	6894	6792	6594	6705	6710	6893	6973	6728	6873	6911	6665	6820	6780	7219	7077	7043	7184	7097	6839	6904	6985	6978	6899	6924	6978	6887	6911	6871	6809	6631	6718	6753	7067	7204	7223	7058	6965	6927	6491	6331	6557	6584	6845	6993	7046	6961
7177	6952	7052	6704	6537	6519	6416	6269	6512	6328	6428	6454	6622	6428	6508	6266	6490	6838	6720	6967	7077	6859	6910	6687	6909	6950	7049	6774	6815	6794	6672	6544	6564	6394	6453	6736	6927	7041	7184	7148	6987	6799	6528	6426	6432	6442	6699	6855	6938	6949
6904	6677	6817	6554	6303	6372	6311	6286	6074	6182	6185	6267	6248	6177	6426	6148	6262	6397	6593	6430	6614	6605	6649	6744	6892	6763	6924	6807	6866	6937	6672	6541	6811	7087	7316	7121	7309	7164	7205	7099	7012	6692	6683	6737	6641	6650	6681	6836	6688	6784
6709	6589	6516	6378	6455	6529	6447	6219	6180	6266	6136	6214	6221	6452	6196	6372	6682	6429	6549	6527	6335	6365	6282	6490	6462	6583	6578	6830	6736	6924	6816	6985	7439	7873	7928	7939	7617	7399	7305	7016	7025	6979	6843	6626	6594	6727	6788	6770	6386	6526
6830	6470	6702	6619	6711	6565	6601	6389	6211	6488	6306	6355	6316	6490	6545	6449	6656	6751	6862	6726	6472	6351	6489	6366	6462	6303	6423	6587	6733	6599	6787	7419	7885	8291	7797	7748	7407	7653	7606	7215	7116	6879	6794	6496	6497	6621	6729	6747	6868	6501
7230	6784	6892	6754	6703	6684	6718	6468	6334	6296	6312	6155	6230	6566	6639	6612	6878	6656	6833	6863	6789	6815	6738	6585	6661	6371	6397	6621	6626	6786	6758	7310	7557	7519	6825	6689	6467	6713	6979	7252	7276	7202	6930	6619	6241	6344	6667	6910	6885	6761
7076	6773	6834	6584	6623	6531	6143	6268	6049	6101	6037	6145	5984	6241	6156	6316	6460	6437	6674	6668	6876	6949	6916	6755	6698	6507	6630	6797	6672	6624	7083	6849	6979	6484	5376	5125	5213	5330	5797	6191	6972	7349	7021	6744	6456	6105	6378	6710	6904	6753
7096	6717	6725	6392	6290	6158	6185	5901	5481	5643	5733	5880	5921	5894	5891	6010	6064	6164	6246	6186	6458	6510	6651	6478	6388	6444	6474	6708	6849	6800	6904	7280	6968	5932	4975	4492	4130	4421	4550	4990	5931	6900	7466	7214	6779	6142	6146	6368	6764	6743
6653	6349	6381	6333	6166	6062	5802	5796	5510	5510	5675	5614	5896	6053	6086	5862	5948	5962	6005	5993	6283	6305	6487	6311	6218	6254	6410	6494	6673	6737	6964	7655	7233	6048	5093	4461	4236	4043	3934	4180	5167	6297	7433	7874	7194	6527	6266	6357	6678	6763
6675	6449	6631	6300	6430	6346	6327	6031	5814	5940	5820	5882	6130	6254	6240	6225	6006	6132	6011	6163	6526	6524	6476	6283	6092	6148	6318	6611	6530	6624	7189	7983	7641	6273	4980	4397	4428	4209	3952	3996	4402	5741	7092	7913	7822	7039	6562	6436	6766	6807
6897	6458	6645	6781	6773	6795	6632	6473	6441	6090	6215	6286	6636	6624	6472	6340	6377	6365	6578	6692	6859	6804	6657	6569	6309	6256	6253	6495	6539	6210	7105	8030	7604	5840	4699	4507	4508	4332	4114	4025	4433	5617	7062	7898	7957	7382	6802	6769	7002	7085
7115	6852	7136	6962	7035	6978	6794	6564	6448	6400	6431	6474	6539	6448	6680	6533	6640	6617	6884	6895	7162	6991	6901	6752	6614	6388	6441	6546	6482	6127	6807	7783	7272	5408	4521	4449	4437	4376	4253	4462	4769	5807	6966	7585	7499	7131	6844	7026	7103	7046
7288	7080	7068	6865	6713	6591	6536	6412	6248	6194	6378	6420	6429	6331	6353	6543	6361	6600	6789	6842	7177	6928	7034	6985	7011	6881	6847	6928	6961	6425	6864	7640	7573	5882	4929	4656	4598	4574	4741	5165	5642	6164	7101	7504	7205	6942	6627	6781	7108	7203
7264	6679	6964	6445	6520	6397	6304	6207	6193	6097	6147	6315	6155	6264	6227	6305	6451	6657	6712	6795	6835	7086	7011	7145	7016	6986	7005	7201	7023	6817	6975	8078	8217	7047	5952	5563	5285	5202	5593	6023	6433	7003	7514	7598	7272	6879	6760	6575	7192	7413
7119	6848	6722	6617	6377	6430	6366	6281	6284	6281	6144	6117	6201	6279	6344	6326	6477	6539	6494	6666	6707	6698	6800	7006	7092	7149	7070	7322	7486	6900	7202	8066	8534	8527	7569	6888	6220	6053	6323	6778	7083	7417	7868	7632	7412	7026	6824	6685	7039	7058
7236	6805	6935	6712	6636	6537	6523	6472	6595	6626	6545	6384	6404	6460	6536	6489	6710	6617	6694	6772	6626	6619	6631	6689	6800	6892	6940	7011	7234	6940	7235	7611	8373	8792	8495	7802	7000	6505	6500	6628	6919	7201	7779	7865	7395	7139	6656	6891	6771	6886
7410	7315	7062	6908	6917	6781	6772	6866	6879	6775	6653	6656	6693	6631	6958	6824	6905	6835	6840	6825	6587	6660	6746	6719	6711	6687	6760	6541	6541	6676	6847	7149	7835	8466	8642	8092	7388	7003	6576	6563	6885	7308	7277	7401	7288	7169	6858	6811	6794	6612
7554	7626	7495	7125	6996	7086	6908	6894	6855	6823	6675	6621	6530	6593	6802	7161	7235	7158	6958	6950	7012	6863	7017	7053	6995	6897	6503	6467	6644	6542	6702	6773	7039	7499	7765	7815	7485	7207	7172	7023	7174	7153	7009	6660	7095	6894	6968	6866	6827	6653
8022	7489	7381	6906	6839	6703	6624	6840	6548	6616	6497	6198	6355	6570	6541	6914	7084	6998	6915	6834	6950	7047	7121	7344	7390	7188	6861	6702	6830	6819	6855	6641	6614	6816	6965	7168	7343	7521	7623	7295	7333	6986	6873	6743	6652	6885	6791	6903	7005	6879
7706	7202	7251	6770	6695	6515	6514	6548	6326	6268	5988	6200	6092	6149	6545	6674	6734	6540	6663	6562	6689	6999	7127	7261	7327	7282	7157	7180	7085	6962	7166	7179	6881	6794	6804	6711	6836	7042	7397	7383	7398	7271	7105	6797	6608	6769	6715	6883	6961	6889
7265	6993	6908	6616	6417	6381	6364	6203	6088	6046	5998	5678	5814	5905	6253	6499	6347	6194	6286	6136	6305	6470	6722	6990	7169	7214	7288	7304	7318	7420	7493	7325	7109	7071	6780	6697	6547	6590	6882	6872	7151	7225	7233	6959	7068	6928	6696	6601	6559	6842
7081	6692	6449	6375	6605	6362	6567	6237	6201	6019	5887	5854	5828	6209	6321	6370	6389	6124	5949	5709	5980	6380	6466	6633	6776	6751	6985	7061	7395	7372	7444	7481	7467	7382	7093	6882	6614	6447	6501	6754	6990	7413	7357	7513	7328	6995	6691	6483	6497	6634
7044	6695	6578	6512	6404	6559	6744	6512	6531	6182	5993	6076	6071	6336	6532	6500	6437	6231	6070	6137	6170	6157	6377	6262	6506	6395	6616	6689	6980	7305	7345	7491	7572	7320	7281	6976	6975	6852	6835	6749	7004	7148	7343	7452	7422	7176	7053	6561	6540	6513
7008	6827	6953	6649	6736	6750	6955	6736	6631	6614	6427	6505	6611	6636	6542	6643	6511	6434	6419	6379	6413	6206	6384	6358	6543	6499	6692	6592	6712	6994	7249	7160	7307	7270	7280	7454	7166	7166	7040	6927	6889	7039	7289	7467	7242	7119	6793	6821	6535	6593
7113	7052	7123	6956	6739	6957	6771	6623	6602	6658	6586	6608	6691	6783	6744	6729	6717	6766	6631	6627	6749	6675	6651	6789	6783	6649	6582	6715	6737	6885	6736	6916	6922	7187	7190	7466	7417	7426	7140	7038	6701	6949	6772	6849	6848	6968	7122	6896	6943	6627
7146	7047	7235	6991	7076	6909	6762	6655	6690	6583	6683	6618	6798	6626	6692	6582	6653	6728	6592	6721	6797	6739	7052	7075	6863	6996	6878	6742	6866	6666	6616	6621	6622	6830	6808	7002	7392	7417	7401	7285	7126	6905	6809	6728	6677	6910	6984	6994	6859	6800
7114	6861	6824	6749	6612	6639	6443	6476	6482	6443	6441	6634	6535	6487	6461	6516	6452	6486	6426	6681	6835	6751	7052	6956	7040	7078	7241	7083	7174	6953	6673	6614	6461	6444	6632	6811	7170	7378	7483	7524	7287	7001	6939	6801	6724	6785	6947	7011	6977	7029
6708	6415	6865	6558	6504	6464	6353	6104	6148	6421	6423	6495	6301	6366	6448	6336	6487	6409	6148	6522	6530	6844	6888	6882	7203	7273	7518	7460	7190	7328	7020	6810	6645	6697	6578	6634	7055	7114	7111	7266	7358	7180	7119	7034	6919	6681	6732	6925	6808	6963
6457	6294	6409	6290	6231	6249	6306	6086	6393	6432	6417	6329	6363	6351	6356	6278	6218	6318	6357	6358	6429	6422	6651	6724	6862	7361	7455	7597	7538	7367	7259	7043	7041	6729	6858	6852	6715	6849	6942	7155	7026	7258	7353	7218	6939	6830	6637	6839	7015	7146
6293	6215	6218	6365	6562	6593	6497	6447	6491	6757	6576	6687	6718	6541	6300	6472	6284	6521	6650	6399	6452	6622	6465	6638	6635	6877	7368	7441	7430	7439	7206	7339	7215	7074	7142	7102	6885	6667	6600	6840	6847	7053	7315	7184	7287	6932	6887	6858	6730	6888
6384	6334	6545	6687	6693	6880	6724	6626	6815	6902	7021	6886	6932	6774	6592	6606	6494	6699	6758	6562	6582	6550	6342	6534	6306	6856	6919	7037	7143	7108	7188	7156	7351	7259	7342	7362	7044	6873	6705	6526	6570	6878	7063	7282	7074	7236	7009	6843	6586	6743
6593	6459	6755	6939	7044	7052	7006	6957	6928	7021	7106	7138	7083	6810	6634	6863	6844	6971	6898	6930	6768	6545	6413	6468	6334	6643	6680	6637	6706	6645	7045	7107	7416	7451	7496	7441	7376	6925	6734	6407	6402	6466	6674	6738	7046	7151	7179	6654	6455	6307
6739	6747	6941	7204	7178	7029	6939	6916	6787	7025	7078	7179	6943	6885	6828	6844	6904	7200	7192	7143	7017	6563	6476	6572	6693	6744	6708	6629	6463	6495	6446	6803	6888	7300	7508	7438	7370	7163	6858	6614	6338	6199	6348	6492	6854	7063	7129	6741	6600	6333
6989	7118	7342	7174	7178	6819	6731	6677	6768	6863	6922	7013	6836	6804	6554	6626	6910	7147	7238	7129	7047	6813	6913	6799	6863	6854	6714	6910	6503	6324	6443	6457	6512	6971	7161	7403	7339	7454	7197	6711	6471	6266	6267	6394	6581	7085	7040	7060	6701	6504
7091	7274	7365	7193	6853	6672	6508	6406	6454	6453	6417	6554	6461	6397	6357	6257	6572	6725	6927	6911	6827	6814	6946	6883	6884	7009	6943	7004	6701	6244	6287	6359	6375	6573	6779	7021	7295	7265	7162	6808	6691	6384	6236	6185	6544	6625	7092	7054	6801	6579
7209	7107	7256	6962	6645	6323	6164	6084	5964	6118	6066	5993	5922	5858	5790	5951	6034	6215	6368	6500	6293	6432	6803	6806	6996	7073	6943	6882	6888	6518	6317	6376	6448	6454	6505	6740	6825	7081	6930	6934	6816	6636	6458	6528	6339	6343	6728	6650	6833	6694
7003	6983	7050	6608	6363	6209	5863	5453	5643	5799	5680	5750	5557	5495	5519	5503	5831	5931	5793	5722	6097	6075	6498	6614	6781	6810	6923	6935	6962	6748	6533	6514	6315	6504	6429	6369	6466	6448	6599	6818	6886	6744	6711	6542	6405	6216	6418	6630	6658	6870
6935	6592	6704	6298	6095	6054	5607	5649	5419	5775	5537	5450	5259	5291	5421	5505	5630	5605	5331	5417	5631	5728	6113	6223	6499	6525	6668	6761	6808	6912	7015	6853	6634	6603	6240	6083	6036	6259	6463	6686	6891	6849	6866	6704	6438	6457	6324	6261	6597	6924
6770	6543	6571	6306	6267	6066	5848	5663	5760	5654	5677	5450	5506	5446	5565	5590	5663	5494	5275	5384	5473	5586	5975	6019	6292	6311	6398	6523	6652	6787	7049	7153	6917	6735	6379	6113	6052	6168	6216	6310	6525	6917	6874	6743	6551	6501	6301	6274	6548	6855
6615	6642	6544	6497	6340	6174	6045	6026	6035	5970	5749	5804	5729	5546	5834	5769	5761	5579	5332	5479	5563	5790	5893	6033	6096	6138	6262	6316	6388	6802	7092	7270	7142	7029	6592	6402	5898	6007	6097	6087	6684	6834	6939	6808	6828	6324	6315	6209	6214	6751
6859	6813	6956	6582	6534	6491	6393	6310	6246	6238	6033	6054	6002	6081	6167	6089	5978	5738	5491	5688	5575	5786	5883	6009	5953	5922	6147	6081	6230	6629	6901	6877	7148	7167	6829	6651	6054	5919	5925	6179	6487	6682	6867	6843	6773	6448	6247	6221	6189	6549
6922	6993	7141	6972	6841	6720	6551	6523	6676	6598	6409	6299	6387	6264	6352	6437	6243	6201	5868	5958	5586	5727	5918	5898	5892	5767	5921	5926	6101	6423	6696	6908	6982	7169	6955	6624	6086	5846	5906	5910	6219	6440	6539	6727	6664	6564	6449	6369	6369	6623
7187	7467	7560	7074	7035	7009	6946	6859	6715	6742	6816	6692	6662	6626	6498	6675	6518	6392	6202	6058	6059	6002	6106	6083	5881	5726	5642	5726	6013	6140	6535	6548	6844	7100	6995	6699	6342	6194	6071	5847	5970	6246	6480	6657	6683	6653	6593	6202	6614	6725
7518	7463	7432	7306	7063	7036	7085	6953	7108	7032	6988	6825	6865	6763	6604	6481	6466	6633	6458	6440	6473	6354	6350	6373	6321	5997	5784	5876	6020	6063	6127	6430	6707	6826	6860	6907	6659	6441	6068	5998	6241	6245	6251	6358	6626	6712	6402	6445	6501	6708
7534	7466	7515	7322	7347	7130	7061	6789	6947	6969	6819	6989	7023	6840	6638	6642	6655	6653	6737	6744	6789	6808	6914	6476	6624	6409	6270	6090	6100	6048	6094	6191	6527	6713	6825	6861	6868	6659	6475	6347	6452	6236	6244	6313	6447	6375	6467	6519	6674	6761
7581	7423	7458	7120	7161	6998	6832	6654	6703	6821	6902	6754	6592	6681	6658	6562	6567	6753	6988	7037	7151	6940	7140	6978	6817	6709	6398	6240	6367	6047	6118	6134	6355	6436	6616	6645	6760	6602	6834	6621	6523	6234	5974	6056	6334	6654	6652	6983	7010	7135
7620	7357	7176	6867	6805	6574	6544	6485	6566	6358	6453	6621	6593	6591	6308	6393	6404	6637	6936	7032	7071	7021	7178	7012	6919	6769	6622	6634	6348	6201	6177	6227	6024	6229	6279	6480	6500	6730	6946	6867	6481	6262	6209	6109	6392	6614	6912	6908	7264	7031
7504	7066	7147	6603	6509	6203	6031	5897	6207	6031	6275	6323	6260	6263	6070	6037	6218	6371	6458	6604	6703	6947	7016	7016	7040	6988	6929	6706	6504	6329	6243	6334	6030	6141	6164	6406	6595	6908	6798	6651	6549	6269	6451	6284	6109	6243	6363	6775	6941	7264
7264	6896	6852	6552	6036	5888	5676	5644	5711	5689	5877	5934	5896	5820	5888	5850	5777	5855	6286	6381	6700	6895	7040	7201	6876	7195	7057	6742	6635	6505	6263	6199	6121	6199	6137	6364	6349	6968	6940	6895	6768	6936	6878	6446	5801	5857	5805	6219	6558	6770
6961	6770	6514	6062	5882	5606	5446	5343	5262	5289	5436	5495	5774	5606	5565	5503	5599	5720	5792	6016	6395	6501	6768	6862	6813	6896	6958	6903	6791	6541	6364	6313	6130	6047	6142	6367	6433	6775	6881	6850	7466	7566	7067	6099	5439	5214	5683	6173	6260	6588
6730	6368	6457	5822	5774	5431	5132	5169	4974	5100	5251	5399	5387	5419	5177	5087	5226	5326	5708	5967	5954	6400	6566	6589	6626	6780	6736	6731	6653	6475	6414	6416	5807	6204	6142	6370	6552	6696	6634	7089	7785	7612	6922	5871	5590	5716	5785	5824	6099	6289
6692	6316	6108	5857	5522	5288	5112	4928	4924	4987	5266	5156	5311	5179	5038	4863	4919	5146	5411	5576	5686	6004	6135	6364	6316	6348	6412	6443	6478	6400	6387	6351	6112	6078	6146	6134	6408	6493	6662	7097	7646	7476	6446	5626	5902	5978	5903	5912	6226	6113
6485	6347	6082	5657	5470	5329	4954	4800	4916	4855	5027	5204	5141	4942	5003	4810	4826	5032	5065	5260	5515	5680	5789	5921	5956	6262	6343	6389	6390	6387	6608	6470	6184	5957	5998	6182	6329	6393	6424	6845	7534	7030	6178	5693	6247	6289	6151	6031	6116	6254
6574	6323	6203	5953	5581	5413	5083	4923	4863	4939	4986	5104	5140	4980	4921	4725	4834	4867	4934	5004	5336	5427	5669	5684	5861	5941	5970	6089	6188	6296	6432	6305	6249	6261	6038	6028	6164	6190	6382	6821	7308	7062	6118	5685	5971	6286	6243	6034	6146	6275
6544	6313	6251	5926	5672	5406	5124	5079	4872	4946	5061	5131	5102	5104	4910	4951	4749	5017	4928	4996	5244	5381	5646	5698	5725	5602	5765	5894	6031	6093	6408	6404	6260	6207	5972	5771	6041	6093	6433	6549	7283	7346	6619	5950	5803	6090	5975	6059	6057	6122
6506	6152	6341	5924	5861	5458	5340	5019	4929	5061	5134	5210	5279	5268	5291	5131	5074	5018	5063	4961	5051	5363	5474	5570	5618	5525	5638	5753	5824	6113	6242	6383	6494	6189	6268	6221	5976	6304	6308	6421	7081	7390	7004	6205	5704	5740	5615	5574	5797	5947
6364	6406	6178	6018	5889	5815	5576	5372	5344	5366	5252	5311	5377	5438	5454	5259	5207	5202	5114	5159	5012	5258	5401	5450	5462	5621	5599	5671	5790	5986	6246	6501	6520	6250	6215	5991	6188	6061	6063	6317	6622	7127	7131	6824	5901	5643	5348	5415	5472	5794
6274	6147	6071	6040	5977	5861	5748	5657	5573	5556	5540	5474	5534	5502	5661	5446	5482	5208	5263	5250	5343	5366	5214	5520	5432	5493	5413	5583	5789	5868	6096	6196	6452	6388	6422	6353	6268	6331	6391	6426	6170	6438	6869	6716	6370	6205	5862	5722	5804	6015
6241	6155	6181	6237	6018	5835	5789	5988	5787	5717	5876	5760	5722	5743	5652	5748	5576	5559	5422	5381	5374	5477	5468	5424	5340	5494	5506	5599	5705	5831	6196	6258	6448	6467	6453	6360	6304	6411	6382	6248	6113	6153	6304	6488	6572	6455	6232	6251	6333	6186
6346	6211	6317	6075	6168	6021	6055	5865	6039	5926	6018	5901	5960	6003	5978	5892	5866	5734	5716	5790	5524	5620	5437	5436	5426	5514	5563	5564	5718	5941	6104	6151	6423	6589	6600	6684	6407	6423	6476	6241	6109	5778	6166	6505	6670	6703	6697	6475	6361	6274
6388	6175	6315	6188	6113	6052	5974	6219	6227	6276	6272	6224	5964	6075	6145	6041	5971	5959	6048	5831	5901	5721	5612	5619	5573	5603	5667	5750	5874	5953	6250	6370	6455	6577	6830	6751	6654	6460	6368	6041	6096	6307	6428	6620	6749	6839	6524	6481	6216	5994
6572	6275	6290	6080	6434	6330	6514	6399	6380	6273	6398	6230	6283	6434	6385	6499	6276	6342	6353	5943	5957	5983	5915	5705	5692	5683	5743	5685	6090	6084	6367	6578	6619	6850	6970	7047	6672	6773	6449	6410	6146	6108	6294	6664	6697	6803	6464	6222	6198	5861
6619	6509	6253	6195	6303	6613	6559	6503	6413	6580	6358	6446	6505	6499	6617	6425	6436	6327	6394	6116	6183	6010	5968	6142	5776	5749	5742	5923	6008	6171	6406	6609	6642	6888	6834	7153	7030	6817	6572	6218	6172	6171	6563	6783	6959	6877	6603	6514	6231	6076
6872	6463	6611	6413	6486	6553	6433	6481	6498	6387	6364	6479	6631	6627	6704	6558	6535	6347	6511	6281	6132	6223	6272	5983	5774	5762	5875	5890	6128	6125	6477	6795	6658	6953	7165	7121	7018	6811	6710	6394	6041	6320	6417	6736	6969	6886	6859	6486	6329	6213
6913	6699	6785	6554	6815	6749	6498	6676	6351	6461	6467	6590	6565	6744	6555	6466	6409	6485	6452	6375	6285	6192	6120	6059	5835	5947	6068	5945	6110	6174	6509	6535	6701	7092	7110	7233	7060	6554	6661	6360	6235	6347	6298	6810	6884	7168	6756	6462	6363	6412
6916	6852	6796	6660	6932	6555	6575	6444	6289	6237	6348	6491	6346	6545	6656	6541	6511	6428	6345	6417	6299	6141	6111	5971	5782	5837	5834	6021	6161	6159	6524	6709	6849	7051	7125	7132	7003	6908	6500	6339	6111	6337	6289	6577	7046	7118	6760	6386	6244	6123
6971	7109	7087	6922	6742	6725	6638	6304	6246	6177	6251	6363	6472	6597	6462	6646	6311	6293	6181	6409	6351	6128	6195	6003	5805	5937	5710	5756	5774	6137	6286	6546	6764	7103	6957	7045	7058	6797	6608	6109	5999	6028	6272	6438	6896	6941	6744	6265	6192	6071
6955	6959	7024	6964	6882	6694	6509	6406	6104	6216	6053	6338	6362	6291	6364	6337	6285	6271	6316	6373	6118	6080	6018	5861	5803	5741	5894	5958	5986	6070	6173	6391	6682	6735	6929	7207	7046	6894	6352	6123	5997	6083	6460	6511	6835	6885	6814	6305	6016	6018
7087	7102	7123	6939	6707	6684	6458	6365	6130	5968	6139	6217	6398	6460	6314	6172	6359	6183	6355	6305	6125	6001	5912	5868	5643	5788	5848	5813	5895	5902	6304	6482	6635	7007	7039	7179	6985	6761	6159	6216	5951	6073	6261	6458	6792	6650	6802	6296	5869	5969
6997	6983	7167	6670	6676	6789	6379	6211	6101	5994	6072	6137	6288	6263	6376	6152	6149	6170	6074	6185	6162	5999	5946	5766	5527	5777	5887	5812	5852	5980	6300	6497	6858	7035	7159	7067	6938	6496	6227	6127	6137	6091	6461	6635	6792	6674	6665	6297	5824	5765
6955	6922	6786	6577	6633	6600	6387	6182	6024	6071	6079	6128	6340	6316	6277	6051	6135	6213	6084	6180	5973	5994	5879	5684	5609	5692	5611	5632	5756	5925	6103	6349	6856	7046	7054	6959	6875	6632	6308	5907	6030	5998	6333	6652	6481	6707	6417	6220	5682	5660
6850	6996	6828	6531	6684	6634	6349	6028	5937	5897	6001	6099	6136	6100	6223	6082	6031	6259	5981	5947	5884	5796	5632	5710	5629	5693	5588	5664	5568	5799	6078	6435	6591	6869	7086	6790	6752	6417	6302	6005	6013	6085	6188	6526	6621	6591	6329	6013	5678	5558
6925	6712	6778	6699	6504	6650	6385	6141	5961	5993	5900	5858	5913	6035	6084	6014	5899	5882	5807	5707	5652	5617	5763	5826	5710	5627	5693	5531	5535	5633	6064	6434	6657	7084	6896	6678	6559	6210	5775	5961	6099	6150	6309	6535	6649	6435	6163	5914	5505	5678
7135	6873	6793	6718	6689	6548	6234	5909	5947	5861	5861	5843	5739	5974	5877	5980	5916	5708	5732	5542	5522	5511	5466	5411	5729	5688	5784	5601	5694	5834	6086	6664	6624	6852	6772	6802	6521	6163	5939	5875	6110	6251	6491	6685	6701	6482	6191	6045	5702	5600
6952	6850	6715	6500	6524	6338	6224	5947	5908	6113	5942	5818	5765	5745	5823	5739	5637	6013	5914	5769	5502	5457	5457	5659	5547	5688	5831	5729	5769	6014	6415	6543	6778	6943	6747	6838	6427	6218	6169	5963	6272	6479	6760	6710	6719	6570	6231	6013	5836	5531
6727	6619	6816	6497	6389	6293	6132	5942	6003	6061	5927	5854	5713	5741	5625	5818	5863	5997	6014	5961	5769	5476	5485	5424	5720	5690	5955	5962	6056	6299	6531	6649	6949	6995	7015	7001	6559	6521	6374	6308	6418	6576	6856	6923	7012	6797	6509	6294	5919	5731
6842	6616	6786	6583	6534	6365	6039	6042	5931	6020	5872	5858	5902	5712	5656	5646	5892	5905	5997	5926	5911	5761	5438	5511	5606	5936	6063	6352	6222	6574	6620	6695	6825	6851	7099	7093	6886	6560	6513	6501	6715	6799	6911	7178	7302	6988	6798	6307	6145	6273
6709	6503	6763	6614	6463	6187	6139	5758	5707	5822	5800	5820	5786	5751	5717	5598	5646	5815	5846	5950	5722	5505	5443	5574	5646	6019	6274	6496	6507	6557	6645	6788	6691	6878	6994	6855	6726	6755	6598	6428	6859	6936	6980	7290	7239	7104	6713	6441	6364	7013
6804	6733	6743	6626	6352	6160	6070	5697	5785	5803	6020	5905	5813	5784	5736	5413	5510	5606	5732	5807	5708	5677	5665	5587	5761	6197	6365	6653	6776	6774	6796	6575	6779	6833	6939	6849	6753	6798	6614	6719	6923	6766	7066	7191	7083	6809	6558	6418	6933	7489
7170	6847	6645	6407	6348	6141	5923	5733	5828	5897	5906	5863	5819	5697	5448	5518	5460	5614	5853	5743	5874	5562	5799	5736	6054	6165	6568	6692	6756	6799	6705	6753	6769	6780	6746	6732	6868	6537	6610	6668	6851	7056	7148	7074	6875	6636	6559	6845	7041	7554
7040	6750	6634	6427	6331	6160	5915	5807	5818	5738	5886	5735	5680	5517	5571	5507	5600	5545	5692	5638	5770	5639	5821	6051	6179	6574	6681	6790	6846	6924	6794	6874	6863	6727	6796	6617	6628	6582	6653	6778	6885	7093	7053	7020	6523	6659	6746	6892	6997	7277
6888	6615	6600	6276	6341	6168	5750	5758	5843	5880	5810	5657	5489	5498	5528	5494	5518	5669	5777	5642	5870	5574	6014	6257	6409	6640	6917	6747	6887	6817	6743	6680	6762	6799	6555	6856	6518	6302	6510	6978	6979	7274	6965	6796	6403	6961	6956	6707	6634	7329
6821	6637	6583	6424	6353	6156	5914	5754	5673	5832	5555	5676	5774	5632	5603	5781	5687	5754	5879	5822	5975	5995	6326	6371	6754	6813	6817	6887	6668	6719	6845	6638	6733	6701	6623	6605	6381	6533	6733	6927	7029	7131	7115	6592	6619	6918	7313	6525	6496	7330
7188	6850	6873	6578	6392	6277	6082	5814	5819	5721	5632	5652	5657	5911	5746	5747	5915	6068	6051	6025	6028	6061	6367	6621	6811	6955	6981	6929	6782	6724	6721	6718	6589	6597	6565	6689	6456	6516	6885	7051	7037	7250	6928	6860	6574	7109	7218	6784	6506	7312
7277	7031	7027	6856	6772	6585	6234	6060	5794	5811	5905	5642	5530	5688	5796	5959	5979	6256	6078	6012	6149	6267	6439	6702	6804	7101	7172	6936	6807	6960	6586	6550	6555	6488	6484	6427	6608	6684	6903	7305	7205	7261	7054	6796	6565	7096	7395	6840	6496	7002
7717	7271	7326	7108	6959	6924	6271	5934	5908	5902	5846	5771	5844	5902	5828	5706	6107	6068	6291	6257	6382	6403	6663	6629	6744	6991	7110	7053	6889	6700	6538	6540	6419	6268	6327	6405	6432	6659	6983	7195	7301	7152	7032	6513	6523	6958	7519	7287	6666	6589
8265	7713	7705	7396	7236	6966	6605	6226	6050	5951	5943	5951	6009	5867	5868	5972	5965	6117	6281	6286	6305	6420	6401	6562	6740	6903	6723	6570	6451	6453	6431	6242	6214	6183	6404	6446	6501	6646	7078	7150	7025	7054	6710	6421	6465	7041	7604	7838	7262	6653
8437	8213	7887	7571	7551	7024	6771	6325	6136	6372	6211	6179	6129	6065	6061	5939	6108	6189	6323	6274	6470	6614	6557	6580	6476	6727	6548	6336	6385	6158	6238	6100	6181	6177	6379	6536	6928	6785	6982	7050	7066	7026	6592	6365	6573	6828	7656	7925	7900	6905
8524	8384	8125	7819	7634	7344	6990	6546	6434	6321	6395	6437	6394	6260	6026	6179	6297	6408	6357	6582	6816	6811	6668	6546	6425	6371	6092	6240	6137	6110	6161	6077	6143	6356	6484	6604	6820	6986	6961	6924	6796	6780	6449	6342	6472	7016	7456	7822	7868	7262
8508	8539	8505	8062	7802	7318	7064	6727	6737	6702	6559	6515	6465	6422	6366	6248	6302	6540	6749	6862	6737	6911	6682	6349	6162	6081	5984	6139	6071	6076	6198	6076	6298	6366	6531	6609	6909	7206	6964	6993	6596	6513	6304	6307	6782	6924	7261	7469	7620	7422
8420	8389	8501	8074	7857	7541	7120	6900	7099	6936	6933	6833	6789	6832	6474	6649	6537	6655	6619	6803	6759	6699	6379	6348	6065	6316	6093	5912	6110	6164	6249	6449	6473	6605	6429	6771	6992	6736	6940	6781	6498	6337	6252	6665	6687	7118	7044	7384	7643	7434
8504	8281	8346	8033	7917	7402	7135	7307	7085	7102	7125	6895	6991	6915	6621	6652	6627	6559	6769	6786	6625	6536	6301	6348	6238	6068	6109	6242	6220	6338	6407	6433	6853	6663	6775	6863	6757	6709	6745	6587	6301	6295	6406	6778	7031	7366	7473	7350	7676	7441
8326	8141	8313	8111	7948	7365	7189	7041	7102	6969	7287	6908	6821	6746	6718	6757	6666	6648	6735	6622	6443	6421	6316	6328	6423	6304	6148	6290	6252	6392	6644	6703	6991	7010	7029	6858	6746	6581	6580	6517	6535	6716	6787	7057	7108	7388	7553	7538	7517	7471
7982	7964	7952	7648	7475	7394	7080	6842	6970	6940	7006	6902	6758	6535	6520	6547	6596	6584	6487	6284	6366	6239	6368	6615	6464	6501	6267	6291	6411	6721	6822	6983	7234	7297	7183	6904	6839	6445	6490	6537	6633	7075	7199	7171	7303	7485	7380	7460	7506	7782
7607	7774	7741	7470	7180	7033	6959	6755	6744	6872	6761	6777	6422	6470	6377	6551	6409	6459	6351	6338	6272	6187	6335	6589	6545	6597	6411	6560	6517	6849	7146	7316	7476	7360	7206	6974	6806	6435	6486	6637	7047	7192	7566	7118	7142	7182	7224	7318	7756	7787
7646	7508	7673	7415	7205	7032	6809	6768	6928	6882	6873	6590	6443	6451	6507	6419	6522	6492	6336	6251	6188	6495	6583	6825	6953	7009	6940	6926	7017	6965	7321	7664	7561	7471	7419	7012	6646	6780	6829	7165	7283	7624	7604	7409	7477	7141	7428	7631	7867	8138
7644	7419	7457	7156	7112	7033	6847	6908	6664	6866	6793	6673	6840	6658	6549	6749	6516	6490	6519	6500	6418	6868	6866	7126	7412	7276	7302	7275	7344	7367	7464	7662	7697	7669	7291	7075	6910	7084	7134	7682	7796	8071	7950	7457	7242	7109	7399	7772	8312	8541
7811	7600	7661	7372	7336	7016	7209	6945	6909	6890	6851	7018	6770	6745	6704	6939	6684	6732	6711	6965	7022	7199	7335	7424	7381	7523	7435	7524	7450	7477	7597	7606	7573	7588	7390	7240	7187	7455	7768	7979	8157	8141	7875	7899	7406	7369	7641	8014	8560	8472
7863	7780	7794	7596	7593	7470	7351	7091	7023	7073	7185	7207	7044	7153	7081	6954	6905	7039	7111	7188	7240	7310	7567	7596	7563	7665	7413	7485	7302	7337	7583	7559	7340	7212	7343	7217	7369	7806	7921	8404	8328	8173	7998	7416	7300	7229	7646	8293	8511	8669
8103	8133	8039	7952	7775	7859	7461	7403	7388	7372	7469	7433	7284	7601	7493	7325	7195	7258	7521	7521	7604	7445	7610	7653	7437	7426	7352	7229	7314	7271	7382	7394	7487	7414	7238	7433	7388	7871	8317	8132	8128	7848	7728	7066	7205	7182	7658	8191	8165	8502
8263	8129	8390	8155	8159	7969	7680	7461	7500	7445	7601	7639	7541	7714	7502	7340	7441	7375	7623	7656	7641	7685	7491	7373	7096	7011	7256	7198	7140	7271	7558	7646	7566	7490	7166	7454	7366	7686	8181	7991	7989	7805	7474	7401	7043	7477	7623	8073	8310	8287
8078	8155	8507	8250	8255	8103	7959	7501	7428	7502	7638	7665	7752	7719	7668	7542	7468	7297	7539	7613	7596	7441	7524	7370	7303	6956	7134	7268	7476	7396	7646	7964	7931	7684	7477	7344	7539	7717	7859	7991	7817	7731	7510	7380	7489	7499	7815	8142	8189	8291
7757	7867	8039	8016	8241	8030	7925	7758	7579	7408	7591	7640	7619	7575	7565	7419	7455	7342	7374	7602	7627	7397	7398	7218	7023	7116	7130	7403	7643	7936	7971	8253	7855	7793	7711	7389	7350	7603	7611	7717	8006	7824	7692	7562	7477	7565	7768	7636	8111	8047
7537	7528	7697	7716	7705	7819	7673	7401	7361	7473	7341	7471	7501	7444	7214	7523	7412	7282	7161	7399	7283	7148	7024	6928	6998	7161	7288	7553	7714	7916	8009	8029	8202	8031	7696	7553	7419	7323	7569	7807	7737	7831	7729	7711	7436	7349	7673	7498	8063	7986
7541	7216	7522	7306	7408	7383	7428	7328	6879	7072	7116	7151	7235	6773	7043	6974	7034	6923	7158	7129	7180	7018	6846	7023	7150	7260	7412	7549	7625	7893	7851	7913	7981	7643	7645	7341	7300	7203	7325	7710	7760	7845	7523	7394	7172	7225	7226	7528	7835	8003
7335	7337	7342	7146	7290	7375	7235	6869	7204	6786	7069	6980	6964	6672	6483	6794	6845	7079	6952	7168	7200	7148	7000	6947	7160	7466	7449	7687	7690	7563	7625	7404	7442	7652	7348	7417	7208	7279	7301	7604	7835	7780	7583	7465	7152	6895	7131	7567	7531	7879
7708	7316	7243	7170	7348	7101	7249	7078	7224	7031	6919	6813	6698	6509	6408	6853	6994	7148	7276	7337	7434	7151	7141	7289	7379	7562	7705	7513	7620	7401	7178	7067	7300	7247	7486	7410	7220	7187	7426	7644	7659	7553	7517	7176	7324	6957	7142	7377	7488	7670
8105	7609	7719	7380	7376	7249	7422	7155	7060	7089	7085	6805	6801	6745	6771	7175	7395	7430	7466	7553	7554	7423	7526	7341	7547	7565	7742	7369	7224	6958	6940	6956	7247	7556	7440	7275	7330	7359	7482	7417	7515	7502	7337	7371	7099	7192	7136	7417	7494	7434
8515	8108	8014	7577	7464	7416	7501	7390	7261	7277	7145	6984	6888	6676	7078	7084	7436	7588	7847	7809	7709	7313	7238	7393	7537	7532	7238	7333	6970	6736	6838	6908	7399	7564	7700	7766	7456	7389	7246	7227	7368	7332	7359	7415	7246	7303	7242	7387	7328	7391
8863	8132	8083	7557	7575	7485	7567	7536	7564	7590	7360	7188	7054	7056	7219	7464	7611	7770	7994	7865	7588	7492	7522	7242	7120	7167	6976	6949	6847	6817	6943	7203	7685	7737	7967	7677	7567	7185	7052	7232	7269	7521	7568	7778	7485	7333	7102	7188	6979	7219
8530	8044	8025	7488	7486	7379	7693	7677	7482	7630	7297	7233	7029	7000	7190	7266	7584	7589	7623	7486	7337	7215	7011	7204	6915	6877	6969	6665	6815	6985	7185	7360	7884	7926	7975	7459	7128	6977	6978	6978	7277	7570	7898	7894	7683	7398	7146	6906	7020	7200
8186	7943	7763	7411	7341	7407	7427	7513	7280	7357	7299	7013	6997	6975	6986	6801	6950	7091	7334	7066	6935	6884	7039	7048	7040	7032	6911	6769	6892	7150	7250	7434	7880	7872	7683	7418	6889	6708	6738	6903	7251	7826	8137	8085	7829	7318	6831	6744	7032	7434
8044	7747	7627	7075	7123	7029	6990	7198	7047	7233	6867	6988	6621	6549	6531	6588	6541	6771	6655	6467	6738	6951	7063	7079	7121	6820	6813	6795	6896	7081	7183	7488	7716	7612	7352	6991	6792	6565	6638	6910	7317	7667	7925	7865	7508	6888	6813	6681	6922	7345
8375	7930	7510	7031	6905	6919	6872	6906	6859	7027	6860	6957	6573	6768	6598	6401	6520	6538	6563	6694	6593	6985	7282	7187	7330	7066	7053	6861	6783	7041	7378	7340	7488	7343	6962	6659	6523	6562	6791	7096	7654	7933	7917	7715	7333	6975	6836	6691	7191	7810
8505	8189	7747	7372	7172	7145	7327	7272	7197	7283	7154	7102	7037	6885	6996	6960	6687	6759	6928	6933	7272	7303	7502	7546	7542	7298	7002	6855	6906	7072	7200	7102	7217	7059	6871	6766	7018	6705	7211	7310	7736	7887	7926	7656	7251	7122	6975	7085	7461	7644
8863	8477	8354	7794	7782	7557	7614	7710	7506	7600	7458	7342	7366	7379	7272	7149	7155	7116	7091	7257	7469	7427	7720	7606	7420	7289	7014	6673	6704	6781	6946	6902	7188	7042	6995	6965	6860	7007	7124	7448	7659	7773	7502	7560	7276	7328	7185	7283	7429	7774
9185	8703	8472	8156	8075	7918	7853	7680	7833	7746	7518	7673	7578	7479	7369	7270	7171	7305	7432	7182	7503	7634	7442	7257	7208	7111	6917	6726	6853	6726	7097	7102	7181	7248	7004	7154	7227	7015	7246	7204	7390	7723	7761	7530	7546	7458	7335	7484	7440	7659
8558	8408	8367	8175	7858	8101	7803	7685	7632	7517	7568	7699	7554	7549	7192	6984	7049	7106	7065	7146	7019	7197	6993	7098	7101	6719	6824	6993	6968	7182	7242	7341	7451	7305	7039	7189	7275	7088	7160	7186	7260	7672	7721	7755	7771	7595	7507	7338	7605	7464
8298	7885	8137	7797	7847	7759	7581	7478	7499	7322	7386	7326	7257	7077	6904	6778	6773	6776	6807	6852	6769	6809	6818	6858	7013	7005	7164	7239	7361	7540	7402	7325	7126	7182	7267	7115	7245	7240	7146	7368	7460	7854	7682	7711	7751	7792	7523	7398	7326	7332
7947	8047	7877	7689	7454	7474	7146	6800	7033	6913	7074	7017	6941	6677	6583	6566	6621	6498	6672	6854	6735	6895	6888	6809	6983	7214	7345	7436	7492	7331	7496	7431	7143	6957	6841	6929	6916	7073	7251	7515	7620	7562	7735	7803	7773	7863	7464	7605	7324	7496
8077	7808	7779	7531	7295	7393	7068	7028	6918	7092	6810	6980	6810	6822	6578	6707	6480	6634	6766	6887	6909	7006	6918	6760	7076	7141	7354	7688	7583	7520	7164	7030	6801	6853	6818	6844	7279	7388	7352	7599	7603	7611	7448	7637	7745	7658	7447	7687	7576	7531
8497	8173	8121	7899	7637	7465	7172	7123	7222	7207	7158	7123	7108	7033	6722	6751	6929	7105	7031	7088	7203	7135	7168	6982	6948	7174	7504	7501	7533	7202	6989	6714	6586	6602	6876	7135	7483	7618	7659	7493	7555	7373	7470	7437	7788	7872	7564	7814	7591	7526
8419	8424	8362	8137	7798	7442	7196	7285	7289	7481	7584	7455	7265	7254	7054	7091	7207	7350	7355	7581	7320	7193	7052	6832	6953	7049	7347	7433	7397	7115	6997	6932	6802	6957	7138	7605	7692	7729	7698	7418	7154	7069	7327	7580	7741	7987	7779	7799	7408	7399
8374	8193	8491	7800	7783	7494	7397	7259	7380	7713	7575	7412	7504	7349	7290	7226	7261	7528	7327	7400	7393	7140	6843	6684	6707	6805	7176	7536	7352	7145	7299	6878	7075	7051	7450	7623	7792	7903	7528	7391	7134	7144	7219	7548	7759	8168	7820	7656	7366	7273
8000	8156	8114	7642	7307	7246	7182	7203	7125	7207	7447	7335	7143	7023	6739	6855	7090	6960	7087	7098	7177	6996	6846	6715	6570	7037	7127	7427	7485	7413	7245	7003	7076	7137	7343	7510	7743	7601	7277	7191	6939	7111	7058	7481	7761	7940	7748	7706	7357	7174
8188	8170	7888	7420	7173	7096	7119	6900	7017	7060	7028	6996	6894	6559	6549	6752	6681	6678	6878	6892	7067	6803	6715	6654	6819	6832	7342	7404	7482	7319	7497	6900	6968	6938	7020	7482	7490	7692	7617	7304	7248	7219	7251	7584	7626	8215	7906	7750	7379	7149
8331	8234	8248	7477	7297	7041	7110	6997	6908	6852	6726	6812	6666	6471	6398	6644	6666	6702	7000	7085	7063	7034	6816	6788	6808	7147	7409	7444	7518	7325	7274	7026	6866	6990	7180	7377	7538	7766	7522	7273	7356	7175	7263	7688	7872	8042	8038	7790	7423	7008
8740	8582	8413	7683	7489	7289	7306	7171	7208	7014	7070	7052	6916	6717	6936	6652	6690	6877	7066	7178	7313	7138	7100	6862	7144	6880	6976	7249	7124	6834	6897	6781	6814	6903	7152	7316	7575	7697	7452	7368	7136	7247	7562	7547	7983	8029	7976	7758	7591	6872
8682	8691	8803	8145	7829	7584	7509	7356	7255	7372	7167	7110	7212	6865	6987	6846	7018	7039	7077	7228	7259	7134	6884	6848	6847	6750	6957	6945	6856	6754	6701	6872	7004	7242	7405	7600	7610	7523	7487	7316	7107	7268	7287	7681	7822	8030	7915	7335	7150	6737
8773	8823	8693	8181	7845	7541	7370	7404	7291	7277	7085	7194	6971	7015	6858	6964	6916	6890	7067	7229	6920	6894	7053	6873	6969	6998	7235	6959	6967	7003	7000	6963	7078	7274	7461	7400	7369	7335	7242	7297	7134	7477	7538	7932	8093	8010	7730	7381	6948	6783
8335	8317	8204	7947	7536	7541	7345	7322	7125	7158	6918	6917	7021	6819	6923	6892	6864	6816	6934	6923	6923	6968	6919	6983	7117	7112	7275	7188	7077	7189	7130	7195	7221	7290	7529	7298	7248	7278	7427	7348	7557	7421	7678	7827	7972	7900	7698	7356	7207	7152
8630	8332	8206	7689	7508	7495	7462	7258	7164	7023	7031	6826	6982	6965	6937	6913	7088	7130	7052	6863	7000	7132	7249	7259	7277	7107	7371	7600	7447	7279	7215	7224	7371	7401	7455	7468	7316	7284	7450	7357	7552	7571	7794	7859	7819	7697	7855	7582	7232	7343
8760	8765	8583	8141	7976	7777	7648	7441	7467	7238	7177	7258	7299	7267	7197	7200	7078	7268	7140	7335	7319	7473	7565	7575	7444	7436	7429	7242	7056	7069	7125	7253	7341	7613	7526	7489	7399	7496	7440	7621	7635	7742	7808	7902	7654	7778	7681	7705	7499	7448
8767	8518	8678	8361	8092	8031	7959	7681	7631	7651	7731	7557	7659	7468	7531	7386	7318	7271	7374	7263	7167	7488	7535	7446	7279	7237	7088	7017	6928	7220	7099	7439	7621	7708	7796	7652	7354	7262	7667	7606	7676	7674	7851	7934	7765	7617	7544	7710	7608	7490
8376	8212	8320	8292	7953	8118	8050	7893	7936	7744	7827	7610	7374	7427	7570	7522	7503	7308	7284	7292	7241	7302	7284	7292	7143	7112	7076	6988	7116	7211	7408	7528	7800	7751	7736	7411	7255	7345	7418	7392	7650	7745	7932	7871	7800	7782	7607	7387	7533	7595
7899	7804	7934	7896	7924	7818	7869	7715	7647	7538	7516	7437	7172	7212	7102	7144	7357	7242	7289	7197	7269	7250	7316	7245	7297	7175	7187	7023	7360	7323	7442	7750	7674	7792	7645	7339	7340	7304	7407	7778	7952	7987	8026	8121	7706	7572	7579	7544	7621	7575
7916	7816	7830	7618	7600	7676	7603	7745	7425	7542	7358	7123	6861	7086	7145	7069	7075	7220	7335	7604	7271	7514	7512	7468	7539	7233	7242	7165	7220	7530	7619	7814	8048	7634	7469	7422	7404	7484	7688	7824	7882	7916	7889	7836	7643	7296	7368	7762	7629	7978
8229	7880	8053	7845	7941	7955	7772	7607	7725	7523	7514	7386	7214	7236	7144	7315	7371	7452	7486	7599	7774	7791	7828	7652	7484	7379	7252	7110	7383	7408	7651	7695	7878	7632	7455	7697	7417	7661	7958	8179	8155	7965	7919	7511	7260	7423	7452	7693	7687	7939
8174	8040	8166	7881	7933	7920	7901	7756	7738	7685	7811	7602	7434	7579	7523	7367	7554	7568	7794	7732	7845	7797	7849	7596	7442	7057	7080	7068	7254	7431	7632	7784	7803	7677	7750	7462	7725	7749	7954	7891	8079	7833	7672	7485	7303	7180	7424	7363	7802	7685
8022	7899	7804	7617	7983	7733	7868	7725	7661	7579	7514	7264	7275	7353	7293	7096	7255	7281	7357	7441	7427	7510	7588	7151	7135	7041	6905	7037	7038	7637	7762	7800	7715	7449	7367	7076	7464	7433	7775	7912	7774	7740	7537	7507	7306	7235	7251	7187	7595	7671
7972	7767	7757	7562	7484	7584	7599	7279	7315	7243	7126	7120	7141	6983	6901	6924	6945	6982	7116	7189	7363	7175	7104	7168	7110	7132	6863	7090	7241	7285	7730	7643	7533	7225	7101	6962	6911	7280	7515	7626	7667	7603	7420	7227	6941	6935	7055	7301	7229	7544
8374	7968	8044	7752	7700	7447	7358	7122	7107	6869	7146	7064	7127	7138	7058	7058	7232	6828	7067	7055	7287	7115	7323	7033	7102	7037	7065	7086	7045	7298	7297	7294	7304	6930	6775	6789	6897	7078	7302	7630	7423	7342	7103	6956	6957	6805	6834	7036	7327	7220
8611	8572	8393	8226	8013	7708	7589	7225	7087	7108	7000	7113	7114	7006	7070	6974	7044	7091	6901	6861	7254	7172	7243	7001	6941	6770	7018	6951	6899	7002	7222	7255	7185	6955	6686	6643	6703	7058	7289	7146	7193	7302	7189	7012	6988	6707	7007	7010	7222	7337
8785	8601	8425	8286	8044	7574	7318	6884	6709	6901	7160	7045	6889	7028	6973	6904	6692	6771	6783	6998	6930	6947	6908	6856	6634	6763	6671	6894	7023	6891	7013	7077	6979	6786	6694	6697	6678	6775	6874	6868	7014	7053	7011	7013	7150	7003	6953	7197	7025	7410
8722	8263	8436	7956	7671	7461	7236	6836	6888	6686	6909	6893	6532	6567	6444	6503	6424	6465	6607	6527	6737	6810	6617	6608	6675	6713	6845	6719	7041	7066	7071	7175	6997	6795	6686	6563	6508	6737	6824	7032	7073	6925	7061	7103	7203	6889	6876	6900	7138	7290
8563	8400	8296	7894	7466	7221	7090	6794	6731	6636	6724	6764	6677	6531	6440	6315	6459	6431	6620	6848	6742	6955	6675	6665	6709	6812	6863	7207	7089	6987	7041	6971	6865	6770	6588	6722	6657	6906	7123	7085	7006	7136	7187	7097	7065	6943	7079	7140	7223	7271
8638	8313	8281	7886	7622	7228	7143	7078	6783	7061	7121	7190	6880	6932	6496	6602	6448	6430	6714	6918	7041	7028	6882	6986	7135	6951	6998	7081	7062	7085	7014	6801	6812	6542	6706	6682	6950	7247	7281	7154	7087	6957	7038	7290	7153	7110	7131	7132	7315	7464
8514	8121	8143	7773	7298	7366	7123	7048	7234	7429	7409	7452	7197	7031	6779	6513	6621	6898	6939	7136	7131	7093	7087	7102	6998	7111	7108	7169	7043	7174	7082	7089	6806	6943	6900	7167	7254	7498	7318	7328	7144	7226	7489	7387	7292	7382	7498	7370	7422	7206
8002	7738	7715	7396	7287	7217	7246	7182	7330	7600	7504	7418	7254	7070	6928	6741	6767	7053	7151	7163	7158	7241	7109	7186	7129	7213	7294	7379	7332	7312	7214	7228	7158	7233	7172	7400	7647	7603	7626	7519	7387	7314	7346	7468	7616	7643	7391	7537	7503	7424
7839	7482	7572	7240	7266	7281	7095	7295	7474	7551	7549	7348	7251	7042	7066	6900	7148	7353	7601	7684	7481	7400	7222	7372	7465	7299	7467	7531	7549	7513	7354	7245	7348	7444	7662	7751	8092	8258	7946	7568	7569	7435	7446	7683	7665	7909	7994	7809	7848	7974
7775	7476	7532	7242	7241	7664	7588	7401	7445	7738	7639	7446	7471	7338	7133	7357	7482	7712	7826	7945	7867	7591	7519	7309	7282	7321	7536	7653	7620	7502	7586	7352	7571	7569	8086	8015	8351	8530	8301	8045	7530	7515	7558	7796	7921	8072	8263	8027	8045	8186
7836	7660	7711	7521	7431	7547	7796	7592	7492	7449	7576	7630	7584	7498	7330	7362	7541	7979	8277	8102	7963	7824	7469	7535	7297	7234	7500	7618	7768	7811	7626	7399	7563	7495	8027	8077	8484	8785	8377	8126	7805	7683	7534	7868	8126	8289	8177	8311	8402	8455
7998	7723	7573	7441	7509	7741	7820	7796	7785	7506	7371	7351	7548	7534	7340	7595	7725	7865	7863	7747	7685	7611	7447	7366	7234	7298	7401	7548	7530	7673	7657	7584	7411	7549	7895	8075	8583	8489	8447	8365	8018	7568	7722	7706	8186	8067	8347	8244	8105	8278
7967	7700	7731	7596	7588	7587	7942	7789	7606	7353	7349	7107	7496	7458	7411	7372	7546	7558	7692	7713	7598	7333	7296	7251	7242	7235	7501	7495	7529	7590	7630	7442	7426	7433	7709	7770	8243	8255	8260	7998	7684	7557	7734	7389	7786	8132	8176	8065	8219	8229
8349	8205	8060	7769	7555	7596	7719	7558	7451	7444	7209	7008	7217	7305	7388	7463	7372	7249	7544	7489	7400	7141	6953	6951	7033	7225	7365	7433	7342	7304	7313	7359	7102	7137	7271	7321	7739	8021	7960	8060	7813	7509	7340	7521	7648	7817	8203	8072	8020	7986
8245	8306	8223	7729	7823	7774	7421	7424	7190	7087	7137	6997	7043	7099	7052	7158	7091	7150	7144	7065	7137	6730	6801	6967	7043	6984	7229	7138	7155	7137	7019	7199	6910	6924	7033	7374	7404	7730	7709	7773	7385	7181	7228	7253	7509	7696	7777	7657	7587	7831
8431	8441	8141	7794	7823	7397	7175	7153	7195	6834	6908	6830	7040	6822	6915	6893	6887	6968	6670	6703	6723	6661	6504	6661	6647	6867	7075	6948	7097	7037	6861	7019	6775	6621	6747	6946	7100	7482	7430	7660	7469	7036	7002	7030	7111	7445	7495	7592	7694	7762
8221	8324	8068	7548	7388	7308	7098	7191	6960	6741	6714	6708	6585	6654	6614	6666	6765	6783	6562	6426	6467	6454	6474	6718	6578	6846	6692	6938	6829	6751	6811	6791	6790	6751	6511	6726	6984	7207	7327	7517	7227	7178	6823	6869	7029	6997	7260	7378	7211	7307
8369	8355	8154	7572	7435	7425	7262	7109	6960	6820	6506	6498	6370	6589	6482	6483	6789	6804	6316	6497	6494	6263	6567	6686	6944	6633	6851	6734	6787	6695	6832	6777	6783	6713	6700	6927	6759	6963	7205	7188	7149	7007	6907	6764	6799	6725	6943	6938	7001	7136
8284	8200	8072	7775	7476	6993	7030	6955	7153	6837	6807	6394	6421	6427	6620	6358	6660	6717	6666	6526	6346	6434	6484	6864	6752	6820	6981	6753	6647	6758	6647	6938	6967	6987	6890	6721	6914	6988	7035	7006	7047	6964	6886	6511	6746	6727	6726	6813	6887	6937
8294	8222	8476	7830	7354	7182	7099	6782	6829	6721	6811	6303	6522	6522	6348	6562	6850	6731	6874	6527	6342	6384	6698	6781	6916	7150	7059	7198	6764	6949	7003	7092	7045	7379	7005	7101	7037	6971	7147	6936	7059	6841	6764	6816	6848	6551	6663	6539	6601	6704
8118	8189	8320	7610	7316	6935	6823	6686	6841	6658	6593	6424	6390	6366	6407	6732	6674	6835	6903	6853	6751	6633	6792	6840	7167	7255	7309	7243	7172	7223	7112	7442	7479	7284	7466	7316	7185	7067	7116	7122	6945	6884	6841	6920	6825	6623	6683	6770	6636	6779
8176	8113	8045	7565	7290	6986	6753	6615	6811	6780	6725	6574	6285	6214	6404	6662	6865	6956	6859	6765	6819	6816	6805	7026	7184	7390	7546	7406	7289	7189	7281	7237	7274	7339	7368	7473	7448	7213	7250	7079	6984	6997	7055	6958	6820	6820	6749	6749	6868	6852
8046	8080	7986	7463	7147	6973	6710	6796	6811	6806	6854	6534	6450	6425	6423	6722	6930	6881	6764	6680	6734	6836	6993	7164	7449	7474	7622	7513	7439	7344	7324	7375	7431	7363	7337	7562	7545	7439	7272	7092	7164	6913	6824	7172	7132	7004	7026	7034	6773	6951
8011	8028	7981	7331	7060	7023	6833	6808	7061	6837	6788	6626	6337	6602	6513	6771	6847	6929	6913	6766	6706	6782	6921	7240	7220	7579	7750	7562	7424	7706	7385	7335	7446	7498	7601	7430	7645	7503	7514	7257	7265	7089	7089	7263	7350	7125	7054	7067	7047	6903
7733	7800	7863	7649	7143	7091	6785	6855	6986	6857	6754	6551	6694	6804	6732	6891	6840	6882	6842	6794	6688	6880	6987	6979	7091	7491	7560	7477	7320	7349	7291	7302	7300	7532	7553	7883	7859	7607	7396	7199	7502	7185	7290	7358	7345	7329	7188	7079	7185	7172
7891	7745	8118	7639	7342	7125	7066	6900	7053	6970	7058	6721	6699	6740	7061	7058	7192	7028	6994	6868	6978	6952	7057	7142	7167	7390	7520	7563	7348	7443	7203	7188	7320	7463	7626	7647	7566	7761	7656	7294	7170	7133	7243	7474	7431	7494	7610	7456	7220	7333
8047	7958	7762	7635	7481	7055	7235	7194	7183	7272	7185	6937	6914	7027	7086	7100	7045	7032	6899	7033	6963	7016	7095	7197	6923	7240	7269	7581	7620	7487	7550	7436	7451	7534	7641	7778	7748	7718	7567	7494	7220	7164	7188	7368	7505	7816	7829	7822	7599	7504
8148	7719	7597	7491	7383	7294	7115	7416	7210	7090	7383	7170	7048	7009	7179	7183	7086	7149	6908	7099	7186	7064	7145	7146	7118	6937	7089	7343	7445	7672	7671	7415	7483	7529	7452	7929	7846	7623	7548	7489	7369	7274	7093	7491	7747	7791	7911	7963	8028	7506
8008	7876	7606	7387	7419	7306	7390	7460	7511	7341	7316	7185	7188	7224	6979	6930	7048	6934	6809	6983	7180	7295	7240	7150	7233	6973	6946	7294	7428	7517	7517	7443	7426	7666	7590	7866	7658	7774	7575	7466	7315	7139	7212	7338	7649	7796	8038	7932	8097	7658
8044	7816	7597	7273	7217	7338	7531	7390	7375	7462	7314	7172	7109	6946	6898	6813	6707	6930	6904	7123	7153	7421	7362	7134	7097	6994	7056	7181	7299	7347	7372	7301	7278	7521	7496	7690	7792	7732	7598	7424	7216	7325	7345	7503	7603	7901	7947	7992	7952	7894
7782	7594	7472	7347	7226	7424	7590	7437	7249	7356	7224	7098	7031	6877	6819	6722	6825	6922	7060	7089	7221	7206	7179	7042	7068	6879	6994	7200	7311	7415	7237	7254	7307	7295	7392	7556	7713	7698	7627	7279	7188	7247	7283	7408	7288	7731	7628	7753	7935	7861
7957	7529	7356	7122	7141	7152	7225	7200	7038	7051	6895	6982	6794	6641	7024	6641	6683	6705	6869	7099	7210	7486	7240	7066	6927	6990	7034	7236	7551	7573	7216	7171	6900	7296	7400	7332	7561	7684	7527	7367	7231	7090	7306	7126	7359	7489	7797	7504	7785	7888
7627	7224	7564	7152	6937	6938	6986	7098	6946	6853	6859	6602	6685	6611	6729	6701	6691	6845	6936	7099	7067	7134	6960	6895	6905	7057	7148	7353	7549	7379	7251	7066	6816	7080	7239	7271	7602	7484	7393	7301	7170	7142	7053	6908	7185	7512	7413	7372	7686	7663
7499	7195	7584	7195	7043	6891	6929	6932	6875	6803	6646	6583	6454	6491	6564	6800	6706	6860	6944	6749	6924	6793	6739	6768	6818	6908	7068	7224	7451	7525	7489	7116	7000	6911	7171	7354	7278	7460	7100	7132	7016	6888	6832	6775	6876	7064	7171	7217	7190	7417
7496	7345	7406	7120	7034	6825	6676	6716	6766	6915	6846	6611	6593	6277	6561	6466	6675	6589	6763	6696	6692	6563	6597	6765	6773	6880	7211	7058	7309	7501	7269	7152	7025	7026	7240	7296	7306	7124	6970	6879	6779	6800	6741	6715	6869	6824	6875	7024	6951	7252
7780	7486	7379	7108	6957	7007	6877	6694	6792	6626	6733	6552	6590	6330	6719	6773	6797	6775	6640	6839	6765	6691	6475	6642	6734	7011	7023	7034	7130	7202	7186	6912	6989	7099	7145	7215	7233	6817	6622	6558	6757	6694	6735	6865	6920	6795	6792	6996	6954	7086
7592	7434	7476	7276	7123	6985	6983	6763	6729	6757	6780	6628	6659	6476	6574	6724	6846	6973	6683	6810	6607	6533	6501	6646	6718	6984	7124	7291	7164	7086	6900	6954	6995	7105	7186	7212	7176	6838	6567	6595	6521	6675	6924	6945	6992	7015	7022	6807	6983	6932
7689	7604	7753	7375	7077	7096	6893	6792	6768	6759	6897	6862	6476	6544	6617	6732	6983	7083	6866	6782	6702	6671	6778	6654	6791	7179	7528	7460	7277	7196	6824	6798	6909	7187	7304	7390	7305	6929	6479	6380	6489	6726	6811	7071	7112	7171	7150	7065	7043	6886
7560	7705	7689	7420	7439	7013	6927	6936	6889	6731	6613	6737	6667	6495	6781	6881	7035	6902	7068	6716	6722	6755	6936	6609	6951	7200	7503	7523	7387	7216	6862	6826	6688	6925	7116	7478	7259	6838	6568	6462	6565	6491	6899	7111	7349	7247	7284	7083	7048	6980
7883	7682	7661	7178	7351	7234	7042	6892	6863	6773	6578	6522	6605	6492	6571	6746	6948	7071	7089	6862	6897	6851	6960	6680	6918	7203	7457	7194	7152	7235	7078	6794	6706	6744	7036	7314	7226	6931	6747	6565	6791	6817	6959	7131	7432	7359	7365	7447	7222	6920
8040	7582	7489	7113	7125	7011	7002	6763	6975	6924	6783	6614	6654	6493	6716	6544	6695	6817	6728	6914	7086	7102	6957	6887	7013	7187	7280	7284	6979	7051	6843	6539	6375	6724	7104	7155	7265	7032	6761	6726	6695	6847	7102	7095	7337	7468	7212	7177	7076	6860
8033	8040	7690	7210	6972	7132	7085	6794	6962	6937	6790	6856	6682	6572	6688	6759	6622	6562	6563	6615	6942	7177	7078	7114	7063	7261	7235	7297	7139	6998	6762	6392	6466	6623	6815	7205	7084	7051	6939	6780	6941	7049	7024	7108	7209	7329	7195	7035	7097	6911
7966	7903	7802	7340	7225	7348	7287	6923	6716	7041	6743	6695	6924	6942	7015	6954	6919	6953	6777	7043	7265	7471	7300	7327	7055	6929	7235	7280	7136	6936	6647	6516	6476	6477	6926	7211	7098	6959	7039	6993	6996	6957	7249	7082	7153	7273	7248	6992	7003	6825
8165	8132	8063	7525	7172	7276	7290	7301	6988	6976	6801	6736	6811	6904	6725	6779	6908	6773	6889	6665	6934	6976	7277	7319	7379	7079	7002	7039	6964	6781	6644	6467	6619	6536	6814	6924	6767	7049	6837	7087	7155	7233	7291	7015	7202	7168	6994	6801	7041	6943
8192	7965	7937	7592	7506	7398	7247	7083	7235	7138	7183	6999	6835	7088	6971	6973	6947	6816	6565	6733	6786	7001	7268	7487	7317	7165	6785	6575	6479	6447	6363	6367	6515	6482	6774	6838	6987	6889	6823	7185	7222	7305	7217	7294	7034	7098	6920	7045	7096	7102
7913	8051	8120	7709	7534	7417	7594	7618	7270	7071	7091	6928	6961	7071	7120	7315	7173	7157	6829	6937	6924	6967	6932	7186	7227	7098	6837	6751	6539	6233	6303	6431	6569	6567	6696	6789	6918	6728	6986	7116	7302	7350	7295	7280	7303	7052	7123	7072	7117	7381
8009	8054	8311	7921	7602	7610	7685	7455	7450	7305	7317	7281	7141	6992	7160	7128	7080	6921	6918	6851	7090	7121	7030	7560	7687	7535	7324	6904	6731	6550	6644	6675	6851	6872	6996	6950	6923	6931	6996	7203	7372	7426	7457	7576	7273	6980	7268	7218	7418	7390
8303	8093	8381	8106	7746	7525	7689	7653	7683	7456	7489	7510	7149	7039	7406	7393	7487	7454	7356	7224	7348	7277	7359	7390	7380	7344	7197	7027	6973	6922	6807	7007	7158	7194	7192	7185	7128	7122	7192	7177	7297	7502	7746	7458	7243	7223	7454	7462	7501	7604
8226	8404	8250	7930	7579	7504	7551	7490	7429	7373	7474	7344	7152	7171	7228	7179	7190	7086	7184	7339	7134	7080	7091	7010	7210	7123	7223	7042	6845	6734	6928	6987	7329	7351	7089	7048	7084	6981	7276	7112	7182	7402	7382	7298	7069	7107	7227	7233	7376	7446
8484	8424	8430	7894	7638	7159	7340	7330	7217	7059	7056	6983	6974	7070	7084	7174	7127	7127	7257	7223	7066	7061	6978	6739	6993	6836	6905	6821	6732	6678	6773	7043	6939	7082	7011	6945	6945	6947	6886	6760	6943	6941	7104	6964	6965	6563	6916	6985	6973	7094
8576	8460	8191	7792	7509	7193	7138	6989	7020	7111	6904	6933	6845	6700	6734	6727	6846	6959	6908	7014	6863	6655	6753	6651	6952	6745	6785	6781	6704	6995	6875	6807	7008	6928	6976	6982	6868	6708	6821	6894	6817	6626	6825	6577	6509	6600	6669	6638	6669	6978
8348	8191	8299	7711	7561	7129	7265	7168	7032	6774	6755	6874	6904	6897	6925	7010	7027	7220	7380	7402	7201	7111	6984	6825	6768	6912	6778	6898	7076	7194	7104	7214	6742	6987	6795	6819	6957	6856	6831	6751	6785	6727	6730	6660	6804	6661	6941	6952	6987	7267
8122	8060	8267	7566	7338	7036	7005	7069	7237	7149	6881	6777	6515	6635	6610	6661	6638	6700	6910	7314	7077	6973	7016	6932	6823	6925	7054	7123	7178	7024	7198	7067	6883	7120	6755	6655	6682	7000	6774	6909	6895	6757	6681	6668	6718	6987	7051	7130	7402	7336
7909	7820	7989	7499	7348	7186	7310	7255	6977	6705	6809	6691	6716	6929	6956	6893	6882	6803	7043	7132	7354	7276	7385	6937	6769	6805	6922	6895	7214	7123	7043	7104	6863	6795	6651	6555	6749	6810	6914	6740	6709	6721	6672	6681	6772	6875	7025	7407	7567	7602
7762	7782	7823	7544	7375	7140	6958	7169	7184	7104	6887	6784	6286	6382	6359	6536	6386	6582	6634	6566	6792	6857	6883	6979	6804	7041	7152	7136	7055	7152	7224	7196	6760	6819	7131	6601	6739	7072	7034	6936	6964	6799	6981	6863	6973	6873	7178	7290	7386	7727
7730	7640	7782	7490	7278	7117	7181	7128	6898	6660	6656	6598	6599	6936	6793	7111	7092	6945	7031	7013	7193	7271	7209	7164	6904	6934	7095	7147	7236	7218	7223	7060	6957	7030	6890	7057	7057	6946	7219	7244	7159	7182	7394	7294	7202	7168	7281	7374	7694	7272
7518	7569	7829	7451	7444	7171	6908	6905	6881	6981	7054	6570	6296	6396	6416	6509	6789	6517	6719	6745	6674	6713	6765	7051	7180	7286	7250	7127	7096	7213	7165	7003	6987	7159	7161	6892	7075	7336	7060	7186	7490	7347	7420	7355	7257	7294	7451	7379	7275	7333
7736	7558	7451	7591	7165	7110	6871	6971	6789	6869	6559	6516	6705	6779	6951	6885	7086	7260	7271	7190	7159	6923	6809	6784	6873	6790	7011	7219	7320	7103	7106	7074	7094	6911	7190	7211	7092	7023	7231	7349	7358	7589	7491	7297	7363	7265	7105	7377	7240	7189
7640	7772	7878	7524	7285	7372	7204	6747	6843	7124	6994	6769	6704	6765	6291	6628	6589	6835	6728	6782	7014	6750	6801	7177	6852	7146	7303	7189	7059	7170	7166	7115	7182	7261	7259	7093	7172	7446	7202	7233	7505	7229	7486	7471	7193	7133	7042	6840	6901	6988
7988	7706	7848	7657	7345	7003	6902	7116	7185	7156	7022	6656	6929	6654	6764	6858	6857	7140	6997	7202	7265	6993	6854	6862	6659	6918	7238	7740	7186	7224	7145	7066	7197	7242	7262	7525	7464	7302	7430	7737	7430	7687	7467	7365	7232	7077	7012	7005	6656	6963
7936	7923	8060	7435	7168	7374	7064	6974	6861	7015	6966	6951	7128	6876	6836	6744	6789	6947	6855	7138	7238	7324	6974	7052	7101	6926	7080	7213	7214	7161	7371	7034	7106	7185	7277	7181	7364	7331	7209	7510	7604	7456	7771	7231	7156	7092	7108	6969	7075	6731
8337	7934	7798	7162	7338	7216	6820	6734	6909	7140	7295	7303	7180	6875	6796	6528	6563	6676	6790	6991	7220	6985	6840	6721	6985	7006	7337	7488	7285	7106	7058	7339	7325	7329	7200	7137	6916	7218	7545	7132	7364	7396	7178	7514	7343	7138	6970	6992	6998	7392
8041	7765	7815	7662	7054	6900	6883	7031	7103	7135	7239	6994	6841	6776	6760	6277	6255	6439	6570	6786	7130	7037	6912	6678	6738	7055	7150	7561	7515	7532	7289	7169	7157	7303	7175	7122	7433	7144	7096	7360	7289	7149	7301	7029	7254	7273	7138	7093	7127	7152
7641	7907	7816	7240	7115	7234	7234	6831	6483	6824	6941	6870	6898	6872	6658	6631	6734	6593	7109	7209	7230	7186	6926	7077	6898	6943	7093	7256	7399	7689	7481	7565	7375	7395	7395	7363	7385	7493	7304	7309	7787	7322	7479	7620	7283	7488	7442	7486	7391	7438
7969	7384	7565	7586	7468	7190	6924	6454	6581	6897	6943	6936	6764	6681	6617	6410	6512	6479	6808	6925	7263	7218	7133	7107	7275	7081	7328	7301	7588	7356	7211	7379	7391	7417	7196	7393	7489	7577	7534	7314	7316	7392	7264	7523	7429	7645	7821	7684	7611	7697
7627	7587	7974	7668	7100	6842	6897	6921	7010	6746	6509	6369	6372	6287	6181	6160	6236	6526	6584	6863	6863	6641	6301	6511	6572	6588	6844	7017	7360	7321	7206	6759	6810	6980	7320	7395	7375	7255	7454	7270	7144	7238	7412	7140	7450	7745	7704	7802	7702	7600
7950	7982	7921	7218	7409	7505	7309	6693	6358	6096	6371	6362	6604	6592	6541	6781	6786	7078	7339	7734	7657	7329	6735	6285	6249	6367	6583	6671	7056	6968	7061	7049	6858	6788	6968	7289	7520	7141	7348	7299	7222	6846	7291	7218	7167	7255	7450	7412	7529	7435
8082	7721	7678	7709	7928	7663	6948	6359	6372	6529	6706	6833	6647	6603	6573	6475	6617	6852	6901	7297	7573	7296	7433	7231	7126	6930	6660	6884	7092	6832	6842	7127	7401	7327	7199	7164	7569	7715	7431	7476	7490	7213	7073	7473	7308	7372	7661	7618	7440	7697
7907	7529	8200	8167	7635	7187	7230	7024	7008	6811	6662	6486	6447	6386	5978	5960	5995	6162	6461	6735	6713	6779	6673	6717	7052	7347	7410	7414	7253	7288	7188	6944	7118	7432	7545	7496	7219	7662	7732	7326	7318	7431	7354	7182	7642	7777	7840	7705	7882	7746
7999	8272	8484	7521	7217	7513	7504	7212	6604	6653	6542	6499	6488	6457	6206	6577	6747	7292	7462	7728	7424	7023	6622	6411	6395	6689	7114	7460	7500	7409	7347	7220	7199	7116	7399	7717	7206	7127	7333	7366	7261	7457	7410	7302	7922	7947	7755	7835	7847	7727
8396	8122	7566	7202	7743	7626	7135	6713	6616	6722	6664	6782	6733	6676	6668	6738	7179	7385	7990	7992	8028	7938	7533	7151	6817	6692	6620	6947	7206	7370	7422	7186	7190	7016	6929	7186	7344	6788	6654	7098	7113	6971	7248	7351	7356	7661	7688	7493	7772	7625
8189	7425	7420	7784	7477	6999	6702	6829	6623	6632	6674	6520	6530	6553	6517	6323	6550	6626	6858	6876	6996	7151	7142	7444	7561	7372	7197	7044	6956	7315	7112	7129	7231	7237	6918	6711	6996	7136	6397	6726	7127	6863	7093	7216	7467	7403	7460	7161	7384	7334
7368	7227	8048	7868	7232	6888	6873	6782	6703	6310	6639	6650	6460	6438	6264	6093	6166	6134	6221	6187	6174	6207	6040	6388	7097	7771	7772	7843	7216	6999	7099	7057	7032	7285	7094	6640	6559	7157	6692	6536	7051	6936	6946	7151	7342	7253	7433	7199	7193	7303
6987	7578	7880	7140	6913	7082	6880	6625	6468	6670	6727	6864	6370	6180	5832	5675	5928	5953	6145	6199	6160	5791	5876	5791	6051	6588	7214	7793	7440	6955	6756	6682	6719	6434	6820	6681	6242	6484	7048	6597	6636	6877	6841	6904	7204	7300	7172	7273	7171	7322
7553	7800	7304	6654	6753	6723	6527	6393	6727	6821	6748	5960	5570	5447	5356	5493	5936	5869	6241	6404	6536	6322	6283	6059	5865	5822	6163	6800	7077	7037	6468	6377	6226	6002	6197	6282	6325	5987	6669	6690	6527	6430	6805	6706	6692	7216	7042	7178	7322	7261
8357	7532	6896	6571	6730	6430	6519	6641	6906	6887	6111	5284	5187	5322	5705	6345	6492	6597	6769	6506	6593	6548	6645	6599	6445	6251	5966	6153	6253	6650	6678	6580	6302	6066	5737	6099	6340	6199	6241	6915	6728	6381	6601	6717	6729	6909	6928	6837	7091	6883
8157	6874	6841	6902	6750	6491	6504	6706	6583	5944	5419	5329	5839	6417	7175	7586	7878	7866	7727	7261	6945	6983	6976	7190	7112	7096	6780	6274	6202	6338	6652	6793	6508	6366	6045	5716	6420	6645	6280	6768	7188	6730	6800	6811	6621	6633	6988	6661	6967	6677
7624	7013	7541	7497	6899	6384	6614	6503	5790	5430	5848	6458	7303	7733	8486	8640	8618	8241	7912	7634	7470	7411	7453	7413	7616	7432	7654	7198	6624	6524	6667	6806	6785	6607	6360	5992	6207	6742	6704	6747	7098	6862	6826	7010	6881	6752	7019	6704	6680	6718
7533	7493	8272	7708	6891	6405	6104	5551	5283	5724	6758	7688	8399	8597	8554	8293	7975	7493	7196	7035	7210	7351	7625	7498	7541	7695	7842	7348	7125	6535	6211	6597	6876	6818	6490	6051	6164	6646	6761	6352	7023	6910	6698	7084	6953	6883	6860	6867	6672	6675
7360	7899	8442	7255	6454	6109	5569	5138	5681	6596	7713	8545	8174	7942	7370	6646	6204	5791	5588	5756	6154	6448	6949	7043	7349	7287	7478	7665	7281	6803	6214	6212	6486	6731	6411	6151	6200	6328	6717	6227	6316	6755	6413	6659	7042	6761	6746	6925	6438	6889
7619	8217	8276	6954	6224	5841	5367	5506	6436	7552	8358	8036	7344	6392	5621	5063	4537	4172	4259	4190	4711	5450	5928	6680	7307	7320	7276	7476	7296	7017	6284	6110	6566	6907	6733	6323	6338	6263	6781	6168	6046	6415	6350	6460	6905	7050	6760	7018	6256	6577
7619	7957	7716	6719	6248	5978	5673	6245	7210	8197	8464	7620	6058	4791	4062	3691	3806	3492	3593	3479	3946	4403	5226	6002	7198	7499	7463	7307	7409	7289	6943	6446	6733	7005	7040	6825	6524	6599	6890	6626	6030	6413	6380	6503	6731	6943	6845	6693	6335	6454
7646	8050	7475	6437	6184	5982	6065	6602	7674	8191	7706	6480	4859	3607	3454	3372	3542	3711	3671	3591	3580	4028	4810	5657	6872	7647	7710	7373	7233	7416	7188	6737	6870	7458	7509	7342	6961	6771	6981	6909	6306	6605	6601	6362	6837	7280	6973	6888	6336	6211
7958	7875	7490	6513	6178	6033	6341	6952	7826	7838	6866	5383	3929	3498	3513	3830	4364	4416	4433	4050	3949	3751	4319	5199	6628	7545	7831	7525	7140	7171	7099	6551	6537	7025	7564	7444	6976	7036	7147	6946	6437	6474	6570	6612	6875	7194	7041	7079	6827	6257
7996	8329	7324	6553	6220	6317	6426	7039	7593	7522	6158	4832	3900	3601	3956	4788	5314	5356	5203	4927	4226	4013	4125	4943	6116	7219	7745	7492	6901	6878	6895	6472	6162	7127	7520	7090	6737	6815	6869	6579	6266	6379	6465	6749	6904	7126	7014	7083	6845	6631
8236	8298	7510	6646	6473	6539	6883	7397	7798	7275	6006	4744	3897	4042	4469	5200	5856	5955	5997	5404	4774	4157	3971	4550	5693	6922	7693	7502	6966	6837	6561	6427	6108	6652	7375	6845	6635	6770	6704	6421	6243	6220	6669	6530	6791	6895	6906	6993	6872	6701
8221	8104	7237	6661	6778	6892	7174	7348	7729	7214	5933	4635	4184	4143	4720	5372	5924	6186	6012	5672	4964	4259	3975	4473	5564	6896	7782	7716	7196	6719	6683	6346	6065	6473	7385	6935	6404	6615	6594	6209	6319	6247	6699	6449	6815	6792	6463	6668	6519	6549
8095	7922	7608	6700	7002	7244	7519	7744	7724	7050	5936	4782	3807	3918	4324	5127	5784	5835	5881	5639	4957	4264	3934	4297	5737	7302	8169	8089	7333	6986	6781	6247	6114	6688	7363	6976	6685	6860	6809	6340	6368	6568	6823	6498	6941	6747	6615	6474	6265	6204
8021	8065	7812	7012	7194	7496	7601	7862	7433	7009	5839	4706	4129	3872	4205	4892	5139	5754	5727	5447	4846	4157	3938	4538	6002	7559	8524	8412	7782	7040	6691	6502	6029	6783	7235	7028	6474	7097	6890	6495	6506	6620	6720	6986	6873	6993	6774	6652	6290	6101
7994	8151	8051	6950	6969	7447	7771	7645	7443	7024	6085	5142	4339	3967	4150	4411	4881	5021	5324	5118	4570	3942	4161	4856	6458	8081	8622	8660	7619	7204	7043	6585	6270	6886	7465	6896	6762	7345	7015	6877	6851	6764	6970	7010	7032	6997	6988	6905	6440	6384
8022	8151	7960	6975	6754	7230	7467	7480	7538	6979	6505	5777	4960	4328	4157	3946	4162	4305	4333	4183	4016	3763	4083	5305	6735	8084	8641	8151	7401	6882	6977	6467	6428	7125	7258	6704	6814	7547	6879	6638	6764	6621	6822	6956	7177	6959	6976	7007	6733	6744
7942	8013	7895	6774	6333	6710	7148	7265	7301	7325	7033	6531	5679	5012	4393	3850	3654	3642	3667	3574	3889	3902	4708	5915	7307	8426	8214	7721	6825	6731	6918	6501	6545	7221	7109	6384	6765	7364	6724	6737	6704	6467	6691	6497	6941	6687	6689	6575	6648	6558
7814	7737	7793	7006	6333	6412	6939	7307	7467	7301	7303	7176	6675	5968	5102	4354	3872	3590	3598	3834	4141	4872	5815	6965	8160	8263	8078	7236	6535	6709	6762	6670	6962	7274	6835	6402	7213	7324	6676	6796	6784	6602	6665	6479	6517	6175	6604	6197	6357	6398
7736	7381	7684	7051	6349	6333	6837	7356	7431	7428	7407	7241	7278	6959	6202	5283	4982	4529	4589	4866	5608	6529	7311	8311	8532	8204	7337	6574	6337	6625	6926	6738	7381	7297	6663	6563	7709	7235	6618	7216	6963	6795	6740	6462	6297	6080	6350	5846	6382	5994
7740	7116	7556	7224	6571	6305	6685	7010	7185	7337	6948	7145	7193	7404	6858	6451	6169	6110	6232	6631	7476	8061	8833	9039	8488	7526	6406	6205	6401	6871	6809	7187	7406	7270	6506	7228	7878	7239	6701	7180	6976	6880	6884	6717	6579	6101	6269	5848	6252	6158
7430	7261	7307	7511	7028	6362	6326	6673	6925	7059	6930	6798	6939	7425	7579	7432	7481	7650	7729	8325	8516	9000	8932	8334	7421	6393	5757	6013	6308	6693	6794	6877	7153	6421	6368	7489	7572	6665	6919	7289	6773	7213	6637	6712	6446	6438	6364	6136	6375	6094
7648	7327	7246	7395	7222	6659	6180	5959	6691	6933	6930	6797	6859	7280	7467	7774	7883	8223	8235	8626	8598	8306	7950	6931	6251	5581	5818	6246	6701	6688	6697	6888	6561	5910	6278	7365	6906	6247	7038	6856	6568	7143	6860	6847	6338	6783	6518	6676	6303	6590
7471	7443	7419	7056	7136	6980	6355	5908	6164	6611	6890	6970	7061	7167	7158	7424	7338	7654	7422	7393	7181	6645	6331	5898	5653	6046	6545	6872	6532	6289	6524	6435	5831	5873	6672	6833	6009	6272	6597	6200	6537	6850	6610	6747	6494	6864	6597	6882	6452	6886
7322	7071	7132	6812	6907	7004	6770	6510	5983	6003	6625	6977	7119	7125	6818	6897	6608	6301	6042	5989	5729	5588	5632	5874	6178	6767	7214	7052	6470	6320	6119	5928	5713	5977	6577	5960	5629	6363	6275	5820	6415	6473	6589	6459	6531	6546	6645	6851	6645	6860
7710	6851	6954	6657	6675	6654	6996	7121	6504	5894	6120	6257	6578	6813	6632	6213	5995	5827	5599	5494	5669	5602	5929	6665	7047	7340	7177	6694	6387	6153	6036	5999	6141	6586	6210	5540	6017	6383	5889	6063	6350	6345	6426	6205	6400	6196	6670	6580	6632	6800
7340	6850	6731	6681	6480	6492	6913	7408	7296	6709	6098	5789	5794	5759	5866	5833	5831	5809	5889	6029	5984	6413	6844	7083	7325	7254	7043	6730	6547	6455	6300	6579	6880	6592	5965	6141	6641	6232	6005	6620	6330	6364	6314	6284	6481	6384	6543	6370	6634	6560
6950	6881	6749	6728	6833	6605	6734	6950	7150	7256	6772	6369	5847	5512	5487	5385	5488	5760	5970	6257	6504	6850	6870	6985	6955	7151	6949	6596	6703	6692	6838	7282	7060	6355	6415	7027	6764	6499	6815	6852	6586	6615	6530	6452	6351	6803	6413	6627	6683	6489
6360	6499	6969	6908	6772	6972	6798	6425	6216	6668	6820	6905	6863	6331	6020	5874	5849	6277	6483	6580	6783	6701	6831	7120	7047	6889	6885	6534	6700	6935	7196	7070	6657	6709	7277	7168	6742	6971	7524	6980	6948	6838	6631	6485	6594	6796	6666	7180	6587	6855
6806	6343	6715	6769	6840	6722	7034	6294	5980	5574	5704	6204	6816	7059	7013	6805	7198	7362	7310	7490	7252	7108	6918	6861	6805	6447	6647	6577	6902	7224	6895	6687	6660	7259	7346	6860	6989	7464	7328	6978	7039	6899	6657	6454	6945	6855	6818	7262	6955	6863
7277	6886	6569	6604	6706	6578	6752	6399	6280	5783	5700	5658	5800	6125	6642	6916	7211	7526	7397	7271	7249	6959	6640	6577	6463	6441	6525	6823	6760	6555	6370	6666	7382	7295	6947	6728	7455	7392	7147	7192	6906	6953	6717	6616	6688	6692	7100	6801	7220	7021
7045	7032	6791	6173	6370	6455	6316	6196	6475	6739	6559	6418	6173	6034	6055	6271	6337	6774	6833	6718	6546	6561	6751	6655	6599	6539	6435	6458	6203	6207	6763	7177	7167	6714	6802	7234	7409	7169	7312	7205	7053	6518	6664	6586	6497	6922	6592	6974	6848	7135
6814	6617	6670	6455	6208	6109	5967	5922	6062	6475	6913	7118	7187	7185	6937	6970	6982	7082	6931	7146	7088	7356	7070	6913	6632	6147	6071	6151	6572	6941	7189	7016	6503	6729	7243	7299	7280	7331	7538	7306	6778	6683	6798	6418	6718	6558	6368	6806	6753	7037
7190	6339	6152	6118	6273	6124	5959	6086	6038	6199	6171	6368	6597	6894	6972	7187	7175	7348	7277	7144	7199	6986	6710	6308	6062	5876	6312	6757	7061	7257	6613	6656	7042	7294	7231	6909	7288	7625	7558	7186	6916	7021	6599	6410	6769	6327	6366	6235	6562	6358
7133	6535	6347	5982	6057	6317	6445	6242	6445	6229	6353	6087	6171	6187	6216	6102	6337	6424	6458	6535	6466	6527	6473	6435	6350	6522	6835	6957	6669	6795	7046	7485	7401	7152	7032	7163	7524	7723	7415	7194	7442	6908	6638	6747	6512	6594	6353	6097	6280	6335
7147	6617	6488	6436	6217	6350	6546	6437	6511	6360	6314	6352	6362	6336	6126	6108	6168	6118	6534	6577	6952	7098	7136	6947	6814	6820	6684	6932	7020	7462	7794	7661	7236	6979	7428	7532	7443	7411	7558	7531	7134	7048	7104	6650	6877	6590	6237	6223	5938	6202
7140	6407	6455	6523	6668	6453	6279	6408	6449	6219	6010	6118	6183	6106	6061	6510	6274	6481	6780	6904	7080	7022	6897	6961	6801	6718	7052	7313	7668	7700	7367	7297	7475	7478	7471	7094	7191	7264	7301	7162	7101	7163	6898	6950	6995	6410	6474	6194	6376	6163
7075	6744	6517	6516	6676	6714	6423	6233	6078	6045	5840	5865	5779	5722	5801	5883	6052	6044	6365	6577	6612	7010	6984	6879	6971	7243	7233	7253	7271	7088	7358	7604	7603	7136	6935	7169	7068	6975	6677	7002	7116	6756	6752	7090	6488	6707	6365	6567	6405	6339
7250	7066	6859	6643	6502	6255	6366	6263	6223	6145	5906	5810	5712	5704	5728	5745	6056	6112	6161	6202	6831	6807	6786	6700	6612	6949	6966	7056	7013	7104	7143	7047	7005	7097	7093	6983	6651	6644	6741	6950	6406	6599	6891	6474	6812	6475	6608	6595	6408	6735
7326	6933	6929	6762	6464	6186	6041	5841	5768	6110	6192	5987	6126	6079	6061	5884	6091	6018	6224	6583	6599	6695	6563	6558	6596	6761	6902	6924	6718	6807	6634	6872	7017	7206	7002	6904	6607	6748	6360	6198	6522	6460	6302	6623	6427	6552	6810	6543	6850	6772
7638	7287	6975	6457	6058	6048	5916	5900	6035	6083	5904	5791	5907	6161	6057	5954	5998	5989	6032	6162	6229	6313	6098	6104	6154	6132	6340	6398	6328	6346	6528	6503	6626	6707	6935	6997	6697	6294	6332	6356	6087	6008	6420	6247	6281	6678	6442	6704	6653	7023
7380	7113	6996	6529	5946	5726	5720	5920	6065	6328	6536	6163	6156	6193	5956	5881	5682	5791	5857	5942	5849	6001	5912	6135	6099	6271	6193	6315	6083	5910	6125	6459	6462	6803	6984	6888	6733	6564	6334	6097	5934	6068	5831	6017	6230	5995	6410	6479	6658	6969
7474	7010	6735	6370	5998	5988	5920	6073	6111	6477	6390	6477	6531	6514	6373	6246	6326	6225	6357	6295	6227	6197	6086	6193	6016	6040	6117	6344	6221	6166	6329	6404	6471	6654	6905	7144	6888	6716	6506	6490	6306	5950	5890	5814	5854	6040	6215	6277	6642	6572
7366	7336	7186	6466	6126	5898	6110	6505	6868	6993	6857	6830	6579	6227	6128	5794	6024	6027	6057	6026	6076	6048	6029	6129	6408	6524	6566	6496	6248	5999	5851	6492	6634	6782	6821	7011	7035	7122	6947	6700	6399	6354	6123	5852	6100	6048	6048	6228	6270	6655
7278	7067	6976	6690	6620	6283	6377	6670	6654	6771	6604	6723	6883	6883	6621	6472	6829	6534	6638	6838	6737	6850	6621	6720	6306	6121	6311	6172	6044	6074	6131	6286	6364	6618	6839	7368	7503	7398	7228	6921	6805	6640	6253	6257	5983	5991	6141	6216	6128	6302
7358	7039	7014	6662	6599	6514	6597	6982	6838	6920	6625	6476	6209	6421	6287	6178	6312	6247	6249	6391	6332	6527	6492	6636	6593	6511	6450	6318	6040	5835	5889	6066	6257	6647	6898	7362	7386	7627	7672	7223	7049	6895	6866	6498	6470	6006	6191	5999	6106	6205
7415	6914	7154	7018	6872	6885	7030	7071	6870	6729	6684	6349	6563	6738	6577	6749	6705	6952	7097	7242	7387	7294	7208	7144	7065	6624	6557	6257	6218	6188	6042	6129	6143	6695	6971	7374	7587	7743	7833	7601	7484	7173	7067	7072	6587	6453	6355	6246	5962	6071
7371	7054	7178	7304	7363	7205	7282	7013	6952	6585	6461	6547	6531	6578	6655	6764	6741	6770	6832	7421	7327	7255	7346	7443	7380	7293	7131	6492	6437	6110	6152	6329	6567	6665	6863	7210	7656	7691	7902	7880	7737	7672	7609	7081	6991	6765	6728	6422	6441	6422
7149	7078	7400	7421	7390	7235	7228	6774	6692	6682	6427	6502	6526	6611	6743	6747	7006	7120	7309	7866	7880	7890	8014	7662	7535	7267	6811	6720	6620	6358	6321	6429	6485	6813	7043	7297	7579	7317	7690	7929	7842	7925	7740	7661	7210	7190	6885	6691	6521	6784
7271	7129	7101	7172	7375	7446	7099	6801	6373	6362	6357	6432	6408	6394	6352	6575	6635	6752	7159	7416	7770	7701	7811	7656	7839	7376	7119	6773	6650	6491	6431	6686	6650	6921	7018	7324	7538	7492	7397	7644	7608	7825	7935	7827	7840	7399	7203	7090	6953	7038
7324	6869	7111	7282	7387	7134	6903	6480	6363	6313	6203	6571	6569	6611	6387	6574	6529	6620	7164	7498	7646	7747	7652	7556	7417	7234	6958	6686	6824	6679	6679	6850	6973	7030	7453	7617	7580	7628	7298	7236	7504	7521	7832	7933	8114	7847	7698	7298	7476	7298
7408	7343	7575	7462	7410	7055	6828	6546	6455	6288	6300	6458	6620	6709	6564	6629	6685	6783	7121	7281	7324	7483	7457	7454	7367	7153	6948	6929	6780	6634	6716	6834	7047	7300	7298	7574	7513	7400	7128	7044	7317	7362	7652	7952	7997	8113	7784	7626	7737	7778
7754	7772	7916	7690	7430	6926	6666	6433	6420	6357	6527	6741	6697	6655	6778	6644	6620	6807	6824	7073	7203	7278	7058	7162	7121	7121	6903	6916	6571	6857	6864	6909	7110	7350	7442	7440	7343	7095	6999	6792	6918	7198	7366	7705	7999	7979	7979	7879	7794	7869
7831	7864	7978	7661	7479	7022	6493	6616	6297	6349	6670	6716	6834	6685	6483	6367	6629	6569	6585	6678	6618	6667	6539	6743	6862	6852	6887	6768	6586	6607	6888	7099	7224	7382	7378	7494	7304	7084	6713	6780	6566	6794	7089	7174	7685	7957	7885	7929	7885	7670
7873	7903	8130	7854	7614	7174	6875	6367	6335	6619	6898	6969	6949	7059	6976	6880	6829	6733	6722	6376	6478	6411	6405	6535	6457	6629	6610	6697	6738	6506	6958	6986	7170	7272	7415	7305	7269	6865	6657	6645	6604	6470	6800	7057	7276	7553	7773	8151	7809	7944
8420	8182	8547	8007	7541	7015	6763	6671	6875	7036	7242	7419	7484	7273	7181	7136	6895	6794	6579	6275	6372	6436	6312	6503	6511	6635	6645	6639	6413	6692	6941	7160	7240	7221	7516	7483	7458	6858	6546	6408	6340	6387	6541	6778	7176	7497	7809	8001	8015	7860
8834	8719	8739	8123	7519	7221	7028	6804	7016	7357	7487	7421	7732	7702	7322	7546	7264	6929	6763	6513	6356	6126	6253	6424	6429	6535	6501	6611	6529	6683	6922	7030	7246	7496	7552	7480	7237	6998	6731	6465	6261	6292	6515	6754	6896	7269	7590	7841	8051	7785
9361	8881	8657	8294	7425	7197	6778	6880	7202	7427	7564	7664	7658	7786	7690	7603	7465	7159	6875	6612	6332	6506	6632	6474	6513	6252	6437	6268	6494	6660	6788	6903	7229	7381	7605	7314	7375	7111	7007	6407	6459	6331	6237	6461	6555	6820	7310	7482	7650	7770
8840	8610	8466	7798	7262	6786	6843	7076	7334	7320	7488	7522	7639	7636	7459	7279	7007	6796	6396	6252	6080	6230	6277	6333	6379	6332	6113	5971	6109	6265	6533	7074	7042	7322	7210	7285	7321	7046	6930	6745	6297	6252	6255	6228	6460	6717	7094	7263	7461	7556
8391	8074	8101	7257	6812	6715	6726	6918	7100	7126	7329	7503	7320	7297	7262	6928	6797	6473	6046	5869	5767	5960	5881	6142	6004	5926	6098	5995	6015	6007	6409	6843	7078	7438	7121	7096	7270	7159	6981	6564	6406	6265	6101	6209	6349	6643	6823	7105	7252	7454
8309	7758	7561	7088	6576	6448	6681	6794	6907	7109	7370	7373	7320	7108	7039	6778	6679	6197	6060	5821	5913	5990	5891	5882	5865	5761	5792	5818	5813	5922	6203	6591	6696	7074	7041	6942	6944	7170	7113	6678	6623	6330	6311	6233	6312	6415	6676	6665	6973	7268
8440	7818	7383	6945	6527	6467	6823	6998	7078	7303	7342	7325	7251	6950	6870	6648	6424	5922	5941	5886	6139	5878	5995	5962	5985	5841	5683	5558	5981	6011	6264	6439	6537	6631	6770	6924	6873	7034	6904	6623	6581	6466	6197	6342	6446	6517	6661	6580	6563	6851
8352	7555	7180	6687	6450	6448	6567	6711	6954	7505	7162	7190	6928	7010	6713	6369	6289	5821	5856	5921	5968	5863	6018	6120	6169	5905	5796	5695	5609	5870	6225	6326	6239	6556	6565	6801	6903	6859	6960	6817	6831	6544	6400	6379	6434	6470	6532	6669	6571	6733
7914	7418	7177	6647	6318	6116	6316	6588	6881	7205	7130	6980	6781	6601	6420	6240	6008	5866	5943	5916	6014	6214	6136	6161	6048	5921	5698	5846	5626	5954	5998	6085	6173	6404	6577	6699	6680	6664	6812	6822	6758	6771	6629	6581	6467	6611	6469	6449	6594	6727
7843	7398	7079	6521	6333	5935	6171	6264	6645	6983	7026	6770	6915	6571	6045	6062	5893	5647	5914	5845	6149	6241	6093	6202	6316	6004	5859	5744	5823	5923	6018	5915	6053	6365	6374	6535	6553	6532	6476	6650	6933	6850	6720	6739	6722	6621	6495	6433	6479	6380
8042	7676	7390	6863	6388	6098	6117	6238	6604	6784	6938	6978	6872	6573	6005	5944	5909	5785	5859	6087	6370	6527	6488	6524	6350	6364	6251	6156	5965	5958	6178	6119	6178	5957	6156	6362	6415	6465	6534	6755	6586	6854	6790	6668	6575	6684	6393	6316	6494	6389
8204	7703	7598	7042	6801	6520	6177	6453	6526	6805	6948	6906	6699	6414	5985	5952	5824	5749	6120	6193	6560	6539	6786	6722	6713	6607	6709	6511	6372	6237	6445	6276	6264	6208	6292	6248	6256	6403	6434	6808	6901	6947	6986	6898	6690	6725	6780	6425	6583	6499
7813	7604	7658	7438	6856	6606	6318	6195	6523	6786	7048	6893	6809	6441	6180	6095	5929	6071	6214	6430	6589	6774	6985	7006	7078	6983	7005	6849	6777	6577	6711	6721	6322	6388	6557	6455	6375	6515	6572	6990	6883	7063	7034	7130	7041	6987	6587	6669	6706	6626
7680	7485	7252	7349	6894	6732	6518	6395	6560	6840	7019	7069	6972	6783	6270	6064	6034	6175	6190	6306	6679	6934	7061	7293	7406	7293	7370	7117	7109	7029	6881	6856	6847	6520	6634	6281	6379	6257	6566	6860	7155	7084	7281	7440	7430	7022	6895	6631	6442	6490
7612	7598	7596	7392	7363	7131	6950	7009	7049	7025	7088	7097	7128	6859	6488	6329	6292	6352	6488	6465	6693	7057	7391	7550	7603	7643	7847	7610	7496	7359	7269	7173	7065	6879	6822	6472	6570	6250	6315	6760	6623	7053	7420	7376	7279	7194	7151	6777	6526	6617
7674	7766	7896	7749	7816	7473	7666	7494	7286	7147	7284	7184	7185	6948	6778	6372	6284	6590	6591	6517	6829	7118	7605	7578	7961	8054	8033	8010	7913	7833	7683	7636	7571	7331	6945	6859	6754	6506	6416	6744	6889	6980	7363	7509	7720	7593	7540	7048	6924	6498
7540	7338	7695	7739	7942	8023	7752	7644	7428	7143	6950	7058	6942	7035	6907	6636	6439	6524	6408	6452	6650	6850	7284	7611	7765	7995	7872	8024	7916	7896	7874	7852	7657	7392	7188	7011	6732	6668	6702	6611	6803	6980	7300	7442	7919	7818	7593	7548	7031	6899
6991	7031	7285	7314	7556	7677	7732	7351	7204	7088	6846	6706	6497	6447	6437	6531	6390	6335	6311	6244	6322	6334	6703	6884	7166	7408	7548	7754	7808	7981	7831	7790	7580	7454	7315	7098	6928	6792	6643	6822	6818	6861	7179	7164	7506	7623	7360	7280	7040	6844
6903	6811	6903	7067	7245	7438	7469	7213	7002	6873	6764	6342	6183	6198	6239	6158	6188	6279	5756	5711	5894	6043	6016	6255	6540	6809	6795	7063	7283	7351	7423	7435	7546	7283	7128	6923	6677	6751	6496	6384	6448	6547	6762	6857	7032	7140	7195	6967	6745	6466
6702	6583	6743	6961	7098	7192	7227	7074	6920	6696	6472	6035	5920	5882	5846	5768	5855	5824	5640	5537	5682	5701	5699	5955	6004	6164	6474	6520	6723	6891	7044	7200	7072	7089	7062	6753	6651	6536	6360	6124	6199	6316	6258	6530	6624	6656	6728	6709	6607	6403
6753	6247	6501	6444	6993	6997	6862	6720	6721	6506	6278	5979	5870	5801	5577	5563	5655	5454	5636	5583	5500	5447	5559	5447	5554	5656	5859	5933	6277	6576	6558	6859	6875	6998	6774	6675	6666	6584	6385	6188	6245	6200	6163	6259	6164	6490	6540	6509	6451	6416
6379	6166	6244	6141	6271	6408	6655	6569	6580	6422	6113	5781	5599	5569	5390	5295	5386	5371	5563	5359	5197	5237	5147	5097	5078	5305	5414	5467	5941	6280	6498	6715	7032	7162	6832	6751	6707	6528	6390	6436	6244	6358	6418	6164	6087	6382	6235	6245	6570	6602
6337	6140	5908	5897	6085	6253	6227	6262	6522	6424	6253	5979	5628	5547	5389	5391	5279	5483	5562	5426	5345	5231	5152	5150	4889	4966	5094	5400	5693	5939	6162	6672	6849	7132	7130	6930	6820	6721	6545	6474	6439	6447	6356	6190	6088	6201	6140	6106	6581	6791
6665	6515	6639	6124	6054	6314	6251	6489	6574	6735	6592	6439	6023	5842	5625	5626	5607	5715	6006	5809	5498	5410	5309	5199	5029	5108	5186	5358	5642	6023	6135	6556	6900	7027	7218	7162	6899	6885	6808	6807	6656	6676	6646	6412	6265	6331	6185	6365	6241	6754
7191	6855	6775	6423	6379	6379	6546	6501	6869	7016	6998	6981	6727	6389	6207	5962	6126	6209	6179	6217	6231	5818	5862	5644	5274	5284	5214	5439	5777	5943	6360	6529	6956	7117	7290	7344	7072	7066	6906	6834	6686	6695	6742	6660	6321	6337	6348	6285	6483	6813
7238	7074	6873	6458	6387	6207	6522	6535	6652	7032	7072	7247	6914	6731	6445	6434	6205	6292	6478	6324	6309	6159	5840	5861	5661	5440	5592	5541	5771	6012	6329	6510	6982	7102	7119	7225	7222	7136	7349	7249	6988	6826	6744	6804	6644	6503	6523	6595	6592	6606
7400	7241	7220	6727	6451	6336	6442	6583	6717	6958	7119	7190	7255	7076	6898	6543	6575	6495	6558	6591	6510	6307	6166	5977	5842	5460	5375	5443	5675	5928	6141	6503	6892	7008	7080	7077	7220	7352	7553	7320	7198	6993	6821	6771	6687	6782	6584	6694	6631	6745
7933	7676	7739	7181	6751	6608	6345	6402	6677	6960	7180	7586	7345	7352	7146	7263	6954	6780	6923	6904	6864	6708	6446	6329	6168	5905	5699	5504	5614	5769	6145	6456	6732	6884	6972	7228	7130	7342	7463	7418	7275	7044	7124	7057	6778	6845	6749	6704	6708	6755
7881	8089	8124	7653	7132	6939	6686	6764	6661	7056	7499	7618	7838	7755	7691	7471	7302	7209	7000	7100	7072	7044	6968	6638	6569	6328	5944	5768	5844	5778	6043	6360	6478	6460	6692	6994	6880	7279	7202	7386	7470	7071	7113	7142	7018	7015	6847	6572	6515	6758
8100	8022	8152	7773	7152	6704	6790	6514	6680	7060	7316	7492	7754	7714	7627	7676	7513	7344	7126	7250	6967	7115	7004	6854	6753	6387	5984	6001	5772	5757	5979	6123	6129	6239	6291	6648	6792	6963	7199	7293	7485	7320	7303	7363	7096	6967	6844	6563	6567	6581
7896	7832	8017	7646	7264	6936	6587	6329	6381	6563	6751	7044	7111	7369	7592	7276	7418	7032	6927	6966	7007	6888	6818	6929	6537	6292	6035	5799	5663	5727	5777	5740	5849	5960	6049	6214	6459	6909	6954	7440	7534	7698	7780	7348	7142	7130	6768	6650	6431	6353
7694	7424	7738	7501	7091	6642	6449	6136	6371	6254	6390	6609	6710	6950	7006	7195	7206	7154	7082	6935	7080	6938	6780	6564	6347	6286	6005	5841	5574	5612	5508	5546	5613	5686	5891	6090	6175	6636	7019	7106	7580	7839	7746	7674	7445	7174	6854	6659	6541	6424
7593	7368	7632	7397	7086	6866	6552	6215	5979	6131	6249	6336	6551	6708	6810	7016	7134	7051	7025	6867	6847	6833	6696	6532	6622	6345	6403	5976	5731	5605	5467	5531	5513	5637	5748	5934	6081	6629	6680	7118	7420	7776	8009	7925	7549	7176	6938	6705	6371	6295
7061	7249	7224	7031	6989	6769	6471	6253	6117	5931	5975	5960	6296	6416	6643	6856	6917	6777	6841	6987	6665	6727	6583	6451	6521	6644	6548	6191	5865	5712	5450	5529	5330	5522	5840	5907	6186	6384	6661	7062	7432	7635	7912	7940	7742	7523	7023	6696	6210	5943
6844	6765	7020	6950	6740	6505	6417	6254	5961	5647	5537	5578	5761	6034	6122	6306	6463	6535	6577	6616	6659	6367	6479	6509	6504	6679	6516	6288	6142	5833	5539	5728	5585	5598	5735	5969	6413	6408	6719	6957	7256	7595	7838	7766	7744	7472	7077	6617	6382	6001
6750	6709	6824	6764	6510	6502	6305	5943	5711	5569	5339	5181	5416	5492	5765	6041	6159	6510	6355	6467	6407	6314	6497	6384	6530	6401	6458	6466	6174	6018	5769	5787	5820	5725	6021	6012	6368	6500	6711	6991	7386	7612	7945	7853	7744	7383	7034	6545	6278	5994
6708	6771	7007	6960	6770	6494	6328	6006	5822	5628	5396	5244	5392	5327	5571	6094	6031	6467	6336	6497	6559	6612	6384	6515	6518	6446	6482	6524	6503	6603	6209	5819	5877	5970	6129	6217	6510	6714	6571	7135	7365	7430	7671	7771	7650	7514	6925	6523	6343	6180
7150	7083	7154	7199	7211	6971	6692	6480	6186	6186	5817	5718	5576	5599	5568	5899	6038	6465	6680	6776	6712	6770	6533	6884	6631	6861	6759	6799	7003	6792	6525	6053	6058	6362	6463	6455	6804	6769	6908	7210	7377	7387	7673	7516	7680	7555	6951	6535	6285	6237
7436	7213	7428	7446	7399	7362	7247	7052	6668	6489	6402	6203	6002	5956	5973	5839	6199	6674	6795	6927	7105	7175	6962	6832	6771	6703	7185	7099	7112	6973	6872	6449	6312	6455	6750	6686	7005	7097	7088	7140	7393	7457	7644	7543	7591	7333	7054	6842	6377	6333
7504	7324	7573	7496	7587	7532	7367	7177	7162	6781	6603	6433	6279	6263	6050	5937	5928	6293	6783	6856	7074	6973	6932	6727	6706	6827	7012	7335	7172	7048	6858	6652	6444	6562	6675	6954	6963	7037	7162	6983	7219	7385	7563	7271	7318	7218	6954	6786	6617	6486
7892	7745	7725	7696	7553	7627	7557	7499	7380	7145	6944	6721	6588	6319	6280	6047	6089	6371	6613	6802	6879	6645	6748	6567	6427	6609	6814	6924	7013	6675	6524	6639	6708	6519	6818	6768	6847	6888	6962	6915	6905	6964	7081	7039	7101	6896	6892	6880	6658	6536
8210	8096	8101	7805	7663	7783	7760	7343	7114	7347	7160	6962	6815	6603	6359	6286	6228	6426	6597	6703	6785	6590	6560	6434	6372	6485	6637	6725	6655	6659	6471	6553	6436	6678	6693	6611	6650	6665	6704	6384	6382	6421	6724	6604	6967	6964	6902	6792	6705	6703
8546	8169	8098	7834	7733	7538	7496	7212	7161	7168	7151	7073	6886	6866	6576	6370	6263	6364	6622	6673	6687	6593	6391	6215	6282	6163	6169	6393	6463	6565	6577	6319	6317	6501	6375	6568	6396	6441	6387	6247	6124	6288	6508	6437	6966	7097	6983	7178	6961	6882
8495	8215	8179	7741	7378	7242	6980	7048	6971	6900	6907	7033	6783	6603	6484	6262	6362	6182	6772	6652	6916	6592	6351	6188	6006	5899	5913	6124	6439	6509	6545	6116	6141	6075	6121	6439	6335	6113	6333	6095	5853	5955	6029	6458	6824	6924	7066	7175	7324	7236
8147	8142	7934	7504	7269	7156	6834	6735	6608	6615	6787	6622	6647	6449	6377	6166	6367	6290	6308	6643	6606	6629	6425	6052	5932	5786	5852	5867	6091	6315	6243	6276	6094	6136	6381	6154	6203	6147	6003	5917	6027	5888	5971	6242	6627	7154	7357	7412	7453	7369
8057	7959	7931	7580	7060	6850	6676	6296	6382	6404	6433	6488	6522	6448	6537	6245	6289	6402	6373	6480	6755	6590	6548	6272	5987	5954	5736	6007	6109	6264	6492	6391	6326	6157	6392	6386	6271	6287	6209	6050	5963	6094	6177	6415	6721	7146	7511	7707	7675	7366
7698	7873	7896	7531	7285	6956	6581	6428	6439	6237	6347	6513	6425	6479	6440	6373	6480	6644	6532	6740	6827	6859	6812	6772	6632	6442	6226	6121	6197	6494	6678	6737	6546	6770	6594	6558	6643	6670	6473	6386	6466	6455	6568	6587	7083	7342	7926	7952	7926	7515
7868	7658	7839	7531	7084	6747	6798	6538	6349	6404	6286	6236	6503	6385	6206	6553	6558	6571	6564	6872	6919	6891	6891	6948	6769	6737	6629	6535	6592	6575	6933	7124	6922	6862	6864	6930	6836	6787	6732	6921	6545	6784	6689	6706	6981	7507	7689	7732	7611	7262
7448	7544	7594	7433	7199	6814	6601	6451	6374	6335	6294	6247	6221	6315	6257	6159	6258	6336	6343	6417	6482	6811	7092	7068	6923	6745	6651	6640	6769	6701	6970	7165	7207	7144	6867	6838	6768	6729	6871	7017	6701	6840	6772	6805	6981	7052	7255	7210	7119	6766
7470	7591	7391	7085	7167	6689	6603	6457	6444	6504	6388	6350	6253	6084	5771	5872	5782	5963	5887	5875	5993	6352	6508	6824	6611	6733	6756	6503	6659	6723	6986	7039	7229	6992	6849	6726	6574	6835	6556	6699	6749	6905	6756	6708	6811	6776	6901	7096	6874	6610
7558	7395	7495	7026	7126	6922	6538	6494	6622	6631	6676	6403	6353	6189	6060	5836	5539	5684	5528	5746	5777	6052	6264	6260	6564	6806	6844	6646	6409	6592	6538	6859	6961	6895	6733	6694	6535	6490	6496	6656	6629	6559	6538	6595	6447	6363	6554	6691	6613	6339
7383	7317	7278	7136	7102	6855	6686	6756	6603	6763	6689	6934	6613	6543	6310	5860	5683	5655	5576	5620	5738	5670	5878	6074	6193	6485	6534	6555	6625	6321	6547	6737	6730	6831	6675	6663	6379	6305	6197	6354	6445	6550	6284	6377	6239	6358	6619	6703	6790	6613
7310	7235	7464	7145	6912	6900	6806	6570	6622	7042	6732	6943	6904	6934	6667	6168	6102	5804	5640	5524	5433	5585	5833	5925	6115	6335	6287	6334	6457	6415	6531	6561	6657	6719	6549	6415	6242	6086	6072	5982	6149	6236	6397	6189	6105	6303	6518	6759	6816	7040
7335	7165	7493	7064	6782	6904	6789	6661	6575	6674	6895	6979	7007	7102	6897	6602	6138	5951	5932	5674	5648	5552	5744	5899	6065	6079	6202	5971	6334	6411	6361	6619	6512	6497	6444	6221	6048	5919	6007	6092	6220	6445	6171	6533	6405	6575	6890	6973	7260	7190
7194	7199	7412	7195	7144	7038	6936	6541	6849	6749	6853	6975	7067	6955	6992	6911	6498	6250	6034	6035	6078	5897	6064	6175	6241	6456	6208	6269	6377	6757	6782	6599	6684	6679	6439	6243	6305	6385	6174	6460	6531	6597	6592	6592	6921	7271	7389	7553	7852	7639
6685	6720	7098	7059	7215	7453	7271	7019	6749	6729	6749	6900	7201	7146	7083	6938	6752	6355	6347	6284	6361	6180	6190	6436	6468	6315	6368	6332	6546	6725	6801	7092	7050	6991	6786	6673	6525	6517	6598	6619	6706	6806	6838	7127	7239	7526	7819	7798	7750	7601
6442	6418	6851	6789	7267	7364	7410	7071	6931	6596	6610	6588	6753	6820	6700	6808	6645	6415	6207	6309	6372	6393	6374	6607	6701	6598	6723	6614	6781	6854	7295	7302	7309	7540	7266	7051	6837	6755	6802	6736	7011	7111	7191	7400	7335	7519	7522	7680	7513	7564
6375	6210	6600	6949	7203	7699	7796	7370	6967	6795	6547	6483	6605	6598	6590	6549	6309	6279	5988	6117	6202	6218	6557	6613	6568	6667	6448	6719	6832	6994	7180	7499	7642	7860	7366	7262	6896	6811	6782	6729	6832	6994	7133	7102	7053	7188	7110	7242	7490	7432
6230	6051	6462	6637	7318	7509	7540	7447	7213	7075	6693	6643	6466	6467	6439	6364	6147	6204	6115	5948	6079	6310	6569	6613	6733	6783	6617	6489	6651	6785	7218	7555	7748	7716	7819	7474	7083	6828	7068	6773	6835	6763	6727	6781	6706	6962	6871	6930	7066	7143
6321	6107	6274	6781	7130	7378	7538	7404	7367	7144	6984	6747	6677	6622	6523	6284	6189	6066	6090	6142	5946	6089	6247	6743	6514	6480	6493	6386	6389	6551	6965	7262	7702	7726	7818	7528	7507	7153	6916	6632	6682	6517	6512	6546	6505	6771	6889	6814	7227	7144
6660	6260	6565	6645	7011	7118	7214	7011	7249	7350	7058	6916	6884	6907	6713	6428	6552	6209	6368	6094	6123	6200	6269	6612	6642	6409	6524	6151	5941	6367	6461	6905	7350	7564	7635	7260	7206	6907	6645	6489	6407	6284	6213	6330	6383	6636	6933	6953	7082	7374
6742	6296	6488	6530	6831	6875	6948	7111	6698	6912	6682	6565	6751	6360	6508	6571	6440	6292	6257	6212	6100	6275	6228	6452	6544	6240	6142	6028	5927	5853	6334	6612	7027	7308	7293	7398	7241	6889	6879	6371	6367	6266	6518	6493	6816	7048	7198	7108	7337	7569
6694	6695	6459	6639	6835	6637	6904	6715	6675	6489	6336	6340	6320	6318	6371	6159	6508	6463	6491	6437	6419	6432	6407	6620	6605	6604	6314	6087	6081	6027	6341	6563	6958	7211	7448	7446	7359	7011	6886	6549	6626	6579	6615	6728	6981	7284	7449	7405	7434	7397
6592	6296	6447	6411	6639	6758	6636	6743	6285	6200	6281	6005	6195	5990	5908	5983	5942	6244	6462	6430	6305	6658	6609	6773	6569	6403	6471	6345	6323	6124	6331	6858	6924	7239	7428	7390	7604	7238	7094	6750	6587	6603	6808	6922	7078	7466	7405	7544	7484	7435
6401	6256	6152	6209	6521	6548	6512	6475	6272	6252	5845	5745	5825	5564	5621	5640	5632	5927	6109	6070	6260	6333	6421	6314	6463	6411	6452	6538	6262	6239	6330	6551	6889	7301	7384	7392	7340	7286	7084	6711	6648	6731	6595	6663	6990	7044	7039	7103	7089	7137
6584	6391	6034	6183	6307	6362	6593	6368	6318	6215	5990	5846	5588	5445	5359	5434	5580	5627	5647	5792	5769	5770	6075	6104	6255	6485	6296	6296	6270	6359	6330	6432	6909	6975	7267	7268	7272	6944	6772	6534	6492	6343	6544	6762	6846	6980	6938	6942	6877	6927
6907	6337	6237	5932	6363	6244	6438	6585	6596	6331	6138	5982	5633	5627	5485	5529	5377	5627	5503	5520	5635	5533	5838	6030	5908	5985	6056	6191	6116	6147	6310	6729	6909	6983	7058	6995	7006	6661	6378	6301	6277	6202	6279	6580	6946	6855	6964	6945	7135	7098
7286	6649	6385	6292	6268	6189	6380	6368	6642	6628	6722	6115	6231	5910	5900	5913	5798	5740	5695	5735	5638	5676	5918	6028	5928	5966	5908	6109	6101	6251	6412	6586	6763	7125	6985	6764	6764	6359	6258	6055	6160	6276	6432	6724	6947	7091	7193	7160	7137	7449
7155	6615	6805	6443	6389	6231	6184	6384	6723	6646	6797	6445	6373	6230	6025	5880	6059	6154	6059	6100	5920	6180	6151	6113	6040	6250	6144	6383	6075	6226	6539	6662	6873	7016	6965	6891	6741	6366	6184	6102	6261	6406	6681	6752	7037	7323	7431	7708	7611	7672
6850	6671	6701	6622	6522	6536	6494	6478	6429	6616	6679	6334	6202	6161	6146	6094	6043	5962	6308	6286	6152	6122	6052	6246	6231	6336	6422	6418	6270	6375	6634	6809	6908	7032	7112	7076	6792	6359	6320	6205	6324	6666	6867	7016	7303	7483	7331	7559	7397	7649
6472	6171	6342	6516	6506	6621	6777	6612	6545	6736	6672	6239	6042	5933	5903	5871	5862	5989	6165	6109	6005	6208	6322	6354	6356	6541	6537	6646	6706	6788	6926	6917	7197	7429	7466	7298	7050	6693	6383	6268	6492	6591	7057	7200	7234	7630	7550	7367	7338	7239
6141	5947	5939	6080	6482	6692	6619	6709	6789	6947	6608	6210	6121	5808	5677	5575	5742	5766	5885	5838	6037	6084	6311	6321	6324	6483	6669	6730	6782	6876	7180	7211	7369	7295	7617	7376	7103	6741	6597	6430	6407	6416	6812	6796	7150	7192	7200	7186	7162	7426
6285	5804	5818	5943	6236	6467	6476	6626	7033	7155	7147	6613	6180	5955	5685	5685	5565	5700	5840	5815	5848	5761	6178	6145	6105	6363	6509	6631	6897	6780	7078	7153	7483	7465	7379	7118	6797	6705	6379	6153	6283	6080	6365	6300	6583	6924	6939	7200	7326	7719
6313	6076	5916	5951	6127	6186	6493	6577	6822	7268	7025	6820	6541	6114	5943	5616	5730	5584	5646	5711	5816	5649	6075	6265	6141	6255	6360	6674	6649	6751	6885	7041	7097	7235	7106	6789	6563	6519	6271	6167	5903	5914	6101	6181	6421	6607	6837	7199	7481	7778
6578	6292	6249	6251	6237	6331	6512	6586	6944	7115	6899	6850	6485	6336	6005	5850	5730	5801	5602	5649	5729	5973	6032	6237	6203	6374	6429	6533	6802	6895	6776	7009	7080	7247	6983	6939	6915	6670	6341	6340	5955	6040	6221	6344	6551	6698	6916	6968	7441	7373
6562	6298	6436	6421	6586	6856	6950	7104	7006	7246	6964	6835	6513	6400	6217	5961	5739	5668	5742	6008	6017	6030	6387	6488	6606	6686	6616	6831	6939	7039	7110	7377	7365	7346	7355	7317	7238	7105	6664	6458	6261	6325	6858	6876	6849	6765	6770	6881	6953	7074
6699	6483	6747	6525	6629	7070	7305	7582	7403	7554	7275	6883	6739	6287	6148	5766	5793	5616	5830	5822	6138	6376	6502	6684	6817	6887	7080	7030	7197	7218	7350	7618	7692	7704	7553	7735	7513	7161	6897	6787	6752	7121	7329	7469	7129	7046	6903	6743	6829	6970
6800	6578	6705	6409	6720	7164	7405	7521	7759	8015	7754	7358	6972	6749	6147	6028	5661	5681	5768	6154	5974	6184	6461	6653	6916	7130	7238	7222	7258	7251	7507	7608	7525	7802	7486	7658	7387	7082	6974	6794	7037	7441	7792	7789	7452	7411	7230	6922	7245	7282
7058	6785	6587	6649	6568	6803	7018	7272	7777	7910	7779	7540	7127	7017	6397	6083	5807	5804	5893	6023	6061	5964	6264	6488	6820	6825	7175	7214	7346	7371	7294	7330	7464	7379	7496	7427	7229	7158	6908	6737	6970	7500	7825	7517	7583	7750	7766	7216	7264	7675
6848	6768	6666	6770	6627	6704	6847	6928	7265	7665	7630	7512	7235	6952	6728	6361	6149	6116	6336	6477	6213	6225	6491	6571	6777	6831	7186	7400	7431	7462	7633	7556	7439	7396	7393	7649	7440	7285	7257	6857	7123	7665	7842	7566	8103	8524	8237	7771	7419	7697
6720	6604	6483	6643	6771	6858	6912	7100	7171	7488	7376	7472	6961	6978	6529	6341	6390	6369	6627	6750	6807	6664	6813	6799	7241	7215	7477	7853	7604	7795	7916	7704	7698	7854	7847	7687	7581	7478	7200	7161	7380	7719	8036	7843	8006	8597	8640	7854	7548	7612
6690	6313	6377	6511	6734	6698	6958	7131	7237	7449	7315	7377	6922	6907	6416	6321	6223	6320	6548	6593	6857	6951	6897	7053	7162	7528	7667	7921	8125	8029	8089	8129	8025	8101	8099	7841	7882	7515	7252	7227	7447	8079	8449	8280	8402	8259	8100	7665	7335	7340
6686	6265	6540	6408	6744	6749	6916	6969	7108	7362	7247	7219	7080	6778	6354	6115	5940	6108	6141	6437	6417	6679	6728	6876	6839	7066	7382	7573	7972	8139	8035	7790	8000	7815	7767	7825	7558	7325	7022	7055	7223	8069	8383	8526	8186	7778	7488	7145	6902	6887
6995	6717	6494	6274	6383	6623	6692	6957	7128	7046	7095	7151	6924	6693	6337	6065	5905	5949	6062	6284	6512	6509	6561	6604	6823	6782	6837	7258	7378	7617	7392	7495	7505	7170	7264	7328	7175	7108	6923	6910	6884	7526	8133	8032	7769	7441	7010	6582	6297	6381
7231	6838	6660	6646	6719	6408	6706	6750	6978	7140	7188	6905	6843	6544	6296	6136	6042	6097	6060	6253	6276	6523	6666	6694	6381	6621	6709	6801	7124	7394	7161	7173	7113	7094	6858	7085	7154	7026	6856	6660	6757	6845	7341	7496	7255	6941	6510	6166	6118	5959
7223	6891	6992	6784	6515	6616	6841	6755	6897	7108	6909	6743	6474	6179	6124	5856	6026	5740	6178	6207	6178	6366	6640	6705	6838	6614	6823	6933	7240	7255	7112	6972	6902	6831	6664	7010	6950	6907	6698	6530	6348	6286	6638	6758	6781	6675	6458	6366	6239	6308
7422	7086	6959	6626	6851	6745	6725	6937	6938	6714	6886	6393	6332	6106	5853	5992	5666	5933	5790	5887	6104	6229	6467	6715	6566	6829	6651	6966	6922	6940	6862	6808	6828	6730	6622	6636	6495	6851	6725	6667	6480	6360	6479	6566	6621	6854	6630	6565	6744	6782
6997	6911	7288	6837	6701	6923	6869	6820	6604	6880	6567	6578	6509	6064	6066	5789	5850	5732	5874	5714	5992	6130	6466	6700	6791	6591	6925	6665	6522	6718	6729	6666	6498	6342	6382	6545	6353	6594	6653	6638	6489	6656	6612	6856	7151	7203	7034	7320	7202	7190
7073	7115	7127	6929	7108	6949	6615	6720	6729	6567	6697	6564	6339	6483	6180	5966	6032	5895	6029	5827	6086	6505	6720	6933	6935	6845	6545	6642	6322	6274	6417	6371	6372	6469	6326	6377	6449	6596	6729	6662	6785	7121	7114	7461	7573	7668	7563	7444	7423	7453
6905	6971	7144	7184	7038	7041	6944	6691	6580	6649	6604	6370	6479	6262	6289	6010	5845	6148	6207	6191	6485	6714	6841	7147	7031	6840	6854	6515	6578	6303	6307	6181	6386	6205	6420	6407	6590	6531	6668	6986	7119	7114	7417	7454	7912	7906	7628	7625	7286	7352
6982	6962	7081	7149	7161	6955	6821	6532	6542	6418	6352	6327	6064	6095	5758	5815	5841	5965	6210	6322	6397	6637	6964	7202	7066	7135	6669	6688	6315	6395	6410	6326	6152	6405	6453	6459	6531	6602	6850	6866	7088	7139	7074	7461	7542	7873	7651	7326	7211	7041
7020	6775	6737	7052	7054	6744	6626	6611	6424	6463	6342	6090	5849	5730	5837	5568	5735	5825	5845	6189	6281	6548	6518	6903	7054	6759	6731	6312	6305	6326	6066	6293	6243	6061	6280	6305	6419	6381	6819	6881	6945	7240	6967	7203	7379	7440	7346	7284	6887	6853
7016	6794	6805	6734	6909	6852	6601	6552	6572	6441	6094	6021	5693	5717	5613	5823	5656	5811	6089	6036	6266	6461	6584	6650	6999	6754	6726	6580	6225	5968	5913	5952	5996	6020	6023	6127	6374	6374	6652	6734	6957	7020	7137	7379	7460	7355	7264	6998	7109	7036
7214	6806	6760	6799	6905	6796	6660	6646	6476	6384	6211	6168	5973	5717	5576	5707	5861	6104	6152	6169	6190	6472	6723	6853	6930	6942	7069	6679	6456	6206	5986	6010	6004	6141	5987	6228	6331	6355	6704	6853	6979	7089	7535	7694	7546	7607	7529	7407	6962	7149
7498	7217	6921	6723	6734	6850	6814	6388	6554	6579	6377	6181	5901	5748	5653	5741	5922	6067	6157	6480	6579	6612	6770	7025	7222	7240	7016	6723	6649	6260	6139	6086	6064	6118	6114	6251	6593	6757	6773	6822	7149	7459	7654	7512	7789	7590	7646	7283	7001	6965
7470	7184	7209	6953	6518	6547	6777	6719	6577	6673	6544	6223	6161	5888	5697	5718	5982	5892	6326	6469	6503	6694	6957	7047	7352	7374	7278	7257	7234	6798	6403	6153	6339	6147	6328	6712	6750	6664	7025	7149	7229	7378	7636	7853	7808	7682	7466	7213	7221	7006
7449	7256	7248	6818	6829	6687	6855	7179	6923	6978	6573	6538	6331	6097	6055	5897	5999	6155	6331	6753	6570	6738	7145	7338	7465	7548	7412	7406	7370	7045	6825	6497	6270	6258	6420	6669	6771	6871	7233	7197	7254	7447	7623	7866	7716	7684	7389	7326	7138	7203
7318	7128	7259	6853	6862	6544	6728	6943	7075	6892	6717	6673	6581	6237	6270	6181	6198	6456	6681	6719	7001	6974	7246	7348	7499	7551	7650	7610	7482	7340	6801	6613	6629	6355	6504	6755	6951	6844	7105	7209	7358	7635	7707	7834	7905	7557	7497	7276	7196	7237
7548	6990	6845	6801	6823	6552	6805	7055	7037	6929	6769	6554	6407	6279	6265	6369	6446	6471	6728	6936	6845	6907	7290	7215	7508	7607	7768	7614	7482	7275	6899	6733	6634	6485	6623	6685	7076	6973	7260	7420	7513	7543	7799	7716	7621	7436	7314	7044	6773	6902
7248	6983	6900	6630	6759	6804	6718	6543	6755	6801	6535	6269	6318	6060	6099	6286	6295	6459	6567	6695	6608	6832	6835	7353	7397	7668	7421	7460	7236	6978	6889	6915	6823	6899	6953	7022	7060	7233	7323	7494	7513	7375	7641	7262	7279	7155	6863	6756	6600	6831
7250	6617	6803	6875	6743	6423	6642	6511	6400	6528	6560	6182	6053	6195	6137	6344	6491	6560	6600	6499	6527	6723	6851	7074	7190	7396	7298	7073	6929	6882	6780	6794	6717	6762	6875	7042	7236	7210	7291	7289	7453	7462	7281	7097	6830	6877	6516	6636	6655	6636
7413	6908	6663	6807	6782	6538	6401	6375	6538	6290	6477	6539	6165	6086	6233	6242	6598	6576	6786	6679	6679	6767	6919	6809	7070	7011	7004	6755	6641	6594	6547	6646	6861	6768	7077	7083	7273	7349	7415	7536	7407	7461	7131	6835	6771	6494	6257	6420	6444	6560
7427	6879	6927	6530	6614	6522	6349	6206	6309	6512	6387	6394	6330	6099	6314	6434	6487	6823	6815	6906	6681	6821	6860	7131	6923	7012	6916	6735	6553	6490	6387	6777	6628	6859	7164	7205	7384	7543	7472	7704	7660	7600	7329	6779	6500	6526	6229	6240	6524	6440
7091	6994	6867	6723	6528	6091	6149	6319	6116	6125	6513	6261	6366	6311	6274	6588	6519	6846	6973	6910	6933	6731	7113	7066	6971	6913	6881	6587	6421	6399	6312	6465	6951	7135	7212	7360	7571	7487	7789	7701	7629	7681	7414	6845	6668	6477	6088	6099	6272	6484
7207	6860	6792	6580	6341	6035	5907	6094	6206	6205	6328	6484	6532	6472	6358	6543	6734	6829	6898	6911	7141	6780	6869	6696	6878	6824	6830	6610	6355	6570	6494	6487	6947	6987	7122	7166	7354	7782	7677	7608	7715	7601	7272	6912	6689	6313	6279	6206	6331	6545
7144	7036	6737	6419	6302	6011	5920	5816	5911	6166	6290	6656	6538	6411	6696	6628	6724	6759	6635	6850	6730	6880	6792	6703	6811	6589	6952	6557	6504	6472	6474	6735	6790	7050	7265	7120	7194	7461	7553	7595	7320	7487	7297	6856	6708	6404	6176	6172	6464	6656
6650	6849	6832	6526	6184	5812	5873	5668	5726	6097	6463	6352	6623	6604	6379	6633	6721	7107	6906	6931	6669	6911	6861	6750	6664	6833	6645	6846	6657	6670	6675	6773	6683	6753	6971	7243	7208	7274	7471	7402	7330	7341	7132	6709	6415	6441	6254	6418	6259	6376
6689	6551	7005	6737	6208	5741	5754	5717	5520	5738	6144	6220	6416	6381	6395	6521	6525	6731	6751	6548	6784	6811	6768	6428	6390	6560	6351	6588	6556	6747	6735	6821	6476	6914	7078	7068	7103	7337	7147	7286	7199	7210	6719	6434	6247	6310	6052	6202	6381	6600
6611	6377	6567	6828	6528	5964	5816	5627	5631	5682	5920	6066	6310	6433	6341	6290	6569	6459	6591	6493	6658	6635	6672	6415	6399	6288	6486	6382	6503	6773	6721	6744	6794	6734	6924	6957	6963	6924	7075	7019	7012	6964	6559	6525	6312	6039	6036	6173	6528	6699
6628	6548	6610	6509	6683	6284	5958	5858	5936	5790	5762	6194	6400	6249	6321	6339	6416	6593	6387	6701	6742	6801	6742	6580	6587	6441	6367	6213	6381	6584	6688	6707	6770	6841	7100	6915	6869	7063	6819	6588	6750	6821	6516	6637	6386	6371	6390	6463	6692	7010
6538	6564	6586	6480	6488	6551	6272	6046	6240	6216	6180	6239	6298	6416	6467	6641	6362	6658	6628	6626	6567	6959	6868	6889	6588	6471	6425	6256	6496	6517	6798	6811	6739	7005	7001	7048	6877	6751	6597	6563	6735	6480	6658	6289	6369	6479	6691	6914	6962	7228
5858	6525	6619	6535	6245	6630	6334	6005	6162	6278	6352	6290	6426	6415	6451	6291	6397	6393	6451	6737	6671	6780	6756	6910	6571	6606	6309	6439	6325	6604	6722	6595	6682	6969	6831	6788	6533	6564	6321	6451	6537	6511	6315	6348	6387	6438	6565	6744	7070	7109
5655	6007	6749	6521	6205	6221	6463	6045	5945	6498	6319	6399	6346	6395	6418	6319	6218	6181	6304	6270	6656	6618	6587	6464	6636	6514	6199	6263	6490	6563	6657	6717	6990	6767	6646	6415	6331	6158	6131	6162	6515	6489	6499	6229	6452	6301	6625	6683	6875	7124
5794	5655	6332	6799	6585	6074	6276	6380	5977	6313	6444	6295	6377	6372	6242	6402	6120	6104	6162	6360	6551	6448	6884	6602	6764	6590	6451	6508	6669	6671	6713	6743	6791	6757	6709	6403	6148	5815	5873	6143	6208	6318	6420	6514	6594	6630	6633	6712	7018	6868
6335	5534	5897	6541	6723	6099	6162	6603	6395	6392	6717	6480	6709	6505	6268	6322	6325	6374	6435	6454	6617	6716	6707	6848	7071	6992	6955	6790	6783	6950	7015	7122	7087	6893	6691	6458	6091	5817	5769	5909	6303	6657	6487	6555	6793	6727	6781	6684	6681	6885
6687	6355	5677	6366	6905	6436	5967	6774	7064	6663	7158	7001	6767	6841	6627	6545	6740	6527	6494	6393	6743	6771	6882	7076	6947	7113	7184	7168	6949	6998	7103	7402	7099	7063	6902	6469	6058	5867	5757	6036	6160	6397	6408	6500	6527	6760	6709	6843	6693	6483
7158	6958	6204	6226	6922	6824	6196	6564	7118	7003	7098	7240	6729	6993	6750	6651	6708	6647	6397	6516	6541	6729	6982	7167	7174	7019	7243	7208	7022	7125	7161	7091	7156	7099	6785	6553	6139	6023	6129	5956	6214	6233	6422	6215	6369	6454	6877	6819	6691	6408
7060	7442	6714	5995	6749	7362	6511	6487	7179	7063	6934	7347	7086	6982	6990	6655	6634	6594	6568	6926	7017	7050	7022	7142	7360	7300	7336	7324	7251	7374	7324	7241	6949	6714	6771	6510	6420	6143	6057	6183	6474	6434	6422	6505	6426	6487	6802	6724	6761	6345
7313	7852	7317	6564	6923	7560	7020	6504	7393	7422	7060	7714	7568	7274	7183	7002	7092	7154	7253	7178	7409	7225	7306	7311	7390	7597	7297	7495	7406	7479	7362	7146	7082	6926	6803	6532	6719	6433	6492	6439	6807	6826	6642	6704	6533	6587	6772	6752	6683	6783
7212	8074	7775	7016	7256	7850	7797	7084	7710	7730	7096	7738	7556	7099	7440	7173	7317	7184	7055	7326	7376	7532	7390	7447	7471	7652	7316	7345	7310	7482	7208	7074	7198	6927	6826	6725	6555	6408	6752	6830	6931	6966	7005	6821	6715	6535	6697	6614	6517	6450
7130	7975	8298	7352	7077	7810	8034	7089	7408	7747	7019	7326	7238	6907	7562	7063	7208	7093	6926	7068	7313	7278	7396	7414	7410	7207	7278	7282	7144	7341	7141	6862	6789	6759	6356	6469	6536	6621	6406	6885	6836	7077	6913	6940	6769	6687	6569	6518	6286	6467
6572	7483	8053	7278	6734	7378	7810	6903	6918	7531	6645	6892	7151	6643	7215	6993	6874	7001	6686	7144	6944	7257	7404	7145	7144	7164	7023	7196	6808	6953	6884	6700	6525	6547	6175	6253	6354	6412	6622	6789	6875	7006	6855	6746	6747	6731	6530	6382	6324	6011
6254	7112	7657	6969	6340	7075	7208	6349	6562	7078	6163	6379	6836	6364	7044	6779	6682	6984	6653	7000	6908	7324	7172	7083	7065	6957	6945	6973	7043	6889	6743	6678	6322	6176	6242	6313	6603	6498	6471	6904	6919	6955	6937	6716	6820	6524	6568	6249	5978	6007
6228	7116	7352	7002	6013	6802	6940	6093	6303	6934	6071	6283	6752	6350	6767	6575	6817	6906	6787	7053	7117	7243	7316	7030	7083	7058	6871	7033	6748	6967	6809	6690	6339	6245	6277	6620	6604	6721	6765	6812	6916	7018	7128	6833	6663	6583	6301	5964	5980	6002
6091	6901	7162	6604	6134	6917	6877	6109	6068	6710	6161	6136	6632	6232	6725	6521	6813	6873	6988	7063	7007	7036	6828	6895	6920	6804	6882	6812	6591	6697	6709	6651	6571	6340	6325	6674	6883	6684	6744	6845	6951	6990	6834	6744	6594	6406	6286	5949	6008	5971
5857	6708	6894	6067	5672	6710	6726	6197	6281	6677	6047	6002	6296	5906	6375	6402	6872	7024	6922	6994	6909	7054	6937	6854	6859	6878	6898	6690	6631	6569	6499	6446	6574	6466	6523	6714	6887	6909	7131	6901	6738	6904	6507	6503	6579	6413	6253	6369	6100	6333
5962	6478	6441	5710	5557	6318	6636	6118	6335	6558	5984	5960	6398	5954	6640	6559	6838	6863	6812	6875	6698	7094	6949	6963	7009	7005	7004	6723	6656	6755	6509	6481	6451	6683	6658	6764	6888	7006	7041	6908	6781	6605	6473	6263	6209	6221	6110	6290	6088	6321
6166	6462	6052	5431	5507	6366	6373	6095	6487	6795	6135	6434	6411	6138	6564	6518	6868	6911	6781	6840	6746	6967	6878	7097	7010	7084	7095	6981	6652	6656	6635	6598	6519	6825	6801	6951	6914	7262	7213	6996	6790	6648	6579	6360	6349	6146	6104	6134	6262	6271
6539	6643	6106	5463	5912	6436	6420	6122	6623	6885	6442	6694	6312	6471	6834	6826	7086	6962	7156	6784	6696	6702	6513	6645	6825	7022	7409	6970	6854	6693	6556	6641	6632	6949	7049	7093	7220	6984	7042	6882	6721	6536	6530	6437	6386	6291	6313	6013	6211	6247
6817	6709	6061	5758	6182	6697	6189	6085	6965	6847	6360	6757	6505	6576	7045	6885	6988	6956	7102	6725	6511	6340	6250	6325	6883	6993	7413	7155	7094	6642	6748	6428	6715	7064	7260	7168	6982	6948	6766	6607	6551	6565	6430	6542	6334	6297	6398	6340	6533	6421
6941	6394	5842	6031	6377	6543	6209	6375	6926	6808	6812	6858	6547	6801	7011	6856	7260	7046	7358	6819	6809	6353	6622	6539	6723	7175	7446	7359	7182	6940	6960	6947	7128	7197	7302	7424	7131	6918	6789	6691	6581	6502	6543	6495	6450	6453	6521	6644	6622	6661
6832	6294	5772	6052	6624	6302	6178	6702	6898	6855	6978	7312	6796	7165	7236	7127	7371	7301	7332	7068	6959	6540	6593	6753	6987	7257	7312	7354	7030	7155	6975	7347	7609	7472	7629	7348	6973	7075	6755	6781	6644	6819	6606	6467	6411	6424	6560	6467	6706	6613
6658	6015	6162	6512	6577	6092	6297	6771	6789	6931	7284	7288	7019	7423	7128	7263	7145	7070	7126	6897	6665	6613	6601	6887	6822	7108	6954	7094	6857	6731	6792	7182	7314	7357	7224	7088	7081	6612	6730	6753	6718	6614	6468	6615	6484	6567	6479	6490	6645	6419
6393	6414	6635	7071	6524	6284	6698	6821	6791	7017	7216	7120	7351	7430	6993	7219	7035	7063	6912	6829	6795	6757	6563	6494	6680	6989	6902	6881	6595	6552	6677	6937	7011	7097	7023	6991	6778	6462	6428	6434	6526	6385	6435	6664	6727	6721	6628	6726	6408	6283
6311	6543	7155	7171	6801	6597	6938	6703	6656	7194	7265	7163	7390	7330	7179	7263	7004	7249	6921	7328	7017	7028	6899	6788	6731	7146	7132	7067	6933	6642	6763	6792	6882	7104	7060	7011	6828	6407	6537	6333	6611	6254	6275	6552	6592	6756	6829	6715	6652	6422
6524	6777	7025	6860	6904	7201	7015	6816	6949	7343	7225	7207	7627	7162	7281	7159	6861	7125	6873	7316	7176	7215	7076	7238	6972	6914	7265	7025	6904	6905	6840	6978	7144	7106	7013	6933	6733	6727	6598	6654	6778	6634	6769	6588	6633	6891	6815	6828	6758	6577
6873	6789	6683	6542	7000	6969	7082	6985	7110	7430	7187	7422	7481	7182	7527	7117	7113	6887	6823	6935	6973	7213	7121	7326	7113	6913	6829	6862	6659	6673	6754	7030	6857	6723	6801	6544	6410	6505	6621	6982	6932	7182	7134	7139	6996	7085	7005	6864	6775	6655
[truncated: 920 more columns]
