# Supplementary material for: Spatial Resolution and Refractive Index Contrast of Resonant Photonic Crystal Surfaces for Biosensing
Source: IEEE Photonics J. Author manuscript; Available in PMC 2015 Sep 7. (PMC4561521; doi:10.1109/JPHOT.2015.2435699)
Supplement: fig2_data [file NIHMS64775-supplement-fig2_data.gz › Volumes/graham/MacBook_backup/PhD_folder_2015_06_02/paper_improvements/IEEE_J_Photonics/final_files/data_files/fig2/0pc_p555f85/i10.csv]

5681	4806	4734	4866	4790	4885	4858	5015	5089	5221	5313	5250	5274	5271	5247	5163	5036	4682	4549	4461	4507	4564	4618	4780	5083	5144	5268	5290	5149	5082	5178	4758	4646	4606	4651	4825	4876	4923	4989	4790	4953	4978	4886	5138	5310	5285	5017	5105	5155	5236
5311	5080	5028	4930	4899	4995	4956	5052	5104	5169	5242	5208	5035	5136	4981	4805	4770	4499	4279	4461	4450	4682	4970	4960	5428	5350	5281	5168	5169	4985	5062	4654	4596	4583	4867	4887	4946	4700	4746	4712	4636	4811	5108	5190	5208	5258	5193	5074	5195	5228
4892	4984	4947	4852	4750	4880	4805	4760	4786	4713	4779	4781	4625	4692	4614	4507	4512	4514	4431	4422	4577	4838	4902	5172	5134	5066	4939	4655	4705	4347	4506	4311	4352	4605	4755	4722	4628	4490	4524	4635	4490	4826	4775	4936	4864	5030	4789	4877	4865	4938
4954	4896	4855	4858	4641	4720	4592	4512	4468	4566	4415	4346	4414	4379	4209	4280	4383	4442	4619	4630	4710	4943	4881	5011	5135	4970	4634	4428	4369	4234	4240	4249	4464	4572	4837	4488	4394	4373	4313	4412	4430	4668	4806	4840	4883	5039	4918	4832	4937	4952
4818	4828	4790	4701	4810	4589	4480	4473	4207	4199	4154	4199	4187	4037	4311	4347	4418	4753	4782	4936	4976	5173	5120	5005	5031	4790	4517	4340	4354	4236	4240	4389	4513	4707	4719	4526	4525	4331	4273	4425	4599	4887	4715	4827	4769	4998	5130	4990	5202	5202
4699	4726	4676	4909	4660	4691	4526	4249	4205	4115	4158	4205	4288	4291	4313	4475	4751	4955	4976	5089	5201	5106	5146	4899	4902	4496	4413	4400	4432	4446	4384	4550	4611	4526	4578	4386	4370	4238	4469	4677	4797	4728	4822	4684	4897	5039	5215	5331	5397	5235
4565	4805	4955	4807	4821	4424	4448	4491	4372	4335	4238	4299	4460	4440	4846	4956	4957	5219	5192	5181	5276	5041	4985	4640	4662	4486	4419	4389	4563	4555	4720	4854	4906	4692	4640	4526	4405	4358	4604	4764	4841	4949	4809	4838	4922	5214	5236	5590	5588	5356
4889	4847	5007	4616	4744	4695	4663	4735	4686	4541	4608	4748	4739	4791	5041	5206	5255	5398	5389	5216	5098	4874	4800	4631	4561	4522	4575	4557	4644	4857	5036	5049	4945	4692	4558	4446	4619	4401	4672	4936	5050	4874	4932	4757	4838	4967	5469	5648	5662	5270
5096	4984	5049	5024	4897	4774	4847	5000	4942	5005	5004	5057	5278	5102	5154	5394	5251	5286	5238	5241	5094	4856	4628	4770	4657	4763	4658	4938	4842	5124	5111	5082	4992	4763	4517	4526	4473	4616	4816	4940	5107	4984	4743	4808	4863	5220	5655	5621	5405	5273
5339	5235	4958	4958	5024	5172	5207	5453	5522	5261	5351	5404	5424	5403	5314	5394	5326	5272	5118	4960	4774	4667	4539	4477	4717	4875	4980	5145	5216	5131	5295	4957	4936	4679	4629	4777	4906	4792	4802	4880	4996	4919	4720	4900	5117	5320	5359	5494	5270	5198
5469	5290	5106	5188	5345	5520	5700	5699	5416	5788	5698	5584	5622	5473	5466	5351	5149	5051	4951	4747	4634	4645	4586	4550	4703	5046	5157	5375	5260	5235	5057	5048	4964	4819	4823	4960	4980	5021	4958	4923	4990	4941	4937	5035	5237	5130	5311	5193	5308	5398
5586	5306	5044	5144	5237	5669	5588	5581	5850	5735	5700	5633	5483	5239	5276	5132	4928	4953	4787	4720	4726	4767	4626	4697	4831	4947	5150	5225	5045	5090	4896	4814	4779	4970	5008	5067	5183	5136	5136	4883	4810	4970	4945	5123	5149	5055	5063	5162	5436	5546
5346	5104	4999	5165	5513	5653	5424	5328	5454	5692	5326	5219	5035	4944	4843	4720	4747	4853	4676	4891	4857	4906	4800	4986	5026	5039	4902	5095	4877	4712	4793	4760	4886	4910	5155	5128	5181	5108	5032	4816	4780	4742	5082	5150	5208	5090	5089	5222	5483	5702
5213	4953	4946	5152	5104	5292	5423	5293	5274	5208	5100	4906	4802	4720	4727	4817	4649	4800	4950	5087	4998	5109	4972	5152	5102	5020	4913	4742	4773	4683	4688	4732	4969	5164	5158	5007	5005	4909	4718	4674	4831	4952	5273	5235	5084	4895	5056	5156	5528	5551
4904	4718	4903	4917	4882	4995	5263	5201	5096	5003	4838	4770	4567	4723	4660	4909	4947	4954	5058	5389	5135	5218	5010	4972	4885	4798	4782	4618	4643	4783	4719	4829	5040	5210	5064	5027	5022	4721	4818	4732	4837	5081	5130	5160	4921	4828	5095	5212	5543	5605
4771	4743	4755	4805	4890	4990	5066	5073	5029	4978	4732	4496	4714	4853	4811	5184	5279	5157	5263	5237	5237	5105	5129	5007	4605	4634	4775	4570	4538	4630	4867	5051	5142	5124	5064	4962	4752	4684	4929	4951	4909	5080	5117	5010	5017	5069	5128	5266	5432	5546
4992	4769	4840	4778	5055	4995	5263	5125	5009	4924	4877	4882	4859	4934	5145	5418	5522	5436	5500	5353	5279	4965	4953	4782	4682	4602	4627	4529	4878	4931	4881	4932	5112	4940	5003	4938	4833	4915	4926	4879	4946	4921	4977	4962	5078	5129	5330	5406	5411	5384
5257	4959	5009	5065	5142	5068	5455	5201	5069	5162	4979	5057	5077	5293	5245	5571	5525	5485	5409	5183	5192	4857	4688	4594	4540	4738	4703	4989	5169	5137	4857	4968	4873	5002	4955	4816	5002	5078	5029	5023	4965	4811	4837	4958	5084	5233	5488	5452	5343	5144
5397	5480	5266	5353	5377	5273	5370	5415	5506	5280	5039	5284	5103	5371	5345	5343	5509	5271	5167	5045	4914	4590	4650	4813	4732	4739	4999	5252	5318	5157	5023	4939	4868	5025	5062	5011	5223	5030	5175	5157	4916	4851	4740	4982	5339	5442	5430	5231	5057	5218
5619	5417	5442	5481	5158	5421	5402	5358	5537	5367	5333	4988	5170	5078	5034	5041	5142	5060	4798	4905	4725	4721	4730	4703	4943	4943	5046	5238	5218	4876	4802	4851	4920	4980	4916	5078	5286	5272	5090	5176	5045	4733	4887	5054	5381	5431	5293	5017	4987	5187
5482	5227	5116	5220	5159	5241	5165	5228	5334	5298	5246	5034	4900	4875	4772	4658	4762	4877	4821	4785	4948	4974	4998	5092	4907	5137	5063	5062	5120	5029	4683	4822	4966	5003	5127	5217	5296	5312	5143	5032	5074	4831	5119	5252	5462	5312	5231	5104	5230	5228
5247	4763	4834	4932	4824	5009	5079	5142	5208	5097	4902	4799	4674	4427	4593	4483	4739	4846	5073	5084	5096	5128	5017	5188	5165	4890	4915	4882	4799	4847	4765	4852	4887	5051	5131	5164	5110	5214	5174	5033	5053	5296	5029	5205	5209	5101	5229	4911	5338	5285
4880	4585	4697	4772	4654	4855	5092	5077	5164	4934	4878	4704	4721	4572	4497	4746	4903	5050	5362	5181	5322	5400	5367	5143	5069	4910	4758	4713	4715	4786	4895	4795	4909	4969	5006	4935	5000	4863	5139	5174	5107	5159	5088	5194	5019	5004	4864	5240	5163	5300
4785	4695	4724	4816	4741	4942	4904	4988	5026	5137	4963	4827	4790	4795	4696	4855	4969	5392	5489	5503	5371	5213	5052	4966	4805	4826	4891	4652	4836	4874	4960	5066	5194	5052	4736	4759	4814	4956	5086	5271	5478	5407	5096	5007	4792	5057	5318	5180	5210	5393
4879	4887	4857	5006	5008	5168	5176	5290	5419	5181	5005	5034	4843	5008	5100	5287	5295	5419	5324	5368	5195	5162	4972	4762	4808	4771	4827	4875	5017	4897	5067	5086	4954	4803	4808	4669	4747	5067	5247	5562	5460	5266	5156	5263	5141	5292	5318	5305	5426	5204
5166	4917	5268	5353	5206	5476	5487	5463	5286	5383	5346	5413	5359	5206	5384	5281	5356	5287	5094	5011	4985	4925	4730	4773	4819	4832	4947	4995	5022	4996	4941	4843	4785	4818	4814	4799	4953	5282	5341	5436	5445	5288	5323	5072	5423	5407	5452	5463	5340	5143
5332	5267	5231	5430	5421	5515	5323	5263	5241	5491	5533	5503	5347	5323	5255	5066	5007	4931	4880	4784	4817	4784	4787	4759	4876	5238	5110	5166	5011	4993	4966	4811	4959	4810	4904	4937	5144	5374	5193	5327	5399	5284	5344	5281	5618	5467	5489	5257	5288	5183
5316	5218	5327	5254	5330	5280	5368	5406	5300	5113	5299	5360	5246	5040	4966	4902	4708	4608	4594	4694	4762	4957	4935	5088	5234	5234	5283	5210	5094	4889	4967	5045	5045	5172	5059	5116	5253	5337	5269	5306	5410	5260	5598	5603	5561	5654	5398	5119	5188	5413
5135	5096	5179	5072	5178	5059	4975	5041	4932	4984	5215	5100	5063	5077	4841	4832	4741	4694	4850	4926	4925	5096	5196	5308	5150	5318	5132	5267	5017	4981	5049	5084	5119	5274	5337	5513	5246	5163	5132	5174	5496	5542	5686	5753	5648	5388	5209	5139	5390	5605
5216	5061	4745	4802	4888	4835	4741	4784	4847	4800	4971	5129	4892	4959	4832	4805	5014	5049	5145	5033	5173	5217	5160	5092	5136	5173	5068	5087	4951	5125	4968	5112	5054	5286	5243	4980	5055	4923	4955	5159	5400	5529	5631	5510	5387	5355	5216	5275	5372	5381
5032	4932	4947	4827	4801	4834	4695	4703	4771	4784	4853	5023	5083	5024	5035	5161	5145	5114	5263	5100	5214	5048	4978	4919	4984	4939	5108	5141	5058	5023	4983	4933	5069	5259	5016	4984	4976	4881	5185	5105	5383	5477	5344	5208	5087	5103	4970	5190	5174	4950
5306	5018	4878	4870	5033	4796	4819	4765	4854	4922	4953	4981	5230	5101	5173	4971	5068	5193	5076	4995	5000	4743	4883	4802	4823	5088	5164	5264	5201	5086	4871	4927	5009	4881	4780	4771	4881	4919	5155	5177	5235	5236	5030	4922	5195	5176	5101	5313	4881	4718
5470	5303	5266	5118	5074	5133	5088	4784	4814	5001	5056	5246	5057	5229	5010	4952	5112	5017	4898	4872	4783	4784	4673	4738	4971	4998	5369	5358	5256	5042	5001	4777	4786	4715	4829	4957	4974	4935	5077	4981	4994	4944	5004	5054	5223	5267	5137	4929	4622	4681
5359	5274	5241	5305	5255	5122	4890	4708	4828	4881	4944	5047	5011	5031	4849	4953	4889	4832	4826	4797	4770	4760	4731	4901	5101	5205	5089	5176	5104	4992	4793	4740	4667	4776	4863	4982	4968	4897	5030	5046	5090	5035	5163	5268	5178	5139	4712	4620	4606	4715
5325	5091	5166	4994	4987	5168	4927	4738	4562	4683	4752	4922	4796	4859	4809	4843	4879	4900	5041	4976	5025	5046	4988	4903	4911	5100	5102	4959	4879	4841	4719	4709	4771	4820	5228	4964	5011	4767	4882	4767	4993	5099	5113	5320	5159	4955	4707	4703	4700	4838
5034	4635	4839	4809	4819	4824	4838	4628	4481	4670	4653	4698	4836	4866	4720	4900	5095	5150	5304	5233	5197	5131	5153	4995	5049	4854	5002	4860	4921	4984	4890	4872	4868	4891	5173	5026	4845	4740	4863	5174	5336	5320	5177	5035	4992	4739	4695	4920	4953	4962
4878	4818	4868	4940	4787	4935	4923	4917	4698	4904	4772	4887	4780	4906	4898	4919	4976	5212	5310	5346	5140	5081	4794	4882	4917	4791	5014	5161	5127	5316	5262	5081	5013	5089	4966	4994	5076	4880	4997	5061	5343	5272	5126	5014	5004	4850	5035	5275	4976	5070
5178	5051	4968	5067	5236	5318	5204	5123	5221	4863	5112	5107	4925	5092	4928	4870	5046	5081	4960	5163	4760	4711	4788	4768	4891	4880	5161	5194	5395	5524	5274	5179	5013	4969	5006	4904	5236	5105	5254	5217	5253	5095	5057	5067	4977	5174	5339	5196	5119	5001
5336	5221	5277	5423	5436	5581	5289	5282	5286	5270	4976	5066	4948	4934	4919	4903	4950	5002	4929	5010	4991	4891	5006	4916	5163	5062	5211	5336	5392	5409	5295	5107	5096	5067	5089	5261	5422	5341	5231	5272	5241	5155	5087	5171	5286	5254	5181	5222	5134	4987
5441	5340	5439	5394	5452	5365	5324	5231	5241	5050	5046	5092	4902	4644	4627	4728	4861	4933	5040	4962	5199	5198	5218	5246	5240	5297	5121	5332	5219	5370	5233	5107	5220	5441	5376	5431	5399	5274	5086	5007	5113	5208	5118	5321	5268	5401	5054	4997	5037	5054
5353	5296	5182	5243	5303	5157	5112	5005	5089	4884	4917	4950	4791	4682	4677	4687	5002	5027	5082	5201	5276	5394	5334	5278	5215	5165	5280	5187	5314	5392	5277	5410	5516	5582	5536	5572	5335	5194	5131	5238	5316	5212	5407	5216	5103	5156	5080	5070	5286	5305
5397	5244	5336	5269	5132	5081	5093	4943	5175	5130	5194	5187	5009	4828	4890	4946	4889	5111	5102	5077	5266	5405	5371	5336	5253	5209	5025	5282	5381	5605	5759	5554	5568	5646	5326	5497	5162	5268	5294	5247	5558	5362	5324	5268	5072	4941	5086	5010	5267	5201
5514	5292	5287	5105	5183	5273	5261	5294	5260	5303	5359	5281	5009	4998	4941	4987	5104	5227	5130	5255	5261	5257	5347	5400	5279	5212	5341	5319	5593	5593	5342	5347	5338	5396	5255	5166	5213	5251	5433	5276	5424	5219	5083	4830	4976	4923	5076	5017	5094	4873
5621	5419	5275	5211	5271	5255	5398	5513	5527	5558	5550	5483	5247	5112	4799	4909	4999	5012	5016	5272	5374	5585	5528	5640	5363	5525	5531	5641	5519	5432	5283	5053	5085	5021	5245	5220	5197	5307	5288	5258	5159	4915	4900	4820	4868	4852	4946	4789	4737	4711
5612	5347	5432	5210	5339	5318	5383	5452	5443	5595	5470	5366	5072	5061	4887	4810	4872	5063	5300	5310	5432	5631	5589	5569	5460	5581	5423	5494	5419	5056	4947	5057	5105	5031	4969	5247	5317	5232	4943	5012	4788	4866	5023	4973	5084	4771	4658	4598	4669	4754
5690	5482	5324	5335	5234	5223	5301	5416	5462	5542	5371	5344	5312	5101	5056	4920	5006	4968	5189	5367	5620	5448	5497	5597	5387	5489	5317	5138	5247	5063	4886	4930	5028	4944	4928	5068	5094	4899	4787	4880	4866	4924	5102	5127	4910	4672	4410	4585	4714	4927
5469	5276	5139	5178	5139	5035	5202	5364	5536	5603	5469	5436	5435	5327	5159	5170	5077	5097	5201	5465	5431	5666	5568	5220	5339	5254	5289	5160	5043	5013	4907	4885	4859	4793	4768	4745	4597	4758	4838	5016	5070	4962	4934	4971	4527	4533	4523	4635	4846	4805
5618	5355	5285	5121	5278	5165	5315	5374	5592	5578	5742	5696	5606	5597	5444	5314	5237	5003	5194	5313	5205	5278	5381	5173	5188	5227	5199	5308	5225	5084	4908	4750	4654	4591	4621	4798	4608	4695	4952	4821	4848	4621	4646	4635	4467	4753	4676	4730	4680	4553
5729	5387	5301	5281	5347	5343	5590	5526	5644	5721	5624	5635	5471	5429	5465	5213	5047	4915	5000	5065	5041	5073	5077	5294	5318	5280	5228	5341	5140	5031	4586	4525	4430	4500	4732	4784	4728	4861	4883	4592	4507	4384	4533	4639	4935	4930	4967	4639	4606	4565
5549	5230	5350	5210	5449	5434	5549	5467	5545	5472	5398	5330	5242	5228	5111	5022	4779	4898	4875	4984	5076	5205	5179	5190	5170	5315	5317	5082	4993	4749	4524	4698	4596	4686	4744	4848	4925	4757	4526	4401	4442	4593	4861	5121	4943	4717	4697	4645	4607	4702
5399	5064	5231	5249	5185	5409	5314	5389	5339	5266	5365	5339	5129	4886	4920	5014	4900	5116	5204	5185	5310	5240	5127	5058	5010	5051	5034	4813	4755	4623	4794	4833	4745	4869	4708	4683	4708	4524	4454	4445	4614	4997	5023	4885	4844	4697	4639	4776	4913	5179
5612	5328	5305	5185	5300	5481	5465	5425	5549	5225	5246	5424	5300	5315	5093	5080	5169	5075	5289	5125	5148	5061	4969	4909	4870	4743	5034	5062	4906	5041	4970	4825	4735	4634	4565	4709	4625	4447	4736	4759	4865	4785	4871	4765	4610	4840	4850	5281	5048	5210
5570	5441	5523	5495	5444	5597	5548	5429	5464	5642	5429	5158	5293	5159	5026	4992	5044	5143	5012	5001	5015	4877	4763	4767	4869	5078	5177	5119	5100	5127	4897	4621	4541	4438	4744	4741	4759	4822	5017	4809	4956	4834	4725	4700	4803	5078	5145	5058	5107	4898
5709	5532	5458	5501	5425	5430	5555	5359	5264	5469	5258	5224	5270	5055	4929	4908	4938	4844	4938	4934	4954	4892	4994	4967	5030	5161	5134	5084	4977	4752	4662	4527	4628	4671	4848	5040	5037	5132	4760	4845	4623	4702	4716	5066	5217	5376	5217	4989	4865	5014
5696	5403	5397	5229	5335	5329	5207	5204	5179	5147	5210	5168	5162	5102	4966	4910	4873	5055	5411	5205	5111	5013	4921	4889	4909	4781	4927	4848	4767	4793	4786	4760	4707	4935	5002	5144	5082	4831	4751	4750	4776	5011	5111	5210	5217	5092	5037	4768	4934	5144
5453	5417	5328	5048	5140	5004	5116	4978	4997	5075	5222	5243	5115	5149	5009	5135	5205	5333	5430	5171	5413	4921	4836	4836	4832	4908	4726	4755	4964	4963	4922	5048	4745	4918	4803	5028	4962	4855	4826	4932	5197	5335	5229	5096	5277	5098	5021	4927	5253	5165
5300	5349	5281	5253	5406	5002	5154	5194	5208	5335	5215	5424	5124	5240	5112	5046	5168	5395	5396	5291	5157	5007	4835	4918	4859	4792	5030	4991	5213	5150	5121	4845	4829	4778	4795	4969	5130	5159	5031	5281	5298	5267	5071	5159	5166	5289	5195	5174	5327	5084
5479	5447	5290	5222	5165	5127	5057	5103	5227	5291	5373	5028	5186	4926	4960	5087	5248	5262	5230	5401	5250	4956	5111	5046	5091	5117	5170	5181	5234	5074	4981	4805	4682	4763	4954	5026	5299	5423	5254	5247	5137	5086	5193	5396	5364	5490	5377	5327	5202	5089
5382	5225	5111	4942	5011	4900	4939	4984	5192	5144	5104	5090	5059	5044	4915	5102	5232	5384	5448	5452	5341	5253	5109	5414	5309	5137	5059	5088	5161	4981	4871	4771	4899	5019	5159	5054	5219	5146	5224	5267	5150	5170	5448	5594	5612	5438	5153	5141	5157	5066
5355	5258	5064	5045	4931	4888	4964	5023	4978	5120	5143	5067	5025	5164	5223	5165	5375	5664	5654	5539	5472	5294	5056	5143	5208	5019	5168	5147	5139	5008	4850	5107	4862	5195	5292	5152	5147	5084	4969	5204	5202	5275	5574	5341	5363	5118	5235	5427	5311	5239
5444	5411	5063	4958	5051	5083	4903	4836	4951	5237	5390	5349	5321	5180	5305	5293	5450	5412	5495	5336	5267	5170	5075	5050	5122	5271	5270	5364	5474	5289	5147	5037	5048	4964	4882	5177	5192	5189	5442	5355	5313	5290	5336	5366	5251	5278	5303	5292	5199	5118
5508	5259	5025	4995	5129	5143	5107	5078	5100	5427	5409	5421	5337	5329	5422	5319	5355	5217	5138	5311	5299	5291	5182	5249	5275	5369	5506	5508	5337	5358	5108	5148	4899	4931	5050	5158	5161	5373	5432	5274	5023	5107	5411	5305	5357	5292	5324	5181	5191	4897
5594	5092	5103	5017	5174	4952	5083	5066	4987	5152	5187	5105	5305	5405	5345	5491	5378	5473	5454	5461	5695	5462	5272	5227	5336	5396	5699	5356	5253	5316	5113	5138	5129	5195	5112	5393	5336	5186	5308	5205	4983	5106	5449	5427	5303	5288	5107	5064	5053	4995
5403	5324	5123	5100	5145	5065	5024	4888	5040	5036	5162	5310	5370	5634	5495	5483	5609	5707	5785	5691	5759	5363	5465	5119	5278	5270	5370	5241	5366	5410	5460	5452	5352	5272	5146	5200	5226	5301	5105	5150	5070	5352	5461	5367	5374	5060	5074	5133	5203	5135
5558	5369	5362	5339	5102	5189	5021	5075	5016	5056	5238	5369	5644	5631	5725	5740	5852	5856	5822	5626	5540	5275	5260	5142	5189	5398	5334	5474	5648	5425	5386	5574	5345	5129	5249	5307	5176	5183	5329	5358	5491	5482	5410	5341	5181	5383	5134	5210	5167	5206
5682	5441	5413	5582	5405	5285	5297	5055	5158	5191	5240	5475	5305	5648	5645	5561	5827	6025	5669	5935	5553	5410	5319	5434	5181	5484	5503	5613	5531	5708	5629	5475	5457	5437	5243	5379	5396	5414	5486	5419	5344	5357	5336	5325	5444	5079	5171	5164	5245	5023
5455	5475	5352	5416	5104	5213	5137	4995	5075	5132	5111	5218	5410	5482	5479	5568	5644	5755	5938	5806	5689	5389	5595	5499	5574	5373	5478	5611	5415	5364	5634	5502	5646	5625	5595	5662	5392	5288	5374	5332	5408	5458	5554	5536	5336	5197	5230	5158	5149	5267
5537	5307	5374	5262	5137	5080	4963	5153	5400	5114	5247	5225	5464	5469	5542	5767	5860	5936	5911	5798	5624	5552	5515	5573	5520	5463	5322	5338	5509	5507	5617	5708	5766	5730	5565	5650	5386	5389	5484	5584	5586	5788	5557	5379	5254	5242	5088	5252	5304	5251
5441	5380	5260	5028	5139	5013	5142	5243	5203	5205	5275	5318	5447	5460	5463	5736	5800	5766	5827	5637	5521	5416	5370	5319	5387	5184	5348	5511	5423	5491	5686	5785	5572	5632	5538	5504	5639	5681	5724	5789	5673	5786	5516	5471	5285	5299	5288	5482	5473	5410
5583	5232	5204	5096	5016	4951	5138	5204	5171	5412	5114	5154	5148	5120	5253	5445	5931	5785	5779	5467	5564	5380	5431	5368	5438	5332	5561	5494	5497	5573	5574	5670	5515	5623	5652	5515	5624	5683	5693	5807	5734	5711	5574	5560	5463	5544	5592	5638	5577	5380
5400	5175	4928	4824	4885	5052	5208	5175	5129	5307	5052	5096	5114	5171	5369	5592	5709	5747	5609	5501	5693	5554	5631	5271	5512	5515	5390	5525	5356	5296	5361	5441	5644	5547	5774	5630	5764	5656	5654	5630	5588	5705	5564	5568	5699	5709	5504	5511	5595	5586
5394	5052	4899	4798	4947	4971	4972	5075	5164	5159	4994	4987	5043	5360	5389	5666	5744	5790	5735	5606	5491	5606	5599	5521	5420	5544	5460	5489	5388	5410	5578	5600	5529	5460	5549	5513	5461	5747	5586	5716	5851	5749	5736	5638	5642	5526	5683	5727	5735	5735
5204	4947	4695	4788	4895	5120	5105	5219	5220	5188	5150	5098	4936	5316	5451	5597	5761	5930	5685	5680	5432	5431	5223	5450	5427	5436	5337	5382	5466	5401	5524	5575	5466	5324	5371	5557	5610	5528	5708	5692	5859	5684	5689	5597	5540	5704	5585	5947	5792	5818
5034	4835	4803	4779	4960	5174	5240	5282	5259	5115	5045	5012	5059	5060	5319	5507	5641	5602	5669	5677	5452	5387	5248	5403	5491	5481	5268	5276	5431	5416	5318	5382	5386	5301	5483	5459	5695	5496	5743	5625	5655	5604	5624	5554	5746	5614	5738	5719	5838	5718
4953	4720	4690	4668	4932	5220	5114	5309	5206	5248	5140	5161	5083	5135	5217	5518	5576	5662	5635	5489	5548	5629	5489	5445	5317	5436	5338	5169	5309	5442	5334	5455	5553	5372	5572	5331	5393	5444	5396	5472	5561	5540	5565	5447	5602	5671	5665	5438	5568	5574
4905	4760	4673	4733	5140	5335	5186	5420	5193	5256	4947	5142	5200	5455	5438	5648	5559	5670	5641	5430	5442	5423	5390	5208	5331	5131	5167	5109	5312	5410	5361	5527	5452	5341	5392	5340	5308	5292	5422	5335	5466	5572	5356	5413	5288	5469	5349	5328	5406	5653
4843	4851	4686	4728	5113	5478	5320	5478	5382	5324	5252	5242	5267	5442	5896	5627	5767	5661	5449	5377	5425	5500	5396	5212	5284	5174	5131	5288	5329	5425	5517	5254	5358	5207	5237	5334	5267	5316	5297	5390	5479	5324	5050	5139	4997	5321	5126	5445	5365	5592
4963	4813	4830	5034	5138	5401	5369	5345	5432	5477	5340	5319	5311	5628	5672	5836	5644	5607	5498	5609	5629	5430	5364	5458	5224	5170	5223	5072	5192	5373	5262	4996	5325	5379	5126	5193	5289	5306	5394	5350	5232	5240	5092	4932	5048	5005	5190	5241	5413	5576
4814	4808	4881	5114	5284	5348	5384	5416	5466	5554	5379	5392	5576	5669	5887	5898	5714	5670	5697	5505	5598	5740	5608	5523	5128	5053	5105	5006	5015	5142	5116	5079	5110	5189	5047	5003	5106	5264	5213	5189	5063	4890	4844	4850	4956	4939	5058	5053	5231	5172
4857	4877	4980	5215	5348	5684	5575	5657	5634	5541	5568	5460	5635	5742	5833	5775	5735	5727	5564	5812	5760	5674	5446	5232	4976	4902	5039	4886	4951	4852	5172	5092	5246	5071	4992	4807	4908	5129	4991	4950	4866	4870	4741	4782	4861	4759	4979	4990	5158	5223
4975	5068	5064	5225	5424	5609	5606	5608	5558	5907	5661	5795	5763	5985	5911	5839	5569	5633	5734	5561	5736	5685	5278	5106	5061	4963	5067	4881	4833	4953	5121	5129	4921	4821	4685	4666	4800	4819	4787	4611	4830	4723	4739	4644	4689	4814	4796	5098	5037	5166
4862	5171	5055	5247	5438	5727	5496	5749	5574	5691	5823	5832	5979	5962	5929	5751	5510	5531	5529	5581	5748	5586	5390	5238	5042	4916	4976	4859	5025	5139	5183	4964	4771	4579	4540	4578	4746	4571	4520	4557	4478	4620	4500	4511	4610	4619	4866	4793	4927	5204
4859	4921	5231	5292	5503	5489	5628	5571	5584	5691	5806	5874	6017	5922	5923	5762	5541	5481	5529	5617	5457	5425	5109	5065	4924	4778	4777	4832	4900	5014	4832	4750	4666	4465	4410	4508	4434	4279	4370	4252	4432	4315	4387	4431	4461	4653	4888	4909	4951	5014
4914	4904	5237	5304	5440	5525	5418	5629	5676	5877	5938	5853	5940	5990	5782	5918	5618	5404	5442	5383	5309	5268	5172	4783	4751	4819	4664	4642	4857	4920	4854	4665	4552	4381	4385	4389	4164	4262	4142	4259	4208	4168	4320	4252	4434	4531	4594	4749	4793	4919
4910	5096	5241	5469	5620	5704	5642	5474	5737	5771	5713	5863	5976	5757	5762	5575	5415	5406	5330	5223	5282	5195	4873	4759	4629	4600	4432	4546	4711	4853	4747	4642	4448	4509	4198	3984	4167	4203	4132	4119	3992	4213	4193	4225	4434	4283	4590	4619	4808	4826
5049	5053	5395	5598	5733	5711	5587	5555	5494	5509	5654	5766	5680	5736	5540	5320	5355	5215	5148	5062	5094	4925	4913	4657	4514	4419	4467	4397	4612	4663	4504	4340	4204	4323	4156	4167	4126	4203	4069	4118	4020	4018	4061	4036	4217	4310	4476	4520	4652	4660
5079	5236	5386	5744	5839	5777	5610	5534	5438	5425	5539	5501	5462	5546	5459	5227	5173	4946	5020	5026	4987	4891	4618	4380	4398	4226	4238	4290	4463	4201	4358	4523	4264	4109	4212	4084	4120	4067	3899	3939	3969	3947	3921	4072	4051	4322	4365	4439	4337	4582
5197	5310	5640	5750	5741	5621	5558	5464	5548	5538	5476	5479	5443	5163	5255	5009	4886	4780	4940	5064	4881	4659	4464	4141	4185	4117	4148	4291	4327	4150	4268	4409	4161	4147	3992	3976	3958	3887	3860	3899	3923	3980	3936	4099	4191	4216	4238	4118	4353	4334
5361	5482	5662	5898	5794	5716	5552	5571	5635	5613	5501	5462	5350	5280	5059	4870	4769	4678	4776	4825	4613	4376	4147	4254	4146	4037	4085	4068	4102	4222	4265	4117	4058	4038	4008	4111	3902	3966	3817	3933	3903	4048	3943	4092	4022	4028	3972	4041	4096	4182
5566	5541	5885	5679	5821	5636	5679	5497	5593	5603	5618	5376	5246	5088	4956	4744	4796	4633	4687	4639	4637	4352	4245	4145	4034	4025	4016	4108	4107	4129	4158	4045	3993	3881	3953	3954	3888	3818	3929	3898	4006	4066	3927	4029	3990	3929	3878	4035	4018	3913
5682	5612	5827	5800	5869	5963	5663	5565	5657	5586	5687	5330	5274	5027	4749	4480	4773	4677	4497	4596	4350	4322	4080	3934	4037	3943	3893	4007	4135	4130	4010	3977	3958	3948	3922	3867	3785	3888	3856	3949	4016	3936	4004	3974	3973	3879	3710	4009	3773	3783
5846	5748	6082	5804	5965	5850	5757	5543	5673	5717	5548	5457	5087	4758	4688	4675	4520	4701	4313	4388	4357	4409	4098	3973	4029	3985	4034	4096	4253	4167	4017	3898	3910	3983	3821	3802	3720	3810	3857	3897	4061	4030	4176	3983	3839	3904	3830	3883	3675	3795
6010	5996	6016	5995	6039	5926	5777	5802	5765	5708	5497	5253	5203	4752	4600	4641	4481	4492	4429	4405	4261	4255	4031	3876	4050	4003	4062	4152	4121	4141	3930	3822	3977	3911	3942	3914	3932	3885	3840	3932	4131	4015	4136	3962	4051	3907	3798	3802	3729	3742
5930	6080	6213	5928	6141	5947	5970	5911	5849	5780	5401	5402	5056	4886	4636	4511	4428	4413	4436	4362	4241	4109	3980	3999	3932	4073	4081	4091	4129	4174	4101	4019	4027	4089	3854	4061	3911	3916	3921	4143	4088	4216	4097	3940	4008	3853	3759	3795	3581	3744
6048	6044	6250	6240	6216	6143	5921	5847	5993	5777	5536	5164	4983	4720	4638	4644	4562	4453	4418	4158	4108	4000	4109	3814	3945	4051	4152	4251	4084	4097	4079	4132	4138	4190	4133	4172	3979	4060	4230	4200	4251	4205	4183	4145	4059	3836	3908	3860	3712	3699
6038	6264	6270	6281	6403	6391	5993	6044	5869	5763	5375	5201	4989	4705	4588	4583	4490	4472	4290	4167	4161	3983	3895	3927	3900	4084	4063	4147	4202	4153	4090	4173	4049	4273	4211	4172	4156	4249	4385	4277	4416	4402	4323	4204	4092	3997	3938	3859	3844	3740
6221	6313	6308	6479	6531	6310	6265	6132	5889	5706	5385	5275	4866	4792	4629	4626	4628	4469	4322	4129	3967	3959	3944	3924	4057	4208	4116	4246	4019	4144	4117	4297	4311	4316	4280	4421	4455	4496	4488	4466	4705	4443	4541	4228	4160	4157	4115	3941	3802	3946
6324	6347	6328	6506	6644	6244	6241	6191	5776	5671	5270	5128	4854	4697	4675	4640	4585	4380	4401	4195	3924	3838	3916	3999	4057	4182	4107	4133	4240	4279	4284	4481	4517	4534	4484	4539	4540	4660	4575	4724	4636	4568	4543	4377	4410	4068	4167	4044	3998	3975
6615	6475	6594	6469	6564	6577	6244	6241	5972	5532	5333	5007	4972	4764	4657	4616	4460	4384	4375	4039	3918	3830	3946	4125	4145	4064	3974	4181	4171	4363	4430	4481	4401	4610	4424	4646	4720	4673	4664	4832	4880	4552	4628	4394	4349	4248	4201	4106	4023	4008
6546	6466	6517	6744	6691	6419	6434	6160	5807	5539	5289	4911	4849	4757	4775	4609	4462	4229	4256	4159	4002	3950	4085	4187	4059	3968	4090	4164	4243	4371	4575	4618	4609	4631	4486	4521	4677	4619	4724	4859	4878	4668	4484	4405	4395	4197	4244	4168	4030	4075
6646	6571	6670	6736	6636	6514	6198	6099	5734	5532	5172	4911	4654	4678	4627	4412	4425	4245	4172	4068	4028	4118	4067	4054	3963	4255	4125	4282	4298	4518	4596	4663	4668	4607	4663	4515	4466	4807	4680	4894	4830	4537	4487	4454	4319	4392	4365	4370	4156	4150
6881	6716	6881	6744	6576	6564	6116	5933	5905	5392	5111	4897	4711	4588	4489	4362	4265	4205	4207	3995	4016	4001	4039	4027	4189	4286	4265	4267	4355	4487	4566	4641	4739	4614	4600	4655	4640	4642	4790	4775	4603	4564	4517	4434	4325	4382	4361	4448	4390	4349
7050	6885	6720	6802	6474	6359	6146	5861	5668	5445	5154	4878	4693	4531	4317	4288	4177	3972	4041	3823	3969	4012	4015	4163	4021	4172	4297	4364	4423	4534	4641	4878	4772	4637	4791	4743	4844	4658	4907	4821	4610	4569	4479	4545	4385	4442	4442	4314	4396	4314
7043	6937	6848	6979	6634	6316	6071	5803	5450	5359	4932	4895	4613	4433	4321	4114	4117	3986	4012	3866	4013	3882	3980	4144	4149	4283	4408	4343	4525	4744	4868	4781	4753	4671	4687	4691	4835	4870	4757	4863	4893	4678	4802	4652	4465	4549	4508	4508	4318	4444
6947	6907	7161	6893	6689	6294	5832	5628	5477	5238	4965	4628	4635	4268	4273	4049	3960	3855	3901	3795	3907	3904	3946	4166	4252	4371	4227	4446	4548	4605	4864	4946	4703	4604	4643	4752	4780	4853	4908	4921	4704	4793	4910	4710	4757	4525	4690	4483	4401	4341
7165	7156	6977	6902	6779	6502	6043	5651	5526	5192	4846	4542	4553	4343	4142	4068	3929	3898	3857	3809	4096	3889	4293	4356	4160	4285	4408	4490	4615	4884	4628	4770	4664	4656	4682	4830	4891	4887	5003	4933	4747	4900	4708	4726	4637	4615	4706	4600	4428	4323
7232	6964	7023	6881	6730	6468	5939	5620	5471	5136	5015	4684	4445	4350	4013	3903	4016	3846	3926	3970	4105	4116	4132	4248	4337	4498	4630	4532	4704	4586	4641	4539	4592	4485	4745	4941	5007	4964	4900	4930	5107	4896	4954	4752	4891	4824	4669	4509	4386	4350
7287	7211	7011	6922	6769	6486	6267	5812	5614	5274	4992	4733	4563	4321	4127	4158	4081	3919	3962	4080	3961	4011	4109	4297	4275	4409	4603	4731	4824	4726	4628	4500	4697	4589	4719	4774	5007	4943	5101	4968	4911	4953	4932	4903	4890	4887	4726	4514	4245	4280
7348	7344	7124	7016	6603	6671	6038	5903	5460	5210	5006	4591	4480	4360	4168	4061	4014	3996	3931	4068	4124	4292	4218	4471	4500	4645	4726	4740	4746	4804	4708	4606	4656	4761	4912	4939	5015	5092	5030	4732	4819	4958	4904	4819	4814	4758	4577	4342	4478	4351
7425	7123	7067	6997	6852	6464	6188	5827	5526	5254	5105	4862	4511	4414	4155	4187	4109	4109	4065	4047	4184	4344	4355	4488	4593	4672	4885	4848	4851	4741	4635	4751	4604	4783	4791	4862	5165	5030	4967	4879	4875	4862	4813	4872	4839	4736	4472	4485	4328	4284
7603	7432	7089	6970	6806	6602	6392	5971	5688	5360	5126	4733	4771	4289	4320	4255	4081	4043	4205	4321	4355	4458	4402	4424	4571	4676	4898	5017	4830	4816	4576	4582	4756	4712	5063	4940	5114	5027	4725	4911	4890	4846	4924	4857	4666	4715	4539	4456	4567	4505
7549	7087	7145	7130	6747	6547	6249	5834	5771	5321	5102	4927	4853	4374	4352	4364	4080	4158	4353	4258	4273	4296	4333	4390	4364	4650	4753	4695	4797	4696	4507	4502	4668	4801	4980	5155	5058	4988	4898	4807	4946	4836	4819	4808	4892	4786	4630	4592	4353	4473
7482	7218	7272	6915	6880	6307	6177	5798	5663	5543	5283	5053	4717	4530	4481	4336	4123	4143	4244	4159	4176	4188	4231	4226	4193	4522	4535	4548	4451	4461	4548	4510	4814	4757	5123	5131	5164	4991	4900	4925	4841	4785	4781	4825	4746	4648	4620	4509	4355	4341
7394	7486	7232	7221	6786	6673	6131	5866	5660	5329	5119	4803	4531	4459	4304	4111	4197	4131	4110	4171	4026	4015	4220	4166	4309	4353	4298	4359	4247	4247	4393	4322	4686	4932	5097	5123	5162	4981	4930	4845	4728	4624	4840	4734	4700	4521	4296	4533	4283	4338
7556	7305	7463	7248	7024	6619	6254	5988	5812	5527	5041	4950	4614	4403	4150	4096	4193	3986	4147	4128	3969	3867	4108	4229	4213	4175	4126	4179	4104	4110	4191	4531	4614	4906	5147	5024	5010	4960	4824	4799	4728	4622	4764	4705	4615	4541	4550	4602	4345	4204
7592	7340	7516	7347	7073	7036	6439	6125	5846	5441	5186	4743	4574	4412	4187	3998	3959	3980	3912	3910	3856	3872	4050	4071	4048	4127	3977	4180	4064	4129	4234	4534	4624	4683	4868	4824	4715	4637	4687	4710	4652	4649	4593	4604	4517	4543	4465	4317	4290	4068
7879	7648	7331	7354	7156	6736	6533	6215	5841	5556	5211	4980	4649	4522	4254	4045	4002	3815	3858	3998	3804	3759	3935	3979	3971	3947	4077	4291	4167	4266	4208	4331	4577	4595	4792	4785	4818	4434	4581	4575	4510	4634	4492	4673	4340	4348	4512	4454	4277	4133
7925	7666	7883	7421	7337	6739	6335	6218	5678	5636	5259	5035	4774	4454	4339	4126	4015	3836	3761	3855	3776	3717	3831	3947	3888	4027	4057	4031	4149	4261	4302	4386	4481	4594	4697	4612	4606	4449	4489	4634	4500	4557	4352	4353	4372	4331	4242	4230	4053	4020
7869	7905	7761	7705	7243	7156	6663	6285	6027	5564	5313	5068	4869	4521	4397	4245	4091	3872	3777	3750	3808	3883	3908	3956	3920	3902	4039	3998	4027	4184	4177	4315	4383	4483	4427	4624	4571	4405	4630	4473	4551	4478	4374	4319	4355	4260	4219	4235	4100	3939
7590	7789	7747	7470	7583	6989	6679	6534	5839	5754	5344	5284	4927	4709	4613	4300	4049	4032	3873	3810	3684	3756	3891	3860	3871	3942	4122	3987	4084	4178	4132	4182	4397	4309	4336	4383	4420	4435	4314	4421	4363	4396	4408	4313	4328	4338	4090	4083	4094	4042
7579	7315	7500	7407	7265	7069	6676	6448	6116	5725	5395	5264	4972	4827	4615	4414	4256	4019	3949	3884	3954	4043	3884	3944	4020	4051	4008	3952	4049	4050	4142	4157	4168	4293	4364	4241	4224	4398	4223	4331	4239	4267	4359	4309	4369	4316	4178	4045	4097	3920
7406	7287	7324	7181	7102	6778	6608	6346	6031	5812	5675	5384	5222	4903	4631	4449	4198	4107	4010	4052	4039	4129	3992	3917	3931	3987	3944	3985	4179	3977	3956	4054	4111	4331	4183	4211	4214	4293	4198	4303	4313	4353	4473	4369	4339	4304	4200	4101	4023	3986
7240	6987	7160	7007	6972	6748	6489	6464	6047	6044	5701	5546	5193	5055	4634	4429	4385	4039	4221	4008	4032	4054	3943	3950	3837	4112	3902	3936	4027	4174	4148	4099	4026	4090	4182	4152	4244	4248	4120	4213	4349	4542	4481	4550	4362	4153	4229	4073	3994	3920
7223	7115	7025	6998	6883	6649	6456	6410	6260	5973	5910	5718	5373	5010	4734	4648	4394	4280	4316	4142	4199	4068	4013	3867	3934	3953	3706	3842	4012	3970	3922	4004	4094	4200	4106	4156	4196	4251	4208	4384	4495	4544	4553	4478	4410	4316	4035	4100	4103	3857
7031	7115	6977	6957	6979	6843	6737	6586	6303	6182	6038	5656	5507	5283	5036	4806	4584	4599	4310	4334	4264	4130	4025	3924	3914	3820	3878	3865	3886	4083	4066	4027	4079	3982	4071	3954	4157	4082	4276	4282	4339	4336	4391	4353	4337	4312	3920	3948	3752	3835
6803	6822	6798	6965	7103	7015	6948	6629	6625	6429	6094	5926	5542	5400	5219	4957	4690	4639	4583	4552	4359	4106	3939	3958	3921	3783	3889	3912	3920	3996	4046	4005	3952	4017	4101	4042	4109	4139	4249	4265	4174	4393	4270	4229	4161	4058	3885	3810	3738	3881
6723	6698	6848	6845	7004	7177	7140	6898	6770	6825	6331	5931	5848	5552	5202	5143	4966	4814	4640	4453	4511	4225	4036	3937	3892	3864	3849	3898	3999	3859	3811	4078	3963	4004	4035	4030	4128	4060	4138	4271	4347	4208	4075	4102	3886	3924	3820	3913	3873	3783
6570	6548	6758	7070	7193	7248	7365	7403	7251	7044	6772	6333	6054	5653	5435	5333	5108	4841	4797	4682	4512	4425	4228	4034	3896	4007	3963	4081	4241	4149	4022	3929	3991	3964	4032	4055	4061	4073	4039	4138	4152	4014	4092	3905	3869	3743	3778	3889	3743	3824
6335	6454	6665	7031	7122	7306	7396	7509	7220	7040	7034	6462	6134	5763	5638	5438	5483	5116	4856	4706	4478	4325	4284	4081	4063	4127	4125	4101	4230	4342	4237	4163	4020	4081	4079	4036	4149	3998	4085	4005	3987	3994	3960	3820	3867	3906	3761	3975	3962	3979
6324	6297	6578	6856	7414	7271	7277	7369	7207	7240	7055	6670	6261	6118	6012	5917	5600	5315	5062	4724	4815	4475	4551	4428	4227	4356	4169	4222	4267	4423	4273	4249	4168	3963	4076	4062	4096	4060	4056	4039	4050	4123	3988	3844	3921	3946	3886	4033	4087	4363
5943	6026	6498	6701	7251	7227	7201	7086	7109	7258	7005	6886	6589	6366	6041	6160	5695	5491	5218	4975	4927	4626	4601	4474	4547	4376	4388	4280	4324	4396	4211	4063	4110	4222	3962	4138	3936	4251	4165	4100	3968	4017	3962	4051	4166	3965	4094	4174	4295	4452
5708	5914	6253	6659	7002	6897	7181	7027	7125	7136	7037	6745	6571	6317	6302	6146	5846	5723	5527	5301	5101	4878	4761	4668	4560	4469	4611	4428	4358	4468	4272	4232	4221	4176	4226	4117	4121	4169	4119	4132	4069	4018	4128	4074	4144	4108	4205	4312	4488	4495
5373	5864	6098	6469	6691	6792	6994	6966	6838	7056	7080	6608	6607	6612	6230	6158	5963	5728	5833	5732	5368	5188	4964	5007	4926	4854	5050	4714	4522	4551	4486	4302	4269	4336	4285	4414	4267	4255	4029	4266	4156	4202	4172	4171	4283	4268	4341	4344	4532	4463
5477	5641	6025	6292	6548	6453	6698	6684	6928	6762	6932	7079	6745	6764	6468	6306	6001	5870	6047	5898	5703	5483	5325	5396	5194	5171	5129	4876	4784	4651	4596	4531	4483	4508	4294	4502	4445	4340	4245	4418	4302	4248	4277	4400	4474	4520	4456	4587	4692	4652
5391	5812	5819	6131	6418	6470	6539	6520	6702	6742	6960	7139	6939	6762	6672	6506	6433	6218	6070	6001	5892	5739	5600	5398	5567	5406	5362	5049	5109	4811	4724	4505	4624	4732	4642	4703	4636	4620	4481	4263	4516	4460	4463	4409	4493	4735	4677	4747	4707	4721
5381	5658	5965	5989	6084	6472	6520	6551	6629	7036	6961	7088	7066	7094	6897	6869	6782	6745	6565	6322	6104	6028	5890	5777	5643	5614	5381	5156	5072	5011	4989	4829	4979	4737	4750	4908	4768	4642	4545	4575	4602	4547	4601	4555	4567	4910	4608	4769	4769	4900
5434	5594	5721	5954	6310	6380	6464	6332	6779	6992	7089	7068	7112	7045	7171	7033	7143	6897	6726	6510	6307	6168	6100	5761	5729	5697	5447	5304	5203	5155	4947	4930	4947	4884	4808	4822	5008	4737	4762	4579	4738	4625	4802	4895	4770	4969	4887	4877	4862	4982
5299	5516	5613	5956	5995	6182	6378	6545	6740	7039	7072	6933	7221	7037	7301	7108	7197	7032	6669	6528	6338	6419	6208	5945	5965	5938	5795	5510	5279	5276	5318	5190	5068	5207	5128	5002	5071	5082	4927	4900	4722	4839	4911	4903	4921	5017	5072	5012	5203	5137
5304	5217	5303	5691	5856	6185	6231	6377	6652	6875	7212	7012	7205	7160	7241	7115	7057	7117	6956	6590	6610	6231	6115	6006	6004	5887	5913	5674	5534	5639	5537	5363	5406	5458	5375	5223	5114	5040	5180	5133	5148	5172	5041	5036	5276	5317	5198	5320	5300	5487
5094	5078	5364	5563	5643	5978	5999	6214	6552	6568	6655	6688	6899	7047	7233	7233	7025	6986	6883	6656	6661	6439	6354	6253	6074	5975	5865	5668	5554	5674	5539	5674	5764	5577	5597	5512	5359	5228	5395	5316	5456	5393	5426	5333	5279	5386	5499	5482	5506	5548
5166	5000	5149	5177	5611	5498	5750	5963	6209	6166	6500	6428	6694	7095	7002	6965	7007	6915	6838	6670	6635	6618	6289	6465	6305	6144	6037	5819	6356	6000	5979	5958	5898	5769	5759	5621	5629	5452	5414	5714	5621	5552	5757	5472	5554	5780	5862	5655	5796	5678
5012	4898	5103	5219	5383	5433	5567	5625	5828	5880	6189	6465	6615	6527	6811	6657	6752	6765	6801	6662	6858	6612	6416	6441	6299	6130	6216	6146	6245	6079	6125	6012	5908	5945	5771	5884	5742	5740	5868	5857	5642	5681	5910	5733	5670	5767	5879	5936	5815	5843
5118	4857	4923	5195	5207	5217	5331	5335	5639	5895	6145	6314	6500	6646	6536	6583	6754	6670	6693	6664	6689	6664	6668	6683	6511	6431	6371	6274	6254	6376	6329	6266	6165	6110	6119	5948	6154	5875	5919	5832	5869	5997	6090	5904	5871	5785	5847	5951	5814	5959
5175	4956	5054	5120	5208	5166	5191	5119	5431	5663	5983	6160	6187	6410	6439	6618	6414	6407	6539	6492	6787	6767	6795	6489	6505	6446	6326	6505	6430	6602	6329	6350	6118	6189	6117	6033	6084	6131	6199	6104	5957	6022	6060	5968	6001	5798	5996	6062	6165	5924
5149	5071	5008	5179	5115	5084	5033	4947	5383	5500	5783	5724	6086	6166	6266	6504	6214	6564	6491	6538	6590	6519	6677	6702	6679	6535	6457	6452	6443	6306	6337	6367	6008	5961	6009	6137	6357	6089	6130	6088	6015	6103	6066	6017	5882	5831	5884	5922	6043	5988
5240	4976	5244	5010	5046	4978	4951	5077	5261	5377	5644	5676	5803	5942	6081	6138	6171	6330	6634	6546	6426	6364	6438	6612	6498	6440	6359	6208	6298	6264	6404	6187	6172	6159	6094	6118	6071	6234	6252	6261	6336	5857	6140	6066	6187	5994	5821	5832	6072	6020
5377	5227	5128	5105	5196	4989	5001	5092	5143	5296	5409	5559	5740	5655	5718	6054	6185	6388	6325	6308	6202	6342	6193	6401	6460	6436	6206	6196	6370	6192	6361	6378	6294	6310	6245	6153	6303	6240	6302	6269	6368	6264	6173	6067	5928	5944	5910	5903	6162	6188
5541	5263	5099	4933	5099	5121	5092	4940	5084	5199	5284	5451	5471	5412	5660	5842	5941	6040	6234	6195	6310	6191	6319	6078	6269	6306	6160	6234	6136	6219	6311	6356	6191	6281	6125	6161	6223	6389	6502	6610	6320	6179	6080	6059	6113	5921	5964	6127	6364	5981
5707	5401	5242	5107	5297	5135	5132	5103	5214	5070	5180	5198	5465	5414	5555	5560	5681	5923	5922	6143	5971	6120	6064	6186	6350	6212	6213	6097	6307	6281	6244	6362	6271	6457	6471	6322	6259	6338	6304	6356	6398	6269	6062	6008	5883	6257	6126	5978	5975	6133
6078	5434	5475	5448	5161	5224	5246	5251	5145	5220	5245	5270	5064	5344	5468	5486	5516	5446	5793	5874	5941	6037	6069	6054	6072	6067	6106	6096	6124	6056	6166	6165	6213	6138	6317	6497	6256	6196	6302	6430	5948	5855	5989	5915	6007	5865	5980	5940	5914	5921
6303	5791	5786	5566	5460	5425	5254	5145	5142	5037	5140	5189	5339	5386	5155	5463	5498	5535	5626	5557	5707	5843	6092	6053	5901	6057	5997	6228	6163	6330	6284	6426	6381	6353	6348	6192	6187	6102	6268	6066	6067	6048	6042	5974	6119	6009	5940	5878	5672	5848
6275	6130	5980	5734	5529	5338	5149	5225	5154	5206	5159	5312	5117	5134	5269	5290	5402	5299	5328	5629	5915	5958	6106	5814	5809	5891	5974	6019	6042	6035	6055	5990	6190	5978	6149	6185	6267	5946	6140	6044	6036	6078	6141	6071	5883	5945	5847	5944	5606	5627
6511	6260	5974	5951	5651	5310	5506	5430	5313	5218	5347	5312	5258	5444	5297	5315	5280	5160	5526	5637	5750	5907	5768	5966	5703	5730	5784	5990	6163	6056	6069	5876	6074	6081	5913	6178	6010	5964	5951	6157	6165	5937	5859	6007	5886	5911	5770	5839	5491	5593
6394	6037	5998	5869	5717	5613	5454	5404	5594	5582	5451	5440	5650	5516	5507	5318	5356	5419	5405	5422	5596	5760	5785	5771	5717	5700	5875	5839	6033	5967	5902	5938	5876	5912	5852	6057	6034	5991	5997	5974	5949	6027	6106	5874	5768	5807	5851	5681	5580	5611
6270	5962	6066	5768	6043	5871	5498	5888	5761	5578	5894	5814	5607	5518	5554	5671	5368	5373	5354	5650	5734	5590	5712	5692	5607	5629	5464	5742	5803	5758	5727	5856	5644	5745	5836	5714	5636	5873	6091	5830	6026	5958	6085	5974	5946	5662	5630	5693	5671	5540
6246	5988	6005	5987	5976	5853	6064	6131	6010	6239	6119	5798	5784	5845	5726	5677	5561	5530	5467	5604	5420	5536	5444	5617	5474	5431	5555	5749	5758	5623	5857	5701	5796	5884	5549	5708	5684	5851	5921	6124	6035	6067	5874	5978	5900	5670	5577	5389	5532	5630
6094	5936	5986	6029	5985	6324	6520	6331	6435	6290	6181	6121	5936	5753	5609	5605	5628	5556	5431	5330	5388	5381	5454	5507	5511	5474	5451	5626	5646	5584	5676	5516	5746	5691	5707	5780	5856	5979	5881	5876	5986	6056	5932	5874	5600	5601	5479	5447	5689	5558
6071	5942	6070	5906	6052	6361	6219	6551	6654	6474	6283	6177	5991	5743	5690	5530	5458	5393	5625	5447	5454	5406	5285	5344	5328	5416	5483	5417	5465	5546	5551	5544	5528	5534	5604	5663	5748	5878	5963	5956	5855	5623	5617	5860	5845	5535	5452	5476	5570	5382
5911	5874	5976	5992	6521	6467	6520	6700	6555	6445	6580	6166	5914	5806	5615	5457	5525	5523	5624	5429	5349	5183	4988	5322	5339	5386	5464	5478	5521	5465	5464	5549	5499	5635	5563	5679	5730	5639	5911	5980	5855	5674	5647	5662	5657	5686	5499	5551	5586	5600
5890	5977	6001	6155	6375	6513	6620	6563	6514	6535	6393	6177	5880	5854	5666	5617	5519	5490	5424	5339	5256	5183	5236	5469	5382	5484	5473	5453	5501	5480	5344	5555	5401	5477	5773	5662	5632	5603	5604	5584	5787	5691	5804	5635	5564	5682	5732	5492	5596	5702
5986	5899	6050	6209	6337	6710	6520	6429	6791	6323	6090	6049	6080	5908	5828	5715	5606	5259	5481	5352	5639	5590	5361	5551	5300	5315	5302	5200	5435	5327	5347	5132	5191	5481	5543	5669	5602	5632	5626	5559	5622	5511	5533	5498	5787	5410	5731	5662	5717	5533
5786	5785	5994	6091	6432	6519	6553	6577	6496	6133	6386	6311	6236	6072	5750	5938	5498	5511	5588	5592	5575	5603	5467	5330	5240	5308	5387	5382	5448	5332	5358	5181	5113	5241	5399	5488	5376	5290	5545	5507	5485	5462	5393	5571	5717	5557	5589	5822	5720	5425
5939	5743	6000	6091	6419	6229	6356	6434	6389	6311	6428	6288	6131	6148	5947	5820	5719	5701	5756	5649	5476	5382	5488	5389	5370	5271	5399	5532	5559	5515	5453	5289	5252	5163	5424	5542	5498	5548	5559	5500	5522	5477	5498	5533	5648	5677	5607	5650	5626	5406
5873	5966	6082	6355	6267	6095	6215	6116	6326	6241	6125	6352	6067	6116	5681	5792	5654	5664	5594	5395	5318	5328	5532	5604	5479	5431	5401	5262	5422	5262	5169	5266	5248	5374	5528	5473	5447	5482	5451	5391	5392	5576	5506	5413	5544	5568	5582	5467	5392	5165
6111	6062	6128	6014	6299	6260	6100	6127	6051	6261	6217	5991	6265	5918	5806	5824	5738	5543	5464	5357	5213	5408	5518	5384	5518	5144	5165	5132	5096	5225	5179	5159	5219	5277	5303	5543	5444	5353	5343	5282	5238	5392	5421	5532	5479	5391	5464	5600	5372	5436
6124	6058	6198	6069	6070	6022	5963	6004	5912	6103	6100	6087	6023	5891	5893	5760	5585	5342	5380	5444	5336	5346	5508	5372	5302	5166	5279	5117	5196	5268	5085	5213	5072	5328	5356	5206	5344	5368	5434	5063	5230	5183	5237	5400	5391	5343	5471	5422	5529	5250
5983	6060	6137	6056	5987	6067	5906	6051	5815	5977	6004	5978	6114	5765	6012	5792	5645	5406	5512	5422	5345	5287	5410	5398	5308	5207	5095	5150	5227	5426	5303	5371	5351	5278	5248	5224	5145	5128	5172	5243	5135	5254	5284	5288	5387	5323	5464	5449	5522	5252
5864	5968	5896	5992	5936	6092	6099	6076	5851	5890	6010	6057	5834	6140	5829	5756	5558	5652	5419	5388	5319	5158	5373	5577	5323	5300	5229	5410	5177	5483	5486	5300	5466	5315	5358	5283	5085	5264	5170	5222	5115	5324	5239	5399	5305	5568	5338	5335	5417	5605
5742	5796	5670	6005	5779	5887	6172	5821	5833	5942	5973	5966	6107	6049	5936	5648	5716	5622	5518	5296	5208	5480	5542	5380	5484	5533	5306	5136	5295	5410	5438	5422	5438	5392	5317	5226	5205	5095	5156	5135	5229	5370	5448	5312	5360	5180	5431	5523	5504	5500
5936	5865	5582	5861	5711	5864	6071	5902	5869	5965	5753	5818	6063	5850	5814	5730	5825	5601	5395	5362	5410	5420	5531	5686	5480	5425	5168	5224	5227	5356	5320	5371	5505	5481	5323	5226	5173	5294	5219	5271	5216	5383	5478	5358	5365	5315	5454	5545	5489	5555
5917	5666	5738	5848	5636	5852	5969	5740	5935	5884	5868	5926	6051	5782	5540	5683	5589	5566	5518	5459	5479	5667	5623	5734	5468	5278	5184	5330	5377	5381	5197	5406	5367	5379	5317	5327	5220	5364	5450	5440	5308	5553	5624	5598	5381	5364	5419	5725	5675	5728
5991	5741	5817	5867	5680	5872	5708	5706	5885	5822	5943	5957	5777	5631	5403	5623	5562	5476	5569	5564	5617	5523	5512	5516	5383	5337	5213	5306	5393	5321	5298	5353	5478	5504	5268	5347	5388	5535	5355	5589	5410	5461	5458	5695	5696	5503	5628	5671	5541	5527
6106	5861	5933	5844	5688	5890	5755	5733	5902	5820	5672	5612	5569	5464	5590	5665	5681	5426	5490	5325	5573	5676	5512	5403	5192	5412	5214	5475	5342	5399	5415	5385	5524	5560	5420	5370	5385	5439	5743	5569	5551	5568	5623	5859	5684	5589	5568	5950	5724	5723
6153	5935	5896	5697	5843	5810	5700	5923	5858	5804	5651	5539	5413	5532	5710	5702	5555	5512	5546	5778	5520	5498	5510	5335	5236	5200	5248	5309	5503	5385	5367	5501	5625	5597	5498	5348	5403	5555	5710	5574	5596	5408	5602	5715	5788	5694	5673	5798	6023	5761
6268	5899	5844	5815	5888	5652	5568	5538	5725	5718	5343	5480	5276	5367	5688	5519	5551	5384	5529	5402	5410	5417	5457	5484	5397	5377	5336	5508	5406	5568	5479	5483	5456	5536	5364	5398	5466	5501	5829	5877	5641	5576	5530	5759	5978	5654	5830	5936	6020	5879
6092	5857	5720	5657	5604	5659	5559	5655	5611	5599	5550	5329	5266	5318	5451	5378	5257	5461	5533	5444	5388	5483	5473	5516	5318	5241	5397	5521	5630	5627	5506	5439	5489	5571	5418	5534	5454	5598	5754	5909	5595	5714	5594	5920	5944	5885	5794	5941	5909	5887
6233	5815	5870	5597	5637	5723	5638	5712	5402	5375	5447	5209	5185	5303	5324	5431	5169	5149	5230	5307	5261	5352	5322	5167	5263	5445	5323	5626	5472	5384	5525	5461	5378	5443	5273	5436	5367	5590	5748	5832	5791	5646	5734	5968	6015	5911	5846	5882	5979	6021
6159	5739	5892	5455	5748	5667	5905	5919	5639	5499	5386	5276	5184	5020	5209	5227	5127	5103	5046	5264	5165	5225	5089	5134	5152	5265	5293	5430	5405	5331	5377	5393	5401	5340	5301	5323	5454	5476	5869	6005	5915	5706	5750	5944	5966	5836	5737	5806	5938	5930
6064	5672	5844	5648	5923	5835	5767	5930	5664	5523	5560	5244	5035	5084	5260	5201	5035	5154	5018	5033	5086	5013	4886	5064	5004	5115	5195	5313	5426	5347	5412	5422	5347	5248	5337	5186	5445	5594	5656	5908	5706	5722	5764	5669	5837	5782	5642	5899	6144	5809
6361	5853	6218	5841	5977	6001	5940	5928	5887	5672	5465	5078	4937	5162	5183	5012	5077	4937	5014	5076	5075	4923	4913	4899	4853	5034	5337	5331	5133	5492	5250	5270	5287	5225	5297	5344	5318	5650	5861	5936	5861	5638	5704	5760	5713	5719	5647	5832	6015	5896
6264	5964	6070	5905	6034	6155	6071	6159	5761	5594	5657	5451	5135	5037	5064	5208	4970	4947	5133	5058	5043	5003	4793	4677	4890	5003	5080	5246	5097	5110	5181	4968	5225	5152	5324	5174	5359	5509	5681	5864	5714	5426	5535	5533	5752	5570	5527	5688	5963	5798
6254	5913	6107	6017	6181	6116	5979	6124	6055	5769	5721	5509	5318	5258	5327	5220	5110	4977	5131	5221	5229	5117	4905	4911	4899	4927	5050	5371	5100	5074	4942	5187	5104	5299	5156	5358	5260	5441	5411	5328	5493	5404	5293	5483	5559	5388	5365	5744	5791	5740
6420	5864	5927	5914	6051	6297	6161	5948	6011	5613	5541	5487	5352	5290	5341	5498	5400	5211	5166	5133	5132	5089	4861	4873	4990	5047	4992	4957	5011	4808	5008	5052	5115	5057	5216	4959	5155	5108	5271	5219	5280	5099	5284	5266	5440	5309	5436	5620	5816	5725
6165	5797	5852	5997	5796	5996	6049	5887	5963	5860	5585	5601	5573	5482	5629	5532	5546	5354	5320	5266	5291	5206	5032	5105	5054	4964	5123	5043	4919	4933	4871	5060	4974	5001	5191	5071	5042	5149	5184	5134	5121	5176	5112	5283	5258	5136	5345	5538	5536	5545
6296	5942	5811	5864	5957	6009	6139	5884	5753	5846	5745	5650	5713	5667	5603	5784	5601	5408	5411	5315	5271	5247	5322	5237	5152	5101	4980	5058	5074	4947	4932	4853	4986	5158	5065	5181	5165	5255	5092	5113	4925	5116	5229	5224	5185	5180	5303	5313	5304	5347
5953	5789	5692	5765	5897	5862	5824	5694	5879	5862	5953	5746	5889	5802	5751	5631	5717	5537	5555	5394	5365	5350	5309	5483	5261	5295	5312	5077	5095	4996	4990	4987	5084	5233	5155	5128	5052	5105	5024	4864	5124	5025	5362	5344	5264	5325	5429	5362	5275	5484
5806	5767	5843	5849	5780	5757	5916	5919	6000	6094	5939	5813	5823	5820	5797	5668	5681	5778	5666	5445	5400	5368	5556	5328	5294	5292	5487	5395	5363	5115	5069	5177	5531	5358	5301	5430	5130	4944	5053	5111	5188	5329	5300	5440	5345	5412	5369	5534	5394	5819
5936	5681	5651	5689	5697	5878	5861	5772	5730	5903	5935	5853	5791	5713	5720	5500	5677	5600	5667	5544	5402	5367	5531	5539	5654	5613	5557	5580	5446	5394	5422	5376	5558	5552	5367	5250	5213	5176	5112	5287	5342	5320	5546	5260	5378	5559	5425	5355	5769	5801
5865	5828	5795	5827	5801	5592	5568	5769	5757	5893	5873	5686	5695	5837	5768	5489	5674	5635	5762	5672	5679	5512	5665	5537	5369	5618	5577	5710	5427	5518	5522	5501	5667	5438	5384	5366	5238	5499	5492	5502	5435	5380	5404	5480	5546	5738	5574	5739	6005	5926
6082	6002	5908	5692	5612	5561	5621	5770	5743	5653	5679	5522	5531	5489	5655	5603	5419	5551	5520	5611	5817	5757	5748	5642	5489	5372	5453	5605	5462	5502	5591	5659	5710	5521	5479	5453	5453	5555	5862	5543	5398	5593	5668	5694	5745	5795	5874	6006	5937	5940
6024	5856	6046	5738	5854	5880	5582	5513	5572	5541	5476	5562	5492	5471	5303	5578	5589	5575	5532	5567	5708	5732	5737	5805	5635	5518	5477	5375	5423	5542	5554	5520	5911	5674	5614	5586	5598	5729	5603	5557	5476	5508	5863	5799	5937	5939	6048	5947	6080	6036
6174	5853	6258	6176	5890	5929	5750	5601	5514	5699	5462	5510	5599	5546	5636	5595	5639	5839	5707	5540	5421	5533	5605	5621	5534	5604	5547	5511	5346	5407	5658	5685	5774	5744	5840	5669	5645	5632	5613	5568	5473	5651	5838	5847	5946	5915	6019	6061	5857	6090
6315	6163	6099	5904	5921	5801	5870	5521	5627	5677	5633	5272	5438	5649	5399	5460	5498	5523	5536	5264	5167	5250	5211	5319	5294	5355	5520	5436	5500	5413	5691	5804	5772	5768	5748	5698	5639	5462	5576	5464	5636	5613	5724	5730	5684	5928	5791	5952	5953	6119
6363	6138	6185	6106	6317	5936	6151	5924	5812	5730	5744	5480	5444	5557	5732	5434	5362	5503	5448	5272	5162	5295	5092	5300	5308	5207	5327	5208	5430	5487	5585	5491	5667	5592	5451	5477	5685	5723	5841	5757	5605	5542	5669	5924	6028	5764	5965	5971	6120	6110
6473	6201	6305	6185	6262	6229	5925	5980	5856	5910	5630	5683	5691	5818	5770	5764	5754	5525	5265	5348	5493	5332	5436	5478	5628	5333	5373	5245	5295	5599	5833	5720	5724	5810	6091	5922	5911	5915	5851	5865	5715	5785	5894	6082	6158	5944	6239	6276	6095	6121
6566	6286	6096	6475	6472	6110	6182	5818	6208	6179	6134	6029	6042	5972	5874	5873	5896	5706	5484	5506	5628	5521	5484	5606	5640	5621	5588	5651	5669	5717	5942	5784	5993	5960	6076	6126	5935	6063	5952	5923	6005	6009	6268	6138	6208	6198	6322	6348	6104	6324
6193	6262	6205	6362	6159	6128	6144	6202	6160	6247	6178	6085	5990	6008	5776	5703	5695	5887	5794	5633	5536	5623	5454	5590	5511	5536	5411	5618	5678	5749	5957	5936	5903	5817	5725	5889	5728	5880	5924	5857	5943	6085	5910	5992	5982	6049	6026	6147	6102	5959
6379	6120	6352	6070	6122	6198	5855	6034	6098	6055	6268	6029	5735	5734	5704	5603	5450	5582	5684	5629	5535	5549	5439	5401	5153	5118	5247	5264	5491	5423	5417	5269	5336	5355	5286	5566	5436	5515	5809	5871	5696	5733	5719	5837	5746	5760	5562	5661	5904	5704
6237	6046	5898	6026	5875	5933	6060	5905	5949	6025	5962	5731	5777	5578	5576	5805	5623	5611	5498	5466	5213	5417	5633	5558	5149	5084	4994	4847	4978	5022	5167	4975	5063	5196	5360	5270	5538	5483	5414	5555	5248	5498	5627	5544	5320	5404	5493	5543	5380	5397
6033	5993	5788	6011	5911	5643	5789	5774	5738	6168	5933	5778	6045	5844	5865	5473	5455	5493	5405	5278	5316	5237	5196	5398	5301	5046	5067	4799	5001	5000	5097	4901	4877	4979	5107	4900	5040	5110	5088	5259	5240	5453	5305	5360	5371	5286	5418	5157	5408	5230
6113	5745	5936	5929	5885	5676	5507	5720	5614	5662	5807	5801	5537	5819	5755	5595	5440	5263	5439	5367	5279	5109	5021	5038	4797	4874	4981	4758	4758	4656	4778	4659	4790	4857	4986	4839	4944	4968	5034	4954	5058	5066	5111	5065	5272	5204	5124	5243	5018	4839
5825	5909	5976	5995	5716	5473	5271	5205	5327	5465	5617	5498	5592	5264	5139	5036	5024	5047	4985	5058	4890	4994	4821	4697	4534	4559	4639	4767	4507	4478	4419	4515	4409	4574	4602	4867	4721	4885	4909	4646	4668	4869	5053	4854	4875	4838	4882	4963	4688	4638
6112	5903	6009	5913	5713	5260	5139	5043	4945	5157	5293	5070	5122	5045	4849	4722	4730	4608	4630	4694	4831	4628	4627	4482	4512	4572	4559	4626	4457	4524	4269	4228	4487	4519	4517	4725	4750	4479	4573	4584	4793	4798	4915	4878	4779	4851	4729	4651	4397	4418
5991	6087	6041	5846	5706	5505	5295	5182	5193	5252	5321	5350	5076	4725	4813	4654	4607	4595	4566	4747	4719	4750	4751	4890	4615	4486	4650	4453	4604	4516	4489	4407	4494	4695	4570	4853	4786	4754	4772	5076	4953	4940	5009	5002	4968	4793	4772	4781	4607	4417
6337	6010	6130	6004	5891	5629	5671	5470	5406	5492	5481	5407	5240	5249	4946	4879	4736	4923	4629	4807	4900	5104	5076	5069	5050	4884	4740	4837	5015	4836	4673	4715	4984	5114	4869	5162	5236	4869	4952	5181	5163	5508	5465	5296	5003	5052	5215	4846	5191	5120
6215	6212	6057	6043	5933	5818	5829	5827	5746	5575	5607	5372	5257	5322	4944	5042	5031	4759	4904	4897	5057	5249	5224	5163	4971	5128	4946	4858	5064	5136	5002	4902	5213	5313	5187	5209	5465	5205	5188	5515	5508	5654	5310	5323	5543	5317	5402	5283	5373	5205
6253	6136	6179	6088	6119	6022	5981	5932	5844	5961	5753	5924	5716	5354	5275	5081	4940	5054	5020	5141	5170	5085	5385	5376	5171	5218	5077	5089	4988	5286	5263	5219	5344	5599	5531	5366	5361	5432	5488	5765	5671	5787	5641	5538	5407	5479	5550	5393	5299	5485
6226	6148	6031	5887	6157	5879	5943	5927	5697	5917	5958	5891	5787	5722	5740	5466	5242	5286	5286	5222	5423	5457	5400	5280	5421	5489	5315	5254	5316	5473	5323	5384	5451	5673	5692	5482	5556	5659	5797	5967	5987	5895	5670	5736	5846	5600	5723	5546	5630	5532
6008	5872	6070	6209	6100	6234	6124	6182	6510	6435	6354	6276	6112	5941	5788	5870	5813	5848	5709	5494	5537	5787	5818	5799	5576	5590	5500	5532	5544	5803	5726	5657	5846	5876	5937	5752	5981	6091	5923	6077	6002	5989	6003	5957	5900	5832	5890	5811	5677	5909
6082	6145	6081	5970	6203	6367	6352	6504	6521	6852	6650	6526	6583	6663	6333	6103	5857	5941	6188	6135	5816	5760	5825	6053	5948	5884	5739	5874	5847	6152	6268	6109	6075	6482	6255	6231	6156	6314	6233	6284	6213	6121	6116	5699	6115	6011	6057	6105	6093	5995
6061	5928	5779	6044	5938	6055	6165	6188	6237	6493	6551	6475	6702	6603	6482	6347	6134	5936	5826	5836	6019	6082	6008	6032	5945	6092	5924	5832	5925	6048	6107	6120	6147	6370	6236	6050	6243	6241	6246	6085	6023	6079	5944	5977	6091	5810	5850	5945	6046	5907
5784	5720	5768	5849	6047	6172	6197	6248	6367	6459	6506	6298	6186	6510	6143	5961	6000	5973	5976	5853	5657	5866	6028	5850	5793	5916	5962	5557	5808	5985	5871	5739	5875	5991	5967	5743	5743	5879	5749	5923	5729	5658	5832	5829	5912	5753	5556	5621	5767	5567
5806	5990	5901	5967	6121	6335	6215	6133	6234	6326	6334	6218	6319	6128	5656	5419	5581	5581	5562	5762	5608	5455	5765	5782	5694	5714	5570	5496	5355	5561	5578	5493	5524	5593	5450	5613	5592	5741	5354	5579	5233	5405	5563	5638	5512	5315	5459	5235	5163	5433
6089	6068	6131	5746	5875	5816	5694	5837	5610	5875	5837	5834	5857	5865	5768	5494	5262	5207	5406	5406	5474	5464	5274	5360	5495	5455	5148	5308	5410	5376	5389	5338	5144	5412	5097	5272	5327	5300	5298	5208	5356	5093	5330	5246	5286	5266	5119	4987	5153	5107
6020	5827	5665	5917	5624	5667	5601	5469	5463	5428	5392	5334	5529	5428	5257	5436	5428	5400	5111	5043	5168	5479	5387	5453	5172	5322	5257	5053	5317	5510	5174	5219	5090	5231	5232	5084	5233	5144	5135	4971	5212	5201	5166	5017	5142	4963	5059	5025	5075	5017
5965	5877	5966	5880	5928	5949	5826	5727	5777	5543	5524	5561	5228	5025	5105	4846	5033	5187	5167	5118	4861	5031	5157	5194	4794	4810	4996	4825	4962	5185	4907	4919	5140	5046	5058	4993	4845	5060	5018	5004	4954	5281	5098	4964	5044	4945	4937	4873	4921	4973
5892	6189	6240	5969	5955	5688	5656	5514	5773	5475	5528	5385	5360	5228	4914	4851	4814	4539	4928	5059	4866	4698	4790	4875	4734	4559	4750	4838	4705	4808	4788	4602	4929	5085	4748	5004	4787	4727	4676	4907	4796	4872	4817	4920	4816	4794	4886	4639	4627	4794
6266	6288	6146	5989	5603	5283	5198	5130	5145	5081	5154	5025	5134	5183	4991	4966	4626	4334	4379	4767	4932	4672	4469	4312	4500	4390	3978	4493	4709	4387	4439	4603	4568	4852	4655	4834	4665	4668	4766	4556	4604	4698	4564	4657	4508	4661	4515	4465	4399	4485
6352	6048	5898	5394	5309	4973	4788	4898	4545	4845	4720	4809	4716	4837	5060	4873	4796	4411	4306	4487	4690	4769	4652	4275	4175	4289	4172	4259	4644	4437	4349	4754	4629	4738	4757	4679	4800	4580	4631	4745	4610	4631	4494	4520	4330	4651	4401	4367	4465	4422
6058	5812	5733	5572	5372	5287	5024	5150	4859	4895	4803	4628	4647	4721	4827	4793	4884	4771	4729	4402	4423	4605	4761	4365	4250	4463	4603	4508	4473	4706	4670	4883	4951	4847	5043	4782	4747	4832	4817	4714	4696	4734	4707	4610	4568	4592	4702	4627	4623	4540
5776	5620	5779	5983	5860	5728	5520	5548	5472	5399	5312	5329	4922	4841	4625	4757	4711	5035	4929	4811	4425	4671	4763	4600	4345	4484	4889	4757	4682	5002	4932	4982	5005	4918	5160	5047	4841	5058	4887	4975	4930	4791	4979	4971	4857	4733	4931	4956	5016	4899
5971	6177	6178	6174	6269	6158	5865	5903	5760	5684	5709	5433	5335	4887	4763	4524	4590	4773	4937	4953	4705	4543	4788	5065	4952	4785	4878	5048	4758	5108	5321	4976	5179	4900	5036	4997	4844	4981	5020	5217	4875	5041	4950	5038	5031	4825	5004	4872	5254	5104
6374	6367	6246	6145	6084	5871	5824	5782	5846	5699	5737	5567	5350	5239	5153	4718	4600	4770	4879	5091	5125	4913	4909	5299	5290	4960	5056	5419	5096	5241	5381	5265	5234	5452	5017	5094	5120	5178	5040	5204	5016	5010	5102	5140	5063	5038	5128	5246	5255	5187
6368	6386	6307	5995	5676	5709	5490	5563	5710	5548	5728	5591	5470	5728	5585	5138	5006	4706	4838	5338	5442	5635	5319	5374	5704	5313	5264	5609	5681	5295	5550	5453	5405	5516	5119	5349	5320	5333	5388	5334	5347	5369	5442	5417	5524	5385	5423	5523	5451	5345
6256	6297	6144	5770	5443	5416	5403	5529	5527	5751	5742	5884	5759	5772	5814	5777	5540	5047	5153	5338	6004	6150	5541	5619	5855	5898	5664	5851	5970	5627	5852	5810	5383	5795	5684	5673	5688	5500	5908	5426	5591	5641	5659	5780	5869	5933	5659	5964	5807	6084
6289	6040	5620	5637	5556	5586	5460	5486	5604	5711	5802	5770	5949	6119	6000	5904	5861	5603	5345	5680	5837	6214	5784	5584	5948	6379	6066	5724	6134	5727	6067	6216	5855	5908	6066	5866	5689	5763	5919	5735	5965	5905	6083	6140	6020	5994	5890	6077	6129	6356
6269	5938	5483	5760	5476	5697	5621	5645	5777	5577	5655	5501	5492	5649	5710	5782	5803	5615	5187	5332	5779	6138	5979	5452	5814	6089	5825	5429	5797	5830	5737	5969	6070	6034	6179	5735	6138	5933	5960	5706	6240	6013	6195	5893	6120	5953	6065	6097	6153	6304
5974	5657	5540	5395	5372	5448	5476	5534	5517	5479	5318	5266	5009	5052	5104	5386	5702	5286	5166	5132	5502	5705	5727	5188	5081	5564	5342	5062	5362	5527	5370	5680	5757	5778	5857	5479	5871	5643	5893	5829	5858	6012	5833	5670	5889	5695	5838	5839	5888	6051
5923	5578	5616	5665	5604	5678	5426	5426	5464	5258	5243	4977	4892	4697	4884	5083	5248	5246	5040	4814	5027	5361	5380	5208	4779	5069	5293	4999	5047	5193	5157	5475	5656	5298	5649	5415	5438	5472	5544	5650	5560	5844	5547	5715	5781	5778	5621	5689	5411	5750
5958	5466	5627	5764	5830	5785	5668	5438	5416	5172	4841	4812	4659	4576	4683	4940	5072	5105	4703	4715	4685	4939	5210	4725	4589	4953	5138	4680	4798	5115	5033	5174	5142	4904	5455	5077	5109	5117	5355	5394	5499	5263	5443	5367	5754	5566	5667	5371	5468	5543
5890	5689	5649	5736	5799	5837	5830	5349	5098	5010	4734	4598	4487	4396	4328	4669	4907	4776	4581	4421	4500	4739	5082	4877	4483	4842	4951	4484	4670	4911	4673	4590	4938	4743	5062	4754	4989	4930	5058	5272	5108	5225	5231	5188	5616	5098	5394	5150	5358	5427
5987	5488	5779	5842	5806	5641	5347	5188	4840	4701	4692	4424	4250	4308	4272	4349	4494	4643	4690	4424	4458	4810	5067	4734	4464	4556	4767	4374	4381	4561	4132	4482	4649	4285	4586	4560	4607	4607	4781	4884	4807	5104	5029	5236	5070	5092	5088	5070	5066	5214
5836	5535	5494	5590	5715	5292	5006	4781	4625	4333	4364	4128	4080	4075	3927	4301	4404	4587	4515	4226	4335	4667	4850	4381	4232	4427	4885	4368	4185	4456	3993	4147	4306	3977	4421	4256	4390	4469	4528	4594	4594	4799	4816	4817	4702	4696	4727	4819	4837	4678
5907	5498	5561	5432	5486	5004	4788	4557	4399	4218	3999	3932	3830	3753	3892	4008	4262	4357	4270	4034	4282	4617	4896	4513	4321	4614	4574	4244	4382	4479	3993	3964	4157	3962	4167	4069	4272	4332	4251	4497	4482	4638	4606	4544	4631	4676	4611	4605	4498	4377
5910	5573	5550	5330	5411	4922	4772	4513	4419	4276	4032	4029	3782	3941	4032	4341	4526	4459	4373	4274	4421	4897	4871	4526	4312	4669	4763	4545	4648	4576	4053	4194	4203	4057	4272	4081	4349	4255	4484	4545	4552	4674	4564	4645	4748	4852	4731	4776	4471	4367
6079	5594	5553	5486	5276	5015	4739	4576	4420	4181	4157	4038	4249	4158	4450	4770	4740	4699	4379	4243	4570	4890	4992	4690	4691	5075	4947	4517	4807	4729	4174	4400	4276	4381	4584	4334	4602	4559	4701	4656	4793	4791	4904	4946	4932	4861	5023	4847	4641	4468
6306	5928	5536	5229	5269	5043	4917	4689	4529	4435	4412	4489	4497	4682	4937	5011	4645	4606	4461	4369	4917	5084	5058	4895	4897	5134	4901	4630	5180	4926	4435	4675	4580	4656	4745	4605	4915	4745	5063	4951	5131	5146	5044	5125	4984	4965	5021	4916	4862	4607
6518	5911	5802	5506	5348	5195	4876	4829	4623	4778	4805	4897	5049	5172	5184	5242	4797	4605	4454	4730	5029	4989	4913	4912	5103	5423	4874	4694	5156	4686	4739	4860	4699	4815	5023	4900	5193	5005	5230	4967	5056	5110	5119	5157	4993	4978	4923	4916	4586	4651
6381	6075	5941	5654	5621	5579	5376	5244	5218	4981	5287	5299	5457	5400	5237	5223	4798	4511	4667	4985	5174	5137	5051	5119	5487	5295	4792	4873	5029	4776	4817	4872	4894	5242	4943	5307	5341	5216	5222	4993	5319	5124	5112	5034	5270	5069	5132	4864	4885	4753
6112	6071	6128	6008	6043	5904	5777	5730	5815	5801	5980	5886	5919	5823	5540	5144	5038	4987	5249	5610	5491	5348	5132	5586	5621	5297	5215	5490	5160	5048	5274	5158	5182	5388	5336	5740	5501	5581	5513	5398	5404	5447	5389	5405	5493	5302	5215	5285	5252	5289
5923	5752	5895	6118	6217	6394	6419	6399	6554	6372	6469	6385	6085	5881	5534	5532	5380	5607	5741	5787	5441	5189	5498	5904	5660	5459	5467	5718	5373	5451	5676	5266	5578	5674	5644	6033	5843	6033	5603	6003	5601	5938	5791	5768	5600	5642	5640	5487	5768	5839
5679	5487	5828	5916	6155	6203	6344	6564	6689	6729	6499	6429	5893	5817	5601	5591	5639	6045	6017	5516	5392	5506	5840	5812	5505	5335	5630	5676	5453	5710	5635	5864	5971	5784	6131	6079	6025	6336	5974	6187	5899	6131	6023	5898	5594	5768	5559	5826	6045	6032
5874	5650	5583	5732	5735	6176	5880	6089	6148	5885	5818	5533	5657	5330	5367	5602	5611	5594	5449	5108	5055	5154	5519	5516	5402	5644	5592	5325	5409	5611	5508	5607	5833	5770	5983	5992	5946	6107	5856	5910	5783	5894	5632	5691	5484	5515	5494	5639	5867	5901
6210	5800	5589	5565	5590	5452	5482	5451	5449	5241	5147	5055	5161	5095	5074	5315	5238	4895	4581	4634	4947	5121	5200	5002	5139	5238	5293	4890	5368	5153	5357	5617	5501	5456	5621	5579	5690	5617	5783	5535	5639	5467	5517	5336	5342	5398	5226	5459	5519	5635
6444	6031	5958	5750	5619	5637	5444	5230	5087	4994	4951	5100	5063	5098	4989	4975	4616	4593	4389	4617	4734	4700	4606	4708	4937	5016	4867	4901	5224	4985	5043	5295	5092	5291	5288	5371	5328	5433	5431	5401	5408	5339	5219	5237	5239	5170	5217	5171	5380	5230
5970	6077	6142	6073	5915	5755	5631	5404	5344	5195	5171	5076	4898	4779	4589	4374	4546	4581	4731	4685	4586	4516	4436	4676	4616	4536	4652	5056	4941	4886	4965	4952	4951	5007	5003	5088	5222	5247	5317	5312	5135	5330	5194	5010	5052	5170	5148	5334	5045	5042
5634	5621	5685	5801	5658	5622	5383	5267	4968	4840	4728	4808	4495	4332	4325	4411	4491	4659	4774	4512	4372	4238	4545	4520	4373	4192	4396	4431	4457	4627	4687	4542	4633	4833	4894	5046	4986	4954	4862	5053	4908	4893	4844	4888	4813	4927	5032	4769	5055	4824
6026	5612	5611	5637	5477	5157	4844	4578	4454	4365	4306	4119	4025	4056	4221	4528	4791	4656	4599	4505	4426	4415	4377	4166	4152	4240	4228	4113	4020	3935	4281	4262	4348	4233	4373	4503	4498	4574	4512	4512	4551	4549	4586	4592	4738	4802	4640	4514	4434	4824
6177	5926	6026	5615	5281	4833	4587	4137	4189	4037	3989	4095	4033	4322	4429	4455	4529	4566	4584	4546	4679	4525	4211	4052	4010	4163	3886	3778	3894	3721	3742	3903	3915	3991	4009	3989	4371	4220	4233	4335	4368	4336	4372	4254	4512	4237	4301	4355	4375	4358
5971	5887	5879	5737	5293	4966	4573	4363	4259	4272	4344	4234	4308	4380	4589	4676	4645	4766	4948	4960	4760	4421	4390	4323	4015	3792	3881	3852	3891	3639	3917	3848	3876	3926	3998	4149	4211	4274	4165	4088	4211	4084	4270	4238	4221	4229	4230	4191	4325	4265
5823	5561	5554	5313	5174	5069	4671	4442	4374	4406	4359	4439	4466	4582	4635	4792	5152	5383	5388	5305	5020	4933	4695	4603	4321	4231	4134	4127	4014	4021	3984	4081	4064	4149	4168	4274	4289	4297	4311	4318	4288	4243	4287	4397	4427	4469	4604	4406	4507	4486
6074	5743	5511	5154	5169	4960	4803	4519	4662	4617	4761	4731	4716	4819	5174	5256	5423	5607	5535	5307	5287	5177	4911	4637	4611	4554	4430	4258	4342	4283	4167	4236	4330	4431	4471	4438	4499	4631	4681	4757	4625	4625	4662	4842	4731	4804	4688	4618	4846	4657
5783	5658	5688	5316	5270	5121	4943	4909	4825	5017	5260	5209	5410	5367	5326	5370	5572	5596	5739	5684	5407	5087	4892	4792	4635	4593	4453	4380	4483	4535	4462	4608	4604	4650	4734	4685	4742	4811	4905	4884	5053	4831	4926	4964	4999	4927	4964	4918	4704	4817
5689	5437	5468	5507	5312	5293	5080	5121	5314	5347	5358	5359	5461	5415	5546	5501	5746	5910	5577	5432	5427	5123	5033	4663	4538	4664	4767	4636	4643	4659	4718	4742	5016	5053	4855	4940	5075	5059	5206	5184	5099	5214	5274	5364	5294	5185	4946	4912	4879	4789
5839	5552	5441	5410	5342	5290	5126	5399	5356	5595	5579	5675	5764	5835	5965	6020	5903	5677	5758	5567	5490	5357	5109	5045	4918	4894	5011	5137	5283	5204	5155	5318	5405	5519	5593	5449	5521	5489	5495	5810	5634	5803	5679	5779	5536	5280	5217	5098	5345	5298
5706	5622	5439	5664	5611	5620	5575	5736	5858	5868	6096	6118	6158	6145	6028	6078	6009	6005	6071	5878	5421	5441	5111	5146	5210	5441	5575	5605	5518	5546	5598	5703	5907	5853	6059	5804	5863	5662	5775	5867	5832	5926	5961	5903	5803	5690	5426	5681	5621	5601
5658	5459	5528	5244	5458	5576	5723	5780	5830	5916	6103	6142	6027	5997	6003	6009	6012	5932	5969	5695	5499	5640	5355	5393	5273	5623	5590	5685	5725	5710	5781	5906	5989	5978	6012	6016	5647	5694	5757	5990	5930	5947	6071	5996	5690	5523	5488	5526	5642	5557
5732	5551	5527	5540	5491	5429	5558	5705	5757	5768	5885	5912	5923	5857	5684	5677	5707	5729	5629	5475	5321	5203	5224	5066	5393	5405	5361	5309	5549	5620	5614	5728	5930	5749	5601	5647	5362	5564	5491	5694	5696	5735	5689	5467	5455	5431	5414	5500	5491	5482
5736	5405	5335	5406	5550	5425	5557	5531	5481	5655	5637	5568	5487	5691	5527	5576	5465	5455	5337	5292	5174	5356	5240	5210	5270	5155	5257	5251	5302	5309	5554	5622	5469	5568	5267	5367	5377	5330	5411	5372	5585	5423	5378	5346	5246	5302	5081	5367	5281	5424
5654	5351	5229	5242	5460	5571	5424	5455	5356	5398	5351	5480	5618	5490	5603	5339	5349	5162	5455	5256	5295	5186	5112	5090	5167	5123	5259	5211	5225	5292	5443	5483	5455	5335	5348	5435	5239	5506	5461	5648	5277	5492	5402	5409	5249	5178	5289	5254	5284	5344
5347	5351	5284	5351	5462	5387	5246	5174	5195	5295	5321	5383	5300	5431	5354	5136	5284	5398	5272	5306	5112	5147	5172	4991	5059	5162	5095	5297	5230	5310	5086	5455	5382	5457	5393	5448	5330	5268	5414	5489	5458	5321	5501	5423	5228	5149	5075	5311	5431	5441
5721	5217	5587	5237	5495	5474	5261	5193	5193	5276	5319	5262	5411	5237	5240	5180	5201	5335	5442	5270	5247	5038	5133	5152	5208	5160	5089	5225	5203	5223	5479	5377	5426	5562	5538	5519	5334	5201	5394	5490	5585	5559	5328	5280	5280	5204	5172	5231	5256	5308
5731	5564	5474	5429	5518	5322	5317	5115	5111	5297	5192	5173	5211	5266	5323	5238	5307	5440	5252	5172	5255	5230	5265	5127	5072	5092	5142	5169	5192	5327	5249	5528	5526	5448	5421	5457	5219	5470	5720	5561	5640	5391	5357	5310	5295	5060	5253	5427	5235	5555
5715	5655	5452	5462	5589	5448	5456	5392	5400	5313	5304	5285	5372	5388	5255	5376	5305	5307	5292	5244	5363	5200	5174	5136	5187	5120	5288	5234	5345	5161	5273	5292	5522	5376	5183	5286	5352	5450	5550	5561	5570	5502	5295	5187	5246	5188	5290	5495	5570	5589
5534	5409	5348	5355	5568	5439	5504	5361	5295	5430	5312	5206	5232	5338	5319	5350	5440	5313	5175	5222	5293	5290	5201	5250	5112	5179	5131	5250	5351	5410	5236	5367	5403	5366	5284	5290	5450	5512	5557	5523	5657	5515	5263	5367	5146	5358	5325	5371	5541	5712
5688	5434	5359	5387	5387	5587	5424	5257	5252	5199	5331	5327	5443	5277	5260	5316	5209	5236	5314	5376	5300	5207	5119	5235	5112	5212	5151	5395	5389	5308	5233	5096	5397	5337	5276	5344	5520	5490	5422	5553	5481	5527	5382	5392	5461	5389	5333	5543	5471	5637
5591	5184	5298	5148	5488	5375	5380	5375	5195	5132	5119	5219	5360	5169	5102	5341	5310	5378	5282	5240	5361	5166	5291	5272	5367	5224	5203	5279	5427	5368	5291	5373	5324	5376	5311	5442	5408	5527	5702	5445	5605	5460	5452	5255	5376	5393	5367	5574	5602	5604
5608	5235	5312	5447	5386	5264	5367	5175	5199	5203	5223	5313	5238	5158	4973	5191	5116	5147	5247	5356	5379	5143	5396	5323	5360	5232	5300	5282	5519	5421	5461	5383	5250	5382	5364	5469	5413	5550	5536	5681	5527	5556	5380	5495	5379	5473	5441	5510	5411	5773
5424	5301	5274	5145	5315	5332	5101	5159	5155	5344	5177	5226	5035	5227	5081	5110	5125	5116	5144	5387	5275	5215	5106	5278	5137	5365	5176	5499	5408	5483	5375	5292	5214	5368	5415	5516	5373	5334	5398	5364	5545	5570	5456	5382	5541	5404	5370	5588	5591	5433
5333	5296	5228	5181	5223	5230	5144	5231	5180	5314	5185	4998	5173	5086	4944	4965	5154	5185	5247	5313	5174	5183	5110	5167	5073	5219	5276	5326	5371	5318	5247	5141	5319	5141	5400	5440	5439	5351	5495	5504	5553	5502	5372	5249	5286	5308	5243	5288	5339	5293
5633	5385	5407	5100	5165	5151	5330	5130	5196	5310	5432	5151	5246	5053	5023	5055	5150	5182	5206	5282	5299	5137	5125	5093	5104	5359	5338	5260	5243	5210	5275	5333	5136	5237	5358	5315	5233	5479	5280	5352	5362	5461	5398	5387	5224	5190	5088	5193	5260	5406
5623	5233	5077	5031	5139	5161	5156	5227	5340	5410	5344	5253	5375	5230	5144	5185	5202	5136	5218	5292	5312	5203	5303	5144	5359	5233	5471	5240	5420	5520	5276	5465	5363	5388	5450	5401	5432	5522	5602	5567	5489	5461	5428	5446	5345	5364	5358	5444	5374	5359
5468	5084	5095	5211	5106	5218	5383	5302	5279	5495	5407	5403	5501	5392	5298	5249	5156	5379	5392	5382	5441	5609	5511	5432	5474	5402	5336	5535	5565	5718	5469	5465	5585	5495	5678	5662	5627	5622	5704	5656	5648	5591	5656	5662	5604	5477	5377	5600	5636	5576
5369	5021	5034	5033	5090	5218	5261	5214	5221	5315	5438	5456	5453	5604	5480	5212	5213	5315	5319	5474	5551	5538	5489	5472	5404	5438	5546	5724	5612	5759	5607	5474	5602	5554	5810	5665	5580	5604	5648	5628	5710	5672	5648	5751	5590	5756	5677	5722	5614	5607
5530	5154	5117	5021	5184	5121	5123	5120	5071	5194	5507	5367	5116	5151	5238	5026	5099	5213	5322	5264	5453	5574	5386	5166	5194	5268	5417	5214	5526	5430	5344	5270	5454	5417	5512	5430	5492	5255	5348	5382	5513	5562	5447	5551	5479	5424	5444	5403	5422	5631
5531	5286	5121	5149	5154	5042	4989	5075	4883	4995	5123	5044	5187	4936	4844	4697	4720	4792	5028	5290	5091	5153	5104	5084	5097	5030	5035	4976	5138	4955	5150	5025	5177	5122	5275	5052	4990	4912	4983	4932	5113	5281	5204	5108	5123	5119	5000	5042	5131	5144
5204	5268	5180	4951	5038	4887	4920	4846	4911	4882	4881	4880	4734	4572	4566	4486	4429	4502	4625	4751	4887	4928	5037	4892	4975	4829	4773	4592	4697	4694	4807	4804	5000	4801	4801	4690	4680	4631	4671	4644	4778	4967	4955	4832	4859	4940	4701	4762	4833	4838
5172	5032	5150	5177	5020	5044	4877	4867	4818	4776	4514	4466	4430	4270	4180	4178	4015	4406	4444	4530	4752	4783	4746	4754	4737	4451	4533	4349	4416	4472	4566	4692	4746	4573	4613	4353	4398	4261	4351	4371	4422	4597	4530	4496	4539	4492	4342	4524	4576	4475
5048	4888	4994	5013	4956	4894	4668	4692	4771	4474	4385	4255	4131	4177	3898	3909	3720	3955	4047	4302	4308	4387	4477	4587	4478	4598	4468	4394	4333	4337	4353	4349	4431	4520	4374	4237	4160	4230	4063	4060	4089	4291	4326	4351	4306	4482	4228	4440	4369	4540
5105	4861	4903	5021	4941	4661	4682	4508	4441	4325	4077	3921	3878	3791	3584	3475	3627	3541	3639	3877	3967	4069	4349	4438	4224	4205	4243	4040	3976	3957	3960	4127	4227	4277	4212	4060	3995	4074	3999	4089	3932	4145	4122	4103	4113	4103	4159	4190	4360	4271
5185	4970	5068	5089	4972	4785	4603	4364	4220	4210	3942	3723	3601	3456	3391	3213	3324	3352	3398	3456	3884	3872	4003	4141	4103	4102	4034	4008	3770	3926	3881	3955	3966	3877	3961	3949	3883	4028	3976	3931	3859	3996	3929	4001	4004	3958	3910	4116	4099	4156
5095	5018	5037	5011	4936	4734	4579	4268	4184	4027	3813	3689	3566	3507	3378	3316	3202	3125	3326	3402	3558	3795	4002	3860	3993	4098	4014	3857	3759	3646	3626	3644	3858	3833	3972	3919	3951	3977	3936	3753	3929	4060	3893	3900	3824	3857	3907	3977	4098	4185
5116	5118	5237	5114	5095	4969	4656	4451	4284	4259	4156	3980	3768	3484	3519	3318	3247	3319	3367	3565	3653	3912	3910	4103	4015	4121	4072	3948	3896	3646	3575	3733	3805	3836	3904	4003	4024	3952	3966	3864	4113	4105	4009	4070	4030	3957	4078	4038	4229	4234
5367	5033	5052	5031	5124	5074	4905	4639	4521	4444	4199	4120	3973	3772	3776	3693	3611	3564	3553	3668	3763	3902	4189	4196	4258	4164	4077	4002	3852	3799	3696	3789	3853	3980	3987	4173	4219	4106	4094	4130	4160	4150	4077	4237	4149	4033	4195	4079	4381	4262
5109	4993	4885	5031	5169	5091	4924	4679	4586	4495	4420	4239	4078	3914	3731	3736	3616	3638	3816	3938	4052	4164	4263	4330	4293	4335	4252	4104	4001	4031	4003	4016	4059	4150	4282	4295	4272	4370	4240	4241	4302	4353	4421	4358	4285	4323	4263	4517	4374	4664
5186	5043	4937	5041	4963	5026	4937	4701	4682	4727	4659	4261	4153	4135	3824	3856	3893	3777	3967	4210	4169	4267	4406	4545	4546	4411	4522	4194	4302	4127	4262	4223	4307	4467	4385	4438	4459	4473	4371	4529	4658	4668	4610	4499	4629	4449	4466	4578	4754	4766
5246	4897	5045	4918	5257	4905	4890	4617	4686	4766	4544	4424	4333	4197	4164	4091	4077	4062	4258	4282	4413	4544	4644	4556	4659	4524	4439	4508	4520	4482	4511	4542	4604	4676	4612	4511	4400	4593	4723	4696	4940	4936	4890	4680	4735	4831	4723	4797	5097	4975
5292	5073	5009	5035	5169	5077	5005	4903	4890	4923	4702	4823	4587	4494	4510	4449	4430	4508	4458	4588	4735	4787	4764	4806	4805	4873	4656	4722	4735	4748	4839	4943	4917	4828	4817	4770	4675	4998	4780	5113	5067	5146	5296	4990	4979	5012	5009	5206	5089	5152
5160	4988	5032	4855	5051	5181	5130	5201	5112	5250	5035	5140	4936	4933	4696	4693	4558	4674	4665	4833	4848	4978	5011	4808	4977	4939	4891	4785	4980	4921	5015	5074	4945	4981	5158	4943	5099	5196	5185	5053	5199	5256	5148	5178	5260	5239	5171	5309	5341	5451
5030	5039	4957	4972	5120	5263	5212	5246	5095	5298	5097	5139	5127	5063	4958	4718	4659	4637	4750	4861	4971	4902	5134	5132	5002	4987	4830	4990	5038	5005	5128	5153	5188	5278	5191	5175	5051	5131	5306	5289	5433	5534	5533	5403	5358	5339	5168	5320	5429	5381
5050	4980	4996	4888	5052	5058	4896	5118	4974	5154	5078	5071	4980	4885	4886	4544	4581	4703	4691	4714	4925	4873	4985	4879	4913	5046	4793	4976	4799	5010	5010	5084	5113	5014	5007	5058	5060	5006	5134	5038	5413	5489	5443	5285	5309	5215	5257	5233	5259	5371
5126	4982	5082	4868	4878	4810	4921	4763	4868	4841	4765	4840	4615	4513	4503	4496	4338	4341	4509	4564	4702	4637	4708	4704	4865	4568	4647	4579	4779	4724	4835	4761	5090	4994	5040	4978	4823	4885	4867	4985	5136	4895	4907	5117	5165	5013	5093	5315	5249	5330
5041	4979	4970	4927	5141	4883	4744	4674	4732	4835	4720	4512	4418	4235	4283	4212	4180	4248	4393	4424	4397	4454	4502	4540	4499	4342	4321	4430	4523	4455	4543	4559	4778	4758	4800	4767	4857	4886	4769	4841	4869	4775	4771	4824	4865	4852	4997	5057	5096	5446
5117	5023	4845	5052	5132	4910	4702	4677	4621	4406	4504	4415	4235	4224	4027	3972	4046	4094	4062	4309	4273	4338	4252	4260	4463	4333	4383	4280	4272	4373	4246	4337	4459	4446	4519	4612	4657	4686	4558	4582	4590	4623	4655	4556	4794	4665	4829	4952	4811	5026
5160	5086	5169	5205	5125	4867	4730	4524	4534	4422	4245	4343	4042	3916	3815	3847	3820	3858	4015	3965	4099	4058	4119	4128	4301	4192	4227	4157	4252	4149	4106	4080	4267	4306	4362	4245	4245	4326	4414	4296	4303	4480	4478	4432	4489	4582	4661	4605	4711	4796
5158	5000	5164	5163	5053	4823	4709	4193	4347	4169	4283	4137	4094	3805	3744	3781	3522	3797	3919	3868	4020	4092	4014	3985	4079	4070	4087	4059	3907	3902	4015	4078	4119	4130	4237	4168	4128	4129	4050	4312	4120	4236	4267	4270	4282	4351	4486	4457	4519	4447
5124	5237	5034	5162	5011	4889	4592	4204	4230	4154	4091	3861	3869	3654	3480	3486	3478	3609	3826	3746	3849	3886	4027	4087	3743	3854	3800	3829	3877	3743	3921	3994	3987	3938	4070	4011	4036	4021	4056	3901	3974	3992	4169	4104	4230	4227	4331	4391	4334	4373
5318	5118	5235	5096	4921	4626	4489	4298	4067	3977	3899	3875	3747	3540	3628	3406	3449	3622	3749	3866	3943	3994	3987	3996	3857	3818	3904	3818	3869	3878	3929	3956	3925	3760	3964	3811	3773	3970	3977	4029	4075	4097	3984	4011	4125	4111	4240	4263	4347	4167
5206	5243	5308	4897	4685	4652	4461	4302	4087	4001	3901	3838	3731	3508	3480	3424	3476	3556	3768	3919	4041	3925	4040	4033	3951	4041	3930	3940	3889	3943	3905	4060	3946	3938	3916	3886	3865	3898	3908	4019	4027	3989	4079	4095	4224	4255	4213	4258	4302	4332
5357	5140	5157	5077	4995	4765	4644	4370	4319	4157	4252	3930	3911	3804	3639	3694	3718	3803	3994	4058	4098	4266	4184	4116	4150	4104	3967	4016	3926	4041	4139	4112	4225	4113	4149	4009	4046	3988	4190	4084	4142	4150	4291	4288	4432	4326	4432	4481	4347	4366
5444	5134	5310	5142	5214	4908	4634	4603	4455	4350	4439	4272	4241	4192	4086	4044	4175	4202	4298	4453	4321	4410	4435	4314	4350	4126	4144	4091	4189	4302	4244	4339	4412	4321	4274	4275	4330	4187	4446	4392	4477	4402	4410	4485	4542	4680	4635	4593	4717	4559
5457	5164	5282	5316	5147	5151	4782	4583	4618	4730	4541	4606	4370	4319	4346	4426	4211	4519	4655	4725	4696	4541	4675	4659	4566	4449	4476	4405	4537	4523	4443	4608	4478	4476	4667	4365	4544	4370	4544	4695	4736	4666	4715	4765	4819	4838	4932	4677	4752	4671
5424	5097	5167	5104	5026	4949	4846	4743	4720	4754	4676	4686	4582	4619	4599	4422	4702	4731	4813	4766	4720	4768	4698	4670	4676	4792	4738	4695	4668	4732	4891	4830	4714	4666	4562	4578	4657	4800	4728	4940	5073	5000	4938	4967	5110	4942	5077	5137	4963	4736
5273	5130	5303	5024	5216	5169	5139	4952	4791	4920	4985	4949	4919	4815	4628	4662	4758	4842	4916	5001	4982	4757	4709	4762	4687	4830	4726	4723	4778	4949	5096	4961	4951	4968	4838	4957	4909	4957	5095	5026	5176	5102	5227	5168	5245	5383	5204	5202	5207	5078
5495	5359	5378	5323	5603	5492	5313	5326	5333	5259	5406	5394	5222	5316	5131	5187	5035	5141	5197	5181	5028	4938	4973	4773	4858	4837	4895	4923	4983	5019	5128	5095	5040	5216	5165	5174	5303	5357	5404	5376	5089	5155	5034	5293	5419	5350	5623	5469	5488	5134
5449	5405	5329	5354	5494	5517	5629	5414	5457	5394	5542	5566	5538	5354	5302	5512	5246	5180	5225	5165	5165	5089	5086	4921	4972	4907	4984	4963	5075	4940	5024	5048	5187	5322	5205	5248	5318	5555	5432	5305	5295	5240	5245	5389	5288	5514	5534	5685	5557	5440
5380	5192	5281	5369	5296	5463	5306	5326	5119	5436	5275	5338	5328	5411	5212	5280	5119	5076	5082	5152	5060	4974	5090	5064	5060	5079	5013	4972	5176	4906	5003	5229	4993	5048	5036	5186	5178	5474	5276	5375	5403	5348	5322	5249	5209	5206	5359	5406	5452	5452
5310	5097	5098	5228	5247	5313	5041	4975	4850	5152	4959	4983	5143	5170	5141	5125	5038	5026	4866	4795	4767	4805	4834	4890	4809	4832	4925	4722	4820	4863	4904	4782	4950	4937	4955	5052	5066	5085	5063	5259	5283	5313	5109	5072	4936	5092	5249	5080	5197	5094
5328	5159	5184	5284	5245	5191	5084	4961	4954	4838	4865	4970	4945	5116	5106	4962	4964	4987	4845	4831	4742	4858	4623	4596	4612	4535	4573	4502	4718	4624	4685	4408	4676	4735	4808	4790	4968	5004	4978	5066	5006	4871	4964	4876	4694	4880	5028	4905	4943	5054
5574	5250	5248	5153	5096	5131	4933	4916	4766	4763	4697	4662	4878	4925	4999	4929	4894	4900	4863	4798	4858	4859	4678	4555	4526	4472	4600	4462	4488	4498	4257	4314	4242	4302	4550	4591	4689	4953	4835	4863	4791	4671	4591	4493	4476	4583	4756	4998	4996	4783
5516	5321	5318	5113	5052	4930	4794	4711	4655	4417	4555	4516	4672	4728	4789	4645	4643	4741	4809	4853	4831	4735	4763	4620	4481	4582	4481	4378	4443	4364	4270	4126	4207	4274	4157	4325	4251	4390	4724	4631	4716	4700	4496	4402	4264	4356	4637	4700	4655	4984
5248	5140	5122	5002	5081	4939	4622	4467	4634	4341	4370	4460	4346	4501	4673	4506	4584	4514	4575	4567	4636	4638	4404	4568	4299	4347	4256	4260	4220	4219	4232	4261	4102	4104	4131	4378	4263	4313	4429	4518	4322	4488	4462	4447	4382	4358	4554	4337	4541	4563
5209	4920	5055	5029	5051	4910	4660	4436	4291	4176	4199	4369	4358	4516	4518	4655	4578	4663	4560	4677	4564	4404	4474	4283	4199	4090	4087	4074	3896	3981	3990	4046	4079	4160	4102	4399	4342	4473	4335	4176	4245	4126	4282	4221	4247	4350	4421	4474	4469	4368
5267	5228	5113	5271	5082	4845	4451	4173	4144	4165	4110	4097	4237	4430	4383	4546	4650	4742	4597	4652	4669	4548	4441	4402	4254	4079	3905	3711	3909	3644	3582	3631	3863	3901	4010	4203	4184	4254	4229	4229	4225	4051	4107	3963	4022	4177	4259	4447	4338	4320
5333	5156	5252	5006	4956	4696	4479	4131	4019	4141	4079	4143	4321	4404	4418	4415	4507	4565	4551	4675	4565	4538	4465	4456	4199	4129	4024	3859	3828	3648	3564	3584	3607	3620	3803	3665	3723	3712	3734	4004	4000	4059	4097	3975	3966	4081	4186	4392	4418	4404
5258	5133	5131	5033	4860	4603	4437	4332	4104	4104	4088	4150	4338	4389	4402	4473	4412	4414	4450	4496	4667	4381	4440	4265	4095	4253	4046	4057	4072	3810	3969	3820	3968	3855	3681	3567	3389	3533	3645	3672	3902	4047	4182	4327	4240	4361	4439	4315	4335	4513
5133	4997	5196	5067	5142	4672	4633	4408	4279	4259	4369	4430	4589	4599	4645	4513	4544	4642	4682	4610	4695	4576	4508	4309	4204	4223	4074	4079	4138	4034	4058	4030	4166	4191	3998	3927	3707	3612	3513	3650	3791	4063	4158	4391	4500	4573	4596	4516	4623	4644
5065	4963	5267	5203	5094	5088	4786	4710	4647	4686	4490	4679	4820	4815	4794	5034	4922	4945	4963	4858	4662	4745	4441	4455	4305	4368	4187	4066	3997	4023	4060	4305	4425	4464	4472	4250	4278	4235	3975	3802	3858	3925	4156	4421	4628	4639	4818	4620	4789	4713
5219	5257	5120	5327	5252	5236	4847	4806	4704	4673	4700	4861	4683	5025	4873	4982	5019	5063	4956	4889	4866	4730	4812	4679	4463	4627	4268	4356	4119	4248	4242	4300	4439	4416	4405	4268	4205	4312	4206	4018	3994	4118	4111	4186	4519	4530	4582	4722	4793	5016
5254	5084	5147	5128	4940	5019	4942	4969	4773	4807	4929	4857	4743	4849	4960	4841	4888	4860	4742	4868	4761	4797	4628	4608	4677	4593	4608	4484	4546	4555	4618	4666	4548	4470	4255	4034	4059	4117	4105	4142	4174	4498	4408	4354	4427	4485	4658	4648	4961	4993
5118	5029	5102	5024	4962	5015	5056	4963	5051	4998	5074	4986	5237	5053	4838	4869	4782	4733	4759	4763	4976	4758	4767	4780	4702	4578	4877	4896	4937	5035	4924	4847	4888	4719	4626	4437	4242	4355	4368	4421	4602	4909	4878	4910	4906	4760	4877	4931	5096	5155
5134	4950	4903	5057	5034	4979	4970	5214	5291	5340	5286	5564	5197	5100	5008	5090	4994	4793	4952	4757	4844	4933	4935	4884	4857	4748	5061	5302	5149	5111	5324	5167	5209	5207	5295	5027	4926	4835	4873	4963	4989	5206	5328	5129	5197	5146	5191	5226	5171	5234
5116	4921	4980	5257	5271	5211	5336	5395	5427	5627	5507	5438	5349	5276	5174	5168	4995	5088	5076	5109	4992	5071	4886	4931	5041	4885	5097	5140	5134	5118	5208	5461	5555	5557	5549	5507	5346	5431	5558	5317	5208	5200	5090	5055	5146	5343	5390	5432	5304	5223
5186	5249	5132	5224	5269	5427	5387	5211	5201	5395	5301	5127	5175	5190	4919	5050	4934	5017	4993	4987	5015	5051	5059	4988	5053	5029	5129	4983	5130	5201	5118	5278	5113	5066	5157	5236	5269	5595	5511	5382	5204	5081	4981	4877	4965	5002	5181	5300	5298	5282
5193	5006	4915	4931	4935	4940	4907	5010	4859	4754	4873	4766	4628	4661	4601	4669	4585	4681	4774	4686	4880	4855	4752	4760	4951	4948	5000	5019	5012	4996	4924	5074	4606	4802	4842	4849	5033	5051	5209	5191	5157	5052	5075	4766	4672	4697	4996	5031	5058	4918
5100	4750	4770	4846	4801	4796	4627	4659	4674	4506	4436	4441	4476	4430	4316	4515	4389	4353	4469	4487	4472	4393	4554	4609	4686	4691	4671	4745	4937	4847	4965	4748	4678	4642	4777	4961	4835	4919	5120	5123	4815	4814	4882	4891	4840	4593	4779	4685	4710	4805
5067	4894	4856	4801	4835	4873	4718	4654	4499	4659	4459	4205	4280	4255	4322	4299	4266	4148	4193	4224	4371	4395	4325	4296	4315	4328	4346	4604	4601	4761	4859	4761	5066	5239	5251	5108	5217	5049	5027	4863	4720	4729	4724	4652	4692	4704	4641	4788	4558	4520
5062	4867	4969	4881	5046	4980	4832	4751	4613	4572	4513	4300	4337	4189	4337	4148	4241	4334	4312	4356	4379	4130	4180	4165	4098	4070	4142	4281	4384	4328	4598	4840	5269	5420	5467	5431	5093	5070	4996	4848	4566	4571	4386	4219	4328	4480	4637	4650	4683	4486
5142	5029	5130	5169	5185	5071	4761	4688	4491	4375	4254	4277	4104	4187	4209	4269	4319	4200	4230	4238	4201	4283	4315	4185	4167	4113	4047	4005	4218	4165	4291	4643	4973	4900	4430	4395	4286	4308	4463	4707	4783	4523	4499	4189	4083	4257	4594	4635	4785	4460
5141	5025	5094	4964	5042	4759	4642	4345	4193	3930	3965	3884	3950	3769	3790	3905	3874	3975	3987	4073	4004	4150	4237	4129	4084	3992	4029	4108	4140	4084	4162	4291	4229	3920	3491	3277	3309	3494	3681	4116	4423	4667	4335	4056	3842	3972	4236	4400	4482	4426
5150	5051	4934	4766	4679	4563	4391	4098	3913	3686	3605	3637	3504	3437	3465	3650	3552	3630	3763	3735	3807	3893	3950	4014	3887	3974	3980	3890	3904	3896	4246	4250	4204	3620	3047	2692	2665	2724	2936	3249	3935	4693	4655	4201	3958	3757	4028	4251	4403	4244
5016	4875	4768	4755	4698	4391	4216	3953	3911	3718	3669	3487	3582	3509	3528	3543	3471	3542	3591	3490	3611	3710	3843	3756	3783	3738	3757	3878	3871	3900	4264	4663	4444	3878	3112	2694	2582	2371	2410	2850	3313	4215	4703	4729	4218	4066	3937	4104	4288	4375
4977	4786	5002	4816	4922	4548	4506	4240	4105	3950	3802	3860	3744	3853	3858	3751	3790	3688	3778	3790	3807	3913	4100	4092	3841	3913	3940	3887	3848	3995	4375	5062	5009	4106	3212	2975	2736	2488	2473	2578	3132	4041	4702	4978	4565	4477	4235	4341	4393	4502
5115	4983	5138	5135	5133	4972	4902	4581	4447	4301	4254	4185	4224	4369	4293	4144	4151	4087	4220	4081	4258	4375	4472	4261	4108	4098	4101	4183	4151	4129	4503	5308	5169	3835	3180	2932	3025	2736	2483	2640	3329	4130	4740	5193	4979	4655	4736	4706	4843	4598
5387	5183	5275	5110	5220	5136	5025	4706	4591	4411	4510	4441	4330	4427	4537	4432	4535	4476	4543	4587	4667	4742	4813	4691	4603	4398	4317	4619	4573	4263	4586	5212	5034	3758	2994	2932	3203	2927	2979	2979	3589	4323	4888	5098	5017	4769	4834	4931	4925	4886
5291	5196	5192	5010	5020	4994	4773	4656	4628	4511	4389	4346	4438	4456	4522	4536	4701	4763	4775	4903	5041	5106	5188	5022	4958	4900	4863	4883	4826	4596	4807	5503	5301	4304	3429	3342	3506	3453	3492	3677	4097	4822	5299	5516	5173	4784	4786	5012	5226	5135
5312	4866	4889	4849	4868	4803	4620	4567	4708	4753	4429	4456	4644	4574	4531	4689	4820	4993	4964	4985	5125	5242	5412	5488	5449	5209	5345	5483	5367	5313	5320	5773	6206	5428	4527	4311	4020	4080	4226	4601	5051	5513	5902	5822	5337	5035	4931	5144	5250	5548
5165	4945	4910	4946	4719	4678	4821	4961	5031	5138	4967	4778	4812	4809	4987	5056	5165	5034	5287	5278	5347	5433	5479	5527	5480	5605	5547	5707	5722	5570	5789	6358	6775	6460	5816	5127	4815	4501	4836	5099	5500	5869	6349	6275	5707	5269	5360	5341	5336	5643
5147	5016	4978	5007	4952	5033	5058	5193	5284	5344	5210	5123	5291	5243	5294	5357	5317	5476	5539	5354	5231	5306	5260	5538	5440	5466	5379	5537	5591	5598	5631	5851	6549	6855	6549	5900	5279	5152	5156	5180	5529	5906	6167	6299	5991	5725	5518	5531	5409	5523
5315	5055	5162	5219	5294	5155	5234	5414	5353	5547	5534	5523	5490	5403	5511	5423	5686	5721	5570	5532	5270	5409	5247	5284	5307	5277	5207	5262	5249	5324	5353	5656	6046	6456	6586	6294	5738	5323	5156	5275	5397	5653	5897	5677	5805	5642	5438	5322	5222	5338
5598	5281	5280	5373	5291	5400	5379	5292	5395	5415	5375	5550	5470	5460	5461	5569	5612	5563	5603	5534	5466	5463	5570	5321	5404	5255	5099	5131	5048	5147	5130	5216	5352	5654	5944	5987	5894	5603	5550	5379	5472	5380	5225	5157	5435	5490	5221	5368	5367	5147
5651	5425	5374	5224	5318	5361	5331	5271	5312	5059	5134	5273	5300	5156	5287	5408	5539	5465	5355	5396	5493	5394	5393	5404	5552	5593	5299	5158	5094	5028	5213	5025	5038	5178	5350	5565	5622	5658	5750	5626	5544	5314	5169	5217	5301	5244	5213	5388	5363	5175
5579	5356	5026	5276	5258	5245	5231	5111	4960	4959	4979	4888	5028	5023	5000	5116	5183	5347	5340	5203	5115	5279	5515	5501	5576	5456	5427	5379	5375	5359	5283	5285	5075	5093	5187	5237	5302	5348	5511	5408	5405	5488	5403	5164	5049	5340	5199	5341	5351	5212
5288	5074	5008	5080	5023	4851	5046	4819	4787	4872	4844	4882	4736	4787	4704	4894	4990	4928	4910	4867	5037	5008	5252	5409	5583	5415	5444	5554	5540	5599	5717	5497	5357	5271	5209	5016	4936	5036	5101	5351	5284	5415	5497	5369	5509	5170	5317	5226	5111	5187
5022	4980	4926	4877	4870	4828	4969	4812	4809	4879	4816	4915	4720	4751	4777	4907	5059	4998	4607	4585	4698	4846	4933	5067	5310	5266	5551	5503	5580	5568	5650	5532	5607	5488	5370	5075	4926	4856	4935	5161	5407	5494	5748	5787	5506	5257	5197	4876	5089	5114
4938	4833	5031	4941	4946	5030	5160	4870	4946	5039	4963	5005	4889	5020	5088	5084	4980	4887	4662	4767	4696	4723	4948	5079	5063	5074	5017	5175	5357	5426	5560	5780	5736	5679	5536	5369	5203	5129	5024	5210	5526	5361	5481	5613	5533	5393	5242	5008	4994	5055
5107	4952	5031	5155	5152	5084	5119	5244	5182	5282	5082	5245	5114	5176	5376	5393	5401	5140	5125	4896	4917	4901	5008	4978	4943	5035	4868	4919	5009	5190	5382	5431	5571	5586	5579	5581	5383	5357	5368	5156	5207	5215	5486	5586	5625	5493	5406	5110	5114	4872
5325	5269	5112	5068	5187	5126	5207	5341	5298	5351	5119	5208	5097	5236	5369	5427	5551	5389	5227	5205	5116	5209	5308	5224	5073	4975	4924	4900	4869	5064	5173	5327	5351	5251	5464	5634	5418	5478	5535	5257	5023	5155	5334	5231	5392	5340	5425	5298	5070	4993
5436	5196	5084	5131	4998	5069	5293	5091	5244	5263	5263	5212	5102	5222	5255	5228	5302	5374	5222	5288	5264	5374	5478	5472	5306	5381	5253	5170	5072	5022	4985	5022	4919	4829	5159	5356	5476	5515	5553	5589	5370	5245	5255	5378	5169	5403	5378	5153	5210	5076
5215	5059	5088	5013	5003	5004	4915	4791	5009	5040	4984	4941	5241	4956	5043	5185	5091	5170	5091	5203	5318	5456	5485	5499	5528	5577	5397	5238	5535	5238	5085	5044	4767	4818	4905	5251	5397	5579	5719	5740	5593	5387	5262	5337	5205	5171	5260	5245	5220	5255
5021	4922	5051	5005	4806	4957	5001	4841	5066	5072	4985	4846	4998	5193	4978	5000	4977	5000	4910	5154	5220	5338	5469	5503	5633	5609	5698	5726	5681	5651	5333	5325	5015	5093	5036	5225	5112	5507	5501	5662	5581	5599	5531	5366	5416	5165	5323	5364	5356	5599
4726	4658	4786	4898	4771	5116	5158	4980	5075	5126	5155	5082	5206	5150	5248	5031	4924	4995	5160	4900	5275	5276	5337	5304	5592	5751	5747	5928	5943	5835	5694	5458	5273	5199	5256	5059	5154	5134	5194	5358	5525	5761	5684	5661	5533	5341	5370	5416	5396	5537
4645	4591	4766	4835	5062	5189	5189	4995	5283	5272	5211	5507	5321	5445	5160	5032	5022	4838	5167	4914	5164	5066	4996	5168	5144	5522	5729	5813	5967	5879	5823	5638	5589	5427	5434	5246	5247	5080	5085	5014	5151	5386	5512	5578	5513	5449	5313	5251	5276	5289
4789	4619	4865	5001	5190	5452	5228	5357	5421	5521	5702	5539	5481	5234	5166	5098	4956	4953	4870	4934	4993	5015	4956	4999	4981	5240	5405	5607	5878	5725	5543	5807	5636	5679	5562	5356	5196	5123	4915	4928	4925	4926	5192	5343	5399	5371	5288	5109	5143	5156
4934	4675	5023	5220	5457	5461	5513	5425	5352	5466	5658	5632	5480	5306	5121	5104	4944	4871	4857	4918	5001	4976	4767	4976	4975	5042	5257	5444	5201	5322	5343	5534	5609	5499	5531	5498	5276	5184	4883	4478	4408	4634	4672	4864	5047	5255	5235	5010	4871	4738
5019	5005	5183	5328	5663	5574	5466	5327	5239	5454	5391	5520	5444	5224	5237	4926	4847	4942	5068	4819	5027	4769	4789	4729	4774	4896	4981	5066	5033	5162	5027	5118	5261	5492	5529	5519	5270	4892	4882	4383	4315	4330	4447	4457	4648	4825	4990	4934	4791	4543
5105	5046	5340	5515	5503	5420	5275	5141	5241	5180	5387	5406	5328	5050	4870	4717	4903	4785	4721	4719	4700	4647	4559	4614	4717	4850	4911	4946	4905	4914	4914	4983	5131	5169	5237	5174	5020	4940	4784	4475	4320	4238	4147	4130	4375	4537	4696	4805	4634	4580
5159	5095	5434	5294	5353	5219	5027	4943	4910	4867	4933	4914	4710	4532	4504	4369	4315	4404	4250	4366	4293	4294	4295	4478	4698	4923	4840	4901	4912	4831	4708	4854	4708	4759	4828	4847	4772	4671	4642	4516	4434	4114	3836	3918	3977	4266	4413	4529	4483	4514
5214	5283	5402	5320	5124	4990	4651	4493	4509	4517	4518	4281	4148	4169	3999	3840	3821	3778	3775	3771	3908	3933	4161	4469	4636	4793	4916	4983	4875	4718	4742	4805	4755	4705	4537	4622	4540	4563	4500	4169	4282	4108	3956	3783	3831	3759	3982	4311	4383	4283
5243	5143	5080	5000	4872	4520	4413	4259	4217	4256	4251	4101	3785	3729	3633	3642	3488	3367	3319	3386	3410	3671	3788	4267	4412	4693	4868	4972	5023	4914	5033	4898	4862	4613	4519	4402	4347	4199	4221	4217	4102	4008	4019	3902	3711	3779	3917	3977	4129	4295
4890	4829	4784	4818	4706	4610	4353	4243	4197	4279	4078	3929	3657	3691	3570	3415	3352	3282	3235	3157	3175	3426	3624	3907	4143	4336	4618	5085	4985	5085	5037	5075	4939	4766	4652	4265	4119	3968	4021	4024	4117	4106	4149	4132	3887	3977	3942	3896	4272	4348
4841	4807	4915	4929	4701	4505	4306	4367	4314	4255	4169	4066	3872	3679	3531	3444	3437	3317	3115	3110	3236	3350	3558	3867	4065	4289	4392	4574	4925	4993	5214	5287	5146	4945	4650	4310	4039	4018	3979	4122	4147	4270	4220	4154	3990	4073	3911	3957	4176	4344
4875	4789	4816	4990	4826	4661	4516	4588	4498	4356	4330	4309	4012	3977	3830	3711	3637	3629	3269	3157	3430	3472	3716	3879	4109	4217	4259	4489	4741	4895	5023	5161	5305	5308	4878	4614	4162	4047	3928	4071	4179	4189	4193	4281	4272	4258	3945	4153	4035	4191
4872	4931	5080	4933	5169	4780	4749	4737	4571	4785	4544	4449	4255	4217	4002	3964	3837	3763	3593	3518	3573	3456	3760	4001	4044	4170	4317	4397	4456	4842	5113	5100	5324	5212	5042	4671	4394	4046	3959	3988	4319	4235	4336	4360	4542	4224	4100	4179	4013	4313
5110	4973	5223	5284	5166	5176	5042	5030	4931	4839	4968	4773	4641	4493	4435	4307	4119	4033	3890	3791	3729	3759	3934	4039	4094	4254	4383	4367	4569	4725	5018	5229	5198	5223	4890	4669	4424	4063	4132	4034	4042	4265	4425	4654	4544	4521	4465	4422	4438	4539
5194	5527	5525	5508	5425	5212	5226	5257	5249	5246	5123	5172	4855	4813	4650	4488	4418	4335	4240	4252	4158	4196	4180	4314	4358	4360	4471	4312	4526	4717	4959	5044	5187	5279	4920	4755	4559	4354	4128	4098	4047	4225	4338	4539	4727	4785	4786	4677	4726	4792
5368	5340	5499	5475	5488	5445	5269	5438	5337	5428	5337	5385	5226	5084	4710	4768	4524	4591	4480	4722	4653	4796	4797	4790	4845	4724	4683	4603	4488	4506	4781	5025	5013	5121	5091	5021	4707	4655	4439	4253	4269	4385	4489	4611	4901	4762	4839	4681	4887	4942
5280	5351	5557	5514	5465	5475	5430	5477	5311	5524	5439	5294	5332	5275	5019	4933	5116	4943	4845	4966	5035	5053	5098	5209	5030	4917	4858	4833	4758	4617	4731	4863	4993	5102	5063	5093	4900	4769	4504	4589	4749	4712	4753	4688	4742	4892	5031	4808	4886	4984
5491	5535	5621	5382	5430	5367	5516	5373	5355	5469	5445	5370	5260	5273	5145	5079	5012	5299	5137	5234	5296	5227	5387	5454	5286	5197	4945	4848	4854	4712	4609	4768	4736	4919	4871	4879	5011	4800	4914	4958	4855	4818	4692	4763	4795	4956	5286	5418	5357	5400
5455	5437	5291	5171	5022	5256	5101	5106	5077	5245	5225	5102	5075	5087	4985	5014	4855	5059	4995	5191	5434	5456	5487	5401	5337	5176	5206	4904	4823	4777	4547	4746	4736	4680	4790	4924	4934	4821	5057	5033	5024	4689	4631	4687	4790	5117	5273	5553	5491	5466
5568	5258	5252	4951	4918	4889	4599	4723	4629	4784	4782	4818	4816	4696	4818	4642	4598	4526	4918	4975	5143	5269	5526	5495	5284	5243	5041	4857	4793	4713	4562	4524	4398	4543	4623	4663	4841	4939	5102	5174	4996	4685	4584	4580	4634	4681	4953	4963	5024	5203
5420	5253	5147	4879	4681	4540	4194	4188	4220	4353	4323	4457	4207	4353	4358	4192	4358	4319	4601	4701	4870	5038	5217	5103	5203	5062	4938	4741	4708	4573	4495	4378	4500	4499	4542	4671	4695	4944	5046	5115	4936	4945	5024	4666	4335	4176	4192	4224	4468	4469
5288	5077	4810	4763	4468	4281	3907	3796	3798	3898	3849	3912	4016	3896	3826	3862	3927	4092	4244	4259	4583	4743	4815	4976	4818	4977	4747	4744	4612	4532	4351	4215	4264	4157	4271	4336	4441	4794	4882	4866	5141	5471	5404	4799	4142	3763	3876	4069	4172	4208
5069	4865	4722	4577	4323	4007	3789	3687	3543	3506	3600	3607	3631	3501	3474	3469	3494	3572	3705	4034	4231	4341	4566	4711	4773	4673	4513	4509	4453	4225	4165	4069	4015	4013	4078	4118	4251	4371	4591	5001	5378	5645	5401	4683	4204	4008	4110	4310	4431	4428
5035	4657	4685	4488	4111	3919	3715	3333	3347	3362	3456	3358	3378	3304	3286	3295	3299	3303	3436	3654	3857	4216	4087	4310	4367	4431	4336	4213	4301	3884	3913	3930	4004	3860	3786	3642	3953	4150	4218	4613	5100	5555	5138	4398	4480	4484	4552	4476	4678	4659
4928	4746	4540	4305	4137	3822	3612	3301	3257	3211	3137	3240	3292	3168	3069	3113	3082	3117	3220	3420	3599	3779	4125	4064	4187	4073	4135	4079	4064	3748	3909	3766	3651	3706	3656	3786	3729	3865	3853	4189	4725	4726	4686	4277	4466	4689	4747	4563	4622	4873
5047	4726	4677	4548	4035	3718	3568	3220	3206	3061	3139	3173	3173	3041	2995	2975	2840	2937	3041	3142	3348	3612	3894	3864	3846	3719	3806	3713	3680	3797	3781	3723	3833	3581	3594	3583	3447	3618	3719	4010	4338	4658	4464	4145	4375	4718	4682	4539	4805	5025
4931	4692	4533	4332	4069	3792	3422	3304	3264	3216	3055	3072	3067	3016	2897	2995	2860	2870	3008	3181	3274	3551	3688	3830	3803	3672	3533	3526	3485	3575	3677	3677	3704	3495	3677	3487	3349	3508	3590	3893	4510	4782	4830	4235	4169	4357	4349	4520	4635	4837
4803	4820	4615	4389	4138	3873	3507	3323	3311	3280	3184	3067	3103	3107	2994	3000	2992	2907	3052	3000	3246	3450	3572	3847	3800	3554	3437	3446	3325	3436	3521	3653	3739	3721	3703	3557	3514	3458	3720	3873	4404	4908	5052	4781	4356	4149	4053	4131	4361	4265
4707	4749	4685	4398	4257	3950	3713	3610	3341	3362	3347	3343	3314	3240	3280	3202	3067	3167	3102	3204	3252	3528	3660	3827	3831	3713	3624	3312	3471	3460	3547	3596	3686	3624	3797	3556	3768	3677	3903	3937	4535	4884	5090	4804	4581	4034	3937	3920	3984	3884
4846	4633	4645	4458	4492	4189	3868	3783	3759	3597	3573	3611	3481	3553	3400	3404	3304	3297	3370	3323	3430	3583	3741	3876	3765	3649	3507	3336	3435	3497	3532	3768	3760	3888	3885	4087	3842	3891	4026	4255	4350	4491	4694	4879	4593	4261	4096	3876	3803	3674
4686	4754	4630	4472	4501	4337	4173	3900	3861	3682	3741	3848	3797	3644	3710	3641	3686	3587	3731	3570	3652	3914	4134	3989	3982	3746	3672	3504	3544	3561	3601	3819	4160	4079	4110	4244	4247	4210	4222	4227	4306	4479	4502	4680	4662	4315	4182	4101	4049	3912
4703	4436	4554	4589	4398	4474	4110	4059	3980	4013	3807	3926	3974	3924	3957	3978	3925	3990	3998	4108	3958	4009	4158	4090	3991	3856	3687	3620	3558	3453	3726	3984	4031	4228	4393	4505	4378	4407	4483	4391	4427	4497	4573	4723	4872	4774	4551	4564	4345	4265
4730	4565	4563	4532	4710	4431	4412	4353	4240	4214	3984	4152	4232	4174	4353	4392	4174	4159	4350	4393	4229	4315	4366	4244	4049	3914	3885	3817	3727	3769	3867	4112	4331	4622	4854	4766	4708	4622	4624	4556	4726	4642	4894	4963	5111	4963	4695	4693	4385	4407
4845	4526	4630	4629	4693	4662	4487	4500	4440	4488	4472	4433	4427	4634	4697	4806	4719	4546	4741	4684	4618	4550	4533	4348	4182	4098	4042	3988	3870	4009	4203	4432	4677	4897	5120	5128	5066	4958	4941	4786	4722	4944	4786	5102	5154	5080	5087	4702	4557	4336
4919	4640	4768	4752	4767	4654	4757	4541	4875	4780	4629	4687	4769	4753	5112	4844	4709	4811	4929	4925	4936	4763	4659	4613	4298	4292	4126	4113	4188	4321	4452	4684	4794	4996	5121	5280	5149	5251	5019	4880	4800	4805	5047	5295	5567	5389	5104	4786	4497	4524
4976	4799	4812	4750	4842	4798	4824	4777	4787	4827	4862	4910	4952	4992	5021	5086	4934	4977	4766	4930	4818	4634	4765	4611	4511	4316	4179	4280	4237	4488	4579	4890	5112	5245	5325	5336	5408	5274	5111	4923	4855	4921	4986	5312	5440	5543	5191	4955	4716	4628
4924	4811	4740	4828	4982	5009	5086	4916	4823	4891	4884	4958	5022	5254	5050	5029	5035	4974	4905	4905	4812	4775	5015	4784	4617	4404	4279	4130	4220	4321	4579	4758	4849	5117	5134	5220	5149	5128	5023	4992	4925	4934	5165	5277	5455	5564	5356	4907	4936	4633
4876	4727	4968	4888	5030	4913	4720	4697	4637	4714	4703	4791	4775	4955	5112	4981	4946	4808	4756	4878	4790	4887	4739	4694	4442	4366	4084	3994	4023	4220	4485	4644	4912	5045	5074	5011	5167	4993	4880	4757	4758	4776	4915	5140	5457	5657	5374	5087	4659	4643
5064	4814	5010	4839	5002	4836	4730	4420	4357	4464	4538	4598	4738	4602	4686	4742	4708	4803	4765	4741	4774	4745	4766	4525	4276	4121	3976	4032	3989	4007	4334	4508	4496	4900	5058	4881	4896	4862	4706	4769	4484	4449	4709	4997	5322	5740	5512	4966	4666	4688
5117	5015	5024	4892	4776	4801	4593	4415	4209	4084	4156	4241	4339	4371	4441	4456	4364	4575	4659	4666	4704	4579	4722	4295	4095	3887	3995	3896	4005	3933	3947	4253	4552	4747	4846	4731	4707	4630	4397	4499	4312	4248	4428	4668	5025	5297	5409	4946	4432	4572
5158	5134	5078	4996	4874	4675	4445	4264	4092	4077	4142	4045	4031	4148	4243	4104	4104	4195	4325	4332	4516	4273	4298	4134	4029	3846	3902	3776	3849	3962	3978	4214	4340	4659	4729	4715	4586	4547	4220	4164	3975	4030	4237	4370	4859	5003	5097	4996	4401	4394
5179	5127	5072	5001	4800	4628	4538	4138	3994	3793	3925	3951	4076	3850	3939	4051	3940	4018	4161	4120	4066	4102	3978	3996	3855	3731	3588	3503	3697	3805	3854	4180	4284	4562	4577	4637	4534	4278	4019	3864	3720	3761	4082	4317	4663	4881	4940	4835	4405	4177
5192	5032	5069	4736	4813	4477	4257	3973	3765	3844	3763	3717	3872	3819	3862	3775	3705	3881	3924	3947	3979	3946	3936	3791	3776	3622	3508	3528	3472	3480	3765	4116	4166	4294	4662	4468	4532	4189	3947	3770	3684	3646	4026	4273	4415	4820	4756	4895	4487	4310
5061	5177	4977	4968	4696	4637	4123	3987	3748	3672	3719	3604	3813	3642	3819	3779	3661	3723	3895	3996	3807	3895	3854	3797	3712	3649	3476	3393	3381	3395	3597	3809	4041	4325	4456	4360	4218	4076	3880	3630	3663	3734	3945	4128	4628	4771	4973	4865	4574	4215
5088	5077	5166	4817	4675	4388	3989	3856	3724	3567	3659	3593	3605	3572	3726	3651	3504	3701	3767	3865	3781	3865	3885	3745	3677	3630	3443	3151	3202	3333	3573	3699	4002	4302	4526	4468	4146	3995	3813	3602	3694	3667	3896	4204	4496	4704	4673	4663	4454	4234
5121	4973	5201	4791	4682	4358	4098	3887	3553	3632	3554	3617	3366	3624	3626	3595	3651	3715	3702	3722	3695	3874	3784	3772	3815	3586	3437	3367	3382	3290	3463	3704	3977	4225	4346	4301	4078	3905	3890	3698	3539	3782	3935	4220	4395	4537	4405	4461	4411	4197
5064	5050	4850	4791	4629	4549	4173	3910	3669	3663	3625	3617	3423	3534	3665	3473	3554	3579	3652	3635	3767	3748	3829	3890	3822	3767	3597	3524	3423	3388	3716	3866	4250	4389	4420	4445	4201	3868	3915	3798	3831	3925	4145	4321	4484	4668	4493	4592	4462	4243
4969	4836	4841	4705	4790	4476	4274	3980	3707	3712	3718	3675	3678	3597	3686	3585	3709	3708	3754	3658	3716	4006	3825	3743	3886	3830	3691	3677	3766	3785	4013	4148	4367	4586	4631	4560	4433	4136	4015	3939	4066	4152	4458	4700	4835	4887	4927	4998	4853	4252
4871	4862	4725	4844	4671	4545	4445	4074	3922	3810	3862	3757	3754	3813	3838	3828	3730	3807	3933	3956	4031	3949	3913	3913	3812	4004	4016	3976	4076	4010	4154	4433	4562	4705	4815	4675	4540	4497	4266	4383	4230	4459	4716	4852	5148	5194	5256	5304	4983	4875
4896	4796	4718	4768	4693	4554	4365	4198	3970	3864	3883	3920	3977	3986	3783	3872	3799	3846	4082	4194	4036	4112	3951	4055	4050	4088	4248	4227	4530	4468	4641	4553	4840	4947	4937	4910	4808	4624	4580	4540	4660	4668	4773	5073	5089	5261	5386	5307	5234	5605
4811	4778	4770	4669	4575	4552	4482	4206	4036	4059	4101	4018	4087	3994	3987	3923	3912	4036	4329	4133	4194	4171	4248	4177	4243	4368	4599	4599	4623	4846	4891	4911	5067	4969	5090	4967	4917	4795	4730	4693	4745	4869	4893	5088	5128	5173	5223	5190	5285	5815
4952	4790	4936	4679	4482	4569	4594	4280	4291	4224	4208	4277	4240	4095	4075	3936	4042	4192	4143	4358	4320	4253	4467	4428	4546	4546	4857	4879	5119	5115	5229	5258	5135	5243	5164	5053	4872	4951	4910	5097	4914	5045	5139	5149	5165	5120	4985	5071	5452	5856
5109	5024	4686	4650	4672	4551	4585	4349	4517	4362	4521	4404	4318	4283	4196	4098	4064	4251	4357	4405	4318	4508	4653	4672	4726	4888	4983	5192	5117	5161	5378	5214	5097	5137	5164	5034	4987	5019	4930	5127	5140	5141	5216	5214	5038	5051	5069	5335	5388	5600
5041	4942	4813	4641	4675	4723	4506	4556	4540	4390	4553	4504	4443	4298	4195	4209	4178	4248	4425	4419	4466	4516	4619	4788	4972	4996	5225	5287	5313	5237	5352	5262	5057	5122	4933	5102	4931	4905	4738	5050	5055	5044	5125	5195	4906	4965	5352	5385	5256	5466
5164	4992	4875	4868	4638	4679	4481	4335	4296	4324	4357	4283	4257	4225	4081	4138	4307	4280	4369	4298	4576	4479	4598	4919	5109	5248	5398	5352	5198	5137	5178	5176	5031	4905	4941	4944	5018	4703	4785	4868	4956	4940	5038	4939	4973	5025	5271	5326	5136	5460
5259	5045	4821	4753	4784	4481	4525	4426	4254	4150	4281	4214	4187	4158	4094	3979	4135	4113	4238	4356	4309	4575	4645	4899	5120	5378	5344	5255	5139	4949	5023	5057	4914	4858	4816	4815	4723	4754	4815	4881	4747	4894	4879	4826	4833	5093	5434	5255	4991	5783
5300	5184	5154	4946	4849	4846	4539	4459	4366	4297	4265	4098	4110	4243	4108	4142	4186	4206	4140	4297	4388	4566	4828	4971	5096	5339	5373	5290	5109	4952	4941	4976	4810	4799	4741	4759	4699	4714	4615	4858	4735	4786	4584	4612	4718	5028	5506	5350	5259	5505
5578	5306	5144	5165	5183	4895	4737	4620	4520	4386	4208	4160	4090	4115	4059	3927	4078	4064	4216	4216	4283	4461	4692	4894	5141	5011	5107	5002	4869	4911	4740	4855	4737	4680	4663	4702	4605	4561	4669	4723	4574	4735	4456	4428	4435	4708	5475	5676	5433	5401
5805	5575	5490	5325	5219	5175	4741	4510	4425	4378	4333	4141	4024	4011	4004	3989	3871	4035	4054	4089	4278	4367	4632	4649	4978	4723	4809	4716	4710	4682	4748	4626	4664	4517	4541	4388	4538	4579	4484	4551	4581	4479	4272	4168	4180	4585	5363	5776	5796	5480
5989	5701	5664	5487	5454	5187	4949	4765	4546	4466	4398	4246	4153	3992	4034	3885	3967	3894	3918	4120	4235	4422	4499	4487	4563	4543	4433	4608	4545	4460	4489	4487	4433	4512	4498	4437	4583	4731	4468	4379	4497	4231	4255	4004	4061	4420	5144	5555	5727	5366
6011	5872	5791	5600	5470	5373	5014	4738	4700	4637	4433	4428	4436	4213	4120	3940	3898	3897	3950	3957	4210	4412	4284	4293	4354	4531	4485	4458	4403	4337	4368	4439	4519	4442	4524	4552	4607	4499	4569	4308	4251	4085	4029	3962	3954	4236	4643	5026	5225	4982
6066	6061	5749	5747	5462	5295	4975	4790	4714	4732	4615	4515	4574	4402	4069	3991	3794	3790	3992	3946	3994	4285	4272	4330	4379	4338	4355	4173	4267	4329	4411	4506	4555	4569	4626	4638	4508	4590	4475	4264	4138	3859	3770	3648	3930	3939	4308	4463	4670	4707
5989	5993	5763	5854	5486	5381	5096	4792	4761	4994	4779	4728	4603	4521	4081	4066	3907	3879	4011	4190	4098	4316	4260	4283	4354	4200	4370	4290	4321	4424	4547	4600	4659	4626	4654	4726	4651	4552	4379	4225	4002	3698	3661	3731	3867	4085	4207	4296	4393	4359
6078	5795	5915	5759	5731	5538	5111	4965	4915	5100	4977	4915	4771	4652	4354	4325	4139	4067	4139	4213	4111	4306	4438	4216	4163	4282	4343	4339	4439	4554	4604	4806	4819	4753	4832	4769	4717	4493	4465	4170	4056	3902	3685	3774	3931	4029	4210	4454	4628	4615
5852	5773	6013	5880	5746	5468	5197	5049	5104	5135	5050	4988	5046	4625	4531	4361	4284	4250	4230	4262	4231	4280	4343	4417	4394	4251	4451	4398	4565	4730	4808	4967	5134	5068	5054	4919	4712	4621	4588	4405	4137	4237	4049	4175	4198	4430	4505	4591	4674	4936
5625	5806	5682	5759	5490	5229	5166	5008	5094	5098	5085	5034	4893	4867	4757	4667	4450	4466	4452	4285	4214	4353	4477	4475	4531	4669	4724	4574	4635	4990	5066	5246	5328	5336	5226	4965	4888	4712	4502	4541	4484	4475	4468	4639	4599	4708	4628	4854	5052	5283
5407	5486	5686	5602	5523	5163	5164	5017	4977	4865	4997	4889	4766	4771	4621	4507	4359	4427	4479	4310	4306	4448	4563	4856	4900	5052	4914	4986	5014	5253	5360	5571	5687	5645	5354	5062	4904	4561	4516	4654	4810	4687	4895	4790	4831	4858	5015	5050	5324	5359
5554	5444	5547	5570	5514	5366	5211	5046	4923	5101	5000	4972	4923	4730	4745	4728	4614	4583	4470	4532	4619	4739	4966	5179	5469	5331	5458	5389	5626	5594	5737	5806	5979	5795	5504	5113	4831	4725	4841	4989	5056	5308	5191	5168	5123	5120	5111	5467	5637	5928
5500	5447	5520	5474	5465	5368	5336	5190	5243	5236	5239	5307	5246	5065	5089	4924	4872	4968	4739	4898	4974	5174	5411	5814	5973	5798	5964	5891	5798	5701	5934	6010	5970	5938	5575	5304	5055	5271	5209	5456	5724	5691	5657	5395	5516	5328	5392	5791	6266	6411
5533	5438	5456	5541	5659	5492	5550	5267	5323	5444	5387	5674	5442	5323	5313	5401	5322	5400	5347	5218	5360	5441	5840	6192	6383	6110	6083	6041	5949	5809	5940	5983	6004	5847	5706	5430	5369	5601	5709	5943	6202	6020	6103	5831	5655	5675	5791	6116	6393	6708
5738	5473	5651	5678	5708	5801	5765	5702	5658	5634	5747	5672	5716	5624	5693	5628	5561	5761	5536	5787	5656	5668	6054	6286	6495	6291	6051	6068	5823	5750	5838	5998	5828	5770	5664	5662	5584	5578	5771	6146	6274	6302	6135	5935	5570	5758	5933	6478	6499	6753
5867	5798	5826	5948	5964	5986	5909	5852	5761	5825	5795	5874	5869	6014	5897	5860	5769	5892	5842	5860	5784	5860	6094	6292	6112	6002	5848	5659	5758	5565	5726	5780	5710	5600	5684	5728	5720	5907	6042	6163	6203	6015	5983	5777	5555	5370	5840	6153	6342	6536
5995	5881	6020	6165	6007	6194	6137	5938	5878	5785	5943	5826	5946	6011	5819	5824	5826	5778	5761	5740	5825	5928	5812	5820	6050	5928	5715	5615	5480	5588	5715	5931	5962	5685	5620	5615	5744	5842	5921	5991	6080	5812	5780	5691	5590	5598	5604	5877	6271	6198
5857	5819	5966	6009	6239	6232	6188	5987	5875	5922	6022	5920	6216	6151	6047	5925	5897	5993	5864	5812	5780	5700	5868	5703	5831	5627	5710	5544	5645	5838	6009	6201	6311	6022	5939	5828	5736	5670	5685	5785	5754	5892	5708	5704	5576	5517	5587	5913	6016	6111
5714	5583	5882	5981	6080	6216	6010	6061	6028	5911	5933	5843	5972	6031	5832	6091	5950	5721	5823	5744	5699	5604	5601	5515	5497	5526	5619	5680	5851	5913	6161	6482	6312	6226	5889	5684	5571	5569	5778	5743	5863	5788	5752	5614	5733	5678	5689	5723	6008	6090
5470	5399	5601	5725	5871	5902	5741	5722	5908	5772	5696	5901	5822	5758	5685	5719	5567	5672	5466	5604	5562	5377	5534	5321	5443	5557	5646	5791	5795	6136	6109	6301	6532	6191	5952	5547	5493	5325	5277	5768	5902	5665	5710	5712	5513	5551	5682	5675	5891	6096
5295	5123	5525	5524	5744	5620	5440	5553	5417	5611	5501	5497	5648	5743	5504	5363	5288	5356	5486	5482	5322	5345	5425	5435	5515	5601	5555	5760	5933	6084	6084	6217	6123	5776	5613	5389	5370	5267	5490	5616	5722	5865	5614	5639	5373	5326	5411	5648	5866	5992
5380	5240	5242	5277	5546	5431	5335	5137	5266	5276	5287	5440	5376	5281	5192	5067	5323	5371	5675	5454	5331	5380	5336	5458	5536	5685	5643	5818	5762	5793	5765	5862	5664	5635	5550	5382	5315	5456	5647	5561	5783	5820	5616	5448	5289	5345	5382	5601	5659	5996
5529	5365	5422	5471	5383	5424	5435	5278	5331	5201	5112	5265	5314	5295	5222	5291	5408	5397	5641	5714	5674	5713	5560	5681	5697	5707	5724	5730	5602	5542	5510	5450	5524	5486	5369	5368	5277	5450	5488	5629	5799	5697	5559	5324	5290	5357	5412	5500	5658	5816
5754	5594	5589	5563	5684	5578	5570	5452	5413	5376	5247	5409	5271	5332	5249	5363	5580	5707	5936	5830	5988	5777	5670	5678	5710	5724	5634	5606	5273	5377	5218	5091	5145	5451	5485	5528	5536	5572	5661	5627	5579	5651	5471	5460	5501	5441	5548	5484	5773	5509
6121	5721	5799	5679	5732	5742	5601	5712	5622	5390	5489	5381	5373	5454	5480	5613	5731	5938	6071	6049	5872	5833	5792	5664	5678	5698	5526	5465	5132	4962	4973	5082	5313	5579	5752	5768	5659	5516	5571	5224	5587	5489	5577	5712	5619	5632	5538	5422	5541	5353
6250	5694	5791	5813	5721	5888	5769	5818	5621	5799	5461	5553	5558	5437	5447	5661	5800	5986	5972	5895	5817	5610	5752	5523	5451	5676	5401	5160	4925	5019	5135	5209	5594	5696	6000	5888	5708	5421	5320	5259	5363	5553	5653	5914	5808	5714	5286	5213	5296	5318
6083	5907	5719	5752	5844	5891	5854	5844	5798	5740	5607	5569	5558	5615	5509	5708	5763	5910	5833	5671	5557	5561	5233	5340	5348	5376	5405	5245	5136	4974	5336	5431	5731	6102	6127	5846	5595	5400	5122	5148	5450	5757	6031	6159	5928	5725	5361	5290	5162	5377
5993	5606	5475	5388	5642	5527	5701	5716	5605	5721	5513	5496	5405	5346	5362	5506	5554	5610	5387	5494	5480	5291	5280	5283	5203	5397	5421	5325	5086	5230	5486	5562	5917	5964	5917	5544	5356	5238	4942	5145	5258	5715	5921	6039	5769	5609	5334	5066	5097	5384
5782	5454	5381	5228	5273	5459	5458	5564	5428	5475	5445	5247	5287	5151	5139	5135	5030	5190	5152	5073	5045	5094	5060	5300	5368	5336	5495	5267	5429	5276	5469	5445	5794	5636	5562	5370	5081	4982	4925	5224	5498	5710	5955	6018	5817	5465	5142	5005	5114	5593
5833	5489	5281	5183	5209	5093	5338	5414	5509	5329	5426	5319	5280	5162	4969	5063	5101	5024	5014	5201	5116	5168	5413	5688	5451	5584	5605	5393	5341	5343	5554	5364	5433	5507	5465	5362	4978	5097	5001	5183	5537	5772	5922	5879	5736	5393	5261	5182	5450	5567
6034	5698	5470	5433	5445	5511	5634	5601	5722	5728	5649	5577	5484	5510	5324	5376	5362	5485	5358	5470	5592	5793	5833	5806	5864	5717	5726	5473	5283	5505	5426	5564	5557	5602	5451	5527	5511	5404	5533	5572	5801	6011	5938	5877	5655	5648	5279	5275	5537	5925
6205	5977	5853	5634	5697	5760	5859	5906	5890	6087	5899	6246	5989	5924	5740	5889	5831	5846	5746	5817	5896	5965	6062	6120	5787	5649	5569	5369	5290	5322	5433	5541	5502	5597	5578	5702	5648	5691	5531	5833	5878	5815	5951	5879	5849	5634	5696	5767	5688	5943
6210	6226	6071	5974	5921	5859	6020	5993	5940	6100	6094	6218	6128	5873	5960	6046	5702	5788	5825	5808	5900	5978	5752	5677	5556	5623	5390	5254	5264	5110	5309	5342	5283	5567	5658	5600	5662	5574	5709	5595	5741	5936	5954	5821	5956	5721	5727	5748	5787	5819
6093	5970	5937	5889	5997	5876	5812	5703	5696	5853	5884	5657	5493	5602	5654	5626	5478	5288	5290	5547	5420	5521	5471	5381	5319	5319	5093	5140	5149	5159	5380	5293	5495	5424	5437	5561	5508	5429	5563	5392	5510	5787	5869	5935	5791	5786	5712	5799	5594	5569
5918	5923	5784	5734	5625	5597	5468	5434	5319	5266	5312	5262	5128	5130	4983	4957	5057	4814	5018	5057	5093	5199	5163	5109	5124	5009	5167	5124	5214	5370	5239	5185	5110	5306	5040	5051	5211	5136	5269	5318	5564	5411	5657	5616	5638	5749	5626	5424	5502	5551
5763	5642	5624	5577	5349	5323	5183	5079	5014	5056	4986	4982	4956	4832	4657	4534	4548	4423	4531	4823	4679	4906	4877	4892	4871	4843	5018	5094	5059	5332	5146	4992	4974	4964	4812	4838	4869	4898	5034	5155	5189	5201	5368	5358	5280	5494	5419	5494	5348	5226
5840	5641	5674	5570	5310	5212	5090	4975	4825	4840	4716	4665	4736	4434	4467	4289	4270	4365	4395	4379	4704	4699	4757	4694	4737	4688	4877	5106	5093	5051	4815	4720	4417	4439	4349	4695	4752	4956	4915	5052	5101	5012	5011	5138	5043	5194	5191	5129	5137	5096
6032	5919	6039	5597	5565	5233	5038	4919	4827	4904	4803	4707	4657	4362	4545	4330	4390	4313	4458	4489	4520	4735	4812	4716	4646	4629	4777	4876	4737	4732	4762	4488	4140	4210	4373	4507	4716	4890	4874	4960	4778	4809	4799	4934	5027	5172	4976	5200	4908	5030
6106	6011	6050	5738	5758	5304	5163	4890	4749	4765	4712	4634	4691	4537	4462	4361	4289	4384	4618	4735	4643	4707	4653	4565	4503	4535	4622	4708	4693	4619	4617	4385	4326	4371	4384	4704	4809	4917	4891	4877	4491	4639	4501	4838	4812	4964	5001	5134	5014	4718
5985	6058	5934	5676	5624	5142	5056	4763	4723	4743	4655	4529	4476	4433	4364	4260	4486	4445	4448	4591	4603	4615	4531	4332	4268	4398	4477	4676	4571	4825	4664	4553	4383	4472	4688	4872	5116	4969	4964	4935	4562	4616	4494	4751	4783	5042	5109	5053	4945	4797
5843	5650	5740	5566	5282	4986	4867	4592	4476	4433	4540	4313	4296	4235	4086	4137	4305	4264	4371	4409	4392	4378	4235	4196	4257	4274	4350	4566	4734	4745	4634	4624	4492	4649	4698	4828	5093	4972	4846	4797	4673	4609	4582	4652	4831	4898	5061	5065	5035	4772
5912	5716	5612	5418	5188	4963	4790	4525	4532	4608	4292	4101	4223	3961	3969	4101	4021	4141	4110	4259	4455	4281	4236	4171	4263	4456	4592	4648	4854	4860	4840	4639	4622	4544	4614	4772	4947	4903	4852	4721	4715	4542	4596	4697	4816	4961	5033	4921	4936	4874
5998	5719	5899	5492	5270	5040	4852	4673	4658	4632	4460	4296	4150	4086	4024	4126	4193	4183	4286	4366	4391	4397	4459	4441	4536	4549	4886	4703	4741	4744	4542	4631	4523	4435	4698	4780	4879	5003	4861	4872	4731	4569	4590	4738	4920	5014	4957	5168	5084	4799
6384	6074	5975	5612	5467	5217	5161	4992	4856	4830	4592	4506	4266	4331	4256	4223	4385	4483	4635	4711	4621	4666	4704	4627	4666	4742	4737	4595	4691	4603	4525	4490	4465	4620	4842	4939	4995	5170	5049	4736	4502	4588	4679	4945	5121	5262	5214	5220	5067	4761
6180	6192	6075	5866	5642	5434	5204	5134	5107	5199	4870	4840	4574	4526	4431	4504	4590	4838	4618	4876	4723	4691	4687	4626	4719	4843	4796	4728	4694	4687	4487	4563	4550	4850	4966	5085	5093	5072	4906	4640	4737	4799	4867	5133	5207	5396	5477	5166	5036	4881
6122	5993	5978	5928	5652	5436	5217	5092	5141	4968	4844	4936	4716	4513	4622	4677	4657	4794	4810	4961	4898	4864	4705	4880	4751	4780	4861	4893	4817	4884	5001	4883	4931	5028	5137	5141	5088	5112	5009	4939	4938	4994	5239	5460	5377	5535	5331	5221	5027	4908
6127	5926	5944	5612	5665	5387	5356	5169	5122	5060	4993	4914	4832	4814	4821	4683	4795	4878	4925	4935	4856	5058	5077	5119	5232	5240	5317	5240	5275	5336	5066	5082	5125	5125	5205	5350	5103	5089	5185	5119	5441	5424	5691	5549	5556	5667	5456	5292	5074	5200
6052	5902	5959	5694	5512	5527	5423	5200	5275	5102	4960	5041	4939	5009	4960	4998	5156	5068	5239	5163	5279	5456	5468	5518	5602	5599	5561	5669	5410	5268	5044	5042	5188	5271	5432	5491	5309	5534	5421	5447	5621	5802	5858	5909	5867	5699	5541	5417	5169	5234
6171	6081	5973	5933	5853	5640	5621	5693	5572	5455	5482	5464	5143	5382	5426	5279	5292	5515	5455	5440	5596	5578	5689	5834	5659	5842	5652	5378	5458	5155	5089	5260	5427	5409	5594	5491	5752	5612	5632	5579	5747	5837	6040	6088	5910	5762	5707	5623	5382	5514
6267	6210	6006	6101	6014	5888	5888	5883	6035	5837	5685	5600	5822	5609	5461	5643	5622	5767	5808	5658	5548	5634	5684	5579	5618	5573	5520	5247	5340	5178	5251	5378	5476	5700	5757	5771	5756	5480	5590	5750	5702	5840	6086	6042	6099	5845	5735	5661	5682	5544
6083	5863	6055	6191	6186	6037	5900	5801	5841	5903	5872	5666	5637	5508	5554	5565	5559	5605	5485	5676	5671	5725	5495	5547	5527	5349	5257	5316	5172	5271	5441	5558	5550	5787	5771	5596	5618	5451	5565	5591	5702	5939	5993	6075	6016	5818	5655	5532	5653	5618
5640	5643	5643	5745	5890	5821	5666	5683	5512	5728	5475	5504	5212	5134	5100	5303	5332	5355	5349	5374	5448	5577	5419	5445	5633	5367	5327	5163	5200	5353	5452	5466	5676	5704	5702	5514	5456	5332	5517	5578	5770	5804	5899	5818	5773	5768	5431	5472	5662	5811
5800	5456	5599	5567	5764	5469	5513	5444	5279	5247	5273	5176	4858	5078	4978	4881	5019	5011	5237	5237	5521	5466	5644	5507	5541	5492	5284	5233	5047	5062	5321	5445	5579	5424	5449	5365	5434	5254	5435	5734	5799	5797	5904	5652	5574	5432	5322	5430	5482	5714
5847	5822	5684	5661	5642	5627	5496	5492	5295	5212	5215	5119	5062	4960	4945	5022	5050	5213	5009	5199	5358	5484	5593	5763	5577	5321	5153	5003	4931	4938	5203	5192	5427	5397	5370	5223	5188	5288	5436	5621	5558	5657	5611	5449	5399	5126	5140	5168	5359	5563
5901	5745	5918	5845	5624	5818	5639	5464	5332	5339	5302	5109	5072	4991	4920	4973	4999	5088	5037	5211	5151	5386	5373	5409	5319	5207	4909	4911	4868	4905	4984	5213	5245	5250	5313	5118	4984	5166	5192	5354	5374	5422	5474	5242	5168	4972	4900	4846	5038	5220
5865	5552	5943	5843	5639	5573	5401	5219	5162	5146	5005	4930	4815	4784	4706	4701	4735	4719	4854	4982	4967	4928	4984	5023	4966	4895	4781	4666	4681	4888	4819	5025	5017	5057	5000	4741	4652	4893	5059	5155	5274	5249	5118	4994	4810	4649	4713	4624	4816	4898
5793	5593	5736	5668	5486	5324	5113	5104	4857	4659	4687	4442	4560	4230	4346	4459	4390	4331	4466	4637	4653	4556	4757	4964	4675	4937	4734	4713	4602	4805	4759	4782	4785	4690	4658	4447	4447	4454	4694	4746	4921	5100	4846	4733	4546	4548	4454	4615	4573	4772
5901	5681	5872	5658	5371	5289	5084	4877	4682	4558	4488	4318	4333	4298	4201	4253	4219	4058	4296	4431	4505	4749	4677	4717	4805	4705	4675	4762	4494	4471	4533	4633	4507	4518	4467	4298	4267	4241	4455	4651	4598	4818	4847	4655	4430	4352	4465	4531	4470	4619
6216	6022	6043	6023	5640	5462	5200	4915	4688	4518	4429	4452	4315	4200	4243	4237	4418	4255	4283	4354	4384	4660	4687	4633	4770	4729	4496	4433	4400	4356	4350	4449	4547	4395	4115	4185	4134	4295	4328	4553	4669	4630	4506	4656	4487	4354	4312	4498	4438	4721
6224	6224	6039	5864	5575	5411	5082	4902	4509	4454	4364	4252	4151	4050	4050	4115	4044	4097	4351	4310	4436	4395	4499	4493	4437	4570	4452	4302	4284	4374	4194	4538	4548	4275	4418	4175	4191	4154	4325	4333	4356	4588	4549	4552	4488	4579	4442	4427	4511	4680
6106	5857	5990	5802	5679	5539	4905	4706	4541	4398	4378	4313	4097	3940	3902	3911	3811	3950	3921	4082	4125	4293	4260	4410	4469	4428	4395	4415	4552	4389	4427	4485	4540	4358	4284	4153	4200	4129	4128	4408	4463	4417	4474	4456	4568	4409	4634	4471	4518	4558
6209	5874	5983	5629	5467	5408	4910	4639	4469	4462	4451	4200	4063	4063	3917	3872	3937	3872	4005	4122	4231	4335	4417	4451	4567	4599	4625	4593	4697	4631	4597	4599	4448	4404	4448	4293	4315	4334	4417	4389	4415	4490	4499	4575	4708	4598	4586	4568	4624	4852
6237	5906	5922	5727	5762	5417	5153	4983	4791	4758	4701	4529	4347	4306	4323	4202	4204	4315	4124	4423	4554	4581	4724	4718	4744	4902	4911	4854	4781	4730	4738	4575	4697	4471	4458	4533	4526	4596	4679	4690	4573	4565	4653	4830	4803	4847	4860	4876	4890	4908
6131	5857	5738	5709	5447	5330	5240	5026	5012	4867	4932	4715	4643	4496	4491	4315	4525	4430	4502	4812	4854	4830	4854	4946	4931	4864	5046	4979	5001	4941	4774	4737	4722	4802	4798	4881	4959	5014	4958	4785	4869	4965	4877	4949	5056	4910	5150	4907	4985	5053
5906	5589	5556	5481	5432	5130	5061	5123	5020	5079	4921	4840	4818	4581	4548	4400	4536	4599	4898	4900	4909	5150	5200	5111	5197	5156	5279	5247	5247	5366	5116	4959	5040	4965	4933	5042	5079	5247	5315	5310	5325	5143	5215	5209	5227	5282	5190	5180	5330	5247
5562	5321	5314	5289	5453	5015	5167	5060	5234	5218	5105	5047	4968	4856	4841	4720	4791	4959	5155	5283	5352	5465	5627	5665	5530	5569	5577	5590	5629	5454	5330	5346	5286	5101	5329	5393	5523	5654	5752	5654	5562	5489	5440	5357	5637	5472	5659	5745	5666	5632
5452	5404	5490	5272	5416	5402	5298	5393	5464	5545	5449	5484	5384	5277	5205	5356	5303	5478	5597	5822	5967	5864	5856	5778	5521	5593	5534	5820	5689	5647	5524	5392	5201	5465	5662	5567	5783	6157	6112	5951	5740	5575	5605	5649	5802	5905	5859	6029	6063	6055
5511	5360	5382	5482	5582	5643	5537	5606	5732	5572	5634	5781	5530	5653	5651	5500	5770	5632	5962	5930	5878	5933	5864	5775	5746	5431	5624	5597	5721	5755	5600	5604	5557	5533	5763	5885	6127	6338	6296	6200	5924	5699	5763	5624	5718	6039	6140	6267	6261	6176
5631	5353	5330	5426	5625	5682	5749	5838	5729	5609	5755	5665	5623	5462	5766	5820	5772	5682	5703	5951	5809	5739	5753	5502	5512	5447	5341	5564	5506	5637	5550	5692	5556	5699	5777	5868	6182	6252	6323	6133	5965	5880	5723	5712	6021	6188	6112	6326	6180	6354
5552	5342	5533	5486	5694	5664	5834	5724	5638	5466	5480	5536	5505	5329	5488	5633	5736	5580	5658	5630	5729	5621	5584	5582	5282	5327	5442	5484	5654	5443	5353	5627	5425	5564	5664	5938	6099	6099	6232	6101	5973	5617	5707	5828	5821	5875	6163	6043	6173	6132
5720	5588	5686	5703	5676	5715	5701	5555	5455	5397	5210	5173	5381	5383	5465	5356	5376	5374	5567	5439	5349	5601	5386	5407	5353	5316	5255	5305	5278	5383	5425	5291	5228	5218	5417	5563	5710	5891	5961	6058	5963	5683	5528	5600	5662	5844	5805	6067	5911	5955
5972	5835	5844	5834	5766	5476	5668	5392	5076	5186	5019	4985	5072	5203	5107	4980	5150	5089	5083	5106	5362	5180	5159	5203	5348	4992	5025	5108	5034	5236	5245	5158	5097	4945	5046	5176	5177	5485	5648	5750	5600	5527	5416	5374	5352	5419	5752	5681	5700	5620
5996	5939	5784	5930	5835	5648	5241	5075	5023	4838	4863	4759	4722	4726	4796	4885	4856	4872	4593	4650	4840	4703	4809	4811	4834	4830	4898	4773	4847	4880	5024	4808	4693	4845	4744	4944	4983	5216	5273	5368	5443	5393	5179	5128	5011	5365	5433	5416	5389	5492
5885	5849	5958	5652	5635	5455	5180	4866	4758	4596	4583	4629	4661	4502	4336	4482	4558	4542	4449	4338	4426	4528	4599	4732	4667	4643	4682	4706	4648	4727	4648	4585	4564	4482	4454	4497	4549	4780	4772	5011	5127	4913	5028	4972	5054	4951	5112	5067	4968	5050
6022	5889	5966	5700	5621	5404	5052	4844	4829	4733	4405	4464	4403	4258	4151	4361	4423	4408	4368	4394	4137	4354	4318	4456	4650	4536	4505	4428	4392	4441	4419	4336	4342	4349	4346	4382	4393	4424	4658	4765	4683	4937	4642	4692	4832	4782	4828	4765	4776	4869
5859	5894	5722	5582	5555	5052	4919	4742	4508	4364	4265	4209	4001	4105	3996	4135	4108	4163	4114	4193	4240	4265	4300	4471	4602	4469	4413	4332	4340	4285	4301	4211	4227	4352	4383	4225	4390	4400	4446	4446	4548	4688	4549	4384	4460	4504	4562	4424	4683	4619
5924	5829	5818	5590	5409	5143	4781	4492	4354	4291	4045	3977	4037	3865	3862	4044	3953	4036	4083	4138	4364	4168	4424	4483	4446	4395	4477	4415	4370	4292	4224	4213	4370	4209	4383	4322	4350	4341	4342	4459	4464	4453	4479	4397	4456	4430	4593	4401	4345	4337
6038	5733	5955	5568	5190	4789	4613	4414	4177	4154	4151	3849	3887	3875	3764	4003	3904	4129	4133	4126	4178	4141	4350	4343	4625	4430	4503	4547	4396	4481	4372	4463	4439	4385	4404	4412	4536	4369	4369	4467	4386	4416	4219	4305	4341	4221	4270	4266	4256	4270
5916	5879	5742	5509	5247	4878	4646	4438	4270	4104	3967	4090	3776	3847	3917	3871	4061	4103	4034	4060	4258	4111	4203	4449	4543	4681	4734	4780	4531	4558	4567	4352	4447	4521	4577	4576	4440	4496	4468	4453	4210	4258	4184	4316	4306	4056	4248	4186	4215	4241
5878	5813	5972	5588	5256	5052	4685	4427	4387	4245	4108	3955	3931	3954	3927	4004	4174	4114	4121	4100	4183	4259	4338	4381	4545	4779	4783	4749	4857	4757	4741	4513	4564	4568	4546	4665	4725	4672	4563	4467	4398	4289	4342	4298	4276	4474	4472	4394	4300	4216
5816	5917	5687	5504	5203	5065	4813	4754	4663	4547	4418	4215	3935	4060	4154	4091	4111	4228	4199	4369	4328	4345	4494	4625	4688	4876	5066	4916	4915	4867	4775	4733	4651	4620	4789	4900	4847	4938	4727	4751	4391	4400	4240	4460	4617	4585	4587	4562	4387	4310
5776	5831	5826	5574	5360	5106	4926	4872	4877	4798	4545	4394	4206	4182	4345	4279	4284	4265	4468	4408	4513	4501	4789	4571	4791	4972	4910	5002	4999	5126	4879	4867	4732	4857	4926	4948	4964	5060	4974	4849	4935	4648	4592	4605	4837	4830	4768	4744	4712	4535
5834	5531	5744	5549	5501	5161	5113	4939	4947	4926	4933	4572	4379	4524	4702	4528	4641	4447	4536	4623	4645	4802	4737	4814	5029	4903	5097	5149	4970	5135	4963	5055	5001	4919	5002	5076	5094	5240	5210	5035	5134	4903	4867	4908	4977	4954	4939	4949	4810	4906
5895	5657	5617	5508	5428	5509	5119	5058	5087	5103	4951	4830	4753	4817	4845	4805	4883	4924	4975	4836	4863	5125	5018	5011	5010	5068	5309	5142	5183	5296	5154	5194	5239	5251	5041	5323	5464	5294	5444	5482	5265	5264	5093	5161	5200	5305	5510	5486	5264	5097
5657	5528	5570	5457	5353	5298	5197	5240	5281	5308	5172	5058	5168	4930	5297	5152	5114	5221	5096	5039	5002	5196	5244	5300	5233	5000	5256	5253	5301	5404	5372	5452	5396	5441	5434	5596	5798	5598	5521	5576	5393	5294	5242	5276	5618	5555	5687	5736	5456	5612
5707	5594	5524	5287	5459	5405	5339	5342	5388	5415	5494	5370	5347	5340	5277	5265	5168	5141	5176	5362	5280	5248	5402	5365	5415	5301	5379	5260	5526	5542	5457	5425	5495	5541	5573	5846	5916	5918	5782	5657	5505	5338	5519	5451	5690	5799	5876	5754	5630	5727
5825	5576	5390	5358	5265	5358	5519	5507	5569	5521	5467	5463	5260	5106	5078	5229	5064	5233	5038	5231	5305	5322	5475	5487	5494	5407	5434	5465	5573	5657	5525	5526	5603	5680	5849	5854	5828	5840	5873	5870	5590	5506	5500	5523	5666	5691	5905	5872	5908	5720
5561	5721	5613	5250	5224	5391	5530	5614	5627	5575	5615	5308	5143	5075	4904	4808	4837	5016	5118	5059	5423	5263	5511	5418	5377	5381	5328	5413	5486	5599	5480	5642	5595	5519	5645	5719	5943	5945	5774	5628	5596	5595	5490	5404	5504	5746	5838	5991	5904	5795
5683	5582	5545	5360	5318	5304	5353	5416	5359	5442	5265	5095	4991	4783	4925	4832	4962	4728	5003	5016	5227	5382	5232	5243	5379	5161	5366	5367	5529	5248	5266	5489	5403	5365	5431	5519	5510	5634	5500	5616	5511	5466	5402	5300	5422	5434	5485	5678	5643	5597
5722	5430	5405	5388	5279	5344	5217	5243	5286	5024	4909	4823	4737	4592	4735	4623	4601	4762	4801	4976	4946	5058	4973	5077	5089	5171	5240	5227	5296	5404	5356	5339	5211	5211	5487	5326	5455	5527	5525	5398	5346	5258	5200	5230	5219	5355	5401	5486	5358	5364
5525	5291	5433	5213	5351	5216	4978	5149	5019	4881	4778	4746	4464	4416	4416	4531	4379	4538	4508	4670	4801	4704	4732	4823	5010	5014	5090	5039	5078	5168	5270	4965	5003	5023	5185	5105	5162	5126	4941	5174	5082	4857	4888	4950	5043	4969	5015	5249	5266	5220
5369	5183	5265	5273	5273	5118	5032	4876	4912	4916	4785	4447	4368	4232	4279	4314	4388	4595	4610	4754	4712	4617	4658	4751	4774	4838	4820	5030	4959	4782	4747	4778	4805	4923	4917	5065	4722	4854	4744	4844	4647	4602	4671	4829	4849	4764	4937	4940	5083	4971
5458	5362	5290	5263	5071	5079	4847	4737	4819	4918	4582	4497	4160	4118	4231	4190	4293	4529	4504	4590	4349	4431	4269	4517	4594	4672	4651	4916	4672	4654	4692	4580	4709	4754	4746	4886	4805	4512	4496	4599	4390	4419	4496	4544	4622	4860	4825	4940	4823	4938
5498	5420	5508	5297	5191	5077	4827	4569	4530	4692	4467	4580	4204	4079	4188	4121	4334	4246	4264	4459	4376	4303	4498	4321	4472	4611	4853	4974	4865	4665	4554	4529	4575	4666	4721	4781	4648	4357	4309	4296	4139	4158	4251	4405	4647	4583	4767	4786	4768	4634
5454	5413	5462	5169	5223	5046	4787	4524	4357	4385	4383	4362	4241	4011	4210	4114	4090	4308	4312	4192	4213	4174	4313	4212	4468	4628	4826	5137	5033	4831	4512	4653	4617	4611	4632	4728	4743	4445	4140	4144	4115	4120	4154	4407	4455	4652	4687	4692	4687	4428
5521	5392	5379	5290	5225	4904	4855	4582	4454	4359	4292	4280	4051	4075	4132	4040	4088	4226	4147	4042	4036	4192	4423	4282	4426	4648	4937	5058	5003	5037	4774	4745	4576	4623	4740	4718	4577	4297	4106	4229	4058	4239	4225	4371	4459	4629	4661	4719	4552	4466
5404	5442	5329	5358	5122	4906	4710	4594	4404	4269	4185	4020	4101	3855	3969	3851	3890	3990	3957	4027	3971	4007	4111	4208	4275	4550	4821	4785	4737	4930	4750	4567	4370	4652	4692	4645	4570	4456	4315	4145	4328	4264	4359	4443	4522	4754	4773	4711	4557	4463
5632	5379	5463	5334	5047	4981	4564	4349	4391	4364	4251	4214	3920	3895	3897	3789	3741	3946	3868	3857	3961	4116	4130	4072	4212	4467	4734	4812	4675	4821	4529	4368	4438	4595	4627	4544	4657	4415	4184	4276	4319	4301	4332	4361	4702	4620	4690	4775	4616	4466
5745	5699	5545	5234	5364	4928	4738	4513	4535	4527	4444	4275	4321	4045	4096	3934	3891	3863	3965	4033	4022	4158	4305	4401	4232	4505	4715	4845	4743	4624	4544	4479	4539	4541	4491	4632	4552	4388	4339	4277	4297	4577	4511	4318	4472	4814	4590	4602	4475	4467
5779	5719	5814	5491	5425	5127	5088	4827	4793	4642	4595	4332	4543	4324	4186	4238	4026	4120	4039	4179	4445	4428	4729	4694	4614	4839	4913	5065	4939	4747	4747	4590	4653	4600	4574	4570	4687	4427	4527	4568	4484	4564	4672	4590	4608	4535	4835	4587	4698	4630
5778	5670	5713	5583	5454	5271	5149	4894	4851	5021	4845	4658	4630	4468	4381	4398	4290	4378	4400	4439	4623	4701	4932	5075	5120	5152	4969	5001	4781	4797	4673	4704	4553	4630	4675	4596	4446	4462	4653	4732	4892	4918	4850	4837	4773	4747	4667	4614	4650	4700
5765	5723	5754	5751	5472	5191	5131	4956	5001	5061	5038	5052	4855	4816	4737	4710	4561	4765	4698	4814	4884	4969	5202	5251	5436	5342	4908	4838	4610	4382	4380	4439	4689	4530	4606	4544	4669	4539	4540	5016	4920	4972	4970	4852	4979	5002	4784	4851	4894	4887
5557	5818	5805	5623	5668	5508	5359	5301	5030	5219	5240	5123	5106	4955	4913	5018	5087	5058	5153	5045	4953	5123	5221	5282	5534	5398	5231	4882	4820	4481	4605	4669	4663	4736	4764	4971	4768	4775	5004	5190	5238	5382	5228	5253	5092	5118	5076	5043	5024	5156
5578	5536	5767	5634	5763	5656	5491	5501	5419	5565	5604	5565	5334	5464	5279	5451	5398	5447	5540	5443	5490	5567	5530	5938	6015	5864	5667	5328	5267	5084	4930	5007	5196	5141	5442	5245	5173	5187	5212	5462	5688	5552	5611	5424	5490	5561	5458	5446	5582	5478
5714	5665	5796	5795	5806	5649	5694	5751	5863	5893	6010	5981	5806	5737	5565	5658	5783	5897	5896	5945	6000	5836	5818	5986	5942	5819	5916	5657	5539	5340	5306	5355	5431	5543	5664	5609	5578	5616	5632	5706	5876	6079	5898	5891	5653	5618	5670	5809	5706	5905
5941	5901	5765	5883	5590	5580	5801	5686	5811	5869	5907	6063	5952	5818	5638	5578	5600	5762	6052	5919	5926	5560	5692	5604	5803	5758	5595	5451	5479	5302	5257	5587	5458	5558	5495	5594	5401	5479	5663	5638	5832	5744	5867	5724	5493	5614	5465	5492	5497	5734
6060	5969	5964	5785	5565	5415	5512	5772	5774	5823	5841	5685	5562	5390	5474	5571	5577	5543	5655	5569	5521	5305	5415	5276	5449	5407	5227	5204	5229	5425	5288	5220	5246	5346	5338	5276	5333	5361	5205	5301	5325	5217	5243	5207	5328	5236	5289	5286	5350	5439
5925	5954	5848	5716	5530	5503	5341	5436	5619	5690	5717	5682	5585	5130	5077	5245	5162	5400	5429	5360	5220	5041	5036	5057	5258	5323	5277	5168	5269	5222	5247	5200	5239	5267	5162	5214	5103	5127	5214	5142	5164	5126	5055	5077	5111	5152	5177	5058	5284	5402
6045	5882	5782	5679	5438	5278	5518	5538	5688	5492	5520	5527	5329	5309	5297	5419	5497	5555	5597	5754	5462	5163	5248	5235	5174	5294	5148	5259	5244	5346	5162	5219	5253	5291	5179	5038	5075	5218	5042	5169	5165	5000	5053	4828	4867	4942	5148	5216	5216	5311
5689	5706	5786	5778	5620	5417	5197	5470	5586	5640	5824	5523	5356	5145	5247	5125	5311	5239	5564	5636	5456	5420	5367	5208	5232	5296	5306	5203	5234	5366	5223	5358	5279	5312	5095	5045	5225	5315	5139	5207	5231	5050	5019	5018	4986	5018	5163	5340	5212	5390
5665	5566	5535	5607	5337	5335	5351	5496	5627	5467	5330	5510	5357	5429	5473	5575	5462	5703	5806	5654	5730	5517	5431	5331	5208	5277	5247	5253	5305	5303	5252	5150	5227	5077	5137	5056	5093	5038	5115	5210	5095	5091	5088	5036	4942	5090	5229	5480	5606	5465
5644	5502	5454	5523	5435	5290	5302	5460	5510	5684	5558	5519	5209	5128	5180	5041	5014	5132	5373	5273	5456	5198	5354	5428	5431	5402	5437	5397	5394	5526	5442	5352	5294	5292	5297	5060	5072	5215	5262	5251	5282	5227	4975	5187	4992	5048	5211	5379	5390	5527
5608	5248	5516	5560	5491	5310	5401	5442	5423	5238	5260	5115	5269	5346	5316	5448	5528	5527	5684	5675	5577	5512	5431	5363	5268	5369	5449	5553	5501	5566	5468	5464	5391	5483	5356	5358	5269	5202	5460	5458	5290	5276	5272	5308	5361	5215	5380	5675	5476	5515
5476	5385	5425	5492	5492	5585	5338	5257	5389	5489	5648	5379	5269	5104	4976	5038	5190	5088	5184	5225	5192	5436	5385	5484	5524	5629	5488	5427	5288	5247	5346	5376	5365	5500	5508	5217	5313	5533	5361	5640	5483	5445	5527	5459	5314	5473	5497	5500	5546	5630
5540	5431	5405	5534	5424	5400	5383	5425	5341	5234	5458	5289	5260	5228	5246	5378	5463	5568	5563	5468	5503	5411	5420	5216	5293	5324	5450	5692	5583	5350	5387	5281	5299	5370	5464	5483	5293	5305	5514	5366	5372	5557	5568	5366	5284	5207	5278	5574	5535	5437
5444	5434	5445	5446	5532	5602	5557	5398	5177	5396	5500	5573	5433	5247	5169	5336	5165	5227	5233	5391	5467	5279	5387	5523	5308	5495	5344	5470	5299	5446	5384	5227	5281	5557	5449	5301	5499	5483	5430	5475	5615	5555	5539	5420	5264	5219	5261	5159	5305	5260
5844	5620	5371	5473	5786	5570	5356	5359	5437	5422	5385	5257	5509	5430	5375	5432	5311	5439	5494	5669	5551	5349	5348	5486	5358	5529	5670	5764	5569	5346	5372	5429	5469	5599	5638	5727	5693	5624	5786	5682	5830	5819	5734	5454	5403	5209	5270	5315	5142	4995
5808	5553	5785	5496	5457	5466	5558	5502	5601	5270	5258	5465	5670	5599	5675	5218	5474	5491	5388	5645	5581	5583	5623	5560	5226	5445	5389	5386	5642	5305	5564	5372	5335	5572	5491	5498	5619	5524	5571	5879	5731	5813	5710	5410	5254	5336	5201	5063	5228	5068
5823	5830	5587	5383	5539	5472	5426	5402	5417	5604	5641	5736	5604	5686	5617	5258	5315	5261	5447	5419	5602	5539	5556	5337	5479	5354	5577	5788	5393	5321	5300	5477	5380	5312	5431	5479	5259	5508	5585	5465	5528	5545	5288	5373	5364	5405	5352	5163	5169	5239
5776	5388	5508	5350	5461	5203	5290	5359	5548	5639	5429	5487	5595	5569	5309	5036	5050	5228	5239	5338	5565	5399	5447	5189	5266	5118	5381	5593	5721	5663	5297	5440	5516	5286	5448	5377	5286	5329	5540	5567	5337	5426	5397	5338	5378	5322	5251	5324	5417	5360
5561	5692	5542	5367	5249	5302	5447	5353	5128	5380	5316	5343	5477	5597	5292	5240	5288	5243	5489	5497	5675	5526	5370	5412	5223	5267	5400	5326	5569	5649	5760	5736	5341	5395	5401	5427	5404	5520	5435	5541	5693	5371	5500	5429	5462	5517	5488	5513	5484	5471
5726	5760	5281	5624	5600	5541	5203	5045	5248	5266	5454	5390	5633	5393	5220	5286	4960	5255	5214	5411	5595	5540	5482	5448	5409	5393	5404	5585	5395	5450	5437	5564	5588	5386	5281	5300	5538	5591	5428	5478	5540	5366	5363	5581	5556	5571	5509	5568	5534	5661
5713	5479	5713	5700	5465	5194	5421	5316	5388	5355	5185	5106	4957	4957	4876	4868	4772	4916	4873	5075	5092	5150	5037	5089	5101	5200	5247	5442	5563	5536	5330	5317	5068	5362	5453	5387	5453	5422	5529	5499	5308	5438	5461	5450	5418	5373	5743	5767	5829	5717
5743	5570	5631	5283	5266	5616	5650	5494	5114	4861	5048	4984	5117	5210	5364	5384	5282	5437	5496	5635	5541	5489	5255	4910	4859	4690	5212	5148	5294	5374	5472	5447	5117	5199	5311	5418	5500	5413	5324	5410	5446	5370	5373	5420	5375	5511	5685	5495	5768	5531
5950	5578	5488	5492	5987	6024	5590	5291	5174	5361	5198	5250	5348	5510	5203	5202	5244	5408	5515	5742	5753	5850	5907	5695	5514	5373	5153	5134	5354	5456	5340	5426	5496	5642	5382	5493	5660	5710	5422	5593	5578	5594	5343	5510	5620	5632	5657	5508	5534	5551
5702	5427	5759	6112	5691	5525	5503	5591	5706	5562	5225	5158	5216	5190	4958	4979	4873	4891	5138	5322	5271	5365	5497	5461	5624	5713	5784	5630	5686	5437	5557	5477	5684	5882	5867	5572	5698	5891	5857	5460	5700	5757	5539	5664	5860	5782	5817	5768	5700	5816
5645	5854	5973	5785	5341	5745	5850	5605	5376	5254	5100	5148	5228	5109	5379	5431	5456	5695	5725	5872	5742	5478	5375	5108	5038	5250	5517	5848	5724	5677	5557	5388	5404	5340	5751	5948	5638	5680	5673	5607	5572	5657	5699	5659	5839	5966	5951	5916	5956	5976
6057	5779	5592	5083	5515	5604	5596	5194	5197	5226	5227	5144	5167	5300	5492	5383	5819	5734	6021	6099	6160	6256	5993	5673	5348	4975	4985	5138	5409	5507	5367	5450	5394	5130	5212	5621	5810	5223	5403	5445	5267	5350	5438	5506	5633	6010	5852	5881	5942	5825
5892	5327	5137	5361	5365	5119	4994	4915	5004	5065	4819	4829	4791	5000	5000	5051	5082	5090	4982	5205	5386	5464	5575	5667	5680	5489	5086	4812	5000	5130	5180	5371	5480	5167	4844	4784	5141	5253	4974	4944	5131	5042	5116	5291	5419	5363	5496	5450	5472	5478
5583	5056	5524	5478	5011	4748	4969	4886	4797	4724	4573	4596	4697	4746	4651	4547	4420	4355	4304	4233	4371	4426	4473	4743	5241	5551	5355	5303	4835	4806	4892	5043	5063	5059	4839	4436	4531	5050	4844	4713	5028	5031	4816	4929	5143	5035	5252	5292	5195	5110
5191	5501	5525	4971	4883	4804	4841	4639	4484	4640	4786	4598	4567	4333	4045	3908	3941	3887	4141	4159	4223	3996	3993	4094	4354	4751	4991	5102	5004	4777	4541	4610	4542	4571	4712	4565	4248	4396	4689	4569	4546	4715	4640	4720	4855	4839	4890	4988	4761	5110
5566	5632	5300	4734	4642	4662	4501	4402	4550	4608	4487	4117	3726	3623	3495	3602	3610	3654	3770	3985	4028	4038	4085	4105	3797	3999	4168	4538	4686	4579	4381	4309	4137	4038	4099	4252	4120	4040	4343	4291	4021	4179	4221	4221	4467	4782	4420	4733	4669	4700
5848	5474	4797	4396	4549	4475	4378	4346	4508	4493	3986	3283	3129	3102	3471	3684	3745	3942	3905	3858	3898	4114	3996	4090	3917	3835	3785	3871	4016	4400	4249	4036	3930	3732	3710	3740	4173	3877	3995	4273	4171	3872	4145	4155	4116	4397	4265	4361	4398	4254
5751	5019	4450	4668	4493	4323	4327	4345	4255	3752	3304	3081	3189	3728	4194	4527	4441	4353	4293	4157	4213	4349	4236	4184	4173	4356	4114	3902	3806	4046	4148	4203	4015	3799	3786	3784	4062	4236	3860	4288	4393	4108	4292	4287	4329	4109	4178	4013	4273	4111
5627	4732	4796	4817	4426	4292	4363	4031	3672	3382	3358	3741	4198	4802	4949	5200	5008	4808	4543	4538	4639	4482	4642	4430	4609	4584	4646	4425	4111	3971	4075	4304	4241	3980	3928	3850	4297	4638	4346	4418	4698	4433	4378	4562	4493	4356	4384	4142	4202	4160
5513	4914	5224	5003	4453	4110	3929	3758	3331	3416	3939	4564	5055	5254	5100	5043	4738	4426	4259	4196	4438	4575	4663	4649	4541	4741	4780	4722	4351	4023	3885	4052	4091	4127	4001	3894	4098	4516	4398	4141	4465	4396	4108	4472	4509	4291	4234	4243	4233	4154
5428	5314	5685	4995	4443	3974	3669	3275	3331	3949	4586	5086	5122	4828	4430	4052	3566	3449	3298	3428	3722	3936	4385	4663	4508	4616	4556	4448	4281	4071	3744	3614	3983	4031	4040	3996	3955	4026	4282	3979	4156	4136	3967	4229	4361	4288	4207	4322	3946	4274
5517	5740	5468	4836	4344	3969	3749	3430	3851	4656	5113	5077	4645	3970	3441	2910	2635	2391	2539	2513	2986	3298	3826	4328	4733	4634	4490	4419	4428	4135	3883	3857	3887	4208	4352	4120	4037	4078	4181	3928	3886	4214	3966	4266	4390	4410	4279	4449	3943	4330
5305	5843	5466	4784	4348	4124	3936	4007	4668	5127	5187	4695	4018	3217	2589	2202	2196	2170	2088	2317	2444	2762	3458	4068	4787	4710	4869	4523	4651	4694	4207	4072	4032	4469	4562	4479	4207	4334	4537	4223	3995	4322	4310	4345	4465	4539	4504	4598	4014	4332
5580	5863	5319	4607	4434	4240	4180	4360	4964	5272	4938	4130	3114	2495	2120	2111	2205	2178	2294	2329	2384	2569	3006	3931	4532	5101	5202	4915	4831	4883	4794	4381	4439	4839	5063	4844	4842	4697	4825	4580	4206	4588	4582	4525	4639	4746	4574	4599	4314	4205
5612	5760	5358	4644	4503	4298	4212	4718	5176	5210	4555	3456	2783	2233	2266	2513	2742	2808	2838	2719	2657	2529	2900	3551	4561	5115	5257	5001	4909	5035	5012	4578	4392	4943	5180	5300	5110	5182	4978	4723	4523	4617	4722	4671	4833	4817	4722	4704	4514	4387
5646	5793	5263	4797	4466	4527	4498	4875	5175	5028	4344	3290	2648	2547	2811	3166	3580	3766	3566	3426	3111	2808	2914	3413	4414	5064	5440	5285	5099	4991	4985	4762	4533	5151	5540	5291	5155	5109	5110	4759	4490	4727	4805	4666	4707	5001	4972	5076	4843	4771
5671	5914	5193	4770	4799	4819	4934	5168	5352	5256	4375	3600	2938	2958	3396	3844	4127	4436	4273	4092	3614	3213	3040	3369	4266	4994	5530	5578	5209	5099	4947	4837	4538	5100	5530	5382	5027	5154	5122	4827	4523	4679	4703	4659	4772	4977	5013	5164	5062	4968
5762	5890	5210	4702	4714	5295	5278	5579	5682	5384	4472	3703	3189	3168	3608	4123	4417	4443	4543	4145	3840	3194	2975	3477	4174	5090	5604	5680	5264	4912	5011	4735	4543	5011	5508	5301	4906	5104	5079	4681	4706	4586	4758	4626	4756	4902	4946	4741	4948	4789
5778	5653	5320	4874	4951	5414	5630	5722	5766	5337	4681	3781	3022	3119	3360	3626	4150	4237	4437	4045	3631	3120	3002	3245	4310	5297	5952	5980	5287	5006	5040	4630	4607	4905	5387	5245	4845	5067	5060	4647	4499	4515	4779	4661	4949	4871	4754	4815	4698	4610
5715	5911	5523	5048	5283	5644	5703	5787	5720	5383	4657	3900	3136	2906	3074	3471	3793	3919	4177	3918	3476	3088	3097	3514	4455	5797	6363	6069	5422	5105	5100	4789	4597	5102	5513	5026	4934	5226	5166	4793	4814	4879	4936	4958	4906	4974	5046	5067	4806	4455
5431	5808	5696	5151	5290	5524	5542	5666	5652	5198	4723	3976	3259	3064	3012	3252	3387	3660	3788	3698	3356	3051	3016	3768	4887	6101	6524	6181	5533	5124	5060	4772	4708	5178	5532	4991	4980	5355	5172	4994	5076	5182	5190	4971	5260	5232	5142	5125	5098	4768
5402	5656	5641	5029	4688	5035	5349	5468	5271	5214	4836	4184	3563	3215	2947	2883	2930	3126	3138	3062	2902	2760	3103	3875	5232	6156	6254	5954	5202	4983	4936	4738	4760	5290	5399	4667	4978	5295	4937	4841	5138	4910	5110	5023	5240	5029	5025	5285	5062	4884
5366	5504	5552	4833	4499	4618	4842	5128	5221	4995	4885	4556	4011	3512	3079	2784	2533	2558	2554	2568	2627	2848	3267	4169	5300	6151	6067	5455	4834	4612	4738	4420	4632	5083	4994	4448	4743	5062	4741	4591	4975	4825	4917	4820	4971	4700	4888	4877	4741	4651
5521	5322	5294	4804	4284	4300	4733	4840	4862	5082	4989	4773	4544	4059	3436	2942	2667	2535	2466	2583	2910	3276	4006	5001	5836	5996	5691	4747	4424	4560	4696	4336	4735	5122	4658	4285	4897	4990	4409	4784	4669	4720	4642	4531	4789	4480	4697	4416	4699	4525
5439	5139	5199	4936	4449	4272	4717	4915	4952	4897	4940	4838	4818	4540	3989	3644	3207	3141	3245	3293	3798	4295	5047	5742	6175	5862	5145	4469	4412	4494	4505	4629	4961	5001	4473	4587	5154	4934	4428	4806	4667	4728	4528	4498	4483	4219	4359	4159	4404	4269
5631	5104	4995	4935	4525	4285	4175	4765	4744	4698	4682	4746	4810	4783	4559	4194	4069	3963	4015	4430	4852	5166	5803	6103	5927	5018	4238	4023	4183	4393	4635	4859	4966	4725	4259	4669	5122	4370	4525	4795	4661	4702	4356	4259	4408	4299	4287	4099	4163	4105
5276	5240	5004	4920	4552	4259	4009	4269	4411	4403	4222	4292	4549	4713	4692	4609	4738	4722	4921	5102	5464	5716	5804	5382	4925	4215	3786	3773	4174	4184	4253	4644	4583	4088	4070	4718	4826	4258	4457	4481	4393	4558	4291	4390	4193	4210	4113	4154	3919	4011
5406	5172	4851	4549	4739	4336	3771	3664	3930	4135	4143	4177	4307	4377	4566	4634	4790	4816	5130	5104	5096	5130	4963	4562	3902	3576	3755	3947	4081	4165	4247	4237	4028	3790	4236	4468	4057	3944	4481	4332	4287	4475	4341	4529	4066	4508	4272	4445	4149	4287
5403	5046	4869	4492	4532	4444	3920	3675	3658	3992	3987	4338	4514	4284	4380	4244	4496	4493	4428	4604	4479	4341	4178	3779	3673	3868	4203	4351	4132	4019	4030	4049	3740	3698	4193	4201	3636	4003	4224	4070	4235	4369	4328	4317	4247	4503	4317	4439	4311	4504
5551	4848	4596	4594	4254	4449	4228	3713	3586	3733	3789	4116	4362	4201	4074	3993	3845	3906	3824	3682	3398	3459	3681	3838	4125	4332	4624	4430	4139	3897	3865	3652	3518	3861	4089	3730	3512	4097	3963	3774	4092	4155	4284	4113	4178	4380	4459	4442	4447	4472
5440	4735	4438	4307	4191	4156	4254	4207	3985	3555	3513	3689	3921	4101	3961	3767	3728	3577	3556	3442	3338	3518	3867	4269	4509	4765	4485	4101	3990	3847	3526	3630	3784	4073	3677	3405	3776	3922	3678	3970	3974	3890	3932	3904	4030	4002	4265	4125	4279	4292
5233	4807	4464	4210	4231	4162	4426	4659	4602	4238	3717	3472	3439	3594	3621	3679	3720	3777	3774	3728	3876	4020	4503	4639	4887	4594	4501	4172	4104	4006	3896	4039	4223	3902	3541	3717	3990	3833	3950	4201	3948	4048	3983	4063	3997	4171	4390	4166	4272	4246
4858	4746	4625	4481	4391	4449	4501	4520	4659	4829	4524	4053	3605	3497	3518	3599	3593	3822	3942	4134	4188	4521	4608	4708	4728	4777	4496	4394	4257	4109	4309	4535	4407	3893	3984	4367	4432	4179	4469	4320	4210	4182	4405	4333	4213	4672	4361	4456	4296	4336
4511	4590	4732	4668	4772	4733	4584	4205	4167	4409	4632	4478	4284	4105	4032	3881	3914	4052	4173	4293	4432	4724	4712	4595	4729	4699	4421	4343	4369	4496	4646	4481	4181	4123	4426	4621	4392	4530	4773	4649	4654	4596	4597	4526	4454	4706	4551	4672	4303	4725
4774	4262	4644	4581	4803	4779	4755	4322	4039	3819	3868	4161	4353	4419	4607	4465	4628	4723	4850	4726	4805	4708	4857	4717	4594	4401	4541	4402	4757	4814	4511	4368	4416	4772	4785	4348	4684	5022	4880	4871	4922	4682	4751	4603	4787	4700	4670	4793	4894	4779
4952	4702	4478	4580	4845	4780	4689	4516	4278	4257	4030	3936	3883	4163	4423	4617	4662	4828	4894	4947	4964	4931	4731	4656	4487	4523	4651	4961	4661	4676	4587	4716	5130	4917	4759	4768	5183	5098	5073	5208	4992	4794	4637	4781	4569	4729	4974	4829	5074	5011
4981	4927	4934	4500	4539	4722	4719	4397	4584	4860	4779	4650	4511	4348	4261	4295	4515	4576	4676	4925	4859	5022	5095	5117	4929	4839	4890	4737	4717	4749	5165	5388	5168	4923	5072	5387	5300	5257	5367	5344	5275	4736	4800	4806	4628	4861	4864	5097	5144	5416
4992	4691	4725	4670	4584	4529	4369	4389	4406	4620	4895	5157	5278	5422	5172	5297	5108	5167	5199	5241	5497	5727	5540	5217	4764	4487	4515	4551	4969	5286	5282	5203	4995	5073	5472	5344	5235	5403	5636	5460	4933	4931	4877	4747	4864	4675	4816	5076	4956	5288
5218	4553	4546	4414	4640	4552	4452	4348	4522	4511	4543	4613	4927	5105	5210	5287	5353	5304	5321	5345	5345	5358	5022	4605	4357	4335	4527	4919	5072	5151	5048	5081	5323	5583	5327	5164	5334	5609	5450	5200	5227	5159	5022	4872	4779	4603	4732	4793	4811	5115
4874	4820	4582	4403	4538	4704	4658	4701	4664	4697	4642	4468	4573	4678	4667	4553	4623	4712	4805	4889	4906	4955	4802	4675	4827	4786	5037	5101	4892	4909	5181	5569	5572	5426	5444	5468	5627	5509	5476	5604	5393	5252	5042	5117	4636	4767	4508	4609	4597	4816
5094	4785	4667	4784	4621	4705	4758	4584	4774	4817	4608	4573	4680	4697	4597	4779	4748	4800	4907	5023	5181	5449	5287	5105	4914	4840	4686	4739	5114	5343	5338	5469	5309	5545	5676	5712	5508	5453	5500	5810	5399	5496	5466	5054	5164	4782	4619	4497	4467	4615
5020	4748	4824	4859	4822	4683	4459	4599	4498	4332	4446	4483	4293	4279	4382	4478	4600	4960	4980	5094	5214	5209	5135	5036	4808	5021	4907	5198	5312	5213	4924	5133	5318	5769	5398	5232	5252	5568	5392	5236	5481	5470	5092	5167	4940	4706	4613	4548	4510	4637
5109	4812	4766	4590	4638	4599	4472	4381	4189	4159	3955	3899	3828	3905	3970	4045	4277	4306	4586	4691	4767	4863	4941	5012	4919	4969	4928	4916	4945	4767	4813	5083	5002	5050	4928	5096	5100	4873	4926	5114	5037	4923	5004	5079	4717	4759	4559	4542	4389	4282
5125	4912	4873	4627	4384	4255	4353	4216	4078	4127	3902	3726	3688	3699	3678	3926	4001	4100	4120	4467	4477	4734	4844	4731	4730	4846	4700	4863	4934	4949	4762	4719	4761	4731	4843	4734	4574	4563	4790	4771	4449	4840	4885	4538	4761	4535	4615	4701	4504	4525
5177	4955	4852	4630	4364	4261	4280	3961	3883	3936	3929	3764	3855	3792	3915	3922	3981	4100	4078	4302	4435	4615	4532	4707	4672	4640	4525	4666	4561	4420	4500	4597	4660	4579	4613	4506	4510	4515	4260	4426	4465	4405	4509	4579	4329	4584	4774	4574	4519	4463
5337	5295	4774	4293	4063	3919	4021	4079	3933	3750	3629	3456	3460	3520	3591	3493	3614	3530	3665	3966	3926	3999	4019	3985	4220	4041	4190	4126	4103	4082	4114	4236	4382	4300	4385	4381	4118	4070	4167	4290	3965	4059	4055	4040	4094	4298	4398	4500	4427	4497
5079	4989	4751	4270	3827	3744	3640	3749	3871	3876	3821	3632	3444	3597	3354	3383	3294	3323	3466	3551	3675	3705	3883	4007	4157	4110	4059	3885	3830	3738	3853	4018	4111	4234	4149	4160	4002	4146	4135	3866	3933	3942	3627	3784	3947	3975	4247	4318	4275	4239
5380	4923	4369	4222	4086	3859	3914	3873	3726	3862	3706	3665	3570	3582	3569	3420	3438	3525	3591	3717	3764	3803	3809	3862	3926	3950	3868	4051	3981	3914	3891	3983	4183	4152	4294	4234	4315	4227	4069	4039	3968	3884	3829	3860	3713	3898	4002	4084	4064	4272
5123	4921	4640	4351	3964	3883	4095	4064	4116	4140	4207	3782	3737	3528	3505	3416	3274	3399	3287	3647	3745	3908	3867	4055	4185	4141	4135	4097	4045	3964	3967	4161	4277	4350	4308	4503	4659	4473	4400	4146	3994	3998	4004	3917	3995	3876	4027	4129	4105	4207
5338	4845	4629	4269	4272	4115	4152	4144	4120	3927	3935	4033	3883	3847	3781	3742	3792	3791	3762	3990	4114	4126	4234	4076	3878	3841	3704	3834	3853	3879	3752	3941	4036	4176	4376	4590	4618	4495	4406	4432	4384	4118	4120	4085	4027	3906	3843	3932	3927	4143
5239	4998	4618	4409	4188	4290	4278	4230	4188	4120	4095	3867	3936	3744	3804	3666	3633	3603	3639	3637	3870	3885	3811	3897	3986	3919	3759	3648	3574	3506	3519	3657	3887	4144	4246	4458	4697	4678	4653	4528	4423	4318	4267	4095	4120	3875	4056	3852	3750	4007
5104	4937	4760	4624	4632	4347	4577	4289	4034	4103	4028	4099	4177	4137	4082	4040	3992	4062	4043	4126	4347	4334	4298	4215	4014	4043	3807	3767	3683	3689	3846	3840	3841	4294	4440	4678	4882	4775	4836	4928	4859	4793	4638	4487	4484	4141	4085	4112	3890	4026
5029	4778	4773	4805	4931	4830	4736	4552	4388	4236	4304	4276	4289	4231	4220	4297	4177	4204	4160	4300	4505	4547	4730	4663	4620	4515	4517	4100	4057	3882	3926	3993	4383	4450	4513	4861	5077	4986	5015	5072	4963	4946	5105	4893	4748	4553	4373	4143	4133	4201
4869	4392	4553	4649	4833	4669	4561	4553	4195	4231	4330	4113	4217	4311	4415	4464	4502	4445	4622	4676	5001	4690	4693	4515	4595	4476	4374	4378	4158	4059	3931	4082	4305	4563	4865	5126	5124	5236	5130	5218	5231	5313	5240	5157	5096	4889	4608	4469	4333	4349
4474	4253	4098	4266	4323	4244	4290	4005	3787	3981	3935	4034	4130	4061	4147	4099	4306	4259	4432	4570	4483	4547	4230	4477	4328	4359	4260	4178	3961	3930	3990	4228	4437	4761	4896	5201	5491	5281	5358	5187	5368	5412	5598	5416	5442	5196	4972	4735	4557	4734
4006	3879	3862	3867	4028	3900	3984	3725	3721	3840	3773	3924	4096	4087	4071	4069	4134	4195	4339	4525	4490	4253	4345	4378	4462	4182	4257	4263	4345	4142	4225	4295	4669	5153	5353	5400	5630	5488	5554	5520	5522	5516	5656	5829	5784	5750	5551	5405	5145	5059
4083	3909	3958	3903	3912	3935	3823	3780	3916	3853	3928	4078	4024	4185	4173	4137	4182	4346	4554	4552	4537	4508	4340	4397	4578	4543	4645	4585	4493	4593	4584	4815	4962	5340	5660	5699	5693	5666	5713	5549	5607	5692	5737	5842	6077	6066	5976	5676	5592	5509
4336	4007	4151	4250	4161	4148	3968	3968	3906	3979	4180	4325	4287	4473	4366	4443	4409	4435	4545	4512	4742	4601	4586	4554	4581	4589	4713	4764	4889	4873	4805	4869	5191	5378	5641	5544	5657	5486	5446	5250	5488	5400	5671	5759	5888	6048	5902	5992	5689	5541
4453	4440	4452	4498	4350	4153	4284	4268	4309	4303	4492	4576	4466	4428	4362	4222	4387	4527	4385	4264	4472	4406	4527	4477	4696	4621	4622	4786	4648	4831	4893	5098	5083	5367	5542	5483	5407	5214	5248	5062	4914	5287	5480	5437	5437	5712	5982	5848	5758	5553
4854	4828	4983	4766	4761	4559	4474	4404	4586	4695	4865	4882	4880	4888	4723	4629	4605	4572	4571	4497	4388	4549	4440	4402	4531	4573	4671	4770	4853	4814	4938	5201	5211	5417	5415	5396	5288	5129	5032	4949	4796	4837	5039	5041	5396	5619	5543	5607	5669	5682
5357	5415	5340	5468	5154	4988	4796	4811	4911	5124	5250	5299	5428	5353	5306	5221	4876	4824	4737	4778	4801	4839	4972	4977	4901	4832	4860	4943	5178	5186	5340	5515	5363	5423	5519	5419	5132	5102	4935	4849	4799	4881	4887	4878	5241	5504	5435	5724	5793	5559
6505	6462	6251	6124	5675	5524	5243	5126	5352	5470	5553	5364	5464	5541	5294	5336	4952	4954	4934	4710	4851	5075	5008	5071	5283	5313	5216	5140	5253	5411	5659	5741	5566	5519	5500	5341	5241	5046	4847	4830	4663	4561	4651	4712	5111	5108	5286	5560	5501	5425
7003	6729	6532	6172	5853	5527	5278	5078	5275	5354	5390	5377	5475	5469	5347	5080	4862	4757	4777	4679	4699	4781	5067	5031	5112	4971	4828	4935	4983	5202	5377	5552	5560	5380	5537	5264	5022	4955	4864	4781	4524	4464	4489	4479	4790	4742	5111	5206	5134	5218
6644	6477	6189	5919	5550	5103	5028	5084	5032	4968	5093	5066	5030	4815	4878	4670	4537	4362	4173	4124	4406	4440	4636	4550	4390	4489	4330	4352	4426	4662	4898	4961	5120	5264	5345	5347	5081	4860	4840	4588	4488	4426	4419	4481	4567	4689	4960	5009	5004	5160
5941	5795	5547	5132	4781	4675	4519	4451	4412	4520	4769	4614	4547	4376	4304	4162	3917	3765	3654	3448	3552	3664	3874	3977	3893	3833	3770	3589	3726	3888	4023	4382	4706	4907	5097	5169	5082	4917	4723	4573	4511	4272	4338	4380	4456	4478	4736	4821	4735	4860
5580	5078	4899	4538	4302	4418	4069	4203	4026	4221	4211	4195	4184	4046	3970	3702	3599	3365	3119	3090	3171	3203	3289	3472	3300	3317	3291	3252	3269	3357	3541	3650	4147	4530	4661	4811	4934	4866	4568	4333	4366	4284	4279	4199	4415	4377	4504	4510	4666	4627
5248	4889	4371	4189	4001	3811	3871	3826	3795	3983	3936	3847	3787	3748	3732	3524	3428	2948	2949	3042	2986	3066	3266	3122	3274	3043	2828	2873	2990	3003	3069	3372	3606	3940	4114	4452	4666	4692	4592	4480	4250	4190	4086	4201	4233	4147	4225	4075	4356	4282
4802	4191	4016	3720	3667	3609	3528	3598	3711	3580	3548	3661	3499	3459	3429	3188	3082	2948	2949	2872	2797	2891	2999	2907	2899	2949	2856	2672	2657	2575	2696	3001	3224	3488	3785	4173	4530	4584	4461	4511	4379	4474	4316	4238	4095	4128	4193	4093	4196	4238
4224	3850	3667	3372	3274	3126	3129	3152	3263	3382	3408	3383	3350	3184	3013	2930	2817	2690	2791	2819	2759	2703	2866	2904	2933	2740	2612	2570	2455	2376	2379	2587	2697	3078	3419	3845	4199	4352	4485	4460	4563	4500	4505	4420	4296	4375	4270	4165	4120	4227
4022	3775	3492	3225	3154	2943	2896	2996	3140	3166	3081	3139	3114	3006	2753	2578	2603	2653	2621	2754	2696	2851	2913	2928	2785	2709	2617	2404	2368	2330	2176	2288	2543	2771	3096	3489	3947	4003	4122	4327	4529	4472	4379	4383	4289	4214	4228	4108	4105	4122
4384	4073	3759	3525	3218	3093	2973	3152	3247	3160	3287	3231	3108	2916	2758	2663	2740	2674	2763	2778	3047	3061	3053	3015	3054	2925	2815	2631	2394	2481	2370	2378	2402	2711	3014	3243	3695	4014	4219	4261	4430	4551	4485	4384	4305	4173	4045	3983	3871	4023
4853	4523	4274	3969	3592	3508	3442	3294	3563	3400	3443	3349	3339	3163	3107	2957	2876	2948	3109	3333	3488	3649	3765	3541	3358	3356	3132	2981	2768	2767	2732	2748	2745	2889	3051	3500	3789	3962	4131	4492	4497	4589	4676	4549	4475	4427	4162	4104	3971	4080
5033	4586	4440	4155	4094	3713	3776	3655	3626	3681	3776	3591	3488	3452	3339	3079	3156	3217	3400	3636	3842	3977	4156	3951	3819	3651	3591	3433	3163	3151	3127	3170	3283	3407	3414	3768	4020	4123	4400	4711	4791	4892	4974	4975	4761	4753	4520	4417	4213	4195
5179	4863	4696	4379	4303	4114	3934	3916	4010	4148	4029	4016	3845	3755	3631	3567	3442	3445	3814	4033	4129	4249	4469	4504	4154	3997	3864	3932	3708	3580	3627	3811	3874	3905	3992	4006	4377	4386	4577	4736	4803	4988	5128	5091	5268	5126	4881	4578	4369	4358
5501	5418	5070	4874	4801	4621	4585	4407	4641	4688	4638	4482	4612	4447	4175	3952	4054	3988	4109	4511	4674	4956	5010	4973	4959	4791	4893	4817	4727	4687	4527	4614	4657	4608	4534	4575	4611	4627	4585	4676	5115	5249	5362	5302	5407	5338	5106	4839	4585	4494
6013	5787	5624	5663	5614	5427	5379	5239	5356	5484	5408	5370	5387	5280	5164	4941	4803	5058	4967	5032	5334	5536	5678	5921	5928	5765	5797	6112	5915	5729	5792	5770	5603	5653	5269	5242	5108	4981	5037	5146	5192	5432	5649	5688	5774	5598	5481	5220	4964	4668
5711	5571	5797	5797	5927	5941	5908	5945	5785	5818	5874	5828	5862	5761	5648	5563	5563	5398	5475	5435	5546	5950	5957	6197	6214	6312	6378	6455	6653	6618	6733	6648	6376	6172	6010	5734	5733	5383	5346	5398	5559	5583	5828	5769	5842	5916	5708	5550	5326	4951
5024	4986	5418	5378	5558	5758	5605	5733	5630	5765	5668	5784	5647	5569	5514	5262	5397	5217	5230	5254	5455	5534	5526	5791	5919	5935	6053	6000	6313	6470	6699	6423	6398	6351	6173	5934	5759	5590	5255	5145	5370	5321	5631	5643	5939	5977	5775	5474	5286	4979
4594	4730	4882	4878	5092	5274	5361	5190	5185	5227	5020	5183	4871	5024	5103	4957	4801	4779	4713	4578	4575	4769	4816	4710	4941	5081	5125	5223	5509	5524	5873	5984	6111	6045	5847	5501	5500	5415	5020	4964	4910	5062	5212	5454	5513	5567	5357	5213	5099	4718
4159	4147	4383	4582	4775	4988	4815	4783	4519	4573	4531	4443	4425	4457	4562	4396	4241	4399	4293	4128	4163	4219	4212	4160	4316	4402	4371	4541	4703	4848	5207	5330	5852	5686	5483	5470	5407	5148	4819	4696	4739	4875	4967	4966	5106	5155	5210	4900	4927	4634
3824	3754	3832	4021	4146	4395	4297	4202	4107	4119	3998	3859	3907	3987	3761	3830	4020	3881	3785	3752	3717	3701	3665	3639	3743	3715	3810	3852	3965	4247	4603	4967	5171	5295	5415	5117	5112	4970	4782	4530	4750	4799	4826	4753	4813	4989	4745	4752	4738	4692
3355	3280	3273	3320	3588	3701	3700	3707	3653	3489	3562	3476	3441	3335	3243	3404	3432	3327	3446	3359	3268	3217	3232	3206	3137	3104	2987	3038	3320	3528	4024	4393	4858	5182	5365	5317	5108	4979	4963	4823	4980	4787	4904	4766	4797	4852	4745	4648	4690	4772
3025	3009	2949	2942	3162	3381	3304	3338	3438	3430	3408	3152	3181	3218	3160	3213	3251	3271	3314	3268	3219	3060	2960	2808	2889	2824	2788	2929	2996	3338	3658	4135	4683	4914	5427	5502	5255	5244	5091	5119	4966	4953	4790	4967	4827	4682	4667	4775	4718	4767
3198	3215	3026	2900	3386	3428	3591	3708	3719	3628	3672	3487	3533	3536	3462	3542	3421	3634	3633	3514	3511	3361	3227	2991	2903	2979	2889	2961	3134	3553	4032	4208	4747	5171	5430	5726	5698	5435	5565	5268	5261	4941	4956	4856	4801	4902	4693	4690	4784	4708
3807	3486	3534	3389	3516	3720	3964	4104	4310	4136	4250	4145	4020	4078	3931	3927	4119	4197	4193	4128	4137	3819	3629	3325	3264	3329	3250	3374	3724	3934	4170	4682	5058	5616	5826	5814	5922	5594	5498	5551	5290	5125	5036	4902	4811	4739	4762	4743	4842	4835
3991	3924	3749	3563	3847	3866	4117	4301	4446	4664	4682	4762	4555	4577	4255	4386	4268	4506	4468	4499	4398	4088	3950	3732	3592	3600	3496	3697	3889	4125	4466	4602	5111	5546	5770	6062	5863	5783	5708	5457	5276	5182	5115	5155	4915	4960	4791	4725	4910	4878
4350	4092	4017	4098	3967	4032	4197	4424	4719	4914	5152	5194	5103	4755	4960	4585	4712	4735	4823	4769	4537	4506	4201	4048	3765	3665	3843	3841	4046	4260	4391	4766	5002	5470	5769	5753	5797	5658	5726	5650	5127	5151	5181	5207	5010	4869	4822	4694	4828	4990
5213	4936	4827	4755	4680	4753	4772	4808	5056	5543	5545	5909	5764	5658	5506	5389	5310	5247	5361	5323	5283	5135	4784	4417	4425	4259	4252	4295	4554	4679	4819	5031	5158	5397	5551	5557	5542	5709	5639	5611	5350	5236	5161	5190	5170	4944	4839	4716	4800	4960
5821	5859	5871	5604	5420	5333	5300	5224	5634	6079	6322	6441	6645	6565	6244	6213	6056	6086	5909	5869	5892	5713	5483	5352	5215	4936	4899	4867	4907	4979	5145	5075	5115	5230	5197	5319	5388	5455	5612	5526	5550	5260	5272	4994	5099	5030	4877	4801	4774	4707
6179	6195	6118	5931	5728	5474	5277	5326	5847	5948	6388	6781	6751	6724	6326	6266	6105	5951	5971	5930	5965	5954	5890	5494	5291	5147	5013	4994	4924	4935	4914	5018	5096	4933	4922	5151	5125	5235	5284	5489	5404	5375	5354	5156	5138	5087	5081	4786	4650	4793
5713	5681	5670	5404	5340	5191	5053	4884	5176	5377	5723	5812	5975	6077	5931	5646	5579	5638	5573	5651	5532	5681	5538	5383	5054	4712	4655	4631	4422	4727	4677	4567	4556	4559	4686	4756	5118	5036	5182	5324	5420	5676	5464	5337	5296	5208	5058	4803	4629	4575
5212	5117	5068	4890	4810	4694	4462	4539	4386	4736	5121	5211	5300	5296	5317	5209	4995	5164	5107	5188	5176	5185	5098	4856	4535	4498	4477	4156	4222	4331	4213	4318	4288	4369	4593	4714	4938	5069	5000	5142	5444	5546	5587	5451	5342	5266	4938	4753	4568	4493
4843	4887	4846	4704	4609	4499	4327	4294	4174	4415	4450	4836	4964	5000	4926	4850	4862	4683	4950	4820	4949	4793	4843	4703	4399	4361	4179	4068	4054	4034	4171	4242	4243	4482	4564	4735	4911	5065	5169	5331	5522	5722	5782	5729	5559	5386	5028	4842	4527	4455
4447	4473	4378	4235	4319	4002	4077	4057	3976	3922	3979	4452	4367	4591	4602	4577	4583	4503	4554	4583	4404	4471	4467	4343	4305	4256	4140	4108	3852	3760	4065	4226	4162	4385	4495	4791	4871	5117	5313	5414	5622	5719	5792	5799	5573	5346	5099	4944	4591	4433
3839	3841	3785	3769	3807	3836	3565	3676	3557	3439	3522	3555	3806	3975	4047	4179	4183	4121	4015	3874	3901	3897	3995	4144	4116	3983	3862	3669	3643	3703	3834	3993	4187	4263	4471	4754	4774	5121	5122	5377	5653	5626	5866	5778	5642	5311	5330	4939	4679	4412
3533	3468	3431	3547	3594	3517	3291	3213	3147	3059	3045	3190	3358	3542	3482	3710	3710	3493	3739	3597	3575	3705	3948	3899	3850	3826	3755	3595	3518	3640	3768	3884	3986	4249	4553	4700	4979	5127	5334	5407	5531	5726	5720	5724	5518	5263	5271	4769	4565	4469
3691	3579	3629	3648	3632	3634	3490	3436	3239	3267	3085	3222	3311	3571	3550	3628	3638	3594	3651	3795	3661	3854	3993	3834	3939	3889	3779	3789	3963	3898	3919	4127	4282	4409	4681	5050	5198	5408	5496	5556	5405	5653	5696	5805	5597	5334	5134	4892	4609	4437
3877	4035	4005	3991	4099	4179	4014	3941	3818	3774	3660	3648	3706	3832	3919	3885	3883	4124	4248	4182	4152	4347	4276	4274	4445	4329	4387	4303	4535	4571	4426	4667	4749	4959	5205	5261	5535	5484	5691	5639	5717	5743	5803	5804	5418	5459	5127	4954	4673	4485
4306	4222	4305	4357	4726	4590	4643	4531	4525	4561	4289	4250	4321	4291	4504	4307	4384	4592	4731	4624	4774	4801	4748	4814	4862	4734	4928	4922	4984	5000	4978	4989	5225	5279	5558	5544	5555	5681	5777	5716	5754	5896	5937	5820	5607	5364	5149	5051	4889	4693
4568	4571	4614	4796	5065	5146	5088	5137	4975	4940	4738	4833	4712	4643	4685	4590	4733	4705	4980	4887	4952	4977	4874	4932	5001	5022	5122	5143	5215	5221	5079	5056	5180	5383	5460	5381	5485	5557	5520	5513	5516	5553	5579	5478	5307	5141	5123	4986	4811	4687
5085	5145	5187	5440	5373	5466	5482	5361	5296	5126	5068	4931	4847	4797	4706	4608	4740	4776	4918	5049	5159	5210	5070	4942	4862	5034	5077	5191	5163	4894	4886	4914	5080	5071	5043	4950	5045	5039	5154	5189	5154	5271	5284	5088	5098	4952	4866	4821	4688	4514
5637	5420	5512	5523	5809	5583	5669	5600	5294	5376	5038	5096	4981	4933	4831	4903	4919	5067	4909	5130	5225	5052	5014	4838	4956	4952	4809	4842	4780	4602	4677	4557	4588	4575	4646	4445	4575	4604	4745	4822	4662	4690	4795	4778	4897	4783	4544	4631	4704	4679
5989	5773	5694	5679	5688	5545	5607	5403	5370	5143	5076	5044	4795	4801	4758	4665	4727	4938	4862	4988	5026	4820	4725	4760	4673	4602	4471	4403	4305	4573	4271	4230	4124	4112	4233	4320	4310	4469	4407	4454	4255	4470	4464	4505	4734	4763	4545	4607	4495	4744
6082	5849	5619	5484	5363	5208	5250	5068	5076	4747	4721	4632	4504	4495	4386	4351	4464	4540	4656	4574	4542	4466	4531	4452	4238	4160	4096	4073	3992	3934	3886	3822	3844	3637	3691	4017	4040	4048	3866	3983	4081	4055	4002	4292	4425	4594	4640	4658	4682	4715
5766	5641	5526	5334	5097	5007	4695	4412	4303	4325	4127	4004	4139	3959	4011	3951	3870	4168	4060	4083	4169	4123	4170	3983	3997	3780	3756	3704	3663	3726	3644	3557	3575	3548	3741	3831	3792	3754	3864	3863	3812	3852	3991	4014	4202	4368	4632	4545	4695	4707
5539	5447	5377	4997	5017	4726	4464	4237	3993	3946	3901	3811	3846	3781	3670	3530	3690	3761	3784	3825	4107	4041	3942	3731	3635	3679	3744	3699	3583	3568	3589	3560	3544	3504	3583	3785	3647	3831	3801	3679	3688	3940	4020	4078	4222	4429	4497	4664	4514	4507
5408	5546	5387	5069	4884	4607	4457	4132	4024	3824	3791	3846	3650	3556	3557	3574	3669	3862	3842	4003	4126	4260	4070	4028	3911	3875	3854	3940	3837	3769	3791	3642	3716	3777	3875	3881	3975	3992	4057	4031	4039	4096	4306	4299	4517	4527	4707	4843	4575	4561
5418	5480	5302	5041	5076	4706	4447	4314	4026	4014	3751	3522	3637	3622	3589	3604	3770	3797	3771	3959	4132	4284	4126	4246	4237	4047	4062	4167	4119	4030	3908	3960	3856	3935	3944	4045	4167	4041	4106	4296	4283	4339	4476	4568	4741	4816	4856	4808	4570	4404
5246	5185	5437	5119	4986	4559	4385	4298	4090	4131	3794	3656	3502	3435	3424	3499	3456	3705	3950	3879	3845	3956	3978	4126	4149	4098	4034	4128	3953	3833	3994	3915	3965	3872	3831	3948	4033	4055	4123	4182	4294	4310	4347	4577	4634	4862	4671	4757	4360	4217
5082	5280	5090	4916	4906	4578	4414	4314	4060	4039	3900	3742	3601	3472	3326	3291	3468	3549	3605	3678	3576	3845	3769	3950	4030	3954	3859	4065	3832	3882	3838	3846	3860	3748	3741	3843	3890	3916	3934	4077	4295	4254	4296	4535	4629	4381	4477	4393	4299	3830
5148	5004	4939	4929	4873	4804	4571	4329	4243	4211	4172	3960	3818	3537	3290	3441	3268	3439	3455	3472	3507	3686	3688	3876	4042	4002	3981	3893	3925	3968	3779	3854	3920	3815	3772	3842	3910	3953	4108	4117	4231	4121	4264	4314	4349	4406	4404	4222	4059	3862
4942	4788	4781	4871	4774	4656	4526	4429	4536	4444	4568	4398	4183	3925	3582	3341	3393	3379	3467	3510	3521	3459	3759	3877	3893	3919	3927	4074	4045	3996	3930	3953	3989	4012	3950	3911	3934	4075	3990	4233	4230	4286	4255	4503	4262	4364	4398	4449	4152	3880
5001	4821	4865	4668	4682	4543	4472	4610	4727	4814	4830	4462	4397	4030	3966	3683	3532	3558	3514	3532	3417	3534	3615	3862	3977	3993	4017	3999	4104	4078	4000	4035	4070	4064	3979	3864	3930	3863	4012	4144	4026	4164	4372	4273	4350	4582	4682	4485	4401	4160
4837	4687	4717	4603	4378	4560	4561	4538	4596	4929	4857	4801	4560	4369	4197	3952	3872	3689	3720	3593	3803	3756	3878	3967	3937	4012	4026	4138	4122	4170	4246	4203	4238	4219	4022	3987	3932	3757	4009	4105	4126	4351	4571	4456	4593	4736	4824	4787	4729	4406
4675	4750	4505	4497	4499	4386	4388	4525	4701	4963	4855	4963	4794	4570	4336	4173	3885	3871	3777	3935	4185	4136	4238	4335	4262	4335	4337	4364	4353	4504	4450	4476	4592	4378	4294	4152	4068	4087	4202	4385	4656	4836	4648	4919	4955	5142	5160	5221	5062	4901
4350	4338	4359	4488	4559	4617	4676	4805	4956	5182	5164	4994	4858	4827	4411	4312	4086	4084	4032	4087	4368	4399	4594	4789	4670	4571	4458	4540	4587	4661	4770	4948	4854	4732	4574	4583	4515	4693	4661	4697	5137	5202	5215	5370	5377	5549	5509	5323	5295	4936
4182	4105	4201	4275	4517	4802	4952	5035	5088	5225	5233	5101	4947	4863	4435	4120	3930	3971	3953	4201	4417	4522	4880	4895	4863	4787	4725	4647	4698	4713	5002	5062	5058	5165	5135	4990	5026	4825	4923	5023	5285	5232	5327	5440	5485	5639	5572	5415	5190	4918
4142	4187	4257	4259	4708	5072	5371	5010	5283	5445	5270	4972	4898	4766	4374	3954	3839	3749	3924	3999	4339	4543	4608	4905	4693	4650	4754	4620	4487	4735	4916	5269	5288	5360	5145	5174	4962	4960	5106	5049	5117	5014	5143	5106	5176	5289	5278	5008	5030	4919
4127	3994	4132	4344	4585	5112	5490	5413	5473	5607	5444	5132	4861	4682	4329	3899	3824	3781	3952	4100	4219	4468	4794	4781	4739	4601	4506	4485	4530	4704	5010	5200	5389	5429	5277	5384	5284	4954	5213	5027	5136	4877	4934	4974	5013	4900	4988	4867	4799	4825
4185	3963	4055	4223	4636	5130	5243	5551	5542	5731	5392	5354	4997	4642	4392	3898	3875	3861	3911	3977	4102	4506	4777	5030	5031	4765	4450	4356	4394	4508	4650	5050	5153	5250	5293	5320	5302	5268	5274	5016	5037	4948	5055	4976	4956	4969	4955	4922	4696	4741
4123	3956	4025	4318	4609	4867	5050	5194	5469	5543	5577	5163	4970	4581	4233	3878	3746	3700	3732	4039	4212	4583	4817	5130	5028	4765	4295	4205	4260	4246	4417	4611	4759	4883	5076	5170	5117	5048	5000	4924	4916	4731	4846	4874	4834	4903	5129	5051	4910	4962
4209	3986	4081	4172	4381	4655	4790	4763	4905	5234	5103	4952	4742	4241	4020	3708	3550	3456	3580	3811	4185	4511	4701	4845	4754	4607	4244	3966	3926	3871	4130	4071	4460	4509	4622	4664	4866	4912	4730	4834	4681	4628	4704	4991	4982	5218	5206	5033	5031	4853
4272	3989	4000	4142	4307	4449	4581	4660	4558	4744	4661	4501	4216	4097	3869	3408	3290	3321	3503	3651	4002	4339	4468	4684	4586	4280	3977	3823	3650	3687	3810	3980	3995	4236	4331	4418	4717	4645	4698	4674	4721	4762	4824	5035	5208	5313	5302	5170	5030	4869
4245	4042	3880	4121	4236	4486	4359	4477	4411	4322	4391	4120	4042	3849	3521	3246	3039	3102	3248	3542	3777	4124	4424	4579	4436	4283	3944	3731	3618	3637	3641	3735	3908	4103	4227	4306	4383	4544	4523	4675	4632	4761	4962	5105	5204	5183	5338	5384	5171	4736
4158	3952	3864	3820	4186	4322	4266	4317	4404	4208	4123	3959	3851	3575	3342	3052	2867	2873	2932	3106	3423	3638	4031	4235	4369	4117	3916	3633	3487	3535	3578	3633	3738	4043	4157	4135	4117	4301	4380	4366	4432	4426	4655	4816	5102	5175	5030	4992	4925	4614
4216	3941	3865	3822	3949	4111	4144	4101	4145	4028	3825	3750	3667	3444	3021	2803	2759	2573	2577	2747	3030	3272	3596	3757	3816	3907	3641	3582	3480	3268	3377	3382	3486	3676	3618	3735	3879	3876	3928	3971	4021	4163	4277	4462	4700	4851	4841	4701	4668	4375
4520	4128	3696	3670	3841	4066	3848	3996	3937	3960	3860	3505	3402	3291	2930	2740	2589	2509	2384	2535	2827	3088	3478	3729	3824	3685	3571	3323	3328	3177	3087	3206	3243	3457	3590	3387	3530	3471	3421	3657	3864	3963	4200	4217	4607	4586	4625	4579	4505	4226
4806	4105	3768	3643	3848	3847	3832	3900	4031	4020	3941	3726	3526	3404	3055	2765	2663	2460	2503	2579	2829	3273	3585	3772	3736	3739	3544	3316	3238	3140	3283	3212	3245	3332	3320	3496	3380	3418	3455	3580	3865	3976	4274	4340	4630	4746	4855	4771	4735	4594
4592	4153	3984	3701	3927	3789	3769	3913	3977	4185	4009	3883	3761	3379	3180	2734	2667	2616	2569	2762	3088	3479	3784	3818	3962	3736	3697	3392	3360	3209	3240	3267	3266	3321	3406	3439	3441	3370	3495	3666	3940	4209	4475	4648	4937	5044	5436	5086	5030	4704
4325	3939	3920	3772	3981	3866	3901	3975	3848	3976	3960	3895	3521	3240	3047	2739	2548	2600	2656	2876	3079	3364	3779	3768	4014	3796	3696	3493	3278	3260	3230	3236	3464	3486	3466	3453	3416	3509	3472	3653	3889	4267	4405	4726	5047	5310	5354	5149	5140	4800
4160	3775	3681	3755	3922	3979	3870	4169	4076	3874	3906	3709	3294	3137	2823	2666	2602	2494	2624	2741	3000	3313	3616	3897	3939	3756	3601	3563	3322	3325	3329	3499	3530	3612	3542	3608	3517	3516	3641	3956	4155	4384	4627	4687	4883	5111	5186	5020	4791	4632
4011	3681	3473	3584	3761	3988	4071	4131	4291	4257	3979	3778	3489	3254	2957	2762	2530	2579	2628	2783	2954	3188	3594	3828	4005	3994	3829	3686	3416	3436	3532	3737	3728	3792	3824	3725	3745	3777	3762	3967	4226	4465	4658	4823	4909	4944	5178	5049	4955	4834
3998	3691	3365	3474	3548	3896	4169	4293	4457	4493	4449	3996	3743	3552	3070	2851	2575	2535	2550	2737	2922	3368	3601	3820	3984	3979	3744	3749	3516	3499	3709	3913	4154	4077	4135	3923	3981	3897	3780	4022	4068	4249	4390	4576	4771	4987	5222	5148	5253	5130
4219	3920	3574	3538	3612	3651	4059	4249	4544	4643	4598	4261	3959	3599	3261	2964	2735	2641	2580	2728	3068	3253	3638	3886	3866	3814	3789	3618	3560	3639	3617	3914	4235	4092	4188	3992	3916	3758	3735	3951	4029	4238	4321	4384	4530	4588	4752	4995	5057	5004
4367	4111	3761	3687	3708	3951	4148	4371	4546	4700	4601	4310	3958	3725	3303	3061	2750	2821	2920	3024	3166	3523	3825	4058	4037	4003	3873	3636	3758	3652	3720	4035	4274	4397	4361	4282	4052	4187	3943	4211	4216	4461	4642	4531	4575	4659	4690	4606	4562	4572
4225	4053	3934	3813	4092	4099	4408	4593	4873	5093	4785	4528	4105	3773	3487	3127	3168	3017	3082	3374	3593	3787	4196	4469	4524	4485	4357	4159	4001	4141	4238	4316	4654	4850	4791	4810	4802	4756	4795	4896	4925	5084	5184	5386	5227	4993	4649	4501	4303	4298
4178	4073	3976	4157	4399	4512	4743	5259	5465	5532	5406	4922	4406	4009	3695	3416	3326	3400	3532	3765	3961	4458	4684	4927	5017	4980	4879	4644	4674	4502	4516	4706	4991	5301	5466	5268	5409	5305	5297	5395	5523	5696	5911	6059	6003	5847	5541	5031	4731	4481
4120	4081	3995	4134	4436	4626	5075	5444	5896	6018	5674	5498	4729	4352	4083	3586	3487	3491	3800	4056	4186	4560	4864	5011	5288	5185	5151	4892	4862	4846	4768	4975	5316	5346	5322	5444	5427	5241	5255	5317	5224	5638	6010	6370	6341	6432	6278	5792	5329	5281
4456	4056	4001	4165	4390	4527	5064	5473	5508	5843	5852	5517	5132	4554	4036	3881	3662	3723	3804	4163	4290	4586	4721	5041	5133	5160	5000	4916	4813	4810	4791	4943	4910	5178	5321	5237	5026	5137	5041	4990	5036	5282	5700	6018	6020	6255	6424	6098	5755	5591
4405	4080	4042	4040	4205	4526	4764	5156	5592	5695	5621	5421	5070	4896	4421	3906	3811	3948	4113	4268	4400	4529	4940	5094	5090	5008	5076	4905	4870	4806	4757	4873	5126	5274	5298	5192	5293	5214	5027	4905	4959	5293	5781	5852	5773	5998	6222	5842	5489	5394
4253	4081	3914	3954	4168	4548	4900	5007	5368	5610	5498	5349	4976	4722	4380	4001	3989	4066	4232	4436	4578	4735	5107	5174	5254	5216	5198	5200	4973	4925	5187	5035	5205	5387	5589	5566	5664	5423	5431	5102	5081	5503	5978	5893	5832	6024	6103	5798	5419	5229
4103	3889	3762	3978	4223	4601	4835	5063	5264	5488	5345	5175	4693	4530	4051	3988	3870	4001	4083	4447	4571	4917	5001	5415	5319	5286	5226	5174	5181	5011	5132	5287	5399	5272	5582	5725	5463	5337	5431	5328	5279	5660	6144	6339	6243	6259	6290	5888	5393	5039
4122	3804	3933	3860	4024	4325	4769	4762	5094	5254	5109	4803	4585	4300	3888	3629	3521	3476	3856	3978	4238	4451	4894	4874	5041	5048	4948	4961	4807	4989	4854	4904	4984	4996	5181	5354	5332	5241	5214	5277	5264	5732	6184	6321	6493	6252	5957	5786	5314	4962
4405	4099	3675	3869	3998	4104	4337	4539	5049	5164	5010	4789	4526	4163	3788	3339	3411	3350	3495	3682	3940	4137	4397	4598	4702	4867	4687	4510	4375	4448	4414	4295	4560	4317	4764	4712	4929	4911	4877	5231	5556	5734	6023	6248	6215	5955	5368	5295	4850	4621
4499	4015	3979	3858	3953	4031	4219	4393	4693	4855	4860	4571	4388	4008	3425	3278	3202	3203	3272	3521	3736	4171	4342	4415	4490	4689	4550	4402	4011	4034	3937	4063	4140	4184	4286	4315	4529	4619	4957	4977	5258	5505	5634	5829	5777	5445	5054	4678	4434	4099
4633	4282	4130	3924	4045	4083	4168	4226	4597	4492	4499	4410	4099	3777	3385	3174	3153	3063	3217	3480	3809	3893	4297	4487	4509	4510	4492	4258	4082	3799	3880	3828	3802	3911	4044	4008	4226	4474	4490	4706	4877	5109	5041	5219	5179	4958	4761	4437	4146	4139
4613	4310	4113	4046	4182	4152	4236	4167	4208	4332	4219	3952	3768	3567	3178	3098	2762	2817	2837	3127	3367	3808	3884	4279	4364	4296	4299	4131	3891	3724	3579	3605	3640	3628	3656	3701	3912	3920	4180	4423	4508	4675	4774	4887	4999	4888	4780	4506	4464	4472
4645	4315	4237	4049	3961	4135	4132	4197	4244	4170	3914	4013	3662	3408	3122	2798	2797	2574	2627	2673	3114	3371	3811	3916	4217	4070	4018	3832	3656	3421	3290	3273	3344	3314	3510	3631	3669	3853	3997	4070	4323	4572	4742	4882	5172	4920	4772	4758	4776	4441
4784	4349	4154	4167	4109	4013	3827	4066	4027	3991	3965	3677	3609	3538	3213	2813	2597	2549	2605	2721	3124	3476	3974	4170	4151	4170	3874	3720	3541	3375	3225	3061	3069	3151	3349	3476	3731	3871	4149	4260	4564	4802	4982	5313	5310	5427	5052	4909	4814	4575
4572	4454	4232	4191	4033	4072	3911	3818	3948	4022	3910	3754	3521	3300	3258	2701	2701	2566	2724	2881	3259	3882	4037	4476	4374	4279	4139	3853	3560	3329	3230	3012	3012	3063	3378	3504	3751	3988	4036	4426	4638	5051	5258	5416	5452	5506	5225	4938	4735	4362
4558	4447	4268	4115	4159	4136	4128	3983	3893	3735	3916	3663	3363	3297	2882	2656	2487	2597	2843	2809	3359	3820	4233	4446	4464	4287	4010	3773	3436	3205	3044	3030	3084	3145	3273	3494	3775	3936	4132	4542	4790	4969	5289	5248	5434	5266	5120	4650	4591	4293
4682	4316	4308	4210	4118	4079	3986	3980	3860	3949	3838	3542	3447	2958	2869	2598	2349	2432	2554	2859	3155	3557	4219	4337	4298	4172	3777	3558	3324	3175	3047	2941	2983	3136	3230	3399	3544	3810	4205	4216	4577	4842	5048	5108	5173	5092	4932	4546	4503	4139
4633	4473	4172	3924	4178	4203	4032	4021	4013	3998	3887	3802	3361	3223	2906	2708	2575	2582	2755	2923	3287	3681	3978	4385	4429	4243	4039	3601	3501	3249	2994	3041	3202	3198	3447	3411	3675	3878	4164	4344	4637	4790	4993	5232	5236	5141	4951	4630	4705	4423
4729	4364	4406	4152	4153	4133	4212	4209	4237	4119	3944	3797	3498	3287	3112	2859	2856	2809	2909	3161	3587	3817	4139	4356	4540	4434	4341	3999	3826	3476	3358	3331	3227	3428	3396	3638	3860	4081	4480	4717	4975	5153	5348	5475	5392	5472	5221	5022	4848	4704
4691	4467	4254	4197	4437	4348	4232	4373	4458	4271	4096	3839	3648	3505	3248	3038	2882	3021	3207	3573	3859	4138	4330	4717	4624	4806	4609	4255	4100	3814	3557	3566	3542	3562	3741	3958	4339	4595	4786	5168	5300	5453	5492	5869	5655	5601	5350	5117	4913	4769
4704	4421	4296	4296	4311	4414	4567	4375	4350	4420	4341	4017	3803	3644	3517	3193	3233	3202	3397	3698	4106	4263	4560	4804	4908	4947	4722	4489	4497	4224	4112	3899	3879	4145	4131	4320	4613	4722	5070	5318	5532	5604	5841	5685	5559	5466	5123	4993	4878	4662
4824	4540	4441	4311	4279	4551	4641	4567	4757	4651	4489	4399	4067	3969	3688	3671	3712	3727	3933	4092	4278	4783	4937	5105	5242	5273	5064	4903	4773	4592	4431	4347	4413	4392	4565	4608	4801	4971	5275	5573	5732	5760	5695	5728	5685	5364	5265	4975	4864	4967
4876	4442	4549	4382	4488	4476	4756	4951	5041	4926	4576	4616	4310	4209	4038	4162	4276	4258	4482	4584	4625	5066	5238	5354	5531	5405	5480	5089	5088	4851	4897	4864	4845	4887	4934	5044	5172	5327	5575	5584	5927	6079	6057	5787	5705	5482	5252	5155	5123	5147
4978	4581	4176	4533	4747	4969	4765	5105	5081	4746	4699	4539	4577	4469	4389	4455	4583	4599	4717	4767	4975	4991	5376	5507	5670	5462	5418	5378	5282	5124	5074	5185	5205	5097	5321	5317	5457	5467	5509	5734	5868	5918	5732	5761	5505	5388	5342	5138	5027	5046
4917	4783	4577	4465	4765	5105	5171	4942	4924	4915	4622	4563	4564	4513	4619	4576	4617	4677	4670	4680	4783	5086	5134	5323	5397	5292	5362	5089	5166	4928	5057	5329	5169	5109	5230	5158	5219	5314	5500	5468	5508	5585	5540	5282	5080	4983	4960	4847	4755	5047
4833	4640	4620	4739	4767	5014	5067	5070	4768	4850	4778	4497	4576	4660	4614	4657	4598	4634	4626	4601	4989	4842	5133	5281	5089	5146	5015	5042	4913	4992	4782	5033	5081	5098	5172	5062	5254	5309	5364	5423	5514	5426	5359	5191	4909	4742	4703	4701	4926	4866
4987	4702	4689	4518	4878	4816	4786	4968	4993	4698	4694	4622	4495	4619	4545	4814	4807	4789	4897	4664	4940	4859	5096	5089	5102	4977	4791	4716	4759	4774	4860	4924	5055	4994	5394	5234	5205	5362	5574	5647	5653	5380	5327	5177	4931	4706	4678	4706	4671	4914
4870	4827	4906	4534	4581	4718	4632	4716	4612	4655	4639	4495	4466	4535	4650	4656	4687	4814	4781	4897	4894	5139	5132	5150	5034	4967	5137	4607	4701	4600	4745	4960	5043	5250	5223	5257	5368	5487	5622	5609	5620	5635	5399	5253	4991	4589	4525	4639	4626	4958
4779	4618	4767	4675	4428	4307	4469	4546	4376	4531	4405	4166	4473	4211	4337	4672	4557	4742	4711	4833	4783	4781	4936	4980	4949	4961	4796	4454	4556	4537	4771	4833	4981	5206	5243	5340	5368	5449	5555	5591	5536	5471	5296	4983	4762	4582	4369	4521	4829	4907
4879	4543	4509	4366	4386	4185	4110	4208	4281	4146	4232	4268	4214	4327	4330	4484	4520	4551	4443	4410	4795	4720	4855	4529	4807	4681	4552	4492	4531	4391	4582	4621	4848	4964	5286	5180	5281	5367	5406	5554	5446	5265	4973	4686	4623	4485	4480	4494	4510	4735
4857	4565	4523	4399	4190	4397	3934	3952	4130	4021	4159	4267	4239	4184	4352	4355	4341	4370	4365	4448	4622	4578	4636	4621	4515	4373	4548	4326	4397	4387	4467	4635	4787	4883	4968	4838	5045	5165	5305	5362	5295	5211	5027	4650	4550	4504	4472	4376	4618	4819
4695	4672	4519	4341	4290	4184	4156	3788	3736	3945	4075	3913	4019	4215	4128	4186	4160	4303	4290	4313	4356	4492	4364	4517	4409	4422	4363	4390	4388	4343	4402	4560	4667	4710	4632	4712	4975	4908	4968	5159	5199	4972	4824	4490	4264	4322	4239	4451	4386	4717
4555	4528	4615	4591	4073	3987	3998	3809	3629	3623	3809	3717	3798	4014	3920	4072	4051	4048	4138	4004	4108	4100	4223	4254	4227	4153	4071	4124	4169	4208	4151	4418	4371	4483	4336	4400	4582	4692	4747	4623	4909	4619	4600	4273	4114	4164	4213	4300	4416	4621
4451	4406	4416	4543	4378	3888	3878	3733	3627	3570	3568	3631	3562	3863	3817	3776	3987	3902	3957	3937	4027	3963	4161	4055	4124	4026	3986	3968	3950	4207	4121	4240	4262	4411	4300	4447	4524	4549	4542	4634	4608	4292	4279	4029	3981	4080	4166	4343	4528	4517
4572	4423	4234	4431	4364	4186	3869	3775	3746	3530	3694	3649	3658	3741	3701	3873	3857	3995	3994	4094	4052	4082	4302	4112	4248	4087	4060	4024	3982	4315	4317	4326	4475	4329	4449	4375	4392	4481	4471	4580	4516	4392	4310	4277	4124	4199	4273	4517	4745	4761
4419	4452	4386	4229	4350	4229	3841	3758	3758	3819	3785	3834	3802	3780	3912	3882	3894	3927	3932	4174	4289	4296	4461	4559	4366	4218	4066	4197	4212	4211	4458	4418	4383	4482	4518	4528	4399	4465	4413	4538	4438	4431	4346	4257	4372	4328	4348	4696	4749	4885
4058	4281	4494	4256	4084	4245	4029	3591	3712	3784	3673	3834	3791	3776	3832	3704	3790	3842	3868	4076	4166	4357	4552	4366	4288	4217	4014	4081	4126	4153	4335	4354	4436	4303	4376	4217	4311	4233	4231	4188	4320	4245	4433	4308	4167	4323	4421	4485	4511	4695
3989	4328	4443	4303	4126	4003	4026	3764	3694	3858	3728	3724	3807	3838	3661	3662	3704	3619	3686	3783	3997	4297	4297	4170	4055	4174	4051	3897	3986	4192	4151	4260	4199	4097	4091	4065	4075	4196	4077	4172	4168	4208	4282	4089	4192	4260	4427	4381	4442	4451
4131	4022	4257	4367	4212	3965	4057	4020	3813	3815	3927	3752	3844	3858	3790	3800	3809	3608	3621	3658	4025	4225	4211	4304	4350	4332	4050	4099	4170	4208	4336	4095	4158	4089	3974	4009	3990	3940	4113	4188	4017	4115	4216	4392	4405	4318	4404	4466	4427	4451
4327	3886	4149	4513	4284	4033	4136	4277	4087	4115	4214	3944	3962	4123	4082	3986	3853	3984	3869	4048	4145	4271	4420	4242	4488	4591	4519	4404	4325	4429	4305	4449	4359	4243	4200	4166	4183	4045	4183	4362	4225	4261	4322	4409	4432	4723	4642	4559	4587	4408
4518	4227	4016	4495	4712	4252	4130	4330	4404	4298	4336	4240	4218	4184	4163	4138	4214	4144	4127	4267	4362	4422	4621	4347	4593	4608	4610	4665	4660	4653	4717	4825	4632	4519	4354	4244	4240	4303	4215	4342	4285	4381	4439	4525	4609	4573	4518	4650	4523	4506
4694	4464	4015	4179	4556	4435	4254	4326	4598	4258	4512	4538	4201	4565	4247	4308	4286	4250	4367	4418	4525	4687	4673	4633	4709	4695	4906	4839	4815	4826	4760	4810	4733	4537	4645	4544	4319	4443	4394	4605	4555	4489	4705	4503	4495	4612	4585	4676	4614	4592
5035	4970	4508	4225	4620	4879	4456	4525	4790	4613	4703	4751	4434	4563	4563	4407	4667	4457	4570	4734	5098	5073	5053	5065	5034	5163	4993	5162	5079	5034	5041	4908	4887	4914	4963	4821	4860	4667	4640	4865	4819	4757	4803	4756	4834	4850	4842	4862	4856	4602
5175	5364	4971	4467	4817	5348	5103	4813	5373	5107	4781	5108	5016	4907	4987	4816	5106	5020	5176	5160	5304	5531	5350	5194	5337	5455	5556	5521	5300	5346	5304	5192	5183	5161	5093	5016	5098	4927	5017	5148	5097	4980	5064	5024	5126	5130	5062	5046	5068	4750
5130	5550	5140	4878	4994	5767	5540	5310	5504	5608	5140	5533	5471	5380	5480	5179	5426	5446	5401	5383	5477	5510	5581	5446	5489	5550	5540	5596	5515	5514	5374	5258	5376	5312	5185	5048	4926	5096	4999	5076	5310	5270	5091	5094	5256	5234	5261	5276	5000	5042
4709	5188	5314	4911	4947	5646	5749	5234	5546	5621	5156	5451	5286	5026	5548	5261	5479	5497	5481	5375	5421	5430	5479	5323	5380	5233	5340	5438	5209	5238	4984	5064	5075	4965	4964	5050	4805	5040	5183	5142	5243	5333	5332	5020	5098	5207	5076	4947	4859	4711
4228	4730	5045	4513	4296	5069	5400	4991	5097	5229	4778	4996	5124	4798	5187	4995	5015	5066	5305	5230	5216	5247	5187	5418	5176	4955	5040	5060	5019	4942	4969	4793	4657	4777	4670	4588	4663	4910	5006	5051	5127	5246	5115	5086	5028	4944	4871	4765	4694	4405
3899	4395	4618	3976	3851	4309	4712	4276	4463	4919	4436	4687	4733	4502	4799	4743	4849	4907	5046	5132	5013	5157	5256	5100	5036	4945	4945	4959	4949	4795	4645	4651	4521	4384	4478	4547	4671	4668	4871	5072	4983	4892	5033	4933	4900	4739	4772	4473	4497	4213
3856	4276	4369	3903	3508	4091	4370	3999	4112	4516	4165	4317	4426	4363	4478	4555	4717	4865	4873	5040	5064	4994	5041	5099	5098	4948	5141	5017	4873	4954	4757	4721	4543	4476	4545	4625	4907	4989	4891	4892	4937	4938	4797	4827	4843	4707	4727	4488	4391	4262
3979	4254	4385	3801	3609	4056	4342	3929	3924	4325	3916	4059	4315	4239	4591	4592	4784	4655	4771	4768	4731	4898	4963	5106	5106	4939	4999	4821	4871	4725	4716	4562	4609	4450	4574	4710	5062	5153	5083	4877	4892	4880	4704	4778	4570	4459	4509	4298	4228	4375
3977	4167	4268	3484	3504	3967	4060	3708	3888	4139	3895	4151	4183	3982	4470	4383	4706	4723	4571	4731	4807	4827	4998	4917	4741	4941	5032	4759	4725	4714	4627	4627	4619	4484	4660	4822	4946	5085	5117	5124	4854	4708	4720	4622	4460	4326	4255	4438	4221	4360
3958	4067	3796	3268	3166	3699	3779	3619	3916	4073	3750	4017	4193	4062	4485	4533	4856	4817	4559	4714	4725	4946	4976	5048	4985	4863	4770	4684	4702	4650	4702	4721	4761	4672	4789	4893	4843	5079	5024	4998	4704	4647	4462	4381	4365	4114	4326	4157	4471	4458
3701	3869	3454	2994	3310	3818	3730	3651	3913	4279	3824	4202	4351	4349	4695	4614	4889	4751	4782	4716	4701	4775	5025	4795	4969	5008	4830	4789	4717	4625	4698	4749	4702	4964	4849	4996	5029	4987	5076	4726	4702	4540	4434	4343	4419	4302	4301	4301	4285	4420
4194	4091	3656	3331	3608	3975	3996	3909	4334	4571	4301	4441	4532	4641	5006	4858	4987	4674	4792	4550	4609	4615	4719	4613	4796	4752	4660	4859	4833	4572	4584	4497	4658	4873	4952	4893	4777	4843	4854	4559	4404	4419	4413	4444	4311	4346	4238	4357	4362	4483
4455	4452	4028	3819	4138	4417	4073	4274	4722	4624	4627	4776	4532	4750	5024	4960	5062	4628	4704	4359	4460	4358	4646	4616	4688	4713	4817	4646	4750	4668	4479	4657	4584	4876	4900	4870	4709	4683	4513	4513	4421	4361	4528	4502	4327	4285	4421	4438	4425	4480
4790	4448	4230	4221	4480	4567	4101	4366	4810	4609	4579	4810	4627	4841	5023	4943	5149	4612	4537	4327	4421	4283	4494	4376	4729	4764	4746	4792	4741	4646	4604	4726	4864	4891	4938	4831	4521	4360	4373	4358	4472	4311	4283	4379	4317	4374	4321	4389	4326	4466
4826	4256	4112	4511	4553	4294	4171	4441	4652	4560	4730	4902	4607	4958	4822	4967	4794	4628	4651	4402	4509	4354	4430	4331	4628	4771	4736	4745	4584	4728	4753	4810	5027	5000	4984	4918	4529	4441	4361	4465	4388	4413	4217	4294	4259	4423	4464	4404	4350	4493
4420	4197	4304	4720	4551	4153	4354	4495	4478	4540	4819	4733	4760	5042	4668	4828	4783	4570	4711	4490	4465	4382	4432	4430	4666	4804	4601	4593	4602	4631	4650	4758	4745	4851	4906	4821	4687	4369	4388	4654	4444	4573	4463	4502	4467	4550	4389	4449	4323	4231
4344	4231	4534	4755	4885	4339	4646	4673	4345	4587	4838	4597	4813	4863	4693	4880	4611	4690	4539	4508	4525	4619	4627	4611	4712	4975	4665	4643	4503	4415	4548	4585	4605	4862	4710	4731	4531	4482	4355	4571	4547	4510	4440	4541	4408	4566	4538	4378	4449	4307
4414	4415	4691	4887	4679	4518	4741	4676	4558	4859	4888	4864	5066	5001	5031	4972	4665	4773	4568	4899	4813	4857	4827	5075	4967	5081	4836	4741	4704	4751	4640	4828	4907	5026	4785	4591	4553	4571	4526	4580	4653	4755	4786	4552	4648	4703	4506	4733	4718	4409
4753	4519	4643	4364	4568	4789	4824	4650	4607	5031	4981	5001	5147	4927	4982	4927	4673	4672	4819	4924	4763	4896	4925	4893	5099	4980	4812	4826	4699	4519	4763	4785	4891	4883	4627	4554	4402	4472	4718	4653	4689	4818	4759	4548	4614	4598	4528	4611	4389	4459
4951	4653	4330	4215	4408	4524	4631	4584	4659	4893	4633	4921	5038	4855	5056	4597	4566	4575	4620	4622	4591	4526	4760	4670	4708	4636	4647	4464	4461	4558	4496	4449	4526	4383	4447	4364	4072	4334	4333	4630	4556	4698	4651	4641	4519	4537	4473	4408	4434	4259
[truncated: 920 more columns]
