# Supplementary material for: Spatial Resolution and Refractive Index Contrast of Resonant Photonic Crystal Surfaces for Biosensing
Source: IEEE Photonics J. Author manuscript; Available in PMC 2015 Sep 7. (PMC4561521; doi:10.1109/JPHOT.2015.2435699)
Supplement: fig2_data [file NIHMS64775-supplement-fig2_data.gz › Volumes/graham/MacBook_backup/PhD_folder_2015_06_02/paper_improvements/IEEE_J_Photonics/final_files/data_files/fig2/0pc_p555f85/i11.csv]

5589	4557	4533	4493	4514	4509	4641	4725	4811	4982	4913	4862	4899	4881	4975	4836	4608	4478	4178	4211	4169	4236	4440	4503	4733	4871	4833	5054	4823	4816	4752	4443	4368	4283	4370	4507	4414	4610	4600	4493	4517	4632	4605	4858	4834	4958	4819	4789	4849	4984
5044	4710	4712	4523	4654	4620	4569	4696	4843	4868	4919	4782	4769	4868	4678	4647	4414	4236	4095	4137	4306	4485	4724	4695	5012	5015	4866	4801	4764	4714	4613	4383	4361	4347	4564	4571	4490	4614	4432	4509	4406	4559	4664	4868	4986	4932	4734	4920	4819	4902
4673	4482	4507	4525	4464	4510	4571	4437	4398	4514	4444	4390	4333	4298	4375	4325	4231	4139	4176	4179	4399	4429	4605	4776	4871	4671	4574	4458	4381	4109	4256	4048	4149	4546	4497	4415	4126	4286	4219	4246	4213	4654	4495	4727	4629	4669	4645	4602	4598	4773
4487	4456	4389	4318	4361	4364	4367	4341	4238	4240	4070	3996	4036	3942	4162	3968	4115	4181	4262	4336	4538	4554	4616	4782	4614	4586	4422	4208	4047	3956	3920	4040	4172	4329	4387	4268	4076	4025	4064	4098	4166	4416	4425	4505	4509	4639	4616	4548	4640	4731
4477	4367	4407	4533	4517	4282	4341	4123	3995	3928	3951	3852	3931	3909	3877	4059	4104	4309	4410	4583	4674	4654	4718	4767	4598	4280	4066	4098	4006	3934	3995	4142	4248	4292	4199	4171	3994	3967	3936	4106	4358	4353	4379	4630	4400	4611	4700	4806	4829	4738
4395	4410	4489	4485	4527	4311	4187	3820	3862	3913	3889	3767	3926	3992	4109	4195	4444	4611	4781	4729	4739	4687	4631	4622	4501	4217	4011	4006	4174	4148	4139	4314	4356	4196	4183	4114	4020	3998	3959	4239	4510	4532	4386	4346	4558	4577	4822	4921	5028	4819
4121	4454	4526	4443	4456	4319	4177	4095	4106	4007	3957	3960	4193	4165	4412	4480	4718	4824	4785	4859	4898	4835	4476	4501	4253	4163	4112	4155	4188	4264	4416	4560	4524	4360	4318	4178	4134	4110	4141	4424	4555	4511	4322	4369	4666	4596	4954	5198	5099	4852
4395	4493	4510	4481	4382	4404	4398	4425	4339	4321	4278	4205	4272	4488	4610	4660	4886	4998	4959	4898	4947	4735	4496	4332	4113	4306	4238	4318	4431	4505	4652	4707	4538	4399	4333	4232	4254	4145	4267	4573	4496	4448	4415	4458	4528	4864	5193	5134	5167	4918
4702	4709	4657	4585	4552	4441	4686	4743	4639	4595	4631	4665	4710	4789	4746	4822	5001	4943	4801	4852	4606	4469	4406	4313	4251	4330	4321	4622	4595	4687	4800	4684	4517	4325	4255	4199	4350	4355	4406	4694	4627	4560	4454	4502	4533	4870	5173	5198	5094	4831
4978	4776	4773	4695	4780	4813	5040	5025	4823	4963	5043	4940	5071	4910	5141	4916	4875	4800	4738	4412	4337	4284	4187	4178	4426	4488	4676	4787	4844	4968	4878	4695	4427	4284	4331	4444	4483	4377	4577	4541	4623	4526	4571	4500	4593	5032	5179	5062	4925	4918
5039	4877	4869	4735	4893	5009	5256	5030	5156	5133	5282	5140	5200	5035	5095	4986	4648	4613	4430	4391	4319	4176	4211	4340	4262	4556	4853	4953	5009	4757	4762	4641	4567	4376	4499	4652	4511	4625	4710	4627	4594	4453	4606	4591	4738	4965	4816	4898	4982	5044
5053	4789	4664	4601	4901	5130	5151	5115	5315	5207	5101	5091	4963	4896	4835	4651	4584	4604	4320	4464	4464	4262	4301	4395	4503	4689	4737	4903	4742	4676	4654	4464	4537	4650	4593	4790	4623	4835	4672	4542	4526	4586	4744	5019	4814	4798	4673	4846	4846	5158
5000	4867	4631	4767	4948	5064	5028	5101	5045	5071	4971	4733	4716	4637	4305	4396	4529	4412	4360	4394	4409	4504	4548	4596	4642	4771	4631	4556	4480	4528	4537	4439	4483	4640	4830	4735	4839	4802	4608	4561	4587	4700	4659	4799	4705	4812	4832	4846	5065	5317
4610	4596	4544	4673	4747	4794	4921	4825	4821	4756	4615	4529	4433	4385	4447	4382	4297	4374	4544	4547	4580	4650	4626	4858	4726	4700	4476	4496	4346	4462	4405	4588	4802	4813	4802	4726	4645	4520	4471	4436	4521	4605	4887	4906	4694	4538	4766	4756	5243	5316
4541	4499	4409	4431	4539	4695	4759	4804	4615	4450	4335	4357	4205	4354	4352	4596	4456	4657	4714	4885	4868	4751	4773	4583	4530	4512	4370	4445	4459	4369	4473	4497	4792	4813	4777	4725	4657	4512	4480	4427	4521	4632	4786	4675	4631	4738	4743	4858	4931	5150
4342	4256	4384	4393	4480	4710	4750	4761	4599	4632	4483	4324	4383	4348	4612	4693	4779	4719	4920	4955	5016	4780	4723	4514	4457	4275	4394	4388	4358	4419	4593	4581	4741	4730	4782	4526	4490	4443	4484	4527	4743	4697	4713	4713	4543	4770	4740	5006	5080	5375
4522	4421	4548	4433	4652	4623	4746	4618	4749	4629	4728	4412	4544	4565	4812	5007	4988	5146	5094	4802	4992	4743	4581	4448	4300	4370	4350	4346	4485	4520	4628	4782	4731	4640	4672	4526	4563	4518	4566	4612	4727	4552	4525	4603	4583	4905	5064	5051	5243	5045
4817	4705	4685	4701	4715	4877	4787	4823	4826	4815	4708	4598	4784	4820	4884	4999	5004	5161	4990	4934	4899	4480	4311	4205	4201	4263	4297	4621	4779	4696	4733	4597	4765	4614	4567	4492	4774	4785	4801	4758	4521	4537	4549	4552	4862	4956	4924	5112	5002	4814
5071	4856	4944	4737	4840	4841	5040	5011	4898	4941	4766	4910	4807	4973	4847	4967	5064	4884	4675	4569	4508	4527	4381	4301	4373	4473	4639	4810	4866	4798	4600	4604	4580	4712	4510	4760	4954	4712	4965	4840	4524	4570	4467	4834	4875	5196	5169	4926	4807	4859
5234	4915	4901	4947	4709	4729	5006	5116	5031	4863	4963	4784	4777	4666	4521	4690	4710	4582	4646	4463	4382	4370	4417	4484	4513	4656	4591	4926	4742	4749	4353	4443	4612	4569	4812	4747	4820	4968	4911	4786	4665	4562	4599	5034	5054	4991	4997	4774	4828	4874
4932	4770	4803	4766	4717	4839	4932	4868	4906	4926	4754	4596	4507	4507	4423	4356	4454	4474	4550	4621	4406	4611	4674	4603	4779	4686	4663	4662	4662	4496	4351	4460	4586	4760	4631	4839	5113	5000	4807	4633	4660	4506	4814	4937	5142	5017	4817	4654	4871	5009
4814	4642	4440	4594	4439	4675	4687	4736	4816	4686	4596	4454	4418	4227	4213	4197	4411	4598	4672	4768	4795	4752	4757	4834	4668	4666	4538	4509	4479	4567	4477	4455	4661	4580	4719	4790	4776	4782	4672	4640	4819	4813	4941	4998	4744	4724	4611	4758	4945	4952
4478	4404	4372	4405	4417	4522	4549	4567	4662	4608	4594	4323	4227	4287	4227	4265	4545	4760	4810	4836	5010	5003	4850	4864	4861	4627	4431	4312	4355	4541	4652	4670	4641	4624	4581	4557	4668	4702	4703	4804	5077	4778	4928	4756	4562	4623	4815	4991	4845	5004
4281	4283	4317	4434	4377	4557	4648	4649	4807	4785	4540	4553	4319	4293	4524	4553	4682	4907	5058	4969	5014	4964	4767	4607	4497	4495	4343	4407	4338	4624	4768	4716	4804	4643	4589	4405	4553	4632	4785	4980	4962	4967	4845	4655	4624	4689	4743	5188	5032	4997
4545	4558	4467	4700	4653	4760	4932	4854	4874	4898	4852	4699	4606	4603	4735	4883	5048	5002	5198	5063	4913	4726	4692	4456	4480	4461	4504	4558	4525	4603	4777	4713	4687	4622	4612	4439	4578	4836	4955	5283	5126	4974	4826	4682	4801	5049	4989	5036	5180	4918
4578	4594	4630	4927	4938	5055	5095	4900	5037	5015	5094	4977	4951	4951	4876	4946	4916	4800	4823	4816	4687	4605	4569	4565	4510	4606	4521	4622	4693	4753	4659	4654	4539	4606	4578	4566	4702	5043	5083	5057	5073	4936	4894	4822	5034	5141	5250	5146	5034	4855
4856	4824	4844	5107	5105	5153	5132	5066	5071	5201	5240	4933	4912	5061	4904	4878	4601	4639	4578	4528	4545	4590	4453	4653	4691	4871	4901	4692	4901	4801	4497	4627	4586	4584	4654	4703	4828	5067	4971	5054	5075	4952	5124	5129	5237	5172	5183	5055	5035	4817
4779	4852	4945	4950	4926	4858	4901	5046	4912	4844	4981	4890	4843	4695	4593	4585	4498	4385	4534	4452	4578	4660	4791	4690	4911	4979	4935	4849	4765	4717	4717	4726	4780	4882	4842	5142	4984	4980	5010	4969	5089	5019	5159	5343	5415	5203	4892	4805	5046	5073
4845	4570	4748	4646	4622	4524	4715	4722	4712	4730	4735	4794	4861	4616	4558	4354	4472	4453	4530	4657	4626	4848	4878	4814	4875	4898	4979	4805	4643	4638	4799	4878	4831	4954	5089	4902	4899	4894	4775	4863	5168	5246	5376	5382	5253	5159	4956	4914	5050	5282
4667	4567	4444	4390	4514	4380	4451	4385	4478	4550	4541	4579	4713	4463	4671	4541	4653	4697	4819	4848	4836	4879	4943	4856	4878	4791	4769	4899	4656	4835	4729	4835	4789	5025	4952	4783	4874	4793	4754	5011	5148	5283	5248	5057	4919	5051	4878	4978	5060	5079
4555	4462	4545	4504	4461	4418	4289	4223	4434	4588	4571	4716	4798	4696	4720	4773	4886	4862	4826	4883	4806	4796	4581	4538	4662	4689	4876	4917	4826	4732	4774	4749	4908	4940	4610	4620	4723	4609	4723	4903	5181	5089	4874	4897	4648	4680	4796	4912	4963	4776
4833	4572	4759	4675	4602	4410	4347	4454	4415	4507	4712	4801	5004	4791	4863	4710	4829	4684	4751	4726	4749	4503	4537	4453	4665	4760	5040	4884	4954	4743	4839	4734	4709	4417	4525	4466	4578	4712	4766	4956	4921	4856	4639	4736	4718	4940	4829	4800	4643	4495
5036	4926	4891	4778	4706	4727	4652	4460	4535	4555	4713	4733	4696	4944	4705	4790	4628	4772	4588	4661	4506	4499	4431	4547	4743	4934	4945	5102	4934	4784	4688	4572	4468	4608	4541	4632	4719	4720	4897	4812	4726	4734	4682	4926	4945	4874	4776	4726	4418	4511
4959	4747	4977	4693	4752	4811	4657	4461	4469	4631	4545	4623	4570	4665	4572	4687	4752	4546	4594	4549	4555	4582	4481	4636	4816	4867	4929	4834	4880	4713	4650	4421	4392	4413	4617	4742	4691	4742	4806	4844	4762	4701	4854	5009	4842	4792	4619	4418	4388	4581
4796	4618	4656	4658	4619	4564	4570	4378	4333	4502	4391	4492	4546	4549	4252	4500	4504	4784	4913	4708	4726	4720	4774	4816	4824	4751	4723	4925	4769	4598	4670	4516	4574	4598	4726	4761	4729	4641	4527	4637	4709	4801	4813	4958	4822	4711	4415	4432	4453	4704
4683	4434	4473	4561	4423	4479	4497	4427	4308	4205	4414	4414	4375	4566	4500	4568	4657	4766	5028	4971	4845	4936	4861	4745	4769	4530	4504	4759	4716	4743	4769	4615	4784	4797	4697	4560	4748	4570	4625	4903	4820	4851	4802	4864	4631	4574	4573	4647	4584	4684
4604	4431	4491	4599	4649	4682	4610	4508	4345	4545	4340	4564	4530	4571	4637	4643	4673	4910	4989	4811	4860	4591	4622	4734	4603	4646	4643	4823	4966	4965	5077	4928	4830	4640	4602	4724	4642	4659	4729	4915	5008	4788	4767	4907	4738	4710	4833	4917	4862	4835
4700	4616	4705	4816	4965	4955	4743	4733	4854	4690	4751	4717	4600	4768	4602	4773	4696	4760	4790	4877	4751	4667	4739	4579	4626	4789	4805	4950	5069	5028	5238	4804	4787	4699	4676	4834	4905	4801	4921	5048	4897	4726	4670	4835	4862	4900	4850	5059	4793	4759
5005	4886	4921	4976	5130	5153	4963	4931	4895	4814	4727	4617	4567	4634	4476	4583	4653	4633	4800	4629	4722	4869	4694	4701	4818	4809	4883	4906	4990	5160	5107	4792	4954	4872	4843	5046	5121	4976	4899	4960	4957	4842	4884	4906	5118	5066	4870	4874	4751	4818
5156	5116	4964	5209	5063	4984	4972	4850	4732	4707	4728	4628	4412	4354	4411	4497	4525	4534	4632	4641	5000	4968	4995	4945	4839	4942	4947	4862	5088	5105	4953	4920	5157	5092	5037	5142	5187	4911	4865	4793	4891	4874	4903	5002	5015	4989	4736	4732	4725	4827
5020	4842	4866	5105	4932	4908	4764	4693	4701	4607	4721	4582	4442	4459	4397	4446	4511	4836	4651	4956	4919	5136	5054	5077	4879	4802	4915	4859	5008	5245	5250	5166	5321	5244	5251	5339	5091	5037	4932	5086	5107	5104	5139	5181	4974	4866	4627	4704	4997	4858
4958	4863	4733	4772	4674	4690	4700	4683	4741	4723	4975	4764	4639	4631	4622	4638	4736	4831	4910	4995	5041	5048	5161	5003	4835	4856	4814	5026	5140	5246	5230	5129	5249	5254	5092	5021	4902	4888	4947	5021	5061	5111	5138	4814	4845	4694	4756	4630	5026	4843
5220	4943	4776	4772	4790	4796	4903	4863	4970	5083	4962	4835	4852	4862	4573	4485	4724	4800	4790	5032	5080	5091	5056	5051	5013	4978	4923	5099	5296	5196	5267	5169	5088	5029	4921	4992	4891	4996	5096	5196	5120	4902	4975	4646	4598	4609	4801	4782	4783	4584
5247	5097	5040	4815	4924	4851	5027	5083	5210	5186	5110	5061	4934	4799	4536	4643	4712	4709	4857	4921	5135	5092	5276	5294	5156	5191	5196	5312	5187	5216	4951	4959	4939	4952	4859	5048	4940	4975	5127	4948	4850	4760	4719	4697	4726	4645	4704	4550	4522	4437
5174	4995	5044	5079	4884	4970	5011	5016	5209	5187	5111	4979	4796	4799	4705	4604	4494	4836	4775	4969	5216	5245	5197	5254	5244	5272	5228	5036	5080	4659	4668	4691	4666	4845	4882	5010	4979	4938	4762	4767	4642	4561	4766	4698	4745	4427	4472	4237	4530	4580
5197	4979	4933	4941	4747	4806	4863	4943	5147	5130	5090	4962	4911	4750	4874	4573	4733	4919	4813	5101	5145	5266	5090	5077	5088	5079	4971	4837	4741	4729	4730	4540	4714	4663	4795	4702	4824	4571	4648	4558	4744	4703	4785	4856	4662	4390	4219	4453	4408	4667
5052	4981	4821	4728	4716	4782	4859	4968	5167	5381	5139	5022	5093	4962	4945	4908	4742	4806	4854	5083	5193	5382	5134	5059	4851	4869	4896	4824	4816	4693	4738	4610	4630	4598	4734	4441	4423	4326	4641	4638	4792	4745	4690	4646	4292	4227	4153	4509	4480	4590
5127	4849	4959	4865	4797	5002	4971	5227	5264	5376	5308	5182	5163	5309	5119	4889	4951	4888	5014	4907	5032	4949	4895	4931	4952	4908	4940	4985	4976	4917	4647	4450	4463	4405	4389	4493	4271	4672	4583	4524	4605	4347	4503	4471	4260	4331	4328	4620	4667	4256
5325	4969	5017	4925	4957	4952	5139	5305	5533	5346	5324	5359	5066	4981	4901	4798	4800	4746	4772	4761	4848	4894	4846	4929	4952	4985	4992	4897	4860	4743	4492	4215	4206	4397	4441	4549	4557	4661	4533	4300	4408	4244	4498	4529	4613	4604	4692	4543	4334	4342
5090	4906	4998	4889	4908	5057	5117	5058	5235	5163	5050	5073	4928	4771	4714	4620	4714	4562	4656	4813	4824	4965	4827	4939	5018	4966	5105	4901	4671	4547	4336	4366	4352	4385	4634	4684	4648	4493	4277	4116	4143	4382	4608	4669	4825	4605	4329	4436	4316	4571
5057	4854	4919	4807	4894	5065	5083	5189	5114	4911	4912	4882	4800	4828	4752	4757	4542	4850	4734	4838	5019	5154	4817	4604	4738	4855	4680	4716	4466	4615	4510	4537	4609	4440	4428	4336	4464	4431	4070	4231	4413	4739	4662	4715	4521	4415	4394	4533	4728	4924
4931	4879	4826	4927	4914	4979	5032	5160	5161	5042	5029	4908	4877	4930	4757	4703	4760	4895	4746	4918	4925	4928	4860	4562	4700	4795	4645	4656	4611	4841	4563	4498	4506	4358	4242	4343	4279	4263	4401	4574	4563	4793	4532	4365	4383	4395	4566	4891	4937	4885
5298	5172	5237	5018	5130	5131	5182	5135	5188	5200	5004	4918	5115	4866	4793	4734	4710	4770	4714	4653	4619	4543	4611	4569	4491	4660	4834	4818	4784	4922	4414	4456	4327	4289	4466	4437	4682	4563	4619	4524	4630	4379	4427	4504	4623	4810	4862	4737	4850	4657
5295	5115	5207	5138	5184	5131	5015	5074	4951	5136	4856	4909	4825	4751	4813	4582	4600	4729	4709	4673	4625	4680	4651	4542	4929	4833	4797	4861	4829	4578	4290	4297	4383	4531	4713	4627	4691	4815	4700	4452	4538	4499	4509	4790	5061	4831	4811	4756	4689	4848
5186	5219	5003	4896	4825	4850	4985	4812	4830	4861	4834	4876	4737	4765	4755	4667	4710	4851	5012	4903	4738	4843	4738	4797	4746	4735	4765	4577	4414	4604	4556	4421	4424	4638	4732	4739	4874	4589	4544	4556	4505	4826	4857	5096	5070	4970	4666	4405	4632	4911
5059	4854	4901	4798	4694	4832	4839	4784	4793	4992	4762	5028	4780	4794	4775	4831	4929	5026	5095	4928	4897	4593	4634	4529	4436	4456	4512	4584	4723	4689	4779	4607	4580	4539	4706	4633	4689	4571	4565	4724	4915	4972	4834	4822	4825	4772	4769	4624	4980	4950
5139	5010	4954	4959	4903	4932	4846	4832	4772	4901	4987	4898	5044	4930	4739	4837	5009	5041	5177	4985	4833	4602	4660	4530	4681	4576	4691	4677	4830	4858	4706	4559	4406	4384	4639	4896	4734	5005	4932	5015	4930	4984	4748	4817	4992	4949	5004	4913	5028	4779
4970	4931	4944	4920	4829	4944	4750	4858	4861	4873	4977	4695	4685	4647	4647	4681	4930	4960	4887	4987	4896	4834	4601	4835	4693	4877	4836	4804	4901	4780	4573	4494	4354	4519	4655	4882	5079	4968	5057	4965	4891	4830	4918	5157	5352	5291	5051	5006	4911	4899
4992	4923	4836	4871	4490	4744	4592	4818	4863	4722	4681	4754	4652	4708	4583	4822	4757	5127	5007	5123	5188	5078	4921	5022	5028	4865	4865	4783	4706	4666	4626	4485	4621	4732	4777	4893	4964	4953	4933	4863	4804	4868	5038	5299	5338	5208	5003	5004	4880	4768
4967	4749	4744	4501	4602	4536	4704	4814	4691	4816	4821	4710	4931	4673	4772	5052	5145	5239	5170	5151	5132	4854	4974	4801	4987	4853	4883	4754	4894	4971	4791	4729	4935	4746	4794	4862	4833	4838	4913	4907	4968	4994	5228	5208	5012	4886	4830	5073	5037	4973
5129	4802	4707	4622	4625	4473	4608	4800	4877	5027	4945	4998	4994	5071	5076	5022	5217	5217	5229	5079	4932	4869	4879	4958	4985	4890	4895	5022	5176	5000	4967	4714	4800	4824	4705	4895	4959	4977	5020	5071	5002	4998	5130	5056	4934	4917	5018	5050	4960	4771
5073	4993	4839	4750	4792	4831	4902	4909	4789	5063	4904	5023	4843	5001	5048	5021	5098	5174	4913	5055	4965	4830	4935	4839	5109	5023	5313	5129	5115	4905	4738	4789	4640	4683	4835	4845	5044	5083	5138	4994	4883	4926	5043	4831	5000	5041	5148	4925	4817	4664
5051	5054	4759	4761	4741	4770	4771	4777	4730	4763	4887	4866	4799	4909	5054	5230	5198	5198	5224	5138	5144	5177	5131	5144	5087	5229	5035	5006	4977	4986	4878	5014	4889	4938	4989	4932	5009	4956	4942	4765	4833	4925	5053	5242	4880	4924	4903	4722	4837	4811
5135	4964	4830	5006	4716	4635	4664	4682	4643	4852	4765	4990	5135	5043	5391	5163	5360	5572	5403	5420	5277	5066	4860	4855	4842	5151	5180	4993	5095	5090	5048	5023	5051	4969	4925	4946	5011	4893	4851	4882	4917	5013	5146	5035	5013	4818	4906	4881	4927	4735
5302	5046	5051	5002	4875	4779	4798	4674	4716	4787	4876	4935	5120	5274	5398	5445	5382	5561	5618	5329	5146	5083	4908	4810	4884	5098	5179	5339	5277	5301	5105	5269	5129	4939	4886	5020	4797	4950	5049	5139	5108	5129	4940	5108	4874	4917	4844	4961	4930	4877
5349	5109	5170	5012	4951	4889	4882	4663	4884	4857	4774	4968	4994	5154	5204	5338	5260	5576	5379	5304	5217	5182	4989	5041	4995	5147	5118	5349	5231	5302	5211	5159	5068	5044	5061	5217	5187	5063	4962	5153	5146	5130	5199	5054	4906	4999	5096	4931	5082	4840
5093	5104	5062	4950	4824	4859	4745	4741	4909	4838	4828	5003	5012	4881	5064	5458	5463	5561	5690	5458	5369	5183	5258	5171	5319	5093	4916	5157	5132	5156	5290	5377	5329	5368	5282	5255	5257	5232	5062	5251	5128	5157	5260	5317	5141	4879	4881	5078	5011	4986
5050	4838	4900	4718	4787	4792	4783	4799	4764	4872	4877	4796	4974	5041	5395	5175	5497	5742	5611	5409	5346	5277	5077	5316	5036	4912	5062	5011	5169	5190	5228	5600	5406	5361	5306	5424	5221	5095	5300	5181	5350	5374	5338	5275	4919	4754	4874	4989	4989	5056
5164	5040	4911	4662	4689	4645	4894	4864	4910	4777	4916	5017	4991	4984	5081	5274	5437	5449	5369	5426	5194	5071	5213	5023	5005	4960	5128	5133	5148	5284	5394	5458	5256	5277	5224	5342	5356	5478	5384	5394	5381	5473	5242	5149	4909	4973	5008	5193	5172	5150
5223	5028	4968	4671	4552	4754	4910	4825	4768	4921	4689	4925	4841	4991	5115	5272	5263	5381	5274	5226	5228	5252	5186	5098	5221	5207	5202	5305	5247	5099	5228	5248	5165	5233	5326	5375	5407	5389	5476	5328	5436	5313	5248	5205	5126	5295	5339	5348	5220	5147
5025	4700	4682	4641	4574	4712	4737	4983	4807	4950	4720	4555	4795	4903	5126	5203	5329	5353	5220	5235	5292	5126	5233	5101	5307	5211	5276	5310	5083	5011	5165	5120	5293	5329	5262	5286	5422	5390	5325	5305	5477	5396	5230	5432	5271	5522	5316	5390	5300	5271
4867	4549	4643	4477	4485	4679	4764	4838	4864	4894	4573	4781	4853	5026	5167	5341	5506	5452	5465	5364	5189	5247	5213	5202	5145	5197	5126	5112	5143	5163	5085	5230	5218	5108	5183	5249	5323	5267	5474	5294	5557	5317	5425	5308	5357	5229	5489	5457	5428	5353
4841	4664	4318	4449	4595	4607	5019	4871	4774	4855	4685	4839	4752	4895	5183	5304	5298	5309	5270	5295	5143	5353	5129	5138	5142	5103	5214	5199	5017	5231	5138	5262	5188	5056	5122	5174	5388	5307	5366	5360	5617	5427	5345	5348	5349	5291	5360	5626	5455	5486
4701	4401	4463	4423	4519	4785	4955	4899	4824	4895	4707	4952	4784	4809	5175	5192	5413	5337	5281	5182	5168	5178	5156	5092	5275	5083	5140	5202	5123	5118	5073	5238	5149	4951	5187	5182	5316	5248	5272	5261	5265	5293	5363	5238	5343	5415	5484	5439	5455	5403
4622	4412	4542	4428	4618	4849	4936	4903	4836	4744	4819	4789	4827	4920	5158	5222	5459	5307	5272	5207	5216	5301	4998	5109	5130	5224	4885	5036	4910	4929	4987	5139	5198	5245	5285	5344	5173	5020	5072	5299	5326	5289	5240	5244	5221	5173	5143	5314	5298	5335
4549	4493	4393	4368	4720	4774	4949	4909	4877	4831	4722	4846	4846	5189	5208	5373	5294	5345	5242	5347	5154	5237	4999	4988	4978	4995	4979	4903	4971	5165	5066	5174	5161	5076	5149	5056	4949	4917	5071	4895	5333	5250	5083	5156	5142	5128	5065	5176	5179	5287
4691	4495	4512	4465	4737	5020	5018	5072	4909	5053	4901	4939	4950	5101	5476	5560	5325	5310	5338	5330	5211	5051	4965	5008	4832	4809	4920	5111	4914	5127	5076	5046	5031	5059	5136	4996	5088	4954	5056	5202	5228	5164	4833	4828	4835	5000	4890	5151	5119	5363
4729	4499	4538	4641	4818	5090	5102	4997	5015	4960	4984	5131	5002	5246	5378	5515	5413	5233	5414	5328	5364	5097	5175	4910	4994	4890	4809	4929	4986	4922	5022	4968	4968	5073	5018	4891	5079	4989	5117	5016	4899	4824	4716	4682	4831	4805	4907	5027	5160	5168
4587	4476	4530	4890	4988	5183	5081	5119	5162	5059	5048	5227	5270	5405	5362	5598	5493	5292	5303	5249	5367	5347	5266	5074	4938	4850	4762	4757	4864	4981	4805	4841	4810	4958	4865	4931	4878	4884	4941	4762	4752	4719	4483	4640	4570	4765	4780	4808	4840	5071
4537	4562	4682	4793	5041	5175	5339	5334	5226	5149	5275	5287	5498	5490	5544	5600	5340	5373	5501	5484	5370	5462	5281	4836	4818	4710	4693	4806	4630	4813	4744	4978	4774	4656	4676	4565	4768	4948	4682	4719	4638	4597	4598	4541	4628	4626	4653	4677	4861	5074
4728	4606	4815	4889	5093	5154	5245	5348	5410	5431	5387	5422	5453	5707	5587	5570	5349	5231	5291	5518	5366	5248	4959	4923	4777	4877	4753	4694	4697	4757	4735	4801	4726	4515	4526	4480	4553	4624	4530	4376	4621	4545	4517	4370	4350	4505	4638	4796	4723	4819
4705	4657	4885	4887	5168	5280	5227	5320	5322	5424	5506	5639	5651	5750	5575	5470	5254	5221	5175	5297	5387	5298	5033	4955	4661	4644	4670	4610	4627	4870	4806	4651	4581	4306	4310	4419	4372	4250	4268	4349	4397	4239	4297	4438	4282	4436	4536	4604	4769	4742
4689	4770	4845	4915	5133	5258	5306	5180	5321	5413	5422	5669	5615	5612	5630	5367	5271	5235	5265	5140	5158	5106	5051	4860	4733	4453	4506	4538	4548	4779	4557	4531	4310	4228	4250	4258	4090	4097	4199	4006	4309	4115	4132	4140	4174	4413	4384	4469	4585	4811
4642	4786	4870	5020	5237	5214	5171	5384	5347	5308	5615	5444	5744	5665	5385	5617	5356	5199	5174	5140	5008	4826	4827	4633	4453	4425	4459	4386	4603	4586	4620	4345	4273	4136	4052	3966	4036	3947	4074	3964	4075	4058	4026	4055	4190	4161	4393	4377	4674	4741
4751	4809	5069	5102	5191	5322	5202	5184	5283	5389	5471	5390	5541	5416	5365	5348	5284	5117	5084	4982	4881	4731	4703	4522	4354	4379	4277	4456	4560	4625	4338	4271	4193	4187	4101	3959	3913	3835	3887	3970	3777	4028	3970	3825	4133	4262	4238	4421	4380	4518
4809	4804	5124	5297	5234	5430	5215	5267	5110	5193	5275	5405	5644	5407	5178	5019	5105	4821	4816	4873	4778	4709	4563	4475	4278	4241	4288	4251	4379	4462	4353	4165	4137	4099	3954	3936	3863	3957	3905	3795	3659	3747	4013	3911	4047	4240	4205	4297	4373	4490
5003	5038	5136	5355	5430	5465	5343	5258	5228	5099	5266	5158	5276	5217	5050	4935	4843	4810	4799	4977	4673	4481	4321	4143	4085	3973	4094	4198	4203	4249	4180	4122	4100	4032	3976	3941	3998	3928	3792	3734	3725	3852	3870	3774	4025	4190	4181	4146	4191	4286
4914	5094	5264	5447	5266	5431	5302	5209	5078	5167	5250	5287	5244	5171	4935	4759	4601	4570	4670	4652	4644	4516	4172	4209	3817	3921	3849	3891	3990	4114	4036	4108	4015	3828	3855	3893	3723	3819	3688	3720	3711	3607	3808	3828	3926	3929	3985	3835	4089	4078
5048	5174	5419	5494	5425	5290	5338	5092	5289	5320	5179	5153	4958	4971	4819	4767	4542	4547	4466	4505	4381	4191	3975	3971	3887	3989	3870	3903	3830	4046	3797	3832	3795	3897	3862	3733	3750	3705	3564	3696	3928	3710	3842	3820	3723	3747	3823	3923	3924	3970
5342	5184	5632	5421	5609	5501	5398	5196	5141	5214	5291	5094	4872	4785	4699	4430	4492	4382	4334	4413	4280	4213	3989	3899	3713	3777	3732	3929	3904	3978	3798	3867	3810	3701	3804	3770	3790	3710	3647	3633	3844	3841	3834	3844	3757	3663	3562	3835	3780	3776
5475	5314	5521	5510	5614	5494	5457	5276	5256	5250	5122	5145	5012	4669	4438	4479	4513	4434	4265	4265	4229	4075	4021	3900	3709	3760	3750	3926	4011	4069	3748	3879	3663	3818	3747	3714	3613	3564	3654	3644	3820	3859	3815	3697	3698	3751	3618	3687	3662	3677
5600	5360	5600	5611	5632	5662	5307	5278	5359	5284	5268	4986	4794	4595	4469	4407	4375	4322	4153	4132	4206	4158	3893	3937	3754	3795	3753	3841	3986	4044	3955	3657	3713	3715	3563	3625	3622	3586	3674	3787	3716	3840	3893	3813	3740	3521	3557	3622	3693	3507
5735	5551	5745	5582	5721	5530	5555	5436	5475	5352	5154	5033	4941	4606	4345	4322	4330	4181	4146	4269	4147	3949	3966	3800	3801	3842	3851	3886	4017	3789	3781	3715	3697	3723	3640	3606	3615	3679	3695	3666	3804	3893	3923	3888	3716	3817	3693	3629	3546	3618
5617	5681	5811	5670	5829	5584	5536	5631	5457	5365	5236	5042	4717	4495	4449	4447	4181	4346	4162	4107	3975	3782	3798	3808	3824	3829	3857	3995	3832	3943	3779	3898	3792	3731	3781	3591	3704	3791	3798	3827	3974	3892	3937	3829	3719	3689	3603	3619	3490	3585
5619	5655	5780	5798	5858	5731	5737	5373	5631	5271	5335	4891	4731	4514	4411	4407	4312	4143	4301	3902	3893	3888	3805	3685	3866	4019	3936	3898	3973	3985	3858	3898	3940	3930	3911	3884	3884	3876	3964	4077	4159	4046	3989	3866	3742	3714	3680	3658	3528	3825
5689	5756	5861	6063	5911	5934	5849	5665	5398	5320	4985	4942	4823	4419	4340	4433	4259	4188	4131	3942	3828	3715	3765	3703	3868	4015	4066	4063	3976	3827	4060	3997	4033	4072	4049	3963	3873	4087	4094	4083	4261	4111	4067	3944	3906	3785	3774	3742	3595	3707
5864	5879	5957	5947	6081	5890	5958	5724	5430	5245	5054	4932	4658	4540	4435	4397	4202	4333	4183	3996	3764	3692	3837	3754	3856	4052	3850	3877	3810	3946	4027	4122	4231	4181	4133	4101	4163	4416	4445	4408	4429	4270	4136	3971	3826	4061	3782	3812	3798	3789
6075	5942	5906	5961	6106	6080	6016	5813	5509	5333	5091	4798	4594	4430	4395	4375	4273	4254	4051	3909	3874	3590	3745	3774	3970	3944	3950	3786	3933	3884	4049	4219	4353	4345	4108	4256	4394	4473	4546	4432	4527	4319	4168	4078	3928	4001	4057	3993	3732	3687
6370	5993	6142	6266	6158	6092	5973	5883	5693	5282	4995	4886	4700	4559	4458	4280	4272	4166	4069	3870	3732	3750	3731	3902	3766	3834	3776	3961	3967	3929	4126	4225	4341	4287	4238	4279	4457	4419	4355	4679	4611	4472	4391	4284	4069	4161	3906	3932	3870	3897
5930	6270	6064	6174	6271	6101	5887	5779	5382	5197	4910	4631	4485	4462	4451	4292	4175	4106	3997	3725	3841	3644	4017	3900	3942	3785	3850	4057	4094	4156	4153	4366	4304	4428	4218	4215	4371	4421	4490	4645	4542	4318	4313	4236	4240	4113	3963	3929	3894	3948
6319	6190	6418	6316	6220	6037	5865	5716	5262	5159	4877	4667	4412	4430	4413	4221	4025	4072	3855	3862	3827	3816	3871	3983	3995	3771	3977	4130	4134	4292	4373	4385	4500	4357	4412	4424	4366	4447	4499	4474	4682	4380	4374	4190	4150	4093	4146	4090	3968	3936
6495	6513	6441	6204	6174	6051	5977	5638	5395	5008	4722	4532	4259	4377	4300	4206	4024	3914	3940	3858	3801	3704	3824	3910	3955	3923	4014	4144	4236	4210	4373	4427	4491	4397	4483	4541	4396	4463	4550	4634	4460	4308	4284	4225	4159	4198	3968	4233	3986	4102
6590	6434	6332	6333	6293	6010	5794	5565	5366	5052	4696	4613	4369	4359	4131	4141	4019	3918	3806	3829	3640	3777	3753	3885	3916	4029	3983	4068	4286	4413	4494	4398	4585	4462	4465	4548	4620	4518	4509	4429	4360	4406	4397	4314	4233	4261	4138	4268	4108	3999
6386	6684	6554	6387	6045	5994	5628	5386	5124	4915	4821	4534	4324	4170	4066	3908	3831	3794	3692	3703	3658	3663	3818	3988	4129	4089	4229	4236	4235	4476	4539	4651	4525	4501	4370	4690	4457	4695	4663	4505	4571	4489	4505	4409	4341	4317	4147	4307	4146	4104
6696	6719	6511	6473	6140	6005	5779	5339	5140	4832	4694	4289	4257	4178	4054	3875	3733	3672	3614	3812	3771	3769	3890	4059	4065	4171	4262	4322	4517	4592	4619	4465	4408	4459	4418	4466	4718	4701	4644	4612	4679	4636	4627	4452	4569	4393	4399	4185	4197	4112
6903	6670	6679	6668	6549	6213	5597	5381	5030	4788	4499	4262	4152	4108	3827	3766	3688	3586	3705	3625	3794	3805	3927	4055	4161	4142	4211	4406	4464	4400	4561	4358	4494	4470	4453	4491	4510	4678	4678	4621	4647	4614	4575	4502	4555	4442	4451	4372	4279	4160
6822	6508	6524	6487	6237	6114	5692	5376	5090	4825	4648	4293	4216	4123	3858	3724	3731	3653	3720	3867	3730	3986	3903	3921	4133	4269	4303	4405	4480	4515	4241	4353	4457	4469	4614	4535	4749	4730	4712	4704	4732	4835	4713	4597	4448	4550	4489	4278	4109	3971
6833	6752	6654	6506	6317	6082	5762	5404	5180	4904	4629	4472	4278	4200	4001	3905	3819	3781	3814	3881	3831	3857	3861	4123	4036	4325	4335	4666	4592	4548	4356	4223	4373	4508	4667	4561	4798	4669	4734	4738	4638	4839	4719	4661	4659	4503	4368	4242	4098	4127
6975	6952	6774	6540	6349	6084	5877	5553	5140	4923	4646	4398	4272	4073	3909	3893	3897	3719	3819	3981	3875	4019	4105	4230	4271	4372	4494	4703	4497	4523	4452	4339	4386	4544	4526	4751	4722	4786	4777	4678	4495	4664	4888	4735	4523	4571	4298	4158	4205	4078
7048	6862	6742	6429	6259	6130	5861	5467	5146	4913	4630	4371	4274	4143	3989	3880	3877	4029	3997	3977	4015	4176	4125	4374	4435	4486	4548	4607	4634	4453	4479	4377	4521	4523	4578	4723	4778	4799	4825	4662	4776	4522	4847	4646	4485	4457	4312	4304	4212	4073
7217	6737	6710	6443	6222	6151	5792	5582	5251	4983	4861	4495	4377	4170	4060	3947	4009	3957	3925	4120	4179	4169	4117	4236	4424	4475	4557	4610	4630	4461	4458	4377	4562	4582	4767	4906	4904	4669	4715	4658	4601	4686	4689	4659	4401	4490	4360	4335	4283	4147
7137	6891	6764	6558	6234	6147	5852	5551	5300	5048	4827	4652	4424	4235	4005	3989	3989	3972	3947	4102	4074	4029	4127	4161	4366	4287	4447	4530	4490	4399	4450	4460	4372	4604	4844	4938	4822	4732	4733	4675	4601	4735	4609	4621	4441	4446	4389	4382	4182	4153
7185	6967	6818	6615	6354	6055	5779	5555	5321	5001	4879	4760	4418	4230	4194	3963	3986	3967	3862	4055	4018	3944	4050	4083	4178	4344	4267	4162	4358	4314	4452	4353	4610	4722	4770	4958	4878	4755	4676	4651	4726	4625	4586	4750	4593	4473	4323	4189	4300	4065
6977	6843	6989	6662	6475	6111	5950	5548	5366	5124	4938	4823	4469	4190	4142	4024	3931	4032	3980	3783	3851	3951	3958	3967	4061	4249	4147	4116	4104	4240	4224	4322	4638	4705	4919	4772	4797	4722	4662	4693	4533	4425	4490	4602	4411	4491	4244	4091	4066	3942
7082	6960	7134	6828	6657	6348	6114	5668	5390	5166	4815	4530	4346	4305	3931	3991	3921	3960	3746	3818	3893	3794	3734	3974	3931	4007	3902	4007	3893	4016	3906	4281	4554	4787	4709	4664	4607	4579	4554	4558	4471	4522	4540	4334	4402	4364	4189	4210	4037	4105
7211	6964	7079	6898	6590	6656	6115	5669	5291	5319	4850	4581	4433	4217	4090	3897	3812	3776	3793	3751	3834	3767	3785	3790	3874	3798	3857	3973	3993	4006	4124	4228	4376	4548	4685	4689	4454	4521	4399	4492	4297	4492	4482	4374	4310	4199	4215	4125	4104	3996
7339	7254	7151	7008	6968	6624	6122	5844	5512	5239	5021	4644	4445	4197	4056	3846	3711	3760	3738	3723	3717	3590	3865	3870	3936	3863	3908	3877	3860	4035	4114	4197	4406	4350	4627	4580	4460	4384	4295	4344	4235	4310	4241	4282	4204	4096	4137	4221	4010	3964
7495	7336	7357	6988	6794	6643	6117	5880	5393	5184	4998	4747	4492	4301	3981	3906	3641	3686	3671	3715	3579	3635	3812	3828	3799	3768	4019	3823	4087	3836	4063	4221	4298	4485	4457	4459	4306	4307	4381	4331	4160	4298	4136	4170	4065	4131	3953	3942	3906	3851
7410	7316	7233	7219	6912	6635	6199	5835	5638	5279	5043	4801	4614	4357	4124	4121	3834	3750	3560	3655	3639	3752	3801	3730	3689	3930	3890	3858	3894	3982	3858	4183	4211	4259	4377	4341	4277	4266	4311	4360	4365	4205	4277	4055	4293	4118	4076	3982	3958	3812
7517	7228	7269	7241	6868	6567	6338	6032	5567	5261	5043	4864	4561	4591	4234	4149	3842	3745	3681	3643	3626	3737	3730	3612	3729	3717	3942	3905	3780	3885	3940	4014	4200	4240	4259	4236	4067	4309	4282	4315	4186	4194	4171	4269	4205	4207	3903	3862	3887	3918
7183	6939	7096	6961	6851	6637	6472	6052	5624	5491	5090	4871	4679	4579	4314	4072	4034	3868	3778	3633	3835	3807	3779	3841	3884	3851	3923	3753	3788	3962	3810	3998	3896	4015	4011	4154	4064	4167	4151	4175	4137	4177	4182	4231	4073	4182	4008	3917	4033	3668
7190	6823	6898	6692	6709	6491	6236	5979	5656	5370	5551	5126	4919	4598	4341	4282	4110	3996	3983	3923	3758	3814	3669	3847	3819	3746	3712	3835	3843	3943	3923	3830	3923	4098	4156	4012	4172	4024	4022	4129	4200	4146	4242	4173	4194	4060	4010	3949	3903	3765
7078	6615	6783	6514	6513	6282	6172	6009	5718	5584	5336	5228	5070	4749	4356	4337	4014	3821	3907	3789	3979	3725	3831	3706	3718	3692	3684	3827	3817	3898	3939	3995	3929	4015	4055	4015	3934	4084	4104	4244	4112	4274	4233	4195	4085	4027	4110	3962	3836	3788
6822	6820	6692	6542	6551	6390	6271	5970	5733	5949	5536	5378	5001	4781	4524	4508	4288	4120	4038	4034	3876	3774	3820	3748	3605	3708	3643	3648	3838	3808	3740	3838	3803	3930	3940	4026	3981	4025	4112	4195	4282	4306	4342	4155	4254	4041	3942	3908	3905	3803
6685	6573	6590	6717	6647	6470	6321	6087	6060	5807	5730	5315	4996	4958	4756	4486	4465	4262	4049	4062	3990	3878	3848	3748	3610	3662	3631	3744	3835	4016	3823	3855	3910	3924	3756	4017	3971	3967	4077	4095	4237	4240	4167	4097	4165	3987	3768	3912	3650	3618
6354	6369	6437	6595	6560	6715	6597	6560	6143	6040	5708	5611	5294	5123	4953	4704	4618	4423	4394	4344	4082	4035	3753	3839	3707	3680	3741	3735	3761	3860	4014	3847	3721	4017	3887	3869	4019	3948	4058	4130	4185	4257	4005	4028	3934	3846	3719	3714	3667	3553
6263	6359	6395	6604	6688	6666	6853	6655	6642	6325	6146	5706	5527	5347	5061	4813	4743	4543	4473	4425	4195	4033	3837	3695	3591	3792	3761	3871	3665	3770	3797	3965	3867	3847	3840	3811	4011	3985	3871	3968	4052	3986	3878	3716	3740	3629	3721	3712	3631	3597
6118	6313	6314	6595	6691	6814	6997	6903	6651	6657	6234	5906	5891	5487	5242	5045	4687	4725	4489	4498	4328	4026	4034	3874	3653	3846	3961	3880	4033	3836	3892	3821	3849	3758	3839	3866	4068	3869	3818	3873	3907	3862	3804	3773	3727	3561	3753	3660	3644	3637
5825	6008	6332	6579	6798	6903	7005	7034	6857	6700	6404	6250	5803	5790	5529	5262	5101	4855	4642	4653	4344	4198	4112	3847	3884	3878	4024	4003	4061	4107	3980	4000	4006	3925	3841	3872	3832	3807	3798	3809	3779	3732	3700	3726	3601	3702	3732	3744	3751	3938
5678	5809	6322	6649	6791	7100	6809	7010	6763	6846	6554	6420	6152	5951	5734	5700	5396	5021	4745	4660	4222	4315	4273	4243	3985	3993	4085	4018	4145	4010	4095	4079	3963	3928	3875	3858	3945	3800	3939	3765	3774	3845	3823	3792	3624	3735	3700	3901	3961	4004
5614	5711	6085	6317	6786	6845	6907	6827	6814	6713	6695	6420	6061	6070	5812	5787	5540	5262	5100	4859	4705	4430	4407	4332	4257	4170	4195	4180	4126	4140	3999	4142	3869	3816	3905	3831	3916	3933	3930	3938	3855	3741	3876	3782	3877	3835	3857	3906	4142	4106
5526	5567	5861	6259	6512	6676	6700	6655	6652	6722	6403	6433	6095	6154	6106	5871	5608	5426	5330	5013	4827	4704	4589	4307	4406	4362	4258	4140	4196	4124	3959	4150	4081	4051	3984	3987	3895	4028	3919	3930	3871	3979	3924	3885	3791	3945	4105	4049	4265	4240
5228	5453	5699	6016	6253	6543	6570	6565	6659	6814	6525	6496	6144	6176	5916	5811	5569	5507	5469	5287	5263	4871	4748	4734	4635	4780	4636	4395	4481	4396	4141	4177	4115	4044	4021	4140	4045	4065	3968	4081	4117	3925	3901	3920	4029	4065	4153	4230	4323	4326
5268	5452	5631	6064	6155	6271	6311	6504	6305	6625	6587	6485	6432	6325	6144	5943	5823	5672	5670	5600	5467	5177	5191	5016	5058	4869	4925	4698	4699	4611	4301	4234	4301	4286	4231	4185	4269	4127	4224	4159	4166	4063	4206	4073	4308	4338	4217	4320	4428	4483
5135	5370	5695	5847	6157	6035	6203	6318	6368	6416	6677	6692	6549	6683	6357	6077	6138	5966	5813	5654	5661	5471	5327	5322	5180	5249	5048	4821	4766	4570	4486	4353	4339	4422	4345	4423	4463	4396	4319	4261	4172	4245	4310	4275	4402	4354	4367	4302	4473	4456
5244	5272	5478	5717	5904	5948	6102	6230	6457	6498	6533	6623	6637	6589	6606	6544	6425	6252	6191	5878	5818	5579	5534	5534	5388	5294	5330	5088	4949	4881	4746	4750	4535	4443	4574	4578	4584	4433	4311	4313	4460	4497	4471	4324	4323	4429	4515	4414	4605	4648
5121	5194	5470	5569	5756	6003	6168	6268	6503	6667	6687	6711	6645	6590	6982	6834	6661	6577	6314	6198	5950	5935	5869	5699	5600	5437	5245	5079	4997	4874	4900	4805	4617	4701	4723	4712	4735	4614	4548	4414	4488	4472	4438	4632	4566	4605	4737	4604	4664	4851
5025	5016	5207	5488	5553	5857	6069	6254	6213	6645	6566	6562	6833	6666	6913	6830	6967	6630	6275	6358	6065	6078	6035	5749	5803	5725	5352	5225	5091	5009	4993	5031	5014	4932	4952	4822	4946	4668	4805	4540	4557	4803	4577	4931	4755	4818	4833	4823	4762	4870
4792	4996	5157	5364	5496	5794	5854	5989	6282	6367	6585	6577	6746	6972	6890	6911	6736	6714	6460	6496	6033	6017	5953	5711	5601	5717	5427	5448	5310	5224	5233	5193	5176	5153	5148	4919	5021	4940	4884	5033	4845	4953	4985	4877	5150	5030	4922	4968	5223	5214
4771	4762	5103	5226	5283	5432	5753	5870	6066	6294	6342	6425	6596	6731	6794	6855	6628	6555	6552	6310	6300	6206	6038	5882	5784	5696	5571	5373	5488	5485	5430	5435	5385	5444	5263	5221	5203	5057	5083	5150	5166	5236	5225	5214	5245	5225	5124	5181	5382	5352
4831	4712	4886	4951	5247	5288	5434	5626	5778	5897	6105	6190	6293	6589	6616	6764	6439	6549	6435	6577	6383	6111	6058	6020	5977	5787	5848	5685	5783	5783	5756	5641	5692	5714	5618	5399	5345	5209	5203	5283	5360	5330	5357	5302	5215	5354	5565	5311	5591	5573
4902	4593	4842	4901	5039	5173	5134	5281	5636	5632	5933	6238	6187	6297	6544	6414	6344	6346	6416	6485	6411	6300	6564	6144	6006	5844	5822	5895	5826	5866	5842	5806	5698	5798	5816	5592	5546	5447	5500	5525	5573	5512	5453	5573	5610	5386	5510	5647	5733	5521
4867	4685	4777	4879	4969	5000	5101	5058	5337	5648	5955	6073	6176	6186	6194	6287	6540	6415	6345	6393	6465	6455	6340	6460	6242	6139	5959	6141	6033	5965	6082	6024	5852	6012	5931	5767	5548	5615	5686	5667	5671	5685	5667	5657	5477	5613	5763	5575	5728	5726
4919	4781	4760	4722	4752	4826	4887	4974	5195	5274	5782	5787	5964	6028	6088	6374	6106	6001	6287	6350	6542	6400	6313	6208	6077	5989	6068	5993	6133	6173	6265	6022	5900	5748	5809	5600	5744	5864	5890	5914	5801	5776	5615	5597	5735	5477	5472	5659	5747	5818
4969	4870	4854	4800	4817	4856	4743	4868	4890	5252	5491	5602	5759	5806	6068	6029	6077	6269	6210	6138	6519	6315	6295	6254	6336	6206	6159	6137	5934	6008	5970	5901	5956	5854	5812	5915	5789	5973	5872	5966	5717	5644	5638	5735	5545	5617	5669	5614	5687	5722
5069	4935	4904	4717	4856	4705	4575	4793	4956	5077	5333	5375	5639	5678	5755	5896	5960	5946	6030	6208	6123	6220	6183	6302	6268	6118	6068	6062	6137	5909	5934	6158	5993	5879	5831	5816	5928	5934	5967	6142	5912	5783	5752	5843	5755	5564	5754	5699	5930	5870
5067	4961	4894	4741	4798	4773	4775	4797	4965	5031	5290	5194	5481	5518	5696	5679	5839	6092	5967	6081	5849	5910	6063	6314	6126	6244	6188	6120	5748	5907	5920	5972	6092	6066	5920	5864	5966	6036	5947	6105	6038	5944	5984	5659	5817	5735	5772	5649	5907	5890
5339	4964	4824	4738	4854	4803	4833	4707	4897	4942	4862	5176	5096	5338	5555	5644	5587	5746	5906	5898	5848	5946	5926	5791	5965	6006	6068	5852	5944	5906	5809	5914	5968	6065	5877	6042	5793	6150	6109	6343	5891	5900	5713	5903	5930	5622	5747	5906	5800	5719
5339	5266	4954	4920	5084	4740	5045	4808	4839	4883	4997	4933	5099	5133	5330	5360	5409	5617	5714	5678	5769	5924	5831	5976	5905	5851	5845	5926	5861	5963	6020	6059	6150	6001	6114	6181	5998	5985	6109	6019	5993	5823	5736	5675	5769	5746	5791	5702	5699	5713
5690	5285	5156	5015	4952	5001	4996	4769	4766	4842	4903	5009	4979	5179	5014	5256	5242	5432	5561	5645	5763	5928	5872	5649	5709	5772	5885	5954	5876	5849	5811	6093	5928	5906	6161	6051	6155	6149	6141	5991	5881	5614	5601	5649	5672	5712	5758	5590	5665	5601
5831	5430	5513	5222	5212	5138	4905	4811	4893	4844	4927	4913	5062	4986	5032	5115	5336	5381	5429	5749	5634	5672	5673	5664	5764	5765	5927	5972	5890	6217	5993	5906	6142	6047	6103	6126	5898	5920	5818	5853	5782	5836	5774	5646	5778	5780	5550	5500	5547	5531
5894	5712	5665	5674	5448	5085	4947	4916	4940	4906	4911	5105	5116	5051	4963	5136	5209	5183	5129	5362	5634	5657	5776	5790	5580	5563	5650	5834	5784	5869	5732	5891	5863	5939	5854	6087	5893	5887	5807	5909	5691	5798	5843	5913	5613	5563	5657	5498	5415	5417
6145	5917	5627	5555	5319	5138	5239	5081	4926	4954	5099	4997	5003	5092	5142	4962	5193	5089	5194	5375	5488	5678	5717	5607	5413	5534	5460	5636	5871	6016	5870	5771	5845	5760	5611	5848	5631	5763	5759	5926	5839	5842	5570	5669	5647	5533	5486	5468	5400	5281
5990	5737	5731	5556	5349	5395	5379	5150	5341	5228	5323	5212	5416	5348	5161	5086	5075	5209	5229	5203	5356	5555	5521	5618	5522	5542	5492	5573	5648	5642	5709	5797	5657	5835	5565	5590	5666	5692	5815	5689	5906	5891	5868	5619	5468	5412	5462	5458	5241	5361
5946	5688	5705	5513	5585	5687	5522	5637	5551	5560	5568	5580	5370	5325	5427	5226	5287	5059	5209	5334	5356	5466	5522	5412	5445	5445	5520	5401	5493	5366	5451	5632	5523	5498	5536	5514	5598	5673	5811	5765	5762	5769	5731	5806	5644	5513	5323	5339	5305	5219
5832	5666	5603	5634	5643	5528	5856	5829	5755	5998	5935	5506	5596	5437	5436	5393	5219	5431	5228	5180	5162	5096	5317	5260	5449	5420	5507	5470	5536	5400	5517	5488	5563	5745	5400	5430	5383	5754	5695	5954	5942	5821	5741	5625	5615	5348	5315	5188	5356	5334
5655	5704	5536	5620	5637	5736	5895	6122	6105	6228	5887	5719	5580	5531	5427	5368	5437	5197	5301	5159	5178	5048	5299	5271	5220	5327	5347	5357	5302	5508	5334	5429	5455	5570	5434	5491	5694	5682	5706	5690	5714	5789	5433	5601	5291	5324	5407	5046	5227	5314
5764	5613	5577	5850	5864	6159	6156	6201	6442	6077	6104	6114	5779	5645	5465	5242	5238	5237	5277	5311	5254	5136	5174	5076	5155	5055	5274	5314	5203	5245	5254	5230	5221	5268	5385	5463	5401	5663	5847	5812	5591	5510	5537	5602	5310	5319	5131	5439	5248	5289
5663	5514	5790	5830	6153	6096	6330	6420	6228	6250	6116	5987	5650	5490	5391	5306	5359	5252	5305	5299	5024	4995	4889	4967	5137	5047	5350	5318	5353	5190	5283	5266	5395	5495	5359	5540	5485	5548	5949	5642	5583	5491	5289	5340	5404	5371	5297	5157	5397	5381
5430	5620	5765	5912	6057	6173	6516	6348	6271	6318	6104	5789	5731	5563	5280	5362	5530	5376	5217	5009	5100	4942	5142	5188	5195	5216	5451	5289	5324	5170	5231	5362	5182	5421	5421	5644	5457	5482	5304	5390	5450	5605	5473	5499	5452	5448	5595	5351	5510	5526
5599	5577	5758	6052	5994	6180	6434	6176	6413	6174	6028	5901	5713	5551	5495	5385	5423	5186	5072	5087	5157	5246	5083	5178	5099	5129	5098	5167	5248	5159	5134	4924	5061	5158	5218	5286	5353	5235	5363	5307	5338	5286	5213	5451	5323	5371	5402	5297	5459	5378
5444	5384	5681	5872	6112	6288	6190	6249	6204	6149	5849	6036	5939	5809	5683	5455	5329	5160	5304	5309	5446	5233	5186	4984	5000	5198	5108	5196	5114	5274	4995	4998	4967	5116	5200	5225	5197	5282	5371	5378	5365	5182	5168	5415	5361	5248	5260	5550	5460	5361
5671	5440	5630	5787	6017	6150	6091	6140	5961	5918	5952	6022	6100	5923	5619	5414	5230	5361	5441	5283	5128	5317	5175	5187	5219	5173	5351	5309	5347	5243	5041	5006	5090	4980	5269	5225	5229	5268	5248	5341	5289	5097	5366	5121	5392	5471	5356	5278	5266	5148
5604	5545	5869	5856	5874	5832	6032	5936	5926	6072	5914	5990	5961	5755	5572	5524	5400	5323	5385	5181	5128	5355	5227	5284	5239	5206	5193	5109	5252	5202	4959	5141	4945	5189	5429	5351	5395	5219	5216	5133	5128	5246	5363	5085	5468	5191	5374	5130	5317	5177
5670	5634	5957	5916	5775	5900	5797	5665	6125	6007	5942	5859	5837	5618	5577	5672	5542	5352	5344	5086	4988	5035	5145	5173	5178	5168	5079	5103	4975	5033	5050	4925	4941	5095	5333	5346	5359	5189	5032	4993	5023	5139	5288	5232	5200	5305	5153	5340	5221	5171
5747	5700	5883	5898	5751	5888	5714	5925	5985	5829	5882	5842	5685	5746	5686	5580	5424	5174	5287	5137	4998	5167	5067	5158	4953	4962	4904	4899	4968	4948	4877	5072	4894	5055	5051	5132	5141	5126	5114	4954	4923	4970	5209	5315	5225	5223	5165	5225	5393	5066
5760	5738	5651	5888	5734	5660	5789	5763	5613	5731	5780	5698	5703	5773	5636	5532	5265	5334	5278	5227	5109	4954	5036	5116	5031	5050	4960	4983	4971	5086	5167	5139	5137	5120	5216	4968	4967	4994	4946	5091	5003	4932	5074	5080	5279	5015	5120	5177	5302	5252
5495	5654	5443	5822	5614	5762	5903	5920	5618	5764	5767	5608	5739	5821	5534	5385	5250	5453	5305	5255	5141	4988	5169	5224	5136	5052	4935	5187	5118	5098	5262	5249	5326	5190	5021	5145	4987	4926	4965	5002	5177	4926	4946	5066	5127	5152	5101	5167	5195	5332
5576	5507	5517	5597	5693	5627	5959	5479	5686	5676	5586	5653	5848	5823	5576	5489	5386	5370	5331	5196	5173	5148	5194	5362	5165	5164	5020	5209	5094	5012	5364	5170	5205	5194	5237	5089	4933	4889	5056	5116	5033	5238	5177	5131	5173	5103	5299	5178	5350	5440
5560	5328	5461	5468	5504	5707	5668	5510	5618	5850	5780	5623	5761	5754	5422	5698	5506	5469	5094	5181	5155	5299	5540	5344	5313	5118	5097	5066	5141	5050	5160	5285	5156	5194	5297	5021	4932	5020	5067	5082	4927	5085	5119	5160	5262	5157	5389	5466	5310	5526
5615	5344	5449	5501	5317	5664	5686	5394	5648	5674	5621	5624	5693	5537	5446	5437	5384	5315	5234	5132	5325	5437	5460	5395	5285	5010	5143	5172	5163	5109	5052	5153	5188	5251	5165	5102	5092	5179	5070	5054	5098	5219	5288	5292	5250	5372	5217	5348	5236	5374
5598	5375	5416	5724	5428	5586	5635	5547	5677	5565	5519	5750	5684	5420	5319	5504	5369	5285	5353	5314	5375	5238	5236	5193	5069	5061	5151	5207	5169	5149	5085	5234	5139	5130	5266	5024	5403	5286	5416	5368	5272	5238	5344	5507	5408	5260	5281	5503	5314	5357
5782	5590	5474	5534	5434	5717	5573	5532	5744	5632	5418	5461	5245	5370	5344	5545	5458	5308	5254	5240	5369	5255	5411	5215	5059	4956	4925	5106	5226	5249	5241	5204	5329	5304	5205	5036	5299	5362	5383	5384	5282	5207	5488	5676	5492	5361	5299	5551	5448	5482
5892	5578	5760	5561	5488	5477	5544	5463	5428	5408	5494	5381	5098	5331	5439	5485	5295	5256	5249	5234	5367	5233	5239	5077	5045	5084	5106	5201	5149	5274	5167	5282	5373	5294	5306	5310	5311	5351	5450	5392	5354	5258	5309	5406	5596	5179	5449	5587	5598	5474
5870	5714	5707	5636	5327	5416	5445	5499	5393	5415	5328	5103	5072	5154	5352	5289	5307	5166	5089	5145	5218	5133	5195	5288	5061	5170	5097	5028	5297	5139	5305	5320	5378	5347	5420	5122	5179	5292	5492	5548	5384	5393	5431	5605	5571	5473	5390	5536	5803	5572
5791	5583	5509	5302	5324	5401	5395	5336	5374	5186	5236	5158	5089	5179	5229	5301	5220	5049	5289	5096	5005	5162	5071	5162	5071	5132	5236	5357	5229	5370	5233	5212	5415	5287	5133	5120	5254	5368	5509	5565	5413	5341	5458	5526	5854	5607	5488	5551	5933	5605
5852	5424	5559	5234	5452	5295	5385	5532	5311	5160	5214	5107	4974	5064	5259	5218	4972	4935	5050	5084	5213	4979	4965	5006	5017	5171	5289	5289	5208	5256	5271	5309	5174	5180	5170	5233	5274	5381	5608	5560	5471	5512	5615	5740	5940	5679	5601	5692	5760	5626
5786	5396	5533	5431	5495	5613	5523	5463	5399	5206	5358	4945	4897	4925	5021	4973	4841	5046	4821	4949	4904	4968	4764	5078	4892	4925	5038	5126	5076	5147	5268	5157	5206	5114	5151	5188	5232	5333	5546	5651	5497	5618	5610	5766	5745	5436	5488	5592	5717	5853
5787	5455	5733	5481	5666	5690	5536	5583	5413	5264	5155	4969	4819	5101	5026	4866	4891	4773	4823	4960	4892	4725	4667	4708	4770	5047	5111	5059	5017	5079	4997	4967	5115	5085	5196	5013	5193	5259	5511	5570	5494	5452	5446	5591	5648	5544	5301	5478	5641	5570
5825	5581	5685	5463	5562	5690	5730	5586	5753	5318	5240	5109	4817	4912	5060	4868	4835	4770	4938	4759	4833	4714	4609	4714	4659	4739	4777	5055	5024	4972	5040	5174	5025	5052	4868	5191	5126	5320	5586	5728	5500	5362	5279	5352	5556	5331	5307	5462	5646	5583
5863	5568	5792	5668	5778	5948	5826	5923	5533	5444	5403	5106	4951	4909	5048	4970	4808	4802	4848	4973	4702	4595	4540	4671	4659	4764	4734	5017	4912	4944	5081	5005	4957	4904	5018	5069	5128	5376	5490	5454	5268	5250	5097	5401	5364	5162	5244	5503	5680	5652
5855	5569	5779	5797	5754	6084	5759	5757	5752	5384	5313	5318	5113	4979	5012	4963	4851	4783	4899	4932	4825	4795	4679	4650	4623	4674	4990	4845	4880	4705	4795	4818	5143	4939	4969	5078	5220	5203	5355	5298	5181	5253	5154	5157	5442	5148	5310	5507	5543	5387
5929	5578	5562	5549	5759	5872	5879	5784	5609	5420	5206	5218	5175	5072	5092	5191	5238	5042	4916	4957	4898	4904	4810	4680	4794	4825	4833	4833	4847	4784	4705	4909	4862	5010	4972	4904	5020	5161	5102	5232	4987	4986	4978	5041	5101	5008	5051	5325	5404	5220
5678	5637	5548	5691	5597	5790	5695	5493	5629	5466	5316	5379	5332	5365	5315	5451	5404	5211	5154	5027	5199	4934	4911	4751	4876	4887	4865	4843	4705	4677	4706	4611	4778	4770	4860	4966	4882	5050	4948	4887	4938	4793	4904	5162	5065	4943	4971	5166	5238	5170
5802	5630	5358	5598	5735	5898	5786	5614	5562	5592	5508	5433	5499	5446	5403	5351	5305	5263	5230	4953	5035	5140	5162	5088	4874	4861	4878	4796	4741	4666	4621	4601	4711	4948	4747	4829	4925	5006	4841	4838	4731	4900	5010	4861	4976	4946	5133	5183	5159	5036
5419	5429	5519	5541	5749	5576	5680	5552	5677	5585	5554	5593	5772	5675	5565	5666	5487	5381	5323	5269	5220	5113	5148	5222	5123	5069	5122	4884	4860	4703	4884	4669	4900	4952	5003	5004	4982	4925	4927	4911	4742	4904	5068	5054	4958	5067	5199	5070	4922	5171
5515	5388	5500	5406	5438	5606	5667	5692	5701	5801	5727	5570	5596	5511	5380	5547	5453	5416	5336	5376	5253	5251	5337	5214	5246	5176	5071	5261	5174	4986	4868	4952	5197	5182	5102	5044	4969	4809	4858	4969	5082	5084	5147	5170	5018	5188	5059	5107	5074	5410
5560	5496	5407	5385	5698	5653	5602	5365	5617	5603	5668	5366	5448	5430	5376	5439	5439	5536	5485	5402	5243	5218	5198	5353	5375	5353	5270	5329	5166	5179	5129	5303	5378	5272	5323	4994	5126	5072	5022	5273	5219	5273	5150	5069	5211	5325	5393	5182	5445	5474
5734	5380	5538	5589	5438	5498	5359	5559	5443	5569	5761	5433	5458	5389	5399	5372	5377	5409	5538	5547	5406	5375	5308	5302	5372	5350	5407	5404	5138	5401	5311	5336	5329	5183	5248	5251	5119	5267	5301	5098	5152	5170	5192	5368	5528	5497	5344	5402	5584	5728
5575	5545	5603	5534	5332	5439	5328	5512	5375	5352	5437	5221	5239	5402	5357	5436	5251	5482	5430	5527	5493	5495	5482	5341	5226	5209	5286	5296	5226	5182	5312	5414	5459	5333	5207	5268	5311	5146	5486	5439	5376	5512	5402	5556	5534	5645	5530	5706	5760	5614
5636	5740	5583	5536	5574	5421	5374	5398	5536	5188	5350	5403	5114	5158	5320	5358	5342	5180	5270	5373	5391	5414	5407	5485	5357	5430	5182	5155	5263	5123	5387	5271	5545	5378	5444	5259	5496	5542	5441	5441	5303	5285	5513	5654	5684	5707	5850	5630	5707	5754
5690	5607	5719	5853	5704	5639	5519	5299	5303	5405	5296	5306	5295	5198	5298	5214	5272	5546	5372	5119	5174	5268	5399	5305	5299	5483	5296	5254	5146	5214	5212	5446	5587	5585	5634	5497	5547	5392	5479	5320	5346	5393	5609	5422	5594	5540	5689	5874	5719	5799
5792	5734	5843	5853	5569	5417	5554	5361	5426	5331	5174	5165	5222	5382	5240	5157	5353	5335	5249	5034	5280	5077	5081	5152	5197	5199	5242	5257	5149	5173	5217	5582	5646	5462	5623	5522	5289	5330	5186	5164	5452	5265	5323	5401	5491	5656	5665	5529	5696	5889
5945	5997	6099	5682	5769	5721	5755	5583	5454	5391	5458	5300	5294	5285	5419	5121	5229	5238	5149	5011	4997	5104	5047	5166	5206	4991	5123	5127	5313	5418	5477	5404	5522	5412	5404	5416	5551	5446	5319	5519	5416	5383	5431	5720	5869	5762	5789	5714	5887	5839
6029	5836	5990	5933	5962	5989	5668	5693	5573	5574	5479	5671	5493	5405	5565	5658	5588	5219	5109	5190	5162	5278	5188	5159	5307	5234	5261	5102	5140	5478	5489	5633	5542	5573	5795	5646	5800	5888	5714	5811	5571	5661	5775	5887	5974	5843	5937	5939	6209	6041
5997	5857	5824	6020	6081	5909	5769	5633	5789	5906	5848	5776	5865	6025	5614	5752	5615	5681	5238	5165	5332	5300	5216	5258	5456	5449	5243	5451	5367	5598	5781	5777	5613	5748	5853	6010	5809	5867	5799	5802	5864	5928	5922	5993	5968	5834	5981	5997	6133	6047
5856	5858	5954	5788	5982	5807	5922	5892	5811	6168	5984	5751	5717	5715	5540	5524	5555	5509	5496	5391	5168	5132	5254	5276	5327	5131	5111	5217	5297	5512	5497	5576	5582	5618	5713	5674	5711	5654	5897	5595	5785	5904	5874	5861	5816	5903	5662	5663	5697	5836
6040	5732	5887	5801	5688	5927	5674	5791	5879	5821	5719	5749	5629	5424	5408	5389	5155	5237	5155	5213	5094	5100	5205	5027	4846	4776	4843	4937	4999	5060	4940	4945	4842	4996	4964	5166	5179	5206	5435	5383	5377	5538	5416	5500	5663	5303	5281	5322	5388	5222
5880	5509	5518	5572	5742	5807	5745	5548	5815	5787	5629	5449	5431	5384	5089	5372	5320	5196	5064	5060	4808	4930	5088	5171	4839	4673	4475	4648	4678	4587	4584	4613	4622	4736	4822	4897	5107	4846	4915	5009	4953	5053	5189	5080	5106	5071	5220	5043	4986	5056
5822	5565	5532	5640	5603	5464	5433	5446	5413	5697	5578	5355	5586	5418	5280	5188	4984	5057	5073	4991	4959	4778	4773	4765	4832	4653	4664	4780	4497	4331	4500	4351	4358	4454	4591	4585	4480	4584	4475	4829	4825	4897	4886	4795	4907	4878	5063	4782	5054	4764
5656	5378	5600	5645	5428	5460	5115	5274	5238	5351	5459	5451	5141	5215	5237	5257	5045	4858	4825	4812	4655	4761	4480	4485	4344	4367	4391	4285	4150	4017	4137	4133	4030	4136	4184	4157	4322	4360	4389	4328	4366	4421	4421	4522	4716	4795	4586	4654	4700	4283
5584	5676	5680	5664	5380	5216	4926	4861	5050	5157	5084	5150	5178	4967	4729	4601	4549	4501	4437	4456	4450	4347	4158	4217	4002	3888	4065	4059	3841	3715	3755	3766	3843	3777	3916	3984	3997	4084	4080	4005	4027	4193	4220	4334	4177	4334	4309	4437	4180	4094
5737	5646	5730	5564	5182	4781	4734	4761	4689	4827	4897	4816	4722	4754	4497	4241	4310	4205	4182	4197	4045	4156	4005	3996	3848	4021	4071	3916	3828	3675	3570	3607	3645	3731	3868	3836	3835	3730	3939	3877	3916	4113	3944	4073	4047	4139	4219	3995	3861	3928
5796	5681	5902	5466	5326	5146	4984	4985	4926	4993	5080	4707	4776	4382	4398	4180	4077	4018	4116	4172	4191	4182	4194	4209	4100	3940	4013	3939	3810	3778	3715	3771	3860	3746	3878	3992	4084	4038	4118	4194	4135	4288	4159	4186	4336	4270	4204	4188	4205	4059
5858	5897	5727	5665	5386	5273	5270	5038	4979	5216	5070	4882	4905	4676	4615	4466	4361	4314	4141	4396	4406	4437	4432	4502	4559	4322	4190	4276	4329	4110	4133	4031	4179	4202	4196	4388	4359	4112	4325	4346	4627	4812	4564	4644	4564	4605	4642	4518	4611	4580
5883	5721	5854	5640	5701	5437	5383	5509	5320	5385	5211	5155	4946	4813	4688	4665	4609	4455	4424	4437	4512	4698	4604	4614	4648	4619	4384	4327	4438	4336	4345	4385	4614	4504	4509	4510	4651	4474	4697	4867	4859	4923	4806	4840	4910	4810	4891	4857	4764	4673
5938	5819	5715	5752	5683	5675	5570	5689	5636	5526	5361	5533	5312	5069	4870	4811	4689	4592	4577	4608	4677	4716	4841	4905	4715	4598	4489	4531	4513	4776	4654	4599	4741	4881	4858	4708	4736	4756	4829	5219	5080	5149	5027	5065	5079	5030	5109	5010	4984	4860
5778	5678	5822	5700	5661	5538	5675	5537	5631	5538	5705	5640	5379	5479	5420	5117	4826	4869	4823	4817	4884	5107	4922	4806	4855	4908	4789	4677	4844	4790	4844	4938	4818	5069	5002	5028	5191	5090	5157	5437	5393	5378	5209	5209	5249	5268	5148	5099	5293	5084
5755	5516	5446	5793	5762	5947	5730	5851	6093	6152	6090	5989	5912	5633	5527	5504	5452	5246	5151	5169	5323	5211	5385	5238	5139	5067	5049	4970	5022	5171	5322	5136	5361	5388	5432	5630	5598	5587	5612	5571	5426	5497	5614	5513	5691	5399	5493	5419	5489	5527
5647	5726	5640	5634	6027	6036	6025	6162	6285	6551	6512	6333	6406	6153	6108	5779	5554	5491	5681	5754	5530	5427	5367	5465	5512	5458	5275	5438	5421	5677	5778	5700	5830	6044	5821	5972	6126	6101	5938	6030	5919	5636	5636	5669	5780	5693	5927	5670	5795	5879
5800	5502	5586	5549	5736	5773	6041	5977	6175	6099	6383	6357	6472	6295	6276	5864	5647	5732	5539	5492	5493	5727	5717	5631	5612	5622	5411	5474	5769	5702	5733	5828	5819	6012	5912	5791	6089	5932	6047	5932	5764	5683	5841	5759	5558	5541	5639	5843	5807	5758
5533	5254	5554	5385	5596	5811	5870	6007	6026	6209	6387	6141	5954	5971	5755	5604	5628	5655	5479	5398	5373	5401	5598	5383	5337	5500	5543	5309	5347	5454	5479	5328	5556	5426	5489	5341	5624	5681	5482	5474	5527	5341	5608	5470	5576	5310	5340	5187	5483	5497
5484	5464	5385	5659	5652	5892	6086	5897	5936	6056	6020	5910	6016	5659	5468	5241	5177	5189	5320	5348	5195	5033	5224	5419	5338	5075	5174	5048	5018	4983	5155	4856	5062	5089	5065	5120	5161	5322	5104	5216	4872	5029	5146	5083	5172	4986	4900	4883	4713	5051
5711	5419	5663	5544	5488	5526	5504	5475	5354	5627	5493	5579	5527	5535	5458	5155	4865	4776	4951	5050	5058	4914	4805	4908	5136	4873	4648	4832	4892	4866	4990	4818	4695	4851	4699	4755	4814	4903	4747	4808	4550	4817	4741	4755	4745	4729	4677	4582	4610	4627
5534	5448	5410	5408	5365	5332	5376	5185	5178	5169	5060	5146	5015	4906	4935	4992	4952	4951	4651	4560	4755	4885	4767	4886	4683	4762	4562	4444	4716	4789	4623	4668	4664	4669	4686	4581	4773	4514	4494	4542	4655	4686	4757	4636	4575	4544	4617	4532	4466	4507
5484	5511	5512	5618	5588	5578	5536	5461	5416	5288	5001	4928	4834	4701	4626	4487	4555	4740	4623	4600	4519	4579	4707	4452	4043	4272	4360	4201	4346	4554	4367	4163	4314	4255	4346	4355	4342	4328	4290	4347	4272	4474	4477	4475	4568	4370	4289	4484	4435	4451
5641	5802	5938	5596	5440	5397	5286	5059	5176	5224	5238	4913	4858	4853	4643	4247	4192	4246	4400	4493	4311	4152	4088	4339	4014	3871	3960	4098	3931	4094	4096	3866	4150	4262	4049	4241	3972	4149	3916	4143	4020	4267	4142	4248	4139	4293	4102	4008	4153	4079
5820	6010	5930	5648	5142	4979	4822	4742	4778	4537	4680	4670	4729	4669	4586	4380	4081	3856	3903	4115	4195	4048	3847	3783	3731	3605	3405	3697	3890	3604	3910	3814	3742	4078	3886	3900	4024	3806	3923	3948	3900	4079	3796	3944	3949	3965	3857	3843	3978	3927
6013	5755	5524	5142	4978	4633	4515	4513	4288	4204	4375	4224	4295	4475	4359	4387	4198	4032	3870	3936	4127	4096	3960	3541	3535	3568	3422	3501	3829	3575	3527	3911	3909	3840	3892	3846	3913	3905	4174	3866	3952	3729	3862	3772	3792	3888	3835	3935	3975	4039
5561	5282	5490	5158	5181	4993	4738	4617	4567	4551	4392	4279	4297	4252	4221	4325	4207	4086	4145	3884	3786	4163	4146	3760	3482	3617	3804	3681	3739	3979	3676	4003	4035	4137	4191	4115	4165	4038	4107	4029	4036	3967	4065	4053	3979	3997	3975	4023	4040	4070
5567	5385	5577	5603	5521	5478	5371	5067	5055	5125	4858	4765	4652	4366	4348	4193	4242	4419	4343	4145	3888	4044	4122	4051	3790	3954	4112	4029	3838	4134	4197	4126	4370	4264	4466	4218	4226	4378	4216	4304	4177	4259	4244	4179	4177	4073	4283	4415	4451	4422
5807	5634	5887	5792	5941	5530	5546	5471	5295	5357	5324	5061	4734	4638	4347	4083	4004	4387	4538	4442	4088	4034	4174	4322	4241	4134	4149	4324	4068	4335	4520	4334	4494	4476	4346	4300	4265	4476	4410	4529	4426	4452	4457	4465	4434	4500	4552	4577	4694	4742
5863	5964	5944	5605	5617	5436	5633	5366	5482	5507	5210	5117	4834	4747	4514	4270	4041	4214	4272	4332	4434	4434	4307	4620	4848	4270	4310	4658	4468	4461	4784	4566	4677	4949	4575	4652	4601	4646	4566	4670	4542	4456	4620	4646	4706	4641	4789	4655	4794	4829
6249	6154	5766	5642	5416	5280	5237	5268	5319	5360	5186	5292	5124	5147	5055	4651	4396	4155	4276	4755	4942	4954	4618	4965	5030	4799	4452	5172	5064	4759	5102	5065	4956	5264	4790	4976	4828	4945	5025	4874	4843	4948	4896	5182	5149	5150	5002	5018	5083	5038
6114	5941	5788	5388	5291	5147	5267	5330	5375	5342	5528	5290	5316	5469	5366	5164	4935	4608	4772	5061	5634	5511	5236	5122	5351	5368	4965	5288	5572	5158	5432	5586	5424	5376	5275	5412	5418	5313	5644	5008	5343	5356	5476	5591	5601	5617	5481	5486	5452	5611
5864	5585	5504	5211	5344	5194	5184	5192	5463	5513	5384	5459	5500	5542	5602	5500	5461	5219	4953	5330	5625	5817	5390	5251	5557	5785	5420	5438	5654	5539	5410	5936	5618	5683	5867	5504	5752	5513	5837	5565	5856	5734	6092	5723	5864	5864	5618	5719	5880	6046
5794	5521	5265	5360	5254	5287	5294	5302	5440	5446	5210	5199	5276	5200	5209	5290	5361	5119	4876	4882	5500	5613	5446	5101	5477	5653	5317	5071	5384	5393	5337	5663	5632	5697	5804	5557	5746	5797	5487	5792	5865	5766	6044	5737	5798	5546	5893	5762	5862	5908
5607	5300	5432	5218	5193	5365	5333	5414	5308	5046	4945	5022	4780	4785	4785	4832	5043	4898	4559	4626	4916	5103	5178	4649	4778	4971	4796	4618	4968	5201	4793	5313	5381	5517	5386	5122	5314	5214	5649	5570	5657	5626	5745	5521	5562	5447	5484	5449	5454	5687
5500	5429	5348	5374	5266	5355	5008	5165	5021	4941	4792	4618	4439	4328	4393	4579	4629	4696	4497	4235	4404	4739	4781	4401	4153	4527	4637	4378	4473	4666	4413	4688	4918	4640	4893	4836	4913	5000	5162	5155	5183	5240	5294	5146	5426	5369	5293	5280	5141	5299
5607	5125	5348	5527	5609	5453	5313	5081	4917	4788	4560	4230	4193	4105	4241	4301	4376	4436	4101	3905	3830	4334	4403	4193	3925	4238	4367	4129	4176	4410	4195	4325	4419	4213	4672	4438	4496	4610	4710	4848	4943	4919	4916	4963	5161	5009	5094	4930	5163	5128
5588	5437	5453	5536	5460	5524	5153	5165	4866	4598	4267	4178	3829	3841	3896	4097	4127	4203	3986	3953	3717	4199	4316	4105	3851	4120	4144	3700	3900	4028	3675	3843	4153	3990	4194	4084	4317	4074	4185	4456	4312	4551	4594	4676	4823	4729	4787	4644	4852	4890
5688	5483	5553	5462	5481	5265	5101	4750	4657	4280	4111	3967	3834	3759	3752	3535	3979	3962	3853	3675	3645	3958	4098	3763	3594	3933	4062	3760	3543	3795	3473	3693	3766	3475	3781	3723	3765	3816	3941	4014	3930	4201	4284	4333	4342	4478	4518	4467	4516	4623
5698	5205	5410	5465	5309	5122	4807	4387	4291	4021	3783	3739	3533	3462	3432	3455	3645	3831	3579	3434	3568	3784	3865	3678	3459	3874	3894	3634	3420	3584	3352	3424	3433	3136	3535	3421	3384	3608	3463	3651	3772	3825	3967	4115	4054	4139	4045	4174	4097	4029
5601	5261	5384	5166	5055	4784	4537	4173	4044	3792	3587	3409	3374	3123	3236	3325	3604	3561	3409	3359	3484	3811	3962	3691	3433	3650	3665	3621	3596	3677	3289	3267	3289	3073	3314	3251	3332	3354	3332	3605	3584	3568	3826	3811	3943	3943	4040	3865	3834	3776
5614	5314	5231	4979	4971	4670	4219	4197	4030	3927	3567	3552	3255	3432	3500	3579	3749	3749	3551	3497	3541	4038	4188	3673	3514	3887	3883	3662	3752	3753	3395	3521	3425	3250	3517	3433	3382	3412	3530	3572	3579	3812	3888	3915	3890	3958	4019	4039	3894	3808
5775	5398	5275	4943	4936	4769	4438	4252	3940	3903	3625	3789	3683	3741	3888	4031	3956	3951	3724	3596	3837	4152	3960	3928	3797	4245	4053	3747	3947	4008	3603	3742	3722	3595	3638	3561	3799	3635	3707	3849	3875	3965	4105	4120	4242	4063	4244	4288	4086	4060
6018	5505	5260	5037	4760	4841	4689	4448	4206	4209	4085	3967	4206	4191	4236	4527	4199	3911	3743	3743	4052	4309	4223	3998	3934	4410	4157	4138	4391	4188	3854	4025	3849	3794	3868	3949	4063	4044	4070	3956	4149	4186	4454	4323	4471	4323	4438	4494	4174	4157
5945	5757	5456	5201	5034	4831	4509	4445	4309	4464	4322	4461	4632	4481	4817	4608	4238	3902	3864	3991	4265	4528	4241	4110	4491	4517	4332	4401	4540	4099	4111	4279	4026	4227	4231	4161	4262	4170	4387	4281	4404	4375	4600	4588	4629	4534	4534	4344	4270	4169
5918	5820	5489	5306	5298	5178	4941	4755	4798	4953	4712	4854	4867	4964	4865	4438	4181	4050	4005	4376	4493	4616	4289	4641	4755	4674	4457	4731	4698	4299	4377	4473	4210	4581	4389	4625	4633	4459	4636	4624	4607	4729	4858	4850	4680	4656	4562	4493	4464	4169
5615	5686	5835	5696	5499	5519	5358	5291	5426	5551	5594	5575	5383	5319	5106	4730	4586	4563	4628	5041	5073	4686	4668	4925	5092	4815	4871	4988	4936	4619	4832	4704	4712	4912	4763	5113	5132	5125	5256	4870	5043	5131	5127	5161	5039	5026	4808	4888	4867	4901
5467	5368	5483	5798	6098	5957	6146	5916	6168	6049	6002	5898	5610	5511	5057	4884	4927	5118	5333	5355	5093	4903	5133	5412	5237	5096	5218	5364	5197	5039	5250	5038	5243	5290	5330	5589	5571	5866	5572	5700	5473	5868	5581	5438	5202	5168	5201	5323	5315	5285
5361	5133	5579	5528	5908	5961	6004	6023	6468	6392	6114	5972	5581	5264	5094	5170	5280	5496	5529	5379	5000	4923	5384	5387	5016	5005	5302	5287	5171	5303	5128	5159	5526	5425	5693	5914	5798	6020	5855	5908	5814	5908	5539	5669	5290	5368	5415	5357	5523	5726
5420	5305	5255	5344	5513	5737	5530	5675	5754	5812	5329	5283	4990	4880	4826	5115	5160	5243	5097	4624	4420	4730	5129	5010	4782	5005	5068	4858	4914	5269	5110	5096	5339	5336	5600	5560	5571	5806	5763	5856	5683	5510	5570	5410	5189	5223	5270	5323	5353	5584
5720	5674	5393	5280	5297	5281	5095	5229	4938	4980	4669	4779	4544	4703	4495	4709	4654	4449	4168	4178	4306	4545	4516	4332	4415	4754	4639	4464	4752	4697	4629	4885	4917	4926	5233	5273	5306	5270	5516	5296	5192	5257	5130	5092	5030	4969	4880	4991	4924	5296
5955	5900	5727	5361	5396	5414	5169	4852	4781	4765	4532	4700	4547	4558	4470	4288	4217	4063	3902	4084	4163	4042	3974	4068	4164	4175	4258	4104	4463	4256	4411	4546	4469	4726	4727	4943	5058	4862	5153	4885	5069	4814	5001	4776	4813	4592	4606	4660	4731	4973
5673	5651	5843	5788	5685	5287	5160	5069	4901	4877	4840	4671	4453	4339	4137	4042	4022	3991	4135	4096	3943	4021	3778	3948	3911	3767	3861	4114	4123	4145	4200	4206	4194	4370	4378	4579	4564	4597	4741	4603	4638	4587	4540	4547	4538	4641	4516	4705	4828	4700
5435	5417	5599	5443	5444	5316	4929	4816	4745	4459	4491	4297	4033	3742	3780	3986	4127	4179	4207	4130	3831	3685	3926	3886	3743	3714	3617	3699	3543	3737	3870	3680	3998	4082	4114	4256	4242	4342	4220	4185	4186	4151	4115	4272	4223	4220	4496	4494	4487	4326
5644	5298	5613	5336	5112	4839	4582	4255	4156	3871	3820	3640	3510	3529	3754	3851	4067	4061	3981	3888	3789	3662	3756	3506	3625	3471	3508	3359	3301	3288	3371	3355	3632	3533	3661	3772	3683	3842	3738	3690	3718	3856	3909	3996	3984	4230	4056	4013	4078	4137
5827	5668	5715	5218	4924	4499	4229	3964	3826	3612	3370	3455	3434	3481	3694	3774	3910	3970	3851	3886	4032	3947	3637	3646	3549	3459	3140	3211	3185	3174	3007	3267	3123	3273	3253	3281	3497	3443	3440	3367	3425	3369	3512	3432	3704	3558	3628	3822	3740	3726
5838	5500	5560	5555	5108	4685	4226	3976	3747	3814	3589	3451	3567	3534	3753	3871	3995	4160	4460	4399	4271	4062	3851	3873	3648	3360	3201	3094	3074	2990	3203	3263	3330	3303	3310	3320	3308	3475	3437	3244	3422	3293	3264	3377	3456	3429	3630	3740	3820	3559
5599	5277	5302	5193	4828	4485	4330	4217	3973	3746	3853	3771	3762	3887	3975	4263	4439	4844	4866	4818	4631	4497	4383	4181	3935	3722	3704	3471	3227	3308	3293	3382	3551	3374	3594	3592	3595	3745	3510	3526	3440	3569	3414	3481	3591	3767	3869	3949	3933	3973
5764	5415	5317	4977	4512	4505	4309	4278	4027	4070	4008	4173	4277	4437	4566	4818	4947	5118	4988	4908	4917	4882	4624	4395	4196	4134	3900	3845	3684	3573	3673	3611	3626	3890	3733	3793	3867	3850	3834	3915	3806	3937	3863	3907	3907	4162	4124	4369	4255	4233
5572	5463	5223	5203	4919	4692	4652	4607	4234	4462	4690	4554	4629	4743	4778	5126	5086	5181	5401	5326	5016	4762	4743	4370	4512	4094	3993	3992	3860	3751	3988	3889	4101	4158	4145	4127	4110	4382	4254	4153	4349	4212	4128	4327	4440	4568	4360	4373	4317	4391
5404	5189	5145	5035	4952	4817	4700	4594	4693	4921	4928	4950	4992	5022	5219	5324	5459	5602	5518	5136	5138	4951	4702	4539	4424	4389	4320	4103	4240	4267	4260	4269	4349	4488	4466	4495	4361	4496	4622	4586	4629	4628	4650	4832	4774	4843	4477	4518	4511	4521
5652	5259	5216	4971	5071	4873	4915	4834	5024	5107	5296	5367	5475	5575	5771	5685	5776	5698	5554	5451	5348	5094	4856	4700	4577	4603	4654	4631	4766	4856	4920	4916	5240	5098	5159	5088	5106	5025	5037	5251	5181	5239	5443	5274	5254	5027	4967	4884	4881	4967
5453	5234	5254	5208	5238	5100	5205	5482	5527	5634	5907	5849	5973	5897	5944	5853	5835	5760	5756	5676	5331	5181	4901	4820	5106	5193	5191	5216	5182	5143	5366	5376	5617	5794	5761	5580	5512	5525	5578	5530	5683	5812	5708	5758	5711	5544	5349	5425	5196	5394
5333	5206	5082	5175	5152	5144	5379	5429	5679	5703	5832	5877	5845	5948	5884	5845	5739	5748	5650	5437	5240	5244	5154	5002	5175	5143	5424	5425	5422	5491	5544	5582	5851	5786	5676	5757	5561	5500	5596	5743	5696	5842	5850	5694	5620	5438	5270	5405	5530	5577
5386	5167	5153	5202	5171	5434	5241	5550	5435	5573	5678	5580	5600	5730	5628	5619	5416	5443	5430	5300	5094	5137	5244	5049	5054	5185	5066	5084	5185	5355	5351	5571	5744	5592	5567	5320	5564	5364	5454	5539	5536	5465	5378	5363	5383	5271	5250	5115	5198	5374
5389	5120	4932	4892	5164	5138	5248	5253	5301	5302	5149	5323	5476	5371	5377	5467	5127	5265	5098	5207	5112	5109	5099	5065	4986	4981	4910	5148	5100	5150	5208	5321	5379	5278	5185	5181	5072	5054	5259	5212	5238	5159	5093	5113	4986	4981	4925	4971	5208	5233
5386	5144	5118	4996	5089	5086	5148	5082	5039	5164	5191	5191	5336	5373	5255	5086	5120	5013	5112	4997	5141	4967	5059	4924	4996	4796	4846	5018	4946	5079	5010	5371	5264	5237	5218	5127	5298	5215	5136	5176	5175	5018	4966	5035	4914	4824	5052	4899	5061	5261
5196	5054	4955	4870	5122	5039	5035	5007	5069	5132	5134	5130	5054	5214	5124	5120	4999	4940	5086	5082	5055	5057	4809	4845	4823	4993	4887	4954	5190	4941	4943	5266	5147	5274	5304	5186	5278	5129	5185	5243	5215	5115	5171	5083	5076	5012	4823	4957	5050	5125
5345	5132	5315	4973	5165	5036	4975	5257	4908	4948	5051	5203	5163	4954	4843	5075	5009	5104	5007	5143	4898	4920	4812	4961	4823	4743	4947	4954	4912	4873	5048	5301	5392	5215	5230	5224	5099	5258	5282	5188	5162	5168	5234	5019	4970	4748	5009	4885	5032	5014
5394	5280	5081	5203	5059	5235	5051	4952	4993	4906	4956	5132	5053	5119	5107	4999	5056	5142	4979	4964	5089	4971	4965	4995	4746	4956	4935	4930	4871	5017	4908	5148	5197	4926	5246	4917	5018	5081	5379	5381	5250	5015	5058	4949	4724	4743	4940	4913	4955	5165
5409	5388	5281	5104	5159	5231	5106	5067	5104	5029	4904	5133	5229	5239	5116	5161	5077	4938	5089	5014	5002	4936	4927	5027	4896	4793	4748	4802	4985	4903	5070	5178	5276	5296	4998	5094	5192	5260	5243	5323	5294	5217	4968	4847	4922	4946	5022	4924	5195	5138
5258	5059	5004	5023	4985	5160	5176	5170	5145	5030	5020	4988	4963	5202	5141	5136	5200	5116	4867	5049	4861	5209	4872	4902	4912	4925	4698	4915	5080	4985	5088	5131	5121	5099	5119	5088	5143	5256	5254	5274	5324	5110	5215	5062	4911	4952	4934	5242	5354	5347
5319	5163	5042	5146	5012	5161	5156	5122	5069	4997	5183	5027	5112	4929	5099	5115	5160	5132	5029	5110	5174	5089	4961	5071	4881	4996	4809	5048	5033	4885	5113	5063	5172	4951	5115	5262	5297	5288	5294	5453	5282	5126	5119	5105	4949	4998	5127	5188	5299	5261
5372	4990	5089	4969	5104	5114	5132	5027	5059	5114	4844	4956	4987	4936	5077	5001	4932	4962	4860	5009	4989	4934	5074	5110	5056	5056	5065	5097	5207	5279	5048	5075	5032	5099	5208	5319	5323	5420	5348	5342	5503	5178	5237	5265	5125	5174	5110	5250	5300	5200
5178	5081	4957	5080	4981	4972	4985	4983	5063	4858	4969	5027	4968	4938	4962	4821	4739	4829	4899	4951	5011	4992	4984	5107	5024	5075	5113	5158	5215	5173	5177	5086	5219	5186	5172	5164	5354	5344	5303	5378	5408	5281	5292	5225	5347	5102	5147	5158	5413	5297
5130	4941	5001	4964	5012	4988	4797	4945	4923	4915	4790	5022	4941	4946	4958	4841	4870	4894	5019	5060	5085	4998	5000	4983	4974	5035	4996	5042	5296	5275	4993	5120	5176	5034	5289	5344	5350	5376	5306	5352	5359	5342	5252	5161	5263	5257	5085	5167	5216	5347
5159	5033	4901	4919	4891	5054	4995	4969	5029	4947	4947	5172	4894	4904	4565	4951	4944	5093	5055	4967	5012	4855	4874	4833	4805	4963	5002	5048	5036	5052	5059	4993	4982	5112	5102	5077	5179	5117	5129	5358	5230	5188	5145	5104	4969	5085	4943	4943	5116	4926
5240	5200	5029	5002	5105	4862	4923	4909	5041	4934	4988	4934	5011	5010	4884	4978	4993	4912	5040	5151	5070	4882	4726	4904	4829	5131	5126	5152	5066	4861	4987	4966	4930	5183	5124	5055	5113	5046	5168	5089	5248	5383	5015	5162	5102	4970	4973	5037	4978	4994
5150	4984	4875	4977	4844	4993	4934	5037	5161	5079	5063	4986	4996	4982	5145	5008	5030	5139	5239	5158	5069	4992	5111	5044	5171	5181	5166	5150	5102	5188	5098	5280	5149	5158	5104	5288	5344	5280	5304	5327	5342	5244	5190	5278	5202	5153	5293	5231	5098	5278
5019	4925	4904	4828	4942	4963	4995	5062	5122	5236	5169	5199	5127	5132	5117	5134	5094	5131	5296	5198	5355	5258	5334	5366	5225	5244	5409	5452	5466	5514	5463	5377	5457	5283	5492	5509	5502	5424	5442	5548	5610	5493	5580	5462	5500	5499	5402	5366	5530	5562
5083	4831	4855	4750	4904	4855	4903	4905	4937	4970	5343	5257	5125	5290	5080	5127	5119	5125	5149	5411	5462	5431	5207	5353	5245	5272	5456	5322	5410	5317	5411	5326	5429	5598	5499	5628	5348	5535	5455	5540	5440	5598	5444	5679	5429	5567	5479	5619	5392	5403
5081	4948	4877	4841	4781	4737	4887	4801	4757	4886	4910	4945	5088	4842	4772	4713	4854	5000	5155	5055	5378	5291	5142	5144	5015	5103	5083	5067	5054	5192	5146	5188	5234	5278	5235	5237	5103	5139	5142	5071	5192	5353	5227	5342	5325	5278	5186	5123	5195	5201
5236	5056	4938	4864	4886	4918	4807	4585	4662	4651	4838	4684	4647	4487	4263	4229	4367	4481	4585	4755	4818	4768	4870	4821	4687	4653	4656	4585	4846	4837	4756	4753	4938	4902	4858	4838	4683	4575	4650	4711	4837	4824	4959	4810	4880	4682	4654	4766	4833	4713
5089	4883	4931	4867	4867	4929	4797	4498	4656	4511	4435	4402	4322	4104	4038	3961	3951	4026	4220	4414	4426	4519	4483	4329	4399	4394	4370	4337	4348	4438	4506	4418	4469	4513	4513	4384	4221	4252	4126	4304	4341	4494	4494	4450	4499	4240	4271	4403	4425	4453
4903	4698	4709	4778	4806	4777	4701	4548	4402	4465	4396	4252	4047	3891	3741	3664	3632	3855	3820	3946	4195	4297	4182	4216	4131	4165	4087	4085	4066	4085	4081	4191	4280	4286	4278	4020	3957	3841	3875	3975	3961	3937	4107	3915	3945	4085	4049	4080	4201	4355
4755	4619	4811	4646	4875	4802	4479	4338	4347	4213	4200	3924	3863	3590	3527	3391	3343	3242	3343	3532	3757	3873	3921	3997	3911	3951	3838	3843	3640	3739	3709	3851	3820	3956	3845	3938	3683	3721	3603	3614	3706	3727	3705	3727	3745	3743	3858	3883	3903	3931
4868	4591	4722	4580	4515	4537	4409	4284	4246	4046	3897	3721	3607	3300	3146	3036	2845	2851	2848	3119	3205	3413	3551	3652	3578	3601	3563	3548	3408	3445	3478	3517	3595	3652	3709	3575	3506	3458	3448	3369	3397	3531	3352	3386	3458	3417	3428	3671	3653	3645
5064	4755	4834	4672	4725	4450	4411	4185	3846	3872	3677	3471	3455	3159	2934	2721	2612	2583	2622	2785	2950	3144	3158	3419	3353	3412	3354	3215	3153	3121	3021	3239	3258	3321	3437	3389	3359	3356	3385	3280	3370	3252	3419	3269	3256	3324	3296	3416	3435	3597
4923	4827	4806	4737	4700	4484	4324	4124	3898	3773	3714	3484	3329	3144	2964	2733	2715	2666	2530	2687	2820	3099	3190	3189	3319	3378	3139	3168	3161	2981	2958	3003	3164	3137	3208	3331	3319	3386	3360	3317	3341	3352	3270	3255	3283	3222	3245	3460	3422	3638
4883	4817	4822	4874	4797	4619	4307	4174	4057	4125	3881	3625	3499	3285	3015	2845	2752	2774	2827	2885	2978	3115	3342	3486	3473	3387	3404	3262	3166	2989	3143	2991	3085	3192	3334	3490	3403	3374	3410	3487	3482	3510	3407	3387	3368	3402	3378	3482	3609	3647
4926	4767	4889	4887	4799	4752	4642	4406	4317	4236	3987	3883	3673	3437	3347	3178	3055	2866	2985	3043	3167	3240	3381	3496	3632	3602	3564	3447	3251	3260	3077	3184	3316	3350	3509	3545	3628	3639	3671	3559	3660	3627	3642	3662	3659	3497	3574	3649	3800	4013
4767	4837	4684	4888	4809	4819	4577	4524	4487	4302	4200	3976	3731	3613	3435	3290	3093	3203	3165	3366	3384	3595	3586	3666	3734	3670	3615	3608	3412	3309	3273	3407	3412	3608	3754	3789	3817	3882	3802	3785	3857	3952	3880	3855	3871	3641	3883	3834	4052	4104
4898	4909	4855	4776	4846	4795	4530	4420	4398	4363	4268	4027	3818	3596	3395	3373	3409	3265	3403	3507	3570	3584	3917	3903	3911	3920	3940	3895	3662	3605	3752	3694	3715	3978	4132	3974	3995	3969	4108	3914	4157	4120	4194	4140	3920	3966	4135	4069	4343	4462
4876	4732	4803	4808	4768	4706	4547	4404	4384	4347	4285	4143	3815	3810	3631	3609	3458	3531	3560	3676	3866	3891	4164	4102	4220	4126	4229	4020	4076	4193	4139	4138	4166	4277	4292	4204	4205	4291	4466	4294	4402	4470	4372	4379	4230	4305	4269	4532	4531	4705
4896	4635	4666	4700	4824	4694	4850	4585	4527	4688	4430	4426	4303	4073	3959	3886	3820	4018	4017	4069	4119	4333	4343	4462	4340	4312	4360	4412	4378	4613	4441	4476	4544	4481	4465	4424	4441	4401	4522	4687	4729	4604	4715	4564	4709	4722	4766	4778	4813	4956
4858	4654	4759	4639	4872	4969	4945	4830	4934	4910	4969	4642	4611	4692	4302	4212	4232	4233	4263	4424	4541	4559	4583	4499	4542	4632	4513	4504	4616	4646	4840	4803	4854	4830	4789	4884	4781	4817	4986	4999	4856	5064	4946	5120	4900	5096	5066	4999	5171	5153
4716	4779	4652	4694	4766	4887	4941	4907	5024	5021	5057	4982	4773	4732	4636	4512	4299	4220	4420	4511	4608	4640	4709	4861	4719	4638	4740	4641	4799	4717	4807	4825	4934	4868	4929	4831	4829	4819	5102	5065	5102	5159	5099	5061	5121	5031	5161	5306	5205	5283
4821	4802	4712	4619	4772	4514	4751	4747	4722	4740	4846	4764	4611	4616	4435	4304	4278	4282	4352	4397	4381	4544	4507	4445	4662	4451	4532	4505	4640	4516	4645	4863	4854	4771	4713	4761	4675	4825	4786	4924	5080	5142	5023	5006	5008	4947	5116	5062	5265	5084
4783	4704	4701	4572	4781	4462	4644	4492	4521	4481	4473	4398	4333	4187	4199	3943	3844	4002	4001	4069	4170	4351	4372	4390	4388	4190	4100	4179	4448	4413	4412	4485	4622	4562	4641	4643	4566	4627	4483	4681	4705	4803	4698	4757	4775	4851	4832	4914	5002	4896
4882	4718	4723	4660	4839	4568	4543	4361	4424	4297	4272	4115	3887	3810	3811	3778	3634	3756	3947	3956	3944	4046	4016	4173	4188	4047	3952	4027	3896	3940	4163	4153	4230	4332	4255	4265	4422	4448	4430	4314	4341	4285	4318	4442	4480	4577	4509	4603	4729	4626
4972	4928	4744	4822	4754	4684	4645	4429	4348	4192	4189	3980	3722	3612	3562	3398	3605	3541	3618	3672	3741	3770	3945	3916	3844	3780	3784	3901	3828	3831	3772	3903	3952	4051	4091	4245	4069	4158	4062	4181	3913	4073	4090	4096	4198	4278	4348	4354	4353	4373
4932	4960	4871	4893	4765	4654	4352	4272	4313	4190	4037	3924	3725	3580	3400	3318	3356	3320	3486	3425	3439	3625	3713	3711	3694	3661	3680	3694	3641	3581	3543	3693	3657	3850	3783	3780	3753	3888	3787	3768	3837	3895	3876	3807	3877	4012	4106	4010	4077	4303
4965	4883	4933	4821	4807	4788	4272	4156	4053	3903	3912	3766	3655	3315	3223	3279	3173	3157	3252	3318	3489	3370	3406	3342	3411	3495	3448	3396	3506	3316	3290	3488	3433	3651	3570	3518	3387	3515	3407	3465	3520	3480	3634	3546	3633	3703	3848	3855	3795	3975
4859	5012	4905	4934	4768	4593	4243	3980	3754	3662	3666	3514	3367	3175	3040	3077	2875	3066	3162	3195	3352	3357	3403	3394	3371	3293	3233	3258	3129	3281	3181	3386	3331	3255	3289	3328	3283	3300	3376	3309	3282	3348	3355	3401	3400	3457	3600	3723	3800	3997
4903	4840	4937	4913	4451	4561	4088	3954	3694	3519	3517	3289	3238	3138	2870	2975	2922	2956	3094	3013	3272	3369	3440	3354	3417	3304	3219	3216	3188	3225	3229	3278	3305	3238	3217	3269	3264	3236	3350	3217	3323	3188	3286	3308	3333	3523	3540	3584	3684	3844
5051	4899	4830	4863	4573	4345	4163	3864	3767	3532	3476	3363	3192	3027	3007	2924	2972	3046	3055	3222	3412	3370	3464	3468	3373	3400	3350	3397	3304	3363	3348	3337	3397	3375	3283	3242	3282	3258	3328	3353	3317	3304	3440	3475	3468	3484	3572	3620	3667	3762
5095	4973	4872	4834	4631	4516	4368	4119	3932	3802	3605	3580	3352	3325	3209	3178	3197	3228	3560	3513	3532	3702	3462	3644	3585	3632	3536	3507	3485	3541	3592	3587	3642	3484	3387	3509	3487	3495	3376	3446	3577	3507	3599	3603	3610	3751	3801	3828	3877	3799
5085	5028	4944	5033	4866	4513	4437	4300	4278	4039	4033	3864	3733	3622	3625	3534	3609	3668	3850	3910	3900	3976	3927	3921	3862	3787	3789	3639	3647	3641	3834	3672	3863	3719	3845	3731	3647	3746	3770	3815	3824	3874	3949	3777	3885	3954	4046	4144	4076	4065
5090	4902	4938	5056	4644	4594	4472	4302	4261	4339	4265	4038	4021	3929	3960	3842	4032	4079	4109	4179	4116	4192	4230	4195	4199	4055	4072	4014	3910	3914	4051	4126	4064	3923	3858	3859	3950	3995	4192	4219	4116	4141	4174	4272	4244	4195	4374	4341	4240	4277
5125	4827	4824	4924	4806	4603	4569	4205	4310	4267	4180	4271	4285	4203	4168	4165	4230	4205	4404	4436	4335	4369	4343	4371	4184	4137	4333	4182	4211	4319	4309	4237	4219	4013	4095	4116	4067	4180	4256	4388	4453	4483	4531	4614	4558	4567	4733	4603	4750	4569
5127	4924	4883	4819	4905	4765	4717	4519	4564	4522	4514	4543	4571	4516	4440	4417	4523	4457	4598	4667	4510	4594	4430	4396	4366	4380	4431	4339	4411	4494	4617	4554	4397	4416	4409	4523	4538	4534	4631	4549	4742	4652	4783	4785	4906	4935	5076	4888	4972	4761
5193	5149	4906	5038	5010	5230	5106	4917	4951	5013	4982	5103	5087	5135	4990	4836	4835	4738	4782	4745	4637	4607	4696	4600	4579	4514	4410	4452	4487	4751	4658	4909	4717	4670	4806	4873	4996	4988	5048	4993	4830	4912	4851	4912	5099	5294	5259	5378	5252	5085
5113	5076	5103	5183	5169	5342	5260	5166	5170	5102	5175	5201	5354	5169	5143	5125	4997	5070	5055	4949	4860	4960	4912	4792	4821	4741	4671	4592	4730	4730	4605	4831	4792	4724	5010	4906	5050	5273	5161	5133	5075	5045	5009	5004	5039	5235	5408	5359	5164	5226
5147	5027	4976	4925	5079	5135	4974	5048	4994	5155	5105	5082	5162	5050	5080	5022	4978	5008	4851	4983	4827	4752	4802	4782	4791	4737	4769	4674	4692	4580	4763	4660	4696	4723	4743	4853	4889	5085	5166	5077	5057	5198	5096	5012	5052	4867	5066	5190	5174	5165
5003	4789	4826	4785	5030	4992	4892	4754	4669	4721	4758	4754	4803	4906	4951	4954	4789	4772	4743	4440	4511	4533	4556	4497	4615	4557	4529	4383	4452	4392	4497	4386	4421	4420	4535	4763	4561	4683	4562	4873	4775	4961	4812	4860	4720	4722	4766	4870	4755	4930
5234	4756	4880	4913	4696	4734	4682	4529	4549	4448	4649	4612	4602	4671	4884	4782	4524	4802	4754	4566	4476	4473	4382	4337	4139	4228	4119	4041	4168	4173	4085	4089	4001	4161	4265	4377	4376	4488	4485	4578	4426	4465	4633	4462	4489	4431	4595	4790	4636	4654
5189	4999	5047	5019	4780	4849	4668	4353	4346	4305	4307	4222	4572	4467	4604	4463	4464	4575	4562	4503	4588	4438	4399	4323	4229	4102	4071	3946	4055	3838	3753	3838	3780	3803	3970	4035	4166	4167	4255	4213	4224	4133	4129	4166	4020	4235	4381	4592	4608	4523
5095	5024	5107	5028	4767	4815	4512	4321	4089	4016	3929	4246	4119	4251	4313	4285	4299	4276	4361	4396	4467	4482	4351	4221	4166	4109	4066	3920	3829	3851	3732	3759	3541	3618	3655	3669	3869	3906	4001	4047	4076	4067	3917	3918	3964	3984	4027	4196	4205	4450
5051	4835	4907	4867	4667	4498	4411	4149	3957	3944	3853	3880	3923	3981	4153	4194	4131	4182	4256	4306	4183	4272	4170	4039	4032	4004	3842	3689	3776	3734	3703	3682	3594	3581	3483	3638	3660	3676	3769	3809	3881	3783	3686	3837	3729	3724	3813	3818	4067	3989
4989	4785	4882	4869	4697	4511	4325	3988	3844	3772	3637	3743	3857	3900	4049	4007	4088	4145	4212	4278	4191	4179	4102	4025	3867	3652	3548	3588	3425	3416	3279	3432	3268	3483	3439	3615	3673	3631	3733	3638	3548	3335	3471	3527	3582	3740	3764	3727	3801	3924
5157	4847	4858	4766	4707	4452	4151	3863	3713	3604	3559	3700	3671	3848	4059	3917	4142	4236	4293	4349	4264	4199	3992	3982	3761	3542	3317	3337	3214	3122	2944	3039	3159	3178	3312	3438	3481	3392	3451	3566	3424	3338	3314	3255	3382	3386	3661	3661	3743	3842
5220	5038	4991	4784	4705	4421	4110	3854	3634	3587	3462	3555	3770	3746	3915	3963	3964	4235	4170	4202	4150	4159	4142	3840	3838	3638	3545	3331	3238	3101	3251	2974	3080	3047	3153	2951	3052	2891	3112	3171	3300	3129	3120	3317	3321	3404	3559	3671	3775	4002
5184	4991	4942	4683	4501	4368	4196	3998	3690	3614	3581	3755	3803	3859	3944	3893	4051	4149	4097	4120	4168	4166	4098	4022	3757	3733	3564	3484	3456	3574	3345	3352	3247	3239	3140	3032	2877	2853	2931	2965	3080	3243	3275	3456	3486	3429	3586	3635	3699	3932
4912	4932	4774	4854	4684	4576	4226	4056	3886	3890	3870	4013	4004	4189	4088	4115	4174	4074	4245	4328	4183	4144	4086	3864	3898	3733	3849	3672	3594	3621	3603	3574	3507	3556	3522	3266	3304	3172	2993	3047	3066	3246	3326	3441	3732	3705	3840	3842	3968	3987
5062	4849	5027	5139	4855	4689	4401	4254	4281	4117	4189	4158	4369	4294	4255	4385	4385	4660	4568	4429	4579	4435	4158	4064	4029	3865	3824	3608	3591	3661	3658	3807	3945	3985	3981	3722	3694	3554	3471	3306	3147	3277	3335	3542	3835	3930	3882	4027	4170	4156
5109	4956	5013	4927	4827	4766	4574	4379	4318	4448	4277	4289	4250	4465	4448	4474	4658	4601	4479	4579	4506	4348	4379	4103	4066	4050	3846	3728	3849	3645	3710	3845	4063	4024	3813	3736	3669	3691	3590	3503	3389	3478	3538	3574	3747	3860	3997	4155	4289	4496
4935	4902	4774	4828	4787	4744	4685	4436	4351	4331	4394	4362	4403	4453	4505	4402	4509	4321	4519	4439	4520	4430	4262	4131	4202	4031	4004	4138	4005	4134	4048	4242	4335	4132	3836	3667	3616	3758	3663	3573	3735	3820	3969	3956	3845	3957	4101	4334	4521	4591
4978	4734	4754	4738	4687	4700	4733	4594	4790	4666	4670	4593	4613	4709	4768	4513	4473	4383	4316	4381	4369	4568	4409	4298	4301	4319	4431	4425	4520	4484	4619	4482	4537	4440	4318	4092	3821	3795	3891	3925	4082	4378	4431	4557	4414	4444	4416	4502	4780	4918
4861	4749	4693	4629	4942	4697	4973	4933	5158	5004	4997	5139	5028	4880	4934	4682	4640	4560	4424	4401	4594	4665	4522	4474	4397	4377	4593	4826	4742	4806	4825	4779	5039	4930	4885	4809	4732	4663	4523	4505	4473	4830	4992	4895	4849	4992	4976	4967	5043	5013
4780	4871	4856	4885	4933	5180	5217	5111	5239	5270	5135	5192	5085	4973	5007	4808	4705	4879	4716	4698	4717	4659	4616	4652	4580	4536	4578	4897	4927	4745	5006	4996	5199	5208	5244	5200	5289	5262	5236	5011	5009	4910	4935	4917	4901	5059	5068	5156	5169	5025
4850	4928	4902	5105	4967	5019	4964	5021	5118	5039	5031	4735	4815	4838	4669	4530	4546	4553	4513	4592	4576	4492	4712	4492	4529	4570	4543	4630	4751	4720	4851	4860	4882	4834	4953	5021	5008	5053	5283	5002	5067	4881	4905	4659	4660	4792	4890	5037	4922	5020
5038	4726	4713	4781	4695	4688	4652	4607	4765	4505	4505	4310	4434	4192	4339	4223	4165	4170	4178	4267	4289	4308	4183	4236	4433	4354	4421	4553	4673	4626	4487	4641	4398	4255	4389	4453	4661	4850	4722	4884	4708	4627	4605	4399	4355	4495	4572	4820	4760	4909
4878	4544	4430	4643	4567	4534	4467	4378	4436	4333	4182	4078	3988	4034	4006	3954	3823	3816	3778	3911	3964	3880	3882	3932	3999	4054	4121	4153	4452	4363	4271	4382	4296	4217	4333	4486	4278	4498	4579	4386	4432	4492	4475	4425	4257	4358	4486	4314	4417	4467
4894	4630	4416	4563	4455	4577	4415	4370	4330	4101	4103	3941	3715	3975	3967	3753	3670	3718	3729	3801	3776	3712	3776	3689	3699	3728	3844	3856	3973	4113	4193	4336	4465	4565	4586	4691	4579	4539	4362	4283	4191	4110	4162	4106	4244	4120	4258	4289	4124	4224
4919	4691	4681	4599	4748	4769	4635	4408	4292	4205	3910	3979	3846	3717	3762	3759	3676	3702	3699	3877	3724	3710	3687	3610	3573	3575	3652	3677	3729	3839	3982	4290	4583	4739	4735	4519	4605	4367	4436	4212	3961	3990	3712	3623	3878	4018	4048	4181	4175	4060
5066	4882	4943	4962	5010	4786	4530	4414	4079	4190	3989	3852	3706	3781	3693	3725	3635	3562	3589	3665	3592	3585	3687	3661	3479	3486	3401	3471	3511	3540	3617	3990	4130	4078	3843	3689	3626	3747	3934	3820	3967	3943	3641	3408	3387	3616	3837	4027	4191	3915
5084	4757	4706	4788	4830	4545	4467	3968	3956	3698	3503	3474	3451	3345	3330	3252	3273	3314	3399	3333	3317	3467	3624	3549	3282	3325	3328	3493	3331	3343	3527	3488	3574	3281	2911	2893	2750	2857	3036	3455	3675	3847	3577	3266	3251	3378	3447	3836	3912	3902
4878	4871	4608	4755	4424	4325	4125	3762	3505	3441	3340	3230	3101	3033	2947	3010	3034	3043	3085	3008	3095	3174	3140	3236	3119	3085	3227	3148	3221	3201	3299	3388	3368	2964	2624	2326	2216	2304	2474	2775	3363	3661	3717	3639	3171	3233	3262	3619	3839	3812
4621	4655	4581	4604	4438	4281	3980	3757	3644	3356	3384	3081	3172	3034	3107	2905	2997	2931	2951	2865	3081	2991	3258	3062	3126	3063	3175	3088	3335	3235	3479	3878	3923	3280	2558	2361	2212	2091	2056	2402	2754	3408	3917	3895	3485	3411	3387	3616	3689	3839
4703	4790	4751	4818	4600	4387	4349	4074	3874	3632	3628	3552	3485	3419	3430	3361	3239	3168	3158	3118	3192	3313	3360	3457	3325	3206	3289	3357	3286	3268	3732	4315	4176	3539	2789	2557	2324	2167	2133	2197	2606	3273	3899	4121	3933	3650	3711	3735	3881	4031
4918	4845	4963	4911	4865	4681	4589	4392	4305	4079	3864	3968	4014	4003	3894	3637	3565	3643	3594	3608	3744	3851	3789	3848	3591	3532	3610	3586	3485	3403	3746	4593	4457	3569	2746	2632	2580	2444	2305	2295	2705	3432	4175	4578	4319	4157	4051	4182	4267	4374
5179	4990	4965	4828	4941	4971	4630	4501	4315	4136	4040	4045	4000	3954	4031	3964	3962	4018	4073	4006	4097	4217	4247	4126	4133	3946	3915	3960	3943	3658	3887	4614	4493	3463	2787	2721	2915	2731	2558	2728	3248	3797	4343	4429	4364	4286	4311	4367	4652	4373
4996	4788	4892	4916	4788	4746	4676	4341	4284	3997	3973	4144	4015	3982	4057	4128	4096	4291	4316	4377	4528	4506	4821	4631	4564	4459	4403	4528	4422	4188	4220	4932	5042	4043	3241	3088	3120	3180	3184	3489	3748	4397	4856	5075	4700	4512	4338	4660	4827	4835
5042	4853	4913	4691	4655	4514	4484	4412	4387	4369	4225	4021	4183	4236	4233	4374	4332	4536	4565	4705	4759	4967	4989	5059	5089	5062	5046	5089	5217	5040	5165	5570	5914	5321	4309	3994	3842	3805	3944	4316	4701	5041	5585	5443	5167	4862	4873	4966	5037	5080
4877	4708	4755	4668	4533	4582	4618	4644	4654	4629	4575	4467	4516	4739	4681	4707	4748	4940	4891	4979	5031	5078	5153	5232	5413	5400	5408	5549	5555	5473	5491	6047	6493	6364	5786	5115	4544	4498	4665	4975	5324	5689	6090	6157	5681	5379	5190	5122	5358	5445
4931	4872	4701	4714	4744	4811	4834	4881	4959	5121	5130	4930	5137	5001	4957	5139	5161	5244	5215	5237	5169	5258	5344	5344	5342	5327	5264	5161	5626	5487	5551	5709	6262	6838	6559	5839	5168	5030	5066	5130	5542	5744	6062	6019	5894	5603	5476	5398	5370	5394
5210	4994	4985	4961	5032	4938	5078	5078	5352	5087	5207	5171	5147	5227	5346	5252	5350	5348	5476	5318	5339	5176	5245	5311	5289	5020	5050	5312	5288	5060	5110	5331	5630	6162	6469	6110	5686	5352	5165	5189	5353	5490	5651	5625	5599	5607	5301	5196	5285	5185
5132	5051	4929	5203	5107	5114	5207	5210	5132	5113	5077	5328	5282	5192	5311	5297	5345	5416	5420	5447	5481	5226	5268	5235	5205	5213	5054	4960	4866	4819	4877	4889	5046	5420	5654	5740	5787	5449	5428	5219	5468	5248	5198	5032	5248	5322	5214	5025	5088	5024
5339	5134	5172	5147	5216	5141	5065	5194	5079	5025	4949	5120	5158	5102	5172	5243	5258	5166	5216	5326	5195	5280	5326	5337	5314	5224	5138	4820	4940	4918	4838	4755	4822	4869	5159	5171	5430	5499	5539	5369	5399	5136	4937	4832	4947	5097	5096	5198	5271	5125
5186	4958	4881	4895	4990	5070	4797	4935	4810	4622	4761	4745	4809	4855	4890	4937	5024	5003	5013	4861	5140	5280	5185	5336	5299	5153	5205	5144	5129	5030	5002	4980	4924	4968	4870	4820	5139	5098	5237	5336	5234	5100	5176	5075	4965	5036	5062	5127	5132	4936
4913	4767	4757	4751	4686	4842	4729	4596	4642	4574	4711	4598	4544	4531	4715	4760	4889	4864	4751	4781	4799	4838	5026	5072	5129	5069	5199	5343	5348	5221	5538	5258	5089	5163	4862	4768	4791	4831	4909	5131	5091	5178	5343	5177	5054	4969	4967	4988	4969	5090
4694	4665	4647	4685	4770	4607	4628	4641	4479	4575	4596	4784	4394	4502	4596	4663	4713	4566	4627	4464	4514	4577	4769	4886	5150	5103	5108	5188	5384	5315	5359	5400	5479	5371	5144	4849	4662	4617	4897	5058	4917	5244	5405	5416	5133	5067	4857	4892	4878	4972
4776	4667	4901	4790	4687	4767	4908	4725	4634	4725	4724	4769	4858	4707	4976	4887	4867	4710	4684	4511	4491	4612	4793	4765	4855	4774	4896	4832	5101	5223	5359	5401	5584	5338	5372	5181	4957	4923	4887	4942	5043	5150	5398	5455	5358	5288	5128	4915	4698	4798
4920	4697	4772	4948	4758	4978	4845	4845	4868	4930	4890	4811	4913	4958	4963	5213	5125	4905	4831	4811	4773	4869	4886	4957	4959	4823	4719	4770	4657	4926	4977	5248	5318	5442	5423	5438	5061	5086	5084	5051	4900	4930	5101	5300	5255	5195	5250	5141	4837	4810
4916	4791	4916	5012	4829	4867	4867	5154	5143	5222	4882	4938	4899	5162	5249	5107	5287	5071	5054	5190	4900	4864	5180	5076	4830	4732	4779	4729	4717	4696	4780	4928	5079	5163	5181	5243	5315	5317	5206	5068	4886	4996	5074	5078	5216	5162	5243	5057	4792	4825
4983	4862	4837	4847	4879	5015	5004	4953	5021	4936	4947	4942	4918	4977	5119	5173	5167	4922	4944	4986	5003	5149	5072	5269	5103	5015	5005	5030	4871	4853	4733	4630	4742	4581	4863	5127	5157	5384	5225	5173	5080	4983	4962	5129	5014	4972	5072	4909	4898	4956
4997	4789	4779	4628	4668	4783	4820	4743	4571	4907	4759	4796	4780	4899	5004	4926	4928	4908	4881	4987	5132	5164	5249	5355	5209	5257	5357	5239	5211	5111	4840	4538	4657	4572	4815	5029	5120	5271	5344	5503	5483	5277	5105	5101	5125	4964	5025	5107	5071	5151
4818	4763	4674	4632	4797	4823	4730	4669	4677	4899	4795	4819	4828	4872	4868	4781	4738	4952	4796	4941	5119	5197	5375	5390	5415	5494	5501	5604	5596	5354	5222	4928	4710	4865	4821	4993	5035	5154	5195	5525	5358	5440	5370	5134	5098	5092	5241	5085	5197	5321
4608	4500	4550	4654	4648	4784	5019	4822	4817	4735	4870	4958	4926	4880	4933	4779	4843	4843	4793	4946	5046	5149	5357	5348	5380	5566	5517	5809	5862	5654	5489	5391	5309	5132	5031	5001	4759	4918	5235	5218	5411	5358	5472	5378	5306	5132	5207	5174	5348	5503
4639	4372	4501	4609	4803	5027	4908	5062	4904	5226	5198	5211	5167	5070	4907	4651	4596	4585	4730	4770	4809	5008	5042	5077	5023	5290	5552	5702	5924	5768	5511	5529	5533	5297	5222	4990	4992	4925	4876	4797	4885	5194	5310	5247	5337	5290	5078	5110	5132	5272
4554	4358	4528	4730	4856	5105	5085	5249	5138	5167	5280	5221	5204	5007	4958	4742	4532	4434	4649	4572	4607	4586	4667	4615	4742	5103	5190	5392	5626	5537	5481	5576	5553	5471	5354	5187	4881	4818	4787	4675	4344	4620	4762	4946	5013	5159	5183	5025	4967	4768
4783	4427	4747	5037	5180	5259	5282	5129	5193	5328	5264	5337	5177	5130	4877	4602	4525	4374	4369	4419	4468	4479	4430	4452	4676	4733	4961	5055	5108	5343	5241	5409	5577	5355	5469	5207	4930	4877	4475	4262	4109	4097	4334	4518	4486	4639	4762	4624	4591	4545
4752	4764	4915	5142	5276	5333	5252	5074	5252	5281	5235	5421	5334	5029	4816	4741	4500	4540	4376	4408	4330	4187	4219	4251	4210	4612	4661	4710	4796	4873	4806	5063	5118	5137	5303	5226	4907	4750	4407	4174	3892	3900	3868	4049	4197	4296	4440	4378	4424	4117
4937	5019	5031	5184	5352	5072	5083	4879	4878	5013	5056	5156	4971	4899	4592	4499	4435	4264	4208	4074	4031	4051	4091	4065	4217	4256	4434	4655	4526	4666	4492	4589	4733	4886	4873	4965	4778	4595	4514	4132	3895	3787	3730	3704	3784	3998	4138	4176	4147	4047
4932	4899	5169	5105	5181	4895	4770	4564	4662	4712	4738	4765	4514	4464	4248	4120	3969	3966	3913	3734	3706	3635	3706	3806	4072	4244	4253	4401	4365	4465	4298	4453	4531	4582	4486	4544	4578	4459	4273	4036	3867	3719	3434	3375	3474	3567	3771	3914	3875	3829
4876	4821	5066	4975	4701	4477	4440	4324	4299	4416	4195	4173	4136	3861	3762	3610	3502	3307	3315	3177	3245	3387	3384	3641	3860	4087	4264	4390	4333	4314	4355	4398	4400	4350	4378	4394	4219	4233	4180	3973	3915	3513	3467	3391	3371	3251	3478	3457	3595	3735
4798	4760	4834	4741	4618	4446	4232	3972	4095	3959	3994	3837	3771	3485	3428	3323	3144	3098	2853	2842	2954	2888	3140	3404	3542	3741	4142	4299	4421	4433	4555	4468	4439	4451	4351	4149	3968	3846	3913	3816	3698	3570	3479	3355	3211	3145	3234	3392	3512	3573
4590	4681	4777	4672	4348	4210	4041	4014	4002	3977	3929	3745	3578	3272	3225	3111	2936	2819	2691	2653	2623	2798	2993	3112	3301	3753	4035	4187	4438	4504	4653	4702	4605	4528	4324	4049	3782	3675	3683	3704	3661	3732	3710	3539	3354	3332	3157	3366	3454	3821
4701	4498	4582	4652	4599	4255	4191	4190	3982	4029	3853	3817	3689	3520	3285	3282	3084	2944	2762	2643	2679	2798	2856	3157	3312	3540	3846	4020	4414	4407	4745	4815	4810	4599	4447	3962	3827	3794	3661	3745	3807	3881	3786	3554	3513	3426	3354	3386	3555	3670
4600	4605	4670	4521	4595	4436	4318	4308	4248	4109	4194	4079	3906	3622	3582	3416	3140	3086	2910	2788	2892	3003	3072	3196	3423	3711	3823	3962	4257	4446	4642	4898	5010	4825	4503	4243	3977	3755	3848	3728	3837	3854	3878	3781	3666	3543	3429	3524	3397	3589
4834	4673	4709	4672	4731	4582	4542	4486	4482	4481	4272	4238	4050	4039	3843	3652	3520	3342	3109	2934	3054	3002	3188	3342	3443	3558	3824	3829	4116	4394	4600	4842	4991	5028	4754	4314	4034	3775	3761	3729	3813	3919	3969	3976	3924	3716	3593	3521	3525	3760
4743	4855	4977	5103	4896	4745	4728	4730	4581	4629	4549	4491	4347	4144	4115	3968	3814	3492	3317	3264	3334	3249	3354	3578	3673	3684	3878	3891	4210	4338	4758	5020	5002	4855	4757	4414	4120	3809	3910	3771	3783	3813	3841	4164	4396	4091	3918	3907	3908	4092
4907	5027	5252	5098	5081	4848	4958	4766	5062	4972	4786	4801	4524	4420	4437	4038	4028	3991	3738	3597	3471	3654	3798	3826	3954	4154	4056	4046	4289	4412	4704	4922	4976	4944	4728	4480	4266	4024	3879	3801	3695	3762	4010	4142	4217	4331	4369	4229	4310	4472
5048	5233	5375	5227	5220	5076	5049	4921	5214	5076	4999	4999	4984	4663	4474	4423	4184	4196	4133	4059	4186	4172	4314	4465	4444	4578	4387	4356	4394	4399	4669	4770	4834	4850	4812	4713	4576	4235	4176	4120	4083	3904	4313	4369	4396	4563	4596	4540	4414	4695
5132	5146	5378	5227	5273	5230	5254	5184	5172	5296	5150	4978	4899	4886	4815	4640	4576	4650	4540	4488	4590	4700	4862	4863	4848	4830	4736	4710	4516	4492	4617	4695	4877	4772	4973	4801	4711	4481	4328	4182	4249	4275	4361	4409	4484	4533	4696	4894	4779	4771
5305	5199	5213	5186	5085	5176	5255	5071	5111	5151	5042	5099	4958	4849	4768	4885	4727	4813	4762	4825	4958	5009	5253	5266	5234	4980	4697	4662	4533	4572	4410	4530	4600	4748	4765	4706	4721	4657	4666	4603	4622	4564	4534	4656	4616	4908	5099	5056	5250	5274
5332	5156	5073	4968	4849	4959	4992	4830	4901	4948	4811	4876	4850	4724	4775	4685	4610	4585	4743	4900	5056	5004	5289	5293	5129	5081	4940	4735	4629	4496	4432	4334	4375	4473	4582	4605	4702	4654	4712	4760	4557	4519	4407	4344	4527	5004	5130	5432	5337	5296
5170	4988	4876	4673	4747	4605	4432	4335	4429	4445	4522	4350	4552	4423	4374	4226	4247	4279	4558	4790	4848	4959	5114	5193	5036	4851	4851	4653	4572	4550	4251	4292	4221	4278	4307	4495	4453	4603	4730	4785	4563	4294	4238	4193	4299	4256	4482	4586	4717	4866
5029	4850	4851	4833	4463	4264	4083	3928	3892	3867	3987	3991	3993	3921	3854	3865	3916	4123	4201	4336	4332	4770	4785	4858	4765	4738	4653	4551	4203	4175	4101	4108	3934	4202	4187	4321	4320	4493	4755	4542	4693	4596	4543	4271	3998	3913	3756	3749	3818	4138
5087	4797	4725	4421	4344	3906	3641	3390	3555	3426	3585	3572	3591	3450	3456	3543	3461	3518	3754	3809	4195	4233	4579	4503	4533	4407	4345	4223	4055	3876	3842	3764	3639	3899	3777	3855	4018	4259	4500	4506	4755	5017	5039	4463	3856	3481	3257	3616	3661	3685
4946	4748	4634	4273	4022	3872	3494	3345	3211	3284	3179	3212	3237	3146	3017	3117	2956	3160	3215	3437	3667	3732	4188	4135	4198	4279	4083	4024	3945	3662	3656	3423	3441	3432	3501	3559	3605	3787	4104	4411	4818	5285	5113	4537	4061	3907	3937	4112	4003	4139
4700	4628	4371	4198	4006	3682	3452	3252	3136	3137	3173	3187	3021	2873	2821	2858	2872	2814	2912	3236	3282	3497	3699	3918	3884	3821	3871	3812	3656	3525	3394	3358	3330	3234	3245	3183	3174	3378	3694	3953	4203	4704	4674	4254	4241	4246	4389	4289	4477	4696
4723	4460	4388	4100	3823	3637	3328	3045	3095	2869	2928	2882	2866	2812	2775	2672	2438	2600	2634	2838	3014	3117	3510	3502	3480	3505	3568	3472	3410	3329	3268	3254	3241	3247	3092	3044	3048	3062	3198	3314	3874	3996	4122	3874	4096	4333	4430	4409	4414	4874
4740	4555	4329	4067	3983	3563	3200	3051	2896	2899	2737	2743	2665	2591	2541	2518	2342	2364	2474	2592	2807	2972	3212	3359	3272	3200	3254	3162	3153	3122	3109	3095	3151	3114	2931	2826	2734	2802	2870	3031	3374	3765	3689	3576	3796	4187	4201	4201	4536	4712
4556	4529	4412	4188	3829	3528	3202	3066	2908	2809	2798	2823	2605	2614	2438	2414	2299	2233	2341	2566	2673	2870	3069	3239	3172	3043	3013	2962	2884	2984	3017	3060	3092	2963	2925	2886	2739	2786	2820	3030	3470	3845	4000	3790	3812	3938	3902	3964	4301	4519
4558	4534	4346	4267	4014	3557	3205	3047	3035	2906	2755	2788	2635	2609	2663	2450	2371	2315	2404	2559	2730	2754	3054	3163	3148	3061	3032	2820	2783	2828	2814	2947	2934	3043	2989	3009	2832	2812	2981	3173	3457	3995	4218	4094	3745	3615	3571	3690	3815	3865
4593	4673	4493	4343	3987	3682	3466	3456	3241	3023	3081	2878	2870	2868	2590	2586	2496	2540	2470	2630	2691	3006	3086	3318	3352	3131	3053	2866	2760	2816	3055	3004	3146	3046	3090	3078	3110	3065	3155	3230	3611	3964	4297	4230	3896	3485	3364	3330	3283	3290
4418	4375	4438	4428	4232	4015	3715	3566	3342	3307	3245	3283	3085	2976	2887	2836	2791	2661	2698	2793	2839	2976	3338	3378	3410	3283	3184	2944	2887	2977	3073	3103	3235	3225	3277	3221	3300	3336	3390	3473	3559	3726	4033	4088	4005	3727	3403	3303	3215	3178
4602	4409	4403	4371	4265	4178	3930	3832	3463	3428	3468	3356	3428	3159	3095	3020	2984	2968	2996	3059	3158	3442	3574	3542	3579	3426	3266	3185	3062	3040	3054	3297	3421	3352	3535	3530	3591	3502	3569	3587	3803	3886	3957	4056	4020	3891	3719	3649	3578	3484
4370	4207	4356	4334	4239	4270	3979	3726	3645	3666	3457	3433	3390	3343	3368	3367	3310	3290	3433	3570	3573	3593	3759	3854	3538	3524	3386	3187	3157	3127	3180	3323	3564	3788	3928	3847	3791	3907	3863	3982	4042	4126	4214	4239	4460	4268	4363	4107	4098	3782
4526	4455	4427	4293	4209	4302	3947	3939	3902	3706	3714	3728	3690	3759	3632	3652	3703	3773	3939	3931	3908	4049	4039	3999	3780	3697	3535	3292	3316	3281	3415	3615	3755	4050	4194	4150	4237	4162	4186	4302	4224	4414	4549	4704	4819	4786	4625	4522	4314	4055
4516	4323	4308	4393	4401	4386	4220	4204	4129	4115	4005	4008	4085	4071	4136	4144	4122	4169	4336	4315	4326	4302	4328	4155	4012	3819	3644	3494	3502	3588	3717	3959	4159	4518	4738	4612	4548	4659	4458	4531	4338	4522	4662	5005	5159	5033	4820	4609	4457	4146
4670	4592	4381	4537	4445	4448	4288	4412	4475	4604	4373	4281	4332	4417	4492	4545	4539	4419	4563	4495	4681	4582	4395	4409	4238	4003	3903	3718	3809	3968	4092	4178	4525	4754	4719	5038	4925	4758	4746	4629	4729	4748	4893	5308	5470	5342	5049	4790	4640	4510
4673	4501	4547	4569	4501	4597	4612	4560	4552	4513	4499	4655	4507	4596	4728	4772	4723	4683	4629	4664	4635	4707	4591	4551	4387	4157	3982	3902	3997	4156	4366	4358	4646	4732	4830	4989	4941	4903	4667	4801	4616	4798	5024	5300	5549	5742	5147	4991	4794	4725
4669	4630	4618	4671	4552	4574	4637	4549	4485	4460	4546	4587	4637	4593	4592	4685	4680	4583	4604	4649	4747	4600	4562	4459	4477	4112	3921	3867	3843	3967	4238	4359	4504	4738	4749	4855	4865	4760	4674	4718	4680	4651	4832	5095	5486	5776	5409	5129	4928	4960
4710	4649	4567	4652	4761	4535	4499	4358	4262	4200	4331	4323	4435	4445	4555	4536	4425	4518	4805	4483	4687	4633	4600	4485	4191	4024	3706	3748	3731	3805	3945	4147	4393	4565	4659	4849	4783	4565	4484	4440	4495	4544	4586	4978	5277	5576	5486	5018	4826	4959
4864	4763	4625	4609	4571	4539	4379	4027	3967	3933	3979	4152	4134	4180	4272	4256	4139	4301	4373	4465	4418	4422	4460	4226	4092	3810	3695	3580	3538	3582	3693	4063	4222	4411	4627	4476	4513	4290	4180	4118	4107	4065	4231	4570	4895	5429	5372	4964	4763	4797
4839	4769	4710	4792	4588	4535	4272	4016	3827	3728	3674	3809	3922	3807	3937	3802	3798	3876	4183	4022	4201	4212	4172	3951	3734	3545	3415	3494	3325	3435	3634	3795	3954	4386	4247	4264	4367	4158	3962	3858	3788	3831	3846	4086	4439	4843	5078	4810	4509	4446
4870	4794	4742	4750	4523	4362	4343	3934	3744	3694	3591	3510	3552	3566	3497	3547	3587	3490	3629	3779	3909	3784	3943	3765	3448	3426	3290	3194	3190	3326	3450	3613	3701	4126	4226	4175	4137	3923	3816	3429	3541	3425	3500	3692	4057	4253	4641	4559	4140	4183
4880	4766	4848	4643	4551	4466	4095	3867	3710	3460	3454	3411	3450	3354	3402	3341	3264	3201	3363	3464	3580	3584	3626	3568	3319	3235	3045	3051	3041	2957	3186	3442	3712	4022	4108	4158	3967	3815	3573	3399	3172	3110	3290	3604	3828	4118	4284	4211	4228	4046
4838	4965	4855	4633	4473	4237	3939	3579	3462	3339	3211	3199	3355	3228	3167	3101	2920	3047	3134	3253	3352	3362	3448	3347	3234	3050	2943	2864	2806	2756	3029	3225	3602	3796	3951	3971	3901	3526	3528	3071	2916	3074	3103	3366	3735	3847	4240	4416	4029	3987
4825	4806	4737	4378	4351	4112	3866	3654	3348	3221	3231	3175	3191	3129	3061	2994	3059	2999	3113	3151	3255	3347	3266	3185	3118	2931	2758	2841	2670	2642	2787	3055	3351	3624	3857	3779	3705	3469	3332	2981	2906	3033	3159	3308	3602	4022	4102	4363	4150	4082
4778	4828	4813	4552	4426	4055	3805	3466	3178	3234	3147	3020	3011	2973	2986	2906	2832	2854	3043	3018	3212	3261	3263	3233	3114	2944	2836	2670	2554	2630	2857	3006	3273	3489	3820	3758	3538	3492	3222	3020	2941	2912	3082	3239	3648	3833	4133	4186	4093	4011
4984	4826	4882	4737	4315	4125	3869	3483	3294	3110	3071	3009	2901	2985	3030	2945	2845	2842	2937	3109	3127	3219	3347	3421	3254	3085	2891	2767	2654	2659	2954	3046	3238	3503	3690	3722	3684	3447	3215	3134	3040	3066	3084	3309	3501	3678	3774	3882	4108	3902
4971	4611	4725	4582	4432	4164	3834	3623	3385	3264	3132	3020	3062	2875	2980	2942	2807	2925	3010	3055	3141	3265	3410	3415	3369	3257	3038	2913	2832	2874	2991	3157	3366	3660	3773	3881	3650	3457	3312	3200	3277	3207	3381	3550	3770	3748	3783	4186	4113	3854
4719	4711	4622	4622	4478	4249	4000	3619	3476	3388	3329	3312	3048	3175	2987	3133	2999	3096	3192	3117	3235	3441	3546	3457	3451	3221	3251	3165	3160	3181	3293	3401	3756	3782	4043	3999	3770	3711	3589	3355	3557	3482	3625	3751	3939	4173	4162	4346	4302	4130
4689	4515	4622	4612	4448	4267	4111	4001	3564	3608	3455	3423	3369	3184	3257	3234	3189	3341	3402	3385	3541	3389	3578	3479	3478	3441	3509	3396	3383	3391	3589	3888	4014	4087	4220	4175	4123	3898	3841	3855	3699	3794	3961	4065	4329	4608	4804	4852	4830	4725
4671	4605	4620	4575	4358	4391	4131	3961	3674	3506	3621	3607	3468	3481	3414	3425	3357	3465	3489	3560	3656	3568	3535	3673	3532	3753	3642	3813	3717	4005	3983	4172	4338	4503	4556	4597	4274	4241	3949	4039	3977	3916	4033	4210	4534	4724	4982	5084	5112	5556
4809	4634	4517	4515	4338	4462	4056	3877	3844	3624	3737	3776	3551	3645	3455	3471	3433	3490	3755	3561	3884	3794	3850	3797	3769	3874	4060	4171	4344	4428	4543	4599	4716	4874	4760	4752	4753	4382	4339	4247	4265	4242	4289	4645	4645	4690	4749	4905	5418	5788
4748	4544	4458	4481	4422	4280	4228	4015	3967	4094	3899	3804	3826	3833	3773	3545	3718	3735	3811	4080	3931	4009	4052	4079	4091	4226	4450	4587	4530	4774	4891	4863	4980	5127	4998	4903	4904	4683	4514	4589	4649	4737	4813	4867	4679	4653	4750	4945	5283	5746
4830	4625	4574	4593	4472	4522	4343	4345	4261	4229	4116	4000	4085	3881	3885	3734	3871	3762	4042	4066	4152	4229	4275	4400	4528	4552	4841	4967	4954	5094	5122	4999	4967	4968	4971	4974	4858	4832	4689	4787	4831	4818	4949	5089	4809	4641	4898	5157	5109	5398
4817	4787	4536	4591	4356	4527	4342	4322	4235	4140	4175	4209	4088	4046	3855	3918	3749	3935	4077	4195	4178	4348	4468	4584	4753	4945	5262	5084	5064	5149	5158	5004	5034	5093	4879	4877	4814	4727	4704	4754	4778	4868	4922	4915	4634	4763	5042	5077	5127	5349
4838	4681	4576	4504	4459	4348	4355	4126	4155	3947	4265	3955	3877	3930	3841	3852	3782	3903	3929	3955	4079	4248	4473	4623	4795	4988	5098	5001	5096	4962	5049	4851	4885	4822	4754	4639	4666	4581	4508	4584	4719	4564	4791	4656	4487	4768	5011	5287	5039	5437
5019	4795	4613	4651	4531	4383	4211	4082	3957	3981	3851	3974	3840	3808	3782	3669	3736	3822	3903	3861	3937	4047	4344	4598	4706	5004	5067	5091	4964	4705	4806	4767	4809	4691	4604	4659	4523	4518	4530	4510	4435	4470	4422	4338	4473	4621	5079	5144	4943	5436
5153	4859	4741	4651	4570	4470	4269	4140	4094	3938	3964	4000	3708	3844	3683	3769	3600	3717	3715	3887	3953	4027	4425	4469	4705	4717	4840	4800	4679	4672	4673	4654	4661	4656	4623	4667	4486	4476	4372	4225	4288	4237	4156	3980	4083	4558	4905	5120	4964	5313
5145	5099	4934	4891	4806	4641	4461	4255	4134	4119	4142	3869	3783	3730	3614	3625	3699	3615	3731	3693	3856	3910	4085	4368	4346	4412	4646	4559	4420	4590	4538	4503	4516	4300	4543	4404	4271	4435	4104	4317	4100	4062	3799	3589	3778	4137	4839	5220	5017	5049
5502	5293	5146	5216	4966	4867	4476	4270	4196	4060	4003	3845	3748	3792	3689	3679	3510	3517	3474	3485	3759	3831	4002	4039	4208	4288	4349	4301	4277	4299	4254	4266	4239	4201	4164	4199	4247	4149	4171	4122	3991	3858	3777	3606	3504	3866	4516	5167	5196	4935
5709	5503	5360	5172	5159	4853	4577	4294	4225	4169	3852	3908	3885	3821	3733	3624	3448	3343	3376	3536	3654	3796	3754	3968	4144	4099	4147	3908	4005	3905	3914	4218	3983	4078	4052	4314	4250	4274	4198	4113	3915	3682	3636	3521	3533	3755	4180	4588	4851	4676
5594	5664	5454	5329	5303	4889	4635	4490	4143	4193	4122	4082	3962	3754	3726	3446	3382	3247	3360	3421	3443	3569	3632	3719	3870	4027	3830	3788	3842	3970	3873	3837	4005	4070	4190	4131	4357	4277	4223	4004	3862	3644	3414	3344	3364	3515	3794	4177	4316	4222
5698	5717	5509	5274	5257	4995	4657	4488	4299	4374	4279	4211	4105	3935	3760	3591	3297	3218	3326	3262	3385	3473	3628	3812	3697	3688	3682	3743	3709	3737	3982	4005	4171	4138	4232	4190	4393	4284	4147	3876	3613	3404	3220	3138	3310	3294	3436	3700	3765	3962
5815	5634	5562	5250	5164	5107	4722	4538	4472	4519	4378	4338	4362	4116	3811	3484	3264	3352	3266	3382	3367	3537	3516	3705	3647	3585	3627	3653	3731	3839	4019	4186	4278	4294	4298	4365	4325	4180	4126	3869	3605	3332	3044	3142	3207	3057	3376	3411	3608	3683
5484	5607	5434	5411	5438	5051	4777	4585	4575	4662	4513	4603	4375	4356	3888	3815	3538	3643	3617	3543	3483	3548	3652	3755	3497	3609	3571	3717	3852	4055	4238	4389	4415	4488	4584	4378	4435	4223	4058	4058	3688	3438	3416	3341	3450	3433	3411	3705	3550	4015
5573	5305	5474	5553	5381	5106	4809	4788	4752	4612	4727	4695	4557	4475	4176	4061	3946	3731	3836	3820	3679	3644	3830	3824	3906	3894	3850	3839	4129	4255	4471	4548	4766	4707	4777	4713	4415	4394	4326	4180	3823	3655	3608	3621	3625	3618	3805	3916	4089	4224
5349	5259	5458	5477	5228	5078	4715	4738	4771	4708	4650	4503	4563	4495	4285	4277	4024	3897	3888	3801	3696	3851	3758	3936	4042	4098	4094	4084	4373	4527	4765	5040	5056	5145	5024	4855	4647	4416	4284	4319	4115	4198	3881	4077	3975	4144	3968	4154	4414	4697
5302	5207	5449	5279	5135	5100	4791	4788	4743	4703	4622	4598	4525	4529	4220	4159	3825	3970	3802	3888	3769	3967	4149	4310	4344	4551	4594	4518	4782	4963	5180	5374	5441	5373	5258	4860	4628	4423	4357	4459	4536	4289	4444	4341	4249	4318	4276	4398	4756	4911
5157	5222	5207	5257	5197	4962	4855	4817	4823	4815	4696	4675	4652	4533	4423	4379	4138	4103	4136	4122	4047	4181	4674	4779	5034	5213	5167	5200	5225	5454	5613	5719	5706	5665	5393	4952	4736	4533	4647	4702	4769	4838	4722	4716	4559	4635	4630	4951	5247	5305
5234	5077	5255	5164	5147	5088	5053	4936	4855	4825	5031	4995	4836	4893	4683	4647	4562	4552	4625	4538	4632	4917	5180	5475	5699	5831	6023	5790	5678	5708	5840	5961	6035	5727	5473	5259	4941	4912	5056	5146	5251	5326	5472	5171	5064	4876	5035	5378	5673	6214
5230	5041	5288	5294	5325	5294	5355	5128	5100	5087	5270	5298	5183	5181	5186	4955	5086	5037	5129	5157	5060	5227	5784	6099	6060	6178	6000	5897	5891	5884	5960	6038	5903	5790	5601	5256	5375	5143	5616	5691	5842	5919	5765	5526	5444	5284	5494	5813	6208	6532
5571	5161	5243	5469	5538	5549	5583	5345	5419	5354	5420	5538	5437	5345	5361	5323	5377	5432	5508	5491	5251	5672	5921	6073	6195	6127	6025	5731	5695	5712	5687	5900	5700	5712	5530	5462	5445	5528	5609	5874	5910	6147	5944	5652	5486	5471	5483	5963	6142	6560
5584	5467	5489	5675	5698	5698	5751	5560	5498	5557	5532	5506	5627	5670	5547	5486	5766	5658	5662	5386	5505	5646	5697	5930	6042	5889	5668	5645	5587	5492	5621	5587	5662	5602	5453	5327	5529	5546	5564	5829	5910	5998	5734	5503	5483	5348	5589	5778	6093	6404
5664	5645	5735	5783	5886	5936	5956	5737	5694	5725	5588	5729	5781	5670	5719	5688	5702	5684	5469	5536	5729	5610	5745	5626	5859	5842	5449	5514	5280	5362	5597	5829	5797	5718	5650	5379	5474	5516	5602	5687	5704	5598	5468	5377	5382	5265	5501	5555	5930	5979
5520	5506	5728	5797	5913	5859	5871	5681	5644	5671	5616	5732	5789	5774	5804	5711	5640	5593	5534	5510	5585	5659	5543	5525	5538	5421	5493	5520	5552	5622	5802	6083	6015	5904	5703	5483	5404	5378	5518	5605	5578	5715	5421	5323	5400	5246	5381	5670	5784	5888
5288	5302	5533	5445	5683	5878	5928	5668	5685	5650	5518	5710	5768	5912	5595	5750	5626	5458	5556	5329	5571	5497	5337	5340	5346	5259	5426	5444	5604	5822	5987	6207	6239	5927	5762	5532	5509	5271	5437	5615	5614	5634	5603	5422	5417	5312	5398	5345	5687	5867
5224	5007	5233	5351	5558	5551	5509	5478	5430	5528	5552	5695	5491	5582	5445	5406	5386	5388	5292	5301	5287	5318	5180	5191	5368	5256	5441	5573	5472	6002	6012	6046	6095	6025	5717	5332	5095	5213	5422	5490	5668	5603	5595	5400	5328	5213	5167	5238	5568	5853
4989	4854	5057	5335	5417	5438	5305	5173	5021	5252	5221	5357	5261	5222	5370	5164	5221	5026	5219	5143	5107	5158	5203	5239	5305	5389	5445	5503	5612	5930	5807	5845	5781	5607	5356	5233	5091	5116	5130	5399	5525	5508	5459	5355	5269	5207	5223	5266	5445	5773
4967	4923	5302	5118	5125	5111	5129	4915	5011	4980	5027	5040	5108	5039	4984	4917	4992	5127	5127	5163	5120	5169	5280	5278	5493	5554	5543	5523	5533	5629	5461	5627	5586	5455	5365	5132	5149	5116	5145	5292	5402	5525	5506	5162	5096	5116	5125	5340	5486	5549
5224	5018	4932	5139	5276	5099	5075	5098	5021	4845	4966	5078	4892	4959	4965	5001	5179	5227	5405	5337	5574	5372	5407	5402	5403	5544	5588	5565	5304	5302	5193	5323	5289	5269	5311	5266	5145	5194	5300	5325	5317	5466	5414	5188	5158	5163	5248	5178	5380	5565
5574	5130	5130	5233	5290	5192	5263	5090	5152	4950	4974	4927	5048	5161	5167	5227	5454	5485	5603	5666	5698	5563	5518	5478	5513	5537	5487	5359	5173	4983	4736	4983	5123	5116	5348	5321	5374	5348	5319	5309	5402	5188	5285	5332	5281	5103	5311	5402	5353	5519
5799	5659	5653	5483	5442	5447	5465	5289	5431	5113	5093	5139	5092	5339	5233	5379	5502	5784	5733	5930	5710	5504	5475	5553	5463	5549	5229	5160	4836	4729	4667	4790	5198	5323	5328	5398	5497	5219	5245	5196	5199	5302	5395	5441	5552	5302	5349	5231	5276	5233
5862	5639	5556	5671	5470	5409	5562	5490	5490	5202	5342	5174	5260	5107	5268	5552	5441	5648	5745	5701	5478	5443	5406	5250	5278	5396	5306	5002	4820	4745	4966	5056	5394	5666	5661	5614	5461	5232	5154	5163	5219	5459	5461	5721	5373	5460	5197	5192	5101	5059
5817	5436	5536	5353	5414	5370	5499	5572	5587	5483	5382	5339	5311	5170	5161	5492	5458	5556	5659	5428	5457	5208	5236	5069	5243	5156	5138	4905	4888	4833	5063	5217	5580	5801	5792	5571	5368	5040	4870	4910	5053	5425	5605	5645	5693	5446	5165	5069	4866	5098
5431	5368	5214	5314	5233	5421	5323	5402	5291	5352	5240	5269	5211	5102	5017	5246	5189	5278	5184	5326	5065	4998	5065	5048	5112	5144	5084	5065	4880	5154	5156	5397	5524	5760	5716	5452	5176	4766	4798	4890	5198	5460	5781	5949	5647	5315	5101	4917	5018	5094
5441	5190	5074	4971	5055	5179	5252	5112	5014	5157	5054	5093	4896	4777	4855	4822	4853	4941	5034	5043	4893	4792	4794	5066	5132	5182	5200	5127	5181	5224	5102	5237	5455	5441	5336	5248	4974	4844	4591	4924	5394	5543	5772	5756	5560	5146	4959	4740	4906	5235
5470	5199	5245	5020	5012	4923	5054	5179	5100	5083	5053	5084	5033	4817	4897	4897	4872	5009	4956	4885	4929	5124	5311	5309	5380	5511	5452	5217	5153	5142	5237	5246	5476	5258	5193	5124	4862	4826	4925	5149	5360	5646	5669	5638	5486	5087	5052	4927	5114	5482
5844	5424	5255	5055	5164	5163	5267	5266	5527	5392	5516	5365	5368	5316	5264	5255	5232	5309	5320	5281	5238	5501	5627	5706	5600	5623	5558	5418	5163	5194	5258	5293	5467	5537	5311	5328	5363	5285	5349	5368	5661	5693	5824	5818	5424	5297	5115	5182	5449	5736
5887	5654	5555	5340	5387	5484	5574	5646	5627	5746	5786	5779	5718	5690	5724	5665	5785	5661	5600	5721	5859	5841	5781	5719	5724	5852	5428	5274	5187	5194	5152	5226	5455	5359	5448	5601	5503	5421	5511	5441	5781	5698	5970	5678	5720	5548	5508	5354	5596	5758
6027	5707	5557	5594	5665	5583	5667	5565	5639	5751	5722	5762	5789	5617	5524	5646	5561	5384	5480	5538	5582	5649	5528	5444	5389	5249	5001	4985	4994	5004	5206	5109	5198	5337	5377	5573	5401	5417	5420	5415	5611	5639	5614	5833	5771	5636	5496	5477	5428	5533
5856	5552	5537	5691	5614	5469	5492	5435	5295	5451	5410	5089	5132	5133	5006	5289	5051	5020	5021	5173	5070	5227	5222	5123	5081	4950	4861	4758	4876	4977	4944	5071	5051	4905	5034	5003	5215	5023	5217	5261	5290	5576	5629	5569	5678	5617	5461	5502	5447	5275
5575	5494	5460	5341	5264	5176	5219	4940	4975	4884	4895	4749	4725	4630	4535	4550	4505	4306	4467	4606	4584	4645	4803	4635	4711	4557	4557	4700	4769	4818	4798	4766	4760	4716	4626	4625	4659	4680	4730	4838	4999	5168	5121	5313	5430	5242	5305	5183	5174	5207
5417	5163	5366	5257	5199	5028	4932	4727	4596	4583	4527	4428	4422	4243	4126	3918	4054	3990	3994	4145	4283	4299	4378	4460	4527	4514	4548	4655	4714	4695	4757	4472	4399	4399	4324	4347	4451	4485	4436	4692	4655	4741	4862	4950	4733	5021	4961	4869	4891	4934
5578	5423	5462	5159	4920	4828	4862	4710	4504	4421	4304	4371	4176	4043	4015	3864	3740	3753	3753	3851	3888	4143	4243	4194	4309	4341	4454	4439	4366	4452	4230	4122	4005	3922	3863	4099	4205	4217	4458	4568	4549	4535	4567	4459	4482	4648	4497	4675	4570	4432
5902	5625	5545	5375	5291	4996	4761	4542	4440	4499	4380	4307	4113	3949	3835	3672	3732	3746	3724	3874	3944	4033	4022	3966	3903	4045	3997	4187	4165	4086	4022	3746	3744	3769	3607	3888	4029	4236	4421	4341	4208	4271	4135	4269	4249	4390	4451	4379	4399	4216
5865	5680	5788	5409	5440	5099	4783	4444	4386	4408	4260	4052	3917	3826	3845	3769	3693	3691	3779	3820	3935	3920	3900	3775	3725	3859	3878	4025	3884	3943	3848	3726	3753	3598	3814	3939	4155	4238	4280	4269	4077	4015	4057	3987	4027	4356	4369	4401	4190	4084
5732	5517	5705	5358	5270	4993	4607	4382	4207	4198	4143	3788	3766	3785	3832	3641	3708	3677	3731	3760	3901	3850	3767	3670	3631	3518	3679	3916	3931	3937	3804	3743	3719	3704	3968	4125	4329	4188	4370	4244	4018	4020	3974	4065	4118	4220	4203	4352	4125	4134
5458	5515	5375	5235	4962	4677	4411	4242	4150	3972	4024	3872	3538	3367	3485	3411	3592	3564	3658	3621	3628	3474	3483	3517	3481	3363	3668	3709	3976	3868	4041	3863	3909	3888	4066	4053	4206	4204	4120	4191	3913	3945	3854	4014	4051	4249	4068	4248	4221	4169
5380	5462	5442	5081	4755	4596	4442	4161	4271	4008	3914	3620	3489	3352	3358	3451	3353	3355	3572	3636	3563	3456	3483	3495	3500	3651	3670	3803	3996	4036	3951	3883	3855	3876	3916	4205	4227	4338	4207	4262	3992	3925	3872	4018	4129	4230	4233	4301	4261	4150
5749	5552	5587	5256	5048	4776	4453	4373	4285	4263	4033	3807	3613	3404	3469	3487	3520	3549	3697	3758	3767	3797	3774	3707	3718	3902	3840	3957	4000	3938	3964	3874	3901	3842	4108	4180	4439	4246	4279	4174	4100	4008	4094	4096	4235	4443	4417	4396	4357	4224
5804	5638	5767	5423	5183	5078	4854	4585	4608	4334	4331	3905	3928	3653	3821	3735	3803	3866	4039	4054	3920	3919	3933	3889	4096	3895	4080	4014	4035	4027	3906	3819	3973	3979	4166	4439	4518	4431	4406	4290	4180	4019	4232	4255	4471	4390	4563	4597	4522	4135
5904	5714	5651	5484	5203	5019	4899	4868	4798	4707	4609	4330	4323	4003	4026	3862	3971	4022	4062	4124	4108	3989	4055	4187	4077	4145	4052	4113	4111	4074	4001	4085	4170	4267	4380	4404	4586	4451	4510	4332	4286	4304	4388	4551	4681	4764	4741	4703	4543	4171
5822	5571	5665	5451	5264	5123	5032	4759	4900	4742	4477	4345	4131	4124	4017	4061	4025	4155	4246	4185	4161	4086	4083	4130	4381	4464	4327	4269	4486	4499	4218	4352	4394	4573	4593	4781	4679	4659	4516	4560	4427	4634	4569	4810	4989	4908	4862	4736	4503	4600
5773	5576	5508	5295	5330	4991	4937	4921	4749	4711	4634	4411	4325	4311	4173	4270	4155	4267	4372	4426	4306	4590	4564	4776	4596	4794	4921	4791	4769	4793	4688	4660	4673	4659	4876	4732	4825	4793	4993	4813	4798	5161	5281	5164	5132	5148	5059	5050	4822	4775
5787	5651	5520	5352	5350	5227	5007	5058	4889	4750	4708	4563	4641	4528	4525	4528	4605	4610	4683	4670	4754	4958	5114	5149	5233	5210	5150	5291	5112	4919	4879	4837	4903	4772	5044	5132	4950	5072	5056	5097	5334	5502	5438	5563	5457	5339	5165	5213	4926	5123
5898	5712	5804	5659	5649	5424	5332	5190	5165	5065	5053	5185	5014	4979	4841	4921	4990	5225	5095	5007	5263	5229	5352	5481	5440	5477	5374	5253	5122	4980	4913	4862	5039	5167	5118	5360	5454	5247	5288	5391	5374	5562	5610	5709	5578	5714	5488	5406	5241	5027
5930	5717	5828	5701	5906	5694	5602	5558	5581	5575	5218	5343	5347	5263	5054	5144	5423	5608	5393	5446	5363	5517	5340	5359	5243	5354	5366	5130	4970	4953	4953	5138	5117	5438	5449	5272	5384	5293	5230	5392	5355	5537	5628	5667	5678	5662	5477	5596	5518	5404
5636	5568	5737	5870	5764	5810	5600	5617	5617	5427	5251	5312	5275	5238	5250	5066	5057	5237	5218	5215	5209	5269	5337	5172	5265	5180	5226	4870	5082	4928	5111	5190	5373	5454	5451	5285	5231	5185	5173	5223	5355	5447	5811	5737	5725	5541	5535	5300	5349	5391
5324	5231	5486	5419	5458	5393	5233	5358	5234	5145	5025	4926	4786	4696	4556	4773	4766	4808	4824	5047	4956	5179	5179	5188	5135	5067	5106	4750	4937	5107	4958	5195	5189	5278	5321	5118	5078	4979	5036	5318	5291	5497	5668	5583	5398	5434	5310	5191	5252	5530
5518	5140	5242	5402	5347	5159	5278	4945	5051	4950	4745	4611	4529	4538	4455	4348	4602	4590	4553	4694	4760	4824	5069	4977	5232	5152	4868	4837	4653	4775	4783	4968	4980	4983	5217	5033	4925	4899	5026	5153	5406	5310	5320	5477	5074	5036	4915	5070	5017	5413
5538	5450	5446	5366	5389	5309	5115	4961	4813	4822	4720	4632	4548	4404	4361	4454	4529	4633	4617	4547	4657	4836	4821	5217	4896	4956	4721	4684	4350	4482	4706	4634	4766	4851	4946	4746	4672	4858	5008	4989	5147	5298	5138	5091	4740	4976	4652	4733	4973	4972
5687	5500	5660	5573	5448	5343	5196	5133	4891	4876	4841	4784	4617	4428	4325	4318	4404	4413	4453	4619	4621	4597	4793	4733	4759	4526	4497	4350	4234	4367	4457	4579	4632	4668	4635	4486	4329	4566	4670	4804	4865	4925	5009	4780	4686	4450	4491	4441	4598	4609
5419	5324	5413	5361	5327	5230	5107	4836	4811	4751	4485	4423	4291	4329	4065	4141	4175	4174	4128	4270	4158	4149	4377	4439	4505	4244	4176	4219	4250	4143	4333	4372	4378	4354	4253	4064	4134	4041	4272	4359	4481	4636	4629	4513	4378	4201	3973	3965	4289	4309
5368	5263	5440	5300	5185	4960	4844	4598	4360	4261	4260	4097	3971	3789	3867	3727	3802	3753	3862	3891	3989	3884	4094	4073	4226	4123	4068	4057	4008	4004	4141	4141	4123	3941	3872	3850	3740	3686	3925	4059	4322	4316	4222	4125	4119	3808	3846	4021	3914	4142
5500	5357	5534	5510	5118	4821	4830	4597	4164	4250	3976	3809	3827	3730	3729	3563	3659	3521	3575	3651	3795	3756	3936	3963	4059	3955	4060	3875	3775	3881	3814	3987	3935	3734	3730	3594	3640	3729	3704	3893	3950	4051	4106	4028	3834	3767	3878	3841	3873	3981
5928	5676	5849	5535	5441	5141	4769	4587	4276	4225	3899	3718	3652	3599	3516	3543	3511	3463	3465	3613	3741	3712	3826	3924	3917	3905	3822	3717	3809	3546	3694	3696	3769	3626	3639	3601	3478	3523	3575	3711	4027	3953	4011	4006	3987	3838	3758	3805	3730	3793
6020	5757	5910	5664	5382	5119	4892	4536	4296	4046	3877	3798	3595	3519	3392	3278	3314	3357	3521	3542	3509	3589	3757	3806	3675	3816	3768	3549	3606	3595	3566	3763	3565	3717	3697	3739	3470	3446	3587	3596	3733	3880	3959	3901	3867	3817	3666	3714	3809	3901
5828	5742	5597	5432	5262	5158	4641	4311	4199	4213	3924	3890	3451	3416	3334	3323	3192	3161	3292	3332	3419	3511	3638	3664	3755	3653	3696	3773	3825	3606	3812	3770	3825	3623	3811	3564	3474	3507	3565	3636	3807	3854	3913	3870	3915	3904	3925	3854	3912	3894
5835	5810	5511	5592	5316	5033	4851	4385	4135	4225	4053	3817	3620	3508	3502	3353	3184	3202	3335	3483	3633	3819	3734	3792	4000	3883	4004	3920	3973	3943	4015	3952	3796	3783	3737	3768	3810	3745	3880	3910	3968	4014	4076	4068	4124	4137	4014	4078	4097	4159
5943	5693	5719	5517	5410	5200	4891	4672	4373	4539	4241	4202	3907	3883	3767	3671	3633	3520	3592	3814	3821	4023	3965	4054	4273	4264	4420	4204	4122	4093	4091	3938	4044	3919	3968	4159	3886	4191	4155	4127	4060	4151	4135	4197	4254	4257	4180	4187	4209	4243
5767	5463	5544	5418	5200	5100	4891	4841	4580	4710	4541	4321	4145	4058	3823	3747	3740	3745	4004	4046	4187	4198	4186	4288	4420	4397	4491	4479	4332	4403	4507	4315	4163	4209	4220	4250	4391	4406	4323	4380	4336	4272	4406	4383	4340	4424	4412	4414	4453	4530
5406	5449	5200	5017	5140	4864	4720	4653	4664	4691	4429	4409	4242	4063	3950	3836	3853	3940	4061	4270	4380	4497	4738	4687	4653	4719	4746	4853	4886	4794	4649	4561	4441	4545	4672	4571	4709	4841	4757	4679	4796	4627	4748	4702	4694	4702	4842	4780	4762	4754
5308	5138	5028	4985	5167	4900	4712	4749	4883	4933	4700	4654	4401	4443	4257	4187	4171	4335	4539	4806	4886	5055	5137	5077	5100	5156	5163	5276	5191	5025	5050	4807	4679	4900	4859	4885	5214	5232	5312	5227	5066	4981	5005	4991	5104	5029	5311	5334	5384	5260
5181	5278	4988	5179	5095	5084	5138	5148	4883	5067	5159	4993	4745	4767	4755	4832	4794	4935	5117	5212	5329	5408	5414	5555	5365	5391	5292	5429	5187	5233	5052	5032	4971	5064	5174	5233	5733	5705	5773	5626	5645	5297	5254	5376	5325	5627	5639	5791	5767	5713
5263	5062	5048	5192	5321	5368	5437	5455	5373	5239	5364	5207	5053	5138	5262	5214	5265	5306	5450	5551	5504	5416	5447	5406	5323	5275	5196	5274	5370	5421	5366	5080	5149	5351	5311	5600	5741	5896	6100	5714	5711	5477	5454	5632	5676	5812	5747	5894	6092	5932
5348	5109	5186	5157	5424	5280	5519	5463	5311	5311	5245	5180	5245	5207	5259	5271	5360	5345	5407	5512	5500	5579	5419	5378	5143	5070	5158	5204	5280	5262	5255	5341	5269	5437	5498	5643	5974	6147	6203	5963	5640	5669	5378	5650	5506	5832	5879	6109	5879	6139
5210	5189	5183	5286	5447	5254	5525	5298	5335	5052	5132	5194	5054	5102	5023	5195	5141	5240	5261	5293	5237	5358	5167	5276	5132	4952	5087	5170	5099	5271	5101	5172	5192	5105	5414	5583	5702	5888	5955	5859	5793	5498	5503	5569	5401	5534	5774	5847	6017	5730
5374	5278	5526	5421	5406	5307	5259	5273	5054	5061	4892	4827	4862	4846	5043	4887	4911	4991	4933	4984	5212	5110	5046	5158	5044	4999	4905	4976	4981	4993	5124	5021	4881	4995	5006	5243	5519	5484	5732	5645	5602	5635	5375	5348	5244	5495	5479	5794	5659	5702
5642	5419	5490	5501	5371	5326	5282	4924	4865	4823	4677	4698	4571	4606	4760	4674	4510	4487	4595	4618	4610	4612	4737	4820	4752	4613	4582	4641	4622	4607	4768	4678	4545	4438	4736	4829	4799	5116	5189	5281	5178	5228	5151	5099	5157	5143	5339	5357	5377	5104
5679	5758	5537	5467	5480	5116	5002	4724	4621	4476	4337	4282	4236	4223	4287	4323	4256	4170	4157	4286	4210	4410	4220	4448	4366	4351	4444	4375	4484	4394	4506	4389	4244	4203	4364	4452	4411	4508	4761	4790	4967	5052	4820	4901	4775	4896	5075	5101	5035	5027
5496	5605	5614	5392	5239	5179	4856	4593	4393	4389	4311	4090	4050	3949	3863	3997	3870	3840	3923	3722	3908	3970	4200	4189	4290	4193	3935	4048	4133	4174	4167	4167	4014	4057	3979	4039	4105	4059	4179	4406	4515	4449	4509	4559	4413	4694	4553	4572	4655	4654
5768	5427	5651	5467	5140	4862	4763	4529	4243	4184	4000	3935	3767	3685	3659	3557	3722	3720	3634	3610	3684	3738	3868	4049	4114	4043	3940	3790	3829	3883	3877	3910	3802	3749	3830	3687	3737	3801	3893	3953	4081	4224	4201	4140	4342	4330	4229	4327	4311	4390
5669	5536	5510	5343	5293	4803	4667	4294	4227	3973	3833	3717	3574	3542	3502	3464	3456	3585	3463	3664	3691	3560	3782	3888	3800	3938	3766	3692	3734	3601	3618	3716	3548	3627	3642	3596	3641	3707	3786	3709	3883	3994	4014	3871	4048	4047	3993	3931	3988	3970
5749	5485	5619	5333	5145	4739	4378	4190	4019	3715	3646	3564	3452	3248	3437	3395	3424	3360	3403	3475	3584	3501	3584	3835	3752	3715	3590	3691	3642	3595	3632	3661	3565	3514	3466	3727	3749	3558	3630	3655	3710	3874	3726	3781	3944	3878	3813	3800	3757	3697
5674	5636	5543	5347	4934	4606	4356	4099	3856	3735	3715	3489	3343	3411	3283	3328	3240	3323	3325	3390	3454	3565	3652	3796	3875	3792	3705	3725	3786	3751	3741	3723	3655	3690	3675	3636	3612	3675	3692	3656	3699	3620	3707	3720	3807	3755	3645	3596	3597	3674
5641	5655	5598	5290	5067	4732	4250	4125	3982	3809	3702	3429	3352	3351	3243	3234	3370	3465	3393	3379	3491	3360	3573	3645	3858	3846	3777	3818	3862	3892	3848	3836	3642	3781	3746	3783	3746	3851	3657	3677	3695	3684	3646	3719	3713	3607	3586	3593	3622	3531
5559	5577	5502	5470	5000	4625	4389	4202	4057	3949	3819	3671	3377	3352	3300	3345	3363	3485	3357	3363	3473	3448	3508	3722	3883	3964	4103	3981	4015	3928	3871	3948	3857	3804	3857	4012	3931	3777	3740	3762	3732	3498	3616	3735	3763	3863	3640	3622	3632	3462
5550	5596	5531	5323	5071	4789	4597	4377	4265	4108	3855	3667	3467	3522	3515	3488	3459	3658	3629	3568	3625	3715	3719	3967	4060	4154	4309	4201	4220	4307	4025	4064	3893	3969	4016	4109	4200	4077	3989	4024	3817	3869	3830	3886	3929	4134	3932	3907	3725	3682
5396	5500	5417	5242	4995	4806	4698	4476	4534	4141	4118	3916	3807	3678	3887	3740	3686	3780	3724	3818	3830	3944	4161	4071	4280	4294	4422	4362	4357	4501	4206	4220	4086	4133	4202	4251	4356	4343	4231	4431	4193	4103	4074	4078	4182	4162	4249	4099	4021	3926
5419	5522	5531	5427	5209	4861	4777	4738	4671	4423	4470	4167	3933	4015	4032	4002	3949	3970	4023	4079	4120	4110	4288	4341	4313	4232	4582	4507	4498	4583	4406	4578	4198	4429	4369	4491	4634	4626	4778	4382	4564	4385	4395	4406	4292	4580	4547	4515	4276	4213
5477	5385	5313	5365	5171	4926	4903	4685	4765	4728	4558	4394	4250	4303	4342	4427	4412	4300	4419	4416	4314	4439	4543	4550	4463	4573	4499	4769	4693	4643	4693	4703	4623	4799	4864	4717	4973	4904	4813	4858	4811	4674	4699	4608	4715	4911	4936	4867	4754	4591
5410	5268	5309	5246	5246	5043	4899	4749	4974	4801	4821	4640	4589	4605	4600	4694	4556	4539	4650	4511	4651	4728	4793	4841	4796	4761	4828	4998	4839	4820	5009	5092	4947	5005	4941	5248	5440	5293	5316	5153	5092	4989	4898	5027	5284	5121	5336	5189	5199	4947
5344	5316	5168	5172	5093	5059	4991	5129	5182	5093	5141	4860	4942	4986	4807	4780	4742	4638	4828	4714	4977	5155	5037	5072	4959	4889	4852	5147	5123	5111	5118	5118	5154	5285	5311	5512	5599	5632	5466	5532	5262	5152	5157	5068	5281	5311	5679	5525	5425	5465
5513	5356	5159	5185	5010	5082	5210	5162	5280	5254	5143	5114	4948	4829	4669	4926	4708	4766	4636	4743	4909	5136	5057	5148	5143	5076	5058	5098	5301	5369	5111	5266	5425	5382	5416	5510	5805	5681	5452	5603	5442	5388	5253	5426	5441	5490	5659	5665	5713	5344
5429	5340	5147	5072	5067	5185	5270	5274	5206	5208	5220	4954	4661	4556	4649	4584	4533	4634	4707	4781	4911	4973	4994	5071	5090	5189	5039	5073	5267	5235	5145	5275	5157	5303	5384	5523	5514	5637	5585	5430	5299	5376	5202	5305	5254	5377	5598	5520	5593	5534
5509	5283	5108	5203	5010	5043	5107	5201	5115	5094	4967	4707	4601	4444	4392	4366	4543	4477	4605	4624	4820	4753	4922	4807	4949	4994	4903	5113	5207	5170	5161	5149	5023	5026	5229	5269	5347	5557	5338	5333	5297	5290	5295	5206	5186	5280	5233	5472	5312	5479
5277	5258	5160	4911	4945	4867	4920	4780	5016	4698	4725	4494	4279	4168	4296	4171	4152	4130	4213	4452	4434	4566	4595	4503	4681	4842	4824	4911	4895	4898	5010	4886	4777	4793	4914	4953	4986	4870	5173	4945	5083	4988	4946	4844	5059	5064	5143	5287	5144	5184
5120	5062	5020	4933	4860	4850	4825	4823	4759	4656	4326	4339	3997	3894	4034	4027	3901	4076	3999	4102	4232	4201	4202	4381	4377	4582	4608	4617	4442	4724	4707	4639	4551	4657	4707	4633	4662	4864	4714	4634	4678	4524	4452	4594	4569	4732	4868	4754	4901	4833
5036	4896	4986	5171	4953	4704	4663	4804	4532	4392	4390	4088	3925	3703	3621	3702	3815	3938	4098	3944	4094	3954	4042	4030	4321	4249	4401	4289	4244	4351	4354	4248	4368	4442	4468	4400	4435	4235	4335	4389	4147	4089	4206	4200	4368	4539	4582	4621	4669	4527
5167	5027	5053	5073	4932	4898	4677	4576	4445	4516	4293	4137	3800	3667	3673	3709	3840	3906	3917	3908	3927	3684	3825	3915	4039	4166	4155	4141	4220	4067	4050	4052	4055	4237	4262	4287	4299	3988	3995	3930	3896	3793	3867	4143	4164	4340	4290	4347	4394	4416
5287	5140	5123	4969	4882	4862	4587	4470	4169	4222	4064	3996	3732	3712	3667	3637	3632	3679	3705	3593	3671	3702	3733	3855	3880	4117	4036	4304	4223	4163	4059	3863	3960	4134	4009	4121	4231	3841	3662	3690	3633	3562	3745	3789	3998	4038	4195	4197	4010	4172
5214	5070	5135	5106	4995	4784	4554	4191	4019	4007	4042	3929	3822	3657	3653	3540	3491	3549	3477	3433	3482	3504	3670	3670	3799	4000	4266	4391	4275	4247	4033	3889	4007	4106	3965	4077	4039	3692	3568	3514	3484	3503	3584	3733	4039	4084	4004	4108	3937	3910
5149	5098	5066	4905	4944	4563	4498	4266	4063	3861	3756	3765	3637	3640	3436	3495	3235	3475	3379	3380	3244	3383	3477	3554	3578	3889	4147	4366	4140	4173	4101	4090	3994	3985	4137	4068	3985	3869	3549	3510	3516	3562	3625	3703	3898	3961	4124	3912	4025	3890
5250	5051	5195	5091	4800	4534	4355	4106	4021	4009	3833	3699	3506	3549	3342	3305	3223	3191	3366	3242	3187	3195	3307	3443	3362	3815	3997	4082	4031	4089	4082	3842	4043	4086	4128	4010	3949	3820	3706	3710	3638	3531	3782	3747	3916	4084	4048	3882	3904	3863
5311	5248	5144	5007	4883	4638	4343	3953	4130	3980	3901	3664	3602	3371	3332	3359	3152	3189	3106	3217	3163	3208	3245	3280	3353	3566	3824	4033	4048	3902	3968	3757	3967	3958	4024	3934	4042	3828	3707	3654	3751	3745	3720	3893	3820	4012	4131	3930	3878	3838
5369	5251	5258	4951	5050	4777	4497	4121	4092	4018	3923	3974	3723	3643	3616	3492	3419	3277	3214	3358	3239	3388	3405	3434	3427	3672	3988	4157	4003	4081	3875	3979	3980	3967	4017	4025	3990	3893	3838	3657	3840	3817	3850	3925	4013	4118	4086	4090	3967	3817
5352	5289	5523	5215	4986	4799	4596	4437	4426	4209	4162	3951	4031	3864	3720	3774	3389	3552	3502	3558	3653	3702	3855	3994	3894	4042	4148	4504	4404	4404	4220	4177	4114	4172	4162	4072	3992	3974	3957	4088	3945	4023	3957	4046	4080	4128	4343	4231	3991	3950
5412	5396	5403	5467	5105	5113	4686	4641	4506	4690	4615	4360	4162	4071	4016	3779	3633	3720	3757	3862	3919	4030	4210	4565	4466	4562	4256	4329	4263	4228	4258	4184	4257	4226	4165	4115	3954	4011	4081	4195	4233	4206	4251	4247	4257	4291	4339	4218	4249	4062
5418	5395	5546	5381	5185	4995	4921	4699	4575	4739	4485	4574	4459	4383	4149	4008	4019	4141	4233	4257	4255	4516	4573	4714	4781	4641	4438	4301	4199	4040	4041	4110	4204	4250	4293	4097	4285	4106	4043	4564	4434	4610	4560	4557	4410	4498	4488	4448	4302	4336
5323	5333	5497	5290	5218	5033	4894	4906	4803	4818	4856	4720	4637	4482	4452	4518	4511	4651	4464	4495	4612	4636	4920	4846	5037	5066	4932	4603	4428	4298	4315	4340	4491	4361	4538	4602	4479	4587	4639	4694	4815	4947	4810	4812	4885	4808	4821	4656	4531	4726
5369	5297	5441	5370	5351	5214	5181	5040	5247	5086	5338	5226	5023	5128	4883	5017	5020	5061	5121	5061	5285	5117	5315	5621	5753	5607	5297	5215	4963	4747	4657	4639	4725	4889	5111	4930	5034	5119	5179	5294	5507	5450	5389	5097	5243	5234	5250	5178	5204	5346
5429	5253	5244	5345	5381	5307	5534	5449	5487	5594	5653	5670	5447	5326	5362	5596	5592	5638	5792	5692	5780	5544	5658	5790	5743	5714	5797	5631	5409	5307	5184	5098	5280	5289	5443	5500	5497	5514	5359	5652	5696	5934	5921	5688	5491	5385	5538	5517	5667	5610
5474	5425	5539	5530	5358	5309	5452	5470	5627	5552	5770	5801	5810	5469	5508	5460	5501	5575	5755	5478	5635	5467	5423	5470	5702	5439	5545	5440	5359	5122	5119	5120	5322	5277	5318	5284	5309	5488	5398	5480	5555	5667	5595	5525	5525	5458	5403	5346	5525	5622
5797	5442	5529	5277	5382	5170	5214	5494	5536	5383	5460	5503	5364	5335	5297	5234	5348	5302	5444	5303	5251	5235	5118	5141	5246	5277	5127	5015	5079	5056	5129	5092	5033	5060	5082	5055	5004	5038	5104	5353	5229	5100	5265	5199	5194	5061	4954	5055	5119	5306
5543	5633	5411	5338	5129	5186	5236	5218	5438	5258	5591	5502	5287	5131	5047	4924	5110	5174	5100	5131	4842	4987	4882	5082	5133	5002	5032	4976	4925	5184	5039	5091	5188	4996	5110	4904	4898	4873	4982	5009	4957	4902	4923	4828	4886	4808	4994	4936	4941	5065
5654	5470	5571	5404	5196	5068	5221	5330	5302	5181	5184	5110	5137	5331	5164	5163	5192	5468	5343	5197	5161	5137	5082	4946	4961	5140	4975	4985	5129	4977	5148	5144	5110	5151	5022	5100	4990	5022	5033	4993	4939	4913	4938	4649	4788	4782	5045	4885	5003	5109
5297	5439	5315	5361	5313	5169	4988	5194	5367	5325	5504	5470	5148	5035	4947	4910	5081	5188	5382	5256	5233	5087	5019	5051	5055	5184	5116	5099	5187	5148	5046	4997	4965	5074	4910	4883	4964	5027	4933	4941	4985	4894	4865	4732	4752	4860	5077	4893	5227	5282
5314	5273	5299	5152	5197	5010	5055	5295	5318	4946	5112	5065	5113	5030	5266	5255	5312	5460	5563	5582	5372	5388	5311	5102	4969	5041	4964	4975	5159	5186	5013	5129	5069	4935	4995	4917	5015	4908	4862	4962	4788	4837	4916	4698	4858	4910	4919	5104	5166	5316
5150	5145	5310	5248	5265	5158	5039	5143	5300	5392	5417	4998	5043	5072	4989	4853	5000	5128	5146	5203	5094	5145	5229	5168	5115	5252	5151	5147	5320	5193	5174	5238	5036	5258	5200	4937	4916	4976	4993	4983	5073	4901	4863	4942	4747	4956	5085	5249	5263	5333
5199	5066	5077	5300	5119	4972	5119	5246	5354	5065	5073	4908	4988	5083	5155	5219	5451	5367	5508	5562	5394	5263	5275	5128	5253	5216	5389	5328	5343	5322	5328	5279	5357	5159	5357	5215	5104	5033	5153	5253	5157	5204	5123	5033	5020	5062	4973	5240	5293	5283
5188	5086	5207	5060	5204	5316	5151	4964	5125	5265	5168	5166	5063	4998	4909	4895	4989	4973	5084	5112	5171	4940	5125	5244	5425	5331	5304	5336	5078	5298	5183	5120	5219	5273	5161	5133	5239	5125	5109	5197	5354	4979	5445	5173	5065	5142	5216	5268	5469	5247
5157	4980	4995	5256	5373	5101	5214	5144	4979	5087	5024	5022	5002	5122	5084	5160	5094	5162	5317	5351	5151	5182	5078	5096	5067	5049	5290	5299	5211	5249	5070	5144	5171	5105	5283	5319	5164	5026	5277	5212	5202	5296	5262	5167	5025	5071	5109	5131	5190	5099
5229	5316	5032	5113	5372	5428	5334	5038	4962	5202	5183	5369	5286	5102	4992	4996	5025	5048	5168	5177	5143	5108	5297	5345	5263	5333	5389	5229	5098	5280	5199	5188	5183	5277	5208	5167	5394	5364	5135	5346	5365	5267	5433	5130	4949	4828	5031	5049	5047	4984
5486	5366	5113	5173	5359	5317	5216	5100	5182	5294	5176	5182	5263	5215	5336	5040	5222	5204	5301	5319	5355	5315	5131	5093	5066	5301	5340	5496	5496	5145	5210	5188	5217	5181	5271	5475	5335	5461	5465	5587	5491	5651	5383	5321	5082	5001	5070	4997	4856	4777
5530	5175	5451	5287	5330	5209	5324	5289	5319	5138	5173	5281	5331	5422	5293	5227	5230	5184	5243	5247	5352	5454	5387	5362	5293	5020	4955	5148	5293	5057	5154	5054	5239	5204	5262	5262	5498	5355	5441	5516	5413	5341	5526	5101	5096	5078	5075	5008	4980	4865
5525	5339	5294	5110	5227	5204	5145	5148	5228	5217	5439	5394	5287	5331	5323	5065	5088	5148	5102	5225	5301	5300	5205	5083	5202	5137	5286	5380	5105	5018	4956	5183	5185	5120	5179	5149	5276	5400	5238	5082	5340	5252	5100	5315	5177	5036	5161	4960	4954	4932
5549	5232	5105	5176	5170	4868	5032	5138	5355	5335	5383	5380	5300	5312	5155	4990	4945	4953	4970	5060	5311	5134	5134	5057	4960	5041	5013	5436	5272	5396	5111	5056	5135	5099	5146	5036	5111	5174	5177	5273	5149	5105	5148	5066	5243	5141	5026	5209	4924	5095
5298	5194	5364	5065	4840	5127	5158	5106	4880	5072	5224	5129	5238	5383	5082	4986	4876	5034	5256	5253	5292	5359	5168	5068	5008	4959	5122	5380	5258	5449	5430	5345	5108	5188	5176	5047	5276	5283	5235	5300	5308	5104	5163	5181	5211	5184	5198	5161	5218	5241
5594	5427	5143	5014	5266	5284	4930	4717	4700	5081	5190	5140	5192	5114	5142	5063	4827	5020	5129	5293	5397	5327	5217	5356	5050	5117	5068	5284	5305	5296	5279	5378	5237	5176	5099	5036	5182	5380	5352	5166	5305	5202	5030	5315	5217	5267	5221	5246	5438	5337
5396	5130	5359	5332	5201	4904	5134	5123	5153	5144	4894	4872	4797	4640	4738	4657	4621	4698	4760	4993	4910	4766	4876	4802	4787	4902	4892	5101	5067	5300	5231	5140	4880	5108	5090	5069	5090	5270	5204	5151	5131	5063	5330	5090	5375	5252	5416	5495	5190	5392
5419	5334	5259	4935	5115	5270	5500	5257	4953	4576	4623	4680	4810	4985	5014	4895	4991	5193	5347	5375	5502	5147	4940	4796	4801	4728	4954	5047	5013	5243	5271	5238	4953	4966	5007	5196	5221	5063	5130	5155	5061	5221	5256	5219	5025	5284	5376	5384	5321	5248
5704	5360	5106	5244	5534	5541	5421	5095	4902	4880	4980	5137	5172	5224	5238	4978	5153	5278	5262	5573	5706	5649	5928	5413	5247	5149	4945	5150	5166	5212	5281	5174	5293	5312	5188	5240	5422	5446	5244	5394	5346	5290	5183	5192	5361	5523	5472	5392	5466	5293
5411	5085	5430	5782	5498	5184	5403	5425	5241	5442	5230	5065	4995	5019	4871	4787	4823	4919	4970	5199	5263	5183	5449	5440	5504	5345	5594	5290	5499	5392	5453	5216	5385	5571	5657	5410	5471	5699	5640	5490	5485	5381	5267	5454	5612	5546	5653	5574	5475	5620
5485	5331	5718	5458	5039	5348	5505	5375	5244	5034	4918	4819	4948	4977	5195	5128	5214	5431	5459	5716	5529	5285	5215	5011	4902	5039	5361	5450	5602	5456	5438	5335	5214	5199	5647	5695	5368	5577	5706	5471	5370	5546	5504	5480	5710	5791	5687	5905	5732	5592
5491	5651	5174	4942	5226	5390	5168	4990	4883	4710	4772	4836	4858	5096	5161	5108	5472	5547	5461	5695	5834	5886	5638	5318	4911	4737	4639	4933	5070	5129	5246	5338	5147	4793	4916	5286	5437	5028	5006	5201	5155	5243	5318	5328	5425	5653	5559	5668	5667	5463
5727	5110	4921	5076	5207	4859	4656	4667	4592	4582	4534	4430	4501	4663	4550	4713	4512	4626	4556	4679	4803	5059	5260	5344	5372	5155	4543	4490	4553	4708	4898	4891	4985	4841	4433	4408	4921	4671	4509	4730	4897	4753	4882	5068	4986	5063	5119	5068	5196	5003
5197	4742	5181	5204	4723	4534	4536	4527	4392	4166	4329	4370	4304	4296	4323	4059	3921	3823	3756	3888	3988	3936	4162	4367	4808	5004	4971	4773	4494	4440	4555	4539	4602	4480	4330	3996	4182	4568	4462	4294	4485	4553	4458	4690	4849	4691	4819	4821	4780	4692
5041	5033	5278	4844	4391	4483	4526	4324	4279	4259	4212	4251	4031	3885	3537	3493	3529	3347	3549	3435	3549	3549	3606	3557	3829	4157	4318	4601	4598	4167	4068	4062	4181	3998	4109	3988	3763	3903	4209	4017	4005	4141	4066	4191	4274	4256	4401	4448	4275	4392
5102	5308	5138	4522	4287	4415	4234	4294	4240	4147	4108	3734	3420	3121	3052	3107	3181	3039	3084	3225	3304	3298	3411	3442	3353	3372	3642	3845	4086	3980	3736	3600	3735	3441	3643	3698	3603	3410	3849	3920	3443	3746	3681	3798	3961	3976	3870	4169	4021	4075
5562	5154	4388	4245	4133	4071	4014	4018	3979	3878	3475	3033	2789	2755	2838	3045	3048	3150	3003	3091	3238	3373	3366	3456	3276	3362	3132	3174	3436	3793	3547	3387	3281	3139	3192	3224	3518	3282	3379	3645	3426	3458	3477	3487	3561	3872	3591	3703	3835	3716
5448	4703	4282	4230	4156	3900	3833	3962	3802	3494	2872	2697	2852	3228	3582	3452	3649	3517	3370	3301	3421	3443	3410	3428	3555	3432	3360	3243	3209	3235	3422	3467	3281	3098	3175	3228	3470	3646	3355	3656	3865	3520	3688	3805	3708	3554	3685	3514	3640	3423
5175	4369	4436	4436	4067	3848	3854	3823	3288	2943	2944	3144	3570	3921	4268	4252	4089	3900	3623	3634	3635	3716	3724	3646	3817	3846	3855	3568	3267	3289	3415	3392	3410	3251	3310	3254	3640	3871	3683	3728	3981	3715	3692	3960	3863	3651	3735	3495	3455	3438
5162	4715	4833	4715	4189	3857	3659	3218	2941	3033	3439	3967	4222	4384	4379	4055	3907	3580	3467	3339	3549	3626	3802	3886	3823	3980	3901	3591	3459	3199	3151	3243	3435	3233	3432	3322	3409	3846	3816	3500	3852	3695	3638	3869	3909	3701	3717	3549	3428	3583
5199	5048	5295	4850	3993	3624	3361	3068	2948	3483	3982	4482	4374	4272	3727	3344	3060	2747	2575	2741	3026	3429	3574	3773	3819	3708	3855	3570	3470	3261	3072	3093	3237	3358	3301	3289	3157	3456	3500	3222	3341	3548	3433	3573	3602	3759	3612	3607	3429	3656
5273	5309	5233	4615	4090	3718	3324	3202	3596	4082	4463	4648	4092	3740	3098	2523	2241	2074	2014	2166	2273	2718	3214	3633	3787	3904	3676	3776	3665	3510	3115	2980	3276	3354	3571	3428	3261	3461	3546	3370	3256	3627	3435	3646	3874	3723	3768	3855	3487	3694
5143	5485	5129	4558	4007	3719	3707	3675	4044	4607	4686	4356	3644	2872	2299	1997	1784	1766	1786	1819	2067	2397	2923	3404	4007	4161	4006	3901	4074	3890	3590	3333	3521	3703	4063	3907	3720	3657	3946	3737	3456	3802	3805	4087	4035	4138	3951	3978	3585	3587
5202	5527	4982	4349	4164	3938	3784	4044	4602	4799	4416	3753	2884	2133	1971	1873	1817	1940	2011	1974	2087	2351	2620	3366	4028	4388	4184	4199	4172	4218	4047	3765	3817	4114	4343	4247	4114	4077	4249	4030	3925	4225	4166	4228	4387	4322	4223	4038	3740	3758
5186	5295	5089	4459	3974	3962	4072	4249	4574	4560	4079	3257	2427	1982	2009	2261	2303	2413	2473	2443	2361	2255	2583	3216	3925	4403	4721	4289	4362	4358	4317	3968	3966	4288	4780	4679	4591	4449	4516	4401	4088	4342	4410	4243	4497	4467	4315	4278	4096	4012
5203	5433	4953	4392	4227	4232	4142	4486	4723	4659	3898	3155	2409	2281	2502	2857	3056	3160	3134	3086	2734	2661	2661	3172	3815	4573	4998	4616	4464	4467	4574	4349	4170	4632	5062	4860	4741	4721	4668	4570	4318	4323	4477	4212	4646	4696	4568	4627	4396	4508
5428	5533	5071	4497	4305	4627	4537	4830	5122	4703	4122	3341	2654	2715	2999	3559	3716	3846	3944	3637	3353	2992	2839	3242	3864	4629	4999	5123	4789	4692	4562	4629	4625	4728	5245	5020	4901	4910	4846	4602	4371	4405	4534	4527	4635	4632	4674	4630	4751	4679
5422	5229	4985	4541	4673	4770	4973	5182	5350	4926	4170	3484	2875	2905	3209	3672	3947	4065	4133	3971	3461	3167	2890	3249	3935	4828	5220	5325	4839	4779	4682	4661	4374	4775	5331	5032	4716	4973	4842	4512	4362	4399	4474	4398	4651	4700	4623	4691	4726	4449
5419	5406	5107	4670	4657	5063	5368	5355	5416	4955	4438	3579	2904	2868	3089	3379	3685	3973	3990	3763	3420	2922	2839	3207	4112	5194	5523	5530	4975	4758	4617	4612	4448	4539	5047	4968	4727	4987	4705	4507	4397	4463	4620	4483	4701	4597	4677	4621	4530	4413
5107	5384	5178	4685	5025	5210	5398	5433	5328	4901	4335	3575	3056	2698	2902	3148	3448	3717	3914	3701	3267	2958	2959	3420	4388	5321	5984	5706	5270	4886	4772	4597	4539	4871	5020	4943	4737	4976	4851	4709	4638	4614	4729	4643	4860	4737	4867	4824	4601	4361
5330	5378	5478	4878	4727	5085	5258	5342	5075	4902	4388	3681	3139	2757	2754	2967	3065	3379	3447	3386	3020	2889	2950	3633	4701	5819	5913	5677	5140	4938	4676	4613	4534	4774	5250	4692	4682	4998	4899	4868	4836	4726	4951	4912	5135	4983	4979	4976	4739	4583
5145	5247	5276	4647	4509	4613	4760	4890	5025	4796	4393	3847	3380	2982	2782	2614	2739	2771	2850	2857	2677	2713	2926	3615	4777	5663	5819	5537	4767	4326	4426	4242	4381	4764	4910	4266	4498	4913	4653	4669	4727	4548	4773	4744	4975	4826	4970	4992	4958	4668
5127	5146	5065	4545	4102	4186	4448	4551	4686	4619	4404	4080	3677	3185	2766	2489	2326	2315	2353	2364	2378	2573	3099	3883	4970	5767	5278	4890	4185	4178	4157	4086	4309	4724	4509	3961	4348	4657	4177	4415	4429	4404	4427	4376	4653	4477	4634	4510	4588	4420
5156	4859	4961	4418	3913	4002	4146	4350	4465	4492	4325	4228	3996	3561	3029	2623	2335	2209	2163	2383	2612	2931	3621	4503	5262	5443	5095	4443	3977	4001	4151	3968	4429	4420	4197	3906	4385	4356	3976	4341	4185	4166	4275	4176	4332	4142	4371	4220	4166	4147
5067	4878	4876	4697	4122	3886	4051	4459	4407	4353	4212	4206	4345	4017	3571	3112	2826	2694	2764	2843	3238	3786	4374	5169	5557	5119	4523	3839	3744	3873	4032	4070	4484	4469	3949	4005	4558	4331	3998	4303	4126	4132	4065	4086	3989	3967	4057	3922	4037	3917
5148	4769	4764	4654	4218	3863	3992	4074	4269	4207	4112	4079	4328	4147	4034	3690	3555	3440	3545	3680	4058	4594	5153	5134	5106	4393	3654	3493	3550	3851	3996	4181	4306	3939	3654	4061	4327	4015	3848	4149	3938	4025	3942	3790	3879	3882	3794	3735	3833	3639
4974	4778	4589	4544	4283	3902	3657	3800	3856	3881	3710	3717	3717	4106	4034	3930	3769	3961	4141	4220	4489	4854	4710	4582	4248	3519	3237	3240	3436	3698	3567	3861	3832	3411	3438	3998	3987	3478	3698	3969	3772	3933	3630	3727	3629	3851	3604	3701	3457	3487
4987	4935	4503	4367	4271	3907	3397	3290	3492	3630	3599	3627	3794	3733	3767	3873	3913	4152	4122	4272	4141	4208	4039	3829	3317	3036	3136	3299	3398	3475	3468	3476	3223	3164	3509	3835	3471	3401	3848	3580	3690	3755	3587	3815	3678	3826	3723	3846	3621	3659
5032	4685	4450	4240	4223	3893	3650	3118	3202	3423	3550	3592	3603	3597	3525	3648	3487	3698	3601	3569	3444	3509	3386	3154	2978	3223	3516	3552	3530	3279	3412	3292	3141	3039	3567	3596	3129	3463	3589	3407	3515	3727	3658	3752	3755	3871	3823	3788	3674	3847
5233	4522	4373	4119	3999	3833	3765	3392	3130	3186	3372	3433	3587	3531	3334	3304	3176	3112	2943	2816	2832	2923	2805	3038	3297	3724	3802	3708	3423	3190	3282	2972	2984	3237	3351	3079	3000	3402	3288	3150	3428	3408	3393	3590	3640	3681	3824	3720	3651	3872
5240	4477	3991	4050	3786	3838	3900	3828	3389	3108	3097	3090	3141	3471	3241	3130	3001	2867	2810	2731	2798	2838	3134	3602	3741	3908	3833	3546	3245	3188	3038	2954	3183	3385	3198	2803	3153	3220	3044	3220	3295	3312	3317	3306	3531	3514	3731	3626	3655	3642
4966	4420	4185	3948	3814	3798	3923	4052	3954	3555	3229	3013	2906	3064	3110	3211	3060	3138	3121	3061	3203	3426	3804	4055	4011	3933	3731	3581	3377	3248	3301	3357	3598	3331	3001	3217	3408	3150	3300	3371	3297	3347	3476	3448	3542	3582	3689	3624	3753	3673
4437	4422	4461	4167	4062	4090	3937	4143	4072	4140	3894	3439	3193	3017	2982	2972	3069	3155	3384	3428	3553	3838	4064	4203	4050	4017	3957	3754	3599	3726	3766	3788	3587	3231	3283	3677	3692	3423	3831	3719	3651	3727	3639	3881	3632	4046	3934	3974	3823	3828
4202	4203	4442	4338	4236	4320	4178	3806	3699	3850	3979	3957	3851	3709	3546	3437	3395	3478	3542	3626	3774	3996	3969	4222	4055	4013	3910	3846	3758	3910	4051	3837	3448	3509	3867	3709	3706	3930	4179	3919	3994	3965	4227	3909	4118	4091	4093	4149	4007	4176
4546	4114	4378	4375	4465	4465	4446	4056	3642	3515	3693	3631	3803	3936	3961	3951	4032	4050	4118	4212	4258	4111	4209	4047	4053	3840	3925	3888	4072	4065	3950	3703	3980	4104	4219	3785	4125	4476	4401	4262	4304	4275	4231	4028	4281	4205	4318	4344	4465	4162
4521	4408	4200	4295	4276	4493	4272	4147	4004	3916	3682	3481	3553	3670	3920	3836	4012	4153	4345	4358	4309	4289	4291	4195	4127	4042	4107	4186	4330	4062	3980	4316	4567	4559	4149	4309	4676	4721	4500	4667	4564	4373	4315	4377	4191	4274	4464	4555	4677	4513
4657	4509	4486	4225	4250	4547	4292	4063	4196	4379	4322	4249	4063	3928	3921	3949	3850	4064	4044	4433	4486	4570	4600	4708	4437	4549	4496	4432	4451	4441	4775	5146	4827	4433	4610	5023	4971	4841	5087	4953	4826	4621	4570	4485	4306	4469	4418	4767	4952	5015
4512	4368	4377	4424	4376	4143	4287	4071	4101	4394	4408	4738	4842	4860	4752	4578	4656	4560	4640	4948	5104	5064	5245	4789	4538	4325	4022	4240	4615	4966	5138	4905	4684	4716	5170	5021	5008	5080	5195	5025	4808	4769	4501	4464	4585	4336	4563	4810	4767	4956
4878	4342	4142	4165	4341	4465	4250	4123	4118	4136	4174	4188	4516	4715	4830	4731	4875	4976	4961	5000	5134	4988	4872	4466	4227	4074	4226	4682	4950	4749	4682	4816	5041	5268	4979	4933	5158	5241	5161	5047	5091	4847	4600	4589	4616	4315	4544	4350	4580	4752
4708	4564	4256	4244	4266	4418	4474	4326	4469	4436	4334	4213	4340	4203	4369	4292	4158	4385	4517	4496	4630	4734	4709	4476	4358	4545	4576	4612	4473	4486	4899	5265	5341	5104	5016	5209	5352	5385	5255	5165	5125	4977	4967	4986	4402	4531	4427	4389	4482	4645
4614	4516	4572	4500	4409	4469	4250	4335	4408	4451	4332	4307	4316	4265	4175	4370	4278	4426	4656	4659	4817	4989	5103	4741	4571	4453	4489	4625	4629	4930	5021	5049	5065	5220	5351	5215	5226	5189	5370	5251	5153	5251	5102	4904	4911	4525	4332	4390	4338	4380
4709	4500	4424	4640	4596	4395	4138	4115	4055	4028	3991	3876	3971	3944	3850	3988	4116	4304	4469	4470	4723	4810	4778	4527	4378	4498	4650	4675	4758	4830	4554	4671	5008	5061	5154	4870	4997	4952	4934	4922	5058	5171	4998	4895	4696	4381	4659	4237	4293	4322
4831	4598	4501	4291	4238	4248	4197	4110	3801	3634	3623	3571	3406	3383	3526	3338	3619	3808	3831	4009	4178	4335	4352	4339	4506	4498	4579	4487	4299	4301	4316	4652	4522	4508	4415	4618	4764	4535	4402	4653	4745	4534	4796	4649	4364	4406	4149	4239	4071	4046
4891	4558	4456	4432	4239	3862	3997	3955	3920	3700	3444	3283	3159	3282	3349	3323	3379	3526	3593	3770	4036	4021	4195	4165	4210	4356	4142	4357	4283	4436	4139	4315	4172	4315	4409	4329	4176	4126	4355	4142	4272	4520	4421	4203	4399	4178	4312	4204	4038	4090
4933	4656	4628	4218	4011	4004	4014	3639	3512	3556	3399	3342	3345	3239	3430	3522	3298	3353	3518	3681	3790	3751	3941	4076	4065	4231	4067	3966	4014	3911	3960	3887	4062	4149	3869	3890	4014	3998	3855	3798	3948	3950	3854	4040	3919	4112	4193	4124	4141	3980
5261	4896	4435	3998	3834	3801	3738	3779	3610	3414	3248	3126	2938	3049	3072	2912	2970	3000	3122	3202	3233	3275	3274	3511	3528	3484	3571	3438	3508	3537	3570	3650	3671	3735	3861	3697	3650	3509	3589	3693	3626	3520	3532	3444	3576	3894	3815	4065	3826	3853
4915	4778	4321	4044	3624	3686	3418	3457	3419	3514	3412	3183	3058	2893	2823	2690	2711	2704	2720	2898	2904	2901	3153	3278	3365	3420	3239	3292	3280	3185	3177	3382	3524	3482	3412	3393	3535	3470	3483	3403	3307	3382	3175	3081	3300	3527	3719	3640	3824	3730
4987	4688	4261	4010	3821	3526	3530	3442	3447	3501	3198	3007	3044	2940	2866	2831	2859	2796	2820	2975	2970	3050	3034	3179	3226	3169	3164	3426	3371	3396	3377	3429	3543	3445	3675	3634	3651	3402	3466	3553	3417	3201	3315	3213	3212	3390	3390	3662	3709	3741
5040	4624	4497	3935	3807	3555	3549	3654	3634	3637	3637	3399	3126	3065	2878	2697	2763	2676	2666	2795	2959	3012	3133	3316	3459	3515	3435	3274	3350	3302	3355	3405	3549	3570	3723	3781	3817	3827	3763	3530	3405	3436	3266	3213	3429	3276	3570	3487	3545	3786
5087	4568	4323	4078	3964	3784	3804	3772	3551	3347	3413	3317	3340	3382	3160	3070	2971	2876	3099	3148	3103	3362	3338	3237	3115	3106	3009	3034	3079	3120	3232	3167	3378	3455	3611	3828	3820	3903	3776	3760	3617	3581	3380	3464	3312	3376	3270	3396	3497	3652
4756	4625	4287	4081	3949	3785	3867	3788	3467	3511	3452	3360	3284	3221	3047	2863	2845	2862	2797	2821	3042	3139	3268	3188	3212	3102	3087	2976	2730	2867	2931	2992	3172	3349	3350	3565	3916	3832	3853	3830	3884	3776	3519	3470	3482	3463	3458	3194	3413	3534
4778	4366	4329	4209	4157	3931	3970	3863	3555	3620	3479	3465	3417	3435	3401	3285	3328	3308	3300	3333	3500	3591	3454	3446	3341	3119	3148	3067	3062	3032	2992	3135	3275	3332	3629	3786	3962	4121	4048	4090	4072	3918	4020	3939	3747	3739	3616	3506	3572	3516
4575	4288	4437	4349	4177	4347	4130	3769	3715	3632	3761	3635	3748	3546	3632	3515	3613	3519	3500	3487	3816	3839	3762	3839	3943	3809	3619	3614	3141	3311	3200	3501	3652	3710	3840	4181	4226	4382	4464	4370	4370	4374	4334	4325	4127	4034	3824	3649	3679	3634
4235	4036	3959	4027	4204	4110	3986	3637	3459	3562	3579	3667	3620	3871	3754	3680	3788	3776	3783	3853	3904	3850	3897	3884	3706	3701	3500	3454	3546	3380	3348	3485	3644	3801	4137	4303	4534	4465	4477	4491	4565	4647	4720	4569	4406	4242	4068	3904	3897	3852
3661	3632	3585	3555	3509	3584	3458	3309	3211	3167	3242	3394	3363	3492	3626	3512	3532	3671	3650	3599	3682	3628	3650	3643	3619	3614	3448	3434	3218	3214	3180	3478	3762	3935	4402	4577	4712	4676	4705	4835	4738	4905	4901	5084	4924	4743	4560	4473	4318	4294
3383	3245	3211	3167	3037	3233	2997	3029	3100	3121	3342	3196	3439	3345	3458	3419	3469	3544	3560	3649	3664	3656	3404	3446	3507	3597	3569	3393	3340	3351	3450	3642	4091	4419	4818	4935	5063	5118	5199	5134	5186	5289	5336	5483	5334	5385	5136	5023	4940	4798
3385	3273	3246	3279	3168	3147	3148	3095	3097	3215	3183	3269	3335	3464	3499	3536	3468	3589	3709	3729	3883	3674	3593	3766	3728	3842	3752	3769	3815	3791	3939	4195	4521	4799	5136	5333	5382	5449	5493	5218	5458	5450	5656	5861	5889	5827	5681	5483	5425	5195
3678	3547	3513	3506	3463	3436	3330	3255	3260	3251	3406	3525	3690	3654	3703	3714	3740	3888	3814	3906	3928	3927	3795	3888	3955	3942	4050	4018	4113	4147	4171	4365	4736	4991	5210	5218	5426	5363	5223	5333	5346	5460	5450	5623	5594	5864	5651	5554	5494	5429
3864	3733	3818	3790	3639	3565	3433	3539	3495	3715	3894	4154	3919	3904	3787	3818	3821	3906	3820	3950	3956	4010	3784	3897	3998	3831	4101	4024	4083	4256	4438	4577	4737	4823	5240	5207	5080	5096	5009	4798	4874	5050	5239	5249	5430	5456	5578	5474	5499	5267
4167	4138	4237	4105	4054	3951	3779	3754	3829	4057	4304	4353	4315	4343	4165	4244	4132	3948	3988	4044	3950	4098	4115	4175	4038	4161	4237	4260	4435	4526	4676	4718	5084	5171	5173	5143	5023	4858	4771	4844	4908	4828	4872	4887	5004	5322	5482	5509	5292	5396
4832	4901	4982	4813	4559	4419	4251	4352	4447	4625	4784	4927	4891	4692	4807	4687	4490	4383	4139	4289	4447	4485	4616	4496	4543	4544	4451	4624	4861	5014	5177	5277	5179	5085	5278	5204	5011	4869	4883	4720	4632	4542	4609	4676	4908	5160	5260	5210	5305	5279
6067	5950	5760	5595	5086	4998	4956	4782	4947	4989	5152	4979	5055	4975	4830	4754	4619	4362	4286	4298	4423	4625	4640	4891	4792	4865	4965	4870	5076	5190	5306	5392	5464	5324	5361	5117	4926	4810	4644	4542	4462	4439	4341	4421	4568	4843	4991	5030	4987	5089
6726	6560	6193	5907	5742	5349	5072	4832	4808	4858	4761	4822	4908	4837	4520	4494	4198	4183	4125	4038	4161	4220	4564	4483	4533	4494	4595	4616	4692	4851	4918	5230	5166	5216	5061	5008	4770	4557	4379	4395	4248	4031	4023	4205	4396	4570	4665	4735	4678	4861
6277	6006	5917	5610	5237	5034	4668	4650	4597	4495	4528	4501	4356	4339	4102	3990	3810	3582	3512	3531	3626	3833	3943	4041	3921	3923	3767	3870	3917	4074	4439	4523	4600	4682	4787	4862	4687	4437	4274	4152	3971	4004	4058	4171	4262	4360	4486	4527	4617	4710
5645	5226	5178	4776	4545	4245	4125	4042	3947	4070	4042	3875	3865	3731	3550	3359	3199	2912	2846	2862	2999	3146	3162	3308	3346	3238	3110	3167	3038	3227	3331	3596	3944	4074	4338	4420	4438	4285	4053	3997	3870	3842	3761	3958	4065	4055	4224	4385	4286	4381
5056	4711	4345	4106	3904	3672	3682	3590	3663	3636	3686	3500	3511	3275	3215	3056	2840	2633	2395	2363	2403	2515	2618	2668	2731	2651	2577	2567	2539	2495	2615	2881	3000	3433	3702	3899	4108	4055	3858	3769	3664	3748	3593	3781	3840	3958	3790	4014	3917	4079
4654	4250	3845	3567	3425	3339	3166	3341	3327	3166	3296	3225	3132	2928	2900	2837	2498	2409	2216	2207	2226	2230	2361	2501	2476	2424	2357	2218	2148	2108	2172	2324	2663	2901	3203	3488	3551	3717	3656	3614	3532	3504	3418	3564	3657	3556	3560	3490	3656	3706
4143	3646	3353	3131	3001	2848	2839	2844	2918	2867	2911	2879	2728	2734	2513	2458	2241	2210	2223	2098	2078	2111	2194	2276	2279	2248	2091	1992	2000	1850	1887	2031	2239	2446	2645	3047	3233	3403	3476	3505	3571	3627	3535	3561	3565	3575	3478	3562	3521	3442
3583	3203	2912	2875	2588	2541	2506	2437	2447	2551	2594	2506	2532	2373	2277	2080	1975	1926	1871	1915	1886	1927	2043	2070	2025	2045	1910	1882	1823	1645	1677	1783	1822	2055	2342	2616	3021	3045	3364	3510	3546	3498	3668	3598	3578	3518	3281	3406	3422	3597
3358	3110	2785	2711	2511	2391	2258	2293	2453	2357	2487	2435	2315	2248	1939	1904	1878	1831	1781	1790	1874	1868	2079	2016	2066	1929	1823	1729	1708	1649	1536	1590	1623	1737	1993	2440	2741	2901	3152	3227	3570	3435	3488	3489	3524	3442	3465	3342	3211	3382
3827	3327	3157	2855	2786	2482	2461	2438	2514	2470	2430	2400	2477	2309	1998	1970	1879	1932	2021	1893	2066	2288	2248	2184	2280	2217	2120	1969	1917	1769	1683	1676	1617	1705	1948	2226	2449	2824	3140	3141	3449	3519	3431	3564	3451	3358	3270	3190	3052	3300
4052	3949	3644	3368	3108	2926	2770	2818	2813	2835	2757	2698	2712	2467	2337	2229	2126	2224	2302	2362	2418	2653	2655	2670	2552	2597	2445	2308	2158	2024	2033	1917	1914	1986	2127	2423	2760	2884	3162	3411	3531	3645	3688	3642	3657	3648	3495	3400	3425	3469
4342	4042	3901	3596	3373	3286	3076	3015	3127	3019	3102	3025	2982	2878	2748	2440	2426	2459	2617	2778	3028	3029	3127	3110	2997	2967	2849	2703	2589	2334	2321	2284	2262	2417	2580	2774	3108	3308	3461	3695	3831	4060	4098	4111	4132	4129	3809	3774	3762	3829
4705	4478	4433	3902	3692	3667	3397	3373	3450	3395	3554	3401	3316	3110	2931	2751	2746	2763	3033	3187	3378	3535	3565	3599	3387	3235	3244	3188	2928	2866	2715	2779	2857	2845	2960	3202	3434	3539	3739	4014	4074	4302	4554	4500	4530	4587	4304	4221	3882	4119
5237	4978	4901	4623	4449	4246	4079	4104	4059	4010	4134	3976	3971	3800	3693	3514	3491	3461	3535	3772	4170	4101	4370	4355	4302	4018	4131	4037	4045	3891	3840	3829	3946	3843	3872	3945	3972	4033	4096	4339	4434	4718	4743	4947	4874	5086	4890	4573	4316	4243
5923	5554	5520	5294	5252	5126	5069	5040	4827	5022	5082	4947	4863	4825	4606	4548	4521	4450	4421	4700	4859	5055	5414	5477	5486	5380	5524	5446	5502	5399	5445	5451	5157	5216	5043	4892	4658	4673	4695	4788	4908	5055	5419	5412	5717	5414	5325	4935	4856	4346
5323	5396	5374	5674	5606	5429	5486	5741	5477	5573	5734	5575	5496	5338	5353	5287	5341	5248	5230	5153	5502	5628	5794	6154	6041	6024	6147	6204	6290	6475	6523	6405	6477	6185	5929	5711	5364	5311	5295	5103	5282	5617	5737	5876	5881	5874	5820	5273	5051	4774
4581	4683	4815	5036	5061	5140	5216	5262	5286	5260	5269	5291	5190	5364	5338	5178	5065	5182	4995	5339	5262	5512	5407	5575	5696	5700	5761	6036	6042	6385	6552	6627	6570	6485	6170	5998	5805	5616	5401	5187	5289	5463	5708	5768	5805	5691	5578	5447	5275	4908
3905	4229	4217	4354	4494	4665	4565	4679	4599	4638	4691	4590	4490	4606	4709	4586	4627	4574	4488	4611	4652	4685	4654	4519	4669	4810	4915	4967	5203	5515	5894	5740	5929	5964	5927	5789	5556	5455	5165	4965	5099	5107	5177	5275	5343	5294	5279	5168	4757	4637
3636	3640	3786	3957	4109	4237	4094	4094	4062	3917	3997	3930	3818	3909	3878	3944	3939	3925	4067	3834	3929	3892	3895	3861	3922	4012	3988	3975	4148	4411	4753	5000	5322	5495	5419	5385	5068	5211	4971	4734	4745	4782	4799	4843	4949	4940	4930	4718	4554	4538
3172	3102	3282	3430	3518	3631	3567	3466	3442	3316	3241	3275	3177	3120	3183	3292	3321	3321	3511	3150	3320	3313	3314	3326	3292	3104	3137	3244	3311	3529	4007	4268	4700	5048	5118	5115	4955	4912	4734	4727	4693	4758	4594	4754	4633	4757	4696	4476	4499	4442
2660	2610	2542	2736	2812	2893	2995	2886	2732	2801	2734	2661	2647	2614	2579	2660	2775	2813	2790	2785	2836	2785	2697	2736	2642	2536	2531	2418	2688	2849	3287	3612	4117	4739	4784	5039	4951	4705	4868	4705	4847	4769	4646	4624	4578	4645	4485	4403	4439	4372
2514	2308	2385	2371	2537	2459	2545	2559	2499	2572	2480	2338	2343	2391	2349	2465	2528	2575	2666	2766	2734	2623	2567	2391	2357	2278	2167	2199	2297	2642	2954	3462	3862	4443	4967	5107	5122	4986	5083	4921	4912	4721	4816	4742	4576	4551	4410	4389	4418	4537
2623	2570	2528	2570	2635	2714	2755	2846	2866	2855	2722	2642	2621	2719	2612	2667	2814	2850	2939	3025	3015	2880	2871	2613	2515	2477	2290	2373	2488	2838	3228	3563	4276	4666	5125	5319	5443	5521	5302	5376	5102	4926	4849	4751	4627	4589	4390	4535	4509	4546
3145	2950	2888	2728	2803	3086	3148	3372	3281	3397	3305	3271	3179	3218	3185	3238	3259	3486	3471	3577	3559	3351	3176	3040	3003	2848	2821	2818	2932	3301	3608	4126	4467	5130	5410	5547	5647	5592	5611	5505	5110	5046	4865	4896	4821	4585	4594	4460	4619	4589
3448	3277	3015	3030	3154	3256	3447	3573	3755	3790	3862	3736	3822	3682	3654	3612	3763	3770	3978	4005	3945	3750	3523	3257	3027	2944	2950	3115	3289	3521	3873	4267	4639	5264	5636	5637	5872	5592	5729	5476	5098	5002	4946	4788	4872	4688	4683	4516	4703	4783
3751	3685	3541	3403	3347	3636	3629	3777	4148	4292	4250	4354	4343	4189	4132	4123	4147	4411	4331	4322	4293	4130	3909	3552	3441	3292	3394	3366	3706	3813	4109	4468	4806	5273	5561	5495	5700	5733	5579	5409	5205	5119	4901	4899	4672	4678	4590	4493	4570	4675
4677	4373	4320	4362	4197	4178	4251	4371	4591	5069	5142	5238	5237	5322	5135	4882	5059	4990	5050	5170	5077	4729	4539	4361	4050	3962	4187	4071	4251	4407	4641	4916	5126	5323	5435	5401	5583	5595	5337	5330	5186	5059	4799	4802	4842	4610	4757	4571	4645	4534
5634	5619	5431	5219	5245	5213	5096	5072	5576	5937	6059	6203	6353	6313	6178	5890	5914	5774	5759	5863	5831	5778	5342	5043	4981	4955	4737	4837	4892	5061	5191	5208	5175	5189	5296	5316	5490	5309	5189	5140	5196	5062	4907	4860	4827	4758	4686	4569	4553	4454
5859	5675	5783	5699	5234	5243	5155	5381	5524	6052	6350	6452	6439	6474	6248	6163	6049	6140	5884	5990	5933	5827	5630	5641	5305	5211	4931	4949	5080	5039	5262	5051	5001	4878	5030	4938	4873	5043	5077	5017	4998	4902	4988	4906	4884	4874	4747	4620	4427	4468
5428	5272	5172	4959	5001	4777	4723	4732	4714	4989	5393	5644	5744	5600	5418	5339	5519	5378	5272	5290	5356	5234	5193	5093	4882	4640	4656	4307	4402	4543	4643	4515	4603	4596	4558	4775	4761	4964	5067	5039	5128	5157	5149	5039	5061	4951	4722	4570	4483	4484
4680	4576	4510	4490	4432	4278	4162	4115	4109	4393	4600	4769	5036	4908	4754	4729	4679	4659	4653	4736	4941	4687	4682	4456	4208	4185	4064	3917	3902	4026	4116	4191	4295	4294	4496	4663	4799	4893	4974	5069	5043	5256	5365	5188	5006	4991	4877	4504	4483	4227
4370	4277	4118	3961	3976	3959	3683	3841	3798	3791	3936	4357	4344	4433	4440	4372	4289	4312	4164	4310	4293	4403	4335	4099	4059	3904	3752	3637	3651	3700	3983	3947	4201	4271	4480	4728	4649	5151	5020	5177	5370	5308	5455	5191	5361	5044	4765	4606	4325	4319
3643	3793	3621	3655	3675	3639	3416	3410	3321	3380	3578	3829	3995	3868	3976	3943	3984	3938	3908	3933	3939	3870	3849	3857	3825	3675	3467	3326	3291	3527	3703	3883	3951	4146	4433	4421	4796	5024	5111	5385	5323	5461	5626	5437	5308	5165	4925	4715	4368	4190
3132	3126	3180	3193	3102	3000	2995	3000	2795	2785	2854	2915	3229	3234	3516	3301	3412	3411	3307	3306	3369	3367	3466	3421	3416	3223	3150	3045	3024	3156	3225	3484	3812	4136	4274	4603	4666	4970	5059	5306	5427	5491	5629	5497	5147	5037	4907	4493	4394	4081
2933	2898	2865	2779	2800	2759	2737	2617	2512	2493	2409	2519	2771	2761	2830	3009	2950	3003	2910	3039	2906	2956	3163	3227	3176	3070	2866	2855	2866	3053	3089	3450	3743	3942	4349	4551	4991	5107	5261	5299	5284	5635	5546	5449	5239	5000	4914	4566	4256	4233
3052	3077	2973	2988	2888	3047	2839	2790	2628	2595	2409	2636	2718	2846	3012	2970	3046	3065	3040	3178	3011	3119	3254	3333	3112	3162	3024	3053	3219	3356	3371	3640	3941	4161	4618	4835	5293	5511	5348	5394	5333	5381	5579	5510	5384	5049	4854	4599	4321	4250
3261	3389	3230	3365	3381	3566	3465	3313	3126	3086	2966	3090	3099	3372	3304	3431	3504	3468	3614	3691	3603	3573	3762	3710	3631	3697	3558	3704	3710	3913	4076	4246	4440	4858	5024	5256	5453	5486	5531	5553	5605	5620	5654	5566	5401	5059	5045	4680	4521	4375
3743	3523	3689	3739	3886	4015	3974	3849	4003	3701	3756	3666	3785	3821	3897	3950	4081	4237	4057	4087	4237	4128	4358	4174	4130	4297	4282	4408	4566	4587	4628	4764	4958	5320	5465	5425	5528	5617	5641	5714	5552	5648	5614	5664	5403	5083	4920	4894	4663	4568
4024	3948	3977	4242	4413	4407	4498	4326	4426	4239	4075	4214	4247	4171	4162	4320	4327	4396	4386	4492	4661	4488	4462	4423	4512	4661	4662	4806	4845	4787	4680	4950	5142	5278	5385	5321	5348	5131	5406	5211	5390	5325	5350	5342	5137	5009	4635	4617	4533	4557
4477	4351	4590	4625	4765	4952	4916	4820	4908	4601	4505	4428	4544	4310	4277	4365	4429	4508	4603	4682	4791	4588	4713	4471	4514	4805	4703	4649	4683	4498	4578	4586	4741	4939	4780	4885	4787	4682	4738	4871	4828	4723	4694	4783	4567	4609	4614	4330	4255	4408
5209	5018	5091	5196	5154	5234	5361	5132	4990	4978	4779	4635	4503	4450	4449	4399	4541	4630	4569	4669	4739	4673	4624	4647	4578	4608	4566	4386	4360	4254	4274	4186	4218	4318	4258	4145	4239	4220	4201	4395	4187	4191	4400	4172	4414	4278	4201	4206	4175	4180
5382	5461	5325	5187	5405	5294	5143	5273	5043	4705	4536	4622	4422	4281	4354	4241	4345	4289	4374	4452	4449	4548	4441	4418	4160	4241	4212	4100	3969	3923	3767	3845	3702	3589	3739	3685	3799	3849	3821	3844	3806	3900	4031	3959	4059	4162	4189	4113	4138	4060
5562	5374	5279	5158	5122	4880	4820	4711	4495	4415	4183	4152	4051	3822	3868	3830	3931	3884	3958	3987	3992	3984	3991	4038	3783	3638	3589	3687	3498	3554	3411	3296	3245	3139	3267	3366	3551	3381	3494	3576	3415	3534	3596	3737	3899	3975	3996	3935	4086	4100
5352	5281	5153	4933	4732	4599	4376	4224	4023	3942	3781	3781	3582	3347	3389	3256	3327	3427	3399	3430	3483	3411	3434	3406	3251	3169	3202	3106	3109	2974	3104	3052	2834	2917	2972	3161	3060	3241	3139	3134	3207	3222	3326	3499	3582	3745	3938	3948	3962	4125
5257	5104	4929	4813	4618	4354	4189	3857	3575	3543	3517	3338	3290	3124	2844	2938	3084	3063	3106	3135	3189	3255	3143	3159	3096	3127	3135	3098	2895	2879	2813	2870	2834	2871	3044	3107	3179	3148	3045	3033	3227	3254	3500	3420	3532	3735	3997	3990	3884	3839
4994	5135	4963	4780	4462	4357	4103	3823	3681	3455	3367	3168	3011	2919	2927	2974	3017	3018	3127	3261	3167	3394	3327	3226	3192	3292	3288	3101	3165	2951	3131	2995	3012	2974	3081	3192	3271	3218	3270	3375	3359	3520	3629	3783	3796	3926	4191	4129	4043	4017
5083	5091	5029	4684	4603	4366	4065	3806	3729	3471	3380	3111	2932	2889	2985	3002	3063	3051	3187	3237	3319	3431	3418	3370	3340	3433	3364	3305	3288	3268	3023	3154	3123	3227	3160	3294	3317	3352	3330	3509	3454	3664	3715	3894	3973	4264	4236	4269	3947	3754
4863	4954	5001	4810	4424	4309	4079	3879	3703	3578	3282	3070	3007	2785	2842	2866	2858	2875	2991	3002	3227	3263	3366	3252	3459	3326	3232	3380	3221	3089	3169	3118	3125	3116	3067	3142	3133	3323	3228	3396	3465	3526	3779	3915	4055	4173	4154	3863	3883	3496
4798	4940	4777	4567	4542	4211	4083	3882	3775	3587	3508	3233	2937	2978	2861	2732	2698	2754	2869	2838	2910	2987	3146	3277	3210	3288	3366	3280	3175	3134	3049	3068	3026	3015	3018	3114	3159	3100	3167	3314	3411	3527	3543	3835	3961	3871	4069	3927	3568	3432
4682	4748	4591	4569	4438	4290	4189	4083	3796	3838	3854	3539	3254	3077	2898	2715	2748	2796	2789	2861	2906	2941	3051	3166	3249	3281	3147	3202	3209	3195	3151	3055	3064	3020	3136	2969	3088	3144	3261	3523	3450	3565	3630	3777	3793	3776	3827	3800	3513	3397
4498	4588	4477	4349	4418	4105	4112	4058	4024	3991	4120	3841	3622	3246	3003	2851	2783	2697	2894	2792	2907	2838	3017	3290	3358	3184	3346	3320	3256	3345	3384	3265	3199	3189	3115	3176	3222	3294	3428	3477	3438	3584	3797	3872	3879	4096	3934	3946	3815	3572
4497	4444	4398	4182	4225	4090	4140	4144	4228	4349	4245	4129	3815	3646	3378	3129	2935	2908	2869	2920	2899	3008	3091	3169	3393	3415	3378	3509	3521	3473	3445	3372	3425	3367	3277	3258	3255	3211	3357	3450	3607	3526	3660	3722	3986	4100	4183	4053	3959	3826
4501	4352	4116	4108	3944	4021	4075	4116	4334	4367	4368	4176	3902	3898	3599	3323	3115	3022	2934	3001	3177	3212	3205	3410	3492	3503	3469	3568	3674	3597	3629	3518	3649	3463	3358	3358	3234	3386	3353	3639	3715	3813	3999	4107	4317	4362	4346	4477	4418	4028
4276	4090	3969	3919	3870	3969	4013	4041	4532	4518	4470	4408	4269	3910	3685	3437	3336	3163	3152	3232	3438	3491	3754	3781	3838	3795	3777	3851	3961	3799	3803	3887	3812	3688	3774	3755	3572	3717	3809	4007	4230	4324	4435	4625	4749	4825	4921	4937	4752	4456
4020	3718	3752	3814	3879	3977	4188	4355	4605	4732	4674	4637	4344	4156	3958	3773	3309	3462	3330	3536	3754	3917	4044	4242	4160	4050	3972	4037	4104	4095	4119	4260	4305	4249	4121	4157	4105	4169	4254	4533	4580	4830	4885	5185	5183	5316	5459	5296	4870	4648
3801	3579	3607	3818	3768	4185	4437	4650	4722	5003	5000	4631	4451	4283	3920	3494	3296	3238	3365	3584	3870	4078	4377	4469	4383	4297	4189	4120	4131	4141	4443	4610	4562	4545	4582	4678	4539	4504	4525	4715	4958	5002	5222	5154	5350	5417	5350	5121	4861	4597
3729	3664	3622	3693	4075	4564	4610	4947	4902	5055	4938	4805	4477	4288	3751	3488	3294	3256	3334	3446	3711	3972	4257	4409	4306	4194	4267	4104	4224	4289	4459	4557	4615	4892	4668	4655	4715	4818	4643	4782	4931	4789	5024	4838	4979	5089	5071	4809	4691	4445
3680	3471	3454	3797	4087	4534	4790	5033	5269	5315	5037	4916	4551	4217	3828	3438	3291	3126	3300	3418	3670	3988	4313	4525	4436	4280	4063	4016	4043	4052	4183	4623	4646	4819	4896	4924	4869	4708	4820	4797	4762	4741	4842	4792	4755	4845	4821	4517	4488	4377
3643	3480	3608	3728	3979	4441	4912	5057	5370	5508	5187	5057	4582	4195	3704	3407	3143	3203	3137	3313	3559	3983	4395	4535	4418	4247	4004	3938	3798	3997	4166	4334	4583	4515	4772	4871	4784	4925	4952	4906	4734	4848	4836	4923	4873	4873	4848	4820	4460	4457
3775	3522	3356	3629	3857	4340	4573	4892	5062	5309	5295	4743	4662	4192	3765	3154	3020	2975	3214	3275	3607	3880	4365	4470	4488	4082	4034	3873	3640	3749	3781	4076	4056	4266	4399	4581	4614	4641	4646	4720	4539	4614	4647	4734	4859	4848	4919	4883	4623	4396
3784	3649	3370	3589	3725	4082	4376	4516	4529	4878	4888	4553	4337	3830	3351	3011	2860	2777	2805	3071	3340	3838	4057	4200	4216	3963	3598	3503	3379	3412	3358	3365	3636	3686	3899	3989	4104	4258	4150	4286	4258	4422	4481	4558	4887	5081	5012	5033	4697	4411
3707	3595	3359	3505	3626	3926	4086	4114	4277	4478	4275	4174	3916	3665	3218	2898	2526	2553	2567	2717	3165	3623	3962	4089	4071	3770	3519	3289	3124	2986	3138	3124	3342	3428	3578	3740	3737	3881	4045	4145	4074	4278	4387	4634	4919	4961	5109	4933	4845	4452
3650	3529	3537	3400	3550	3747	4001	4021	4006	4114	4122	3943	3658	3512	3024	2690	2520	2339	2511	2663	2950	3447	3676	3780	3752	3602	3305	3285	3071	2880	2977	2859	3229	3242	3344	3420	3690	3709	3643	3755	3903	4152	4398	4468	4924	4846	5014	5001	4760	4325
3799	3568	3334	3379	3546	3591	3637	3710	3681	3842	3843	3555	3457	3313	2835	2602	2438	2196	2262	2383	2594	2961	3314	3421	3437	3579	3299	3043	2903	2801	2831	2857	2947	2985	3042	3067	3229	3322	3357	3403	3596	3775	3957	4198	4514	4624	4688	4572	4359	4147
3836	3566	3263	3156	3353	3499	3565	3465	3356	3523	3604	3345	3292	3142	2672	2393	2254	1891	1945	1989	2240	2489	2862	3094	3124	3226	3028	2963	2760	2635	2549	2639	2674	2601	2711	2656	2677	2802	2896	2985	3110	3275	3450	3760	3998	4124	4286	4215	4064	3944
4163	3628	3228	3182	3222	3308	3306	3208	3343	3392	3281	3173	3025	2906	2503	2296	1998	1909	1792	1837	1990	2235	2582	2866	3023	3045	2819	2760	2521	2607	2458	2471	2423	2557	2454	2492	2478	2439	2694	2764	2857	3145	3323	3569	3788	3855	4039	4025	4056	3834
4257	3731	3327	3073	3191	3164	3150	3325	3386	3368	3489	3338	3159	2948	2587	2214	2020	1762	1754	1713	1972	2322	2718	2894	3048	3044	2844	2533	2528	2487	2454	2473	2442	2398	2383	2339	2415	2443	2363	2692	2830	3096	3294	3690	3976	4070	4387	4228	4169	3995
4228	3773	3392	3238	3167	3096	3152	3311	3410	3581	3536	3385	3262	2977	2525	2222	2009	1907	1733	1779	2089	2453	2778	3058	3126	3009	2982	2729	2530	2482	2449	2351	2437	2396	2544	2439	2450	2406	2426	2728	2974	3208	3537	3806	4129	4415	4743	4560	4543	4285
3943	3655	3358	3262	3227	3195	3402	3239	3330	3477	3483	3288	3235	2825	2500	2190	2019	1805	1823	1811	2160	2534	2658	2994	3067	2962	2877	2711	2528	2584	2491	2486	2365	2394	2364	2409	2407	2420	2478	2654	2983	3313	3470	3852	4200	4446	4535	4792	4568	4245
3761	3494	3291	3142	3234	3431	3322	3272	3403	3393	3318	3338	3083	2667	2462	2299	2024	1744	1741	1869	1981	2349	2581	2944	2997	2982	2860	2722	2655	2472	2556	2534	2470	2575	2524	2501	2502	2394	2559	2746	3085	3368	3642	3860	4254	4418	4422	4370	4327	4088
3571	3247	3034	3021	3201	3325	3348	3449	3497	3631	3544	3374	3045	2963	2477	2363	2018	1917	1722	1884	2017	2434	2675	2936	3172	3181	2969	2963	2712	2734	2787	2740	2741	2843	2775	2721	2750	2649	2822	2995	3352	3485	3890	3996	4173	4363	4450	4573	4363	4290
3704	3231	2940	2900	2955	3149	3365	3581	3788	3753	3854	3666	3355	3063	2715	2297	2131	1919	1958	1984	2124	2451	2786	3070	3119	3184	3172	2920	2814	2776	2853	3070	3165	3094	2950	2966	2986	3007	2976	2986	3265	3387	3728	3838	4080	4248	4684	4658	4655	4734
3855	3480	3066	2831	3047	3160	3545	3637	3844	4125	3941	3777	3550	3237	2851	2483	2126	2016	2007	2033	2264	2486	2815	3074	3213	3192	3152	2988	2810	2809	2862	3124	3310	3167	3159	3154	3075	3092	2997	3185	3191	3397	3602	3756	3936	4155	4360	4587	4635	4665
3886	3653	3237	3008	3107	3362	3508	3773	4093	4291	4131	3918	3501	3316	2916	2531	2257	2128	2049	2176	2432	2801	2943	3236	3373	3324	3332	2981	2910	2901	2961	3116	3417	3401	3371	3502	3374	3426	3269	3571	3624	3759	3904	4062	4117	4188	4253	4233	4160	4118
3768	3561	3354	3359	3411	3500	3672	4240	4261	4729	4576	4167	3792	3311	2974	2508	2334	2348	2320	2516	2813	3143	3466	3788	3930	3767	3635	3413	3279	3178	3459	3449	3750	4036	3973	4137	3959	4013	4092	4349	4554	4682	4810	4971	4978	4849	4636	4359	4142	3826
3756	3397	3414	3439	3771	3969	4363	4651	5092	5233	4955	4635	4095	3711	3058	2741	2562	2572	2731	2964	3256	3783	4060	4324	4462	4484	4202	4054	3789	3744	3924	4018	4307	4391	4659	4623	4667	4729	4838	4921	5104	5306	5683	5921	5784	5874	5391	4928	4563	4191
3655	3379	3406	3486	3813	4146	4566	5022	5532	5614	5411	4986	4492	3899	3339	3110	2819	2926	2980	3307	3661	4056	4445	4672	4769	4737	4621	4328	4161	4061	4108	4185	4474	4734	4798	4701	4680	4644	4846	5147	4972	5284	5928	6077	6218	6260	6197	5617	5280	4917
3779	3542	3354	3475	3729	4107	4521	4980	5351	5409	5495	5105	4675	4244	3697	3224	3033	3000	3191	3463	3739	4148	4405	4656	4632	4742	4687	4390	4455	4226	4073	4310	4416	4584	4605	4628	4596	4663	4750	4731	4808	5035	5667	5823	6037	6157	6130	5880	5356	5060
3816	3629	3362	3300	3688	4044	4466	4772	5140	5353	5269	5099	4648	4367	3925	3421	3292	3331	3411	3707	3779	4119	4490	4647	4733	4719	4585	4558	4305	4280	4153	4222	4404	4607	4597	4831	4813	4865	4837	4704	4820	5274	5858	5736	5653	5937	6035	5505	5058	4892
3725	3489	3328	3248	3644	4079	4333	4746	5066	5224	5149	4967	4527	4164	3896	3482	3362	3356	3308	3809	4048	4345	4690	4882	4961	4895	4763	4505	4312	4240	4227	4358	4395	4723	4882	4934	5054	5050	5067	4965	4890	5635	6153	5997	5784	5971	6035	5361	4858	4675
3582	3274	3327	3248	3565	3883	4343	4594	4802	5052	4913	4628	4306	3907	3557	3268	3035	3186	3328	3672	3947	4107	4531	4770	4791	4884	4710	4496	4288	4340	4324	4387	4565	4541	5142	5055	5013	4971	5060	5079	5030	5527	6131	6340	6208	6095	6047	5544	5021	4501
3649	3371	3151	3077	3389	3633	4061	4276	4659	4907	4723	4458	4052	3747	3492	2948	2860	2831	3093	3114	3570	3933	4267	4541	4616	4532	4401	4263	4130	3999	3860	4047	4177	4218	4546	4451	4762	4586	4864	4927	5072	5361	5891	6288	6145	6190	5882	5323	5075	4638
3826	3426	3162	3200	3249	3472	3673	4148	4318	4412	4474	4290	3878	3599	3089	2811	2656	2454	2709	2826	3166	3387	3796	4075	4051	4163	4068	3912	3633	3510	3467	3578	3731	3800	3805	3969	4151	4186	4445	4631	4886	5164	5524	5988	6017	5530	5165	4956	4584	4180
3928	3603	3281	3325	3304	3611	3687	3910	3895	4324	4324	3997	3927	3447	2957	2793	2554	2506	2517	2735	3011	3459	3576	3795	3912	3933	4039	3577	3449	3316	3222	3328	3356	3305	3447	3682	3830	3812	4094	4406	4637	4780	5111	5302	5313	4950	4581	4373	4170	3713
4036	3701	3524	3289	3277	3521	3620	3636	3941	3992	4044	3845	3513	3403	3032	2544	2534	2267	2431	2516	2850	3095	3407	3636	3810	3736	3805	3571	3396	3179	3129	3056	3076	3164	3151	3193	3473	3540	3619	3958	4061	4256	4502	4490	4591	4462	4203	4050	4023	3778
4183	3773	3627	3372	3465	3477	3555	3635	3689	3696	3710	3524	3363	3016	2805	2586	2168	2207	2057	2325	2536	2854	3060	3303	3443	3588	3456	3345	3012	2896	2814	2825	2671	2705	2790	2916	3020	3131	3200	3424	3463	3896	3861	4052	4145	4245	4409	4223	3948	3962
4195	3934	3635	3472	3415	3516	3340	3496	3428	3487	3316	3426	3182	3126	2801	2410	2196	1963	1969	1992	2255	2551	2956	3010	3343	3375	3264	3106	2868	2639	2497	2580	2395	2528	2603	2577	2766	2829	3012	3048	3315	3679	3875	3973	4232	4274	4253	4291	4224	4079
4173	3841	3536	3483	3501	3225	3323	3344	3364	3396	3459	3261	3181	3149	2633	2337	2109	1848	1843	1942	2154	2584	2863	3283	3283	3240	3059	2926	2870	2506	2413	2325	2275	2306	2397	2576	2702	2843	3022	3222	3630	3801	4069	4320	4356	4532	4549	4358	4284	4182
4152	3878	3774	3488	3341	3370	3273	3188	3170	3564	3341	3205	3154	2947	2692	2326	1985	1831	1877	2001	2300	2677	3132	3333	3550	3336	3259	2984	2728	2652	2313	2205	2322	2219	2542	2675	2814	2943	3127	3447	3651	4141	4366	4586	4718	4672	4512	4461	3991	3924
4253	3953	3623	3456	3477	3460	3337	3320	3354	3280	3397	3355	2955	2852	2715	2141	1939	1791	1938	1954	2368	2738	3052	3477	3271	3485	3049	3033	2625	2510	2374	2174	2172	2210	2341	2578	2752	2901	3208	3316	3754	4022	4254	4356	4555	4504	4447	4109	3966	3652
4037	3896	3561	3446	3516	3513	3420	3342	3355	3396	3275	3239	2907	2742	2593	2096	1839	1758	1746	1980	2141	2727	3061	3220	3294	3385	3180	2880	2640	2524	2252	2113	2215	2313	2370	2528	2656	2966	3058	3453	3577	3955	4125	4130	4299	4267	4227	4019	3806	3603
4110	3981	3578	3539	3546	3546	3454	3493	3498	3545	3454	3282	3097	2810	2490	2279	1992	1828	1841	2127	2227	2759	3064	3393	3483	3519	3191	2918	2814	2462	2423	2298	2443	2366	2469	2497	2631	2953	3217	3429	3719	3998	4065	4372	4483	4463	4442	4257	4151	3963
4167	3917	3794	3615	3518	3676	3727	3694	3697	3604	3483	3465	3080	2916	2675	2434	2398	2181	2151	2407	2657	2934	3250	3418	3716	3712	3521	3278	3081	2733	2670	2565	2573	2473	2599	2843	3120	3270	3463	3800	4094	4222	4732	4807	4802	4941	4792	4609	4528	4164
4190	4014	3824	3568	3773	3755	3818	3952	3873	3861	3693	3537	3325	3082	2743	2630	2377	2365	2477	2668	2967	3282	3513	3922	3902	3853	3810	3559	3384	3037	3033	2816	2836	2902	2969	3089	3497	3810	3998	4268	4486	4764	5009	4905	5083	5117	4991	4772	4645	4313
4025	3961	3961	3680	3726	3881	3884	3917	3978	3915	3888	3852	3401	3114	2887	2637	2615	2540	2663	2982	3163	3481	3920	3915	4165	4176	4003	3987	3749	3532	3344	3212	3157	3239	3354	3596	3884	4123	4302	4674	4919	5069	5308	5211	5159	5030	4808	4537	4651	4393
4328	3987	3846	3677	3930	3944	4078	4231	4220	4271	4086	4251	3692	3328	3299	3051	2906	3005	3122	3187	3708	3974	4140	4437	4586	4522	4324	4229	4066	3930	3794	3764	3899	3937	3946	4229	4251	4486	4925	5007	5184	5431	5584	5428	5237	4993	4885	4686	4688	4597
4343	4029	4072	3958	3922	4199	4304	4453	4550	4585	4309	4049	4017	3734	3648	3548	3596	3794	3600	3886	4027	4318	4560	4799	5042	4887	4653	4593	4583	4395	4405	4255	4385	4428	4631	4693	4805	5005	5245	5365	5529	5723	5818	5614	5312	5198	5035	4879	4770	4840
4457	4150	3904	4214	4357	4268	4439	4775	4567	4619	4389	4133	4118	4106	3854	3904	4075	3940	4000	4265	4593	4554	4873	5023	5089	5074	5093	4835	4753	4734	4702	4767	4901	4863	4887	5009	5111	5129	5315	5395	5611	5628	5686	5445	5273	5001	4976	4798	4736	4699
4513	4274	4194	4204	4616	4721	4842	4744	4678	4622	4477	4268	4280	4148	4175	4207	4260	4185	4311	4518	4298	4640	4771	5023	4949	4955	4881	4738	4759	4615	4706	4795	4835	4880	4955	4972	5111	5132	5296	5276	5319	5455	5218	4869	4785	4703	4495	4483	4485	4697
4550	4298	4390	4427	4422	4709	4917	4718	4678	4538	4428	4167	4170	4313	4136	4302	4295	4302	4411	4395	4523	4477	4667	4935	4805	4709	4500	4572	4544	4421	4596	4653	4710	4660	4875	4729	4985	5002	5114	5108	5199	5263	5073	4683	4610	4532	4406	4373	4395	4659
4598	4432	4269	4369	4673	4682	4536	4590	4526	4294	4264	4202	4169	4173	4309	4389	4470	4383	4474	4340	4470	4442	4736	4657	4762	4628	4563	4267	4274	4348	4324	4575	4590	4641	4950	4705	4880	5096	5124	5182	5283	5306	5100	4842	4744	4438	4415	4380	4573	4828
4577	4593	4470	4345	4369	4549	4489	4389	4332	4277	4165	4115	4171	4022	4168	4192	4296	4181	4360	4383	4446	4516	4776	4726	4578	4428	4475	4269	4326	4388	4379	4557	4608	4820	4848	4906	4912	5017	5016	5330	5351	5062	5048	4876	4536	4439	4305	4289	4356	4531
4357	4259	4429	4313	4221	3988	4188	4213	4094	4076	4103	3993	4033	3909	3977	3969	4003	4186	4054	4156	4191	4296	4308	4453	4394	4461	4290	4106	4097	4153	4183	4300	4391	4670	4945	4918	4811	4981	5151	5086	5045	5140	4818	4559	4470	4259	4066	4116	4257	4474
4482	4263	4205	4111	4120	3843	3878	3856	3909	3672	3741	3700	3699	3816	3818	3810	3928	3696	3936	4054	4292	4074	4221	4135	4200	4242	4028	4068	3896	4010	4026	4196	4311	4452	4496	4718	4784	4907	4995	4821	4907	4827	4641	4444	4111	4148	4063	4110	4202	4293
4586	4392	4084	4123	3972	3994	3717	3705	3697	3764	3684	3730	3810	3603	3780	3811	3746	3531	3779	3751	3867	3928	3951	4023	3925	3823	3900	3940	3838	3800	3955	4072	4249	4340	4359	4381	4696	4610	4945	4712	4600	4657	4424	4220	4065	4150	3911	3918	4294	4340
4141	4313	4176	4008	3897	3860	3679	3561	3455	3577	3481	3405	3488	3598	3627	3705	3504	3638	3472	3767	3598	3767	3891	3880	3803	3742	3781	3673	3736	3772	3791	3977	4045	4159	4072	4199	4301	4369	4426	4505	4615	4266	4255	3980	3938	3715	3829	3863	4147	4106
4076	4357	4358	4205	3935	3740	3540	3463	3309	3240	3287	3239	3217	3432	3331	3465	3412	3380	3269	3363	3455	3514	3483	3568	3552	3530	3432	3531	3537	3428	3632	3723	3721	3799	3694	3745	3840	3936	4117	4138	4206	4115	3929	3757	3660	3598	3683	3741	3938	3958
4225	3932	4123	4275	3847	3596	3409	3398	3199	3172	3035	3070	3122	3197	3270	3119	3261	3146	3210	3109	3243	3292	3567	3607	3473	3346	3350	3403	3388	3483	3455	3504	3638	3653	3691	3581	3705	3807	3771	3782	3915	3860	3728	3520	3510	3511	3575	3776	3835	4052
4195	4156	3926	4032	4275	3661	3383	3397	3257	3194	3073	3232	3191	3138	3104	3166	3234	3263	3316	3320	3430	3329	3522	3508	3389	3428	3471	3369	3413	3566	3549	3595	3664	3598	3738	3730	3753	3738	3774	3990	3897	3970	3637	3700	3582	3756	3778	3844	3991	4164
4178	4168	4020	3915	4171	3833	3488	3366	3309	3173	3133	3195	3274	3289	3155	3147	3168	3255	3237	3377	3551	3646	3765	3848	3762	3526	3543	3429	3602	3480	3779	3760	3671	3737	3944	3730	3638	3739	3791	3942	3821	3782	3801	3794	3802	3884	3806	4027	4102	4234
3826	4110	4052	4022	3797	3848	3522	3222	3323	3255	3122	3247	3184	3184	3092	3027	3006	3072	3268	3370	3604	3644	3694	3651	3676	3574	3466	3537	3459	3366	3602	3659	3578	3607	3719	3465	3560	3511	3496	3715	3668	3688	3782	3677	3659	3733	3981	3820	3900	4078
3715	3926	4107	4011	3850	3754	3663	3354	3207	3479	3147	3128	3136	3110	3152	3040	3042	2835	3032	3130	3338	3389	3474	3553	3567	3589	3310	3333	3283	3331	3316	3424	3472	3306	3364	3355	3412	3508	3503	3411	3527	3491	3688	3535	3623	3740	3672	3798	3845	3935
3811	3723	3939	4166	3857	3612	3702	3657	3345	3544	3520	3377	3231	3347	3238	3163	3188	3051	3174	3157	3205	3390	3533	3561	3719	3487	3504	3558	3445	3555	3566	3488	3423	3343	3322	3451	3336	3483	3546	3568	3590	3607	3643	3953	3818	3836	3804	3928	3864	3804
4090	3703	3778	4236	4056	3822	3775	3873	3592	3682	3793	3590	3486	3622	3484	3495	3370	3359	3391	3403	3432	3794	3736	3824	3959	3975	4042	3751	3862	3904	3858	3714	3615	3472	3497	3587	3503	3547	3566	3818	3775	3787	3827	3953	3923	4030	4103	4010	3997	3943
4343	3801	3711	4042	4260	3835	3761	3869	3780	3714	4022	3849	3599	3762	3564	3736	3632	3678	3445	3672	3775	3889	3960	4054	4044	4032	4026	4140	4045	3931	4034	4107	3916	3867	3611	3554	3681	3773	3899	3877	3936	4016	3903	3995	4107	4081	4100	4087	4017	4021
4425	4150	3783	4011	4371	4087	3839	3948	4027	3923	4027	3770	3627	3743	3691	3841	3781	3758	3683	3918	4001	4150	4035	4176	4126	4345	4247	4231	4211	4122	4146	4171	4117	4006	4126	3931	3932	4004	4069	4062	3988	4344	4119	4206	4067	4289	4279	4167	4209	4228
4595	4509	4182	3913	4342	4313	4040	4150	4518	4197	4213	4195	4036	4079	4032	3954	4165	3989	4262	4192	4576	4518	4531	4580	4522	4686	4584	4546	4651	4436	4550	4464	4365	4379	4381	4445	4245	4399	4357	4437	4499	4290	4473	4311	4557	4575	4541	4465	4490	4260
4854	5083	4605	4215	4618	4963	4619	4469	4840	4736	4432	4857	4519	4520	4481	4458	4598	4607	4658	4642	5023	5092	4845	4993	5088	5076	4967	5089	4963	4951	4968	4898	4841	4707	4828	4794	4728	4697	4802	4821	4842	4701	4795	4897	4813	4790	5074	4765	4861	4638
4618	4993	4860	4619	4808	5366	5299	4856	5406	5142	4796	5241	5070	4917	5124	4786	5088	5175	5022	5116	5184	5316	5327	5081	5175	5312	5154	5225	5135	5001	4965	4898	5057	5006	4930	4968	4867	4931	5110	4890	5097	4934	4897	4903	5016	4883	5002	5035	4843	4793
4137	4769	4847	4468	4529	5268	5444	4934	5245	5445	4846	5207	5066	4989	5158	4926	5121	5071	5207	5036	5157	5012	5161	4974	5122	5002	5028	5006	4910	4864	4709	4721	4857	4846	4728	4743	4637	4779	4850	5013	4907	5056	5004	4627	4667	4789	4788	4803	4545	4349
3947	4233	4408	3990	3900	4598	4863	4265	4655	5087	4581	4598	4740	4534	4904	4557	4796	4923	4891	4806	4990	5036	5011	4857	4860	4766	4760	4810	4715	4625	4492	4348	4470	4507	4431	4350	4426	4548	4674	4695	4867	4806	4806	4745	4678	4611	4684	4392	4261	4157
3552	3930	4124	3566	3299	3770	4126	3562	4120	4492	4029	4366	4250	4112	4479	4410	4479	4685	4692	4666	4910	4710	4898	4782	4751	4644	4618	4641	4628	4479	4512	4352	4278	4124	4235	4214	4317	4473	4642	4693	4668	4566	4603	4497	4544	4466	4426	4284	4025	3973
3500	3879	3899	3341	2963	3487	3733	3325	3824	4056	3668	3828	4109	4001	4312	4291	4631	4346	4597	4673	4554	4553	4691	4786	4698	4703	4590	4572	4466	4427	4396	4315	4206	4225	4292	4361	4495	4656	4675	4628	4590	4474	4309	4526	4398	4242	4209	4189	4089	3871
3630	3886	3975	3390	3088	3599	3695	3175	3468	3726	3563	3767	3872	3761	4110	4245	4250	4287	4396	4389	4539	4610	4615	4582	4686	4669	4613	4481	4380	4382	4393	4269	4227	4242	4105	4325	4690	4687	4727	4454	4457	4375	4359	4338	4263	4247	4160	4018	3820	4027
3761	3876	3779	3127	2962	3519	3581	3182	3445	3584	3264	3545	3727	3696	3952	4027	4341	4300	4383	4394	4432	4701	4587	4579	4632	4440	4481	4410	4368	4237	4096	4201	4161	4193	4314	4348	4674	4680	4728	4520	4425	4460	4378	4159	4255	4107	4014	4001	4023	3890
3535	3579	3355	2822	2656	3201	3153	3086	3334	3562	3337	3606	3724	3612	4048	4119	4214	4365	4279	4488	4330	4494	4421	4646	4610	4433	4559	4528	4454	4249	4411	4331	4293	4331	4459	4473	4432	4544	4610	4594	4474	4235	4166	4005	3977	4024	3972	3968	4033	4047
3490	3450	3121	2652	2715	3196	3155	3008	3451	3686	3464	3888	3881	3899	4388	4422	4539	4408	4518	4512	4420	4553	4436	4472	4493	4460	4591	4484	4499	4367	4278	4267	4516	4476	4417	4586	4427	4659	4628	4355	4292	4035	4153	3969	3952	3941	3957	3882	3954	4073
3710	3627	3249	2948	3211	3599	3599	3424	3885	4119	3839	4202	4231	4303	4741	4500	4574	4464	4295	4240	4343	4235	4281	4369	4323	4348	4379	4387	4367	4221	4311	4313	4358	4558	4566	4715	4498	4510	4503	4218	4140	4174	3992	4090	4049	3969	3850	4050	4208	3920
4065	3971	3595	3494	3785	4017	3946	3902	4412	4251	4250	4526	4304	4496	4893	4690	4703	4237	4274	4134	4179	3978	4279	4175	4396	4378	4280	4250	4285	4295	4180	4322	4461	4464	4378	4388	4441	4113	4237	4117	4123	3992	3990	4040	4052	3986	4008	3998	4126	3998
4299	4058	3815	3871	4159	4219	3858	4123	4480	4288	4336	4660	4313	4517	4637	4598	4488	4266	4327	3969	4074	4001	4301	4260	4358	4414	4398	4312	4246	4172	4351	4395	4399	4665	4447	4406	4193	4039	4069	4152	3959	3972	4042	4045	3997	4140	3978	4067	4140	4133
4405	3998	3777	4142	4223	4004	3966	4107	4223	4143	4404	4526	4307	4533	4565	4540	4553	4223	4220	4069	3975	3928	4085	4034	4287	4469	4298	4446	4244	4384	4316	4409	4562	4483	4436	4392	4073	4043	4027	4120	3993	3989	4123	4152	4053	3993	4047	3990	4049	4002
4240	3833	4071	4404	4296	3947	3996	4266	4221	4199	4467	4456	4386	4510	4282	4568	4328	4143	4238	4013	3972	4093	4112	4231	4264	4325	4316	4348	4147	4264	4225	4350	4447	4388	4447	4280	4238	4046	4140	4227	4275	4225	4219	4043	4104	4185	3905	4015	3915	3959
4080	4094	4175	4654	4329	4161	4281	4233	4062	4377	4501	4397	4451	4713	4368	4495	4188	4288	4127	4252	4233	4310	4436	4493	4268	4447	4323	4252	4323	4074	4367	4280	4475	4512	4442	4394	4240	4205	4017	4265	4256	4299	4228	4242	4167	4207	4205	4201	4126	4061
4188	4230	4372	4419	4385	4166	4467	4228	4250	4546	4620	4474	4655	4509	4583	4458	4150	4200	4189	4538	4438	4636	4579	4753	4671	4739	4645	4407	4294	4273	4327	4344	4626	4511	4409	4439	4281	4104	4265	4301	4324	4145	4303	4254	4182	4229	4276	4307	4307	4165
4322	4163	4125	4035	4234	4311	4383	4252	4205	4591	4464	4629	4612	4510	4662	4487	4308	4402	4300	4462	4472	4664	4655	4477	4523	4541	4579	4423	4341	4332	4141	4356	4411	4539	4407	4184	4074	4127	4228	4151	4229	4366	4386	4145	4173	4288	4320	4208	4212	3988
4642	4334	4132	3897	4199	4240	4274	4263	4281	4539	4463	4723	4538	4487	4672	4161	4374	4039	4110	4369	4350	4236	4434	4314	4344	4253	4238	4193	4146	3987	4197	4121	4168	4213	4089	4057	3918	3960	4196	4162	4235	4340	4312	4352	4236	4255	4081	4034	4024	3902
[truncated: 920 more columns]
