# Supplementary material for: Spatial Resolution and Refractive Index Contrast of Resonant Photonic Crystal Surfaces for Biosensing
Source: IEEE Photonics J. Author manuscript; Available in PMC 2015 Sep 7. (PMC4561521; doi:10.1109/JPHOT.2015.2435699)
Supplement: fig2_data [file NIHMS64775-supplement-fig2_data.gz › Volumes/graham/MacBook_backup/PhD_folder_2015_06_02/paper_improvements/IEEE_J_Photonics/final_files/data_files/fig2/0pc_p555f85/i12.csv]

5135	4353	4344	4302	4238	4273	4295	4407	4431	4577	4527	4525	4505	4685	4685	4497	4308	4154	3853	3936	4000	4121	4045	4351	4433	4558	4599	4645	4693	4480	4345	4122	4033	4031	4063	4182	4205	4214	4434	4345	4263	4405	4370	4487	4590	4647	4468	4579	4549	4724
4777	4421	4348	4431	4229	4290	4325	4225	4528	4506	4526	4618	4548	4576	4471	4310	4199	3940	3901	3988	4028	4280	4338	4493	4840	4772	4591	4406	4438	4420	4281	4037	3991	4130	4216	4157	4269	4278	4157	4224	4139	4295	4464	4543	4690	4539	4561	4418	4565	4582
4407	4216	4135	4145	4187	4168	4192	4239	4127	4178	4125	4062	4171	4039	4072	4135	4061	3811	3954	3996	4235	4352	4452	4566	4521	4356	4417	4317	4103	3952	3820	3867	4073	4300	4336	4096	3976	3988	3994	3986	3968	4091	4340	4516	4443	4387	4250	4354	4358	4439
4273	4067	4150	4089	4067	4028	4287	3971	3860	3822	3961	3816	3652	3783	3733	3749	3925	3913	4075	4177	4202	4346	4407	4535	4301	4248	4173	4053	3847	3669	3719	3606	3982	4099	4074	3856	3829	3899	3849	3761	4148	4083	4218	4262	4350	4297	4365	4261	4360	4382
4179	3941	4099	4029	4332	4091	4028	3762	3721	3695	3691	3536	3531	3572	3684	3875	3827	4101	4167	4348	4234	4354	4380	4442	4381	3954	3846	3797	3670	3634	3664	3968	3766	3941	3824	3842	3671	3711	3803	3939	4075	4165	4056	4123	4198	4342	4405	4545	4530	4504
4112	4186	4237	4266	4106	3962	3897	3781	3642	3561	3524	3500	3603	3659	3781	3933	4131	4121	4335	4483	4422	4417	4458	4214	4146	3896	3817	3752	3779	3660	3696	4037	4005	3938	3963	3807	3814	3783	3785	4037	4142	4030	4031	4072	4341	4198	4434	4609	4706	4398
3942	4227	4228	4175	4108	3983	3967	3815	3779	3632	3796	3660	3683	3814	3965	4217	4420	4513	4455	4601	4415	4266	4200	4124	4032	3906	3668	3835	3875	3913	4132	4159	4180	4019	4000	3841	3858	3761	3852	4228	4231	4148	4076	4225	4178	4348	4624	4841	4780	4609
4149	4266	4284	4184	4210	4047	4043	4128	3924	4045	3987	3971	4051	4161	4151	4341	4696	4566	4685	4459	4573	4248	4179	4109	4064	4017	3860	3946	4149	4193	4362	4197	4147	3947	3894	3907	3934	4004	4139	4355	4312	4043	4096	4239	4250	4530	4734	4894	4765	4709
4362	4424	4345	4331	4246	4123	4402	4287	4237	4262	4181	4265	4373	4404	4484	4583	4552	4660	4572	4421	4288	4122	4096	3985	4107	4108	4082	4171	4273	4354	4375	4380	4337	4064	3827	4030	3962	4069	4152	4338	4166	4391	4153	4213	4296	4561	4873	4756	4687	4545
4509	4336	4347	4383	4420	4481	4611	4653	4605	4604	4574	4534	4649	4600	4686	4573	4523	4481	4298	4371	4137	4004	3886	4058	3914	4195	4327	4485	4480	4566	4435	4423	4228	4072	4049	4125	4195	4238	4214	4267	4267	4216	4152	4259	4325	4652	4650	4756	4573	4675
4682	4558	4462	4585	4646	4775	4831	4849	4845	4755	4710	4731	4684	4630	4542	4581	4456	4359	4163	4251	3982	3876	3968	4042	3996	4236	4517	4627	4677	4494	4343	4278	4314	4140	4245	4350	4338	4363	4420	4293	4325	4254	4257	4176	4455	4572	4595	4564	4641	4588
4789	4361	4395	4380	4600	4797	4765	4932	4928	4767	4739	4665	4661	4510	4354	4354	4241	4209	4177	4262	4128	4053	4158	4218	4171	4340	4514	4522	4360	4212	4117	4252	4309	4319	4378	4434	4484	4533	4403	4209	4181	4267	4365	4484	4510	4546	4424	4616	4650	4681
4493	4376	4307	4455	4587	4609	4625	4709	4572	4666	4500	4565	4201	4195	4204	4097	4155	4150	4060	4185	4319	4225	4288	4330	4439	4418	4380	4269	4335	4219	4122	4125	4276	4372	4486	4416	4594	4424	4355	4292	4125	4356	4467	4492	4386	4343	4564	4601	4730	4973
4370	4279	4273	4183	4195	4585	4545	4466	4514	4449	4279	4111	4188	4095	4099	3958	4004	4103	4260	4352	4270	4374	4441	4393	4336	4257	4296	4181	4036	4260	4112	4197	4370	4525	4395	4408	4432	4294	4053	4218	4316	4482	4619	4540	4562	4336	4560	4502	4830	4867
4148	4165	4123	4138	4286	4287	4394	4269	4234	4221	4207	4024	3926	4017	4090	4064	4113	4380	4276	4403	4511	4615	4485	4284	4221	4162	4028	4111	4044	4013	4110	4201	4565	4544	4352	4379	4329	4163	4214	4090	4335	4424	4528	4436	4398	4344	4334	4561	4760	5185
4033	4040	4007	4068	4153	4283	4369	4405	4252	4176	4083	4092	4021	4010	4121	4400	4386	4550	4513	4564	4695	4484	4416	4283	4052	3907	4097	4152	4067	4194	4193	4288	4436	4529	4540	4238	4237	4063	4279	4211	4338	4381	4470	4359	4366	4422	4546	4685	4750	4965
4249	4254	4078	4206	4310	4293	4352	4342	4480	4270	4182	4106	4239	4249	4421	4614	4634	4900	4720	4595	4569	4324	4241	4169	4009	4065	4091	4189	4341	4225	4306	4375	4437	4401	4409	4266	4252	4278	4461	4369	4346	4438	4293	4335	4504	4452	4629	4763	4890	4676
4623	4281	4303	4336	4433	4418	4484	4424	4431	4350	4257	4380	4568	4471	4598	4671	4727	4573	4650	4625	4356	4225	4064	3937	4088	4008	4086	4310	4589	4359	4422	4315	4367	4378	4211	4311	4440	4440	4533	4474	4337	4160	4225	4305	4453	4579	4756	4822	4597	4555
4688	4532	4530	4459	4534	4539	4585	4586	4655	4505	4574	4594	4427	4495	4579	4536	4637	4413	4357	4240	4187	4233	3931	3967	4096	4130	4374	4627	4520	4418	4365	4334	4284	4309	4371	4391	4581	4561	4714	4479	4354	4309	4163	4380	4560	4829	4766	4625	4395	4545
4805	4574	4534	4506	4657	4392	4607	4720	4786	4656	4502	4431	4393	4411	4268	4266	4347	4242	4222	4128	4029	4114	4101	4226	4224	4195	4357	4520	4443	4437	4211	4211	4250	4285	4448	4524	4526	4666	4442	4503	4284	4303	4343	4554	4683	4820	4789	4562	4439	4696
4647	4548	4333	4311	4402	4449	4496	4549	4544	4572	4629	4294	4231	4160	3880	4080	4179	4256	4320	4251	4210	4332	4348	4447	4372	4292	4355	4402	4213	4297	4142	4182	4185	4285	4396	4448	4535	4721	4553	4359	4325	4276	4510	4533	4756	4493	4572	4321	4629	4705
4429	4210	4095	4290	4298	4339	4249	4551	4556	4267	4234	4192	4051	4055	3901	3903	4186	4293	4250	4341	4392	4410	4657	4385	4533	4230	4143	4260	4209	4338	4124	4323	4354	4311	4427	4447	4545	4452	4379	4503	4508	4466	4540	4644	4607	4346	4401	4488	4722	4699
4212	3955	3957	4187	4042	4179	4361	4448	4219	4335	4268	3993	4002	3921	3870	4110	4318	4589	4588	4599	4482	4697	4566	4390	4430	4234	4181	4070	4103	4135	4301	4318	4296	4181	4277	4277	4342	4384	4438	4525	4608	4642	4510	4483	4317	4229	4300	4448	4633	4719
4035	3944	3972	4085	4059	4254	4226	4320	4326	4402	4227	4283	4218	4043	4209	4264	4421	4397	4705	4670	4692	4541	4461	4280	4093	4174	4175	4177	4206	4228	4488	4280	4333	4343	4232	4173	4287	4396	4518	4696	4700	4789	4503	4314	4291	4476	4545	4732	4622	4671
4166	3975	4119	4151	4417	4491	4555	4496	4451	4622	4601	4400	4317	4295	4447	4686	4671	4535	4727	4615	4472	4412	4209	4235	3927	4241	4148	4288	4309	4305	4260	4351	4357	4430	4271	4020	4276	4525	4577	4743	4630	4674	4386	4465	4507	4655	4525	4660	4655	4746
4291	4417	4504	4544	4643	4717	4630	4664	4674	4740	4715	4646	4636	4581	4610	4640	4503	4488	4465	4309	4366	4321	4322	4225	4090	4170	4212	4303	4413	4400	4294	4313	4232	4285	4210	4150	4407	4648	4705	4746	4643	4677	4558	4643	4769	4803	4883	4781	4684	4612
4509	4457	4437	4645	4721	4659	4749	4751	4704	4781	4740	4778	4694	4543	4498	4397	4267	4266	4189	4165	4215	4351	4164	4300	4366	4520	4514	4616	4430	4450	4388	4415	4243	4242	4449	4452	4475	4612	4634	4756	4721	4706	4759	4788	4910	4743	4816	4598	4564	4553
4585	4495	4529	4504	4810	4511	4619	4646	4575	4564	4701	4703	4555	4463	4336	4210	4145	4112	4143	4319	4243	4350	4415	4508	4508	4617	4614	4607	4442	4463	4491	4532	4597	4617	4709	4646	4677	4549	4637	4652	4686	4622	4881	5058	4945	4993	4836	4629	4899	4822
4449	4284	4336	4392	4338	4429	4421	4258	4435	4433	4514	4358	4369	4378	4216	4174	4255	4129	4391	4226	4505	4496	4440	4577	4621	4525	4448	4643	4502	4420	4505	4415	4717	4784	4732	4739	4479	4460	4625	4581	4787	4895	5056	5033	4971	4704	4617	4688	4810	4891
4286	4120	4122	4158	4158	4069	4202	4093	4185	4176	4257	4343	4287	4353	4397	4359	4367	4388	4538	4436	4494	4425	4446	4577	4512	4376	4506	4549	4529	4565	4374	4626	4750	4596	4542	4538	4465	4388	4498	4665	4877	4918	5004	4852	4865	4630	4452	4616	4832	4727
4319	4126	4166	4197	4117	4048	4062	4013	4138	4229	4240	4381	4440	4529	4509	4521	4585	4551	4508	4524	4550	4477	4294	4296	4280	4444	4624	4601	4562	4608	4558	4524	4536	4540	4354	4389	4342	4270	4531	4715	4815	4837	4762	4567	4470	4594	4624	4661	4651	4418
4423	4246	4166	4377	4221	4150	4088	4219	4147	4234	4352	4443	4561	4560	4646	4464	4469	4407	4472	4318	4360	4350	4269	4232	4287	4536	4901	4735	4622	4603	4552	4398	4436	4262	4278	4279	4364	4256	4553	4659	4692	4616	4434	4483	4440	4518	4767	4515	4461	4327
4562	4584	4430	4470	4324	4300	4269	4278	4060	4331	4407	4487	4514	4457	4463	4517	4383	4407	4355	4272	4191	4230	4089	4186	4312	4735	4710	4819	4690	4653	4522	4245	4264	4134	4357	4474	4492	4541	4586	4663	4535	4433	4366	4544	4576	4674	4552	4340	4114	4113
4667	4353	4434	4388	4435	4363	4237	4151	4177	4271	4381	4287	4322	4441	4285	4339	4433	4298	4377	4343	4348	4227	4285	4319	4414	4570	4628	4739	4442	4481	4224	4124	4066	4334	4395	4456	4575	4422	4467	4393	4472	4556	4507	4775	4554	4557	4152	4100	4201	4236
4502	4536	4373	4320	4394	4320	4126	4015	4244	4255	4136	4275	4329	4078	4128	4276	4297	4581	4443	4583	4416	4547	4378	4483	4500	4533	4528	4484	4568	4297	4211	4240	4326	4452	4441	4458	4505	4284	4382	4299	4356	4519	4489	4616	4528	4405	4083	4303	4137	4365
4199	4004	4037	4149	4178	4248	4136	3991	3999	4045	4072	4168	4103	4091	4134	4244	4330	4490	4720	4580	4495	4565	4461	4471	4405	4371	4445	4481	4548	4579	4512	4374	4442	4536	4472	4414	4402	4259	4369	4590	4629	4637	4564	4597	4360	4361	4252	4409	4452	4443
4178	4128	4125	4317	4379	4369	4323	4393	4218	3985	4273	4226	4379	4286	4412	4386	4605	4611	4612	4637	4691	4466	4382	4324	4329	4315	4388	4486	4594	4672	4682	4621	4495	4498	4530	4477	4418	4423	4515	4516	4796	4695	4478	4574	4494	4488	4606	4663	4421	4556
4293	4317	4386	4494	4736	4529	4586	4509	4398	4413	4490	4377	4506	4420	4417	4433	4471	4503	4555	4487	4547	4356	4296	4283	4333	4642	4506	4614	4812	4875	4731	4413	4420	4474	4416	4568	4600	4477	4664	4574	4556	4590	4374	4617	4639	4788	4503	4725	4645	4387
4505	4460	4647	4733	4842	4724	4647	4731	4581	4472	4415	4374	4190	4227	4245	4371	4419	4401	4445	4591	4535	4519	4371	4422	4494	4550	4672	4775	4877	4890	4836	4473	4670	4661	4615	4879	4863	4655	4598	4717	4548	4632	4507	4714	4788	4860	4695	4546	4625	4642
4684	4772	4651	4617	4687	4586	4602	4513	4552	4414	4469	4153	4180	4087	4172	4327	4276	4273	4316	4543	4497	4545	4628	4647	4679	4848	4597	4813	4792	4883	4814	4805	4686	5026	4860	4862	4878	4775	4665	4557	4811	4650	4641	4767	4744	4739	4652	4651	4429	4578
4489	4655	4683	4537	4592	4578	4432	4310	4399	4344	4349	4303	4175	4327	4267	4227	4361	4580	4463	4838	4761	4772	4819	4689	4675	4503	4630	4622	4626	4979	4829	4960	5009	5050	5157	4908	4765	4776	4721	4633	4728	4804	4929	4833	4629	4515	4500	4559	4868	4589
4648	4488	4540	4369	4515	4570	4425	4450	4495	4581	4527	4554	4420	4255	4393	4292	4471	4537	4656	4574	4903	4814	4796	4753	4539	4602	4574	4637	4809	4922	4897	5031	5039	4981	4820	4796	4586	4686	4748	4858	4858	4924	4830	4638	4517	4309	4492	4299	4689	4596
4735	4543	4495	4460	4506	4391	4620	4618	4599	4777	4709	4592	4559	4395	4312	4349	4559	4491	4587	4702	4658	4782	4757	4783	4715	4783	4801	4872	4911	4932	4917	4806	4853	4722	4710	4820	4658	4731	4971	4793	4838	4618	4518	4410	4365	4343	4499	4292	4471	4391
4897	4731	4561	4518	4502	4522	4708	4792	5022	4846	4726	4749	4541	4523	4305	4380	4401	4502	4669	4650	4769	4917	4873	4931	4886	4977	4868	4939	4852	4821	4677	4536	4682	4584	4550	4734	4632	4824	4799	4719	4783	4562	4518	4299	4504	4361	4620	4316	4223	4152
4863	4720	4776	4691	4562	4575	4667	4815	4883	4744	4858	4643	4597	4457	4329	4220	4253	4507	4420	4881	4820	4866	4912	5068	5039	4919	4982	4892	4688	4634	4456	4482	4508	4557	4657	4761	4778	4752	4489	4441	4365	4407	4538	4579	4564	4454	4306	4106	4207	4328
4929	4746	4533	4475	4499	4651	4537	4816	4967	5012	4745	4704	4564	4416	4413	4495	4343	4528	4626	4844	4898	4913	4884	4924	4866	4851	4703	4601	4583	4589	4498	4480	4465	4517	4662	4620	4520	4431	4239	4485	4283	4462	4526	4519	4388	4203	3973	4044	4231	4451
4653	4681	4437	4462	4404	4515	4707	4903	4867	4893	4928	4858	4895	4600	4645	4688	4686	4524	4719	4822	4888	4960	4843	4866	4640	4650	4761	4493	4603	4518	4576	4406	4479	4332	4453	4157	4239	4241	4325	4451	4425	4591	4600	4372	4100	4117	3944	4229	4284	4377
4699	4592	4623	4549	4491	4615	4874	4844	4995	5072	5095	4976	4895	4881	4942	4601	4648	4638	4622	4691	4754	4713	4677	4638	4781	4543	4704	4728	4692	4633	4501	4407	4198	4255	4117	4220	4176	4252	4559	4302	4320	4203	4273	4123	4009	4147	4168	4220	4411	4121
4808	4562	4634	4598	4757	4748	4714	4915	5172	5211	5069	5018	4796	4672	4594	4511	4413	4586	4485	4571	4488	4539	4561	4681	4788	4795	4866	4792	4611	4469	4276	4106	4023	4192	4146	4273	4517	4460	4234	4227	4166	4160	4165	4251	4457	4434	4402	4161	4124	4213
4745	4487	4444	4495	4632	4794	4865	4936	5024	4934	4883	4760	4700	4614	4586	4287	4398	4456	4565	4595	4565	4672	4824	4673	4667	4855	4698	4645	4623	4377	4106	4021	4051	4139	4297	4386	4316	4225	3962	3961	4075	4205	4355	4337	4479	4229	4275	4206	4216	4376
4663	4581	4662	4589	4587	4587	4767	4826	4781	4755	4715	4630	4525	4435	4385	4361	4503	4438	4503	4646	4703	4758	4733	4615	4494	4601	4460	4377	4336	4286	4244	4208	4117	4130	4279	4222	4143	3988	3948	4069	4119	4386	4380	4438	4160	4169	4184	4369	4465	4800
4667	4521	4560	4598	4690	4656	4829	4780	4790	4867	4661	4604	4588	4544	4498	4552	4570	4501	4580	4641	4624	4615	4472	4346	4458	4404	4530	4491	4437	4536	4305	4262	4317	4159	4115	4220	4053	4116	4211	4337	4474	4449	4313	4247	4098	4314	4364	4589	4555	4600
4943	4684	4821	4755	4801	4973	4968	4917	4943	4745	4863	4829	4734	4686	4551	4595	4434	4453	4496	4425	4408	4421	4378	4280	4401	4440	4593	4689	4506	4548	4308	4292	4155	4073	4285	4218	4364	4441	4441	4333	4454	4137	4157	4234	4430	4396	4600	4617	4565	4504
4865	4833	4688	4748	4882	4891	4932	4703	4774	4860	4657	4631	4509	4480	4494	4381	4469	4426	4358	4505	4363	4418	4480	4435	4425	4554	4654	4577	4356	4318	4173	3965	4128	4311	4419	4427	4618	4459	4494	4443	4210	4205	4346	4609	4718	4697	4567	4419	4449	4609
4765	4694	4657	4617	4637	4613	4639	4597	4478	4611	4555	4680	4553	4480	4422	4411	4484	4619	4751	4869	4552	4495	4390	4378	4538	4437	4443	4376	4286	4257	4270	4319	4282	4483	4516	4665	4525	4421	4360	4469	4432	4640	4585	4888	4556	4658	4275	4562	4439	4770
4727	4634	4643	4534	4538	4649	4530	4569	4540	4619	4537	4647	4611	4565	4643	4429	4587	4639	4978	4706	4516	4435	4324	4396	4359	4239	4323	4259	4376	4441	4540	4378	4384	4373	4434	4519	4468	4593	4364	4510	4786	4666	4721	4649	4570	4488	4424	4441	4799	4818
4641	4719	4669	4648	4586	4430	4544	4602	4630	4640	4632	4687	4568	4550	4512	4577	4760	4843	4861	4582	4658	4408	4334	4304	4389	4488	4382	4523	4680	4716	4383	4308	4264	4199	4383	4537	4595	4687	4761	4852	4677	4681	4704	4615	4708	4737	4676	4914	4832	4683
4669	4612	4659	4572	4502	4431	4436	4548	4592	4516	4636	4466	4477	4344	4323	4464	4500	4694	4631	4765	4661	4467	4630	4596	4483	4615	4617	4736	4575	4458	4245	4267	4248	4452	4491	4707	4734	4817	4800	4860	4788	4658	4597	4888	4893	4815	4832	4730	4626	4588
4652	4503	4385	4467	4385	4444	4353	4422	4557	4516	4595	4365	4456	4327	4472	4540	4738	4791	4772	4808	4891	4741	4791	4772	4756	4690	4581	4603	4626	4432	4422	4345	4607	4675	4625	4714	4707	4711	4679	4732	4663	4732	5019	5139	4945	4784	4788	4657	4633	4635
4602	4606	4338	4262	4288	4264	4444	4533	4385	4530	4518	4616	4395	4563	4439	4724	4853	4767	5047	4878	4741	4896	4574	4614	4600	4584	4568	4723	4687	4533	4394	4466	4481	4546	4526	4587	4632	4734	4700	4680	4800	4891	4965	4824	4723	4722	4782	4863	4691	4616
4755	4421	4471	4375	4313	4457	4423	4431	4495	4692	4650	4630	4628	4701	4781	4852	4870	4856	4865	4790	4701	4575	4454	4597	4683	4687	4668	4716	4776	4664	4605	4475	4397	4445	4517	4531	4644	4935	4810	4767	4743	4753	4726	4738	4653	4706	4803	5016	4796	4636
4759	4604	4382	4512	4490	4457	4537	4698	4558	4618	4652	4634	4728	4669	4778	4787	4764	4779	4751	4741	4652	4642	4663	4699	4748	4705	4978	4815	4884	4789	4618	4473	4505	4554	4684	4615	4827	4917	4800	4696	4622	4704	4799	4583	4828	4781	4967	4831	4510	4432
4835	4658	4621	4473	4389	4542	4518	4505	4526	4365	4568	4490	4663	4672	4737	4849	4983	4953	4904	5004	4815	4857	4876	4686	4750	4853	4951	4770	4705	4747	4822	4655	4568	4775	4701	4784	4799	4631	4666	4531	4577	4695	4815	4850	4824	4766	4447	4489	4417	4587
4842	4719	4673	4588	4390	4538	4374	4583	4404	4545	4409	4621	4647	4857	4823	4988	4931	5325	5170	5041	4977	4827	4633	4718	4665	4824	4790	4889	4779	4797	4902	4947	4639	4666	4667	4658	4564	4666	4550	4667	4717	4816	4953	4654	4948	4463	4624	4642	4621	4544
4918	4631	4697	4599	4558	4564	4457	4471	4448	4469	4512	4735	4846	5030	4873	5138	5154	5312	5207	5063	4805	4790	4550	4591	4624	4742	4837	4940	5105	4857	4860	5027	4808	4710	4618	4604	4728	4664	4704	4727	4805	4876	4855	4755	4710	4661	4747	4735	4695	4715
4966	4901	4833	4869	4673	4635	4531	4587	4571	4547	4427	4594	4857	5027	4893	4995	5078	5133	5223	5014	4985	4694	4914	4764	4783	4908	4944	4952	5063	4940	4965	4977	4828	4866	4789	4902	4967	4873	4737	4868	4856	4901	4928	4708	4727	4659	4895	4607	4771	4526
4966	4631	4814	4612	4693	4517	4528	4448	4509	4632	4452	4782	4769	4551	4871	5079	5069	5267	5279	5172	4941	4923	5006	4866	5004	4894	4849	4968	4910	4829	4943	5032	5139	5037	4959	4912	4971	4929	4932	4776	4966	5112	4978	5004	4829	4606	4675	4659	4768	4723
4845	4711	4663	4515	4541	4361	4392	4559	4524	4442	4452	4609	4651	4754	4834	5129	5190	5385	5235	5189	4972	5127	4805	4844	4878	4599	4748	4844	5048	5014	5094	5151	5117	5163	5170	4966	4952	4896	4981	5066	4969	5201	4950	4974	4663	4780	4707	4676	4906	4790
4901	4678	4569	4416	4356	4493	4375	4516	4600	4580	4516	4594	4581	4739	4815	5088	5159	5116	5322	5011	4975	4708	4788	4840	4750	4692	4821	4930	4947	5086	5140	4979	5082	5095	5084	5072	5018	5159	5210	5267	5216	5154	5058	4938	4815	4785	4762	5068	4965	4915
4865	4563	4510	4467	4275	4455	4535	4581	4648	4495	4500	4497	4583	4691	4750	4921	5217	5166	5151	4899	4897	4981	4811	4889	4856	4813	5046	4934	4946	4845	4879	4984	5034	4936	5003	5125	5161	5056	5172	5075	5202	5117	5022	4999	4793	4934	5043	5118	5021	4979
4636	4340	4498	4297	4296	4374	4476	4605	4599	4351	4302	4284	4559	4679	4728	4954	5103	5161	5107	5049	4919	4950	4945	5030	4921	4953	4816	4852	4889	4970	4833	4885	4874	4922	4960	5063	5126	5188	5076	5011	5171	5184	4894	5104	4953	5041	4989	5053	5109	5039
4620	4329	4308	4234	4252	4381	4381	4368	4628	4421	4366	4357	4591	4750	4957	5107	5245	5064	5091	5035	4984	4914	4840	4945	4855	4940	4845	4844	4920	4772	4848	4832	5006	4966	5054	4961	5011	5011	5146	4997	5270	5100	5173	4998	4954	4957	5080	5099	5205	5118
4603	4341	4132	4228	4174	4441	4687	4500	4569	4697	4435	4320	4536	4635	4891	4966	5129	4987	4847	4896	4751	5014	4862	4715	4926	4966	4860	4834	4988	4786	4992	4972	4766	4775	4946	4867	5058	5213	4974	5066	5224	5196	5040	5068	4988	5161	5127	5281	5296	5164
4322	4155	4132	4303	4277	4523	4581	4434	4520	4543	4284	4427	4444	4687	4870	4799	4874	4834	4985	4882	4960	4959	4825	4850	4889	5055	4824	4947	4846	4831	4786	4745	4770	4728	4975	4962	5006	4981	5094	4990	4949	5121	4865	5000	5099	5100	5110	5116	5207	5164
4405	4038	4134	4166	4339	4492	4592	4613	4570	4435	4485	4410	4480	4617	4848	4861	4979	4884	5062	5010	4987	4950	4844	4780	4890	4703	4657	4641	4762	4763	4858	4845	4905	4896	4994	4821	4940	4795	4816	5063	4938	5040	5149	4944	4987	4934	5021	4980	4978	5036
4288	4055	4160	4274	4488	4593	4756	4577	4656	4549	4508	4595	4696	4734	4834	5106	5018	5132	4919	4968	4864	4913	4969	4773	4687	4635	4601	4603	4720	4841	4699	4788	4961	5054	4777	4881	4730	4714	4766	4774	4999	4996	4895	4853	4853	4852	4759	4781	4935	5074
4341	4261	4233	4183	4501	4560	4728	4691	4640	4600	4615	4646	4729	4840	4957	5022	5057	5090	4987	4972	4871	5001	4991	4722	4729	4672	4642	4701	4743	4804	4683	4773	4770	4701	4893	4824	4792	4719	4871	4919	4932	4697	4626	4516	4539	4618	4562	4773	4834	4968
4377	4250	4257	4385	4369	4689	4740	4795	4736	4759	4658	4596	4869	4963	5082	5147	5132	4943	4983	5131	5052	4963	5010	4883	4724	4657	4589	4687	4778	4668	4783	4600	4769	4796	4738	4664	4776	4810	4804	4730	4632	4587	4465	4526	4537	4469	4636	4648	4877	4760
4364	4173	4296	4399	4596	4833	4937	4747	4926	4857	4778	4950	4992	5070	5194	5170	5193	5027	5182	5198	5214	5098	4949	4797	4669	4576	4467	4652	4540	4634	4639	4677	4560	4590	4715	4548	4730	4716	4809	4626	4503	4536	4432	4261	4481	4412	4592	4567	4659	4749
4331	4200	4547	4580	4704	4873	4963	4864	4969	4760	5021	5004	5034	5135	5286	5245	5139	5139	5096	5187	5173	5054	4930	4582	4534	4481	4467	4471	4361	4428	4638	4606	4558	4483	4431	4360	4526	4524	4530	4401	4438	4558	4356	4220	4272	4306	4442	4389	4544	4522
4407	4385	4533	4680	4837	4739	5019	5046	5184	5161	5090	5118	5133	5354	5404	5105	5061	5095	5031	5165	5046	4968	4805	4607	4505	4535	4494	4544	4458	4566	4609	4624	4448	4268	4252	4287	4367	4336	4461	4243	4345	4296	4282	4133	4196	4351	4380	4504	4522	4671
4456	4365	4408	4754	4977	4875	5070	5026	4975	5083	5096	5256	5410	5275	5347	5043	4996	4995	4956	5093	5050	5165	4807	4586	4601	4391	4404	4360	4559	4429	4606	4381	4284	4180	4060	4209	4138	4235	4164	4171	4220	4084	4040	4145	4097	4334	4399	4462	4506	4424
4545	4526	4561	4765	4719	4893	4861	4927	4920	5181	5130	5297	5387	5358	5261	5148	5112	4948	4830	4955	4920	4958	4705	4546	4463	4345	4179	4271	4408	4447	4523	4325	4121	3952	4007	4010	3968	3885	3998	3787	3985	4097	3873	4075	4121	4162	4444	4475	4514	4444
4317	4465	4640	4771	4867	4886	4994	4871	4968	5125	5022	5244	5290	5277	5159	5269	4992	4990	4937	4916	4742	4671	4689	4390	4328	4216	4180	4236	4461	4396	4327	4181	4073	4071	3881	3876	3832	3894	3851	3856	3858	3778	3935	3775	4037	4013	4211	4276	4392	4409
4366	4617	4713	4771	4791	5011	4956	4909	5004	5150	5074	5052	5118	5161	4987	5104	4895	4813	4821	4703	4755	4612	4367	4262	4251	3989	4220	4275	4247	4269	4247	3954	3849	3857	3879	3815	3662	3778	3771	3788	3711	3848	3833	3874	3837	4120	4134	4139	4297	4338
4476	4606	4725	4870	4880	4952	5110	5025	4980	4812	4888	5011	4942	4856	4955	4778	4797	4604	4547	4673	4629	4505	4281	4301	4071	3911	3951	4047	4151	4177	4074	3748	3806	3927	3913	3845	3891	3724	3634	3653	3653	3701	3696	3739	3885	3899	3982	4113	4090	4167
4505	4679	4832	4980	5067	5127	5045	5015	4839	4781	4832	4935	4921	4846	4871	4708	4557	4556	4655	4669	4542	4417	4207	3899	3905	3763	3892	3875	3907	3964	3991	3885	3886	3731	3838	3790	3643	3640	3443	3600	3545	3609	3610	3629	3891	3841	3944	3970	4040	4177
4737	4696	4897	5024	5105	5139	5031	4877	4769	4909	4894	4815	4901	4676	4801	4569	4509	4435	4427	4452	4483	4236	3958	3778	3791	3738	3746	3830	3859	3872	3809	3924	3812	3731	3768	3607	3698	3541	3493	3616	3614	3676	3750	3636	3494	3782	3752	3834	3752	3969
4735	4987	5109	5072	5012	4995	4852	4811	5039	4851	4964	4865	4817	4635	4504	4314	4330	4340	4288	4313	4211	3973	3825	3751	3645	3543	3742	3736	3796	3800	3671	3730	3599	3709	3622	3721	3555	3568	3595	3442	3715	3586	3654	3624	3680	3592	3653	3763	3740	3854
4805	4833	5179	5203	4981	5004	4998	5020	4812	4924	4951	4835	4719	4485	4496	4299	4306	4213	4203	4160	4067	3937	3779	3556	3663	3537	3691	3676	3684	3705	3686	3589	3469	3584	3592	3530	3527	3496	3620	3509	3666	3589	3747	3631	3647	3499	3487	3553	3574	3630
5200	4946	5179	5305	5319	5016	5147	4901	5019	4952	4843	4725	4533	4492	4282	4275	4229	4082	4004	4022	4069	3874	3754	3598	3709	3609	3636	3664	3717	3770	3516	3517	3523	3598	3599	3561	3507	3436	3545	3526	3686	3672	3707	3588	3523	3543	3435	3523	3394	3476
5154	5116	5156	5346	5271	5174	4997	4993	5029	4996	4978	4725	4296	4295	4163	3979	4175	4108	4014	4143	3888	3924	3574	3559	3698	3672	3630	3653	3682	3713	3688	3555	3485	3551	3483	3396	3429	3447	3383	3495	3684	3737	3662	3740	3550	3494	3429	3471	3333	3505
5232	5210	5254	5422	5337	5259	5081	5296	5065	4916	4869	4642	4651	4249	4295	4160	4074	4043	4000	4057	3883	3921	3600	3591	3630	3664	3722	3676	3726	3683	3537	3579	3530	3493	3535	3481	3424	3618	3504	3592	3697	3789	3653	3572	3579	3499	3439	3496	3445	3376
5292	5239	5394	5384	5426	5223	5293	5350	5190	5206	4899	4645	4521	4330	4251	4214	4078	3984	3992	3891	3813	3667	3620	3569	3596	3659	3670	3611	3777	3633	3609	3566	3666	3638	3574	3576	3510	3588	3560	3709	3775	3683	3692	3688	3588	3469	3565	3439	3380	3328
5360	5291	5560	5558	5361	5348	5388	5297	5235	4961	4740	4653	4473	4350	4148	4216	4115	4058	3896	3839	3690	3675	3632	3684	3646	3752	3700	3774	3637	3685	3651	3740	3718	3829	3735	3764	3640	3731	3891	3860	3835	3936	3754	3699	3694	3638	3419	3507	3334	3334
5331	5359	5497	5661	5422	5506	5481	5248	5209	5038	4705	4533	4553	4354	4177	4075	3953	4105	3832	3753	3655	3587	3576	3574	3587	3833	3606	3729	3732	3629	3654	3779	3788	3846	3760	3849	3820	3910	3923	3985	4001	4020	3929	3878	3742	3663	3608	3640	3510	3520
5544	5411	5518	5690	5613	5574	5589	5326	5137	5007	4852	4680	4323	4297	4101	4120	4137	3955	3824	3630	3632	3585	3589	3547	3552	3739	3720	3797	3714	3688	3724	3814	4045	3920	3886	3949	4063	4076	4215	4160	4173	4079	4002	3817	3699	3752	3835	3677	3570	3564
5773	5509	5701	5657	5670	5593	5417	5457	5079	5067	4736	4491	4430	4135	4182	4267	4186	3923	3954	3725	3551	3628	3505	3518	3715	3562	3623	3840	3765	3746	3841	3999	4120	4041	4020	3973	4212	4207	4221	4193	4184	4151	4068	3971	4045	3902	3795	3708	3575	3539
5705	5642	5632	5792	5651	5597	5638	5319	5136	5006	4622	4676	4346	4301	4201	4133	4039	3901	3838	3677	3489	3558	3595	3595	3660	3507	3612	3663	3881	3851	3988	4117	4094	4007	4078	4044	4156	4204	4198	4279	4350	4325	4150	3984	3873	3808	3761	3677	3597	3498
5788	5780	5828	5818	6020	5831	5448	5439	5194	4850	4520	4416	4263	4203	4305	4026	4021	3923	3775	3647	3554	3623	3627	3661	3767	3731	3840	3808	4046	4102	4151	3938	4150	3989	4083	4054	4153	4081	4123	4291	4268	4215	3968	3829	3873	3845	3852	3707	3710	3659
5914	5817	5888	5929	5832	5654	5501	5251	5163	4844	4477	4431	4102	4246	4161	3970	4005	3850	3678	3730	3801	3596	3677	3692	3693	3769	3838	4154	4013	4082	4155	4345	4273	4099	4194	4063	4128	4202	4279	4263	4234	4161	3976	3914	3884	3897	3895	3894	3812	3908
5895	5814	5840	5906	5798	5794	5525	5321	5076	4845	4439	4207	4104	4065	4009	3844	3861	3749	3592	3567	3561	3497	3543	3719	3764	3693	3922	3981	4037	4194	4208	4295	4248	4259	4231	4258	4152	4384	4364	4286	4284	4205	4043	4004	3908	3990	3961	3978	3819	3950
6108	5998	6081	5938	5756	5708	5474	5212	4956	4841	4445	4318	4116	4061	3939	3762	3712	3664	3574	3581	3621	3548	3542	3724	3808	3979	3790	3971	4058	4067	4190	4367	4321	4272	4361	4254	4397	4396	4235	4296	4221	4108	4070	4117	3981	3922	4013	4046	3839	3925
6310	6074	6086	6035	5751	5548	5322	5079	4902	4615	4367	4227	4101	3908	3915	3633	3638	3516	3522	3490	3642	3553	3520	3732	3826	3818	3967	3924	3971	4306	4286	4212	4318	4233	4241	4266	4386	4473	4340	4494	4320	4242	4221	4081	4037	4048	4045	4104	3974	3970
6298	6275	6094	6198	5969	5644	5289	5057	4752	4454	4297	3987	4091	3858	3885	3707	3558	3594	3424	3561	3553	3536	3630	3736	3895	3885	3849	4021	4257	4325	4300	4202	4278	4320	4305	4388	4287	4296	4390	4398	4189	4436	4352	4268	4275	4074	4210	3957	4014	3816
6362	6087	6070	5978	5887	5606	5355	4987	4806	4627	4296	4038	3952	3968	3714	3550	3551	3436	3497	3559	3561	3631	3695	3866	3963	3990	3877	3926	4161	4146	4071	4102	4112	4266	4270	4352	4455	4415	4498	4484	4366	4350	4349	4285	4289	4175	4180	4091	3937	3820
6327	6227	6198	6041	5942	5541	5298	4990	4822	4462	4396	4187	3949	3835	3646	3725	3586	3517	3572	3527	3634	3694	3735	3733	3882	3896	4115	4142	4324	4161	3997	3968	4244	4162	4360	4370	4507	4447	4420	4423	4548	4391	4415	4432	4284	4305	4210	4073	4007	3897
6376	6335	6207	6040	5677	5688	5483	5132	4738	4617	4303	4212	3973	3755	3796	3644	3527	3539	3519	3618	3599	3660	3796	3825	4011	4055	4374	4307	4245	4089	4198	4057	4167	4178	4427	4413	4519	4529	4475	4296	4461	4498	4473	4439	4356	4319	4197	4188	3872	4003
6499	6348	6296	5947	5898	5706	5398	5069	4853	4544	4353	4250	3978	3905	3746	3808	3600	3643	3593	3648	3759	3917	4077	3947	4216	4297	4428	4452	4366	4257	4251	4154	4190	4172	4361	4546	4346	4635	4617	4395	4444	4546	4509	4438	4251	4160	4237	4028	3944	3942
6566	6253	6057	6102	5967	5660	5360	5169	4806	4634	4268	4241	3958	3905	3749	3649	3724	3739	3789	3790	3762	3939	3985	4167	4190	4434	4323	4342	4343	4308	4111	4308	4361	4317	4372	4356	4519	4495	4573	4391	4410	4402	4550	4417	4303	4220	4180	4171	3928	4025
6625	6331	6344	6058	5833	5843	5537	5234	5036	4648	4451	4223	4155	3984	3953	3784	3734	3713	3706	3895	3951	4040	4065	4008	4087	4326	4318	4339	4383	4417	4169	4201	4295	4491	4385	4619	4594	4448	4445	4424	4465	4590	4509	4477	4267	4165	4157	4124	4032	3989
6654	6311	6511	6115	5999	5568	5550	5195	4889	4708	4558	4335	4092	4038	3927	3875	3671	3758	3713	3929	3987	3918	3944	3995	4022	4217	4301	4244	4243	4235	4126	4206	4331	4482	4639	4555	4631	4500	4523	4404	4461	4467	4315	4421	4296	4212	4181	4224	4084	3975
6583	6379	6492	6086	6070	5775	5362	5247	5015	4692	4643	4288	4122	3970	3841	3782	3737	3732	3674	3745	3815	3810	3846	3918	3820	4066	4047	4171	4172	4199	4159	4148	4433	4474	4566	4615	4686	4443	4498	4474	4443	4398	4364	4399	4205	4265	4186	4162	3965	3873
6478	6544	6548	6303	6142	5793	5493	5195	4904	4656	4390	4334	4063	3877	3761	3743	3663	3687	3707	3706	3698	3742	3674	3834	3858	4006	3918	3793	3876	3931	4023	4298	4341	4484	4580	4559	4510	4414	4504	4437	4308	4197	4283	4262	4198	4084	4051	4033	4033	3837
6519	6514	6558	6405	6209	5823	5700	5304	5062	4740	4369	4363	3988	3930	3783	3694	3671	3728	3801	3602	3759	3677	3707	3743	3846	3771	3715	3730	3812	3914	3921	4049	4398	4454	4542	4535	4321	4505	4340	4354	4352	4214	4148	4089	4158	4054	4019	4008	3932	3745
6782	6713	6642	6594	6149	6081	5676	5487	5045	4821	4448	4282	4133	4068	3794	3536	3517	3553	3639	3601	3454	3556	3592	3770	3602	3811	3772	3656	3807	4007	3757	4056	4177	4289	4326	4363	4376	4282	4216	4354	4221	4171	4130	4061	4210	4140	3976	3987	3830	3739
6803	6714	6873	6669	6192	6045	5745	5534	5159	4889	4533	4562	4170	3991	3690	3751	3543	3482	3305	3561	3477	3508	3660	3636	3627	3673	3754	3794	3854	3881	3928	3967	4202	4217	4347	4360	4311	4113	4154	4197	4153	4121	4129	4150	3935	4006	3970	3942	3754	3784
6939	6842	6916	6612	6388	6165	5786	5548	5182	4847	4736	4535	4138	4118	3748	3721	3533	3496	3367	3469	3422	3450	3574	3505	3588	3771	3656	3683	3791	3812	3991	3938	4014	4037	4188	4200	4136	4146	4162	4109	4098	4180	3957	3957	3853	3964	3984	3624	3531	3736
7122	6945	6859	6782	6439	6170	5907	5443	5322	4979	4720	4642	4370	4147	3787	3867	3582	3468	3374	3400	3504	3524	3668	3595	3745	3659	3706	3710	3674	3665	3860	3874	4088	4034	4250	4176	4106	4029	4307	4112	4065	4023	4026	3980	3947	3884	3806	3857	3722	3558
7049	6801	6810	6696	6486	6405	6034	5705	5266	4928	4890	4572	4186	4136	4051	3824	3682	3604	3558	3430	3533	3462	3475	3586	3588	3641	3773	3647	3661	3703	3773	3828	4009	3990	3976	4067	3900	4083	3966	4248	4088	4090	3958	4033	3904	3923	3769	3629	3780	3627
6774	6672	6612	6552	6345	6220	5992	5742	5356	5065	4741	4559	4514	4383	4132	3941	3651	3753	3567	3403	3581	3686	3619	3591	3653	3735	3764	3612	3665	3591	3658	3793	3803	3956	3878	3913	3943	3856	3929	4095	3925	3976	4006	4035	3858	3916	3756	3639	3686	3623
6577	6573	6517	6269	6131	6190	5911	5602	5245	5176	4900	4921	4437	4382	4057	3890	3693	3556	3462	3603	3527	3741	3768	3609	3642	3513	3479	3614	3752	3700	3621	3669	3803	3891	3759	3852	3856	3781	3854	3811	4031	4043	4093	3941	3967	3827	3727	3775	3696	3634
6437	6172	6379	6197	6028	6086	5984	5586	5554	5275	5133	4971	4642	4408	4291	4120	3898	3805	3658	3611	3669	3619	3683	3513	3615	3523	3634	3589	3677	3712	3620	3617	3675	3847	3833	3757	3782	3854	3769	3927	3974	4082	4033	4023	3906	3854	3688	3826	3696	3659
6327	6291	6425	6181	6135	6043	5898	5686	5431	5451	5298	4994	4863	4481	4269	4146	3970	3785	3885	3758	3659	3648	3602	3426	3302	3559	3458	3459	3665	3648	3729	3715	3637	3729	3757	3822	3814	3901	3886	4035	4012	4202	4019	3989	3891	3714	3720	3787	3650	3533
6151	6089	6117	6159	6253	6132	5991	5822	5604	5525	5458	5087	4870	4608	4531	4343	4138	4160	3868	3894	3772	3788	3575	3413	3538	3533	3454	3409	3543	3795	3744	3594	3714	3602	3596	3649	3741	3740	3772	3942	4056	4141	3998	3898	3899	3723	3697	3514	3551	3462
6033	5891	6084	6197	6389	6285	6102	6000	6023	5692	5400	5209	5109	4715	4522	4493	4288	4220	3981	4073	3875	3676	3671	3496	3599	3463	3409	3415	3526	3688	3730	3689	3591	3711	3729	3686	3795	3890	3863	3947	3944	3971	3906	3822	3681	3618	3544	3427	3236	3413
5804	5880	5899	6119	6174	6600	6401	6348	6321	5877	5706	5285	5080	5034	4797	4625	4405	4379	4105	4195	4039	3854	3843	3516	3493	3544	3530	3559	3559	3660	3525	3775	3688	3650	3693	3737	3822	3765	3711	3819	3843	3753	3644	3648	3534	3601	3463	3555	3398	3439
5668	5835	5852	6228	6312	6560	6475	6516	6389	6250	5883	5546	5383	4997	4985	4753	4500	4447	4308	4251	4078	3918	3780	3596	3571	3498	3668	3752	3653	3734	3625	3820	3611	3666	3707	3667	3692	3611	3759	3832	3678	3749	3611	3600	3530	3476	3511	3503	3476	3471
5676	5680	6069	6216	6387	6550	6534	6762	6353	6362	6178	5835	5675	5331	5273	5003	4825	4654	4460	4230	4185	3987	3823	3561	3631	3660	3731	3764	3801	3805	3729	3702	3688	3656	3630	3513	3597	3547	3613	3596	3641	3650	3606	3553	3429	3647	3367	3662	3576	3663
5421	5520	5915	6130	6413	6550	6542	6600	6357	6456	6078	5988	5555	5611	5367	5214	5006	4709	4563	4320	4368	4202	4029	3872	3762	3847	3824	3920	3737	3889	3936	3839	3719	3648	3719	3658	3722	3730	3786	3637	3531	3626	3513	3519	3580	3579	3629	3752	3799	3955
5350	5301	5851	5961	6374	6448	6293	6545	6352	6245	6151	6003	5729	5633	5571	5420	5178	5018	4692	4638	4362	4265	4059	4055	4060	4040	3850	3956	3916	3989	3779	3711	3747	3794	3599	3564	3722	3794	3761	3729	3537	3802	3533	3619	3602	3655	3561	3804	3940	3972
4980	5208	5628	5792	6090	6368	6228	6262	6329	6255	6016	6071	5845	5700	5491	5527	5179	5138	5002	4885	4608	4473	4360	4297	4193	4294	4076	4030	3973	4149	3764	3813	3952	3798	3838	3715	3546	3972	3612	3772	3702	3736	3750	3716	3732	3728	3873	3789	3919	3946
4893	5177	5464	5529	5751	6128	6080	6202	6196	6223	6310	6131	5798	5711	5602	5565	5253	5203	5268	5012	4878	4676	4568	4506	4495	4402	4326	4300	4313	4068	4050	3980	4053	3957	3957	3875	3817	3876	3796	3853	3944	3770	3854	3838	3946	3899	3868	4034	4129	4056
4855	4943	5384	5624	5659	5847	6106	5956	6176	6156	6189	6081	5986	5899	5845	5783	5551	5450	5421	5331	5123	5064	4887	4680	4786	4660	4570	4480	4390	4330	4122	4102	4165	4019	3990	4010	4201	3931	3943	3997	3871	3880	3927	3976	4071	4008	4103	4137	4232	4020
4748	5058	5268	5556	5646	5769	5942	6030	6090	6129	6383	6180	6291	6106	6059	5882	5880	5601	5551	5453	5363	5260	5159	5016	5052	4903	4743	4666	4721	4417	4318	4234	4228	4205	4170	4330	4244	4279	4108	4071	4100	4042	4170	4142	4027	4123	4102	4129	4251	4334
4628	4955	5322	5436	5648	5809	5725	5972	6035	6176	6194	6340	6450	6407	6197	6168	6174	6047	5890	5568	5492	5265	5412	5244	5068	4820	4885	4761	4612	4572	4367	4405	4455	4423	4363	4338	4372	4174	4140	4135	4042	4187	4140	4123	4169	4287	4232	4356	4246	4427
4747	4861	4943	5338	5460	5804	5835	5959	6095	6221	6266	6443	6396	6287	6392	6410	6293	6180	6029	5894	5696	5621	5513	5377	5263	5006	4901	4762	4650	4698	4618	4490	4490	4430	4434	4468	4574	4485	4239	4250	4159	4205	4247	4272	4327	4405	4452	4375	4436	4555
4728	4815	4820	5074	5273	5388	5732	5832	6027	6208	6277	6264	6485	6552	6622	6759	6510	6295	6050	5949	5886	5727	5640	5524	5420	5393	5066	4794	4864	4751	4745	4772	4679	4709	4527	4617	4754	4459	4544	4314	4354	4411	4544	4629	4581	4495	4695	4602	4677	4649
4502	4603	4808	5011	5253	5447	5688	5873	5832	6157	6007	6318	6387	6577	6726	6467	6434	6280	6076	6142	5810	5710	5679	5359	5362	5464	5163	5047	5105	5023	4813	5082	4891	4970	4964	4737	4677	4952	4665	4791	4556	4774	4705	4759	4811	4871	4715	4675	4934	5112
4421	4413	4619	4928	5149	5363	5397	5426	5798	5943	6015	6206	6171	6311	6556	6562	6295	6338	6280	6218	6001	5907	5680	5623	5450	5444	5320	5217	5188	5269	5271	5255	5086	5156	5026	5064	5022	4920	4815	4887	4891	4872	4925	4788	5014	4988	5054	5049	5100	5172
4518	4422	4545	4716	4952	4976	5127	5214	5397	5545	5692	5711	6136	6188	6279	6289	6147	6205	6407	6194	6205	5858	5836	5721	5620	5527	5445	5520	5468	5526	5453	5429	5228	5354	5192	5235	5119	5011	5004	5024	5054	5074	5094	5093	5109	5175	5182	5128	5314	5128
4351	4337	4526	4491	4856	4877	4893	5120	5257	5347	5475	5707	5755	5980	6113	6169	6135	6182	6060	6229	6261	5897	6086	5856	5662	5432	5666	5636	5594	5626	5463	5533	5513	5401	5409	5328	5180	5177	5250	5182	5100	5128	5203	5227	5136	5157	5310	5375	5373	5358
4477	4506	4459	4620	4665	4568	4700	4863	5087	5272	5454	5504	5944	5811	5826	6121	6118	5949	5964	5978	6253	6158	6135	5958	5904	5858	5774	5781	5728	5736	5771	5831	5723	5512	5561	5421	5403	5288	5346	5224	5320	5501	5317	5380	5283	5415	5381	5342	5408	5388
4684	4540	4485	4308	4471	4715	4665	4746	4834	5175	5366	5514	5584	5535	5831	5983	5964	5932	5939	5984	6114	5977	6160	6020	5772	5784	5737	5804	5695	5656	5886	5758	5729	5605	5570	5605	5546	5519	5633	5357	5471	5441	5408	5410	5387	5243	5251	5466	5464	5382
4646	4586	4445	4512	4564	4520	4543	4588	4722	5005	5176	5300	5500	5503	5725	5792	6000	5998	5880	5836	5943	6063	6036	6007	6126	5761	5717	6005	5840	5666	5702	5668	5591	5599	5488	5573	5359	5577	5637	5531	5507	5368	5536	5383	5291	5240	5452	5264	5348	5583
4650	4422	4742	4514	4578	4485	4579	4556	4704	4831	5110	5262	5113	5334	5477	5621	5737	5800	5824	5966	5816	5816	5781	5765	5785	5846	5860	5730	5643	5732	5658	5636	5588	5555	5377	5603	5399	5847	5862	5721	5834	5517	5548	5473	5458	5461	5361	5366	5460	5490
4829	4649	4558	4491	4520	4395	4505	4598	4710	4772	4864	4951	5211	5278	5240	5391	5712	5756	5707	5716	5677	5780	5747	5859	5871	5946	5735	5812	5703	5632	5779	5591	5835	5766	5584	5820	5764	5684	5775	5844	5806	5649	5642	5500	5355	5511	5505	5236	5454	5499
4979	4655	4648	4459	4499	4530	4401	4503	4481	4608	4741	4922	4959	5075	5055	5310	5489	5492	5517	5599	5581	5686	5495	5594	5675	5728	5623	5517	5622	5701	5696	5691	5686	5695	5737	5733	5714	5720	5840	5764	5771	5547	5577	5646	5556	5417	5413	5392	5588	5392
5012	4809	4662	4596	4600	4679	4645	4544	4629	4612	4683	4754	4775	4837	5151	4970	5226	5346	5289	5458	5431	5464	5550	5579	5603	5665	5499	5505	5569	5667	5828	5790	5884	5901	5885	5797	5875	5747	5721	5720	5697	5598	5346	5464	5470	5361	5547	5310	5260	5480
5182	5094	4855	4872	4826	4933	4773	4738	4610	4581	4687	4680	4836	4791	4850	5138	5110	5071	5256	5324	5421	5489	5707	5484	5450	5480	5685	5571	5664	5759	5818	5667	5787	5841	5849	5799	5888	5612	5737	5699	5520	5340	5432	5396	5328	5315	5415	5398	5391	5144
5368	5115	5094	5014	5019	4906	4792	4726	4537	4754	4817	4665	4721	4868	4794	4802	4943	4986	5022	5264	5309	5454	5382	5408	5621	5456	5589	5677	5816	5880	5800	5762	5802	5922	6022	5791	5731	5479	5612	5461	5451	5640	5386	5385	5395	5518	5409	5273	5322	5233
5587	5417	5267	5129	5113	4960	4713	4658	4568	4787	4789	4755	4784	4630	4797	4841	4973	4858	4935	5032	5319	5263	5513	5505	5285	5290	5300	5503	5453	5539	5524	5678	5486	5686	5582	5773	5629	5527	5499	5447	5450	5508	5489	5444	5372	5256	5241	5420	5068	5214
5626	5405	5211	5486	5030	4943	4955	4951	4747	4731	4912	4775	4817	4818	4982	4797	4779	4844	4952	5022	5303	5277	5285	5272	5353	5296	5314	5389	5615	5482	5568	5548	5549	5445	5530	5492	5513	5467	5591	5613	5518	5523	5354	5490	5307	5516	5265	5281	5251	5018
5657	5525	5285	5335	5088	5203	5045	5013	4966	5202	5001	5050	5167	5088	4834	4859	5011	4944	5170	4903	5117	5217	5372	5298	5223	5206	5235	5457	5280	5470	5629	5368	5529	5536	5472	5479	5485	5456	5351	5441	5578	5504	5665	5448	5357	5335	5201	5080	5112	5042
5603	5152	5381	5172	5128	5312	5195	5384	5384	5272	5347	5327	5035	5096	4958	5202	4888	5011	4997	5114	5094	5114	5263	5043	5043	5156	5183	5202	5249	5350	5211	5350	5352	5252	5399	5205	5335	5328	5575	5689	5394	5411	5627	5456	5546	5189	5176	5197	4944	5046
5462	5286	5410	5372	5344	5274	5568	5620	5446	5625	5659	5422	5241	5147	5235	4988	5086	5025	5029	4982	4927	4899	5043	5057	5141	5031	5348	5236	5221	5142	5172	5347	5362	5235	5184	5285	5242	5450	5465	5650	5604	5550	5512	5288	5355	5194	5148	4944	5052	5110
5314	5365	5342	5482	5338	5572	5810	5787	5994	5955	5596	5439	5375	5333	5159	5079	5150	5076	5000	4826	4838	4776	4973	5039	5003	5039	5008	5118	5001	5176	5245	5161	5181	5312	5247	5249	5363	5426	5303	5554	5449	5448	5301	5236	5072	5135	5080	4820	5042	5167
5373	5206	5423	5458	5591	5943	5775	6005	6002	5764	5892	5670	5577	5301	5265	5188	5026	4946	5028	4955	4970	4774	4889	4901	4795	4949	4864	4929	5043	5119	4979	5049	5054	5033	5150	5209	5259	5448	5484	5382	5268	5132	5301	5174	5227	5040	4825	4946	4994	5010
5274	5160	5554	5530	5832	5816	5987	6198	5972	5937	5902	5696	5463	5354	5165	5047	4973	5048	5110	4942	4794	4705	4702	4798	4754	4887	4948	4895	5126	5090	5002	5051	5056	5167	5211	5146	5266	5211	5282	5444	5282	5246	5037	5259	5181	5269	5133	4873	5130	5201
5121	5190	5348	5608	5853	6053	6308	6142	6069	6053	5812	5580	5359	5308	5069	5090	5005	5216	4957	4770	4784	4725	4855	4875	4837	5005	4912	5059	5084	4853	5018	5001	4926	5129	5227	5190	5200	5212	5196	5285	5265	5403	5260	5088	5176	5236	5419	5144	5139	5169
5217	5053	5320	5600	5695	5857	6048	6013	6052	5948	5648	5576	5530	5347	5190	5202	5021	4965	4918	5026	4959	4980	4946	4936	4850	4777	4980	4867	5000	4940	4690	4773	4836	4874	5158	5114	5153	5073	5271	5167	5094	5060	5272	5285	5009	5141	5242	5149	5104	5084
5089	5056	5349	5483	5759	5804	5788	5958	6016	5746	5662	5524	5710	5483	5427	5272	5095	5069	5117	5050	5161	4886	4942	4912	4706	4771	4941	4966	5024	4873	4868	4907	4710	4858	4999	5060	4837	5116	5135	5176	5131	5075	4953	5035	5096	5215	5069	5130	5221	5148
5154	5263	5280	5466	5822	5887	5826	5825	5793	5894	5712	5667	5671	5578	5361	5323	5178	5071	5231	5147	4893	4901	4879	4894	4908	4823	4887	5174	4977	5031	5014	4895	4743	4963	4913	5024	4975	5184	5112	4997	4955	5032	5000	4951	5009	5124	5150	5120	5047	5003
5249	5266	5334	5563	5692	5599	5795	5701	5887	5857	5745	5781	5722	5481	5383	5355	5217	5023	4970	4984	5020	4928	4989	5061	5026	4838	4898	4934	4930	4931	4771	4769	4819	4977	5091	4921	5069	5001	4798	4771	5014	4925	5041	4989	5049	4961	5143	4925	4947	4924
5353	5278	5396	5593	5479	5680	5670	5489	5796	5673	5706	5611	5621	5314	5408	5336	5038	5078	4970	4798	4828	4842	4921	4910	4925	4661	4767	4754	4800	4820	4793	4700	4737	4872	5155	5052	4959	4844	4912	4829	4799	4937	4940	5083	5043	4901	5012	5106	4891	4940
5389	5205	5506	5391	5439	5365	5427	5635	5501	5646	5530	5616	5434	5440	5346	5502	5073	4957	4956	4882	4848	4878	4968	4862	4880	4640	4751	4677	4637	4762	4776	4701	4804	4968	4768	4827	4990	4944	4813	4919	4789	4768	4919	4947	4896	4898	4911	5003	5029	4847
5297	5210	5334	5513	5483	5499	5578	5532	5338	5424	5569	5456	5547	5467	5437	5100	4973	5079	4982	4822	4838	4823	4897	4856	4856	4685	4720	4741	4857	4910	4985	4819	4951	4863	4826	4880	4816	4722	4749	4777	4812	4756	4734	4781	4871	4785	4856	4924	4981	4947
5024	5154	5226	5400	5425	5475	5393	5493	5571	5549	5567	5402	5473	5523	5369	5105	5004	5150	5020	4925	4824	4809	4836	4934	4902	4734	4812	4788	4826	5061	5024	5054	4961	4957	4873	4793	4675	4670	4740	4603	4866	4752	4831	4743	4846	4994	4894	5000	5031	4976
5037	5189	5220	5297	5425	5312	5610	5371	5396	5460	5524	5437	5562	5422	5335	5056	5087	5068	5113	4928	4806	4957	5063	5151	5002	4964	4863	4776	4854	4816	4980	4932	4925	5160	4841	4765	4625	4752	4761	4795	4819	4766	5036	4838	4951	4850	4884	4979	5006	5038
5002	5054	4995	5257	5214	5355	5508	5422	5387	5532	5324	5424	5450	5491	5218	5307	5328	5079	4994	4907	4946	5052	5133	5102	5025	4992	4793	4830	4779	4915	4964	4987	4987	5072	5014	4696	4752	4890	4889	4705	4904	4930	4932	4954	4853	4942	5040	5074	5063	5089
4938	5090	5206	5152	5028	5333	5550	5324	5561	5372	5318	5377	5428	5199	5161	5289	5219	4945	4992	5001	5054	5165	5095	5104	4946	4893	4795	4767	4763	4962	4990	4974	4991	4895	5038	4879	5032	4934	4909	4800	4813	4876	5140	5125	4927	4980	4945	5308	5116	5036
5239	5012	5264	5240	4988	5291	5429	5288	5429	5212	5296	5323	5430	5148	5188	5279	5249	5133	4978	4914	4983	5098	5202	4958	4940	4779	4735	4751	4959	4998	4897	5015	4955	4905	4862	4908	4908	5035	5036	4982	4921	4779	5107	5300	5106	4944	5069	5140	5225	5188
5431	5220	5151	5247	5259	5376	5299	5501	5406	5340	5299	5320	5190	5111	5200	5156	5181	5098	4924	5096	4918	5241	4995	4882	4673	4762	4787	4743	4975	4947	4885	5067	5038	4987	5020	4931	5095	5136	5344	5073	4982	4945	5112	5257	5173	5233	5175	5192	5381	5222
5591	5328	5510	5314	5282	5256	5286	5228	5427	5093	5069	5058	4941	4998	5240	5202	5102	5023	4975	5024	4897	5043	4886	4874	4863	4832	4809	5008	4942	4962	4996	5071	5109	5002	5065	5048	5052	5150	5368	5226	5149	5121	5171	5276	5320	5162	5123	5389	5426	5293
5485	5285	5167	5231	5265	5198	5187	5266	5152	5069	5055	5079	4756	4935	4997	4943	5039	4908	4922	5031	4983	4865	4887	4975	4976	4880	4939	5010	4936	5066	5020	5036	5048	5079	5062	4949	5110	5043	5380	5291	5339	5094	5242	5323	5456	5271	5143	5372	5449	5524
5430	5177	5071	5163	5070	5121	5130	5144	5048	4972	5176	4923	4859	4824	5029	4906	4904	4867	5022	4984	5025	4880	4875	4897	4835	4831	4901	5061	5110	4960	5177	5040	4932	5053	5015	4825	4991	5234	5329	5317	5192	5205	5303	5377	5447	5129	5275	5333	5576	5372
5489	5104	5173	5037	5128	5109	5178	5220	5125	4967	5010	4907	4810	4687	4838	4997	4758	4718	4676	4802	4843	4917	4751	4893	4753	4884	5129	5013	4922	5119	5025	4858	4882	4962	4898	4827	4907	5017	5256	5312	5301	5321	5391	5489	5646	5515	5304	5356	5479	5366
5508	5148	5280	5005	5299	5318	5241	5545	5004	4984	4897	4809	4672	4703	4828	4635	4656	4480	4645	4818	4745	4694	4591	4648	4700	4782	4907	4899	4965	4860	4927	4879	4947	4884	4900	4830	4852	5069	5290	5393	5324	5217	5251	5363	5474	5409	5282	5102	5240	5356
5515	5089	5299	5095	5409	5189	5376	5399	5229	5023	5041	4905	4632	4651	4828	4733	4493	4630	4549	4556	4596	4521	4400	4568	4710	4737	4850	4870	4832	4876	4677	4818	5002	4868	4810	4777	4874	4928	5338	5293	5256	5342	5260	5199	5403	5340	5102	5248	5419	5408
5399	5187	5469	5177	5312	5345	5415	5537	5425	5211	5016	4846	4692	4789	4791	4531	4477	4544	4588	4627	4620	4518	4497	4306	4543	4415	4687	4831	4794	4636	4820	4740	4797	4770	4793	4807	4835	5149	5358	5427	5241	5319	5301	5157	5253	5128	5196	5135	5441	5444
5669	5235	5427	5336	5627	5609	5574	5589	5313	5270	5076	4914	4704	4696	4868	4619	4610	4375	4575	4540	4503	4533	4178	4417	4405	4539	4581	4813	4677	4732	4697	4821	4816	4842	4713	4703	4972	5049	5204	5276	5072	4970	5092	5085	5085	4914	5043	5285	5303	5321
5506	5296	5342	5358	5410	5644	5683	5572	5410	5114	5142	5081	4840	4759	4789	4896	4671	4546	4533	4643	4623	4630	4299	4203	4573	4514	4731	4604	4672	4642	4610	4643	4713	4743	4768	4787	4922	5013	5039	4962	4886	4951	4815	5093	5007	4970	4967	5046	5236	5277
5491	5212	5277	5399	5445	5654	5582	5465	5288	5163	5134	5140	5052	4719	4887	5024	4872	4705	4692	4722	4681	4696	4559	4538	4578	4495	4558	4733	4694	4548	4561	4609	4766	4787	4761	4694	4871	4838	4933	4855	4814	4799	4913	4985	4842	4699	4921	5142	5033	5020
5369	5009	5286	5456	5501	5489	5449	5179	5292	5226	5148	5122	5347	5099	5072	5272	4925	5077	4939	4848	4841	4766	4550	4773	4492	4595	4612	4549	4538	4421	4459	4512	4704	4667	4756	4603	4756	4849	4860	4618	4589	4633	4693	4899	4719	4828	4847	5029	5039	5092
5364	5158	5178	5233	5266	5548	5423	5407	5399	5361	5015	5191	5218	5131	5089	5119	5082	4995	4844	4923	4867	4792	4916	4880	4661	4523	4611	4484	4495	4502	4368	4448	4565	4641	4698	4635	4665	4659	4795	4632	4629	4642	4907	4816	4693	4793	4905	4842	4949	5004
5251	5023	5067	5272	5247	5426	5494	5361	5446	5398	5446	5345	5502	5522	5422	5299	5253	5175	5076	5025	4945	4874	4913	4843	4795	4902	4782	4661	4632	4585	4504	4623	4687	4724	4853	4826	4701	4670	4762	4557	4632	4644	4930	4720	4733	4791	4743	4841	4882	5000
5060	4949	5092	5198	5294	5238	5373	5364	5335	5502	5340	5510	5408	5334	5256	5201	5323	5218	5219	5024	5068	4953	5075	4976	4898	4841	4889	4998	4886	4881	4580	4747	4945	5132	4936	4923	4691	4763	4796	4631	4856	4985	4868	4829	4759	5006	5087	4844	4895	5223
5361	4971	5170	5251	5264	5329	5389	5307	5175	5401	5376	5140	5233	5223	5213	5130	5091	5267	5151	5240	4999	5047	4999	4961	5177	5029	5146	4954	4982	4972	4952	5023	5164	5202	4988	4920	4848	4900	4841	4917	5023	5064	4841	4851	4925	5136	5064	4963	5271	5297
5382	5139	5028	5255	5229	5202	5192	5239	5373	5357	5365	5116	5203	5256	5276	5136	5140	5292	5352	5233	5118	5176	5013	5121	5129	4990	5185	5119	4846	4954	5110	5108	5108	5017	4955	4942	4908	5040	4990	4917	5014	4839	4911	5153	5198	5122	5136	5172	5434	5321
5363	5244	5326	5224	5063	5137	5225	5259	5095	5204	5072	5065	5000	5004	5171	5131	5087	5071	5192	5106	5435	5372	5388	5115	4923	4963	5106	5030	5150	4959	5183	5118	5269	5202	5040	5104	5078	5170	5277	5209	5055	5042	5026	5258	5318	5294	5299	5362	5588	5603
5465	5219	5208	5301	5189	5476	5176	5239	5124	5114	4941	5065	4879	4965	4913	5178	5096	5119	4882	5107	5191	5270	5179	5297	5046	5125	4948	4999	5017	4943	4958	5158	5255	5236	5194	5060	5265	5320	5169	5159	4978	5193	5286	5439	5453	5396	5592	5551	5456	5459
5444	5261	5321	5435	5435	5318	5298	5049	5220	5259	4981	4986	5013	5001	4988	4925	5139	5177	5233	4922	4815	5079	5063	4995	5020	4999	5071	4974	4812	4936	5146	5259	5362	5297	5335	5242	5132	5030	5241	5065	5237	5167	5411	5354	5240	5446	5515	5457	5485	5616
5462	5429	5388	5526	5278	5328	5168	5145	5020	5090	5043	4891	4948	5097	5016	5048	4944	5235	5127	4860	4805	4830	4903	4949	4869	4920	5132	4914	5015	4914	5110	5301	5398	5194	5359	5274	5103	5058	5047	5066	5139	5219	5081	5256	5374	5397	5484	5502	5502	5613
5615	5513	5526	5612	5503	5450	5606	5468	5155	5155	5147	5141	5003	4991	5114	4879	4939	5007	4903	4906	4846	4915	4838	4916	4847	4959	4903	4852	5139	5230	5117	5354	5483	5275	5156	5400	5314	5233	5353	5468	5277	5388	5269	5515	5621	5467	5540	5596	5644	5712
5685	5422	5573	5552	5644	5741	5382	5352	5451	5274	5281	5312	5258	5341	5377	5309	5274	5069	4962	4955	5144	5130	4984	4962	5131	5034	4932	4926	4952	5159	5289	5481	5428	5461	5666	5664	5759	5695	5653	5722	5617	5402	5687	5728	5866	5804	5933	5738	5921	5814
5572	5374	5648	5797	5712	5695	5708	5455	5680	5600	5468	5629	5628	5742	5545	5471	5335	5394	5168	5100	4981	5054	4939	5080	5060	5190	5029	5216	5113	5326	5464	5460	5483	5551	5815	5762	5732	5789	5595	5640	5612	5712	5975	5928	5837	5740	5866	5799	5894	5975
5426	5429	5418	5519	5587	5526	5597	5753	5581	5812	5805	5520	5354	5422	5338	5169	5199	5291	5076	5057	4912	4930	4897	4888	4802	4682	4789	4870	5062	4974	5198	5227	5136	5082	5309	5379	5199	5281	5522	5365	5564	5583	5538	5506	5573	5735	5565	5511	5409	5580
5659	5257	5604	5259	5498	5639	5402	5487	5585	5597	5541	5332	5305	5218	5211	5023	4882	4773	4899	4909	4706	4757	4560	4608	4559	4287	4184	4286	4510	4578	4415	4468	4439	4469	4558	4599	4761	4718	5063	4966	5034	5011	5015	5137	5247	5112	4992	5178	5085	4806
5386	5248	5270	5361	5211	5319	5382	5194	5503	5433	5356	5273	5091	4880	4936	4846	4894	4694	4636	4451	4412	4571	4700	4596	4399	4227	4055	4069	4090	4055	3927	3933	3902	4170	4263	4306	4446	4344	4299	4414	4232	4356	4564	4558	4582	4611	4633	4618	4609	4435
5451	5239	5244	5423	5304	5278	5274	5146	5060	5340	5226	5227	5047	5183	5010	4655	4646	4643	4591	4459	4272	4325	4316	4306	4236	4004	4023	3890	3793	3803	3975	3707	3708	3761	3952	3926	3838	3929	3811	3894	4063	4033	4058	4039	4200	4137	4388	4296	4451	4327
5256	5086	5312	5341	5077	5116	4851	4867	4891	4863	4976	4870	4777	4922	4795	4684	4356	4275	4156	4105	4117	4050	3982	3876	3851	3825	3802	3579	3475	3394	3460	3413	3384	3324	3447	3409	3413	3646	3493	3631	3606	3528	3570	3678	3761	3911	3844	4087	3932	3787
5326	5246	5360	5417	5059	4775	4764	4630	4598	4680	4644	4628	4626	4390	4232	4079	3985	3853	3797	3800	3667	3681	3586	3536	3541	3499	3364	3424	3269	2980	2943	2991	2917	3066	3148	3228	3077	3214	3216	3123	3163	3171	3392	3294	3202	3422	3491	3584	3327	3329
5269	5220	5270	5152	4727	4581	4292	4289	4199	4391	4503	4343	4260	4218	3946	3772	3727	3527	3462	3467	3566	3364	3370	3212	3313	3351	3219	3381	3047	2912	2905	2879	2863	2878	2937	2951	3002	2950	2901	2980	2915	3147	3028	3185	3167	3251	3282	3231	3161	3255
5326	5287	5386	5258	4824	4623	4703	4548	4397	4522	4444	4311	4256	4058	3988	3750	3641	3471	3512	3576	3537	3614	3543	3641	3309	3309	3196	3151	3174	2992	2886	2879	3004	3046	3154	3154	3192	3110	3240	3225	3169	3180	3130	3295	3380	3343	3334	3462	3273	3302
5547	5345	5497	5282	5120	4884	4830	4629	4765	4635	4694	4487	4445	4310	4046	4071	3812	3740	3531	3725	3754	3948	3904	3855	4028	3647	3489	3554	3582	3381	3302	3294	3542	3486	3458	3512	3487	3405	3518	3474	3400	3631	3545	3549	3480	3621	3749	3770	3872	3865
5429	5471	5457	5328	5236	5096	5015	5033	4895	4882	4778	4737	4427	4453	4334	4217	4078	3835	3912	3846	3965	4122	4114	4012	3887	3797	3693	3534	3546	3690	3633	3559	3759	3687	3813	3719	3754	3633	3755	3760	3810	3896	3844	3806	4062	3944	4128	4050	4226	4130
5504	5374	5451	5379	5332	5325	5240	5231	5211	5125	5069	5154	5007	4592	4364	4364	4204	4116	4116	4120	4091	4087	4207	4263	4078	3928	3770	3797	3800	3955	3819	3815	3850	4089	4110	3950	3957	4034	3872	4200	4159	4207	4225	4154	4198	4394	4396	4296	4305	4288
5414	5432	5452	5236	5172	5350	5214	5459	5360	5456	5323	5312	5099	5042	5024	4711	4401	4534	4246	4270	4422	4543	4466	4297	4245	4061	4107	3945	4152	4059	4204	4183	4139	4265	4280	4227	4228	4388	4315	4442	4584	4495	4660	4592	4690	4703	4603	4509	4640	4666
5326	5165	5144	5384	5357	5601	5568	5815	5882	5867	5848	5853	5552	5378	5202	5002	5163	4885	4887	4677	4659	4932	4907	4725	4522	4589	4622	4392	4504	4545	4542	4640	4853	4782	4929	4831	5081	5029	5012	4922	5006	4879	5141	5061	5149	4965	5009	4847	5124	5025
5346	5252	5383	5496	5589	5731	5833	6061	5986	6291	6345	6105	6022	6044	5773	5510	5360	5286	5154	5286	5060	5075	5087	5055	4922	4771	4769	4916	5123	4985	5288	5210	5227	5650	5515	5551	5527	5585	5621	5629	5571	5445	5336	5206	5186	5398	5391	5277	5480	5478
5312	5174	5013	5415	5344	5552	5753	5767	5956	5997	6088	6193	6143	6035	5880	5763	5482	5174	5179	5168	5287	5350	5261	5037	5157	5051	5053	4909	5213	5264	5302	5339	5314	5457	5567	5654	5658	5721	5556	5611	5582	5522	5431	5321	5329	5113	5159	5253	5463	5453
5136	4971	5035	5200	5361	5622	5684	5904	5796	6021	6027	5935	5768	5702	5570	5193	5069	5240	5267	4998	4932	5245	5213	5048	4795	4932	5012	4696	4819	4948	4891	4833	5064	4944	5114	5035	5120	5094	5271	5119	5155	5057	5124	4947	4962	4956	4890	4887	4968	5156
5025	5098	5150	5315	5475	5476	5605	5633	5717	5714	5770	5780	5659	5340	5165	4911	4859	4964	4826	4868	4739	4563	4769	4842	4752	4682	4658	4507	4359	4345	4462	4249	4326	4409	4519	4482	4544	4779	4561	4622	4290	4448	4548	4390	4675	4384	4395	4339	4345	4536
5352	5182	5317	5133	5116	5276	5120	5177	5171	4969	5203	5242	5278	5226	4980	4550	4485	4421	4503	4631	4556	4399	4275	4410	4465	4304	3998	4075	4197	4112	4197	4061	4023	4123	4013	4060	4222	4137	4190	3990	4091	4178	4052	4035	4234	4071	3949	3997	4145	4022
5163	5035	5211	5138	4976	5025	4992	4804	4876	4922	4775	4694	4694	4529	4565	4488	4548	4370	4232	4181	4148	4350	4296	4153	3993	4028	3936	3848	4126	4204	3910	4079	3796	3815	3826	3683	3883	3783	3825	3711	3841	3893	3997	3758	3936	3842	3875	4000	3847	3919
5123	5025	5188	5268	5032	5072	5110	4972	4972	4806	4748	4570	4387	4227	4224	4109	4050	4188	4095	4022	3809	4001	4102	3893	3631	3698	3743	3509	3533	3718	3523	3486	3620	3542	3602	3488	3521	3590	3382	3478	3518	3717	3684	3522	3718	3478	3705	3763	3830	3714
5230	5391	5480	5378	5174	5018	4956	4838	4773	4602	4633	4618	4321	4279	4080	3813	3721	3720	3788	3770	3718	3598	3494	3632	3317	3080	3170	3376	3090	3133	3200	3051	3245	3265	3210	3184	3144	3280	3149	3210	3142	3338	3151	3237	3317	3307	3321	3281	3442	3489
5528	5593	5507	5140	4921	4643	4425	4205	4182	4185	4235	4179	4055	4196	3986	3777	3546	3166	3318	3477	3546	3481	3154	3158	3099	2826	2670	2882	2861	2725	2793	2808	2799	2995	2959	2980	3029	2981	3056	3005	2977	2859	2936	2904	2928	3047	2900	3139	3040	3050
5556	5396	5273	4888	4459	4370	4218	4156	3798	3891	3908	3657	3781	3837	3779	3818	3672	3414	3192	3220	3468	3435	3203	2886	2796	2921	2642	2704	2756	2820	2770	3072	2862	2802	3052	2944	3078	2975	3089	2921	3038	2798	2861	2916	2818	2878	2815	3089	2910	3146
5314	5098	5120	4969	4812	4596	4412	4323	4044	4170	3930	3842	3791	3599	3698	3758	3647	3546	3434	3252	3327	3416	3466	3024	2952	2972	3045	2790	2929	2907	2879	3198	3085	3070	3204	3180	3311	3256	3376	3112	3246	3065	2916	2943	2915	3052	3149	3302	3261	3429
5093	5072	5191	5266	5238	5209	4879	4700	4651	4523	4389	4343	4044	3935	3687	3674	3758	3768	3760	3591	3344	3390	3539	3339	3211	3005	3302	3132	2988	3198	3246	3289	3396	3319	3530	3518	3509	3696	3514	3457	3452	3299	3285	3250	3169	3270	3341	3574	3752	3887
5362	5321	5416	5457	5579	5448	5254	5006	5019	4954	4842	4710	4371	4099	4015	3603	3518	3711	3868	3675	3549	3416	3419	3704	3487	3347	3526	3403	3220	3456	3738	3479	3767	3666	3573	3699	3549	3785	3511	3700	3603	3502	3523	3590	3581	3577	3835	3878	4056	4060
5491	5371	5569	5568	5295	5131	5308	5262	5114	5004	4905	4819	4645	4312	4148	3917	3535	3579	3692	3863	3693	3580	3577	4099	3831	3489	3559	3899	3651	3793	4040	3947	3853	4011	3725	3873	3870	3850	3844	3865	3839	3891	3881	4048	4045	3996	4223	4163	4211	4193
5718	5675	5468	5330	5015	5099	5101	5006	5038	4942	5000	4855	4622	4732	4390	4123	3763	3624	3769	4069	4211	4218	4090	4181	4359	4096	3969	4259	4338	4091	4292	4327	4310	4463	4040	4539	4415	4492	4552	4393	4322	4466	4387	4620	4532	4586	4483	4545	4654	4593
5660	5478	5280	4965	4875	4922	4865	5008	5114	5093	5137	5123	4985	4958	4865	4812	4461	4069	4013	4470	4807	4887	4652	4498	4783	4729	4506	4745	4903	4548	4617	4923	4743	4876	4880	5047	5059	4920	5256	4831	5016	5058	5289	5292	5138	5126	5116	5118	4967	5217
5453	5329	5188	5064	5045	5044	5031	5115	5220	5003	5083	4932	5185	5150	5156	4956	4922	4617	4290	4531	5058	5159	4905	4662	4948	5335	4967	4863	5009	4929	4906	5255	5069	5174	5455	5272	5331	5299	5631	5375	5591	5526	5799	5584	5791	5598	5490	5540	5387	5794
5649	5297	4828	5048	5001	5092	4990	5083	5144	5031	4949	4629	4684	4793	4682	4795	4715	4531	4369	4318	4739	4974	4882	4694	4703	5015	4763	4483	4864	4845	4674	5081	4981	5209	5270	5073	5469	5289	5268	5457	5507	5642	5748	5450	5548	5346	5363	5525	5405	5590
5352	5078	4888	4970	4886	5042	4807	5099	4974	4818	4644	4463	4415	4379	4177	4137	4428	4333	4122	3987	4131	4507	4594	4227	4070	4365	4137	3873	4194	4270	4144	4475	4641	4553	4667	4637	4925	4780	4973	4913	5015	5393	5106	5046	4988	4911	5051	4968	5064	5031
5093	5060	5076	5066	4926	4879	4921	4894	4827	4646	4455	4258	3971	3932	3767	3904	4083	4103	3722	3645	3708	3901	3993	3631	3541	3709	3797	3511	3609	3752	3632	3894	4176	3942	4254	3991	4185	4220	4324	4335	4560	4557	4468	4580	4659	4792	4642	4770	4698	4672
5249	4928	5047	5246	5214	5067	5002	4757	4563	4343	4196	4010	3796	3744	3683	3833	3832	3855	3586	3335	3279	3601	3704	3423	3256	3352	3550	3236	3285	3516	3487	3419	3490	3435	3737	3597	3678	3722	3713	3792	4031	3931	4087	4093	4411	4186	4465	4371	4524	4451
5359	5101	5213	5230	5156	5224	5105	4766	4629	4279	4024	3736	3550	3507	3506	3479	3663	3480	3290	3220	3154	3307	3542	3296	2912	3217	3234	3073	3082	3221	3011	3040	3115	3076	3342	3197	3227	3202	3238	3395	3367	3560	3583	3618	3944	3849	4102	4076	4130	4110
5334	5180	5108	5132	5154	5051	4880	4444	4195	4037	3795	3611	3470	3151	3166	3173	3312	3379	3094	2938	3016	3236	3299	3053	2877	3072	3223	2893	2867	2977	2670	2743	2798	2620	2943	2823	2739	2817	2899	2825	2839	3110	3077	3341	3387	3484	3443	3707	3769	3690
5385	5133	5072	4970	4998	4822	4481	4068	3879	3735	3530	3337	3132	3018	2884	2890	2984	3095	2874	2757	2709	2989	3071	2805	2590	2951	2922	2677	2642	2707	2523	2520	2501	2460	2660	2450	2535	2592	2433	2462	2583	2658	2815	2972	2966	3119	3171	3178	3243	3246
5285	4931	4992	4903	4862	4487	4262	3968	3633	3483	3261	3054	2714	2745	2760	2886	2890	2793	2674	2518	2670	2815	2990	2744	2634	2865	2824	2680	2657	2673	2521	2449	2534	2330	2384	2266	2440	2369	2378	2513	2451	2521	2667	2691	2805	2765	3030	2988	3077	2917
5233	5026	4968	4847	4695	4447	4134	3916	3718	3455	3199	3016	2865	2832	3075	2969	3050	2969	2898	2717	2722	2983	3159	2883	2712	3003	2922	2804	2842	2811	2571	2654	2594	2454	2596	2484	2487	2410	2585	2540	2612	2753	2695	2696	2811	2898	3012	3181	3071	2975
5382	4911	4964	4780	4731	4477	4314	3874	3673	3455	3239	3368	3210	3168	3426	3345	3416	3101	3024	2870	3009	3194	3219	2977	2961	3354	3181	2874	3107	3030	2783	3019	2750	2751	2868	2818	2813	2853	2816	2778	2823	2832	2931	2936	3162	3287	3351	3234	3466	3284
5425	5135	5051	4792	4541	4423	4356	4141	3974	3774	3585	3748	3751	3627	3853	3773	3561	3397	3019	3069	3244	3495	3357	3108	3250	3433	3166	3250	3450	3351	3200	3185	3125	3032	3095	3049	3131	3084	3175	3043	3121	3161	3359	3337	3415	3546	3580	3757	3673	3549
5498	5201	4968	4827	4833	4475	4297	4043	4089	3931	3972	3966	4160	4188	4274	4001	3676	3186	3177	3231	3567	3498	3238	3286	3554	3747	3418	3559	3729	3482	3366	3624	3250	3322	3585	3417	3514	3361	3436	3303	3538	3474	3756	3648	3717	3810	3707	3828	3675	3523
5419	5321	5041	4958	4799	4776	4599	4525	4452	4230	4237	4385	4405	4318	4163	4026	3758	3355	3490	3613	3778	3805	3551	3675	3981	4021	3730	3816	4012	3693	3718	3788	3468	3722	3686	3795	3850	3814	3838	3794	3918	3976	4054	4002	4129	4051	4021	3915	3746	3621
5282	5264	5256	5369	5118	5269	5124	5006	5136	5173	5055	5057	5021	5045	4599	4193	4006	3971	4064	4266	4290	4102	4095	4221	4375	4130	4181	4406	4239	3931	4176	4142	4094	4280	4243	4586	4399	4410	4491	4564	4646	4621	4718	4817	4652	4454	4355	4466	4331	4056
5078	5081	5091	5478	5553	5546	5714	5663	5710	5779	5694	5593	5368	4934	4840	4512	4547	4534	4911	4784	4486	4478	4492	4816	4800	4637	4741	4718	4632	4700	4646	4373	4501	4838	4659	5107	5041	5466	5088	5320	5199	5574	5333	5203	5135	4967	4962	4665	4749	4773
4930	4909	5049	5331	5427	5695	5736	5825	5974	5919	5903	5579	5234	4855	4865	4704	4751	5031	5059	4648	4557	4644	4883	4862	4672	4565	4868	4806	4570	4798	4667	4655	4895	4883	5027	5533	5441	5595	5426	5610	5551	5825	5669	5404	5220	5177	5012	5083	5098	5215
5222	4971	4892	5148	5175	5262	5259	5346	5391	5279	5198	4873	4666	4356	4413	4444	4530	4405	4329	4191	3993	4256	4496	4373	4354	4312	4378	4179	4328	4499	4203	4408	4612	4653	4929	5092	5352	5477	5278	5318	5281	5381	5314	5013	5040	4806	4934	4799	4915	5126
5406	5128	5114	5114	4959	5019	4820	4997	4842	4638	4507	4290	4234	4282	4324	4206	4109	3813	3667	3681	3895	3885	3841	3670	3689	3873	3773	3704	3834	3812	3841	4037	4103	4183	4539	4642	4718	4686	4731	4681	4841	4791	4609	4558	4542	4510	4499	4613	4557	4617
5752	5454	5400	5132	4954	5078	4874	4619	4296	4464	4223	4172	4185	3927	4061	3705	3596	3421	3387	3420	3595	3477	3297	3327	3515	3454	3210	3318	3465	3504	3569	3675	3573	4000	4078	4085	4277	4162	4288	4290	4210	4046	4090	4030	4110	4049	4171	4125	4235	4231
5360	5306	5431	5542	5320	5090	4988	4771	4700	4487	4388	4207	4065	3871	3698	3559	3425	3544	3543	3635	3342	3233	3299	3202	3074	3080	3052	3240	3163	3210	3247	3326	3370	3562	3541	3828	3728	3846	3754	3808	3710	3643	3678	3671	3601	3674	3899	4167	4052	4196
5178	5082	5291	5280	5303	5089	4838	4423	4396	4151	4031	3701	3614	3471	3351	3419	3409	3535	3561	3474	3189	3151	3262	3194	3052	3006	2969	2821	2836	2952	3009	2940	3145	3205	3186	3441	3409	3483	3362	3338	3191	3280	3179	3245	3337	3462	3741	3710	4028	3790
5403	5262	5209	5189	4891	4697	4322	4048	3852	3612	3541	3280	3124	2951	3099	3258	3275	3385	3402	3121	3098	3187	3175	2939	2973	2944	2777	2465	2570	2495	2460	2602	2631	2661	2845	2822	2892	2861	2877	2683	2640	2620	2654	2813	2935	3009	3196	3314	3454	3455
5650	5349	5443	5202	4813	4337	4066	3724	3466	3252	3133	2979	2865	2784	2932	2925	2949	3157	3089	3141	3312	3270	3066	3002	2885	2789	2437	2416	2418	2310	2307	2228	2324	2404	2542	2451	2683	2724	2550	2422	2426	2343	2470	2527	2652	2643	2901	2853	2960	3101
5321	5251	5367	5233	4892	4550	4103	3814	3526	3400	3132	2974	2902	2831	2865	2931	3072	3346	3553	3609	3645	3345	3209	3215	3096	2817	2639	2576	2337	2310	2347	2383	2389	2503	2479	2645	2665	2535	2580	2484	2436	2263	2194	2369	2392	2572	2723	2878	3061	3002
5383	4873	5126	5154	4717	4446	4127	3848	3577	3437	3270	2978	3086	3099	3148	3392	3620	3868	4164	4250	3901	3876	3909	3690	3386	3296	3041	2962	2655	2708	2531	2642	2678	2761	2843	2914	2896	2900	2871	2712	2637	2498	2421	2522	2481	2761	3060	3313	3335	3272
5413	5242	4926	4811	4772	4329	4215	3945	3816	3592	3506	3376	3370	3543	3792	3953	4135	4424	4480	4547	4527	4361	4232	3930	3926	3746	3426	3265	3146	3035	3054	3019	3078	3271	3198	3190	3339	3246	3133	3122	3101	2921	2844	2915	3080	3139	3315	3627	3630	3618
5302	5104	5098	4931	4731	4575	4243	4113	3812	3950	3927	3998	4009	4060	4260	4441	4594	4793	4950	5034	4824	4620	4239	4407	4145	3940	3621	3451	3294	3333	3365	3409	3449	3519	3559	3631	3640	3571	3537	3426	3528	3196	3275	3362	3566	3711	3712	3721	3833	3802
5124	4862	4958	4653	4629	4412	4288	4189	4266	4169	4138	4309	4289	4525	4752	4907	5090	5215	5146	5059	4850	4573	4418	4177	3907	3813	3883	3753	3517	3745	3649	3738	3875	3936	3912	4097	3892	3887	3862	3934	3854	3943	3929	4160	4082	4190	4055	4023	4129	3897
5342	5036	5025	4738	4681	4366	4461	4485	4459	4679	4791	5053	5104	5187	5328	5719	5578	5491	5470	5174	5139	4828	4562	4408	4356	4153	4154	4138	4272	4374	4350	4314	4665	4695	4763	4659	4741	4620	4529	4655	4563	4657	4682	4831	4823	4824	4524	4745	4658	4682
5044	4825	4689	4980	4714	4711	4912	4975	5123	5339	5461	5489	5692	5729	5655	5805	5767	5711	5659	5662	5250	5015	4770	4682	4638	4675	4670	4685	4833	5023	4998	5155	5255	5367	5497	5378	5377	5248	5356	5277	5477	5470	5564	5541	5399	5434	5199	5165	5187	5251
5136	4815	4892	4733	4889	4819	4926	5186	5358	5496	5623	5630	5742	5693	5758	5774	5871	5770	5813	5367	5194	5081	4991	4952	4869	4925	4935	5193	5195	5262	5474	5478	5640	5808	5616	5415	5505	5409	5502	5600	5585	5791	5510	5753	5690	5458	5437	5353	5366	5374
5079	4780	4866	4862	4873	5004	5253	5195	5189	5346	5504	5467	5665	5639	5542	5540	5393	5375	5344	5256	4998	4971	4770	4784	4887	4993	4844	4877	5075	5058	5191	5444	5610	5580	5404	5156	5390	5224	5403	5286	5407	5408	5406	5278	5191	5219	5086	5088	5187	5152
5012	4742	4677	4781	4928	4798	4962	4973	5125	5095	5271	5215	5226	5233	5393	5347	5149	5064	4993	5061	4879	4873	4734	4861	4718	4776	4780	4888	4918	5034	5093	5213	5304	5190	4895	5142	4957	5006	5007	5059	5189	5040	5131	5027	4853	4885	4768	4890	5005	5030
5012	4775	4740	4850	4844	4910	4859	4785	4857	4853	4985	5063	5209	5316	5153	5220	4993	5003	4962	4938	4820	4819	4789	4866	4660	4749	4679	4673	4826	4974	4969	5069	5036	5064	5050	5092	5041	4967	5135	5149	4909	4955	4860	4785	4911	4784	4775	4737	4800	4907
5046	4730	4757	4777	4764	4802	4721	4750	4816	4675	4807	4991	4951	5123	4963	4982	4995	5005	4846	4780	4885	4739	4774	4666	4729	4645	4772	4883	4902	4736	4880	5029	5002	5082	5101	5074	5217	4947	5053	5176	5114	5060	4993	4897	4779	4613	4655	4748	4752	4880
5040	4785	4946	4864	4798	4935	4747	4667	4491	4760	4931	4785	5041	4859	4928	4823	4884	4751	4934	4798	4798	4655	4627	4574	4651	4518	4730	4707	4753	4782	4868	5000	5110	5158	5038	4983	4953	5049	5131	5166	5048	5077	4831	4932	4608	4766	4578	4593	4808	4779
5162	4921	4858	4789	4926	4717	4737	4626	4703	4625	4720	4973	4838	4892	5001	4921	4921	4891	4853	4823	4862	4849	4599	4627	4568	4602	4553	4653	4782	4723	4808	4924	4948	5103	4916	4892	4926	4946	5178	5039	5059	4968	4929	4693	4668	4629	4594	4657	4822	4936
5157	4834	4930	4832	4852	4964	4793	4790	4822	4997	4820	4904	4875	4965	5033	4777	4881	4888	4800	4851	4862	4745	4650	4791	4564	4599	4661	4723	4649	4706	4728	4970	4995	5003	4991	5000	5001	5128	5030	5152	5085	5010	4752	4729	4816	4648	4767	4704	4885	5100
4981	4727	4870	4850	4835	4867	4848	4767	4826	4850	4890	4816	4816	4985	4836	5061	4953	4933	4913	4769	4795	4928	4752	4592	4625	4691	4622	4675	4899	4727	4764	4931	5067	4881	4875	4955	5050	5064	5101	5046	5255	4990	4909	4797	4710	4790	4710	4915	4973	4993
5027	4742	4696	4822	4795	5026	4909	4850	4857	4786	4841	4785	4893	4929	4843	4825	4989	4743	4925	4996	4874	4879	4893	4668	4768	4702	4746	4703	4804	4872	4904	4815	4963	4861	4825	4886	4818	4980	5006	5083	5119	5050	4891	4872	4806	4858	5040	4893	4965	5189
5035	4658	4601	4742	4803	4752	4698	4792	4626	4832	4686	4703	4728	4732	4701	4703	4907	4744	4951	4832	4913	4790	4833	4764	4870	4742	4861	4741	4985	4934	4930	4975	4928	4812	4978	4974	5062	5103	5091	4936	5304	4992	4940	4970	4833	5040	4802	5005	5107	5108
4899	4705	4837	4707	4887	4662	4786	4689	4713	4647	4786	4939	4746	4835	4657	4586	4695	4798	4870	4936	4920	4841	4907	4839	4938	4726	4828	4943	4944	4921	4956	4853	4955	4864	4920	5181	5209	5159	5131	5125	5180	5106	5087	5047	5162	5061	5016	4908	5167	5202
4904	4793	4695	4662	4809	4734	4512	4602	4594	4672	4661	4721	4651	4621	4674	4725	4825	4731	4788	4877	4971	4846	4583	4793	4535	4740	4748	4847	4945	4797	4909	4911	4928	5002	5035	5047	5158	5099	5216	5023	5215	5114	5028	5031	5000	4987	4992	5028	5053	5217
4885	4764	4811	4692	4710	4834	4854	4669	4756	4781	4581	4631	4688	4640	4529	4527	4760	4867	4771	4874	4678	4796	4649	4669	4614	4767	4756	4961	4783	4830	4728	4742	4798	4893	4878	5026	4994	5044	4958	5055	5107	5140	5075	4897	4754	4955	4894	4823	4900	4970
4975	4794	4800	4816	4804	4782	4739	4674	4799	4918	4767	4754	4822	4717	4676	4761	4769	4841	4874	4688	4769	4682	4687	4718	4752	4880	4893	4750	4763	4764	4856	4828	4756	5003	4890	4940	4948	4876	4925	5002	5042	5027	5119	4902	4865	4856	4843	4755	4844	4831
4814	4801	4666	4681	4659	4749	4740	4738	4966	4896	4900	4838	4728	4802	4910	4984	5091	4954	4902	4991	4998	4957	4975	4906	5052	5107	5013	5075	4973	5095	5109	5113	5132	4966	5042	5193	5396	5144	5110	5181	5132	5143	5167	5195	5103	5025	4954	5140	5009	5036
4929	4684	4659	4567	4833	4807	5063	4756	4887	5005	4969	5102	5123	5056	5054	4961	4997	5047	5183	5281	5114	5207	5292	5239	5101	5191	5207	5356	5314	5423	5249	5345	5378	5271	5316	5292	5326	5480	5366	5432	5347	5472	5438	5391	5273	5277	5504	5478	5524	5414
4688	4561	4652	4562	4579	4582	4746	4666	4686	4708	4880	4809	4942	5122	4853	4935	4804	5082	5055	5090	5458	5298	5210	5159	5374	5169	5114	5179	5274	5211	5186	5365	5232	5364	5307	5359	5266	5273	5390	5437	5390	5400	5302	5458	5338	5418	5421	5436	5594	5346
4926	4508	4440	4612	4517	4609	4429	4542	4436	4550	4673	4467	4631	4426	4557	4443	4389	4567	4675	4902	4849	5035	4899	4784	4806	4844	4850	4836	4759	4874	4866	4887	4920	5048	4921	5036	4966	4887	4952	4947	5005	5085	4985	5104	5127	4967	5111	4975	5092	4998
4855	4732	4537	4603	4625	4688	4382	4449	4413	4362	4428	4202	4200	4161	3794	3812	3889	3999	4255	4207	4297	4382	4480	4408	4378	4261	4197	4153	4300	4227	4315	4495	4472	4484	4517	4444	4366	4434	4269	4234	4511	4507	4451	4530	4467	4297	4425	4400	4389	4427
4742	4663	4622	4576	4739	4568	4571	4320	4301	4303	4140	4062	3936	3689	3501	3548	3375	3372	3603	3748	3879	3984	4046	3877	3949	3799	3809	3735	3706	3720	3827	3794	4069	3975	3999	3983	3849	3649	3656	3782	3887	3881	3742	3948	3827	3858	3805	3786	3922	3970
4714	4532	4621	4539	4738	4571	4320	4321	4367	4204	4131	3973	3776	3507	3258	3202	3165	3061	3287	3270	3470	3610	3474	3596	3603	3598	3489	3486	3477	3388	3526	3557	3661	3677	3494	3492	3360	3430	3358	3439	3377	3394	3437	3452	3374	3413	3537	3423	3638	3620
4600	4439	4498	4603	4458	4562	4405	4045	4224	4039	4034	3850	3539	3376	3131	2930	2800	2710	2783	2846	2963	3133	3279	3162	3410	3194	3175	3086	3075	3087	3075	3195	3077	3191	3119	3252	3004	3070	3059	3113	3080	3007	3144	2941	2977	3070	3098	3069	3196	3317
4507	4421	4465	4359	4414	4295	4280	4079	3910	3904	3687	3534	3418	3032	2956	2550	2527	2362	2346	2540	2456	2735	2857	2892	2790	2843	2762	2723	2638	2723	2683	2842	2747	2829	2788	2761	2875	2872	2778	2818	2837	2875	2818	2710	2723	2674	2876	2796	2915	3053
4707	4457	4526	4477	4360	4182	3941	3897	3790	3620	3456	3243	3072	2913	2721	2318	2241	2174	2088	2207	2244	2426	2530	2572	2650	2677	2563	2440	2468	2384	2286	2434	2527	2578	2546	2604	2651	2636	2608	2643	2699	2580	2639	2546	2416	2503	2532	2587	2785	2847
4647	4475	4526	4550	4349	4304	4112	3773	3805	3587	3471	3305	3008	2817	2642	2398	2177	2163	2070	2136	2177	2356	2388	2457	2589	2551	2468	2504	2362	2264	2260	2197	2338	2394	2481	2541	2613	2731	2647	2689	2600	2611	2552	2588	2419	2547	2399	2568	2724	2787
4712	4607	4611	4599	4418	4329	4082	3973	3825	3793	3698	3409	3294	3116	2884	2705	2433	2249	2201	2280	2260	2470	2589	2616	2771	2735	2651	2547	2562	2297	2202	2287	2413	2412	2653	2722	2625	2703	2682	2758	2793	2679	2672	2579	2495	2567	2530	2596	2854	2885
4711	4516	4466	4696	4705	4532	4450	4057	4036	4081	3849	3723	3432	3295	3109	2761	2704	2535	2430	2481	2543	2565	2719	2907	2984	3043	2806	2698	2654	2471	2368	2375	2525	2639	2654	2736	2838	2815	2849	2815	2865	2880	2860	2849	2703	2751	2793	2857	2884	3078
4710	4565	4524	4648	4479	4537	4381	4278	4139	4102	3979	3903	3534	3445	3118	2967	2706	2647	2611	2771	2819	2915	2969	3065	3083	3138	3098	2777	2758	2691	2715	2666	2758	2824	2886	3067	3057	3096	3031	3085	3112	3093	3103	2992	3029	3086	3048	3001	3305	3616
4581	4604	4460	4511	4599	4478	4429	4149	4334	4150	4066	3804	3651	3438	3180	2924	2794	2886	2799	2934	2970	3121	3180	3425	3342	3231	3208	3052	3073	2986	2984	3031	3021	3178	3335	3388	3343	3312	3283	3513	3511	3524	3503	3348	3379	3358	3376	3588	3690	3800
4556	4585	4516	4621	4548	4427	4295	4189	4258	4261	4176	3867	3617	3363	3192	2980	2963	2996	3043	3234	3173	3387	3521	3576	3695	3605	3521	3595	3439	3542	3510	3479	3517	3629	3707	3709	3749	3678	3768	3888	3862	3911	3849	3842	3715	3761	3908	3988	4054	4232
4731	4427	4468	4588	4621	4566	4531	4395	4429	4435	4399	4095	3826	3773	3481	3459	3238	3426	3445	3545	3702	3888	3862	3848	3942	3897	3956	3878	3873	3977	3892	4126	3978	4127	4180	4163	4078	4106	4344	4306	4353	4314	4403	4265	4241	4384	4407	4341	4554	4719
4575	4374	4399	4472	4651	4755	4683	4663	4673	4627	4688	4496	4243	4388	3900	3902	3618	3684	3756	4041	4091	4120	4195	4325	4299	4243	4226	4212	4294	4372	4358	4394	4338	4417	4565	4383	4548	4580	4590	4777	4707	4661	4868	4679	4742	4799	4795	4869	4897	4954
4562	4532	4524	4560	4587	4708	4911	4845	4653	4709	4638	4743	4461	4381	4164	3920	3861	3899	3971	4111	4331	4314	4344	4395	4149	4459	4420	4351	4385	4539	4532	4424	4579	4570	4607	4549	4553	4691	4857	4852	5009	4992	5142	4902	4953	5047	4938	5125	5223	5102
4428	4426	4449	4465	4524	4430	4392	4589	4632	4587	4522	4425	4290	4182	4132	3887	3737	3779	3903	3981	4021	4209	4206	4093	4273	4120	4110	4137	4270	4311	4237	4337	4378	4460	4307	4485	4467	4278	4456	4629	4543	4696	4839	4722	4808	4807	4725	4899	4998	4995
4561	4423	4489	4389	4513	4263	4315	4263	4294	4185	4139	4183	4052	3734	3782	3678	3415	3467	3612	3689	3663	3893	3811	3857	3879	3903	3780	3705	3753	3915	3976	4046	3999	4050	4162	4079	4077	4052	4225	4255	4101	4138	4271	4165	4289	4528	4405	4551	4612	4672
4642	4383	4647	4456	4415	4345	4299	4219	4128	4062	3883	3863	3529	3456	3292	3211	3169	3264	3342	3347	3357	3468	3548	3607	3464	3386	3383	3318	3471	3493	3443	3552	3595	3645	3761	3733	3799	3879	3969	3947	3812	3725	3713	3770	3895	3893	4001	4330	4402	4261
4712	4435	4645	4655	4709	4571	4257	4005	4172	3972	3829	3673	3496	3173	3149	3213	2911	2974	3083	3121	3210	3269	3352	3377	3305	3285	3190	3184	3118	3163	3147	3231	3272	3347	3427	3587	3498	3547	3458	3356	3431	3395	3337	3386	3436	3565	3573	3653	3679	3930
4787	4628	4603	4764	4656	4539	4254	4033	4149	3882	3867	3499	3359	3154	2954	2814	2881	2892	2855	2861	2927	2895	2982	3114	3215	3127	3154	2967	2973	2825	2883	2923	3005	3017	2945	3063	3100	3066	3230	3158	3068	3052	3027	3072	3146	3239	3119	3253	3347	3543
4726	4572	4637	4590	4501	4417	4139	4005	3822	3703	3569	3437	3195	3148	2803	2796	2614	2609	2680	2821	2844	2747	2900	2883	2892	2890	2839	2837	2652	2611	2558	2773	2687	2668	2708	2766	2721	2778	2761	2787	2755	2730	2729	2730	2720	2830	2843	3124	3076	3265
4673	4621	4596	4479	4377	4270	4026	3764	3601	3475	3456	3261	3190	2943	2634	2504	2451	2419	2633	2583	2678	2754	2683	2962	2762	2722	2635	2652	2578	2546	2475	2418	2495	2459	2483	2584	2574	2664	2603	2520	2528	2589	2578	2439	2511	2549	2716	2733	2982	3173
4770	4659	4554	4468	4292	4157	3916	3680	3353	3312	3245	3081	2880	2692	2593	2401	2455	2433	2497	2657	2599	2658	2736	2751	2642	2699	2606	2552	2518	2424	2465	2573	2415	2553	2378	2620	2453	2560	2530	2535	2531	2547	2431	2454	2416	2508	2716	2692	2845	3004
4749	4719	4603	4628	4256	4208	3860	3781	3432	3345	3181	3070	2835	2638	2530	2381	2331	2442	2529	2593	2611	2820	2745	2858	2904	2742	2743	2623	2610	2587	2518	2589	2601	2453	2548	2524	2615	2510	2529	2605	2677	2592	2551	2582	2622	2610	2711	2633	2710	2853
4804	4708	4739	4690	4569	4270	4057	3784	3572	3549	3409	3220	2988	2852	2733	2637	2595	2655	2773	2831	2835	2844	3001	3007	2980	2921	2919	2841	2822	2827	2942	2820	2993	2797	2852	2708	2784	2747	2811	2844	2702	2723	2846	2775	2744	2813	2791	2961	2971	2924
5044	4872	4806	4825	4672	4385	4206	3882	3902	3772	3817	3544	3229	3177	3128	2941	3101	3013	3200	3230	3198	3392	3382	3338	3386	3080	3130	3120	2966	3059	3091	3113	3088	3061	3085	3052	3029	3063	3017	3056	3108	3094	3018	3040	3031	3162	3110	3349	3296	3360
4971	4867	4806	4841	4624	4502	4294	4062	4020	3946	3970	3615	3576	3403	3366	3409	3367	3465	3517	3601	3685	3687	3736	3564	3581	3472	3509	3424	3331	3258	3407	3410	3162	3282	3249	3249	3287	3396	3412	3515	3503	3377	3393	3310	3407	3447	3517	3564	3629	3634
4690	4546	4571	4445	4667	4379	4197	4033	3980	3960	3862	3871	3771	3738	3576	3586	3648	3758	3797	3963	3829	3811	3927	3869	3785	3850	3854	3669	3733	3752	3691	3589	3568	3526	3599	3484	3462	3601	3749	3751	3895	3971	3986	3795	3858	3930	4099	4097	4158	4148
4905	4559	4642	4609	4617	4526	4535	4367	4267	4251	4075	4156	4171	4110	4101	4042	4006	4187	4202	4145	4360	4177	4163	3996	3934	4002	3861	3856	4057	3910	4179	4107	4048	3907	3924	3967	3919	4133	4074	4100	4215	4290	4323	4325	4330	4443	4399	4555	4618	4534
4808	4785	4651	4801	4773	4862	4989	4822	4720	4656	4546	4678	4652	4689	4579	4725	4609	4502	4582	4555	4504	4452	4349	4257	4102	4084	4001	4111	4191	4179	4229	4285	4202	4311	4389	4418	4588	4487	4519	4530	4574	4501	4614	4720	4704	4817	5002	5099	5100	4907
4997	4756	4949	5042	4810	4982	4944	4855	4934	4893	4879	5001	5180	4985	4943	5029	4897	4816	4873	4871	4752	4752	4627	4503	4508	4412	4406	4249	4405	4214	4215	4297	4313	4420	4432	4768	4631	4866	4881	4786	4782	4751	4848	4788	4800	5147	5221	5213	5308	5059
4794	4818	4795	4913	4878	4968	4843	4831	4767	4782	4835	4975	4921	4898	4971	4888	4774	4770	4638	4777	4695	4582	4585	4710	4628	4539	4604	4274	4323	4401	4321	4206	4383	4308	4271	4474	4477	4616	4578	4736	4817	4899	4860	4663	4816	4763	4828	4953	4939	4931
4664	4463	4624	4638	4583	4752	4504	4446	4437	4491	4386	4545	4500	4757	4697	4736	4579	4533	4538	4489	4408	4395	4473	4314	4264	4317	4222	4052	4200	3991	4043	3994	3867	3893	4079	4022	4135	4163	4209	4257	4257	4494	4411	4522	4420	4521	4389	4526	4524	4509
4840	4524	4526	4690	4541	4624	4472	4237	4114	4119	4257	4174	4302	4395	4394	4351	4376	4292	4434	4399	4331	4283	4094	4048	3976	3884	3800	3658	3713	3606	3528	3572	3582	3447	3809	3721	3780	3977	3920	3807	3825	3979	4039	4085	3915	4067	4072	4374	4283	4363
4989	4732	4912	4701	4574	4627	4388	4197	4054	3866	3845	3882	3927	4120	4090	4069	3996	4220	4256	4196	4206	4118	4043	3914	3928	3832	3786	3651	3551	3394	3301	3270	3135	3256	3320	3475	3506	3528	3606	3638	3677	3491	3491	3535	3419	3584	3695	3961	3912	3828
4922	4904	4747	4791	4506	4533	4310	3974	3853	3683	3574	3599	3688	3858	3825	3928	3805	3927	3970	4058	3983	4071	3930	3784	3701	3755	3631	3451	3395	3244	3250	3125	2998	3141	3200	3146	3301	3281	3357	3334	3375	3302	3342	3187	3142	3206	3379	3437	3608	3715
4777	4711	4725	4748	4543	4359	4135	3940	3665	3509	3462	3424	3505	3404	3542	3638	3498	3745	3735	3760	3818	3786	3791	3664	3612	3529	3513	3299	3211	3249	3160	3065	2861	2885	2933	2942	3026	3022	3090	3030	3056	3151	2979	2991	3026	3007	3090	3058	3189	3368
4791	4607	4668	4705	4485	4283	4040	3640	3508	3294	3310	3344	3314	3360	3444	3541	3520	3688	3582	3622	3715	3669	3656	3436	3463	3334	3166	3025	2917	2810	2720	2653	2683	2710	2939	2893	2900	2897	2942	2872	2602	2692	2717	2636	2653	2735	2733	2943	2938	3054
4795	4613	4730	4703	4666	4212	3900	3641	3363	3153	3103	3135	3104	3247	3360	3383	3507	3808	3713	3765	3791	3727	3584	3447	3249	3195	2912	2909	2576	2577	2489	2494	2445	2618	2578	2658	2518	2733	2613	2694	2575	2536	2530	2309	2409	2448	2635	2708	2851	2977
5047	4916	4771	4641	4511	4163	3924	3505	3212	3061	2964	2949	3058	3108	3143	3343	3324	3581	3597	3645	3609	3633	3572	3498	3267	3227	3020	2934	2809	2654	2556	2450	2453	2442	2477	2358	2412	2376	2383	2375	2423	2386	2350	2402	2279	2378	2559	2695	2722	2955
4968	4803	4698	4581	4458	4136	3889	3537	3285	3213	3167	3022	3171	3222	3324	3364	3457	3416	3584	3520	3518	3591	3527	3449	3382	3211	3082	3203	3058	2905	2829	2690	2696	2669	2504	2393	2395	2292	2310	2336	2332	2487	2381	2551	2533	2633	2531	2747	2818	2975
4716	4656	4745	4612	4474	4305	4018	3750	3651	3401	3320	3343	3511	3426	3537	3499	3559	3618	3789	3749	3853	3775	3553	3535	3434	3423	3303	3186	3154	3083	2972	3023	2935	3058	2952	2863	2694	2619	2427	2427	2397	2551	2574	2703	2759	2908	2918	2833	3096	3184
4679	4730	4932	4855	4766	4664	4280	4036	3880	3739	3711	3647	3692	3714	3727	3923	3939	3915	3943	4113	3995	3905	3843	3627	3591	3468	3303	3147	2980	2997	3037	3110	3405	3415	3351	3064	3255	3171	2935	2699	2613	2592	2698	2772	2897	3033	2969	3110	3281	3537
4865	4860	4860	4908	4771	4668	4267	3965	3947	3779	3827	3828	3856	3761	3956	3968	4037	4155	4028	4139	4174	4080	3977	3729	3640	3587	3390	3233	3166	3039	3183	3240	3440	3635	3490	3348	3341	3317	3053	2880	2796	2815	2810	2860	2941	2978	3120	3413	3598	3532
4906	4713	4698	4590	4548	4452	4259	4128	4064	3920	3880	3896	3933	4113	3932	3974	4085	4022	4090	4010	4101	4034	3871	3751	3798	3674	3647	3435	3542	3463	3617	3674	3723	3578	3449	3221	3143	3218	3121	3010	3102	3199	3192	3140	3152	3210	3364	3543	3745	3999
4681	4626	4482	4451	4463	4428	4436	4395	4453	4390	4432	4235	4239	4294	4245	4128	4111	4059	4060	3983	4093	4006	4060	3954	3787	3725	3818	3962	4011	4120	4042	4026	4191	3998	3729	3512	3447	3444	3451	3371	3529	3726	3794	3834	3845	3730	4006	4176	4241	4401
4611	4494	4583	4644	4503	4729	4734	4806	4831	4967	4771	4782	4682	4666	4677	4390	4328	4090	4068	4140	4183	4080	4042	4112	3943	4040	4144	4192	4244	4432	4592	4650	4605	4460	4518	4313	4207	4234	4250	4098	4019	4228	4351	4250	4515	4619	4716	4684	4679	4730
4564	4496	4624	4707	4841	4767	4947	4916	5077	5178	5065	4905	4857	4859	4606	4449	4250	4415	4279	4250	4266	4158	4158	4103	4212	4019	4103	4308	4371	4474	4609	4772	4791	4778	4926	5008	4919	4851	4911	4707	4658	4607	4567	4591	4696	4862	4901	5144	5088	4817
4637	4595	4656	4716	4643	4827	4949	4847	4907	4782	4710	4654	4417	4458	4471	4256	4241	4105	4224	4038	3991	4040	3971	4039	4072	4150	4125	4160	4420	4319	4271	4496	4472	4501	4429	4677	4761	4870	4928	4802	4643	4603	4455	4372	4614	4560	4721	5020	4806	4740
4683	4483	4486	4629	4559	4582	4584	4478	4334	4302	4231	4139	3997	3860	3827	3844	3821	3754	3752	3725	3693	3729	3687	3712	3770	3833	3828	3905	4144	4064	3919	4117	3943	3798	3948	4179	4181	4226	4258	4322	4271	4266	4372	4002	4023	4224	4347	4454	4467	4389
4660	4470	4419	4227	4300	4393	4277	4152	4179	3997	3857	3756	3691	3633	3470	3500	3379	3373	3421	3450	3424	3288	3408	3318	3251	3337	3408	3572	3608	3630	3793	3647	3771	3694	3786	3708	3821	3720	3904	3896	3799	3827	3882	4004	3826	3839	3931	4059	4061	4187
4468	4408	4396	4466	4488	4307	4325	4260	4116	4112	3803	3707	3475	3535	3380	3456	3293	3006	3182	3143	3220	3096	3133	3015	3100	2951	3058	3154	3438	3293	3396	3601	3684	3723	3858	3850	3863	3745	3680	3573	3465	3476	3484	3423	3529	3493	3593	3691	3694	3715
4650	4582	4667	4650	4702	4651	4600	4244	4063	3982	3790	3786	3556	3500	3327	3328	3282	3203	3264	3212	3157	3005	2975	2895	2994	2853	2905	2975	3088	3048	3252	3413	3755	3831	3711	3698	3694	3624	3567	3459	3354	3099	2986	2951	3120	3189	3354	3494	3450	3558
4708	4622	4802	4758	4709	4671	4529	4218	4003	3740	3706	3602	3431	3495	3263	3238	3088	3127	3103	3101	3149	3016	2942	2860	2905	2723	2714	2722	2701	2790	2862	3146	3193	3194	3044	2891	2913	2953	3124	3069	3110	3004	2709	2650	2675	2727	3052	3167	3256	3403
4738	4652	4741	4743	4651	4563	4215	3939	3562	3438	3301	3199	2996	3034	2923	2773	2760	2788	2759	2700	2760	2771	2815	2793	2698	2544	2598	2579	2542	2526	2589	2614	2727	2459	2302	2158	2163	2289	2432	2635	2929	2885	2606	2394	2417	2421	2716	2722	3140	3143
4735	4644	4562	4440	4462	4170	3985	3618	3343	3289	3067	2906	2774	2558	2531	2466	2420	2389	2440	2429	2508	2475	2483	2516	2516	2403	2434	2362	2383	2402	2465	2528	2496	2285	1950	1882	1834	1922	2028	2229	2464	2806	2722	2604	2308	2380	2442	2608	2913	3000
4607	4448	4499	4470	4214	3997	3854	3705	3408	3223	3124	2856	2798	2630	2546	2661	2407	2397	2362	2364	2339	2486	2567	2533	2533	2497	2445	2372	2405	2352	2593	2846	2775	2451	2065	1754	1737	1722	1731	1945	2222	2620	2841	2707	2482	2470	2520	2708	2819	3009
4562	4513	4624	4651	4541	4303	4020	3992	3790	3404	3360	3188	3136	3141	3095	2899	2708	2683	2561	2566	2712	2701	2773	2801	2711	2683	2648	2719	2507	2543	2841	3224	3216	2666	2208	1995	1990	1823	1754	1832	2193	2728	3021	3187	2927	2821	2869	2986	3074	3155
4664	4842	4651	4780	4738	4596	4367	4223	3988	3824	3539	3648	3486	3583	3447	3272	3109	3065	3112	3029	3040	3176	3336	3113	3043	2941	2910	2850	2849	2804	3004	3524	3438	2721	2219	2207	2257	2019	1885	2038	2368	2869	3363	3471	3235	3339	3266	3362	3413	3526
4977	4794	4904	4972	4737	4773	4609	4381	4146	3924	3786	3865	3759	3647	3709	3535	3397	3526	3363	3451	3574	3489	3758	3579	3293	3278	3198	3163	3152	2987	3251	3820	3624	2859	2441	2542	2467	2358	2240	2414	2834	3285	3659	3732	3548	3525	3672	3827	4026	3882
4876	4703	4669	4737	4634	4537	4389	4307	4201	3941	3874	3719	3741	3682	3567	3683	3673	3702	3706	3739	3889	4136	4068	3922	3904	3752	3845	3868	3756	3749	3854	4360	4300	3510	2768	2967	2944	2784	2749	3045	3438	3999	4323	4385	3961	3843	4019	4171	4443	4370
4778	4584	4433	4514	4493	4291	4310	4214	4233	3978	3964	3898	3722	3799	3768	3915	3995	4066	4083	4196	4242	4481	4484	4606	4655	4565	4600	4681	4630	4537	4745	5170	5297	4687	3953	3696	3531	3631	3761	3994	4372	4902	5224	5162	4874	4554	4523	4746	4936	5136
4620	4451	4414	4379	4347	4371	4282	4316	4581	4446	4311	4319	4211	4314	4513	4385	4496	4586	4545	4692	4723	4974	4975	4975	5129	5062	5093	5238	5176	5285	5378	5882	6379	6101	5413	4777	4381	4258	4402	4760	5152	5562	5948	5970	5545	5125	5186	5187	5359	5387
4586	4483	4451	4579	4562	4606	4599	4785	4790	4895	4800	4801	4809	4721	4903	4977	4908	4963	5114	5215	5084	5104	5166	5077	5137	5138	5153	5290	5375	5326	5296	5729	6231	6640	6154	5706	5222	4893	4903	4977	5446	5742	5982	6201	5930	5712	5426	5357	5296	5459
4719	4597	4712	4780	4805	4767	4794	4825	5042	4984	5124	5038	5157	5123	5028	5302	5190	5176	5527	5362	5208	5228	5102	5037	5096	4983	5068	5008	5028	5135	5116	5178	5683	5943	6269	6070	5666	5229	5099	5156	5207	5402	5741	5730	5638	5419	5337	5180	5062	5043
4986	4835	4777	4863	5024	4862	5049	4848	5116	5001	5081	5050	5193	5201	5000	5331	5222	5327	5200	5318	5231	5058	5119	5088	5023	4994	4881	4786	4695	4722	4834	4743	4906	5336	5665	5580	5507	5378	5244	5179	5090	5138	5015	5001	5332	5173	5200	5157	4923	4911
5084	4800	4814	4840	5124	4945	4981	4889	4833	4899	4908	4862	4932	4887	5172	4945	5213	5034	5098	5166	5006	5158	5072	5172	5088	5019	4870	4779	4656	4808	4763	4586	4539	4843	4926	5046	5257	5361	5297	5167	5157	5039	4740	4931	4832	5001	5048	5139	5072	5001
4910	4836	4726	4727	4728	4725	4568	4693	4683	4694	4514	4679	4649	4702	4659	4728	4877	4770	4848	4896	4846	5112	5046	5220	5103	5036	5006	4997	4947	4890	4879	4969	4766	4719	4806	4792	4909	5133	5170	4930	5027	5175	5046	4956	4823	4897	4821	4914	4932	4946
4732	4511	4518	4645	4723	4589	4625	4617	4443	4493	4490	4417	4274	4510	4493	4477	4484	4608	4558	4658	4608	4799	4759	5068	5055	5071	5030	5031	5201	5038	5110	5067	4939	4961	4659	4637	4512	4624	4813	4894	5072	5019	5193	5008	4902	4867	4632	4725	4898	4969
4521	4393	4475	4459	4648	4499	4613	4462	4454	4489	4540	4547	4513	4521	4405	4618	4517	4429	4400	4320	4454	4544	4590	4797	4809	4915	4926	4930	4895	5093	5153	5137	5208	5155	4872	4822	4615	4482	4540	4902	5010	5060	5297	5201	5004	4945	4769	4611	4633	4826
4647	4397	4534	4651	4610	4601	4702	4686	4648	4622	4595	4594	4446	4587	4701	4724	4633	4530	4454	4417	4358	4382	4568	4827	4685	4607	4656	4725	4716	5000	5120	5239	5396	5199	5294	5007	4779	4712	4805	4825	5052	5089	5128	5215	5047	4946	4978	4893	4654	4799
4636	4644	4657	4670	4701	4751	4799	4834	4758	4811	4754	4682	4818	4734	4899	4956	4908	4690	4665	4588	4666	4589	4716	4730	4687	4707	4523	4420	4363	4659	4824	4974	5062	5281	5130	5249	5105	5066	4833	4817	4765	4724	4958	4926	5154	5135	5048	4772	4755	4738
4819	4758	4623	4663	4700	4892	4903	4912	4879	4871	4929	4741	4845	4879	4923	4940	4913	4941	4989	4771	4851	4835	4932	4942	4766	4702	4558	4519	4523	4542	4701	4668	4694	4853	4955	5128	5160	5076	4921	4940	4770	4820	4779	4958	4964	4950	5112	4767	4659	4738
4775	4517	4642	4594	4640	4819	4806	4793	4939	4786	4731	4714	4829	4839	4821	4947	4985	4894	4722	4811	4966	4939	5015	5035	4989	4871	4775	4729	4716	4598	4565	4587	4469	4475	4793	4833	4952	5154	5144	4989	4964	4806	4888	4883	4898	4873	4950	4872	4653	4765
4667	4436	4554	4651	4536	4640	4509	4647	4631	4769	4560	4581	4712	4679	4861	4800	4843	4835	4761	4836	4864	5056	5187	5055	5232	5193	5032	5142	4999	4918	4678	4633	4474	4578	4431	4675	4834	4993	5163	5382	5199	5199	5015	4908	4912	4957	4983	4917	4931	5008
4614	4433	4525	4499	4537	4510	4534	4376	4568	4629	4650	4506	4727	4731	4740	4690	4580	4762	4720	4643	5137	5156	5207	5301	5246	5385	5342	5448	5231	5298	5104	4745	4685	4603	4628	4701	4727	4953	5217	5425	5450	5219	5178	5219	5123	5041	5034	4996	5120	5321
4406	4221	4415	4515	4507	4726	4572	4683	4610	4692	4679	4772	4782	4739	4869	4622	4463	4559	4600	4745	4818	5139	5216	5195	5199	5424	5599	5737	5636	5590	5557	5205	5164	4987	4950	4944	4732	4773	4935	5024	5217	5305	5261	5284	5202	5097	5078	5074	5132	5417
4357	4098	4355	4675	4753	4748	4840	4835	4915	4926	5055	5055	4871	4843	4668	4637	4423	4509	4342	4526	4454	4648	4638	4814	4939	5205	5446	5684	5689	5483	5689	5553	5421	5323	4992	4824	4936	4677	4721	4596	4617	4782	5075	5115	5030	4986	4895	4847	5006	5172
4339	4204	4331	4641	4750	4969	5165	5019	5083	5255	5153	5100	5037	4933	4576	4395	4185	4250	4140	4148	4309	4225	4202	4373	4584	4731	4954	5208	5383	5344	5393	5428	5477	5420	5281	5042	4830	4530	4393	4345	4262	4413	4404	4584	4730	4706	4730	4498	4565	4530
4480	4376	4620	5084	5078	5044	5171	5159	5145	5206	5230	5272	4961	4872	4759	4520	4183	4054	4086	3976	3960	4119	3880	3951	4004	4279	4469	4527	4801	4824	5096	5204	5238	5325	5253	5196	4866	4517	4303	3981	3892	3748	3953	3949	4176	4370	4337	4265	4173	4062
4638	4626	4791	5010	5037	5139	5124	5091	5144	5183	5217	5181	5042	4926	4524	4473	4242	4076	4071	3921	3863	3638	3433	3621	3720	3791	4119	4276	4309	4378	4476	4695	4789	4865	4959	4826	4714	4472	4021	3897	3644	3536	3568	3632	3746	3913	3802	3807	3827	3713
4732	4768	4960	5012	5144	4973	4945	4814	4815	4888	5010	5032	4939	4646	4510	4318	4327	4035	3921	3809	3465	3416	3398	3358	3621	3534	3801	3973	3897	4118	4011	4309	4331	4547	4427	4587	4398	4340	4084	3846	3527	3393	3331	3265	3283	3429	3422	3462	3426	3374
4865	4886	5027	4960	4919	4714	4487	4390	4459	4596	4397	4510	4374	4184	4237	3895	3858	3634	3636	3351	3068	3114	3037	2991	3219	3453	3600	3581	3766	3717	3874	3989	4122	4181	4087	4162	4118	3889	3902	3875	3485	3289	3029	2997	2981	2991	3058	3244	3161	3109
4748	4700	4766	4790	4468	4373	4273	4047	4135	4118	4052	3992	3868	3789	3505	3441	3328	3131	3066	2975	2715	2727	2750	2871	2940	3285	3402	3573	3668	3734	3838	3948	3859	3843	3898	3747	3906	3794	3699	3574	3495	3143	2962	2826	2795	2656	2812	2782	2854	2891
4516	4579	4578	4509	4351	4131	4102	3808	3866	3822	3641	3711	3483	3322	3359	3180	2956	2819	2647	2477	2368	2356	2347	2630	2695	2995	3230	3330	3679	3791	3894	4028	3945	3818	3834	3677	3473	3382	3477	3435	3354	3157	3037	2861	2741	2650	2503	2567	2777	2811
4286	4451	4396	4424	4227	4039	3990	3753	3786	3680	3687	3539	3379	3294	3160	3065	2772	2558	2354	2148	2200	2219	2313	2386	2540	2874	3144	3451	3601	3919	3997	4139	4030	3997	3881	3582	3386	3276	3188	3327	3287	3250	3282	3008	2944	2706	2604	2620	2703	2820
4325	4352	4457	4430	4212	4129	3936	3874	3739	3758	3727	3643	3398	3340	3103	3139	2904	2542	2489	2281	2257	2203	2285	2364	2604	2764	3075	3241	3552	3821	4055	4309	4177	4182	4040	3597	3338	3303	3236	3397	3333	3295	3341	3247	3103	2885	2825	2741	2634	2865
4367	4352	4482	4484	4414	4268	4169	4078	4000	3855	3936	3859	3672	3521	3372	3182	3022	2804	2525	2423	2450	2401	2463	2605	2766	2875	2973	3331	3523	3771	3974	4236	4359	4262	4160	3837	3547	3387	3414	3346	3412	3417	3495	3447	3185	3103	2938	2713	2694	2900
4509	4585	4653	4581	4528	4317	4275	4156	4182	4095	4042	3992	3908	3847	3700	3548	3322	2969	2855	2655	2591	2617	2543	2759	2841	3017	3048	3256	3566	3830	4005	4314	4494	4270	4307	3962	3870	3589	3415	3495	3397	3489	3663	3645	3443	3253	3079	2825	2932	3024
4640	4650	4767	4898	4752	4750	4426	4484	4502	4390	4354	4221	4226	4059	3975	3710	3467	3168	2859	2760	2674	2729	2724	2855	3043	3148	3372	3401	3612	3853	4211	4431	4548	4526	4312	4240	3707	3600	3487	3378	3357	3447	3583	3674	3485	3514	3331	3300	3192	3498
4747	4780	4958	5112	4948	4743	4689	4872	4729	4736	4635	4679	4388	4111	4067	3877	3642	3441	3210	3073	3087	3006	3072	3193	3458	3453	3524	3653	3788	4000	4422	4496	4649	4708	4425	4254	3966	3832	3544	3425	3395	3448	3663	3674	3731	3910	3847	3708	3805	3954
4649	4884	4996	5213	5012	5016	4898	4923	4873	5067	4823	4732	4609	4544	4135	4136	3847	3760	3536	3543	3457	3548	3736	3904	3940	3980	3966	4004	3930	4139	4339	4623	4634	4640	4648	4587	4312	4119	3892	3698	3625	3594	3703	3835	3987	4003	4005	3976	4190	4189
4858	4866	5065	5046	4921	5130	5043	4960	5255	5069	4929	4842	4703	4760	4345	4293	4170	4135	3985	3924	4006	4335	4398	4515	4458	4379	4288	4385	4252	4225	4350	4628	4640	4654	4661	4707	4553	4407	4079	3909	4003	3939	4079	4100	4320	4358	4373	4580	4591	4614
5036	4967	5115	4938	4895	4939	5003	5064	4986	4861	5001	4871	4720	4678	4440	4368	4506	4317	4394	4507	4433	4495	4831	4827	4766	4706	4450	4375	4492	4290	4229	4441	4504	4558	4539	4542	4419	4406	4321	4380	4446	4265	4239	4365	4484	4676	4927	5085	5103	5289
5085	4815	4810	4795	4914	4715	4762	4693	4661	4651	4678	4605	4621	4399	4422	4278	4245	4290	4269	4467	4658	4854	4832	5018	4871	4728	4615	4548	4322	4303	4182	4261	4298	4398	4231	4358	4298	4440	4342	4486	4353	4252	4033	4106	4362	4789	4973	5286	5184	5370
4922	4667	4631	4536	4454	4272	4252	4228	4202	4195	4176	4214	4112	4024	4062	3866	3960	3922	3966	4310	4520	4566	4750	4831	4811	4435	4538	4189	4040	4012	3893	3897	3858	3986	4063	4164	4271	4198	4236	4408	4193	3845	3754	3765	3943	3854	4118	4237	4219	4527
4858	4633	4705	4536	4222	3996	3863	3674	3721	3734	3719	3648	3603	3559	3568	3509	3428	3451	3688	3727	4003	4223	4401	4445	4363	4316	3959	3877	3747	3646	3600	3595	3565	3708	3764	3750	3905	3959	4308	4261	4113	4000	4059	3813	3487	3277	3211	3197	3297	3482
4829	4542	4513	4419	4234	3813	3476	3315	3369	3299	3318	3249	3233	3178	3042	2989	2842	3080	3093	3304	3419	3837	4025	4101	4074	4062	3834	3640	3378	3392	3293	3204	3287	3148	3245	3310	3389	3553	3878	3998	4257	4259	4582	3967	3562	3155	2991	3156	3228	3181
4712	4410	4365	4100	3985	3749	3403	3372	3108	3064	3049	3049	2924	2739	2657	2558	2613	2594	2671	3063	3203	3353	3601	3804	3670	3743	3578	3414	3387	3172	3052	2838	2844	2825	2898	2857	2864	3031	3316	3625	4149	4477	4641	4210	3707	3620	3700	3851	3910	3794
4651	4345	4302	4087	3766	3556	3356	3077	2900	2807	2871	2855	2710	2602	2468	2341	2275	2286	2472	2517	2679	2878	3109	3244	3263	3315	3237	3158	2981	2915	2765	2709	2544	2596	2526	2592	2512	2592	2713	3005	3310	3860	4060	3762	3634	3779	4059	4042	4441	4403
4613	4343	4214	3974	3667	3456	3226	2943	2742	2709	2689	2643	2519	2370	2262	2203	2107	2031	2089	2238	2399	2630	2707	2943	2790	2843	2893	2758	2814	2660	2637	2637	2600	2566	2452	2399	2322	2233	2157	2309	2694	3026	3192	3127	3327	3567	3773	3816	4189	4549
4482	4430	4361	3949	3827	3357	3072	2817	2646	2609	2514	2564	2410	2283	2163	2012	1955	1868	1923	1922	2179	2231	2454	2486	2491	2501	2587	2506	2417	2395	2453	2461	2478	2492	2334	2221	2139	2070	2023	2134	2352	2673	2760	2879	2901	3352	3468	3622	3791	4338
4505	4401	4323	4001	3731	3407	3055	2939	2772	2559	2591	2417	2351	2239	2030	1964	1839	1770	1826	1811	1972	2162	2311	2478	2499	2289	2371	2241	2201	2260	2187	2279	2259	2327	2314	2236	2024	2023	2053	2213	2389	2733	2878	2806	2935	3036	3151	3196	3543	3825
4371	4370	4354	4102	3804	3421	3119	2793	2754	2666	2689	2535	2460	2356	2127	1983	1953	1841	1832	1847	1982	2154	2355	2460	2457	2370	2323	2129	2213	2081	2246	2266	2309	2304	2231	2167	2187	2105	2209	2230	2566	2828	3189	3214	2943	2825	2800	2892	3049	3096
4380	4292	4322	4177	3910	3497	3253	3256	3047	2710	2771	2743	2603	2486	2364	2283	1896	1933	1916	2012	2067	2316	2426	2597	2605	2612	2483	2311	2219	2184	2169	2195	2301	2341	2387	2339	2374	2326	2482	2474	2642	2959	3188	3222	3113	2790	2564	2570	2642	2520
4416	4146	4209	4300	4073	3803	3448	3335	3190	3122	2986	3046	2839	2802	2595	2439	2213	2115	2071	2154	2203	2487	2593	2813	2949	2723	2611	2456	2419	2381	2264	2342	2442	2589	2618	2645	2512	2521	2633	2729	2712	2914	3185	3179	3114	2844	2656	2590	2524	2347
4314	4096	4286	4163	4116	3926	3782	3613	3403	3305	3092	3156	3053	2764	2759	2562	2367	2369	2360	2441	2558	2712	2916	3013	3059	2888	2857	2703	2483	2451	2513	2533	2602	2705	2793	2850	2916	2865	2834	2969	2901	3029	3228	3271	3236	3337	3038	2902	2892	2791
4263	4250	4158	4096	4299	3907	3770	3645	3541	3371	3278	3110	3063	2855	2889	2798	2649	2730	2728	2866	2863	3094	3157	3270	3207	3072	2788	2733	2562	2594	2619	2701	2959	3084	3172	3075	3156	3089	3124	3259	3354	3369	3576	3636	3826	3876	3806	3761	3584	3420
4417	4160	4264	4141	4193	4027	3851	3709	3612	3454	3256	3257	3227	3157	3135	3074	3098	3133	3258	3296	3477	3528	3560	3696	3436	3420	3121	2992	2714	2671	2877	2889	3203	3303	3572	3615	3576	3661	3621	3566	3635	3721	3929	4276	4571	4524	4381	4309	4043	3872
4384	4272	4248	4294	4216	4184	3980	3925	3784	3776	3608	3576	3594	3517	3542	3578	3636	3598	3600	3736	3872	4005	4020	3948	3768	3609	3259	3230	2923	3108	3175	3497	3639	3860	4158	4216	3985	4093	4040	3955	4035	4058	4347	4704	5043	5018	4722	4682	4607	4299
4374	4342	4183	4339	4412	4255	4353	4191	4120	4141	4076	3867	3917	3920	3937	3908	4084	3986	4166	4310	4168	4325	4199	4188	4043	3739	3531	3416	3427	3514	3653	3735	3950	4275	4455	4463	4342	4408	4249	4259	4254	4457	4622	5015	5463	5428	5215	5047	4957	4607
4443	4421	4375	4432	4475	4481	4436	4305	4283	4230	4279	4133	4081	4210	4246	4133	4171	4328	4347	4356	4390	4446	4486	4352	4073	3873	3589	3512	3560	3687	3887	4071	4240	4312	4532	4516	4511	4371	4369	4355	4325	4513	4814	5180	5611	5668	5444	5346	5300	5176
4551	4317	4485	4409	4457	4463	4404	4137	4183	4157	4172	4093	4140	4274	4328	4168	4123	4198	4363	4370	4319	4522	4400	4406	4214	3849	3688	3568	3516	3787	3643	3910	4067	4210	4479	4362	4450	4185	4223	4131	4079	4262	4559	4877	5354	5605	5695	5290	5330	5330
4493	4405	4461	4576	4398	4487	4146	4115	3883	3889	3913	3943	4002	3919	3936	3894	3814	3943	4236	4333	4334	4322	4349	4205	3826	3756	3467	3387	3248	3437	3385	3744	3858	4171	4196	4250	4160	4035	4010	3774	3687	3860	4146	4515	4910	5550	5636	5172	5088	5161
4560	4464	4494	4532	4397	4165	4190	3824	3702	3611	3460	3588	3685	3596	3575	3631	3556	3641	3747	3841	3967	4059	4043	3865	3687	3370	3340	3064	3019	3039	3292	3336	3556	3789	3967	3966	3860	3798	3572	3604	3522	3369	3607	3864	4395	4825	4923	4825	4744	4775
4725	4573	4587	4568	4281	4214	3951	3694	3564	3376	3334	3407	3272	3289	3303	3232	3251	3283	3449	3551	3701	3751	3708	3549	3283	3192	3103	2790	2815	2814	2894	3047	3341	3517	3646	3744	3798	3559	3352	3123	3016	3199	3142	3440	3664	4100	4329	4188	3949	4353
4692	4640	4493	4489	4468	4227	4021	3752	3456	3321	3177	3116	3214	3186	3041	2836	2807	2980	2926	3142	3161	3194	3336	3326	3042	2867	2765	2677	2496	2585	2685	2925	3051	3459	3551	3557	3509	3364	3193	3000	2745	2779	2739	2933	3184	3348	3658	3630	3500	3718
4631	4703	4627	4457	4420	4186	3808	3701	3409	3288	3147	3054	3051	2936	2875	2658	2654	2656	2670	2666	2839	3067	2980	2853	2849	2640	2524	2450	2454	2354	2486	2627	2752	3206	3299	3488	3402	3208	3084	2815	2599	2526	2429	2691	2749	3070	3322	3515	3323	3336
4672	4594	4566	4380	4237	4031	3799	3418	3360	3173	3017	2865	2849	2858	2723	2680	2410	2357	2416	2614	2623	2703	2762	2768	2671	2363	2374	2202	2121	2121	2190	2346	2608	2842	3104	3259	3205	3029	2747	2563	2404	2293	2317	2578	2736	2859	3120	3416	3288	3381
4564	4560	4627	4428	4107	3827	3569	3288	3144	2994	2895	2811	2792	2709	2612	2369	2240	2210	2270	2364	2408	2396	2567	2554	2431	2239	2098	2073	1997	1881	2012	2194	2516	2763	3000	2991	2943	2986	2670	2399	2265	2193	2265	2272	2574	2858	3028	3267	3479	3287
4802	4658	4540	4359	4128	3746	3385	3183	3071	2839	2746	2793	2621	2643	2509	2329	2144	2081	2178	2228	2488	2554	2589	2572	2511	2355	2212	2041	1918	1874	1912	2175	2303	2536	2798	2911	2827	2709	2628	2385	2182	2131	2168	2304	2489	2676	2942	3118	3348	3262
4808	4632	4590	4382	4250	3916	3625	3236	3090	2879	2714	2710	2448	2442	2345	2252	2158	2192	2238	2274	2330	2458	2584	2665	2665	2459	2365	2064	2062	1961	2027	2128	2300	2573	2744	2876	2820	2782	2612	2345	2270	2323	2234	2348	2513	2674	2785	3014	3159	3204
4634	4720	4519	4343	4380	4020	3582	3336	3026	2834	2854	2662	2561	2588	2411	2367	2291	2285	2275	2274	2397	2540	2789	2887	2864	2693	2606	2347	2405	2216	2258	2313	2591	2710	2859	2927	2939	2880	2704	2533	2613	2520	2540	2614	2609	2762	2796	3030	3169	3177
4479	4419	4406	4340	4341	4096	3808	3460	3201	3027	2949	2925	2734	2617	2629	2476	2460	2329	2451	2576	2590	2712	2844	2980	2918	2848	2749	2633	2465	2418	2371	2606	2759	2886	3049	3194	3177	2968	2911	2800	2749	2720	2732	2912	3025	2997	3215	3289	3471	3475
4506	4442	4271	4406	4360	4039	3864	3660	3352	3161	3145	3071	2891	2939	2791	2681	2604	2578	2751	2678	2772	2912	3049	3027	2936	2962	2877	2813	2704	2668	2745	2917	3147	3326	3483	3577	3369	3272	3045	3063	3034	3002	3187	3143	3354	3571	3713	4026	4100	4201
4471	4338	4230	4300	4274	4263	3983	3720	3408	3365	3180	3137	3005	2925	2823	2843	2763	2793	2871	2934	3002	3100	3161	3163	3082	3151	3130	2965	3007	3227	3347	3376	3510	3790	3972	3954	3739	3719	3509	3345	3457	3291	3235	3372	3563	3909	4064	4329	4816	4969
4417	4340	4314	4257	4130	4032	3812	3764	3590	3336	3378	3234	3132	3184	2994	2985	2873	2910	3040	3223	3299	3315	3368	3450	3352	3511	3535	3536	3497	3737	3834	4070	4268	4454	4515	4316	4301	4139	4039	3802	3637	3592	3620	3684	3812	4091	4312	4467	4895	5427
4538	4249	4311	4223	4121	4120	4044	3879	3827	3608	3542	3487	3455	3248	3300	3187	3122	3169	3209	3480	3519	3541	3809	3746	3696	3937	3952	4081	4228	4268	4386	4490	4585	4687	4751	4711	4612	4431	4236	4224	4146	4310	4169	4202	4034	4161	4295	4551	5028	5415
4461	4320	4372	4413	4307	4161	4214	4078	3893	3879	3860	3699	3734	3565	3518	3374	3401	3443	3473	3691	3774	3819	3948	4102	4200	4371	4544	4619	4528	4603	4840	4836	4954	5020	5022	4788	4814	4672	4568	4522	4613	4588	4578	4537	4387	4289	4665	4653	4969	5107
4512	4370	4412	4262	4319	4178	4207	4081	4060	3989	3989	3839	3694	3665	3654	3535	3493	3627	3646	3667	3967	3964	4194	4158	4389	4573	4724	4721	4856	4796	4894	4927	4965	4910	4782	4744	4642	4579	4682	4583	4518	4503	4580	4460	4289	4575	4872	4997	4927	5162
4598	4443	4378	4322	4309	4173	4159	3917	3899	3802	3784	3789	3635	3564	3507	3438	3329	3478	3573	3560	3703	3786	3854	4172	4308	4561	4571	4700	4742	4833	4787	4885	4720	4862	4745	4566	4623	4298	4340	4335	4330	4250	4296	4206	4101	4347	4753	4973	4785	5312
4615	4440	4506	4453	4405	4180	3940	3939	3764	3748	3688	3611	3563	3448	3452	3367	3331	3283	3298	3520	3539	3669	3898	4025	4335	4372	4452	4678	4440	4468	4581	4470	4648	4618	4573	4513	4390	4241	4146	4067	4019	3748	3780	3744	3807	3980	4591	4736	4757	5216
4799	4609	4537	4500	4411	4163	3955	3994	3839	3849	3701	3634	3479	3388	3306	3310	3154	3340	3248	3274	3355	3498	3646	3821	4137	4168	4270	4141	4319	4183	4372	4322	4380	4259	4373	4400	4241	4056	4010	3902	3775	3635	3273	3371	3361	3675	4228	4584	4718	5027
4970	4858	4636	4619	4439	4399	4204	4052	3912	3880	3720	3669	3545	3323	3356	3329	3116	3181	3153	3099	3251	3350	3470	3768	3748	3765	3897	3972	3810	3882	3974	4017	3958	4053	4032	4127	4157	4083	3708	3768	3748	3291	3175	2970	3020	3274	3958	4450	4532	4732
5004	5011	4913	4898	4856	4695	4352	4065	3925	3955	3761	3603	3492	3363	3308	3269	3157	3025	2926	3057	3098	3224	3295	3502	3523	3561	3611	3433	3461	3463	3548	3636	3639	3615	3768	3802	3815	3817	3808	3693	3508	3446	3017	2993	2875	3023	3586	3977	4284	4349
5333	5274	5181	5093	4852	4675	4341	4073	3905	3713	3693	3656	3486	3458	3346	3217	3018	3064	2954	2855	2978	3103	3233	3127	3449	3319	3310	3215	3228	3263	3285	3413	3406	3475	3562	3657	3561	3691	3823	3796	3465	3366	3067	2885	2924	2819	3254	3520	3924	3677
5460	5196	5290	5002	4976	4566	4276	3876	4024	3916	3933	3721	3769	3543	3366	3195	3028	2934	2876	2931	2797	2913	2962	2947	3134	3218	3062	3191	3133	3098	3155	3367	3359	3333	3519	3496	3631	3707	3697	3516	3311	3199	3116	2811	2888	2802	3019	3173	3245	3115
5294	5211	5230	4992	4778	4606	4388	4050	4037	3802	4036	3899	3768	3581	3333	3166	3030	2813	2784	2680	2679	2757	2767	2875	2990	2922	2992	3047	3000	3187	3125	3251	3348	3539	3630	3649	3614	3696	3566	3532	3234	3051	2793	2600	2688	2640	2609	2727	2858	2754
5377	5214	5247	5068	4946	4756	4352	4027	4204	4126	4041	3967	3893	3793	3356	3235	2899	2851	2658	2670	2656	2763	2722	2732	2883	2787	2964	2855	3035	3128	3262	3387	3563	3680	3654	3632	3755	3674	3523	3366	3162	2916	2702	2603	2590	2547	2529	2438	2557	2718
5337	5262	5296	5092	4958	4734	4307	4181	4194	4177	4310	4204	4092	3809	3606	3336	3096	3078	2931	2869	2683	2689	2849	3011	2919	2905	3020	3005	3219	3254	3507	3724	3859	3865	3799	3771	3810	3783	3603	3466	3249	3055	2899	2797	2757	2726	2653	2649	2827	2955
5165	5091	5112	5223	5094	4912	4428	4355	4424	4273	4284	4255	4200	4062	3870	3747	3427	3342	3234	3231	3018	2980	2908	3122	3020	2984	3208	3172	3283	3648	3777	3981	4070	4122	4247	4076	3977	3963	4005	3774	3655	3354	3387	3269	3285	3174	3090	3175	3091	3367
5023	4940	5143	5050	4952	4833	4739	4495	4389	4322	4306	4267	4307	4073	3992	3923	3636	3513	3353	3278	3092	3126	3209	3313	3347	3476	3383	3551	3732	4011	4255	4425	4489	4770	4517	4312	4240	3972	4110	4129	3840	3711	3588	3706	3514	3483	3320	3458	3476	3808
4908	4961	5089	5057	5026	4698	4560	4484	4341	4417	4399	4359	4280	4108	3923	3834	3603	3567	3436	3333	3206	3190	3325	3613	3699	3986	3968	4136	4280	4485	4709	4915	5061	4981	4856	4635	4235	4231	4186	4232	4268	3964	4037	3798	3775	3525	3643	3657	3969	4192
4880	4887	4935	4966	4982	4864	4692	4686	4498	4591	4461	4372	4439	4236	4114	3947	3777	3737	3699	3588	3644	3744	3947	4179	4580	4662	4809	4797	4810	5003	5220	5506	5499	5455	5096	4874	4671	4518	4437	4438	4466	4452	4291	4241	3951	4145	3991	4239	4478	4801
4961	4721	4945	5035	4990	4967	4829	4777	4737	4814	4787	4750	4742	4536	4441	4285	4188	4132	3998	4345	4327	4472	4703	5306	5300	5595	5576	5598	5806	5547	5920	5819	5892	5647	5339	5208	4843	4857	4858	5002	4983	5089	4963	4749	4555	4555	4679	4977	5170	5612
4988	4912	4947	5058	5108	5227	5088	4995	4995	5017	4919	5101	4845	4869	4731	4712	4816	4571	4731	4861	4846	5270	5482	5904	6144	6052	6062	5992	5824	5933	5993	5933	5937	5709	5320	5340	5243	5186	5423	5447	5568	5419	5495	5126	5032	5066	5177	5608	5987	6214
5095	5035	5068	5108	5383	5220	5413	5155	5241	5277	5204	5136	5155	5117	5052	5022	5167	5291	5243	5209	5244	5444	5823	6246	6318	6144	6030	5745	5691	5765	5778	5708	5711	5571	5392	5247	5416	5326	5361	5672	5716	5938	5675	5558	5184	5159	5463	5899	6112	6396
5371	5212	5207	5441	5387	5496	5391	5457	5280	5207	5301	5366	5310	5437	5219	5374	5244	5332	5357	5317	5336	5528	5576	5779	5927	5850	5666	5444	5591	5358	5470	5566	5424	5305	5268	5236	5200	5439	5647	5768	5603	5631	5545	5182	4989	5057	5353	5693	5974	5954
5298	5463	5607	5427	5613	5635	5656	5517	5465	5314	5485	5435	5516	5395	5536	5371	5363	5263	5225	5201	5446	5425	5310	5591	5625	5599	5544	5376	5213	5160	5310	5537	5542	5293	5288	5262	5374	5218	5350	5457	5449	5433	5182	5187	5091	5280	5324	5374	5641	5823
5132	5280	5439	5673	5669	5635	5790	5544	5338	5528	5421	5449	5513	5470	5437	5388	5432	5262	5235	5168	5347	5381	5116	5262	5224	5338	5394	5286	5235	5466	5483	5705	5857	5745	5233	5317	5308	5289	5313	5358	5256	5406	5028	5081	5062	5009	5113	5307	5392	5706
4994	5072	5199	5355	5656	5671	5490	5487	5408	5316	5356	5359	5282	5593	5347	5300	5397	5139	5182	5080	5239	5210	5029	4988	5005	5136	5095	5263	5413	5580	5764	5994	5954	5785	5466	5181	5151	5038	5029	5326	5429	5319	5316	5169	5049	5165	5083	5340	5497	5605
4835	4902	5050	5144	5390	5308	5194	5306	5259	5258	5284	5250	5296	5362	5252	5139	5130	5077	4917	4946	4974	5042	5150	4975	5028	5018	5213	5275	5445	5646	5793	5958	5899	5722	5536	5112	5052	4888	5080	5042	5316	5394	5294	5170	5004	5133	5026	5152	5357	5623
4759	4592	4815	5063	5081	5120	5053	4923	4922	5001	5025	4892	5129	4983	5098	5020	4950	4863	4959	4781	4955	4802	4868	4933	5057	5043	5276	5244	5457	5665	5600	5545	5842	5519	5166	5014	4883	4734	4912	5123	5174	5447	5282	5198	4954	4992	4950	5007	5289	5448
4644	4568	4765	4909	5089	4924	4959	4792	4661	4883	4714	4732	4808	4819	4733	4812	4837	4736	4899	4924	4930	5024	5047	5045	5175	5252	5268	5289	5262	5399	5280	5361	5327	5251	5032	4848	4847	5020	5019	5235	5148	5290	5076	5018	4952	4765	4821	5097	5289	5582
4832	4819	4777	5044	4939	5066	4869	4826	4868	4743	4636	4631	4670	4626	4714	4738	4817	4963	5213	5190	5085	4968	5229	5286	5309	5266	5360	5248	5095	4842	4923	4949	4974	4903	5034	5055	5092	4954	5160	5140	5146	5115	5152	5024	4926	4871	4964	5132	5167	5220
5237	4878	4900	5006	5073	5101	5070	4954	4845	4805	4765	4843	4872	4773	4953	4921	5160	5183	5313	5345	5374	5351	5423	5383	5377	5192	5146	5043	4791	4781	4551	4709	4789	4976	5005	5165	5139	5179	5059	5193	5203	5043	5100	4867	4962	4999	5012	5032	5179	5399
5487	5338	5116	5205	5130	5217	5240	5140	5092	4956	4759	4816	4725	5059	4882	5141	5189	5236	5445	5410	5400	5384	5237	5258	5302	5240	5182	4867	4574	4550	4459	4641	4788	4949	5234	5375	5193	5016	5022	5051	5135	5108	5169	5039	5178	5066	5145	4913	5072	4959
5376	5176	5142	5406	5313	5188	5292	5281	5322	5063	4893	5013	4939	5105	5019	5087	5183	5243	5521	5306	5324	5137	5102	5117	5037	5070	5014	4788	4486	4465	4644	4757	5068	5390	5376	5465	5267	5010	4896	5020	4956	5104	5204	5407	5239	5184	4974	4916	4894	4955
5417	5260	5163	5221	5367	5367	5467	5231	5199	5203	5078	5061	4968	4914	5005	5025	5195	5361	5192	5148	5085	5061	4866	4828	4992	4882	5072	4828	4738	4574	4839	5030	5235	5572	5539	5461	5165	4919	4829	4802	4900	5165	5395	5510	5484	5186	4944	4716	4736	4814
5149	4945	4890	4750	5132	5136	5252	5296	5145	5195	4890	4912	4837	4835	4859	4839	5016	4909	4958	5010	4831	4762	4711	4875	4800	4867	4895	4902	4626	4689	4963	5079	5384	5513	5320	5150	4883	4792	4785	4741	4923	5171	5387	5555	5462	5061	4848	4609	4706	4904
5166	4802	4792	4710	4678	4911	4868	4959	4952	4881	4758	4833	4593	4642	4701	4643	4589	4795	4714	4650	4655	4828	4628	4896	4924	4915	4886	4894	4879	4828	4820	5014	5214	5255	5166	5046	4647	4679	4549	4812	5019	5357	5492	5496	5250	4948	4677	4621	4593	5123
5198	4844	4867	4682	4681	4739	4807	4770	4774	4876	4793	4633	4683	4749	4647	4676	4538	4599	4798	4694	4827	4928	4903	5121	5310	5293	5180	5059	5072	5104	5018	5137	5079	5019	5051	4863	4639	4827	4808	5009	5283	5441	5699	5410	5244	5121	4794	4720	4862	5248
5238	4988	4848	4789	4857	5031	5202	5157	5093	5086	5169	5124	5010	5048	5020	4986	5075	5098	5154	5196	5157	5334	5331	5460	5519	5526	5599	5403	5108	5047	5057	5213	5299	5143	5061	5227	5158	5081	5224	5257	5493	5562	5753	5501	5395	5180	5060	4958	5087	5463
5532	5196	5177	5058	5160	5208	5227	5453	5263	5384	5468	5452	5501	5493	5454	5337	5503	5337	5475	5432	5618	5555	5699	5702	5617	5399	5214	5082	4972	4994	5075	5095	5103	5338	5400	5475	5360	5398	5306	5453	5680	5503	5831	5619	5557	5421	5244	5277	5386	5569
5599	5327	5357	5298	5308	5230	5372	5288	5481	5388	5353	5382	5293	5378	5220	5175	5311	5179	5161	5210	5356	5399	5351	5329	5144	4932	4787	4704	4738	4762	5007	4942	4973	4924	5161	5250	5144	5118	5103	5355	5438	5511	5542	5609	5584	5439	5326	5316	5428	5266
5515	5328	5201	5210	5264	5113	5111	5070	4974	4806	4886	4842	4545	4740	4666	4721	4531	4489	4500	4698	4782	4755	4769	4704	4610	4518	4388	4340	4402	4368	4512	4627	4570	4628	4632	4699	4658	4605	4745	4848	4954	5128	5201	5311	5224	5200	5170	5149	5040	5055
5040	5113	5162	4960	4985	5019	4860	4727	4668	4450	4343	4236	4150	4041	4097	3952	3926	3994	3832	3933	3937	4239	4177	4180	4049	4220	4098	4190	4197	4196	4311	4234	4212	4151	4062	4091	4143	4211	4146	4412	4477	4638	4751	4790	4863	4932	4689	4731	4732	4647
5196	5157	4924	4947	4907	4668	4710	4591	4293	4218	4152	3979	3996	3699	3615	3504	3298	3349	3459	3667	3629	3717	3714	3717	3874	3807	4019	4010	4031	4020	4028	3803	3707	3712	3583	3622	3585	3598	3875	3917	4025	4190	4186	4209	4306	4197	4303	4296	4299	4197
5095	5092	5089	4977	4835	4711	4535	4466	4273	4036	4000	3916	3813	3541	3450	3296	3184	3132	3098	3210	3248	3368	3514	3321	3454	3644	3741	3651	3751	3595	3617	3379	3242	3162	3068	3228	3320	3454	3549	3590	3637	3713	3609	3697	3723	3834	3758	3901	3842	3749
5379	5217	5232	5139	4975	4701	4528	4242	4225	4023	3922	3897	3601	3506	3236	3182	3078	2982	3062	3137	3027	3091	3108	3277	3134	3270	3270	3316	3211	3289	3230	3030	2842	2887	2975	2997	3247	3255	3403	3367	3396	3327	3317	3439	3397	3569	3533	3505	3490	3293
5594	5291	5445	5362	5078	4743	4515	4235	4073	3894	3754	3565	3527	3272	3194	3033	2986	2990	3070	2986	3045	2909	2982	3038	2843	2916	2995	2989	2918	2949	2811	2841	2793	2638	2905	3010	3085	3138	3277	3149	3211	3071	3069	3215	3260	3463	3334	3474	3255	3227
5406	5349	5360	5173	5130	4772	4372	4056	3887	3837	3701	3302	3230	3044	2999	2848	2896	2862	2907	2926	3048	2913	2872	2749	2737	2682	2752	2841	2901	2894	2895	2756	2837	2860	2898	3028	3230	3220	3257	3138	3141	2985	3009	3076	3240	3225	3194	3181	3169	3199
5301	5267	5220	4938	4693	4303	4162	3978	3771	3684	3379	3169	2977	2858	2764	2696	2689	2756	2788	2684	2714	2663	2744	2580	2572	2643	2609	2748	2853	2874	2938	2865	2915	2907	2914	3130	3186	3170	3197	3253	3050	2968	3033	3100	3123	3184	3198	3180	3223	3151
5140	5218	5166	4927	4503	4281	4093	3858	3657	3693	3287	3074	2836	2864	2661	2625	2659	2648	2684	2728	2778	2685	2683	2702	2649	2703	2877	2726	2901	2927	2895	2953	2867	2988	2995	3127	3210	3216	3285	3085	3108	2919	3060	3160	3243	3199	3191	3191	3272	3156
5314	5095	5246	5050	4659	4383	4306	4056	3917	3823	3376	3312	3036	3007	2937	2954	2835	2895	3032	2942	3026	2948	2945	2838	2857	3032	2959	3012	2995	3058	3086	2887	2920	2975	3125	3352	3325	3390	3261	3262	3246	3144	3229	3220	3312	3247	3543	3532	3475	3410
5494	5422	5369	5131	4895	4809	4521	4262	4366	4032	3785	3702	3432	3229	3339	3104	3196	3246	3287	3261	3166	3230	3125	3077	3120	3264	3138	3121	3205	3104	3053	2966	3181	3194	3306	3457	3515	3674	3485	3355	3373	3201	3434	3483	3622	3668	3808	3646	3613	3351
5529	5479	5394	5280	5010	4858	4647	4467	4406	4298	4064	3788	3770	3451	3414	3386	3327	3297	3365	3344	3336	3374	3260	3259	3303	3244	3248	3250	3340	3335	3243	3365	3394	3449	3621	3843	3709	3704	3608	3495	3597	3431	3557	3798	3890	4016	4009	3784	3569	3481
5379	5237	5347	5189	4973	4868	4683	4485	4507	4241	4139	3839	3729	3511	3513	3380	3360	3376	3346	3467	3346	3331	3319	3571	3539	3572	3730	3701	3664	3765	3724	3684	3708	3846	3914	3872	3914	3798	3817	3838	3829	4054	4127	4174	4239	4221	4230	4080	3912	3833
5318	5179	5267	5002	4827	4783	4583	4534	4452	4283	4175	4042	3855	3712	3558	3522	3634	3635	3594	3477	3551	3770	3931	4063	4033	4146	4181	4177	4093	3922	4113	4141	4152	4038	4187	4275	4163	4143	4144	4242	4301	4475	4692	4684	4628	4602	4504	4466	4266	4227
5298	5202	5221	5031	4958	4764	4769	4680	4522	4381	4238	4159	4036	4030	3964	3831	4043	4094	4098	4064	4027	4200	4422	4521	4629	4702	4788	4812	4552	4418	4362	4347	4307	4430	4518	4552	4553	4419	4532	4662	4869	4961	5032	5054	4962	4852	4692	4687	4609	4602
5417	5524	5281	5346	5149	5196	5116	4966	4846	4775	4595	4642	4360	4304	4247	4283	4424	4649	4598	4580	4678	4825	4775	5121	5032	5101	4987	4904	4778	4490	4438	4537	4607	4666	4637	4952	4891	4882	4974	4894	5119	5218	5313	5359	5177	5243	5038	4919	4942	4750
5484	5472	5381	5436	5560	5392	5429	5069	5198	4947	4979	4878	4771	4596	4611	4554	4834	4890	4967	4781	4996	5055	5064	5019	5194	5066	4942	4770	4758	4595	4550	4675	4769	4879	4950	4843	5001	4996	4942	4980	5062	5197	5541	5366	5439	5309	5166	5100	5124	4985
5420	5183	5429	5383	5556	5612	5396	5318	5068	4962	4815	4816	4600	4442	4524	4654	4558	4657	4732	4805	4892	4977	4981	4957	4878	4868	4636	4738	4650	4558	4720	4665	4811	4869	5032	4942	4881	4777	4666	4878	5062	5126	5289	5361	5372	5138	5103	5101	5093	5160
5051	4935	5088	5154	5204	5215	4946	4960	4943	4716	4679	4486	4295	4306	4112	4112	4278	4171	4184	4350	4442	4684	4564	4803	4759	4713	4638	4425	4402	4546	4620	4546	4774	4795	4673	4597	4478	4547	4539	4771	4833	4919	5128	4935	4980	4831	4702	4705	4919	5003
5103	4832	5006	5158	5041	4985	4844	4526	4586	4532	4405	4149	4039	3900	3844	3755	3832	3878	3944	4028	4147	4220	4406	4403	4464	4613	4289	4163	4008	4229	4263	4347	4524	4293	4427	4235	4265	4214	4214	4522	4651	4797	4756	4724	4585	4492	4388	4441	4406	4764
5253	5062	5052	5132	5029	4948	4882	4622	4532	4461	4223	4157	4031	3897	3823	3793	3744	3829	3772	3895	3948	4087	4146	4262	4267	4135	4059	3849	3707	3886	3843	4010	4073	3993	4090	3991	3984	4107	4283	4289	4346	4522	4438	4365	4374	4026	4014	4007	4043	4376
5287	5094	5272	5288	5147	5117	4810	4729	4537	4431	4360	4128	4161	3927	3824	3705	3785	3783	3780	3761	3725	3797	3841	4044	3919	3813	3754	3713	3560	3630	3616	3715	3777	3848	3790	3684	3608	3768	3800	4025	3976	4132	4211	3998	3856	3710	3730	3677	3744	3877
5318	4998	5193	5105	5125	4852	4659	4458	4378	4171	4046	3999	3758	3827	3528	3471	3500	3452	3410	3427	3411	3424	3547	3623	3529	3576	3384	3279	3433	3372	3460	3460	3580	3500	3473	3127	3239	3345	3314	3558	3589	3599	3694	3630	3529	3443	3208	3405	3350	3396
5023	5152	5032	5014	4850	4656	4376	4155	4033	3791	3700	3551	3428	3298	3259	3149	3113	3113	3067	3073	3158	3111	3232	3322	3287	3234	3235	3245	3187	3210	3310	3300	3229	3167	3116	2887	2834	2844	2968	3104	3238	3329	3332	3314	3098	3050	3054	3016	3069	3127
5266	5018	5182	5208	4846	4649	4326	4071	3835	3708	3493	3442	3259	3173	3104	2819	2900	2788	2803	2821	2920	3014	2952	3014	3193	3113	3039	3058	2936	2948	3053	3001	3006	2985	2869	2709	2630	2695	2800	2958	2961	3079	3173	3209	3056	2855	2773	2967	2999	3044
5422	5447	5315	5303	5010	4886	4579	4193	3874	3684	3577	3291	3262	2923	2878	2791	2749	2659	2745	2666	2812	2980	2958	2944	3000	2948	2951	2758	2738	2745	2865	2774	2762	2775	2758	2747	2610	2624	2724	2816	2941	2974	3134	3148	2994	2866	2923	2787	2840	2867
5628	5322	5389	5208	5090	4719	4375	4133	4027	3685	3488	3373	3150	2974	2819	2702	2532	2602	2617	2575	2677	2715	2728	2837	2853	2775	2799	2639	2635	2675	2707	2862	2806	2751	2787	2697	2639	2591	2667	2680	2786	3047	3003	3174	3060	2948	2857	2821	2751	3000
5555	5164	5222	5125	5006	4661	4342	4067	3798	3674	3428	3285	2981	2972	2811	2661	2429	2434	2476	2530	2635	2664	2797	2878	2830	2775	2804	2807	2876	2814	2821	2836	2884	2806	2730	2796	2726	2627	2730	2732	2813	2950	3036	2940	3055	3008	2882	2957	3082	3062
5567	5266	5275	5055	4985	4720	4402	4144	4030	3858	3660	3477	3417	2914	2943	2697	2635	2523	2606	2731	2741	2867	3001	2948	3191	3221	3118	3073	3168	3029	3060	3024	2936	3005	2851	2905	2859	2924	3013	2972	3096	3189	3300	3255	3110	3290	3183	3287	3279	3227
5539	5129	5235	5273	5074	4751	4641	4354	4280	4008	3838	3807	3481	3257	3289	3136	2798	2817	2868	2956	3018	3218	3128	3160	3389	3341	3483	3346	3279	3230	3335	3231	3161	3099	3172	3182	3226	3304	3312	3376	3288	3352	3469	3502	3552	3436	3411	3445	3445	3439
5374	5113	5083	5193	5081	4798	4690	4464	4318	4375	4073	3829	3623	3509	3297	3091	3088	3106	3064	3282	3190	3319	3472	3525	3529	3582	3730	3751	3684	3666	3595	3535	3285	3433	3409	3427	3505	3695	3582	3557	3596	3788	3740	3769	3668	3712	3755	3671	3597	3679
5126	5046	4771	4875	4791	4865	4367	4566	4388	4242	4100	3987	3735	3566	3359	3248	3151	3253	3315	3425	3499	3784	3891	3971	3868	4031	3940	4040	4139	4096	3999	3863	3787	3798	3786	3775	3890	4034	4094	4122	4053	4041	3984	4020	4108	4061	4048	4173	4004	4001
4973	4775	4683	4757	4813	4626	4470	4586	4591	4418	4317	4228	3986	3705	3619	3402	3445	3512	3800	3901	4114	4384	4408	4486	4541	4506	4478	4535	4673	4581	4205	4294	4166	4117	4286	4391	4400	4515	4531	4638	4483	4433	4435	4376	4509	4576	4640	4648	4797	4765
4864	4918	4787	4801	4758	4948	4869	4765	4831	4705	4593	4581	4285	4234	4119	4044	4151	4249	4405	4514	4602	4912	4855	4862	4905	4862	4783	4702	4722	4758	4635	4556	4629	4412	4662	4629	4917	5113	5230	5058	4997	4756	4756	4852	4878	5158	5156	5224	5214	5389
4938	4898	4962	4977	4974	5017	5179	4979	4924	4903	4854	4899	4565	4540	4528	4625	4589	4784	4774	5022	4940	4932	5111	5169	4806	4995	4909	4981	4888	4795	4708	4687	4851	4792	4874	5099	5246	5529	5411	5385	5223	5198	5227	5032	5147	5313	5391	5584	5555	5645
4920	4739	4923	4972	5229	5144	5214	5203	5136	5015	4837	4815	4740	4733	4754	4638	4840	4854	4911	4988	4998	5094	5035	4993	4741	4781	4779	4831	4945	4799	4897	4735	4861	4921	4916	5172	5430	5559	5660	5506	5315	5405	5128	5209	5328	5462	5506	5593	5612	5763
5034	4814	4912	5018	5125	5074	5162	5044	4933	4793	4791	4671	4617	4574	4573	4662	4584	4808	4766	4700	4838	4750	4754	4844	4682	4528	4636	4758	4735	4701	4723	4708	4709	4850	4913	5126	5120	5430	5703	5414	5307	5316	5153	5248	5155	5263	5450	5505	5640	5484
5057	4921	5094	4997	5081	5158	4956	4969	4714	4684	4335	4448	4387	4259	4204	4428	4182	4428	4545	4589	4535	4485	4448	4432	4512	4399	4379	4417	4360	4441	4321	4317	4348	4345	4530	4523	4838	5083	5095	5334	5217	5100	4932	4839	4944	5012	5184	5341	5367	5237
5318	4935	5199	5087	5040	4931	4750	4678	4479	4381	4124	3982	4035	4038	4077	4027	3955	3874	3987	4023	3979	4048	4127	4187	4223	4087	3885	4058	4019	4019	4001	4038	3932	3952	3938	4310	4139	4387	4526	4778	4763	4729	4649	4562	4647	4735	4827	4900	4934	4808
5221	5206	5193	5251	5024	4853	4800	4416	4336	4036	3831	3719	3712	3716	3716	3697	3626	3444	3481	3482	3597	3635	3622	3744	3767	3747	3714	3610	3730	3731	3842	3792	3623	3672	3592	3609	3621	3887	4025	4188	4390	4332	4246	4241	4317	4385	4343	4563	4625	4354
5198	5305	5148	5259	5074	4857	4506	4258	4041	3868	3673	3588	3463	3498	3351	3356	3254	3261	3279	3158	3260	3336	3326	3527	3499	3530	3490	3432	3398	3523	3424	3543	3421	3267	3218	3299	3245	3232	3326	3568	3742	3770	3799	3847	3968	3975	3935	4028	4026	4054
5253	5337	5401	5155	4957	4854	4372	4146	3868	3740	3481	3470	3348	3107	3171	3058	2959	3078	3060	3016	3033	3029	3256	3256	3282	3314	3202	3170	3207	3240	3116	3043	3007	3021	2930	3006	2909	2981	3105	3153	3219	3221	3197	3476	3659	3524	3609	3651	3631	3466
5232	5350	5347	5028	4986	4513	4392	4022	3819	3479	3419	3262	3105	2935	2859	2872	2879	2800	2754	2810	2784	2850	2933	2984	3133	3173	3093	2829	2932	2814	2766	2860	2805	2829	2878	2672	2681	2699	2847	2850	2852	3055	3125	3079	3365	3337	3173	3236	3297	3336
5393	5157	5222	5060	4799	4431	4027	3864	3683	3520	3119	3015	2861	2731	2810	2576	2659	2663	2671	2691	2762	2741	2784	2914	2942	2947	2882	2774	2758	2702	2769	2786	2696	2734	2804	2737	2736	2697	2613	2709	2903	2868	2828	2984	3057	3139	3064	2950	2898	2881
5400	5291	5222	5011	4709	4149	4005	3765	3547	3380	3196	2933	2845	2829	2607	2643	2436	2578	2533	2536	2633	2670	2727	2806	2832	2863	2749	2751	2782	2784	2769	2712	2687	2591	2678	2715	2581	2703	2663	2641	2752	2867	2834	2878	2877	2862	2861	2824	2723	2711
5314	5189	5228	4926	4695	4361	4085	3789	3538	3257	3290	3146	2917	2760	2796	2708	2731	2570	2556	2560	2632	2651	2525	2797	2864	2988	2930	2919	2939	2868	2849	2816	2789	2664	2718	2673	2690	2684	2684	2686	2653	2642	2745	2752	2782	2879	2823	2773	2743	2615
5329	5153	5181	5079	4825	4416	4116	3901	3744	3540	3263	3123	3031	2854	2767	2699	2806	2719	2616	2616	2608	2679	2691	2783	2928	3030	3000	3140	3040	3016	3058	2926	2994	2958	2886	2944	2972	2802	2844	2738	2874	2672	2751	2803	2941	2966	2857	2845	2757	2581
5171	5290	5207	5042	4774	4592	4273	4141	4016	3649	3599	3380	3119	3111	3016	2900	2983	2841	2778	2860	2847	2856	2950	3079	2996	3149	3293	3262	3285	3271	3294	3060	3069	3101	3047	3229	3087	3059	3170	3027	3039	2901	2950	3151	3207	3186	3178	3047	2792	2794
5097	5056	5244	4974	4873	4476	4434	4317	4112	3905	3773	3420	3318	3329	3192	3179	3114	3045	2941	3046	3086	3148	3109	3079	3209	3420	3467	3446	3534	3577	3442	3441	3440	3396	3301	3426	3375	3390	3389	3381	3325	3371	3248	3446	3486	3448	3385	3198	3066	3054
5156	5126	5130	5096	4814	4581	4534	4312	4226	4126	3887	3703	3485	3483	3417	3428	3366	3240	3321	3273	3197	3451	3455	3389	3471	3580	3585	3590	3581	3641	3586	3626	3559	3551	3496	3622	3637	3738	3700	3782	3613	3672	3634	3791	3853	3760	3713	3680	3449	3451
5093	5184	4934	4944	4759	4601	4667	4303	4409	4204	3984	3893	3706	3606	3616	3670	3545	3628	3507	3568	3579	3805	3855	3813	3788	3742	3820	3827	3961	3936	3883	3992	3807	3921	3832	4062	4084	4243	4166	4052	4087	4161	4059	4025	4149	4182	4218	4230	3956	3920
4970	4962	5089	4927	4805	4556	4666	4594	4458	4409	4335	4231	4009	4027	3900	4108	3929	3962	3916	3806	3893	4110	4045	4176	4051	4221	4139	4231	4145	4332	4229	4270	4366	4322	4365	4412	4716	4648	4669	4631	4553	4515	4493	4541	4626	4813	4635	4656	4570	4529
5136	4966	4905	4883	4880	4755	4795	4734	4758	4652	4493	4550	4352	4318	4159	4217	4196	4161	4247	4238	4296	4548	4425	4389	4521	4586	4618	4550	4554	4567	4631	4572	4697	4594	4720	5032	5260	5188	5111	5133	4971	4795	4829	4729	4973	5101	5201	4964	5046	4999
5127	5057	4798	4827	4820	5006	5026	4940	4893	4819	4753	4553	4352	4305	4284	4074	4266	4247	4155	4268	4511	4505	4519	4575	4715	4500	4616	4697	4725	4948	4819	4834	4842	4879	5098	5256	5297	5232	5389	5270	5100	5077	4930	5094	5179	5220	5250	5232	5193	5176
5101	4950	4911	4884	4907	4927	4968	5104	4806	4940	4847	4529	4337	4110	4040	4013	4067	4099	4204	4179	4384	4537	4535	4567	4654	4569	4662	4633	4687	4718	4791	4793	4946	4902	4910	5100	5127	5330	5245	5376	5178	5082	5083	5097	5182	5098	5254	5291	5225	5397
5101	4883	4900	4805	4744	4756	4895	4813	4862	4656	4520	4200	4055	4077	4060	3814	3880	3974	3920	3942	4140	4313	4441	4316	4417	4358	4450	4377	4588	4612	4541	4679	4702	4901	4782	4728	4923	5023	4959	5004	4926	4947	4934	4826	4885	4987	5058	5056	5052	5222
4999	4901	4928	4754	4697	4695	4659	4654	4470	4344	4207	4095	3851	3806	3810	3598	3610	3640	3573	3722	3811	3820	3830	4059	3980	4104	4092	4171	4332	4368	4444	4332	4237	4416	4385	4413	4490	4594	4553	4567	4668	4557	4495	4450	4605	4738	4716	4864	4810	4805
4860	4704	4717	4754	4616	4594	4455	4415	4306	4192	4196	3888	3628	3606	3436	3496	3242	3347	3342	3277	3551	3504	3426	3508	3741	3732	3808	3913	3834	3972	4058	3981	3884	3958	3894	3972	4089	4114	4024	4007	3951	3944	4078	4051	4012	4242	4339	4253	4376	4264
4754	4669	4664	4785	4714	4515	4411	4286	4270	4144	3868	3667	3372	3264	3369	3269	3281	3238	3199	3299	3246	3257	3329	3405	3506	3455	3576	3531	3579	3483	3506	3526	3668	3703	3661	3757	3495	3524	3632	3491	3487	3518	3435	3743	3672	3933	3941	3884	3996	4083
4938	4774	4760	4802	4672	4673	4297	4182	4118	4089	3774	3668	3420	3236	3141	3280	3136	3187	3138	3203	3073	3101	3204	3173	3300	3414	3332	3387	3259	3243	3290	3224	3359	3351	3324	3555	3524	3202	3182	3228	3089	3128	3191	3360	3469	3494	3704	3631	3722	3620
4773	4824	4793	4620	4672	4433	4272	4054	3927	3869	3648	3584	3303	3120	3076	3050	3000	3061	2929	2921	3022	2943	2979	2976	3093	3249	3443	3459	3419	3267	3319	3317	3248	3287	3296	3241	3181	3044	2990	2942	2800	2832	2973	3139	3226	3374	3382	3333	3387	3381
4887	4847	4745	4828	4615	4628	4202	3989	3672	3670	3532	3353	3278	3091	3015	3044	2888	2821	2871	2643	2676	2736	2782	2785	2911	3007	3226	3439	3353	3270	3329	3277	3242	3304	3233	3192	3075	2823	2802	2685	2672	2730	2761	2924	3018	3077	3246	3273	3142	3094
4914	4720	4873	4591	4467	4345	4236	3874	3619	3457	3259	3229	3095	3113	3023	2890	2774	2748	2683	2545	2489	2526	2523	2544	2566	2879	3054	3183	3264	3335	3270	3076	3216	3285	3173	3110	3057	3036	2658	2648	2650	2682	2728	2923	3062	3134	3285	3135	2972	2948
4876	4765	4692	4761	4575	4199	3863	3807	3612	3520	3255	3153	2961	2960	2750	2815	2672	2639	2587	2387	2369	2369	2483	2363	2415	2642	2906	2980	2835	3118	3063	2960	3129	3187	3063	3009	3034	3006	2817	2726	2852	2851	2823	2875	3089	3305	3274	3122	2963	2828
4942	5026	4683	4727	4574	4123	3857	3719	3495	3509	3351	3304	3057	2879	2824	2760	2621	2508	2557	2420	2279	2358	2353	2265	2304	2411	2687	2829	2856	2884	3012	2909	2988	3066	3180	2980	3062	3015	2797	2924	2847	2845	2907	2931	3202	3188	3259	3070	3044	2866
5079	5006	4863	4748	4568	4278	4040	3697	3781	3600	3490	3395	3264	3100	2986	2795	2749	2727	2619	2612	2457	2664	2482	2617	2373	2674	2939	3093	3076	3159	3115	3129	3227	3187	3295	3188	3220	2989	2970	2924	2876	3023	3068	3072	3263	3375	3434	3269	3153	3004
4995	5039	5113	4785	4584	4426	4255	4010	3979	3940	3753	3634	3566	3413	3189	3196	3029	3004	2941	2961	2750	2959	2912	3137	2975	3056	3269	3490	3480	3335	3436	3432	3456	3478	3499	3355	3265	3297	3167	3211	3327	3289	3367	3349	3439	3607	3488	3338	3316	3179
4977	5053	5004	4918	4831	4665	4312	4205	4161	4214	4097	3799	3650	3553	3400	3358	3239	3135	3101	3130	3135	3165	3501	3509	3514	3615	3510	3664	3557	3555	3626	3533	3669	3558	3577	3340	3345	3280	3306	3470	3503	3495	3613	3614	3572	3641	3733	3559	3372	3342
5028	5014	4920	5011	4589	4597	4467	4296	4296	4062	4199	4006	3842	3859	3601	3582	3477	3498	3317	3505	3430	3575	3835	4004	3997	3929	3738	3834	3459	3469	3403	3582	3633	3583	3547	3395	3553	3452	3424	3703	3712	3903	4009	3925	3880	3808	3768	3765	3548	3711
4926	4838	4971	4865	4714	4669	4506	4471	4510	4429	4181	4187	3949	3939	3862	3834	3789	3835	3864	3832	3881	4075	4110	4226	4434	4349	4316	4163	3900	3799	3746	3828	3869	3870	4047	3925	3949	3804	4027	4130	4277	4370	4323	4295	4257	4231	4405	4187	4169	4138
4909	4879	5015	4955	4968	4717	4890	4744	4896	4736	4707	4662	4744	4538	4486	4548	4594	4469	4560	4587	4722	4670	4799	4993	5287	5177	5090	4834	4491	4495	4346	4370	4511	4595	4663	4648	4749	4755	4785	4910	5140	5064	5084	5010	4912	4899	4863	4647	4879	4912
5016	4906	5028	5002	4900	4994	5020	5096	5192	5123	5250	5078	5061	5023	5102	5096	5228	5352	5217	5208	5332	5267	5547	5311	5550	5525	5310	5242	5324	5100	5091	4901	5004	5132	5185	5228	5323	5329	5509	5476	5629	5663	5599	5407	5394	5272	5265	5454	5374	5339
5097	5172	5097	5183	5107	5055	5069	5254	5226	5130	5306	5303	5225	5194	5193	5164	5250	5253	5435	5401	5298	5236	5189	5301	5388	5423	5297	5254	5151	5061	5084	5166	5015	5183	5191	5239	5263	5292	5384	5507	5415	5562	5379	5551	5182	5359	5135	5073	5288	5417
5153	5039	5166	5165	4960	4843	4947	5106	5252	5201	5031	5107	5133	4989	5014	4915	5107	4998	5172	5142	4967	4909	4750	4893	5026	5056	4961	4951	4964	4985	4986	4819	4899	4846	4869	4899	4963	4956	4887	5076	5103	4944	4961	5008	4982	4988	4969	4962	5027	5045
5042	5068	5037	5119	5002	4924	4937	4883	5129	4985	5074	4950	5056	4816	4684	4772	4830	4834	4926	4640	4741	4610	4603	4647	4864	4795	4860	4854	4788	4866	4763	4632	4830	4865	4725	4964	4778	4745	4759	4708	4835	4819	4675	4722	4624	4688	4730	4817	4892	4766
5074	5094	5276	5231	5012	4824	4948	4956	5046	5057	4957	5006	4800	4859	4749	4816	4907	5180	5102	5142	4836	4759	4780	4606	4785	4839	4885	4802	4829	4949	4879	4707	4781	4847	4899	4840	4610	4890	4915	4710	4789	4895	4697	4629	4528	4733	4702	4786	4885	4772
5088	5040	4971	4896	5009	4826	4709	4916	5054	5013	5033	4910	4808	4664	4603	4800	4752	4834	4989	5120	4955	4877	4890	4856	4763	4758	4944	4639	4787	4841	4733	4622	4765	4863	4739	4579	4749	4917	4725	4808	4653	4616	4636	4536	4554	4668	4697	4781	4742	4875
5050	4820	4924	4971	4800	4726	4792	4882	4925	4865	4645	4697	4700	4879	4860	4765	4954	5062	5232	5049	5156	5044	5013	4808	4923	4730	4781	4694	4732	4837	4702	4804	4635	4740	4761	4715	4720	4648	4839	4729	4672	4773	4661	4511	4515	4635	4654	4618	4997	4834
4784	4710	4830	4656	4734	4830	4657	4924	4906	5043	5009	4849	4740	4769	4557	4626	4828	4832	4742	4990	4806	4773	5137	4921	5013	4946	4947	4734	4865	4948	4974	4869	4897	4826	4820	4744	4671	4806	4718	4750	4868	4722	4711	4696	4613	4717	4745	4850	5038	4827
4748	4733	4718	4922	4803	4674	4738	4824	4857	4800	4696	4574	4649	4784	5040	4929	5067	5051	5020	5159	5090	5154	4932	5013	4858	4819	5166	5030	5028	5076	5111	4960	5129	5036	4971	5065	4859	4724	4964	4977	4977	4791	4846	4870	4803	4853	4875	4929	4885	5059
4774	4642	4832	4873	4806	4719	4632	4733	4976	4931	4980	4770	4578	4701	4665	4621	4839	4673	4639	4871	4944	4843	4902	4955	5113	4961	5195	5056	4820	4945	5030	4845	4875	5060	4974	4830	4836	5016	4931	4983	4970	4795	4966	4782	4836	4810	4988	4993	4960	5059
4745	4645	4729	4896	4871	4834	4835	4896	4769	4850	4661	4561	4711	4724	4809	4846	4794	5003	5037	5030	5070	4924	4837	4899	4844	4937	5053	5155	4946	4889	4892	4875	4798	4809	5032	5044	4851	4724	4907	4890	4972	5006	4885	4840	4922	4703	4802	4952	4849	4838
4849	4662	4698	4885	4938	4945	4869	4734	4738	4831	4855	5041	5014	4927	4724	4867	4592	4816	4723	4992	5022	4834	4951	4903	4964	4889	5044	5049	4839	4986	5019	5006	4903	5016	4930	4918	5203	4993	5065	5130	5104	4944	5053	4906	4847	4773	4816	4629	4830	4535
5037	4964	4786	4858	5086	5039	4925	4796	4723	4857	4833	4727	4953	4861	4964	4886	4902	4951	4847	4997	4998	5048	4894	4924	4821	5030	5098	5157	5045	4882	4787	5043	5003	5009	5191	5043	5063	5174	5263	5079	5245	5220	5126	4942	4666	4805	4770	4842	4663	4428
5180	4756	4832	4858	4878	5024	4870	4842	4757	4822	4858	5035	4971	5118	4912	4824	4874	4869	4861	5098	5235	5267	4959	5267	4887	4964	4836	4868	4960	5068	4816	4919	4900	4873	5008	4926	5182	5119	5105	5220	5070	5179	5210	4939	4788	4730	4813	4768	4718	4552
5098	5000	4904	4791	5061	4969	4855	4710	4903	4877	4865	4980	5044	5144	5039	4899	4725	4787	4898	4939	5092	4795	4943	4920	4952	4796	4822	4962	4813	4659	4771	4968	4827	4755	4855	4866	4927	5042	4900	4945	5062	4970	4888	4971	4845	4769	4738	4748	4866	4730
4866	4769	4811	4858	4718	4551	4562	4935	4954	4895	4927	4895	4898	4972	4778	4584	4610	4626	4887	4808	5037	4854	4792	4892	4696	4719	4887	5000	5132	5043	4800	4820	4991	4805	4731	4861	4891	4745	4955	4975	4866	4896	4703	4767	4865	4812	4782	4821	4800	4825
4917	4798	4835	4635	4650	4817	4839	4801	4683	4637	4818	4880	4820	4803	4741	4616	4794	4728	4840	5077	4886	4926	4867	4925	4723	4758	4782	4876	4980	5089	5175	4960	4893	4862	4806	4796	4970	4801	5058	4902	5053	4892	4797	4874	4873	4904	5043	4910	4921	4755
5065	4886	4637	4737	4772	5043	4587	4384	4493	4643	4814	4756	4785	4786	4715	4696	4468	4645	4847	4910	5023	5020	4861	4923	4748	4903	4893	5096	4902	4990	4962	5099	4963	4914	4719	4704	4984	5057	4959	4858	4874	4912	4710	4951	4920	4949	4987	5048	5034	4800
5042	4689	4776	4902	4839	4722	4720	4715	4893	4649	4574	4384	4458	4326	4459	4257	4415	4424	4524	4605	4589	4588	4514	4607	4623	4695	4849	4913	5014	4836	4876	4730	4534	4724	4651	4764	4803	4828	4857	4775	4699	4981	4745	4850	4927	4900	5058	4979	5007	5100
5039	4999	4923	4625	4607	4880	5069	4893	4584	4526	4269	4348	4460	4532	4695	4564	4786	4787	4907	5110	4983	4918	4622	4633	4564	4545	4805	4770	4983	5007	5009	4975	4559	4584	4844	4948	4742	4745	4897	4837	4733	4741	5010	4798	4846	4940	4979	5000	4979	4995
5097	4822	4770	4926	5291	5417	4946	4847	4658	4789	4699	4862	4793	4878	4891	4776	4851	4888	5092	5300	5437	5348	5333	5392	5218	4936	4838	4984	5039	4945	5071	5001	5043	5123	4974	5150	5099	5171	5033	4976	5078	4983	4924	5024	5091	5088	5197	5075	5063	5088
5063	4612	4982	5382	5209	4934	4926	5058	5025	4836	4693	4776	4858	4646	4699	4637	4611	4739	4772	4918	5161	5144	5156	5122	5243	5321	5221	5243	5301	5081	5257	5083	5060	5408	5496	5387	5092	5467	5386	5162	5375	5301	5282	5344	5502	5377	5582	5389	5152	5362
4793	4976	5304	5099	4759	5039	5095	5021	4845	4730	4561	4513	4534	4715	4830	4886	4914	5047	5000	5227	5213	5118	4803	4713	4829	4816	5118	5298	5225	5141	5111	5124	4810	4912	5389	5487	5141	5221	5385	5273	5195	5446	5374	5338	5390	5674	5617	5540	5429	5331
5043	5046	4755	4617	4669	5050	4863	4632	4472	4522	4473	4395	4455	4602	4811	4726	4867	4845	4998	5239	5373	5059	5214	4958	4595	4460	4332	4451	4702	4871	4797	4821	4722	4343	4580	4849	4848	4728	4819	4893	4901	4745	4885	5149	5002	5118	5198	5358	5274	5129
5121	4553	4497	4637	4643	4586	4388	4282	4156	4206	3992	3978	4161	4136	4084	3934	4051	3947	3965	3988	4325	4371	4645	4659	4635	4387	4127	3929	3995	4205	4450	4423	4375	4009	3812	3929	4394	4269	4110	4146	4291	4416	4290	4704	4674	4745	4825	4683	4817	4557
4825	4415	4841	4579	4383	4093	4152	4058	3988	3702	3729	3817	3725	3622	3618	3528	3365	3311	3165	3260	3170	3450	3579	3706	4011	4283	4137	3997	3821	3820	3709	3820	3862	3802	3725	3585	3558	3825	3789	3632	3916	3875	3845	4085	4209	4083	4216	4253	4151	4187
4576	4559	4833	4538	4033	4078	4264	3892	3763	3689	3837	3833	3530	3246	3230	3089	2892	2856	2808	2808	2879	2836	2944	2991	3048	3510	3580	3605	3627	3519	3377	3287	3447	3366	3469	3258	3010	3235	3450	3110	3289	3479	3446	3434	3657	3681	3818	3743	3633	3768
4686	4970	4665	4210	3897	3896	3945	3630	3702	3592	3557	3403	3048	2706	2620	2565	2515	2578	2488	2521	2753	2597	2770	2581	2633	2663	2829	3062	3167	3098	3039	2762	2858	2853	2728	2920	2930	2691	2990	2898	2819	2778	2925	2862	2977	3047	3149	3237	3246	3294
5121	4634	4171	3823	3788	3708	3519	3583	3567	3447	3108	2753	2494	2372	2320	2409	2545	2415	2283	2233	2276	2542	2627	2602	2564	2466	2332	2438	2580	2716	2685	2562	2417	2335	2288	2497	2558	2530	2498	2773	2547	2580	2679	2706	2761	2947	2896	2835	2913	2867
4926	4241	3798	3867	3707	3396	3399	3406	3357	2980	2598	2412	2326	2538	2850	2735	2731	2549	2443	2371	2466	2561	2580	2612	2635	2625	2583	2313	2370	2395	2472	2473	2292	2351	2323	2308	2604	2652	2542	2732	2745	2664	2875	2879	2811	2836	2828	2786	2677	2707
4849	4031	4155	4051	3638	3414	3497	3219	2856	2567	2414	2679	2896	3291	3323	3435	3077	2914	2786	2617	2633	2716	2639	2658	2727	2844	2850	2631	2350	2341	2419	2464	2433	2308	2391	2371	2604	2874	2701	2757	3029	2843	2894	2970	3005	2861	2847	2669	2691	2545
4871	4237	4532	4264	3634	3359	3167	2865	2623	2478	2858	3125	3447	3642	3494	3272	2943	2720	2512	2611	2485	2792	2775	2738	2862	2797	2894	2750	2408	2277	2164	2335	2416	2320	2406	2408	2506	2675	2732	2585	2774	2909	2776	2902	2975	2727	2889	2694	2640	2585
4697	4557	4796	4297	3624	3301	3132	2694	2586	2873	3385	3619	3645	3355	3124	2674	2505	2161	2017	2165	2215	2362	2609	2857	2675	2799	2729	2611	2546	2260	2093	2112	2253	2318	2451	2425	2372	2439	2615	2279	2458	2599	2583	2687	2825	2770	2782	2725	2483	2767
4786	4750	4808	4132	3732	3287	2942	2832	3020	3358	3645	3874	3515	3133	2679	2095	1914	1685	1603	1711	1779	2097	2494	2653	2966	2835	2693	2672	2717	2487	2316	2130	2310	2519	2616	2447	2485	2535	2637	2396	2441	2618	2582	2745	2849	2961	2828	2822	2755	2813
4637	4869	4684	4073	3634	3467	3221	3278	3621	3829	3926	3733	3139	2575	2092	1732	1573	1511	1390	1523	1578	1949	2244	2744	3134	3114	3018	3029	3057	2851	2637	2523	2542	2871	2944	2916	2843	2803	2954	2773	2797	2921	2984	3095	3273	3347	3264	3323	2935	2955
4787	4923	4569	4081	3694	3663	3449	3569	3862	3980	3921	3289	2594	2033	1728	1533	1514	1587	1605	1561	1597	1779	2088	2659	3118	3457	3385	3166	3348	3217	3139	2877	2989	3275	3387	3344	3160	3199	3366	3260	3105	3366	3404	3516	3708	3692	3411	3536	3147	3161
4611	4875	4541	4048	3758	3677	3594	3814	4112	3967	3538	2968	2203	1748	1715	1798	1913	1865	1910	1958	1908	1926	2074	2615	3303	3572	3749	3516	3352	3416	3467	3247	3157	3545	3660	3771	3691	3752	3783	3663	3435	3619	3702	3622	3794	4030	3707	3764	3565	3378
4792	4831	4560	4088	3869	3850	3894	3960	4223	4062	3488	2831	2159	1975	2163	2305	2486	2631	2634	2555	2441	2227	2364	2606	3163	3802	4056	3851	3675	3707	3792	3671	3522	3860	4228	4264	4086	4070	4083	3888	3859	3826	3870	3880	4031	4190	4048	3985	4050	3804
4965	4906	4647	4239	3860	4043	4181	4353	4490	4156	3676	2882	2424	2359	2663	3007	3081	3378	3357	3132	2816	2723	2552	2830	3434	4027	4468	4267	4042	3963	4215	3976	3855	4200	4789	4611	4465	4604	4567	4324	4044	4095	4146	4057	4222	4309	4284	4359	4068	4247
4972	5030	4589	4247	4210	4318	4652	4644	4909	4552	3809	3033	2773	2588	2825	3215	3374	3594	3710	3458	3121	2768	2619	2797	3629	4229	4766	4744	4418	4289	4184	4198	4122	4326	4932	4774	4473	4519	4422	4266	4105	4234	4196	4070	4279	4390	4207	4277	4214	4176
4780	4937	4725	4386	4393	4859	4807	4770	4976	4671	4034	3322	2758	2598	2732	2972	3247	3465	3655	3348	3032	2877	2805	2855	3717	4523	5128	5029	4622	4236	4268	4151	4062	4273	4738	4626	4317	4615	4580	4141	4028	4042	4228	4137	4417	4323	4232	4196	4183	4132
4831	5014	4828	4390	4486	4867	4890	5043	4856	4478	4057	3385	2725	2532	2579	2829	2998	3392	3366	3233	2973	2693	2701	3203	4012	4856	5292	5216	4734	4258	4439	4087	4072	4421	4865	4605	4409	4798	4630	4388	4268	4201	4390	4507	4599	4510	4419	4514	4304	4226
4664	4920	4943	4426	4336	4757	4868	4756	4591	4470	4042	3355	2830	2541	2502	2632	2781	2985	3054	3074	2775	2672	2772	3282	4138	5042	5302	5001	4545	4204	4262	4094	3944	4435	4611	4265	4262	4691	4653	4498	4591	4355	4511	4472	4630	4639	4477	4599	4506	4373
4644	4813	4897	4296	4095	4117	4507	4411	4395	4165	3817	3479	2859	2587	2475	2372	2414	2497	2575	2551	2376	2359	2640	3306	4203	4852	5016	4662	4016	3947	3849	3862	3819	4392	4305	3849	3899	4355	4147	4093	4221	4090	4286	4282	4509	4398	4400	4522	4442	4498
4794	4626	4674	4164	3757	3775	4022	4013	3977	3998	3762	3367	3055	2747	2413	2097	2028	1979	1891	1930	2123	2158	2632	3331	4128	4738	4598	3925	3584	3355	3580	3458	3577	3923	3765	3486	3717	3987	3545	3755	3867	3756	3807	3807	4010	3934	4094	3987	4162	4097
4738	4572	4543	4145	3598	3667	3707	3886	3916	3917	3755	3619	3325	3050	2610	2214	2011	1850	1778	1896	2134	2419	3008	3798	4396	4595	4098	3661	3248	3292	3387	3322	3657	3843	3501	3157	3741	3593	3293	3503	3565	3480	3573	3480	3641	3497	3792	3640	3815	3627
4643	4448	4343	4203	3712	3443	3659	3807	3908	3631	3596	3615	3527	3357	2953	2605	2298	2237	2176	2465	2598	3086	3647	4229	4490	4284	3652	3166	3075	3312	3317	3277	3513	3448	3270	3263	3577	3547	3202	3532	3450	3490	3445	3270	3483	3359	3640	3377	3505	3327
4830	4448	4375	4334	3936	3531	3669	3536	3685	3563	3357	3362	3565	3463	3286	3099	2985	2821	2758	2991	3301	3640	3982	4172	4189	3571	2906	2723	2926	3113	3084	3232	3378	3047	2878	3185	3354	3148	3137	3262	3135	3155	3072	3133	3092	3000	2991	3149	3040	3082
4693	4557	4306	4214	3957	3455	3297	3207	3265	3269	3119	3143	3194	3424	3258	3136	3309	3131	3289	3338	3452	3578	3611	3561	3103	2784	2521	2535	2614	2735	2865	2845	2999	2547	2591	3015	3049	2706	2863	3020	2685	3005	2760	2890	2804	2897	2969	2869	2730	2752
4666	4454	4319	3933	3925	3446	3075	2850	2969	3072	3123	3000	3036	3022	3071	3075	3117	3055	3079	3143	3007	3092	3085	2741	2403	2277	2371	2504	2586	2570	2521	2598	2502	2258	2503	2739	2671	2392	2672	2652	2665	2732	2685	2799	2821	2926	2794	2931	2819	2852
4682	4466	4161	3843	3691	3563	3162	2761	2730	2774	2852	2991	3021	2886	2788	2699	2712	2724	2608	2518	2492	2345	2320	2152	2177	2369	2480	2629	2460	2445	2534	2458	2226	2278	2649	2559	2278	2437	2633	2400	2694	2678	2722	2834	2839	3018	2944	3124	2993	3032
4710	4051	3982	3817	3635	3411	3310	2904	2627	2578	2671	2879	2912	2728	2565	2419	2357	2326	2116	2014	1887	1973	1956	2170	2262	2599	2762	2710	2449	2428	2422	2213	2279	2375	2582	2232	2233	2473	2397	2326	2500	2530	2573	2583	2668	2868	2850	2907	2878	2883
4855	4102	3929	3628	3509	3395	3402	3130	2830	2621	2584	2489	2608	2670	2486	2360	2248	2193	2054	2003	2017	2087	2221	2586	2737	2860	2788	2614	2450	2441	2342	2250	2374	2492	2367	1969	2287	2397	2200	2329	2382	2349	2377	2511	2587	2512	2720	2671	2770	2872
4542	4037	3843	3516	3364	3433	3388	3567	3431	3118	2802	2581	2291	2380	2507	2447	2416	2531	2381	2388	2426	2567	2822	2978	3149	2972	2993	2726	2681	2535	2432	2534	2760	2524	2211	2382	2566	2415	2330	2446	2389	2375	2556	2630	2695	2731	2878	2855	2962	2850
4125	4065	4017	3768	3785	3524	3570	3503	3598	3470	3254	2967	2591	2479	2517	2431	2493	2516	2505	2683	2860	2967	3130	3276	3250	3180	3011	2956	2936	2807	2858	3034	2776	2430	2595	2736	2704	2571	2773	2743	2551	2705	2797	2969	2913	3180	3078	3079	3148	2960
3909	3851	4084	4016	3796	3951	3700	3478	3280	3246	3580	3329	3299	3130	2966	2838	2808	2762	2888	2967	3077	3189	3188	3279	3113	3183	3020	3048	2988	3055	3070	2823	2703	2712	2899	2988	2836	3058	3139	3050	3060	3157	3240	3136	3352	3433	3271	3539	3337	3388
4064	3759	3882	4019	4024	4086	3939	3598	3131	3090	3070	3073	3294	3382	3389	3302	3291	3134	3314	3349	3343	3267	3287	3260	3208	3116	3084	3030	3257	3205	3008	2913	2928	3198	3114	3071	3154	3575	3437	3311	3366	3570	3585	3407	3467	3483	3654	3701	3683	3639
4200	3961	3902	3910	4006	4083	3804	3808	3688	3281	3119	3001	2999	3060	3063	3255	3270	3284	3405	3510	3430	3489	3499	3279	3418	3246	3442	3476	3544	3487	3256	3506	3637	3808	3472	3702	3803	3885	3837	3847	3994	3829	3719	3886	3674	3666	3971	4024	4084	4038
4167	4053	4145	3968	3945	3813	3850	3725	3771	3923	3781	3708	3548	3347	3204	3204	3213	3255	3386	3537	3684	3802	3896	3816	3849	3910	3691	3797	3821	3822	3900	4362	4208	3843	3893	4152	4441	4206	4331	4438	4187	4118	4079	3988	3844	4006	4037	4364	4299	4459
4160	4011	4178	4116	4083	3916	3714	3664	3803	3916	3908	4144	4296	4155	4228	3910	3812	3868	3975	4166	4300	4503	4517	4371	4003	3902	3723	3715	4042	4440	4517	4358	4316	4334	4689	4558	4378	4572	4712	4519	4332	4188	4252	4166	4210	4115	4140	4524	4393	4533
4399	4077	3922	3932	4206	4024	3880	3906	3810	4028	3891	3813	3959	4056	4185	4077	4149	4165	4227	4521	4363	4584	4399	4004	3849	3630	4077	3956	4375	4421	4197	4284	4638	4880	4543	4684	4705	4770	4657	4642	4783	4480	4175	4390	4252	4119	4252	4185	4428	4319
4319	4178	4110	3992	3930	4071	4029	4072	4143	4062	3918	3825	3856	3854	3712	3753	3707	3757	3921	4056	4100	4143	4144	4105	4064	4048	4173	4036	4155	4212	4319	4752	4764	4705	4629	4821	4951	4836	4817	5026	5058	4555	4615	4578	4223	4388	4099	4238	4266	4436
4225	4148	4146	4345	4163	4212	4177	3969	4094	3968	3847	3870	3802	3774	3736	3724	3756	3855	3895	4115	4220	4354	4359	4368	4044	4086	4013	3929	4053	4251	4356	4453	4563	4734	4940	4836	4647	4796	4875	4832	4807	4799	4914	4473	4701	4243	4207	4217	4089	4121
4315	4113	4024	4144	4126	4134	3827	3764	3767	3582	3482	3451	3415	3345	3298	3418	3457	3589	3668	3837	4039	4073	4038	3890	3848	4011	3926	3915	4105	3855	3871	3903	4276	4389	4503	4414	4317	4541	4470	4467	4679	4573	4455	4528	4401	4070	4164	3970	3948	3992
4490	4150	3998	4033	3920	3853	3959	3656	3341	3362	3124	3075	3091	2900	2866	2909	2987	3043	3192	3323	3426	3596	3638	3538	3654	3641	3746	3621	3478	3610	3678	3559	3796	3858	3787	4036	3987	3817	3797	4027	4040	3883	4205	4070	3868	4002	3740	3832	3604	3749
4418	4268	4258	3966	3832	3571	3636	3537	3500	3226	3105	2874	2758	2765	2724	2684	2676	2846	2840	2972	3186	3282	3438	3215	3418	3475	3387	3475	3459	3499	3355	3389	3366	3514	3555	3536	3438	3487	3648	3494	3541	3676	3720	3454	3725	3559	3692	3650	3497	3545
4536	4338	4283	3917	3614	3733	3453	3389	3108	3043	2931	2963	2789	2807	2683	2693	2686	2722	2693	2759	2893	2972	3001	3200	3231	3171	3166	3271	3146	3117	3090	3136	3305	3265	3321	3238	3237	3247	3179	3254	3310	3221	3192	3387	3294	3456	3481	3376	3455	3290
4719	4546	4165	3970	3533	3379	3434	3324	3243	3123	2797	2727	2441	2530	2473	2377	2371	2453	2479	2475	2486	2450	2519	2730	2623	2694	2811	2693	2791	2679	2667	2707	2835	2834	2851	2819	2830	2741	2971	2883	2710	2700	2841	2747	2845	3030	3080	3211	3211	3131
4466	4274	3950	3805	3442	3120	3276	3167	3083	2970	2867	2782	2593	2509	2383	2286	2161	2132	2079	2211	2154	2124	2294	2536	2571	2556	2474	2425	2385	2262	2401	2514	2580	2654	2577	2644	2554	2610	2529	2455	2555	2432	2435	2508	2582	2571	2924	2807	3032	3069
4579	4179	3859	3513	3288	3295	3221	3079	3078	2848	2728	2550	2523	2420	2272	2211	2093	2104	1985	2132	2115	2113	2179	2333	2299	2387	2323	2379	2461	2459	2387	2474	2451	2533	2623	2662	2574	2604	2474	2573	2518	2348	2447	2349	2472	2482	2567	2739	2776	2920
4524	4344	4008	3620	3408	3298	3187	3229	3141	3013	2958	2737	2584	2415	2198	2061	2061	1894	1831	1993	2099	2242	2194	2518	2486	2483	2367	2416	2503	2292	2380	2463	2493	2510	2646	2771	2711	2794	2709	2616	2620	2474	2374	2532	2562	2460	2612	2634	2737	2819
4633	4163	3964	3755	3563	3408	3231	3199	3035	2915	2731	2658	2629	2505	2417	2225	2151	2060	2131	2209	2241	2343	2346	2387	2204	2103	2085	2135	2177	2276	2183	2234	2333	2473	2576	2721	2744	2740	2711	2609	2597	2519	2494	2496	2375	2437	2424	2558	2602	2812
4529	4021	3967	3786	3500	3333	3388	3257	3055	2878	2830	2780	2660	2552	2392	2293	2199	2129	2045	2094	2178	2311	2254	2381	2261	2158	2125	2058	1912	1912	2033	2046	2198	2261	2373	2584	2665	2679	2778	2710	2772	2696	2694	2522	2459	2455	2484	2512	2574	2679
4229	3914	3887	3766	3644	3426	3322	3183	2957	2929	2872	2835	2872	2772	2740	2703	2608	2527	2454	2426	2505	2626	2497	2447	2487	2341	2302	2240	2207	2205	2142	2218	2285	2402	2584	2685	2776	2810	3039	2945	2981	2971	2965	2899	2757	2794	2701	2684	2750	2730
3972	3823	3735	3744	3680	3451	3369	3244	3039	2923	3032	2971	3015	2964	2935	2811	2786	2732	2720	2600	2776	2811	2894	2859	2873	2847	2701	2510	2384	2433	2380	2475	2629	2649	2907	3158	3217	3154	3250	3185	3285	3342	3360	3234	3223	3040	3076	3065	2941	3007
3517	3329	3381	3354	3409	3338	3025	3058	2644	2804	2854	2912	2808	2803	2910	2988	2870	2642	2763	2961	2930	2848	2915	2832	2711	2692	2634	2539	2614	2415	2515	2536	2616	2924	3209	3258	3424	3399	3391	3566	3507	3593	3537	3732	3555	3522	3276	3356	3227	3216
3262	2962	2853	2793	2743	2705	2669	2536	2399	2405	2438	2495	2492	2601	2678	2662	2631	2609	2656	2721	2687	2569	2553	2618	2607	2506	2395	2299	2290	2305	2329	2471	2796	2919	3218	3446	3673	3624	3693	3769	3799	3913	4101	4054	4161	4109	3902	3713	3775	3557
2791	2545	2482	2459	2378	2298	2166	2089	2169	2208	2296	2350	2440	2451	2476	2530	2489	2616	2613	2595	2565	2549	2470	2427	2478	2488	2335	2265	2293	2280	2358	2689	3094	3332	3771	3992	4040	4238	4194	4276	4528	4428	4691	4910	4886	4724	4684	4420	4436	4162
2709	2602	2634	2451	2428	2385	2324	2215	2213	2400	2215	2374	2405	2494	2500	2608	2547	2801	2712	2786	2969	2765	2577	2587	2769	2706	2776	2604	2712	2577	2819	3058	3417	3792	4096	4410	4573	4738	4797	4852	4893	5042	5158	5288	5404	5422	5236	4848	4891	4780
2941	3027	2812	2793	2679	2498	2445	2468	2478	2388	2624	2639	2702	2597	2672	2784	2702	2889	2929	2807	3008	3033	2967	3004	2902	3150	2999	3059	3001	3175	3184	3379	3750	4134	4355	4551	4751	4869	5051	4891	5052	5159	5354	5347	5552	5612	5389	5257	5212	5068
3154	3105	3010	3014	2799	2680	2684	2732	2643	2775	2872	2868	2929	2891	2875	2943	3033	2990	3027	3096	3105	3120	3090	3161	3255	3231	3147	3170	3332	3279	3615	3740	3985	4148	4521	4673	4662	4862	4702	4789	4765	4884	5044	5139	5187	5529	5396	5414	5278	5113
3446	3377	3366	3223	3167	3057	3095	2926	3001	3178	3330	3266	3419	3378	3374	3413	3424	3292	3287	3248	3138	3385	3417	3427	3458	3461	3431	3489	3816	3839	3859	4102	4360	4390	4529	4611	4704	4528	4638	4492	4493	4508	4583	4768	4954	5095	5019	5120	5055	5099
4090	4074	4062	4019	3788	3652	3574	3600	3603	3795	3937	3987	3982	3986	3886	3943	3766	3577	3509	3627	3766	3790	3815	3815	3842	3958	3883	4012	4381	4438	4564	4794	4695	4745	4846	4854	4742	4614	4529	4509	4281	4308	4348	4428	4707	4835	4989	5030	4876	4897
5194	5144	5174	5009	4721	4544	4484	4242	4216	4383	4232	4343	4294	4161	4040	3945	3601	3561	3580	3569	3674	3847	3937	3997	4313	4350	4298	4502	4487	4651	4836	5006	5040	4982	4808	4714	4621	4340	4334	4253	3947	3951	4027	3983	4127	4350	4542	4590	4707	4513
6150	5932	5767	5537	5084	4920	4613	4393	4342	4216	4231	4089	4094	3991	3822	3616	3556	3311	3285	3207	3373	3559	3583	3669	3856	3869	4008	4055	4098	4160	4378	4506	4668	4615	4530	4402	4217	4025	3793	3839	3751	3623	3707	3655	3850	3929	4131	4020	4068	4254
5676	5553	5375	5158	4776	4449	4190	4001	4147	4087	3871	3790	3612	3471	3456	3251	2874	2792	2677	2696	2863	2947	3106	3122	3224	3026	3037	3049	3238	3311	3546	3602	3799	3828	3864	3950	3812	3687	3423	3392	3353	3236	3422	3379	3565	3674	3763	3833	3864	3846
4793	4681	4540	4227	3844	3712	3532	3471	3459	3448	3348	3239	3149	3092	2989	2632	2457	2375	2075	2116	2149	2174	2291	2424	2339	2447	2314	2257	2145	2238	2388	2651	2717	3019	3216	3316	3275	3269	3086	3219	3015	3098	3071	3127	3197	3326	3441	3585	3584	3718
4265	3958	3670	3527	3342	3066	2955	2909	2897	3030	2836	2749	2653	2693	2435	2352	2146	1918	1727	1685	1668	1723	1874	1936	1987	1978	1854	1817	1711	1750	1772	1970	2089	2322	2454	2649	2890	2838	2658	2717	2783	2648	2686	2832	2856	2889	2961	3091	3164	3187
3949	3571	3273	3110	2890	2652	2524	2470	2428	2528	2337	2337	2281	2236	2193	1961	1748	1728	1536	1446	1479	1481	1629	1639	1741	1752	1627	1605	1507	1504	1579	1577	1679	1781	1943	2121	2358	2339	2365	2497	2422	2406	2402	2438	2537	2579	2628	2723	2715	2794
3336	3045	2789	2554	2413	2272	2187	2116	2167	2151	2097	1954	1921	1960	1842	1682	1591	1491	1432	1384	1292	1349	1362	1416	1497	1548	1456	1510	1390	1345	1271	1369	1305	1470	1630	1877	1993	2013	2189	2152	2270	2293	2276	2275	2291	2415	2438	2375	2527	2563
2779	2561	2424	2213	2028	1917	1937	1790	1816	1848	1771	1632	1774	1717	1600	1591	1429	1384	1311	1343	1278	1285	1312	1369	1354	1372	1424	1285	1276	1219	1173	1164	1192	1228	1346	1510	1648	1826	2026	2109	2288	2304	2269	2264	2203	2329	2274	2427	2395	2493
2644	2460	2341	2112	2008	1829	1836	1702	1736	1699	1658	1714	1652	1558	1441	1427	1289	1347	1338	1290	1341	1337	1285	1295	1377	1327	1312	1284	1221	1252	1228	1200	1127	1161	1239	1400	1484	1706	1767	1937	2089	2103	2081	2107	2198	2101	2275	2180	2159	2334
2982	2781	2589	2411	2154	1916	1895	1929	1827	1788	1784	1770	1750	1628	1473	1360	1377	1463	1366	1346	1397	1373	1472	1408	1421	1524	1524	1452	1403	1356	1316	1238	1172	1211	1198	1288	1509	1727	1781	1825	2033	2131	2059	2137	2137	2204	2172	2093	2266	2141
3385	3099	2931	2665	2502	2319	2180	2066	2090	2029	2040	2051	1974	1844	1723	1658	1480	1547	1530	1634	1611	1788	1736	1674	1902	1816	1840	1770	1704	1512	1491	1454	1269	1314	1335	1496	1680	1897	1985	2096	2233	2332	2426	2322	2384	2374	2439	2254	2410	2509
3519	3371	3152	3003	2720	2665	2537	2479	2419	2416	2396	2303	2176	2064	2038	1787	1736	1801	1952	1905	2064	2143	2174	2069	2189	2099	2078	1990	1984	1734	1657	1577	1603	1497	1576	1775	1939	2124	2217	2409	2614	2689	2790	2774	2863	2911	2835	2852	2788	2852
4063	3774	3684	3422	3232	3068	2975	2927	2856	2758	2884	2542	2716	2531	2255	2154	2025	2072	2144	2356	2318	2580	2579	2575	2600	2508	2390	2359	2211	2041	2003	1924	1954	1942	1918	2138	2278	2438	2652	2835	2925	3080	3224	3354	3363	3458	3433	3254	3171	3166
4797	4569	4357	4032	4004	3703	3823	3598	3594	3524	3411	3417	3230	3181	2995	2843	2754	2647	2835	2908	3142	3384	3454	3431	3282	3291	3147	3121	3050	2882	2811	2771	2742	2926	2821	2905	2882	2966	3110	3279	3475	3670	3799	3984	4087	3981	4152	3848	3737	3740
5375	5132	5076	4922	4799	4664	4826	4617	4661	4384	4351	4412	4269	4207	3886	3948	3706	3781	3837	4052	4194	4408	4631	4576	4651	4483	4570	4616	4606	4602	4387	4634	4480	4402	4221	4160	4150	4049	4010	4091	4197	4414	4746	4841	4888	4697	4735	4759	4395	4132
4980	4808	5058	5003	5035	4904	5076	5051	4979	5116	5135	4997	4914	4824	4772	4829	4807	4842	4961	4852	5037	5163	5509	5500	5386	5406	5661	5736	6083	6158	5973	6097	6171	5966	5706	5518	5257	4918	5038	4912	4999	5129	5411	5498	5598	5695	5287	5182	4892	4638
4144	4017	4254	4292	4447	4522	4504	4651	4630	4729	4752	4647	4575	4824	4657	4910	4764	4833	4742	4863	4989	5044	5153	5361	5189	5236	5422	5574	5713	6212	6373	6307	6489	6352	6229	6204	5899	5546	5375	5209	5283	5479	5528	5592	5699	5648	5484	5247	5037	4661
3418	3442	3604	3616	3746	3976	3894	4071	3876	3937	3894	3751	3855	3835	4054	3938	3895	3994	4047	4132	4279	4415	4269	4351	4135	4273	4315	4409	4573	4768	5151	5499	5828	5755	5859	5854	5674	5413	5336	5254	5140	5230	5301	5260	5318	5432	5134	5060	4681	4433
2999	2972	3070	3124	3361	3447	3330	3337	3334	3292	3084	2956	3044	3054	3005	3117	3235	3179	3253	3342	3549	3585	3587	3505	3422	3455	3368	3284	3389	3536	4024	4339	4852	5166	5175	5379	5219	5034	4963	4768	4877	4761	4742	4852	4739	4758	4787	4571	4415	4364
2542	2517	2424	2583	2618	2818	2838	2765	2572	2572	2593	2296	2419	2353	2281	2373	2474	2505	2507	2679	2692	2754	2845	2746	2692	2680	2438	2366	2411	2613	2944	3396	3974	4334	4551	4776	4838	4872	4594	4882	4774	4674	4608	4637	4552	4594	4522	4350	4185	4279
2076	1990	2033	2109	2118	2061	2209	2146	2119	1947	1955	1922	1823	1806	1796	1767	1863	1827	1969	2134	2139	2214	2125	2181	2081	2023	1860	1792	1812	1909	2230	2699	3154	3685	4235	4609	4724	4616	4583	4714	4768	4627	4642	4543	4418	4398	4430	4231	4294	4199
1890	1801	1755	1805	1907	1822	1925	1908	1902	1824	1756	1665	1665	1625	1656	1559	1612	1746	1820	1838	1998	2048	2042	1853	1858	1679	1562	1529	1593	1700	1999	2308	2831	3478	4020	4369	4639	4749	4732	4831	4851	4673	4823	4678	4488	4429	4325	4296	4210	4273
2203	2063	1937	1853	1946	2069	2025	2096	2103	2015	2007	1913	1820	1775	1803	1841	1891	1931	2027	2226	2234	2189	2158	2118	1924	1839	1685	1696	1666	1860	2231	2521	3116	3826	4260	4634	4874	5158	5168	5144	4946	4816	4798	4631	4572	4392	4370	4372	4444	4306
2465	2333	2186	2203	2220	2376	2441	2506	2495	2517	2463	2331	2351	2256	2244	2283	2330	2385	2470	2593	2724	2515	2586	2448	2233	2131	2039	1935	2037	2208	2641	3014	3544	4306	4672	5097	5327	5364	5206	5141	5164	4775	4847	4643	4746	4527	4443	4395	4420	4450
2824	2648	2453	2296	2442	2568	2514	2778	2715	2803	2823	2843	2841	2693	2514	2610	2674	2775	3012	3003	3135	2984	2749	2702	2457	2405	2311	2283	2383	2621	2965	3367	4020	4548	5170	5422	5492	5546	5628	5385	5078	4867	4799	4835	4862	4581	4275	4421	4356	4269
3060	2991	2797	2657	2744	2831	2926	2984	3116	3368	3318	3465	3288	3208	3122	3115	3354	3453	3563	3719	3676	3497	3169	2949	2789	2526	2658	2686	2779	3025	3423	3769	4264	4835	5143	5240	5432	5466	5305	5380	5045	4865	4781	4902	4491	4596	4467	4225	4402	4442
3956	3743	3742	3592	3574	3735	3707	3816	4015	4240	4421	4347	4453	4365	4341	4322	4307	4440	4446	4648	4607	4448	3975	3789	3590	3460	3429	3472	3670	3864	4326	4558	4826	5062	5283	5437	5303	5409	5249	5129	4923	4829	4746	4832	4528	4460	4244	4269	4379	4292
4917	4870	4925	4822	4615	4802	4669	4792	5083	5404	5484	5670	5785	5891	5802	5584	5600	5745	5523	5699	5715	5383	5274	4960	4773	4697	4596	4524	4837	4935	5136	5374	5249	5303	5185	5347	5207	5143	5028	4998	4928	4642	4571	4568	4536	4492	4503	4244	4326	4405
5338	5269	5496	5184	4979	5010	4958	5135	5447	5709	5933	6106	6068	6264	6186	5985	5894	5783	5751	5862	5716	5665	5442	5348	5134	5113	4813	4871	5081	5228	5121	5306	5121	5010	4988	4998	4882	4945	4921	4760	4806	4715	4748	4527	4673	4657	4440	4412	4324	4252
4749	4622	4790	4843	4693	4491	4414	4367	4433	4761	4958	5279	5325	5351	5224	5126	5065	4916	4808	4999	4906	5151	4881	4808	4512	4434	4154	4198	4302	4510	4589	4702	4595	4574	4704	4618	4596	4772	4650	4684	4739	4845	4750	4731	4612	4668	4540	4407	4211	4122
4110	4081	3933	3922	3815	3866	3634	3597	3676	3801	3992	4283	4287	4226	4253	4039	4190	4026	4092	4233	4335	4277	4136	3920	3695	3525	3371	3467	3576	3710	3883	3981	4072	4282	4456	4556	4684	4769	4745	4847	4897	4959	5000	4793	4878	4826	4388	4389	4267	3897
3596	3612	3386	3367	3466	3225	3267	3217	3106	3179	3477	3556	3685	3596	3581	3578	3501	3428	3601	3691	3742	3740	3604	3428	3253	3158	2979	2920	3065	3243	3436	3666	3798	4068	4300	4555	4802	4885	5063	5021	5170	5056	5034	5052	4933	4776	4441	4399	4207	3987
3103	3034	3063	2973	2934	2755	2810	2725	2770	2743	2821	3004	3080	3119	3099	3248	3202	3192	3199	3110	3126	3196	3147	3101	2971	2812	2659	2615	2666	2811	3050	3212	3523	3898	4086	4419	4689	4862	4922	5222	5178	5319	5220	5215	4916	4842	4486	4503	4239	4010
2615	2610	2570	2556	2410	2451	2366	2278	2224	2195	2202	2269	2385	2368	2492	2643	2605	2487	2560	2604	2697	2611	2642	2696	2597	2466	2255	2163	2056	2279	2476	2795	3106	3486	3875	4237	4566	4850	4949	5142	5277	5301	5264	5165	5015	4854	4619	4362	3998	3958
2372	2273	2242	2274	2221	2188	2095	1980	1937	1773	1825	1957	1884	2001	2145	2166	2172	2175	2263	2235	2147	2267	2418	2411	2301	2191	2065	2013	1974	2033	2241	2639	3026	3561	3993	4313	4805	4850	5137	5189	5233	5467	5325	5218	4952	4824	4497	4323	4110	3857
2413	2431	2351	2331	2241	2264	2182	2097	1938	1865	1874	1975	2034	2154	2060	2162	2251	2218	2268	2258	2289	2400	2465	2345	2317	2300	2220	2085	2197	2254	2583	2879	3331	3805	4264	4746	5227	5312	5448	5480	5394	5401	5348	5401	5022	4798	4561	4269	4184	4053
2801	2549	2540	2617	2705	2683	2583	2534	2418	2254	2342	2326	2414	2520	2535	2681	2690	2658	2734	2825	2835	2848	2912	2807	2719	2717	2571	2621	2673	2769	3086	3568	3912	4445	4807	5268	5586	5604	5691	5604	5669	5628	5658	5401	5233	4806	4742	4504	4304	4114
2994	2795	2930	3090	3070	3041	3170	3077	3022	2814	2810	2925	2961	2898	3211	3097	3228	3364	3322	3470	3365	3375	3374	3463	3377	3370	3330	3286	3483	3630	3859	4150	4619	5000	5271	5398	5550	5670	5584	5776	5725	5459	5476	5374	5199	4887	4680	4540	4487	4298
3265	3149	3235	3488	3444	3568	3590	3639	3475	3360	3326	3188	3459	3417	3581	3486	3537	3622	3650	3751	3867	3777	3758	3897	3790	3784	3831	3931	3927	4170	4124	4575	4814	5026	5165	5129	5351	5306	5113	4988	5079	5150	5243	4959	4769	4552	4515	4414	4145	4118
3836	3673	3787	3898	4165	4169	4186	4108	4113	3892	3787	3695	3767	3766	3764	3838	3797	3967	4054	4060	4117	4160	4049	3973	3948	4048	4134	4222	4135	3958	4057	4169	4380	4497	4570	4571	4531	4459	4324	4474	4448	4347	4377	4429	4203	4154	4114	3978	3919	3863
4440	4487	4368	4546	4609	4588	4690	4583	4575	4309	4079	3875	3866	3856	3883	3847	3928	4056	4128	4002	4268	4231	4185	4172	4130	4037	4088	3976	3885	3871	3745	3700	3714	3708	3767	3700	3740	3682	3701	3751	3637	3732	3724	3784	3767	3740	3540	3549	3616	3666
4913	4803	4998	4869	4988	4830	4843	4807	4556	4431	4244	4075	3839	3819	3733	3726	3773	3714	3766	3895	3882	3870	3957	3908	3869	3906	3687	3691	3428	3375	3261	3159	3033	3111	3174	3095	3052	3202	3166	3211	3245	3228	3167	3300	3463	3389	3325	3454	3434	3583
5003	5045	4859	4833	4774	4660	4686	4367	4292	4017	3850	3803	3578	3426	3337	3219	3246	3221	3242	3318	3343	3286	3342	3231	3293	3165	3172	2994	2915	2755	2701	2644	2539	2556	2518	2696	2703	2656	2714	2774	2783	2840	2866	2978	3153	3265	3096	3172	3246	3400
4928	4811	4738	4530	4380	4388	4047	3936	3762	3558	3388	3198	3098	2857	2845	2704	2622	2591	2624	2642	2682	2601	2776	2575	2569	2551	2550	2491	2360	2270	2236	2255	2207	2177	2216	2339	2322	2276	2404	2448	2466	2471	2581	2634	2714	2953	3046	3021	3063	3196
4762	4636	4539	4437	4255	4091	3791	3501	3359	3200	3048	2794	2851	2540	2432	2296	2230	2252	2259	2232	2382	2271	2307	2338	2273	2238	2219	2208	2100	2109	2026	2015	1993	2005	2124	2185	2204	2188	2219	2400	2277	2513	2504	2537	2595	2820	2901	2899	2859	3001
4715	4618	4676	4465	4146	3981	3775	3405	3228	2992	2928	2715	2599	2383	2354	2298	2203	2133	2207	2299	2365	2347	2315	2361	2330	2306	2384	2319	2202	2157	2093	2071	1962	2034	2122	2162	2310	2333	2329	2310	2464	2559	2616	2636	2763	2962	3069	2980	3070	2939
4570	4632	4567	4328	4164	3848	3678	3393	3412	3026	2910	2664	2464	2336	2314	2279	2176	2223	2198	2317	2309	2362	2292	2457	2360	2517	2577	2384	2354	2225	2101	2156	2202	2198	2187	2297	2180	2365	2320	2499	2544	2601	2844	2790	2930	3166	3170	3219	3006	2994
4427	4520	4463	4418	4189	4058	3710	3479	3283	3209	2850	2593	2438	2310	2212	2211	2202	2189	2199	2246	2191	2299	2285	2395	2436	2494	2440	2349	2281	2146	2147	2189	2089	2015	2038	2183	2112	2183	2286	2325	2356	2568	2592	2958	2972	3067	3035	3121	2957	2693
4344	4471	4403	4357	4094	3921	3655	3561	3303	3124	3026	2776	2532	2357	2200	2097	2063	2101	2096	2198	2309	2289	2293	2418	2385	2404	2343	2327	2296	2160	2106	2072	2068	2016	1959	2108	2100	2081	2203	2264	2378	2451	2512	2813	2896	2924	2941	2914	2878	2761
4223	4169	4098	4140	3993	3842	3660	3499	3598	3434	3339	2999	2848	2550	2299	2137	2141	2184	2084	2155	2155	2191	2269	2347	2504	2492	2374	2418	2359	2286	2232	2268	2139	2077	2066	2118	2140	2277	2242	2400	2496	2550	2642	2831	2911	2935	2913	2952	2866	2621
3925	3882	3844	3968	3869	3711	3864	3695	3625	3609	3486	3318	3144	2757	2575	2348	2232	2221	2192	2172	2129	2267	2371	2316	2456	2443	2537	2545	2538	2487	2435	2371	2260	2296	2296	2294	2341	2479	2456	2525	2562	2752	2819	2909	3046	3099	3098	3148	3069	2922
3986	4042	3804	3711	3636	3486	3666	3668	3783	3834	3713	3618	3245	3068	2817	2470	2330	2285	2216	2329	2248	2249	2414	2555	2644	2517	2508	2626	2586	2592	2560	2541	2514	2491	2437	2502	2515	2462	2581	2540	2565	2723	2878	3024	3181	3222	3394	3353	3383	3242
3926	3683	3731	3452	3556	3459	3513	3518	3841	3833	3919	3676	3370	3235	2808	2547	2388	2339	2224	2313	2401	2430	2568	2675	2735	2698	2724	2755	2841	2682	2709	2770	2799	2786	2650	2512	2476	2517	2506	2779	2877	2950	3229	3245	3518	3754	3832	3738	3723	3510
3697	3672	3471	3317	3279	3218	3454	3458	3804	3995	3875	3855	3687	3384	3037	2748	2568	2439	2352	2481	2658	2767	2874	3091	3038	3048	2991	2976	3061	3012	3155	2991	2997	2832	2995	2942	2840	2900	3046	2996	3395	3636	3797	3942	4185	4348	4336	4459	4291	3813
3459	3221	3174	3141	3074	3299	3454	3743	4074	4234	4225	4013	3877	3679	3171	2859	2667	2548	2584	2710	2859	3101	3302	3361	3444	3349	3310	3263	3288	3329	3415	3434	3318	3421	3278	3435	3430	3312	3593	3843	4036	4384	4316	4754	4959	5047	4962	4811	4510	4108
3200	3073	2885	3076	3116	3440	3754	3996	4231	4418	4539	4310	4219	3763	3269	2837	2579	2565	2579	2861	3059	3189	3502	3674	3686	3559	3551	3441	3578	3554	3571	3759	3747	3722	3736	3853	3797	3907	3862	4198	4331	4626	4718	4933	5048	5140	5244	5063	4594	4235
3152	3023	2894	3000	3217	3681	4000	4343	4446	4733	4573	4534	4158	3711	3236	2912	2719	2557	2641	2771	2889	3200	3600	3676	3646	3577	3665	3433	3464	3572	3645	3738	4005	3982	3994	3910	4032	4109	4235	4373	4462	4514	4645	4793	4884	5195	5065	4735	4608	4218
3167	2977	2834	3078	3290	3795	4253	4574	4837	4992	4969	4606	4193	3857	3484	2870	2672	2534	2540	2673	2987	3374	3511	3702	3774	3669	3409	3381	3447	3471	3718	3645	3889	3942	4061	4089	4294	4240	4298	4353	4414	4591	4560	4722	4785	4868	4836	4669	4378	4169
3136	3023	2831	3007	3250	3763	4164	4537	4915	5255	5012	4842	4264	3837	3406	2812	2532	2391	2456	2565	2864	3359	3598	3974	3955	3767	3372	3208	3168	3201	3320	3497	3638	3636	3854	3806	4016	4347	4304	4356	4501	4343	4719	4698	4696	4995	4927	4691	4382	4220
3224	2802	2698	2900	3134	3513	3959	4329	4616	5020	4814	4518	4428	3876	3183	2689	2387	2205	2271	2423	2741	3288	3550	3910	3863	3526	3221	3101	3033	3029	2994	3177	3193	3279	3367	3568	3734	3706	3920	3942	4126	4166	4432	4512	4655	4751	5053	4876	4680	4276
3313	2925	2695	2816	2957	3321	3668	4005	4179	4514	4530	4427	3963	3443	3025	2558	2158	1901	1916	2195	2471	2925	3305	3518	3491	3329	2989	2881	2730	2527	2579	2593	2740	2761	2912	2893	3081	3275	3285	3432	3514	3740	3922	4066	4440	4906	4880	4696	4623	4165
3265	2927	2648	2657	2824	3073	3275	3537	3685	3912	4085	3952	3561	3218	2657	2255	2034	1840	1835	2018	2291	2638	2915	3217	3354	3039	2773	2500	2474	2287	2278	2292	2346	2498	2513	2623	2666	2756	2860	3057	3155	3415	3605	3966	4142	4495	4734	4494	4186	3954
3215	2914	2866	2592	2855	2831	3125	3283	3374	3565	3616	3449	3381	2983	2642	2278	1878	1727	1767	1869	2077	2402	2678	2881	2977	2760	2643	2385	2220	2112	2132	2030	2243	2281	2395	2412	2520	2522	2723	2818	2900	3089	3273	3510	3897	4140	4254	4256	4039	3739
3279	2866	2777	2781	2808	2860	2883	2936	3026	3212	3248	3187	3086	2813	2494	2226	1813	1710	1629	1689	1790	2069	2372	2502	2679	2657	2504	2305	2162	2030	2076	2083	1997	2009	2055	2087	2183	2235	2275	2415	2480	2572	2864	3141	3320	3605	3789	3825	3533	3498
3515	3144	2803	2714	2715	2753	2692	2750	2771	2684	2820	2878	2935	2684	2369	2131	1764	1560	1535	1426	1458	1679	1846	2166	2239	2372	2289	2096	2026	1987	1866	1898	1822	1792	1850	1829	1777	1920	1917	1938	2043	2169	2343	2624	2884	3043	3089	3288	3188	3015
3803	3326	2771	2638	2657	2550	2553	2344	2576	2602	2594	2597	2670	2504	2191	1935	1672	1519	1345	1264	1248	1437	1744	1975	2072	2172	2067	1926	1911	1796	1639	1663	1699	1578	1504	1534	1502	1555	1604	1701	1869	2014	2117	2238	2550	2699	3023	3019	2992	2950
3929	3375	2869	2655	2508	2473	2341	2538	2438	2699	2707	2702	2779	2545	2102	1861	1530	1401	1280	1084	1235	1477	1784	1921	2024	2006	1982	1912	1753	1671	1574	1578	1610	1509	1490	1476	1502	1429	1497	1617	1743	1904	2040	2322	2600	2915	3069	3072	3009	3053
3844	3338	2924	2738	2484	2502	2356	2435	2521	2703	2760	2852	2728	2316	2214	1859	1515	1333	1223	1154	1242	1525	1803	2055	2127	2134	1997	2048	1714	1700	1639	1593	1556	1458	1392	1497	1465	1472	1573	1690	1794	2014	2128	2522	2690	3114	3483	3534	3381	3333
3677	3360	2867	2737	2667	2549	2365	2384	2491	2581	2642	2684	2643	2411	2114	1816	1536	1315	1246	1193	1337	1539	1714	1983	2049	2128	2014	1926	1831	1698	1720	1599	1548	1491	1483	1470	1459	1464	1545	1635	1909	2051	2143	2541	2853	3216	3329	3415	3367	3208
3399	3032	2803	2651	2518	2500	2552	2490	2543	2556	2628	2638	2515	2331	2134	1877	1564	1390	1279	1232	1261	1456	1691	2033	2038	2039	2039	1964	1819	1697	1761	1596	1670	1588	1538	1504	1597	1484	1595	1624	1868	2186	2411	2540	2686	3105	3108	3303	3298	3186
3348	3058	2620	2556	2508	2549	2661	2678	2739	2877	2724	2761	2523	2367	2131	1907	1723	1450	1322	1287	1272	1599	1763	2070	2151	2253	2122	2085	1890	1894	1862	1868	1760	1775	1757	1703	1691	1725	1775	1918	1986	2186	2433	2669	2891	3073	3322	3394	3444	3403
3414	2955	2614	2471	2524	2659	2717	2840	2938	3056	3145	2927	2789	2658	2341	2044	1741	1573	1398	1364	1347	1661	1908	2129	2361	2345	2362	2062	1984	1966	2002	2016	2010	1940	1933	1894	1927	1919	1943	1943	2131	2332	2482	2788	2928	3308	3535	3695	3803	3857
3532	3091	2625	2433	2456	2607	2635	2920	3199	3405	3384	3185	3090	2877	2512	2164	1780	1478	1527	1442	1588	1754	2005	2305	2390	2388	2367	2110	2022	1854	2033	2076	2208	2088	2183	1966	2004	1984	2072	2131	2228	2320	2465	2814	2942	3206	3539	3735	3975	3921
3587	3045	2718	2456	2422	2587	2781	2805	3286	3512	3519	3361	3053	2916	2524	2212	1795	1513	1488	1560	1714	1947	2274	2438	2525	2675	2489	2256	2011	1947	2009	2312	2427	2320	2382	2303	2348	2311	2307	2451	2685	2795	2962	3021	3168	3397	3528	3663	3698	3530
3308	3035	2619	2559	2486	2663	3164	3375	3655	3951	4081	3687	3371	2921	2504	2085	1892	1600	1609	1789	2005	2211	2487	2817	3085	2921	2816	2613	2345	2299	2408	2627	2740	2786	2813	3032	2859	2954	2999	3514	3468	3758	3961	4234	4298	4283	4071	3951	3641	3469
3169	2842	2692	2580	2842	3029	3547	3946	4312	4591	4684	4177	3649	3230	2590	2322	1951	1799	1846	2031	2415	2854	3146	3415	3746	3471	3432	3116	2878	2866	2908	3094	3199	3373	3487	3553	3593	3562	3935	4129	4433	4538	5011	5431	5591	5500	5031	4724	4298	3989
3130	2900	2621	2736	2832	3324	3815	4462	5088	5110	4953	4618	4129	3551	2930	2365	2166	2142	2054	2358	2809	3255	3579	3972	4201	4247	3964	3658	3530	3348	3315	3261	3494	3676	3782	3779	3908	3959	4020	4546	4573	4862	5658	5962	6040	6241	5930	5611	5201	4542
3143	2908	2577	2691	2957	3302	3927	4395	4917	5115	5054	4720	4455	3823	3227	2640	2337	2290	2287	2548	2915	3450	3631	4015	4245	4178	4104	3932	3652	3435	3377	3313	3522	3674	3768	3779	3850	4034	4313	4248	4199	4863	5564	5939	5922	6074	6275	5815	5222	4918
3243	2859	2641	2755	2884	3321	3772	4289	4803	5138	4901	4668	4193	3896	3411	2729	2480	2487	2599	2714	3223	3493	3831	4041	4243	4246	4139	4048	3734	3475	3468	3395	3667	3674	3873	3814	4096	4182	4328	4400	4653	5446	6066	6042	5718	6092	6205	5620	4930	4652
3126	2810	2622	2635	2918	3156	3684	4133	4688	4749	4693	4453	4080	3827	3244	2799	2552	2504	2697	2969	3172	3516	4033	4218	4264	4195	4090	3943	3722	3451	3357	3424	3596	3793	3858	4071	4268	4512	4714	4684	4931	5508	6323	6281	6119	6196	6099	5406	4943	4413
3081	2769	2468	2450	2782	3165	3616	3951	4338	4556	4554	4311	3898	3526	3007	2585	2276	2289	2522	2698	3042	3356	3812	4218	4290	4130	4088	3825	3568	3258	3279	3181	3422	3505	3790	3913	4057	4187	4609	4648	4857	5251	6150	6378	6411	6275	6142	5437	4671	4273
3112	2809	2500	2429	2655	2832	3357	3598	3971	4372	4245	3994	3505	3274	2769	2368	2043	2065	2185	2340	2551	2923	3495	3875	3886	3774	3722	3481	3305	3087	3072	2967	2950	3192	3392	3461	3551	3785	4066	4329	4559	4949	5694	6135	6030	5903	5562	5140	4860	4251
3319	2886	2461	2407	2435	2702	2974	3289	3690	3789	3907	3620	3427	3127	2503	2255	1965	1791	1735	1967	2171	2596	2913	3324	3411	3498	3173	2993	2848	2641	2530	2618	2591	2744	2768	3042	3125	3198	3399	3899	4219	4556	4795	5324	5288	5146	4711	4428	4075	3881
3569	2960	2731	2557	2512	2675	2918	3073	3312	3596	3696	3431	3323	2971	2599	2234	1911	1761	1749	1980	2031	2388	2673	2878	2961	3080	2980	2650	2551	2385	2361	2270	2322	2386	2546	2670	2873	2835	3161	3356	3740	3905	4146	4523	4331	4191	4042	3773	3603	3297
3717	3400	3027	2592	2678	2737	2926	2890	3220	3251	3282	3218	3042	2851	2512	2113	2002	1694	1746	1772	2006	2241	2454	2691	2849	2894	2850	2527	2444	2315	2230	2145	2290	2191	2209	2397	2528	2741	2696	2849	3022	3208	3297	3517	3517	3533	3466	3276	3196	3155
3746	3396	3073	2984	2724	2713	2840	2874	2893	3019	2938	2713	2809	2625	2384	2163	1961	1617	1605	1661	1736	2046	2213	2413	2541	2557	2569	2357	2304	2074	2014	2069	1871	2010	2044	1944	2164	2236	2152	2294	2524	2530	2688	2913	2973	3062	3338	3272	3338	3276
3873	3650	3113	2940	2815	2678	2624	2596	2668	2749	2618	2710	2587	2466	2261	2085	1817	1581	1442	1446	1501	1673	1924	2113	2402	2451	2260	2304	2001	1862	1846	1765	1625	1684	1723	1840	1856	1985	1900	1963	2196	2255	2584	2684	2822	3076	3231	3394	3378	3350
3976	3440	3102	2894	2762	2559	2440	2484	2591	2663	2699	2607	2705	2531	2185	2043	1645	1522	1308	1298	1411	1640	1887	2230	2244	2434	2268	2092	1944	1576	1605	1498	1435	1394	1577	1620	1777	1907	2024	2113	2245	2478	2711	2972	3008	3233	3312	3320	3401	3414
3987	3602	3276	2926	2653	2637	2480	2430	2394	2671	2596	2493	2646	2595	2340	1867	1639	1363	1377	1278	1417	1698	2067	2217	2274	2468	2235	2054	1862	1701	1509	1419	1438	1477	1533	1645	1888	1901	2105	2290	2466	2711	2986	3090	3292	3400	3326	3375	3271	3041
3815	3593	2923	2975	2786	2612	2465	2382	2457	2572	2823	2472	2553	2602	2209	1850	1625	1404	1226	1237	1369	1676	2060	2186	2361	2344	2150	2075	1889	1766	1466	1396	1453	1382	1518	1607	1727	1861	2149	2311	2452	2770	2928	3036	3256	3188	3207	3183	3106	2954
3857	3505	3170	2989	2737	2767	2695	2411	2493	2777	2718	2663	2558	2364	2190	1800	1588	1338	1320	1290	1431	1729	2022	2117	2341	2320	2282	2022	1853	1745	1588	1473	1461	1413	1449	1549	1779	1946	1955	2142	2341	2615	2686	2956	3032	3038	3139	3075	2995	2865
3953	3546	3234	3046	3010	2810	2745	2662	2835	2835	2891	2745	2544	2484	2198	1986	1619	1487	1372	1436	1511	1782	2020	2304	2394	2531	2357	2194	2068	1817	1747	1654	1635	1531	1626	1717	1726	1946	2151	2367	2556	2641	2847	2995	3102	3386	3329	3228	3331	3133
3858	3554	3235	2996	3057	2911	2965	2875	3015	3136	2968	2901	2803	2623	2362	2175	1867	1656	1653	1614	1829	1943	2307	2490	2716	2809	2662	2470	2380	2131	2007	1925	1766	1810	1805	1970	2070	2160	2461	2607	2930	3093	3289	3461	3616	3720	3931	3814	3695	3502
3902	3525	3221	3044	3180	2984	3062	3081	3220	3211	3275	3114	2848	2682	2391	2232	2001	1888	1819	1968	2088	2357	2653	2777	3005	3058	2948	2912	2627	2324	2255	2204	2086	1947	2126	2182	2331	2581	2854	3116	3375	3537	3723	3891	4066	4093	3988	4053	3975	3826
3766	3514	3179	3123	3036	3222	3112	3275	3398	3570	3510	3313	3119	2870	2617	2377	2056	2045	2067	2120	2399	2576	2916	3093	3272	3284	3009	3084	2795	2613	2515	2413	2376	2486	2523	2673	2897	3168	3397	3647	3840	4206	4219	4288	4209	4157	4150	3952	4143	3920
3827	3461	3303	3210	3337	3322	3487	3510	3825	3688	3686	3601	3391	3034	2794	2543	2397	2385	2303	2508	2749	3019	3403	3696	3754	3850	3489	3422	3165	3003	2877	2939	3010	3164	3199	3451	3574	3687	3914	4180	4364	4748	4731	4795	4580	4546	4390	4309	4154	4177
3700	3604	3359	3406	3319	3582	3971	4018	4156	4080	3975	3761	3534	3293	3163	3071	2764	2934	3031	3117	3303	3593	3956	4235	4205	4195	3971	3883	3762	3680	3641	3608	3665	3801	4003	3946	4188	4410	4454	4774	5023	5164	5267	5173	4952	4789	4732	4538	4531	4436
3933	3482	3362	3763	3696	3896	4077	4421	4367	4247	4060	4057	3813	3716	3566	3406	3411	3388	3503	3604	3796	4026	4272	4485	4534	4481	4319	4261	4169	4157	4093	4201	4262	4292	4522	4481	4741	4589	5006	5162	5402	5116	5378	5113	4845	4745	4683	4618	4529	4566
4025	3800	3619	3816	4078	4340	4428	4454	4528	4388	4099	3974	3951	3714	3683	3579	3549	3792	3790	3903	3952	4168	4385	4512	4638	4429	4500	4292	4158	4163	4243	4332	4427	4555	4538	4628	4680	4921	4988	5047	5041	5070	4898	4728	4611	4493	4414	4206	4359	4508
4099	3854	3832	4031	4304	4481	4655	4538	4432	4207	4249	3971	3863	3959	3887	4088	3706	3941	3913	3927	4090	4200	4267	4403	4387	4310	4175	4131	4026	4121	4161	4369	4292	4342	4647	4541	4652	4692	4907	4939	4830	4861	4839	4500	4367	4219	4138	4198	4213	4202
4295	4098	3965	4121	4394	4456	4506	4412	4393	4103	4125	3898	3679	3871	3962	3917	4115	3875	3917	3823	4015	4143	4258	4285	4313	4213	4056	4029	4023	3978	4030	4228	4270	4228	4519	4302	4591	4728	4899	4984	4895	4818	4771	4514	4347	4306	4168	4253	4199	4342
4137	4200	4275	3992	4044	4259	4273	4003	4005	4018	3848	3689	3771	3587	3877	3697	3807	3882	3741	3836	3967	4160	4165	4171	4191	4045	4016	3662	3858	3820	3804	4044	4231	4264	4497	4438	4554	4632	4724	4930	4826	4627	4688	4391	4159	3965	3960	4033	4058	4169
4096	4037	4059	4029	3878	3764	3934	3901	3798	3636	3817	3538	3576	3487	3548	3529	3395	3537	3446	3547	3586	3890	3871	3970	3852	3781	3528	3603	3516	3572	3587	3883	3986	4155	4272	4154	4396	4455	4695	4635	4624	4541	4304	4083	3983	3859	3838	3753	3977	4233
4120	3944	3722	3903	3873	3582	3555	3768	3618	3291	3370	3445	3361	3278	3259	3212	3209	3178	3314	3107	3355	3409	3611	3383	3429	3434	3375	3368	3299	3370	3466	3586	3755	3807	3907	4027	4161	4274	4393	4357	4429	4305	4011	3779	3645	3738	3663	3709	3957	4068
4033	3912	3800	3814	3699	3593	3440	3481	3347	3380	3117	3321	3304	3133	3245	3192	3123	3064	2943	3164	3138	3185	3302	3275	3228	3159	3229	3115	3045	3144	3212	3424	3367	3628	3616	3684	3766	3885	4050	4115	4103	4063	3783	3512	3595	3511	3451	3508	3602	3896
4012	4012	3835	3651	3629	3494	3347	3287	3257	3259	3141	3105	2973	3024	3139	3058	2952	2894	2920	2948	2970	3089	2978	3128	3140	3079	3095	3022	3075	2927	2964	3188	3132	3255	3191	3309	3373	3514	3701	3791	3720	3755	3634	3379	3319	3256	3221	3417	3484	3657
3740	3878	3898	3783	3517	3353	3221	3136	2989	2921	2979	2853	2814	2964	2727	2914	2752	2658	2759	2547	2726	2787	2809	2897	2775	2767	2651	2783	2836	2738	2843	2903	2937	3008	2965	2925	3036	3142	3313	3269	3350	3350	3192	3086	2995	3027	2983	3133	3227	3293
3876	3622	3787	3864	3601	3385	3207	3070	2806	2856	2715	2626	2623	2681	2638	2651	2452	2526	2576	2444	2561	2572	2821	2625	2676	2651	2612	2607	2595	2668	2606	2696	2831	2772	2786	2808	2931	3029	2954	3109	3106	3011	3106	2805	2803	2853	2936	3067	3089	3260
3947	3831	3862	3989	3750	3359	3135	3010	2833	2686	2669	2698	2624	2553	2495	2458	2442	2484	2527	2442	2498	2666	2731	2751	2761	2659	2642	2590	2675	2560	2745	2763	2775	2798	2764	2922	2733	2966	3028	3016	3217	3036	2898	2913	2932	2889	3134	3083	3202	3351
3697	3924	3880	3531	3720	3493	3149	3032	2914	2717	2676	2691	2702	2504	2556	2552	2393	2399	2394	2527	2612	2727	2975	2940	2842	2715	2717	2742	2675	2811	2846	2879	2837	2875	2899	2819	2866	2983	3061	3086	3098	2992	2999	2920	2955	3002	3206	3205	3239	3509
3580	3749	3863	3623	3393	3529	3190	2761	2910	2909	2620	2751	2634	2663	2455	2377	2331	2282	2332	2447	2538	2734	2842	2927	2749	2776	2670	2632	2608	2671	2794	2762	2663	2714	2654	2777	2711	2792	2787	2863	2873	2958	2907	2815	2921	2921	2976	3059	3281	3277
3504	3663	3961	3655	3554	3452	3295	2966	2899	2926	2795	2738	2618	2579	2351	2344	2324	2281	2316	2310	2400	2556	2758	2724	2884	2704	2559	2685	2457	2557	2635	2638	2621	2419	2437	2515	2670	2691	2709	2778	2702	2799	2839	2855	2938	2881	3027	2944	3087	3188
3594	3363	3737	3822	3608	3364	3414	3208	2913	3041	3006	2775	2817	2829	2569	2446	2407	2350	2388	2430	2550	2657	2792	2929	2977	2833	2837	2818	2815	2792	2662	2694	2585	2428	2422	2504	2687	2637	2844	2866	2773	2958	2985	3221	3119	3043	3045	3116	3116	3151
3949	3349	3603	3928	3926	3479	3471	3550	3331	3188	3349	2947	3245	3039	2977	2785	2667	2771	2684	2675	2815	2987	2981	3029	3191	3263	3089	3061	3140	2999	3080	2939	2861	2756	2691	2790	2911	2892	2977	3051	3100	3186	3139	3305	3435	3394	3350	3285	3271	3291
3942	3653	3455	3738	3895	3635	3472	3698	3577	3395	3586	3310	3200	3302	3144	3082	2954	3046	2852	2942	3054	3077	3329	3314	3442	3345	3470	3313	3350	3299	3152	3102	3156	3124	3028	2992	3100	3103	3216	3313	3335	3345	3365	3372	3442	3463	3546	3438	3590	3505
4113	3972	3489	3558	3778	3661	3371	3590	3748	3347	3388	3550	3077	3448	3173	3229	3154	3089	3207	3249	3374	3450	3532	3584	3551	3664	3658	3571	3646	3478	3453	3385	3257	3324	3306	3426	3355	3571	3592	3642	3792	3605	3768	3825	3635	3806	3715	3716	3672	3577
4423	4152	3706	3570	3943	3984	3706	3731	3983	3768	3640	3649	3345	3509	3402	3417	3527	3369	3504	3651	3799	3850	3878	3996	3980	4097	4018	3908	3895	3874	3762	3721	3755	3823	3839	3933	3893	3965	4012	4203	4153	4120	4125	3983	4023	4132	4131	3958	4116	3961
4409	4607	4260	3906	4404	4666	4396	4186	4511	4325	3981	4315	4046	3918	4010	4032	4082	4148	4215	4259	4516	4436	4438	4560	4503	4674	4541	4506	4545	4268	4341	4456	4388	4404	4347	4456	4618	4295	4609	4570	4611	4543	4551	4460	4436	4383	4559	4545	4406	4344
4249	4689	4658	4129	4489	5059	4912	4770	4904	4846	4704	4904	4743	4599	4852	4576	4806	4681	4751	4746	4849	4893	4820	4767	4781	4936	4800	4829	4903	4704	4690	4649	4742	4630	4623	4842	4799	4751	4781	4749	4991	4740	4747	4686	4755	4680	4844	4763	4655	4470
3842	4194	4353	4031	4054	4779	4971	4518	4828	5106	4660	4961	4804	4766	4874	4759	4978	4924	5008	4836	4895	4819	4814	4667	4763	4689	4688	4768	4598	4483	4581	4583	4416	4472	4512	4515	4492	4640	4560	4683	4825	4932	4650	4642	4723	4550	4459	4666	4336	4087
3577	3765	3761	3383	3262	3977	4263	3956	4276	4676	4084	4311	4424	4339	4550	4475	4685	4706	4675	4717	4862	4583	4833	4463	4452	4556	4535	4542	4418	4257	4266	4126	4145	4198	4193	4233	4231	4304	4344	4498	4495	4486	4356	4422	4518	4337	4378	4092	4018	3860
3292	3394	3628	2982	2747	3180	3526	3252	3481	4004	3563	3741	3997	3814	4029	4013	4404	4450	4298	4462	4483	4518	4610	4409	4355	4318	4305	4348	4328	4176	3998	3900	3974	3873	3917	3978	3995	4130	4257	4361	4301	4291	4092	4159	4139	4031	4069	3879	3837	3665
3390	3556	3534	2920	2631	2954	3023	2822	3025	3454	3205	3388	3630	3556	3873	3897	4133	4009	4107	4323	4303	4336	4479	4371	4393	4226	4405	4234	4225	4112	4005	3898	3824	3872	3928	3943	4110	4226	4293	4227	4202	4277	4096	4079	4022	3927	3892	3749	3674	3607
3495	3764	3595	2963	2706	3070	3088	2617	2900	3257	2988	3207	3299	3386	3683	3681	4011	4000	4038	4196	4250	4202	4295	4280	4330	4333	4231	3983	3995	4089	4031	3910	3888	3790	3842	4014	4224	4315	4263	4165	4153	4036	4009	4061	3750	3885	3857	3735	3612	3757
3490	3740	3480	2927	2685	3060	2949	2660	2701	2975	2845	2949	3352	3075	3560	3647	3937	3968	3961	4068	4168	4129	4244	4292	4327	4156	4245	4201	4072	4043	3998	3916	3932	3898	3956	4086	4251	4274	4273	4276	4156	3982	3943	3945	3820	3725	3711	3684	3618	3668
3272	3481	2997	2513	2446	2653	2751	2433	2700	2930	2778	2923	3221	3160	3655	3834	3941	3880	4112	4036	4097	4142	4388	4315	4385	4183	4227	4216	4031	3983	3995	4061	3994	3923	4089	4116	4140	4468	4187	4106	3980	3772	3887	3684	3676	3621	3686	3678	3675	3750
3139	3183	2728	2339	2287	2684	2586	2494	2853	3074	2908	3375	3500	3685	3996	3932	4330	4145	4032	3972	4113	4078	4235	4098	4223	4172	4108	4214	4012	4058	4027	4039	4106	4096	4315	4124	4241	4184	4171	4086	3955	3899	3777	3642	3628	3576	3623	3665	3670	3814
3310	3182	2663	2471	2700	3065	2994	3007	3340	3630	3529	3854	3922	4116	4355	4202	4439	4077	4135	3834	3856	4043	4154	4059	4232	4136	4059	4047	3999	3978	4064	3945	4077	4223	4254	4117	4062	4138	4060	3882	3722	3790	3799	3686	3603	3494	3555	3659	3712	3737
3798	3671	3147	3034	3273	3656	3322	3503	3857	3972	3940	4166	4001	4398	4510	4339	4339	4084	4013	3874	3778	3763	4076	3950	4074	4095	4142	3960	4028	3934	4017	4057	4216	4131	4159	4056	3945	3829	3979	3857	3830	3817	3701	3797	3769	3740	3644	3756	3697	3887
3955	3736	3396	3514	3950	3776	3678	3865	4011	4023	4160	4295	4082	4397	4429	4325	4451	3779	4024	3686	3710	3651	3934	3775	4031	4118	4069	3994	4011	3915	3909	4079	4212	4079	4232	4032	3966	3613	3707	3755	3662	3753	3751	3680	3765	3792	3623	3680	3787	3780
4059	3844	3532	3778	4058	3715	3670	3804	3888	3758	4123	4296	3958	4265	4307	4255	4092	3749	3850	3726	3716	3630	3767	3824	3989	4221	4048	4046	3974	4013	4054	4021	4203	4224	4155	4151	3888	3804	3775	3909	3758	3761	3838	3857	3724	3751	3708	3711	3743	3591
3876	3722	3726	4125	3997	3657	3767	4021	3852	3932	4158	3996	4055	4112	4123	4214	4067	3850	3708	3725	3843	3670	3881	3970	4050	4093	4029	4035	3999	3870	3993	4068	4223	4191	4077	4018	3972	3677	3895	3772	3906	3771	3822	3704	3777	3927	3839	3793	3713	3476
3882	3684	3966	4279	4082	3748	3860	4011	3837	4024	4149	3954	4280	4298	3927	4095	3932	3857	3821	3872	3865	4032	4008	4142	4167	4280	4030	3951	3887	3787	4045	4084	4201	4080	4064	3973	3825	3785	3947	3998	4123	3897	3874	3921	3922	4004	3907	3982	3849	3778
3953	3932	4034	4140	4141	3935	4132	3968	3896	4174	4223	4058	4287	4289	4286	4166	3911	4038	3896	4152	4155	4262	4127	4422	4404	4271	4306	4086	3928	3996	4051	4037	4195	4183	4063	4042	3850	3899	4009	4045	3922	3958	3938	3921	3946	3946	3962	3936	3887	3802
4009	4000	3945	3844	3910	4038	3943	3950	3941	4268	4248	4315	4339	4183	4416	4107	3870	4028	3901	4019	4106	4399	4179	4280	4362	4216	4211	4032	3917	3926	3840	4108	4162	4036	3978	3839	3698	3787	3895	3894	4008	3990	3968	3890	3942	3843	3909	3835	3899	3814
4210	3877	3593	3691	3769	3913	3839	3835	3994	4158	4242	4200	4190	4153	4267	3985	3931	3740	3965	3896	4096	4046	4065	3979	3946	3922	3965	3808	3911	3744	3722	3676	3934	3912	3712	3780	3740	3610	3797	3818	4083	3921	4153	4006	3975	3968	3916	3819	3709	3567
[truncated: 920 more columns]
