# Supplementary material for: Spatial Resolution and Refractive Index Contrast of Resonant Photonic Crystal Surfaces for Biosensing
Source: IEEE Photonics J. Author manuscript; Available in PMC 2015 Sep 7. (PMC4561521; doi:10.1109/JPHOT.2015.2435699)
Supplement: fig2_data [file NIHMS64775-supplement-fig2_data.gz › Volumes/graham/MacBook_backup/PhD_folder_2015_06_02/paper_improvements/IEEE_J_Photonics/final_files/data_files/fig2/0pc_p555f85/i13.csv]

4711	4087	4060	4024	3998	4053	4102	4045	4123	4060	4289	4329	4338	4338	4430	4300	4019	3844	3658	3863	3691	3800	3854	3990	4208	4214	4269	4397	4287	4189	3926	3732	3737	3803	3924	3842	3961	4055	4094	4098	4024	4070	4125	4260	4341	4349	4340	4100	4327	4310
4474	4026	3969	3922	3925	4039	4044	4017	4175	4233	4199	4298	4275	4326	4304	4018	3922	3706	3643	3819	3835	3939	4204	4276	4231	4422	4272	4184	4107	4093	4044	3798	3699	3954	3926	3966	4032	4084	3932	3985	3879	4101	4249	4307	4436	4427	4337	4249	4282	4292
4133	3966	3946	3893	3804	3949	3840	3909	3969	3956	3945	3793	3795	3869	3875	3824	3924	3668	3770	3803	3894	4129	4258	4354	4338	4210	4104	3952	3946	3739	3843	3679	3818	4067	4066	3791	3804	3757	3786	3766	3850	4059	4063	4181	4129	4284	4117	4040	4133	4190
3979	3781	3874	3883	3753	3851	3825	3788	3574	3726	3673	3520	3543	3566	3468	3603	3652	3732	3895	3985	4113	4163	4001	4280	4203	4015	3900	3766	3605	3516	3493	3673	3762	3784	3835	3638	3739	3652	3658	3639	3801	3865	3966	3968	4105	4151	4107	4110	4058	4194
3687	3746	3896	3900	4000	3820	3689	3574	3551	3484	3405	3353	3372	3352	3488	3504	3720	3812	4093	3946	4082	4230	4253	4166	3959	3789	3585	3615	3495	3450	3412	3540	3526	3630	3768	3627	3565	3478	3472	3701	3814	3969	3916	3914	3982	4070	4167	4124	4260	4186
3807	3807	3959	4098	3920	3657	3693	3453	3526	3397	3274	3287	3286	3401	3552	3647	3863	3920	4139	4174	4099	4223	3964	4105	3863	3649	3509	3399	3500	3477	3684	3874	3680	3592	3572	3502	3505	3471	3540	3754	3774	3780	3721	3905	4057	4037	4270	4364	4384	4171
3754	3816	3965	3885	3799	3794	3786	3609	3435	3524	3390	3367	3412	3542	3759	3906	4154	4184	4264	4138	4206	4235	3986	3753	3657	3624	3539	3528	3706	3771	3773	3816	3762	3654	3662	3586	3609	3469	3657	3959	3825	3780	3764	3740	3944	4088	4279	4267	4320	4346
3900	4010	4035	3909	3897	3914	3751	3874	3723	3730	3624	3683	3761	3958	3892	4208	4084	4264	4387	4271	4305	3968	3895	3812	3629	3757	3648	3691	3729	3947	3959	3958	3723	3797	3499	3569	3601	3638	3842	3986	3789	3822	3849	3809	4047	4176	4367	4462	4368	4267
4014	4019	4106	3995	3918	3981	4089	3960	3955	3939	3959	4072	4021	4068	4155	4111	4229	4227	4245	4204	4026	3826	3801	3716	3878	3751	3862	3825	4130	4152	4152	3998	3910	3663	3521	3713	3647	3631	3908	3916	3935	3930	3883	4001	4031	4284	4422	4372	4348	4216
4159	4170	4134	4208	4101	4330	4254	4283	4235	4254	4160	4307	4329	4315	4495	4300	4241	4236	4113	4095	3903	3695	3645	3736	3761	3956	4020	4117	4268	4102	4167	4012	3869	3787	3872	3833	3850	3785	3926	3871	4025	3923	3868	3994	3991	4413	4430	4381	4292	4439
4234	4144	4196	4345	4394	4436	4380	4605	4539	4435	4404	4381	4347	4428	4416	4226	4202	4098	4014	3922	3800	3766	3728	3657	3753	3952	4176	4270	4151	4059	4061	4020	3930	3766	3978	3901	3938	3983	4016	4007	3976	3900	3959	4062	4086	4234	4230	4290	4291	4392
4378	4021	4115	4180	4328	4455	4404	4626	4395	4365	4377	4393	4176	4272	4098	4089	3992	3764	3917	3950	3785	3823	3881	3813	3976	4161	4085	4121	4032	4036	3995	3921	3963	3927	3990	4063	4072	4096	4058	3987	3971	4008	3927	4082	4260	4358	4145	4305	4304	4495
4164	4107	4107	4150	4229	4279	4368	4327	4272	4198	4269	4241	4025	3946	3819	3937	3798	3903	3709	3858	3893	3892	4033	4013	4090	4227	4040	3967	3914	3925	3902	3990	4090	3910	4055	4106	4189	4075	3877	4016	4100	4082	4098	4207	4228	4300	4289	4238	4436	4609
4164	4065	3921	3898	4019	4200	4144	4139	4094	3988	3932	3914	3737	3859	3748	3778	3731	3877	3984	3937	3953	4046	4104	4234	4158	3982	3853	3841	3854	3914	3837	3900	4054	4067	4396	4246	4123	4088	3886	4023	4112	4206	4215	4263	4056	4045	4218	4250	4455	4619
3869	4006	3778	3890	3954	3969	4035	4096	3998	3990	3947	3617	3721	3753	3832	3723	3957	4006	4139	4203	4141	4235	4208	4038	3941	3846	3751	3764	3711	3903	3879	3990	4075	4266	4139	4064	4104	3993	3905	3921	4003	4365	4165	4183	4026	3996	4111	4214	4341	4670
3863	3808	3675	3897	3790	3940	4101	4016	3966	3776	3833	3852	3938	3877	3918	3980	4104	4218	4169	4154	4324	4404	4147	3916	3789	3727	3751	3912	3894	3917	4023	4100	4116	4287	4185	4015	3994	3929	3956	3996	4075	4243	4110	4177	4040	4085	4202	4448	4476	4623
3988	3839	3764	3868	3981	3995	4047	4000	4099	3872	3816	3896	4024	4018	4107	4298	4560	4422	4271	4358	4272	4139	4028	3952	3767	3730	3859	3908	3922	3914	4095	4208	4161	4088	3951	3933	3998	3980	4126	4220	4143	4064	4108	4118	4114	4196	4370	4404	4402	4480
4193	4016	4058	3972	4028	4122	4256	4158	4203	4064	4110	4043	4026	4220	4209	4424	4353	4399	4275	4198	4205	3936	3768	3804	3791	3966	3873	3944	4234	4127	4102	4089	3976	3995	3950	4102	4093	4115	4300	4103	4043	4036	3979	4052	4250	4429	4470	4367	4464	4170
4371	4328	4277	4167	4082	4236	4257	4290	4300	4071	4141	4209	4184	4184	4294	4243	4138	4118	4024	4077	3853	3729	3765	3901	3894	3924	4046	4344	4187	4077	4014	4082	4093	4158	3988	4289	4243	4212	4343	4356	4054	4053	4086	4274	4375	4506	4450	4447	4162	4395
4419	4261	4137	4177	4196	4205	4339	4334	4491	4460	4429	4180	4091	3947	3897	4073	3941	3959	3899	3834	3832	3880	3852	3970	3956	3983	4133	4291	4107	4128	3941	3966	4078	4142	4122	4086	4269	4343	4276	4271	4088	4040	4180	4381	4525	4525	4392	4300	4165	4480
4343	4193	3974	4132	4151	4121	4228	4260	4366	4245	4285	4027	4066	3865	3789	3707	3780	4051	3982	3921	3894	3947	4031	4077	4162	4015	4176	4127	4162	4116	3917	3944	4083	4139	4059	4209	4394	4321	4210	4123	4018	4084	4170	4302	4464	4246	4180	4203	4229	4347
4096	3874	3862	3993	3912	4121	4141	4181	4036	4054	3946	3920	3765	3674	3522	3607	3940	4129	4069	4220	4203	4131	4117	4216	4121	3998	4021	3958	3935	4030	4094	4107	3988	4101	4336	4282	4205	4148	4110	4064	4199	4074	4280	4317	4168	4070	4042	4147	4383	4386
3742	3738	3625	3777	3810	3807	4020	4010	3959	4046	4043	3694	3556	3604	3606	3809	4038	4149	4177	4227	4219	4264	4281	4106	4215	3935	3998	3801	3885	3893	4036	3875	3936	4105	4097	4188	4195	4196	4294	4212	4235	4179	4106	4184	4070	4013	4130	4233	4236	4476
3653	3681	3557	3789	3996	3992	4013	4091	4092	4051	3968	3906	3829	3875	3872	3995	4137	4297	4174	4240	4209	4331	4274	3887	3819	3914	3826	3873	3845	3943	4173	4074	4144	4099	4084	4042	3959	4113	4245	4357	4344	4290	4024	4189	4124	4075	4227	4488	4378	4377
3911	3701	3840	3923	3961	4092	4109	4082	4074	4367	4107	4012	4066	4039	4077	4161	4257	4335	4364	4307	4205	4309	4055	3919	3894	3870	3913	4053	3844	3983	4096	4226	3988	3999	3858	3942	4124	4124	4479	4552	4267	4235	4273	4181	4238	4307	4310	4196	4390	4250
4008	3906	4074	4095	4255	4293	4289	4378	4439	4483	4372	4338	4360	4161	4201	4331	4229	4214	4114	4085	3989	3983	3979	3872	4027	3999	4000	4019	3954	4128	4121	3978	4043	3937	3900	4027	4140	4324	4358	4465	4420	4327	4272	4326	4298	4505	4625	4465	4329	4292
4177	4042	4095	4307	4334	4343	4265	4488	4364	4438	4565	4415	4410	4203	4209	4229	4154	3977	3974	4007	3958	3968	3992	3977	4155	4298	4339	4203	4223	4248	4143	4012	4022	4081	4156	4195	4277	4333	4358	4474	4427	4360	4228	4461	4502	4387	4613	4446	4278	4324
4173	4178	4176	4218	4209	4170	4386	4282	4291	4240	4253	4356	4211	4049	3871	3945	3786	3864	3930	3716	3899	3949	4100	4214	4256	4252	4422	4398	4307	4298	4165	4160	4187	4430	4281	4347	4286	4289	4324	4354	4553	4439	4463	4646	4650	4538	4364	4213	4506	4443
4142	4006	3966	4009	4001	4119	4104	4025	4082	4140	4237	4259	4137	3873	3960	3962	3888	4000	4041	4020	4147	4184	4042	4249	4246	4220	4250	4146	4143	4260	4192	4183	4455	4457	4362	4281	4148	4218	4352	4279	4534	4640	4731	4753	4619	4432	4394	4339	4532	4653
4030	3770	3683	3782	3764	3807	3825	3813	3909	3947	4020	4073	4055	3907	3993	4092	4087	4094	4183	4166	4169	4210	4259	4254	4258	4286	4128	4248	4207	4132	4075	4168	4431	4332	4254	4212	4169	4228	4154	4358	4563	4619	4595	4567	4284	4192	4042	4474	4473	4504
3888	3748	3801	3822	3914	3717	3736	3771	3883	3983	4043	4114	4099	4169	4172	4217	4203	4152	4166	4301	4132	4125	4115	4099	4181	4280	4278	4271	4388	4273	4233	4329	4236	4235	4107	4109	4164	4129	4243	4445	4482	4494	4318	4281	4019	4201	4218	4339	4351	4389
4104	3870	3982	4029	3880	3914	3909	3984	3943	4052	4081	4316	4299	4286	4248	4339	4241	4246	4209	4170	4060	4086	4003	3993	4037	4371	4470	4511	4393	4381	4339	4085	4157	4097	4070	4065	4226	4128	4366	4461	4374	4266	4242	4148	4197	4332	4238	4395	4238	4198
4195	4232	4086	4020	4136	3935	4011	3994	3963	4020	4249	4295	4207	4164	4114	4223	4088	3888	4084	3911	3945	3931	3844	3962	4161	4290	4522	4466	4614	4443	4076	4001	3948	4085	4045	4100	4230	4340	4454	4321	4208	4147	4097	4308	4281	4280	4169	4163	3881	3864
4460	4075	4109	4112	4012	4098	3885	3959	4041	3927	4042	4088	4119	4040	4059	4068	4012	4077	4017	4082	4040	4032	3953	4201	4348	4332	4426	4405	4312	4058	3998	3935	3715	4081	4233	4387	4229	4226	4159	4214	4129	4091	4189	4439	4323	4219	3880	4058	3871	3909
4144	3992	3983	3878	4065	3973	3847	3972	3927	3922	3939	3844	4051	3945	3888	4013	4093	4178	4166	4240	4157	4247	4131	4283	4220	4200	4410	4148	4210	4121	4007	3990	4163	4181	4205	4265	4223	4077	4121	4051	4223	4213	4095	4281	4339	4156	3961	3953	3879	4060
3864	3769	3773	3826	4043	4015	3944	3953	3860	3780	3749	3851	3903	3882	3839	3999	4112	4344	4254	4376	4264	4283	4287	4256	4189	4175	4119	4155	4189	4169	4257	4195	4238	4295	4331	4205	4177	4071	4140	4381	4410	4400	4312	4269	4046	4029	4103	4172	4173	4227
3882	3781	3945	4088	3970	4101	3970	3957	3909	3984	3909	4018	4050	4039	4212	4148	4279	4373	4363	4395	4236	4213	4198	4136	4076	4136	4108	4212	4378	4306	4416	4256	4367	4312	4204	4073	4209	4057	4320	4332	4366	4344	4200	4356	4194	4221	4187	4299	4245	4329
3994	4023	4059	4218	4436	4222	4114	4183	4086	4107	4069	4178	4209	4333	4264	4279	4241	4321	4290	4300	4204	4081	4045	4045	4099	4101	4352	4312	4584	4665	4501	4264	4176	4146	4197	4206	4315	4359	4360	4328	4298	4249	4104	4222	4438	4496	4364	4333	4306	4205
4386	4187	4345	4410	4615	4419	4322	4425	4364	4174	4249	4166	4089	4098	3973	4164	4166	4030	4180	4147	4320	4228	4131	4261	4264	4300	4387	4516	4555	4462	4333	4279	4319	4402	4369	4469	4428	4283	4297	4320	4336	4222	4268	4335	4408	4528	4240	4308	4213	4211
4402	4128	4500	4399	4431	4370	4439	4220	4276	4321	4185	4048	3851	3950	3948	3995	4086	4083	4136	4107	4332	4410	4457	4310	4352	4379	4413	4429	4481	4507	4352	4427	4420	4592	4698	4626	4580	4491	4461	4374	4314	4407	4446	4618	4569	4448	4197	4118	4172	4284
4220	4201	4255	4396	4391	4281	4127	4209	4161	4196	4265	4055	3925	3934	3856	3928	4065	4104	4159	4477	4397	4453	4388	4494	4378	4267	4384	4224	4458	4445	4446	4603	4830	4705	4652	4652	4469	4444	4496	4388	4471	4560	4611	4600	4430	4125	4168	4175	4443	4428
4324	4277	4173	4188	4309	4176	4107	4135	4244	4366	4317	4198	4229	4034	4009	4148	4272	4291	4342	4505	4352	4457	4541	4465	4383	4199	4412	4355	4404	4586	4638	4585	4765	4817	4398	4534	4376	4470	4695	4487	4693	4531	4521	4317	4161	4070	4116	4198	4392	4288
4377	4210	4243	4150	4260	4172	4301	4336	4469	4405	4499	4336	4077	4162	4056	4120	4180	4329	4302	4378	4396	4469	4434	4489	4463	4421	4436	4529	4690	4716	4567	4586	4582	4339	4462	4577	4454	4544	4698	4405	4570	4409	4182	4036	4133	4090	4110	4225	4350	4070
4603	4402	4318	4396	4219	4367	4395	4581	4618	4597	4599	4397	4185	4240	4074	4041	4150	4309	4333	4338	4461	4632	4557	4593	4743	4687	4679	4593	4703	4482	4466	4327	4368	4340	4577	4480	4469	4574	4484	4501	4490	4078	4227	4129	4236	4107	4219	3877	4116	3872
4539	4483	4329	4458	4326	4207	4342	4615	4629	4632	4528	4263	4161	4107	4037	4197	4141	4199	4479	4434	4453	4627	4515	4666	4626	4494	4550	4567	4478	4402	4181	4240	4108	4318	4330	4542	4547	4444	4255	4268	4107	4025	4135	4272	4211	4123	3952	3878	3925	4071
4538	4233	4218	4290	4076	4284	4372	4530	4664	4603	4592	4418	4375	4078	4168	4156	4166	4263	4504	4517	4631	4740	4643	4548	4528	4485	4477	4436	4326	4212	4178	4022	4164	4144	4287	4404	4431	4159	4067	4084	4072	4304	4442	4330	4247	3835	3646	3828	3859	4282
4407	4171	4152	4134	4096	4317	4335	4635	4551	4690	4697	4529	4596	4272	4410	4398	4215	4301	4517	4448	4599	4653	4644	4543	4420	4460	4368	4339	4226	4351	4266	4085	4283	4330	4127	3921	4069	4056	3950	4097	4322	4264	4157	4064	3899	3686	3755	4120	4102	4119
4396	4242	4177	4153	4233	4415	4548	4648	4828	4857	4792	4677	4644	4684	4551	4397	4348	4321	4302	4318	4533	4374	4376	4240	4397	4310	4391	4463	4439	4347	4133	4065	3981	4025	3972	3977	3886	4141	4154	4255	4141	4022	3929	3761	3924	3956	4016	4151	3986	3826
4400	4345	4221	4389	4456	4470	4566	4662	4709	4755	4808	4745	4473	4396	4424	4307	4332	4182	4117	4328	4220	4263	4329	4306	4514	4517	4384	4541	4468	4359	4037	3931	3757	3767	3870	4103	4057	4114	4007	4019	3920	3907	3914	4048	4143	4130	4162	3917	3967	4127
4366	4144	4141	4203	4332	4411	4549	4550	4750	4745	4639	4523	4382	4262	4048	4147	4113	4171	4138	4194	4378	4480	4437	4293	4348	4524	4468	4415	4201	4139	3778	3780	3790	3840	3932	4089	4169	4096	3690	3690	3734	4046	3960	4091	4275	4055	3969	3896	4015	4250
4334	4104	4078	4286	4277	4318	4538	4577	4566	4491	4448	4420	4364	4109	4111	4073	4162	4267	4301	4529	4504	4407	4410	4281	4341	4284	4300	4089	4205	4207	3848	3813	3958	3980	4009	3987	3975	3846	3660	3817	3951	4160	4197	4199	4000	3940	3838	4102	4106	4416
4215	4194	4204	4240	4358	4506	4609	4539	4665	4475	4451	4357	4232	4248	4258	4349	4309	4369	4223	4399	4310	4236	4074	4167	4213	4158	4233	4062	4067	4118	3958	3986	4081	3939	3948	3907	3877	4059	3925	4036	4120	4053	4066	3834	3988	4073	4070	4319	4224	4398
4682	4400	4446	4517	4511	4591	4708	4664	4626	4461	4429	4470	4546	4319	4309	4322	4125	4170	4285	4221	4145	4198	3886	4061	4088	4241	4399	4442	4268	4195	4079	3993	3770	3795	3923	3956	4035	4205	4151	4153	4153	3913	3955	3979	4179	4262	4390	4340	4261	4109
4659	4395	4452	4531	4458	4689	4639	4611	4576	4467	4540	4474	4358	4232	4261	4160	3976	4248	4140	4276	4175	4241	4181	4175	4243	4268	4313	4209	4225	4009	3831	3756	3745	3956	4246	4322	4378	4333	4147	4169	3940	3985	4099	4455	4378	4347	4208	4207	4161	4373
4343	4387	4368	4340	4379	4400	4379	4378	4302	4439	4285	4268	4138	4134	4107	4061	4205	4255	4436	4333	4329	4241	4339	4221	4125	4074	4213	4135	3991	3918	4011	3971	4079	4049	4337	4376	4355	4139	4042	3939	4136	4260	4319	4467	4319	4253	4092	4041	4289	4511
4296	4279	4281	4288	4223	4244	4353	4122	4312	4350	4457	4317	4039	4132	4247	4142	4431	4413	4559	4444	4264	4221	4262	4083	4101	4038	4011	4082	4226	4172	4161	4209	4109	4057	4151	4331	4215	4195	4292	4324	4516	4568	4320	4515	4311	4146	4152	4248	4573	4364
4303	4162	4228	4315	4295	4372	4344	4361	4370	4383	4387	4383	4281	4271	4210	4405	4406	4532	4443	4448	4347	4100	4029	4018	4130	4138	4167	4303	4360	4488	4121	4139	4147	4102	4241	4238	4281	4325	4421	4559	4566	4465	4398	4370	4459	4506	4559	4566	4503	4361
4392	4247	4338	4282	4338	4293	4322	4385	4409	4284	4364	4349	4132	4118	4148	4100	4419	4429	4500	4531	4234	4047	4156	4183	4448	4394	4200	4285	4473	4365	4138	3989	4011	4096	4449	4379	4477	4535	4607	4417	4418	4426	4499	4593	4595	4553	4456	4540	4327	4174
4288	4149	4173	4210	4025	4195	4002	4251	4164	4169	4276	4043	4065	4094	4103	4356	4306	4440	4494	4530	4594	4423	4462	4449	4392	4320	4438	4341	4274	4179	4070	4172	4163	4196	4425	4559	4455	4274	4391	4440	4381	4421	4665	4619	4628	4486	4503	4227	4302	4361
4314	4166	3997	3905	4084	4130	4070	4148	4206	4301	4350	4191	4235	4202	4246	4360	4548	4412	4529	4571	4400	4282	4436	4358	4295	4454	4348	4439	4460	4505	4291	4288	4332	4350	4318	4230	4244	4364	4535	4508	4491	4584	4721	4615	4464	4390	4352	4356	4479	4351
4284	4317	4218	4196	4038	4307	4233	4195	4282	4431	4418	4350	4328	4407	4421	4420	4595	4613	4441	4531	4503	4215	4290	4289	4387	4302	4459	4633	4593	4490	4340	4239	4144	4300	4192	4315	4405	4378	4541	4572	4463	4454	4423	4449	4349	4462	4439	4478	4535	4366
4419	4402	4350	4318	4401	4219	4289	4208	4327	4324	4386	4427	4400	4417	4404	4428	4491	4453	4405	4511	4352	4417	4280	4345	4551	4568	4556	4589	4566	4397	4346	4173	4146	4145	4326	4366	4393	4622	4710	4576	4439	4259	4483	4335	4540	4486	4502	4389	4357	4295
4507	4478	4231	4166	4316	4261	4240	4197	4266	4106	4295	4241	4269	4371	4568	4560	4553	4647	4628	4571	4639	4626	4376	4463	4578	4569	4634	4517	4297	4299	4338	4448	4279	4331	4288	4560	4609	4519	4355	4388	4346	4402	4514	4512	4550	4565	4278	4356	4274	4260
4746	4358	4478	4385	4319	4217	4248	4160	4129	4107	4224	4227	4537	4566	4558	4687	4707	4909	4793	4697	4663	4533	4490	4372	4572	4496	4506	4402	4576	4519	4624	4591	4466	4503	4399	4498	4466	4396	4382	4368	4394	4562	4590	4371	4552	4297	4484	4396	4430	4378
4591	4559	4447	4405	4274	4357	4272	4342	4280	4150	4096	4445	4634	4589	4712	4810	4963	5006	4960	4772	4699	4410	4353	4405	4424	4515	4690	4677	4624	4615	4761	4746	4512	4529	4337	4422	4521	4444	4490	4658	4469	4599	4456	4422	4424	4501	4362	4399	4401	4412
4498	4680	4598	4477	4363	4247	4214	4242	4254	4215	4333	4428	4540	4507	4608	4718	4823	4848	4831	4749	4772	4535	4518	4513	4522	4630	4568	4649	4732	4732	4631	4595	4565	4580	4391	4636	4652	4578	4657	4638	4704	4538	4550	4599	4514	4353	4596	4456	4440	4311
4633	4527	4474	4317	4313	4209	4102	4177	4147	4193	4208	4432	4320	4364	4685	4703	4689	4887	4847	4699	4713	4713	4526	4655	4490	4566	4544	4589	4466	4545	4577	4762	4809	4787	4757	4915	4658	4728	4588	4678	4560	4665	4701	4647	4495	4498	4352	4437	4295	4414
4528	4422	4391	4175	4132	4144	4120	4284	4301	4200	4262	4342	4353	4380	4621	4778	5003	4832	4880	4856	4765	4745	4601	4636	4444	4559	4358	4473	4638	4607	4835	4820	4854	4994	4774	4807	4649	4633	4674	4892	4670	4797	4665	4712	4338	4422	4431	4545	4677	4587
4568	4394	4323	4082	4161	4128	4251	4228	4344	4360	4169	4197	4381	4481	4505	4806	4899	4864	4909	4931	4545	4668	4449	4580	4519	4448	4394	4574	4776	4770	4597	4695	4865	4823	4681	4783	4726	4703	4810	4877	4895	4921	4563	4630	4521	4412	4540	4649	4710	4572
4579	4268	4313	4149	4025	4134	4147	4311	4237	4300	4249	4180	4328	4334	4572	4721	4795	4710	4650	4716	4621	4640	4582	4584	4560	4396	4556	4564	4607	4499	4596	4832	4686	4515	4727	4759	4857	4917	4861	4830	4880	4817	4642	4748	4505	4728	4714	4823	4662	4497
4447	4196	4184	4062	4125	4155	4198	4389	4248	4208	4157	4107	4178	4311	4491	4658	4846	4806	4699	4721	4671	4544	4666	4595	4564	4628	4701	4619	4572	4547	4553	4596	4683	4726	4585	4859	4828	4934	4789	4810	4840	4809	4603	4645	4786	4976	4953	4779	4688	4725
4361	4253	3878	3898	4062	4135	4280	4291	4251	4120	4171	4206	4245	4356	4590	4814	4730	4792	4699	4716	4545	4668	4610	4572	4541	4620	4526	4538	4474	4598	4553	4715	4682	4751	4598	4559	4794	4875	4676	4941	4931	4778	4809	4699	4740	4753	4873	4969	4823	4999
4377	4018	3960	4143	4038	4270	4379	4308	4318	4243	4174	4171	4320	4309	4666	4654	4709	4754	4646	4650	4607	4606	4586	4593	4567	4731	4425	4642	4605	4755	4684	4578	4557	4530	4533	4652	4794	4819	4820	4799	4928	4877	4881	4745	4786	4952	4853	5087	4908	4906
4182	3960	3912	3956	4002	4264	4336	4284	4189	4184	4129	4143	4174	4254	4465	4542	4593	4753	4783	4722	4626	4656	4709	4605	4630	4588	4489	4460	4719	4673	4522	4506	4560	4500	4660	4673	4757	4755	4814	4831	4782	4778	4727	4728	4762	4840	4876	4838	4894	4932
4080	3857	3989	4136	3995	4225	4333	4320	4255	4302	4238	4130	4128	4326	4491	4681	4725	4710	4650	4790	4843	4565	4612	4536	4593	4410	4369	4410	4368	4475	4518	4528	4638	4763	4559	4719	4770	4690	4694	4708	4639	4784	4657	4722	4874	4683	4701	4618	4647	4787
4132	3991	3977	4051	4152	4178	4446	4281	4340	4272	4261	4203	4412	4525	4693	4673	4681	4706	4763	4605	4682	4567	4604	4564	4331	4433	4328	4351	4567	4580	4560	4658	4591	4636	4658	4587	4607	4642	4568	4600	4854	4612	4693	4598	4637	4520	4568	4550	4586	4818
4049	4124	3991	4152	4233	4315	4417	4419	4453	4429	4383	4308	4326	4615	4728	4919	4717	4750	4804	4690	4543	4493	4553	4369	4377	4371	4190	4321	4377	4562	4543	4514	4563	4438	4577	4584	4545	4521	4549	4636	4752	4534	4450	4311	4378	4396	4249	4578	4594	4716
4188	4017	3913	4210	4215	4470	4551	4414	4516	4480	4374	4410	4584	4683	4876	4917	4712	4762	4739	4773	4854	4746	4620	4576	4374	4278	4299	4435	4412	4308	4373	4406	4500	4436	4491	4559	4639	4567	4594	4608	4601	4337	4190	4231	4188	4224	4395	4451	4431	4714
4127	4047	3897	4194	4398	4526	4587	4563	4633	4480	4592	4591	4707	4778	4823	5033	4893	4657	4690	4814	4779	4731	4677	4568	4382	4390	4278	4142	4255	4366	4228	4343	4417	4488	4342	4461	4453	4498	4481	4447	4446	4167	4145	4141	4359	4203	4233	4256	4424	4499
4097	4022	4105	4263	4465	4651	4693	4666	4682	4621	4706	4752	4748	4955	4913	4967	4792	4799	4721	4986	5016	4702	4640	4367	4294	4325	4312	4270	4253	4363	4299	4312	4281	4313	4143	4428	4249	4450	4230	4183	4203	4063	4169	4026	4130	4233	4132	4260	4221	4402
4175	4180	4211	4376	4366	4579	4630	4717	4722	4732	4704	4806	4851	4970	5106	4890	4744	4686	4870	4820	4853	4778	4628	4386	4359	4335	4191	4151	4286	4340	4234	4233	4263	4111	4010	4124	4126	4169	4136	3988	4164	3996	4104	3979	4020	4157	4174	4333	4300	4441
4273	4209	4336	4329	4621	4722	4690	4691	4718	4834	4780	4828	5095	5049	4833	4860	4741	4717	4791	4783	4727	4492	4508	4260	4296	4315	4140	4204	4243	4282	4241	4134	3955	3938	3958	4037	3995	3976	3957	4004	3901	3876	3739	3873	3968	4130	4085	4275	4206	4242
4198	4237	4316	4485	4513	4687	4607	4653	4591	4715	4973	4882	4924	5109	4886	4971	4754	4744	4782	4711	4675	4607	4424	4252	4144	3980	3997	4004	4181	4129	4150	3989	3850	3871	3778	3909	3694	3860	3703	3658	3758	3760	3723	3844	3831	3957	3926	4176	4330	4314
4185	4274	4322	4424	4611	4770	4694	4765	4735	4895	4840	4886	5003	4917	4897	4886	4781	4743	4581	4567	4499	4480	4195	4104	4100	3850	3965	3955	4035	4201	4038	3867	3893	3856	3648	3677	3482	3616	3662	3644	3660	3685	3658	3701	3872	3938	3925	4043	4203	4230
4100	4330	4393	4527	4561	4651	4579	4736	4608	4744	4812	4705	4776	4849	4621	4781	4610	4410	4511	4380	4417	4363	4130	3969	3912	3957	3954	3835	4016	4079	3890	3803	3724	3589	3573	3547	3573	3707	3613	3665	3542	3622	3561	3578	3773	3808	3952	3852	4077	4074
4248	4306	4496	4574	4592	4551	4590	4568	4458	4571	4598	4690	4695	4672	4593	4550	4495	4310	4368	4371	4140	4111	4214	4021	3756	3688	3745	3866	3927	3940	3764	3651	3651	3649	3566	3610	3505	3560	3597	3421	3453	3390	3508	3448	3760	3738	3806	3799	3948	4081
4325	4370	4448	4642	4683	4688	4631	4623	4457	4458	4544	4584	4664	4541	4530	4356	4334	4266	4154	4409	4137	4122	3854	3840	3668	3623	3566	3649	3610	3732	3751	3667	3709	3631	3612	3516	3445	3415	3383	3451	3284	3484	3545	3466	3655	3732	3732	3775	3826	3856
4338	4389	4701	4633	4891	4867	4667	4590	4611	4632	4571	4416	4570	4425	4352	4306	4135	4225	4250	4215	4185	3916	3896	3500	3505	3439	3530	3591	3701	3591	3551	3565	3580	3594	3511	3357	3306	3497	3351	3317	3404	3462	3496	3481	3508	3502	3571	3523	3763	3599
4497	4487	4785	4812	4809	4720	4638	4588	4542	4568	4579	4551	4450	4298	4381	4053	3989	4097	4135	4102	3948	3875	3585	3488	3537	3581	3451	3579	3605	3536	3627	3422	3432	3487	3435	3471	3226	3306	3397	3306	3420	3387	3488	3436	3431	3368	3368	3540	3586	3518
4625	4696	4813	4893	4849	4713	4564	4694	4562	4505	4619	4532	4487	4328	4266	4107	3935	3973	4065	3888	3905	3772	3545	3506	3477	3457	3452	3498	3581	3464	3347	3457	3352	3432	3396	3370	3406	3427	3326	3325	3411	3580	3461	3429	3321	3546	3362	3454	3399	3369
4541	4598	4693	4904	4792	4869	4760	4780	4605	4673	4583	4479	4229	4191	3992	3903	3916	3885	3869	3782	3805	3595	3581	3483	3481	3312	3290	3497	3556	3421	3486	3381	3300	3374	3321	3317	3232	3297	3393	3417	3428	3493	3553	3516	3403	3331	3252	3328	3305	3336
4732	4697	4814	4963	4916	4870	4693	4757	4827	4763	4396	4488	4167	4109	3976	3913	3859	3901	3665	3840	3838	3573	3435	3366	3374	3416	3488	3463	3627	3482	3271	3371	3358	3402	3200	3275	3153	3290	3368	3437	3444	3496	3551	3421	3268	3254	3234	3244	3301	3191
4924	4817	4989	5095	5018	4793	4961	4857	4717	4639	4548	4390	4414	3952	4117	3885	3848	3923	3911	3813	3600	3537	3400	3399	3541	3388	3595	3511	3497	3387	3354	3262	3448	3325	3283	3282	3143	3398	3254	3434	3539	3432	3479	3397	3323	3350	3304	3229	3248	3221
4848	4940	4991	5035	4909	4891	4903	4934	4903	4662	4541	4472	3997	3986	3942	3829	3916	3857	3791	3713	3581	3474	3336	3361	3486	3489	3475	3372	3395	3456	3291	3361	3382	3407	3408	3369	3349	3383	3446	3469	3621	3539	3479	3455	3404	3303	3258	3214	3138	3252
4887	4936	4970	5120	5089	4952	5077	4816	4841	4750	4542	4293	4157	4016	3957	3821	3900	3802	3790	3631	3661	3591	3449	3492	3440	3533	3448	3520	3491	3430	3535	3438	3556	3578	3499	3464	3415	3522	3541	3628	3673	3711	3545	3648	3419	3340	3294	3296	3289	3288
5084	5086	5124	5250	5075	5122	5103	4989	4917	4715	4398	4366	4146	3858	3914	3849	3889	3682	3645	3471	3408	3368	3478	3559	3340	3507	3494	3612	3557	3557	3552	3532	3679	3648	3557	3439	3591	3579	3784	3836	3833	3868	3596	3639	3567	3377	3451	3328	3266	3246
5281	5173	5155	5233	5237	5200	5223	4898	4867	4719	4374	4278	4139	4100	3865	3958	3886	3738	3718	3475	3330	3462	3335	3294	3420	3589	3483	3442	3657	3584	3515	3751	3582	3646	3649	3818	3829	3851	3915	3950	3978	3893	3761	3597	3554	3483	3575	3459	3466	3268
5286	5414	5406	5268	5273	5212	5212	5162	4776	4676	4416	4335	4092	3953	3893	3927	3800	3796	3636	3572	3328	3374	3423	3451	3519	3536	3519	3502	3534	3508	3666	3702	3708	3736	3797	3771	3954	3967	3943	3984	3885	4031	3863	3791	3772	3609	3645	3448	3372	3321
5372	5323	5359	5553	5317	5284	5104	5171	4799	4608	4404	4108	4121	4035	3942	3941	3841	3715	3555	3432	3487	3408	3357	3335	3548	3459	3402	3661	3583	3829	3713	3707	3753	3946	3860	3879	3820	4038	3916	3986	3983	4101	3906	3647	3857	3689	3560	3489	3423	3434
5378	5468	5342	5466	5262	5247	5104	5114	4765	4563	4328	4090	3931	3830	3940	3823	3804	3640	3620	3481	3504	3393	3521	3452	3428	3385	3676	3809	3820	3803	3884	3822	4036	3858	3836	3909	3822	3963	4103	4105	4099	3916	3889	3790	3709	3568	3683	3521	3609	3538
5505	5314	5469	5554	5272	5302	5186	5026	4781	4350	4113	4145	3941	3840	3811	3853	3622	3470	3507	3334	3490	3426	3519	3446	3540	3453	3660	3848	3821	3924	3888	4089	3950	4008	3878	3920	3996	3997	3992	4019	4087	4058	3740	3788	3775	3787	3695	3587	3609	3675
5673	5612	5514	5661	5426	5376	5166	5029	4739	4452	4216	3985	3856	3890	3851	3778	3603	3592	3537	3359	3453	3432	3453	3423	3559	3587	3746	3750	3868	3855	3908	3957	3869	3936	4021	3971	3893	4067	4049	4015	3939	3956	3776	3705	3689	3725	3719	3798	3625	3680
5725	5560	5485	5544	5413	5382	5086	4846	4570	4484	4140	4063	3712	3872	3647	3613	3491	3638	3411	3391	3332	3394	3288	3468	3596	3799	3752	3761	3930	3801	3991	3899	4076	3972	4007	4100	4096	3976	4162	4036	3897	3899	3821	3676	3785	3773	3854	3819	3664	3817
5736	5863	5727	5779	5435	5347	4944	4789	4565	4313	4069	3860	3713	3765	3633	3407	3395	3437	3328	3320	3275	3316	3387	3574	3679	3703	3698	3738	3823	3986	4044	4074	3915	3982	4005	4156	4097	4143	4200	4138	4064	3964	3868	3903	3909	3876	3796	3767	3816	3807
5814	5816	5766	5703	5533	5139	4963	4600	4550	4223	4043	3858	3739	3571	3495	3384	3358	3329	3290	3254	3287	3367	3491	3488	3641	3783	3691	3781	3966	3949	3994	4014	3933	3849	4089	4115	4070	4171	4278	4145	4013	4019	4014	4061	4155	3848	3997	3696	3689	3722
6086	5689	5798	5718	5461	5324	4870	4707	4492	4239	3969	3761	3860	3534	3566	3431	3268	3289	3327	3295	3365	3358	3458	3648	3735	3744	3700	3782	3910	3962	3886	3846	3889	4030	4137	4091	4187	4034	4175	4277	4105	4190	4112	4060	4029	4053	4044	3863	3791	3630
6043	5860	5777	5738	5485	5248	4932	4640	4508	4264	4044	3878	3676	3546	3514	3302	3325	3336	3429	3381	3415	3493	3497	3549	3579	3722	3913	3844	3941	3904	3685	3786	3866	3964	4090	4241	4311	4215	4305	4120	4192	4210	4208	4198	4025	4111	4010	3852	3689	3794
5961	6003	5824	5695	5331	5235	5145	4811	4519	4350	4241	3782	3716	3733	3452	3385	3316	3437	3446	3400	3575	3536	3654	3659	3652	3859	3966	4014	4043	3863	3852	3774	3943	4061	4080	4257	4335	4421	4185	4115	4119	4286	4223	4113	4071	4120	3816	3942	3768	3649
6108	5902	5899	5721	5414	5208	4970	4939	4597	4202	4070	3868	3733	3562	3515	3368	3372	3361	3532	3536	3559	3571	3761	3734	3873	4015	4230	4018	4052	4064	4026	4009	3936	4069	4184	4298	4306	4393	4289	4010	4044	4311	4297	4179	4031	4141	3911	3851	3715	3771
6061	5875	5868	5726	5438	5284	4935	4823	4546	4341	4105	3910	3829	3542	3584	3513	3431	3565	3529	3630	3772	3839	3801	3955	3911	4233	4133	4129	4110	4113	4030	3976	4082	4005	4225	4185	4287	4278	4332	4319	4228	4188	4203	4218	4133	4009	3962	3799	3815	3704
6057	5918	5920	5826	5367	5329	5147	4923	4621	4461	4049	4048	3791	3774	3637	3502	3522	3377	3514	3706	3826	3763	3872	3758	4034	4129	4157	4154	4008	4061	4028	4001	4054	4129	4255	4204	4420	4173	4222	4162	4310	4189	4229	4111	4131	4084	3976	3829	3826	3770
6207	5841	6062	5832	5621	5491	5230	4965	4731	4494	4273	3910	3828	3835	3552	3562	3533	3448	3646	3681	3734	3574	3811	3815	3790	3942	4009	3991	4055	4005	4082	3976	4034	4296	4322	4345	4401	4342	4163	4059	4164	4231	4236	4184	4166	3982	3966	3923	3902	3726
6282	6069	5958	5838	5628	5365	4998	4815	4622	4473	4417	4018	3945	3722	3577	3523	3520	3540	3486	3526	3560	3596	3700	3702	3833	3904	3788	3895	3817	3842	3913	3898	4192	4330	4378	4388	4474	4360	4265	4119	4135	4214	4201	4139	4039	3909	3807	3861	3854	3721
6118	6171	6177	5716	5741	5534	5133	4756	4634	4345	4217	4037	3858	3742	3587	3543	3412	3505	3530	3440	3490	3491	3379	3659	3795	3761	3707	3663	3657	3669	3722	4001	4153	4223	4316	4364	4466	4238	4205	4278	4101	4032	4109	4046	4002	3938	3941	3760	3805	3578
6076	6139	6276	6044	5838	5547	5252	4905	4800	4393	4124	3987	3897	3614	3512	3439	3285	3384	3488	3459	3496	3433	3556	3515	3476	3693	3695	3525	3583	3709	3663	3864	4106	4267	4208	4257	4040	4188	4289	4134	4010	4001	4114	3959	3889	3899	3762	3743	3702	3654
6458	6242	6343	6122	5851	5646	5414	5123	4693	4455	4277	3949	3768	3593	3483	3498	3310	3369	3335	3455	3338	3463	3527	3468	3511	3501	3594	3533	3508	3646	3541	3771	3880	4074	4098	4119	4142	4117	4008	4112	3836	3987	3982	3872	3912	3843	3870	3790	3619	3608
6383	6279	6357	6216	6153	5659	5298	5066	4829	4573	4290	3989	3783	3631	3463	3435	3382	3319	3205	3273	3313	3343	3397	3422	3420	3606	3616	3487	3586	3637	3702	3818	4017	4045	4020	4075	4103	4105	4038	3896	3837	3963	3897	4015	3799	3906	3720	3699	3661	3460
6446	6318	6527	6297	6091	5815	5413	5214	4797	4640	4339	4076	4004	3783	3569	3452	3335	3323	3291	3240	3310	3318	3313	3369	3406	3450	3531	3486	3605	3619	3764	3793	3798	3921	4086	4024	3936	3872	3979	3712	3899	3903	3818	3737	3675	3752	3646	3752	3605	3501
6543	6524	6508	6269	5991	5907	5494	5138	4834	4714	4432	4235	3935	3751	3607	3460	3419	3355	3328	3326	3243	3212	3392	3376	3332	3622	3436	3544	3483	3455	3611	3608	3834	3942	3803	4099	3948	3876	3979	3948	3783	3791	3821	3791	3789	3585	3760	3584	3632	3461
6448	6464	6456	6461	6121	6012	5581	5266	4961	4607	4360	4404	4054	3892	3746	3664	3531	3192	3267	3219	3257	3299	3317	3504	3483	3382	3434	3523	3480	3674	3392	3573	3792	3710	3720	3802	3859	3949	3853	3796	3822	3793	3890	3858	3743	3708	3609	3530	3536	3507
6212	6295	6302	6183	6142	5911	5547	5320	4905	4781	4434	4413	4144	3962	3809	3576	3527	3416	3276	3322	3351	3350	3360	3447	3499	3471	3435	3402	3590	3520	3489	3562	3635	3851	3660	3710	3711	3771	3674	3774	3774	3808	3975	3899	3744	3698	3661	3518	3541	3399
6158	6077	6071	5944	5814	5823	5534	5295	4996	4735	4523	4389	4290	3992	3795	3717	3592	3464	3406	3448	3393	3469	3432	3411	3410	3450	3350	3452	3578	3534	3434	3426	3459	3663	3565	3665	3638	3751	3769	3729	3815	3745	3843	3751	3654	3544	3470	3642	3455	3384
6141	5948	6006	5896	5637	5613	5567	5351	5052	4946	4717	4559	4389	4164	3924	3760	3733	3483	3522	3575	3495	3415	3363	3258	3413	3270	3440	3340	3414	3632	3518	3572	3472	3642	3519	3539	3633	3672	3612	3726	3769	3867	3796	3861	3628	3564	3519	3644	3462	3448
6005	5943	5906	5924	5782	5577	5671	5382	5060	5096	4898	4683	4273	4110	4124	3988	3759	3668	3472	3574	3511	3384	3277	3279	3382	3287	3288	3314	3344	3514	3519	3523	3531	3538	3488	3632	3619	3812	3817	3812	3761	3867	3853	3762	3775	3512	3466	3495	3493	3313
5691	5971	5878	5813	5734	5817	5623	5468	5274	5222	5042	4666	4512	4351	4300	4105	3908	3618	3716	3595	3550	3520	3347	3427	3245	3276	3362	3379	3350	3410	3453	3440	3685	3484	3586	3384	3561	3723	3712	3821	3808	3849	3749	3777	3694	3592	3441	3417	3343	3346
5500	5564	5669	5790	5843	5984	5696	5802	5578	5327	5206	4895	4759	4596	4354	4297	4029	3985	3775	3817	3730	3409	3348	3423	3412	3353	3396	3371	3339	3391	3539	3464	3624	3485	3426	3444	3570	3587	3600	3809	3841	3749	3690	3524	3571	3449	3442	3346	3217	3325
5473	5451	5515	5738	5837	5986	6119	6020	5768	5644	5326	4913	4837	4736	4368	4408	4197	4019	3984	3907	3765	3627	3415	3356	3266	3270	3316	3383	3500	3416	3335	3396	3380	3547	3509	3530	3477	3558	3467	3596	3692	3609	3479	3413	3386	3315	3262	3324	3258	3204
5363	5335	5591	5760	5967	6026	6217	6191	6061	5860	5498	5196	5025	4776	4728	4466	4177	4244	4142	3953	3919	3687	3657	3481	3308	3351	3494	3553	3474	3442	3376	3499	3555	3487	3338	3505	3474	3521	3445	3458	3504	3474	3522	3272	3344	3283	3348	3294	3286	3266
5164	5246	5527	5779	5862	6142	6123	6112	5984	6091	5705	5433	5281	5100	4806	4733	4486	4257	4042	4023	3946	3725	3690	3447	3456	3453	3494	3556	3560	3646	3528	3459	3591	3462	3440	3449	3425	3461	3361	3526	3440	3502	3385	3344	3384	3386	3395	3460	3357	3561
5089	5215	5484	5672	5998	5984	5947	6026	5908	6023	5736	5577	5369	5066	5067	4935	4656	4616	4213	4093	3979	3870	3892	3706	3589	3573	3551	3541	3644	3720	3721	3548	3432	3513	3449	3444	3416	3526	3555	3523	3406	3439	3371	3522	3419	3382	3363	3552	3613	3770
4935	4959	5538	5561	5943	5973	5759	6113	6011	6018	5782	5636	5501	5365	5067	5105	4947	4751	4449	4229	4059	4009	3856	3824	3731	3731	3731	3822	3688	3708	3733	3547	3483	3601	3477	3508	3439	3587	3554	3555	3351	3564	3378	3377	3469	3448	3463	3618	3647	3749
4753	4957	5166	5529	5719	5816	6058	5938	5693	5763	5612	5649	5405	5254	5136	5228	5074	4810	4739	4544	4274	4220	4009	4015	4021	3967	3854	3743	3773	3679	3569	3614	3583	3638	3567	3604	3495	3635	3543	3582	3508	3439	3486	3335	3540	3450	3620	3711	3677	3660
4503	4746	5121	5251	5646	5511	5677	5807	5767	5948	5738	5552	5436	5465	5203	5246	4942	5070	4954	4747	4638	4400	4248	4238	4189	4389	4103	4116	3926	3758	3837	3755	3701	3757	3644	3693	3615	3615	3605	3680	3721	3660	3538	3573	3733	3624	3713	3795	3893	3823
4583	4708	5012	5312	5388	5534	5737	5758	5833	5821	5854	5749	5436	5556	5408	5246	4983	5036	5175	4923	4871	4723	4603	4502	4476	4370	4200	4152	3977	3998	3875	3851	3798	3847	3832	3780	3868	3785	3774	3855	3747	3721	3830	3728	3638	3869	3830	3870	3867	3810
4524	4697	5028	5252	5268	5406	5568	5671	5665	5798	5758	5886	5865	5721	5521	5485	5487	5327	5073	5130	5079	4827	4701	4707	4631	4428	4474	4306	4115	4173	4094	4121	3982	4036	4134	4082	4095	3923	3890	3886	3808	3911	3823	3780	3775	3844	4031	3980	4088	4028
4404	4678	5016	5056	5137	5478	5520	5597	5699	5689	5806	5918	5696	5797	5869	5655	5801	5511	5480	5292	5130	5051	4934	4944	4798	4601	4619	4370	4419	4274	4321	4249	4284	4155	4073	4225	4122	3930	3985	3896	3925	3917	3927	3870	4041	4071	4007	4004	4178	4211
4274	4616	4776	4791	5126	5391	5333	5554	5695	5880	5822	5949	5897	5966	6071	5996	5950	5670	5618	5520	5324	5318	5235	5062	4951	4858	4751	4568	4417	4313	4372	4359	4348	4275	4143	4284	4335	4197	4212	4066	3963	4058	3960	4024	4178	4086	4324	4070	4156	4232
4288	4349	4578	4818	4965	5234	5442	5465	5564	5770	5817	5819	6035	6054	6120	6290	6146	5947	5604	5683	5356	5602	5140	5123	5013	4991	4685	4743	4571	4654	4523	4482	4474	4567	4600	4365	4487	4307	4177	4105	4049	4176	4217	4246	4254	4246	4387	4337	4366	4641
4240	4252	4564	4616	4920	5069	5237	5404	5550	5761	5662	5960	5906	6144	6221	6232	6044	5995	5806	5908	5557	5336	5253	5200	5150	5030	4899	4797	4713	4710	4707	4673	4708	4742	4623	4615	4548	4560	4451	4430	4288	4471	4547	4289	4519	4658	4482	4432	4611	4684
4140	4311	4430	4564	4694	5004	4986	5157	5354	5439	5656	5612	5720	6091	5986	6040	6032	5890	5751	5896	5622	5588	5437	5263	5162	5037	5105	4946	4853	4844	4952	5009	4945	4850	4722	4766	4617	4666	4439	4603	4599	4511	4577	4685	4743	4626	4749	4821	4906	4811
4244	4148	4100	4459	4598	4683	4819	4945	5148	5304	5471	5471	5561	5779	6096	5863	5867	5827	5831	5768	5665	5550	5464	5421	5408	5256	5166	5193	5207	5116	5157	5183	5107	5068	4901	4926	4757	4852	4825	4785	4727	4895	4827	4785	4998	4867	4979	4862	4872	5115
4208	4182	4292	4313	4456	4573	4640	4658	4966	5190	5096	5433	5503	5781	5641	5826	5773	5833	5739	5870	5787	5747	5598	5444	5253	5268	5305	5259	5363	5365	5180	5418	5196	5104	5102	5039	4867	5061	5172	4828	5021	5076	5004	4945	4895	4959	5021	4970	5097	4971
4246	4191	4231	4315	4439	4379	4482	4651	4850	5047	5088	5430	5452	5533	5558	5602	5716	5706	5813	5854	5804	5713	5765	5461	5486	5555	5282	5374	5383	5612	5500	5427	5463	5397	5263	5042	4999	5005	5127	5038	5006	5170	5224	5031	4962	5027	4929	5045	5027	5058
4284	4191	4293	4370	4274	4285	4198	4457	4688	4754	5078	5071	5235	5323	5555	5686	5615	5526	5643	5805	5705	5753	5766	5633	5463	5555	5474	5493	5486	5472	5439	5465	5317	5265	5303	5252	5070	5237	5146	5206	5206	5093	5054	5027	5160	4960	5095	5177	5155	5141
4465	4202	4179	4226	4234	4247	4300	4298	4611	4831	4851	5072	5229	5321	5285	5378	5561	5626	5650	5767	5496	5618	5645	5590	5782	5525	5514	5440	5519	5527	5301	5231	5234	5149	5226	5418	5308	5305	5325	5231	5188	5106	5108	5200	5030	4938	5003	4957	5278	5208
4481	4171	4340	4095	4137	4152	4200	4364	4490	4608	4751	4809	4965	5034	5280	5307	5314	5437	5658	5771	5767	5605	5397	5637	5566	5479	5362	5433	5422	5411	5280	5439	5338	5345	5281	5312	5191	5435	5569	5430	5442	5155	5115	5119	5139	4925	5110	5097	5317	5162
4357	4421	4291	4227	4233	4228	4171	4387	4432	4630	4656	4543	4806	4943	5097	5343	5278	5543	5497	5536	5547	5477	5390	5626	5536	5473	5413	5368	5432	5358	5413	5367	5442	5376	5453	5378	5512	5497	5503	5595	5466	5488	5311	5106	5167	5024	5146	5153	5269	5371
4567	4368	4322	4275	4218	4363	4263	4346	4277	4468	4422	4469	4675	4745	4868	5021	5065	5284	5306	5255	5254	5365	5330	5337	5491	5273	5449	5312	5202	5260	5337	5434	5523	5364	5407	5387	5501	5508	5619	5633	5428	5310	5234	5271	5232	5197	5284	5114	5397	5186
4605	4539	4309	4324	4466	4416	4402	4379	4396	4547	4415	4447	4563	4639	4849	4839	4986	5032	5167	5218	5137	5201	5309	5367	5352	5305	5228	5352	5488	5467	5507	5484	5527	5692	5642	5560	5353	5516	5501	5575	5380	5290	5123	5016	5118	5274	5192	5036	5237	5127
4928	4697	4443	4524	4497	4523	4511	4446	4362	4391	4403	4612	4377	4534	4555	4796	4761	4743	4879	5037	5219	5328	5245	5196	5251	5127	5277	5313	5348	5348	5487	5479	5519	5443	5699	5489	5446	5499	5351	5483	5288	5186	5094	5142	5087	5083	5081	5001	4962	4970
4926	4821	4748	4663	4768	4550	4526	4388	4326	4351	4371	4344	4443	4527	4474	4664	4820	4739	4786	4812	5267	5115	5200	5085	5002	5187	5115	5298	5463	5543	5538	5441	5480	5626	5495	5523	5393	5370	5385	5243	5310	5253	5157	5066	5079	5235	5189	4867	4938	4937
5150	4981	4957	4931	4877	4761	4546	4463	4382	4378	4433	4570	4537	4551	4480	4569	4588	4638	4551	4805	5172	5071	5227	5001	5087	5131	5245	5198	5241	5323	5273	5340	5257	5505	5350	5418	5309	5226	5272	5134	5092	5124	5339	5143	5111	4924	5195	5073	4776	4917
5113	5029	4851	4993	4779	4669	4822	4658	4462	4671	4665	4530	4644	4576	4658	4783	4595	4598	4840	4747	4870	4984	4979	4980	5019	4966	4930	5146	5225	5413	5357	5208	5276	5223	5228	5253	5190	5167	5267	5391	5267	5188	5151	5129	4977	5014	4877	4958	4794	4877
5149	5070	4957	4875	4848	4889	4948	4784	4732	4935	4766	4749	4766	4784	4668	4722	4669	4543	4658	4763	4858	4828	4971	4926	5032	5035	4935	5057	5049	5214	5225	5178	5072	5172	5226	5146	5088	5245	5075	5285	5259	5197	5353	5108	5020	4974	4924	4802	4778	4792
5140	4981	5063	4957	4949	4985	5039	5222	5097	5126	5051	5174	4957	4878	4819	4899	4799	4685	4670	4725	4969	4798	4830	4942	4880	4933	4921	4817	4907	4987	4884	5108	5035	4999	4995	4975	5117	5225	5349	5253	5196	5203	5264	5265	4995	5039	4927	4938	4730	4735
5038	4968	4974	4919	5127	4941	5274	5533	5429	5412	5280	5259	5065	5138	4911	4943	4823	4714	4722	4789	4662	4477	4770	4722	4746	4845	4934	4827	4851	4796	4917	5038	5024	4835	4998	4904	4968	5037	5278	5359	5249	5200	5032	5001	5063	4967	4744	4781	4810	4749
4966	4887	4839	5193	5179	5348	5527	5666	5735	5771	5465	5417	5204	4930	4926	4877	4812	4725	4729	4715	4533	4604	4654	4646	4681	4668	4796	4822	4804	4869	4945	4930	4901	4831	5037	4977	5031	5045	5237	5152	5147	5217	5090	5167	4849	5055	4756	4652	4729	4776
4979	4753	5009	5054	5303	5525	5494	5804	5944	5674	5473	5485	5220	5057	4982	4926	4749	4748	4696	4674	4670	4648	4551	4622	4561	4395	4565	4765	4668	4772	4752	4607	4681	4826	4925	4858	5042	5054	5353	5313	5153	5036	4937	4921	4828	4593	4806	4838	4843	4854
4904	4771	5129	5173	5588	5674	5750	5905	5654	5692	5683	5457	5185	5091	4968	4771	4744	4628	4828	4745	4552	4433	4473	4511	4411	4600	4653	4790	4853	4660	4651	4680	4662	4873	4914	4918	4890	4949	5102	5172	5111	4916	4733	4853	4870	4900	4788	4746	4807	4932
4869	4742	4746	5175	5525	5527	5826	5906	5770	5869	5676	5424	5277	5082	4907	4831	4830	4755	4735	4600	4459	4525	4623	4574	4534	4652	4703	4728	4706	4638	4643	4594	4715	4950	4985	4922	4892	5044	4939	4928	4945	4922	4978	4803	4803	4903	4981	4880	4803	4805
4712	4848	4993	5274	5468	5686	5642	5782	6021	5836	5604	5334	5312	5174	4852	4927	4996	4701	4663	4586	4651	4631	4610	4587	4463	4554	4577	4593	4714	4570	4443	4542	4546	4781	4901	4833	4906	4829	4961	4918	4939	4775	4850	4963	4801	4813	5031	4926	4787	4917
4791	4860	4971	5084	5380	5566	5563	5693	5641	5445	5592	5339	5277	5276	5058	4901	4873	4777	4658	4880	4855	4738	4681	4641	4630	4554	4569	4740	4809	4570	4452	4353	4741	4636	4734	4615	4680	4931	4989	4818	4801	4726	4652	4684	4795	4823	4788	4929	4915	4857
4792	4774	4941	5073	5307	5546	5546	5488	5565	5526	5456	5437	5481	5304	5093	4999	4889	4790	4846	4825	4816	4588	4727	4669	4580	4491	4686	4868	4777	4853	4527	4691	4551	4565	4673	4741	4778	4934	4839	4667	4915	4844	4746	4665	4687	4822	4975	4847	4666	4626
4881	4924	5031	5190	5315	5336	5334	5610	5345	5541	5489	5464	5539	5297	5124	4944	4943	4871	4840	4646	4560	4606	4687	4842	4675	4676	4757	4506	4661	4630	4571	4525	4605	4736	4753	4766	4869	4704	4750	4667	4598	4945	4825	4778	4746	4763	4931	4774	4726	4585
4883	4925	5163	5144	5253	5229	5316	5447	5534	5598	5512	5371	5179	5038	5211	5045	4962	4761	4670	4547	4505	4518	4689	4641	4481	4538	4464	4484	4475	4510	4503	4441	4546	4637	4771	4818	4805	4679	4795	4534	4521	4631	4630	4756	4617	4688	4684	4814	4511	4654
4866	4831	5092	5119	5143	5335	5227	5342	5347	5390	5636	5375	5349	5142	5064	5127	4805	4739	4595	4516	4569	4602	4555	4603	4667	4328	4345	4360	4454	4531	4472	4372	4394	4593	4621	4690	4722	4632	4697	4545	4448	4545	4553	4603	4682	4584	4630	4715	4770	4608
4769	4945	5007	5131	5079	5180	5256	5483	5386	5237	5579	5224	5279	5192	5368	5107	4705	4727	4523	4455	4682	4514	4607	4578	4557	4435	4415	4357	4493	4699	4497	4626	4713	4694	4585	4619	4540	4528	4638	4503	4422	4603	4503	4564	4544	4600	4621	4773	4752	4731
4640	4960	4780	5032	5165	5256	5448	5324	5250	5537	5346	5353	5315	5285	5099	4876	4817	4759	4649	4648	4678	4476	4642	4578	4585	4606	4468	4627	4575	4866	4761	4756	4767	4767	4676	4534	4428	4481	4451	4634	4426	4594	4698	4606	4633	4644	4692	4762	4853	4854
4659	4829	4883	4983	4943	5066	5461	5126	5244	5466	5345	5130	5263	5158	5024	4824	4888	4933	4640	4749	4560	4510	4754	4754	4657	4718	4524	4577	4612	4649	4820	4767	4571	4783	4794	4607	4570	4569	4598	4639	4662	4688	4679	4490	4416	4633	4697	4832	4895	4890
4673	4781	4660	4903	4805	5028	5204	5126	5346	5215	5144	5166	5124	5153	5059	5010	4868	4723	4610	4623	4564	4643	4752	4999	4768	4560	4446	4498	4502	4674	4689	4641	4657	4775	4806	4575	4624	4598	4712	4626	4588	4660	4695	4733	4501	4588	4728	4794	4817	4885
4711	4663	4670	4921	4698	5037	5209	5040	5315	5181	5263	5108	5171	5093	5023	4966	4879	4815	4656	4607	4785	4828	4988	4749	4769	4584	4424	4507	4514	4639	4636	4714	4734	4834	4663	4700	4639	4806	4725	4661	4651	4597	4784	4763	4635	4611	4839	4820	4705	4922
4865	4726	4776	4993	4925	5048	5196	5120	5169	5157	5048	5161	5187	4987	5116	4988	4974	4818	4769	4707	4758	4773	4846	4746	4681	4512	4439	4555	4585	4652	4737	4670	4642	4699	4726	4726	4746	4992	4811	4759	4613	4567	4729	4975	4665	4634	4712	4951	4822	4752
5067	4822	4945	4956	4892	5086	4984	5175	5118	5216	5076	4948	4935	4882	4812	5101	4769	4708	4721	4609	4666	4706	4677	4697	4512	4480	4431	4547	4721	4662	4661	4756	4793	4608	4828	4742	4880	4809	4958	4872	4784	4787	4787	4983	4811	4596	4721	4973	4921	4900
5059	4910	4851	4998	4911	5006	5088	5119	5175	5201	4984	4871	4725	4726	4937	4921	4845	4803	4712	4621	4737	4640	4559	4565	4543	4547	4608	4510	4583	4683	4653	4685	4853	4672	4809	4694	4713	4962	5111	5038	4874	4849	4868	5081	4968	4731	4706	4920	5150	5018
5039	4843	5043	4949	4879	4934	4907	5093	4941	4947	4914	4748	4650	4575	4831	4753	4787	4571	4736	4519	4835	4596	4683	4605	4543	4578	4606	4726	4718	4714	4805	4671	4732	4700	4738	4762	4736	4771	5010	5054	5020	4835	4940	4960	5094	4992	4837	5007	5250	5258
4938	4818	4823	4841	4869	4840	5087	5037	4906	4786	4872	4804	4642	4672	4725	4711	4674	4606	4705	4654	4619	4857	4571	4620	4605	4673	4626	4820	4898	4822	4744	4815	4649	4594	4665	4623	4732	4830	5134	5058	4973	4944	5019	5149	5134	5038	5036	5096	5107	5179
4948	4772	4855	4703	4799	4967	5019	4913	4833	4780	4680	4549	4572	4543	4621	4754	4373	4544	4541	4658	4498	4537	4467	4770	4495	4502	4600	4669	4616	4573	4585	4621	4650	4671	4714	4572	4497	4823	4910	5053	5075	4939	4947	5353	5244	5173	5054	5045	5018	5192
4896	4696	4778	4650	4885	4964	5012	5074	4922	4796	4753	4600	4542	4516	4455	4456	4458	4367	4385	4494	4541	4508	4232	4422	4543	4636	4634	4647	4657	4513	4506	4670	4652	4640	4646	4557	4561	4899	4978	4994	5120	5005	5081	5256	5234	5114	4964	4960	5070	5156
5032	4750	4806	4767	5004	5038	5017	5096	4992	4863	4914	4628	4566	4500	4548	4421	4334	4380	4397	4570	4362	4239	4275	4383	4606	4535	4406	4612	4504	4436	4539	4435	4619	4621	4430	4586	4614	4771	5047	5106	5087	5104	5070	4973	5019	5024	4903	4880	5114	5019
5030	4868	5025	4821	5101	5107	5063	5299	5115	4938	4923	4687	4477	4444	4568	4364	4400	4302	4375	4398	4347	4306	4067	4160	4233	4232	4397	4525	4563	4513	4401	4554	4500	4506	4543	4494	4660	4850	5118	5148	5106	4781	4888	5020	4770	4843	4795	4828	5163	5113
5176	4742	5045	4985	5100	5426	5203	5320	5169	4950	4904	4683	4492	4557	4418	4415	4384	4249	4371	4318	4193	4323	4119	4191	4270	4318	4433	4487	4366	4510	4439	4584	4672	4630	4504	4513	4661	4813	5056	5009	4988	4834	4772	5007	4900	4751	4842	5022	5093	4912
4984	4819	4975	5061	5004	5313	5164	5378	5220	4877	4835	4759	4764	4545	4481	4598	4365	4325	4305	4388	4459	4307	4192	4164	4203	4246	4429	4430	4501	4318	4318	4435	4522	4591	4481	4596	4763	4848	4847	4769	4743	4638	4742	4826	4858	4866	4732	4911	5098	4922
5080	4771	4924	4979	5139	5313	5349	5267	5206	4932	4817	4851	4768	4622	4716	4766	4661	4475	4486	4245	4422	4369	4214	4252	4350	4385	4450	4286	4326	4229	4266	4327	4501	4540	4494	4519	4529	4622	4702	4730	4695	4470	4653	4639	4734	4688	4626	4846	4938	4825
4937	4821	4938	5068	5158	5165	5187	5107	5050	5041	5071	4988	4898	4738	4880	4924	4843	4657	4642	4455	4621	4427	4294	4209	4351	4328	4335	4316	4221	4268	4217	4302	4472	4495	4540	4492	4559	4665	4585	4559	4556	4481	4536	4700	4527	4388	4759	4776	4782	4679
4919	4874	4756	4855	4929	5092	5187	5115	5061	5110	5081	5047	5069	4822	4954	4908	4805	4630	4481	4566	4498	4664	4469	4462	4466	4356	4366	4192	4310	4205	4192	4162	4427	4615	4668	4536	4623	4575	4484	4508	4485	4480	4607	4546	4535	4498	4639	4774	4602	4606
4799	4714	4721	4861	4981	5053	5151	5002	5254	5165	5228	4955	5141	5041	5040	4898	4870	4764	4786	4755	4537	4667	4578	4656	4464	4661	4489	4495	4309	4283	4308	4256	4486	4589	4572	4517	4524	4625	4532	4418	4470	4468	4641	4636	4496	4530	4659	4707	4555	4816
4748	4740	4808	4846	4869	5037	5240	5130	5283	5277	5230	4962	4963	5029	4923	5111	4861	4991	4974	4897	4655	4684	4706	4567	4527	4703	4771	4657	4631	4442	4402	4329	4597	4738	4681	4561	4635	4531	4635	4509	4559	4590	4604	4741	4634	4769	4623	4603	4592	5018
4898	4733	4837	4860	4952	5034	5078	5063	5199	5183	5117	4906	4970	4919	4952	4835	4771	4940	5070	4936	4735	4589	4586	4716	4790	4697	4796	4792	4662	4635	4671	4647	4763	4756	4700	4519	4710	4683	4698	4694	4703	4738	4715	4518	4753	4802	4745	4734	4777	5007
4913	4816	4850	4908	4954	5007	4961	5134	5050	4994	5100	4966	4829	4927	4845	4876	4821	4991	4977	4872	4895	4856	4717	4838	4633	4674	4725	4679	4460	4657	4790	4714	4639	4813	4750	4515	4615	4773	4864	4827	4870	4765	4845	4696	4947	4851	4742	4873	5001	5243
4945	4860	4817	4768	4864	4860	4917	4937	5026	5049	4736	4892	4797	4711	4819	4877	4733	4757	4759	4989	5034	5113	4981	4842	4672	4577	4771	4652	4759	4703	4803	4900	4826	4759	4856	4847	4830	4846	4955	4893	4785	4844	4904	4893	5028	5088	4993	5115	5163	5280
4991	4875	5100	5034	4982	5177	5036	4780	5000	4780	4847	4702	4746	4697	4701	4804	4696	4814	4696	4686	4957	4921	4903	4868	4886	4819	4632	4765	4766	4600	4702	4715	4915	5042	4923	4975	5055	5023	4965	4844	4884	4851	5042	5099	5198	5050	5239	5238	5231	5298
5020	4849	5026	5251	4995	5073	5121	4829	4930	4947	4827	4646	4855	4778	4748	4657	4972	5090	4805	4609	4653	4624	4784	4833	4714	4764	4864	4853	4605	4689	4885	4906	4935	5024	4957	4972	4957	5026	5013	4848	5015	4908	5120	5002	5014	5100	5127	5278	5169	5285
5056	5080	4990	5084	4980	4836	5002	4776	4905	4904	4864	4732	4753	4765	4809	4767	4787	4950	4728	4707	4716	4586	4643	4600	4648	4827	4758	4724	4708	4777	4835	4976	5012	5062	4959	4977	4866	4968	5029	4828	5045	5101	5039	4859	5081	5299	5052	5197	5167	5174
5119	5101	5153	4958	5169	5207	5178	5258	4991	4878	4947	4755	4773	4879	4813	4734	4528	4899	4649	4603	4695	4620	4759	4738	4627	4672	4558	4628	4574	4892	5024	4971	5110	5191	4986	5136	5123	5278	5137	5156	5024	5056	5103	5338	5359	5407	5262	5297	5405	5402
5255	5091	5130	5149	5280	5385	5192	5174	5092	5106	4975	5092	5067	5195	5122	5117	4973	4888	4759	4823	4922	4796	4866	4825	4768	4847	4687	4599	4726	4909	5177	5185	5149	5263	5402	5491	5580	5624	5352	5501	5350	5244	5533	5680	5636	5618	5571	5531	5770	5684
5131	5173	5306	5497	5491	5423	5494	5160	5241	5418	5472	5377	5487	5210	5314	5146	5028	5006	4846	4721	4809	4679	4697	4798	4792	4785	4713	4842	4901	5073	5220	5220	5251	5376	5426	5445	5438	5572	5351	5516	5474	5611	5742	5643	5762	5667	5700	5606	5561	5578
5044	5158	5108	5223	5233	5038	5348	5321	5444	5550	5502	5377	5105	5172	5044	4954	4885	4791	4888	4652	4643	4493	4567	4389	4420	4287	4297	4476	4472	4528	4614	4773	4682	4688	4898	4977	4818	4972	4954	5007	5184	5207	5089	5188	5170	5270	5159	5235	5219	5110
5046	4974	5081	4932	5036	5217	5100	5230	5147	5196	5111	5175	4852	4902	4732	4642	4361	4397	4403	4346	4300	4264	4213	4068	3918	3706	3780	3913	3847	4011	3723	3819	3852	3990	3935	4030	4020	4085	4237	4262	4327	4312	4307	4505	4528	4583	4313	4565	4649	4264
5058	4933	4817	4967	4799	5101	5006	5001	5003	4964	4928	4796	4643	4613	4480	4461	4353	4199	4147	3931	3836	3850	4016	3945	3834	3725	3536	3359	3347	3363	3416	3207	3209	3521	3396	3603	3528	3755	3460	3563	3501	3648	3650	3547	3798	3669	3891	3954	3914	3934
4871	4842	4829	4881	5047	4876	4869	4755	4791	4945	4790	4606	4739	4552	4502	4292	4112	4150	4031	3884	3613	3671	3613	3616	3582	3418	3389	3336	3183	3184	3097	3088	3025	3126	3117	3032	3116	3071	3035	3050	3167	3048	3147	3085	3064	3366	3410	3394	3567	3600
4853	4834	4906	4912	4673	4597	4487	4532	4505	4395	4649	4483	4405	4455	4317	4126	3853	3758	3529	3572	3348	3293	3358	3378	3109	3157	3088	2946	2864	2826	2689	2611	2638	2511	2629	2686	2623	2660	2649	2524	2607	2463	2617	2592	2685	2783	2865	2964	3137	3057
4936	4909	4911	4920	4522	4382	4212	4176	4170	4325	4276	4283	4221	4020	3770	3551	3384	3241	3193	3160	3070	2940	3020	2985	2766	2775	2725	2645	2493	2333	2339	2289	2206	2252	2203	2225	2352	2325	2244	2210	2180	2247	2247	2286	2232	2370	2460	2498	2448	2522
5008	4989	4854	4691	4444	4089	3959	3955	3811	3982	4009	3874	3785	3806	3452	3335	3113	2970	2821	2829	2817	2795	2632	2646	2695	2603	2651	2473	2427	2236	2072	2055	2050	2057	2025	2101	2059	2143	2108	2104	2028	2099	2026	2113	2080	2186	2112	2170	2271	2339
4905	4878	4967	4791	4461	4254	4090	4088	3968	4088	3946	3973	3868	3575	3500	3279	3130	2995	3025	2966	2784	2864	2786	2849	2770	2713	2560	2510	2371	2276	2219	2090	2154	2161	2224	2347	2250	2256	2400	2268	2198	2181	2106	2196	2087	2169	2236	2255	2317	2413
5046	5016	5061	4822	4768	4420	4555	4308	4201	4337	4215	4070	3900	3893	3545	3506	3404	3162	3128	3044	3051	3167	3176	3111	3183	3024	2803	2752	2707	2613	2481	2454	2574	2564	2591	2641	2693	2613	2598	2544	2495	2566	2390	2422	2357	2495	2524	2600	2834	2841
5046	4985	5011	4910	4750	4767	4622	4688	4424	4360	4418	4209	4094	3996	3859	3644	3571	3330	3325	3313	3407	3497	3351	3241	3193	3184	3041	2842	2876	2870	2736	2708	2852	2884	2867	2848	2951	2775	2913	2806	2654	2738	2622	2662	2831	2783	2872	2978	3154	3323
4887	5023	4949	4963	4806	5049	5026	4775	4848	4819	4610	4536	4564	4295	3843	3699	3613	3561	3630	3480	3575	3474	3660	3438	3357	3161	3080	3090	2932	3054	3063	2947	3107	3146	3103	3135	3091	3039	2970	3086	2998	3039	3050	2970	3112	3164	3338	3226	3496	3424
5100	4891	4883	4945	4835	4969	4877	5107	4854	4898	4898	4991	4690	4656	4538	4087	3907	3892	3735	3847	3695	3817	3626	3621	3519	3369	3386	3236	3322	3252	3293	3218	3262	3338	3420	3310	3409	3299	3380	3508	3535	3377	3518	3427	3576	3670	3545	3578	3769	3799
4938	4774	4670	5129	5161	5226	5469	5330	5419	5427	5535	5440	5312	5066	4683	4732	4627	4396	4311	4107	4189	4163	4211	4027	3856	3793	3855	3640	3628	3755	3803	3746	3835	3944	4009	4079	4096	4182	4060	4038	4114	3979	4127	4187	4172	4067	4043	4044	4111	4307
4883	4822	4960	5123	5389	5598	5725	5878	6000	6050	6035	6107	5867	5900	5512	5177	4863	4885	4721	4813	4543	4427	4501	4455	4277	4205	4153	4291	4199	4240	4587	4216	4447	4564	4766	4803	4758	4933	4888	4951	4923	4838	4637	4676	4640	4478	4507	4538	4713	4954
4854	4930	4892	5005	5213	5398	5611	5718	5821	5951	5889	5887	5874	5787	5668	5229	5117	4874	4756	4750	4779	4790	4715	4570	4574	4412	4287	4271	4402	4252	4523	4406	4535	4837	4796	4855	4962	5147	5156	5033	5083	4963	4887	4695	4488	4466	4582	4584	4832	4944
4817	4581	4606	4819	5080	5375	5610	5602	5657	5647	5839	5433	5523	5406	5220	4939	4832	4852	4657	4502	4577	4496	4509	4358	4342	4376	4386	4244	4149	4229	4251	4219	4147	4214	4223	4275	4485	4606	4567	4547	4442	4550	4516	4297	4423	4171	4123	4177	4361	4448
4621	4726	4827	4932	4981	5303	5408	5423	5527	5363	5531	5324	5427	5225	4702	4516	4348	4298	4262	4230	4064	3993	4157	4153	4162	4076	3993	3809	3455	3799	3811	3552	3547	3688	3585	3742	3846	3898	3825	3809	3626	3742	3800	3826	3784	3619	3738	3562	3680	3718
5017	4776	4911	4844	4699	4876	4840	4803	4780	4787	4927	4949	4989	5005	4656	4290	3912	3782	3834	3927	3921	3797	3678	3682	3645	3623	3305	3579	3459	3455	3416	3208	3260	3217	3119	3208	3285	3355	3244	3143	3080	3237	3303	3083	3250	3267	3213	3121	3321	3208
4691	4674	4742	4706	4495	4627	4600	4525	4413	4469	4400	4389	4288	4353	4142	4095	3965	3882	3500	3399	3435	3632	3663	3332	3268	3327	3286	3125	3265	3230	3116	3078	3070	2985	2924	2944	3062	2900	2970	2889	2892	2925	2946	2829	2812	2771	3054	2909	3206	3181
4707	4674	4849	4860	4655	4775	4751	4489	4458	4347	4248	4229	4024	3977	3738	3581	3572	3545	3487	3204	3127	3286	3365	3185	2862	2884	2809	2867	2851	2934	2813	2721	2816	2682	2703	2738	2791	2726	2588	2665	2648	2614	2559	2545	2642	2565	2709	2738	2929	3001
4912	5057	5018	4910	4697	4615	4389	4350	4192	4324	4191	4133	4001	3835	3485	3253	3204	3138	3296	3191	3011	2859	2910	2855	2720	2513	2535	2608	2541	2401	2400	2338	2364	2449	2274	2400	2341	2288	2290	2405	2383	2353	2274	2311	2198	2309	2293	2411	2560	2594
5082	5134	5055	4724	4405	4232	3996	3786	3635	3708	3681	3589	3568	3626	3476	3196	2896	2691	2716	2865	2874	2629	2670	2459	2429	2276	2200	2186	2186	1956	2076	2003	2025	1962	1983	2039	2117	2116	2192	2122	2066	2133	1969	1964	2011	2014	2033	2088	2173	2252
5121	5154	4879	4517	4172	3979	3749	3763	3479	3479	3302	3208	3199	3355	3185	3153	2852	2720	2555	2654	2685	2643	2547	2274	2188	2278	2112	2024	2197	1983	2017	1949	1933	1983	2000	2029	2111	2146	2218	2091	2145	2082	2003	1942	1902	1996	1974	2096	2104	2174
5059	4770	4633	4720	4536	4346	4057	3938	3688	3677	3512	3451	3384	3236	3070	3045	3074	3005	2773	2631	2600	2650	2609	2328	2224	2420	2254	2196	2244	2197	2114	2216	2203	2114	2308	2183	2261	2423	2405	2319	2358	2079	2174	2100	1992	2086	2100	2220	2203	2523
4851	4730	4785	4967	5010	4748	4655	4350	4235	4172	4068	3851	3657	3454	3377	3126	3186	3148	3127	3034	2624	2647	2871	2625	2517	2482	2569	2402	2292	2358	2392	2310	2438	2418	2565	2547	2535	2680	2699	2636	2560	2495	2329	2240	2225	2281	2345	2521	2756	2913
4895	4904	5137	5289	5130	5036	4806	4809	4608	4632	4375	4293	4016	3748	3437	3086	3083	3107	3189	3079	2829	2723	2817	2892	2745	2566	2691	2549	2454	2495	2590	2581	2687	2672	2646	2738	2705	2837	2784	2827	2662	2643	2605	2500	2485	2480	2677	2898	3067	3111
5042	5128	5113	5104	4848	4843	4892	4730	4602	4659	4522	4376	4098	3762	3614	3312	2995	2941	3001	3009	3083	2859	2823	3141	3169	2712	2644	2807	2708	2671	2916	2846	2899	3100	2935	3048	3023	2983	2894	3117	2860	2848	2861	2913	2957	2980	3030	3251	3371	3373
5247	5243	5126	4884	4643	4553	4580	4643	4743	4691	4554	4488	4366	4152	3971	3597	3274	3005	3079	3321	3371	3421	3234	3343	3389	3174	2933	3296	3218	3081	3149	3302	3307	3461	3321	3420	3514	3509	3626	3478	3482	3565	3562	3514	3658	3721	3636	3872	3778	3876
5178	5075	5003	4859	4692	4513	4732	4757	4747	4826	4778	4799	4575	4644	4255	4046	3757	3553	3359	3572	3888	4047	3850	3750	3892	3891	3609	3771	3904	3651	3858	4177	3819	4011	3932	4107	4280	4248	4392	4242	4387	4328	4477	4588	4657	4481	4245	4611	4413	4823
5088	4841	4679	4668	4665	4844	4777	4788	4845	5034	4886	4821	4708	4715	4423	4386	4176	3962	3719	3830	4354	4446	4306	3917	4320	4457	4189	4051	4220	4089	4016	4308	4203	4351	4408	4328	4656	4788	4882	4738	4969	4979	5128	5235	5043	5017	4922	4972	4816	5016
5125	4776	4617	4650	4831	4801	4734	4859	4978	4813	4617	4474	4381	4491	4196	4217	4123	3862	3718	3722	4065	4264	4255	3819	3956	4224	4047	3727	3863	3906	3677	4082	4073	4191	4373	4350	4646	4584	4643	4704	5023	5027	5111	4936	5036	4682	4913	4665	4824	4817
4995	4751	4712	4727	4582	4786	4767	4596	4675	4550	4418	4194	3988	3822	3766	3587	3808	3770	3402	3301	3531	3772	3798	3518	3311	3565	3480	3074	3248	3200	3157	3386	3615	3613	3797	3647	3955	3851	4079	3947	4212	4262	4437	4304	4379	4211	4144	4161	4202	4170
4924	4628	4736	4761	4708	4633	4618	4499	4445	4291	4108	3863	3666	3476	3399	3359	3487	3268	3050	2884	2994	3108	3249	2921	2783	2919	2865	2655	2709	2829	2728	2904	3119	2948	3152	3008	3097	3170	3262	3418	3411	3537	3586	3561	3702	3683	3822	3855	3699	3842
4890	4631	4683	4843	4933	4699	4604	4355	4163	4033	3893	3692	3455	3274	3110	3316	3223	3139	2873	2731	2701	2863	2994	2672	2538	2765	2706	2397	2405	2498	2468	2563	2586	2431	2736	2604	2621	2715	2654	2666	2792	2777	2944	2998	3197	3220	3413	3205	3389	3421
4997	4823	4796	4839	4824	4796	4743	4586	4208	3957	3511	3422	3264	3146	2998	3017	3066	2949	2773	2543	2611	2720	2919	2588	2370	2543	2637	2252	2432	2314	2120	2230	2320	2217	2355	2307	2269	2316	2340	2312	2268	2316	2463	2531	2675	2571	2901	2930	3020	3174
4869	4794	4875	5024	4928	4677	4479	4167	4017	3705	3496	3282	3061	2954	2942	2724	2900	2725	2627	2386	2386	2557	2601	2402	2192	2332	2451	2280	2143	2131	1978	2112	2166	1921	2101	2082	2145	2062	2129	1982	1946	2016	2060	2160	2120	2165	2388	2438	2566	2727
4964	4775	4679	4780	4792	4515	4186	3722	3591	3273	3080	2931	2766	2603	2599	2525	2636	2526	2291	2039	2054	2332	2372	2169	1991	2218	2201	2131	1991	2035	1921	1895	1890	1855	2019	1819	1820	1840	1821	1848	1802	1758	1878	1952	1898	1971	2065	2101	2162	2274
5015	4486	4641	4497	4614	4298	3869	3704	3219	3151	2882	2693	2419	2454	2355	2321	2334	2304	2090	1951	2082	2270	2239	2095	1895	2135	2133	1982	2034	1993	1869	1836	1823	1857	1793	1701	1801	1777	1739	1678	1715	1747	1780	1730	1846	1912	1962	2043	2044	2023
4902	4628	4679	4538	4468	4148	3870	3603	3372	3295	2881	2688	2517	2568	2536	2474	2460	2433	2266	2115	2182	2350	2219	2078	2038	2177	2223	1951	2169	2104	1891	1984	1974	1863	1923	1775	1872	1756	1850	1788	1747	1901	1849	1762	1931	2006	1988	2184	2129	2081
5100	4791	4755	4475	4452	4180	3939	3714	3414	3217	3057	2888	2890	2948	2982	2834	2864	2592	2404	2305	2412	2519	2443	2174	2306	2480	2353	2135	2400	2275	2088	2201	2047	2067	2068	2031	2053	2033	2064	2098	2021	1938	2015	1957	2060	2172	2268	2274	2353	2352
5160	4844	4721	4609	4401	4255	4154	3831	3584	3336	3227	3154	3295	3264	3171	3276	3028	2827	2502	2545	2613	2616	2572	2417	2475	2539	2404	2365	2529	2374	2240	2397	2204	2220	2224	2229	2306	2180	2286	2156	2279	2273	2242	2228	2291	2345	2503	2541	2701	2730
5090	4881	4720	4612	4444	4457	4060	3753	3659	3547	3421	3461	3583	3585	3584	3415	3091	2820	2587	2691	2717	2618	2525	2451	2566	2711	2631	2635	2707	2479	2544	2509	2385	2520	2545	2437	2510	2451	2509	2362	2405	2371	2411	2462	2520	2547	2666	2826	2801	2835
5061	5047	4715	4614	4407	4279	4267	4092	3981	3731	3849	3915	3941	3883	3744	3484	3100	2826	2755	2960	2909	2842	2695	2953	3017	3017	2816	2871	3107	2903	2816	2810	2647	2814	2786	2817	2783	2854	2858	2807	2891	2910	2960	2867	2992	2978	3087	3037	2975	3020
4858	4789	4805	4737	4772	4792	4719	4575	4711	4580	4750	4556	4607	4358	3977	3720	3517	3345	3391	3679	3504	3254	3294	3387	3602	3454	3495	3560	3426	3231	3286	3175	3117	3220	3258	3432	3403	3563	3676	3470	3632	3640	3666	3725	3743	3645	3662	3552	3502	3454
4707	4616	4757	4862	5103	5152	5244	5258	5371	5417	5183	5128	5035	4591	4202	3997	3890	3954	4178	4008	3733	3726	3866	4114	3888	3831	3905	3961	3783	3662	3820	3514	3693	3756	3826	4228	4286	4402	4417	4519	4595	4708	4646	4528	4340	4276	4280	4109	4147	4012
4623	4394	4794	4943	5041	5090	5353	5434	5591	5799	5492	5233	4743	4620	4339	4244	4136	4350	4244	4101	3911	3912	4159	4118	3965	3829	4124	4066	3857	3795	3829	3668	3751	3925	4240	4417	4578	4818	4927	5010	4915	5051	5023	4806	4668	4584	4406	4306	4338	4474
4751	4577	4528	4755	4953	5046	5084	5275	5180	5069	4756	4521	4183	4089	3977	4118	4068	3775	3768	3501	3323	3614	3887	3757	3584	3685	3723	3325	3320	3578	3313	3386	3607	3684	3889	4068	4265	4453	4551	4803	4562	4605	4735	4470	4314	4350	4163	3965	4190	4313
4955	4851	4802	4531	4648	4659	4639	4591	4448	4378	4237	3902	3851	3875	3597	3706	3491	3200	2936	3053	2965	3203	3018	2980	3039	3044	2860	2799	2938	2821	2858	3002	3065	3107	3412	3543	3645	3846	3863	3934	3819	3817	3796	3741	3808	3660	3590	3697	3677	3856
5168	4983	4888	4798	4765	4812	4681	4286	4203	4052	3888	3948	3821	3618	3581	3166	3226	2987	2857	2942	2883	2887	2646	2708	2680	2644	2449	2457	2584	2594	2508	2567	2598	2843	2935	3027	3216	3168	3199	3269	3106	3031	3144	3128	3034	3023	3156	3263	3343	3432
4862	4952	5113	5031	5007	4806	4626	4384	4305	4194	3991	3865	3747	3478	3378	3135	3181	3042	3090	3002	2882	2681	2597	2676	2575	2449	2415	2447	2474	2355	2345	2438	2433	2558	2662	2794	2725	2824	2825	2824	2739	2602	2589	2442	2637	2588	2771	3056	3125	3250
4856	4783	4872	4909	4901	4685	4551	4227	4065	3858	3746	3483	3175	2999	2886	2919	3008	3194	3057	2845	2718	2621	2675	2683	2451	2461	2363	2335	2205	2152	2196	2125	2290	2302	2276	2485	2490	2580	2453	2487	2374	2269	2223	2122	2169	2271	2502	2697	2888	3016
5045	4742	4814	4731	4560	4192	4079	3632	3562	3333	3155	2866	2696	2587	2602	2603	2786	2639	2646	2523	2478	2603	2477	2441	2509	2475	2269	2094	1953	1953	1928	1899	1843	1899	2009	2018	2173	2224	2105	2071	2061	1937	1957	1939	1954	2081	2087	2272	2386	2584
5295	4951	5059	4813	4633	4032	3877	3434	3217	3037	2795	2645	2566	2335	2392	2335	2374	2356	2231	2427	2547	2503	2337	2356	2407	2232	2104	1940	1897	1840	1750	1734	1690	1802	1778	1802	1879	1986	1908	1859	1755	1817	1670	1771	1815	1807	1958	2036	2058	2258
5160	5073	5122	5048	4659	4354	3935	3629	3309	3068	2819	2557	2384	2201	2154	2247	2277	2388	2582	2583	2643	2586	2496	2575	2406	2188	2219	2041	1878	1815	1751	1700	1743	1821	1836	1865	1995	1962	1939	1987	1875	1696	1811	1721	1730	1830	1894	2045	2040	2103
5126	4796	4840	4649	4524	4167	4016	3741	3504	3223	2942	2779	2567	2489	2424	2602	2693	2898	3053	2959	3088	3014	3114	3047	2812	2811	2568	2458	2246	2137	2004	1962	2022	1961	2142	2181	2245	2349	2208	2190	2118	1945	1928	1861	1817	1889	1990	2173	2276	2462
5075	4825	4898	4617	4485	4266	4005	3855	3498	3343	3181	2985	2879	2754	2940	3068	3139	3399	3522	3594	3634	3443	3533	3438	3296	3220	3019	2746	2565	2437	2391	2346	2347	2352	2328	2454	2662	2607	2548	2550	2312	2308	2129	2103	2102	2100	2269	2543	2586	2850
4974	4975	4712	4732	4480	4234	4106	3804	3495	3467	3482	3268	3261	3267	3327	3497	3612	3864	4068	3995	4046	3840	3819	3781	3788	3487	3125	2913	2781	2623	2610	2684	2703	2594	2721	2791	2885	2853	2903	2719	2685	2587	2372	2287	2514	2640	2743	2931	2964	3090
4865	4625	4595	4399	4317	4023	4032	3696	3702	3550	3609	3721	3831	3767	3981	4189	4348	4565	4518	4468	4378	4126	4115	3819	3640	3440	3398	3236	3076	2960	2987	2951	3130	3125	3183	3279	3345	3165	3203	3138	2997	3016	2914	2959	3061	3231	3284	3287	3395	3347
4909	4678	4463	4366	4190	3988	4034	3974	3970	3901	4195	4444	4492	4582	4724	4943	5053	5174	5019	4893	4789	4511	4264	4075	3974	3762	3666	3661	3696	3756	3736	3866	3881	4046	4180	4307	4040	4031	3903	3940	3917	3978	3931	3805	3912	4123	4145	4050	4161	4131
4719	4577	4571	4442	4330	4321	4346	4405	4563	4743	4871	5176	5273	5261	5330	5456	5585	5459	5579	5308	5062	4789	4582	4310	4284	4279	4283	4219	4451	4246	4499	4672	4737	4967	5014	4945	4984	4722	4813	4820	4823	4822	4854	4985	4952	4875	4774	4852	4790	4873
4795	4722	4465	4499	4502	4412	4523	4703	4916	5196	5310	5323	5321	5575	5534	5626	5557	5608	5715	5327	5104	5046	4736	4561	4546	4678	4599	4747	4866	4793	5111	5117	5368	5428	5355	5327	5243	5056	5124	5375	5155	5438	5257	5486	5292	5275	5267	5232	5205	5444
4738	4607	4528	4585	4491	4608	4826	4833	5119	5076	5346	5345	5507	5383	5292	5478	5388	5384	5294	5133	4879	4779	4700	4607	4443	4664	4527	4593	4688	4887	5059	5099	5292	5304	5255	5028	5140	5138	5151	5287	5187	5137	5200	5309	5185	5002	4978	5017	4970	5270
4749	4456	4425	4419	4578	4440	4574	4715	4812	4918	5066	4996	5148	5113	5167	5162	5031	5019	4910	4749	4723	4640	4581	4525	4473	4403	4445	4495	4611	4708	4762	4987	4930	4980	4857	4808	4805	4897	4890	4912	4876	4950	4879	4846	4681	4673	4543	4594	4717	4819
4574	4445	4378	4341	4584	4555	4507	4531	4624	4648	4815	4861	4956	5067	4970	4897	4941	4995	4845	4857	4704	4630	4527	4459	4319	4240	4330	4370	4445	4687	4730	4872	4892	4734	4854	4835	4722	4844	4799	4973	4860	4620	4756	4702	4611	4466	4426	4411	4620	4669
4534	4338	4420	4255	4441	4524	4466	4390	4477	4540	4769	4782	4874	4864	4815	4742	4839	4844	4820	4902	4536	4469	4430	4419	4366	4451	4460	4420	4503	4478	4496	4754	4810	4711	4871	4786	4692	4767	4815	4900	4806	4701	4735	4635	4565	4564	4325	4451	4524	4589
4691	4455	4442	4528	4533	4488	4275	4298	4313	4394	4457	4617	4697	4712	4728	4724	4815	4605	4793	4744	4509	4452	4404	4438	4275	4320	4400	4416	4432	4453	4523	4765	4808	4935	4828	4890	4700	4782	4886	4849	4646	4765	4651	4501	4471	4281	4480	4327	4493	4507
4702	4620	4562	4578	4650	4481	4355	4373	4396	4480	4477	4684	4577	4713	4747	4637	4737	4706	4555	4492	4615	4367	4395	4191	4322	4233	4131	4270	4384	4333	4366	4651	4842	4709	4701	4643	4672	4657	4922	4885	4636	4623	4511	4448	4415	4218	4318	4434	4506	4425
4842	4640	4664	4498	4638	4578	4509	4340	4509	4604	4557	4451	4750	4665	4763	4733	4615	4722	4678	4633	4490	4517	4298	4102	4317	4235	4185	4527	4274	4368	4565	4487	4571	4607	4664	4679	4827	4740	4874	4872	4773	4699	4558	4526	4340	4206	4267	4505	4581	4611
4756	4430	4535	4635	4513	4567	4648	4550	4595	4654	4609	4602	4805	4690	4798	4609	4697	4803	4619	4563	4438	4482	4379	4328	4257	4380	4159	4366	4481	4442	4575	4511	4488	4638	4716	4535	4688	4871	4781	4947	4811	4616	4515	4603	4457	4390	4282	4621	4654	4724
4605	4568	4652	4564	4541	4578	4626	4526	4600	4491	4614	4556	4722	4701	4618	4576	4690	4676	4715	4668	4599	4549	4480	4443	4338	4304	4477	4441	4479	4351	4335	4563	4598	4631	4606	4658	4718	4801	4918	4725	4896	4737	4500	4651	4602	4423	4543	4475	4693	4782
4695	4434	4410	4382	4579	4496	4380	4462	4332	4469	4396	4348	4492	4568	4530	4478	4605	4640	4669	4578	4642	4562	4497	4532	4586	4365	4596	4391	4653	4585	4641	4564	4641	4624	4717	4651	4794	4883	4878	4766	5025	4882	4737	4686	4667	4734	4569	4610	4819	4867
4624	4444	4495	4348	4498	4526	4400	4458	4479	4303	4437	4430	4419	4480	4230	4383	4431	4595	4580	4725	4633	4527	4575	4623	4471	4649	4579	4637	4611	4695	4554	4744	4687	4622	4820	4758	4766	4793	4862	4828	5032	4951	4835	5000	4720	4579	4758	4750	4949	4972
4734	4551	4406	4475	4547	4595	4361	4394	4242	4419	4421	4464	4501	4498	4400	4457	4469	4491	4532	4828	4862	4628	4456	4462	4518	4630	4538	4605	4604	4624	4669	4577	4727	4740	4717	4825	4843	4892	4724	4787	4957	4947	4878	4904	4864	4833	4787	4785	4835	4841
4815	4520	4618	4354	4689	4490	4473	4556	4533	4553	4479	4502	4471	4401	4244	4421	4494	4624	4639	4737	4622	4565	4461	4413	4445	4448	4528	4622	4558	4465	4492	4398	4592	4788	4851	4789	4827	4687	4768	4885	4903	4821	4644	4622	4597	4689	4593	4637	4697	4744
4856	4677	4570	4380	4451	4590	4651	4477	4657	4646	4505	4548	4534	4599	4473	4525	4394	4640	4620	4682	4617	4444	4582	4500	4570	4598	4496	4651	4560	4553	4523	4513	4543	4725	4624	4722	4578	4680	4621	4578	4971	4806	4791	4655	4561	4646	4649	4509	4704	4480
4588	4425	4298	4430	4480	4576	4606	4607	4635	4761	4720	4642	4614	4691	4578	4718	4736	4669	4816	4790	4750	4786	4794	4884	4833	4713	4744	4789	4883	4819	4776	4750	4897	4880	5067	4809	4930	4945	5027	4927	5016	5046	5071	4953	5021	4867	4920	4901	4772	4939
4516	4261	4302	4332	4475	4645	4676	4598	4593	4866	4691	4886	4815	4831	4802	4918	4709	5047	5036	4968	5089	5089	5185	4936	4934	5038	5056	4979	5095	5194	5141	5194	5231	5063	5128	5250	5237	5289	5250	5177	5160	5285	5272	5190	5274	5287	5406	5271	5348	5389
4576	4434	4422	4177	4392	4338	4406	4435	4391	4569	4552	4643	4669	4561	4654	4614	4561	4594	4892	5045	5108	5042	5031	4768	4899	4938	4881	5049	4976	4949	4971	4946	5088	5153	5054	5210	5190	5145	5104	5074	5186	5169	5257	5165	5277	5129	5441	5168	5377	5272
4641	4328	4256	4167	4296	4159	4216	4161	4120	4214	4269	4274	4157	4081	4110	4078	4054	4100	4298	4497	4576	4527	4383	4523	4400	4393	4504	4338	4408	4525	4418	4586	4586	4621	4472	4715	4627	4533	4588	4653	4604	4511	4560	4686	4678	4631	4609	4671	4692	4716
4802	4461	4383	4464	4326	4304	4275	4230	4135	4061	3944	3835	3705	3588	3450	3335	3367	3531	3524	3876	3834	3888	3928	3891	3913	3910	3789	3681	3777	3800	3753	3654	3926	3882	3881	3826	3919	3926	3866	3942	3899	3780	3854	3739	3742	3793	3847	3744	3888	3939
4523	4331	4318	4462	4397	4306	4215	4037	3951	4095	3977	3739	3498	3385	3168	2919	2955	2937	3041	3169	3333	3325	3400	3346	3258	3283	3258	3085	3114	3186	3098	3207	3291	3271	3239	3215	3278	3168	3049	3125	3235	3257	3162	3239	2971	3057	2964	3020	3248	3219
4408	4369	4326	4407	4443	4245	4182	3927	4111	4076	3904	3625	3494	3268	3027	2812	2654	2695	2616	2699	2807	3038	3016	2896	2956	2933	2810	2781	2695	2690	2764	2883	2885	2879	2978	2711	2741	2698	2688	2698	2758	2784	2695	2610	2608	2553	2630	2641	2756	2756
4289	4158	4271	4309	4234	4325	4197	4051	3953	3874	3825	3454	3279	3226	2874	2825	2559	2359	2310	2251	2358	2501	2476	2623	2643	2576	2490	2468	2300	2393	2391	2506	2470	2326	2439	2434	2303	2241	2318	2428	2426	2359	2310	2179	2272	2278	2247	2213	2366	2458
4336	4194	4075	4099	4101	4018	3865	3750	3702	3540	3510	3291	3216	2981	2734	2557	2291	2130	2065	1936	2045	2061	2097	2243	2268	2249	2164	2163	2000	1985	2068	2016	2016	2015	2030	2091	1953	2066	2047	2078	2196	2048	2022	1986	1998	1895	1979	1958	2074	2094
4326	4194	4113	4012	4164	3918	3697	3508	3291	3280	3147	2877	2934	2798	2453	2296	2102	1887	1834	1737	1804	1834	1894	1853	1989	2019	1928	1939	1792	1738	1682	1779	1794	1870	1806	1821	1873	2015	1977	1976	1855	1987	1820	1852	1840	1772	1796	1760	1954	1967
4333	4356	4329	4218	4089	3880	3639	3477	3253	3215	3164	2965	2769	2656	2480	2278	2039	2017	1829	1766	1665	1735	1848	1829	2017	1972	1954	1863	1862	1689	1628	1702	1597	1730	1664	1814	1747	1769	1872	1854	1947	1917	1872	1846	1814	1783	1780	1772	1790	1961
4538	4421	4404	4254	4109	3925	3729	3455	3411	3368	3455	3080	3004	2916	2673	2443	2226	2102	1931	1900	1846	1935	1987	1970	2086	2075	2030	2003	1932	1938	1792	1744	1751	1821	1674	1809	1811	1887	1849	1925	1948	1989	1984	1948	1935	1728	1823	1949	1787	1955
4384	4329	4403	4279	4318	4192	3971	3678	3639	3593	3593	3447	3237	3117	2968	2765	2461	2278	2050	2054	2072	2160	2146	2181	2367	2348	2253	2220	2109	2041	1906	1898	1871	1773	2000	2008	2038	2003	2106	2103	2278	2180	2232	2117	2096	2008	1957	1892	2000	2194
4308	4200	4273	4304	4346	4211	4190	3873	3762	3832	3813	3602	3446	3255	2981	2774	2398	2335	2282	2255	2211	2301	2379	2433	2455	2486	2403	2281	2201	2056	2021	1999	1990	2037	2171	2147	2111	2266	2359	2369	2377	2399	2424	2279	2136	2124	2113	2194	2291	2406
4369	4294	4134	4261	4128	4095	4070	3865	3967	3725	3788	3648	3378	3136	2850	2840	2464	2303	2304	2339	2409	2404	2524	2585	2629	2535	2588	2574	2332	2321	2238	2133	2289	2244	2487	2521	2577	2461	2609	2552	2743	2635	2583	2463	2472	2400	2396	2448	2690	2833
4367	4276	4211	4202	4245	4003	4010	4095	3969	3983	3846	3640	3433	2964	2978	2624	2475	2373	2413	2437	2654	2669	2758	2835	2898	2842	2837	2707	2617	2582	2627	2678	2755	2727	2883	2899	2904	2876	2923	2952	3060	3020	2982	2879	2912	2823	2850	3098	3204	3447
4406	4248	4189	4137	4301	4295	4228	4171	4287	4073	4028	3885	3493	3372	3339	2853	2772	2743	2750	2798	2927	3113	3276	3293	3244	3281	3233	3070	3181	3136	3141	3178	3312	3307	3242	3461	3344	3389	3410	3490	3534	3578	3539	3595	3435	3509	3536	3885	3909	4119
4353	4367	4266	4306	4336	4480	4484	4576	4435	4440	4277	4134	3953	3927	3562	3319	3133	3109	3098	3217	3436	3502	3693	3575	3532	3537	3636	3428	3622	3574	3676	3608	3835	3768	3904	3910	3954	3976	3946	3999	4052	4082	4218	4030	4262	4321	4442	4507	4621	4645
4271	4155	4238	4359	4389	4465	4451	4617	4522	4681	4511	4300	4152	4009	3773	3565	3295	3328	3424	3411	3627	3814	3796	3820	3751	3732	3695	3755	3867	3786	3728	3862	3954	4028	4110	4028	4171	4161	4236	4217	4361	4360	4317	4355	4491	4636	4624	4808	4974	4876
4240	4276	4245	4096	4372	4338	4356	4295	4333	4361	4278	4181	3935	3795	3609	3384	3237	3282	3277	3287	3481	3704	3572	3476	3497	3645	3625	3601	3590	3741	3598	3653	3735	3812	3763	3880	3875	3901	3932	3869	4064	4100	4249	4285	4202	4271	4418	4445	4503	4615
4312	4298	4181	4177	4123	4134	4140	3951	4180	4063	3802	3762	3621	3231	3335	3113	2881	2871	2956	3079	3085	3121	3202	3308	3266	3203	3108	3081	3148	3168	3189	3275	3366	3379	3427	3473	3569	3488	3427	3629	3500	3657	3474	3630	3596	3763	3781	3913	4030	3982
4464	4150	4334	4329	4384	4244	4033	3876	3949	3741	3680	3654	3242	2990	3013	2663	2697	2598	2706	2684	2854	2983	2914	2908	2873	2817	2732	2765	2784	2729	2741	2820	2799	2976	3027	3181	3041	3206	3061	3111	3078	2956	3049	3002	3015	3035	3191	3310	3456	3541
4417	4208	4291	4432	4445	4198	4091	3891	3821	3637	3595	3456	3068	2953	2753	2573	2501	2439	2517	2466	2593	2581	2633	2614	2743	2591	2634	2506	2513	2418	2394	2494	2510	2480	2529	2672	2678	2720	2800	2760	2634	2680	2671	2644	2635	2664	2648	2644	2883	3020
4505	4346	4205	4245	4349	4263	4068	3881	3640	3557	3542	3246	3011	2791	2657	2538	2374	2359	2281	2270	2378	2467	2469	2382	2473	2670	2366	2371	2317	2189	2253	2183	2326	2236	2333	2283	2297	2378	2453	2397	2259	2354	2309	2267	2283	2230	2265	2335	2395	2640
4530	4362	4230	4446	4245	4157	3838	3679	3484	3394	3454	3269	3016	2816	2600	2388	2330	2235	2157	2101	2176	2216	2235	2276	2342	2446	2292	2132	2096	2048	2026	2081	2119	1958	1985	2050	1917	2009	2086	2018	2064	1959	2144	2050	1947	1947	2021	2036	2145	2215
4510	4291	4268	4332	4002	4019	3699	3450	3412	3244	3235	3005	2868	2756	2445	2244	2246	2055	2053	2034	2036	2086	2183	2122	2199	2090	2025	2024	1963	1920	1931	1883	1926	1846	1800	1779	1839	1800	1863	1863	1881	1841	1810	1751	1766	1777	1853	1884	2091	2174
4640	4467	4404	4420	4041	3900	3498	3328	3088	3230	2873	2846	2647	2403	2286	2075	2050	1971	1991	2025	2096	2102	2035	2057	2137	2034	2000	2007	1930	1875	1893	1872	1781	1751	1723	1880	1742	1754	1797	1884	1769	1861	1827	1671	1698	1741	1844	1868	1987	2026
4477	4335	4386	4343	4011	3823	3741	3413	3187	3084	2872	2835	2568	2388	2301	2019	2062	1966	1973	2046	2118	2090	2087	2147	2141	2150	2101	2028	1948	2014	1943	1961	1917	1828	1889	1843	1809	1846	1900	1939	1901	2001	1886	1889	1877	1824	1897	1817	1909	1895
4691	4496	4570	4422	4407	4074	3757	3503	3393	3308	3020	2924	2641	2571	2424	2278	2307	2208	2159	2191	2222	2191	2296	2418	2327	2277	2245	2184	2250	2164	2190	2140	2073	2015	1987	2044	2043	2014	1977	1944	2133	2025	2129	2116	2048	2065	2093	1961	1954	2085
4644	4633	4536	4478	4490	4304	4001	3736	3731	3532	3383	3183	3098	2723	2527	2569	2387	2452	2508	2542	2537	2577	2602	2449	2558	2533	2477	2377	2399	2387	2402	2389	2274	2200	2291	2251	2213	2271	2365	2236	2446	2282	2301	2243	2302	2175	2240	2137	2167	2302
4732	4458	4529	4481	4294	4225	3963	3844	3672	3582	3553	3276	3300	2869	2868	2734	2718	2822	2937	3022	2911	2911	2911	2828	2846	2909	2816	2582	2625	2616	2651	2534	2471	2385	2367	2317	2384	2558	2469	2667	2667	2664	2640	2464	2476	2505	2553	2494	2625	2736
4588	4363	4340	4360	4312	4139	3949	3744	3549	3557	3502	3400	3299	3171	3118	3152	3083	3290	3247	3258	3284	3349	3302	3226	3266	3107	3020	2970	2906	2871	2897	2993	2815	2651	2720	2782	2652	2791	2829	3052	3122	3060	3063	2895	2794	2854	3010	3090	3182	3226
4669	4315	4308	4279	4182	4222	4236	3955	3825	3672	3723	3640	3650	3699	3494	3595	3592	3568	3574	3565	3691	3598	3520	3502	3390	3373	3291	3234	3168	3209	3257	3221	3313	3104	3160	3193	3208	3319	3291	3319	3530	3428	3404	3397	3441	3629	3659	3752	3856	3803
4714	4517	4473	4478	4484	4491	4583	4289	4293	4235	4228	4195	4194	4205	4169	4230	3966	4164	4221	4197	4185	4008	4072	3818	3703	3670	3618	3444	3497	3416	3582	3661	3652	3664	3747	3811	3807	3900	3826	3766	3690	3903	3780	3866	4229	4241	4401	4420	4506	4491
4682	4412	4512	4655	4548	4794	4570	4626	4585	4488	4649	4598	4689	4763	4720	4717	4548	4396	4586	4461	4443	4520	4246	4240	4070	3982	3941	3778	3793	3668	3690	3717	3680	3852	3925	4182	4110	4250	4280	4296	4080	4097	4141	4173	4287	4436	4673	4913	4843	4886
4501	4493	4446	4447	4489	4570	4409	4467	4332	4395	4512	4572	4701	4629	4640	4606	4511	4631	4524	4385	4366	4330	4352	4185	4268	4066	3983	3927	3841	3771	3614	3733	3624	3689	3671	3707	3718	3888	3998	4101	4060	4160	4106	4161	4241	4321	4445	4504	4731	4528
4394	4228	4258	4314	4267	4380	4218	4059	3970	4151	4054	4163	4240	4325	4307	4423	4311	4141	4183	4143	4108	4008	3915	4028	4028	3855	3798	3664	3621	3600	3482	3365	3345	3294	3395	3343	3358	3497	3583	3537	3656	3812	3641	3743	3802	3727	3897	3987	3966	3920
4660	4283	4419	4306	4186	4237	4119	3852	3663	3600	3655	3734	3680	3771	3812	3783	3831	3910	3909	3900	3870	3874	3719	3582	3409	3413	3410	3202	3200	3089	3080	2928	2943	2953	2972	2977	3074	3063	3083	3109	3155	3350	3235	3191	3172	3207	3317	3555	3538	3663
4718	4492	4603	4632	4337	4264	3994	3826	3703	3493	3424	3390	3371	3527	3581	3477	3559	3651	3651	3570	3734	3585	3580	3453	3333	3221	3171	3101	2902	2835	2817	2674	2659	2476	2616	2725	2689	2827	2793	2889	2876	2825	2700	2698	2674	2659	2766	2895	3129	3160
4725	4645	4574	4620	4451	4309	4000	3794	3507	3369	3272	3190	3141	3203	3160	3224	3323	3326	3207	3470	3450	3476	3471	3311	3198	3155	3100	2890	2806	2683	2581	2475	2316	2395	2377	2392	2515	2578	2677	2707	2611	2613	2489	2384	2384	2293	2511	2500	2646	2676
4617	4623	4664	4531	4450	4108	3991	3621	3378	3168	3018	2959	2872	2868	2988	3003	2949	3055	3127	3125	3216	3237	3083	3001	3133	2969	2836	2805	2670	2608	2494	2455	2300	2250	2150	2214	2272	2252	2481	2385	2404	2363	2337	2334	2209	2205	2139	2147	2316	2368
4437	4610	4494	4547	4320	4238	3907	3438	3140	2892	2863	2746	2757	2778	2725	2797	2851	2905	3007	2874	3078	3065	3088	2886	2838	2753	2671	2482	2478	2237	2149	2180	2048	2072	2170	2150	2177	2107	2115	2148	2164	2016	1977	2021	2067	1930	1953	2083	1953	2144
4637	4600	4634	4534	4360	4201	3761	3379	2971	2766	2513	2497	2455	2543	2604	2773	2711	2985	2981	3012	3052	2989	2897	2824	2649	2678	2408	2347	2209	2118	2021	1983	1936	1934	1778	1953	1928	1898	1956	1926	1928	1888	1799	1730	1717	1806	1746	1860	2001	2026
4790	4852	4645	4590	4323	4040	3685	3308	2926	2776	2510	2512	2486	2529	2574	2702	2597	2815	2715	2760	2860	2858	2826	2820	2659	2507	2456	2368	2300	2150	2003	1957	1889	1875	1934	1761	1733	1699	1765	1815	1811	1752	1770	1693	1687	1670	1698	1845	1853	2038
4702	4702	4666	4507	4299	4095	3706	3325	3050	2757	2754	2567	2576	2566	2638	2658	2669	2801	2757	2779	2780	2770	2814	2783	2702	2729	2566	2491	2356	2353	2290	2109	2078	1976	1863	1899	1727	1838	1800	1756	1830	1827	1829	1775	1834	1700	1737	1815	1922	1994
4733	4516	4571	4608	4342	4204	3816	3552	3460	3149	3100	2920	2845	2869	2790	2790	2867	2935	2961	3003	3004	3085	3049	2877	2868	2871	2840	2670	2615	2428	2361	2349	2432	2330	2248	2282	2072	2024	2005	2100	2011	2004	2031	2039	2047	1987	1933	1971	1999	2180
4738	4611	4695	4720	4576	4386	3958	3834	3675	3378	3240	3210	3042	3124	3108	3223	3176	3274	3366	3246	3363	3259	3223	3204	3136	2980	2891	2639	2565	2429	2468	2592	2535	2573	2571	2651	2550	2521	2388	2383	2219	2177	2055	2117	2212	2132	2154	2086	2218	2444
4741	4609	4578	4656	4518	4330	4073	3710	3534	3371	3203	3113	3112	3249	3100	3320	3367	3336	3299	3470	3600	3525	3362	3353	3135	3008	2743	2592	2495	2421	2450	2561	2684	2694	2661	2682	2616	2676	2474	2421	2309	2133	2194	2021	2141	2127	2139	2296	2415	2545
4661	4390	4391	4489	4377	4160	3947	3759	3699	3389	3391	3340	3310	3350	3275	3318	3418	3452	3402	3535	3633	3429	3448	3231	3034	2995	2789	2746	2749	2650	2763	2942	2933	2906	2866	2671	2610	2676	2613	2345	2427	2376	2325	2366	2228	2401	2514	2453	2818	2977
4579	4382	4138	4238	4112	4164	4103	3993	4057	3901	3869	3802	3695	3759	3767	3686	3671	3607	3498	3517	3469	3502	3316	3384	3182	3062	3039	2966	3162	3164	3141	3313	3391	3203	3177	2919	2833	2793	2743	2750	2764	2792	2940	2919	2900	3036	3088	3261	3333	3545
4384	4372	4197	4170	4337	4400	4434	4534	4516	4579	4421	4293	4215	4272	4032	4091	3810	3733	3665	3678	3622	3621	3518	3411	3392	3300	3307	3375	3542	3631	3724	3942	3800	3723	3808	3701	3604	3582	3471	3292	3361	3722	3624	3635	3859	3929	4079	4173	4108	4049
4287	4246	4244	4484	4398	4538	4636	4782	4846	4672	4837	4661	4503	4443	4277	4090	3855	3844	3791	3702	3615	3609	3607	3481	3481	3495	3532	3612	3692	3766	3898	3985	4082	4068	4184	4222	4154	4107	4162	3969	4029	3926	4013	4117	4294	4346	4488	4546	4613	4418
4400	4317	4369	4475	4628	4537	4478	4470	4522	4476	4568	4183	4212	4133	3950	3861	3608	3650	3493	3448	3510	3358	3386	3160	3353	3351	3346	3469	3623	3716	3668	3702	3796	3742	3911	4028	3997	4117	4167	4038	4114	3836	3826	3909	4052	4189	4296	4433	4533	4417
4360	4139	4363	4408	4410	4260	4207	4205	4170	4049	3959	3818	3564	3588	3516	3460	3304	3181	3073	3130	3128	3009	2864	2996	2973	2875	3154	3117	3087	3207	3261	3280	3269	3251	3200	3247	3336	3506	3606	3496	3535	3539	3572	3495	3470	3549	3624	3834	3951	3921
4301	4048	4172	4292	3980	4213	4182	3972	3854	3903	3702	3516	3189	3217	3088	2998	2962	2885	2750	2760	2751	2756	2690	2666	2702	2642	2535	2712	2761	2873	2766	2730	2868	3001	2888	2881	2917	2911	2932	3004	2930	3122	3133	3071	3005	2977	3145	3156	3191	3345
4393	4124	4161	4166	4296	4240	4023	4120	3958	3720	3570	3450	3215	3110	2989	2950	2833	2626	2633	2658	2567	2535	2481	2386	2383	2367	2409	2330	2578	2435	2502	2655	2707	2744	2794	2912	2786	2836	2717	2702	2736	2613	2636	2689	2643	2658	2822	2749	2797	2879
4477	4273	4266	4434	4463	4329	4361	4112	3764	3751	3675	3384	3130	3031	3015	2936	2800	2699	2686	2638	2715	2485	2422	2326	2294	2283	2206	2209	2288	2268	2457	2426	2570	2703	2756	2751	2621	2647	2580	2572	2527	2311	2256	2225	2277	2384	2460	2455	2491	2480
4569	4455	4506	4480	4491	4458	4217	3955	3694	3548	3445	3222	3146	2985	2836	2900	2591	2622	2564	2579	2492	2360	2313	2356	2158	2062	2142	2048	2040	2066	2057	2174	2205	2363	2198	2243	2210	2208	2287	2356	2185	2280	2106	2017	2034	2006	2088	2165	2150	2292
4487	4388	4468	4407	4499	4189	3981	3697	3518	3194	3003	2881	2680	2636	2573	2425	2330	2345	2288	2271	2225	2186	2260	2190	2072	1952	1967	1898	1849	1900	1840	1847	1896	1782	1730	1552	1638	1701	1779	1800	2045	2057	1957	1759	1741	1842	1851	1863	1973	2090
4404	4354	4293	4307	4197	3964	3767	3417	3136	2989	2827	2624	2472	2226	2291	2120	2044	2022	2058	2005	1914	1916	1950	1967	1918	1842	1811	1807	1835	1769	1735	1795	1654	1579	1470	1401	1387	1472	1575	1663	1847	1924	1880	1826	1683	1623	1722	1836	1906	2040
4358	4180	4238	4264	4146	3752	3638	3295	3219	3017	2800	2677	2531	2388	2249	2205	2107	2044	1917	1830	1862	1974	1818	1874	1911	1885	1827	1854	1958	1772	1875	1909	1830	1684	1584	1459	1354	1385	1383	1526	1619	1759	1932	1925	1763	1670	1868	1915	1904	2085
4373	4304	4318	4433	4338	4127	3892	3785	3477	3415	3137	2949	2888	2771	2714	2542	2302	2264	2116	2058	2188	2199	2133	2208	2101	2098	2072	2019	1960	1982	2141	2384	2177	1878	1661	1554	1533	1497	1404	1478	1600	2027	2082	2214	2100	1933	2010	2008	2054	2183
4489	4406	4626	4663	4533	4267	4209	4004	3793	3549	3428	3470	3277	3179	3073	2956	2783	2693	2610	2489	2468	2522	2522	2480	2398	2380	2282	2277	2202	2153	2361	2675	2597	2092	1694	1793	1802	1690	1565	1586	1812	2158	2401	2376	2457	2260	2388	2394	2405	2530
4594	4724	4688	4706	4487	4444	4221	4040	3989	3698	3532	3352	3400	3161	3154	3156	3038	2915	2875	2743	2827	2918	2955	2732	2855	2576	2533	2552	2413	2345	2360	2745	2686	2153	1875	1991	2139	2098	1841	1880	2234	2473	2643	2731	2734	2689	2715	2847	2908	2900
4647	4504	4378	4476	4418	4227	4205	3885	3826	3631	3491	3334	3260	3366	3170	3134	3080	3159	3074	3148	3297	3210	3354	3217	3102	3169	3023	2992	2882	2826	2885	3228	3425	2848	2234	2408	2413	2361	2400	2492	2768	3088	3252	3283	3162	2923	2924	3318	3540	3506
4553	4252	4446	4169	4107	4276	4080	3917	3807	3696	3538	3469	3319	3349	3268	3377	3465	3469	3463	3662	3598	3687	3827	3729	3883	3835	3922	3994	3873	3747	3809	4263	4393	4006	3464	3142	3002	2949	3141	3284	3733	3917	4333	4186	4054	3673	3935	4089	4133	4305
4325	4174	4187	4124	4062	4079	4028	4151	4043	4145	3989	3842	3852	3913	3919	3922	3964	3943	4145	4049	4214	4327	4506	4520	4538	4594	4678	4762	4778	4766	4718	5195	5572	5307	4807	4395	3876	3855	3991	4188	4681	5070	5385	5454	5162	4843	4701	4930	4958	4953
4322	4244	4153	4274	4324	4442	4389	4463	4562	4498	4532	4516	4527	4536	4481	4451	4677	4659	4742	4810	4758	4781	4864	4799	4844	4945	4877	4913	5026	5066	5000	5433	5692	6164	5891	5372	4916	4618	4666	4798	5136	5424	5765	5801	5599	5501	5470	5220	5325	5263
4451	4380	4561	4507	4503	4533	4610	4742	4728	4778	4869	4760	4864	4914	4917	4912	4923	5053	5107	5145	4962	5001	4934	5045	4907	4836	4756	4743	4691	4777	4850	4972	5467	5804	6037	5716	5423	5150	5047	4974	5100	5308	5515	5571	5480	5325	5273	5129	4982	4940
4577	4459	4382	4582	4812	4695	4717	4682	4755	4775	4853	4891	4913	4849	4850	5167	4980	5005	4893	4889	5073	4923	4918	4941	4982	4791	4737	4566	4517	4551	4529	4501	4721	5070	5442	5471	5350	5133	5066	4978	4997	4992	4803	4822	5085	5062	4878	4847	4853	4762
4741	4592	4427	4656	4674	4587	4669	4706	4634	4611	4627	4627	4649	4697	4757	4801	4917	4818	4817	4751	4764	4847	4949	4839	4902	4684	4688	4692	4444	4391	4425	4402	4377	4504	4873	4786	5018	4995	5105	4996	4905	4756	4593	4575	4604	4951	4732	4776	4802	4573
4601	4534	4370	4407	4611	4522	4486	4460	4441	4526	4447	4330	4525	4432	4444	4562	4505	4533	4633	4660	4769	4836	4846	4852	4763	4842	4873	4684	4563	4646	4567	4485	4492	4430	4407	4400	4610	4630	4742	4707	4805	4787	4675	4672	4541	4638	4619	4632	4812	4718
4454	4237	4325	4453	4349	4390	4516	4197	4302	4310	4441	4272	4297	4316	4162	4286	4472	4328	4369	4421	4514	4542	4533	4869	4799	4797	4765	4704	4719	4742	4705	4676	4573	4537	4496	4310	4281	4364	4365	4710	4659	4862	4879	4775	4626	4647	4523	4479	4601	4608
4141	4133	4182	4351	4379	4377	4417	4289	4352	4327	4436	4396	4204	4227	4345	4203	4286	4286	4238	4068	4143	4264	4324	4474	4704	4607	4606	4730	4677	4787	4764	4960	4924	4809	4647	4329	4423	4209	4323	4508	4556	4897	4887	4940	4852	4639	4370	4368	4579	4724
4316	4187	4200	4303	4367	4484	4375	4414	4425	4394	4408	4323	4239	4281	4472	4452	4272	4271	4238	4084	4116	4288	4519	4316	4472	4472	4327	4279	4478	4694	4898	5129	5043	4904	4799	4687	4547	4458	4515	4533	4635	4724	4794	4760	4857	4618	4618	4536	4472	4547
4319	4225	4322	4252	4414	4567	4559	4590	4487	4697	4560	4486	4474	4583	4641	4788	4668	4510	4596	4433	4366	4426	4521	4572	4460	4464	4311	4191	4241	4337	4530	4651	4931	4879	4849	4793	4635	4602	4650	4581	4645	4549	4621	4718	4787	4650	4672	4561	4508	4351
4390	4349	4385	4448	4427	4546	4546	4709	4636	4591	4601	4462	4625	4698	4810	4693	4774	4636	4753	4705	4647	4742	4530	4478	4502	4348	4340	4174	4252	4273	4333	4276	4527	4645	4694	4664	4829	4849	4754	4566	4502	4359	4478	4706	4712	4652	4678	4487	4400	4435
4663	4354	4440	4307	4385	4548	4464	4506	4606	4564	4433	4250	4531	4527	4664	4765	4643	4679	4551	4555	4660	4767	4795	4777	4663	4622	4508	4438	4382	4426	4311	4252	4032	4251	4350	4585	4657	4847	4755	4731	4588	4556	4497	4563	4475	4607	4757	4636	4593	4516
4337	4405	4344	4306	4337	4513	4472	4300	4369	4462	4285	4332	4480	4550	4474	4467	4592	4550	4498	4675	4772	4932	4948	4960	4911	4952	4921	4796	4650	4488	4404	4205	4175	4138	4275	4275	4601	4660	4851	4953	4912	4960	4832	4586	4720	4654	4662	4831	4767	4919
4378	4106	4292	4203	4357	4415	4350	4394	4241	4310	4434	4405	4370	4414	4380	4481	4422	4468	4617	4584	4573	4870	5068	5131	5149	5264	5196	5310	5209	5008	4912	4662	4476	4343	4344	4424	4473	4761	5013	5024	5029	5002	5095	5008	4938	4832	4747	4908	4994	5145
4176	4101	4115	4343	4390	4458	4521	4424	4501	4570	4625	4545	4610	4516	4351	4377	4328	4301	4436	4376	4506	4745	4884	5135	5071	5128	5412	5613	5608	5383	5253	5194	4951	5027	4617	4647	4519	4544	4698	4762	4919	5020	5063	4974	4908	4720	4792	4965	4982	5060
3954	3947	4110	4231	4484	4689	4759	4744	4731	4741	4718	4807	4621	4553	4362	4039	4121	3994	4057	4108	4102	4176	4283	4546	4594	4813	5187	5431	5454	5386	5454	5427	5305	5233	5027	4569	4531	4413	4385	4293	4243	4402	4552	4820	4822	4695	4633	4777	4717	4846
4128	3977	4217	4528	4538	4700	4853	4744	4908	4969	4984	4844	4647	4529	4295	4038	3861	3722	3698	3544	3663	3696	3653	3738	4027	4288	4473	4668	4958	5022	5107	5249	5225	5156	4916	4638	4527	4312	4175	3916	3875	3880	4023	4126	4303	4257	4147	4069	4197	4116
4258	4284	4275	4636	4842	4819	4767	4928	4958	4942	5085	5039	4900	4628	4467	4147	3826	3696	3623	3454	3464	3317	3439	3240	3401	3547	3801	4005	4163	4334	4545	4721	4828	4691	4755	4696	4397	4252	3813	3641	3487	3453	3482	3588	3688	3691	3556	3499	3558	3482
4319	4463	4568	4785	4728	4800	4744	4792	4776	4808	4970	4914	4847	4649	4532	4376	4021	3936	3753	3561	3311	3245	3087	2939	3079	3183	3458	3411	3525	3788	3916	4100	4198	4368	4351	4462	4159	3904	3703	3476	3175	3199	3161	3088	3285	3187	3192	3100	3083	2976
4472	4564	4599	4645	4670	4788	4658	4436	4434	4615	4581	4538	4448	4432	4285	4032	3980	3856	3681	3440	3180	2935	2856	2716	2755	2865	2895	3093	3184	3347	3381	3579	3633	3724	3758	4005	3919	3789	3533	3355	3012	2987	2892	2862	2873	2916	2900	2809	2630	2654
4589	4573	4583	4677	4619	4344	4205	3963	4095	4229	4075	4147	3878	3985	3798	3791	3690	3512	3404	3258	3014	2655	2542	2480	2568	2579	2662	2694	2967	3072	3149	3294	3364	3283	3362	3361	3403	3256	3221	3111	2994	2796	2546	2605	2583	2483	2560	2524	2481	2289
4387	4568	4566	4475	4387	3998	3997	3794	3685	3766	3572	3610	3503	3427	3343	3265	3116	3097	2898	2781	2518	2262	2239	2145	2246	2315	2510	2623	2700	2735	2946	3099	3189	3111	3145	2980	3103	2994	2944	2834	2808	2675	2322	2341	2351	2185	2192	2163	2210	2043
4294	4422	4274	4238	4036	3846	3644	3506	3564	3480	3360	3301	3154	3149	3041	2942	2798	2690	2466	2278	2077	2020	1919	1920	1963	2216	2317	2470	2735	2707	2883	3095	3123	3032	2953	2873	2624	2782	2698	2633	2525	2455	2401	2376	2162	2045	2026	2078	2036	1951
4314	4072	4098	4160	3984	3704	3636	3385	3346	3421	3380	3173	3060	2980	2877	2837	2614	2469	2242	2096	1920	1837	1855	1832	1858	2128	2152	2418	2667	2747	3007	3157	3328	3185	2927	2696	2488	2552	2512	2462	2501	2515	2464	2481	2296	2241	2114	2059	2077	2036
4076	4247	3973	4201	3952	3762	3633	3473	3410	3453	3437	3254	3086	2973	2841	2803	2696	2424	2237	2055	2010	1898	1834	1837	1915	2041	2106	2322	2639	2841	3059	3312	3294	3348	3121	2858	2623	2521	2495	2571	2580	2640	2671	2698	2573	2461	2258	2201	2143	2139
4124	4210	4178	4059	4032	3912	3739	3762	3624	3552	3410	3390	3347	3262	3035	2976	2848	2674	2333	2207	2045	1973	2015	2016	2165	2083	2277	2437	2607	3016	3124	3356	3347	3387	3284	2917	2840	2571	2615	2541	2751	2873	2838	2895	2866	2543	2341	2203	2066	2072
4167	4254	4338	4394	4242	4116	3829	3884	3881	3842	3802	3615	3409	3522	3323	3208	3003	2854	2543	2404	2248	2088	2149	2141	2253	2256	2408	2463	2641	2906	3312	3513	3610	3595	3467	3168	3068	2797	2787	2843	2838	2891	3077	3059	2997	2736	2520	2290	2152	2102
4283	4376	4504	4483	4403	4229	4257	4115	3981	4060	4056	4021	3868	3797	3652	3523	3224	2983	2714	2506	2349	2158	2216	2214	2359	2404	2516	2593	2833	3045	3422	3726	3808	3783	3664	3495	3159	2872	2895	2796	2784	2992	2865	3167	3050	2982	2795	2552	2515	2662
4371	4397	4716	4686	4553	4502	4490	4177	4239	4321	4337	4128	4091	3867	3778	3485	3324	3122	2842	2707	2362	2451	2443	2486	2560	2674	2858	2955	2967	3273	3553	3846	3955	3874	3815	3679	3400	3220	2967	2948	2994	2932	2929	3209	3159	3157	3184	3015	2988	3271
4500	4515	4716	4784	4647	4705	4594	4698	4607	4636	4446	4334	4284	4142	3917	3647	3318	3362	3169	2991	2976	2860	2892	2986	3202	3209	3354	3314	3486	3502	3868	3982	4138	4155	4261	3928	3722	3565	3350	3298	3128	3121	3248	3176	3373	3292	3457	3424	3431	3579
4652	4628	4641	4881	4738	4720	4810	4764	4676	4789	4706	4482	4561	4384	4136	3786	3792	3604	3404	3332	3385	3465	3688	3766	3618	3820	3683	3825	3841	3788	4009	4015	4231	4473	4337	4244	4207	3981	3767	3606	3607	3536	3638	3764	3742	3712	4004	3890	4057	4194
4644	4614	4721	4744	4580	4798	4766	4738	4713	4864	4778	4609	4580	4360	4310	3929	3939	3758	3768	3904	3905	3943	4081	4235	4245	4203	3932	4085	4020	3927	3878	4109	4148	4210	4215	4318	4265	4076	3944	3859	3809	3971	3809	3793	3975	4238	4562	4851	5006	4990
4582	4643	4482	4581	4459	4593	4438	4521	4493	4554	4532	4197	4255	4142	3870	3838	3773	3699	3732	4033	4140	4198	4336	4377	4268	4264	4107	4084	3994	3869	3790	3823	3880	3836	3882	3898	3970	3886	4009	3742	3909	3622	3588	3539	3836	4077	4523	4821	4953	5053
4638	4564	4458	4291	4262	4115	4120	4000	4010	4039	3914	3866	3756	3735	3565	3369	3352	3468	3496	3550	3773	3987	4063	4269	4106	4041	3713	3735	3509	3500	3398	3366	3316	3496	3435	3527	3697	3829	3792	3873	3694	3230	3261	3209	3216	3153	3366	3547	3643	3890
4495	4421	4417	4215	3971	3808	3623	3542	3461	3483	3427	3339	3191	3164	3025	2942	2884	2951	2932	3107	3333	3509	3653	3711	3765	3492	3378	3196	3190	3037	3016	2852	2908	3101	3064	3067	3091	3385	3392	3571	3372	3264	3290	3144	2873	2550	2427	2461	2512	2748
4610	4448	4280	4144	3873	3649	3472	3203	3077	2974	3034	2915	2880	2762	2485	2433	2483	2440	2467	2660	2851	3063	3332	3513	3416	3315	3153	2966	2925	2758	2569	2517	2561	2479	2496	2517	2702	2703	2980	3176	3300	3598	3823	3471	2970	2575	2533	2677	2576	2696
4423	4197	4223	3954	3762	3599	3175	3038	2914	2896	2757	2627	2625	2421	2286	2261	2178	2054	2120	2305	2475	2626	2856	2997	3012	3137	2873	2699	2654	2338	2387	2165	2247	2174	2100	2165	2135	2233	2373	2632	2862	3464	3866	3600	3274	3217	3566	3655	3701	3687
4382	4367	4091	3989	3638	3416	3160	2960	2794	2776	2654	2536	2453	2299	2221	2000	1919	1887	1955	1896	2104	2260	2310	2625	2638	2637	2570	2545	2328	2240	2082	2225	2042	1989	1911	1838	1924	1854	1870	1937	2293	2673	3158	3051	3032	3175	3470	3576	3982	4017
4319	4158	3948	3820	3530	3338	2994	2827	2683	2542	2555	2430	2362	2190	2053	1921	1806	1663	1681	1753	1808	1879	2058	2108	2257	2208	2225	2235	2032	1959	1994	1818	1888	1969	1938	1959	1832	1773	1718	1698	1800	1847	2199	2237	2336	2635	2851	2931	3195	3563
4399	4182	4015	3772	3581	3258	2930	2650	2473	2346	2315	2227	2218	2033	1906	1816	1621	1501	1456	1562	1572	1698	1765	1887	1894	1929	1935	1777	1732	1778	1715	1704	1712	1876	1747	1768	1719	1658	1562	1594	1569	1715	1826	1955	2009	2236	2417	2600	2803	3255
4315	4137	3946	3871	3604	3165	2733	2501	2491	2357	2300	2175	2110	1933	1805	1700	1540	1474	1444	1452	1428	1655	1616	1810	1830	1807	1766	1678	1650	1602	1564	1624	1653	1630	1635	1626	1516	1578	1491	1500	1527	1728	1908	1907	2001	1977	2024	2288	2528	2835
4090	4273	4109	3781	3601	3236	2794	2503	2348	2385	2337	2328	2147	2066	1860	1763	1620	1460	1407	1447	1478	1529	1644	1810	1807	1907	1675	1633	1650	1625	1639	1583	1581	1583	1664	1592	1488	1521	1545	1618	1735	1857	2055	2137	1946	2045	2075	2231	2378	2464
4119	4058	4154	3956	3656	3269	2977	2782	2588	2460	2453	2454	2412	2349	2149	1958	1748	1552	1564	1484	1490	1578	1727	2046	1963	1898	1946	1783	1711	1757	1710	1654	1643	1672	1644	1639	1624	1629	1699	1715	1802	1948	2147	2203	2050	1976	1979	2026	1996	1930
4172	4108	4212	3941	3678	3502	3128	3094	2863	2689	2741	2740	2631	2547	2361	2150	1834	1703	1632	1565	1660	1801	1949	2147	2159	2087	2009	2007	1935	1866	1829	1867	1915	1856	1855	1809	1815	1830	1872	1894	1945	2057	2196	2231	2103	2084	1883	1934	1810	1744
4083	4016	4016	3986	3803	3706	3512	3313	3113	2998	2940	2754	2694	2618	2374	2187	2047	1896	1744	1850	1813	1960	2129	2379	2360	2253	2252	2104	2053	1978	1773	1869	1952	2030	2072	2021	2025	2136	2036	2092	2155	2096	2263	2288	2384	2237	2241	2128	2089	1987
4038	4095	3957	3939	3905	3776	3559	3354	3249	3154	2938	2813	2764	2545	2405	2389	2197	2009	1980	2102	2148	2197	2560	2601	2520	2441	2261	2213	2009	1955	1961	2019	2155	2173	2204	2261	2264	2205	2243	2248	2361	2364	2569	2714	2913	2782	2831	2687	2763	2581
4045	4042	4055	3941	3885	3828	3795	3464	3285	3237	3129	2939	2820	2625	2466	2374	2366	2405	2465	2561	2632	2788	3026	2985	2821	2646	2501	2261	2102	2033	2141	2219	2414	2487	2722	2745	2688	2621	2547	2534	2724	2819	2995	3372	3627	3683	3620	3666	3540	3351
4075	4058	4157	4061	4060	3850	3839	3647	3515	3470	3297	3188	2993	2934	2832	2744	2697	2831	2980	2963	3152	3323	3393	3310	3143	2948	2770	2458	2417	2263	2454	2644	2924	3172	3221	3291	3144	3076	3094	3057	2990	3214	3608	3922	4211	4469	4219	4237	4346	3805
4245	4232	3970	4281	3985	4063	4107	4038	3888	3796	3612	3562	3475	3276	3288	3286	3259	3329	3300	3524	3742	3726	3714	3661	3576	3407	3036	2800	2860	2866	2988	3058	3355	3619	3837	3631	3793	3631	3503	3448	3556	3548	3844	4300	4861	5118	4965	4888	4892	4673
4089	4246	4125	4054	4174	4124	4195	4153	3997	3938	3898	3852	3719	3722	3534	3517	3462	3586	3541	3829	3821	3975	4068	3892	3662	3491	3181	2997	2990	3161	3388	3403	3686	3748	3907	4014	3851	3665	3519	3586	3608	3805	4021	4603	5204	5419	5338	5352	5409	5272
4216	4144	4161	4095	4220	4240	4150	4074	3893	3902	3803	3739	3695	3691	3637	3442	3488	3468	3641	3754	3806	3907	3989	3942	3674	3481	3203	2986	2955	3049	3177	3302	3467	3786	3826	3823	3672	3506	3434	3314	3376	3402	3744	4069	4757	5307	5278	5279	5286	5605
4174	4127	4201	4298	4129	4097	3990	3793	3575	3544	3550	3518	3459	3406	3343	3335	3164	3245	3403	3503	3690	3716	3893	3792	3527	3236	2962	2739	2671	2561	2792	3068	3167	3354	3480	3402	3495	3314	3162	2975	2939	2993	3137	3621	3909	4638	4928	4702	4710	5110
4253	4160	4224	4245	4018	3920	3736	3537	3394	3199	3163	3242	3157	3096	3011	2728	2925	2790	3047	3234	3326	3449	3518	3399	3182	2872	2711	2503	2402	2240	2446	2637	2845	2967	3079	3137	3210	2977	2949	2754	2660	2507	2761	2875	3189	3880	4163	4058	3993	4293
4304	4376	4255	4172	4037	3869	3735	3470	3234	3038	3023	2933	2884	2806	2636	2559	2548	2480	2649	2768	2863	3071	3096	2995	2828	2638	2342	2284	2170	2037	2141	2217	2550	2717	2837	2951	2853	2769	2603	2477	2353	2366	2246	2449	2600	2935	3353	3291	3044	3474
4425	4330	4328	4272	4009	4105	3783	3351	3093	3033	2914	2748	2707	2667	2543	2430	2244	2208	2232	2345	2442	2524	2521	2543	2402	2334	2253	2068	1955	1884	1935	2067	2096	2373	2543	2630	2687	2666	2440	2331	2167	2030	2055	2089	2159	2373	2658	2509	2524	2652
4474	4474	4287	4210	4207	3951	3439	3264	3115	2882	2935	2745	2716	2635	2464	2357	2135	2036	2018	2083	2114	2197	2224	2306	2188	2141	1982	1972	1751	1828	1734	1838	1944	2151	2243	2387	2481	2462	2253	2122	2011	1871	1894	1970	1877	2018	2180	2263	2182	2235
4470	4442	4287	4070	3993	3719	3448	3087	2965	2779	2735	2670	2567	2557	2453	2173	1959	1869	1742	1822	1866	1882	2058	2121	1988	1908	1777	1709	1637	1644	1597	1702	1679	1886	1956	2246	2196	2200	2067	1892	1793	1722	1749	1725	1885	1853	2047	2094	2234	2234
4342	4434	4221	4253	3892	3495	3162	2907	2731	2726	2655	2481	2503	2392	2222	2038	1821	1763	1591	1679	1656	1763	1920	1883	1858	1804	1748	1575	1552	1460	1495	1550	1581	1792	1813	1999	2028	1953	1902	1855	1585	1557	1680	1621	1713	1902	1967	2135	2170	2278
4280	4376	4278	4072	3805	3487	3173	2919	2619	2558	2430	2454	2259	2219	2102	1870	1678	1601	1516	1503	1560	1621	1782	1864	1800	1726	1647	1565	1505	1479	1538	1482	1606	1661	1853	1921	1961	1868	1725	1682	1620	1633	1603	1653	1677	1806	1911	2013	2248	2162
4378	4296	4358	4101	3889	3583	3204	2904	2635	2462	2460	2307	2261	2163	2167	1886	1707	1532	1586	1555	1587	1713	1843	1984	1876	1887	1834	1668	1627	1571	1573	1572	1491	1632	1800	1938	1873	1848	1784	1635	1659	1616	1690	1626	1627	1787	1785	1887	2142	2184
4304	4272	4237	4207	3931	3716	3422	2906	2709	2519	2543	2373	2277	2263	2124	2040	1864	1732	1656	1636	1725	1786	1809	2091	2085	2230	2089	1944	1785	1846	1676	1695	1792	1818	1922	1955	1976	1977	1982	1852	1879	1854	1789	1872	1831	1882	1747	1866	2011	2109
4274	4239	4145	4118	3914	3897	3422	3134	2937	2809	2718	2522	2462	2433	2227	2156	2007	1903	1873	1785	1938	2013	2134	2233	2318	2294	2294	2170	2141	1974	1849	1846	1885	2044	2045	2124	2180	2203	2129	2143	2092	2086	2000	2014	2140	2048	2018	2209	2261	2210
4211	4346	4077	4088	3936	3890	3594	3322	3019	2964	2749	2717	2803	2485	2427	2316	2207	2108	2067	2043	2141	2171	2313	2412	2435	2338	2288	2273	2113	2012	1952	2055	2253	2333	2452	2534	2470	2555	2375	2292	2281	2167	2210	2273	2223	2531	2550	2745	2862	2897
4128	4137	4074	4044	3964	3981	3772	3327	3145	3060	2923	2859	2699	2703	2448	2351	2221	2098	2217	2130	2283	2320	2489	2502	2555	2427	2375	2350	2193	2258	2303	2390	2674	2797	2927	2952	2904	2903	2719	2570	2659	2379	2428	2363	2577	2649	2966	3306	3434	3869
4194	4205	4009	4042	3999	3810	3661	3414	3264	3171	3058	3043	2772	2634	2476	2489	2380	2297	2310	2390	2599	2621	2769	2637	2670	2723	2608	2696	2680	2565	2794	2973	3132	3476	3418	3515	3499	3397	3210	3165	2926	2810	2709	2701	2839	2988	3224	3516	3982	4533
4159	4096	3938	3962	3990	3894	3841	3571	3553	3435	3257	3316	2996	2887	2814	2552	2616	2607	2515	2755	2778	2979	3186	3203	3166	3099	3293	3247	3220	3218	3412	3587	3878	4003	4104	4227	4127	3809	3853	3747	3624	3490	3410	3315	3259	3342	3392	3663	4160	4603
4150	4236	4055	4098	4093	4023	4033	3876	3845	3796	3632	3487	3285	3207	3081	2937	2757	2781	2905	3160	3182	3277	3500	3490	3646	3729	3838	3955	3923	3964	3995	4137	4278	4389	4380	4430	4499	4295	4174	4208	4185	4025	3954	3899	3649	3594	3804	4030	4356	4658
4266	4156	4228	4254	4065	4051	3920	3909	3787	3859	3660	3643	3478	3422	3171	2915	2980	2955	3030	3206	3276	3410	3551	3733	3835	4033	3983	4127	4144	4202	4348	4477	4381	4556	4550	4485	4268	4297	4281	4183	4223	4119	4201	3895	3764	3838	4096	4400	4529	4642
4355	4169	4129	4142	4090	3979	3934	3876	3713	3652	3656	3515	3299	3214	3023	2965	2905	2961	2926	3079	3161	3308	3453	3561	3773	3840	3971	4026	3973	4102	4103	4262	4308	4333	4455	4258	4202	4170	4028	3962	3903	3748	3720	3647	3566	3754	4175	4519	4433	4743
4375	4251	4041	4167	4034	4056	3957	3749	3552	3569	3404	3374	3156	2981	3060	2837	2821	2879	2819	2836	2941	2929	3248	3333	3520	3553	3798	3788	3625	3791	3844	3936	3975	4183	4186	4077	4045	3750	3818	3695	3412	3152	3104	3159	3001	3276	3692	4106	4268	4713
4527	4278	4365	4169	4089	3984	3652	3693	3519	3618	3383	3336	3122	3024	2884	2842	2715	2851	2652	2637	2768	2774	2958	3245	3270	3319	3341	3259	3426	3451	3614	3602	3656	3864	3856	3842	3776	3722	3532	3386	3206	2774	2657	2459	2498	2673	3128	3628	3848	4092
4652	4568	4431	4193	4281	4118	4010	3664	3661	3532	3326	3279	3133	3020	2930	2844	2732	2577	2590	2606	2662	2651	2723	2932	3064	3110	3023	3081	3031	3101	3251	3118	3317	3374	3478	3502	3629	3427	3443	3200	3072	2775	2424	2270	2292	2260	2654	3287	3531	3646
4855	4745	4651	4425	4378	4234	4004	3729	3640	3484	3423	3279	3232	2972	3009	2922	2692	2633	2557	2524	2504	2619	2642	2687	2781	2859	2703	2698	2726	2654	2778	2875	2867	2902	2973	3033	3135	3221	3193	3081	2992	2708	2470	2322	2175	2279	2531	2929	3064	3176
4959	4830	4834	4743	4498	4279	4035	3781	3528	3458	3152	3217	3070	3077	2967	2805	2590	2557	2510	2502	2348	2474	2611	2584	2572	2571	2472	2428	2373	2473	2435	2541	2515	2593	2649	2724	2863	2805	2793	2909	2707	2605	2483	2297	2274	2339	2501	2600	2818	2577
4878	4906	4826	4696	4592	4227	3880	3705	3458	3365	3310	3214	3202	3105	3023	2710	2655	2626	2340	2294	2266	2268	2236	2230	2336	2342	2301	2342	2365	2360	2311	2429	2400	2441	2463	2528	2619	2665	2648	2563	2528	2453	2322	2269	2223	2325	2329	2306	2308	2271
4941	4912	4714	4759	4530	4085	3793	3390	3499	3417	3341	3323	3408	3134	2892	2754	2527	2386	2196	2145	2074	2016	2096	2069	2144	2156	2304	2219	2106	2233	2335	2358	2429	2431	2516	2494	2514	2742	2620	2515	2369	2312	2171	2106	2102	2044	1974	2012	1915	1837
4913	4808	4786	4628	4521	4230	3985	3625	3569	3600	3533	3528	3372	3153	2985	2782	2536	2411	2238	2095	1993	1972	2005	1955	2052	2140	2156	2117	2156	2290	2370	2520	2595	2585	2644	2704	2660	2695	2705	2528	2377	2235	2117	1968	2080	1984	1860	1875	1692	1788
5046	4863	4905	4829	4624	4445	3986	3815	3690	3790	3771	3708	3486	3410	3058	3005	2724	2620	2472	2375	2199	2051	2053	2058	2009	2075	2043	2222	2357	2425	2512	2699	2814	2877	2829	2875	2916	2833	2651	2563	2552	2480	2364	2282	2184	2235	2025	1924	1953	1951
4810	4802	4834	4925	4714	4446	4189	3941	3846	3963	3741	3799	3675	3485	3468	3241	2998	2803	2741	2543	2391	2295	2200	2293	2240	2269	2332	2387	2503	2682	2871	3148	3130	3273	3285	3182	2997	3037	2978	2837	2886	2792	2745	2642	2636	2516	2400	2285	2199	2327
4777	4790	4693	4843	4683	4425	4286	4008	3974	3872	3868	3844	3773	3793	3702	3401	3229	2996	2854	2725	2692	2497	2470	2519	2554	2612	2565	2743	2779	3078	3267	3420	3602	3838	3657	3584	3439	3390	3384	3269	3291	3265	3031	3148	2893	2851	2542	2610	2638	2905
4554	4605	4783	4834	4741	4393	4325	4153	4069	4049	4174	3998	4008	3855	3636	3593	3322	3144	2962	2781	2809	2653	2722	2873	2844	3021	3111	3225	3407	3549	3831	4103	4211	4293	4231	3961	3657	3556	3605	3738	3780	3566	3478	3269	3160	3015	2880	2820	3013	3121
4646	4531	4502	4713	4642	4507	4491	4294	4264	4263	4274	4111	4023	4034	3826	3653	3379	3200	3130	3126	3092	3040	3171	3396	3689	3873	4028	4109	4419	4454	4647	4642	4820	4845	4606	4356	3969	3945	3920	4052	4054	4053	3827	3629	3454	3282	3219	3263	3675	3852
4502	4689	4644	4881	4737	4707	4608	4574	4561	4463	4532	4462	4351	4190	4142	4059	3754	3671	3595	3547	3561	3862	4016	4470	4757	4941	5106	5248	5191	5410	5436	5431	5558	5337	5101	4862	4571	4514	4544	4728	4611	4640	4569	4217	4090	3947	3979	4205	4428	4753
4646	4678	4712	4880	4881	4910	4872	4889	4803	4871	4845	4758	4485	4436	4411	4253	4304	4246	4215	4320	4383	4641	4989	5321	5580	5828	5761	5839	5752	5660	5681	5822	5915	5764	5312	5195	5084	4962	5017	5158	5272	5221	5035	4691	4557	4510	4828	4954	5494	5566
4762	4724	4875	4961	5035	5235	5119	5141	5011	4967	4889	4946	4771	4835	4712	4626	4869	4749	4651	4790	5095	5235	5470	5882	5974	6115	5798	5822	5673	5661	5662	5701	5710	5604	5237	5058	5115	5161	5240	5549	5442	5538	5224	5132	4899	4859	5034	5527	5759	5856
5078	4851	5035	5221	5182	5480	5326	5174	5159	4999	5011	5126	5028	5114	4938	4898	4877	4994	4857	5109	5095	5338	5401	5584	5787	5712	5757	5369	5270	5222	5344	5315	5393	5167	4907	5021	4903	5165	5240	5303	5374	5264	5214	4974	4984	4885	5132	5510	5631	5948
5040	5142	5098	5277	5294	5441	5429	5369	5216	5066	5295	5150	5137	5002	5101	5073	5078	4959	4891	5022	5031	5094	5213	5159	5323	5375	5339	5172	5166	5034	5181	5342	5327	5134	5021	4945	4997	4917	5088	5025	5116	5086	5014	4980	4823	4812	5018	5162	5435	5466
4850	4884	5063	5327	5411	5483	5451	5430	5287	5221	5138	5042	5211	5187	5136	5132	4881	5072	5005	4897	5052	4977	5104	5067	4977	5040	5131	5144	5186	5136	5156	5453	5524	5479	5137	5082	5002	5071	4968	4904	4835	4947	4862	4856	4664	4819	4705	5084	5212	5435
4681	4847	4868	5058	5259	5431	5304	5133	5260	5156	5096	5075	5027	5216	4987	5144	4842	4774	4904	4692	4880	4832	4872	4719	4723	4753	4810	4961	4997	5169	5363	5725	5689	5495	5275	5084	4936	4821	4629	4785	4895	4966	4844	4953	4829	4655	4773	4923	5179	5302
4513	4462	4765	4881	5056	5167	5048	5001	5103	5078	4987	4925	4874	5013	4871	4769	4734	4644	4705	4648	4594	4660	4654	4686	4834	4759	4766	4821	5044	5234	5309	5658	5752	5412	5101	4919	4760	4642	4587	4761	4837	5006	5058	4805	4694	4579	4683	4641	5096	5201
4401	4401	4588	4664	4868	4870	4791	4807	4736	4653	4638	4633	4758	4707	4761	4563	4621	4554	4547	4440	4460	4664	4703	4820	4662	4867	4892	4876	5141	5169	5243	5462	5229	5122	4943	4740	4646	4505	4642	4575	4831	5020	4974	4827	4636	4497	4507	4626	5010	5139
4485	4442	4552	4760	4755	4793	4654	4504	4439	4559	4355	4374	4451	4441	4385	4471	4390	4407	4540	4593	4511	4610	4700	4724	4795	4890	4878	4942	4947	4923	4785	5009	4768	4895	4806	4696	4582	4547	4768	4781	4754	4771	4869	4643	4641	4490	4488	4738	4930	5061
4648	4490	4571	4590	4617	4747	4682	4586	4537	4425	4372	4406	4395	4373	4316	4301	4548	4648	4755	4560	4794	4963	4968	4833	5007	4812	5044	4971	4716	4809	4662	4685	4474	4630	4634	4762	4775	4866	4696	4813	4854	4823	4847	4630	4609	4574	4695	4742	4814	5098
4731	4647	4754	4682	4783	4834	4811	4631	4606	4583	4498	4458	4319	4449	4493	4588	4659	4805	4948	4978	5035	5043	5051	4987	4927	4955	4936	4685	4578	4316	4457	4412	4512	4482	4764	4817	4715	4883	4969	4925	4909	4776	4777	4712	4821	4565	4685	4702	4784	4822
5064	4838	4759	4927	4975	4965	4755	4837	4667	4591	4541	4579	4634	4676	4624	4755	4773	5205	4943	5099	4961	5032	4959	4968	4863	4912	4738	4535	4361	4265	4171	4330	4437	4645	4761	5009	4870	4813	4755	4754	4837	4835	4938	4889	4863	4683	4756	4587	4606	4730
4946	4841	4874	4862	4847	4887	4937	4877	4847	4748	4511	4635	4552	4572	4627	4595	4840	4959	5093	4908	5031	4910	4899	4705	4877	4719	4632	4417	4240	4182	4272	4445	4682	4839	5091	4909	4957	4727	4703	4590	4704	5047	4981	5002	5110	4868	4778	4616	4560	4618
5007	4768	4879	4859	4963	5161	4945	5017	5017	4859	4713	4649	4568	4727	4687	4882	4860	4890	4835	4718	4822	4679	4643	4475	4709	4649	4621	4526	4390	4259	4502	4603	4737	5131	5132	4922	4861	4745	4512	4628	4654	4861	5064	5199	5028	4767	4686	4504	4369	4513
4844	4555	4627	4589	4560	4785	4852	4862	4919	4704	4668	4604	4659	4485	4534	4534	4442	4594	4702	4526	4428	4485	4545	4428	4604	4663	4645	4351	4324	4278	4585	4731	5033	4941	4919	4958	4538	4490	4332	4608	4679	5037	5127	5149	5011	4827	4495	4261	4343	4469
4742	4425	4373	4492	4359	4578	4622	4736	4465	4571	4409	4564	4382	4325	4128	4372	4289	4241	4408	4364	4338	4387	4328	4576	4589	4747	4587	4559	4612	4476	4570	4608	4946	4766	4845	4681	4325	4324	4240	4535	4834	4957	5278	4930	5082	4620	4470	4378	4240	4651
4890	4432	4363	4374	4460	4503	4483	4430	4604	4649	4642	4442	4335	4338	4380	4320	4393	4316	4404	4294	4384	4538	4582	4754	4764	4789	4962	4841	4736	4640	4781	4897	4834	4825	4820	4588	4542	4543	4521	4866	5031	5142	5353	5214	5036	4848	4529	4532	4598	4910
5004	4730	4643	4605	4498	4523	4752	4747	4767	4746	4861	4733	4702	4790	4622	4686	4699	4782	4851	4864	4851	4993	5115	5126	5190	5245	5081	4949	4828	4752	4728	4911	4870	4962	4988	4891	4921	4992	5041	5117	5425	5395	5572	5306	5357	4912	4808	4769	5023	5141
5101	4927	4764	4784	4712	4985	4950	5048	5044	5057	5177	5063	5103	4910	5025	4976	5094	4998	5115	4995	5284	5268	5271	5333	5269	5167	5078	4883	4650	4687	4696	4738	4831	4894	4910	5091	5058	5134	5136	5122	5406	5416	5522	5509	5414	5181	5177	5039	5374	5123
5107	4860	4733	4781	4804	4843	4885	4933	4961	4870	5051	4818	4866	4767	4778	4768	4769	4720	4865	4853	4879	4867	4849	4817	4845	4622	4411	4207	4309	4391	4319	4431	4455	4507	4597	4650	4789	4584	4691	4826	4957	5107	5246	5122	5241	5168	5104	4931	5133	4970
5018	4915	4831	4801	4916	4749	4685	4625	4440	4472	4335	4306	4194	4086	4054	4036	3966	4004	3979	4092	4307	4241	4184	4089	4019	3797	3898	3778	3805	3895	3852	3962	3885	4017	3861	4052	4002	3943	4033	4102	4353	4423	4515	4565	4535	4753	4715	4554	4469	4454
4806	4816	4727	4668	4643	4639	4416	4404	4262	4306	3960	3940	3623	3614	3474	3278	3263	3264	3201	3329	3458	3512	3462	3452	3550	3425	3486	3366	3421	3591	3489	3413	3500	3438	3244	3268	3334	3361	3340	3627	3540	3716	3759	3838	4005	4028	3966	3948	3929	3859
4802	4772	4602	4664	4656	4485	4332	4133	3960	3924	3873	3688	3648	3321	3149	3021	2831	2695	2753	2868	2871	2951	3007	2779	3011	3065	3087	3206	3187	3274	3134	2961	2903	2898	2758	2894	2849	2824	2801	3013	3042	3137	3135	3257	3166	3338	3308	3289	3317	3284
4713	4671	4659	4560	4493	4349	4260	4080	3840	3726	3860	3539	3463	3194	3069	2860	2694	2626	2537	2515	2519	2523	2575	2608	2629	2757	2835	2770	2765	2774	2709	2563	2368	2362	2272	2470	2426	2450	2627	2564	2678	2655	2642	2692	2718	2811	2801	2839	2829	2715
4963	4967	4805	4813	4542	4471	4188	3897	3871	3688	3524	3521	3329	3068	2931	2655	2563	2419	2347	2385	2346	2274	2280	2282	2293	2336	2422	2438	2396	2238	2262	2190	2023	2017	2048	2175	2244	2285	2210	2353	2251	2227	2352	2396	2366	2363	2460	2400	2521	2289
5104	4972	5078	4968	4702	4437	4138	3824	3860	3589	3357	3224	3026	2822	2688	2588	2325	2383	2244	2233	2226	2047	2169	2176	2169	2082	2059	2158	2141	2086	2033	1978	1826	1876	1824	2009	2060	2143	2192	2134	2101	2033	2000	2216	2233	2216	2292	2403	2175	2049
5021	4951	5067	4851	4606	4276	4051	3694	3633	3487	3237	2953	2762	2515	2430	2145	2283	2229	2074	2057	2006	2012	1978	1924	1967	1839	1901	2006	1839	1973	1849	1825	1793	1834	1893	1998	2069	2067	2049	2133	1992	1859	1897	2040	2046	2163	2187	2182	2117	1973
4739	4970	4912	4678	4452	4054	3859	3597	3422	3234	2947	2660	2463	2258	2221	2096	2098	2020	2010	1943	1926	1872	1872	1837	1858	1853	1772	1880	1853	1906	1823	1943	1852	1960	1906	1990	1952	2007	1984	1955	1933	1891	1898	1989	2098	2126	2077	2182	2070	2001
4828	4771	4706	4416	4239	4069	3829	3576	3433	3321	3093	2585	2425	2236	2103	2112	2016	1936	2047	2004	2001	2036	1956	1899	1864	1817	1899	1923	2029	1956	1936	1892	1987	1951	2020	2004	2052	2101	2030	2084	1966	1984	1996	2049	2083	2114	2122	2208	2142	2096
4798	4879	4798	4605	4412	4221	3849	3788	3668	3528	3115	2802	2641	2436	2281	2211	2204	2181	2198	2219	2281	2191	2198	2115	2191	2094	2144	2068	2121	2023	2061	1959	2063	2113	2164	2245	2256	2322	2232	2162	2169	2139	2108	2167	2419	2399	2335	2384	2363	2173
5160	5030	4937	4796	4718	4478	4339	4098	4014	3673	3449	3132	2947	2804	2633	2553	2554	2469	2572	2618	2562	2493	2271	2450	2449	2368	2185	2249	2202	2159	2099	2130	2159	2314	2380	2500	2623	2553	2466	2345	2258	2217	2328	2383	2541	2570	2622	2636	2576	2355
5046	5060	5057	4886	4717	4503	4370	4212	4178	3890	3664	3356	3075	3125	2709	2807	2758	2682	2695	2608	2618	2487	2322	2471	2363	2340	2326	2446	2294	2377	2330	2368	2413	2631	2609	2687	2684	2573	2569	2383	2545	2486	2525	2691	2767	2885	2915	2819	2612	2577
4974	4886	4830	4756	4522	4531	4243	4192	4010	3898	3648	3343	3244	3070	3009	2849	2781	2623	2631	2614	2671	2459	2507	2608	2576	2593	2642	2736	2686	2689	2658	2720	2793	2770	2843	2816	2827	2797	2781	2673	2775	2954	2956	3217	3228	3190	3086	3089	2887	2830
4884	4856	4653	4698	4532	4387	4285	4287	4088	3982	3552	3520	3275	3276	3093	2924	2863	2799	2828	2773	2787	2874	2874	2990	3155	3156	3216	3219	3208	3257	3144	3204	3220	3275	3208	3143	3132	3126	3259	3256	3371	3552	3735	3731	3704	3601	3462	3399	3227	3416
4939	4878	4691	4692	4503	4499	4466	4469	4149	4096	3857	3671	3537	3368	3358	3151	3312	3273	3237	3138	3256	3404	3425	3660	3733	3967	3862	3864	3757	3663	3432	3487	3532	3499	3587	3585	3625	3731	3687	3765	4034	4236	4233	4217	4164	4242	4037	3900	3734	3784
5058	4991	4985	4803	4857	4946	4789	4641	4541	4375	4159	4170	3839	3780	3705	3746	3916	3716	3787	3757	3829	3949	4199	4186	4304	4395	4311	4186	4089	3858	3733	3740	3752	3805	3951	4032	3988	4056	4097	4145	4498	4630	4777	4705	4529	4552	4428	4277	4292	4178
5106	5020	5032	5144	5089	5030	4944	4932	4675	4658	4399	4266	4281	4167	3911	3909	3993	4002	4170	4141	4206	4324	4454	4651	4439	4524	4372	4196	4037	3996	4081	4082	4024	4229	4327	4277	4280	4264	4282	4409	4598	4573	4738	4836	4807	4694	4703	4450	4607	4487
4970	4758	4966	5052	5175	5330	5185	5080	4908	4691	4440	4220	4155	4026	3766	3986	3884	3915	4030	4080	4233	4292	4424	4376	4441	4225	4262	4148	3980	3978	4061	4150	4207	4182	4250	4162	4085	3952	4095	4158	4378	4505	4695	4665	4639	4521	4539	4408	4460	4426
4813	4790	4608	4816	4825	4949	4673	4795	4431	4402	4262	3944	3735	3575	3496	3465	3356	3481	3512	3482	3810	3933	3920	4002	3992	3880	3883	3826	3606	3802	3833	3799	4008	3922	3745	3885	3597	3626	3708	3853	3987	4179	4267	4263	4164	4062	3940	3891	4027	4211
4851	4571	4505	4779	4617	4628	4416	4165	4176	4094	3838	3681	3584	3422	3270	3116	2949	2999	3059	3155	3211	3390	3569	3673	3676	3737	3516	3416	3312	3287	3322	3429	3542	3462	3528	3326	3297	3276	3451	3563	3765	3911	3931	3818	3669	3604	3480	3583	3562	3816
4839	4693	4778	4789	4734	4611	4418	4228	4033	4060	3714	3646	3446	3289	3060	3144	2938	3089	2947	3103	2996	3220	3219	3268	3298	3273	3147	3037	2889	2787	2995	2999	3034	3059	3165	3013	3009	3085	3002	3245	3310	3423	3505	3418	3361	3128	3198	3089	3197	3267
4883	4832	4815	5016	4736	4600	4464	4181	4123	3975	3857	3682	3464	3449	3323	3164	3117	3017	3054	3115	3001	2911	3014	3141	2989	2901	2824	2722	2669	2720	2838	2820	2735	2856	2781	2659	2630	2647	2722	2773	2885	3052	3097	3042	2925	2853	2803	2689	2829	2918
4779	4670	4824	4861	4662	4421	4256	3980	3962	3771	3616	3457	3359	3230	2981	3002	2886	2867	2826	2729	2635	2727	2679	2596	2654	2658	2528	2567	2504	2616	2631	2607	2471	2592	2489	2371	2244	2288	2391	2416	2474	2569	2565	2568	2629	2527	2434	2456	2476	2632
4746	4704	4802	4740	4553	4323	3952	3886	3595	3446	3191	3097	2850	2824	2788	2591	2586	2448	2437	2450	2303	2262	2429	2375	2394	2500	2249	2217	2236	2292	2362	2275	2364	2215	2145	2118	1945	1957	2008	2112	2082	2207	2228	2205	2126	2159	2107	2177	2222	2248
4908	4834	4701	4615	4422	4327	3929	3698	3557	3193	3149	2988	2796	2629	2452	2432	2308	2103	2131	2128	2157	2221	2176	2256	2159	2201	2176	2056	2082	1959	1943	2113	2034	1996	1974	1835	1740	1810	1825	1885	1936	1925	2048	1992	1948	1925	1954	1951	2049	1975
5070	4970	4901	4829	4583	4421	4189	3824	3595	3384	3179	2909	2742	2605	2422	2333	2081	1935	1973	1905	1996	1948	2035	1986	2084	2065	1952	1904	1875	1740	1780	1870	1952	1939	1752	1840	1735	1666	1732	1750	1775	1828	1913	1928	1989	1949	1859	1896	1739	1940
5179	4834	4862	4851	4638	4384	4099	3788	3542	3261	3175	2874	2651	2523	2343	2190	1935	1837	1856	1800	1882	1897	1902	2034	1990	1884	1920	1860	1795	1748	1658	1838	1804	1777	1776	1810	1638	1689	1762	1730	1828	1815	1886	1897	1969	1953	1800	1796	1832	1909
4996	4793	4834	4625	4501	4248	3894	3683	3525	3227	3128	2979	2638	2522	2290	2047	1939	1824	1814	1814	1817	1822	1954	1963	1989	2033	2056	1880	1907	1769	1827	1907	1889	1921	1825	1809	1668	1827	1769	1789	1830	1889	1938	1960	2000	1999	2086	1955	1937	2014
5053	4817	4650	4618	4586	4328	3995	3751	3536	3445	3321	3092	2903	2728	2551	2246	2077	1949	2011	2000	2020	2060	2007	2248	2263	2175	2254	2190	2129	2085	1992	2060	2033	1992	2006	1956	2005	1930	2004	1902	2059	2129	2146	2174	2123	2244	2227	2158	2246	2246
5143	4823	4708	4807	4761	4453	4222	4011	3807	3744	3574	3334	3182	2960	2873	2501	2417	2330	2269	2220	2296	2306	2377	2376	2383	2475	2431	2383	2361	2352	2319	2172	2328	2185	2168	2293	2201	2146	2231	2251	2283	2320	2335	2464	2479	2480	2466	2390	2497	2451
5000	4758	4653	4572	4563	4455	4273	4049	3927	3879	3650	3487	3423	3089	2841	2531	2391	2457	2490	2319	2438	2444	2429	2540	2652	2723	2727	2733	2576	2667	2636	2554	2527	2536	2443	2477	2518	2506	2591	2557	2458	2672	2743	2705	2749	2632	2796	2759	2699	2643
4839	4606	4587	4553	4450	4413	4043	4044	3854	3873	3752	3441	3207	3023	2778	2649	2547	2397	2538	2496	2534	2704	2823	2858	2920	2946	2986	3118	3111	3040	2883	2888	2832	2753	2826	2858	2965	2925	2886	2947	3013	2872	2967	3038	3024	3107	3036	3110	3132	2989
4549	4464	4356	4389	4247	4186	4229	4201	4142	3934	3905	3605	3438	3157	3024	2779	2784	2697	2846	2894	3079	3217	3375	3402	3467	3533	3580	3558	3540	3471	3404	3262	3193	3249	3341	3333	3333	3345	3393	3518	3423	3418	3433	3405	3575	3629	3776	3624	3757	3638
4629	4485	4338	4566	4456	4421	4471	4370	4396	4279	4148	3962	3776	3605	3479	3321	3351	3220	3411	3528	3660	3753	3838	3961	4026	3912	3974	3887	4039	3850	3825	3630	3613	3646	3774	3733	3976	4069	4191	4236	4141	3927	3861	4039	4047	4225	4329	4377	4478	4535
4598	4499	4506	4637	4683	4666	4815	4637	4724	4514	4432	4142	4103	3822	3945	3687	3758	3790	3934	4073	4114	4192	4239	4268	4269	4077	4060	4151	4054	4074	4077	3903	3969	4005	4233	4227	4433	4559	4672	4678	4605	4438	4430	4310	4408	4593	4876	4999	5014	5018
4511	4510	4526	4721	4902	4800	4835	4857	4741	4628	4509	4228	4034	3975	4060	3894	3921	4140	4213	4173	4273	4362	4385	4241	4272	4283	4165	4211	4093	3987	3938	4075	4123	4284	4183	4493	4626	4735	4881	4969	4828	4734	4691	4662	4692	4732	4894	5150	5051	5214
4661	4603	4512	4663	4749	4816	4753	4732	4518	4354	4111	4178	3925	3870	3826	3886	3824	4011	3960	4111	4108	3926	4174	4240	3992	3945	4128	3965	3990	3813	3932	3990	3905	4113	4105	4331	4559	4806	4714	4799	4690	4617	4573	4589	4563	4734	4835	4896	5054	4956
4710	4732	4518	4751	4838	4645	4548	4474	4334	4135	4078	3846	3693	3771	3654	3508	3435	3441	3641	3650	3827	3708	3726	3675	3698	3747	3642	3699	3603	3614	3601	3620	3544	3612	3799	3743	3977	4214	4201	4393	4436	4413	4172	4076	4180	4278	4464	4619	4626	4517
4687	4720	4707	4649	4818	4635	4335	4127	3997	3908	3687	3446	3429	3427	3340	3240	3233	3066	3237	3196	3239	3155	3232	3290	3257	3153	3121	3187	3088	3087	3131	3151	3158	3085	3119	3319	3240	3477	3513	3725	3726	3788	3815	3834	3838	3879	3942	4100	4172	3911
4928	4875	4820	4952	4657	4571	4257	4069	3749	3688	3332	3324	3133	3045	2909	2898	2876	2810	2891	2753	2687	2826	2891	2821	2883	2885	2897	2773	2836	2831	3002	2883	2842	2813	2829	2757	2704	2791	2991	3114	3152	3272	3216	3298	3299	3503	3541	3634	3700	3475
4852	4737	4911	4777	4650	4567	4137	3981	3773	3460	3222	3207	2898	2784	2788	2631	2636	2635	2589	2544	2502	2531	2645	2573	2663	2690	2593	2605	2615	2666	2603	2642	2634	2602	2481	2383	2405	2403	2371	2452	2523	2766	2717	2670	2917	3092	3102	3102	3156	3140
4827	4812	4802	4748	4683	4406	4110	3793	3574	3408	3261	3018	2890	2634	2552	2582	2510	2488	2364	2281	2305	2291	2350	2394	2421	2359	2411	2300	2323	2303	2260	2225	2233	2221	2181	2049	2082	2099	2120	2080	2152	2238	2322	2407	2511	2632	2683	2659	2678	2751
4742	4782	4812	4817	4497	4321	4079	3679	3483	3262	3079	2819	2636	2536	2375	2305	2271	2220	2147	2030	2074	2063	2137	2291	2274	2313	2242	2187	2112	1985	1984	1978	1948	1990	1967	2013	1861	1873	1851	1874	1927	2008	1935	2050	2178	2302	2237	2342	2290	2250
5032	4920	4788	4584	4461	4147	3850	3584	3334	3160	2969	2621	2548	2380	2293	2199	2064	1983	1984	1915	1924	1947	1940	2075	2116	2087	1936	1944	1899	1867	1874	1872	1785	1802	1759	1838	1827	1740	1716	1799	1753	1795	1888	1956	2119	2090	2026	2015	1931	1841
4910	4866	4802	4618	4347	4031	3668	3414	3270	3061	2741	2565	2458	2316	2270	2175	1978	1880	1899	1859	1933	1884	1890	1924	2016	1954	1871	1836	1855	1863	1798	1704	1773	1763	1775	1718	1820	1731	1690	1744	1650	1709	1741	1884	1879	1879	1930	1833	1807	1805
4986	4777	4883	4664	4394	4187	3638	3416	3255	3049	2799	2666	2513	2447	2283	2254	2098	2084	1885	1877	1813	1776	1770	1919	2048	1968	1954	1952	1923	1815	1872	1754	1829	1766	1817	1763	1730	1714	1668	1609	1746	1623	1740	1828	1780	1854	1801	1808	1778	1735
4888	4836	4781	4559	4365	4005	3805	3517	3200	3149	2995	2643	2571	2508	2303	2210	2236	2198	2023	1972	1932	1895	1808	2033	2037	2003	2028	1980	2033	1983	2039	1956	2039	1905	1916	1956	1888	1807	1769	1730	1710	1691	1816	1773	1892	1993	1959	1826	1836	1810
4930	4851	4835	4593	4334	4238	3944	3683	3585	3329	3096	2974	2727	2648	2539	2416	2470	2214	2143	2198	2140	2044	2057	2132	2165	2270	2243	2302	2281	2339	2176	2245	2218	2139	2148	2090	2087	2026	1993	2011	1917	1933	1974	2010	2274	2199	2181	2123	2007	1904
4856	4882	4793	4654	4397	4196	4114	3832	3743	3501	3280	3045	2724	2772	2614	2449	2473	2413	2304	2225	2232	2315	2367	2311	2390	2404	2416	2427	2529	2448	2445	2397	2462	2305	2290	2283	2273	2299	2288	2259	2205	2253	2221	2341	2494	2466	2430	2301	2217	2124
4741	4770	4760	4705	4509	4201	4069	3987	3703	3556	3371	3063	2933	2847	2851	2840	2682	2595	2547	2474	2392	2496	2491	2573	2511	2583	2546	2564	2701	2558	2598	2665	2628	2468	2460	2444	2551	2544	2580	2502	2515	2615	2500	2556	2667	2772	2775	2642	2506	2373
4700	4609	4509	4645	4396	4256	4088	3875	3895	3607	3397	3238	3096	3073	3049	2914	2789	2806	2750	2753	2742	2787	2844	2839	2914	2822	2819	2872	2841	2968	2930	2813	2804	2769	2790	2804	2933	2910	2922	2946	2993	3039	3003	3110	3113	3244	3139	3158	2866	2885
4745	4513	4642	4495	4533	4405	4289	4139	3930	3839	3699	3484	3471	3239	3293	3276	3161	3163	3026	3125	3026	3143	3339	3196	3235	3155	3243	3185	3276	3151	3245	3296	3173	3254	3266	3380	3552	3650	3479	3695	3514	3519	3644	3720	3735	3863	3689	3828	3583	3608
4744	4529	4495	4446	4413	4308	4227	4370	4343	4118	4069	3761	3734	3593	3552	3511	3422	3313	3255	3412	3416	3535	3636	3618	3692	3575	3580	3637	3628	3659	3685	3761	3717	3749	3884	4129	4063	4175	4303	4206	4174	4121	4121	4231	4314	4301	4411	4199	4292	4247
4864	4566	4569	4464	4493	4641	4664	4592	4550	4495	4274	4048	3837	3607	3565	3455	3513	3584	3381	3560	3604	3868	3924	3979	3918	3784	3991	3901	3957	4032	4014	4049	4044	4171	4256	4415	4665	4677	4689	4763	4703	4582	4585	4545	4657	4733	4843	4706	4688	4656
4747	4612	4557	4514	4640	4507	4770	4698	4689	4573	4393	4121	3873	3560	3575	3409	3373	3378	3470	3417	3540	3611	3823	3849	3909	3875	3784	3922	3907	3940	3995	4115	4125	4292	4243	4306	4531	4716	4733	4574	4757	4623	4595	4565	4699	4807	4888	4879	4895	4920
4812	4504	4445	4441	4372	4424	4651	4520	4581	4379	4181	3930	3631	3580	3454	3318	3196	3238	3207	3274	3337	3349	3452	3536	3563	3592	3661	3625	3750	3794	3791	3916	3990	3828	4025	4026	4150	4283	4396	4396	4236	4411	4198	4324	4314	4430	4524	4642	4584	4703
4505	4480	4522	4476	4399	4312	4325	4311	4348	4085	3850	3741	3513	3332	3303	3119	3032	3001	2847	2983	2933	2948	3019	3118	3187	3240	3227	3235	3349	3421	3490	3458	3490	3565	3598	3486	3591	3643	3649	3761	3865	3706	3633	3683	3789	3967	3863	4084	4022	3995
4416	4337	4464	4337	4187	4257	4041	4063	4045	3919	3662	3438	3251	3010	2980	2900	2799	2723	2709	2630	2653	2622	2585	2732	2774	2882	2889	2892	2851	2972	2909	3132	3037	3034	3151	3040	3182	3079	3093	3076	3068	3123	3060	3237	3316	3341	3585	3600	3582	3588
4444	4381	4425	4406	4197	4229	4172	3933	3891	3764	3467	3224	3096	2869	2746	2693	2652	2556	2563	2499	2406	2448	2522	2604	2648	2660	2636	2593	2568	2565	2555	2634	2546	2709	2712	2811	2729	2781	2548	2635	2653	2644	2708	2772	2893	2976	3085	3054	3091	3262
4561	4411	4496	4395	4317	4248	4055	3838	3896	3693	3456	3133	2902	2799	2549	2570	2459	2505	2351	2410	2450	2394	2418	2462	2549	2484	2526	2523	2472	2401	2370	2444	2406	2493	2485	2632	2520	2453	2368	2228	2185	2204	2339	2445	2543	2615	2822	2806	2719	2740
4611	4434	4452	4359	4287	4191	3863	3713	3635	3511	3380	3170	2833	2704	2555	2464	2465	2362	2327	2296	2145	2134	2236	2369	2312	2347	2473	2567	2539	2391	2374	2404	2533	2392	2450	2361	2398	2244	2051	2003	1990	1888	1960	2154	2219	2371	2477	2483	2411	2400
4498	4487	4408	4372	4256	4060	3799	3459	3242	3290	3073	3008	2812	2612	2555	2475	2300	2194	2034	2115	1978	1964	2033	1976	2023	2185	2402	2480	2611	2343	2404	2307	2440	2406	2362	2272	2217	2031	1915	1808	1730	1761	1869	1872	2038	2181	2295	2264	2158	2096
4581	4405	4446	4377	4076	3801	3605	3501	3298	2975	2794	2660	2569	2410	2441	2260	2168	2121	2018	1893	1733	1732	1792	1783	1754	1949	2066	2153	2068	2178	2085	2130	2258	2302	2094	2150	2056	1939	1866	1718	1713	1681	1821	1909	2047	2078	2092	2094	2061	1984
4640	4597	4464	4356	4130	3864	3530	3414	3102	2976	2678	2598	2354	2307	2164	2164	2037	2001	1902	1849	1716	1637	1693	1575	1652	1689	1813	1857	1820	1909	1994	2018	2004	2061	2022	1966	1953	1940	1773	1755	1721	1817	1909	1850	2037	2153	2158	2098	1963	1887
4747	4505	4417	4404	4032	3850	3483	3326	2985	2779	2801	2663	2401	2362	2330	2177	1992	2004	1954	1990	1762	1684	1682	1594	1586	1612	1743	1731	1688	1791	1859	1869	1902	2079	2010	1923	2036	1971	1862	1738	1825	1773	1918	2025	2085	2205	2289	2117	2081	1917
4660	4478	4516	4334	4146	3937	3555	3317	3162	3150	2863	2853	2585	2513	2388	2439	2268	2117	2055	2109	1999	1982	1830	1842	1689	1793	1966	1846	1899	1983	2056	1923	2030	2137	2207	2103	2249	2063	2026	1960	1896	1955	2101	2031	2326	2326	2403	2338	2376	2014
4626	4559	4500	4503	4275	4045	3773	3617	3487	3365	3212	3179	3028	2929	2867	2690	2541	2475	2315	2337	2226	2345	2230	2187	2166	2133	2263	2395	2278	2426	2407	2420	2464	2593	2639	2468	2435	2385	2199	2227	2238	2225	2330	2372	2501	2534	2547	2570	2496	2303
4575	4545	4563	4492	4389	4187	4057	3741	3717	3784	3673	3391	3313	3208	2927	2846	2674	2692	2615	2497	2399	2527	2582	2642	2605	2638	2561	2740	2584	2604	2834	2810	2868	2874	2830	2731	2571	2460	2506	2495	2404	2477	2614	2617	2585	2705	2703	2605	2522	2513
4535	4534	4586	4447	4282	4241	3944	3901	3903	3869	3669	3614	3446	3186	3122	2932	2815	2805	2700	2690	2733	2823	2869	3035	3041	2975	2979	2772	2700	2709	2782	2843	2961	2959	2884	2770	2549	2525	2584	2720	2631	2826	2837	2980	3040	2913	2955	2897	2867	2672
4415	4609	4553	4449	4514	4204	4075	4023	4016	3776	3741	3660	3421	3392	3162	3210	3119	3126	3081	2925	3156	3097	3354	3446	3658	3503	3318	3268	3096	2988	3101	3088	3193	3055	3109	3011	3009	2938	3055	3074	3303	3441	3524	3507	3544	3473	3470	3262	3254	3311
4479	4443	4643	4514	4495	4364	4307	4382	4181	4266	4206	4134	3999	3860	3664	3726	3854	3693	3839	3827	3919	3895	4125	4295	4470	4574	4312	4191	3956	3924	3782	3813	3753	3906	3967	3990	3811	3974	3980	4158	4289	4268	4432	4319	4634	4630	4275	4174	4139	4138
4605	4407	4340	4588	4661	4510	4636	4679	4663	4778	4744	4687	4556	4499	4450	4689	4656	4683	4858	4779	4700	4826	4891	4798	5081	5004	4898	4858	4882	4611	4559	4689	4678	4740	4700	4844	4917	5041	4895	5110	5088	5266	5430	5195	5221	5125	5042	4968	4836	4869
4487	4682	4686	4648	4485	4618	4603	4819	4828	4754	4848	4901	4902	4727	4875	4796	4885	4947	4959	4942	5013	4786	4949	5087	5102	5054	5002	4950	4867	4825	4745	4919	4867	5003	4851	5042	4843	5123	5159	5309	5315	5414	5327	5216	5227	5191	5045	5041	5061	5069
4742	4796	4683	4671	4574	4526	4601	4807	4888	4861	4907	4765	4673	4648	4694	4649	4612	4746	4853	4753	4742	4547	4596	4527	4741	4735	4888	4579	4824	4712	4557	4674	4630	4755	4632	4715	4669	4851	4856	4904	5073	4836	4841	4991	4916	4878	4838	4839	4872	4770
4679	4790	4699	4655	4553	4550	4554	4688	4774	4682	4700	4707	4671	4439	4360	4418	4481	4621	4467	4463	4434	4370	4312	4289	4524	4644	4563	4544	4496	4509	4427	4452	4483	4662	4464	4627	4535	4582	4587	4666	4557	4622	4462	4391	4618	4450	4492	4535	4610	4603
4697	4720	4584	4670	4392	4559	4405	4830	4780	4614	4663	4612	4452	4404	4499	4420	4640	4751	4640	4601	4483	4464	4391	4464	4390	4626	4520	4349	4509	4478	4345	4546	4374	4638	4438	4577	4458	4656	4506	4678	4558	4564	4408	4295	4379	4288	4460	4313	4393	4475
4514	4559	4491	4589	4512	4395	4418	4519	4618	4572	4729	4615	4266	4370	4411	4365	4444	4705	4584	4685	4647	4656	4586	4444	4339	4455	4555	4419	4469	4491	4525	4392	4412	4509	4462	4469	4437	4481	4621	4538	4524	4455	4276	4240	4164	4282	4367	4369	4322	4501
4528	4387	4426	4453	4453	4395	4436	4471	4590	4533	4305	4373	4415	4578	4625	4629	4496	4643	4907	4865	4807	4824	4608	4625	4497	4486	4560	4412	4417	4324	4451	4331	4498	4254	4412	4424	4393	4422	4524	4424	4320	4501	4300	4249	4127	4250	4364	4331	4557	4543
4391	4285	4378	4355	4437	4413	4371	4486	4539	4706	4549	4452	4439	4301	4359	4408	4414	4530	4563	4595	4554	4603	4628	4780	4617	4597	4592	4507	4261	4530	4438	4469	4391	4634	4571	4466	4418	4603	4402	4548	4509	4350	4270	4382	4266	4358	4291	4512	4493	4555
4327	4197	4274	4503	4408	4414	4412	4507	4532	4505	4385	4271	4370	4422	4457	4607	4625	4693	4754	4688	4672	4434	4690	4653	4535	4618	4651	4757	4703	4663	4634	4516	4647	4621	4688	4642	4635	4430	4602	4647	4601	4639	4558	4414	4426	4483	4433	4543	4551	4513
4330	4205	4318	4367	4380	4398	4465	4376	4501	4542	4563	4526	4518	4311	4359	4259	4382	4408	4367	4441	4374	4424	4448	4721	4845	4794	4680	4594	4579	4432	4601	4531	4600	4716	4666	4541	4635	4452	4643	4786	4688	4625	4509	4558	4481	4414	4590	4565	4616	4672
4373	4258	4310	4387	4481	4563	4618	4464	4407	4559	4475	4257	4349	4528	4404	4377	4466	4584	4686	4694	4624	4509	4645	4449	4502	4451	4725	4619	4572	4545	4371	4572	4542	4575	4630	4646	4446	4584	4791	4670	4643	4583	4621	4497	4406	4424	4426	4566	4477	4468
4553	4383	4363	4368	4463	4630	4406	4478	4484	4587	4488	4394	4497	4421	4387	4426	4197	4416	4360	4488	4575	4478	4594	4551	4663	4649	4627	4553	4406	4599	4613	4473	4588	4719	4565	4535	4748	4624	4693	4836	4718	4731	4599	4493	4396	4416	4499	4378	4348	4336
4551	4584	4237	4420	4536	4587	4487	4490	4425	4509	4450	4443	4634	4367	4463	4485	4481	4369	4521	4701	4601	4578	4603	4521	4420	4562	4669	4764	4568	4554	4490	4652	4628	4592	4673	4753	4735	4845	4779	4676	4941	4734	4705	4702	4416	4317	4446	4448	4209	4235
4685	4419	4567	4506	4437	4368	4455	4491	4489	4370	4373	4608	4630	4543	4691	4644	4472	4568	4445	4616	4617	4737	4677	4704	4406	4309	4462	4517	4684	4508	4507	4433	4496	4561	4484	4640	4749	4686	4722	4926	4678	4685	4674	4644	4425	4523	4494	4442	4233	4220
4710	4457	4427	4405	4548	4563	4412	4420	4479	4475	4437	4672	4589	4664	4567	4556	4383	4489	4523	4555	4458	4512	4537	4405	4490	4449	4523	4464	4438	4432	4488	4460	4474	4360	4421	4501	4520	4640	4621	4538	4676	4616	4595	4622	4441	4488	4473	4345	4373	4410
4612	4432	4253	4415	4441	4148	4482	4394	4490	4516	4484	4364	4403	4552	4284	4313	4245	4356	4436	4399	4453	4396	4460	4378	4259	4414	4583	4659	4679	4623	4601	4381	4400	4444	4402	4389	4463	4443	4542	4561	4471	4575	4413	4527	4450	4319	4418	4459	4326	4393
4381	4448	4513	4231	4214	4228	4499	4380	4156	4318	4552	4236	4525	4463	4263	4154	4249	4251	4511	4626	4534	4563	4368	4441	4469	4379	4443	4512	4689	4780	4746	4796	4591	4541	4383	4517	4425	4459	4459	4483	4539	4391	4550	4489	4458	4477	4597	4379	4524	4368
4618	4472	4144	4229	4365	4400	4156	4135	4257	4383	4399	4348	4421	4333	4353	4219	4055	4327	4367	4534	4584	4541	4469	4487	4457	4411	4489	4742	4590	4569	4583	4745	4533	4360	4236	4325	4530	4762	4520	4419	4498	4351	4513	4493	4505	4496	4495	4524	4559	4505
4482	4451	4315	4404	4384	4236	4372	4383	4446	4207	4142	4096	4192	3979	3982	3899	3958	4061	4077	4184	4197	4309	4342	4295	4282	4369	4345	4514	4543	4564	4549	4386	4326	4252	4334	4248	4343	4531	4521	4334	4287	4482	4438	4396	4466	4557	4741	4631	4629	4620
4575	4586	4403	4166	4240	4458	4696	4502	4149	3983	3985	4107	4125	4190	4261	4243	4287	4486	4552	4642	4647	4393	4162	4389	4253	4276	4437	4452	4545	4631	4769	4558	4388	4341	4521	4512	4498	4354	4518	4494	4505	4354	4551	4507	4596	4601	4553	4687	4692	4542
4592	4340	4263	4476	4684	4573	4490	4345	4318	4342	4292	4296	4371	4457	4383	4374	4345	4572	4836	4862	4902	5112	4891	4932	4677	4555	4485	4733	4725	4776	4779	4839	4805	4756	4826	4852	4789	4808	4764	4898	4768	4718	4739	4757	4868	4840	4832	4755	4773	4752
4562	4329	4561	4827	4677	4614	4476	4767	4742	4444	4369	4283	4367	4303	4287	4255	4189	4319	4425	4674	4700	4862	4883	4983	4918	4892	4829	4980	4994	4848	5092	4775	4695	4961	5087	5011	5090	5262	5109	4943	5110	5191	4907	5067	5256	5221	4951	5043	5098	5120
4423	4397	4672	4654	4391	4558	4743	4822	4417	4457	4242	4211	4248	4238	4399	4337	4438	4396	4543	4610	4664	4733	4441	4392	4394	4387	4651	4745	4697	4525	4849	4596	4497	4592	4874	4973	4869	5114	5210	4968	4917	5059	4962	5001	5204	5317	5198	5108	5143	5043
4596	4444	4287	4217	4354	4477	4351	4172	4086	3963	3945	3955	4010	4086	4222	4207	4192	4230	4328	4398	4551	4634	4461	4341	4078	3907	3736	3988	4148	4169	4269	4136	4130	3816	4049	4360	4380	4300	4367	4304	4306	4424	4600	4561	4531	4810	4739	4713	4731	4655
4676	4338	3997	4195	4150	3985	3883	3807	3709	3709	3606	3488	3557	3566	3526	3466	3322	3296	3331	3442	3518	3602	3824	3785	3860	3741	3397	3306	3354	3379	3559	3665	3487	3367	3237	3308	3502	3550	3378	3631	3552	3560	3654	3902	3908	3978	4036	3968	4016	4062
4584	3965	4198	4184	3884	3842	3523	3583	3516	3512	3293	3218	3300	3188	3108	2824	2765	2673	2538	2632	2549	2583	2809	2927	3278	3280	3261	3097	2794	2874	3104	3081	2971	2974	2844	2661	2739	3130	2874	2746	3102	2961	3009	3104	3223	3251	3271	3474	3305	3311
4306	4282	4275	3992	3601	3588	3578	3561	3314	3161	3056	3183	3194	2957	2770	2486	2395	2248	2262	2225	2187	2215	2118	2198	2329	2524	2663	2721	2728	2460	2453	2471	2516	2478	2549	2376	2224	2416	2529	2296	2342	2372	2344	2553	2619	2580	2616	2781	2723	2851
4389	4404	4188	3856	3704	3603	3421	3274	3257	3143	3085	2885	2609	2435	2275	2116	2198	2074	1948	1918	1989	1946	1977	1944	1937	1910	2112	2160	2356	2182	2181	1986	2027	1979	1996	2016	1919	1955	2204	1996	1847	1968	1998	1922	2054	2207	2111	2331	2249	2290
4581	4305	3867	3409	3442	3333	3233	3089	2976	2895	2553	2266	2070	1968	2051	2055	1940	1784	1705	1705	1677	1719	1790	1770	1779	1739	1648	1764	1855	1867	1857	1675	1656	1606	1657	1726	1733	1680	1618	1768	1695	1665	1753	1783	1838	1873	1935	2013	1994	2019
4516	3995	3503	3415	3301	3132	2831	2963	2773	2516	2194	1987	1996	2075	2083	2196	2162	2039	1712	1571	1628	1651	1586	1792	1741	1770	1705	1651	1572	1574	1651	1542	1496	1382	1417	1478	1567	1574	1535	1717	1823	1733	1768	1855	1750	1862	1837	1737	1884	1766
4411	3737	3718	3615	3216	2955	2818	2805	2410	2123	2091	2210	2246	2562	2537	2568	2269	2138	1909	1741	1724	1758	1623	1734	1786	1867	1817	1661	1571	1576	1460	1485	1475	1467	1521	1448	1613	1773	1725	1767	1896	1855	1823	1945	1999	1825	1980	1830	1769	1833
4396	3802	3923	3781	3359	2892	2686	2436	2167	2130	2334	2537	2652	2769	2781	2607	2269	2051	1898	1763	1729	1742	1901	1788	1843	1839	1929	1761	1590	1439	1309	1426	1460	1507	1506	1468	1524	1682	1677	1605	1753	1752	1767	1829	1843	1760	1758	1770	1715	1772
4325	4090	4082	3865	3363	2876	2660	2305	2229	2422	2703	2841	2971	2884	2577	2297	1966	1777	1658	1546	1608	1653	1815	1897	1900	1964	1784	1734	1667	1486	1363	1315	1374	1523	1492	1544	1490	1546	1621	1563	1607	1570	1682	1695	1755	1714	1751	1772	1683	1682
4365	4451	4352	3852	3311	2997	2631	2398	2546	2697	3102	3097	2884	2637	2358	1998	1645	1409	1331	1305	1372	1543	1811	1947	2066	2015	1901	1879	1811	1589	1576	1469	1583	1627	1652	1658	1584	1539	1798	1596	1604	1688	1566	1733	1914	1891	1867	1848	1818	1963
4251	4585	4322	3805	3322	2981	2937	2773	2956	3204	3284	3180	2729	2341	1887	1616	1453	1287	1216	1157	1317	1487	1693	2061	2305	2263	2151	1977	2001	1991	1886	1720	1801	1917	1965	1941	1822	1803	1819	1799	1760	1908	1935	2086	2233	2226	2137	2264	2040	2202
4350	4381	4211	3860	3427	3219	3117	3129	3331	3481	3257	2807	2257	1843	1601	1349	1300	1176	1190	1214	1217	1375	1545	2053	2304	2460	2460	2326	2166	2252	2109	1979	1948	2238	2403	2248	2177	2178	2248	2262	2037	2299	2407	2415	2651	2578	2524	2536	2424	2370
4213	4543	4150	3942	3510	3344	3263	3414	3390	3272	3003	2485	1960	1637	1455	1402	1480	1514	1422	1384	1472	1438	1569	1961	2351	2661	2766	2540	2379	2393	2404	2296	2164	2406	2696	2646	2509	2526	2583	2554	2451	2571	2792	2695	2934	2988	2815	2913	2680	2510
4379	4513	4209	3624	3637	3550	3386	3545	3788	3438	3027	2382	1879	1657	1745	1792	1890	2070	2005	1880	1814	1667	1786	1961	2452	2952	2940	2777	2670	2695	2799	2650	2692	2841	3198	3183	3204	3061	3044	3063	2885	3038	3139	3176	3293	3381	3285	3270	3086	3216
4394	4589	4172	3787	3607	3655	3615	3850	3958	3721	3228	2475	2214	2014	2120	2374	2545	2643	2743	2560	2415	2162	2045	2310	2737	3149	3258	3387	3221	3003	3243	3184	3035	3340	3764	3742	3696	3661	3529	3439	3354	3269	3513	3402	3533	3655	3545	3529	3685	3727
4467	4601	4366	3934	3926	3893	4075	4226	4241	4122	3441	2866	2338	2280	2395	2635	2776	2922	3021	2904	2720	2439	2339	2593	2968	3497	3864	3854	3518	3420	3466	3664	3508	3747	4219	4171	3957	4033	3934	3693	3570	3687	3644	3558	3795	3715	3806	3845	3715	3737
4452	4481	4330	3985	4014	4267	4412	4309	4397	4143	3555	3086	2518	2408	2378	2546	2781	2894	2972	2965	2722	2467	2384	2662	3212	3931	4165	4092	3769	3622	3699	3636	3636	3797	4236	4130	3787	3991	4120	3831	3697	3755	3801	3686	3874	3882	4045	3842	3819	3822
4282	4509	4471	4111	4170	4451	4500	4671	4364	3947	3731	3130	2532	2326	2314	2441	2622	2812	2914	2870	2695	2423	2444	2790	3398	4148	4441	4315	3837	3615	3734	3812	3530	3899	4156	4033	4014	4178	4026	4048	3879	3923	3993	3873	4206	4113	4037	4009	4104	3794
4211	4367	4479	4124	4090	4252	4427	4259	4173	3873	3481	3035	2609	2312	2201	2234	2498	2551	2680	2617	2482	2395	2376	2874	3563	4205	4488	4256	3698	3514	3718	3500	3568	3773	4002	3799	3646	4081	4057	3876	3903	3838	4034	3970	4148	4044	4110	4081	4145	3984
4255	4354	4340	3931	3791	3826	3823	3916	3669	3665	3363	3001	2531	2226	2031	2004	2018	2118	2156	2017	2037	1943	2195	2740	3445	3908	3945	3652	3180	3024	3254	3110	3169	3440	3512	3121	3219	3504	3550	3544	3561	3549	3629	3534	3878	3842	3824	3785	3873	3881
4299	4251	4236	3845	3384	3362	3501	3396	3454	3328	3126	2900	2568	2348	1996	1770	1664	1602	1629	1599	1649	1743	2080	2691	3354	3616	3470	3047	2734	2614	2777	2624	2822	3013	3024	2654	2748	2922	2892	2860	2995	3001	3034	2944	3125	3153	3388	3402	3484	3468
4468	4019	4105	3822	3364	3199	3409	3357	3280	3234	3045	2860	2764	2507	2122	1799	1562	1492	1527	1519	1734	1885	2251	2934	3311	3357	3191	2692	2459	2410	2432	2447	2681	2825	2550	2440	2577	2724	2486	2558	2552	2604	2674	2527	2700	2701	2908	2851	2949	2969
4215	4088	4044	3853	3356	3206	3291	3180	3254	3199	3033	3008	2891	2756	2486	2212	1956	1799	1808	1895	2029	2264	2792	3165	3423	3207	2707	2393	2309	2346	2416	2440	2588	2482	2309	2320	2592	2383	2315	2592	2372	2336	2382	2302	2408	2338	2528	2475	2620	2523
4402	4005	3953	3962	3639	3158	3069	3001	3088	3084	2912	2808	2818	2863	2688	2538	2404	2254	2214	2328	2464	2664	2947	3096	2824	2520	2148	1952	2191	2270	2192	2305	2344	2230	2078	2283	2398	2089	2118	2233	2128	2158	1970	2049	2142	2130	2132	2141	2180	2185
4377	4189	3845	3782	3670	3136	2857	2817	2817	2805	2712	2635	2607	2655	2678	2546	2583	2565	2474	2572	2397	2502	2506	2376	2170	1873	1722	1736	1872	1974	1918	2026	1991	1712	1720	1989	2019	1836	1971	2007	1856	1872	1817	1878	1858	1889	1881	1933	1958	1986
4225	4060	3811	3630	3461	3197	2719	2466	2522	2547	2507	2446	2499	2474	2362	2352	2290	2312	2138	2160	2092	2000	1996	1823	1587	1542	1624	1759	1779	1702	1720	1685	1565	1526	1614	1842	1737	1544	1764	1713	1625	1742	1627	1814	1797	1954	1879	1976	1915	1867
4212	4012	3719	3535	3297	3187	2799	2388	2233	2293	2348	2381	2288	2281	2152	2091	1952	1903	1768	1627	1557	1497	1483	1439	1399	1486	1674	1759	1581	1575	1593	1548	1445	1514	1562	1530	1509	1516	1664	1439	1628	1591	1697	1760	1821	1805	1828	1990	1933	2040
4364	3784	3501	3361	3218	2952	2825	2513	2228	2145	2148	2294	2293	2228	1981	1946	1746	1584	1545	1377	1249	1355	1348	1352	1546	1645	1708	1721	1580	1452	1535	1490	1374	1569	1594	1496	1369	1587	1447	1489	1488	1482	1598	1582	1616	1701	1826	1860	1900	1856
4429	3655	3496	3255	3113	2966	2863	2696	2433	2132	2111	2041	2069	1946	1986	1802	1726	1557	1430	1367	1329	1422	1542	1717	1796	1854	1895	1641	1614	1560	1476	1546	1524	1688	1512	1376	1549	1537	1331	1476	1411	1509	1423	1452	1579	1657	1667	1728	1865	1815
4102	3876	3434	3250	3126	3032	2981	3000	2952	2526	2279	2007	1964	1894	1861	1823	1909	1822	1754	1724	1703	1776	1959	2046	2090	2088	1939	1847	1759	1698	1724	1859	1772	1645	1526	1647	1699	1631	1592	1561	1500	1544	1578	1565	1617	1669	1821	1844	1904	1857
3743	3776	3458	3438	3216	3178	3044	2944	2991	2846	2649	2452	2091	2000	2036	2019	1935	1939	1978	1944	1994	2132	2179	2345	2285	2339	2225	2178	1987	2049	2041	2015	1914	1735	1784	1945	1839	1845	1854	1757	1699	1740	1763	1881	1802	2022	1901	2091	2170	2201
3615	3535	3694	3672	3576	3549	3291	2925	2743	2732	2779	2754	2590	2517	2387	2283	2256	2188	2117	2231	2241	2289	2413	2481	2426	2396	2275	2125	2192	2155	2080	1955	1807	1820	1992	1978	1928	2046	2106	2021	1905	2095	2087	2134	2169	2355	2381	2469	2450	2445
3739	3369	3437	3451	3539	3581	3492	3109	2738	2682	2614	2678	2661	2698	2672	2640	2435	2412	2307	2422	2401	2381	2366	2304	2273	2312	2158	2206	2229	2214	2072	1913	1968	2217	2222	1999	2256	2351	2245	2325	2304	2385	2402	2439	2393	2609	2732	2797	2841	2595
3934	3566	3496	3463	3486	3551	3428	3200	3094	2993	2756	2604	2488	2539	2554	2517	2410	2414	2524	2504	2511	2585	2465	2522	2448	2425	2453	2575	2478	2485	2342	2369	2632	2624	2537	2541	2820	2802	2765	2856	2815	2854	2815	2822	2848	2878	3099	3141	3232	3239
3712	3777	3761	3707	3555	3525	3405	3418	3249	3374	3378	3213	2945	2685	2645	2532	2449	2459	2573	2629	2866	2873	3131	2978	3091	2954	2824	2832	2859	2894	2954	3232	3126	2980	3103	3207	3408	3313	3435	3353	3302	3180	3197	3186	3106	3462	3422	3528	3643	3719
3897	3817	3902	3793	3692	3598	3476	3407	3521	3539	3404	3503	3512	3576	3327	3169	2966	3049	3172	3350	3357	3594	3597	3560	3265	3250	3159	3104	3324	3575	3675	3619	3451	3525	3738	3729	3619	3850	3814	3789	3615	3521	3521	3428	3646	3481	3648	3816	3883	4007
4010	3697	3735	3688	3877	3730	3613	3558	3559	3545	3445	3435	3527	3486	3556	3355	3538	3449	3622	3649	3815	3648	3564	3441	3256	3262	3384	3412	3651	3663	3677	3735	3825	4078	3933	3905	4025	4134	4101	3997	4012	3870	3778	3754	3756	3692	3891	3815	4058	4108
3979	3818	3695	3709	3671	3845	3730	3686	3696	3600	3536	3465	3261	3249	3219	3059	3160	3192	3350	3457	3427	3513	3523	3447	3337	3487	3393	3483	3261	3571	3773	3952	4154	3793	4055	4130	4194	4168	4235	4374	4397	4072	4115	4032	3839	3926	3853	3859	3989	4003
3995	3673	3836	3823	3917	3854	3752	3732	3531	3530	3430	3340	3402	3155	3168	3067	3083	3037	3156	3406	3464	3479	3496	3621	3398	3237	3127	3187	3294	3500	3586	3529	3727	3779	4197	4002	3939	3989	4161	4327	4092	4353	4265	4006	4065	3838	3872	3692	3717	3692
3894	3771	3698	3871	3808	3797	3559	3417	3345	3261	3151	3173	2944	2739	2694	2806	2768	2792	2958	3077	3094	3241	3156	3053	3104	3051	3141	3143	3092	2978	2969	3171	3393	3435	3440	3513	3515	3601	3576	3616	3904	3922	3770	3953	3545	3455	3539	3332	3444	3487
4101	3859	3663	3688	3526	3487	3555	3305	3153	3012	2800	2694	2571	2467	2348	2434	2288	2266	2347	2582	2553	2725	2765	2699	2821	2800	2752	2743	2623	2686	2564	2723	2720	2726	2853	2983	2934	3011	2995	3171	3212	3066	3224	3143	3005	3162	2937	3140	3022	3149
4062	3912	3798	3664	3392	3230	3367	3092	3111	2941	2699	2506	2364	2274	2223	2129	2043	2089	2146	2190	2386	2385	2416	2440	2491	2534	2591	2439	2514	2441	2440	2412	2352	2524	2683	2488	2483	2629	2705	2623	2646	2742	2582	2629	2852	2667	2778	2819	2730	2809
4265	4130	3884	3590	3395	3289	3205	3028	2802	2655	2673	2472	2373	2241	2309	2216	1976	2027	2051	1951	2058	2117	2172	2211	2308	2258	2354	2259	2172	2091	2160	2168	2333	2334	2275	2254	2330	2365	2339	2324	2361	2403	2171	2422	2353	2449	2493	2539	2479	2463
4264	4055	3825	3460	3172	3133	3078	3026	2835	2637	2472	2246	2159	2130	2067	2003	1793	1831	1727	1819	1786	1778	1815	1896	1961	1948	1850	1957	1897	1883	1731	1740	1875	1920	1933	1952	1890	1863	1997	1928	1854	1977	1959	1923	1998	2111	2075	2135	2217	2219
4218	3796	3719	3383	3178	2960	2774	2742	2680	2723	2553	2289	2196	2114	2005	1852	1694	1567	1646	1645	1560	1469	1606	1711	1662	1717	1614	1610	1644	1523	1662	1596	1655	1632	1670	1623	1614	1722	1675	1657	1631	1681	1579	1668	1662	1744	1823	1826	1945	1963
4169	3972	3403	3329	3044	2915	2833	2825	2624	2449	2346	2205	2091	1989	1871	1684	1564	1525	1500	1436	1437	1393	1430	1561	1457	1433	1478	1538	1533	1533	1556	1440	1479	1524	1519	1545	1655	1573	1589	1597	1448	1522	1497	1479	1544	1550	1667	1695	1794	1857
4095	3817	3595	3383	3065	2946	2676	2856	2735	2634	2507	2212	2022	1952	1768	1627	1429	1353	1388	1307	1374	1319	1496	1536	1646	1546	1498	1471	1565	1463	1374	1483	1483	1503	1592	1610	1746	1646	1671	1564	1554	1612	1404	1443	1440	1488	1594	1625	1591	1720
4486	3913	3538	3472	3252	3023	3008	2748	2584	2298	2298	2141	2094	1942	1883	1830	1641	1517	1519	1467	1513	1515	1432	1510	1413	1461	1398	1415	1440	1307	1342	1329	1355	1392	1478	1575	1598	1634	1644	1571	1678	1552	1481	1479	1485	1538	1537	1545	1559	1667
4043	3820	3582	3438	3081	2887	2891	2704	2507	2357	2229	2198	2114	2019	1901	1837	1663	1667	1500	1508	1528	1525	1528	1459	1563	1444	1412	1337	1213	1213	1219	1306	1380	1457	1388	1523	1545	1541	1685	1717	1646	1591	1645	1555	1490	1416	1580	1483	1589	1641
3763	3556	3425	3378	3242	2964	2849	2650	2438	2327	2259	2202	2121	2238	2203	2048	2044	1871	1845	1765	1690	1712	1655	1644	1579	1621	1601	1469	1484	1445	1442	1476	1490	1528	1616	1664	1675	1760	1810	1914	1854	1941	1827	1712	1694	1640	1708	1750	1676	1782
3509	3224	3216	3216	3022	2931	2686	2500	2382	2388	2229	2243	2322	2274	2276	2207	2091	1994	1928	2007	1818	1895	1957	1855	1904	1798	1935	1727	1589	1614	1527	1653	1681	1828	1894	1990	2085	2140	2211	2192	2099	2111	2233	2135	2049	1980	2040	1979	1942	2056
3037	2854	2823	2696	2722	2637	2407	2170	2056	2024	2010	2073	2078	2058	2091	2187	2029	2053	2042	2012	2017	1962	1916	1806	1824	1789	1723	1679	1740	1611	1617	1719	1727	1874	2089	2283	2278	2210	2248	2314	2367	2411	2439	2403	2415	2228	2217	2355	2099	2274
2553	2376	2243	2260	2131	2022	1842	1761	1574	1589	1651	1757	1713	1775	1922	1786	1859	1735	1736	1735	1830	1777	1640	1710	1597	1537	1369	1434	1361	1395	1348	1530	1610	1872	2057	2165	2442	2418	2367	2395	2426	2569	2785	2838	2821	2765	2798	2756	2711	2628
2305	2075	1956	1829	1841	1708	1589	1519	1462	1480	1472	1518	1564	1580	1641	1745	1540	1682	1710	1684	1771	1592	1579	1529	1607	1583	1412	1408	1321	1385	1455	1458	1860	1974	2312	2350	2550	2715	2863	2959	3164	3296	3390	3602	3556	3721	3582	3447	3287	3314
2327	2108	2008	2013	1893	1692	1631	1610	1508	1505	1495	1517	1513	1692	1605	1679	1704	1674	1678	1777	1765	1769	1632	1609	1715	1723	1581	1543	1597	1558	1765	1724	2087	2395	2558	2823	3144	3296	3564	3671	3871	4069	4248	4378	4522	4552	4442	4258	4320	4075
2538	2371	2245	2159	2134	1992	1832	1849	1851	1796	1698	1842	1799	1756	1775	1792	1809	1843	1879	1923	2028	1963	1999	1966	2017	1911	1922	1867	1953	1910	1999	2010	2499	2692	3046	3210	3461	3639	3817	3864	4243	4427	4499	4686	4866	5072	4796	4902	4706	4432
2658	2562	2420	2332	2224	2199	2067	1951	1976	2066	1963	2105	2070	1971	1922	1903	2055	2070	2113	2062	2179	2248	2177	2250	2254	2206	2269	2228	2207	2232	2460	2469	2696	2986	3242	3551	3632	3740	3812	3826	4253	4284	4410	4609	4825	4867	4951	4960	4842	4765
2815	2756	2626	2479	2380	2379	2299	2083	2311	2341	2335	2330	2491	2346	2426	2392	2311	2285	2400	2361	2504	2447	2468	2435	2523	2539	2452	2573	2692	2883	2963	3061	3226	3410	3710	3781	3786	3756	3989	4149	4131	4198	4271	4435	4533	4738	4807	4703	4775	4653
3266	3261	3264	3118	3144	2836	2794	2793	2762	2907	2941	3014	3137	2939	2913	2768	2814	2620	2659	2609	2649	2828	2860	2875	2894	2968	3013	3088	3310	3385	3600	3750	3868	3962	4069	4263	4062	4066	4031	4031	3942	4039	3935	4027	4171	4337	4464	4380	4313	4420
4593	4480	4343	4220	3997	3866	3767	3545	3546	3578	3522	3515	3527	3389	3156	3063	2837	2805	2623	2682	2752	2869	3154	3008	3363	3354	3529	3462	3628	3834	4001	4145	4184	4142	3998	4199	4067	3668	3666	3665	3457	3426	3547	3509	3680	3742	3951	3723	3767	3935
5485	5398	5154	4910	4760	4552	3946	3887	3790	3781	3663	3547	3388	3238	3016	2876	2618	2389	2308	2332	2414	2583	2713	2729	2828	3017	3104	3102	3228	3362	3509	3578	3628	3674	3685	3579	3333	3329	3030	3037	2990	2885	2853	2852	3003	3109	3252	3306	3277	3352
5180	5136	4896	4748	4315	4016	3918	3711	3587	3450	3211	3192	2989	2798	2629	2331	2323	2140	1969	1872	1899	1994	2196	2195	2206	2130	2148	2181	2254	2329	2500	2561	2640	2552	2793	2826	2708	2695	2527	2438	2392	2458	2504	2448	2673	2622	2816	2690	2843	2901
4150	3900	3906	3720	3446	3218	3113	2861	2850	2812	2734	2620	2513	2453	2339	2070	1830	1588	1573	1467	1485	1528	1588	1728	1722	1651	1640	1562	1491	1580	1631	1753	1861	1901	2090	2093	2072	2101	2071	2088	2019	2031	2048	2055	2113	2225	2283	2421	2402	2537
3598	3341	3104	2977	2803	2660	2414	2251	2339	2295	2168	2126	2068	2047	1978	1835	1624	1437	1232	1269	1242	1308	1355	1366	1506	1371	1390	1306	1298	1361	1314	1320	1387	1435	1445	1658	1686	1692	1588	1758	1733	1667	1753	1702	1853	1941	1976	1975	2060	2155
3342	2903	2730	2544	2320	2216	2059	2001	1943	1918	1794	1748	1712	1647	1580	1516	1366	1408	1265	1197	1198	1210	1112	1254	1188	1276	1307	1243	1330	1279	1266	1271	1278	1263	1176	1346	1323	1395	1341	1419	1436	1402	1530	1449	1517	1479	1573	1625	1731	1806
2701	2480	2265	2088	2080	1916	1808	1709	1599	1670	1533	1467	1449	1406	1384	1332	1292	1370	1265	1259	1238	1158	1116	1161	1209	1214	1277	1314	1251	1296	1283	1307	1203	1210	1240	1184	1224	1112	1242	1292	1311	1318	1350	1307	1288	1407	1399	1451	1458	1520
2219	2181	1878	1795	1649	1702	1570	1534	1487	1462	1368	1409	1341	1277	1289	1199	1221	1302	1245	1341	1329	1296	1260	1276	1261	1293	1321	1282	1364	1387	1417	1438	1313	1244	1206	1193	1123	1101	1111	1203	1193	1249	1281	1337	1240	1333	1324	1379	1362	1368
2006	1963	1915	1793	1705	1593	1466	1478	1436	1482	1504	1330	1332	1197	1226	1183	1289	1337	1406	1435	1473	1452	1410	1370	1378	1382	1410	1385	1388	1494	1538	1541	1493	1366	1296	1231	1168	1124	1075	1202	1186	1177	1240	1186	1271	1242	1263	1318	1247	1357
2393	2120	2105	1971	1821	1753	1647	1597	1544	1557	1595	1489	1350	1309	1149	1247	1306	1450	1375	1466	1549	1493	1462	1387	1419	1471	1405	1415	1505	1571	1608	1561	1542	1390	1279	1267	1140	1099	1155	1206	1251	1238	1292	1198	1351	1305	1321	1261	1305	1322
2568	2455	2406	2298	2079	1953	1852	1798	1716	1650	1704	1590	1489	1342	1299	1281	1282	1319	1466	1506	1443	1410	1410	1475	1507	1574	1548	1559	1668	1631	1676	1623	1428	1380	1198	1233	1125	1187	1217	1363	1482	1415	1379	1394	1390	1394	1330	1365	1352	1503
2742	2634	2498	2372	2332	2184	2030	1936	1882	1879	1946	1837	1711	1662	1537	1404	1422	1515	1567	1535	1601	1611	1615	1705	1580	1781	1815	1893	1814	1664	1679	1538	1485	1246	1219	1233	1288	1298	1401	1500	1510	1639	1668	1665	1547	1747	1652	1621	1714	1748
3234	3061	2875	2764	2670	2513	2339	2225	2308	2190	2216	2129	2078	2048	1778	1655	1645	1634	1624	1655	1847	1878	1952	1883	1937	1940	1990	1971	1838	1726	1585	1526	1385	1355	1367	1345	1486	1415	1625	1705	1794	1907	1994	1928	2085	1995	2030	2182	2061	2152
4254	3990	3900	3619	3494	3289	3092	2931	3006	2888	2819	2823	2588	2473	2423	2063	2105	2010	2018	2030	2126	2375	2426	2333	2389	2231	2291	2248	2157	2058	1932	1864	1888	1857	1711	1810	1833	1863	2060	2126	2178	2364	2506	2533	2708	2566	2865	2721	2659	2662
5008	4684	4597	4584	4381	4310	4289	3986	3888	3782	3805	3715	3659	3434	3318	3199	3060	3083	3168	3183	3291	3419	3431	3460	3474	3408	3506	3420	3534	3459	3390	3532	3315	3286	3171	3088	3033	3006	3004	3000	3223	3217	3450	3598	3726	3806	3755	3578	3515	3412
4582	4545	4613	4598	4491	4586	4566	4591	4570	4401	4529	4473	4341	4240	4256	4150	4215	4202	4176	4283	4514	4527	4690	4588	4737	4674	4804	4823	4941	5199	5208	5432	5257	5444	4987	5013	4796	4489	4446	4295	4302	4475	4566	4836	4925	4998	4734	4584	4291	3985
3619	3492	3660	3762	3753	3925	4086	3994	4158	4323	4119	4077	3940	4102	3998	4041	4163	4165	4328	4405	4673	4769	4826	4668	4626	4593	4509	4853	4965	5384	5521	5958	6262	5888	5974	5966	5735	5541	5261	5219	5178	5416	5460	5458	5570	5551	5427	5157	4672	4570
2756	2883	2910	2993	3050	3313	3297	3198	3260	3333	3306	3084	3070	3160	3223	3090	3270	3394	3362	3673	3895	3972	3935	4022	3880	3723	3670	3638	3719	3941	4413	4770	5287	5589	5845	5685	5758	5575	5452	5397	5300	5379	5361	5427	5591	5459	5245	4971	4761	4431
2477	2448	2327	2501	2614	2683	2702	2753	2620	2575	2657	2461	2298	2382	2236	2258	2304	2282	2385	2679	2818	2845	3086	2998	2886	2863	2584	2482	2522	2715	3037	3314	3881	4420	4506	4917	5011	5135	5120	4975	4932	4936	5037	4982	4886	4895	4865	4669	4456	4187
2113	1920	2065	2005	2080	2125	2139	2139	2074	2151	2001	1929	1754	1673	1601	1552	1638	1661	1665	1780	1980	2108	2260	2314	2198	2125	1983	1690	1689	1802	1908	2191	2697	3201	3809	4053	4492	4542	4468	4625	4737	4685	4722	4591	4703	4557	4488	4305	4191	4097
1830	1714	1713	1645	1651	1645	1687	1503	1635	1605	1587	1543	1450	1372	1353	1293	1271	1307	1221	1225	1360	1554	1613	1697	1637	1618	1480	1372	1408	1297	1371	1593	2055	2589	3109	3579	3963	4138	4292	4550	4608	4639	4619	4641	4486	4497	4318	4121	4161	4138
1724	1627	1581	1541	1414	1407	1420	1447	1449	1524	1355	1363	1356	1228	1285	1255	1102	1248	1173	1214	1137	1334	1383	1471	1500	1453	1313	1294	1335	1257	1195	1360	1663	2242	2718	3412	3806	4100	4441	4484	4435	4599	4697	4645	4612	4446	4275	4190	4184	4240
1839	1774	1648	1611	1512	1555	1466	1573	1616	1519	1521	1428	1457	1425	1333	1244	1247	1222	1258	1315	1388	1468	1492	1556	1599	1494	1348	1332	1338	1243	1295	1448	1911	2474	2992	3500	4132	4268	4606	4723	4750	4695	4813	4724	4541	4451	4214	4196	4153	4169
2193	1957	1768	1602	1703	1723	1680	1756	1802	1827	1803	1754	1633	1572	1508	1474	1492	1502	1530	1657	1758	1813	1910	1909	1763	1692	1553	1375	1252	1433	1596	1826	2170	2956	3771	4172	4465	4795	4895	5032	4840	4772	4812	4813	4606	4438	4376	4261	4234	4196
2299	2030	1847	1786	1822	1934	1997	1955	2141	2117	2048	2053	1997	1811	1716	1693	1706	1802	1905	1934	2103	2056	2105	2014	1922	1723	1718	1539	1541	1589	1849	2156	2660	3322	4210	4479	4862	4814	5025	5095	4929	4928	4729	4812	4570	4501	4366	4277	4146	4251
2485	2331	2110	2082	2103	2219	2311	2363	2475	2406	2505	2501	2275	2310	2208	2044	2234	2279	2468	2590	2750	2627	2590	2271	2193	2036	1889	1812	1837	2060	2357	2733	3413	3868	4484	4823	4999	5115	5038	5007	4838	4745	4699	4684	4494	4441	4298	4155	4224	4136
3333	3001	2886	2944	2991	3033	3060	3157	3279	3588	3554	3543	3478	3509	3274	3350	3463	3520	3708	3756	3901	3646	3564	3260	3013	2708	2726	2709	2973	3178	3415	3815	4218	4670	4944	5266	5228	5258	5066	4946	4858	4728	4550	4258	4299	4327	4108	4093	4054	4103
4318	4321	4217	4073	4223	4221	4212	4487	4737	4912	4946	5137	5091	5205	5006	4942	5028	5196	5306	5430	5311	5264	4880	4645	4314	4105	4007	4203	4341	4613	4964	5248	5253	5233	5484	5269	5289	5329	5019	4714	4634	4569	4474	4279	4313	4364	4061	3955	4147	3909
4772	4643	4834	4844	4652	4775	4773	4843	5159	5413	5433	5697	5713	5798	5683	5498	5683	5663	5695	5767	5734	5800	5360	5047	4758	4699	4706	4661	4858	5156	5364	5373	5421	5518	5229	5143	5012	4752	4863	4573	4447	4546	4334	4367	4371	4388	4213	4119	4085	4008
4214	4211	4320	4191	4167	4105	4039	4038	4214	4496	4719	4818	4840	4842	4722	4521	4546	4451	4629	4688	4739	4681	4534	4262	4114	4003	3775	3833	4012	4282	4400	4481	4667	4646	4640	4787	4606	4653	4657	4611	4527	4616	4518	4498	4300	4286	4400	4142	4051	3865
3501	3410	3354	3436	3323	3302	3275	3173	3252	3416	3568	3735	3652	3549	3478	3417	3405	3325	3430	3603	3602	3688	3626	3303	3168	2950	2699	2840	2941	3138	3301	3573	3742	4088	4300	4381	4576	4479	4705	4744	4747	4761	4717	4611	4393	4532	4242	4154	3990	3897
2941	2914	2846	2842	2937	2776	2746	2665	2639	2654	2881	3032	2903	2935	2790	2792	2625	2692	2778	2909	3103	3023	3006	2749	2546	2358	2307	2190	2388	2411	2629	2987	3292	3741	4033	4207	4659	4709	4867	5089	4990	5047	4877	4843	4588	4569	4447	4175	3979	3916
2536	2586	2519	2413	2564	2383	2230	2182	2163	2204	2224	2413	2443	2291	2221	2436	2226	2244	2263	2347	2312	2493	2428	2370	2156	2075	1913	1717	1835	1900	2080	2323	2753	3192	3470	4013	4366	4688	4815	5125	5047	5104	5197	5101	4845	4642	4457	4279	4026	3811
2247	2187	2050	2025	2036	1827	1862	1835	1747	1745	1724	1920	1833	1829	1777	1772	1803	1708	1797	1722	1886	1882	1963	1988	1931	1882	1581	1555	1497	1424	1589	1872	2167	2730	3093	3689	4131	4537	4843	5095	5119	5033	5079	5062	4990	4606	4518	4165	3956	3734
1949	1903	1889	1800	1772	1665	1695	1598	1524	1428	1440	1439	1484	1498	1513	1370	1509	1453	1526	1499	1544	1622	1810	1760	1740	1646	1656	1302	1284	1281	1284	1642	2082	2499	3092	3742	4214	4558	4975	5007	5189	5238	5290	5103	4926	4568	4363	4177	3844	3671
2185	1983	1843	1845	1872	1824	1749	1640	1492	1537	1423	1472	1471	1518	1503	1508	1569	1568	1551	1586	1684	1812	1838	1900	1804	1649	1521	1471	1413	1367	1574	1902	2360	2795	3592	4131	4777	5127	5283	5548	5435	5424	5412	5392	5045	4738	4431	4301	4026	3868
2327	2281	2067	2119	2087	2197	2085	1973	1881	1790	1718	1776	1762	1778	1802	1772	1806	1941	1899	2036	2108	2188	2224	2128	2027	1960	1638	1656	1692	1748	2101	2445	2924	3638	4201	4565	5154	5538	5634	5849	5576	5689	5497	5486	5167	4904	4645	4451	4241	4001
2604	2259	2324	2358	2364	2467	2464	2294	2231	2078	2104	2065	2100	2096	2168	2285	2245	2406	2496	2562	2535	2622	2638	2399	2446	2222	2144	2164	2181	2362	2782	3211	3689	4284	4618	5106	5352	5770	5745	5674	5785	5734	5650	5371	5091	4934	4668	4530	4233	4245
2685	2644	2557	2615	2741	2802	2790	2679	2708	2500	2455	2435	2569	2495	2651	2712	2624	2801	2862	2885	2937	3070	3027	2792	2861	2740	2669	2658	2832	2949	3369	3730	4107	4462	4759	4852	5021	5013	5239	5228	5179	4974	4901	4562	4547	4370	4198	4042	3843	3842
3161	3081	2964	3184	3217	3381	3412	3267	3224	3110	2900	2821	2972	2995	3008	3017	3070	3086	3204	3294	3464	3459	3320	3235	3101	3149	3143	3177	3147	3159	3388	3671	3770	3880	4091	4140	4172	4077	4154	4097	3947	4007	3868	3850	3692	3622	3521	3345	3276	3366
3817	3728	3790	3894	3977	3918	3911	3979	3971	3657	3353	3145	3322	3220	3164	3207	3271	3274	3427	3323	3494	3469	3469	3560	3567	3362	3362	3284	3155	3113	3191	3184	3194	3152	3143	3104	3183	3080	3100	3110	3074	3024	3003	2931	2906	2903	2952	2806	2799	2902
4628	4221	4329	4492	4346	4339	4387	4390	4102	4063	3667	3422	3419	3171	3212	3124	3145	3332	3071	3092	3209	3198	3219	3290	3246	3257	3055	3060	2942	2699	2723	2519	2484	2416	2387	2353	2401	2389	2384	2436	2538	2535	2426	2450	2522	2491	2379	2503	2497	2612
4639	4563	4329	4599	4485	4261	4279	4187	4143	3867	3755	3385	3199	3016	2858	2746	2783	2637	2657	2647	2704	2571	2649	2534	2693	2578	2573	2576	2340	2293	2186	2059	1973	1755	1851	1898	1873	1823	1896	1924	1960	1970	2083	2082	2110	2156	2202	2134	2231	2348
4567	4486	4342	4337	4130	3948	3827	3700	3518	3354	3223	2954	2852	2617	2515	2424	2180	2143	1937	2008	1986	2059	1995	1950	1886	1950	2034	1962	1778	1789	1705	1623	1629	1577	1524	1471	1558	1560	1528	1557	1658	1789	1779	1795	1951	1917	1938	1919	2147	2177
4413	4362	4263	4049	3905	3717	3619	3194	3085	2921	2804	2680	2515	2226	2155	2015	1881	1750	1627	1645	1617	1600	1596	1527	1539	1501	1536	1540	1538	1440	1405	1304	1351	1434	1342	1396	1317	1373	1346	1469	1495	1593	1588	1613	1696	1764	1845	1906	1891	1895
4302	4296	4164	4072	3891	3526	3324	3021	2895	2675	2563	2371	2293	2007	1936	1835	1751	1682	1565	1525	1577	1491	1540	1451	1467	1490	1493	1436	1423	1347	1384	1308	1200	1274	1303	1304	1313	1422	1394	1488	1513	1531	1586	1594	1672	1853	1863	1873	1794	1879
4267	4241	4164	4132	3780	3476	3321	2991	2833	2623	2456	2317	2142	1976	1973	1878	1694	1632	1502	1494	1524	1532	1487	1577	1525	1510	1629	1482	1460	1464	1333	1353	1243	1272	1368	1308	1324	1352	1477	1472	1522	1574	1711	1687	1704	1907	1915	1866	1821	1792
4111	4069	4167	4098	3860	3569	3347	2998	2848	2580	2285	2195	2018	2052	1896	1796	1653	1594	1597	1510	1565	1539	1599	1498	1622	1568	1564	1502	1544	1458	1378	1239	1292	1252	1262	1222	1247	1276	1343	1346	1396	1528	1588	1687	1696	1794	1773	1872	1874	1740
4047	3968	4098	3943	3826	3668	3368	3161	2969	2788	2310	2270	2109	1964	1871	1699	1680	1565	1605	1509	1539	1517	1600	1676	1661	1615	1652	1541	1563	1505	1487	1344	1340	1269	1263	1287	1206	1331	1317	1369	1339	1442	1535	1579	1713	1683	1680	1829	1744	1700
3816	3733	3603	3794	3517	3473	3445	3207	3009	2990	2815	2601	2465	2130	1918	1837	1795	1808	1616	1580	1580	1579	1716	1695	1684	1766	1745	1675	1570	1582	1478	1457	1382	1364	1243	1352	1307	1418	1394	1438	1447	1474	1500	1770	1653	1673	1743	1751	1727	1649
3605	3508	3389	3487	3432	3288	3285	3217	3228	3143	3215	2865	2635	2288	2111	2027	1806	1685	1670	1682	1619	1694	1790	1770	1870	1696	1850	1790	1690	1651	1602	1516	1459	1480	1380	1453	1470	1638	1647	1641	1629	1707	1712	1855	1896	1903	1964	1964	1988	2036
3602	3440	3234	3191	3071	3057	3074	3143	3293	3440	3178	3076	2752	2492	2306	2059	1831	1758	1632	1571	1594	1627	1752	1769	1796	1886	1830	1787	1815	1727	1719	1710	1652	1679	1657	1612	1763	1724	1859	1682	1735	1672	1782	1864	2001	2135	2243	2300	2298	2427
3510	3230	2985	2898	2808	2715	2850	3030	3163	3310	3197	3203	2941	2581	2287	2031	1879	1783	1634	1568	1637	1759	1857	1864	1946	1919	1759	1994	1923	1829	1945	1841	1903	1859	1768	1796	1800	1764	1786	1785	1817	1872	2029	2211	2367	2516	2580	2741	2733	2630
3326	3040	2707	2643	2563	2566	2585	2930	3182	3449	3397	3292	3100	2829	2425	2219	1962	1737	1673	1682	1718	2037	2168	2182	2139	2182	2142	2167	2057	2086	2066	2048	2106	2120	2058	2069	1988	2017	2011	2040	2338	2480	2634	3065	3158	3365	3498	3462	3328	3103
3096	2837	2449	2412	2263	2367	2787	3036	3402	3678	3632	3714	3464	3168	2608	2262	1900	1823	1771	1910	2015	2262	2403	2507	2511	2536	2466	2367	2372	2289	2445	2435	2408	2413	2397	2407	2296	2525	2525	2680	2982	3238	3538	3872	4150	4286	4552	4400	3978	3601
2757	2554	2353	2254	2275	2491	2863	3261	3630	3914	4090	4024	3759	3363	2839	2333	2137	1940	1851	1985	2246	2405	2692	2900	2902	2795	2587	2543	2559	2662	2730	2807	2811	2689	2814	2862	2858	2921	2980	3224	3456	3825	4131	4234	4659	4867	4994	4821	4364	3908
2865	2408	2306	2293	2409	2709	3127	3579	3903	4253	4350	4108	3919	3578	2923	2443	2111	1953	1910	1995	2205	2460	2813	2955	2963	2884	2769	2670	2627	2668	2828	2932	2952	2998	3063	3123	3177	3199	3215	3353	3678	3845	4106	4382	4495	4649	5036	4788	4301	4049
2763	2502	2231	2177	2477	2879	3301	3727	4219	4374	4525	4389	4006	3632	3055	2434	2288	1959	1900	1933	2214	2637	2855	3044	3073	2958	2752	2601	2621	2550	2665	2823	2873	2950	2952	3102	3148	3279	3319	3564	3558	3928	4020	4347	4648	4679	4797	4753	4306	4068
2710	2371	2165	2111	2417	2846	3308	3730	4197	4650	4766	4611	3990	3718	3002	2538	2158	1879	1693	1868	2151	2468	2829	2995	3022	3022	2638	2487	2504	2470	2581	2460	2540	2708	2687	2861	2973	3068	3178	3367	3591	3808	4138	4363	4577	4706	4894	4714	4293	4131
2674	2436	2077	2133	2210	2616	2993	3560	4072	4455	4657	4347	3987	3536	2853	2244	1854	1690	1638	1663	1924	2347	2755	3040	2958	2632	2595	2336	2267	2332	2092	2130	2087	2256	2339	2373	2492	2728	2844	2912	3048	3389	3599	3886	4145	4426	4605	4570	4265	3873
2859	2347	2003	2083	2053	2335	2685	3192	3541	3982	4089	3945	3707	3128	2711	2082	1824	1457	1385	1382	1717	2050	2401	2579	2722	2560	2172	2169	1981	1841	1858	1819	1813	1822	1868	1862	2006	2165	2106	2230	2511	2639	2949	3242	3587	3839	4089	4185	4013	3640
2876	2425	2077	1994	1857	2107	2385	2651	3004	3354	3561	3505	3157	2816	2222	1969	1601	1330	1229	1248	1514	1715	1981	2251	2409	2294	1999	1866	1813	1609	1567	1524	1514	1521	1639	1632	1741	1731	1740	1858	1992	2180	2465	2709	3090	3435	3617	3619	3453	3334
2918	2496	2159	1964	2053	2146	2214	2370	2530	2919	3020	2982	2738	2550	2152	1921	1603	1312	1240	1238	1331	1541	1777	2008	2107	2015	1808	1728	1602	1517	1462	1428	1433	1430	1492	1517	1538	1590	1736	1745	1827	1896	2070	2379	2559	2848	3027	3163	2995	2951
3090	2641	2424	2310	2086	2173	2216	2340	2275	2414	2582	2608	2546	2317	2128	1832	1648	1437	1265	1201	1192	1315	1475	1667	1805	1764	1853	1681	1551	1547	1447	1365	1427	1311	1353	1317	1343	1460	1455	1483	1530	1547	1820	1830	2047	2309	2389	2554	2528	2389
3286	2795	2444	2384	2178	2194	2138	2091	1964	1981	2141	2264	2270	2159	2023	1799	1642	1508	1313	1162	1048	1089	1147	1426	1503	1562	1565	1529	1501	1415	1472	1347	1365	1282	1265	1238	1187	1179	1284	1231	1283	1305	1314	1578	1687	1820	1867	1992	2079	2024
3500	3052	2522	2373	2157	2121	1915	1942	1881	1856	1905	1954	1964	1994	1906	1721	1627	1462	1189	1107	918	1002	1087	1147	1251	1419	1349	1394	1380	1297	1377	1251	1284	1224	1149	1096	1075	1095	1089	1076	1139	1146	1219	1359	1534	1559	1719	1704	1791	1822
3786	3145	2660	2328	2191	1912	1868	1777	1812	1816	1854	1925	1977	1857	1773	1574	1373	1257	1124	1022	1014	924	1010	1144	1254	1315	1273	1321	1338	1323	1202	1180	1135	1066	1004	1002	1045	965	1011	1057	1124	1121	1229	1333	1364	1567	1680	1802	1903	1818
3599	3154	2702	2349	2208	2037	1789	1618	1709	1786	1870	1949	2079	1906	1779	1556	1382	1240	1072	1002	862	934	1075	1095	1237	1195	1295	1242	1248	1210	1123	1124	1086	1042	1035	967	972	967	949	1086	1186	1105	1273	1371	1469	1678	1889	1970	1998	2008
3532	3093	2801	2364	2293	2041	1768	1693	1658	1712	1856	1878	2033	1895	1753	1546	1469	1267	1127	1009	955	893	969	1207	1225	1211	1347	1407	1364	1364	1230	1168	1102	1174	1004	986	1029	943	972	1122	1148	1203	1353	1419	1493	1687	1953	1955	2054	1973
3413	2945	2565	2300	2203	2038	1793	1791	1777	1784	1958	1870	1947	1909	1742	1667	1502	1409	1209	1053	997	1011	1055	1184	1328	1383	1492	1463	1560	1399	1413	1342	1214	1181	1173	1076	1027	1002	1051	1140	1175	1276	1360	1392	1568	1637	1823	1886	1909	1879
3259	2921	2468	2290	2174	2079	1985	2019	2016	2064	1976	2074	2073	2107	1921	1827	1600	1463	1281	1112	1059	944	1150	1345	1402	1543	1554	1548	1476	1458	1425	1370	1283	1166	1191	1117	1139	1061	1088	1188	1229	1319	1383	1487	1571	1740	1882	1975	2073	2144
3271	2793	2479	2156	2058	2063	2172	2274	2146	2330	2265	2228	2273	2215	2072	1903	1728	1446	1259	1154	1048	1150	1291	1485	1623	1721	1603	1608	1526	1423	1430	1426	1262	1291	1226	1176	1214	1189	1199	1273	1253	1356	1465	1462	1693	1949	2143	2278	2439	2474
3391	2854	2407	2147	2007	2046	2129	2221	2276	2496	2538	2511	2557	2389	2079	1889	1604	1387	1253	1159	1120	1160	1319	1493	1632	1685	1688	1651	1452	1410	1479	1402	1430	1345	1304	1240	1311	1183	1276	1432	1381	1432	1445	1470	1708	1965	2230	2555	2642	2803
3367	2811	2438	1969	1878	1887	2045	2116	2362	2642	2720	2704	2557	2491	2162	1905	1525	1259	1155	1049	1090	1166	1405	1617	1771	1826	1769	1549	1299	1372	1362	1501	1436	1431	1413	1411	1461	1387	1441	1556	1673	1635	1815	1817	1929	2128	2379	2460	2584	2642
3316	2684	2219	1839	1733	1848	2149	2359	2698	3087	3180	3100	2915	2469	2175	1785	1423	1169	1077	1216	1228	1407	1641	1929	2131	2048	1938	1667	1490	1382	1442	1582	1701	1745	1779	1703	1804	1775	1938	2145	2231	2379	2575	2669	2785	2964	2991	2860	2750	2628
2901	2422	2017	1809	1844	1996	2473	2933	3360	3708	3841	3604	3236	2806	2304	1909	1458	1280	1197	1375	1534	1905	2181	2592	2762	2721	2460	2154	2012	1792	1840	1882	2099	2150	2203	2295	2231	2482	2685	2707	3123	3324	3675	4117	4242	4376	4108	3815	3555	3263
2720	2252	1916	1766	1844	2396	2869	3437	3875	4180	4560	4216	3811	3224	2561	2026	1548	1482	1320	1468	1821	2280	2586	2945	3228	3222	2967	2905	2485	2342	2306	2379	2459	2511	2474	2598	2675	2667	3068	3298	3495	3710	4584	4964	5224	5460	5332	4950	4419	4096
2739	2182	1952	1797	1895	2287	2912	3598	4091	4493	4624	4399	4049	3475	2860	2199	1828	1558	1584	1714	2073	2495	2873	3163	3380	3527	3335	3113	2977	2631	2482	2556	2531	2697	2763	2751	2843	2892	3147	3462	3514	4187	5052	5439	5693	5877	5978	5519	5058	4731
2783	2228	1934	1743	1925	2299	2813	3412	4081	4576	4618	4320	4079	3557	2915	2386	1870	1812	1804	1860	2198	2626	3081	3143	3475	3570	3452	3378	2975	2764	2557	2592	2742	2586	2734	2780	2890	3277	3559	3733	3950	5035	5954	6287	5924	6466	6785	6040	5396	4872
2744	2371	1839	1755	1934	2160	2716	3307	3818	4331	4443	4129	3832	3434	2952	2304	1944	1723	1741	1923	2159	2637	3074	3335	3489	3615	3479	3293	2884	2602	2517	2476	2536	2532	2575	2721	2949	3246	3730	4016	4392	5329	6542	6853	6477	6694	6868	6263	5506	4897
2725	2230	1898	1660	1807	2070	2539	3073	3524	3901	3932	3798	3452	3101	2681	2105	1830	1603	1628	1748	2117	2554	2809	3141	3305	3326	3212	2937	2682	2429	2310	2238	2322	2396	2529	2637	2809	3250	3661	3772	4166	4973	5904	6428	6353	6279	6305	5613	4778	4494
2922	2330	1847	1636	1667	1939	2353	2675	3051	3385	3600	3507	3132	2813	2380	1858	1553	1420	1323	1465	1704	2025	2390	2707	2935	2846	2889	2564	2245	2133	1990	1901	1943	2119	2269	2204	2369	2631	3013	3335	3542	4066	4778	5300	5447	5246	4980	4593	4258	3838
3005	2449	1984	1814	1748	1857	2039	2362	2763	3017	3157	3108	2814	2559	2182	1765	1532	1242	1178	1229	1388	1611	2015	2310	2348	2467	2317	2043	1969	1680	1640	1580	1602	1725	1956	1965	2045	2189	2479	2703	3003	3172	3665	3877	4075	3891	3633	3398	3274	3045
3157	2661	2181	2031	1881	1920	2046	2300	2482	2738	2801	2890	2746	2456	2113	1737	1549	1339	1236	1232	1274	1546	1739	1979	2215	2214	2006	1870	1645	1658	1448	1464	1480	1520	1651	1849	1874	1950	2164	2369	2443	2607	2736	2902	2938	2715	2711	2631	2451	2295
3292	2924	2370	2059	2145	2132	2111	2183	2294	2422	2607	2551	2501	2312	2033	1833	1630	1308	1390	1214	1281	1451	1649	1779	1969	2113	2039	1805	1692	1546	1516	1380	1403	1458	1499	1596	1777	1782	1783	1801	1980	2022	2035	2052	2174	2087	2158	2212	2204	2263
3511	3001	2686	2471	2285	2127	2168	2111	2069	2286	2186	2013	2212	2120	2006	1836	1611	1515	1218	1247	1218	1266	1392	1565	1767	1892	1969	1676	1611	1429	1423	1441	1315	1335	1348	1430	1501	1554	1573	1460	1565	1502	1626	1553	1672	1860	1967	2134	2080	2282
3637	3204	2919	2584	2329	2296	2048	1895	1951	1954	1869	1899	1952	2012	1950	1738	1656	1461	1252	1098	1066	1072	1224	1415	1627	1643	1650	1553	1436	1346	1316	1286	1268	1136	1192	1197	1285	1404	1394	1343	1346	1430	1453	1514	1544	1829	1957	1916	2098	2208
3791	3394	2922	2600	2324	2199	1998	1824	1697	1779	1748	1793	1976	1965	1820	1776	1570	1436	1237	1025	1017	1027	1180	1304	1404	1521	1545	1450	1355	1196	1237	1126	1032	991	1088	1112	1158	1195	1292	1287	1328	1409	1455	1555	1650	1709	1898	1975	2118	2147
3671	3223	2961	2697	2306	2039	1908	1658	1660	1766	1832	1791	2028	1986	1831	1700	1553	1404	1183	1017	927	965	1205	1257	1519	1452	1440	1394	1348	1230	1108	1058	986	974	996	1073	1146	1137	1213	1413	1419	1492	1719	1683	1782	1785	1949	2026	1972	2037
3815	3279	2950	2564	2347	2051	1802	1771	1615	1829	1883	1802	1935	2038	1883	1692	1458	1374	1138	997	1011	1032	1153	1329	1374	1425	1409	1370	1273	1252	1115	1107	1062	975	1001	975	1080	1091	1216	1279	1457	1512	1502	1676	1696	1874	1785	1803	1895	1860
3689	3315	2963	2720	2411	2291	1947	1807	1826	1816	1903	1858	1900	2018	1842	1642	1563	1366	1226	1090	1035	1058	1149	1262	1348	1441	1540	1480	1364	1258	1242	1145	1040	1041	1020	1074	1132	1141	1195	1320	1414	1406	1469	1586	1702	1761	1715	1740	1771	1832
3804	3303	2943	2710	2500	2327	2186	2092	2011	1940	2072	2059	2052	2073	2003	1823	1547	1422	1275	1204	1093	1166	1255	1364	1476	1619	1521	1498	1436	1368	1286	1250	1161	1091	1134	1103	1149	1172	1250	1400	1456	1500	1569	1700	1758	1872	2020	1955	2050	2051
3708	3185	2818	2635	2609	2391	2426	2325	2284	2338	2300	2150	2116	2176	2075	1964	1702	1541	1429	1288	1282	1356	1400	1601	1844	1785	1875	1873	1738	1580	1522	1474	1232	1265	1233	1173	1320	1322	1459	1558	1689	1809	1897	1976	2116	2229	2353	2398	2435	2381
3639	3274	2908	2621	2574	2378	2481	2484	2595	2590	2545	2457	2456	2317	2205	1939	1845	1608	1459	1410	1413	1566	1633	1878	2045	2177	2163	2099	1841	1693	1666	1594	1421	1364	1319	1428	1502	1652	1753	1880	2045	2273	2281	2352	2490	2617	2735	2758	2776	2761
3539	3204	2835	2456	2516	2518	2519	2566	2647	2665	2799	2641	2510	2434	2219	1988	1753	1557	1546	1499	1603	1694	2006	2106	2319	2339	2265	2048	1975	1844	1687	1645	1619	1575	1639	1687	1762	2005	2268	2471	2484	2733	2869	2812	2818	2930	2911	2890	3037	2932
3422	3056	2680	2558	2444	2662	2634	2900	3029	3026	3090	2874	2762	2522	2335	2136	1936	1787	1712	1721	1789	2164	2296	2671	2718	2679	2696	2520	2256	2148	2056	2032	2117	2233	2168	2277	2476	2623	2759	3009	3265	3543	3560	3593	3474	3516	3418	3483	3452	3484
3302	3026	2813	2583	2698	2800	3102	3294	3403	3538	3446	3269	3123	2784	2645	2340	2296	2153	2143	2165	2458	2633	2949	3210	3142	3188	3096	2862	2865	2736	2540	2703	2845	2927	2935	3159	3280	3254	3680	3824	4045	4221	4223	4215	4014	3990	4058	3909	3944	3943
3395	3051	2829	3032	3156	3271	3604	3822	3934	3698	3768	3624	3385	3079	3084	2789	2811	2683	2697	2837	3012	3206	3550	3684	3749	3653	3521	3411	3197	3348	3244	3382	3401	3416	3627	3946	3879	3905	4264	4527	4645	4636	4622	4435	4270	4293	4283	4240	4204	4363
3540	3282	3238	3409	3679	3752	4155	4103	4189	4079	3954	3753	3699	3433	3417	3214	3215	3003	3224	3213	3204	3622	3864	3849	3925	3789	3716	3593	3384	3438	3588	3741	3861	3954	3927	3979	4186	4332	4465	4509	4673	4688	4600	4317	4176	4075	4083	3858	4062	4243
3605	3351	3665	3698	3952	3995	4299	4290	4186	4040	3997	3741	3735	3672	3518	3555	3437	3485	3417	3461	3633	3688	3925	4068	3912	3675	3692	3606	3488	3524	3505	3802	3874	3822	3921	3992	4070	4282	4375	4691	4717	4574	4337	4307	3991	3853	3839	3857	3911	4169
3764	3546	3653	3824	4123	4261	4126	4159	4148	3866	3814	3700	3631	3591	3513	3531	3598	3376	3512	3305	3593	3580	3754	3724	3822	3660	3470	3377	3332	3373	3401	3710	3759	3734	3801	3883	4067	4153	4477	4570	4542	4434	4292	4106	3945	3808	3773	3797	3744	4075
3805	3827	3799	3650	3820	4065	4049	3936	3926	3805	3602	3400	3397	3274	3345	3263	3345	3250	3130	3209	3316	3430	3435	3539	3445	3475	3495	3108	3197	3130	3290	3444	3471	3625	3844	3778	3981	4102	4236	4258	4191	4228	4040	3915	3676	3562	3527	3750	3694	3952
3631	3696	3640	3631	3494	3487	3841	3652	3414	3418	3350	3040	3193	3047	3097	2970	2888	3027	2831	2861	2982	3094	3073	3150	3166	3127	2929	2808	2854	2823	2991	3055	3199	3412	3478	3552	3723	3806	3813	3929	3932	3833	3633	3410	3396	3235	3302	3395	3562	3653
3757	3596	3493	3475	3545	3377	3372	3296	3263	3078	3067	3072	2918	2916	2797	2661	2660	2529	2580	2606	2669	2580	2914	2779	2782	2685	2568	2616	2491	2636	2658	2721	2899	3046	3144	3230	3328	3392	3548	3472	3462	3396	3153	3076	2869	2908	2899	2982	3169	3432
3887	3693	3469	3448	3364	3200	3167	3048	3010	2936	2779	2839	2795	2766	2768	2573	2550	2402	2338	2383	2340	2524	2397	2492	2490	2424	2496	2362	2476	2363	2516	2477	2640	2824	2717	2768	2903	3034	3065	3170	3120	3165	2962	2736	2731	2664	2634	2822	2936	3098
3836	3750	3564	3458	3287	3228	3141	2984	2897	2763	2732	2655	2645	2551	2699	2478	2359	2363	2265	2280	2329	2333	2295	2332	2222	2372	2347	2264	2267	2269	2284	2364	2373	2465	2257	2496	2533	2619	2770	2753	2860	2710	2695	2560	2435	2397	2385	2543	2658	2739
3508	3474	3560	3339	3227	3104	2906	2861	2582	2586	2567	2389	2507	2419	2307	2339	2251	2130	2127	2016	2083	2133	2220	2171	2124	2051	2049	2053	2027	2036	2092	2114	1984	2199	2022	1974	2080	2218	2373	2400	2385	2352	2236	2247	2098	2150	2189	2274	2254	2464
3616	3416	3499	3517	3359	2920	2971	2700	2519	2253	2269	2231	2155	2264	2247	2057	2101	1926	1879	1805	1907	1927	2079	2067	1910	1860	1878	1869	1749	1804	1878	1773	1851	1967	1845	1790	1877	2089	1941	2132	2164	2097	2044	1982	1990	1972	2068	2116	2191	2255
3700	3555	3506	3577	3315	3057	2849	2764	2455	2216	2187	2212	2093	1978	2092	1950	1910	1877	1735	1733	1720	1768	1922	1952	1864	1816	1788	1680	1787	1864	1820	1844	1806	1776	1854	1775	1801	1904	2079	1970	2102	2129	1970	1962	2035	1951	2004	2114	2159	2323
3682	3546	3476	3434	3306	3099	2676	2578	2419	2290	2221	2148	2140	2026	1966	1969	1766	1787	1662	1764	1734	1940	1888	2013	2015	1969	1820	1841	1812	1824	1796	1844	1747	1824	1858	1809	1806	1841	2030	1993	2011	2074	2049	1959	1981	2070	2051	2098	2171	2373
3341	3464	3615	3285	3111	2964	2748	2543	2457	2371	2234	2260	2130	2036	1926	1708	1749	1702	1628	1669	1664	1809	2015	2037	1936	1933	1717	1747	1761	1745	1788	1819	1640	1617	1643	1764	1807	1862	1824	1915	1905	1890	1940	1953	1935	1948	1962	2056	2115	2180
3269	3343	3618	3431	3203	3005	2898	2610	2411	2472	2292	2316	2195	2019	1989	1904	1754	1732	1678	1536	1662	1672	1892	1888	2036	1900	1772	1744	1668	1730	1633	1651	1642	1563	1549	1613	1583	1764	1819	1779	1825	1792	1912	1932	1931	1900	1942	2051	1970	2093
3345	3266	3601	3597	3282	3052	3103	2824	2551	2647	2478	2354	2413	2308	2259	2046	1869	1760	1732	1692	1761	1770	1936	2006	2049	2066	1903	2039	1875	1884	1890	1848	1698	1645	1553	1694	1794	1822	1905	1950	1930	2054	2055	2141	2020	2137	2056	2106	2126	2180
3600	3147	3239	3495	3564	3157	3060	3131	2979	2892	2867	2642	2618	2618	2498	2379	2150	2094	2117	2040	2056	2152	2140	2325	2427	2337	2427	2419	2325	2248	2271	2116	1978	1875	1846	1910	1968	2084	2181	2229	2288	2337	2306	2369	2407	2348	2397	2311	2297	2373
3747	3338	3220	3406	3520	3254	2941	3209	3127	2956	3164	2944	2942	2729	2695	2617	2493	2387	2343	2214	2376	2412	2519	2474	2638	2636	2778	2691	2547	2499	2392	2304	2339	2180	2150	2199	2333	2320	2495	2530	2496	2516	2546	2615	2723	2653	2474	2463	2530	2561
3727	3596	3272	3302	3586	3330	2993	3314	3353	2961	3130	3011	2726	2753	2717	2754	2610	2544	2381	2400	2538	2695	2730	2779	2947	2858	2911	2686	2764	2711	2475	2526	2360	2392	2541	2460	2564	2719	2760	2980	2996	2934	2968	2931	2880	2807	2755	2826	2823	2826
3999	3969	3598	3453	3640	3713	3292	3256	3518	3376	3101	3327	2854	2946	2858	2901	2837	2816	2782	2936	2959	3098	3216	3260	3325	3403	3398	3185	3187	3037	3037	2952	2951	2999	3033	3242	3213	3288	3516	3529	3555	3400	3452	3414	3513	3436	3405	3306	3267	3383
4017	4229	3983	3694	4023	4309	3929	3851	4203	3875	3726	3889	3525	3429	3499	3456	3564	3392	3636	3726	3859	3704	3888	3968	4008	3933	4040	3977	3882	3816	3734	3854	3665	3694	3796	3946	3847	3991	4117	4181	4122	4074	4019	4008	4051	4055	4263	3988	4048	3988
3888	4287	4200	3866	4123	4653	4617	4274	4619	4351	4320	4594	4420	4115	4387	4172	4364	4319	4300	4381	4590	4457	4340	4447	4455	4443	4471	4600	4288	4234	4228	4244	4277	4418	4358	4453	4534	4511	4495	4451	4738	4670	4462	4376	4523	4465	4592	4405	4286	4318
3383	3900	3824	3453	3579	4220	4529	4236	4520	4558	4320	4580	4498	4258	4784	4442	4648	4684	4539	4451	4613	4667	4514	4440	4349	4564	4421	4463	4261	4358	4172	4172	4352	4372	4342	4303	4371	4500	4579	4641	4572	4610	4553	4504	4487	4484	4434	4463	4178	4116
3178	3389	3217	2901	2917	3371	3606	3474	3745	3976	3767	3965	3975	4042	4214	4160	4514	4413	4442	4385	4497	4540	4460	4282	4222	4272	4423	4158	4109	4076	4073	4007	3884	3873	4019	3916	4010	4050	4235	4332	4293	4258	4293	4335	4224	4187	4131	4075	3902	3601
3107	3094	3129	2626	2257	2707	2768	2631	2866	3305	2946	3240	3407	3391	3680	3855	3962	4155	4065	4192	4184	4329	4412	4183	4056	4041	4040	4058	4200	3818	3809	3821	3582	3676	3554	3742	3752	3931	3820	4103	3890	3934	3847	4027	3907	3938	3816	3584	3498	3375
3256	3424	3148	2693	2322	2541	2529	2225	2498	2684	2588	2774	3071	3074	3415	3391	3680	3795	3780	3962	3950	4031	4139	4126	4098	3919	3847	3898	3881	3874	3731	3720	3438	3566	3554	3747	3794	4004	3918	3963	3914	3843	3765	3831	3717	3670	3690	3547	3540	3431
3417	3691	3555	2925	2646	2818	2665	2197	2416	2587	2399	2687	2883	2792	3267	3201	3488	3416	3574	3676	3800	3917	4025	4038	4032	3811	3894	3852	3862	3885	3770	3554	3601	3465	3553	3553	3969	4007	4007	3926	3919	3810	3675	3681	3688	3555	3541	3457	3378	3459
3503	3610	3311	2824	2646	2895	2503	2221	2308	2374	2149	2421	2621	2624	2954	3014	3326	3378	3476	3699	3660	3851	3956	3899	4070	3872	3902	3830	3731	3730	3611	3716	3580	3463	3706	3848	3845	3894	4014	3863	3796	3629	3671	3570	3464	3484	3398	3414	3450	3410
3265	3320	2989	2229	2211	2480	2269	1983	2101	2301	2131	2330	2501	2650	3075	3201	3501	3498	3542	3739	3770	3917	4026	3936	3923	3964	4114	3816	3761	3746	3736	3670	3663	3697	3776	3879	3877	4036	3938	3765	3665	3482	3580	3461	3545	3407	3337	3391	3449	3493
3077	3130	2504	2101	2005	2149	2002	1827	2112	2390	2333	2616	2883	2991	3562	3555	3765	3563	3849	3788	3773	3853	4114	3987	3910	3821	3924	3872	3971	3777	3646	3921	3804	3872	3900	3941	3935	4018	3860	3672	3550	3472	3462	3323	3432	3274	3355	3400	3417	3498
3107	2900	2479	2113	2249	2564	2284	2344	2666	2899	2915	3284	3509	3736	4177	3805	4143	3828	3770	3745	3804	3777	3885	3840	3866	3793	3649	3784	3707	3612	3698	3709	3857	3782	3847	3911	3806	3875	3888	3633	3464	3458	3488	3431	3429	3509	3287	3320	3419	3559
3288	3184	2789	2586	2758	3102	2971	2945	3328	3486	3557	3951	3870	4125	4261	4262	4151	3858	3759	3532	3645	3557	3713	3680	3918	3756	3758	3559	3695	3633	3691	3721	3754	3760	3789	3764	3834	3691	3672	3622	3611	3436	3497	3484	3389	3279	3310	3347	3401	3498
3736	3470	3017	3095	3406	3453	3340	3501	3775	3658	3796	4051	3788	4179	4160	4066	3945	3691	3598	3425	3523	3512	3599	3673	3867	3857	3743	3776	3511	3674	3590	3861	3840	3981	3947	3796	3646	3516	3691	3465	3496	3483	3481	3423	3516	3475	3458	3542	3554	3409
3692	3427	3174	3473	3730	3458	3401	3525	3621	3649	3945	3911	3767	4087	4125	3923	3725	3537	3538	3389	3450	3395	3525	3596	3611	3914	3757	3887	3593	3678	3720	3860	3836	3929	3907	3962	3650	3466	3455	3554	3444	3481	3560	3452	3489	3562	3387	3450	3568	3379
3679	3389	3263	3827	3710	3411	3552	3611	3624	3527	3762	3867	3770	3912	3873	3900	3700	3384	3358	3347	3569	3435	3586	3691	3697	3923	3862	3735	3641	3678	3741	3721	3769	3848	3791	3732	3657	3509	3608	3592	3651	3637	3641	3480	3629	3655	3493	3509	3386	3372
3654	3507	3769	3940	3706	3582	3651	3752	3499	3703	3732	3639	3703	3858	3751	3869	3626	3536	3383	3674	3509	3661	3803	3889	3844	3877	3692	3716	3587	3643	3684	3815	3804	3719	3806	3707	3579	3550	3582	3679	3799	3634	3711	3634	3558	3630	3647	3537	3638	3376
3618	3578	3777	3940	3764	3661	3898	3642	3621	3757	3793	3806	4005	3923	3857	3832	3604	3652	3403	3696	3719	3919	4007	4077	4039	4002	3823	3787	3759	3693	3736	3860	3862	3856	3775	3735	3480	3460	3586	3618	3818	3704	3744	3733	3574	3672	3716	3697	3694	3460
3728	3693	3437	3571	3497	3736	3664	3579	3603	3863	3768	3977	4030	3909	3946	3835	3645	3781	3524	3845	3734	3957	3822	4097	4088	3904	3958	3778	3682	3544	3646	3728	3861	3824	3679	3651	3630	3426	3620	3568	3631	3609	3637	3454	3649	3587	3517	3605	3520	3490
3718	3497	3374	3315	3547	3412	3565	3491	3601	3842	3649	3967	3886	3774	4034	3692	3694	3448	3622	3609	3705	3742	3828	3831	3788	3672	3735	3572	3514	3524	3478	3481	3747	3623	3490	3478	3444	3399	3518	3641	3611	3785	3748	3546	3611	3535	3629	3447	3563	3330
[truncated: 920 more columns]
