# Supplementary material for: Spatial Resolution and Refractive Index Contrast of Resonant Photonic Crystal Surfaces for Biosensing
Source: IEEE Photonics J. Author manuscript; Available in PMC 2015 Sep 7. (PMC4561521; doi:10.1109/JPHOT.2015.2435699)
Supplement: fig2_data [file NIHMS64775-supplement-fig2_data.gz › Volumes/graham/MacBook_backup/PhD_folder_2015_06_02/paper_improvements/IEEE_J_Photonics/final_files/data_files/fig2/0pc_p555f85/i14.csv]

4277	3873	3769	3774	3599	3632	3732	3563	3685	3780	3885	3939	3977	3935	3921	3930	3714	3527	3363	3424	3483	3504	3559	3699	3897	3877	3926	4059	3870	3947	3616	3491	3430	3530	3471	3502	3655	3708	3764	3686	3625	3830	3738	3928	3946	4028	3824	3819	3999	4109
3991	3824	3571	3580	3657	3664	3718	3754	3734	3773	3854	3821	3801	3916	3834	3772	3567	3613	3425	3500	3679	3841	3797	4089	3999	4015	3903	3891	3803	3730	3681	3582	3458	3590	3759	3589	3702	3781	3628	3640	3629	3687	3767	3912	4013	4065	3932	3974	3980	4115
3716	3639	3588	3572	3648	3532	3546	3549	3607	3632	3686	3662	3611	3517	3454	3597	3578	3458	3512	3518	3728	3871	3907	3992	3915	3970	3742	3721	3653	3452	3361	3402	3614	3658	3662	3615	3561	3582	3576	3459	3580	3642	3829	3759	3800	3928	3883	3890	3881	3951
3707	3494	3400	3462	3548	3601	3521	3432	3404	3410	3381	3272	3254	3257	3354	3265	3398	3587	3733	3707	3734	3905	3890	4080	3907	3704	3696	3546	3333	3187	3158	3351	3458	3417	3450	3434	3373	3479	3393	3500	3642	3640	3811	3773	3814	3782	3882	3821	3987	3972
3610	3477	3591	3594	3686	3535	3388	3286	3227	3171	3184	3107	3116	3170	3251	3299	3336	3594	3576	3781	3938	3969	4012	3971	3837	3594	3495	3304	3257	3102	3292	3232	3350	3396	3385	3229	3367	3316	3311	3452	3519	3602	3629	3617	3825	3831	3903	4095	3975	3888
3514	3517	3595	3704	3562	3551	3454	3375	3204	3038	3101	3158	3039	3179	3209	3473	3510	3694	3878	3813	3853	3793	3972	3620	3535	3495	3222	3127	3331	3265	3433	3353	3355	3358	3359	3223	3320	3155	3302	3463	3522	3541	3526	3597	3770	3787	4013	3985	4170	3907
3532	3543	3583	3575	3652	3620	3430	3415	3165	3230	3121	3023	3200	3267	3349	3553	3698	3895	3953	3851	3936	3758	3682	3525	3436	3283	3055	3355	3387	3516	3457	3487	3463	3429	3369	3280	3211	3132	3466	3644	3572	3588	3566	3549	3592	3822	3954	4225	4185	3974
3589	3599	3670	3620	3646	3621	3588	3454	3348	3468	3457	3364	3489	3478	3733	3697	3924	3975	4025	3897	3956	3761	3625	3479	3351	3345	3318	3400	3603	3545	3708	3696	3526	3394	3302	3226	3199	3383	3583	3737	3559	3663	3584	3547	3759	3919	4048	4123	4160	3792
3790	3781	3731	3739	3776	3792	3602	3768	3620	3622	3670	3658	3783	3757	3829	3872	3864	3992	3838	3818	3744	3579	3453	3554	3486	3406	3483	3693	3766	3691	3693	3728	3616	3349	3349	3397	3360	3390	3539	3527	3564	3680	3604	3653	3863	4044	4152	4118	4125	3828
3651	3695	3770	3868	3984	3941	3863	4018	3965	3907	3848	3932	3875	3972	3927	3912	4061	3769	3713	3659	3505	3393	3516	3359	3462	3519	3699	3794	3728	3846	3916	3828	3652	3457	3493	3436	3614	3641	3580	3575	3623	3673	3481	3694	3795	4076	4064	4091	3859	3970
3874	3689	3881	3907	4086	3990	3994	4325	4027	4083	4050	4084	4092	3890	4099	3845	3800	3600	3831	3515	3445	3445	3335	3412	3480	3669	3877	3837	3859	3706	3777	3634	3649	3579	3567	3768	3614	3775	3611	3695	3575	3697	3550	3765	3765	3884	4032	3905	4011	4004
3948	3857	3844	3974	3935	4045	4135	4133	4163	4064	4022	3991	3808	3818	3821	3683	3562	3468	3552	3446	3469	3515	3564	3589	3623	3675	3938	3803	3683	3705	3745	3563	3535	3672	3767	3819	3856	3802	3693	3762	3695	3635	3708	3837	3872	3906	3849	4070	3885	4218
3771	3840	3824	3710	3814	4012	3971	3964	3942	3931	3887	3710	3681	3667	3542	3380	3480	3520	3412	3454	3540	3631	3722	3646	3844	3758	3711	3565	3604	3645	3575	3643	3563	3797	3824	3844	3833	3718	3607	3696	3701	3686	3855	3911	3824	3837	3758	3841	3991	4232
3635	3742	3593	3560	3772	3735	3626	3728	3838	3749	3656	3590	3422	3452	3387	3483	3409	3435	3487	3621	3547	3722	3894	3792	3669	3497	3477	3613	3539	3535	3575	3605	3821	3843	3906	3859	3892	3706	3636	3572	3829	3827	3971	3846	3852	3721	3745	3966	4233	4248
3470	3583	3435	3467	3561	3671	3679	3683	3617	3631	3435	3380	3257	3394	3439	3424	3488	3753	3737	3944	3889	3808	3831	3708	3563	3558	3463	3495	3446	3485	3646	3699	3840	3915	3769	3678	3772	3627	3735	3653	3818	3806	3992	3906	3698	3783	3867	3964	4036	4235
3491	3454	3457	3741	3621	3575	3730	3603	3708	3607	3491	3448	3523	3517	3706	3661	3914	3811	3888	3941	3882	3850	3677	3719	3471	3284	3568	3495	3450	3604	3571	3739	3846	3850	3686	3632	3727	3655	3716	3807	3871	3898	3835	3938	3774	3894	3907	4068	4156	4202
3554	3579	3488	3654	3582	3673	3660	3688	3567	3579	3506	3593	3605	3675	3865	3810	4034	3943	3976	3923	3896	3632	3602	3513	3501	3500	3593	3622	3552	3613	3689	3830	3901	3783	3778	3717	3519	3790	3936	3778	3804	3969	3757	3804	3837	4033	4101	4134	4194	4148
3889	3670	3706	3691	3670	3762	3722	3821	3794	3705	3699	3805	3786	3927	3894	4072	3942	4058	3917	3885	3687	3692	3485	3366	3546	3613	3628	3760	3830	3848	3799	3780	3885	3786	3744	3730	3963	3882	3871	3816	3803	3684	3792	3752	3893	4139	4262	4009	4047	3909
4012	3798	3874	3793	3775	3798	3877	3930	3950	3836	3968	3924	3788	3777	3812	3874	3928	3871	3770	3626	3530	3473	3592	3611	3547	3688	3937	3945	3944	3881	3813	3690	3752	3789	3810	3774	4096	3961	4160	3863	3752	3800	3834	4036	4051	4322	4070	4152	3811	4039
4016	3961	3758	3856	3782	4024	3900	4081	3949	4007	3746	3851	3801	3692	3617	3634	3724	3628	3604	3472	3484	3474	3619	3677	3537	3748	3801	3906	3984	3837	3676	3708	3770	3893	4038	3997	4037	4018	3986	3936	3808	3790	3776	4120	4109	4147	4006	3911	3795	3989
3983	3806	3834	3610	3787	3809	3806	4035	3851	3925	3851	3646	3568	3395	3504	3379	3509	3561	3495	3561	3622	3574	3685	3756	3791	3816	3850	3747	3751	3730	3642	3760	3706	3748	3923	4108	4022	4073	4019	3687	3834	3827	3975	3980	3928	3798	3899	3803	3987	4083
3710	3508	3486	3492	3600	3643	3634	3712	3731	3679	3566	3429	3328	3322	3241	3336	3487	3619	3725	3723	3740	3808	3867	3977	3826	3724	3734	3586	3685	3793	3656	3671	3766	3821	3921	3991	3811	3866	3977	3758	3751	3889	4004	3975	3982	3733	3815	3841	4039	4082
3434	3524	3330	3469	3633	3595	3538	3715	3633	3555	3632	3574	3326	3345	3313	3537	3650	3751	3757	3874	3815	3905	3946	3792	3891	3648	3594	3565	3505	3563	3698	3810	3693	3802	3812	3825	3916	3978	3950	3929	4014	4036	4022	3794	3829	3761	3692	3988	3998	3978
3437	3317	3323	3571	3470	3567	3597	3587	3766	3610	3666	3516	3382	3491	3623	3714	3791	3738	4000	3943	3974	4069	3840	3744	3568	3571	3622	3526	3551	3694	3714	3856	3756	3771	3709	3763	3820	3849	4016	3917	4054	3913	3799	3933	3691	3788	3801	4140	3959	3951
3521	3439	3475	3747	3671	3699	3588	3778	3828	3748	3820	3735	3745	3748	3776	3869	3880	4040	3956	3900	3860	3822	3750	3592	3504	3573	3555	3620	3668	3756	3806	3864	3747	3720	3587	3701	3781	3903	4044	4141	4069	3888	3838	3868	3967	3882	4002	4093	4126	4042
3726	3712	3740	3750	3968	3751	3893	3917	4105	4101	4001	4032	3927	3972	4002	3915	3842	3861	3961	3819	3803	3718	3697	3646	3625	3617	3767	3849	3858	3816	3747	3860	3693	3686	3728	3757	3846	3952	4092	4147	4108	4034	3936	3940	4034	4086	4141	4138	4043	3992
3931	3901	3877	4001	3987	4018	3943	3973	3959	4137	4123	4025	4001	3899	3827	3793	3705	3612	3698	3588	3683	3638	3620	3638	3837	3827	3853	4010	3905	3940	3916	3778	3732	3900	3957	3876	3945	4068	4049	4123	4143	3984	4063	4156	4318	4189	4233	4043	4047	3992
3954	3688	3779	3885	3880	3946	3878	3927	3955	4040	3934	4015	3795	3685	3552	3628	3579	3516	3638	3557	3638	3708	3745	3909	3858	3996	3926	3888	3998	3946	3740	3715	4041	4251	4153	3993	4037	3958	4034	3964	4150	4169	4371	4192	4321	4157	4049	4025	4146	4288
3778	3509	3726	3600	3712	3678	3649	3688	3848	3756	3765	3756	3779	3613	3740	3650	3589	3617	3643	3789	3841	3827	3837	4078	3953	4001	3957	3971	3931	3756	3804	3969	4270	4120	4177	4042	3923	3925	3931	3848	4090	4209	4169	4286	4185	4037	3923	4073	4235	4313
3581	3496	3416	3516	3465	3449	3484	3519	3506	3477	3606	3786	3711	3701	3674	3726	3743	3699	3862	3981	3889	3947	3963	3993	3855	3953	3920	4007	3868	3979	3865	4128	4090	4035	4027	3986	3932	3814	3926	4013	4181	4292	4201	4126	3919	3965	3907	3964	4243	4167
3608	3533	3446	3508	3404	3450	3451	3502	3497	3576	3769	3789	3695	3789	3696	3816	3860	3678	3814	3853	3879	3785	3751	3865	3861	3987	4032	3957	4108	3937	4119	3908	3966	4019	3873	3834	3801	3927	3916	4214	4320	4236	4035	3840	3651	3957	3881	3909	4026	3963
3719	3628	3591	3603	3630	3543	3513	3539	3617	3758	3884	3835	3969	3831	3834	3881	3903	3713	3707	3780	3620	3658	3552	3726	3873	4005	4138	4146	4200	4218	4046	3870	3881	3854	3693	3888	3866	3766	4055	4305	4273	4056	3761	3900	3769	4002	3936	3919	3834	3626
3953	3667	3838	3746	3910	3582	3580	3628	3703	3825	3808	3838	3909	3893	3832	3808	3736	3605	3636	3656	3586	3552	3550	3726	3801	4065	4162	4193	4259	4050	3908	3704	3706	3695	3751	3811	3993	3972	4058	4042	3856	3757	3807	3961	4029	3932	3808	3782	3769	3748
4058	3847	3636	3749	3750	3801	3620	3581	3642	3577	3803	3620	3745	3734	3607	3754	3691	3756	3820	3694	3604	3563	3725	3914	4008	3939	4075	4202	4073	3832	3726	3646	3707	3788	3863	3956	4055	3917	3861	3813	3892	3849	3952	3986	3878	3855	3653	3699	3580	3681
3676	3624	3555	3744	3756	3692	3625	3570	3542	3521	3578	3676	3718	3479	3556	3577	3606	3873	3774	3925	3838	3863	3896	3854	3857	4001	3960	4021	3914	3937	3832	3685	3773	3898	4078	4100	3895	3886	3861	3827	3861	3882	4060	3959	3853	3768	3461	3631	3724	3840
3601	3454	3387	3530	3671	3692	3478	3521	3595	3493	3530	3600	3535	3609	3532	3792	3686	3965	3960	3891	3888	3970	4077	3938	3877	3795	3805	3857	3950	3934	3887	3921	3998	3972	3977	3860	3856	3635	3864	3895	4035	4103	3955	4062	3740	3732	3723	3891	3949	3869
3530	3324	3506	3803	3754	3760	3620	3707	3621	3549	3723	3731	3731	3721	3834	3920	3984	3978	4048	4067	3932	3880	3783	3810	3718	3779	3651	3919	3996	4170	4096	3932	3942	3893	3819	3730	3816	3696	3858	4095	3987	3924	3831	3915	3752	3878	3955	4198	4034	4012
3715	3777	3610	3765	4062	3853	3938	3869	3892	3785	3768	3889	3857	3805	3850	3909	3943	3883	3867	3967	3944	3750	3705	3734	3813	3743	3961	4056	4257	4219	4061	3844	3861	3873	3796	3899	3888	3879	3955	4060	3900	3877	3893	3963	3905	4107	4056	4141	3941	3898
4087	3847	3948	4073	3980	4173	3940	3933	3996	3872	3984	3819	3680	3837	3840	3697	3762	3893	3847	3915	3801	3887	3823	3932	4109	4084	4052	4111	4059	4021	3976	3898	3972	3967	3973	4178	4114	4129	3868	3906	3956	3928	3881	4232	4080	4120	4007	4022	3942	3813
3993	4019	3944	4153	4024	4019	3917	3998	3873	4018	3964	3812	3632	3610	3582	3586	3733	3725	3728	3861	3932	4027	4082	4210	4091	4027	4002	4035	4106	4130	4143	3985	4228	4404	4239	4303	4120	4108	3956	4004	3906	4043	4136	4132	4205	4159	3975	3859	3945	3887
3891	3881	3777	3900	3857	3913	3803	3964	3876	3842	3807	3833	3743	3626	3535	3598	3848	3839	3862	3998	4063	4129	4095	3866	4017	4018	3888	4037	4098	4112	4112	4139	4347	4316	4339	4161	4134	4105	4049	4039	4094	4144	4309	4065	3965	3819	3821	3785	4195	4038
3972	3887	3780	3776	3920	3844	3802	3961	3993	4016	4027	3951	3725	3597	3644	3805	3802	3974	3933	4042	4081	4084	4124	4064	4013	3951	4083	4038	4080	4224	4322	4220	4297	4405	4209	4230	4192	3994	4224	4150	4404	4295	4109	3933	3847	3807	3888	3885	4061	3962
4060	3981	3804	3844	3918	3910	4128	4155	4131	4188	4115	4099	3808	3726	3722	3804	3822	3944	3913	3901	4021	4159	4046	4094	4111	4101	4138	4158	4354	4230	4213	4149	4272	4117	4059	4180	4280	4193	4268	4155	4270	4082	4038	3770	3943	3847	3843	3867	3944	3745
4199	4083	3922	3894	3936	4005	4082	4302	4318	4199	4338	4138	3970	3748	3687	3815	3700	3889	3844	3989	3924	4219	4330	4062	4164	4165	4151	4245	4259	4262	4074	3967	3984	4032	4222	4182	4211	4244	4167	4117	3998	3893	3840	3788	3823	3901	3861	3743	3765	3604
4163	3880	3920	3946	3929	4080	4003	4183	4384	4260	4269	4007	3907	3773	3761	3771	3721	3789	3902	4063	4152	4216	4232	4211	4178	4193	4037	4148	4118	4080	3846	3789	3950	4099	4009	4078	4257	4038	4037	3799	3876	3872	3871	3924	3975	3742	3671	3544	3456	3777
4090	3864	3931	3999	3954	3945	4020	4003	4269	4289	4248	4080	4032	3966	3777	3713	3791	3978	4097	4052	4181	4384	4128	4155	4105	4093	4032	4091	3953	3973	3755	3767	3897	4131	3921	3988	4018	3889	3813	3887	3791	4068	3929	3948	3665	3612	3481	3540	3837	3946
3951	3859	3869	3914	3653	3828	4022	4124	4263	4460	4320	4250	4090	4122	3921	4055	3883	3962	4101	4128	4125	4136	4150	4135	4103	4169	3908	3853	3949	3900	3902	3782	3850	3941	3785	3776	3789	3808	3773	3785	3980	3936	3895	3652	3458	3379	3443	3752	3786	3890
3981	3861	3830	3803	3860	4119	4250	4439	4517	4476	4414	4414	4151	4278	3996	3950	3920	3929	4025	4063	3932	4007	4232	3948	3970	3980	3920	4201	4109	4093	3842	3691	3604	3558	3534	3714	3840	3768	3928	3845	3862	3842	3644	3602	3496	3570	3672	3799	3810	3748
4113	3841	3951	3815	4126	4057	4166	4555	4487	4496	4409	4304	4340	4152	4031	3821	3993	3796	3722	3784	3861	3736	3965	4013	4126	4216	4203	4183	4308	4053	3811	3438	3475	3375	3555	3806	3861	3840	3659	3607	3709	3637	3677	3678	3871	3692	3951	3669	3717	3600
4064	3928	3943	3848	3998	4250	4270	4339	4345	4426	4268	4087	4000	3927	3875	3813	3839	3705	3785	4013	3970	4067	3999	3984	4011	4147	4044	3958	4035	3871	3591	3513	3529	3585	3778	3733	3775	3642	3430	3552	3605	3623	3725	3856	3806	3747	3703	3568	3816	3852
3815	3781	3921	3885	3866	4048	4321	4211	4160	4231	4114	3983	3898	3744	3794	3832	3836	3918	3838	3984	4019	4085	4055	4000	3951	3970	3883	3885	3963	3672	3655	3573	3715	3790	3663	3631	3665	3594	3539	3594	3720	3716	3801	3810	3611	3638	3588	3678	3928	4107
3981	3778	3881	4007	4067	4086	4224	4181	4370	4121	4175	4083	4097	3901	3964	3827	3869	3839	3820	3988	3973	3993	3828	3802	3759	3814	4001	3949	3840	3862	3728	3718	3651	3582	3646	3584	3715	3665	3908	3689	3795	3745	3549	3644	3571	3774	3787	3942	4043	4006
4041	4034	3938	4114	4151	4248	4238	4295	4276	4240	4200	4136	4059	3978	3860	3946	3851	3812	3781	3803	3763	3697	3787	3802	3820	3924	3991	4067	3925	3911	3659	3653	3521	3466	3637	3729	3784	3889	3961	3803	3830	3787	3694	3821	3870	3825	4003	4052	4038	4049
4166	4030	4095	4136	4096	4343	4410	4278	4164	4259	4207	4105	3826	3981	3759	3802	3749	3758	3851	3915	3806	3695	3824	3820	3855	3997	4104	3931	3748	3644	3628	3372	3526	3730	3720	4000	4020	3889	3711	3651	3636	3712	3993	3978	3930	3920	3999	3762	3852	3977
4092	4006	3960	4068	4091	4063	3998	4076	4125	4087	4040	3884	3848	3700	3886	3749	3798	3963	4069	4106	3994	3985	3885	3970	3859	3827	3709	3724	3694	3567	3605	3654	3711	3869	4048	4025	3927	3704	3801	3866	3815	4232	4089	4126	3933	3991	3778	3727	3891	4164
4069	3862	3808	3950	3998	4113	3983	3952	3940	4038	4155	4002	3854	3927	3797	3849	4089	4050	4264	4070	3954	3760	3823	3697	3772	3758	3710	3722	3870	3855	3750	3758	3915	3851	4023	4016	3914	3931	3971	4012	4124	4018	4038	4026	4006	3847	3945	3911	4069	4173
3949	3748	4025	3979	3880	4006	3990	3974	4032	4085	4120	4009	3958	3853	3938	3880	3998	4095	4228	4040	3867	3824	3721	3672	3813	3776	3890	3914	3993	3922	3920	3728	3775	3795	3973	3997	4129	4165	4230	4275	4005	4058	4009	3937	4055	4035	4237	4079	4285	3976
3925	3865	3955	3964	3910	3970	4056	4061	4067	3994	4081	3882	3816	3715	3731	3881	3953	4118	4069	4050	3930	3895	3926	3913	4009	4069	3958	3907	3896	3958	3810	3603	3716	3858	4132	4196	4249	4182	4073	4143	4002	3879	4113	4221	4231	4197	4211	4185	3930	3959
3805	3767	3757	3885	3858	3770	3690	3690	3969	3854	3891	3843	3650	3778	3775	3967	3943	3955	4126	4170	4097	3984	4091	3974	4141	3981	3916	4025	3960	3800	3916	3868	3998	4048	4172	4159	4098	4112	4139	4032	3990	4077	4262	4248	4255	4149	4028	4020	3951	3917
4095	3813	3802	3814	3651	3759	3843	3961	3908	3991	3977	3796	3862	3930	3899	4036	4240	4179	4186	4128	4062	3991	4106	3957	3999	3818	4115	3978	3957	4126	4044	3943	3933	3969	4134	3950	3941	4123	4148	4095	4098	4251	4273	4100	4067	3922	4097	4075	4127	4123
4148	3984	3874	3829	3681	3852	3911	3882	3893	3996	4025	4067	3986	3991	4161	3968	4267	4195	4281	4109	3913	3903	3946	3946	3958	3966	4090	4024	4219	4012	4041	3915	3858	3935	3866	3950	3879	4202	4245	4129	4101	4279	4150	3998	3936	4161	4062	4136	4087	4079
4250	4025	3916	3870	3926	3903	3866	3992	3907	4135	4058	4125	3944	4001	4007	4051	4089	4215	3967	4051	3985	4009	4018	4048	4190	4134	4172	4209	4231	3924	3890	3907	3740	3912	3970	4076	4256	4353	4163	4218	4019	4034	4088	4032	4155	4106	4296	4129	3835	3810
4267	4276	4177	3937	4042	3926	4030	3976	3825	3950	3921	4053	4028	4139	4081	4147	4105	4247	4256	4239	4238	4143	4097	3940	4116	4104	4132	4030	3999	3933	4016	4028	3920	4110	4210	4273	4221	4245	4083	4062	3928	4136	4203	4273	4235	4122	4051	4031	3963	3976
4302	4236	4053	3989	4092	3938	3957	3817	3818	3824	3843	4030	4122	4150	4185	4193	4348	4365	4251	4265	4329	4013	4025	4022	3969	3955	4137	4134	4056	4098	4150	4300	4262	4245	4133	4171	4116	4009	4023	4110	4084	4192	4222	4020	4163	4058	4087	4002	4085	3994
4433	4307	4187	4079	3972	3927	3782	3861	3868	3817	3888	4108	4203	4193	4259	4336	4328	4429	4431	4348	4246	4123	3984	3921	4036	3985	4156	4174	4187	4139	4301	4353	4187	4114	4119	4110	4046	4035	4080	4293	4252	4306	4168	4049	3927	4197	4194	4298	3978	3920
4389	4343	4170	4198	4061	3964	3849	3846	3832	3861	3860	4172	4138	4204	4213	4212	4402	4496	4502	4373	4311	4258	4181	4104	4096	4162	4233	4272	4205	4175	4274	4264	4229	4144	4155	4309	4256	4172	4210	4324	4188	4083	4167	4149	4118	4046	4142	4039	4144	3908
4364	4089	4036	4039	3968	3972	3757	3860	3921	3813	3764	3966	4083	4080	4275	4354	4435	4578	4558	4434	4437	4261	4182	4241	4157	4024	4147	4188	4103	4207	4317	4299	4430	4392	4363	4412	4464	4212	4413	4415	4320	4339	4326	4215	4195	4026	4093	4005	4054	4143
4283	4205	3939	3999	3799	3844	3762	3897	3832	3777	3906	3883	4043	4070	4271	4363	4525	4505	4473	4482	4393	4368	4271	4189	3969	4006	4059	4027	4143	4290	4455	4448	4498	4470	4561	4490	4278	4402	4437	4336	4424	4354	4445	4341	4129	4114	3989	4027	4275	4043
4271	4231	3918	3947	3795	3823	3879	3917	4018	3880	3831	3953	3961	4240	4257	4372	4594	4430	4564	4412	4297	4266	4135	4069	4112	4135	4187	4235	4249	4294	4402	4362	4333	4471	4283	4337	4519	4479	4439	4424	4481	4600	4269	4264	4105	4099	4293	4254	4303	4232
4313	4085	3814	3902	3842	3876	3869	3897	3956	3785	3855	3765	3980	4104	4100	4325	4319	4299	4285	4175	4321	4244	4256	4237	4199	4219	4171	4170	4277	4227	4392	4342	4309	4311	4440	4377	4546	4541	4539	4548	4492	4434	4369	4272	4332	4298	4392	4617	4305	4121
4239	3950	3779	3838	3749	3846	4041	3814	3776	3842	3741	3727	3858	4074	4177	4251	4535	4396	4248	4215	4110	4302	4401	4346	4181	4244	4200	4190	4122	4279	4353	4120	4335	4183	4342	4450	4624	4465	4405	4446	4435	4341	4415	4341	4352	4487	4471	4425	4428	4327
4068	3954	3876	3716	3818	3882	3938	3922	3876	3842	3793	3825	3818	4076	4207	4258	4396	4371	4229	4332	4255	4196	4332	4306	4163	4151	4332	4253	4173	4232	4320	4284	4324	4319	4323	4359	4477	4372	4375	4379	4537	4453	4490	4462	4323	4462	4635	4586	4488	4522
4034	3791	3787	3707	3791	3791	3865	3950	3953	3730	3922	3824	3808	3995	4220	4266	4413	4342	4215	4378	4311	4250	4134	4195	4237	4293	4276	4175	4150	4140	4412	4361	4101	4130	4280	4353	4417	4398	4428	4414	4516	4496	4415	4388	4419	4526	4503	4633	4539	4509
3961	3713	3762	3812	3810	3962	3986	3952	3914	3915	3854	3828	3953	3933	4195	4275	4144	4222	4322	4331	4275	4172	4263	4277	4235	4138	3989	4123	4184	4246	4315	4235	4248	4292	4321	4312	4378	4340	4413	4466	4337	4342	4344	4381	4447	4433	4410	4509	4476	4575
3947	3760	3713	3828	3952	3892	4022	3989	3795	3872	3778	3822	4022	3994	4168	4266	4461	4382	4347	4425	4425	4287	4185	4220	4158	4048	4168	4104	4066	4120	4138	4150	4195	4219	4278	4378	4405	4430	4285	4373	4383	4301	4351	4324	4308	4299	4403	4262	4519	4406
3861	3745	3840	3792	3919	3933	4037	4035	3935	3959	3917	3948	4125	4176	4296	4338	4390	4503	4299	4367	4129	4227	4106	4034	4144	4072	4081	4018	4074	4188	4102	4196	4294	4114	4342	4313	4336	4353	4298	4338	4284	4251	4075	4226	4239	4128	4082	4178	4280	4378
3811	3897	3810	3749	3857	3920	4070	4099	3980	4017	4019	3965	4069	4322	4338	4490	4442	4452	4359	4297	4363	4210	4273	4055	4116	4015	4035	3941	4025	4080	4031	4058	4170	4192	4149	4265	4257	4244	4305	4388	4290	4172	4058	3914	4078	4073	4015	4168	4179	4387
3898	3757	3791	3848	3855	4081	4165	4213	4137	4072	4031	4089	4145	4365	4382	4525	4328	4420	4317	4450	4423	4300	4317	4051	4089	3935	4002	3907	4036	3970	4055	4011	4075	4218	4116	4179	4323	4240	4341	4249	4139	4129	3868	3943	3978	4031	3948	4102	4202	4046
3848	3757	3848	4003	4185	4222	4179	4130	4206	4073	4159	4389	4292	4358	4436	4481	4483	4403	4380	4429	4512	4354	4254	4142	3864	4009	3826	3788	3917	3956	4043	4090	3992	3993	4033	4075	4189	4236	4191	4103	3987	3904	3755	3843	3832	3870	4027	3895	4028	4142
3791	3850	3922	3992	4315	4199	4256	4376	4259	4269	4251	4365	4333	4613	4687	4457	4534	4508	4501	4699	4391	4408	4248	4070	3891	3903	3938	3899	3800	3913	4027	4007	3939	3916	3885	3995	3967	4046	3953	3914	3988	3918	3791	3802	3746	3900	3956	3915	3976	4176
4020	3800	4021	4126	4314	4165	4205	4377	4452	4533	4483	4454	4648	4593	4588	4587	4464	4313	4568	4406	4450	4294	4264	4119	3993	3774	3865	3805	3792	3948	4013	3913	3883	3740	3867	3753	3869	3888	3807	3845	3831	3776	3728	3709	3748	3708	3821	3882	3872	4150
3888	3985	4020	4088	4248	4165	4228	4181	4328	4337	4565	4526	4620	4770	4535	4403	4457	4352	4362	4386	4450	4326	4149	4061	3917	3824	3819	3811	3856	3948	3912	3793	3651	3617	3657	3842	3721	3716	3535	3645	3664	3667	3505	3524	3738	3668	3738	3946	3913	3986
3959	3923	3948	4168	4192	4219	4259	4132	4289	4287	4561	4499	4624	4577	4628	4439	4416	4465	4351	4522	4280	4181	4083	3882	3658	3667	3617	3673	3859	3885	3781	3754	3660	3486	3536	3569	3570	3408	3526	3523	3395	3457	3405	3516	3629	3608	3746	3935	3982	3981
3903	3939	4043	4110	4162	4297	4267	4175	4130	4494	4399	4447	4475	4552	4663	4362	4353	4319	4272	4245	4167	4106	3880	3801	3736	3529	3713	3732	3860	3785	3651	3610	3494	3445	3429	3258	3347	3410	3395	3532	3415	3435	3474	3475	3565	3624	3626	3869	3739	3863
3895	4055	4146	4289	4167	4267	4297	4290	4264	4352	4375	4379	4471	4415	4230	4256	4162	4100	4120	4041	4016	4009	3818	3672	3431	3576	3575	3550	3543	3701	3528	3351	3403	3458	3374	3280	3210	3339	3253	3307	3274	3275	3247	3324	3459	3440	3594	3657	3771	3860
4060	4117	4207	4288	4324	4251	4295	4253	4226	4117	4262	4178	4199	4178	4231	4153	4153	3912	3894	4066	3883	3947	3777	3670	3496	3402	3374	3424	3561	3494	3489	3409	3372	3366	3374	3325	3209	3243	3229	3266	3211	3186	3173	3305	3467	3576	3530	3554	3755	3686
4057	4059	4202	4295	4403	4291	4280	4284	4205	4202	4059	4223	4126	4358	4083	3938	3961	3866	3937	4078	3981	3699	3721	3424	3296	3350	3336	3412	3489	3407	3283	3396	3300	3199	3405	3239	3222	3288	3259	3067	3172	3108	3170	3199	3408	3333	3378	3416	3574	3641
4058	4167	4294	4338	4387	4298	4183	4135	4123	4144	4196	4301	4171	4110	3990	3804	4013	3925	3985	3876	3803	3729	3396	3392	3292	3315	3234	3388	3311	3327	3335	3322	3268	3315	3332	3165	3069	3080	3304	3074	3129	3232	3157	3180	3214	3230	3366	3315	3375	3424
4163	4301	4246	4476	4451	4336	4240	4071	4070	4352	4261	4196	4027	4013	3801	3769	3884	3806	3762	3577	3696	3466	3406	3210	3168	3194	3192	3211	3355	3278	3148	3202	3201	3256	3228	3125	3088	3126	3137	3146	3106	3128	3200	3183	3095	3216	3168	3217	3233	3394
4262	4323	4597	4456	4450	4412	4229	4165	4124	4240	4274	4260	4015	3924	3783	3663	3777	3694	3689	3691	3540	3293	3317	3100	3201	3069	3152	3316	3226	3191	3265	3185	3086	3105	3106	3126	2996	3028	3072	3109	3229	3109	3284	3147	3148	3144	3045	3100	3105	3141
4301	4320	4327	4540	4603	4326	4389	4236	4255	4300	4321	3957	3882	3803	3620	3659	3673	3669	3596	3438	3439	3331	3262	3247	3147	3073	3175	3162	3175	3271	3018	3090	3189	3066	3109	3148	3076	3040	3135	3131	3116	3214	3277	3201	3114	3037	3038	3066	3137	3021
4416	4503	4466	4597	4587	4432	4409	4382	4352	4354	4131	4142	3901	3795	3888	3641	3570	3598	3553	3497	3445	3451	3179	3087	3165	3157	3174	3206	3195	3150	3110	3047	3133	3056	2950	3016	2914	3034	3130	3197	3229	3257	3218	3175	3047	2921	3022	3028	3062	3022
4546	4547	4672	4829	4533	4651	4471	4358	4370	4218	4099	4063	4134	3679	3685	3659	3518	3510	3618	3477	3315	3286	3193	3142	3221	3213	3163	3233	3249	3186	3009	3196	3089	3034	3059	3078	3021	3092	3133	3172	3200	3184	3225	3128	3109	3079	3031	2957	2957	3015
4667	4551	4736	4624	4714	4627	4401	4524	4511	4231	4181	3989	3695	3824	3558	3557	3490	3691	3492	3365	3312	3236	3164	3160	3132	3315	3201	3343	3199	3104	3052	3096	3243	3216	3139	3206	3065	3158	3178	3258	3507	3322	3265	3302	3171	3099	3001	2965	2979	2846
4621	4589	4791	4752	4575	4556	4487	4486	4365	4316	4246	3908	3895	3670	3575	3548	3555	3374	3447	3312	3408	3137	3342	3312	3225	3164	3184	3221	3269	3217	3243	3279	3245	3354	3278	3234	3235	3250	3402	3316	3515	3400	3571	3298	3191	3135	2995	2991	3090	3019
4613	4685	4759	4796	4572	4858	4689	4459	4334	4348	4075	4026	3762	3619	3572	3639	3431	3438	3357	3281	3179	3089	3245	3131	3263	3161	3166	3198	3205	3344	3254	3232	3317	3270	3423	3267	3371	3449	3511	3524	3631	3499	3414	3249	3353	3167	3207	3093	3220	3042
4882	4812	4863	4852	4775	4765	4785	4530	4562	4307	4118	3853	3886	3724	3532	3640	3488	3446	3306	3364	3129	3150	3132	3177	3100	3230	3316	3192	3272	3380	3238	3413	3233	3329	3494	3559	3460	3576	3564	3626	3733	3641	3466	3293	3347	3202	3235	3252	3086	3058
4955	4915	4911	4900	4885	4830	4775	4672	4439	4290	4131	3899	3658	3531	3709	3625	3451	3446	3401	3226	3188	3163	3147	3171	3245	3234	3234	3295	3333	3346	3421	3316	3426	3448	3495	3439	3637	3683	3660	3722	3717	3662	3615	3412	3459	3292	3314	3237	3149	3167
5013	4928	4958	5066	5000	4943	4609	4709	4445	4378	3908	3738	3733	3590	3490	3567	3446	3416	3342	3132	3224	3162	3162	3087	3195	3221	3116	3151	3403	3369	3440	3560	3534	3458	3535	3541	3658	3585	3648	3817	3650	3635	3566	3558	3419	3326	3273	3275	3198	3222
5152	5002	4984	5068	5006	4803	4852	4511	4468	4248	4031	3657	3659	3532	3541	3506	3479	3266	3171	3284	3165	3145	3221	3225	3259	3159	3263	3411	3402	3475	3650	3486	3426	3621	3534	3518	3616	3695	3707	3718	3733	3688	3497	3527	3523	3495	3404	3287	3357	3200
5057	5139	5187	5181	4976	5014	4781	4596	4329	4158	3874	3605	3516	3611	3518	3483	3419	3308	3234	3248	3195	3214	3287	3271	3162	3184	3274	3428	3641	3690	3666	3701	3507	3596	3606	3551	3678	3672	3783	3877	3639	3599	3587	3517	3475	3411	3468	3445	3409	3392
5259	5246	5102	5226	5001	4907	4727	4483	4352	4027	3882	3681	3548	3455	3456	3367	3309	3300	3232	3171	3175	3239	3253	3323	3242	3281	3484	3620	3583	3633	3659	3647	3704	3566	3614	3629	3742	3737	3797	3711	3645	3601	3532	3532	3312	3457	3449	3432	3261	3383
5374	5226	5231	5249	4902	4795	4743	4448	4242	4090	3716	3516	3535	3477	3426	3168	3132	3250	3127	3136	3124	3147	3214	3231	3144	3364	3316	3565	3535	3582	3617	3792	3513	3628	3556	3781	3576	3755	3640	3756	3643	3833	3603	3564	3533	3439	3594	3504	3445	3438
5471	5530	5465	5174	4878	4831	4528	4484	4132	3932	3746	3545	3497	3467	3292	3113	3156	3036	3160	3152	3066	3127	3047	3244	3354	3321	3461	3452	3530	3663	3659	3696	3633	3708	3754	3692	3721	3845	3806	3876	3779	3709	3771	3718	3565	3637	3674	3501	3483	3532
5492	5336	5444	5172	5032	4711	4500	4257	4183	3856	3722	3468	3341	3323	3234	3273	2995	3014	3029	3085	3183	3245	3150	3251	3218	3290	3420	3460	3593	3707	3776	3733	3684	3674	3767	3878	3842	3893	3859	3802	3807	3731	3795	3765	3779	3705	3610	3585	3531	3391
5713	5422	5394	5178	5035	4787	4593	4240	4207	3968	3834	3386	3408	3354	3085	3014	3153	3121	3036	3087	3237	3187	3145	3301	3316	3361	3454	3625	3730	3753	3663	3671	3738	3771	3804	3784	3929	3954	3881	4016	3919	3917	3846	3878	3779	3667	3634	3497	3588	3469
5558	5400	5456	5075	4931	4801	4538	4190	4094	3805	3701	3492	3403	3288	3216	3142	3091	3075	3124	3232	3206	3257	3266	3207	3403	3474	3678	3680	3684	3634	3670	3567	3616	3734	3701	3822	3847	3931	3983	3878	3858	3937	3912	3946	3833	3749	3600	3601	3417	3505
5805	5450	5460	5262	4963	4828	4572	4379	4177	3777	3728	3531	3342	3203	3192	3194	3191	3171	3143	3199	3348	3282	3257	3373	3471	3599	3648	3698	3748	3755	3607	3576	3625	3631	3836	3970	3917	4042	3927	3859	3901	3926	3901	3893	3888	3874	3741	3644	3515	3411
5753	5581	5267	5223	5025	4767	4493	4369	4166	3805	3701	3703	3314	3390	3285	3171	3158	3178	3150	3201	3391	3460	3419	3431	3522	3711	3764	3752	3677	3740	3695	3637	3751	3785	3844	3957	3956	3995	4063	3847	3895	4007	3991	3976	3751	3826	3611	3622	3463	3491
5719	5487	5432	5211	5020	4842	4596	4364	4221	3874	3698	3477	3378	3230	3252	3114	3314	3187	3330	3427	3388	3432	3525	3511	3665	3781	3877	3826	3738	3658	3761	3674	3841	3801	3906	4006	4060	3943	4054	3908	3922	3863	3830	3946	3708	3750	3668	3500	3661	3398
5779	5489	5462	5150	5009	4841	4783	4381	4114	3998	3780	3642	3441	3360	3415	3238	3304	3225	3395	3548	3465	3481	3543	3548	3736	3838	3816	3717	3878	3789	3821	3738	3822	4005	4004	4097	4017	3869	4006	3847	3929	3911	3908	3802	3772	3691	3712	3567	3497	3476
6017	5672	5615	5371	5075	4908	4754	4404	4302	4065	3910	3710	3583	3411	3261	3418	3195	3222	3267	3302	3401	3444	3468	3413	3675	3803	3744	3846	3830	3586	3666	3697	3769	3919	4053	3998	3944	4010	3873	3827	3944	3925	3840	3699	3746	3659	3588	3489	3645	3610
5834	5707	5715	5431	5117	5027	4684	4406	4280	4213	3923	3809	3492	3369	3251	3129	3237	3098	3252	3350	3413	3257	3380	3414	3388	3587	3535	3560	3638	3571	3656	3792	3809	4036	4212	4040	3993	3986	4004	3884	3885	3881	3877	3783	3769	3761	3565	3586	3448	3495
5900	5857	5766	5528	5198	4953	4593	4292	4057	4092	3744	3659	3568	3387	3214	3193	3108	3248	3204	3150	3152	3212	3221	3231	3262	3428	3382	3374	3446	3442	3496	3719	3793	3957	3929	4035	4144	3988	3931	3955	3924	3816	3772	3722	3727	3516	3620	3509	3547	3353
5866	5811	5778	5482	5376	5049	4753	4609	4320	4127	3702	3623	3439	3360	3142	3121	3101	3168	3070	3191	3175	2995	3163	3188	3345	3310	3406	3341	3273	3433	3535	3675	3679	3951	3863	3987	3948	3929	3837	3793	3691	3634	3716	3716	3641	3595	3591	3473	3450	3312
5932	5848	5811	5697	5384	5073	4899	4620	4317	4018	3882	3623	3524	3346	3268	3203	3086	3122	3086	3146	3233	3147	3158	3171	3304	3318	3239	3198	3297	3427	3322	3554	3819	3703	3909	3742	3841	3735	3775	3855	3634	3602	3749	3587	3633	3582	3467	3395	3354	3268
6044	5891	5933	5748	5638	5171	5037	4666	4344	4183	3979	3834	3620	3351	3258	3125	3079	3074	3080	3129	3032	3119	3170	3124	3185	3245	3240	3277	3249	3501	3371	3590	3546	3649	3821	3836	3783	3701	3773	3677	3535	3630	3645	3654	3536	3568	3562	3431	3413	3284
6211	5944	6047	5898	5551	5245	4938	4698	4429	4081	3982	3716	3572	3441	3272	3232	3015	2983	2916	2945	3082	3070	3087	3071	3221	3263	3402	3332	3436	3300	3511	3617	3597	3649	3683	3728	3812	3796	3815	3651	3646	3682	3550	3425	3404	3404	3353	3482	3386	3353
6287	6191	5988	5959	5532	5351	4935	4782	4536	4326	4121	3900	3775	3514	3365	3226	3116	3081	3040	3007	3035	3124	3162	3124	3250	3247	3107	3209	3223	3270	3306	3409	3549	3559	3653	3640	3761	3691	3754	3685	3565	3588	3654	3575	3493	3418	3397	3334	3423	3303
6074	6037	5934	5770	5593	5288	5064	4854	4520	4335	3959	3870	3712	3624	3376	3268	3225	3115	2984	3033	3029	3077	3155	3195	3104	3199	3218	3209	3281	3294	3243	3439	3446	3516	3511	3789	3657	3602	3548	3658	3581	3681	3621	3627	3472	3365	3485	3340	3343	3354
5986	5863	5769	5536	5635	5349	5207	4876	4494	4339	4090	4033	3807	3754	3482	3342	3243	3076	3009	3034	3077	3126	3191	3161	3245	3257	3219	3239	3224	3202	3295	3316	3294	3462	3483	3483	3529	3459	3524	3690	3649	3596	3635	3595	3387	3446	3302	3282	3277	3149
5926	5728	5577	5523	5285	5220	5109	4853	4688	4272	4197	4065	3731	3688	3526	3490	3245	3116	3146	3112	3087	3330	3101	3126	3127	3110	3135	3198	3379	3315	3267	3282	3312	3401	3420	3561	3445	3464	3438	3505	3527	3483	3678	3368	3392	3287	3355	3251	3169	3225
5720	5639	5719	5416	5247	5182	5105	4830	4607	4610	4290	4273	3917	3866	3589	3405	3380	3209	3317	3299	3192	3083	3177	3033	3131	3213	3081	3264	3151	3343	3183	3202	3227	3416	3403	3304	3339	3420	3318	3543	3632	3622	3468	3624	3326	3327	3370	3317	3202	3165
5544	5493	5561	5352	5433	5096	5024	4867	4706	4513	4445	4235	4160	3920	3711	3631	3482	3456	3367	3258	3246	3182	3033	3086	3069	3025	2977	3134	3190	3353	3137	3246	3259	3330	3408	3293	3379	3459	3454	3449	3517	3659	3645	3534	3521	3368	3277	3154	3208	3088
5473	5270	5494	5448	5401	5279	5047	4935	4946	4800	4620	4376	4108	3992	3917	3775	3637	3501	3443	3286	3346	3133	3244	3103	3076	3075	3068	3034	3144	3176	3207	3248	3322	3300	3245	3300	3399	3475	3369	3393	3645	3526	3526	3347	3400	3218	3143	3157	3133	3026
5321	5195	5238	5387	5388	5454	5395	5277	5121	4956	4664	4516	4408	4166	4131	3914	3682	3667	3537	3459	3383	3257	3302	3044	2996	2967	3140	3004	3095	3139	3210	3261	3293	3339	3209	3316	3277	3317	3472	3573	3420	3459	3337	3419	3363	3269	3149	3154	3064	3078
5154	5112	5211	5322	5447	5555	5448	5573	5315	5133	4915	4604	4453	4203	4178	4073	3929	3750	3660	3660	3421	3453	3070	3115	2953	2995	3126	3183	3088	3142	3161	3261	3220	3211	3287	3264	3337	3228	3267	3437	3367	3408	3237	3201	3128	3135	3137	3164	2942	3114
4883	4932	5252	5349	5427	5641	5587	5487	5551	5325	5078	4938	4644	4465	4301	4135	3975	3883	3805	3590	3576	3525	3253	3164	3095	3026	3214	3203	3145	3113	3242	3200	3154	3181	3269	3269	3184	3210	3192	3267	3338	3256	3101	3131	3082	3068	3058	3078	3173	3162
4703	4868	5138	5309	5601	5456	5458	5748	5496	5389	5365	5075	4757	4492	4403	4293	4071	3969	3902	3803	3678	3518	3409	3243	3187	3255	3213	3331	3414	3315	3259	3215	3188	3258	3176	3222	3203	3252	3116	3389	3300	3216	3215	3138	3114	3218	3130	3119	3236	3169
4774	4862	5130	5215	5486	5482	5551	5566	5497	5379	5391	5212	4928	4724	4585	4477	4351	4047	3911	3767	3650	3563	3531	3401	3366	3274	3315	3444	3263	3456	3191	3263	3254	3179	3302	3140	3273	3441	3203	3140	3269	3261	3211	3215	3091	3268	3179	3254	3361	3432
4629	4833	5078	5191	5417	5472	5334	5336	5407	5414	5256	5061	4951	4739	4573	4605	4515	4376	4133	3868	3909	3711	3484	3482	3434	3546	3488	3415	3364	3463	3426	3370	3259	3223	3321	3225	3377	3404	3244	3373	3353	3159	3334	3211	3145	3175	3271	3381	3497	3542
4475	4676	4819	5028	5214	5340	5454	5428	5387	5319	5345	4976	4943	4842	4756	4709	4674	4522	4341	4301	4050	3889	3769	3642	3572	3620	3588	3557	3481	3319	3503	3344	3368	3499	3365	3366	3201	3356	3386	3386	3309	3283	3357	3216	3297	3349	3262	3353	3456	3443
4233	4425	4725	4936	4950	5110	5359	5360	5354	5355	5434	5197	5056	4977	4737	4731	4559	4638	4618	4328	4279	4004	4053	4088	3915	3927	3840	3729	3668	3637	3551	3392	3524	3417	3407	3448	3385	3410	3377	3525	3441	3416	3245	3372	3344	3477	3426	3480	3537	3585
4136	4439	4663	4800	4907	5131	5147	5329	5277	5388	5445	5343	5203	4993	4849	4837	4730	4764	4610	4582	4449	4147	4222	4113	4062	3964	3887	3924	3718	3824	3617	3592	3430	3486	3491	3636	3578	3546	3496	3497	3465	3399	3412	3482	3459	3617	3545	3502	3646	3524
4173	4473	4548	4730	4889	5041	5220	5303	5318	5237	5401	5477	5285	5220	5050	5029	5056	4836	4735	4725	4668	4572	4358	4246	4288	4240	4115	4109	3981	3814	3769	3675	3624	3705	3814	3726	3735	3683	3581	3564	3567	3586	3611	3544	3619	3552	3616	3631	3785	3763
4102	4316	4625	4784	4695	4824	5030	5239	5259	5302	5383	5405	5389	5444	5304	5220	5112	5010	5059	4899	4848	4653	4627	4479	4422	4408	4239	4174	3873	3876	3923	3905	3911	3835	3917	3835	3992	3623	3702	3757	3571	3629	3770	3644	3730	3726	3786	3797	3769	3985
4046	4239	4422	4501	4601	4871	4920	5071	5168	5266	5483	5476	5333	5486	5582	5520	5391	5192	5247	5070	4940	4903	4741	4624	4628	4371	4462	4213	4007	4056	4047	3960	3996	4016	3912	4115	4009	3901	3861	3897	3802	3636	3717	3827	3870	3745	3848	3903	3939	3973
3874	3983	4207	4238	4580	4654	4862	5046	5050	5348	5275	5576	5390	5606	5794	5550	5628	5368	5226	5099	5031	4847	4995	4793	4684	4468	4458	4359	4219	4324	4259	4173	4123	4224	4077	3990	4205	4060	4082	3907	3873	3831	4087	4012	4035	3873	4055	4013	4152	4110
3977	3983	4105	4392	4558	4656	4872	4945	5069	5215	5427	5517	5618	5591	5731	5763	5681	5398	5432	5373	5244	5083	4971	4740	4684	4597	4618	4435	4459	4516	4336	4270	4266	4380	4283	4262	4157	4126	4216	4037	4175	4284	4155	4118	4332	4192	4202	4183	4360	4385
3933	3912	4092	4245	4368	4613	4661	4797	4967	5060	5077	5093	5353	5628	5461	5613	5477	5454	5378	5370	5280	5093	4824	4946	4709	4566	4579	4550	4550	4497	4543	4558	4544	4588	4519	4500	4414	4331	4264	4460	4423	4260	4226	4300	4349	4333	4439	4530	4489	4572
3907	3973	3898	4176	4299	4299	4483	4745	4663	4772	4983	5111	5394	5396	5442	5381	5452	5325	5437	5413	5375	5149	5056	4973	4760	4859	4823	4825	4701	4739	4772	4816	4659	4791	4553	4537	4350	4434	4506	4416	4444	4503	4451	4350	4355	4397	4607	4483	4537	4599
3889	3878	3990	4073	4035	4328	4264	4314	4598	4598	4874	4970	5221	5232	5234	5322	5276	5405	5351	5436	5467	5383	5241	5087	5024	4922	4963	4929	4982	4957	4952	4834	4785	4806	4581	4578	4611	4616	4509	4433	4707	4491	4581	4498	4521	4561	4681	4663	4802	4660
4083	3924	3850	3986	4105	3991	4254	4363	4286	4655	4774	4729	4982	5109	5329	5203	5271	5303	5306	5527	5567	5337	5300	5189	5094	5057	5082	5151	4961	5134	5016	4970	5053	4909	4852	4691	4809	4810	4773	4698	4827	4794	4746	4790	4691	4581	4771	4736	4627	4848
4106	3849	3979	3977	3883	3899	3982	4171	4272	4386	4636	4726	4951	4978	5115	5245	5116	5197	5335	5228	5521	5379	5311	5205	5091	4999	5024	5040	5034	5088	5004	4986	4880	4883	4855	4847	4887	4850	4969	4848	4722	4675	4735	4544	4654	4644	4516	4746	4758	4860
4062	3888	4016	3933	3928	4006	3862	3982	4238	4386	4576	4691	4914	4925	4865	5029	5141	5207	5244	5263	5361	5316	5271	5166	5177	4988	5079	5107	5053	5027	4830	5041	4949	4978	4933	4951	4905	4861	4837	4916	4823	4757	4723	4647	4615	4706	4572	4566	4876	4893
4011	4033	3836	3970	3979	3884	4002	4044	4067	4344	4450	4522	4567	4644	4958	4929	5059	5062	5208	5134	5264	5066	5093	5211	5032	5036	4983	4903	4993	4876	4920	4965	4841	4880	4867	5119	5018	5115	5017	5224	5057	4753	4874	4730	4781	4475	4657	4634	4764	4700
4169	4056	3974	3945	4049	3955	3933	4128	4114	4153	4269	4401	4432	4613	4833	4832	5008	5143	5160	5087	4978	4976	5122	5058	5041	5053	5229	4980	4979	5073	5073	4923	5027	5173	5132	5071	4968	5126	5335	5290	4977	4948	4884	4923	4782	4783	4559	4631	4755	4870
4331	4176	4125	4046	4083	4072	3930	3865	4077	4201	4278	4318	4303	4371	4526	4483	4657	4794	4984	4912	4883	4826	4841	4877	4952	4933	4881	4951	4840	4915	4912	5004	4999	5183	5134	5049	5101	5177	5160	5209	5009	4907	4862	4950	4959	4784	4922	4796	4775	4866
4265	4189	4116	4132	4017	4044	4043	4113	4102	4080	4088	4154	4321	4237	4446	4429	4635	4753	4826	4872	4825	4729	4878	4882	4940	4930	4980	4911	4908	5032	5173	5141	5054	5222	5331	5101	5196	5096	5014	4997	4986	4903	4841	4714	4676	4774	4798	4783	4802	4748
4531	4368	4127	4320	4272	4237	4075	4113	4027	4088	4173	4254	4124	4318	4244	4481	4424	4529	4691	4660	4812	4799	4811	4827	4737	4725	4690	4787	4920	4975	4939	5168	5105	5161	5146	5134	5017	5054	5048	5066	4780	4745	4752	4635	4740	4711	4702	4837	4594	4542
4616	4394	4455	4253	4419	4283	4245	3991	4056	4064	4177	4108	4207	4233	4233	4245	4310	4369	4425	4503	4793	4752	4763	4654	4586	4803	4911	4832	4964	5168	5121	4997	5137	5300	5084	5069	5069	4938	4966	5024	4801	5017	4824	4712	4690	4754	4691	4626	4572	4665
4731	4649	4630	4493	4491	4336	4221	4049	4310	4187	4212	4338	4177	4148	4058	4172	4334	4357	4417	4541	4583	4847	4746	4711	4588	4668	4821	4771	4679	4886	4915	4982	4988	5048	5094	5267	5055	4981	4989	4841	4918	4900	4811	4957	4543	4656	4708	4642	4438	4638
4891	4742	4496	4693	4483	4478	4387	4422	4348	4450	4443	4452	4323	4275	4316	4308	4276	4320	4330	4555	4458	4579	4510	4583	4765	4595	4694	4817	4728	4834	4872	4874	4906	4884	4900	4940	4898	4925	4786	4903	4984	4898	4792	4807	4722	4591	4682	4639	4670	4491
4866	4630	4494	4490	4385	4654	4749	4462	4525	4570	4701	4624	4652	4628	4358	4351	4319	4342	4541	4350	4513	4598	4582	4674	4711	4553	4564	4693	4733	4697	4788	4852	4687	4722	4918	4778	4812	4718	4813	4932	4939	4931	5033	4720	4491	4619	4646	4405	4273	4442
4659	4583	4598	4482	4552	4919	4805	4865	5017	4900	4954	5011	4839	4487	4667	4583	4412	4333	4536	4412	4503	4465	4544	4454	4289	4481	4388	4575	4527	4597	4578	4661	4471	4704	4627	4566	4720	4781	4979	4965	4830	4645	4945	4802	4750	4507	4561	4539	4545	4462
4588	4558	4678	4659	4822	4820	5139	5198	5043	5258	5243	4954	4860	4812	4660	4393	4406	4411	4418	4412	4362	4322	4291	4266	4360	4403	4427	4475	4477	4486	4509	4695	4712	4771	4612	4679	4683	4867	4723	4887	4992	4778	4781	4826	4733	4474	4459	4371	4512	4445
4708	4456	4496	4796	4749	5064	5257	5274	5362	5455	5172	4977	5033	4729	4652	4680	4692	4381	4456	4289	4237	4250	4235	4282	4294	4297	4497	4354	4450	4518	4489	4478	4641	4638	4533	4629	4690	4769	4976	4821	4774	4827	4758	4830	4561	4497	4387	4358	4423	4446
4516	4369	4579	4767	4951	5198	5282	5443	5569	5376	5295	5134	5046	4889	4646	4509	4441	4439	4439	4261	4410	4186	4107	4100	4164	4122	4120	4327	4325	4372	4448	4395	4340	4462	4474	4438	4611	4782	5017	4861	4696	4614	4589	4697	4523	4419	4319	4385	4376	4462
4408	4298	4576	4774	5172	5321	5455	5633	5516	5395	5413	5220	4848	4793	4670	4646	4494	4477	4398	4386	4200	4138	4001	4061	4158	4132	4270	4276	4453	4257	4350	4329	4369	4526	4430	4680	4696	4673	4881	4934	4815	4553	4597	4552	4585	4438	4481	4443	4494	4657
4382	4422	4571	4790	5158	5255	5531	5536	5612	5552	5368	5047	4966	4894	4713	4439	4617	4326	4265	4262	4096	4138	4204	4159	4071	4303	4363	4357	4281	4097	4259	4165	4205	4554	4586	4617	4598	4606	4632	4583	4581	4631	4763	4447	4452	4578	4649	4500	4519	4543
4330	4366	4552	4699	5025	5187	5371	5377	5572	5570	5328	5154	5037	4914	4673	4549	4529	4271	4331	4438	4329	4263	4317	4242	4204	4178	4388	4346	4229	4160	4226	4130	4108	4164	4432	4446	4674	4595	4552	4482	4470	4430	4555	4577	4359	4517	4613	4545	4449	4623
4449	4431	4617	4695	4954	5136	5312	5425	5530	5270	5266	5210	5008	4904	4846	4681	4567	4419	4369	4513	4558	4325	4318	4264	4294	4156	4323	4280	4322	4223	4245	4174	4255	4235	4435	4380	4370	4516	4623	4545	4599	4477	4418	4492	4440	4519	4343	4674	4484	4420
4495	4333	4485	4632	4958	5087	5265	5402	5251	5349	5163	5215	5248	5004	4845	4666	4482	4499	4444	4522	4494	4367	4361	4243	4189	4335	4315	4523	4315	4292	4147	4164	4176	4340	4533	4436	4501	4521	4676	4608	4437	4392	4417	4368	4504	4417	4454	4455	4463	4375
4470	4623	4621	4709	4945	4888	5222	5119	5251	5294	5338	5241	5229	4977	4725	4597	4613	4445	4395	4272	4327	4180	4332	4304	4251	4338	4341	4282	4277	4301	4175	4237	4275	4308	4599	4588	4571	4510	4366	4366	4438	4299	4300	4495	4491	4399	4545	4439	4293	4150
4421	4594	4782	4747	4816	4883	5131	5131	5250	5260	5207	5165	5077	4745	4916	4787	4632	4408	4295	4364	4128	4244	4417	4242	4105	4067	4122	3962	4215	4052	4077	4153	4238	4338	4388	4583	4602	4335	4235	4218	4118	4322	4307	4531	4352	4401	4420	4507	4270	4278
4413	4549	4748	4721	4860	5089	5134	5046	5142	5252	5264	5160	4933	4884	4926	4815	4611	4292	4280	4360	4288	4220	4275	4180	4153	4145	4127	4078	4131	4096	4127	4223	4204	4229	4356	4303	4333	4368	4401	4203	4159	4190	4263	4287	4331	4201	4311	4395	4489	4430
4523	4429	4589	4636	4801	4921	5029	5045	4922	5108	5201	5100	4899	4975	4883	4607	4548	4317	4338	4279	4305	4293	4316	4321	4116	4047	4150	3951	4090	4231	4294	4391	4241	4353	4236	4198	4224	4330	4166	4356	4220	4093	4134	4310	4482	4154	4290	4467	4452	4236
4286	4487	4463	4852	4774	4989	5166	5171	5015	5197	5166	5085	5052	4874	4643	4518	4526	4523	4399	4408	4290	4219	4312	4259	4217	4151	4110	4217	4206	4446	4335	4448	4246	4365	4241	4316	4221	4223	4376	4133	4215	4170	4155	4273	4273	4327	4315	4406	4383	4503
4241	4417	4304	4657	4727	4734	5125	4862	4933	5065	5130	5063	5214	5017	4847	4605	4567	4505	4515	4342	4248	4305	4374	4518	4438	4206	4312	4095	4265	4227	4306	4376	4380	4474	4416	4279	4222	4298	4209	4257	4343	4376	4377	4217	4290	4400	4423	4460	4531	4640
4299	4245	4140	4586	4541	4854	5001	4876	5061	5079	4924	5084	5132	4972	4744	4607	4568	4471	4375	4286	4305	4279	4448	4680	4382	4313	4198	4050	4130	4222	4361	4349	4311	4481	4510	4326	4451	4470	4281	4371	4246	4451	4448	4444	4265	4373	4460	4563	4431	4589
4387	4321	4353	4603	4416	4667	5027	4786	5022	5057	4900	4937	4872	4751	4623	4738	4567	4492	4366	4141	4339	4556	4361	4278	4219	4200	4186	4134	4347	4121	4241	4423	4424	4424	4312	4396	4431	4447	4507	4413	4343	4258	4463	4518	4348	4283	4456	4438	4409	4577
4564	4260	4320	4588	4530	4807	4892	4893	4932	4866	4849	4823	4840	4685	4559	4676	4649	4532	4378	4374	4391	4380	4438	4431	4211	4130	4073	4092	4210	4408	4351	4491	4309	4479	4326	4478	4535	4684	4402	4455	4433	4308	4434	4571	4245	4213	4360	4443	4400	4435
4656	4531	4549	4588	4628	4794	4805	4880	5039	4892	4782	4798	4734	4435	4711	4583	4587	4552	4391	4228	4416	4446	4390	4314	4188	4192	4125	4287	4358	4339	4403	4312	4384	4388	4272	4235	4457	4590	4614	4525	4263	4353	4352	4616	4567	4438	4440	4569	4503	4381
4507	4420	4586	4565	4562	4747	4783	4799	4831	4803	4692	4616	4513	4578	4737	4607	4589	4358	4371	4403	4345	4305	4369	4187	4151	4229	4160	4237	4192	4354	4391	4583	4478	4262	4385	4309	4455	4439	4616	4592	4433	4399	4522	4555	4644	4436	4427	4646	4733	4621
4551	4474	4444	4335	4540	4572	4811	4833	4820	4683	4724	4668	4429	4376	4471	4492	4403	4357	4366	4413	4364	4285	4380	4375	4335	4357	4264	4234	4267	4406	4491	4371	4450	4292	4432	4436	4363	4397	4625	4506	4566	4494	4463	4683	4667	4587	4328	4671	4615	4717
4604	4559	4489	4458	4417	4622	4737	4825	4668	4698	4706	4485	4502	4336	4362	4382	4397	4268	4456	4421	4428	4264	4241	4282	4303	4181	4331	4380	4356	4364	4245	4446	4321	4276	4385	4345	4285	4447	4592	4633	4724	4440	4646	4559	4673	4423	4555	4638	4807	4791
4689	4337	4415	4297	4443	4514	4583	4590	4665	4639	4605	4285	4198	4324	4414	4289	4170	4032	4192	4163	4296	4238	4151	4018	4064	4242	4246	4268	4139	4403	4225	4215	4325	4274	4246	4290	4374	4377	4547	4682	4652	4608	4573	4756	4914	4587	4593	4606	4712	4712
4553	4414	4478	4398	4428	4702	4642	4684	4662	4578	4626	4402	4208	4106	4266	4172	4078	3967	4030	4210	4068	4108	4038	4024	4114	4013	4108	4336	4172	4166	4114	4040	4296	4176	4259	4228	4267	4395	4736	4675	4604	4677	4748	4879	4839	4752	4518	4566	4792	4831
4538	4240	4449	4439	4775	4744	4796	4992	4824	4574	4731	4438	4288	4279	4284	4191	3990	3958	4114	4197	4026	3913	4055	3963	3995	4181	4144	4181	4190	4173	4065	4091	4132	4242	4054	4168	4336	4526	4566	4719	4706	4679	4552	4687	4699	4599	4484	4588	4632	4583
4615	4307	4561	4373	4615	4789	4882	5058	4885	4799	4722	4441	4306	4218	4311	4249	4030	3991	4092	4117	3922	3964	3990	3889	3998	3989	4112	4118	4112	4210	4053	4195	4209	4209	4196	4206	4240	4517	4679	4824	4718	4622	4391	4675	4574	4496	4273	4634	4551	4710
4739	4418	4652	4501	4846	5054	4874	4979	4891	4606	4723	4662	4259	4329	4257	4181	4036	3969	3932	4088	3949	3934	3719	3776	3821	4024	4061	4050	4140	4153	4161	4208	4183	4090	4168	4222	4313	4425	4688	4732	4553	4407	4464	4487	4585	4453	4468	4515	4780	4692
4676	4440	4658	4799	4814	5048	4788	5030	4981	4833	4726	4671	4465	4310	4229	4381	4066	4001	4019	4191	4110	3976	3780	3878	3742	3964	3978	4116	4165	4039	4020	4206	4167	4210	4175	4249	4262	4271	4539	4372	4406	4429	4458	4548	4622	4367	4460	4558	4607	4622
4658	4324	4484	4626	4791	4997	5039	4936	4881	4772	4690	4712	4484	4332	4277	4278	4360	4039	4107	4118	4018	4086	3931	3897	3888	4010	3906	4019	3983	4062	4021	4100	4164	4236	4236	4259	4388	4398	4470	4493	4314	4310	4424	4375	4462	4283	4509	4540	4642	4537
4533	4334	4583	4637	4763	4902	4931	4788	4751	4731	4730	4751	4695	4515	4512	4576	4405	4295	4244	4169	4195	4128	3973	3911	3939	4143	4038	3929	3896	3960	3966	3989	4215	4205	4329	4181	4286	4361	4370	4236	4305	4244	4220	4536	4350	4254	4357	4467	4516	4443
4521	4308	4373	4623	4646	4793	4944	4788	4804	4887	4762	4638	4677	4643	4531	4529	4470	4420	4276	4256	4266	4223	4242	4374	4030	3996	4056	3916	3882	3927	3939	4053	4086	4256	4249	4147	4327	4370	4325	4197	4212	4212	4394	4346	4273	4281	4351	4385	4297	4347
4519	4432	4338	4545	4527	4790	4798	4766	4857	4859	4783	4820	4774	4853	4603	4680	4491	4451	4397	4383	4402	4309	4183	4317	4053	4181	4035	4032	3886	4007	4022	4106	4146	4315	4301	4344	4248	4282	4279	4224	4245	4208	4476	4361	4285	4247	4289	4325	4413	4470
4374	4290	4417	4644	4567	4660	4856	4877	4941	4891	4933	4806	4786	4719	4666	4679	4645	4531	4555	4376	4495	4413	4250	4302	4312	4080	4310	4204	4095	4158	4045	4129	4287	4251	4353	4364	4415	4260	4393	4145	4374	4343	4212	4218	4125	4274	4173	4312	4320	4707
4532	4334	4396	4437	4637	4684	4753	4742	4762	4894	4963	4704	4712	4673	4559	4387	4409	4548	4492	4574	4405	4467	4342	4364	4471	4356	4350	4252	4208	4193	4211	4197	4485	4407	4399	4307	4298	4421	4290	4405	4398	4474	4422	4207	4470	4364	4314	4345	4476	4700
4425	4345	4394	4530	4592	4692	4821	4775	4700	4842	4866	4701	4520	4580	4573	4565	4562	4580	4495	4542	4542	4345	4390	4298	4334	4448	4419	4295	4303	4194	4353	4455	4452	4433	4148	4190	4228	4493	4352	4406	4475	4541	4352	4567	4506	4518	4435	4471	4638	4548
4572	4434	4482	4427	4490	4543	4545	4630	4760	4589	4762	4587	4427	4457	4578	4640	4465	4479	4409	4516	4673	4609	4482	4457	4216	4362	4207	4340	4342	4407	4415	4426	4439	4418	4358	4366	4415	4476	4718	4417	4478	4587	4526	4787	4601	4496	4593	4853	4694	4762
4659	4503	4699	4641	4585	4826	4721	4658	4794	4726	4558	4532	4392	4415	4423	4573	4363	4516	4353	4400	4494	4552	4520	4553	4444	4444	4214	4423	4216	4278	4333	4391	4372	4548	4521	4466	4596	4663	4658	4542	4478	4619	4864	4854	4844	4661	4927	4638	4786	4753
4539	4452	4685	4776	4683	4745	4766	4612	4562	4691	4548	4586	4486	4484	4378	4454	4565	4549	4480	4283	4301	4411	4425	4395	4411	4441	4436	4431	4282	4189	4373	4615	4640	4675	4708	4663	4625	4660	4560	4456	4563	4681	4766	4506	4820	4695	4691	4764	4862	4854
4636	4594	4633	4847	4683	4606	4742	4732	4608	4668	4642	4391	4551	4534	4592	4410	4484	4578	4518	4330	4293	4203	4224	4349	4283	4323	4413	4270	4286	4363	4482	4576	4773	4751	4708	4617	4722	4540	4552	4591	4749	4649	4509	4649	4788	4980	4684	4860	4923	4953
4684	4712	4883	4663	4782	4938	4781	4905	4821	4741	4608	4664	4598	4519	4498	4499	4388	4576	4497	4528	4442	4371	4388	4457	4356	4266	4291	4381	4503	4662	4742	4692	4688	4815	4762	4775	4832	4813	4896	4962	4866	4926	4879	5106	5158	5100	5015	5186	5316	5305
4847	4712	4780	4675	4896	4982	5067	5052	4926	4883	4874	4986	4839	4777	4863	4962	4793	4621	4473	4470	4563	4540	4524	4622	4722	4519	4507	4406	4456	4734	4711	4820	4817	5020	5090	5018	5205	5262	5462	5333	5063	5178	5302	5393	5539	5424	5268	5336	5370	5349
4656	4649	4615	4953	4881	5117	5000	4995	5007	5258	5201	5057	5240	5164	5052	4919	4723	4712	4518	4488	4315	4290	4598	4560	4404	4376	4217	4289	4450	4383	4735	4569	4801	4757	4973	5166	5054	5141	5141	5038	5120	5208	5273	5295	5387	5227	5358	5069	5241	5228
4579	4516	4491	4589	4846	4767	4936	5064	4895	5267	5223	4952	5088	4833	4706	4600	4522	4384	4490	4297	4164	4094	4067	3959	3888	3826	3850	3746	3920	3790	3940	4028	4052	4064	4207	4244	4221	4194	4354	4274	4456	4386	4341	4329	4509	4481	4580	4412	4522	4520
4841	4411	4683	4510	4703	4642	4653	4837	4929	4831	4787	4746	4558	4459	4264	4142	3993	3885	3873	3777	3657	3553	3631	3494	3389	3191	3145	3158	3280	3106	3128	3039	3101	3100	2980	3166	3248	3320	3340	3351	3249	3409	3181	3455	3612	3436	3588	3666	3727	3463
4466	4431	4282	4529	4393	4625	4529	4556	4499	4618	4465	4407	4339	4165	3891	4098	3897	3733	3490	3394	3229	3298	3367	3211	3125	3032	2742	2768	2843	2748	2713	2467	2553	2593	2596	2749	2798	2729	2698	2726	2584	2589	2634	2622	2682	2784	2778	2972	2953	2966
4521	4363	4445	4481	4473	4395	4574	4270	4332	4449	4440	4264	4304	4205	3857	3784	3522	3490	3347	3269	3001	3029	3089	2908	2946	2921	2727	2668	2485	2614	2599	2358	2315	2347	2299	2367	2429	2316	2333	2301	2301	2323	2259	2157	2242	2253	2366	2310	2597	2812
4606	4507	4484	4591	4362	4260	4019	4142	4043	3991	4076	3916	3815	3793	3807	3616	3419	3270	3002	2948	2774	2885	2595	2575	2568	2546	2491	2367	2384	2284	2140	2149	2064	2052	2031	2042	1970	2095	2085	2098	1943	1949	1934	1911	1957	1923	1855	1997	2067	2181
4340	4515	4438	4582	4142	3838	3781	3639	3559	3609	3655	3678	3620	3380	3273	3162	2954	2721	2615	2474	2426	2351	2343	2367	2100	2260	2196	2220	2108	2000	1948	1860	1842	1775	1787	1768	1769	1657	1721	1730	1751	1734	1804	1747	1747	1803	1713	1800	1748	1764
4542	4490	4511	4306	4047	3693	3417	3406	3446	3421	3359	3320	3406	3403	3143	2872	2687	2487	2449	2308	2288	2118	2020	2043	2027	2106	2044	2019	2036	1927	1797	1870	1748	1642	1556	1573	1573	1631	1662	1548	1643	1762	1645	1720	1730	1725	1725	1714	1732	1688
4540	4487	4419	4451	3973	3681	3507	3452	3546	3505	3450	3521	3440	3307	3078	2886	2666	2601	2434	2380	2260	2277	2254	2338	2096	2096	2113	2084	2069	1957	1819	1821	1828	1773	1752	1715	1674	1745	1780	1757	1684	1825	1707	1789	1800	1755	1803	1714	1684	1651
4602	4628	4713	4555	4267	4086	3844	3682	3560	3829	3690	3688	3588	3384	3342	3187	2828	2741	2615	2478	2637	2515	2508	2524	2564	2450	2396	2317	2201	2193	2082	2085	1942	1974	1992	2013	1984	1944	2031	2019	2100	2058	1917	1874	1817	1844	1911	1767	1941	1957
4714	4598	4589	4565	4302	4179	4078	4071	3951	3918	3901	3844	3636	3552	3404	3319	3031	2820	2775	2726	2752	2722	2774	2688	2621	2428	2515	2282	2358	2310	2211	2146	2231	2189	2097	2047	2218	2121	2223	2201	2137	2104	2031	2022	2041	1962	1936	2002	2128	2266
4572	4528	4479	4560	4310	4356	4390	4147	4244	4297	4127	3998	4098	3809	3525	3320	3308	2922	2985	2995	2857	2844	2827	2944	2778	2565	2517	2407	2390	2399	2286	2268	2289	2252	2288	2279	2336	2221	2176	2205	2085	2209	2120	2013	2034	2071	2187	2206	2306	2333
4654	4368	4409	4298	4227	4367	4335	4395	4348	4370	4432	4408	4295	4276	3974	3732	3447	3169	3136	3146	3086	3134	3026	2745	2914	2733	2617	2595	2496	2534	2494	2487	2339	2430	2397	2434	2441	2409	2461	2433	2385	2286	2319	2359	2351	2307	2421	2422	2663	2526
4609	4353	4311	4375	4503	4735	4703	4852	5098	5223	5058	5161	5042	4591	4317	4192	4067	3898	3694	3495	3509	3510	3471	3331	3052	3114	3042	2963	2888	2826	2864	2717	2904	2899	2851	2955	2986	3109	3041	2975	3014	2993	2938	3045	2800	2924	2909	3043	3116	3066
4540	4286	4592	4609	4909	4996	5271	5409	5479	5794	5814	5762	5542	5347	5039	4709	4285	4209	4136	4199	4009	3846	3837	3708	3658	3323	3414	3365	3204	3281	3368	3169	3426	3505	3594	3620	3738	3863	3820	3974	3992	3726	3808	3594	3483	3365	3410	3318	3447	3755
4571	4583	4349	4544	4792	5041	5353	5532	5639	5680	5690	5613	5621	5434	5284	4892	4753	4321	4112	4147	4080	4073	3948	3886	3877	3589	3540	3494	3507	3472	3523	3466	3371	3569	3721	3660	3956	4186	4198	4167	4097	4024	4051	3715	3572	3442	3408	3412	3539	3772
4263	4197	4310	4486	4805	5003	5223	5297	5233	5572	5395	5334	5243	5154	4815	4353	4270	4251	4106	3854	3745	3847	3851	3660	3473	3516	3568	3298	3222	3225	3040	3090	3123	3113	3083	3171	3435	3532	3427	3646	3471	3382	3565	3281	3208	3137	3071	3043	3204	3369
4338	4417	4287	4471	4431	4749	5075	5119	4994	5146	5077	5126	5250	4736	4340	4021	3774	3819	3772	3577	3464	3336	3346	3393	3388	3101	3135	3028	2773	2899	2883	2571	2625	2700	2620	2668	2734	2726	2800	2881	2718	2705	2744	2753	2638	2579	2650	2628	2747	2738
4385	4450	4401	4388	4292	4465	4514	4497	4378	4392	4462	4519	4557	4408	4193	3815	3471	3298	3329	3198	3313	3115	2956	2964	2936	2890	2686	2713	2700	2604	2594	2506	2393	2392	2325	2235	2379	2332	2345	2303	2176	2284	2332	2256	2182	2190	2226	2320	2421	2359
4443	4309	4261	4122	4150	4276	4126	4067	4009	3938	3931	3912	3827	3895	3669	3458	3378	3166	3071	2919	2960	2915	2940	2695	2721	2691	2490	2462	2579	2553	2440	2391	2266	2199	2187	2211	2347	2147	2143	2167	2179	2142	2158	1960	1979	1975	2046	2058	2181	2249
4393	4291	4358	4384	4267	4239	4042	4011	4043	3790	3814	3648	3654	3368	3305	3128	3079	3139	3065	2825	2698	2676	2655	2576	2355	2372	2368	2241	2293	2366	2172	2089	2165	2060	1990	2066	2104	2071	2065	2124	2098	2126	2035	1922	1907	1793	1835	1910	1980	2191
4545	4611	4641	4445	4192	4106	3959	3819	3662	3572	3580	3416	3390	3314	3046	2809	2759	2676	2738	2694	2482	2342	2387	2308	2175	2042	2087	2085	1981	2100	2077	1883	1942	1891	1783	1806	1737	1723	1714	1927	1846	1920	1883	1795	1800	1843	1747	1735	1748	1744
4755	4736	4668	4359	4060	3741	3566	3308	3111	3045	2986	3065	3113	2954	2833	2585	2390	2361	2192	2281	2358	2209	2048	2033	2004	1926	1826	1921	1901	1798	1846	1864	1677	1777	1651	1648	1617	1545	1707	1680	1839	1761	1888	1860	1855	1909	1714	1821	1704	1671
4632	4564	4569	4187	3967	3652	3304	3207	2888	2782	2784	2701	2711	2797	2731	2576	2376	2256	2049	2213	2093	2192	1929	1834	1882	1901	1785	1869	1850	1779	1811	1865	1675	1724	1736	1761	1647	1593	1637	1643	1788	1708	1926	1972	1938	1888	1917	1794	1677	1680
4640	4417	4284	4281	3998	3766	3576	3367	3201	3173	2843	2836	2791	2791	2781	2670	2654	2445	2213	2200	2107	2126	2126	1943	1887	1991	2018	1858	1953	1908	1859	1833	1820	1761	1724	1689	1752	1771	1905	1852	1954	2016	2089	1955	1992	1847	1737	1818	1781	1788
4498	4347	4488	4486	4426	4310	4155	4067	3697	3594	3449	3383	3193	3040	2915	2823	2715	2723	2608	2378	2211	2141	2248	2123	2041	2081	2127	2006	1907	2018	1945	1874	1945	1833	1885	1888	1847	2036	2023	2028	2087	2184	2167	1990	1951	1841	1826	1784	1873	1918
4527	4534	4613	4731	4639	4441	4415	4209	4052	4092	3857	3708	3540	3330	3055	2832	2708	2711	2595	2558	2223	2113	2295	2223	2138	1994	2051	2028	1851	1961	1909	1817	1926	1863	1785	1926	1865	1989	1947	2045	2053	2009	1998	1897	1834	1806	1796	1867	2011	2209
4458	4728	4505	4521	4453	4367	4323	4310	4176	4073	4145	3841	3755	3494	3200	2813	2593	2512	2552	2498	2294	2260	2141	2376	2238	2020	1987	2074	1938	1952	2033	1954	1976	1965	1961	1960	2010	2000	2124	2012	2038	1996	2001	1994	1850	2022	2062	2160	2363	2471
4675	4575	4629	4330	4088	4153	4206	4082	4208	4148	4037	3999	3874	3747	3417	2971	2702	2483	2521	2579	2541	2494	2474	2480	2560	2289	2147	2256	2326	2119	2310	2393	2186	2355	2237	2418	2492	2440	2548	2539	2393	2532	2439	2505	2444	2647	2542	2740	2724	2843
4674	4524	4320	4281	4190	4132	4159	4181	4382	4338	4478	4236	4211	4147	3790	3505	3108	2770	2710	2789	3050	3036	2994	2817	3006	2895	2763	2805	2898	2670	2688	2879	2632	2813	2759	2870	3066	3055	3217	3172	3255	3271	3331	3474	3470	3360	3354	3395	3335	3457
4786	4313	4272	4129	4130	4420	4292	4347	4599	4641	4398	4472	4327	4294	3959	3659	3400	3157	3005	3106	3274	3509	3381	3082	3299	3474	3185	3076	3147	2982	2986	3194	2987	3063	3245	3281	3472	3400	3636	3719	3862	3908	4183	4075	3987	3878	3760	3810	3716	3860
4605	4204	4145	4138	4217	4273	4387	4513	4505	4329	4244	4191	3925	3772	3753	3470	3375	3264	2990	2872	3111	3326	3186	3063	2979	3264	2923	2724	2772	2887	2550	2824	2877	2980	2996	2951	3264	3269	3486	3579	3786	3849	3998	3871	3782	3552	3673	3560	3471	3558
4492	4118	4238	4238	4047	4186	4184	4252	4207	3997	3929	3707	3540	3405	3262	3076	3074	2934	2682	2609	2634	2855	2820	2661	2498	2600	2383	2318	2323	2291	2222	2253	2472	2370	2552	2342	2653	2601	2722	2923	3020	3185	3125	3115	3133	2953	3107	2918	2958	2988
4405	4169	4268	4202	4231	4169	4242	4040	4100	3828	3619	3458	3112	3030	2911	2897	2839	2805	2460	2310	2244	2419	2410	2264	2116	2221	2118	1968	1941	1951	1851	2036	2041	1981	2026	2078	2129	2120	2142	2253	2213	2309	2387	2361	2331	2508	2454	2550	2479	2552
4481	4325	4295	4347	4393	4453	4161	4077	3734	3671	3417	3311	2916	2909	2658	2750	2795	2633	2361	2184	2175	2225	2339	2178	2099	2037	2110	1841	1849	1945	1771	1860	1794	1825	1858	1823	1846	1917	1864	1871	1836	1759	1913	1970	2049	2110	2198	2194	2294	2313
4557	4448	4469	4411	4563	4484	4333	4114	3780	3640	3234	2963	2820	2799	2793	2652	2790	2482	2357	2180	2129	2360	2444	2193	2061	2169	2115	1971	1934	1976	1765	1774	1834	1702	1774	1794	1874	1843	1786	1864	1776	1714	1836	1716	1798	1813	1907	1910	2045	2026
4437	4392	4518	4703	4555	4371	4145	3865	3625	3299	3101	2976	2745	2820	2710	2565	2593	2433	2259	2047	2198	2222	2308	2030	2006	2078	2150	1995	1962	1919	1830	2004	1899	1815	1854	1836	1862	1811	1880	1881	1813	1757	1766	1775	1812	1722	1745	1775	1817	1828
4570	4373	4388	4454	4466	4221	3831	3395	3186	3045	2801	2632	2527	2370	2348	2443	2348	2278	2067	2010	1975	2037	2010	1771	1859	1957	1905	1915	1913	1940	1857	1844	1939	1861	1934	1849	1893	1941	1851	1852	1761	1742	1905	1797	1850	2002	1874	1755	1752	1683
4609	4373	4358	4282	4076	3761	3570	3328	2945	2790	2612	2409	2249	2167	2239	2166	2162	2098	1998	1791	1863	2017	1950	1765	1831	1922	1810	1751	1934	1875	1844	2073	1953	1969	1972	1859	1880	1777	1827	1630	1817	1765	1801	1803	1929	2039	1881	1816	1855	1735
4377	4301	4443	4219	4112	3880	3589	3349	3066	2878	2512	2503	2313	2345	2324	2285	2275	2256	2034	1928	1973	1984	1912	1857	1794	1894	1905	1838	1918	1923	1912	2070	1999	2042	2038	1929	1926	1800	1826	1718	1821	1714	1910	2017	1976	1975	1949	1923	1702	1838
4541	4449	4312	4242	4288	3954	3793	3537	3209	2951	2800	2549	2563	2629	2550	2571	2450	2292	2177	2173	2139	2094	2033	1867	2044	2017	1865	1922	2093	1951	1967	2037	2004	2040	1996	1810	1937	1803	1765	1841	1893	1930	1949	1818	2012	1971	1945	1782	1725	1812
4656	4451	4463	4226	4220	3964	3833	3504	3373	3183	2895	2830	2848	2815	2811	2853	2616	2389	2267	2228	2296	2180	2101	1927	2007	2052	1874	1827	2009	1940	1928	2028	1901	1894	1832	1832	1913	1865	1931	1860	1830	1850	1952	1927	1902	1891	1846	1825	1815	1973
4817	4527	4346	4312	4109	3946	3676	3395	3332	3181	3030	3042	3049	3055	3016	2882	2459	2420	2267	2319	2239	2102	1885	1876	1966	2020	1893	1900	1962	1858	1824	1962	1797	1881	1882	1733	1893	1773	1810	1716	1866	1842	1827	1789	1810	1829	1820	1948	1886	1960
4598	4493	4382	4173	4051	3983	3762	3554	3443	3257	3362	3334	3318	3233	3137	2957	2604	2389	2271	2371	2285	2155	2045	1974	2157	2110	1967	2072	2100	2030	1967	1979	1788	1948	1877	2000	1981	1957	1960	1977	1915	1971	1937	2052	1944	1917	2061	2039	2096	2109
4416	4335	4411	4373	4318	4139	4051	4062	4006	4089	4041	4029	3858	3751	3556	3166	2906	2725	2675	2719	2671	2451	2452	2446	2618	2466	2523	2597	2438	2336	2324	2192	2139	2305	2166	2341	2450	2370	2538	2501	2548	2529	2504	2625	2498	2581	2477	2560	2505	2477
4297	4179	4236	4308	4738	4656	4717	4490	4786	4666	4718	4707	4315	3995	3810	3568	3335	3323	3189	3176	2981	2823	2952	3218	3085	2967	3026	3080	2779	2827	2841	2609	2623	2720	2698	2874	2981	3258	3231	3389	3177	3361	3408	3378	3309	3281	3175	3079	2959	2917
4171	4112	4184	4424	4733	4710	4994	4968	5126	5244	5061	4944	4387	3989	3848	3710	3590	3660	3481	3288	3102	2907	3299	3203	3081	3091	3078	3056	2834	2859	2740	2667	2615	2797	2834	3085	3221	3475	3630	3612	3735	3833	3802	3873	3554	3678	3401	3262	3244	3238
4284	4106	4113	4169	4405	4568	4687	4636	4656	4587	4505	4186	3952	3675	3465	3510	3333	3044	2942	2687	2579	2709	2902	2873	2722	2718	2671	2527	2529	2465	2393	2309	2354	2292	2694	2767	2849	3190	3167	3344	3309	3409	3425	3337	3241	3154	3159	3088	3024	2955
4707	4475	4256	4087	4215	4043	4132	4202	3977	3875	3718	3598	3429	3334	3185	3290	2879	2659	2449	2326	2388	2396	2334	2200	2227	2345	2240	2070	2075	2001	1895	1932	1920	2033	2221	2376	2349	2468	2734	2652	2662	2705	2573	2652	2538	2441	2481	2484	2553	2577
4976	4675	4612	4453	4221	4127	4063	3972	3736	3569	3496	3417	3296	3299	3047	2956	2723	2493	2372	2306	2351	2179	2136	2010	2066	1920	1809	1814	1869	1804	1805	1796	1755	1900	1899	2038	2155	2070	2144	2086	2160	2007	2082	2018	2028	1994	2043	2141	2253	2292
4626	4511	4788	4598	4677	4411	4118	4133	3837	3808	3619	3407	3262	3105	2893	2777	2717	2753	2712	2595	2483	2246	2263	2306	2156	2063	2010	2005	1871	1866	1876	1817	1844	1770	1772	1995	2017	2044	2027	2043	2005	1967	1891	1865	1829	1816	1854	2062	2019	2228
4533	4469	4551	4529	4492	4311	4205	3951	3755	3520	3423	3089	2839	2740	2692	2597	2639	2659	2550	2511	2384	2228	2478	2358	2278	2233	2179	2124	1984	1909	1856	1789	1819	1799	1745	1857	1860	2069	2008	2013	2027	1946	1899	1888	1865	1775	1812	1792	1964	1994
4576	4520	4601	4534	4350	4034	3639	3392	3402	3089	2763	2739	2529	2430	2360	2370	2310	2204	2251	2176	2003	2132	2022	2044	2193	2189	2117	1985	2039	1914	1859	1873	1780	1725	1715	1731	1708	1799	1856	1826	1866	1938	2020	2048	1950	1940	1905	1740	1826	1868
4846	4805	4854	4543	4267	3931	3464	3301	3018	2838	2735	2404	2324	2213	1986	1970	1864	1895	1798	1844	1898	1862	1822	1854	1920	1992	1871	1961	1922	1852	1805	1819	1820	1712	1734	1628	1710	1591	1692	1701	1762	1864	2070	2016	2090	2041	1990	1962	1848	1741
4752	4712	4813	4658	4348	4081	3750	3330	3089	2878	2627	2485	2200	2057	1899	1833	1743	1807	1861	1974	1814	1885	1894	1868	1926	1891	1924	1912	1882	1777	1796	1794	1856	1795	1752	1766	1677	1746	1700	1768	1771	1951	2083	2087	2108	2137	2110	2054	1884	1833
4625	4481	4521	4463	4178	3996	3762	3588	3289	3124	2777	2564	2308	2206	2038	2018	2096	2147	2125	2165	2148	2199	2163	2154	2177	2150	2115	2130	1960	1949	1908	1915	1868	1755	1821	1755	1828	1771	1912	1876	2046	2141	2127	2117	2150	2094	1958	1893	1892	1762
4802	4629	4548	4344	4293	4097	3936	3751	3437	3297	3133	2854	2610	2596	2475	2437	2528	2590	2601	2516	2594	2619	2675	2645	2543	2620	2436	2360	2357	2257	2081	2089	1930	1904	1972	1962	1962	2190	2214	2107	2258	2229	2268	2133	2062	1943	1799	1778	1927	2023
4772	4482	4513	4448	4128	4077	3908	3653	3455	3194	3030	2918	2845	2709	2692	2814	2876	3030	3157	3071	3132	2954	3007	2833	2912	2816	2617	2496	2397	2263	2160	2064	2067	2095	2101	2216	2074	2300	2230	2323	2265	2259	2203	2022	1934	1938	1912	2030	2143	2225
4672	4305	4314	4164	3920	3927	3579	3382	3305	3080	3116	3061	3084	3094	3306	3401	3622	3643	3709	3611	3528	3437	3356	3160	3080	2861	2776	2579	2455	2367	2337	2311	2264	2448	2367	2499	2474	2564	2534	2550	2352	2311	2141	2230	2053	2190	2204	2359	2491	2500
4658	4316	4220	3961	3928	3666	3628	3378	3293	3452	3561	3705	3912	3897	4053	4236	4263	4428	4388	4225	4160	3935	3738	3485	3271	3175	3117	2999	2868	2834	2925	2985	2949	3057	3233	3206	3245	3311	3230	2985	2989	2913	2849	2875	2920	2909	2883	3087	3269	3209
4577	4318	4234	4044	3975	3737	3859	3841	3994	4036	4429	4482	4689	4735	4805	4936	4959	5141	5039	4851	4500	4432	4159	4043	3703	3713	3715	3735	3596	3479	3700	3872	3989	4151	4332	4136	4173	4202	4302	4114	4055	4108	4004	4195	4040	4065	4033	3981	4180	4121
4466	4301	4061	3996	3927	4040	4084	4252	4440	4705	4794	5007	4955	5148	5057	5274	5347	5500	5340	4896	4679	4610	4296	4226	4083	4091	4183	4238	4320	4143	4483	4481	4601	4785	4864	4816	4680	4672	4549	4736	4839	4786	4811	4829	4649	4785	4835	4694	4668	4857
4328	4141	4114	4023	3980	4147	4344	4328	4572	4719	4900	5045	5131	5141	5049	5179	5131	5125	5028	4794	4562	4373	4334	4255	4129	4089	4125	4118	4287	4247	4478	4661	4843	4828	4774	4757	4756	4711	4791	4691	4964	4774	4861	4756	4825	4861	4603	4727	4742	4753
4330	4100	4116	4030	4071	4069	4189	4215	4385	4467	4678	4819	4903	4968	4921	4844	4937	4706	4794	4549	4607	4483	4421	4101	4106	3941	3944	3956	4113	4335	4239	4519	4544	4556	4562	4600	4585	4619	4480	4610	4628	4494	4525	4249	4352	4363	4288	4181	4313	4415
4404	4165	3964	4169	4036	4119	4184	4246	4200	4220	4612	4679	4799	4637	4921	4758	4611	4727	4607	4575	4478	4287	4195	4126	4046	3905	3956	3823	4011	4111	4185	4342	4414	4443	4463	4511	4537	4521	4513	4481	4519	4430	4282	4214	4162	4236	4160	4120	4159	4263
4266	4080	4061	4021	4118	3972	4088	3982	3963	4051	4356	4468	4608	4545	4594	4507	4835	4509	4759	4538	4344	4354	4145	4049	4000	4073	3899	4031	3964	4147	4269	4264	4364	4405	4565	4429	4449	4467	4586	4537	4530	4417	4315	4218	4239	4078	3985	4072	4131	4065
4391	4193	4215	4111	4009	4020	4060	3992	3934	4072	4291	4178	4402	4414	4475	4454	4559	4437	4587	4410	4300	4105	4055	4081	3943	3962	3953	3973	4025	3984	4266	4284	4396	4532	4424	4418	4356	4620	4416	4609	4403	4273	4319	4083	4021	4198	3978	3822	4006	4158
4589	4300	4151	4100	3939	4101	4006	3980	3954	4062	4028	4242	4330	4444	4482	4493	4409	4591	4442	4402	4216	4056	4049	3902	3934	3835	4071	3943	3973	3965	3944	4272	4149	4222	4216	4176	4301	4301	4450	4458	4332	4300	4166	4140	3900	3902	3850	4014	3990	3988
4610	4281	4261	4167	4130	4082	4030	3917	4179	4126	4135	4330	4466	4377	4426	4500	4366	4352	4433	4298	4243	4131	3978	3876	3802	3753	3745	3804	3823	3960	4167	4242	4163	4298	4299	4468	4296	4417	4395	4627	4152	4470	4096	3992	3868	3858	3892	3831	4006	4176
4569	4295	4312	4289	4218	4163	4216	4110	4097	4190	4315	4155	4371	4309	4424	4410	4490	4482	4310	4251	4182	4186	4031	4026	3886	3783	3687	3594	4096	3934	3970	4051	4297	4256	4164	4233	4380	4409	4244	4351	4434	4270	4189	3925	3923	3958	3966	4134	4010	4059
4484	4287	4149	4203	4245	4299	4177	4043	4187	4103	4283	4289	4302	4226	4492	4271	4360	4330	4464	4342	4253	4137	3981	3971	3952	3891	3838	3923	3764	3952	3922	4064	4234	4111	4156	4121	4304	4343	4298	4397	4155	4221	4175	4048	3999	3960	4124	4208	4262	4220
4352	4098	4071	4091	4108	4104	4163	4204	4057	4020	4068	4135	4177	4171	4223	4218	4476	4366	4446	4343	4346	4180	4076	4058	3990	3860	3912	3909	4107	4073	4032	4177	4144	4218	4195	4385	4349	4478	4464	4396	4417	4269	4342	4199	4274	4229	4130	4194	4217	4206
4334	4091	4078	4146	4365	4180	4068	4006	4063	3941	4148	4196	4255	4137	4230	4058	4305	4297	4277	4414	4438	4363	4316	4094	4230	4085	4092	4166	4174	4240	4292	4218	4406	4262	4412	4595	4461	4382	4588	4472	4527	4653	4469	4395	4192	4471	4277	4375	4429	4566
4341	4222	4184	3995	4192	4202	4018	4069	3954	4096	4109	3998	4220	4182	4106	4115	4296	4241	4333	4463	4351	4369	4315	4100	4026	4204	4176	4376	4212	4214	4255	4218	4474	4416	4504	4452	4337	4526	4459	4757	4716	4679	4560	4582	4416	4349	4351	4520	4403	4599
4504	4246	4119	4313	4259	4303	4200	4104	4035	4101	4176	4139	4019	4044	4009	4199	4163	4397	4401	4384	4453	4221	4239	4061	4074	4106	4080	4314	4134	4150	4162	4058	4343	4363	4391	4408	4584	4436	4523	4399	4375	4487	4383	4305	4222	4375	4301	4282	4261	4274
4471	4332	4229	4173	4320	4310	4226	4268	4319	4307	4244	4279	4259	4198	4128	4172	4168	4315	4257	4400	4340	4310	4152	4209	4257	4148	4179	4087	4161	4158	4222	4171	4290	4347	4353	4400	4533	4369	4394	4578	4550	4439	4320	4471	4362	4267	4266	4238	4374	4376
4433	4184	4213	4274	4133	4212	4348	4342	4253	4423	4304	4343	4341	4576	4432	4478	4458	4608	4512	4625	4492	4639	4561	4449	4613	4589	4473	4478	4582	4509	4463	4563	4570	4642	4527	4731	4657	4803	4780	4776	4721	4791	4766	4659	4487	4732	4580	4678	4574	4833
4175	4203	4174	4088	4298	4321	4361	4351	4375	4674	4599	4644	4548	4531	4575	4477	4528	4636	4872	4718	4893	4841	4874	4793	4791	4708	4790	4910	4729	4749	4795	4824	4848	4748	4920	4965	5055	4921	5039	4938	4888	5138	5015	4925	4895	4981	4956	4828	5120	5126
4225	4068	4036	4031	4023	4064	4121	4208	4230	4086	4377	4369	4300	4387	4282	4308	4385	4377	4513	4677	4642	4588	4621	4778	4658	4486	4561	4581	4551	4540	4381	4499	4355	4692	4600	4621	4662	4608	4717	4689	4586	4657	4728	4601	4652	4746	4642	4715	4802	4850
4188	4199	3951	3969	3915	3953	3919	3803	3823	4048	3863	3884	3722	3684	3649	3662	3566	3801	3784	3795	4033	4104	4060	4008	3878	3837	3804	3708	3816	3680	3668	3749	3930	3924	3893	3945	3904	3954	3925	3964	3998	3876	3918	3886	3752	3892	3815	3979	3856	3952
4362	4123	4029	4088	3974	3963	4041	3805	3644	3669	3758	3504	3346	3139	2908	2980	2841	2942	2970	3124	3132	3115	3190	3153	3242	3156	3036	3022	2995	2869	2999	2976	3068	2999	3078	3008	3138	2982	3158	2997	3003	3040	3034	2980	2950	2878	2857	2897	2898	2934
4111	4166	4067	4245	4103	4055	3927	3704	3769	3545	3586	3425	3222	2974	2711	2555	2419	2370	2457	2465	2597	2614	2637	2671	2598	2563	2529	2447	2569	2502	2392	2395	2427	2494	2560	2486	2362	2329	2371	2421	2421	2496	2373	2341	2290	2289	2233	2180	2264	2265
4070	3981	4053	4130	4152	3974	3921	3663	3696	3714	3567	3327	3260	3037	2786	2613	2403	2276	2215	2101	2310	2293	2297	2202	2314	2310	2288	2169	2105	2093	2052	2144	2126	2161	2141	2082	2007	1996	1940	2042	2004	2103	2114	2025	2002	1899	1843	1952	1975	1953
4054	3910	3946	4044	3916	3767	3739	3608	3563	3584	3517	3364	3245	3039	2786	2556	2361	2177	2127	2016	1951	1947	1996	2049	2050	2096	1977	1980	1922	1829	1942	1871	1842	1807	1732	1758	1833	1720	1788	1768	1843	1846	1774	1785	1818	1858	1771	1715	1819	1681
3954	3805	3813	3804	3733	3724	3380	3279	3166	3076	3073	3013	2783	2763	2583	2392	2276	2059	1946	1792	1781	1806	1749	1688	1775	1728	1767	1768	1691	1703	1692	1638	1661	1578	1608	1542	1584	1588	1578	1648	1689	1568	1623	1640	1724	1718	1721	1710	1676	1700
4017	3728	3795	3883	3786	3406	3219	2965	2780	2879	2705	2721	2510	2459	2363	2192	2019	1952	1821	1661	1650	1691	1570	1600	1582	1620	1670	1594	1566	1513	1532	1619	1612	1623	1600	1613	1482	1584	1589	1552	1536	1540	1537	1572	1692	1741	1741	1768	1783	1740
4217	3935	3954	3945	3677	3430	3215	2989	2795	2607	2694	2498	2387	2409	2311	2213	2047	1960	1840	1642	1691	1606	1631	1559	1651	1635	1593	1613	1601	1685	1701	1673	1690	1679	1656	1641	1623	1601	1585	1602	1594	1487	1651	1591	1585	1718	1724	1845	1780	1823
4307	4235	4026	4067	3732	3551	3363	2985	3032	2937	2866	2563	2651	2547	2464	2332	2147	2118	1866	1786	1779	1677	1712	1733	1726	1772	1768	1689	1691	1655	1730	1752	1772	1773	1742	1664	1719	1621	1585	1585	1546	1534	1593	1684	1788	1802	1822	1815	1863	1796
4216	4180	4156	4012	4031	3732	3571	3298	3215	3167	3139	2864	2883	2838	2694	2633	2345	2238	2079	1966	1876	1942	1898	1823	1870	1859	1721	1823	1911	1829	1797	1945	1742	1831	1724	1734	1652	1725	1621	1643	1638	1742	1797	1811	1989	1861	1909	1851	1811	1756
4152	4079	3945	4045	3874	3820	3728	3493	3419	3331	3386	3221	3054	2865	2794	2577	2279	2262	2093	1958	1866	1890	1873	1921	1926	1952	1919	1917	1784	1834	1786	1877	1769	1724	1737	1736	1675	1643	1647	1693	1799	1865	1865	1856	1789	1826	1732	1739	1734	1759
4051	3923	3980	4000	3863	3842	3620	3516	3358	3480	3377	3173	3026	2901	2702	2543	2181	2056	1996	1920	1926	1859	1921	1990	2047	1939	1909	1846	1856	1718	1729	1774	1659	1762	1664	1735	1725	1793	1798	1954	1904	1909	1952	1790	1783	1744	1704	1723	1741	1950
4121	3971	3865	3767	3717	3710	3603	3593	3513	3657	3495	3295	2968	2851	2617	2407	2224	1942	2079	1917	1939	1941	1974	2147	2210	2159	2150	2076	2084	1939	1859	1952	1925	1999	1979	1994	2074	2012	2032	2152	2149	2124	2126	2084	1986	1969	1941	2072	2210	2369
4110	3966	3926	3830	4000	3729	3932	3809	3801	3873	3737	3531	3294	3079	2849	2487	2288	2193	2160	2148	2240	2404	2443	2446	2513	2468	2431	2377	2407	2281	2391	2253	2313	2425	2374	2436	2585	2495	2560	2643	2619	2623	2646	2601	2491	2539	2622	2662	2783	3110
4171	3962	3867	3949	4098	4183	4190	4257	4283	4156	4028	3986	3552	3423	3118	2892	2607	2519	2436	2496	2674	2669	2809	2773	2853	2823	2894	2700	2779	2712	2725	2762	2760	2836	2913	3011	3042	3023	3159	3072	3189	3160	3168	3188	3182	3325	3475	3571	3668	3834
3981	3967	4010	4005	4156	4175	4237	4422	4277	4338	4155	4034	3883	3534	3399	3032	2795	2692	2743	2745	2833	2934	2932	2984	2909	2960	2851	2822	2902	2864	2846	2960	2920	3021	3027	3135	3242	3214	3401	3395	3357	3370	3611	3539	3535	3709	3811	4058	4034	4229
4023	3878	3965	3822	4044	3949	3981	3985	3937	4139	3956	3837	3665	3351	3110	2858	2674	2656	2604	2664	2785	2827	2734	2828	2767	2685	2788	2692	2655	2718	2662	2743	2746	2762	2905	2900	2945	2966	2944	2983	3041	3087	3209	3106	3296	3354	3373	3753	3741	3890
3987	3851	3888	3780	3908	3805	3785	3765	3823	3713	3654	3385	3251	3009	2793	2580	2476	2307	2388	2344	2445	2516	2440	2510	2389	2457	2340	2287	2207	2326	2299	2314	2396	2399	2497	2545	2478	2485	2564	2528	2516	2530	2637	2591	2596	2685	2811	2862	2948	3164
4156	3890	3929	3933	3854	3707	3672	3618	3494	3472	3342	3150	2895	2650	2530	2348	2233	2162	2175	2138	2191	2238	2195	2325	2132	2166	1949	2018	2206	1928	2073	2060	1931	1999	2118	2202	2151	2183	2258	2247	2220	2182	2142	2181	2038	2192	2166	2200	2334	2527
4231	4164	3908	4074	3949	3983	3745	3427	3514	3347	3167	3049	2759	2635	2487	2269	2110	2076	2043	1982	1965	2092	2065	2152	2089	2006	2057	2016	1941	1904	1826	1819	1967	1934	1944	1970	1894	2033	1967	1961	1958	1937	1904	1978	1940	1838	1861	1886	1877	1967
4218	4132	4007	4098	3991	3852	3573	3588	3313	3250	3165	2971	2906	2536	2453	2224	2126	2103	1992	1882	1836	1941	1995	2043	2043	2034	2095	1989	1823	1824	1773	1840	1788	1833	1812	1769	1708	1832	1812	1793	1776	1804	1898	1896	1826	1793	1763	1767	1756	1745
4207	4047	4114	4133	3823	3711	3489	3375	3265	3130	2978	2852	2715	2589	2399	2275	2105	2044	1875	1859	1816	1768	1813	1875	1877	1817	1867	1808	1742	1786	1806	1773	1825	1781	1771	1731	1672	1689	1669	1665	1648	1667	1710	1729	1754	1761	1731	1654	1769	1754
4207	4082	4018	4071	3821	3676	3268	3187	2963	2855	2780	2691	2494	2471	2250	2165	1980	1915	1813	1778	1717	1750	1707	1806	1723	1801	1759	1728	1770	1639	1781	1736	1753	1735	1712	1693	1651	1689	1662	1627	1551	1583	1586	1584	1631	1735	1726	1824	1805	1764
4353	4130	4103	4081	3671	3578	3070	3082	2726	2745	2716	2547	2399	2253	2041	1956	1916	1768	1781	1767	1675	1787	1665	1684	1735	1651	1775	1658	1612	1646	1640	1580	1641	1682	1670	1645	1639	1649	1641	1611	1580	1527	1506	1583	1676	1694	1760	1801	1783	1840
4226	4171	4090	3942	3797	3484	3335	3133	2783	2751	2617	2561	2344	2129	1984	1926	1891	1811	1828	1759	1791	1754	1743	1748	1782	1723	1814	1803	1763	1720	1771	1718	1723	1662	1687	1715	1773	1711	1620	1620	1622	1633	1670	1684	1670	1866	1783	1814	1957	1883
4340	4282	4008	4171	3923	3720	3575	3158	3001	2886	2844	2673	2404	2291	2190	1973	1924	1928	1838	1890	1844	1954	1859	1810	1771	1833	1769	1865	1788	1882	1829	1831	1844	1881	1795	1747	1758	1703	1733	1696	1692	1665	1727	1832	1887	1890	1979	1892	1851	1847
4500	4394	4221	4209	4162	3932	3788	3588	3395	3303	3328	2834	2822	2408	2322	2190	2172	2015	2068	2133	2000	2048	2008	1964	1999	1924	1861	1905	1903	1913	1905	1935	1876	1877	1942	1835	1789	1718	1707	1652	1755	1686	1801	1866	1970	2000	1960	1909	1930	1751
4296	4142	4277	4197	4048	3967	3679	3578	3473	3324	3167	3016	2747	2585	2491	2327	2294	2309	2224	2289	2163	2245	2258	2254	2233	2080	2040	2086	2013	2073	1998	1909	1906	1794	1738	1800	1870	1799	1778	1890	1963	1915	1863	1882	1783	1867	1839	1795	1767	1827
4244	4126	4099	3985	3938	3833	3706	3367	3379	3155	3082	2962	2854	2671	2635	2500	2619	2597	2537	2582	2626	2514	2581	2494	2320	2477	2316	2277	2129	2239	2158	2127	1950	2009	1930	1951	1875	1953	1940	2077	2105	2149	2113	2120	1968	2039	1946	1978	2149	2191
4257	4065	4034	4085	4056	3880	3661	3505	3405	3286	3207	3140	3135	3007	2930	2963	2897	2902	2953	2956	3025	3006	2929	2884	2698	2646	2593	2570	2393	2473	2468	2429	2368	2377	2382	2280	2304	2371	2434	2436	2464	2388	2404	2377	2457	2415	2538	2609	2737	2861
4491	4246	4042	4124	4183	4164	4064	3937	3802	3737	3760	3625	3820	3598	3674	3600	3564	3513	3572	3626	3459	3484	3242	3206	3186	3005	2987	2807	2809	2730	2799	2712	2707	2707	2838	2864	2941	2957	3014	2995	2900	2872	2857	2818	2998	3029	3166	3475	3552	3713
4474	4426	4159	4315	4222	4331	4236	4126	4154	4100	4156	4087	4266	4194	4143	4090	3944	4102	4020	3935	3963	3906	3572	3596	3458	3496	3282	3234	3144	3016	2851	2890	3057	3014	3037	3084	3111	3295	3222	3315	3224	3176	3209	3180	3238	3486	3694	4013	4141	4152
4343	4158	4149	4059	4082	4170	4178	4047	3850	3900	4075	4049	4102	4115	4144	4017	3987	4027	3913	3935	3894	3835	3813	3756	3520	3589	3377	3356	3288	3035	3146	2962	2862	2881	2857	2891	2906	3093	3048	3091	3058	3101	3116	3113	3090	3209	3354	3550	3829	3824
4181	3968	3889	4067	3931	3872	3856	3570	3546	3672	3548	3518	3597	3674	3730	3708	3672	3646	3678	3533	3500	3500	3340	3341	3286	3234	3011	3052	2908	2827	2754	2673	2615	2521	2533	2429	2505	2522	2577	2580	2635	2721	2857	2662	2678	2833	2780	2980	3075	3151
4265	3998	4073	3969	3966	3856	3604	3461	3222	3235	3115	3017	3142	3265	3173	3149	3264	3292	3341	3293	3163	3090	3090	2943	2847	2905	2722	2744	2467	2395	2282	2150	2183	2267	2212	2243	2164	2292	2198	2251	2276	2280	2267	2245	2169	2269	2316	2323	2412	2591
4489	4362	4306	4299	4106	3905	3794	3525	3297	2908	3036	2778	2746	2879	2914	2854	2860	3015	2875	3018	2961	2894	2841	2829	2736	2604	2484	2446	2391	2221	2093	2128	2005	1967	2037	2002	2075	2089	2068	2102	2097	2058	2038	1970	1806	1839	1995	2058	2110	2173
4518	4408	4384	4405	4259	4172	3839	3571	3239	3132	2902	2744	2714	2584	2647	2588	2666	2650	2648	2699	2767	2705	2675	2595	2486	2425	2365	2326	2266	2138	2144	2030	1951	1853	1867	1928	1835	1977	1858	1907	1967	1972	1933	1785	1929	1901	1883	1797	1843	1966
4354	4209	4342	4368	4288	4144	3822	3447	3373	2926	2729	2631	2581	2443	2454	2376	2338	2455	2479	2462	2398	2583	2464	2309	2429	2202	2276	2216	2209	2116	2102	2051	1858	1840	1784	1780	1764	1745	1767	1742	1752	1854	1796	1781	1927	1855	1896	1833	1850	1676
4306	4326	4433	4353	4093	4126	3816	3356	3074	2860	2632	2338	2295	2221	2272	2165	2247	2260	2251	2345	2475	2345	2355	2189	2110	2102	2017	1973	1882	1910	1970	1872	1857	1778	1804	1728	1698	1594	1681	1612	1524	1595	1669	1683	1725	1824	1827	1823	1752	1681
4527	4373	4350	4324	4091	4015	3732	3284	3018	2710	2437	2248	2084	2056	2061	2046	2162	2171	2246	2147	2244	2306	2210	2100	2131	2094	1874	1804	1760	1719	1707	1775	1724	1772	1747	1686	1695	1661	1675	1531	1526	1540	1541	1633	1696	1839	1889	1791	1805	1830
4470	4497	4322	4313	4090	3929	3477	3209	2868	2461	2345	2151	2159	2009	1972	2000	2038	2080	2095	2131	2075	2165	2150	2148	2035	1936	1924	1808	1805	1766	1691	1659	1746	1769	1815	1716	1774	1726	1689	1647	1602	1421	1426	1509	1664	1874	1836	1892	1871	1840
4485	4367	4354	4421	4205	3887	3501	3176	2949	2607	2468	2287	2258	2132	2044	1983	2099	2107	2178	2174	2047	2180	2077	2125	2028	2053	2024	2001	1961	1967	1886	1869	1855	1857	1736	1796	1781	1743	1744	1710	1688	1655	1638	1592	1736	1794	1806	1742	1806	1839
4466	4352	4363	4268	4212	4100	3757	3424	3110	2969	2651	2689	2508	2484	2277	2210	2259	2268	2367	2286	2358	2309	2286	2162	2238	2161	2114	2071	2066	2069	2072	1995	1961	2016	2035	1857	1923	1857	1809	1789	1693	1783	1792	1880	1906	1816	1930	1847	1731	1740
4444	4375	4406	4493	4321	4098	3858	3644	3384	3095	3016	2784	2709	2399	2525	2364	2387	2512	2538	2491	2562	2554	2462	2424	2448	2336	2206	2024	1950	2004	1916	2011	1984	2081	2036	2068	2139	2008	1935	1859	1882	1872	1868	1899	1929	1946	1865	1797	1818	1757
4464	4429	4281	4348	4259	4185	3764	3555	3246	3175	2827	2776	2577	2602	2591	2497	2522	2633	2694	2602	2710	2704	2715	2576	2424	2398	2226	2024	1866	1745	1863	1873	1928	2040	2091	1994	2073	2052	2093	1898	1932	1769	1777	1762	1833	1826	1690	1624	1762	1746
4410	4246	4180	4141	4074	3797	3658	3507	3353	3017	2882	2763	2623	2665	2721	2602	2700	2521	2594	2732	2804	2771	2642	2543	2495	2387	2211	2061	2003	1925	1996	1991	2015	2127	2033	1990	2019	1924	1918	1938	1877	1787	1842	1728	1646	1664	1757	1727	1847	1957
4220	4096	3899	3858	3843	3844	3794	3646	3606	3467	3383	3177	3161	3036	3042	2883	2995	2930	2970	2875	2829	2699	2748	2686	2525	2302	2369	2193	2273	2322	2343	2417	2402	2330	2344	2227	2101	2122	2033	2090	2053	2080	2115	2115	2073	2045	2248	2275	2392	2502
3998	3932	3748	3945	3844	3966	3936	3987	3975	4041	3977	3782	3776	3739	3509	3362	3262	3101	3120	3033	2885	2906	2764	2768	2704	2532	2582	2517	2611	2642	2695	2781	2860	2761	2843	2760	2773	2699	2616	2485	2463	2532	2566	2714	2825	2864	3075	3324	3169	3288
3899	3963	3931	4028	4114	4149	4209	4305	4349	4216	4285	4221	3983	3810	3702	3535	3464	3265	3164	3038	3007	2917	2889	2727	2704	2586	2511	2623	2600	2769	2891	2990	3000	3231	3209	3246	3160	3218	3113	3068	2890	2817	2937	3052	3295	3455	3553	3699	3705	3772
4042	3980	4023	4116	4178	4165	4160	4030	4196	4019	3994	3762	3708	3498	3565	3252	3165	3136	2824	2895	2806	2711	2630	2527	2478	2535	2425	2505	2526	2592	2726	2685	2784	2832	2811	2905	3010	2952	3095	2853	2869	2900	2822	2931	3050	3204	3362	3552	3592	3547
4070	3945	3865	3974	4051	3968	3859	3854	3840	3689	3567	3290	3267	3115	2989	2812	2784	2648	2526	2540	2331	2306	2245	2183	2169	2214	2158	2154	2296	2266	2338	2369	2328	2209	2326	2337	2386	2412	2381	2441	2470	2437	2546	2521	2585	2722	2736	2825	2892	2878
4051	3884	3790	3829	3869	3827	3754	3776	3593	3454	3294	2975	2916	2884	2675	2585	2501	2320	2127	2265	2172	2142	2012	2059	1992	1933	1914	1931	2061	2023	1997	1965	1906	1982	2059	1968	1974	1995	2067	2013	1926	2150	2138	2163	2159	2174	2157	2181	2263	2336
3844	3897	3940	4004	3905	3985	3816	3633	3612	3433	3281	3123	2809	2737	2549	2520	2336	2255	2165	2176	2110	1974	1946	1971	1952	1882	1801	1932	1865	1824	1875	1880	1894	1922	2006	1927	1856	1979	1890	1848	1849	1831	1981	1829	1935	1845	1869	1915	1893	1908
4049	4003	4115	4073	4208	3936	3887	3890	3595	3505	3385	3055	2928	2813	2647	2540	2452	2277	2306	2347	2137	2034	1982	1963	1811	1835	1844	1844	1768	1825	1790	1984	1967	2099	2024	1939	1962	1949	1913	1907	1862	1893	1807	1791	1896	1864	1783	1843	1742	1738
4194	4131	4153	4374	4334	4181	3826	3676	3416	3338	3256	3015	2811	2801	2639	2486	2310	2324	2288	2214	2138	2027	2046	1907	1896	1807	1823	1754	1788	1791	1737	1798	1865	1887	1803	1824	1779	1770	1781	1827	1827	1777	1819	1708	1756	1865	1950	1882	1778	1783
4061	4147	4183	4220	4136	3986	3656	3449	3252	2961	2837	2670	2626	2351	2348	2273	2162	2116	2139	1948	1975	1966	1799	1858	1783	1705	1782	1726	1720	1683	1662	1652	1644	1672	1663	1660	1551	1548	1637	1670	1623	1621	1591	1634	1684	1845	1787	1834	1826	1807
3989	4043	3930	4118	3951	3777	3340	3151	2892	2697	2569	2449	2346	2107	2081	1899	1869	1938	1929	1831	1854	1811	1834	1737	1760	1757	1691	1694	1715	1617	1583	1531	1602	1657	1520	1564	1537	1563	1454	1553	1585	1605	1633	1542	1636	1716	1778	1793	1904	1849
4072	3996	3921	3996	3863	3689	3321	3149	2937	2806	2661	2401	2323	2132	2130	2122	1958	1877	1879	1904	1737	1732	1738	1677	1689	1661	1660	1769	1757	1731	1708	1832	1764	1591	1514	1523	1486	1567	1526	1445	1550	1644	1718	1686	1738	1777	1774	1824	1916	1828
4000	4105	4115	4102	3874	3895	3613	3536	3139	3075	2920	2784	2709	2477	2475	2429	2211	2082	2030	2038	1965	1944	1924	1853	1838	1898	1846	1933	1895	1979	1942	2010	1983	1791	1483	1540	1499	1485	1559	1583	1528	1720	1838	1835	1973	1796	1806	1788	1754	1829
4206	4206	4192	4224	4200	4108	3793	3711	3590	3339	3219	3019	3004	2987	2733	2833	2553	2494	2307	2295	2205	2133	2230	2160	2022	2043	2029	2076	2033	2042	2126	2319	2098	1839	1731	1658	1601	1520	1550	1551	1584	1736	2033	2089	2110	2056	1963	1945	1838	1849
4262	4178	4207	4240	4215	4234	3802	3772	3575	3379	3274	3123	3101	3072	2885	2832	2644	2549	2474	2395	2456	2442	2393	2302	2144	2090	2072	2088	1855	2035	1921	2229	2103	1730	1597	1697	1807	1681	1674	1669	1751	1822	2009	2033	2010	1905	1869	1977	1961	1934
4254	4064	4178	4098	4023	3939	3857	3611	3565	3194	3104	3043	2912	2839	2854	2658	2637	2544	2603	2407	2510	2649	2553	2449	2510	2433	2239	2330	2116	2196	2153	2369	2447	1980	1830	1854	1992	1960	1914	2014	2087	2129	2367	2276	2094	2124	2078	2226	2366	2469
4000	4017	3931	4078	3787	3887	3731	3607	3424	3386	3088	3089	2963	2879	2901	2847	2741	2905	2797	2818	2890	2825	3082	3190	2929	3061	3044	3031	2973	2865	2941	3234	3283	2970	2586	2404	2476	2417	2452	2598	2882	3085	3282	3137	2954	2916	3005	3081	3196	3371
3966	3794	3869	3899	3849	3831	3780	3747	3726	3550	3682	3296	3420	3382	3391	3334	3388	3451	3531	3544	3538	3674	3812	3810	3786	3895	3787	3940	3893	3993	4010	4194	4395	4357	3994	3554	3317	3213	3295	3628	3858	4127	4467	4409	4240	4121	4133	3945	4240	4345
3933	3910	3737	3900	3954	3964	4029	3996	4108	4237	3978	4031	4038	4212	4055	4086	3944	4141	4152	4221	4228	4402	4470	4387	4351	4363	4282	4207	4572	4582	4527	4704	5134	5360	5121	4839	4415	4002	4060	4291	4596	4799	5230	5341	5100	4996	4881	4693	4739	4890
4046	4070	4094	4163	4149	4217	4259	4302	4426	4310	4503	4559	4355	4522	4538	4507	4435	4513	4508	4657	4594	4608	4525	4600	4463	4402	4476	4301	4410	4331	4476	4593	4937	5270	5563	5259	4976	4630	4612	4710	4704	4957	5138	5262	5106	4876	4947	4869	4731	4715
4129	4245	4072	4235	4309	4351	4312	4402	4385	4484	4441	4535	4469	4387	4558	4644	4707	4580	4681	4656	4644	4687	4494	4428	4483	4312	4451	4325	4200	4048	4106	4215	4319	4633	5059	4967	4938	4884	4692	4598	4686	4789	4618	4529	4722	4706	4639	4617	4652	4477
4347	4262	4097	4245	4211	4217	4378	4340	4296	4355	4365	4327	4236	4372	4319	4351	4526	4433	4432	4503	4375	4537	4547	4686	4498	4410	4338	4205	4065	4139	3969	4074	3982	4093	4180	4393	4484	4766	4602	4585	4507	4540	4465	4286	4257	4286	4422	4465	4384	4410
4133	3969	4043	3984	4246	4108	4106	4199	4128	4146	4162	4062	4124	4130	4007	4086	4135	4219	4198	4322	4319	4438	4407	4502	4658	4402	4556	4344	4302	4254	4135	3974	4073	4089	4045	4083	4104	4248	4274	4349	4343	4447	4410	4422	4329	4198	4142	4396	4394	4392
4035	3854	3953	3970	4094	4015	4118	3981	4053	4026	4059	4076	3869	3946	4087	4020	4011	3952	3987	4141	4048	4096	4253	4363	4337	4441	4390	4260	4351	4245	4390	4245	4182	4113	4081	4075	3930	3953	4171	4235	4159	4465	4553	4420	4312	4174	4085	4065	4272	4353
3873	3919	3830	3907	4033	4085	3918	3953	4034	3873	4094	4048	3913	3937	4013	3939	4033	3979	3848	3844	3842	3997	4190	4304	4280	4037	4180	4325	4304	4426	4450	4402	4511	4337	4145	4117	3910	4028	3920	4129	4209	4400	4549	4485	4325	4103	4158	4068	4103	4276
3875	3930	3987	3920	4053	4048	4065	4065	4152	4245	4150	4126	4003	3975	4227	4202	4087	4005	3859	3944	3749	3975	4104	4062	4100	4103	3953	4016	4099	4131	4418	4449	4631	4464	4376	4250	4159	3994	4105	4194	4191	4305	4291	4413	4449	4476	4352	4098	4165	4248
4091	3890	3953	4010	3990	4055	4069	4165	4047	4228	4179	4190	4185	4200	4264	4285	4411	4232	4244	4016	4157	4243	4200	4090	4167	3967	3946	3821	3753	3881	4054	4330	4316	4446	4392	4436	4248	4257	4056	4081	4023	4045	4371	4326	4386	4265	4417	4158	4150	4084
4028	3972	4008	4078	4081	4147	4153	4250	4279	4163	4257	4250	4300	4291	4412	4348	4386	4319	4279	4259	4233	4351	4394	4370	4233	4132	3890	3867	3827	3849	3828	3958	4076	4153	4224	4359	4376	4447	4297	4138	4193	4024	4021	4227	4336	4360	4318	4120	4152	4194
4221	4013	4083	4063	4074	4100	4178	4205	4133	4233	4113	4072	4190	4244	4251	4354	4303	4363	4169	4159	4435	4465	4484	4367	4236	4334	4169	4034	3919	3929	3815	3729	3749	3774	3934	4167	4327	4301	4403	4188	4228	4225	4104	4220	4296	4363	4388	4315	4290	4434
4062	4109	4089	3964	4109	4001	4095	4048	3864	4185	4115	3787	4022	4106	4043	4204	4179	4193	4274	4355	4438	4432	4723	4605	4671	4524	4636	4536	4389	4210	4137	4083	3889	3898	3915	4105	4157	4267	4382	4413	4507	4453	4336	4483	4197	4454	4507	4428	4604	4560
3963	3901	4039	4140	4084	4202	4219	3989	4082	4031	4089	4061	4067	4064	4088	3959	4093	4045	4184	4172	4470	4456	4619	4786	4780	4714	4892	4868	4898	4758	4597	4326	4312	4086	4172	4271	4151	4323	4404	4604	4676	4597	4655	4694	4656	4572	4641	4567	4854	4677
3850	3811	3921	4163	4060	4349	4312	4233	4398	4293	4408	4328	4194	4174	3996	4023	4031	3846	3812	3762	4143	4255	4200	4642	4590	4774	5037	5102	5154	5194	4826	4953	4758	4655	4498	4351	4278	4221	4259	4313	4435	4512	4523	4528	4467	4462	4340	4524	4529	4665
3766	3734	3870	3972	4276	4333	4408	4417	4428	4492	4623	4529	4391	4283	3997	3775	3661	3634	3458	3541	3500	3559	3747	3886	4091	4329	4511	4715	4996	5003	4987	4986	4932	4844	4560	4343	4225	3970	3939	3889	3823	3962	4120	4188	4196	4130	4105	4136	4183	4220
3818	3732	3798	4272	4382	4572	4438	4550	4631	4718	4800	4689	4601	4235	3963	3707	3493	3301	3125	3069	3063	2943	3047	3069	3213	3455	3747	4034	4275	4309	4505	4653	4679	4624	4367	4209	4018	3822	3616	3455	3331	3345	3357	3554	3607	3495	3632	3532	3405	3538
3871	3925	3938	4229	4274	4444	4363	4437	4579	4733	4696	4701	4461	4371	3998	3902	3530	3344	3112	3011	2846	2804	2631	2614	2789	2976	2981	3082	3545	3536	3607	3879	4012	4071	4068	3961	3848	3701	3329	3109	2869	2782	2827	2918	2944	2976	2825	2858	2793	2697
4012	4105	4202	4328	4378	4476	4354	4276	4287	4397	4494	4363	4326	4339	4039	4033	3652	3513	3426	3263	3029	2717	2423	2371	2369	2444	2450	2709	2677	2880	2938	3068	3297	3415	3568	3450	3360	3243	2856	2789	2583	2406	2595	2570	2553	2688	2605	2410	2228	2101
4124	4184	4288	4420	4361	4295	4081	4029	3955	3968	4031	3962	3902	3857	3783	3721	3728	3516	3350	3317	2873	2653	2499	2356	2187	2191	2230	2271	2402	2440	2493	2670	2870	2913	2956	3072	2918	2880	2735	2445	2408	2209	2195	2275	2197	2326	2391	2295	2137	1929
4207	4233	4225	4364	4146	4053	3874	3714	3732	3531	3561	3483	3459	3448	3359	3259	3272	3132	3075	2979	2739	2469	2271	2083	1983	2086	1995	1890	2119	2095	2182	2348	2467	2568	2594	2559	2476	2517	2376	2315	2149	2038	1975	1909	2053	2150	2160	2036	1945	1905
4180	4248	4252	4323	3935	3733	3522	3344	3332	3329	3200	3065	3035	2902	2789	2691	2740	2645	2549	2446	2262	2169	1957	1824	1788	1752	1744	1820	1773	1910	2058	2205	2266	2183	2287	2220	2231	2212	2043	2099	2013	1874	1811	1715	1830	1697	1809	1877	1771	1730
3930	3999	4072	3920	3733	3510	3372	3045	3114	2914	2909	2890	2671	2554	2504	2527	2380	2415	2211	2133	2021	1857	1730	1692	1562	1572	1586	1739	1773	1840	2005	2086	2152	2204	2079	2065	2172	1942	1970	1866	1771	1868	1739	1693	1638	1661	1635	1621	1650	1644
3911	4030	3856	3663	3669	3498	3207	2985	2967	2991	2931	2753	2630	2483	2477	2414	2245	2155	2082	1932	1812	1730	1595	1556	1522	1519	1570	1710	1748	1891	2018	2205	2230	2292	2276	1982	1889	1811	1900	1866	1777	1807	1793	1729	1624	1659	1653	1653	1753	1686
3860	4029	3921	3883	3586	3446	3406	3119	3078	2971	2997	2757	2611	2501	2467	2287	2314	2124	2046	1929	1769	1741	1679	1668	1640	1598	1579	1656	1774	1961	2125	2307	2462	2399	2345	2104	1989	1900	1869	1911	1839	1878	1928	1917	1889	1872	1844	1800	1750	1903
3902	3805	3954	3867	3795	3563	3449	3382	3191	3145	3079	2910	2794	2680	2532	2520	2392	2277	2206	2023	1930	1894	1762	1770	1778	1643	1711	1682	1881	1954	2153	2463	2426	2613	2360	2240	2065	1994	1919	1845	2045	2020	2007	2285	2172	2063	1935	1935	1895	1831
4027	4092	4059	3936	3919	3827	3438	3477	3502	3450	3192	3153	2981	3012	2822	2753	2603	2512	2268	2135	1995	1964	1747	1830	1723	1749	1796	1743	1891	2054	2283	2524	2694	2658	2629	2344	2193	1989	1918	2054	2029	2068	2186	2282	2300	2291	2013	1921	1827	1821
4048	4149	4150	4183	4008	3849	3773	3693	3506	3647	3547	3417	3314	3228	3171	2978	2873	2631	2384	2157	2025	1844	1765	1707	1779	1727	1888	1806	2010	2236	2416	2694	2839	2864	2748	2539	2194	2077	2051	1990	2014	2015	2346	2259	2375	2259	2067	1903	1742	1903
4095	4154	4278	4369	4205	4027	3852	3838	3807	3863	3817	3638	3649	3494	3317	3172	2910	2714	2476	2188	2023	1845	1876	1832	1877	1892	1995	2013	2226	2545	2628	2782	3000	2957	2917	2745	2580	2391	2224	2150	2060	2209	2261	2360	2368	2422	2369	2261	2169	2277
4114	4267	4336	4380	4312	4075	4246	4115	4094	4274	4022	3998	3796	3718	3578	3186	3001	2847	2794	2461	2340	2341	2322	2214	2252	2349	2423	2480	2594	2758	2972	3138	3329	3361	3215	3047	3056	2819	2673	2511	2534	2475	2455	2516	2524	2589	2566	2557	2604	2633
4165	4138	4391	4352	4141	4390	4416	4252	4476	4640	4353	4271	4109	3966	3842	3505	3311	3119	2983	2753	2784	2745	2792	2810	2710	2848	2833	2850	3049	3034	2958	3356	3544	3623	3726	3498	3512	3416	3023	3002	2885	2896	2958	2928	2991	3072	3218	3163	3409	3300
4313	4213	4323	4241	4348	4425	4414	4359	4461	4411	4423	4140	4249	3946	3805	3584	3495	3209	3150	3111	3149	3316	3386	3408	3304	3261	3188	3162	3165	3160	3174	3441	3482	3567	3614	3606	3542	3326	3292	3245	3248	3158	3048	3204	3215	3526	3777	4126	4278	4423
4296	4342	4104	4125	4129	4205	4207	4196	4260	4064	4106	3979	3941	3855	3598	3327	3301	3146	3171	3218	3181	3361	3520	3574	3449	3346	3229	3143	3075	3051	2964	3070	3123	3031	3207	3252	3270	3151	3111	3137	3048	2872	2796	2769	2928	3270	3462	3981	4181	4246
4298	4181	4070	4041	3856	3850	3847	3637	3703	3615	3566	3469	3401	3214	3119	2915	2742	2672	2747	2805	2923	3041	3170	3427	3268	3197	2962	2829	2786	2603	2530	2579	2582	2689	2754	2773	2755	2821	2841	2832	2641	2457	2442	2349	2352	2321	2454	2467	2629	2789
4333	4097	4134	3850	3652	3556	3300	3212	3135	3059	3068	2928	2864	2753	2506	2519	2248	2316	2306	2435	2509	2603	2826	2942	2876	2702	2551	2384	2228	2131	2189	2079	2169	2170	2089	2216	2283	2356	2500	2573	2510	2422	2351	2338	2114	1830	1705	1737	1804	1834
4210	4136	3942	3795	3640	3249	3039	2832	2782	2652	2647	2717	2541	2299	2196	2060	2084	1962	1868	2020	2048	2289	2459	2579	2594	2477	2410	2208	2149	1959	1885	1819	1809	1807	1758	1759	1773	1907	2006	2104	2221	2522	2748	2554	2311	2152	2140	2305	2342	2205
4096	4135	3907	3857	3423	3378	2957	2764	2596	2622	2575	2459	2331	2189	2062	1973	1815	1750	1885	1843	1813	2003	2104	2290	2348	2391	2336	2148	2059	1853	1723	1685	1624	1621	1615	1598	1562	1711	1615	1802	1797	2258	2667	2685	2505	2604	3012	3304	3562	3436
4101	3963	3953	3640	3415	3213	2915	2642	2510	2495	2506	2344	2257	2078	2031	2006	1836	1741	1703	1729	1723	1701	1900	2097	2074	2110	2096	2039	1923	1750	1747	1626	1612	1644	1654	1767	1693	1692	1710	1657	1665	1732	2064	2048	2077	2294	2650	2852	3342	3452
4056	3955	3891	3601	3368	3164	2792	2499	2441	2275	2258	2236	2148	1934	2000	1867	1797	1674	1572	1536	1514	1627	1673	1846	1858	1880	1956	1848	1792	1636	1577	1460	1547	1616	1630	1802	1802	1930	1904	1920	1835	1656	1460	1526	1593	1736	1823	1929	2171	2608
4027	4025	3889	3624	3403	2954	2552	2367	2194	2130	2153	2032	1963	1927	1822	1713	1639	1563	1464	1383	1350	1439	1466	1502	1619	1647	1742	1756	1651	1650	1568	1438	1430	1420	1532	1581	1643	1815	1940	1899	1884	1644	1401	1514	1469	1459	1540	1644	1751	2133
4127	4060	3877	3642	3392	2908	2555	2212	2122	2092	1990	1935	1869	1816	1799	1663	1621	1541	1428	1336	1303	1290	1456	1420	1520	1595	1556	1636	1734	1671	1572	1498	1414	1334	1431	1426	1481	1630	1519	1701	1617	1654	1419	1402	1374	1490	1630	1807	1946	2174
4047	3979	3900	3705	3434	2830	2581	2312	2136	1992	1965	1957	1932	1938	1873	1781	1645	1541	1399	1362	1345	1324	1309	1394	1523	1527	1615	1662	1697	1687	1665	1606	1487	1398	1476	1455	1510	1580	1564	1486	1580	1569	1532	1458	1404	1466	1791	2030	2459	2615
3939	3972	3989	3744	3410	3037	2756	2430	2255	2212	2114	2111	2160	2158	1981	1875	1811	1661	1551	1405	1347	1356	1374	1434	1468	1581	1676	1808	1703	1758	1669	1657	1438	1569	1457	1479	1500	1474	1477	1547	1631	1614	1659	1605	1574	1503	1725	2033	2313	2337
3878	4000	3827	3776	3467	3161	2891	2649	2501	2391	2319	2279	2366	2269	2187	2059	1954	1627	1514	1451	1391	1422	1460	1561	1611	1659	1738	1803	1811	1790	1745	1679	1630	1520	1467	1516	1549	1525	1613	1592	1599	1712	1702	1713	1600	1639	1717	1800	1769	1820
3972	3898	3862	3741	3557	3314	2966	2877	2723	2539	2584	2503	2484	2443	2284	2106	1900	1721	1615	1476	1486	1522	1578	1696	1790	1818	1781	1860	1792	1707	1686	1640	1602	1575	1548	1554	1677	1576	1515	1539	1518	1589	1665	1728	1568	1649	1660	1719	1630	1603
3958	3756	3796	3810	3462	3347	3030	2946	2772	2592	2749	2501	2504	2355	2165	1991	1727	1553	1591	1519	1534	1687	1818	1776	1882	1860	1734	1747	1685	1582	1566	1512	1607	1503	1652	1598	1582	1562	1606	1494	1571	1619	1706	1796	1852	1943	1881	1970	1899	1775
3878	3837	3687	3664	3491	3375	3311	3034	2877	2799	2761	2683	2433	2391	2214	1893	1755	1686	1730	1728	1822	2003	2207	2210	2124	2086	1910	1741	1614	1583	1551	1608	1727	1672	1866	1831	1844	1760	1698	1755	1670	1778	2010	2215	2461	2504	2501	2573	2510	2349
3863	3727	3628	3735	3718	3430	3479	3354	3334	3190	3173	2812	2627	2561	2287	2191	2141	2058	2143	2139	2230	2428	2596	2519	2537	2250	1952	1812	1678	1653	1748	1865	2055	2287	2386	2320	2216	2244	2083	1999	1999	2035	2254	2754	2943	3290	3200	3355	3391	3131
3898	3881	3730	3874	3777	3742	3758	3734	3705	3580	3428	3293	3181	2814	2756	2587	2542	2511	2551	2743	2751	3001	2971	3146	2806	2662	2331	2104	1930	1997	2085	2252	2445	2793	2756	2852	2726	2626	2492	2458	2312	2572	2813	3256	3708	3981	4008	4010	4238	4206
3923	3839	3790	3832	3756	3842	3791	3905	3872	3777	3586	3555	3307	3082	2966	2909	2740	2803	2772	2989	3023	3189	3177	3236	3137	2843	2650	2163	2303	2351	2349	2483	2677	2950	3096	3071	3052	2860	2712	2502	2595	2648	2991	3213	3742	4370	4419	4583	4722	4928
3877	3927	3806	3874	3832	3825	3781	3801	3586	3610	3607	3394	3195	3175	2927	2756	2720	2665	2646	2913	2967	3114	3360	3327	3056	2796	2455	2315	2231	2153	2271	2292	2610	2801	3019	3014	3004	2784	2550	2301	2280	2363	2525	2866	3322	3970	4138	4315	4487	4700
4034	3778	3811	3719	3753	3654	3589	3402	3241	3196	3083	3050	2941	2842	2686	2446	2369	2341	2469	2615	2692	2883	3073	3028	2823	2602	2333	2163	1986	1868	2003	2147	2309	2430	2564	2588	2607	2437	2318	2148	1990	1998	2035	2307	2667	3278	3554	3608	3750	4140
3979	3918	3968	3840	3686	3644	3448	3117	3042	2802	2876	2724	2642	2544	2367	2273	2082	2080	2063	2212	2304	2524	2788	2657	2492	2258	2063	1817	1765	1683	1713	1807	1909	2103	2278	2269	2337	2200	2138	1876	1738	1683	1759	1863	2112	2504	2830	2848	2900	3103
4118	4111	4039	3842	3640	3563	3350	3050	2977	2735	2507	2628	2546	2502	2273	2066	1910	1866	1817	1947	1996	2084	2186	2251	2064	2043	1895	1720	1694	1595	1570	1610	1590	1778	1870	1931	1929	2041	1918	1807	1698	1586	1597	1619	1775	1877	2036	2168	2019	2208
4124	4145	4007	3933	3749	3538	3331	2993	2770	2611	2509	2541	2543	2407	2304	2194	1944	1781	1742	1723	1669	1790	1883	1894	1787	1793	1788	1718	1666	1700	1518	1600	1524	1640	1704	1807	1795	1838	1718	1665	1664	1649	1603	1551	1671	1742	1664	1710	1672	1733
4291	4169	4155	3974	3766	3571	3391	3016	2731	2567	2543	2420	2368	2240	2419	2138	2042	1915	1737	1608	1563	1609	1580	1742	1621	1682	1754	1690	1708	1669	1631	1570	1563	1625	1659	1645	1731	1707	1708	1565	1603	1563	1611	1673	1519	1538	1575	1538	1515	1511
4233	4311	4177	3897	3720	3381	3061	2745	2623	2370	2357	2326	2312	2395	2275	2200	1933	1762	1650	1517	1494	1416	1408	1499	1477	1560	1544	1626	1723	1738	1737	1601	1490	1543	1517	1609	1640	1581	1557	1497	1422	1484	1532	1557	1535	1521	1528	1498	1563	1528
4194	4240	4005	3974	3600	3276	2848	2570	2349	2285	2221	2178	2164	2198	2164	1877	1785	1680	1549	1378	1389	1278	1336	1337	1417	1526	1462	1574	1551	1769	1735	1648	1625	1544	1545	1506	1478	1469	1425	1429	1448	1479	1530	1548	1538	1487	1519	1577	1632	1609
4293	4147	4121	3814	3651	3243	2810	2381	2179	2073	2067	1993	1980	2062	1970	1800	1738	1568	1499	1387	1268	1291	1362	1344	1372	1379	1505	1426	1616	1754	1709	1742	1615	1570	1473	1532	1469	1459	1347	1383	1398	1478	1530	1592	1510	1571	1566	1548	1618	1635
4208	4179	4180	3886	3598	3184	2912	2598	2300	2073	2020	2026	1902	2039	1929	1813	1700	1619	1546	1371	1282	1290	1286	1408	1472	1458	1520	1601	1614	1710	1684	1643	1585	1478	1471	1403	1498	1371	1480	1416	1456	1574	1468	1603	1540	1506	1401	1413	1576	1488
4227	4150	4057	3967	3707	3325	3020	2792	2343	2230	2249	1999	2033	1907	1983	1923	1746	1608	1521	1440	1352	1380	1488	1502	1617	1622	1747	1674	1797	1869	1790	1637	1600	1545	1509	1466	1499	1493	1396	1521	1583	1603	1599	1579	1654	1400	1401	1436	1558	1447
3965	4073	3949	3870	3691	3500	3119	2772	2529	2473	2274	2263	2168	2093	2186	1975	1798	1672	1646	1573	1461	1548	1499	1583	1680	1803	1883	1862	2005	1865	1831	1753	1708	1730	1636	1655	1657	1631	1653	1575	1672	1572	1635	1681	1653	1479	1490	1491	1554	1556
3994	3993	3902	3910	3757	3535	3252	2926	2736	2491	2400	2454	2291	2191	2204	2069	1877	1779	1696	1590	1508	1657	1692	1679	1817	1867	1823	1879	1865	1806	1722	1697	1673	1682	1781	1662	1690	1778	1781	1692	1618	1625	1599	1677	1568	1656	1611	1754	1824	1815
3981	3932	3825	3784	3561	3505	3247	2952	2683	2622	2651	2508	2412	2270	2193	1959	1893	1779	1659	1624	1609	1679	1816	1850	1855	1826	1829	1801	1652	1610	1653	1626	1672	1785	1957	1969	1997	1968	1959	1739	1743	1651	1625	1705	1602	1690	1871	2100	2278	2498
3929	3822	3761	3693	3459	3433	3315	3014	2766	2812	2747	2612	2497	2470	2226	2022	1875	1681	1667	1763	1839	1883	1962	2075	1962	1988	1858	1892	1794	1797	1820	1993	2113	2303	2522	2388	2532	2496	2395	2180	2241	2009	1866	1859	1830	2015	2149	2375	2702	3129
3792	3848	3634	3618	3588	3555	3457	3282	3112	3186	3099	3029	2683	2647	2391	2107	1992	1872	1916	2012	2097	2098	2299	2421	2428	2395	2423	2362	2312	2338	2424	2486	2859	2844	3078	3070	3122	2976	3002	2862	2808	2615	2495	2311	2261	2198	2348	2575	2915	3313
3912	3901	3765	3701	3714	3714	3568	3593	3514	3450	3353	3175	3045	2869	2572	2396	2169	2136	2266	2270	2481	2562	2760	2796	2913	2958	2906	2854	2826	2879	3109	3042	3311	3472	3514	3562	3708	3569	3597	3610	3518	3238	3082	3035	2821	2765	2727	2809	3090	3348
3925	3784	3867	3856	3862	3722	3752	3653	3686	3654	3661	3370	3324	3089	2777	2568	2507	2435	2406	2455	2575	2737	2864	2901	3104	3143	3354	3290	3253	3318	3306	3415	3605	3721	3755	3717	3651	3731	3637	3712	3611	3421	3392	3356	3054	2931	3108	3627	3754	3790
4006	3974	3871	3865	3718	3760	3607	3507	3479	3570	3464	3236	3251	2976	2700	2580	2469	2417	2402	2354	2437	2560	2698	2799	3109	3133	3006	3182	3018	3043	3048	3215	3300	3568	3612	3481	3402	3444	3416	3254	3073	3071	2891	2853	2751	2812	3210	3703	3688	3981
4157	3952	3936	3730	3776	3727	3397	3372	3304	3017	3182	2950	2984	2707	2664	2438	2434	2282	2190	2142	2163	2290	2400	2584	2730	2667	2812	2757	2705	2754	2856	2940	3041	3211	3225	3270	3240	3211	3050	2801	2741	2559	2332	2145	2134	2219	2550	3194	3349	3599
4086	4066	3999	3700	3790	3722	3440	3332	3250	3013	3039	2973	2872	2654	2444	2399	2296	2201	2080	1972	2118	2186	2276	2349	2374	2539	2469	2432	2353	2386	2513	2511	2737	2798	3037	3007	3010	2924	2903	2808	2513	2262	1911	1796	1646	1737	2015	2410	2843	3057
4399	4138	4066	4037	3931	3827	3524	3357	3284	3235	3111	2876	2767	2674	2551	2485	2273	2225	2104	2017	2071	2064	2089	2162	2232	2259	2230	2160	2092	2098	2170	2232	2430	2395	2611	2641	2575	2624	2767	2572	2471	2170	1943	1699	1497	1523	1708	2101	2292	2450
4424	4287	4429	4222	4088	3870	3560	3309	3255	3056	3045	2851	2698	2684	2594	2446	2365	2138	2156	2085	2063	1983	2086	2129	2198	2179	2080	1968	1929	1911	1899	1885	1972	2081	2050	2155	2191	2334	2359	2355	2194	2028	1858	1803	1670	1673	1791	1992	2116	2030
4638	4453	4415	4300	4160	3815	3570	3343	2986	2987	2761	2735	2644	2610	2508	2439	2298	2196	2099	2026	1931	1960	1904	1945	1914	1944	1958	1849	1684	1781	1787	1822	1757	1735	1826	1953	2004	1997	1925	2035	1998	1868	1879	1756	1817	1817	1982	2106	2021	1950
4451	4442	4478	4391	4071	3784	3369	3210	3004	2924	2853	2766	2693	2707	2537	2342	2283	2162	2110	1881	1832	1742	1783	1742	1645	1713	1657	1662	1658	1525	1556	1652	1776	1698	1849	1917	1713	1734	1744	1762	1695	1730	1619	1686	1722	1759	1902	1906	1913	1800
4617	4395	4326	4153	3871	3634	3380	3083	2943	2962	2863	2811	2766	2658	2543	2369	2195	2099	1922	1773	1701	1627	1460	1433	1459	1500	1462	1484	1468	1629	1499	1702	1693	1726	1715	1733	1727	1696	1653	1660	1543	1517	1525	1566	1552	1552	1624	1574	1642	1569
4553	4461	4354	4337	4007	3714	3404	3196	3007	3017	3031	2919	2861	2778	2449	2284	2173	2087	1853	1751	1575	1503	1424	1348	1387	1405	1440	1483	1521	1527	1577	1774	1785	1722	1812	1850	1746	1749	1657	1579	1599	1615	1539	1546	1597	1628	1464	1501	1556	1470
4436	4451	4380	4268	4322	4048	3553	3299	3269	3191	3124	2992	3031	2807	2697	2479	2329	2224	2071	1829	1806	1594	1540	1538	1451	1408	1482	1502	1583	1712	1766	1881	1847	1961	1972	1906	1930	1873	1777	1705	1704	1747	1702	1790	1788	1800	1729	1681	1579	1551
4446	4499	4494	4508	4453	4124	3841	3607	3275	3394	3322	3177	3133	3001	2829	2669	2486	2509	2287	2154	2129	1860	1754	1757	1751	1678	1590	1648	1762	1911	1953	2165	2259	2322	2345	2263	2211	2176	2144	1995	2041	1943	2002	2054	2168	2088	1978	1810	1761	1822
4386	4461	4377	4474	4332	4080	3912	3545	3453	3361	3390	3248	3254	3141	3284	2945	2821	2613	2616	2494	2290	2162	1969	2055	1948	1937	1890	1947	2095	2185	2391	2571	2626	2678	2653	2697	2470	2491	2443	2495	2479	2405	2394	2512	2322	2297	2201	2147	2089	2097
4171	4321	4361	4302	4242	3936	3836	3588	3715	3455	3543	3409	3416	3404	3276	2932	2912	2716	2564	2406	2243	2122	2185	2137	2194	2220	2309	2460	2521	2787	2812	3065	3327	3092	3186	3025	2873	2718	2696	2823	2773	2768	2839	2717	2556	2272	2146	2187	2239	2248
4181	4118	4124	4396	4224	4257	4049	3941	3879	3822	3755	3748	3738	3535	3463	3247	3007	2875	2654	2622	2482	2440	2540	2736	2930	2962	3115	3210	3381	3526	3889	3993	4173	3990	3656	3472	3312	3231	3243	3299	3253	3215	3205	2967	2749	2690	2549	2441	2475	2698
4338	4319	4202	4514	4325	4377	4342	4235	4157	4273	4104	4212	4154	3973	3743	3733	3364	2974	2972	2974	2951	3196	3377	3710	3955	4038	4227	4525	4563	4598	4801	5062	4996	4768	4513	4267	3899	3864	4025	3990	3969	3982	3837	3670	3334	3217	3225	3147	3540	3657
4296	4399	4484	4555	4710	4673	4683	4664	4668	4581	4694	4645	4421	4285	4015	3957	3864	3771	3640	3753	3781	3994	4153	4746	5097	5109	5199	5304	5271	5508	5523	5530	5623	5225	5043	4712	4641	4619	4657	4774	4838	4741	4518	4301	4040	3954	4058	4296	4757	4807
4518	4522	4527	4728	4851	4835	4813	4882	4963	4698	4794	4687	4695	4468	4427	4250	4318	4201	4273	4341	4513	4571	5056	5312	5726	5655	5629	5565	5475	5508	5534	5377	5334	5121	5045	4712	4887	4935	4927	5011	5017	4997	4851	4694	4418	4509	4627	5006	5179	5350
4753	4677	4667	4823	4958	5094	5163	5100	4918	4867	4903	4859	4723	4871	4666	4604	4549	4501	4556	4553	4663	4866	4996	5345	5478	5417	5441	5272	5197	5038	5197	5168	5104	4967	4857	4638	4825	4792	4841	4870	4874	4965	4855	4579	4595	4631	4633	5070	5218	5424
4663	4723	4841	5083	5246	5423	5271	5184	5046	4994	4834	4993	4804	4790	4782	4554	4713	4468	4517	4490	4643	4893	4797	5081	5138	5061	4896	4998	4862	4823	4861	5077	5108	4837	4814	4846	4598	4715	4618	4817	4753	4621	4475	4545	4458	4576	4639	4871	5090	5129
4489	4685	4741	5016	5180	5200	5191	5167	4902	5074	4998	4970	4934	4801	4698	4661	4575	4542	4499	4499	4500	4616	4590	4618	4716	4841	4882	4662	4732	4837	4860	5077	5182	5072	4895	4748	4747	4487	4532	4413	4397	4339	4444	4431	4302	4229	4548	4614	4675	4979
4381	4430	4552	4864	4960	5142	5074	4982	4930	4929	4829	4827	4870	4710	4595	4701	4590	4422	4475	4362	4282	4338	4430	4381	4600	4445	4540	4590	4815	4758	4822	5147	5277	5038	4874	4670	4497	4365	4322	4364	4441	4405	4492	4401	4383	4375	4331	4466	4691	4758
4243	4250	4345	4697	4914	5019	4780	4811	4726	4687	4827	4685	4528	4582	4554	4523	4382	4276	4252	4220	4149	4310	4268	4257	4323	4344	4435	4519	4688	4942	4941	5159	5175	5055	4885	4485	4327	4281	4309	4329	4384	4382	4626	4488	4256	4139	4274	4422	4540	4697
4154	4078	4159	4498	4593	4626	4569	4486	4589	4476	4529	4372	4290	4292	4253	4165	4125	4085	4079	4112	4118	4148	4217	4352	4278	4294	4335	4602	4641	4829	4868	4824	4911	4535	4561	4315	4182	4216	4276	4288	4370	4568	4568	4385	4228	4194	4266	4346	4418	4603
4225	4019	4245	4385	4509	4442	4463	4317	4134	4113	4114	4101	4051	4091	4032	4015	3987	4003	4040	4153	4077	4256	4258	4463	4477	4593	4422	4527	4636	4400	4539	4514	4474	4446	4318	4157	4164	4138	4384	4290	4457	4530	4455	4274	4155	4156	4105	4286	4451	4656
4306	4224	4252	4254	4271	4452	4291	4217	4206	4182	3932	4027	3950	4036	3952	3839	3964	4054	4218	4270	4372	4486	4581	4665	4644	4625	4555	4511	4222	4206	4180	4106	4206	4309	4248	4197	4143	4202	4345	4316	4527	4451	4640	4260	4241	4340	4300	4265	4518	4495
4382	4396	4178	4431	4363	4401	4436	4248	4262	4184	4079	4111	4064	4044	4194	4143	4249	4405	4255	4595	4570	4639	4623	4599	4620	4597	4630	4401	4126	4010	3873	3917	3952	4072	4185	4136	4280	4327	4422	4480	4427	4456	4512	4410	4479	4266	4182	4264	4444	4493
4656	4406	4573	4497	4572	4509	4554	4361	4427	4331	4201	4091	4228	4335	4267	4305	4575	4420	4408	4510	4614	4547	4594	4582	4447	4472	4467	4267	3993	3926	3817	3974	4146	4281	4423	4406	4355	4458	4410	4404	4550	4319	4665	4559	4474	4472	4544	4303	4329	4304
4688	4538	4408	4464	4595	4502	4439	4443	4498	4398	4380	4244	4212	4295	4370	4306	4429	4592	4434	4447	4569	4535	4525	4431	4473	4266	4253	4056	3877	3821	4015	4066	4200	4294	4661	4552	4514	4391	4396	4465	4386	4633	4696	4831	4679	4423	4321	4249	4172	4082
4507	4392	4396	4399	4569	4621	4584	4583	4498	4451	4356	4251	4156	4362	4251	4274	4361	4522	4252	4437	4180	4261	4400	4069	4299	4314	4265	4173	3866	3874	3967	4302	4414	4641	4628	4656	4523	4314	4274	4242	4285	4604	4672	4803	4659	4355	4328	3994	3959	4239
4468	4263	4252	4155	4313	4369	4461	4380	4407	4469	4244	4360	4263	4169	4237	4168	4130	4122	4086	4126	4212	4085	4164	4033	4093	4249	4147	4115	3997	4020	4184	4377	4417	4602	4621	4277	4211	4084	4027	4144	4376	4651	4810	4787	4575	4461	4072	4001	4094	4058
4436	4114	4131	3994	4041	4182	4233	4182	4218	4250	4242	4275	4059	4234	4036	3998	3981	4043	3865	3819	3957	3923	4115	4134	4148	4239	4222	4328	4104	4155	4258	4152	4432	4475	4363	4262	4203	4068	4013	4276	4504	4660	4840	4843	4517	4312	4091	4089	4032	4202
4577	4186	4113	3907	4192	4065	4169	4082	4317	4132	4267	4010	4231	4100	3954	3925	4041	4013	3987	4017	4132	4348	4323	4351	4414	4452	4559	4467	4379	4317	4309	4436	4306	4430	4374	4234	4201	4412	4231	4582	4783	5032	4925	4959	4865	4454	4257	4223	4262	4579
4601	4212	4115	4078	4193	4155	4195	4308	4502	4519	4503	4466	4340	4406	4307	4238	4275	4375	4310	4315	4438	4710	4710	4718	4866	4801	4762	4518	4332	4396	4325	4486	4492	4491	4582	4534	4567	4699	4766	4766	4994	5126	5163	5151	5013	4764	4628	4564	4621	4733
4727	4330	4315	4409	4365	4415	4532	4550	4705	4640	4732	4620	4639	4587	4506	4644	4552	4489	4681	4580	4693	4812	4840	4768	4782	4738	4438	4527	4202	4151	4195	4207	4313	4421	4530	4512	4544	4568	4644	4780	4880	4983	5123	5071	5026	4796	4834	4840	4874	4942
4650	4679	4373	4502	4473	4396	4500	4411	4333	4616	4416	4354	4230	4170	4278	4196	4119	4017	4180	4227	4071	4161	4274	4162	4023	3849	3889	3797	3643	3658	3753	3768	3748	3785	3752	3905	4015	3848	3970	3972	4113	4270	4282	4464	4508	4562	4577	4455	4442	4359
4720	4555	4496	4371	4191	4280	4216	4139	4013	4087	3837	3725	3705	3610	3419	3367	3350	3355	3217	3362	3320	3473	3328	3268	3311	3233	3059	2987	3007	3031	3115	3081	3075	3066	3076	3138	3086	3157	2989	3059	3218	3384	3378	3583	3765	3681	3761	3591	3619	3553
4585	4309	4372	4266	4243	4251	4128	3990	3787	3649	3557	3280	3223	3069	2924	2680	2698	2707	2631	2607	2599	2682	2642	2649	2698	2680	2545	2667	2569	2621	2591	2637	2596	2475	2467	2398	2376	2297	2447	2520	2604	2592	2676	2735	2735	2875	2859	2848	2904	2811
4478	4335	4246	4197	4180	4099	3859	3737	3689	3572	3567	3370	3193	2863	2776	2627	2373	2335	2202	2193	2226	2268	2228	2209	2372	2253	2357	2352	2325	2390	2221	2194	2109	2042	1926	2052	1932	1977	2086	2135	2113	2060	2161	2193	2201	2221	2359	2305	2346	2319
4488	4312	4264	4233	4069	3923	3723	3794	3691	3495	3430	3368	3230	3072	2799	2640	2335	2325	2217	2186	2061	2014	1898	1942	1983	2112	2197	2109	2107	2063	1971	1830	1857	1866	1814	1864	1889	1812	1914	1844	1899	1900	1926	1842	1890	1854	1863	1887	1941	1938
4562	4605	4375	4312	4339	3927	3843	3521	3507	3325	3304	3081	2879	2961	2607	2478	2413	2179	2076	2030	1922	1877	1798	1737	1881	1756	1907	1851	1789	1720	1733	1677	1614	1574	1644	1782	1696	1679	1681	1605	1642	1614	1720	1640	1702	1676	1662	1692	1674	1601
4669	4742	4594	4585	4243	4082	3653	3408	3313	3191	3019	2731	2560	2570	2321	2162	2103	1993	1904	1824	1721	1625	1606	1654	1618	1630	1538	1626	1546	1556	1488	1403	1450	1440	1480	1623	1593	1569	1577	1394	1483	1434	1499	1588	1548	1632	1592	1521	1520	1434
4685	4591	4666	4407	4105	3738	3472	3358	3112	3120	2826	2663	2389	2276	1963	1891	1745	1749	1690	1583	1597	1583	1436	1465	1408	1481	1526	1431	1392	1513	1335	1365	1343	1456	1345	1399	1431	1421	1493	1357	1425	1489	1495	1486	1526	1608	1445	1428	1390	1400
4437	4492	4348	4150	4059	3696	3482	3262	3103	2978	2690	2512	2185	2022	1808	1690	1664	1539	1481	1453	1535	1437	1402	1462	1381	1405	1454	1487	1450	1423	1447	1435	1392	1343	1374	1418	1453	1397	1350	1397	1418	1459	1538	1620	1550	1575	1498	1479	1345	1383
4301	4316	4282	4045	3992	3644	3426	3179	3231	3069	2760	2529	2248	2037	1817	1753	1619	1655	1535	1583	1569	1531	1541	1562	1609	1504	1584	1525	1490	1470	1436	1394	1352	1414	1358	1466	1501	1496	1425	1407	1363	1476	1534	1565	1594	1576	1556	1508	1470	1353
4451	4424	4369	4307	4028	3848	3620	3508	3332	3306	2884	2687	2406	2245	2121	1904	1917	1781	1819	1812	1747	1839	1780	1855	1832	1799	1763	1762	1565	1541	1501	1494	1471	1520	1540	1581	1712	1704	1594	1546	1589	1544	1685	1654	1624	1597	1662	1592	1609	1521
4791	4482	4605	4366	4247	4155	3861	3698	3732	3465	3270	2933	2610	2516	2481	2210	2157	2129	2144	2060	2079	2060	1965	1972	2026	1851	1858	1729	1676	1661	1558	1599	1613	1775	1749	1826	1793	1828	1764	1718	1688	1658	1733	1782	1837	1796	1799	1747	1724	1610
4681	4529	4608	4463	4251	4122	4036	3820	3753	3646	3340	3064	2909	2602	2490	2397	2235	2276	2137	2170	2038	1942	1792	1885	1889	1784	1752	1677	1685	1715	1640	1641	1735	1784	1878	1831	1854	1808	1749	1634	1670	1706	1783	1789	1868	1855	1849	1868	1856	1711
4472	4471	4396	4378	4070	4056	3803	3789	3653	3530	3226	3003	2794	2631	2482	2355	2251	2077	2003	1989	1941	1924	1810	1777	1810	1801	1851	1835	1783	1919	1816	1881	1837	1960	1945	1849	1879	1782	1753	1800	1802	1831	1908	2006	2006	2056	2035	2042	1886	1871
4433	4320	4288	4125	4163	3965	3820	3754	3735	3492	3223	3070	2885	2698	2608	2435	2277	2222	2088	1989	2054	1930	1986	2120	2103	2132	2262	2356	2175	2253	2203	2207	2155	2206	2221	2083	2054	2026	2084	2098	2324	2305	2501	2496	2324	2459	2364	2369	2240	2381
4495	4403	4359	4103	4000	4080	4011	3829	3700	3599	3428	3241	3040	2898	2782	2659	2613	2406	2377	2290	2320	2496	2516	2570	2706	2784	2850	2899	2836	2665	2498	2540	2532	2490	2548	2511	2456	2453	2643	2706	2959	2917	2976	3158	2922	3018	2795	2829	2767	2694
4519	4383	4524	4466	4342	4479	4223	4134	4154	3884	3753	3546	3539	3268	2993	2936	2881	2942	2863	2929	2897	3078	3159	3203	3349	3258	3361	3149	3079	3037	2888	2865	2970	2896	3027	2935	2949	3078	3049	3225	3331	3445	3560	3513	3474	3332	3354	3236	3290	3238
4701	4552	4543	4582	4813	4605	4488	4500	4336	4245	3979	3802	3619	3454	3311	3360	3201	3163	3262	3237	3264	3432	3502	3656	3544	3701	3583	3469	3193	3289	3316	3144	3177	3316	3344	3322	3277	3115	3240	3415	3587	3641	3833	3796	3691	3672	3607	3504	3534	3580
4481	4400	4557	4562	4663	4743	4702	4479	4396	4218	3926	3995	3645	3437	3229	3143	3103	3057	3098	3220	3263	3506	3412	3536	3367	3446	3337	3240	3071	3133	3099	3093	3246	3261	3154	3174	3096	3093	3029	3218	3218	3399	3695	3669	3561	3511	3423	3381	3378	3419
4322	4196	4305	4445	4584	4449	4385	4273	4020	3943	3682	3572	3361	3019	2909	2804	2692	2627	2590	2688	2745	2868	3033	2963	2964	2970	2968	2917	2772	2715	2819	2820	2918	2776	2833	2758	2647	2657	2804	2794	2944	3067	3176	3160	3035	2930	2912	3003	2941	3017
4302	4228	4248	4241	4329	4252	3917	3919	3713	3724	3570	3263	3147	2909	2683	2495	2378	2267	2211	2259	2299	2434	2517	2541	2641	2555	2515	2354	2335	2326	2356	2373	2459	2365	2219	2283	2207	2218	2352	2442	2560	2669	2652	2653	2497	2484	2456	2466	2458	2555
4517	4486	4368	4332	4287	4191	3799	3757	3746	3430	3342	3193	3054	2909	2795	2588	2333	2371	2310	2169	2215	2209	2286	2410	2389	2240	2230	2031	1992	2007	2006	1994	2050	2078	2090	2012	1982	2031	2042	2080	2153	2213	2273	2200	2182	2031	2105	2179	2125	2254
4574	4612	4524	4446	4446	4177	3897	3778	3584	3417	3224	3151	3020	3023	2801	2683	2565	2426	2413	2320	2229	2198	2201	2144	2170	2097	1976	1943	1864	1838	1906	2008	1939	1957	1921	1800	1796	1774	1929	1924	1871	1944	1948	1948	1952	1945	1940	1867	1942	1969
4641	4564	4569	4494	4385	4232	3820	3598	3372	3240	3070	2947	2828	2668	2542	2331	2424	2239	2347	2221	2183	2123	1954	2003	2013	1926	1883	1846	1880	1925	1823	1905	1974	1911	1787	1671	1720	1780	1834	1811	1736	1818	1770	1804	1570	1698	1657	1739	1803	1823
4427	4404	4398	4353	4180	3862	3579	3418	3169	2812	2792	2579	2502	2298	2326	2217	2120	1959	1978	2103	1834	1800	1830	1881	1822	1882	1758	1690	1719	1719	1826	1714	1703	1715	1654	1644	1609	1664	1736	1647	1680	1660	1511	1544	1452	1451	1507	1594	1630	1683
4508	4492	4390	4228	4216	3843	3494	3301	3073	2757	2698	2580	2404	2311	2158	2047	1937	1765	1720	1815	1679	1616	1532	1663	1578	1597	1556	1600	1515	1500	1573	1555	1492	1491	1468	1461	1507	1521	1596	1640	1521	1482	1492	1463	1398	1380	1426	1429	1488	1492
4636	4517	4510	4336	4132	3836	3470	3212	3177	2904	2754	2511	2483	2259	2084	1946	1768	1691	1623	1501	1486	1511	1501	1454	1546	1473	1511	1402	1381	1367	1364	1398	1384	1307	1359	1358	1306	1385	1404	1477	1380	1372	1493	1493	1455	1388	1375	1364	1366	1502
4707	4541	4467	4383	4070	3900	3519	3331	3080	2891	2710	2527	2494	2335	2026	1825	1600	1565	1505	1455	1415	1424	1413	1425	1434	1448	1559	1477	1400	1392	1404	1402	1457	1264	1306	1244	1311	1251	1363	1371	1305	1440	1371	1477	1437	1494	1401	1362	1409	1352
4568	4458	4313	4287	3956	3704	3418	3224	3058	2882	2677	2574	2498	2291	2134	1844	1670	1621	1589	1451	1438	1420	1462	1465	1470	1585	1556	1519	1490	1497	1478	1430	1373	1343	1348	1265	1266	1286	1319	1364	1338	1475	1447	1437	1444	1492	1466	1496	1406	1442
4617	4426	4292	4098	4019	3877	3529	3290	3210	3069	2845	2786	2582	2429	2370	2024	1982	1819	1790	1729	1600	1577	1599	1633	1793	1735	1771	1660	1675	1618	1530	1490	1460	1488	1450	1405	1470	1391	1432	1521	1449	1537	1564	1537	1532	1574	1580	1586	1622	1634
4682	4464	4300	4348	4235	3790	3731	3439	3360	3155	3089	2990	2868	2740	2620	2379	2230	2058	1912	1792	1792	1787	1722	1827	1895	1933	1997	1885	1715	1690	1689	1599	1636	1560	1556	1588	1615	1587	1639	1661	1656	1619	1590	1691	1782	1628	1761	1784	1703	1705
4602	4275	4217	4307	4028	3860	3670	3623	3455	3286	3252	3135	2948	2807	2582	2378	2222	2052	1947	1825	1754	1851	1763	1797	1876	1873	1944	1934	1874	1787	1710	1764	1727	1708	1729	1707	1729	1667	1679	1722	1684	1712	1741	1736	1846	1877	1738	1834	1887	1904
4323	4211	4138	4209	3979	3839	3615	3527	3498	3452	3197	3152	2806	2711	2493	2202	2087	1964	1862	1836	1822	1840	1893	1904	2032	2069	2043	2080	2008	2114	1982	1993	1990	1850	1930	1881	1918	1924	1963	1904	1964	1965	1777	1949	1907	2012	1998	2041	2032	2026
4340	3990	4114	4013	3934	3818	3706	3745	3677	3482	3445	3218	3008	2888	2501	2266	2176	2108	2024	2042	2197	2034	2293	2307	2379	2415	2537	2430	2549	2429	2422	2341	2251	2180	2168	2268	2275	2302	2322	2341	2369	2229	2298	2310	2402	2467	2489	2441	2561	2419
4261	4163	4092	4159	4082	4053	4114	4034	3999	4031	3800	3490	3415	3094	2930	2723	2518	2421	2606	2458	2639	2754	2778	2918	2903	2832	2844	2869	2812	2798	2750	2582	2687	2648	2665	2647	2781	2909	2932	2984	2932	2815	2858	2928	2971	3071	3230	3133	3178	3116
4333	4202	4201	4199	4428	4373	4507	4324	4427	4166	4027	3830	3666	3473	3191	3173	2988	2923	3097	2982	3106	3218	3290	3299	3239	3144	3213	3138	3086	3030	2995	2964	2961	2941	3107	3034	3207	3486	3447	3458	3530	3433	3360	3427	3377	3533	3784	3747	3780	3862
4212	4062	4180	4305	4352	4563	4423	4548	4382	4259	4134	3889	3666	3513	3353	3312	3138	3074	3180	3263	3328	3415	3570	3468	3354	3400	3169	3264	3197	3104	3058	3082	3246	3157	3194	3267	3567	3721	3641	3815	3880	3712	3753	3760	3683	3842	4005	4004	4045	4239
4399	4053	4032	4335	4295	4396	4318	4469	4204	4161	3809	3706	3439	3444	3276	3109	3015	3019	2918	3141	3127	3208	3228	3287	3243	3144	3129	3188	3041	2969	2870	2942	2979	3058	3182	3206	3342	3601	3604	3690	3580	3586	3569	3592	3556	3564	3887	3879	4027	4002
4286	4210	4255	4289	4270	4258	4224	3967	3780	3461	3614	3374	3307	3043	3040	2830	2759	2645	2669	2720	2644	2676	2711	2828	2793	2720	2725	2540	2532	2635	2533	2502	2618	2570	2610	2703	2773	2909	3060	3179	3253	3249	3111	3234	3116	3349	3372	3450	3306	3415
4434	4280	4300	4332	4217	4310	3986	3808	3569	3409	3165	3030	2842	2777	2716	2482	2470	2361	2225	2318	2302	2336	2366	2355	2386	2272	2194	2205	2165	2136	2217	2195	2230	2116	2160	2157	2247	2413	2354	2441	2632	2558	2678	2665	2742	2735	2877	2927	2923	2789
4501	4433	4475	4376	4322	4079	3939	3474	3387	3232	3001	2729	2683	2476	2521	2378	2221	2227	2131	2086	2027	2050	2006	1983	1985	2070	1989	1909	1937	2024	2042	1990	2004	1967	1928	1968	1913	1929	1878	1899	1953	2044	2195	2179	2305	2283	2401	2525	2586	2453
4514	4414	4447	4374	4259	4192	3774	3552	3242	3104	2864	2705	2520	2347	2298	2315	2141	2027	2003	1956	1909	1840	1902	1845	2021	1845	1794	1822	1830	1808	1869	1789	1743	1761	1796	1728	1748	1679	1655	1691	1742	1672	1627	1689	1873	1966	1990	2089	2185	2178
4429	4511	4601	4465	4339	4128	3772	3407	3301	3026	2946	2782	2538	2341	2213	2090	2145	2040	1933	1912	1741	1796	1734	1783	1817	1873	1832	1799	1720	1763	1696	1685	1606	1666	1686	1650	1565	1615	1510	1529	1562	1518	1445	1519	1523	1649	1776	1813	1913	1893
4425	4468	4443	4470	4272	3937	3627	3361	3295	2990	2787	2605	2336	2230	2193	2007	1854	1967	1786	1658	1584	1637	1618	1756	1762	1799	1720	1684	1619	1629	1510	1529	1525	1470	1462	1482	1461	1481	1482	1502	1526	1471	1368	1408	1475	1473	1452	1520	1596	1619
4511	4525	4431	4324	4067	3752	3489	3210	3005	2842	2558	2467	2229	2189	2066	1965	1827	1682	1629	1588	1473	1510	1479	1537	1540	1554	1545	1531	1506	1478	1503	1437	1371	1360	1334	1364	1394	1360	1348	1400	1475	1426	1413	1398	1427	1414	1390	1441	1331	1375
4710	4454	4464	4197	4023	3587	3380	2962	2868	2678	2421	2342	2183	2080	2027	1851	1763	1596	1564	1434	1402	1418	1344	1412	1540	1508	1433	1443	1347	1386	1303	1353	1423	1303	1341	1350	1385	1217	1294	1300	1319	1352	1380	1463	1388	1402	1345	1317	1301	1317
4614	4594	4371	4363	4048	3667	3221	2948	2839	2667	2506	2272	2181	2126	2139	1912	1884	1734	1639	1525	1378	1314	1306	1413	1470	1507	1431	1412	1470	1373	1388	1423	1402	1450	1426	1377	1403	1283	1300	1337	1301	1339	1439	1426	1419	1343	1304	1335	1289	1295
4534	4562	4466	4264	3830	3769	3489	3177	2912	2817	2566	2448	2256	2199	2095	2022	1858	1921	1709	1614	1490	1459	1424	1537	1648	1583	1548	1554	1542	1517	1508	1446	1529	1504	1421	1488	1450	1447	1398	1400	1389	1456	1390	1429	1463	1454	1458	1365	1303	1382
4506	4280	4527	4327	4142	3899	3539	3386	3264	3034	2847	2574	2425	2266	2279	2094	2095	1981	1801	1795	1729	1569	1609	1558	1708	1769	1703	1658	1655	1600	1590	1690	1611	1706	1632	1650	1607	1514	1536	1548	1478	1507	1456	1521	1588	1600	1544	1549	1488	1599
4511	4477	4431	4344	4115	3858	3711	3616	3433	3199	2933	2761	2492	2433	2266	2272	2078	1966	1885	1800	1806	1785	1782	1771	1769	1792	1767	1747	1751	1666	1733	1713	1718	1649	1677	1691	1674	1692	1628	1591	1636	1601	1528	1662	1665	1749	1755	1692	1613	1675
4385	4439	4408	4357	4155	3935	3835	3650	3385	3086	2887	2605	2434	2366	2342	2281	2151	2011	1922	1892	1855	1883	1889	1839	1692	1741	1716	1695	1742	1708	1800	1738	1786	1626	1676	1674	1686	1682	1543	1655	1668	1647	1699	1710	1829	1870	1776	1846	1746	1635
4526	4291	4214	4188	4034	3884	3737	3462	3425	3204	2841	2679	2574	2437	2453	2306	2214	2000	1967	1976	2034	1954	1910	1960	1849	1820	1836	1905	1935	1875	1915	1973	1796	1888	1760	1795	1774	1917	1794	1779	1900	1989	1925	1892	2068	2128	2020	2034	1870	1847
4359	4315	4291	4199	4015	3920	3781	3627	3463	3238	3144	3002	2762	2762	2550	2538	2489	2406	2284	2318	2339	2272	2273	2280	2193	2154	2144	2165	2169	2156	2205	2199	2148	2160	2115	2244	2298	2340	2243	2387	2495	2476	2444	2531	2633	2700	2649	2602	2461	2376
4454	4091	4105	4123	4249	4179	3940	4060	3867	3661	3634	3357	3266	2991	2988	2762	2642	2559	2510	2628	2608	2642	2767	2736	2656	2666	2658	2601	2605	2622	2650	2563	2683	2536	2753	2897	2929	3028	3017	3139	3129	3208	3164	3261	3180	3387	3366	3246	3280	3050
4408	4219	4189	4150	4073	4321	4332	4329	4139	4058	4007	3820	3496	3246	3102	3030	2821	2663	2717	2785	2744	2847	2979	2965	2926	3105	2973	2969	2938	2956	3025	2979	3078	3231	3207	3327	3416	3562	3624	3655	3756	3673	3670	3785	3826	3880	3876	3826	3968	3830
4280	4331	4101	4284	4132	4362	4518	4492	4476	4261	4229	3732	3530	3201	3091	2930	2759	2713	2705	2658	2785	2879	2992	2881	2994	2942	3045	2924	2912	3003	3138	3133	3221	3173	3149	3407	3385	3624	3661	3795	3767	3809	3711	3767	3806	3990	3932	4006	3971	3962
4338	4166	4067	4061	4132	4219	4190	4373	4350	4066	3934	3701	3288	3210	2965	2856	2704	2670	2504	2465	2537	2602	2612	2670	2691	2727	2669	2648	2707	2820	2819	2825	2833	2952	2758	2900	3187	3135	3266	3346	3369	3465	3389	3371	3343	3374	3561	3633	3590	3685
4274	4103	3918	3952	3948	3997	3994	3972	3885	3788	3509	3378	3227	3061	2991	2630	2527	2502	2277	2216	2216	2229	2300	2318	2241	2326	2279	2330	2275	2255	2302	2310	2396	2489	2558	2513	2495	2492	2662	2632	2689	2635	2711	2666	2748	2923	2960	3007	2772	3034
4193	4154	4074	4125	4020	3972	3811	3620	3646	3508	3415	3088	2842	2756	2596	2517	2319	2187	2046	1989	1946	1964	2009	1982	2009	2088	1920	1963	1877	1878	1970	1943	1940	2070	2004	2141	2224	2048	2049	2110	2026	2032	2018	2142	2163	2280	2412	2358	2411	2515
4239	4110	4078	4086	4030	3933	3712	3477	3545	3351	3230	2913	2795	2583	2369	2264	2158	2066	1979	1915	1847	1807	1909	1917	1875	1904	1904	1719	1764	1727	1702	1715	1771	1747	1907	1908	1872	1812	1839	1742	1734	1723	1748	1729	1875	1899	2090	2055	2141	2034
4265	4252	4124	4223	4039	3971	3689	3582	3425	3389	3189	2735	2631	2435	2348	2229	2122	2045	1900	1877	1814	1804	1787	1853	1852	1897	1844	1878	1764	1788	1719	1792	1663	1862	1846	2000	1931	1715	1676	1636	1622	1534	1656	1635	1654	1747	1824	1860	1906	1901
4326	4258	4181	4069	4004	3849	3678	3417	3231	3246	2842	2863	2674	2410	2328	2353	2097	2037	1906	1786	1745	1660	1648	1624	1693	1766	1901	2000	1936	1854	1868	1831	1927	1879	1882	1994	1852	1711	1712	1575	1556	1563	1533	1565	1549	1574	1671	1712	1658	1727
4337	4166	4196	4097	4039	3730	3352	3161	2867	2783	2779	2501	2416	2422	2357	2152	2042	1912	1878	1546	1574	1502	1573	1450	1523	1652	1778	1849	1785	1841	1697	1770	1740	1753	1807	1754	1699	1654	1534	1392	1488	1446	1403	1535	1451	1443	1477	1528	1509	1476
4190	4079	4178	4014	3890	3497	3370	2965	2886	2656	2430	2366	2109	2201	2124	2054	1810	1769	1742	1540	1550	1416	1337	1303	1385	1434	1494	1420	1481	1304	1376	1391	1461	1554	1405	1473	1455	1371	1319	1268	1281	1379	1415	1362	1428	1466	1349	1427	1366	1362
4191	4191	4114	4084	3844	3497	3058	2949	2756	2608	2353	2190	2059	1947	1830	1837	1814	1594	1624	1514	1522	1395	1323	1260	1340	1413	1360	1246	1244	1243	1288	1271	1318	1296	1325	1279	1393	1286	1249	1264	1309	1322	1352	1336	1457	1418	1440	1399	1356	1252
4254	4088	4186	4061	3915	3591	3135	2763	2814	2492	2301	2310	2025	1900	1945	1832	1757	1663	1625	1590	1531	1543	1442	1424	1387	1409	1331	1259	1247	1339	1305	1213	1273	1276	1351	1318	1319	1274	1353	1285	1316	1306	1318	1449	1358	1432	1496	1436	1468	1333
4317	4259	4137	4032	3671	3547	3146	2987	2780	2673	2559	2322	2276	2123	2147	1980	1971	1791	1805	1820	1720	1648	1691	1532	1524	1575	1552	1453	1385	1366	1341	1380	1352	1393	1399	1403	1502	1500	1441	1498	1412	1504	1461	1444	1499	1606	1588	1591	1566	1566
4193	4293	4113	4136	3938	3607	3339	3210	3124	3000	2932	2713	2656	2495	2534	2403	2358	2219	2189	2008	2000	1944	1951	1855	1775	1841	1845	1725	1709	1749	1642	1709	1826	1797	1817	1872	1828	1852	1847	1726	1700	1676	1690	1664	1699	1744	1791	1838	1828	1806
4154	4269	4077	4206	3975	3799	3529	3446	3330	3343	3332	3122	3027	2897	2800	2605	2464	2360	2180	2128	2036	2061	2080	2065	1991	2038	2030	2045	2066	2051	1968	2121	2094	2231	2165	2027	2122	2093	1989	1950	1877	1898	1853	1806	1842	1944	1934	1858	2029	1944
4089	4206	4094	4053	3964	3702	3639	3396	3393	3520	3489	3033	3120	2981	2811	2625	2368	2284	2107	2188	2007	2098	2139	2310	2279	2177	2183	2121	2005	2051	2055	2165	2234	2135	2274	2030	1981	1923	1985	1917	1929	1922	1858	1926	1972	2154	2059	2038	1993	1940
4249	4031	4042	4126	3908	3804	3598	3592	3490	3412	3406	3334	3066	2794	2745	2479	2516	2435	2275	2256	2235	2378	2511	2684	2661	2626	2530	2346	2288	2313	2239	2339	2477	2397	2338	2270	2122	2164	2159	2176	2311	2351	2398	2426	2520	2529	2537	2452	2367	2290
4133	4104	4026	4075	4046	3895	3904	3928	3848	3863	3780	3658	3447	3330	3182	3205	3133	3024	3077	3014	3142	3159	3261	3451	3635	3566	3484	3278	3264	3166	3017	3088	3066	3215	3073	3133	3054	3241	2921	3097	3352	3459	3531	3481	3562	3620	3520	3385	3295	3247
4270	4032	4198	4184	4129	4101	4300	4307	4207	4314	4202	4179	4191	3974	3943	4040	4137	4225	4055	4094	4279	4174	4246	4307	4497	4338	4288	4358	4190	4026	3902	4012	4182	4018	4154	4063	4245	4247	4217	4363	4541	4591	4696	4621	4627	4526	4617	4398	4260	4319
4300	4347	4203	4347	4280	4241	4371	4507	4542	4381	4532	4510	4400	4469	4382	4540	4564	4491	4580	4550	4490	4385	4492	4550	4535	4672	4594	4584	4433	4605	4538	4413	4474	4579	4614	4595	4639	4697	4898	4912	5130	5094	5011	5006	4881	4999	4953	4823	4787	4799
4282	4495	4334	4443	4153	4268	4276	4446	4622	4334	4551	4536	4332	4481	4389	4476	4389	4420	4459	4340	4225	4145	4195	4251	4327	4394	4383	4255	4385	4355	4342	4379	4349	4501	4489	4434	4629	4617	4611	4728	4710	4786	4672	4799	4856	4642	4581	4676	4645	4693
4429	4333	4414	4235	4243	4219	4245	4235	4432	4370	4428	4397	4335	4247	4022	4252	4244	4170	4161	4038	3959	3907	3915	4012	4151	4183	4302	4225	4268	4224	4101	4201	4338	4280	4243	4375	4227	4510	4421	4419	4335	4386	4329	4233	4335	4158	4302	4203	4295	4323
4313	4433	4431	4197	4317	4149	4227	4360	4492	4322	4329	4303	4203	4156	4027	4073	4280	4304	4223	4171	3953	4028	4109	4085	4068	4288	4225	4085	4062	4117	4090	4103	4268	4341	4263	4132	4227	4347	4328	4394	4237	4240	4081	4056	4114	4129	4173	4154	4064	4241
4355	4172	4184	4090	4113	3996	4124	4260	4274	4349	4256	4343	4359	4026	4013	4057	4074	4235	4339	4102	4338	4308	4195	4217	4174	4216	4112	3974	4055	4021	3951	3943	3917	4241	4009	3980	4088	4197	4343	4248	4149	4255	4147	4090	3978	3986	4051	4043	4030	4180
4120	4089	4040	4096	4063	4072	4094	4269	4324	4189	4157	4168	3993	4104	4238	4227	4312	4317	4395	4370	4403	4396	4334	4084	4385	4161	4269	4074	3977	4124	4009	3963	4088	3984	4085	4091	4094	4254	4114	4198	4216	4246	4158	3947	3972	4096	4063	4124	4183	4080
4043	4082	4103	3960	4063	3950	3990	4294	4334	4355	4390	4180	3970	3990	4049	4043	4003	4008	4073	4226	4188	4118	4343	4221	4119	4294	4143	4130	4081	4139	4079	4073	4085	4102	4178	4106	4123	4172	4233	4242	4296	4169	4195	3956	3943	4032	3964	4141	4175	4208
4183	3982	3911	4050	3996	3917	4105	4235	4308	4188	4160	3904	4007	4196	4115	4096	4355	4361	4392	4224	4325	4165	4217	4231	4170	4232	4300	4304	4181	4223	4252	4150	4237	4098	4193	4277	4316	4139	4262	4396	4306	4318	4257	3982	4100	4035	4058	4097	4133	4175
3885	3975	3987	4154	4071	4212	4044	4136	4218	4254	4177	4133	4151	4060	3994	4011	3954	3999	4123	4056	4233	4209	4332	4316	4419	4283	4248	4127	4070	4105	4096	4074	4171	4145	4302	4157	4202	4176	4237	4397	4321	4289	4253	4172	4017	4180	4277	4163	4114	4270
4140	4001	3948	4175	4035	4298	4167	4103	4234	4036	4038	3985	4015	3971	4114	4047	4098	4150	4306	4234	4097	4069	4061	4067	4076	4116	4235	4175	4049	4125	4005	4178	4031	4137	4210	4190	4072	4239	4261	4175	4257	4238	4299	4118	4112	4226	4180	4210	4091	4031
4019	4169	4193	4168	4106	4202	4162	4081	4086	4144	4171	4067	4258	4008	3987	4038	3905	4083	4043	4137	4142	4074	4172	4152	4118	3995	4257	4110	4019	4133	4183	4051	4162	4175	4297	4115	4232	4359	4316	4312	4353	4326	4261	4127	4114	4109	3965	4009	4167	3991
4308	4191	4028	4115	4228	4212	4112	3992	4077	4112	3955	3960	4023	4045	4144	4084	4082	4183	4077	4169	4152	4112	4024	4038	4032	4080	4196	4319	4137	4002	4132	4121	4184	4254	4286	4279	4317	4552	4429	4288	4385	4351	4168	4257	4073	4122	4199	4147	3912	3839
4165	4086	4199	4187	4081	4144	4150	4044	4126	4114	4160	4049	4127	4176	4263	4085	3993	4143	4129	4287	4172	4225	4143	4062	4028	3995	3969	3946	4132	4037	4070	3990	4165	4237	4155	4223	4291	4222	4228	4453	4196	4279	4370	4097	4144	4311	4012	4101	4024	3863
4283	4206	4076	4008	4118	4083	4050	4067	4024	4256	4119	4203	4197	4126	4235	4106	3951	4054	4042	4205	4021	4013	3895	3910	3883	4038	4056	4018	4106	3957	3860	4030	4188	4092	4134	4139	4065	4009	4155	4120	4166	4043	4070	4155	4127	4148	4092	4083	4058	3977
4171	4032	3903	3999	4088	3874	4164	3904	4071	4104	4091	4125	4037	4178	4087	3930	4035	3974	3915	4156	3906	3975	4047	3927	4010	3876	4047	4136	4222	4225	4071	4070	4178	4132	4111	3926	4060	4044	4062	4020	4105	4049	3871	4189	4226	4039	4028	4100	3984	3971
4143	4041	4089	4011	3841	3848	4044	3907	4044	3910	4036	4018	4116	4137	3859	3984	3894	3926	4045	3991	4084	4017	4009	3977	3983	3929	3965	4183	4329	4348	4307	4166	4102	4115	3984	3966	4092	4132	4058	4019	4190	3960	4083	4018	4027	4127	4112	3988	3986	3857
4227	4159	3841	3987	4018	4044	3870	3777	3889	3976	3995	4070	3948	3958	3863	3831	3766	3828	4008	4066	4162	4041	4137	3971	4017	3948	4113	4194	4225	4147	4121	4109	4015	4005	3844	3894	4084	4126	3956	3999	4044	4068	4033	3933	4155	4170	4168	4035	4140	3960
3942	4101	3961	3966	3895	3883	3922	3861	3959	4029	3757	3922	3739	3631	3656	3581	3608	3723	3887	4008	3852	3926	3803	3947	4037	4006	3958	4289	4214	4062	4107	4138	3851	3812	3919	3882	4068	3980	4122	3947	3984	3990	4042	4044	4138	4144	4063	4118	3995	4113
4208	4191	3995	3851	3910	4074	4104	4076	3880	3722	3577	3816	3787	3777	3878	3885	3886	4032	4197	4210	4268	4215	4121	4067	4118	3970	4046	4132	4317	4170	4524	4334	3953	4068	4181	4204	4135	4101	4198	4016	4008	4097	4177	4140	4137	4266	4118	4104	4158	4068
4138	4181	4050	4068	4298	4299	4207	4084	4002	4005	3961	4028	4119	4138	4107	3971	3762	4166	4302	4493	4593	4515	4501	4704	4510	4417	4345	4415	4391	4476	4645	4423	4542	4635	4653	4595	4541	4532	4544	4622	4516	4320	4316	4402	4541	4559	4524	4424	4332	4226
4096	3983	4083	4577	4300	4143	4167	4389	4377	4121	4056	4098	3941	4039	3878	3955	3946	3843	4032	4194	4204	4347	4445	4495	4647	4442	4438	4586	4444	4589	4554	4543	4338	4596	4826	4801	4691	4773	4842	4746	4647	4682	4664	4737	4720	4826	4799	4700	4639	4694
4041	4140	4263	4158	4004	4120	4424	4442	4219	4060	3895	3801	3912	3777	4003	3918	3885	3943	4037	4183	4114	4197	3980	3981	3934	3946	4122	4075	4236	4121	4173	3987	4046	4035	4392	4494	4312	4406	4518	4397	4494	4519	4567	4562	4646	4550	4547	4555	4596	4457
4273	4159	3878	3621	3854	3981	3826	3751	3787	3477	3495	3569	3549	3685	3573	3508	3546	3346	3364	3545	3775	3614	3630	3584	3453	3231	3203	3278	3348	3649	3425	3389	3349	3182	3246	3548	3562	3478	3545	3742	3593	3761	3778	3880	3822	4050	3941	3892	4038	3895
4278	3830	3562	3706	3659	3609	3404	3512	3263	3186	3201	3053	3039	3143	2942	2929	2838	2603	2537	2653	2733	2737	2988	2975	2978	2772	2709	2541	2526	2633	2779	2598	2690	2569	2403	2488	2635	2661	2524	2540	2641	2621	2755	2875	2860	2891	3016	2845	3004	3067
3978	3754	3745	3685	3550	3346	3180	3206	3045	2848	2788	2757	2738	2811	2570	2343	2281	2147	2056	1962	1988	2044	2074	2233	2312	2357	2300	2218	2078	2097	2204	2140	2068	2046	2078	1926	1806	2118	1941	1881	2025	2035	1947	2176	2180	2106	2191	2222	2246	2325
3888	3969	3886	3776	3410	3275	3245	3117	2993	2908	2803	2737	2664	2335	2312	2170	2084	1974	1849	1812	1650	1664	1686	1714	1782	1985	2017	2061	1907	1820	1821	1772	1771	1703	1770	1686	1598	1753	1842	1612	1650	1684	1644	1700	1649	1709	1732	1822	1783	1797
3998	4211	4030	3515	3392	3222	3178	3036	2819	2713	2615	2390	2323	2106	1955	2000	1927	1836	1698	1671	1611	1591	1483	1414	1455	1603	1656	1692	1831	1689	1505	1508	1497	1530	1525	1511	1440	1470	1543	1577	1486	1573	1525	1496	1549	1472	1492	1533	1547	1570
4351	4070	3592	3326	3195	3045	2867	2753	2592	2483	2215	1993	1882	1889	1815	1791	1792	1656	1512	1562	1417	1426	1442	1415	1469	1392	1391	1494	1490	1535	1531	1387	1335	1319	1280	1300	1274	1226	1328	1351	1313	1423	1451	1374	1422	1376	1356	1364	1406	1419
4269	3869	3282	3266	3098	2825	2660	2465	2386	2215	1801	1749	1794	1804	1844	1900	2004	1751	1647	1491	1464	1346	1307	1309	1299	1404	1302	1319	1216	1419	1408	1270	1312	1202	1197	1193	1235	1095	1197	1325	1392	1302	1275	1318	1346	1288	1272	1265	1260	1295
4193	3661	3390	3396	3139	2866	2503	2371	2139	1859	1764	1691	1936	2028	2133	2193	2060	1940	1761	1554	1409	1331	1245	1349	1334	1425	1395	1342	1224	1329	1292	1278	1266	1239	1156	1157	1176	1152	1209	1183	1281	1285	1264	1318	1330	1285	1336	1248	1235	1211
4158	3823	3679	3558	3167	2623	2494	2205	1936	1806	1873	2045	2183	2224	2339	2128	2029	1807	1809	1622	1444	1388	1341	1341	1349	1445	1426	1400	1283	1242	1253	1280	1269	1229	1152	1174	1119	1215	1284	1178	1293	1318	1368	1385	1413	1330	1410	1290	1214	1226
4221	4009	3929	3674	3164	2667	2341	2155	1978	1961	2163	2276	2515	2359	2310	2104	1878	1693	1560	1516	1365	1441	1492	1377	1516	1508	1508	1448	1415	1377	1410	1337	1285	1317	1310	1204	1172	1233	1205	1216	1356	1420	1418	1481	1501	1392	1390	1363	1211	1210
4082	4131	4166	3711	3160	2717	2404	2339	2253	2398	2436	2606	2637	2379	2153	1838	1659	1532	1421	1283	1358	1410	1529	1568	1639	1639	1588	1463	1578	1488	1327	1325	1422	1313	1314	1232	1232	1242	1250	1267	1239	1320	1297	1423	1376	1402	1410	1275	1299	1316
4082	4366	4164	3618	3186	2839	2744	2560	2693	2723	2863	2646	2348	2021	1826	1578	1464	1275	1239	1163	1180	1231	1469	1525	1839	1748	1774	1576	1670	1486	1406	1377	1441	1421	1535	1416	1398	1289	1253	1352	1274	1358	1448	1418	1432	1322	1422	1394	1390	1400
4042	4281	4023	3519	3172	3003	2799	2920	2899	2849	2684	2429	2123	1752	1524	1391	1281	1135	1075	1074	1050	1165	1286	1514	1749	1886	1772	1759	1711	1592	1469	1484	1446	1617	1568	1571	1445	1528	1415	1436	1350	1380	1455	1427	1666	1630	1605	1650	1585	1534
3997	4204	3900	3629	3247	3072	3105	2971	3042	2886	2651	2183	1839	1452	1336	1301	1239	1254	1102	1112	1105	1058	1274	1392	1656	1830	1816	1736	1613	1658	1520	1512	1447	1636	1705	1649	1570	1685	1627	1595	1529	1611	1745	1709	1853	1819	1856	1862	1828	1783
4121	4243	3872	3517	3326	3232	3099	3201	3197	3069	2491	2092	1687	1601	1576	1502	1505	1436	1426	1399	1304	1228	1310	1495	1782	1909	2008	1881	1772	1742	1848	1812	1736	1875	2092	2079	2028	2052	2102	1980	1912	1908	2094	2057	2076	2245	2310	2272	2189	2156
4134	4251	3865	3512	3395	3323	3513	3447	3401	3238	2802	2271	1964	1745	1896	1915	1930	1991	1955	1831	1720	1677	1558	1702	2066	2255	2222	2318	2004	2039	2189	2176	2266	2294	2689	2691	2599	2469	2515	2491	2270	2336	2454	2360	2569	2672	2614	2704	2650	2728
4202	4314	3839	3648	3571	3607	3810	3802	3837	3466	2997	2665	2173	2040	2009	2095	2290	2353	2317	2256	2186	1988	1901	1982	2279	2525	2824	2720	2517	2430	2557	2594	2617	2668	3084	3016	2997	3045	3032	2880	2784	2645	2833	2745	2870	2923	2879	2972	2886	2972
3915	4052	3989	3715	3863	3863	4062	3965	3906	3703	3233	2701	2326	2272	2182	2056	2217	2343	2469	2436	2308	2127	2001	2234	2620	3020	3335	3114	2923	2680	2738	2695	2859	2969	3268	3189	3112	3314	3184	3144	2997	2968	3059	3043	3196	3206	3204	3186	3113	3148
3982	4123	4135	3790	3942	4067	4043	4221	3855	3555	3141	2788	2351	2193	2035	2128	2187	2298	2372	2311	2195	2218	2098	2174	2729	3254	3493	3184	2919	2808	2787	2962	2863	3040	3268	3113	3035	3380	3400	3225	3220	3164	3232	3226	3419	3433	3447	3377	3376	3209
4022	4120	4107	3806	3717	3873	3920	3860	3729	3319	3042	2612	2245	2053	1938	1918	2002	2052	2090	2182	1927	1893	1953	2272	2765	3144	3253	3051	2696	2479	2696	2628	2650	2761	3021	2862	2803	3102	2955	3008	3082	3002	3116	3074	3355	3333	3370	3340	3311	3183
3915	4108	3991	3756	3396	3413	3545	3258	3100	3019	2791	2519	2200	1911	1708	1640	1611	1605	1588	1667	1554	1574	1701	2086	2540	2760	2828	2611	2185	2053	2230	2156	2123	2311	2356	2180	2307	2515	2516	2511	2611	2498	2656	2634	2767	2803	2880	2906	2842	2991
4012	3875	3798	3548	3206	2992	3076	2913	2876	2786	2576	2279	2076	1874	1698	1421	1370	1303	1203	1232	1247	1304	1572	1985	2332	2570	2414	2092	1821	1769	1814	1824	1854	1953	1935	1671	1837	1921	1961	1885	1981	1929	2059	1966	2155	2144	2238	2240	2370	2371
4032	3913	3829	3481	3246	2920	2968	2740	2691	2696	2568	2332	2355	2106	1733	1502	1376	1263	1216	1241	1265	1455	1678	2082	2403	2358	2103	1801	1724	1752	1654	1747	1726	1781	1637	1545	1663	1678	1659	1633	1694	1622	1609	1635	1656	1680	1827	1833	1961	2048
4221	3789	3752	3607	3179	2953	2909	2874	2850	2766	2544	2382	2316	2331	2034	1832	1616	1542	1460	1470	1553	1666	1960	2204	2367	2117	1869	1699	1691	1753	1707	1753	1769	1637	1457	1543	1717	1567	1535	1701	1507	1585	1503	1461	1428	1443	1576	1553	1680	1694
4203	3941	3704	3543	3331	3129	2779	2668	2772	2697	2460	2417	2271	2379	2343	2138	2064	2009	1996	1906	1972	2003	2094	2106	1955	1759	1574	1532	1740	1720	1716	1635	1732	1570	1427	1565	1697	1505	1576	1646	1492	1598	1432	1414	1352	1385	1405	1321	1422	1371
4153	3917	3734	3503	3368	2907	2674	2608	2574	2425	2310	2242	2211	2226	2250	2224	2147	2182	2254	2056	1985	1948	1785	1631	1468	1346	1360	1496	1604	1536	1629	1497	1480	1304	1406	1454	1414	1474	1504	1392	1525	1476	1402	1331	1260	1330	1327	1278	1285	1304
3982	3843	3634	3403	3268	2967	2496	2238	2136	2195	2107	2148	1958	2101	2070	2084	2002	1931	1877	1731	1555	1450	1320	1285	1193	1138	1309	1405	1406	1369	1387	1427	1333	1209	1285	1248	1266	1243	1356	1222	1325	1236	1284	1356	1377	1272	1213	1285	1259	1272
4004	3669	3478	3329	3007	2802	2501	2201	1911	1879	1995	1925	1913	1864	1801	1676	1585	1546	1447	1276	1191	1138	1082	1023	1033	1140	1262	1268	1187	1273	1156	1226	1215	1197	1207	1187	1120	1181	1144	1168	1157	1141	1200	1240	1291	1296	1313	1319	1272	1228
4063	3646	3447	3163	2962	2771	2592	2188	1856	1818	1809	1850	1813	1720	1725	1522	1466	1378	1272	1175	1069	1086	1027	1111	1288	1309	1223	1239	1187	1187	1258	1132	1192	1177	1231	1162	1162	1169	1141	1106	1159	1134	1202	1263	1232	1263	1357	1293	1287	1361
4125	3616	3307	3178	2806	2830	2653	2483	2148	1839	1624	1684	1623	1550	1616	1512	1486	1353	1258	1254	1192	1219	1256	1322	1346	1365	1262	1197	1170	1216	1221	1236	1263	1234	1220	1189	1296	1218	1207	1150	1161	1247	1259	1328	1337	1305	1364	1340	1335	1256
3879	3554	3287	3144	2977	2853	2837	2730	2511	2278	1836	1705	1617	1511	1560	1538	1517	1523	1387	1467	1381	1444	1404	1466	1535	1481	1546	1442	1425	1436	1409	1435	1398	1333	1236	1340	1374	1251	1314	1296	1212	1229	1346	1313	1402	1302	1387	1410	1294	1284
3506	3518	3368	3215	3047	2966	2861	2734	2540	2468	2192	2031	1791	1664	1604	1694	1564	1640	1567	1607	1576	1617	1625	1687	1738	1712	1776	1654	1602	1592	1546	1535	1472	1350	1390	1452	1412	1443	1429	1327	1219	1301	1357	1332	1338	1429	1347	1381	1386	1429
3423	3360	3498	3310	3154	2973	2905	2637	2355	2339	2494	2231	2207	2050	2001	1907	1699	1746	1809	1617	1676	1666	1681	1660	1820	1694	1782	1713	1702	1644	1625	1466	1286	1358	1352	1405	1385	1438	1429	1366	1368	1395	1465	1424	1465	1489	1490	1550	1559	1596
3530	3192	3197	3273	3203	3110	2783	2598	2363	2177	2103	2055	2224	2139	2172	2079	1915	1858	1826	1769	1700	1705	1587	1682	1642	1597	1646	1567	1580	1565	1369	1279	1232	1420	1356	1302	1337	1479	1442	1448	1431	1438	1483	1482	1581	1588	1788	1724	1892	1794
3495	3288	3230	3137	3092	3105	2892	2713	2575	2432	2309	2098	2184	2101	1918	1972	1837	1822	1704	1765	1705	1738	1628	1618	1571	1597	1626	1699	1624	1497	1431	1400	1555	1609	1547	1623	1662	1684	1720	1748	1848	1787	1711	1701	1827	1929	1994	2091	2149	2220
3561	3490	3400	3325	3210	3188	3121	3033	2824	2934	2852	2673	2394	2357	2056	1934	1799	1793	1805	1807	1921	1993	2068	2155	2046	1975	2023	1993	1934	1890	1945	2116	1901	1946	2013	2135	2173	2150	2188	2184	2169	2075	2165	2095	2227	2358	2353	2566	2591	2577
3583	3404	3442	3523	3530	3257	3145	3050	3004	3085	2952	3030	2927	2898	2694	2518	2252	2227	2172	2330	2552	2663	2668	2612	2394	2406	2203	2329	2299	2491	2490	2528	2545	2553	2639	2611	2583	2589	2745	2648	2457	2508	2484	2450	2560	2609	2771	2953	2976	3091
3660	3603	3475	3638	3606	3522	3317	3289	3275	3227	2999	2850	2950	3041	2952	2819	2607	2743	2702	2718	2841	2781	2751	2670	2623	2457	2530	2643	2713	2787	2662	2723	2904	3020	2984	2965	3029	3037	2940	3031	3044	2986	2852	2897	3000	2890	3073	3000	3172	3278
3628	3595	3525	3508	3550	3509	3495	3429	3427	3382	3180	3131	2942	2874	2698	2592	2383	2530	2501	2673	2624	2685	2595	2574	2656	2575	2613	2604	2562	2605	2756	2974	3014	2969	2977	3224	3239	3193	3131	3421	3222	3187	3287	3279	3139	3100	3088	3174	3169	3241
3585	3500	3523	3602	3672	3531	3479	3440	3355	3030	2959	3031	2917	2604	2558	2538	2500	2371	2520	2631	2579	2748	2657	2605	2505	2432	2379	2275	2347	2443	2494	2579	2633	2757	3008	2943	2912	2903	3133	3276	3203	3270	3099	3061	3070	2999	2945	2970	2875	2910
3576	3556	3510	3488	3513	3411	3273	3089	2953	2940	2820	2665	2471	2341	2243	2110	2092	2086	2196	2145	2203	2280	2336	2241	2144	2143	2150	2077	2158	1995	1968	1991	2106	2259	2306	2323	2385	2503	2565	2554	2715	2704	2657	2676	2662	2481	2462	2496	2601	2621
3770	3585	3437	3298	3221	3144	3030	2955	2784	2653	2528	2242	2257	2045	1851	1766	1677	1656	1676	1827	1801	1781	1757	1934	1910	1920	1810	1773	1731	1731	1654	1761	1718	1775	1762	1811	1975	1939	1949	2034	2125	2071	2189	2148	2136	2186	1927	2123	2125	2085
3757	3690	3431	3231	3022	2894	2831	2726	2686	2575	2345	2158	1982	1954	1815	1630	1620	1516	1566	1560	1661	1594	1626	1575	1673	1713	1662	1636	1594	1627	1632	1591	1507	1558	1615	1593	1582	1624	1719	1727	1678	1800	1699	1677	1801	1726	1866	1731	1785	1740
3914	3883	3499	3365	3031	2901	2769	2584	2413	2373	2203	2140	2036	1875	1782	1733	1593	1548	1453	1503	1469	1508	1522	1536	1561	1625	1550	1622	1514	1477	1449	1414	1424	1498	1438	1503	1527	1448	1491	1485	1587	1547	1511	1593	1578	1676	1675	1604	1485	1621
4031	3951	3559	3323	3006	2685	2819	2579	2584	2425	2226	1983	1883	1925	1772	1663	1725	1491	1507	1384	1354	1412	1355	1462	1377	1515	1447	1460	1506	1438	1382	1347	1353	1386	1335	1339	1278	1254	1313	1337	1322	1290	1373	1305	1383	1392	1530	1599	1581	1488
3847	3675	3450	3208	2896	2735	2608	2499	2422	2359	2184	2044	1955	1839	1852	1845	1596	1578	1527	1451	1286	1371	1361	1330	1412	1354	1300	1385	1302	1329	1292	1304	1283	1202	1240	1278	1217	1212	1225	1230	1226	1131	1206	1207	1235	1276	1325	1395	1462	1447
3794	3578	3199	2946	2734	2734	2550	2469	2384	2150	2071	1892	1809	1758	1731	1624	1546	1464	1415	1272	1161	1168	1131	1142	1155	1189	1147	1241	1109	1154	1196	1126	1070	1213	1118	1173	1225	1182	1172	1075	1140	1128	1098	1061	1101	1172	1155	1177	1278	1329
3906	3583	3453	3150	2919	2755	2547	2513	2397	2204	2106	1931	1779	1711	1671	1428	1389	1335	1269	1228	1067	1112	1125	1150	1191	1150	1085	1121	1111	1089	1058	1086	1091	1138	1168	1139	1209	1170	1201	1098	1144	1121	1072	1091	1170	1103	1167	1152	1159	1235
3905	3692	3366	3307	3070	2846	2593	2437	2299	2063	1863	1799	1777	1653	1641	1585	1468	1423	1431	1273	1270	1177	1076	1096	1171	1123	1204	1172	1100	1126	1047	1086	1088	1118	1147	1188	1253	1230	1178	1161	1182	1134	1099	1137	1049	1066	1212	1111	1204	1224
3794	3615	3468	3247	3044	2652	2513	2412	2087	2041	1821	1769	1655	1782	1614	1672	1536	1550	1498	1455	1383	1353	1307	1313	1287	1331	1330	1249	1226	1245	1169	1230	1276	1250	1261	1306	1327	1246	1183	1205	1220	1170	1156	1172	1199	1176	1115	1147	1222	1246
3302	3195	3076	3066	2898	2731	2364	2213	1978	1753	1764	1727	1764	1795	1721	1715	1727	1776	1700	1713	1531	1438	1277	1370	1287	1304	1303	1274	1227	1249	1249	1276	1330	1251	1294	1344	1340	1295	1280	1291	1324	1338	1344	1319	1200	1271	1222	1286	1256	1349
2908	2742	2757	2631	2646	2429	2284	1989	1776	1703	1773	1679	1753	1781	1678	1694	1692	1614	1634	1607	1509	1449	1428	1347	1448	1424	1361	1235	1176	1283	1225	1272	1293	1266	1395	1431	1522	1404	1454	1537	1562	1496	1487	1529	1423	1435	1342	1322	1366	1413
2368	2370	2283	2169	2198	2157	1857	1721	1469	1431	1403	1463	1495	1493	1517	1492	1553	1508	1475	1463	1502	1434	1349	1285	1338	1279	1222	1170	1163	1156	1137	1201	1253	1307	1495	1488	1468	1517	1562	1542	1568	1528	1655	1605	1545	1511	1406	1472	1426	1434
1989	1891	1851	1775	1722	1664	1556	1375	1256	1252	1184	1196	1129	1167	1285	1238	1343	1306	1310	1374	1369	1381	1285	1289	1205	1237	1176	1133	1137	1086	1066	1178	1138	1118	1304	1395	1399	1463	1462	1542	1518	1471	1586	1682	1643	1731	1686	1666	1636	1653
1835	1809	1721	1600	1541	1436	1343	1230	1126	1133	1128	1104	1130	1135	1139	1172	1212	1244	1238	1293	1207	1231	1285	1250	1313	1233	1142	1195	1116	1136	1129	1137	1180	1219	1363	1444	1392	1475	1644	1697	1721	1777	1968	2032	2192	2283	2298	2284	2084	2155
1983	1937	1886	1813	1651	1457	1353	1381	1231	1244	1217	1198	1234	1182	1282	1177	1270	1199	1245	1279	1213	1267	1200	1195	1272	1228	1181	1107	1085	1086	1123	1253	1245	1404	1488	1667	1700	1911	2025	2168	2304	2404	2679	2716	2815	3111	3004	3075	2941	2781
2313	2144	2099	1947	1778	1749	1641	1488	1566	1357	1506	1502	1443	1415	1345	1314	1337	1333	1290	1256	1253	1344	1374	1321	1461	1525	1391	1294	1196	1206	1189	1199	1372	1528	1612	1919	2053	2254	2312	2515	2738	2929	2999	3270	3445	3625	3562	3491	3397	3429
2300	2349	2123	2064	1913	1752	1645	1654	1622	1629	1650	1670	1580	1449	1414	1416	1353	1393	1375	1388	1457	1438	1525	1500	1595	1575	1550	1483	1439	1461	1478	1526	1582	1699	1914	2049	2338	2490	2587	2647	2853	3063	3195	3448	3520	3744	3916	3757	3700	3768
2297	2241	2086	2030	1884	1861	1634	1651	1675	1689	1684	1737	1792	1625	1608	1591	1582	1536	1529	1549	1538	1643	1606	1717	1642	1691	1607	1616	1787	1767	1795	1910	1977	2267	2357	2365	2591	2623	2748	2985	2974	3064	3216	3252	3377	3621	3735	3922	3748	3672
2659	2596	2460	2369	2303	2150	2179	2017	1994	2119	2231	2054	2235	2103	2127	1902	1879	1730	1721	1628	1774	1815	1980	1809	1886	1886	1974	1905	2147	2259	2366	2568	2612	2699	2786	2867	2819	2783	2817	2854	3046	2879	3073	3028	3181	3401	3434	3365	3343	3396
3544	3668	3636	3398	3303	3123	2909	2815	2737	2734	2723	2767	2611	2463	2331	2095	1961	1788	1647	1709	1818	1819	1979	1992	2019	2219	2166	2291	2461	2511	2719	2891	2951	2899	2855	2817	2757	2640	2508	2493	2661	2608	2633	2630	2694	2786	2770	2749	2813	2762
4587	4637	4453	4323	4209	3734	3554	3301	3094	3032	2873	2698	2588	2402	2218	1981	1776	1617	1540	1657	1601	1636	1757	1791	1771	1809	1925	1981	2061	2245	2305	2355	2293	2429	2448	2239	2317	2145	1993	1986	1981	2053	1898	2067	2025	2101	2197	2232	2196	2305
4347	4281	4013	4113	3879	3646	3237	3047	2943	2703	2682	2498	2321	2246	2036	1813	1684	1501	1289	1296	1276	1282	1428	1404	1438	1406	1414	1385	1372	1462	1532	1483	1603	1652	1686	1660	1678	1589	1578	1457	1528	1543	1510	1588	1607	1645	1695	1772	1763	1813
3340	3305	3145	3032	2749	2768	2539	2357	2289	2218	2162	2153	1964	2014	1917	1602	1623	1342	1221	1206	1167	1150	1255	1246	1232	1235	1166	1256	1263	1290	1239	1334	1266	1263	1286	1263	1368	1281	1278	1287	1221	1260	1253	1253	1264	1264	1392	1499	1516	1617
2879	2730	2600	2495	2231	2305	2046	1983	2059	1994	1951	1806	1809	1790	1690	1664	1565	1443	1387	1342	1328	1284	1266	1345	1281	1315	1405	1360	1486	1527	1477	1466	1405	1312	1259	1302	1165	1147	1210	1233	1238	1214	1186	1258	1313	1313	1332	1313	1336	1426
2716	2463	2354	2146	2102	1933	1840	1966	1881	1864	1793	1691	1723	1563	1564	1584	1562	1500	1467	1569	1534	1357	1451	1456	1435	1485	1515	1486	1600	1676	1753	1752	1624	1627	1472	1407	1263	1169	1243	1310	1250	1300	1247	1388	1370	1429	1398	1272	1299	1357
2378	2205	2020	1867	1892	1786	1749	1814	1806	1806	1745	1700	1604	1493	1417	1464	1516	1595	1703	1718	1715	1761	1626	1622	1634	1634	1699	1750	1830	1963	2053	2078	1997	1941	1790	1594	1407	1288	1298	1350	1274	1398	1402	1421	1402	1469	1464	1344	1261	1192
1977	1943	1755	1704	1648	1585	1674	1700	1762	1802	1763	1640	1564	1461	1498	1499	1541	1648	1841	2022	2147	2173	2031	2078	2019	1984	2053	2059	2062	2227	2328	2338	2415	2227	2109	1822	1660	1481	1374	1404	1311	1340	1405	1562	1312	1479	1375	1421	1281	1276
1957	1842	1726	1684	1643	1722	1734	1745	1926	1955	1875	1806	1706	1574	1566	1671	1778	1851	1999	2371	2468	2503	2419	2428	2322	2470	2203	2311	2243	2533	2570	2635	2644	2502	2309	2010	1755	1549	1540	1483	1430	1500	1525	1497	1517	1431	1423	1356	1305	1194
2098	1890	1945	1897	1770	1856	1846	1888	1946	1925	2069	1979	1782	1686	1562	1604	1750	1920	1982	2142	2340	2363	2267	2296	2256	2216	2168	2243	2349	2434	2574	2609	2486	2493	2288	2070	1817	1593	1572	1579	1494	1475	1530	1577	1508	1540	1453	1413	1334	1262
2181	2106	2031	2123	1978	1980	1902	1916	1995	1948	2005	1892	1830	1565	1533	1489	1597	1790	1853	1993	2049	2073	1968	1976	1971	1965	2022	2197	2233	2448	2459	2514	2426	2174	2058	1799	1752	1602	1495	1566	1700	1665	1613	1651	1577	1539	1447	1376	1396	1332
2194	2165	2192	2103	2026	1984	1990	1965	1958	1890	1894	1890	1704	1724	1541	1530	1673	1710	1933	1936	1985	1905	1894	1993	1972	2047	2222	2401	2446	2490	2411	2304	2278	2046	1834	1642	1680	1614	1610	1611	1646	1652	1645	1631	1519	1480	1484	1416	1430	1318
2465	2486	2403	2399	2255	2191	2124	2087	2043	2035	1908	1915	1907	1778	1669	1560	1598	1697	1728	1752	1839	1869	1772	1880	1958	2027	2184	2238	2165	2235	2225	2010	1881	1682	1546	1526	1440	1439	1419	1441	1522	1533	1517	1406	1444	1499	1343	1438	1365	1458
3539	3421	3321	3157	3113	2808	2698	2709	2429	2487	2287	2260	2054	2020	1902	1781	1736	1734	1739	1712	1671	1775	1797	1701	1769	1755	1796	1848	1822	1786	1743	1687	1526	1366	1338	1310	1284	1285	1289	1395	1367	1474	1544	1594	1641	1638	1616	1694	1697	1672
4441	4232	4150	3954	3979	3834	3633	3480	3408	3056	3030	2921	3022	2721	2528	2474	2281	2391	2378	2377	2417	2466	2534	2511	2543	2406	2383	2431	2262	2368	2370	2397	2331	2270	2203	2102	2038	2051	1938	2016	2049	2097	2274	2316	2562	2492	2473	2456	2392	2267
4092	3991	3880	3989	4068	4023	3997	3856	3845	3777	3669	3582	3564	3385	3328	3384	3360	3375	3314	3396	3617	3591	3662	3637	3462	3398	3371	3618	3717	3949	4075	4281	4192	4335	4192	3829	3757	3657	3552	3402	3491	3424	3624	3744	3808	3852	3736	3680	3329	3184
3013	2931	3086	3073	3192	3102	3317	3339	3319	3345	3421	3266	3148	2999	2977	3132	3250	3185	3336	3605	3823	3886	3905	3790	3606	3519	3467	3589	3688	3966	4461	4618	4900	5202	5154	5387	5082	5042	5004	4889	4579	4673	4887	5000	4988	4868	4845	4585	4436	4002
2328	2296	2201	2392	2405	2485	2555	2629	2653	2696	2602	2498	2394	2292	2181	2203	2222	2247	2474	2578	2896	3104	3246	3053	3006	2872	2596	2524	2589	2750	2987	3416	3944	4409	4730	4939	5032	5046	4992	5025	5098	5027	5217	5247	5285	5356	5061	4801	4496	4269
2185	2020	2036	1922	2103	2097	2009	2171	2149	2149	2158	1978	1852	1854	1764	1641	1611	1450	1614	1831	1886	2129	2371	2387	2341	2338	2065	1823	1696	1704	1816	2033	2565	3082	3420	3795	4164	4270	4382	4558	4701	4666	4949	4794	4839	4810	4752	4433	4373	4047
2022	1923	1779	1729	1724	1824	1821	1666	1689	1679	1796	1701	1657	1571	1518	1384	1374	1237	1217	1258	1297	1439	1657	1737	1926	1883	1774	1790	1476	1505	1325	1275	1552	1878	2350	2866	3292	3609	3849	4098	4206	4321	4565	4489	4439	4541	4507	4028	4087	3939
1896	1764	1784	1702	1518	1537	1473	1451	1432	1570	1532	1512	1496	1427	1433	1505	1465	1436	1281	1102	1074	1122	1190	1316	1477	1587	1678	1836	1870	1623	1445	1357	1233	1346	1850	2223	2597	3031	3422	3685	3960	4088	4273	4456	4317	4296	4054	4027	3932	3972
1783	1753	1758	1771	1562	1558	1471	1439	1467	1415	1330	1561	1387	1528	1590	1635	1642	1636	1572	1317	1154	1110	1190	1193	1304	1492	1789	1952	2089	1926	1585	1456	1275	1355	1509	1903	2575	2886	3276	3712	3925	4123	4146	4318	4154	4316	4032	4098	3893	3917
1850	1806	1792	1781	1588	1525	1533	1484	1483	1516	1407	1442	1456	1541	1573	1597	1614	1485	1383	1275	1180	1122	1126	1214	1500	1560	1616	1769	1910	1817	1550	1365	1267	1449	1763	2197	2754	2965	3504	3705	3888	4169	4096	4292	4233	4161	4104	3970	3944	3980
2060	1993	1780	1742	1564	1552	1560	1512	1593	1566	1527	1606	1484	1577	1518	1468	1548	1388	1299	1214	1168	1166	1336	1452	1498	1615	1607	1517	1529	1543	1326	1238	1292	1685	2108	2465	3064	3407	3685	4093	4189	4226	4370	4453	4369	4284	4119	4179	3989	3889
2069	1985	1793	1575	1607	1580	1480	1525	1659	1627	1661	1603	1617	1570	1530	1479	1394	1373	1297	1295	1336	1400	1474	1569	1568	1497	1476	1337	1318	1236	1262	1360	1498	2099	2551	3171	3511	3938	4220	4327	4377	4512	4516	4538	4200	4169	4171	4087	3897	3920
2226	2023	1833	1696	1687	1668	1688	1712	1781	1802	1949	1804	1812	1616	1629	1512	1507	1479	1525	1646	1756	1749	1718	1753	1691	1579	1508	1279	1242	1280	1376	1732	1963	2568	3221	3566	4013	4261	4203	4538	4377	4358	4389	4340	4345	4297	3953	3935	3822	3833
2659	2573	2420	2266	2356	2306	2415	2443	2640	2722	2781	2847	2587	2569	2423	2488	2436	2542	2686	2895	2947	3031	2843	2616	2455	2263	2057	1921	2022	2117	2412	2790	3045	3500	4072	4460	4543	4759	4702	4548	4556	4368	4278	4135	3954	4060	4047	3888	3825	3839
3633	3711	3548	3581	3437	3704	3664	3820	4123	4305	4364	4309	4328	4264	4164	4182	4227	4253	4536	4655	4592	4663	4540	4034	3904	3635	3412	3470	3528	3788	4246	4555	4687	4938	4982	5113	5085	5049	4820	4582	4653	4358	4295	4030	4064	4105	3914	3832	3840	3687
4266	4105	4133	4045	4066	4277	4331	4500	4566	4880	4979	5370	4975	5108	4744	4764	4933	4840	5058	5228	5080	5179	5114	4763	4272	4163	4063	4079	4289	4635	4865	5023	5285	5166	5125	5082	5040	4839	4715	4477	4339	4281	4263	4040	4014	3964	3987	3976	3836	3689
3604	3515	3543	3520	3557	3591	3475	3494	3742	3951	4211	4226	4079	3930	3783	3628	3703	3822	3866	4075	4112	4124	4088	3685	3514	3217	3203	3119	3324	3540	3792	3917	4217	4370	4564	4524	4468	4574	4451	4317	4280	4325	4237	4259	3931	4090	4111	3856	3835	3693
2952	2780	2828	2689	2709	2668	2614	2592	2759	2885	3022	2925	2992	2755	2685	2571	2406	2509	2593	2711	2857	2872	2860	2653	2410	2219	2088	2071	2093	2257	2443	2675	3073	3284	3668	3935	4227	4317	4457	4445	4287	4468	4455	4398	4231	4316	3986	3993	3795	3667
2572	2490	2336	2276	2269	2114	2088	2131	2025	2168	2294	2318	2316	2193	2051	1955	1912	1889	1854	2011	2220	2299	2224	2185	1938	1797	1644	1597	1544	1574	1753	2047	2338	2685	3120	3469	3961	4211	4614	4533	4453	4653	4636	4601	4406	4201	4155	4090	3889	3677
2244	2203	2144	2014	1999	1844	1793	1714	1774	1702	1880	1887	1904	1887	1837	1684	1579	1540	1562	1615	1595	1707	1760	1722	1753	1584	1488	1379	1321	1217	1282	1457	1795	2058	2539	2978	3566	3717	4236	4456	4611	4604	4660	4655	4605	4536	4169	4059	3917	3773
1933	2034	1968	1814	1751	1635	1504	1534	1443	1396	1544	1592	1557	1590	1593	1628	1453	1444	1371	1328	1309	1299	1508	1554	1651	1685	1725	1576	1408	1204	1155	1165	1354	1684	2131	2598	3153	3630	3896	4358	4563	4637	4702	4670	4505	4433	4130	3960	3720	3589
1851	1929	1739	1708	1574	1482	1479	1417	1327	1337	1265	1395	1438	1437	1522	1515	1502	1340	1366	1353	1164	1306	1444	1474	1604	1684	1713	1706	1552	1314	1246	1210	1281	1575	2010	2488	3280	3699	4022	4346	4665	4767	4948	4754	4741	4499	4187	4041	3720	3646
1933	1886	1789	1620	1632	1571	1495	1467	1402	1314	1355	1421	1359	1394	1469	1458	1512	1363	1294	1238	1244	1320	1437	1652	1618	1795	1765	1673	1514	1359	1209	1235	1347	1736	2368	2921	3775	4170	4594	4912	5086	4997	5166	5180	4850	4659	4413	4190	4166	3814
2140	1929	1831	1710	1810	1764	1696	1565	1557	1485	1545	1497	1479	1514	1379	1452	1484	1370	1289	1418	1407	1568	1642	1671	1735	1557	1604	1453	1269	1153	1223	1406	1851	2236	2911	3480	4310	4740	5067	5426	5385	5344	5547	5441	5141	4898	4661	4383	4163	4073
2158	2012	1827	1873	1877	1936	1852	1816	1684	1667	1645	1684	1594	1576	1501	1534	1594	1557	1595	1585	1738	1802	1868	1714	1812	1521	1418	1310	1300	1369	1583	1934	2424	2986	3528	4078	4435	4938	5183	5325	5342	5338	5369	5320	4919	4730	4407	4218	4031	3845
2304	2041	2028	2012	2133	2054	2094	2079	1899	1814	1687	1783	1750	1735	1670	1722	1849	1807	1759	1957	2115	2029	2096	1965	1900	1764	1595	1641	1657	1794	2090	2500	2875	3393	3662	4072	4310	4401	4416	4632	4508	4518	4449	4147	3985	3839	3602	3449	3364	3240
2642	2478	2370	2401	2520	2458	2546	2573	2465	2215	2113	2053	2091	2133	2119	2082	2139	2082	2300	2398	2435	2420	2435	2347	2146	2037	2057	2007	2046	2126	2301	2515	2773	3040	3220	3376	3457	3396	3348	3341	3375	3168	3156	3002	2864	2859	2664	2568	2526	2493
3311	3144	3115	2955	3134	3254	3364	3192	3192	2993	2651	2545	2494	2381	2500	2456	2498	2481	2362	2515	2607	2578	2760	2588	2553	2489	2371	2288	2226	2248	2245	2295	2430	2319	2435	2354	2411	2303	2276	2363	2157	2208	2117	2138	2061	2013	2018	1961	1932	1980
3963	3818	3740	3694	3821	3867	3940	3843	3674	3395	3255	2926	2836	2707	2692	2561	2493	2332	2402	2444	2439	2514	2479	2545	2491	2367	2317	2257	2208	2052	2010	1935	1937	1745	1705	1797	1646	1620	1629	1643	1670	1667	1668	1731	1682	1650	1532	1588	1646	1571
4156	4035	4048	3976	3981	3892	3861	3822	3629	3529	3219	3024	2727	2630	2494	2372	2389	2230	2222	2110	2045	1967	1953	1987	2131	1952	2001	1962	1851	1717	1711	1681	1492	1543	1389	1424	1349	1362	1289	1303	1348	1356	1346	1381	1482	1349	1371	1431	1489	1410
4005	4072	4034	3878	3755	3629	3570	3342	3196	3138	2952	2742	2598	2420	2219	2071	2044	1907	1795	1669	1675	1547	1632	1510	1404	1515	1490	1573	1477	1409	1441	1473	1345	1285	1363	1188	1216	1205	1166	1145	1148	1149	1144	1268	1289	1328	1424	1444	1380	1448
3942	4003	3847	3620	3614	3260	3193	2916	2713	2656	2499	2379	2304	2121	1992	1801	1745	1524	1490	1371	1345	1267	1253	1227	1176	1261	1190	1282	1261	1291	1221	1252	1183	1224	1177	1128	1149	1102	1086	1021	1073	1116	1081	1157	1173	1283	1205	1315	1344	1310
3955	3920	3687	3664	3434	3094	2894	2706	2580	2235	2166	2071	1991	1820	1727	1608	1467	1381	1347	1264	1307	1172	1197	1111	1087	1064	1135	1080	1101	1074	1199	1167	1092	1131	1081	1005	1070	1023	1107	1051	1075	1055	1027	1045	1123	1165	1158	1169	1158	1178
3829	3913	3785	3706	3523	3172	2864	2602	2467	2217	2079	1903	1837	1751	1688	1531	1400	1343	1223	1135	1101	1089	1088	1027	1080	1086	1021	1088	1085	1111	1126	1032	1037	1108	1015	991	1023	1015	984	1038	1039	1000	992	996	1047	1088	1122	1085	1119	1129
3849	3789	3854	3726	3545	3323	2934	2674	2338	2243	2011	1878	1690	1636	1603	1517	1475	1374	1263	1299	1224	1159	1127	1063	1077	1200	1109	1111	1136	1109	1253	1155	1169	1038	1061	991	997	1029	1018	995	1080	1107	1015	1048	1018	1084	1075	1102	1115	1114
3649	3653	3736	3575	3485	3307	2898	2752	2417	2324	2064	1990	1785	1677	1600	1527	1396	1415	1318	1238	1201	1190	1109	1202	1305	1248	1224	1186	1271	1340	1369	1343	1347	1245	1185	1100	1056	1059	1068	1041	1041	1102	1069	1113	1070	1118	1065	1122	1132	1055
3372	3269	3297	3293	3306	3156	3052	2782	2738	2544	2424	2312	2034	1784	1685	1596	1578	1372	1394	1246	1250	1276	1345	1248	1307	1276	1383	1465	1332	1395	1501	1425	1362	1249	1132	1114	1133	1027	1141	1074	1099	1038	1145	1071	1137	1153	1109	1117	1158	1163
3079	2967	2945	2979	2907	2811	2861	2731	2740	2676	2720	2501	2288	2004	1824	1684	1621	1420	1384	1287	1279	1267	1303	1325	1355	1349	1418	1429	1387	1441	1372	1292	1201	1143	1041	1051	1061	1179	1070	1133	1104	1097	1182	1233	1186	1250	1192	1241	1222	1269
3131	2968	2689	2570	2551	2658	2500	2641	2681	2865	2676	2579	2301	2137	2003	1779	1607	1444	1379	1242	1219	1247	1236	1304	1300	1332	1304	1344	1330	1317	1274	1224	1185	1137	1038	1104	1109	1161	1204	1197	1174	1139	1192	1285	1270	1299	1395	1398	1481	1630
3093	2910	2560	2298	2188	2062	2248	2420	2549	2554	2639	2603	2272	2142	1983	1752	1561	1371	1236	1123	1176	1141	1262	1346	1301	1336	1254	1225	1274	1163	1178	1177	1225	1222	1125	1084	1138	1105	1185	1077	1105	1130	1279	1274	1414	1474	1545	1608	1737	1736
3045	2707	2356	2014	1883	1770	1851	2122	2325	2639	2744	2562	2502	2287	2135	1766	1578	1347	1227	1075	1183	1230	1343	1469	1378	1405	1331	1362	1266	1270	1217	1202	1196	1262	1201	1199	1277	1182	1180	1176	1364	1396	1579	1691	1929	2011	2213	2229	2222	2092
2832	2518	2084	1834	1642	1594	1788	2144	2626	2859	2986	3056	3024	2576	2126	1888	1543	1313	1219	1186	1256	1473	1541	1610	1682	1597	1587	1512	1560	1328	1483	1524	1477	1440	1464	1435	1436	1480	1554	1658	1826	1922	2187	2451	2751	2927	3120	3110	2911	2624
2651	2279	1852	1612	1550	1561	1929	2358	2724	3172	3325	3452	3148	2823	2394	1891	1584	1408	1375	1300	1480	1581	1803	1940	1955	1864	1736	1641	1760	1610	1670	1694	1688	1682	1663	1715	1781	1884	1904	1965	2235	2459	2612	2934	3299	3626	3767	3851	3522	3266
2584	2092	1897	1675	1561	1641	2090	2406	2924	3448	3605	3594	3435	3053	2610	2099	1694	1485	1481	1356	1482	1648	1969	2139	2087	2070	1933	1940	1754	1723	1756	1867	1907	1940	1947	2069	2076	2045	2117	2254	2379	2706	2932	3158	3575	3725	3954	3871	3674	3475
2474	2109	1790	1501	1549	1786	2259	2688	3164	3555	3929	3854	3658	3162	2670	2080	1788	1540	1439	1307	1495	1816	2031	2219	2293	2014	2012	1920	1770	1758	1781	1804	1844	1844	1868	1890	1949	2013	2083	2323	2482	2557	2913	3251	3602	3929	4161	4023	3842	3540
2507	2093	1677	1538	1522	1725	2143	2667	3227	3725	3933	4000	3714	3294	2614	2103	1605	1450	1262	1120	1358	1682	1905	2154	2209	2127	1850	1775	1801	1559	1515	1585	1552	1646	1716	1709	1821	1951	1976	2127	2317	2477	2775	3145	3396	3811	3930	3936	3721	3527
2688	2145	1769	1497	1395	1594	2034	2504	2857	3470	3798	3616	3544	3060	2472	1968	1582	1285	1096	1000	1214	1376	1748	2023	1904	1787	1678	1499	1385	1383	1333	1318	1297	1363	1315	1387	1406	1510	1614	1734	1974	2033	2174	2565	2816	3150	3443	3538	3423	3285
2678	2169	1744	1449	1363	1369	1679	2009	2489	2951	3171	3140	3037	2770	2248	1873	1490	1222	1049	981	1014	1212	1530	1582	1652	1556	1551	1333	1346	1224	1124	1087	1156	1017	1104	1115	1176	1146	1216	1253	1434	1503	1668	2030	2149	2568	2658	2852	2781	2681
2844	2328	1849	1563	1313	1334	1496	1674	2007	2333	2739	2743	2648	2295	2110	1717	1379	1244	1069	988	967	1022	1227	1375	1385	1491	1255	1302	1232	1141	1104	1052	1054	1042	1067	1002	1012	1021	1098	1064	1145	1258	1377	1510	1785	1888	2064	2226	2208	2076
2807	2398	1980	1615	1515	1408	1539	1589	1744	1915	2169	2227	2251	1967	1890	1663	1467	1374	1123	1037	966	997	1143	1182	1277	1351	1283	1276	1255	1207	1163	1188	1137	1121	1107	1033	1042	1053	1053	1028	1108	1225	1247	1328	1478	1569	1690	1861	1924	1829
2818	2374	2135	1976	1692	1668	1622	1627	1584	1670	1825	1881	1969	1902	1833	1651	1659	1495	1313	1180	1027	1023	1061	1121	1250	1278	1395	1257	1348	1394	1274	1364	1306	1145	1205	1188	1114	1084	1060	1168	1109	1147	1192	1237	1268	1434	1423	1407	1470	1485
2899	2512	2187	2114	2069	1877	1727	1595	1607	1517	1553	1684	1804	1754	1728	1763	1770	1653	1581	1351	1166	972	993	1047	1136	1238	1384	1381	1432	1597	1583	1589	1567	1467	1488	1295	1308	1288	1213	1219	1288	1194	1245	1247	1350	1304	1310	1387	1303	1359
3072	2620	2378	2236	2098	1861	1687	1590	1497	1370	1338	1477	1572	1564	1527	1543	1650	1694	1541	1393	1210	1066	978	950	1011	1113	1280	1279	1420	1478	1539	1615	1659	1672	1611	1433	1434	1331	1294	1263	1225	1222	1224	1326	1367	1386	1410	1400	1281	1373
3272	2790	2292	2101	2057	1824	1568	1464	1335	1310	1287	1348	1495	1524	1520	1522	1557	1540	1563	1463	1241	1097	956	928	984	1044	1105	1255	1360	1395	1419	1560	1551	1557	1511	1343	1342	1312	1238	1180	1191	1241	1234	1407	1352	1496	1360	1319	1409	1333
3223	2895	2469	2211	2047	1714	1460	1382	1301	1273	1259	1388	1438	1449	1544	1458	1567	1552	1543	1411	1279	992	933	914	958	934	1096	1218	1368	1379	1450	1471	1436	1512	1400	1360	1286	1194	1262	1244	1293	1331	1379	1343	1339	1402	1392	1367	1388	1257
3208	2921	2584	2272	2150	1769	1497	1495	1312	1269	1368	1406	1392	1505	1531	1556	1631	1630	1610	1465	1323	1036	1010	990	1009	1032	1248	1434	1550	1656	1667	1623	1700	1567	1458	1441	1386	1383	1359	1411	1488	1388	1491	1557	1394	1420	1377	1338	1221	1319
3118	2697	2502	2235	2147	1897	1664	1548	1402	1382	1387	1310	1410	1597	1617	1650	1702	1721	1610	1650	1322	1123	968	1069	1137	1196	1402	1569	1677	1838	1859	1820	1851	1769	1654	1590	1455	1377	1432	1467	1501	1440	1472	1417	1344	1388	1359	1346	1293	1332
3070	2655	2201	2102	1932	1901	1742	1633	1584	1574	1519	1483	1546	1644	1723	1780	1785	1790	1601	1483	1269	1102	1069	1116	1212	1300	1462	1575	1709	1745	1784	1749	1719	1577	1512	1458	1398	1300	1232	1277	1267	1247	1213	1249	1294	1391	1384	1409	1519	1523
2999	2616	2161	2017	1864	1889	1834	1785	1724	1714	1846	1772	1816	1918	1949	1909	1760	1735	1563	1362	1251	1146	1116	1195	1225	1387	1575	1499	1491	1584	1670	1481	1497	1319	1343	1341	1233	1158	1151	1164	1164	1248	1178	1113	1145	1195	1342	1386	1553	1558
3055	2619	2183	1894	1840	1821	1768	1686	1700	1795	1833	1867	1998	2060	2001	1942	1826	1608	1445	1287	1182	1074	1060	1109	1209	1396	1427	1440	1419	1445	1595	1425	1287	1250	1157	1125	1131	1081	1106	1126	1204	1155	1089	1107	1168	1227	1214	1408	1504	1505
3239	2626	2184	1917	1697	1541	1473	1651	1650	1811	1999	1993	2135	2123	1997	1947	1646	1404	1284	1058	1054	932	1019	1199	1238	1397	1349	1347	1272	1255	1329	1232	1225	1175	1082	1029	1007	999	1039	1115	1129	1142	1217	1185	1265	1174	1330	1369	1418	1576
3260	2502	2051	1722	1414	1339	1402	1480	1753	1989	2233	2318	2347	2101	1988	1686	1410	1230	1046	981	939	916	1050	1293	1319	1463	1378	1261	1198	1152	1176	1181	1149	1097	1076	1107	1028	1047	1153	1299	1283	1325	1444	1552	1574	1542	1619	1661	1619	1541
2830	2286	1792	1397	1285	1231	1486	1688	2105	2545	2811	2813	2632	2381	2012	1637	1339	1090	936	905	1026	1147	1342	1623	1780	1651	1590	1450	1285	1222	1186	1179	1248	1292	1324	1248	1326	1315	1535	1683	1758	1787	2039	2400	2568	2557	2422	2336	2241	2080
2808	2263	1653	1373	1213	1313	1689	2139	2562	3152	3337	3409	3149	2658	2289	1865	1463	1082	946	1003	1169	1438	1627	1960	2081	2172	2035	1806	1686	1463	1433	1423	1493	1539	1473	1551	1554	1643	1876	1982	2050	2282	2848	3292	3547	3658	3640	3443	3276	3085
2714	2178	1687	1307	1228	1319	1764	2268	2962	3466	3710	3513	3445	3151	2556	2099	1626	1276	1076	1078	1238	1455	1776	2093	2374	2451	2487	2272	1990	1797	1686	1718	1585	1594	1661	1679	1626	1792	2047	2270	2293	2840	3951	4206	4527	4740	4944	4582	4504	4372
2748	2175	1646	1276	1248	1327	1826	2259	2869	3325	3478	3575	3531	3113	2715	2141	1656	1449	1276	1189	1340	1612	1945	2075	2436	2578	2510	2414	2170	1921	1824	1808	1751	1676	1629	1638	1779	1886	2215	2518	2853	3795	5228	5671	5590	6247	6815	6508	5955	5723
2744	2291	1566	1401	1190	1234	1679	2105	2630	3076	3328	3341	3236	3058	2518	2023	1694	1411	1241	1232	1367	1628	1843	2103	2291	2631	2390	2363	2005	1884	1852	1752	1689	1586	1467	1523	1745	2074	2391	2946	3297	4300	6017	6364	6402	7114	7502	6977	6391	6077
2914	2165	1657	1422	1246	1265	1470	1930	2275	2692	2941	2932	2843	2654	2224	1752	1448	1292	1097	1098	1227	1395	1813	1931	2092	2201	2206	2049	1887	1665	1479	1473	1466	1434	1431	1466	1501	1926	2353	2638	2857	3795	5051	5683	5780	5794	5745	5457	5080	4756
2942	2399	1856	1437	1190	1222	1330	1556	2037	2291	2478	2388	2355	2260	2004	1610	1346	1101	1042	917	964	1264	1475	1645	1709	1818	1807	1770	1461	1364	1291	1277	1204	1283	1273	1253	1405	1529	1900	2088	2271	2581	3366	3930	3924	3863	3647	3442	3371	3145
3044	2382	1937	1501	1316	1193	1289	1482	1700	2002	2156	2231	2064	2024	1838	1545	1272	1183	1025	912	857	1012	1142	1388	1443	1491	1613	1436	1362	1220	1140	1082	1115	1114	1273	1232	1153	1263	1483	1645	1764	1936	2285	2380	2338	2205	2198	2150	2100	2150
2961	2559	2037	1653	1407	1372	1405	1443	1555	1805	1886	1983	1995	1879	1856	1561	1403	1289	1119	1041	931	975	1153	1290	1383	1434	1425	1440	1301	1268	1168	1106	1155	1080	1151	1184	1108	1189	1343	1494	1496	1552	1669	1722	1648	1576	1534	1525	1509	1474
3005	2535	2121	1771	1671	1596	1560	1575	1676	1720	1784	1835	1870	1808	1798	1625	1447	1391	1330	1084	1020	1030	1108	1199	1380	1526	1436	1488	1466	1404	1293	1265	1224	1123	1153	1209	1158	1290	1356	1476	1486	1444	1471	1447	1503	1348	1237	1165	1218	1228
3181	2782	2365	2126	2021	1799	1697	1639	1598	1535	1625	1549	1675	1712	1666	1745	1694	1526	1381	1297	1143	1051	1098	1208	1344	1480	1560	1612	1536	1606	1574	1381	1362	1325	1284	1263	1253	1486	1434	1547	1480	1551	1405	1341	1251	1255	1233	1220	1247	1256
3321	2897	2608	2332	2148	2006	1719	1593	1603	1443	1398	1381	1421	1563	1699	1714	1643	1675	1493	1340	1242	1026	1068	1118	1225	1349	1398	1415	1532	1712	1640	1520	1458	1351	1285	1296	1363	1443	1393	1401	1456	1435	1298	1346	1202	1258	1146	1153	1239	1284
3428	3002	2690	2513	2181	2004	1656	1573	1374	1241	1271	1249	1328	1464	1575	1636	1646	1660	1528	1417	1189	1086	1004	1010	1065	1105	1209	1222	1281	1416	1465	1478	1472	1389	1299	1258	1243	1178	1187	1158	1278	1289	1206	1269	1227	1236	1272	1238	1308	1366
3325	3180	2784	2507	2092	1958	1670	1449	1256	1207	1180	1272	1392	1518	1553	1634	1704	1615	1642	1396	1197	1088	972	996	991	996	1145	1242	1261	1373	1426	1476	1504	1477	1345	1207	1182	1151	1127	1108	1102	1190	1149	1177	1249	1206	1140	1146	1164	1166
3362	3245	2794	2483	2282	1877	1665	1363	1304	1263	1272	1291	1475	1517	1485	1693	1617	1715	1560	1437	1197	1094	944	987	1075	988	1111	1193	1330	1351	1433	1499	1603	1526	1407	1338	1187	1180	1102	1209	1213	1139	1188	1185	1182	1182	1130	1186	1122	1159
3460	3038	2761	2619	2261	2131	1817	1516	1361	1466	1256	1326	1470	1584	1586	1582	1754	1705	1657	1487	1302	1102	1079	1003	1062	1033	1172	1276	1357	1421	1517	1578	1510	1538	1389	1343	1294	1213	1150	1180	1105	1201	1213	1177	1260	1134	1169	1177	1119	1252
3443	3116	2601	2491	2365	2252	1969	1833	1726	1570	1572	1524	1602	1818	1717	1635	1692	1669	1515	1430	1317	1231	1050	1111	1163	1219	1280	1352	1341	1370	1465	1527	1460	1349	1377	1181	1194	1170	1158	1166	1142	1160	1189	1263	1333	1352	1262	1285	1256	1390
3252	2992	2701	2557	2346	2186	2123	1893	1962	1849	1871	1727	1716	1794	1810	1671	1692	1624	1531	1359	1370	1248	1131	1152	1331	1337	1490	1457	1429	1461	1497	1482	1334	1297	1206	1164	1112	1095	1137	1184	1293	1283	1244	1354	1399	1385	1420	1434	1417	1420
3367	2849	2516	2270	2250	2087	1998	2008	1962	2047	1927	1954	1965	1812	1843	1773	1726	1617	1431	1373	1343	1211	1210	1320	1459	1542	1603	1600	1604	1472	1506	1413	1218	1186	1175	1097	1164	1068	1168	1321	1354	1358	1424	1480	1442	1488	1574	1627	1585	1594
3384	2899	2565	2152	2000	1947	1852	1913	1939	2040	2039	1976	2027	1973	1871	1795	1560	1414	1359	1175	1222	1305	1244	1498	1581	1628	1657	1597	1532	1398	1328	1252	1134	1203	1145	1153	1224	1228	1353	1384	1511	1553	1650	1566	1611	1680	1668	1821	1885	1854
3199	2810	2342	2108	1996	1919	1976	2010	2165	2261	2320	2201	2136	2120	1902	1725	1451	1363	1239	1275	1262	1413	1509	1658	1823	1692	1800	1660	1455	1351	1308	1274	1261	1311	1307	1377	1499	1595	1736	1842	1939	2015	2051	2059	2152	2131	2108	2188	2198	2316
2935	2508	2283	2025	1971	2094	2159	2441	2671	2835	2732	2634	2545	2353	2114	1841	1724	1509	1372	1489	1636	1800	1976	2172	2134	2210	2029	1977	1799	1710	1690	1662	1711	1852	1837	1928	2124	2222	2391	2510	2693	2785	2904	2709	2701	2705	2754	2860	2841	2930
2879	2519	2346	2289	2401	2557	2765	3091	3177	3244	3230	3154	2972	2669	2475	2304	2127	1959	1916	2083	2086	2231	2487	2657	2713	2537	2534	2396	2223	2244	2335	2388	2464	2435	2638	2659	2808	2991	3076	3169	3343	3387	3382	3225	3297	3283	3163	3238	3291	3385
2954	2738	2817	2689	2841	3200	3352	3482	3544	3733	3529	3562	3348	3115	2949	2719	2498	2537	2374	2554	2568	2709	2874	2970	3037	2971	2820	2722	2590	2671	2767	2795	2977	2938	3193	3210	3288	3371	3477	3648	3751	3733	3503	3570	3354	3464	3336	3420	3448	3474
3075	2859	2942	3266	3420	3569	3831	4034	3851	3709	3626	3456	3302	3266	3038	3040	2871	2859	2762	2902	2930	2993	3239	3295	3093	3050	3044	2807	2783	2795	2831	2959	3057	3159	3054	3187	3377	3461	3617	3770	3712	3741	3638	3553	3440	3351	3175	3337	3432	3618
3472	3212	3184	3318	3752	3853	3755	4022	3982	3595	3437	3315	3262	3252	3123	3026	3012	2757	2887	2828	2791	2956	3002	3033	3014	3013	2865	2714	2625	2592	2887	2737	2957	2865	2998	3015	3150	3303	3531	3711	3801	3529	3540	3343	3214	3209	3180	3268	3387	3566
3388	3429	3327	3413	3532	3775	3720	3645	3601	3453	3271	3113	3120	2898	2875	2862	2698	2625	2450	2530	2581	2638	2687	2791	2901	2656	2624	2468	2528	2462	2425	2629	2540	2686	2719	2769	3012	3053	3204	3342	3322	3263	3172	3254	2931	2909	2898	3019	3031	3145
3374	3321	3231	3387	3254	3357	3350	3379	3032	3080	2991	2756	2770	2742	2591	2408	2351	2310	2077	2117	2204	2287	2199	2304	2246	2262	2107	2072	2039	2045	2131	2191	2266	2280	2322	2466	2666	2735	2821	2850	2774	2907	2769	2435	2415	2466	2442	2508	2696	2801
3495	3296	3127	3165	3101	2973	3051	2970	2777	2753	2743	2658	2598	2421	2311	2161	2049	1952	1808	1833	1993	1884	1934	1899	1943	2036	1873	1804	1665	1803	1863	1844	1865	1890	2053	2091	2206	2245	2287	2323	2359	2428	2235	2172	2028	2166	2135	2111	2283	2323
3438	3246	3105	3063	3076	3006	2915	2812	2702	2558	2451	2443	2288	2297	2259	2111	1978	1863	1875	1785	1760	1719	1685	1794	1770	1697	1666	1619	1590	1655	1653	1626	1717	1751	1743	1690	1804	1951	1870	1984	2030	1981	1989	1850	1805	1761	1776	1865	1925	2078
3335	3366	3186	3080	3023	2883	2722	2619	2443	2417	2229	2167	2174	2263	2172	2136	1898	1924	1775	1791	1728	1687	1637	1665	1585	1589	1675	1462	1661	1588	1634	1541	1547	1542	1479	1461	1580	1684	1605	1709	1711	1779	1763	1665	1569	1451	1535	1692	1691	1692
3276	3224	3277	3280	3090	2754	2725	2443	2382	2212	2130	1989	1980	2057	1879	1997	1820	1760	1700	1676	1630	1621	1580	1544	1473	1532	1502	1436	1298	1503	1455	1340	1426	1409	1361	1336	1350	1408	1457	1436	1415	1527	1385	1396	1396	1432	1321	1415	1455	1622
3301	3015	3094	3142	2999	2766	2565	2370	2161	2094	1903	1835	1647	1832	1644	1691	1710	1494	1522	1454	1483	1469	1562	1432	1381	1313	1305	1331	1204	1237	1294	1264	1242	1190	1217	1168	1186	1217	1187	1228	1299	1275	1300	1289	1231	1301	1209	1292	1297	1350
3303	3199	3204	3213	3083	2762	2455	2315	2169	1865	1820	1818	1687	1556	1573	1516	1467	1308	1303	1170	1242	1281	1287	1301	1284	1203	1193	1139	1077	1044	1141	1192	1092	1132	1081	1063	1123	1188	1139	1120	1238	1255	1235	1157	1222	1206	1245	1182	1265	1311
3359	3363	3142	3117	3051	2831	2455	2221	2109	1952	1785	1830	1690	1542	1479	1375	1383	1351	1221	1133	1153	1287	1242	1209	1287	1193	1144	1036	1053	1160	1091	1076	1019	1036	1022	1107	1054	1118	1129	1123	1171	1213	1174	1148	1119	1173	1109	1182	1178	1328
3074	3215	3134	3113	2945	2799	2445	2179	2098	2059	1818	1808	1695	1579	1446	1404	1283	1231	1198	1125	1071	1127	1263	1263	1184	1255	1114	1124	1077	1022	1106	1028	1097	992	947	971	1058	1146	1135	1103	1119	1089	1117	1098	1118	1166	1179	1196	1145	1206
2990	3115	3409	3079	2843	2703	2455	2306	2093	1996	1975	1820	1733	1694	1560	1467	1382	1297	1239	1242	1136	1131	1136	1289	1229	1180	1141	1111	1121	1128	1167	1130	1004	947	1007	944	1021	1082	1090	1054	1093	1056	1194	1070	1138	1146	1132	1158	1141	1160
3094	2932	3211	3261	2930	2703	2747	2543	2274	2307	2114	1975	1949	1896	1794	1762	1611	1545	1409	1342	1177	1293	1335	1290	1369	1372	1400	1418	1311	1355	1322	1303	1190	1100	1066	1027	1150	1154	1170	1130	1130	1201	1240	1248	1253	1265	1196	1259	1197	1203
3346	2920	2985	3325	3182	2822	2849	2578	2404	2382	2386	2145	2280	2193	1996	2075	1841	1780	1600	1613	1598	1546	1630	1597	1674	1650	1722	1759	1662	1735	1665	1572	1496	1247	1227	1280	1302	1302	1309	1331	1423	1447	1515	1536	1518	1515	1476	1362	1408	1454
3421	3055	2809	3041	3234	2878	2592	2738	2652	2431	2605	2463	2414	2292	2261	2305	2089	2099	1780	1727	1778	1711	1763	1868	1854	1987	1949	1933	2003	1835	1802	1682	1645	1523	1448	1450	1485	1465	1644	1670	1657	1742	1767	1762	1816	1751	1648	1643	1576	1586
3588	3290	2886	3020	3173	2959	2659	2851	2846	2601	2616	2683	2443	2488	2404	2159	2137	2035	1924	1880	1842	1938	1954	2098	2128	2118	2181	2074	2096	2030	1817	1726	1625	1629	1636	1697	1715	1818	1971	2063	2071	2119	2121	2014	2031	1919	1854	1769	1838	1886
3708	3655	3193	3149	3302	3441	2974	2988	3234	2872	2815	2757	2481	2493	2413	2328	2270	2136	2149	2291	2183	2295	2265	2501	2550	2563	2572	2462	2486	2306	2201	2095	1930	2091	2098	2297	2361	2549	2631	2691	2765	2673	2678	2519	2512	2620	2478	2411	2416	2479
3728	3749	3562	3271	3669	3928	3660	3516	3720	3518	3388	3495	3224	3089	3047	3020	2895	2788	2898	2932	2988	3075	3228	3186	3241	3301	3276	3180	3160	3008	2918	2922	2940	2903	3044	3131	3291	3535	3519	3605	3595	3466	3326	3393	3321	3305	3390	3362	3271	3334
3378	3591	3678	3400	3670	4251	4196	3876	4231	4102	3984	4329	3969	3822	3952	3813	3874	3742	3739	3930	3893	3653	3946	3923	3820	3877	3852	3868	3859	3543	3796	3700	3760	3899	3981	4082	3979	4072	4327	4256	4135	4139	4107	4112	4098	4113	4035	4056	3966	3967
3036	3328	3283	3076	3141	3728	3909	3675	3889	3940	4000	4229	4189	3997	4251	4212	4346	4295	4410	4273	4349	4285	4208	4114	4176	4066	4143	4000	3885	3978	3888	3779	3904	4026	4080	4074	4118	4447	4410	4476	4342	4470	4386	4190	4330	4331	4140	4181	4037	3947
2840	2928	2908	2497	2428	2814	3088	2770	2992	3290	2998	3393	3491	3447	3702	3754	3998	4127	4054	4336	4273	4322	4286	4125	4193	4012	3989	4082	3786	3763	3738	3725	3588	3681	3638	3736	3705	3863	4004	4030	4070	3915	3910	4033	3953	4000	3883	3800	3644	3505
2901	3029	2947	2341	2118	2257	2339	2030	2273	2480	2225	2426	2790	2672	3016	3103	3429	3560	3661	3781	3982	4041	3985	3881	3923	3797	3785	3789	3724	3472	3542	3500	3335	3348	3374	3534	3482	3601	3716	3741	3674	3714	3650	3695	3665	3599	3511	3525	3441	3345
3179	3290	3085	2593	2242	2339	2217	1854	2006	2129	2078	2184	2385	2477	2637	2720	2954	3149	3386	3349	3597	3723	3832	3870	3860	3688	3757	3577	3641	3613	3452	3428	3316	3255	3275	3526	3477	3682	3524	3572	3519	3548	3402	3471	3416	3385	3263	3258	3129	3264
3407	3487	3398	2836	2560	2625	2501	1971	2056	2147	1911	2129	2211	2242	2473	2636	2767	2805	2924	3279	3310	3485	3615	3689	3789	3633	3688	3556	3514	3582	3480	3436	3196	3258	3297	3483	3475	3732	3656	3461	3576	3315	3321	3391	3326	3379	3194	3215	3100	3148
3351	3553	3332	2751	2750	2811	2435	2016	2073	1957	1709	1889	2051	2064	2289	2405	2611	2832	2862	3073	3332	3407	3597	3611	3759	3689	3625	3624	3449	3534	3394	3446	3241	3346	3306	3442	3443	3624	3674	3357	3494	3471	3356	3237	3270	3346	3242	3164	3078	3162
3217	3318	2843	2323	2357	2405	2124	1715	1807	1738	1632	1792	1861	1981	2374	2511	2773	2882	2973	3107	3294	3474	3660	3724	3739	3481	3663	3606	3514	3402	3493	3344	3444	3412	3421	3620	3589	3698	3548	3454	3311	3259	3280	3207	3192	3089	3044	3088	3114	3194
2994	3053	2492	1917	1997	1953	1756	1569	1664	1860	1602	1921	2174	2300	2790	2893	3140	3187	3158	3400	3419	3609	3639	3747	3695	3657	3540	3560	3536	3448	3509	3633	3438	3433	3602	3486	3596	3648	3589	3574	3324	3260	3141	3149	3035	3064	3064	3143	3069	3266
2889	2761	2217	1948	1997	2012	1826	1798	2002	2142	2264	2616	2770	3179	3508	3545	3713	3310	3393	3315	3475	3574	3646	3451	3680	3583	3493	3497	3447	3515	3408	3525	3457	3530	3612	3576	3498	3460	3467	3410	3434	3338	3188	3185	3120	3054	3081	3050	3106	3202
3015	2928	2464	2190	2431	2581	2293	2348	2705	2823	2903	3315	3409	3577	4048	3919	3779	3516	3480	3465	3494	3395	3584	3576	3628	3497	3499	3398	3323	3202	3288	3397	3543	3468	3544	3518	3359	3278	3372	3349	3340	3182	3306	3164	3195	3164	3061	3067	3128	3101
3217	3092	2690	2747	2890	3061	2881	3012	3292	3198	3430	3664	3541	3983	3988	3787	3592	3299	3392	3184	3266	3229	3444	3429	3518	3588	3427	3434	3329	3376	3358	3478	3476	3585	3645	3419	3277	3282	3229	3352	3191	3269	3316	3280	3213	3231	3108	3138	3231	3097
3477	2975	2920	3015	3230	3051	2971	3178	3264	3222	3438	3706	3514	3795	3762	3647	3458	3092	3193	3145	3275	3195	3299	3456	3427	3498	3514	3413	3265	3275	3407	3481	3549	3588	3621	3445	3389	3182	3312	3296	3286	3229	3248	3270	3334	3192	3222	3242	3272	3111
3352	3159	3092	3361	3352	3063	3128	3283	3152	3203	3505	3432	3500	3667	3516	3665	3234	3028	2995	3055	3148	3131	3318	3360	3442	3642	3543	3326	3362	3299	3399	3505	3493	3518	3595	3408	3434	3237	3309	3385	3440	3372	3379	3268	3343	3356	3209	3204	3194	3201
3332	3192	3486	3707	3320	3231	3284	3196	2999	3309	3405	3328	3398	3578	3401	3511	3358	3139	3103	3115	3197	3358	3450	3545	3479	3595	3630	3466	3264	3288	3385	3457	3402	3504	3409	3429	3335	3334	3207	3353	3457	3369	3393	3337	3311	3396	3323	3349	3310	3300
3425	3222	3479	3661	3389	3451	3430	3308	3181	3404	3407	3379	3566	3543	3535	3515	3184	3211	3180	3217	3296	3459	3534	3665	3659	3676	3470	3399	3308	3321	3436	3394	3475	3478	3462	3320	3120	3200	3383	3283	3383	3286	3323	3425	3349	3434	3282	3327	3373	3241
3199	3380	3213	3079	3212	3298	3292	3211	3293	3371	3522	3540	3590	3540	3588	3432	3351	3271	3208	3375	3463	3606	3664	3750	3701	3708	3695	3345	3343	3434	3237	3377	3466	3413	3490	3212	3159	3246	3175	3292	3357	3418	3377	3234	3210	3470	3310	3375	3260	3146
3253	3100	2895	2956	2959	3202	3053	3093	3206	3250	3345	3556	3549	3376	3497	3265	3219	3058	3275	3186	3499	3418	3493	3523	3505	3510	3549	3398	3300	3158	3157	3218	3333	3345	3263	3180	3083	3055	3296	3265	3337	3337	3446	3270	3326	3282	3263	3245	3046	3134
[truncated: 920 more columns]
