# Supplementary material for: Spatial Resolution and Refractive Index Contrast of Resonant Photonic Crystal Surfaces for Biosensing
Source: IEEE Photonics J. Author manuscript; Available in PMC 2015 Sep 7. (PMC4561521; doi:10.1109/JPHOT.2015.2435699)
Supplement: fig2_data [file NIHMS64775-supplement-fig2_data.gz › Volumes/graham/MacBook_backup/PhD_folder_2015_06_02/paper_improvements/IEEE_J_Photonics/final_files/data_files/fig2/0pc_p555f85/i15.csv]

4149	3960	3674	3676	3622	3559	3638	3616	3654	3745	3686	3900	3861	3928	3806	3827	3527	3408	3371	3398	3484	3445	3535	3713	3752	3876	3875	3969	3852	3794	3630	3447	3326	3396	3478	3568	3591	3751	3676	3641	3498	3679	3729	3883	3870	3953	3911	3834	3823	3976
4046	3752	3597	3516	3489	3492	3611	3625	3724	3719	3770	3738	3767	3790	3696	3657	3589	3467	3453	3305	3608	3675	3802	3908	4009	3937	4004	3853	3787	3653	3455	3398	3436	3677	3668	3572	3709	3700	3588	3611	3668	3601	3722	3888	4075	3989	3836	3910	3862	4089
3727	3462	3466	3403	3534	3403	3516	3434	3400	3588	3566	3568	3578	3418	3398	3542	3474	3319	3421	3498	3764	3674	3773	3859	3862	3846	3806	3605	3481	3420	3322	3347	3446	3521	3514	3588	3480	3456	3495	3415	3532	3622	3687	3810	3847	3827	3787	3753	3846	3931
3591	3437	3477	3536	3438	3505	3407	3295	3289	3254	3328	3257	3165	3168	3308	3236	3305	3415	3606	3559	3757	3776	3955	3919	3841	3698	3704	3419	3323	3072	3139	3228	3317	3325	3481	3424	3399	3366	3344	3402	3590	3649	3728	3755	3846	3746	3832	3855	4017	3989
3397	3375	3475	3461	3518	3574	3215	3265	3160	3145	3011	3111	2998	3004	3009	3227	3235	3481	3575	3823	3799	3848	3927	3836	3628	3630	3371	3245	3197	3152	3106	3186	3292	3393	3326	3275	3257	3254	3301	3343	3457	3558	3578	3622	3674	3737	3825	3981	4015	3992
3528	3447	3505	3581	3571	3359	3457	3179	3109	2993	3023	2997	3033	3117	3156	3238	3406	3593	3761	3895	3688	3777	3823	3598	3408	3423	3213	3102	3234	3225	3314	3331	3323	3365	3297	3236	3165	3090	3229	3388	3443	3304	3598	3478	3719	3727	3876	3980	4019	3850
3460	3455	3515	3557	3503	3465	3420	3197	3116	3116	2985	3031	3043	3219	3297	3508	3669	3808	3785	3837	3889	3588	3601	3514	3339	3265	3081	3345	3336	3376	3323	3364	3371	3282	3211	3291	3155	3199	3320	3582	3355	3428	3401	3548	3702	3778	3955	4139	4093	3821
3488	3560	3542	3574	3569	3481	3473	3346	3231	3253	3297	3291	3347	3439	3551	3727	3750	3873	3827	3922	3741	3589	3531	3497	3506	3268	3236	3324	3562	3559	3497	3509	3445	3378	3176	3255	3274	3302	3438	3548	3578	3448	3461	3541	3654	3852	3924	4000	4063	3782
3684	3706	3634	3713	3733	3545	3655	3567	3635	3421	3557	3591	3616	3703	3753	3803	3817	3852	3556	3680	3561	3529	3302	3515	3454	3491	3440	3561	3702	3606	3692	3635	3560	3264	3232	3252	3300	3365	3507	3454	3564	3540	3607	3664	3789	3848	3929	4034	3874	3921
3718	3634	3608	3809	3831	4018	3890	3953	3847	3810	3799	3901	3913	4021	3876	3750	3827	3683	3613	3588	3503	3361	3336	3342	3371	3477	3744	3699	3793	3900	3783	3656	3608	3463	3403	3343	3469	3486	3550	3483	3607	3471	3405	3623	3689	3734	3942	3874	3934	3738
3816	3743	3811	3815	3875	3839	3965	4147	4023	3798	3809	4033	4002	3861	3910	3878	3751	3582	3653	3500	3390	3353	3432	3248	3383	3453	3716	3743	3747	3759	3697	3547	3626	3405	3483	3620	3563	3614	3671	3603	3659	3559	3478	3522	3813	3739	3906	3905	3818	3893
3763	3612	3716	3814	3809	4049	4124	4127	3896	4015	3888	3970	3901	3627	3709	3503	3487	3512	3407	3454	3366	3515	3372	3527	3572	3721	3641	3748	3736	3558	3639	3565	3543	3636	3547	3761	3801	3734	3716	3604	3444	3578	3739	3708	3752	3837	3639	3764	3907	4050
3700	3655	3786	3700	3846	3883	3990	3884	3955	3844	3819	3628	3672	3502	3289	3381	3487	3364	3407	3385	3502	3486	3615	3403	3652	3667	3657	3649	3532	3566	3427	3466	3570	3721	3642	3815	3850	3689	3645	3594	3503	3805	3715	3888	3898	3860	3705	3889	4012	4189
3694	3587	3367	3404	3707	3760	3716	3661	3706	3637	3653	3344	3246	3312	3302	3315	3328	3407	3511	3491	3609	3745	3677	3676	3665	3521	3477	3503	3476	3450	3382	3597	3553	3795	3783	3753	3783	3641	3541	3464	3653	3796	3917	3890	3780	3616	3760	3854	4123	4107
3574	3420	3381	3476	3512	3603	3661	3720	3514	3543	3377	3474	3297	3311	3383	3488	3328	3476	3628	3783	3825	3682	3748	3602	3454	3353	3341	3496	3409	3433	3482	3538	3742	3769	3642	3615	3704	3622	3415	3691	3725	3970	3845	3828	3530	3616	3697	3921	4034	4199
3420	3319	3358	3357	3565	3470	3684	3589	3541	3454	3485	3385	3562	3390	3616	3546	3854	3724	3746	3810	3910	3749	3686	3569	3329	3480	3362	3521	3304	3425	3486	3636	3658	3802	3606	3650	3633	3458	3648	3944	3722	3728	3799	3743	3786	3679	3768	3940	4073	4194
3491	3363	3427	3483	3474	3527	3712	3589	3499	3535	3531	3424	3606	3617	3701	3809	3887	3948	3924	3903	3800	3733	3520	3352	3538	3465	3398	3536	3555	3497	3572	3676	3856	3641	3591	3636	3613	3837	3695	3827	3694	3621	3776	3754	3782	3937	3931	3973	4203	3863
3868	3653	3650	3581	3670	3656	3800	3776	3645	3691	3609	3692	3757	3758	3800	3905	4005	3819	3912	3719	3614	3452	3384	3322	3390	3480	3624	3683	3724	3845	3704	3738	3753	3720	3589	3559	3835	3767	3798	3840	3664	3769	3705	3809	3924	3975	4014	4017	3953	3861
3968	3980	3684	3820	3755	3808	3758	3906	3880	3886	3617	3875	3705	3781	3816	3999	3788	3687	3632	3593	3486	3444	3341	3435	3494	3576	3622	3833	3667	3814	3783	3645	3692	3815	3732	3722	3980	3977	3910	3843	3690	3660	3637	3734	3950	4052	4149	3941	3965	3928
3924	3885	3861	3750	3722	3747	3889	3909	3976	3846	3935	3648	3578	3739	3491	3613	3633	3575	3552	3426	3524	3416	3548	3500	3591	3767	3752	3673	3848	3697	3588	3543	3719	3753	3709	3852	3945	4063	3953	3894	3638	3662	3823	3934	4099	4077	3959	3972	3832	3975
3838	3805	3485	3580	3713	3758	3805	3880	3947	3679	3786	3617	3585	3452	3330	3303	3391	3549	3470	3485	3485	3625	3611	3775	3667	3687	3742	3650	3698	3743	3640	3492	3686	3646	3778	3880	4047	4061	3858	3791	3592	3545	3912	3921	3959	3810	3884	3737	3778	4032
3678	3502	3411	3459	3442	3635	3733	3695	3651	3601	3439	3340	3261	3194	3163	3248	3385	3542	3494	3559	3639	3782	3700	3812	3842	3655	3685	3691	3571	3575	3658	3677	3657	3661	3865	3870	3867	3829	3794	3686	3680	3774	3898	3804	3927	3643	3735	3831	3931	3913
3426	3263	3265	3443	3408	3436	3578	3628	3523	3528	3406	3368	3211	3312	3222	3458	3605	3628	3706	3792	3891	3921	3933	3779	3709	3635	3559	3621	3480	3641	3633	3695	3714	3697	3702	3818	3808	3855	3840	3970	3939	3857	3804	3734	3696	3690	3612	3934	3837	3902
3378	3274	3270	3386	3498	3522	3559	3621	3554	3660	3438	3403	3379	3337	3409	3559	3660	3764	3911	3932	3870	3848	3756	3750	3641	3482	3533	3608	3515	3588	3600	3574	3779	3629	3612	3610	3679	3807	3857	3950	3931	3849	3812	3762	3682	3789	3784	4045	4027	3989
3534	3446	3439	3595	3661	3611	3720	3689	3740	3700	3680	3643	3583	3431	3737	3776	3821	3825	3758	3904	3872	3796	3571	3553	3547	3465	3495	3540	3611	3690	3713	3769	3694	3697	3640	3623	3745	3861	3893	3914	3917	3773	3739	3707	3756	3901	3962	4061	3832	3900
3616	3656	3525	3767	3731	3803	3875	3832	3875	3937	3927	3978	3902	3788	3858	3859	3811	3729	3806	3688	3656	3655	3570	3612	3687	3608	3743	3821	3705	3777	3777	3643	3621	3596	3747	3722	3833	3979	4067	3949	3906	3911	3830	3933	4069	4017	4044	4081	3925	3884
3923	3698	3736	3873	3872	3941	3931	3982	3927	4132	3946	4017	3861	3726	3832	3665	3625	3510	3549	3540	3508	3490	3625	3582	3796	3676	3790	3954	3835	3947	3775	3611	3709	3796	3872	3838	3881	4048	3939	3942	4104	3929	4044	3958	4014	4178	4133	3978	3969	3965
3989	3598	3616	3770	3802	3908	3917	3731	3893	3968	3996	3900	3794	3564	3552	3462	3437	3441	3436	3493	3612	3616	3690	3752	3814	3905	3911	3945	3909	3865	3795	3782	3907	4240	4030	4017	4010	3871	3835	3861	3931	4049	4078	4204	4177	4093	3900	3981	4128	4161
3777	3497	3434	3606	3609	3629	3624	3564	3585	3767	3661	3678	3715	3597	3580	3501	3419	3586	3500	3719	3671	3817	3754	3815	3786	3797	3916	3853	3818	3741	3855	4028	3971	4112	4053	4002	3909	3943	3900	3717	4114	4189	4167	4108	4076	4028	3963	4052	4070	4171
3545	3535	3224	3413	3364	3507	3531	3432	3548	3478	3531	3695	3581	3679	3800	3652	3671	3599	3741	3762	3849	3831	3932	3827	3883	3892	3976	3910	3857	3852	3932	4033	4075	4072	4004	3912	3845	3730	3879	3904	4017	4106	4148	3968	3882	3752	3692	3949	4009	4054
3446	3446	3382	3386	3410	3267	3391	3247	3517	3537	3625	3689	3723	3671	3717	3770	3702	3634	3679	3847	3858	3710	3760	3595	3800	3849	4026	4017	4128	4076	3959	4045	3990	3985	3849	3741	3918	3803	3928	3978	4176	4139	4000	3711	3527	3774	3747	3946	4060	3906
3743	3559	3530	3518	3492	3387	3367	3393	3469	3595	3797	3708	3752	3718	3850	3781	3662	3667	3723	3715	3680	3576	3506	3662	3744	3915	4026	4138	4212	4198	3854	3968	3796	3758	3747	3769	3881	3854	4195	4030	4097	4009	3806	3834	3661	3859	3801	3828	3760	3674
4009	3651	3651	3690	3692	3598	3584	3512	3485	3728	3832	3784	3839	3822	3769	3631	3610	3671	3593	3437	3527	3492	3508	3564	3735	3908	4027	4245	4163	4137	3921	3693	3547	3622	3632	3800	3839	4089	4048	3937	3847	3638	3677	3778	3894	3999	3695	3619	3587	3490
3850	3703	3460	3729	3702	3728	3559	3616	3594	3703	3790	3727	3761	3777	3585	3550	3552	3461	3669	3585	3627	3624	3565	3789	3940	4058	3980	4076	4015	3882	3704	3520	3597	3637	3813	3878	4049	3915	3829	3791	3755	3798	3755	3963	3823	3876	3586	3475	3416	3583
3776	3555	3515	3709	3662	3631	3528	3544	3473	3482	3517	3508	3582	3542	3562	3601	3728	3664	3568	3703	3749	3739	3873	3790	3734	3783	4055	3849	3835	3756	3702	3693	3839	3767	3951	3927	3908	3744	3740	3674	3742	3871	3909	3905	3753	3741	3403	3602	3584	3723
3497	3318	3344	3515	3621	3527	3561	3449	3394	3359	3418	3536	3387	3474	3504	3536	3766	3810	3871	3896	3915	3940	3898	3791	3788	3790	3622	3895	3911	4014	3785	3703	3784	4036	3969	3802	3780	3548	3637	3829	3884	3979	3816	3929	3612	3614	3508	3756	3800	3874
3509	3381	3517	3511	3724	3582	3665	3676	3577	3626	3653	3662	3663	3770	3636	3909	3971	4011	3980	3962	3929	3951	3726	3704	3651	3568	3811	3962	3977	4046	3812	3817	3909	3765	3908	3708	3698	3743	3862	3956	3984	3888	3845	3824	3739	3799	3867	4054	3863	3913
3597	3542	3599	3761	3863	3892	3691	3776	3711	3794	3806	3789	3768	3782	3761	3928	3769	3933	3997	3832	3720	3734	3590	3683	3619	3757	3859	4051	4201	4019	4077	3819	3743	3675	3814	3804	3830	3740	3898	4038	3845	3725	3825	3863	3871	3997	3931	4132	3905	3848
3815	3796	3833	3951	4057	4089	4046	3922	3865	3878	3746	3757	3792	3627	3653	3637	3564	3835	3748	3824	3772	3804	3709	3866	3803	3840	3984	3956	4154	4047	3974	3824	3938	3818	3826	4175	4040	4024	3872	3979	3896	3847	3908	3929	4030	4036	4072	4038	3844	3784
3823	3820	3957	4014	3965	3928	3849	3849	3862	3859	3748	3624	3653	3507	3552	3659	3664	3658	3794	3716	3801	3896	3838	3957	3937	3975	4006	3954	4137	4126	4042	4106	3979	4279	4287	4262	4191	3955	3921	3909	4003	3943	4130	4152	4107	3984	3974	3860	3783	4004
3950	3833	3763	3900	3918	3881	3764	3706	3759	3717	3897	3723	3711	3435	3443	3482	3605	3815	3848	3929	4025	4009	4012	3928	3954	3881	3778	3880	4000	4043	3983	4132	4254	4380	4193	4136	4097	4113	4021	3901	3964	4162	4240	4022	3867	3794	3746	3774	3973	4030
3921	3766	3770	3746	3757	3796	3767	3883	3996	4076	3865	3915	3751	3505	3574	3573	3857	3871	3953	3863	4003	4099	4024	3929	3944	3972	3922	3970	4223	4155	4283	4147	4225	4181	4136	4142	3963	4004	4020	4105	4081	4198	4139	3744	3683	3679	3782	3763	3943	3832
4064	3765	3734	3746	3787	3945	3982	3964	4022	4090	4144	3925	3698	3608	3554	3594	3769	3795	3788	3912	3901	4122	4139	4015	4147	4038	4119	4046	4218	4236	4070	4202	4069	4063	4057	4089	4066	4050	4117	4195	4109	4031	3889	3787	3719	3731	3794	3782	3844	3742
4322	3918	3860	3929	3910	4018	4018	4331	4209	4157	4156	3952	3803	3677	3656	3755	3794	3663	3828	3898	3836	3989	4135	4064	4159	4205	4135	4237	4187	4075	4112	3909	3848	3922	4053	4096	4026	4114	4177	4065	3839	3930	3799	3765	3727	3694	3861	3732	3587	3618
4124	3808	3903	3853	3876	4041	4004	4257	4250	4334	4174	3957	3826	3759	3637	3656	3698	3684	3723	3990	3968	4139	4230	4010	4046	4132	4017	4136	3966	3864	3812	3635	3840	4024	4095	3978	4164	4044	4006	3871	3715	3851	3731	3877	3823	3808	3627	3456	3612	3696
3967	3708	3760	3774	3776	3797	3954	4032	4175	4337	4108	3999	3844	3791	3765	3785	3679	3736	3947	3986	4085	4220	4197	4170	4027	4019	3983	3900	3814	3819	3802	3671	3871	3957	3833	3852	3987	3964	3775	3668	3669	3792	3890	3927	3732	3451	3336	3495	3505	3831
3963	3872	3739	3628	3765	3980	3967	4200	4300	4307	4234	4111	4070	3950	3838	3858	3736	3924	4128	3940	4111	4016	4073	4058	4018	3928	3856	3899	3801	3769	3866	3776	3917	3685	3619	3558	3755	3724	3718	3848	3920	3848	3827	3535	3472	3424	3518	3686	3672	3909
3755	3763	3880	3702	3795	4017	4120	4217	4335	4448	4335	4398	4057	4214	4072	3805	3974	3918	3871	3808	3983	3965	3893	3838	3986	4062	3952	3998	3969	3909	3918	3664	3719	3555	3605	3612	3716	3737	3794	3779	3857	3698	3657	3443	3418	3579	3626	3690	3674	3478
3939	3867	3884	3847	4056	4128	4195	4228	4476	4356	4400	4302	4041	4097	4073	3819	3890	3773	3706	3850	3836	3893	3820	3980	4016	4065	4006	4137	3997	3869	3595	3380	3445	3476	3568	3834	3772	3793	3692	3644	3504	3552	3501	3666	3740	3632	3769	3569	3570	3545
4055	3800	3797	3880	3819	4067	4224	4335	4325	4248	4139	4137	3915	3790	3851	3647	3667	3575	3634	3812	3896	3941	3922	4045	4004	4137	4102	3899	3919	3689	3382	3410	3317	3647	3705	3725	3761	3636	3357	3434	3506	3585	3714	3797	3732	3674	3680	3494	3595	3826
3886	3772	3820	3832	3846	3976	4163	4193	4316	4141	4025	3926	3864	3723	3721	3804	3837	3798	3867	3913	3959	3767	3932	3889	3855	3920	3763	3712	3771	3556	3476	3512	3667	3749	3697	3484	3517	3510	3464	3548	3552	3708	3812	3842	3554	3540	3521	3642	3720	3981
3752	3840	3838	3859	3849	4036	4255	4209	4260	4069	4128	3921	3866	3871	3918	3790	3771	3811	3857	3892	3807	3861	3727	3647	3620	3789	3812	3800	3691	3708	3664	3696	3652	3646	3635	3627	3523	3621	3781	3623	3784	3741	3652	3716	3545	3511	3570	3906	3810	3985
4121	3865	4100	4133	3969	4123	4259	4263	4308	4213	4129	3985	3951	3854	3940	3654	3678	3670	3730	3786	3706	3758	3688	3767	3648	3782	3972	3967	3827	3739	3476	3488	3418	3439	3549	3693	3784	3717	3754	3697	3734	3624	3645	3754	3689	3771	3790	3858	3878	3738
4050	3909	4033	4004	4041	4237	4235	4089	3999	4055	4149	4094	3850	3784	3652	3546	3503	3681	3783	3801	3868	3771	3735	3684	3818	3942	4092	3791	3635	3667	3479	3410	3451	3627	3764	3845	3929	3957	3626	3737	3566	3686	3797	3879	3855	3882	3779	3737	3702	3936
4018	3892	4012	3927	4100	4009	4000	3994	3819	3932	3997	3730	3845	3848	3658	3693	3793	3854	4069	3920	3905	3809	3808	3905	3762	3719	3813	3657	3647	3691	3749	3580	3620	3784	3883	4009	3864	3805	3767	3702	3956	4041	3937	4062	3821	3931	3734	3788	3931	4008
4057	3847	3843	3779	3945	3834	3933	3928	3966	3943	3958	3993	3853	3772	3726	3785	3881	4015	4232	3951	3882	3794	3634	3704	3616	3586	3605	3661	3788	3783	3748	3716	3804	3801	3907	3907	3906	3845	3979	3874	4086	4089	3965	3909	3923	3719	3913	3955	3978	3936
3975	3694	3839	3917	3885	3912	3865	3973	3961	4017	4021	3919	3945	3798	3834	3842	4073	4013	4098	3915	3805	3727	3750	3596	3552	3670	3781	3858	3986	3909	3825	3697	3711	3736	3857	3992	3962	4035	4145	4226	4027	3940	3869	3921	3906	3977	4035	4094	4086	3840
3814	3856	3847	3899	3833	3836	3939	3934	4012	3929	3929	3791	3710	3801	3636	3729	3942	3953	3923	4012	3909	3746	3762	3825	3858	3885	3858	3843	3798	3842	3649	3692	3637	3798	3957	4017	4036	4182	4253	4134	3926	3835	3972	4083	4156	4054	4130	4010	3893	3797
3878	3699	3588	3723	3730	3714	3702	3756	3758	3728	3804	3576	3681	3661	3752	3892	3914	3991	3914	4068	4054	3970	3864	4083	3967	4038	3828	3874	3775	3833	3802	3834	3814	4006	4082	4006	4119	3885	4120	3867	3985	4079	3976	4217	4154	4141	3937	3804	3991	3892
3955	3675	3724	3674	3602	3565	3616	3713	3692	3918	3824	3747	3954	3582	3832	3901	4065	4116	4001	4121	3967	3932	3916	3763	3822	3791	3961	3830	4012	3823	3895	3964	3901	3979	4038	4039	3968	4017	4004	4164	3963	4135	4206	4028	4068	3921	3987	4048	4147	3971
4025	3951	3793	3850	3670	3826	3895	3762	3859	3939	4018	3973	3938	3917	4003	4038	4096	4139	4058	3866	3976	3896	3843	3838	3924	3834	4060	4013	4078	4015	3929	3767	3744	3799	3827	3871	4008	4005	4102	4122	3962	4069	4099	4029	4067	3911	4012	4063	4038	3971
4270	4019	3907	3956	3893	3958	3972	3895	3856	3946	3959	4121	3920	3944	3910	4060	4018	4031	3829	3977	3953	3994	3836	4027	4006	4115	4040	4152	4094	3935	3959	3755	3761	3809	3863	3976	4077	4174	4177	3967	3946	3922	4138	3943	4068	4016	4193	4030	3978	3886
4161	4053	4103	4084	3928	3841	3892	3895	3813	3791	3914	3959	4073	3996	4006	4020	4132	4114	4051	4049	4151	3988	4026	3891	4035	3923	4066	3962	4030	3917	3946	3934	3755	3995	4133	4047	4103	4106	4115	3910	3966	3916	4217	4158	4137	4042	3919	3863	3894	4018
4260	4222	4160	4090	3997	3966	3876	3776	3784	3768	3911	4000	4005	4028	4071	4296	4325	4397	4235	4258	4200	4077	4051	3894	3956	3844	3963	4014	3917	3996	4036	4153	3967	4133	4160	4133	4085	3982	3951	4052	4128	4130	4108	4109	3999	4065	3935	3950	4052	4086
4254	4138	4194	4055	4073	3963	3844	3778	3850	3771	3850	3999	4159	4261	4178	4372	4188	4312	4347	4245	4212	3897	3849	3923	3890	3911	3972	3911	4142	4075	4249	3985	4092	4109	4079	4041	4029	4073	4014	4155	4103	4059	3933	3921	3907	3898	4072	3952	3988	3947
4430	4148	4290	4091	3913	3870	3860	3865	3803	3803	3964	3997	4064	4169	4186	4255	4265	4323	4449	4254	4113	4105	4058	4050	4014	4003	4092	4171	4135	4237	4114	4190	4109	4162	4058	4193	4279	4144	4198	4240	4206	4103	4094	4039	4101	4018	3968	3959	4014	3858
4334	4194	4026	3932	3893	3852	3847	3677	3829	3801	3824	3931	3947	3883	4157	4160	4294	4393	4313	4308	4356	4160	4153	4193	4090	4091	4001	4101	4109	4106	4173	4166	4208	4458	4410	4340	4149	4237	4251	4177	4146	4111	4163	4319	4057	4052	3954	3981	4058	3963
4256	4028	3951	3953	3819	3821	3703	3708	3879	3843	3795	3846	3847	4018	4167	4194	4357	4636	4477	4400	4317	4121	4215	4114	4069	3918	3848	4018	4118	4121	4399	4318	4444	4379	4374	4313	4387	4222	4267	4254	4286	4459	4204	4292	4046	3962	3984	4084	4178	4235
4404	4006	3992	3809	3766	3747	3806	3932	3690	3817	3791	3758	3932	4112	4257	4330	4294	4326	4329	4245	4211	4078	4064	3976	4019	3972	4042	4065	4184	4250	4339	4309	4200	4287	4315	4341	4277	4374	4465	4333	4453	4450	4264	4117	4051	4043	4183	4137	4291	4272
4298	4016	3893	3850	3750	3828	3785	3840	3715	3850	3748	3812	3942	3706	4103	4246	4169	4272	4267	4181	4093	4062	4040	4160	4019	3985	4188	4147	4240	4169	4202	4277	4238	4233	4303	4339	4428	4478	4361	4317	4445	4271	4236	4110	4149	4163	4370	4397	4366	4139
4212	3966	3689	3753	3739	3693	3839	3808	3801	3861	3804	3720	3773	3998	4022	4239	4209	4312	4142	4219	4044	4158	4231	4102	4228	4111	4119	4095	4149	4106	4098	4102	4119	4268	4319	4336	4455	4475	4340	4278	4403	4384	4248	4371	4344	4397	4332	4384	4406	4315
3998	3851	3699	3566	3737	3657	3735	3919	3747	3878	3651	3720	3829	4057	4060	4259	4237	4342	4215	4261	4150	4043	4160	4251	4074	4194	4136	4050	4159	4137	4202	4260	4162	4085	4240	4368	4312	4569	4337	4376	4346	4335	4406	4234	4129	4290	4507	4514	4431	4474
4008	3814	3616	3733	3755	3756	3880	3797	3786	3719	3770	3776	3726	3861	4023	4082	4208	4155	4126	4188	4108	4115	4112	4144	4162	4204	4056	3987	4036	4090	4157	4286	4097	4035	4083	4265	4286	4282	4290	4501	4389	4375	4332	4321	4415	4464	4448	4476	4556	4430
3991	3754	3725	3600	3687	3792	3896	3735	3759	3738	3786	3623	3840	3777	4046	4116	4118	4152	4236	4257	4322	4129	4261	4141	4119	4077	4072	3926	4077	4064	4093	4088	4188	4181	4165	4312	4310	4217	4436	4301	4265	4384	4288	4248	4394	4350	4378	4366	4449	4321
3841	3642	3816	3715	3903	3873	3935	3950	3951	3737	3809	3748	3809	3997	4148	4151	4218	4268	4149	4373	4193	4174	4191	4145	4077	4006	3919	3902	3993	3984	4152	4018	4273	4113	4267	4311	4256	4204	4255	4313	4191	4302	4144	4303	4295	4200	4178	4108	4245	4330
3827	3639	3545	3631	3886	3943	3815	3915	3907	3952	3940	3767	3955	4055	4147	4128	4357	4384	4099	4202	4126	4104	4034	4012	3941	3919	3980	3847	3943	4113	4111	4183	4113	4178	4214	4291	4056	4117	4203	4157	4220	4206	4154	4155	4097	4151	3991	4078	4189	4240
3942	3753	3758	3865	3819	4029	4043	3968	3966	3984	4007	4028	4040	4278	4353	4190	4323	4351	4267	4079	4153	4123	4142	4052	3961	4012	3873	3969	4002	4059	4063	4064	4045	4009	4113	4128	4050	4096	4294	4257	4182	4103	4088	3871	3977	3900	3882	4188	4076	4392
3842	3742	3808	4025	3858	4121	4075	3981	3982	4074	4048	3951	4154	4255	4318	4394	4334	4201	4272	4148	4245	4259	4176	4035	3913	3989	3888	3859	3912	4048	3927	3886	3987	4014	3994	4076	4232	4047	4284	4082	4153	4042	3931	3797	3755	3827	3838	3981	4101	4083
3964	3803	3754	3987	3935	4096	4215	4211	4198	4027	4163	4101	4387	4372	4404	4386	4310	4290	4512	4376	4347	4249	4125	4088	3848	3842	3758	3781	3771	3893	3847	3904	3958	4009	4038	4024	4115	3985	4110	3989	3887	3964	3840	3729	3744	3752	3895	3858	3956	4048
3831	3683	3894	3963	4172	4137	4237	4214	4173	4170	4250	4275	4279	4505	4416	4364	4348	4401	4428	4413	4346	4296	4060	4081	3828	3964	3745	3761	3755	3766	3875	3790	3807	3767	3849	3882	3912	3970	3887	3924	3870	3756	3740	3583	3742	3775	3836	3921	3763	3925
3960	3928	4014	3997	4140	4087	4195	4202	4334	4373	4288	4271	4498	4509	4443	4459	4323	4404	4336	4477	4336	4322	4123	3902	3872	3738	3650	3816	3772	3939	3877	3855	3834	3696	3649	3646	3756	3878	3680	3742	3734	3656	3760	3579	3809	3667	3862	3832	3951	4192
4032	3968	3996	4018	4138	4133	4221	4219	4223	4358	4416	4449	4469	4596	4490	4542	4276	4287	4424	4335	4229	4126	4067	3944	3785	3846	3757	3801	3774	3784	3859	3713	3679	3469	3525	3748	3625	3633	3632	3617	3650	3660	3579	3559	3603	3774	3814	3781	3931	3914
3869	3877	3807	4087	4107	4113	4187	4059	4167	4260	4308	4556	4364	4572	4500	4322	4290	4306	4130	4312	4191	4209	4024	3745	3730	3644	3638	3634	3721	3801	3750	3677	3455	3433	3371	3553	3387	3399	3481	3484	3345	3503	3478	3491	3555	3577	3680	3898	3811	4025
3787	4018	4003	4093	4153	4072	4112	4186	4247	4322	4456	4399	4424	4339	4417	4338	4300	4264	4103	4197	3951	4020	3900	3799	3623	3582	3475	3466	3681	3692	3667	3521	3388	3418	3236	3291	3243	3194	3260	3404	3278	3357	3323	3382	3533	3588	3530	3719	3843	3852
3825	4074	3971	4058	4216	4203	4148	4160	4085	4319	4218	4295	4334	4211	4301	4268	4228	3981	4081	4120	4026	3853	3757	3577	3479	3441	3346	3565	3471	3742	3413	3323	3340	3334	3338	3294	3231	3290	3289	3190	3267	3238	3239	3269	3409	3425	3344	3548	3778	3752
3994	3994	4087	4163	4153	4298	4256	4093	4153	4027	4222	4245	4152	4273	4055	4033	4077	3986	3948	4012	3892	3797	3597	3535	3454	3415	3380	3359	3593	3594	3387	3291	3340	3316	3307	3182	3129	3182	3104	3172	3065	3125	3137	3150	3358	3382	3414	3503	3732	3722
3824	4016	4235	4242	4333	4280	4264	4116	4025	4052	4025	3932	4162	4092	3945	3888	3904	3936	3990	3986	3859	3840	3561	3455	3314	3298	3221	3304	3255	3329	3243	3249	3213	3254	3193	3119	3147	3142	3187	3171	2974	3107	3118	3192	3288	3330	3313	3424	3478	3585
4065	4119	4330	4265	4323	4269	4242	4016	4115	4160	4039	4185	3959	3908	3928	3891	3754	3870	3799	3798	3714	3556	3509	3419	3147	3129	3163	3263	3310	3280	3229	3169	3232	3170	3182	3015	3063	3135	3037	3056	3116	3012	3074	3144	3121	3102	3135	3326	3417	3240
4124	4233	4211	4414	4268	4204	4101	4033	4107	4126	4207	4047	4028	3855	3934	3689	3599	3703	3656	3755	3621	3583	3249	3126	3100	3214	3140	3165	3284	3102	3097	3071	3068	3109	3153	3118	3011	3034	2998	3066	3147	3048	3113	3163	3075	3056	3204	3161	3188	3263
4229	4192	4304	4453	4376	4210	4202	4182	4082	4134	4156	4035	3912	3864	3835	3724	3633	3657	3633	3531	3469	3368	3044	3225	3133	3099	3101	3097	3292	3143	3174	3040	3114	3130	3069	2970	3035	3005	2950	3075	3169	3129	3204	3164	3090	2992	3099	3120	3176	3063
4390	4380	4331	4317	4493	4306	4165	4068	4188	4235	4027	4069	3884	3749	3647	3629	3660	3550	3521	3520	3453	3237	3239	3025	3114	3023	3008	3148	3220	3141	2972	3045	2974	3045	3045	2993	3014	3015	3067	3103	3187	3237	3279	3113	3067	3008	3034	2978	2996	3040
4395	4384	4373	4633	4374	4335	4287	4339	4119	4013	4044	3933	3911	3660	3611	3601	3655	3493	3408	3469	3437	3185	3086	3136	3038	3069	3148	3176	3214	3106	3083	3050	2960	3052	2969	2899	2930	3083	2984	3057	3181	3171	3243	3069	3064	3054	2968	2938	3062	2972
4572	4419	4504	4561	4397	4341	4479	4302	4233	4114	4138	3902	3881	3599	3481	3575	3535	3539	3454	3420	3348	3229	3142	3079	3066	3098	3152	3244	3141	3114	3022	3040	2928	3070	2998	2947	2842	2996	3110	3115	3267	3180	3199	3087	3088	2965	3027	3016	3048	2882
4442	4461	4629	4613	4435	4555	4410	4277	4396	4151	4018	3790	3702	3658	3519	3625	3485	3403	3380	3337	3189	3213	3119	3028	3172	3188	3245	3170	3205	3055	3126	3041	3150	3101	3143	3106	2999	3145	3040	3231	3288	3338	3213	3155	3125	3034	2930	2953	2968	2944
4535	4673	4632	4500	4563	4578	4486	4407	4358	4141	4062	3961	3662	3605	3554	3499	3445	3401	3262	3257	3142	3239	3233	3105	3144	3173	3242	3172	3059	3092	3173	3253	3064	3191	3266	3224	3208	3368	3295	3447	3440	3294	3308	3290	3222	3011	2935	3025	2986	2944
4512	4605	4620	4669	4613	4761	4438	4352	4329	4142	4038	3894	3732	3619	3593	3517	3419	3313	3283	3187	3223	3014	3088	3149	3170	3240	3158	3201	3164	3126	3208	3186	3277	3371	3234	3161	3306	3509	3286	3513	3590	3467	3423	3308	3247	3211	3122	2970	3112	2936
4738	4837	4627	4772	4753	4602	4700	4434	4282	4251	4067	3822	3574	3559	3510	3485	3310	3338	3327	3064	3093	3119	3040	3002	3140	3270	3205	3127	3296	3182	3187	3256	3254	3214	3346	3395	3419	3552	3567	3672	3681	3540	3472	3213	3295	3246	3266	3234	2985	3056
4951	4843	4784	4925	4887	4638	4620	4472	4275	4330	4028	3778	3641	3435	3578	3555	3403	3341	3269	3222	3123	3045	3179	3072	3145	3089	3180	3133	3157	3198	3282	3312	3479	3384	3450	3564	3609	3679	3570	3690	3680	3539	3427	3421	3387	3269	3212	3109	3122	3123
5072	4931	4883	4996	4890	4836	4633	4584	4363	4205	3929	3764	3646	3558	3502	3494	3400	3192	3245	3096	3135	3105	3100	3101	3104	3096	3192	3198	3234	3263	3442	3426	3387	3399	3437	3361	3610	3565	3607	3731	3652	3611	3598	3442	3345	3352	3240	3212	3091	3142
5028	4894	4993	4979	4948	4822	4614	4484	4242	4071	3751	3700	3487	3465	3431	3326	3315	3225	3150	3225	3196	3100	3229	3197	3186	3100	3147	3263	3378	3433	3507	3447	3486	3451	3420	3424	3607	3675	3708	3887	3605	3655	3483	3393	3447	3296	3281	3192	3279	3217
5037	5060	5057	4971	5035	4892	4613	4410	4203	3895	3735	3644	3474	3461	3443	3406	3196	3148	3264	3132	3134	3246	3179	3270	3158	3161	3281	3342	3367	3502	3477	3652	3597	3504	3603	3479	3666	3606	3620	3687	3719	3521	3435	3405	3433	3439	3396	3293	3266	3292
5196	5124	5062	5033	4881	4876	4602	4331	4274	3997	3690	3487	3448	3343	3302	3225	3181	3131	3267	3187	3132	3113	3171	3174	3132	3265	3340	3435	3561	3507	3561	3563	3556	3509	3566	3607	3495	3648	3712	3667	3568	3523	3426	3396	3392	3475	3313	3412	3344	3329
5274	5068	5160	5042	5002	4824	4456	4289	4025	3963	3839	3561	3429	3319	3274	3042	3171	2968	3101	3024	3051	3105	3123	3124	3204	3298	3346	3404	3450	3541	3635	3507	3666	3614	3645	3688	3678	3577	3892	3763	3676	3634	3484	3366	3454	3503	3531	3515	3375	3426
5418	5227	5257	5118	4857	4800	4538	4300	4051	3875	3743	3543	3345	3410	3244	3091	3060	3073	3104	3026	3072	3047	3103	3261	3408	3290	3495	3340	3449	3555	3596	3607	3529	3549	3601	3777	3798	3688	3693	3734	3752	3624	3682	3606	3592	3511	3584	3465	3446	3405
5394	5273	5355	5162	4875	4632	4488	4187	4011	3817	3573	3462	3248	3307	3154	3096	3063	3011	3012	3066	3072	3112	3039	3273	3336	3372	3416	3542	3666	3668	3549	3720	3650	3756	3729	3714	3730	3807	3936	3817	3698	3661	3676	3664	3719	3658	3561	3462	3461	3361
5473	5286	5278	5218	4824	4687	4446	4132	4017	3741	3527	3482	3300	3215	3078	3061	2908	3068	3005	2951	3197	3128	3213	3258	3287	3310	3513	3408	3581	3684	3619	3475	3595	3714	3766	3726	3736	3818	3808	3927	3856	3761	3789	3801	3709	3592	3597	3492	3452	3409
5512	5345	5210	5011	4943	4835	4382	4268	4014	3717	3492	3521	3353	3203	3144	2999	2890	3025	3067	3076	3160	3216	3190	3126	3208	3368	3490	3580	3584	3497	3565	3525	3480	3623	3626	3693	3870	3848	3786	3791	3833	3826	3789	3805	3683	3785	3719	3601	3423	3342
5593	5490	5460	5179	4855	4760	4498	4216	3965	3776	3583	3492	3273	3174	3184	3006	3035	2986	3108	3046	3212	3206	3227	3166	3408	3552	3641	3593	3716	3658	3429	3540	3620	3563	3748	3829	3893	3905	4018	3830	3849	3888	3925	3759	3812	3830	3630	3560	3427	3414
5689	5561	5357	5174	4824	4626	4438	4242	4133	3857	3641	3570	3236	3192	3242	3122	3092	3098	3092	3206	3301	3353	3327	3425	3552	3716	3655	3773	3707	3617	3594	3672	3541	3615	3683	3723	3897	4027	3963	3785	3827	3913	3815	3846	3823	3700	3564	3508	3372	3457
5690	5450	5245	5117	4938	4571	4531	4244	3987	3763	3661	3496	3290	3291	3114	3190	3093	3181	3169	3280	3361	3426	3431	3499	3503	3687	3694	3598	3704	3603	3705	3660	3741	3805	3848	3883	4032	3986	3942	3772	3803	3928	3866	3752	3623	3630	3583	3457	3399	3376
5787	5469	5279	5169	4968	4735	4618	4362	4099	3887	3682	3644	3433	3424	3156	3125	3152	3228	3320	3262	3374	3553	3336	3468	3677	3632	3658	3764	3647	3806	3651	3634	3676	3864	3804	3906	4049	3906	3843	3861	3852	3787	3870	3795	3629	3585	3626	3500	3483	3347
5836	5582	5353	5285	5121	4809	4587	4372	4144	4032	3883	3670	3415	3395	3286	3178	3093	3140	3267	3245	3494	3346	3383	3401	3403	3541	3570	3786	3701	3635	3587	3657	3710	3840	4106	4064	3934	3942	3883	3755	3873	3807	3933	3650	3606	3613	3607	3549	3508	3428
5759	5474	5444	5371	5072	4768	4552	4341	4062	3988	3920	3692	3519	3362	3169	3219	3199	3103	3143	3357	3100	3248	3317	3443	3313	3438	3487	3525	3406	3463	3665	3571	3777	3770	3963	4081	4058	3873	3935	3730	3729	3804	3742	3732	3671	3592	3526	3478	3525	3388
5758	5704	5489	5519	5168	4813	4544	4200	4098	3879	3757	3595	3546	3352	3139	3166	3172	3106	3120	3181	3091	3124	3243	3351	3277	3351	3226	3245	3340	3412	3376	3503	3767	3909	3860	3776	3919	3988	3863	3706	3807	3714	3701	3746	3727	3574	3424	3434	3421	3379
5906	5690	5722	5611	5294	5090	4689	4384	4136	3926	3736	3569	3444	3316	3181	3059	3156	3156	3101	3075	3132	3132	3078	3134	3317	3256	3198	3250	3305	3284	3404	3575	3754	3811	3885	3846	3864	3788	3919	3656	3705	3529	3727	3643	3630	3611	3395	3453	3446	3253
5757	5552	5764	5736	5324	5224	4767	4594	4226	4034	3801	3490	3315	3209	3220	3082	3127	2984	2926	3106	3075	2994	3130	3082	3152	3302	3194	3150	3298	3303	3449	3606	3552	3701	3805	3731	3808	3747	3576	3727	3589	3563	3585	3535	3574	3427	3446	3292	3341	3186
5976	5992	6041	5654	5500	5071	4879	4614	4342	3863	3885	3703	3499	3369	3140	3075	3024	2851	2960	3051	2980	2874	2999	3168	3122	3135	3227	3230	3217	3305	3297	3462	3622	3649	3648	3685	3724	3619	3623	3574	3553	3583	3679	3639	3411	3436	3370	3382	3350	3365
6170	5934	5966	5784	5376	5114	4966	4563	4481	4055	4028	3756	3491	3311	3224	3220	3009	2975	2924	3046	3033	2903	3120	3106	3077	3087	3195	3183	3223	3333	3306	3363	3457	3550	3681	3648	3739	3600	3637	3567	3703	3657	3563	3483	3368	3301	3418	3307	3320	3351
6222	6034	5871	5675	5470	5348	4940	4765	4495	4235	3944	3903	3631	3385	3147	3017	3032	2910	2839	2984	2952	3096	3068	3112	3053	3174	3187	3112	3227	3088	3318	3381	3493	3512	3648	3661	3618	3620	3623	3678	3622	3458	3538	3503	3339	3341	3512	3217	3262	3194
5926	5882	5810	5904	5533	5239	4956	4786	4489	4250	3905	3939	3611	3612	3347	3192	3082	3054	3004	2920	2919	3009	2960	3087	3275	3165	3188	3249	3246	3245	3247	3310	3513	3397	3612	3603	3628	3578	3556	3507	3461	3600	3473	3477	3343	3361	3324	3226	3241	3306
5891	5719	5766	5626	5383	5181	5082	4782	4514	4338	4076	3810	3692	3470	3413	3184	3110	3132	3015	3076	2995	3199	3088	3091	3243	3215	3227	3094	3190	3183	3221	3278	3263	3495	3441	3574	3338	3469	3484	3499	3469	3518	3606	3521	3380	3390	3134	3201	3152	3146
5868	5590	5643	5331	5232	5261	4957	4754	4501	4404	4117	3952	3786	3552	3438	3269	3135	3104	3021	3039	3146	3099	3133	3089	3059	2997	3131	3174	3209	3301	3144	3184	3195	3281	3473	3388	3285	3477	3474	3450	3519	3576	3439	3362	3384	3262	3239	3200	3187	3108
5568	5444	5454	5338	5206	5175	5055	4662	4570	4384	4277	4133	3933	3698	3524	3434	3188	3289	3135	3127	3122	3146	3103	3082	3029	3002	3014	3064	3161	3238	3224	3173	3202	3262	3365	3352	3545	3293	3421	3597	3558	3566	3639	3342	3357	3254	3292	3180	3137	3148
5561	5371	5418	5417	5322	5137	4918	4889	4644	4536	4471	4171	4079	3810	3738	3481	3356	3319	3328	3237	3207	3228	3060	2856	2939	3000	2970	2971	3067	3180	3083	3117	3144	3253	3262	3389	3272	3374	3431	3502	3522	3590	3600	3432	3263	3236	3145	3087	3168	3157
5400	5469	5403	5343	5187	5124	5118	4791	4729	4661	4456	4290	4124	3850	3808	3740	3541	3366	3375	3240	3160	3110	3012	2950	2991	3015	3011	2931	3141	3091	3229	3143	3242	3335	3252	3260	3275	3340	3309	3466	3428	3496	3455	3467	3306	3231	3054	3114	2992	2913
5206	5043	5302	5280	5394	5296	5097	5207	5094	4884	4700	4373	4333	4124	3978	3822	3654	3645	3463	3395	3292	3149	2987	3040	2942	3097	2944	3026	3031	3157	3142	3209	3238	3069	3081	3203	3300	3271	3477	3398	3530	3445	3370	3216	3275	3243	3062	3017	2786	3060
4946	4954	4997	5249	5371	5470	5464	5217	5180	5008	4735	4570	4388	4267	4126	3951	3770	3780	3541	3693	3339	3272	3147	2915	2986	3003	2931	3043	3053	2978	3053	3147	3107	3226	3144	3257	3272	3156	3309	3364	3344	3258	3169	3015	3045	3052	3065	3047	2972	2869
4866	4853	5019	5225	5243	5467	5326	5482	5235	5179	5068	4786	4633	4284	4216	3997	3957	3882	3687	3622	3545	3344	3209	3133	3121	2971	3206	3244	3116	3104	3188	3131	3115	3069	3084	3095	3143	3301	3171	3215	3266	3201	3117	3079	3046	3046	3133	3092	3038	3127
4763	4948	4966	5346	5435	5281	5380	5583	5435	5365	5215	4856	4561	4456	4519	4227	4025	3892	3706	3773	3555	3429	3364	3171	3191	3100	3205	3141	3229	3277	3186	3035	3161	3071	3211	3144	3199	3194	3188	3195	3246	3154	3158	3093	3002	2985	3169	3124	3133	3125
4645	4888	5112	5202	5275	5489	5368	5454	5218	5445	5271	5136	4791	4734	4567	4270	4347	3938	3831	3755	3611	3549	3485	3323	3180	3235	3251	3294	3313	3349	3186	3194	3128	3122	3135	3230	3258	3290	3216	3245	3254	3220	3138	3115	3171	3033	3118	3171	3221	3360
4428	4526	4908	5005	5176	5448	5156	5315	5241	5354	5141	5085	4759	4728	4664	4539	4445	4294	4104	3944	3687	3644	3461	3445	3361	3482	3291	3361	3395	3340	3263	3288	3181	3237	3153	3200	3268	3318	3226	3272	3214	3219	3210	3255	3090	3209	3077	3201	3340	3477
4413	4447	4752	4886	5276	5378	5247	5237	5399	5419	5042	4980	4815	4643	4640	4406	4383	4470	4278	4101	3879	3673	3648	3566	3515	3537	3520	3459	3476	3460	3392	3283	3189	3258	3309	3162	3227	3276	3277	3382	3276	3309	3209	3199	3278	3245	3279	3309	3246	3409
4149	4308	4537	4660	4964	4991	5262	5074	5221	5255	5151	4969	4933	4767	4687	4584	4361	4537	4363	4216	4230	3954	3872	3904	3755	3796	3644	3679	3793	3505	3476	3401	3208	3350	3417	3376	3404	3426	3411	3400	3401	3333	3357	3258	3394	3315	3354	3482	3390	3470
4158	4305	4409	4716	4764	5036	4932	5067	5371	5291	5322	5161	4872	4983	4883	4772	4670	4578	4468	4619	4440	4183	4115	4110	4062	3896	3869	3884	3744	3595	3553	3477	3485	3496	3504	3641	3558	3448	3366	3437	3401	3337	3396	3377	3464	3490	3485	3527	3518	3585
4052	4375	4610	4630	4871	4969	4911	5156	5188	5327	5294	5269	5092	5237	4996	4932	4970	4586	4668	4598	4533	4389	4317	4266	4218	4145	3905	4018	4022	3822	3633	3672	3624	3595	3711	3788	3764	3676	3623	3528	3530	3470	3565	3460	3402	3515	3688	3571	3642	3686
4016	4234	4481	4472	4612	4709	4933	5088	5092	5125	5305	5263	5239	5274	5221	5129	5180	4967	4952	4875	4727	4605	4470	4383	4341	4332	4184	4086	3947	3962	3763	3937	3736	3774	3877	3629	3786	3648	3590	3617	3596	3600	3572	3548	3525	3621	3739	3634	3799	3915
3892	4049	4239	4357	4681	4799	4959	4999	5171	5168	5236	5287	5187	5328	5402	5416	5307	5270	5057	5007	4789	4813	4679	4562	4405	4385	4251	4127	3944	4135	3859	3993	3945	3905	3915	3871	3985	3725	3744	3710	3686	3499	3632	3796	3610	3742	3818	3766	3883	4032
3894	4013	4100	4324	4381	4609	4809	4921	5099	5355	5170	5230	5259	5388	5575	5569	5536	5306	5273	5075	4947	4982	4816	4680	4587	4502	4232	4214	4244	4218	4076	4225	3960	4123	4087	4051	4068	3948	3849	3864	3774	3983	3834	3882	3873	3908	3927	3967	3969	4073
3659	3930	3912	4263	4348	4537	4653	4809	4983	5105	5213	5276	5442	5476	5529	5693	5368	5452	5237	5165	5000	4878	4723	4590	4559	4509	4425	4170	4347	4274	4287	4234	4253	4304	4182	4250	4162	4036	4079	4230	4049	3965	4133	3867	4223	4114	4053	4087	4369	4339
3757	3858	3953	4180	4281	4515	4663	4563	4818	5021	5029	5235	5257	5494	5503	5569	5297	5330	5182	5255	5257	4927	4818	4734	4596	4591	4413	4564	4402	4440	4425	4381	4367	4410	4356	4327	4277	4220	4205	4249	4266	4236	4228	4193	4286	4285	4315	4374	4508	4376
3803	3765	4001	4123	4244	4123	4328	4541	4562	4773	5002	5110	5181	5329	5368	5244	5347	5301	5239	5258	5250	5127	5073	4926	4699	4894	4554	4787	4667	4688	4559	4650	4614	4658	4556	4437	4227	4411	4367	4476	4568	4405	4386	4382	4386	4340	4477	4489	4579	4491
3733	3794	3940	3999	3999	4191	4173	4344	4467	4678	4690	4938	4942	5112	5170	5339	5138	5116	5198	5248	5288	5205	5186	4913	4875	4735	4757	4859	4756	4709	4777	4752	4659	4618	4541	4598	4380	4507	4519	4484	4445	4384	4477	4561	4521	4484	4591	4624	4550	4566
3872	3791	3682	3979	4049	3863	4052	4179	4215	4470	4667	4860	4904	5136	5099	5061	5231	5290	5287	5267	5330	5300	5141	4988	4959	4852	4946	4941	4992	5066	4928	4788	4777	4831	4740	4582	4754	4681	4550	4496	4506	4555	4654	4604	4541	4607	4628	4693	4706	4657
4054	3798	3774	3841	3826	3826	3947	4095	4234	4261	4450	4751	4706	4914	4950	5239	5110	5044	5278	5237	5314	5254	5135	5184	5018	4937	4922	4950	4801	4881	4947	5034	4715	4887	4731	4725	4680	4854	4789	4742	4585	4659	4519	4504	4541	4415	4351	4611	4593	4637
3898	3869	3870	3983	3782	3888	3858	4005	4030	4263	4520	4487	4722	4834	4813	5025	5151	5156	5043	5125	5070	5087	5162	5149	4932	4951	4986	4808	4980	4903	4987	4725	4809	4889	4925	4964	4874	4933	4852	4790	4817	4447	4681	4536	4547	4594	4497	4507	4671	4789
3975	3856	4005	3893	3841	3798	3802	4084	4242	4173	4277	4424	4591	4633	4728	5134	4894	5045	5061	5013	5178	4906	5013	4924	4822	4786	4913	4747	4842	4820	4829	4875	4849	4672	4704	4884	4972	4943	5018	4946	4871	4790	4683	4782	4708	4500	4562	4570	4678	4548
3990	4017	3946	3812	3829	3856	3890	3918	4089	4177	4184	4433	4503	4483	4551	4654	4916	4929	5073	5054	4895	4844	4921	4978	4966	5142	5002	4803	4862	4849	4988	4931	5061	4866	5098	5022	5046	4991	5000	5027	4936	4801	4770	4731	4589	4635	4689	4554	4721	4738
4183	3999	3954	3848	3912	4007	3984	4079	4079	4116	4082	4285	4243	4415	4451	4739	4656	4785	4816	4737	4881	4787	4718	4807	4930	4829	4810	4696	4660	4783	4824	4876	4904	5014	5137	4966	5065	5095	5043	5077	4971	4818	4754	4899	4840	4726	4733	4656	4706	4613
4285	4092	4016	3972	4084	3975	4053	4037	4027	4153	4089	4124	4144	4183	4401	4370	4472	4650	4749	4555	4876	4679	4829	4808	4819	4888	4926	4810	4911	4881	4900	5093	5055	5167	5138	5116	5016	5049	4961	5091	4897	4831	4668	4679	4743	4762	4703	4516	4570	4541
4540	4133	4100	4211	4199	4164	4196	3974	4006	4033	3959	4039	4085	4242	4251	4271	4405	4308	4527	4766	4733	4880	4614	4603	4652	4641	4628	4735	4714	4768	4943	4971	4974	5107	5139	5008	4912	4998	5084	4903	4817	4727	4593	4673	4556	4657	4855	4722	4529	4523
4546	4407	4382	4401	4226	4204	4196	4099	4208	4125	4106	4093	4159	4191	4121	4202	4327	4367	4402	4616	4620	4740	4692	4546	4560	4732	4715	4778	4909	5029	5010	5145	5016	5006	5063	4967	4967	4847	4975	4796	4912	4770	4617	4722	4642	4738	4630	4511	4515	4495
4754	4655	4445	4420	4378	4347	4150	4180	4101	4141	4116	4200	4214	4165	4145	4210	4260	4165	4291	4261	4454	4655	4701	4672	4635	4619	4671	4619	4719	4872	4861	4680	5017	4922	4925	5065	5062	4850	4884	4602	4770	4756	4831	4714	4584	4458	4480	4625	4322	4528
4656	4471	4422	4563	4526	4288	4353	4295	4250	4267	4395	4345	4270	4166	4311	4114	4003	4297	4348	4271	4411	4551	4492	4577	4458	4608	4622	4541	4729	4814	4890	4769	4723	4871	4916	4841	4838	4613	4695	4740	4799	4734	4778	4596	4691	4441	4488	4448	4368	4275
4656	4423	4341	4474	4402	4471	4427	4369	4546	4727	4625	4367	4515	4409	4372	4407	4235	4341	4271	4349	4412	4562	4593	4500	4499	4532	4453	4518	4546	4583	4679	4750	4652	4789	4810	4717	4664	4689	4657	4811	4856	4818	4737	4766	4577	4535	4400	4405	4297	4364
4679	4556	4586	4476	4595	4832	4759	4673	4821	4834	4821	4964	4695	4497	4498	4364	4453	4379	4364	4236	4389	4253	4412	4243	4398	4434	4399	4483	4511	4513	4432	4555	4440	4480	4534	4500	4704	4662	4992	4764	4771	4810	4787	4821	4609	4518	4490	4487	4458	4392
4524	4438	4362	4493	4848	4737	4936	5176	5202	5063	5011	5035	4741	4793	4609	4488	4324	4350	4429	4224	4198	4194	4224	4328	4245	4474	4512	4422	4322	4412	4417	4505	4617	4618	4530	4513	4569	4789	4785	4914	4936	4803	4547	4696	4515	4525	4367	4331	4358	4383
4557	4416	4461	4667	4744	4833	5252	5207	5344	5313	5268	4921	5030	4768	4548	4553	4452	4465	4310	4265	4171	4157	4093	4058	4113	4249	4233	4212	4246	4402	4325	4381	4613	4550	4667	4485	4588	4773	4646	4779	4660	4771	4611	4651	4517	4351	4396	4216	4305	4388
4413	4313	4425	4662	4801	5175	5257	5368	5491	5210	5151	5143	4824	4690	4699	4452	4319	4429	4214	4239	4108	4140	4026	4095	4077	4036	4187	4069	4096	4110	4267	4285	4266	4435	4451	4459	4429	4774	4701	4767	4800	4409	4480	4621	4403	4267	4291	4274	4376	4331
4354	4236	4590	4686	5007	5264	5477	5630	5368	5324	5261	5196	4867	4609	4464	4519	4252	4433	4325	4190	4102	3973	3966	3870	3925	4023	4132	4118	4280	4209	4178	4147	4253	4210	4531	4451	4435	4490	4710	4605	4629	4429	4610	4385	4591	4579	4405	4386	4376	4471
4207	4412	4495	4725	4988	5160	5509	5446	5557	5534	5230	5071	4888	4511	4680	4445	4516	4285	4277	4125	4114	4077	4163	4013	3993	4148	4189	4195	4097	4095	4119	4191	4146	4416	4396	4503	4423	4583	4588	4537	4548	4476	4572	4342	4401	4485	4546	4324	4494	4454
4336	4367	4340	4800	4847	5119	5295	5282	5533	5234	5245	5240	4952	4772	4568	4673	4425	4289	4175	4274	4217	4154	4213	4164	4075	4151	4129	4172	4065	4108	3972	4093	4116	4188	4381	4429	4537	4362	4560	4596	4502	4389	4427	4343	4400	4327	4464	4473	4322	4354
4157	4405	4553	4686	4885	5195	5184	5404	5377	5322	5224	5145	5003	4787	4795	4718	4490	4256	4308	4411	4377	4330	4169	4028	4105	4122	4092	4324	4148	4141	4092	4139	4117	4064	4164	4372	4398	4429	4428	4588	4388	4330	4389	4413	4461	4348	4222	4419	4415	4407
4359	4263	4436	4549	4859	4886	5142	5300	5240	5200	5233	5128	5115	4977	4704	4590	4567	4463	4334	4288	4280	4282	4164	4193	3968	4209	4144	4319	4198	4227	4071	4099	4054	4213	4340	4443	4333	4552	4410	4416	4396	4424	4184	4242	4384	4401	4363	4293	4397	4209
4330	4274	4508	4676	4695	4971	5131	5054	5191	5150	5169	5156	5063	4837	4704	4654	4601	4492	4293	4168	4181	4196	4061	4134	4145	4106	3987	4119	4209	4129	4132	3990	4200	4304	4418	4498	4503	4453	4264	4338	4225	4370	4275	4257	4472	4309	4480	4409	4192	4089
4327	4453	4551	4601	4777	4843	5001	5088	5259	5414	5150	5139	5006	4885	4627	4691	4573	4424	4214	4235	4080	4256	4318	4194	4062	4020	4044	3880	3947	4038	3915	4015	4042	4300	4388	4335	4511	4416	4115	4113	4165	4200	4227	4230	4307	4271	4349	4424	4197	4160
4380	4353	4449	4680	4860	4677	4998	5095	5085	5131	5192	5073	4902	4901	4697	4656	4479	4457	4269	4121	4211	4126	4298	4133	4085	3891	3921	3923	4124	4059	4060	4053	4012	4151	4215	4269	4286	4335	4206	4142	4104	4042	4213	4224	4281	4199	4251	4372	4296	4265
4259	4421	4314	4588	4721	4738	4866	5014	5020	5054	5019	5027	4833	4940	4717	4685	4338	4314	4326	4198	4123	4126	4195	4109	4114	3911	4092	3885	4060	4131	4125	4097	4219	4176	4280	4266	4099	4149	4257	4233	4046	4149	4193	4143	4113	4083	4084	4268	4379	4215
4151	4290	4314	4444	4645	4802	4889	5023	5045	4930	5150	5024	5040	4884	4762	4510	4301	4333	4284	4295	4246	4206	4254	4057	4152	4105	3868	4149	4188	4204	4300	4249	4381	4286	4238	4226	4165	4170	4064	4216	4121	4173	4083	4098	4113	4254	4213	4300	4347	4471
4108	4329	4349	4610	4708	4499	4979	5055	4947	5123	5035	4820	5013	4870	4739	4437	4401	4448	4355	4109	4141	4198	4166	4179	4218	4260	4078	4005	4068	4249	4220	4274	4197	4355	4408	4317	4211	4189	4204	4197	4148	4235	4178	4195	4119	4231	4273	4404	4428	4373
4152	4304	4210	4499	4373	4880	4830	4923	4907	5004	4889	4992	4866	4877	4589	4630	4419	4529	4273	4190	4064	4255	4350	4410	4173	4120	4025	4123	4134	4128	4247	4256	4239	4413	4454	4290	4491	4166	4274	4141	4119	4229	4261	4226	4087	4221	4353	4346	4310	4377
4328	4240	4364	4471	4421	4673	4936	4689	4952	4972	4848	4878	4821	4699	4551	4618	4563	4388	4193	4070	4271	4321	4383	4342	4203	4162	4052	3992	4156	4083	4268	4306	4403	4300	4352	4161	4377	4457	4320	4235	4286	4234	4333	4399	4225	4202	4328	4332	4325	4489
4322	4124	4329	4493	4439	4859	4743	4933	4794	4942	4896	4864	4930	4547	4624	4591	4453	4364	4350	4258	4311	4310	4279	4241	4079	4082	4088	4081	4172	4159	4296	4268	4478	4331	4511	4164	4339	4471	4413	4268	4213	4207	4374	4502	4288	4245	4326	4388	4306	4444
4480	4312	4518	4468	4577	4768	4733	4787	4881	4886	4841	4746	4594	4557	4681	4562	4551	4320	4256	4092	4263	4286	4224	4161	4051	4110	4066	3995	4207	4163	4102	4335	4296	4125	4240	4173	4338	4435	4459	4304	4301	4241	4315	4462	4332	4479	4241	4366	4450	4414
4567	4436	4483	4508	4455	4699	4677	4741	4730	4680	4672	4632	4543	4516	4554	4604	4330	4398	4295	4396	4331	4067	4276	4117	4081	4068	4134	4086	4084	4207	4047	4414	4111	4357	4297	4308	4297	4471	4494	4443	4170	4310	4294	4586	4350	4345	4335	4434	4523	4462
4513	4379	4324	4283	4581	4490	4637	4833	4752	4683	4619	4642	4252	4340	4397	4350	4223	4256	4247	4219	4241	4086	4203	4294	4060	4099	4116	4151	4352	4231	4247	4319	4294	4245	4253	4242	4240	4357	4582	4547	4376	4367	4499	4551	4510	4410	4429	4512	4742	4575
4414	4274	4357	4305	4527	4438	4568	4606	4602	4624	4631	4440	4323	4330	4443	4309	4168	4127	4241	4294	4186	4206	4264	4141	4084	4246	4132	4366	4233	4314	4168	4348	4202	4287	4221	4207	4362	4329	4524	4519	4590	4386	4528	4582	4666	4439	4464	4460	4534	4575
4545	4252	4403	4194	4356	4448	4724	4612	4685	4612	4625	4219	4019	4301	4242	4250	4197	4015	4232	4260	4141	4168	4143	4250	4159	4046	4321	4255	4098	4014	4033	4154	4164	4101	4131	4116	4141	4327	4620	4633	4674	4432	4472	4678	4807	4533	4484	4588	4660	4714
4378	4137	4228	4113	4387	4460	4609	4813	4596	4480	4576	4411	4230	4057	4144	4069	3959	3977	4080	4034	4136	4037	3867	3972	3881	4099	4072	4210	4097	4000	3995	3896	4106	4174	4135	4084	4184	4269	4501	4627	4606	4501	4556	4757	4644	4623	4324	4439	4639	4753
4347	4305	4428	4218	4602	4764	4671	4732	4776	4655	4696	4410	4249	4103	4235	4066	3831	3926	4104	4106	3908	3775	3780	3879	3942	4089	3967	4079	4108	3987	3988	3977	4089	4025	4122	4025	4178	4401	4629	4668	4718	4551	4563	4580	4689	4511	4225	4588	4586	4563
4500	4298	4373	4273	4543	4712	4783	4881	4858	4660	4661	4478	4292	4152	4223	4147	3898	4030	3937	4030	3940	3970	3733	3858	3839	3725	3942	4032	4073	3921	3990	4044	4129	4070	4107	4060	4264	4419	4500	4674	4569	4560	4380	4493	4482	4357	4438	4442	4472	4692
4576	4310	4328	4491	4727	4892	4871	4959	4888	4677	4660	4484	4272	4280	4238	4109	3988	3870	3903	4035	3951	3830	3755	3641	3673	3909	3893	4069	4097	4056	4212	4175	4147	4076	4130	3984	4183	4415	4510	4532	4604	4416	4459	4480	4431	4388	4465	4527	4711	4522
4439	4360	4435	4461	4662	4951	4904	4958	5064	4668	4670	4482	4400	4327	4232	4207	4062	3948	3974	3967	3903	3940	3806	3656	3715	3748	4004	4009	3944	3995	3976	3860	4122	3991	4171	4106	4312	4227	4475	4329	4250	4314	4204	4363	4490	4393	4352	4439	4572	4524
4613	4264	4287	4491	4614	4958	5005	4799	4763	4727	4785	4481	4370	4347	4276	4348	4276	4068	4015	4096	3988	3890	3865	3928	3787	3854	3924	3994	3882	3987	3901	3975	4002	4161	4229	4110	4366	4211	4297	4413	4209	4203	4259	4296	4366	4192	4277	4345	4484	4391
4414	4373	4371	4671	4573	4745	4927	4774	4771	4806	4671	4642	4569	4455	4399	4411	4264	4304	4220	4152	4108	3981	3934	3763	3795	3883	3954	3887	3842	3758	3972	4056	4085	4117	4226	4165	4205	4404	4334	4215	4163	4163	4200	4367	4320	4200	4277	4356	4196	4465
4329	4328	4258	4444	4521	4771	4636	4740	4660	4867	4712	4680	4482	4499	4387	4483	4431	4244	4075	4154	4279	4101	4072	3998	3935	3848	3963	3882	3879	3814	3898	3821	4090	4205	4107	4094	4290	4283	4342	4224	4154	4184	4206	4298	4150	4222	4371	4252	4262	4280
4365	4277	4219	4433	4657	4506	4808	4825	4760	4845	4700	4728	4684	4668	4592	4631	4443	4459	4256	4254	4282	4271	4156	4184	3995	3970	4023	3951	3921	3983	3851	3919	4053	4030	4331	4084	4098	4323	4226	4234	4125	4159	4218	4232	4133	4280	4303	4315	4268	4367
4346	4323	4334	4235	4559	4607	4648	4813	4812	4915	4835	4803	4685	4611	4514	4671	4535	4454	4371	4450	4356	4122	4278	4185	4111	4060	4210	4243	4139	4083	3930	4014	4230	4042	4227	4300	4304	4117	4231	4237	4284	4200	4198	4335	4048	4284	4251	4216	4364	4508
4390	4305	4297	4302	4484	4563	4672	4709	4663	4794	4850	4608	4581	4522	4446	4433	4460	4464	4404	4455	4313	4119	4161	4104	4391	4097	4293	4117	4102	4166	4158	4237	4370	4499	4300	4161	4245	4221	4234	4286	4314	4380	4246	4173	4270	4372	4323	4228	4413	4518
4397	4274	4295	4543	4512	4414	4705	4736	4790	4771	4827	4635	4562	4556	4480	4462	4433	4431	4495	4400	4501	4194	4281	4281	4136	4194	4335	4312	4261	4121	4186	4247	4371	4385	4296	4264	4251	4267	4357	4400	4347	4195	4353	4304	4353	4491	4343	4448	4559	4560
4442	4337	4443	4469	4508	4466	4504	4636	4700	4651	4737	4543	4391	4409	4385	4507	4324	4218	4445	4398	4533	4599	4635	4292	4172	4292	4142	4321	4236	4146	4134	4352	4321	4346	4239	4397	4349	4332	4510	4197	4310	4389	4496	4666	4558	4626	4466	4724	4560	4591
4728	4440	4557	4523	4527	4695	4730	4579	4687	4522	4579	4468	4397	4438	4364	4441	4400	4241	4269	4342	4468	4594	4363	4399	4280	4206	4255	4200	4157	4161	4297	4450	4401	4506	4480	4490	4530	4511	4601	4484	4298	4489	4774	4680	4793	4587	4818	4757	4725	4549
4456	4346	4485	4709	4652	4788	4598	4447	4671	4505	4587	4553	4470	4480	4337	4355	4591	4576	4409	4280	4254	4253	4241	4415	4209	4412	4347	4263	4045	4119	4218	4429	4437	4448	4543	4394	4540	4583	4514	4398	4428	4561	4495	4630	4658	4565	4762	4715	4596	4755
4509	4607	4473	4664	4582	4584	4610	4627	4596	4613	4593	4292	4536	4465	4435	4497	4480	4524	4327	4228	4202	4173	4137	4182	4239	4170	4358	4266	4157	4177	4442	4564	4567	4564	4663	4508	4535	4434	4628	4496	4743	4610	4594	4581	4625	4860	4845	4718	4751	4935
4690	4644	4634	4580	4767	4817	4789	4870	4766	4725	4681	4555	4526	4582	4639	4442	4412	4396	4357	4430	4283	4280	4342	4300	4333	4166	4209	4338	4392	4340	4519	4658	4671	4754	4658	4572	4825	4730	4835	4923	5017	4782	4805	5024	5158	5002	5041	4943	5241	5240
4661	4500	4625	4712	4796	4984	4709	4811	4673	4764	4853	4892	4911	4739	4827	4814	4789	4521	4383	4346	4607	4533	4453	4488	4570	4540	4309	4220	4350	4595	4607	4743	4739	4810	4998	4985	5078	5310	5300	5278	5141	5079	5343	5331	5535	5423	5320	5237	5332	5277
4436	4615	4599	4802	4955	4965	4880	4867	5113	5116	5080	5055	5097	5016	4895	4860	4816	4699	4484	4518	4445	4428	4348	4425	4369	4254	4094	4258	4194	4268	4381	4498	4556	4700	4994	4930	4917	5046	4930	4981	5111	4954	5374	5059	5095	5032	5136	5213	4908	5160
4508	4532	4492	4652	4608	4590	4838	4881	4867	5015	5116	4758	4819	4757	4629	4667	4381	4262	4269	4125	4050	3891	3883	3929	3858	3691	3752	3739	3742	3597	3703	3782	3859	3855	4024	4092	4020	3962	4169	4067	4279	4243	4167	4313	4255	4401	4333	4314	4258	4347
4514	4493	4465	4434	4388	4483	4547	4747	4704	4876	4615	4715	4480	4361	4308	4004	3904	3736	3759	3799	3629	3514	3436	3452	3268	3043	3006	3030	3023	3079	2952	2839	2989	2903	3043	3075	3091	3102	3061	3128	3134	3007	3099	3176	3305	3274	3355	3521	3568	3292
4491	4418	4350	4399	4167	4422	4565	4391	4474	4419	4441	4279	4218	4025	4031	3693	3779	3520	3287	3231	3185	3182	3249	3126	3008	2762	2758	2595	2632	2649	2599	2367	2508	2523	2490	2493	2688	2515	2562	2534	2454	2542	2470	2534	2499	2467	2681	2754	2757	2815
4557	4342	4386	4455	4359	4243	4378	4244	4216	4312	4257	4194	3927	4042	3928	3610	3525	3279	3298	2972	2931	2913	2866	2942	2840	2797	2703	2705	2461	2509	2413	2343	2255	2340	2234	2252	2340	2337	2186	2372	2244	2242	2194	2066	2107	2192	2213	2283	2470	2375
4505	4316	4325	4425	4243	4083	3990	3927	3903	3844	3903	3948	3721	3795	3533	3579	3324	3010	2877	2747	2789	2649	2593	2561	2366	2579	2535	2233	2328	2217	2212	2051	2020	1886	1927	2011	2068	2074	2169	1948	2034	1922	2090	1933	2032	1921	1883	1979	2039	2082
4404	4418	4360	4248	4056	3758	3526	3545	3507	3615	3703	3426	3585	3334	3112	2933	2933	2675	2563	2381	2396	2252	2203	2209	2162	2255	2114	2191	2046	2190	1959	1917	1891	1789	1750	1767	1720	1769	1706	1750	1863	1839	1849	1889	1860	1846	1812	1852	1772	1785
4406	4369	4431	4098	3933	3503	3472	3163	3168	3194	3266	3268	3179	3100	3104	2774	2600	2524	2289	2258	2126	2089	2001	1939	1993	1976	2015	2006	2002	1829	1891	1834	1819	1768	1680	1700	1611	1613	1646	1647	1685	1682	1777	1754	1868	1958	1858	1871	1791	1689
4435	4354	4591	4160	3873	3699	3571	3305	3256	3327	3433	3405	3194	3207	3004	2777	2738	2594	2385	2239	2248	2183	2220	2194	2111	2093	2148	2078	1959	2041	2011	1872	1879	1809	1726	1761	1786	1728	1810	1772	1758	1803	1901	1852	1905	1913	1765	1904	1790	1844
4616	4470	4525	4447	4094	3927	3857	3631	3663	3611	3634	3503	3522	3329	3111	3044	2778	2654	2549	2483	2546	2466	2475	2417	2423	2271	2299	2333	2290	2253	2055	2009	2032	2040	1921	2003	1983	1935	2069	2049	1901	2100	2032	1914	1877	1866	1802	1799	1885	1975
4530	4522	4477	4343	4228	4043	4190	4002	3825	3689	3806	3649	3512	3505	3375	3254	3064	2709	2791	2621	2725	2692	2595	2534	2535	2430	2372	2335	2415	2248	2108	2108	2167	2085	2094	2193	2142	2177	2318	2171	2154	2063	1942	2010	1993	1834	1955	1972	2070	2156
4583	4407	4261	4211	4039	4198	4244	4195	4164	4053	3938	3935	3921	3659	3471	3259	3060	2857	2964	2828	2810	2684	2804	2720	2642	2466	2247	2359	2245	2318	2204	2123	2234	2141	2163	2153	2255	2125	2135	2129	2155	2031	2141	1922	1956	1932	2023	2122	2201	2232
4524	4304	4272	4121	4117	4290	4182	4224	4302	4407	4409	4404	4129	4137	3843	3535	3258	3217	3091	3140	3014	3035	2840	2747	2767	2529	2424	2462	2358	2391	2355	2222	2310	2341	2180	2299	2280	2210	2181	2267	2242	2112	2202	2219	2247	2181	2285	2177	2406	2471
4367	4220	4028	4287	4350	4685	4731	4808	4878	5111	4854	4975	4928	4471	4276	4119	3967	3811	3477	3392	3313	3328	3310	3143	3133	2968	2991	2764	2678	2706	2641	2526	2708	2680	2729	2761	2847	2822	2760	2827	2843	2797	2806	2685	2751	2679	2683	2684	2785	2777
4483	4352	4392	4512	4807	4921	5231	5366	5436	5672	5697	5542	5416	5234	4971	4516	4090	4073	4100	3946	3926	3689	3512	3558	3482	3389	3274	3330	3214	3165	3214	3064	3088	3259	3296	3393	3367	3626	3485	3720	3658	3515	3378	3347	3269	3106	3111	3105	3216	3331
4353	4375	4378	4472	4705	4760	5151	5449	5443	5684	5710	5570	5547	5528	5173	4832	4582	4184	4026	3827	3918	3886	3688	3616	3688	3509	3383	3330	3420	3252	3230	3174	3160	3362	3510	3514	3632	3864	3811	3857	3834	3838	3744	3510	3536	3205	3251	3241	3255	3360
4149	4156	4211	4312	4540	4934	5077	5299	5378	5454	5565	5252	5072	4919	4794	4395	4258	4065	3869	3708	3612	3640	3684	3434	3306	3515	3266	3150	3112	2988	3047	2863	2896	2997	2937	3013	3006	3239	3285	3460	3407	3139	3331	3019	3092	2873	2844	2812	2909	3002
4212	4165	4249	4420	4580	4617	4847	4991	4901	5112	4917	4904	4952	4657	4249	3962	3676	3658	3592	3374	3264	3020	3242	3208	3144	3093	2846	2849	2578	2834	2655	2465	2471	2455	2423	2478	2623	2704	2490	2600	2469	2589	2533	2537	2524	2426	2438	2391	2497	2558
4383	4354	4347	4256	4243	4295	4321	4467	4198	4370	4465	4385	4465	4179	4037	3682	3483	3196	3169	3089	3107	2848	2744	2773	2839	2770	2487	2579	2534	2410	2472	2440	2274	2266	2133	2095	2249	2138	2177	2205	2066	2124	2160	2141	2085	2120	2072	2132	2104	2140
4401	4178	4297	4200	4093	4015	4152	3835	3846	3883	3852	3768	3733	3521	3619	3356	3335	3195	2949	2927	2777	2872	2775	2670	2577	2500	2356	2304	2443	2424	2438	2321	2286	2200	2128	2061	2204	2104	2158	2009	2121	2065	2078	1952	1887	1954	1977	2042	2086	2119
4115	4399	4376	4228	4098	4046	4005	3910	3901	3808	3700	3584	3420	3376	3138	3089	3035	2931	2816	2731	2613	2574	2634	2402	2267	2230	2323	2194	2223	2395	2077	2107	2218	2054	2054	1994	1968	1957	2026	2138	2036	2062	2034	1920	1951	1825	1800	1874	1905	1928
4467	4496	4569	4511	4249	3912	3893	3654	3408	3525	3361	3270	3203	3118	2892	2737	2633	2664	2649	2597	2479	2342	2232	2397	2159	2105	2119	2095	1919	2102	2044	1957	1997	1946	1888	1780	1704	1900	1847	1885	1901	2028	2022	1968	1883	1910	1830	1913	1727	1868
4614	4657	4623	4410	3968	3526	3369	3262	3137	3023	2930	2834	2886	2891	2672	2520	2372	2208	2281	2300	2202	2111	2011	2045	2080	1927	1889	2028	1805	1887	1912	1859	1787	1819	1751	1836	1619	1698	1687	1708	1781	1888	1965	1955	1942	2009	2020	1932	1798	1794
4769	4502	4458	4182	3734	3451	3186	3057	2903	2761	2642	2631	2663	2678	2632	2492	2325	2183	2047	2077	2126	2091	1967	1818	1847	2042	1781	1871	2023	1838	1808	1865	1848	1870	1710	1780	1683	1710	1703	1734	1685	1815	1979	2046	2159	2134	2131	1986	1929	1730
4548	4271	4349	4140	3896	3824	3562	3292	3083	3061	2879	2730	2709	2580	2643	2630	2519	2429	2310	2129	2042	2096	2133	1888	1864	1994	2023	1869	1969	1961	1886	2003	1950	1801	1850	1767	1802	1736	1757	1881	1941	2098	2150	2118	2137	2104	2048	1950	1887	1812
4194	4275	4365	4532	4293	4202	4127	3830	3557	3516	3453	3326	3204	2989	2801	2825	2782	2768	2503	2279	2225	2102	2177	2084	2043	2003	2168	1972	1894	2059	1952	1968	1810	1849	1963	1841	1880	1899	1826	1989	2202	2182	2186	2107	2134	1980	1967	1883	1826	1930
4375	4532	4491	4587	4665	4519	4286	4096	4166	3949	3782	3660	3492	3235	3020	2805	2570	2677	2708	2484	2185	2150	2205	2321	2115	1877	1977	1914	1872	1908	1955	1849	1953	1825	1882	1875	1839	1830	1852	2015	2018	1977	1995	1898	1889	1853	1889	1820	2027	2109
4448	4432	4510	4474	4420	4323	4371	4185	4010	4071	3935	3795	3639	3455	3169	2738	2533	2366	2485	2429	2210	2136	2089	2240	2263	1941	1919	1865	1902	1781	1953	1809	1886	1946	1909	1960	1922	1983	1941	2062	1957	1985	1932	1945	1852	1886	1926	2075	2035	2211
4633	4595	4369	4272	3981	3981	4059	3936	4110	4100	4011	3938	3883	3469	3412	2990	2530	2416	2344	2388	2392	2408	2306	2318	2357	2075	1984	2178	2113	2002	2161	2162	2110	2138	2184	2199	2197	2206	2300	2292	2210	2209	2304	2210	2375	2301	2412	2554	2550	2613
4499	4413	4366	4012	4045	4055	4074	4107	4207	4272	4300	4213	4079	3994	3712	3352	2983	2690	2605	2696	2981	2946	2747	2597	2776	2716	2590	2512	2732	2480	2528	2683	2540	2432	2611	2643	2886	2744	2977	2844	2902	3013	3148	3077	3097	3198	3088	3158	3126	3268
4412	4180	4130	4048	4160	4126	4156	4251	4338	4423	4464	4300	4191	4131	3900	3607	3345	3034	2753	2878	3150	3312	3120	2912	3093	3164	2979	2842	2845	2799	2820	3009	2763	2868	2953	3043	3169	3211	3188	3299	3708	3579	3745	3834	3789	3557	3647	3491	3527	3534
4392	4097	3869	4019	4181	4163	4234	4181	4334	4322	4174	3929	3860	3845	3671	3388	3246	3048	2825	2704	2908	3095	3103	2729	2822	2952	2811	2540	2757	2614	2472	2535	2602	2673	2884	2797	3009	3027	3146	3264	3523	3496	3656	3516	3561	3407	3345	3235	3269	3149
4356	4126	3928	4001	3936	4112	4133	4100	3997	3998	3798	3706	3474	3242	3103	2982	3023	2787	2547	2451	2441	2648	2705	2510	2392	2443	2309	2093	2184	2115	2047	2138	2219	2254	2340	2264	2480	2451	2465	2636	2790	2879	2891	2933	2854	2663	2860	2807	2737	2696
4427	4007	4057	4009	4069	4071	3909	3895	3700	3652	3469	3398	3171	2955	2869	2849	2719	2603	2365	2114	2171	2294	2312	2082	2038	2113	2057	1791	1809	1908	1755	1873	1966	1909	1904	1900	1927	2007	1975	2127	2113	2190	2157	2296	2268	2260	2310	2358	2313	2430
4389	4247	4221	4292	4402	4238	4138	3876	3787	3488	3350	3351	2933	2787	2825	2770	2731	2584	2262	2141	2085	2210	2268	2081	2018	2162	2001	1813	1897	1874	1821	1773	1796	1787	1827	1752	1813	1857	1801	1866	1870	1902	1873	1887	1946	1934	2035	2025	2085	2209
4540	4305	4303	4435	4448	4484	4254	4035	3651	3445	3278	2987	2961	2730	2755	2640	2578	2473	2302	2189	2138	2279	2316	2125	1989	2122	2082	1977	1980	1958	1798	1943	1821	1670	1837	1766	1862	1868	1859	1874	1863	1772	1813	1766	1816	1773	1837	1807	1895	1947
4365	4350	4342	4455	4359	4334	3981	3827	3478	3307	3073	2867	2702	2721	2688	2614	2534	2466	2265	2124	2193	2230	2303	2031	1884	2189	2200	2066	2052	1967	1974	2037	1897	1914	1971	1935	1985	1951	2031	1995	1919	2046	1883	1896	1955	1900	1820	1814	1727	1788
4448	4375	4424	4456	4364	4151	3783	3400	3092	2954	2864	2631	2402	2400	2388	2403	2246	2271	2055	1916	1938	2083	2104	1855	1941	2122	1979	1941	2029	2094	2012	2041	2058	2039	2027	1993	2110	1876	2029	1935	2067	1920	1991	1988	2120	2124	2003	1938	1924	1838
4475	4389	4287	4249	4047	3813	3532	3160	2985	2804	2518	2378	2239	2172	2206	2213	2199	2087	1967	1939	1950	2054	1949	1869	1813	1941	1850	1870	1950	1984	1996	2131	2122	2167	2208	2120	2171	2024	2020	1948	1895	1901	1968	2027	2177	2224	2094	2058	1934	1904
4369	4207	4360	4191	4050	3703	3443	3227	3017	2912	2599	2496	2300	2292	2229	2391	2244	2194	2046	1932	2092	2058	1947	1878	1901	1909	1902	1858	2039	1932	2052	2227	2205	2183	2283	2128	2040	1987	1972	1807	1898	1875	1993	2132	2128	2271	2127	2037	1925	1867
4595	4257	4257	4203	4207	4017	3732	3436	3117	3041	2733	2641	2586	2537	2588	2611	2429	2306	2189	2113	2091	2138	2036	1923	2000	2117	1937	1788	2013	2084	2106	2154	2101	2175	2175	2040	2040	1919	1918	1899	1987	2000	2073	2209	2208	2211	2131	1979	1908	1809
4669	4338	4392	4163	3993	3931	3720	3519	3371	3148	2940	2805	2888	2811	2872	2754	2535	2482	2292	2255	2330	2267	2091	1950	1981	1988	1894	1889	1971	1964	1932	2115	2035	2053	1924	1875	1955	1883	1904	1850	1957	1900	2073	2035	1968	1959	1903	1876	1815	1809
4647	4273	4222	4331	4077	3814	3673	3452	3303	3133	2945	2972	2955	2951	2891	2775	2604	2323	2131	2188	2240	2039	1871	1855	1953	1914	1705	1789	1891	1783	1868	1882	1767	1835	1868	1786	1762	1780	1848	1777	1830	1797	1796	1748	1744	1880	1716	1878	1838	1814
4614	4391	4256	4051	3893	3770	3611	3566	3440	3264	3256	3129	3158	3208	3012	2837	2522	2392	2251	2229	2196	1999	1910	1953	2082	2000	1935	1909	1988	1867	1873	1832	1800	1929	1791	1822	1842	1922	1858	1836	1928	1868	1846	1761	1793	1856	1897	1988	1943	1980
4281	4193	4283	4358	4138	4074	3958	3912	3938	3820	3848	3821	3796	3677	3366	3156	2709	2580	2639	2543	2558	2319	2225	2294	2393	2341	2240	2414	2297	2210	2079	2079	2085	2132	2081	2299	2217	2240	2402	2205	2318	2272	2401	2360	2326	2510	2220	2382	2244	2263
4181	4088	4158	4158	4353	4435	4595	4522	4626	4632	4514	4392	4299	4045	3579	3358	3185	3146	3171	3088	2855	2729	2757	2906	2794	2862	2866	2880	2694	2578	2632	2342	2388	2420	2476	2679	2761	2941	2911	3026	3077	3095	3029	3058	3057	2934	2882	2778	2738	2595
4051	3932	4154	4174	4477	4435	4786	4788	4967	4847	4924	4551	4252	3955	3725	3457	3555	3449	3319	3061	2889	2849	2972	3178	2889	2867	3105	2927	2719	2674	2526	2489	2526	2433	2602	2855	2877	3186	3277	3297	3510	3564	3407	3530	3313	3256	3108	3044	2978	2953
4280	4048	4009	4046	4362	4288	4422	4439	4415	4504	4243	4012	3786	3674	3394	3255	3196	3053	2776	2582	2553	2572	2687	2586	2489	2574	2607	2372	2366	2407	2219	2112	2151	2210	2408	2450	2723	2844	2973	3072	3136	3024	3160	2990	2970	2971	2996	2671	2744	2782
4386	4356	4205	4017	4137	3956	4053	3970	3882	3801	3609	3464	3268	3153	3100	3069	2977	2543	2353	2268	2284	2172	2328	2156	2103	2167	2129	1964	1916	1871	1786	1891	1850	1989	2060	2175	2102	2213	2386	2393	2397	2360	2531	2249	2333	2303	2265	2355	2292	2385
4685	4516	4517	4416	4230	3996	3925	3845	3648	3532	3435	3314	3202	3089	3000	2820	2650	2551	2415	2329	2357	2173	2078	2080	2035	1911	1798	1840	1821	1723	1782	1760	1699	1812	1853	1922	1933	1972	2128	2068	2041	1960	1960	1930	1810	1900	1947	2015	2050	2072
4481	4538	4629	4636	4557	4339	4207	3996	3814	3639	3464	3357	3176	3106	2775	2687	2716	2639	2589	2559	2426	2235	2185	2333	2121	2009	1998	2001	1930	1883	1805	1757	1860	1839	1812	1877	1849	2016	2074	1959	1969	1960	1845	1909	1797	1843	1925	1877	1925	2140
4290	4404	4317	4403	4556	4085	4106	3842	3706	3576	3341	3085	2809	2696	2564	2674	2642	2670	2531	2464	2194	2286	2306	2384	2170	2243	2266	2051	2010	2013	1826	1846	1867	1811	1806	1740	1882	1818	2064	2008	2054	2135	2038	2026	1940	1981	1879	1833	1809	1877
4643	4406	4274	4476	4274	3945	3739	3404	3193	2954	2860	2687	2467	2462	2368	2398	2356	2315	2139	1992	1975	2108	2064	2025	2044	2189	2181	2056	2084	1992	1934	1940	1894	1807	1745	1737	1753	1815	1858	1869	2072	1964	2150	2106	2183	2121	2026	1966	1871	1895
4880	4656	4532	4410	4213	3796	3510	3253	2956	2868	2617	2418	2247	2124	2115	1908	1914	1798	1810	1848	1866	1779	1793	1874	1898	1857	1956	2023	2014	1971	2001	2001	1918	1916	1894	1855	1797	1773	1671	1755	1859	1961	2120	2292	2369	2354	2351	2235	2100	1916
4728	4495	4571	4557	4195	3950	3606	3276	3138	2909	2517	2431	2181	2028	2031	1904	1724	1720	1933	1857	1825	1760	1833	1822	1913	1878	1870	1926	1921	1938	1994	1928	1914	1940	1957	1977	1759	1710	1713	1855	1897	2064	2257	2323	2378	2425	2483	2274	2171	1953
4718	4397	4403	4439	4152	3938	3659	3579	3290	2975	2835	2505	2316	2194	2150	2026	2059	2042	2058	2051	2043	2105	2178	2069	2129	2168	2192	2116	1958	1978	2004	2031	1910	1961	1912	1875	1892	1814	1838	1924	2094	2121	2344	2365	2350	2320	2185	2011	1913	1874
4691	4694	4391	4363	4163	4037	3956	3791	3445	3228	3087	2749	2554	2475	2370	2420	2333	2440	2501	2509	2503	2471	2565	2492	2471	2520	2381	2317	2405	2152	2273	2155	2061	1932	1908	1969	1952	2078	2057	2149	2320	2426	2356	2403	2210	2074	1966	1884	1954	1963
4790	4632	4404	4564	4168	3981	3905	3634	3467	3200	3017	2803	2818	2723	2706	2671	2752	2910	2925	2983	2892	2791	2798	2903	2823	2701	2513	2486	2263	2140	2137	2099	2132	2084	2119	2104	2121	2120	2222	2214	2356	2266	2142	2112	2009	1912	1968	1939	2036	2112
4447	4417	4265	4091	3997	3619	3551	3252	3195	3131	2982	2916	3003	2952	3066	3275	3361	3497	3442	3495	3257	3351	3110	2927	2831	2790	2589	2477	2392	2311	2207	2219	2225	2208	2243	2323	2349	2419	2425	2371	2267	2232	2125	2102	1915	2060	2105	2094	2301	2395
4555	4375	4135	4019	3711	3492	3469	3244	3262	3354	3376	3511	3713	3650	3883	4044	4066	4232	4191	4156	3909	3735	3636	3324	3184	3046	2991	2753	2815	2912	2696	2782	2930	2886	3062	3120	3166	3235	3050	3039	2855	2827	2748	2655	2716	2635	2803	2872	3028	3152
4312	4233	4033	4078	3719	3732	3781	3776	3854	3969	4283	4389	4581	4602	4695	4859	4814	4852	4903	4851	4346	4152	3987	3840	3715	3606	3602	3540	3618	3551	3545	3743	3791	3954	4068	3901	4038	3993	4034	4043	3889	3909	3748	3895	3860	3921	3733	3890	3856	3986
4451	4121	4120	3870	3864	3919	3959	4276	4232	4505	4682	4788	5107	5015	5134	5207	5409	5162	5169	5012	4610	4417	4207	3947	4027	3953	4081	4093	4005	4094	4236	4386	4513	4627	4643	4647	4599	4657	4552	4730	4571	4613	4502	4824	4586	4585	4537	4516	4599	4677
4313	4172	4076	3952	4098	4057	4267	4362	4285	4617	4796	4919	5072	5084	5104	5040	5083	5008	5021	4814	4647	4307	4312	4198	3972	4065	4156	4013	4065	4208	4314	4594	4706	4790	4723	4626	4680	4606	4613	4624	4911	4658	4622	4533	4641	4463	4398	4498	4546	4594
4328	4105	3921	3844	3990	4097	4009	4214	4379	4374	4669	4748	4768	4782	4866	4994	4823	4825	4642	4448	4377	4310	4172	4053	3977	3796	3691	3927	4048	3957	4262	4172	4377	4535	4550	4504	4591	4482	4562	4466	4478	4448	4321	4323	4226	4177	4235	4197	4453	4322
4274	4205	3984	3885	3982	4014	3973	4064	4248	4299	4395	4465	4656	4678	4676	4571	4658	4606	4497	4576	4397	4229	4190	4077	3946	3837	3799	3783	3979	4036	4049	4235	4290	4313	4456	4348	4378	4423	4418	4534	4525	4373	4209	4153	4008	4036	3959	4072	4164	4199
4300	4000	3934	3873	3952	3905	3960	3916	3979	4155	4277	4572	4543	4392	4598	4586	4603	4521	4458	4430	4297	4220	4090	3889	3958	3933	3818	3911	3967	4138	3990	4284	4353	4321	4393	4420	4419	4402	4453	4459	4516	4300	4110	4215	4016	3997	3874	4059	3983	4055
4446	4127	4044	3924	3877	3821	3890	3947	3896	3942	4152	4156	4306	4478	4542	4518	4328	4467	4518	4494	4311	4093	3911	3982	3897	3896	3789	3846	3935	3909	3924	4150	4199	4357	4298	4413	4340	4421	4540	4537	4434	4371	4173	4102	4116	3950	4017	3921	4014	3951
4484	4252	4152	4148	3895	3991	3816	3878	3840	3889	3963	4119	4233	4260	4408	4277	4460	4412	4445	4281	4073	4098	3890	3856	3735	3745	3664	3707	3877	3875	3983	4017	4183	4269	4200	4272	4320	4235	4439	4549	4420	4216	4184	4043	3824	3912	3806	3910	3969	3908
4445	4298	4092	4025	4107	4034	3983	4019	4024	4078	3943	4237	4221	4262	4271	4299	4256	4222	4292	4312	4022	4005	4029	3879	3654	3753	3692	3740	3782	3816	3974	3925	4058	4201	4188	4170	4342	4397	4460	4367	4453	4300	4081	4018	3933	3658	3728	3837	4044	4017
4422	4234	4267	4121	4033	4101	4081	4077	4015	4057	4223	4150	4278	4362	4333	4439	4421	4349	4318	4313	4167	4102	3910	3656	3818	3751	3648	3628	3870	3725	3779	3954	4097	4205	4127	4155	4206	4283	4412	4383	4409	4199	4093	3831	3839	3908	3800	3924	4156	4147
4405	4243	4003	4062	4033	4101	4155	4145	4100	4069	4147	4173	4257	4230	4244	4369	4441	4253	4391	4320	4276	4017	4061	3877	3801	3688	3680	3734	3734	3730	3894	3908	4045	4032	4000	4256	4169	4299	4285	4168	4259	4167	4075	3982	3940	3846	3919	4002	4023	4190
4192	4161	3999	4043	4060	4040	4055	4078	3861	4020	3989	3950	3998	4059	4133	4391	4158	4313	4265	4262	4209	4129	4134	4153	3971	3865	3755	3848	3935	4037	3998	3960	4053	4158	4124	4204	4290	4228	4414	4319	4364	4070	4159	4033	4068	4220	4043	4112	4341	4328
4362	4063	4071	4066	4166	4026	4163	3902	3965	4010	4032	4126	4082	4063	4056	4033	4228	4274	4275	4348	4417	4300	4200	4107	3949	4077	3934	4073	4077	4070	4131	4166	4186	4158	4327	4324	4300	4416	4402	4499	4518	4488	4354	4417	4253	4291	4155	4166	4475	4363
4405	4118	4098	3990	4131	4139	4001	3958	3837	4025	4048	4070	3966	4052	3953	4072	4145	4214	4281	4426	4327	4267	4057	4205	4032	4082	4056	4200	4146	4057	4012	4118	4242	4351	4374	4399	4441	4334	4429	4446	4401	4557	4487	4362	4336	4415	4181	4313	4451	4447
4229	4019	4170	4119	4203	4163	4164	4091	3988	4012	4134	4055	4030	3943	3912	3874	4111	4330	4378	4294	4317	4351	4220	3969	3949	4049	3963	4093	4109	4071	4124	4205	4191	4281	4278	4322	4351	4333	4432	4446	4435	4408	4354	4535	4358	4263	4205	4276	4188	4186
4398	4258	4224	4188	4165	4270	4219	4079	4319	4250	4290	4127	4232	4066	4182	4198	4203	4403	4337	4393	4311	4202	4119	4161	4084	4125	4128	4080	4080	3982	4128	4179	4298	4308	4260	4334	4414	4429	4356	4461	4460	4454	4391	4336	4396	4204	4331	4217	4219	4228
4180	4188	4060	4221	4151	4183	4222	4237	4268	4371	4380	4306	4255	4321	4284	4327	4568	4560	4529	4607	4456	4493	4480	4511	4663	4500	4311	4443	4354	4350	4398	4379	4431	4499	4588	4703	4613	4565	4688	4747	4671	4825	4623	4698	4593	4551	4592	4559	4540	4647
4039	4023	4094	4165	4203	4151	4342	4238	4329	4441	4585	4499	4365	4450	4637	4523	4522	4538	4738	4634	4674	4766	4846	4761	4820	4753	4803	4591	4699	4710	4586	4665	4789	4614	4825	4784	4841	4848	4827	4919	4794	4852	4747	4872	4894	4735	4973	4857	5147	4964
4307	4087	3916	3775	4006	3796	4068	3954	3970	4215	4329	4361	4291	4309	4240	4285	4217	4278	4306	4509	4589	4567	4479	4494	4469	4487	4528	4524	4400	4365	4443	4319	4456	4429	4524	4547	4502	4639	4517	4750	4510	4591	4499	4557	4565	4583	4556	4581	4643	4742
4246	4034	3894	3878	3898	3843	3805	3810	3763	3928	3821	3627	3639	3550	3474	3473	3494	3516	3648	3769	3832	3775	3853	3792	3686	3686	3658	3700	3659	3620	3590	3522	3760	3787	3640	3778	3711	3749	3817	3843	3811	3767	3728	3702	3682	3711	3732	3655	3731	3782
4306	4102	3948	3975	3899	3854	3786	3676	3688	3574	3524	3408	3314	3004	2884	2693	2647	2787	2777	2970	3005	3094	3153	3060	3013	3033	2955	2860	2862	2898	2758	2787	2895	2878	2796	2821	2790	2906	2784	2908	2899	2879	2898	2947	2730	2782	2730	2713	2750	2774
4147	4218	3982	4203	3932	3872	3750	3712	3675	3532	3662	3322	3179	2827	2702	2470	2323	2259	2311	2357	2474	2527	2585	2498	2562	2519	2372	2428	2291	2285	2230	2346	2355	2276	2417	2285	2211	2288	2200	2225	2325	2309	2346	2256	2188	2140	2001	2141	2152	2213
4117	3922	4015	3965	3989	3921	3715	3681	3739	3688	3465	3375	3139	2958	2702	2583	2385	2259	2256	2090	2338	2252	2187	2148	2287	2225	2203	2058	2159	2038	2021	2038	2136	2126	2054	1961	2020	1932	1959	1964	1966	2053	2005	2004	1988	1960	1876	1904	1810	1902
3947	3909	3898	3867	3722	3772	3561	3550	3441	3392	3526	3310	3158	3061	2743	2631	2390	2295	2096	2072	1991	1996	1942	1977	1917	1954	1913	1855	1818	1788	1916	1874	1821	1789	1854	1747	1716	1648	1691	1739	1820	1793	1850	1794	1812	1757	1854	1758	1801	1669
3927	3841	3765	3735	3667	3543	3329	3234	3117	3089	2952	2962	2899	2758	2618	2453	2254	2083	2008	1971	1795	1876	1752	1721	1768	1729	1715	1742	1750	1708	1688	1696	1659	1607	1686	1730	1645	1651	1713	1657	1656	1587	1642	1717	1688	1773	1879	1864	1861	1769
4028	3850	3791	3689	3706	3410	3125	2930	2802	2707	2682	2595	2594	2405	2365	2186	2140	1996	1788	1725	1704	1655	1595	1645	1679	1678	1668	1691	1697	1685	1663	1739	1692	1758	1673	1639	1660	1679	1708	1665	1603	1614	1588	1630	1753	1767	1895	1985	1998	2059
4181	4018	3884	3873	3664	3410	3037	2779	2668	2593	2505	2455	2437	2332	2263	2183	2033	2002	1882	1808	1773	1727	1646	1710	1646	1626	1567	1631	1634	1640	1717	1793	1847	1786	1699	1733	1802	1722	1660	1723	1696	1590	1608	1659	1641	1815	1934	1934	2001	2081
4239	4128	4007	3904	3749	3567	3221	2977	2785	2822	2675	2561	2676	2496	2346	2268	2148	2108	1934	1957	1891	1849	1780	1786	1709	1768	1734	1751	1845	1730	1818	1868	1886	1962	1855	1853	1793	1818	1707	1764	1704	1703	1667	1688	1741	1861	2008	2019	2072	2039
4150	4073	3995	3922	3931	3743	3584	3292	3157	3168	2952	2941	2793	2719	2557	2498	2277	2248	2116	1963	1946	1881	1788	1897	1872	1809	1828	1887	1810	1937	1824	1915	1952	1906	1869	1809	1811	1716	1657	1773	1739	1765	1745	1847	1897	1980	1982	1956	2006	1937
4051	4098	3940	4026	3907	3717	3534	3341	3375	3325	3179	3110	3045	2872	2716	2483	2385	2136	2168	2102	1893	1915	1840	1899	1854	1891	1850	1931	1811	1864	1851	1766	1903	1763	1810	1695	1671	1669	1664	1750	1794	1718	1868	1811	1837	1829	1889	1829	1792	1773
3966	3897	3908	3843	3927	3681	3640	3411	3467	3382	3312	3045	2902	2890	2791	2384	2169	1994	2001	1992	1824	1883	1859	1886	1970	1908	1920	1794	1764	1727	1704	1685	1654	1658	1716	1697	1702	1777	1794	1800	1793	1938	1881	1828	1645	1743	1688	1621	1728	1795
4093	3930	3880	3719	3735	3580	3540	3466	3410	3497	3319	3210	2955	2842	2643	2405	2085	2017	1920	1893	1809	1944	1932	2028	2101	2068	2011	1954	1891	1848	1741	1786	1780	1874	1828	1885	1937	1870	1934	2035	1997	2005	2011	1929	1826	1843	1830	1900	2053	2109
3912	3992	3758	3797	3830	3778	3715	3669	3811	3704	3660	3514	3265	2969	2732	2460	2210	2132	2084	2045	2116	2155	2235	2341	2303	2359	2339	2239	2234	2234	2083	2129	2151	2159	2332	2371	2349	2330	2420	2319	2372	2391	2419	2354	2251	2399	2473	2420	2689	2763
4040	3958	3734	3771	3982	4120	4121	4089	4219	4196	4056	3914	3556	3291	3124	2795	2543	2315	2375	2452	2410	2550	2573	2649	2685	2592	2727	2563	2591	2592	2512	2618	2528	2563	2646	2728	2759	2804	2874	2778	2892	2950	2997	2952	2988	3166	3144	3409	3443	3526
3940	3974	3845	3929	4000	4289	4156	4187	4231	4225	4197	4071	3818	3540	3217	3017	2756	2560	2684	2674	2708	2742	2784	2718	2809	2778	2759	2802	2816	2762	2623	2672	2798	2821	2948	2907	2867	2973	2996	3121	3060	3193	3323	3253	3361	3497	3620	3741	4022	3869
3928	3819	3733	3804	3860	3846	3976	3895	3921	4055	4017	3745	3680	3334	3152	2823	2634	2560	2527	2641	2552	2636	2614	2643	2584	2591	2541	2616	2517	2482	2534	2535	2596	2618	2607	2639	2656	2851	2695	2876	2871	2865	2898	3071	3093	3156	3288	3489	3485	3518
3956	3819	3727	3708	3830	3672	3823	3754	3574	3665	3528	3520	3130	3031	2733	2559	2305	2274	2285	2204	2403	2362	2339	2313	2363	2241	2142	2106	2187	2126	2110	2147	2229	2197	2257	2374	2362	2333	2412	2376	2385	2379	2438	2420	2428	2512	2563	2672	2828	2783
3981	3876	3862	3839	3819	3644	3635	3522	3553	3228	3254	3113	2892	2683	2539	2259	2116	2038	2011	2075	2167	2010	2148	2091	2073	2077	1966	2042	1991	1885	1911	1897	1902	1958	1935	2074	2017	2054	2092	2064	2075	2054	1966	1966	2004	1976	2004	2078	2219	2257
4190	4081	3900	4111	3940	3648	3721	3499	3490	3301	3151	3085	2739	2512	2405	2250	2109	2005	1957	1919	1985	1961	2034	2083	2030	1987	1996	1939	1866	1812	1826	1899	1845	1792	1868	1906	1836	1925	1931	1933	1820	1877	1851	1861	1898	1828	1787	1834	1838	1884
4187	4068	4015	3917	3993	3794	3500	3408	3347	3140	3142	2907	2838	2633	2488	2282	2153	2044	1947	1885	1940	1875	1829	2014	2028	1992	2014	1955	1884	1924	1762	1846	1889	1756	1785	1790	1765	1787	1819	1845	1802	1872	1772	1906	1849	1905	1831	1821	1855	1816
4214	4119	3947	4053	3780	3735	3448	3167	3125	3008	3014	2867	2740	2513	2302	2178	2151	1982	1980	1891	1815	1763	1790	1786	1762	2011	1864	1888	1810	1835	1764	1856	1901	1786	1818	1817	1765	1753	1725	1738	1712	1708	1737	1840	1803	1824	1883	1947	1903	1852
4243	4190	4009	3818	3824	3486	3166	3020	2872	2792	2748	2675	2401	2326	2224	2110	1986	1918	1827	1808	1775	1713	1619	1735	1745	1729	1810	1799	1776	1715	1731	1746	1845	1747	1772	1769	1787	1778	1752	1769	1628	1711	1728	1690	1795	1895	1934	2018	1947	1932
4253	4028	3960	3939	3619	3426	3338	3085	2754	2666	2579	2484	2295	2186	2096	1955	1844	1851	1745	1770	1793	1722	1661	1648	1707	1791	1723	1755	1792	1726	1723	1747	1668	1831	1833	1841	1935	1861	1768	1804	1673	1622	1616	1689	1757	1849	1995	2048	2080	2032
4181	4229	4029	4020	3719	3514	3205	3136	2732	2766	2544	2457	2268	2141	2013	1885	1926	1795	1898	1755	1797	1716	1850	1782	1820	1798	1867	1805	1816	1814	1745	1753	1709	1756	1816	1811	1835	1815	1915	1803	1794	1697	1715	1765	1808	1977	1981	2081	2107	2101
4311	4196	4212	4012	3785	3837	3471	3284	3081	2944	2750	2631	2425	2257	2096	1973	1910	1930	1865	1850	1842	1842	1829	1841	1891	1811	1812	1797	1829	1815	1865	1837	1838	1830	2000	1829	1817	1886	1801	1672	1766	1731	1782	1825	1967	2091	2100	2094	2183	2071
4341	4314	4092	4194	4026	3957	3666	3489	3304	3237	3084	2942	2774	2544	2348	2100	2118	2080	2117	2099	1925	2023	1953	1928	1949	1910	1845	1846	1874	1870	1849	1949	1806	1904	1955	1847	1770	1853	1756	1783	1686	1837	1731	1841	1993	2035	1980	2054	1918	1917
4474	4142	4075	4128	4016	3839	3664	3502	3455	3163	3191	2951	2836	2549	2487	2310	2326	2237	2276	2142	2181	2304	2156	2165	2044	2031	2008	1964	1936	1963	1973	1850	1848	1774	1828	1819	1825	1820	1704	1850	1796	1803	1832	1784	1846	1900	1790	1831	1812	1806
4185	4033	3983	3905	4076	3702	3577	3408	3191	3176	3022	3002	2808	2557	2495	2446	2285	2423	2453	2499	2422	2397	2440	2401	2329	2239	2245	2142	2043	2005	2050	1964	1942	1836	1832	1865	1810	1831	1825	1804	1963	2038	1897	1872	1908	1911	1828	1823	1955	2052
4225	4112	3967	3893	3881	3882	3613	3520	3337	3386	3021	3091	3019	2918	2946	2838	2766	2812	2841	2828	2888	2668	2775	2807	2620	2425	2487	2353	2326	2340	2281	2162	2228	2194	2173	2087	2116	2204	2177	2242	2330	2375	2309	2166	2273	2243	2387	2429	2592	2558
4253	4199	4125	4085	4067	4027	3921	3893	3702	3614	3527	3533	3541	3551	3572	3491	3532	3458	3499	3391	3267	3282	3148	3130	3031	2928	2760	2631	2660	2643	2430	2555	2563	2515	2603	2689	2783	2710	2806	2757	2748	2731	2645	2699	2653	2931	3139	3108	3369	3406
4314	4190	4177	4084	3987	4200	4190	4028	4003	3976	3929	3982	4083	4118	3956	3948	3990	3874	3927	3880	3783	3585	3707	3563	3279	3308	3134	3016	2996	2845	2882	2731	2819	2862	2857	3083	3014	3076	3120	2984	2903	2943	2950	3015	2955	3244	3412	3599	3760	3851
4300	4176	4056	4034	4021	4228	3944	3908	3823	3785	3848	3945	3868	4121	4038	3938	3886	3833	3863	3764	3795	3626	3520	3498	3498	3404	3230	3153	3072	3028	2997	2835	2746	2684	2644	2709	2770	2840	2772	2806	2906	2952	2773	2931	2933	3062	3123	3423	3545	3689
4086	3932	4014	3937	3875	3737	3691	3575	3362	3457	3453	3392	3461	3467	3595	3575	3568	3500	3520	3424	3377	3354	3268	3190	3302	3070	2992	2880	2769	2652	2596	2573	2439	2394	2302	2358	2267	2284	2404	2396	2403	2394	2576	2503	2489	2499	2639	2769	2855	2888
4164	4037	3996	3981	3888	3754	3588	3342	3163	3084	3059	3024	3085	3159	3075	3107	3033	3259	3126	3131	3073	3056	3036	2777	2796	2754	2602	2532	2478	2309	2179	2168	2129	2003	2116	2155	1977	2108	2083	2068	2093	2126	2037	2099	1978	2018	2099	2217	2306	2429
4401	4313	4201	4209	4098	3908	3672	3456	3221	2959	2827	2769	2808	2772	2796	2748	2788	2873	2892	2799	2828	2729	2754	2615	2667	2486	2423	2350	2205	2082	2014	1931	1947	1870	1932	1910	1940	1971	1947	2009	1996	1933	1973	1870	1838	1953	1832	1899	1960	2066
4383	4414	4187	4333	4209	4045	3853	3530	3206	3099	2865	2700	2565	2497	2552	2489	2561	2711	2560	2603	2495	2663	2525	2552	2440	2406	2291	2185	2191	2106	1976	1862	1943	1870	1802	1849	1852	1925	1925	1833	2015	1855	1919	1842	1846	1906	1886	1818	1830	1811
4380	4243	4164	4275	4358	3954	3842	3536	3316	2949	2859	2586	2419	2432	2373	2270	2281	2354	2401	2417	2348	2476	2345	2336	2181	2206	2201	2175	2086	2151	2039	1987	1944	1797	1783	1803	1795	1773	1725	1760	1898	1714	1891	1855	1918	1869	1941	1903	1814	1861
4280	4154	4359	4240	4222	3954	3705	3497	3163	2924	2549	2373	2285	2292	2139	2091	2274	2194	2153	2337	2272	2328	2163	2204	2045	1954	2067	1965	2010	1988	1872	1948	1924	1881	1840	1771	1715	1741	1672	1661	1608	1655	1627	1732	1817	2029	2004	1932	2054	1844
4385	4236	4266	4374	4214	4048	3693	3363	3040	2690	2389	2257	2045	2064	2024	2028	2016	2093	2180	2193	2163	2224	2126	2055	2034	1896	1826	1814	1756	1843	1726	1831	1909	1868	1825	1898	1822	1780	1694	1624	1630	1568	1484	1646	1851	1937	2024	2067	2028	1928
4395	4483	4383	4384	4205	3970	3465	3242	2736	2597	2303	2172	2096	1981	2005	1939	2037	2035	2043	2076	2026	2090	2147	2099	2027	1907	1870	1867	1792	1755	1708	1693	1823	1842	1918	1878	1895	1948	1884	1859	1644	1610	1582	1602	1625	1976	2107	2202	2070	2091
4472	4371	4390	4312	4008	3938	3523	3241	2914	2621	2504	2207	2160	2041	2061	1897	1989	2082	2075	2065	2056	2052	2062	2057	1986	2029	1952	1991	1939	1814	1816	1919	1887	1851	1990	1983	1878	2014	1913	1898	1771	1703	1583	1684	1765	1875	1947	2031	2013	2001
4420	4308	4362	4320	4199	4068	3774	3386	3117	2864	2802	2532	2431	2418	2224	2085	2212	2141	2376	2226	2231	2199	2174	2145	2219	2126	2151	2039	2000	2017	1992	2034	2063	2035	1961	1909	2018	1954	1829	1898	1817	1817	1759	1880	1892	2024	2026	1928	1980	1798
4366	4327	4354	4443	4312	4179	3939	3692	3457	3191	3037	2815	2656	2481	2348	2336	2264	2413	2417	2412	2532	2409	2405	2415	2297	2288	2134	2106	1994	1957	1974	1956	2004	2078	1997	2028	1994	1976	1978	1949	1819	1836	1834	1935	1936	2064	1974	1964	1909	1837
4314	4286	4412	4410	4308	4185	3764	3531	3205	3107	2939	2677	2552	2476	2398	2409	2326	2372	2525	2515	2510	2533	2489	2507	2425	2321	2096	1959	1933	1778	1742	1769	1799	1986	1982	1975	2037	2134	2015	1867	1837	1783	1715	1692	1801	1776	1767	1785	1708	1745
4208	4132	4107	4199	3953	3797	3643	3376	3032	2994	2821	2709	2648	2514	2511	2407	2487	2547	2563	2582	2562	2629	2443	2479	2381	2174	2048	1951	1927	1787	1828	1808	1900	1948	1904	1918	1850	1950	1870	1768	1775	1752	1698	1689	1656	1616	1706	1756	1764	1876
4164	4078	3866	3823	3756	3822	3634	3381	3420	3363	3121	3163	2923	2893	2869	2738	2716	2619	2738	2699	2647	2606	2672	2543	2385	2322	2253	2145	2082	2155	2153	2232	2256	2175	2065	1984	2067	1948	1940	1945	1805	2000	1957	1912	1929	1968	2071	2128	2182	2340
3971	3791	3824	3760	3877	3851	4012	3947	4018	3951	3812	3747	3667	3480	3484	3339	3061	2976	2983	2874	2859	2866	2725	2590	2550	2423	2390	2422	2514	2528	2640	2600	2535	2623	2591	2532	2534	2485	2517	2270	2232	2452	2496	2543	2569	2749	2868	2965	3009	3030
3823	3932	3877	4124	4027	4025	4155	4241	4313	4306	4190	4005	3941	3744	3712	3483	3380	3127	3031	2993	2886	2720	2663	2632	2643	2434	2395	2443	2458	2624	2713	2710	2905	2819	2896	2936	2955	2873	2908	2718	2675	2623	2724	2835	3009	3192	3406	3610	3515	3541
3844	3957	3914	3943	4008	4037	4155	3931	4093	3919	3915	3770	3648	3509	3486	3249	3029	2979	2827	2745	2628	2571	2460	2465	2335	2277	2210	2269	2390	2381	2492	2487	2550	2678	2681	2781	2779	2859	2649	2638	2665	2603	2541	2602	2845	2990	3099	3267	3305	3371
3957	3907	3895	3961	3890	3962	3755	3774	3832	3671	3435	3128	3236	2965	2821	2804	2642	2570	2454	2432	2254	2238	2238	2074	2005	2047	1978	2122	2060	2057	2233	2168	2090	2044	2079	2187	2152	2217	2256	2289	2295	2322	2305	2369	2336	2410	2550	2641	2565	2753
3773	3794	3721	3607	3744	3843	3676	3733	3443	3316	3135	2960	2876	2714	2573	2519	2386	2272	2174	2147	2072	1956	1942	2013	1802	1885	1793	1755	1948	1862	1870	1865	1820	1863	1787	1821	1795	1883	1916	1881	1900	1858	1964	2084	2026	1996	2009	2026	2038	2151
3952	3777	3752	3803	3938	3714	3722	3622	3693	3481	3237	2955	2815	2704	2555	2412	2290	2233	2151	2091	2084	1998	1959	1872	1847	1775	1870	1792	1804	1753	1860	1833	1738	1849	1798	1888	1780	1768	1791	1825	1848	1692	1772	1845	1867	1780	1736	1783	1855	1827
3959	3954	4000	4009	4109	3967	3874	3782	3599	3467	3324	3041	2968	2769	2640	2534	2362	2243	2292	2223	2115	1999	1913	1933	1829	1837	1874	1849	1709	1928	1836	1892	1992	1959	1945	1955	1958	1889	1901	1796	1866	1881	1795	1817	1905	1926	1915	1857	1773	1732
4154	4061	4067	4260	4151	4110	3860	3639	3499	3262	3211	2991	2720	2765	2640	2450	2381	2366	2227	2223	2130	2016	1971	1918	1847	1879	1816	1875	1733	1809	1740	1875	1918	1988	1923	1929	1865	1858	1920	1826	1776	1847	1845	1812	1808	1984	1952	1900	1915	1803
4081	4080	4145	4037	4080	3882	3647	3304	3190	2946	2888	2663	2472	2409	2215	2308	2197	2065	2151	2043	1986	1977	1958	1993	1885	1834	1793	1752	1790	1741	1803	1737	1757	1773	1814	1745	1821	1747	1802	1733	1780	1748	1733	1681	1814	1787	2002	1983	2031	1905
4020	3965	3871	4058	3894	3770	3377	3144	2953	2731	2429	2334	2181	2150	2122	2007	1959	1971	1973	1995	1788	1894	1868	1732	1787	1868	1852	1865	1756	1755	1769	1788	1783	1734	1654	1695	1711	1677	1734	1682	1737	1755	1731	1744	1766	1849	1897	2090	2132	2022
3909	3968	3861	3968	3779	3640	3404	3094	3007	2807	2514	2415	2344	2234	2198	2092	1921	2005	1912	1901	1747	1879	1760	1701	1787	1892	1826	1880	1901	1900	1887	1849	1892	1676	1654	1669	1651	1633	1651	1589	1633	1698	1779	1778	1825	1823	1935	2003	2101	2022
3887	3955	4012	4025	3986	3813	3631	3407	3159	3037	2910	2765	2679	2519	2493	2344	2326	2091	2182	2106	1954	1892	1938	1933	1927	1911	1892	1986	1971	1928	2050	2240	2056	1828	1632	1540	1556	1533	1526	1541	1632	1805	1955	1982	1909	1980	1937	2017	1974	1967
4061	4078	4043	4266	4176	3916	3813	3657	3367	3343	3137	3086	3016	2985	2895	2659	2596	2432	2370	2276	2210	2272	2292	2093	2067	2097	2052	2069	2035	2018	2114	2321	2287	1848	1660	1748	1678	1664	1537	1599	1677	1843	2071	2122	2031	2063	2000	1945	1948	1953
4195	4164	4196	4195	4178	4072	3880	3709	3541	3275	3182	3121	3094	2993	2841	2832	2615	2556	2480	2398	2415	2407	2337	2315	2182	2053	1997	2025	1974	1882	2019	2093	2089	1790	1682	1775	1764	1648	1593	1597	1744	1887	1965	2042	1952	2006	1965	2004	1998	1941
4098	4204	3933	4101	4013	3927	3710	3635	3379	3222	2991	2874	2848	2825	2674	2609	2484	2469	2550	2380	2311	2408	2449	2380	2391	2234	2207	2172	2137	2068	2110	2243	2263	1891	1797	1797	1941	1788	1827	1890	1901	2073	2235	2294	1996	2056	2009	2053	2241	2321
3961	3898	3869	3792	3667	3717	3643	3515	3477	3262	3123	3032	2849	2793	2805	2828	2689	2572	2600	2725	2754	2840	2866	2809	2906	2809	2861	2884	2836	2828	2777	3053	3085	2862	2356	2405	2302	2239	2302	2604	2646	2846	3026	3013	2753	2666	2749	2863	2991	3044
3903	3750	3618	3623	3579	3697	3682	3656	3652	3610	3372	3330	3311	3342	3293	3331	3242	3298	3286	3387	3282	3480	3586	3559	3591	3657	3821	3844	3663	3712	3849	4020	4043	4037	3560	3517	3078	3098	3184	3361	3727	3954	4162	4326	4066	3874	3786	3848	3981	4196
3986	3783	3814	3790	3845	3862	3779	3953	3963	4050	3885	4091	3899	3978	3853	3835	3992	3943	3995	4045	4103	4239	4270	4226	4132	4143	4142	4196	4270	4318	4365	4631	4664	5105	4852	4499	4263	4072	4156	4080	4400	4796	4960	4951	5026	4824	4730	4557	4740	4724
3976	4042	3882	3908	4064	4032	4124	4233	4296	4320	4360	4370	4316	4319	4419	4329	4365	4498	4581	4559	4407	4564	4477	4477	4244	4294	4400	4251	4270	4249	4295	4520	4795	5152	5290	5253	4763	4678	4619	4582	4645	4725	4931	4975	4948	4896	4828	4837	4736	4599
4134	4067	3975	4118	4163	4314	4299	4300	4349	4489	4449	4564	4344	4308	4345	4424	4450	4521	4567	4520	4470	4226	4470	4385	4401	4215	4340	4159	4095	4057	4017	4058	4220	4667	4718	4992	4856	4810	4586	4563	4516	4596	4435	4578	4595	4606	4574	4601	4495	4466
4163	4120	3972	4122	4291	4075	4196	4230	4100	4313	4265	4248	4270	4304	4276	4279	4409	4365	4340	4533	4369	4339	4397	4449	4478	4395	4355	4211	4154	4052	4032	3867	4014	4156	4303	4314	4405	4464	4562	4392	4275	4398	4140	4193	4255	4285	4338	4383	4433	4285
4300	3982	3799	4095	4051	4115	4141	4046	4049	4011	3937	4224	4028	4026	4025	4005	3979	4126	4100	4290	4183	4329	4499	4495	4492	4338	4361	4224	4268	4056	4037	4031	3828	3970	3996	3938	4132	4107	4251	4264	4195	4299	4365	4111	4194	4205	4189	4231	4378	4291
4009	3988	3827	3952	3948	3892	3945	4078	3898	3897	3960	3987	3845	3772	3787	3916	3864	3888	3922	4030	4087	4078	4248	4379	4254	4386	4412	4277	4093	4294	4343	4057	4256	4114	3968	4061	3835	4032	4066	4134	4181	4389	4400	4320	4252	4103	4017	4063	4137	4310
3789	3879	3747	3752	3881	3955	3905	3937	3959	3876	4026	3858	3902	3777	3886	3990	3880	3919	3892	3694	3779	3981	3969	4006	4157	4184	4129	4115	4164	4323	4276	4341	4429	4348	4192	3888	3843	3860	3836	3950	4203	4217	4427	4462	4143	4078	3992	3986	4001	4177
3780	3779	3796	3909	3866	3919	3952	4035	4056	3991	4018	4193	3854	3993	4011	4005	3941	3923	3864	3833	3883	3887	4025	4101	3990	3865	3903	3793	4026	4187	4300	4404	4435	4416	4302	4227	3988	3990	3948	4033	4098	4246	4312	4312	4216	4215	4214	4023	3907	4077
3976	3846	3844	3860	3984	4059	4155	4064	4104	4177	4042	4042	4058	4227	4176	4114	4276	4123	4087	4039	4076	4120	4123	4087	4071	3945	3746	3708	3748	3846	4067	4210	4336	4425	4346	4284	4279	4210	4142	3933	3891	4151	4015	4213	4339	4417	4311	4134	4058	4028
4066	3973	3864	4019	3964	4084	4139	3993	4039	4211	4116	4122	4115	4084	4260	4400	4350	4224	4269	4179	4115	4143	4245	4292	4133	4022	3904	3677	3673	3803	3734	3839	4035	3982	4114	4188	4315	4329	4116	4170	4037	3959	4100	4080	4220	4248	4200	4185	3978	3977
4109	4016	4057	4021	4056	4065	4058	4211	4131	4042	4054	3984	3958	4205	4256	4138	4205	4155	4163	4160	4353	4379	4394	4360	4140	4236	4056	3968	3883	3831	3682	3708	3723	3707	3882	4131	4185	4271	4210	4303	4134	4105	4096	4053	4179	4266	4249	4160	4099	4267
4105	4018	4069	3946	3897	4065	3941	3846	4004	4057	3954	3913	3893	4108	3993	4063	3941	3925	4050	4174	4329	4463	4651	4590	4563	4520	4447	4472	4397	4195	4072	3865	3778	3805	3772	3873	4044	4157	4348	4393	4391	4350	4308	4429	4260	4372	4435	4484	4536	4490
4034	3841	3855	3885	3985	4039	4072	4103	3961	3981	3968	3976	4058	4073	3864	3920	3983	3917	4016	4151	4222	4501	4553	4602	4633	4787	4936	4830	4780	4615	4453	4223	4224	4016	4031	4012	4193	4322	4271	4579	4541	4605	4662	4638	4656	4450	4433	4503	4650	4771
3692	3818	3907	3988	4055	4236	4173	4183	4294	4291	4297	4145	4183	4044	4052	3878	3874	3827	3789	3739	3974	4000	4122	4471	4510	4698	4923	5077	5067	5077	4868	4745	4611	4565	4294	4254	4133	4129	4156	4324	4280	4340	4449	4516	4340	4434	4533	4356	4427	4678
3751	3755	3867	4077	4156	4222	4435	4411	4476	4458	4533	4588	4411	4183	4005	3763	3604	3403	3389	3287	3466	3526	3432	3753	3867	4124	4291	4562	4862	4957	5016	4887	4974	4818	4402	4328	4092	3728	3798	3904	3706	3848	3946	3977	4053	3938	3990	3957	4013	4139
3615	3718	3804	4081	4236	4462	4433	4455	4570	4650	4798	4660	4534	4138	3809	3701	3395	3305	3140	3020	2874	2813	2872	2991	3185	3302	3576	3773	4027	4353	4393	4532	4525	4479	4274	4069	4003	3674	3383	3293	3147	3206	3203	3253	3357	3411	3504	3223	3330	3250
3867	3813	3954	4270	4352	4364	4482	4305	4353	4643	4676	4535	4422	4337	4033	3826	3535	3262	2990	2865	2850	2711	2510	2516	2530	2711	2831	3013	3203	3252	3473	3685	3810	3926	3971	3858	3636	3369	3080	2766	2720	2634	2742	2756	2760	2914	2746	2605	2599	2529
4010	4079	4166	4298	4344	4366	4135	4164	4297	4259	4346	4308	4296	4309	4130	3967	3752	3421	3436	3133	3053	2690	2481	2333	2254	2359	2345	2535	2612	2687	2813	2922	3216	3248	3376	3329	3351	3089	2811	2681	2261	2403	2334	2466	2389	2433	2448	2229	2221	2076
4131	4201	4331	4255	4261	4017	4081	3894	3857	3921	3909	3903	3935	3765	3623	3645	3575	3520	3429	3190	2931	2703	2338	2293	2106	2148	2203	2111	2183	2327	2383	2615	2559	2821	2952	2976	2917	2693	2584	2310	2215	2165	2108	2043	2285	2269	2185	2280	2052	2008
4185	4284	4248	4242	4098	4031	3751	3604	3556	3500	3488	3455	3336	3249	3169	3142	3209	3016	2926	2721	2764	2483	2232	2032	2085	1939	1927	1883	1905	1932	2080	2092	2340	2395	2428	2465	2448	2433	2309	2170	2063	2024	1917	1867	1938	2039	2001	2106	1904	1878
4061	4255	4234	4129	3888	3798	3427	3272	3283	3133	3021	2965	2832	2758	2663	2711	2702	2642	2640	2429	2282	2147	2031	1772	1815	1772	1767	1657	1633	1780	1907	1966	2174	2068	2142	2149	2117	2034	2102	2042	1931	1737	1727	1755	1799	1778	1790	1859	1820	1876
4029	3981	3947	3952	3664	3483	3286	3085	3014	2904	2818	2809	2550	2457	2474	2349	2437	2282	2180	2115	1967	1956	1626	1663	1634	1647	1533	1582	1660	1767	1763	1985	2018	1965	1992	1960	1925	1919	1924	1866	1827	1770	1735	1619	1608	1592	1604	1619	1775	1707
3902	3822	3703	3653	3557	3278	3138	2983	2934	2910	2873	2600	2583	2401	2431	2246	2190	2181	1981	1942	1820	1743	1744	1769	1659	1477	1564	1595	1643	1766	1925	1983	2106	2149	1980	1892	1821	1746	1783	1725	1834	1818	1735	1799	1622	1684	1535	1600	1660	1755
3655	3947	3862	3762	3509	3488	3222	3161	2983	2866	2893	2791	2489	2487	2348	2274	2244	2140	1920	1984	1890	1811	1728	1707	1646	1624	1578	1670	1735	1810	1974	2175	2265	2325	2127	1983	1789	1804	1799	1890	1923	1786	1826	1981	1827	1694	1747	1694	1821	1910
3909	3891	3897	3822	3742	3634	3316	3286	3137	3165	2924	2749	2730	2543	2569	2429	2379	2245	2130	1967	1880	1787	1803	1805	1754	1639	1627	1676	1717	1908	2000	2206	2343	2340	2248	2123	2045	1932	1885	1934	1920	1929	2026	2153	1993	2021	1952	1928	1916	1942
3870	3927	3967	3918	3996	3745	3567	3247	3325	3310	3133	3177	2986	2764	2868	2728	2562	2410	2315	2123	1896	1750	1847	1803	1731	1654	1726	1693	1861	1950	2188	2292	2507	2531	2448	2210	2057	1949	1849	1872	1902	2097	2094	2182	2169	2124	1937	1884	1942	1915
3937	4035	4048	4061	3993	3882	3779	3612	3549	3532	3462	3277	3250	3174	3077	2874	2780	2562	2314	2120	1975	1821	1761	1649	1684	1617	1763	1746	1821	2173	2322	2468	2700	2622	2568	2381	2165	1988	1906	1868	1943	1941	2061	2208	2125	2135	2045	1798	1828	1769
4078	3934	4168	4061	4223	3952	3854	3830	3687	3709	3679	3475	3400	3282	3148	3053	2734	2658	2363	2162	2001	1865	1793	1736	1784	1813	1815	1945	2043	2252	2549	2645	2754	2877	2646	2594	2346	2298	2161	2048	2046	2031	2053	2191	2174	2201	2152	2007	2022	2034
3985	4157	4362	4409	4279	4077	4124	4141	4031	4026	3848	3803	3813	3697	3465	3252	2984	2802	2555	2361	2305	2208	1987	2137	2165	2217	2166	2228	2389	2463	2677	2931	3122	3048	3111	2953	2886	2676	2501	2396	2274	2292	2258	2418	2292	2450	2347	2376	2415	2408
4138	4115	4340	4400	4311	4178	4230	4203	4373	4347	4296	4070	4067	3976	3760	3516	3242	3009	2825	2762	2676	2591	2673	2745	2659	2774	2581	2759	2757	2815	2914	3169	3230	3394	3407	3387	3221	3194	2978	2869	2738	2741	2740	2681	2830	2874	2951	3046	2977	3103
4065	4197	4291	4318	4148	4296	4414	4207	4294	4530	4280	4145	4133	3973	3742	3567	3504	3234	3033	3069	3129	3029	3303	3176	3167	2943	3038	3144	2925	3031	3023	3104	3350	3341	3438	3264	3263	3163	3021	2991	3080	3020	2913	2980	3057	3300	3720	3971	3978	4121
4163	4212	4063	4030	4127	4143	4113	4096	4180	4082	4000	3965	3900	3657	3435	3258	3149	2976	2958	3107	3039	3199	3287	3387	3271	3211	3064	3009	2840	2684	2808	2823	3030	2948	2926	3157	3076	3002	3063	3003	2829	2738	2632	2578	2715	2935	3206	3600	3794	4037
4134	4026	4126	3996	3829	3794	3709	3708	3598	3512	3529	3427	3292	3221	2954	2785	2755	2753	2569	2780	2870	2910	3052	3129	3053	2977	2875	2644	2563	2488	2314	2367	2407	2433	2470	2478	2598	2610	2600	2686	2570	2388	2108	2180	2105	2117	2186	2290	2494	2643
4110	4063	3909	3982	3710	3440	3274	3100	3037	2983	2939	2918	2824	2669	2502	2314	2161	2221	2207	2208	2349	2505	2684	2744	2712	2551	2336	2233	2165	2061	2007	1901	1972	1962	1944	2036	2024	2213	2264	2335	2273	2170	2234	2168	1884	1787	1646	1600	1739	1813
4167	4032	4018	3642	3643	3267	3046	2842	2669	2650	2646	2638	2414	2290	2185	2096	1919	1881	1928	1940	1973	2190	2263	2406	2427	2400	2211	2059	2046	1856	1819	1722	1647	1726	1680	1638	1680	1718	1851	1900	2094	2322	2476	2477	2120	2013	2118	2112	2294	2185
4146	4008	4010	3651	3541	3200	2930	2742	2585	2534	2445	2332	2353	2083	2112	1885	1857	1780	1710	1737	1738	1874	2043	2160	2317	2338	2151	1998	1958	1806	1705	1581	1580	1566	1597	1578	1645	1682	1582	1575	1789	2019	2441	2573	2321	2387	2865	3210	3525	3538
4132	4048	3900	3737	3396	3169	2796	2711	2477	2376	2374	2357	2264	2014	1965	1922	1804	1758	1651	1730	1636	1733	1909	1964	2088	2137	2166	1984	1962	1810	1738	1589	1599	1621	1655	1756	1853	1811	1818	1767	1723	1722	1878	1957	1927	2131	2504	2740	3156	3507
4054	3992	3775	3646	3256	2981	2795	2404	2342	2338	2269	2141	1993	2003	1898	1863	1796	1692	1615	1617	1603	1551	1646	1712	1888	1895	1940	1963	1868	1702	1624	1560	1477	1507	1734	1755	1856	2074	2083	2070	2063	1799	1550	1639	1475	1615	1725	1891	2009	2496
4060	3976	3897	3547	3405	2878	2554	2326	2194	2114	1983	2034	2011	1878	1773	1754	1713	1601	1523	1497	1507	1463	1492	1548	1658	1776	1755	1853	1788	1695	1642	1507	1469	1421	1561	1577	1781	1986	2008	2016	2216	1800	1623	1601	1554	1563	1543	1651	1792	2028
3984	3926	3801	3572	3298	2942	2538	2276	2121	2041	1941	1881	1920	1794	1724	1769	1712	1505	1539	1439	1329	1397	1373	1509	1505	1619	1712	1878	1844	1815	1766	1586	1453	1492	1400	1504	1604	1771	1758	1846	1900	1593	1514	1330	1427	1442	1520	1789	2065	2223
4032	3956	3853	3703	3363	2956	2634	2279	2184	1943	1925	1967	1814	1894	1772	1796	1619	1463	1440	1429	1330	1390	1314	1424	1419	1545	1649	1736	1815	1837	1811	1732	1603	1537	1554	1460	1587	1654	1613	1636	1690	1607	1574	1514	1488	1560	1752	2191	2494	2761
3809	3968	3865	3657	3413	3099	2698	2404	2269	2150	2076	2037	2084	2026	2019	1948	1713	1685	1600	1498	1398	1392	1409	1456	1505	1538	1699	1715	1875	1932	1816	1790	1678	1638	1563	1545	1579	1646	1681	1642	1672	1676	1657	1590	1607	1727	1839	2088	2369	2591
3869	3904	3951	3739	3431	3161	2889	2666	2416	2346	2354	2286	2311	2236	2186	2215	1926	1772	1666	1579	1455	1442	1419	1534	1594	1661	1732	1814	1907	1909	1840	1821	1678	1642	1582	1519	1576	1553	1557	1698	1693	1710	1784	1824	1677	1596	1751	1843	1911	1905
4001	3860	3854	3752	3462	3242	2979	2836	2601	2577	2420	2407	2405	2406	2277	2097	1871	1822	1619	1477	1468	1522	1607	1644	1676	1710	1742	1796	1840	1780	1785	1686	1590	1662	1585	1511	1577	1517	1596	1560	1618	1584	1616	1677	1604	1667	1658	1648	1668	1686
3859	3965	3781	3623	3480	3279	3084	2908	2728	2625	2592	2540	2365	2276	2169	1986	1766	1675	1547	1461	1456	1515	1676	1731	1756	1808	1747	1778	1658	1649	1517	1591	1555	1544	1541	1624	1475	1452	1484	1501	1544	1590	1597	1693	1858	1706	1799	1844	1848	1757
3767	3735	3643	3571	3446	3308	3147	2986	2869	2795	2701	2593	2507	2364	2075	1900	1739	1670	1634	1652	1743	1803	2040	2076	1999	1862	1803	1670	1599	1515	1499	1445	1557	1706	1773	1640	1745	1590	1641	1555	1621	1745	1791	2013	2291	2299	2334	2305	2444	2148
3855	3843	3598	3779	3607	3477	3322	3222	3273	3117	2926	2837	2655	2484	2249	2167	1953	1905	1973	1960	2165	2326	2314	2430	2284	2147	1921	1752	1634	1668	1639	1744	1950	2106	2068	2140	2008	2003	1894	1906	1882	1931	2163	2395	2760	2908	2915	3127	3083	2938
3742	3823	3819	3697	3692	3569	3648	3549	3501	3537	3347	3267	2967	2851	2693	2485	2378	2340	2398	2495	2604	2760	2843	2886	2696	2523	2335	2040	1961	1933	1940	2117	2279	2449	2587	2626	2477	2415	2363	2268	2171	2206	2497	2922	3400	3660	3713	3776	3927	3916
3809	3747	3809	3841	3808	3785	3679	3695	3726	3711	3643	3375	3248	3047	2893	2839	2666	2542	2622	2732	2865	2972	3154	3265	2936	2750	2495	2193	2162	2143	2213	2276	2548	2765	2811	2892	2706	2740	2456	2433	2300	2367	2715	3072	3569	3895	4030	4071	4471	4628
3961	3831	3774	3665	3575	3752	3745	3612	3554	3531	3327	3398	3077	3020	2847	2607	2518	2471	2555	2608	2789	2939	3116	3184	2817	2675	2472	2212	2107	2067	2059	2160	2426	2576	2743	2710	2717	2572	2273	2197	2117	2171	2316	2631	2950	3667	3869	3865	4087	4414
3925	3761	3702	3668	3675	3387	3481	3330	3185	3141	3050	2967	2880	2659	2585	2348	2137	2199	2294	2438	2537	2702	2809	2834	2719	2435	2127	1983	1877	1804	1791	1876	2084	2184	2319	2393	2312	2311	2083	1899	1839	1843	1955	2116	2505	2945	3228	3266	3298	3850
3987	3836	3972	3739	3577	3482	3303	3006	2799	2756	2876	2833	2614	2399	2312	2205	2003	1876	1905	2082	2199	2366	2537	2491	2289	2146	1954	1756	1682	1598	1611	1645	1739	1870	2043	2050	2041	2090	1886	1801	1763	1603	1596	1834	1939	2253	2568	2566	2627	2869
4192	4049	3886	3789	3687	3468	3260	2932	2830	2633	2583	2510	2420	2331	2207	2011	1924	1754	1775	1752	1878	1948	2061	2037	1904	1901	1703	1730	1638	1621	1538	1518	1570	1699	1844	1834	1813	1836	1793	1697	1640	1566	1516	1566	1696	1805	1924	2025	1938	2022
4101	4248	3911	3918	3946	3656	3218	3149	2676	2578	2541	2619	2415	2403	2284	2153	1987	1825	1708	1635	1681	1760	1766	1785	1848	1786	1756	1674	1696	1726	1652	1490	1499	1651	1722	1664	1765	1781	1703	1667	1565	1562	1604	1639	1564	1597	1672	1562	1594	1619
4131	4200	4201	3921	3714	3639	3269	3008	2766	2605	2548	2448	2470	2349	2280	2182	2035	1963	1685	1619	1606	1573	1581	1673	1590	1615	1728	1679	1722	1778	1771	1643	1668	1619	1600	1647	1682	1642	1589	1547	1594	1705	1586	1563	1642	1696	1568	1468	1501	1582
4240	4148	4180	4108	3766	3417	2942	2764	2578	2389	2337	2337	2353	2287	2300	2116	1953	1868	1739	1499	1484	1486	1466	1487	1533	1536	1635	1666	1704	1835	1884	1749	1710	1649	1603	1548	1588	1538	1510	1526	1547	1551	1656	1627	1663	1596	1505	1478	1551	1616
4156	4229	4157	3981	3597	3372	2931	2587	2265	2290	2160	2057	2134	2297	2077	1983	1850	1740	1566	1501	1404	1348	1389	1353	1469	1525	1592	1579	1705	1912	1877	1910	1724	1656	1604	1568	1422	1465	1486	1539	1500	1558	1717	1760	1612	1530	1602	1556	1588	1672
4049	4158	4110	3907	3626	3292	2776	2430	2113	2114	2080	1901	2015	2027	1965	1891	1777	1758	1508	1460	1396	1372	1338	1351	1398	1380	1460	1608	1719	1830	1928	1904	1757	1602	1595	1551	1529	1517	1480	1523	1522	1676	1759	1778	1736	1643	1677	1650	1669	1731
4165	4084	4159	3959	3651	3176	2983	2463	2203	2061	1928	1889	1992	1971	1923	1872	1873	1682	1578	1399	1361	1390	1378	1323	1415	1328	1566	1632	1725	1812	1936	1796	1650	1647	1496	1503	1476	1506	1452	1504	1546	1634	1678	1749	1640	1636	1558	1487	1505	1555
4066	4041	4042	3897	3717	3467	3054	2715	2307	2206	2090	1915	1868	1954	1865	1903	1809	1689	1553	1490	1463	1368	1365	1514	1538	1649	1637	1820	1843	1927	1891	1868	1756	1645	1497	1552	1568	1512	1586	1612	1672	1710	1704	1729	1595	1491	1474	1544	1475	1478
3958	4027	3954	3901	3830	3373	3140	2778	2507	2474	2260	2149	2080	2002	2058	1957	1871	1745	1612	1523	1486	1427	1521	1620	1630	1746	1830	1923	1951	1996	1981	1778	1830	1668	1684	1505	1659	1597	1645	1701	1739	1657	1685	1751	1689	1554	1536	1528	1641	1569
4052	3905	3767	3904	3644	3478	3185	2944	2570	2528	2343	2220	2266	2211	2182	2014	1858	1758	1729	1540	1575	1544	1643	1673	1810	1805	1824	1901	1884	1774	1748	1680	1683	1675	1731	1666	1606	1798	1648	1675	1656	1683	1599	1613	1502	1566	1669	1602	1660	1766
3916	3762	3810	3720	3533	3297	3204	2909	2709	2582	2533	2395	2343	2270	2082	1895	1863	1783	1702	1586	1507	1537	1660	1730	1624	1734	1797	1747	1719	1616	1504	1561	1651	1749	1882	1850	1854	1873	1789	1774	1743	1598	1609	1508	1552	1673	1696	1881	2085	2305
3811	3754	3714	3642	3413	3321	3309	2880	2789	2758	2615	2571	2437	2356	2142	1899	1791	1634	1672	1586	1685	1738	1885	1895	1865	1835	1845	1785	1696	1676	1719	1865	1969	2150	2243	2183	2337	2262	2157	2121	1916	1963	1854	1625	1696	1808	1864	2228	2546	2811
3837	3722	3605	3475	3481	3367	3355	3126	3153	3083	2958	2770	2714	2486	2381	2158	1950	1835	1802	1845	1911	2074	2211	2229	2282	2282	2367	2206	2117	2190	2231	2336	2559	2735	2930	2803	2918	2846	2811	2750	2579	2500	2350	2162	2053	2039	2163	2380	2632	2993
3820	3733	3692	3690	3531	3644	3505	3459	3517	3376	3385	3169	3023	2811	2548	2301	2144	2065	2101	2077	2366	2333	2496	2668	2711	2655	2787	2736	2759	2791	2857	2887	3017	3343	3326	3427	3320	3307	3389	3328	3163	3061	2893	2867	2625	2508	2345	2700	2910	3033
3820	3756	3740	3745	3674	3691	3750	3511	3649	3551	3517	3368	3264	3007	2823	2497	2270	2349	2244	2359	2418	2382	2592	2903	2867	2917	3013	2979	2955	2997	3059	3278	3215	3457	3360	3510	3562	3386	3331	3441	3256	3214	3139	3109	2879	2747	2940	3270	3433	3486
4034	3884	3905	3767	3760	3612	3491	3530	3384	3520	3463	3294	3087	2845	2643	2612	2501	2380	2288	2191	2343	2439	2460	2739	2853	2870	2871	2766	2767	2900	2843	2974	3040	3201	3344	3305	3237	3130	3141	3040	2956	2838	2725	2646	2547	2518	3040	3278	3453	3788
3913	3821	3787	3763	3725	3491	3480	3333	3186	3156	3085	3018	2905	2718	2491	2377	2220	2182	2051	2139	2132	2120	2331	2410	2505	2582	2535	2472	2463	2433	2628	2707	2721	2834	3085	3037	3056	2891	2871	2763	2600	2200	2162	1998	1938	1959	2388	2777	3089	3289
4177	3977	3936	3730	3774	3524	3428	3147	3056	3055	2983	2893	2741	2656	2468	2241	2222	2069	2054	2064	2027	1983	2157	2148	2320	2340	2231	2303	2192	2172	2337	2372	2554	2575	2654	2760	2846	2745	2746	2669	2428	2122	1890	1689	1560	1719	1912	2324	2525	2701
4143	4102	3979	4017	3850	3683	3469	3197	3049	3155	2992	2811	2776	2587	2431	2317	2110	2104	2024	2005	1995	1889	2011	2110	2113	2120	2102	2046	1884	1925	1953	2061	2103	2230	2401	2466	2468	2577	2546	2509	2325	2051	1836	1668	1536	1500	1629	1884	2157	2269
4245	4211	4222	4155	3986	3802	3526	3273	3117	2976	2927	2815	2744	2672	2519	2455	2253	2124	2063	1975	1969	2016	1844	1958	2178	2033	2031	1904	1767	1781	1759	1828	1779	1922	1915	2092	2140	2147	2272	2165	2118	1913	1854	1715	1655	1615	1745	1882	1922	1899
4465	4466	4276	4227	3999	3804	3461	3236	2970	2958	2741	2705	2586	2532	2513	2379	2208	2111	2125	1916	1929	1911	1798	1868	1970	1947	1846	1759	1663	1714	1565	1674	1673	1795	1756	1760	1820	1862	1916	1867	1762	1846	1696	1752	1733	1728	2013	2048	2140	1871
4433	4456	4375	4131	4010	3610	3285	2920	2806	2755	2608	2530	2749	2511	2531	2336	2238	2055	2044	1893	1836	1708	1638	1565	1631	1584	1569	1536	1535	1538	1569	1662	1607	1723	1690	1767	1856	1817	1680	1676	1750	1619	1585	1615	1601	1749	1806	1940	1960	1906
4421	4406	4282	4027	3795	3469	3349	3025	2678	2707	2662	2645	2706	2536	2429	2347	2119	2031	1900	1803	1637	1555	1465	1452	1403	1439	1489	1408	1380	1417	1440	1568	1583	1648	1671	1648	1688	1725	1627	1586	1635	1594	1523	1557	1583	1642	1722	1760	1667	1645
4224	4418	4320	4008	3897	3623	3352	3000	2888	2861	2808	2735	2690	2640	2374	2293	2141	1994	1896	1786	1595	1504	1372	1339	1382	1395	1370	1443	1449	1524	1534	1660	1667	1644	1667	1697	1714	1688	1596	1566	1527	1529	1534	1548	1611	1588	1535	1545	1577	1633
4411	4405	4354	4269	4100	3850	3501	3330	3114	3057	2921	2906	2882	2665	2596	2396	2315	2176	1974	1965	1709	1559	1575	1511	1445	1373	1465	1526	1509	1476	1577	1774	1879	1807	1855	1854	1789	1713	1697	1639	1655	1684	1573	1648	1791	1829	1746	1599	1602	1687
4328	4432	4244	4406	4227	4022	3825	3437	3422	3347	3189	3088	3005	2854	2712	2666	2481	2385	2240	2059	1990	1776	1813	1766	1617	1607	1551	1674	1634	1776	1848	1945	2086	2288	2220	2073	2093	1936	1996	1869	1971	1963	1952	2004	2063	2008	1845	1843	1855	1820
4210	4276	4378	4212	4148	4075	3735	3598	3526	3288	3339	3117	3097	3060	3083	2813	2693	2429	2568	2420	2153	2059	1957	1960	1911	1901	1904	1910	1912	2146	2166	2328	2400	2668	2507	2475	2434	2270	2267	2368	2272	2372	2314	2283	2297	2227	2056	2056	1993	2042
4164	4137	4263	4232	4061	3956	3773	3671	3521	3505	3335	3325	3348	3238	3128	3059	2926	2622	2484	2307	2240	2135	2070	2090	1979	2069	2138	2278	2400	2503	2658	2949	2955	3060	3011	2820	2704	2658	2611	2614	2576	2663	2618	2626	2337	2275	2184	2092	2045	1987
4067	4023	4096	4118	4309	4108	3880	3791	3777	3764	3736	3624	3659	3408	3381	3044	2954	2773	2560	2474	2335	2331	2455	2534	2660	2685	2861	3045	3145	3362	3533	3760	3777	3795	3504	3268	3279	3007	3045	3012	3056	3101	3175	2849	2667	2477	2406	2342	2382	2509
4063	4135	4220	4355	4378	4354	4268	4137	4001	4134	4258	4157	4018	3800	3686	3433	3262	3023	2884	2834	2957	2988	3264	3467	3712	3860	4119	4252	4255	4490	4839	4568	4688	4783	4408	3958	3866	3820	3629	3793	3811	3775	3811	3513	3160	3006	3002	3141	3302	3499
4156	4220	4380	4520	4567	4639	4630	4655	4505	4567	4528	4559	4371	4262	4146	3895	3795	3665	3677	3655	3491	3963	4115	4476	4880	4809	5056	5149	5203	5315	5387	5292	5446	5184	4770	4660	4477	4627	4517	4462	4713	4490	4464	4157	3904	3777	3938	4080	4350	4558
4424	4417	4592	4682	4759	4886	5075	4632	4907	4865	4676	4768	4683	4534	4423	4341	4307	4143	4130	4190	4350	4590	4751	5237	5355	5488	5356	5461	5467	5445	5295	5417	5319	5066	5024	4823	4694	4702	4720	4865	4939	4936	4858	4646	4291	4469	4381	4791	5049	5289
4521	4473	4630	4753	5018	5128	5095	5116	4952	4915	4957	4749	4716	4630	4553	4513	4455	4338	4370	4416	4598	4722	5114	5183	5397	5438	5260	5187	5253	5040	5030	4977	5046	4878	4848	4715	4624	4670	4639	4742	4810	4697	4811	4397	4447	4381	4598	4801	5194	5265
4487	4785	4778	4988	5149	5083	5242	5265	5113	5094	5048	4927	4727	4613	4564	4667	4561	4431	4476	4576	4615	4527	4832	4947	4975	4988	4942	4960	4888	4883	4880	5087	4976	4709	4789	4690	4479	4581	4605	4475	4444	4465	4445	4361	4472	4319	4451	4587	4925	5034
4401	4553	4644	4970	5214	5235	5274	5156	5080	4955	4827	4881	4680	4685	4628	4594	4505	4310	4443	4468	4441	4396	4422	4727	4685	4691	4570	4687	4660	4689	4773	5097	5005	4973	4761	4699	4469	4437	4407	4413	4394	4435	4277	4312	4209	4291	4279	4587	4718	4821
4270	4265	4471	4830	4813	4918	5129	5070	4967	5052	4929	4811	4712	4732	4532	4477	4405	4364	4258	4364	4355	4343	4390	4455	4459	4482	4398	4349	4564	4844	4939	4905	5122	5036	5045	4559	4377	4271	4182	4289	4352	4364	4313	4340	4205	4192	4275	4335	4540	4673
4130	4259	4306	4495	4809	4821	4714	4717	4620	4724	4782	4654	4502	4486	4349	4418	4285	4218	4124	4106	4078	4124	4025	4283	4134	4191	4274	4344	4580	4707	4939	4929	5088	4955	4702	4497	4436	4086	4153	4214	4424	4307	4464	4387	4106	4123	4210	4173	4408	4581
4043	4164	4067	4413	4418	4481	4553	4348	4338	4379	4467	4373	4317	4110	4244	4147	4111	3946	3879	4027	3933	3985	4173	4241	4208	4381	4402	4462	4506	4783	4827	4818	4893	4540	4423	4216	4015	4016	4139	4292	4297	4519	4323	4333	4049	4109	4022	4269	4365	4427
4115	4142	4088	4167	4286	4284	4282	4220	4278	4157	4060	3972	3945	3928	3915	3955	3854	3884	3919	4097	4106	4106	4331	4350	4382	4445	4380	4429	4401	4281	4432	4336	4491	4373	4211	4141	3950	4056	4130	4267	4372	4464	4276	4201	4107	4040	4125	4105	4374	4487
4144	4198	4048	4235	4346	4315	4186	4192	4109	4066	3882	3946	3927	3771	3853	3992	3962	4065	4136	4262	4287	4198	4385	4433	4569	4556	4414	4316	4305	4084	4039	4041	4049	4064	4082	4113	4083	4292	4221	4258	4377	4423	4411	4232	4162	4018	4286	4239	4388	4550
4301	4187	4161	4226	4239	4358	4301	4280	4131	4079	4029	3971	3961	4053	4036	4138	4186	4253	4332	4509	4423	4477	4564	4505	4461	4588	4499	4173	4051	3851	3738	3756	3841	4016	3935	4273	4254	4150	4323	4481	4372	4464	4383	4348	4357	4124	4322	4295	4327	4434
4522	4379	4236	4364	4452	4441	4346	4287	4191	4180	4150	4037	4067	4148	4204	4264	4331	4421	4408	4453	4382	4448	4613	4576	4515	4219	4267	4116	4003	3755	3784	3911	3932	4079	4342	4314	4398	4248	4303	4364	4428	4441	4518	4545	4405	4369	4145	4265	4270	4190
4668	4622	4399	4436	4427	4490	4366	4387	4430	4381	4280	4241	4197	4162	4208	4257	4387	4232	4413	4312	4326	4383	4364	4349	4342	4116	4148	3944	3831	3678	3789	3920	4085	4395	4461	4552	4483	4245	4207	4188	4527	4493	4521	4693	4496	4326	4242	4070	4025	4234
4568	4330	4298	4221	4553	4435	4401	4489	4567	4399	4335	4351	4192	4149	4279	4306	4361	4313	4313	4213	4161	4143	4183	4110	4118	4051	4016	4006	3955	3780	3957	3921	4227	4359	4536	4552	4252	4138	4137	4113	4262	4497	4541	4760	4622	4312	4032	3980	3849	4129
4298	4139	4040	4009	4216	4343	4209	4399	4288	4335	4337	4169	4168	4170	4011	4039	4008	4129	4063	3969	3982	3958	3979	3988	4019	4139	3964	4033	3953	3916	4142	3959	4307	4419	4443	4289	4139	4078	3977	4036	4118	4366	4648	4731	4525	4299	3966	4007	3966	4070
4192	4104	3947	4064	3961	4052	4053	4079	4091	4172	4162	4144	3906	4062	3921	3978	3783	3844	3853	3829	3806	3955	3919	4052	4025	4131	4130	4039	4105	4049	4168	4249	4324	4306	4326	4137	4094	3965	3914	4121	4386	4494	4823	4599	4499	4281	4047	4007	3967	4285
4354	4204	3987	3924	3780	3921	3983	4015	4129	4075	4090	4120	3945	4048	3890	3970	3907	3899	4063	3949	3970	4055	4229	4250	4364	4354	4480	4355	4371	4232	4270	4331	4290	4301	4255	4195	4206	4221	4306	4467	4634	4746	5010	4786	4678	4380	4159	4279	4187	4464
4351	4143	4067	4223	4137	4038	4091	4294	4244	4394	4368	4323	4337	4184	4370	4260	4235	4187	4302	4344	4371	4481	4570	4716	4732	4792	4697	4512	4416	4385	4321	4266	4350	4462	4443	4478	4440	4603	4696	4649	4880	5059	5128	5058	4921	4660	4659	4503	4604	4822
4623	4346	4148	4196	4317	4423	4285	4439	4519	4587	4619	4564	4381	4365	4503	4511	4464	4325	4490	4479	4622	4702	4706	4670	4639	4417	4423	4143	4187	4078	4070	4134	4239	4268	4290	4443	4435	4593	4573	4625	4552	4723	4827	4950	4838	4650	4692	4557	4688	4618
4692	4445	4233	4311	4328	4241	4352	4343	4479	4485	4202	4259	4054	4090	4022	4122	4035	4099	3914	3936	3967	4089	4002	3963	3825	3893	3693	3467	3506	3531	3515	3535	3485	3750	3735	3815	3859	3678	3935	3823	3884	4009	4165	4269	4314	4297	4270	4338	4229	4036
4578	4443	4279	4286	4144	4150	4155	4056	3909	3945	3806	3614	3450	3389	3404	3272	3223	3107	3222	3147	3238	3270	3344	3186	3165	3011	3005	2801	2887	2890	2833	2982	2866	2896	2920	2870	2898	2936	2931	2929	2926	3149	3265	3346	3468	3486	3526	3448	3483	3249
4278	4146	4163	4106	4187	4084	3856	3757	3716	3619	3360	3334	3102	2969	2874	2684	2530	2501	2479	2472	2482	2533	2554	2515	2508	2506	2430	2495	2485	2402	2443	2320	2331	2362	2255	2247	2233	2209	2236	2396	2345	2377	2499	2660	2534	2604	2667	2611	2787	2649
4311	4149	4140	4076	4116	4094	3862	3748	3672	3495	3551	3217	3078	2984	2743	2641	2323	2221	2262	2192	2192	2161	2161	2130	2190	2145	2235	2282	2293	2186	2153	2110	2021	1940	1910	1918	2009	1914	1992	2020	2036	2048	2071	2083	2095	2102	2106	2188	2177	2132
4384	4138	4144	4192	3993	3838	3872	3542	3428	3434	3332	3262	3147	2912	2858	2531	2362	2289	2125	2158	1986	1975	1930	1914	1923	2012	2052	2091	2044	1971	1948	1893	1729	1748	1763	1846	1858	1841	1862	1827	1799	1799	1844	1910	1913	1810	1753	1897	1872	1833
4500	4377	4396	4379	4119	4004	3758	3548	3420	3210	3095	3091	2847	2857	2668	2460	2364	2225	2193	2009	1935	1839	1795	1777	1823	1823	1849	1762	1766	1752	1763	1602	1561	1626	1641	1672	1773	1738	1672	1650	1627	1625	1678	1734	1743	1745	1711	1642	1636	1651
4639	4551	4531	4405	4185	3891	3634	3367	3336	3030	2903	2745	2689	2553	2310	2175	2042	1872	1925	1826	1675	1640	1597	1663	1589	1633	1601	1648	1609	1579	1436	1560	1500	1514	1535	1615	1600	1607	1550	1449	1487	1455	1570	1681	1680	1687	1616	1582	1453	1532
4688	4563	4440	4281	4279	3719	3649	3242	3128	2986	2759	2541	2344	2175	2028	1963	1811	1739	1672	1622	1691	1512	1398	1462	1459	1512	1566	1577	1531	1566	1516	1470	1480	1488	1382	1579	1495	1499	1482	1423	1432	1401	1609	1556	1624	1718	1577	1468	1433	1313
4227	4311	4275	3962	3998	3651	3371	3214	3012	2920	2695	2364	2198	2026	1869	1648	1646	1546	1557	1524	1525	1473	1457	1433	1406	1470	1536	1533	1516	1555	1489	1485	1419	1468	1474	1491	1474	1463	1429	1385	1434	1484	1599	1617	1613	1662	1598	1480	1467	1415
4163	4217	4162	3895	3865	3673	3402	3216	3090	3004	2710	2512	2211	2037	1822	1707	1673	1566	1609	1643	1536	1555	1520	1638	1540	1645	1609	1609	1517	1592	1514	1469	1448	1493	1439	1540	1453	1501	1500	1561	1508	1528	1591	1608	1679	1648	1635	1572	1461	1372
4348	4184	4248	4250	4008	3731	3654	3423	3362	3150	2953	2700	2486	2354	2204	2016	1898	1885	1805	1802	1852	1755	1836	1773	1876	1762	1848	1666	1644	1554	1520	1534	1524	1504	1601	1626	1666	1738	1686	1643	1658	1587	1658	1666	1721	1756	1759	1580	1589	1480
4613	4486	4460	4334	4259	4066	3838	3654	3481	3552	3202	2967	2708	2524	2361	2278	2142	2016	1952	2042	2053	2004	1955	1968	1963	1881	1869	1775	1683	1639	1559	1630	1637	1660	1681	1738	1797	1768	1790	1773	1628	1720	1762	1795	1785	1817	1730	1790	1608	1621
4528	4419	4510	4368	4180	4120	3956	3704	3755	3497	3122	3125	2709	2620	2494	2330	2225	2102	2167	1938	2047	2016	1817	1770	1756	1757	1616	1735	1630	1612	1519	1647	1642	1711	1839	1774	1825	1768	1677	1615	1648	1624	1743	1795	1805	1877	1759	1774	1676	1666
4475	4423	4391	4311	4100	3999	3750	3736	3569	3311	3276	2887	2765	2620	2400	2227	2216	2055	2032	1903	1868	1784	1751	1727	1663	1731	1738	1769	1670	1764	1712	1753	1826	1778	1830	1735	1678	1757	1682	1671	1707	1729	1792	1869	1916	1999	1849	1806	1760	1830
4353	4260	4182	3993	3890	3728	3790	3679	3517	3399	3042	3061	2843	2592	2396	2375	2210	2185	2049	1983	1913	1872	1895	1849	2062	2007	1948	1978	2022	2067	2109	2006	1997	2001	1953	2048	1861	1840	1867	1902	1990	2086	2155	2204	2278	2211	2156	2152	2045	2188
4294	4375	4294	3966	4116	3988	3885	3761	3674	3614	3294	3166	3000	2925	2602	2517	2466	2325	2328	2206	2136	2234	2318	2445	2575	2537	2597	2644	2479	2424	2384	2237	2379	2278	2289	2232	2349	2337	2362	2459	2577	2682	2861	2716	2698	2742	2576	2620	2533	2535
4456	4429	4359	4345	4302	4301	4191	4005	4023	3846	3732	3504	3276	3212	3095	2866	2873	2786	2668	2576	2690	2906	2892	3043	3158	3159	3012	3073	3093	2932	2796	2737	2692	2665	2561	2818	2778	2793	2878	2841	3058	3057	3217	3308	3174	3124	3083	3056	3085	2994
4523	4528	4387	4487	4537	4505	4452	4422	4246	4225	3884	3732	3534	3321	3235	3028	3104	3076	3031	3065	3076	3247	3384	3322	3375	3380	3247	3264	3223	3059	3079	2961	2978	3054	3047	2956	3023	2878	3034	3128	3324	3454	3583	3352	3377	3364	3397	3317	3307	3383
4470	4399	4364	4539	4672	4639	4459	4393	4413	4345	3983	3687	3460	3316	3180	2953	2940	2912	2930	2912	3059	3290	3204	3287	3260	3144	3125	3075	3029	2876	2918	2970	2985	2978	2879	2934	2883	2792	2863	2947	3135	3164	3296	3362	3281	3162	3170	3053	3161	3136
4233	4243	4222	4347	4481	4314	4240	4201	3890	3885	3575	3432	3224	2950	2784	2613	2478	2453	2446	2388	2739	2675	2770	2779	2650	2719	2687	2623	2500	2607	2526	2552	2707	2643	2609	2550	2493	2450	2522	2654	2657	2758	2957	2918	2780	2753	2656	2543	2645	2822
4181	4152	4262	4170	4063	4023	3988	3773	3623	3492	3345	3176	2963	2837	2592	2287	2268	2201	2208	2117	2155	2330	2386	2364	2386	2339	2200	2170	2118	2137	2158	2154	2243	2115	2143	2127	2023	2159	2079	2178	2311	2323	2337	2366	2388	2379	2157	2167	2195	2343
4303	4279	4208	4393	4129	3989	3845	3619	3590	3379	3264	3080	2974	2721	2558	2465	2389	2325	2196	2191	2043	2108	2077	2133	2207	2047	2007	1953	1843	1919	1828	1873	1937	1957	1871	1858	1811	1811	1911	1893	1966	2071	2085	2023	2050	1958	1886	1913	1933	2074
4502	4344	4501	4457	4248	4212	3764	3637	3615	3373	3156	2974	3006	2822	2752	2541	2483	2373	2339	2304	2097	2158	2072	2030	2019	2092	1956	1786	1849	1851	1923	1944	1901	1989	1819	1737	1765	1673	1751	1833	1798	1777	1899	1814	1777	1800	1763	1797	1835	1949
4424	4376	4451	4331	4300	4046	3808	3532	3293	3167	3019	2758	2787	2671	2541	2372	2366	2182	2236	2224	2049	2022	1966	2006	1923	1831	1892	1847	1878	1777	1936	1856	1856	1810	1774	1734	1646	1765	1737	1766	1790	1756	1685	1774	1640	1613	1644	1756	1689	1740
4342	4286	4301	4253	4000	3802	3516	3338	2961	2822	2629	2524	2496	2321	2249	2172	2073	1974	1943	1919	1901	1822	1835	1782	1788	1759	1823	1685	1742	1742	1765	1704	1731	1694	1657	1640	1624	1708	1728	1837	1752	1659	1657	1548	1531	1485	1574	1570	1606	1721
4372	4274	4396	4134	4056	3729	3421	3115	2988	2805	2554	2476	2493	2322	2141	2040	1963	1778	1722	1719	1704	1648	1636	1589	1648	1669	1535	1494	1542	1541	1626	1547	1532	1550	1420	1527	1581	1544	1620	1739	1737	1612	1673	1591	1503	1505	1466	1535	1566	1611
4510	4577	4463	4199	3979	3784	3425	3152	3040	3028	2653	2380	2446	2290	2088	1991	1815	1666	1667	1563	1482	1492	1458	1491	1442	1567	1475	1471	1410	1347	1483	1411	1432	1438	1350	1446	1361	1396	1486	1535	1504	1479	1478	1561	1584	1477	1451	1503	1453	1480
4566	4557	4481	4171	4017	3791	3453	3135	3011	2842	2748	2511	2446	2182	2076	1911	1693	1658	1613	1485	1436	1388	1348	1393	1411	1562	1475	1433	1563	1435	1469	1458	1369	1436	1432	1334	1317	1395	1418	1426	1465	1484	1534	1510	1584	1509	1531	1505	1456	1551
4431	4275	4231	4087	3920	3802	3264	3111	3000	2808	2794	2511	2406	2313	2113	1900	1729	1576	1588	1408	1463	1379	1405	1459	1570	1637	1624	1528	1559	1571	1496	1403	1392	1381	1362	1307	1376	1415	1419	1424	1443	1534	1476	1589	1627	1533	1512	1605	1468	1516
4441	4298	4191	4067	3969	3708	3607	3195	3009	3043	2876	2747	2575	2549	2367	2152	1935	1897	1740	1665	1593	1543	1573	1642	1691	1711	1731	1709	1642	1539	1581	1496	1432	1384	1438	1547	1390	1451	1442	1472	1512	1595	1599	1690	1709	1633	1520	1590	1567	1618
4488	4281	4278	4176	4098	3800	3610	3505	3231	3280	2982	2919	2722	2698	2557	2384	2172	2060	1980	1813	1769	1717	1677	1701	1751	1924	1946	1793	1778	1674	1606	1587	1581	1515	1616	1575	1599	1553	1617	1582	1558	1562	1614	1640	1741	1741	1663	1629	1682	1713
4394	4414	4169	4142	4049	3859	3638	3578	3364	3187	2941	3047	2868	2711	2651	2287	2130	2103	1917	1852	1752	1652	1719	1706	1755	1830	1816	1842	1796	1673	1716	1657	1689	1671	1645	1604	1695	1676	1664	1636	1608	1626	1703	1765	1657	1794	1802	1637	1679	1737
4283	4167	3998	4019	3929	3740	3599	3482	3452	3205	2987	3000	2841	2555	2461	2091	1996	1861	1854	1758	1715	1705	1752	1794	1914	1887	1987	1910	1913	1960	1867	1830	1790	1792	1750	1754	1747	1814	1831	1732	1750	1766	1716	1822	1904	1896	1839	1948	1819	1839
4183	3963	4064	3902	3829	3666	3705	3592	3567	3401	3276	3124	2966	2644	2598	2225	2049	2002	1988	1913	1901	1994	2057	2078	2186	2212	2185	2324	2266	2212	2185	2142	1981	2068	2097	2072	2052	2058	2098	2106	2140	2031	2106	2084	2190	2197	2328	2342	2263	2241
4145	4304	4114	4021	4015	4021	4095	3763	3919	3792	3675	3477	3303	3075	2915	2766	2533	2340	2406	2358	2418	2457	2650	2717	2690	2636	2630	2596	2658	2680	2484	2472	2370	2378	2473	2425	2510	2596	2625	2728	2622	2579	2514	2728	2692	2841	2887	2914	2931	2892
4140	4096	4069	4129	4226	4330	4385	4301	4240	4040	4000	3783	3571	3368	3111	2991	2826	2886	2845	2859	2994	2885	3072	3056	3105	2992	2996	2934	2872	2776	2763	2670	2726	2765	2799	2766	3014	3132	3253	3251	3259	3215	3090	3168	3102	3255	3499	3388	3503	3686
4124	4081	4088	4244	4130	4403	4557	4399	4400	4247	4087	3832	3730	3483	3293	3069	3106	3012	3036	3092	3199	3250	3242	3130	3117	3175	3106	3023	2963	3022	2877	2900	2834	2919	3012	3069	3242	3341	3576	3441	3438	3456	3401	3384	3340	3592	3623	3851	3916	3803
4132	4192	4070	4202	4263	4321	4359	4216	4182	3934	3721	3556	3534	3292	3079	3005	2894	2786	2914	2860	2850	3005	3040	3074	2987	2950	2915	2844	2859	2822	2685	2722	2647	2712	2833	2874	2939	3267	3354	3356	3332	3297	3329	3280	3350	3358	3419	3562	3590	3657
4236	4010	4113	4223	4141	4005	4059	3913	3816	3540	3434	3226	3231	3050	2799	2820	2587	2464	2512	2483	2526	2566	2545	2595	2488	2501	2520	2427	2416	2299	2385	2301	2331	2314	2426	2361	2586	2612	2728	2881	3019	2984	2961	2847	2910	2942	2923	3159	3189	3217
4249	4252	4118	4198	4130	3982	3818	3587	3440	3243	3048	2968	2761	2677	2595	2425	2259	2197	2148	2210	2154	2152	2159	2064	2196	2069	2110	2062	2021	2054	1968	2042	1991	1959	1956	2099	2074	2101	2137	2227	2250	2427	2391	2400	2432	2448	2546	2572	2682	2622
4275	4265	4419	4293	4190	3977	3742	3526	3303	3055	2797	2591	2554	2434	2303	2267	2180	2081	1921	2036	1934	1879	1849	1875	1851	1911	1877	1811	1772	1698	1916	1781	1847	1853	1768	1715	1717	1773	1848	1767	1878	1885	1873	1957	1953	2025	2257	2219	2219	2271
4140	4402	4317	4392	4272	4003	3864	3537	3158	3063	2826	2721	2491	2402	2327	2243	2060	2104	1908	1944	1780	1803	1837	1824	1776	1778	1817	1735	1737	1665	1802	1751	1750	1651	1778	1675	1722	1643	1572	1604	1649	1567	1621	1666	1669	1766	1984	1980	2008	1979
4436	4461	4520	4304	4145	3970	3731	3439	3167	2918	2896	2583	2505	2369	2226	2254	2062	2087	1914	1726	1768	1706	1751	1785	1783	1693	1778	1745	1794	1688	1678	1614	1578	1631	1626	1618	1530	1668	1588	1644	1520	1500	1453	1530	1557	1669	1609	1697	1770	1810
4564	4551	4488	4317	4225	3725	3577	3237	3000	2984	2758	2629	2405	2251	2150	2001	1928	1839	1748	1578	1551	1599	1645	1706	1716	1755	1760	1735	1693	1690	1683	1598	1506	1477	1454	1554	1517	1481	1516	1550	1605	1492	1420	1509	1503	1468	1429	1502	1499	1566
4562	4444	4404	4248	3959	3748	3347	3111	2901	2686	2644	2360	2240	2066	2077	1884	1804	1759	1610	1499	1481	1397	1414	1538	1573	1641	1600	1521	1505	1546	1522	1543	1479	1414	1480	1378	1354	1327	1431	1377	1490	1475	1463	1507	1515	1450	1386	1385	1418	1437
4414	4507	4484	4272	3883	3625	3394	2931	2822	2660	2427	2299	2156	2006	1994	1969	1790	1685	1574	1520	1465	1366	1366	1438	1497	1530	1476	1543	1471	1432	1405	1508	1439	1478	1455	1397	1324	1327	1390	1356	1378	1478	1439	1499	1545	1459	1397	1424	1344	1273
4485	4338	4427	4151	3878	3535	3218	2895	2749	2572	2387	2241	2162	2116	2061	1993	1742	1717	1661	1576	1465	1469	1364	1462	1482	1572	1488	1425	1409	1448	1460	1527	1518	1463	1441	1510	1361	1373	1338	1395	1438	1527	1452	1591	1528	1488	1387	1396	1341	1360
4470	4419	4298	4187	3996	3624	3298	3104	2796	2703	2546	2342	2302	2234	2144	2005	1978	1872	1814	1676	1575	1577	1477	1550	1511	1600	1528	1500	1552	1441	1548	1550	1570	1505	1632	1508	1570	1406	1438	1410	1500	1513	1561	1539	1612	1623	1489	1503	1383	1388
4385	4458	4316	4328	3914	3744	3470	3375	3204	2885	2695	2543	2377	2302	2307	2134	2094	1983	1845	1858	1734	1625	1645	1618	1649	1781	1802	1679	1614	1667	1723	1673	1623	1725	1667	1579	1618	1644	1535	1542	1535	1566	1595	1551	1677	1673	1549	1677	1473	1570
4356	4349	4245	4257	4025	3875	3690	3383	3269	3230	2846	2696	2446	2465	2308	2203	2081	2029	1801	1795	1826	1756	1730	1652	1734	1762	1758	1774	1748	1733	1721	1737	1725	1655	1709	1658	1606	1648	1664	1638	1529	1540	1588	1634	1689	1740	1720	1617	1645	1634
4329	4380	4319	4272	4052	3784	3742	3523	3249	3159	2878	2622	2442	2278	2208	2152	2034	1978	1921	1773	1785	1785	1738	1728	1732	1692	1715	1721	1631	1687	1671	1605	1683	1605	1659	1609	1637	1635	1521	1584	1540	1564	1566	1671	1792	1768	1797	1707	1658	1616
4319	4224	4288	4143	3935	3735	3619	3484	3353	3015	2802	2636	2451	2369	2301	2061	2036	1985	1900	1797	1844	1895	1896	1873	1853	1752	1769	1637	1721	1672	1802	1705	1798	1613	1664	1679	1679	1761	1670	1667	1740	1755	1758	1833	1854	1916	1898	1922	1853	1716
4233	4211	4096	4040	3879	3746	3719	3540	3443	3267	3093	2814	2706	2643	2485	2390	2379	2241	2144	2111	2066	2109	2134	2104	2087	2039	2039	1949	1999	2012	1916	1939	1956	1986	1992	1962	2051	2138	2135	2310	2214	2194	2261	2290	2330	2332	2307	2421	2216	2192
4302	4088	4067	4010	4098	4042	3841	3840	3693	3642	3475	3333	3028	2970	2754	2731	2531	2537	2398	2466	2440	2492	2509	2429	2337	2414	2474	2483	2372	2406	2388	2405	2429	2434	2463	2662	2666	2775	2845	2845	2843	2744	2925	2926	2971	3024	3008	2972	2920	2894
4317	4044	4096	3966	4103	4251	4201	4210	4143	3977	3924	3616	3395	3222	2924	2770	2644	2601	2572	2456	2613	2605	2744	2796	2882	2708	2747	2698	2847	2717	2707	2788	2777	2829	2945	3086	3136	3290	3409	3349	3480	3361	3408	3395	3585	3568	3686	3542	3512	3461
4154	4224	4117	4095	4110	4381	4309	4304	4321	4176	4052	3737	3401	3199	2936	2855	2713	2678	2536	2445	2506	2558	2640	2800	2828	2696	2782	2720	2815	2821	2901	2880	2852	2928	2844	3053	3168	3280	3434	3472	3552	3571	3508	3479	3511	3625	3656	3708	3729	3704
4186	4094	4033	3988	4047	3956	4126	4121	4196	3972	3859	3622	3329	3119	2924	2682	2624	2567	2423	2350	2357	2380	2383	2496	2442	2519	2432	2435	2494	2471	2517	2559	2611	2636	2509	2714	2759	2863	2922	2912	3216	3062	3098	3063	3044	3149	3257	3160	3293	3402
4127	4047	4039	3844	3842	4014	3800	3746	3925	3652	3393	3207	3026	2846	2722	2587	2425	2318	2244	2083	2107	2062	2047	2119	2151	2112	2077	2080	2106	2092	2192	2105	2262	2238	2221	2330	2260	2208	2461	2409	2489	2429	2409	2327	2526	2577	2614	2712	2798	2856
4009	3915	4009	3998	3881	3824	3626	3564	3473	3387	3285	3077	2791	2719	2533	2402	2226	2142	2021	1933	1959	1731	1733	1936	1856	1791	1810	1814	1740	1787	1810	1813	1899	1854	1935	1924	1903	1899	1966	1904	1886	1809	1866	1874	2004	2011	2164	2133	2209	2194
4075	4001	3961	3919	4011	3786	3642	3516	3329	3372	3096	2820	2674	2572	2356	2258	2121	1986	1875	1919	1880	1636	1769	1777	1799	1815	1765	1678	1638	1615	1617	1631	1662	1671	1735	1877	1841	1684	1701	1645	1582	1613	1604	1708	1726	1799	1962	1873	1860	1922
4225	4128	4097	4230	4003	3919	3585	3556	3392	3224	3086	2782	2578	2442	2324	2130	2083	2006	1885	1900	1811	1780	1729	1742	1831	1820	1783	1738	1730	1639	1653	1801	1785	1825	1799	1880	1837	1696	1690	1629	1576	1577	1577	1525	1582	1662	1738	1713	1782	1796
4183	4253	4126	4116	4004	3730	3617	3370	3164	2950	2982	2659	2512	2377	2344	2152	2134	2028	1865	1747	1636	1606	1593	1592	1708	1746	1869	1927	1858	1803	1802	1867	1823	1824	1941	1940	1844	1711	1682	1598	1534	1568	1602	1655	1489	1596	1541	1542	1641	1630
4229	4185	4003	4072	3927	3617	3413	3059	2939	2843	2585	2468	2506	2320	2316	2150	2010	1974	1889	1649	1607	1567	1470	1425	1527	1577	1715	1752	1718	1676	1650	1657	1711	1729	1722	1768	1706	1685	1594	1587	1506	1519	1473	1503	1555	1511	1511	1435	1478	1447
4102	4214	4029	3963	3732	3447	3229	3007	2839	2593	2522	2332	2151	2090	2093	2078	1871	1845	1762	1586	1542	1472	1345	1336	1411	1421	1496	1466	1396	1438	1420	1342	1499	1475	1417	1554	1513	1441	1382	1403	1356	1399	1453	1498	1439	1475	1407	1377	1408	1391
4064	4198	4069	3992	3681	3485	3141	2866	2834	2436	2408	2079	2102	1901	1890	1790	1700	1630	1617	1497	1457	1438	1463	1360	1350	1541	1328	1265	1331	1381	1289	1252	1314	1280	1321	1299	1340	1383	1279	1315	1373	1463	1490	1515	1544	1551	1409	1400	1369	1292
4287	4195	4054	3853	3656	3461	2938	2791	2608	2586	2215	2144	2037	1980	1890	1829	1740	1711	1656	1614	1543	1562	1428	1400	1453	1457	1407	1266	1347	1425	1333	1312	1293	1289	1358	1246	1355	1312	1300	1318	1384	1415	1496	1457	1490	1538	1479	1437	1352	1275
4226	4210	4032	3918	3801	3370	3226	2852	2815	2681	2476	2412	2203	2211	2136	2026	2043	1869	1779	1746	1731	1727	1786	1603	1569	1661	1569	1428	1468	1417	1382	1356	1349	1422	1417	1422	1487	1557	1530	1484	1480	1575	1504	1458	1592	1510	1588	1562	1534	1558
4166	4060	4065	4122	3785	3631	3365	3103	3121	2948	2759	2722	2646	2599	2545	2423	2387	2200	2093	2122	2043	1999	1935	1887	1840	1825	1852	1764	1724	1625	1752	1638	1679	1855	1720	1816	1903	1866	1781	1840	1829	1753	1691	1723	1702	1745	1814	1862	1839	1879
4121	4117	4042	3958	3795	3612	3378	3163	3232	3285	3176	3061	2975	2905	2742	2687	2491	2295	2224	2120	2069	2085	2092	2070	1970	2019	2087	2037	2083	1988	1994	2057	2098	2141	2140	2095	2100	2021	1960	1993	1807	1928	1878	1858	1848	1839	1870	1873	1943	2064
4016	3990	4078	3914	3787	3658	3596	3397	3364	3270	3344	3130	2905	2870	2656	2508	2360	2209	2075	2043	2029	2079	2066	2089	2159	2079	2092	1973	1959	1940	1984	2083	2081	2139	2140	2064	2040	1948	1916	1823	1779	1823	1856	1870	1886	1933	2008	1923	1994	1887
4037	4047	3942	3962	3822	3666	3586	3462	3403	3320	3295	3153	2984	2776	2600	2389	2293	2370	2193	2122	2156	2284	2241	2403	2527	2430	2477	2198	2213	2057	2122	2182	2223	2218	2270	2193	1992	2071	1986	2079	2056	2132	2172	2240	2309	2287	2360	2221	2236	2145
4027	3921	3912	3997	3875	3830	3995	3809	3696	3697	3696	3583	3315	3274	3063	2938	2921	3028	2881	2879	2887	3063	3026	3238	3351	3321	3228	3157	2952	2992	2934	2961	2942	3000	2985	2973	2854	2900	2908	2952	3116	3237	3238	3359	3264	3307	3375	3229	3233	3043
4140	3980	3995	4073	4011	4068	4199	4166	4136	4181	4145	4168	3943	3927	3844	3887	3985	4114	4080	4108	4009	3861	4112	4078	4218	4292	4130	4056	3931	3883	3797	3866	3884	4030	3947	4029	4128	4093	4079	4261	4393	4452	4510	4532	4388	4487	4203	4303	4114	4047
4214	4281	4072	4102	4206	4216	4184	4419	4348	4453	4539	4497	4367	4416	4477	4400	4482	4381	4496	4344	4333	4308	4223	4308	4467	4409	4483	4272	4309	4388	4259	4299	4354	4342	4516	4575	4605	4555	4837	4739	4801	4905	4931	4877	4900	4787	4803	4694	4628	4645
4258	4093	4154	4292	4126	4235	4111	4425	4395	4417	4376	4408	4232	4425	4318	4303	4334	4266	4243	4101	4116	4106	3953	4145	4177	4351	4295	4166	4324	4178	4257	4286	4393	4411	4344	4407	4432	4495	4593	4688	4754	4605	4554	4711	4616	4707	4456	4593	4519	4570
4189	4323	4336	4221	4211	4025	4210	4225	4252	4336	4386	4333	4183	4154	4252	4111	3974	4055	3953	3898	3877	3675	3779	3889	4063	4153	4133	4200	4115	4136	4023	4116	4192	4159	4170	4151	4176	4302	4469	4371	4372	4266	4272	4215	4314	4245	4227	4142	4145	4206
4179	4246	4204	4143	4080	3953	4114	4335	4299	4308	4218	4266	4058	4292	4067	4109	4111	4097	4198	4048	4040	4081	3988	3974	4090	4108	4153	4013	4105	4070	4064	4020	4008	4209	4187	4142	4236	4344	4270	4215	4159	4172	4102	4026	3977	4114	4065	4053	4072	4100
4208	4021	4106	4088	4018	3942	3960	4205	4243	4282	4402	4311	3989	3945	3879	3882	4035	4130	4182	4202	4192	4198	4231	4059	4130	4224	4011	4057	3909	3965	3848	3819	3804	4011	4020	4049	4068	4221	4202	4232	4109	4106	3999	4033	3863	3944	3972	3969	3951	4042
3984	4051	3920	3960	3939	3882	3905	4175	4132	4132	4090	3965	4015	3993	4041	4028	4122	4170	4264	4205	4379	4194	4208	4059	3975	4078	3914	3887	3978	3989	3904	3784	3892	3891	4003	4025	4012	4110	4069	4109	4078	4180	3964	3830	3876	3878	3930	3950	3970	3982
4002	3967	3963	3885	4078	3952	3942	4146	4239	4280	4137	4129	3938	3981	3987	4041	4005	3987	4155	4065	4088	4037	4226	4164	4037	4173	4174	4044	4001	4045	4022	3960	3954	3952	4067	3978	4086	4163	4114	4160	4199	4107	4007	3837	4003	3872	3879	3909	3985	4162
4017	3864	3909	4021	4044	4031	3956	4095	4181	4142	4079	3970	4011	4024	3978	4257	4232	4044	4132	4133	4125	4086	4180	4118	4114	4225	4138	4251	3928	4148	4028	4107	4014	4108	4289	4142	4104	4158	4258	4248	4263	4201	4148	3938	4018	3944	4066	4066	4046	4032
3790	3835	3939	4015	4017	4040	3965	3958	4126	4164	4120	4030	3996	3955	3819	3994	3993	3887	4063	4053	4110	4016	4201	4244	4082	4166	4176	4135	4000	4017	4046	3939	4079	4200	4198	4092	4024	4140	4178	4179	4340	4100	4099	4084	3991	4074	4153	4002	4202	4107
3977	3873	3965	3981	4015	4068	4066	4073	4061	4054	3906	3885	3778	3970	3957	4000	4105	4095	4121	4201	4071	3976	3976	3991	3997	4001	4046	4136	3895	3898	3842	4036	4035	4035	4165	4030	4121	3990	4215	4128	4166	4160	4145	4032	3931	4090	3952	4014	4088	4062
4020	4002	4003	3926	4062	4125	4136	4000	3930	4103	4090	3968	4052	4009	3922	3894	3837	3922	3962	4021	3904	3997	4113	4105	4033	4057	4127	4010	3879	3927	4054	3916	4037	4042	4048	4008	4197	4240	4163	4275	4231	4147	4227	4044	4031	4029	4084	3947	3985	3923
4160	4162	3873	4017	4128	3985	4074	3934	3900	3981	3884	3936	3916	3945	4072	4003	4037	4000	4076	4109	4028	3915	3975	3920	3927	4007	4091	4125	4004	3995	4011	4168	4089	4111	4132	4178	4181	4327	4367	4274	4188	4201	4234	4072	3990	4044	4208	4020	3922	3758
4160	4015	3978	3985	4103	4028	4111	3949	4083	3984	3937	4053	4068	4096	4071	4106	4035	3949	3959	3954	4171	4185	4048	4010	4058	3817	3923	4063	3993	3940	4048	4064	4026	4168	4049	4045	4226	4099	4210	4295	4128	4157	4203	3937	4211	4091	4121	4054	3999	3714
4102	4191	3953	3835	4024	4016	4000	3832	4052	4070	4062	4079	4099	4192	4057	4093	3968	3912	3976	3889	3923	3865	3812	4006	3918	3821	3932	3975	3898	3929	3985	4031	4072	3997	4123	3923	3908	4018	4031	3969	4001	3987	3900	4009	3888	4037	3891	3906	4007	3763
4140	3976	3987	3885	3883	3844	3839	3886	4043	4011	4209	4037	3915	4049	3980	3853	3795	3816	3939	3911	3992	3961	3808	3909	3758	3868	3903	4098	4086	4111	3974	3914	4118	3950	3902	3908	4052	3943	4070	3932	3944	3910	3916	4058	4033	4025	4012	4065	3805	3957
4077	3962	3848	3766	3699	3834	3890	3946	3852	3831	4008	3970	4012	3891	3952	3930	3914	3893	3936	4009	3974	4026	3784	3898	3980	3805	3882	4108	4178	4249	4249	4186	4078	3941	3934	3848	3955	3954	3935	4011	4118	4020	3942	3855	4028	4011	3961	3947	3971	3904
4121	4046	3808	3850	3833	3841	3729	3716	3791	3814	4031	3894	3855	3950	3734	3711	3629	3764	3892	4046	3932	4025	3896	3904	3871	3892	3968	4106	4103	4061	4180	4180	3893	3863	3736	3792	3883	4038	4003	3856	3908	3911	3870	3885	4011	4069	3992	3935	3826	3805
4054	3933	3988	3880	3850	3813	3759	3828	3888	3923	3829	3776	3672	3690	3704	3596	3578	3662	3716	3792	3751	3730	3761	3881	3925	3870	3917	4012	4111	4119	4138	3989	3793	3770	3738	3814	3978	3975	3968	3792	3835	3996	3891	3867	4048	4085	4035	3999	3868	4003
4076	4097	3979	3739	3944	3810	4141	3868	3809	3636	3654	3550	3671	3728	3810	3742	3844	3910	3984	4080	4184	3993	3991	3971	3866	4014	4113	4057	4189	4211	4259	4095	4010	3831	4126	4173	4090	4138	4021	4116	3918	4036	4090	4012	4061	4124	4104	4009	4143	3956
4049	3980	3797	4031	4130	4200	4103	3914	3959	3906	3963	3931	4034	4034	3875	3991	3960	4064	4239	4329	4465	4481	4498	4402	4334	4258	4272	4357	4445	4415	4456	4490	4364	4446	4452	4476	4384	4473	4413	4534	4263	4289	4230	4332	4403	4414	4425	4412	4334	4165
3943	3952	3986	4283	4080	4106	4155	4180	4340	4136	4095	3813	3843	3945	3858	3803	3666	3803	3985	4016	4084	4283	4207	4420	4600	4390	4352	4269	4488	4380	4408	4272	4382	4488	4673	4685	4610	4743	4754	4618	4783	4541	4470	4512	4714	4594	4553	4609	4403	4538
4010	3913	4199	3941	3901	3997	4134	4214	4089	3915	3832	3724	3806	3779	3870	3858	3775	3790	3858	3891	3932	3871	3869	3782	3721	3836	3925	3996	3913	4018	4068	3879	3874	3878	4055	4415	4225	4383	4509	4286	4345	4330	4297	4390	4443	4573	4387	4460	4478	4321
4215	4087	3878	3703	3658	3854	3800	3734	3560	3536	3410	3428	3391	3568	3542	3267	3402	3279	3216	3401	3443	3533	3438	3445	3101	3051	2937	3075	3068	3262	3210	3292	3142	2917	3081	3290	3411	3316	3338	3406	3466	3448	3458	3475	3549	3711	3789	3747	3765	3705
4093	3770	3570	3596	3530	3513	3313	3266	3175	3141	3017	2883	2929	2869	2735	2765	2564	2489	2394	2533	2474	2668	2705	2777	2705	2616	2417	2352	2293	2467	2555	2492	2480	2370	2258	2322	2570	2434	2256	2487	2418	2381	2477	2583	2685	2645	2684	2650	2826	2709
4056	3715	3703	3597	3454	3318	3092	3114	2986	2751	2781	2737	2682	2627	2514	2276	2247	2061	1933	1939	1873	1845	1981	2142	2351	2247	2139	2061	2017	1958	2162	2013	1977	1918	1880	1775	1877	1921	1884	1850	1880	1854	1872	1930	1971	2000	1911	2031	2022	2086
3891	3899	3970	3719	3392	3303	3191	3111	2871	2828	2623	2666	2593	2447	2339	2091	2015	1943	1837	1657	1556	1700	1661	1669	1755	1879	1993	1911	1845	1764	1673	1680	1650	1630	1656	1615	1581	1669	1684	1580	1608	1604	1584	1630	1593	1588	1615	1662	1636	1721
4037	4087	3772	3393	3329	3265	3204	3017	2706	2681	2599	2402	2276	2153	1947	1983	1952	1804	1713	1657	1545	1547	1465	1464	1467	1640	1651	1779	1727	1634	1504	1501	1476	1414	1479	1553	1457	1438	1578	1558	1585	1568	1530	1555	1565	1563	1535	1494	1591	1520
4224	4036	3524	3252	3188	3006	2815	2692	2621	2366	2209	2046	1901	1853	1871	1816	1857	1826	1670	1535	1460	1506	1446	1460	1477	1470	1461	1543	1526	1616	1480	1451	1413	1348	1329	1354	1343	1315	1475	1459	1462	1489	1537	1448	1471	1565	1453	1384	1363	1527
4327	3785	3230	3199	3153	2869	2665	2532	2336	2056	1881	1730	1704	1803	1918	1921	1910	1799	1682	1518	1484	1379	1373	1315	1388	1341	1396	1343	1347	1538	1482	1401	1419	1266	1280	1305	1232	1277	1242	1305	1350	1347	1443	1467	1377	1447	1360	1303	1293	1339
4091	3696	3401	3291	3053	2793	2541	2439	2045	1836	1684	1791	1860	1961	2089	2241	2117	1935	1773	1575	1465	1382	1311	1263	1333	1388	1347	1351	1300	1304	1320	1386	1359	1352	1303	1219	1248	1268	1237	1232	1304	1352	1418	1389	1355	1372	1381	1312	1304	1171
4051	3718	3656	3478	3149	2814	2334	2161	1911	1785	1906	2028	2185	2299	2300	2255	2089	1982	1779	1680	1456	1455	1356	1466	1365	1488	1419	1438	1388	1338	1382	1417	1428	1380	1271	1290	1206	1323	1247	1205	1313	1356	1497	1528	1378	1566	1473	1353	1292	1309
4125	4013	3902	3612	3138	2675	2394	2141	1952	2017	2178	2255	2351	2408	2245	2118	1944	1747	1675	1528	1470	1489	1505	1518	1586	1605	1467	1536	1541	1434	1495	1488	1466	1446	1349	1277	1255	1260	1253	1261	1456	1428	1538	1588	1596	1583	1496	1445	1325	1315
4172	4128	4116	3660	3195	2767	2438	2285	2355	2333	2526	2512	2336	2330	2169	1956	1701	1568	1510	1427	1465	1425	1512	1628	1703	1668	1565	1588	1607	1516	1461	1432	1516	1430	1374	1371	1243	1320	1337	1396	1349	1412	1425	1534	1495	1490	1504	1433	1380	1352
3999	4182	4097	3609	3078	2919	2613	2629	2694	2658	2730	2502	2360	2084	1837	1631	1477	1265	1320	1190	1284	1289	1468	1656	1767	1767	1629	1724	1633	1550	1447	1488	1443	1479	1542	1385	1380	1336	1400	1403	1288	1322	1381	1428	1469	1516	1408	1435	1266	1421
3918	4065	3875	3475	3152	2969	2898	2781	2871	2785	2617	2296	1919	1693	1513	1389	1351	1123	1091	1075	1108	1164	1303	1545	1822	1791	1771	1598	1617	1634	1480	1431	1478	1601	1534	1600	1507	1333	1383	1359	1301	1375	1376	1437	1570	1556	1526	1530	1474	1514
3970	4188	3769	3499	3129	3064	3038	2993	2983	2722	2559	2102	1781	1443	1426	1264	1210	1166	1139	1104	1135	1112	1208	1404	1605	1790	1763	1677	1613	1416	1539	1427	1414	1566	1686	1641	1557	1476	1542	1461	1491	1547	1538	1636	1645	1745	1658	1753	1707	1621
3962	4061	3844	3432	3340	3199	3066	3061	3075	2950	2471	2078	1647	1496	1541	1449	1459	1407	1485	1360	1267	1246	1236	1413	1693	1862	1855	1753	1626	1451	1660	1625	1580	1674	1855	1968	1799	1796	1776	1811	1754	1772	1802	1910	1914	2046	1976	1989	1878	1948
4136	4149	3790	3447	3317	3251	3352	3344	3321	3115	2684	2173	1845	1752	1706	1782	1882	1874	1871	1833	1678	1489	1465	1620	1759	2012	2214	2118	1871	1868	2021	2017	2076	2120	2395	2383	2357	2261	2245	2236	2053	2110	2178	2275	2267	2392	2403	2423	2345	2438
4000	4106	3874	3574	3431	3616	3853	3843	3602	3426	2990	2448	2183	2019	2003	2000	2074	2196	2242	2053	2059	1894	1809	1875	2079	2517	2580	2549	2306	2227	2275	2411	2392	2515	2887	2864	2728	2773	2689	2523	2509	2491	2647	2498	2641	2685	2758	2718	2652	2766
3958	4055	3970	3692	3657	3770	3935	4024	3692	3446	3176	2716	2304	2111	2106	2112	2140	2198	2244	2287	2116	1968	2041	2093	2453	2761	3046	2905	2692	2563	2535	2474	2512	2685	3076	3009	3041	2975	2854	2785	2847	2777	2928	2705	3040	3012	2922	3011	3050	2890
3788	4003	3984	3690	3739	3991	4028	4093	3717	3459	3109	2760	2231	2167	2071	2041	2145	2139	2288	2219	2214	1936	2019	2153	2596	3065	3163	2959	2743	2624	2658	2526	2590	2644	2870	2967	2873	3111	3069	2911	3086	2955	2982	3047	3082	3095	3148	3162	3104	3042
3736	4148	4052	3710	3662	3738	3884	3538	3455	3165	2953	2404	2220	1920	1894	1961	1848	1942	1998	1988	1917	1779	1896	2066	2516	2951	2985	2842	2540	2274	2423	2496	2404	2325	2655	2444	2528	2722	2842	2763	2792	2767	2875	2920	3045	3054	3017	3193	3114	3020
3855	3941	3872	3444	3249	3359	3277	3186	3039	2944	2747	2348	2044	1826	1668	1629	1545	1633	1525	1542	1526	1455	1522	1820	2187	2592	2577	2287	2011	1955	2040	1923	1996	2124	2235	2103	2137	2231	2273	2296	2355	2257	2345	2384	2500	2620	2506	2647	2675	2594
3858	3814	3740	3391	2997	2975	2832	2819	2800	2581	2537	2265	2003	1794	1591	1430	1293	1207	1167	1148	1172	1258	1520	1818	2159	2363	2304	1947	1699	1658	1678	1749	1670	1796	1754	1535	1664	1838	1748	1743	1822	1810	1775	1789	1902	1902	1969	2118	2151	2193
4014	3843	3649	3388	3132	2863	2762	2791	2727	2716	2412	2374	2146	1962	1754	1441	1283	1214	1118	1201	1179	1334	1546	1972	2236	2300	2056	1738	1620	1533	1675	1611	1494	1693	1556	1498	1538	1570	1511	1638	1540	1532	1550	1427	1564	1576	1740	1685	1743	1815
4073	3777	3710	3470	3163	2876	2937	2892	2724	2567	2457	2372	2301	2252	1990	1823	1629	1563	1493	1441	1562	1658	1907	2053	2239	2132	1760	1637	1606	1662	1711	1638	1639	1506	1432	1454	1611	1504	1530	1608	1486	1510	1441	1385	1397	1323	1449	1420	1495	1563
4056	3876	3643	3658	3275	3027	2791	2839	2607	2601	2356	2262	2361	2329	2306	2073	2046	2023	2035	1859	1886	1978	2007	2055	1944	1662	1550	1547	1716	1680	1708	1691	1634	1532	1395	1534	1578	1494	1551	1588	1520	1626	1438	1388	1365	1353	1369	1271	1303	1411
4019	4040	3720	3518	3269	2997	2662	2503	2402	2454	2300	2127	2187	2285	2206	2198	2237	2261	2116	2035	1935	1853	1760	1574	1470	1404	1422	1560	1564	1664	1595	1612	1471	1444	1515	1461	1438	1369	1511	1502	1514	1500	1532	1465	1351	1426	1371	1284	1358	1278
4121	3877	3688	3454	3267	2889	2506	2236	2185	2167	2106	2063	1913	1989	2006	2047	1971	1892	1888	1722	1536	1510	1376	1316	1194	1176	1277	1443	1505	1427	1494	1486	1301	1342	1404	1327	1332	1360	1396	1326	1412	1348	1403	1421	1409	1412	1346	1371	1315	1234
4024	3737	3508	3341	3111	2874	2576	2114	1879	1947	1888	1897	1893	1833	1668	1596	1634	1478	1457	1342	1225	1235	1181	1132	1204	1179	1297	1262	1296	1244	1314	1274	1250	1250	1300	1311	1267	1298	1199	1196	1273	1214	1235	1317	1327	1333	1312	1373	1311	1347
4104	3579	3432	3281	2926	2781	2605	2312	1870	1818	1761	1809	1876	1699	1563	1617	1415	1351	1358	1195	1133	1216	1225	1165	1275	1300	1320	1237	1253	1235	1265	1253	1295	1353	1252	1259	1261	1275	1211	1214	1268	1276	1288	1273	1369	1421	1369	1413	1371	1342
4067	3608	3319	3078	2816	2640	2702	2454	2176	1924	1824	1753	1732	1667	1671	1567	1441	1414	1264	1309	1246	1338	1287	1392	1397	1389	1434	1306	1278	1285	1277	1336	1365	1355	1274	1354	1379	1302	1259	1321	1226	1319	1326	1408	1438	1441	1504	1461	1440	1315
3716	3740	3139	2963	2921	2880	2745	2685	2432	2178	1871	1740	1610	1604	1538	1521	1523	1528	1503	1418	1439	1474	1485	1558	1589	1497	1507	1403	1495	1492	1408	1443	1466	1399	1304	1462	1479	1368	1409	1259	1321	1403	1389	1488	1396	1482	1449	1385	1350	1459
3467	3456	3401	3101	3024	2869	2774	2701	2600	2368	2218	1963	1780	1666	1639	1566	1635	1587	1567	1587	1594	1620	1620	1654	1702	1729	1695	1635	1678	1605	1574	1585	1485	1394	1462	1476	1535	1509	1442	1302	1280	1403	1434	1424	1460	1417	1416	1332	1364	1361
3454	3260	3343	3302	3094	3070	2694	2547	2381	2225	2213	2198	2015	1952	1939	1777	1753	1740	1585	1676	1618	1645	1649	1628	1738	1669	1658	1675	1620	1647	1560	1529	1360	1375	1379	1430	1404	1431	1373	1320	1346	1421	1416	1443	1480	1435	1391	1479	1429	1450
3463	3281	3099	3253	3175	3069	2827	2493	2257	2105	2115	2002	2134	2120	2077	2001	1964	1837	1790	1730	1678	1649	1563	1526	1498	1543	1491	1544	1568	1468	1377	1190	1274	1314	1368	1209	1368	1404	1369	1401	1378	1459	1464	1441	1444	1442	1621	1615	1610	1686
3408	3372	3140	3038	3025	2917	2872	2647	2463	2414	2173	2140	1966	1969	1898	1852	1703	1676	1645	1625	1518	1556	1550	1598	1555	1418	1492	1570	1469	1422	1305	1396	1426	1440	1432	1445	1558	1594	1574	1565	1576	1600	1499	1559	1582	1745	1792	1883	1955	1983
3454	3365	3309	3241	3073	2917	2899	2851	2800	2768	2614	2549	2379	2203	1998	1827	1668	1643	1716	1707	1752	1871	1929	1895	1899	1780	1861	1818	1760	1778	1836	1949	1846	1876	1842	1952	1973	1891	2002	2050	1985	1828	1885	1855	1910	2161	2104	2335	2420	2387
3567	3400	3330	3331	3254	3253	3019	3018	2995	3005	3002	2814	2879	2806	2502	2352	2189	2170	2092	2149	2240	2370	2421	2311	2188	2180	2018	2053	2145	2348	2306	2257	2248	2182	2352	2474	2297	2348	2450	2409	2325	2207	2303	2228	2434	2383	2518	2686	2733	2726
3669	3388	3353	3381	3437	3484	3228	3206	3300	2997	3057	2841	2793	2931	2650	2605	2578	2403	2420	2612	2594	2548	2460	2383	2395	2282	2237	2328	2453	2466	2450	2454	2602	2776	2654	2613	2795	2803	2771	2786	2862	2738	2704	2598	2683	2697	2832	2841	3024	2989
3577	3501	3387	3529	3329	3633	3373	3290	3306	3214	3092	2927	2769	2585	2653	2371	2334	2230	2321	2365	2487	2522	2450	2459	2471	2387	2403	2317	2354	2336	2539	2676	2795	2727	2855	2907	2974	2993	2879	3075	3210	2914	3017	2994	2824	2956	2975	3013	2919	2966
3497	3326	3532	3446	3438	3332	3361	3266	3316	3199	2989	2910	2747	2611	2530	2341	2368	2159	2287	2406	2413	2422	2522	2541	2342	2281	2182	2087	2171	2184	2263	2303	2395	2510	2598	2664	2706	2719	2874	2881	2820	3006	2993	2876	2898	2665	2609	2684	2754	2777
3506	3421	3321	3345	3412	3105	3036	2959	2822	2777	2618	2559	2465	2269	2101	2074	1993	1980	1916	2037	2052	1989	2080	2056	2092	1977	1954	1924	1843	1881	1793	1903	1944	2038	2069	2081	2105	2190	2213	2328	2460	2578	2470	2396	2414	2254	2295	2306	2224	2280
3534	3527	3358	3159	3107	3004	3026	2881	2646	2510	2397	2340	2066	2034	1777	1738	1676	1635	1565	1634	1638	1649	1679	1761	1692	1697	1679	1658	1621	1488	1600	1575	1636	1532	1590	1683	1759	1753	1715	1902	1810	1939	1971	1943	2038	1908	1845	1906	1940	1900
3755	3676	3424	3153	2987	2809	2821	2710	2600	2383	2311	2157	1971	1877	1803	1588	1503	1534	1519	1466	1580	1547	1519	1507	1583	1548	1530	1544	1558	1455	1406	1433	1478	1442	1452	1436	1502	1481	1552	1557	1549	1575	1560	1565	1630	1601	1634	1657	1575	1589
3797	3808	3475	3342	3047	2899	2754	2564	2401	2252	2200	2045	1940	1933	1833	1685	1529	1559	1460	1510	1446	1473	1359	1447	1473	1529	1488	1449	1435	1449	1388	1351	1388	1403	1370	1368	1473	1397	1433	1449	1472	1486	1449	1515	1435	1583	1619	1517	1523	1516
3995	3789	3622	3178	2876	2846	2674	2647	2496	2390	2108	1886	1846	1857	1768	1742	1564	1511	1460	1518	1427	1356	1366	1360	1434	1422	1500	1500	1453	1486	1380	1432	1340	1361	1363	1332	1296	1307	1348	1232	1309	1235	1431	1332	1374	1497	1516	1553	1451	1570
3805	3517	3473	3157	2944	2597	2606	2390	2373	2328	2199	2078	2012	1881	1879	1746	1620	1577	1631	1556	1399	1313	1387	1335	1382	1374	1414	1427	1356	1380	1372	1440	1374	1368	1350	1291	1316	1271	1248	1214	1235	1260	1257	1271	1260	1329	1355	1391	1457	1526
3879	3544	3168	3105	2820	2480	2504	2484	2397	2188	2071	1913	1871	1756	1678	1660	1586	1539	1454	1378	1236	1229	1253	1224	1203	1275	1198	1267	1296	1247	1239	1209	1260	1228	1297	1308	1248	1328	1239	1223	1235	1225	1182	1237	1240	1230	1247	1308	1320	1364
3844	3610	3317	3072	2956	2687	2567	2507	2358	2162	2077	1935	1827	1685	1601	1520	1487	1427	1364	1295	1215	1152	1215	1132	1215	1180	1205	1176	1137	1143	1215	1111	1180	1135	1239	1248	1307	1277	1277	1193	1214	1221	1175	1227	1231	1271	1216	1141	1246	1287
3989	3638	3372	3191	2982	2765	2616	2481	2306	2052	1880	1774	1740	1657	1665	1581	1583	1429	1464	1294	1239	1222	1228	1198	1132	1200	1233	1208	1173	1199	1205	1201	1237	1217	1306	1360	1326	1361	1386	1326	1284	1226	1258	1252	1243	1221	1250	1336	1321	1290
3785	3514	3441	3147	2996	2692	2608	2332	2080	2038	1828	1770	1715	1629	1676	1549	1574	1591	1538	1554	1409	1405	1433	1349	1337	1414	1391	1283	1285	1277	1279	1334	1372	1366	1464	1422	1461	1374	1333	1408	1241	1277	1186	1187	1257	1277	1312	1279	1309	1321
3166	3046	3028	2879	2813	2506	2344	2144	1900	1733	1689	1725	1674	1685	1724	1667	1686	1732	1726	1676	1651	1575	1399	1360	1352	1409	1358	1420	1293	1282	1353	1366	1426	1386	1424	1460	1438	1423	1419	1441	1317	1395	1410	1357	1316	1269	1268	1305	1297	1307
2751	2554	2615	2543	2492	2345	2145	1954	1805	1627	1650	1595	1629	1652	1720	1658	1625	1679	1549	1553	1545	1497	1407	1402	1409	1378	1329	1215	1241	1226	1200	1299	1341	1429	1359	1479	1438	1502	1456	1520	1534	1480	1623	1465	1456	1318	1408	1328	1324	1395
2358	2155	2132	2101	2090	2080	1867	1651	1491	1479	1366	1359	1397	1406	1452	1478	1502	1472	1417	1495	1561	1453	1385	1286	1392	1209	1223	1220	1146	1160	1163	1152	1212	1257	1406	1469	1453	1544	1564	1609	1589	1523	1671	1587	1550	1531	1403	1363	1411	1451
2065	1934	1814	1848	1733	1620	1585	1376	1299	1223	1172	1152	1196	1216	1305	1346	1269	1387	1341	1434	1385	1356	1390	1297	1343	1254	1267	1265	1221	1221	1142	1213	1138	1241	1261	1308	1275	1335	1373	1454	1393	1493	1550	1558	1568	1571	1588	1448	1564	1477
1928	1796	1730	1694	1573	1516	1412	1313	1196	1129	1199	1163	1087	1220	1237	1230	1232	1243	1330	1344	1349	1303	1368	1378	1421	1309	1304	1258	1280	1262	1271	1200	1263	1213	1371	1371	1412	1393	1419	1611	1590	1677	1797	1850	1881	2053	2075	1984	1928	1930
2094	1996	1915	1851	1593	1545	1434	1426	1299	1290	1241	1276	1334	1223	1261	1262	1317	1321	1253	1280	1353	1333	1285	1291	1399	1336	1258	1251	1211	1157	1239	1205	1269	1376	1429	1546	1689	1706	1750	1964	2048	2174	2378	2417	2546	2757	2682	2617	2651	2390
2310	2209	2096	2049	1886	1758	1663	1551	1546	1463	1538	1469	1476	1414	1462	1324	1420	1374	1370	1328	1333	1357	1273	1384	1379	1362	1417	1370	1267	1245	1193	1297	1337	1410	1503	1738	1811	1911	2105	2198	2428	2577	2793	2976	3111	3115	3262	3262	3097	3077
2336	2266	2161	1990	1979	1795	1685	1577	1612	1628	1670	1765	1610	1557	1483	1455	1516	1395	1344	1436	1377	1408	1442	1399	1432	1510	1475	1445	1400	1411	1401	1370	1475	1571	1714	1853	1946	2139	2329	2397	2536	2723	2864	3054	3256	3387	3515	3460	3492	3319
2248	2186	2042	1944	1893	1756	1692	1608	1637	1630	1639	1670	1632	1585	1521	1533	1541	1424	1433	1404	1417	1481	1503	1522	1583	1570	1538	1554	1554	1652	1649	1716	1793	1917	2079	2130	2279	2315	2485	2623	2664	2882	2920	3012	3158	3311	3407	3471	3452	3379
2514	2531	2278	2285	2144	2028	2002	1883	1860	1985	1998	2101	2035	1961	1871	1702	1677	1591	1585	1527	1587	1688	1693	1644	1681	1760	1754	1764	1806	1945	2071	2274	2376	2452	2433	2581	2540	2588	2705	2634	2753	2698	2800	2786	2864	2970	3057	3101	3013	3068
3489	3546	3436	3261	3164	2996	2835	2652	2597	2616	2528	2481	2408	2230	2050	1943	1731	1609	1531	1542	1661	1646	1714	1802	1962	1878	2067	2066	2143	2373	2401	2475	2721	2615	2506	2521	2530	2401	2345	2326	2257	2408	2336	2441	2397	2535	2587	2479	2607	2548
4439	4444	4300	4111	3952	3694	3295	3158	3063	2799	2743	2588	2388	2283	2159	1837	1613	1520	1408	1296	1502	1417	1482	1542	1669	1688	1695	1747	1880	1949	2035	2074	2167	2104	2120	2102	1993	1953	1840	1765	1793	1776	1822	1853	1829	1868	1927	1945	2048	2131
4260	4003	3880	3842	3627	3420	3135	3030	2726	2616	2487	2343	2271	2027	1934	1728	1519	1324	1239	1230	1206	1261	1283	1311	1341	1252	1313	1323	1276	1361	1375	1516	1520	1470	1500	1493	1557	1568	1474	1405	1379	1319	1360	1446	1504	1459	1538	1596	1649	1731
3116	3138	2924	2916	2769	2567	2546	2374	2275	2170	2118	2068	2045	1928	1800	1695	1537	1409	1413	1212	1241	1175	1224	1328	1370	1174	1233	1258	1323	1283	1395	1320	1276	1215	1183	1268	1266	1314	1235	1271	1269	1248	1273	1243	1345	1380	1348	1401	1498	1529
2806	2605	2419	2335	2365	2196	2057	1959	1950	1937	1826	1871	1785	1779	1670	1647	1716	1591	1554	1476	1447	1441	1374	1390	1384	1401	1509	1457	1537	1595	1661	1525	1577	1426	1354	1316	1231	1272	1294	1290	1269	1330	1228	1326	1330	1368	1361	1433	1405	1493
2734	2451	2181	2135	2078	1927	1930	1975	1937	1942	1824	1818	1685	1750	1684	1663	1650	1678	1620	1743	1724	1679	1593	1634	1508	1700	1541	1664	1807	1968	1855	2000	1893	1784	1708	1489	1340	1283	1260	1407	1396	1476	1486	1497	1568	1558	1569	1487	1489	1450
2366	2128	1997	1946	1932	1824	1800	1835	1885	1902	1872	1826	1688	1712	1538	1514	1640	1783	1844	1893	1980	1926	1859	1865	1858	1812	1882	1886	2034	2068	2276	2348	2217	2177	2080	1859	1661	1542	1422	1482	1462	1529	1599	1694	1711	1683	1695	1560	1456	1327
2072	1879	1837	1698	1720	1732	1849	1797	1886	1998	1966	1980	1810	1663	1620	1756	1779	1884	2018	2246	2301	2408	2359	2415	2296	2230	2271	2369	2337	2443	2630	2687	2710	2610	2403	2062	1880	1695	1651	1602	1522	1561	1568	1576	1691	1730	1596	1612	1391	1389
2013	1781	1778	1727	1634	1649	1801	1896	2049	2100	2161	1955	2022	1830	1709	1739	1861	2040	2203	2410	2658	2752	2656	2647	2653	2622	2530	2586	2572	2828	2862	2943	2931	2768	2625	2352	1995	1831	1722	1693	1642	1659	1606	1756	1635	1668	1683	1582	1480	1406
2101	1994	1885	1833	1861	1856	1931	2018	2084	2151	2235	2195	2013	1825	1771	1731	1914	2028	2242	2418	2588	2683	2622	2605	2450	2487	2457	2496	2527	2720	2806	2807	2822	2859	2541	2372	2052	1902	1741	1591	1708	1755	1797	1780	1766	1718	1589	1712	1490	1427
2175	2057	2066	2081	1985	2031	2027	2073	2105	2162	2155	2017	1851	1746	1676	1722	1751	1916	2103	2285	2287	2322	2224	2319	2413	2145	2314	2310	2391	2655	2666	2739	2648	2626	2363	2083	2039	1842	1840	1762	1801	1808	1795	1760	1797	1696	1639	1571	1508	1568
2269	2116	2025	2136	2098	2029	2063	2041	2075	1999	2068	2086	1909	1779	1772	1606	1763	1941	2071	2005	2089	2062	2130	2182	2276	2265	2296	2563	2697	2632	2669	2616	2495	2317	2044	1998	1851	1750	1714	1715	1759	1849	1837	1738	1689	1689	1542	1590	1497	1523
2375	2395	2319	2330	2215	2282	2076	2099	2004	2141	1933	2000	1957	1865	1749	1755	1695	1777	1882	1834	1929	1998	1996	1918	2089	2085	2429	2418	2436	2464	2373	2263	2106	1973	1739	1641	1617	1623	1529	1562	1570	1632	1618	1629	1553	1569	1513	1538	1537	1562
3364	3309	3107	3042	2939	2793	2681	2548	2372	2319	2215	2141	2028	1987	1792	1734	1720	1715	1683	1685	1761	1734	1788	1785	1818	1902	1902	1899	1914	1836	1762	1735	1578	1489	1417	1379	1299	1394	1344	1374	1427	1457	1434	1503	1573	1553	1647	1626	1559	1594
4147	4064	3957	3874	3731	3698	3589	3336	3219	3096	2937	2772	2630	2598	2489	2330	2227	2105	2226	2150	2262	2390	2345	2259	2301	2226	2203	2153	2165	2195	2255	2237	2168	2141	2062	1970	1868	1829	1808	1817	1848	2004	2004	2164	2231	2260	2277	2316	2185	2088
3934	3832	3866	3878	3747	3780	3791	3681	3700	3646	3482	3461	3278	3143	3071	3007	3097	2979	3171	3244	3386	3355	3387	3376	3184	3248	3241	3234	3331	3500	3727	3745	3972	3984	3791	3689	3508	3431	3332	3241	3185	3330	3284	3587	3660	3544	3512	3459	3254	3088
2897	2869	2832	2945	2988	2972	3156	3134	3123	3224	3105	3024	2895	2851	2759	2895	2950	3036	3079	3343	3371	3594	3584	3428	3342	3307	3183	3182	3395	3628	3983	4347	4659	4823	4938	4966	4818	4781	4630	4464	4475	4462	4554	4798	4736	4848	4636	4533	4234	3909
2275	2253	2090	2217	2265	2392	2461	2506	2420	2540	2339	2330	2160	2030	2085	1982	1948	2084	2211	2455	2660	2768	2995	2887	2745	2776	2463	2336	2335	2481	2796	3219	3596	4032	4428	4676	4813	4895	4947	4866	4785	4994	5100	5122	5139	5033	5073	4906	4506	4243
2109	2079	1967	2002	1967	1979	2054	2019	2127	2066	2041	1810	1863	1738	1676	1571	1455	1442	1548	1719	1820	2009	2192	2247	2213	2228	1944	1875	1717	1776	1679	1832	2199	2694	2919	3529	3786	4169	4425	4378	4451	4622	4750	4863	4750	4864	4826	4498	4318	4056
1992	1875	1923	1768	1742	1766	1741	1690	1699	1712	1740	1783	1633	1488	1547	1580	1498	1312	1270	1245	1321	1329	1451	1733	1849	1898	1856	1771	1704	1552	1304	1351	1467	1781	2113	2596	2984	3270	3572	3762	4039	4230	4374	4385	4334	4362	4314	4206	4094	3931
1917	1846	1836	1724	1692	1626	1592	1571	1491	1499	1585	1610	1542	1571	1586	1601	1728	1643	1521	1286	1210	1128	1215	1349	1513	1696	1883	2060	2083	1888	1679	1494	1386	1399	1615	1949	2390	2749	3115	3527	3878	3926	4049	4196	4215	4196	3958	3929	3886	3957
1924	1829	1712	1782	1781	1683	1660	1590	1601	1605	1496	1579	1567	1608	1731	1782	1877	1806	1793	1490	1380	1243	1151	1204	1353	1623	1770	2063	2370	2241	1949	1701	1447	1415	1448	1828	2185	2638	3008	3387	3735	3792	3996	4163	4095	4217	3897	3838	3981	3750
2009	1830	1917	1792	1705	1731	1577	1619	1555	1536	1511	1523	1550	1540	1643	1713	1828	1768	1570	1450	1284	1228	1096	1269	1425	1525	1794	2016	2219	2069	1831	1670	1435	1404	1610	1943	2335	2792	3151	3495	3761	3872	3957	4182	4168	4048	3891	3987	3855	3814
2023	1933	1852	1784	1668	1642	1636	1608	1625	1597	1555	1535	1612	1590	1633	1620	1660	1584	1417	1354	1264	1239	1265	1404	1557	1593	1646	1713	1807	1658	1504	1379	1388	1526	1851	2260	2670	3087	3354	3766	3925	4081	4223	4168	4234	4004	4024	3882	3977	3984
2126	1939	1807	1702	1588	1561	1494	1545	1643	1638	1631	1661	1599	1601	1598	1558	1480	1410	1352	1385	1308	1323	1420	1555	1567	1606	1612	1414	1418	1387	1303	1371	1432	1770	2220	2653	3086	3448	3925	4017	4218	4212	4270	4332	4246	4167	3988	3961	3914	3877
2133	2018	1809	1665	1597	1686	1581	1673	1748	1767	1799	1752	1796	1670	1536	1507	1446	1459	1488	1576	1725	1648	1633	1738	1699	1574	1469	1357	1242	1195	1297	1520	1756	2152	2777	3281	3730	4064	4099	4285	4187	4263	4394	4299	4321	4112	3993	3925	3761	3821
2737	2511	2340	2294	2234	2292	2258	2340	2509	2666	2670	2662	2454	2502	2291	2168	2205	2330	2449	2581	2704	2702	2627	2569	2282	2152	1927	1843	1815	1966	2160	2459	2826	3307	3665	4174	4404	4520	4523	4518	4358	4279	4193	4160	4023	4016	3924	3805	3794	3570
3650	3442	3415	3271	3385	3426	3524	3536	3855	4020	4235	4227	4078	4005	4000	3846	3988	4103	4140	4372	4421	4443	4205	3980	3592	3520	3327	3230	3357	3647	3890	4267	4602	4882	4719	4969	4917	4841	4809	4565	4513	4326	4138	3955	4016	3961	3848	3774	3813	3775
3933	3910	4109	3947	3868	4198	4056	4314	4507	4813	4863	4918	4743	4829	4701	4571	4517	4708	4801	5026	5032	5058	4697	4492	4360	3992	3909	3870	4167	4463	4669	5006	5091	5068	5092	5044	4914	4818	4745	4449	4234	4352	4075	3964	3990	3928	4006	3788	3705	3669
3520	3367	3306	3326	3236	3332	3338	3462	3539	3838	3950	4046	3979	3847	3730	3450	3351	3481	3655	3741	3862	3811	3874	3651	3301	3032	2982	3029	3189	3352	3580	3782	3996	4137	4314	4522	4493	4401	4506	4421	4288	4241	4234	4107	4070	4071	3883	3891	3739	3583
2909	2702	2566	2530	2528	2497	2386	2399	2496	2685	2859	2817	2753	2596	2635	2313	2318	2290	2380	2467	2645	2832	2707	2476	2299	2055	1956	1969	2013	2094	2239	2488	2771	3030	3543	3743	4143	4212	4146	4407	4312	4308	4372	4340	4337	4231	3976	3855	3724	3704
2504	2394	2298	2164	2159	2101	2052	1957	1997	1990	2282	2178	2168	2065	1918	1909	1790	1777	1700	1899	2020	2060	2085	2062	1897	1764	1645	1448	1481	1407	1461	1674	2157	2546	2895	3273	3587	3950	4235	4528	4489	4481	4537	4428	4415	4286	3961	4078	3760	3616
2263	2215	2086	1959	1975	1892	1697	1678	1604	1693	1767	1906	1899	1862	1738	1742	1621	1596	1557	1517	1541	1621	1660	1673	1727	1590	1575	1486	1382	1211	1200	1360	1551	1897	2340	2713	3229	3611	4039	4333	4638	4556	4596	4625	4336	4307	4114	4048	3879	3661
2068	1986	1882	1859	1802	1766	1612	1455	1399	1398	1486	1543	1550	1671	1620	1688	1606	1576	1441	1365	1295	1390	1354	1505	1623	1744	1748	1731	1492	1409	1206	1255	1291	1424	1894	2281	2814	3272	3647	3946	4267	4353	4618	4554	4478	4305	4097	4035	3679	3507
1907	1888	1925	1714	1718	1688	1529	1468	1370	1344	1337	1431	1457	1564	1594	1648	1667	1642	1511	1408	1336	1344	1324	1546	1656	1799	1958	1951	1775	1584	1327	1261	1189	1403	1789	2225	2902	3433	3834	4205	4451	4543	4613	4736	4543	4335	4137	3890	3715	3461
1990	1833	1779	1780	1706	1600	1636	1455	1417	1413	1354	1444	1438	1393	1570	1656	1539	1600	1492	1348	1290	1269	1403	1582	1589	1863	1883	1930	1815	1546	1286	1313	1374	1619	2097	2614	3285	3886	4353	4656	4683	4986	4969	4978	4801	4687	4461	4234	3910	3867
2170	1873	1854	1753	1783	1755	1709	1580	1491	1531	1458	1568	1539	1525	1513	1530	1432	1433	1489	1401	1439	1474	1616	1648	1622	1740	1653	1625	1465	1292	1306	1357	1562	2028	2691	3167	3838	4273	4681	4956	5114	5168	5376	5228	5124	4794	4533	4461	4065	4111
2163	2102	1898	1847	1882	1745	1855	1722	1677	1603	1512	1635	1546	1486	1507	1421	1543	1415	1507	1441	1640	1699	1681	1753	1625	1521	1409	1351	1253	1275	1448	1771	2192	2637	3145	3751	4198	4516	4922	5082	5130	5033	5082	4777	4751	4577	4345	4196	4037	3821
2169	2015	1948	1990	1986	1911	1979	1928	1811	1637	1666	1700	1494	1612	1597	1642	1624	1638	1586	1765	1825	1907	1904	1859	1778	1572	1482	1408	1445	1620	1958	2303	2581	2943	3434	3665	3987	4099	4285	4304	4445	4270	4123	3968	3773	3756	3514	3370	3251	3072
2553	2383	2256	2233	2242	2317	2247	2328	2252	2055	1967	1982	1912	1939	1862	1886	1877	1959	2049	2084	2156	2259	2309	2134	1987	1934	1836	1886	1762	1937	2076	2346	2513	2784	2924	2948	3076	3113	3025	3101	3020	2995	2827	2867	2636	2599	2519	2291	2313	2403
3162	3064	2954	2811	3024	3011	3091	3065	2941	2840	2545	2435	2296	2290	2321	2274	2289	2250	2257	2198	2384	2423	2520	2453	2371	2284	2270	2108	2004	1978	1973	2086	2071	2186	2175	2137	2215	2168	2115	2105	2041	2080	2021	1991	1988	1786	1869	1740	1738	1697
3646	3691	3614	3684	3663	3664	3767	3716	3551	3379	3113	2780	2661	2491	2477	2466	2472	2355	2372	2249	2245	2331	2321	2364	2252	2342	2216	2127	2053	1929	1902	1848	1748	1754	1692	1630	1654	1544	1487	1575	1566	1573	1555	1512	1539	1560	1475	1501	1514	1468
4019	4028	3936	3871	3909	3923	3854	3740	3713	3441	3212	2991	2780	2542	2520	2344	2365	2215	2115	2012	1971	1900	1919	1929	1912	1854	1844	1856	1715	1724	1697	1610	1570	1470	1509	1435	1388	1337	1353	1273	1329	1371	1361	1434	1459	1368	1420	1416	1480	1495
3998	3959	3937	3850	3717	3771	3499	3237	3154	3061	2846	2714	2522	2482	2215	2068	2046	1934	1882	1710	1598	1636	1494	1410	1485	1508	1517	1507	1534	1439	1530	1562	1429	1363	1349	1298	1363	1333	1196	1199	1115	1282	1218	1283	1292	1315	1404	1488	1451	1375
3950	3874	3655	3646	3543	3203	3070	2802	2703	2596	2550	2318	2246	2082	1976	1873	1741	1708	1571	1461	1336	1297	1329	1249	1267	1170	1259	1290	1362	1295	1411	1361	1354	1339	1298	1258	1247	1163	1228	1106	1102	1123	1222	1150	1196	1287	1334	1461	1378	1382
3892	3877	3719	3635	3423	3107	2916	2596	2504	2291	2178	2065	1947	1889	1688	1596	1570	1361	1359	1330	1226	1193	1110	1068	1132	1122	1096	1188	1147	1164	1215	1253	1190	1206	1207	1149	1201	1128	1212	1105	1179	1041	1075	1057	1171	1144	1174	1197	1205	1196
3792	3754	3866	3673	3547	3193	2827	2617	2331	2217	1976	1929	1790	1713	1636	1631	1422	1442	1227	1258	1194	1159	1032	1070	1089	1073	1100	1114	1096	1191	1139	1266	1148	1167	1114	1087	1119	1109	1065	1140	1123	1089	1079	1092	1058	1065	1172	1097	1207	1104
3718	3697	3737	3612	3561	3087	2900	2636	2360	2144	2020	1843	1722	1639	1486	1433	1418	1374	1233	1175	1183	1161	1134	1097	1085	1086	1164	1130	1195	1275	1299	1364	1266	1155	1141	1146	1178	1152	1155	1097	1201	1230	1176	1101	1125	1157	1168	1187	1094	1148
3460	3483	3612	3519	3317	3086	2886	2726	2494	2377	2001	1898	1745	1703	1585	1544	1383	1284	1306	1230	1233	1186	1251	1274	1228	1218	1382	1273	1398	1374	1518	1538	1474	1417	1292	1276	1211	1158	1189	1153	1186	1217	1166	1128	1178	1273	1159	1191	1101	1074
3146	3363	3217	3294	3204	2972	2934	2782	2615	2515	2371	2199	1976	1796	1732	1674	1488	1364	1387	1320	1296	1256	1287	1283	1331	1286	1336	1388	1464	1526	1543	1533	1436	1434	1285	1177	1146	1054	1196	1238	1085	1128	1166	1240	1113	1226	1226	1151	1164	1123
3098	2894	2793	2762	2823	2779	2743	2743	2709	2624	2530	2415	2152	1970	1741	1674	1585	1502	1391	1384	1239	1307	1294	1314	1304	1356	1303	1421	1487	1434	1497	1403	1248	1229	1154	1068	1210	1157	1109	1120	1056	1151	1125	1187	1233	1233	1203	1287	1231	1256
3058	2877	2664	2519	2445	2372	2420	2545	2531	2697	2592	2473	2375	2101	1900	1727	1573	1435	1298	1288	1217	1258	1321	1221	1283	1226	1272	1305	1314	1338	1365	1278	1275	1151	1111	1114	1115	1132	1177	1155	1147	1143	1136	1236	1239	1317	1287	1312	1445	1525
3090	2911	2554	2255	2080	2045	2170	2269	2279	2412	2527	2405	2300	2146	1951	1791	1532	1407	1257	1206	1120	1091	1206	1272	1184	1179	1201	1212	1181	1234	1141	1173	1158	1148	1121	1092	1126	1140	1066	1138	1160	1166	1133	1234	1327	1341	1491	1531	1583	1681
3050	2801	2349	2066	1826	1636	1731	1948	2309	2390	2538	2500	2423	2174	2042	1786	1453	1319	1173	1106	1070	1165	1253	1267	1290	1285	1287	1319	1251	1185	1255	1103	1202	1165	1120	1145	1190	1195	1100	1132	1258	1256	1379	1609	1746	1904	1910	2055	2009	2006
2864	2541	2116	1824	1601	1479	1750	1953	2324	2612	2779	2740	2700	2535	2029	1854	1498	1363	1126	1135	1158	1267	1387	1486	1486	1473	1399	1338	1360	1296	1261	1325	1277	1332	1381	1298	1296	1327	1415	1525	1692	1772	1920	2186	2397	2619	2955	2961	2703	2509
2685	2378	1941	1681	1531	1539	1715	1967	2508	2877	3211	3180	2981	2740	2209	1860	1593	1340	1269	1267	1262	1508	1662	1731	1804	1737	1711	1574	1489	1525	1601	1518	1529	1558	1431	1601	1622	1675	1639	1826	1987	2162	2412	2593	2888	3313	3443	3426	3191	2911
2570	2186	1805	1619	1501	1531	1819	2276	2669	3104	3478	3511	3279	3004	2565	2064	1743	1496	1356	1305	1420	1520	1768	1888	1918	1838	1863	1792	1686	1589	1615	1708	1717	1646	1822	1806	1889	1793	1908	1987	2146	2317	2601	2815	3089	3459	3703	3723	3402	3269
2623	2201	1799	1570	1438	1564	1964	2483	2863	3474	3638	3569	3436	3197	2638	2117	1816	1551	1402	1273	1307	1638	1871	2077	2138	2032	1857	1765	1713	1597	1601	1687	1688	1775	1726	1802	1855	1877	1941	2029	2211	2297	2650	2957	3313	3532	3752	3687	3598	3455
2633	2092	1746	1459	1434	1547	1952	2438	2849	3450	3638	3859	3415	3034	2589	2023	1687	1419	1268	1148	1236	1456	1749	1948	1964	1867	1781	1661	1574	1434	1465	1396	1495	1471	1532	1562	1664	1720	1779	1949	2074	2223	2551	2877	3079	3406	3635	3609	3524	3268
2682	2257	1766	1455	1330	1554	1661	2129	2587	3047	3295	3485	3346	2959	2328	1911	1555	1272	1146	999	1093	1379	1523	1763	1740	1745	1480	1438	1369	1307	1257	1216	1237	1238	1287	1282	1290	1442	1398	1568	1609	1708	2031	2238	2559	2829	3156	3218	3052	2909
2795	2318	1839	1560	1371	1363	1491	1877	2151	2674	2887	2996	2936	2532	2209	1745	1511	1307	1099	949	972	1164	1329	1482	1562	1444	1361	1240	1191	1171	1113	1085	1073	1111	1076	1145	1076	1127	1175	1159	1276	1425	1548	1763	2043	2219	2409	2513	2457	2410
2735	2302	1918	1581	1364	1310	1297	1464	1800	2101	2465	2472	2449	2183	2035	1680	1505	1324	1168	1025	979	1060	1115	1242	1323	1258	1252	1233	1140	1092	1158	1114	1117	1060	976	1076	1024	1059	1113	1084	1072	1209	1303	1388	1655	1733	1871	1896	1960	1964
2774	2339	1916	1773	1493	1383	1433	1461	1560	1827	2028	2142	2085	1957	1943	1745	1517	1345	1267	1151	1026	1014	1115	1146	1215	1253	1216	1241	1285	1228	1205	1229	1256	1193	1183	1132	1023	1018	1080	1080	1064	1080	1165	1274	1377	1581	1649	1662	1762	1671
2708	2370	2014	1958	1668	1622	1642	1541	1519	1526	1749	1798	1774	1785	1749	1729	1635	1593	1464	1287	1126	1009	1067	1034	1211	1320	1386	1400	1416	1419	1538	1447	1425	1438	1305	1240	1174	1185	1138	1107	1184	1145	1248	1303	1288	1419	1469	1499	1472	1404
2844	2520	2174	1974	1999	1931	1758	1574	1434	1420	1453	1562	1734	1695	1644	1750	1775	1769	1736	1452	1323	1149	1120	1092	1241	1279	1415	1449	1581	1716	1714	1808	1750	1671	1687	1552	1492	1360	1293	1313	1295	1294	1364	1365	1375	1412	1420	1351	1367	1443
3000	2651	2309	2178	2063	1961	1769	1656	1425	1356	1356	1318	1473	1522	1590	1584	1703	1740	1711	1632	1410	1149	1158	1036	1079	1238	1300	1476	1505	1671	1776	1852	1969	1841	1867	1749	1625	1520	1514	1405	1387	1322	1391	1477	1531	1574	1539	1549	1475	1438
3176	2669	2312	2141	2082	1840	1680	1452	1351	1283	1265	1385	1434	1385	1500	1523	1617	1746	1670	1488	1419	1236	1040	1056	1054	1113	1240	1304	1439	1555	1658	1778	1700	1784	1751	1600	1556	1512	1448	1322	1341	1353	1410	1452	1570	1584	1508	1539	1557	1525
3123	2820	2386	2118	2078	1735	1440	1383	1244	1258	1238	1328	1427	1444	1522	1566	1649	1658	1694	1564	1391	1274	1088	981	1044	1069	1249	1324	1495	1543	1619	1705	1695	1651	1643	1490	1547	1414	1448	1418	1396	1423	1549	1642	1556	1577	1472	1419	1421	1353
3235	2908	2475	2270	2148	1830	1561	1441	1312	1243	1289	1388	1287	1397	1535	1647	1726	1813	1824	1642	1463	1298	1163	1082	1066	1153	1388	1585	1679	1811	1838	1850	1851	1884	1855	1773	1699	1612	1525	1611	1649	1671	1776	1685	1649	1709	1496	1442	1410	1315
3144	2826	2539	2158	2073	1871	1667	1532	1497	1360	1356	1374	1446	1479	1659	1761	1855	1875	1893	1713	1458	1249	1142	1117	1218	1306	1432	1669	1861	1938	2078	2051	2047	1968	1861	1808	1672	1507	1619	1649	1697	1551	1669	1622	1575	1559	1512	1462	1508	1450
3001	2601	2332	1974	1992	1867	1691	1641	1611	1544	1494	1489	1557	1711	1725	1798	1790	1800	1793	1562	1479	1311	1143	1273	1274	1375	1536	1640	1828	1879	2045	1989	1882	1858	1716	1671	1535	1495	1439	1383	1370	1472	1387	1398	1367	1436	1523	1524	1526	1630
2916	2519	2108	1895	1835	1721	1753	1764	1653	1722	1644	1657	1727	1979	1810	1881	1793	1777	1721	1569	1332	1176	1206	1186	1293	1451	1584	1606	1592	1696	1659	1671	1673	1519	1509	1421	1334	1303	1283	1261	1235	1336	1206	1273	1281	1263	1312	1398	1509	1627
3101	2542	2187	1924	1838	1717	1697	1624	1675	1810	1833	1944	1907	2034	2031	1908	1822	1708	1647	1345	1295	1151	1090	1174	1231	1400	1446	1506	1547	1557	1636	1484	1480	1373	1356	1318	1171	1185	1123	1229	1209	1296	1188	1181	1200	1216	1171	1386	1387	1457
3172	2748	2279	1867	1652	1571	1414	1450	1438	1700	1850	1881	2075	2059	1971	1831	1704	1654	1416	1256	1039	1062	1021	1135	1253	1345	1420	1373	1376	1446	1429	1450	1317	1233	1218	1075	1191	1026	1129	1160	1125	1199	1221	1179	1174	1227	1243	1346	1397	1332
3159	2636	2006	1686	1494	1304	1273	1362	1508	1872	2073	2172	2228	2012	1859	1735	1447	1341	1214	1000	1010	925	993	1216	1271	1375	1354	1263	1189	1190	1211	1250	1177	1137	1143	1128	1100	1022	1117	1186	1264	1242	1431	1470	1452	1550	1561	1486	1617	1577
3008	2457	1857	1534	1298	1201	1334	1518	1888	2283	2597	2591	2314	2217	1996	1685	1357	1079	995	950	951	1044	1200	1524	1551	1546	1555	1288	1305	1176	1133	1170	1211	1206	1240	1211	1274	1288	1401	1423	1552	1568	1834	2182	2278	2230	2183	2134	2047	2021
2873	2205	1747	1493	1219	1234	1470	1890	2401	2762	3022	3063	2851	2736	2148	1744	1422	1170	1036	947	1104	1241	1402	1690	1897	1916	1879	1681	1496	1445	1325	1294	1334	1337	1413	1457	1377	1517	1642	1830	1765	2053	2497	2886	3126	3234	3206	3071	2829	2795
2832	2183	1803	1388	1146	1251	1560	2191	2587	3122	3337	3418	3320	2938	2492	2020	1591	1327	1102	1035	1161	1318	1603	1881	2202	2168	2104	2016	1766	1588	1567	1577	1494	1544	1482	1484	1453	1599	1864	1931	2063	2536	3585	3947	4132	4361	4554	4591	4103	4150
2729	2238	1723	1416	1149	1254	1536	1949	2614	3106	3402	3398	3383	3078	2728	2084	1732	1414	1288	1123	1294	1469	1680	1892	2276	2222	2301	2188	1948	1739	1696	1772	1641	1629	1531	1483	1624	1729	2128	2310	2496	3598	4832	5391	5480	6264	6667	6416	6052	5711
2829	2257	1723	1380	1232	1198	1475	1864	2386	2818	3121	3109	3143	2860	2456	2002	1624	1412	1251	1176	1266	1442	1632	1886	2119	2189	2195	2080	1945	1802	1698	1661	1585	1536	1507	1408	1579	1806	2229	2532	2925	3936	5479	6224	6240	7163	7469	7034	6554	6211
2837	2240	1810	1408	1277	1112	1351	1644	2060	2559	2677	2683	2723	2480	2131	1716	1506	1209	1089	1057	1139	1373	1622	1786	1925	1996	1966	1852	1746	1598	1458	1451	1437	1346	1324	1343	1380	1683	2125	2410	2665	3345	4568	5221	5455	5746	5701	5258	4853	4677
3061	2505	1917	1562	1285	1188	1210	1408	1695	2066	2276	2392	2254	2154	1953	1551	1404	1183	1036	964	1064	1140	1287	1493	1567	1764	1673	1579	1425	1359	1274	1177	1252	1318	1296	1206	1225	1456	1654	1926	2132	2442	2995	3387	3573	3555	3363	3169	3094	3093
3091	2540	1978	1678	1358	1235	1168	1369	1564	1796	1995	2019	1952	2011	1820	1572	1387	1249	1159	978	996	973	1095	1322	1325	1387	1393	1396	1245	1272	1237	1123	1151	1229	1234	1112	1083	1152	1316	1455	1569	1659	1997	2242	2322	2186	2094	2109	2102	2012
3116	2543	2091	1683	1376	1284	1345	1346	1463	1668	1830	1905	1950	1867	1813	1573	1474	1392	1219	1108	1002	998	1043	1212	1300	1335	1410	1304	1302	1334	1269	1175	1181	1215	1197	1207	1060	1178	1209	1441	1432	1470	1639	1756	1670	1650	1560	1581	1476	1461
2978	2674	2019	1799	1643	1604	1479	1497	1613	1663	1681	1743	1788	1780	1752	1755	1619	1447	1393	1173	1113	1066	1111	1182	1327	1489	1441	1590	1544	1538	1505	1348	1362	1192	1302	1267	1229	1262	1355	1404	1483	1535	1559	1612	1529	1407	1331	1302	1203	1229
3074	2706	2333	1999	1891	1747	1709	1705	1566	1564	1564	1548	1625	1629	1719	1731	1722	1658	1534	1400	1214	1090	1206	1230	1290	1465	1598	1553	1740	1748	1688	1599	1623	1433	1424	1431	1445	1486	1549	1679	1665	1682	1592	1531	1359	1353	1216	1171	1253	1213
3148	2819	2605	2251	2105	1978	1768	1577	1612	1439	1345	1322	1396	1535	1728	1741	1777	1749	1723	1431	1278	1294	1065	1208	1218	1375	1408	1514	1584	1715	1755	1725	1649	1508	1462	1521	1448	1518	1579	1552	1581	1517	1469	1446	1345	1287	1297	1226	1180	1273
3278	2883	2568	2441	2200	2030	1658	1571	1350	1311	1232	1161	1298	1471	1490	1730	1649	1826	1651	1557	1280	1244	1157	1062	1100	1162	1319	1327	1429	1532	1644	1723	1721	1642	1493	1413	1338	1287	1353	1356	1309	1451	1281	1419	1365	1344	1315	1310	1287	1400
3252	3004	2700	2442	2174	1903	1649	1379	1328	1217	1129	1225	1383	1375	1603	1611	1742	1729	1692	1488	1341	1252	1115	1024	1026	1133	1110	1329	1280	1419	1623	1660	1614	1659	1503	1403	1384	1359	1267	1255	1324	1289	1257	1293	1321	1310	1274	1341	1292	1233
3347	3082	2739	2496	2279	1942	1607	1484	1314	1199	1225	1180	1420	1417	1566	1537	1725	1772	1682	1657	1434	1260	1087	1066	1077	1054	1225	1268	1444	1472	1684	1752	1781	1718	1651	1603	1467	1325	1301	1350	1290	1328	1326	1378	1301	1325	1275	1215	1173	1184
3338	2966	2733	2514	2249	2018	1806	1593	1421	1429	1317	1278	1519	1548	1587	1620	1835	1748	1832	1602	1481	1365	1160	1174	1094	1204	1240	1367	1452	1527	1706	1746	1687	1741	1600	1532	1455	1385	1368	1418	1241	1330	1283	1416	1345	1385	1351	1306	1260	1304
3423	2899	2648	2468	2390	2150	2000	1744	1703	1568	1547	1485	1472	1681	1665	1702	1700	1762	1678	1578	1513	1365	1152	1114	1200	1294	1355	1466	1440	1488	1599	1619	1639	1535	1526	1388	1316	1291	1199	1259	1291	1252	1398	1408	1409	1387	1427	1346	1382	1358
3340	2968	2548	2488	2240	2179	2057	1980	1898	1827	1744	1704	1615	1782	1739	1753	1721	1702	1717	1530	1453	1275	1243	1223	1313	1346	1479	1498	1480	1579	1640	1548	1528	1296	1358	1355	1262	1186	1299	1293	1266	1326	1314	1383	1507	1490	1454	1442	1419	1451
3332	2880	2470	2187	2188	2083	2026	1995	1888	1911	1813	1861	1809	1862	1853	1853	1715	1707	1567	1471	1327	1297	1264	1299	1460	1572	1626	1609	1633	1528	1575	1483	1370	1325	1252	1204	1256	1197	1193	1348	1390	1387	1441	1415	1436	1453	1531	1537	1440	1508
3372	2886	2476	2145	1976	1901	1830	1829	1814	1916	2012	1976	1970	1866	1936	1760	1660	1527	1406	1286	1308	1251	1256	1357	1419	1680	1684	1611	1437	1513	1364	1291	1262	1105	1166	1116	1184	1191	1328	1385	1436	1533	1506	1520	1503	1497	1649	1644	1694	1787
3201	2669	2369	2019	1937	1814	1739	1873	2111	2099	2133	2203	2001	1985	1872	1651	1463	1318	1249	1204	1187	1274	1430	1534	1639	1568	1647	1628	1445	1361	1303	1291	1228	1258	1220	1312	1420	1483	1611	1610	1772	1873	1845	1877	1847	1856	1797	2042	2013	2181
2929	2533	2234	1954	1844	1895	1975	2204	2390	2522	2608	2540	2373	2324	2064	1952	1585	1420	1330	1390	1503	1603	1793	2010	1975	1948	1850	1786	1576	1574	1552	1562	1722	1664	1670	1829	1860	2043	2131	2251	2393	2571	2589	2557	2513	2481	2372	2547	2626	2551
2706	2434	2209	2213	2176	2371	2536	2889	3035	3080	3054	2957	2821	2589	2430	2160	2140	1814	1821	1835	1964	2106	2331	2394	2596	2352	2254	2204	2075	2040	2050	2136	2125	2220	2345	2480	2567	2664	2790	2915	3068	3045	3041	2974	2810	3037	2936	2853	3066	2999
2874	2663	2506	2387	2733	3078	3162	3355	3432	3470	3393	3442	3145	2906	2863	2567	2443	2377	2317	2292	2393	2672	2734	2815	2794	2727	2629	2577	2410	2420	2553	2683	2695	2735	2833	2916	2943	3274	3331	3391	3413	3524	3314	3179	3103	3123	3070	3132	3237	3364
2943	2913	2957	3119	3254	3481	3691	3892	3757	3722	3569	3375	3380	3126	3077	2911	2718	2712	2586	2544	2746	2891	2875	3071	2969	2873	2763	2756	2531	2542	2604	2856	2736	2910	2848	2924	3026	3205	3309	3539	3648	3549	3477	3432	3067	3182	3090	3161	3323	3519
3237	3103	3104	3332	3628	3772	3823	3949	3880	3558	3444	3320	3126	3227	2987	3015	2886	2681	2654	2635	2657	2756	2945	2846	2866	2794	2648	2595	2423	2468	2510	2544	2746	2724	2758	2746	2959	3100	3259	3370	3473	3476	3303	3232	3194	3077	3048	3013	3291	3268
3395	3397	3248	3315	3353	3792	3676	3473	3625	3499	3179	3039	2918	2896	2908	2594	2598	2562	2342	2373	2447	2465	2548	2515	2562	2449	2389	2285	2270	2246	2262	2341	2442	2420	2558	2567	2667	2877	3050	3072	2992	3023	2854	2935	2800	2652	2778	2713	2969	2903
3209	3233	3221	3205	3295	3172	3309	3295	3041	2964	2907	2592	2857	2669	2499	2339	2216	2113	1956	2001	2021	2105	2049	2070	1980	2019	2031	1968	1935	1821	1915	2058	2027	2189	2225	2281	2330	2463	2638	2589	2547	2549	2448	2344	2224	2223	2285	2284	2391	2552
3382	3096	3102	3059	3125	3002	2949	2915	2832	2635	2614	2536	2455	2453	2300	2190	2032	1830	1742	1630	1823	1704	1823	1761	1785	1781	1682	1707	1646	1674	1548	1649	1751	1822	1802	1896	1995	2037	2093	2172	2186	2101	1980	1858	1897	1786	1877	1928	2095	2160
3292	3214	3085	2942	2963	2987	2833	2736	2637	2482	2438	2358	2363	2312	2271	2037	1921	1844	1813	1647	1643	1570	1607	1595	1665	1548	1550	1532	1507	1472	1524	1480	1541	1566	1524	1547	1588	1736	1846	1818	1814	1789	1775	1691	1624	1569	1663	1642	1742	1882
3193	3185	3164	3085	2952	2925	2715	2679	2451	2427	2248	2123	2158	2049	2153	1968	1888	1735	1754	1690	1656	1610	1547	1467	1549	1628	1590	1468	1478	1446	1383	1493	1455	1418	1407	1359	1429	1510	1522	1594	1520	1632	1545	1520	1482	1411	1442	1517	1525	1573
3115	3260	3181	3220	3034	2827	2639	2546	2315	2103	2061	1969	1921	2024	1872	1961	1734	1675	1650	1657	1536	1583	1520	1469	1518	1506	1467	1377	1385	1343	1335	1368	1425	1374	1283	1334	1327	1303	1368	1395	1365	1380	1369	1391	1290	1343	1306	1405	1377	1419
3158	3070	3113	3300	2992	2743	2558	2374	2185	2030	1804	1891	1753	1775	1695	1638	1631	1488	1458	1478	1421	1424	1511	1400	1390	1348	1263	1241	1265	1214	1189	1162	1192	1230	1199	1169	1243	1201	1208	1304	1313	1226	1238	1164	1237	1217	1220	1214	1290	1349
3279	3308	3098	3202	3031	2832	2446	2378	2165	1912	1785	1670	1662	1524	1536	1449	1527	1336	1280	1253	1246	1262	1298	1214	1256	1174	1077	1070	1078	1070	1104	1108	1054	1157	1029	1100	1006	1144	1104	1147	1166	1173	1066	1122	1131	1157	1180	1189	1179	1230
3105	3195	3098	3074	3034	2739	2475	2162	2104	1831	1863	1729	1636	1500	1467	1422	1323	1259	1151	1120	1094	1256	1143	1201	1211	1149	1040	1123	1036	1049	1041	980	974	987	1002	1050	1060	1109	1085	1091	1156	1044	1066	1067	1030	1127	1091	1143	1092	1234
2967	3158	3148	3059	2853	2662	2520	2102	2037	1935	1719	1725	1654	1506	1421	1408	1287	1189	1178	1075	1069	1166	1177	1201	1174	1124	1066	1118	1040	1083	1088	1004	1002	965	1003	1031	1010	1069	1022	1036	1013	1085	1110	1028	1085	1002	1122	1140	1142	1180
2855	3009	3143	3055	2795	2627	2544	2204	2160	2043	1904	1888	1715	1674	1521	1504	1374	1303	1225	1210	1090	1138	1205	1250	1169	1201	1164	1078	1042	1055	1164	1129	1048	970	1009	1003	1021	1022	1035	980	1032	1071	1002	1097	1098	1073	1068	1131	1109	1217
3001	2879	3105	3314	2988	2740	2663	2402	2129	2170	2106	1909	1844	1833	1768	1692	1645	1472	1488	1323	1273	1179	1280	1365	1372	1303	1362	1282	1318	1309	1376	1206	1207	1131	1069	1139	1096	1109	1154	1105	1158	1134	1233	1173	1202	1206	1260	1215	1257	1262
3164	2845	2908	3164	3132	2830	2708	2588	2363	2411	2369	2155	2148	2104	2128	1993	1873	1792	1687	1551	1516	1439	1475	1523	1535	1552	1538	1625	1638	1634	1663	1541	1431	1353	1238	1295	1198	1289	1224	1305	1332	1318	1455	1462	1518	1443	1418	1299	1414	1355
3372	3001	2756	2989	3220	2791	2588	2874	2572	2434	2426	2380	2275	2386	2234	2204	2026	2055	1844	1655	1748	1656	1748	1717	1723	1706	1823	1903	1840	1896	1802	1652	1660	1455	1368	1375	1364	1425	1430	1604	1562	1586	1672	1714	1720	1618	1557	1556	1509	1509
3531	3181	2786	3011	3104	2975	2593	2670	2706	2499	2544	2502	2300	2348	2338	2213	2053	1923	1800	1711	1797	1828	1805	1957	1948	1999	2019	2001	1976	1857	1731	1789	1605	1475	1592	1611	1578	1731	1807	1897	1910	1817	1931	1805	1944	1779	1793	1669	1589	1673
3464	3501	3233	3036	3300	3375	2861	2864	3182	2778	2694	2748	2345	2427	2387	2266	2168	2075	2093	2107	2046	2267	2216	2383	2434	2414	2304	2380	2328	2182	2170	1940	1834	1936	1978	2109	2147	2277	2371	2600	2560	2474	2523	2378	2358	2271	2219	2285	2177	2157
3484	3595	3476	3313	3525	3734	3565	3458	3754	3483	3259	3457	3165	2979	2944	2852	2797	2766	2830	2813	2744	2948	3017	3080	3233	3099	3142	3115	2959	2849	2745	2733	2627	2787	2837	3043	3066	3236	3278	3355	3509	3408	3218	3242	3229	3133	3202	3110	3126	3168
3249	3545	3542	3382	3549	4139	3944	3901	4119	3987	3891	4141	3826	3708	3842	3696	3786	3594	3737	3699	3882	3678	3909	3886	3882	3787	3745	3752	3536	3680	3551	3524	3652	3793	3717	3819	3949	3972	4200	4146	4061	4062	4072	3908	4079	3878	4014	3930	3703	3929
2857	3166	3253	2943	3033	3676	3691	3465	3756	3914	3706	3949	3989	3850	4112	4099	4339	4149	4259	4301	4347	4147	4124	4157	4153	4049	3959	3952	3891	3926	3765	3806	3833	4068	3961	4119	4039	4282	4246	4401	4324	4240	4321	4088	4238	4173	4160	4061	4130	3857
2698	2940	2769	2433	2291	2756	2945	2673	2927	3140	2976	3084	3257	3289	3594	3634	3902	3973	4008	4151	4241	4221	4140	3944	3993	4002	3878	3891	3784	3722	3621	3603	3605	3632	3776	3685	3903	3959	3905	3981	4047	3950	4035	3998	3909	4091	3936	3852	3736	3575
2828	3072	2863	2302	2142	2299	2193	2006	2226	2398	2212	2345	2561	2570	2822	2962	3365	3579	3536	3806	3799	3970	4058	3834	3895	3732	3704	3766	3563	3552	3480	3357	3183	3304	3421	3427	3479	3448	3465	3650	3751	3583	3550	3536	3564	3540	3502	3340	3366	3238
3125	3297	3052	2502	2224	2349	2200	1783	2040	2197	1898	2122	2264	2287	2569	2572	2825	3082	3155	3350	3539	3726	3690	3814	3603	3734	3650	3626	3621	3543	3410	3397	3317	3312	3244	3394	3492	3501	3518	3489	3511	3352	3399	3302	3521	3333	3326	3261	3075	3124
3264	3607	3265	2849	2609	2669	2432	1940	1960	2037	1929	2017	2040	2109	2343	2457	2629	2770	2698	3005	3207	3454	3658	3654	3726	3564	3638	3643	3538	3476	3432	3263	3237	3252	3199	3338	3414	3543	3588	3572	3411	3417	3290	3310	3367	3239	3106	3124	3101	3139
3312	3393	3169	2737	2769	2806	2419	2043	2039	1928	1702	1844	1876	1881	2206	2230	2475	2519	2726	2906	3085	3310	3386	3513	3536	3617	3457	3580	3436	3500	3344	3292	3184	3242	3246	3418	3592	3630	3479	3510	3521	3388	3315	3228	3248	3132	3034	2997	3083	3139
3191	3345	2854	2432	2311	2443	2134	1794	1799	1644	1508	1732	1773	1869	2222	2388	2574	2651	2868	3061	3119	3310	3551	3620	3682	3532	3571	3650	3428	3472	3506	3226	3378	3368	3318	3518	3440	3565	3480	3369	3258	3215	3142	3185	3060	3111	2990	3075	3143	3044
2905	2980	2395	1993	1988	1998	1778	1570	1587	1674	1619	1752	2046	2237	2640	2713	2996	2939	3049	3156	3371	3491	3687	3685	3587	3456	3527	3525	3605	3373	3475	3419	3362	3451	3511	3606	3601	3607	3542	3470	3275	3079	3155	3038	3098	3062	2991	3002	3142	3129
2777	2806	2238	1901	1980	1998	1796	1670	1961	2018	2052	2467	2638	3047	3341	3330	3481	3253	3346	3330	3431	3498	3578	3648	3551	3531	3506	3512	3471	3449	3370	3375	3365	3555	3446	3486	3494	3434	3423	3439	3305	3273	3141	3013	3097	3020	2898	3054	3145	3096
3021	2861	2396	2263	2316	2424	2249	2247	2609	2650	2878	3163	3247	3609	3899	3770	3550	3350	3352	3331	3448	3354	3480	3423	3631	3564	3464	3375	3208	3233	3308	3354	3361	3482	3455	3453	3227	3331	3302	3223	3214	3131	3166	3170	3158	2989	2938	3049	3135	3011
3171	2995	2673	2592	2855	2887	2654	3001	3056	3165	3417	3492	3543	3767	3948	3702	3645	3343	3346	3061	3274	3188	3416	3451	3576	3451	3407	3401	3268	3394	3340	3430	3465	3577	3535	3360	3268	3156	3316	3235	3193	3285	3208	3105	3142	3187	3044	3120	3073	3181
3436	3005	2776	3054	3135	3015	2893	3104	3150	3157	3380	3393	3585	3712	3820	3666	3375	2971	3060	3010	3130	3091	3306	3353	3490	3520	3270	3333	3274	3237	3193	3388	3466	3424	3528	3469	3321	3275	3208	3278	3243	3215	3302	3172	3200	3224	3128	3088	3132	3079
3299	3126	3094	3296	3232	2945	3103	3152	3055	3129	3416	3348	3337	3667	3506	3501	3240	3023	2979	2971	3022	3088	3177	3326	3485	3515	3419	3335	3234	3279	3261	3397	3420	3572	3405	3401	3370	3197	3214	3284	3366	3360	3403	3186	3246	3192	3222	3215	3221	3113
3218	3190	3330	3495	3428	3258	3368	3137	3028	3166	3330	3251	3391	3546	3415	3522	3196	3119	3043	3170	3060	3345	3312	3474	3357	3460	3463	3406	3044	3248	3228	3330	3342	3482	3427	3329	3172	3211	3252	3285	3440	3398	3312	3339	3300	3315	3316	3399	3296	3224
3196	3216	3420	3373	3385	3210	3373	3144	3237	3301	3399	3278	3562	3425	3503	3427	3247	3162	3175	3171	3188	3430	3474	3644	3507	3631	3536	3277	3276	3205	3288	3394	3390	3444	3347	3203	3220	3150	3260	3260	3351	3260	3321	3246	3275	3231	3191	3314	3253	3146
3236	3175	3137	3152	2950	3229	3235	3133	3150	3374	3387	3473	3518	3472	3528	3329	3203	3178	3119	3292	3407	3489	3604	3721	3769	3660	3432	3403	3281	3368	3296	3321	3429	3347	3287	3211	3083	3087	3251	3254	3129	3278	3272	3111	3290	3216	3310	3287	3125	3117
3114	2836	2877	2838	2910	2868	2968	2993	3069	3264	3214	3457	3386	3323	3423	3153	3122	3063	3146	3095	3444	3482	3494	3507	3538	3423	3408	3349	3192	3184	3197	3145	3245	3159	3133	3132	3006	3074	3129	3267	3354	3233	3295	3145	3137	3379	3201	3189	3180	2999
[truncated: 920 more columns]
