# Supplementary material for: Spatial Resolution and Refractive Index Contrast of Resonant Photonic Crystal Surfaces for Biosensing
Source: IEEE Photonics J. Author manuscript; Available in PMC 2015 Sep 7. (PMC4561521; doi:10.1109/JPHOT.2015.2435699)
Supplement: fig2_data [file NIHMS64775-supplement-fig2_data.gz › Volumes/graham/MacBook_backup/PhD_folder_2015_06_02/paper_improvements/IEEE_J_Photonics/final_files/data_files/fig2/0pc_p555f85/i16.csv]

3620	3500	3281	3401	3284	3200	3210	3180	3157	3188	3261	3282	3371	3360	3348	3271	3183	3049	2906	2996	3038	3051	3166	3395	3339	3398	3469	3468	3435	3302	3115	3046	2986	3054	2928	3145	3128	3247	3190	3119	3167	3197	3195	3265	3331	3449	3412	3346	3468	3449
3583	3323	3143	3114	3178	3069	3206	3105	3174	3291	3257	3199	3174	3177	3269	3246	3035	2976	3037	3056	3183	3239	3386	3424	3609	3402	3405	3424	3251	3227	3077	3082	3183	3236	3163	3158	3232	3187	3106	3166	3186	3188	3264	3418	3489	3444	3362	3350	3469	3641
3360	3096	3034	3048	2992	3056	3089	3067	3003	3044	3120	3001	3017	2913	2932	2940	2943	2961	3070	3088	3325	3374	3463	3527	3594	3311	3298	3156	3145	2985	2931	2967	3094	2962	3064	3072	3090	3130	2998	3095	3058	3240	3266	3309	3489	3481	3471	3389	3409	3491
3135	3164	3094	3060	3051	3075	2983	2868	2881	2919	2858	2744	2660	2732	2779	2781	2939	2964	3158	3158	3385	3408	3519	3542	3383	3212	3121	3002	2945	2845	2806	2879	2935	2977	2963	3051	2921	2900	2875	3032	3058	3134	3218	3405	3385	3358	3424	3363	3498	3454
3122	3035	3022	3050	3013	2958	3020	2828	2795	2784	2588	2672	2649	2675	2714	2736	2903	3034	3187	3388	3393	3545	3454	3566	3227	3220	2964	2838	2774	2790	2831	2824	2877	2912	2921	2893	2815	2843	2925	3021	3016	3189	3125	3184	3224	3575	3464	3513	3566	3585
3102	3056	3127	3146	2988	2975	2923	2799	2733	2666	2667	2606	2652	2690	2865	2815	2922	3189	3348	3299	3506	3279	3409	3289	3177	3004	2852	2832	2906	2903	2897	2951	2830	2958	2827	2901	2827	2814	2891	2975	2965	2997	3328	3116	3265	3413	3496	3540	3745	3526
2991	3213	3039	3108	3140	3012	2989	2857	2792	2676	2753	2615	2750	2814	2957	2988	3119	3304	3366	3454	3457	3411	3160	3214	3000	2919	2872	2892	2989	3134	3023	2923	2870	2942	2912	2796	2761	2870	3012	2859	2950	2930	3057	3107	3185	3404	3444	3586	3586	3430
3180	3163	3174	3239	3158	3185	3123	2961	2936	2917	2897	2925	2896	3042	3017	3201	3297	3412	3341	3476	3343	3255	3181	3073	2993	2893	2993	2947	3140	3286	3124	3153	3069	2961	2858	2830	2880	2893	2947	3008	3108	3014	3051	3030	3311	3399	3543	3585	3484	3408
3270	3179	3231	3287	3238	3191	3198	3167	3122	3067	3036	3116	3113	3167	3219	3255	3269	3378	3260	3374	3173	3150	3059	2987	2976	3019	3116	3114	3223	3279	3187	3282	3137	2984	2839	2965	2903	2914	2999	3004	3133	3039	3058	3163	3369	3374	3531	3621	3616	3437
3278	3289	3170	3396	3387	3282	3392	3559	3216	3350	3261	3313	3344	3471	3320	3211	3295	3141	3248	3109	2953	3009	2912	2868	2988	3002	3248	3258	3347	3377	3353	3203	3011	3012	2959	2970	3020	3116	2974	2945	3046	3116	3017	3167	3295	3268	3403	3602	3472	3466
3204	3166	3281	3315	3426	3375	3643	3459	3481	3427	3428	3487	3399	3397	3375	3323	3229	3283	3062	2985	2826	2927	2992	2990	2866	3156	3176	3421	3262	3246	3196	3256	3161	3044	3039	3081	3164	3119	3108	2965	3211	3037	3133	3154	3320	3468	3446	3364	3358	3388
3272	3252	3259	3266	3371	3504	3667	3478	3430	3429	3348	3378	3300	3256	3109	3164	3054	2908	2915	2923	2899	2884	3003	2973	3010	3140	3162	3247	3119	3115	3130	3194	3146	3064	3111	3327	3276	3362	3184	3094	3091	3157	3271	3362	3346	3404	3373	3386	3324	3548
3246	3428	3148	3045	3412	3345	3365	3415	3343	3453	3263	3156	3145	3203	2942	2915	2912	2955	2851	2823	2997	3029	3034	3099	3052	3124	3051	3192	3172	2982	3003	3240	3089	3149	3275	3399	3348	3286	3194	3160	3239	3279	3348	3507	3312	3290	3208	3389	3482	3620
3240	3037	2991	3045	3173	3159	3274	3250	3329	3133	3065	2946	2934	2845	2819	2870	2761	2871	2880	3072	3080	3174	3157	3213	3144	3180	2912	2904	2980	2968	3007	3070	3288	3274	3279	3339	3356	3251	3134	3122	3215	3359	3494	3463	3302	3141	3284	3323	3607	3593
3106	3043	3033	2933	3002	3171	3231	3189	3061	3092	2903	2975	2856	2887	2875	3042	2989	3095	3137	3150	3231	3322	3174	3195	3088	2958	2987	2977	2882	2917	2986	3019	3291	3216	3238	3143	3288	3115	3159	3264	3317	3396	3447	3410	3157	3254	3255	3399	3436	3678
2929	2971	2941	2901	3077	3108	3126	3144	3125	3029	3044	3013	3037	2954	3071	3222	3178	3171	3284	3405	3244	3374	3164	3151	2975	2972	3016	3014	2895	3013	3004	3157	3277	3280	3162	3140	3033	3152	3193	3241	3271	3324	3321	3332	3221	3233	3316	3518	3673	3628
3058	3098	3061	3072	3090	3141	3305	3190	3198	3176	3159	3103	3153	3020	3083	3307	3347	3428	3440	3395	3169	3276	3150	3119	2877	2939	3050	3044	2969	3055	3141	3227	3299	3137	3162	3134	3098	3147	3233	3270	3441	3227	3279	3260	3332	3391	3530	3471	3583	3543
3352	3277	3229	3111	3093	3158	3294	3235	3189	3212	3170	3185	3255	3317	3361	3426	3369	3396	3363	3209	3218	3056	3062	3090	2891	3008	3101	3226	3245	3238	3259	3279	3371	3156	3171	3069	3316	3400	3455	3372	3272	3081	3284	3347	3432	3610	3719	3565	3586	3488
3435	3432	3359	3245	3262	3332	3372	3487	3329	3442	3303	3370	3225	3297	3168	3403	3295	3268	3050	3031	2889	2948	3057	3111	3127	3071	3160	3383	3446	3360	3302	3170	3261	3244	3306	3386	3431	3544	3512	3313	3257	3232	3346	3266	3467	3798	3644	3478	3472	3419
3399	3357	3267	3284	3196	3279	3357	3498	3469	3377	3347	3394	3235	3095	3011	3042	3155	3090	2963	2986	2928	3069	3075	3065	3184	3151	3206	3342	3310	3302	3129	3170	3191	3279	3297	3452	3459	3535	3488	3336	3264	3323	3384	3474	3612	3628	3542	3432	3326	3576
3346	3204	3059	3046	3166	3238	3421	3300	3286	3298	3276	3159	3004	2969	2971	2887	2977	3010	3080	3003	3084	3082	3168	3240	3231	3303	3246	3166	3280	3202	3096	3112	3133	3244	3332	3320	3571	3485	3322	3351	3207	3292	3372	3433	3456	3409	3404	3262	3485	3542
3169	3131	3080	3032	3073	3074	3087	3216	3228	3107	3052	3097	2856	2818	2682	2727	2921	2829	3034	3072	3064	3230	3347	3288	3182	3184	3160	3156	3163	3201	3143	3088	3256	3271	3330	3481	3443	3331	3402	3247	3426	3274	3366	3553	3473	3188	3263	3298	3377	3555
2931	2864	2913	2899	3044	3047	3020	3083	3044	3110	2951	2869	2758	2730	2751	2925	2941	3081	3151	3222	3366	3230	3409	3241	3164	3040	3061	3117	3086	3150	3078	3288	3135	3310	3336	3395	3433	3408	3424	3454	3406	3392	3450	3395	3255	3212	3322	3298	3450	3621
3035	2831	2883	2946	3037	3020	3080	3067	2987	3080	3019	2929	2920	2883	3000	3134	3146	3250	3383	3313	3466	3377	3238	3184	3024	3009	3029	3041	3098	3182	3168	3286	3286	3229	3154	3160	3234	3429	3505	3425	3486	3396	3261	3302	3137	3302	3294	3561	3347	3533
3078	3101	2995	3184	3173	3118	3200	3200	3213	3254	3165	3129	3002	3036	3169	3313	3269	3429	3347	3412	3399	3219	3220	3107	3058	2958	3038	3148	3114	3134	3366	3348	3289	3257	3224	3180	3202	3364	3552	3483	3459	3395	3269	3290	3296	3305	3471	3529	3504	3421
3275	3119	3262	3207	3288	3308	3408	3430	3414	3419	3474	3477	3370	3283	3293	3366	3425	3392	3294	3318	3220	3128	3017	3167	3067	3139	3341	3374	3217	3466	3421	3331	3206	3362	3263	3258	3396	3495	3606	3532	3479	3453	3323	3379	3528	3467	3672	3650	3437	3427
3371	3295	3260	3283	3343	3256	3402	3437	3440	3500	3399	3464	3321	3288	3264	3238	3209	3188	3070	3126	3122	3072	3099	3169	3247	3339	3451	3512	3503	3456	3434	3240	3419	3477	3527	3483	3452	3707	3510	3555	3459	3399	3530	3543	3626	3598	3532	3467	3442	3303
3305	3306	3171	3210	3274	3368	3316	3287	3462	3485	3308	3320	3299	3089	3245	3080	2978	2952	2976	3004	3098	3200	3202	3302	3478	3493	3449	3408	3393	3401	3316	3432	3603	3648	3594	3534	3600	3545	3461	3395	3525	3544	3659	3593	3683	3491	3549	3356	3664	3698
3287	3126	2997	3030	3164	3113	3182	3135	3189	3324	3253	3245	3178	3076	3075	3018	3122	3107	3196	3195	3328	3336	3255	3415	3317	3385	3427	3453	3367	3274	3516	3483	3647	3661	3571	3553	3373	3489	3444	3394	3507	3704	3661	3677	3563	3389	3356	3394	3653	3622
3091	3041	2915	2919	2946	2981	3056	2883	3074	3119	3132	3083	3167	3173	3112	3255	3081	3231	3403	3404	3235	3376	3331	3464	3427	3545	3409	3588	3569	3559	3531	3608	3550	3552	3592	3482	3505	3367	3318	3603	3608	3685	3646	3464	3344	3343	3292	3375	3655	3673
3107	3078	3037	3002	3033	2930	2887	2959	2987	3175	3152	3301	3368	3182	3406	3132	3266	3199	3189	3258	3270	3271	3248	3236	3251	3517	3557	3695	3728	3810	3532	3460	3626	3544	3500	3470	3416	3453	3492	3490	3779	3656	3565	3320	3156	3225	3305	3554	3531	3338
3235	3122	3063	3066	3010	2999	2969	2951	3065	3283	3377	3331	3287	3373	3238	3302	3191	3085	3243	3140	3181	3143	3152	3124	3295	3444	3757	3633	3817	3630	3456	3421	3512	3372	3353	3378	3422	3476	3610	3714	3610	3456	3330	3372	3298	3294	3302	3453	3215	3240
3435	3226	3163	3267	3214	3087	3112	3029	3141	3315	3271	3378	3419	3388	3227	3227	3158	3162	3120	3052	3155	3086	3115	3054	3317	3488	3528	3794	3656	3683	3374	3322	3209	3440	3405	3438	3475	3617	3499	3535	3372	3404	3294	3365	3308	3437	3281	3203	3004	3169
3423	3202	3184	3144	3227	3232	3139	3146	3056	3145	3169	3303	3237	3197	3156	3120	3094	3065	3206	3062	3087	3097	3153	3289	3418	3604	3548	3663	3496	3509	3284	3262	3309	3360	3408	3487	3563	3522	3409	3276	3309	3392	3334	3417	3362	3309	3183	3087	3051	3292
3294	3198	3075	3240	3263	3176	3078	3076	2988	3046	3096	3061	3158	3181	3089	3001	3186	3164	3194	3239	3187	3328	3345	3362	3370	3456	3518	3516	3528	3343	3336	3298	3440	3531	3534	3687	3518	3305	3212	3268	3440	3388	3414	3497	3389	3249	3113	3141	3144	3369
3175	2902	2935	2996	3271	3086	2986	2961	2971	3114	2977	3153	3016	3063	3099	3189	3224	3391	3334	3307	3478	3397	3333	3319	3291	3231	3253	3463	3446	3570	3511	3342	3520	3652	3475	3371	3311	3383	3257	3494	3402	3470	3400	3400	3149	3307	3251	3431	3535	3499
3154	2966	2996	3098	3182	3151	3200	3063	3087	3190	3160	3167	3153	3275	3327	3376	3404	3559	3511	3575	3458	3415	3368	3278	3186	3226	3270	3405	3671	3553	3414	3379	3387	3413	3359	3246	3369	3250	3335	3400	3534	3471	3326	3177	3234	3425	3364	3539	3406	3431
3202	3164	3187	3309	3325	3250	3267	3240	3216	3303	3287	3394	3217	3336	3372	3294	3414	3457	3519	3582	3360	3283	3262	3293	3294	3453	3393	3599	3750	3566	3516	3434	3354	3389	3369	3325	3499	3422	3482	3452	3355	3324	3285	3390	3511	3604	3417	3585	3554	3391
3357	3360	3343	3502	3505	3491	3561	3386	3462	3410	3386	3349	3287	3190	3314	3112	3367	3352	3290	3378	3261	3270	3311	3398	3545	3514	3587	3685	3578	3555	3549	3354	3390	3361	3521	3646	3534	3460	3422	3322	3522	3456	3468	3613	3583	3563	3442	3474	3363	3431
3503	3423	3329	3448	3419	3464	3394	3408	3425	3439	3369	3331	3154	3188	3179	3019	3159	3306	3242	3382	3353	3348	3483	3523	3639	3626	3472	3534	3558	3575	3521	3502	3623	3677	3618	3629	3650	3621	3473	3333	3553	3513	3629	3602	3497	3508	3451	3316	3434	3524
3416	3462	3271	3336	3343	3305	3403	3319	3462	3436	3288	3299	3261	3088	3109	3079	3263	3276	3294	3474	3389	3606	3548	3466	3452	3448	3366	3388	3509	3621	3595	3581	3882	3799	3740	3634	3534	3556	3527	3429	3565	3727	3567	3539	3393	3376	3328	3278	3482	3546
3472	3390	3214	3354	3244	3333	3392	3429	3568	3554	3452	3428	3220	3096	3184	3268	3300	3360	3451	3497	3419	3556	3501	3597	3540	3418	3439	3526	3583	3592	3697	3676	3698	3650	3694	3556	3528	3523	3640	3552	3687	3562	3683	3344	3267	3194	3265	3373	3558	3495
3589	3387	3449	3257	3408	3422	3481	3585	3712	3665	3668	3418	3313	3124	3120	3184	3357	3306	3416	3357	3397	3513	3527	3548	3543	3543	3457	3544	3601	3612	3697	3656	3512	3575	3657	3569	3579	3628	3798	3719	3640	3528	3559	3253	3224	3233	3271	3281	3450	3321
3766	3436	3410	3382	3403	3473	3672	3851	3846	3851	3691	3468	3370	3237	3185	3275	3176	3242	3264	3398	3471	3579	3653	3599	3545	3644	3663	3748	3643	3636	3558	3496	3491	3501	3584	3831	3673	3713	3666	3623	3456	3414	3433	3406	3388	3323	3229	3273	3179	3202
3571	3481	3314	3451	3459	3632	3600	3736	3887	3854	3739	3554	3453	3239	3215	3239	3186	3296	3390	3323	3450	3643	3793	3648	3554	3555	3691	3555	3629	3483	3340	3225	3478	3608	3678	3589	3760	3617	3485	3393	3360	3347	3460	3438	3368	3194	3136	3065	3104	3253
3466	3427	3277	3322	3328	3333	3522	3520	3764	3792	3668	3638	3494	3334	3313	3368	3333	3345	3478	3507	3680	3651	3594	3580	3623	3587	3418	3521	3480	3229	3387	3374	3368	3531	3349	3534	3648	3436	3368	3376	3338	3379	3377	3406	3172	3060	2988	3041	3190	3404
3522	3291	3177	3213	3272	3560	3598	3720	3780	3928	3928	3711	3680	3606	3436	3447	3416	3462	3382	3552	3616	3660	3526	3611	3585	3436	3343	3465	3406	3383	3422	3350	3479	3349	3204	3201	3319	3232	3393	3399	3432	3411	3481	3211	2936	2985	3068	3255	3287	3428
3498	3257	3256	3395	3292	3500	3693	3878	3913	3989	3983	3780	3795	3705	3573	3450	3458	3435	3488	3408	3465	3515	3537	3314	3387	3471	3450	3604	3504	3421	3317	3196	3159	3100	3141	3209	3264	3277	3350	3378	3398	3289	3117	3122	3044	3187	3149	3317	3345	3240
3501	3321	3289	3372	3430	3561	3825	4010	3935	4012	3999	3888	3666	3541	3423	3439	3379	3280	3294	3254	3363	3237	3348	3412	3485	3561	3531	3661	3566	3337	3214	2975	2989	3003	3119	3358	3341	3348	3307	3289	3202	3178	3062	3233	3274	3276	3338	3189	3216	3270
3369	3293	3343	3326	3450	3679	3591	3841	3841	3815	3668	3621	3482	3370	3390	3393	3245	3225	3344	3319	3510	3447	3444	3460	3438	3428	3558	3518	3457	3149	3052	3067	3049	3131	3378	3282	3198	3220	3226	3141	3062	3199	3340	3338	3305	3265	3196	3149	3096	3364
3501	3237	3364	3409	3406	3483	3668	3609	3715	3691	3702	3509	3425	3322	3175	3404	3181	3274	3302	3538	3498	3638	3346	3398	3280	3442	3349	3421	3306	3065	3041	3098	3165	3205	3240	3214	3197	3007	3125	3197	3183	3381	3383	3355	3083	3223	2995	3179	3285	3457
3429	3329	3430	3445	3406	3631	3661	3711	3759	3690	3628	3418	3503	3387	3357	3396	3300	3249	3312	3356	3355	3378	3326	3245	3352	3247	3429	3292	3217	3240	3084	3124	3141	3128	3005	3178	3137	3186	3260	3280	3323	3243	3187	3228	2962	3073	3185	3423	3499	3468
3517	3399	3567	3500	3623	3741	3665	3770	3873	3834	3724	3550	3569	3508	3436	3337	3234	3356	3381	3295	3284	3304	3236	3293	3379	3412	3476	3465	3295	3248	3178	3174	3021	3029	3151	3205	3388	3397	3424	3426	3362	3181	3317	3268	3249	3244	3406	3453	3464	3481
3550	3386	3413	3696	3744	3766	3876	3698	3679	3691	3635	3509	3450	3337	3298	3164	3161	3258	3460	3359	3344	3273	3322	3346	3391	3457	3520	3397	3204	3216	3117	2869	3020	3113	3317	3478	3497	3559	3362	3360	3308	3266	3353	3351	3389	3446	3325	3316	3323	3576
3638	3427	3402	3545	3533	3563	3649	3471	3577	3541	3494	3441	3412	3318	3301	3177	3269	3439	3470	3524	3448	3408	3346	3348	3555	3349	3253	3145	3164	3132	2985	3146	3241	3379	3523	3634	3534	3430	3453	3383	3347	3487	3481	3513	3559	3466	3276	3226	3377	3525
3453	3326	3355	3370	3426	3519	3395	3435	3561	3611	3486	3537	3338	3344	3250	3372	3451	3573	3789	3644	3505	3317	3323	3226	3214	3194	3226	3290	3359	3292	3284	3311	3348	3339	3441	3562	3552	3369	3589	3559	3704	3686	3665	3577	3485	3346	3400	3394	3611	3521
3505	3307	3369	3418	3549	3503	3544	3491	3642	3554	3471	3498	3418	3456	3399	3532	3468	3544	3554	3569	3281	3175	3152	3189	3129	3187	3268	3383	3466	3414	3393	3317	3196	3269	3408	3434	3577	3600	3681	3772	3648	3656	3417	3529	3552	3498	3502	3624	3459	3409
3532	3414	3396	3428	3466	3324	3529	3520	3463	3533	3511	3391	3268	3271	3194	3399	3366	3584	3407	3557	3456	3238	3276	3323	3366	3379	3436	3306	3470	3432	3180	3228	3205	3504	3499	3717	3881	3830	3773	3735	3518	3524	3414	3725	3535	3634	3478	3494	3498	3293
3534	3256	3279	3214	3364	3317	3323	3427	3365	3431	3406	3107	3283	3257	3299	3391	3455	3455	3619	3687	3501	3501	3432	3399	3371	3455	3356	3433	3378	3265	3307	3236	3430	3524	3623	3791	3765	3788	3540	3589	3688	3506	3705	3643	3751	3582	3383	3380	3523	3512
3473	3294	3242	3204	3211	3284	3412	3318	3416	3447	3290	3282	3304	3290	3335	3484	3635	3538	3604	3499	3511	3443	3449	3409	3386	3302	3382	3277	3428	3436	3393	3468	3459	3475	3505	3486	3500	3580	3445	3623	3565	3542	3690	3554	3506	3517	3491	3540	3615	3569
3651	3541	3396	3355	3298	3378	3529	3424	3518	3544	3511	3458	3338	3429	3521	3534	3628	3573	3660	3551	3536	3376	3320	3394	3388	3455	3528	3581	3390	3530	3407	3338	3369	3266	3302	3450	3496	3622	3610	3624	3610	3599	3545	3564	3509	3531	3527	3653	3618	3517
3842	3643	3634	3507	3591	3460	3486	3566	3556	3509	3552	3457	3524	3592	3518	3514	3600	3532	3482	3575	3378	3484	3421	3437	3507	3533	3441	3597	3495	3429	3284	3325	3309	3298	3340	3528	3718	3720	3636	3619	3462	3419	3602	3575	3532	3489	3642	3422	3575	3413
3923	3741	3675	3671	3663	3520	3657	3454	3509	3429	3620	3506	3480	3503	3562	3536	3576	3593	3676	3677	3598	3493	3525	3477	3646	3446	3572	3449	3339	3445	3330	3413	3437	3504	3611	3601	3703	3607	3666	3429	3418	3580	3699	3641	3700	3526	3477	3509	3486	3458
4175	3888	3767	3712	3706	3565	3572	3505	3408	3347	3340	3583	3661	3586	3745	3757	3750	3749	3619	3702	3550	3556	3407	3406	3487	3512	3418	3414	3401	3435	3535	3602	3500	3507	3554	3538	3535	3619	3489	3619	3436	3645	3723	3551	3475	3438	3433	3419	3408	3508
4019	3901	3833	3762	3656	3674	3516	3443	3429	3389	3543	3483	3623	3725	3614	3815	3742	3789	3862	3686	3603	3530	3478	3381	3373	3399	3569	3506	3607	3608	3596	3634	3557	3600	3490	3533	3615	3478	3545	3780	3680	3737	3661	3469	3436	3430	3539	3528	3484	3554
4033	3916	3890	3633	3602	3525	3436	3432	3308	3266	3507	3538	3611	3642	3770	3790	3765	3816	3771	3770	3683	3683	3585	3526	3470	3467	3578	3676	3613	3708	3648	3591	3623	3542	3646	3673	3754	3740	3781	3758	3711	3641	3623	3652	3666	3479	3616	3586	3559	3395
4021	3965	3725	3577	3508	3494	3498	3258	3204	3390	3363	3469	3491	3578	3634	3711	3790	3816	3806	3810	3787	3677	3640	3629	3535	3534	3389	3511	3516	3539	3647	3743	3721	3829	3863	3910	3879	3724	3632	3603	3760	3755	3693	3696	3598	3554	3478	3583	3674	3562
3965	3781	3554	3529	3517	3422	3431	3337	3257	3390	3389	3389	3495	3455	3614	3702	3846	3862	3932	3835	3735	3677	3662	3547	3393	3391	3256	3454	3581	3683	3776	3880	3749	3933	3870	3862	3782	3752	3904	3863	3788	3845	3736	3855	3591	3358	3410	3662	3739	3715
4003	3797	3651	3445	3545	3293	3403	3383	3302	3343	3316	3390	3459	3624	3642	3751	3897	3866	3877	3787	3642	3595	3608	3527	3414	3429	3497	3467	3643	3674	3833	3806	3835	3838	3782	3733	3844	3898	3891	3888	3956	3858	3781	3769	3569	3472	3625	3757	3705	3758
3906	3790	3557	3563	3459	3377	3454	3348	3375	3378	3252	3415	3401	3432	3555	3658	3749	3634	3705	3556	3551	3560	3615	3518	3375	3500	3616	3531	3696	3601	3729	3665	3582	3635	3642	3889	3931	3992	3916	3896	3940	3786	3859	3626	3618	3668	3918	3869	3736	3707
3851	3624	3474	3443	3448	3405	3386	3257	3418	3313	3290	3313	3413	3394	3577	3689	3640	3795	3713	3573	3730	3705	3607	3727	3693	3606	3453	3547	3486	3538	3680	3570	3530	3742	3754	3797	3849	3812	3821	3787	3963	3899	3612	3778	3797	3710	3841	3806	3901	3850
3869	3511	3353	3354	3283	3376	3274	3461	3282	3374	3275	3345	3309	3466	3658	3604	3758	3627	3626	3612	3550	3598	3705	3612	3591	3541	3604	3646	3510	3548	3642	3568	3573	3639	3715	3731	3787	3915	3856	3802	3849	3826	3917	3764	3810	3828	3963	3855	3965	3998
3851	3592	3381	3511	3430	3452	3496	3429	3362	3242	3372	3282	3455	3528	3563	3598	3703	3587	3605	3645	3645	3592	3579	3578	3669	3639	3659	3697	3577	3537	3637	3612	3488	3607	3611	3916	3785	3881	3805	3876	3852	3805	3827	3798	3729	3829	3869	3908	3973	4097
3744	3566	3382	3395	3442	3441	3474	3455	3414	3306	3232	3216	3388	3435	3628	3629	3651	3583	3610	3671	3579	3676	3607	3577	3646	3539	3551	3609	3534	3612	3541	3523	3503	3498	3622	3811	3890	3881	3903	3873	3770	3721	3796	3831	3724	3821	3913	3863	3957	3882
3676	3573	3461	3590	3585	3654	3398	3350	3456	3339	3280	3354	3327	3444	3469	3669	3620	3726	3743	3641	3751	3696	3567	3580	3547	3522	3388	3472	3443	3563	3595	3443	3575	3568	3690	3774	3813	3816	3749	3910	3783	3844	3715	3677	3727	3713	3660	3578	3731	3821
3671	3437	3355	3492	3554	3493	3507	3545	3534	3502	3288	3358	3454	3623	3619	3744	3619	3755	3662	3619	3603	3612	3574	3522	3437	3416	3277	3413	3482	3541	3507	3574	3550	3635	3729	3709	3661	3721	3819	3818	3749	3733	3546	3725	3648	3592	3556	3582	3598	3807
3541	3409	3397	3539	3517	3570	3660	3522	3486	3475	3531	3486	3615	3586	3695	3680	3704	3800	3751	3737	3632	3713	3651	3482	3420	3394	3497	3449	3598	3457	3533	3481	3514	3594	3679	3765	3633	3748	3743	3889	3862	3668	3580	3503	3341	3426	3413	3513	3509	3718
3544	3546	3433	3558	3554	3631	3682	3591	3500	3600	3614	3650	3580	3774	3724	3767	3781	3916	3734	3755	3788	3666	3664	3513	3510	3421	3491	3463	3432	3342	3542	3420	3582	3610	3582	3527	3722	3717	3741	3755	3711	3521	3529	3399	3450	3417	3470	3528	3574	3625
3647	3512	3543	3589	3721	3799	3676	3656	3750	3579	3676	3693	3637	3740	3895	3902	3921	3843	3826	3886	3862	3815	3673	3517	3477	3351	3323	3354	3404	3406	3340	3246	3479	3487	3431	3494	3576	3636	3657	3621	3507	3445	3351	3401	3156	3473	3415	3395	3555	3576
3678	3513	3579	3653	3801	3765	3670	3767	3639	3782	3861	3790	3861	3969	4030	3958	3871	3799	3861	3917	3879	3794	3572	3482	3421	3394	3348	3295	3338	3355	3478	3372	3443	3280	3398	3398	3488	3664	3341	3470	3435	3463	3348	3200	3331	3180	3404	3607	3506	3545
3658	3695	3661	3587	3812	3765	3649	3771	3776	3815	3950	3932	3937	3921	3950	3961	3906	3867	3966	3955	3954	3735	3544	3445	3454	3430	3276	3236	3303	3275	3340	3399	3193	3162	3273	3370	3360	3395	3307	3342	3441	3236	3246	3221	3228	3237	3357	3496	3464	3535
3740	3663	3584	3797	3805	3863	3720	3705	3755	3911	3822	3920	3950	3993	4065	3919	3919	3891	3799	3760	3773	3777	3493	3544	3311	3376	3299	3218	3244	3303	3353	3216	3186	3127	3100	3178	3258	3247	3222	3200	3214	3188	3173	3246	3218	3341	3387	3426	3448	3528
3684	3617	3629	3756	3882	3720	3709	3656	3823	3812	3919	3981	3933	3899	3835	3840	3751	3814	3876	3869	3685	3586	3604	3356	3288	3141	3205	3203	3199	3296	3334	3203	3074	3006	3051	3093	3015	2962	3060	2981	2959	3013	3085	3141	3071	3192	3299	3509	3493	3518
3620	3619	3644	3744	3778	3825	3726	3693	3759	3781	3863	3809	3885	3831	3821	3755	3752	3686	3651	3708	3527	3650	3426	3238	3192	3081	3004	3042	3274	3263	3132	2951	2969	2906	2885	2900	2943	2858	2953	3070	3042	3024	2986	2968	3084	3043	3240	3275	3456	3413
3591	3705	3736	3689	3655	3822	3655	3729	3634	3675	3825	3722	3716	3695	3651	3639	3547	3620	3602	3460	3426	3395	3300	3185	3050	2941	3127	3131	3144	3222	3061	2915	2907	2907	2872	2885	2859	2815	2805	2940	2921	2850	2823	2952	3032	3018	3125	3291	3358	3279
3658	3707	3763	3746	3713	3834	3752	3659	3633	3628	3520	3625	3569	3640	3537	3451	3468	3475	3528	3615	3472	3444	3255	3098	2989	3027	2991	2965	3043	3078	3048	2786	2906	3014	2946	2834	2795	2876	2836	2908	2821	2817	2851	2834	2948	3024	3108	3135	3109	3183
3708	3666	3637	3850	3864	3753	3775	3491	3507	3488	3487	3567	3553	3547	3432	3412	3489	3353	3385	3390	3379	3316	3182	3093	2855	2883	2794	2995	2926	3009	2938	2803	2910	2824	2840	2835	2740	2850	2697	2857	2815	2767	2785	2780	2926	2924	2900	3034	3090	3150
3728	3663	3819	3909	3923	3834	3799	3461	3562	3658	3577	3597	3475	3515	3406	3358	3387	3324	3367	3323	3345	3206	3131	2965	2865	2892	2780	2901	2796	2881	2871	2794	2809	2827	2779	2801	2727	2740	2709	2741	2708	2704	2729	2871	2850	2900	2821	2869	2908	2938
3761	3746	3833	3983	3877	3847	3647	3637	3588	3626	3634	3617	3615	3447	3345	3253	3316	3268	3259	3204	3166	3179	2916	2877	2765	2855	2759	2915	2828	2833	2786	2657	2700	2818	2712	2696	2686	2689	2736	2781	2818	2846	2757	2743	2779	2788	2639	2936	2775	2794
3943	3790	3996	3943	3892	3913	3738	3703	3564	3711	3792	3519	3402	3445	3329	3229	3159	3292	3155	3142	3142	3066	2795	2774	2789	2794	2859	2798	2723	2714	2658	2790	2752	2711	2659	2662	2684	2727	2681	2875	2821	2889	2902	2799	2699	2789	2667	2755	2818	2714
3979	3816	3910	4015	3927	3883	3813	3649	3783	3618	3615	3587	3413	3406	3194	3224	3031	3171	3156	3139	2997	2888	2867	2774	2886	2749	2784	2760	2782	2727	2754	2627	2781	2629	2656	2585	2585	2701	2704	2702	2855	2891	2899	2769	2715	2684	2710	2650	2571	2687
4100	4041	4047	4043	3897	3835	3869	3810	3681	3675	3480	3622	3394	3246	3170	3241	3269	3118	3187	2935	3078	2859	2931	2840	2707	2719	2690	2859	2768	2856	2735	2762	2718	2723	2633	2605	2639	2677	2773	2913	2918	2845	2897	2780	2718	2694	2642	2689	2683	2687
4204	4166	4104	4130	3851	3895	4025	3815	3825	3652	3619	3443	3525	3338	3131	3170	3144	3100	3121	3025	2957	2891	2757	2803	2812	2798	2887	2826	2903	2842	2676	2650	2709	2732	2698	2619	2631	2727	2798	2850	2895	2867	2826	2691	2773	2805	2600	2768	2640	2696
4003	4074	4101	4144	3978	4015	3909	3945	3722	3647	3620	3457	3288	3206	3153	3088	3078	3136	3042	3048	2861	2916	2757	2795	2860	2780	2853	2790	2736	2799	2708	2670	2752	2684	2751	2725	2702	2696	2857	2891	2887	3043	2853	2901	2842	2738	2675	2593	2632	2602
4177	4171	4206	4128	4049	4078	3864	3762	3883	3688	3509	3385	3334	3242	3203	3085	3108	3009	3006	2998	2887	2903	2961	2878	2830	2954	2898	2765	2804	2868	2704	2814	2782	2945	2823	2825	2784	2816	2961	3075	3106	3053	2997	2904	2873	2856	2771	2691	2708	2709
4240	4169	4218	4234	4179	4118	4118	3870	3784	3645	3509	3476	3247	3175	3004	2984	3015	2917	2984	2788	2810	2775	2838	2776	2881	2759	2794	2850	2804	2792	2839	2889	2933	3032	2849	2887	3007	2997	3069	3123	3185	3093	3043	2961	2851	2815	2791	2748	2829	2686
4399	4287	4169	4216	4272	4155	4152	3863	3835	3734	3503	3499	3203	3121	3048	3057	2928	2957	2934	2719	2804	2690	2728	2693	2868	2776	2802	2770	2784	2892	2921	2784	2886	2918	2881	3081	3079	3109	3115	3273	3217	3162	3207	2924	2924	2954	2854	2853	2767	2706
4385	4345	4361	4412	4268	4354	4080	4024	3908	3792	3584	3346	3230	3045	3001	3025	3039	2895	2942	2770	2798	2830	2789	2720	2719	2879	2796	2795	2768	2877	2907	2948	2898	2895	2999	3025	3080	3055	3203	3287	3206	3197	3104	3043	2861	2908	2907	2862	2774	2784
4625	4486	4469	4500	4342	4298	4074	4030	3712	3624	3384	3256	3173	3088	3008	2971	3100	2792	2767	2796	2760	2761	2673	2762	2807	2720	2871	2854	2891	2948	2972	2923	3009	2971	2939	3003	3184	3232	3309	3292	3243	3255	3131	3180	3025	3043	2903	2790	2850	2859
4610	4557	4483	4485	4512	4309	4145	4024	3649	3577	3440	3233	3083	2985	3098	3097	2927	2855	2843	2862	2786	2775	2829	2844	2798	2840	2866	2885	2896	3076	3090	3015	3105	3107	3045	3088	3159	3120	3241	3233	3213	3156	3123	3078	3028	2896	2906	2932	2919	2925
4743	4667	4557	4459	4505	4472	4084	3940	3738	3552	3299	3112	3015	3034	2994	2951	2861	2774	2724	2793	2754	2828	2938	2888	2783	2873	2909	2922	3185	3153	3116	3203	3046	3171	3128	3211	3039	3203	3166	3164	3327	3105	3063	3035	2953	3111	2969	2928	2977	2887
4817	4789	4704	4646	4533	4249	4104	3938	3815	3461	3299	3231	2995	2997	2892	2847	2819	2811	2782	2800	2865	2913	2917	2834	2836	2886	2925	3074	3099	3128	3147	3196	3137	3126	3104	3142	3071	3113	3243	3201	3219	3188	3097	3127	2969	2931	3031	3099	2980	2889
4878	4707	4716	4591	4426	4182	4112	3831	3654	3589	3255	3089	3021	3031	2918	2756	2679	2813	2745	2703	2797	2742	2758	2842	2859	2982	3074	3098	2992	3104	3227	3132	3085	3030	3179	3165	3264	3239	3340	3318	3209	3199	3111	3018	3039	2943	3154	3018	3039	3004
4898	4930	4710	4582	4408	4186	4005	3713	3540	3398	3319	3002	2949	2978	2809	2733	2731	2637	2656	2737	2854	2721	2708	2822	2997	2965	3015	3014	3069	3120	3104	3129	3121	3195	3219	3281	3306	3364	3375	3379	3326	3219	3267	3236	3143	3039	3241	2900	3064	3035
5059	4827	4729	4705	4356	4182	3853	3597	3498	3367	3110	2982	2905	2743	2693	2690	2620	2717	2674	2673	2706	2783	2817	2908	2877	2897	2985	3106	3179	3165	3197	3097	3143	3242	3266	3265	3361	3285	3338	3410	3406	3265	3274	3275	3332	3173	3137	3077	3116	3020
4973	5011	4836	4555	4474	4261	3963	3761	3584	3459	3175	3027	2852	2873	2807	2734	2695	2655	2587	2723	2825	2756	2804	2894	2902	3030	3044	3055	3218	3148	3205	3112	3206	3234	3358	3302	3429	3364	3459	3343	3426	3357	3470	3274	3234	3284	3170	3091	3039	2947
5241	4878	4852	4730	4520	4174	3917	3754	3438	3271	3151	3003	2937	2877	2871	2661	2675	2658	2654	2789	2825	2851	2818	2845	2916	3105	3333	3243	3275	3244	3140	3108	3090	3186	3202	3331	3321	3550	3381	3386	3335	3414	3351	3286	3293	3284	3125	3167	3000	2938
5183	5008	4833	4722	4383	4140	3889	3813	3435	3290	3208	3002	3030	2824	2730	2701	2743	2755	2742	2788	2761	2832	2961	2989	3079	3206	3193	3319	3284	3208	3066	3022	3081	3269	3395	3498	3549	3482	3366	3421	3283	3429	3396	3374	3376	3225	3247	3163	3096	3101
5168	4975	4849	4597	4504	4192	3877	3753	3562	3372	3130	3068	2886	2879	2633	2811	2910	2837	2897	2748	2918	3031	3011	3138	3234	3252	3377	3214	3201	3215	3208	3152	3187	3347	3383	3372	3490	3517	3533	3333	3320	3521	3412	3442	3325	3213	3170	3147	3035	3084
5293	5075	4799	4665	4366	4228	3917	3872	3583	3307	3114	3037	2943	2865	2790	2782	2849	2868	2864	2854	2949	3052	3037	3150	3319	3463	3411	3190	3254	3277	3265	3155	3275	3437	3401	3577	3611	3589	3522	3446	3414	3390	3453	3311	3308	3165	3196	3029	3000	3003
5404	5084	4940	4661	4537	4226	4136	3907	3560	3464	3178	3139	2918	2913	2878	2832	2822	2805	2825	2939	2982	3007	3023	3150	3350	3212	3264	3328	3261	3316	3213	3282	3263	3513	3450	3530	3570	3509	3489	3501	3469	3484	3244	3377	3259	3191	3138	3112	3080	2941
5230	5064	4995	4825	4459	4326	3991	3861	3722	3592	3303	3161	3047	3025	2949	2780	2818	2763	2850	2919	2955	2915	3030	3056	3078	3197	3333	3296	3254	3212	3087	3253	3167	3409	3498	3537	3543	3473	3456	3400	3500	3436	3298	3361	3118	3275	3152	3082	3022	2928
5369	5073	5102	4770	4585	4260	4003	3792	3544	3529	3346	3255	3078	2896	2805	2718	2762	2766	2812	2833	2844	2883	2832	2911	2940	3140	3029	3095	3127	3054	3109	3147	3374	3434	3526	3476	3553	3531	3497	3360	3377	3315	3376	3324	3247	3194	3165	3103	3031	2942
5370	5230	5217	5008	4634	4365	4073	3758	3549	3315	3206	3163	3010	2938	2753	2679	2751	2752	2823	2711	2753	2743	2857	2801	2898	2985	2888	2910	2887	2987	3026	3116	3289	3496	3400	3445	3509	3483	3595	3418	3343	3268	3353	3240	3357	3141	3090	3024	3066	2938
5492	5222	5212	5054	4850	4604	4191	3846	3635	3494	3233	2996	2872	2864	2770	2731	2663	2628	2810	2727	2754	2679	2741	2656	2928	2915	2855	2893	2927	2922	2912	3055	3381	3352	3412	3490	3356	3490	3453	3205	3348	3247	3123	3150	3256	3163	3045	3034	2958	2886
5516	5391	5218	5211	4883	4594	4374	4079	3658	3621	3373	3164	2950	2832	2701	2727	2694	2750	2596	2780	2680	2660	2726	2887	2909	2834	2828	2892	2842	2987	3026	3085	3125	3436	3355	3322	3380	3327	3291	3248	3206	3243	3168	3182	3020	3099	3032	3066	3027	2916
5603	5415	5345	5201	4875	4559	4325	4082	3711	3576	3352	3201	3034	2950	2812	2644	2670	2680	2584	2700	2562	2669	2715	2813	2850	2859	2783	2784	2919	3013	3057	3004	3104	3320	3411	3342	3360	3139	3359	3205	3143	3153	3274	3106	3045	2896	3044	2961	2811	3016
5669	5371	5442	5285	4846	4688	4334	4160	3861	3669	3435	3311	3028	2915	2748	2623	2628	2559	2564	2586	2686	2683	2765	2796	2789	2824	2772	2903	2886	2971	2981	3050	3162	3210	3285	3290	3321	3369	3190	3209	3279	3176	3186	3091	2940	2931	3066	2972	3045	2956
5774	5596	5438	5189	4936	4603	4349	4155	3991	3827	3406	3334	3156	3014	2716	2692	2574	2527	2559	2605	2582	2680	2796	2740	2805	2827	2809	2897	2790	2828	2828	3008	3036	3194	3181	3192	3207	3263	3406	3321	3282	3316	3257	3044	3039	2987	2974	2989	3006	2957
5592	5374	5350	5330	4928	4666	4511	4132	3926	3797	3584	3444	3130	3059	2820	2711	2579	2669	2741	2607	2687	2623	2700	2756	2893	2707	2812	2805	2832	2945	2780	3006	2995	3079	3142	3264	3358	3262	3170	3144	3253	3201	3119	3068	3044	3032	2951	2955	2949	2862
5338	5227	5363	5142	5108	4756	4384	4162	3970	3797	3692	3423	3262	3165	2887	2800	2722	2692	2713	2630	2746	2626	2775	2676	2749	2775	2775	2808	2828	2778	2802	2943	3026	3044	3050	3124	3000	3248	3127	3319	3261	3177	3144	3095	3023	3013	2870	2820	3038	2810
5469	5137	5089	4993	4890	4709	4460	4103	3895	3758	3646	3488	3326	3083	2975	2938	2727	2791	2677	2657	2735	2704	2690	2670	2799	2741	2740	2847	2958	2848	2905	2783	2835	3034	2987	3098	3018	2981	3186	3066	3219	3142	3116	3055	2931	2882	2891	2850	2878	2760
5104	4941	5045	4754	4654	4520	4343	4202	3916	3864	3709	3548	3299	3213	3191	3012	2852	2794	2869	2822	2887	2738	2637	2723	2696	2766	2707	2708	2831	2853	2890	2879	2842	2930	2845	2941	2936	3076	3107	3066	3192	3198	3036	3078	2915	2933	2894	2865	2923	2771
5125	5084	4864	5021	4793	4574	4440	4309	4130	4026	3748	3808	3493	3332	3401	3082	3074	2895	2900	2842	2787	2794	2696	2670	2598	2703	2663	2800	2786	2858	2813	2757	2833	2865	2897	2901	2998	3112	3133	3086	3182	3164	3017	3065	2957	2801	2798	2811	2719	2778
4953	4731	4791	4807	4645	4709	4469	4278	4128	4094	4015	3753	3622	3457	3461	3365	3142	2952	2948	2879	2780	2754	2627	2635	2594	2506	2588	2666	2745	2724	2774	2718	2866	2761	2833	2794	2934	3020	2921	3067	3098	3125	3042	2981	3035	2879	2794	2724	2674	2645
4745	4723	4750	4845	4805	4857	4545	4488	4420	4124	4040	4032	3719	3641	3413	3411	3228	3163	3044	3171	2947	2862	2767	2648	2660	2559	2604	2689	2721	2593	2876	2870	2908	2824	2823	2791	3084	3018	3020	3025	3094	3048	2981	2851	2954	2784	2785	2822	2737	2728
4605	4513	4496	4874	4890	4736	5014	4697	4633	4372	4157	3917	3911	3769	3623	3475	3422	3242	3337	3213	3118	2897	2762	2665	2657	2718	2698	2607	2670	2779	2658	2799	2748	2771	2869	2819	2933	2902	3022	2955	2906	2923	2841	2799	2856	2741	2793	2709	2656	2565
4371	4375	4452	4700	4808	4835	4816	4765	4690	4544	4436	4088	3956	3904	3713	3657	3348	3392	3313	3258	3153	3023	2899	2800	2697	2683	2721	2754	2790	2775	2801	2779	2773	2691	2800	2811	2797	2973	2865	2929	2882	2866	2795	2835	2724	2822	2746	2841	2814	2744
4228	4322	4359	4620	4636	4859	4829	4752	4670	4779	4435	4303	3989	3941	3849	3656	3494	3418	3368	3255	3137	3057	2907	2849	2707	2744	2942	2788	2863	2863	2836	2731	2843	2789	2707	2845	2894	2862	2877	2859	2812	2902	2814	2811	2710	2722	2777	2762	2836	2821
4175	4316	4382	4556	4612	4731	4654	4766	4725	4715	4653	4329	4198	4055	4006	3852	3532	3460	3359	3233	3146	3163	2975	2931	2833	2861	2932	2875	2925	3022	2858	2871	2818	2756	2765	2835	2846	2813	2939	2918	2783	2874	2768	2858	2796	2692	2798	2916	2938	2979
4076	4148	4384	4531	4693	4720	4646	4716	4642	4678	4521	4422	4260	4092	3835	3833	3849	3676	3492	3363	3332	3184	3066	3022	2910	2993	2978	3006	3016	2914	2891	2905	2917	2794	2783	2776	2987	2920	2965	2842	2880	2936	2986	2848	2803	2818	2828	3014	2999	3043
3898	4077	4235	4479	4695	4679	4576	4512	4571	4731	4509	4321	4046	4170	4011	3911	3885	3778	3677	3656	3410	3387	3255	3172	3183	3118	3182	3027	3067	3081	2967	2866	2992	2907	2866	2898	2884	2890	2862	3016	2922	2913	2916	2948	2877	2876	2843	2938	2941	3133
3743	3955	4146	4190	4491	4553	4503	4663	4663	4605	4440	4495	4102	4192	4027	4072	3880	3850	3824	3752	3537	3529	3303	3310	3442	3400	3305	3316	3173	3127	3074	3018	3086	2941	2951	3069	3021	2938	2998	3005	3039	3059	2959	2872	2918	3042	2854	3154	3033	3145
3680	3848	4029	4195	4227	4402	4506	4542	4496	4778	4565	4484	4424	4249	4093	4117	4005	4067	3947	3911	3858	3638	3682	3484	3647	3359	3461	3470	3352	3191	3126	3250	3068	3147	3137	3075	3010	3155	3013	3201	3013	3021	2887	3022	3033	3044	3017	2966	3210	3136
3655	3814	3928	4142	4162	4438	4451	4656	4614	4639	4707	4712	4504	4397	4367	4205	4206	4174	4097	4003	3921	3898	3710	3601	3699	3580	3494	3449	3448	3342	3352	3307	3210	3161	3313	3289	3237	3271	3259	3201	3060	3142	3033	3093	3153	3141	3010	3100	3229	3260
3656	3854	3976	3975	4160	4266	4423	4419	4503	4646	4614	4653	4641	4527	4653	4442	4398	4333	4255	3985	4075	4004	3809	3815	3929	3706	3549	3555	3590	3432	3493	3391	3280	3447	3371	3369	3387	3344	3319	3257	3165	3222	3170	3107	3123	3210	3210	3278	3176	3390
3517	3654	3699	3781	4038	4272	4339	4454	4530	4558	4622	4760	4589	4555	4761	4794	4646	4474	4519	4353	4193	4282	4221	3954	3937	3838	3666	3623	3670	3512	3452	3498	3600	3571	3465	3510	3629	3545	3520	3306	3285	3209	3217	3313	3283	3266	3294	3316	3318	3540
3526	3494	3544	3867	3920	3990	4255	4270	4388	4590	4579	4704	4690	4670	4981	4920	4769	4812	4496	4494	4398	4221	4237	4253	4039	3978	3772	3725	3731	3642	3730	3691	3630	3696	3582	3716	3591	3454	3572	3508	3514	3382	3378	3461	3504	3395	3529	3499	3521	3685
3313	3457	3501	3685	3826	4074	4186	4290	4339	4375	4670	4601	4667	4899	4959	5113	4613	4772	4652	4684	4616	4298	4223	4070	3910	3921	3833	3845	3863	3781	3752	3696	3805	3686	3789	3864	3631	3729	3668	3722	3617	3601	3722	3534	3615	3599	3614	3723	3695	3780
3311	3293	3524	3578	3838	4007	4045	4092	4335	4477	4341	4559	4644	4862	4895	5041	4705	4600	4657	4701	4656	4432	4289	4050	4028	4099	3854	3999	3937	3969	3775	4008	3921	3899	4005	3763	3869	3781	3813	3785	3893	3779	3706	3747	3790	3700	3808	3804	3936	3886
3332	3391	3391	3595	3788	3801	3820	4026	4118	4309	4317	4414	4621	4598	4650	4653	4684	4571	4778	4767	4519	4584	4344	4234	4259	4189	4051	4121	4117	4126	4097	4165	4051	4004	3977	3970	3936	3860	3812	3801	3833	4008	3925	3761	3801	4015	4059	3949	4024	3947
3514	3300	3502	3616	3727	3767	3857	3879	3935	4152	4119	4298	4487	4546	4629	4581	4586	4589	4672	4717	4800	4725	4482	4313	4279	4169	4175	4100	4208	4298	4143	4284	4120	4158	4109	3900	4056	4108	4031	3978	3970	3901	4019	3894	3894	3948	4038	4075	3980	4036
3439	3519	3393	3735	3530	3640	3563	3654	3888	3923	4170	4175	4312	4491	4445	4608	4559	4696	4650	4728	4782	4730	4558	4562	4416	4292	4404	4355	4445	4366	4380	4276	4242	4227	4276	4112	4222	3954	4088	3887	4037	4073	4021	3944	4063	4080	4108	4008	4152	4097
3647	3521	3373	3549	3590	3545	3520	3580	3770	3920	4076	4169	4245	4356	4436	4591	4587	4616	4579	4744	4842	4719	4622	4408	4280	4465	4227	4331	4262	4385	4383	4362	4240	4289	4240	4242	4255	4263	4242	4272	4079	4107	4114	4039	4083	3930	3942	4041	4105	4075
3629	3412	3432	3454	3532	3419	3431	3581	3761	3730	3886	4114	4034	4258	4300	4512	4494	4609	4634	4695	4622	4660	4555	4350	4532	4397	4337	4370	4354	4393	4287	4205	4204	4363	4352	4405	4424	4392	4145	4307	4291	4260	4144	4136	3969	3991	4011	4019	4143	4099
3583	3480	3457	3577	3448	3419	3419	3424	3712	3781	3925	3994	3865	4163	4255	4341	4485	4552	4635	4619	4636	4568	4464	4411	4329	4417	4177	4159	4273	4248	4236	4144	4248	4287	4390	4301	4297	4643	4559	4437	4271	4219	4320	4276	4068	3996	4019	3997	4099	4006
3531	3570	3523	3525	3689	3477	3436	3615	3549	3799	3808	3862	4014	3943	4120	4335	4341	4491	4524	4484	4336	4408	4402	4380	4223	4388	4193	4270	4167	4219	4294	4194	4340	4256	4365	4381	4511	4517	4420	4538	4376	4314	4266	4115	4041	4071	4147	3964	4178	4243
3705	3605	3509	3587	3558	3526	3551	3552	3582	3710	3710	3659	3882	3812	3959	4115	4188	4198	4190	4464	4442	4202	4179	4199	4235	4182	4233	4055	4141	4228	4203	4335	4324	4363	4333	4467	4604	4687	4531	4627	4429	4234	4176	4223	4286	4119	4311	4262	4161	4030
3694	3633	3522	3521	3666	3694	3548	3602	3618	3731	3595	3721	3714	3772	3751	4036	4116	4084	4194	4155	4215	4168	4200	4245	4129	4236	4096	4100	4263	4255	4267	4586	4463	4667	4589	4583	4582	4608	4441	4459	4495	4291	4178	4235	4018	4091	4162	4006	4193	4098
3847	3752	3613	3665	3801	3768	3745	3613	3613	3566	3669	3711	3646	3674	3725	3884	3805	3891	4041	4228	4231	4322	4228	4057	3996	4052	4216	4238	4272	4129	4235	4413	4381	4611	4595	4616	4652	4536	4462	4438	4224	4180	4106	4245	4108	4178	4090	4137	4039	3979
3964	3858	3773	3785	3850	3837	3819	3684	3739	3699	3883	3616	3738	3741	3813	3755	3802	3689	3909	4017	4052	4144	4145	3938	4050	4130	4156	4268	4299	4424	4386	4357	4418	4591	4506	4549	4514	4510	4404	4379	4237	4280	4098	4204	4131	4157	4026	4069	3909	3872
4117	3998	4029	3990	3911	3983	3895	3802	3728	3704	3759	3824	3787	3660	3786	3694	3711	3785	3809	3886	4050	4140	4161	4044	3996	4034	4157	4177	4269	4247	4395	4230	4356	4440	4565	4548	4427	4461	4363	4279	4159	4246	4213	4349	4087	4081	4131	3972	3708	3939
4147	3938	3864	4095	3822	3876	3918	4146	3825	3919	4030	3970	3844	3925	3854	3734	3748	3630	3818	3894	3876	4050	3894	3967	3933	3947	4114	4017	4160	4066	4204	4190	4325	4213	4289	4242	4393	4326	4245	4347	4274	4256	4180	4240	4139	3962	4002	3955	3791	3789
4128	4050	3878	3947	4021	4106	4206	3932	4104	4217	4266	4223	4076	4059	3973	3895	3755	3908	3579	3946	3930	3929	3892	4053	3871	3968	4012	4108	4185	4017	4065	4212	4120	4320	4214	4311	4093	4084	4317	4196	4476	4391	4340	4229	4135	3970	3989	3879	3779	3862
4152	3933	3909	3916	4062	4099	4358	4446	4544	4433	4418	4526	4346	4239	4185	4130	3973	3909	3871	3932	3809	3939	3779	3920	3728	3899	3790	3794	3951	3835	3975	4012	3929	4189	4036	4036	4141	4297	4287	4257	4187	4276	4261	4149	4057	4046	3909	3952	3901	3797
3974	3878	3856	3948	4144	4220	4523	4693	4839	4778	4772	4678	4549	4386	4261	4076	4038	4039	3979	3832	3776	3674	3671	3719	3727	3606	3735	3811	3774	3880	3968	3982	4028	3977	3957	4048	3985	4162	4145	4408	4381	4327	4220	4198	4116	4161	3834	3973	3820	3895
3921	3752	3910	4158	4182	4546	4651	4822	4961	5073	4824	4532	4584	4490	4257	4142	4220	3953	3756	3666	3659	3682	3722	3739	3755	3731	3739	3780	3641	3641	3704	3786	3882	3954	3961	3969	4177	4214	4133	4222	4154	4278	4152	4257	4034	3979	3978	3739	3774	3797
3831	3718	3875	3975	4310	4585	4729	4860	5042	5079	4877	4874	4643	4416	4144	4088	4070	3862	3853	3708	3658	3539	3611	3469	3489	3563	3590	3551	3503	3555	3547	3720	3705	3815	3895	3927	4022	4123	4305	4257	4195	4125	4037	3996	3832	3859	3769	3798	3768	3854
3734	3622	3823	4097	4388	4528	4829	4910	4947	4953	4900	4767	4489	4383	4211	4077	3987	3916	3802	3766	3608	3592	3538	3405	3501	3493	3642	3680	3681	3542	3715	3540	3627	3755	3759	3960	3987	4051	4230	4212	4134	3975	3988	3910	3844	3858	3841	3731	3914	3922
3682	3827	3870	4069	4443	4697	4827	4896	4945	4972	4843	4905	4474	4410	4144	4022	4015	3954	3800	3695	3577	3540	3582	3525	3513	3623	3621	3558	3630	3528	3503	3597	3557	3701	3952	4003	3906	4100	4114	4103	3953	3968	4020	3955	3910	3957	3987	3877	3773	3909
3712	3728	3866	4129	4315	4553	4839	4758	5075	4925	4861	4807	4732	4373	4280	4180	4021	3891	3870	3848	3810	3772	3713	3480	3526	3577	3689	3621	3620	3509	3433	3514	3480	3760	3882	4021	4020	3974	4050	4052	4019	3916	3915	3925	3846	3842	3932	3874	3791	3888
3663	3787	3821	3896	4273	4525	4495	4979	4917	4896	4863	4814	4724	4572	4503	4221	4129	4073	3753	3884	3867	3778	3807	3584	3457	3601	3559	3603	3567	3575	3547	3510	3632	3682	3732	3783	3889	3929	4056	4022	3950	3883	3871	3924	3929	3814	3745	3923	3890	3811
3788	3710	3812	3950	4150	4491	4646	4869	4909	4839	4722	4675	4713	4666	4401	4139	3980	4028	3901	3837	3880	3768	3641	3727	3607	3659	3721	3659	3704	3650	3591	3582	3584	3759	3884	4027	3973	4092	3974	4000	4084	3973	3908	3828	3871	3910	3996	3834	3841	3910
3870	3681	3857	3908	4200	4309	4646	4673	4721	4924	4773	4824	4662	4496	4243	4271	4081	3964	3832	3866	3618	3738	3893	3792	3613	3600	3556	3699	3708	3495	3559	3560	3639	3817	3832	4045	4023	3971	3779	3815	3766	3871	3994	3897	3863	3819	3929	3825	3763	3808
3822	3686	3968	4071	4197	4408	4512	4537	4852	4843	4747	4879	4671	4518	4349	4350	4133	3895	3783	3799	3667	3750	3633	3764	3769	3479	3488	3513	3494	3545	3471	3629	3652	3562	3896	3953	3917	3851	3947	3841	3732	3814	3700	3910	3697	3711	3791	3766	3795	3811
3800	3773	4031	4092	4121	4345	4449	4516	4629	4738	4831	4851	4667	4613	4284	4292	4124	3932	3924	3790	3784	3708	3760	3648	3557	3396	3499	3427	3489	3412	3572	3498	3569	3606	3881	3746	3773	3878	3826	3796	3689	3584	3672	3703	3800	3606	3616	3705	3845	3540
3686	3766	3841	3896	4102	4179	4462	4619	4597	4742	4837	4608	4590	4433	4362	4331	4090	3889	4000	3783	3769	3605	3764	3792	3576	3441	3357	3368	3531	3545	3637	3615	3580	3739	3709	3583	3583	3652	3738	3653	3676	3600	3595	3593	3649	3588	3586	3717	3933	3802
3631	3759	3782	4011	4091	4351	4505	4611	4563	4762	4810	4656	4690	4610	4321	4143	3949	4039	3829	3737	3713	3589	3677	3699	3549	3427	3505	3584	3516	3564	3626	3721	3803	3685	3820	3756	3704	3755	3707	3683	3675	3650	3553	3601	3589	3732	3664	3843	3942	3870
3519	3759	3633	3912	4051	4162	4428	4593	4617	4756	4563	4637	4538	4727	4253	4063	4007	4022	3927	3729	3699	3698	3675	3740	3759	3627	3446	3528	3582	3578	3705	3691	3796	3752	3864	3783	3747	3775	3819	3749	3794	3732	3739	3730	3636	3788	3711	3827	3816	3983
3588	3664	3566	3952	3973	4146	4332	4431	4494	4713	4534	4610	4434	4450	4336	4098	4050	3991	3906	3675	3710	3729	3829	3847	3711	3563	3548	3436	3539	3520	3718	3701	3851	3799	3952	3720	3829	3780	3842	3675	3699	3890	3797	3733	3708	3639	3865	3871	3896	3863
3724	3767	3601	3933	4057	4330	4440	4379	4742	4573	4536	4494	4480	4287	4208	4041	4031	4021	3805	3683	3785	3822	3820	3802	3644	3473	3387	3478	3567	3479	3665	3763	3807	3838	3864	3853	3890	4057	3879	3931	3881	3791	3851	3855	3747	3663	3878	3848	3904	3796
3939	3764	3755	4053	4048	4329	4336	4298	4455	4427	4561	4483	4454	4255	4276	4119	4121	3901	3774	3776	3743	3670	3745	3677	3557	3505	3441	3395	3697	3618	3799	3788	3817	3846	3872	3745	3991	4052	3915	3826	3639	3742	3853	3791	3641	3653	3817	3707	3890	3772
3923	3873	3850	3922	4018	4104	4277	4329	4415	4467	4434	4424	4180	4148	4111	4030	4067	3858	3855	3800	3712	3766	3721	3638	3625	3561	3519	3471	3666	3780	3810	3829	3759	3771	3791	3849	3827	3921	3951	3811	3781	3777	3844	3782	3713	3631	3723	3887	3829	3868
3961	3857	3923	3879	3933	4232	4199	4344	4357	4375	4331	4235	4232	4063	4239	4053	3984	4029	3798	3783	3665	3672	3659	3587	3541	3434	3480	3557	3642	3580	3730	3676	3764	3672	3720	3786	3886	3920	3980	3859	3679	3688	3771	3880	3863	3797	3698	3910	3894	3927
3987	3846	3859	3947	3918	4137	4257	4346	4340	4371	4266	4204	3988	4028	4014	3994	4001	3918	3743	3621	3710	3686	3713	3644	3573	3687	3677	3656	3697	3669	3712	3691	3674	3693	3722	3580	3709	3786	3969	3884	3926	3801	3884	3988	4064	3850	3843	3904	4092	3916
3903	3629	3923	3720	3884	4044	4186	4242	4197	4328	4339	4081	4008	3918	3926	3895	3683	3688	3752	3745	3800	3630	3613	3668	3688	3693	3653	3662	3781	3614	3605	3560	3634	3740	3591	3615	3718	3858	4015	4078	4055	3934	3913	3991	3944	4001	3883	3862	4117	4058
3930	3763	3794	3669	3963	4142	4123	4359	4191	4174	4185	4054	3931	3981	3886	3793	3707	3650	3693	3593	3614	3569	3571	3614	3609	3516	3633	3596	3720	3688	3578	3634	3630	3610	3563	3500	3634	3733	4114	3993	4077	3863	3979	4055	4124	3955	3983	3805	3953	3995
3642	3726	3661	3772	3916	4060	4246	4257	4280	4358	4169	4021	3912	3855	3860	3671	3595	3644	3470	3598	3646	3706	3557	3525	3439	3505	3581	3688	3689	3475	3470	3456	3466	3530	3615	3553	3653	3804	3994	4211	4033	4100	4168	4230	4068	3894	3907	3955	3981	4133
3893	3555	3715	3750	3977	4236	4254	4461	4225	4182	4320	4100	3855	3893	3884	3728	3589	3478	3549	3624	3566	3465	3383	3495	3389	3527	3574	3552	3489	3479	3475	3383	3442	3592	3541	3575	3695	3867	4063	4104	4098	4182	4057	4064	4160	3897	3849	3854	3940	4020
3843	3723	3742	3823	4043	4299	4284	4419	4476	4307	4327	4142	3923	3848	3925	3735	3599	3555	3610	3586	3583	3332	3439	3312	3433	3419	3605	3566	3580	3426	3539	3510	3764	3597	3533	3474	3660	4040	4017	4108	4207	3940	3995	4076	4096	3923	3751	3981	4209	4083
4005	3731	3794	3924	4036	4271	4316	4432	4485	4406	4259	4237	3952	3902	3851	3803	3631	3576	3528	3522	3531	3414	3307	3316	3325	3400	3438	3596	3455	3531	3664	3667	3651	3653	3593	3611	3757	3933	4017	3996	3859	3821	3887	3944	3991	3948	3942	4073	4113	4002
3926	3680	3846	3897	4010	4344	4405	4344	4411	4304	4388	4101	4191	3979	3746	3825	3602	3544	3519	3509	3596	3528	3368	3309	3412	3434	3503	3515	3621	3485	3456	3538	3587	3636	3552	3706	3721	3961	4008	3872	3846	3790	3787	4026	4109	3885	3802	4099	4097	3986
3831	3865	3748	3983	4027	4386	4407	4451	4407	4287	4301	4249	4135	3993	3913	3872	3769	3708	3589	3573	3635	3502	3553	3345	3439	3359	3363	3497	3425	3504	3567	3613	3511	3625	3623	3718	3843	3845	3799	3836	3726	3801	3870	3969	4047	3940	3957	4132	4053	3920
3761	3799	3692	4072	4031	4255	4337	4176	4305	4461	4333	4173	4232	4022	4081	4148	3893	3776	3758	3699	3827	3660	3407	3465	3338	3299	3425	3341	3314	3415	3420	3461	3553	3677	3773	3742	3860	3924	3837	3905	3837	3819	3816	3992	3862	3842	3825	3894	3878	3952
3796	3757	3882	3866	3921	4143	4173	4323	4309	4433	4434	4205	4277	4190	4047	3939	3991	3802	3815	3691	3717	3723	3585	3633	3467	3346	3443	3305	3300	3355	3427	3454	3575	3741	3756	3785	3905	3803	3924	3934	3741	3833	3889	3959	3790	3777	3748	3858	3822	3877
3782	3744	3765	3845	3982	4237	4182	4465	4411	4403	4310	4356	4278	4217	4248	4131	4106	4017	3842	3797	3732	3625	3630	3577	3591	3568	3430	3499	3455	3343	3381	3591	3580	3723	3884	3748	3835	3856	3806	3718	3831	3806	3920	3784	3672	3827	3878	3844	3897	3953
3881	3746	3747	3879	4081	4094	4245	4302	4468	4438	4399	4268	4256	4280	4155	4132	3958	3972	3985	3812	3918	3762	3740	3789	3611	3525	3614	3655	3532	3429	3506	3543	3558	3745	3862	3857	3723	3800	3906	3899	3830	3924	3906	3870	3858	3839	3860	3883	3884	4032
3924	3752	3769	3891	3874	4118	4194	4215	4296	4468	4232	4242	4128	4093	4031	3974	3897	3959	4005	4052	3749	3689	3743	3758	3683	3635	3558	3698	3571	3608	3518	3720	3687	3811	3883	3724	3775	3748	3820	3897	3861	3921	3771	3718	3754	3842	3827	3723	4053	3944
3933	3811	3793	3843	4073	3981	4113	4243	4297	4356	4261	4150	4066	4083	4049	3926	3945	3960	4108	3947	3744	3728	3832	3666	3624	3636	3799	3636	3616	3755	3625	3712	3924	3708	3727	3756	3716	3820	3833	3809	3867	3780	3838	3881	4008	3837	3815	3885	4027	4046
3913	3912	3932	3862	3998	4085	3961	4246	4184	4225	4273	4220	3975	3919	3956	3973	3899	3861	3807	3826	3986	3954	3816	3779	3681	3623	3706	3582	3713	3583	3719	3813	3803	3961	3753	3801	3822	3923	3940	3885	3936	3927	3920	4179	4064	4015	4035	4035	4102	4149
4058	3955	4121	3844	3996	4216	4074	4153	4280	4398	4024	4072	3990	3963	3873	3936	3811	3899	3784	3828	3956	3935	3831	3918	3794	3698	3771	3665	3590	3664	3628	3735	3733	3720	3794	3867	4060	3944	4160	3993	3916	3933	4240	4202	4221	4034	4159	4224	4157	4124
3961	3919	3880	4167	4152	4143	4249	4100	4115	4203	4151	4032	4154	3978	3819	3956	3952	4015	3883	3892	3760	3817	3753	3881	3706	3888	3782	3749	3497	3539	3566	3845	3816	3871	3922	3904	4017	4012	3999	3997	3977	4048	4254	4095	4094	3939	4284	4100	4145	4075
3932	3970	4005	4040	4083	4097	4182	4144	4186	4347	4106	4055	4168	4210	4066	3988	3961	4003	3854	3982	3711	3596	3655	3679	3817	3632	3689	3673	3581	3588	3680	4042	3916	4001	3951	3930	3960	3990	4115	4025	4178	4040	4059	4053	4113	4253	4162	4226	4249	4411
4145	4094	4143	4120	4200	4208	4223	4269	4217	4200	4467	4266	4264	4204	4168	4125	4017	3921	3987	3871	3893	3821	3933	3957	3903	3660	3692	3816	3747	3875	3970	3976	4114	4123	4177	4244	4312	4279	4458	4515	4465	4444	4475	4571	4545	4610	4614	4616	4755	4677
4209	3928	3996	4048	4224	4353	4421	4345	4442	4600	4522	4556	4372	4435	4441	4475	4324	4083	4058	4034	4088	4067	4038	4070	3975	3919	3720	3700	3820	3965	3915	4099	4145	4199	4303	4477	4651	4765	4697	4677	4517	4423	4730	5000	4982	4928	4733	4905	4837	4764
4027	3983	4000	4339	4269	4260	4372	4394	4538	4663	4857	4616	4538	4632	4567	4441	4308	4305	4093	4105	3764	3842	3771	3875	3865	3602	3561	3496	3644	3519	3724	3711	3676	3959	4046	4144	4135	4247	4259	4235	4364	4392	4303	4352	4368	4396	4457	4399	4313	4400
3940	3837	3961	3894	4101	4053	4279	4433	4426	4528	4786	4325	4321	4318	4265	4064	3836	3825	3719	3699	3387	3394	3359	3340	3171	3045	3090	2960	2978	2939	2899	3017	3092	3007	3164	3341	3112	3286	3282	3291	3204	3394	3246	3282	3304	3354	3300	3297	3452	3340
4038	3918	3842	3833	3836	3986	3901	4045	4056	4187	4256	4113	3890	3913	3808	3573	3414	3309	3190	3116	2971	2889	2925	2670	2691	2508	2492	2381	2454	2364	2334	2207	2260	2347	2238	2333	2423	2359	2584	2358	2308	2318	2404	2453	2330	2497	2487	2540	2652	2534
3840	3922	3760	3759	3684	3992	3869	3754	4003	3858	3773	3701	3743	3609	3407	3322	3245	3114	2962	2875	2682	2650	2627	2579	2399	2494	2310	2279	2332	2170	2166	2142	2046	2064	2078	2036	2044	2154	2058	2140	2055	2082	2102	2000	2046	1996	2019	2112	2144	2274
3963	3788	3929	3890	3922	3712	3798	3652	3639	3648	3702	3605	3517	3534	3440	3202	3067	2995	2942	2782	2627	2540	2626	2475	2438	2397	2353	2358	2279	2375	2348	2343	2124	2089	2133	2097	2094	2209	2216	2294	2271	2401	2253	2282	2307	2167	2118	2120	2221	2084
4143	3789	3890	4034	3846	3805	3435	3471	3404	3254	3369	3262	3190	3210	3184	3146	2915	2758	2625	2576	2418	2491	2343	2395	2211	2217	2238	2133	2164	2249	2356	2295	2312	2227	2155	2105	2226	2157	2169	2284	2414	2496	2523	2655	2475	2420	2355	2318	2157	2040
3955	4058	3916	4095	3679	3459	3129	2935	3051	3005	2963	3013	3014	2846	2792	2703	2572	2530	2431	2307	2196	2098	2122	2028	1994	2115	2083	2076	2210	2166	2401	2460	2517	2436	2295	2206	2244	2097	2016	2091	2338	2448	2427	2643	2627	2710	2704	2543	2396	2215
4021	4092	4031	3884	3499	3212	2991	2755	2727	2765	2727	2682	2668	2656	2601	2513	2421	2332	2303	2192	2090	1995	1912	1958	1848	2082	2011	2000	2200	2249	2356	2462	2543	2462	2403	2323	2217	2173	2046	2118	2128	2350	2367	2526	2830	2840	2841	2869	2534	2398
4131	3923	4101	3929	3564	3408	3204	2886	2847	2886	2853	2866	2793	2753	2558	2611	2466	2438	2334	2166	2138	2118	2013	1997	2008	1990	2082	2026	2066	2251	2306	2469	2340	2298	2250	2257	2189	2100	2060	2087	2084	2292	2436	2571	2661	2734	2806	2768	2414	2383
4330	4110	4104	4094	3892	3557	3558	3324	3203	3082	3082	3101	3105	3037	2813	2804	2634	2590	2484	2375	2327	2287	2294	2163	2271	2182	2162	2183	2373	2371	2334	2315	2439	2232	2308	2088	2102	2112	2219	2158	2233	2422	2314	2543	2638	2595	2582	2475	2219	2061
4040	4130	4108	3953	3847	3687	3542	3445	3531	3356	3172	3277	3085	3010	3002	3003	2736	2553	2405	2451	2424	2430	2425	2414	2346	2225	2171	2218	2199	2243	2183	2150	2197	2105	2046	2184	2162	2075	2310	2231	2382	2302	2354	2437	2369	2321	2195	2088	1964	1979
3927	3950	3797	3801	3612	3748	3611	3548	3487	3542	3377	3481	3382	3176	2993	2802	2679	2616	2501	2339	2361	2375	2444	2288	2272	2152	2149	2012	2191	1978	2039	2036	2038	2056	1966	1981	2042	1985	2021	2056	2179	2072	2041	1992	2041	1904	1981	1848	1932	1819
3962	3731	3550	3493	3596	3566	3558	3533	3554	3580	3736	3763	3502	3460	3257	2982	2825	2560	2579	2477	2528	2435	2278	2312	2174	2059	2028	2050	2022	1906	2001	1915	1819	1880	1804	1745	1793	1768	1879	1848	1829	1829	1779	1764	1729	1725	1761	1733	1813	1736
3856	3759	3603	3529	3806	3806	3949	4027	4229	4336	4226	4255	4154	3944	3708	3505	3401	3176	2964	2708	2658	2693	2628	2410	2336	2365	2173	2088	2057	2072	1937	1898	1944	1921	1927	1928	1979	1940	1969	1932	1939	1888	1949	1885	1820	1865	1861	1860	1846	1794
3873	3755	3810	3941	3980	4278	4475	4583	4822	5045	5136	5041	4877	4544	4369	4078	3709	3465	3431	3242	3155	2928	2790	2663	2708	2630	2504	2415	2375	2236	2265	2093	2094	2242	2206	2120	2271	2248	2296	2418	2423	2455	2305	2216	2214	2069	2067	1910	2029	2173
3849	3799	3642	3775	3861	4291	4664	4782	4891	5184	5290	5216	5109	5023	4698	4240	4065	3613	3431	3182	3210	3182	3080	2865	2821	2789	2674	2429	2452	2319	2188	2152	2219	2279	2224	2170	2486	2541	2526	2474	2620	2478	2554	2443	2305	2166	2110	2063	2107	2248
3691	3541	3594	3795	3822	4116	4473	4609	4876	4992	4866	4809	4633	4699	4425	4013	3754	3435	3330	2957	2981	2831	2833	2752	2625	2622	2491	2406	2381	2348	2247	2130	2034	1998	1933	2012	2087	2161	2210	2185	2280	2255	2228	2130	2088	1929	1927	1886	1899	2079
3722	3672	3606	3799	3882	4007	4115	4324	4493	4513	4495	4515	4498	4120	3767	3418	3336	3141	3017	2894	2667	2540	2512	2439	2445	2258	2357	2110	2013	2218	2083	1975	1949	1899	1783	1779	1831	1907	1872	1786	1799	1819	1784	1799	1801	1741	1721	1687	1691	1757
3838	3882	3741	3802	3581	3675	3887	3863	3744	3852	3968	3844	4067	3770	3574	3305	2865	2805	2643	2568	2504	2358	2295	2229	2305	2153	2011	2011	2019	2116	2056	1991	1980	1883	1664	1767	1814	1750	1725	1812	1707	1777	1775	1744	1739	1724	1744	1727	1670	1649
3879	3862	3733	3708	3709	3727	3554	3423	3431	3387	3331	3331	3404	3216	3051	2986	2901	2703	2600	2570	2427	2483	2383	2242	2227	2186	2055	2062	2138	2101	2142	2034	2081	2028	1960	1866	1915	1827	1880	1952	1991	2114	2121	2076	2128	2073	1992	1863	1784	1736
3921	3864	3764	3936	3645	3721	3546	3452	3406	3379	3271	3074	3165	2928	2861	2759	2811	2719	2691	2558	2551	2486	2466	2378	2194	2215	2283	2211	2323	2351	2260	2161	2229	2270	2132	2046	1988	2103	2064	2125	2278	2371	2462	2501	2577	2446	2406	2212	1982	1868
4037	4043	4125	4137	3811	3602	3489	3163	3242	3107	3041	2837	2808	2716	2684	2486	2432	2547	2605	2490	2364	2382	2342	2346	2315	2212	2338	2300	2257	2384	2443	2434	2532	2370	2344	2167	2097	2053	2101	2180	2275	2458	2595	2747	2917	2922	2697	2522	2283	2071
4372	4289	4185	3994	3695	3426	3165	2820	2719	2614	2456	2451	2492	2472	2389	2213	2137	2075	2233	2301	2358	2222	2239	2357	2260	2336	2312	2346	2317	2337	2539	2549	2692	2615	2615	2559	2324	2290	2186	2143	2299	2549	2511	2903	3045	3232	3119	3098	2653	2535
4355	4139	4031	3897	3576	3255	2893	2765	2449	2439	2216	2257	2276	2408	2367	2335	2155	2092	2091	2275	2274	2250	2116	2155	2242	2211	2105	2242	2296	2297	2508	2540	2715	2759	2692	2639	2439	2365	2335	2223	2199	2319	2589	2913	3072	3310	3242	3245	2932	2613
4072	3958	3980	3709	3637	3464	3345	2983	2715	2604	2483	2463	2389	2340	2422	2416	2435	2396	2303	2167	2158	2168	2139	2049	1959	2140	2221	2049	2297	2169	2317	2444	2434	2610	2558	2386	2305	2152	2050	2048	2183	2366	2657	2785	3078	3305	3435	3093	2719	2368
3878	3843	3942	4173	3976	3813	3764	3520	3301	3134	3048	2912	2867	2629	2614	2537	2655	2545	2687	2336	2241	2233	2251	2113	1986	2162	2188	2040	2000	2141	2177	2238	2291	2245	2440	2117	2149	1908	1926	1987	2127	2400	2643	2780	2860	2951	2915	2649	2288	2027
3868	3917	3954	4028	4051	3959	3840	3676	3481	3378	3413	3294	3113	2814	2711	2542	2555	2610	2513	2432	2126	2062	2228	2174	1956	2034	2059	1989	1907	1999	2105	2000	2073	1980	1977	1844	1886	1758	1784	1826	1978	2154	2285	2476	2431	2387	2236	2105	2027	1783
3766	3881	3836	3774	3802	3671	3629	3594	3594	3340	3407	3264	3143	2940	2763	2464	2321	2287	2365	2219	2093	1892	1973	2022	1820	1836	1769	1863	1738	1811	1819	1774	1747	1784	1688	1703	1649	1643	1576	1690	1728	1786	1890	1834	1854	1910	1836	1739	1724	1703
3797	3809	3817	3666	3278	3408	3400	3272	3401	3450	3517	3285	3340	3113	2941	2494	2316	2098	2109	2142	2067	1925	1890	1922	1795	1751	1637	1762	1700	1689	1774	1681	1610	1605	1636	1628	1634	1607	1643	1701	1625	1665	1777	1711	1690	1677	1715	1777	1775	1728
3830	3664	3550	3362	3296	3264	3262	3539	3638	3630	3575	3517	3632	3446	3116	2919	2543	2312	2107	2123	2248	2133	1965	2021	2002	1922	1766	1885	1940	1791	1771	1875	1684	1710	1707	1836	1829	1826	1894	1847	1867	1913	1953	1974	1912	1978	1955	2092	2149	1959
3869	3627	3344	3341	3405	3297	3480	3565	3689	3768	3613	3778	3714	3607	3422	3117	2799	2485	2296	2335	2397	2367	2258	2060	2210	2261	2108	2075	2077	1915	1928	1864	1867	1902	1864	1962	2052	2029	2204	2066	2203	2208	2269	2364	2329	2317	2234	2340	2126	2239
3665	3540	3264	3183	3301	3404	3443	3560	3684	3739	3587	3527	3325	3255	3082	2857	2668	2306	2139	2160	2169	2294	2250	2068	2096	2163	2088	1852	2000	1869	1789	1860	1749	1743	1851	1858	1949	1928	2030	2115	2097	2166	2421	2270	2297	2140	2284	2104	2107	2113
3676	3452	3278	3384	3379	3278	3325	3375	3400	3377	3205	3012	2893	2882	2628	2647	2418	2206	2007	1960	2011	2062	1996	1875	1851	2015	1910	1680	1749	1734	1599	1643	1645	1652	1606	1590	1721	1719	1853	1865	1869	1882	1798	1904	1915	1896	1979	1823	1857	1855
3613	3484	3450	3415	3531	3334	3256	3207	3146	3124	3001	2796	2603	2463	2527	2420	2366	2209	1977	1799	1942	1939	1878	1762	1833	1816	1836	1783	1790	1702	1699	1653	1715	1664	1622	1625	1649	1658	1724	1733	1766	1759	1739	1698	1664	1738	1750	1803	1805	1759
3742	3675	3578	3660	3710	3657	3519	3336	3175	3158	2845	2845	2662	2547	2529	2495	2465	2298	2080	1938	2015	2067	2023	1926	1877	2093	2008	1896	2045	2047	1980	1959	1854	1921	1877	1806	1955	1937	1887	1942	1912	1842	1929	1833	1905	1925	1829	1799	1792	1795
3824	3882	3786	3853	3846	3978	3716	3525	3397	3199	2959	2817	2777	2569	2648	2731	2550	2633	2335	2099	2258	2429	2352	2174	2209	2265	2402	2210	2422	2412	2272	2359	2235	2261	2272	2239	2280	2171	2382	2231	2329	2279	2355	2337	2323	2239	2109	2017	1849	1907
3733	3814	3937	4076	4067	3854	3590	3420	3319	3164	2931	2859	2696	2697	2674	2704	2679	2615	2385	2255	2479	2495	2467	2218	2329	2549	2555	2430	2562	2646	2607	2712	2541	2634	2716	2598	2509	2637	2595	2587	2729	2744	2727	2795	2861	2839	2729	2521	2150	2092
3938	3888	3815	3943	3963	3758	3456	3223	2967	2859	2679	2504	2375	2442	2463	2554	2516	2387	2387	2153	2366	2519	2514	2319	2421	2620	2473	2450	2656	2594	2724	2814	2830	2863	3011	2920	3118	2917	2919	2799	2960	2874	2955	3006	3272	3331	3178	2933	2763	2540
3963	3864	3931	3769	3630	3500	3219	3043	2802	2682	2510	2285	2299	2272	2251	2452	2353	2258	2195	2209	2365	2511	2467	2311	2372	2470	2443	2416	2500	2497	2631	2917	3034	3221	3249	3384	3324	3114	3132	2980	2829	2776	2907	3064	3312	3427	3338	3240	3057	2907
3832	3783	3732	3682	3654	3456	3292	3068	2786	2748	2517	2455	2345	2415	2419	2352	2534	2220	2276	2225	2341	2413	2431	2312	2469	2468	2355	2200	2564	2348	2552	2887	2910	3231	3262	3213	3245	3088	2790	2681	2645	2549	2753	2828	3168	3329	3285	3247	2982	2819
3971	3877	3910	3741	3845	3694	3544	3324	3135	2887	2752	2614	2499	2541	2502	2532	2485	2336	2239	2248	2455	2465	2375	2238	2466	2422	2264	2228	2431	2432	2508	2735	2784	3027	3062	2944	2908	2657	2729	2340	2349	2478	2592	2799	3144	3140	3143	2857	2737	2306
4001	3883	3675	3891	3686	3543	3574	3368	3274	3030	2831	2736	2764	2680	2609	2557	2353	2268	2274	2360	2477	2345	2216	2254	2301	2194	2042	2120	2198	2119	2304	2466	2463	2669	2575	2585	2565	2266	2253	2176	2313	2385	2524	2756	2772	2985	2757	2484	2189	2106
4054	3966	3791	3789	3687	3445	3371	3270	3044	3020	2857	2656	2710	2732	2579	2396	2268	2143	2141	2256	2291	2074	1866	2008	2039	1917	1739	1800	1809	1817	1961	2112	2099	2211	2196	2188	1958	1930	1845	1881	2014	2065	2145	2295	2330	2310	2266	2153	1977	1860
3913	3927	3692	3611	3497	3394	3337	3062	3121	2858	2846	2689	2697	2591	2503	2456	2188	2093	2078	2089	2016	1766	1716	1756	1747	1657	1597	1665	1554	1565	1786	1738	1781	1858	1766	1762	1694	1743	1667	1712	1700	1687	1804	1727	1828	1824	1766	1799	1766	1692
3738	3630	3614	3533	3496	3431	3421	3280	3380	3142	3163	3166	3049	2917	2726	2558	2236	2233	2274	2205	2026	1785	1721	1747	1798	1779	1698	1774	1717	1643	1664	1680	1706	1678	1663	1714	1615	1697	1668	1631	1597	1676	1610	1723	1614	1714	1673	1702	1675	1769
3524	3585	3451	3508	3560	3663	3765	3670	3825	3713	3782	3715	3498	3239	2999	2764	2717	2472	2618	2499	2171	1905	2036	2070	2002	1989	2041	2018	1938	1933	1801	1756	1724	1805	1761	1777	1806	1819	1863	1951	1853	1992	2012	1927	1896	1923	1871	1870	1877	1821
3443	3363	3458	3493	3637	3758	3844	3819	4136	4131	4031	3892	3631	3366	3146	2930	2905	2790	2640	2444	2231	2217	2136	2142	2086	2045	2176	2101	2020	2019	1954	1788	1801	1650	1771	1838	1886	1973	2081	2170	2156	2196	2189	2190	2167	2063	2044	1983	1933	1923
3583	3434	3492	3419	3497	3570	3629	3676	3787	3580	3617	3265	3145	3038	2929	2802	2637	2560	2308	2049	1979	2002	2022	1935	1778	1893	1954	1840	1850	1806	1658	1599	1685	1634	1654	1674	1807	1874	1904	1944	1898	2029	2056	2038	1978	1966	1855	1871	1860	1884
3836	3654	3662	3432	3520	3384	3247	3216	3271	3285	3093	3012	2831	2691	2601	2745	2382	2224	2092	1945	1871	1975	1806	1763	1779	1756	1763	1749	1711	1688	1622	1735	1645	1639	1660	1737	1580	1781	1669	1626	1715	1703	1744	1657	1718	1700	1730	1681	1740	1745
4013	3982	3910	3711	3706	3443	3365	3276	3131	3141	3009	2897	2733	2710	2615	2444	2437	2148	2103	2145	2119	2012	1891	1934	1969	1890	1782	1813	1868	1854	1766	1853	1725	1767	1679	1714	1623	1660	1702	1695	1701	1729	1748	1803	1782	1903	1770	1769	1713	1760
3995	3923	4084	4067	3926	3712	3646	3657	3424	3271	3243	3114	2893	2786	2621	2556	2535	2566	2476	2425	2381	2175	2232	2253	2082	2089	2173	2198	2101	2047	2151	1940	1939	1937	1915	1886	1854	1879	1881	1945	2014	2202	2183	2216	2284	2243	2223	1947	1910	1876
3772	3816	3935	3952	4087	3845	3790	3730	3398	3426	3090	2987	2814	2662	2580	2596	2546	2615	2630	2321	2331	2316	2354	2334	2390	2435	2393	2437	2382	2375	2369	2343	2350	2274	2200	2122	2105	2087	2100	2142	2262	2576	2667	2713	2756	2816	2609	2379	2203	2008
4027	3942	3955	4023	3875	3666	3503	3227	3055	3158	3003	2716	2637	2634	2474	2442	2417	2237	2146	2029	2103	2102	2147	2186	2378	2401	2421	2380	2501	2581	2571	2710	2649	2652	2538	2424	2372	2249	2242	2350	2474	2669	2895	3109	3334	3268	3071	2777	2682	2478
4369	4251	4371	4151	3828	3592	3344	3106	2854	2775	2662	2502	2414	2451	2241	2083	2005	1969	1842	1944	1967	1913	1930	1985	2141	2169	2309	2370	2530	2494	2742	2706	2773	2921	2873	2863	2608	2613	2498	2362	2591	2751	2990	3144	3377	3652	3616	3696	3344	2909
4264	4228	4282	4108	4050	3672	3365	3143	2862	2852	2528	2391	2381	2215	2053	1814	1865	1808	1951	1805	1822	1854	1899	2075	2032	2123	2234	2301	2295	2349	2546	2658	2955	2884	2950	2884	2751	2616	2528	2484	2551	2686	2945	3302	3565	3865	3805	3754	3382	3129
4293	4071	4129	4155	3691	3573	3434	3280	3198	2928	2858	2676	2396	2281	2177	2061	1985	1961	1926	1882	1938	2003	1999	2016	2141	2214	2208	2278	2310	2347	2517	2593	2766	2850	2825	2719	2526	2406	2237	2352	2559	2734	3031	3310	3595	3694	3570	3283	2991	2567
4380	4234	4189	4087	3952	3757	3784	3574	3455	3246	3116	2923	2718	2526	2417	2232	2142	2203	2067	2133	2165	2064	2121	2199	2204	2275	2289	2307	2509	2462	2545	2468	2535	2615	2485	2494	2377	2229	2242	2422	2563	2858	3085	3298	3395	3296	3050	2811	2507	2275
4239	4244	4111	4098	3986	3862	3660	3676	3285	3158	3074	2958	2728	2471	2504	2410	2287	2321	2389	2399	2234	2272	2261	2272	2396	2261	2217	2257	2283	2335	2406	2374	2324	2229	2237	2275	2069	2102	2132	2298	2445	2492	2692	2772	2762	2518	2390	2322	2212	2134
4219	3908	3972	3927	3678	3480	3335	3136	2916	2843	2689	2577	2623	2466	2552	2601	2677	2818	2719	2705	2590	2565	2582	2369	2241	2203	2165	2053	2018	2005	2063	1956	1945	1884	1828	1884	1886	1970	1941	1997	1991	2168	2075	1970	1930	1896	1787	1743	1794	1892
4154	3958	3817	3555	3390	3205	3030	2883	2752	2711	2839	2864	2941	3044	3170	3215	3370	3459	3290	3264	3118	2923	2843	2673	2484	2371	2205	2173	2076	2092	2047	1986	2094	2107	2056	2108	2167	2325	2231	2219	2176	2101	2073	1937	1843	1929	1997	1951	2101	2091
4082	3750	3501	3550	3243	3188	3072	3071	3181	3251	3408	3542	3815	3797	3962	4081	4055	4222	4154	4027	3779	3538	3364	3116	3000	2888	2874	2689	2685	2655	2628	2660	2790	2918	3006	3020	3142	3171	3160	2991	3108	2979	2856	2809	2740	2779	2725	2756	2806	2872
4000	3764	3568	3441	3243	3219	3284	3420	3553	3734	3959	4198	4270	4340	4549	4594	4645	4753	4544	4511	4129	3966	3681	3477	3374	3282	3306	3355	3385	3346	3470	3370	3590	3724	3777	3820	3888	3908	3846	3819	3897	3847	3668	3639	3581	3603	3579	3650	3799	3777
4037	3797	3571	3468	3587	3370	3515	3547	3799	4043	4149	4255	4469	4576	4598	4524	4620	4711	4618	4411	4125	3996	3826	3661	3562	3448	3476	3473	3464	3514	3716	3875	3988	4076	3900	3994	4109	4109	4124	4008	4130	4035	4099	3970	3828	3883	3809	3822	3941	4115
3982	3789	3594	3379	3443	3488	3444	3552	3658	3773	4112	4215	4289	4378	4418	4465	4410	4294	4267	4255	4103	3930	3688	3614	3514	3334	3263	3254	3335	3351	3437	3619	3682	3837	3852	3832	3835	4066	3970	3968	3891	3944	3817	3822	3586	3748	3546	3562	3759	3715
4098	3779	3540	3505	3507	3444	3376	3388	3593	3728	3885	4064	4157	4274	4261	4190	4244	4152	4225	4168	3941	3721	3600	3548	3483	3320	3271	3259	3271	3314	3535	3535	3571	3777	3772	3735	3854	3897	3908	3967	3811	3786	3753	3496	3481	3528	3614	3391	3525	3702
3851	3747	3509	3457	3418	3343	3351	3345	3449	3619	3686	3873	4020	3982	4191	4208	4234	4216	4263	4100	4028	3763	3733	3603	3617	3450	3305	3416	3478	3334	3383	3543	3673	3649	3804	3937	3877	3771	3959	3907	3877	3837	3701	3700	3541	3338	3433	3375	3462	3505
3962	3781	3631	3568	3402	3342	3318	3285	3547	3431	3629	3662	3899	4061	4111	4103	4096	4202	4234	4111	3928	3840	3688	3607	3497	3390	3342	3323	3322	3443	3368	3536	3741	3779	3818	3961	3916	3962	3972	3944	4020	3869	3629	3625	3506	3378	3414	3361	3341	3407
4055	3917	3685	3571	3483	3335	3339	3238	3217	3241	3454	3527	3663	3900	3990	4005	4093	4003	4026	3859	3952	3750	3830	3503	3365	3322	3192	3240	3204	3294	3336	3434	3531	3609	3772	3861	3866	3800	4005	3982	3937	3737	3683	3498	3439	3330	3234	3281	3293	3384
4256	4000	3814	3698	3577	3551	3291	3390	3311	3279	3496	3625	3684	3779	3838	3926	4055	3967	3941	3903	3784	3703	3481	3445	3382	3130	3197	3093	3194	3234	3192	3422	3535	3668	3822	3748	3743	3855	3899	3954	3857	3805	3658	3414	3426	3224	3183	3229	3377	3482
4133	4104	3829	3735	3543	3467	3417	3481	3425	3504	3626	3593	3760	3835	3950	3788	3983	3971	3919	3800	3820	3674	3588	3469	3251	3216	3132	3051	3208	3223	3255	3294	3398	3633	3424	3597	3732	3777	3891	3749	3755	3761	3505	3402	3348	3197	3342	3290	3452	3417
4121	3901	3709	3706	3663	3652	3669	3580	3549	3586	3541	3611	3690	3767	3693	3882	3840	3942	3961	3899	3797	3630	3519	3529	3369	3161	3010	3099	3102	3140	3145	3292	3478	3409	3544	3481	3620	3888	3720	3809	3594	3609	3647	3321	3365	3283	3305	3385	3530	3476
3945	3766	3628	3560	3637	3669	3510	3619	3543	3452	3478	3581	3657	3516	3780	3847	3940	3867	3914	3927	3895	3821	3590	3520	3446	3187	3262	3236	3287	3256	3239	3400	3471	3468	3523	3528	3629	3733	3777	3623	3831	3639	3643	3551	3447	3438	3337	3469	3711	3602
3919	3786	3734	3743	3749	3689	3586	3526	3505	3594	3623	3483	3663	3669	3626	3739	3797	3909	3912	3947	4005	3976	3900	3699	3654	3435	3424	3478	3370	3571	3470	3486	3508	3654	3674	3736	3869	3871	3827	3873	3844	3930	3815	3811	3718	3685	3699	3803	3754	3814
3882	3959	3658	3568	3758	3670	3534	3562	3356	3559	3528	3665	3502	3577	3590	3660	3879	3952	3980	4130	4021	4057	3858	3735	3770	3700	3596	3629	3603	3588	3576	3618	3702	3866	3795	3929	3834	3920	3974	3935	4019	3989	4006	4023	3858	3917	3810	3831	4003	4081
3982	3788	3795	3773	3699	3719	3713	3677	3571	3602	3618	3622	3580	3501	3601	3695	3887	3890	3995	4048	3905	4046	3895	3745	3689	3703	3625	3546	3586	3603	3683	3511	3633	3702	3821	3888	3875	3867	3989	4118	4135	3981	3931	3779	3862	3751	3854	3843	3827	3872
3890	3925	3768	3686	3659	3736	3782	3810	3728	3683	3732	3704	3730	3688	3685	3765	3931	4000	3890	3994	4060	3866	3842	3832	3799	3797	3695	3590	3631	3640	3645	3680	3672	3882	3764	3955	3934	3984	4086	4074	4106	4036	4101	4001	4021	3857	3810	3872	3872	3891
3895	3718	3787	3823	3782	3830	3738	3883	3927	3795	4063	3908	3842	4076	4015	4010	4074	4220	4122	4114	4160	4201	4097	4161	4047	4037	4021	4007	4064	3948	3927	4115	4046	4185	4069	4152	4246	4159	4230	4333	4383	4305	4276	4239	4124	4118	4238	4107	4136	4364
3756	3659	3816	3738	3842	3733	3913	3891	3955	4205	4169	4168	4162	4079	4083	4106	4098	4103	4265	4212	4260	4227	4272	4252	4336	4281	4140	4075	4196	4136	4199	4191	4177	4122	4277	4136	4258	4274	4304	4318	4387	4294	4299	4254	4210	4284	4223	4398	4229	4583
3737	3603	3636	3465	3566	3420	3656	3578	3673	3957	3959	3887	3785	3836	3649	3739	3733	3736	3829	4030	3995	3981	3919	4004	3870	3909	3697	3763	3742	3718	3692	3592	3605	3571	3685	3671	3755	3854	3806	3795	3857	3838	3872	3830	3888	3736	3723	3803	3931	3934
3782	3622	3372	3420	3333	3409	3387	3357	3422	3412	3471	3342	3312	3075	3048	2900	2945	3032	3112	3183	3235	3261	3135	3090	3159	3068	2918	2897	2762	2866	2722	2782	2722	2974	2801	2807	2967	2949	2924	2955	2983	2968	2940	2977	2825	2848	2806	2841	2834	2740
3804	3633	3532	3511	3445	3415	3329	3203	3160	3206	3134	3019	2880	2640	2455	2379	2278	2293	2353	2405	2475	2445	2470	2434	2472	2364	2403	2275	2247	2218	2154	2092	2168	2100	2115	2203	2174	2107	2197	2170	2130	2181	2174	2120	2114	2092	1936	1992	1946	1922
3719	3784	3716	3686	3516	3495	3380	3295	3356	3218	3145	2946	2808	2616	2500	2189	2097	2041	1987	2061	2072	2023	2148	2132	2099	2076	2087	2038	1985	1869	1889	1948	2043	1932	2125	1950	1834	1833	1869	1904	1882	1965	1828	1853	1912	1880	1845	1896	1794	1713
3828	3669	3658	3768	3689	3536	3458	3221	3165	3433	3201	3194	2954	2845	2650	2523	2280	2213	2127	2074	2106	2068	2049	2016	2063	2081	2035	2025	1983	1848	1978	2075	1953	2151	2038	2052	2022	1935	2016	1935	1980	1886	1958	1969	2029	2073	2158	2049	2035	2009
3654	3663	3686	3654	3558	3456	3235	3207	3060	3093	3119	3030	2930	2810	2872	2554	2601	2478	2294	2060	2055	1999	1957	1955	1937	1982	1998	2026	1938	1939	1975	1971	2055	2026	2029	2078	2157	2132	2088	2117	2028	2023	1921	2066	2063	2258	2373	2435	2521	2408
3703	3627	3510	3430	3517	3347	2984	2887	2766	2794	2782	2745	2599	2683	2592	2532	2340	2361	2206	2210	2074	1997	1966	1963	1890	1880	1961	2056	1938	2051	2039	2076	2051	2092	2188	2174	2240	2196	2275	2218	2095	2059	2012	2036	2184	2355	2656	2908	2894	2795
3639	3486	3610	3480	3436	3228	2784	2643	2534	2420	2501	2294	2360	2386	2343	2324	2298	2394	2174	2186	2115	2107	1985	2068	1948	1958	2019	2090	1994	2154	2118	2210	2212	2255	2376	2395	2366	2481	2463	2362	2354	2185	2105	2117	2270	2463	2788	2948	3123	3134
3779	3702	3739	3383	3445	3095	2815	2611	2556	2391	2313	2246	2244	2195	2319	2231	2293	2290	2207	2180	2218	2062	2113	2069	1992	1984	2081	2098	2096	2173	2236	2347	2348	2374	2576	2607	2654	2660	2758	2702	2551	2298	2159	2099	2217	2330	2749	3010	3065	3205
3894	3828	3753	3630	3467	3352	2926	2835	2612	2574	2511	2266	2330	2333	2326	2239	2286	2430	2247	2242	2256	2081	2035	2144	2064	2046	2008	2070	2115	2178	2289	2350	2440	2410	2520	2693	2751	2735	2609	2610	2372	2104	2123	2031	2128	2353	2694	2899	3161	3250
3861	3791	3885	3864	3577	3524	3255	3057	2977	2752	2716	2638	2474	2555	2553	2380	2283	2278	2321	2304	2293	2194	2153	2143	2018	2108	2013	2064	2141	2132	2274	2332	2401	2388	2449	2411	2479	2359	2400	2362	2162	2067	1994	2143	2159	2367	2683	2826	2919	2939
3806	3768	3752	3770	3711	3586	3425	3135	2975	3062	3054	2877	2685	2741	2622	2393	2239	2333	2223	2110	2162	2067	1956	1896	1905	1892	1925	1911	1883	2059	2062	2085	2222	2042	2053	2064	2059	2036	1982	2001	1859	1927	1889	1983	2174	2377	2466	2477	2513	2341
3750	3696	3675	3533	3482	3440	3266	3071	3094	3038	2987	2859	2737	2668	2528	2254	2283	2140	2079	1881	1805	1787	1725	1728	1713	1773	1755	1707	1690	1717	1740	1827	1754	1784	1807	1724	1790	1711	1719	1707	1695	1753	1732	1642	1792	1857	1898	1889	1870	1831
3738	3613	3447	3373	3370	3237	3082	3049	3082	3169	3032	2770	2668	2528	2514	2319	2041	1892	1802	1712	1706	1651	1637	1649	1715	1694	1616	1606	1634	1598	1564	1623	1668	1554	1535	1501	1562	1631	1583	1639	1643	1614	1582	1572	1550	1603	1573	1649	1619	1654
3597	3550	3400	3315	3417	3289	3284	3307	3312	3306	3230	3215	2943	2838	2570	2370	2034	1916	1798	1719	1698	1675	1638	1779	1810	1678	1792	1731	1685	1691	1598	1597	1615	1639	1579	1560	1720	1654	1696	1736	1694	1730	1703	1674	1617	1678	1679	1647	1745	1787
3714	3421	3359	3431	3557	3569	3547	3643	3624	3688	3569	3458	3258	2976	2686	2455	2167	2018	1909	1867	1903	1957	1951	1931	1975	2063	1963	1922	1888	1834	1753	1768	1776	1801	1841	1847	1827	1903	1932	1911	1893	1867	1970	1897	1961	1938	2117	2175	2311	2456
3588	3643	3623	3490	3653	3723	3756	3881	3753	3899	3849	3645	3328	3221	2900	2608	2308	2133	2102	2064	2027	2091	2040	2049	2059	2084	2076	2062	1926	1882	1842	1838	1896	1836	1882	2005	2046	1988	2090	2047	2076	2092	1975	2192	2225	2277	2307	2473	2659	2793
3582	3542	3539	3415	3507	3434	3671	3601	3633	3787	3584	3363	3207	2974	2750	2410	2265	2082	2084	2039	2031	1940	1921	1902	2019	1924	1923	1840	1893	1897	1754	1726	1740	1799	1767	1839	1840	1811	1838	1912	1889	1931	1902	1996	2051	2113	2144	2277	2376	2382
3618	3585	3334	3307	3392	3335	3395	3328	3250	3352	3270	3076	2846	2660	2473	2291	2103	2052	1977	1795	1864	1863	1900	1807	1697	1738	1749	1676	1626	1687	1657	1637	1611	1561	1593	1611	1614	1651	1765	1686	1720	1568	1690	1656	1724	1748	1789	1817	1895	1927
3788	3645	3414	3418	3420	3331	3205	3116	3119	3025	2978	2825	2698	2506	2267	2009	2027	1836	1917	1766	1745	1729	1817	1815	1714	1804	1726	1700	1713	1652	1654	1598	1617	1695	1616	1682	1564	1611	1608	1621	1600	1660	1646	1704	1651	1591	1759	1690	1708	1643
3755	3764	3626	3583	3527	3486	3355	3196	3060	3020	2996	2781	2658	2522	2349	2145	2045	1926	1864	1892	1825	1785	1806	1782	1852	1840	1799	1869	1794	1849	1720	1817	1848	1837	1887	1784	1783	1714	1752	1720	1715	1783	1779	1733	1916	1990	1932	2026	1948	1881
4060	3862	3779	3732	3552	3511	3237	3100	3081	2851	2908	2712	2648	2583	2415	2306	2157	2110	2022	1995	1883	1880	1932	1912	1984	1972	2017	2058	1962	1937	2069	1970	2114	2170	2161	2193	2124	2174	2182	1991	1987	1993	1983	2037	2112	2323	2370	2510	2476	2402
3962	3872	3888	3895	3551	3555	3238	3014	2873	2715	2715	2673	2589	2490	2462	2237	2211	2089	2043	2013	2021	1858	1886	1991	1903	2037	2044	2128	2183	2180	2067	2182	2373	2338	2354	2386	2341	2357	2391	2365	2253	2155	2136	2332	2225	2375	2502	2763	2873	2819
4086	4044	3765	3751	3527	3477	3088	2938	2724	2606	2552	2485	2517	2348	2264	2228	2144	2147	1969	1941	1904	1830	1861	1859	2008	2005	2114	2210	2088	2114	2228	2380	2362	2467	2593	2503	2667	2718	2681	2610	2461	2363	2301	2310	2377	2616	2714	2949	3051	3076
4060	3904	3873	3776	3505	3256	2938	2843	2584	2570	2480	2391	2315	2279	2160	2052	2107	2049	1921	1919	1893	1906	1755	1995	1989	2106	2229	2190	2205	2225	2195	2195	2308	2366	2496	2525	2706	2778	2849	2739	2688	2462	2324	2368	2445	2545	2761	2915	3196	3187
4034	3774	3875	3706	3492	3308	3099	2771	2603	2591	2504	2402	2278	2280	2119	2024	2015	2106	2050	1992	1908	1905	1939	1990	2040	2219	2258	2267	2294	2200	2226	2218	2187	2340	2481	2488	2616	2750	2767	2731	2481	2381	2297	2290	2367	2482	2730	3003	3307	3329
4145	3844	3781	3856	3632	3506	3154	3042	2826	2690	2662	2569	2487	2315	2225	2025	2094	2054	2006	1952	1896	1925	1987	1968	2090	2224	2282	2188	2200	2221	2163	2089	2205	2267	2402	2497	2603	2709	2670	2522	2457	2265	2190	2225	2288	2475	2708	2937	3140	3288
4017	3932	3898	3845	3827	3694	3439	3279	3046	3094	2953	2821	2566	2449	2290	2131	2180	2033	2018	1966	1974	1890	1899	1953	1945	1928	2042	2067	1983	2046	2046	2066	2014	2113	2328	2472	2369	2306	2360	2163	2097	1903	1945	1983	2134	2393	2653	2786	2781	2864
3984	3933	3871	3782	3762	3617	3464	3238	3202	3114	3030	2747	2696	2421	2358	2048	2104	2048	2051	1927	1968	1893	1904	1870	1889	1852	1943	1767	1834	1838	1821	1859	1849	1880	1955	2191	2006	1941	1899	1778	1786	1675	1626	1787	1817	1971	2171	2169	2204	2109
3966	3733	3571	3582	3602	3397	3176	3236	3038	2856	2744	2720	2465	2349	2179	2023	2055	1950	1992	1916	2045	1919	1901	1882	1840	1842	1782	1802	1747	1786	1717	1650	1590	1726	1654	1730	1695	1680	1634	1573	1584	1614	1583	1592	1651	1661	1650	1656	1704	1666
3849	3767	3616	3458	3419	3459	3252	3160	2874	2780	2722	2696	2577	2435	2357	2343	2258	2208	2179	2151	2208	2081	2213	2162	2117	2023	1884	1861	1831	1710	1671	1723	1669	1727	1621	1747	1600	1595	1636	1574	1622	1696	1603	1647	1601	1611	1606	1673	1712	1791
3832	3716	3615	3604	3583	3555	3409	3250	3250	3132	3128	3024	2858	2900	2789	2679	2701	2678	2765	2670	2624	2521	2484	2568	2391	2311	2218	2045	1980	1909	1884	1921	1776	1843	1870	1857	1891	1913	1868	1901	1904	1958	1860	1801	1804	1858	1901	1994	2197	2242
4008	3777	3758	3731	3656	3623	3617	3459	3357	3426	3590	3260	3370	3350	3240	3138	3144	3167	3113	3205	3154	2965	2915	2853	2630	2563	2413	2473	2241	2120	2067	2045	1989	2022	2072	1951	2097	2063	2133	2063	2027	2098	1933	2067	1981	2096	2099	2390	2516	2726
3862	3824	3655	3583	3623	3668	3448	3286	3308	3307	3327	3250	3233	3381	3270	3144	3144	3291	3191	3101	3013	2900	2846	2801	2818	2615	2551	2408	2408	2268	2196	2074	2028	1932	1926	1986	1946	1957	1927	1978	2047	1980	1988	1897	1950	1949	2106	2212	2345	2330
3852	3649	3618	3616	3543	3315	3239	3069	3076	2961	2881	2943	2874	2932	2956	2794	2784	2861	2825	2813	2716	2618	2524	2480	2479	2359	2392	2239	2185	2150	2014	1919	1831	1728	1720	1665	1658	1704	1744	1738	1653	1726	1730	1686	1750	1787	1787	1815	1936	1975
3888	3806	3686	3675	3601	3418	3362	2974	2839	2668	2585	2587	2495	2660	2474	2550	2510	2473	2458	2476	2444	2417	2329	2152	2170	2045	1978	1949	1965	1821	1836	1782	1718	1728	1609	1620	1631	1552	1583	1612	1533	1622	1554	1621	1483	1569	1600	1658	1680	1615
4081	4021	3853	3747	3762	3658	3395	3252	3057	2891	2607	2478	2453	2418	2302	2275	2221	2214	2393	2258	2374	2264	2245	2213	2130	2084	1924	1909	1927	1814	1800	1812	1762	1810	1682	1831	1778	1824	1713	1623	1616	1623	1601	1610	1747	1721	1766	1822	1701	1671
3944	4048	4065	4029	3943	3809	3643	3352	3155	3009	2843	2486	2429	2304	2182	2090	2191	2190	2177	2154	2163	2216	2326	2171	2104	2086	1944	1943	1957	1929	1884	1874	1836	1880	1843	1974	2009	2034	2068	1979	1818	1688	1808	1747	1835	2059	2101	2244	2075	2098
3971	3956	4070	4001	4078	3857	3733	3491	3266	3062	2860	2547	2473	2246	2162	1986	2048	2005	2097	1949	2081	2097	2018	2113	2029	2181	2072	2054	1993	2114	2024	2035	2006	2127	2120	2264	2159	2219	2275	2046	1976	1787	1786	1945	2008	2174	2476	2455	2572	2561
3894	3922	3906	4057	4086	3866	3600	3346	3158	2938	2777	2552	2307	2191	2027	2009	1832	1973	1976	1990	1925	1923	1983	1975	1959	2057	2057	2064	2114	2144	2159	2113	2213	2237	2344	2457	2432	2413	2205	2240	1964	1851	1901	1983	2178	2389	2757	2935	3072	2831
4020	3935	4027	4076	3907	3890	3533	3395	3027	2898	2607	2446	2182	2031	2037	1827	1842	1880	1914	1932	2002	1859	1855	1969	1960	1996	1996	1977	2007	2148	2082	2234	2304	2401	2529	2586	2726	2672	2547	2416	2186	2094	1984	2149	2381	2814	3016	3309	3493	3270
4110	4135	4022	4180	3882	3748	3501	3194	2848	2641	2491	2303	2154	2030	1865	1819	1781	1846	1792	1908	1976	1991	1879	1941	2030	1985	2116	1952	1949	2021	2040	2103	2193	2281	2513	2686	2946	3078	3043	2882	2578	2350	2210	2188	2471	2945	3119	3527	3407	3479
4091	4199	4099	4042	3831	3711	3447	3218	2798	2718	2408	2303	2190	2012	1903	1773	1843	1870	1891	1829	1851	1925	1879	1982	1941	2029	2023	2087	2166	2093	1956	2034	2127	2295	2475	2714	2822	3023	3049	3042	2732	2342	2243	2265	2349	2617	2865	3024	3219	3113
4050	4027	4016	4046	3929	3832	3607	3278	3187	3008	2722	2479	2363	2161	2111	1955	1995	1909	1913	1931	1878	1942	1936	1923	2046	2042	2133	2038	2065	2054	2058	2085	2222	2155	2419	2468	2539	2627	2649	2625	2383	2275	2084	2096	2195	2507	2546	2719	2941	2828
3952	4075	4140	4016	4164	3841	3830	3517	3317	3151	2982	2851	2507	2335	2147	2083	2029	2056	1948	1947	1969	1922	1917	1968	2084	2098	2092	2025	2032	1974	1948	1831	2001	1972	2067	2057	2270	2291	2376	2206	2186	2070	1974	2110	2194	2476	2561	2664	2672	2570
3976	3882	3940	4002	3928	3848	3568	3377	3259	3136	2797	2612	2465	2339	2130	2059	1902	1894	1959	1956	2070	1993	2085	2069	2102	2025	1921	1869	1791	1738	1589	1674	1742	1767	1765	1835	1912	1980	2102	1935	1874	1862	1842	1855	2058	2088	2305	2364	2226	2164
3787	3801	3668	3762	3710	3466	3403	3236	2895	2790	2595	2432	2276	2172	2092	1967	1965	2010	1900	2005	2025	2013	2034	2085	2058	1909	1892	1748	1588	1522	1480	1558	1563	1525	1540	1610	1669	1793	1765	1745	1754	1656	1615	1712	1763	1781	1779	1850	1851	1858
3721	3493	3547	3425	3405	3313	3272	3118	3024	2885	2782	2562	2446	2350	2326	2223	2205	2101	2057	2108	2049	2056	2090	2076	1947	1867	1771	1709	1639	1701	1566	1587	1608	1640	1612	1554	1562	1615	1535	1574	1584	1606	1623	1568	1478	1585	1640	1568	1584	1569
3438	3367	3431	3440	3441	3281	3543	3413	3647	3388	3204	3227	3071	2874	2784	2665	2536	2380	2387	2320	2333	2224	2174	2068	2020	1943	1846	1784	1717	1731	1787	1780	1797	1824	1789	1768	1633	1663	1643	1620	1608	1640	1742	1713	1739	1815	1848	1902	2022	1971
3371	3463	3374	3393	3520	3580	3609	3764	3872	3585	3566	3355	3356	3195	3074	2914	2684	2571	2455	2399	2341	2225	2075	2006	1951	1905	1790	1789	1724	1818	1833	1863	1909	1925	1995	1974	1910	1868	1926	1819	1774	1761	1787	1823	1891	2049	2145	2321	2320	2367
3451	3382	3423	3437	3527	3642	3609	3487	3531	3490	3458	3186	3132	2963	2863	2745	2562	2443	2348	2149	2278	2075	1985	1863	1787	1783	1690	1626	1630	1675	1635	1815	1690	1722	1908	1838	1746	1912	1810	1829	1773	1746	1815	1731	1903	1993	2070	2151	2132	2218
3410	3285	3335	3406	3475	3319	3397	3277	3175	3067	2948	2788	2637	2493	2479	2295	2282	2179	2080	2036	1982	1861	1884	1768	1719	1638	1536	1484	1605	1512	1534	1546	1598	1546	1608	1665	1630	1557	1615	1605	1655	1634	1679	1662	1676	1667	1762	1792	1813	1882
3364	3354	3284	3267	3349	3348	3247	3220	3156	3008	2867	2583	2546	2249	2324	2133	2053	1945	1995	1826	1885	1873	1750	1778	1697	1647	1626	1693	1588	1618	1571	1555	1485	1556	1593	1591	1579	1586	1585	1605	1526	1537	1623	1611	1517	1624	1555	1490	1625	1623
3364	3378	3489	3380	3517	3489	3570	3343	3327	3131	2928	2722	2561	2555	2303	2241	2038	1957	1988	1956	1917	1888	1844	1859	1794	1767	1817	1877	1775	1814	1715	1614	1766	1789	1814	1808	1836	1729	1732	1757	1670	1635	1604	1725	1670	1756	1819	1694	1822	1794
3481	3474	3536	3640	3729	3665	3711	3561	3380	3224	3184	2898	2918	2654	2565	2422	2311	2147	2118	2143	2131	2003	1953	1885	1892	1841	1933	1953	1977	1968	1936	2002	2075	2206	2267	2318	2160	2203	2025	2007	2011	1874	2013	1996	2144	2210	2215	2239	2190	2237
3502	3643	3717	3870	3859	3716	3529	3390	3206	3180	2988	2917	2834	2718	2616	2502	2381	2301	2271	2368	2344	2188	2226	2028	2060	2118	1989	2065	2114	2057	2205	2282	2412	2580	2725	2583	2544	2450	2548	2349	2347	2252	2114	2186	2276	2555	2647	2709	2651	2586
3616	3773	3744	3845	3711	3547	3286	3190	3012	2824	2677	2564	2529	2458	2363	2249	2281	2211	2386	2318	2306	2302	2294	2317	2324	2222	2166	2297	2343	2296	2292	2352	2431	2455	2550	2571	2558	2581	2670	2721	2621	2490	2430	2217	2479	2649	2836	2883	3134	2935
3627	3506	3588	3645	3525	3426	3063	3102	2782	2651	2505	2432	2257	2257	2105	2155	2203	2328	2218	2229	2242	2282	2278	2309	2307	2425	2461	2497	2520	2542	2438	2444	2393	2322	2196	2413	2448	2541	2600	2639	2721	2728	2534	2483	2464	2628	2762	3125	3279	3324
3378	3518	3560	3656	3623	3340	3253	2950	2980	2737	2533	2456	2367	2319	2201	2154	2088	2203	2213	2243	2231	2213	2248	2282	2311	2334	2441	2490	2395	2384	2601	2568	2536	2255	2136	2162	2253	2385	2274	2424	2548	2700	2719	2597	2463	2583	2764	3110	3137	3276
3473	3665	3528	3615	3666	3516	3375	3243	3191	2991	2809	2730	2650	2527	2536	2487	2353	2436	2357	2286	2305	2229	2221	2260	2224	2422	2496	2498	2512	2486	2677	2896	2697	2442	2134	1975	2103	2030	2206	2294	2391	2566	2722	2704	2466	2528	2795	3020	3119	3148
3563	3663	3597	3780	3713	3690	3531	3468	3278	3223	3031	2888	2894	2816	2812	2790	2701	2654	2560	2615	2411	2434	2387	2373	2386	2336	2462	2496	2518	2509	2592	2897	2756	2465	2156	2059	2020	1994	2028	2039	2173	2439	2571	2767	2638	2725	2770	2871	2944	2859
3555	3698	3611	3772	3776	3745	3485	3371	3217	3076	2896	2931	2844	2892	2889	2660	2677	2552	2518	2440	2364	2361	2334	2209	2312	2169	2244	2206	2189	2130	2195	2358	2309	2111	1965	1954	1994	1884	1912	1996	1997	2053	2210	2305	2306	2319	2421	2320	2224	2240
3554	3402	3693	3591	3632	3460	3337	3201	3027	2867	2714	2589	2626	2475	2467	2351	2174	2197	2161	2109	2131	2158	2135	2051	1964	1919	1840	1866	1786	1769	1784	1835	1865	1710	1731	1792	1863	1806	1754	1708	1682	1709	1818	1870	1772	1821	1815	1793	1784	1782
3457	3440	3442	3442	3431	3294	3220	3104	2907	2795	2651	2445	2476	2425	2324	2199	2147	2122	2031	2128	2159	2162	2171	2153	2178	2102	2085	2091	2084	1973	1976	2036	2032	2030	1827	1797	1758	1761	1698	1754	1899	1944	2045	1997	1973	1794	1903	1848	1967	2015
3388	3309	3257	3267	3202	3200	3218	3192	3133	3033	2850	2896	2791	2709	2656	2542	2587	2454	2575	2591	2513	2643	2849	2734	2732	2799	2774	2832	2794	2633	2857	2880	2911	2991	2654	2520	2318	2205	2314	2309	2738	2849	3017	2976	2927	2820	2699	2809	2861	2981
3541	3318	3298	3274	3322	3444	3363	3505	3395	3459	3373	3309	3289	3314	3233	3152	3205	3366	3462	3406	3390	3385	3468	3476	3412	3369	3404	3406	3581	3494	3569	3636	3679	3859	3791	3660	3218	3001	3113	3268	3453	3773	4052	4203	4037	3851	3733	3732	3654	3848
3483	3388	3386	3472	3539	3416	3585	3703	3844	3803	3772	3772	3761	3709	3876	3804	3843	3794	3914	3881	3922	3868	3859	3839	3747	3771	3717	3676	3599	3714	3532	3844	3966	4276	4360	4315	4032	3960	3821	3719	3949	4141	4280	4350	4314	4260	4195	4071	3988	4057
3599	3586	3557	3654	3682	3734	3742	3626	3775	3774	3933	3991	3944	3888	3883	3895	3864	3883	4077	4053	4033	3848	3978	3880	3965	3803	3849	3673	3537	3480	3422	3589	3772	3929	4104	4302	4128	4131	4202	4010	4002	4079	4052	3946	4105	4065	4012	4090	3889	3896
3673	3663	3459	3666	3594	3650	3708	3521	3764	3761	3839	3680	3669	3686	3768	3849	3782	3784	3895	3978	3979	3834	4003	3879	3944	3798	3794	3592	3693	3499	3489	3535	3546	3590	3723	3800	3781	3909	3784	3890	3867	3792	3641	3788	3688	3818	3828	3968	3862	3766
3686	3486	3443	3453	3644	3682	3546	3499	3483	3601	3453	3649	3528	3440	3536	3552	3623	3541	3549	3705	3731	3803	3850	3836	3879	3946	3943	3750	3705	3616	3556	3597	3455	3501	3304	3402	3299	3573	3611	3607	3810	3870	3854	3712	3686	3630	3676	3771	3809	3773
3468	3521	3466	3479	3405	3566	3472	3416	3438	3468	3473	3514	3385	3409	3332	3427	3422	3268	3444	3486	3500	3480	3605	3847	3844	3836	3767	3753	3722	3740	3740	3703	3610	3586	3517	3349	3297	3417	3425	3515	3772	3869	3823	3793	3755	3564	3601	3593	3668	3863
3388	3304	3405	3410	3482	3484	3552	3431	3552	3544	3499	3539	3430	3364	3443	3288	3438	3265	3275	3197	3437	3446	3532	3621	3597	3582	3572	3622	3740	3690	3718	3756	3787	3811	3574	3413	3455	3302	3433	3516	3698	3805	3822	3832	3618	3572	3476	3469	3650	3631
3435	3387	3517	3368	3535	3405	3482	3465	3610	3573	3529	3557	3539	3436	3462	3569	3442	3423	3264	3191	3284	3394	3558	3518	3557	3468	3323	3298	3439	3524	3761	3838	3918	3877	3744	3520	3578	3517	3422	3473	3616	3606	3717	3629	3613	3660	3742	3638	3653	3668
3433	3281	3405	3332	3475	3500	3567	3535	3567	3644	3599	3624	3552	3630	3589	3741	3714	3633	3526	3553	3558	3549	3593	3663	3529	3437	3250	3298	3203	3240	3499	3605	3640	3620	3691	3576	3631	3593	3501	3497	3459	3425	3582	3609	3727	3740	3715	3536	3577	3572
3465	3494	3443	3453	3423	3692	3597	3730	3646	3624	3568	3576	3612	3656	3684	3692	3688	3698	3696	3758	3702	3790	3915	3641	3635	3653	3435	3256	3126	3156	3372	3341	3450	3462	3603	3680	3736	3675	3711	3631	3570	3492	3494	3608	3646	3721	3718	3704	3486	3550
3761	3583	3505	3488	3477	3492	3570	3629	3637	3554	3560	3468	3666	3692	3680	3575	3595	3756	3692	3739	3844	3874	3937	3979	3779	3727	3597	3594	3422	3388	3219	3234	3207	3210	3421	3491	3658	3675	3775	3616	3698	3561	3581	3640	3696	3746	3818	3587	3708	3714
3611	3619	3619	3600	3554	3499	3707	3542	3561	3520	3385	3441	3512	3631	3537	3454	3409	3531	3516	3691	3779	3881	4003	4149	3940	4016	3945	3909	3755	3744	3572	3472	3565	3187	3420	3465	3597	3671	3747	3759	3763	3764	3849	3753	3740	3748	3914	3924	4035	4101
3477	3534	3682	3568	3540	3701	3665	3542	3608	3614	3595	3584	3584	3543	3511	3496	3353	3330	3504	3551	3586	3843	3962	4036	4069	4138	4236	4301	4309	4117	4156	3856	3682	3614	3532	3469	3603	3682	3798	3859	3896	3907	4011	4098	4051	3959	4004	4000	4189	4244
3368	3438	3462	3618	3701	3840	3911	3781	3900	3857	3919	4011	3857	3673	3609	3426	3262	3250	3079	3193	3317	3408	3441	3738	3779	3967	4043	4324	4506	4422	4294	4254	4109	4086	3941	3871	3626	3578	3554	3577	3634	3681	3691	3988	3838	3816	3645	3816	3860	4006
3284	3285	3322	3607	3690	3888	4038	4074	4070	4207	4159	4253	3930	3869	3463	3271	3047	2889	2871	2708	2799	2699	2783	2932	3131	3248	3441	3876	4013	4083	4279	4274	4288	4214	4030	3675	3662	3367	3260	3101	3070	3159	3136	3355	3454	3208	3203	3160	3069	3179
3259	3355	3479	3651	3677	3877	4074	4099	4097	4240	4290	4287	3986	3711	3507	3204	2980	2703	2625	2495	2315	2336	2410	2281	2469	2562	2673	2993	3115	3418	3507	3758	3845	3813	3756	3429	3261	3114	2757	2628	2471	2447	2617	2494	2682	2536	2595	2426	2472	2375
3342	3444	3632	3869	3932	3894	3913	4018	3989	4028	4082	4057	3923	3667	3557	3287	3140	2959	2751	2536	2351	2255	2086	2068	2015	1983	2156	2282	2392	2552	2662	2814	3039	3031	3047	2880	2797	2596	2488	2246	2040	2134	2189	2210	2140	2123	2153	2023	1965	1908
3577	3603	3675	3956	3962	3786	3795	3821	3707	3846	3861	3816	3683	3659	3507	3340	3278	3134	3038	2792	2635	2387	2196	2107	1934	1896	2005	1897	2013	2002	2139	2383	2320	2509	2597	2567	2506	2518	2219	2034	1880	1887	1889	1918	1958	2149	2037	1948	1836	1742
3640	3797	3910	3837	3925	3813	3640	3591	3473	3426	3404	3368	3322	3306	3196	3206	2970	3131	3058	2988	2811	2633	2358	2245	2117	1954	1873	1797	1751	1840	1823	1947	2063	2179	2362	2400	2400	2267	2201	1939	1883	1790	1809	1901	1996	2001	1987	2088	1938	2016
3725	3747	3848	3900	3789	3514	3402	3203	3237	3081	3097	3052	2872	2780	2660	2652	2629	2657	2626	2733	2598	2436	2345	2231	2125	1932	1787	1749	1678	1629	1666	1766	1842	1911	1944	2107	2281	2056	2146	2048	1925	1874	1862	1827	1820	1912	2096	2069	2185	2200
3647	3695	3723	3678	3521	3414	3154	2954	2946	2841	2677	2485	2497	2326	2295	2312	2303	2394	2315	2388	2423	2294	2156	2075	1957	1822	1784	1580	1550	1542	1488	1589	1550	1687	1679	1842	1905	2023	1994	2010	2038	2009	1758	1830	1842	1989	1907	2117	2202	2314
3500	3622	3610	3533	3173	3106	2917	2669	2693	2596	2566	2379	2208	2298	2168	2236	2120	2095	2071	2126	2065	2090	2078	2013	1875	1825	1721	1672	1580	1498	1492	1468	1570	1525	1614	1584	1675	1862	1915	2065	1968	1982	1902	1963	1886	1892	1916	1950	2133	2152
3410	3522	3378	3448	3083	2941	2808	2746	2557	2553	2547	2346	2208	2148	2156	2104	2040	2035	1938	2060	1910	1961	1930	2009	1965	1878	1789	1698	1612	1515	1593	1543	1594	1564	1480	1481	1530	1761	1931	1988	2063	2010	1991	1951	1808	1878	1825	1868	1994	2015
3325	3464	3429	3442	3219	3111	2782	2821	2773	2543	2572	2413	2212	2208	2137	2101	2106	1929	2008	1972	1858	1827	1922	1940	1984	1873	1822	1695	1706	1643	1545	1595	1609	1613	1604	1604	1656	1790	1940	2042	2076	2050	2000	1924	1778	1842	1725	1912	1925	2203
3340	3533	3535	3422	3331	3342	3040	2990	2882	2855	2698	2532	2450	2352	2293	2316	2194	2121	1950	2006	1836	1866	1978	1968	1992	1875	1844	1803	1782	1719	1648	1736	1757	1870	1732	1755	1843	1718	1826	2002	1970	2165	2077	1905	1868	1835	1862	1940	2108	2316
3386	3623	3614	3627	3505	3438	3274	3093	3069	2872	2851	2756	2545	2461	2443	2367	2217	2159	2139	1945	1968	1929	1958	1875	1878	1846	1703	1595	1615	1632	1736	1735	1867	1816	1896	1846	1685	1713	1751	1828	1900	1846	1898	1826	1840	1847	1846	1920	2072	2260
3510	3626	3629	3737	3534	3518	3479	3116	3025	2954	3004	2923	2659	2675	2590	2515	2389	2207	2210	2050	1871	1809	1712	1752	1570	1507	1510	1478	1496	1558	1628	1697	1898	1835	1881	1821	1699	1624	1559	1563	1629	1505	1625	1694	1716	1720	1632	1604	1709	1766
3466	3558	3744	3746	3748	3542	3402	3328	3269	3226	3089	3109	2825	2787	2693	2499	2355	2282	2084	1980	1781	1648	1607	1516	1510	1423	1400	1458	1430	1555	1681	1733	1890	1931	1883	1852	1675	1667	1478	1506	1505	1553	1584	1583	1605	1582	1622	1575	1450	1547
3549	3665	3803	3749	3830	3597	3555	3502	3537	3522	3320	3203	3312	3004	2965	2685	2588	2396	2180	2023	1834	1831	1653	1601	1510	1575	1544	1500	1610	1732	1731	1865	2070	2137	2173	1946	1901	1894	1722	1730	1620	1635	1661	1661	1657	1688	1676	1689	1695	1612
3467	3570	3851	3717	3799	3676	3781	3701	3798	3680	3682	3412	3411	3412	3176	3000	2854	2615	2316	2241	2111	2093	2027	2008	1880	1800	1809	1851	1910	1915	1944	2112	2245	2336	2375	2279	2197	2263	2037	1968	1904	1938	1942	1862	1989	1912	1964	2016	2137	2096
3599	3721	3628	3724	3693	3838	3793	3866	3707	3964	3824	3680	3699	3419	3304	3091	2843	2746	2459	2420	2419	2334	2379	2363	2297	2209	2156	2060	2080	2071	2117	2118	2300	2334	2401	2460	2285	2284	2313	2202	2159	2121	2044	2042	2100	2265	2417	2671	2776	2856
3553	3701	3577	3605	3472	3593	3512	3735	3603	3666	3616	3449	3475	3196	3069	2809	2632	2333	2456	2489	2383	2442	2527	2496	2503	2313	2345	2102	1999	1970	2025	2044	2004	2082	2069	2128	2232	2245	2122	2097	2074	1918	1818	1757	1897	1959	2145	2435	2563	2828
3640	3523	3480	3434	3465	3352	3356	3258	3205	3274	3025	3032	2938	2768	2467	2275	2232	2177	2106	2041	2149	2141	2320	2359	2409	2196	2058	1875	1803	1759	1653	1597	1710	1690	1702	1789	1824	1893	1884	1927	1814	1672	1555	1577	1616	1581	1579	1700	1832	1873
3782	3630	3541	3519	3232	3125	2966	2657	2715	2700	2554	2606	2487	2341	2145	2091	1875	1740	1688	1730	1725	1833	1982	2085	2012	1927	1830	1705	1576	1455	1436	1458	1510	1446	1585	1427	1518	1541	1645	1671	1560	1638	1664	1611	1482	1537	1492	1556	1496	1514
3664	3689	3527	3542	3226	2995	2751	2590	2408	2414	2335	2293	2138	2140	2023	1953	1763	1783	1718	1667	1655	1694	1768	1931	1904	1865	1812	1687	1683	1587	1488	1379	1400	1485	1553	1465	1543	1589	1505	1557	1576	1661	1722	1700	1583	1731	1876	2120	2212	2193
3850	3725	3688	3572	3236	3163	2746	2491	2316	2356	2275	2215	2073	2001	2069	1908	1852	1794	1736	1756	1695	1681	1772	1865	1934	1997	2017	1955	1812	1783	1739	1581	1641	1559	1736	1792	1883	1928	1875	1785	1728	1634	1684	1673	1592	1855	2312	2721	3345	3595
3699	3811	3682	3462	3203	3026	2797	2571	2383	2355	2212	2155	2167	1993	2108	1983	2006	1896	1941	1853	1682	1765	1816	1893	2040	2191	2221	2227	2095	2013	1867	1789	1719	1717	1855	2082	2395	2510	2493	2514	2355	2039	1621	1541	1495	1733	1977	2256	2897	3374
3714	3718	3672	3460	3128	2911	2570	2542	2321	2175	2091	2000	1939	2004	2039	2059	1943	1968	1972	1900	1801	1792	1778	1879	2068	2195	2373	2461	2355	2185	2102	1825	1742	1719	1867	2082	2443	2721	2943	3238	3306	2781	2071	1813	1842	1692	1670	1658	1785	2208
3752	3850	3759	3565	3222	2854	2587	2348	2107	2039	1859	1927	1880	1864	1873	1976	1967	1965	1906	1830	1764	1771	1743	1754	2012	2135	2399	2570	2590	2502	2378	2115	1806	1781	1865	2024	2370	2714	2925	3384	3506	2995	2259	2083	2007	1967	1722	1628	1738	1916
3664	3884	3686	3640	3256	2821	2616	2334	2086	1901	1891	1868	1816	1845	1849	1954	1970	1938	2036	1858	1736	1595	1630	1644	1742	1978	2105	2552	2564	2707	2742	2474	2243	2022	2053	1995	2256	2462	2666	2818	2926	2683	2083	1778	1751	1804	1802	2037	2310	2634
3691	3742	3765	3703	3382	2946	2729	2348	2106	2037	1844	1737	1823	1817	1846	2034	2059	2103	1925	1986	1824	1743	1580	1584	1671	1854	1953	2228	2468	2636	2749	2603	2336	2236	2223	2258	2228	2402	2395	2451	2494	2386	2027	1667	1696	1802	2020	2631	3151	3633
3579	3733	3773	3641	3418	3154	2823	2589	2266	2063	1992	1967	1868	2021	1982	2014	2017	2046	2008	1924	1840	1747	1550	1584	1657	1729	1900	2071	2298	2508	2531	2518	2327	2176	2132	2035	2179	2150	2271	2434	2529	2459	2339	2180	1935	2057	2241	2714	3140	3544
3589	3720	3744	3741	3473	3185	3039	2677	2353	2358	2148	2053	2028	2095	2038	2180	2156	2086	1987	1988	1817	1686	1640	1585	1637	1659	1767	2048	2224	2408	2341	2388	2152	1978	1906	1903	2036	2086	2189	2254	2334	2494	2487	2314	2093	2160	2151	2364	2725	2982
3566	3710	3719	3653	3411	3302	2907	2778	2500	2327	2215	2258	2151	2220	2221	2186	2008	2049	1883	1827	1651	1494	1492	1463	1544	1626	1811	1905	2082	2219	2124	2073	1994	1898	1802	1758	1809	1884	1855	1989	1977	1957	1985	1866	1924	1782	1897	1912	2058	2154
3507	3595	3581	3494	3296	3077	2883	2616	2458	2350	2297	2227	2189	2175	1999	1924	1828	1794	1590	1473	1434	1371	1368	1427	1454	1488	1703	1711	1851	1937	1886	1789	1747	1566	1651	1615	1623	1656	1654	1667	1713	1677	1662	1565	1511	1446	1520	1577	1631	1688
3447	3535	3444	3361	3177	2959	2769	2591	2401	2421	2281	2306	2219	2032	2005	1805	1665	1481	1379	1306	1346	1378	1350	1481	1445	1432	1530	1570	1630	1697	1634	1493	1466	1430	1393	1467	1508	1455	1554	1503	1562	1488	1477	1575	1573	1591	1591	1551	1574	1605
3369	3457	3314	3325	3178	3107	2812	2754	2635	2672	2470	2430	2415	2237	2003	1901	1732	1506	1503	1500	1500	1575	1533	1681	1622	1615	1554	1539	1515	1574	1463	1390	1424	1493	1670	1503	1574	1512	1456	1475	1504	1477	1622	1640	1755	1889	1882	1895	1929	1899
3322	3477	3285	3413	3295	3203	3030	2970	3073	3022	2978	2864	2674	2601	2407	2090	1988	1750	1721	1758	1719	1875	1996	1990	1980	1951	1794	1660	1628	1494	1479	1536	1538	1596	1738	1831	1734	1650	1595	1578	1568	1582	1700	1772	2048	2249	2358	2472	2627	2668
3332	3365	3361	3330	3282	3169	3216	3195	3226	3163	3176	3126	2974	2742	2608	2329	2150	1958	1891	1879	1995	2048	2181	2245	2191	2105	1950	1719	1607	1633	1627	1577	1656	1842	1805	1894	1873	1667	1708	1640	1546	1666	1657	1911	2066	2379	2600	2649	2837	3099
3450	3380	3443	3359	3183	3179	3074	3002	3038	3084	3093	2906	2807	2766	2557	2282	2016	1878	1776	1771	1956	2027	2157	2237	2204	2106	1860	1695	1606	1509	1498	1494	1592	1771	1718	1848	1857	1716	1683	1619	1564	1595	1579	1714	1873	2168	2306	2417	2553	2797
3532	3540	3497	3311	3135	3061	2992	2818	2725	2679	2564	2582	2582	2402	2294	2078	1643	1678	1596	1686	1647	1893	1981	2074	1991	1804	1690	1609	1561	1502	1498	1500	1470	1528	1509	1636	1645	1637	1448	1551	1475	1425	1532	1547	1622	1901	2047	2071	2034	2289
3611	3606	3615	3445	3181	3075	2815	2603	2500	2361	2383	2303	2328	2120	2045	1845	1679	1597	1431	1419	1478	1556	1739	1728	1647	1623	1535	1542	1553	1527	1552	1544	1446	1429	1503	1511	1525	1482	1399	1449	1465	1485	1458	1509	1628	1583	1644	1752	1690	1763
3729	3785	3654	3697	3332	3245	3020	2642	2473	2327	2256	2166	2233	2158	2008	1992	1759	1644	1545	1494	1441	1464	1576	1549	1506	1514	1598	1552	1623	1710	1607	1603	1650	1491	1465	1425	1510	1532	1531	1455	1475	1575	1548	1569	1607	1501	1520	1405	1445	1526
3898	3950	3922	3742	3635	3395	3117	2887	2478	2334	2319	2182	2253	2200	2239	2085	1988	1937	1719	1732	1556	1525	1489	1476	1510	1623	1651	1765	1929	1899	1941	1896	1918	1711	1693	1703	1659	1674	1559	1743	1742	1729	1840	1776	1792	1757	1559	1547	1497	1669
3937	3825	4067	3918	3723	3630	3296	3007	2602	2480	2403	2224	2210	2323	2331	2321	2231	2180	1953	1848	1704	1527	1527	1550	1542	1731	1688	1819	1997	2231	2343	2225	2171	1973	1874	1807	1813	1827	1819	1818	1882	1931	2045	2223	2044	1888	1874	1730	1719	1903
4093	4044	4041	3945	3737	3461	3179	2834	2522	2383	2312	2123	2149	2252	2187	2303	2244	2163	2142	1913	1806	1687	1624	1579	1682	1755	1915	2047	2307	2533	2644	2588	2508	2299	1994	1995	1933	1954	1892	1893	2064	2124	2291	2426	2326	2181	2021	1845	1863	2055
3778	4092	3993	3919	3809	3383	2974	2708	2389	2278	2017	2000	1948	2158	2155	2131	2177	2128	2067	1902	1754	1669	1564	1576	1639	1773	1930	2091	2361	2673	2842	2662	2701	2473	2343	2210	2140	1999	1980	2113	2140	2303	2506	2609	2525	2484	2278	1981	1979	2184
3785	3911	3975	3825	3739	3272	2921	2551	2225	2141	1944	1830	1849	1893	2092	2012	2136	2072	2090	1934	1886	1778	1524	1525	1505	1722	1922	2089	2315	2686	2877	2814	2721	2600	2415	2217	2035	1878	1968	2110	2301	2443	2545	2794	2687	2608	2429	2194	2080	2174
3746	3976	4087	3977	3595	3357	2984	2497	2297	2168	2031	1795	1833	1845	1892	1970	2069	2084	2016	1825	1793	1647	1530	1538	1528	1695	1770	2024	2195	2570	2761	2800	2558	2300	2215	2134	1968	1892	1974	1922	2244	2325	2541	2668	2661	2410	2348	2126	2035	1972
3752	3859	3890	3948	3767	3506	3106	2750	2437	2275	2125	1944	1890	1859	1957	1957	1959	2056	1837	1797	1792	1661	1454	1507	1550	1657	1826	2012	2259	2450	2570	2530	2472	2194	2118	1945	1773	1833	1903	2104	2138	2256	2416	2394	2358	2164	2096	2005	1914	1875
3689	3874	3717	3732	3624	3481	3340	2923	2561	2394	2183	1946	2002	1949	1970	1937	2029	1940	1889	1771	1731	1601	1577	1457	1560	1683	1950	2035	2325	2387	2399	2389	2305	2178	2058	1891	1929	1895	1905	1994	2062	2126	2162	2164	2181	1928	1907	1807	1709	1787
3744	3730	3770	3693	3636	3414	3104	2925	2454	2351	2180	2111	2039	2025	2085	1990	1966	1820	1805	1744	1580	1510	1485	1552	1614	1725	1828	1993	1983	2178	2236	2064	1934	1821	1725	1800	1754	1764	1850	1861	1933	1992	1991	1945	1825	1661	1646	1509	1466	1495
3629	3657	3650	3632	3297	3186	2862	2658	2280	2258	2207	2115	2082	2028	1980	1913	1832	1733	1562	1488	1451	1428	1470	1475	1491	1589	1676	1738	1802	1791	1737	1622	1572	1496	1478	1527	1493	1585	1596	1725	1738	1741	1763	1761	1570	1566	1438	1442	1425	1427
3566	3498	3566	3290	3138	2988	2841	2540	2402	2237	2362	2202	2117	2049	1967	1806	1723	1593	1549	1333	1333	1354	1332	1447	1467	1469	1542	1538	1545	1485	1469	1472	1444	1460	1447	1506	1511	1581	1575	1575	1684	1609	1698	1597	1589	1522	1553	1617	1776	1816
3399	3435	3376	3224	3105	3020	2913	2789	2528	2536	2398	2471	2400	2236	1992	1844	1682	1585	1430	1417	1311	1440	1513	1605	1599	1651	1669	1691	1578	1475	1597	1578	1546	1645	1750	1795	1770	1945	1881	1852	1871	1804	1695	1694	1558	1480	1526	1702	1850	2044
3345	3436	3325	3261	3193	3252	3118	3102	2926	2845	3021	2872	2703	2505	2292	2116	1914	1774	1641	1571	1567	1574	1705	1920	1850	1959	2036	1908	1883	1889	1834	1773	1807	2079	2095	2056	2243	2248	2243	2195	2273	2225	2090	1963	1822	1701	1644	1787	1849	1945
3373	3414	3352	3424	3380	3286	3222	3243	3100	3159	3096	3196	3025	2804	2611	2204	2074	1882	1786	1762	1776	1813	1929	2025	2081	2177	2150	2220	2181	2096	2083	1957	2162	2151	2277	2312	2218	2293	2288	2353	2328	2341	2166	2181	1931	1841	1924	2053	2228	2222
3403	3384	3479	3353	3171	3226	3115	3094	2919	3148	3117	3020	2952	2638	2522	2174	2041	1885	1690	1784	1768	1738	1900	1992	2135	2096	2119	2101	1949	1960	1893	1886	2048	2174	2173	2088	2162	2215	2232	2069	2066	2055	1902	1767	1738	1689	1843	2276	2382	2508
3543	3488	3444	3215	3167	3066	3013	2899	2891	2730	2771	2705	2534	2501	2322	2088	1907	1811	1691	1707	1619	1601	1773	1886	1947	1905	1861	1906	1701	1670	1710	1773	1855	1867	1866	1999	1982	2059	1990	1927	1879	1746	1664	1484	1460	1503	1646	1841	2090	2140
3549	3558	3526	3376	3303	3259	2866	2785	2770	2693	2698	2600	2489	2350	2207	1982	1888	1863	1668	1664	1595	1646	1654	1821	1737	1824	1720	1758	1594	1594	1560	1595	1657	1651	1759	1763	1928	2037	2028	2001	1987	1775	1652	1450	1428	1509	1588	1565	1680	1756
3720	3665	3702	3579	3490	3362	3108	2908	2773	2718	2617	2490	2493	2342	2269	2148	1991	2005	1877	1749	1689	1673	1651	1724	1796	1782	1766	1615	1597	1497	1489	1526	1544	1578	1578	1671	1762	1942	1978	2080	2004	1907	1799	1752	1590	1696	1680	1514	1455	1491
3731	3879	3752	3777	3660	3545	3182	2867	2873	2739	2461	2498	2415	2359	2382	2244	2086	2066	2069	1958	1792	1739	1800	1718	1777	1844	1724	1687	1671	1572	1567	1488	1477	1525	1588	1625	1750	1827	1865	1931	1953	1885	1764	1761	1799	1791	1956	1860	1627	1726
3956	3926	3881	3812	3768	3499	3167	2984	2617	2591	2444	2367	2368	2220	2244	2212	2190	2085	2060	1980	1856	1714	1763	1684	1778	1699	1653	1611	1521	1599	1557	1596	1576	1615	1656	1765	1864	1892	1878	1910	1857	1814	1753	1828	1704	1759	1953	2135	2149	2148
3913	4032	3930	3834	3651	3433	2933	2690	2448	2417	2243	2209	2291	2229	2115	2073	1960	2063	1995	1896	1834	1724	1568	1557	1519	1582	1549	1547	1520	1506	1485	1572	1501	1541	1659	1810	1854	1849	1928	1826	1833	1793	1841	1800	1843	1842	1966	2174	2366	2408
3913	3939	3846	3625	3571	3155	2824	2612	2529	2271	2261	2243	2204	2172	2137	2068	2059	2047	1902	1813	1748	1637	1514	1427	1471	1386	1436	1455	1400	1419	1382	1415	1470	1547	1551	1566	1690	1857	1779	1824	1787	1873	1989	1983	2059	2017	2096	2145	2323	2419
3862	3976	3824	3677	3421	3342	3020	2763	2515	2466	2392	2372	2233	2187	2152	2049	2034	2022	1882	1758	1721	1593	1508	1379	1391	1367	1518	1476	1375	1428	1406	1419	1420	1458	1503	1492	1613	1592	1705	1690	1768	1991	1970	2104	2066	2058	2041	2149	2141	2398
3716	3878	3887	3828	3731	3420	3323	2963	2896	2681	2604	2520	2461	2388	2238	2132	2087	2030	1903	1880	1721	1648	1489	1485	1443	1498	1492	1494	1355	1444	1379	1459	1442	1573	1537	1543	1593	1695	1712	1682	1865	1833	2033	2126	2042	2145	2052	2113	2213	2267
3784	4003	4027	3978	4055	3692	3567	3249	3059	2889	2735	2629	2606	2574	2460	2314	2196	2230	2024	1884	1917	1819	1777	1667	1671	1653	1695	1670	1616	1581	1603	1652	1676	1719	1629	1790	1810	1820	1867	1890	1986	1968	2031	2010	2065	2151	2128	2099	2273	2367
3757	3813	3898	4007	3814	3763	3482	3225	3141	3163	2861	2742	2721	2676	2510	2401	2424	2191	2233	2122	2105	2008	1850	1902	1906	1862	1794	1756	1695	1739	1684	1770	1816	1957	1949	1910	1903	1910	1986	2039	2121	2121	2058	2217	2118	2129	2123	2193	2332	2450
3616	3854	3802	3947	3648	3573	3604	3189	3083	3005	2891	2767	2753	2701	2602	2404	2375	2245	2264	2078	2060	1888	1751	1773	1825	1775	1718	1739	1730	1711	1972	2054	2123	2215	2131	2006	2020	1933	2012	2088	2093	2180	2104	2038	1992	1925	1861	1894	2075	2027
3624	3841	3768	3908	3851	3683	3620	3398	3144	3249	3155	3161	2949	2939	2768	2670	2453	2326	2174	2097	2001	1922	1890	1961	1999	1965	2075	2121	2177	2272	2543	2583	2697	2597	2621	2419	2176	2173	2113	2083	2252	2165	2163	2070	2061	1866	1796	1840	1848	1968
3742	3745	3822	3982	3998	3988	3862	3739	3590	3709	3648	3582	3440	3347	3184	3031	2813	2609	2380	2397	2319	2260	2398	2476	2664	2892	2978	3117	3260	3429	3620	3850	3693	3619	3360	3038	2901	2821	2809	2912	2828	2806	2698	2544	2362	2218	2149	2187	2358	2279
3781	3830	4065	4058	4355	4288	4233	4169	4063	4279	4154	4135	4051	3815	3568	3489	3307	3116	2993	2860	2929	3040	3266	3537	3821	4021	4109	4289	4399	4560	4470	4595	4701	4472	4228	3948	3695	3720	3764	3776	3686	3549	3499	3386	3041	2922	3132	3083	3161	3249
3996	3985	3954	4264	4485	4666	4587	4502	4530	4621	4478	4426	4292	4098	3911	3715	3689	3567	3483	3387	3661	3862	3889	4368	4754	4722	4678	4969	4997	4934	4882	4901	4869	4822	4576	4281	4278	4241	4113	4335	4220	4057	4081	3792	3563	3596	3710	3884	3964	4237
4093	4097	4317	4280	4587	4749	4787	4849	4752	4526	4720	4541	4419	4240	4296	4131	3888	3769	3697	3904	4051	4163	4244	4634	4802	4892	4952	4762	4778	4819	4740	4825	4741	4646	4506	4333	4299	4164	4238	4232	4313	4185	4002	3914	3793	3735	3842	3956	4274	4480
4012	4191	4249	4569	4713	4847	4938	4935	4810	4814	4821	4618	4464	4345	4209	4123	4023	3971	3878	3832	3994	4045	4292	4495	4583	4715	4711	4480	4520	4467	4480	4728	4584	4727	4315	4375	4241	4205	4050	4077	4122	3833	3997	3784	3799	3843	3980	3966	4150	4259
3872	4004	4270	4435	4795	4873	5009	4859	4788	4836	4728	4610	4540	4453	4168	4094	4072	3933	3902	3899	3924	4034	4045	4164	4242	4253	4361	4396	4333	4243	4414	4514	4669	4663	4512	4414	4153	4033	3937	3917	3928	3873	3852	3854	3672	3670	3717	3952	4087	3987
3774	3847	3962	4377	4408	4717	4783	4820	4643	4680	4701	4621	4420	4161	4069	3927	3968	3852	3819	3766	3913	3764	3943	3762	3937	4005	4033	3998	4117	4362	4290	4566	4535	4651	4540	4340	4000	3919	3815	3806	3781	3715	3851	3806	3660	3668	3770	3756	3932	4111
3728	3663	3946	4160	4363	4419	4413	4443	4449	4346	4446	4227	4151	4096	3995	3823	3738	3705	3605	3648	3690	3705	3664	3646	3735	3846	3857	3903	4014	4184	4248	4557	4497	4573	4340	4073	3771	3644	3582	3546	3711	3759	3904	3812	3593	3571	3615	3628	3832	4097
3695	3594	3703	3967	4069	4123	4207	4013	4194	4089	4140	3931	3849	3812	3704	3569	3635	3538	3525	3430	3461	3656	3581	3609	3771	3881	3758	3920	3891	4071	4008	4162	4203	4064	3903	3756	3755	3527	3526	3606	3811	3739	3838	3642	3703	3717	3438	3631	3871	3965
3499	3583	3682	3812	3934	3934	3994	3848	3769	3670	3675	3646	3487	3489	3379	3503	3380	3385	3416	3488	3484	3709	3677	3805	3872	3901	3804	3897	3840	3829	3852	4023	3959	3804	3696	3617	3549	3444	3601	3671	3806	3976	3781	3721	3523	3493	3554	3601	3718	3959
3767	3680	3672	3686	3775	3743	3885	3812	3652	3535	3541	3441	3428	3408	3387	3322	3485	3399	3457	3612	3695	3888	3942	3976	4016	3867	4093	3888	3716	3593	3549	3478	3489	3510	3406	3382	3419	3637	3654	3866	3846	3839	3870	3790	3664	3612	3671	3672	3848	3898
3754	3715	3648	3728	3772	3822	3899	3725	3642	3688	3622	3473	3383	3479	3491	3512	3533	3651	3802	3801	3793	3928	4009	3915	4041	3909	3966	3723	3679	3381	3366	3346	3281	3382	3438	3434	3528	3597	3646	3959	3740	3895	4087	3912	3908	3651	3836	3757	3834	3824
3890	3917	3887	3831	3846	3877	3989	3715	3823	3589	3626	3649	3708	3751	3735	3698	3695	3787	3883	3874	3922	3771	4010	3960	3870	3933	3719	3615	3381	3376	3245	3306	3470	3401	3622	3809	3705	3788	3866	3819	4006	3985	4026	3937	4074	3962	3890	3771	3779	3743
4087	3734	4037	3981	3877	3978	3929	3764	3738	3728	3736	3672	3822	3779	3661	3721	3768	3914	3869	3725	3718	3750	3723	3799	3650	3761	3643	3528	3279	3324	3242	3401	3489	3729	3897	3787	3867	3750	3630	3766	3815	4030	4112	4161	4106	3807	3681	3637	3654	3580
3892	3831	3764	3787	3873	3951	3973	3833	3753	3854	3742	3796	3647	3598	3715	3856	3673	3707	3728	3636	3528	3732	3691	3701	3581	3595	3617	3506	3367	3393	3346	3447	3614	3831	3910	3770	3713	3649	3546	3630	3694	4035	4052	4282	4042	3988	3721	3516	3589	3542
3823	3702	3599	3597	3628	3733	3732	3765	3732	3747	3692	3603	3586	3641	3570	3605	3505	3556	3386	3543	3382	3368	3493	3599	3477	3372	3495	3532	3396	3411	3484	3580	3679	3778	3655	3693	3594	3523	3492	3466	3752	3936	4087	4138	3975	3803	3662	3494	3644	3708
3739	3608	3514	3487	3495	3524	3670	3647	3724	3639	3653	3514	3588	3455	3566	3406	3383	3486	3370	3408	3353	3449	3383	3567	3566	3572	3688	3519	3593	3486	3628	3608	3675	3671	3707	3532	3534	3643	3475	3627	3841	4150	4100	4041	4016	3786	3657	3596	3640	3830
3727	3737	3568	3480	3518	3524	3537	3455	3767	3632	3596	3520	3459	3480	3516	3522	3525	3560	3441	3443	3537	3543	3621	3814	3764	3860	3950	3859	3892	3716	3781	3741	3680	3768	3818	3682	3804	3731	3756	4024	4151	4298	4311	4288	4160	3932	3825	3832	3790	4068
3832	3714	3636	3556	3672	3613	3654	3769	3787	3749	3762	3738	3803	3845	3763	3715	3668	3654	3696	3771	3822	3908	4011	4013	4126	4254	4100	4003	3757	3800	3715	3729	3695	3808	3694	3834	3904	4055	3881	4172	4243	4309	4492	4461	4371	4165	4014	3932	3998	4200
4090	3802	3693	3831	3749	3845	3839	3924	3961	4086	4125	3897	3924	3865	3851	3771	3711	3824	3818	3750	3772	3865	3875	3950	3991	4033	3686	3618	3524	3350	3229	3304	3390	3459	3449	3614	3621	3734	3713	3750	3852	4005	3995	4032	4138	4108	4031	3975	3869	4013
4022	3934	3850	3811	3710	3867	3828	3846	3853	3622	3814	3611	3555	3499	3463	3269	3323	3313	3295	3171	3345	3310	3281	3227	3141	3040	2960	2725	2775	2649	2626	2606	2685	2732	2728	2887	2885	2841	2948	2914	2901	2948	3092	3201	3199	3330	3401	3318	3375	3205
3967	3818	3718	3842	3752	3646	3429	3435	3447	3358	3203	3130	2940	2844	2837	2673	2601	2481	2540	2443	2448	2577	2362	2394	2367	2241	2208	2155	2094	2061	2089	2029	2176	2074	2079	2106	2185	2015	2043	2044	2040	2087	2263	2247	2331	2422	2438	2404	2417	2360
3809	3885	3699	3652	3594	3622	3460	3230	3225	3020	3019	2792	2695	2541	2472	2360	2169	2034	2074	1950	2029	1969	1977	1998	1915	2012	1957	2022	1946	1910	1869	1798	1794	1736	1755	1793	1744	1695	1627	1786	1667	1687	1726	1871	1853	1857	1862	1793	1859	1909
3777	3765	3727	3740	3544	3444	3363	3320	3226	3072	3031	2949	2735	2770	2541	2355	2329	2067	2094	2062	2020	1861	1969	1757	1865	1958	1987	2027	1981	1860	1895	1815	1801	1769	1776	1777	1822	1885	1803	1844	1899	1862	1857	1963	1874	1792	1763	1783	1689	1772
3858	3718	3804	3741	3602	3553	3504	3305	3153	3135	3033	3052	2943	2739	2682	2622	2488	2410	2381	2327	2169	2107	2028	1957	1962	1994	2103	2038	1998	2025	1938	1958	1886	2014	1968	1976	2172	2015	2141	2020	2050	2083	2244	2157	2131	2045	1953	1854	1843	1837
3918	3960	3951	3851	3754	3647	3438	3260	3098	2951	2959	2739	2728	2799	2739	2667	2578	2439	2297	2271	2221	2110	1976	2050	1919	1897	2012	2018	1955	1973	2035	2027	2157	2116	2268	2234	2307	2283	2150	2050	2126	2143	2275	2436	2400	2278	2130	1989	1897	1846
4082	4097	4057	4001	3868	3548	3393	3134	3067	2801	2785	2550	2696	2519	2364	2311	2149	2083	1946	2054	1897	1866	1788	1920	1862	1939	1972	2046	1974	1973	2004	2075	2219	2243	2336	2270	2289	2134	2073	1999	2051	2157	2312	2452	2504	2354	2345	2049	1875	1955
3998	4020	4045	3947	3742	3643	3264	3103	2830	2802	2550	2457	2369	2203	2090	2041	1993	1874	1897	1854	1776	1761	1684	1689	1773	1913	1926	1959	1985	1949	2016	2230	2160	2161	2277	2195	2193	2121	1953	1866	2024	2144	2354	2442	2579	2564	2364	2173	2060	2002
3895	3813	3870	3824	3454	3370	3072	2908	2728	2704	2621	2320	2175	2095	1914	1944	1855	1798	1829	1743	1770	1695	1727	1750	1882	1824	1907	2085	2044	2034	2057	2089	2164	2133	2111	2128	2047	1979	2011	1990	2056	2160	2352	2479	2578	2637	2545	2363	2173	2101
3698	3858	3878	3735	3411	3348	3045	2889	3027	2760	2581	2434	2311	2160	2039	1942	1919	1819	1810	1845	1849	1828	1876	1874	2031	1964	2100	2075	2068	2154	2032	1965	2038	1986	2083	2123	2067	2048	1943	2019	2025	2062	2293	2352	2579	2666	2521	2284	2202	1995
3875	3917	3787	3756	3579	3412	3331	3100	3186	2947	2842	2735	2482	2347	2230	2115	2001	1947	1989	1940	2017	1972	1999	1980	2050	2082	2117	2164	2051	2074	1994	1931	1957	1970	1963	2014	1994	1988	2050	2032	2007	1992	2225	2414	2383	2533	2337	2262	1927	1788
4009	4057	4022	3975	3848	3801	3452	3377	3413	3219	3102	2894	2781	2584	2532	2308	2176	2135	2106	2145	2007	2165	2083	2012	2126	2043	1983	2005	1926	1887	1804	1838	1761	1916	1870	1990	2018	2053	1897	2010	1980	2042	2181	2273	2258	2303	2182	1987	1905	1641
4140	4055	4112	3930	3800	3525	3551	3426	3453	3269	3096	2924	2691	2620	2539	2268	2288	2116	2065	2062	1981	1858	1890	1828	1761	1730	1742	1694	1662	1689	1722	1643	1694	1774	1785	1793	1813	1816	1819	1668	1768	1891	1997	2023	2013	1994	1947	1809	1656	1531
4051	3845	3912	3809	3689	3587	3441	3282	3157	2990	2869	2556	2613	2510	2206	2126	2023	1802	1807	1799	1746	1608	1612	1600	1523	1503	1540	1518	1496	1545	1569	1572	1571	1520	1509	1540	1491	1492	1464	1421	1495	1545	1599	1599	1653	1647	1510	1497	1459	1414
3803	3867	3752	3554	3448	3381	3212	3049	2960	2952	2611	2575	2425	2276	2168	2009	1918	1786	1700	1670	1553	1448	1502	1458	1435	1426	1424	1472	1434	1423	1483	1457	1459	1436	1458	1418	1392	1368	1428	1426	1418	1378	1484	1543	1476	1527	1448	1480	1474	1428
3851	3847	3685	3584	3362	3379	3343	3092	3105	2989	2785	2648	2566	2415	2227	2127	1992	1885	1833	1709	1651	1632	1640	1635	1647	1645	1666	1754	1629	1657	1589	1614	1511	1498	1507	1507	1540	1483	1504	1598	1585	1631	1603	1604	1591	1637	1578	1599	1617	1583
3820	3892	3770	3737	3722	3560	3519	3340	3400	3197	3098	2966	2788	2554	2443	2384	2326	2115	2107	1979	1945	1962	2000	2113	2069	2003	1959	2033	1935	1920	1877	1855	1839	1793	1763	1776	1747	1679	1712	1837	1863	1859	1939	1922	1992	1891	1916	1925	2024	1862
4011	3722	3793	3985	3879	3899	3824	3741	3775	3531	3325	3190	3016	2838	2688	2550	2374	2329	2313	2195	2229	2272	2333	2383	2287	2266	2120	2228	2116	2109	2105	1995	2036	2087	1942	2032	1962	1877	1944	1860	2009	2069	2179	2162	2171	2196	2141	2090	2039	1984
3726	3829	3809	3865	4013	4082	4072	3907	3843	3564	3401	3211	2943	2806	2570	2422	2328	2039	2146	2109	2100	2173	2259	2171	2192	2186	2029	2093	2027	2041	1955	1909	2001	1933	1884	1898	1798	1787	1769	1806	1933	2043	2025	2148	2067	2095	1895	1984	2020	1984
3542	3662	3637	3663	3722	3747	3650	3566	3496	3308	3252	2994	2732	2566	2456	2196	2132	1865	1785	1717	1859	1863	1905	1919	1868	1770	1840	1788	1772	1709	1734	1721	1733	1720	1705	1658	1552	1599	1665	1619	1713	1731	1797	1730	1750	1660	1654	1689	1686	1797
3641	3569	3556	3665	3656	3515	3351	3187	3095	3030	2868	2768	2636	2414	2371	2103	1904	1779	1681	1666	1562	1563	1628	1634	1596	1640	1551	1457	1480	1492	1450	1550	1513	1477	1444	1436	1434	1491	1445	1509	1532	1542	1518	1560	1489	1489	1456	1607	1650	1600
3752	3747	3675	3780	3667	3567	3335	3091	3129	2875	2705	2739	2427	2342	2245	2206	2080	2014	1830	1776	1712	1662	1605	1615	1646	1529	1593	1545	1466	1529	1423	1566	1633	1491	1410	1458	1393	1446	1476	1497	1515	1526	1474	1521	1408	1502	1512	1470	1528	1508
4007	4019	4116	3936	3955	3815	3503	3375	3104	3014	2820	2612	2559	2485	2310	2277	2248	2224	2113	1977	1909	1921	1834	1781	1734	1749	1668	1679	1608	1686	1770	1666	1700	1740	1559	1608	1573	1633	1590	1719	1671	1643	1593	1567	1608	1631	1655	1580	1654	1638
3951	3959	4060	3979	3935	3680	3470	3294	3080	2923	2680	2567	2494	2367	2209	2208	2150	2150	2151	2137	2060	1926	1938	1867	1785	1842	1838	1798	1846	1912	1972	2020	2004	1963	1900	1839	1926	1924	2021	2016	2077	2018	1976	1988	1862	1958	1919	1862	1913	1821
3879	3863	3897	3969	3825	3511	3349	3092	2747	2795	2470	2331	2266	2202	2158	2238	2047	2048	2165	2048	2040	1968	1895	1876	1884	1947	2053	1967	2036	1938	2078	2109	2087	1971	2027	1993	1983	2268	2355	2342	2358	2407	2273	2209	2285	2235	2112	2111	2087	2041
3997	4091	4045	3833	3612	3502	3145	2892	2625	2588	2393	2331	2228	2238	2072	2134	2098	2032	2056	2063	1984	1854	1853	1828	1790	1929	1947	1822	1916	1938	1960	1983	1908	1983	1978	1969	2049	2191	2287	2378	2408	2441	2323	2356	2304	2436	2290	2245	2164	2086
4011	4112	4002	3992	3678	3404	3140	2880	2693	2521	2486	2290	2282	2198	2169	2139	2035	2018	1909	1861	1805	1777	1723	1692	1723	1887	1855	1926	1859	2003	2016	1959	2010	2043	2058	2037	2033	2070	2146	2163	2267	2329	2279	2328	2235	2434	2383	2322	2166	2232
4140	3955	4028	3898	3544	3404	3056	2771	2731	2528	2379	2335	2348	2224	2066	2115	1949	2007	1961	1791	1702	1580	1560	1666	1608	1866	1893	1997	2003	2018	2008	2027	2012	2011	1944	1906	2059	2029	1963	2035	2116	2176	2209	2324	2407	2409	2538	2385	2435	2314
3896	3961	3849	3564	3433	3309	2963	2636	2715	2636	2472	2414	2397	2255	2115	2057	1956	2010	1814	1808	1704	1630	1651	1611	1680	1796	1928	1940	2045	2014	2017	1980	1908	1921	1950	1886	1999	1842	1851	1966	2035	2096	2143	2295	2404	2406	2295	2380	2219	2145
3964	3916	3857	3728	3576	3336	3161	2857	2882	2735	2627	2554	2496	2393	2344	2252	2192	2108	2088	1936	1803	1642	1623	1710	1727	1929	1965	1972	1948	1948	1972	1883	1869	1885	1835	1846	1854	1882	1736	1765	1820	1906	2111	2180	2251	2138	2165	2214	2100	1979
4115	3979	3901	3927	3760	3480	3420	3173	3036	2919	2806	2717	2655	2601	2567	2429	2374	2325	2203	2053	1928	1822	1651	1691	1739	1789	1870	1854	1804	1814	1836	1739	1768	1808	1858	1788	1847	1723	1676	1792	1746	1837	1908	1993	2030	2065	2010	1879	1819	1829
3946	3833	3835	3736	3736	3650	3340	3309	2952	2924	2738	2612	2621	2535	2467	2314	2315	2120	2001	1896	1767	1633	1581	1616	1615	1670	1617	1593	1620	1663	1535	1633	1643	1699	1654	1695	1691	1708	1614	1596	1613	1642	1696	1851	1816	1752	1759	1581	1552	1696
3850	3685	3590	3684	3557	3317	3162	2959	2953	2789	2605	2568	2425	2348	2188	2030	1872	1894	1764	1673	1562	1433	1525	1418	1434	1476	1527	1499	1491	1416	1405	1407	1437	1453	1570	1584	1525	1543	1491	1401	1442	1558	1553	1601	1539	1589	1500	1498	1472	1423
3840	3560	3490	3446	3460	3311	3159	3126	2961	2893	2770	2656	2492	2399	2182	2023	1891	1905	1608	1657	1466	1458	1514	1485	1437	1529	1507	1554	1522	1502	1472	1532	1470	1486	1476	1524	1384	1487	1430	1395	1393	1467	1413	1444	1472	1549	1553	1486	1468	1479
3764	3571	3619	3438	3633	3470	3473	3295	3231	3225	3059	2974	2754	2694	2398	2269	2103	1910	1771	1743	1690	1720	1716	1729	1702	1690	1760	1764	1726	1754	1636	1634	1568	1596	1608	1603	1643	1627	1660	1651	1600	1561	1626	1636	1634	1726	1720	1676	1748	1765
3680	3532	3674	3668	3735	3795	3593	3726	3723	3565	3422	3190	3122	2852	2636	2508	2316	2278	2110	2023	1940	2003	2090	2090	2072	2107	2005	1967	2014	1847	1837	1814	1799	1795	1821	1768	1844	1918	1923	1870	1872	1937	1918	1950	1858	2034	2045	2150	2228	2122
3636	3491	3562	3598	3804	3871	3990	3748	3822	3683	3551	3362	3146	2880	2792	2579	2424	2411	2239	2235	2144	2169	2225	2330	2205	2202	2231	2099	2103	1951	1891	1878	1871	1873	1909	1891	1995	2039	2148	2136	2048	2088	2149	2168	2250	2256	2302	2317	2376	2333
3440	3461	3597	3646	3673	3703	3711	3631	3610	3420	3260	3278	3004	2861	2645	2492	2293	2169	2189	2132	2066	2048	2035	2105	2111	2098	1996	1961	1956	1781	1784	1655	1740	1766	1747	1811	1880	1943	1907	2038	1961	2116	2142	2161	2125	2111	2095	2220	2162	2183
3679	3480	3610	3591	3598	3522	3436	3400	3169	3144	2952	2781	2780	2435	2362	2237	2139	1989	1919	1808	1748	1737	1750	1779	1821	1709	1729	1771	1604	1616	1530	1566	1461	1521	1590	1548	1586	1741	1704	1776	1787	1786	1794	1754	1745	1785	1857	1936	1884	1934
3708	3699	3561	3540	3469	3480	3346	3239	2908	2809	2558	2457	2317	2297	2140	2017	1851	1800	1624	1693	1567	1528	1568	1524	1423	1492	1456	1389	1505	1417	1410	1405	1355	1364	1347	1400	1422	1417	1424	1424	1453	1508	1574	1484	1567	1591	1653	1610	1602	1555
3854	3690	3779	3798	3692	3577	3337	3130	2807	2640	2416	2349	2136	2173	2024	1863	1804	1688	1584	1580	1566	1419	1450	1487	1454	1467	1482	1445	1442	1432	1423	1409	1288	1423	1430	1357	1344	1371	1422	1458	1391	1367	1420	1324	1391	1453	1499	1539	1523	1449
3814	3708	3878	3865	3806	3584	3431	3133	3018	2752	2573	2358	2205	2159	2000	1986	1896	1810	1766	1747	1640	1696	1569	1543	1706	1624	1635	1593	1619	1564	1592	1514	1545	1480	1509	1551	1590	1611	1580	1662	1564	1598	1538	1501	1485	1492	1497	1495	1448	1535
3673	3993	4030	3865	3724	3749	3459	3140	2993	2845	2630	2570	2330	2268	2146	2110	1995	2023	1932	1867	1768	1708	1671	1733	1738	1810	1828	1748	1751	1832	1792	1831	1719	1725	1739	1819	1775	1839	1836	2001	1868	1848	1845	1878	1770	1706	1610	1629	1537	1556
3916	4058	3993	3963	3864	3556	3398	3032	2858	2788	2584	2422	2369	2290	2148	2212	2182	2000	1835	1876	1697	1644	1662	1794	1714	1826	1882	1981	1904	2027	1979	2062	2081	2044	1927	1883	1917	1918	2019	1978	2145	2074	2119	2139	2144	2002	1836	1732	1659	1680
3956	4089	3899	3855	3658	3353	3140	2820	2739	2639	2339	2270	2127	2139	2115	2143	2062	1977	1919	1779	1764	1635	1611	1698	1750	1769	1865	1923	2050	2035	2126	2269	2126	2123	1945	1840	1952	1801	1932	2035	2185	2247	2217	2211	2242	2165	2146	1969	1911	1816
4048	4177	4079	3927	3573	3262	2953	2712	2533	2458	2202	2042	2129	2021	2093	2026	2002	1951	1848	1741	1739	1672	1729	1708	1702	1788	1766	1888	1908	1915	1983	2144	2185	2136	2079	2013	2012	1920	1903	2030	2185	2158	2289	2301	2345	2364	2171	2029	1999	2062
3947	4039	3935	3897	3542	3263	2962	2719	2488	2387	2150	2050	2057	2143	2103	2094	2075	1983	1928	1791	1711	1748	1693	1787	1778	1590	1837	1832	1822	1826	1993	2119	2140	2208	2221	2195	2073	2053	2060	2138	2205	2200	2332	2353	2377	2289	2322	2281	2108	2123
3877	3932	3880	3857	3499	3324	3074	2820	2707	2552	2429	2185	2165	2127	2136	2162	2111	2097	1948	1921	1800	1839	1756	1792	1840	1989	1909	1896	1848	1842	1937	2075	2135	2192	2211	2146	2082	1989	1925	2087	2165	2203	2270	2400	2384	2383	2311	2204	2078	2161
3925	3936	3929	3875	3647	3600	3222	3149	2952	2689	2442	2485	2278	2277	2129	2277	2150	2078	2002	1930	1934	1831	1794	1909	1827	1974	1900	1923	1864	1867	1949	2088	2137	2106	2055	2080	2001	1908	2034	2071	2051	2111	2272	2276	2234	2275	2210	2132	1910	2022
3880	3793	3966	3974	3822	3582	3445	3166	3111	2875	2654	2468	2418	2320	2243	2194	2197	2053	1921	1956	1883	1793	1878	1735	1859	1777	1804	1856	1786	1768	1808	1891	1903	1944	1859	2019	1913	1876	1962	1928	2043	2095	2031	2094	2064	2075	2073	1956	1960	1828
3753	3803	3986	3833	3701	3433	3326	3163	3073	2850	2606	2425	2146	2182	2076	1990	1930	1768	1811	1789	1723	1656	1711	1592	1667	1629	1576	1540	1580	1521	1571	1634	1659	1680	1611	1699	1649	1635	1624	1673	1628	1620	1735	1742	1817	1824	1748	1732	1715	1668
3765	3692	3782	3602	3526	3245	3273	3044	2908	2688	2516	2255	2046	2144	1973	1926	1722	1720	1688	1527	1612	1448	1476	1458	1477	1463	1405	1434	1438	1378	1358	1376	1447	1483	1378	1424	1425	1382	1399	1310	1379	1422	1348	1461	1526	1530	1494	1494	1485	1403
3616	3633	3627	3491	3427	3342	3260	3114	2835	2864	2558	2324	2280	2181	2055	1936	1813	1684	1603	1589	1472	1503	1542	1520	1442	1421	1404	1462	1329	1356	1412	1388	1346	1322	1280	1350	1391	1376	1377	1390	1381	1375	1396	1529	1580	1513	1506	1472	1468	1444
3572	3571	3489	3561	3566	3474	3390	3247	3192	3015	3023	2705	2569	2549	2292	2148	1980	1859	1840	1678	1730	1654	1611	1683	1542	1571	1605	1541	1525	1533	1530	1557	1512	1530	1505	1521	1591	1579	1583	1691	1675	1658	1610	1730	1791	1780	1766	1821	1778	1779
3570	3699	3559	3530	3566	3724	3733	3759	3607	3484	3478	3174	2971	2612	2446	2408	2128	2020	1918	1809	1824	1866	1808	1817	1781	1888	1836	1847	1776	1775	1744	1844	1750	1688	1768	1833	1988	1918	1995	2085	2031	2120	2051	2192	2210	2219	2292	2330	2189	2254
3627	3623	3513	3658	3623	3812	3812	3809	3627	3744	3637	3296	3078	2847	2729	2326	2212	2071	1993	1885	1769	1858	1886	1859	1930	1804	1807	1778	1827	1847	1742	1909	1871	1807	1793	1842	1888	2027	2067	2144	2227	2201	2262	2154	2282	2207	2270	2344	2287	2353
3606	3684	3532	3520	3545	3473	3627	3691	3492	3562	3381	3222	2936	2843	2639	2403	2230	2114	1973	1845	1761	1696	1787	1711	1727	1729	1670	1640	1677	1638	1685	1632	1646	1689	1587	1598	1720	1769	1778	1847	1864	1953	1939	1840	1890	1919	1999	1947	2063	2044
3604	3650	3452	3503	3309	3414	3324	3251	3248	3139	2928	2663	2689	2541	2406	2168	2154	1927	1811	1851	1648	1627	1638	1508	1581	1415	1473	1458	1412	1435	1459	1399	1410	1437	1401	1447	1484	1526	1480	1543	1532	1556	1577	1486	1527	1548	1623	1586	1661	1692
3460	3525	3532	3521	3383	3168	3264	3088	3055	2882	2650	2572	2445	2295	2229	2095	1885	1878	1718	1650	1627	1603	1400	1488	1431	1445	1361	1402	1328	1352	1323	1248	1337	1341	1368	1369	1343	1354	1337	1350	1274	1303	1390	1414	1408	1378	1468	1427	1416	1451
3620	3677	3616	3680	3570	3376	3214	3106	3066	2819	2754	2499	2352	2289	2186	2033	1961	1850	1822	1698	1616	1530	1529	1467	1385	1497	1459	1544	1509	1447	1385	1418	1354	1388	1434	1498	1515	1415	1529	1418	1504	1451	1494	1443	1423	1334	1422	1370	1446	1447
3715	3837	3708	3783	3592	3495	3256	3172	3047	2977	2730	2651	2462	2278	2318	2213	2143	2020	1949	1700	1682	1622	1569	1559	1560	1685	1704	1772	1779	1749	1790	1672	1657	1701	1729	1753	1803	1676	1795	1839	1683	1740	1758	1639	1599	1571	1440	1542	1454	1461
3759	3770	3804	3696	3615	3449	3274	3088	2914	2897	2651	2556	2344	2319	2337	2260	2162	1995	1974	1910	1747	1706	1527	1596	1601	1701	1862	2013	1946	1907	1936	1864	1996	1998	2030	2038	1906	1951	1941	2034	2031	2074	2106	2021	1968	1784	1658	1684	1498	1680
3678	3724	3786	3644	3625	3432	3134	2890	2654	2592	2337	2272	2257	2173	2318	2246	2170	2118	2029	1956	1927	1926	1681	1645	1690	1834	1929	1895	1877	1787	1815	1606	1855	1896	1962	2002	2027	1859	1915	2006	1956	2233	2358	2189	2170	1970	1947	1775	1726	1843
3690	3641	3641	3615	3508	3230	2950	2759	2481	2329	2279	2140	2060	2015	1994	2093	1992	2055	1967	1984	1918	1812	1649	1717	1854	1960	1779	1722	1615	1681	1694	1595	1617	1670	1849	1741	1823	1792	1876	1906	2047	2207	2230	2293	2282	2241	2050	1964	1911	1891
3683	3844	3700	3690	3398	3111	2852	2611	2533	2277	2095	2114	1932	2011	1912	1873	1923	1807	1900	1778	1958	1732	1805	1795	2030	1917	1853	1755	1719	1811	1692	1683	1645	1619	1705	1744	1774	1762	1805	1904	1984	2051	2203	2284	2328	2315	2293	2095	2034	1962
3716	3787	3610	3614	3394	3254	2900	2632	2572	2366	2186	2181	2008	1949	1948	1965	1928	1900	1874	1866	1854	1932	1792	1879	2044	2057	1926	1846	1943	2043	1909	1905	1782	1765	1789	1923	1906	1789	1881	1912	1967	2074	2157	2356	2385	2317	2207	2169	1988	1810
3710	3638	3676	3627	3342	3227	2986	2721	2610	2553	2286	2280	2280	2210	2195	2183	2118	2062	2038	2145	1982	2040	2074	1913	2027	2197	2035	1899	2011	1874	1862	1777	1671	1661	1744	1801	1847	1914	1992	1941	2144	2200	2188	2313	2315	2295	2174	1979	1899	1826
3654	3691	3714	3704	3504	3343	3227	2988	2730	2775	2628	2520	2576	2586	2509	2459	2525	2333	2345	2311	2218	2270	2166	2060	2110	2311	2185	2194	2075	1944	1916	1853	1856	1890	1914	1928	2034	2080	2191	2319	2363	2369	2407	2374	2214	2173	2119	2077	2011	2121
3469	3721	3575	3639	3542	3460	3150	2998	2925	2937	2919	2765	2760	2705	2661	2668	2638	2438	2362	2224	2174	2137	2191	2179	2053	2228	2249	2248	2166	2152	2018	1972	2138	2078	2271	2203	2268	2314	2401	2480	2473	2396	2380	2289	2168	2148	1963	1907	2098	2122
3594	3571	3524	3448	3379	3288	3040	2923	2862	2835	2947	2802	2758	2746	2547	2481	2357	2188	2020	1827	1805	1852	1817	1870	1899	1884	1936	1862	1874	1965	1845	1886	1974	1939	1996	2022	1997	1986	2115	2090	2015	1939	1924	1819	1840	1845	1702	1755	1821	1908
3546	3481	3574	3360	3249	3274	3019	3001	2908	2865	2929	2747	2631	2512	2327	2144	2023	1817	1663	1618	1616	1633	1649	1803	1871	1800	1891	1741	1611	1585	1643	1705	1796	1725	1706	1680	1788	1664	1699	1587	1654	1580	1596	1617	1642	1617	1692	1639	1684	1571
3512	3543	3472	3349	3241	3248	3253	3177	3189	3087	3120	3075	2801	2669	2557	2337	2242	2186	2036	1936	2094	2153	2179	2364	2373	2449	2288	2120	2134	2006	2077	2059	2096	2104	2103	2051	1962	2030	1848	1993	2031	2031	2181	2132	2200	2226	2221	2169	2109	2085
3557	3537	3417	3557	3522	3595	3558	3717	3553	3564	3656	3502	3416	3324	3305	3171	3145	3159	3205	3020	3078	3079	3097	3177	3173	3248	3179	3011	2991	2969	2936	2958	3042	2934	3027	3062	3061	3083	3095	3189	3296	3169	3284	3324	3246	3319	3379	3323	3159	3069
3626	3683	3739	3513	3643	3755	3799	3819	3959	3777	3882	3982	3943	3822	3819	3755	3812	3745	3989	3645	3665	3458	3569	3447	3811	3649	3606	3523	3538	3674	3530	3637	3584	3626	3730	3754	3855	3740	3828	4020	4231	4130	4106	4157	4078	4138	4092	4046	3868	3941
3775	3818	3730	3645	3713	3734	3817	3947	3913	3903	3939	4019	3927	3941	3948	4049	3837	3800	3781	3719	3499	3427	3400	3446	3562	3560	3631	3546	3666	3660	3729	3683	3657	3867	3746	3788	3855	4049	4041	4199	4093	4240	4196	4204	4186	4233	4123	4131	4021	4099
3796	3836	3715	3852	3640	3614	3739	3811	3722	3786	3923	3919	3777	3806	3734	3702	3630	3581	3524	3401	3306	3165	3206	3262	3398	3445	3509	3512	3440	3636	3533	3588	3624	3691	3776	3772	3794	3736	3858	3917	3966	3985	3975	3888	3903	3778	3734	3735	3775	3863
3859	3770	3693	3755	3572	3599	3751	3796	3819	3903	3655	3805	3591	3741	3691	3661	3577	3593	3529	3420	3339	3364	3515	3541	3494	3556	3511	3481	3467	3546	3542	3466	3448	3573	3717	3687	3672	3691	3717	3823	3757	3828	3836	3622	3620	3665	3643	3578	3533	3605
3790	3633	3766	3504	3533	3574	3567	3609	3753	3828	3903	3686	3589	3571	3516	3598	3495	3421	3539	3495	3526	3506	3639	3640	3548	3712	3542	3347	3427	3378	3444	3365	3466	3442	3440	3505	3604	3681	3747	3764	3747	3811	3633	3565	3581	3571	3519	3513	3510	3636
3617	3482	3553	3436	3525	3433	3506	3665	3645	3569	3584	3636	3649	3494	3585	3489	3588	3605	3733	3687	3676	3672	3617	3475	3564	3475	3526	3439	3419	3268	3399	3337	3297	3322	3432	3414	3501	3534	3552	3664	3665	3782	3649	3559	3522	3527	3535	3433	3471	3607
3534	3492	3540	3555	3493	3485	3505	3453	3752	3679	3659	3632	3493	3441	3513	3496	3571	3460	3501	3620	3526	3571	3562	3675	3604	3573	3516	3310	3366	3422	3362	3411	3312	3325	3609	3465	3588	3616	3695	3680	3725	3655	3579	3587	3548	3630	3445	3466	3655	3626
3477	3452	3477	3477	3526	3485	3479	3626	3748	3654	3603	3461	3547	3643	3537	3507	3573	3599	3690	3719	3614	3553	3701	3594	3552	3590	3639	3557	3437	3305	3366	3391	3453	3490	3440	3673	3648	3507	3808	3717	3711	3763	3751	3648	3592	3551	3540	3512	3377	3524
3506	3420	3356	3419	3567	3618	3521	3622	3500	3634	3588	3481	3403	3389	3429	3510	3529	3426	3476	3415	3529	3405	3526	3534	3535	3603	3615	3499	3343	3412	3451	3387	3512	3452	3706	3499	3629	3618	3668	3579	3689	3646	3744	3572	3587	3604	3558	3520	3499	3666
3466	3361	3357	3464	3565	3576	3536	3624	3458	3566	3453	3335	3456	3475	3439	3447	3458	3407	3586	3571	3413	3435	3509	3441	3398	3410	3551	3435	3256	3325	3279	3462	3405	3432	3536	3563	3478	3601	3646	3437	3630	3623	3650	3739	3594	3636	3641	3647	3460	3631
3557	3568	3449	3501	3511	3614	3563	3506	3428	3508	3454	3478	3508	3403	3392	3432	3370	3415	3449	3492	3362	3323	3513	3513	3452	3460	3418	3483	3335	3327	3443	3505	3511	3598	3608	3489	3756	3704	3545	3750	3488	3634	3669	3651	3607	3622	3561	3581	3482	3505
3594	3735	3513	3501	3483	3528	3519	3361	3566	3469	3408	3376	3514	3465	3527	3601	3468	3416	3389	3448	3564	3419	3416	3374	3359	3419	3560	3546	3490	3341	3509	3414	3597	3634	3712	3589	3703	3665	3816	3624	3674	3685	3609	3584	3617	3531	3626	3628	3353	3334
3508	3535	3495	3553	3474	3458	3440	3438	3491	3424	3425	3483	3440	3530	3595	3515	3459	3402	3481	3551	3448	3512	3460	3632	3360	3367	3165	3274	3444	3409	3532	3400	3547	3561	3657	3584	3572	3712	3649	3574	3545	3447	3637	3543	3524	3607	3609	3533	3448	3386
3597	3563	3484	3333	3498	3418	3416	3541	3638	3545	3479	3553	3500	3500	3553	3356	3336	3438	3487	3419	3307	3361	3279	3401	3393	3305	3413	3257	3372	3287	3354	3521	3507	3560	3499	3462	3283	3427	3512	3420	3408	3544	3452	3593	3478	3588	3643	3502	3397	3350
3391	3484	3417	3516	3306	3322	3487	3455	3631	3608	3611	3573	3470	3478	3590	3366	3259	3372	3365	3546	3481	3477	3355	3358	3424	3285	3388	3408	3538	3494	3392	3551	3600	3519	3465	3376	3287	3246	3404	3419	3404	3409	3338	3562	3479	3530	3475	3418	3313	3366
3488	3384	3338	3244	3228	3363	3557	3359	3383	3431	3426	3476	3587	3491	3441	3383	3242	3371	3478	3447	3591	3440	3459	3512	3448	3459	3566	3524	3504	3574	3640	3641	3656	3502	3353	3448	3413	3514	3347	3416	3495	3399	3396	3401	3602	3511	3412	3366	3327	3171
3401	3470	3287	3338	3401	3365	3332	3236	3285	3416	3468	3548	3594	3423	3383	3278	3304	3319	3431	3395	3495	3477	3425	3551	3529	3380	3436	3475	3464	3564	3541	3722	3526	3414	3298	3443	3504	3565	3487	3418	3421	3411	3432	3449	3500	3495	3470	3386	3368	3256
3581	3445	3382	3301	3334	3325	3294	3413	3423	3444	3331	3356	3235	3197	3167	3091	3157	3318	3217	3319	3354	3279	3291	3352	3361	3449	3526	3517	3568	3545	3506	3498	3411	3275	3449	3497	3450	3465	3409	3386	3307	3373	3376	3356	3572	3580	3469	3484	3425	3336
3644	3578	3326	3255	3373	3419	3615	3511	3437	3250	3160	3370	3261	3377	3355	3263	3305	3457	3446	3633	3534	3577	3487	3533	3593	3583	3524	3792	3726	3694	3788	3844	3564	3490	3689	3675	3604	3510	3594	3565	3543	3519	3643	3585	3636	3699	3690	3600	3634	3502
3557	3371	3346	3488	3538	3570	3538	3585	3457	3581	3484	3382	3511	3422	3410	3315	3354	3363	3505	3760	3596	3736	3921	4009	3888	3932	3769	4075	3937	3963	3947	3969	3969	4030	4134	4192	4038	4155	3977	3918	3818	3835	3995	3915	3971	3946	3925	3742	3720	3651
3412	3389	3338	3582	3655	3586	3617	3660	3827	3716	3713	3527	3399	3350	3319	3202	3216	3222	3317	3320	3408	3557	3586	3655	3844	3739	3747	3747	3784	3845	3818	3820	3699	3944	4090	4166	4038	4117	4102	3954	4042	4020	3923	3952	4000	3992	3961	3938	3729	3684
3460	3596	3542	3435	3375	3499	3697	3533	3486	3419	3260	3255	3288	3260	3183	3143	3112	3061	3025	3122	3128	3124	3077	2995	3054	3081	3055	3165	3170	3143	3163	3065	2994	2966	3437	3513	3324	3476	3508	3540	3438	3419	3388	3301	3503	3557	3384	3458	3429	3393
3609	3461	3202	3074	3155	3221	3327	3145	3058	2910	3005	2809	2918	2928	2937	2771	2731	2584	2500	2600	2522	2590	2613	2591	2512	2309	2248	2207	2360	2372	2440	2289	2274	2147	2128	2373	2479	2490	2442	2550	2433	2419	2588	2508	2572	2647	2624	2640	2623	2463
3726	3309	3128	3041	2903	2814	2914	2687	2755	2652	2489	2520	2556	2518	2315	2200	2063	1983	1840	1877	1818	1979	2016	2090	2007	1912	1819	1719	1708	1877	1762	1788	1728	1611	1581	1610	1736	1738	1578	1594	1621	1584	1670	1814	1755	1659	1758	1709	1751	1843
3548	3372	3303	3245	2975	2782	2750	2655	2548	2466	2264	2336	2333	2306	2168	1982	1948	1789	1686	1598	1616	1575	1658	1820	1734	1904	1703	1764	1619	1689	1726	1619	1569	1557	1502	1471	1476	1520	1430	1403	1447	1485	1372	1541	1534	1428	1468	1454	1376	1511
3616	3525	3605	3323	3112	2947	2872	2842	2658	2548	2446	2396	2311	2185	2020	2049	2066	1875	1915	1631	1792	1613	1561	1613	1696	1797	1900	1835	1724	1692	1704	1660	1581	1496	1620	1568	1586	1589	1679	1645	1684	1733	1677	1686	1765	1672	1662	1708	1596	1531
3632	3781	3428	3332	3207	3069	2965	2940	2679	2532	2345	2256	2115	2034	1975	2108	2132	2092	2016	1986	1921	1744	1675	1629	1691	1750	1948	1958	1931	1892	1950	1731	1828	1718	1737	1756	1754	1771	1883	1944	1965	2077	2084	2070	2215	2185	2005	2067	1915	1993
3806	3714	3343	3228	3010	3043	2900	2800	2655	2334	2079	1893	1886	1809	1941	2041	2060	2227	2178	2060	2009	1953	1817	1780	1804	1861	1800	1984	2072	2079	2125	2152	2102	1929	1946	2105	1965	1978	2027	2037	2088	2135	2288	2388	2345	2284	2237	2253	2098	2045
3828	3542	3351	3142	3124	2923	2673	2600	2365	2111	1757	1617	1700	1822	1921	2188	2312	2258	2247	2118	2066	1928	1866	1824	1812	1825	1766	1810	1905	1983	2057	2144	2225	2220	2123	2202	2130	1978	1942	2056	1999	1963	2161	2121	2253	2193	2131	2088	1973	1815
3763	3566	3335	3297	3040	2870	2718	2371	2012	1931	1723	1742	1807	1989	2168	2143	2331	2371	2242	2168	2084	2018	1861	1812	1714	1757	1713	1733	1757	1920	2007	2059	2049	2133	2129	2144	1949	1905	1828	1801	1796	1783	1875	2028	2056	2131	2139	1935	1924	1813
3878	3664	3573	3511	3118	2753	2443	2147	1970	1878	1810	1965	2131	2279	2227	2317	2300	2199	2209	2134	1999	1869	1789	1759	1818	1753	1811	1819	1913	1975	2000	2101	2192	2119	2118	2008	1951	1965	1894	1831	1905	1897	2102	2188	2229	2324	2358	2247	2164	2007
3757	3793	3810	3431	3172	2733	2405	2168	2074	2011	2119	2136	2322	2322	2298	2253	2059	2079	2022	2011	1902	1865	1894	1912	1969	1983	1969	2122	2118	2106	2259	2296	2237	2248	2127	2020	1984	1947	2050	2005	2133	2125	2166	2410	2474	2537	2627	2553	2400	2318
3918	3986	3683	3623	3214	2762	2510	2456	2335	2372	2468	2434	2316	2202	2211	1904	1881	1769	1692	1735	1691	1735	1852	1871	2012	1985	2013	2019	2213	2052	2146	2188	2199	2116	1932	1953	1874	1955	1976	1904	2006	2060	2196	2189	2304	2318	2320	2285	2174	2155
3802	4013	3820	3546	3244	2929	2797	2627	2727	2686	2587	2327	2149	1944	1750	1786	1632	1534	1549	1498	1505	1563	1685	1799	1946	1864	1880	2047	2059	1978	1840	1936	2020	1962	1902	1860	1870	1858	1849	1756	1699	1722	1822	1772	1900	1877	1849	1873	1727	1725
3787	3955	3741	3395	3227	2883	2780	2933	2754	2669	2444	2121	1772	1774	1520	1488	1456	1426	1362	1338	1295	1313	1460	1639	1814	1738	1808	1698	1760	1752	1710	1748	1716	1870	1856	1758	1687	1597	1655	1522	1438	1515	1526	1521	1558	1606	1553	1578	1599	1520
3632	3860	3562	3403	3125	2927	2808	2669	2605	2479	2181	1852	1613	1423	1405	1388	1289	1210	1141	1135	1097	1079	1160	1344	1580	1583	1636	1628	1548	1604	1470	1425	1379	1527	1540	1509	1497	1440	1436	1334	1329	1348	1342	1373	1321	1447	1419	1440	1354	1339
3651	3682	3509	3303	3036	2939	2818	2624	2573	2463	2005	1780	1546	1415	1376	1343	1288	1212	1117	1104	1020	973	969	1215	1364	1492	1394	1430	1311	1272	1319	1246	1151	1276	1310	1244	1223	1293	1291	1267	1257	1215	1261	1295	1308	1295	1318	1348	1325	1295
3603	3720	3442	3182	2989	2876	2973	2958	2723	2434	2139	1781	1696	1524	1534	1509	1414	1405	1306	1244	1214	1108	1070	1076	1359	1441	1473	1405	1273	1242	1198	1286	1203	1275	1408	1395	1351	1403	1328	1344	1313	1319	1397	1374	1378	1560	1498	1449	1471	1444
3553	3620	3427	3338	3113	3184	3222	3242	2952	2714	2347	2038	1863	1755	1754	1590	1634	1540	1547	1512	1492	1384	1256	1355	1485	1619	1696	1714	1513	1379	1441	1475	1469	1529	1604	1672	1653	1667	1634	1499	1501	1574	1558	1576	1572	1610	1634	1612	1610	1616
3484	3504	3479	3259	3302	3389	3543	3350	3105	2875	2625	2223	1991	1876	1848	1797	1795	1787	1750	1644	1595	1511	1411	1493	1730	1938	2056	2026	1739	1557	1670	1562	1613	1728	1832	1896	1812	1850	1804	1813	1786	1804	1782	1769	1882	1857	1827	1905	1921	1831
3494	3610	3631	3239	3390	3479	3386	3426	3150	2943	2630	2294	2054	1821	1865	1730	1710	1749	1738	1725	1684	1500	1489	1572	1743	2028	2070	2054	1781	1704	1708	1655	1586	1669	1898	1811	1798	1874	1940	1784	1892	1833	1869	1867	1953	1968	2019	2152	2025	1956
3261	3468	3494	3284	3226	3322	3102	2996	2810	2727	2440	2069	1898	1727	1633	1672	1559	1571	1575	1396	1447	1315	1337	1450	1722	1880	1963	1895	1574	1532	1544	1477	1456	1604	1580	1548	1657	1594	1667	1717	1773	1753	1749	1821	1802	1904	1869	2019	1929	1907
3323	3530	3367	3161	2979	2826	2890	2573	2518	2416	2131	1923	1613	1491	1396	1372	1261	1267	1199	1131	1161	1105	1214	1315	1543	1730	1683	1613	1328	1364	1351	1258	1249	1324	1390	1278	1241	1475	1404	1473	1436	1403	1394	1451	1566	1508	1594	1550	1614	1610
3475	3543	3390	3044	2807	2609	2496	2523	2439	2215	2140	1829	1720	1431	1368	1217	1134	1023	1046	1052	1021	1084	1149	1348	1524	1625	1556	1381	1330	1235	1268	1190	1243	1250	1210	1175	1224	1268	1348	1299	1176	1303	1267	1246	1290	1228	1227	1271	1395	1339
3674	3567	3421	3182	2838	2718	2611	2522	2434	2296	2064	1947	1868	1685	1478	1400	1251	1212	1189	1090	1177	1208	1260	1500	1764	1668	1506	1438	1418	1400	1455	1326	1405	1320	1298	1199	1369	1290	1258	1351	1291	1259	1293	1261	1248	1195	1256	1268	1217	1170
3648	3639	3568	3387	3034	2804	2690	2588	2533	2455	2187	2020	2050	1881	1759	1619	1564	1560	1537	1502	1563	1553	1663	1813	1791	1725	1564	1527	1601	1685	1584	1597	1601	1497	1443	1443	1482	1433	1469	1457	1419	1523	1410	1351	1350	1296	1323	1191	1305	1224
3708	3606	3465	3336	3082	2871	2663	2585	2663	2562	2214	2072	2164	2011	2026	2002	2031	2056	2031	1963	1986	2044	2000	1897	1852	1668	1539	1707	1901	1894	1887	1967	1931	1812	1719	1819	1785	1607	1667	1688	1738	1747	1734	1687	1712	1731	1523	1619	1465	1428
3771	3701	3481	3395	3283	2828	2593	2595	2441	2467	2251	2099	2062	2002	2068	2149	2197	2309	2328	2255	2228	2154	2027	1811	1641	1600	1694	1843	2066	2103	2113	2194	2145	1973	2165	2171	2023	1892	1909	1994	1943	2055	2093	2125	2056	2126	2017	1903	1868	1718
3724	3588	3402	3357	3005	2857	2533	2381	2246	2161	2124	1975	1970	1901	1923	2040	2154	2253	2139	2115	2042	1944	1698	1693	1557	1658	1774	1777	1882	1904	2097	2057	2085	2124	2181	2179	2088	2079	2133	1989	2004	2023	2033	2128	2143	2041	2145	2108	1964	1855
3690	3496	3321	3093	2937	2705	2566	2207	2048	2008	1917	1922	1893	1691	1816	1736	1802	1809	1807	1706	1648	1608	1560	1579	1564	1672	1758	1739	1642	1791	1887	1915	2004	2030	2147	2038	2086	2116	2007	2016	1950	1945	2027	1958	2093	2105	2155	2051	2020	1828
3733	3401	3191	3119	2824	2692	2591	2213	2050	1891	1853	1768	1756	1684	1704	1656	1633	1601	1630	1594	1613	1676	1637	1652	1743	1785	1700	1677	1787	1770	1891	1792	2002	2090	2043	2129	2140	2086	1995	2002	1961	2052	2124	2019	2177	2137	2252	2206	2227	2096
3709	3251	3141	2940	2739	2710	2600	2510	2166	1984	1805	1737	1684	1691	1749	1766	1705	1665	1709	1698	1711	1703	1763	1810	1888	1873	1751	1894	1905	1839	1900	1918	2016	1945	1932	2083	2126	2124	2003	1995	1971	2040	2078	2285	2302	2269	2300	2321	2388	2330
3530	3392	3133	2914	2790	2749	2738	2633	2464	2155	2035	1718	1666	1571	1631	1546	1618	1701	1625	1705	1739	1698	1766	1823	1901	1838	1890	1929	1900	1940	1875	1883	1984	1914	1840	2050	2120	2020	2000	1918	1988	2043	1966	2123	2157	2265	2228	2210	2169	2067
3255	3311	3122	2981	2847	2802	2808	2631	2436	2329	2048	1810	1769	1577	1599	1632	1623	1638	1616	1646	1699	1642	1748	1755	1787	1837	1929	1891	1838	1957	1937	1963	1892	1817	1951	1885	1832	1943	1887	1794	1840	1871	1973	2047	2073	2085	2029	1843	1813	1623
3218	3158	3129	3065	2887	2806	2623	2429	2204	2106	1999	1964	1836	1805	1790	1715	1783	1782	1725	1714	1724	1719	1563	1703	1730	1809	1738	1717	1785	1878	1882	1858	1797	1819	1775	1730	1665	1742	1699	1549	1672	1606	1723	1776	1798	1768	1742	1647	1540	1445
3128	2985	3025	2899	2884	2685	2619	2268	2059	1905	1837	1800	1907	1769	1902	1820	1817	1740	1744	1688	1548	1474	1397	1386	1478	1447	1498	1544	1620	1615	1562	1499	1523	1569	1483	1410	1420	1400	1359	1388	1370	1313	1491	1402	1477	1504	1442	1386	1381	1338
3109	3085	2893	2686	2610	2497	2467	2202	2005	1928	1745	1778	1686	1707	1674	1561	1496	1530	1479	1393	1275	1184	1147	1184	1168	1152	1249	1228	1186	1180	1211	1212	1257	1262	1171	1188	1187	1244	1240	1219	1221	1227	1257	1224	1185	1260	1301	1293	1241	1213
3040	3140	2941	2804	2616	2624	2418	2258	2181	2217	2030	1955	1857	1790	1619	1509	1342	1312	1256	1211	1190	1157	1164	1217	1195	1172	1093	1192	1176	1114	1152	1199	1134	1182	1142	1249	1229	1230	1226	1275	1218	1175	1232	1209	1254	1277	1324	1370	1372	1385
3073	3103	2980	2910	2848	2719	2636	2420	2426	2458	2311	2243	2175	2059	1927	1755	1564	1541	1430	1391	1463	1501	1476	1489	1420	1340	1280	1323	1334	1395	1390	1364	1277	1437	1439	1367	1357	1355	1384	1429	1338	1377	1390	1316	1397	1387	1502	1563	1525	1596
3196	3012	2954	2966	3023	2976	2801	2716	2715	2628	2467	2326	2256	2206	2160	1985	1833	1847	1765	1750	1726	1664	1610	1624	1488	1517	1514	1569	1667	1475	1556	1440	1624	1722	1681	1634	1691	1692	1602	1600	1636	1651	1472	1617	1612	1612	1740	1745	1764	1853
3101	3061	3045	3053	2880	3066	2918	2777	2747	2714	2546	2451	2258	2167	2019	1920	1797	1692	1785	1650	1653	1600	1710	1733	1701	1643	1573	1511	1440	1414	1522	1577	1624	1586	1700	1789	1706	1777	1716	1826	1852	1785	1779	1779	1709	1846	1777	1793	1920	1771
3049	2960	3075	3094	3059	2916	2790	2697	2628	2522	2548	2316	2228	2014	1921	1790	1753	1626	1641	1649	1710	1521	1630	1737	1507	1513	1462	1366	1413	1388	1443	1389	1355	1470	1506	1545	1518	1606	1649	1695	1743	1719	1832	1724	1677	1659	1692	1576	1641	1588
3123	3133	2921	3108	2929	2785	2660	2568	2496	2281	2258	2119	2025	1810	1638	1563	1559	1514	1433	1454	1489	1284	1373	1378	1421	1316	1339	1344	1303	1315	1259	1215	1245	1282	1251	1276	1319	1362	1385	1370	1492	1429	1435	1391	1453	1374	1370	1393	1414	1450
3217	3116	3052	2865	2641	2620	2420	2336	2221	2122	1965	2064	1794	1709	1610	1507	1371	1375	1343	1288	1269	1225	1247	1228	1221	1284	1257	1271	1277	1215	1235	1261	1279	1094	1154	1176	1246	1213	1229	1249	1235	1201	1259	1275	1258	1165	1211	1197	1209	1184
3402	3340	3153	2957	2668	2460	2361	2302	2225	2084	1967	1832	1749	1634	1578	1420	1367	1415	1343	1335	1375	1299	1138	1193	1267	1256	1283	1267	1355	1274	1249	1230	1226	1141	1160	1234	1248	1155	1250	1195	1147	1194	1233	1224	1244	1165	1147	1224	1222	1158
3465	3492	3160	3066	2837	2686	2432	2377	2227	2100	1911	1896	1845	1841	1728	1603	1554	1483	1477	1481	1461	1302	1279	1310	1354	1316	1417	1450	1397	1405	1431	1370	1494	1358	1349	1339	1312	1329	1306	1381	1318	1367	1305	1413	1306	1449	1406	1431	1463	1402
3675	3555	3319	3126	2831	2669	2512	2410	2381	2286	2123	1903	1865	1740	1751	1695	1654	1664	1666	1675	1478	1508	1538	1534	1597	1652	1718	1696	1772	1646	1645	1744	1599	1752	1749	1733	1637	1566	1537	1622	1551	1534	1616	1503	1717	1737	1729	1843	1834	1905
3478	3398	3136	3043	2844	2573	2579	2386	2364	2298	2035	2105	2035	1983	1940	1951	1841	2008	1938	1912	1745	1676	1813	1774	1784	1824	1789	1900	1855	1889	2013	2005	1938	2001	2021	1933	1971	1896	1848	1805	1773	1728	1773	1859	1904	1994	1931	2095	2166	2161
3667	3236	3024	2922	2720	2518	2449	2448	2324	2199	2037	1962	1911	1891	1854	1910	1916	1971	1931	1865	1641	1656	1599	1634	1609	1669	1707	1792	1754	1761	1787	1898	1901	1917	1980	2049	1977	2075	1922	1880	1877	1777	1829	1872	2016	1905	1974	2012	1959	1972
3642	3531	3086	2927	2744	2538	2558	2345	2275	2240	2067	1995	1734	1910	1764	1758	1708	1771	1766	1681	1603	1600	1545	1536	1576	1629	1552	1653	1544	1710	1696	1730	1719	1777	1884	1975	1950	1998	1988	1894	1910	1917	1838	1878	2029	2011	1910	1898	1896	1973
3844	3559	3192	3162	2943	2757	2692	2372	2229	2126	1844	1800	1665	1753	1718	1798	1712	1805	1865	1767	1717	1703	1572	1695	1657	1763	1865	1834	1832	1864	1821	1838	1929	2020	1961	2147	2250	2139	2155	2036	2091	2040	2003	2038	2006	2053	1916	2104	2008	2088
3391	3175	3182	2907	2843	2695	2496	2284	2116	1945	1823	1686	1712	1614	1685	1804	1846	1955	1986	1921	1986	1854	1960	1952	2019	1982	1984	1988	1931	2040	1987	2087	2193	2209	2370	2436	2515	2387	2310	2123	2037	1928	1888	1899	1868	2072	1979	1947	2185	2331
2798	2732	2565	2619	2463	2316	2129	1949	1780	1695	1504	1494	1545	1538	1609	1665	1857	1985	1996	2015	2036	1964	1750	1802	1862	1887	1847	1854	1783	1760	1933	1936	2004	2223	2318	2335	2264	2216	2118	1912	1835	1744	1743	1831	1737	1829	1857	1977	2058	2228
2241	2181	2121	2173	2168	2037	1948	1742	1510	1447	1404	1400	1422	1439	1575	1635	1709	1806	1838	1888	1908	1829	1745	1624	1716	1630	1592	1487	1545	1488	1646	1621	1627	1840	1817	1920	1878	1713	1819	1822	1824	1773	1831	1863	1760	1825	1743	1768	1710	1724
2002	1903	1942	1972	2028	1924	1721	1645	1518	1440	1349	1311	1293	1386	1464	1519	1613	1588	1781	1738	1803	1783	1769	1708	1725	1725	1679	1668	1565	1478	1476	1445	1478	1528	1721	1707	1726	1716	1697	1741	1727	1741	1858	1802	1704	1695	1660	1539	1528	1488
1972	1854	1876	1748	1900	1878	1812	1668	1592	1556	1494	1385	1413	1436	1522	1576	1669	1685	1838	1871	1906	1929	1984	2068	2008	2066	2049	2028	2073	2053	1919	1787	1724	1632	1711	1640	1640	1661	1596	1546	1540	1533	1562	1541	1502	1424	1441	1398	1331	1235
2025	2017	2050	1976	1859	1927	1795	1804	1634	1659	1626	1621	1564	1703	1687	1645	1851	1906	1878	1984	2029	2163	2118	2183	2361	2362	2403	2380	2335	2194	2222	2133	1958	1835	1836	1589	1670	1492	1490	1403	1408	1386	1285	1382	1380	1314	1273	1324	1243	1263
2147	2225	2129	2105	1986	1878	1850	1808	1750	1672	1717	1653	1719	1718	1804	1830	1853	2021	2009	1959	1964	1827	1897	1989	2081	2025	2068	2056	2045	2023	2077	1903	1846	1764	1667	1598	1595	1459	1462	1375	1438	1378	1433	1394	1475	1447	1456	1408	1418	1376
2315	2345	2275	2291	2171	2111	1963	1866	1854	1843	1956	1963	1973	1936	1918	1949	1907	1913	1938	1803	1764	1729	1589	1716	1804	1847	1837	1787	1639	1712	1725	1606	1604	1540	1461	1447	1437	1464	1330	1449	1384	1368	1471	1575	1658	1604	1721	1654	1704	1632
2406	2329	2311	2258	2077	1987	1887	1868	1827	1959	1963	2039	1975	1818	1831	1863	1899	1847	1814	1729	1578	1465	1439	1501	1552	1652	1659	1657	1584	1579	1502	1425	1435	1408	1328	1355	1377	1359	1356	1451	1418	1530	1568	1623	1769	1817	1876	1970	2000	1955
2213	2141	2136	2045	1804	1719	1589	1594	1553	1574	1640	1524	1556	1558	1527	1572	1496	1396	1431	1404	1247	1276	1217	1229	1244	1342	1324	1327	1326	1274	1314	1292	1286	1361	1327	1317	1352	1415	1374	1476	1529	1555	1618	1646	1687	1818	1880	1928	1913	1915
2037	2072	1925	1788	1792	1556	1513	1459	1418	1427	1447	1436	1485	1443	1421	1314	1251	1194	1176	1084	1176	1087	1087	1105	1128	1103	1057	1191	1110	1182	1173	1311	1333	1293	1372	1444	1382	1492	1402	1486	1599	1449	1616	1559	1684	1741	1878	1778	1875	1864
2616	2601	2467	2442	2291	2200	2051	1865	1765	1813	1728	1628	1631	1611	1441	1289	1253	1125	1063	1059	1012	1051	1075	1118	1145	1123	1184	1191	1325	1288	1387	1387	1473	1499	1447	1439	1493	1411	1336	1301	1378	1436	1451	1360	1428	1505	1457	1540	1643	1601
3516	3296	3282	3135	3067	2814	2634	2401	2274	2120	1991	1840	1796	1723	1474	1295	1214	1126	1090	976	1055	1018	1004	1029	1052	1095	1086	1147	1171	1158	1181	1266	1220	1273	1269	1258	1206	1292	1154	1185	1202	1243	1137	1192	1229	1167	1306	1311	1311	1419
3230	3172	2984	3052	3000	2809	2535	2353	2203	2117	1927	1866	1894	1730	1606	1445	1333	1233	1170	1045	1044	1018	1078	1048	1051	1049	1133	1121	1131	1147	1239	1236	1146	1282	1209	1174	1220	1221	1200	1208	1160	1123	1144	1121	1166	1270	1259	1291	1394	1526
2619	2539	2491	2433	2292	2280	2143	2019	1932	1946	2027	1881	2006	1870	1830	1774	1712	1634	1527	1521	1481	1409	1474	1383	1387	1509	1463	1561	1616	1727	1725	1792	1682	1644	1613	1437	1398	1428	1401	1352	1376	1340	1257	1326	1438	1426	1525	1534	1626	1698
2412	2366	2231	2151	2090	2027	2089	2071	2055	2174	2118	2099	2135	2146	2061	2095	2039	2116	2006	2114	2038	2109	1977	2025	2007	1997	2071	2140	2244	2428	2554	2494	2434	2301	2097	2056	1865	1867	1857	1805	1636	1734	1728	1852	1814	1905	1964	2043	2035	2050
2491	2414	2187	2200	2209	2194	2168	2237	2395	2385	2529	2569	2405	2444	2408	2341	2307	2460	2506	2566	2703	2474	2576	2493	2430	2516	2462	2587	2677	2943	2843	3003	2870	2863	2838	2647	2348	2241	2273	2129	2089	2147	2189	2337	2446	2524	2612	2494	2412	2371
2348	2254	2211	2142	2137	2234	2201	2371	2635	2793	2745	2702	2606	2576	2445	2406	2438	2591	2708	2801	2952	3035	3091	2944	2969	2842	2858	2942	2889	3063	3237	3292	3319	3404	3250	3017	2835	2578	2520	2317	2324	2367	2508	2531	2786	2800	2897	2811	2669	2466
2279	2139	2281	2118	2095	2169	2260	2459	2603	2843	2794	2845	2775	2689	2634	2533	2576	2730	2927	3240	3201	3574	3500	3538	3417	3455	3439	3470	3494	3581	3606	3775	3870	3892	3733	3477	3116	2823	2619	2610	2340	2503	2529	2670	2745	2840	2907	2814	2727	2562
2386	2217	2139	2177	2184	2192	2305	2445	2753	2876	2983	3061	2985	2915	2637	2766	2874	2811	3175	3478	3721	3777	3894	3987	3934	3991	3951	3713	3772	3935	4075	4052	4158	4238	3930	3722	3387	3107	2897	2622	2479	2569	2667	2753	2736	2851	2907	2789	2680	2414
2425	2145	2257	2231	2187	2270	2401	2647	2798	2947	3213	3162	2998	2851	2839	2837	2763	2952	3115	3361	3667	3647	3759	3813	3830	3708	3653	3622	3531	3744	3802	3999	4001	3982	3856	3544	3306	3020	2757	2632	2657	2676	2641	2732	2816	2833	2767	2731	2642	2416
2294	2148	2273	2305	2398	2372	2505	2482	2771	2883	3053	2975	2836	2646	2526	2599	2604	2835	2977	3150	3372	3333	3306	3431	3414	3279	3233	3337	3433	3547	3655	3690	3709	3623	3456	3240	3207	2918	2741	2597	2702	2773	2744	2854	2896	2707	2763	2637	2505	2407
2039	2068	2043	2090	2184	2359	2323	2431	2580	2646	2802	2743	2562	2483	2416	2388	2524	2722	2892	3075	3234	3066	3073	3140	3202	3200	3399	3477	3559	3585	3622	3650	3766	3569	3305	3106	2929	2889	2767	2724	2834	2747	2862	2834	2824	2734	2567	2495	2396	2358
2049	2041	2113	2066	2168	2308	2205	2354	2294	2375	2346	2450	2359	2251	2222	2397	2369	2463	2716	2781	2851	2909	2829	2914	2961	3152	3303	3538	3538	3497	3680	3477	3331	3108	2846	2738	2690	2551	2560	2457	2426	2382	2460	2475	2315	2240	2122	2203	2063	2101
2675	2608	2473	2482	2438	2389	2389	2268	2179	2106	2014	2054	1924	1874	1828	1877	1848	1904	1990	1995	2056	2025	2099	1997	2117	2154	2196	2282	2298	2407	2421	2378	2225	2182	1962	1961	1820	1812	1770	1741	1688	1760	1701	1704	1624	1499	1539	1518	1544	1708
3356	3345	3300	3161	3118	2969	2933	2666	2509	2319	2183	2055	1931	1903	1718	1705	1597	1632	1694	1615	1609	1620	1597	1528	1549	1494	1577	1420	1576	1489	1475	1498	1573	1459	1492	1462	1372	1382	1313	1352	1321	1288	1327	1423	1417	1423	1508	1478	1487	1465
3143	3061	3028	3009	2977	2992	2895	2960	2804	2533	2475	2342	2296	2109	2099	1976	2038	2049	2131	2112	2226	2273	2090	2079	1984	1932	1897	1943	1843	2029	2299	2367	2471	2523	2489	2399	2326	2277	2144	2115	2074	2122	2146	2283	2310	2412	2298	2347	2260	2109
2291	2353	2223	2199	2220	2282	2319	2294	2348	2286	2283	2099	2035	1847	1769	1837	1876	1866	1929	2141	2267	2356	2411	2338	2180	1969	1967	1985	1983	2141	2406	2809	3040	3262	3553	3517	3568	3597	3489	3249	3257	3277	3442	3535	3666	3740	3706	3514	3315	3214
1890	1855	1845	1741	1764	1844	1888	1822	1834	1900	1833	1682	1641	1580	1493	1422	1374	1363	1403	1535	1705	1767	1953	1953	1951	1902	1674	1614	1500	1516	1632	1846	2155	2534	2835	3101	3364	3534	3806	3809	3812	4034	4178	4312	4392	4515	4457	4213	4036	3838
1999	1882	1825	1740	1875	1755	1838	1830	1739	1730	1795	1640	1689	1782	1613	1679	1548	1427	1366	1277	1297	1391	1449	1688	1856	2049	1926	1900	1826	1591	1444	1379	1326	1532	1672	2145	2478	2783	3026	3388	3591	3678	3970	4201	4091	4302	4209	4076	3823	3806
2173	2000	1983	2049	2029	1966	1986	1861	1805	1820	1785	1837	1825	1857	1949	2118	2016	2083	1749	1660	1409	1335	1365	1510	1817	2067	2231	2487	2731	2524	2204	1892	1539	1253	1307	1456	1764	2074	2302	2630	2946	3221	3592	3749	3940	3767	3837	3794	3658	3647
2138	2143	2236	2258	2265	2300	2267	2310	2157	2174	2048	1977	1942	2058	2202	2482	2698	2714	2745	2396	2142	1822	1637	1624	1739	1990	2367	3091	3426	3472	3107	2778	2281	1703	1355	1231	1295	1581	1901	2281	2697	2838	3160	3458	3563	3667	3449	3504	3447	3483
2107	2251	2201	2355	2319	2539	2575	2569	2654	2459	2327	2131	1989	2082	2342	2600	2924	3117	3176	2951	2631	2317	1993	1699	1687	2072	2299	3076	3581	3815	3684	3289	2799	2026	1466	1204	1250	1406	1619	2071	2377	2631	3001	3315	3284	3293	3462	3450	3269	3544
2099	2093	2161	2307	2358	2484	2432	2593	2491	2243	2124	2049	1933	2002	2198	2333	2734	2874	2920	2745	2357	2087	1771	1496	1552	1819	2126	2762	3317	3452	3452	3206	2650	2026	1517	1266	1302	1472	1730	2069	2412	2706	2989	3299	3400	3483	3347	3319	3383	3328
2150	2117	2075	2158	2145	2216	2224	2247	2089	2038	1944	1808	1822	1948	2091	2245	2414	2571	2456	2195	1962	1716	1495	1503	1532	1880	2131	2426	2875	3039	2890	2589	2231	1688	1315	1267	1389	1655	1946	2391	2648	2952	3159	3390	3574	3417	3458	3329	3298	3350
2149	2041	1973	2012	1947	1932	1934	1851	1814	1798	1780	1705	1805	1854	1980	2168	2274	2219	2044	1878	1641	1423	1338	1423	1534	1731	1929	2076	2350	2369	2227	1888	1504	1404	1270	1387	1615	2009	2276	2647	2899	3063	3412	3541	3594	3662	3559	3457	3397	3388
1954	1978	1830	1760	1684	1620	1552	1605	1593	1645	1646	1637	1621	1606	1669	1720	1584	1648	1583	1512	1276	1349	1310	1349	1498	1493	1596	1561	1523	1409	1419	1237	1236	1241	1504	1776	2118	2460	2834	2977	3181	3372	3504	3721	3547	3714	3593	3532	3524	3432
2169	2033	1868	1759	1763	1654	1674	1676	1751	1904	1914	1996	1864	1823	1712	1601	1582	1653	1555	1578	1584	1713	1786	1840	1704	1654	1552	1408	1373	1283	1221	1422	1585	1873	2302	2563	2900	3228	3395	3594	3488	3750	3673	3608	3582	3601	3540	3393	3415	3324
2784	2760	2608	2514	2454	2501	2671	2739	2853	3110	3190	3364	3150	2934	2936	2785	2745	2804	2923	3032	3135	3150	3224	3068	2865	2687	2528	2455	2394	2431	2643	2949	3217	3581	3592	3920	4181	4168	4163	4047	3959	3906	3875	3711	3622	3598	3650	3516	3588	3451
3301	3196	3107	2953	3021	3045	3258	3381	3533	3777	3864	3932	3825	3733	3588	3431	3277	3441	3563	3630	3864	4003	3879	3651	3384	3150	3068	2914	3106	3328	3608	3894	4164	4306	4408	4315	4532	4521	4359	4208	4018	4074	3842	3858	3690	3731	3621	3643	3518	3447
2950	2812	2537	2637	2457	2538	2466	2635	2738	3017	3210	3157	3155	2930	2774	2529	2461	2502	2395	2678	2854	2788	2882	2758	2510	2425	2265	2233	2265	2466	2724	2845	3224	3402	3597	3793	3849	3907	4007	3870	3939	3896	3834	3742	3779	3614	3659	3570	3561	3319
2386	2295	2256	2153	2054	1869	1771	1852	1824	2094	2098	2155	2211	2116	1900	1793	1627	1608	1556	1756	1811	1797	1858	1789	1710	1662	1500	1466	1450	1399	1421	1630	1788	2231	2463	2837	3036	3307	3644	3627	3714	3836	3760	3790	3930	3846	3713	3524	3559	3280
2184	2149	2125	1870	1850	1662	1633	1594	1581	1620	1743	1781	1857	1905	1829	1762	1596	1516	1483	1426	1453	1446	1472	1542	1609	1488	1516	1475	1322	1137	1131	1212	1255	1476	1813	2214	2568	2814	3286	3391	3659	3725	3888	3981	4017	3827	3781	3583	3497	3343
2135	2155	2030	2105	2035	1839	1693	1733	1485	1525	1589	1740	1757	1883	1976	2017	1927	1857	1701	1674	1512	1470	1449	1592	1661	1761	1877	1952	1796	1640	1455	1239	1127	1185	1321	1590	2027	2293	2757	3123	3315	3652	3810	3921	3727	3777	3764	3651	3425	3297
2164	2167	2132	2175	2104	2054	1896	1813	1693	1638	1620	1599	1853	1950	2177	2430	2419	2501	2360	2287	1988	1699	1654	1715	1802	2103	2412	2519	2542	2309	2144	1816	1477	1228	1185	1283	1668	1845	2276	2645	3012	3355	3666	3717	3849	3634	3616	3459	3194	3133
2148	2130	2214	2191	2235	2171	2180	2056	1889	1857	1756	1675	1758	2031	2132	2605	2793	2999	2886	2662	2198	1957	1819	1828	2007	2318	2742	2970	3165	2958	2715	2341	1839	1491	1250	1231	1550	1895	2272	2686	3067	3270	3608	3805	3801	3795	3540	3500	3384	3270
2086	2052	2116	2307	2209	2166	2097	2065	1890	1865	1716	1715	1782	1912	2202	2338	2663	2656	2566	2392	2080	1779	1738	1872	1882	2253	2695	2949	3109	2922	2477	2178	1701	1385	1222	1430	1815	2193	2614	3193	3450	3630	3997	4195	4154	4040	3852	3801	3827	3641
2127	2079	2071	2054	2150	2016	2052	1818	1822	1787	1682	1635	1664	1792	1971	2037	2170	2153	2021	1820	1649	1549	1500	1723	1799	2013	2248	2485	2484	2152	1948	1637	1419	1256	1349	1649	2144	2662	3078	3404	3862	3953	4114	4339	4232	4070	4132	3938	3964	3906
2037	2091	1981	1913	1827	1813	1868	1664	1600	1592	1514	1467	1566	1489	1524	1689	1519	1539	1460	1331	1352	1295	1309	1353	1477	1472	1634	1524	1501	1371	1302	1288	1296	1487	1740	2078	2451	2949	3273	3465	3682	3912	3941	3911	3894	3708	3655	3541	3353	3341
1956	1823	1743	1643	1640	1481	1497	1510	1332	1270	1314	1277	1241	1257	1089	1171	1205	1124	1135	1138	1136	1142	1152	1130	1077	1136	1058	1027	1016	1063	1164	1340	1529	1774	2014	2244	2537	2734	2883	3046	3095	3115	3070	2992	2834	2718	2641	2431	2433	2376
2099	1901	1789	1770	1763	1585	1588	1590	1472	1301	1274	1259	1223	1260	1143	1167	1261	1128	1169	1205	1306	1362	1319	1282	1129	1111	1051	1097	1013	1150	1221	1407	1557	1590	1870	1846	1955	2084	2066	2163	2076	2120	1912	1927	1826	1777	1655	1528	1577	1592
2677	2458	2357	2221	2224	2210	2125	2192	2052	1934	1767	1686	1614	1583	1429	1464	1435	1316	1421	1480	1490	1444	1588	1532	1482	1334	1372	1218	1240	1115	1177	1270	1346	1405	1389	1567	1414	1503	1542	1439	1430	1474	1421	1326	1381	1315	1338	1287	1209	1256
3240	3157	3020	3117	2975	2970	3076	2937	2936	2689	2443	2257	2074	2042	2019	1863	1789	1730	1678	1706	1660	1730	1691	1600	1636	1560	1500	1510	1424	1429	1414	1411	1402	1371	1453	1434	1479	1387	1383	1388	1261	1443	1380	1369	1435	1367	1350	1358	1397	1375
3565	3492	3591	3349	3443	3352	3329	3289	3325	3173	2909	2816	2405	2343	2281	2170	2052	2004	1977	1862	1682	1848	1643	1795	1687	1675	1709	1690	1599	1686	1880	1647	1747	1696	1725	1777	1680	1524	1551	1527	1485	1481	1516	1558	1481	1580	1597	1666	1737	1797
3604	3662	3610	3527	3488	3423	3258	3011	3018	2935	2696	2775	2566	2417	2250	2261	2260	2078	1994	1984	1867	1711	1685	1629	1646	1704	1709	1761	1802	1944	1939	2011	1930	1996	1905	1968	1865	1790	1863	1702	1754	1655	1749	1724	1748	1794	1842	2008	2004	1948
3519	3602	3604	3466	3256	3182	2834	2613	2612	2590	2455	2334	2262	2212	2148	1999	2036	1976	1973	1922	1758	1570	1605	1471	1467	1617	1584	1682	1706	1868	1984	1973	2041	2085	2041	1983	2024	2056	2002	1800	1835	1904	1708	1651	1729	1861	1823	1864	1988	2102
3343	3388	3512	3350	3254	2908	2711	2424	2219	2128	2053	2017	1974	1909	1854	1872	1789	1772	1721	1662	1587	1580	1411	1431	1444	1439	1484	1605	1659	1787	1940	1870	1987	1970	1934	1932	1860	1839	2000	1699	1785	1720	1599	1676	1629	1595	1682	1739	1742	1808
3453	3421	3484	3404	3156	2992	2668	2367	2159	2077	1847	1759	1653	1685	1641	1685	1554	1615	1406	1453	1426	1372	1333	1349	1346	1403	1368	1514	1587	1722	1909	1836	1926	1885	1809	1802	1711	1780	1796	1809	1820	1728	1627	1659	1578	1621	1555	1565	1583	1621
3401	3467	3373	3476	3275	3047	2742	2472	2189	2018	1775	1746	1598	1495	1578	1525	1435	1531	1483	1493	1475	1353	1331	1368	1285	1446	1408	1469	1690	1837	1994	1984	2082	2045	1985	1855	1886	1887	1831	1956	1963	1958	1794	1911	1846	1873	1860	1742	1809	1660
3061	3202	3244	3364	3109	2996	2771	2547	2305	2075	1947	1775	1698	1624	1551	1592	1509	1494	1408	1505	1478	1504	1434	1392	1564	1525	1572	1624	1842	1950	2109	2281	2302	2232	2210	1998	2072	1980	1984	2019	2039	1962	1985	1817	1959	1960	1912	1891	1805	1712
2888	3000	2894	2814	2968	2711	2758	2485	2390	2280	2096	2074	1863	1807	1805	1665	1636	1599	1518	1423	1431	1402	1481	1492	1542	1573	1663	1732	1817	2088	2080	2194	2175	2096	2075	1916	1827	1735	1794	1766	1631	1712	1724	1713	1734	1752	1835	1665	1655	1615
2777	2595	2504	2574	2502	2427	2328	2465	2526	2469	2358	2276	2145	1879	1782	1794	1775	1595	1444	1409	1386	1390	1442	1471	1536	1561	1551	1607	1730	1749	1955	1850	1879	1838	1766	1564	1584	1469	1565	1447	1397	1389	1421	1445	1531	1542	1633	1648	1643	1605
2851	2599	2339	2177	2184	2112	2131	2204	2329	2289	2180	2168	2058	1975	1871	1797	1707	1549	1473	1369	1314	1369	1302	1302	1336	1314	1437	1397	1491	1477	1484	1689	1631	1523	1446	1419	1320	1313	1427	1323	1362	1375	1321	1410	1497	1502	1576	1628	1672	1614
3011	2730	2419	2180	1867	1742	1721	1838	1853	1984	2119	1993	1937	1908	1912	1795	1616	1567	1325	1216	1182	1083	1078	1128	1124	1158	1236	1197	1278	1269	1355	1452	1357	1412	1262	1209	1260	1265	1223	1258	1227	1190	1214	1393	1376	1380	1375	1433	1528	1470
3062	2832	2447	2089	1764	1420	1434	1450	1524	1622	1865	1761	1857	1929	1816	1737	1604	1471	1230	1122	1032	937	981	1005	1044	1032	1079	1098	1178	1199	1275	1184	1193	1197	1102	1096	1196	1055	1007	1106	1059	1098	1138	1193	1239	1327	1302	1285	1285	1251
3038	2679	2362	2020	1621	1272	1123	1143	1482	1602	1936	2028	1937	1947	1817	1720	1585	1368	1182	1089	982	925	922	979	1039	1055	1032	1034	1114	1033	1192	1071	1133	1122	1098	1088	1020	1079	1028	974	1132	1140	1257	1296	1482	1486	1541	1485	1443	1377
2829	2530	2226	1840	1527	1219	1108	1221	1388	1818	2092	2288	2188	2203	1984	1761	1632	1461	1215	1099	980	970	982	1113	1101	1153	1113	1197	1181	1097	1084	1120	1169	1130	1070	1082	1047	1035	1106	1053	1179	1173	1295	1399	1585	1678	1945	1927	1845	1735
2866	2375	2073	1720	1417	1203	1194	1296	1610	1977	2429	2578	2531	2442	2295	1987	1742	1647	1449	1160	1124	1013	1136	1296	1256	1345	1363	1268	1275	1204	1255	1281	1202	1197	1176	1143	1170	1122	1239	1260	1284	1305	1324	1508	1685	1860	2085	2116	2037	1979
2810	2410	1985	1604	1355	1172	1226	1493	1682	2230	2585	2686	2653	2683	2297	2004	1772	1678	1352	1202	1111	1126	1267	1314	1392	1411	1443	1347	1259	1232	1274	1274	1230	1195	1153	1141	1215	1068	1164	1253	1330	1343	1433	1645	1801	1951	2189	2191	2103	2133
2777	2313	1978	1539	1303	1229	1110	1402	1650	2126	2487	2673	2572	2495	2231	1939	1696	1545	1329	1082	972	1025	1237	1264	1319	1306	1311	1309	1260	1229	1150	1210	1219	1164	1148	1035	1139	1059	1107	1077	1251	1223	1360	1502	1676	1889	2073	2050	2015	2029
2870	2515	2034	1607	1315	1182	1040	1218	1503	1853	2203	2500	2500	2246	2009	1798	1681	1508	1261	1063	930	977	1000	1060	1140	1138	1068	1187	1152	1088	1171	1200	1216	1215	1103	1107	1043	1088	992	1090	1090	1213	1265	1399	1552	1581	1754	1773	1790	1666
2994	2786	2198	1842	1526	1070	1027	1078	1301	1533	1778	2032	2036	2028	1840	1777	1682	1720	1436	1281	1064	1047	975	1009	947	1006	1009	1107	1129	1120	1251	1364	1352	1298	1274	1226	1139	1147	1153	1165	1247	1231	1283	1339	1388	1393	1486	1403	1444	1329
2945	2526	2189	1885	1473	1187	1002	978	1136	1337	1505	1766	1761	1837	1724	1801	1841	1847	1637	1504	1253	1163	1105	1042	1078	1024	1093	1278	1293	1383	1524	1544	1627	1719	1566	1510	1490	1404	1392	1369	1335	1337	1303	1246	1356	1300	1302	1315	1323	1344
2555	2330	1978	1729	1518	1265	1138	1083	1092	1257	1468	1519	1641	1634	1817	1802	1833	1800	1830	1695	1433	1321	1185	1075	1132	1125	1322	1515	1577	1656	1747	1854	1881	1976	1973	1751	1593	1573	1422	1343	1380	1333	1414	1385	1396	1366	1408	1398	1420	1504
2410	2169	1884	1760	1675	1490	1421	1344	1248	1279	1473	1440	1511	1641	1717	1777	1866	1893	1914	1970	1630	1557	1316	1329	1322	1427	1546	1696	1881	2036	2037	2203	2251	2307	2138	2051	1874	1803	1647	1569	1531	1607	1686	1669	1760	1742	1661	1732	1707	1548
2297	2136	2060	1909	1810	1847	1688	1568	1486	1411	1397	1373	1495	1533	1757	1869	2029	2224	2237	2130	2016	1771	1670	1634	1628	1719	1843	1945	2113	2277	2346	2511	2706	2626	2628	2564	2432	2181	2204	2025	2017	2077	2046	2081	2124	2223	2163	2142	2069	1947
2473	2266	2088	2023	2024	1987	1746	1764	1636	1444	1440	1456	1485	1474	1616	1826	2111	2293	2326	2256	2279	2072	1854	1697	1831	1723	1854	2040	2156	2325	2509	2707	2926	2994	2878	2896	2719	2655	2479	2351	2412	2152	2269	2432	2528	2444	2619	2509	2550	2374
2471	2348	2052	1992	1929	1823	1708	1592	1427	1405	1349	1270	1406	1463	1539	1784	1981	2159	2399	2365	2095	2058	1864	1690	1683	1729	1918	2009	2257	2339	2528	2748	2886	2924	2917	2862	2755	2677	2467	2350	2202	2281	2256	2457	2532	2582	2607	2580	2497	2449
2525	2414	2146	1964	1948	1742	1680	1524	1336	1329	1230	1211	1254	1461	1534	1817	2098	2207	2433	2488	2264	2091	1864	1706	1602	1741	1838	2013	2157	2289	2543	2766	3012	2888	2958	2855	2698	2532	2560	2347	2326	2430	2507	2535	2772	2665	2486	2467	2262	2321
2640	2451	2230	2086	2069	1833	1713	1632	1426	1342	1333	1195	1259	1412	1560	1905	2243	2547	2595	2603	2363	2154	1919	1727	1660	1779	1964	2317	2443	2615	2898	3038	3154	3142	3158	2992	2955	2652	2812	2788	2630	2923	2716	2862	2824	2802	2755	2459	2348	2235
2554	2428	2259	2196	2141	1968	1780	1686	1565	1514	1405	1307	1332	1547	1715	2089	2247	2571	2623	2654	2287	2193	2016	1810	1812	1960	2193	2450	2647	2866	3077	3135	3259	3363	3278	3154	3025	2793	2756	2776	2711	2775	2681	2651	2696	2777	2758	2554	2424	2406
2538	2265	2129	1998	1858	1849	1781	1731	1672	1627	1512	1416	1456	1561	1660	1965	2133	2399	2492	2414	2136	2021	1801	1658	1725	1894	2180	2311	2475	2661	2807	2917	2928	3030	2806	2761	2655	2492	2241	2350	2215	2189	2275	2090	2165	2325	2386	2405	2467	2496
2441	2172	2050	1829	1670	1702	1642	1733	1701	1654	1616	1560	1584	1731	1831	1911	2053	2225	2218	2127	1913	1742	1667	1646	1551	1770	1921	2105	2293	2311	2435	2403	2447	2479	2451	2255	2069	2077	1899	1843	1790	1864	1716	1704	1703	1744	1794	1899	1895	2131
2658	2267	2001	1854	1687	1613	1532	1555	1558	1642	1504	1759	1686	1844	1973	2012	2034	2118	2101	2015	1841	1725	1515	1563	1527	1647	1795	1846	2038	2147	2168	2259	2118	2090	2063	1979	1891	1805	1808	1810	1815	1725	1813	1665	1578	1530	1478	1520	1457	1501
2714	2551	2210	1954	1780	1545	1391	1334	1342	1384	1452	1477	1654	1895	1985	1990	2042	2102	2003	1914	1641	1506	1358	1296	1299	1484	1637	1731	1920	2065	2131	2086	2119	1994	1943	1765	1755	1573	1560	1571	1517	1599	1635	1711	1694	1612	1578	1525	1423	1454
2949	2707	2374	2061	1710	1447	1249	1127	1205	1204	1355	1493	1668	1781	1925	1842	1849	1886	1788	1642	1435	1249	1174	1141	1162	1213	1374	1489	1691	1772	1865	1868	1815	1681	1546	1502	1313	1323	1206	1202	1219	1220	1386	1493	1562	1695	1573	1512	1526	1505
3089	2669	2335	1929	1605	1274	1066	1074	1139	1376	1499	1680	1691	1788	1889	1655	1674	1572	1493	1376	1199	985	1064	998	1078	1129	1175	1328	1401	1429	1552	1528	1370	1382	1297	1176	1150	1102	939	1032	976	1167	1217	1299	1478	1526	1658	1501	1494	1471
3033	2792	2246	1848	1504	1191	1144	1111	1269	1537	1833	1950	2035	2138	2007	1829	1636	1406	1243	1102	1086	929	1079	1095	1166	1268	1328	1308	1325	1275	1310	1279	1176	1208	1188	1099	963	1071	1100	1051	1117	1159	1409	1563	1612	1822	1847	1828	1872	1908
3114	2760	2273	1789	1427	1178	1058	1162	1365	1833	2017	2343	2345	2377	2190	1994	1681	1493	1275	1095	983	964	1014	1155	1327	1417	1530	1402	1339	1267	1294	1302	1329	1229	1149	1191	1141	1101	1193	1154	1131	1445	1913	2230	2358	2651	3162	3084	3066	3162
3055	2678	2210	1767	1427	1107	1033	1170	1452	1784	2204	2380	2449	2388	2299	1986	1728	1560	1350	1097	1096	1024	1097	1172	1352	1448	1618	1507	1345	1338	1363	1424	1490	1439	1346	1228	1227	1188	1246	1336	1466	2019	3112	3517	3717	4516	5504	5476	5643	5703
3019	2561	2202	1767	1454	1146	1021	1066	1298	1679	1914	2099	2216	2187	1999	1786	1611	1469	1306	1130	1162	1096	1135	1150	1277	1360	1361	1424	1366	1275	1342	1421	1415	1448	1407	1384	1264	1305	1435	1584	1742	2293	3610	4476	4746	5692	6589	6625	6611	6504
3065	2753	2294	1826	1510	1170	1038	1095	1144	1407	1710	1678	1785	1878	1712	1585	1522	1430	1273	1118	1086	1035	1064	1082	1155	1176	1274	1274	1264	1244	1258	1301	1421	1472	1409	1557	1392	1397	1536	1674	1650	1994	2773	3638	3907	4408	4746	4664	4707	4679
3198	2829	2354	1997	1614	1327	1053	1030	1105	1230	1373	1453	1586	1654	1628	1463	1434	1477	1439	1252	1168	1140	1052	1049	1048	1167	1133	1149	1189	1263	1390	1354	1541	1622	1504	1492	1378	1387	1379	1407	1314	1247	1622	2101	2272	2332	2533	2614	2745	2804
3044	2869	2292	1977	1645	1363	1134	1055	1147	1183	1262	1330	1460	1546	1568	1614	1736	1710	1690	1499	1254	1205	1168	1068	1115	1136	1192	1284	1376	1538	1569	1601	1685	1863	1613	1455	1275	1136	1147	1118	1022	1108	1315	1555	1695	1849	2088	2152	2136	2192
2896	2547	2129	1812	1577	1440	1181	1133	1134	1234	1321	1400	1498	1644	1810	1728	1890	1755	1819	1666	1447	1298	1189	1156	1178	1180	1399	1515	1670	1842	1960	1928	1977	2015	1742	1505	1359	1088	1101	1120	1211	1384	1638	1911	2097	2194	2204	2199	2165	2018
2697	2438	2065	1766	1662	1493	1320	1307	1360	1331	1445	1436	1496	1794	1793	1907	1889	1932	1843	1776	1570	1442	1325	1304	1325	1540	1609	1732	2026	2118	2145	2174	2195	1990	1869	1598	1492	1469	1492	1628	1758	1892	2171	2280	2302	2172	2049	1873	1728	1632
2590	2364	2056	1974	1846	1641	1562	1567	1573	1553	1492	1414	1594	1607	1794	1910	2134	2205	2201	1966	1854	1671	1604	1605	1584	1709	1820	2084	2306	2403	2545	2559	2512	2404	2124	2086	2022	2119	2132	2287	2413	2595	2499	2518	2319	2221	1983	1733	1580	1519
2577	2434	2273	2038	2011	1958	1707	1762	1662	1569	1477	1424	1412	1537	1709	1887	2162	2260	2260	2201	1989	1938	1755	1709	1742	1822	1876	2166	2232	2574	2604	2648	2640	2561	2353	2325	2293	2323	2377	2401	2571	2474	2556	2473	2433	2229	2153	1862	1663	1539
2666	2584	2386	2216	2079	1952	1777	1619	1598	1441	1356	1174	1299	1446	1558	1838	2092	2302	2431	2292	2213	1976	1778	1719	1686	1623	1716	1903	2166	2366	2580	2589	2808	2707	2518	2369	2296	2355	2140	2210	2155	2135	2207	2263	2235	2144	2209	2089	1975	1893
2714	2626	2415	2215	2155	1930	1679	1460	1446	1313	1154	1192	1208	1289	1515	1695	2090	2242	2404	2367	2154	2062	1791	1638	1535	1596	1591	1884	1869	2263	2477	2570	2787	2826	2804	2514	2430	2337	2125	2021	2002	2041	2044	2120	2136	2094	2119	2020	1940	1811
2842	2595	2456	2251	2251	2004	1724	1582	1493	1315	1184	1181	1348	1338	1552	1817	2072	2413	2396	2532	2277	2135	1786	1716	1720	1613	1615	1825	2046	2241	2599	2708	2895	2999	2983	2797	2574	2431	2397	2225	2113	2193	2113	2234	2176	2159	2136	2022	1944	1798
2924	2675	2576	2421	2130	1997	1887	1661	1648	1517	1384	1378	1387	1609	1648	1854	2262	2334	2476	2458	2457	2105	1912	1741	1723	1734	1847	1967	2076	2197	2645	2748	2833	2950	2866	2787	2602	2501	2433	2286	2206	2207	2260	2286	2285	2200	2237	2096	2077	1922
2820	2595	2355	2223	2235	2072	1962	1873	1765	1668	1604	1408	1593	1623	1717	1819	2067	2168	2345	2335	2196	2082	1811	1720	1795	1642	1822	1865	1979	2129	2321	2390	2574	2450	2415	2459	2429	2169	2126	2073	2053	1931	2113	2251	2247	2165	2267	2170	2000	1995
2802	2540	2291	2154	2043	1993	1938	1865	1802	1781	1634	1632	1652	1715	1785	1886	1931	2067	2170	2134	2070	1841	1756	1690	1758	1621	1728	1786	1932	2006	2107	2173	2108	2088	2039	2093	1974	1901	1783	1851	1788	1801	1852	2016	2106	2190	2033	1873	1758	1685
2888	2508	2195	2115	1931	1877	1795	1796	1833	1704	1658	1677	1675	1747	1954	1962	2032	2053	2052	2082	1943	1741	1616	1625	1611	1599	1770	1772	1889	1976	2091	1966	2042	1957	1906	1881	1739	1662	1648	1626	1662	1740	1757	1895	1836	1858	1732	1603	1484	1518
2972	2729	2234	2104	1906	1724	1684	1570	1585	1560	1660	1560	1662	1711	1774	1819	1867	1863	1827	1639	1624	1578	1463	1389	1441	1663	1545	1690	1690	1686	1779	1722	1636	1579	1524	1436	1374	1331	1408	1434	1431	1440	1486	1457	1459	1468	1502	1400	1281	1252
3156	2705	2172	1961	1786	1565	1424	1416	1399	1484	1531	1562	1655	1606	1628	1559	1559	1461	1412	1201	1207	1083	1113	1152	1204	1358	1383	1359	1301	1259	1404	1288	1267	1144	1147	1133	1077	1107	1120	1115	1182	1157	1247	1200	1230	1180	1200	1205	1229	1295
2872	2536	2158	1838	1659	1415	1414	1419	1575	1751	1754	1754	1774	1829	1693	1557	1398	1149	1133	1002	1006	1014	1146	1211	1262	1274	1286	1232	1194	1080	1092	1024	1088	1056	1045	1002	1130	1163	1179	1242	1350	1364	1365	1381	1300	1293	1378	1408	1384	1494
2666	2251	1955	1757	1599	1553	1641	1989	2193	2159	2229	2237	2196	2138	1897	1654	1513	1341	1186	1147	1191	1313	1474	1507	1524	1445	1493	1388	1313	1243	1197	1226	1200	1311	1312	1371	1352	1474	1562	1601	1705	1765	1691	1652	1648	1718	1678	1759	1750	1871
2550	2193	2075	1850	1934	2116	2238	2485	2706	2822	2770	2745	2673	2451	2403	2135	1844	1747	1618	1569	1649	1706	1785	1887	1939	1860	1739	1690	1527	1527	1586	1642	1613	1689	1733	1763	1805	1981	1984	1944	2014	2161	1920	2042	1908	1953	1957	1937	2098	2206
2441	2274	2194	2442	2485	2723	3047	3248	3175	3228	3221	3013	2842	2852	2628	2416	2194	2071	1979	2043	1950	2019	2079	2219	2134	2204	1906	1820	1815	1804	1788	1882	1843	1808	1851	1857	1963	1992	2224	2326	2417	2254	2194	2118	2077	2105	2092	2136	2334	2504
2797	2460	2534	2745	2966	3057	3297	3420	3389	3222	3127	3044	2892	2837	2663	2444	2343	2089	2038	1965	2029	2034	2063	1999	2073	2024	1949	1797	1792	1669	1729	1740	1713	1835	1714	1726	1896	1876	2060	2178	2205	2142	2129	2063	2136	2087	2040	2020	2161	2354
2840	2863	2702	2842	2962	3122	3241	3097	3123	3004	2794	2799	2667	2541	2573	2296	2166	1890	1835	1747	1751	1761	1719	1753	1763	1656	1673	1597	1583	1500	1446	1546	1530	1607	1569	1522	1575	1720	1814	1950	1809	1780	1770	1811	1625	1746	1727	1798	1857	1985
2832	2777	2847	2775	2782	2868	2858	2842	2597	2597	2541	2418	2472	2260	2218	2053	1828	1744	1568	1517	1507	1343	1406	1400	1334	1324	1336	1332	1270	1263	1185	1166	1271	1336	1358	1243	1313	1423	1479	1454	1519	1435	1481	1342	1333	1338	1371	1425	1471	1623
2923	2809	2649	2717	2755	2650	2684	2644	2389	2359	2190	2159	2146	2086	2003	1882	1779	1547	1426	1323	1375	1376	1247	1218	1170	1133	1209	1221	1156	1170	1162	1142	1094	1145	1137	1186	1197	1225	1221	1336	1264	1200	1214	1181	1126	1145	1116	1180	1328	1316
2946	2877	2753	2753	2714	2730	2607	2425	2385	2200	2117	2018	1924	1902	1951	1769	1671	1552	1527	1494	1407	1282	1293	1174	1214	1226	1244	1188	1162	1158	1094	1151	1132	1149	1112	1126	1092	1115	1137	1089	1152	1119	1100	1096	1112	1060	1061	1123	1089	1155
2759	2864	2897	2830	2609	2799	2663	2512	2310	2093	2023	1827	1868	1791	1896	1804	1634	1620	1615	1587	1511	1389	1354	1341	1351	1347	1307	1281	1293	1301	1253	1322	1291	1379	1271	1277	1212	1225	1161	1185	1148	1207	1213	1210	1140	1138	1184	1195	1139	1248
2841	2877	3014	2974	2893	2588	2540	2347	2266	2134	1984	1888	1784	1709	1679	1717	1680	1675	1667	1662	1582	1474	1480	1465	1458	1426	1425	1344	1340	1401	1346	1384	1367	1361	1430	1446	1423	1409	1356	1264	1240	1294	1139	1228	1258	1311	1277	1346	1408	1475
2913	2823	2736	2993	2923	2613	2435	2344	2110	1957	1723	1589	1667	1608	1575	1502	1561	1531	1531	1513	1534	1514	1513	1484	1356	1429	1322	1345	1228	1280	1278	1336	1315	1439	1458	1523	1447	1441	1498	1372	1280	1281	1193	1174	1215	1292	1307	1362	1522	1424
2985	2803	2835	2971	2865	2627	2250	2220	2073	1814	1596	1617	1484	1424	1367	1378	1418	1385	1324	1301	1303	1305	1322	1220	1267	1165	1192	1140	1142	1208	1201	1186	1179	1177	1224	1228	1295	1314	1329	1279	1213	1117	1222	1094	1135	1235	1216	1182	1330	1348
2838	2926	2889	2926	2807	2676	2342	2109	1920	1758	1666	1539	1437	1355	1367	1319	1302	1332	1191	1225	1134	1198	1166	1160	1096	1053	1050	1070	1032	1132	1050	1080	1073	1113	1123	1120	1147	1235	1150	1180	1131	1059	1100	1062	1109	1102	1176	1232	1269	1260
2706	2779	2982	2796	2613	2606	2338	1976	1960	1764	1725	1570	1476	1438	1374	1353	1283	1391	1247	1173	1155	1154	1221	1189	1197	1174	1096	1084	1169	1165	1195	1192	1126	1110	1201	1120	1141	1207	1235	1228	1222	1149	1232	1107	1125	1147	1218	1254	1308	1326
2634	2754	2899	2875	2661	2507	2368	2126	2084	1904	1726	1770	1628	1560	1524	1485	1462	1440	1396	1328	1224	1238	1241	1172	1210	1224	1252	1208	1242	1247	1368	1363	1307	1334	1293	1338	1317	1273	1211	1193	1206	1240	1208	1153	1182	1272	1219	1348	1337	1484
2691	2620	2934	3075	2893	2691	2583	2337	2148	2076	1906	1810	1740	1646	1666	1595	1623	1641	1575	1419	1378	1287	1311	1356	1335	1399	1281	1327	1281	1393	1480	1492	1473	1501	1429	1451	1365	1285	1259	1187	1163	1179	1130	1175	1166	1262	1331	1450	1491	1586
2836	2670	2701	3109	3010	2637	2667	2406	2262	2259	2140	1833	1947	2001	1955	1910	1847	1756	1802	1651	1528	1467	1491	1463	1452	1428	1472	1486	1532	1625	1639	1656	1536	1610	1523	1498	1361	1350	1202	1215	1177	1200	1174	1286	1375	1455	1454	1603	1637	1540
2934	2786	2559	2896	3058	2685	2441	2532	2326	2112	2212	2095	1981	1982	2000	2001	2002	2064	1885	1766	1689	1629	1578	1505	1525	1587	1504	1631	1710	1700	1710	1707	1651	1652	1561	1455	1316	1245	1194	1274	1180	1329	1324	1445	1479	1434	1473	1450	1573	1496
3056	2956	2539	2664	2874	2705	2321	2455	2451	2089	2207	2056	1879	2101	2008	1939	1877	1879	1697	1545	1468	1466	1450	1555	1590	1540	1620	1525	1616	1529	1597	1481	1516	1445	1349	1231	1202	1185	1273	1323	1199	1256	1298	1369	1372	1323	1249	1258	1219	1220
3199	3063	2792	2658	2945	2948	2545	2595	2668	2376	2346	2318	2055	2110	2027	1943	1825	1832	1656	1502	1629	1464	1553	1683	1663	1609	1670	1736	1696	1538	1470	1345	1276	1282	1290	1282	1281	1432	1410	1631	1776	1584	1677	1625	1462	1407	1373	1265	1303	1275
3093	3303	3073	2998	3022	3386	3163	2917	3196	2956	2730	2853	2593	2598	2529	2393	2306	2192	2216	2073	2054	2067	2149	2108	2245	2251	2272	2221	1992	2006	1938	1974	1828	1857	1809	1959	2168	2289	2304	2464	2472	2500	2427	2281	2253	2233	2066	2098	2029	2105
2836	3033	3098	2872	3142	3604	3385	3357	3507	3631	3390	3675	3355	3344	3467	3163	3287	3135	3182	3105	2955	2914	3066	3161	3039	2993	3020	3042	2910	2703	2734	2795	2831	2901	2881	3075	3220	3340	3446	3565	3552	3359	3369	3241	3115	3099	3142	3003	3051	2981
2506	2867	2694	2528	2551	3069	3162	2940	3180	3424	3222	3477	3481	3288	3646	3555	3800	3720	3926	3779	3783	3698	3682	3680	3598	3564	3429	3454	3391	3323	3261	3237	3340	3468	3517	3532	3606	3817	3985	3920	3909	4001	3881	3780	3709	3752	3574	3672	3498	3562
2323	2460	2461	2153	1996	2265	2419	2227	2311	2390	2279	2618	2666	2631	2878	3048	3389	3372	3434	3740	3920	3816	3772	3836	3716	3661	3592	3476	3389	3377	3362	3330	3235	3328	3454	3655	3699	3637	3644	3914	3845	3677	3735	3782	3613	3810	3630	3503	3493	3398
2574	2672	2513	2079	1902	2056	1902	1660	1701	1843	1548	1768	1982	1888	2177	2224	2662	2832	2998	3238	3508	3556	3557	3488	3534	3423	3492	3469	3358	3256	3222	3187	3028	3118	3073	3357	3371	3509	3449	3484	3467	3391	3250	3522	3322	3293	3285	3091	3120	3046
2685	2955	2870	2340	2120	2315	2054	1660	1842	1774	1520	1638	1668	1609	1785	1923	2091	2275	2424	2712	2932	3169	3254	3251	3406	3247	3305	3369	3234	3173	3100	3168	3056	2913	3067	3144	3305	3326	3259	3213	3325	3261	3116	3077	3057	3019	3002	3000	2815	2897
2915	3341	3037	2656	2517	2687	2384	2070	2075	1909	1692	1756	1665	1634	1617	1707	1826	1988	2031	2379	2648	2816	2958	3195	3151	3182	3200	3392	3141	3104	3129	3043	2990	2970	2943	3163	3235	3364	3219	3157	3270	3016	3081	3045	3146	3039	2875	2861	2743	2729
2900	3076	3021	2649	2680	2927	2554	2116	2102	1994	1702	1663	1551	1533	1586	1616	1750	1765	1996	2176	2330	2706	2834	3051	3133	3049	3099	3260	3212	3191	3031	2969	2917	3063	3101	3044	3203	3304	3212	3150	3116	3038	2993	3009	2894	2809	2741	2684	2765	2818
2798	2951	2728	2348	2320	2622	2239	1942	1865	1637	1393	1325	1292	1383	1552	1550	1745	1764	1914	2220	2418	2770	2977	3086	3148	3169	3123	3272	3241	3131	3046	3044	3065	2967	3167	3182	3132	3258	3231	3130	2987	2821	2973	2891	2898	2728	2815	2738	2888	2838
2635	2810	2211	1907	1903	2084	1641	1520	1469	1320	1134	1290	1412	1497	1855	1881	2023	2100	2292	2375	2640	2911	3139	3140	3247	3277	3260	3225	3208	3140	3162	3048	3029	3084	3319	3169	3186	3211	3238	3107	3020	2993	2960	2676	2799	2773	2771	2743	2845	2868
2553	2526	2200	1789	1797	1783	1506	1275	1325	1416	1470	1708	1874	2255	2510	2584	2677	2518	2586	2636	2928	3009	3236	3378	3219	3173	3138	3230	3062	3063	3121	3139	3053	3109	3237	3169	3137	3125	3151	3052	3022	2987	2941	2887	2868	2759	2752	2743	2888	2856
2795	2656	2215	1857	2166	1992	1795	1747	1937	1972	2064	2439	2656	2943	3331	3271	3150	2864	2856	2830	2945	3102	3276	3277	3386	3240	3162	3088	3146	2952	2981	3037	3067	3109	3062	3088	2947	3032	3045	3112	3067	2985	3007	2900	2923	2895	2745	2842	2809	2866
3033	2686	2360	2334	2448	2376	2157	2308	2399	2480	2733	2912	2991	3305	3422	3315	3304	2862	2837	2708	2878	2842	3128	3118	3144	3175	3256	3052	3017	2933	3045	3072	3085	3101	3188	3149	2960	3027	3023	3013	2924	3005	3010	2969	2942	2911	2920	2838	2673	2808
3128	2744	2606	2692	2583	2463	2414	2627	2691	2806	2902	3071	3043	3506	3308	3193	2926	2779	2614	2565	2811	2822	2914	3102	3157	3182	3072	3089	2923	2903	2960	3063	3033	3296	3156	3102	3053	2998	2969	3003	2992	2998	2926	2868	3018	2900	2849	2915	2802	2849
3076	2807	2800	2942	2856	2660	2640	2689	2623	2600	2965	2932	2889	3337	3128	3131	2962	2562	2526	2669	2646	2853	2842	3083	3022	3254	3082	3136	3005	2888	3041	2926	3076	3123	3057	3098	3028	2937	3056	3035	3172	3035	3097	2964	3032	3009	2960	2967	2961	2786
3036	2840	2981	3185	2978	2862	2905	2713	2612	2653	2875	2845	2872	3107	3187	3144	2673	2692	2473	2590	2675	2813	2951	3005	3103	3215	3083	3012	2888	2831	2842	2906	2869	3047	2969	3052	2921	2873	3082	3157	3124	3015	3101	3072	3019	3106	2972	3124	3073	2948
2933	2995	3083	3040	2931	2955	2835	2747	2665	2957	2872	2860	3046	3020	3139	3087	2792	2757	2563	2830	2812	2961	2995	3233	3074	3235	3175	3090	3018	2933	2916	3024	2927	2983	2919	2857	2821	2997	2903	2995	3107	2907	3071	2980	2919	3181	2938	3033	3062	2854
2752	2774	2756	2616	2655	2681	2652	2673	2679	2930	2820	3052	3020	2999	3074	2939	2882	2725	2687	2887	2880	3076	3214	3363	3290	3257	3149	3129	2913	3012	2950	2981	2967	3117	3122	2910	2904	2905	2968	3016	3009	2895	2972	2838	2831	2934	2998	2981	2936	2892
2761	2479	2380	2460	2506	2357	2391	2305	2559	2748	2780	2868	2914	2808	2989	2835	2908	2697	2757	2658	2908	2856	3121	3237	3232	3119	3071	3029	2885	2888	2738	2791	2909	2865	2920	2741	2738	2829	2918	3019	2839	2874	2969	2879	2840	2927	2869	2902	2916	2856
[truncated: 920 more columns]
