# Supplementary material for: Spatial Resolution and Refractive Index Contrast of Resonant Photonic Crystal Surfaces for Biosensing
Source: IEEE Photonics J. Author manuscript; Available in PMC 2015 Sep 7. (PMC4561521; doi:10.1109/JPHOT.2015.2435699)
Supplement: fig2_data [file NIHMS64775-supplement-fig2_data.gz › Volumes/graham/MacBook_backup/PhD_folder_2015_06_02/paper_improvements/IEEE_J_Photonics/final_files/data_files/fig2/0pc_p555f85/i17.csv]

3018	2917	2826	2806	2740	2648	2619	2619	2492	2472	2462	2469	2561	2594	2469	2511	2444	2258	2371	2349	2431	2432	2551	2731	2753	2773	2785	2698	2688	2561	2441	2406	2441	2450	2345	2476	2490	2564	2568	2480	2494	2588	2460	2558	2588	2694	2642	2674	2717	2920
2958	2728	2592	2586	2481	2480	2513	2471	2421	2538	2392	2361	2433	2479	2382	2374	2297	2370	2376	2392	2540	2579	2809	2760	2801	2682	2821	2681	2606	2465	2375	2489	2569	2531	2448	2426	2563	2472	2521	2454	2519	2465	2524	2599	2653	2702	2573	2593	2759	2863
2794	2668	2489	2452	2491	2351	2282	2291	2409	2369	2368	2373	2242	2130	2293	2263	2303	2343	2387	2538	2601	2685	2758	2818	2806	2798	2656	2511	2430	2372	2257	2307	2368	2411	2452	2558	2465	2363	2448	2441	2394	2442	2572	2611	2734	2738	2762	2663	2811	2945
2611	2469	2481	2469	2473	2379	2381	2278	2335	2285	2210	2163	2030	2059	2060	2154	2241	2343	2465	2640	2733	2811	2855	2745	2805	2542	2536	2380	2307	2347	2286	2241	2268	2360	2397	2306	2225	2408	2391	2423	2396	2370	2460	2655	2618	2738	2761	2801	2871	2818
2574	2538	2575	2516	2434	2376	2386	2288	2218	2123	2044	2007	1991	2005	2031	2116	2234	2353	2486	2596	2735	2811	2828	2717	2708	2536	2442	2323	2315	2263	2234	2256	2270	2328	2285	2324	2430	2276	2317	2314	2309	2406	2312	2521	2585	2670	2916	2847	2846	2901
2517	2677	2553	2574	2455	2517	2397	2232	2145	2097	2029	2067	2076	2068	2046	2141	2372	2399	2548	2633	2755	2755	2748	2691	2623	2377	2344	2346	2305	2331	2345	2357	2310	2294	2314	2224	2257	2303	2171	2190	2259	2434	2324	2406	2712	2763	2836	2907	2847	2887
2577	2575	2509	2508	2542	2547	2410	2302	2259	2186	2168	2153	2149	2225	2237	2324	2390	2505	2686	2768	2733	2669	2640	2516	2388	2391	2257	2338	2472	2473	2423	2444	2383	2394	2314	2238	2211	2271	2329	2319	2348	2430	2396	2432	2578	2777	2850	2894	2930	2830
2577	2626	2548	2501	2539	2542	2398	2376	2306	2226	2178	2264	2338	2461	2384	2521	2532	2654	2732	2644	2604	2546	2533	2507	2366	2244	2424	2496	2434	2501	2620	2481	2437	2352	2196	2136	2232	2237	2324	2302	2300	2332	2485	2556	2601	2647	2779	3018	2867	2768
2712	2600	2504	2607	2648	2532	2600	2606	2492	2435	2414	2401	2509	2455	2570	2619	2606	2499	2630	2536	2490	2418	2449	2299	2463	2321	2467	2589	2704	2675	2695	2602	2543	2352	2233	2140	2283	2364	2326	2274	2387	2341	2357	2394	2546	2737	2843	2837	2841	2667
2622	2504	2561	2550	2744	2567	2803	2757	2548	2601	2482	2552	2618	2735	2596	2577	2508	2575	2473	2453	2357	2345	2350	2379	2307	2400	2606	2654	2634	2746	2623	2623	2519	2346	2367	2313	2371	2332	2335	2455	2425	2415	2348	2479	2552	2757	2754	2702	2731	2766
2681	2414	2694	2525	2620	2739	2852	2674	2714	2734	2708	2665	2650	2605	2531	2548	2403	2478	2340	2332	2314	2284	2292	2317	2396	2429	2506	2600	2598	2635	2509	2485	2468	2327	2402	2476	2509	2539	2398	2395	2517	2394	2420	2527	2601	2744	2701	2692	2650	2746
2714	2607	2581	2468	2653	2860	2739	2739	2662	2719	2619	2748	2600	2521	2475	2383	2339	2363	2252	2157	2324	2282	2339	2279	2358	2420	2492	2628	2464	2438	2397	2497	2450	2458	2485	2588	2682	2489	2582	2439	2553	2520	2594	2659	2740	2570	2647	2650	2697	2772
2640	2557	2374	2478	2601	2587	2591	2570	2656	2662	2617	2520	2395	2389	2354	2302	2248	2185	2214	2212	2351	2419	2414	2438	2470	2449	2405	2410	2402	2339	2383	2322	2501	2520	2575	2517	2568	2680	2555	2548	2440	2670	2616	2710	2540	2564	2568	2611	2764	2911
2568	2393	2383	2397	2346	2483	2546	2548	2571	2438	2490	2330	2357	2221	2181	2249	2155	2193	2220	2391	2420	2388	2492	2538	2344	2356	2298	2283	2367	2273	2330	2366	2507	2500	2519	2494	2697	2633	2598	2512	2564	2691	2775	2660	2602	2553	2593	2636	2814	2818
2308	2416	2258	2399	2324	2508	2472	2475	2603	2370	2405	2313	2175	2239	2242	2323	2311	2295	2346	2454	2587	2539	2656	2496	2416	2354	2264	2286	2224	2309	2358	2389	2529	2462	2505	2563	2532	2473	2600	2464	2635	2724	2803	2646	2532	2502	2623	2700	2778	2831
2280	2383	2443	2355	2414	2430	2447	2453	2476	2444	2457	2436	2388	2420	2384	2412	2441	2469	2502	2586	2655	2618	2558	2478	2364	2304	2349	2268	2336	2274	2389	2517	2646	2465	2459	2431	2496	2469	2525	2561	2661	2739	2712	2725	2593	2580	2747	2750	2800	2989
2526	2565	2526	2416	2532	2602	2586	2561	2562	2438	2500	2438	2429	2475	2452	2531	2656	2605	2584	2539	2643	2533	2481	2338	2346	2405	2237	2345	2393	2425	2472	2574	2615	2503	2453	2410	2510	2624	2642	2642	2586	2595	2662	2630	2714	2779	2890	2867	2956	2868
2687	2577	2511	2432	2595	2596	2677	2580	2546	2634	2671	2495	2549	2485	2621	2610	2562	2686	2511	2526	2600	2452	2379	2301	2338	2394	2456	2451	2539	2630	2712	2598	2571	2493	2403	2420	2531	2699	2710	2628	2602	2615	2593	2674	2842	2985	2900	2856	2745	2715
2670	2739	2585	2566	2639	2615	2689	2746	2791	2710	2797	2599	2626	2497	2608	2579	2550	2485	2466	2374	2298	2272	2400	2339	2362	2448	2522	2665	2743	2716	2584	2605	2481	2473	2509	2701	2777	2704	2818	2645	2692	2594	2604	2720	2814	3010	2836	2870	2747	2792
2677	2685	2586	2553	2594	2611	2762	2819	2643	2769	2733	2610	2537	2563	2442	2417	2376	2386	2363	2198	2264	2313	2393	2446	2404	2353	2607	2620	2677	2560	2490	2525	2497	2519	2704	2712	2770	2760	2771	2727	2688	2683	2530	2807	2883	2788	2761	2764	2668	2833
2577	2540	2442	2540	2575	2625	2607	2675	2720	2673	2619	2528	2413	2304	2316	2244	2248	2264	2187	2377	2269	2374	2593	2380	2531	2443	2507	2623	2381	2475	2528	2355	2455	2628	2733	2774	2825	2893	2704	2691	2574	2604	2784	2736	2807	2680	2728	2592	2733	2843
2547	2456	2418	2363	2362	2517	2532	2625	2468	2406	2435	2353	2264	2117	2162	2152	2223	2144	2337	2402	2491	2533	2567	2533	2521	2402	2569	2531	2464	2487	2439	2445	2531	2673	2692	2725	2728	2706	2693	2765	2713	2772	2743	2760	2621	2570	2616	2636	2753	2901
2434	2380	2358	2340	2383	2454	2448	2380	2390	2380	2293	2207	2154	2060	2087	2282	2255	2326	2523	2523	2608	2618	2557	2541	2541	2483	2340	2395	2397	2405	2505	2560	2582	2505	2553	2719	2762	2727	2751	2725	2743	2712	2777	2724	2454	2525	2617	2624	2695	2780
2386	2335	2417	2324	2357	2379	2445	2373	2392	2403	2389	2217	2267	2213	2282	2366	2528	2467	2568	2642	2631	2626	2492	2524	2393	2322	2356	2360	2321	2404	2525	2495	2622	2599	2572	2654	2757	2805	2861	2881	2881	2814	2615	2566	2490	2465	2628	2723	2729	2620
2467	2501	2460	2488	2437	2414	2534	2561	2570	2499	2425	2511	2320	2463	2441	2580	2599	2582	2766	2718	2708	2580	2431	2480	2330	2446	2347	2415	2443	2465	2509	2641	2543	2640	2589	2560	2716	2631	2756	2991	2789	2701	2559	2614	2659	2627	2700	2789	2694	2669
2592	2617	2647	2576	2600	2720	2735	2694	2789	2717	2747	2822	2596	2565	2510	2584	2565	2681	2568	2699	2513	2547	2425	2446	2419	2313	2653	2606	2564	2734	2674	2645	2688	2664	2633	2561	2754	2819	2769	2951	2866	2611	2700	2663	2793	2684	2836	2722	2759	2598
2742	2687	2750	2624	2658	2830	2727	2725	2784	2767	2824	2704	2612	2539	2514	2455	2551	2457	2406	2423	2391	2428	2320	2516	2568	2665	2672	2709	2796	2744	2672	2609	2797	2842	2812	2824	2778	2912	2814	2781	2752	2805	2727	2578	2745	2873	2789	2701	2747	2717
2570	2605	2674	2588	2687	2722	2621	2611	2689	2678	2597	2763	2526	2475	2483	2309	2336	2316	2363	2359	2353	2513	2546	2507	2732	2702	2766	2741	2705	2730	2706	2758	2948	2855	2903	2995	2850	2876	2721	2730	2776	2776	2928	2829	2793	2666	2832	2705	2752	2904
2517	2499	2441	2406	2491	2500	2566	2497	2521	2524	2590	2521	2500	2534	2421	2418	2390	2375	2463	2474	2586	2688	2630	2679	2663	2718	2882	2656	2702	2686	2799	2964	2921	2952	2945	2959	2955	2876	2797	2879	2881	2950	2963	2968	2725	2647	2577	2639	2846	2933
2510	2537	2337	2291	2388	2345	2309	2306	2434	2351	2372	2485	2456	2461	2531	2377	2398	2464	2609	2578	2658	2679	2644	2665	2760	2805	2786	2756	2912	2826	2802	3040	3037	2915	2951	2877	2866	2876	2842	2902	3031	2949	2913	2689	2552	2645	2431	2685	2864	2839
2585	2539	2295	2411	2298	2337	2302	2138	2398	2510	2469	2619	2451	2451	2603	2441	2526	2491	2564	2577	2562	2510	2563	2672	2623	2859	2898	2924	3094	3013	3040	2960	3009	2957	2871	2838	2874	2911	2973	2969	3039	2972	2792	2681	2449	2520	2582	2782	2687	2665
2646	2596	2481	2367	2362	2381	2208	2406	2442	2617	2517	2602	2653	2685	2641	2539	2523	2388	2434	2391	2400	2372	2374	2486	2552	2741	2926	3027	3075	3056	2913	2948	2853	2792	2821	2862	2942	2912	3066	3075	2912	2794	2796	2549	2584	2627	2738	2552	2617	2579
2814	2648	2507	2526	2535	2337	2380	2418	2531	2517	2586	2685	2634	2675	2471	2532	2485	2496	2477	2358	2323	2347	2353	2564	2555	2749	2979	2969	2925	2915	2792	2621	2793	2795	2821	2905	2938	2913	2919	2919	2866	2705	2697	2661	2736	2643	2595	2497	2319	2488
2750	2604	2506	2580	2590	2545	2417	2527	2510	2423	2420	2641	2630	2521	2487	2421	2475	2445	2433	2387	2258	2445	2405	2538	2688	2732	2930	2873	2878	2905	2683	2688	2748	2742	2942	3002	3061	2913	2764	2734	2724	2640	2669	2795	2639	2617	2514	2346	2353	2506
2697	2492	2566	2496	2626	2568	2503	2395	2432	2463	2459	2466	2406	2358	2452	2386	2421	2498	2501	2583	2613	2641	2577	2615	2621	2698	2778	2785	2715	2796	2705	2715	2780	2889	3053	2954	2971	2738	2803	2695	2777	2817	2816	2817	2631	2569	2414	2489	2575	2640
2492	2371	2345	2547	2522	2496	2397	2371	2340	2472	2436	2460	2619	2397	2478	2574	2525	2577	2713	2672	2555	2651	2611	2712	2623	2638	2653	2835	2864	2834	2761	2827	2880	2814	2880	2757	2734	2669	2712	2883	2815	2769	2620	2723	2531	2507	2477	2720	2671	2654
2475	2528	2424	2422	2524	2439	2400	2544	2429	2433	2574	2443	2631	2539	2638	2706	2727	2943	2722	2948	2797	2602	2597	2622	2454	2610	2670	2821	2793	2742	2802	2748	2745	2769	2747	2732	2652	2543	2765	2876	2808	2727	2552	2565	2599	2640	2790	2778	2721	2834
2687	2485	2556	2535	2609	2670	2543	2617	2657	2624	2684	2657	2601	2649	2572	2638	2738	2733	2734	2813	2613	2668	2704	2602	2765	2622	2856	2856	2998	2885	2855	2710	2620	2739	2752	2789	2740	2764	2807	2719	2756	2563	2646	2614	2784	2732	2808	2788	2677	2633
2788	2652	2785	2781	2772	2779	2806	2832	2797	2684	2746	2658	2688	2649	2594	2600	2545	2698	2686	2669	2610	2536	2558	2766	2826	2890	2840	2892	3003	2944	2810	2643	2747	2731	2710	2875	2957	2838	2793	2738	2829	2769	2790	2831	2863	2865	2648	2662	2589	2720
2718	2788	2649	2653	2713	2797	2738	2625	2766	2799	2803	2656	2613	2598	2498	2550	2548	2609	2593	2599	2784	2737	2817	2793	2804	2858	2804	2862	2897	2854	2810	2709	2796	2933	2909	3051	2895	2852	2725	2729	2744	2787	2913	2743	2942	2792	2701	2630	2684	2803
2714	2541	2588	2573	2710	2669	2665	2717	2870	2656	2743	2663	2579	2497	2499	2534	2616	2630	2718	2827	2805	2931	2792	2872	2777	2819	2807	2665	2792	2837	2867	2846	3022	2997	3002	2857	2894	2761	2672	2808	2770	2951	2866	2920	2803	2625	2635	2662	2888	2905
2666	2711	2542	2481	2661	2676	2757	2832	2891	2874	2825	2715	2578	2473	2577	2585	2542	2719	2758	2789	2751	2792	2862	2712	2807	2824	2806	2785	2906	2844	2930	2897	2874	2880	2990	2882	2770	2854	2965	2963	2994	2907	2832	2815	2638	2618	2528	2654	2785	2734
2857	2731	2619	2623	2653	2677	2888	2946	3061	2989	2885	2780	2667	2560	2560	2573	2570	2654	2732	2631	2783	2705	2673	2778	2728	2754	2864	2917	2935	2933	2920	2752	2797	2858	2889	2911	2888	2902	2985	3038	2924	2820	2894	2543	2559	2640	2706	2811	2691	2649
2947	2824	2716	2722	2764	2787	2952	3058	3042	3101	3053	2832	2748	2618	2581	2499	2453	2557	2575	2640	2670	2832	2898	2878	2811	2949	2948	2892	2850	2945	2702	2726	2780	2746	2763	3018	2997	3088	2982	2890	2854	2752	2738	2693	2709	2682	2669	2597	2552	2508
2850	2720	2635	2691	2767	2899	2989	2986	3262	3059	3061	2943	2849	2598	2700	2532	2617	2655	2698	2647	2770	2908	2872	3018	2860	2863	2774	2745	2681	2749	2598	2717	2716	2780	2788	2981	3026	2968	2884	2805	2650	2747	2736	2737	2762	2636	2435	2524	2528	2604
2794	2662	2566	2676	2665	2736	2888	2944	2992	3171	3064	2875	2787	2759	2757	2578	2682	2710	2794	2679	2863	2832	2743	2881	2866	2757	2706	2607	2561	2703	2731	2697	2748	2765	2749	2866	2876	2840	2673	2747	2799	2812	2823	2713	2643	2480	2322	2358	2641	2907
2641	2551	2578	2510	2625	2675	2922	2993	3169	3221	3155	3141	3040	2908	2889	2850	2779	2674	2799	2830	2930	2841	2884	2819	2860	2779	2777	2731	2680	2736	2658	2580	2678	2707	2644	2693	2646	2662	2726	2755	2865	2857	2674	2520	2343	2360	2488	2546	2673	2779
2615	2523	2470	2603	2644	2761	2950	3183	3204	3261	3240	3291	3083	2987	2775	2835	2903	2787	2649	2736	2738	2781	2773	2721	2728	2858	2872	2841	2773	2769	2595	2489	2473	2398	2535	2607	2680	2630	2774	2823	2814	2631	2489	2348	2431	2515	2519	2553	2797	2650
2691	2566	2620	2617	2703	2848	3087	3135	3202	3306	3328	3180	3065	2942	2902	2790	2731	2718	2596	2651	2625	2837	2778	2796	2729	2840	2841	3015	2854	2610	2408	2343	2261	2352	2512	2573	2611	2683	2698	2753	2671	2490	2578	2477	2675	2627	2730	2486	2615	2515
2785	2648	2472	2641	2786	2805	2924	3032	3152	3153	3064	2989	2834	2758	2727	2711	2635	2538	2619	2659	2730	2785	2747	2884	2852	2762	2899	2969	2665	2541	2382	2403	2419	2457	2644	2661	2662	2641	2536	2510	2501	2665	2776	2650	2677	2570	2484	2343	2476	2634
2712	2584	2523	2663	2630	2733	2923	3041	2987	3066	2939	2844	2837	2680	2650	2649	2581	2629	2609	2720	2739	2775	2709	2777	2840	2726	2769	2689	2438	2467	2512	2490	2674	2585	2546	2517	2561	2438	2517	2528	2616	2767	2790	2673	2659	2455	2464	2465	2687	2776
2691	2692	2569	2689	2767	2840	2957	2926	3104	2933	2984	2923	2756	2768	2765	2638	2623	2737	2600	2688	2708	2664	2606	2568	2616	2692	2771	2705	2481	2455	2493	2434	2490	2492	2505	2517	2525	2529	2714	2730	2689	2753	2665	2464	2441	2475	2613	2662	2737	2674
2823	2797	2684	2819	3001	2948	3087	3013	3216	3168	2972	2923	2838	2745	2658	2603	2456	2537	2578	2611	2547	2598	2528	2576	2665	2760	2882	2812	2728	2674	2542	2361	2392	2443	2538	2566	2645	2775	2731	2725	2690	2620	2579	2585	2599	2574	2764	2723	2834	2724
2759	2817	2763	2857	2880	3038	3158	3070	3013	3041	2930	2810	2744	2669	2548	2594	2531	2650	2612	2653	2693	2631	2620	2702	2801	2851	2804	2714	2690	2565	2508	2416	2425	2443	2718	2843	2811	2773	2822	2736	2687	2686	2732	2722	2750	2740	2602	2637	2646	2858
2717	2746	2766	2771	2848	2927	2854	2922	2928	2900	2795	2832	2685	2610	2595	2674	2526	2688	2869	2793	2731	2610	2777	2694	2825	2784	2625	2624	2563	2526	2530	2542	2559	2576	2770	2916	2873	2765	2858	2773	2834	2941	3026	2926	2943	2670	2614	2624	2810	2893
2558	2699	2678	2682	2789	2756	2947	2917	2823	2927	2929	2802	2795	2614	2652	2676	2738	2908	2880	2879	2784	2592	2634	2545	2579	2555	2631	2656	2582	2640	2585	2699	2624	2726	2742	2884	2825	2883	2950	2994	3108	3116	2944	2780	2743	2708	2765	2794	2884	2908
2788	2691	2726	2709	2815	2796	2914	2832	2834	2909	2837	2781	2773	2700	2653	2666	2690	2878	2869	2754	2694	2708	2605	2495	2523	2554	2594	2646	2684	2683	2655	2707	2744	2612	2708	2858	2906	2958	3121	3070	3119	2982	2787	2790	2820	2910	2861	2835	2851	2777
2763	2779	2720	2643	2732	2744	2809	2836	2758	2853	2875	2678	2684	2544	2551	2670	2763	2766	2788	2873	2771	2528	2674	2679	2777	2697	2771	2735	2753	2647	2586	2642	2672	2653	2801	2929	3074	3216	2918	3106	2973	2796	2893	2860	2864	2896	2838	2779	2734	2648
2671	2640	2576	2696	2583	2605	2625	2767	2671	2722	2683	2619	2581	2617	2662	2732	2680	2798	2816	2716	2719	2799	2748	2762	2822	2709	2574	2664	2571	2700	2551	2742	2689	2838	2950	2953	2977	3045	2982	2898	2861	2851	2912	2985	2755	2796	2704	2681	2744	2686
2752	2707	2612	2548	2654	2613	2770	2671	2654	2760	2754	2704	2766	2648	2576	2749	2816	2872	2762	2784	2803	2658	2754	2775	2651	2740	2735	2688	2815	2711	2827	2637	2734	2726	2864	2823	2916	2916	2898	3039	2960	2983	2974	2699	2778	2737	2815	2877	2915	2795
2985	2899	2802	2788	2824	2795	2897	2850	2746	2997	2837	2908	2707	2792	2778	2871	2789	2833	2843	2728	2672	2725	2626	2693	2710	2752	2755	2674	2805	2790	2753	2617	2579	2678	2704	2773	2833	2909	3003	2993	2884	2929	2793	2790	2798	2766	2794	2910	2884	2810
3081	3106	3026	2955	3096	3033	3010	3006	2916	2993	2958	2838	2881	2873	2779	2808	2748	2822	2743	2716	2767	2721	2696	2737	2683	2784	2910	2862	2729	2655	2599	2513	2495	2664	2764	2696	2948	2982	3025	2934	2807	2825	2828	2833	2820	2693	2880	2820	2779	2698
3462	3304	3191	3113	3157	3134	3109	3065	2885	2937	2878	2956	2915	2943	2857	2933	2846	2876	2917	2844	2839	2845	2871	2732	2736	2759	2728	2647	2666	2446	2612	2512	2665	2748	2808	2935	2917	2913	2896	2818	2770	2789	2911	2935	2880	2724	2767	2835	2713	2718
3601	3437	3240	3399	3283	3274	3143	2931	2925	2927	2872	2831	2945	2973	2908	3038	3109	3020	2951	3034	2933	2872	2780	2791	2692	2726	2682	2675	2758	2654	2620	2662	2752	2766	2823	2826	2869	2822	2779	2827	2884	2907	2904	2830	2776	2721	2821	2725	2902	2870
3625	3622	3338	3302	3180	3154	3069	2909	2910	2843	2879	2931	2926	3029	3093	3012	3044	3075	3032	3028	2916	2802	2798	2719	2749	2784	2770	2843	2747	2816	2799	2785	2671	2778	2708	2812	2851	2863	2866	2890	2883	2953	2810	2749	2652	2802	2734	2913	2845	2756
3644	3529	3339	3310	3127	3204	2978	2835	2814	2790	2769	2776	2954	2909	3034	2983	3000	2964	2992	3029	3040	2950	3012	2826	2737	2724	2762	2752	2799	2718	2693	2770	2755	2727	2840	2935	2967	2995	2988	2902	2801	2868	2839	2857	2777	2803	2753	2858	2829	2735
3646	3450	3322	3230	3075	3104	2823	2783	2710	2823	2695	2799	2813	2779	2835	2977	3028	3107	3085	3077	3111	3044	3042	2892	2788	2722	2820	2672	2626	2743	2960	2866	2896	2923	3039	3196	3057	2967	2933	2988	2944	2960	3009	2970	2788	2808	2801	2826	2845	2706
3519	3366	3243	3148	2930	2997	2774	2849	2812	2771	2724	2717	2828	2765	2809	2953	3058	3127	3065	3053	3099	2936	2959	2969	2837	2684	2633	2622	2727	2816	2831	2933	2927	3111	3031	3071	3036	3041	3112	3045	3067	3045	3049	3022	2780	2706	2749	2865	2945	2836
3508	3311	3267	3162	3037	2916	3009	2863	2845	2832	2727	2815	2855	2698	3011	2918	3030	2993	3210	2944	2868	2904	2715	2869	2699	2716	2707	2765	2890	2931	2872	2995	3009	2981	3051	2958	3112	3127	3085	3215	3098	3091	3008	2892	2768	2784	2854	2982	2864	2873
3504	3445	3253	3138	3103	2851	2911	2880	2802	2723	2681	2750	2812	2793	2885	2949	2969	2883	2942	2941	2824	2934	2847	2810	2726	2787	2741	2861	2771	2804	2885	2890	2881	2918	2878	3047	3160	3142	3172	3153	3203	3017	2916	2818	2911	2867	3023	3077	3002	2962
3526	3282	3180	3048	3049	3034	2878	2831	2887	2778	2778	2742	2777	2743	2802	3021	3036	2943	2848	2772	2864	2868	2875	2861	2819	2702	2772	2795	2727	2894	2835	2899	2889	2844	2998	3099	3129	3112	3054	3106	3145	2936	2972	2903	2907	2994	3040	2966	3076	3100
3478	3267	3088	3032	3007	3019	2908	2797	2818	2832	2745	2770	2870	2833	2915	2991	2972	2940	2851	2836	2888	2850	2828	2764	2907	2805	2843	2820	2857	2867	2802	2933	2819	2944	2895	3135	3135	3142	3077	3148	3233	3012	2976	2776	2995	2962	3042	3090	3155	3096
3538	3288	3072	2947	3015	3043	2931	2827	2894	2759	2644	2630	2738	2787	2881	2932	2918	2829	2804	2774	2835	2879	2961	2883	2768	2888	2871	2768	2732	2819	2781	2803	2786	2771	2945	3007	3163	3123	3123	3141	3134	2972	3000	2949	2910	2925	3044	3179	3110	3140
3395	3137	3053	3039	3123	3060	2909	2898	2893	2865	2668	2690	2706	2754	2784	2870	2814	2859	2963	2946	2910	2944	2980	2794	2862	2757	2895	2842	2805	2742	2684	2775	2712	2904	2940	2899	3131	3111	3130	3136	3178	2956	3081	3008	3066	2916	3028	3023	3042	3135
3459	3203	3053	3206	3199	3010	2964	2942	2861	2753	2698	2746	2740	2763	2924	2907	2895	2875	3012	2933	2988	2966	2827	2792	2907	2765	2685	2704	2660	2744	2644	2736	2784	2788	2960	2913	3003	3047	3081	3158	3048	3142	2995	3005	2940	2859	2933	2908	3004	2993
3278	3150	3096	3154	3108	3145	3057	2906	2929	2880	2868	2768	2779	2851	2883	3016	2877	3048	2992	2954	2812	2856	2972	2878	2801	2706	2802	2699	2720	2794	2791	2749	2920	2824	2943	2861	2902	3078	3065	3061	3038	2978	2999	2874	2824	2856	2607	2784	2966	3015
3102	3152	3111	3063	3110	3010	3150	2933	2935	2993	2958	2846	2941	3024	2955	3089	2977	2926	2959	2907	2860	2980	2880	2776	2805	2878	2768	2829	2678	2689	2709	2696	2684	2792	2878	2974	2914	2930	3011	3098	3086	3017	2825	2799	2757	2709	2732	2795	2861	3024
3243	3161	3113	3129	3185	3117	3059	3029	2965	2996	2911	3010	3000	3050	3049	2929	3058	3056	3000	3042	3110	3010	2979	2823	2943	2883	2743	2591	2864	2697	2684	2652	2690	2788	2811	2949	2984	2985	3095	3026	2967	2980	2830	2788	2670	2710	2676	2731	2763	2901
3260	3235	3082	3251	3248	3215	3200	3112	3060	3034	2952	3048	3070	3219	3186	3178	3119	3071	3053	3039	3018	3186	3045	2912	2814	2806	2759	2675	2581	2654	2619	2590	2680	2715	2782	2945	2932	3008	3001	2953	2802	2899	2766	2698	2699	2665	2591	2705	2711	2870
3318	3289	3184	3193	3399	3228	3251	3162	3102	3168	3159	3169	3158	3232	3216	3118	3215	3087	3270	3282	3194	3153	2956	2795	2851	2676	2648	2643	2613	2624	2564	2627	2769	2651	2669	2779	2770	2873	2856	2835	2881	2800	2677	2748	2616	2677	2665	2761	2754	2809
3309	3250	3203	3322	3349	3229	3188	3196	3110	3143	3099	3184	3033	3248	3296	3197	3110	3195	3191	3286	3146	3088	2887	2838	2843	2783	2748	2620	2590	2542	2697	2516	2541	2496	2568	2598	2729	2718	2647	2731	2672	2740	2662	2656	2648	2664	2707	2758	2814	2783
3313	3233	3188	3313	3275	3260	3142	3120	3042	3069	3140	3199	3144	3355	3138	3196	3172	3108	3084	3094	3200	3039	2917	2858	2737	2804	2585	2586	2681	2635	2680	2644	2515	2493	2458	2648	2601	2577	2616	2632	2613	2639	2623	2483	2674	2691	2657	2834	2860	2852
3282	3252	3217	3265	3277	3137	3092	3091	3190	3100	3193	3200	3195	3240	3211	3088	3080	3092	3140	3117	3067	2990	2890	2719	2752	2503	2529	2514	2648	2637	2600	2462	2408	2443	2289	2385	2544	2468	2487	2529	2473	2458	2474	2431	2563	2587	2713	2797	2750	2864
3156	3164	3208	3245	3285	3196	3117	3048	3134	3124	3163	3192	3154	2966	3259	3006	3056	2904	3014	2906	2847	2862	2707	2734	2590	2484	2534	2517	2556	2628	2539	2390	2246	2361	2260	2323	2371	2313	2372	2509	2445	2464	2441	2343	2438	2489	2579	2627	2769	2868
3183	3314	3211	3342	3292	3245	3134	2948	2994	3021	3004	2975	3034	3025	3013	2903	2888	2827	2862	2918	2766	2813	2729	2575	2493	2529	2473	2549	2510	2501	2357	2281	2274	2283	2269	2367	2261	2389	2332	2384	2477	2327	2366	2304	2400	2489	2467	2615	2664	2665
3334	3292	3178	3282	3249	3270	3150	3070	3035	2913	2861	2907	2801	2886	2789	2857	2814	2836	2752	2736	2705	2826	2639	2523	2407	2435	2533	2497	2510	2432	2341	2261	2293	2273	2350	2259	2311	2295	2282	2328	2268	2283	2329	2333	2370	2463	2477	2545	2618	2653
3217	3233	3232	3309	3277	3172	3145	2927	2897	2924	2792	2806	2825	2778	2798	2751	2784	2675	2786	2828	2725	2679	2667	2441	2533	2354	2355	2391	2447	2407	2338	2230	2133	2251	2376	2227	2259	2341	2259	2273	2283	2267	2274	2276	2363	2321	2399	2546	2534	2516
3259	3285	3326	3357	3255	3180	3094	2938	2909	2848	2922	2922	2817	2771	2696	2683	2735	2660	2686	2761	2682	2528	2428	2406	2328	2387	2325	2357	2363	2349	2240	2210	2200	2215	2243	2141	2304	2268	2205	2352	2280	2196	2199	2275	2282	2273	2299	2455	2389	2453
3248	3316	3302	3373	3260	3198	3016	2940	2934	2910	2904	2827	2784	2755	2786	2702	2606	2598	2732	2640	2577	2406	2393	2332	2322	2323	2362	2395	2264	2233	2245	2246	2146	2252	2210	2179	2186	2197	2187	2221	2205	2266	2208	2269	2250	2250	2311	2255	2384	2293
3373	3285	3321	3434	3397	3213	3001	3022	2936	2904	3014	2938	2729	2760	2722	2690	2620	2712	2631	2638	2510	2457	2338	2392	2214	2260	2313	2397	2272	2325	2290	2192	2147	2246	2158	2206	2288	2264	2219	2196	2326	2255	2233	2304	2189	2163	2303	2236	2259	2253
3339	3350	3394	3316	3269	3203	3127	3004	2966	2933	2767	2865	2708	2626	2721	2569	2520	2681	2569	2607	2464	2395	2387	2324	2281	2274	2289	2291	2276	2233	2233	2123	2246	2202	2311	2201	2167	2245	2212	2247	2298	2365	2370	2253	2152	2183	2271	2234	2309	2277
3412	3474	3402	3390	3316	3205	3316	3061	3013	2942	2814	2793	2723	2620	2646	2698	2657	2600	2675	2504	2482	2499	2306	2373	2260	2354	2343	2292	2333	2231	2175	2159	2260	2269	2212	2154	2186	2255	2273	2280	2403	2412	2361	2209	2260	2245	2180	2225	2266	2171
3589	3579	3332	3429	3451	3318	3172	3259	3013	2972	2935	2727	2859	2611	2439	2541	2574	2586	2601	2474	2474	2424	2340	2328	2307	2353	2343	2390	2221	2291	2147	2165	2266	2176	2206	2185	2199	2258	2324	2376	2378	2393	2384	2299	2338	2377	2205	2299	2196	2194
3515	3534	3454	3415	3387	3377	3193	3184	3096	2902	2880	2855	2615	2616	2520	2514	2481	2467	2541	2491	2430	2437	2364	2210	2384	2328	2353	2332	2248	2316	2220	2213	2308	2227	2186	2170	2273	2232	2335	2471	2563	2487	2370	2354	2237	2341	2246	2278	2160	2174
3487	3605	3492	3432	3369	3343	3298	3222	3098	3026	2918	2813	2642	2577	2541	2548	2502	2515	2447	2323	2486	2318	2330	2351	2323	2327	2401	2319	2327	2289	2235	2239	2263	2327	2254	2244	2325	2429	2460	2562	2579	2475	2539	2468	2345	2313	2277	2237	2216	2232
3661	3586	3579	3559	3456	3391	3390	3207	3167	3106	2875	2766	2583	2644	2531	2393	2444	2362	2397	2279	2246	2365	2285	2285	2259	2377	2379	2454	2334	2357	2400	2272	2321	2317	2303	2304	2358	2411	2544	2562	2671	2625	2470	2384	2466	2278	2331	2257	2298	2291
3715	3630	3536	3617	3551	3544	3328	3312	3218	3018	2844	2833	2718	2512	2570	2375	2311	2395	2375	2265	2301	2320	2250	2299	2309	2311	2360	2324	2344	2337	2298	2344	2266	2350	2316	2417	2490	2520	2674	2598	2720	2566	2513	2488	2422	2404	2386	2318	2236	2276
3824	3933	3712	3761	3706	3612	3373	3296	3129	3039	2858	2759	2746	2570	2491	2426	2402	2331	2434	2290	2438	2366	2402	2337	2293	2354	2378	2393	2349	2290	2345	2421	2440	2302	2385	2270	2548	2523	2607	2625	2567	2624	2576	2489	2470	2292	2351	2245	2353	2218
4007	3798	3948	3869	3701	3650	3547	3280	3191	2916	2925	2703	2598	2546	2507	2427	2419	2328	2312	2276	2265	2279	2356	2349	2313	2322	2376	2331	2343	2346	2381	2383	2322	2396	2414	2292	2414	2523	2549	2512	2604	2631	2587	2458	2539	2387	2360	2228	2302	2303
4045	3990	3938	3871	3798	3604	3438	3304	3129	2922	2830	2534	2471	2471	2459	2418	2398	2310	2314	2339	2266	2293	2395	2255	2393	2325	2363	2330	2426	2544	2548	2515	2484	2428	2436	2434	2414	2430	2621	2590	2642	2597	2477	2463	2363	2403	2334	2380	2325	2367
4158	3995	3974	4007	3802	3640	3452	3232	3128	2990	2693	2554	2511	2415	2429	2415	2304	2259	2351	2282	2422	2376	2396	2413	2356	2323	2445	2479	2652	2538	2449	2446	2590	2503	2432	2483	2402	2536	2545	2624	2505	2532	2528	2451	2349	2379	2501	2498	2377	2389
3971	4158	3946	4094	3972	3622	3573	3357	3102	2877	2655	2543	2428	2379	2332	2249	2302	2308	2274	2324	2326	2386	2369	2362	2388	2459	2513	2565	2570	2640	2603	2610	2437	2477	2477	2523	2560	2551	2737	2594	2628	2507	2484	2320	2430	2411	2385	2383	2387	2390
4343	4200	4037	3893	3615	3657	3457	3295	3047	2780	2693	2559	2480	2382	2267	2314	2217	2264	2233	2218	2284	2355	2331	2475	2471	2428	2415	2537	2582	2476	2545	2522	2553	2498	2591	2568	2528	2665	2621	2662	2654	2462	2569	2371	2514	2412	2450	2490	2424	2432
4307	4197	4023	4052	3765	3599	3338	3125	2880	2761	2672	2340	2389	2387	2295	2221	2197	2284	2247	2300	2314	2299	2295	2520	2415	2450	2500	2501	2447	2570	2434	2510	2549	2568	2619	2604	2657	2716	2705	2716	2621	2602	2619	2458	2572	2498	2595	2401	2478	2486
4357	4196	4104	4035	3790	3457	3362	2983	2852	2865	2590	2371	2326	2337	2287	2251	2229	2182	2195	2151	2204	2301	2277	2384	2432	2448	2381	2450	2580	2542	2560	2607	2519	2583	2595	2720	2716	2765	2667	2695	2666	2670	2701	2547	2582	2481	2608	2539	2475	2382
4460	4288	4079	4062	3777	3561	3323	3096	2981	2676	2598	2488	2416	2274	2282	2156	2278	2133	2184	2146	2333	2267	2354	2360	2318	2555	2544	2479	2551	2689	2609	2420	2559	2573	2575	2644	2675	2700	2726	2804	2779	2849	2821	2636	2534	2611	2531	2561	2495	2371
4555	4277	4246	3945	3837	3738	3357	3251	2888	2795	2565	2512	2387	2302	2219	2259	2182	2172	2284	2204	2254	2337	2437	2345	2503	2583	2550	2687	2613	2594	2529	2457	2469	2619	2575	2673	2804	2758	2831	2815	2667	2757	2700	2605	2622	2565	2550	2533	2590	2559
4571	4420	4282	4078	3773	3686	3407	3035	2878	2715	2591	2430	2422	2432	2301	2275	2229	2340	2285	2317	2266	2544	2469	2513	2556	2753	2660	2656	2687	2577	2582	2436	2462	2588	2659	2824	2846	2818	2767	2776	2801	2759	2783	2703	2651	2749	2631	2468	2518	2558
4556	4627	4284	4044	3707	3471	3347	3137	2815	2718	2567	2506	2392	2249	2236	2224	2272	2228	2332	2365	2402	2432	2484	2567	2631	2792	2727	2698	2652	2613	2617	2530	2702	2707	2738	2805	2805	2913	2831	2734	2792	2763	2824	2710	2609	2799	2648	2393	2589	2625
4541	4463	4147	4065	3858	3656	3459	3093	3028	2755	2544	2447	2401	2314	2228	2235	2253	2391	2334	2475	2350	2474	2510	2597	2726	2738	2661	2749	2644	2696	2630	2571	2693	2710	2828	2798	2971	2888	2923	2765	2762	2835	2772	2660	2698	2615	2680	2476	2527	2408
4642	4473	4261	4136	3908	3573	3400	3195	3060	2792	2609	2580	2450	2402	2313	2265	2276	2298	2377	2426	2369	2483	2587	2645	2679	2651	2660	2746	2621	2637	2676	2678	2814	2818	2975	2844	2907	2886	2819	2836	2768	2832	2754	2690	2725	2620	2466	2484	2450	2504
4829	4433	4290	4207	3865	3706	3376	3233	3073	2822	2662	2648	2509	2439	2284	2359	2316	2231	2411	2404	2429	2418	2447	2437	2437	2554	2624	2679	2703	2587	2623	2651	2729	2780	3009	2865	2887	2891	2737	2890	2907	2813	2732	2608	2619	2550	2598	2473	2433	2453
4637	4590	4323	4184	4033	3694	3316	3142	2922	2759	2810	2605	2482	2419	2358	2235	2257	2248	2289	2356	2381	2347	2381	2435	2487	2434	2511	2566	2505	2497	2518	2605	2774	2781	2880	2891	2817	2905	2927	2796	2821	2783	2723	2776	2687	2612	2477	2571	2421	2363
4825	4638	4401	4286	4146	3786	3343	3198	3061	2782	2740	2535	2505	2348	2292	2236	2169	2141	2285	2392	2259	2234	2311	2370	2394	2424	2358	2341	2344	2352	2492	2646	2658	2798	2748	2838	2905	2942	2866	2766	2800	2703	2682	2699	2553	2629	2670	2453	2299	2371
4744	4617	4587	4427	4073	3824	3488	3211	3113	2856	2613	2513	2400	2244	2248	2236	2158	2260	2187	2250	2237	2250	2197	2309	2359	2334	2351	2238	2391	2432	2477	2568	2689	2748	2717	2816	2883	2863	2866	2804	2711	2660	2710	2599	2634	2540	2493	2425	2501	2321
4943	4650	4572	4499	4137	3861	3509	3283	3093	2896	2618	2619	2368	2316	2231	2230	2216	2210	2116	2135	2144	2241	2274	2359	2351	2311	2215	2374	2385	2472	2327	2454	2740	2697	2710	2725	2823	2727	2807	2836	2663	2573	2715	2550	2672	2516	2437	2458	2474	2410
4891	4708	4705	4436	4373	4012	3806	3419	3230	3011	2839	2583	2486	2332	2322	2244	2173	2148	2118	2168	2128	2243	2248	2272	2343	2412	2368	2413	2444	2444	2483	2501	2488	2659	2702	2771	2653	2755	2778	2700	2708	2696	2567	2541	2429	2448	2532	2486	2458	2392
5002	4661	4676	4555	4191	3971	3742	3457	3239	3033	2891	2790	2653	2408	2331	2258	2115	2067	2165	2085	2133	2210	2240	2280	2339	2295	2298	2317	2344	2438	2411	2331	2599	2541	2679	2755	2783	2801	2728	2910	2727	2701	2632	2528	2505	2507	2551	2405	2368	2435
4903	4828	4615	4523	4273	3868	3733	3538	3338	3191	2966	2803	2541	2511	2253	2119	2078	2103	2122	2138	2030	2248	2227	2238	2284	2280	2285	2421	2381	2374	2364	2321	2540	2545	2562	2688	2783	2750	2708	2824	2779	2714	2674	2676	2564	2525	2567	2437	2474	2420
5014	4744	4664	4549	4241	4067	3711	3760	3213	3203	3012	2909	2608	2436	2278	2209	2066	2106	2162	2211	2173	2157	2211	2326	2243	2323	2277	2315	2297	2293	2295	2354	2439	2416	2595	2635	2733	2701	2780	2749	2744	2673	2703	2736	2578	2571	2466	2437	2459	2420
4856	4689	4533	4584	4315	4032	3827	3496	3308	3079	3031	2759	2715	2441	2422	2330	2266	2159	2162	2221	2188	2157	2196	2183	2300	2261	2390	2426	2328	2255	2359	2350	2393	2485	2576	2595	2597	2611	2559	2771	2602	2718	2619	2634	2479	2420	2461	2328	2429	2381
4745	4533	4561	4307	4241	4098	3802	3461	3244	3038	3095	2813	2654	2584	2438	2317	2328	2153	2263	2263	2197	2306	2231	2286	2256	2343	2303	2249	2351	2281	2252	2383	2441	2446	2465	2538	2497	2570	2536	2659	2683	2586	2678	2528	2432	2475	2435	2328	2330	2262
4622	4497	4279	4307	4022	3949	3801	3695	3404	3172	2972	2902	2831	2556	2667	2495	2405	2336	2336	2347	2265	2344	2311	2187	2242	2200	2259	2247	2264	2378	2304	2322	2344	2400	2382	2461	2536	2558	2537	2632	2632	2646	2702	2466	2489	2422	2335	2301	2312	2277
4393	4220	4179	4225	4193	3904	3723	3567	3437	3216	3112	3032	2825	2794	2716	2618	2431	2520	2405	2428	2323	2206	2216	2184	2175	2148	2142	2224	2344	2316	2336	2284	2296	2284	2399	2441	2423	2496	2564	2508	2599	2638	2581	2565	2533	2424	2310	2265	2272	2267
4104	4052	4185	4110	4028	3959	3733	3631	3483	3379	3201	3155	2955	2843	2897	2644	2690	2529	2462	2445	2322	2305	2273	2236	2126	2165	2267	2199	2310	2343	2305	2284	2393	2312	2292	2403	2353	2408	2517	2563	2602	2650	2630	2507	2493	2442	2305	2267	2280	2212
3963	3927	3959	4033	4154	4030	3843	3782	3625	3458	3305	3183	3045	3030	2983	2906	2761	2660	2566	2473	2373	2418	2227	2297	2243	2323	2269	2229	2254	2226	2207	2299	2268	2333	2419	2328	2444	2521	2513	2476	2541	2518	2436	2426	2470	2366	2372	2305	2183	2326
3812	3786	3771	3903	3974	3978	4024	3736	3769	3573	3407	3157	3110	3139	2900	2877	2823	2756	2640	2658	2617	2403	2320	2214	2241	2229	2256	2326	2267	2237	2301	2272	2184	2258	2334	2314	2449	2417	2542	2502	2487	2390	2402	2340	2285	2298	2355	2278	2181	2243
3579	3661	3708	3930	3854	3837	3995	3882	3748	3705	3514	3341	3225	3143	3019	2898	2853	2773	2576	2648	2647	2512	2402	2332	2224	2223	2268	2234	2335	2292	2357	2145	2285	2214	2284	2299	2453	2355	2394	2414	2472	2313	2405	2348	2293	2300	2368	2276	2308	2278
3467	3597	3601	3821	3976	3850	3947	3805	3765	3842	3638	3517	3207	3258	3055	3050	2884	2857	2727	2689	2561	2556	2371	2240	2212	2284	2315	2267	2433	2323	2307	2278	2171	2337	2284	2372	2303	2395	2429	2346	2392	2466	2362	2324	2306	2276	2280	2398	2431	2411
3384	3551	3705	3815	3895	3910	3894	3732	3761	3822	3792	3689	3384	3236	3209	3085	3012	2789	2725	2565	2634	2550	2495	2398	2358	2304	2343	2439	2351	2400	2345	2293	2290	2243	2254	2341	2348	2520	2504	2328	2335	2439	2401	2268	2395	2385	2275	2380	2488	2503
3280	3479	3597	3639	3883	3908	3849	3629	3880	3750	3680	3568	3403	3275	3098	3115	3015	2934	2807	2758	2582	2547	2576	2438	2494	2447	2435	2476	2473	2477	2488	2356	2302	2331	2266	2316	2238	2435	2417	2332	2421	2426	2387	2360	2379	2470	2350	2575	2546	2444
3218	3415	3564	3676	3661	3926	3731	3718	3675	3786	3665	3519	3189	3278	3162	3104	3210	3019	2937	2835	2721	2610	2497	2505	2640	2553	2525	2594	2602	2492	2407	2514	2406	2405	2372	2351	2358	2536	2492	2595	2469	2336	2427	2459	2504	2457	2440	2456	2508	2544
3093	3231	3310	3494	3654	3679	3649	3771	3737	3812	3616	3522	3360	3295	3167	3208	3087	3037	3020	2916	2906	2798	2767	2748	2783	2765	2799	2717	2615	2528	2406	2447	2459	2381	2496	2482	2430	2444	2531	2583	2542	2481	2471	2466	2462	2522	2524	2539	2489	2632
2977	3184	3289	3369	3512	3617	3752	3777	3739	3800	3755	3655	3404	3380	3361	3278	3173	3069	3125	3078	3192	2938	2908	2853	2807	2725	2821	2770	2753	2655	2638	2597	2600	2544	2603	2557	2555	2579	2550	2649	2581	2516	2559	2497	2540	2608	2584	2544	2609	2608
2920	3086	3187	3315	3439	3555	3573	3693	3841	3824	3784	3818	3540	3615	3468	3288	3319	3261	3216	3294	3075	3146	3015	3039	2897	2980	2837	2857	2823	2910	2792	2719	2632	2679	2676	2802	2675	2648	2782	2631	2744	2691	2634	2535	2491	2579	2502	2643	2627	2654
2909	3080	3233	3211	3466	3579	3525	3641	3721	3818	3773	3786	3724	3681	3555	3628	3535	3538	3354	3396	3357	3245	3178	3058	3104	3023	2969	2863	2867	2794	2854	2770	2741	2725	2743	2848	2780	2821	2763	2744	2697	2644	2774	2615	2568	2559	2577	2670	2705	2767
2835	2911	3037	3198	3270	3352	3446	3625	3591	3687	3821	3628	3671	3616	3692	3881	3578	3567	3499	3524	3545	3295	3350	3150	3172	3093	2955	2909	2833	2786	2939	2822	2845	2921	2942	2900	3009	2930	2952	2865	2821	2713	2758	2644	2722	2695	2582	2659	2798	2778
2794	2864	2921	3110	3234	3185	3415	3529	3624	3653	3731	3547	3750	3761	3994	3830	3834	3695	3679	3654	3544	3449	3367	3365	3286	3139	3054	3103	3025	2912	3033	3037	3017	3052	3102	2997	3143	3049	2951	2905	2926	2856	2875	2870	2724	2835	2798	2768	2916	2965
2752	2838	2841	3025	3136	3144	3270	3446	3364	3577	3636	3720	3689	3828	3809	3972	3878	3891	3719	3874	3617	3569	3451	3419	3268	3104	3223	3046	2992	3033	2999	3107	3114	3055	3103	3117	3153	3073	3101	3009	3136	3015	2953	2872	2994	2981	2911	2967	3049	3118
2643	2811	2802	3047	3155	3105	3252	3379	3465	3514	3641	3552	3635	3832	3912	4015	3784	3750	3877	3842	3691	3624	3459	3397	3349	3214	3261	3204	3246	3165	3110	3286	3192	3301	3220	3177	3133	3164	3086	3099	3050	3049	2981	2994	3027	2969	3278	3080	3254	3171
2779	2854	2884	3081	3182	3088	3160	3275	3285	3477	3453	3507	3680	3824	3882	3679	3806	3746	4017	3863	3946	3723	3668	3597	3414	3364	3379	3253	3361	3284	3351	3209	3388	3217	3335	3202	3178	3205	3195	3212	3135	3151	3168	2919	3062	3122	3202	3237	3188	3248
2785	2795	2928	2972	3080	3048	3100	3202	3303	3391	3404	3605	3616	3573	3537	3737	3718	3792	3842	3953	3985	3885	3859	3617	3504	3367	3344	3426	3411	3401	3402	3447	3462	3376	3380	3371	3391	3400	3332	3135	3234	3193	3241	3108	3112	3228	3194	3230	3237	3247
2956	2875	2906	3023	3076	3047	3083	3067	3084	3240	3313	3407	3439	3533	3498	3616	3677	3844	3854	3841	3891	3882	3824	3600	3636	3477	3601	3484	3526	3604	3585	3505	3522	3427	3620	3462	3435	3368	3462	3254	3257	3248	3321	3297	3174	3090	3275	3239	3301	3335
2937	2941	2934	3005	2933	2992	2876	2999	3118	3194	3242	3233	3368	3498	3592	3747	3714	3766	3841	3890	3927	3917	3841	3663	3540	3593	3462	3504	3522	3550	3527	3480	3486	3479	3521	3553	3569	3449	3449	3511	3446	3235	3432	3398	3268	3211	3306	3326	3362	3250
2981	2989	2963	2922	2914	2927	2908	2975	3030	3279	3163	3287	3338	3427	3413	3651	3672	3749	3783	3817	3882	3884	3853	3806	3600	3512	3483	3579	3374	3587	3468	3509	3373	3534	3596	3503	3574	3604	3600	3502	3577	3463	3502	3406	3263	3351	3262	3190	3368	3358
2908	2914	2857	2939	2892	2861	2872	2863	3073	3083	3192	3160	3287	3356	3557	3537	3609	3733	3869	3916	3851	3812	3816	3592	3673	3492	3497	3416	3308	3385	3339	3522	3469	3425	3486	3523	3587	3628	3707	3518	3565	3502	3498	3587	3440	3240	3330	3325	3400	3287
2879	2976	2837	2856	3004	2881	2908	2878	3108	3091	3035	3137	3182	3262	3382	3509	3748	3620	3880	3772	3665	3696	3599	3622	3687	3589	3407	3408	3328	3492	3545	3354	3624	3668	3573	3511	3507	3629	3690	3680	3607	3517	3545	3488	3348	3405	3347	3299	3422	3365
3042	2924	2880	3009	2846	2860	2932	2820	3016	3063	3071	3130	3172	3202	3275	3477	3545	3565	3637	3658	3577	3735	3541	3524	3504	3379	3333	3291	3216	3310	3359	3394	3393	3487	3591	3591	3682	3642	3819	3830	3582	3510	3478	3425	3424	3378	3477	3333	3469	3438
2923	2964	2948	2904	2905	2877	3071	3007	3098	3073	3038	2954	3116	3133	3261	3332	3357	3519	3525	3459	3492	3474	3581	3464	3412	3390	3472	3331	3459	3416	3488	3481	3679	3644	3710	3757	3678	3648	3707	3682	3712	3618	3428	3398	3429	3428	3492	3368	3253	3236
3077	2955	2896	2979	3125	3033	3102	3084	3123	3078	3064	3225	3047	3212	3078	3211	3235	3171	3339	3405	3472	3550	3486	3394	3312	3359	3386	3237	3463	3425	3488	3500	3672	3733	3799	3738	3652	3704	3728	3614	3656	3504	3411	3427	3327	3357	3391	3370	3134	3228
3189	3049	3120	3209	3192	3194	3268	3181	3111	3130	3168	3068	3101	3109	3087	3059	3137	3158	3140	3340	3474	3451	3490	3356	3327	3265	3227	3466	3424	3575	3475	3457	3574	3728	3808	3791	3757	3742	3598	3609	3641	3401	3517	3367	3326	3397	3250	3310	3255	3131
3271	3216	3152	3173	3191	3271	3178	3098	3248	3229	3238	3203	3310	3149	3117	3141	3156	3108	3136	3384	3322	3442	3486	3258	3204	3225	3370	3302	3324	3442	3422	3457	3594	3724	3621	3749	3743	3705	3679	3518	3454	3542	3534	3559	3243	3272	3339	3309	3110	3116
3253	3072	3225	3234	3197	3279	3293	3330	3421	3400	3597	3410	3491	3334	3240	3311	3156	3184	3217	3196	3392	3303	3317	3225	3267	3213	3211	3273	3421	3416	3288	3345	3428	3425	3517	3588	3475	3503	3563	3551	3568	3567	3522	3490	3305	3251	3084	3317	3122	3044
3242	3118	3068	3166	3126	3436	3599	3495	3594	3792	3608	3617	3762	3526	3473	3462	3367	3387	3254	3273	3223	3279	3236	3265	3169	3316	3267	3216	3368	3240	3310	3317	3277	3416	3408	3463	3396	3443	3428	3400	3514	3506	3457	3345	3357	3337	3263	3091	3248	3125
3256	3113	3123	3210	3282	3524	3629	3817	3899	3851	3970	3886	3913	3776	3588	3643	3510	3371	3476	3302	3254	3276	3192	3176	3208	3136	3066	3151	3181	3128	3223	3107	3088	3254	3204	3181	3412	3517	3439	3659	3481	3482	3489	3498	3488	3239	3214	3196	3099	2891
3336	3134	3034	3408	3416	3513	3780	4054	4029	4220	4157	4140	4035	3917	3885	3734	3487	3360	3379	3333	3205	3188	3111	3113	3042	3071	3121	3129	3083	3057	3181	3158	3204	3219	3268	3211	3213	3347	3448	3544	3504	3474	3475	3456	3462	3348	3205	3216	3216	3261
3108	2980	3073	3307	3349	3573	3877	4046	4174	4394	4230	4210	4137	4050	3844	3804	3578	3383	3315	3283	3069	3154	3049	3025	3111	2953	3017	3055	2963	2963	3072	3052	3121	3084	3257	3249	3262	3365	3425	3401	3420	3443	3321	3454	3358	3158	3193	3104	3131	3040
3115	3028	2998	3276	3351	3699	3916	4152	4359	4367	4158	4136	4029	3983	3844	3793	3634	3422	3429	3193	3113	3084	3077	2943	2887	2825	2979	2959	2920	2832	2871	2898	2960	2972	3169	3237	3317	3395	3496	3378	3418	3275	3328	3269	3144	3164	3169	3115	3155	3179
3023	3100	3165	3086	3640	3823	3905	4226	4412	4369	4335	4095	4066	3819	3699	3668	3496	3360	3298	3208	3081	3031	2979	2878	2991	2883	2883	2832	2885	2715	2814	2875	2871	2921	3135	3185	3106	3260	3421	3441	3323	3251	3250	3226	3119	3252	3208	3171	3170	3073
3024	2927	3080	3214	3531	3723	4171	4275	4202	4478	4391	4303	4002	3829	3721	3574	3483	3391	3291	3216	3079	2968	3121	2921	2945	2984	2978	2917	2869	2765	2746	2873	2781	2967	3076	3168	3167	3353	3354	3431	3394	3423	3313	3080	3156	3190	3162	3038	3107	3207
3043	2906	3064	3286	3301	3634	4094	4170	4429	4489	4359	4221	4219	3936	3725	3570	3550	3335	3353	3285	3295	3265	3145	3084	2989	2955	2955	2986	2842	2817	2737	2708	2896	2937	3154	3247	3311	3278	3293	3365	3235	3177	3236	3192	3098	3055	3145	3089	3134	3169
2945	2892	3081	3182	3415	3772	3895	4191	4337	4326	4320	4317	4272	3988	3952	3553	3519	3502	3316	3353	3341	3189	3175	3037	2962	2932	3033	3016	2944	2839	2804	2801	2858	2904	3074	3256	3146	3244	3257	3371	3280	3188	3129	3243	3161	3092	3073	3129	3115	3006
2956	2982	2966	3143	3327	3676	3819	4059	4088	4353	4343	4356	4160	4088	3865	3790	3565	3479	3387	3207	3251	3204	3059	3127	2984	3019	2975	2915	3019	2881	2875	2776	2969	2927	3186	3161	3175	3202	3348	3352	3329	3285	3332	3191	3171	3168	3119	3065	3081	3071
3156	2967	3106	3205	3479	3593	3872	4010	4148	4239	4313	4287	4237	4085	3899	3663	3611	3372	3354	3268	3149	3169	3236	3148	3021	2957	2862	2950	3002	2808	2801	2803	2952	3009	3217	3269	3330	3312	3154	3276	3223	3178	3215	3282	3185	3211	3207	3117	3153	2993
3151	3046	3130	3207	3259	3627	3837	3933	4122	4186	4274	4267	4170	4003	3781	3763	3694	3496	3184	3177	3151	3242	3146	3121	2877	2819	2780	2766	2776	2801	2825	2784	2753	3046	3168	3172	3259	3299	3200	3032	3027	3115	2996	3188	3028	3062	3055	3162	2903	3076
3047	2960	3103	3185	3351	3423	3789	3995	4002	4305	4310	4240	4011	3901	3965	3793	3611	3335	3272	3238	3206	3159	3220	3084	3008	2894	2859	2752	2742	2812	2763	2708	2815	2894	3001	3035	3120	3102	3058	3224	2983	2958	3044	3040	3016	2926	2911	3089	3032	2919
3014	3052	3087	3185	3396	3495	3756	3978	4039	4135	4201	4175	4056	3998	3953	3697	3568	3428	3397	3187	3177	3041	3181	3028	3029	2863	2816	2756	2784	2860	2858	2843	2855	2930	2956	3073	2920	3157	3110	3136	3005	2968	2997	2925	2945	2870	2950	3099	3033	3011
2867	2992	2981	3132	3270	3588	3827	4054	4044	4035	4263	4057	4151	4045	3842	3575	3570	3341	3322	3306	3240	3034	3266	3120	2942	2881	2823	2890	2816	2817	2858	2899	2975	3044	3019	3037	3013	2982	3071	3075	3114	2998	2985	2852	2921	3123	3029	3169	3282	3150
2964	2986	2861	3118	3252	3378	3822	3811	4065	4132	4148	4101	4186	4126	3958	3681	3534	3575	3338	3342	3232	3219	3135	3136	3001	2869	2910	2873	2907	2771	2887	3081	3026	3100	3054	3068	3116	3138	3253	3059	3026	3053	2981	3003	2963	2934	3051	3063	3100	3229
2879	3078	2900	3193	3265	3400	3680	3876	3960	4100	4076	4212	4214	4046	3731	3709	3558	3536	3377	3122	3133	3148	3204	3230	2966	2914	2785	2739	2722	2838	2745	2978	2936	3120	3129	3173	3195	3292	3120	3132	3103	3056	3178	3067	3043	2994	3062	3183	3116	3228
3054	2990	2905	3139	3119	3421	3696	3785	3983	4142	4025	4071	3973	3822	3773	3638	3592	3324	3314	3197	3315	3243	3121	3131	2999	2886	2812	2825	2871	2858	2815	3000	3068	3183	3260	3183	3235	3283	3229	3297	3142	3158	3153	3131	2957	2989	3027	3103	3067	3088
3162	3047	2947	3200	3223	3381	3739	3813	3854	3957	3923	4049	3952	3767	3764	3671	3524	3443	3223	3191	3207	3171	3126	3122	3026	2907	2867	2930	2766	2918	3004	2998	3007	3177	3169	3128	3242	3362	3283	3270	3110	3071	3107	3101	2956	2877	3020	3112	3052	2961
3187	3180	3096	3201	3227	3378	3520	3659	3873	3924	3835	3790	3715	3617	3662	3707	3640	3380	3296	3222	3074	3114	3148	3021	2866	2811	2834	2789	2965	3054	3108	3116	3204	3093	3147	3130	3172	3322	3234	3245	3043	3080	3115	3036	3066	2992	2922	3006	3006	3014
3231	3039	3035	3228	3252	3460	3491	3716	3840	3779	3866	3819	3615	3628	3692	3668	3555	3360	3406	3191	3198	3137	3007	2949	2933	2875	2915	2874	2999	3146	2972	3086	3130	3112	3014	3004	3124	3218	3256	3171	3094	3070	3144	3111	3092	2985	3029	3140	3150	3147
3136	3043	3105	3060	3167	3323	3525	3623	3771	3843	3767	3770	3551	3601	3525	3634	3399	3448	3259	3248	3072	3075	3009	3056	2943	3044	2966	3058	3008	3039	3061	2978	3080	3003	2970	2947	3024	3095	3183	3226	3218	3068	3208	3371	3180	3164	2990	3129	3201	3143
3213	3235	3063	2942	3155	3276	3470	3587	3689	3888	3835	3703	3554	3518	3437	3280	3377	3267	3191	3179	3112	2961	3106	3061	3058	3014	3040	3126	3018	2929	2913	2970	2925	2931	2839	3000	3143	3122	3222	3379	3172	3243	3303	3327	3197	3103	3074	3161	3186	3314
3159	3017	3033	2968	3162	3311	3443	3546	3773	3844	3784	3719	3484	3484	3542	3320	3172	3129	3078	3189	3040	3002	2981	3092	3004	3169	3013	3136	3058	2978	2893	2852	2833	2929	3038	2812	2988	3118	3270	3290	3310	3209	3222	3420	3394	3166	3135	3257	3279	3318
3163	2941	2886	3049	3153	3311	3534	3776	3764	3809	3971	3565	3423	3407	3490	3294	3196	3095	3113	3084	3116	2966	2900	3015	2966	2946	3012	3034	3012	2837	2750	2837	2867	2816	2827	2882	2879	3183	3247	3488	3286	3272	3275	3424	3353	3238	3202	3182	3362	3292
3180	2967	2997	3026	3251	3416	3564	3669	3754	3806	3762	3736	3525	3451	3442	3329	3063	3119	2956	3034	3098	2940	2926	2936	2885	2918	2953	2947	2952	2872	2790	2789	2755	2886	2813	2930	3123	3025	3338	3386	3482	3470	3435	3437	3432	3409	3251	3266	3329	3291
3165	2984	3015	3031	3319	3300	3627	3612	3904	3837	3926	3759	3512	3443	3463	3332	3092	3074	3099	3137	3030	2819	2849	2745	2825	2932	2930	2932	2939	2870	2963	2841	2925	2847	2876	2943	3032	3250	3204	3390	3367	3374	3354	3447	3395	3401	3247	3308	3401	3375
3139	2977	3004	3159	3147	3513	3599	3783	3940	3857	3831	3691	3591	3430	3528	3329	3204	3111	2899	2977	2985	3029	2920	2895	2879	2787	2869	2876	2927	2939	2884	2988	3037	2954	2931	2906	3103	3190	3295	3302	3233	3277	3253	3219	3317	3259	3326	3390	3374	3349
3091	3085	3025	3137	3339	3406	3706	3822	3968	3892	3819	3875	3716	3559	3407	3339	3221	3127	2989	3047	2965	2864	2796	2822	2849	2874	2924	2916	2901	2985	2854	3004	2956	2932	3130	3091	3135	3018	3301	3192	3241	3217	3263	3260	3365	3378	3166	3417	3395	3392
3232	3072	2929	3231	3312	3473	3662	3766	3774	3842	3771	3783	3731	3524	3546	3437	3398	3074	3134	3089	3151	3019	2918	2742	2764	2857	2843	2877	2830	2816	2823	2786	2920	3004	2997	3036	3110	3312	3263	3236	3199	3235	3349	3360	3356	3279	3295	3336	3471	3252
3158	2996	3058	3172	3263	3436	3604	3728	3630	3831	3793	3751	3839	3655	3588	3561	3447	3261	3274	3172	3216	3125	2910	2860	2862	2818	2816	2822	2658	2752	2725	2792	2864	2975	3139	3136	3120	3313	3311	3222	3221	3152	3239	3446	3292	3358	3322	3296	3186	3330
3112	3137	3123	3146	3277	3413	3625	3681	3740	3891	3745	3872	3757	3725	3554	3510	3376	3359	3229	3296	3151	3228	3060	3177	2865	2783	2668	2665	2725	2693	2630	2684	2932	3000	3018	3102	3142	3252	3198	3251	3159	3156	3228	3263	3140	3198	3218	3273	3242	3238
3107	3046	3064	3185	3319	3476	3471	3572	3766	3776	3985	3875	3783	3704	3626	3556	3440	3356	3303	3241	3275	3295	3126	2991	2920	2904	2828	2819	2724	2688	2740	2774	2850	2966	3131	3186	3281	3310	3207	3222	3248	3200	3261	3186	3085	3158	3226	3212	3220	3302
3228	2953	3077	3160	3163	3495	3483	3779	3677	3938	3886	3801	3721	3718	3613	3506	3560	3465	3459	3359	3220	3234	3150	3188	3036	2978	2897	2936	2834	2824	2769	2898	2954	3064	3056	3167	3250	3221	3337	3338	3272	3197	3218	3164	3175	3220	3229	3150	3256	3373
3239	3169	3035	3214	3275	3363	3578	3532	3558	3747	3743	3615	3659	3600	3349	3454	3418	3254	3336	3295	3173	3145	3234	3052	3146	3031	2981	2955	2813	2945	2952	2937	3010	3279	3161	3101	3214	3152	3226	3237	3196	3345	3167	3157	3195	3206	3130	2957	3336	3268
3250	3049	3110	3221	3277	3401	3349	3479	3533	3539	3615	3670	3404	3583	3486	3410	3269	3348	3361	3343	3344	3220	3164	3043	3016	3080	3036	2877	2894	2823	2933	2864	2968	3087	3085	2961	3054	3165	3204	3171	3122	3145	3240	3187	3232	3214	3203	3249	3399	3336
3324	3179	3128	3205	3311	3356	3363	3535	3628	3790	3700	3582	3536	3449	3488	3397	3356	3172	3358	3306	3328	3439	3229	3209	3100	3077	2934	2905	3012	2799	2926	3046	2959	2992	2970	3013	3098	3296	3312	3264	3103	3243	3192	3341	3356	3270	3303	3506	3329	3421
3253	3160	3235	3244	3301	3501	3527	3450	3638	3488	3495	3620	3454	3435	3405	3362	3421	3171	3127	3167	3186	3293	3268	3158	3180	3050	2988	2855	2868	2870	2882	2898	3068	3076	3088	3109	3184	3239	3264	3306	3196	3374	3377	3438	3358	3519	3343	3409	3456	3383
3236	3230	3331	3344	3295	3362	3652	3502	3724	3590	3600	3560	3477	3425	3463	3353	3381	3323	3420	3148	3219	3162	3192	3198	3093	3133	2977	2946	2840	2912	2915	2954	3003	3019	3049	3042	3150	3214	3193	3259	3213	3354	3431	3307	3363	3449	3412	3439	3347	3459
3312	3364	3288	3383	3379	3388	3468	3572	3553	3777	3657	3596	3429	3531	3495	3441	3414	3403	3345	3234	3127	3154	3258	3001	3009	3071	3048	2923	2942	2895	2993	3110	3250	3150	3150	3215	3224	3314	3271	3379	3431	3442	3331	3285	3433	3545	3572	3551	3526	3657
3350	3383	3377	3290	3344	3545	3638	3702	3658	3785	3814	3872	3815	3706	3642	3563	3413	3433	3403	3234	3396	3288	3323	3231	3237	3135	3080	3034	2966	3128	3086	3182	3350	3354	3388	3510	3516	3509	3647	3635	3674	3671	3645	3733	3879	3869	3883	3913	3943	3842
3455	3314	3250	3348	3506	3622	3519	3791	3792	3974	4063	4043	3997	3993	3792	3850	3666	3586	3450	3353	3548	3478	3353	3375	3156	3192	3054	2965	3046	3036	3075	3102	3196	3252	3366	3407	3610	3722	3773	3838	3840	3812	3879	3984	3998	3836	4008	3936	4190	3960
3258	3338	3112	3386	3396	3544	3483	3580	3894	4067	4009	4058	4068	3978	3960	3803	3773	3553	3389	3302	3254	3180	3039	3133	3053	2897	2816	2752	2676	2630	2723	2726	2808	2814	2981	3000	3015	3211	3182	3280	3142	3250	3269	3267	3306	3328	3349	3266	3230	3149
3424	3200	3083	3234	3270	3246	3390	3411	3586	3791	3946	3831	3686	3655	3556	3270	3194	3133	3082	2854	2806	2766	2601	2570	2403	2392	2230	2273	2259	2210	2079	2109	2223	2178	2143	2248	2164	2275	2321	2329	2387	2318	2294	2311	2164	2250	2331	2394	2464	2327
3506	3178	3218	3104	3097	3135	3124	3273	3441	3417	3447	3313	3339	3197	3171	3083	2811	2770	2648	2606	2483	2358	2287	2205	2137	2047	2034	1899	2053	1897	1862	1812	1842	1759	1772	1829	1884	1799	1843	1908	1907	1786	1917	1962	1872	1821	1833	1869	1903	2031
3431	3260	3163	3195	3221	3112	3186	3019	3212	3179	3153	3181	3067	3074	2945	2863	2872	2743	2623	2451	2397	2461	2440	2305	2231	2194	2174	2162	2209	2220	2261	2175	2170	2132	2139	2070	2162	2091	2106	2144	2217	2377	2278	2303	2251	2233	2311	2239	2161	2309
3449	3401	3310	3456	3297	3282	3283	3102	3154	3273	3234	3113	3077	3100	3088	2999	2820	2826	2817	2739	2688	2625	2583	2532	2566	2417	2354	2546	2540	2566	2821	2528	2714	2677	2577	2570	2516	2632	2540	2684	2758	2974	3248	3299	3272	3213	3148	2958	2801	2762
3543	3485	3598	3584	3575	3326	3117	3040	3094	2962	2914	2919	2931	2959	3002	2923	2832	2721	2696	2726	2685	2732	2553	2548	2527	2550	2538	2599	2658	2791	3028	2995	3066	3165	3094	2962	2939	2865	2933	2929	3127	3415	3646	3888	3947	3941	3885	3567	3365	3131
3685	3799	3728	3835	3410	3285	3063	2895	2739	2670	2734	2629	2669	2571	2579	2478	2507	2515	2598	2493	2549	2539	2576	2533	2392	2643	2601	2650	2767	2971	3055	3323	3388	3471	3430	3388	3288	3202	3157	3030	3404	3587	3839	3937	4140	4412	4356	4184	4071	3636
3720	3767	3730	3692	3299	3030	2807	2575	2510	2530	2507	2481	2321	2447	2358	2398	2393	2307	2405	2469	2410	2383	2416	2454	2365	2520	2581	2541	2721	2916	3120	3394	3544	3562	3649	3661	3481	3525	3284	3232	3228	3409	3676	3785	4098	4264	4381	4347	4104	4065
3817	3688	3777	3791	3499	3254	3105	2924	2678	2706	2624	2556	2517	2498	2440	2506	2464	2382	2422	2376	2476	2476	2506	2487	2415	2442	2489	2544	2591	2792	2918	3151	3348	3402	3508	3373	3356	3290	3199	3134	3014	3055	3223	3481	3807	3912	3964	4002	3816	3643
3801	3877	3796	3835	3711	3611	3416	3247	3092	2983	2907	2807	2837	2822	2757	2666	2610	2646	2529	2595	2615	2638	2524	2599	2607	2532	2549	2727	2664	2756	2859	2973	3153	3127	3120	3020	2882	2880	2863	2934	2983	3223	3215	3442	3668	3746	3651	3457	3195	2890
3679	3786	3679	3779	3602	3593	3433	3446	3174	3062	3077	2952	2969	2864	2821	2836	2729	2573	2540	2441	2573	2704	2701	2551	2602	2518	2497	2502	2672	2750	2722	2862	2841	2889	2767	2780	2828	2787	2788	2876	2826	3108	3109	3365	3259	3397	3377	3053	2779	2596
3584	3553	3447	3448	3364	3342	3167	3229	3157	3136	3137	2990	2953	2992	2693	2688	2615	2527	2518	2471	2381	2416	2417	2483	2310	2387	2312	2421	2346	2509	2424	2531	2639	2629	2553	2445	2357	2491	2597	2678	2710	2704	2739	2874	2874	2870	2973	2619	2478	2338
3568	3317	3220	3028	2950	2991	2977	3110	3030	2994	3125	3202	3058	2993	2853	2728	2602	2391	2451	2267	2186	2282	2191	2101	2108	2112	2034	1969	1992	2088	2088	2106	2102	2216	2063	2102	2102	2063	2093	2188	2182	2202	2230	2309	2224	2229	2270	2193	2241	2084
3364	3167	2912	2984	2982	3146	3202	3379	3485	3641	3648	3655	3522	3479	3157	3036	2946	2762	2515	2323	2375	2304	2251	2137	2034	2022	1914	1890	1844	1864	1794	1826	1892	1746	1729	1779	1678	1750	1754	1756	1820	1769	1764	1880	1824	1844	1814	1882	1807	1744
3225	3037	2925	3024	3224	3305	3677	3855	4028	4215	4359	4446	4295	4082	3908	3745	3312	3067	3065	2842	2573	2494	2330	2286	2148	2108	2022	1945	1918	1873	1856	1654	1697	1703	1738	1597	1707	1650	1712	1641	1676	1659	1731	1741	1681	1648	1682	1744	1726	1669
3126	3041	2914	2973	3172	3355	3739	3996	4205	4362	4502	4466	4536	4414	4128	3854	3561	3335	2993	2816	2624	2557	2425	2312	2273	2214	2041	2006	2004	1898	1814	1875	1732	1734	1728	1627	1748	1706	1680	1631	1693	1681	1752	1699	1709	1666	1781	1748	1685	1651
3000	2963	2900	2930	3127	3311	3498	3910	4018	4163	4241	4256	4101	4048	3834	3493	3304	3206	2856	2601	2417	2373	2317	2184	2087	1982	1894	1793	1897	1848	1775	1832	1842	1685	1679	1627	1665	1685	1648	1599	1668	1601	1637	1711	1680	1641	1711	1722	1667	1719
3064	3100	2983	3066	3162	3223	3344	3451	3699	3686	3624	3774	3735	3508	3253	3108	2888	2884	2612	2524	2283	2137	2129	2220	2025	1900	1876	1869	1750	1879	1978	1971	2024	1924	1762	1816	1837	1859	1723	1703	1722	1691	1745	1734	1841	1793	1894	1867	1766	1790
3337	3261	3260	3217	3125	3144	3132	3148	3211	3232	3281	3385	3195	3262	3112	2810	2631	2462	2472	2387	2351	2269	2159	2097	2141	1981	1897	2061	1987	2128	2157	2126	2272	2299	2065	2161	2156	2029	2078	1944	1972	2097	2074	2141	2254	2258	2238	2268	2136	1856
3473	3395	3459	3351	3369	3176	3304	3097	3064	3045	3009	2935	3042	3004	2801	2815	2698	2551	2457	2388	2473	2505	2498	2315	2283	2285	2172	2197	2400	2429	2402	2440	2589	2579	2480	2347	2392	2266	2169	2297	2340	2619	2675	2814	2880	2932	2912	2762	2417	2195
3446	3528	3512	3541	3434	3430	3340	3223	3206	2989	2983	2876	2901	2753	2748	2598	2727	2751	2673	2539	2603	2633	2791	2661	2549	2539	2553	2446	2571	2722	2724	2814	3139	2951	2938	2851	2782	2538	2618	2500	2712	2971	3100	3434	3642	3584	3657	3456	3012	2672
3544	3808	3763	3730	3518	3415	3262	3052	2915	2865	2815	2613	2645	2573	2568	2419	2543	2555	2682	2683	2668	2571	2708	2759	2871	2828	2838	2786	2888	3097	3152	3238	3623	3470	3419	3282	3091	3021	2850	2944	3000	3224	3465	3820	3908	4280	4067	4015	3675	3331
3769	3861	3749	3776	3370	3190	3003	2724	2570	2460	2399	2390	2443	2371	2311	2262	2265	2329	2510	2652	2641	2638	2721	2882	3137	2980	3115	3018	2924	3200	3304	3436	3629	3858	3955	3990	3736	3630	3385	3319	3330	3431	3556	3905	4089	4544	4600	4649	4217	3956
3870	3725	3698	3567	3280	3122	2815	2540	2482	2341	2319	2183	2230	2353	2285	2270	2265	2261	2306	2593	2610	2664	2654	2830	2860	2980	2951	3003	2973	2962	3265	3261	3439	3779	3671	3879	3738	3721	3496	3400	3355	3386	3546	3787	4118	4403	4655	4580	4453	4162
3588	3518	3551	3561	3464	3374	3038	2896	2694	2578	2495	2469	2380	2298	2426	2416	2524	2494	2451	2467	2635	2714	2645	2634	2783	2878	2767	2850	2835	2838	2770	2982	3181	3414	3538	3413	3406	3189	2960	2962	3017	3056	3255	3519	3912	4259	4461	4257	4109	3783
3299	3277	3478	3700	3618	3540	3485	3292	3139	3048	2935	2792	2722	2612	2517	2680	2743	2794	2630	2559	2479	2702	2718	2646	2680	2659	2689	2532	2647	2750	2682	2908	2926	3001	3304	3088	2992	2791	2633	2537	2663	2853	3059	3454	3708	3829	4131	3940	3617	3062
3100	3194	3344	3512	3465	3425	3478	3246	3232	3314	3235	3089	3004	2752	2674	2506	2610	2728	2660	2577	2363	2529	2621	2599	2460	2530	2582	2553	2447	2631	2591	2713	2799	2701	2868	2746	2624	2478	2338	2309	2412	2732	2959	3151	3366	3461	3361	3321	2943	2613
2965	3209	3148	3217	3217	3105	3150	3103	2961	2920	2963	2851	2870	2737	2445	2414	2275	2389	2433	2370	2281	2258	2201	2395	2224	2156	2345	2297	2132	2337	2284	2283	2367	2486	2366	2388	2316	2241	2094	2134	2127	2423	2502	2592	2647	2651	2617	2567	2409	2184
3050	2923	2886	2855	2714	2676	2784	2806	2764	2870	2892	2794	2749	2693	2410	2324	2180	2097	2069	2175	1975	1852	1893	1989	1823	1840	1857	1969	1815	1824	1957	1894	1941	1993	1970	1976	1870	1890	1836	1833	1856	1975	2096	1994	2014	1971	2072	2017	1901	1906
2950	2902	2794	2701	2667	2635	2622	2737	2783	2887	2962	2881	2925	2843	2617	2467	2217	2060	1895	1972	1924	1836	1755	1772	1758	1694	1683	1729	1649	1610	1790	1692	1714	1676	1719	1663	1653	1649	1760	1669	1708	1713	1613	1677	1620	1665	1723	1675	1726	1748
2935	2773	2582	2537	2550	2583	2747	2755	2873	3101	2962	2981	2977	2919	2828	2592	2373	2138	1935	1918	1964	1888	1804	1706	1705	1704	1759	1753	1705	1652	1617	1628	1739	1729	1583	1637	1686	1619	1669	1637	1699	1618	1658	1582	1634	1629	1660	1685	1751	1722
2937	2812	2572	2592	2576	2522	2681	2694	2719	2856	2761	2797	2702	2697	2551	2398	2280	2086	1905	1756	1848	1896	1757	1739	1800	1859	1709	1766	1826	1802	1710	1764	1757	1695	1714	1706	1678	1711	1704	1665	1762	1708	1767	1680	1579	1630	1717	1712	1810	1825
2928	2753	2636	2520	2502	2495	2388	2425	2449	2529	2562	2462	2414	2363	2276	2234	2203	2050	1876	1853	1777	1837	1824	1771	1921	1891	1908	1906	2020	1927	1942	1954	1834	1849	1839	1874	1913	1893	1883	1910	1898	1897	1806	1774	1874	1764	1875	1862	1919	2042
3022	2827	2794	2804	2698	2701	2630	2531	2435	2384	2415	2322	2265	2280	2231	2338	2289	2097	1950	1933	2068	2072	2034	1934	1994	2181	2193	2160	2397	2274	2150	2382	2185	2223	2219	2150	2173	2305	2326	2176	2403	2228	2260	2237	2176	2211	2171	2075	2078	2152
2919	3042	3012	3157	3013	3180	2907	2806	2654	2617	2567	2434	2403	2357	2499	2564	2505	2457	2227	2182	2296	2397	2265	2223	2287	2486	2451	2395	2731	2698	2787	2786	2590	2737	2608	2517	2658	2610	2717	2732	2685	2703	2835	2716	2882	2771	2709	2539	2521	2329
2993	3169	3264	3366	3385	3341	3431	3132	3097	2953	2860	2678	2634	2723	2635	2763	2820	2684	2570	2480	2600	2835	2784	2618	2648	2834	2756	2762	3049	3185	3057	3246	3072	3061	3065	3014	3071	3000	3166	3026	3093	3138	3271	3316	3310	3359	3277	3095	2860	2540
3129	3202	3395	3533	3530	3446	3352	3191	3046	2869	2851	2927	2779	2782	2764	2863	2961	2986	2769	2817	2874	3072	3070	2858	2866	3134	3116	3172	3255	3379	3357	3467	3652	3566	3655	3532	3563	3483	3574	3282	3400	3357	3647	3769	4014	4190	3868	3651	3368	3106
3205	3204	3487	3552	3599	3282	3172	2937	2802	2741	2749	2594	2583	2597	2569	2763	2822	2859	2667	2794	2855	3081	3082	3060	3254	3405	3271	3243	3443	3537	3516	3772	3739	3912	4109	4055	4116	4010	4114	3811	3775	3791	3838	4044	4285	4415	4391	4295	4047	3750
3264	3285	3249	3410	3262	3069	2955	2837	2666	2530	2522	2485	2467	2479	2631	2726	2782	2735	2695	2714	2921	3185	3051	2970	3229	3399	3276	3288	3484	3351	3395	3657	3898	3986	4239	4338	4613	4344	4466	4025	4062	3852	4006	3997	4401	4347	4505	4471	4266	4070
3217	3190	3288	3306	3177	3021	2827	2802	2717	2519	2547	2477	2470	2629	2664	2606	2669	2645	2592	2603	2922	3026	2896	2909	3196	3360	3112	3210	3331	3218	3241	3528	3586	4049	4010	4215	4348	4224	4123	3782	3693	3596	3666	3616	3969	4077	4150	4130	4052	3850
3163	3119	3203	3269	3121	3167	3087	2972	2815	2701	2747	2571	2613	2708	2685	2807	2622	2477	2554	2479	2821	2877	2986	2918	3127	3181	3039	2965	2956	3001	3091	3415	3411	3707	3876	3870	3936	3722	3670	3416	3254	3274	3235	3419	3779	3998	3949	3979	3766	3558
3286	3282	3156	3179	3144	3038	3202	3005	3017	2957	2855	2749	2769	2704	2758	2775	2427	2540	2476	2582	2817	2868	2728	2816	2982	2851	2689	2657	2824	2768	2904	3159	3260	3444	3569	3568	3420	3263	3182	2926	2970	2908	3186	3311	3569	3853	3684	3643	3467	3033
3259	3207	3136	3157	3048	3096	2918	2795	2852	2820	2576	2708	2604	2593	2556	2473	2376	2321	2351	2394	2489	2426	2305	2469	2630	2476	2277	2266	2362	2410	2532	2719	2929	3041	2984	3111	2908	2851	2675	2531	2661	2652	2803	2975	3151	3366	3423	3347	3035	2794
3229	3186	3079	3065	2963	2989	2748	2775	2676	2546	2501	2423	2413	2366	2335	2127	1982	1984	2103	2218	2122	2060	1953	2172	2074	1936	1945	2085	1876	1971	2192	2308	2447	2539	2490	2480	2305	2401	2397	2241	2249	2367	2331	2383	2517	2703	2739	2652	2509	2529
3167	2959	2991	2982	3034	2874	2973	2789	2714	2751	2688	2608	2486	2507	2271	2250	2086	1986	2024	1988	1886	1798	1756	1807	1791	1682	1847	1765	1704	1662	1817	1952	1979	2027	1957	1954	1912	1981	1867	1932	1989	1921	1951	1962	2092	1982	2160	2100	2187	2159
2864	2903	2825	2852	2924	2976	2963	3084	2944	3130	3052	2994	2914	2579	2442	2394	2244	2260	2126	2109	1876	1813	1785	1767	1711	1736	1685	1663	1624	1735	1694	1701	1779	1741	1736	1657	1610	1672	1665	1811	1702	1720	1718	1694	1690	1719	1773	1816	1830	1923
2766	2677	2678	2739	2778	2955	2924	3070	3164	3200	3231	3162	2835	2655	2625	2454	2487	2380	2254	2050	1876	1795	1834	1767	1673	1650	1728	1738	1665	1768	1789	1747	1693	1757	1719	1688	1729	1689	1624	1717	1764	1739	1668	1682	1661	1623	1687	1759	1769	1881
2861	2759	2686	2614	2691	2688	2886	2843	2849	2847	2778	2743	2541	2424	2513	2421	2420	2150	2006	1900	1712	1800	1821	1789	1695	1746	1717	1729	1840	1839	1874	1868	1907	1893	1899	1829	1836	1778	1849	1823	1910	1888	1768	1762	1771	1717	1812	1931	1932	1986
3020	3021	2891	2773	2634	2712	2616	2579	2502	2530	2439	2375	2335	2302	2226	2294	2140	2093	1932	1913	1910	2010	1877	1879	1988	1968	2031	2096	2027	2025	2154	2213	2104	2165	2172	2123	2116	2115	2033	2051	2053	2061	1970	2025	2058	2103	2087	2150	2157	2192
3279	3354	3165	2960	2964	2817	2819	2738	2640	2693	2579	2522	2435	2409	2289	2336	2258	2197	2277	2285	2354	2272	2240	2264	2266	2315	2351	2498	2375	2375	2446	2384	2430	2411	2304	2300	2252	2383	2263	2248	2232	2389	2285	2354	2543	2666	2657	2598	2485	2489
3154	3275	3300	3359	3322	3288	3260	3174	3100	3043	2969	2813	2726	2626	2513	2450	2499	2602	2584	2524	2577	2554	2608	2700	2748	2625	2703	2741	2676	2758	2908	2780	2595	2607	2615	2513	2488	2503	2440	2544	2505	2640	2798	2971	3044	3304	3250	3159	2903	2642
3126	3288	3428	3403	3460	3445	3452	3455	3308	3242	3072	3055	2850	2776	2730	2861	2835	2892	2824	2614	2538	2671	2813	2784	2723	2927	2984	2859	2983	3070	3054	3153	3112	3082	3257	3034	2874	2778	2783	2827	2834	3097	3247	3557	3657	3870	3897	3681	3470	2912
3457	3474	3441	3494	3370	3399	3186	3081	3129	2956	2874	2885	2864	2913	2702	2754	2674	2562	2563	2568	2534	2681	2558	2693	2985	3082	3218	2930	3223	3163	3366	3456	3326	3538	3474	3583	3416	3304	3242	3297	3274	3322	3667	3819	4107	4459	4328	4205	4086	3846
3680	3803	3726	3669	3436	3294	3180	2892	2931	2860	2811	2751	2761	2739	2606	2413	2336	2390	2374	2352	2378	2445	2406	2620	2808	3058	3179	3256	3286	3174	3480	3496	3554	3752	3952	3970	3924	3858	3788	3777	3802	3821	3922	4194	4330	4515	4662	4798	4777	4576
3860	3716	3868	3835	3645	3293	3118	3013	3008	2776	2726	2707	2556	2500	2341	2148	2126	2221	2324	2153	2185	2277	2379	2506	2754	2941	3052	3104	3172	3184	3397	3434	3726	3785	4140	4195	4034	3980	3901	3978	3800	3886	3932	4165	4286	4669	4891	4762	4763	4553
3773	3768	3769	3721	3456	3300	3202	3094	3113	3011	2862	2797	2632	2631	2403	2292	2261	2278	2172	2167	2150	2201	2325	2461	2672	2876	2903	2940	2907	2980	3150	3342	3501	3534	3763	3860	3691	3522	3467	3439	3442	3554	3795	4064	4412	4564	4620	4455	4307	4117
3873	3714	3736	3758	3442	3388	3473	3434	3265	3202	3150	2975	2900	2744	2745	2483	2354	2373	2281	2290	2283	2361	2396	2458	2666	2746	2731	2881	3033	2957	3117	3413	3467	3411	3645	3471	3419	3255	3159	3154	3306	3500	3831	4093	4437	4536	4367	4245	3885	3555
3720	3772	3620	3833	3669	3526	3465	3298	3324	3147	3014	2950	2915	2621	2497	2429	2322	2308	2331	2299	2266	2287	2330	2493	2475	2525	2513	2605	2606	2661	2711	3096	2989	3047	2982	3019	2869	2773	2752	2820	2974	3360	3393	3574	3655	3736	3612	3489	3154	3068
3612	3591	3627	3610	3314	3300	3067	3045	2843	2621	2565	2431	2486	2226	2348	2208	2266	2321	2382	2274	2287	2268	2255	2166	2062	2067	2062	1964	2051	2179	2094	2225	2303	2131	2170	2104	2063	2074	2079	2190	2386	2485	2575	2582	2483	2511	2367	2306	2325	2123
3752	3517	3369	3275	3095	2845	2642	2547	2404	2361	2258	2375	2268	2317	2454	2548	2560	2705	2672	2600	2528	2484	2236	2130	1979	1931	1908	1843	1754	1726	1683	1735	1736	1709	1600	1671	1672	1624	1703	1814	1826	1915	1785	1689	1700	1724	1640	1675	1653	1675
3602	3408	3169	3081	2825	2743	2627	2448	2342	2443	2645	2603	2862	2887	3059	3277	3350	3515	3383	3207	2993	2888	2574	2545	2418	2206	2082	2100	1992	1956	2023	1931	1988	1993	1945	2057	2091	2134	2153	2167	2118	2063	2043	1966	1915	1796	1858	1961	1908	1996
3584	3371	3111	2988	2791	2608	2554	2468	2650	2751	2914	3264	3377	3383	3666	3701	4047	4015	3971	3724	3486	3316	3070	2980	2776	2690	2561	2613	2476	2456	2583	2428	2524	2547	2629	2743	2761	2778	2826	2886	2798	2700	2807	2648	2622	2614	2478	2473	2566	2753
3650	3314	3251	3003	2843	2763	2638	2768	2880	2928	3044	3266	3503	3580	3720	3815	3931	3952	4074	3811	3579	3336	3252	3105	2880	2848	2839	2766	2714	2673	2720	2813	2979	2987	2971	3114	3026	3091	3114	3046	3145	3230	2997	3015	3001	2831	2911	2857	2937	2984
3625	3369	3264	3147	3024	2880	2750	2813	2811	2920	2998	3247	3219	3449	3547	3580	3777	3828	3747	3597	3493	3379	3253	3119	3030	2851	2705	2707	2755	2634	2685	2850	2937	2890	2951	3027	3164	3107	3153	3132	3162	3110	3095	3043	2850	2798	2827	2861	2791	2927
3675	3421	3218	3140	2933	2934	2793	2752	2799	2889	2970	3152	3270	3361	3503	3536	3667	3661	3720	3620	3504	3387	3284	3206	2852	2731	2677	2632	2575	2568	2616	2635	2799	2791	2867	2965	3050	3056	3219	3234	3253	3088	3064	2894	2858	2705	2714	2786	2684	2766
3551	3538	3219	3016	2882	2803	2850	2697	2712	2769	2872	3050	3240	3383	3464	3547	3562	3645	3636	3667	3530	3411	3232	3106	3096	2957	2765	2713	2625	2604	2627	2726	2668	2854	2909	2989	3064	3164	3246	3244	3280	3122	3209	2995	2924	2771	2784	2743	2731	2666
3527	3340	3284	3111	3005	2750	2685	2728	2615	2717	2817	2910	3146	3202	3235	3486	3493	3711	3732	3565	3458	3309	3326	3157	3052	2944	2722	2708	2540	2599	2579	2753	2911	2856	2945	2973	3161	3230	3301	3264	3223	3277	3102	2981	2910	2810	2834	2719	2696	2717
3664	3406	3268	3172	2906	2755	2626	2609	2511	2623	2707	2727	2899	3143	3195	3348	3553	3566	3615	3386	3455	3370	3334	3014	2924	2842	2667	2577	2571	2605	2646	2633	2712	2874	2865	2998	3083	3090	3255	3190	3297	3185	3168	3116	2825	2696	2673	2734	2720	2799
3757	3460	3252	3239	2901	2859	2800	2574	2574	2593	2682	2721	2886	2975	3053	3223	3294	3506	3616	3457	3417	3311	3185	2972	2915	2821	2691	2600	2642	2540	2504	2637	2728	2782	2819	2998	2921	3160	3178	3251	3241	3276	3091	2986	2824	2626	2657	2607	2761	2716
3618	3404	3233	3135	2950	2880	2780	2774	2752	2724	2658	2837	2884	3046	3043	3165	3314	3316	3396	3347	3296	3291	3118	3041	2837	2723	2534	2521	2488	2478	2455	2526	2727	2775	2815	2748	2953	2965	3243	3207	3054	3143	2924	2904	2730	2654	2680	2624	2755	2838
3585	3306	3297	3208	3201	3098	2893	2839	2849	2824	2842	2929	2865	2979	3019	3200	3222	3247	3339	3343	3284	3220	3090	2938	2818	2608	2528	2367	2371	2446	2457	2565	2558	2723	2645	2799	3092	2924	3038	3034	3080	3062	2890	2801	2654	2723	2575	2641	2718	2785
3441	3338	3308	3200	3034	3082	2993	2872	2833	2839	2852	2880	2907	2914	2986	3058	3183	3238	3321	3362	3258	3266	3176	3076	2886	2718	2713	2521	2629	2465	2545	2584	2580	2672	2758	2808	2860	2959	3121	2943	2991	2975	2869	2790	2724	2648	2649	2799	2833	2829
3316	3356	3155	3233	3195	3086	3015	2911	2875	2910	2887	2920	3017	3002	2994	3047	3226	3275	3375	3572	3419	3483	3401	3248	3168	2956	2849	2858	2823	2679	2707	2667	2763	2746	2888	2979	2955	3125	3021	3007	3108	3066	3095	3087	3041	3029	3007	2956	3035	3057
3231	3295	3180	3054	3125	3183	2970	2891	2859	2990	2918	2916	2977	2961	3074	3248	3306	3441	3459	3626	3685	3627	3487	3445	3292	3114	2938	2940	2955	2875	2749	2800	2908	2976	3139	3003	3177	3077	3149	3293	3423	3307	3318	3188	3218	3129	3118	3238	3195	3260
3415	3343	3221	3110	3146	3222	3096	3066	2957	2936	2975	2937	2946	2967	2918	3163	3402	3414	3654	3546	3605	3621	3396	3303	3183	3132	2973	3016	2931	2917	2878	2942	2944	3033	3106	3198	3285	3214	3270	3350	3399	3457	3304	3314	3183	3067	3158	3221	3145	3185
3439	3423	3337	3243	3265	3229	3209	3120	3116	3184	3030	3098	3157	3175	2930	3302	3354	3439	3499	3522	3597	3435	3498	3463	3334	3298	3231	3121	3038	3132	3014	3002	3194	3166	3235	3317	3353	3340	3440	3584	3572	3564	3395	3534	3462	3334	3383	3315	3354	3406
3460	3414	3185	3301	3197	3234	3234	3199	3337	3321	3409	3348	3332	3342	3336	3457	3403	3553	3549	3606	3618	3518	3542	3471	3539	3462	3431	3428	3372	3306	3364	3329	3352	3410	3468	3515	3490	3496	3638	3624	3711	3665	3715	3624	3503	3622	3535	3519	3519	3530
3351	3314	3217	3288	3233	3216	3273	3369	3420	3525	3529	3584	3537	3369	3467	3379	3437	3456	3512	3562	3440	3596	3562	3388	3508	3454	3445	3320	3361	3322	3250	3297	3321	3180	3234	3261	3398	3287	3338	3405	3452	3445	3436	3521	3455	3436	3294	3353	3361	3501
3350	3167	3036	3061	3002	3022	3082	3003	3079	3194	3297	3259	3230	3140	3116	2983	2996	3163	3091	3105	3231	3012	3020	3114	3052	2949	3009	2750	2833	2667	2690	2682	2720	2693	2621	2756	2650	2616	2732	2666	2707	2735	2780	2661	2664	2701	2716	2711	2726	2789
3269	3100	3019	2945	2902	2968	2721	2835	2741	2830	2917	2769	2645	2506	2403	2339	2324	2444	2416	2400	2474	2424	2350	2275	2361	2228	2231	2138	2043	2082	2014	2014	2030	2023	1966	2006	1884	2009	2007	1965	2028	2053	2034	1960	1967	1898	1970	1927	1893	1837
3318	3131	3113	2982	3048	2785	2762	2634	2729	2789	2678	2512	2432	2313	2225	2000	1947	1950	1988	1930	2035	2037	2041	1894	1920	1900	1884	1849	1816	1773	1822	1728	1764	1725	1830	1795	1725	1734	1714	1807	1743	1751	1761	1824	1786	1744	1800	1786	1664	1638
3361	3256	3138	3153	3132	3006	2864	2641	2696	2797	2834	2790	2542	2438	2302	2164	2112	2026	2062	2094	1937	1998	2072	2077	2156	2146	2074	2160	2052	2058	1966	2054	2025	2097	2177	2280	2181	2133	2152	2193	2195	2104	2189	2081	2166	2292	2306	2407	2392	2183
3350	3305	3173	3160	3195	3177	2982	2982	2892	2996	2798	2805	2751	2705	2642	2553	2552	2480	2364	2323	2269	2303	2261	2267	2335	2506	2441	2547	2401	2502	2464	2542	2553	2567	2620	2761	2698	2780	2801	2840	2839	2685	2604	2625	2784	2789	2955	3037	3205	3198
3319	3324	3405	3443	3308	3169	2950	2935	2845	2781	2785	2756	2733	2972	2837	2787	2783	2642	2574	2496	2485	2476	2464	2475	2484	2447	2537	2457	2627	2555	2646	2559	2722	2830	2969	2925	3035	3156	3228	3274	3177	2968	2781	2782	2721	3010	3293	3566	3765	3927
3402	3266	3460	3422	3321	3253	2931	2799	2636	2612	2570	2528	2564	2712	2734	2779	2780	2837	2697	2607	2594	2570	2507	2550	2534	2574	2696	2747	2759	2868	2954	2917	2922	2896	3104	3241	3275	3404	3437	3472	3269	3141	3025	2854	2978	3217	3478	3871	4208	4419
3394	3370	3513	3410	3311	3197	2699	2570	2449	2440	2271	2352	2327	2464	2602	2558	2777	2823	2702	2771	2850	2663	2693	2563	2586	2671	2713	2927	3017	3029	3184	3280	3206	3162	3117	3307	3411	3642	3570	3782	3614	3531	3230	3217	3099	3504	3627	4086	4290	4537
3417	3455	3455	3358	3271	2905	2790	2568	2336	2317	2254	2256	2288	2348	2468	2583	2703	2693	2718	2763	2686	2695	2725	2659	2663	2746	2817	2881	3021	2997	3195	3193	3137	3249	3266	3377	3529	3682	3883	3881	3960	3620	3411	3411	3245	3173	3488	3658	4059	4298
3542	3579	3598	3428	3290	3094	2829	2702	2567	2449	2430	2290	2215	2363	2457	2498	2603	2683	2653	2692	2730	2692	2719	2693	2799	2612	2803	2822	2863	2977	2983	3007	3059	3118	3117	3412	3401	3569	3863	3861	3774	3516	3267	3005	2989	2904	3222	3588	3934	3981
3591	3529	3603	3635	3403	3284	3219	2946	2925	2843	2604	2484	2516	2570	2482	2577	2571	2551	2638	2572	2647	2619	2621	2649	2594	2620	2620	2607	2737	2778	2864	2907	2961	2979	3091	3183	3180	3395	3409	3512	3334	3053	2882	2751	2648	2960	3140	3541	3727	3960
3422	3560	3609	3564	3534	3367	3270	3117	3062	3041	2743	2767	2642	2691	2596	2674	2667	2545	2424	2492	2381	2438	2472	2366	2418	2463	2378	2359	2408	2596	2579	2685	2705	2748	2759	2747	2778	2876	2887	2956	2772	2579	2439	2541	2599	2799	3011	3291	3464	3513
3430	3450	3462	3397	3354	3276	3142	2948	2985	2976	2823	2736	2573	2554	2611	2416	2407	2307	2242	2196	2079	2101	2153	2125	2035	2030	2174	2119	2109	2218	2306	2177	2296	2341	2420	2255	2350	2413	2486	2380	2311	2232	2192	2185	2414	2450	2571	2675	2830	2791
3272	3209	3107	3217	3042	2915	2870	2660	2870	2737	2756	2546	2468	2441	2489	2318	2162	2186	2081	1944	1825	1871	1807	1781	1750	1850	1898	1722	1757	1859	1888	1886	1900	1911	1871	1864	1943	2050	2013	2041	2006	2039	1984	2006	2130	2081	2227	2136	2191	2044
3303	3133	3038	2925	2924	2836	2903	2692	2874	2899	2891	2766	2756	2444	2437	2232	2133	1923	1943	1775	1781	1707	1663	1562	1713	1702	1739	1728	1672	1738	1722	1850	1738	1646	1631	1579	1637	1664	1705	1698	1684	1795	1857	1766	1813	1769	1754	1762	1707	1682
3206	3092	2885	3010	3077	3008	3039	3021	3069	3145	3116	3062	2895	2766	2558	2324	2131	2029	1889	1828	1725	1699	1621	1688	1580	1690	1649	1768	1640	1710	1694	1644	1684	1624	1594	1574	1533	1514	1534	1604	1634	1667	1647	1611	1619	1602	1717	1619	1570	1690
3203	3175	3027	3103	3095	3077	3131	3127	3255	3274	3252	3226	2927	2838	2671	2390	2211	2022	1867	1819	1740	1649	1682	1689	1666	1580	1678	1667	1697	1626	1751	1636	1637	1641	1572	1494	1567	1471	1554	1533	1531	1656	1602	1702	1679	1725	1756	1740	1738	1782
3196	3189	3042	3080	3105	2981	3033	3023	3150	3175	2979	2959	2736	2647	2553	2201	2138	1986	1840	1864	1741	1704	1697	1659	1644	1662	1609	1685	1568	1578	1557	1686	1591	1624	1579	1597	1573	1525	1556	1553	1664	1632	1680	1690	1791	1779	1798	1685	1736	1703
3280	3215	3070	3059	2960	2947	2974	2886	2764	2874	2776	2720	2655	2514	2325	2093	1978	1884	1858	1845	1739	1652	1632	1724	1712	1672	1737	1720	1751	1689	1769	1852	1840	1882	1713	1723	1720	1640	1662	1690	1804	1815	1802	1823	1738	1882	1872	1842	1836	1780
3373	3271	3177	3248	2961	2894	2903	2737	2888	2744	2755	2727	2612	2454	2390	2336	2191	2032	1914	1813	1743	1764	1821	1871	1832	1799	1935	1873	2038	1928	1995	1958	2078	2127	2021	1972	1963	1864	1963	1887	2038	2001	1993	2133	2099	2034	2157	2247	2234	2191
3522	3410	3363	3310	3198	3033	2937	2856	2853	2896	2649	2682	2707	2594	2526	2410	2350	2245	2142	2038	1996	2038	2089	2016	2159	2180	2252	2299	2206	2292	2272	2315	2456	2533	2502	2465	2527	2442	2427	2382	2378	2342	2302	2365	2382	2443	2495	2622	2829	2758
3838	3534	3497	3437	3427	3324	3110	3007	2857	2831	2646	2641	2639	2569	2530	2514	2426	2428	2348	2176	2117	2145	2272	2354	2382	2504	2530	2597	2512	2681	2541	2552	2706	2791	2866	2914	2908	3053	3143	3045	3060	2777	2711	2712	2654	2848	2998	3333	3396	3452
3771	3701	3801	3707	3589	3343	3149	2837	2647	2648	2534	2558	2497	2569	2475	2360	2459	2367	2406	2344	2273	2222	2207	2269	2408	2596	2654	2718	2768	2741	2793	2867	2945	3045	3103	3259	3440	3496	3621	3581	3510	3344	3182	3066	3018	3153	3389	3654	3828	4009
3851	3839	3772	3755	3442	3321	3060	2766	2594	2476	2466	2473	2434	2388	2435	2330	2419	2516	2410	2365	2284	2207	2303	2273	2334	2565	2793	2873	2848	3032	3047	3118	3183	3360	3364	3308	3583	3614	3892	3928	3774	3710	3552	3515	3425	3507	3618	3827	4222	4277
3760	3679	3633	3595	3517	3229	2907	2852	2497	2462	2451	2483	2394	2410	2333	2414	2454	2602	2428	2465	2247	2278	2230	2370	2443	2691	2732	3060	3016	3053	3282	3096	3200	3298	3293	3434	3531	3857	3790	4033	4009	3863	3714	3659	3600	3649	3741	4054	4244	4417
3680	3761	3540	3548	3448	3326	2982	2680	2570	2525	2432	2445	2463	2467	2372	2435	2402	2501	2449	2331	2362	2204	2265	2350	2444	2686	2876	3060	3107	3176	3086	3053	3032	3068	3099	3269	3448	3673	3862	3929	3906	3822	3555	3519	3346	3465	3419	3827	4098	4406
3780	3679	3503	3646	3527	3280	3095	2874	2692	2621	2672	2470	2561	2557	2425	2380	2440	2429	2409	2347	2399	2241	2324	2372	2493	2692	2836	3061	2987	3036	3054	2902	2880	2915	3092	3224	3388	3507	3692	3705	3603	3384	3208	2975	2944	3015	3255	3524	4063	4234
3685	3689	3600	3653	3537	3386	3166	3233	2956	2823	2853	2772	2718	2648	2430	2334	2298	2245	2321	2145	2234	2228	2212	2180	2358	2486	2603	2642	2788	2658	2679	2502	2649	2694	2963	3075	3198	3366	3421	3183	3109	2880	2666	2624	2526	2784	2939	3317	3720	3903
3619	3628	3409	3542	3453	3371	3157	3121	2972	3003	2854	2763	2596	2502	2370	2276	2151	2123	2123	2061	1992	1962	2047	2097	2217	2258	2298	2159	2195	2291	2171	2216	2222	2445	2546	2808	2895	2941	2927	2770	2522	2327	2249	2229	2239	2370	2711	2902	3073	3140
3487	3298	3260	3293	3125	3116	3042	2864	2818	2770	2665	2485	2288	2191	2129	2001	1933	1976	1876	1870	1804	1806	1812	1929	1953	2033	1999	1876	1999	1969	1954	1919	2001	2051	2162	2279	2367	2279	2375	2183	2091	2019	1927	2054	2077	2132	2283	2282	2379	2447
3369	3207	3224	3087	3029	2884	2857	2759	2661	2551	2439	2474	2308	2269	2095	1996	2014	1870	1873	1835	1884	1771	1754	1830	1810	1888	1813	1797	1834	1837	1768	1797	1687	1828	1796	1828	1847	1873	1837	1763	1730	1751	1816	1875	1875	1926	1868	1880	1893	1804
3504	3363	3158	3204	3079	3055	3012	2759	2684	2762	2563	2637	2365	2366	2251	2205	2158	2094	2167	2182	2105	2062	1956	2001	1954	1863	1932	1808	1828	1732	1667	1721	1663	1697	1685	1717	1590	1694	1656	1678	1627	1618	1629	1731	1680	1716	1754	1704	1691	1662
3626	3397	3216	3078	3161	3147	2980	2981	3003	2828	2784	2749	2628	2572	2573	2423	2441	2435	2531	2404	2339	2248	2227	2143	2109	1984	1964	1904	1811	1839	1792	1664	1740	1624	1658	1582	1644	1650	1652	1686	1649	1635	1572	1662	1589	1719	1641	1725	1695	1655
3476	3396	3205	3210	3039	3133	3088	2868	2795	2753	2692	2566	2654	2565	2529	2452	2448	2416	2335	2363	2313	2201	2212	2052	2013	2035	1918	1902	1771	1907	1697	1709	1663	1703	1635	1640	1604	1565	1610	1559	1660	1610	1648	1572	1653	1767	1748	1719	1670	1697
3355	3316	3173	3201	3109	3057	2861	2809	2473	2568	2438	2341	2280	2403	2298	2193	2208	2253	2082	2117	2100	1982	1955	1752	1836	1817	1886	1784	1771	1729	1806	1740	1712	1692	1723	1615	1632	1591	1599	1626	1676	1569	1631	1679	1845	1780	1755	1752	1856	1659
3478	3358	3223	3373	3152	3176	3002	2779	2672	2492	2344	2213	2215	2178	2068	2135	2005	2054	1830	1994	1989	1820	1876	1811	1829	1883	1780	1801	1810	1798	1798	1929	1824	1730	1889	1860	1866	1927	1879	1791	1777	1687	1720	1841	1835	1914	2014	1896	1985	1942
3533	3403	3446	3511	3432	3342	3238	3027	2878	2687	2552	2434	2305	2250	2197	2142	1997	2038	2030	1987	2059	1992	2098	2137	2050	1970	1992	2043	2019	2024	2042	1995	2039	2057	2140	2175	2267	2416	2307	2219	2150	1961	1935	1994	2051	2228	2299	2468	2386	2350
3626	3597	3613	3679	3519	3507	3400	3277	3206	2908	2766	2658	2490	2391	2332	2158	2086	2137	2060	2087	2150	2218	2197	2298	2291	2305	2282	2298	2308	2369	2211	2148	2159	2230	2380	2502	2679	2911	2989	2794	2660	2423	2323	2243	2219	2409	2638	2844	3090	3032
3574	3453	3681	3663	3618	3546	3495	3152	3225	2960	2904	2707	2578	2487	2271	2147	2031	2098	2073	2095	2134	2148	2124	2250	2375	2420	2595	2544	2604	2581	2553	2420	2554	2564	2654	2894	3104	3241	3310	3108	3161	2787	2584	2397	2493	2670	3022	3226	3506	3679
3489	3537	3634	3792	3679	3571	3293	3436	3204	2942	2955	2658	2571	2381	2367	2081	1999	1995	1944	2019	2004	1955	2028	2176	2303	2228	2503	2667	2738	2858	2840	2841	2829	2862	3013	3123	3252	3477	3543	3412	3251	2994	2749	2725	2764	3037	3195	3687	4002	4203
3646	3577	3675	3807	3810	3642	3550	3202	3052	2880	2751	2535	2397	2380	2217	2020	2056	2017	1954	1914	2030	1948	2006	2106	2315	2326	2518	2646	2765	2870	2932	2993	3018	3073	3379	3471	3746	3884	4045	3800	3586	3334	3131	3083	3243	3548	3840	4198	4520	4720
3771	3750	3814	3857	3672	3516	3283	3098	2890	2794	2680	2433	2396	2135	2041	2034	2009	1983	1911	2051	2057	2070	2113	2253	2455	2484	2571	2655	2821	2852	2805	2829	2888	3118	3303	3648	3898	4367	4453	4374	4153	3818	3556	3464	3505	3781	4214	4406	4791	4869
3760	3718	3707	3891	3593	3429	3262	3107	2805	2750	2509	2372	2266	2199	2060	1976	1968	2047	2119	2015	1943	2221	2132	2182	2350	2538	2580	2671	2699	2796	2642	2766	2831	2734	2984	3244	3577	4146	4371	4548	4230	3987	3391	3209	3169	3357	3551	3955	4256	4288
3665	3687	3736	3719	3687	3543	3326	3270	2959	2858	2725	2562	2432	2241	2127	2078	2046	2086	2074	1989	1930	1935	2000	2051	2166	2360	2556	2666	2578	2682	2618	2535	2584	2620	2640	2867	3227	3444	3731	3764	3493	3359	2984	2954	2732	2948	3094	3323	3773	3885
3573	3572	3681	3699	3672	3620	3542	3361	3220	3102	3000	2836	2659	2594	2266	2220	2038	2010	1991	1913	1962	1783	1887	2008	2189	2308	2411	2459	2605	2473	2340	2259	2264	2286	2452	2504	2752	2990	3075	3226	3010	2875	2587	2548	2607	2811	3041	3320	3560	3815
3464	3523	3493	3611	3623	3467	3363	3231	3010	3051	2840	2706	2508	2354	2302	2102	2001	1919	1912	1877	1728	1806	1789	2036	2116	2177	2263	2253	2165	2117	2025	2132	2079	2046	2117	2217	2510	2613	2751	2679	2690	2528	2539	2361	2496	2758	2983	3199	3363	3315
3365	3235	3250	3325	3170	3246	3082	2874	2815	2657	2591	2268	2145	2169	2027	1937	1921	1841	1805	1743	1844	1846	1790	1899	1942	2068	2165	2057	2114	1989	1917	1856	1852	1854	1830	2018	2101	2320	2365	2437	2405	2307	2217	2289	2351	2492	2529	2764	2695	2680
3099	3000	3028	2885	2833	2805	2831	2720	2566	2631	2446	2379	2213	2127	2114	1938	1942	1928	1904	1901	1759	1851	1861	1865	1834	1999	2007	1958	1824	1842	1816	1700	1572	1699	1701	1725	1792	1833	1939	2003	1934	1986	1975	2088	1983	2113	2066	2054	2089	2028
2939	2791	2939	2834	2919	2993	2838	2881	2909	2820	2864	2740	2615	2481	2319	2198	2147	2083	2017	1949	2039	1862	1879	1826	1768	1833	1806	1858	1790	1736	1705	1632	1568	1582	1638	1607	1484	1539	1563	1592	1626	1706	1670	1724	1726	1791	1759	1679	1708	1632
2662	2809	2848	2839	2931	2944	3030	3060	3193	3152	3027	2874	2882	2769	2590	2558	2397	2227	2069	2051	2068	1869	1830	1803	1715	1775	1697	1720	1636	1649	1508	1602	1658	1655	1533	1615	1490	1412	1617	1427	1522	1629	1657	1742	1696	1702	1770	1726	1811	1657
2745	2784	2809	2926	2926	2892	2959	2918	3077	2909	2770	2710	2628	2525	2349	2373	2216	2164	2017	2079	2005	1988	1714	1778	1755	1675	1644	1614	1608	1615	1530	1574	1559	1660	1614	1555	1532	1621	1604	1544	1650	1664	1725	1781	1853	1843	1857	1836	1683	1737
2697	2784	2660	2788	2851	2804	2793	2727	2639	2563	2561	2441	2293	2241	2089	2130	2073	1997	1977	1994	1979	1944	1857	1865	1751	1869	1783	1770	1697	1676	1660	1673	1648	1627	1777	1794	1790	1832	1785	1758	1854	1883	1886	1916	1903	1907	1993	1909	1853	1798
2785	2685	2733	2849	2831	2839	2791	2685	2584	2645	2500	2460	2269	2144	2078	2012	1999	2021	1987	1945	2022	2001	2113	2042	2094	2086	2035	2103	2106	1889	1864	1952	1896	1985	1968	2131	2183	2241	2288	2193	2091	2126	2072	1998	1932	2040	2110	2111	2130	2021
2725	2804	2925	2953	2972	3004	3060	2989	2920	2751	2755	2607	2422	2503	2332	2321	2231	2090	2102	2124	2093	2119	2138	2290	2172	2259	2351	2371	2414	2247	2335	2158	2319	2444	2514	2505	2561	2614	2517	2562	2508	2324	2224	2169	2084	2192	2261	2429	2532	2629
2864	2884	3065	3200	3192	3236	3192	3045	3032	2998	2867	2882	2820	2666	2544	2622	2452	2424	2368	2448	2434	2275	2270	2356	2322	2415	2461	2522	2468	2436	2504	2585	2842	3017	3018	3079	3086	3118	2876	2984	2860	2840	2535	2483	2544	2853	2895	2927	3081	3324
2996	3101	3164	3435	3309	3319	3140	3024	2968	2950	2932	2909	2719	2714	2714	2505	2598	2577	2559	2517	2551	2487	2541	2565	2520	2594	2615	2727	2827	2866	2829	2991	3338	3302	3412	3448	3380	3569	3678	3590	3474	3340	3053	2901	2870	3103	3330	3548	3656	3811
3170	2994	3388	3345	3355	3195	2982	2795	2723	2727	2670	2478	2475	2549	2602	2546	2564	2543	2753	2798	2828	2818	2807	2800	2847	3003	2985	3207	3216	3286	3319	3368	3421	3360	3270	3274	3265	3485	3863	4075	4170	4000	3775	3418	3372	3373	3562	3959	4104	4131
3048	3156	3283	3306	3217	3068	3076	2832	2706	2520	2472	2415	2338	2363	2296	2513	2558	2674	2760	2768	2808	2996	2866	2963	3005	3167	3306	3490	3655	3668	3715	3666	3522	3201	2973	2919	3032	3253	3553	3893	4381	4460	4358	4011	3687	3519	3866	4112	4271	4477
3003	2957	3205	3350	3197	3107	3054	2959	2755	2797	2541	2572	2466	2517	2454	2477	2622	2680	2703	2765	2745	2790	2884	2968	3070	3124	3333	3618	3633	3608	3774	3783	3531	3011	2681	2655	2760	2787	2988	3427	4022	4513	4359	4020	3619	3498	3608	3904	4258	4551
2987	3006	3001	3232	3309	3323	3186	3122	2994	2877	2806	2753	2684	2719	2783	2752	2697	2762	2880	2746	2680	2817	2815	2764	2881	3021	3287	3311	3453	3442	3627	3880	3714	3204	2627	2422	2531	2420	2723	2908	3570	4036	4189	3791	3401	3430	3569	3909	4287	4464
2834	3035	3213	3332	3320	3260	3268	3161	3117	3055	2926	2847	2765	2894	2865	2886	2790	2930	2960	2936	2865	2891	2810	2859	2874	2845	3043	3275	3301	3352	3460	3848	3902	3261	2567	2564	2440	2388	2496	2812	3225	3502	3864	3708	3489	3578	3713	3932	4160	4180
2957	2938	2965	3182	3260	3114	2946	2993	2865	2754	2741	2710	2697	2678	2757	2765	2747	2661	2876	2743	2668	2739	2769	2720	2616	2736	2756	2896	2885	2841	3004	3179	3250	2848	2494	2456	2329	2389	2332	2509	2829	2999	3234	3064	3073	3247	3316	3494	3524	3668
2783	2885	2949	2997	3020	2934	2879	2730	2627	2455	2364	2399	2367	2262	2253	2285	2231	2237	2168	2136	2180	2133	2158	2043	2140	2214	2137	2135	2101	2000	2082	2215	2282	2121	2023	2186	2179	2051	2075	2152	2113	2166	2163	2226	2191	2256	2325	2486	2460	2407
2669	2801	2692	2769	2667	2736	2563	2617	2409	2380	2270	2059	2021	2035	1997	1919	1912	1832	1739	1782	1824	1875	1775	1717	1775	1675	1805	1752	1685	1675	1565	1648	1760	1766	1722	1668	1667	1732	1578	1581	1646	1652	1590	1612	1589	1566	1666	1562	1664	1632
2781	2724	2639	2652	2632	2512	2519	2473	2477	2417	2292	2305	2256	2111	1996	1914	2003	1957	1937	1894	2041	2039	1995	1980	2003	2002	2017	2005	1954	1880	1947	1959	2033	1984	1904	1783	1745	1718	1552	1641	1779	1852	1929	2013	1930	1856	1769	1749	1763	1951
2721	2691	2624	2595	2720	2637	2670	2749	2690	2682	2657	2664	2561	2534	2466	2445	2428	2481	2446	2495	2531	2573	2553	2604	2524	2495	2475	2475	2560	2458	2390	2552	2687	2620	2567	2530	2348	2217	2107	2194	2415	2637	2817	2749	2805	2733	2530	2607	2502	2620
2817	2783	2662	2908	2747	2859	2909	2866	2922	2936	2960	2971	2867	2906	2925	2893	2893	2914	3104	2980	3058	3084	3034	2945	2872	2888	2877	2891	2788	2742	2772	2853	2938	3001	3145	3172	3092	2823	2875	2919	2781	3165	3098	3226	3285	3127	3090	2983	3006	3078
2900	2929	2894	2945	2894	2952	2971	3019	3023	2953	3074	3058	3114	3038	3005	3040	3193	3165	3194	3150	3105	3197	3207	3203	3125	3070	2958	2881	2972	2799	2748	2899	2972	3086	3308	3332	3224	3187	3151	3193	3012	3154	3177	3118	3087	3149	3031	3120	3200	3175
2944	2915	2862	2957	2813	2943	2909	2904	2829	2831	2928	2935	2944	2939	2909	2862	2990	3073	3215	3019	3208	3110	3184	3201	3158	3199	3090	2960	2872	2825	2864	2888	2742	2890	2890	2939	3011	2963	3049	2962	3057	2989	3048	2925	3025	3074	3021	3108	3054	3222
2944	2906	2797	2805	2819	2825	2984	2847	2758	2863	2804	2862	2756	2823	2746	2810	2891	2753	2778	2993	3013	2944	3055	3162	3213	3259	3142	3028	3076	3019	2917	2866	2821	2738	2693	2697	2720	2709	2825	2875	2949	3076	3157	2858	2930	2895	2830	3053	3090	3048
2871	2873	2691	2888	2760	2887	2794	2904	2834	2814	2774	2692	2749	2561	2620	2803	2629	2720	2717	2857	2874	2905	3045	3063	3149	3185	3185	3159	2984	3055	2980	2898	2921	2746	2856	2586	2651	2669	2706	2871	2829	3155	3118	3045	2988	2833	2822	2910	2998	3146
2673	2761	2754	2756	2823	2788	2840	2811	2807	2764	2703	2839	2673	2693	2642	2641	2605	2721	2606	2573	2708	2773	2905	2960	2888	2892	2888	2907	2953	2849	2981	2988	3005	2999	2921	2747	2700	2794	2713	2955	2967	3010	3116	3123	2978	2898	2822	2734	2973	3056
2729	2554	2701	2780	2788	2808	2834	2979	2784	2830	2705	2863	2734	2754	2696	2798	2704	2693	2641	2619	2698	2764	2813	2905	2778	2759	2846	2705	2715	2698	2942	3146	3173	3174	2938	2946	2810	2755	2834	2780	2901	2805	3010	2970	3033	2985	2929	2866	2947	2867
2741	2711	2697	2855	2813	2797	2858	2872	2876	2894	2858	2911	2743	2909	2858	2875	2890	2913	2884	2782	2845	2791	3011	2850	2990	2668	2598	2598	2658	2677	2710	2915	2888	2965	2993	2824	2947	2910	2780	2851	2806	2644	2797	2775	2976	2999	3141	2976	2834	2758
2939	2873	2762	2857	2709	2727	2883	2923	2922	2902	2871	2938	2879	2979	3060	2931	2973	2886	2833	2888	2894	2821	3023	3070	2908	2877	2703	2589	2560	2540	2587	2660	2682	2763	2730	2843	2966	2962	2822	2721	2728	2758	2764	2852	2944	2951	2907	3033	2902	2807
2918	2900	2864	2799	2869	2797	2951	3058	2904	2917	2958	2854	2847	2900	2977	2842	2858	2895	2786	2858	2970	3161	3187	3166	3068	2989	2984	2966	2745	2752	2651	2678	2628	2536	2691	2795	2904	2960	2807	2852	2793	2763	2818	2813	2873	2946	3040	2982	2990	3096
2878	3045	2926	2901	2955	2944	2941	2969	2893	2854	2883	2934	2815	2820	2833	2785	2811	2743	2784	2887	3011	3156	3185	3273	3350	3259	3254	3237	3174	3079	2958	2745	2775	2651	2734	2754	2809	2909	2898	2969	2987	3023	3032	3102	2976	3143	3107	3370	3310	3255
2822	2833	3003	3006	3055	3154	3092	3060	3128	3074	3092	2947	3071	2953	2878	2839	2717	2781	2715	2814	2910	3058	3100	3152	3273	3419	3412	3536	3434	3411	3392	3234	3126	3013	2924	2885	2918	3000	2921	2976	3098	3012	3191	3142	3184	3055	3121	3203	3305	3375
2619	2814	2796	2975	3074	3349	3272	3271	3334	3416	3408	3315	3225	3064	2980	2853	2677	2563	2530	2504	2542	2566	2552	2739	2776	2957	3184	3272	3397	3414	3448	3395	3402	3343	3153	3024	2911	2847	2819	2820	2754	2875	2862	2891	2845	2883	2723	2797	2851	2915
2563	2667	2741	2871	3033	3281	3475	3517	3550	3728	3713	3648	3494	3190	3058	2716	2537	2401	2355	2147	2048	2015	1998	1999	2199	2320	2431	2573	2752	3031	2996	3350	3224	3230	3168	2887	2785	2541	2437	2378	2146	2247	2256	2330	2278	2289	2272	2238	2251	2290
2606	2550	2821	2916	2988	3169	3333	3502	3460	3672	3625	3623	3412	3231	3022	2761	2548	2310	2255	2092	1909	1800	1724	1728	1665	1777	1807	1909	2077	2240	2414	2534	2743	2793	2739	2561	2395	2183	2071	1914	1894	1844	1924	1945	1877	1827	1787	1768	1717	1703
2682	2797	2825	3104	3140	3246	3257	3345	3364	3385	3474	3459	3208	3116	2951	2828	2685	2505	2456	2204	2131	1873	1737	1711	1743	1705	1667	1627	1704	1752	1951	2039	2085	2110	2102	2260	2153	2065	1879	1737	1813	1808	1804	1867	1807	1804	1752	1667	1742	1691
2931	2930	3067	3164	3327	3297	3310	3295	3212	3268	3135	3130	3118	3023	2991	2875	2761	2767	2710	2553	2495	2423	2179	1967	2075	1890	1856	1909	1885	1795	1730	1890	1947	2085	2170	2264	2187	2124	2063	1911	1923	1954	1992	2093	2153	2092	2076	2090	2034	2147
2976	3148	3279	3459	3305	3401	3234	3099	3065	3096	3101	2969	2949	2850	2763	2708	2753	2803	2781	2807	2706	2826	2551	2456	2394	2264	2161	2104	1973	1913	1954	1888	2070	2135	2248	2396	2384	2415	2317	2353	2347	2320	2340	2395	2466	2358	2311	2501	2495	2547
3032	3222	3318	3277	3267	3194	3070	2981	2932	2931	2821	2722	2656	2626	2475	2492	2610	2629	2681	2749	2700	2693	2652	2707	2508	2418	2302	2254	2019	1811	1786	1823	1938	1930	2166	2293	2335	2532	2678	2681	2713	2622	2622	2665	2609	2585	2596	2563	2762	2950
3105	3147	3342	3228	3131	3020	2897	2737	2610	2506	2419	2358	2240	2212	2275	2298	2333	2431	2531	2525	2611	2640	2520	2686	2631	2486	2410	2245	1992	1914	1804	1853	1753	1797	1813	1979	2172	2366	2581	2768	2974	2881	2871	2892	2889	2823	2825	2869	2845	3156
3061	3179	3145	3076	2942	2852	2558	2412	2423	2346	2244	2150	2057	2042	2128	2155	2259	2195	2319	2453	2514	2488	2583	2585	2482	2560	2494	2233	2155	2038	1892	1770	1726	1737	1785	1827	2000	2196	2525	2575	2732	2930	3035	3042	2974	3036	3010	3034	3059	3128
2974	3117	2981	3048	2752	2730	2442	2372	2374	2216	2193	2090	2024	2059	2018	2164	2177	2228	2198	2279	2351	2437	2468	2489	2482	2400	2434	2402	2209	2079	2018	1822	1741	1805	1661	1822	1890	2102	2407	2500	2742	2878	3016	2968	2881	2898	2851	2887	2943	2914
2987	3081	3097	2971	2949	2669	2579	2415	2427	2293	2340	2211	2108	2128	2048	2139	2160	2174	2175	2168	2224	2225	2368	2442	2404	2475	2422	2508	2265	2292	1973	1877	1802	1708	1718	1777	1829	2069	2195	2657	2677	2791	2992	2784	2671	2582	2579	2497	2605	2765
2940	3069	3096	3072	3005	2825	2727	2678	2554	2674	2464	2351	2263	2198	2315	2185	2210	2239	2159	2195	2136	2197	2310	2383	2420	2485	2358	2342	2245	2189	2077	1999	1919	1797	1723	1833	1957	2042	2286	2529	2713	2933	2834	2696	2507	2433	2402	2432	2646	2956
2962	3025	3107	3243	3172	3043	2876	2814	2679	2746	2591	2552	2470	2469	2403	2290	2236	2290	2156	2127	2074	2088	2212	2178	2287	2127	2246	2057	2105	1937	1916	1908	1806	1761	1840	1806	1880	1969	2068	2321	2467	2521	2504	2397	2202	2151	2153	2081	2511	2705
2897	3199	3226	3271	3242	3101	3027	2815	2764	2779	2667	2513	2480	2473	2303	2327	2315	2180	2002	2084	1999	1952	1886	1916	1970	1909	1778	1803	1828	1677	1632	1675	1724	1591	1666	1782	1751	1751	1894	1957	1968	2027	2054	2026	1937	1760	1769	1845	1913	2205
2929	3061	3156	3237	3123	3076	3020	2801	2841	2793	2587	2578	2429	2377	2361	2190	2215	2079	2001	1934	1854	1749	1780	1711	1663	1548	1581	1471	1502	1493	1481	1530	1464	1544	1612	1550	1613	1592	1646	1637	1683	1658	1702	1711	1689	1645	1654	1607	1699	1786
2903	3082	3179	3189	3043	3071	3024	3016	2956	2888	2726	2651	2489	2465	2464	2317	2161	2073	1952	1842	1753	1626	1644	1536	1479	1380	1421	1336	1376	1421	1353	1392	1472	1551	1495	1554	1583	1472	1402	1399	1418	1496	1661	1680	1612	1602	1556	1646	1631	1661
2981	2953	3130	3160	2999	3134	3163	3308	3143	3185	3044	2942	2859	2868	2649	2487	2352	2178	2031	1983	1871	1655	1675	1610	1575	1455	1363	1413	1427	1405	1327	1414	1561	1593	1643	1595	1615	1532	1416	1432	1447	1404	1497	1473	1562	1557	1540	1524	1594	1578
2818	3092	3046	3170	3066	3074	3127	3288	3118	3260	3215	3083	3070	3066	2854	2505	2556	2250	2206	2034	1971	1834	1793	1789	1752	1606	1610	1545	1455	1460	1403	1431	1525	1634	1645	1712	1718	1593	1555	1590	1557	1425	1490	1416	1516	1533	1560	1634	1679	1815
2844	3019	2988	2857	3009	2944	2978	3020	3166	2983	2989	3060	3049	2824	2675	2481	2333	2187	2004	1996	1942	1733	2004	1861	1787	1730	1732	1697	1513	1436	1442	1389	1480	1546	1525	1579	1561	1567	1621	1596	1499	1461	1398	1449	1486	1549	1495	1616	1706	1708
2990	2983	2933	2854	2791	2810	2703	2667	2606	2563	2592	2557	2513	2372	2284	2197	2008	1942	1859	1789	1636	1682	1760	1791	1737	1787	1727	1679	1516	1449	1435	1448	1397	1422	1543	1491	1541	1572	1540	1523	1510	1431	1676	1758	1759	1792	1901	1803	1740	1734
3118	3029	3109	3125	2887	2750	2510	2400	2230	2330	2272	2217	2157	2090	2044	2017	1903	1824	1751	1674	1564	1618	1654	1658	1679	1773	1742	1707	1662	1533	1528	1443	1442	1520	1574	1530	1611	1715	1744	1702	1707	1768	1914	1935	1977	2092	2279	2353	2284	2160
3136	3265	3096	3117	2954	2705	2553	2329	2249	2138	2070	2060	2033	1986	2017	2016	1920	1999	1917	1848	1805	1606	1760	1804	1794	1818	1920	1990	1917	1822	1752	1647	1709	1739	1824	2048	2052	2216	2131	2108	2071	1950	1860	1653	1686	1907	2156	2614	2687	2751
3143	3345	3309	3241	3143	2932	2689	2546	2364	2310	2107	2095	2068	1968	2175	2085	2197	2192	2207	2059	2017	1906	1903	1972	2023	2141	2310	2387	2350	2181	2146	2048	2091	1992	2201	2379	2599	2783	2739	2807	2678	2325	1771	1488	1572	1704	2082	2555	3142	3591
3191	3333	3491	3383	3046	3050	2747	2531	2432	2346	2267	2088	2130	2051	2158	2147	2223	2263	2338	2263	2148	2080	2094	2182	2276	2470	2706	2763	2814	2817	2560	2467	2286	2290	2319	2577	2920	3229	3316	3570	3662	3252	2284	1829	1876	1953	1930	2087	2739	3303
3248	3389	3395	3382	3035	2952	2684	2481	2457	2254	2160	2048	2018	1963	2131	2149	2394	2339	2366	2347	2140	2118	2232	2286	2480	2760	3085	3129	3203	3177	2968	2734	2379	2211	2235	2428	2998	3407	3869	4331	4750	4178	3128	2720	2825	2472	2077	1970	2119	2423
3324	3537	3456	3406	3207	2936	2571	2545	2278	2137	2003	1856	1816	1879	2030	2151	2218	2495	2527	2472	2352	2152	2182	2149	2408	2576	3000	3286	3457	3605	3398	3186	2750	2511	2511	2612	3010	3311	3828	4399	4704	4405	3322	2817	3032	2875	2460	2229	2302	2611
3346	3391	3447	3515	3283	3086	2699	2394	2251	2011	1951	1873	1825	1880	1976	2155	2237	2366	2470	2464	2392	2391	2256	2168	2320	2482	2800	3167	3387	3686	3726	3376	3259	3030	3000	3028	3237	3515	3661	3897	4141	3800	3013	2494	2434	2436	2512	2710	3007	3412
3259	3444	3638	3647	3353	3103	2829	2598	2367	2163	1987	1803	1791	1923	1913	2101	2298	2407	2377	2455	2364	2422	2236	2154	2152	2325	2642	2833	3122	3350	3681	3506	3442	3305	3380	3208	3303	3492	3399	3432	3602	3466	2906	2573	2432	2530	2779	3161	3880	4207
3221	3436	3587	3528	3338	3152	3002	2797	2550	2366	2216	2050	1945	2000	2065	2191	2285	2348	2349	2404	2337	2345	2157	2125	2184	2200	2491	2666	2892	3147	3325	3417	3195	2968	2894	2996	2937	2996	2998	3144	3373	3562	3563	3325	2983	3014	3237	3507	3958	4450
3292	3403	3505	3639	3349	3323	3088	2911	2699	2442	2297	2192	2111	2162	2097	2203	2175	2384	2337	2363	2275	2242	2075	1890	2007	2126	2425	2586	2749	2995	3120	3122	3071	2671	2541	2418	2542	2572	2756	2876	3036	3531	3599	3334	3255	3336	3091	3209	3329	3666
3166	3444	3535	3534	3395	3288	3069	2985	2750	2470	2314	2180	2150	2134	2315	2120	2265	2306	2133	2174	2140	1929	1923	1735	1830	1967	2119	2370	2642	2831	2829	2890	2713	2520	2388	2356	2314	2358	2456	2594	2774	2844	2790	2736	2548	2577	2466	2457	2505	2880
3219	3316	3281	3397	3351	3143	2979	2683	2514	2326	2256	2233	2173	2148	2197	2084	2009	1976	2029	1954	1799	1593	1541	1581	1569	1725	1878	2215	2459	2655	2659	2675	2468	2353	2264	2096	2194	2330	2367	2511	2661	2528	2404	2230	2006	1982	1951	1927	2053	2298
3166	3122	3093	3109	3053	2878	2714	2498	2350	2145	2129	2075	2030	2093	2008	1985	1894	1828	1629	1723	1450	1407	1378	1356	1382	1507	1772	1975	2249	2387	2359	2207	2018	1884	1814	1832	2017	1947	2089	2283	2404	2346	2266	2056	1884	1868	1687	1658	1644	1793
3105	3065	2947	3057	2895	2760	2569	2368	2268	2191	2237	2174	2102	2030	2011	1953	1795	1643	1639	1386	1320	1214	1247	1396	1374	1540	1672	1896	2000	2124	2037	1977	1677	1527	1548	1546	1609	1649	1746	1755	1931	2058	1996	1821	1779	1734	1664	1552	1595	1561
2978	3065	3080	2861	2814	2684	2550	2500	2462	2425	2353	2363	2343	2378	2166	2144	1858	1748	1575	1502	1401	1302	1329	1377	1535	1537	1626	1777	1834	1776	1798	1637	1566	1433	1549	1512	1534	1509	1561	1542	1653	1691	1616	1671	1553	1642	1575	1516	1559	1629
3068	2965	2995	2934	2873	2679	2620	2626	2560	2446	2542	2591	2475	2442	2489	2178	2004	1799	1621	1536	1456	1440	1480	1471	1707	1520	1631	1651	1766	1766	1727	1611	1537	1527	1505	1535	1481	1490	1487	1543	1530	1510	1542	1579	1521	1588	1595	1563	1748	1741
3054	3031	3008	2922	2883	2709	2561	2507	2347	2320	2353	2510	2368	2397	2405	2174	1940	1800	1586	1395	1373	1415	1431	1553	1505	1555	1574	1634	1753	1643	1776	1657	1610	1556	1495	1518	1474	1456	1507	1498	1576	1630	1696	1675	1631	1612	1605	1592	1536	1659
3083	3122	3073	3085	2799	2630	2528	2266	2170	2124	1988	2078	2142	2184	2090	1965	1839	1657	1505	1352	1309	1338	1343	1392	1454	1398	1520	1637	1720	1897	1889	1893	1834	1576	1566	1460	1509	1426	1519	1591	1626	1811	2012	1918	1926	1759	1753	1652	1627	1563
3364	3382	3360	3257	3070	2766	2554	2305	2220	2033	1906	2000	1882	1939	1952	1825	1768	1658	1561	1437	1324	1334	1317	1310	1407	1377	1638	1634	1906	2073	2131	2102	2102	1912	1678	1660	1579	1594	1644	1715	1777	2139	2253	2327	2236	1952	1811	1680	1623	1556
3247	3512	3478	3412	3179	3041	2901	2619	2348	2199	2087	1955	2005	1923	1949	2033	1880	1927	1872	1688	1598	1463	1436	1430	1460	1508	1630	1877	2049	2219	2368	2427	2269	2158	1957	1899	1860	1748	1729	1962	2110	2339	2306	2422	2456	2195	1946	1778	1721	1867
3358	3479	3697	3590	3452	3335	3181	2829	2670	2460	2383	2238	2230	2124	2278	2208	2203	2225	2095	2013	1960	1742	1725	1619	1675	1748	1872	2018	2395	2558	2648	2707	2546	2546	2371	2295	2193	2090	2094	2208	2293	2513	2674	2802	2618	2346	2184	2100	2095	2185
3378	3599	3731	3782	3712	3476	3365	3053	2862	2649	2590	2358	2323	2263	2358	2366	2337	2365	2350	2313	2233	2113	2022	1948	2008	2068	2176	2367	2562	2937	3071	2989	3222	2803	2767	2520	2579	2462	2407	2578	2700	2740	3002	3079	3050	2752	2590	2342	2299	2431
3461	3630	3757	3659	3668	3542	3259	3058	2840	2641	2517	2298	2289	2334	2300	2502	2446	2521	2510	2430	2330	2161	2145	2192	2115	2188	2353	2626	2897	3242	3485	3551	3520	3284	3097	2870	2755	2695	2778	2847	2891	3092	3406	3439	3459	3200	2801	2521	2494	2751
3365	3500	3739	3755	3631	3502	3278	2900	2678	2481	2302	2186	2147	2187	2262	2324	2521	2572	2551	2542	2408	2297	2212	2183	2249	2387	2518	2751	3171	3585	3817	3857	3722	3595	3395	3238	3061	2997	3003	2957	3116	3390	3744	3843	3783	3711	3276	2933	2906	3033
3352	3518	3693	3802	3572	3235	3168	2815	2552	2355	2128	2006	1882	2040	2152	2189	2411	2481	2544	2502	2530	2359	2255	2158	2210	2549	2602	2849	3151	3481	3874	4010	3785	3655	3528	3327	3229	3052	2912	3168	3217	3549	3770	3937	4258	3973	3619	3286	3141	3250
3480	3666	3757	3768	3487	3457	3105	2901	2627	2375	2163	1944	1935	2004	2077	2192	2286	2454	2443	2449	2461	2369	2190	2119	2086	2086	2410	2644	2862	3320	3624	3771	3550	3399	3198	3162	2920	2759	2723	2913	3074	3279	3497	3736	3823	3776	3490	3287	3039	2953
3362	3512	3529	3739	3604	3384	3283	3077	2704	2591	2305	2095	1950	1920	1955	2108	2240	2339	2272	2276	2175	2165	2017	1957	1987	2139	2244	2451	2801	3032	3394	3216	3278	3133	2922	2798	2591	2511	2566	2678	2761	2905	3210	3418	3346	3225	2984	2968	2578	2640
3389	3510	3585	3610	3617	3377	3247	3035	2881	2715	2388	2324	2035	1993	1925	2006	2119	2255	2213	2217	2104	2036	2046	1748	1969	2061	2199	2378	2824	2813	3046	3080	3067	2870	2746	2597	2585	2488	2633	2662	2767	2853	3059	2994	2941	2648	2583	2454	2232	2299
3380	3496	3497	3585	3388	3448	3242	2935	2674	2528	2320	2128	2051	2013	2021	2053	2124	2145	2197	2050	2045	1951	1854	1896	1805	1980	2070	2395	2466	2713	2775	2916	2701	2523	2326	2340	2323	2353	2493	2637	2739	2805	2817	2783	2599	2540	2150	2043	1706	1822
3299	3450	3387	3409	3346	3108	2922	2663	2416	2222	2049	2106	1927	2088	1886	1938	2064	2034	1952	1864	1724	1688	1582	1615	1665	1851	2053	2140	2239	2404	2415	2313	2014	1921	1852	1880	1951	1953	2048	2201	2437	2539	2761	2724	2532	2333	2067	1746	1524	1605
3078	3188	3324	3349	2957	2911	2571	2403	2115	2068	1992	2018	1939	2048	1914	1899	1812	1828	1763	1645	1503	1433	1427	1385	1426	1643	1800	1777	1903	2035	2053	1928	1737	1614	1623	1537	1560	1616	1528	1676	1891	2000	2290	2437	2445	2316	2138	2075	2033	1914
3076	3135	3141	2985	2835	2738	2540	2374	2195	2051	2082	2078	2026	2121	1934	1931	1789	1665	1613	1458	1356	1332	1285	1332	1321	1407	1507	1618	1658	1623	1643	1643	1542	1444	1448	1397	1342	1363	1365	1394	1514	1622	1790	1945	1873	1914	1980	2092	2236	2250
3064	3098	3094	3053	2938	2767	2684	2545	2455	2399	2423	2270	2364	2370	2193	1962	1832	1770	1618	1466	1364	1301	1313	1363	1423	1513	1527	1500	1542	1624	1530	1505	1434	1445	1462	1348	1378	1401	1459	1451	1535	1534	1561	1607	1601	1465	1679	1743	1676	1801
3064	2977	3128	2947	2917	2739	2656	2611	2630	2548	2620	2648	2682	2485	2395	2123	1961	1887	1819	1643	1471	1426	1492	1493	1549	1611	1667	1597	1540	1580	1626	1500	1548	1489	1473	1476	1439	1487	1428	1550	1517	1567	1460	1457	1429	1436	1514	1466	1543	1555
2994	3154	3051	2877	2816	2755	2624	2522	2415	2537	2461	2469	2586	2458	2202	2127	1949	1906	1729	1550	1530	1547	1510	1560	1591	1632	1667	1629	1554	1563	1513	1365	1374	1421	1402	1372	1407	1484	1530	1554	1514	1475	1530	1404	1431	1548	1471	1394	1523	1583
3002	2998	2932	2786	2692	2705	2582	2421	2251	2228	2225	2257	2282	2238	2046	1945	1868	1731	1712	1543	1503	1500	1443	1516	1605	1528	1597	1626	1534	1431	1433	1368	1383	1382	1338	1387	1397	1494	1514	1555	1664	1594	1655	1592	1702	1823	1726	1465	1428	1463
3038	3029	3005	2939	2860	2718	2580	2391	2288	2215	2194	2098	2086	2075	1996	1908	1912	1855	1829	1698	1612	1540	1599	1550	1597	1692	1714	1647	1587	1509	1499	1497	1349	1387	1423	1367	1473	1530	1610	1877	1898	1938	1986	2002	2192	2446	2191	1720	1513	1673
3096	3118	3228	3146	3136	3018	2763	2566	2484	2297	2276	2226	2301	2226	2165	2139	2096	2130	2066	1926	1883	1742	1807	1743	1794	1858	1813	1770	1810	1645	1646	1590	1612	1536	1524	1590	1593	1788	1879	1944	2065	2099	2206	2295	2374	2610	2467	1962	1643	1562
3217	3238	3308	3477	3320	3286	3065	2736	2698	2525	2347	2281	2237	2279	2283	2267	2265	2314	2211	2187	2219	2089	2051	2022	2017	2051	1987	1923	1814	1847	1879	1817	1791	1864	1925	1962	2093	2092	2264	2255	2292	2328	2461	2403	2451	2643	2665	2435	2031	2002
3336	3337	3467	3523	3392	3214	3000	2795	2592	2439	2371	2251	2187	2262	2172	2361	2256	2410	2343	2261	2216	2177	2054	1969	1933	2040	1921	2004	1987	2058	2001	2094	2120	2142	2214	2279	2413	2500	2640	2647	2578	2681	2581	2575	2544	2521	2636	2835	2733	2687
3410	3694	3689	3568	3473	3154	3064	2725	2422	2386	2094	2013	2126	2056	2072	2154	2212	2207	2414	2198	2140	2128	1943	1874	1993	1850	1948	2042	1945	2015	2136	2046	2081	1992	2211	2303	2427	2686	2752	2722	2710	2859	2861	3059	2956	2896	2958	2976	3276	3338
3379	3521	3573	3535	3411	3058	2812	2538	2337	2148	2089	1911	1963	2073	2041	2070	2052	2184	2267	2240	2012	2026	1879	1901	1843	1879	1956	1862	1989	1976	2079	2030	2039	2095	1962	2148	2276	2360	2480	2619	2760	3001	3095	3356	3396	3202	3249	3305	3417	3759
3396	3539	3389	3406	3244	3081	2853	2513	2418	2296	2282	2139	2102	2119	2133	2163	2155	2243	2298	2126	2191	2103	1895	1802	1875	1949	1939	1977	2044	2121	2008	2172	1918	2009	1961	1995	2070	2229	2278	2454	2665	2890	3084	3393	3484	3474	3407	3492	3414	3669
3217	3474	3530	3488	3439	3120	2930	2791	2689	2532	2520	2387	2285	2357	2113	2315	2231	2188	2160	2272	2205	2111	1919	1986	1914	1912	2011	2052	1974	2059	2058	1987	1945	1922	1906	1902	2049	2172	2386	2444	2700	2959	3053	3372	3412	3302	3075	3068	3190	3300
3271	3317	3590	3698	3622	3424	3347	3082	2933	2861	2644	2603	2470	2451	2370	2342	2281	2339	2219	2211	2225	2192	2164	2124	2163	2222	2296	2205	2153	2153	2116	2147	2139	2033	2090	2106	2094	2209	2468	2730	2892	3058	3073	3163	3248	3015	3051	2978	3081	3270
3095	3389	3574	3565	3526	3541	3248	3291	3005	2876	2861	2660	2597	2519	2374	2371	2289	2283	2214	2274	2278	2353	2167	2277	2275	2307	2289	2281	2257	2259	2246	2072	2104	2015	2111	2083	2207	2212	2426	2569	2820	2977	2931	3024	2788	2810	2838	2941	3122	3395
3104	3200	3372	3429	3493	3231	3216	3053	2841	2862	2621	2568	2469	2479	2253	2149	2152	2094	2103	2049	2079	1938	2031	2060	1981	2037	1999	1952	1962	1904	1877	1872	1852	1756	1899	1858	1892	1966	2072	2316	2355	2435	2352	2415	2350	2264	2279	2419	2662	2839
2893	3091	3226	3392	3336	3296	3037	2913	2816	2800	2709	2541	2590	2347	2332	2162	2184	2033	1931	1923	1778	1775	1655	1708	1730	1662	1708	1737	1704	1683	1784	1806	1886	1897	1873	1790	1781	1814	1840	1937	1903	1885	1843	1757	1807	1812	1761	1893	1885	2092
3103	3298	3141	3380	3430	3405	3368	3303	3251	3139	3134	3092	2943	2852	2631	2517	2371	2146	1950	1865	1761	1799	1811	1738	1887	2046	1991	2203	2191	2345	2464	2498	2675	2521	2304	2317	2166	2126	2080	2052	2074	1976	1818	1757	1588	1671	1681	1630	1671	1767
3158	3218	3511	3504	3608	3700	3704	3787	3784	3712	3723	3728	3439	3328	3038	2907	2730	2506	2346	2170	2263	2228	2429	2474	2667	2915	3178	3238	3226	3483	3441	3634	3546	3463	3262	3089	2839	2779	2963	2662	2708	2604	2488	2221	2123	2111	2105	2124	2215	2182
3140	3418	3409	3601	3818	4131	4023	4151	4149	4199	4240	4060	3837	3690	3498	3259	3143	2842	2873	2695	2819	2907	3094	3403	3544	3866	3959	3982	4092	4196	4119	4220	4332	3962	3794	3625	3620	3589	3410	3418	3439	3117	3074	2832	2702	2700	2687	2831	2842	2983
3168	3406	3511	3775	3951	4067	4347	4461	4415	4405	4367	4325	4074	3938	3780	3497	3334	3235	3080	2919	3088	3110	3425	3717	3897	4118	4290	4349	4358	4338	4240	4373	4201	4218	4033	3901	3841	3687	3560	3578	3509	3362	3236	3138	3058	2930	2958	3067	3235	3225
3150	3391	3569	3873	4046	4083	4426	4573	4530	4484	4426	4228	4155	3978	3751	3603	3458	3326	3215	3083	3277	3356	3514	3710	3928	4097	4079	4131	3966	4023	4250	4181	4351	4280	4125	4058	3901	3587	3528	3511	3478	3313	3219	3238	3118	3094	3068	3121	3254	3294
3029	3224	3539	3789	3958	4147	4464	4448	4390	4399	4604	4328	4241	3879	3794	3615	3420	3316	3261	3136	3112	3227	3211	3418	3792	3697	3746	3809	3843	3866	4011	4161	4292	4274	4222	3930	3849	3579	3506	3346	3242	3151	3305	3221	3240	3165	3088	3212	3184	3280
2953	3038	3319	3567	3808	3968	4056	4175	4153	4281	4216	4150	3951	3796	3617	3481	3311	3172	3059	3025	2974	3082	3195	3159	3399	3414	3544	3427	3600	3771	3759	4013	4196	4204	3943	3767	3461	3308	3265	3130	3206	3246	3154	3160	3038	2940	2995	2952	3072	3301
2918	2922	3242	3387	3708	3710	3854	3923	3870	3897	4037	3813	3608	3454	3449	3368	3143	3076	2958	2915	2801	3025	2994	3092	3166	3186	3221	3309	3441	3509	3656	3861	3822	3948	3735	3421	3334	3045	3017	2949	3117	3190	3118	3087	3030	2890	2849	2850	3110	3199
2902	3023	3006	3281	3354	3490	3668	3466	3667	3492	3427	3481	3324	3275	3172	3073	2894	2898	2889	2732	2871	2958	2904	2979	3080	3155	3217	3253	3211	3316	3372	3422	3536	3480	3302	3226	2986	2836	2930	2906	3109	3203	3082	3046	2988	2854	2935	2966	3006	3102
3022	2957	3032	3262	3280	3269	3318	3316	3234	3163	3219	3052	2945	2993	2834	2811	2839	2657	2695	2765	2735	2957	3053	3080	3288	3363	3358	3272	3320	3216	3122	2985	3216	3046	2923	2935	2892	2803	2805	3015	3134	3079	3146	3159	2918	2875	2846	3019	3036	3261
2972	2977	3042	3125	3148	3194	3211	3224	3136	3081	2880	2807	2918	2699	2804	2706	2717	2763	2741	2775	2952	3054	3112	3267	3351	3340	3319	3257	3144	2927	2928	2949	2829	2899	2776	2805	2860	2845	2827	2952	3055	3117	3123	3024	2941	2934	2936	3024	3170	3264
3073	3059	3083	2993	3161	3227	3141	3201	3047	2990	2987	2945	2962	2898	2875	2856	2839	2915	2872	3035	3068	3174	3149	3195	3259	3304	3172	3150	2924	2773	2743	2654	2699	2665	2727	2708	2737	2837	2828	2938	3136	3226	3133	3002	3191	3014	3108	3027	3115	3249
3139	3134	3208	3171	3144	3174	3215	3048	3138	3034	3078	3002	3028	2942	3017	3036	3079	3020	3041	3246	3201	3118	3166	3225	3197	3080	3023	2873	2732	2628	2630	2682	2695	2619	2938	2933	2990	2933	2917	3007	3238	3171	3233	3336	3228	3177	3153	3093	3082	2988
3294	3221	3187	3131	3230	3283	3292	3141	3074	3055	3076	3136	3030	3178	3096	3077	3120	3007	3093	3126	2993	3201	3046	3111	3074	2955	2961	2896	2709	2701	2737	2710	2791	2960	3036	3114	3046	3025	2931	3002	3099	3306	3189	3325	3386	3402	3211	3141	2898	2967
3182	3062	3177	3314	3157	3279	3269	3152	3203	3098	3073	2980	3132	3114	2896	3103	3026	3004	3029	2983	2905	2916	2908	2858	2879	2835	2792	2858	2733	2693	2748	2810	2845	2937	2995	3117	3007	2905	2886	2924	2995	3149	3406	3264	3248	3226	3023	2992	2992	3029
3099	3104	2964	3061	3025	3083	3213	3125	3191	3052	3033	3057	3006	2910	3008	3022	2895	2820	2968	2811	2813	2872	2782	2851	2789	2837	2823	2897	2726	2799	2816	2934	2893	2976	2927	2856	2814	2851	2938	2915	2970	3253	3247	3283	3292	3104	2939	2829	2993	2999
3003	3005	2934	2901	2934	2944	2897	2882	3012	2922	2914	2946	2958	2864	2814	2866	2751	2785	2759	2685	2704	2836	2742	2886	2824	2946	2941	2929	2996	2908	2855	2860	2999	2895	2941	2994	2871	2966	2890	3023	3108	3289	3431	3352	3239	3167	3074	3025	2988	3200
2985	3028	3036	2914	2838	2825	2871	2840	2894	2976	2975	2864	2944	2849	2799	2853	2876	2875	2893	2813	2916	2863	2909	3043	3124	3333	3364	3116	3165	2999	3045	2941	2945	3046	2956	2984	2993	3038	3075	3208	3334	3464	3561	3522	3403	3417	3148	3216	3147	3318
3088	3069	2928	2990	2923	2962	3060	3097	3179	3058	3183	3115	3105	3092	2993	2885	2858	2929	3006	3086	3056	3181	3143	3298	3394	3509	3308	3240	2978	2995	2834	2824	2782	2833	2824	2851	2921	2937	2984	3115	3123	3318	3282	3326	3229	3342	3192	3266	3162	3327
3218	3197	3065	3044	2971	3119	3117	3169	3176	3303	3245	3242	3170	2988	2947	2944	2924	2817	2933	2914	2838	2947	3106	3106	3115	2954	2848	2774	2556	2409	2383	2324	2331	2377	2395	2482	2457	2518	2581	2534	2611	2649	2701	2691	2787	2814	2720	2820	2852	2788
3322	3142	3110	3164	3096	2960	2962	3160	3056	3113	2992	2914	2858	2754	2682	2617	2488	2422	2421	2256	2459	2318	2424	2336	2401	2234	2194	2042	1975	1828	1874	1782	1847	1803	1877	1941	1923	1817	1933	1895	1838	1917	1988	2001	2063	2093	2079	2048	2119	2141
3225	3266	3090	3043	3081	3042	2847	2751	2732	2753	2529	2446	2448	2260	2190	2125	1984	1966	1969	1751	1813	1802	1853	1847	1784	1763	1656	1694	1614	1661	1543	1608	1631	1542	1621	1566	1519	1515	1505	1534	1505	1503	1646	1612	1626	1606	1585	1536	1552	1686
3226	3120	3034	3056	3003	2903	2897	2744	2674	2747	2559	2384	2328	2278	2123	2073	1918	1835	1802	1804	1674	1717	1706	1781	1776	1844	1881	1870	1868	1860	1791	1834	1808	1848	1772	1717	1730	1740	1724	1770	1817	1837	1885	1954	1916	1825	1709	1671	1696	1674
3117	3229	3044	3162	3151	3101	2985	2957	2778	2733	2642	2569	2688	2605	2472	2464	2352	2254	2257	2157	2157	2148	2166	2146	2203	2132	2408	2362	2373	2426	2310	2238	2265	2202	2302	2257	2368	2224	2397	2299	2426	2558	2583	2686	2684	2668	2386	2245	2251	2214
3307	3309	3326	3269	3256	3186	3228	3076	2967	2913	2897	2913	2779	2875	2897	2816	2716	2773	2836	2809	2728	2679	2612	2578	2661	2636	2668	2701	2681	2654	2577	2708	2690	2789	2919	2906	2983	2897	2894	2941	3027	3060	3173	3342	3507	3385	3107	2970	2891	2671
3442	3526	3350	3475	3512	3350	3218	3013	3079	2871	2834	2809	2768	2858	2786	2877	2969	2878	2754	2959	2652	2811	2660	2742	2715	2678	2767	2676	2717	2722	2802	3022	3068	3219	3310	3414	3430	3345	3227	3142	3156	3218	3371	3544	3747	3746	3545	3470	3109	3009
3462	3648	3592	3588	3547	3311	3171	3184	2904	2903	2793	2682	2693	2619	2598	2677	2575	2451	2570	2537	2566	2629	2472	2585	2553	2639	2624	2788	2734	2920	3071	3189	3136	3378	3513	3619	3505	3295	3075	3028	3084	3182	3409	3675	3931	3962	3712	3584	3262	3075
3463	3600	3559	3602	3440	3265	3116	2947	2873	2754	2650	2472	2544	2415	2408	2409	2394	2394	2237	2260	2381	2282	2440	2541	2419	2597	2744	2873	2949	2990	3028	3204	3273	3400	3438	3570	3446	3309	3137	3072	3167	3349	3550	3795	3921	3924	4039	3769	3428	3434
3353	3452	3474	3417	3292	3011	3027	2794	2652	2674	2545	2429	2422	2406	2365	2259	2371	2274	2302	2401	2410	2427	2495	2595	2749	2768	2902	2893	3043	2993	3138	3087	3266	3203	3338	3496	3415	3317	3263	3135	3143	3362	3459	3857	4051	3980	4012	3987	3675	3533
3291	3351	3487	3374	3220	3003	2949	2812	2718	2660	2443	2359	2411	2314	2366	2402	2334	2157	2348	2360	2550	2585	2645	2754	2709	2833	2945	2853	3002	3045	2977	3084	3027	3078	3152	3275	3233	3273	3292	3256	2966	3075	3277	3532	3743	3854	3831	3861	3563	3384
3313	3381	3418	3485	3269	3109	2983	2968	3001	2916	2652	2580	2606	2445	2583	2443	2415	2343	2407	2462	2480	2500	2540	2674	2665	2728	2789	2835	2690	2787	2655	2755	2831	2786	2999	3072	3092	3073	3000	2980	2761	2804	2925	3260	3432	3597	3693	3501	3130	2879
3390	3548	3626	3522	3491	3333	3319	3283	3152	3013	2920	2975	2793	2769	2675	2511	2453	2493	2364	2450	2345	2476	2386	2527	2451	2521	2492	2616	2599	2532	2465	2531	2472	2634	2507	2743	2800	2900	2594	2669	2650	2726	2865	3110	3243	3343	3301	3121	2773	2621
3415	3587	3594	3483	3473	3402	3244	3299	3115	3101	2932	2804	2753	2756	2611	2515	2403	2231	2349	2309	2299	2215	2203	2271	2106	2188	2214	2167	2314	2240	2334	2255	2361	2432	2456	2388	2460	2440	2490	2352	2422	2441	2633	2777	3007	2942	3024	2801	2462	2263
3400	3412	3391	3444	3164	3189	2943	2914	2882	2724	2601	2445	2433	2360	2208	2231	2115	2052	2067	1947	2001	1929	1890	1904	1858	1826	1863	1866	1958	1886	1908	2008	1995	1979	1967	2099	2070	2159	2096	2042	2214	2187	2195	2335	2448	2441	2399	2296	2175	2036
3089	3188	3210	3217	2983	2840	2854	2679	2559	2446	2289	2318	2108	2013	1939	1889	1872	1791	1737	1759	1677	1699	1575	1601	1570	1575	1545	1601	1566	1576	1599	1716	1617	1669	1784	1708	1744	1775	1738	1787	1792	1740	1766	1858	1904	1971	1860	1885	1856	1751
3183	3163	3082	3019	3013	2800	2714	2687	2602	2447	2282	2238	2093	2066	1975	1913	1852	1797	1705	1629	1608	1476	1416	1442	1544	1437	1423	1438	1446	1385	1451	1444	1489	1469	1476	1587	1610	1673	1595	1523	1512	1444	1454	1535	1507	1557	1664	1571	1539	1595
3071	3132	2969	3082	3084	3033	2952	2892	2790	2676	2682	2506	2358	2195	2076	2038	1957	1907	1860	1733	1671	1573	1552	1436	1520	1534	1423	1514	1405	1493	1441	1406	1419	1471	1511	1515	1442	1462	1424	1474	1352	1432	1398	1458	1387	1472	1429	1435	1489	1443
3075	3037	3179	3214	3245	3137	3263	3154	3022	2910	2743	2703	2553	2370	2221	2083	2082	1858	1842	1716	1736	1629	1670	1655	1654	1574	1544	1540	1603	1537	1479	1565	1532	1491	1466	1528	1486	1491	1461	1512	1401	1400	1414	1353	1376	1403	1418	1465	1390	1472
3049	3103	3182	3165	3162	3256	3226	3217	3223	3060	2873	2766	2582	2420	2244	1997	1852	1783	1709	1645	1531	1588	1517	1573	1587	1595	1512	1560	1445	1467	1510	1504	1505	1515	1482	1512	1512	1412	1490	1406	1379	1392	1449	1429	1373	1400	1392	1407	1465	1483
2925	2994	3054	3053	3006	3035	3021	2948	2878	2901	2670	2555	2308	2314	2191	2002	1842	1715	1617	1511	1501	1375	1444	1459	1524	1573	1496	1442	1541	1462	1455	1499	1448	1445	1444	1492	1429	1497	1442	1560	1499	1493	1442	1490	1393	1381	1434	1499	1472	1591
2974	3075	2943	3040	2977	2877	2794	2761	2638	2495	2529	2315	2290	2135	2108	2045	1900	1886	1687	1663	1535	1579	1539	1494	1507	1505	1530	1568	1560	1573	1544	1661	1564	1691	1648	1712	1639	1631	1722	1767	1749	1721	1563	1674	1695	1761	1713	1789	1675	1792
3097	3263	3171	3220	3225	2976	2869	2804	2650	2533	2402	2410	2260	2164	2140	2112	2175	2100	2076	2000	1939	1747	1804	1708	1726	1708	1761	1692	1713	1862	1854	1870	1900	1963	1990	1899	1927	1877	2007	2027	1855	1932	2002	1903	1910	1895	2032	2050	2059	1966
3326	3272	3473	3555	3538	3459	3326	3100	2857	2819	2539	2467	2353	2312	2312	2293	2300	2246	2360	2141	2090	2057	2018	1996	1941	1932	1953	1998	1982	2065	2246	2255	2424	2339	2353	2380	2139	2328	2240	2217	2197	2247	2165	2214	2400	2395	2361	2352	2294	2220
3402	3494	3533	3822	3675	3555	3457	3148	2920	2735	2536	2534	2324	2301	2336	2281	2312	2388	2420	2418	2252	2344	2279	2359	2276	2265	2292	2243	2379	2352	2586	2659	2693	2622	2603	2617	2598	2786	2644	2685	2860	2743	2791	2936	2760	2925	3060	2925	2856	2669
3251	3467	3447	3636	3484	3321	3227	2994	2817	2649	2411	2375	2385	2291	2349	2375	2331	2431	2334	2485	2520	2405	2420	2477	2492	2527	2563	2434	2563	2618	2685	2877	2827	2885	2894	2790	2989	3036	3006	3124	3247	3195	3130	3328	3347	3390	3533	3437	3292	2992
3454	3538	3580	3590	3278	3172	3016	2786	2609	2591	2464	2415	2430	2284	2404	2469	2472	2475	2530	2556	2597	2526	2515	2454	2610	2658	2645	2740	2675	2805	2854	2857	2773	2961	2995	2990	3163	3144	3277	3265	3274	3265	3465	3472	3528	3610	3743	3682	3584	3345
3423	3583	3654	3590	3425	3134	2852	2671	2602	2416	2400	2293	2354	2366	2351	2404	2506	2459	2553	2420	2453	2459	2388	2410	2532	2542	2684	2703	2777	2797	2882	3052	3004	2964	3135	3137	3224	3240	3223	3253	3354	3476	3468	3503	3717	3716	3796	3700	3672	3674
3623	3616	3680	3539	3324	3106	2887	2627	2548	2448	2355	2343	2276	2296	2338	2429	2456	2282	2350	2454	2317	2322	2258	2309	2393	2591	2646	2896	2945	3030	3020	2999	3131	3055	3153	3038	3210	3202	3227	3302	3250	3271	3402	3459	3670	3676	3800	3792	3921	3717
3421	3499	3508	3478	3259	3026	2847	2673	2489	2489	2354	2327	2306	2315	2316	2387	2381	2395	2542	2338	2254	2267	2132	2222	2358	2389	2638	2797	2722	2812	2844	2833	2830	2779	2980	2913	3013	2990	2980	3055	2933	3021	3203	3401	3528	3620	3728	3710	3772	3757
3444	3527	3530	3623	3350	3157	3063	2834	2578	2584	2547	2467	2437	2503	2511	2561	2591	2556	2504	2321	2375	2176	2115	2101	2258	2323	2465	2536	2454	2470	2538	2578	2607	2730	2835	2811	2874	2696	2535	2636	2549	2652	2793	3064	3229	3304	3337	3270	3222	3060
3483	3499	3524	3625	3515	3207	3211	3109	2895	2921	2712	2644	2616	2557	2546	2615	2599	2622	2516	2436	2281	2138	2081	2049	2157	2111	2189	2264	2251	2315	2346	2345	2426	2541	2573	2455	2591	2543	2377	2270	2387	2441	2611	2845	2895	3004	2915	2925	2652	2648
3385	3556	3354	3468	3409	3248	3092	3136	2946	2816	2581	2586	2463	2521	2424	2373	2401	2375	2428	2251	2141	2046	1884	1847	1934	2049	1992	1979	2013	2064	2084	2090	2061	2267	2370	2387	2377	2262	2278	2120	2216	2403	2464	2553	2627	2570	2477	2464	2321	2243
3266	3235	3223	3244	3198	3023	2987	2769	2736	2591	2356	2263	2205	2200	2178	2088	2071	2227	2076	1890	1876	1773	1680	1633	1696	1747	1740	1768	1720	1627	1743	1704	1801	1828	2013	2001	2046	2098	1978	1895	1989	2104	2128	2269	2272	2188	2083	2026	1959	2007
3008	3068	3074	3125	3001	2950	2836	2834	2586	2424	2281	2196	2160	2151	2052	1934	1879	1821	1844	1744	1679	1574	1547	1482	1469	1482	1547	1488	1538	1444	1522	1455	1502	1563	1657	1775	1734	1777	1725	1702	1627	1780	1779	1849	1751	1810	1720	1731	1706	1662
3079	3124	3094	3085	2962	3048	2971	2816	2797	2656	2468	2500	2277	2340	2201	1993	1843	1814	1775	1617	1536	1479	1457	1385	1402	1445	1461	1413	1476	1447	1433	1423	1422	1452	1532	1536	1573	1548	1515	1557	1490	1471	1393	1433	1491	1552	1576	1406	1476	1546
3034	2923	3175	3084	3050	3209	3295	3197	3067	2962	2824	2915	2634	2562	2313	2199	2035	1917	1898	1722	1609	1568	1499	1520	1546	1578	1499	1527	1519	1560	1467	1579	1542	1459	1452	1491	1519	1509	1433	1392	1470	1445	1482	1413	1395	1460	1382	1423	1453	1413
2947	2884	3038	2937	3194	3292	3274	3190	3130	2954	2929	2798	2609	2717	2406	2302	2057	2010	1814	1764	1666	1724	1643	1658	1673	1553	1667	1617	1576	1537	1492	1481	1476	1454	1380	1497	1440	1455	1449	1413	1405	1428	1414	1458	1441	1495	1437	1477	1409	1454
2917	2932	2874	3053	2920	3084	3087	3013	2849	2753	2666	2585	2579	2432	2357	2176	2038	1943	1741	1650	1619	1556	1562	1537	1445	1494	1538	1472	1540	1569	1443	1393	1436	1263	1392	1397	1454	1500	1412	1396	1428	1358	1379	1335	1413	1372	1414	1394	1415	1476
2996	2959	2983	2981	3063	2936	2944	2924	2607	2507	2418	2290	2286	2259	2219	2027	1827	1753	1637	1558	1488	1377	1413	1313	1324	1395	1393	1357	1422	1491	1415	1434	1471	1372	1458	1498	1465	1447	1460	1450	1443	1374	1377	1427	1394	1360	1455	1472	1450	1455
3035	3060	3054	3084	2970	2996	2803	2702	2522	2463	2232	2162	2105	2076	1976	1879	1708	1722	1568	1521	1543	1471	1339	1462	1476	1450	1470	1608	1534	1662	1623	1529	1507	1584	1572	1515	1664	1631	1713	1575	1499	1526	1476	1495	1477	1562	1558	1655	1618	1688
3073	3260	3129	3211	3236	3185	2981	2824	2690	2465	2224	2157	2039	2097	1893	1768	1851	1695	1694	1692	1679	1663	1598	1653	1634	1658	1746	1720	1810	1819	1859	1820	1689	1703	1621	1751	1739	1938	1902	1940	1849	1820	1778	1910	1877	1822	1854	1854	1701	1663
3066	3229	3396	3398	3435	3427	3028	3022	2783	2701	2513	2334	2111	2103	1997	2093	2003	1984	1947	1994	1928	1855	1830	1830	1952	2017	1949	2075	2067	2038	2132	1966	1928	1877	1987	2025	2097	2143	2192	2287	2202	2244	2184	2363	2210	2216	2031	2014	1968	1834
3318	3379	3521	3558	3515	3388	3241	2965	2833	2775	2557	2451	2315	2236	2229	2164	2250	2330	2236	2230	2131	2056	2163	2115	2093	2112	2254	2208	2259	2346	2467	2399	2509	2388	2372	2449	2418	2504	2588	2651	2708	2574	2750	2733	2754	2591	2674	2540	2269	2142
3359	3518	3590	3494	3293	3321	2973	2864	2817	2517	2531	2387	2307	2273	2263	2325	2387	2324	2389	2369	2232	2281	2243	2230	2160	2184	2276	2415	2613	2614	2796	2973	2924	2877	2836	2813	2813	2700	2804	2836	2912	2935	3032	3230	3146	3167	3008	2871	2792	2682
3333	3534	3412	3538	3257	3116	2932	2767	2579	2470	2308	2228	2303	2239	2311	2259	2368	2377	2424	2381	2250	2237	2217	2281	2305	2337	2407	2578	2683	2754	3073	3170	3230	3283	3106	3095	2933	2871	2810	2924	2997	3098	3159	3135	3422	3527	3431	3232	3180	3078
3394	3448	3463	3516	3260	3034	2818	2671	2471	2379	2268	2146	2100	2194	2183	2313	2285	2444	2354	2441	2375	2386	2309	2504	2403	2471	2577	2600	2750	2782	2951	3108	3319	3196	3339	3264	3136	3164	3155	3096	3150	3343	3378	3467	3480	3584	3488	3477	3275	3267
3343	3471	3492	3508	3279	3001	2804	2607	2582	2264	2189	2146	2092	2103	2047	2174	2317	2346	2393	2363	2308	2315	2445	2511	2576	2528	2551	2573	2691	2733	2838	3183	3117	3211	3488	3355	3328	3348	3249	3258	3306	3354	3385	3399	3432	3461	3591	3574	3561	3556
3268	3351	3490	3495	3283	3137	2944	2678	2558	2474	2219	2164	2123	2065	2123	2166	2290	2434	2393	2376	2342	2338	2359	2405	2522	2593	2614	2593	2637	2621	2895	2936	2935	3222	3232	3124	3246	3251	3222	3163	3160	3209	3252	3337	3292	3593	3648	3525	3459	3387
3247	3496	3462	3318	3320	3226	2972	2988	2798	2652	2411	2381	2257	2180	2306	2251	2338	2450	2379	2412	2341	2257	2321	2355	2479	2422	2555	2547	2557	2580	2673	2649	2796	2933	3009	2938	2971	2875	2890	2915	2900	2948	3124	3175	3392	3309	3325	3229	3009	2995
3144	3336	3355	3536	3388	3306	3239	3085	2972	2725	2509	2347	2382	2372	2275	2251	2268	2285	2332	2308	2305	2248	2161	2181	2252	2409	2374	2357	2315	2323	2432	2504	2549	2544	2568	2739	2733	2635	2590	2674	2623	2634	2830	2921	3129	2997	3059	3057	2764	2785
3013	3168	3311	3335	3299	3216	2992	3013	2812	2734	2498	2280	2161	2210	2132	2092	2055	2011	2009	2075	2014	2088	2018	2067	2085	2117	1975	2028	2081	2049	1971	2120	2263	2334	2249	2421	2424	2348	2407	2407	2432	2315	2473	2516	2540	2761	2634	2637	2479	2470
3167	3080	3179	2996	3121	3015	2800	2779	2579	2499	2345	2030	1984	1975	2008	1875	1835	1708	1698	1709	1751	1676	1664	1744	1777	1838	1758	1851	1754	1734	1838	1783	1842	1907	1860	2115	2020	1973	1968	1970	2014	1975	1924	1961	2063	2138	2170	2196	2138	2087
3096	3049	2999	3033	2883	2867	2732	2707	2422	2438	2237	2213	1967	1938	1851	1725	1631	1555	1513	1511	1453	1413	1435	1466	1424	1463	1434	1551	1556	1507	1551	1539	1536	1587	1638	1639	1670	1684	1585	1643	1564	1498	1565	1636	1620	1665	1754	1686	1656	1691
3020	2978	2971	2953	2862	2958	2986	2741	2736	2725	2467	2456	2321	2193	1991	1870	1677	1563	1524	1489	1496	1360	1356	1329	1367	1347	1385	1387	1365	1403	1352	1384	1399	1317	1353	1371	1374	1409	1334	1372	1361	1346	1302	1347	1397	1437	1393	1375	1503	1440
2833	2826	2938	2927	2926	3083	3166	3066	3023	3080	2931	2810	2615	2348	2281	2116	1940	1784	1629	1565	1523	1484	1392	1372	1307	1348	1365	1435	1358	1330	1392	1345	1318	1228	1289	1343	1318	1342	1303	1297	1317	1300	1276	1303	1375	1340	1353	1314	1334	1372
2892	2902	2904	2936	3060	3101	3377	3196	3136	3049	3057	2833	2728	2578	2355	2184	1950	1856	1791	1583	1535	1553	1538	1425	1477	1306	1384	1404	1464	1351	1349	1299	1345	1248	1361	1365	1334	1317	1328	1316	1305	1329	1300	1425	1375	1444	1432	1415	1410	1385
2903	2901	2830	2876	2938	2828	3072	2924	2951	2945	2702	2679	2440	2334	2328	2019	2050	1875	1776	1643	1591	1571	1489	1403	1372	1377	1345	1382	1310	1386	1304	1346	1370	1361	1405	1310	1340	1317	1343	1287	1364	1349	1351	1284	1249	1392	1284	1363	1408	1336
2997	2899	2847	2871	2825	2742	2753	2620	2601	2504	2412	2225	2168	2155	2009	1905	1879	1779	1719	1734	1715	1575	1472	1456	1413	1418	1416	1366	1349	1419	1455	1432	1418	1407	1468	1437	1422	1439	1467	1370	1463	1446	1388	1358	1390	1389	1406	1418	1479	1556
2976	2966	2988	2941	2777	2732	2586	2621	2386	2377	2226	2129	2025	2038	1960	1962	1934	1863	1864	1761	1648	1652	1647	1521	1585	1533	1598	1585	1560	1612	1586	1591	1659	1667	1640	1598	1586	1623	1584	1679	1721	1737	1740	1664	1686	1621	1606	1622	1640	1688
2941	2966	3029	3097	3002	2892	2794	2740	2561	2501	2380	2294	2176	2137	2181	2023	2074	2037	1953	1920	1861	1748	1699	1714	1681	1837	1836	1898	1917	1951	1992	1870	1915	1912	1953	1900	1808	1831	1837	1912	1880	2125	2090	2042	2011	1895	1857	1834	1731	1726
3122	3167	3263	3158	3192	3121	2920	2854	2807	2715	2555	2338	2344	2319	2199	2285	2380	2196	2129	2189	2021	1958	1883	1706	1744	1909	2071	2158	2224	2283	2195	2308	2228	2211	2336	2315	2135	2207	2159	2317	2279	2542	2635	2523	2428	2337	2142	2035	2015	1911
3055	3117	3341	3273	3238	3139	2954	2936	2789	2632	2586	2393	2284	2286	2420	2287	2346	2298	2355	2314	2265	2168	2125	1961	1900	2077	2264	2410	2460	2394	2543	2497	2438	2465	2622	2508	2477	2496	2451	2575	2681	2742	2878	2854	2789	2693	2616	2550	2318	2237
3241	3306	3250	3496	3266	3181	2932	2689	2574	2483	2302	2276	2175	2158	2249	2273	2306	2378	2454	2523	2414	2388	2230	2131	2244	2341	2337	2419	2362	2211	2362	2358	2397	2502	2646	2731	2651	2685	2701	2765	2926	2977	3226	3278	3137	3047	3081	2813	2831	2624
3230	3266	3256	3227	3214	2875	2699	2649	2472	2349	2088	1996	2011	2009	2126	2245	2328	2426	2428	2535	2480	2523	2494	2387	2647	2733	2565	2414	2421	2398	2328	2236	2371	2445	2625	2803	2796	2825	2811	2855	2978	3114	3241	3427	3378	3406	3321	3314	3272	3049
3168	3193	3352	3207	3108	2954	2673	2603	2408	2311	2122	2118	2056	2160	2176	2262	2298	2344	2462	2457	2581	2561	2610	2639	2839	3114	2767	2743	2892	2890	2685	2639	2594	2693	2794	3057	3044	3062	3055	3045	3214	3218	3362	3541	3634	3609	3717	3756	3462	3409
3177	3229	3207	3290	3137	2878	2639	2482	2508	2306	2222	2258	2270	2255	2408	2307	2477	2420	2397	2520	2547	2614	2444	2616	2996	3137	2892	2819	3048	3046	3054	2945	2851	2942	2947	3144	3269	3142	3237	3213	3303	3325	3385	3559	3676	3832	3689	3715	3540	3333
3004	3188	3252	3220	3087	2992	2747	2612	2628	2531	2347	2388	2396	2463	2549	2477	2632	2459	2583	2575	2703	2636	2607	2603	2997	3060	2884	2854	2895	2754	2774	2727	2721	2727	2766	2847	2888	2946	2903	3091	3049	3091	3370	3426	3611	3704	3567	3468	3318	2954
3096	3266	3232	3270	3225	3147	3040	2901	2763	2638	2591	2613	2621	2578	2652	2705	2653	2762	2769	2856	2864	2793	2701	2603	2751	2896	2893	2865	2807	2798	2719	2550	2635	2630	2641	2723	2861	2884	2922	3056	3135	3256	3472	3522	3604	3572	3529	3273	3070	2952
3052	3171	3285	3207	3238	3096	2855	2860	2760	2796	2660	2644	2698	2747	2709	2798	2802	2878	2746	2800	2676	2665	2602	2573	2492	2722	2858	2820	2880	2697	2693	2629	2639	2685	2817	2830	2976	3085	3170	3349	3459	3458	3527	3466	3427	3396	3097	3035	2986	2911
3029	3042	2960	3136	3075	2880	2748	2541	2537	2487	2627	2555	2672	2715	2570	2613	2535	2430	2305	2194	2066	2066	2058	2036	2052	2224	2269	2357	2272	2355	2308	2372	2369	2400	2409	2522	2649	2625	2827	2812	2889	2895	2973	2830	2814	2639	2613	2457	2494	2614
2920	2883	2870	2790	2705	2595	2577	2423	2384	2387	2441	2427	2355	2243	2139	2078	1929	1835	1592	1534	1457	1480	1499	1480	1538	1566	1546	1621	1568	1652	1606	1678	1662	1671	1790	1770	1792	1903	1888	1969	1866	1915	1881	1837	1812	1737	1730	1692	1678	1783
2933	2927	2825	2793	2635	2700	2660	2601	2480	2437	2542	2444	2262	2268	2080	1985	1863	1704	1578	1534	1446	1453	1461	1609	1678	1593	1529	1528	1405	1433	1459	1446	1510	1439	1505	1446	1534	1528	1461	1501	1526	1445	1430	1473	1435	1538	1472	1405	1449	1424
2926	2802	2853	2798	2753	2769	2860	2914	2794	2724	2885	2801	2723	2696	2591	2569	2479	2341	2335	2223	2076	2106	2129	2069	2104	2158	2030	1997	1960	1914	1927	1933	2052	2068	2012	1979	1950	2021	2050	1976	2163	2259	2108	2068	2133	2116	2149	2073	2032	2068
2925	3020	2933	2970	3016	2943	2982	3074	3087	3103	3064	3266	3071	3179	3075	3046	2946	2974	2927	2770	2700	2567	2640	2497	2622	2477	2501	2508	2489	2497	2554	2550	2580	2645	2692	2645	2741	2705	2773	2849	3027	2974	2961	3055	2936	2961	2960	2929	2853	2926
3078	3148	3063	2940	2863	2866	3010	3171	3241	3233	3118	3151	3291	3297	3308	3268	3168	3135	3102	2863	2744	2624	2674	2597	2650	2627	2568	2704	2721	2794	2774	2720	2875	2770	2864	2802	2889	3133	3093	3217	3244	3261	3345	3301	3283	3201	3218	3248	3183	3159
3081	3073	3089	3049	3132	3120	2994	3147	3078	3118	3120	3146	3073	3236	3102	3097	3028	2850	2789	2558	2445	2470	2383	2420	2539	2689	2677	2673	2611	2828	2680	2814	2787	2821	2835	2818	2907	2934	3036	3120	3305	3164	3203	3285	3186	3273	3233	3116	3060	3112
3011	3167	3121	3015	2900	2886	2921	3085	3149	3036	3035	3133	3073	3021	2970	2897	2958	2776	2884	2568	2686	2612	2651	2668	2681	2685	2777	2732	2739	2759	2741	2660	2815	2715	2856	2898	2783	2967	2980	3122	3076	3177	3121	2996	3151	3007	2990	2907	2960	2933
2991	3010	2976	2906	2883	2967	2832	3028	3076	3012	3063	2924	2874	2833	2772	2807	2817	2785	2808	2779	2771	2715	2874	2833	2829	2943	2887	2695	2698	2693	2774	2664	2673	2709	2701	2681	2856	2860	2956	2885	3143	3084	3190	2969	2989	3069	2963	3002	2935	2891
3024	2819	2850	2910	2876	2759	2873	2939	2928	3045	2867	2916	2798	2904	2962	2835	2884	2815	2865	2821	2877	2890	2934	2728	2780	2821	2807	2709	2697	2634	2688	2496	2647	2654	2615	2662	2774	2797	2861	2906	3127	3043	2954	2837	2992	2948	2861	2868	2941	3033
2888	2807	2929	2809	2916	2820	2772	2963	3004	2966	2885	2935	2758	2872	2736	2811	2766	2702	2850	2827	2900	2864	2866	2915	2877	2889	2791	2629	2669	2532	2626	2610	2649	2615	2757	2633	2715	2855	2755	2880	2973	3008	3022	2874	2836	2825	2766	2760	2930	2933
2890	2851	2721	2897	2840	2779	2828	2873	2838	2782	2833	2754	2814	2689	2868	2807	2837	2901	2873	2890	2873	2863	2947	2961	2966	2903	2816	2806	2604	2702	2568	2617	2642	2688	2790	2931	2930	2843	2894	2978	2929	3139	3004	2924	2978	2884	2852	2868	2810	2919
2767	2788	2770	2687	2839	2810	2795	2951	2866	2843	2829	2787	2774	2738	2689	2752	2741	2672	2772	2669	2743	2803	2852	2949	2956	2932	2850	2789	2666	2587	2621	2635	2652	2725	2762	2880	2861	2836	2935	2996	2929	2977	2935	2991	2994	2946	3022	2824	2825	2853
2723	2744	2708	2786	2675	2748	2788	2845	2814	2767	2719	2649	2661	2758	2932	2787	2661	2804	2813	2781	2817	2783	2821	2820	2847	2712	2765	2756	2671	2570	2584	2570	2627	2635	2760	2861	2830	2779	2927	2878	2846	2866	2884	2930	2930	2988	2928	2940	2983	2948
2735	2849	2773	2708	2765	2708	2788	2709	2828	2897	2878	2699	2755	2665	2649	2724	2669	2655	2532	2778	2653	2669	2692	2860	2775	2878	2737	2708	2589	2545	2588	2731	2616	2788	2804	2775	2818	2855	2905	2815	2929	2815	2943	3029	2719	3017	2866	2908	2838	2852
2818	2836	2668	2817	2872	2702	2868	2840	2789	2914	2702	2662	2630	2740	2858	2761	2748	2687	2743	2791	2902	2815	2790	2717	2687	2634	2779	2690	2654	2576	2655	2723	2835	2807	2873	2820	2909	2945	2966	2932	2974	2844	2867	2858	2945	2923	2945	2855	2862	2785
2793	2846	2752	2684	2755	2745	2851	2848	2923	2834	2816	2865	2787	2756	2845	2776	2776	2750	2769	2866	2805	2808	2729	2820	2833	2737	2611	2616	2591	2605	2622	2655	2788	2786	2751	2745	2934	2904	2832	2917	2919	2852	2866	2808	2912	2948	2946	2990	2779	2678
2714	2731	2712	2723	2736	2688	2719	2851	2841	3040	2938	2930	2780	2901	2785	2791	2818	2656	2758	2786	2766	2668	2857	2738	2779	2727	2666	2720	2643	2432	2565	2750	2719	2844	2892	2786	2703	2729	2701	2590	2759	2665	2694	2862	2810	2850	2872	2880	2793	2722
2715	2575	2637	2620	2632	2652	2651	2901	2922	3055	2909	2937	2814	2775	2851	2774	2661	2742	2710	2846	2760	2766	2728	2777	2818	2819	2731	2685	2759	2728	2705	2812	2890	2743	2814	2780	2661	2588	2582	2728	2709	2700	2775	2696	2785	2804	2737	2722	2660	2700
2821	2680	2613	2588	2517	2710	2672	2796	2805	2859	2846	2867	2931	2886	2808	2710	2809	2891	2854	2852	2950	2862	2774	2898	2893	2835	2751	2788	2720	2797	2859	2864	2955	2895	2811	2722	2790	2828	2717	2716	2826	2738	2775	2749	2826	2755	2805	2575	2665	2561
2736	2812	2617	2645	2648	2669	2678	2732	2782	2879	2928	2905	2932	2911	2824	2645	2644	2727	2639	2702	2708	2868	2892	2908	2825	2857	2806	2810	2778	2730	2772	2846	2823	2716	2711	2849	2855	2837	2834	2735	2767	2783	2702	2875	2836	2831	2856	2675	2629	2573
2676	2709	2777	2752	2531	2687	2755	2857	2949	2838	2762	2683	2741	2581	2628	2458	2693	2642	2567	2683	2653	2704	2717	2769	2800	2887	2834	2792	2838	2907	2941	2830	2735	2654	2842	2723	2857	2860	2791	2809	2733	2841	2752	2852	2811	2810	2839	2894	2693	2647
2805	2910	2731	2708	2715	2805	2871	2937	2751	2817	2600	2691	2730	2651	2682	2671	2659	2664	2821	2802	2889	2869	2772	2880	3027	2874	2961	2906	3060	2995	3133	3047	2981	3103	3171	3203	3068	2948	2926	2860	2789	2882	2788	2885	2973	2934	3072	2983	2997	2835
2719	2734	2574	2829	2893	2842	2845	2870	2856	2913	2873	2782	2711	2721	2750	2720	2529	2590	2634	2670	2742	2816	2925	3020	3041	3159	3033	3042	3103	3147	3211	3107	3244	3417	3429	3450	3204	3266	3233	3202	3158	3099	3045	3065	3194	3158	3038	3041	2892	2902
2707	2672	2802	2890	2761	2883	2938	3032	3152	3041	2918	2722	2660	2605	2461	2499	2508	2523	2414	2498	2563	2476	2673	2643	2821	2731	2725	2819	2782	2748	2772	2740	2694	2986	3292	3171	3034	2995	3248	3005	3031	2967	2955	2888	2865	2904	3002	2759	2696	2725
2727	2735	2667	2694	2595	2700	2810	2977	2822	2758	2631	2592	2571	2437	2450	2428	2297	2351	2124	2204	2176	2142	2196	2096	2147	2026	2073	2066	2050	2147	2117	1984	2006	1947	2232	2292	2260	2160	2239	2338	2280	2291	2240	2162	2241	2351	2195	2154	2168	2184
2885	2728	2645	2481	2483	2498	2446	2385	2421	2407	2219	2274	2144	2230	2111	2078	1916	1812	1833	1748	1824	1765	1804	1682	1666	1539	1520	1513	1512	1608	1608	1504	1425	1395	1364	1501	1557	1492	1453	1475	1470	1512	1565	1521	1569	1562	1549	1546	1571	1524
2992	2714	2555	2622	2363	2299	2342	2174	2134	1957	2036	2003	1995	2006	1854	1774	1738	1684	1500	1533	1548	1508	1560	1612	1606	1627	1480	1488	1511	1557	1491	1519	1434	1404	1355	1400	1444	1333	1267	1270	1269	1290	1301	1374	1408	1430	1439	1411	1440	1419
3006	2922	2826	2724	2582	2497	2456	2435	2236	2113	2117	2061	2071	2044	1981	1846	1865	1806	1732	1720	1600	1618	1670	1750	1825	1902	1863	1821	1796	1838	1860	1968	1795	1841	1868	1826	1820	1798	1653	1631	1736	1693	1708	1891	1937	1954	1944	1826	1868	1854
3025	3086	3058	2998	2750	2858	2785	2693	2547	2571	2393	2305	2255	2135	2038	2008	2185	2125	2135	2097	2051	2015	1982	2015	2116	2266	2350	2299	2302	2264	2260	2267	2216	2227	2201	2265	2171	2280	2292	2292	2389	2455	2472	2576	2641	2635	2634	2603	2479	2383
3237	3240	3087	2981	3086	3002	2946	2924	2811	2744	2497	2299	2128	2190	2099	2279	2483	2385	2395	2535	2505	2328	2292	2184	2240	2313	2547	2703	2744	2696	2643	2632	2640	2536	2654	2639	2727	2785	2769	2789	2869	3035	3090	3161	3175	3344	3287	3380	3089	3085
3297	3230	2975	2996	3080	2964	2957	2905	2860	2577	2386	2085	2010	1991	2177	2329	2642	2722	2753	2793	2880	2682	2583	2450	2558	2549	2622	2664	2885	2898	3031	3044	3088	2944	3080	3123	3124	3092	3266	3345	3108	3188	3270	3319	3468	3699	3627	3699	3531	3386
3373	3132	3184	3112	2934	2895	2737	2748	2404	2313	1975	1865	1886	1946	2208	2466	2729	2873	2847	2970	2911	2844	2705	2652	2644	2721	2543	2687	2865	2805	3009	3159	3212	3146	3177	3280	3293	3278	3192	3234	3071	2917	3028	3158	3294	3496	3458	3421	3528	3179
3402	3105	3181	3189	2953	2792	2710	2457	2173	1932	1832	1880	1998	2124	2440	2565	2811	2905	2845	3025	2885	2694	2684	2704	2690	2629	2633	2620	2675	2744	2840	2950	3151	3176	3223	3140	3324	3092	3111	3003	2979	2757	2826	2939	2985	3339	3424	3335	3326	3150
3303	3413	3254	3344	2994	2662	2629	2291	1983	1973	1995	2116	2299	2349	2517	2604	2630	2838	2777	2905	2658	2595	2575	2613	2662	2574	2774	2769	2893	2847	2974	2947	3212	3122	3102	3088	3133	3168	3087	3101	3121	2890	3080	3039	3302	3492	3738	3563	3530	3518
3458	3652	3517	3211	3057	2561	2431	2191	2162	2194	2438	2418	2467	2532	2482	2416	2507	2394	2402	2479	2412	2396	2467	2617	2747	2675	2931	3021	3038	2990	3015	3109	3222	3109	3180	2939	2997	3169	3134	3094	3146	3132	3268	3339	3654	3689	3830	3877	3873	3762
3604	3684	3632	3408	3098	2848	2576	2492	2534	2627	2666	2569	2400	2347	2229	2090	2062	1979	2000	2023	2033	2193	2294	2467	2540	2661	2727	2819	2886	2823	2920	2819	2866	2822	2719	2832	2813	3037	2971	2929	2894	2901	2840	2997	3139	3382	3305	3411	3462	3398
3474	3685	3674	3351	3136	2901	2854	2838	2873	2819	2671	2309	2082	2013	1781	1696	1667	1739	1734	1751	1752	1861	2104	2218	2394	2411	2492	2537	2603	2655	2562	2505	2510	2631	2717	2610	2591	2722	2564	2626	2503	2592	2516	2475	2688	2744	2728	2930	2723	2742
3402	3629	3405	3279	3083	2860	2795	2862	2860	2669	2407	2025	1739	1672	1566	1615	1533	1589	1550	1615	1530	1593	1835	1934	2168	2251	2401	2270	2345	2436	2323	2377	2331	2460	2557	2502	2525	2472	2540	2339	2240	2179	2149	2048	2155	2345	2323	2350	2258	2228
3388	3426	3360	3070	2844	2855	2674	2602	2584	2331	2026	1764	1557	1440	1388	1385	1437	1492	1364	1407	1301	1328	1423	1669	1795	2028	2093	2154	2077	2129	2118	1965	1927	2137	2215	2155	2116	2194	2127	2027	2006	1849	1890	1888	1899	1947	1974	1964	1998	1973
3343	3309	3128	2921	2790	2648	2547	2454	2304	2111	1775	1568	1421	1412	1459	1413	1372	1314	1182	1191	1078	1038	1114	1262	1464	1651	1783	1747	1774	1688	1687	1575	1506	1625	1586	1600	1645	1635	1639	1616	1592	1655	1633	1722	1685	1708	1704	1636	1599	1539
3136	3168	2976	2889	2681	2462	2569	2403	2344	2044	1762	1491	1415	1423	1381	1432	1335	1302	1166	1130	963	991	923	1032	1170	1390	1563	1407	1308	1361	1349	1271	1148	1228	1332	1159	1281	1274	1349	1290	1291	1356	1410	1394	1517	1446	1461	1397	1412	1286
3136	3080	2870	2765	2604	2696	2694	2656	2336	2190	1844	1683	1588	1618	1511	1568	1401	1405	1286	1156	1071	1087	1002	985	1104	1359	1491	1375	1292	1234	1225	1128	1146	1178	1234	1216	1182	1189	1175	1184	1174	1209	1257	1331	1319	1301	1332	1207	1286	1231
3017	3040	3003	2886	2835	2751	2759	2762	2488	2244	2053	1773	1680	1603	1763	1703	1623	1561	1471	1399	1245	1179	1033	1074	1222	1453	1578	1574	1457	1331	1305	1200	1132	1220	1241	1253	1156	1251	1318	1194	1178	1283	1242	1269	1270	1287	1275	1294	1255	1165
2802	2979	3000	2840	2818	2760	2803	2755	2459	2268	2089	1721	1656	1667	1703	1678	1617	1560	1534	1311	1236	1164	1069	1097	1299	1523	1658	1539	1423	1333	1310	1231	1153	1198	1246	1276	1167	1223	1241	1186	1218	1259	1290	1245	1302	1230	1259	1248	1209	1180
2874	2924	2907	2793	2749	2685	2676	2474	2332	2007	1914	1611	1411	1376	1465	1442	1414	1372	1343	1204	1111	961	990	1058	1323	1439	1588	1379	1307	1180	1285	1193	1111	1267	1221	1162	1190	1242	1257	1185	1280	1262	1271	1283	1258	1220	1276	1252	1213	1103
2881	3142	3001	2669	2592	2455	2405	2334	2126	2023	1820	1582	1311	1241	1189	1216	1177	1149	1106	1045	977	932	1031	1142	1291	1502	1508	1358	1326	1324	1215	1237	1220	1343	1383	1254	1366	1404	1368	1359	1332	1343	1336	1369	1410	1306	1260	1253	1253	1296
3151	3128	2937	2689	2480	2446	2376	2211	2092	2049	1836	1659	1475	1379	1239	1203	1168	1112	1123	1043	1038	1101	1149	1344	1457	1605	1613	1571	1528	1588	1564	1506	1575	1649	1590	1564	1628	1687	1587	1658	1574	1593	1568	1616	1716	1555	1503	1488	1464	1339
3209	3142	3061	2795	2635	2465	2496	2452	2434	2158	2108	1912	1755	1569	1511	1404	1321	1309	1335	1256	1305	1411	1477	1693	1820	1863	1780	1731	1795	1820	1889	1873	1994	1922	1891	1834	1897	1751	1779	1827	1711	1824	1823	1836	1842	1883	1890	1820	1642	1536
3183	3313	3099	2872	2799	2674	2561	2673	2503	2468	2250	2061	1932	1875	1755	1660	1717	1686	1678	1657	1763	1884	1838	2058	2045	1995	1922	1904	1953	2042	2144	2023	2294	2193	2142	2073	2171	1989	1878	2023	1965	1985	1969	2009	2040	2003	1936	1915	1955	1773
3444	3240	3257	3075	2815	2808	2678	2715	2574	2508	2338	2219	2159	2032	1972	1993	2064	2152	2284	2325	2448	2483	2504	2512	2311	2184	2037	2175	2270	2302	2364	2508	2736	2584	2435	2694	2578	2340	2378	2305	2290	2392	2244	2462	2444	2554	2379	2329	2245	2283
3413	3422	3195	3116	3000	2683	2581	2605	2550	2402	2353	2273	2111	2092	2211	2379	2332	2552	2709	2788	2848	2861	2726	2666	2343	2298	2260	2509	2584	2630	2757	2861	3000	2910	3019	3188	3061	2939	3002	2829	2681	2672	2656	2772	2816	2962	2841	2970	2848	2919
3481	3365	3116	2935	2903	2732	2604	2316	2406	2347	2252	2144	2079	2035	2039	2369	2463	2623	2730	2701	2595	2629	2544	2486	2316	2310	2436	2487	2575	2610	2781	3025	2952	3053	3239	3348	3246	3168	3399	3043	3106	2957	2912	3018	3006	3189	3162	3300	3238	2958
3322	3134	2985	2879	2801	2624	2367	2248	2140	2085	2082	1991	1927	2021	1996	2015	2128	2287	2292	2336	2314	2323	2270	2262	2256	2427	2375	2532	2506	2705	2783	2767	2807	3020	3181	3152	3236	3259	3290	3168	3137	3103	3081	2956	3102	3170	3321	3270	3245	3083
3321	3144	2977	2844	2763	2627	2491	2219	2073	2094	1946	1946	2011	1881	2002	1967	2083	2081	2206	2172	2328	2279	2264	2339	2365	2393	2486	2559	2652	2795	2670	2752	2885	3089	3183	3121	3244	3401	3293	3326	3100	3192	3284	3089	3183	3276	3501	3469	3579	3398
3302	3071	2913	2823	2695	2611	2531	2605	2319	2026	1993	1891	1879	1871	2018	2080	2096	2126	2217	2120	2230	2254	2460	2510	2546	2690	2673	2767	2777	2779	2736	2895	2909	2959	2997	3118	3316	3295	3046	3194	3080	3167	3124	3124	3234	3209	3531	3537	3662	3570
3220	3092	2846	2712	2641	2576	2707	2637	2539	2374	2122	1893	1837	1823	1921	1836	1905	1905	1986	2086	2095	2210	2260	2384	2405	2497	2501	2444	2590	2640	2660	2665	2727	2675	2647	2768	2941	2927	2950	2836	2776	2923	2857	2900	3071	3221	3219	3301	3337	3230
2953	3006	2846	2777	2695	2581	2599	2676	2563	2375	2186	1991	1762	1702	1648	1711	1775	1946	1907	1954	1953	2141	2158	2288	2443	2413	2423	2414	2355	2471	2538	2640	2490	2419	2524	2703	2702	2737	2646	2579	2453	2457	2639	2691	2698	2919	2799	2769	2632	2605
2902	2870	2849	2842	2791	2656	2538	2288	2122	2125	2032	1998	1769	1792	1759	1902	1899	1917	2006	2023	2049	2151	2170	2047	2214	2129	2084	2217	2205	2334	2531	2546	2360	2528	2485	2601	2513	2478	2353	2357	2281	2197	2389	2349	2501	2558	2524	2431	2268	2187
2830	2792	2721	2675	2745	2472	2392	2140	1919	1839	1740	1696	1767	1832	1878	1939	1996	2067	2082	2031	1962	1829	1839	1774	1847	1853	1934	1933	2103	2179	2126	2269	2297	2293	2298	2202	2202	2082	2040	1932	1984	1892	2014	2117	2105	2173	2190	1997	2035	1849
2893	2695	2590	2495	2363	2336	2109	1892	1793	1768	1596	1490	1505	1554	1560	1609	1649	1743	1638	1669	1599	1459	1459	1357	1473	1532	1567	1547	1498	1563	1709	1809	1975	1864	1946	1846	1865	1779	1732	1753	1728	1696	1716	1805	1787	1669	1683	1635	1592	1479
2662	2638	2496	2415	2348	2160	2102	1925	1918	1787	1770	1564	1592	1529	1373	1400	1354	1284	1286	1286	1168	1228	1183	1169	1160	1243	1130	1191	1199	1292	1370	1437	1375	1377	1425	1484	1429	1382	1447	1406	1555	1505	1520	1502	1511	1479	1406	1364	1315	1259
2695	2610	2590	2476	2427	2306	2175	2105	2022	1957	1893	1802	1813	1682	1617	1479	1459	1367	1315	1248	1267	1072	1176	1073	1143	1074	1069	1046	1168	1181	1196	1188	1147	1132	1259	1221	1238	1296	1274	1247	1182	1338	1366	1295	1308	1243	1180	1138	1149	1146
2758	2568	2535	2488	2552	2402	2291	2291	2312	2264	2062	1995	1962	1840	1766	1696	1528	1481	1403	1367	1271	1271	1146	1200	1163	1133	1182	1214	1210	1183	1121	1162	1182	1182	1176	1234	1245	1227	1174	1133	1227	1215	1132	1205	1172	1171	1130	1056	1127	1183
2616	2498	2525	2570	2587	2408	2440	2410	2313	2248	2071	1888	1918	1815	1700	1504	1482	1390	1392	1327	1235	1219	1281	1300	1250	1250	1255	1186	1212	1124	1231	1267	1191	1160	1191	1204	1178	1217	1177	1207	1162	1144	1121	1110	1156	1156	1103	1070	1072	1101
2531	2518	2508	2542	2408	2441	2253	2221	2158	2013	1943	1889	1775	1633	1565	1490	1446	1330	1381	1381	1315	1219	1136	1259	1174	1220	1085	1162	1221	1214	1269	1321	1186	1285	1119	1198	1160	1188	1165	1154	1151	1124	1203	1131	1130	1158	1172	1121	1121	1160
2728	2582	2615	2385	2409	2288	2107	2028	1924	1864	1692	1742	1609	1562	1438	1423	1366	1365	1325	1316	1205	1236	1142	1148	1133	1293	1306	1381	1378	1400	1509	1470	1442	1404	1439	1358	1359	1373	1318	1277	1352	1208	1251	1259	1275	1253	1274	1257	1233	1223
2881	2761	2642	2506	2404	2098	2172	1981	1807	1777	1701	1684	1570	1577	1472	1537	1477	1518	1446	1490	1404	1359	1308	1331	1339	1398	1388	1509	1553	1655	1735	1698	1614	1640	1630	1704	1680	1659	1574	1576	1491	1515	1470	1424	1454	1416	1367	1469	1353	1427
2864	2964	2607	2666	2366	2117	2106	2049	1938	1816	1805	1757	1660	1664	1626	1589	1596	1644	1610	1560	1623	1485	1458	1477	1479	1526	1583	1636	1755	1817	1795	1719	1736	1682	1812	1659	1699	1676	1701	1532	1617	1681	1601	1574	1573	1581	1614	1653	1612	1544
2923	3095	2905	2862	2610	2399	2303	2178	1941	2007	1902	1876	1831	1876	1843	1805	1737	1787	1736	1822	1803	1664	1616	1655	1791	1842	1851	1787	1849	1899	1887	1885	1839	1933	1767	1887	1842	1969	1792	1856	1858	1784	1715	1826	1883	1874	1893	1962	1918	1917
3204	3287	3054	2945	2651	2486	2364	2315	2267	2104	2085	1960	1927	1894	1943	1971	1941	1957	1966	1950	1936	1872	1908	1918	2053	2048	2238	2291	2263	2271	2312	2309	2274	2373	2449	2468	2341	2392	2381	2296	2191	2236	2191	2148	2184	2327	2348	2470	2515	2650
3172	3205	3052	2851	2664	2427	2417	2367	2406	2268	2209	2220	2037	2137	2048	2149	2168	2206	2293	2320	2163	2243	2266	2289	2388	2534	2494	2474	2498	2525	2610	2744	2669	2815	2924	2948	2919	2804	2779	2683	2677	2528	2498	2492	2631	2699	2762	2769	2940	3096
3390	3140	2872	2695	2580	2469	2390	2346	2273	2153	2111	2032	1983	2059	2118	2136	2346	2402	2381	2297	2293	2224	2253	2179	2236	2429	2375	2492	2504	2525	2584	2636	2704	2900	2925	3060	2964	3002	2809	2743	2708	2672	2651	2677	2770	2897	2912	3007	2991	3028
3327	3331	2884	2834	2554	2489	2398	2425	2272	2151	2036	1953	1909	1956	1962	1992	2122	2194	2266	2188	2168	2118	2127	2270	2245	2250	2402	2459	2376	2435	2498	2570	2739	2749	2818	2827	2923	2945	3014	2770	2761	2906	2851	2991	3048	3215	3124	3056	3054	2974
3366	3271	3085	2947	2688	2583	2512	2485	2239	2150	1861	1899	1780	1800	1917	2010	2087	2211	2238	2276	2215	2162	2299	2336	2275	2490	2744	2662	2706	2803	2829	2711	2892	3012	3139	3184	3209	3316	3186	3165	3112	2994	3186	3217	3248	3199	3145	3218	3065	3234
2962	2853	2635	2695	2538	2513	2384	2204	2020	1979	1818	1749	1730	1812	1849	1842	2077	2133	2336	2430	2480	2494	2491	2562	2647	2875	2930	2734	2873	2922	2936	3073	3219	3259	3450	3534	3693	3503	3649	3274	3189	3120	3036	3048	2908	2930	3002	2987	3127	3289
2249	2275	2138	2179	2170	2073	1939	1919	1789	1653	1529	1578	1483	1552	1687	1772	2020	2139	2177	2435	2539	2442	2459	2490	2545	2627	2539	2563	2595	2483	2603	2639	2784	2968	3226	3370	3291	3235	3138	2924	2782	2605	2600	2503	2584	2663	2671	2699	2903	3040
1857	1849	1833	1897	1880	1907	1824	1753	1523	1541	1478	1465	1445	1482	1640	1720	1870	2082	2240	2303	2395	2409	2360	2343	2459	2336	2295	2199	2158	2051	2113	2213	2319	2389	2597	2740	2774	2716	2686	2496	2410	2330	2279	2341	2360	2408	2473	2460	2604	2531
1918	1804	1876	1834	1987	1918	1900	1899	1864	1747	1701	1622	1692	1707	1835	1897	2126	2213	2296	2467	2548	2657	2548	2575	2666	2744	2643	2595	2495	2382	2324	2266	2240	2377	2439	2625	2512	2557	2535	2383	2376	2311	2357	2356	2328	2392	2384	2333	2266	2129
2190	2035	2154	2196	2313	2375	2363	2316	2277	2328	2196	2124	2192	2197	2357	2386	2638	2679	2829	2895	3100	3167	3253	3310	3382	3366	3472	3384	3222	3351	3098	2921	2843	2779	2837	2838	2808	2606	2619	2467	2401	2365	2424	2278	2301	2313	2303	2124	2007	2044
2377	2504	2454	2587	2582	2593	2573	2523	2540	2391	2550	2411	2504	2550	2584	2861	2875	2982	3167	3270	3287	3337	3371	3661	3890	3732	3581	3803	3774	3716	3574	3428	3405	3250	3172	2987	2874	2664	2565	2411	2261	2230	2090	2073	2056	1998	1846	1837	1812	1805
2552	2527	2688	2725	2528	2594	2511	2437	2437	2415	2383	2546	2492	2631	2691	2910	2951	3033	3220	3116	3168	3087	3034	3077	3273	3302	3354	3088	3290	3337	3242	3131	3142	2951	2998	2644	2640	2515	2337	2168	2069	1876	1891	1818	1726	1678	1667	1637	1583	1572
2602	2686	2586	2787	2723	2601	2543	2513	2483	2508	2533	2645	2737	2714	2755	2862	2957	3001	3101	2952	2874	2673	2583	2612	2734	2721	2773	2740	2726	2727	2739	2596	2557	2647	2423	2376	2218	2169	1947	1912	1763	1620	1550	1576	1590	1506	1497	1389	1440	1472
2726	2670	2779	2771	2650	2477	2410	2356	2434	2543	2615	2734	2730	2560	2719	2785	2770	2848	2775	2658	2437	2236	2179	2195	2272	2347	2285	2403	2404	2414	2317	2205	2162	2041	2047	1964	1872	1712	1630	1585	1490	1512	1371	1456	1382	1421	1425	1475	1430	1326
2386	2388	2321	2307	2168	1945	1890	1896	1945	2019	2021	2091	2053	2071	2010	2207	2141	2106	1979	1918	1855	1685	1668	1683	1662	1696	1833	1842	1847	1820	1826	1649	1707	1584	1548	1478	1474	1439	1351	1271	1186	1247	1218	1274	1309	1277	1364	1271	1344	1327
1929	2025	1844	1811	1599	1443	1435	1366	1413	1415	1452	1461	1399	1423	1429	1433	1404	1389	1388	1322	1330	1258	1157	1221	1210	1212	1326	1299	1323	1321	1264	1249	1218	1192	1267	1234	1224	1208	1143	1180	1161	1171	1108	1171	1234	1226	1163	1208	1252	1276
2008	1954	1984	1725	1719	1499	1544	1409	1330	1372	1306	1245	1236	1256	1153	1090	1128	1051	1101	1026	1030	1053	1080	1158	1150	1163	1242	1205	1232	1286	1216	1213	1169	1126	1119	1134	1226	1166	1238	1234	1077	1161	1160	1204	1080	1194	1249	1327	1352	1373
2521	2484	2354	2375	2285	2190	1882	1707	1644	1576	1507	1436	1352	1334	1275	1174	1209	1151	1085	1101	1064	1058	1153	1147	1177	1169	1283	1238	1282	1237	1246	1264	1235	1241	1295	1362	1389	1327	1329	1469	1363	1350	1350	1304	1288	1423	1425	1532	1622	1609
2333	2318	2253	2266	2250	2190	2012	1916	1757	1845	1686	1664	1719	1619	1516	1413	1504	1408	1420	1346	1331	1290	1281	1343	1368	1352	1412	1383	1430	1492	1539	1504	1556	1614	1616	1624	1768	1682	1831	1682	1600	1626	1506	1630	1585	1769	1761	1882	1979	1999
2067	2012	1977	1952	1963	1905	1833	1868	1897	2032	2022	2096	1988	2089	2026	2011	2032	1975	1938	1968	1973	1888	1930	1870	1944	1952	2085	2103	2148	2352	2381	2401	2456	2318	2332	2180	2188	2214	2109	2068	1964	1890	1859	1869	2045	2182	2267	2455	2445	2462
2217	2159	2073	2042	2177	2136	2175	2262	2328	2568	2583	2687	2678	2807	2721	2790	2726	2756	2701	2821	2773	2710	2851	2768	2794	2797	2814	2998	3016	3089	3125	3210	3177	3180	3082	2837	2773	2757	2622	2589	2510	2488	2516	2340	2582	2730	2870	2976	2962	2974
2520	2507	2452	2404	2464	2437	2545	2755	2900	3162	3331	3378	3312	3418	3200	3153	3202	3245	3158	3420	3471	3426	3492	3446	3384	3362	3407	3371	3488	3533	3674	3504	3655	3612	3589	3462	3280	3188	3054	2938	2898	2837	2918	2970	3111	3220	3444	3465	3569	3485
2520	2545	2555	2581	2696	2722	2853	2944	3278	3524	3608	3748	3625	3693	3380	3416	3237	3327	3475	3710	3703	3946	3881	3857	3716	3915	3832	3666	3572	3707	3750	3845	3916	3863	3947	3842	3653	3460	3199	3188	3143	2975	3175	3149	3322	3606	3757	3871	3723	3506
2705	2679	2757	2756	2749	2846	2956	3099	3259	3608	3682	3982	3869	3681	3666	3612	3591	3582	3739	3749	3977	4095	4163	4262	4353	4338	4334	4315	4171	4230	4213	4376	4444	4391	4427	4261	3984	3773	3595	3348	3292	3261	3329	3330	3552	3834	3874	3924	3809	3842
2729	2758	2773	2676	2880	2975	3026	3158	3398	3698	3861	3887	4083	4032	3883	3861	3936	3734	4038	4161	4350	4409	4656	4599	4745	4877	4723	4714	4724	4593	4560	4763	4734	4734	4661	4602	4253	3990	3861	3580	3462	3345	3358	3494	3574	3730	3810	3802	3732	3680
2580	2610	2755	2742	2705	2847	2975	3146	3420	3616	3929	3961	3991	3876	3716	3768	3822	3790	4012	4106	4462	4340	4544	4453	4603	4396	4506	4476	4350	4355	4311	4395	4506	4464	4489	4146	4114	3849	3756	3430	3336	3284	3327	3363	3440	3412	3465	3514	3519	3257
2386	2347	2470	2560	2677	2887	2966	3198	3373	3705	3797	3756	3679	3449	3379	3322	3374	3718	3825	3944	4064	4085	4112	4079	4117	4213	3909	4006	4005	3927	3961	4032	3952	4035	3911	3856	3754	3575	3388	3176	3280	3255	3335	3292	3442	3440	3397	3355	3228	3094
2110	2157	2306	2424	2455	2707	2918	3016	3233	3360	3490	3517	3471	3365	3284	3304	3349	3608	3743	3838	3933	3987	3948	4004	3939	4022	4110	4191	4353	4175	4211	4154	4045	3977	3981	3741	3583	3533	3458	3482	3478	3480	3559	3625	3491	3568	3468	3213	3338	3185
1975	1844	1954	2082	2187	2435	2423	2697	2770	2868	2985	3029	3042	2878	3014	3024	3300	3255	3640	3726	3739	3813	3758	3922	3945	4012	4196	4394	4467	4419	4422	4364	4285	4166	3819	3716	3595	3496	3462	3271	3193	3367	3425	3347	3353	3102	3044	2960	3006	3006
2142	1985	2079	1980	2022	2148	2167	2139	2142	2032	2038	2140	2044	2046	2009	1986	2229	2263	2558	2458	2556	2544	2564	2524	2763	2703	2803	2994	3023	3113	3112	3105	2965	3000	2879	2682	2630	2623	2551	2572	2544	2533	2382	2344	2430	2300	2211	2247	2201	2249
2565	2457	2348	2349	2276	2276	2155	2040	1826	1751	1559	1507	1482	1329	1356	1207	1287	1381	1324	1370	1383	1433	1360	1400	1354	1349	1321	1310	1319	1316	1309	1431	1390	1403	1382	1400	1431	1430	1477	1391	1424	1397	1408	1339	1391	1354	1313	1437	1529	1493
2305	2293	2073	2106	2100	2144	2053	2028	1741	1619	1705	1589	1379	1323	1246	1211	1196	1252	1262	1249	1412	1328	1264	1201	1161	1105	1041	1103	1036	1083	1150	1239	1313	1458	1406	1443	1414	1352	1377	1354	1332	1363	1464	1421	1489	1595	1476	1589	1582	1626
1733	1664	1578	1562	1469	1508	1593	1527	1481	1405	1349	1234	1215	1181	1125	1073	1100	1051	1073	1212	1237	1376	1308	1262	1200	1201	1117	1105	1101	1099	1277	1433	1589	1843	1871	2009	2086	2154	2184	2062	2125	2148	2280	2393	2496	2571	2520	2522	2507	2500
1629	1649	1570	1520	1597	1471	1524	1493	1444	1350	1332	1331	1401	1338	1355	1240	1208	1174	1099	1079	1093	1100	1246	1340	1374	1360	1356	1329	1293	1186	1183	1124	1159	1285	1442	1562	1820	1918	2152	2332	2482	2610	2797	3053	3176	3272	3326	3248	3187	3015
1905	1916	1985	1990	1979	1968	1932	1977	1962	1789	1797	1760	1800	1860	2027	1992	2059	1973	1863	1600	1524	1349	1390	1529	1744	1808	2061	2315	2385	2446	2342	1971	1695	1363	1224	1196	1232	1450	1609	1907	2075	2288	2605	2814	3054	3243	3251	3280	3180	3144
2197	2260	2341	2483	2548	2533	2639	2503	2429	2365	2406	2344	2387	2410	2635	2680	2875	3061	2948	2704	2410	2045	1988	1974	2064	2252	2708	3424	3891	4075	3787	3410	2921	2172	1711	1354	1148	1160	1199	1507	1692	1969	2239	2450	2670	2688	2819	2782	2954	2800
2459	2518	2642	2729	2876	3168	3130	3475	3278	3317	3135	2951	2771	2760	2978	3181	3527	3781	3881	3882	3564	3317	2880	2624	2499	2643	2994	3823	4510	4690	4879	4553	3938	3127	2457	1657	1219	1127	1093	1188	1423	1694	1869	2230	2345	2514	2526	2495	2582	2550
2723	2712	2732	2797	3174	3410	3653	3880	3940	4036	3691	3500	3127	2935	2998	3214	3657	4110	4205	4308	4237	3873	3448	3162	2706	2724	3024	3637	4343	4708	4854	4935	4528	3600	2695	1830	1344	1124	1138	1110	1246	1416	1651	1964	2119	2274	2334	2365	2432	2489
2515	2403	2565	2691	2873	3165	3426	3696	3719	3578	3410	3037	2809	2581	2662	2789	3192	3527	3946	3953	3768	3502	2997	2635	2370	2368	2575	3136	3786	4292	4628	4662	4212	3454	2574	1915	1365	1178	1091	1179	1234	1538	1673	1969	2101	2191	2224	2241	2385	2477
2274	2347	2300	2376	2619	2739	3018	3213	3156	3079	2912	2706	2482	2390	2439	2730	3003	3314	3507	3339	3099	2815	2578	2210	2100	2209	2453	3053	3462	4019	4179	4327	3821	2921	2206	1682	1267	1148	1094	1336	1391	1581	1793	2048	2289	2349	2311	2281	2506	2408
2340	2163	2190	2381	2428	2483	2569	2714	2686	2617	2607	2398	2348	2359	2350	2649	2987	3188	3269	2918	2769	2437	2077	2085	1961	2236	2532	2819	3320	3650	3668	3430	2904	2311	1790	1365	1114	1083	1258	1415	1620	1821	2023	2275	2593	2523	2528	2589	2592	2596
1981	1968	1960	1982	2016	2018	2019	1984	2043	2070	1996	2074	1987	1988	2085	2185	2354	2449	2331	2234	2081	1846	1665	1691	1777	1926	1992	2186	2304	2497	2306	2071	1746	1403	1250	1000	1195	1372	1418	1742	1936	2057	2289	2413	2727	2721	2776	2809	2732	2869
1723	1703	1651	1509	1476	1524	1353	1408	1512	1488	1434	1581	1465	1513	1549	1518	1487	1395	1484	1304	1277	1234	1327	1339	1361	1395	1373	1317	1309	1242	1281	1087	1023	1167	1221	1367	1599	1847	2008	2200	2330	2593	2777	2818	2765	2909	2889	2862	2947	2873
2198	2065	1917	1728	1748	1757	1725	1763	1924	1927	2170	2084	2144	1991	1885	1747	1822	1629	1672	1753	1834	1882	1944	1904	1898	1848	1772	1655	1497	1572	1655	1753	1993	2139	2199	2505	2719	2879	2893	2931	3073	2983	3090	3058	3107	3039	3262	3139	3076	3102
2492	2332	2131	2039	2096	2090	2059	2219	2330	2533	2501	2565	2596	2475	2340	2165	2122	2031	2188	2154	2267	2430	2433	2417	2333	2207	2082	2067	2059	2108	2317	2477	2791	2905	2955	3188	3348	3410	3338	3395	3398	3262	3284	3247	3253	3327	3242	3212	3152	3078
2223	2166	1864	1777	1763	1663	1666	1707	1777	1983	2101	2037	2101	2081	1836	1689	1624	1553	1524	1601	1654	1748	1772	1688	1714	1628	1559	1477	1437	1559	1631	1782	1964	2248	2437	2620	2861	2933	2996	2967	3099	3062	3320	3324	3322	3225	3210	3244	3231	2992
1928	1982	1738	1624	1569	1482	1372	1329	1348	1491	1531	1629	1651	1668	1644	1618	1446	1475	1358	1270	1237	1326	1400	1282	1306	1356	1381	1306	1283	1143	1065	1049	1097	1172	1370	1715	1842	2308	2389	2619	2749	2917	3100	3246	3281	3171	3382	3239	3080	3014
1940	1931	1865	1865	1805	1684	1559	1515	1478	1537	1612	1787	1787	1850	1959	1989	2015	1900	1838	1728	1565	1518	1374	1612	1609	1690	1811	1879	1898	1695	1489	1324	1138	996	1075	1158	1271	1648	1901	2190	2380	2632	2860	3035	3099	3128	3074	3008	2962	2911
2088	2205	2177	2256	2229	2160	2062	1966	1920	1914	1862	2065	2059	2319	2532	2760	2776	2843	2730	2665	2449	2086	1956	2045	2142	2313	2529	2805	2820	2706	2634	2261	1893	1488	1226	1090	1132	1255	1472	1734	2020	2313	2462	2632	2836	2828	2930	2783	2678	2702
2297	2449	2519	2565	2692	2741	2751	2674	2592	2501	2324	2330	2393	2625	2829	3300	3607	3877	3958	3674	3416	3137	2822	2643	2660	2721	3019	3358	3629	3677	3630	3452	2866	2177	1709	1313	1104	1114	1209	1404	1641	1871	2224	2405	2568	2440	2605	2591	2492	2404
2419	2644	2743	2817	2955	3086	3202	3087	3031	2877	2721	2474	2484	2582	2985	3370	3888	4244	4499	4540	4144	3671	3334	3094	2903	3073	3218	3676	4121	4219	4204	3976	3410	2584	1983	1316	1158	1106	1209	1455	1656	1906	2169	2367	2473	2565	2641	2476	2496	2451
2423	2440	2543	2751	2832	3064	3075	3105	2902	2942	2600	2511	2355	2466	2795	3116	3695	4087	4090	3967	3693	3370	2967	2731	2614	2756	3201	3608	3989	4036	3994	3713	3007	2367	1690	1268	1113	1200	1360	1587	1896	2052	2342	2541	2665	2699	2747	2644	2745	2786
2235	2279	2260	2509	2648	2760	2711	2629	2558	2408	2433	2217	2212	2342	2443	2773	3143	3219	3334	3049	2774	2529	2222	2127	2250	2444	2841	3185	3417	3343	3138	2845	2292	1835	1371	1142	1201	1265	1502	1759	1961	2196	2353	2579	2687	2632	2741	2682	2710	2712
2072	2137	2038	2296	2241	2290	2264	2180	2031	2020	1909	1907	1899	1846	1973	2115	2265	2412	2251	2191	1905	1736	1538	1520	1678	1799	2066	2273	2409	2345	2152	1894	1679	1411	1244	1192	1232	1431	1518	1734	1900	2071	2122	2132	2273	2252	2289	2288	2185	2194
1898	1834	1783	1796	1768	1742	1582	1553	1369	1273	1277	1246	1256	1262	1280	1306	1381	1432	1404	1329	1263	1153	1016	1074	1124	1296	1347	1423	1516	1599	1515	1499	1481	1369	1291	1272	1343	1404	1453	1546	1545	1676	1601	1586	1542	1552	1528	1451	1470	1373
1793	1720	1569	1504	1466	1356	1255	1221	1068	1058	939	923	937	946	906	988	978	926	1045	976	969	985	898	914	896	959	988	1141	1145	1246	1261	1154	1144	1163	1093	1075	1032	1082	1155	1185	1203	1207	1216	1210	1202	1142	1184	1090	1149	1071
2094	2019	1919	1779	1685	1457	1495	1460	1431	1249	1167	1086	1150	1060	1063	991	950	950	1022	876	874	967	983	971	890	965	936	989	982	1020	1007	1008	1054	995	1111	1101	1116	1150	1155	1270	1276	1278	1339	1333	1357	1485	1406	1353	1468	1443
2705	2621	2635	2459	2379	2334	2167	2253	2139	2019	1906	1766	1687	1576	1469	1481	1423	1347	1337	1314	1207	1276	1250	1291	1256	1320	1343	1355	1304	1353	1409	1460	1414	1581	1582	1738	1688	1682	1636	1710	1728	1865	1797	1870	1892	1923	1904	2074	1968	2068
2926	3086	3018	3065	2983	3043	2801	2864	2808	2677	2633	2363	2261	2178	2135	2094	2073	2146	2012	1871	1763	1721	1719	1779	1691	1768	1794	1906	1870	1949	1987	2111	2174	2303	2339	2403	2375	2293	2261	2269	2137	2276	2337	2249	2285	2253	2450	2529	2550	2623
3059	3135	3350	3248	3211	3103	3009	2894	2778	2767	2848	2644	2517	2510	2418	2400	2504	2462	2334	2298	2192	2093	2211	2151	2087	2130	2237	2328	2302	2462	2633	2690	2662	2730	2744	2918	2859	2922	2833	2732	2646	2722	2848	2739	2766	2724	2929	2950	3008	2979
3038	3135	3194	3293	3095	3022	2876	2622	2522	2612	2393	2407	2459	2347	2324	2267	2428	2519	2509	2424	2299	2294	2161	2075	2120	2301	2360	2430	2527	2779	2754	2876	2924	3008	2940	3032	3039	3111	3137	3057	2939	3021	2998	2991	2839	2889	2859	2874	3043	3069
2939	3208	3138	3168	2936	2717	2632	2399	2280	2160	2027	2033	1993	1975	2053	2083	2099	2115	2175	2182	2151	2077	2033	1975	2089	2156	2167	2373	2469	2796	2865	2875	2978	2941	2970	2904	2918	3002	3017	2946	2951	2978	2933	2824	2878	2705	2752	2741	2672	2819
2908	3138	3138	3221	3092	2841	2606	2218	2089	2020	1807	1749	1738	1774	1770	1806	1919	1912	2030	2016	1978	1928	1829	1860	2047	2012	2130	2230	2459	2583	2908	2940	2998	2968	2822	2831	2866	2887	2907	2786	2839	2888	2747	2777	2848	2838	2749	2623	2635	2674
2904	3056	3197	3151	3160	2886	2674	2292	2164	1992	1899	1785	1646	1597	1713	1661	1708	1718	1908	1924	1948	2093	2001	2007	2055	2068	2151	2288	2403	2666	2916	3007	3090	3132	3051	3013	2930	2997	3014	2932	2981	3040	2952	2968	2934	3103	3043	2993	2837	2874
2857	2938	2921	2996	2934	2918	2626	2504	2284	2068	1917	1918	1749	1723	1682	1651	1691	1799	1813	1917	1956	1908	2038	2006	2111	2080	2180	2372	2549	2839	2895	3099	3198	3332	3123	3122	3146	3078	3076	2964	2991	2924	2954	3094	3127	3077	3095	3072	2982	2860
2467	2490	2576	2584	2532	2505	2373	2349	2245	2224	2115	2014	1893	1769	1872	1742	1716	1745	1668	1736	1792	1754	1799	1908	2019	2039	2206	2252	2404	2587	2730	2934	2887	3040	2871	2746	2726	2659	2622	2628	2655	2527	2603	2550	2582	2694	2725	2596	2502	2506
2417	2204	2182	2145	2149	2113	2192	2190	2187	2088	2249	2123	1978	1893	1807	1846	1707	1649	1692	1607	1607	1672	1690	1789	1816	1828	1896	2021	2132	2290	2437	2464	2430	2426	2337	2343	2245	2186	2247	2076	2049	1920	1993	2023	2132	2242	2195	2305	2295	2374
2520	2351	2180	1970	1908	1816	1867	1957	1986	2084	2098	2017	1962	2022	1994	1858	1862	1695	1671	1600	1576	1642	1701	1608	1643	1633	1783	1862	1946	2005	2136	2128	2136	2086	2051	1891	1957	1985	2051	1933	1909	1900	1967	1968	2042	2207	2215	2273	2239	2365
2838	2671	2385	2207	1933	1768	1606	1594	1631	1738	1823	1796	1882	1930	1977	2018	1890	1885	1755	1663	1562	1471	1530	1475	1437	1545	1546	1640	1870	1902	2015	2073	2152	2034	1907	1921	1887	1907	1960	1906	1807	1874	1900	1927	1989	2021	2004	2063	2274	2202
2955	2788	2641	2459	2103	1645	1394	1292	1208	1319	1395	1510	1601	1679	1884	1907	1915	1905	1766	1652	1571	1345	1313	1241	1250	1361	1473	1530	1681	1773	1842	1978	1931	1969	1952	1899	1827	1784	1833	1736	1624	1741	1759	1853	1834	1791	1750	1659	1747	1753
3008	2833	2704	2504	2148	1704	1297	1041	1008	1097	1177	1351	1447	1638	1655	1860	1931	1895	1810	1542	1336	1185	1117	1085	1061	1100	1307	1358	1485	1623	1833	1878	1820	1941	1817	1699	1609	1579	1431	1457	1387	1475	1458	1555	1665	1555	1549	1444	1375	1298
2871	2774	2633	2397	2060	1657	1185	1006	959	1057	1298	1419	1566	1724	1725	1840	1922	1977	1688	1505	1312	1187	1095	1032	1091	1121	1319	1285	1337	1516	1613	1635	1554	1663	1636	1448	1393	1285	1254	1257	1291	1289	1222	1406	1366	1433	1380	1325	1284	1211
2734	2661	2355	2202	1850	1414	1158	1032	1009	1145	1450	1610	1875	1922	1931	1924	1969	1937	1807	1570	1356	1167	1103	1137	1167	1244	1294	1425	1432	1498	1552	1598	1672	1532	1491	1365	1339	1249	1244	1288	1219	1290	1249	1265	1221	1226	1238	1217	1229	1187
2652	2590	2334	2032	1716	1382	1128	967	1044	1245	1504	1668	1894	1989	1958	1857	1922	1852	1763	1585	1303	1180	1153	1209	1173	1249	1392	1417	1466	1487	1576	1640	1659	1689	1575	1472	1341	1280	1231	1244	1174	1141	1171	1177	1248	1191	1293	1142	1275	1218
2704	2562	2319	2012	1699	1313	1053	948	962	1160	1390	1569	1752	1790	1751	1686	1833	1809	1608	1520	1350	1135	1065	1133	1114	1149	1300	1367	1480	1549	1612	1726	1823	1766	1692	1660	1433	1366	1288	1228	1144	1093	1192	1173	1169	1260	1315	1298	1228	1201
2778	2646	2424	2132	1822	1395	1066	896	951	921	1262	1364	1419	1554	1545	1696	1817	1896	1797	1601	1445	1255	1129	1085	1066	1042	1206	1290	1404	1644	1736	1988	2099	2045	1982	1803	1739	1535	1547	1407	1429	1384	1483	1486	1509	1480	1512	1446	1302	1369
2926	2855	2518	2317	2027	1660	1241	991	946	904	1084	1242	1353	1448	1621	1782	1990	2166	2143	2045	1861	1630	1485	1280	1129	1194	1316	1422	1620	1748	2088	2224	2362	2488	2306	2210	2176	2082	2022	1916	1897	1957	1901	1918	1946	1931	1868	1738	1588	1520
2699	2677	2481	2330	1942	1576	1221	1040	989	1071	1029	1288	1360	1524	1760	1897	2107	2357	2434	2330	2131	1886	1732	1495	1477	1468	1571	1718	1922	2071	2346	2564	2737	2811	2720	2641	2549	2525	2287	2322	2247	2176	2183	2091	2035	2043	1982	1873	1864	1756
2368	2316	2112	2008	1737	1510	1293	1119	1050	1153	1112	1249	1427	1602	1724	2010	2212	2329	2523	2391	2230	2036	1795	1764	1693	1731	1839	2093	2265	2429	2608	2670	2944	3022	2964	2789	2571	2488	2344	2355	2068	2165	2114	2152	2082	2040	2097	1979	2027	2048
2083	1867	1834	1835	1669	1578	1358	1364	1209	1313	1368	1442	1464	1609	1749	2070	2281	2322	2458	2445	2285	2022	2088	1989	1992	1948	2168	2357	2574	2639	2787	2986	3193	3153	3244	2987	2725	2608	2381	2410	2227	2348	2352	2257	2329	2456	2516	2476	2418	2466
1930	1836	1749	1763	1852	1803	1716	1672	1636	1584	1656	1578	1636	1668	1910	2047	2413	2607	2660	2654	2635	2444	2449	2348	2364	2412	2440	2676	2907	2958	3134	3221	3366	3479	3537	3430	3251	3183	2978	3015	2814	2786	2788	2792	2804	2980	3060	3063	2977	2902
2040	1832	1880	1853	1876	2020	1975	1928	1795	1785	1750	1764	1737	1768	2030	2129	2399	2750	2860	2884	2857	2715	2610	2644	2626	2580	2693	2862	3133	3175	3302	3650	3791	3768	3769	3711	3575	3567	3383	3212	3121	3116	3168	3172	3300	3330	3491	3415	3514	3390
2082	1845	1804	1839	1844	1912	1858	1869	1727	1785	1769	1665	1645	1650	1947	2141	2384	2755	2865	3012	2934	2783	2590	2525	2544	2584	2707	3043	3105	3309	3456	3627	3858	3838	3892	3738	3772	3461	3356	3225	3215	3087	3132	3175	3303	3414	3550	3472	3546	3650
2015	1896	1783	1814	1762	1844	1661	1724	1664	1644	1600	1573	1484	1680	1938	2162	2542	2901	3059	3196	3126	2867	2799	2445	2422	2529	2801	3099	3025	3353	3623	3821	3945	3898	3951	3915	3622	3621	3451	3404	3153	3371	3403	3648	3496	3596	3531	3582	3579	3499
2082	2020	1902	1972	1918	1822	1832	1855	1734	1726	1593	1579	1517	1735	1948	2296	2697	3109	3399	3504	3355	3191	2875	2697	2612	2609	2913	3210	3368	3602	3791	4088	4111	4292	4246	4107	3974	3775	3773	3743	3816	3841	3837	3907	3997	3938	3875	3908	3683	3574
2085	2016	1906	1912	2049	1951	1883	2000	1946	1900	1721	1675	1613	1756	1934	2329	2760	3074	3360	3434	3297	3046	2983	2758	2575	2729	3098	3246	3475	3742	4007	4144	4246	4460	4191	4147	3997	3839	3788	3865	3628	3615	3694	3645	3721	3747	3906	3892	3790	3644
2020	1895	1808	1833	1798	1814	1884	1897	1838	1834	1746	1682	1620	1765	1867	2283	2492	2758	2965	3055	2891	2639	2648	2544	2546	2618	2862	3081	3226	3352	3682	3614	3854	3836	3867	3758	3461	3400	3221	3043	3096	3022	2909	2885	2839	3012	3134	3315	3426	3388
1894	1788	1640	1620	1565	1556	1629	1688	1756	1741	1761	1598	1644	1813	1966	1944	2391	2457	2595	2578	2557	2330	2416	2238	2366	2391	2530	2717	2842	2914	3047	2982	3143	3184	3109	3042	2889	2871	2729	2583	2448	2381	2378	2264	2198	2325	2324	2449	2502	2683
2117	1915	1799	1621	1576	1522	1541	1518	1599	1595	1655	1666	1734	1835	1966	2148	2321	2394	2468	2458	2356	2241	2094	2046	2153	2251	2362	2456	2644	2807	2865	2895	2847	2856	2696	2672	2594	2546	2489	2474	2500	2463	2371	2423	2204	2182	2103	2078	2166	2243
2263	2132	2024	1883	1842	1646	1576	1583	1403	1429	1441	1476	1638	1839	1983	2236	2385	2475	2627	2414	2366	2238	1999	1906	1996	2023	2119	2375	2579	2729	2874	2908	2984	2895	2793	2671	2548	2460	2408	2257	2314	2334	2478	2451	2500	2521	2547	2268	2299	2325
2588	2489	2448	2366	2091	1809	1602	1355	1149	1123	1112	1235	1400	1581	1736	1948	2186	2430	2443	2315	2298	1955	1811	1613	1699	1661	1845	2114	2282	2570	2732	2888	2912	2823	2731	2539	2282	2262	2066	1917	1806	1952	2066	2284	2449	2598	2621	2605	2429	2413
2719	2707	2584	2472	2190	1949	1492	1196	1051	1066	984	1087	1177	1475	1577	1743	2030	2094	2192	2174	1873	1713	1552	1405	1309	1300	1565	1792	2005	2285	2391	2573	2472	2578	2257	2146	1979	1815	1582	1381	1422	1527	1601	1665	1943	2242	2431	2423	2424	2398
2834	2892	2665	2423	2150	1738	1386	1090	980	985	1078	1207	1356	1490	1626	1772	1771	1846	1972	1783	1538	1454	1276	1159	1180	1289	1396	1645	1757	1961	1986	2066	2081	1968	1931	1814	1641	1492	1260	1179	1278	1376	1349	1499	1608	1881	2176	2286	2379	2407
3007	2975	2595	2322	2105	1697	1251	1022	946	1011	1259	1393	1606	1814	1834	1897	1867	1902	1755	1572	1478	1184	1143	1192	1104	1302	1431	1483	1676	1690	1791	1785	1837	1787	1761	1688	1670	1478	1309	1209	1249	1101	1157	1240	1484	2080	2402	2607	2701	2877
3065	2890	2478	2327	1934	1547	1234	945	994	1080	1322	1455	1691	1872	1902	1878	1876	1737	1586	1572	1379	1250	1113	1174	1236	1296	1491	1519	1507	1539	1621	1586	1641	1734	1885	1895	1884	1667	1581	1513	1368	1185	1454	1576	1897	2677	3706	4008	4193	4474
2816	2815	2435	2346	1851	1582	1190	938	919	1031	1151	1276	1402	1668	1624	1685	1714	1637	1621	1532	1392	1236	1130	1151	1243	1358	1403	1461	1439	1501	1449	1460	1580	1903	1997	2227	2340	2198	2090	2104	1679	1457	1721	2204	2321	3198	4191	4893	4943	5154
2812	2695	2569	2366	2015	1616	1246	1020	925	1013	1010	1068	1222	1353	1464	1570	1639	1757	1739	1607	1543	1430	1363	1286	1384	1375	1483	1551	1516	1563	1621	1663	1796	2011	2274	2486	2516	2500	2399	2350	1945	1401	1402	1736	1925	2461	3111	3349	3674	3897
2838	2721	2625	2397	2148	1743	1508	1174	1105	1076	1001	1059	1169	1304	1473	1637	1856	1930	1980	1945	1789	1670	1552	1491	1466	1456	1582	1682	1828	1937	1993	2124	2441	2510	2586	2575	2511	2370	2248	1974	1646	1282	1087	1222	1462	1776	2253	2721	2868	3098
2618	2634	2491	2273	2073	1740	1521	1313	1193	1177	1166	1097	1252	1486	1550	1829	2069	2267	2318	2228	1979	1935	1804	1656	1467	1561	1697	1905	2129	2279	2495	2698	2950	3009	2818	2575	2385	2174	1772	1475	1267	1201	1462	1851	2081	2572	3100	3440	3537	3462
2502	2433	2240	2024	1841	1701	1426	1341	1304	1255	1304	1334	1452	1542	1796	1874	2226	2478	2420	2384	2196	2088	1895	1758	1730	1654	1801	2042	2276	2447	2802	3008	3179	3077	2973	2476	2114	1889	1611	1492	1445	1706	2130	2591	3029	3145	3490	3781	3541	3462
2347	2217	1960	1809	1698	1569	1440	1459	1543	1528	1504	1507	1478	1710	1843	2026	2228	2437	2586	2522	2303	2148	2129	1967	1907	1846	1883	2193	2553	2739	3020	3004	3140	3166	2804	2535	2171	2049	2009	1998	2219	2451	2882	3119	3376	3309	3164	3086	3000	2697
2189	1973	1867	1889	1753	1774	1640	1680	1634	1787	1760	1742	1744	1863	2036	2278	2468	2800	2830	2739	2430	2444	2413	2316	2239	2240	2400	2634	2793	3111	3278	3309	3288	3132	3086	2877	2672	2744	2665	2922	3138	3309	3378	3489	3292	3161	2819	2633	2459	2240
2125	2111	1914	1906	1800	1886	1806	1843	1939	1939	1815	1758	1795	1956	2138	2241	2507	2755	2920	2822	2784	2630	2548	2536	2572	2568	2608	2844	3045	3270	3447	3494	3449	3361	3263	3069	3031	3072	3202	3247	3357	3476	3464	3301	3358	3121	2873	2709	2539	2478
2063	2004	2001	1900	1953	1832	1827	1847	1820	1885	1617	1631	1639	1695	1901	2138	2551	2857	2980	3064	3088	2845	2695	2607	2412	2530	2639	2769	2943	3290	3277	3411	3604	3598	3475	3354	3331	3185	3048	3092	3078	3128	3145	3062	3056	3140	3000	3013	2835	2815
2130	2060	2047	1963	2021	1904	1769	1722	1729	1592	1437	1500	1427	1559	1830	1990	2473	2710	2961	3025	3133	3014	2864	2713	2524	2471	2538	2583	2719	3046	3309	3572	3665	3869	3738	3742	3504	3406	3144	3102	3063	3120	3073	3036	3070	3155	2972	3128	3039	2930
2218	2239	2062	2066	2092	1957	1870	1824	1683	1653	1560	1441	1532	1543	1707	2175	2405	2979	3180	3300	3299	3118	2947	2801	2657	2516	2568	2653	2844	3052	3256	3607	3883	4056	3971	3928	3822	3692	3532	3417	3373	3264	3354	3356	3294	3265	3282	3186	3004	3051
2281	2260	2246	2089	2129	2031	2023	1883	1886	1925	1712	1673	1710	1789	1969	2112	2674	2872	3180	3313	3234	2968	3023	2819	2705	2548	2740	2817	2958	3145	3471	3630	3842	3831	3944	3953	3695	3707	3567	3426	3342	3372	3401	3436	3371	3415	3441	3125	3083	3222
2180	2159	2026	1984	2012	1941	1875	1926	1972	1922	1842	1779	1844	1954	2004	2179	2559	2627	2790	2895	2901	2818	2583	2603	2538	2448	2627	2657	2799	2865	3007	3051	3277	3356	3346	3379	3301	3125	3241	2972	2908	2846	2961	3122	3149	2999	3191	3022	2915	2918
2163	2040	1903	1812	1688	1781	1690	1834	1742	1775	1702	1784	1787	1944	2002	1945	2294	2385	2565	2571	2646	2386	2425	2418	2190	2366	2226	2438	2517	2503	2536	2536	2673	2714	2757	2925	2813	2822	2709	2635	2565	2452	2551	2756	2809	2862	2793	2791	2602	2455
2263	2119	1951	1761	1678	1598	1665	1607	1749	1770	1703	1667	1776	1820	2008	2130	2172	2231	2327	2504	2471	2331	2299	2131	2214	2247	2219	2224	2309	2385	2385	2505	2586	2496	2499	2625	2470	2388	2400	2407	2415	2425	2455	2603	2559	2662	2503	2347	2134	2225
2599	2370	2214	1988	1874	1657	1466	1433	1513	1567	1520	1613	1568	1675	1839	2016	2075	2225	2193	2324	2163	2088	1922	2030	2030	2035	2090	2161	2158	2308	2370	2357	2299	2290	2335	2195	2104	2051	1958	1968	1983	1969	2018	2182	2269	2129	2134	1925	1800	1799
2854	2692	2357	2137	1909	1585	1357	1230	1324	1357	1303	1345	1449	1477	1619	1669	1848	1901	1837	1797	1656	1558	1620	1547	1608	1689	1697	1786	1805	1846	1849	1947	1965	1827	1782	1752	1575	1530	1424	1413	1496	1498	1577	1638	1618	1624	1539	1534	1349	1374
2836	2588	2312	2045	1645	1427	1209	1085	1172	1161	1266	1271	1307	1393	1468	1400	1472	1531	1407	1252	1224	1211	1124	1162	1204	1254	1293	1286	1383	1363	1378	1318	1351	1307	1244	1168	1176	1123	1095	1123	1121	1153	1186	1247	1282	1202	1191	1159	1089	1007
2578	2290	2016	1721	1509	1212	1175	1265	1284	1374	1565	1525	1563	1645	1558	1564	1406	1248	1108	1042	999	1075	1078	1078	1104	1069	1130	1109	1069	1083	1079	1063	1068	1039	1053	1013	995	976	1047	990	1056	1070	1074	1092	1117	1071	1161	1074	1073	1124
2218	1973	1803	1492	1335	1413	1453	1665	1809	2033	1984	2026	2022	2080	1855	1676	1541	1433	1307	1254	1166	1247	1265	1247	1329	1300	1248	1195	1176	1147	1136	1227	1155	1112	1099	1051	1038	1127	1128	1187	1137	1127	1136	1090	1144	1101	1098	1155	1199	1200
2028	1916	1735	1631	1648	1782	2087	2198	2295	2424	2510	2361	2415	2320	2148	1942	1771	1540	1504	1447	1472	1459	1478	1543	1518	1461	1381	1393	1337	1299	1253	1285	1235	1190	1237	1205	1152	1173	1183	1255	1269	1162	1274	1151	1201	1156	1154	1158	1343	1346
2101	1901	1956	2016	2120	2271	2374	2522	2691	2533	2581	2546	2361	2310	2160	2063	1803	1717	1531	1458	1406	1422	1376	1370	1411	1309	1263	1233	1297	1280	1233	1193	1158	1211	1196	1041	1091	1049	1107	1174	1143	1194	1164	1153	1116	1126	1081	1174	1194	1262
2304	2257	2141	2171	2274	2470	2539	2591	2555	2456	2257	2231	2250	2164	2225	2038	1811	1589	1453	1363	1315	1335	1228	1201	1161	1173	1182	1122	1124	1094	1086	1070	1140	1055	1018	1022	1024	1004	1015	1014	1088	1050	1107	1009	1010	1008	973	1051	1103	1072
2312	2288	2291	2318	2394	2351	2477	2363	2158	2157	2062	2041	2052	2005	1999	1977	1729	1617	1444	1305	1232	1243	1118	1086	1104	1070	1141	1126	1115	1082	1059	1073	1137	1120	1049	1128	1020	1102	989	1028	1010	1071	1023	1045	1009	964	1060	970	1038	961
2514	2394	2329	2294	2380	2230	2236	2134	2099	2094	1941	1877	1895	1883	1816	1869	1697	1626	1493	1388	1315	1321	1187	1234	1157	1199	1194	1237	1231	1203	1221	1168	1230	1221	1185	1215	1203	1139	1202	1150	1167	1156	1162	1140	1082	1150	1117	1076	1074	1090
2538	2451	2332	2400	2415	2506	2358	2296	2182	2031	1907	1819	1902	1867	1872	1763	1698	1619	1647	1523	1466	1321	1364	1304	1227	1279	1254	1349	1347	1351	1352	1391	1398	1428	1479	1430	1371	1407	1245	1270	1314	1291	1286	1185	1165	1247	1312	1216	1325	1313
2379	2488	2470	2583	2547	2524	2586	2387	2211	2163	2103	1840	1838	1773	1859	1806	1748	1805	1734	1692	1614	1624	1575	1433	1510	1499	1475	1577	1573	1537	1538	1601	1587	1640	1790	1781	1720	1650	1646	1559	1532	1564	1515	1430	1420	1381	1510	1543	1641	1658
2313	2539	2639	2676	2604	2654	2442	2438	2257	2101	2012	1993	1857	1707	1777	1792	1846	1883	1872	1922	1839	1882	1755	1759	1769	1817	1870	1814	1778	1791	1837	1916	1946	2040	1991	2060	2077	2070	2087	2058	1970	1809	1778	1715	1685	1749	1864	1890	1991	1992
2466	2499	2577	2847	2778	2527	2484	2413	2324	2020	1939	1816	1675	1700	1729	1799	1812	1778	1740	1909	1929	1905	1882	1870	1840	1989	1859	1891	1899	1931	1820	1920	2033	2109	2107	2189	2224	2308	2246	2277	2134	2027	1890	1909	1791	1843	1915	2133	2253	2255
2525	2649	2542	2755	2818	2475	2363	2323	2186	1934	1763	1714	1622	1564	1507	1598	1588	1632	1629	1574	1707	1760	1756	1699	1749	1689	1661	1766	1706	1829	1751	1821	1897	1884	2007	1943	2073	2051	2131	2090	2051	1895	1868	1852	1761	1807	1803	2014	2066	2104
2489	2631	2645	2544	2636	2530	2322	2162	2008	1722	1694	1548	1562	1390	1536	1473	1647	1523	1545	1566	1592	1627	1539	1530	1560	1489	1535	1617	1604	1749	1698	1683	1842	1976	1811	1873	1927	1922	1972	1921	1947	1854	1801	1778	1841	1829	1871	2070	1999	2178
2327	2587	2677	2479	2473	2487	2265	1952	1946	1857	1734	1532	1509	1432	1416	1599	1653	1628	1608	1653	1626	1609	1659	1604	1644	1707	1651	1730	1793	1899	1949	1986	2034	2003	2060	2124	2090	2004	2062	2085	2081	2067	2044	2082	1971	2109	2096	2211	2270	2220
2257	2433	2736	2584	2455	2433	2302	2161	2014	1990	1833	1703	1740	1613	1700	1716	1823	1707	1809	1701	1710	1719	1778	1635	1794	1802	1878	1921	1983	2077	2156	2195	2232	2260	2165	2225	2191	2092	2168	2063	2068	2130	2058	1999	2113	2051	2143	2289	2376	2363
2303	2394	2529	2842	2711	2654	2548	2402	2210	2203	2049	1844	1785	1866	1795	1828	1856	1820	1850	1809	1840	1742	1799	1816	1731	1809	1836	1872	1850	2051	2129	2154	2160	2264	2090	2089	2138	2120	2077	1951	1931	1929	1871	1883	1914	1905	2101	2139	2292	2449
2546	2449	2435	2877	2886	2686	2595	2571	2315	2259	2200	2040	2030	1951	2031	1924	2061	2045	2096	1980	1965	1984	1817	1888	1902	1918	1891	1913	1870	2068	2138	2104	2230	2096	2127	2115	2061	2046	1956	1838	1773	1766	1785	1853	1853	1953	2255	2195	2441	2416
2689	2429	2353	2582	2885	2554	2478	2516	2373	2168	2154	1976	1970	2024	1934	2063	2119	2004	2050	2072	1992	1910	1882	1918	1799	1873	1918	1962	2000	2006	2238	2324	2265	2191	2188	2060	1974	1861	1780	1757	1783	1569	1734	1829	1877	1900	2114	2201	2376	2240
2676	2478	2225	2439	2547	2529	2249	2289	2238	1947	2012	1928	1767	1911	1821	1856	1949	1908	1740	1840	1777	1696	1564	1676	1670	1647	1792	1601	1707	1766	1864	1853	1902	1881	1754	1632	1492	1514	1413	1429	1431	1383	1382	1495	1522	1637	1632	1669	1753	1770
2596	2635	2439	2322	2568	2569	2341	2247	2327	1994	1983	1952	1678	1816	1771	1772	1670	1578	1492	1457	1395	1392	1352	1313	1397	1333	1298	1409	1340	1317	1257	1265	1238	1230	1191	1140	1045	1047	1084	1185	1114	1128	1190	1193	1152	1077	1162	1099	1098	1033
2506	2648	2479	2388	2601	2834	2539	2498	2644	2401	2311	2343	2183	2151	2092	1886	1917	1707	1730	1519	1574	1536	1392	1481	1527	1498	1447	1449	1375	1337	1328	1338	1217	1153	1183	1282	1268	1351	1390	1506	1533	1531	1424	1366	1404	1340	1289	1126	1208	1217
2109	2395	2421	2312	2485	2847	2656	2674	2788	2831	2732	2917	2758	2634	2871	2606	2692	2532	2471	2408	2219	2255	2297	2263	2236	2135	2068	1976	2019	1829	1862	1911	1918	1943	1882	2048	2251	2287	2323	2363	2441	2426	2338	2258	2261	2126	2126	2084	1976	2059
1916	2071	1995	1916	1988	2339	2338	2186	2408	2482	2446	2614	2666	2632	2769	2835	2903	2924	3106	3018	3000	2933	3017	2919	2889	2744	2742	2680	2485	2431	2449	2454	2455	2583	2605	2901	2806	3073	3084	3066	3111	3179	2971	2978	2880	2814	2795	2807	2661	2736
1829	1940	1888	1660	1530	1753	1875	1615	1669	1811	1650	1731	1767	1876	1982	2082	2382	2448	2784	2956	3077	3071	3189	2991	3111	2989	2903	2782	2745	2632	2747	2573	2612	2717	2801	2922	2996	2998	3103	3189	3215	3286	3207	3174	3078	3142	2992	2911	2774	2833
2050	2142	2071	1752	1659	1746	1699	1447	1497	1502	1270	1335	1312	1200	1362	1448	1637	1793	2045	2325	2623	2692	2848	2800	2887	2801	2906	2741	2712	2583	2575	2546	2705	2577	2657	2817	2886	3002	2989	3031	3057	2946	2938	2875	2870	2764	2825	2842	2756	2661
2420	2642	2546	2139	2104	2016	1979	1653	1888	1686	1395	1374	1428	1258	1231	1256	1370	1425	1538	1748	2010	2262	2397	2515	2676	2630	2664	2641	2524	2573	2636	2547	2420	2580	2696	2716	2823	2883	2854	2813	2881	2819	2642	2688	2691	2640	2624	2595	2527	2467
2615	2839	2755	2385	2469	2645	2269	2080	2160	2031	1833	1789	1713	1480	1464	1252	1320	1244	1285	1389	1648	1843	2002	2235	2374	2457	2526	2431	2417	2512	2518	2536	2547	2662	2652	2758	2786	2778	2824	2711	2729	2754	2635	2562	2647	2491	2451	2482	2403	2398
2518	2755	2601	2402	2460	2692	2556	2245	2387	2249	1990	1915	1674	1495	1517	1360	1251	1157	1150	1260	1398	1693	1945	2233	2273	2339	2344	2481	2539	2419	2482	2384	2465	2349	2694	2599	2770	2846	2716	2671	2544	2595	2535	2448	2410	2506	2382	2471	2245	2358
2298	2453	2333	2007	2320	2426	2296	2127	2121	1914	1624	1615	1379	1269	1169	1100	1131	1052	1061	1329	1447	1696	2018	2165	2267	2328	2461	2396	2473	2487	2475	2489	2528	2545	2670	2659	2834	2746	2735	2693	2516	2522	2479	2319	2561	2430	2425	2496	2449	2494
2100	2160	1882	1641	1920	1959	1738	1620	1550	1291	1115	1108	1054	1035	1122	1226	1234	1212	1273	1428	1672	1931	2101	2318	2442	2447	2438	2565	2628	2562	2524	2607	2545	2722	2742	2633	2697	2753	2737	2623	2646	2441	2490	2366	2479	2456	2231	2453	2510	2488
2022	2060	1824	1538	1579	1619	1291	1196	1112	1026	976	1069	1209	1325	1647	1699	1622	1637	1678	1778	2033	2144	2340	2493	2589	2607	2598	2617	2527	2582	2672	2598	2680	2626	2642	2659	2605	2653	2590	2662	2678	2579	2552	2513	2386	2435	2403	2349	2504	2503
2086	2133	1890	1675	1760	1592	1371	1257	1339	1304	1373	1651	1715	2081	2328	2270	2228	2075	2074	2053	2203	2313	2492	2512	2631	2696	2618	2645	2577	2418	2503	2607	2634	2554	2706	2608	2571	2588	2584	2568	2507	2551	2518	2519	2477	2536	2415	2465	2398	2388
2468	2267	2033	1828	1984	1784	1641	1638	1774	1789	1894	2212	2343	2603	2763	2573	2406	2155	2203	2057	2143	2258	2389	2439	2598	2561	2606	2663	2526	2451	2589	2502	2555	2601	2658	2602	2623	2498	2488	2572	2539	2539	2552	2555	2518	2655	2528	2428	2463	2496
2579	2336	2115	2169	2208	1934	1828	1858	1920	2002	2219	2295	2428	2749	2657	2588	2315	2166	1948	1939	2150	2207	2338	2411	2551	2631	2624	2562	2431	2526	2444	2497	2569	2540	2675	2670	2440	2519	2512	2578	2549	2605	2504	2608	2540	2559	2471	2389	2510	2481
2649	2479	2383	2518	2387	2110	2130	2062	1934	2023	2165	2287	2263	2737	2606	2641	2226	2062	1916	1961	1939	2152	2327	2308	2472	2635	2531	2434	2408	2289	2348	2432	2515	2388	2566	2463	2423	2478	2535	2576	2817	2659	2691	2554	2574	2651	2566	2524	2530	2508
2679	2521	2543	2621	2511	2383	2380	2112	2039	2082	2275	2162	2314	2615	2569	2582	2166	2011	1881	1984	2018	2219	2230	2315	2374	2539	2530	2495	2376	2394	2291	2388	2443	2454	2457	2440	2412	2357	2525	2544	2613	2626	2618	2572	2627	2647	2501	2675	2584	2448
2437	2475	2490	2448	2445	2281	2248	2121	2011	2162	2285	2284	2411	2467	2600	2561	2247	2103	2068	2173	2049	2459	2399	2410	2578	2648	2650	2588	2480	2458	2369	2351	2363	2386	2457	2413	2503	2489	2451	2600	2555	2552	2500	2557	2479	2564	2536	2616	2645	2641
2249	2207	2221	2149	2036	2024	1926	1846	1988	2135	2199	2218	2391	2351	2547	2242	2169	2143	2197	2151	2344	2479	2535	2606	2683	2591	2710	2541	2417	2429	2458	2404	2406	2342	2433	2342	2424	2441	2461	2479	2478	2463	2523	2415	2419	2567	2453	2504	2487	2688
2223	2053	1918	1834	1863	1729	1767	1707	1830	2010	2000	2107	2241	2243	2339	2132	2182	2081	2131	2127	2258	2279	2575	2457	2601	2516	2646	2486	2373	2216	2288	2285	2343	2306	2343	2241	2339	2426	2380	2608	2574	2497	2430	2338	2468	2391	2443	2389	2479	2548
[truncated: 920 more columns]
