# Supplementary material for: Spatial Resolution and Refractive Index Contrast of Resonant Photonic Crystal Surfaces for Biosensing
Source: IEEE Photonics J. Author manuscript; Available in PMC 2015 Sep 7. (PMC4561521; doi:10.1109/JPHOT.2015.2435699)
Supplement: fig2_data [file NIHMS64775-supplement-fig2_data.gz › Volumes/graham/MacBook_backup/PhD_folder_2015_06_02/paper_improvements/IEEE_J_Photonics/final_files/data_files/fig2/0pc_p555f85/i18.csv]

2230	2238	2148	2157	2033	2146	2150	1981	2003	1979	1922	1884	1789	1746	1699	1776	1632	1686	1639	1682	1763	1823	1890	1995	2068	2158	2107	2120	1923	1866	1783	1746	1740	1747	1736	1928	1840	1979	1874	1890	1857	1886	1864	1897	1959	1931	1884	1820	2011	2073
2242	2149	2111	2066	1954	1852	1948	1919	1989	1822	1849	1774	1670	1650	1636	1651	1628	1569	1593	1793	1883	1934	1954	2113	2067	2174	2057	1904	1849	1911	1855	1829	1802	1756	1819	1900	1871	1835	1830	1815	1780	1800	1852	1879	1994	1901	1916	1866	2034	2120
2242	2119	2033	1949	1900	1826	1829	1798	1929	1831	1801	1797	1601	1585	1668	1566	1556	1636	1599	1861	1953	2019	2068	2169	2116	2175	1964	1911	1883	1765	1689	1718	1717	1842	1808	1743	1783	1786	1809	1810	1751	1759	1811	1854	2021	1953	1961	1965	2076	2134
2008	2077	2003	1972	1888	1866	1817	1864	1743	1695	1694	1593	1532	1488	1503	1487	1555	1619	1832	1913	1994	2010	2151	2109	2089	1981	1843	1850	1676	1787	1519	1694	1735	1767	1787	1773	1747	1795	1733	1751	1751	1696	1803	1819	1852	2059	1976	2006	2083	2210
2093	1926	1966	1913	1923	1913	1817	1851	1761	1659	1526	1492	1555	1489	1518	1498	1574	1729	1851	1960	2010	2058	1995	2061	2038	1932	1822	1810	1779	1635	1658	1663	1763	1684	1758	1676	1682	1706	1659	1590	1670	1664	1784	1705	1859	1925	1944	2109	2281	2159
1944	2041	2033	1954	1958	1968	1889	1698	1727	1631	1582	1571	1601	1512	1521	1564	1705	1733	1893	1973	1943	2026	2024	2066	1907	1767	1795	1721	1809	1710	1733	1749	1723	1777	1707	1682	1627	1680	1675	1531	1685	1631	1689	1793	1834	1951	2033	2210	2214	2169
2044	2057	1944	2001	2005	2022	1813	1842	1817	1651	1651	1665	1690	1650	1654	1715	1833	1886	1997	1958	2057	2026	1900	1888	1780	1807	1770	1797	1706	1792	1896	1898	1792	1902	1798	1725	1702	1740	1616	1668	1673	1655	1693	1859	1856	1963	1990	2092	2195	2107
2135	2060	2014	2048	2069	1981	1844	1866	1868	1768	1803	1754	1832	1829	1812	1844	1871	1915	1866	1919	1879	1928	1879	1820	1720	1805	1769	1891	1866	1966	2025	2009	1917	1897	1735	1648	1709	1664	1699	1748	1662	1671	1783	1851	1894	1926	2015	2224	2115	2014
2065	2014	2006	2028	2050	1954	1990	2014	1911	1879	1932	1945	1995	1978	1882	1901	1858	1919	1862	1803	1823	1809	1742	1740	1808	1753	1778	1930	1978	1937	2055	2012	1878	1860	1733	1660	1693	1711	1728	1738	1758	1715	1735	1812	1828	1967	2105	2126	2001	2004
2084	2015	2076	1996	1969	2107	2085	2095	1926	1924	1944	1964	1958	2007	1974	1913	1837	1843	1814	1707	1600	1683	1695	1669	1731	1800	1844	1953	1910	2064	2034	2016	1877	1805	1850	1712	1776	1733	1708	1794	1709	1714	1680	1742	1861	1952	1986	1969	2015	2042
2096	1984	1957	1966	2045	2056	2051	2040	2044	2065	1983	2024	2062	2032	1877	1859	1769	1821	1618	1725	1662	1690	1674	1665	1637	1718	1901	1865	1954	1905	1895	1962	1848	1728	1836	1885	1849	1820	1803	1814	1729	1720	1785	1829	1967	1985	1974	1937	1982	2065
2166	2106	1885	1972	1973	1997	1978	2016	2023	2004	2029	2014	1968	1883	1763	1751	1733	1674	1609	1654	1629	1651	1705	1703	1701	1704	1822	1862	1880	1811	1794	1777	1752	1835	1858	1923	1844	1935	1838	1829	1742	1915	1848	1990	2006	1928	1951	1896	1925	2082
2146	1973	2025	1860	1842	1906	1882	1938	1955	1966	1917	1905	1837	1702	1748	1682	1673	1599	1534	1574	1668	1803	1754	1803	1842	1834	1687	1802	1663	1721	1694	1677	1708	1832	1825	1923	1923	1937	1931	1829	1908	1891	1947	2008	1962	1929	1862	2009	2029	2117
2057	1900	1889	1882	1731	1987	1873	1951	1906	1887	1779	1757	1793	1620	1671	1553	1586	1543	1581	1754	1781	1837	1742	1767	1780	1784	1745	1674	1614	1607	1623	1674	1745	1793	1742	1804	1878	1783	1869	1779	1990	1964	2095	2039	1893	1850	1923	1929	2019	2096
1967	1894	1802	1768	1731	1852	1902	1919	1848	1861	1771	1774	1755	1745	1608	1719	1686	1681	1718	1776	1851	1891	1879	1773	1793	1745	1627	1619	1592	1548	1647	1681	1732	1712	1653	1831	1837	1848	1885	1823	2021	1957	2007	1945	1861	1832	1861	1957	2148	2084
1898	1932	1835	1778	1839	1927	1898	1910	1954	1935	1820	1750	1742	1844	1768	1838	1839	1833	1899	1892	1934	1998	1821	1840	1691	1737	1714	1589	1624	1667	1718	1826	1748	1782	1815	1769	1800	1793	1838	1840	1879	1964	1881	1968	1904	1960	2015	2089	2111	2069
2001	2000	1913	1828	1861	1982	2033	1980	1970	1946	1959	1923	1900	1782	1890	1826	2003	1885	1929	1798	1885	1828	1865	1782	1688	1807	1699	1768	1799	1861	1891	1926	1823	1728	1730	1706	1758	1832	1885	1878	1862	1942	1997	1917	1911	2068	2134	2131	2057	2094
2086	2047	1933	1880	1924	1943	1991	2088	2096	2013	2053	1938	2019	2008	1987	2003	1841	1830	1794	1769	1762	1752	1811	1700	1756	1725	1690	1762	1891	1889	1906	1971	1862	1767	1822	1792	1930	1869	1914	1891	1961	1893	1911	1986	2100	2093	2191	2221	2123	1955
2071	2141	2055	1985	1842	2040	2115	2041	2141	2185	2103	2051	2094	1925	1974	1903	1828	1829	1763	1682	1687	1748	1659	1719	1752	1731	1804	1886	1957	1903	1884	1862	1889	1839	1862	1912	1996	1983	1972	1958	1948	1892	1992	2039	2058	2152	2012	2076	2032	2038
2143	2051	1941	1915	1926	1947	2082	2093	2121	2104	2146	2012	2010	1870	1851	1855	1781	1756	1670	1610	1697	1728	1702	1741	1681	1700	1759	1876	1866	1878	1810	1785	1849	1837	1905	1971	2039	2026	1991	1913	1934	1943	1979	2035	2060	2086	2004	1894	1978	2124
2040	1986	1892	1942	1827	1876	1909	2019	2023	1987	2048	1929	1823	1853	1736	1713	1719	1656	1523	1666	1694	1850	1759	1727	1785	1788	1805	1756	1814	1899	1710	1753	1822	1852	1938	2006	1935	1965	1987	1948	1913	1959	2011	2089	2087	2017	1996	1814	1981	2150
1971	1980	1850	1750	1893	1887	1859	1859	1956	1936	1838	1822	1641	1656	1621	1562	1570	1616	1645	1689	1848	1888	1832	1820	1819	1759	1744	1768	1730	1737	1716	1781	1746	1872	1939	2079	2005	2040	1972	1898	1958	2059	2063	2109	2004	1909	1874	1935	2007	2053
1876	1958	1821	1847	1816	1854	1847	1799	1767	1800	1887	1754	1642	1636	1540	1628	1665	1708	1706	1801	1849	1894	1925	1924	1777	1694	1717	1676	1639	1665	1743	1823	1857	1841	1828	1951	1941	2066	2038	2034	2099	1954	2033	1944	1840	1823	1951	1963	2006	1934
1913	1926	1952	1821	1874	1839	1796	1789	1939	1796	1832	1738	1658	1649	1697	1782	1733	1804	1848	1870	1893	1926	1876	1780	1748	1728	1735	1633	1694	1716	1756	1803	1839	1808	1817	1912	1887	2034	2029	2120	2040	2065	2039	1878	1807	1902	1936	1926	1838	1931
1989	1992	1969	2042	1874	1953	1948	1952	2058	1933	1870	1873	1790	1830	1866	1866	1803	1882	1923	2007	1857	1819	1854	1786	1780	1704	1704	1749	1732	1793	1889	1891	1865	1823	1836	1861	1926	1953	2048	2214	2141	1994	1881	1939	1845	1864	1931	1777	1895	1942
2100	2027	1997	2018	2087	2096	1976	2035	2133	2137	1961	2038	1901	1950	1904	1862	1899	1855	1894	1872	1833	1790	1776	1782	1793	1795	1837	1900	1994	1878	1837	1817	1955	1888	1949	1993	1897	2082	2132	2175	2025	2011	1941	1933	2007	1966	1906	1919	1876	1966
2129	2177	2124	2082	2074	2152	2069	2106	2094	2179	2019	2011	2046	1963	1819	1761	1771	1787	1716	1729	1805	1756	1774	1751	1796	1840	1908	2024	2028	1856	1969	2041	1906	2073	2091	2113	2101	2233	2014	2061	2128	2099	1987	1942	2105	1932	2027	1966	1935	2015
2118	2067	1965	1978	1996	2008	2000	2003	2027	2025	1974	1890	2064	1790	1769	1777	1738	1623	1665	1689	1766	1698	1865	1842	1921	1981	1981	2022	2021	1874	1908	1954	2099	2166	2176	2243	2211	2172	2092	2143	2125	2147	2150	2056	1987	2031	1950	1925	1952	2092
2071	2052	1943	1955	1960	1980	1871	1875	1774	1918	1818	1863	1815	1863	1747	1743	1689	1725	1775	1805	1807	1925	1847	1884	1909	2004	2013	1912	2077	1995	2130	2077	2134	2250	2222	2271	2223	2183	2097	2173	2245	2226	2226	2155	1986	1932	1899	1852	1989	2123
2033	2006	1865	1836	1877	1895	1764	1724	1729	1805	1776	1786	1762	1862	1856	1739	1755	1786	1827	1898	1850	1860	1953	1915	1931	2003	1977	2105	2036	2119	2093	2203	2165	2285	2215	2255	2284	2161	2363	2320	2263	2229	2183	1998	1943	1893	1833	1911	2121	2079
2087	1988	1925	1842	1860	1861	1741	1679	1815	1854	1899	1948	1890	1916	1932	1794	1872	1774	1743	1817	1775	1770	1760	1845	1879	1913	2054	2218	2227	2149	2221	2164	2299	2150	2245	2273	2296	2284	2351	2260	2336	2230	2204	1963	1834	1871	1929	2001	2023	2016
2211	2020	1885	1851	1917	1801	1790	1831	1785	1849	1925	1960	1929	1972	1958	1958	1895	1821	1834	1697	1660	1620	1645	1718	1811	2073	2089	2224	2301	2241	2201	2214	2159	2136	2161	2266	2285	2257	2422	2339	2374	2196	2005	1953	1947	1916	1969	1968	1812	1881
2237	2231	2093	1926	1939	1834	1870	1864	1814	1940	1954	2039	1938	2034	1976	1921	1859	1818	1794	1732	1649	1635	1682	1748	1773	1936	2193	2177	2227	2207	2126	2006	2058	2174	2072	2170	2309	2275	2307	2250	2175	2104	2052	2104	1990	2015	2014	1807	1778	1759
2283	2115	2098	2081	1967	1952	1862	1905	1891	1943	1962	1931	2001	1963	1887	1939	1810	1801	1773	1705	1699	1773	1662	1771	1878	1881	2006	2087	2180	2080	2022	1999	2010	2145	2178	2385	2359	2209	2151	2214	2129	2111	2151	2031	1953	1923	1832	1723	1761	1771
2240	2023	2041	1967	1998	1895	1892	1811	1811	1758	1901	1954	1874	1746	1763	1734	1701	1842	1868	1875	1823	1822	1774	1811	1840	1971	1928	2027	2075	2092	1994	1982	2108	2229	2228	2242	2198	2047	2035	2133	2154	2228	2117	2105	1975	1903	1781	1868	1836	1916
2075	1965	1914	1937	1902	1823	1885	1842	1746	1834	1816	1850	1854	1809	1877	1899	1804	1864	1906	1956	1905	1915	1966	1901	1929	1891	1981	1951	2113	2032	2089	2094	2088	2132	2127	2181	2027	2014	2034	2210	2094	2231	2055	1989	1911	1791	1821	1964	1996	1978
2041	2009	1975	1860	1889	1922	1902	1863	1894	1904	1872	1881	1920	1874	1947	1948	2015	2077	2014	2083	1970	1910	1946	1872	1897	1964	1965	2078	2127	2150	2078	2057	2104	2017	2039	1951	1949	1985	2054	2075	2105	2016	1928	1987	1881	1949	2049	2078	1970	1971
2147	1971	2033	1957	1954	2001	1960	1963	1934	2014	2097	2111	2084	1975	2009	1931	1991	2026	2045	1993	1933	1950	1954	1969	1972	1970	2098	2182	2227	2157	2107	2131	1993	2048	2018	2116	2040	2035	2130	2068	2068	1902	2003	1990	1999	2077	2125	2032	1966	1893
2154	2113	1958	1995	1984	1995	2053	2015	1974	2065	2117	2017	2092	1999	1910	1991	1931	1886	1926	1910	1880	1903	1912	2071	2047	2245	2234	2244	2213	2168	2095	1995	2091	2034	2139	2149	2174	2090	2078	2039	2000	2083	2074	2042	2072	2148	1906	1977	1971	2024
1996	1995	2015	1944	1885	1954	2050	2084	2108	2096	2082	2047	1907	1874	1874	2000	1893	1899	1938	1959	1967	2053	1984	2012	2101	2246	2160	2128	2063	2100	2081	2080	2090	2077	2177	2155	2269	2151	2010	2071	2079	2115	2095	2063	2149	2065	1945	1941	1914	1933
1959	1881	1852	1877	1991	1857	1958	2095	2124	1997	2191	2021	1953	1812	1944	1921	1980	2000	2025	2070	2034	2080	2029	2055	2132	2062	2020	2024	2079	2138	2094	2055	2226	2069	2122	2191	2162	2023	2083	2135	2166	2213	2202	2098	2072	1961	1921	1857	2001	2059
1991	1879	1829	1840	2047	1875	2071	2097	2173	2136	2220	2049	1990	1956	1917	1975	1951	2012	2060	2000	2054	2134	2055	2026	2060	2102	2035	2057	2048	2137	2172	2091	2033	2199	2059	2110	2061	2060	2247	2196	2280	2213	2214	1912	2006	1879	1886	2066	2122	1976
2139	1908	1934	1979	1968	2049	2112	2163	2268	2303	2127	2186	2088	1904	1860	1916	1945	2070	2010	1967	1954	2086	2024	2099	2004	2015	2060	2068	2163	2168	2003	1991	2113	2160	2090	2079	2086	2203	2226	2196	2324	2093	2085	1956	1970	1972	2063	2051	2026	1928
2132	2125	2052	1983	1992	2117	2211	2279	2340	2233	2327	2140	2097	2112	1902	1987	1922	1919	1959	1936	2003	2048	2050	2022	2079	2110	2081	2138	2058	2018	2037	1927	2083	2007	2080	2119	2189	2259	2228	2236	2191	1988	1990	2086	1997	2037	2036	1897	1959	1847
2136	2123	1913	1985	2055	2126	2135	2278	2245	2311	2159	2241	2100	2009	1954	1991	1914	1932	1918	1907	2025	2140	2140	2189	2063	2082	2027	2062	1992	1925	1942	1893	1971	1961	2000	2129	2197	2155	2160	2089	2087	2112	2110	2068	2025	1946	1906	1765	1846	1874
2165	1977	1810	1936	1919	1991	2094	2189	2237	2203	2364	2292	2155	2104	2131	2004	1996	2011	2040	2075	2199	2197	2185	2161	2120	2192	1958	1946	1958	1927	1935	1980	1956	1985	2014	2133	2073	2051	2073	2076	2062	2081	2073	2096	1985	1737	1748	1753	1925	2041
1917	1908	1794	1859	1789	1955	2097	2223	2304	2496	2378	2360	2312	2262	2220	2172	2109	2107	2055	2170	2106	2064	2124	2128	2107	2072	2015	2010	2071	1972	2000	1905	1854	1884	1962	1904	1971	1950	2036	2082	2132	2111	2091	1919	1794	1811	1748	1875	1971	2081
1940	1820	1744	1856	1862	1978	2175	2241	2367	2569	2459	2543	2363	2317	2262	2262	2137	1989	2023	1969	2093	1972	2108	2043	2136	2129	2115	2078	2086	2035	1938	1896	1832	1755	1810	1876	1969	1936	2042	2161	2046	2030	1936	1724	1710	1890	1848	1904	2037	1879
1909	1817	1896	1833	1960	2039	2193	2334	2491	2448	2481	2349	2414	2248	2257	2140	2051	1993	1943	2004	2011	2093	2043	2099	2125	2236	2254	2299	2168	1948	1832	1693	1767	1710	1803	1971	1917	2090	2047	1940	1865	1945	1866	1899	1934	1865	1975	1839	1927	1812
1991	1937	1854	1842	1919	2097	2181	2281	2344	2434	2376	2255	2218	2181	2143	2029	1954	1957	1931	2034	2093	2048	2121	2187	2012	2143	2283	2148	1990	1855	1842	1743	1790	1806	1892	1955	1926	1962	1959	1885	1911	1877	2041	2009	2040	1925	1842	1784	1920	2006
1978	1848	1916	1879	1827	2088	2067	2062	2145	2317	2255	2203	2123	2034	2108	1962	1966	1983	2010	2032	2114	2087	2001	2022	2083	2124	2143	2049	1898	1872	1841	1855	1924	1916	1839	1846	1821	1827	1886	1877	2022	2044	2054	2067	1880	1838	1829	1947	2000	2035
1985	1891	1954	1884	2005	2163	2094	2261	2258	2229	2282	2222	2258	2147	2049	2006	2016	1984	1980	2022	2016	1975	1891	1866	1944	2042	1946	1911	1950	1946	1940	1895	1854	1767	1746	1852	1819	1896	2019	2016	2078	2015	2081	1882	1738	1901	1897	2018	2046	2004
1990	2004	1929	2062	2114	2185	2304	2323	2263	2273	2332	2175	2181	2199	2062	2000	1865	1933	1995	1888	1878	1823	1854	1951	2010	2040	2026	2023	2071	1968	1804	1863	1728	1703	1810	1914	2018	2025	1992	2138	2054	2039	1977	1908	1937	1984	2007	1965	2061	1838
2049	2101	1989	2108	2019	2181	2162	2231	2322	2278	2211	2153	2160	2016	1953	1853	1915	1929	1924	1984	1954	1944	1977	2012	2109	2108	2124	2045	1931	1920	1778	1764	1743	1851	1896	2021	2078	2102	2121	2062	1966	2058	2077	2027	2044	2027	2006	1906	1890	2069
2036	1937	1952	2006	1979	2099	2139	2226	2146	2213	2145	2120	2105	1942	1996	1935	1961	2010	2093	2123	2069	1875	2050	2055	2068	2121	2041	1947	1923	1854	1841	1902	1933	1964	2032	2096	2042	2086	2021	2077	2194	2207	2208	2241	2122	2022	1994	1932	2038	2198
1995	2009	1926	2047	2010	2017	2144	2103	2153	2167	2184	2240	2072	2123	1950	1975	2046	2129	2117	2077	2006	2020	1985	1971	1911	1945	1920	1898	1955	1985	1957	2027	1953	1997	2059	2064	2065	2137	2176	2234	2361	2354	2115	2251	2110	2045	1918	2070	1988	2151
1974	1954	1953	1943	1935	2053	2113	2142	2084	2129	2222	2164	2069	2069	2029	2034	2027	2093	2156	2072	2033	1903	1868	1925	1895	1845	1970	1925	1953	2002	1960	1951	1893	1915	2038	2140	2179	2234	2354	2306	2359	2269	2163	2131	2079	2084	2089	2065	2081	1995
2017	2008	1987	2016	1979	1937	2111	2115	2132	2197	2090	2042	1964	1965	1957	1932	1944	2041	1992	2065	2002	1976	1939	1981	1989	2071	1958	2038	1989	1967	1834	1824	1888	2001	2111	2141	2319	2381	2303	2287	2204	2143	2264	2131	2275	2247	2059	2121	1967	1942
1972	2103	1909	1933	1921	1940	2055	2053	2044	2100	2130	1988	1965	1873	1891	1913	2008	1977	2002	2013	2117	2097	2008	2089	2024	1976	2054	1965	1969	1877	1857	1890	2002	2078	2220	2219	2270	2301	2271	2245	2162	2271	2207	2194	2149	2056	2021	2075	1963	1932
2161	2081	2026	2014	1997	1991	2128	2068	2071	2145	2067	2088	1950	2044	2058	2062	2100	2162	2084	2041	2169	2016	2059	2110	1963	2055	2088	2068	2001	1987	1966	1948	1948	1929	2076	2017	2082	2153	2192	2243	2158	2219	2225	2107	2094	2028	1992	2044	2154	2078
2255	2232	2262	2144	2207	2219	2200	2331	2166	2179	2158	2167	2194	2145	2162	2136	2205	2107	2039	2089	2023	2007	2023	2052	2051	2102	2028	2139	2100	2001	1961	1900	1849	1817	1951	1996	2057	2193	2205	2286	2145	2137	2082	2022	2012	2012	2078	2090	2032	2059
2470	2589	2415	2444	2425	2466	2470	2501	2367	2489	2349	2377	2204	2270	2221	2225	2100	2122	2023	2084	2046	2137	2123	2144	2088	2087	2255	2138	2088	2029	1866	1838	1850	1882	1921	1995	2127	2185	2263	2160	2173	2136	2080	1938	2029	2105	2116	2045	2132	1962
2739	2711	2544	2663	2619	2650	2531	2435	2421	2407	2371	2353	2360	2335	2313	2267	2271	2183	2293	2249	2304	2228	2206	2114	2064	2182	2119	2102	1958	1896	1787	1812	1921	1973	1980	2136	2120	2100	2158	1996	2099	2066	2120	2089	2118	2067	1932	2064	2033	2105
2901	2914	2847	2857	2714	2729	2629	2523	2535	2438	2379	2417	2417	2358	2365	2366	2336	2376	2325	2246	2279	2261	2253	2081	2123	2085	2069	2055	2002	1932	1970	2045	2006	2073	2098	2010	2050	2010	2053	2068	2104	2146	2126	2106	1972	1986	2000	1985	2078	1971
3073	3075	3067	2859	2843	2784	2678	2548	2503	2439	2399	2288	2521	2403	2423	2337	2366	2443	2308	2370	2185	2193	2154	2108	2098	2164	2088	2198	2075	2003	1997	2037	1942	1961	1935	1967	2059	2126	2172	2178	2128	2169	2043	1973	1901	2060	1980	2103	2021	2024
3107	3042	3025	2865	2794	2613	2630	2448	2388	2376	2373	2407	2402	2410	2310	2352	2299	2415	2335	2350	2312	2251	2212	2139	2103	2153	2087	2060	2043	2080	2017	2020	1946	2002	2075	2088	2140	2190	2246	2111	2140	2118	2101	2138	2024	2041	2129	2038	2169	1983
3002	3028	2936	2769	2727	2601	2356	2273	2380	2384	2183	2140	2301	2245	2268	2225	2280	2348	2357	2354	2308	2327	2275	2237	2181	2139	2031	2025	1985	1961	1941	2083	2015	2153	2307	2211	2177	2259	2281	2172	2323	2203	2239	2199	2018	2050	1987	2071	2170	2155
3087	2875	2853	2707	2622	2564	2443	2367	2361	2287	2199	2310	2251	2225	2248	2179	2267	2404	2330	2367	2404	2286	2249	2186	2060	1998	1986	2000	2002	2039	2092	2110	2139	2187	2233	2231	2212	2233	2324	2387	2272	2332	2352	2196	2063	2000	2166	2086	2159	2157
3095	2940	2871	2734	2600	2531	2454	2427	2295	2331	2210	2313	2253	2202	2231	2343	2240	2277	2321	2326	2186	2180	2202	2114	2099	2004	1947	2030	2078	2030	2074	2007	2085	2091	2126	2216	2247	2320	2308	2333	2380	2289	2278	2138	2083	2047	2043	2178	2073	2167
3100	3100	2909	2691	2694	2510	2506	2414	2335	2340	2142	2271	2262	2261	2376	2313	2340	2218	2235	2187	2233	2200	2222	2045	2133	1960	2057	2037	2087	2013	2061	2008	2005	2086	2118	2201	2390	2378	2351	2442	2365	2236	2142	2044	2068	2137	2127	2089	2179	2131
3028	2943	2812	2673	2740	2603	2397	2442	2305	2247	2258	2128	2249	2191	2343	2335	2404	2248	2165	2210	2134	2182	2151	2151	2129	2054	2028	2071	2085	2108	1892	2027	2044	2127	2158	2266	2250	2307	2256	2350	2255	2193	2091	2159	2179	2126	2081	2063	2224	2184
3034	2905	2764	2691	2597	2633	2379	2511	2446	2343	2216	2181	2251	2220	2246	2369	2297	2183	2153	2190	2130	2160	2140	2102	2111	2137	2078	2095	2018	1989	2060	2094	2016	2119	2088	2233	2263	2312	2361	2284	2215	2214	2139	2094	2107	2071	2121	2143	2227	2326
3013	2879	2791	2718	2633	2517	2667	2414	2391	2283	2168	2292	2237	2265	2262	2280	2315	2178	2127	2111	2089	2226	2141	2182	2058	2208	2108	2184	2117	2114	1955	2075	2025	2025	2069	2167	2314	2218	2319	2240	2444	2363	2212	2283	2078	2127	2128	2173	2261	2296
2957	2854	2768	2729	2826	2612	2560	2459	2428	2434	2113	2165	2144	2104	2263	2119	2149	2187	2144	2205	2200	2201	2259	2232	2191	2026	2152	2056	2061	2051	1941	1971	2000	1852	2026	2132	2230	2195	2283	2267	2274	2320	2281	2271	2170	2147	2154	2148	2122	2213
3016	2791	2824	2770	2686	2638	2661	2529	2321	2229	2219	2268	2217	2175	2270	2189	2237	2191	2214	2249	2203	2218	2193	2171	2173	2069	1984	2003	2135	1968	1929	1954	1960	2026	2086	2084	2316	2228	2338	2299	2286	2340	2225	2330	2200	2101	2138	2108	2091	2135
2838	2893	2799	2666	2765	2653	2673	2534	2411	2323	2266	2254	2286	2298	2410	2326	2279	2309	2245	2229	2204	2236	2113	2122	2095	2046	2141	2051	2063	2096	2000	2028	2032	1974	2038	2059	2166	2241	2254	2373	2361	2366	2189	2220	2108	2100	2015	1966	1999	2074
2831	2791	2837	2535	2657	2767	2599	2535	2469	2413	2396	2193	2354	2414	2393	2315	2316	2221	2187	2206	2183	2153	2179	2155	2088	2151	2158	2093	2084	2043	1989	1992	1985	2036	1962	2155	2242	2263	2370	2298	2389	2290	2239	2039	2165	2045	2015	2042	2036	2100
2802	2838	2691	2707	2643	2612	2763	2588	2394	2462	2495	2351	2368	2324	2394	2364	2400	2320	2201	2282	2362	2209	2335	2317	2208	2162	2160	2132	2130	1992	2003	1902	1973	2038	1935	2096	2196	2290	2289	2328	2260	2240	2070	2135	2042	2038	2002	2012	2094	1991
2828	2841	2714	2773	2740	2768	2665	2476	2531	2393	2320	2401	2442	2460	2355	2401	2394	2287	2323	2306	2370	2409	2407	2224	2270	2152	2102	2106	1982	1993	1965	1990	1950	1987	1927	1997	2135	2181	2269	2316	2151	2127	2111	2136	2099	2025	1947	2075	1958	2065
2793	2807	2876	2771	2871	2754	2677	2546	2519	2509	2434	2469	2526	2462	2415	2402	2359	2349	2385	2502	2456	2406	2305	2133	2199	2172	2043	2006	2006	1950	1934	1915	1961	1950	1959	1974	2061	2044	2081	2169	2227	2121	2024	2021	2113	2004	1966	2063	2057	2094
2837	2945	2844	2750	2747	2847	2634	2512	2546	2527	2427	2470	2485	2513	2443	2429	2362	2454	2365	2449	2485	2357	2201	2213	2203	2165	2050	2072	2046	1933	1985	1892	1887	1893	1973	1973	2077	2007	1914	2056	1999	2023	2051	2025	1996	2014	2059	2195	2101	2162
2746	2918	2802	2808	2831	2719	2562	2625	2562	2465	2468	2469	2561	2519	2434	2439	2439	2497	2396	2417	2369	2332	2139	2136	2107	1999	2016	1998	2034	2059	2017	1982	1895	1888	1879	1885	1963	1876	1969	1934	1985	1944	1948	1998	1970	1972	2074	2044	2112	2107
2707	2814	2738	2712	2611	2726	2592	2630	2453	2438	2464	2529	2440	2420	2460	2415	2258	2381	2352	2377	2275	2212	2179	2092	2069	1989	2008	1894	2059	1971	1952	1932	1893	1802	1835	1841	1775	1810	1821	1950	1882	1887	1857	1913	1878	1849	1961	2026	2064	2190
2788	2792	2708	2751	2664	2693	2657	2578	2493	2629	2474	2434	2497	2363	2397	2295	2349	2377	2224	2255	2274	2210	2106	2054	2012	1917	1970	1964	2077	1952	1931	1841	1890	1728	1792	1717	1810	1763	1771	1792	1898	1871	1857	1831	1864	1864	1848	1959	2132	2018
2707	2782	2646	2701	2870	2742	2551	2609	2518	2452	2429	2546	2406	2265	2250	2260	2209	2186	2090	2090	2083	2124	2085	1949	1931	1898	1925	1930	2011	1867	1816	1867	1765	1681	1626	1773	1702	1736	1835	1859	1851	1788	1811	1734	1825	1777	1940	1976	1971	2017
2697	2728	2735	2701	2777	2749	2598	2539	2451	2321	2281	2261	2189	2142	2145	2237	2101	2044	2044	2116	2082	2111	2051	1918	1960	1951	1904	1945	1902	1842	1765	1730	1699	1807	1706	1656	1721	1756	1770	1840	1796	1751	1753	1791	1788	1830	1824	1903	1962	1945
2702	2681	2693	2783	2698	2711	2541	2460	2445	2326	2258	2242	2230	2037	2107	1998	2117	2010	2041	2094	2071	2115	1887	1909	1847	1916	1898	1922	1936	1838	1798	1774	1795	1740	1694	1597	1723	1790	1740	1742	1709	1824	1744	1836	1744	1773	1822	1837	1866	1857
2697	2737	2731	2755	2756	2659	2531	2435	2324	2370	2233	2224	2146	2108	2114	2106	1967	2063	2031	2095	1994	2061	1882	1796	1838	1973	1937	1913	1892	1789	1779	1819	1736	1665	1666	1626	1605	1709	1785	1760	1809	1737	1776	1776	1732	1670	1713	1736	1827	1821
2602	2655	2696	2735	2620	2628	2439	2345	2218	2324	2167	2168	2148	2100	2145	2110	2029	2084	2113	2082	2004	1918	1894	1806	1805	1960	1888	1843	1910	1761	1711	1686	1654	1722	1705	1735	1748	1752	1715	1829	1785	1753	1745	1842	1772	1705	1629	1726	1712	1744
2635	2796	2736	2726	2611	2580	2490	2358	2286	2301	2257	2231	2149	2100	2088	2051	2096	2047	2107	2007	2031	2018	1831	1874	1823	1853	1881	1863	1754	1804	1798	1764	1631	1745	1751	1628	1730	1669	1782	1781	1844	1832	1841	1794	1749	1638	1683	1653	1736	1818
2772	2757	2786	2753	2677	2669	2537	2401	2304	2325	2324	2106	2209	2092	1991	2065	2131	2062	2127	2065	1959	1972	1891	1806	1764	1776	1838	1855	1863	1851	1757	1753	1744	1727	1725	1720	1784	1707	1756	1770	1807	1895	1799	1703	1745	1745	1684	1826	1725	1776
2838	2772	2768	2778	2764	2787	2515	2517	2506	2372	2237	2156	2121	2082	2082	2035	2041	2087	2089	1989	1986	1953	1834	1957	1922	1898	1850	1816	1827	1869	1812	1631	1734	1680	1656	1674	1753	1734	1844	1853	1849	1838	1786	1844	1715	1734	1692	1751	1824	1834
2860	2953	2666	2841	2802	2781	2607	2523	2450	2350	2292	2205	2410	2069	1952	2029	2013	2058	1994	2099	2010	1972	1937	1904	1991	1938	1843	1825	1919	1778	1728	1668	1685	1688	1682	1673	1730	1744	1745	1782	1888	1848	1861	1836	1780	1773	1776	1821	1768	1760
2865	2914	2735	2882	2804	2661	2613	2493	2397	2341	2323	2212	2139	2067	1981	1894	1949	1949	1965	2050	1951	1974	1826	1809	1835	1901	1917	1915	1874	1867	1789	1713	1717	1705	1680	1785	1710	1777	1801	1815	1899	1883	1969	1831	1851	1776	1746	1751	1761	1750
2932	2962	2836	2780	2701	2770	2609	2584	2428	2322	2263	2175	2101	2025	2085	1975	1963	1962	1939	1883	1952	1856	1943	1973	1857	1897	1849	1841	1871	1874	1873	1788	1775	1770	1776	1747	1674	1817	1875	1956	2036	1874	1916	1895	1884	1782	1816	1805	1685	1728
3081	2955	2838	2889	2724	2831	2607	2676	2475	2535	2253	2201	2111	2114	2037	1938	2032	1839	1803	1875	1836	1823	1791	1833	1894	1873	1895	1892	1865	1868	1859	1827	1819	1816	1703	1799	1775	1854	1939	2070	1940	2153	1915	1941	1946	1809	1858	1739	1800	1821
3046	3057	2934	2905	2924	2846	2742	2623	2540	2541	2357	2249	2150	2049	2005	1958	1904	1836	1826	1930	1926	1915	1993	1877	1850	1894	1948	1857	1896	1864	1793	1891	1737	1836	1772	1836	1862	1938	1956	1915	1983	2057	1955	1887	1829	1818	1888	1776	1763	1799
3182	3141	3056	2954	2934	2904	2804	2655	2651	2464	2463	2261	2197	2050	2087	1939	1918	1875	1784	1885	1828	1895	1907	1964	1885	1895	1927	1885	1794	1886	1875	1859	1831	1709	1733	1790	1838	1980	1969	2020	1997	1952	1914	1914	1942	1831	1708	1750	1701	1692
3172	3184	3221	3020	3136	3074	2829	2687	2657	2448	2281	2223	2134	2097	1939	2039	1912	1838	1842	1915	1772	1900	1759	1978	1921	1928	1799	1865	1922	1870	1890	1878	1802	1769	1759	1882	1845	1922	1947	1926	1960	1904	1944	1879	1888	1730	1922	1775	1711	1758
3357	3145	3224	3302	3184	2956	2933	2725	2599	2447	2277	2160	2110	2034	1921	1911	1819	1830	1864	1871	1868	1871	1925	1887	1864	1896	1856	2000	1935	2038	1956	1833	1895	1815	1852	1917	1816	1883	1925	1975	1935	1941	1923	1845	1824	1826	1800	1826	1784	1742
3413	3401	3264	3329	3228	3027	2893	2785	2585	2468	2252	2123	1952	1991	1863	1796	1912	1780	1750	1888	1902	1900	1982	1951	1894	1975	1942	2051	2119	2072	2064	1895	2024	1906	1887	1896	1831	1894	1956	1928	1898	1918	1818	1847	1866	1790	1880	1834	1808	1790
3442	3510	3336	3184	3135	3097	2977	2817	2605	2395	2290	2137	1974	1916	1910	1830	1774	1714	1798	1850	1877	1819	1920	1950	1951	1966	2036	2110	2135	2116	2103	2047	1954	1938	1848	1969	1967	1886	1945	1975	1951	1905	1819	1803	1898	1796	1825	1809	1780	1852
3391	3647	3338	3250	3115	3043	2889	2769	2596	2423	2321	2110	1923	1977	1870	1810	1767	1748	1843	1884	1884	1864	1982	1952	1923	2016	1951	2060	2079	2048	1974	1885	1952	1854	1920	1872	1942	1993	2051	1981	1911	1904	1960	1918	1908	1909	1857	1788	1804	1816
3565	3625	3456	3280	3156	2988	2785	2620	2510	2286	2292	2095	1930	1944	1904	1752	1711	1766	1759	1781	1880	1876	1819	1960	1926	2076	2034	1955	2016	2000	1904	1909	1922	1923	1844	1979	1975	2053	2025	1999	1952	1903	1991	1952	1894	1828	1900	1797	1834	1821
3703	3546	3439	3240	3120	2869	2743	2558	2478	2289	2286	1986	2033	1895	1830	1880	1775	1700	1796	1748	1889	1777	1863	1844	1933	1964	1931	1922	1981	1959	1946	1981	1891	1933	2028	1959	2036	2026	2153	2058	2105	2020	1994	1978	1967	1933	1838	1842	1789	1891
3635	3545	3466	3388	3202	2969	2776	2528	2452	2344	2161	2123	1933	1891	1870	1831	1800	1851	1814	1811	1878	1832	1894	1933	2050	1912	2016	2039	2047	1960	2020	1948	1888	1967	2054	2126	2129	2068	2111	2177	2092	2083	2100	1963	2010	1941	1916	1903	1838	1834
3821	3620	3453	3376	3209	3039	2788	2610	2392	2186	2082	1981	2031	1878	1841	1741	1739	1771	1844	1805	1886	1879	1899	1892	1991	2051	2033	2038	1957	1983	1959	1926	1930	1996	1967	1968	2132	2068	2041	2115	2064	2067	2032	2119	2041	1999	1861	1921	1913	1856
3864	3730	3539	3544	3174	3046	2841	2562	2330	2156	2152	2005	2022	1847	1831	1917	1899	1751	1883	1848	1969	2006	1909	1983	2061	2087	2091	2049	2055	1969	2030	1949	1900	1984	1984	2077	2120	2113	2149	2164	2040	2094	2107	2069	2019	1983	1937	1892	1814	1908
3897	3770	3626	3431	3315	3040	2718	2665	2352	2176	2092	2120	1893	1822	1886	1799	1855	1816	1877	1919	1963	1921	1898	2000	2091	2148	2143	2069	2059	2035	2074	2020	1946	2037	2030	2034	2165	2210	2198	2090	2117	2201	2142	2125	2020	1974	2007	1923	1903	1900
3848	3731	3556	3383	3215	2996	2713	2597	2428	2361	2051	2080	1932	1843	1854	1838	1840	1791	1887	1849	1909	2006	1977	2019	2003	2080	2102	2162	2107	2085	2065	2079	2055	2120	2150	2156	2175	2260	2205	2161	2167	2101	2127	2052	1984	1990	1978	1905	1869	1885
3888	3634	3597	3503	3387	3028	2840	2709	2443	2381	2102	2149	2087	1963	1928	1880	1780	1891	1903	1906	1878	2017	2006	2066	2049	2053	2062	2058	2025	2030	2110	2086	2164	2197	2166	2166	2194	2211	2261	2215	2201	2203	2065	2126	2044	1953	1966	1954	1834	1886
3923	3787	3552	3565	3262	3202	2838	2632	2554	2398	2241	2085	2003	2032	1926	1903	1941	1775	1836	1899	1894	1889	2014	1975	1910	1921	2051	2092	2074	2041	2087	2100	2131	2124	2179	2206	2222	2222	2202	2237	2273	2156	2178	2133	2063	2018	2015	1820	1891	1848
3853	3913	3742	3628	3338	3191	2790	2559	2465	2313	2251	2229	2077	2022	1975	1890	1812	1860	1907	1799	1826	1921	1877	1846	1862	1898	1884	2014	1959	1951	1985	2030	2043	2080	2126	2138	2258	2290	2141	2232	2168	2260	2127	2093	2033	1940	2047	1907	1816	1889
3912	4000	3745	3574	3376	3292	2818	2593	2411	2313	2226	2160	1997	1950	1910	1780	1824	1829	1906	1817	1875	1758	1817	1904	1853	1873	1828	1843	1931	1927	1940	1989	2085	2047	2126	2084	2109	2215	2219	2224	2136	2021	2045	2165	2050	2028	2058	1923	1872	1833
4129	3928	3988	3673	3533	3267	2884	2758	2487	2433	2273	2100	2018	2008	1849	1791	1775	1826	1803	1794	1828	1744	1776	1913	1883	1901	1827	1923	1845	1913	1930	2008	1964	2024	2143	2164	2146	2230	2088	2161	2060	2082	2025	2161	2078	1994	1934	1962	1908	1903
3972	4013	3920	3810	3535	3420	3036	2813	2626	2451	2162	2138	1953	1898	1869	1802	1891	1775	1793	1769	1794	1735	1790	1845	1824	1850	1879	1868	1856	1983	1823	1957	2008	2027	2019	2037	2073	2115	2128	2110	2112	2044	2153	2001	1978	2027	1944	1832	1928	1848
4105	4020	3876	3862	3502	3233	3083	2886	2618	2572	2376	2323	2200	2101	1873	1823	1756	1746	1683	1746	1766	1784	1795	1798	1843	1835	1876	1817	1852	1916	1899	1897	1921	2016	1927	2113	2121	2118	2175	2072	2037	2038	1991	2102	1995	1914	1850	1844	1838	1892
4065	3990	3856	3725	3484	3327	3024	2944	2714	2646	2551	2360	2176	2074	1885	1869	1806	1702	1758	1755	1758	1773	1760	1859	1831	1795	1861	1801	1859	1852	1901	1820	1805	1956	1971	2065	2111	2153	2190	2109	2037	2022	2030	1964	1963	1886	2055	1843	1932	1925
3952	4008	3835	3808	3565	3382	3113	2875	2827	2631	2487	2450	2354	2109	1974	1834	1780	1725	1686	1692	1673	1750	1784	1831	1772	1818	1845	1934	1880	1768	1816	1842	1829	1853	1973	1958	2157	2127	2187	2097	2214	2125	2163	2082	2065	2009	1960	1846	1971	1919
4192	4178	3847	3725	3704	3445	3156	3024	2788	2686	2629	2444	2240	2069	1961	1887	1750	1767	1686	1712	1733	1742	1749	1863	1814	1878	1790	1885	1823	1805	1847	1780	1858	1945	1936	1995	2115	2123	2140	2204	2085	2189	2091	2094	2007	2059	1931	1894	1935	1932
4044	3905	3752	3755	3624	3463	3053	2983	2779	2668	2546	2389	2257	2095	2065	1961	1774	1738	1777	1765	1761	1716	1810	1779	1799	1827	1824	1814	1789	1808	1900	1814	1900	1956	1901	1909	2003	2041	2054	2079	2123	2144	2088	2109	2025	1963	1926	1791	1911	1941
4092	3941	3823	3715	3547	3352	3168	2920	2815	2612	2522	2313	2378	2113	2025	1955	1906	1911	1794	1778	1846	1809	1843	1808	1832	1836	1922	1874	1905	1895	1816	1837	1844	1725	1933	1964	1987	2097	2144	2164	2105	2084	2063	2064	1901	1864	1871	1894	1774	1812
3860	3776	3664	3657	3478	3244	3178	2888	2725	2631	2495	2356	2282	2236	2077	2135	2041	1871	1926	1899	1899	1822	1852	1792	1782	1719	1852	1818	1864	1835	1779	1810	1832	1842	1894	1933	1930	2022	2001	2093	2090	1999	2038	1947	1953	1919	1876	1783	1809	1771
3688	3616	3498	3556	3366	3253	3152	2909	2860	2679	2607	2335	2313	2250	2150	2134	2041	2026	1959	1942	1910	1804	1864	1828	1809	1788	1756	1811	1783	1884	1857	1773	1792	1830	1824	1827	1972	1941	1981	2051	2066	2134	2084	1961	1937	1903	1792	1819	1759	1796
3330	3414	3267	3344	3281	3201	3089	2818	2853	2693	2630	2426	2389	2329	2259	2146	2039	2061	2136	2007	1910	1891	1812	1752	1826	1869	1881	1728	1774	1921	1858	1762	1796	1756	1722	1904	1818	1902	1997	1894	2077	1970	2036	2050	1921	1884	1828	1784	1800	1740
3142	3186	3186	3172	3161	3195	3091	2944	2812	2680	2516	2477	2477	2364	2183	2258	2169	2092	2097	2057	1939	1864	1878	1818	1779	1839	1851	1890	1783	1829	1831	1752	1803	1868	1828	1821	1808	2013	1954	1936	1957	1939	1901	1973	1835	1955	1838	1863	1820	1822
2965	3032	2917	3037	3166	3033	3099	2968	2799	2768	2539	2508	2522	2322	2288	2233	2205	2147	2085	2180	2083	1986	1903	1890	1896	1913	1812	1816	1812	1774	1810	1777	1753	1801	1725	1844	1870	1881	1866	1969	1901	1942	1937	1892	1882	1861	1821	1884	1764	1743
2779	2915	2856	2943	2996	3016	3025	3021	2823	2719	2640	2569	2509	2423	2258	2310	2234	2191	2118	2140	2078	2040	1974	1901	1784	1840	1880	1859	1752	1801	1861	1766	1766	1704	1855	1827	1841	1835	1960	1925	1904	1948	1893	1848	1888	1808	1784	1894	1878	1815
2697	2815	2751	2790	2990	2932	2957	3051	2910	2833	2742	2629	2484	2465	2313	2169	2185	2112	2152	2009	2100	2058	2037	1871	1850	1819	1844	1806	1805	1910	1758	1851	1789	1782	1710	1845	1880	1868	1885	1866	1840	1888	1842	1929	1849	1837	1842	1868	1950	1977
2595	2746	2876	2900	2973	2922	2956	2830	2845	2880	2773	2754	2529	2415	2359	2325	2203	2259	2095	2022	2054	2112	1980	1885	1890	1841	1895	1780	1922	1912	1846	1794	1775	1771	1716	1796	1940	1903	1937	1869	1885	1929	1871	1914	1887	1912	1864	1897	1889	1993
2530	2681	2699	2874	2988	2905	2855	2804	2781	2762	2832	2625	2540	2340	2400	2363	2354	2265	2166	2101	2065	2080	2038	1981	1906	1975	1939	1937	1868	2009	1947	1903	1929	1778	1841	1797	1936	1904	1927	1969	1888	1935	1858	1867	1811	1932	1889	1946	1978	1893
2366	2573	2651	2751	2841	2858	2822	2784	2764	2878	2841	2572	2469	2423	2356	2359	2284	2271	2280	2214	2167	2081	1962	1970	1977	1966	1918	2064	1992	2069	2015	1922	1938	1851	1949	1873	1838	1917	1924	1994	2025	1895	1950	1909	1963	1919	1926	2014	1958	2012
2339	2487	2517	2602	2637	2816	2771	2748	2831	2919	2622	2645	2526	2418	2276	2332	2256	2354	2249	2356	2191	2118	2065	2138	2144	2080	2016	2067	2006	1937	1969	1888	1915	2006	1939	1860	1921	1935	2026	2053	1943	1974	1982	2000	2008	1939	1988	2012	2014	1989
2253	2330	2374	2523	2641	2693	2734	2840	2866	2849	2912	2753	2699	2549	2437	2423	2271	2370	2309	2301	2313	2299	2260	2173	2125	2183	2132	2135	2107	2021	2023	2018	2052	1984	1942	2107	2030	2017	2040	2064	2043	2111	2019	2057	1983	1970	2036	2103	2084	1996
2173	2383	2369	2385	2633	2639	2617	2799	2850	2931	2888	2944	2698	2682	2522	2550	2495	2299	2368	2378	2323	2315	2293	2284	2239	2273	2167	2194	2168	2135	2076	2026	2129	2078	2163	2165	2152	2147	2252	2092	2145	2126	2143	2014	2006	2096	2013	2090	2002	2029
2128	2276	2350	2490	2506	2622	2606	2627	2790	2755	2802	2797	2663	2739	2677	2580	2600	2480	2494	2503	2486	2360	2344	2373	2257	2301	2218	2105	2200	2137	2127	2069	2180	2185	2207	2208	2161	2212	2217	2171	2214	2220	2091	2094	2018	2028	1913	2020	2019	2182
2105	2322	2317	2348	2463	2544	2517	2623	2702	2659	2842	2723	2793	2736	2748	2816	2740	2678	2597	2683	2561	2585	2482	2410	2336	2280	2206	2193	2189	2168	2224	2198	2178	2262	2182	2320	2243	2332	2289	2367	2293	2204	2226	2150	2017	2080	2052	2063	2092	2173
2186	2199	2257	2361	2432	2425	2499	2454	2604	2640	2699	2674	2778	2664	2778	2719	2774	2792	2800	2681	2681	2706	2609	2530	2362	2420	2268	2264	2220	2244	2220	2279	2268	2356	2340	2340	2366	2327	2423	2348	2374	2395	2244	2274	2095	2152	2085	2132	2248	2256
2069	2206	2318	2262	2406	2362	2461	2518	2543	2768	2589	2612	2712	2839	2946	2869	2817	2802	2728	2896	2794	2620	2588	2583	2607	2502	2415	2401	2261	2347	2280	2377	2383	2325	2248	2472	2514	2487	2341	2403	2364	2323	2246	2236	2391	2295	2193	2232	2256	2325
2114	2197	2246	2275	2331	2549	2368	2445	2607	2690	2586	2702	2752	2826	2925	2922	2737	2823	2855	2829	2805	2667	2633	2652	2598	2458	2503	2462	2421	2389	2317	2398	2358	2427	2506	2466	2480	2471	2385	2403	2524	2410	2373	2281	2340	2305	2379	2354	2446	2363
2013	2043	2189	2314	2374	2430	2512	2525	2560	2617	2632	2690	2605	2680	2851	2688	2697	2734	2787	2927	2933	2839	2826	2782	2588	2541	2480	2523	2445	2483	2593	2500	2615	2524	2550	2571	2538	2563	2485	2478	2457	2488	2361	2254	2324	2345	2456	2364	2492	2451
2125	2171	2344	2309	2315	2412	2459	2451	2463	2565	2611	2651	2666	2753	2718	2717	2708	2859	2919	2965	3001	2940	2870	2774	2668	2590	2572	2545	2569	2543	2538	2641	2593	2551	2624	2608	2592	2567	2603	2430	2513	2478	2451	2476	2382	2329	2472	2445	2488	2501
2213	2264	2283	2382	2367	2358	2355	2345	2483	2609	2524	2631	2576	2653	2759	2716	2624	2803	2845	2961	3012	2969	2922	2923	2692	2622	2646	2696	2633	2634	2710	2705	2638	2557	2746	2683	2598	2610	2616	2539	2555	2528	2547	2458	2405	2477	2442	2504	2509	2510
2278	2191	2298	2314	2298	2276	2329	2366	2391	2453	2390	2548	2533	2618	2716	2669	2744	2774	2816	2891	2954	3013	2950	2848	2777	2692	2657	2544	2633	2640	2666	2668	2629	2642	2634	2624	2728	2653	2612	2662	2608	2642	2584	2508	2519	2453	2477	2516	2556	2560
2205	2383	2314	2282	2266	2455	2280	2271	2308	2493	2422	2462	2634	2641	2566	2789	2786	2820	2915	3027	2989	2867	2976	2835	2851	2733	2579	2633	2734	2586	2635	2659	2676	2636	2680	2754	2690	2785	2811	2746	2706	2648	2637	2592	2590	2591	2543	2495	2621	2526
2213	2292	2273	2251	2220	2293	2305	2406	2373	2308	2470	2385	2477	2502	2624	2726	2673	2824	2953	3007	3034	3011	2917	2878	2806	2720	2637	2630	2562	2638	2561	2532	2598	2705	2616	2714	2727	2741	2887	2882	2740	2710	2683	2637	2588	2541	2481	2613	2539	2579
2278	2251	2258	2126	2188	2279	2288	2249	2382	2310	2383	2252	2502	2532	2549	2698	2805	2913	2936	2941	2939	2883	2970	2877	2798	2722	2656	2596	2570	2601	2477	2635	2632	2624	2580	2614	2757	2866	2792	2818	2756	2674	2730	2673	2478	2550	2663	2569	2638	2521
2187	2252	2214	2234	2222	2248	2250	2250	2381	2327	2355	2418	2396	2490	2588	2640	2718	2793	2838	2926	2850	2878	2773	2740	2787	2714	2582	2531	2470	2614	2508	2535	2692	2739	2689	2733	2780	2956	2867	2902	2744	2759	2655	2605	2638	2717	2612	2661	2619	2600
2184	2254	2203	2156	2246	2327	2211	2319	2330	2403	2333	2392	2275	2353	2445	2469	2610	2702	2861	2731	2807	2798	2784	2674	2670	2568	2573	2527	2627	2503	2610	2670	2709	2804	2884	2894	2818	2813	2867	2872	2762	2712	2671	2607	2631	2505	2569	2618	2391	2471
2209	2230	2162	2220	2296	2404	2453	2409	2560	2444	2417	2386	2376	2274	2406	2498	2544	2564	2607	2671	2746	2674	2658	2635	2606	2546	2536	2527	2569	2574	2648	2680	2730	2827	2846	2855	2884	2840	2795	2844	2648	2681	2702	2722	2536	2518	2611	2435	2420	2374
2377	2235	2223	2263	2358	2314	2461	2527	2452	2549	2565	2494	2436	2473	2421	2413	2439	2477	2466	2682	2620	2650	2613	2520	2622	2468	2573	2515	2624	2663	2660	2631	2631	2800	2770	2878	2858	2894	2808	2862	2765	2721	2652	2753	2606	2611	2482	2508	2406	2441
2488	2399	2330	2379	2472	2475	2564	2527	2622	2560	2638	2654	2644	2561	2566	2534	2455	2438	2465	2473	2556	2667	2710	2628	2541	2576	2628	2543	2545	2581	2544	2580	2600	2737	2754	2848	2865	2866	2793	2727	2772	2749	2790	2796	2716	2660	2556	2512	2407	2502
2460	2518	2257	2363	2377	2538	2572	2721	2664	2828	2906	2906	2780	2789	2780	2662	2613	2682	2625	2676	2758	2519	2561	2546	2616	2519	2539	2531	2546	2521	2563	2631	2642	2509	2575	2692	2670	2759	2768	2784	2813	2739	2756	2583	2628	2550	2490	2367	2310	2409
2528	2411	2368	2393	2355	2527	2688	2737	2880	2995	3086	3120	3091	3042	2963	2905	2683	2753	2722	2714	2636	2638	2677	2682	2536	2572	2613	2508	2547	2468	2537	2540	2575	2615	2547	2494	2509	2771	2630	2669	2632	2644	2686	2637	2513	2506	2492	2410	2455	2461
2602	2415	2341	2313	2517	2678	2807	3025	3140	3131	3253	3438	3456	3161	3163	3096	3099	2837	2706	2789	2700	2711	2672	2647	2571	2580	2511	2497	2447	2393	2385	2512	2355	2466	2369	2468	2473	2536	2624	2548	2553	2540	2626	2708	2429	2515	2431	2498	2494	2456
2640	2383	2326	2375	2547	2617	2964	3235	3306	3390	3592	3748	3500	3511	3321	3220	3110	2918	2876	2830	2655	2640	2511	2592	2525	2417	2510	2480	2469	2455	2493	2420	2473	2396	2405	2400	2399	2423	2666	2647	2586	2534	2588	2590	2593	2513	2485	2386	2443	2398
2661	2476	2396	2525	2526	2742	2962	3273	3477	3592	3634	3639	3556	3590	3433	3364	3083	3064	2889	2809	2582	2630	2590	2560	2476	2530	2509	2440	2290	2351	2277	2335	2265	2336	2439	2339	2512	2473	2568	2616	2586	2612	2591	2558	2509	2420	2428	2467	2422	2432
2605	2421	2466	2341	2569	2840	3063	3301	3568	3639	3644	3677	3577	3532	3348	3261	3216	2930	2805	2751	2723	2578	2571	2428	2397	2299	2316	2214	2242	2192	2180	2195	2237	2222	2319	2298	2393	2631	2677	2521	2532	2495	2605	2453	2468	2442	2307	2377	2400	2323
2577	2404	2454	2421	2680	2859	3106	3446	3417	3643	3668	3657	3533	3402	3279	3168	3023	2947	2797	2675	2591	2517	2563	2438	2374	2328	2307	2298	2184	2298	2121	2112	2153	2245	2343	2388	2477	2521	2576	2703	2569	2517	2355	2415	2428	2400	2334	2232	2306	2407
2566	2513	2309	2513	2628	2794	3174	3316	3573	3718	3636	3675	3560	3377	3266	3206	3075	2986	2856	2783	2592	2617	2553	2460	2491	2461	2363	2351	2372	2184	2241	2126	2108	2249	2255	2374	2440	2516	2467	2618	2584	2537	2534	2518	2415	2392	2438	2384	2472	2497
2545	2509	2327	2393	2540	2787	3013	3196	3592	3597	3778	3681	3669	3551	3211	3140	3054	2958	2841	2759	2813	2760	2621	2606	2550	2472	2478	2394	2327	2247	2164	2018	2147	2183	2273	2327	2442	2462	2584	2530	2554	2456	2462	2542	2438	2297	2355	2422	2457	2424
2450	2330	2232	2318	2509	2688	2979	3278	3400	3686	3687	3801	3732	3441	3444	3176	3198	2965	2819	2932	2801	2698	2691	2543	2476	2496	2544	2502	2433	2283	2188	2175	2219	2248	2231	2425	2505	2574	2531	2589	2513	2511	2520	2472	2342	2301	2314	2366	2328	2358
2538	2408	2336	2264	2592	2747	2965	3238	3348	3604	3708	3627	3701	3564	3443	3265	3116	2992	2828	2842	2698	2675	2663	2545	2552	2396	2462	2413	2348	2277	2213	2150	2145	2254	2374	2438	2399	2524	2570	2584	2528	2576	2474	2520	2481	2427	2563	2409	2360	2347
2592	2540	2321	2436	2645	2721	2898	3278	3448	3630	3679	3761	3657	3535	3441	3232	3148	3075	2781	2680	2711	2674	2630	2598	2449	2401	2441	2280	2248	2229	2147	2140	2197	2249	2402	2429	2437	2533	2461	2488	2557	2562	2479	2457	2409	2500	2546	2454	2393	2312
2538	2541	2333	2443	2519	2795	2967	3158	3584	3528	3481	3851	3744	3577	3466	3326	3018	2967	2691	2790	2648	2655	2673	2605	2397	2308	2269	2316	2270	2191	2142	2271	2156	2306	2316	2472	2485	2574	2503	2469	2429	2421	2423	2522	2391	2378	2471	2535	2488	2391
2513	2346	2416	2375	2564	2676	2848	3143	3305	3541	3753	3561	3617	3460	3349	3323	3106	2997	2801	2729	2775	2771	2669	2648	2485	2375	2253	2296	2196	2236	2174	2143	2119	2232	2295	2374	2392	2507	2375	2408	2311	2300	2318	2263	2316	2223	2246	2318	2313	2297
2469	2445	2289	2286	2413	2650	2884	3173	3293	3582	3673	3525	3590	3585	3434	3207	3017	2947	2743	2760	2794	2736	2657	2628	2553	2424	2288	2361	2211	2222	2237	2241	2136	2301	2284	2252	2348	2358	2425	2449	2421	2332	2228	2177	2267	2263	2212	2459	2400	2243
2340	2391	2421	2281	2464	2600	2943	3084	3264	3495	3654	3661	3536	3601	3429	3264	3068	2956	2882	2812	2830	2796	2741	2709	2523	2360	2443	2257	2360	2277	2305	2273	2262	2293	2303	2336	2424	2354	2412	2358	2378	2292	2188	2259	2244	2284	2296	2327	2390	2403
2488	2456	2186	2351	2432	2687	2936	3077	3441	3518	3517	3506	3629	3539	3421	3291	3108	3015	2946	2740	2677	2660	2687	2610	2510	2409	2266	2322	2278	2257	2190	2186	2277	2264	2313	2344	2286	2493	2382	2425	2396	2266	2323	2252	2348	2343	2291	2306	2360	2425
2439	2350	2235	2349	2431	2605	2948	2958	3304	3491	3451	3528	3616	3470	3265	3218	2944	2918	2871	2689	2673	2725	2665	2693	2498	2461	2320	2190	2215	2261	2170	2200	2278	2253	2422	2425	2521	2508	2485	2464	2379	2400	2423	2403	2200	2389	2207	2276	2360	2346
2471	2497	2319	2364	2415	2609	2849	3024	3259	3513	3517	3557	3459	3382	3247	3210	3049	2933	2939	2732	2723	2688	2693	2615	2369	2289	2231	2176	2221	2182	2141	2224	2282	2388	2441	2442	2614	2635	2519	2445	2493	2470	2399	2451	2274	2285	2329	2382	2415	2323
2631	2447	2438	2425	2455	2742	2871	2899	3315	3338	3458	3509	3414	3331	3359	3166	3092	2915	2847	2867	2683	2690	2572	2603	2412	2315	2247	2301	2244	2292	2326	2269	2406	2432	2445	2467	2630	2700	2575	2589	2469	2473	2378	2422	2294	2328	2349	2344	2355	2296
2654	2524	2363	2389	2383	2684	2747	2993	3147	3257	3353	3376	3347	3211	3236	3294	3199	2826	2905	2774	2713	2742	2659	2548	2428	2303	2259	2282	2370	2418	2368	2381	2384	2470	2289	2419	2447	2621	2613	2547	2414	2442	2428	2462	2427	2284	2304	2393	2380	2317
2679	2490	2382	2430	2459	2594	2829	2968	3152	3254	3257	3259	3207	3167	3252	3233	3009	2889	2841	2689	2686	2593	2595	2446	2422	2314	2382	2375	2303	2465	2403	2289	2365	2409	2395	2382	2455	2511	2423	2410	2414	2486	2547	2499	2443	2383	2323	2293	2390	2276
2725	2404	2330	2303	2405	2580	2685	2962	3082	3281	3242	3274	3189	3088	3124	3017	3012	2827	2780	2702	2675	2506	2597	2504	2502	2542	2397	2525	2381	2494	2398	2413	2341	2372	2344	2252	2370	2474	2503	2526	2538	2502	2481	2390	2484	2426	2343	2331	2462	2425
2622	2366	2350	2272	2346	2506	2741	2939	3151	3243	3338	3315	3133	3154	3041	3095	2854	2908	2753	2674	2593	2632	2516	2559	2510	2575	2609	2559	2471	2430	2286	2289	2405	2307	2265	2211	2328	2430	2472	2487	2480	2522	2634	2499	2426	2467	2366	2425	2528	2463
2694	2382	2316	2269	2333	2508	2635	2954	3085	3233	3307	3308	3133	3076	3077	2992	2742	2616	2595	2552	2555	2510	2504	2540	2483	2565	2635	2578	2470	2450	2378	2284	2251	2192	2208	2153	2210	2350	2504	2557	2511	2515	2493	2574	2547	2478	2392	2427	2540	2576
2610	2361	2310	2319	2285	2489	2716	2905	3047	3260	3298	3250	3069	3058	3002	3024	2658	2622	2658	2596	2524	2433	2496	2487	2412	2498	2556	2485	2460	2323	2327	2201	2204	2197	2183	2158	2247	2374	2496	2473	2473	2586	2478	2597	2587	2590	2435	2498	2634	2521
2616	2315	2335	2257	2329	2675	2787	2992	3094	3210	3310	3210	3079	3087	3086	2879	2741	2724	2553	2569	2519	2469	2446	2437	2503	2557	2439	2486	2442	2336	2333	2345	2265	2229	2221	2147	2255	2457	2601	2619	2690	2643	2583	2607	2698	2614	2556	2555	2621	2606
2594	2403	2307	2270	2413	2621	2835	2941	3120	3267	3375	3303	3136	3125	3059	2945	2758	2609	2638	2597	2516	2412	2375	2414	2362	2407	2392	2464	2486	2336	2335	2286	2308	2239	2303	2220	2257	2380	2552	2583	2639	2638	2662	2830	2702	2580	2669	2688	2662	2779
2589	2336	2348	2438	2468	2763	2675	3054	2979	3147	3297	3193	3205	2978	2928	2989	2684	2601	2492	2475	2490	2456	2267	2261	2360	2353	2486	2317	2430	2356	2276	2264	2385	2283	2327	2280	2300	2432	2619	2561	2638	2495	2526	2668	2580	2542	2549	2601	2695	2670
2615	2422	2345	2493	2529	2632	2723	2936	3146	3284	3212	3273	3131	3094	3042	2894	2743	2621	2519	2589	2603	2414	2460	2422	2310	2254	2372	2332	2369	2286	2349	2443	2377	2315	2335	2404	2401	2504	2568	2487	2526	2431	2469	2561	2603	2533	2524	2613	2713	2666
2636	2431	2326	2379	2540	2614	2810	2968	3021	3180	3176	3285	3218	3015	3063	2910	2758	2668	2565	2587	2592	2533	2453	2476	2429	2342	2369	2211	2212	2258	2329	2295	2326	2394	2246	2334	2417	2497	2466	2487	2438	2467	2501	2661	2688	2562	2599	2738	2681	2653
2588	2377	2369	2411	2532	2639	2795	2939	3006	3144	3209	3277	3288	3087	3069	2997	2823	2820	2665	2706	2695	2584	2529	2411	2415	2503	2274	2211	2292	2147	2091	2083	2240	2246	2290	2311	2372	2518	2481	2422	2497	2481	2671	2591	2662	2599	2578	2685	2608	2650
2552	2522	2460	2437	2471	2722	2805	2816	3030	3208	3310	3196	3243	3136	3136	2852	2792	2841	2652	2740	2677	2656	2622	2488	2535	2385	2275	2223	2176	2037	2102	2101	2245	2304	2230	2378	2528	2541	2577	2625	2540	2542	2486	2574	2647	2418	2566	2654	2490	2439
2618	2419	2418	2425	2518	2677	2778	2927	2860	3179	3202	3143	3171	3252	3124	3045	2831	2883	2779	2763	2757	2714	2578	2644	2489	2470	2271	2249	2133	2074	2060	2031	2157	2165	2425	2438	2430	2634	2503	2592	2618	2508	2574	2579	2545	2477	2502	2328	2361	2534
2503	2433	2451	2425	2499	2508	2852	2856	2923	3150	3200	3147	3122	3120	3057	2888	2959	2832	2891	2729	2725	2807	2630	2634	2494	2545	2346	2290	2274	2176	2100	2146	2182	2299	2347	2436	2605	2476	2590	2575	2533	2687	2748	2503	2499	2408	2501	2383	2466	2580
2573	2491	2512	2458	2483	2601	2727	2838	2848	3105	3076	2984	2957	3002	2867	2831	2742	2654	2902	2892	2664	2649	2649	2703	2518	2473	2453	2371	2358	2246	2217	2342	2286	2423	2301	2393	2467	2513	2552	2601	2550	2647	2648	2580	2491	2505	2478	2359	2531	2563
2636	2406	2453	2371	2460	2653	2690	2738	2882	3053	3017	2925	2854	2864	2946	2755	2862	2739	2709	2807	2714	2661	2571	2607	2569	2650	2503	2404	2400	2280	2217	2309	2295	2285	2364	2289	2394	2440	2621	2459	2503	2522	2595	2503	2515	2493	2397	2444	2607	2522
2657	2534	2621	2453	2547	2666	2780	2878	2849	3016	3049	2926	2890	2807	2889	2820	2706	2682	2647	2687	2828	2749	2646	2762	2636	2490	2502	2395	2365	2241	2302	2346	2345	2459	2306	2335	2335	2401	2539	2454	2497	2445	2570	2701	2639	2639	2555	2467	2654	2617
2679	2635	2627	2515	2482	2709	2673	2693	2851	3020	2938	3069	2905	2916	2851	2800	2791	2660	2658	2761	2714	2680	2738	2718	2605	2586	2452	2372	2300	2257	2246	2313	2351	2283	2249	2360	2360	2523	2482	2526	2582	2450	2588	2695	2718	2631	2711	2743	2720	2697
2616	2635	2526	2598	2497	2620	2689	2714	2793	3035	2877	3010	2974	2966	2792	2769	2845	2785	2718	2547	2518	2668	2620	2566	2642	2572	2488	2442	2297	2300	2351	2319	2268	2311	2425	2271	2531	2489	2433	2533	2523	2639	2630	2680	2502	2566	2616	2656	2601	2739
2686	2745	2637	2601	2599	2655	2720	2789	2849	3058	3123	2983	2974	3037	3009	2887	2835	2733	2734	2631	2653	2573	2661	2662	2608	2557	2466	2397	2351	2313	2420	2389	2477	2452	2464	2489	2526	2526	2605	2738	2695	2678	2688	2619	2714	2660	2693	2693	2808	2817
2743	2811	2731	2561	2671	2800	2857	2891	2957	3126	3331	3294	3222	3027	3131	2998	2947	2957	2877	2783	2838	2742	2855	2872	2598	2645	2542	2361	2445	2404	2359	2426	2412	2512	2480	2574	2655	2795	2850	2826	2785	2766	2869	2925	2961	2897	2820	2975	2964	2970
2807	2670	2667	2632	2723	2771	2977	2915	3096	3268	3430	3306	3399	3393	3317	3209	3059	3094	2765	2892	2805	2781	2916	2757	2695	2545	2389	2410	2287	2311	2340	2316	2285	2477	2462	2515	2601	2660	2770	2594	2707	2670	2772	2866	2858	2897	2885	2893	2914	2910
2845	2746	2643	2648	2549	2738	2833	2887	3118	3150	3324	3418	3281	3310	3323	3218	3085	2833	2804	2690	2603	2643	2470	2486	2282	2273	2132	2144	2024	1948	1953	1932	1895	2022	1974	2112	2172	2223	2165	2198	2121	2123	2333	2293	2257	2319	2326	2317	2236	2284
2774	2698	2530	2540	2473	2535	2625	2638	2781	2953	3096	3030	2843	2973	2928	2737	2601	2558	2495	2319	2228	2114	2155	2107	2007	1921	1791	1824	1799	1664	1615	1627	1711	1658	1641	1679	1661	1603	1721	1624	1684	1735	1718	1664	1656	1722	1733	1748	1780	1743
2911	2710	2583	2536	2446	2473	2543	2496	2614	2685	2736	2721	2633	2696	2682	2506	2431	2317	2216	2162	2180	2088	2004	1895	1946	1735	1775	1871	1869	1824	1782	1818	1785	1776	1803	1764	1693	1739	1762	1872	1840	1934	1919	1918	1939	2011	1885	1922	1915	1913
2933	2827	2808	2734	2674	2697	2688	2531	2567	2616	2689	2642	2718	2729	2530	2662	2502	2496	2472	2464	2395	2397	2347	2383	2348	2217	2224	2214	2283	2284	2383	2443	2533	2476	2494	2589	2558	2553	2489	2612	2655	2772	2906	2811	3030	2938	2942	2793	2683	2674
3110	2926	3026	2888	3010	2996	2914	2872	2783	2838	2829	2999	2954	2859	2872	2778	2754	2879	2850	2866	2827	2839	2848	2724	2855	2685	2708	2745	2860	3021	3161	3165	3238	3439	3260	3285	3279	3290	3129	3234	3448	3512	3784	4110	4141	4099	4203	4059	3817	3616
3130	3067	3117	3313	3160	3089	2871	2829	2797	2777	2886	2804	2791	2938	2836	3009	2899	2828	2905	2968	3048	2962	3087	3055	3002	3037	3165	3114	3264	3310	3547	3742	3756	3887	3934	3815	3810	3675	3665	3719	3677	3882	4219	4688	4911	4930	5057	4827	4485	4087
3209	3339	3360	3385	3201	2947	2884	2685	2655	2640	2574	2643	2646	2641	2628	2696	2600	2705	2776	2804	2917	2969	3055	3105	3137	3238	3212	3353	3484	3567	3682	3912	4163	4294	4443	4362	4253	4256	3993	4036	4195	4195	4514	4740	5001	5069	5355	5134	5063	4612
3292	3309	3485	3333	3171	2895	2646	2590	2450	2402	2408	2287	2330	2359	2394	2484	2374	2467	2595	2752	2825	2896	2814	2951	3142	3188	3235	3218	3380	3507	3731	3905	4221	4259	4611	4591	4492	4469	4315	4362	4342	4270	4484	4570	4950	5036	5157	5182	4848	4721
3403	3549	3609	3453	3164	3080	2850	2812	2621	2553	2372	2360	2413	2449	2319	2487	2443	2547	2541	2557	2632	2801	2856	3043	2932	3128	3062	3125	3273	3279	3500	3865	3852	3986	4223	4231	4286	4237	4191	4030	4161	3999	4027	4228	4658	4836	4734	4717	4383	4330
3371	3404	3537	3438	3435	3301	3263	3062	3008	2892	2859	2798	2728	2616	2713	2568	2618	2728	2726	2616	2777	2833	2887	2924	2909	3003	3167	3045	3215	3270	3342	3416	3620	3756	3690	3545	3590	3552	3655	3538	3600	3762	3728	4064	4117	4422	4233	4073	3859	3652
3274	3249	3405	3567	3472	3383	3361	3302	3154	2948	2950	2994	2978	2882	2835	2835	2700	2736	2655	2745	2757	2897	2938	2816	2890	2955	3002	2993	3168	3123	3125	3137	3380	3474	3446	3492	3413	3351	3369	3223	3297	3518	3635	3837	3924	3990	4061	3741	3445	3349
3258	3137	3116	3115	3141	2995	3046	3016	2817	2939	2846	2880	2707	2686	2686	2577	2545	2571	2565	2567	2563	2707	2733	2723	2691	2613	2844	2800	2951	3054	2900	3122	3203	3200	3255	3167	3263	3181	3138	3338	3346	3411	3464	3492	3706	3749	3795	3597	3424	3169
3086	2906	2815	2650	2600	2653	2573	2478	2728	2641	2736	2714	2726	2657	2602	2526	2411	2331	2353	2303	2278	2433	2351	2229	2217	2407	2271	2356	2436	2467	2492	2484	2647	2741	2611	2824	2733	2770	2876	2975	3005	2950	2938	3151	3154	3094	3136	3052	3158	2898
2930	2877	2457	2546	2468	2464	2548	2788	2789	2940	3126	3006	3015	2986	2843	2754	2679	2456	2443	2302	2280	2191	2080	2157	1991	2046	2031	1971	2011	1972	2050	2094	2151	2227	2154	2187	2229	2192	2272	2354	2358	2447	2458	2440	2444	2596	2622	2501	2424	2502
2714	2628	2498	2452	2423	2650	2902	3105	3324	3570	3726	3841	3760	3589	3471	3164	2974	2796	2766	2452	2377	2241	2136	2163	2058	1950	1889	1862	1847	1877	1870	1866	1913	1880	1885	1861	1834	1850	1964	1879	1964	1967	1908	1977	1987	2095	2249	2186	2207	2125
2677	2558	2405	2366	2459	2686	3043	3175	3557	3636	3926	4022	4034	3830	3685	3462	3201	2877	2733	2546	2454	2367	2233	2095	2150	2020	1796	1880	1859	1821	1867	1774	1869	1910	1828	1761	1833	1821	1821	1760	1785	1867	1781	1807	1814	1978	2071	2106	2207	2171
2678	2499	2295	2270	2430	2580	2854	3128	3232	3446	3635	3593	3667	3505	3351	3092	3048	2883	2515	2371	2256	2217	2202	1991	1947	2092	1871	1825	1878	1841	1877	1927	2029	1982	1967	2006	1964	1948	2018	2044	1992	1989	1987	1939	2031	2158	2268	2332	2273	2260
2648	2602	2478	2405	2446	2549	2680	2795	2869	3159	3244	3186	3255	3068	2767	2679	2491	2450	2399	2334	2213	2048	2106	2130	2123	1934	1976	1919	1924	2035	2179	2295	2324	2377	2379	2385	2459	2402	2321	2361	2528	2489	2383	2438	2488	2650	2634	2540	2567	2523
3029	2788	2840	2670	2601	2618	2727	2749	2773	2861	2850	2815	3025	2810	2731	2558	2473	2292	2284	2278	2298	2204	2246	2319	2343	2364	2215	2205	2293	2436	2465	2580	2775	2801	2740	2832	2678	2767	2728	2723	2804	2910	2907	2919	3101	3146	3123	3174	2889	2704
3017	2906	2947	2901	2986	2893	2857	2912	2777	2853	2863	2803	2791	2733	2720	2608	2628	2463	2515	2451	2539	2604	2614	2641	2717	2736	2517	2665	2867	2779	2821	3028	3191	3235	3136	3191	2978	2972	2957	2888	3019	3070	3198	3366	3519	3700	3575	3712	3339	3043
3014	3080	3159	3231	3207	3211	3093	2988	2947	2904	2811	2776	2746	2741	2636	2576	2716	2638	2717	2603	2938	2913	3025	2940	2886	2989	2930	2976	3108	3179	3120	3252	3477	3562	3504	3558	3450	3332	3288	3082	3109	3193	3390	3652	4074	4160	4299	4298	3873	3547
3086	3340	3416	3368	3296	3263	3091	2931	2896	2682	2699	2605	2514	2523	2471	2534	2512	2772	2847	2798	2896	3010	3052	3187	3286	3333	3498	3348	3454	3446	3559	3755	4129	4083	4182	4172	4048	3832	3923	3634	3713	3824	3845	4184	4241	4693	4732	4801	4544	4173
3347	3435	3335	3378	3177	3078	2811	2709	2383	2462	2340	2279	2410	2408	2383	2395	2541	2489	2685	2913	2995	3065	3088	3324	3506	3725	3776	3871	3756	3893	4090	4162	4343	4639	4616	4641	4525	4639	4348	4396	4379	4386	4317	4535	4657	5160	5266	5112	4997	4969
3280	3267	3291	3246	3046	2946	2708	2517	2271	2288	2132	2288	2329	2362	2526	2377	2530	2562	2678	2796	3016	3195	3058	3363	3573	3676	3686	3884	3943	3957	3969	4095	4252	4335	4419	4452	4462	4412	4485	4412	4451	4467	4543	4510	4671	4959	5219	5287	4964	4978
2966	2967	3059	3245	3083	2936	2916	2611	2500	2536	2431	2383	2489	2473	2631	2684	2730	2766	2695	2801	2898	3062	3154	3176	3409	3733	3582	3539	3587	3516	3576	3718	3556	3862	3857	3947	3926	4019	3955	3873	3776	3726	3858	3984	4222	4509	4638	4814	4615	4310
2653	2704	2869	3085	3077	3160	3032	2989	2862	2842	2740	2788	2639	2583	2760	2763	2853	3020	3038	2857	2889	3055	3257	2996	3240	3349	3277	3091	3187	3310	3162	3360	3409	3607	3559	3700	3728	3527	3361	3214	3191	3268	3420	3636	3919	4190	4377	4327	4166	3825
2454	2446	2675	2849	2921	2933	2927	2837	2753	2720	2933	2836	2791	2751	2834	2726	2827	3032	3083	2876	2741	2939	2996	3048	3040	3127	3257	3124	3035	3183	3188	3160	3372	3436	3471	3461	3518	3333	3275	3050	3002	3046	3292	3457	3604	3881	4035	3970	3924	3493
2321	2459	2416	2525	2524	2540	2564	2434	2529	2546	2659	2629	2531	2531	2446	2450	2441	2520	2666	2654	2570	2510	2675	2857	2821	2771	2874	2990	2828	2997	2999	2980	3278	3091	3298	3426	3274	3044	2966	3006	2841	3067	3158	3334	3432	3548	3549	3457	3419	3237
2291	2313	2234	2309	2236	2208	2131	2177	2278	2401	2407	2293	2320	2362	2299	2126	2171	2200	2277	2213	2165	2190	2153	2390	2443	2294	2488	2562	2526	2513	2576	2682	2639	2672	2759	2805	2554	2736	2651	2598	2730	2940	2907	2910	2863	3003	2845	2922	2844	2661
2304	2277	2155	2109	2019	1981	2055	2109	2134	2201	2300	2439	2306	2399	2392	2274	1969	1984	2069	2002	2036	1852	1903	1989	1989	1953	1990	2093	2043	2004	2209	2295	2275	2233	2311	2342	2270	2336	2255	2252	2368	2391	2448	2471	2376	2457	2401	2309	2426	2442
2285	2175	2074	1966	1970	2034	2024	2152	2254	2268	2302	2313	2472	2456	2306	2223	2150	1935	1888	1903	1963	1813	1770	1742	1892	1936	1822	1973	1988	1936	2212	2084	2205	2167	2169	2156	2073	2170	2164	2164	2216	2203	2285	2109	2123	2037	2098	2088	2225	2327
2392	2220	1976	2079	1926	2067	2043	1963	2040	2150	2067	2118	2247	2243	2177	2205	2122	1924	1849	1857	1925	1915	1862	1832	1913	1988	1956	2045	2189	2250	2202	2443	2261	2407	2231	2266	2244	2266	2284	2366	2347	2333	2226	2272	2156	2198	2206	2180	2442	2601
2384	2235	2054	2140	2096	1969	1993	1969	1839	1971	1933	1943	2012	2035	2084	2139	2135	2026	1958	2021	2075	2057	2067	1954	2091	2263	2352	2510	2708	2689	2785	2845	2724	2766	2499	2542	2646	2582	2640	2802	2956	2824	2690	2825	2630	2626	2606	2590	2695	2856
2411	2364	2330	2344	2193	2121	2075	1973	1940	1904	1925	1957	1977	2108	2176	2274	2433	2418	2215	2223	2317	2477	2468	2292	2515	2748	2619	2924	3140	3048	3138	3314	3055	3051	2954	2812	3097	3081	3167	3182	3364	3298	3307	3352	3262	3287	3150	2981	3022	3171
2468	2409	2530	2551	2597	2510	2419	2344	2255	2256	2200	2290	2196	2348	2397	2508	2661	2548	2450	2501	2718	2893	2848	2670	2946	3015	2987	3120	3244	3457	3465	3516	3441	3391	3321	3349	3507	3274	3511	3412	3566	3434	3585	3492	3715	3629	3679	3564	3331	3122
2483	2592	2617	2777	2814	2826	2737	2671	2695	2641	2622	2549	2492	2663	2721	2782	2802	2825	2775	2775	3038	3253	3190	3023	3197	3219	3325	3178	3409	3622	3558	3855	3705	3674	3708	3841	3861	3604	3633	3541	3449	3414	3624	3865	3852	3969	3995	3761	3553	3307
2453	2595	2738	2923	2849	2921	2968	2827	2769	2833	2738	2699	2667	2761	2898	2920	2987	3080	2947	2976	3282	3422	3608	3261	3457	3606	3559	3539	3755	3730	3736	4108	4069	4205	4273	4170	4126	3931	3892	3632	3718	3677	3766	4032	4122	4287	4432	4333	4071	3725
2540	2585	2750	2956	2917	2873	2696	2612	2659	2558	2582	2574	2594	2814	2920	2976	3070	3135	3079	3223	3285	3583	3658	3654	3747	3935	4008	3895	3997	4143	4061	4316	4246	4562	4709	4747	4841	4672	4572	4324	4371	4212	4286	4285	4567	4705	4776	4644	4469	4351
2468	2597	2694	2788	2790	2669	2615	2538	2535	2454	2516	2500	2528	2764	2970	3089	3149	3135	3217	3243	3565	3690	3795	3751	4027	4185	4113	4283	4419	4453	4314	4481	4525	4613	4739	4893	5114	4946	5010	4759	4754	4505	4691	4689	4673	4919	4803	4768	4627	4548
2324	2519	2639	2785	2635	2639	2552	2559	2373	2438	2444	2453	2546	2767	3035	2954	3078	3167	3078	3139	3262	3627	3471	3548	3736	4000	3978	4054	4197	4091	4074	4356	4171	4529	4716	4613	4919	4834	4746	4484	4532	4273	4411	4388	4418	4545	4425	4614	4467	4386
2326	2336	2537	2612	2629	2608	2659	2588	2622	2491	2564	2602	2543	2766	2991	2945	2902	2944	3054	2988	3237	3438	3369	3373	3717	3749	3598	3613	3701	3694	3850	3884	3927	4250	4262	4363	4423	4344	4241	3856	3788	3680	3810	3738	3908	4043	4246	4367	4127	3832
2344	2335	2394	2526	2505	2509	2474	2551	2589	2611	2590	2625	2632	2742	2794	2862	2695	2760	2784	2945	3231	3186	3185	3285	3501	3376	3290	3388	3572	3441	3533	3753	3684	4141	4010	4130	4042	3942	3906	3542	3559	3437	3413	3711	3776	4000	4086	4117	4085	3754
2342	2421	2447	2513	2515	2473	2421	2427	2350	2421	2419	2424	2474	2503	2511	2508	2481	2379	2672	2777	2839	2996	2954	3064	3218	3158	2974	3026	2903	3111	3207	3386	3580	3841	3929	3902	3855	3732	3568	3481	3343	3329	3486	3564	3690	3964	4055	4105	3966	3688
2461	2447	2352	2312	2368	2367	2305	2323	2239	2260	2239	2141	2239	2158	2199	2193	2186	2191	2285	2497	2396	2463	2490	2689	2735	2654	2660	2689	2734	2664	2961	3119	3396	3412	3421	3384	3508	3445	3326	3259	3254	3288	3251	3395	3460	3749	3651	3595	3484	3550
2432	2331	2364	2373	2276	2311	2278	2401	2282	2190	2254	2162	2117	2135	2000	1987	1960	1919	2077	2125	2065	1960	2083	2246	2155	2261	2200	2322	2238	2322	2571	2548	2717	2803	2791	2845	2781	2912	2701	2794	2780	2851	2808	2903	2885	2962	3084	2976	3144	3158
2365	2357	2258	2191	2364	2311	2323	2432	2584	2395	2451	2377	2247	2233	2018	1997	2014	2023	1983	2024	1790	1845	1919	1855	1916	1849	1971	1928	1889	2151	2078	2310	2267	2294	2285	2344	2344	2313	2269	2429	2331	2478	2351	2499	2355	2357	2395	2630	2793	2688
2245	2242	2232	2215	2229	2228	2302	2354	2483	2476	2513	2468	2330	2245	2106	2085	2117	2142	2153	1895	1833	1721	1945	1875	1788	1807	1903	1825	1954	2032	2056	2195	2220	2249	2352	2288	2303	2282	2304	2382	2404	2350	2325	2331	2202	2227	2301	2450	2588	2655
2315	2258	2120	2138	2158	2093	2151	2156	2197	2207	2161	2175	2004	2053	2133	2145	2168	2114	1965	1909	1888	2027	2030	1954	2062	2103	2031	2146	2335	2384	2387	2540	2613	2520	2599	2423	2550	2522	2696	2514	2721	2670	2533	2628	2443	2517	2580	2706	2808	2851
2379	2286	2230	2158	2120	2061	2056	2068	2064	2090	2072	1964	1966	2125	2099	2073	2090	2066	2064	2116	2204	2260	2185	2287	2535	2508	2624	2653	2738	2829	2904	3057	2982	3075	2926	3031	2962	3068	3262	3106	3110	2984	3111	3019	3059	3143	3098	3207	3293	3235
2510	2572	2654	2458	2358	2295	2292	2296	2329	2339	2310	2276	2180	2244	2261	2231	2316	2313	2481	2631	2554	2605	2697	2850	2914	3089	3091	3222	3218	3155	3354	3183	3141	3266	3277	3229	3144	3266	3211	3241	3204	3302	3285	3247	3299	3403	3526	3576	3634	3587
2485	2637	2770	2727	2761	2669	2688	2854	2653	2809	2722	2715	2543	2524	2476	2508	2579	2715	2754	2804	2741	2754	2975	3171	3108	3218	3248	3406	3329	3360	3436	3356	3374	3235	3359	3463	3435	3394	3228	3226	3216	3229	3199	3306	3431	3868	3940	3987	3886	3590
2545	2664	2781	2938	2952	2983	2977	3009	2976	2961	3009	2897	2858	2866	2742	2868	2876	2791	3066	2953	2803	3028	3092	3207	3160	3379	3452	3423	3450	3375	3484	3515	3555	3669	3683	3714	3652	3598	3556	3305	3318	3416	3374	3632	3854	4082	4346	4249	4139	3888
2777	2878	3017	3064	3075	2965	3055	2914	2881	2883	2860	2925	2918	2963	2953	2987	2988	2920	2850	2884	2950	3034	2982	3043	3436	3592	3607	3783	3673	3768	3742	3983	3963	4024	4188	4105	4162	4091	4073	3913	3966	3799	4054	4061	4456	4648	4867	4832	4680	4534
3185	3226	3282	3373	3305	3160	2928	2848	2817	2821	2833	2901	2876	2833	2858	2751	2769	2823	2721	2835	2910	2855	2953	3153	3511	3793	3943	4090	4112	4158	4146	4303	4212	4325	4454	4669	4745	4682	4690	4845	4737	4802	4845	4863	4889	5095	5067	5239	5113	5320
3360	3498	3633	3472	3365	3187	2996	2891	2790	2797	2714	2842	2777	2714	2605	2609	2526	2707	2744	2658	2673	2713	2792	3078	3338	3681	3854	3944	4054	4171	4191	4290	4513	4431	4672	4810	4865	4677	4844	4934	4914	4852	4986	4963	4994	5172	5193	5258	5158	5016
3497	3495	3345	3404	3280	3013	3034	2821	2814	2700	2742	2717	2743	2617	2589	2574	2624	2628	2541	2468	2428	2552	2639	2885	3157	3438	3606	3620	3646	3612	3748	3921	4088	4186	4292	4383	4448	4218	4399	4312	4309	4285	4386	4459	4895	4895	4978	4916	4970	4736
3445	3457	3362	3304	3238	3095	3022	2872	2954	3077	2972	2977	2988	2898	2889	2827	2650	2649	2624	2541	2552	2677	2781	2735	3157	3221	3359	3398	3483	3607	3727	3817	3949	4082	4138	4075	4059	3840	3856	3962	3885	3982	4147	4368	4621	4793	4803	4766	4664	4304
3365	3397	3349	3395	3385	3257	3151	3160	2981	3041	2986	2940	2929	2775	2758	2644	2488	2496	2370	2506	2460	2459	2613	2798	2845	2939	3017	3028	3127	3216	3262	3446	3578	3675	3666	3677	3594	3546	3458	3668	3684	3833	3942	4040	4303	4456	4345	4206	4226	3925
3466	3239	3316	3325	3042	3042	2904	2783	2539	2465	2420	2419	2367	2217	2187	2200	2215	2192	2323	2267	2218	2191	2222	2266	2292	2205	2325	2286	2365	2431	2586	2563	2664	2686	2679	2629	2651	2651	2610	2790	2916	3038	3203	3285	3258	3239	3144	3075	2973	2813
3357	3309	3097	2959	2893	2650	2422	2293	2136	2108	1949	1980	1934	1975	1994	2103	2106	2204	2294	2202	2144	2095	1999	1938	1835	1836	1737	1820	1913	1831	1661	1762	1896	1775	1849	1825	1729	1776	1763	1831	1876	1907	2127	2117	2053	1959	2076	2001	1849	1829
3177	3109	2915	2903	2613	2367	2238	2192	2036	2023	1896	2025	2210	2228	2351	2595	2657	2768	2764	2675	2618	2368	2288	2154	1926	1871	1783	1690	1681	1659	1632	1672	1617	1578	1574	1511	1540	1625	1569	1695	1566	1608	1638	1621	1601	1568	1515	1531	1519	1578
3139	3005	2875	2723	2518	2302	2073	2106	2010	2108	2165	2340	2411	2536	2785	2977	3191	3270	3206	3249	3021	2820	2614	2412	2311	2233	2143	2008	1957	1882	1887	1842	1869	1848	1876	1803	1830	1926	1955	1992	1946	2045	1901	1844	1903	1812	1691	1788	1881	1863
3285	2985	2845	2720	2580	2355	2215	2149	2106	2209	2293	2373	2542	2768	2888	3219	3195	3364	3357	3247	3074	2896	2826	2691	2466	2351	2350	2194	2114	2097	2075	2208	2179	2212	2232	2193	2292	2258	2310	2312	2401	2229	2313	2210	2136	2023	1949	2144	2053	2103
3279	3122	2969	2728	2558	2325	2253	2117	2135	2125	2287	2300	2378	2422	2681	2925	3077	3057	3100	3128	3019	2835	2715	2631	2528	2381	2248	2293	2252	2101	2171	2170	2259	2173	2280	2301	2226	2416	2422	2484	2489	2476	2264	2323	2156	2120	2043	2192	2132	2208
3333	3165	2945	2844	2689	2478	2311	2191	2247	2217	2217	2235	2429	2561	2558	2801	2887	3009	2977	3135	2929	2790	2764	2714	2628	2387	2235	2197	2139	2219	2198	2238	2133	2203	2219	2264	2332	2449	2368	2554	2468	2481	2398	2335	2226	2185	2239	2154	2111	2141
3280	3076	2914	2844	2570	2571	2389	2283	2195	2259	2217	2237	2369	2606	2595	2866	2913	2953	3027	2991	2927	2802	2795	2719	2621	2572	2397	2300	2263	2156	2144	2282	2114	2156	2197	2096	2300	2432	2455	2535	2530	2495	2441	2321	2289	2227	2216	2106	2139	2153
3189	3162	2984	2812	2662	2540	2221	2327	2177	2107	2167	2279	2359	2381	2560	2738	2927	2917	2939	3066	2982	2894	2806	2723	2586	2559	2410	2321	2190	2167	2124	2161	2122	2133	2067	2266	2352	2397	2485	2661	2467	2526	2398	2385	2319	2182	2138	2214	2183	2052
3261	3078	2916	2885	2632	2517	2325	2215	2142	2089	2109	2141	2234	2370	2519	2632	2761	2925	2944	2857	3000	2916	2882	2736	2597	2509	2402	2342	2268	2136	2136	2042	2041	2077	2139	2188	2335	2393	2583	2471	2541	2655	2508	2460	2314	2164	2170	2236	2228	2207
3317	3010	2938	2779	2699	2511	2325	2121	2124	2112	2079	2147	2176	2334	2391	2536	2692	2881	2905	2878	2874	3008	2906	2805	2628	2520	2391	2256	2121	2142	2029	2046	2040	2015	2171	2264	2309	2473	2473	2549	2537	2666	2499	2435	2173	2236	2152	2214	2210	2307
3223	3022	2946	2780	2547	2406	2343	2188	2226	2169	2136	2162	2171	2270	2293	2525	2637	2665	2767	2865	2869	2887	2749	2732	2529	2458	2368	2239	2056	1987	1913	1986	1940	2098	2116	2124	2211	2374	2402	2555	2606	2510	2521	2373	2198	2104	2139	2094	2149	2205
3090	3006	2789	2779	2638	2521	2399	2353	2279	2255	2252	2247	2263	2256	2294	2439	2535	2704	2635	2698	2753	2780	2688	2673	2562	2385	2228	2170	1983	2031	1971	1945	2007	2046	2100	2127	2298	2276	2446	2538	2488	2367	2362	2344	2208	2174	2073	2194	2129	2171
2884	2868	2881	2783	2721	2652	2535	2490	2431	2350	2320	2357	2230	2323	2272	2439	2419	2546	2601	2685	2663	2863	2725	2655	2500	2493	2185	2221	2129	2098	2025	2009	2115	2004	2048	2159	2142	2342	2405	2404	2368	2391	2351	2280	2180	2169	2199	2105	2241	2165
2855	2818	2633	2795	2688	2658	2697	2524	2576	2442	2401	2367	2339	2224	2284	2408	2553	2664	2683	2739	2919	2984	2822	2876	2709	2555	2453	2352	2297	2268	2243	2093	2082	2138	2244	2255	2207	2389	2459	2409	2446	2415	2445	2330	2269	2407	2230	2310	2231	2355
2791	2803	2630	2593	2700	2649	2595	2630	2491	2532	2451	2401	2368	2340	2419	2486	2659	2700	2885	3005	3117	3039	3123	2886	2810	2695	2562	2534	2409	2386	2210	2282	2253	2208	2321	2407	2456	2483	2495	2537	2557	2608	2543	2465	2439	2445	2424	2522	2414	2544
2895	2764	2785	2670	2654	2669	2582	2525	2602	2509	2416	2455	2364	2400	2392	2529	2723	2897	3063	3080	3106	3054	3057	2983	2851	2836	2595	2569	2497	2371	2220	2321	2327	2334	2374	2420	2451	2603	2731	2650	2729	2673	2710	2644	2543	2560	2519	2533	2499	2640
2999	2928	2821	2826	2683	2647	2576	2705	2570	2540	2523	2486	2539	2568	2503	2620	2726	2814	3050	3005	2982	2972	3026	2858	2902	2811	2725	2669	2610	2491	2492	2456	2468	2605	2612	2700	2719	2782	2794	2799	2695	2825	2847	2806	2751	2823	2773	2727	2731	2750
2957	2936	2788	2897	2810	2709	2600	2715	2706	2651	2744	2766	2731	2724	2645	2696	2785	2890	2956	3041	3023	2958	3011	3075	2939	2849	2922	2823	2771	2814	2793	2643	2714	2713	2794	2746	2751	2814	2828	2849	2863	2866	2992	2981	2899	2780	2834	2813	2829	2935
2850	2949	2755	2767	2700	2803	2749	2654	2707	2886	2951	2764	2918	2852	2646	2712	2782	2803	2820	2773	2871	2759	2791	2792	2683	2709	2701	2638	2631	2599	2572	2528	2489	2427	2469	2360	2412	2517	2462	2584	2509	2580	2518	2581	2564	2548	2517	2526	2545	2549
2870	2841	2802	2685	2580	2516	2567	2517	2439	2731	2833	2781	2578	2543	2433	2470	2341	2409	2453	2352	2417	2341	2327	2241	2331	2172	2212	2099	2114	1961	1958	2013	2006	1836	1842	1846	1846	1848	1915	1911	2019	1943	1991	2005	1902	1797	1882	1813	1884	1812
2881	2748	2625	2600	2525	2450	2307	2325	2248	2405	2439	2351	2166	2102	2003	1992	1937	1924	1889	1894	1888	1909	1851	1807	1780	1736	1720	1777	1611	1599	1563	1602	1550	1546	1556	1611	1539	1588	1674	1592	1534	1572	1546	1628	1599	1570	1551	1563	1534	1477
2883	2760	2533	2530	2493	2395	2307	2248	2313	2285	2404	2360	2166	2095	2030	1921	1818	1801	1791	1760	1806	1855	1863	1854	1888	1849	1863	1824	1814	1859	1802	1802	1838	1897	1842	1888	1890	1952	1801	1866	1922	1918	1856	1968	1902	2028	2046	2049	2015	2016
2817	2915	2635	2685	2710	2517	2455	2428	2366	2435	2449	2517	2474	2241	2293	2250	2185	2161	2177	2177	2222	2206	2249	2260	2389	2361	2495	2544	2395	2433	2463	2496	2458	2554	2764	2746	2649	2684	2808	2820	2829	2769	2786	2717	2846	2789	2946	3146	3086	3195
2896	2844	2888	3005	2850	2772	2676	2597	2597	2582	2637	2623	2579	2666	2680	2680	2726	2774	2723	2632	2599	2652	2651	2651	2747	2872	2883	3139	3047	3081	3139	3070	3172	3121	3083	3406	3469	3698	3688	3752	3722	3597	3525	3386	3422	3529	3532	3771	3883	3983
3037	3086	3098	3179	3109	3026	2862	2857	2652	2604	2580	2564	2599	2772	2770	2821	2830	2952	3005	2861	2891	2866	2857	2884	2990	3152	3075	3157	3259	3338	3418	3300	3322	3320	3401	3537	3821	3957	4037	4082	4022	3882	3791	3551	3384	3538	3587	3968	4271	4684
3133	3003	3156	3200	3191	3124	2972	2779	2626	2677	2516	2596	2527	2620	2769	2879	3012	3059	3098	3078	3076	3052	3106	2994	3039	3102	3207	3266	3375	3583	3639	3782	3583	3717	3617	3736	3931	4014	4250	4392	4168	4135	3882	3776	3656	3754	3953	4264	4574	4966
2963	3093	3156	3175	3187	3055	2943	2614	2446	2433	2367	2345	2485	2625	2668	2766	2977	3025	3146	3211	3259	3176	3204	3165	3317	3268	3276	3585	3631	3820	4045	4117	4046	4074	3942	3944	4195	4107	4364	4506	4502	4555	4250	4230	4098	4172	4247	4468	4704	5055
3030	3192	3186	3117	3135	2927	2698	2535	2436	2358	2365	2280	2370	2480	2631	2818	2980	3095	3070	3142	3243	3266	3241	3278	3130	3246	3404	3517	3775	3873	4032	4047	4127	4074	3978	3956	3984	4173	4221	4621	4670	4653	4414	4500	4184	4196	4232	4319	4514	4822
3281	3251	3184	3272	3110	2876	2750	2665	2618	2509	2292	2339	2348	2479	2583	2665	2819	2887	2849	3096	3045	3055	3165	3102	3081	3069	3116	3241	3474	3630	3821	3625	3756	3770	3787	3633	3748	3947	4225	4408	4382	4182	4196	4037	3723	3695	3712	3828	4113	4207
3175	3168	3375	3421	3277	3034	2940	2859	2745	2677	2511	2462	2481	2556	2730	2657	2735	2824	2884	2865	2931	2965	2922	2957	2968	2986	3048	3220	3224	3240	3441	3523	3577	3395	3510	3491	3572	3818	3851	3923	4068	3826	3550	3282	3157	3245	3361	3558	3903	4025
3131	3241	3244	3355	3392	3324	3107	2942	2908	2872	2784	2765	2525	2637	2704	2698	2686	2781	2683	2679	2606	2717	2640	2637	2746	2769	2854	2914	2950	3072	3089	3276	3158	3203	3217	3303	3397	3384	3486	3541	3509	3255	3052	2946	2847	3064	3235	3501	3737	3826
3025	3197	3215	3265	3177	3094	3058	2917	2934	2772	2734	2642	2532	2565	2617	2506	2456	2503	2559	2501	2432	2419	2421	2454	2548	2451	2495	2543	2521	2682	2794	2872	2805	2877	2908	2950	3037	3029	3156	3058	3051	2991	2904	2855	2862	2984	3162	3377	3433	3482
3041	2845	2914	2955	2830	2667	2630	2599	2639	2572	2511	2394	2289	2329	2398	2359	2322	2341	2247	2147	2137	2165	2109	2055	2175	2194	2255	2315	2316	2385	2489	2564	2643	2544	2546	2549	2645	2792	2895	2827	2710	2816	2810	2828	2814	2935	3020	2956	2999	2908
2801	2790	2743	2671	2634	2506	2436	2400	2506	2487	2555	2527	2432	2466	2357	2214	2113	2150	2071	1962	1958	1869	1824	1828	1872	1902	1996	2074	2121	2119	2226	2319	2313	2363	2165	2230	2185	2310	2431	2405	2556	2307	2519	2539	2633	2634	2587	2555	2475	2423
2888	2788	2582	2704	2715	2594	2590	2602	2605	2748	2782	2661	2546	2545	2536	2228	2227	2106	2039	1932	1901	1695	1811	1653	1711	1745	1812	1808	1945	1955	2029	2114	2163	2112	2004	1985	1960	1967	1898	2102	2045	2089	2116	2219	2307	2317	2272	2187	2009	1968
2955	2867	2741	2828	2735	2717	2716	2802	2805	2917	2769	2753	2656	2537	2407	2198	2030	2108	2033	1926	1830	1767	1725	1675	1656	1634	1829	1778	1793	1866	2012	1989	2028	2031	2040	1936	1860	1792	1753	1950	1926	1955	2054	2175	2186	2188	2253	2143	2011	1915
2978	2991	2830	2918	2699	2707	2617	2667	2612	2687	2699	2545	2411	2384	2185	2132	2000	1984	1960	1899	1847	1802	1812	1736	1744	1682	1704	1844	1933	1902	1965	2156	2167	2099	2130	2088	2045	2016	1965	2081	2112	2182	2241	2313	2364	2398	2436	2295	2309	2116
3020	2908	2771	2724	2811	2704	2680	2553	2632	2556	2543	2315	2300	2304	2280	2113	2061	1964	1998	1978	1869	1825	1915	1890	1932	1990	2032	2127	2172	2196	2239	2350	2407	2617	2538	2432	2274	2308	2416	2354	2513	2508	2633	2680	2826	2728	2869	2810	2668	2542
3109	2958	2911	3054	2826	2746	2752	2611	2639	2624	2604	2434	2536	2446	2449	2309	2184	2224	2174	2109	2075	2128	2063	2145	2150	2210	2394	2485	2481	2495	2542	2570	2760	2955	2873	2763	2735	2767	2758	2763	2867	2954	2917	2910	2878	2943	3090	3206	3170	3092
3205	3142	3108	3090	3047	2874	2777	2661	2752	2703	2636	2603	2702	2728	2654	2614	2560	2518	2326	2373	2296	2291	2350	2431	2583	2526	2665	2663	2763	2854	2903	2941	2894	3109	3023	3131	3039	3106	3248	3113	3176	3202	3092	3036	3055	3115	3207	3341	3416	3462
3438	3450	3365	3419	3321	3257	2961	2807	2802	2677	2673	2567	2523	2560	2628	2636	2738	2603	2579	2513	2469	2472	2564	2652	2704	2713	2995	3154	3064	3097	3023	3076	3218	3173	3328	3247	3478	3477	3740	3753	3717	3663	3489	3352	3182	3287	3193	3555	3665	3836
3514	3425	3550	3584	3450	3330	3107	2912	2775	2596	2531	2434	2428	2432	2485	2519	2599	2645	2530	2645	2482	2555	2533	2564	2835	2931	3170	3329	3243	3401	3433	3355	3397	3558	3497	3584	3721	4052	4092	4239	4279	4230	4035	3891	3664	3521	3634	3872	4052	4237
3553	3525	3551	3740	3538	3177	3062	2883	2647	2574	2400	2464	2342	2427	2401	2459	2611	2597	2770	2534	2678	2586	2560	2632	2832	3013	3246	3379	3479	3555	3650	3814	3826	3781	3899	3984	4101	4296	4405	4397	4513	4581	4330	4350	4205	4100	4033	4238	4311	4652
3480	3495	3555	3667	3513	3385	3028	2841	2654	2556	2459	2386	2436	2386	2423	2581	2666	2734	2739	2853	2682	2715	2788	2779	2791	3006	3229	3466	3531	3760	3810	3874	4037	4128	4045	4086	4128	4265	4556	4576	4704	4551	4599	4491	4433	4474	4469	4503	4715	4682
3434	3487	3514	3465	3375	3220	3046	2804	2682	2553	2439	2456	2398	2374	2478	2556	2686	2760	2734	2757	2752	2701	2763	2802	2822	3030	3152	3396	3739	3756	3713	3781	3822	3795	3915	3816	3939	4170	4318	4386	4563	4574	4535	4404	4076	4197	4121	4145	4662	4753
3438	3444	3358	3355	3325	3160	3071	2822	2781	2579	2587	2596	2552	2586	2480	2500	2579	2684	2558	2674	2670	2681	2571	2622	2743	2984	3194	3412	3635	3648	3681	3707	3565	3638	3492	3589	3763	3758	4110	4202	4385	4202	4028	3792	3677	3606	3599	3702	4123	4376
3438	3391	3449	3396	3364	3145	3200	2957	2981	2776	2739	2596	2619	2453	2490	2502	2486	2463	2484	2456	2454	2493	2578	2566	2656	2693	2992	3180	3329	3347	3318	3299	3259	3299	3434	3398	3592	3793	3959	3993	3884	3879	3666	3250	3065	3152	3171	3453	3752	3999
3284	3280	3226	3336	3240	3156	2953	2961	2857	2823	2709	2662	2647	2517	2413	2379	2324	2317	2254	2345	2232	2219	2332	2356	2465	2639	2818	2828	2923	2895	2823	2806	2837	2850	3114	3211	3527	3554	3582	3684	3483	3345	3162	2999	2899	2965	3026	3203	3482	3650
3164	3020	3045	2964	2975	2853	2787	2673	2549	2623	2441	2508	2367	2171	2151	2095	2035	2104	2073	2039	1985	1935	2075	2150	2252	2221	2431	2513	2533	2477	2431	2421	2549	2515	2764	2824	3058	3175	3195	3072	3147	2919	2863	2860	2827	2857	2998	3053	3196	3293
3084	3026	2833	2821	2794	2679	2594	2445	2356	2425	2275	2324	2161	2038	2018	2023	1847	1891	1839	1868	1854	1805	1892	1846	1909	2075	2113	2221	2277	2325	2224	2233	2285	2244	2353	2489	2502	2641	2593	2596	2585	2685	2572	2657	2744	2813	2708	2844	2815	2789
3166	2994	2772	2830	2664	2682	2496	2479	2298	2347	2246	2250	2227	2099	1983	2013	1998	1788	1954	1924	1896	1801	1862	1753	1844	1949	1951	2001	2078	1975	2027	2044	2059	2104	2158	2169	2157	2068	2056	2036	2013	2075	2178	2242	2396	2485	2462	2421	2261	2283
3252	3058	2996	2919	2775	2767	2675	2610	2501	2323	2361	2351	2405	2210	2186	2040	2048	1983	2111	1996	1965	1908	1893	1808	1876	1960	1871	1848	1864	1844	1842	1888	1881	1953	1884	1897	1947	1885	1829	1830	1742	1824	1885	1994	2128	2262	2194	2193	2058	1940
3221	3217	3075	2993	2769	2802	2632	2519	2392	2386	2213	2284	2208	2145	2086	2102	2109	2101	2045	1893	2006	1814	1863	1795	1792	1798	1782	1773	1806	1713	1854	1801	1810	1963	1920	1941	1958	1924	1935	1841	1846	1876	1893	1995	2136	2359	2291	2396	2182	2040
3159	3020	2973	2858	2777	2772	2561	2525	2283	2195	2056	2045	2057	2061	2024	1945	1843	1887	1792	1769	1680	1761	1689	1669	1743	1677	1690	1758	1733	1838	1990	1943	2061	2111	2137	2130	2209	2390	2256	2249	2170	2126	2134	2268	2396	2527	2561	2610	2582	2393
3256	3079	2861	2932	2989	2885	2649	2591	2492	2309	2269	2055	2033	2078	1949	1915	1915	1870	1808	1737	1679	1671	1760	1790	1812	1824	1883	1931	2037	2178	2129	2280	2314	2395	2373	2462	2625	2614	2596	2555	2508	2451	2428	2447	2678	2683	2749	2874	2917	2752
3164	3013	3089	3012	3160	3135	3027	2873	2700	2769	2542	2359	2468	2200	2198	2075	2062	1999	2000	1971	2064	2005	2007	2142	2200	2228	2360	2293	2462	2585	2509	2509	2528	2536	2624	2722	2984	3025	3066	3046	2954	2732	2754	2763	2791	2846	3006	3035	3207	3215
3259	3219	3205	3218	3262	3152	3216	3061	2930	2807	2770	2600	2537	2425	2379	2163	2160	2123	2172	2258	2260	2314	2383	2406	2468	2590	2628	2882	2872	2856	2780	2709	2742	2670	2742	2836	3230	3394	3670	3595	3572	3342	3228	2894	2912	2898	3172	3261	3326	3574
3179	3195	3249	3298	3289	3292	3186	3081	2966	2859	2743	2653	2574	2496	2328	2200	2184	2178	2255	2220	2213	2290	2438	2406	2572	2692	2895	3014	3229	3191	3189	3108	2987	3049	2981	3148	3402	3683	3856	3991	3919	3824	3475	3343	3031	2964	3192	3304	3664	4136
3192	3349	3307	3485	3366	3179	3200	3063	2899	2915	2768	2571	2612	2516	2194	2251	2169	2164	2155	2054	2228	2163	2300	2412	2494	2715	2853	3015	3273	3473	3574	3590	3540	3472	3498	3577	3707	3927	4198	4268	4207	3910	3726	3586	3444	3372	3523	3710	4067	4347
3326	3300	3434	3467	3509	3362	3147	2985	2953	2872	2783	2613	2465	2394	2331	2227	2261	2355	2136	2248	2176	2247	2382	2358	2514	2804	2990	3150	3371	3528	3657	3789	3702	3860	4056	3921	4318	4561	4589	4640	4469	4436	4133	4014	4008	4115	4264	4376	4708	5044
3402	3459	3363	3445	3445	3320	3133	3060	2779	2724	2746	2543	2487	2344	2168	2171	2182	2170	2247	2308	2321	2367	2386	2640	2756	3018	3176	3143	3434	3469	3562	3745	3733	3781	4151	4215	4427	4847	5156	5207	5153	4928	4642	4408	4422	4461	4842	4956	5241	5532
3392	3367	3391	3456	3296	3195	3066	2925	2736	2664	2582	2396	2440	2182	2069	2059	2099	2254	2193	2201	2352	2341	2418	2465	2634	2820	3180	3288	3434	3328	3501	3460	3526	3530	3569	3782	4132	4431	4827	5303	5235	4750	4400	4098	4067	4188	4234	4473	4664	4987
3364	3361	3266	3446	3317	3232	3116	2973	2879	2774	2612	2488	2381	2344	2230	2045	2117	2042	2247	2212	2140	2196	2247	2266	2451	2666	2792	2939	3163	3297	3417	3177	3097	3152	3102	3227	3349	3752	4132	4402	4450	4271	3844	3722	3395	3412	3393	3515	3867	4217
3224	3306	3310	3473	3346	3364	3265	3159	3137	2923	2869	2761	2537	2531	2329	2261	2326	2215	2046	2047	2066	2011	1993	2150	2310	2503	2717	2888	3132	3043	3006	2976	2944	2789	2778	2750	2964	3210	3569	3664	3709	3638	3453	3208	3026	3073	3177	3358	3630	3875
3068	3102	3111	3244	3259	3174	3109	2967	2839	2874	2791	2606	2513	2485	2393	2301	2190	2121	2116	1996	2001	1995	1992	2045	2210	2376	2489	2707	2853	2860	2796	2605	2675	2632	2547	2626	2811	3095	3437	3444	3465	3447	3329	3173	3084	3188	3421	3468	3807	3831
2934	2880	2716	2716	2818	2651	2706	2578	2430	2379	2384	2346	2209	2125	2126	2072	1962	2097	2037	1951	1863	1941	1962	2129	2164	2394	2567	2542	2682	2619	2514	2575	2465	2415	2576	2554	2814	2959	3202	3257	3255	3245	3208	3184	3097	3176	3407	3616	3663	3725
2611	2522	2436	2376	2475	2359	2294	2298	2397	2276	2110	2102	2084	2114	2005	2038	1988	1952	1954	1865	1854	1851	1826	1932	2166	2216	2246	2431	2386	2343	2294	2248	2300	2312	2247	2273	2393	2652	2777	2773	2972	2812	2837	2824	2831	2874	3126	3054	3100	2994
2289	2326	2377	2337	2247	2327	2469	2566	2495	2463	2347	2299	2197	2240	2200	2176	2112	1972	2025	1964	1929	1851	1978	1874	1957	2101	2088	1995	2160	2049	2002	2021	1981	2053	2062	2033	1993	2166	2182	2176	2267	2297	2282	2351	2462	2507	2542	2483	2447	2472
2145	2201	2243	2238	2371	2408	2511	2601	2668	2657	2572	2568	2418	2402	2333	2245	2277	2114	2161	2009	1981	1906	1920	1887	1887	1914	1966	1936	1903	1874	1904	1929	1979	2021	1927	1912	1958	1846	1874	1905	2011	2117	2183	2250	2343	2379	2316	2287	2175	2168
2145	2128	2326	2277	2353	2403	2340	2281	2496	2458	2444	2396	2230	2372	2106	2110	2044	2110	2062	2097	2011	2044	1975	1980	1964	2012	2025	1970	1960	1945	2035	2029	2072	2174	2189	2069	2022	2012	2126	2118	2150	2227	2270	2340	2447	2589	2582	2616	2429	2412
2170	2141	2188	2296	2233	2243	2336	2220	2237	2246	2073	2055	2005	2049	1980	2038	1912	2035	2022	2106	2218	2173	2249	2192	2225	2263	2239	2348	2284	2228	2391	2289	2287	2440	2457	2553	2580	2562	2683	2724	2666	2692	2649	2734	2775	2844	2924	2858	2903	2698
2261	2194	2111	2205	2296	2383	2249	2374	2238	2278	2163	2062	2067	2040	2078	2035	2023	2141	2207	2296	2217	2425	2399	2447	2580	2736	2736	2744	2837	2637	2667	2635	2651	2718	2826	3015	3032	3036	3160	3294	3219	3110	2917	2892	2833	2886	2928	3144	2984	3210
2209	2281	2333	2388	2501	2508	2589	2526	2542	2407	2387	2482	2341	2378	2352	2331	2363	2370	2365	2382	2387	2460	2494	2618	2689	2932	2795	2996	3071	2984	2969	2898	3103	3105	3243	3345	3288	3418	3366	3508	3311	3260	3136	2926	2863	2767	2978	3084	3119	3282
2280	2408	2563	2536	2744	2749	2779	2860	2712	2802	2715	2586	2636	2640	2544	2595	2531	2527	2648	2592	2544	2621	2636	2667	2729	2880	2933	3129	3158	3111	3219	3332	3430	3618	3579	3565	3686	3631	3642	3712	3642	3492	3230	2955	2938	3002	2991	3051	3423	3628
2314	2565	2617	2792	2928	2799	2753	2843	2779	2731	2686	2673	2569	2581	2594	2675	2708	2726	2841	2880	2881	2851	2796	2779	2870	3017	3056	3183	3214	3375	3470	3702	3849	3914	3798	3700	3744	4075	4092	4272	4155	3956	3726	3318	3293	3366	3423	3453	3806	3928
2505	2590	2881	2788	2847	2776	2837	2598	2522	2531	2481	2419	2498	2394	2611	2542	2621	2854	3095	3026	3159	3241	3220	3301	3363	3334	3493	3725	3913	3899	4052	4210	4320	4003	3718	3625	3546	3906	4276	4731	4908	4689	4465	4258	4019	3936	4219	4307	4359	4494
2551	2701	2755	2779	2896	2792	2773	2637	2514	2496	2434	2321	2423	2415	2500	2743	2791	2967	3138	3307	3349	3511	3631	3590	3651	3911	3928	4104	4368	4545	4767	4803	4336	4038	3459	3492	3473	3532	4026	4582	5208	5595	5456	5063	4522	4429	4583	4655	4883	4936
2366	2497	2659	2800	2828	2743	2727	2726	2629	2606	2561	2561	2519	2525	2678	2606	2890	2927	3245	3263	3366	3463	3493	3576	3471	3746	3916	4180	4288	4519	4737	4878	4328	3680	3278	3044	3089	2959	3396	3892	4670	5565	5576	5193	4490	4253	4327	4491	4661	4733
2364	2477	2626	2773	2964	3033	2872	2895	2734	2877	2625	2708	2620	2638	2743	2702	2953	2975	3012	3324	3229	3199	3279	3183	3316	3382	3620	3960	3919	4044	4368	4638	4238	3570	2861	2624	2714	2444	2756	3330	4139	4858	5158	4619	4348	3787	3894	4004	4195	4613
2261	2460	2644	2836	2767	2924	2880	2831	2941	2831	2789	2732	2711	2800	2824	2883	3120	2974	3105	3166	3137	3144	3161	3114	3187	3318	3499	3631	3813	3864	4083	4551	4253	3578	2833	2514	2392	2488	2674	3243	3942	4355	4723	4324	3796	3843	3870	4151	4405	4655
2230	2416	2579	2634	2708	2687	2653	2673	2582	2530	2500	2459	2489	2629	2707	2729	2721	2959	2893	2988	2995	2877	2953	2954	3055	2998	3164	3318	3371	3467	3532	3945	3835	3283	2815	2627	2559	2546	2756	3218	3593	3942	3991	3885	3662	3641	3893	3965	4287	4344
2271	2244	2309	2487	2460	2450	2309	2281	2297	2180	2223	2063	2159	2145	2119	2219	2242	2242	2205	2293	2348	2399	2322	2296	2282	2446	2553	2600	2548	2442	2672	2788	2826	2635	2400	2454	2509	2472	2490	2657	2858	2886	2975	2872	2656	2860	2899	3122	3235	3245
2180	2124	2165	2127	2085	2162	2152	2047	2002	1908	1895	1794	1784	1815	1708	1751	1707	1704	1723	1664	1679	1770	1753	1762	1803	1724	1895	1862	1765	1712	1806	1957	1963	1876	1916	1937	1882	1775	1919	1933	1909	1919	1999	1852	1695	1736	1878	1930	1958	1994
2157	2090	1992	2052	2016	1980	2004	1975	1950	1871	1817	1750	1798	1707	1618	1651	1487	1532	1473	1494	1580	1568	1537	1505	1578	1544	1660	1584	1554	1574	1557	1540	1691	1633	1645	1595	1595	1497	1432	1479	1575	1509	1557	1510	1511	1464	1411	1495	1447	1517
2119	2089	1990	2093	2090	2123	2064	2107	1987	2064	1980	1883	2008	1871	1875	1733	1831	1718	1793	1799	1795	1772	1833	1829	1758	1840	1843	1794	1714	1779	1724	1729	1888	1875	1935	1767	1665	1613	1563	1578	1671	1716	1850	1871	1868	1829	1801	1666	1701	1776
2151	2155	2134	2156	2066	2187	2229	2209	2213	2208	2211	2162	2135	2190	2114	2091	2088	2158	2214	2224	2263	2282	2172	2158	2168	2083	2052	2092	2033	1919	2025	2088	2070	2226	2265	2223	2194	1977	1993	2045	2039	2096	2240	2395	2313	2224	2188	2166	2165	2073
2223	2269	2229	2177	2221	2277	2247	2286	2280	2275	2244	2345	2338	2282	2327	2352	2384	2312	2389	2424	2493	2432	2375	2412	2306	2293	2279	2213	2179	2164	2145	2071	2226	2202	2435	2340	2392	2279	2353	2218	2248	2335	2347	2313	2345	2354	2376	2476	2297	2372
2190	2184	2177	2215	2223	2216	2193	2289	2292	2260	2265	2226	2331	2250	2276	2332	2318	2295	2388	2406	2443	2485	2523	2509	2477	2456	2363	2269	2229	2181	2110	2226	2218	2191	2232	2264	2282	2282	2313	2235	2280	2265	2244	2285	2326	2389	2289	2237	2425	2400
2246	2150	2175	2303	2153	2177	2261	2186	2270	2246	2190	2156	2141	2131	2087	2207	2067	2189	2194	2299	2245	2286	2357	2467	2436	2590	2504	2409	2476	2369	2325	2278	2171	2255	2127	2163	2177	2065	2066	2208	2223	2271	2236	2302	2209	2258	2306	2221	2407	2436
2143	2216	2228	2136	2157	2219	2264	2313	2275	2197	2156	2081	2088	2060	2091	2032	2119	1990	2045	2119	2206	2206	2298	2382	2348	2415	2440	2460	2388	2340	2422	2300	2296	2238	2092	2131	2097	2056	2099	2124	2193	2300	2382	2462	2314	2221	2224	2310	2322	2351
2155	2086	2114	2231	2091	2199	2235	2261	2288	2274	2264	2138	2040	2119	2042	2015	1972	1954	1976	2002	2016	2143	2212	2256	2265	2302	2217	2385	2359	2347	2335	2320	2358	2346	2284	2205	2117	2111	2161	2246	2296	2356	2499	2378	2345	2230	2172	2342	2225	2360
2118	2082	2194	2118	2084	2198	2318	2221	2331	2191	2227	2167	2120	2115	2151	2029	2113	2030	1950	1948	2021	2125	2201	2319	2199	2186	2236	2169	2196	2221	2244	2333	2311	2378	2228	2270	2142	2148	2255	2194	2244	2302	2268	2300	2338	2306	2312	2172	2218	2244
2143	2171	2108	2191	2104	2129	2277	2234	2272	2270	2285	2172	2123	2126	2219	2173	2175	2101	2111	2086	2158	2183	2219	2201	2297	2143	2092	2002	2048	2160	2156	2248	2306	2219	2277	2225	2284	2215	2137	2176	2167	2191	2132	2248	2253	2251	2227	2323	2182	2080
2238	2264	2160	2151	2049	2195	2219	2381	2279	2231	2251	2230	2268	2263	2376	2213	2162	2227	2205	2283	2084	2260	2253	2370	2249	2193	2058	2006	1945	2008	1994	2032	2041	2076	2119	2125	2257	2197	2181	2076	2142	1963	2041	2179	2201	2276	2316	2224	2178	2175
2282	2321	2264	2276	2229	2255	2386	2277	2293	2328	2286	2262	2274	2315	2343	2213	2177	2162	2118	2230	2243	2377	2387	2421	2447	2352	2388	2236	2302	2227	2172	2131	2108	2077	2190	2132	2291	2186	2084	2078	2161	2096	2139	2134	2187	2269	2291	2318	2249	2302
2331	2200	2306	2275	2352	2348	2376	2325	2299	2232	2250	2332	2271	2283	2264	2255	2110	2078	2138	2183	2339	2367	2540	2552	2504	2621	2604	2593	2504	2546	2358	2342	2288	2175	2139	2330	2311	2189	2312	2216	2303	2282	2218	2302	2264	2381	2398	2438	2560	2490
2242	2364	2335	2350	2447	2462	2570	2447	2481	2479	2480	2444	2422	2436	2346	2284	2164	2195	2053	2136	2187	2264	2325	2305	2550	2655	2582	2761	2701	2712	2669	2522	2526	2409	2303	2290	2244	2341	2179	2201	2270	2291	2384	2404	2408	2351	2383	2357	2449	2497
2064	2069	2342	2319	2480	2613	2587	2690	2680	2895	2820	2860	2722	2618	2529	2465	2135	2087	1988	1885	1883	1911	1915	2010	1998	2115	2146	2336	2370	2425	2425	2504	2479	2458	2316	2253	2212	2202	2065	2034	1989	1986	2113	2183	2053	1899	1977	1916	1937	2115
2061	1995	2145	2207	2381	2539	2773	2826	2911	3015	3045	3065	2846	2848	2665	2396	2160	2032	1926	1701	1667	1618	1535	1542	1566	1671	1719	1748	1939	1918	2065	2169	2224	2225	2200	2138	2006	1817	1868	1815	1662	1721	1784	1707	1671	1564	1600	1533	1530	1616
1916	2011	2042	2218	2369	2496	2684	2705	2897	3018	3074	2892	2895	2663	2566	2378	2215	2072	1804	1748	1595	1522	1538	1450	1456	1435	1520	1413	1516	1496	1658	1812	1943	1918	1887	1832	1815	1722	1671	1596	1702	1698	1755	1550	1552	1575	1497	1540	1450	1495
2089	2141	2249	2421	2479	2538	2624	2710	2754	2912	2922	2815	2633	2588	2496	2349	2309	2254	2086	1958	2018	1813	1680	1666	1605	1616	1667	1632	1604	1669	1706	1741	1783	1868	1859	1929	1891	1803	1831	1880	1924	1965	2069	2146	2032	1991	1895	1859	1877	1989
2330	2401	2408	2668	2687	2700	2759	2820	2767	2834	2774	2726	2710	2590	2611	2497	2454	2397	2558	2432	2417	2293	2236	2201	2156	2099	2209	2225	2102	1996	2054	2135	2199	2253	2292	2281	2354	2267	2319	2254	2357	2578	2637	2797	2687	2743	2565	2510	2607	2707
2320	2595	2758	2764	2917	2883	2792	2941	2905	2840	2859	2701	2652	2745	2630	2624	2717	2698	2784	2805	2897	2789	2830	2731	2719	2595	2602	2480	2352	2234	2314	2411	2498	2564	2578	2766	2704	2787	2831	2855	2821	3057	3174	3237	3256	3208	3056	2991	3055	3145
2466	2656	2784	2872	2868	2884	2805	2565	2698	2635	2610	2517	2471	2522	2465	2609	2680	2709	2947	2946	2891	2970	2984	3004	2928	2920	2911	2746	2668	2419	2337	2394	2432	2517	2574	2777	2795	2908	3136	3162	3352	3394	3474	3541	3640	3488	3483	3240	3224	3320
2646	2633	2723	2919	2707	2640	2536	2483	2320	2379	2242	2218	2155	2212	2237	2323	2456	2524	2725	2778	2920	2859	3037	3042	3076	2975	2907	2822	2753	2586	2428	2467	2312	2339	2417	2553	2692	2839	3114	3311	3618	3684	3712	3903	4051	3811	3807	3780	3723	3719
2483	2643	2799	2711	2557	2407	2248	2171	2089	2031	1971	1898	1903	1985	2085	2126	2180	2399	2562	2674	2662	2882	2984	2998	3101	3163	3135	2973	2752	2677	2563	2386	2371	2394	2347	2637	2655	3002	3159	3289	3453	3699	3799	3810	3980	4040	4109	4083	4094	4064
2505	2674	2663	2585	2543	2391	2118	2219	2054	1958	1939	1868	1895	1820	2016	2052	2225	2355	2476	2473	2656	2742	2912	2990	3042	3103	2983	2944	2891	2638	2537	2439	2298	2342	2314	2486	2641	2805	2970	3255	3441	3447	3646	3699	3730	3939	3925	3906	4000	4048
2593	2628	2738	2773	2634	2462	2330	2165	2146	2083	2061	2115	1902	1948	2079	2192	2176	2396	2275	2479	2466	2572	2752	2785	2787	2908	2905	2831	2748	2658	2577	2409	2323	2330	2363	2241	2456	2611	2860	2991	3249	3418	3484	3529	3463	3603	3365	3465	3423	3580
2529	2680	2803	2840	2760	2705	2565	2469	2342	2481	2243	2241	2141	2074	2179	2278	2214	2355	2318	2295	2265	2454	2561	2688	2788	2833	2787	2825	2731	2727	2578	2517	2365	2260	2239	2171	2258	2392	2656	2917	3132	3230	3466	3480	3398	3095	3023	2994	2947	3139
2543	2723	2830	2910	3023	2925	2679	2717	2605	2504	2455	2381	2294	2212	2368	2336	2399	2366	2358	2270	2241	2296	2291	2493	2567	2665	2578	2575	2465	2615	2446	2438	2195	2163	2111	2052	2065	2231	2458	2743	2829	3129	3256	3175	3071	2784	2484	2498	2666	2910
2539	2634	2716	2976	2877	2884	2638	2679	2575	2602	2394	2358	2249	2290	2282	2358	2205	2271	2099	2209	2085	2104	2211	2246	2347	2254	2421	2217	2251	2274	2215	2098	2087	2036	1993	2012	2069	2108	2341	2455	2600	2764	2801	2698	2607	2373	2242	2241	2372	2614
2389	2519	2724	2931	2643	2688	2597	2484	2545	2480	2412	2241	2224	2240	2262	2188	2140	2098	1928	1995	1974	1962	1954	2000	2032	2070	1985	1889	1889	1904	1910	1790	1847	1848	1863	1898	1931	2057	2058	2199	2324	2416	2419	2474	2364	2347	2198	2245	2331	2506
2397	2535	2604	2699	2628	2582	2602	2576	2581	2451	2454	2295	2238	2190	2171	2078	2032	1945	1857	1861	1777	1709	1779	1716	1743	1651	1640	1613	1622	1619	1621	1658	1603	1668	1750	1703	1853	1848	1738	1862	1940	2047	2114	2191	2301	2278	2302	2357	2375	2441
2355	2365	2500	2607	2524	2605	2624	2619	2678	2742	2693	2495	2486	2318	2360	2160	2103	1850	1801	1884	1724	1761	1732	1610	1536	1516	1541	1471	1478	1484	1477	1415	1436	1561	1547	1665	1719	1619	1629	1622	1678	1756	1736	1923	1988	2099	2058	1994	1972	2060
2188	2287	2433	2573	2556	2553	2636	2610	2681	2736	2740	2660	2683	2636	2403	2259	2132	2032	2001	1901	1780	1717	1693	1653	1581	1605	1514	1468	1450	1414	1397	1505	1439	1514	1586	1696	1662	1637	1644	1566	1579	1596	1668	1537	1738	1695	1698	1698	1658	1599
2282	2240	2403	2324	2396	2383	2439	2462	2404	2400	2619	2593	2589	2473	2278	2264	2127	2081	1912	1799	1776	1659	1638	1637	1583	1646	1655	1632	1543	1462	1434	1532	1495	1579	1672	1713	1795	1703	1724	1789	1654	1588	1774	1842	1777	1907	1854	1830	1759	1634
2386	2473	2446	2466	2449	2351	2207	2123	2096	2149	2153	2081	2238	2193	2101	2109	2107	1872	1863	1840	1654	1637	1612	1701	1693	1706	1728	1748	1719	1714	1706	1715	1708	1757	1855	1885	1988	1970	2000	1894	1871	2003	2159	2346	2564	2710	2695	2669	2491	2438
2398	2521	2650	2590	2475	2309	2169	2150	2008	1976	1871	1920	1912	1902	2014	1995	1939	2037	2017	1917	1786	1737	1761	1751	1799	1881	1975	2031	2117	2038	1961	2067	2022	2018	2098	2242	2326	2443	2411	2309	2316	2549	2535	2741	2946	3244	3285	3484	3428	3210
2548	2654	2733	2762	2741	2565	2378	2186	2083	1969	2009	1901	1880	1896	1935	2071	2025	2176	2192	2166	2087	2015	2020	1999	1980	2138	2242	2389	2436	2411	2234	2366	2162	2250	2401	2532	2919	2924	2866	2768	2956	2916	2634	2328	2327	2615	2850	3166	3289	3413
2691	2798	2971	2917	2888	2650	2538	2508	2274	2112	2078	2037	1913	2010	1964	2069	2303	2383	2425	2393	2389	2384	2247	2277	2350	2418	2674	2728	2793	2811	2757	2693	2610	2564	2757	2874	3264	3447	3479	3503	3522	3122	2422	2046	1953	2215	2258	2624	3123	3601
2524	2800	2882	3002	2984	2835	2772	2513	2443	2270	2204	2064	1992	1996	2146	2283	2295	2384	2562	2621	2495	2519	2491	2561	2595	2735	3087	3134	3342	3256	3222	3101	2731	2605	2772	2944	3242	3491	3719	4032	4291	3817	2826	2359	2415	2375	2238	2302	2787	3306
2473	2891	2914	3045	2908	2723	2631	2418	2398	2279	2155	1962	1942	1934	2117	2231	2371	2514	2660	2520	2566	2588	2466	2408	2676	2922	3198	3566	3684	3776	3539	3371	3089	2797	2729	2855	3246	3571	4001	4563	5107	4663	3570	3079	3326	3296	2669	2458	2592	2757
2629	3027	2975	3042	2974	2793	2554	2314	2238	2231	2018	1838	1801	1835	1960	2076	2281	2503	2762	2792	2705	2697	2576	2589	2745	2978	3323	3620	3950	4133	4211	3789	3473	3141	3128	3215	3333	3805	4235	4808	5201	4863	3775	3242	3437	3458	3087	2680	2896	3024
2687	3060	3169	3126	2900	2722	2618	2465	2199	2089	2046	1801	1805	1856	1895	2226	2497	2651	2742	2808	2796	2966	2820	2651	2780	3117	3256	3682	3875	4194	4246	4108	3765	3708	3812	3697	3917	4163	4403	4704	5118	4538	3591	2996	2939	2916	3056	2987	3521	3762
2738	2873	3161	3213	2984	2831	2674	2488	2330	2265	2059	2005	1855	1927	1955	2189	2375	2585	2591	2823	2840	2858	2860	2774	2740	2938	3140	3439	3777	3950	4151	4185	4038	3965	3863	3876	4099	4136	4338	4281	4330	4161	3651	3159	2922	3086	3444	3695	4197	4665
2719	2928	3095	3188	3192	2876	2769	2609	2478	2431	2241	2106	1999	1956	2042	2052	2294	2377	2517	2514	2575	2612	2588	2572	2552	2892	3010	3086	3451	3610	3745	3839	3804	3663	3492	3450	3356	3494	3488	3554	3805	3981	3980	3806	3737	3726	3905	4192	4465	4713
2717	2940	3116	3235	3156	2975	2910	2899	2603	2513	2326	2252	2146	2142	2047	2147	2193	2323	2465	2470	2370	2401	2539	2384	2366	2531	2673	2886	3061	3343	3505	3749	3450	3262	3138	2909	2948	2901	2925	3247	3503	3792	4070	4124	3973	3976	4022	3830	3891	4022
2707	3015	3007	3155	3217	3057	2918	2797	2720	2465	2255	2278	2192	2112	2139	2156	2278	2245	2397	2426	2336	2359	2237	2138	2148	2212	2556	2750	2965	3268	3419	3524	3289	3112	2934	2872	2761	2713	2843	2935	3269	3420	3519	3493	3335	3270	3062	3112	3007	3285
2670	2839	2921	3035	2992	2976	2777	2593	2513	2276	2145	2166	2115	2108	2128	2184	2185	2325	2373	2255	2113	2083	1938	1823	1886	1998	2304	2625	2856	3196	3389	3226	3143	3041	2836	2792	2781	2836	2925	3158	3269	3375	3162	2956	2761	2611	2431	2442	2593	2757
2726	2647	2771	2934	2869	2625	2611	2435	2158	2048	1969	2016	1998	1975	2056	2044	2135	2137	2147	1983	1928	1692	1680	1532	1711	1824	2193	2496	2814	3025	3168	3062	2819	2756	2519	2493	2528	2692	2933	3032	3283	3355	3096	3095	2749	2447	2445	2372	2321	2639
2493	2638	2725	2754	2671	2583	2408	2211	2046	1919	1891	1888	1923	2003	1981	1957	2081	1990	1983	1755	1560	1508	1351	1395	1452	1636	1839	2352	2720	2909	2943	2720	2624	2237	2161	2081	2215	2179	2307	2629	2753	2951	2852	2831	2487	2421	2204	2097	2027	2151
2510	2622	2664	2632	2603	2504	2312	2200	2079	2077	1923	2117	2001	1963	2127	1990	2073	1832	1779	1604	1422	1322	1258	1353	1424	1569	1755	2058	2335	2578	2564	2401	2106	1896	1833	1882	1895	1914	2066	1970	2290	2401	2392	2329	2226	1946	1882	1756	1643	1760
2580	2731	2700	2619	2570	2347	2326	2097	2121	1970	1990	2044	2054	2190	2112	2153	2005	1984	1804	1640	1472	1328	1270	1286	1343	1510	1659	1904	2021	2152	2316	2342	2032	1914	1850	1771	1803	1830	1954	1929	2024	2125	2166	2138	1963	1839	1731	1704	1696	1650
2607	2674	2658	2583	2511	2459	2275	2052	1923	1870	1869	1927	1936	2079	2083	2041	2039	1939	1748	1644	1474	1361	1219	1289	1389	1375	1557	1730	2003	2269	2366	2332	2217	2043	1850	1862	1779	1832	1957	2085	2138	2371	2435	2430	2243	2022	1935	1934	1874	1667
2750	2677	2764	2687	2648	2406	2192	2044	1890	1771	1669	1663	1756	1811	1929	1924	1791	1849	1841	1715	1493	1377	1327	1283	1362	1383	1593	1846	2126	2379	2571	2678	2584	2412	2188	2061	1914	1943	2025	2243	2351	2692	2749	2909	2833	2588	2369	2266	2129	1946
2776	2843	2872	2938	2833	2601	2400	2231	2075	1780	1733	1710	1779	1852	1921	1978	1907	1946	1908	1625	1649	1546	1508	1373	1534	1586	1756	2105	2381	2751	2813	3060	2937	2671	2453	2326	2252	2146	2224	2413	2560	2925	3093	3254	3248	2983	2661	2454	2324	2240
2824	2881	3018	3012	2865	2848	2727	2519	2259	2154	2064	1910	1892	1899	2069	2081	2084	2120	2053	2033	1884	1797	1738	1695	1697	1828	1993	2246	2675	2875	3110	3081	3064	3003	2870	2650	2546	2457	2444	2552	2762	3009	3216	3461	3360	3111	2713	2584	2538	2465
2847	3028	3018	3072	3080	3051	3005	2793	2507	2402	2317	2238	2077	2156	2217	2271	2362	2414	2237	2268	2116	2176	2147	2040	1993	2107	2268	2502	2746	3063	3180	3248	3339	3199	3025	2889	2795	2681	2609	2708	2861	3113	3269	3493	3366	3313	2965	2687	2533	2689
2785	2943	3161	3170	3109	3042	3164	2857	2779	2685	2602	2401	2232	2279	2300	2456	2347	2553	2556	2475	2423	2367	2300	2357	2370	2408	2590	2770	2928	3328	3442	3423	3568	3501	3316	3216	3100	2981	2827	2927	2951	3147	3327	3532	3621	3324	3145	2811	2736	2749
2782	3003	3265	3283	3217	3158	3069	2800	2853	2702	2563	2413	2327	2354	2351	2464	2641	2648	2648	2683	2526	2593	2493	2530	2432	2671	2874	3148	3343	3618	3917	3898	4017	3782	3558	3394	3307	3251	3261	3225	3255	3446	3747	3989	3923	3811	3561	2921	2967	2965
2731	3063	3105	3272	3150	3112	2947	2815	2643	2550	2421	2291	2127	2320	2398	2424	2714	2755	2867	2884	2763	2790	2617	2717	2701	2820	3169	3438	3793	4059	4388	4439	4384	4244	4047	3936	3864	3598	3676	3644	3790	3969	4269	4400	4478	4290	4043	3652	3383	3494
2797	3074	3241	3236	3198	2985	2762	2689	2435	2428	2352	2143	2129	2223	2230	2442	2530	2778	2978	3055	2930	3026	2884	2830	2828	2964	3236	3432	3861	4119	4677	4580	4655	4551	4372	4217	4066	3837	3798	3788	3959	4246	4332	4771	4730	4695	4499	4173	3779	3782
2931	3115	3212	3260	3240	3032	2888	2759	2614	2444	2241	2180	2038	2087	2161	2322	2431	2594	2706	2846	2885	2839	2776	2787	2719	2827	2990	3355	3510	3918	4296	4312	4232	4120	3990	3972	3821	3643	3491	3548	3657	3744	3966	4240	4518	4462	4205	4100	3789	3703
2797	3039	3155	3147	3252	3108	2985	2927	2765	2659	2347	2196	2057	2060	2033	2197	2321	2408	2535	2590	2571	2575	2456	2501	2430	2581	2739	2879	3220	3519	3695	3823	3914	3660	3563	3447	3231	3224	3087	3170	3266	3254	3494	3708	3764	3818	3570	3643	3296	3316
2906	3063	3132	3236	3220	3145	3012	2865	2755	2669	2466	2233	2135	2027	1979	2092	2146	2282	2379	2336	2315	2332	2334	2240	2326	2421	2443	2726	3136	3122	3291	3538	3438	3236	3129	3147	2913	2973	2948	3076	3099	3242	3301	3463	3394	3299	2998	2924	2706	2668
2720	2958	3115	3213	3160	3020	2999	2801	2738	2481	2327	2258	2158	2041	2049	2190	2085	2307	2367	2314	2262	2274	2202	2199	2172	2324	2468	2704	2877	2993	3175	3143	3170	2899	2856	2816	2934	2841	2944	3118	3198	3292	3384	3568	3251	3077	2782	2527	2133	2248
2774	2987	3038	3013	3043	2819	2773	2421	2424	2263	2085	2065	1903	1905	2030	2008	2149	2197	2209	2186	2066	2077	2049	1985	2079	2166	2451	2630	2923	2970	2993	3065	2729	2547	2470	2551	2423	2533	2648	2867	3055	3259	3455	3551	3536	3346	2841	2429	2112	2195
2662	2905	2906	2857	2798	2739	2468	2210	2068	2006	1883	1854	1789	1913	1882	1980	1961	1999	1982	2003	1903	1796	1841	1675	1814	1826	2147	2339	2616	2661	2656	2668	2380	2244	2275	2137	2126	2144	2214	2281	2496	2620	2934	3225	3453	3246	3204	3109	2951	2898
2634	2730	2766	2846	2643	2519	2379	2132	1983	1954	1854	1729	1824	1932	1914	1905	1806	1845	1900	1747	1793	1672	1589	1600	1485	1600	1736	1796	1887	2054	2156	2065	2031	2044	1933	1910	1838	1813	1679	1720	1738	1986	2161	2391	2543	2739	2976	3198	3413	3311
2555	2628	2750	2684	2732	2556	2313	2213	2127	2010	2063	2090	2016	1994	1985	1861	1841	1823	1792	1754	1606	1493	1439	1459	1431	1459	1540	1609	1631	1730	1776	1745	1717	1652	1668	1725	1567	1669	1611	1516	1530	1530	1558	1807	1866	2057	2436	2453	2595	2704
2501	2669	2796	2695	2589	2481	2434	2308	2164	2098	2139	2176	2221	2167	2067	1995	1855	1831	1812	1713	1647	1570	1520	1401	1505	1502	1524	1560	1552	1613	1592	1533	1543	1559	1463	1466	1576	1532	1586	1539	1570	1534	1520	1533	1581	1770	1922	1821	1759	1802
2609	2595	2536	2615	2496	2367	2174	2174	1991	2056	2059	2087	1993	2091	2004	1998	1839	1853	1763	1667	1658	1612	1517	1586	1507	1597	1563	1597	1654	1672	1566	1511	1461	1498	1505	1489	1518	1615	1730	1787	1827	1799	1757	1740	1921	2045	1991	1725	1445	1640
2520	2526	2650	2506	2314	2322	2179	1933	1871	1838	1852	1880	1830	1957	1839	1847	1852	1885	1739	1828	1645	1616	1644	1561	1705	1736	1720	1756	1712	1752	1734	1645	1565	1588	1626	1631	1652	1746	1816	1963	1974	2183	2225	2431	2492	2863	2711	1934	1829	1985
2479	2596	2598	2517	2520	2307	2242	2029	2025	1897	1842	1930	1932	1861	1820	1837	1947	1996	1937	1965	1819	1828	1664	1732	1726	1876	1828	1808	1937	1895	1988	1877	1808	1754	1825	1761	1906	1810	1858	2043	2194	2380	2634	2679	3004	3455	3296	2560	2163	2287
2586	2619	2705	2770	2771	2602	2463	2274	2141	2170	2119	2063	2017	2019	2032	2099	2146	2244	2383	2172	2206	2134	2112	2082	2058	2131	2159	2067	2109	2162	2168	2092	2124	2038	2122	2136	2156	2131	2243	2374	2386	2555	2727	2874	3057	3497	3458	2768	2215	2109
2533	2704	2884	2942	3014	2942	2676	2546	2420	2383	2332	2191	2150	2189	2232	2172	2360	2448	2538	2524	2491	2438	2450	2345	2338	2379	2472	2262	2341	2231	2246	2296	2263	2412	2436	2688	2657	2777	2766	2728	2803	2880	2904	2933	3136	3242	3395	3110	2738	2331
2681	2929	2923	3076	2930	3058	2788	2631	2414	2380	2262	2200	2243	2186	2285	2246	2346	2498	2547	2553	2592	2506	2489	2234	2371	2314	2347	2373	2488	2448	2439	2383	2413	2530	2745	2829	3153	3065	3198	3241	3157	3274	3281	3181	3269	3378	3523	3464	3264	3048
2785	3050	3125	3214	3132	2937	2844	2428	2385	2235	2210	2141	2129	2162	2149	2231	2247	2393	2430	2543	2570	2451	2230	2312	2291	2389	2348	2386	2479	2557	2540	2657	2569	2634	2805	2855	3144	3217	3411	3356	3428	3511	3675	3845	3770	3653	3873	4044	4062	3875
2742	3020	3082	3188	3052	2873	2635	2487	2253	2129	2069	1960	1995	2022	2135	2140	2283	2488	2521	2618	2593	2432	2354	2389	2439	2468	2474	2501	2587	2615	2735	2733	2784	2823	2827	2904	3044	3189	3198	3242	3440	3643	3782	4164	4200	4293	4224	4407	4530	4686
2810	2976	3122	3164	3099	2897	2616	2436	2291	2081	2141	1992	2018	2050	2070	2164	2374	2548	2575	2718	2779	2582	2491	2590	2438	2450	2619	2771	2666	2751	2732	2834	2924	2806	2898	2840	2880	3011	3158	3254	3385	3647	4018	4288	4480	4499	4529	4535	4508	4600
2727	2934	3031	3214	3206	2904	2790	2584	2545	2343	2370	2189	2239	2084	2317	2295	2447	2460	2612	2679	2612	2626	2571	2451	2444	2413	2593	2604	2582	2787	2669	2604	2603	2723	2615	2737	2743	2876	2991	3249	3365	3781	3959	4206	4209	4348	4281	4102	4084	4123
2790	2968	3173	3275	3299	3334	3139	2951	2922	2789	2708	2540	2531	2491	2351	2394	2518	2412	2572	2602	2671	2612	2529	2545	2582	2665	2636	2725	2809	2785	2712	2820	2759	2757	2705	2675	2665	2774	3117	3134	3509	3690	4083	4013	4164	3977	4010	3882	3818	3882
2706	2824	3052	3253	3311	3419	3257	3071	2970	2964	2768	2685	2581	2582	2511	2397	2445	2410	2445	2378	2478	2542	2503	2537	2728	2774	2824	2942	2888	2964	2982	2851	2759	2718	2745	2634	2657	2718	3013	3260	3456	3600	3726	3862	3752	3747	3604	3578	3699	4100
2581	2669	2836	3140	3156	3159	3051	2910	2817	2752	2578	2474	2413	2309	2282	2205	2185	2104	2110	2172	2142	2315	2240	2245	2458	2427	2463	2545	2595	2425	2423	2442	2285	2286	2290	2242	2316	2422	2634	2855	2884	2980	3149	3201	3092	3115	3051	3103	3237	3520
2559	2602	2740	2884	3004	2960	2741	2673	2539	2597	2448	2340	2205	2259	2097	1978	1914	1874	1801	1815	1836	1817	1811	1754	1846	1820	1814	1746	1724	1811	1712	1744	1711	1712	1742	1734	1876	1900	2127	2224	2247	2208	2282	2198	2215	2188	2267	2306	2473	2667
2433	2525	2578	2824	2912	2940	2945	2854	2853	2853	2749	2746	2564	2473	2301	2050	1947	1818	1739	1605	1612	1618	1483	1539	1567	1551	1693	1571	1601	1665	1716	1859	1869	1820	1793	1790	1762	1782	1788	1880	1794	1769	1760	1658	1580	1616	1670	1717	1752	1838
2248	2551	2587	2738	3046	3188	3272	3193	3304	3434	3391	3271	3045	2954	2789	2524	2353	2127	1888	1870	1728	1801	1729	1736	1906	2131	2169	2299	2392	2382	2487	2636	2690	2512	2436	2283	2246	2172	2131	2088	1983	1901	1872	1717	1674	1545	1595	1633	1658	1598
2332	2398	2606	2882	3031	3421	3460	3636	3790	3728	3632	3640	3570	3406	3152	2894	2801	2611	2319	2167	2109	2163	2204	2402	2519	2788	2961	3100	3126	3209	3310	3383	3315	3142	3141	2943	2887	2631	2650	2517	2498	2284	2306	2109	2048	1935	1858	1978	1925	1914
2265	2537	2532	2860	3085	3427	3687	3854	3939	4065	4035	3930	3844	3625	3397	3262	3059	2735	2490	2439	2349	2360	2510	2795	2973	3113	3408	3482	3432	3515	3610	3563	3728	3589	3652	3421	3090	2990	2998	2738	2708	2660	2515	2386	2364	2231	2187	2257	2226	2184
2300	2526	2698	2862	3239	3533	3726	4007	4016	4097	4094	3982	3857	3718	3492	3343	3074	2775	2689	2567	2504	2521	2687	2885	3068	3271	3460	3411	3424	3392	3501	3654	3700	3837	3657	3643	3367	3246	2995	2914	2888	2775	2798	2699	2548	2535	2474	2428	2364	2379
2242	2376	2546	2870	3070	3375	3604	3893	3751	4080	4073	3931	3869	3559	3389	3300	3090	2894	2753	2512	2513	2511	2519	2684	2901	3021	3057	3202	3106	3439	3468	3592	3807	3671	3746	3473	3216	3055	2951	2816	2727	2757	2680	2677	2658	2607	2475	2478	2448	2425
2132	2339	2442	2647	2790	3064	3386	3441	3641	3665	3628	3647	3567	3548	3407	3129	2882	2689	2662	2386	2375	2393	2383	2435	2599	2726	2790	2861	2936	3063	3180	3337	3472	3454	3393	3294	2929	2900	2794	2701	2666	2737	2648	2672	2496	2562	2443	2330	2495	2411
2196	2223	2384	2438	2682	2853	3108	3200	3252	3285	3271	3358	3228	3157	3071	2973	2825	2520	2378	2392	2346	2325	2343	2370	2496	2538	2516	2647	2648	2748	2957	3140	3361	3182	3219	2925	2714	2444	2474	2527	2488	2513	2627	2640	2391	2299	2322	2283	2372	2529
2203	2262	2388	2556	2643	2768	2791	2999	3021	3041	2895	2909	2815	2820	2701	2624	2365	2276	2214	2145	2159	2299	2388	2397	2475	2680	2578	2551	2681	2569	2777	2868	2847	2810	2649	2527	2484	2374	2451	2433	2510	2566	2433	2429	2236	2196	2210	2300	2338	2434
2284	2293	2376	2456	2548	2608	2776	2711	2682	2634	2582	2574	2552	2439	2386	2213	2196	2142	2098	2089	2248	2262	2421	2503	2590	2701	2712	2726	2695	2664	2632	2757	2624	2517	2428	2298	2244	2374	2261	2442	2488	2412	2300	2369	2306	2135	2300	2266	2382	2374
2174	2232	2350	2402	2454	2452	2578	2639	2542	2461	2401	2452	2386	2288	2285	2211	2077	2028	2079	2090	2195	2456	2530	2693	2673	2630	2743	2598	2573	2570	2404	2326	2343	2239	2181	2114	2094	2225	2144	2163	2258	2242	2421	2259	2187	2140	2211	2259	2307	2452
2188	2238	2268	2287	2348	2422	2433	2517	2407	2439	2335	2351	2414	2268	2319	2250	2235	2176	2145	2300	2347	2453	2583	2573	2554	2568	2572	2531	2354	2327	2209	2156	2182	2089	2019	2023	2163	2121	2189	2162	2235	2299	2187	2331	2316	2290	2263	2221	2374	2262
2295	2261	2338	2397	2445	2389	2431	2374	2446	2293	2341	2409	2357	2383	2367	2443	2366	2279	2362	2376	2444	2515	2466	2537	2415	2427	2283	2211	2158	2075	2055	2058	2021	2076	2177	2207	2186	2126	2236	2274	2319	2383	2324	2404	2397	2500	2314	2405	2226	2428
2389	2463	2367	2530	2434	2410	2404	2457	2375	2335	2372	2397	2451	2401	2455	2409	2507	2320	2420	2399	2350	2469	2344	2362	2281	2328	2241	2215	2079	2036	2084	2110	2036	2195	2373	2284	2265	2282	2257	2247	2300	2314	2406	2512	2523	2449	2355	2451	2351	2294
2410	2315	2389	2472	2393	2385	2548	2393	2396	2389	2384	2365	2409	2432	2394	2411	2363	2344	2269	2272	2300	2260	2202	2235	2265	2223	2244	2194	2183	2094	2107	2124	2146	2239	2173	2244	2122	2153	2087	2093	2175	2230	2306	2463	2418	2402	2279	2266	2252	2303
2288	2349	2311	2427	2458	2325	2397	2369	2373	2422	2426	2368	2343	2463	2265	2281	2245	2202	2268	2163	2205	2099	2144	2081	2181	2168	2234	2275	2226	2120	2268	2079	2168	2143	2183	2226	2087	2118	2146	2089	2192	2281	2398	2370	2400	2298	2262	2235	2278	2332
2363	2256	2242	2298	2309	2268	2204	2192	2290	2288	2322	2248	2230	2249	2272	2311	2233	2105	2106	2053	2051	2170	2156	2253	2400	2355	2306	2327	2277	2303	2199	2255	2272	2166	2168	2279	2131	2101	2219	2188	2284	2432	2480	2466	2477	2355	2330	2341	2358	2449
2267	2316	2299	2283	2249	2163	2176	2284	2279	2369	2312	2303	2224	2220	2236	2206	2211	2197	2177	2140	2163	2193	2296	2405	2439	2560	2540	2552	2468	2404	2309	2179	2173	2267	2190	2127	2201	2236	2339	2434	2419	2498	2531	2498	2436	2479	2514	2346	2417	2512
2327	2343	2292	2220	2312	2258	2185	2239	2506	2414	2452	2416	2358	2379	2442	2331	2273	2209	2153	2194	2287	2388	2341	2503	2532	2717	2676	2568	2391	2233	2084	2020	1927	1895	2053	1996	1979	2073	2119	2047	2245	2181	2194	2254	2197	2231	2125	2176	2213	2301
2444	2285	2288	2382	2277	2418	2324	2438	2465	2504	2503	2561	2482	2477	2349	2315	2099	2177	2059	2049	2059	2096	2237	2148	2161	2221	2162	1916	1889	1772	1725	1543	1595	1591	1595	1651	1576	1618	1612	1756	1723	1703	1760	1758	1781	1750	1757	1777	1755	1776
2446	2446	2340	2330	2322	2332	2298	2364	2342	2320	2268	2120	2079	2139	1970	1978	1847	1853	1843	1723	1681	1706	1650	1809	1661	1720	1659	1557	1443	1351	1376	1284	1385	1376	1292	1386	1331	1355	1324	1256	1413	1344	1399	1355	1343	1382	1366	1355	1475	1481
2554	2441	2436	2483	2394	2292	2267	2213	2176	2045	2082	1919	1923	1890	1926	1686	1657	1681	1575	1559	1515	1532	1461	1456	1560	1541	1629	1575	1546	1621	1590	1659	1648	1693	1640	1609	1621	1533	1508	1488	1550	1700	1661	1714	1651	1689	1554	1529	1561	1667
2566	2502	2483	2423	2459	2485	2371	2281	2137	2234	2054	2024	2040	1966	1957	1831	1780	1863	1819	1751	1795	1696	1776	1830	1889	2009	2075	2201	2123	2248	2281	2242	2255	2276	2253	2211	2250	2067	2176	2214	2287	2472	2624	2590	2508	2481	2314	2222	2233	2263
2549	2551	2616	2565	2663	2604	2512	2583	2472	2391	2504	2426	2467	2494	2582	2497	2384	2452	2512	2463	2423	2537	2487	2531	2645	2737	2702	2892	2971	2966	3027	3040	2903	2919	2962	2926	2750	2838	2975	3059	3178	3301	3467	3520	3458	3505	3296	3069	3099	3028
2637	2652	2859	2804	2894	2881	2872	2813	2654	2698	2654	2736	2855	2869	2898	2912	2947	3088	3091	3046	3144	3096	3133	3213	3140	3140	3366	3243	3330	3282	3278	3289	3438	3496	3494	3542	3570	3530	3566	3522	3663	3710	3765	3904	4118	4026	3903	3892	3582	3530
2698	2850	2964	3054	2976	3079	2973	2783	2818	2786	2741	2688	2879	2866	2985	3020	3009	3113	3156	3151	3262	3213	3284	3260	3269	3306	3260	3390	3363	3320	3475	3489	3685	3819	3924	4025	4076	4079	4067	3807	3994	3803	3879	4039	4071	4334	4272	4204	4047	3996
2856	2966	3028	3035	3065	2939	2803	2759	2695	2714	2583	2652	2736	2779	2900	2907	2861	2856	2806	2942	2928	3020	2987	3192	3241	3253	3218	3335	3391	3492	3419	3786	3809	3951	4080	4248	4478	4244	4058	3924	3771	3852	3986	4032	4233	4546	4399	4365	4398	4223
2747	2885	3008	3085	3053	2853	2934	2665	2641	2563	2521	2492	2564	2618	2701	2786	2709	2683	2753	2856	2857	2996	2988	3117	3167	3341	3426	3673	3657	3761	3755	4006	3966	4160	4136	4340	4212	4231	4184	4086	4066	4053	4297	4336	4540	4761	4765	4633	4438	4574
2657	2877	2916	2993	3028	2848	2625	2634	2468	2506	2488	2399	2504	2561	2493	2678	2682	2754	2850	2895	3001	3074	3044	3289	3413	3548	3878	3918	3965	4059	4028	3933	4006	4145	4094	4247	4316	4249	4392	4299	4279	4203	4172	4496	4530	4758	4953	4826	4747	4476
2625	2813	2957	2994	2849	2625	2643	2642	2486	2420	2301	2268	2415	2527	2502	2522	2655	2623	2870	2905	3094	3098	3205	3122	3244	3609	3757	3872	3786	3963	3848	3753	3710	3749	3910	4144	4264	4297	4394	4176	4041	3999	3908	4083	4273	4442	4570	4502	4471	4262
2732	2783	3025	3101	2957	2753	2631	2721	2553	2712	2420	2595	2518	2596	2513	2590	2552	2630	2663	2802	2891	2901	3008	2953	3142	3255	3464	3211	3383	3462	3409	3220	3109	3360	3370	3704	3842	3899	3911	3822	3647	3371	3435	3489	3682	3922	4105	4208	3866	3798
2885	2898	3099	3127	2994	3008	2834	2806	2776	2844	2609	2722	2672	2723	2614	2615	2725	2577	2685	2738	2759	2737	2691	2752	2780	2909	2942	2916	3048	2935	2901	2848	2866	3026	3145	3277	3482	3451	3414	3232	3139	3042	3197	3393	3439	3696	3861	3796	3610	3325
2737	2855	2956	3048	2912	2916	2886	2893	2866	2807	2735	2626	2537	2554	2656	2614	2535	2608	2625	2642	2526	2453	2497	2542	2579	2679	2624	2754	2678	2742	2689	2675	2807	2831	2864	3051	3159	3146	3056	2958	2941	2852	2943	3125	3396	3658	3566	3551	3335	3157
2621	2726	2668	2810	2787	2708	2598	2570	2527	2526	2327	2443	2303	2298	2181	2224	2233	2214	2365	2267	2332	2225	2261	2369	2329	2435	2491	2448	2538	2467	2610	2505	2668	2660	2811	2918	3028	2981	2942	2881	2822	2712	2916	3162	3257	3362	3367	3298	3074	2985
2451	2624	2620	2550	2488	2544	2286	2330	2352	2190	2007	1997	1939	1900	1813	1875	1937	1909	2011	2067	2035	1987	1921	1970	2089	2095	2086	2114	2047	2182	2195	2215	2269	2430	2448	2609	2707	2898	2780	2677	2615	2542	2582	2711	2874	2933	2961	2888	2825	2728
2519	2456	2424	2435	2372	2326	2244	2334	2160	2122	2048	1921	1838	1821	1742	1724	1821	1811	1795	1836	1778	1754	1789	1738	1682	1720	1732	1702	1837	1741	1807	1779	1874	1971	2185	2252	2284	2415	2335	2320	2266	2165	2101	2387	2444	2424	2517	2406	2425	2283
2310	2457	2255	2441	2400	2406	2444	2344	2270	2298	2131	2137	1918	1858	1839	1810	1825	1839	1798	1751	1624	1642	1608	1527	1560	1517	1559	1650	1634	1569	1664	1615	1657	1764	1851	1893	2025	2042	1979	1938	1849	1823	1878	1911	2052	2067	2040	2049	1970	1950
2424	2497	2468	2511	2653	2484	2646	2551	2577	2428	2393	2288	2186	1961	1967	1858	1855	1764	1702	1619	1596	1476	1502	1405	1500	1514	1584	1530	1558	1535	1642	1601	1692	1741	1751	1759	1778	1824	1841	1791	1696	1677	1774	1780	1779	1786	1707	1678	1752	1796
2295	2493	2467	2504	2630	2654	2614	2634	2622	2546	2431	2335	2320	2165	2044	1961	1765	1719	1633	1567	1411	1413	1416	1428	1575	1577	1619	1598	1582	1694	1659	1676	1718	1743	1731	1812	1801	1862	1915	1826	1835	1834	1765	1811	1855	1752	1810	1779	1832	1909
2217	2317	2269	2399	2507	2391	2408	2423	2374	2347	2241	2154	2079	2148	1990	1961	1926	1736	1667	1636	1677	1501	1530	1596	1629	1667	1787	1886	1756	1904	1831	1847	1918	1936	2033	2102	2022	1982	2213	2172	2240	2119	2260	2162	2195	2189	2264	2211	2244	2360
2335	2321	2429	2456	2397	2273	2270	2210	2177	2091	2105	2012	1957	2014	2082	2046	2008	2125	1949	1976	1907	1804	1881	1865	1943	1965	1985	2054	2017	2186	2266	2264	2323	2394	2440	2407	2526	2508	2525	2514	2562	2621	2562	2628	2735	2726	2694	2725	2774	2672
2398	2531	2599	2662	2611	2591	2497	2406	2315	2373	2153	2210	2169	2033	2119	2253	2391	2361	2308	2258	2294	2197	2263	2154	2168	2195	2315	2328	2263	2431	2515	2541	2589	2703	2862	2736	2801	2874	2826	2883	2854	2866	2767	2819	2890	2976	3052	2902	3071	2871
2541	2777	2772	2962	3150	2968	2904	2892	2710	2580	2428	2308	2415	2322	2269	2304	2354	2458	2447	2405	2425	2452	2404	2362	2552	2474	2454	2384	2515	2536	2727	2818	2973	2991	3055	3118	3082	2887	2947	2974	2904	2903	2990	3010	3082	3161	3197	3189	3102	3017
2675	2800	2971	3134	3009	3149	3023	2882	2852	2728	2597	2415	2394	2313	2374	2363	2438	2419	2530	2524	2474	2621	2709	2678	2787	2866	2781	2880	2729	2933	2854	3042	3209	3179	3206	3254	3330	3290	3339	3255	3165	3227	3210	3311	3303	3523	3581	3577	3513	3417
2622	2778	2973	3047	3028	3002	2786	2663	2698	2559	2421	2352	2245	2254	2354	2496	2479	2588	2693	2702	2748	2812	2783	2996	3090	3088	3242	3016	2973	3130	3211	3269	3279	3466	3407	3463	3523	3591	3608	3555	3665	3476	3613	3570	3719	3774	3820	4029	3967	3916
2690	2875	3029	2974	2950	2659	2622	2434	2328	2375	2282	2266	2290	2363	2437	2584	2757	2749	2825	2932	2919	3056	3028	3018	3212	3247	3285	3239	3276	3383	3406	3450	3663	3640	3724	3742	3841	3914	3918	3908	3954	3906	3963	3903	3968	4079	4036	4331	4141	4194
2753	3022	3028	3133	3004	2879	2579	2406	2311	2360	2289	2179	2408	2345	2487	2678	2705	2854	2903	2860	3008	2893	3007	3004	3121	3191	3328	3410	3569	3591	3702	3748	3814	3868	3821	3944	3949	4137	4109	4038	4323	4159	4217	4173	4356	4265	4493	4395	4549	4486
2837	2873	3040	3090	2870	2652	2728	2380	2407	2252	2166	2226	2261	2355	2552	2596	2747	2859	2863	2879	2840	2802	2943	3026	3184	3392	3485	3521	3672	3777	3818	3855	3894	3936	3999	4082	4023	4113	4155	4142	4173	4229	4126	4306	4407	4441	4476	4535	4675	4625
2786	2800	2850	2958	2849	2635	2483	2384	2285	2328	2284	2278	2260	2321	2429	2582	2640	2827	2871	2803	2751	2661	2692	2777	2916	3162	3265	3404	3470	3581	3509	3578	3612	3504	3654	3732	3745	3779	3822	3800	3902	3879	3705	4015	4111	4208	4195	4302	4542	4459
2775	2880	2969	2964	2943	2757	2687	2506	2534	2491	2328	2277	2340	2419	2502	2596	2735	2751	2784	2758	2739	2644	2612	2648	2757	2655	2838	3017	2928	2966	2881	3106	3111	3105	3267	3314	3348	3318	3306	3255	3218	3216	3240	3409	3548	3649	3700	3887	3935	3838
2749	2867	2956	3043	2993	2952	2914	2851	2684	2630	2598	2512	2477	2550	2512	2612	2565	2676	2637	2695	2492	2541	2384	2365	2506	2422	2631	2579	2666	2591	2706	2620	2834	2861	3108	3021	3075	3134	2899	2901	2845	2847	2892	3057	3161	3260	3396	3292	3434	3326
2566	2766	2826	3036	2895	2888	2797	2832	2649	2618	2476	2434	2410	2507	2419	2371	2416	2566	2571	2459	2339	2361	2229	2306	2284	2493	2498	2457	2453	2485	2510	2487	2657	2806	2830	3035	2944	3012	2998	2805	2853	2863	2926	3021	3173	3189	3133	3141	3120	3143
2557	2517	2766	2756	2818	2662	2697	2541	2443	2346	2199	2231	2089	2061	2244	2130	2191	2245	2298	2355	2238	2195	2078	2118	2188	2278	2250	2303	2317	2359	2314	2274	2411	2572	2685	2823	2936	2953	2825	2835	2827	2891	2929	2985	3014	3036	2948	2899	2933	2944
2438	2500	2515	2505	2540	2542	2391	2391	2311	2140	1942	1957	1980	2025	2042	1898	2023	2014	2064	2029	1938	1930	1834	1841	1901	1965	2035	2103	2064	2129	2082	2118	2067	2194	2430	2555	2577	2702	2673	2550	2636	2682	2660	2663	2656	2677	2567	2508	2608	2697
2415	2460	2501	2357	2591	2457	2491	2504	2447	2295	2179	2065	2044	2112	1998	1944	1957	1849	1887	1884	1718	1655	1716	1615	1599	1583	1679	1840	1912	1836	1919	1845	2019	2032	2097	2141	2307	2263	2368	2303	2258	2166	2196	2209	2251	2080	2140	2205	2164	2250
2359	2325	2420	2528	2595	2640	2670	2650	2526	2479	2445	2353	2282	2249	2263	2019	2036	1843	1800	1771	1659	1653	1514	1507	1523	1607	1527	1674	1671	1799	1795	1780	1894	1896	1946	1848	1918	1934	1889	1950	1818	1855	1952	1875	1939	1897	1833	1772	1774	1977
2140	2263	2379	2383	2536	2604	2657	2719	2642	2419	2392	2315	2282	2337	2154	2067	1985	1892	1835	1832	1570	1603	1549	1540	1510	1506	1568	1662	1727	1758	1736	1804	1820	1732	1689	1701	1738	1915	1811	1733	1672	1797	1746	1666	1826	1720	1750	1724	1674	1709
2198	2308	2323	2358	2386	2468	2445	2414	2397	2240	2136	2172	2134	2058	2107	1908	1821	1811	1800	1703	1601	1570	1481	1530	1563	1452	1534	1697	1685	1742	1775	1762	1754	1731	1790	1821	1790	1812	1836	1862	1795	1737	1727	1813	1820	1750	1830	1658	1771	1756
2377	2235	2443	2326	2438	2407	2376	2255	2326	2065	2020	1905	1928	1957	1862	1908	1782	1856	1762	1671	1744	1649	1576	1646	1474	1596	1553	1755	1849	2017	1946	1897	1955	1982	1982	2016	2088	2200	2237	2040	2146	2011	2135	2000	2095	2051	2026	2050	2087	2096
2390	2430	2523	2545	2463	2420	2366	2235	2128	2113	1966	1884	1880	1895	1907	1944	1899	1822	1852	1881	1817	1823	1792	1743	1775	1880	1906	2043	2201	2237	2333	2230	2255	2259	2293	2339	2481	2514	2588	2471	2436	2361	2421	2356	2518	2473	2529	2487	2439	2534
2373	2483	2553	2607	2533	2596	2584	2402	2351	2302	2252	2094	2021	2007	1967	1922	1898	1991	1948	1957	2054	1870	1953	2044	2103	2086	2223	2317	2487	2616	2529	2570	2541	2449	2366	2477	2518	2632	2777	2660	2642	2637	2604	2672	2696	2691	2803	2797	2689	2594
2429	2629	2719	2833	2902	2851	2848	2681	2491	2454	2398	2157	2205	2060	2176	2118	2056	2135	2116	2122	2257	2204	2274	2324	2379	2426	2476	2561	2496	2558	2640	2686	2511	2566	2523	2602	2733	2693	2822	2866	2851	2923	2860	2851	2926	3060	2918	2904	2787	2605
2542	2604	2839	2781	2874	2897	2822	2691	2526	2514	2404	2281	2330	2300	2268	2260	2329	2446	2495	2409	2373	2401	2417	2594	2619	2574	2531	2638	2591	2694	2809	2862	2881	2821	2856	3095	3098	3055	3189	3227	3106	3020	3114	3111	3232	3227	3300	3110	3078	3012
2581	2716	2874	3016	2870	2825	2685	2586	2487	2412	2483	2277	2266	2293	2242	2393	2444	2567	2638	2632	2614	2571	2606	2723	2745	2703	2818	2769	2929	2975	3222	3330	3436	3458	3493	3434	3499	3528	3389	3345	3319	3304	3310	3448	3567	3621	3697	3661	3621	3474
2631	2765	2831	2905	2763	2706	2518	2445	2336	2315	2179	2137	2167	2219	2227	2396	2485	2660	2631	2728	2720	2811	2801	2780	2934	3070	3072	3127	3213	3369	3504	3786	3725	3774	3748	3835	3663	3746	3737	3733	3689	3599	3716	3705	3803	3890	3976	4092	4034	3900
2460	2758	2839	2825	2793	2601	2477	2405	2273	2270	2243	2188	2148	2110	2203	2379	2477	2582	2780	2765	2924	2867	3011	3008	3061	3204	3397	3381	3603	3639	3802	3835	3921	4032	4057	3946	4026	4094	4061	4052	4021	4014	3911	4034	3960	4049	4135	4150	4409	4236
2517	2637	2885	2722	2774	2588	2440	2472	2229	2203	2157	2103	2083	2148	2237	2370	2545	2713	2884	2863	2891	2890	2931	3063	3183	3359	3488	3542	3486	3581	3795	3939	3855	3909	4028	4119	4118	4177	4323	4199	4158	4220	4089	4156	4133	4103	4352	4355	4328	4337
2423	2653	2756	2763	2711	2655	2538	2347	2366	2330	2219	2217	2173	2185	2125	2275	2535	2649	2670	2764	2846	2904	2792	2943	3141	3251	3179	3449	3376	3503	3558	3615	3704	3810	3832	4013	3880	4159	3944	4147	4058	3850	3753	3834	3878	3979	4128	4175	4296	4134
2358	2650	2662	2932	2776	2820	2547	2576	2491	2247	2288	2240	2147	2281	2242	2275	2450	2418	2649	2591	2621	2542	2616	2739	2815	3011	2973	3040	3103	3148	3190	3208	3382	3484	3541	3666	3525	3669	3547	3562	3443	3295	3394	3388	3630	3737	3921	3947	3702	3501
2393	2545	2694	2819	2843	2852	2734	2635	2704	2547	2314	2345	2228	2245	2157	2267	2447	2503	2446	2510	2641	2500	2462	2624	2799	2850	2925	2878	2832	2795	2860	2870	2960	3032	3247	3198	3297	3186	3170	3230	3118	3104	2993	3095	3411	3398	3544	3498	3444	3353
2299	2426	2671	2746	2748	2585	2582	2523	2490	2480	2326	2202	2148	2229	2128	2212	2274	2305	2272	2266	2252	2351	2404	2402	2418	2586	2644	2630	2758	2640	2570	2643	2701	2967	2852	2997	3089	3127	3090	3065	2881	2768	2880	3017	3157	3296	3357	3423	3321	3184
2392	2419	2450	2571	2566	2440	2403	2366	2267	2225	2144	2079	1971	2007	1943	1859	1963	1892	1916	1974	1965	2031	2005	2093	2282	2404	2470	2546	2437	2396	2402	2445	2529	2647	2770	2843	2891	2918	2833	2853	2761	2660	2685	2792	2940	3069	3050	3049	3140	3039
2356	2413	2455	2467	2415	2312	2250	2182	2177	2081	1985	1950	1823	1895	1740	1798	1719	1738	1622	1621	1654	1673	1740	1668	1877	2057	2078	2054	2175	2105	2219	2174	2242	2311	2318	2441	2521	2466	2516	2407	2347	2435	2412	2389	2449	2547	2611	2686	2539	2654
2358	2283	2336	2324	2381	2392	2324	2324	2327	2248	2125	2160	2040	1970	1887	1763	1648	1689	1520	1557	1564	1595	1528	1492	1615	1674	1697	1764	1823	1868	1794	1785	1878	1870	1901	1922	1979	2005	1989	1936	1887	1876	1922	2048	2041	1985	2132	2052	2022	2006
2292	2256	2307	2327	2370	2479	2586	2520	2511	2472	2521	2322	2191	2224	2102	2065	1816	1673	1707	1614	1551	1593	1501	1529	1466	1561	1553	1559	1577	1611	1607	1592	1589	1621	1661	1733	1657	1667	1669	1686	1602	1561	1592	1647	1662	1665	1701	1612	1584	1645
2176	2227	2346	2388	2365	2464	2550	2621	2591	2455	2419	2372	2276	2156	2135	1935	1978	1884	1748	1699	1688	1560	1532	1573	1501	1390	1487	1495	1566	1541	1553	1542	1583	1579	1570	1605	1620	1674	1629	1588	1479	1555	1581	1564	1547	1543	1525	1485	1594	1647
2275	2294	2305	2266	2282	2332	2396	2487	2390	2262	2231	2113	1984	2087	1903	1796	1877	1793	1756	1758	1740	1666	1671	1597	1616	1651	1599	1616	1679	1750	1671	1698	1752	1786	1793	1756	1881	1830	1805	1736	1757	1769	1698	1668	1706	1760	1703	1813	1854	1881
2242	2289	2316	2270	2289	2362	2164	2097	2079	2001	1975	1758	1762	1808	1845	1719	1854	1798	1972	1817	1716	1747	1746	1764	1737	1805	1789	1794	1914	1918	1824	1926	1986	2115	2080	2112	2168	2083	2144	2159	2228	2214	2144	2172	2132	2078	2251	2118	2294	2281
2271	2330	2384	2286	2290	2183	2195	2138	1969	2000	1855	1828	1840	1771	1862	1880	1927	2072	2021	2043	2032	1974	1912	2076	1920	2024	2068	2048	2086	2294	2330	2270	2318	2354	2502	2415	2379	2528	2415	2401	2692	2607	2715	2658	2491	2496	2524	2583	2631	2526
2249	2398	2467	2381	2419	2392	2384	2234	2294	2229	2048	2071	2033	2088	2084	2126	2132	2212	2300	2307	2270	2160	2162	2055	2189	2253	2311	2381	2503	2571	2544	2479	2522	2664	2663	2612	2578	2595	2556	2509	2723	2822	2814	2835	2801	2773	2696	2592	2622	2635
2419	2436	2557	2595	2739	2588	2552	2438	2420	2329	2251	2257	2143	2188	2276	2264	2377	2424	2542	2459	2378	2197	2120	2108	2138	2452	2527	2672	2550	2713	2709	2822	2792	2833	2928	2838	2723	2661	2808	2656	2787	2897	3035	2962	3010	2896	2856	2775	2785	2670
2417	2447	2645	2797	2681	2646	2615	2517	2428	2543	2405	2255	2275	2271	2299	2327	2413	2538	2550	2609	2618	2579	2436	2295	2394	2494	2564	2741	2753	2741	2721	2819	2876	2913	3154	3044	3019	3039	2964	2824	2876	2868	3161	3218	3116	3220	3160	3041	3081	3049
2416	2636	2793	2753	2733	2664	2577	2385	2384	2304	2251	2174	2259	2156	2297	2295	2399	2538	2621	2638	2701	2800	2539	2643	2729	2886	2815	2913	2720	2779	2644	2702	2743	2952	3069	3200	3325	3150	3160	3241	3159	3171	3351	3368	3454	3585	3456	3595	3505	3334
2473	2613	2815	2788	2724	2635	2453	2490	2251	2244	2104	2086	2094	2136	2175	2370	2421	2560	2661	2822	2832	2869	2855	2913	3068	3345	3255	3198	3200	3003	2879	2900	2890	2987	3237	3475	3530	3496	3541	3409	3486	3573	3674	3744	3805	3906	3988	4008	3984	3892
2453	2684	2756	2756	2761	2494	2558	2282	2410	2151	2057	2151	2219	2307	2378	2552	2533	2655	2821	2985	2943	3127	2983	3178	3588	3812	3695	3630	3685	3724	3539	3380	3383	3349	3554	3743	4047	4004	4194	4049	4046	3995	4225	4139	4377	4447	4416	4351	4432	4385
2567	2653	2685	2691	2603	2631	2344	2232	2328	2187	2225	2302	2373	2468	2472	2680	2877	2915	2995	3045	3135	3160	2992	3315	3627	3894	3809	3841	4050	3968	3807	3685	3728	3744	3872	3988	4305	4171	4268	4318	4309	4265	4385	4374	4619	4661	4666	4709	4718	4510
2390	2618	2727	2663	2738	2518	2411	2282	2378	2339	2383	2305	2420	2562	2610	2787	2758	2907	2979	3038	3024	3101	3079	3188	3392	3537	3517	3459	3485	3555	3444	3351	3352	3338	3441	3618	3761	3803	3988	3754	3929	3920	3921	4054	4199	4341	4430	4409	4149	4016
2383	2582	2781	2855	2806	2694	2676	2573	2476	2519	2398	2428	2481	2567	2588	2630	2791	2797	3020	3018	3002	3065	2947	2980	3089	3264	3139	3132	3206	3131	3028	3005	3065	3043	3141	3146	3338	3462	3441	3493	3698	3648	3813	3763	3796	4007	4018	3827	3866	3593
2381	2573	2677	2740	2815	2747	2619	2594	2558	2498	2453	2537	2560	2670	2594	2724	2827	2821	2904	2929	2886	2995	2771	2845	2810	3033	3070	3114	3074	3209	3068	3055	3157	3136	3195	3198	3359	3465	3610	3671	3766	3792	3953	4018	3990	3980	3816	3822	3760	3596
2323	2461	2571	2499	2452	2413	2411	2307	2226	2260	2298	2223	2283	2430	2451	2576	2601	2593	2600	2550	2503	2348	2303	2200	2275	2446	2597	2668	2689	2771	2708	2746	2691	2876	2902	2985	3209	3194	3292	3446	3442	3469	3567	3602	3612	3494	3306	3369	3294	3318
2376	2378	2343	2341	2130	2158	2113	1964	1885	1882	1973	1919	2030	2041	2003	1972	1977	1964	1892	1787	1680	1596	1539	1565	1592	1688	1706	1760	1808	1906	1828	1935	1923	1900	2036	2130	2094	2279	2373	2356	2366	2470	2486	2437	2492	2470	2312	2227	2205	2317
2300	2300	2109	2174	2090	1963	1938	1846	1871	1849	1753	1823	1808	1782	1688	1682	1511	1572	1418	1387	1343	1179	1243	1208	1265	1282	1283	1273	1211	1189	1189	1229	1202	1217	1304	1286	1425	1417	1444	1402	1436	1482	1500	1426	1369	1364	1384	1368	1354	1418
2343	2309	2158	2134	2102	2153	1993	2096	2040	2086	2082	1993	1967	2001	1952	1884	1857	1903	1839	1756	1621	1511	1449	1451	1436	1412	1412	1361	1325	1263	1327	1310	1280	1312	1233	1372	1391	1325	1433	1341	1399	1420	1417	1384	1353	1353	1336	1299	1298	1305
2328	2260	2310	2235	2150	2164	2214	2252	2251	2187	2288	2382	2302	2354	2299	2372	2282	2332	2386	2232	2023	1992	1847	1750	1851	1678	1683	1592	1621	1620	1666	1694	1654	1613	1732	1646	1738	1746	1749	1920	1912	1887	1930	1934	1910	1948	1901	1867	1909	1822
2284	2273	2208	2330	2272	2091	2237	2331	2225	2245	2297	2413	2416	2482	2514	2574	2479	2545	2631	2385	2316	2076	1945	1883	1799	1788	1829	1773	1834	1838	1829	1866	1930	1902	1855	1905	1935	2017	2051	2101	2079	2154	2202	2314	2240	2284	2200	2256	2249	2278
2324	2345	2333	2255	2266	2261	2204	2297	2334	2263	2366	2353	2423	2385	2450	2449	2372	2331	2241	2095	1845	1776	1727	1671	1817	1860	1843	1899	1888	1853	1919	1900	1974	1946	1939	2010	1994	2112	2086	2229	2197	2216	2275	2210	2273	2338	2283	2238	2194	2255
2318	2313	2277	2262	2278	2273	2281	2282	2266	2233	2205	2275	2289	2231	2375	2320	2199	2163	2037	1858	1870	1898	1838	1874	1963	1993	1958	1939	1937	1910	1974	2003	1864	1852	1932	1967	1960	2024	2064	2066	2217	2290	2201	2219	2243	2240	2187	2201	2114	2119
2359	2270	2219	2254	2186	2175	2070	2253	2225	2224	2147	2183	2190	2142	2177	2104	2011	2033	1982	1955	1953	1913	2029	1952	2106	2105	2076	2055	1966	1985	1935	1956	1899	1982	1857	1861	1930	2051	2171	2220	2160	2336	2221	2186	2165	2222	2240	2135	2230	2238
2303	2282	2236	2192	2084	2143	2134	2143	2166	2075	2196	2145	2160	2185	2178	2177	2123	2046	2115	2033	2121	2102	2110	2004	2142	2166	2012	2034	2045	1948	1928	1913	1910	1858	1837	1922	1987	1971	1993	2109	2159	2249	2202	2151	2180	2139	2086	2153	2193	2217
2195	2209	2075	2221	2051	2105	1973	2169	2206	2284	2111	2034	1933	2051	2018	2019	1983	1948	1973	2050	2067	2127	2043	2107	2141	2123	2128	2073	1968	1953	1919	1840	1842	1875	1860	1860	1943	2032	2041	2096	2212	2206	2192	2123	2085	2008	2072	2095	2162	2082
2121	2078	2141	2158	2126	2180	2154	2175	2181	2049	2138	2080	2091	2203	2094	2132	2041	2038	2024	2086	2055	2121	2080	2157	2217	2095	2163	2012	2090	1880	1895	1902	1832	1883	1913	2010	2032	2029	2132	2260	2198	2258	2271	2203	2235	2044	1988	2148	2088	2193
2120	2088	1979	2106	2023	2140	2069	2116	2128	2166	2054	2081	2082	2005	1987	1997	1961	1991	2035	2056	2016	2121	2111	2291	2167	2215	2161	2043	1957	1859	1866	1898	1831	1909	1977	2044	2016	2067	1980	2197	2263	2144	2235	2205	2197	2242	2212	2112	2142	2200
2030	1989	2002	2030	1934	1996	2069	1996	2091	2074	2072	1955	2074	2104	2084	2079	2083	2049	2068	1993	2109	2023	2207	2124	2135	2177	2069	2012	1973	1935	1868	1828	1844	1980	1995	1984	1983	2011	2121	2104	2205	2245	2170	2185	2209	2136	2086	2210	2188	2175
1969	2023	1953	1947	1970	2049	2008	2002	2065	2033	2034	2013	2099	2084	2035	1993	2037	1943	1850	1949	2009	2080	2060	2152	2114	2129	2113	1969	1936	1861	1911	1851	1881	1950	1909	2002	2007	2135	2108	2089	2171	2105	2109	2132	2061	2029	2107	2066	2190	2219
2081	2061	2000	1973	1983	1974	1968	2052	2118	2147	2070	2006	2109	2021	2093	2084	2014	2023	1966	2088	2051	2101	2127	2107	2029	2111	2100	1950	1932	1788	1854	1924	1928	2079	2017	2049	2033	2121	2044	2116	2161	2256	2193	2137	2209	2268	2209	2164	2169	2074
2006	2005	1973	1966	1914	2026	1960	2120	2121	2235	2110	2215	2174	2103	2066	2053	2048	2050	2041	2010	2025	2117	2125	2201	2119	2046	1989	1928	1955	1935	1909	1965	2017	2040	2056	2007	2025	2111	2076	2106	2130	2054	2237	2094	2041	2257	2158	2169	2090	2097
2017	2008	1923	1851	2016	2077	2003	2125	2240	2251	2231	2167	2149	2211	2114	2039	1966	1956	1971	1955	2006	1997	2081	2173	2152	2179	2059	2036	1882	1823	1829	1955	1944	1992	2014	1965	1953	2022	1998	1977	1945	1947	2037	2010	2076	2035	1992	2010	2165	2036
1985	1940	1971	1936	1956	1953	2136	2026	2259	2325	2261	2183	2274	2189	2192	2029	2060	2021	2013	1976	2047	2088	2245	2114	2173	2166	2033	2092	1978	1961	1933	1967	2074	2051	2043	2045	1890	1874	1975	2042	1872	1953	1989	2027	2057	2115	1917	1955	1964	2041
1986	1966	1948	1827	1843	2031	2114	2111	2085	2187	2184	2210	2265	2236	2168	2160	2059	2135	2044	2110	2140	2116	2279	2379	2211	2209	2175	2067	2105	1979	2130	2107	2116	2114	1947	1959	1986	2189	2058	2173	2105	2078	2102	2059	2142	2010	2073	1976	1889	1980
1993	1948	1856	1929	2001	1966	1967	2036	2086	2263	2174	2206	2218	2205	2160	2062	2026	2082	2025	1945	2045	2139	2155	2291	2190	2156	2148	2167	2035	2073	1995	2091	2007	1956	1995	2092	2123	2210	2135	2101	2123	2124	2051	2057	2119	2087	2094	2027	1820	2005
2005	2025	2010	2009	1945	2045	2079	2110	2169	2145	2025	2001	2023	1978	2070	1912	1955	1965	1958	2004	1927	1942	2020	2182	2063	2135	2089	2188	2174	2088	2234	2202	2035	2147	2161	2243	2178	2183	2172	2111	2049	2182	2065	2124	2132	2147	2065	2092	2074	2051
2087	2123	2105	1919	2021	2155	2099	2078	2167	2037	2067	2030	2080	2101	2080	2022	1981	1982	1961	2004	1970	2092	2106	2271	2125	2204	2174	2169	2114	2176	2396	2323	2248	2334	2464	2405	2328	2295	2195	2072	2093	2080	2203	2209	2105	2233	2228	2205	2199	2197
2116	2070	1987	2114	2115	2093	2162	2182	2282	2245	2191	2083	2167	2116	2000	2032	1968	1891	1910	1886	1911	1947	2110	2210	2210	2177	2195	2093	2241	2142	2243	2357	2359	2535	2515	2456	2282	2312	2356	2267	2148	2188	2192	2224	2227	2234	2213	2082	2083	2219
2056	1980	2038	2028	2031	1981	2169	2248	2284	2232	2093	2167	2039	2019	1922	1789	1762	1652	1732	1650	1619	1569	1673	1753	1815	1768	1781	1839	1777	1839	1742	1819	1644	2046	2092	2047	1993	1964	2083	2013	1949	1905	1941	1891	1815	1922	1749	1759	1769	1756
2151	2141	1973	1852	1864	2015	2024	2029	2045	2037	1902	1937	1925	1796	1811	1770	1705	1675	1578	1569	1450	1413	1412	1412	1388	1315	1382	1334	1360	1363	1322	1303	1254	1343	1460	1547	1356	1370	1431	1416	1369	1421	1425	1334	1382	1374	1333	1301	1269	1386
2391	2149	1910	1816	1880	1847	1793	1831	1722	1660	1607	1589	1570	1624	1656	1608	1505	1399	1421	1382	1386	1284	1301	1256	1246	1223	1145	1224	1144	1196	1227	1266	1204	1250	1294	1293	1271	1182	1200	1149	1129	1078	1186	1187	1303	1316	1281	1275	1322	1277
2365	2148	2102	2059	1895	1792	1798	1751	1705	1554	1505	1520	1632	1662	1617	1583	1533	1592	1521	1572	1520	1533	1522	1546	1615	1587	1557	1544	1584	1557	1707	1720	1723	1870	1753	1737	1773	1683	1500	1534	1561	1515	1539	1636	1764	1792	1815	1810	1831	1875
2265	2330	2381	2210	2115	2088	1987	1937	1882	1791	1850	1818	1829	1820	1865	1792	1979	1896	1933	1905	1919	1890	1856	1964	2246	2238	2283	2289	2204	2318	2350	2395	2401	2427	2504	2325	2358	2466	2237	2221	2317	2287	2358	2526	2607	2725	2750	2653	2691	2647
2330	2569	2536	2412	2425	2471	2389	2306	2296	2307	2348	2213	2122	2008	2059	2144	2322	2290	2508	2392	2432	2208	2328	2276	2474	2684	2861	2882	2752	2798	2824	2738	2644	2589	2728	2753	2636	2743	2859	2860	2958	2986	2987	3110	3340	3407	3315	3334	3293	3272
2531	2749	2587	2635	2610	2662	2649	2688	2669	2519	2365	2208	2162	2050	2106	2334	2532	2684	2842	2831	2788	2622	2658	2550	2543	2832	2850	3070	3198	3148	3041	3040	2950	2865	3013	3126	3172	3085	3452	3413	3315	3290	3509	3568	3631	3749	3760	3794	3685	3751
2802	2678	2564	2588	2706	2639	2606	2717	2728	2505	2363	2128	1986	1975	2257	2499	2808	2966	3011	3169	3103	3036	2885	2938	2995	3053	3146	3233	3353	3515	3436	3613	3483	3413	3401	3711	3809	3775	3827	3813	3692	3667	3628	3745	3672	4151	3962	4183	4086	3982
2830	2577	2607	2714	2536	2626	2605	2696	2444	2200	2086	1868	2149	2018	2371	2638	2869	3083	3275	3356	3354	3233	3186	3222	3311	3271	3344	3164	3377	3449	3603	3630	3707	3625	3677	3920	3993	4075	3987	4004	3996	3591	3640	3631	3737	3912	4003	4045	4181	4119
2641	2634	2643	2733	2510	2547	2461	2372	2062	1905	1844	1946	2277	2322	2554	2793	2996	3107	3214	3397	3279	3215	3174	3300	3355	3311	3480	3354	3346	3336	3444	3446	3662	3685	3724	3660	3980	4051	3935	3804	3816	3405	3422	3428	3558	3812	3943	3882	4102	3897
2858	2757	2860	2751	2560	2378	2325	2066	2017	1884	2056	2250	2404	2662	2684	2760	2954	3026	3137	3192	3147	3122	3164	3180	3270	3457	3511	3595	3470	3539	3605	3554	3747	3692	3713	3701	3656	3903	3868	3744	3850	3644	3560	3763	3828	3988	3940	4199	4185	4089
2968	3013	3056	2822	2556	2407	2224	1999	2002	2274	2327	2577	2559	2548	2506	2512	2576	2736	2773	2790	2821	2798	2953	3112	3246	3340	3488	3606	3709	3667	3686	3692	3653	3635	3636	3428	3566	3782	3885	3839	3888	3856	3765	3742	3929	4031	4254	4349	4164	4343
3115	3195	3105	2876	2682	2481	2310	2145	2336	2437	2673	2586	2428	2267	2165	1964	2055	2030	2116	2227	2333	2344	2605	2750	2997	3135	3252	3414	3557	3450	3416	3280	3306	3358	3369	3286	3304	3411	3628	3444	3493	3472	3446	3322	3496	3669	3644	3943	3872	4006
3065	3267	3111	2911	2849	2651	2476	2517	2631	2673	2501	2243	2019	1780	1632	1608	1692	1655	1773	1793	1884	1943	2189	2368	2756	2845	2967	2891	3033	2922	3022	2796	2884	2843	2952	3005	3078	3057	3080	2952	2921	2834	2867	2701	2797	3024	3009	3230	3235	3275
2987	3042	2944	2739	2648	2594	2558	2578	2668	2538	2286	1906	1594	1566	1498	1493	1594	1589	1680	1686	1696	1738	1823	2156	2513	2641	2843	2867	2883	2865	2829	2628	2601	2750	2889	2979	2975	2940	3074	2940	2732	2592	2588	2392	2506	2623	2696	2877	2945	2995
2811	2930	2762	2708	2605	2490	2422	2485	2369	2182	1888	1586	1406	1364	1385	1485	1550	1596	1603	1631	1519	1505	1688	1896	2202	2578	2634	2718	2799	2741	2739	2486	2577	2693	2845	2806	2911	2887	2955	2682	2683	2578	2471	2505	2504	2517	2659	2676	2754	2682
2686	2735	2558	2530	2370	2284	2222	2097	2035	1842	1590	1335	1255	1282	1377	1461	1470	1488	1446	1333	1286	1286	1340	1531	1788	2032	2282	2387	2440	2525	2395	2166	2164	2275	2288	2294	2394	2477	2419	2474	2308	2353	2287	2465	2539	2457	2551	2532	2395	2311
2581	2689	2415	2336	2217	2235	2152	2025	1924	1669	1380	1310	1224	1318	1365	1451	1410	1421	1246	1212	1120	1041	1066	1226	1367	1655	1843	1974	2034	1988	1847	1809	1724	1860	1821	1718	1723	1870	1924	1881	1986	1895	2064	2028	2162	2231	2193	2260	2053	2040
2542	2507	2361	2359	2293	2197	2114	2061	1969	1689	1529	1318	1237	1438	1410	1540	1478	1347	1430	1200	1058	980	904	1041	1219	1441	1699	1664	1692	1720	1637	1488	1387	1542	1567	1559	1571	1586	1586	1530	1547	1632	1713	1763	1874	1974	1943	1850	1798	1731
2383	2416	2375	2409	2335	2310	2274	2201	2053	1834	1604	1423	1353	1469	1501	1678	1670	1655	1535	1429	1212	1116	960	1009	1182	1384	1646	1670	1647	1594	1594	1420	1360	1476	1471	1521	1494	1497	1429	1363	1431	1423	1519	1601	1626	1645	1582	1548	1495	1360
2355	2456	2403	2264	2467	2383	2320	2256	2041	1790	1613	1407	1417	1374	1540	1591	1590	1585	1596	1387	1221	1042	1007	1069	1193	1498	1617	1651	1598	1558	1481	1373	1375	1441	1547	1428	1498	1524	1380	1415	1442	1522	1510	1484	1559	1534	1524	1415	1396	1404
2249	2390	2436	2322	2268	2195	2198	2079	2014	1800	1575	1400	1160	1267	1309	1388	1391	1443	1364	1250	1149	1013	1063	1141	1344	1586	1661	1652	1573	1508	1559	1429	1394	1614	1688	1531	1547	1676	1609	1575	1631	1631	1733	1662	1640	1578	1626	1531	1490	1391
2348	2464	2304	2172	2156	2131	2077	1985	1803	1744	1565	1472	1212	1194	1087	1166	1128	1214	1270	1098	1117	1129	1140	1377	1598	1811	2061	1805	1779	1852	1755	1724	1839	2037	1971	1876	1997	2050	2061	1951	2034	2039	1999	2113	2219	1984	1953	1903	1824	1757
2500	2487	2456	2184	2106	2171	2041	1982	2005	1920	1738	1590	1410	1349	1230	1187	1258	1240	1210	1261	1247	1353	1528	1766	2004	2161	2153	2117	2148	2077	2197	2173	2351	2590	2321	2319	2595	2475	2349	2523	2358	2410	2476	2556	2615	2513	2532	2337	2311	2218
2551	2582	2452	2330	2190	2198	2237	2282	2189	2060	1928	1851	1725	1529	1520	1441	1430	1434	1451	1494	1485	1670	1952	2121	2267	2255	2379	2071	2192	2304	2431	2312	2637	2732	2580	2513	2798	2469	2467	2553	2425	2412	2533	2670	2633	2596	2678	2643	2612	2417
2715	2658	2565	2504	2416	2324	2386	2430	2392	2272	2115	2024	1976	1824	1727	1637	1653	1632	1615	1855	1922	2015	2245	2503	2554	2496	2368	2318	2275	2385	2386	2555	2793	2763	2727	2819	2860	2603	2510	2733	2471	2536	2390	2512	2546	2612	2594	2496	2506	2477
2826	2735	2755	2544	2446	2419	2383	2565	2509	2354	2218	2202	2027	2019	1979	1920	2082	2158	2346	2396	2526	2763	2804	2982	2759	2662	2501	2476	2660	2692	2704	2862	3125	2990	2918	3166	3180	3012	2944	2867	2807	2860	2625	2728	2610	2666	2627	2794	2743	2836
2819	2808	2533	2637	2489	2313	2329	2453	2573	2378	2329	2202	2181	2115	2242	2327	2487	2628	2836	3009	3106	3140	3228	3026	2954	2811	2731	2773	2817	2977	3171	3341	3395	3280	3416	3761	3638	3463	3642	3439	3279	3284	3037	3001	3028	3094	3173	3128	3146	3224
2832	2750	2604	2556	2421	2306	2116	2174	2243	2284	2276	2289	2145	2138	2301	2344	2606	2844	2946	3141	3162	3067	3063	2873	2846	2811	2945	3085	3105	3187	3302	3414	3390	3391	3722	4005	3693	3792	3868	3725	3678	3579	3283	3406	3295	3401	3386	3542	3532	3518
2715	2800	2510	2441	2345	2181	2075	2015	2014	2019	2126	2143	2073	2084	2149	2341	2406	2598	2826	2746	2835	2759	2860	2669	2571	2898	3053	3148	3179	3210	3338	3443	3307	3502	3765	3766	3717	3937	3893	3829	3900	3722	3646	3568	3669	3587	3814	3753	3748	3799
2683	2573	2391	2439	2355	2330	2223	2123	2042	2000	2026	2151	2119	2104	2186	2218	2244	2516	2575	2639	2775	2795	2679	2819	2870	3160	3104	3335	3301	3464	3347	3325	3349	3706	3799	3640	3811	3966	3847	3951	3824	3880	3794	3776	3853	3798	4050	4038	4030	3982
2771	2574	2459	2352	2303	2365	2395	2371	2245	2063	2043	2060	2068	2034	2210	2251	2350	2444	2536	2559	2759	2762	2920	2951	3052	3334	3403	3384	3458	3503	3433	3459	3644	3640	3584	3506	3893	3938	3844	3848	3805	3690	3706	3796	3786	3785	4027	4015	4220	4103
2712	2462	2398	2356	2286	2345	2380	2517	2443	2190	2052	1990	1842	1905	1885	2054	2213	2245	2378	2479	2497	2715	2655	2856	2991	2962	3089	3117	3111	3115	3227	3225	3268	3148	3011	3321	3528	3381	3537	3543	3400	3470	3288	3345	3332	3402	3473	3545	3603	3726
2548	2447	2377	2374	2405	2285	2300	2434	2336	2330	2102	1932	1728	1733	1672	1847	1982	2022	2078	2201	2358	2411	2366	2672	2624	2686	2628	2608	2721	2812	2898	3016	2901	2647	2809	3003	2952	3104	3103	3075	3002	2954	2913	2797	2832	3051	2953	3071	3150	3041
2332	2384	2414	2430	2395	2280	2264	2142	2041	1978	2037	1936	1879	1811	1704	1848	2010	2111	2222	2234	2307	2402	2421	2452	2438	2455	2432	2526	2599	2790	2873	2874	2697	2818	2915	2940	2865	2902	2868	2839	2864	2678	2657	2597	2737	2735	2820	2847	2784	2782
2234	2317	2365	2354	2304	2169	2105	1932	1827	1634	1570	1700	1654	1804	1830	1977	1995	2280	2299	2472	2354	2269	2302	2342	2292	2315	2366	2506	2659	2729	2772	2776	2862	3013	3015	2833	2927	2976	2871	2696	2594	2501	2525	2525	2686	2601	2778	2677	2685	2520
2330	2294	2175	2125	2084	1856	1812	1816	1611	1521	1451	1446	1365	1529	1581	1657	1809	1921	2048	2078	2013	1963	1980	2077	1992	2131	2225	2204	2367	2344	2402	2625	2875	2667	2690	2613	2793	2701	2656	2553	2585	2537	2477	2588	2469	2557	2480	2575	2469	2379
2102	2071	2049	2047	1914	1872	1781	1637	1574	1582	1528	1343	1429	1401	1396	1476	1440	1515	1641	1711	1561	1657	1489	1693	1673	1688	1686	1698	1742	1902	2006	2177	2105	2002	2121	2329	2251	2230	2216	2323	2329	2267	2382	2473	2440	2351	2321	2222	2160	2140
2009	2143	2012	2059	1970	1885	1801	1749	1740	1666	1603	1585	1567	1507	1579	1490	1536	1457	1490	1447	1409	1350	1389	1321	1278	1331	1298	1383	1524	1638	1667	1689	1698	1755	1801	1779	1761	1906	1974	1989	1874	2107	2065	2019	1993	2001	2001	1684	1766	1764
2027	2008	1959	2062	2025	1907	1857	1934	1932	1842	1665	1660	1751	1538	1591	1539	1479	1515	1373	1431	1341	1240	1197	1271	1271	1355	1388	1417	1428	1491	1421	1568	1647	1606	1521	1532	1575	1618	1641	1641	1610	1621	1602	1547	1642	1566	1559	1477	1434	1502
2084	2018	2028	1985	2014	1947	1918	2000	2053	1822	1709	1694	1589	1524	1425	1510	1339	1378	1335	1383	1320	1205	1254	1292	1368	1401	1380	1375	1317	1407	1594	1610	1621	1510	1443	1512	1542	1449	1533	1435	1423	1348	1493	1403	1386	1443	1395	1402	1344	1375
1984	1958	2116	1991	2025	2000	1916	1936	1756	1608	1625	1508	1466	1367	1331	1301	1326	1363	1456	1457	1414	1382	1356	1327	1269	1328	1359	1449	1519	1712	1697	1704	1715	1773	1757	1679	1656	1600	1700	1619	1513	1580	1499	1509	1546	1527	1668	1510	1569	1513
2050	2000	2076	2081	2009	1814	1811	1619	1635	1445	1472	1432	1389	1409	1368	1365	1428	1514	1529	1538	1599	1419	1480	1449	1568	1637	1719	1809	1905	1952	2083	2137	2293	2218	2208	2126	2204	2140	2058	2063	2061	2024	1951	1977	1814	1999	2046	1994	1956	1992
2238	2266	2076	2061	1909	1844	1801	1732	1584	1557	1463	1490	1424	1439	1621	1600	1688	1756	1791	1897	1925	1849	1835	1855	1871	1927	2024	2089	2181	2367	2455	2540	2547	2605	2642	2726	2638	2561	2496	2574	2427	2363	2391	2225	2281	2256	2307	2256	2250	2165
2333	2533	2333	2122	1858	1861	1851	1758	1679	1590	1704	1666	1552	1589	1658	1730	1816	1888	2000	2170	2087	1996	2032	1990	2009	2077	2174	2244	2316	2414	2536	2556	2508	2444	2632	2585	2543	2463	2476	2380	2377	2309	2243	2322	2218	2232	2450	2260	2303	2339
2400	2571	2489	2247	2178	2085	1931	1851	1771	1762	1768	1736	1822	1790	1811	1961	1973	2021	2089	2141	2162	2102	2047	2137	2148	2295	2272	2285	2366	2387	2515	2451	2459	2362	2461	2394	2394	2364	2367	2448	2299	2341	2281	2328	2242	2363	2308	2341	2477	2427
2613	2606	2591	2405	2300	2139	2213	2047	2011	1977	1926	1860	1877	1880	2013	2023	2094	2089	2191	2079	2214	2131	2087	2344	2331	2437	2677	2784	2609	2742	2712	2778	2696	2800	2730	2726	2657	2714	2756	2813	2654	2590	2648	2611	2562	2593	2566	2725	2708	2917
2594	2663	2395	2464	2278	2165	2160	2080	2183	2115	2087	2133	2175	2157	2212	2226	2312	2372	2546	2590	2519	2569	2536	2657	2695	2875	2902	2895	2981	3017	3061	3014	3087	3204	3157	3277	3305	3453	3315	3164	3271	3018	2942	2963	2856	3062	3016	3147	3290	3205
2750	2654	2415	2337	2220	2133	1983	2170	2149	2060	2082	1991	2068	2017	2170	2349	2390	2536	2592	2699	2626	2689	2643	2756	2703	2941	3029	3038	3065	3139	3086	3161	3124	3403	3517	3637	3602	3535	3482	3445	3377	3089	3239	3049	3187	3212	3219	3484	3480	3482
2841	2739	2604	2345	2274	2097	2020	2047	2054	1953	2007	1979	1969	1978	2034	2099	2257	2434	2500	2550	2546	2581	2750	2772	2788	3011	2955	2976	2991	3145	3193	3262	3248	3358	3465	3560	3562	3603	3374	3378	3301	3245	3240	3249	3478	3605	3597	3596	3754	3620
2841	2684	2616	2353	2201	2169	2122	2120	2055	1979	1830	1826	1872	1847	1904	2049	2287	2453	2538	2743	2610	2733	2721	2946	2914	2915	3163	3347	3361	3416	3481	3505	3629	3673	3690	3883	4072	3934	3772	3815	3604	3626	3671	3733	3663	3869	3787	3780	3743	3940
2364	2267	2195	2117	2054	1975	2000	1991	1886	1826	1803	1768	1789	1807	1902	2089	2302	2451	2638	2699	2856	2948	3000	3204	3294	3346	3468	3381	3506	3511	3563	3625	3768	3912	4031	4243	4241	4194	4142	4071	3890	3780	3666	3703	3533	3549	3571	3486	3609	3801
1733	1738	1753	1739	1730	1730	1794	1720	1769	1674	1594	1629	1661	1728	1872	2115	2264	2481	2657	2742	2918	2867	2876	3014	3126	3147	3141	3153	3169	3147	3157	3074	3256	3459	3746	3807	3817	3803	3820	3651	3283	3270	3301	3154	3070	2884	2934	3062	3143	3408
1534	1578	1483	1589	1718	1671	1750	1768	1696	1600	1669	1666	1665	1728	1835	2003	2182	2320	2465	2640	2755	2800	2939	2878	2978	2984	2838	2747	2715	2583	2797	2673	2815	2780	3067	3183	3118	3287	3114	2975	2800	2866	2658	2634	2630	2594	2702	2669	2835	2910
1758	1760	1763	1868	1996	1955	2169	2169	2125	2170	2163	2049	2101	2188	2257	2367	2512	2788	2783	2919	3136	3269	3238	3205	3326	3315	3313	3326	3075	3016	2798	2908	2806	3025	3194	3192	3124	3277	3168	3044	2877	2808	2705	2740	2717	2790	2767	2781	2814	2811
2260	2154	2419	2482	2520	2652	2869	2868	2924	2931	2866	2808	2776	2908	3061	3124	3386	3472	3779	3835	3988	4051	4071	4170	4210	4149	4351	4215	4128	4093	3832	3680	3820	3584	3697	3584	3752	3611	3511	3354	3038	3113	3010	3050	3034	2866	2932	2858	2865	2782
2596	2710	2801	2993	3127	3143	3238	3190	3248	3251	3278	3161	3267	3330	3452	3645	3875	4010	4151	4174	4344	4289	4264	4447	4478	4560	4765	4513	4595	4416	4399	4221	4182	4228	4062	3964	4050	3729	3627	3296	3306	3259	3117	3089	3006	2927	2967	2898	2713	2738
2796	2842	2988	3082	3126	2985	3041	3023	2963	2965	2956	3115	3184	3127	3144	3377	3608	3826	3926	3974	3843	3784	3602	3749	3849	4069	4039	3827	3980	3752	3976	3868	3786	3788	3642	3578	3508	3377	3331	3114	2926	2971	2732	2762	2648	2642	2510	2526	2456	2502
2779	2828	2873	2986	2969	2881	2839	2798	2741	2824	2941	3076	3114	3080	3155	3285	3540	3644	3641	3553	3490	3272	3187	3094	3276	3159	3292	3276	3155	3241	3135	3137	3125	3164	3083	3102	2996	2804	2867	2633	2517	2380	2363	2230	2277	2263	2183	2254	2194	2086
2682	2754	2915	2849	2856	2709	2780	2748	2910	2898	3100	3102	3018	3033	3107	3191	3253	3370	3389	3217	3018	2892	2838	2751	2844	2816	2812	2780	2778	2864	2852	2764	2589	2628	2560	2673	2569	2491	2311	2149	2027	1986	2004	1953	2025	1941	1990	1953	1997	1914
2559	2544	2548	2454	2419	2346	2370	2305	2398	2570	2551	2455	2412	2481	2515	2556	2625	2668	2742	2510	2496	2289	2266	2180	2214	2259	2264	2325	2301	2273	2231	2202	2158	2038	2111	2049	1930	2032	1806	1756	1640	1650	1682	1654	1567	1646	1673	1614	1715	1649
2047	1933	1882	1771	1680	1562	1510	1521	1627	1730	1660	1612	1681	1736	1710	1822	1776	1925	1959	1795	1831	1753	1666	1669	1777	1653	1740	1894	1831	1948	1881	1907	1791	1730	1815	1778	1700	1764	1628	1590	1571	1513	1545	1527	1604	1555	1651	1654	1642	1699
1585	1526	1401	1478	1304	1269	1162	1229	1155	1251	1257	1204	1221	1251	1301	1277	1400	1504	1439	1467	1499	1454	1536	1584	1682	1699	1781	1749	1789	1905	1846	1923	1753	1742	1761	1763	1885	1770	1770	1795	1724	1761	1745	1789	1894	1845	1914	1950	1906	1982
1616	1687	1592	1589	1511	1451	1316	1316	1288	1277	1267	1234	1245	1292	1270	1355	1381	1440	1480	1464	1401	1445	1580	1628	1762	1835	1862	1870	1917	1903	1892	1993	2034	1923	1976	1980	2126	2027	2087	2138	2079	2106	2104	2057	2187	2268	2223	2290	2296	2374
1599	1714	1593	1545	1587	1641	1538	1491	1527	1563	1505	1604	1562	1669	1686	1726	1730	1859	1722	1798	1750	1797	1695	1823	1870	1823	1890	1975	2081	2080	2086	2108	2154	2219	2349	2287	2311	2448	2393	2278	2387	2248	2182	2180	2373	2375	2557	2591	2611	2708
1554	1593	1555	1670	1672	1672	1731	1860	1983	2100	2046	2220	2205	2205	2291	2286	2352	2289	2263	2233	2227	2327	2345	2248	2317	2355	2423	2489	2487	2491	2710	2747	2815	2770	2883	2737	2716	2686	2628	2523	2487	2344	2381	2426	2443	2542	2682	2858	2912	2897
1951	1915	1970	2018	2064	2225	2264	2520	2615	2927	2916	2930	3181	3027	2991	3141	2939	2950	3003	2991	2976	3021	3070	3039	3000	3043	3122	3313	3201	3248	3361	3362	3431	3361	3329	3207	3079	3053	2924	2954	2843	2734	2670	2656	2728	2937	3035	3063	3291	3225
2343	2406	2462	2530	2610	2642	2841	3041	3306	3644	3667	3791	3804	3751	3741	3551	3613	3564	3565	3622	3571	3644	3648	3696	3621	3694	3638	3617	3581	3717	3616	3674	3671	3752	3533	3563	3426	3327	3187	3112	3060	2924	2854	2939	3024	3097	3374	3458	3515	3570
2734	2656	2742	2923	3005	3114	3169	3389	3758	3976	4150	4158	4193	3999	3833	3731	3723	3874	3778	3734	3739	3764	3905	3886	3893	3843	3920	3916	3726	3745	3721	3917	3616	3745	3661	3705	3669	3571	3269	3295	3242	3166	3044	3175	3249	3472	3558	3690	3758	3776
2996	3149	3101	3166	3395	3361	3508	3700	3795	4277	4392	4505	4317	4221	4103	4002	4027	3902	4118	4142	4238	4078	4160	4282	4110	4347	4270	4295	4258	4193	4216	4277	4182	4097	4158	4075	3905	3785	3665	3632	3451	3298	3283	3361	3399	3551	3694	3869	3957	3975
3162	3254	3192	3421	3533	3697	3836	3929	4315	4595	4531	4669	4664	4474	4407	4405	4314	4363	4466	4563	4720	4674	4707	4773	4847	4705	4796	4782	4859	4728	4684	4596	4686	4618	4591	4594	4354	4149	4050	3949	3762	3728	3733	3630	3662	3661	3745	4086	4041	4181
2779	2828	2932	2995	3295	3497	3650	3835	4077	4309	4562	4533	4559	4407	4305	4377	4367	4338	4521	4653	4621	4688	4624	4635	4674	4604	4700	4580	4593	4458	4383	4437	4531	4369	4358	4296	4188	4161	4003	3809	3755	3712	3590	3590	3485	3594	3634	3723	3762	3885
2461	2508	2566	2739	2998	3115	3408	3479	3894	4073	4174	4235	4084	4243	4067	3862	3877	3967	4112	4250	4247	4255	4280	4196	4213	4170	4087	4125	3873	3949	3935	3802	3723	3551	3813	3580	3677	3666	3543	3447	3281	3189	3198	3266	3237	3183	3200	3147	3318	3192
2085	2165	2350	2440	2568	2743	3021	3320	3643	3775	4015	3895	3929	3735	3824	3603	3859	3926	3988	4185	4238	4171	4162	4152	4155	4244	4155	4257	4224	3973	3910	3776	3801	3650	3511	3527	3498	3448	3398	3385	3361	3210	3276	3230	3298	3220	3203	3180	3019	3055
1728	1717	1861	2056	2174	2335	2555	2843	3021	3226	3318	3462	3349	3498	3314	3458	3605	3693	3896	4031	4113	4266	4120	4188	4229	4165	4320	4454	4542	4504	4355	4323	4249	4029	3789	3720	3677	3572	3674	3496	3519	3423	3579	3486	3474	3222	3287	3206	3068	2997
1566	1536	1554	1598	1721	1790	1875	1897	1986	2007	2176	2151	2110	2243	2096	2312	2409	2524	2773	2897	2972	3012	3042	3010	2999	3113	3123	3197	3330	3469	3360	3314	3420	3177	3183	2987	3061	3012	3019	3017	3008	2901	2934	2876	2724	2749	2659	2601	2694	2587
1684	1537	1611	1563	1510	1530	1559	1407	1334	1245	1138	1134	1131	1100	1055	1113	1184	1165	1241	1323	1326	1351	1355	1355	1450	1498	1384	1348	1381	1449	1395	1415	1399	1469	1463	1511	1542	1623	1726	1739	1726	1721	1709	1715	1722	1708	1726	1664	1733	1843
1495	1449	1316	1331	1313	1333	1309	1233	1141	1052	1003	943	910	829	830	815	814	882	834	893	928	897	903	895	940	927	953	932	999	975	964	874	915	864	942	935	996	940	972	991	1026	1051	1051	1084	1073	1164	1128	1209	1253	1310
1293	1236	1182	1128	1101	1112	1060	1030	957	969	998	952	900	842	887	903	901	822	858	818	903	936	915	940	863	959	1031	998	1111	1031	1061	940	1006	1013	1058	1015	1062	1125	1138	1133	1161	1242	1435	1322	1535	1575	1584	1730	1747	1703
1465	1574	1507	1489	1468	1525	1484	1436	1407	1371	1356	1303	1358	1324	1388	1396	1359	1381	1282	1170	1228	1152	1123	1222	1226	1355	1377	1470	1563	1519	1447	1269	1112	1005	986	906	1005	1030	1148	1199	1268	1462	1613	1788	1934	2062	2062	2061	2220	2155
1997	1944	2080	2118	2159	2223	2310	2317	2203	2162	1921	1945	2044	2047	2219	2414	2587	2481	2348	2296	2074	1921	1801	1801	1797	1952	2221	2536	2889	3024	3017	2810	2459	2039	1683	1339	1054	1056	994	1052	1168	1296	1444	1640	1830	1997	2050	2109	2117	2188
2335	2408	2472	2703	2850	2938	2947	3174	3016	2961	2887	2769	2632	2637	2831	3131	3314	3520	3615	3395	3260	2909	2569	2444	2367	2627	3049	3582	4123	4524	4651	4692	4221	3521	2849	2145	1579	1299	1152	1041	1051	1140	1324	1413	1646	1743	1820	1841	1843	1970
2896	3040	2998	3202	3344	3583	3778	4024	4112	4112	3976	3741	3631	3389	3505	3718	3851	4120	4196	4223	4255	3988	3677	3569	3390	3383	3730	4072	4686	5110	5374	5339	5043	4335	3521	2595	2021	1490	1258	1128	954	1107	1155	1306	1383	1460	1506	1572	1649	1653
3345	3296	3284	3483	3537	4054	4167	4581	4904	4919	4725	4651	4335	4015	3971	3851	3943	4268	4396	4614	4753	4714	4604	4271	4102	3805	3982	4128	4552	4585	4996	5299	4891	4359	3693	2851	2172	1664	1431	1196	952	1026	1079	1189	1274	1337	1244	1297	1558	1614
3066	3001	2995	2980	3234	3413	3747	4149	4385	4451	4371	4078	3785	3434	3444	3339	3291	3522	3794	3981	4172	4133	3929	3769	3408	3173	3167	3330	3533	3992	4416	4557	4666	4044	3488	2727	2230	1717	1447	1137	975	1043	1091	1178	1251	1257	1354	1437	1459	1475
2670	2403	2457	2527	2721	2916	3254	3543	3628	3666	3581	3197	3109	2840	2759	2854	3102	3268	3514	3595	3717	3209	3061	2763	2617	2498	2669	3060	3371	3942	4313	4506	4303	3962	3282	2594	2085	1763	1365	1168	1020	1016	1123	1235	1264	1352	1359	1442	1439	1634
2429	2437	2462	2447	2485	2794	2857	3227	3319	3392	3184	3062	2922	2787	2802	3017	3248	3552	3627	3640	3474	3240	2959	2673	2425	2524	2761	3193	3630	4055	4249	4057	3997	3370	2800	2195	1763	1441	1260	1074	979	1066	1157	1250	1481	1578	1595	1726	1730	1842
2144	2121	2067	2127	2213	2337	2463	2561	2726	2706	2651	2658	2518	2489	2614	2717	2942	3114	3074	2952	2967	2698	2452	2336	2264	2257	2592	2747	3156	3291	3272	3009	2870	2283	1904	1561	1303	1147	1062	1096	1093	1245	1344	1401	1598	1777	1854	1923	1874	1979
1525	1501	1415	1356	1444	1470	1395	1503	1567	1555	1594	1534	1532	1564	1464	1596	1586	1572	1682	1601	1545	1393	1418	1362	1385	1519	1511	1586	1682	1520	1608	1507	1282	1176	1076	1025	1036	1103	1125	1287	1436	1618	1655	1776	1840	1897	2167	2107	2092	2171
1370	1324	1221	1234	1131	1211	1179	1169	1160	1317	1240	1211	1179	1215	1209	1123	1092	1048	1068	1046	1019	1121	1131	1142	1206	1143	1084	1056	1072	1053	1059	1054	1165	1243	1292	1475	1487	1548	1734	1843	1916	2040	2109	2235	2250	2311	2442	2544	2487	2402
1535	1480	1294	1258	1290	1258	1295	1304	1392	1437	1536	1392	1516	1459	1442	1329	1220	1195	1187	1218	1283	1356	1328	1354	1316	1356	1274	1264	1183	1204	1321	1482	1534	1757	1828	1930	2044	2155	2114	2138	2264	2294	2430	2389	2534	2614	2831	2637	2749	2618
1518	1314	1251	1255	1118	1111	1105	1050	1072	1173	1267	1272	1332	1287	1202	1196	1126	1039	1005	1063	1002	1011	1091	1061	1064	1022	1024	987	951	970	982	1007	1133	1201	1396	1553	1717	1816	1910	1925	2053	2133	2279	2473	2435	2603	2783	2724	2624	2712
1547	1478	1373	1330	1268	1189	1157	1235	1111	1288	1332	1402	1473	1504	1616	1565	1501	1571	1480	1375	1362	1217	1246	1244	1290	1320	1322	1374	1355	1251	1147	1030	984	922	924	976	1150	1316	1462	1531	1684	1882	2029	2356	2387	2438	2547	2464	2511	2515
1816	1789	1861	1735	1724	1742	1683	1565	1688	1674	1714	1881	1986	1996	2184	2267	2436	2466	2395	2352	2124	1949	1836	1869	1787	1979	2014	2287	2336	2307	2125	2004	1649	1443	1177	1003	1003	1060	1093	1332	1357	1639	1718	1968	2083	2282	2213	2234	2325	2198
2118	2268	2268	2159	2375	2324	2344	2271	2391	2227	2338	2398	2557	2650	2916	3069	3314	3554	3498	3449	3175	3011	2712	2611	2619	2689	2937	3153	3358	3502	3601	3393	2928	2450	1944	1593	1273	1134	1152	1191	1210	1360	1515	1675	1840	1927	1929	1990	1984	1918
2713	2650	2859	2861	2959	3033	2933	3138	3207	3195	3126	3076	3021	3346	3389	3799	3999	4366	4708	4690	4625	4395	4016	3747	3502	3365	3531	3754	4075	4224	4546	4321	3938	3390	2689	2273	1731	1382	1265	1147	1230	1250	1353	1506	1572	1665	1711	1684	1660	1590
2945	2973	3090	3208	3389	3573	3475	3748	3775	3757	3668	3519	3485	3414	3593	3993	4241	4664	5051	5163	5234	5077	4598	4286	3953	3685	3592	3794	4137	4186	4538	4473	4042	3421	2828	2248	1779	1478	1266	1282	1270	1323	1392	1478	1534	1635	1723	1567	1661	1513
2689	2776	2873	3033	3171	3446	3476	3635	3809	3681	3594	3447	3132	3063	3121	3532	3848	4292	4525	4726	4621	4422	4002	3796	3475	3233	3188	3434	3761	4007	4077	4000	3579	3017	2526	1951	1541	1312	1239	1139	1211	1285	1399	1450	1504	1624	1603	1580	1617	1615
2388	2414	2522	2794	2913	3061	3098	3124	3160	3066	3072	2829	2742	2752	2816	3055	3261	3694	3806	3836	3756	3406	3167	2909	2726	2744	2901	3204	3438	3568	3520	3458	2962	2600	2119	1575	1311	1128	1043	1067	1071	1173	1212	1275	1341	1342	1383	1407	1452	1460
2171	2227	2377	2522	2449	2640	2746	2608	2582	2516	2507	2348	2357	2339	2398	2613	2772	2989	2973	3011	2811	2447	2256	2236	2124	2290	2377	2786	2893	3040	2917	2783	2530	2185	1876	1525	1283	1114	988	954	1021	1000	1014	1048	1102	1185	1081	1160	1152	1140
1828	1854	1840	2078	1990	2059	2046	1926	1943	1707	1708	1648	1593	1571	1724	1850	2022	2058	2135	2052	1957	1828	1689	1574	1694	1884	2028	2256	2442	2484	2492	2367	2202	2084	1773	1479	1334	1135	1089	1026	969	921	1000	956	1025	932	969	922	876	944
1466	1427	1506	1497	1491	1388	1372	1280	1242	1169	1192	1157	1128	1072	1125	1179	1291	1426	1542	1504	1488	1310	1333	1277	1343	1544	1769	1877	2059	2067	2039	1998	1842	1661	1536	1367	1217	1026	1012	1058	1084	1038	1119	1136	1131	1243	1132	1229	1267	1266
1483	1477	1452	1528	1397	1306	1172	1210	992	990	934	869	912	959	963	955	1020	1127	1152	1090	994	1022	994	1042	1076	1191	1288	1354	1457	1590	1529	1447	1394	1369	1392	1335	1325	1352	1401	1458	1589	1593	1727	1705	1817	1840	1893	1923	1969	1946
1798	1909	1842	1893	1814	1755	1726	1670	1661	1448	1321	1288	1308	1261	1322	1280	1271	1359	1221	1219	1124	1221	1154	1231	1210	1290	1360	1483	1433	1578	1690	1610	1724	1898	1901	1975	1994	2074	2054	2066	2198	2313	2390	2490	2466	2480	2512	2651	2539	2580
2125	2317	2433	2413	2535	2430	2385	2361	2226	2322	2078	1948	1926	1834	1875	2003	1922	1914	1921	1887	1853	1711	1785	1748	1816	1849	1961	2065	2027	2229	2355	2296	2352	2670	2634	2692	2746	2662	2576	2716	2758	2827	2821	2951	2996	2871	2980	3032	3092	3172
2282	2513	2597	2646	2665	2687	2520	2527	2526	2514	2603	2323	2356	2284	2229	2343	2425	2544	2415	2390	2416	2335	2395	2349	2423	2376	2509	2531	2657	2647	2689	2913	2981	3105	3192	3203	3243	3278	3293	3203	3259	3330	3346	3412	3374	3367	3550	3425	3454	3335
2395	2564	2706	2719	2762	2713	2544	2249	2338	2378	2325	2299	2330	2293	2288	2337	2509	2685	2683	2728	2706	2661	2527	2514	2502	2660	2900	2897	2978	3128	3208	3317	3415	3498	3618	3421	3726	3651	3548	3454	3465	3582	3775	3732	3721	3641	3539	3511	3436	3499
2405	2517	2635	2618	2599	2420	2389	2227	2141	2037	1915	1956	1977	2011	2106	2192	2426	2391	2626	2594	2565	2604	2488	2553	2618	2722	2768	2837	3171	3276	3309	3510	3491	3672	3492	3610	3670	3596	3559	3522	3624	3532	3608	3666	3664	3669	3601	3421	3351	3443
2364	2522	2800	2639	2672	2577	2354	2041	1941	1879	1772	1730	1776	1872	1847	1881	2083	2234	2354	2416	2322	2532	2528	2526	2539	2585	2740	2792	3076	3290	3538	3511	3730	3876	3638	3617	3686	3679	3689	3556	3490	3514	3529	3500	3560	3623	3504	3541	3322	3313
2335	2540	2650	2726	2702	2550	2314	2263	2044	1851	1766	1790	1644	1678	1749	1770	1833	2018	2222	2229	2430	2546	2519	2660	2685	2753	2764	2926	3081	3403	3677	3645	3861	3824	3836	3733	3819	3849	3794	3793	3791	3783	3642	3781	3838	3852	3813	3771	3787	3585
2165	2322	2448	2485	2547	2354	2226	2164	2049	2057	1836	1796	1763	1743	1742	1712	1872	1945	2039	2208	2383	2426	2548	2650	2705	2781	2854	3103	3176	3343	3628	3686	3732	3844	3933	3843	3860	3771	3651	3776	3701	3724	3600	3747	3728	3761	3786	3752	3766	3599
1997	1948	2021	2003	2037	1993	2048	1966	1913	1941	1843	1814	1809	1697	1772	1729	1781	1949	1839	2005	2089	2099	2247	2345	2417	2501	2672	2776	2983	3219	3238	3276	3419	3416	3404	3264	3234	3286	3264	3249	3185	3090	3134	3161	3110	3092	3305	3097	3066	3023
1857	1853	1724	1629	1653	1699	1699	1627	1791	1797	1848	1811	1823	1682	1810	1790	1780	1759	1828	1767	1753	1859	1934	2022	2137	2108	2313	2401	2536	2668	2772	2846	2893	2725	2750	2594	2668	2633	2638	2685	2527	2572	2544	2537	2594	2603	2683	2669	2661	2687
2141	2026	1890	1734	1567	1595	1542	1552	1619	1715	1745	1852	1944	1873	1894	1842	1879	1747	1808	1707	1818	1851	1922	1886	1993	2001	2059	2318	2375	2491	2434	2528	2573	2570	2428	2340	2312	2326	2461	2400	2463	2372	2387	2459	2439	2553	2483	2607	2625	2682
2426	2373	2332	2094	1994	1613	1657	1563	1507	1576	1647	1711	1854	1961	2002	2050	2052	2075	2101	2044	2006	1933	1841	1932	1865	1994	2093	2198	2365	2493	2644	2762	2688	2650	2451	2485	2481	2519	2592	2612	2526	2479	2509	2472	2703	2674	2684	2758	2806	2758
2638	2643	2745	2571	2300	2012	1669	1560	1324	1411	1367	1458	1591	1682	2011	2046	2168	2268	2299	2144	2134	1986	1887	1826	1841	1965	1950	2127	2359	2523	2717	2814	2918	2748	2740	2658	2595	2747	2578	2636	2548	2682	2570	2619	2659	2755	2694	2819	2668	2669
2588	2692	2736	2668	2554	2170	1817	1404	1206	1046	1113	1109	1340	1479	1769	1943	2241	2313	2305	2178	2073	1846	1738	1616	1586	1632	1788	1978	2187	2382	2599	2767	2799	2890	2813	2682	2557	2447	2355	2298	2310	2216	2256	2428	2516	2544	2511	2438	2233	2173
2363	2604	2647	2521	2500	2056	1627	1276	1016	903	932	1019	1142	1345	1614	1833	2093	2311	2227	2139	1883	1763	1615	1475	1487	1550	1734	1784	1894	2146	2332	2433	2558	2566	2390	2405	2238	2170	2115	2038	1929	1995	2076	1986	1990	2149	1941	2030	2029	1903
2253	2432	2455	2206	2194	1886	1571	1197	980	939	956	1088	1248	1403	1611	1815	2009	2143	2166	2058	1881	1599	1564	1499	1512	1596	1619	1749	1796	1960	2137	2189	2364	2377	2355	2153	2039	2070	1865	1851	1794	1766	1755	1672	1690	1738	1733	1719	1739	1655
2168	2257	2294	2116	2038	1668	1321	1111	997	947	990	1112	1177	1374	1596	1674	1904	2012	1998	1934	1852	1511	1504	1466	1374	1553	1721	1766	1857	1992	2164	2330	2320	2390	2372	2172	2069	1968	1815	1778	1587	1625	1576	1557	1544	1619	1583	1469	1528	1552
2159	2207	2093	2004	1929	1670	1268	1060	946	929	956	994	1134	1215	1383	1571	1775	1852	1974	1868	1785	1655	1484	1427	1428	1429	1626	1681	1851	2078	2306	2484	2556	2661	2587	2512	2329	2183	2021	1801	1721	1736	1606	1628	1645	1676	1669	1669	1689	1670
2310	2257	2273	2217	1984	1751	1441	1199	998	899	911	864	996	1177	1306	1597	1844	2060	2208	2214	2080	1807	1726	1568	1578	1525	1723	1821	2070	2252	2424	2705	2870	3047	2986	2847	2653	2629	2442	2236	2141	2029	2200	2042	2046	2128	2132	2182	2071	2021
2238	2349	2303	2309	2205	1898	1581	1364	1165	1086	951	1123	1145	1257	1592	1855	2323	2578	2573	2730	2447	2357	2226	2051	1867	1865	1970	2117	2373	2482	2771	3096	3205	3440	3396	3302	3234	3101	2938	2868	2685	2719	2650	2703	2703	2688	2750	2689	2706	2527
2164	2328	2368	2271	2182	1791	1627	1390	1273	1135	1130	1224	1315	1576	1784	2195	2577	2731	2878	2923	2945	2637	2520	2440	2291	2332	2284	2428	2609	2849	3097	3229	3637	3639	3618	3557	3491	3396	3355	3187	3164	3108	2970	2907	2864	2863	2810	2776	2785	2730
1943	2001	2027	2011	1847	1649	1523	1359	1323	1186	1235	1319	1549	1676	1881	2221	2437	2731	2883	2868	2753	2649	2552	2531	2447	2380	2482	2673	2797	2964	3108	3358	3442	3553	3584	3494	3202	3238	2982	2952	2888	2811	2815	2636	2626	2608	2647	2567	2605	2597
1673	1701	1710	1754	1691	1567	1466	1502	1386	1485	1402	1469	1475	1717	2014	2270	2378	2697	2724	2854	2689	2642	2530	2614	2521	2445	2588	2866	3026	3176	3281	3577	3454	3692	3486	3286	3187	3013	2933	2869	2786	2746	2699	2668	2655	2658	2683	2673	2626	2695
1586	1611	1548	1697	1742	1848	1715	1748	1805	1740	1746	1731	1773	1973	2085	2405	2484	2801	2862	2972	3009	2757	2850	2887	2825	2910	3002	3199	3197	3452	3493	3661	3739	3779	3696	3470	3364	3342	3288	3135	3096	3060	3004	3062	3115	3147	3104	3151	3021	3183
1559	1590	1601	1737	1827	1941	2005	1999	2008	2144	2075	2091	2087	2171	2331	2420	2980	3002	3130	3300	3261	3176	3193	3193	3121	3217	3284	3538	3603	3624	3891	3935	4007	4078	4019	3901	3788	3659	3597	3462	3309	3353	3414	3363	3484	3591	3568	3722	3645	3662
1634	1618	1486	1605	1700	1875	1933	2004	2034	2045	2184	2175	2097	2242	2355	2656	2836	3141	3361	3409	3342	3407	3253	3225	3269	3285	3442	3410	3686	3901	3956	4045	4159	4215	4111	4011	4014	3778	3647	3570	3576	3532	3609	3618	3607	3698	3692	3764	3786	3825
1564	1514	1553	1613	1749	1798	1812	1898	1920	2034	2099	2056	2036	2142	2358	2713	3110	3267	3583	3611	3588	3482	3492	3236	3233	3245	3436	3642	3755	3871	4013	4206	4408	4321	4316	4041	3908	3851	3696	3722	3685	3640	3696	3817	3850	3787	3900	3913	3791	3817
1489	1588	1564	1683	1812	1833	1905	1980	2187	2052	2157	2007	2085	2196	2447	2790	3195	3593	3828	3960	3820	3740	3516	3462	3402	3452	3561	3783	3920	4000	4351	4501	4588	4447	4504	4314	4264	4003	4022	3827	4191	4051	4089	4054	4269	4217	4209	4236	4133	4073
1530	1592	1615	1683	1834	1892	2110	2231	2305	2369	2328	2223	2161	2193	2310	2813	3243	3587	3927	3988	4030	3720	3613	3681	3493	3564	3771	3949	4084	4272	4428	4556	4705	4704	4637	4492	4228	4174	4073	4066	4014	4070	4008	3953	4055	3997	4083	4156	4167	4150
1496	1541	1491	1598	1714	1828	1894	2015	2223	2180	2103	2021	2092	2068	2184	2616	2886	3283	3422	3572	3492	3379	3240	3175	3046	3247	3542	3580	3665	3930	4115	4110	4124	4172	4115	4117	3774	3720	3598	3509	3411	3310	3361	3300	3176	3226	3399	3322	3589	3621
1602	1487	1429	1434	1540	1557	1669	1711	1841	1911	1904	1836	1879	1931	1925	2250	2599	2816	2931	2973	2883	2637	2736	2730	2711	2833	3013	3082	3232	3531	3546	3526	3516	3510	3451	3227	3104	2958	2901	2948	2867	2816	2717	2657	2578	2534	2549	2526	2773	2940
1692	1592	1582	1530	1532	1484	1497	1555	1756	1755	1645	1741	1687	1965	1995	2252	2445	2587	2786	2794	2622	2527	2478	2424	2603	2623	2813	2860	3121	3269	3173	3338	3182	3191	2952	2934	2811	2797	2618	2775	2698	2693	2780	2807	2609	2465	2384	2330	2414	2582
1864	1818	1811	1793	1805	1712	1717	1652	1631	1624	1596	1604	1677	1826	2055	2298	2451	2808	2984	2967	2825	2628	2538	2485	2433	2488	2723	2859	3095	3285	3286	3341	3431	3295	3259	3083	3108	3118	2997	2745	2768	2778	2888	3067	3001	2932	2917	2875	2924	2895
1909	2061	2149	2279	2124	2032	1880	1692	1675	1513	1349	1275	1435	1642	1850	2169	2497	2737	2953	2954	2914	2673	2512	2417	2289	2352	2674	2833	3143	3159	3416	3487	3613	3636	3515	3492	3321	3158	2924	2743	2648	2833	2687	2862	2982	3134	3393	3280	3411	3426
1958	2283	2245	2317	2482	2221	1913	1683	1416	1289	1081	1103	1141	1336	1573	1932	2124	2452	2719	2841	2701	2500	2355	2156	1910	2085	2303	2534	2874	3009	3208	3376	3454	3519	3319	3171	3054	2864	2494	2309	2299	2414	2460	2530	2786	3160	3526	3700	3689	3776
2179	2337	2433	2499	2428	2222	1837	1556	1243	1096	979	1023	1099	1310	1433	1726	1991	2201	2403	2512	2313	2155	1947	1766	1677	1730	1946	2255	2432	2638	2859	3002	3041	3034	2944	2787	2618	2309	2008	1957	1963	2002	1943	1876	2326	2829	3201	3443	3796	3765
2364	2484	2451	2484	2289	2091	1749	1332	1147	1025	1032	1068	1239	1441	1682	1818	2057	2188	2287	2121	2100	1807	1698	1524	1550	1644	1847	1953	2227	2369	2530	2596	2668	2528	2465	2456	2531	2240	2098	1845	1864	1598	1287	1361	1520	2059	2685	3059	3406	3501
2335	2484	2423	2353	2236	1949	1614	1253	1105	976	1017	1164	1351	1567	1692	1805	1935	2095	2188	2026	1780	1630	1562	1511	1546	1694	1989	2051	2200	2201	2282	2106	2185	2170	2326	2690	2656	2602	2521	2436	2271	1609	1136	937	986	1660	2474	2900	3204	3522
2351	2398	2311	2341	2204	1895	1541	1231	1048	1011	932	1077	1183	1453	1553	1820	1855	1998	1979	1925	1861	1691	1638	1591	1682	1875	2160	2390	2419	2368	2345	2015	2003	2181	2574	2939	3203	3293	3143	3190	2719	1927	1180	1089	1105	1540	2269	2880	3276	3633
2167	2242	2315	2195	2254	2032	1670	1459	1219	1096	1065	1046	1066	1223	1366	1625	1896	2118	2192	2080	1994	2009	1810	1805	1928	2102	2371	2656	2813	2771	2539	2458	2367	2592	2954	3197	3637	3740	3798	3492	3093	2168	1287	1004	1079	1412	1970	2595	3001	3126
2137	2389	2374	2268	2229	2134	1864	1606	1491	1339	1210	1154	1240	1394	1481	1794	2034	2442	2590	2537	2418	2295	2349	2210	2210	2297	2546	2882	2958	3083	3029	3076	3151	3202	3491	3620	3737	3558	3352	3102	2633	1969	1425	1266	1472	1863	2505	3209	3730	3755
2068	2151	2176	2214	2131	2084	1843	1784	1635	1592	1484	1449	1514	1619	1759	2043	2334	2716	2902	3009	2771	2789	2545	2420	2343	2321	2551	2715	3028	3124	3241	3458	3711	3772	3807	3504	3405	3106	2685	2235	2052	1987	1961	2129	2575	3163	3750	4360	4708	4793
1912	2002	2029	1971	1963	1896	1719	1644	1735	1678	1587	1594	1631	1761	1868	2133	2365	2705	2914	2940	2759	2765	2649	2647	2389	2339	2441	2617	2785	2872	3184	3353	3633	3728	3550	3285	2970	2764	2294	1997	1924	2066	2476	2880	3276	3716	4050	4266	4395	4264
1839	1913	1802	1761	1791	1792	1629	1654	1627	1734	1769	1815	1759	1974	2035	2210	2442	2643	2915	2884	2800	2750	2798	2655	2478	2487	2572	2629	2803	2956	3181	3288	3361	3433	3293	2980	2832	2597	2376	2393	2387	2669	3053	3294	3458	3525	3450	3491	3294	3298
1803	1854	1733	1706	1640	1702	1757	1759	1865	2009	1906	2010	2068	2070	2301	2412	2663	2973	3096	3077	3000	2982	2995	2929	2851	2867	2928	3012	3094	3254	3404	3496	3386	3483	3304	3039	2983	2946	3016	3057	3261	3518	3573	3620	3562	3339	3175	2995	2819	2712
1687	1698	1624	1684	1763	1857	1853	1985	2182	2176	2182	2184	2179	2301	2417	2600	2877	3042	3354	3269	3334	3208	3222	3095	3116	3103	3199	3322	3558	3754	3816	3711	3779	3725	3605	3436	3361	3343	3413	3361	3583	3760	3694	3751	3561	3471	3209	3072	2940	2854
1561	1576	1683	1689	1811	1782	1940	1939	2070	2189	2071	2030	2150	2149	2238	2714	2975	3171	3399	3629	3606	3510	3381	3262	3168	3220	3247	3382	3490	3659	3830	3812	3883	3857	3864	3665	3653	3627	3623	3501	3543	3623	3532	3555	3438	3345	3276	3207	3092	3076
1572	1594	1698	1685	1773	1852	1797	1909	1983	2048	1905	1948	1951	2005	2195	2546	2896	3156	3432	3537	3713	3635	3581	3395	3304	3327	3329	3235	3298	3487	3640	3907	3889	4080	4125	4007	3776	3881	3709	3764	3561	3658	3547	3582	3624	3439	3420	3435	3379	3071
1606	1623	1621	1769	1848	1923	1914	2042	2066	2024	2086	1910	1939	2016	2215	2356	2854	3279	3537	3857	3886	3873	3621	3663	3480	3363	3408	3448	3329	3604	3758	3862	4114	4206	4249	4286	4281	4047	4047	3954	3937	3846	3883	3885	3802	3769	3780	3738	3500	3479
1606	1696	1804	1850	1848	1946	2044	2085	2245	2113	2099	2142	2004	2228	2356	2675	3003	3364	3616	3802	3849	3818	3698	3628	3545	3462	3469	3587	3567	3629	3911	3983	4036	4311	4374	4303	4233	4064	4185	3966	3889	4005	3954	4067	3892	3884	3856	3776	3558	3574
1625	1710	1634	1712	1733	1768	1848	1997	2119	2112	2028	2157	2229	2236	2439	2662	2898	3311	3335	3404	3494	3480	3289	3204	3252	3278	3131	3354	3451	3402	3393	3532	3576	3592	3733	3770	3644	3709	3616	3455	3463	3531	3414	3483	3574	3503	3587	3430	3290	3287
1697	1618	1503	1465	1498	1498	1435	1597	1785	1829	1719	1903	1980	2081	2083	2346	2557	2685	2806	2867	2951	2831	2882	2774	2807	2778	2759	2818	2833	2729	2878	2897	2926	2885	2974	3012	2937	3003	3104	3175	2980	2960	2931	2985	2959	2806	2909	2795	2837	2871
1825	1737	1604	1535	1476	1459	1378	1413	1486	1610	1652	1720	1718	1858	2081	2096	2388	2413	2532	2676	2747	2608	2539	2576	2644	2582	2661	2640	2545	2683	2672	2590	2534	2623	2724	2766	2838	2714	2823	2956	2789	2715	2743	2777	2812	2744	2576	2483	2520	2466
2083	2008	1873	1761	1739	1596	1461	1394	1490	1499	1491	1518	1561	1721	1857	2052	2203	2384	2484	2473	2544	2466	2516	2495	2602	2516	2482	2558	2577	2523	2727	2659	2682	2751	2704	2735	2540	2633	2470	2517	2508	2513	2563	2625	2605	2511	2513	2390	2384	2145
2417	2337	2277	2145	1990	1695	1549	1418	1374	1351	1230	1336	1360	1464	1608	1846	1986	2219	2234	2259	2302	2190	2235	2142	2146	2243	2219	2291	2307	2361	2530	2579	2521	2564	2501	2482	2482	2267	2121	2155	2105	2077	2093	2278	2283	2318	2226	2057	2076	1924
2443	2560	2398	2082	1992	1677	1474	1222	1123	1110	1056	1088	1152	1255	1422	1592	1646	1821	1821	1813	1688	1751	1677	1634	1629	1791	1840	1782	1867	1889	2023	2007	1993	2030	2008	2014	1900	1868	1828	1682	1703	1682	1853	1866	1898	1914	1981	1877	1675	1525
2382	2284	2007	1880	1579	1367	1187	1072	1009	1032	1070	1103	1153	1213	1419	1404	1507	1421	1430	1364	1313	1374	1341	1275	1336	1357	1406	1397	1469	1462	1484	1519	1510	1537	1529	1471	1495	1397	1367	1298	1273	1338	1465	1521	1625	1590	1580	1521	1416	1301
2102	1878	1605	1421	1173	1116	1147	1159	1212	1300	1327	1405	1442	1472	1607	1466	1466	1327	1308	1206	1269	1183	1277	1262	1208	1225	1236	1236	1265	1233	1324	1279	1311	1249	1244	1244	1252	1128	1168	1159	1150	1177	1142	1246	1297	1340	1220	1251	1222	1134
1715	1547	1355	1253	1224	1253	1374	1529	1563	1731	1737	1842	1773	1791	1766	1615	1451	1432	1209	1193	1155	1213	1202	1249	1227	1227	1244	1219	1176	1228	1280	1302	1261	1251	1200	1166	1084	1103	1155	1051	1095	1078	1069	1081	1130	1080	1060	1049	1053	1080
1659	1459	1423	1444	1432	1599	1662	1857	1802	1901	1878	1886	1823	1852	1756	1637	1548	1395	1270	1306	1216	1159	1167	1081	1161	1110	1194	1151	1168	1199	1281	1192	1218	1208	1260	1212	1104	1123	1128	1057	1029	1026	1026	1060	1068	1083	1030	995	1033	996
1734	1783	1614	1648	1663	1766	1902	1838	1839	1828	1737	1852	1842	1770	1884	1656	1581	1433	1301	1238	1201	1160	1138	1126	1063	1107	1179	1087	1168	1183	1196	1246	1253	1255	1212	1390	1278	1217	1175	1262	1136	1224	1255	1148	1164	1220	1197	1179	1154	1158
1913	1863	1782	1783	1838	1820	1810	1809	1714	1758	1644	1697	1717	1706	1794	1776	1670	1565	1568	1490	1376	1305	1290	1281	1232	1327	1397	1393	1346	1402	1425	1440	1548	1524	1620	1661	1513	1550	1431	1423	1467	1455	1480	1520	1427	1524	1458	1489	1465	1411
1943	1941	1926	1855	2059	1855	1853	1864	1725	1669	1607	1659	1732	1793	1762	1860	1843	1811	1694	1627	1694	1520	1494	1428	1469	1485	1554	1548	1676	1661	1766	1782	1806	1835	1992	1854	1868	1879	1727	1814	1759	1806	1750	1643	1635	1706	1699	1695	1723	1706
1923	1940	1946	2012	2113	2184	2055	2009	1997	1801	1760	1816	1808	1821	1780	1814	1819	1772	1778	1706	1720	1658	1642	1664	1622	1611	1685	1741	1726	1820	1868	1886	1945	2026	2048	2042	2123	2103	1980	1991	1972	2005	1854	1862	1755	1813	1722	1851	1837	1856
1850	2157	2063	2154	2268	2284	2276	2268	2088	2035	1926	1783	1873	1752	1892	1878	1914	1904	1916	1914	1792	1814	1702	1849	1784	1801	1819	1979	2002	1944	1902	2054	2057	2133	2180	2248	2215	2205	2235	2171	2147	2121	2150	1948	1874	1998	1919	1963	2119	2094
2031	2130	2239	2219	2301	2314	2376	2235	2217	2084	2063	1834	1885	1829	1816	1873	1910	2100	2002	2095	2057	2047	1989	1995	2105	2068	2150	2223	2300	2205	2220	2420	2502	2526	2560	2583	2554	2571	2579	2544	2588	2527	2366	2281	2300	2195	2353	2267	2522	2456
2018	2095	2219	2338	2447	2377	2428	2266	2173	2023	1996	1801	1741	1770	1775	1910	1960	2026	2038	2126	2220	2239	2113	2136	2279	2240	2178	2390	2378	2438	2488	2575	2642	2672	2811	2631	2775	2771	2784	2834	2679	2785	2606	2519	2401	2462	2534	2651	2752	2685
2098	2150	2224	2377	2405	2244	2214	2135	2034	1933	1706	1744	1639	1578	1688	1714	1751	1834	1951	1930	2098	1982	2164	2039	2127	2104	2221	2310	2342	2378	2370	2576	2556	2613	2638	2652	2669	2679	2697	2738	2628	2575	2543	2465	2501	2566	2496	2665	2707	2759
1994	2182	2205	2251	2353	2254	2057	2049	2003	1821	1682	1502	1490	1405	1568	1647	1703	1758	1885	1920	1950	2054	2032	1995	2052	2029	2035	2053	2080	2295	2441	2595	2525	2669	2609	2597	2583	2673	2615	2725	2649	2522	2655	2533	2512	2612	2711	2762	2767	2919
1950	2221	2317	2239	2204	2348	2057	1908	1825	1726	1683	1569	1518	1563	1572	1804	1895	1914	1926	2027	2019	2099	2213	2096	2163	2192	2238	2296	2401	2529	2699	2873	2997	3007	2995	2904	2818	2764	2845	2820	2793	2881	2876	2916	2923	3036	3079	3094	3190	3107
1915	2021	2446	2250	2149	2281	2199	2000	1916	1953	1742	1728	1668	1713	1754	1794	1910	2086	2066	2140	2155	2171	2173	2313	2321	2331	2486	2554	2683	2798	3009	2956	3100	3116	3023	3048	2957	2907	2830	2826	2800	2935	2980	3012	3154	3015	3279	3225	3172	3276
1912	2060	2271	2393	2420	2354	2400	2303	2201	2096	1985	1987	1938	1842	1838	1932	2005	2085	2136	2031	2133	2167	2194	2122	2106	2257	2284	2483	2499	2614	2663	2684	2816	2785	2761	2737	2728	2646	2480	2609	2680	2667	2602	2651	2709	2740	2772	2871	2983	2870
2073	2040	2160	2446	2627	2377	2588	2511	2262	2186	2173	1925	1945	2037	1949	2006	2074	2116	2140	2155	2182	2181	2138	2176	2251	2219	2181	2298	2406	2393	2420	2602	2431	2543	2472	2416	2521	2463	2371	2383	2295	2326	2301	2391	2405	2473	2633	2725	2732	2767
2129	2028	2079	2265	2457	2395	2312	2415	2374	2098	2078	1933	1909	1943	1839	1998	2068	2133	2175	2254	2275	2236	2225	2219	2279	2238	2370	2277	2414	2463	2504	2528	2644	2525	2559	2428	2357	2446	2261	2339	2275	2238	2349	2317	2482	2655	2679	2766	2910	2835
2039	2053	1925	2004	2294	2210	2191	2266	2136	1913	1947	1791	1857	1755	1828	1859	1940	1843	1892	1992	1944	1936	1985	1994	1945	2040	2027	1991	2093	2104	2194	2272	2342	2401	2229	2098	2050	2022	1976	1940	1851	1875	1945	1967	2140	2116	2284	2343	2410	2350
2038	2180	1889	1893	2132	2229	2047	1948	2002	1891	1676	1684	1583	1660	1584	1623	1661	1487	1396	1488	1368	1491	1438	1360	1408	1387	1474	1449	1405	1446	1363	1495	1513	1490	1520	1378	1299	1280	1332	1285	1256	1258	1192	1301	1294	1393	1396	1338	1410	1420
1879	1974	1891	1797	1930	2194	2104	1953	1969	1900	1770	1732	1709	1724	1696	1528	1579	1453	1291	1195	1229	1150	1167	1119	1125	1107	1079	1030	993	972	984	964	954	975	961	931	912	944	1024	1043	1001	1037	950	930	912	934	883	883	882	876
1602	1679	1746	1564	1699	1964	1934	1876	1978	2016	1959	2063	1922	1965	1984	1869	1922	1816	1815	1637	1560	1609	1643	1557	1457	1454	1354	1368	1195	1161	1086	1106	1196	1109	1217	1254	1333	1405	1435	1451	1529	1420	1381	1393	1355	1222	1195	1137	1135	1252
1401	1430	1413	1341	1303	1487	1670	1539	1536	1674	1675	1760	1711	1691	1870	1871	1956	1993	2168	2181	2058	2092	2153	2126	2048	2034	1811	1817	1598	1606	1551	1564	1596	1741	1647	1896	1992	1950	2060	2155	2160	2136	2000	2000	1898	1923	1875	1790	1788	1834
1449	1484	1376	1186	1096	1326	1273	1143	1138	1302	1158	1202	1142	1110	1192	1261	1451	1525	1834	1956	2045	1991	2086	2217	2154	2165	2094	2027	1920	1845	1816	1846	1756	1887	1935	2209	2201	2245	2349	2429	2395	2350	2287	2230	2302	2313	2209	2040	2130	2129
1725	1838	1698	1462	1316	1544	1473	1311	1327	1314	1240	1171	1089	1003	943	996	1046	1064	1162	1363	1547	1645	1789	1883	1960	1936	1957	1920	1750	1761	1869	1794	1823	1898	1919	2011	2166	2170	2326	2387	2381	2403	2260	2307	2233	2180	2231	2108	2081	1939
1982	2167	2223	1992	1895	1943	1921	1760	1866	1805	1696	1593	1469	1298	1186	1170	1093	994	965	1126	1223	1298	1445	1513	1644	1717	1729	1783	1694	1747	1766	1801	1852	1821	1977	1982	2160	2201	2201	2264	2209	2136	2124	2089	2128	2061	2050	2012	1994	1956
2256	2537	2491	2271	2148	2351	2266	2126	2368	2243	2153	2154	1997	1823	1678	1526	1424	1147	1025	1068	1066	1131	1280	1252	1472	1499	1591	1644	1575	1535	1648	1703	1824	1791	1913	2013	2177	2195	2163	2241	2171	2189	2017	2091	2100	1976	1985	1937	1965	1933
2188	2422	2400	2110	2230	2529	2414	2319	2468	2457	2332	2358	2180	1971	1993	1727	1477	1386	1133	1052	992	1072	1190	1253	1293	1409	1417	1579	1557	1476	1624	1604	1694	1838	1859	1968	2014	2147	2132	1986	2132	2002	2124	1994	2031	2023	1957	1929	1905	1896
1926	2134	1874	1868	2007	2304	2208	2146	2249	2194	1997	2055	1807	1698	1514	1374	1345	1170	1039	926	899	975	1192	1273	1338	1349	1509	1606	1544	1580	1644	1669	1701	1789	1864	1901	2055	2014	1976	2100	1945	2044	2000	2017	1951	2055	1941	2012	1927	1857
1560	1708	1547	1477	1623	1788	1676	1670	1672	1555	1402	1321	1135	1059	1132	996	976	852	859	932	964	1095	1186	1381	1472	1538	1536	1635	1718	1715	1752	1697	1781	1875	1981	1959	1957	2146	2126	2069	2073	2033	2022	1969	1995	1925	1953	1897	2008	2014
1460	1529	1366	1270	1356	1415	1144	1131	1150	970	891	913	841	953	1032	1059	1072	981	948	992	1100	1218	1350	1482	1615	1712	1669	1858	1805	1856	1866	1797	1826	1870	2041	2024	1962	1950	1981	2089	2030	2032	2083	2003	2004	1986	1896	1901	2078	2053
1561	1615	1464	1367	1333	1227	1017	962	872	899	854	1008	1048	1254	1469	1451	1314	1152	1197	1285	1334	1451	1547	1606	1785	1869	1815	1848	1794	1779	1931	1851	1925	1886	1962	1987	2020	1996	1934	1931	2073	2035	2128	2011	2170	2011	1925	1903	1959	2046
1770	1754	1521	1489	1537	1361	1138	1149	1117	1138	1190	1356	1475	1685	1855	1825	1662	1403	1362	1270	1414	1469	1639	1662	1778	1793	1815	1809	1823	1883	1883	1859	1880	1895	1946	1903	2017	1957	1919	2079	2012	2084	1921	2013	2053	2058	1952	1949	1983	2031
1970	1932	1604	1789	1759	1538	1363	1352	1217	1293	1468	1527	1623	1975	1949	1908	1743	1352	1344	1229	1420	1456	1540	1680	1694	1812	1879	1830	1799	1871	1785	1751	1855	1859	1909	1907	1943	1942	1944	2047	2001	2125	2030	2045	1988	1958	1984	1917	1998	1978
1965	1833	1919	1951	1871	1670	1603	1520	1337	1352	1476	1507	1748	1983	2010	1935	1639	1444	1341	1274	1326	1425	1524	1647	1664	1880	1822	1760	1742	1765	1727	1682	1841	1795	1834	1869	1936	1917	1871	2038	2091	2098	2115	2037	2040	2057	1935	2079	1961	1987
1906	1917	1989	2099	1985	1725	1674	1481	1382	1408	1483	1522	1666	1844	2007	1887	1635	1516	1264	1317	1374	1420	1423	1550	1697	1780	1829	1759	1795	1657	1701	1692	1755	1724	1796	1892	1703	1827	1996	2005	2059	2083	2039	2031	2115	2017	1976	2090	2082	2082
1782	1880	2015	1885	1803	1726	1606	1389	1338	1451	1590	1496	1735	1817	1921	1893	1664	1561	1416	1481	1435	1550	1648	1660	1710	1836	1871	1824	1789	1721	1731	1687	1746	1765	1780	1722	1846	1856	1877	1959	2008	1950	2002	1962	2075	1992	1965	2030	2121	2082
1607	1700	1802	1658	1570	1504	1369	1288	1283	1389	1395	1473	1571	1670	1860	1663	1580	1601	1437	1517	1596	1722	1708	1742	1794	1896	1825	1748	1764	1746	1758	1710	1700	1758	1774	1805	1848	1845	1898	1934	1986	1949	1838	1899	1813	1895	1850	2020	2112	2034
1665	1607	1528	1433	1389	1293	1156	1163	1176	1208	1299	1363	1561	1580	1630	1472	1473	1401	1428	1478	1581	1621	1801	1822	1847	1822	1884	1798	1717	1732	1702	1740	1787	1719	1670	1608	1710	1876	1862	1880	1904	1758	1874	1839	1872	1878	1891	1942	1943	2034
[truncated: 920 more columns]
