# Supplementary material for: Spatial Resolution and Refractive Index Contrast of Resonant Photonic Crystal Surfaces for Biosensing
Source: IEEE Photonics J. Author manuscript; Available in PMC 2015 Sep 7. (PMC4561521; doi:10.1109/JPHOT.2015.2435699)
Supplement: fig2_data [file NIHMS64775-supplement-fig2_data.gz › Volumes/graham/MacBook_backup/PhD_folder_2015_06_02/paper_improvements/IEEE_J_Photonics/final_files/data_files/fig2/0pc_p555f85/i19.csv]

1854	1807	1741	1714	1660	1672	1707	1648	1640	1537	1568	1539	1401	1306	1220	1242	1181	1178	1139	1230	1263	1323	1338	1538	1612	1666	1631	1582	1427	1384	1371	1344	1298	1236	1345	1324	1344	1392	1456	1461	1389	1412	1374	1395	1394	1328	1331	1377	1425	1415
1818	1682	1679	1648	1571	1563	1517	1575	1593	1513	1445	1314	1331	1228	1208	1121	1135	1108	1169	1221	1372	1385	1534	1545	1637	1596	1526	1452	1395	1329	1378	1281	1221	1235	1342	1262	1344	1346	1348	1372	1288	1346	1337	1365	1376	1334	1356	1402	1492	1500
1815	1698	1638	1543	1536	1483	1461	1479	1483	1435	1516	1359	1218	1163	1222	1195	1125	1219	1244	1317	1464	1481	1576	1647	1699	1597	1447	1405	1338	1297	1232	1210	1254	1327	1381	1357	1279	1304	1386	1316	1274	1367	1347	1388	1299	1369	1326	1377	1413	1553
1721	1691	1536	1434	1468	1460	1526	1421	1398	1468	1329	1337	1253	1186	1216	1197	1193	1296	1338	1410	1509	1595	1574	1623	1525	1532	1480	1371	1280	1278	1283	1199	1297	1325	1369	1312	1356	1340	1338	1213	1239	1259	1277	1325	1315	1268	1359	1432	1510	1543
1717	1655	1604	1503	1543	1533	1481	1433	1423	1339	1275	1278	1307	1269	1270	1220	1195	1224	1339	1393	1476	1518	1532	1531	1482	1385	1323	1319	1315	1323	1213	1284	1321	1334	1247	1280	1353	1304	1218	1237	1253	1171	1219	1243	1282	1243	1301	1444	1580	1495
1573	1573	1540	1514	1520	1507	1513	1406	1438	1218	1339	1300	1331	1349	1281	1343	1319	1441	1371	1416	1442	1477	1522	1517	1279	1362	1272	1246	1377	1371	1328	1393	1307	1318	1381	1298	1362	1298	1194	1225	1233	1247	1159	1275	1192	1293	1455	1410	1502	1520
1613	1525	1643	1585	1554	1489	1480	1434	1375	1370	1390	1411	1420	1368	1378	1415	1431	1497	1405	1391	1469	1467	1410	1413	1185	1239	1267	1312	1285	1361	1429	1460	1384	1364	1309	1363	1338	1313	1262	1253	1215	1185	1206	1243	1270	1334	1394	1444	1494	1401
1737	1652	1596	1652	1530	1527	1549	1480	1438	1433	1480	1440	1475	1435	1435	1476	1457	1472	1379	1387	1361	1401	1314	1244	1211	1321	1330	1313	1457	1396	1497	1514	1540	1421	1313	1356	1290	1341	1345	1266	1267	1231	1310	1297	1314	1441	1398	1437	1534	1500
1658	1640	1637	1659	1526	1604	1541	1515	1453	1481	1494	1506	1540	1493	1469	1428	1439	1434	1341	1343	1350	1225	1203	1193	1249	1251	1326	1359	1515	1478	1443	1388	1500	1302	1365	1274	1305	1258	1398	1283	1305	1315	1227	1258	1334	1417	1422	1514	1493	1455
1669	1740	1604	1526	1549	1576	1552	1589	1485	1530	1521	1559	1561	1549	1471	1440	1444	1390	1308	1295	1238	1160	1232	1212	1297	1297	1333	1435	1400	1461	1487	1457	1399	1298	1293	1417	1290	1381	1285	1358	1295	1277	1243	1254	1328	1439	1466	1456	1372	1474
1736	1655	1583	1558	1615	1553	1583	1515	1509	1595	1607	1488	1447	1448	1455	1355	1341	1340	1327	1325	1280	1193	1237	1252	1266	1272	1313	1369	1366	1416	1332	1363	1348	1315	1368	1328	1398	1387	1332	1290	1286	1329	1251	1324	1378	1410	1375	1372	1412	1469
1761	1678	1524	1622	1566	1533	1450	1535	1515	1530	1548	1540	1492	1444	1390	1351	1271	1227	1234	1257	1289	1304	1300	1268	1293	1384	1403	1341	1357	1296	1317	1267	1262	1264	1365	1302	1338	1407	1351	1338	1341	1355	1367	1417	1416	1375	1399	1381	1396	1518
1716	1599	1607	1533	1482	1513	1425	1500	1485	1436	1460	1461	1437	1339	1346	1278	1243	1178	1164	1274	1287	1351	1310	1369	1347	1365	1294	1253	1234	1268	1180	1226	1196	1271	1259	1246	1341	1372	1300	1395	1367	1419	1458	1475	1438	1367	1391	1399	1442	1541
1677	1653	1530	1492	1445	1481	1447	1435	1446	1432	1459	1418	1317	1205	1314	1287	1267	1225	1222	1355	1288	1410	1362	1377	1358	1357	1317	1278	1186	1143	1134	1229	1307	1207	1246	1182	1324	1289	1336	1363	1374	1373	1467	1454	1383	1359	1404	1353	1525	1523
1615	1587	1552	1413	1468	1370	1430	1423	1464	1429	1398	1397	1408	1334	1338	1355	1349	1341	1349	1409	1352	1476	1468	1329	1372	1280	1257	1189	1216	1243	1221	1264	1264	1262	1229	1196	1330	1285	1234	1309	1360	1444	1411	1361	1346	1353	1430	1445	1458	1475
1480	1548	1464	1441	1482	1516	1511	1508	1497	1564	1488	1532	1493	1432	1384	1468	1434	1433	1367	1411	1444	1372	1365	1352	1358	1344	1274	1263	1272	1269	1283	1369	1326	1269	1300	1177	1258	1205	1274	1341	1395	1335	1350	1346	1395	1319	1413	1438	1474	1531
1618	1671	1467	1452	1491	1600	1505	1554	1484	1535	1518	1499	1524	1525	1487	1443	1533	1423	1433	1438	1291	1368	1385	1232	1305	1263	1241	1268	1328	1365	1305	1437	1428	1337	1344	1333	1235	1398	1331	1320	1308	1338	1281	1318	1414	1392	1490	1430	1446	1453
1660	1625	1617	1500	1479	1540	1579	1550	1618	1606	1565	1511	1560	1627	1590	1435	1469	1333	1396	1292	1327	1297	1325	1265	1264	1251	1301	1282	1414	1454	1455	1340	1425	1295	1282	1363	1352	1396	1372	1374	1290	1278	1338	1355	1387	1487	1570	1475	1496	1422
1717	1685	1600	1435	1511	1519	1646	1481	1568	1643	1569	1602	1654	1554	1535	1499	1391	1360	1332	1258	1273	1320	1343	1303	1292	1314	1313	1392	1362	1431	1384	1321	1262	1330	1363	1355	1364	1408	1438	1346	1339	1350	1391	1393	1496	1490	1469	1495	1428	1384
1814	1725	1578	1469	1459	1461	1532	1508	1597	1628	1582	1611	1625	1497	1496	1483	1355	1290	1262	1247	1249	1261	1326	1305	1304	1311	1366	1438	1411	1334	1265	1241	1289	1320	1391	1394	1424	1418	1354	1414	1369	1454	1332	1444	1481	1482	1421	1430	1399	1406
1747	1686	1637	1420	1505	1459	1458	1556	1480	1605	1495	1530	1471	1414	1409	1411	1298	1260	1318	1295	1328	1300	1350	1290	1294	1335	1283	1380	1256	1314	1247	1250	1350	1318	1489	1401	1349	1417	1384	1376	1414	1421	1409	1499	1411	1486	1349	1408	1399	1476
1666	1591	1591	1439	1524	1488	1479	1492	1439	1523	1408	1398	1388	1330	1315	1295	1294	1254	1407	1402	1353	1389	1391	1375	1357	1277	1266	1271	1299	1226	1218	1243	1292	1330	1364	1355	1429	1350	1364	1408	1477	1529	1483	1426	1394	1337	1373	1419	1414	1447
1602	1582	1602	1532	1508	1444	1448	1450	1447	1438	1462	1339	1288	1344	1254	1357	1300	1327	1298	1344	1370	1412	1451	1354	1368	1241	1283	1250	1229	1243	1286	1395	1280	1259	1288	1355	1369	1355	1377	1510	1497	1497	1541	1400	1338	1397	1408	1407	1411	1411
1579	1576	1579	1456	1475	1416	1500	1521	1432	1525	1414	1424	1479	1367	1384	1350	1423	1441	1430	1435	1392	1378	1439	1298	1282	1280	1307	1251	1204	1348	1231	1316	1275	1294	1331	1275	1326	1361	1435	1500	1539	1538	1453	1371	1324	1398	1418	1405	1394	1345
1690	1552	1537	1483	1466	1524	1589	1539	1610	1563	1489	1557	1485	1387	1402	1427	1399	1401	1451	1504	1404	1361	1425	1280	1306	1358	1286	1362	1377	1329	1335	1261	1322	1269	1276	1294	1271	1447	1452	1576	1492	1406	1459	1399	1438	1448	1434	1344	1376	1265
1722	1731	1672	1635	1623	1664	1602	1679	1608	1674	1637	1512	1530	1423	1542	1437	1481	1426	1394	1395	1269	1312	1346	1288	1336	1343	1464	1426	1413	1283	1348	1346	1456	1377	1400	1404	1416	1520	1548	1517	1505	1504	1443	1410	1403	1412	1355	1363	1299	1284
1695	1732	1723	1631	1625	1571	1654	1561	1641	1753	1681	1519	1608	1506	1448	1372	1340	1321	1216	1330	1296	1274	1307	1381	1395	1420	1442	1411	1334	1332	1346	1396	1393	1485	1479	1519	1585	1593	1562	1553	1517	1530	1504	1502	1454	1494	1369	1330	1355	1341
1677	1609	1646	1581	1562	1546	1598	1552	1589	1536	1546	1577	1440	1438	1348	1400	1305	1253	1245	1273	1346	1255	1337	1339	1384	1372	1437	1395	1385	1303	1404	1419	1493	1485	1545	1554	1519	1681	1547	1546	1649	1596	1645	1537	1469	1451	1410	1313	1362	1404
1671	1612	1552	1477	1610	1563	1525	1478	1487	1466	1476	1384	1458	1364	1301	1282	1369	1271	1334	1358	1366	1357	1393	1361	1411	1472	1417	1448	1370	1329	1395	1443	1499	1570	1612	1605	1607	1686	1543	1619	1721	1701	1644	1550	1536	1431	1399	1423	1406	1510
1747	1612	1577	1514	1415	1352	1426	1360	1395	1418	1413	1457	1456	1436	1420	1297	1272	1370	1386	1445	1394	1409	1347	1329	1354	1351	1322	1430	1455	1491	1473	1587	1603	1556	1569	1608	1582	1562	1644	1625	1705	1685	1629	1506	1505	1506	1404	1473	1501	1376
1730	1692	1615	1561	1511	1468	1437	1394	1374	1442	1455	1471	1407	1445	1436	1374	1366	1462	1402	1360	1310	1299	1316	1293	1258	1336	1444	1492	1535	1521	1516	1574	1590	1564	1530	1581	1668	1638	1746	1707	1735	1616	1609	1449	1399	1367	1503	1463	1487	1444
1918	1723	1678	1608	1499	1474	1571	1471	1467	1492	1529	1510	1499	1560	1566	1538	1484	1496	1421	1359	1347	1242	1193	1213	1292	1370	1399	1512	1591	1582	1518	1585	1481	1536	1539	1579	1639	1652	1798	1682	1663	1672	1547	1507	1444	1499	1536	1360	1362	1374
1956	1850	1773	1710	1602	1560	1479	1435	1541	1463	1493	1477	1545	1552	1532	1598	1494	1503	1392	1367	1328	1279	1283	1296	1283	1322	1438	1506	1545	1481	1399	1465	1538	1530	1550	1698	1671	1668	1633	1659	1662	1567	1595	1646	1475	1591	1436	1403	1323	1313
1900	1821	1729	1738	1722	1562	1497	1500	1481	1475	1498	1519	1524	1470	1514	1513	1530	1431	1449	1403	1393	1326	1300	1323	1276	1295	1380	1497	1496	1458	1375	1427	1443	1539	1551	1688	1665	1702	1684	1603	1635	1651	1607	1655	1574	1506	1400	1358	1328	1365
1736	1670	1700	1633	1646	1578	1520	1470	1462	1447	1515	1502	1448	1403	1432	1438	1382	1478	1451	1500	1459	1339	1399	1304	1349	1386	1407	1454	1507	1407	1376	1392	1504	1623	1651	1637	1600	1640	1546	1599	1568	1644	1625	1614	1484	1457	1333	1457	1391	1445
1727	1674	1572	1585	1561	1482	1564	1517	1382	1496	1473	1520	1388	1438	1425	1452	1428	1432	1472	1521	1449	1435	1401	1425	1417	1357	1451	1455	1490	1441	1477	1512	1482	1535	1498	1472	1458	1564	1507	1590	1525	1547	1529	1532	1456	1453	1465	1462	1462	1404
1714	1659	1586	1464	1441	1484	1515	1481	1523	1444	1504	1530	1466	1517	1544	1505	1520	1519	1546	1446	1521	1382	1344	1432	1370	1369	1527	1576	1553	1488	1520	1469	1574	1456	1531	1443	1500	1538	1498	1588	1545	1525	1467	1419	1421	1420	1407	1460	1584	1453
1725	1696	1598	1472	1504	1484	1477	1574	1563	1473	1586	1573	1457	1530	1495	1501	1519	1561	1446	1347	1363	1370	1447	1445	1472	1562	1630	1548	1633	1662	1597	1537	1541	1444	1506	1518	1510	1448	1499	1525	1479	1444	1499	1447	1536	1553	1473	1527	1438	1391
1657	1623	1499	1517	1440	1497	1604	1517	1500	1543	1527	1534	1564	1391	1457	1508	1367	1444	1379	1338	1446	1429	1391	1399	1455	1648	1622	1616	1598	1630	1533	1560	1518	1497	1574	1547	1611	1576	1521	1453	1518	1490	1489	1476	1589	1543	1450	1428	1517	1522
1499	1514	1401	1440	1483	1492	1420	1469	1504	1436	1511	1482	1401	1400	1438	1417	1405	1449	1458	1389	1444	1428	1495	1500	1540	1607	1589	1485	1612	1593	1621	1491	1587	1553	1557	1643	1549	1521	1465	1438	1551	1502	1598	1521	1511	1482	1461	1434	1487	1499
1502	1410	1329	1351	1380	1351	1397	1407	1407	1535	1513	1489	1439	1454	1380	1433	1462	1517	1473	1453	1501	1462	1529	1467	1480	1485	1499	1489	1508	1608	1541	1523	1492	1528	1459	1524	1452	1526	1591	1560	1621	1651	1575	1575	1445	1409	1424	1457	1475	1450
1436	1469	1415	1332	1316	1435	1451	1510	1543	1652	1668	1569	1568	1453	1398	1511	1476	1533	1574	1474	1524	1495	1478	1538	1557	1443	1517	1455	1593	1621	1531	1544	1509	1465	1514	1524	1383	1499	1528	1616	1648	1605	1562	1428	1446	1453	1501	1553	1548	1451
1531	1524	1409	1380	1360	1483	1604	1653	1663	1658	1692	1586	1493	1602	1511	1532	1505	1474	1433	1411	1418	1431	1584	1555	1511	1510	1508	1577	1613	1521	1389	1492	1423	1490	1454	1540	1559	1436	1611	1590	1620	1523	1554	1483	1477	1537	1496	1528	1532	1324
1600	1612	1416	1452	1465	1582	1574	1626	1667	1709	1688	1551	1611	1568	1526	1473	1423	1492	1419	1436	1438	1476	1530	1614	1588	1545	1579	1526	1490	1508	1452	1399	1403	1463	1434	1501	1559	1524	1576	1523	1600	1448	1515	1507	1480	1550	1429	1368	1408	1376
1580	1522	1388	1430	1407	1488	1583	1632	1687	1729	1673	1629	1623	1690	1617	1472	1521	1465	1513	1504	1488	1486	1542	1563	1525	1623	1552	1548	1483	1438	1413	1439	1416	1377	1416	1517	1549	1606	1643	1550	1543	1510	1519	1565	1485	1405	1391	1298	1296	1383
1454	1427	1377	1410	1336	1379	1420	1527	1579	1660	1659	1603	1666	1562	1600	1574	1533	1653	1505	1537	1542	1570	1591	1655	1590	1502	1568	1568	1457	1434	1443	1409	1415	1434	1407	1450	1439	1479	1505	1583	1586	1650	1529	1478	1410	1330	1253	1322	1440	1470
1452	1415	1333	1236	1361	1432	1452	1505	1602	1694	1706	1692	1642	1661	1639	1675	1541	1702	1589	1557	1642	1563	1609	1565	1586	1518	1596	1545	1548	1540	1568	1424	1408	1305	1365	1411	1346	1476	1519	1586	1570	1528	1431	1463	1356	1314	1292	1372	1442	1416
1495	1393	1359	1274	1277	1389	1515	1518	1604	1618	1695	1756	1785	1755	1729	1686	1599	1605	1500	1490	1559	1479	1516	1579	1546	1627	1691	1698	1677	1569	1500	1395	1339	1311	1291	1333	1412	1523	1502	1569	1538	1488	1305	1350	1292	1433	1413	1441	1396	1357
1441	1412	1309	1351	1297	1396	1563	1635	1569	1690	1775	1731	1829	1776	1659	1610	1535	1515	1502	1496	1478	1526	1500	1505	1583	1690	1773	1718	1529	1475	1441	1331	1332	1296	1323	1363	1429	1462	1518	1400	1293	1405	1404	1460	1550	1501	1363	1348	1392	1385
1468	1413	1362	1343	1353	1457	1528	1587	1615	1711	1755	1665	1667	1645	1668	1558	1519	1515	1420	1476	1451	1523	1565	1628	1557	1647	1691	1586	1483	1375	1317	1309	1432	1410	1383	1476	1388	1448	1370	1407	1430	1504	1528	1575	1512	1383	1392	1351	1381	1355
1474	1420	1333	1375	1448	1338	1497	1455	1570	1606	1649	1655	1601	1609	1560	1571	1470	1487	1445	1489	1538	1560	1445	1529	1442	1493	1480	1400	1471	1449	1422	1421	1473	1373	1388	1389	1312	1296	1365	1350	1419	1611	1548	1475	1372	1383	1430	1444	1508	1550
1404	1437	1369	1443	1449	1488	1604	1616	1707	1710	1609	1606	1672	1624	1589	1551	1515	1449	1528	1441	1506	1467	1434	1394	1428	1494	1463	1489	1454	1465	1408	1432	1418	1324	1319	1350	1420	1409	1425	1502	1513	1571	1469	1412	1382	1504	1481	1514	1447	1398
1470	1469	1456	1406	1478	1554	1657	1690	1668	1608	1615	1578	1603	1605	1488	1499	1423	1379	1448	1380	1475	1434	1438	1477	1464	1499	1539	1513	1502	1441	1374	1362	1331	1376	1321	1322	1400	1499	1469	1500	1484	1445	1411	1457	1503	1516	1453	1493	1489	1362
1443	1542	1473	1455	1494	1595	1583	1608	1594	1611	1670	1597	1553	1532	1473	1438	1441	1408	1495	1411	1429	1433	1458	1512	1468	1590	1525	1534	1567	1401	1411	1359	1301	1373	1399	1401	1432	1436	1427	1497	1524	1505	1589	1551	1580	1445	1419	1395	1411	1518
1434	1407	1448	1456	1434	1457	1474	1515	1536	1600	1660	1566	1544	1523	1509	1477	1501	1571	1446	1515	1454	1399	1510	1508	1475	1520	1609	1450	1471	1457	1445	1455	1364	1393	1476	1446	1471	1529	1536	1519	1614	1664	1601	1681	1575	1532	1410	1444	1511	1616
1430	1414	1381	1343	1404	1406	1413	1467	1555	1603	1619	1606	1528	1500	1520	1499	1515	1520	1550	1534	1422	1442	1433	1459	1451	1433	1480	1484	1502	1523	1415	1438	1429	1428	1404	1412	1480	1540	1576	1684	1700	1725	1598	1544	1626	1505	1539	1551	1560	1570
1442	1465	1436	1461	1473	1547	1524	1532	1585	1596	1586	1623	1522	1555	1458	1507	1530	1595	1501	1488	1500	1399	1444	1429	1508	1496	1520	1437	1478	1371	1459	1387	1342	1390	1353	1453	1520	1507	1722	1725	1641	1666	1600	1567	1580	1645	1545	1562	1522	1469
1528	1516	1479	1495	1504	1509	1574	1601	1537	1629	1545	1475	1482	1476	1499	1471	1531	1544	1523	1390	1502	1431	1578	1584	1497	1562	1499	1416	1433	1468	1384	1261	1363	1354	1491	1594	1627	1679	1660	1567	1628	1632	1659	1682	1639	1631	1531	1461	1459	1416
1581	1607	1464	1545	1573	1493	1576	1492	1473	1568	1520	1510	1496	1511	1524	1532	1562	1544	1470	1521	1513	1482	1524	1577	1600	1404	1506	1590	1418	1452	1376	1366	1429	1451	1532	1650	1574	1627	1633	1663	1652	1720	1698	1702	1588	1474	1567	1449	1404	1491
1585	1608	1582	1539	1535	1535	1553	1680	1574	1602	1559	1634	1548	1606	1492	1471	1555	1507	1579	1539	1565	1444	1429	1517	1544	1540	1592	1563	1501	1567	1361	1455	1493	1423	1471	1472	1538	1544	1589	1675	1636	1663	1645	1608	1511	1415	1477	1576	1512	1452
1743	1703	1676	1652	1595	1622	1646	1575	1718	1724	1775	1675	1700	1642	1663	1586	1717	1583	1537	1399	1484	1501	1516	1517	1572	1586	1622	1671	1678	1615	1499	1360	1329	1385	1419	1360	1509	1598	1659	1638	1618	1640	1548	1450	1499	1492	1513	1483	1500	1430
1874	1883	1777	1694	1875	1895	1845	1888	1847	1869	1901	1842	1822	1756	1690	1846	1711	1630	1626	1550	1603	1504	1589	1618	1585	1738	1724	1668	1595	1504	1500	1400	1384	1386	1460	1428	1484	1657	1566	1586	1602	1563	1548	1565	1490	1520	1447	1422	1448	1439
1998	2182	2153	2108	2137	2106	2101	1929	1958	1933	1938	1853	1834	1914	1841	1827	1819	1774	1744	1701	1725	1740	1711	1647	1720	1613	1735	1657	1481	1588	1453	1423	1487	1427	1474	1475	1567	1569	1580	1526	1528	1621	1615	1536	1488	1462	1448	1437	1441	1523
2209	2314	2328	2305	2271	2150	2227	2153	2023	1915	1952	2002	1966	1993	2017	1859	1915	1915	1807	1809	1755	1726	1733	1670	1627	1662	1631	1727	1651	1553	1551	1577	1490	1397	1529	1425	1493	1539	1581	1645	1505	1597	1548	1521	1525	1386	1476	1364	1457	1397
2422	2541	2502	2379	2349	2265	2185	2161	2070	1975	1928	1956	1976	1916	1903	1773	1871	1847	1756	1923	1818	1678	1663	1726	1690	1664	1641	1664	1633	1625	1655	1507	1475	1404	1433	1501	1499	1590	1566	1616	1606	1566	1508	1406	1455	1531	1498	1442	1527	1419
2377	2438	2446	2392	2338	2258	2245	2013	1898	2000	1884	1901	1923	1832	1815	1822	1812	1839	1764	1768	1770	1676	1760	1715	1712	1749	1681	1611	1567	1576	1469	1472	1506	1451	1476	1555	1560	1561	1604	1609	1512	1540	1526	1554	1546	1434	1507	1509	1458	1455
2446	2408	2411	2257	2282	2194	2083	1972	2019	1945	1849	1904	1871	1803	1748	1802	1805	1818	1818	1747	1717	1759	1780	1716	1734	1635	1571	1553	1587	1509	1524	1544	1507	1540	1598	1628	1523	1591	1632	1679	1608	1557	1724	1605	1596	1513	1537	1518	1475	1501
2438	2352	2332	2246	2261	2191	2094	2010	2011	1954	1877	1812	1843	1823	1771	1800	1801	1835	1832	1785	1728	1677	1721	1705	1634	1619	1591	1576	1560	1424	1506	1569	1582	1574	1544	1593	1528	1607	1664	1655	1689	1764	1676	1602	1482	1552	1599	1501	1600	1629
2492	2566	2405	2295	2275	2222	2084	2029	2065	1944	1870	1916	1887	1789	1776	1751	1743	1792	1782	1781	1802	1755	1796	1710	1640	1535	1624	1572	1570	1520	1541	1489	1483	1449	1522	1584	1600	1641	1648	1772	1737	1631	1665	1676	1516	1571	1572	1570	1541	1500
2569	2618	2447	2438	2296	2284	2202	2123	2024	1957	1873	1860	1767	1803	1800	1861	1812	1778	1766	1673	1750	1774	1765	1710	1639	1670	1635	1624	1552	1569	1493	1454	1489	1540	1491	1649	1645	1657	1761	1716	1753	1688	1597	1668	1552	1551	1549	1538	1512	1481
2549	2591	2456	2321	2342	2253	2113	1994	1962	1922	1933	1842	1951	1866	1809	1936	1884	1786	1792	1691	1681	1693	1764	1605	1639	1603	1561	1593	1566	1600	1491	1539	1560	1482	1598	1594	1640	1670	1672	1720	1661	1715	1672	1699	1627	1561	1436	1511	1439	1530
2498	2668	2448	2286	2335	2288	2116	2122	2069	2040	1863	1894	1874	1891	1905	1908	1848	1768	1747	1763	1709	1687	1669	1567	1677	1669	1559	1595	1633	1665	1535	1494	1565	1472	1488	1543	1706	1596	1729	1776	1728	1667	1616	1580	1574	1496	1415	1474	1533	1593
2549	2376	2377	2391	2398	2195	2181	2139	2082	2045	1999	1859	1934	1841	1866	1772	1750	1766	1709	1643	1664	1648	1591	1595	1696	1646	1706	1584	1667	1655	1571	1566	1545	1502	1567	1569	1553	1632	1678	1759	1653	1699	1675	1629	1575	1466	1597	1605	1519	1545
2593	2450	2495	2369	2372	2239	2275	2131	2030	1894	1802	1871	1810	1739	1802	1837	1747	1748	1730	1712	1636	1709	1649	1669	1695	1599	1670	1653	1584	1681	1597	1451	1493	1453	1466	1544	1566	1645	1674	1720	1758	1647	1635	1704	1692	1576	1600	1515	1469	1587
2456	2562	2382	2359	2367	2296	2214	2095	1923	1999	1845	1829	1858	1840	1806	1784	1826	1783	1794	1723	1718	1715	1662	1678	1648	1644	1639	1663	1582	1610	1505	1516	1508	1520	1574	1439	1545	1563	1642	1645	1728	1717	1685	1674	1630	1585	1584	1530	1673	1503
2422	2418	2273	2272	2395	2325	2240	2061	1934	1933	1860	1856	1944	1927	1864	1872	1823	1801	1784	1713	1700	1653	1654	1701	1665	1609	1647	1735	1639	1663	1596	1583	1598	1476	1458	1550	1568	1578	1693	1741	1694	1704	1759	1622	1687	1521	1537	1529	1591	1557
2307	2397	2350	2279	2236	2262	2174	2006	2059	1991	1877	1890	1930	1856	1924	1872	1877	1805	1773	1750	1708	1731	1687	1697	1746	1674	1779	1634	1657	1594	1543	1536	1509	1543	1543	1482	1600	1593	1621	1636	1660	1693	1681	1622	1672	1577	1553	1566	1527	1524
2318	2352	2312	2249	2208	2275	2168	2111	2016	2010	2027	1872	1880	1979	1899	1868	1843	1665	1731	1775	1782	1743	1690	1703	1748	1740	1785	1767	1623	1616	1628	1491	1566	1502	1495	1562	1598	1661	1713	1696	1643	1668	1647	1694	1605	1549	1539	1550	1539	1523
2208	2299	2326	2311	2294	2268	2182	2124	2013	2000	1948	1969	1926	1971	1916	1938	1820	1790	1828	1769	1747	1863	1861	1717	1696	1790	1755	1612	1614	1603	1531	1473	1497	1486	1522	1577	1593	1603	1642	1596	1623	1627	1670	1517	1561	1640	1478	1537	1433	1484
2339	2404	2316	2320	2356	2182	2191	2104	2064	2039	1982	1951	1918	1937	1998	1863	1911	1882	1857	1889	1825	1830	1727	1776	1688	1695	1713	1551	1590	1634	1572	1544	1509	1452	1472	1444	1528	1566	1590	1508	1469	1577	1583	1474	1519	1519	1596	1502	1555	1548
2400	2326	2328	2278	2335	2175	2155	2095	2007	1974	1981	1949	2003	1939	1969	1882	1810	1907	1895	1850	1825	1810	1748	1744	1774	1691	1653	1591	1567	1530	1578	1532	1577	1470	1533	1479	1535	1472	1463	1494	1527	1501	1532	1542	1535	1518	1591	1561	1586	1586
2251	2362	2347	2326	2245	2217	2162	2045	2061	1976	1962	1912	1856	1896	1896	1946	1887	1940	1869	1960	1876	1776	1734	1668	1676	1685	1530	1580	1654	1616	1521	1596	1482	1567	1441	1469	1455	1469	1539	1377	1459	1442	1467	1563	1517	1545	1569	1531	1472	1544
2244	2330	2311	2182	2152	2223	2133	1996	2060	1968	1891	1910	1933	1996	1915	1879	1888	1888	1848	1907	1846	1764	1731	1638	1555	1624	1606	1605	1697	1706	1640	1648	1469	1523	1388	1400	1419	1398	1439	1457	1465	1411	1452	1482	1475	1452	1495	1472	1555	1556
2164	2151	2184	2231	2202	2178	2136	2021	2088	1986	1929	1973	1924	1906	1893	1808	1774	1762	1726	1746	1778	1657	1640	1541	1620	1595	1577	1682	1617	1547	1571	1557	1436	1424	1418	1347	1360	1396	1483	1432	1493	1410	1525	1410	1452	1448	1457	1462	1493	1551
2183	2204	2239	2130	2146	2170	2176	2058	2013	1958	1977	1852	1988	1813	1794	1736	1748	1697	1679	1640	1609	1557	1614	1624	1543	1562	1562	1590	1596	1612	1510	1546	1382	1398	1404	1355	1354	1487	1392	1448	1474	1408	1386	1474	1451	1468	1422	1422	1414	1468
2052	2063	2070	2216	2206	2178	2141	2094	1932	2029	1894	1901	1767	1712	1723	1692	1630	1648	1568	1695	1668	1607	1593	1568	1540	1533	1604	1579	1569	1548	1566	1484	1429	1376	1311	1283	1336	1419	1294	1409	1425	1410	1434	1411	1448	1423	1467	1366	1394	1431
2023	2142	2118	2150	2183	2134	2093	1988	1920	1926	1858	1753	1697	1716	1669	1630	1743	1581	1594	1600	1630	1580	1619	1489	1499	1586	1573	1580	1571	1509	1472	1519	1458	1335	1312	1278	1320	1332	1382	1415	1389	1419	1425	1497	1421	1397	1361	1389	1401	1412
1954	2031	2053	2097	2074	2129	2091	1885	1879	1812	1811	1805	1720	1678	1712	1614	1605	1618	1666	1605	1623	1534	1458	1566	1475	1600	1473	1606	1525	1564	1504	1474	1372	1275	1292	1328	1246	1388	1333	1361	1384	1461	1371	1417	1413	1382	1333	1381	1301	1434
1983	2031	2108	2086	2111	2055	1904	1856	1831	1824	1783	1763	1635	1631	1677	1521	1658	1640	1625	1590	1631	1560	1529	1518	1502	1512	1447	1473	1471	1516	1424	1437	1411	1377	1364	1268	1386	1364	1427	1320	1437	1440	1373	1410	1354	1373	1329	1364	1257	1339
1983	2042	2110	2091	2071	1997	2006	1889	1828	1838	1758	1650	1641	1623	1635	1578	1647	1681	1644	1616	1653	1584	1405	1429	1509	1470	1477	1501	1435	1431	1447	1442	1342	1392	1400	1343	1389	1464	1391	1472	1357	1408	1469	1408	1376	1353	1326	1324	1303	1334
1924	2060	2141	2171	2051	2064	2041	1856	1851	1763	1698	1665	1661	1617	1627	1629	1629	1623	1740	1623	1532	1619	1561	1516	1464	1521	1514	1454	1435	1452	1428	1492	1442	1393	1342	1432	1355	1360	1361	1435	1436	1425	1424	1378	1373	1329	1355	1379	1353	1353
2094	2062	2123	2101	2152	2228	1959	2036	1920	1775	1773	1741	1676	1611	1572	1620	1575	1654	1613	1659	1622	1608	1549	1464	1528	1511	1539	1525	1552	1444	1440	1369	1410	1385	1316	1333	1334	1336	1446	1411	1472	1486	1483	1440	1394	1425	1343	1412	1387	1369
2180	2263	2131	2217	2177	2050	2161	1939	1943	1930	1774	1810	1781	1629	1582	1644	1574	1555	1590	1622	1554	1552	1565	1560	1475	1536	1492	1474	1490	1500	1424	1370	1417	1275	1343	1300	1323	1332	1367	1405	1469	1403	1430	1436	1376	1380	1452	1312	1382	1393
2162	2210	2236	2213	2123	2188	2128	2020	2022	1863	1712	1806	1659	1564	1574	1626	1593	1620	1617	1613	1530	1539	1484	1499	1490	1555	1472	1538	1570	1476	1476	1440	1387	1388	1279	1315	1367	1352	1388	1447	1455	1535	1490	1480	1425	1384	1420	1297	1395	1322
2224	2307	2211	2247	2140	2121	2023	2091	1929	1951	1913	1797	1727	1595	1655	1542	1550	1556	1491	1594	1505	1550	1481	1487	1486	1468	1507	1571	1544	1449	1483	1477	1486	1434	1330	1391	1362	1368	1438	1502	1450	1382	1475	1430	1399	1408	1345	1404	1324	1336
2244	2297	2241	2284	2213	2111	2150	2053	1975	1983	1920	1837	1709	1671	1588	1552	1548	1452	1510	1531	1482	1454	1443	1464	1507	1558	1602	1502	1518	1497	1455	1478	1492	1471	1379	1345	1333	1443	1419	1474	1449	1482	1432	1446	1418	1424	1460	1382	1384	1388
2312	2408	2342	2209	2368	2262	2115	2095	2042	2023	1888	1791	1829	1739	1724	1619	1611	1588	1503	1529	1493	1502	1449	1516	1531	1534	1517	1509	1554	1580	1445	1495	1449	1401	1387	1419	1423	1494	1486	1473	1502	1542	1500	1446	1401	1520	1340	1315	1369	1343
2369	2471	2406	2371	2322	2375	2191	2170	2149	2003	2020	1911	1783	1778	1729	1660	1586	1595	1562	1534	1446	1545	1590	1534	1607	1559	1521	1528	1538	1519	1485	1516	1572	1505	1380	1397	1502	1434	1467	1540	1478	1541	1509	1461	1489	1372	1419	1337	1414	1349
2508	2512	2542	2561	2502	2490	2386	2282	2059	2031	1951	1885	1812	1689	1650	1591	1514	1540	1523	1581	1541	1558	1530	1544	1618	1588	1459	1517	1606	1534	1514	1586	1467	1522	1508	1458	1430	1499	1500	1487	1481	1521	1483	1470	1414	1445	1417	1404	1352	1305
2585	2622	2603	2535	2587	2481	2440	2294	2250	2100	1929	1806	1680	1735	1685	1572	1557	1559	1483	1501	1539	1546	1511	1551	1486	1412	1487	1557	1531	1650	1584	1544	1472	1571	1522	1486	1436	1462	1463	1547	1543	1464	1465	1536	1454	1396	1422	1393	1396	1398
2567	2693	2650	2543	2526	2483	2418	2266	2203	2111	1889	1810	1765	1723	1610	1503	1447	1397	1407	1394	1508	1528	1487	1486	1489	1531	1591	1522	1659	1677	1658	1622	1599	1491	1520	1527	1496	1521	1463	1458	1485	1386	1465	1429	1413	1387	1360	1392	1357	1349
2685	2677	2633	2546	2566	2559	2386	2351	2233	2075	1911	1795	1758	1644	1600	1472	1395	1406	1485	1458	1467	1496	1457	1511	1535	1580	1669	1664	1696	1651	1624	1667	1590	1552	1558	1462	1555	1553	1549	1497	1532	1424	1418	1462	1427	1457	1362	1426	1387	1369
2678	2777	2688	2631	2461	2425	2398	2264	2160	2053	1853	1870	1782	1670	1627	1511	1421	1416	1478	1452	1487	1461	1485	1473	1610	1570	1627	1616	1683	1588	1693	1614	1583	1517	1534	1481	1553	1457	1528	1509	1499	1500	1511	1495	1426	1431	1445	1432	1382	1434
2628	2856	2848	2651	2542	2506	2312	2274	1990	2030	1913	1669	1693	1665	1554	1472	1433	1476	1403	1492	1517	1461	1550	1579	1577	1679	1685	1586	1681	1608	1605	1568	1541	1563	1492	1518	1533	1585	1561	1504	1587	1517	1489	1475	1420	1450	1511	1374	1385	1335
2819	2890	2782	2746	2584	2413	2324	2176	2078	1944	1943	1794	1792	1587	1605	1586	1552	1437	1526	1546	1519	1498	1568	1565	1700	1580	1574	1509	1602	1651	1627	1492	1526	1543	1574	1540	1500	1605	1595	1630	1561	1580	1536	1509	1597	1485	1428	1412	1437	1378
2903	2978	2773	2691	2644	2578	2353	2171	2032	1991	1902	1790	1805	1662	1622	1554	1514	1499	1505	1502	1516	1553	1579	1541	1536	1600	1685	1682	1670	1583	1583	1518	1558	1602	1561	1622	1553	1571	1545	1635	1657	1566	1579	1583	1549	1501	1506	1389	1420	1377
3017	3051	2939	2913	2634	2599	2409	2186	2125	1948	1765	1772	1680	1585	1540	1567	1514	1536	1547	1509	1520	1573	1542	1486	1617	1657	1700	1605	1678	1652	1559	1526	1540	1538	1544	1534	1461	1571	1634	1631	1585	1625	1558	1541	1611	1524	1456	1375	1442	1401
3052	3183	2930	2745	2670	2610	2464	2171	2089	1962	1911	1747	1624	1541	1581	1436	1555	1531	1536	1526	1614	1530	1561	1581	1621	1624	1726	1753	1582	1670	1642	1568	1566	1531	1550	1571	1583	1596	1599	1644	1573	1507	1590	1584	1536	1549	1505	1406	1447	1398
3019	3081	3021	2780	2789	2542	2449	2327	2091	1958	1852	1749	1673	1616	1558	1561	1486	1508	1557	1561	1527	1531	1577	1619	1662	1669	1753	1596	1568	1536	1560	1486	1549	1660	1587	1630	1597	1622	1567	1582	1597	1653	1738	1569	1563	1547	1505	1427	1435	1472
3017	2952	2857	2884	2747	2548	2424	2266	2108	1874	1847	1809	1674	1598	1590	1592	1521	1620	1555	1524	1495	1544	1612	1524	1595	1623	1581	1629	1520	1562	1583	1586	1630	1718	1647	1629	1735	1650	1666	1673	1624	1695	1619	1545	1593	1595	1499	1509	1448	1420
2986	3058	2968	2742	2686	2659	2497	2296	2147	1996	1810	1862	1708	1720	1694	1601	1593	1616	1612	1540	1578	1569	1617	1571	1556	1685	1615	1543	1620	1640	1587	1554	1658	1628	1609	1728	1702	1666	1661	1623	1635	1720	1633	1623	1630	1592	1494	1522	1378	1476
3047	2988	3038	2933	2818	2699	2497	2266	2097	1994	1913	1745	1853	1802	1689	1661	1669	1652	1644	1562	1607	1640	1565	1564	1637	1639	1571	1650	1592	1558	1582	1539	1645	1654	1668	1669	1681	1608	1706	1617	1739	1674	1651	1662	1549	1580	1573	1515	1436	1434
3028	3101	3022	2866	2864	2633	2411	2134	2084	2000	1968	1822	1807	1692	1600	1643	1666	1618	1567	1641	1587	1647	1556	1546	1566	1522	1484	1583	1587	1607	1543	1541	1552	1636	1591	1645	1644	1699	1638	1661	1731	1676	1660	1633	1625	1612	1507	1523	1531	1420
3231	3204	3131	3032	2862	2696	2517	2306	2116	1971	1927	1780	1722	1722	1660	1592	1566	1584	1582	1588	1555	1556	1582	1579	1520	1436	1506	1499	1467	1518	1506	1563	1507	1549	1586	1569	1630	1586	1627	1711	1637	1618	1549	1629	1610	1617	1536	1524	1527	1454
3074	3217	3292	3098	2945	2820	2630	2343	2167	2061	1903	1882	1758	1680	1623	1596	1563	1527	1603	1555	1502	1503	1505	1537	1581	1459	1510	1454	1503	1512	1515	1486	1499	1592	1640	1562	1615	1644	1630	1645	1598	1570	1603	1631	1584	1580	1592	1546	1418	1412
3036	3152	3193	3131	3046	2741	2633	2448	2357	2102	1961	1873	1775	1731	1624	1565	1523	1501	1598	1525	1466	1498	1584	1539	1482	1479	1557	1492	1547	1519	1506	1536	1633	1600	1562	1556	1598	1533	1562	1650	1573	1628	1611	1612	1519	1501	1492	1463	1427	1316
3116	3247	3177	3042	2870	2812	2561	2472	2352	2235	2051	1948	1863	1763	1764	1571	1623	1568	1573	1553	1471	1522	1582	1542	1473	1478	1490	1581	1517	1513	1522	1571	1529	1563	1562	1547	1529	1554	1559	1589	1614	1621	1603	1539	1513	1491	1468	1440	1441	1444
3107	3245	3061	2906	2817	2635	2586	2424	2374	2306	2179	2066	2012	1844	1725	1712	1538	1477	1433	1476	1446	1460	1454	1487	1448	1424	1512	1570	1517	1475	1543	1510	1530	1500	1532	1488	1506	1577	1564	1662	1560	1653	1599	1528	1488	1439	1490	1496	1382	1485
3213	3207	3199	2974	2798	2772	2548	2397	2479	2278	2192	2112	2052	1943	1784	1730	1644	1567	1516	1544	1425	1467	1455	1480	1470	1510	1563	1565	1602	1490	1495	1433	1472	1411	1461	1417	1519	1525	1596	1608	1607	1620	1680	1514	1572	1555	1571	1418	1497	1490
3163	3240	3161	3058	2921	2771	2677	2522	2356	2338	2235	2123	2085	1954	1774	1706	1665	1560	1496	1414	1422	1435	1507	1458	1459	1495	1542	1650	1538	1444	1463	1513	1416	1408	1439	1457	1506	1590	1549	1662	1643	1611	1636	1618	1621	1505	1545	1527	1569	1505
3114	3263	3095	3122	3003	2855	2700	2598	2376	2251	2225	2136	2023	1831	1895	1751	1594	1577	1540	1468	1440	1413	1470	1421	1528	1502	1567	1497	1469	1549	1444	1421	1519	1435	1504	1484	1564	1563	1562	1589	1636	1660	1612	1632	1556	1519	1457	1482	1460	1475
3115	3178	3172	3030	2959	2892	2641	2456	2421	2278	2102	1945	1980	1873	1753	1698	1710	1612	1587	1604	1573	1518	1557	1558	1471	1538	1524	1486	1590	1502	1482	1515	1494	1469	1493	1541	1609	1677	1603	1688	1604	1731	1567	1637	1620	1492	1495	1492	1432	1377
2946	3035	2976	3042	2837	2779	2641	2544	2349	2234	2004	1992	1895	1948	1790	1753	1692	1711	1682	1636	1632	1577	1582	1547	1538	1493	1550	1558	1528	1536	1504	1422	1489	1449	1466	1563	1510	1531	1628	1591	1703	1690	1671	1647	1616	1554	1491	1452	1500	1398
2740	2753	2854	2776	2803	2722	2520	2346	2247	2227	2120	2014	2023	1917	1792	1738	1684	1702	1651	1695	1613	1625	1612	1609	1519	1477	1460	1542	1589	1535	1512	1470	1520	1461	1417	1563	1418	1470	1550	1616	1603	1598	1512	1623	1592	1578	1482	1462	1400	1423
2403	2562	2582	2605	2743	2543	2358	2316	2216	2189	2056	1956	1970	1858	1830	1806	1814	1702	1678	1611	1569	1589	1645	1471	1551	1486	1473	1503	1535	1550	1486	1478	1486	1502	1462	1464	1452	1543	1517	1514	1626	1601	1535	1600	1514	1520	1540	1506	1477	1414
2342	2434	2394	2400	2388	2444	2343	2210	2207	2080	2090	1896	1909	1946	1847	1786	1785	1713	1709	1658	1670	1568	1540	1552	1582	1527	1513	1532	1582	1483	1457	1508	1495	1424	1447	1470	1504	1480	1506	1508	1545	1510	1439	1452	1577	1459	1472	1478	1415	1415
2130	2218	2150	2318	2343	2286	2347	2185	2185	1998	2061	1900	1954	1838	1802	1723	1757	1672	1740	1741	1676	1667	1588	1661	1523	1595	1544	1458	1449	1554	1473	1505	1472	1438	1403	1470	1424	1488	1451	1465	1477	1519	1443	1504	1441	1494	1442	1511	1524	1408
2019	2041	2125	2150	2223	2264	2252	2169	2218	2091	2033	1909	1872	1753	1774	1670	1746	1654	1681	1725	1690	1626	1590	1538	1542	1553	1483	1566	1485	1514	1506	1474	1420	1444	1406	1450	1502	1478	1514	1459	1515	1439	1499	1496	1572	1427	1456	1497	1523	1375
1957	2147	2035	2047	2146	2138	2191	2211	2190	2244	2013	1966	1842	1857	1804	1803	1720	1669	1631	1615	1643	1621	1573	1574	1474	1440	1527	1532	1507	1564	1408	1442	1431	1403	1421	1411	1485	1468	1542	1470	1498	1417	1535	1426	1404	1510	1416	1428	1524	1573
1850	2010	2149	2122	2210	2206	2150	2113	2103	2136	2151	1962	1933	1839	1878	1822	1740	1632	1656	1604	1603	1673	1474	1552	1532	1556	1573	1581	1488	1597	1561	1475	1388	1403	1541	1477	1482	1556	1503	1573	1470	1547	1558	1578	1461	1500	1508	1491	1511	1534
1859	1924	2024	2077	2087	2039	2170	2037	2172	2153	2058	2005	1883	1895	1856	1833	1797	1698	1649	1587	1659	1580	1526	1552	1447	1561	1480	1617	1611	1620	1498	1624	1523	1477	1503	1420	1541	1428	1491	1488	1478	1544	1438	1501	1512	1512	1538	1478	1586	1586
1839	1835	1910	1962	2096	2152	2086	2079	2109	2173	2106	1964	1891	1929	1780	1760	1789	1767	1749	1815	1591	1650	1626	1642	1586	1626	1583	1578	1535	1617	1631	1664	1584	1454	1495	1480	1498	1520	1578	1388	1540	1540	1531	1530	1517	1594	1553	1589	1596	1574
1694	1899	1850	1914	1961	2064	2120	2077	2132	2199	2103	2004	1883	1896	1893	1725	1787	1784	1808	1809	1720	1636	1640	1623	1565	1666	1642	1622	1602	1586	1528	1580	1557	1486	1450	1457	1522	1570	1590	1651	1601	1568	1564	1585	1538	1571	1632	1608	1621	1627
1801	1750	1770	1845	1885	1909	2018	2060	2149	2160	2104	2139	1932	2031	1870	1877	1751	1811	1692	1750	1766	1736	1686	1703	1619	1675	1690	1599	1627	1583	1527	1606	1508	1520	1620	1541	1557	1598	1581	1555	1638	1621	1631	1630	1565	1653	1635	1598	1594	1515
1683	1721	1813	1761	1829	1840	1954	2028	2068	2146	2133	2209	2107	1998	1940	1912	1847	1851	1800	1772	1709	1781	1764	1653	1719	1713	1667	1671	1612	1643	1599	1630	1563	1609	1622	1638	1691	1728	1689	1674	1625	1616	1660	1667	1577	1556	1619	1588	1520	1559
1736	1842	1754	1843	1832	1844	1854	1970	1973	1920	2111	2093	2057	2050	2009	1897	1904	1934	1880	1871	1735	1796	1809	1716	1733	1675	1646	1656	1678	1651	1597	1582	1666	1604	1623	1757	1657	1751	1714	1689	1705	1747	1737	1641	1610	1588	1596	1599	1602	1594
1680	1778	1888	1788	1789	1859	1870	1908	1935	1993	1990	1988	2072	1933	2030	1889	1905	1923	1922	1950	1879	1895	1909	1831	1808	1765	1669	1654	1680	1584	1634	1674	1592	1647	1717	1745	1680	1774	1723	1815	1771	1797	1805	1719	1616	1660	1551	1585	1634	1641
1724	1766	1818	1899	1868	1846	1868	1908	1868	1884	1943	1935	2007	1972	1975	1960	1999	1962	1999	2005	1901	1960	1916	1892	1809	1859	1773	1681	1688	1691	1710	1722	1783	1685	1645	1797	1770	1683	1795	1811	1750	1873	1859	1765	1654	1662	1691	1655	1676	1710
1668	1719	1729	1815	1780	1811	1841	1822	1829	1919	1937	1990	1946	2005	2003	2060	2000	2066	2024	2030	1999	2000	1903	1924	1888	1794	1857	1789	1760	1790	1798	1720	1701	1712	1751	1711	1866	1757	1856	1919	1896	1830	1792	1737	1762	1708	1737	1630	1683	1817
1587	1601	1783	1658	1735	1850	1818	1818	1836	1901	1927	2052	1965	2023	2024	2020	1964	1974	2068	1993	2024	1974	2002	1951	1931	1878	1883	1901	1827	1793	1837	1821	1792	1734	1797	1814	1866	1818	1819	1895	1839	1791	1745	1724	1722	1744	1716	1745	1731	1689
1601	1646	1680	1685	1864	1842	1821	1917	1953	2023	1918	2037	2028	1975	2002	2030	1982	2011	2007	2041	2071	1964	2136	2036	1931	1917	1890	1937	1900	1850	1893	1880	1898	1867	1861	1860	1868	1824	1857	1880	1875	1842	1877	1841	1779	1799	1743	1812	1817	1802
1585	1672	1720	1703	1742	1777	1785	1856	1949	1883	1922	1964	2050	1919	1834	1933	1937	1885	2021	2127	2068	2211	2085	2035	1977	1975	1992	1985	1935	1841	1932	1929	1819	1919	2004	1857	1948	1927	1923	1901	1805	1866	1797	1832	1781	1732	1848	1783	1771	1861
1643	1708	1694	1760	1632	1802	1800	1878	1833	1924	1953	1887	1885	1912	1923	1864	1880	1902	1990	2112	2008	2158	2108	2107	2038	1967	1953	1924	1960	1934	1986	1904	1946	1959	1932	1943	1921	1931	1929	2006	1933	1938	1865	1909	1801	1843	1881	1834	1833	1825
1646	1730	1746	1741	1791	1842	1768	1815	1875	1921	1937	1875	1938	1868	1918	1806	1865	1902	1988	2082	2138	2174	2168	2141	2118	2078	1997	1938	1961	1944	1966	1874	2003	1945	2009	1932	1992	2110	2055	1973	2046	1998	1966	2001	1942	1823	1859	1890	1841	1884
1586	1688	1704	1674	1659	1798	1825	1757	1840	1873	1881	1845	1879	1810	1843	1890	1912	1938	1984	2074	2088	2155	2238	2154	2080	2070	1962	1960	2064	1927	1944	1941	1833	1941	1922	1989	1930	2063	2086	2049	2102	2014	2134	2040	2020	1913	1872	1948	1828	1938
1697	1676	1818	1638	1705	1746	1754	1891	1791	1892	1829	1852	1814	1792	1854	1951	1894	2040	2085	2215	2088	2216	2180	2173	2249	2031	2075	2000	1995	1979	1936	1842	1865	1944	1964	1946	2059	2024	2113	2106	2154	1988	2027	2075	1899	1985	1903	2016	1824	1849
1746	1755	1748	1671	1707	1708	1663	1772	1759	1836	1759	1753	1736	1761	1837	1954	2038	2038	2157	2214	2212	2255	2230	2213	2134	2106	2011	1981	1920	2027	1836	1944	1945	1980	1872	1951	2027	2089	2024	2059	2037	2100	2041	2009	1972	1981	1932	1883	1961	1831
1677	1723	1642	1633	1686	1664	1739	1703	1662	1802	1722	1755	1851	1764	1863	1881	1965	2028	2161	2109	2199	2121	2162	2191	2095	2110	2006	1896	1954	1895	1874	1879	1841	1853	1893	1917	1992	2099	2055	2157	2023	2005	2010	2021	1919	1931	1932	1935	1899	1935
1639	1653	1665	1612	1642	1683	1670	1720	1838	1778	1815	1813	1757	1743	1847	1849	1845	1849	2023	2083	2081	1999	2048	2092	2150	2014	1941	1868	1956	1900	1886	1881	1932	2034	2011	2169	1987	2104	2042	2130	2089	2061	2023	2002	1878	1899	2047	1900	1928	1866
1614	1697	1580	1639	1694	1709	1830	1823	1892	1889	1902	1905	1854	1873	1772	1800	1865	1820	1916	2022	1952	2024	1922	2028	2094	1945	1917	1904	1901	1872	1815	1877	1939	1964	2052	2110	2146	2108	2159	2100	2031	2033	1943	2018	1986	2001	1965	1877	1840	1811
1789	1671	1716	1695	1751	1829	1816	1942	2026	2048	1923	1970	1927	1952	1887	1894	1823	1876	1881	1926	1986	1961	2020	1943	1957	1936	1871	1886	1856	2006	1951	1896	1901	2006	2074	2046	2114	2098	2096	2149	2138	2155	2086	2055	2055	2031	1943	1920	1859	1849
1828	1809	1711	1737	1739	1788	1883	1879	2033	2075	2114	2069	2065	1999	1991	1955	1863	1988	1885	1907	1909	1940	2069	2004	2059	1884	1925	1891	1975	1888	1927	1850	1883	1935	2055	2070	2087	2026	2124	2105	2141	2122	1996	2042	1946	2049	1918	1855	1802	1915
1930	1805	1711	1731	1716	1749	1874	1930	2057	2107	2172	2248	2284	2171	2251	2098	2056	1989	2083	2067	1991	2082	1979	2028	2004	2010	1965	1947	1931	1906	1863	1891	1907	1794	1913	1957	2016	1977	1965	2058	2057	2104	2019	2043	1991	1952	1880	1812	1816	1803
2057	1959	1772	1693	1736	1849	1868	1989	2122	2281	2358	2357	2528	2436	2416	2330	2267	2273	2236	2154	2149	2090	2114	2160	2014	1962	2100	1955	2027	1910	1911	2023	1901	1922	1865	1945	1901	1974	2000	1959	2035	1999	2024	1978	1935	1871	1856	1825	1792	1786
2168	2005	1836	1752	1724	1879	1951	2154	2341	2403	2572	2732	2820	2627	2673	2667	2456	2349	2348	2200	2189	2131	2065	2116	2082	2138	2088	1985	2001	1987	1976	2014	1886	1854	1863	1818	1873	1940	1973	1884	1926	1951	1971	1945	1883	1774	1878	1832	1818	1797
2230	2068	1936	1836	1773	1888	2102	2309	2472	2629	2853	2849	2908	2855	2823	2648	2571	2567	2462	2416	2227	2242	2274	2170	2135	1979	2091	2005	2004	2016	2013	1980	1917	1910	1868	1862	1847	1864	1880	1974	1820	1879	1909	1992	1909	1884	1965	1858	1899	1845
2396	2078	1943	1856	1808	2026	2104	2505	2620	2696	2871	2977	2955	2983	2842	2914	2691	2587	2485	2408	2256	2182	2222	2111	2060	2047	2029	1968	1970	1931	1888	1873	1910	1857	1841	1858	1889	1900	1919	1938	1906	1911	1938	1881	1915	1844	1820	1813	1872	1794
2330	2085	1988	1904	1951	1981	2245	2413	2576	2822	2927	3044	2983	2945	2891	2724	2706	2610	2429	2355	2361	2240	2114	2093	2101	2003	1990	1837	1915	1829	1879	1777	1736	1820	1788	1846	1912	1898	1962	1929	1877	1937	1968	1872	1825	1876	1820	1838	1809	1727
2291	2141	2026	1895	1898	2092	2284	2552	2658	2846	2965	2984	3051	2928	2855	2644	2617	2562	2392	2377	2279	2160	2219	2063	2023	1979	2012	1997	1860	1802	1736	1743	1717	1764	1713	1690	1813	1851	1836	1898	1977	1887	1870	1904	1857	1831	1786	1777	1719	1748
2385	2109	1993	1917	1934	2091	2272	2418	2785	2932	2993	3060	3037	2839	2686	2596	2625	2491	2365	2318	2179	2241	2218	2083	2126	2096	2117	2062	1978	1851	1798	1731	1671	1686	1787	1700	1829	1907	1879	1896	1943	1928	1853	1772	1842	1816	1831	1782	1704	1841
2307	2198	1933	1944	1726	2024	2338	2455	2671	2800	2907	3032	3005	2833	2794	2735	2610	2451	2415	2365	2434	2209	2328	2185	2176	2080	2171	2080	1975	2003	1918	1764	1767	1737	1763	1831	1881	1769	1918	1939	2008	1978	1903	1883	1853	1826	1801	1838	1773	1808
2235	2053	1994	1767	1749	2035	2119	2406	2603	2850	2859	3017	3052	2944	2881	2717	2636	2453	2394	2469	2262	2233	2123	2144	2146	2136	2117	2082	1965	1961	1801	1796	1784	1789	1758	1879	1767	1903	1902	1892	2003	1921	1931	1858	1899	1830	1740	1807	1797	1705
2267	2095	1926	1726	1867	1923	2048	2333	2593	2789	2947	2957	3040	2971	2884	2754	2582	2419	2366	2372	2312	2256	2164	2136	2172	2165	2152	2049	1919	1970	1801	1839	1804	1752	1852	1811	1762	1829	1863	1837	1920	1930	1954	1873	1950	1890	1863	1855	1773	1819
2266	2125	1882	1806	1942	1871	2200	2420	2526	2851	2988	3132	3088	3003	2942	2781	2583	2461	2446	2242	2279	2263	2264	2164	2134	2119	2039	1899	1917	1898	1798	1785	1685	1689	1792	1854	1770	1901	1852	1867	1911	1913	1924	1852	1912	2003	1948	1836	1865	1890
2252	2135	1867	1813	1834	1969	2156	2368	2572	2798	2923	3301	3098	3079	2903	2857	2757	2493	2322	2380	2257	2332	2214	2198	2191	2037	1907	1910	1836	1792	1859	1735	1719	1715	1780	1899	1877	1928	1889	1904	1865	1860	1903	1908	1821	1886	1907	1957	1840	1826
2270	2073	1914	1856	1822	1982	2083	2249	2462	2766	2890	3084	3027	2986	2942	2810	2615	2445	2426	2386	2358	2303	2248	2208	2175	2017	2037	1864	1968	1769	1708	1673	1786	1732	1784	1859	1936	1877	1960	1919	1868	1836	1946	1869	1798	1796	1806	1791	1908	1751
2191	2091	1898	1764	1841	1858	2074	2312	2515	2688	3016	2938	3024	2892	2865	2763	2620	2420	2424	2321	2280	2227	2202	2212	2198	2091	1968	1974	1897	1976	1867	1853	1837	1817	1785	1796	1890	1881	1885	1878	1863	1908	1830	1836	1723	1698	1657	1736	1837	1738
2206	2017	1806	1780	1729	1899	2183	2424	2509	2839	2975	2923	3071	2988	2843	2820	2689	2536	2436	2390	2318	2279	2300	2309	2170	2094	2111	2073	2014	1874	1964	1814	1818	1775	1761	1788	1861	1821	1999	1833	1854	1837	1862	1737	1730	1673	1760	1764	1821	1852
2149	2046	1814	1855	1815	1886	2139	2352	2540	2618	2870	2923	3106	3051	2952	2678	2571	2535	2408	2429	2221	2319	2351	2354	2273	2162	2009	1961	1903	2007	1809	1812	1736	1806	1729	1737	1837	1828	1967	1907	2013	1906	1910	1811	1716	1643	1723	1816	1791	1773
2042	2000	1874	1715	1758	2006	2101	2242	2457	2731	2782	2880	2990	2893	2789	2651	2522	2509	2406	2308	2277	2312	2298	2271	2167	2078	2022	1913	1770	1811	1753	1722	1755	1785	1804	1736	1877	1900	1948	1895	1920	1998	1984	1899	1788	1812	1687	1848	1765	1675
2153	2046	1861	1848	1809	1852	2081	2235	2402	2678	2768	2892	2817	2942	2816	2723	2560	2466	2340	2366	2263	2314	2353	2280	2033	1976	1893	1894	1823	1835	1724	1719	1750	1755	1828	1870	1853	1909	1947	1939	1949	2008	1953	1967	1853	1861	1786	1784	1756	1778
2249	2082	1966	1839	1849	1984	2076	2215	2427	2694	2713	2826	2897	2780	2779	2834	2705	2571	2422	2442	2343	2401	2339	2262	2142	2048	1922	1851	1850	1813	1816	1760	1819	1774	1842	1923	1977	2031	2035	1987	1864	1970	1937	1926	1852	1896	1851	1822	1829	1747
2236	2170	1946	1907	1834	1939	2112	2253	2481	2640	2614	2765	2725	2726	2690	2626	2626	2626	2432	2374	2342	2221	2191	2118	2106	1991	1964	1899	1900	1951	1912	1915	1867	1825	1838	1856	2002	2025	2050	1994	1911	1933	1990	1945	1930	1867	1853	1892	1855	1870
2291	2133	1913	1870	1846	1956	2111	2178	2382	2517	2571	2754	2647	2662	2747	2690	2574	2442	2458	2422	2269	2178	2226	2093	2009	2044	1961	1988	1915	1894	1879	1864	1987	1912	1913	1894	1913	1840	1964	1952	1913	1927	2014	1949	1904	1809	1811	1995	1959	1940
2312	2091	1962	1872	1857	1855	2072	2203	2346	2558	2683	2742	2663	2794	2667	2570	2516	2376	2360	2289	2281	2104	2131	2086	1925	2079	2026	2008	1958	1978	1950	1938	2006	1946	1944	1812	1893	1863	2041	2032	1930	2000	2015	1928	1972	1979	1838	1883	1953	1888
2303	2018	1949	1805	1816	1955	1994	2110	2325	2562	2665	2666	2755	2674	2688	2671	2486	2335	2341	2244	2188	2151	2119	2200	2053	2130	2200	2243	2171	2095	2034	2023	1918	1930	1734	1815	1789	1796	1977	1962	2030	1907	2035	2047	1950	1965	1882	1953	1946	1946
2270	2098	1909	1858	1800	1852	2051	2151	2365	2640	2708	2551	2644	2603	2671	2507	2417	2299	2249	2226	2185	2162	2089	2195	2129	2147	2108	2185	2098	2095	2024	1985	1945	1827	1789	1795	1767	1820	1947	1885	1995	1909	1967	2072	1995	1985	1923	1935	1944	1918
2284	2022	1841	1801	1842	1831	1966	2192	2353	2526	2676	2739	2648	2496	2630	2513	2340	2266	2318	2226	2083	2138	1939	2056	1974	2035	2066	2029	2126	2030	1956	2011	1920	1813	1713	1713	1773	1803	1851	1924	1926	1971	2053	2029	1949	1959	1944	1898	2078	1944
2212	1998	1852	1876	1815	1865	2085	2159	2360	2603	2623	2684	2684	2627	2658	2421	2307	2245	2175	2245	2092	2102	1954	2004	2048	2036	2011	2092	2001	1969	1881	1906	1877	1917	1744	1735	1760	1806	1844	1942	1940	1980	1996	2080	2125	2058	2003	2053	2077	2010
2171	2090	1858	1782	1759	1925	1969	2203	2469	2560	2652	2730	2664	2601	2600	2525	2337	2296	2251	2194	2127	2062	1949	1952	1878	2062	1996	1961	1941	1932	2031	1912	1914	1853	1789	1738	1853	1885	1878	1963	1998	1961	2058	1975	2091	1985	1970	2017	2139	2097
2237	2004	1866	1778	1837	1871	2046	2133	2371	2411	2617	2610	2599	2522	2522	2457	2246	2207	2193	2114	2015	2028	1854	1924	1921	1932	1884	1893	1932	1988	1922	1879	1948	1885	1749	1851	1868	1915	1921	1993	1868	2022	1945	2018	2074	1872	2026	2090	2053	2130
2185	2112	1935	1902	1773	2041	2055	2197	2370	2614	2579	2690	2660	2466	2455	2422	2267	2240	2124	2081	2090	2014	1891	1917	1832	1894	1911	1894	1953	1960	1866	1941	1912	1875	1931	1911	1883	1956	1954	1995	1868	1892	1880	1980	1978	1973	1980	2097	2075	2014
2227	2085	1967	1864	1865	1923	2076	2218	2364	2440	2573	2582	2623	2510	2576	2408	2289	2265	2155	2189	2094	2058	1950	1991	1972	1974	1940	1876	1856	1846	1858	1839	1786	1785	1778	1798	1866	1886	1855	1943	1856	1859	1895	1943	2032	1955	2036	2067	2093	2062
2145	1975	1948	1879	1871	1903	1978	2196	2307	2562	2537	2624	2595	2495	2610	2558	2293	2336	2250	2182	2211	2144	2031	2081	2079	2057	1973	1874	1851	1725	1790	1674	1756	1745	1758	1821	1841	1887	1915	1826	1871	1932	1940	1972	1930	1944	2034	2086	1981	1954
2124	1993	1918	1888	1892	2016	2037	2100	2236	2340	2553	2523	2634	2514	2421	2466	2361	2248	2136	2114	2132	2130	2158	2111	2148	2054	1967	1892	1818	1743	1689	1648	1664	1670	1739	1759	1849	1886	1933	1872	1829	1926	1959	2003	1882	1884	1901	1960	1910	1862
2062	1978	1835	1850	1985	1951	2115	2176	2304	2405	2439	2605	2551	2561	2484	2438	2379	2291	2247	2251	2158	2230	2224	2186	2221	2079	1914	1885	1833	1771	1599	1627	1622	1707	1686	1807	1926	1922	1922	1965	1984	1979	1999	1951	1892	1838	1888	1890	1765	1962
2108	2013	1989	1825	1909	2083	2078	2205	2348	2476	2491	2490	2540	2497	2461	2257	2286	2282	2159	2158	2240	2249	2220	2177	2104	2115	1999	1899	1884	1819	1749	1686	1730	1752	1790	1762	1948	1868	2038	1926	2008	2009	2014	1950	1915	1937	1828	1938	1882	1853
2173	2069	1966	1904	1914	2028	2088	2147	2270	2405	2431	2333	2508	2484	2381	2156	2247	2265	2230	2191	2213	2160	2202	2180	2099	2089	2113	1910	1947	1894	1837	1753	1759	1796	1792	1767	1825	1920	1908	1925	1975	1954	2032	1928	1905	1972	1879	1889	1897	1939
2120	2068	2039	1905	1983	1946	1996	2084	2103	2329	2418	2388	2351	2302	2282	2309	2251	2135	2172	2227	2087	2132	2115	2047	2096	2135	2131	1977	1855	1824	1952	1809	1796	1839	1835	1815	1783	1925	1975	1940	1938	1975	1967	1933	2050	1987	1862	1981	1971	1993
2190	2144	2037	1993	1975	2009	1930	2064	2102	2238	2289	2390	2342	2229	2302	2329	2152	2116	2162	2225	2078	2182	2215	2228	2154	2193	2069	1919	1912	1839	1924	1852	1827	1796	1734	1819	1835	1915	1970	1917	1929	1851	1974	1985	2045	1955	1942	1946	2008	2055
2201	2098	2041	1947	2025	2010	2057	2019	2237	2308	2344	2415	2341	2333	2290	2345	2191	2118	2128	2060	2088	2200	2073	2201	2186	2100	2053	1910	1920	1905	1915	1900	1880	1878	1870	1783	1837	1925	1899	1867	1876	1889	1918	1913	1865	1966	2032	1976	2111	1952
2182	2098	2047	1949	1932	2055	2101	1995	2148	2326	2338	2353	2430	2380	2277	2232	2250	2303	2098	2042	2134	2181	2172	2112	2135	2119	2122	1953	2029	1907	1891	1969	1827	1797	1861	1813	1906	1907	1814	1887	1906	1950	2062	1991	2031	1970	2027	2061	1997	2122
2167	2246	2067	2003	1957	2044	2018	2121	2167	2391	2393	2426	2428	2497	2395	2396	2276	2346	2237	2244	2169	2100	2194	2118	2156	2095	2084	2036	1974	1971	1876	1861	1794	1916	1843	1857	1928	1908	1966	1998	1997	2096	2049	2041	2085	2027	2054	2081	2139	2084
2338	2221	2103	2013	2057	2090	2139	2248	2293	2479	2593	2599	2511	2652	2593	2514	2443	2397	2282	2401	2229	2260	2335	2214	2152	2188	2032	2020	2059	1936	1956	1794	1862	1825	1884	1986	1932	1994	2148	2143	2163	2009	2116	2137	2100	2044	2080	2128	2170	2163
2335	2203	2122	2063	2116	2256	2241	2143	2385	2526	2662	2756	2780	2748	2618	2711	2518	2454	2282	2387	2361	2194	2271	2210	2125	2049	1993	1874	1939	1857	1750	1724	1789	1784	1780	1819	1815	1885	1918	1910	1965	1846	1947	1882	1943	1915	1981	1892	1927	2080
2352	2207	2157	2133	2001	2078	2018	2119	2271	2403	2582	2625	2579	2627	2571	2453	2381	2218	2196	2066	1960	1934	2021	1953	1814	1823	1699	1668	1692	1673	1551	1522	1547	1580	1405	1510	1478	1517	1528	1526	1546	1536	1562	1599	1542	1563	1623	1547	1632	1706
2444	2310	2159	2050	1988	1839	1892	1872	2035	2246	2304	2331	2276	2248	2126	2172	2099	1993	1901	1858	1749	1695	1744	1634	1636	1595	1547	1522	1586	1586	1589	1506	1549	1596	1515	1477	1461	1466	1577	1490	1505	1588	1613	1503	1587	1587	1590	1597	1547	1651
2559	2352	2322	2012	2039	1954	1932	1862	1988	2006	2129	2018	2184	2186	2111	2055	2019	1947	1938	1977	1887	1914	1926	1892	1852	1876	1959	1950	1992	1977	1934	2089	1999	1971	2053	2067	2118	2069	2109	2082	2118	2247	2225	2312	2205	2319	2241	2328	2274	2104
2472	2469	2357	2220	2195	2141	2073	1982	2140	2179	2130	2228	2260	2339	2292	2340	2353	2334	2276	2333	2241	2496	2451	2499	2487	2495	2430	2449	2517	2591	2762	2812	2754	2936	2860	3000	2937	3004	2934	3034	3001	3081	3221	3309	3384	3451	3369	3286	3201	3044
2462	2432	2510	2461	2502	2456	2457	2307	2444	2464	2537	2566	2589	2726	2710	2711	2617	2681	2830	2748	2860	2881	3022	3004	3034	3055	2956	3013	3106	3262	3339	3431	3610	3527	3490	3658	3530	3618	3518	3585	3690	3581	3766	4028	4351	4265	4341	4331	4042	3767
2545	2473	2642	2675	2601	2665	2671	2454	2530	2521	2578	2670	2677	2693	2664	2771	2834	2741	2902	2976	3100	3244	3258	3355	3346	3511	3453	3422	3499	3575	3647	3815	3889	4162	4115	4227	4150	4130	3996	3954	3894	3957	4238	4271	4752	4862	4974	4936	4634	4198
2484	2781	2809	2804	2772	2654	2451	2423	2403	2220	2440	2385	2468	2493	2491	2696	2701	2771	2859	2963	2931	3326	3363	3544	3514	3639	3936	3904	3990	3974	4178	4302	4443	4749	4683	4788	4785	4668	4608	4668	4436	4504	4565	4595	4918	5059	5315	5274	5067	4729
2640	2826	2929	2851	2622	2488	2318	2209	2193	2166	2059	2081	2257	2283	2394	2428	2515	2648	2798	2863	3095	3191	3230	3408	3588	3863	3842	4062	4117	4110	4410	4569	4645	4815	5009	5002	4961	4838	4978	4842	4929	4799	4883	5027	5133	5359	5439	5147	5013	4899
2660	2698	2796	2890	2764	2649	2533	2436	2434	2341	2193	2237	2242	2304	2445	2477	2565	2686	2731	2783	2877	3132	3236	3231	3432	3520	3570	3892	3953	3935	4162	4199	4319	4492	4490	4666	4605	4592	4649	4398	4418	4353	4372	4554	4728	4907	4869	4785	4570	4474
2713	2815	2844	2884	2890	2898	2938	2693	2642	2724	2560	2525	2591	2560	2596	2591	2624	2785	2814	2857	2808	3020	3026	3204	3246	3303	3434	3621	3624	3676	3692	3749	3839	3984	3873	4024	3841	3755	3803	3813	3901	3756	3880	3902	4196	4381	4234	4157	3960	3775
2597	2724	2755	2835	2835	2946	2894	2914	2800	2822	2716	2794	2774	2691	2715	2854	2827	2825	2830	2777	3038	3057	2951	3087	3168	3266	3372	3320	3438	3386	3436	3455	3653	3799	3597	3805	3792	3725	3741	3578	3409	3485	3607	3804	3859	3979	4075	3841	3754	3567
2696	2617	2601	2562	2470	2520	2461	2642	2529	2463	2522	2542	2526	2582	2551	2397	2539	2486	2573	2616	2541	2734	2964	2983	2942	3021	3106	3152	3240	3284	3225	3542	3556	3693	3686	3738	3784	3797	3761	3839	3720	3701	3718	3696	3797	3988	3929	3927	3752	3559
2642	2432	2341	2197	2175	2223	2118	2090	2099	2120	2166	2284	2316	2306	2209	2282	2224	2252	2221	2170	2208	2435	2389	2485	2526	2548	2578	2752	2737	2881	2873	2929	3105	3187	3153	3367	3270	3331	3577	3596	3559	3676	3579	3610	3625	3726	3661	3837	3673	3493
2472	2401	2188	2021	1916	1916	2049	2101	2265	2266	2485	2471	2566	2590	2365	2340	2285	2219	2208	2074	2097	2022	2124	2095	2173	2133	2252	2129	2273	2360	2382	2483	2565	2645	2627	2665	2784	2823	2897	2924	3009	3094	3094	3274	3129	3286	3383	3361	3161	3176
2518	2140	2057	1962	2013	1939	2189	2244	2646	2788	2855	3162	3160	3031	2937	2747	2516	2445	2273	2308	2103	2019	2013	2029	1976	1938	1946	1889	2014	2030	2184	2178	2183	2337	2230	2208	2259	2364	2401	2372	2492	2568	2586	2501	2668	2672	2903	2910	2952	2883
2416	2303	1969	1838	1827	2043	2158	2504	2642	2939	3093	3265	3376	3263	3078	2863	2672	2606	2369	2243	2132	2189	2021	2009	1941	1930	1848	1874	1920	1987	1938	2154	2172	2263	2161	2204	2247	2335	2353	2333	2421	2466	2441	2476	2452	2694	2764	2852	2882	2912
2375	2175	1963	1821	1847	1902	2067	2332	2492	2667	2863	2901	2910	2920	2706	2540	2485	2337	2147	2036	2127	1980	2046	1977	1981	1931	1892	1918	2001	2059	2091	2288	2410	2403	2398	2442	2432	2654	2620	2679	2693	2776	2664	2828	2782	2910	3012	3161	3076	3148
2452	2289	2062	1880	1936	1903	1989	2146	2286	2420	2451	2540	2590	2473	2423	2253	2238	2147	2159	1987	2057	2045	2153	2211	2299	2283	2237	2212	2313	2326	2420	2659	2828	3035	2996	2976	3164	2899	3149	3084	3234	3257	3316	3394	3420	3482	3583	3529	3302	3200
2478	2311	2262	2115	2068	2172	2182	2116	2237	2355	2397	2444	2552	2612	2484	2375	2249	2250	2252	2286	2333	2351	2470	2712	2717	2572	2638	2658	2860	2870	2962	3122	3281	3348	3288	3465	3419	3434	3414	3380	3487	3441	3482	3587	3669	3823	4012	3813	3601	3225
2388	2484	2289	2344	2385	2432	2413	2468	2465	2593	2402	2609	2598	2600	2607	2562	2496	2536	2569	2585	2644	2766	2993	3022	3024	3033	3091	3103	3277	3210	3218	3282	3622	3562	3578	3580	3625	3507	3493	3489	3461	3450	3370	3563	3677	3793	3873	4082	3831	3472
2326	2537	2555	2619	2643	2657	2623	2633	2581	2557	2503	2498	2535	2504	2638	2579	2627	2715	2676	2747	2856	3040	3141	3128	3248	3486	3393	3398	3454	3537	3427	3561	3804	3762	3854	3997	3917	3760	3666	3513	3457	3414	3419	3560	3926	3971	3991	4125	4053	3818
2523	2557	2735	2787	2748	2770	2604	2604	2514	2409	2278	2407	2498	2442	2357	2439	2669	2751	2974	2990	3102	3160	3366	3485	3690	3721	3791	3980	3982	3871	3881	3928	4153	4284	4393	4412	4323	4221	4294	4224	4097	3906	3961	4071	4256	4467	4511	4657	4537	4297
2598	2640	2741	2775	2739	2600	2545	2398	2255	2329	2325	2213	2391	2448	2417	2509	2714	2743	3071	3210	3318	3448	3499	3819	4007	4259	4264	4425	4393	4273	4583	4489	4855	5046	4875	4990	4764	4817	4832	4775	4759	4948	4755	4843	4867	5255	4958	5194	4883	5017
2431	2518	2652	2568	2590	2511	2360	2386	2246	2201	2263	2339	2398	2468	2614	2817	2836	2924	3231	3394	3528	3595	3643	3680	4186	4278	4289	4593	4611	4568	4926	4756	4654	4759	4949	4706	4736	4823	4830	4887	4885	4943	4934	5145	5049	5323	5371	5237	4976	4857
2173	2354	2388	2491	2437	2499	2432	2397	2306	2299	2319	2346	2430	2564	2673	2880	2991	3191	3172	3306	3391	3472	3554	3479	3812	4013	3957	4094	4106	4124	4178	4238	4118	4134	4293	4229	4216	4217	4168	4196	4168	4071	4087	4151	4379	4618	4630	4650	4429	4363
1973	1957	2186	2279	2342	2460	2441	2466	2351	2466	2452	2517	2530	2601	2621	2804	3022	3155	3251	3088	3091	3356	3461	3351	3469	3685	3724	3650	3609	3644	3527	3618	3679	3821	3807	3848	3979	3816	3623	3651	3587	3469	3544	3533	3702	3870	4118	4198	4112	4042
1881	1925	1973	2116	2214	2214	2231	2255	2328	2278	2492	2515	2500	2541	2643	2726	2788	2930	3041	3014	3037	3051	3411	3435	3422	3452	3592	3600	3457	3496	3359	3540	3650	3682	3724	3822	3832	3760	3713	3583	3307	3445	3383	3533	3637	3779	3998	3902	3945	3765
1830	1858	1852	1844	1892	1927	1977	1993	1969	2083	2091	2235	2268	2388	2349	2384	2601	2624	2796	2861	2670	2935	3040	3288	3316	3281	3569	3611	3544	3573	3618	3575	3817	3662	3714	3774	3833	3807	3649	3629	3438	3751	3591	3869	3784	3934	3770	3916	3807	3733
1891	1918	1849	1740	1763	1594	1653	1781	1792	1803	1924	1963	2001	2184	2263	2373	2273	2473	2486	2564	2514	2632	2694	2784	2937	2838	3164	3262	3184	3283	3404	3312	3490	3562	3456	3547	3455	3493	3366	3421	3511	3548	3634	3856	3544	3746	3697	3556	3419	3508
1883	1819	1693	1632	1658	1632	1638	1706	1705	1739	1854	1986	2024	2024	2041	2064	2072	2083	2237	2276	2347	2294	2374	2420	2498	2519	2655	2732	2738	2759	2916	2960	3028	3067	3078	3116	2956	3109	3029	3072	3281	3310	3400	3354	3287	3210	3074	3155	3114	3116
1881	1759	1727	1656	1755	1651	1686	1649	1799	1692	1775	1797	1858	1884	1937	2043	1942	2023	1872	2127	2093	2119	2068	2086	2315	2264	2313	2517	2569	2659	2767	2740	2910	3016	2848	2850	2842	2861	2889	2933	3043	3079	3198	2972	3079	2978	2759	2767	2959	3172
1891	1900	1668	1716	1783	1696	1570	1598	1637	1624	1645	1682	1805	1865	1861	1947	2039	2003	2054	2102	2243	2254	2154	2201	2328	2518	2534	2535	2727	2827	2928	3183	3212	3139	3067	3211	3001	3098	3192	3119	3279	3273	3219	3286	3263	3096	2968	2994	3021	3271
1941	1845	1859	1829	1810	1689	1656	1585	1607	1566	1632	1621	1804	1894	1947	2071	2187	2338	2320	2356	2522	2639	2601	2531	2675	2883	2906	3017	3333	3349	3483	3652	3760	3691	3578	3392	3384	3374	3539	3595	3701	3773	3762	3703	3764	3793	3603	3370	3484	3561
1914	1955	1852	1945	1766	1797	1741	1739	1702	1702	1777	1774	1847	1989	2204	2477	2556	2589	2591	2647	2904	2944	2924	2941	3130	3247	3425	3414	3741	3770	3975	4127	3940	3903	3881	3615	3759	3727	3809	4076	4087	4020	4292	4083	4075	4069	3987	3788	3716	3710
1881	1969	1831	1985	1974	1953	1889	1989	1922	1984	1991	2072	2220	2307	2400	2669	2778	2860	2865	2865	3152	3348	3289	3283	3399	3481	3534	3614	3772	3912	3887	4067	4065	4046	3885	4007	3957	3892	3865	3993	3805	3969	3845	3913	4175	4102	3936	3835	3782	3679
1830	1791	2003	2030	1992	2076	2194	2237	2184	2322	2308	2424	2406	2542	2833	2788	2888	3027	2948	3076	3216	3607	3528	3377	3382	3710	3661	3544	3780	3904	3685	3935	3826	4027	3993	3957	3888	3834	3897	3676	3577	3496	3587	3616	3826	3938	3785	3946	3777	3503
1778	1888	1942	2172	2162	2212	2256	2307	2356	2504	2455	2554	2681	2864	2972	2990	3176	3195	3167	3222	3462	3784	3773	3676	3844	4099	4002	3950	4031	4076	4031	4004	4122	4096	4257	4281	4369	4237	3952	3872	3739	3638	3712	3779	3942	4024	3979	4018	3959	3672
1793	1844	2042	2172	2251	2307	2248	2275	2398	2470	2699	2556	2868	2945	3110	3320	3498	3513	3569	3644	3912	4369	4226	4211	4424	4584	4403	4453	4538	4745	4484	4541	4705	4803	4778	4775	4894	4674	4520	4532	4454	4353	4161	4379	4445	4549	4511	4455	4490	4251
1815	1926	2095	2149	2263	2309	2294	2409	2441	2588	2641	2718	2850	3111	3261	3515	3717	3862	3907	3858	4332	4602	4610	4572	4544	4837	4822	4837	5064	5176	4893	5072	4993	4968	5130	5081	5340	5108	5050	4972	4746	4759	4785	4761	4871	4986	4828	4823	4682	4560
1747	1814	1920	1965	2063	2148	2163	2228	2371	2459	2556	2655	2770	3066	3342	3540	3660	3833	3870	3872	3995	4281	4264	4101	4281	4515	4624	4598	4713	4737	4847	4891	4853	4914	4989	4900	4859	4867	4831	4604	4477	4339	4496	4384	4522	4589	4403	4463	4387	4287
1655	1663	1790	1864	2010	2043	2158	2311	2343	2402	2429	2637	2708	2843	3079	3295	3271	3464	3376	3541	3702	3711	3856	3804	3999	4125	3976	4056	4162	4093	4081	4372	4286	4352	4358	4389	4523	4327	4190	4004	3960	3776	3702	3762	3835	3960	4089	4142	3996	3923
1736	1770	1746	1932	1893	1988	2202	2179	2210	2418	2405	2506	2704	2705	2981	3071	3082	3035	3187	3226	3465	3450	3543	3713	3959	3952	3640	3827	3771	3747	3788	3988	3890	4025	4091	4215	4126	4069	3984	3737	3782	3550	3578	3494	3645	3770	3952	4035	3928	3805
1788	1892	1846	1961	1808	1906	1918	1995	2023	2169	2258	2390	2438	2519	2692	2605	2711	2763	2906	3040	3185	3164	3366	3598	3775	3717	3622	3541	3591	3501	3682	3754	3906	4186	4225	4184	4184	4147	4094	3909	3889	3868	3734	3751	3878	3943	4084	4144	3993	3967
1843	1959	1854	1835	1882	1916	1859	1925	1964	1981	2100	2050	2144	2194	2276	2365	2423	2443	2654	2935	2859	2872	3046	3228	3437	3366	3323	3392	3314	3345	3575	3646	3934	4109	4000	4052	4005	4098	4077	3815	3949	3876	3881	3877	4023	4119	4125	3997	4011	4068
1847	1930	1910	1905	1834	1848	1787	1825	1942	1912	1945	1930	1994	1983	2038	2003	2065	2268	2337	2357	2407	2339	2639	2748	2837	2788	2897	2970	2856	3067	3269	3410	3634	3678	3540	3710	3547	3595	3497	3583	3567	3676	3778	3747	3803	3768	3735	3694	3707	3973
1951	1879	1891	1874	1851	1875	1894	1820	1819	1932	1950	1940	1907	1748	1870	1812	1903	2033	1984	2045	2016	2073	2219	2308	2278	2264	2394	2520	2436	2701	2737	2943	2961	2991	3122	3118	3200	3064	3002	3205	3235	3382	3310	3359	3266	3270	3151	3396	3598	3605
1859	1875	1876	1755	1850	1777	1724	1799	1902	1895	1900	1827	1777	1805	1757	1805	1848	1910	2008	1905	1882	1994	2136	2240	2044	2250	2315	2252	2397	2621	2748	2876	2972	2926	3070	2914	3146	3041	3113	3204	3263	3369	3217	3179	3152	3147	3199	3274	3435	3512
1908	1826	1785	1748	1679	1668	1573	1634	1613	1726	1649	1612	1649	1774	1759	1890	1931	2015	2022	2091	2137	2251	2448	2386	2526	2498	2548	2669	2813	3031	3028	3270	3391	3395	3416	3471	3478	3420	3548	3635	3689	3716	3534	3707	3532	3481	3442	3681	3619	3816
2023	2040	1822	1767	1720	1689	1677	1630	1661	1714	1723	1825	1864	1860	2079	2168	2232	2270	2329	2504	2675	2772	2739	2816	3162	3287	3310	3352	3694	3644	3850	3965	3929	3837	4003	3788	3721	3888	3986	4016	4114	4062	4044	3962	4071	3945	3974	3956	4059	4152
2035	2088	2071	1924	1931	1890	1856	1832	1898	1973	2003	2135	2167	2213	2321	2403	2463	2616	2804	2794	2943	2980	3047	3355	3521	3655	3619	3935	3873	3938	4277	4024	3868	3927	3876	4024	3881	3939	3947	4064	4078	4010	3923	3901	3880	4016	3965	4185	4108	4251
2017	2052	2132	2180	2094	2153	2155	2263	2169	2400	2434	2486	2505	2463	2552	2510	2591	2790	2983	2894	3107	3085	3163	3432	3532	3446	3690	3715	3706	3747	3777	3716	3771	3607	3645	3731	3725	3780	3764	3716	3659	3665	3468	3503	3469	3722	3941	3951	4039	3930
1958	2087	2198	2236	2281	2256	2371	2487	2435	2633	2582	2591	2750	2701	2705	2880	2935	2976	2969	2945	2820	3094	3201	3406	3380	3518	3728	3617	3629	3601	3680	3666	3711	3591	3637	3819	3914	3719	3772	3664	3556	3451	3363	3438	3485	3748	3869	3942	4006	3818
2090	2206	2391	2382	2455	2515	2428	2480	2518	2660	2762	2830	2902	3094	3003	3036	3133	3050	3034	3016	3183	3257	3412	3620	3751	3999	4005	4002	4144	4122	4160	4144	4190	4093	4312	4221	4339	4287	4276	4247	4154	4002	4027	4158	4281	4330	4578	4544	4368	4561
2471	2568	2678	2664	2650	2637	2557	2573	2628	2645	2836	3053	3086	3076	3180	3138	3161	3173	3291	3431	3503	3598	3575	3879	4091	4402	4536	4765	4928	4854	4978	4956	4833	4871	4976	5077	5094	5075	5166	5042	5098	5269	5204	5244	5185	5232	5327	5306	5210	5341
2830	2922	2989	2938	2821	2801	2687	2663	2661	2775	2719	2751	3006	2902	2960	2882	3096	3224	3237	3275	3366	3196	3445	3801	4017	4124	4491	4679	4610	4927	5057	5033	4942	5053	4984	5204	5140	5207	5135	5250	5193	5332	5508	5379	5319	5283	5346	5308	5342	5026
2834	2926	2914	2814	2897	2673	2684	2608	2566	2586	2693	2630	2698	2686	2710	2696	2867	2886	2929	2790	2892	3106	3026	3264	3423	3868	4030	4165	4143	4186	4212	4359	4367	4589	4586	4714	4574	4443	4448	4350	4526	4430	4515	4727	4636	4685	4834	4722	4706	4614
2880	2822	2969	2816	2835	2733	2543	2536	2617	2577	2574	2630	2770	2763	2876	2764	2778	2742	2819	2816	2724	2779	2843	2988	3194	3498	3525	3687	3695	3800	3882	4011	4031	4116	4196	4374	4208	4108	4097	4027	3994	3985	4034	4161	4189	4202	4485	4420	4248	4283
2844	2880	2898	2882	2789	2733	2616	2544	2377	2573	2581	2601	2635	2617	2635	2564	2451	2567	2641	2649	2564	2598	2700	2930	2979	3068	3158	3332	3389	3409	3367	3598	3650	3712	3850	3867	3859	3842	3844	3729	3780	3772	3807	4025	3802	3970	4210	4096	4005	3982
2889	2831	2895	2701	2615	2479	2426	2397	2166	2202	2082	2033	1982	1951	2089	1982	2059	2136	2177	2057	2122	2279	2267	2340	2399	2531	2538	2600	2623	2659	2744	2790	2927	2987	2912	3064	3010	2936	2950	3066	3038	3239	3286	3379	3395	3351	3349	3298	3292	3039
2908	2862	2774	2707	2448	2406	2166	2071	1880	1770	1696	1733	1746	1630	1672	1763	1711	1894	1938	1836	1870	1952	1886	1883	1878	1876	1822	1943	1909	1903	1938	1992	2159	2090	2095	2142	2087	2032	1977	2116	2190	2168	2254	2356	2334	2352	2339	2302	2190	2171
2676	2704	2476	2493	2439	2239	2046	1927	1653	1681	1615	1571	1773	1717	1796	1905	2034	2011	2224	2177	2108	1969	1920	1825	1715	1611	1699	1528	1598	1524	1571	1596	1617	1621	1588	1559	1527	1465	1491	1537	1490	1559	1572	1665	1608	1694	1666	1577	1614	1638
2776	2534	2504	2409	2272	2147	1994	1810	1729	1759	1680	1761	1843	1923	2038	2257	2458	2494	2633	2558	2401	2473	2216	2134	1924	1817	1817	1768	1704	1693	1582	1557	1550	1570	1527	1474	1489	1537	1442	1551	1538	1526	1562	1522	1548	1531	1460	1462	1580	1501
2644	2664	2568	2472	2288	2186	2019	1770	1763	1763	1777	1791	1853	1877	2153	2309	2482	2666	2717	2634	2568	2600	2333	2270	2094	2090	1916	1814	1927	1737	1737	1836	1742	1717	1683	1719	1767	1690	1719	1733	1873	1810	1885	1707	1624	1621	1604	1620	1648	1638
2789	2721	2719	2515	2362	2164	2039	1843	1835	1744	1680	1799	1783	1859	1975	2132	2377	2461	2458	2462	2431	2518	2426	2302	2150	2039	2122	1886	1879	1798	1813	1846	1778	1823	1848	1793	1839	1897	1875	1919	1927	1980	1904	1845	1846	1848	1838	1743	1720	1731
2811	2847	2555	2568	2468	2287	2109	1909	1830	1755	1712	1697	1786	1818	1875	2074	2151	2353	2465	2412	2286	2428	2330	2345	2181	2073	2004	1922	1918	1924	1858	1935	1832	1788	1856	1745	1878	1879	1908	1946	1959	2089	1924	1979	1865	1863	1845	1740	1733	1754
2749	2735	2550	2532	2432	2302	2156	2058	1990	1868	1812	1743	1873	1839	1946	2056	2120	2273	2310	2436	2398	2434	2300	2297	2285	2146	2064	2045	2067	1935	1846	1944	1886	1797	1745	1685	1662	1926	1883	2041	2060	2101	2058	1883	1983	1856	1951	1784	1858	1811
2704	2692	2541	2465	2421	2425	2272	2006	1930	1862	1825	1825	1829	1848	1936	2079	2144	2327	2303	2392	2423	2351	2369	2325	2304	2170	2016	2015	2096	1983	2000	1873	1808	1815	1760	1880	1771	1889	1927	2068	1950	2158	2011	1980	1943	1951	1959	1768	1768	1806
2792	2655	2505	2426	2427	2232	2211	2052	1917	1802	1715	1774	1748	1868	1959	2005	2121	2276	2344	2309	2391	2377	2373	2394	2314	2189	2128	2073	2111	1936	1899	1791	1727	1773	1711	1710	1734	1857	1838	1914	2116	2079	2133	2077	1896	2007	1906	1828	1860	1818
2574	2619	2545	2440	2406	2188	2139	1983	1853	1777	1761	1746	1717	1687	1796	1897	2042	2260	2311	2386	2436	2436	2402	2337	2285	2262	2142	1986	1994	1901	1689	1784	1741	1698	1642	1701	1751	1829	1871	1876	1925	2045	2062	2004	1961	1930	1837	1826	1832	1774
2602	2496	2374	2302	2197	2135	2060	1916	1766	1750	1741	1713	1787	1827	1844	1857	1979	2109	2145	2282	2350	2403	2355	2304	2247	2116	2134	2009	1876	1804	1772	1742	1679	1695	1647	1705	1684	1763	1911	1977	2065	2124	1999	1988	1924	1850	1773	1809	1876	1796
2535	2541	2336	2369	2291	2153	2042	1930	1936	1836	1872	1761	1760	1788	1814	1935	1951	2020	2068	2251	2132	2324	2237	2318	2267	2150	2005	1945	1801	1785	1768	1682	1718	1573	1705	1728	1761	1865	1963	1972	1981	2091	2002	1880	1957	1837	1837	1802	1713	1828
2479	2391	2387	2319	2217	2316	2135	2156	1941	1962	1894	1844	1863	1858	1828	1813	1923	1978	2029	2106	2154	2230	2234	2286	2273	2215	2058	2025	1923	1843	1858	1752	1729	1789	1698	1746	1770	1859	1913	2037	2016	2041	2074	2016	1899	1938	1860	1837	1825	1806
2409	2310	2311	2273	2235	2318	2181	2109	2247	2197	2041	2016	2008	1956	1754	1833	1919	2026	2044	2210	2235	2326	2319	2368	2244	2169	2100	2155	2013	1978	1943	1890	1844	1824	1846	1797	1819	1928	1950	1918	2111	2016	2037	1916	1959	1952	2007	1941	1854	1901
2227	2377	2276	2156	2230	2300	2273	2190	2085	2141	2064	2048	1951	1985	1945	1972	1985	2128	2176	2336	2486	2472	2502	2527	2358	2374	2230	2095	1974	2031	1874	1886	1734	1829	1865	1809	1919	1906	2013	1920	2068	2070	2023	1950	1914	1874	1912	1961	1851	1921
2435	2322	2291	2047	2181	2305	2231	2178	2131	2124	2011	2038	1917	1886	1884	1953	2062	2137	2174	2495	2462	2476	2466	2396	2362	2246	2231	2183	2009	1938	1860	1961	1838	1804	1890	1843	1954	1939	2006	2094	2160	2072	1965	2035	1933	2002	2034	1960	1968	2026
2542	2355	2363	2310	2213	2255	2184	2232	2133	2129	2105	2069	2017	1916	2036	1985	2101	2250	2265	2442	2398	2413	2536	2444	2471	2264	2268	2149	2060	2010	2039	1923	1899	1937	1984	2000	2031	2131	2159	2133	2189	2244	2137	2311	2120	2158	2082	2120	2111	2122
2505	2444	2337	2408	2284	2290	2187	2213	2216	2329	2326	2178	2175	2201	2213	2189	2213	2263	2309	2333	2400	2459	2420	2403	2442	2459	2274	2360	2171	2267	2178	2153	2168	2185	2091	2150	2161	2087	2223	2150	2173	2200	2230	2163	2232	2150	2197	2156	2207	2185
2622	2434	2342	2233	2228	2268	2196	2209	2185	2424	2474	2346	2233	2167	2118	2169	2180	2125	2214	2071	2210	2187	2197	2093	2136	2122	2060	2050	2014	1982	1940	1903	1901	1864	1893	1794	1841	1779	1755	1836	1805	1923	1838	1925	1801	1886	1816	1821	1845	1806
2516	2458	2420	2198	2208	2146	2129	2116	2054	2178	2196	2143	2087	1985	1970	1836	1773	1918	1733	1786	1783	1759	1760	1736	1766	1746	1657	1640	1698	1545	1564	1588	1482	1510	1484	1486	1480	1480	1490	1492	1491	1504	1541	1472	1533	1508	1438	1451	1526	1446
2427	2409	2306	2181	2169	1999	1920	1986	1916	2024	2007	1902	1808	1727	1682	1708	1556	1662	1617	1504	1598	1541	1573	1665	1605	1668	1600	1661	1572	1567	1576	1568	1522	1580	1617	1560	1675	1629	1649	1671	1687	1650	1754	1659	1709	1708	1716	1714	1745	1717
2400	2389	2314	2164	2151	2093	1978	1900	1952	1917	1997	1930	1904	1905	1817	1829	1767	1802	1769	1737	1798	1814	1835	1877	1956	1974	2075	2090	2121	2123	2167	2033	2218	2113	2195	2283	2329	2426	2441	2328	2378	2314	2358	2339	2377	2389	2491	2639	2521	2601
2342	2435	2388	2269	2248	2160	2150	2096	2127	2136	2157	2138	2215	2161	2256	2250	2204	2310	2381	2277	2388	2395	2397	2492	2595	2642	2726	2796	2780	2804	2935	2812	2936	3007	3102	3067	3161	3207	3130	3302	3270	3385	3158	3229	3247	3280	3352	3519	3561	3600
2411	2404	2475	2507	2452	2382	2408	2205	2272	2261	2377	2290	2408	2423	2461	2566	2784	2801	2775	2793	2784	2826	2921	2885	2908	3105	3184	3336	3478	3317	3512	3446	3376	3475	3393	3543	3595	3614	3752	3870	4017	3964	3850	3747	3634	3572	3463	3650	3728	4087
2429	2533	2662	2653	2717	2636	2567	2397	2407	2436	2427	2348	2392	2666	2567	2711	2934	3114	2962	3115	3149	3175	3068	3018	3194	3239	3325	3536	3546	3644	3649	3595	3680	3583	3526	3701	3618	3929	4093	4153	4171	4256	4138	3943	3605	3534	3489	3666	3892	4103
2470	2600	2558	2760	2840	2879	2624	2495	2399	2418	2394	2363	2383	2550	2694	2849	2977	3254	3361	3227	3369	3399	3441	3417	3377	3405	3597	3749	3786	3877	4117	4074	4119	4151	4030	4020	4062	4244	4289	4414	4402	4478	4432	4279	4069	4050	4091	4016	4207	4513
2451	2541	2608	2807	2803	2697	2531	2464	2286	2379	2361	2424	2445	2650	2826	3052	3321	3424	3496	3576	3702	3811	3815	3936	3780	3809	3866	4070	4165	4395	4552	4650	4745	4697	4636	4514	4530	4457	4513	4733	4631	4733	4737	4496	4689	4604	4577	4563	4712	5019
2457	2645	2697	2658	2668	2561	2485	2355	2357	2353	2256	2304	2381	2633	2690	2971	3212	3365	3497	3592	3672	3700	3689	3801	3722	3873	3926	3962	4044	4310	4401	4665	4749	4637	4526	4526	4421	4445	4565	4571	4632	4682	4683	4697	4602	4761	4456	4615	4590	4660
2510	2600	2739	2702	2718	2646	2486	2360	2386	2387	2271	2310	2283	2470	2671	2774	2960	3109	3133	3321	3345	3406	3548	3486	3401	3469	3539	3684	3841	3829	3971	4179	4258	4136	4093	4045	3941	4089	4123	4307	4246	4338	4222	4164	4039	3878	3734	3966	4010	4176
2547	2612	2788	2730	2791	2781	2635	2520	2497	2457	2379	2340	2343	2616	2540	2665	2767	2881	2976	3126	3185	3076	3321	3216	3103	3175	3237	3271	3305	3551	3592	3820	3739	3541	3613	3554	3627	3742	3769	3842	3831	3919	3838	3535	3387	3330	3376	3371	3446	3804
2608	2621	2764	2881	2849	2910	2703	2678	2649	2533	2455	2423	2470	2529	2624	2605	2687	2805	2852	2828	2866	2851	2919	3034	2989	2958	3115	3166	3117	3332	3452	3557	3486	3447	3392	3402	3438	3496	3574	3686	3538	3568	3357	3388	3146	3220	3245	3293	3444	3487
2615	2664	2663	2681	2596	2674	2584	2538	2539	2556	2460	2350	2279	2375	2522	2385	2459	2577	2667	2665	2679	2624	2732	2674	2773	2807	2848	3044	3045	3087	3232	3296	3342	3300	3299	3228	3420	3442	3654	3552	3441	3510	3351	3302	3383	3444	3464	3447	3484	3576
2520	2464	2475	2463	2396	2324	2288	2257	2243	2283	2172	2090	2052	2201	2185	2184	2359	2361	2379	2326	2386	2373	2354	2466	2516	2496	2616	2602	2724	2917	2968	3139	3131	3047	3144	3053	3248	3341	3342	3533	3370	3346	3497	3403	3541	3672	3623	3559	3486	3515
2405	2357	2308	2250	2214	2134	2135	2087	2152	2191	2239	2104	2035	2116	2109	2000	2078	2229	2198	2160	2163	2095	2117	2139	2081	2197	2254	2425	2433	2584	2702	2760	2807	2871	2845	2870	2841	2895	3044	3120	3089	3145	3151	3265	3429	3456	3404	3421	3321	3128
2354	2380	2186	2242	2250	2210	2110	2202	2292	2254	2242	2242	2186	2209	2168	2010	2003	1985	2078	2020	1955	1888	1917	1875	1912	2009	2019	2028	2131	2272	2399	2431	2665	2623	2572	2624	2547	2566	2597	2616	2725	2716	2710	2817	3022	3228	3052	3001	2994	2830
2523	2423	2403	2374	2289	2289	2266	2273	2471	2331	2427	2365	2248	2234	2107	1959	2008	1965	1903	1990	2026	1828	1856	1922	1832	1897	1880	2022	2041	2157	2390	2402	2499	2469	2541	2650	2579	2504	2442	2465	2477	2613	2646	2678	2873	3030	3045	3046	2875	2651
2451	2486	2295	2395	2392	2252	2324	2293	2281	2352	2172	2141	2037	2133	1898	1935	1943	1916	1911	1898	1938	1868	1847	1949	2010	2111	2164	2120	2204	2322	2427	2560	2724	2701	2876	2763	2737	2767	2719	2899	2750	2850	3082	3187	3120	3296	3264	3319	3182	3056
2584	2564	2429	2370	2334	2312	2199	2246	2242	2237	2147	2178	2087	2030	2151	1934	1960	1949	2073	2083	2001	1984	1990	2243	2326	2368	2441	2531	2651	2654	2882	2934	3095	3113	3108	3206	3175	3178	3198	3224	3261	3354	3552	3564	3553	3665	3645	3573	3717	3732
2526	2542	2495	2493	2390	2474	2378	2322	2215	2296	2368	2223	2212	2333	2298	2268	2385	2414	2424	2273	2228	2327	2383	2389	2476	2616	2748	2880	2945	3031	3143	3102	3436	3467	3408	3435	3365	3408	3461	3495	3561	3539	3616	3680	3557	3546	3691	3753	3619	3782
2796	2752	2626	2624	2563	2588	2524	2465	2419	2320	2393	2438	2563	2648	2675	2621	2624	2674	2591	2707	2631	2533	2593	2638	2646	2896	2891	3104	3157	3203	3350	3348	3388	3624	3414	3473	3567	3500	3591	3526	3693	3629	3584	3538	3531	3441	3552	3534	3681	3613
2890	2829	2895	2938	2889	2913	2651	2584	2488	2381	2368	2423	2368	2501	2614	2611	2650	2710	2755	2718	2662	2753	2677	2834	2904	2996	3113	3310	3344	3410	3415	3483	3500	3637	3518	3496	3467	3708	3696	3869	3892	3945	3960	3535	3472	3397	3534	3437	3527	3638
2983	3000	2995	3063	3073	2990	2789	2606	2528	2263	2328	2305	2283	2385	2401	2537	2649	2784	2681	2720	2785	2779	2843	2887	3041	3187	3409	3484	3597	3701	3793	3821	3848	3840	3871	3757	3768	4030	4065	4255	4435	4328	4360	4108	3992	3798	3741	3688	3844	3842
3038	3076	3204	3190	3194	3123	2968	2639	2474	2419	2381	2341	2275	2456	2447	2550	2733	2741	2748	2904	2935	3026	2995	3023	3244	3436	3552	3782	3778	3956	4172	4090	4266	4338	4394	4337	4455	4406	4492	4534	4560	4817	4732	4697	4561	4298	4399	4357	4383	4567
2899	3130	3095	3168	3053	2986	2753	2664	2452	2443	2275	2370	2389	2414	2547	2613	2866	2808	3054	3080	3058	2892	3142	3231	3331	3614	3707	3770	3891	4116	4223	4309	4315	4676	4449	4616	4701	4668	4829	4775	4939	4843	4649	4701	4621	4683	4537	4672	4741	4872
2854	3006	2924	3097	2994	2949	2694	2692	2426	2495	2408	2459	2458	2440	2562	2590	2716	2894	3009	3038	3194	3119	3081	3206	3209	3474	3615	3701	3949	3997	4039	4197	4293	4269	4360	4262	4433	4336	4598	4637	4623	4655	4610	4529	4441	4433	4352	4400	4385	4576
2890	2859	2865	2870	2902	2844	2721	2593	2519	2532	2410	2424	2434	2518	2435	2494	2558	2636	2767	2824	2842	2963	2952	2980	3003	3271	3351	3522	3735	3823	3964	3954	3970	3894	3947	3845	3807	4002	4103	4255	4157	4411	4341	4152	3992	3876	3743	3775	3832	4117
2839	2887	2913	2916	2952	2979	2791	2724	2527	2504	2505	2377	2472	2447	2453	2435	2427	2434	2729	2742	2717	2735	2608	2710	2846	3021	3159	3266	3493	3705	3687	3748	3645	3719	3590	3593	3560	3746	3787	3979	4022	3991	3981	3792	3718	3503	3290	3271	3501	3618
2814	2819	2764	2838	2759	2762	2677	2552	2524	2507	2475	2451	2400	2376	2339	2261	2368	2442	2399	2402	2454	2490	2486	2582	2648	2837	2880	3132	3247	3360	3434	3382	3425	3392	3447	3388	3778	3605	3702	3822	4008	3700	3731	3543	3407	3393	3244	3332	3396	3567
2750	2685	2761	2645	2691	2557	2492	2287	2243	2270	2285	2244	2188	2189	2091	2140	2121	2110	2132	2140	2160	2186	2269	2294	2379	2516	2708	2889	3063	2940	3168	3090	3051	3250	3230	3373	3495	3522	3685	3648	3639	3710	3645	3628	3575	3511	3537	3597	3646	3812
2645	2583	2530	2372	2461	2375	2187	2199	2029	2076	1970	2016	2004	1878	1912	1898	1842	1884	1917	1944	1965	1881	1943	1966	2076	2249	2461	2508	2628	2741	2727	2798	2851	2858	2891	3147	3177	3221	3243	3331	3410	3364	3383	3388	3471	3470	3479	3509	3662	3698
2688	2539	2426	2443	2423	2280	2213	2152	2044	2034	2030	2028	1958	1847	1924	1876	1776	1789	1786	1720	1729	1774	1744	1777	1894	1912	2094	2148	2334	2405	2384	2438	2508	2629	2563	2727	2664	2744	2669	2681	2690	2549	2650	2859	3175	3211	3230	3268	3172	3077
2811	2711	2494	2357	2413	2344	2197	2091	2114	2099	2049	1977	1938	1960	1898	1946	1867	1875	1748	1773	1705	1750	1752	1749	1715	1831	1807	1896	1947	1992	2031	2074	2180	2334	2350	2460	2429	2437	2354	2241	2357	2284	2407	2624	2810	2840	3007	3042	2864	2706
2865	2776	2719	2527	2479	2417	2342	2222	2137	2018	1882	2003	1949	1931	1862	1758	1796	1720	1728	1731	1685	1722	1699	1721	1710	1801	1823	1805	1885	1954	2032	2110	2093	2271	2438	2440	2544	2708	2477	2516	2443	2551	2427	2624	2737	2967	3073	3116	3116	2976
2807	2813	2731	2600	2582	2509	2336	2199	2043	1978	1886	1818	1807	1780	1737	1687	1710	1634	1631	1635	1659	1650	1698	1701	1821	1827	1934	2007	2057	2076	2289	2278	2439	2486	2687	2801	2854	2975	3110	2922	3059	2974	2917	2899	3096	3271	3323	3491	3501	3415
2735	2703	2627	2663	2595	2635	2427	2230	2250	2230	1995	1920	2030	1984	1865	1808	1811	1758	1751	1747	1755	1730	1811	1923	1955	2090	2219	2299	2413	2555	2638	2796	2936	2878	3007	3131	3236	3467	3381	3430	3245	3197	3255	3203	3332	3445	3587	3574	3699	3737
2789	2700	2583	2668	2753	2639	2544	2511	2480	2382	2327	2260	2218	2142	2122	2089	2025	2027	1944	2034	2079	2119	2157	2257	2289	2425	2517	2699	2800	2835	3052	3080	2974	3113	3174	3182	3373	3556	3674	3534	3453	3515	3375	3345	3351	3307	3448	3454	3619	3691
2784	2731	2790	2785	2862	2820	2714	2606	2593	2612	2527	2462	2465	2324	2266	2134	2126	2239	2215	2343	2424	2356	2480	2510	2569	2743	2824	2981	3186	3289	3264	3305	3175	3125	3085	3190	3347	3531	3659	3783	3743	3771	3599	3509	3429	3237	3371	3395	3439	3583
2795	2735	2799	2933	2901	2911	2770	2715	2577	2617	2596	2472	2400	2281	2269	2192	2094	2222	2248	2347	2408	2522	2462	2534	2669	2753	3052	3178	3329	3516	3732	3684	3506	3428	3344	3416	3471	3614	3808	4101	4157	4084	3896	3627	3550	3329	3386	3313	3554	3712
2726	2862	2887	2955	2982	2864	2815	2781	2563	2699	2435	2478	2428	2314	2238	2138	2204	2134	2247	2371	2323	2403	2419	2576	2723	2956	3043	3243	3503	3886	4037	4016	4044	4024	3926	3827	4067	3898	4199	4412	4332	4272	4270	4048	3860	3588	3749	3657	3860	3984
2751	2851	2931	3001	2879	2822	2903	2722	2668	2676	2556	2542	2507	2451	2429	2313	2297	2320	2299	2450	2605	2529	2803	2766	2921	3019	3177	3449	3790	3930	4222	4213	4375	4382	4402	4477	4639	4745	4926	4996	4886	4663	4627	4406	4368	4425	4413	4616	4643	4732
2821	2783	2914	2887	2869	2910	2708	2749	2566	2718	2634	2627	2504	2444	2488	2368	2372	2460	2455	2599	2664	2730	2999	3028	3211	3325	3530	3784	3959	4015	4137	4161	4411	4296	4467	4645	4813	5102	5222	5461	5410	5223	4897	4744	4750	4811	5044	5119	5316	5371
2803	2820	2847	2942	2880	2814	2727	2593	2488	2556	2473	2324	2342	2247	2172	2150	2154	2370	2320	2454	2582	2683	2720	2941	3137	3243	3583	3638	3806	3938	3948	3954	3986	3978	3931	4013	4273	4623	4881	5245	5229	5105	4740	4517	4241	4293	4211	4562	4617	4750
2830	2843	2781	2884	2898	2823	2742	2658	2555	2479	2416	2282	2271	2262	2188	2027	2192	2149	2174	2249	2350	2366	2409	2476	2628	2749	3028	3118	3366	3497	3634	3754	3575	3522	3391	3301	3579	3673	4059	4210	4221	4215	4113	3934	3618	3600	3564	3554	3605	3826
2645	2642	2805	2853	2820	2838	2728	2720	2685	2660	2402	2441	2362	2326	2262	2243	2320	2188	2261	2192	2274	2171	2157	2268	2391	2539	2769	2949	3204	3345	3431	3378	3313	3160	3072	2898	3055	3191	3449	3608	3733	3748	3681	3555	3455	3262	3353	3195	3301	3478
2508	2561	2529	2557	2658	2678	2585	2540	2408	2433	2358	2299	2235	2295	2204	2222	2251	2271	2154	2254	2210	2123	2159	2231	2315	2580	2778	2910	3153	3328	3349	3331	3328	3185	2936	3044	3109	3313	3546	3614	3799	3959	3808	3696	3653	3568	3495	3678	3623	3702
2282	2254	2205	2270	2179	2277	2150	2125	2159	2007	2057	2133	2001	1987	1997	2098	2136	2140	2228	2217	2166	2284	2184	2214	2406	2626	2826	3038	2993	3162	3171	3323	3132	3195	3048	3103	3221	3432	3778	3921	4136	3909	3821	3915	3767	3730	3797	3949	3995	4223
2127	2043	1976	2007	1945	1982	1923	1920	1898	1781	1843	1816	1780	1795	1791	1901	1915	1991	2113	2026	2235	2075	2122	2218	2323	2582	2639	2697	2884	2930	2820	2826	2917	2881	2978	2993	3081	3287	3498	3552	3585	3706	3590	3488	3543	3524	3675	3794	3831	3850
1828	1770	1790	1845	1845	1898	1885	1971	1942	2022	1870	1945	1832	1895	1906	1894	1967	1882	1927	1968	1992	1896	1999	2049	2119	2299	2379	2307	2587	2464	2540	2536	2570	2654	2584	2726	2724	2792	2796	2882	2980	2929	2993	2981	2992	3220	3124	3339	3461	3330
1763	1715	1747	1730	1765	1919	1924	2022	2123	2174	2089	1942	2073	2010	2073	1985	2070	1958	1948	2031	2031	1966	1935	2037	2075	2141	2358	2304	2260	2304	2393	2361	2517	2492	2489	2573	2509	2528	2662	2587	2699	2754	2697	2816	2952	3019	3077	2981	3145	2987
1727	1704	1715	1752	1766	1812	1799	1907	2005	1921	1898	1972	1989	2031	2011	1921	1970	2030	2100	2085	2104	2201	2115	2203	2342	2416	2438	2472	2556	2487	2510	2597	2613	2708	2665	2779	2869	2880	2870	2882	2944	2944	2979	2919	3143	3293	3362	3470	3463	3272
1756	1771	1678	1740	1653	1801	1715	1773	1778	1801	1768	1842	1867	1874	1970	2008	2088	2182	2231	2288	2475	2451	2523	2600	2746	2867	2787	2889	2957	2959	3014	2919	2931	3102	3233	3206	3401	3453	3588	3706	3704	3543	3514	3406	3461	3531	3796	3794	3806	3806
1779	1775	1726	1790	1794	1875	1807	1805	1862	1804	1812	1888	1936	1974	2040	2181	2185	2292	2424	2611	2672	2794	2866	3039	2954	3148	3286	3372	3314	3494	3249	3275	3323	3416	3538	3720	3797	3914	3902	4126	3937	3832	3792	3617	3524	3571	3664	3807	3836	3931
1682	1794	1900	1831	1896	1911	1983	2003	2130	2062	1985	2138	2173	2263	2303	2304	2381	2467	2663	2703	2838	2827	2995	3018	3118	3118	3390	3513	3618	3572	3615	3697	3678	3841	3908	3826	3709	3770	3756	3871	3921	3938	3708	3499	3423	3335	3258	3492	3515	3598
1724	1735	1905	2060	2064	2095	2196	2265	2273	2259	2375	2408	2453	2520	2576	2549	2666	2745	2776	2760	2886	2856	2826	2893	2988	3098	3164	3272	3410	3400	3472	3851	3994	4050	3983	3861	3683	3758	3686	3783	3745	3766	3556	3285	3340	3246	3161	2979	3078	3341
1753	1879	2098	2168	2130	2223	2175	2313	2302	2314	2375	2489	2495	2541	2548	2711	2759	2771	2914	3022	3192	3206	3083	3132	3135	3120	3253	3383	3495	3586	3721	4043	4309	4237	3952	3831	3817	3922	4050	4098	4077	3979	3724	3501	3510	3479	3354	3293	3259	3328
1782	1919	2071	2177	2262	2213	2241	2197	2204	2267	2268	2420	2509	2609	2658	2755	2877	3140	3241	3334	3619	3629	3886	3719	3743	3783	3832	3925	4139	4254	4354	4676	4629	4356	4113	3766	3913	4156	4391	4748	4915	4981	4627	4223	4198	4226	4299	4301	4166	4182
1797	1998	2090	2108	2192	2131	2155	2163	2218	2270	2368	2470	2571	2606	2863	2941	3120	3373	3550	3804	3980	4158	4334	4249	4304	4340	4625	4576	4759	4877	5377	5264	5062	4461	4085	3748	3791	3892	4348	4831	5408	5826	5658	5144	4901	4899	5007	4959	5049	5173
1663	1813	1959	2125	2199	2199	2194	2291	2319	2376	2540	2610	2564	2787	2818	3007	3131	3414	3590	3788	3933	4136	4167	4207	4230	4272	4398	4775	4768	5039	5154	5402	5060	4260	3770	3352	3278	3091	3397	4211	4977	5704	5838	5259	4947	4667	4521	4663	4779	4762
1688	1646	1932	2057	2230	2216	2283	2394	2468	2562	2491	2676	2632	2663	2780	2888	2903	3160	3247	3398	3505	3679	3638	3712	3735	3771	3949	4147	4025	4278	4607	4934	4627	3731	2962	2672	2547	2356	2507	3253	4239	4991	5126	4780	4188	3951	3888	3708	3787	4111
1727	1830	1928	2023	2148	2270	2311	2386	2509	2474	2431	2433	2578	2466	2566	2755	2868	2842	3201	3096	3271	3249	3279	3238	3337	3424	3495	3714	3744	3842	4184	4685	4457	3438	2577	2115	2296	2152	2494	3095	3901	4401	4605	4215	3676	3680	3584	3620	3740	3878
1831	1855	1949	1939	2101	2110	2134	2223	2128	2170	2103	2137	2221	2222	2422	2536	2663	2735	2777	2864	2932	2895	2968	2888	2987	3074	3175	3361	3458	3333	3664	3964	3925	3410	2686	2339	2392	2499	2608	3085	3705	4071	3969	3787	3527	3445	3582	3643	3804	3973
1670	1762	1762	1750	1868	1911	1834	1916	1870	1938	1769	1827	1896	2018	1945	2014	2140	2216	2249	2293	2381	2448	2401	2384	2488	2534	2557	2823	2631	2776	2833	3128	3123	2872	2517	2383	2482	2411	2556	2838	3045	3101	3217	3021	2884	2886	2963	3164	3292	3305
1673	1656	1641	1701	1710	1771	1735	1660	1639	1591	1631	1550	1594	1596	1634	1619	1665	1726	1722	1759	1713	1815	1768	1801	1908	1977	1915	2007	2002	1913	2068	2128	2316	2184	2024	1945	1926	1941	2106	2206	2254	2245	2200	2148	1964	2120	2059	2135	2189	2282
1637	1627	1608	1591	1638	1564	1518	1696	1530	1515	1467	1453	1471	1468	1510	1390	1452	1404	1358	1379	1384	1371	1395	1447	1422	1584	1555	1566	1542	1463	1480	1644	1603	1775	1534	1576	1470	1574	1571	1673	1580	1615	1511	1500	1514	1486	1507	1441	1501	1571
1741	1620	1668	1638	1601	1599	1608	1543	1582	1542	1543	1576	1510	1541	1512	1487	1442	1478	1382	1444	1459	1463	1424	1382	1413	1416	1449	1551	1454	1366	1399	1395	1473	1598	1600	1477	1439	1393	1387	1339	1374	1434	1434	1553	1410	1439	1473	1358	1462	1386
1783	1652	1706	1672	1646	1719	1578	1700	1706	1732	1658	1701	1717	1635	1636	1596	1626	1603	1650	1651	1675	1609	1683	1668	1608	1639	1589	1564	1553	1472	1475	1560	1550	1681	1709	1791	1572	1519	1478	1501	1504	1547	1552	1630	1687	1631	1663	1558	1578	1606
1759	1738	1682	1731	1653	1646	1720	1813	1723	1797	1758	1772	1749	1690	1787	1742	1742	1854	1830	1768	1830	1796	1858	1731	1853	1747	1737	1713	1696	1643	1657	1655	1644	1720	1724	1884	1802	1732	1679	1642	1651	1668	1665	1742	1717	1733	1735	1714	1720	1700
1752	1703	1659	1695	1670	1749	1684	1662	1727	1718	1697	1822	1771	1722	1771	1802	1803	1760	1852	1811	1876	1899	1899	1941	1982	1848	1850	1872	1813	1746	1658	1743	1831	1652	1758	1694	1770	1704	1728	1742	1669	1649	1681	1735	1707	1729	1756	1758	1785	1723
1741	1684	1652	1689	1636	1685	1658	1751	1667	1714	1661	1651	1701	1651	1712	1672	1684	1688	1683	1710	1791	1764	1900	1902	1958	1945	1894	1929	1876	1893	1812	1793	1755	1719	1726	1695	1687	1669	1699	1667	1662	1649	1777	1744	1736	1698	1772	1734	1848	1768
1713	1623	1639	1668	1672	1640	1670	1699	1718	1775	1681	1646	1684	1602	1581	1619	1615	1517	1626	1586	1606	1704	1759	1853	1790	1914	1906	2029	1829	1903	1882	1870	1787	1767	1743	1733	1657	1690	1695	1757	1778	1708	1828	1709	1753	1779	1752	1714	1775	1787
1708	1623	1636	1633	1670	1695	1704	1678	1729	1816	1777	1704	1679	1657	1597	1621	1519	1620	1497	1523	1556	1613	1666	1785	1775	1847	1855	1841	1894	1839	1866	1868	1857	1783	1721	1717	1705	1570	1706	1795	1755	1810	1894	1844	1798	1751	1774	1792	1728	1861
1686	1677	1745	1605	1631	1641	1717	1752	1741	1748	1675	1737	1687	1708	1658	1720	1598	1608	1626	1521	1564	1602	1668	1782	1748	1831	1760	1795	1745	1728	1804	1784	1819	1843	1746	1814	1701	1810	1731	1674	1790	1816	1800	1880	1801	1858	1782	1742	1704	1690
1727	1668	1684	1621	1718	1636	1750	1656	1711	1751	1725	1815	1777	1736	1807	1677	1695	1619	1571	1580	1565	1634	1677	1707	1713	1756	1664	1576	1683	1700	1680	1689	1693	1740	1751	1679	1667	1741	1669	1755	1785	1664	1755	1792	1818	1780	1755	1777	1631	1658
1798	1800	1768	1771	1643	1695	1828	1743	1816	1770	1788	1757	1793	1795	1721	1769	1721	1754	1618	1670	1670	1632	1740	1755	1790	1757	1601	1658	1637	1712	1650	1659	1736	1664	1753	1806	1751	1729	1716	1606	1667	1614	1638	1681	1771	1782	1727	1709	1638	1607
1806	1852	1858	1774	1731	1817	1835	1819	1827	1841	1836	1876	1768	1834	1783	1779	1736	1803	1641	1651	1642	1834	1770	1829	1937	1833	1786	1807	1744	1835	1760	1768	1870	1852	1829	1745	1806	1762	1683	1749	1628	1657	1689	1693	1771	1758	1766	1799	1745	1722
1782	1766	1777	1827	1872	1923	1977	1940	1862	1897	1875	1934	1840	1905	1920	1786	1800	1725	1695	1780	1765	1878	1880	1906	1927	1990	2010	2068	2031	2093	1989	1978	2014	1961	1924	1961	1879	1861	1856	1729	1725	1645	1684	1673	1778	1768	1795	1876	1857	1801
1695	1741	1806	1709	1917	1950	1902	1920	2029	2008	2004	2049	1969	2020	1984	1891	1875	1787	1738	1687	1760	1709	1826	1707	1852	1928	1898	2028	2099	2032	2098	2003	2013	1935	1866	1848	1763	1841	1713	1830	1688	1697	1684	1725	1645	1783	1557	1629	1743	1742
1614	1668	1593	1763	1865	1864	1990	2064	2122	2228	2200	2215	2198	2250	2137	1967	1966	1796	1711	1602	1603	1535	1500	1511	1557	1555	1627	1557	1744	1701	1771	1749	1785	1716	1689	1693	1600	1589	1614	1509	1560	1554	1553	1471	1498	1473	1449	1426	1472	1536
1600	1638	1582	1678	1809	1977	2027	2124	2286	2367	2533	2493	2336	2219	2184	2004	1882	1776	1610	1604	1444	1390	1335	1320	1307	1318	1309	1355	1348	1358	1444	1478	1564	1526	1540	1470	1501	1441	1450	1463	1460	1553	1565	1494	1469	1442	1400	1463	1447	1453
1632	1540	1645	1639	1733	1896	1944	2105	2312	2318	2342	2326	2254	2042	2070	1931	1807	1719	1762	1607	1495	1527	1502	1407	1305	1400	1480	1361	1423	1322	1406	1376	1461	1417	1474	1450	1454	1438	1585	1633	1736	1776	1892	1849	1848	1787	1672	1714	1719	1768
1759	1732	1776	1786	1837	1886	2037	2043	2124	2207	2330	2241	2201	2154	2134	2031	2007	1941	1923	1943	1848	1868	1829	1696	1726	1785	1791	1787	1738	1713	1791	1858	1852	1805	1870	1797	1882	1943	1953	2093	2269	2340	2555	2608	2499	2530	2423	2223	2364	2417
1877	1933	1879	2121	2091	2108	2215	2302	2293	2341	2352	2355	2191	2300	2279	2328	2292	2291	2347	2451	2377	2457	2336	2313	2307	2339	2355	2337	2326	2332	2428	2365	2451	2496	2594	2661	2755	2715	2668	2698	2811	2979	3046	3267	3311	3204	3008	2971	2983	3051
1854	2011	2081	2262	2279	2333	2412	2439	2345	2450	2494	2397	2325	2471	2494	2473	2666	2700	2769	2849	2938	2764	2925	2878	2879	2877	2766	2760	2626	2607	2628	2701	2784	2907	3007	3219	3164	3085	3155	3204	3138	3299	3441	3633	3675	3689	3568	3378	3284	3216
1941	2068	2230	2320	2294	2396	2324	2450	2271	2292	2237	2238	2257	2339	2464	2482	2661	2733	2892	2943	3112	3148	3167	3189	3189	3132	3092	2967	2790	2738	2626	2734	2787	2867	2940	3118	3149	3240	3304	3348	3458	3484	3696	3811	3952	3987	3940	3859	3656	3454
1905	2048	2218	2172	2228	2210	2069	1988	2084	2021	1922	1968	1946	2070	2031	2270	2450	2624	2770	2924	3040	3125	3243	3294	3496	3448	3207	3351	3162	3033	2959	2925	2790	2862	2905	3024	3168	3328	3494	3602	3737	3836	3996	4340	4289	4408	4427	4412	4294	4039
1958	2079	2187	2187	2129	2040	1999	1840	1877	1716	1789	1770	1762	1758	2009	2091	2369	2523	2673	2865	2924	3136	3362	3518	3594	3569	3747	3507	3306	3221	3128	2900	2907	2861	2993	3165	3333	3557	3793	3823	3978	4018	4294	4165	4327	4498	4534	4734	4704	4634
2045	2008	2265	2153	2099	1923	1925	1824	1790	1708	1736	1653	1665	1715	1935	2164	2297	2500	2648	2728	2950	3140	3233	3397	3517	3685	3623	3492	3333	3306	2982	2844	2698	2735	2901	3144	3339	3409	3700	4035	4055	4060	3977	4095	4095	4147	4320	4340	4554	4635
1976	2155	2085	2315	2200	2163	2039	1957	1852	1824	1817	1797	1787	1879	1982	2138	2315	2480	2475	2644	2719	2868	3071	3124	3266	3452	3347	3254	3154	3120	2956	2785	2739	2598	2697	2835	2922	3116	3335	3465	3642	3752	3808	3786	3772	3706	3892	3906	3855	4024
1985	2146	2222	2389	2387	2308	2178	2211	2143	2089	1912	1975	1960	1916	2078	2174	2336	2390	2518	2446	2559	2642	2760	2896	2892	3055	3057	3053	3146	2894	2893	2800	2657	2664	2589	2613	2573	2686	2786	3031	3232	3475	3538	3600	3531	3567	3354	3235	3247	3317
2065	2213	2273	2444	2437	2472	2339	2276	2267	2213	2132	2131	2165	2084	2125	2195	2305	2362	2456	2402	2333	2390	2461	2650	2669	2646	2786	2862	2925	2807	2823	2824	2712	2552	2511	2305	2490	2409	2606	2683	2983	3215	3350	3454	3376	3246	2911	2965	2815	3043
1938	2167	2259	2370	2350	2384	2291	2210	2203	2133	2152	1996	2132	2047	2098	2149	2232	2193	2360	2291	2289	2186	2285	2448	2460	2490	2575	2641	2580	2608	2660	2554	2573	2508	2356	2312	2410	2465	2500	2735	2882	3186	3154	3189	3055	2997	2779	2604	2811	2985
1981	1961	2156	2236	2235	2213	2220	2084	2159	2112	2090	2021	1895	1972	2005	1949	1989	2035	2078	2074	2041	2213	2142	2289	2247	2270	2378	2430	2377	2388	2409	2395	2206	2212	2345	2318	2433	2536	2579	2786	2923	3024	3150	3111	3133	3043	2946	2845	2989	3063
1808	1929	1988	2050	2043	2044	2128	2052	2119	1988	1910	1916	1920	1911	1896	1883	1838	1834	1887	1872	1882	1886	1889	1900	2006	2043	2075	2126	2145	2203	2158	2042	2036	2103	2166	2275	2266	2424	2445	2499	2653	2821	2921	2959	3003	3088	2939	3154	3185	3449
1846	1873	1939	1891	1970	2073	2055	2044	2171	2113	2249	2095	2051	2109	1933	1919	1851	1873	1756	1763	1772	1665	1702	1736	1744	1740	1759	1790	1820	1787	1874	1774	1783	1826	2009	2135	2159	2106	2121	2132	2258	2296	2408	2404	2567	2665	2653	2738	2690	2701
1739	1830	1840	1948	1955	1930	2018	2016	2045	2151	2102	2153	2151	2145	1975	1960	1997	1928	1857	1779	1756	1727	1710	1691	1577	1689	1672	1621	1675	1602	1686	1681	1634	1744	1901	2025	2006	2091	2109	2055	2029	1930	1982	2045	2294	2265	2168	2335	2197	2057
1685	1788	1852	1976	1838	1884	1851	1856	1865	1932	1945	1916	2036	2033	1936	1963	1885	1905	1886	1877	1776	1743	1719	1609	1602	1653	1694	1693	1748	1690	1757	1722	1796	1941	1998	2063	2231	2249	2399	2252	2110	2125	2224	2400	2456	2561	2560	2451	2366	2178
1782	1858	1906	1933	1799	1808	1750	1675	1731	1706	1767	1726	1735	1810	1839	1814	1952	1996	2005	1979	1887	1883	1778	1754	1759	1878	2026	1959	2121	2202	2197	2158	2269	2257	2389	2526	2639	2726	2669	2612	2571	2572	2903	3032	3280	3546	3498	3485	3468	3163
1836	1891	1951	2101	1992	1920	1859	1780	1730	1674	1636	1596	1607	1683	1763	1833	1992	2192	2233	2175	2115	2162	2111	1970	2069	2194	2395	2499	2562	2536	2611	2617	2562	2594	2679	2909	3098	3130	3210	3069	3094	3291	3358	3454	3694	3884	4216	4312	4231	4128
1763	1977	2016	2133	2164	2153	2041	2009	1885	1903	1825	1822	1770	1729	1867	1994	2155	2304	2441	2305	2399	2413	2479	2258	2381	2557	2647	2812	2963	2753	2837	2852	2735	2770	2963	3166	3426	3621	3575	3529	3599	3589	3258	3023	2842	3100	3491	3674	3883	3915
1785	1923	2109	2153	2242	2261	2224	2092	2168	2104	2095	1912	1865	1906	1976	2192	2237	2393	2581	2696	2745	2666	2631	2567	2646	2809	2963	3126	3037	3071	3147	3059	2914	2795	2966	3240	3406	3657	3712	3801	3847	3577	2811	2393	2302	2529	2536	2854	3212	3490
1721	1942	2131	2258	2209	2122	2219	2218	2187	2105	2130	1997	1858	1837	2000	2061	2205	2401	2596	2621	2711	2841	2641	2600	2828	2914	3206	3304	3413	3440	3409	3213	2986	2925	2998	3162	3208	3492	3722	4105	4421	3938	3024	2626	2751	2742	2351	2552	2809	3229
1716	2069	2194	2271	2253	2198	2109	2116	2056	1971	2020	1881	1849	1828	2010	2217	2212	2622	2774	2742	2811	2785	2859	2726	2791	3105	3347	3580	3804	3968	3914	3710	3434	3170	3025	3011	3281	3492	3925	4315	4661	4331	3397	3032	3369	3389	3005	2773	2815	3150
1828	2027	2229	2345	2297	2236	2069	2095	2072	2092	1973	2010	1879	1851	2098	2149	2445	2785	2906	3080	3037	3083	2960	3018	3119	3395	3591	3943	4177	4468	4347	4307	3905	3678	3484	3537	3721	4054	4248	4755	5089	4772	3784	3426	3521	3515	3186	2946	3074	3274
1896	2077	2335	2345	2315	2302	2149	2176	2169	2095	2063	1982	1980	1990	2133	2335	2499	2951	3056	3277	3349	3445	3394	3295	3288	3648	3799	4196	4470	4607	4671	4610	4202	4014	3941	4043	4267	4492	4815	5083	5136	4806	3851	3221	3107	3194	3168	3278	3643	4016
1944	2254	2411	2411	2383	2261	2267	2122	2214	2105	2030	2044	1938	2047	2197	2400	2478	2720	2967	3032	3254	3384	3329	3205	3338	3536	3746	3980	4097	4349	4434	4288	4424	4248	4132	4102	4366	4477	4536	4760	4830	4594	4075	3504	3134	3283	3602	3796	4388	4615
1916	2168	2449	2388	2379	2264	2265	2258	2233	2155	2151	2085	1996	2104	2169	2245	2312	2501	2611	2898	2833	2940	3036	3030	3063	3158	3399	3547	3607	3972	4028	4067	3890	3832	3810	3711	3615	3742	3674	3701	3887	4164	3949	3831	3791	3897	4046	4315	4526	4841
2007	2127	2325	2431	2401	2264	2309	2333	2199	2264	2259	2094	2081	2172	2126	2218	2205	2268	2413	2403	2536	2571	2656	2630	2716	2670	2905	3043	3320	3654	3772	3836	3660	3560	3366	3235	3141	3048	3122	3184	3365	3593	3769	3943	4076	4055	3913	3953	3982	4070
1978	2220	2260	2406	2406	2409	2399	2287	2253	2136	2150	2136	2035	2191	2137	2158	2225	2282	2497	2561	2521	2480	2531	2395	2371	2585	2707	2917	3030	3361	3663	3626	3626	3368	3260	3117	3024	2935	3054	3104	3341	3445	3624	3571	3450	3351	3187	3198	3174	3215
1949	2146	2183	2258	2310	2431	2229	2232	2030	2051	2008	2011	1999	1951	2025	2147	2243	2279	2538	2414	2502	2479	2230	2182	2189	2359	2561	2854	3122	3537	3617	3644	3655	3472	3262	3119	3210	3293	3321	3523	3634	3675	3533	3467	3204	2969	2930	2838	2861	3107
1869	2033	2052	2254	2252	2230	2134	2108	1942	1877	1817	1729	1824	1810	1956	2112	2198	2376	2357	2426	2395	2222	2011	1989	1965	2141	2569	2915	3323	3593	3835	3696	3526	3329	3199	3117	3118	3178	3398	3636	3797	3906	3776	3650	3392	3208	2919	2973	2927	3150
1892	1986	2003	2065	2201	2128	2047	1936	1791	1737	1743	1709	1684	1789	1927	1929	2149	2109	2254	2223	2091	2029	1738	1694	1807	1913	2305	2735	3105	3426	3650	3585	3331	3114	2869	2805	2749	2794	2864	3043	3431	3538	3737	3376	3274	3096	2971	2755	2782	2867
1863	1972	2031	1998	2118	2042	1915	1837	1681	1745	1607	1578	1668	1708	1819	2009	1941	1990	2033	1902	1826	1717	1617	1542	1493	1757	2009	2385	2697	2926	3066	3133	2845	2605	2477	2420	2318	2420	2488	2581	2842	2975	2997	3164	2860	2484	2448	2350	2195	2222
1880	1958	2098	1986	2026	2000	1900	1838	1627	1581	1582	1588	1584	1680	1898	1922	1868	1851	1813	1758	1669	1555	1443	1418	1457	1578	1901	2060	2375	2590	2818	2761	2568	2439	2330	2365	2271	2171	2372	2595	2698	2882	2888	2879	2705	2440	2291	2138	2079	2048
1908	2089	2165	2054	2209	1985	1902	1781	1639	1526	1518	1448	1518	1666	1729	1796	1835	1898	1954	1872	1656	1671	1549	1478	1531	1666	1869	2090	2411	2659	2911	3012	2879	2736	2615	2520	2486	2388	2545	2626	2758	3027	3163	3191	2989	2806	2627	2527	2436	2296
2005	2063	2159	2191	2133	2148	1974	1884	1725	1554	1477	1458	1518	1632	1683	1813	1979	2016	2047	1900	1932	1829	1749	1578	1696	1814	1941	2275	2644	3094	3277	3433	3491	3138	3103	2923	2799	2706	2708	2809	3097	3244	3644	3607	3690	3461	3161	3064	2917	2689
2018	2101	2236	2196	2164	2111	2104	2049	1815	1712	1624	1503	1607	1692	1818	2008	2053	2075	2229	2135	2156	2074	1833	1905	1927	2058	2275	2554	2976	3414	3530	3801	3803	3578	3376	3175	3046	3015	2718	3088	3157	3529	3729	3886	3982	3718	3404	3185	3165	2802
1945	2152	2199	2305	2365	2321	2198	2190	2023	1975	1913	1842	1865	1911	2110	2080	2208	2349	2299	2294	2322	2170	2184	2098	2139	2293	2468	2837	3139	3390	3540	3693	3658	3687	3420	3381	3266	3010	3025	3035	3228	3324	3620	3905	3900	3693	3321	3180	3052	2893
1907	2114	2264	2368	2401	2373	2391	2278	2236	2195	2168	2021	2055	2076	2144	2246	2395	2386	2536	2372	2392	2399	2401	2353	2447	2481	2621	2866	3150	3324	3516	3562	3581	3595	3420	3377	3306	3099	3030	3116	3126	3276	3393	3594	3607	3660	3437	3150	2954	3009
1896	2150	2318	2430	2497	2491	2388	2450	2335	2450	2328	2321	2224	2273	2335	2516	2641	2551	2611	2569	2549	2588	2640	2679	2615	2653	2936	3167	3160	3444	3674	3617	3708	3694	3551	3452	3412	3208	3149	3307	3200	3149	3450	3618	3767	3640	3402	3114	3056	3049
2128	2237	2289	2424	2473	2525	2491	2454	2412	2361	2380	2305	2293	2339	2424	2621	2681	2752	2886	2953	2847	2790	2768	2796	2910	3073	3237	3566	3595	3917	4184	4125	4054	4119	3868	3810	3632	3541	3431	3323	3374	3503	3743	3869	3956	3827	3704	3262	3083	3081
2024	2202	2381	2455	2437	2399	2400	2354	2352	2333	2381	2269	2321	2352	2476	2593	2759	2996	3193	3188	3260	3181	3161	3035	3103	3446	3568	3903	4203	4527	4630	4773	4769	4474	4308	4303	4148	4076	3753	3878	3900	4139	4246	4479	4521	4450	4269	3882	3484	3449
1964	2248	2358	2446	2413	2438	2359	2342	2316	2478	2295	2225	2250	2359	2455	2580	2804	3039	3329	3337	3398	3493	3403	3416	3333	3608	3766	4052	4302	4872	4963	4964	4886	4832	4598	4476	4494	4277	4108	4179	4197	4323	4503	4687	4779	4697	4521	4150	4004	3966
2048	2314	2444	2416	2474	2404	2380	2346	2362	2385	2331	2220	2210	2291	2366	2565	2692	2952	3006	3127	3352	3345	3225	3251	3279	3505	3607	3933	4116	4366	4644	4624	4688	4531	4475	4283	4119	3911	3870	3868	3942	4009	4021	4297	4513	4448	4422	4194	4019	3750
2171	2147	2440	2548	2401	2626	2353	2378	2457	2462	2366	2197	2210	2228	2243	2319	2507	2649	2721	2836	2861	2994	3004	2899	2864	3028	3187	3298	3535	3775	4101	3930	4003	3904	3792	3728	3639	3297	3346	3521	3272	3487	3502	3735	3750	3810	3732	3666	3504	3474
2010	2187	2346	2346	2408	2387	2484	2332	2449	2428	2371	2172	2117	2066	2097	2090	2340	2349	2496	2474	2605	2494	2632	2567	2642	2620	2837	3031	3047	3457	3470	3581	3463	3461	3357	3218	3126	3117	3182	3118	3196	3268	3373	3456	3444	3359	3173	3217	2804	2854
2087	2212	2328	2424	2360	2402	2327	2317	2271	2173	2018	2012	1997	1987	1988	2004	2159	2356	2441	2478	2450	2523	2356	2456	2500	2740	2828	2924	3204	3352	3455	3513	3267	3066	3111	3070	3120	3100	3110	3278	3431	3537	3584	3717	3529	3360	3078	2729	2318	2415
2095	2315	2374	2337	2409	2337	2110	2123	1967	1967	1932	1842	1774	1817	1860	1974	2095	2264	2422	2434	2407	2384	2331	2257	2452	2654	2828	2920	3414	3318	3379	3397	3320	3139	3052	2996	2988	2992	3024	3180	3471	3602	3740	3914	4007	3751	3643	3109	2663	2712
2009	2129	2270	2240	2264	2257	2099	1922	1827	1746	1706	1537	1670	1696	1726	1839	1983	2183	2201	2267	2242	2175	2152	2135	2287	2257	2553	2757	3013	3194	3230	3301	3184	3149	2913	3050	2885	2836	2726	3004	2914	3137	3428	3655	4006	4099	3882	3867	4023	3815
1945	2103	2148	2157	2120	2008	2003	1838	1747	1674	1659	1570	1574	1642	1686	1834	1827	1915	1951	2040	2083	1996	2060	1908	1990	2072	2193	2292	2294	2409	2639	2629	2636	2647	2628	2562	2671	2720	2536	2538	2420	2362	2593	2944	3148	3399	3855	4123	4543	4586
1860	2054	2236	2233	2171	2112	2048	1844	1782	1715	1624	1661	1682	1632	1725	1631	1724	1811	1841	1767	1758	1812	1723	1671	1752	1800	1874	1885	1980	2004	2030	1993	1959	1997	2134	2243	2268	2227	2241	2226	2071	1983	1959	2135	2251	2620	3008	3392	3437	3552
1854	1988	2176	2165	2241	2093	2044	1893	1834	1819	1761	1662	1717	1791	1763	1771	1705	1736	1753	1720	1724	1706	1631	1669	1727	1754	1779	1845	1892	1816	1773	1877	1767	1770	1870	1929	2084	2100	2108	2187	2144	2055	2048	2012	2166	2384	2568	2408	2332	2451
1916	2017	2127	2101	2067	2086	1850	1699	1674	1655	1570	1659	1664	1638	1614	1674	1746	1835	1785	1805	1749	1755	1621	1704	1775	1952	1993	1888	1952	2015	1907	1807	1939	1856	1986	2033	2179	2160	2240	2430	2383	2452	2525	2489	2607	2976	2902	2416	2054	2247
1917	2026	1979	1977	2017	1979	1747	1639	1653	1486	1494	1469	1617	1592	1643	1688	1798	1821	1900	1966	1993	1963	1946	1886	1990	1958	2084	2008	2190	2181	2229	2215	2220	2201	2186	2330	2205	2270	2393	2554	2683	2668	2885	3231	3531	3891	3644	2867	2448	2789
1867	1915	2021	2000	2103	1920	1849	1713	1709	1678	1576	1635	1645	1665	1719	1827	2020	2097	2234	2186	2235	2176	2209	2219	2152	2121	2252	2239	2337	2405	2410	2447	2468	2536	2511	2484	2508	2540	2362	2681	2698	2898	3084	3305	3891	4340	4193	3222	2667	2951
1836	1989	2017	2106	2148	2092	1984	1937	1958	1913	1894	1803	1791	1870	1892	2002	2148	2320	2440	2458	2443	2517	2492	2468	2460	2415	2370	2497	2505	2596	2585	2597	2650	2659	2831	2872	2877	2875	2899	2921	2935	2857	3121	3270	3677	4014	4013	3413	2730	2537
1989	2126	2194	2238	2334	2451	2260	2276	2171	2105	2085	2065	2014	2133	2170	2082	2280	2521	2586	2646	2764	2779	2836	2734	2663	2614	2559	2668	2525	2597	2557	2587	2526	2711	2836	2923	3166	3193	3263	3160	3248	3193	3142	3250	3420	3708	3851	3543	3039	2674
2040	2133	2158	2322	2466	2444	2327	2333	2220	2168	2068	2167	2086	2112	2187	2224	2371	2548	2635	2754	2850	2782	2714	2724	2727	2703	2719	2725	2595	2840	2777	2787	2803	2700	2881	3217	3467	3403	3492	3551	3474	3419	3393	3446	3549	3669	3804	3887	3617	3403
2188	2318	2320	2434	2509	2519	2407	2308	2209	2157	2008	1986	2020	2078	2196	2262	2390	2587	2802	2766	2899	2843	2759	2622	2702	2780	2762	2817	2916	3033	3052	3014	3068	3049	3152	3301	3402	3772	3665	3557	3620	3781	3826	3945	4003	4040	4213	4384	4316	4206
2228	2329	2403	2582	2601	2475	2418	2208	2160	1960	1912	1897	1899	2035	2211	2249	2464	2689	2859	3196	2996	3029	2888	2885	2797	2963	2970	3095	3297	3406	3413	3469	3380	3522	3369	3566	3727	3834	3963	3876	3996	4088	4126	4497	4510	4512	4629	4814	4950	4918
2132	2331	2435	2568	2571	2479	2437	2238	2019	2047	1955	1948	1920	1998	2124	2252	2545	2626	2938	3207	3186	3229	3098	3198	3132	3228	3210	3422	3513	3420	3487	3475	3631	3547	3501	3594	3725	3857	3940	4055	4088	4255	4370	4762	4864	5111	4925	4971	4976	5168
2181	2370	2535	2543	2695	2645	2552	2388	2327	2253	2078	2101	2114	2139	2168	2290	2358	2609	2780	2952	3063	3055	3024	3076	3049	3132	3170	3175	3226	3430	3275	3282	3193	3228	3212	3315	3463	3543	3677	3844	3760	4022	4265	4450	4693	4846	4870	4716	4467	4335
2175	2369	2597	2713	2806	2871	2719	2774	2577	2573	2572	2497	2423	2483	2422	2327	2455	2474	2590	2778	2864	2827	2744	2873	2955	2854	3004	2997	3161	3168	3178	3279	3103	3155	3149	3211	3140	3281	3360	3415	3615	3782	3901	4143	4252	4352	4361	4020	4019	3968
2181	2309	2525	2629	2825	2802	2944	2800	2764	2632	2632	2591	2623	2578	2534	2471	2330	2504	2428	2563	2571	2579	2667	2822	2834	2993	3020	3114	3330	3191	3374	3218	3270	3182	3076	2986	3053	3124	3303	3396	3578	3682	3872	4041	3930	3989	3856	3758	3753	3949
2002	2253	2269	2340	2654	2666	2686	2556	2504	2441	2385	2327	2334	2293	2214	2218	2130	2143	2219	2255	2272	2318	2360	2554	2561	2705	2746	2811	2793	2711	2738	2704	2751	2669	2775	2673	2746	2870	2955	3178	3265	3430	3544	3538	3541	3468	3546	3390	3439	3603
1895	1977	2093	2131	2355	2314	2314	2254	2219	2156	2172	2225	2004	1957	1948	1899	1806	1861	1768	1814	1797	1859	1823	1869	2022	2020	2020	2002	1942	1902	1882	1884	1809	1921	1929	1997	2109	2182	2342	2442	2650	2755	2714	2718	2601	2813	2791	2759	2928	2974
1925	1911	1937	2062	2181	2308	2247	2209	2294	2400	2265	2246	2231	2034	1934	1878	1802	1680	1575	1537	1476	1528	1468	1426	1436	1458	1511	1420	1370	1405	1484	1510	1547	1534	1516	1552	1682	1681	1778	1880	1948	1848	1897	1887	1854	1875	1880	1960	2025	2141
1814	1804	1907	1924	2177	2279	2402	2605	2576	2786	2908	2838	2695	2476	2397	2277	2135	1859	1681	1591	1489	1414	1434	1483	1486	1495	1677	1668	1778	1755	1860	1902	1967	1952	1783	1853	1727	1786	1690	1750	1674	1576	1648	1576	1518	1470	1492	1456	1528	1533
1762	1760	1819	2000	2203	2496	2640	2831	2852	3169	3237	3143	3034	3029	2773	2649	2495	2236	1987	1804	1686	1653	1613	1756	1839	2033	2198	2245	2413	2421	2544	2551	2538	2604	2494	2356	2287	2236	2143	2095	1867	1919	1753	1729	1614	1546	1560	1566	1543	1495
1672	1659	1861	1941	2191	2580	2775	2834	3118	3277	3258	3413	3378	3228	3109	2958	2692	2526	2220	2029	1925	1844	1930	1966	2160	2449	2437	2610	2700	2657	2762	2941	2932	2917	2884	2825	2676	2564	2428	2252	2257	2196	2134	1972	1979	1863	1821	1834	1758	1642
1690	1705	1905	2006	2204	2451	2692	2907	3066	3297	3363	3455	3307	3322	3060	3130	2755	2475	2190	2125	1952	1998	1957	2054	2243	2389	2402	2547	2618	2638	2773	2987	3028	3179	3036	2988	2829	2682	2573	2457	2399	2270	2289	2159	2159	2082	2003	2022	1940	1914
1768	1748	1778	1889	2230	2289	2470	2745	2854	3031	3177	3220	3205	3084	2928	2899	2742	2444	2233	2077	2020	1917	1893	1989	2069	2248	2207	2280	2393	2565	2688	2992	3143	3086	2972	2901	2811	2614	2373	2320	2436	2370	2221	2222	2208	2111	2017	2057	2023	1961
1755	1739	1710	1801	1905	2181	2268	2401	2607	2814	2958	2924	2984	2952	2787	2806	2536	2415	2219	2107	1832	1878	1879	1806	1912	1984	2015	2058	2105	2275	2475	2654	2912	2904	2815	2598	2591	2335	2250	2270	2183	2239	2143	2199	2084	2009	1911	1969	1944	2070
1697	1653	1626	1692	1895	1998	2172	2251	2337	2518	2569	2522	2538	2530	2561	2357	2289	2127	1973	1889	1794	1762	1727	1826	1794	1775	1847	1977	2041	2164	2223	2492	2513	2585	2466	2364	2200	2172	2060	2127	2200	2226	2122	2098	1972	1939	1899	1789	1858	1875
1678	1702	1815	1843	1881	2000	2100	2177	2234	2256	2363	2254	2203	2221	2199	2043	1943	1771	1823	1732	1781	1677	1782	1778	1905	1917	1965	2049	2044	2224	2136	2213	2214	2108	2093	1887	1968	1941	1997	1949	2059	2121	2014	1957	1867	1840	1736	1823	1897	1905
1700	1719	1776	1800	1899	1957	1947	2012	2063	2158	2095	2038	2031	2014	1972	1837	1751	1682	1608	1659	1629	1752	1809	1926	2004	2077	2240	2178	2273	2204	2209	2085	2028	1989	1921	1817	1915	1788	1901	1907	1861	1877	1949	1728	1686	1685	1744	1772	1808	1897
1646	1632	1703	1685	1765	1894	1908	1859	1968	1895	1958	1937	1947	1903	1878	1854	1669	1627	1631	1614	1728	1789	1850	1983	2026	2068	2109	2078	2046	1958	2080	2035	1859	1920	1848	1641	1817	1734	1795	1754	1765	1801	1698	1649	1595	1656	1605	1668	1802	1845
1554	1581	1655	1704	1816	1746	1843	1831	1815	1855	1859	1843	1810	1854	1828	1721	1697	1700	1797	1848	1797	1748	1966	1881	1998	1831	1887	1919	1899	1831	1748	1766	1724	1701	1761	1665	1637	1602	1593	1726	1725	1647	1656	1543	1595	1644	1662	1729	1710	1758
1661	1623	1698	1601	1805	1717	1786	1764	1758	1756	1868	1867	1856	1933	1909	1855	1839	1860	1882	1851	1880	1870	1911	1918	1891	1921	1774	1834	1693	1710	1680	1690	1627	1656	1735	1802	1681	1629	1656	1698	1704	1638	1659	1684	1718	1758	1731	1765	1852	1730
1678	1761	1771	1828	1867	1865	1825	1775	1777	1848	1812	1855	1925	1927	1988	1809	1911	1901	1836	1829	1849	1807	1834	1721	1725	1782	1676	1708	1576	1582	1604	1623	1665	1771	1746	1775	1728	1705	1643	1638	1681	1659	1752	1716	1833	1822	1806	1725	1712	1754
1708	1711	1713	1798	1762	1758	1803	1805	1769	1780	1834	1936	1869	1920	1868	1814	1810	1817	1819	1737	1689	1697	1691	1677	1683	1673	1639	1610	1557	1625	1560	1648	1634	1690	1752	1654	1653	1604	1598	1550	1577	1688	1728	1788	1719	1797	1686	1643	1600	1668
1751	1741	1747	1711	1854	1811	1779	1703	1656	1774	1765	1830	1870	1779	1818	1729	1695	1723	1710	1652	1607	1623	1608	1657	1677	1736	1703	1709	1611	1645	1618	1660	1593	1686	1641	1581	1573	1523	1504	1600	1593	1602	1627	1676	1753	1732	1667	1716	1631	1654
1759	1647	1797	1779	1795	1762	1731	1662	1699	1702	1721	1741	1694	1727	1666	1640	1594	1637	1547	1606	1577	1663	1633	1716	1719	1821	1885	1853	1729	1657	1692	1719	1742	1661	1653	1633	1558	1586	1541	1634	1613	1749	1847	1816	1906	1781	1742	1649	1726	1796
1718	1707	1707	1691	1705	1678	1656	1622	1672	1795	1769	1750	1733	1709	1757	1752	1658	1765	1735	1655	1586	1637	1719	1817	1876	2033	1953	2002	1880	1829	1767	1686	1657	1659	1606	1529	1583	1663	1621	1617	1679	1710	1734	1791	1766	1795	1713	1664	1602	1719
1715	1729	1788	1775	1707	1583	1686	1603	1671	1773	1827	1868	1820	1833	1817	1789	1834	1659	1660	1597	1572	1584	1661	1780	1786	1837	1866	1778	1699	1619	1557	1576	1502	1479	1375	1386	1396	1422	1388	1393	1465	1494	1580	1546	1485	1421	1477	1418	1486	1446
1767	1860	1749	1729	1661	1616	1680	1765	1741	1829	1878	1797	1790	1740	1724	1773	1693	1549	1593	1533	1473	1413	1493	1575	1519	1500	1522	1385	1358	1340	1247	1235	1296	1307	1311	1225	1219	1236	1160	1205	1190	1320	1313	1263	1317	1143	1211	1194	1159	1311
1818	1831	1757	1820	1801	1712	1618	1715	1703	1732	1620	1640	1576	1689	1537	1470	1444	1462	1415	1414	1344	1296	1327	1300	1315	1360	1351	1376	1264	1289	1404	1433	1508	1504	1498	1457	1433	1377	1327	1328	1393	1496	1460	1467	1480	1480	1306	1394	1477	1408
1875	1975	1842	1783	1872	1761	1662	1734	1702	1691	1626	1595	1541	1577	1557	1481	1549	1499	1549	1517	1504	1521	1479	1519	1568	1658	1702	1840	1761	1948	1930	1996	2157	2236	2138	2126	2054	1956	1980	2007	2024	2185	2134	2302	2136	1995	2043	1962	1995	2169
1889	1893	1953	1925	1949	1903	1893	1796	1718	1763	1791	1713	1728	1770	1825	1819	1750	1878	1926	1840	1899	1873	1963	2028	2074	2225	2421	2552	2511	2639	2785	2705	2759	2915	2958	2667	2792	2722	2678	2784	2776	2989	2911	3082	2986	3045	2969	2894	2860	2889
1807	1936	1959	1944	2043	2052	2099	2004	1984	2020	2173	2112	2272	2259	2275	2284	2505	2528	2490	2569	2588	2694	2712	2759	2814	2993	3032	3163	3282	3300	3234	3260	3221	3254	3191	3158	3199	3099	3259	3345	3386	3378	3536	3657	3740	3648	3493	3543	3477	3406
1969	1970	2040	2024	2172	2308	2260	2211	2307	2270	2311	2390	2559	2643	2706	2841	2970	2909	3052	3105	3301	3265	3300	3280	3424	3510	3500	3614	3594	3649	3599	3542	3469	3519	3692	3682	3579	3717	3720	3812	3781	3766	3647	3796	3911	3871	3972	3829	3811	3777
1899	2032	2132	2310	2286	2367	2373	2194	2386	2454	2292	2570	2651	2877	2876	3055	3072	3123	3322	3283	3479	3402	3492	3630	3413	3552	3727	3775	3710	3783	3607	3742	3884	3827	4025	4079	4284	4275	4367	4127	4222	3822	3881	3872	3843	4077	4104	4198	4139	4133
2009	2079	2191	2403	2431	2332	2458	2365	2388	2382	2421	2690	2720	2756	2995	2971	3087	3180	3208	3353	3291	3365	3408	3505	3698	3701	3772	3912	3925	4062	3978	4053	4246	4211	4328	4582	4644	4509	4529	4474	4309	4243	4163	4080	4217	4180	4262	4458	4304	4333
1990	2078	2283	2264	2257	2349	2311	2344	2227	2390	2405	2570	2609	2850	3006	2848	3083	3133	3251	3382	3386	3567	3563	3644	3852	3909	4182	4220	4316	4388	4476	4460	4463	4559	4523	4559	4745	4638	4636	4610	4592	4537	4569	4498	4441	4621	4526	4683	4744	4648
1897	2022	2244	2227	2261	2239	2217	2102	2132	2204	2312	2426	2551	2611	2835	2983	3049	3207	3367	3438	3583	3711	3686	3924	4109	4141	4418	4647	4704	4749	4648	4575	4647	4606	4611	4655	4756	4761	4750	4719	4756	4838	4651	4754	4642	4832	4969	4924	4960	4764
1832	2009	2139	2246	2218	2234	2132	2149	2244	2291	2229	2364	2422	2622	2637	2717	2896	3123	3258	3528	3490	3612	3526	3787	3983	4145	4314	4299	4532	4458	4377	4290	4277	4219	4306	4331	4600	4636	4704	4564	4501	4370	4299	4338	4303	4660	4610	4716	4621	4538
1899	2020	2191	2238	2338	2350	2203	2227	2270	2342	2354	2323	2415	2559	2610	2735	2722	2846	2935	3242	3255	3249	3256	3232	3472	3513	3700	3788	3616	3782	3657	3584	3568	3553	3660	3879	4084	4098	4171	4078	3827	3723	3640	3665	3694	3871	4039	4039	4268	4029
1792	2102	2120	2177	2384	2368	2410	2337	2416	2359	2324	2421	2436	2493	2604	2691	2692	2749	2890	3029	2934	2848	2893	2874	2954	3082	3159	3225	3247	3164	3126	2999	3007	3135	3254	3446	3645	3694	3773	3482	3313	3177	3033	3182	3326	3426	3759	3690	3618	3539
1913	2021	2123	2122	2156	2224	2236	2280	2284	2289	2334	2287	2438	2448	2439	2558	2596	2620	2792	2756	2820	2638	2722	2722	2881	2789	3057	3088	3137	2960	3021	3029	3033	3133	3271	3350	3376	3526	3370	3346	3186	3087	3141	3232	3392	3561	3675	3542	3463	3397
1806	1874	1935	2041	2002	1953	1899	1969	1909	1976	1937	2003	2031	2123	2010	2189	2277	2372	2499	2481	2577	2482	2628	2641	2804	2743	2924	3025	3004	3116	3016	3059	3027	3155	3325	3485	3570	3560	3577	3455	3573	3409	3367	3479	3548	3807	3714	3731	3664	3542
1761	1765	1821	1889	1813	1856	1733	1793	1756	1725	1690	1646	1810	1739	1812	1795	1988	2050	2192	2119	2281	2303	2379	2479	2471	2708	2739	2678	2847	2845	2716	2833	2891	3105	3156	3435	3468	3609	3496	3529	3278	3327	3407	3461	3613	3760	3776	3763	3510	3543
1786	1844	1819	1791	1715	1799	1734	1814	1786	1702	1645	1618	1543	1563	1598	1656	1754	1899	1966	2028	2051	2111	2221	2176	2195	2277	2228	2454	2349	2413	2297	2489	2543	2697	2990	3049	3062	3199	3174	3167	3079	2886	3092	3231	3303	3414	3392	3387	3325	3122
1819	1748	1805	1765	1760	1795	1744	1844	1839	1763	1767	1719	1637	1599	1656	1682	1751	1841	1822	1828	1832	1731	1787	1792	1833	1850	1985	1964	1929	2022	2104	2095	2232	2358	2517	2638	2710	2624	2620	2671	2583	2600	2633	2727	2840	2873	2904	2760	2707	2665
1794	1773	1787	1791	1795	1829	1993	1988	1934	1887	1860	1824	1725	1756	1703	1763	1761	1772	1750	1621	1614	1533	1538	1617	1518	1744	1730	1877	1891	1850	1953	1955	2007	2238	2417	2394	2395	2301	2338	2400	2331	2375	2448	2557	2652	2644	2624	2387	2365	2415
1672	1691	1695	1816	1825	1887	1910	1910	1925	1886	1843	1831	1874	1745	1735	1821	1813	1755	1635	1624	1510	1443	1538	1535	1679	1798	1854	1961	1968	2067	2128	2163	2222	2356	2415	2440	2420	2411	2406	2484	2592	2584	2712	2709	2761	2757	2698	2582	2550	2610
1636	1671	1716	1729	1767	1793	1851	1811	1726	1807	1749	1737	1752	1837	1849	1908	1946	1988	1921	1770	1852	1751	1816	1869	1975	2145	2172	2352	2370	2451	2591	2699	2727	2759	2860	2874	2806	2806	2892	2917	2996	3021	3087	3212	3250	3257	3208	3208	3031	3141
1673	1685	1789	1778	1778	1784	1749	1718	1816	1808	1697	1752	1840	1817	1889	2170	2275	2281	2355	2291	2293	2294	2373	2391	2420	2574	2586	2723	2726	2807	2927	3103	3302	3300	3364	3382	3363	3389	3379	3470	3411	3595	3622	3603	3716	3682	3705	3688	3582	3617
1684	1855	1863	1961	2021	2037	2048	1956	2042	1956	1905	2000	2044	2042	2173	2236	2492	2594	2579	2542	2584	2606	2674	2659	2866	2838	2879	2806	2862	2957	3023	3244	3345	3541	3545	3638	3615	3565	3555	3473	3698	3568	3546	3501	3570	3672	3675	3668	3520	3578
1773	1915	2135	2134	2289	2419	2326	2394	2285	2281	2215	2275	2166	2233	2248	2326	2493	2570	2595	2654	2759	2606	2730	2807	2815	2879	2929	2923	2864	3048	3254	3225	3470	3388	3514	3468	3453	3449	3529	3474	3433	3491	3367	3402	3384	3392	3420	3392	3523	3436
1815	1838	2105	2276	2295	2429	2394	2470	2434	2327	2318	2297	2284	2307	2373	2329	2551	2509	2785	2741	2781	2759	2953	3008	3094	3183	3175	3177	3185	3344	3305	3423	3527	3294	3426	3393	3548	3579	3652	3565	3572	3558	3370	3399	3317	3379	3353	3365	3548	3629
1740	1933	2142	2162	2218	2280	2267	2155	2232	2130	2205	2295	2297	2360	2383	2576	2776	2757	2933	2982	3064	3062	3240	3311	3414	3558	3571	3479	3479	3508	3627	3572	3698	3590	3631	3585	3689	3778	3910	3881	3823	3656	3806	3569	3576	3572	3670	3782	3829	3923
1757	2013	2044	2115	2210	2155	2103	2048	2139	2160	2136	2227	2427	2374	2556	2785	2910	2970	3196	3368	3190	3354	3331	3300	3570	3720	3778	3710	3804	3753	3878	3973	3947	3925	3972	4090	3979	4091	4231	4200	4247	4180	4050	3890	4001	3992	3969	3909	4078	3911
1850	2092	2140	2201	2319	2172	2168	2111	2192	2188	2145	2261	2336	2435	2694	2816	3089	3195	3292	3472	3390	3456	3390	3584	3645	3839	3900	4048	3970	4121	4346	4379	4382	4391	4267	4279	4351	4282	4321	4303	4475	4366	4296	4428	4361	4399	4343	4419	4457	4469
1852	2040	2265	2320	2311	2296	2141	2093	2212	2228	2223	2234	2308	2367	2711	2897	3116	3309	3365	3268	3426	3470	3411	3579	3650	3920	3939	4235	4348	4347	4435	4364	4537	4437	4440	4317	4434	4372	4269	4520	4615	4485	4520	4489	4528	4648	4571	4602	4807	4802
1802	2006	2152	2288	2152	2153	2159	2179	2116	2233	2162	2251	2329	2426	2611	2720	3035	3226	3279	3343	3263	3169	3205	3193	3433	3631	3707	3921	3879	4078	4123	4006	3981	3995	4066	3977	4042	3936	4033	4143	3968	4174	4109	4197	4343	4198	4280	4498	4417	4483
1784	1914	2171	2178	2244	2182	2209	2098	2068	2096	2272	2158	2226	2523	2535	2649	2781	2875	3136	2995	2954	3029	2972	3001	2977	3069	3185	3241	3413	3334	3407	3402	3295	3515	3516	3480	3537	3660	3513	3572	3402	3482	3510	3507	3351	3575	3573	3665	3697	3864
1855	1980	2039	2204	2154	2205	2300	2200	2227	2296	2202	2287	2353	2369	2444	2538	2627	2652	2848	2748	2824	2825	2658	2738	2638	2604	2806	2852	2907	2830	2964	2975	2967	3047	3214	3263	3304	3252	3233	3200	3112	3048	3063	3083	3157	3215	3187	3309	3486	3318
1778	1933	1964	2085	2094	2115	2159	2200	2275	2211	2187	2143	2192	2294	2389	2363	2419	2607	2576	2676	2617	2629	2459	2535	2592	2593	2735	2809	2940	2872	2934	2879	2920	3042	3160	3262	3394	3239	3373	3337	3174	3322	3341	3258	3268	3279	3209	3316	3353	3479
1735	1757	1849	1905	1996	2078	2000	2046	1983	2002	1881	1987	1986	2141	2233	2227	2289	2373	2434	2534	2583	2521	2471	2619	2538	2604	2866	2961	3058	3132	2946	2913	2960	3051	3155	3241	3346	3512	3645	3490	3540	3594	3501	3409	3517	3379	3479	3408	3489	3503
1743	1732	1839	1913	1898	1921	1941	1928	1861	1845	1694	1688	1785	1880	2105	1991	2116	2190	2308	2429	2417	2301	2249	2269	2323	2461	2545	2704	2790	2887	2852	2751	2857	2827	3072	3208	3320	3421	3455	3466	3517	3450	3415	3361	3352	3438	3420	3348	3555	3484
1634	1682	1769	1831	1919	1903	1866	1876	1864	1756	1731	1659	1897	1811	1942	1842	1972	2049	2005	2107	2111	2057	2011	1986	1899	2024	2188	2199	2418	2521	2515	2619	2626	2705	2732	2945	3034	3106	3170	3089	3078	3123	2975	3098	3031	3085	3040	2897	3083	3135
1655	1608	1660	1738	1787	1846	1990	2002	1918	1841	1851	1887	1915	1946	1755	1855	1842	1912	1840	1836	1823	1801	1740	1758	1761	1789	1876	1960	2072	2325	2233	2312	2471	2430	2438	2496	2604	2576	2626	2639	2599	2643	2613	2696	2681	2634	2620	2567	2619	2722
1488	1583	1621	1750	1725	1909	1959	1948	1833	1931	1824	1824	1820	1747	1779	1756	1721	1732	1746	1728	1735	1705	1561	1567	1621	1696	1753	1843	2073	2097	2071	2326	2229	2252	2223	2370	2480	2350	2436	2438	2389	2487	2418	2441	2495	2441	2567	2490	2519	2445
1567	1615	1675	1621	1697	1912	1847	1765	1808	1777	1671	1636	1773	1674	1700	1708	1774	1780	1752	1759	1699	1752	1707	1733	1782	1831	1876	1895	2107	2154	2250	2285	2424	2270	2283	2392	2440	2431	2539	2628	2467	2526	2534	2580	2637	2654	2608	2580	2453	2448
1697	1704	1775	1826	1805	1810	1702	1671	1658	1671	1569	1595	1661	1737	1764	1778	1902	1899	1983	2016	2025	2008	1989	1904	1988	2065	2054	2269	2411	2519	2651	2684	2631	2751	2780	2793	2902	3014	3157	2995	2986	3131	2951	3023	3000	3096	3083	3016	2986	2962
1706	1804	1801	1884	1919	1849	1805	1870	1780	1741	1742	1719	1745	1810	1939	1778	2048	2113	2217	2144	2190	2194	2212	2335	2371	2359	2525	2769	2863	3096	3067	3164	3186	3157	3057	3155	3396	3352	3503	3367	3178	3298	3329	3275	3430	3344	3555	3456	3311	3217
1681	1744	1869	1857	1940	2020	2034	2071	1983	2048	1991	1966	2042	2018	2054	2086	2254	2258	2332	2301	2365	2375	2447	2505	2560	2623	2834	2789	3081	3244	3107	3056	3016	3027	3028	3084	3180	3242	3386	3454	3254	3396	3300	3272	3308	3423	3457	3571	3458	3447
1631	1740	1871	1919	2111	2172	2144	2163	2172	2166	2134	2201	2152	2113	2101	2188	2252	2282	2268	2444	2476	2459	2513	2471	2675	2725	2770	2870	2948	3022	2994	2960	3055	2937	2817	3002	3123	3133	3098	3322	3280	3200	3228	3247	3148	3398	3409	3311	3184	3142
1730	1813	1865	2107	2070	2215	2210	2124	2133	2174	2257	2329	2250	2295	2318	2403	2378	2515	2531	2633	2563	2730	2672	2743	2819	2916	2871	2918	3007	3094	3045	3071	3089	3047	3221	3253	3289	3366	3312	3331	3343	3205	3168	3171	3176	3170	3349	3346	3409	3251
1658	1857	1959	2074	2114	2094	2047	2084	2152	2234	2331	2234	2301	2280	2345	2472	2641	2716	2773	2851	2946	2966	2971	3051	2942	3090	3186	3301	3393	3303	3552	3490	3586	3579	3552	3619	3719	3652	3897	3691	3524	3496	3337	3352	3413	3478	3579	3561	3630	3740
1767	1931	2016	2104	2023	2021	2022	1938	2024	2132	2271	2133	2299	2391	2395	2564	2690	2904	2997	3091	3111	3176	3199	3241	3421	3485	3634	3812	3926	3867	3977	4053	3997	4090	4032	4065	4045	4165	4093	4160	3965	3695	3716	3742	3738	3903	4058	3931	4115	3982
1669	1837	2022	2010	1994	2006	1889	1907	2021	2159	2162	2251	2326	2245	2389	2602	2715	3038	3262	3290	3422	3467	3475	3423	3707	3820	4004	4083	4033	4299	4376	4432	4318	4189	4333	4250	4341	4328	4288	4359	4264	4115	4178	4121	4057	4213	4281	4371	4360	4251
1639	1782	1923	1997	2035	1983	1970	1964	2037	2155	2203	2235	2252	2342	2470	2643	2835	3179	3353	3329	3392	3288	3511	3621	3736	3939	3899	4253	4378	4396	4304	4390	4381	4232	4363	4344	4518	4510	4691	4627	4421	4517	4294	4219	4349	4387	4430	4532	4515	4353
1619	1748	1861	1960	2058	1929	2021	2034	2127	2146	2160	2171	2205	2219	2354	2532	2792	2978	3041	3190	3295	3318	3317	3397	3516	3725	3904	3904	3957	3987	4001	3980	3961	4121	4088	4096	4298	4342	4413	4275	4218	4126	4060	3918	3943	4048	4140	4253	4180	4078
1555	1734	1846	2006	2035	2006	2053	2021	2166	2080	2085	2128	2143	2241	2340	2297	2528	2747	2790	3001	2920	2919	2930	3064	3280	3362	3479	3427	3700	3620	3621	3559	3557	3605	3602	3623	3775	3821	3804	3800	3623	3503	3281	3424	3363	3454	3639	3678	3656	3698
1554	1652	1789	1866	2004	2087	2124	2099	2155	2126	2018	2122	2154	2169	2206	2439	2481	2603	2680	2786	2773	2713	2715	2775	2972	3147	3284	3301	3281	3272	3136	3223	3175	3359	3250	3372	3475	3460	3354	3380	3259	3028	3063	3136	3205	3210	3277	3502	3506	3406
1507	1650	1734	1870	2048	1976	2006	2041	2033	2050	2082	1966	2178	2051	2146	2195	2269	2425	2567	2539	2594	2602	2619	2703	2874	3104	3184	3293	3172	3196	3063	3093	3125	3239	3340	3403	3515	3495	3494	3422	3225	3054	3192	3209	3407	3386	3491	3645	3501	3320
1580	1718	1749	1854	1937	1803	1856	1771	1814	1811	1869	1792	1847	1923	1900	2026	2089	2193	2200	2241	2290	2295	2456	2481	2766	2889	3143	3091	3203	3163	3176	3134	3179	3256	3328	3572	3591	3668	3472	3377	3480	3293	3385	3436	3417	3614	3688	3624	3626	3477
1662	1786	1812	1797	1751	1756	1751	1696	1710	1709	1681	1659	1709	1705	1767	1692	1807	1848	1834	2013	2017	2063	2074	2122	2376	2537	2675	2731	2893	2901	2847	2921	2842	3047	3080	3348	3300	3279	3257	3102	3233	3225	3103	3258	3287	3436	3539	3510	3435	3312
1673	1655	1746	1731	1872	1792	1657	1752	1825	1723	1766	1730	1796	1747	1739	1730	1671	1740	1828	1830	1824	1774	1837	1968	1905	2108	2282	2283	2433	2371	2525	2518	2615	2560	2772	2819	2833	2691	2808	2716	2750	2744	2763	2759	3036	2916	2944	2955	2779	2741
1628	1655	1660	1715	1672	1909	1794	1929	1899	1947	1910	1899	1902	1915	1793	1863	1780	1928	1827	1858	1836	1722	1816	1826	1770	1846	1897	1989	2075	2129	2175	2193	2277	2244	2255	2447	2400	2310	2284	2300	2279	2263	2356	2379	2487	2551	2489	2381	2414	2268
1602	1662	1543	1621	1752	1766	1979	1934	1920	1980	1939	1908	1825	1838	1843	1797	1765	1801	1791	1821	1852	1789	1805	1684	1783	1733	1872	1976	2005	2009	2084	2050	2113	2154	2234	2226	2282	2275	2288	2236	2165	2276	2219	2286	2287	2362	2312	2292	2251	2314
1624	1634	1647	1680	1711	1739	1701	1859	1858	1760	1691	1675	1628	1734	1683	1603	1744	1722	1762	1880	1863	1890	1864	1882	1880	1990	2026	2110	2174	2037	2132	2343	2393	2386	2444	2588	2611	2531	2520	2448	2479	2463	2580	2444	2545	2575	2636	2537	2657	2702
1687	1722	1689	1663	1651	1686	1689	1670	1635	1623	1543	1571	1605	1564	1665	1759	1724	1918	2049	2037	2052	2143	2121	2236	2268	2326	2297	2384	2408	2475	2480	2630	2750	2980	3016	2917	3054	2936	2912	2984	3063	2944	2988	2992	3066	3046	3077	3103	3090	3176
1659	1696	1709	1687	1702	1648	1722	1612	1540	1577	1611	1647	1671	1752	1753	1937	1973	2179	2378	2420	2434	2461	2489	2580	2584	2583	2646	2795	2789	2837	2846	3002	3061	3213	3152	3163	3120	3267	3056	3148	3176	3347	3384	3274	3254	3390	3358	3332	3292	3281
1682	1705	1775	1782	1798	1733	1867	1833	1842	1841	1769	1895	1854	1900	1993	2174	2367	2443	2636	2648	2578	2541	2576	2469	2539	2750	2867	2862	3035	2948	3106	3113	3060	3258	3220	2980	3065	3192	3117	3009	3159	3207	3191	3176	3290	3211	3310	3129	3166	3140
1544	1682	1833	1923	1906	1985	1883	2043	2106	2060	1993	2040	2058	2017	2206	2301	2560	2606	2638	2584	2711	2522	2541	2521	2588	2808	2902	3010	3029	3070	3098	3075	3077	3187	3154	3199	3171	3156	3192	3133	3014	3064	3039	3073	3063	3061	3020	3192	3087	3072
1579	1768	1848	1906	1997	2023	1955	1998	2071	2164	2103	2033	2212	2186	2325	2379	2491	2682	2797	2796	2821	2729	2775	2597	2680	2908	3107	3071	3018	3099	2950	2962	2969	3062	3220	3340	3323	3374	3225	3223	3112	3071	3117	3013	2952	3105	3216	3203	3239	3212
1640	1810	1941	1985	2037	1948	2049	2063	1996	2158	2169	2189	2278	2358	2311	2385	2465	2679	2829	2922	2998	3211	3019	2970	3150	3348	3256	3277	3250	3093	2929	2930	2959	3085	3185	3384	3388	3420	3395	3409	3209	3192	3141	3239	3241	3338	3414	3478	3512	3573
1671	1881	2029	2029	2146	2087	2117	2073	2025	2038	2115	2064	2154	2326	2418	2451	2562	2775	2875	2976	3136	3246	3134	3445	3595	3812	3760	3738	3648	3533	3422	3258	3145	3205	3491	3672	3720	3741	3741	3787	3630	3691	3679	3737	3725	3794	3892	3969	3779	3938
1812	1855	2037	2086	2113	2079	1990	2044	2071	2016	2071	2189	2236	2400	2619	2817	2990	3138	3177	3454	3419	3489	3501	3695	4162	4323	4337	4303	4434	4457	4160	3974	3944	4063	4057	4330	4320	4232	4506	4506	4463	4288	4370	4409	4459	4499	4590	4635	4575	4321
1876	1858	2015	2085	2158	2046	1956	2046	1967	2068	2207	2318	2483	2726	2825	3186	3228	3502	3618	3735	3621	3716	3755	3812	4197	4520	4462	4538	4745	4767	4501	4382	4495	4383	4398	4645	4741	4867	4814	4773	4820	4805	4812	4681	4741	4951	4901	5030	5035	4767
1750	1838	1904	2056	2067	2053	2000	2003	2040	2114	2148	2322	2417	2548	2773	2990	3220	3225	3431	3537	3563	3600	3463	3584	3846	4033	4033	4170	4044	3876	3869	3812	3823	3848	3971	4056	4131	4224	4175	4279	4234	4188	4316	4314	4354	4442	4508	4548	4524	4408
1660	1726	1980	2015	2047	2041	2093	2088	2089	2199	2146	2205	2294	2336	2547	2539	2697	2878	3031	3093	3115	3082	3113	3046	3269	3402	3358	3344	3279	3262	3084	3063	3159	3044	3163	3282	3376	3569	3644	3525	3503	3467	3549	3452	3665	3663	3752	3835	3741	3658
1662	1749	1926	2001	2062	2210	2065	2126	1970	2073	2095	2160	2163	2251	2318	2370	2522	2617	2773	2754	2779	2811	2798	2797	2842	2973	3159	3259	3176	3023	3079	2942	3073	3021	3090	3168	3341	3475	3410	3556	3420	3263	3532	3570	3609	3598	3625	3638	3517	3403
1715	1728	1826	1863	1891	1843	1870	1706	1790	1859	1828	1916	1991	2135	2172	2329	2384	2514	2537	2578	2526	2491	2295	2312	2317	2518	2619	2796	2772	2797	2815	2786	2878	2906	2864	3074	3266	3304	3295	3394	3353	3337	3329	3479	3485	3526	3383	3498	3375	3284
1752	1713	1867	1703	1730	1620	1638	1481	1420	1530	1529	1514	1631	1681	1759	1835	1915	2086	2030	2062	1881	1861	1713	1669	1761	1850	1918	1956	1930	1971	2090	2013	2066	2112	2211	2273	2372	2468	2559	2573	2666	2731	2461	2654	2655	2736	2622	2593	2629	2514
1706	1666	1603	1611	1650	1546	1474	1455	1355	1361	1403	1415	1366	1389	1372	1384	1471	1466	1418	1503	1359	1290	1266	1294	1228	1296	1318	1228	1270	1297	1287	1336	1351	1376	1447	1474	1482	1554	1543	1507	1525	1510	1630	1635	1626	1631	1552	1562	1649	1520
1710	1689	1727	1614	1610	1539	1542	1507	1415	1455	1394	1362	1388	1373	1317	1312	1409	1395	1427	1418	1408	1266	1229	1155	1148	1103	1136	1075	1068	1029	1029	1054	1072	1127	1061	1162	1164	1074	1122	1120	1109	1165	1112	1170	1123	1118	1187	1111	1083	1143
1662	1675	1610	1593	1624	1495	1640	1571	1521	1518	1660	1566	1490	1627	1634	1610	1615	1751	1808	1760	1733	1586	1505	1355	1368	1326	1208	1230	1164	1146	1105	1130	1195	1111	1082	1131	1171	1160	1154	1186	1188	1227	1186	1250	1329	1259	1249	1222	1258	1246
1626	1656	1692	1644	1686	1633	1668	1688	1589	1558	1602	1627	1651	1766	1841	1830	1886	1945	2068	2007	1794	1782	1660	1444	1448	1354	1333	1354	1273	1359	1319	1398	1281	1340	1246	1266	1310	1333	1239	1363	1370	1381	1313	1448	1439	1455	1473	1557	1426	1543
1638	1741	1712	1613	1661	1669	1656	1587	1611	1682	1648	1701	1620	1677	1765	1764	1714	1802	1710	1743	1517	1517	1398	1257	1334	1293	1332	1329	1298	1390	1341	1409	1420	1373	1356	1315	1316	1307	1408	1358	1437	1460	1539	1501	1457	1471	1510	1462	1509	1541
1677	1668	1668	1576	1629	1618	1567	1748	1633	1588	1581	1629	1597	1774	1634	1628	1643	1745	1625	1460	1417	1324	1302	1267	1384	1422	1388	1423	1371	1429	1417	1419	1354	1415	1384	1398	1328	1358	1376	1429	1520	1455	1465	1504	1504	1591	1520	1457	1487	1566
1626	1672	1654	1607	1629	1599	1576	1619	1604	1609	1607	1550	1472	1472	1551	1593	1523	1566	1472	1395	1254	1315	1338	1362	1487	1516	1471	1408	1515	1532	1475	1510	1432	1428	1422	1320	1366	1399	1433	1473	1482	1536	1628	1594	1617	1602	1526	1577	1585	1591
1796	1737	1588	1691	1638	1505	1528	1500	1588	1570	1466	1570	1504	1605	1573	1562	1565	1462	1564	1433	1422	1442	1460	1488	1527	1520	1500	1582	1471	1507	1475	1436	1441	1349	1371	1299	1377	1368	1417	1377	1440	1534	1570	1562	1532	1555	1588	1482	1581	1629
1630	1583	1581	1653	1495	1512	1453	1584	1585	1603	1493	1559	1420	1518	1490	1492	1343	1476	1438	1427	1404	1383	1496	1454	1503	1523	1519	1511	1473	1410	1447	1335	1357	1293	1337	1280	1341	1413	1353	1429	1521	1471	1527	1492	1497	1484	1487	1459	1550	1668
1668	1615	1487	1501	1511	1441	1476	1488	1460	1500	1529	1420	1556	1591	1565	1521	1514	1482	1458	1426	1437	1467	1542	1530	1483	1629	1627	1643	1435	1560	1451	1369	1373	1391	1342	1433	1406	1357	1400	1556	1569	1615	1524	1575	1540	1532	1513	1494	1479	1548
1541	1512	1475	1442	1445	1475	1354	1466	1572	1509	1537	1560	1478	1528	1523	1453	1417	1392	1376	1369	1393	1528	1531	1618	1599	1755	1640	1580	1494	1473	1523	1451	1445	1393	1341	1401	1399	1424	1479	1568	1569	1536	1613	1588	1619	1632	1562	1525	1610	1522
1533	1433	1431	1478	1429	1407	1392	1464	1468	1454	1468	1401	1518	1567	1544	1590	1482	1491	1441	1487	1480	1467	1586	1558	1524	1596	1619	1553	1485	1506	1472	1446	1348	1281	1360	1349	1363	1389	1561	1464	1438	1559	1555	1593	1599	1581	1563	1544	1542	1668
1470	1510	1430	1377	1450	1474	1419	1409	1355	1480	1458	1541	1538	1555	1570	1525	1449	1440	1455	1406	1363	1484	1520	1638	1594	1597	1565	1509	1464	1438	1385	1352	1323	1385	1382	1374	1353	1488	1456	1522	1422	1544	1510	1501	1499	1444	1464	1453	1536	1567
1558	1488	1413	1436	1479	1412	1398	1405	1546	1486	1466	1403	1538	1523	1571	1530	1531	1435	1422	1417	1442	1542	1500	1655	1570	1602	1598	1561	1512	1457	1450	1428	1455	1416	1414	1453	1524	1473	1538	1598	1511	1567	1571	1474	1512	1489	1500	1469	1428	1534
1511	1481	1495	1436	1359	1498	1494	1511	1520	1495	1515	1503	1653	1595	1523	1509	1492	1480	1425	1412	1484	1514	1661	1678	1646	1645	1600	1546	1540	1416	1363	1426	1443	1484	1441	1479	1539	1554	1500	1557	1573	1470	1558	1473	1467	1489	1497	1540	1590	1507
1520	1510	1501	1349	1412	1499	1403	1522	1564	1615	1575	1653	1593	1701	1647	1581	1488	1468	1439	1408	1427	1440	1584	1611	1605	1573	1583	1515	1415	1382	1455	1458	1464	1592	1443	1494	1422	1487	1469	1414	1401	1452	1542	1467	1432	1421	1379	1454	1535	1498
1436	1449	1372	1436	1349	1421	1434	1560	1513	1632	1605	1676	1673	1657	1580	1487	1458	1485	1480	1407	1460	1523	1575	1685	1697	1604	1546	1556	1529	1512	1429	1465	1539	1500	1401	1375	1540	1443	1551	1501	1509	1469	1427	1466	1528	1444	1501	1497	1462	1457
1400	1468	1484	1294	1300	1391	1404	1510	1507	1615	1580	1643	1653	1632	1588	1552	1553	1558	1487	1557	1485	1644	1709	1724	1710	1702	1610	1594	1579	1561	1582	1645	1530	1504	1537	1503	1535	1585	1515	1615	1683	1546	1520	1584	1541	1559	1449	1446	1495	1443
1537	1500	1395	1313	1351	1387	1388	1403	1468	1539	1535	1571	1535	1587	1586	1590	1538	1469	1440	1458	1446	1527	1608	1668	1623	1709	1631	1576	1488	1573	1554	1631	1470	1563	1586	1611	1593	1649	1596	1706	1667	1711	1657	1578	1570	1556	1502	1521	1474	1487
1525	1506	1416	1470	1420	1460	1480	1500	1591	1528	1487	1571	1482	1511	1454	1431	1471	1397	1483	1431	1411	1425	1384	1541	1483	1438	1479	1501	1500	1614	1669	1748	1609	1668	1845	1667	1587	1619	1586	1583	1534	1641	1552	1659	1640	1598	1551	1589	1495	1562
1563	1545	1515	1398	1427	1564	1583	1543	1580	1573	1473	1589	1488	1566	1562	1597	1514	1431	1500	1519	1464	1525	1452	1581	1567	1552	1452	1513	1488	1602	1760	1706	1832	1836	1828	1803	1763	1600	1590	1609	1569	1562	1573	1558	1548	1558	1592	1545	1565	1565
1653	1607	1436	1490	1558	1612	1500	1493	1617	1717	1596	1533	1494	1661	1597	1496	1461	1429	1344	1343	1360	1391	1370	1502	1471	1431	1366	1439	1386	1417	1532	1520	1622	1740	1795	1745	1580	1628	1557	1537	1442	1415	1446	1425	1494	1449	1488	1509	1493	1536
1549	1434	1543	1501	1406	1399	1534	1562	1530	1561	1574	1459	1457	1533	1429	1401	1321	1258	1257	1180	1103	1168	1170	1271	1179	1156	1239	1150	1219	1159	1144	1127	1164	1280	1444	1314	1267	1232	1293	1254	1281	1315	1205	1198	1220	1230	1168	1188	1149	1145
1671	1663	1506	1373	1361	1482	1415	1476	1370	1406	1378	1366	1345	1363	1297	1268	1263	1275	1250	1155	1141	1069	1096	993	966	996	1030	1014	1059	1009	1017	970	1026	1066	1117	1140	1049	1168	1088	1195	1101	1119	1145	1122	1215	1184	1152	1156	1158	1140
1786	1674	1480	1366	1460	1377	1388	1349	1272	1210	1171	1228	1217	1286	1334	1298	1335	1364	1301	1383	1325	1271	1236	1224	1163	1093	1166	1217	1236	1334	1362	1364	1395	1486	1569	1607	1643	1531	1514	1493	1485	1416	1390	1430	1524	1649	1632	1628	1692	1579
1908	1687	1514	1636	1570	1421	1398	1395	1373	1253	1252	1304	1318	1453	1349	1555	1541	1603	1730	1688	1673	1653	1707	1765	1833	1811	1798	1778	1788	2001	2147	2109	2250	2299	2460	2385	2419	2344	2137	2247	2049	1942	2026	2048	2266	2383	2484	2394	2486	2460
1719	1640	1808	1689	1608	1640	1653	1639	1555	1477	1552	1693	1603	1763	1752	1811	1944	1994	2031	2102	1929	2071	2036	2159	2316	2547	2531	2589	2568	2584	2681	2772	2816	2696	2889	2846	2697	2735	2728	2614	2654	2689	2648	2778	2983	2944	2975	3093	3089	3158
1645	1876	1777	1777	1782	1917	1866	1900	1872	1902	1936	2006	1976	1879	1915	2020	2300	2340	2375	2480	2487	2440	2346	2409	2516	2713	3004	3092	3244	2912	2987	2929	2904	2832	2909	2952	2732	2847	3083	2870	2940	2945	2978	3064	3278	3229	3287	3381	3216	3308
1797	1918	1847	1831	2054	2073	2098	2115	2165	2415	2248	2220	1930	1893	2093	2201	2500	2696	2840	2987	2972	2814	2732	2699	2761	2931	3065	3296	3486	3480	3259	3259	3019	2976	3070	3197	3200	3126	3420	3424	3325	3344	3442	3352	3328	3661	3530	3466	3501	3626
2014	1975	1888	1890	2029	2054	2147	2353	2472	2411	2267	2078	2210	2088	2333	2558	2917	3163	3376	3387	3426	3271	3210	3177	3296	3350	3335	3552	3677	3802	3866	3777	3667	3437	3517	3805	3932	3837	3974	3943	3893	3743	3712	3737	3708	3808	3775	3956	3971	4063
2020	1839	1992	2029	2043	2088	2167	2305	2311	2201	2062	1954	2155	2257	2648	2947	3267	3525	3697	3710	3771	3619	3541	3661	3759	3849	3867	3807	3773	3952	3946	3863	4024	3885	3899	3943	4272	4257	4079	4339	4083	3961	3791	3752	3804	3857	3773	3920	4110	4012
1923	1924	2028	2086	2007	2018	2066	2047	1986	1821	1924	2124	2407	2513	2861	3102	3304	3505	3646	3809	3746	3685	3572	3723	3820	3951	4031	3998	3891	3837	3942	4110	3936	3958	3919	3905	4063	4225	4022	4040	4045	3865	3763	3655	3822	3898	3963	3980	4086	4026
2041	2178	2231	2131	1961	1984	1875	1854	1789	1807	2134	2440	2744	2885	3046	3018	3155	3447	3537	3643	3626	3824	3754	3660	3773	3964	4196	4063	4057	3943	3931	3859	4122	3956	3967	3908	4014	4101	3973	3804	4066	3965	3664	3875	3982	4036	4029	4116	4047	4129
2085	2333	2222	2119	2000	1934	1911	1865	1945	2018	2441	2717	2805	2727	2772	2783	2868	2926	3046	3196	3271	3284	3385	3486	3606	3773	3896	4038	4100	4158	3897	3908	3876	3840	3896	3837	3686	3897	4040	3825	3836	3963	3883	3924	4065	4011	4161	4303	4213	4378
2283	2328	2331	2177	2061	2001	1913	1995	2083	2333	2719	2511	2458	2262	2156	2150	2053	2178	2314	2425	2518	2697	2764	3126	3203	3320	3391	3635	3804	3752	3570	3351	3483	3447	3504	3464	3510	3517	3596	3432	3601	3504	3509	3525	3537	3527	3699	3792	3570	3917
2196	2459	2230	2185	2208	2155	2043	2009	2258	2441	2299	2144	1835	1574	1592	1556	1545	1718	1843	1935	1999	1984	2361	2602	2885	2988	3155	3195	3376	3285	3272	2944	2903	2910	3066	3059	3012	3087	3271	3083	3135	2982	2878	2825	2855	2888	2829	3197	3031	3229
2074	2288	2141	2050	2124	2132	1975	2142	2177	2132	2047	1821	1489	1405	1378	1487	1478	1658	1727	1778	1863	1861	1954	2229	2697	2969	3145	3146	3215	3128	3131	2836	2833	3021	2956	2999	3043	3153	3137	3178	2856	2857	2820	2558	2545	2652	2689	2819	2882	2919
1999	2050	2024	1946	1877	1920	1806	1972	2004	1877	1677	1427	1289	1226	1275	1518	1589	1684	1766	1779	1737	1757	1792	2069	2486	2809	3116	3251	3306	3359	3214	3014	2853	3065	3257	3196	3241	3272	3340	3230	3013	3009	2770	2772	2873	2892	2916	3036	3078	2907
1924	1940	1811	1820	1798	1719	1728	1618	1693	1594	1363	1229	1120	1133	1307	1518	1580	1632	1717	1599	1529	1414	1498	1733	2058	2442	2771	3053	3072	3009	3102	2802	2697	2818	2932	2981	3087	2970	3014	2984	2992	2916	2905	2872	3018	3077	3164	3207	3101	2989
1791	1829	1781	1722	1758	1730	1581	1548	1546	1398	1231	1089	1044	1098	1310	1449	1470	1573	1528	1382	1390	1218	1307	1473	1664	1950	2324	2570	2537	2552	2511	2392	2356	2444	2538	2489	2541	2589	2561	2544	2504	2525	2623	2564	2897	3069	2998	2948	2963	2802
1764	1736	1628	1691	1732	1657	1683	1690	1528	1330	1227	1081	1045	1167	1279	1465	1474	1585	1571	1477	1272	1103	1065	1198	1432	1693	2038	2120	2259	2101	2200	2056	1964	2137	2258	2228	2074	2172	2234	2060	2110	2206	2268	2294	2557	2604	2672	2674	2558	2452
1662	1644	1643	1711	1792	1796	1792	1710	1599	1496	1276	1096	1054	1242	1343	1476	1647	1680	1591	1468	1323	1093	1070	1100	1327	1621	1955	1955	1942	1963	2027	1853	1741	1988	2180	2102	1910	2039	2021	1984	2015	1952	2001	2033	2258	2271	2318	2203	2176	2096
1561	1668	1710	1595	1721	1843	1817	1700	1648	1446	1223	1157	1066	1152	1315	1483	1565	1592	1637	1468	1316	1120	1066	1187	1402	1748	1956	2011	1941	1972	1875	1836	1765	1960	2080	2015	2070	2078	2048	1932	1957	1967	2069	2003	2149	2070	2099	2067	2052	2039
1634	1637	1663	1632	1603	1785	1667	1612	1646	1559	1266	1171	1043	1127	1118	1319	1381	1519	1485	1378	1325	1202	1194	1317	1605	1981	2276	2284	2090	1983	2023	1944	2026	2286	2272	2155	2256	2361	2268	2233	2176	2244	2367	2393	2359	2214	2286	2266	2203	2034
1669	1650	1612	1593	1546	1702	1710	1633	1583	1632	1401	1252	1144	1099	1166	1176	1240	1328	1307	1236	1291	1275	1564	1694	2108	2311	2561	2569	2511	2507	2409	2276	2454	2716	2749	2562	2696	2841	2714	2783	2779	2795	2896	2834	2973	2817	2915	2787	2863	2649
1713	1866	1720	1605	1570	1721	1703	1643	1752	1760	1674	1577	1430	1327	1273	1262	1351	1400	1453	1452	1495	1630	1895	2126	2554	2873	2869	2866	2741	2720	2770	2658	2968	3145	3109	2968	3322	3307	3166	3134	3026	3079	3113	3226	3218	3283	3359	3183	3109	3089
1777	1882	1757	1617	1729	1725	1820	1849	1903	1955	1877	1845	1740	1648	1500	1448	1466	1574	1590	1657	1770	1959	2185	2554	2814	3069	2936	2828	2681	2787	2804	2829	3114	3358	3081	2991	3211	3079	3056	3019	2904	3003	2925	3034	3051	3025	3258	3148	3239	2912
1818	1882	1857	1840	1755	1818	1957	2019	2078	2023	1929	2014	1884	1801	1724	1572	1708	1784	1800	1970	2069	2241	2628	2850	3032	2981	2785	2742	2514	2682	2665	2875	3068	3207	2920	3018	3109	3135	2782	2912	2840	2799	2597	2709	2627	2614	2798	2718	2803	2780
1978	1843	1923	1897	1866	1901	2013	2256	2278	2295	2128	2128	2070	2030	1969	2062	2150	2271	2436	2544	2672	2934	3159	3412	3373	3150	3000	2754	2844	2938	2943	3084	3300	3270	3045	3324	3370	3152	3060	3179	3032	2889	2733	2784	2681	2689	2659	2675	2827	2713
2013	2070	1949	1964	1927	1945	1933	2102	2259	2354	2306	2151	2234	2222	2275	2620	2723	2846	3129	3358	3321	3629	3597	3608	3465	3334	3140	3205	3249	3319	3429	3584	3646	3596	3468	3752	3768	3481	3642	3671	3478	3324	3337	3296	3127	3120	3029	2966	3070	3150
2033	2027	1963	1895	1960	1875	1767	1908	2112	2229	2324	2335	2306	2326	2403	2764	2986	3327	3446	3637	3698	3721	3578	3385	3296	3093	3206	3429	3496	3636	3839	3755	3709	3712	3879	4104	3889	3784	4066	3863	3857	3771	3554	3521	3363	3465	3496	3531	3394	3435
1918	2024	1839	1774	1828	1802	1771	1755	1858	2148	2311	2276	2352	2296	2452	2565	2872	3044	3280	3358	3366	3453	3216	3035	3100	3195	3507	3644	3814	3770	3901	3822	3646	3789	4069	4071	3909	3965	4103	3921	3876	3955	3761	3633	3728	3636	3840	3777	3625	3822
1926	1915	1807	1726	1764	1845	1850	1876	1922	1975	2217	2406	2336	2483	2562	2616	2785	2849	2987	3201	3216	3179	3074	3327	3352	3559	3765	3803	3833	3865	3962	3609	3692	4009	4171	3932	4007	4285	4049	4039	4027	3905	3894	3884	3859	3872	3987	4038	4043	4007
1854	1834	1785	1873	1845	1769	2049	2149	2064	2154	2212	2257	2342	2527	2600	2678	2664	2967	2984	3162	3151	3346	3308	3535	3587	3724	3701	3852	3893	3867	3879	3734	3978	3893	3866	3834	3993	3983	3962	4083	3900	3817	3845	3833	3709	3811	3955	3879	3933	4112
1859	1821	1777	1736	1777	1924	2069	2111	2262	2206	2124	2099	2043	2001	2221	2298	2513	2606	2775	2786	3065	3057	3255	3311	3387	3395	3404	3349	3464	3519	3481	3560	3716	3366	3168	3409	3695	3643	3647	3627	3694	3602	3376	3559	3302	3410	3492	3565	3476	3662
1669	1724	1734	1788	1801	1775	1861	2012	2052	2196	2107	1969	1800	1667	1851	1929	2155	2231	2409	2511	2635	2669	2913	2852	2929	2841	2922	2831	2999	3013	3142	3370	3099	2814	2849	2951	3165	2987	3213	3127	3097	2972	3059	2894	2836	3015	2830	2942	2871	3064
1590	1723	1710	1710	1757	1836	1822	1787	1782	1882	1909	1860	1799	1755	1709	1904	2051	2234	2429	2610	2620	2698	2714	2738	2662	2736	2639	2766	2840	3059	3195	2925	2873	2843	3050	3085	3007	3002	3079	3013	2912	2843	2747	2574	2683	2710	2869	2774	2843	2868
1629	1556	1707	1683	1698	1690	1722	1640	1562	1504	1523	1603	1786	1843	1957	2078	2325	2399	2568	2703	2848	2649	2785	2680	2727	2804	2869	3001	3084	3192	3087	3092	3240	3212	3302	3234	3319	3386	3224	3049	3041	2935	2931	2768	2937	2796	2985	2886	3061	3050
1623	1618	1492	1582	1601	1558	1596	1534	1401	1434	1379	1275	1392	1508	1674	1848	2202	2211	2434	2546	2519	2482	2387	2596	2711	2842	2896	2975	3014	3020	3094	3216	3397	3333	3286	3376	3449	3384	3348	3203	3230	3185	3101	3119	3048	3126	3169	3057	3079	3034
1491	1479	1483	1473	1482	1465	1410	1340	1373	1321	1357	1331	1393	1390	1485	1656	1712	1951	1998	2110	2145	2098	2087	2212	2378	2306	2388	2442	2483	2531	2898	2926	2786	2769	2981	2984	3096	3020	3073	3133	3096	3010	3286	3276	3267	3311	3058	3131	2964	2948
1452	1443	1462	1401	1403	1443	1419	1425	1311	1416	1355	1424	1460	1539	1572	1608	1669	1745	1822	1790	1821	1790	1729	1768	1774	1771	1848	1933	2054	2362	2429	2352	2324	2483	2511	2460	2435	2562	2564	2642	2630	2729	2855	2741	2808	2716	2860	2692	2688	2654
1430	1431	1380	1448	1529	1502	1377	1472	1491	1470	1325	1395	1448	1503	1430	1560	1517	1598	1587	1654	1529	1502	1521	1522	1490	1533	1674	1810	1860	1968	2057	2195	2262	2199	2137	2150	2154	2255	2243	2292	2205	2317	2294	2315	2281	2204	2164	2135	2278	2193
1398	1429	1331	1438	1476	1534	1386	1521	1474	1424	1369	1340	1382	1342	1292	1312	1368	1508	1508	1451	1507	1370	1544	1604	1662	1689	1747	1796	1773	1892	2067	2253	2200	2131	2194	2207	2166	2071	2034	2250	2089	1965	2040	1939	1985	2022	2084	2028	2000	1988
1327	1422	1401	1450	1370	1452	1411	1421	1415	1298	1271	1299	1264	1283	1284	1327	1429	1473	1603	1673	1615	1683	1636	1705	1769	1716	1818	2071	2099	2285	2379	2442	2385	2562	2607	2606	2326	2359	2405	2381	2183	2275	2131	2109	2265	2128	2280	2299	2286	2295
1447	1489	1436	1504	1437	1423	1371	1359	1300	1336	1321	1325	1354	1368	1353	1493	1629	1800	1778	1960	1987	2060	2042	2097	2173	2246	2339	2570	2623	2643	2796	2883	3149	3272	3206	3035	3088	3196	2973	2872	2926	2735	2780	2795	2752	2751	2669	2947	2970	2701
1594	1589	1532	1541	1448	1396	1459	1371	1366	1375	1402	1436	1521	1528	1678	1867	2019	2168	2342	2458	2496	2430	2417	2573	2556	2607	2781	2764	3057	3137	3343	3435	3410	3435	3314	3524	3561	3363	3323	3477	3309	3233	3183	3051	3008	3029	3110	3141	2997	3051
1646	1777	1651	1617	1516	1514	1567	1532	1529	1521	1592	1597	1676	1676	1820	2000	2106	2267	2458	2630	2619	2609	2577	2604	2623	2798	2824	2910	2983	3116	2965	3098	3112	3165	3223	3132	3083	3272	3220	2970	3084	2970	2891	2857	2866	2788	2856	2809	2820	2900
1744	1769	1779	1718	1667	1633	1646	1602	1542	1675	1615	1723	1756	1828	1899	2117	2189	2239	2399	2530	2449	2483	2464	2456	2624	2498	2706	2654	2660	2795	2729	2860	2726	2925	2811	2791	2802	2704	2712	2679	2672	2592	2532	2588	2550	2715	2618	2554	2613	2663
1795	1839	1789	1772	1763	1756	1772	1750	1844	1754	1792	1761	1825	1898	2060	2066	2283	2315	2466	2457	2593	2353	2526	2371	2663	2761	2836	3023	2876	2908	3035	3100	2923	2841	2919	2897	2877	2868	2923	2905	2750	2800	2908	2638	2863	2692	2844	2783	2787	2842
1868	1873	1796	1750	1703	1629	1792	1917	1957	2073	2092	2212	2281	2356	2450	2514	2535	2697	2794	2989	2931	2997	2934	3061	3236	3285	3349	3509	3414	3357	3390	3411	3371	3521	3532	3503	3541	3498	3433	3398	3348	3364	3075	3153	3260	3222	3246	3220	3287	3348
1997	1880	1868	1700	1759	1799	1840	1917	1988	1996	2164	2088	2300	2291	2546	2562	2695	2929	3117	3198	3100	3176	3275	3319	3297	3464	3675	3762	3577	3694	3604	3780	3651	3648	3650	3861	4000	3840	3819	3708	3590	3446	3443	3261	3409	3405	3340	3466	3678	3714
1951	1973	1802	1684	1671	1648	1667	1785	1952	1918	2066	2073	2159	2248	2241	2407	2586	2727	2809	2976	3085	3179	3340	3346	3438	3467	3563	3606	3596	3505	3701	3592	3659	3641	3756	3984	3968	3937	3815	3787	3630	3585	3341	3399	3433	3450	3614	3719	3886	3801
1869	1794	1692	1686	1694	1651	1707	1676	1774	1814	1887	1982	2002	2018	2195	2348	2571	2719	3013	3022	3173	3285	3293	3167	3415	3568	3694	3764	3924	3884	3906	3957	3902	3882	4139	4229	4078	4177	4095	3862	3651	3759	3751	3663	3758	3655	3772	3839	4019	4026
1443	1403	1387	1441	1470	1577	1700	1764	1809	1953	1912	2030	2112	2169	2240	2355	2781	2880	3097	3215	3323	3456	3504	3658	3866	3899	3899	4060	3881	3953	4022	4130	4284	4344	4339	4390	4624	4407	4371	4186	4125	3930	3838	3858	3760	3685	3710	3662	3744	3781
1150	1170	1208	1313	1381	1532	1646	1768	1820	1962	2022	2040	2108	2228	2308	2484	2783	2970	3124	3263	3445	3535	3531	3673	3653	3752	3806	3557	3692	3623	3705	3542	3622	3796	3935	3946	4078	4030	3998	3766	3639	3633	3544	3415	3214	3151	2985	3135	3160	3419
1203	1249	1368	1454	1557	1679	1849	1854	1922	2167	2197	2142	2179	2192	2300	2510	2807	2883	3047	3148	3471	3305	3320	3423	3348	3434	3347	3256	3043	3178	3060	3108	3239	3231	3301	3360	3364	3373	3300	3213	3139	3107	2951	2863	2805	2787	2739	2647	2907	2881
1662	1711	1759	1902	2125	2178	2391	2339	2441	2535	2642	2460	2570	2547	2757	2947	3159	3343	3484	3488	3578	3691	3608	3708	3580	3712	3716	3642	3539	3276	3253	3294	3188	3227	3436	3326	3391	3542	3299	3110	3163	3080	2993	2871	2789	2780	2768	2750	2890	2987
2296	2428	2476	2695	2877	3032	3185	3213	3326	3369	3260	3210	3251	3340	3638	3776	4116	4271	4330	4405	4560	4349	4426	4570	4502	4554	4523	4456	4331	4211	4166	4049	4024	3958	3971	3880	4087	4067	3842	3638	3569	3533	3393	3365	3362	3277	3262	3230	3082	3155
2844	3027	3111	3351	3440	3607	3691	3749	3867	3678	3837	3713	3759	3803	3934	4214	4533	4643	4774	4785	4840	4766	4705	4770	4781	4744	4574	4685	4595	4385	4405	4312	4334	4143	4232	4161	4291	4129	3985	3781	3745	3636	3584	3438	3395	3395	3345	3350	3201	3176
3058	3231	3296	3295	3537	3474	3455	3462	3555	3372	3484	3502	3360	3364	3504	3773	4002	4116	4231	4159	4128	4143	4099	4009	4201	4015	4034	3818	3779	3776	3690	3779	3670	3775	3686	3738	3588	3666	3494	3382	3284	3239	3123	3178	3175	3258	3030	3097	3018	2884
2682	2858	2862	2968	3033	3092	2915	3018	2925	2947	2954	3202	3101	3299	3322	3465	3511	3609	3632	3597	3613	3300	3149	3188	3148	3175	3169	3042	2941	2989	2973	2991	3003	3039	3026	3080	3020	3062	2928	2835	2768	2627	2679	2651	2809	2688	2731	2732	2634	2567
2546	2729	2746	2803	2783	2723	2709	2769	2881	3084	3027	3200	3180	3147	3133	3182	3331	3356	3283	3304	3062	3080	2866	2811	2796	2837	2670	2755	2613	2713	2668	2705	2685	2609	2678	2678	2631	2712	2483	2377	2271	2339	2279	2316	2396	2427	2461	2380	2388	2299
2303	2619	2476	2435	2355	2365	2388	2382	2548	2677	2632	2612	2543	2629	2782	2736	2900	2928	2836	2845	2654	2538	2506	2484	2356	2462	2415	2426	2484	2444	2561	2463	2575	2482	2420	2425	2399	2325	2270	2152	2157	2095	2138	2161	2186	2268	2204	2258	2280	2217
1772	1851	1733	1792	1667	1590	1577	1701	1803	1863	1924	1812	1912	1951	2050	2072	2189	2284	2291	2332	2245	2235	2267	2209	2240	2156	2199	2372	2486	2513	2514	2517	2444	2422	2409	2442	2462	2285	2347	2309	2178	2156	2196	2352	2368	2356	2315	2343	2442	2458
1204	1207	1148	1075	1038	1078	1081	1110	1172	1287	1245	1388	1516	1515	1621	1693	1921	1990	2103	2186	2133	2101	2234	2313	2388	2455	2454	2553	2623	2778	2884	2812	2701	2661	2709	2678	2669	2720	2696	2642	2600	2611	2644	2681	2829	2774	2871	2979	2810	2937
1077	1001	993	1005	965	1020	1006	1026	1028	1156	1226	1271	1441	1535	1658	1715	1934	2034	2105	2096	2193	2216	2289	2305	2397	2586	2695	2685	2730	2837	2897	2940	2834	2932	2829	2891	2900	2882	3051	2971	2948	2998	2908	2987	3103	3197	3183	3274	3242	3289
1045	1045	1030	1039	1046	1181	1210	1183	1386	1446	1643	1792	1892	1964	2056	2081	2166	2335	2260	2222	2254	2319	2317	2416	2464	2609	2487	2594	2673	2723	2679	2729	2755	2764	2806	2838	3024	2893	2809	2788	2783	2692	2758	2725	2791	2939	2914	3155	3149	3245
1283	1300	1328	1351	1471	1555	1787	1857	2130	2368	2309	2617	2719	2598	2576	2748	2706	2628	2582	2640	2642	2467	2575	2653	2607	2660	2640	2691	2751	2823	2836	2927	3003	2924	2992	2913	2827	2847	2824	2688	2505	2509	2532	2468	2607	2680	2868	2854	2953	3038
1769	1742	1969	1974	2225	2355	2415	2663	2976	3152	3370	3377	3291	3312	3342	3244	3250	3215	3180	3090	3105	3046	3022	3052	2993	3046	3036	3300	3227	3188	3264	3321	3260	3309	3270	3147	3000	3096	2957	2894	2677	2720	2659	2628	2757	2772	2902	3102	3212	3106
2133	2258	2460	2522	2658	2792	2949	3202	3340	3709	3904	3854	4024	3883	3757	3680	3536	3533	3485	3399	3363	3498	3454	3594	3300	3386	3530	3443	3388	3471	3432	3452	3436	3442	3295	3311	3409	3204	3093	2979	2939	2825	2883	2892	2977	3076	3287	3244	3370	3593
2785	2832	2859	3033	3055	3293	3460	3571	3863	4079	4199	4276	4167	4195	4013	3811	3743	3779	3723	3651	3554	3644	3541	3476	3396	3410	3557	3537	3524	3489	3382	3378	3265	3348	3480	3376	3143	3257	3197	3064	3063	2988	2832	2915	3028	3133	3210	3312	3473	3569
3442	3639	3595	3872	3799	3856	4200	4232	4372	4640	4728	4753	4579	4416	4253	4128	4142	3957	3925	3967	3889	3896	3777	3865	3728	3799	3877	3849	3840	3701	3618	3853	3654	3716	3701	3606	3492	3392	3425	3292	3220	3125	3099	3076	3173	3256	3280	3424	3541	3698
3693	3865	3780	3968	4144	4502	4558	4725	4895	5288	5101	5043	5080	4874	4690	4644	4614	4610	4474	4428	4554	4490	4418	4534	4300	4384	4382	4321	4498	4288	4223	4328	4264	4303	4171	4275	4126	4017	3946	3882	3799	3640	3648	3538	3708	3587	3718	3843	3918	4083
3009	3104	3152	3323	3630	3987	4277	4452	4590	4831	4990	5009	4985	4764	4607	4515	4630	4688	4603	4735	4816	4616	4637	4558	4490	4455	4573	4427	4296	4316	4247	4300	4290	4297	4222	4232	4193	4238	4086	4012	4027	3822	3920	3810	3847	3740	3782	3916	4094	4145
2337	2534	2577	2773	3041	3209	3606	3748	4154	4324	4333	4499	4333	4366	4224	4065	3898	4046	4110	4219	4201	4164	4015	3943	3937	3960	3868	3946	3686	3731	3529	3534	3429	3478	3391	3575	3447	3379	3472	3374	3348	3129	3275	3244	3241	3147	3136	3144	3159	3189
2004	2051	2181	2416	2595	2869	3151	3350	3564	3722	3897	3962	3966	3854	3729	3747	3649	3799	3824	3904	4068	3966	3691	3728	3668	3680	3670	3698	3610	3616	3300	3404	3188	3050	2985	2972	2951	2962	2939	2874	2927	2793	2827	2813	2818	2686	2691	2634	2624	2670
1495	1579	1616	1749	1931	2260	2349	2656	2919	3072	3328	3387	3488	3343	3193	3374	3533	3546	3638	3803	3897	3957	3831	3876	3825	3861	3910	3929	3728	3762	3713	3665	3611	3401	3377	3233	3106	3073	3148	2980	3004	3000	2979	2903	2982	2814	2816	2787	2785	2607
1085	1077	1098	1171	1258	1362	1417	1609	1712	1825	1984	2006	2019	1990	2065	2123	2287	2389	2649	2803	2802	2855	2871	2856	2911	2768	3036	2832	2871	3071	2891	2964	2902	2852	2759	2668	2868	2758	2744	2917	2877	2837	2772	2807	2780	2713	2617	2625	2705	2691
1024	937	964	983	917	919	984	955	960	913	961	969	980	973	943	1077	1119	1130	1197	1338	1352	1327	1381	1555	1656	1617	1665	1613	1589	1592	1509	1437	1408	1449	1462	1549	1553	1629	1711	1717	1880	1946	1816	1861	1875	1842	1883	1807	1864	2052
1005	912	877	844	864	852	825	800	808	796	799	782	879	798	833	871	891	981	944	995	961	1016	920	1026	1095	1176	1296	1355	1456	1423	1307	1204	1062	913	902	895	877	907	850	967	927	998	1037	963	956	1013	1046	1084	1122	1283
1095	1045	1101	978	1028	1002	1002	973	891	916	852	879	960	968	992	1004	1020	1088	995	1037	1015	1006	959	1023	1133	1269	1386	1490	1580	1551	1448	1333	1203	958	923	911	791	767	782	796	831	872	837	923	919	944	977	1015	1125	1181
1441	1483	1450	1560	1534	1600	1613	1576	1379	1408	1469	1523	1503	1426	1552	1479	1587	1600	1550	1450	1501	1485	1461	1476	1494	1508	1651	1762	1755	1871	1801	1707	1448	1265	1118	1016	849	827	787	835	809	862	918	990	1054	1176	1217	1261	1278	1307
1783	1848	1845	2039	2115	2206	2345	2341	2292	2218	2141	2154	1982	1999	2101	2352	2280	2558	2491	2442	2498	2388	2191	2046	1930	1952	2073	2348	2595	2823	2954	2929	2835	2534	2102	1754	1457	1278	1083	1041	978	908	963	1069	1144	1227	1284	1310	1424	1384
2193	2319	2412	2548	2756	2941	3027	3103	3029	3057	2866	2764	2720	2553	2724	2845	3082	3084	3257	3250	3272	3102	2853	2740	2480	2526	2709	3056	3447	3899	4055	4294	4203	3743	3346	2885	2204	1837	1581	1338	1208	1112	1050	1084	1168	1172	1302	1274	1330	1378
3229	3208	3205	3386	3671	3813	4117	4222	4243	4264	4253	4244	3881	3877	3653	3779	3799	3947	3993	4089	4152	3963	3888	3880	3645	3704	3784	4260	4380	4724	4992	4944	4904	4404	3870	3173	2537	2042	1748	1526	1346	1213	1114	1133	1150	1137	1148	1116	1163	1187
3839	3850	3962	4026	4224	4632	4721	5022	5196	5286	5344	5105	4958	4854	4637	4511	4428	4441	4434	4450	4502	4679	4585	4599	4605	4598	4648	4721	4750	4923	4865	5080	4805	4358	3805	3201	2730	2366	1867	1521	1268	1213	1154	1188	1095	1052	1038	1090	1079	1075
3305	3458	3451	3553	3570	3960	4041	4089	4504	4549	4677	4509	4364	4118	3950	3648	3685	3737	3707	3675	3759	3919	3829	3795	3757	3677	3687	3732	3682	3790	3998	4142	4237	4006	3553	3050	2591	2293	1962	1602	1358	1155	1134	1128	1028	1036	1068	1013	1150	1070
2686	2604	2630	2591	2723	2900	3276	3347	3468	3608	3594	3368	3222	3043	2931	2880	2900	2933	3033	3130	3184	3168	3017	2950	2658	2601	2656	2768	2929	3373	3660	3866	3874	3810	3398	2999	2676	2269	1907	1582	1368	1179	1113	1117	1105	1071	1109	1090	1166	1180
2288	2363	2337	2346	2557	2728	2902	3087	3372	3361	3190	3165	3092	2963	3000	2962	3203	3260	3399	3466	3396	3125	3011	2714	2613	2478	2668	2879	3205	3599	3731	3993	3956	3625	3367	2877	2404	2077	1696	1552	1265	1126	1103	1144	1139	1210	1257	1265	1330	1356
2028	1975	2148	2093	2109	2418	2481	2657	2774	2941	3018	2846	2834	2792	2693	2913	2897	3142	3210	3226	3141	2924	2792	2658	2528	2467	2585	2925	3205	3364	3464	3514	3268	2875	2412	2191	1883	1589	1272	1220	1040	1022	982	1129	1175	1203	1274	1225	1396	1409
1344	1346	1354	1334	1325	1461	1486	1533	1604	1623	1609	1652	1592	1551	1560	1647	1742	1717	1804	1731	1668	1581	1441	1471	1492	1533	1475	1553	1718	1807	1772	1780	1550	1450	1299	1325	1077	1092	1027	1051	1036	1023	1068	1117	1213	1277	1352	1425	1548	1581
937	885	839	827	868	841	833	834	828	882	878	834	857	880	799	846	864	792	805	829	811	827	825	758	789	830	837	804	831	831	777	819	824	849	860	907	994	1000	1030	1089	1102	1150	1223	1271	1467	1489	1617	1668	1778	1788
961	877	851	858	850	825	820	904	863	924	895	849	830	784	816	872	854	795	867	816	836	853	851	829	794	840	798	790	767	799	839	811	896	911	931	1031	1076	1135	1224	1168	1230	1308	1442	1518	1587	1748	1861	1995	1914	1986
983	952	962	935	904	871	835	847	797	878	910	940	938	1010	981	1043	1005	1062	1024	971	899	883	883	902	886	890	910	896	921	879	887	760	826	822	824	847	883	969	1016	1151	1145	1308	1392	1589	1653	1797	1874	1859	1922	2022
1302	1242	1257	1221	1141	1202	1209	1157	1230	1330	1442	1498	1518	1500	1598	1778	1894	1859	1795	1684	1752	1607	1490	1436	1374	1354	1521	1603	1549	1565	1409	1343	1227	1078	973	892	884	871	972	970	1092	1143	1219	1330	1514	1610	1687	1748	1759	1817
1548	1674	1592	1659	1579	1625	1671	1696	1776	1838	1927	1980	2154	2130	2225	2306	2492	2638	2637	2554	2462	2319	2111	1979	1921	1815	2050	2121	2367	2413	2494	2387	2188	1997	1664	1480	1220	1224	1166	1135	1094	1088	1178	1254	1349	1451	1546	1494	1561	1541
2053	2182	2173	2193	2251	2259	2196	2341	2371	2479	2562	2781	2705	2738	2858	3050	3229	3372	3511	3522	3462	3295	2998	2850	2605	2566	2621	2939	3135	3447	3559	3695	3491	3077	2761	2405	2065	1733	1556	1413	1298	1280	1227	1283	1301	1416	1375	1435	1336	1406
2831	2878	2914	2956	3095	3115	3146	3232	3378	3528	3576	3611	3508	3639	3748	3973	4180	4283	4542	4617	4715	4542	4356	4174	3926	3648	3556	3479	3632	3861	4328	4313	4059	3697	3334	2902	2472	2066	1864	1738	1524	1431	1400	1363	1337	1319	1362	1331	1288	1212
3271	3482	3562	3577	3764	3943	3904	3975	4223	4201	4148	4136	4127	4146	4262	4397	4641	4764	4968	5129	5326	5197	5240	4860	4719	4353	4135	3966	3995	4003	4074	4253	3940	3511	3049	2610	2354	2035	1803	1560	1499	1477	1383	1369	1363	1316	1377	1382	1291	1168
2980	2924	3229	3344	3527	3522	3632	3738	3865	3959	3902	3827	3840	3586	3695	3845	3929	4128	4264	4566	4530	4656	4470	4196	3954	3634	3408	3390	3563	3490	3549	3562	3314	2940	2620	2284	2021	1759	1738	1466	1388	1388	1306	1247	1243	1224	1200	1178	1105	1031
2493	2543	2660	2753	2871	2991	2909	3063	3094	3086	3187	3100	3078	2955	2978	3115	3251	3478	3492	3709	3594	3582	3329	3074	2917	2782	2720	2916	2880	3039	3141	3092	2915	2709	2329	2003	1813	1652	1452	1367	1207	1257	1130	1015	1038	947	997	853	920	872
2137	2180	2343	2460	2489	2489	2638	2513	2567	2534	2556	2481	2430	2341	2543	2632	2779	2910	2994	3093	3039	2777	2682	2417	2387	2232	2477	2616	2729	2847	2944	2922	2795	2627	2468	2074	1905	1608	1390	1357	1266	1119	1119	1007	1000	963	950	829	863	863
1718	1894	1971	2077	2119	2183	2110	2152	1982	1994	2043	1823	1735	1753	1904	1891	2228	2371	2620	2560	2475	2329	2232	2168	2176	2387	2578	2749	2833	2952	3040	3006	3002	2842	2554	2364	2024	1822	1655	1485	1493	1375	1307	1227	1237	1124	1165	1190	1169	1225
1323	1408	1415	1456	1487	1551	1606	1565	1535	1495	1458	1428	1395	1349	1407	1588	1773	1962	2147	2198	2101	2033	1925	1923	2099	2286	2534	2760	2823	2836	2923	2780	2647	2563	2416	2169	1955	1745	1718	1504	1641	1612	1552	1582	1687	1686	1612	1654	1718	1803
1077	1068	1131	1138	1221	1114	1115	1064	1031	1052	1090	1116	1074	1080	1130	1184	1332	1511	1568	1557	1505	1481	1459	1518	1614	1766	1895	2192	2257	2337	2216	2180	2164	2031	2053	1932	2005	1841	1918	1909	1930	2026	2172	2174	2223	2283	2278	2322	2421	2467
1143	1189	1271	1270	1270	1258	1235	1244	1190	1044	1165	1047	1097	1073	1155	1211	1324	1445	1443	1431	1394	1337	1403	1377	1544	1637	1731	1799	1853	1909	2032	1947	2109	2136	2261	2299	2341	2360	2253	2429	2471	2475	2599	2770	2721	2784	2733	2772	2677	2848
1288	1469	1538	1591	1674	1666	1709	1686	1744	1696	1635	1594	1593	1662	1654	1751	1815	1907	1906	1979	1828	1949	1780	1940	1853	1943	2054	2167	2212	2299	2392	2386	2504	2580	2764	2758	2762	2781	2676	2800	2803	2813	3000	2938	3113	2952	2995	3044	3046	3080
1413	1603	1709	1830	1948	1962	1975	2044	2044	2153	2107	2129	1968	2090	2111	2278	2398	2562	2558	2562	2683	2520	2492	2483	2622	2629	2733	2886	2837	2997	2994	3004	3137	3115	3299	3279	3354	3328	3376	3257	3265	3344	3489	3509	3393	3339	3603	3391	3405	3358
1555	1697	1861	1903	2025	1995	1996	1946	2023	2055	2200	2184	2218	2297	2369	2534	2756	2808	3001	3101	3019	2981	2924	2953	2980	3110	3336	3302	3437	3552	3569	3602	3606	3690	3773	3838	3809	3958	3847	3625	3834	3795	3990	3953	3866	4070	3917	3913	3685	3661
1604	1740	1873	1856	1898	1866	1822	1884	1784	1804	1848	1942	2072	2074	2191	2299	2549	2774	2981	3024	3057	3117	2967	3165	3119	3276	3394	3615	3539	3768	3827	3901	4008	4033	3929	4056	4059	4006	3844	3792	3869	3850	3903	3949	4055	3962	4047	3886	3769	3641
1679	1770	1937	1963	1980	1931	1769	1706	1706	1656	1711	1697	1781	1881	2024	2098	2194	2547	2690	2721	3029	3127	3040	3169	3186	3247	3326	3501	3656	3762	3840	4003	4093	3960	4072	4029	4086	4006	3966	3889	3887	3872	3857	3845	3919	3907	3946	3706	3686	3551
1652	1827	1976	1945	2040	1905	1787	1859	1714	1771	1569	1705	1795	1816	1883	2010	2068	2338	2491	2709	2839	2898	3079	3146	3356	3352	3416	3536	3684	3872	3936	4144	4018	4065	4010	3945	4055	4064	4107	3995	3993	3835	3980	3912	3943	3888	3886	3802	3708	3609
1550	1634	1677	1747	1830	1705	1766	1780	1716	1821	1701	1842	1773	1817	1881	1917	2049	2297	2355	2576	2745	2942	3054	3125	3287	3292	3475	3482	3728	3756	3903	3933	4010	4016	3989	4034	4115	4064	4021	4012	3990	3947	3811	3900	3881	3846	3944	3790	3552	3661
1335	1390	1378	1315	1432	1449	1381	1520	1564	1673	1727	1791	1748	1876	1839	1975	1940	2057	2189	2188	2318	2501	2632	2756	2891	2971	3106	3264	3431	3496	3570	3698	3722	3548	3575	3581	3515	3473	3568	3603	3360	3390	3338	3350	3352	3322	3382	3143	3140	3120
1397	1414	1301	1216	1255	1194	1233	1312	1403	1462	1521	1681	1717	1759	1879	1772	1943	1871	1964	2021	2043	2109	2236	2366	2551	2460	2734	2752	2902	3150	3183	3111	3176	3040	3027	2879	2926	2866	2949	2826	2813	2753	2810	2741	2950	2910	2847	2713	2758	2671
1624	1739	1643	1556	1390	1332	1345	1312	1400	1489	1579	1625	1718	1758	1898	1873	1991	1958	2066	2110	2015	2141	2274	2326	2425	2414	2493	2616	2775	2870	2974	2905	2887	2896	2729	2629	2692	2703	2647	2703	2776	2681	2732	2797	2865	2864	2664	2684	2718	2778
1875	2017	1970	2057	1985	1790	1692	1584	1559	1603	1618	1716	1854	1977	2071	2131	2286	2282	2395	2456	2404	2411	2376	2403	2394	2581	2699	2726	2921	2996	3201	3209	3153	3017	2965	2886	2903	2975	3023	3112	2908	3090	3060	3178	3082	3160	3113	3072	3081	3098
2005	2215	2441	2405	2454	2269	1993	1843	1680	1535	1468	1555	1688	1924	2099	2293	2549	2596	2655	2790	2613	2533	2557	2563	2553	2554	2701	2922	3057	3190	3449	3379	3507	3451	3404	3376	3396	3407	3312	3320	3347	3222	3209	3256	3332	3357	3473	3382	3457	3337
1884	2241	2380	2641	2658	2491	2196	1779	1528	1328	1338	1243	1383	1569	1816	2088	2430	2646	2746	2771	2695	2614	2456	2362	2412	2417	2564	2627	2833	3159	3264	3437	3470	3396	3520	3420	3245	3286	3140	3180	3133	2951	2989	3085	3214	3226	3281	3247	3201	3172
1708	2031	2269	2410	2529	2380	2026	1678	1444	1196	1017	1075	1112	1379	1595	1915	2271	2447	2584	2577	2448	2451	2228	2103	2224	2106	2332	2448	2551	2760	2912	3171	3227	3154	3121	2953	2939	2885	2806	2783	2608	2748	2601	2648	2637	2708	2742	2681	2634	2742
1672	1920	2076	2356	2264	2238	1814	1580	1274	1091	959	1034	1091	1268	1527	1848	2035	2262	2356	2380	2305	2138	2048	2028	2046	2131	2245	2355	2335	2573	2784	2856	2870	2932	2985	2874	2819	2691	2614	2513	2511	2410	2365	2248	2319	2367	2316	2329	2426	2291
1555	1912	2058	2068	2133	2037	1683	1440	1228	1119	1013	1003	1134	1210	1509	1712	1903	2192	2294	2363	2088	1959	2040	2027	1968	2117	2276	2202	2411	2509	2597	2860	3034	2987	2961	2962	2941	2649	2646	2395	2368	2215	2237	2142	2030	2155	2111	2098	2182	2222
1575	1829	1891	2023	2072	2002	1742	1398	1286	1066	1017	987	1046	1214	1310	1604	1840	2105	2276	2359	2339	2180	2084	2068	1984	1989	2266	2268	2519	2675	2865	3005	3246	3190	3311	3150	2961	3017	2731	2480	2410	2337	2265	2204	2207	2242	2245	2333	2436	2354
1569	1771	2021	2076	2112	2091	1842	1559	1387	1247	1091	1139	1143	1196	1539	1915	2075	2445	2615	2672	2670	2517	2499	2366	2219	2264	2346	2563	2632	2815	3098	3324	3551	3605	3602	3541	3430	3262	3052	2975	2766	2685	2708	2555	2687	2636	2871	2905	2822	2792
1621	1850	1991	2214	2194	2064	1940	1749	1559	1473	1383	1332	1476	1528	1877	2279	2664	2981	3181	3151	3149	3139	3001	2806	2694	2622	2772	2840	2990	3105	3374	3598	3825	3727	3900	3834	3796	3766	3603	3414	3353	3203	3293	3128	3242	3235	3239	3215	3321	3322
1642	1892	1998	2092	2268	2107	1961	1845	1651	1532	1514	1556	1671	1886	2243	2574	2973	3136	3399	3407	3445	3193	3182	3144	2947	2954	2945	3101	3246	3289	3410	3828	3929	3883	3881	3838	3947	3812	3709	3582	3555	3442	3385	3341	3264	3356	3194	3156	3287	3107
1594	1704	1880	2066	2040	1995	1810	1722	1727	1615	1471	1632	1729	2004	2237	2509	2916	3184	3371	3245	3204	3110	3115	3083	2979	2875	3102	3151	3219	3447	3433	3577	3780	3797	3802	3635	3589	3436	3318	3221	3137	3045	3031	3063	2923	2836	2812	2851	2800	2781
1467	1590	1740	1763	1919	1911	1824	1804	1699	1715	1757	1769	1810	2106	2271	2500	2674	2963	3080	3184	3037	2955	2923	3001	2874	2946	2944	3099	3142	3365	3484	3560	3716	3717	3647	3441	3279	3101	2940	2993	2767	2927	2908	2733	2730	2746	2670	2723	2711	2760
1429	1504	1605	1776	1932	1958	1962	2015	2038	2075	2112	2092	2300	2338	2463	2664	2853	3080	3166	3226	3235	3275	3371	3165	3167	3295	3334	3417	3543	3500	3697	3709	3918	3825	3628	3485	3286	3232	3126	3070	3060	3057	3057	2940	3059	3138	3047	3128	3066	3149
1383	1427	1503	1655	1900	1984	2110	2159	2325	2529	2530	2463	2555	2706	2766	2940	3063	3446	3478	3508	3593	3602	3566	3623	3614	3621	3674	3654	3588	3782	3968	3965	4085	4108	3905	3703	3587	3627	3425	3484	3394	3463	3427	3368	3440	3522	3518	3600	3538	3571
1327	1404	1501	1683	1803	1971	2101	2248	2402	2501	2737	2754	2740	2851	2957	3059	3357	3575	3707	3802	3872	3769	3802	3656	3657	3657	3655	3690	3865	3857	4047	4088	4156	4102	4018	3886	3748	3562	3493	3409	3452	3487	3476	3594	3603	3627	3531	3768	3697	3656
1304	1463	1541	1629	1783	1953	2068	2228	2401	2618	2627	2695	2637	2808	2924	3181	3426	3648	3969	4132	3814	3785	3709	3769	3609	3672	3750	3809	3951	4043	4172	4190	4276	4198	4129	3995	3855	3487	3505	3428	3408	3521	3576	3728	3709	3838	3764	3664	3822	3764
1270	1337	1484	1702	1895	2040	2155	2394	2555	2789	2724	2686	2724	2848	2947	3329	3651	3974	4404	4267	4261	4191	3949	3947	3857	3769	4047	4126	4135	4236	4285	4462	4395	4371	4150	4068	3904	3664	3662	3638	3713	3809	3834	3970	4005	4027	4010	3991	3962	3885
1243	1308	1433	1579	1835	2049	2274	2504	2645	2952	2845	2870	2724	2884	2887	3199	3608	3891	4175	4298	4335	4198	4091	3970	3842	3913	4002	4177	4177	4264	4380	4372	4567	4301	4379	4168	4079	3823	3638	3719	3863	3889	3890	3848	3793	3927	3962	3851	3993	3949
1265	1337	1312	1521	1617	1849	2165	2335	2459	2717	2756	2545	2517	2576	2694	2943	3172	3510	3698	3767	3756	3709	3630	3494	3621	3684	3757	3790	3851	3910	4060	4117	4122	4049	3933	3874	3578	3452	3434	3296	3403	3444	3293	3271	3291	3391	3325	3272	3450	3504
1397	1368	1418	1518	1521	1658	1900	2035	2189	2290	2291	2257	2356	2277	2404	2496	2869	3032	3218	3246	3106	3027	2922	2959	3038	3150	3154	3235	3405	3558	3567	3616	3526	3360	3452	3142	3002	2840	2820	2758	2737	2789	2866	2672	2678	2723	2708	2675	2709	2963
1420	1534	1601	1614	1691	1809	1877	1907	1917	1991	2069	2051	1984	2234	2274	2368	2670	2899	3165	2975	2852	2858	2744	2714	2774	2820	2979	2929	3188	3267	3421	3439	3364	3364	3115	2960	2824	2781	2626	2679	2719	2770	2705	2738	2691	2731	2644	2649	2707	2811
1455	1563	1673	1832	2030	1972	1991	2002	1965	1862	1914	1901	1931	2136	2327	2582	2851	3114	3169	3334	3162	2950	2893	2861	2883	2990	3093	3180	3520	3584	3594	3649	3522	3520	3423	3228	3209	3129	3063	2930	2868	3053	3136	3100	3163	3134	3091	3017	3160	2970
1387	1651	1828	2090	2152	2358	2188	2164	1992	1902	1771	1652	1729	1916	2191	2484	2770	3125	3366	3549	3473	3229	3160	2951	2917	3040	3255	3444	3674	3749	3766	3922	3956	3892	3691	3666	3435	3615	3426	3247	3162	3237	3303	3521	3485	3617	3716	3794	3737	3792
1500	1786	1930	2162	2405	2449	2335	2107	2015	1796	1565	1473	1437	1539	1729	2127	2537	2899	3152	3410	3291	3133	3056	2736	2729	2844	3038	3289	3525	3745	3885	3908	4049	3974	3881	3859	3715	3457	3135	2923	2904	3006	2950	2993	3295	3676	3966	4144	4477	4453
1532	1801	2038	2268	2525	2474	2269	2006	1713	1623	1303	1257	1333	1358	1549	1854	2039	2575	2810	3013	2966	2855	2691	2509	2405	2493	2639	2843	3183	3319	3516	3588	3705	3693	3520	3410	3330	3011	2737	2479	2590	2523	2358	2365	2731	3336	3702	4292	4403	4372
1622	1885	2131	2306	2380	2404	2085	1789	1528	1415	1342	1205	1342	1397	1621	1823	2068	2459	2611	2753	2613	2381	2336	2126	2055	2265	2436	2653	2784	2958	3062	3039	3219	3078	3117	3164	2981	2843	2551	2605	2508	2212	1801	1573	1846	2406	2964	3462	3788	3835
1685	1924	2012	2218	2329	2214	1918	1551	1404	1275	1127	1165	1235	1458	1750	1875	2223	2437	2568	2660	2368	2138	2143	1912	2047	2124	2480	2870	3065	3123	3045	2833	2790	2721	2766	2798	3161	3148	3261	3163	3129	2519	1581	1233	1147	1433	1894	2444	2860	3051
1730	1859	2124	2120	2227	2284	2058	1659	1449	1249	1125	1212	1274	1440	1718	1987	2310	2604	2684	2574	2420	2151	2173	2053	2181	2451	2880	3197	3541	3490	3287	2939	2704	2596	2620	3058	3426	3819	3996	4089	3976	2941	1814	1269	1015	1017	1426	1990	2356	2724
1624	1801	2078	2087	2276	2238	2135	1945	1794	1557	1370	1276	1353	1456	1698	1940	2318	2633	2885	2761	2648	2564	2405	2336	2429	2720	3201	3619	3768	3751	3598	3250	3131	2933	3253	3524	3858	4150	4265	4257	4114	3069	2043	1336	1149	1241	1713	2213	2800	2891
1510	1784	1929	2122	2182	2300	2224	2122	2011	1898	1725	1596	1498	1680	1758	2127	2443	2813	3082	3164	3054	2859	2899	2672	2798	3008	3361	3579	3758	3866	3855	3805	3655	3680	3686	3767	4038	3969	3854	3689	3353	2796	2149	1738	1828	2170	2792	3419	4054	4128
1568	1715	1802	2035	2139	2074	2182	2153	2147	2076	1968	1957	1874	1887	1967	2280	2700	3063	3295	3441	3362	3276	3141	3048	2971	2928	3147	3477	3649	3683	3696	3975	3892	4018	3985	3948	3816	3640	3233	2866	2582	2541	2441	2540	2822	3332	3911	4389	4837	5025
1520	1782	1842	2010	2008	2024	2031	2031	2092	2015	2020	2031	2061	2189	2199	2351	2683	3032	3224	3220	3286	3269	3173	3113	2940	2996	3005	3153	3265	3369	3304	3517	3750	3635	3644	3478	3240	3005	2742	2489	2297	2440	2708	3024	3155	3551	3841	4051	4106	4242
1719	1830	1761	1895	1843	1873	1903	1860	2007	2105	2135	2178	2185	2243	2295	2553	2675	2975	3113	3095	3136	3215	3069	3173	2988	2994	2904	2961	3103	3137	3237	3275	3426	3274	3298	3031	2945	2727	2615	2565	2606	2773	2966	3218	3271	3299	3185	3211	3192	3163
1528	1649	1776	1749	1831	1875	2008	2043	2252	2338	2357	2427	2463	2479	2623	2707	2950	3215	3281	3189	3231	3253	3281	3202	3240	3162	3198	3256	3281	3378	3323	3516	3484	3427	3166	3081	2943	2822	3027	3013	3125	3348	3538	3541	3431	3285	3158	2991	2851	2745
1458	1476	1629	1621	1790	1908	2037	2320	2474	2589	2620	2627	2601	2674	2798	2919	3196	3418	3631	3689	3776	3660	3571	3547	3471	3351	3419	3584	3647	3637	3715	3823	3734	3624	3607	3390	3287	3301	3340	3392	3566	3704	3707	3596	3500	3453	3308	3150	2868	2781
1379	1463	1531	1698	1774	1906	2101	2281	2464	2623	2661	2585	2658	2666	2815	2989	3360	3624	3765	3967	3942	3745	3899	3614	3642	3468	3614	3627	3714	3758	3864	3868	3844	3770	3794	3657	3759	3560	3408	3625	3550	3583	3642	3596	3367	3372	3352	3144	3147	3045
1319	1449	1500	1637	1729	1907	2060	2148	2380	2405	2563	2440	2515	2578	2761	2997	3189	3524	3821	4029	4046	4062	4095	3902	3779	3700	3553	3583	3606	3649	3770	3771	3795	3941	3837	3842	3683	3801	3577	3608	3662	3740	3573	3549	3402	3378	3348	3347	3242	3159
1269	1402	1482	1672	1819	1926	2069	2315	2371	2625	2670	2429	2523	2598	2682	3063	3206	3645	3876	4150	4271	4178	4086	4040	4001	3766	3838	3814	3624	3745	3683	3870	3960	4033	4137	3997	4025	3871	3832	3879	3798	3784	3719	3701	3521	3511	3505	3413	3472	3395
1258	1339	1406	1636	1797	1925	2078	2328	2459	2493	2738	2662	2516	2673	2866	3136	3486	3762	3976	4272	4187	4265	4207	4148	3940	3844	3855	3853	3751	3763	3910	4060	4035	4078	4089	3999	4070	4063	3986	4000	3880	3802	3843	3904	3760	3675	3641	3567	3589	3511
1205	1257	1413	1446	1639	1674	1892	2073	2190	2375	2511	2482	2539	2601	2839	3027	3383	3473	3750	3788	3782	3808	3647	3643	3550	3418	3585	3513	3550	3694	3559	3625	3518	3537	3570	3724	3493	3539	3638	3582	3574	3437	3597	3438	3466	3417	3313	3239	3179	3197
1403	1397	1379	1488	1455	1520	1585	1661	1774	1847	1921	2166	2124	2251	2472	2635	2963	3163	3331	3255	3222	3249	3123	3131	2993	3128	3017	3122	2996	3014	2977	2926	2817	2915	2874	3024	3071	3090	2935	2944	3038	3073	3069	2986	3008	2903	2824	2684	2605	2632
1542	1509	1539	1554	1480	1500	1456	1438	1557	1564	1658	1763	1870	1997	2178	2343	2505	2693	2849	3032	3039	2916	2957	2814	2887	2774	2793	2806	2806	2765	2744	2692	2644	2672	2581	2680	2670	2718	2723	2786	2812	2769	2769	2795	2709	2507	2487	2309	2385	2227
1603	1768	1695	1659	1724	1662	1601	1575	1676	1564	1658	1651	1712	1804	1965	2203	2427	2577	2734	2816	2867	2863	2728	2808	2882	2848	2800	2828	2890	2860	2885	2737	2788	2802	2848	2814	2887	2773	2785	2694	2657	2656	2766	2732	2731	2639	2537	2546	2340	2347
1783	1985	1942	1944	2029	1874	1738	1623	1691	1610	1494	1497	1517	1564	1755	1884	2204	2438	2549	2636	2760	2719	2601	2681	2785	2751	2715	2707	2694	2804	2772	2873	2824	2949	3053	2992	2944	2896	2811	2784	2681	2628	2702	2793	2823	2799	2682	2607	2495	2448
1884	2153	2086	2015	1967	1849	1608	1466	1422	1343	1216	1163	1251	1372	1508	1714	1887	2111	2217	2231	2316	2294	2287	2442	2434	2362	2401	2361	2435	2355	2529	2489	2668	2632	2672	2640	2727	2560	2558	2488	2455	2471	2390	2648	2533	2648	2597	2608	2513	2433
1725	1873	1829	1798	1653	1484	1318	1158	1024	1066	996	1061	1050	1179	1304	1477	1657	1667	1728	1839	1825	1890	1924	1857	1904	1968	1987	2005	1993	1929	2028	2012	2076	2093	2194	2165	2175	2145	2076	2056	1955	1922	2116	2107	2262	2232	2203	2291	2107	2036
1505	1502	1370	1335	1190	1066	987	951	1009	1017	1056	1091	1136	1234	1272	1330	1341	1331	1367	1377	1401	1514	1425	1475	1505	1617	1688	1558	1579	1668	1706	1701	1733	1751	1748	1812	1788	1744	1735	1623	1618	1648	1698	1758	1825	1852	1789	1811	1768	1684
1243	1174	1065	917	950	936	950	1034	1140	1283	1230	1173	1328	1306	1362	1282	1309	1241	1201	1141	1202	1157	1192	1289	1380	1260	1346	1301	1339	1442	1431	1459	1644	1602	1565	1546	1605	1596	1527	1472	1502	1385	1533	1584	1551	1563	1519	1556	1563	1535
1240	1120	1038	1011	996	1107	1135	1198	1302	1315	1245	1338	1273	1364	1307	1248	1245	1096	1061	1045	1028	1045	1051	1180	1199	1172	1214	1299	1268	1345	1429	1394	1516	1607	1625	1587	1629	1612	1551	1566	1546	1471	1558	1541	1600	1540	1566	1508	1524	1483
1291	1282	1218	1106	1150	1230	1252	1239	1229	1269	1241	1237	1300	1301	1354	1352	1273	1291	1222	1212	1207	1219	1220	1287	1263	1324	1364	1374	1398	1491	1457	1641	1628	1732	1816	1834	1913	1859	1833	1817	1747	1753	1714	1679	1791	1785	1793	1805	1863	1783
1411	1355	1368	1352	1330	1323	1333	1254	1207	1212	1252	1322	1386	1445	1484	1551	1553	1582	1559	1601	1413	1488	1624	1527	1589	1651	1699	1840	1846	1858	1927	1948	2060	2302	2266	2315	2381	2316	2345	2173	2171	2178	2130	2142	2094	2188	2226	2287	2263	2200
1441	1380	1400	1405	1451	1412	1404	1442	1440	1366	1342	1343	1429	1597	1705	1766	1752	1875	1807	1857	1854	1812	1859	1865	1822	2043	1980	2119	2176	2282	2285	2363	2415	2583	2675	2569	2662	2621	2645	2604	2540	2383	2396	2305	2457	2409	2459	2359	2407	2378
1358	1424	1425	1482	1520	1610	1625	1584	1617	1590	1523	1551	1581	1584	1730	1752	1822	1706	1953	1911	1923	1818	1935	1837	1919	1908	2025	2049	2090	2170	2313	2376	2454	2537	2619	2492	2519	2518	2559	2548	2526	2448	2378	2240	2213	2231	2244	2273	2272	2290
1261	1437	1547	1581	1712	1830	1931	1815	1782	1744	1696	1624	1624	1719	1750	1825	1958	1882	2016	1962	1912	1921	1948	1972	1912	2069	2070	2094	2083	2167	2168	2298	2526	2486	2543	2430	2474	2440	2566	2477	2398	2525	2412	2262	2205	2254	2191	2175	2254	2203
1271	1412	1611	1721	1824	1893	1956	1918	1903	1887	1814	1639	1723	1721	1830	1956	1932	2047	2056	2117	2191	2276	2081	2207	2289	2332	2319	2404	2503	2542	2640	2722	2783	2784	2812	2827	2783	2741	2739	2729	2690	2680	2662	2555	2562	2656	2549	2546	2652	2564
1287	1472	1681	1746	1822	1861	1912	1980	1827	1788	1799	1764	1807	1743	1824	1963	2114	2168	2291	2352	2411	2279	2324	2465	2416	2600	2643	2648	2709	2847	2788	2981	3012	3175	3127	2996	3086	2973	3066	3008	2991	2865	2839	2753	2849	2786	2900	2914	2858	2880
1381	1471	1633	1718	1838	1843	1804	1688	1753	1764	1646	1639	1532	1594	1704	1841	1974	2021	2181	2175	2382	2292	2479	2343	2474	2528	2486	2617	2604	2800	2845	2977	3123	3121	3079	3065	2960	3023	2996	2940	2922	2938	2819	2887	2783	2817	2860	2993	2948	2966
1405	1515	1637	1736	1802	1750	1698	1629	1623	1580	1474	1502	1447	1448	1515	1842	1795	1990	2127	2214	2220	2266	2313	2342	2465	2387	2573	2476	2592	2819	2815	3037	3105	3082	3182	3040	3017	3019	2973	3000	3110	2888	2924	2914	3010	2963	2948	3171	2966	3048
1330	1511	1693	1637	1844	1755	1793	1596	1664	1599	1551	1548	1545	1560	1679	1922	2071	2083	2227	2406	2424	2562	2620	2548	2782	2645	2771	2906	3078	3252	3258	3386	3532	3459	3506	3492	3462	3309	3218	3226	3264	3286	3299	3322	3326	3439	3479	3571	3408	3429
1462	1547	1707	1665	1718	1811	1869	1778	1803	1852	1759	1692	1802	1826	1951	2069	2305	2298	2425	2727	2691	2710	2857	2920	2819	2960	3079	3150	3258	3367	3540	3626	3730	3727	3733	3663	3514	3532	3425	3396	3404	3456	3403	3586	3712	3690	3932	3929	3641	3657
1351	1504	1650	1878	1851	1933	2011	1880	1889	1942	1864	1836	1808	1942	1969	2055	2178	2356	2321	2384	2362	2503	2568	2545	2649	2754	2787	2786	2925	2944	3167	3095	3249	3190	3068	3083	3134	2968	2915	2804	3018	2862	2976	3060	3051	3193	3246	3259	3321	3182
1490	1503	1568	1793	1964	2006	1974	2033	1901	1871	1899	1788	1819	1853	1937	1959	2038	2132	2185	2117	2153	2165	2182	2316	2413	2405	2480	2486	2472	2612	2604	2564	2577	2542	2511	2437	2444	2497	2415	2328	2440	2414	2412	2530	2571	2654	2662	2655	2688	2615
1468	1467	1504	1611	1868	1859	1904	1894	1845	1770	1742	1691	1665	1722	1802	1821	1906	1971	1996	2099	2144	2145	2197	2271	2303	2347	2436	2502	2379	2466	2606	2540	2549	2490	2475	2374	2380	2399	2361	2414	2239	2315	2354	2455	2616	2590	2612	2676	2722	2676
1527	1475	1416	1555	1727	1746	1680	1850	1754	1545	1630	1610	1496	1600	1554	1683	1783	1721	1748	1814	1930	1972	1983	2174	2111	2164	2179	2183	2233	2257	2448	2396	2454	2440	2334	2363	2245	2292	2262	2220	2135	2129	2176	2223	2258	2311	2411	2586	2509	2470
1482	1569	1474	1461	1645	1666	1534	1590	1556	1479	1447	1368	1350	1397	1396	1402	1345	1379	1378	1373	1329	1508	1516	1503	1469	1521	1603	1545	1543	1614	1580	1728	1741	1720	1680	1550	1572	1545	1587	1561	1511	1462	1510	1491	1488	1562	1531	1683	1739	1664
1355	1437	1322	1173	1300	1530	1406	1354	1310	1260	1261	1331	1234	1222	1274	1175	1224	1114	956	1001	979	1039	1044	1017	959	997	1029	928	956	929	915	976	999	919	895	901	845	965	962	999	933	836	886	863	872	894	895	902	891	847
1142	1193	1139	1069	1111	1193	1291	1187	1190	1257	1224	1228	1227	1282	1357	1223	1256	1202	1101	1089	1044	1053	1046	1061	1013	1030	950	920	893	823	814	778	802	805	739	779	849	871	943	913	898	939	860	782	847	808	798	833	793	791
1157	1068	1052	885	902	1000	955	972	994	1067	1002	1058	1072	1056	1186	1094	1175	1285	1277	1180	1306	1255	1307	1290	1343	1221	1192	1209	1093	1013	953	957	995	1037	1045	1059	1151	1251	1300	1368	1342	1359	1264	1178	1185	1175	1079	1054	1133	1095
1290	1302	1216	998	940	968	957	895	910	945	945	918	845	836	859	840	890	913	1062	1112	1128	1186	1277	1299	1349	1346	1361	1254	1209	1183	1159	1143	1168	1168	1269	1297	1434	1424	1469	1630	1626	1650	1586	1555	1549	1472	1410	1360	1376	1347
1375	1551	1566	1388	1339	1455	1367	1213	1342	1309	1328	1243	1167	1126	1071	1004	909	832	866	888	915	977	999	1071	1202	1228	1226	1274	1139	1159	1139	1176	1149	1201	1197	1301	1341	1431	1517	1547	1611	1627	1557	1521	1614	1534	1479	1423	1368	1421
1580	1923	1923	1824	1801	1877	1823	1714	1846	1812	1730	1860	1719	1674	1519	1468	1391	1170	1087	1025	1012	924	924	1007	1035	1054	1172	1094	1069	1143	1146	1158	1138	1089	1168	1248	1334	1379	1457	1510	1482	1569	1483	1491	1476	1391	1449	1343	1395	1358
1826	1996	2087	2092	1957	2173	2104	2019	2177	2214	2134	2253	2292	2243	2234	2155	1896	1724	1496	1376	1234	1084	947	969	1021	1022	1039	1033	1052	1050	1045	1101	1076	1105	1211	1276	1301	1382	1374	1497	1428	1526	1514	1467	1475	1398	1339	1398	1402	1279
1822	2137	2195	1948	2087	2249	2286	2146	2312	2448	2354	2534	2542	2398	2393	2255	2221	1918	1707	1471	1357	1151	1082	948	1028	1088	1065	1020	1031	1011	1022	994	1042	1082	1117	1199	1266	1363	1399	1419	1449	1375	1345	1466	1431	1369	1456	1365	1438	1430
1629	1827	1753	1745	1874	2153	2106	2138	2286	2173	2131	2151	2017	1950	2050	1881	1892	1675	1482	1278	1111	1080	1029	934	922	958	998	1085	1042	974	1038	1015	996	1074	1128	1252	1281	1311	1327	1405	1334	1362	1344	1395	1422	1488	1466	1434	1423	1474
1310	1371	1318	1434	1550	1713	1721	1735	1829	1696	1523	1550	1383	1271	1279	1292	1280	1136	1004	887	869	810	889	930	948	948	1045	1047	1138	1100	1086	1051	1106	1075	1187	1238	1236	1323	1409	1427	1348	1446	1404	1437	1483	1377	1464	1497	1442	1536
1085	1135	1074	1088	1248	1295	1181	1296	1221	1047	1051	966	888	927	880	926	900	815	831	734	784	786	841	932	1009	1022	1056	1123	1137	1192	1168	1156	1226	1162	1205	1264	1207	1344	1373	1371	1439	1377	1491	1451	1524	1452	1415	1469	1470	1442
1088	1172	1018	1070	1185	1165	921	971	917	776	750	813	741	833	969	946	925	869	822	785	778	829	935	939	1029	1069	1189	1130	1159	1231	1260	1146	1226	1168	1248	1202	1243	1285	1359	1379	1386	1453	1466	1474	1518	1448	1421	1420	1527	1442
1159	1235	1187	1215	1271	1091	1008	928	897	775	807	889	909	1155	1216	1180	1100	983	892	843	832	903	916	988	1027	1114	1147	1181	1124	1190	1231	1229	1120	1171	1216	1233	1253	1261	1303	1439	1352	1428	1429	1433	1469	1500	1359	1348	1366	1479
1275	1260	1295	1458	1511	1290	1094	1055	1005	893	937	991	1109	1258	1377	1357	1193	1051	936	868	888	884	986	971	1071	1077	1168	1236	1213	1169	1200	1208	1187	1285	1237	1263	1260	1309	1327	1392	1401	1467	1435	1391	1382	1384	1318	1361	1433	1447
1336	1351	1376	1534	1599	1441	1331	1251	961	969	1029	1027	1179	1399	1428	1389	1250	1146	997	916	886	932	922	960	1009	1066	1123	1207	1165	1193	1143	1148	1248	1101	1206	1184	1283	1241	1351	1439	1473	1431	1431	1412	1433	1295	1367	1406	1361	1538
1264	1343	1551	1614	1637	1464	1328	1188	1037	1057	1007	1035	1176	1382	1421	1331	1245	1207	995	978	937	1046	961	991	1053	1132	1132	1172	1181	1115	1108	1142	1096	1145	1175	1184	1239	1293	1313	1398	1512	1460	1492	1536	1370	1378	1359	1379	1420	1504
1238	1284	1503	1515	1473	1350	1261	1079	967	1084	1024	1006	1164	1306	1336	1304	1278	1136	1059	1056	982	1034	999	1075	1109	1129	1187	1176	1165	1171	1187	1052	1140	1092	1129	1172	1209	1252	1353	1465	1410	1352	1415	1331	1381	1371	1311	1450	1483	1460
1143	1289	1255	1297	1300	1181	1097	965	955	914	913	904	1054	1152	1180	1135	1159	1141	1028	1121	1065	1132	1055	1135	1187	1209	1152	1263	1197	1204	1124	1176	1174	1125	1122	1132	1158	1318	1388	1394	1392	1316	1306	1309	1302	1351	1300	1352	1467	1507
1208	1338	1262	1291	1157	1144	1029	1009	885	871	814	934	957	1013	1108	981	1110	1004	1042	1015	1095	1225	1106	1165	1164	1167	1182	1183	1219	1188	1194	1076	1169	1170	1200	1191	1164	1253	1263	1377	1448	1394	1310	1265	1290	1267	1240	1292	1390	1485
[truncated: 920 more columns]
