# Supplementary material for: Spatial Resolution and Refractive Index Contrast of Resonant Photonic Crystal Surfaces for Biosensing
Source: IEEE Photonics J. Author manuscript; Available in PMC 2015 Sep 7. (PMC4561521; doi:10.1109/JPHOT.2015.2435699)
Supplement: fig2_data [file NIHMS64775-supplement-fig2_data.gz › Volumes/graham/MacBook_backup/PhD_folder_2015_06_02/paper_improvements/IEEE_J_Photonics/final_files/data_files/fig2/0pc_p555f85/i2.csv]

6615	6060	6266	6214	6350	6379	6416	6334	6353	6440	6468	6616	6703	6724	6666	6708	6405	6184	5827	5722	5805	5859	5886	6199	6584	6664	6775	6739	6743	6593	6492	6170	5991	5921	6102	6083	6267	6378	6467	6461	6274	6439	6441	6680	6687	6861	6796	6723	6691	6928
7223	7286	7398	7350	7145	7010	6788	6762	6807	6970	7141	7248	7186	7113	7081	6666	6372	6101	5839	5955	6298	6172	6647	6926	7250	7694	7307	7200	7014	6911	6476	6498	6297	6467	6565	6599	6543	6602	6750	6539	6453	6755	6877	7027	7265	7248	7312	7201	7204	7130
7149	7133	7322	7133	6621	6534	6256	6463	6568	6528	6933	6873	6728	6513	6540	6524	6238	6133	6084	6217	6288	6527	6855	7157	7452	7504	7288	6841	6887	6394	6142	6619	6604	6821	6736	6660	6614	6452	6592	6397	6348	6707	6780	7072	7066	7081	7338	7076	7181	7174
7254	7018	6914	6607	6489	6441	6255	6253	6371	6374	6350	6494	6389	6195	6342	6317	6354	6291	6444	6500	6692	6964	7109	7362	7544	7334	6949	6459	6240	6157	6137	6332	6676	6812	6733	6728	6508	6401	6407	6138	6491	6774	6903	7006	7110	7236	7283	7205	7202	7264
6938	6692	6627	6491	6372	6444	6305	6041	6279	6242	5902	6040	5967	5972	6196	6185	6521	6829	6982	7092	7160	7408	7383	7563	7283	6930	6502	6083	6216	6144	6307	6518	6639	6871	6644	6601	6615	6482	6370	6485	6710	6969	6922	7071	7047	7176	7427	7402	7622	7794
6743	6864	6608	6539	6326	6524	6420	6132	6312	6139	5956	6081	6031	6199	6410	6366	6779	7136	7394	7408	7445	7390	7389	7146	6937	6679	6413	6279	6217	6409	6508	6794	6765	6835	6870	6601	6635	6400	6324	6715	6826	6920	7038	6859	7228	7044	7443	7682	7905	7778
6671	6727	6725	6695	6600	6645	6626	6501	6364	6330	6270	6223	6281	6382	6722	6948	7209	7539	7663	7497	7538	7406	7129	7047	6669	6427	6428	6454	6723	6593	7045	7145	7197	7088	6935	6692	6521	6444	6523	6837	7115	6916	6872	6972	6960	7186	7462	8150	8311	7889
6789	6933	7010	6744	6776	6734	6968	6886	6625	6750	6575	6575	6776	6932	7023	7170	7589	7821	7611	7556	7226	7093	6796	6612	6496	6515	6582	6721	6646	7238	7260	7324	7238	6965	6951	6651	6408	6405	6839	7004	7366	7006	7040	6926	6997	7262	7719	8116	8326	7979
7220	7086	6932	6844	6965	6998	7231	7283	7202	7013	7205	7427	7282	7399	7243	7396	7593	7777	7542	7362	7140	6767	6396	6382	6566	6452	6689	7058	7248	7396	7327	7410	7180	7007	6702	6593	6670	6573	6761	6892	7097	7010	6941	7089	7001	7369	7723	7855	8014	7741
7566	7315	7150	7292	7304	7513	7566	7848	7692	7792	7762	7824	7793	7879	7673	7718	7597	7582	7312	6889	6639	6395	6336	6395	6510	6614	7158	7476	7489	7404	7333	7353	6918	6826	6804	6690	6711	6911	6610	6834	7113	7062	6917	6814	7142	7342	7426	7677	7531	7608
7718	7408	7467	7462	7514	7772	7825	7941	7878	7940	8088	7831	7940	7900	7630	7353	7223	7022	6943	6478	6316	6329	6245	6675	6675	6954	7392	7369	7599	7296	7206	6955	7184	6646	6679	6863	6756	6955	6851	6630	6947	6899	7060	6922	7106	7388	7364	7292	7521	7593
7815	7569	7485	7551	7847	7771	7981	7843	7841	8160	8104	7860	7696	7556	7228	6989	6833	6624	6412	6278	6399	6497	6570	6685	6787	7213	7226	7434	7013	6980	6881	6784	6943	6863	6900	7013	7051	7152	6853	6746	6618	6988	7135	7371	7336	7242	6966	7288	7461	7860
7719	7589	7260	7504	7419	7588	7555	7633	7681	7844	7539	7535	7243	7073	6822	6463	6446	6482	6343	6369	6748	6666	6958	7027	7096	7055	6986	6710	6817	6785	6692	6732	6688	6716	7018	6926	7221	6978	6595	6595	6385	6923	7293	7398	7276	7020	7018	7343	7489	7714
7369	7125	7123	7107	7189	7442	7306	7429	7403	7182	7215	6934	6641	6539	6323	6386	6418	6537	6370	6794	6915	6907	7200	6958	6856	6746	6623	6512	6517	6468	6377	6368	6723	6988	6944	7116	6903	6804	6379	6363	6547	6932	7117	7017	7055	6949	6669	7136	7418	7684
6906	6706	6750	6944	6955	7020	7470	7290	7131	6762	6803	6761	6503	6198	6262	6427	6773	6980	6961	7015	7098	7220	7044	6887	6606	6578	6255	6288	6392	6450	6609	6683	6712	6940	6949	6714	6706	6504	6495	6505	6520	6677	6901	6920	6913	6604	6645	7084	7220	7735
6985	6737	6752	6968	6853	7162	7290	7121	6929	6865	6641	6387	6423	6414	6597	6775	6793	7217	7124	7207	7210	7335	6721	6623	6250	6081	6090	6286	6316	6424	6504	6697	6838	6709	6847	6608	6533	6328	6611	6408	6473	6380	6659	6844	6680	6618	6964	7040	7406	7668
6950	6712	6685	6946	7002	7280	7249	7242	6999	6759	6541	6382	6373	6549	6660	6833	7240	7388	7403	7316	7031	6758	6549	6290	5968	6053	6156	6346	6516	6505	6647	6686	6911	6760	6615	6468	6338	6525	6758	6482	6603	6366	6600	6459	6667	6758	6884	7045	7281	7086
7327	7071	7051	7362	7280	7240	7301	7289	7184	7040	6877	6584	6729	6866	7057	7092	7276	7451	7075	7007	6835	6391	6139	5949	6018	6016	6542	6508	6688	6769	6745	6607	6530	6518	6292	6376	6550	6672	6829	6569	6445	6356	6216	6400	6602	6898	6972	7210	7087	6753
7685	7566	7498	7452	7436	7421	7535	7514	7255	7329	6867	6740	6980	6793	6987	7228	7209	7034	6780	6531	6497	6147	6138	5959	6139	6206	6422	6696	6824	6783	6571	6359	6271	6384	6272	6371	6675	6820	6982	6696	6306	6339	6225	6430	6646	7252	7234	6965	6735	6602
7876	7662	7650	7629	7392	7283	7295	7451	7370	7055	7119	6859	6852	6809	6697	6838	6825	6736	6666	6397	6307	6150	6153	6445	6478	6412	6644	6855	6712	6471	6433	6369	6347	6248	6461	6703	6851	7117	7142	6810	6379	6104	6379	6655	7019	6976	7058	6726	6719	6724
7666	7496	7263	7318	7330	7172	7241	7001	7301	6839	6992	6747	6535	6550	6320	6269	6323	6397	6341	6418	6387	6535	6716	6593	6615	6716	6715	6632	6564	6400	6324	6289	6397	6156	6547	6807	6915	6943	6938	6598	6392	6478	6607	6846	6911	7081	6835	6665	6806	6852
7184	6970	6963	6754	7004	6970	6885	6772	6898	6716	6759	6646	6253	6044	6016	5898	6257	6360	6427	6526	6708	6764	6890	6968	6740	6529	6310	6424	6370	6264	6299	6266	6381	6556	6673	6830	6819	6768	6606	6643	6703	6725	6700	7069	6804	6812	6566	6702	6803	6815
6839	6808	6704	6814	6626	6689	6450	6596	6732	6774	6547	6475	6181	5873	6114	6056	6298	6668	6794	7103	6695	6938	6881	6857	6696	6359	6337	6074	6072	6250	6314	6549	6601	6715	6558	6578	6661	6731	6560	6740	6960	6961	6768	6952	6521	6622	6456	6824	6693	7134
6663	6528	6567	6769	6583	6517	6622	6702	6817	6688	6600	6604	6535	6154	6449	6456	6727	6937	7152	7241	7296	7184	6810	6443	6532	6200	6212	6126	6167	6375	6490	6650	6784	6583	6289	6294	6495	6619	6814	7078	7281	7013	6815	6750	6595	6754	6697	7130	7020	7323
6786	6896	7019	6896	6992	6822	7003	6998	6860	6982	6728	6781	6495	6547	6503	6769	6771	6784	7058	7113	6940	6821	6406	6174	6111	6151	6262	6284	6449	6641	6755	6626	6828	6647	6466	6036	6421	6702	6925	7270	7133	7077	6831	6808	6965	7051	7132	6995	7027	6977
7153	7136	7596	7486	7338	7160	7403	7111	7129	7225	7083	6807	6921	6694	6965	6797	6571	6748	6836	6858	6790	6396	6445	6216	6312	6248	6540	6643	6683	6756	6452	6681	6397	6404	6440	6343	6543	6969	7268	7324	7214	7052	7048	7036	7221	7252	7403	7196	7122	7123
7523	7478	7667	7628	7602	7396	7133	7079	7296	7224	7118	7215	7050	6954	6767	6749	6563	6427	6422	6466	6452	6285	6014	6379	6564	6619	6787	6754	6823	6828	6581	6269	6426	6507	6502	6634	6830	6981	7237	7054	7300	7195	7203	7174	7566	7504	7578	7064	7204	6781
7546	7386	7593	7514	7378	7064	7006	6961	6787	6944	6977	6828	6829	6730	6588	6468	6403	6354	6368	6322	6238	6388	6580	6690	6817	7101	6810	6827	6733	6631	6470	6354	6482	6667	6697	6791	7056	6939	6895	6994	7025	7190	7239	7383	7655	7548	7057	6847	6927	6897
7441	6987	7156	7117	6956	6939	6718	6457	6637	6464	6701	6730	6793	6845	6574	6278	6332	6368	6527	6446	6565	6808	6735	6760	6770	7033	7012	6639	6530	6392	6639	6654	6792	6936	6951	7095	6902	6725	6887	6963	7082	7347	7415	7616	7584	7287	6982	6755	7073	7297
7083	7007	6751	6821	6632	6526	6378	6258	6249	6334	6248	6613	6603	6688	6700	6360	6361	6459	6656	6720	6730	6911	6850	6693	6890	6782	6774	6635	6599	6528	6536	6710	6797	7087	7057	6705	6791	6651	6760	6885	7117	7291	7458	7297	7264	6978	6801	6873	6926	7209
6825	6900	6783	6850	6708	6350	6344	6140	6114	6359	6455	6515	6672	6821	6786	6586	6585	6516	6621	6817	6871	6808	6613	6680	6649	6549	6669	6659	6661	6613	6583	6622	6653	6906	6575	6495	6462	6512	6596	7057	7089	7195	7166	7017	6691	6852	6787	6961	6854	6935
7309	7052	7101	7104	6639	6589	6285	6173	6395	6383	6539	6682	6841	6897	6985	6838	6748	6634	6712	6616	6515	6667	6396	6359	6375	6315	6559	6637	6836	6685	6586	6402	6337	6362	6198	6293	6456	6492	6678	7069	6913	6911	6697	6559	6761	6940	6706	6792	6449	6428
7670	7644	7482	7353	6893	6895	6505	6387	6360	6539	6505	6578	6655	6808	6805	6804	6604	6572	6612	6452	6396	6429	6176	6203	6337	6381	6725	6912	6683	6609	6502	6140	6123	6037	6109	6395	6586	6504	6742	6839	6643	6490	6279	6815	6966	6944	6809	6683	6284	6049
7767	7471	7403	7338	7111	6805	6652	6426	6250	6349	6431	6538	6534	6429	6496	6475	6302	6409	6342	6507	6456	6286	6170	6394	6515	6743	6787	6807	6778	6490	6396	6153	5953	6329	6525	6625	6661	6638	6462	6712	6529	6541	6784	7006	7048	7049	6529	6443	6046	6330
7258	7293	7414	7047	7051	6657	6337	6379	6115	6207	6094	6337	6314	6347	6101	6325	6239	6251	6539	6430	6419	6376	6635	6557	6494	6591	6571	6561	6596	6299	6250	6319	6368	6540	6750	6723	6579	6447	6546	6300	6544	7047	7035	7230	7065	6688	6481	6402	6383	6546
7128	6863	6813	6667	6601	6441	6166	6043	5813	5870	6078	6097	6271	6409	6303	6470	6473	6588	6667	6679	6646	6654	6770	6501	6458	6213	6326	6556	6536	6472	6558	6418	6574	6758	6755	6663	6576	6425	6392	6832	6948	7045	7227	7066	6898	6603	6492	6591	6617	6614
7101	6821	6860	6726	6530	6359	6243	6279	6050	6070	5972	6133	6364	6494	6551	6473	6636	6827	6672	6735	6630	6600	6683	6618	6355	6416	6394	6554	6837	7009	6882	6797	6738	6694	6766	6552	6556	6710	6675	6882	7225	7468	7009	6961	6712	6762	6847	6918	6961	6876
7318	7112	7037	6965	6953	6814	6459	6547	6485	6284	6430	6552	6525	6414	6235	6489	6520	6642	6583	6652	6490	6532	6294	6542	6429	6554	6631	6975	7412	7176	7232	7034	6807	6818	6907	6787	6898	6847	6989	7205	7064	7188	6992	6830	6992	6954	7114	7122	6987	6730
7598	7425	7383	7297	7157	7123	6902	6854	6606	6809	6762	6379	6371	6354	6283	6369	6444	6209	6361	6548	6640	6633	6552	6693	6613	6776	6962	7242	7389	7282	7287	6920	6796	7023	7030	7191	7251	7027	7163	7034	7234	6904	7057	7039	7077	7313	7179	7188	6897	6961
7577	7511	7540	7398	7226	7044	6610	6856	6484	6576	6472	6300	6260	6139	6091	6142	6332	6347	6543	6660	6890	6898	7045	7056	6754	7104	6970	6981	7091	7276	7075	7031	7033	7241	7283	7202	7090	7023	6996	6985	6984	7240	7219	7405	7277	7082	6884	6817	6801	7116
7534	7506	7418	7459	6988	6882	6598	6504	6375	6532	6415	6326	6292	6097	6244	6471	6416	6661	6657	7151	6978	7103	7185	7181	7147	6898	6944	7072	6946	7361	7124	7279	7288	7301	7316	7228	7048	7051	6963	6739	7090	7174	7237	7073	6926	6615	6505	6783	7105	7198
7707	7328	7439	6984	6923	6653	6566	6237	6594	6550	6550	6464	6656	6349	6327	6486	6675	6671	6986	7050	7085	7053	7284	7197	7047	6993	6886	7093	7464	7447	7580	7433	7262	7363	7149	7069	6978	6892	6940	7080	7300	7201	7143	6794	6677	6550	6614	6886	7148	7105
7732	7536	7310	6978	6960	6776	6838	6640	6927	6835	6838	6939	6870	6661	6423	6538	6685	6582	6846	6827	6903	7102	7080	7067	7109	6940	7007	7166	7530	7414	7330	7175	7155	7023	6970	7113	6985	7090	7171	7120	7154	6896	6783	6635	6525	6504	6892	7070	7068	6734
7989	7583	7324	7003	6962	6979	6769	7044	6973	7129	7128	7065	6965	6557	6499	6521	6681	6535	6688	6714	6922	7051	7223	7424	7274	7309	7412	7365	7465	7196	7010	6917	6681	6770	6652	6905	7101	7079	7247	7048	6892	6595	6746	6453	6508	6743	6867	6597	6653	6279
7957	7559	7362	7232	7052	6912	7107	7003	7196	7316	7059	6948	6823	6712	6393	6506	6404	6583	6734	6824	7099	7438	7436	7553	7427	7337	7023	7263	7216	6797	6722	6395	6387	6459	6752	6899	6889	6999	6825	6660	6517	6486	6711	6796	6820	6709	6448	6092	6236	6296
7694	7370	7199	7149	6964	6857	6842	6980	7204	7102	6796	7139	6906	6593	6646	6564	6528	6628	6768	6765	7217	7409	7442	7455	7296	6985	7118	6909	6702	6752	6664	6591	6322	6604	6602	6607	6675	6621	6326	6489	6426	6653	6886	6904	6701	6219	5982	6150	6226	6462
7594	7338	7186	7121	6855	6837	6900	7047	6958	7163	7283	7137	6858	6881	6631	6816	6544	6609	6764	7131	7198	7400	7277	7068	6840	6859	6915	6641	6645	6668	6595	6428	6273	6288	6426	6233	6133	6495	6421	6593	6830	6792	6542	6667	6271	6105	5977	6471	6480	6577
7834	7450	7420	7153	7005	6994	7049	7119	7120	7309	7309	7289	7129	7195	7066	6874	6804	6637	6573	6769	6917	6812	6924	6722	6749	6831	6806	6844	6780	6728	6497	6137	5987	6057	5843	6060	6286	6361	6652	6572	6417	6511	6175	6159	6198	6369	6466	6622	6636	6290
8069	7645	7588	7281	7054	7035	7113	7173	7205	7232	7080	7369	7149	7044	7000	6788	6467	6249	6340	6582	6681	6737	6978	6845	6961	7114	6885	6962	6810	6770	6077	5910	5771	5909	5889	6123	6365	6702	6546	6380	6374	6055	6190	6111	6649	6546	6753	6353	6404	6278
7864	7537	7542	7198	7194	7157	7293	7023	7178	7186	7075	7081	6893	6712	6618	6624	6434	6143	6199	6374	6734	6841	6834	6882	6934	7047	6946	6976	6644	6191	5978	6166	6004	6029	6392	6567	6611	6514	6345	5991	6137	6067	6426	6398	6868	6763	6516	6431	6169	6421
7621	7339	7377	7125	7052	6905	7072	7044	6834	7065	6719	6686	6707	6629	6542	6598	6419	6448	6390	6613	6983	7099	6952	6913	6755	6623	6678	6606	6447	6112	6146	6198	6285	6374	6666	6493	6385	6305	6057	6085	6249	6404	6735	6734	6660	6795	6592	6943	6717	7358
7541	7266	7302	7244	6985	6866	7079	6999	6952	6966	6943	6721	6807	6807	6564	6548	6675	6494	6614	6840	6916	6940	6632	6525	6329	6292	6596	6498	6389	6553	6616	6563	6395	6441	6277	6261	6211	6132	6278	6502	6565	6739	6596	6642	6538	6814	6897	7099	6939	7104
7941	7660	7634	7517	7262	7182	7204	6964	6847	6858	6911	6887	6802	6709	6603	6701	6532	6584	6588	6607	6713	6412	6313	6578	6571	6788	6505	6865	6825	6830	6491	6397	6536	6165	6311	6250	6562	6634	6804	6566	6567	6561	6435	6520	6917	6991	7063	7022	7015	6669
7827	7797	7727	7675	7203	7106	6995	6650	6771	7006	6728	6755	6632	6536	6410	6385	6360	6273	6414	6562	6689	6309	6603	6583	6631	6754	6908	6848	6768	6618	6243	6291	6425	6451	6449	6764	6910	6892	6784	6523	6380	6483	6636	6898	7032	7210	7064	6853	6844	6829
7641	7620	7730	7236	7102	6989	6670	6549	6372	6625	6617	6547	6714	6243	6540	6368	6444	6703	6869	6825	6764	6818	6622	6643	6760	6594	6559	6496	6531	6508	6450	6466	6486	6493	6650	6684	6755	6559	6409	6509	6465	6683	7019	7239	7208	7072	6942	6720	6836	7103
7544	7396	7563	7179	6958	6526	6519	6355	6529	6546	6770	6699	6603	6648	6552	6529	6720	6881	7044	7020	6980	6580	6359	6411	6214	6319	6291	6545	6573	6829	6799	6884	6542	6537	6548	6534	6503	6370	6617	6708	6893	7040	7069	7238	7175	6789	6842	6985	7143	7203
7406	7318	7322	7163	6867	6824	6578	6627	6701	6808	6846	6718	6725	6768	6662	6731	6875	6910	7021	6998	6958	6388	6481	6445	6549	6456	6651	6809	6900	6965	6913	6677	6282	6473	6407	6541	6518	6655	6999	7174	7161	6867	6874	6957	7142	7024	7342	7212	6973	7007
7483	7491	7401	7028	6929	6593	6512	6428	6646	6756	6815	6658	6720	6654	6590	6613	6770	6830	7028	7007	6964	6812	6928	6680	6774	6926	6984	6819	6853	6882	6601	6433	6095	6444	6536	6531	7010	7178	6904	7209	6829	6922	7117	7231	7273	7451	7238	7273	7028	6944
7363	7157	7018	6815	6803	6623	6410	6175	6436	6657	6847	6650	6494	6587	6580	6639	6819	6942	7142	7093	7253	7069	6893	6866	7029	6847	6993	6874	7075	6559	6651	6515	6703	6792	6834	6887	6862	6815	7141	7147	6938	7190	7195	7657	7676	7389	7112	7016	7021	7061
7489	6998	6896	6658	6612	6228	6224	6440	6403	6662	6752	6757	6741	6674	6800	6923	7087	7294	7514	7247	7265	6965	6856	6821	6938	6882	6725	6748	6929	6916	6743	6755	6738	6753	6746	6759	6719	6878	7069	7157	7209	7237	7599	7526	7404	7429	7201	7372	7205	7080
7448	7128	6916	6690	6410	6506	6617	6421	6497	6809	6825	6849	6872	7047	6930	6974	7161	7127	7303	7253	7065	6733	6766	6882	7005	6883	7057	7111	7028	7077	6885	6698	6673	6517	6671	6820	6978	6961	7105	7520	7206	7094	7424	7295	7330	7264	7189	7343	7328	7130
7430	7050	7076	6872	6535	6693	6534	6464	6646	6915	6851	6926	6873	6970	7018	7051	7074	7061	7150	7036	7013	7007	7041	6836	6956	7261	7434	7256	7271	7161	6799	6572	6759	6602	6614	6842	7083	7253	7534	7253	6923	7017	6978	7122	7150	7290	7307	7131	7157	6693
7558	7338	6914	6797	6600	6427	6465	6634	6486	6510	6802	6836	6974	6814	6814	6979	7136	6974	7201	7109	7478	7122	7288	7053	7085	7148	7442	7170	7184	6954	7038	7044	6721	6924	6934	6979	7277	7307	7082	6938	6870	6985	7126	7269	7365	7289	7204	7217	6879	6959
7411	7155	7084	6748	6592	6376	6598	6644	6551	6442	6735	6809	7001	6849	6926	7161	7314	7442	7274	7502	7381	7233	7037	6993	6962	7270	7200	7281	7274	7170	7152	7158	7212	7121	7012	6838	6970	7087	7039	6885	7037	7226	7450	7347	7270	7067	6835	7083	7121	7078
7414	7238	7338	6755	6767	6534	6657	6773	6679	6900	6685	6859	7122	7100	7285	7352	7231	7654	7383	7536	7135	7073	6918	6697	7024	7102	7373	7405	7361	7374	7360	7464	7198	7016	6987	6876	6776	7026	7173	7092	7294	7460	7574	7168	7136	7172	7062	7044	7076	7229
7601	7329	7386	7117	6912	6820	6660	6610	6580	6855	6701	6951	6989	7007	7217	7189	7330	7490	7554	7427	7294	7172	6837	7094	6977	7235	7442	7606	7369	7557	7643	7344	7294	7117	7007	7196	7309	7299	7220	7250	7243	7207	7397	7292	7128	7198	7212	7249	7149	7227
7500	7332	7263	7105	7117	6858	6706	6535	6666	6702	6676	6897	6798	7041	7013	7128	7473	7506	7623	7594	7327	7312	7098	7181	7036	7142	7263	7433	7398	7294	7448	7347	7551	7455	7525	7464	7471	7382	7410	7431	7219	7443	7438	7487	7452	7438	7224	7300	7438	7378
7550	7236	7189	7024	6810	6681	6798	6725	6698	6582	6621	6727	6767	6950	6943	7169	7575	7715	7714	7638	7506	7259	7111	7188	7105	7023	7050	7284	7311	7548	7682	7647	7613	7676	7697	7593	7507	7274	7379	7576	7327	7737	7665	7579	7441	7223	7136	7186	7449	7295
7550	7323	7216	6706	6820	6690	6840	6886	6743	6976	6777	6688	6785	6770	7033	7261	7425	7607	7755	7706	7300	7115	7129	7203	6948	7106	7406	7391	7687	7268	7624	7625	7740	7656	7465	7688	7530	7645	7633	7713	7677	7748	7838	7591	7436	7355	7292	7299	7441	7379
7682	7267	7064	6844	6650	6662	6764	6938	6847	6994	6622	6542	6474	6692	6940	7216	7328	7539	7644	7451	7238	7268	7217	7197	7100	7394	7290	7432	7416	7252	7427	7453	7679	7456	7625	7578	7788	7895	8039	7660	7812	7803	7668	7462	7338	7339	7523	7507	7757	7591
7550	6899	6829	6523	6635	6622	6611	6651	6866	6704	6762	6400	6475	6619	6985	7275	7420	7522	7669	7420	7525	7437	7301	7288	7177	7112	7419	7392	7248	7329	7138	7234	7413	7441	7557	7642	7841	7780	7624	7669	7790	7710	7715	7616	7585	7703	7669	7638	7772	7538
7147	6712	6597	6367	6312	6502	6686	6849	6886	6690	6575	6506	6445	6610	6772	7118	7335	7578	7599	7709	7298	7308	7242	7176	6975	7208	7231	7125	7063	7212	7131	7193	7420	7255	7537	7651	7777	7537	7542	7766	8043	7811	7780	7803	7674	7673	7660	7801	7795	7862
7117	6460	6492	6371	6242	6419	6640	6831	6900	6821	6644	6668	6554	6537	6816	7027	7303	7449	7478	7188	7274	7177	7073	7186	7082	7203	7246	7452	7309	7291	7131	7259	7253	7368	7288	7253	7623	7555	7493	7850	7994	7934	7625	7941	7784	7755	7774	7882	7716	8064
6878	6492	6494	6277	6285	6300	6737	6891	6946	6868	6742	6521	6430	6518	6821	7097	7237	7313	7314	7446	7195	7281	7281	7073	7293	7262	7145	7212	7277	7321	7022	6976	7271	7162	7270	7292	7379	7438	7528	7682	7566	7754	7781	7521	7694	7811	7969	7679	7897	7775
7045	6414	6417	6169	6284	6519	6911	6888	6931	6752	6641	6476	6405	6598	6894	7002	7305	7235	7427	7426	7481	7309	7142	7037	7064	7160	6945	6871	7062	7017	7071	7302	7135	7335	7577	7445	7223	7444	7149	7472	7698	7725	7501	7682	7587	7611	7745	7635	7924	7745
6679	6467	6333	6158	6349	6691	6866	6867	6934	6923	6613	6387	6501	6731	7031	7290	7198	7374	7396	7483	7430	7201	7115	7250	6948	6885	6851	6880	7096	7154	7218	7243	7353	7234	7341	7352	7020	7092	7260	7238	7617	7495	7313	7352	7303	7419	7657	7704	7686	7780
6789	6281	6380	6385	6404	6811	6884	6857	7110	6907	6744	6574	6791	6840	7250	7439	7555	7390	7286	7279	7164	7053	7072	7055	6918	6911	6931	6846	7131	7208	7181	7109	7269	7287	7158	7091	7170	7208	7078	7366	7565	7448	7140	7158	7085	7178	7104	7593	7627	7766
6824	6416	6553	6533	6597	6851	7214	7225	7096	7123	6922	6771	6884	7094	7234	7470	7352	7326	7231	7220	7127	7094	7087	6979	6947	6931	6827	6783	6934	6894	6903	7059	7125	7207	7035	6958	7034	7090	7220	7216	7111	6980	6843	6911	6825	6856	7184	7296	7401	7559
6890	6619	6686	6769	6587	7041	7219	7194	7190	7029	6899	6985	6967	7081	7448	7435	7414	7488	7373	7381	7124	7431	7464	7165	6814	6741	6806	6726	6658	6839	6844	6771	6958	7091	6781	6806	6705	6914	6919	7032	6956	6578	6628	6579	6828	6751	7093	7090	7152	7468
6593	6520	6623	6728	6862	7071	7492	7308	7196	7194	7079	7152	7079	7437	7621	7710	7437	7293	7231	7499	7197	7330	7207	6979	6849	6593	6680	6374	6629	6698	6813	6751	6900	6753	6535	6655	6625	6766	6613	6652	6832	6687	6610	6532	6414	6633	6588	6843	7124	7165
6812	6587	6814	6865	7043	7225	7419	7402	7473	7373	7162	7372	7105	7482	7459	7762	7416	7270	7373	7244	7228	7390	7143	6947	6665	6621	6566	6505	6451	6767	6792	6872	6748	6472	6407	6434	6325	6404	6420	6512	6613	6467	6336	6401	6238	6460	6629	6856	6766	7040
6670	6646	6887	7034	7391	7279	7565	7399	7437	7469	7411	7286	7464	7506	7352	7461	7238	7000	7044	7106	6994	7188	7122	6831	6857	6742	6547	6565	6693	6641	6790	6698	6453	6313	6314	6017	6252	6243	6120	6185	6356	6290	6124	6142	6326	6236	6448	6541	6662	6891
6603	6773	7045	7144	7233	7492	7226	7458	7347	7425	7450	7538	7472	7425	7590	7526	7178	7108	6981	6976	7147	7062	6921	6749	6630	6597	6337	6246	6327	6461	6600	6433	6288	6049	5885	6115	6013	5896	5821	5679	5825	5983	5993	5956	6111	6171	6220	6514	6538	6556
6696	6661	7106	7123	7138	7223	7259	7253	7382	7513	7457	7379	7485	7565	7505	7391	7244	7087	6871	6670	6919	6928	6937	6872	6463	6335	6284	6393	6358	6398	6562	6382	6042	6001	6057	5797	5836	5717	5756	5724	5779	5889	5787	5779	5842	6076	5906	6370	6530	6755
6666	6868	7080	7233	7603	7378	7232	7157	7244	7478	7266	7466	7487	7657	7464	7264	7068	6711	6520	6809	6746	6780	6698	6365	6257	6112	6047	6159	6137	6440	6234	6227	6041	6026	5755	5639	5580	5542	5523	5517	5688	5621	5777	5551	5922	5886	6068	6278	6562	6604
6639	6874	7175	7575	7575	7230	7379	7219	7129	7232	7190	7228	7252	7324	7337	7081	6800	6719	6531	6490	6633	6862	6372	6309	6049	5864	5954	5946	6097	6208	6231	6023	5988	5849	5683	5524	5445	5490	5431	5460	5502	5415	5606	5449	5563	5754	6284	6153	6432	6424
6822	7074	7345	7633	7765	7714	7317	7266	6954	7138	7102	7128	7111	7092	7044	6916	6751	6605	6333	6618	6597	6547	6321	5882	5869	5617	5690	5716	5707	5875	5930	6007	5796	5654	5542	5435	5304	5380	5318	5333	5302	5480	5435	5576	5611	5953	5876	5976	5911	6035
6984	7059	7624	7638	7671	7628	7430	7121	7069	7068	7031	7031	7041	6982	6813	6670	6665	6418	6362	6356	6310	6071	5944	5615	5596	5407	5365	5610	5603	5601	5581	5784	5919	5676	5529	5435	5244	5355	5084	5290	5267	5317	5373	5561	5501	5687	5780	5723	5928	5750
7244	7371	7772	7878	7750	7747	7395	7153	7159	7250	7146	7110	6860	6695	6483	6266	6188	6215	6243	6058	5827	5842	5625	5513	5303	5142	5303	5254	5393	5663	5692	5715	5636	5658	5526	5462	5205	5334	5119	5166	5329	5265	5212	5303	5365	5355	5393	5406	5603	5559
7300	7391	7847	7933	7744	7558	7343	7175	7044	7537	7244	7095	6696	6521	6271	6061	5910	5896	6047	6021	5870	5723	5654	5434	5271	5186	5224	5210	5581	5420	5591	5492	5292	5413	5344	5229	5114	5266	5349	5357	5355	5408	5377	5629	5468	5332	5212	5356	5421	5442
7585	7634	8008	8064	7829	7375	7283	7140	7063	7255	7346	6843	6498	6251	6073	6024	5958	5887	5730	6039	5765	5696	5502	5342	5382	5190	5149	5424	5519	5493	5148	5288	5395	5198	5257	5150	5081	5209	5201	5263	5359	5625	5477	5531	5487	5196	5053	5104	5231	5200
7940	7675	8162	7893	7866	7490	7258	7354	7303	7139	7101	6810	6378	6335	6086	5909	5761	5658	5701	5709	5705	5674	5458	5462	5379	5301	5278	5488	5457	5640	5393	5292	5221	5166	5176	5227	5309	5309	5168	5096	5345	5498	5564	5535	5385	5150	5138	5157	5226	5242
8084	8005	8282	8055	7978	7743	7531	7317	7262	7306	7114	6893	6736	6159	5851	5753	5649	5585	5796	5456	5601	5556	5394	5294	5276	5286	5463	5506	5491	5562	5544	5372	5308	5407	5185	5218	5129	5186	5161	5260	5448	5427	5449	5453	5425	5434	5179	5218	5237	5262
8018	8072	8397	8235	8033	7900	7570	7577	7447	7311	7108	6952	6251	6051	5898	5687	5479	5545	5600	5729	5620	5368	5238	5130	5192	5292	5361	5555	5621	5505	5582	5398	5272	5211	5297	5474	5342	5310	5223	5294	5526	5561	5744	5698	5573	5371	5218	5072	5064	5156
8544	8355	8450	8382	8041	7860	7905	7655	7465	7366	7199	6803	6492	5864	5668	5777	5670	5760	5672	5563	5390	5302	5244	5167	5168	5355	5444	5591	5728	5639	5433	5376	5441	5556	5574	5416	5479	5457	5491	5595	5648	5538	5702	5737	5587	5578	5094	5303	5122	5167
8426	8420	8548	8412	8250	7924	7826	7866	7687	7395	7114	6894	6399	6131	5750	5807	5670	5764	5690	5498	5214	5090	5090	5185	5156	5248	5453	5572	5756	5705	5513	5508	5590	5542	5690	5546	5660	5559	5712	5793	5818	5854	5769	5633	5604	5423	5324	5348	5269	5299
8715	8456	8757	8479	8306	8097	8140	7986	7616	7495	7228	6562	6231	5914	5861	5832	5885	5814	5522	5339	5100	5094	5108	5138	5160	5303	5502	5408	5631	5432	5514	5596	5826	5582	5664	5858	5876	5930	6014	5974	6031	6113	6043	5755	5641	5673	5359	5450	5462	5279
8545	8676	8562	8567	8466	8250	8341	7955	7687	7555	6954	6464	6083	5848	5714	5728	5735	5694	5625	5319	5210	5120	4948	5069	5012	5389	5428	5674	5607	5501	5534	5863	5933	5803	5859	5949	6040	6230	6289	6164	6400	6213	6057	5860	5811	5527	5436	5462	5404	5398
8674	8616	8815	8743	8562	8317	8381	8132	7756	7473	6869	6457	6319	5934	5857	5803	5842	5881	5588	5383	5190	5153	5090	5113	5177	5447	5618	5862	5650	5631	5680	6165	5986	6109	6107	6195	6116	6238	6289	6417	6380	6345	6154	5852	5899	5685	5702	5492	5401	5247
8856	8600	8822	8790	8790	8372	8212	7797	7702	7180	6853	6220	6150	5950	5922	5808	5772	5695	5434	5268	5010	4962	5225	5438	5325	5568	5690	5686	5535	5650	5830	5963	6162	6084	6197	6027	6276	6399	6469	6469	6400	6407	6183	6060	6072	5694	5714	5619	5429	5530
8997	8646	8961	8931	8652	8486	8090	7889	7497	7161	6571	6185	5983	5928	5792	5801	5616	5646	5450	5278	5229	5150	5123	5294	5461	5471	5808	5858	5932	5900	5779	6130	6210	6151	6131	6094	6127	6346	6364	6350	6453	6230	6195	5944	5932	5967	5804	5654	5808	5636
9181	8930	9062	8924	8638	8344	8239	7937	7593	7051	6540	6173	6004	5963	5701	5705	5625	5407	5402	5194	5161	5191	5301	5233	5427	5667	5661	5849	5989	6040	6206	6299	6341	6108	6067	6110	6371	6407	6362	6490	6199	6261	6008	6162	6035	5931	5977	6054	5819	5769
9486	8964	9293	8988	8613	8315	8285	7767	7485	6905	6478	6144	5909	5743	5593	5483	5425	5229	5137	5122	5096	4935	5153	5440	5494	5689	5771	6025	6090	6168	6419	6509	6409	6285	6178	6294	6409	6380	6499	6432	6253	6254	6262	6090	6094	6115	5962	6111	6083	5926
9313	9278	9348	9207	8654	8395	7870	7686	7263	6602	6308	6136	5877	5775	5254	5365	5211	4911	5138	5044	5011	5046	5079	5501	5605	5672	5749	5896	6047	6219	6536	6536	6450	6226	6356	6391	6398	6580	6583	6558	6306	6249	6253	6041	6153	6161	6328	6230	6055	5803
9536	9414	9536	9249	8740	8297	7730	7173	7173	6706	6251	5933	5956	5628	5492	5176	5185	4945	4851	4864	4929	5128	5299	5558	5613	5527	5787	5904	6233	6369	6502	6622	6479	6327	6369	6475	6383	6505	6677	6501	6576	6336	6430	6352	6238	6360	6375	6185	6044	5793
9688	9638	9653	9320	8821	8424	7913	7493	7073	6669	6294	5872	5686	5680	5309	5160	5215	5058	4933	4865	4927	5023	5266	5582	5525	5575	5893	5901	6190	6277	6384	6394	6263	6249	6438	6381	6505	6607	6733	6658	6727	6258	6494	6301	6404	6229	6428	6114	6020	5809
9740	9440	9726	9046	8881	8261	8009	7587	7322	6568	6249	6097	5673	5544	5433	5056	5030	5050	4970	4852	4997	5203	5357	5476	5564	5782	5768	5975	6239	6467	6360	6153	6120	6138	6245	6412	6383	6631	6733	6843	6522	6753	6587	6533	6567	6635	6206	6143	5905	5845
9769	9716	9608	9195	8806	8442	7986	7735	7242	6811	6262	5986	5644	5560	5411	5157	5071	4841	4877	5062	5257	5276	5529	5708	5771	5767	5851	6140	6298	6311	6125	6224	6093	6131	6348	6435	6620	6651	6826	6622	6562	6895	6533	6433	6472	6384	6239	6179	5837	5798
9811	9844	9536	9212	8796	8376	8062	7742	7200	6716	6377	6052	5784	5490	5417	5222	5001	5027	5067	5126	5466	5570	5725	5724	5996	6007	6238	6270	6329	6321	6234	6153	6011	6095	6216	6432	6568	6870	6776	6642	6439	6668	6628	6743	6307	6429	6313	6026	5958	5766
10114	9724	9715	9341	8734	8278	8068	7698	6923	6857	6556	6093	5803	5726	5325	5197	5364	5011	5263	5349	5592	5622	5856	5782	5973	6218	6306	6358	6364	6221	6279	6130	6251	6256	6436	6572	6809	6903	6671	6562	6545	6599	6658	6519	6527	6440	6413	6095	5991	5883
10296	9877	9753	9159	8807	8499	8168	7729	7476	6974	6720	6149	5898	5669	5630	5307	5308	5368	5293	5412	5532	5726	5708	5859	6082	5959	6241	6392	6455	6387	6100	6089	6206	6328	6508	6765	6788	6619	6534	6611	6703	6782	6597	6578	6591	6384	6254	6124	5946	5988
9961	9865	9863	9437	8871	8546	8193	7950	7435	6961	6688	6326	5993	5890	5645	5451	5196	5479	5426	5391	5595	5666	5785	5676	5872	5991	6128	6160	6357	6235	6132	6052	6300	6443	6696	6838	6730	6711	6616	6478	6687	6736	6588	6798	6569	6137	6236	6238	6124	6064
10008	10046	9824	9567	9172	8561	8071	7654	7434	7024	6848	6439	6055	5690	5562	5440	5501	5458	5528	5624	5594	5490	5581	5670	5768	5845	6015	5955	6102	6206	5986	5873	6267	6547	6776	6677	6836	6699	6627	6601	6554	6495	6368	6537	6382	6325	6338	6229	5893	5865
9992	10049	9966	9568	9073	8681	8137	7898	7453	7092	6630	6282	6077	5566	5521	5416	5571	5440	5584	5521	5335	5334	5444	5421	5634	5750	5585	5755	5893	5781	5858	5935	6200	6456	6533	6724	6777	6725	6618	6356	6475	6179	6561	6294	6382	6362	6144	6023	5851	5815
10082	9954	9921	9472	9309	8707	8180	7624	7496	7216	6542	6287	6054	5591	5395	5421	5344	5359	5389	5293	5205	5252	5258	5473	5542	5651	5559	5509	5548	5494	5445	5960	6184	6571	6533	6444	6588	6531	6390	6432	6365	6248	6295	6188	6210	6135	6045	5854	5874	5649
9951	9760	9837	9524	9323	8736	8541	8206	7550	7139	6668	6124	6051	5661	5595	5240	5333	5279	5259	5086	4984	4873	5071	5332	5313	5436	5472	5409	5374	5418	5492	5834	6122	6235	6333	6624	6286	6380	6272	6440	6176	6424	6238	6285	6197	6059	6040	5816	5734	5657
10154	10108	10069	9681	9414	9192	8446	8056	7848	7316	6893	6192	6081	5874	5435	5464	5225	5137	4938	5026	4800	4883	5038	5189	5443	5414	5418	5320	5419	5461	5537	5774	6009	6084	6392	6419	6355	6216	6219	6199	6040	6142	6044	6247	6214	6020	5835	5724	5636	5562
10372	10188	10430	9886	9491	8959	8412	8173	7779	7256	6747	6267	6146	5821	5537	5477	5350	4995	4826	4798	4798	4832	4980	5271	5337	5341	5411	5505	5443	5457	5654	5799	5907	6064	6180	6207	6263	6147	6158	6033	6055	5912	5944	5990	5868	5890	5626	5480	5491	5427
10408	10510	10528	10058	9746	9367	8714	8107	7842	7321	6703	6232	6123	6047	5791	5562	5127	4871	4803	4839	4851	4930	5110	5209	5260	5152	5303	5176	5514	5467	5652	5829	6025	6077	6103	6231	6198	5909	6123	6090	5898	5762	5778	5899	5823	5781	5785	5719	5413	5426
10284	10413	10594	10226	9617	9344	8767	8169	7860	7130	6875	6544	6103	5946	5801	5703	5393	5224	4848	4880	5120	5048	5117	5283	5201	5248	5331	5261	5326	5467	5523	5677	5910	6014	5813	5829	5909	5871	5978	5933	5777	5945	5756	5885	5815	5815	5604	5585	5496	5574
10167	10250	10121	9898	9808	9213	9012	8448	7818	7444	6960	6595	6246	6270	5812	5914	5544	5318	5015	5053	5096	5198	5280	5311	5310	5183	5269	5330	5282	5431	5521	5642	5588	5788	5807	5779	5597	5701	5690	5685	5718	5808	6079	5924	5947	5787	5735	5461	5526	5181
10038	9981	9990	9672	9438	9092	8602	8336	7748	7689	7298	7046	6599	6284	5857	5789	5469	5311	5206	5244	5325	5315	5221	5217	5320	5188	5213	5257	5502	5261	5336	5558	5586	5692	5770	5613	5654	5639	5604	5555	5618	5872	5842	5885	5882	5934	5643	5583	5376	5179
9980	9495	9864	9279	8899	8802	8502	8436	8053	7781	7421	7033	6843	6387	6079	6040	5447	5423	5348	5313	5325	5285	5449	5338	5339	5046	5038	5259	5360	5475	5488	5535	5451	5582	5711	5540	5563	5604	5557	5707	5805	5827	6129	5925	5957	5888	5737	5605	5408	5202
9476	9428	9511	9240	8866	8598	8542	8223	8350	8116	7739	7322	6765	6540	6180	5895	5721	5708	5484	5325	5453	5335	5421	5248	5226	5056	4961	5100	5352	5435	5457	5345	5559	5487	5505	5513	5530	5699	5673	5914	5929	6089	6039	5847	5881	5737	5638	5461	5245	5330
9386	9412	9211	9392	9003	8861	8659	8512	8310	8037	7871	7412	7030	6598	6399	6199	6051	5744	5673	5672	5450	5470	5053	5243	4939	4938	5004	5012	5265	5246	5345	5482	5331	5496	5300	5389	5502	5470	5741	5724	6065	6014	5963	5853	5855	5778	5354	5500	5367	5325
9063	9109	9336	9197	9071	8970	8924	8775	8517	8181	8053	7616	7179	6805	6508	6311	6205	6054	5910	6036	5736	5511	5166	5045	5005	5042	5275	5291	5146	5231	5298	5218	5306	5472	5315	5447	5427	5572	5683	5837	5961	5818	5820	5586	5610	5453	5491	5167	5040	5122
9158	9010	9132	9241	9003	9146	9293	9066	8871	8629	8193	7777	7367	6972	6837	6489	6401	5990	5983	5960	5765	5585	5327	5160	4910	5171	5147	5235	5257	5221	5238	5240	5300	5246	5376	5288	5331	5358	5387	5602	5648	5649	5434	5497	5358	5157	5258	5367	5017	5036
8667	8693	8977	9219	9192	9448	9486	9518	9246	9028	8477	8126	7675	7145	7041	6780	6362	6230	6155	6210	5979	5808	5372	5179	5214	5113	5348	5430	5266	5278	5379	5386	5565	5464	5295	5289	5296	5294	5411	5483	5494	5558	5402	5419	5244	4998	5222	5120	5267	5262
8582	8573	9042	9311	9233	9625	9764	9765	9739	9131	8793	8277	7949	7571	7215	7121	6742	6287	6204	6206	5975	5739	5549	5534	5358	5323	5490	5524	5435	5536	5463	5405	5435	5606	5383	5358	5319	5397	5201	5353	5371	5383	5228	5218	5060	5127	5110	5254	5355	5372
8315	8469	8868	9186	9499	9574	9702	9675	9527	9251	8893	8475	8322	8003	7766	7364	7217	6855	6507	6172	5962	5739	5794	5755	5406	5563	5582	5520	5636	5610	5693	5465	5306	5431	5435	5375	5516	5299	5277	5443	5347	5300	5240	5066	5091	5232	5209	5340	5522	5595
8030	8193	8810	9155	9328	9626	9661	9613	9285	9214	9058	8519	8505	8242	7986	7718	7380	7148	6775	6445	6230	6243	6026	5922	5713	5663	5641	5697	5672	5586	5471	5428	5517	5425	5553	5387	5485	5295	5504	5418	5411	5251	5189	5234	5253	5329	5413	5506	5729	5842
7669	7819	8306	8734	9044	9283	9369	9261	9230	9117	9038	8577	8472	8256	8276	8001	7580	7255	6986	6912	6604	6328	6341	6316	6152	6083	6136	5844	5757	5585	5590	5558	5515	5380	5658	5671	5441	5517	5456	5477	5484	5349	5388	5199	5465	5651	5664	5917	5970	6027
7345	7833	8258	8436	9007	8979	9040	9103	9122	9143	8940	8762	8549	8493	8001	7935	7777	7493	7416	7260	6960	6786	6684	6631	6549	6430	6381	6303	5980	5947	5859	5902	5865	5741	5708	5700	5739	5547	5588	5521	5660	5608	5551	5359	5644	5876	5838	5936	6094	6225
7387	7442	8180	8504	8642	8627	8791	8828	8832	8854	8788	8609	8575	8536	8433	8352	7911	7754	7645	7557	7284	7222	7141	6714	6774	6850	6650	6446	6353	6271	6001	6069	5737	5803	5790	5882	5885	5756	5794	5831	5746	5561	5616	5798	5927	6198	6064	6266	6372	6418
7226	7572	8170	8510	8231	8451	8578	8407	8628	8778	8652	8710	8813	8820	8568	8417	8217	7830	7940	7721	7718	7619	7419	7209	7086	6982	6867	6650	6652	6468	6420	6214	6037	6065	6176	6144	6100	6198	5933	5965	5826	6078	5979	5993	6004	6127	6286	6271	6411	6358
7198	7515	8069	7995	8179	8381	8322	8374	8662	8702	8775	9082	8990	9019	8799	8557	8606	8267	8340	8061	8013	7914	7724	7531	7529	7229	6982	6757	6678	6798	6512	6381	6483	6298	6426	6479	6477	6554	6110	5984	6232	6164	6201	6207	6200	6240	6332	6255	6422	6484
7280	7541	8095	7852	8022	8227	8397	8624	8529	8930	9075	9005	9077	9036	9060	8937	8950	8647	8758	8485	8201	8051	7853	7743	7560	7503	7394	6990	6972	6835	6677	6698	6510	6642	6443	6665	6574	6603	6375	6376	6176	6275	6375	6495	6429	6404	6367	6404	6641	6497
7284	7384	7566	7699	7722	7931	8239	8382	8619	8886	8862	9086	8843	8938	9025	9235	8887	8935	8563	8437	8397	8331	8114	7928	7906	7742	7559	7293	7210	7175	6805	6781	6683	6873	6734	6666	6765	6635	6678	6462	6344	6412	6548	6591	6738	6615	6795	6674	6880	6700
7263	7261	7377	7433	7644	7828	8036	8283	8472	8717	8859	8771	8883	8913	9084	9288	9003	9049	8944	8775	8358	8045	8169	8042	7885	7907	7721	7630	7234	7076	7121	7183	7044	6952	7090	7018	6906	6907	6696	6816	6825	6696	6927	6760	7159	6985	6996	6821	7034	7203
6932	6996	7072	7162	7450	7526	7506	8050	8344	8436	8357	8570	8752	9016	9105	9388	9108	8939	8943	8860	8573	8502	8025	8110	8035	8157	7757	7699	7497	7375	7309	7470	7354	7359	7320	7445	7189	7179	6985	7138	7161	7058	7081	7243	7168	7145	7212	7413	7533	7738
6832	6698	6742	6899	6907	7068	7598	7784	7840	8081	8350	8394	8424	8720	8706	8825	8878	8909	8843	8647	8438	8422	8377	8129	8241	8121	7880	7897	7863	7804	7787	7879	7848	7566	7463	7526	7360	7282	7253	7443	7302	7456	7469	7466	7341	7431	7468	7620	7760	7868
6753	6394	6689	6619	6898	7004	7031	7397	7520	7561	7838	8114	8148	8451	8586	8674	8522	8545	8577	8826	8576	8555	8584	8339	8392	8037	8089	8062	7802	8015	7844	7858	7787	7833	7814	7755	7569	7636	7687	7644	7644	7562	7612	7574	7561	7813	7772	7621	8121	7887
6847	6435	6657	6538	6757	6870	6758	6804	7312	7331	7481	7750	8070	8231	8313	8431	8374	8417	8493	8448	8562	8934	8790	8657	8369	8231	8305	8106	8422	8209	8323	8310	8296	8088	7990	8129	7913	7814	7940	7923	7891	8046	7943	8054	7650	7688	7814	7971	7981	8162
6548	6586	6645	6543	6686	6605	6674	6608	6868	7085	7338	7654	7769	8131	8100	8314	8170	7994	8368	8363	8515	8864	8791	8574	8623	8575	8504	8446	8454	8494	8640	8344	8312	8135	8255	8017	8048	7788	8010	7971	8027	7861	7980	7988	7907	7682	7962	8028	8261	8293
6934	6672	6750	6691	6586	6680	6559	6449	6766	6877	7151	7309	7543	7624	7784	8116	7968	8055	8363	8258	8418	8663	8585	8541	8794	8682	8568	8410	8585	8550	8464	8332	8224	8131	8163	8254	8211	8186	7925	8051	8032	8037	8371	8261	7956	7594	7904	8209	7961	8212
7034	6791	6842	6694	6664	6470	6100	6494	6599	6801	7018	7200	7238	7536	7679	7710	7792	7925	8227	8268	8390	8324	8521	8600	8656	8525	8393	8320	8213	8482	8289	8355	8464	8271	8143	8062	7896	8222	8143	8411	8291	8137	8263	8192	8196	7859	7597	7742	8209	8120
7360	6921	6764	6837	6622	6420	6354	6457	6721	6772	6807	6926	7205	6989	7386	7299	7857	7912	7868	8173	8110	8155	8547	8591	8545	8402	8208	8233	8118	8474	8182	8335	8336	8150	8098	8154	8194	8001	8509	8217	8478	8171	8263	8236	7879	7689	7979	8025	8031	8099
7427	7079	6909	6494	6655	6253	6426	6545	6768	6738	6895	6884	6980	7058	7106	7480	7434	7602	7718	8049	8150	8159	8227	8257	8183	8273	8168	8137	8295	8110	8092	8309	8321	8401	8171	8023	8243	8394	8403	8650	8562	8166	8117	8091	8179	8082	7733	7915	8160	8050
7755	7442	6997	6782	6494	6564	6695	6581	6661	6619	6718	6835	6812	6811	6980	7259	7371	7468	7647	7782	7702	7988	7999	8117	7988	8079	8139	8263	8339	8176	8416	8333	8347	8414	8501	8435	8294	8431	8342	8533	8415	8152	8290	8205	8066	8103	8320	7963	7898	7949
8261	7593	7350	6987	6866	6838	6597	6555	6675	6580	6620	6469	6550	6524	6773	7232	7263	7179	7415	7709	7721	7744	7766	7940	7804	7801	8113	7988	8021	7891	7991	8224	8317	8272	8463	8230	8138	8232	8282	8476	8515	8035	7910	8092	8109	7961	8135	7794	7919	7654
8348	7917	7734	7183	7125	6784	6669	6601	6459	6563	6480	6556	6444	6617	6652	6860	7116	7024	7284	7364	7473	7547	7816	7852	7787	7998	7980	8060	8166	8423	8257	8170	8318	8401	8459	8194	8123	8222	8120	8341	8066	8056	8077	7901	7924	7922	7988	7692	7692	7809
8566	8172	7893	7686	7292	7069	6679	6735	6633	6461	6540	6642	6756	6522	6724	6861	6900	6936	7005	7275	7516	7763	7900	7743	7768	7476	7755	7902	8018	7962	8131	8078	7968	8152	8188	8062	8210	8162	8061	7913	7997	7971	8078	8048	7757	7719	7837	8012	7564	7641
8577	8335	8423	8001	7246	7212	7142	6653	6813	6866	6737	6548	6571	6667	6864	6699	6734	6978	7120	7231	7441	7518	7746	7484	7736	7532	7684	7944	7971	8064	7992	8070	8057	7908	7808	7858	7834	7901	7832	7916	7867	7881	7791	7930	7758	7688	7811	7888	7723	7643
8786	8284	8426	7981	7557	7229	7011	6824	7240	6846	6680	6853	6938	6866	6824	6937	6964	7132	6987	6974	7134	7334	7654	7594	7557	7559	7606	7607	7650	7924	8065	7825	7751	7754	7782	7786	7862	7742	7521	7672	7740	7881	8034	8130	7927	7630	7721	7718	7379	7465
8416	8052	8242	7969	7724	7429	7389	7273	7183	7126	7128	7219	6960	6806	7058	7115	7056	6697	6813	7079	7107	7320	7467	7554	7497	7287	7429	7297	7617	7646	7651	7585	7643	7539	7372	7569	7704	7611	7904	7875	7716	7767	7839	8196	7753	7381	7361	7461	7438	7286
8401	8410	8130	8037	7863	7595	7466	7644	7642	7578	7467	7265	7318	7218	7010	6899	7032	6947	7133	6998	7053	6959	6930	7187	7449	7473	7506	7532	7567	7555	7696	7701	7592	7523	7592	7590	7563	7791	7766	8115	8027	7995	7903	7716	7856	7628	7440	7307	7462	7492
8559	8085	8212	8055	7698	7832	7906	7780	8117	7847	7716	7532	7463	7209	7031	7052	6977	7144	7069	6877	7124	7160	6985	7212	7346	7299	7411	7354	7236	7383	7351	7479	7520	7686	7569	7606	7645	7809	7936	7959	7796	7951	7995	7946	7728	7428	7363	7173	7399	7372
8580	8119	8309	8069	7961	7977	7949	8310	8327	7890	7824	7956	7327	7046	7096	7090	7127	7028	7055	6972	6862	6793	7032	7016	7095	7069	7207	7296	7103	6889	7198	7057	7427	7402	7553	7375	7601	7795	7883	7939	7716	7683	7679	7912	7822	7382	7171	7322	7443	7321
8168	7905	8085	8131	8292	8066	8461	8563	8196	8055	8005	7383	7359	7378	7150	7040	6923	6981	7011	6959	6789	6756	6943	6972	7092	7092	7303	7189	7161	7311	7266	7487	7519	7636	7445	7419	7338	7296	7734	7808	7817	7757	7438	7599	7526	7491	7177	7224	7403	7707
8138	8037	7756	8099	8163	8370	8566	8188	8292	8203	7951	7568	7500	7364	7077	7194	6992	7064	6894	6801	6845	6935	7071	7235	7012	7208	7218	7129	7251	7064	7362	7384	7359	7317	7533	7428	7327	7467	7577	7531	7439	7537	7632	7524	7546	7647	7482	7481	7625	7844
8021	7752	7966	8324	8250	8675	8423	8292	8251	7889	7671	7784	7656	7218	7148	7039	7015	6949	7074	6917	7161	7060	7103	6995	7006	7024	7115	6994	7111	7073	7136	7071	7108	7063	7257	7315	7516	7574	7525	7253	7292	7136	7445	7638	7462	7398	7705	7820	7693	7372
7926	7728	8123	8423	8344	8307	8209	8396	8228	7674	7788	7772	7572	7543	7355	7198	6866	6969	7111	7177	7035	7109	6940	7005	6905	7108	7178	7032	7113	7057	7112	6906	7017	6811	6939	7165	7223	7162	7262	7288	7225	7282	7439	7467	7744	7797	7464	7730	7552	7275
8023	7794	8037	7978	8517	8153	8085	8137	7979	8067	7950	7521	7483	7618	7250	7240	7134	7142	7190	7258	7023	7174	7100	7174	7133	7040	7147	7184	7261	7168	7225	7039	7074	7029	6921	7216	7228	7081	7200	7007	7143	7185	7257	7358	7478	7677	7422	7508	7427	7427
7987	7861	8232	8182	8098	8010	7919	7700	7567	7961	7622	7593	7649	7514	7217	7195	7252	7234	7217	7140	7159	7125	7344	7068	7139	7119	7103	7098	7050	7285	7060	7016	6998	6974	7221	7293	7252	7442	6908	7059	7027	7347	7532	7284	7541	7627	7524	7580	7371	7251
8084	8045	8230	8169	7884	7929	7620	7596	7600	7665	7633	7586	7517	7515	7192	7372	7302	7034	6962	7119	7097	7122	7087	7320	7017	7022	6954	6991	7005	6999	6873	6735	6849	7114	7100	7336	7309	7362	7094	7058	6983	7106	7354	7572	7433	7401	7487	7605	7290	7259
8184	8158	8223	7975	7706	7680	7602	7493	7411	7629	7653	7704	7453	7363	7286	7129	7148	7036	7175	7137	7039	7054	7203	7182	6886	6751	6797	6847	6810	6883	6846	6804	6878	7077	7001	7056	7084	7170	7052	7099	6825	7039	7215	7498	7474	7361	7328	7403	7304	6953
8195	8121	8041	7981	7519	7566	7578	7486	7423	7590	7520	7550	7429	7409	7404	7277	7212	7047	7080	6892	6984	6748	6935	7024	6967	6909	6825	6901	6885	7094	6888	7054	7007	6979	7089	6857	6766	6857	6776	6882	7041	7009	7038	7029	7287	7261	7145	7085	7224	7049
8316	8003	7593	7636	7532	7757	7818	7670	7611	7478	7278	7301	7308	7349	7212	7242	7224	7102	7050	6771	6772	6773	6977	7011	7108	6937	6782	6824	6764	7070	7069	7106	7100	7191	6909	6989	6599	6689	6704	6904	6862	7058	6977	6997	7155	7361	7119	6926	7172	7330
8298	7880	7614	7658	7477	7600	7826	7588	7414	7527	7308	7265	7552	7472	7271	7100	7342	7120	6977	6849	6762	6966	7120	7361	7077	7045	6842	6949	7032	7084	7219	7106	6970	7049	6974	6910	6642	6479	6685	6912	7056	7145	7016	7102	6920	7108	6958	7264	7300	7290
7993	7708	7650	7730	7582	7719	7806	7310	7461	7509	7104	7259	7443	7282	7334	7206	7128	7167	6925	6991	7040	7098	7260	7415	7166	7137	6961	6964	6976	7088	6971	7116	6941	7057	7005	6986	6696	6787	6656	6991	6982	7139	7354	7115	7025	7007	7480	7293	7014	7424
8156	7503	7730	7564	7539	7684	7696	7450	7482	7332	7005	7152	7201	7152	7056	7203	7057	7023	7060	7000	7103	7052	7327	7224	6912	6870	6809	6985	6901	7000	6910	6968	6939	7119	7067	6936	6975	6888	6965	6944	7130	7143	7264	7503	7401	7390	7321	7358	7386	7576
8049	7586	7740	7717	7468	7611	7563	7579	7672	7228	7061	7182	7003	6896	7152	7304	7232	6990	7089	7129	7100	7415	7300	7274	6943	6849	6827	6923	7041	6845	6911	6948	7026	7090	6969	6985	7127	7231	7394	7409	7127	7253	7382	7552	7511	7275	7431	7589	7731	7504
8371	7690	7986	7530	7417	7622	7219	7607	7412	7057	7056	6911	7007	6818	7072	7017	6950	7032	6993	6947	7284	7296	7317	7217	6840	6873	6770	6873	6982	6980	7132	7053	7107	7061	7216	7092	7011	7398	7523	7638	7283	7314	7348	7406	7316	7439	7539	7708	7699	7710
8353	7894	7968	7539	7418	7337	7339	7456	7259	7205	6948	6906	6799	6931	7116	6934	6861	6848	7029	7174	7208	7369	7261	7109	6947	6806	7125	7272	7214	7209	6824	7021	7182	7067	7116	7186	7229	7242	7761	7548	7494	7279	7278	7469	7674	7546	7419	7866	7971	7742
8591	8026	7883	7646	7469	7345	7384	7350	7112	6962	7064	6840	6679	6829	6954	7039	7094	6927	7204	7252	7159	6975	7078	6888	6906	7084	7114	7177	7250	7184	7350	6916	6926	7218	7278	7088	7153	7407	7633	7716	7512	7353	7399	7609	7923	7884	7634	7847	7799	7717
8457	7936	7786	7375	7393	7367	7272	7340	7156	7007	6980	6732	6629	6546	6866	6885	6877	6909	7109	7115	6964	6822	6839	7040	6737	7151	7015	7118	7221	7306	6949	7104	7213	7181	7045	7221	7189	7440	7639	7683	7536	7452	7531	7559	7867	7852	7600	7740	8123	7775
8335	7983	7847	7178	7587	7227	7223	7309	7028	7053	6854	6451	6370	6791	6869	6850	6867	6799	6857	6773	6771	6827	6813	6856	6982	6949	7101	7102	6944	7116	7123	7207	7186	7186	7108	7105	7058	7365	7393	7813	7759	7565	7657	7774	7853	8029	7712	7895	7994	8092
8325	7878	7995	7319	7306	7346	7577	7370	7022	6809	6675	6450	6296	6358	6756	6728	6578	6667	6613	6539	6603	6554	6956	6849	6890	6821	7007	7124	7240	7085	7261	7213	7471	7213	7314	7052	7239	7332	7665	7800	7944	7651	7660	7768	7850	7901	7796	7803	8042	7939
8536	7764	7998	7602	7493	7356	7460	7392	7092	6772	6789	6393	6406	6496	6798	6517	6394	6501	6538	6625	6677	6519	6581	6606	6667	6792	7138	7137	7139	7176	7256	7217	7064	7303	7094	7123	7287	7597	7794	7875	7889	7623	7775	7677	8155	8083	7647	7801	8016	7946
8476	8054	8055	7462	7649	7563	7382	7636	7150	6832	6838	6526	6238	6360	6569	6339	6387	6321	6313	6411	6569	6549	6398	6576	6670	6688	6999	7151	7046	6891	6887	6850	6985	7334	7024	7043	7194	7338	7670	7873	7747	7645	7533	7756	8044	7629	7555	7613	8046	8106
8365	7870	8286	7839	7990	7903	7495	7443	7199	6893	7079	6657	6427	6357	6486	6551	6217	6489	6521	6497	6471	6360	6376	6388	6477	6487	6806	6872	6919	6759	6822	6891	6925	7073	7140	7019	7116	7414	7545	7796	7550	7603	7271	7268	7525	7285	7390	7791	7739	7847
8584	8143	8506	7927	8021	7945	7658	7740	7628	7136	6894	6838	6570	6488	6713	6495	6633	6317	6515	6612	6582	6565	6530	6470	6214	6471	6655	6738	6721	6546	6626	6528	7031	6968	6730	7065	7101	7257	7349	7240	7333	7249	7059	6974	7278	7317	7148	7490	7949	7527
8409	8025	8193	8059	7907	7990	7854	7636	7662	7216	7047	6905	6752	6539	6593	7045	6826	6621	6566	6562	6603	6666	6575	6533	6526	6334	6511	6499	6533	6445	6515	6418	6640	6749	6890	6931	7105	6986	7105	6933	7040	6896	6933	7247	7282	7102	7282	7421	7387	7486
8506	8104	7994	7968	7703	7899	7642	7702	7499	7441	7144	7156	6929	6773	6936	7427	6939	6775	6551	6669	6851	6652	6808	6672	6495	6368	6468	6717	6416	6397	6349	6528	6505	6473	6814	6843	6829	6870	6809	6695	6792	6785	6946	7023	7120	7134	7164	7456	7360	7346
8336	7991	7709	7767	7695	7733	7780	7521	7566	7313	7004	7059	7078	6907	7214	7231	7033	7039	6652	6690	6718	6733	6777	6863	6700	6466	6545	6498	6454	6424	6419	6355	6640	6844	6767	6875	6814	6629	6604	6516	6527	6677	7010	7006	7023	7002	7301	7202	7213	7206
8226	7944	7919	8053	7687	7759	7647	7498	7458	7406	7416	7138	7541	7227	7236	7247	7408	7299	7153	6884	6930	6688	7044	7025	6883	6967	6871	6653	6709	6405	6704	6620	6838	6800	6915	6909	6691	6610	6710	6490	6597	6666	6900	6946	6926	7096	7253	7121	6835	7143
7987	7923	7863	7713	7677	7508	7616	7552	7776	7519	7522	7282	7111	7310	7011	6999	7259	7317	7163	6946	6831	6812	7321	7060	7014	7049	6958	7105	6878	6830	6860	6882	6975	7020	6857	6955	6723	6422	6703	6463	6718	7077	7086	7065	6940	7058	7372	7040	7130	7479
8221	7551	7893	7755	7692	7345	7572	7211	7354	7523	7251	7002	7228	7254	7305	7253	7168	7444	7278	7250	7208	7188	7215	7106	7182	7215	7156	7173	7143	7235	7313	7249	7245	7241	7179	6957	6787	6719	6753	7011	6958	7115	7077	7088	6987	7289	7410	7234	7393	7600
7963	7872	8088	7729	7351	7418	7131	7236	7343	7373	7542	7232	7287	7405	7359	7159	7151	7394	7421	7484	7421	7217	7263	7201	7190	7427	7397	7310	7148	6954	7136	7315	7470	7291	7212	7030	6820	6941	7132	7110	7136	7169	7226	7350	7278	7689	7267	7552	7692	7895
8255	7636	7971	7538	7481	7254	7298	7288	7339	7264	7254	7078	6936	7015	7170	6936	7045	7357	7541	7464	7401	7752	7592	7531	7326	7189	7223	7298	7348	7179	7323	7230	7428	7483	7240	7034	7100	7258	7441	7456	7104	7293	7268	7484	7449	7508	7643	7843	8076	7767
8354	7919	7778	7704	7664	7461	7089	7002	6998	6994	6852	6974	7080	6794	6871	7237	7059	7084	7107	7255	7375	7508	7431	7458	7456	7229	7335	7128	7273	7215	7380	7490	7494	7577	7374	7231	7454	7606	7427	7428	7271	7205	7610	7613	7638	7661	7971	8232	8035	7913
8230	7905	8048	7984	7823	7478	7221	7159	7002	6972	7039	7039	7171	6918	6959	6914	7182	7420	7211	7157	7281	7243	7307	7311	7346	7391	7462	7465	7215	7335	7392	7514	7455	7547	7379	7552	7457	7493	7381	7218	7388	7860	7914	7789	7680	7923	7899	8035	8007	8457
8264	8045	8038	8051	7670	7534	7491	7309	7269	7152	6753	6864	6747	6959	6884	7000	7030	7336	7238	6947	6897	6723	7163	7158	7038	7179	7216	7148	7179	7421	7382	7754	7687	7620	7463	7585	7574	7353	7360	7493	7501	7889	7532	7595	7598	8168	7910	8067	7993	8352
8500	8466	8305	8113	8124	7872	7771	7529	7155	7200	7048	6796	6840	6834	6916	6811	6853	6933	7052	6903	6951	6678	6967	7086	7171	7118	6841	7135	7254	7168	7461	7434	7340	7583	7545	7331	7420	7515	7636	7473	7554	7484	7483	7770	8069	7962	7994	7775	7993	7924
8711	8413	8540	8187	8560	8148	7805	7578	7426	7365	7144	7219	6992	7138	7079	7322	7339	7297	7146	6940	6857	6806	6972	7185	7185	7050	6692	6854	6984	7338	7527	7808	7397	7568	7517	7721	7819	7936	7811	7739	7580	7371	7971	8126	8192	8011	8016	8142	8111	8015
8808	8331	8702	8759	8295	8222	7785	7569	7647	7515	7549	7602	7532	7433	7226	7501	7381	7638	7346	7019	7053	7127	7263	7383	7448	7507	7292	7440	7263	7296	7517	7529	7605	7539	7905	7868	7937	7912	7695	7622	7671	7868	7983	8216	8220	8206	8055	8164	8094	8364
8463	8432	8587	8394	8243	7908	8065	7820	7712	8053	7723	7434	7388	7381	7355	7090	7306	7373	7379	7271	6963	7127	7225	7506	7410	7096	7038	7253	7482	7543	7499	7590	7640	7577	7480	7817	7500	7672	7656	7623	7657	7793	7869	8073	8227	8066	7815	7894	8096	8166
8433	8369	8603	8105	8214	7722	7617	7926	7830	7717	7823	7616	7408	7409	7294	7316	7277	7197	7253	7180	7372	7395	7273	7564	7368	7145	6985	7068	7285	7365	7349	7278	7203	7253	7197	7375	7449	7603	7638	7599	7447	7447	7525	7791	7906	7953	7530	7695	7910	7938
8602	7934	8282	7972	7860	7983	7875	8020	7973	7921	7671	7691	7638	7414	7247	7492	7400	7178	7111	7248	6997	7268	7825	7658	7506	7167	7166	6890	7011	7140	7325	7043	7191	7331	7325	7213	7476	7606	7674	7414	7142	7367	7647	7561	7590	7439	7813	7749	7782	7339
8311	8104	7966	8114	7940	7827	7929	7553	7835	7767	7754	7916	7871	7859	7532	7285	7432	7542	7662	7355	7358	7357	7416	7434	7435	7453	7189	7281	7098	7293	7298	7349	7039	7349	7467	7310	7197	7521	7271	7208	7373	7498	7571	7538	7655	7694	7539	7428	7641	7532
8073	7798	8297	7934	7920	7504	7457	7596	7504	7701	7895	7763	7675	7692	7650	7588	7574	7548	7573	7606	7667	7468	7380	7380	7188	7319	7431	7177	7188	7156	7407	7368	7344	7262	7335	7328	7255	7420	7462	7310	7395	7135	7442	7628	7516	7702	7591	7424	7552	7325
8019	8083	8230	8113	7580	7370	7333	7269	7302	7571	7563	7653	7613	7538	7474	7333	7381	7360	7384	7423	7462	7502	7371	7290	7216	7152	7243	7452	7180	7279	7310	7283	7105	7133	7339	7229	7279	7361	7302	7067	7154	7479	7603	7487	7336	7396	7427	7566	7174	7298
8032	8052	8149	7854	7498	7121	7143	6958	7022	7275	7328	7182	7165	7252	7015	7003	7233	7134	7194	7264	7144	7282	7278	7228	7094	7295	7295	7437	7366	7327	7221	7379	7373	7295	7324	7402	7159	7046	7072	7181	7167	7502	7217	7473	7078	7567	7192	7252	7090	7148
8232	8159	8350	7970	7649	7248	7289	7183	7106	7372	7312	7295	7132	7041	7093	6904	6749	6800	7039	7255	7382	7419	7658	7519	7383	7203	7156	7330	7475	7452	7450	7499	7492	7380	7371	7627	7633	7434	7434	7758	7616	7706	7494	7480	7315	7437	7445	7381	7512	7136
8708	8516	8370	7941	7546	7279	7630	7295	7499	7407	7253	7198	7127	7135	6870	6882	7007	7008	6932	7089	7494	7717	7863	7681	7844	7766	7444	7426	7828	7997	7610	7566	7772	7756	7693	7786	7947	7938	7618	7961	7900	8079	7855	7742	7623	7512	7789	7511	7533	7598
8589	8417	8124	8059	7896	7985	7573	7846	7553	7502	7501	7366	7318	7057	6838	6915	7139	7104	7250	7370	7445	7528	7934	8004	7839	7901	7653	7474	7810	8065	7700	7806	7974	7790	7840	7916	8031	7956	7976	8040	8067	8120	7919	7876	8033	7834	7860	7644	7609	7656
8506	8439	8477	8209	7965	8095	7891	7807	7795	7850	7740	7553	7637	7339	7116	7120	7080	7069	7231	7259	7460	7699	7885	8025	7979	7622	7457	7615	7783	7906	7793	7751	7886	8095	7914	7988	8173	8166	8017	8245	8112	8198	8145	7910	7915	7870	8030	7828	8070	7774
8448	8317	8164	8002	8123	7905	7748	7722	7437	7605	7628	7755	7593	7397	7439	7243	7405	7469	7270	7361	7350	7737	7830	7740	7820	7839	7669	7729	7915	7985	7896	7810	7645	7930	7859	7718	8151	7810	7962	8236	8198	8029	8242	7997	8115	7868	8080	7831	8112	7983
8316	7940	8005	8081	7956	8259	7992	7873	7903	7890	8142	7999	7832	7503	7404	7680	7735	7713	7685	7542	7654	7609	7914	7886	7885	7689	7863	7670	7514	7919	7732	7719	7882	7859	7958	8029	8227	8370	8096	8247	8098	8065	8219	8024	8257	8046	8179	8085	8123	7871
8304	7999	8313	8036	8271	8313	7946	8132	7967	8277	8502	8319	8334	8150	7955	7793	7581	7665	8112	8270	7881	7704	7659	8205	8086	8050	8072	7919	7896	8101	8212	8116	8108	8366	8143	8175	8154	8487	8089	8245	8163	8188	8138	7971	8352	8296	8338	8087	8176	8034
8374	7860	7987	7772	7817	7779	7820	7773	7855	7866	8106	8273	8144	7907	8198	8076	7916	7659	7655	7907	8145	8232	8095	8036	7922	8040	7956	8018	8131	8169	7978	8110	8023	8050	8324	7833	8209	8160	8118	7935	7856	7879	8039	8164	8169	8015	7976	7971	7951	7592
7682	7742	7681	7717	7841	7868	7849	7784	7923	8097	8108	8164	7845	7958	7841	7529	7873	7878	7807	7633	7729	7853	8082	7894	7720	8005	8085	8006	7895	8086	7974	7869	8011	7850	7771	7625	7798	7768	7613	7754	7678	7554	7885	7894	7876	7712	7677	7302	7570	7461
7937	7815	8009	8016	7916	8054	8034	7937	7887	8067	8031	7932	7895	7815	7621	7536	7403	7363	7678	7854	7786	7489	7614	7888	8048	7611	7522	7610	7486	7629	7932	7543	7687	7873	7650	7743	7726	7726	7399	7507	7378	7394	7535	7361	7648	7342	7449	7307	6990	7095
8203	8139	8094	7563	7670	7641	7614	7370	7330	7468	7506	7647	7720	7595	7607	7308	7231	7368	7408	7553	7836	7819	7472	7678	8164	7817	7412	7624	7857	7881	7743	7893	7577	7856	7400	7485	7539	7445	7410	7402	7332	7426	7685	7230	7341	7583	7343	7123	7235	7092
8060	7859	7771	7732	7486	7538	7458	7289	7417	7330	7000	6948	7151	7081	7396	7288	7579	7754	7456	7190	7467	8007	8254	7606	7816	7793	7559	7292	7831	7989	7619	8007	7700	7616	7688	7376	7688	7520	7307	7354	7573	7464	7620	7538	7571	7239	7428	7419	7234	7276
7979	8110	8025	7728	7852	7901	7757	7669	7789	7567	7441	7375	7216	6846	7101	6989	7573	7643	7647	7632	7538	7671	7989	7948	7443	7363	7564	7606	7708	7966	7506	7545	7717	7636	7505	7542	7698	7537	7088	7520	7486	7819	7722	7621	7778	7527	7371	7475	7455	7346
8162	8669	8400	8252	7749	7945	7820	7772	7753	7557	7652	7391	7440	7240	7060	7018	6932	6965	7419	7562	7680	7460	7452	7737	7451	7022	7403	7673	7497	7584	7932	7477	7744	7889	7396	7773	7499	7393	7243	7437	7242	7626	7496	7722	7613	7593	7578	7272	7377	7322
8623	8404	8406	8129	7601	7483	7186	7280	7337	7192	7109	7141	7281	7429	7269	7237	6925	6724	6975	7333	7927	7523	7254	7204	7281	7142	6881	7358	7705	7312	7478	7480	7366	7653	7476	7537	7398	7257	7338	7277	7280	7434	7452	7582	7452	7439	7405	7277	7159	7387
8377	8287	7952	7574	7235	6994	6747	6956	6735	6841	6895	6852	7121	7065	7299	7605	7201	7140	6915	7100	7442	7731	7377	6875	6925	7337	6944	7151	7600	7419	7330	7796	7666	7572	7523	7250	7401	7092	7374	7262	7470	7358	7331	7019	7376	7419	7384	7019	7287	7298
8008	7629	7836	7603	7306	7207	7261	6924	7113	7290	6988	7066	6657	6705	6930	7228	7510	7670	7302	6857	7003	7443	7682	7254	6989	7370	7607	7283	7217	7822	7516	7742	7828	7487	7705	7301	7356	7178	7227	7341	7434	7310	7337	7267	7185	7310	7304	7328	7219	7221
7859	7691	8065	8007	8042	7573	7738	7465	7603	7575	7446	7417	6957	6758	6664	6943	7227	7589	7859	7522	7039	7175	7446	7463	7201	7257	7708	7476	7042	7702	7830	7489	7731	7255	7428	7339	7018	7610	7262	7479	7328	7363	7266	7443	7399	7358	7397	7357	7495	7315
8038	7974	8451	8316	8347	8110	7898	7679	7995	7905	8090	7622	7377	7328	6978	6671	6760	7596	7573	7611	7239	6972	7410	7979	7594	7092	7389	7569	7206	7739	7861	7282	7425	7328	7048	6945	6998	7227	7055	7452	7261	7105	7333	7335	7431	7219	7365	7299	7324	7391
8512	8548	8538	8176	7944	7897	7955	7777	7782	7829	7809	7823	7678	7361	7278	6908	6894	6925	7266	7474	7622	7157	7144	7573	7940	7165	7139	7622	7551	7481	7679	7271	7230	7504	6929	7092	6865	7078	7043	7115	7085	7169	7301	7322	7415	7262	7294	7289	7462	7463
8886	8673	8371	8086	7485	7541	7309	7522	7695	7537	7772	7787	7718	7749	7755	7448	7197	6837	6986	7548	7912	7793	7285	7383	7841	7556	7119	7644	7886	7278	7648	7453	7159	7482	7064	7112	7106	6813	7250	7165	7138	7372	7500	7605	7449	7447	7271	7354	7647	7519
8528	8464	8129	7587	7413	7250	7240	7133	7431	7479	7597	7640	7975	8112	8115	7875	7664	7110	7210	7535	8251	7944	7359	7446	8085	7979	7525	7933	8089	7671	7598	7936	7592	7506	7378	7303	7299	7017	7419	7239	7615	7671	7765	7849	7721	7785	7642	7696	7691	8138
8548	8092	7748	7625	7439	7247	7199	7171	7322	7312	7387	7575	7596	7947	8031	8033	7993	7633	7160	7345	8102	8297	7745	7390	7926	8285	7956	7574	7905	7621	7692	8253	7619	7745	7784	7318	7535	7412	7781	7415	7901	7841	8015	7882	8099	8116	8060	8106	8090	8324
8327	7816	7482	7387	7457	7307	7237	7308	7176	7078	7162	7177	7211	7401	7504	7921	7991	7467	7186	7219	7793	8192	8074	7376	7589	8106	7856	7278	7880	7801	7572	7980	7877	7713	8137	7466	7973	7490	7767	7758	8043	7931	8290	7905	8200	7834	8079	8141	8250	8150
8072	7782	7644	7426	7308	7630	7355	7500	7094	7235	7134	6799	6840	6901	7348	7358	7568	7210	7123	6934	7537	8019	8051	7502	7197	7739	7562	7226	7924	7933	7357	7855	7759	7681	8008	7457	7933	7594	7587	7733	7939	7939	7915	7706	7989	7744	8234	7979	7959	8094
7882	7577	7669	7508	7445	7477	7403	7359	7346	7250	7117	6726	6705	6866	6816	7142	7800	7512	7132	6881	7307	7739	7892	7202	6784	7525	7574	7303	7609	7736	7328	7922	7943	7406	8041	7667	7581	7373	7565	7795	7924	7897	7688	7601	7778	7811	7853	7969	7906	8009
7923	7528	7654	7877	7747	7727	7479	7284	7104	7152	7009	6828	6659	6669	6813	7053	7468	7524	7107	7054	7088	7514	7890	7360	7141	7440	7827	7235	7292	7722	7529	7682	7911	7523	8120	7592	7529	7468	7534	7640	7677	7350	7707	7690	7844	7655	7665	7669	7647	7922
7969	7414	7494	7622	7699	7755	7742	7362	7254	7140	7008	6602	6481	6607	6701	7086	7412	7496	7289	7036	7047	7646	7836	7591	7052	7524	7636	7169	7330	7801	7265	7507	7756	7454	7731	7613	7621	7545	7251	7625	7412	7512	7517	7606	7524	7294	7627	7515	7600	7618
7738	7434	7658	7491	7410	7546	7481	7355	7258	6992	6836	6783	6618	6550	6629	6981	7320	7526	7297	6966	7080	7493	8028	7322	6973	7364	7665	7204	7291	7941	7108	7133	7611	7056	7511	7301	7467	7338	7304	7387	7170	7395	7428	7318	7367	7308	7385	7534	7443	7562
7648	7466	7556	7539	7506	7388	7218	6812	7062	6774	6688	6770	6441	6585	6859	7131	7404	7512	7225	6847	7101	7559	7609	7347	6922	7334	7675	7118	7360	7592	7161	7193	7154	6754	7443	7308	7129	7166	7103	7207	6826	7206	7091	7298	6983	7151	7315	7403	7442	7230
8041	7412	7540	7233	7167	7264	6940	6835	6702	6497	6510	6370	6211	6497	6798	6872	7394	7463	7159	6698	6912	7399	7856	7177	6742	7530	7400	7125	7231	7636	6863	6902	7147	6902	7357	6844	7274	7017	6866	7056	6784	6981	6988	7016	7116	6870	7066	7106	7065	7023
7844	7478	7375	7168	6991	6833	6843	6703	6593	6593	6353	6423	6133	6449	7172	7097	7566	7652	7107	7041	7121	7906	7883	7245	6864	7635	7730	7305	7434	7473	6859	7209	7219	7099	7302	7209	7367	6954	7115	6960	7048	7203	6995	7109	7211	7227	7176	7313	7258	7080
8248	7636	7441	6978	6961	6958	6888	6657	6466	6578	6293	6489	6562	7010	7515	7689	7802	7500	7080	6901	7331	7839	7704	7031	7342	7862	7854	7157	7459	7492	7065	7464	7217	7261	7769	7269	7341	7281	7386	7125	7307	7241	7263	7285	7437	7111	7330	7197	7383	7309
8465	7998	7583	7080	6758	6843	6791	6638	6694	6502	6513	6741	6808	7205	7639	7818	7611	7114	6750	6958	7397	7880	7563	7242	7621	7920	7354	7162	7855	7474	7123	7470	7458	7328	7486	7361	7778	7366	7534	7345	7365	7370	7332	7374	7443	7284	7654	7467	7475	7083
8481	8056	7884	7346	7179	6930	6873	6751	6588	6618	6802	7111	7356	7638	7698	7772	7347	6860	6876	7223	7603	7686	7194	7127	7762	7810	7105	7002	7436	7029	7100	7642	7150	7453	7633	7550	7689	7496	7641	7238	7393	7199	7557	7713	7478	7323	7416	7399	7244	7310
8748	8360	7968	7642	7554	7324	7247	7119	7068	7101	7021	7362	7683	7646	7466	7382	6926	6705	6666	7102	7440	7363	7001	7266	7764	7735	7073	7096	7487	7029	7182	7302	7195	7714	7534	7386	7639	7415	7473	7157	7313	7062	7406	7350	7464	7536	7458	7230	7243	7481
8482	8228	8425	7992	7802	7772	7612	7761	7753	7633	7970	7970	7926	7739	7361	6842	6846	6991	7175	7462	7699	7162	6861	7342	7633	7354	7273	7617	7210	6812	7207	7201	7284	7679	7584	7908	7407	7385	7435	7197	7311	7482	7491	7519	7608	7534	7562	7365	7220	7420
7959	7872	8234	8194	8348	8435	8218	8271	8405	8240	8168	8009	7759	7432	7144	6781	6878	7243	7546	7735	7449	6890	7194	7577	7671	7469	7314	7572	7143	7118	7499	7194	7494	7674	7508	7845	7427	7773	7559	7423	7417	7693	7754	7552	7577	7702	7482	7472	7801	7782
7637	7356	7784	8018	8248	8287	8315	8367	8419	8208	7952	7704	7287	7218	7010	6945	7149	7688	7757	7380	7036	7139	7596	7688	7268	7364	7901	7570	7263	7563	7735	7482	7986	7735	7714	7966	7669	7945	7604	7986	7792	7890	7726	7644	7616	7813	7521	7614	7822	7985
7663	7146	7256	7546	7762	7857	7782	7654	7496	7511	7203	7135	7192	6915	7128	7306	7310	7380	7258	7024	6832	7214	7763	7652	7430	7491	7726	7324	7323	7685	7687	7656	7864	7669	7787	7709	7894	7927	7781	7890	7616	7677	7424	7498	7477	7342	7661	7468	7846	7812
8006	7509	7586	7429	7465	7558	7247	7031	6905	6849	6860	6858	7080	6984	6932	7336	7375	6886	6751	6860	7207	7437	7266	7204	7396	7772	7537	7263	7322	7460	7461	7753	7524	7466	7506	7530	7623	7474	7753	7453	7361	7432	7292	7427	7430	7344	7332	7377	7709	7958
8430	8130	8026	7733	7544	7595	7243	6964	6939	6718	6946	7072	7148	7242	7112	7012	6857	6670	6638	7071	7261	7245	6862	6976	7271	7747	7224	7382	7443	7236	7366	7457	7076	7358	7323	7151	7477	7403	7530	7277	7386	7179	7407	7236	7262	6981	7197	7431	7340	7588
8138	8078	8390	8151	7918	7590	7488	7303	7316	7244	7231	7376	6971	7014	6645	6484	6635	6946	7230	7236	7156	6915	6862	7111	7227	7173	7231	7604	7564	7066	7513	7412	7262	7390	7170	7483	7244	7317	7658	7469	7349	7531	7295	7241	7207	7249	7159	7513	7462	7542
7919	7589	7940	7721	7935	7538	7256	7278	7099	6829	6954	6852	6620	6519	6579	6668	6855	7008	7475	7045	6635	6722	7064	7271	6958	6933	7265	7325	7013	7151	7319	7084	7249	7258	7346	7348	7284	7581	7580	7527	7173	7364	7358	7115	6985	7163	7283	7273	7490	7214
7946	7679	7705	7415	7163	7111	6689	6477	6516	6394	6472	6454	6343	6321	6526	6956	7049	7096	7147	6915	6850	6901	6914	6679	6772	7078	7111	6879	6810	6934	6872	7082	7159	6941	7133	6976	6993	7229	7060	7117	7063	7082	6899	6984	6809	6815	7154	6997	6972	7170
8424	8036	7895	7420	7096	6818	6658	6424	6438	6244	6408	6667	6521	6732	6804	6927	6912	6833	6809	6676	6967	6989	6532	6499	6671	6772	6768	6627	6660	6545	6481	6626	6631	6690	6601	6387	6864	6873	6787	6766	6693	6884	6833	6604	6926	6640	6879	6805	6792	7035
8176	7942	7931	7809	7469	7182	6925	6687	6804	6729	6881	6868	6872	6792	6752	6592	6635	6841	7057	7104	7043	6724	6447	6634	6485	6471	6535	6600	6586	6357	6631	6686	6564	6593	6769	6767	6845	6798	6844	6591	6753	6650	6626	6551	6684	6727	6626	6943	6767	6830
7702	7510	7241	7354	7052	7208	6863	6949	6836	6758	6752	6944	6905	6806	6631	6748	6990	7233	7260	7149	7039	6775	6734	6803	6701	6542	6671	6688	6745	6679	6658	6658	6744	6691	6767	7047	7088	6993	6886	6723	6897	6831	6644	6735	6854	6971	6878	6623	6642	6724
7947	7485	7385	7028	7078	6916	6875	6532	6763	6713	6902	6910	6896	6978	7107	7018	7346	7213	7193	7103	7250	7010	6857	6538	6637	6824	6746	6690	6705	6899	6851	6840	6818	6902	7194	6991	6950	6941	6848	7168	7013	7038	6990	6998	7022	6919	6789	6759	6897	7041
7723	7755	7648	7584	7318	6929	7143	7104	6933	7317	7294	7243	7378	6988	7153	7220	7011	7068	7391	7445	7007	6823	6714	6784	6804	6674	6894	6893	6869	6857	6843	7104	7142	7170	6945	7144	7034	6916	7017	7030	7203	7087	6914	6934	6913	6940	6708	6901	6865	7018
7655	7395	7424	7247	6999	7163	7319	7260	7301	7293	7224	6915	6820	6829	6883	7071	7327	7353	7208	6967	6824	6771	6741	6731	6718	6957	6820	6870	6824	6973	7041	6963	7174	7268	7134	7061	6960	7118	6963	7148	7012	7193	7067	7129	7109	6826	6737	6861	6847	7157
7769	7543	7393	7287	6974	7064	7094	7171	7388	7087	7150	7043	6940	7017	7210	7256	7326	7166	7019	6926	7010	6982	6920	6797	6685	6873	7067	6908	7082	7299	7289	7281	7370	7409	7188	7202	7134	7086	6889	7464	7596	7456	7541	7427	7118	6920	6844	7050	7081	7132
7632	7534	7604	7351	7401	7240	7379	7570	7683	7510	7460	7343	7368	7265	7166	7195	7228	7156	7207	7098	7189	6967	6892	6945	6993	7140	7056	7044	7192	7347	7259	7550	7513	7505	7368	7215	7244	7175	7321	7416	7635	7712	7353	7454	7271	7301	7124	7170	6991	7267
7734	7379	7463	7288	7218	7181	7381	7554	7344	7373	7427	7112	7066	6974	7116	7027	7081	7319	7202	6964	7177	6953	6966	6843	6801	6907	6980	7117	7382	7397	7537	7361	7306	7426	7264	7303	7120	6996	7005	7491	7508	7418	7430	7338	7251	7071	7016	6910	7263	7171
7706	7536	7425	7247	7247	7406	7416	7343	7282	7029	7090	7053	7017	7087	7013	6778	6902	6858	6869	6972	6767	6835	6892	6831	6848	6555	6858	6856	7099	7059	7337	7133	7253	7235	7255	6936	7018	6892	6935	7278	7402	7186	7133	7043	7096	6819	6883	7062	6892	7071
7574	7466	7273	7269	7081	7080	7288	7079	7237	6904	6798	6842	6662	6924	6814	6789	6775	6607	6638	6467	6940	6972	6777	6657	6621	6782	6708	6906	6890	6918	7048	7052	6876	7094	6964	6873	6747	6744	6830	6818	7126	7177	7064	6979	7008	6857	6583	6602	6784	6989
7603	7512	7196	7058	7011	6939	7098	7088	6945	6809	6889	6515	6771	6721	6827	6604	6616	6582	6767	6665	6949	6952	6887	6685	6599	6401	6698	6734	6933	6987	6972	7155	7261	7136	7044	7033	6912	6929	6717	6931	7140	7207	6876	7022	6722	6790	6848	7009	6878	7209
7610	7397	7369	7256	6863	7188	6870	6922	6950	6758	6855	6576	6673	6616	6568	6481	6520	6548	6641	6852	7010	6914	6660	6615	6569	6701	6806	6781	6920	7011	7034	7235	7113	7042	7146	6931	6826	6732	6875	7101	7277	7061	7041	7031	6996	6836	6775	6921	7158	7325
7761	7397	7416	7301	7169	7083	7054	6878	6905	6670	6430	6551	6456	6509	6510	6563	6670	6587	6880	6816	6886	6791	6699	6644	6818	6648	6583	6737	6743	7048	7219	7337	7192	7385	7029	7168	7016	7086	7102	7375	7351	7196	6914	6962	6952	6829	7281	7197	7242	7234
7695	7586	7295	7150	7146	7092	7108	6792	6851	6738	6521	6353	6518	6452	6648	6534	6662	6714	6598	6614	6878	6929	7049	6799	6776	6650	6719	6749	6866	6907	7142	7350	7143	7113	7073	6998	6980	6873	7222	7309	7299	6974	7182	7036	7002	7015	7184	7321	7379	7597
7724	7410	7356	7091	7213	7169	7071	6951	6971	6800	6580	6538	6630	6602	6766	6621	6681	6489	6776	6920	6940	7062	6770	6822	6717	6675	6696	6870	6901	7150	7282	7269	7088	7111	7064	7075	7106	7316	7296	7206	7191	7213	7081	6943	7069	7300	7291	7127	7526	7571
7568	7258	7419	7127	7011	7163	7301	6882	6914	6903	6658	6663	6444	6542	6598	6554	6639	6689	6721	6829	6809	6961	6870	6549	6553	6635	6521	6906	7040	7187	7134	7118	7138	7024	7110	7084	7152	7288	7257	7186	7285	7164	7055	6989	7116	6927	7157	7236	7452	7380
7354	7249	7302	7145	7119	7044	7047	7093	6657	6696	6795	6671	6473	6591	6416	6571	6516	6492	6683	7034	6923	6846	6675	6662	6627	6738	6776	6953	7173	6963	7235	7232	7023	6957	7155	7275	7161	7216	7225	7274	7105	7192	7087	6913	7173	7357	7338	7136	7462	7431
7297	6997	7271	7046	7280	6970	7046	6882	6811	6744	6575	6572	6574	6431	6483	6403	6502	6628	6565	6727	6631	6922	6857	6654	6719	6775	6889	6987	7172	7132	6887	6962	6777	6966	7289	7004	7185	7137	7165	7143	7136	7130	7114	7029	7000	6973	7181	7280	7341	7402
7392	7168	7171	6860	6813	7027	6875	6737	6770	6610	6701	6557	6551	6452	6401	6556	6502	6448	6540	6843	6839	6950	6865	6884	6876	6811	6978	7036	7000	7121	7048	7060	7093	7028	7110	7095	7172	7209	7251	7102	7069	7294	7110	7112	6976	7122	7093	7240	7455	7304
7377	6937	7100	6641	6630	6690	6760	6591	6683	6794	6479	6538	6393	6412	6368	6488	6622	6735	6478	6613	6661	6696	6724	6643	6941	6939	6943	6983	6870	6927	7008	6983	6960	7133	7254	7316	7112	7174	7498	7273	7355	7212	7246	7053	6808	6867	7010	7119	7054	7204
7343	6856	6864	6713	6609	6806	6883	6750	6529	6683	6508	6597	6486	6321	6260	6330	6515	6517	6542	6678	6498	6627	6757	6734	6723	6849	6797	6904	6898	6978	6932	6680	6804	6917	7010	7130	7119	7001	7141	7188	7088	7093	7155	6947	6867	6730	6993	6847	7035	7248
7162	6905	6860	6557	6421	6753	6832	6592	6498	6649	6542	6265	6466	6534	6335	6340	6404	6353	6418	6589	6744	6585	6521	6635	6646	6779	6707	6905	6725	6704	6810	6815	6867	7104	6943	6935	7131	6983	7039	7114	7066	6960	7010	6944	6874	6838	6729	6748	6895	6983
7261	6920	6667	6799	6679	6859	6871	6653	6521	6502	6579	6487	6425	6249	6381	6442	6434	6430	6428	6511	6721	6787	6852	6876	6698	6765	6777	6857	6972	7100	6810	6834	6721	6789	7061	7016	7157	7106	7228	7095	7021	7117	7025	7005	6935	6893	6850	6940	6947	7089
7410	6918	6897	6459	6694	6737	6728	6767	6870	6867	6670	6661	6673	6638	6564	6481	6497	6716	6530	6706	6828	6857	6901	6842	6832	6988	6835	7028	6847	7157	7055	6850	6868	7049	7193	7164	7085	7164	7229	6855	7174	7031	7154	7131	7051	7200	7001	6829	7042	7005
7171	6935	6759	6585	6623	6751	6694	6787	6820	6883	6873	6750	6708	6594	6676	6738	6658	6519	6537	6954	6878	6906	6916	6971	6911	6943	6876	7047	6985	6814	6919	6944	7003	7131	7191	7216	7109	7054	7057	6883	7150	7232	7068	7031	7142	7018	6907	7033	6807	7141
7407	6922	7002	6638	6695	6714	6862	6793	6834	6648	6736	6606	6705	6578	6509	6540	6556	6635	6543	6618	6683	6731	6941	7016	6864	6716	6942	6902	6962	6783	6806	6842	7066	7142	7315	7005	7020	6877	6862	6998	7158	7347	7119	7135	6867	6905	6840	6863	6724	6888
7294	6969	6956	6756	6805	6580	6556	6606	6693	6691	6422	6565	6452	6573	6312	6223	6219	6392	6379	6472	6655	6556	6713	6907	6682	6621	6613	6629	6710	6734	6853	6731	6924	6884	6862	6610	6618	6734	6717	6857	7110	7083	7143	6769	6884	6850	6634	6819	6850	6798
7177	6962	6817	6436	6511	6495	6600	6527	6444	6537	6461	6460	6352	6333	6174	6325	6234	6172	6351	6402	6508	6619	6556	6632	6555	6680	6580	6426	6540	6594	6733	6621	6852	6736	6590	6633	6610	6477	6457	6517	6761	6794	6833	6778	6634	6573	6668	6598	6626	6474
6986	6842	6569	6386	6562	6515	6703	6650	6629	6616	6305	6089	6161	6258	6125	6159	6306	6345	6178	6244	6694	6831	6794	6727	6527	6415	6430	6539	6456	6441	6608	6604	6577	6531	6520	6363	6368	6466	6411	6490	6530	6631	6738	6725	6654	6369	6445	6409	6571	6565
7031	6701	6638	6567	6594	6505	6558	6600	6378	6332	6144	6166	6114	6053	6046	6085	6180	6166	6285	6450	6500	6482	6815	6570	6496	6392	6408	6313	6390	6463	6449	6553	6400	6539	6362	6454	6256	6364	6230	6488	6343	6513	6492	6546	6469	6254	6323	6349	6474	6340
7054	6615	6698	6529	6488	6448	6200	6194	6260	5952	5988	6054	6034	5885	5966	5970	5842	6007	6179	6379	6411	6515	6465	6291	6439	6260	6305	6282	6186	6447	6332	6398	6349	6401	6320	6234	6117	5994	6101	6300	6446	6464	6479	6421	6346	6256	6451	6531	6464	6308
7099	6539	6726	6707	6525	6264	6274	5968	5873	5694	5857	5793	5813	5663	5694	5750	5911	5756	5952	6010	6102	6123	6348	6232	6229	6268	6110	6113	6199	6153	6144	6113	6235	6192	6056	5967	5976	5897	6149	6164	6343	6330	6342	6223	6248	6064	6236	6356	6280	6257
6848	6719	6763	6605	6464	6609	6378	6043	5881	5638	5825	5834	5730	5669	5721	5942	5697	5793	5881	5799	5976	6200	6232	6180	6277	6197	6090	5968	6000	5856	6046	6009	6040	6089	6076	6193	6098	6014	6063	6101	6164	6206	6281	6228	6240	6119	6118	6154	6165	6295
7008	6652	6745	6616	6506	6480	6523	6199	5949	5930	5922	5996	5904	5882	5802	5860	5651	5608	5896	6120	6124	6287	6001	6232	6271	6110	6113	5920	5813	5922	5957	5850	6123	6198	6054	6181	6055	6152	6010	6166	6306	6267	6433	6270	6208	6169	6383	6295	6432	6548
6973	6714	6734	6714	6550	6518	6567	6142	6060	6027	6058	6054	6087	6045	5806	5962	5785	5844	5940	6100	6069	6174	6387	6321	6184	6330	6084	5943	5872	5980	5873	6134	6065	6274	6137	6208	6197	6188	6104	6292	6384	6379	6458	6354	6384	6310	6356	6346	6606	6604
7139	6849	6611	6548	6545	6593	6416	6247	6145	6086	6142	6115	6190	6059	6027	5989	5961	5830	5978	6130	6182	6357	6454	6388	6623	6020	5977	5975	5912	5825	5933	6128	6211	6093	6081	6176	6213	6256	6283	6314	6566	6688	6467	6440	6385	6359	6396	6516	6784	6780
6945	6688	6464	6616	6668	6561	6739	6589	6222	6338	5926	6028	6131	6286	6090	6174	6039	5952	5941	6108	6258	6522	6554	6516	6404	6235	6116	6016	5816	5960	6079	6235	6130	6146	6169	6101	6076	6258	6249	6579	6642	6528	6623	6434	6347	6363	6308	6706	6728	6853
6833	6534	6479	6245	6619	6524	6713	6249	6226	6169	5972	6079	6228	6164	6162	6039	5977	6107	5964	6144	6335	6232	6478	6398	6366	6353	6257	6295	6263	6318	6392	6401	6292	6210	6130	6234	6247	6379	6610	6668	6819	6664	6630	6545	6536	6432	6616	6724	6812	6890
6838	6695	6485	6384	6697	6603	6757	6461	6551	6407	6209	6363	6300	6474	6158	6189	6151	6093	6277	6133	6354	6491	6435	6502	6213	6415	6522	6500	6391	6434	6449	6472	6317	6430	6346	6415	6438	6472	6641	6761	6781	6860	6941	6773	6793	6788	6706	6800	6870	6997
6921	6673	6424	6397	6552	6636	6536	6724	6625	6659	6460	6433	6584	6502	6293	6175	6144	6216	6253	6383	6325	6508	6451	6398	6438	6535	6442	6586	6736	6572	6776	6632	6493	6516	6654	6364	6509	6747	6618	7024	6997	7081	6871	6757	6670	6767	7050	6805	7131	7136
6796	6620	6597	6496	6534	6676	6727	6641	6750	6563	6360	6592	6375	6503	6641	6317	6198	6153	6423	6211	6413	6376	6692	6474	6602	6424	6570	6587	6609	6707	6856	6599	6712	6575	6582	6637	6457	6762	6767	7101	7080	7180	6855	6761	6620	6690	6757	6848	7111	6984
6625	6569	6604	6422	6467	6506	6430	6353	6516	6455	6346	6372	6414	6454	6176	6011	6045	6084	6117	6302	6177	6336	6261	6531	6304	6310	6254	6591	6522	6930	6608	6808	6577	6648	6651	6602	6562	6599	6698	6997	7103	6881	7034	6825	6709	6842	6879	6944	7080	7070
6934	6433	6688	6312	6364	6447	6505	6244	6289	6367	6296	6379	6167	6234	6087	5962	5867	6016	6161	6210	6137	6251	6148	6242	6243	6199	6262	6435	6524	6644	6667	6403	6442	6574	6708	6575	6611	6664	6680	6774	6694	6821	6848	6828	6741	6980	6776	6877	7094	6991
7024	6456	6698	6528	6532	6568	6484	6209	6249	6168	6296	6293	6147	6164	5924	5964	5939	5870	6117	6305	6330	6111	6215	6174	5915	6270	6147	6282	6297	6313	6363	6582	6556	6511	6667	6478	6534	6629	6655	6597	6709	6609	6617	6661	6752	6873	6998	7032	6967	6805
6984	6674	6620	6572	6558	6676	6501	6131	6113	6158	6127	6298	6011	6000	5898	5698	5780	5904	6147	6242	6322	6302	6119	6263	6246	5988	6238	6165	6074	6317	6226	6474	6530	6527	6563	6611	6523	6503	6635	6509	6768	6643	6688	6718	6672	6715	6755	6741	6866	6839
6644	6629	6694	6896	6730	6727	6457	6116	6163	5995	5893	6107	6218	6008	5837	5866	5794	5833	5998	6079	6216	6215	6155	6089	6134	6182	6194	6090	6328	6286	6323	6385	6545	6587	6569	6430	6465	6516	6405	6604	6707	6590	6514	6657	6581	6772	6634	6616	6635	6797
6604	6639	6957	6992	6783	6736	6333	6046	6019	5782	5880	5912	5979	5834	5769	5685	5863	5866	5884	5855	5866	5863	5933	5977	6097	6097	6067	6095	6109	6364	6423	6352	6459	6586	6474	6445	6393	6392	6360	6316	6401	6306	6530	6503	6566	6572	6564	6670	6507	6741
6716	6738	6803	6836	6527	6564	6253	6143	5935	5982	5884	5801	5741	5836	5681	5675	5752	5871	5904	5980	5775	5794	5886	5990	5902	5959	6070	6243	6113	6156	6265	6347	6442	6445	6293	6369	6430	6316	6310	6412	6307	6209	6360	6267	6379	6513	6419	6546	6530	6475
6819	6790	6790	6658	6476	6537	6133	5929	5810	5776	5687	5815	5606	5478	5458	5643	5726	5631	5844	5816	5847	5918	6012	6071	5940	6038	6229	6248	6149	6131	6216	6280	6364	6352	6313	6457	6296	6364	6267	6512	6394	6319	6207	6246	6339	6436	6383	6467	6503	6421
6980	6797	7091	6606	6532	6343	6310	5811	5911	5745	5890	5938	5477	5490	5605	5663	5574	5754	5880	5934	5923	5991	6037	5988	6101	6025	6256	6217	6314	6453	6360	6444	6528	6322	6366	6096	6250	6116	6364	6344	6398	6440	6494	6559	6443	6485	6479	6370	6307	6482
7004	6825	7024	6805	6806	6346	6263	6139	5936	6050	6094	6011	6023	5605	5477	5622	5819	5823	6024	6132	6052	5956	5914	5829	5879	5921	6333	6365	6402	6402	6613	6524	6639	6488	6442	6410	6330	6267	6325	6458	6468	6441	6459	6645	6572	6600	6634	6578	6370	6252
6861	6863	7029	7006	6920	6833	6362	6350	6006	6195	6245	6257	6178	5898	5923	6016	5927	6161	6379	6274	6418	6386	6230	6198	6231	6211	6227	6384	6409	6446	6719	6751	6822	6519	6796	6522	6542	6646	6597	6647	6794	6513	6531	6654	6793	6819	6905	6800	6755	6417
6885	6874	7143	6930	6964	6717	6439	6491	6369	6440	6380	6423	6242	6161	6154	5948	6002	6152	6487	6664	6532	6449	6426	6345	6369	6570	6623	6591	6690	6713	6595	6479	6713	6710	6682	6646	6937	6836	6932	6915	6738	6598	6621	6712	6679	6848	6835	6875	6739	6495
7001	6895	7047	6914	6830	6599	6576	6335	6362	6456	6272	6470	6216	6048	6036	5949	5992	6182	6438	6428	6269	6410	6277	6341	6472	6505	6653	6859	6822	6840	6884	6670	6689	6544	6589	6735	6654	6771	6754	6681	6616	6817	6709	6787	6937	6918	6929	6822	6826	6581
7140	6922	7145	7092	7033	6714	6402	6589	6665	6615	6683	6477	6541	6118	6057	6094	6179	6301	6419	6420	6476	6174	6233	6156	6331	6436	6765	6769	6711	6994	6810	6746	6932	6828	6747	6715	6699	6756	6703	6840	6764	6689	6841	7038	6945	7283	7030	6890	6842	6582
7077	7122	7245	7229	7223	7029	6954	6738	6740	6824	6917	6878	6739	6369	6381	6368	6638	6538	6565	6265	6346	6366	6252	6373	6362	6601	6680	6580	6739	6711	6856	7018	6863	6938	6899	6933	6854	7070	7030	6693	6702	6662	6553	6754	7029	7207	7148	6901	6931	6831
7298	7174	7194	7176	7275	7141	7057	6705	6870	6718	6877	6746	6704	6488	6405	6602	6629	6473	6501	6421	6400	6537	6598	6771	6724	6643	6646	6666	6630	6741	6624	6817	6669	6784	6820	6947	7042	7131	7169	6981	6877	6710	6850	6657	7025	7209	6934	7078	6842	6969
7144	7116	6962	6956	7043	7050	6774	6681	6637	6778	6628	6540	6617	6341	6315	6515	6471	6370	6464	6356	6406	6446	6542	6613	6724	6756	6757	6625	6716	6783	6893	6954	6647	6731	6714	6829	6901	7045	7154	6865	7022	6932	6794	6541	6916	6913	6806	6991	6980	7010
7016	7034	6939	6856	6800	6668	6698	6601	6402	6633	6417	6410	6421	6351	6255	6249	6089	6318	6265	6137	6242	6263	6366	6299	6479	6548	6629	6549	6789	6781	6725	6766	6735	6579	6600	6804	6803	6985	6847	6876	6603	6813	6595	6638	6609	6801	6782	6935	6814	6720
7150	7114	6957	6826	6673	6869	6711	6640	6636	6575	6472	6293	6345	6591	6325	6427	6264	6185	6162	6141	6152	6296	6127	6285	6360	6403	6618	6455	6524	6630	6498	6403	6557	6769	6587	6686	6925	6879	6761	6730	6505	6386	6386	6416	6610	6562	6676	6679	6620	6803
7470	7042	7017	6862	6793	6891	6588	6541	6405	6407	6262	6357	6446	6469	6428	6286	6371	6338	6216	6313	6294	6410	6496	6357	6478	6503	6516	6672	6429	6337	6350	6331	6232	6287	6492	6694	6929	6939	6908	6826	6599	6271	6166	6376	6393	6469	6518	6512	6661	6593
6986	6993	6993	6589	6531	6856	6671	6484	6238	6323	6289	6182	6204	6244	6269	6144	6121	6227	6226	6359	6509	6470	6472	6390	6465	6518	6782	6712	6531	6555	6557	6416	6316	6312	6481	6611	6601	6812	6951	6931	6857	6647	6532	6354	6297	6422	6378	6340	6522	6525
6987	6726	6503	6673	6507	6537	6604	6285	6152	6076	6162	6108	6180	6053	6194	6053	6132	6076	6330	6199	6243	6203	6070	6345	6395	6272	6549	6642	6613	6657	6708	6725	6551	6612	6430	6715	6705	6791	6801	6781	6818	6556	6565	6322	6571	6447	6193	6408	6399	6325
6953	6663	6749	6532	6500	6659	6478	6354	6321	6152	6359	6463	6259	6094	6006	6061	6214	6165	6186	6271	6403	6323	6102	6047	6197	6156	6199	6367	6598	6495	6615	6449	6572	6681	6806	6956	6948	6960	6831	6683	6596	6377	6154	6234	6365	6537	6480	6583	6465	6234
7290	6977	6876	6705	6687	6472	6703	6254	6101	6206	6137	6378	6334	6310	6038	6136	6314	6312	6328	6362	6544	6382	6259	6194	6194	6008	6053	6110	6033	6105	6214	6182	6201	6592	6686	6877	6957	7108	7003	6724	6481	6326	6159	6224	6231	6431	6574	6661	6555	6184
7246	6822	6819	6884	6809	6570	6313	6082	5825	6015	6058	6197	6430	6325	6277	6188	6148	6276	6327	6521	6411	6231	6286	6307	6318	6225	6220	6179	6057	6254	6080	6184	6173	6227	6451	6266	6526	6310	6527	6443	6643	6440	6344	6493	6327	6361	6401	6564	6519	6449
6899	6882	6763	6616	6433	6432	6204	6268	5810	6023	6162	6096	6199	6276	6021	6171	6183	6159	6213	6237	6217	6202	6267	6254	6197	6294	6217	6440	6469	6310	6479	6304	6366	6358	6199	5940	5931	5937	6230	6226	6670	6710	6656	6623	6514	6460	6541	6604	6518	6499
6624	6603	6754	6772	6714	6728	6447	6268	6156	6401	6219	6285	6381	6399	6313	6407	6329	6285	6528	6307	6233	6136	6194	6271	6305	6103	6283	6229	6336	6402	6635	6616	6694	6531	6443	6332	6034	6299	6115	6171	6268	6401	6676	6654	6635	6730	6575	6506	6628	6641
6788	6838	6850	6767	6812	6768	6705	6544	6424	6531	6747	6623	6514	6569	6584	6578	6705	6495	6567	6615	6513	6449	6402	6300	6246	6228	6122	6253	6183	6224	6542	6515	6814	6562	6326	6387	6392	6595	6440	6478	6244	6138	6227	6406	6594	6662	6747	6987	6675	6729
7073	7065	7108	6834	7019	6807	6685	6539	6542	6412	6556	6571	6667	6630	6568	6541	6557	6601	6721	6828	6768	6673	6524	6486	6421	6502	6262	6334	6319	6324	6323	6381	6527	6339	6098	6239	6345	6618	6504	6416	6317	6328	6195	6369	6561	6532	6539	6669	6747	6871
6867	6932	6901	6843	6580	6809	6729	6390	6394	6405	6459	6326	6329	6525	6455	6486	6505	6381	6349	6635	6646	6427	6593	6528	6525	6456	6385	6469	6722	6573	6622	6372	6298	6232	6112	6024	5890	6233	6385	6468	6428	6310	6397	6236	6268	6473	6359	6520	6757	6743
6742	6566	6801	6724	6706	6550	6417	6545	6471	6480	6545	6432	6306	6484	6479	6163	6414	6284	6456	6366	6432	6413	6591	6433	6615	6566	6668	6844	7026	7072	6823	6582	6594	6549	6710	6250	6067	6197	6248	6371	6663	6619	6720	6540	6446	6517	6328	6438	6635	7018
6710	6569	6578	6770	6666	6500	6647	6628	6742	6649	6657	6708	6763	6646	6421	6478	6507	6489	6580	6509	6548	6564	6538	6524	6438	6498	6829	6945	6843	6922	6951	6855	6692	7150	6952	6914	6458	6499	6657	6641	6639	6711	6890	6761	6717	6534	6670	6811	6892	6823
6656	6535	6797	6686	6839	6850	6876	7029	6752	7032	6974	7087	6649	6723	6490	6565	6645	6943	6835	6837	6814	6863	6515	6719	6622	6666	6697	6927	6723	6783	6722	7028	7128	7115	7159	7000	7026	7066	7130	6774	6653	6648	6541	6483	6733	6547	6827	6689	6878	6848
6819	6773	6793	6675	6718	6640	6596	6603	6684	6820	6842	6613	6600	6659	6439	6593	6622	6837	6821	6982	7017	7030	6654	6638	6546	6907	6780	6901	6667	6604	6793	6723	6606	6613	6626	6785	7043	7072	6986	6991	6797	6578	6378	6131	6460	6400	6618	6754	6839	6947
6794	6665	6719	6456	6410	6252	6488	6199	6209	6312	6294	6306	6286	6226	6129	6222	6438	6576	6600	6766	6857	6877	6619	6613	6818	6799	6786	6686	6749	6668	6516	6478	6195	6145	6436	6572	6777	6837	7018	6979	6692	6529	6326	6192	6173	6363	6536	6429	6678	6708
6737	6350	6503	6308	6165	6140	6134	5889	6047	6081	5889	6039	6118	6027	5868	5999	6096	6420	6357	6530	6536	6396	6663	6410	6567	6715	6632	6700	6795	6697	6470	6519	6541	6840	7134	7010	7011	6997	7027	6822	6741	6635	6350	6365	6395	6304	6502	6521	6411	6560
6427	6506	6190	6315	6145	6394	6231	6320	6037	6028	6063	5847	6176	6026	6163	6228	6176	6426	6378	6237	6318	6315	6333	6382	6369	6381	6441	6710	6774	6541	6569	6848	7204	7580	7847	7690	7421	7199	7094	7123	6776	6522	6513	6419	6406	6459	6676	6511	6381	6295
6662	6470	6343	6449	6685	6471	6433	6128	6148	6245	6216	6124	6125	6255	6231	6365	6452	6443	6478	6453	6410	6417	6369	6316	6213	6273	6294	6365	6541	6538	6600	7255	7728	7939	7752	7512	7455	7276	7431	7090	6994	6611	6453	6317	6257	6418	6569	6604	6530	6265
6897	6746	6649	6591	6500	6519	6507	6345	6333	6184	6181	5964	6122	6260	6327	6499	6506	6609	6643	6548	6433	6535	6654	6559	6418	6398	6431	6340	6491	6431	6652	7068	7269	7232	6618	6303	6293	6585	6657	7089	7040	6837	6813	6302	6152	6111	6482	6736	6593	6536
6978	6795	6681	6335	6447	6235	6238	6098	6010	5826	5835	5873	5858	5968	6067	6314	6450	6324	6407	6502	6460	6659	6729	6574	6630	6459	6627	6426	6512	6491	6544	6934	6840	6208	5381	5146	4922	5251	5696	6122	6831	7045	6963	6404	6104	6044	6192	6602	6527	6531
6780	6588	6395	6262	6143	6151	5863	5681	5683	5542	5527	5446	5806	5795	5834	5893	6032	5996	6057	6100	6266	6468	6474	6426	6280	6285	6293	6464	6566	6566	6789	6976	6688	5721	4762	4268	4188	4239	4540	4936	6005	6765	7284	6938	6492	5847	6042	6300	6535	6410
6649	6296	6238	6018	5924	6267	5905	5484	5462	5448	5545	5585	5707	5888	5754	5655	5754	5870	5888	5798	6067	6131	6231	6007	5998	6052	6161	6260	6271	6477	6921	7445	7007	5969	4770	4249	4074	3924	3833	4117	4912	6182	7331	7394	6965	6251	6003	6148	6497	6413
6396	5961	6275	6005	6412	6201	6085	5869	5718	5774	5639	5895	6069	6372	6068	6119	6060	5962	5910	6112	6331	6315	6156	6172	6138	6013	6126	6367	6291	6185	6953	7841	7559	6082	4766	4580	4206	3990	3774	3825	4544	5823	6972	7631	7496	6660	6390	6417	6696	6471
6725	6526	6586	6516	6782	6590	6443	6277	6286	6002	5969	6086	6423	6325	6335	6314	6198	6268	6391	6502	6712	6673	6533	6412	6079	6029	6132	6390	6260	6039	6812	7762	7299	5548	4570	4382	4490	4127	3930	3952	4370	5522	6904	7665	7594	7111	6481	6593	6814	6735
6978	6818	6985	6834	6850	6886	6575	6364	6263	6207	6238	6347	6319	6365	6514	6437	6534	6567	6738	6662	6828	6938	6695	6677	6392	6132	6269	6664	6343	6154	6761	7679	7003	5271	4318	4284	4383	4132	4090	4282	4878	5725	6801	7410	7124	6942	6668	6516	7085	6816
7087	6732	6648	6609	6511	6466	6527	6304	6128	6193	6059	6074	6330	6256	6178	6360	6298	6574	6607	6817	7027	6949	6951	6841	6851	6613	6602	6752	6530	6229	6640	7489	7121	5719	4612	4555	4475	4564	4612	5044	5469	6290	7137	7253	6904	6668	6440	6650	6849	7105
7048	6558	6765	6307	6275	6291	6173	6074	6077	5981	5986	6139	5974	6114	6043	6184	6387	6334	6581	6646	6924	6766	6866	6839	6993	6888	6966	7167	7101	6672	7079	7654	8014	6966	5732	5333	5131	5250	5682	5934	6176	6657	7167	7391	6978	6499	6454	6499	6755	7319
6702	6498	6677	6256	6466	6228	6183	6313	6185	6179	6148	6153	6115	6109	6134	6150	6347	6468	6492	6569	6435	6629	6686	6661	6858	6839	6949	7184	7193	7056	7212	7746	8518	8190	7478	6551	5954	5812	6168	6435	6837	7286	7505	7746	7071	6941	6567	6593	6747	7036
6951	6708	6637	6595	6586	6326	6400	6441	6572	6516	6326	6469	6344	6378	6471	6590	6494	6527	6673	6638	6418	6497	6534	6627	6572	6757	6840	6899	6916	6947	6994	7705	8416	8854	8429	7480	6723	6285	6354	6418	6790	7242	7668	7573	7291	7041	6842	6537	6569	6937
7099	6990	6957	6717	6719	6628	6744	6660	6822	6425	6571	6529	6579	6769	6695	6831	6743	6747	6885	6777	6551	6440	6667	6532	6613	6464	6322	6495	6393	6717	6554	6985	7729	8085	8330	7709	7170	6602	6453	6399	6733	7052	7211	7208	7053	6942	6711	6729	6537	6402
7551	7273	7219	6810	6902	6651	6860	6743	6835	6742	6460	6505	6550	6538	6946	6940	6933	6919	6906	6799	6770	6745	6924	6823	6973	6838	6553	6328	6235	6544	6580	6352	6716	7247	7594	7654	7305	7134	7132	6822	7093	6791	6742	6717	6787	6622	6798	6726	6752	6432
7580	7249	7137	6863	6898	6601	6566	6382	6541	6412	6332	6193	6238	6440	6711	6842	7039	6870	6720	6696	6774	6875	7013	7157	7106	6926	6646	6486	6529	6599	6666	6441	6376	6879	6901	7140	7068	7182	7307	7169	7010	6935	6683	6490	6432	6598	6643	6704	6790	6637
7494	7011	6928	6663	6444	6509	6376	6341	6194	6140	5936	5909	5951	6157	6256	6480	6688	6470	6387	6236	6500	6712	6962	7174	7236	6988	7027	6898	6898	7097	7028	6967	6599	6605	6355	6615	6632	6953	7182	7227	6960	6982	6861	6747	6576	6480	6586	6733	6664	6562
7151	6665	6485	6390	6268	6232	6162	6119	5907	5845	5825	5696	5874	5869	6106	6260	6118	6165	5920	6079	6210	6281	6670	6780	6967	6970	7225	7101	7049	7311	7406	7067	7018	6891	6537	6359	6266	6393	6502	6883	6840	6993	6932	6987	6767	6594	6636	6321	6378	6580
6793	6563	6352	6202	6320	6316	6195	6162	6147	5851	5721	5662	5794	6022	6115	6291	6161	5939	5796	5785	6105	6083	6309	6561	6670	6777	6752	6926	7213	7272	7177	7332	7200	7017	6630	6396	6398	6366	6299	6465	6816	7150	7170	7159	6990	6798	6599	6278	6201	6561
6772	6485	6466	6361	6365	6367	6550	6374	6227	6172	5910	6031	6129	6191	6327	6269	6122	6005	5949	5964	5906	5989	6280	6223	6274	6368	6528	6577	6825	7245	7130	7231	7265	7211	7011	6857	6761	6611	6583	6598	6709	6974	7248	7232	7177	6995	6833	6394	6410	6502
6599	6525	6704	6535	6503	6621	6633	6560	6549	6434	6236	6268	6404	6623	6510	6487	6492	6299	6334	6101	6080	6303	6188	6199	6311	6426	6384	6400	6557	6756	6933	7009	7008	7219	7147	7173	6964	6962	6758	6917	6794	6735	7023	6983	7101	6883	6799	6532	6213	6442
6902	6971	6816	6877	6717	6796	6761	6694	6577	6621	6593	6406	6463	6654	6553	6691	6543	6528	6530	6451	6525	6456	6581	6562	6638	6355	6400	6449	6558	6792	6654	6718	6714	6990	6998	7101	7115	7130	6990	6822	6823	6553	6578	6851	6738	6908	6907	6897	6642	6374
6959	6971	7097	6672	6719	6430	6623	6527	6507	6537	6762	6564	6461	6560	6415	6338	6554	6492	6427	6594	6749	6727	6622	6889	6697	6772	6614	6574	6598	6774	6298	6256	6374	6591	6730	6878	7199	7088	7318	6986	6835	6734	6680	6737	6563	6788	6801	6676	6581	6675
6852	6693	6704	6633	6543	6475	6335	6236	6403	6348	6369	6427	6465	6404	6289	6325	6293	6361	6295	6557	6469	6818	6792	6794	7045	7013	6780	6998	6936	6724	6557	6365	6366	6387	6450	6675	6990	7189	7398	7040	7161	7017	6656	6601	6497	6644	6628	6690	6728	6713
6595	6281	6501	6324	6279	6452	6202	6065	6240	6195	6265	6377	6269	6260	6184	6202	6204	6192	6233	6298	6521	6584	6631	6804	6981	7119	7190	7324	7139	7072	6954	6607	6466	6581	6350	6554	6686	7050	7056	7102	7093	7214	7094	6783	6656	6588	6619	6687	6616	7021
6363	6114	6168	6157	5974	6220	6102	6072	6355	6323	6437	6279	6285	6398	6404	6126	6181	6084	6252	6267	6432	6446	6463	6679	6720	7105	7292	7331	7461	7085	7018	6857	6864	6805	6636	6586	6565	6620	6878	6970	6947	7286	7126	6994	6783	6728	6586	6683	6669	6968
6140	6290	6156	6256	6344	6389	6387	6249	6427	6400	6666	6388	6465	6554	6298	6202	6265	6237	6201	6324	6300	6461	6369	6452	6532	6909	6961	7372	7311	7099	7104	7008	6983	6950	6988	6998	6715	6649	6602	6724	6707	6875	7000	7008	6912	6782	6649	6717	6677	6515
6275	6249	6416	6482	6689	6792	6665	6491	6703	6762	6793	7002	6907	6512	6528	6304	6472	6551	6644	6509	6441	6256	6293	6214	6272	6520	6729	6875	6900	6945	7102	7096	7181	7143	7194	7202	7074	6695	6426	6379	6274	6495	6873	6915	6978	7147	6786	6570	6430	6216
6371	6319	6538	6624	7096	6844	6931	6679	6643	6749	7168	7153	6880	6657	6546	6546	6602	6782	6787	6823	6658	6517	6252	6268	6382	6521	6547	6594	6599	6683	6756	7130	6967	7226	7488	7332	7116	6653	6506	6190	6196	6283	6458	6725	6782	7090	6931	6591	6185	6145
6557	6402	6767	6999	7113	6876	6830	6637	6737	6808	7073	7084	6896	6689	6654	6678	6897	6853	7037	7037	6936	6548	6358	6513	6482	6489	6539	6667	6350	6510	6355	6578	6918	7053	7232	7239	7201	6930	6693	6405	6180	6135	6060	6347	6507	6870	6751	6731	6467	6241
6722	6713	7240	7104	7128	6851	6700	6620	6585	6502	6905	6804	6629	6515	6456	6569	6509	7053	6953	6947	6881	6548	6601	6521	6659	6713	6591	6570	6411	6245	6270	6325	6443	6813	6938	6925	7128	7054	6724	6736	6360	6115	6053	6066	6387	6786	6779	6820	6538	6284
6773	6917	7144	7016	6854	6579	6279	6266	6259	6476	6472	6306	6148	6070	6122	6103	6310	6553	6702	6736	6523	6559	6665	6614	6494	6700	6721	6612	6448	6144	6270	6177	6159	6408	6483	6882	7071	6905	6969	6629	6577	6265	6103	6181	6113	6462	6724	6952	6580	6420
6892	6974	6945	6825	6477	6270	5972	6008	5992	5982	5982	5832	5691	5706	5804	5861	5815	6004	6234	6244	6250	6354	6475	6784	6644	6766	6747	6597	6370	6465	6409	6206	6126	6195	6145	6614	6550	6734	6722	6601	6587	6457	6139	6161	6024	6239	6300	6476	6598	6373
6825	6820	6829	6430	6248	5928	5740	5574	5547	5574	5491	5506	5338	5292	5385	5429	5539	5691	5835	5646	5690	5992	6264	6463	6471	6731	6648	6618	6546	6500	6536	6238	6370	6229	6260	6145	6199	6337	6437	6439	6679	6538	6330	6362	6164	6042	6143	6376	6481	6716
6782	6502	6582	6262	6058	5613	5706	5348	5419	5518	5500	5225	5220	5136	5237	5388	5492	5329	5303	5408	5487	5689	6017	6142	6234	6332	6395	6592	6472	6641	6683	6446	6471	6401	6084	6047	5867	5991	6057	6472	6512	6430	6336	6462	6088	6227	6324	6306	6413	6720
6445	6411	6288	6307	5944	5834	5642	5681	5518	5673	5620	5436	5242	5271	5394	5564	5412	5415	5162	5135	5218	5430	5768	5831	6122	6160	6159	6258	6397	6550	6720	6891	6824	6651	6216	5797	5888	5932	5931	6258	6313	6492	6693	6619	6310	6303	6209	6214	6256	6707
6455	6569	6441	6345	6068	5991	5936	5624	5821	5758	5697	5673	5645	5408	5693	5705	5625	5417	5308	5331	5273	5622	5767	5793	5743	5942	5951	6096	6203	6671	6807	7055	6996	6704	6261	6180	5809	5767	5902	5899	6404	6590	6725	6598	6509	6153	6173	6088	6116	6376
6620	6612	6487	6357	6421	6185	6074	6183	6181	6118	5787	5882	5840	5893	5912	5866	5860	5542	5426	5425	5592	5558	5746	5795	5705	5989	5957	5944	6040	6437	6665	6863	6906	6999	6755	6448	5884	5722	5810	5913	6142	6523	6548	6634	6492	6283	5968	6082	6143	6468
6708	6917	6905	6782	6761	6612	6613	6385	6520	6243	6303	6244	6170	6164	6216	6131	6054	5923	5648	5744	5701	5539	5775	5859	5785	5807	5762	5690	5838	6255	6506	6778	6986	6899	6796	6351	5909	5746	5606	6004	5946	6061	6397	6646	6455	6488	6236	6144	6161	6406
6876	7055	7239	7001	6842	6767	6793	6725	6832	6637	6602	6491	6394	6389	6380	6300	6349	6181	6113	5975	5805	6053	5839	5854	5791	5558	5575	5692	5797	6004	6119	6391	6672	6842	6662	6636	6372	6093	5880	5845	5907	5940	6322	6347	6446	6576	6473	6164	6335	6516
7104	7140	7234	6984	7007	7042	6771	6916	6980	6818	6795	6902	6732	6609	6484	6429	6372	6498	6436	6293	6246	6367	6304	6276	6111	5771	5745	5668	5588	5872	5986	6210	6349	6607	6625	6558	6588	6145	5906	5951	5950	5992	6222	6245	6202	6479	6203	6242	6380	6393
7320	7101	7058	7058	6906	6802	6785	6790	7073	6847	6840	6918	6692	6655	6555	6496	6528	6612	6589	6569	6538	6750	6644	6647	6485	6291	6050	5912	5952	5875	5964	6153	6375	6470	6792	6634	6568	6357	6253	6246	6263	6203	5987	6207	6181	6157	6303	6408	6388	6706
7267	7185	7088	7018	7022	6824	6778	6527	6761	6925	6664	6632	6509	6364	6378	6356	6676	6686	6605	6791	6721	6789	6975	6861	6607	6491	6339	6251	5957	5871	6090	6042	6166	6330	6445	6485	6475	6459	6481	6655	6326	5931	5908	5975	6020	6493	6512	6755	6826	6885
7363	7052	6929	6843	6711	6452	6438	6404	6501	6472	6447	6447	6492	6234	6388	6212	6276	6304	6536	6720	6735	6940	6891	6794	6889	6645	6466	6265	6142	6096	6016	6026	6031	6154	6225	6215	6472	6616	6729	6693	6308	6011	6060	5738	6251	6383	6653	6907	6855	7128
7024	6934	6926	6460	6255	6216	6040	6069	6016	6030	6179	6161	6155	6139	5935	5997	5964	6210	6139	6564	6674	6865	6967	7019	6743	6745	6641	6518	6391	6278	6022	5970	6072	6042	5913	6326	6488	6644	6723	6503	6251	6219	6238	6252	6136	6124	6254	6597	6570	6803
7051	6668	6592	6233	5904	5673	5659	5507	5642	5600	5884	5810	5808	5672	5713	5713	5735	5823	6041	6302	6309	6576	6928	6683	6729	6792	6651	6698	6563	6340	6362	6092	5893	5915	6058	6134	6210	6691	6702	6494	6691	6802	6744	6211	5550	5690	5713	5860	6273	6429
6848	6485	6388	6056	5832	5327	5272	5210	5220	5162	5403	5476	5477	5486	5388	5388	5377	5501	5770	6115	6321	6564	6833	6649	6563	6564	6601	6679	6591	6360	6203	6063	5857	5951	5947	6265	6449	6680	6608	6648	7057	7464	6896	5890	5218	5363	5431	5736	6194	6264
6662	6175	6048	5621	5610	5306	5272	5127	5077	5056	5147	5248	5261	5385	5111	5099	5238	5337	5438	5566	5984	6078	6435	6517	6337	6503	6520	6715	6561	6240	6260	6077	5832	6038	6081	6166	6277	6487	6599	6747	7456	7492	6604	5722	5368	5484	5552	5629	5934	6129
6382	6104	6088	5680	5374	5187	5001	4755	4672	4923	4979	5010	5135	5038	4936	4827	4868	4857	5079	5444	5642	5871	6019	6110	6130	6178	6353	6286	6380	6268	6133	6197	5953	5861	5898	6002	6114	6310	6468	6852	7533	7397	6079	5403	5736	5895	5897	5871	5918	6014
6241	6123	5959	5520	5293	5223	4841	4745	4823	4826	4908	5080	4919	4861	4828	4931	4727	4935	4994	5124	5265	5718	5751	5844	5899	6070	6285	6153	6266	6170	6321	6196	6110	5911	5908	5841	6083	6134	6393	6801	7380	7012	6025	5506	5966	6141	6017	6003	5891	6005
6326	6183	5947	5837	5258	5114	4935	4692	4692	4784	4904	4881	4812	4853	4740	4640	4701	4705	4873	4902	5105	5279	5589	5622	5581	5627	5745	6049	5945	6054	6157	6115	6141	6166	5783	5951	5815	5933	6293	6831	7059	6854	6137	5688	5878	6125	6035	5974	6026	6121
6532	6154	6090	5627	5673	5328	4991	4866	4825	4837	4957	5001	4957	4932	4785	4904	4800	4781	4836	4975	5025	5259	5547	5390	5631	5484	5485	5652	5763	6073	6069	6281	6141	5920	5962	5760	5899	6011	6068	6388	7115	7010	6558	5796	5701	5877	5786	5939	5999	5972
6422	6183	6238	5734	5711	5348	5180	5120	4838	5096	4902	4935	5194	5128	4981	4960	4751	4758	4790	4852	4951	5101	5376	5509	5529	5401	5471	5465	5605	5882	6020	6082	6173	6088	6154	5673	5893	5840	6107	6304	6901	7422	6870	6230	5656	5261	5465	5440	5650	5748
6166	6009	6054	5849	5841	5580	5467	5225	5154	5103	5197	5365	5432	5277	5334	5135	5048	4977	5089	4908	4937	5185	5346	5190	5401	5323	5391	5565	5518	5691	6066	6195	6331	6216	6007	5964	5975	6000	5994	6174	6741	7209	7009	6606	5854	5353	5299	5148	5426	5435
6024	5970	6194	6081	6011	5803	5562	5445	5449	5450	5277	5532	5280	5339	5480	5476	5255	5162	5113	5008	5084	5133	5301	5347	5172	5335	5430	5510	5522	5658	5942	6018	6014	6174	6159	6227	6178	6070	6128	6107	6327	6475	6807	6560	6248	5811	5654	5491	5592	5633
6126	6004	6101	5965	5876	5709	5779	5762	5871	5613	5725	5639	5649	5611	5704	5736	5607	5442	5401	5425	5276	5279	5221	5343	5211	5309	5433	5454	5538	5697	5896	6118	6105	6208	6185	6330	6198	6193	6180	6054	5944	5958	6074	6277	6338	6185	6132	5941	6093	6101
6078	5944	6154	5945	6039	6004	5888	5825	5920	5959	5850	5760	5956	5828	5864	5882	5620	5687	5746	5693	5278	5339	5412	5254	5349	5488	5338	5433	5414	5621	5830	6049	6321	6307	6400	6319	6087	6163	6162	5898	5968	6001	5968	6400	6436	6441	6336	6361	6195	6135
6299	6140	6049	6139	5843	6007	6032	6023	6036	6185	6166	5958	6118	5940	5960	5894	5849	6062	5888	5887	5576	5602	5553	5407	5485	5395	5452	5735	5623	5895	6043	6205	6426	6491	6597	6519	6470	6233	6275	5927	5959	5969	6105	6498	6588	6554	6322	6202	6054	5831
6369	6163	5969	6159	6058	5993	6306	6157	6040	6341	6200	6235	6076	6352	6233	6156	6035	6045	6204	5869	5882	5761	5859	5654	5478	5451	5613	5539	5812	5808	6085	6258	6469	6713	6798	6814	6554	6691	6219	6093	6001	5997	6169	6325	6621	6437	6406	5817	5864	5824
6386	6247	6406	6214	6296	6332	6434	6328	6127	6170	6397	6210	6541	6460	6430	6312	6243	6213	6141	6018	5982	5997	6029	5666	5621	5726	5709	5799	6022	5973	6354	6449	6451	6539	6868	6995	6824	6596	6337	6149	6104	6006	6406	6564	6774	6802	6441	6128	6087	6030
6663	6381	6330	6347	6420	6430	6402	6244	6354	6206	6269	6366	6467	6485	6472	6425	6336	6374	6370	6218	6169	6126	6062	5903	5743	5586	5742	5911	5856	5906	6346	6345	6589	6889	6936	7057	6993	6741	6586	6381	6270	6146	6326	6487	6602	6832	6515	6375	6064	6087
6613	6433	6491	6525	6537	6594	6526	6466	6306	6447	6212	6476	6465	6617	6421	6375	6132	6181	6257	6288	6075	6137	6015	5956	5600	5697	5871	5921	5903	6170	6348	6467	6546	6765	7022	6971	6907	6443	6359	6273	6130	6085	6179	6463	6679	6940	6573	6249	6137	6113
6607	6524	6652	6676	6843	6371	6535	6448	5969	6155	6249	6385	6508	6409	6395	6418	6126	6126	6269	6221	6137	6121	5884	5892	5820	5669	5857	5719	5853	6117	6274	6527	6785	6782	6928	6779	6788	6775	6404	6084	5929	6072	6159	6429	6800	6784	6564	6245	6018	5864
7022	6682	6986	6742	6813	6663	6440	6160	6162	5987	6322	6327	6284	6541	6260	6255	6079	6101	6163	6161	6229	6109	5826	5724	5731	5607	5792	5549	5694	6012	6066	6370	6638	6689	6722	6928	6840	6777	6383	6030	5981	5962	5955	6140	6648	6828	6699	6225	5831	5922
6821	6653	6943	6800	6665	6556	6324	6213	6064	5993	5997	6232	6247	6118	6208	6349	6140	6097	6282	6138	6097	5948	5967	5757	5744	5641	5690	5694	5788	6007	6046	6308	6444	6632	6654	7045	6884	6632	6242	5903	5850	5970	6113	6211	6602	6697	6534	6212	5762	5797
6847	6766	6792	6709	6764	6410	6354	6201	6044	6043	6049	6163	6133	6198	6054	6127	6048	6109	6120	6076	5880	5814	5769	5622	5487	5461	5733	5705	5689	5940	6166	6326	6444	6519	6888	6951	6864	6560	6216	5943	5852	5886	5972	6438	6425	6432	6443	6151	5909	5686
6847	6722	6684	6663	6583	6454	6318	6016	5975	6016	5849	5927	6121	6042	6003	6017	5903	6070	6015	6054	5901	5885	5679	5526	5522	5548	5590	5648	5662	5892	6064	6464	6552	6807	7001	6967	6671	6309	6058	5905	5790	5896	6073	6386	6507	6393	6352	6065	5684	5612
6784	6748	6683	6350	6566	6494	6228	5977	5811	5733	5964	5933	6106	6079	6096	6060	5986	6049	6090	5973	5917	5650	5823	5715	5454	5544	5335	5538	5629	5610	5981	6133	6650	6840	6876	6753	6709	6426	6023	5791	5581	5986	6112	6342	6427	6450	6340	5744	5642	5540
6735	6587	6641	6516	6529	6556	6245	5842	5723	5630	5850	5936	5890	5888	5913	5951	6092	5923	5853	5836	5848	5615	5608	5513	5607	5563	5452	5487	5471	5660	5740	6196	6390	6640	6719	6596	6409	6265	6034	5777	5764	5893	6082	6355	6552	6357	6047	5832	5427	5478
6723	6577	6732	6522	6638	6505	6156	5844	5657	5753	5745	5839	5805	5841	5925	5717	5692	5683	5614	5566	5606	5632	5363	5521	5466	5537	5432	5342	5480	5425	5839	6354	6525	6738	6715	6429	6288	6229	5794	5805	5838	5885	6333	6277	6531	6207	6050	5713	5598	5421
6661	6635	6549	6503	6430	6244	6188	6059	5530	5791	5751	5688	5706	5702	5703	5715	5644	5655	5556	5609	5389	5503	5372	5384	5576	5521	5580	5313	5443	5710	6032	6423	6541	6597	6521	6570	6240	5895	5888	5632	5807	5998	6284	6543	6262	6236	5894	5768	5523	5346
6675	6623	6504	6374	6497	6311	6084	5880	5809	5731	5742	5644	5467	5707	5684	5512	5614	5585	5664	5652	5430	5394	5312	5382	5382	5554	5689	5510	5632	5725	6230	6471	6598	6720	6639	6705	6276	6083	5930	5866	5984	6217	6503	6691	6387	6482	6102	6007	5573	5486
6629	6407	6315	6253	6274	6003	6104	5915	5925	5910	5804	5823	5578	5580	5414	5694	5713	5664	5817	5743	5605	5443	5259	5395	5469	5703	5729	5898	6060	6138	6452	6589	6638	6794	6768	6812	6439	6246	6234	6144	6319	6402	6611	6845	6636	6741	6380	6048	5860	5578
6570	6312	6490	6528	6216	6158	6144	5740	5595	5727	5883	5729	5755	5492	5561	5522	5643	5906	5652	5870	5612	5689	5350	5455	5600	5825	5948	6168	6175	6240	6414	6615	6842	6789	6838	6767	6560	6244	6441	6403	6468	6728	6744	6964	6868	6834	6752	6086	5921	6052
6654	6304	6586	6212	6331	6195	5853	5592	5625	5605	5745	5846	5798	5457	5530	5531	5545	5661	5722	5573	5606	5615	5557	5401	5619	5896	6173	6215	6521	6466	6691	6406	6551	6683	6870	6701	6691	6465	6469	6484	6694	6801	6921	7003	6929	6880	6461	6325	6407	6795
6634	6385	6504	6387	6220	6028	5775	5723	5768	5578	5739	5736	5796	5616	5436	5372	5425	5406	5569	5752	5622	5525	5579	5742	5605	5966	6212	6526	6566	6575	6725	6614	6512	6499	6556	6500	6706	6637	6402	6405	6591	6660	6912	7049	6810	6780	6301	6306	6667	7437
6640	6437	6359	6207	6307	6068	5916	5577	5581	5798	5773	5709	5682	5500	5449	5295	5459	5450	5714	5683	5575	5450	5712	5658	5942	6136	6428	6512	6580	6701	6737	6688	6475	6650	6523	6746	6523	6285	6415	6611	6564	6718	6782	6924	6702	6266	6295	6539	6942	7185
6858	6484	6454	6423	6172	5995	5857	5770	5738	5686	5819	5667	5521	5471	5386	5331	5486	5644	5691	5542	5714	5630	5752	5944	6030	6366	6591	6602	6541	6734	6875	6661	6638	6485	6620	6342	6290	6365	6471	6733	6802	6859	6894	6797	6432	6475	6859	6552	6769	6942
6816	6287	6440	6199	6063	6078	5805	5705	5682	5783	5563	5599	5300	5582	5458	5434	5431	5622	5664	5605	5658	5547	5842	6106	6210	6629	6693	6658	6584	6714	6620	6658	6653	6524	6433	6538	6403	6273	6354	6682	6767	6775	6900	6687	6357	6603	6996	6522	6529	7025
6669	6491	6470	6349	6151	6084	5875	5708	5588	5507	5562	5444	5482	5529	5504	5479	5570	5632	5741	5615	5724	5862	6145	6357	6540	6794	6735	6574	6609	6576	6660	6595	6449	6637	6299	6460	6418	6422	6626	6868	6955	6756	6849	6464	6209	6879	6838	6473	6278	7120
6828	6706	6463	6487	6309	6083	6029	5641	5803	5642	5538	5460	5483	5533	5584	5709	5672	5892	5985	5932	5979	5971	6398	6472	6475	6938	6839	6919	6552	6605	6624	6391	6450	6472	6297	6495	6418	6436	6668	6986	7026	6950	6919	6576	6381	6832	7153	6544	6283	7185
7326	6827	6787	6550	6422	6317	5986	5947	5745	5655	5841	5622	5604	5728	5779	5797	5757	6203	5953	6147	6124	6167	6295	6568	6541	6919	6895	6711	6486	6681	6576	6271	6394	6353	6280	6271	6351	6453	6669	6953	7059	6937	6755	6528	6298	6954	7060	6787	6162	6597
7530	7155	7082	6955	6764	6560	6358	6064	5916	5865	5887	5842	5554	5773	5689	5671	5897	6078	6114	6254	6226	6211	6442	6518	6747	6839	6857	7011	6622	6439	6404	6295	6407	6220	6029	6243	6353	6566	6898	6862	7047	7078	6631	6443	6485	6785	7502	7049	6529	6420
7853	7626	7397	7146	7109	6722	6335	6061	6005	5877	6023	5787	5867	5725	5919	5687	5824	5897	5986	6371	6306	6381	6492	6599	6779	6814	6627	6457	6541	6226	6164	6244	6099	6139	6109	6319	6463	6726	6837	7063	7088	6794	6600	6349	6279	6707	7171	7732	7011	6471
8173	7910	7548	7452	7306	6970	6594	6255	6074	6061	6192	6083	5921	5983	5930	5704	5775	6085	6258	6415	6410	6565	6410	6535	6285	6469	6379	6241	6007	6031	5959	6121	6065	5981	6355	6285	6569	6709	6979	6882	6918	6475	6461	6271	6306	6840	7361	7904	7536	6742
8332	8018	7800	7554	7505	7199	6703	6420	6274	6368	6297	6194	6170	6206	5822	5933	6087	6201	6332	6572	6586	6655	6599	6378	6211	5971	5941	6024	6013	5942	5918	5879	5949	6030	6034	6350	6719	6822	6870	6899	6555	6500	6260	6332	6435	6671	7045	7461	7494	7031
8344	8173	8066	7782	7501	7125	6910	6509	6701	6600	6417	6398	6330	6197	6164	5929	6247	6344	6430	6441	6623	6403	6428	6139	6158	6073	6110	5784	6067	5962	5965	5949	6073	6148	6173	6522	6709	6820	6815	6706	6535	6345	6048	6198	6540	6659	7104	7039	7439	7152
8289	8137	8121	7888	7581	7316	7032	6722	6720	6610	6633	6740	6809	6536	6289	6261	6354	6348	6508	6556	6587	6552	6347	6143	6129	6072	6065	5970	6016	6095	6157	6225	6255	6537	6499	6500	6693	6718	6624	6566	6437	6081	6148	6280	6666	6884	6786	7141	7051	7203
8168	8011	7932	7948	7571	7382	7012	6871	6888	6892	6906	6685	6731	6649	6422	6408	6534	6555	6272	6621	6549	6423	6300	6118	6170	6028	6159	6012	6003	6131	6308	6359	6560	6585	6568	6632	6591	6675	6584	6551	6235	6232	6391	6393	6706	6856	7277	7094	7406	7443
7967	7790	7994	7831	7640	7357	7022	6844	6739	7086	6958	7063	6737	6626	6660	6668	6627	6521	6498	6544	6488	6253	6195	6206	6307	5943	5937	6122	6039	6363	6479	6648	6917	6882	6886	6798	6507	6287	6446	6292	6410	6490	6652	6777	6822	7111	7138	7244	7347	7208
7528	7660	7817	7491	7134	7158	7036	6831	6691	6901	6795	6740	6586	6609	6479	6543	6425	6271	6346	6257	6352	6356	6141	6306	6361	6432	6133	6083	6312	6553	6611	6891	7219	7102	7063	6602	6499	6241	6273	6409	6518	6821	6902	6999	7073	7111	7124	7225	7439	7586
7440	7429	7516	7385	7004	6956	6844	6632	6599	6434	6572	6485	6405	6329	6344	6342	6224	6361	6345	6026	6040	6102	6033	6482	6418	6525	6444	6601	6636	6541	6895	7108	7324	7152	7209	6794	6485	6308	6373	6364	6899	7143	7262	7082	6946	7042	7173	7235	7394	7643
7263	7328	7266	7064	7040	6890	6613	6656	6509	6629	6633	6473	6359	6362	6583	6355	6196	6353	6413	6186	6249	6367	6370	6520	6768	6592	6834	6859	6670	7054	7099	7388	7369	7400	7080	6716	6631	6704	6607	6937	7258	7591	7394	7130	7133	7048	7121	7214	7519	7984
7458	7387	7317	7086	6851	6957	6636	6894	6583	6627	6643	6562	6507	6504	6576	6555	6498	6322	6511	6472	6536	6548	6719	6990	6976	7087	7152	7026	7076	7108	7386	7467	7489	7287	7255	6994	6758	6797	7076	7456	7684	7741	7709	7363	7123	7083	7272	7742	7988	8313
7616	7329	7374	7171	7187	6943	6909	6952	6814	6757	6856	6806	6627	6816	6644	6534	6509	6627	6749	6800	6753	7205	7330	7268	7535	7283	7442	7062	7130	7218	7450	7283	7530	7496	7130	7034	6939	7228	7510	7881	8112	8130	7778	7387	7157	7120	7378	7882	8212	8490
7642	7567	7410	7539	7507	7385	7370	7158	6884	6975	7050	6953	6935	6954	7019	6861	6749	6892	6928	7141	7113	7264	7287	7286	7577	7621	7301	7241	7336	7231	7371	7277	7181	7267	7311	7130	7101	7398	7793	8103	7995	7930	7772	7267	7022	7204	7622	7998	8108	8250
7903	7495	7769	7847	7734	7493	7489	7124	7205	7168	7224	7330	7285	7450	7320	7071	6974	7170	7376	7385	7433	7483	7375	7403	7404	7375	7153	6876	6903	7099	7213	7423	7115	7077	7062	7198	7255	7475	7804	7903	8061	7675	7596	7118	6911	7061	7574	7852	8035	8170
8040	7923	8027	8092	7930	7900	7662	7345	7238	7369	7403	7466	7466	7606	7538	7267	7369	7271	7423	7617	7359	7609	7421	7146	7224	7005	7021	6890	7014	7122	7300	7543	7365	7315	7075	7265	7423	7507	7710	7844	7815	7602	7392	7112	7189	7320	7515	7848	8112	7900
7820	7886	8029	8098	8160	8034	7768	7614	7340	7436	7497	7525	7613	7675	7572	7386	7260	7145	7367	7487	7507	7186	7303	7185	6979	6864	6932	7092	7252	7318	7476	7819	7505	7409	7293	7287	7284	7454	7378	7824	7633	7644	7329	7107	7140	7317	7422	7855	7891	8071
7490	7352	7715	7886	8000	7900	7814	7651	7331	7403	7484	7381	7390	7629	7489	7371	7136	7142	7141	7208	7323	7300	7223	7018	6927	7010	7199	7284	7472	7520	7808	7909	7993	7803	7542	7302	7074	7203	7381	7527	7808	7614	7527	7269	7286	7435	7477	7508	7906	8151
7227	7243	7446	7573	7562	7466	7521	7206	7252	7164	7264	7103	7265	7442	7156	7093	7004	7045	7056	7223	7119	6991	6893	6656	6899	6999	7271	7327	7531	7689	7820	8200	8101	7797	7770	7481	7073	7055	7189	7446	7720	7525	7521	7382	7223	7057	7231	7388	7646	7881
7054	6918	7266	7145	7340	7322	7286	7090	6928	6968	7060	7073	7060	6902	6662	6871	6808	6864	6985	6944	7010	6991	6725	6710	6817	6947	7262	7542	7541	7653	7745	7932	7841	7612	7585	7132	7011	6808	7127	7426	7486	7551	7333	7336	7050	6994	7027	7142	7394	7833
7143	7113	7024	7048	7244	7097	6889	6798	6927	6850	6759	6753	6634	6484	6485	6547	6824	6851	6742	6903	7026	6853	6844	6781	7076	7131	7259	7486	7690	7392	7407	7530	7477	7566	7391	7083	6813	6923	7030	7462	7601	7488	7466	7209	6999	7021	6968	7075	7370	7823
7460	7173	7212	6986	7045	7096	6976	6918	6881	6770	6754	6634	6562	6445	6403	6680	6822	7151	6943	7198	7141	7088	7012	7224	7256	7398	7484	7421	7354	7361	7062	7215	7266	7191	7034	6971	7010	7236	7064	7353	7430	7236	7433	7285	7073	6835	7016	7029	7367	7585
7619	7491	7359	7312	7189	7149	7075	7204	7075	6885	6817	6700	6759	6628	6635	6916	7278	7348	7341	7435	7464	7233	7187	7285	7460	7487	7462	7189	7120	6939	6689	6945	6984	7134	7085	7133	7065	6881	7259	7106	7460	7274	7136	7140	7011	6990	7094	7177	7442	7224
8280	7775	7524	7455	7430	7081	7329	7189	7133	6941	6987	6829	6709	6729	7057	7078	7234	7441	7784	7782	7499	7314	7331	7150	7231	7036	7152	6890	6584	6672	6565	6830	7098	7160	7381	7396	7408	7122	7090	7144	7218	7263	7165	7242	7223	7072	7076	6993	7117	7106
8251	7944	7611	7524	7454	7257	7391	7458	7356	7375	7256	6976	6839	6905	6997	7230	7297	7407	7598	7655	7610	7324	7235	7069	6834	6989	6955	6768	6596	6534	6666	6923	7314	7670	7853	7541	7491	7270	6882	7052	7047	7265	7255	7538	7374	7006	6971	7043	6934	7010
8335	7946	7860	7401	7336	7498	7671	7550	7488	7332	7286	7154	6886	6864	7047	7224	7417	7349	7451	7331	7162	7168	7127	7159	6944	6749	6660	6501	6693	6585	6723	7168	7550	7853	7561	7505	7065	6958	6664	7010	7188	7491	7573	7618	7523	7184	6925	6707	6646	7121
8008	7673	7454	7235	7198	7147	7286	7206	7264	7364	7161	6920	6668	6773	6871	6953	6911	6988	7088	6965	6840	6744	6999	7189	6860	6755	6585	6656	6724	7006	7117	7200	7513	7857	7587	7237	6727	6440	6428	6794	7228	7611	7917	7607	7606	7065	6776	6568	6746	7090
7806	7161	7398	6776	6847	6909	7013	6905	6976	6776	6940	6578	6580	6534	6459	6428	6339	6397	6282	6420	6621	6672	6913	6985	6947	6713	6906	6865	6815	6969	7207	7243	7434	7375	6982	6843	6439	6438	6431	6644	7393	7623	7778	7654	7355	6817	6709	6619	6901	7423
7920	7563	7344	7093	6766	6815	6958	6912	6893	6825	6838	6735	6474	6520	6360	6314	6256	6292	6285	6485	6522	6899	7118	7228	6947	6954	6793	6700	6984	6813	7085	7042	7311	7005	6797	6602	6461	6529	6593	6922	7570	7710	7612	7557	7161	6770	6716	6435	6966	7387
8207	7755	7362	7206	7114	7173	7090	7198	7120	6853	7001	6830	6771	6974	6819	6642	6595	6733	6567	6717	7039	7012	7403	7537	7235	7110	6943	6751	6738	6915	6975	6949	7049	7017	6750	6770	6657	6705	6914	7213	7543	7631	7530	7390	7103	6868	6661	6723	7190	7570
8535	8269	7937	7611	7456	7583	7593	7485	7329	7340	7526	7215	7166	7306	7151	7197	7022	6981	6888	7169	7184	7431	7701	7693	7332	6931	7034	6666	6617	6644	6848	6777	6839	7073	6958	6884	6676	6802	7098	7105	7244	7447	7538	7384	7126	7124	7040	7004	7473	7472
8704	8451	8018	8064	7916	7773	7802	7712	7573	7656	7561	7542	7443	7477	7271	7178	7060	6999	7153	7069	7183	7554	7394	7041	7091	6735	6856	6635	6801	6716	6955	7000	7109	7101	7006	6937	7044	6748	6848	7163	7119	7418	7501	7524	7453	7341	7457	7347	7237	7425
8308	8149	8010	8052	8022	7837	7672	7672	7405	7448	7569	7338	7157	7159	6974	6857	6839	7013	6832	6968	6935	7030	7023	6654	6791	6726	6768	6950	6884	7000	7145	7261	7024	6923	7021	7023	7090	6898	6856	7003	7138	7494	7396	7589	7317	7484	7297	7192	7066	7188
7928	7884	7744	7564	7624	7294	7390	7209	7203	7200	7272	7302	7036	6969	6761	6629	6581	6493	6545	6823	6537	6760	6809	6668	6794	6599	6888	7213	7142	7243	7159	7079	7090	6969	6984	6834	6962	6878	7002	7161	7319	7533	7631	7694	7532	7410	7470	7196	7171	7406
7746	7711	7710	7392	7296	7239	7101	6879	6818	6717	7025	6798	6709	6606	6552	6337	6363	6586	6681	6588	6770	6558	6633	6688	6749	6894	7113	7419	7400	7404	7228	7057	6877	6835	6736	6982	6970	6805	6930	7270	7370	7435	7418	7659	7547	7522	7507	7376	7239	7248
7931	7591	7706	7495	7149	7002	6895	6779	6842	6767	6811	6706	6863	6618	6557	6480	6555	6415	6625	6833	6783	6779	6614	6647	6813	7011	7334	7502	7439	7171	7079	6903	6659	6794	6645	6787	6908	7098	7296	7435	7464	7521	7219	7273	7447	7567	7277	7280	7389	7233
8204	7997	8062	7526	7488	7122	6962	6845	6838	6986	7041	6933	6855	6760	6723	6791	6917	6726	6803	6959	7183	6956	6805	6776	6731	6982	7222	7484	7166	7165	6920	6706	6578	6609	6831	7014	7187	7485	7398	7348	7121	7234	7252	7236	7232	7673	7725	7488	7273	7107
8281	8033	8317	7827	7548	7320	7114	7094	7130	7204	7355	7400	7306	7014	6850	6898	7104	7135	7149	7172	7189	7021	6950	6698	6710	6941	7025	7138	7267	6947	6916	6757	6589	6753	7146	7273	7515	7676	7612	7358	6857	6834	7205	7323	7518	7671	7859	7719	7277	7086
8088	8144	8144	7793	7574	7217	7050	7101	7061	7426	7566	7467	7344	7205	7024	7042	7053	7261	7266	7322	7153	6926	6651	6619	6670	6828	6862	7118	7014	7119	7033	6936	6832	6948	7265	7422	7730	7437	7520	7142	6995	6770	6950	7289	7491	7745	7665	7490	7184	7025
7867	7782	7821	7426	7219	7029	7020	7008	6950	7036	7136	7175	7047	6851	6696	6792	6915	6781	7099	6976	6844	6701	6569	6548	6428	6831	7007	7045	7163	7254	7148	6817	6858	6914	7022	7313	7480	7583	7149	7056	6844	6833	7031	7400	7597	7698	7655	7434	7080	6828
7778	7836	7737	7238	7134	6928	6880	6925	6819	6885	6905	6773	6737	6431	6396	6450	6614	6455	6804	6848	6767	6864	6641	6582	6565	6889	7160	7429	7350	7296	7146	6895	6800	6719	6992	7314	7390	7314	7300	7020	7125	7009	6935	7474	7472	7991	7672	7419	7178	7168
8040	7854	7877	7146	7049	6789	6928	6817	6965	6738	6676	6689	6553	6385	6283	6386	6367	6612	6712	6995	6972	6817	6638	6550	6679	6840	7204	7225	7272	7035	7102	6695	6570	6680	6809	7083	7353	7392	7273	7288	7001	6898	7119	7521	7692	7765	7639	7502	7416	6933
8507	8154	8127	7561	7051	6929	7034	6974	6952	7090	6855	6957	6628	6343	6597	6488	6482	6819	6879	7067	6945	6834	6900	6913	6852	6974	6900	6939	7052	6836	6566	6610	6597	6917	7142	7242	7399	7577	7376	7071	6838	7043	7156	7347	7758	7844	7795	7407	7312	6821
8456	8443	8382	7915	7461	7376	7301	7227	7085	7182	7099	7026	6933	6770	6648	6525	6770	7189	7018	7121	7025	6992	6738	6643	6822	6742	6883	6922	6810	6610	6564	6753	6921	7050	7255	7285	7478	7485	7041	6879	6881	7098	7279	7495	7802	7973	7692	7284	6992	6548
8250	8341	8422	7686	7643	7465	7363	7390	7131	7060	6946	6908	6904	6798	6782	6856	7042	6816	7025	6969	6829	6753	6775	6770	6764	6798	6917	6751	6689	6811	6571	6915	6840	7022	7209	7281	7206	7326	7136	7086	6989	7064	7205	7425	7626	7675	7623	7164	6854	6593
8109	7941	7981	7730	7477	7195	7050	7128	7078	6977	6974	6835	6665	6679	6580	6713	6689	6792	6666	6820	6662	6680	6778	6922	6987	7045	7122	7142	6953	6848	6913	6882	6973	7185	7385	7397	7218	7121	7322	7105	7226	7374	7506	7619	7767	7590	7560	7170	6974	6837
8035	8051	7826	7538	7476	7497	7366	7253	7006	7190	6965	6722	6762	6858	6701	6642	6909	6935	6811	6868	6962	6998	7097	7245	7234	7172	7205	7241	7306	6966	7172	6899	7101	7229	7321	7171	7084	7264	7371	7192	7457	7599	7526	7659	7462	7621	7561	7448	7104	7143
8391	8261	8102	7824	7671	7581	7408	7515	7289	7197	6933	7212	7193	7122	6989	6864	7193	6991	6888	6968	7238	7215	7296	7322	7242	7288	7205	7192	7194	6958	7112	7143	7130	7243	7421	7234	7322	7323	7338	7445	7550	7622	7611	7739	7602	7625	7611	7424	7178	7201
8492	8366	8286	8058	8164	7685	7830	7697	7633	7506	7232	7327	7358	7478	7303	7400	7348	7325	7180	7067	7190	7331	7287	7152	7219	7092	7023	7011	6921	6841	7037	7286	7398	7360	7350	7426	7376	6982	7362	7199	7483	7549	7614	7729	7632	7492	7438	7383	7221	7411
8040	7935	8267	8003	7920	7935	7887	7663	7698	7582	7608	7243	7199	7209	7467	7643	7329	7312	7114	7139	7199	7151	7092	7145	7060	7070	6698	6964	6895	7005	7173	7217	7601	7693	7467	7370	7139	7277	7100	7299	7660	7678	7781	7748	7508	7584	7452	7190	7333	7406
7749	7513	7908	7607	7660	7701	7706	7474	7567	7526	7305	7273	7058	7112	7067	7053	7074	7120	7055	7100	7160	7205	7100	7068	7112	7042	6983	6901	7181	7118	7200	7593	7659	7607	7425	7269	7062	7137	7320	7643	7631	7853	7873	7915	7636	7405	7424	7479	7406	7683
7703	7518	7437	7422	7533	7407	7422	7296	7340	7172	7263	7106	6900	7096	6757	6956	6869	7067	7193	7307	7280	7339	7405	7359	7404	7139	6976	7210	7133	7301	7414	7438	7627	7496	7288	7269	7109	7232	7469	7715	7758	7860	7795	7664	7382	7344	7319	7473	7504	7618
7820	7786	7837	7692	7553	7741	7576	7408	7439	7276	7401	7173	7171	7132	7052	7106	7026	7371	7331	7546	7751	7785	7677	7606	7459	7146	7043	7262	7099	7322	7481	7528	7609	7562	7346	7334	7562	7545	7705	7790	8003	7835	7704	7361	7167	7081	7152	7419	7609	7592
8162	7764	7802	7725	7841	7703	7792	7724	7452	7480	7603	7497	7335	7198	7293	7133	7397	7302	7524	7545	7874	7784	7589	7425	7273	6910	6861	6785	7036	7268	7455	7509	7614	7649	7379	7483	7301	7518	7787	7766	7745	7837	7620	7296	7138	6988	7140	7204	7542	7510
7712	7613	7778	7463	7615	7667	7537	7515	7447	7339	7240	7302	7298	7152	6925	7029	7062	7146	7334	7357	7338	7309	7227	7013	7075	6936	6734	6997	6856	7280	7370	7653	7517	7463	7343	7046	7150	7242	7379	7716	7619	7727	7526	7143	7183	6968	6979	6950	7290	7490
7616	7495	7595	7565	7431	7389	7389	7156	7065	6903	6952	6806	6836	6820	6705	6750	6793	7048	6962	7019	6984	7040	7010	7006	6919	6965	7086	6843	6994	7071	7458	7289	7325	6995	6926	6795	6940	7017	7367	7592	7342	7453	7255	6934	6778	6752	6748	7065	7023	7351
7998	7759	7715	7508	7333	7324	7330	6973	7027	6655	6944	6822	6863	6960	6771	6707	6726	6804	6855	6916	7020	7246	7106	6968	7006	6822	6839	6827	6917	6857	7286	7115	7050	6739	6628	6638	6473	6834	6878	7304	7230	7279	7093	6778	6614	6642	6584	6774	6846	7252
8364	8269	8188	8004	7872	7537	7372	7099	6898	6962	6996	6925	6933	6767	6907	6874	7069	6961	6916	6810	6999	7062	7003	6993	6840	6745	6746	6886	6651	6924	7000	6928	6749	6709	6543	6416	6480	6838	7027	6871	6973	7022	6941	6779	6734	6628	6724	6895	6971	7060
8420	8141	8301	8006	7739	7546	7382	6877	6706	6708	6794	6829	6582	6810	6682	6624	6650	6827	6693	6681	6760	6716	6805	6682	6496	6588	6751	6546	6820	6879	6751	6858	6818	6657	6498	6464	6431	6466	6666	6876	6608	6922	6863	6916	6703	6775	6655	6906	6838	7082
8455	7942	8032	7646	7543	7135	7028	6622	6558	6572	6630	6456	6349	6332	6370	6497	6279	6282	6469	6441	6469	6448	6655	6397	6473	6620	6692	6719	6839	6902	7007	6988	6856	6488	6457	6419	6372	6614	6730	6791	6749	6734	6959	6938	6863	6765	6823	6860	6956	7179
8230	8106	7962	7633	7438	7126	6932	6701	6537	6561	6568	6751	6496	6350	6251	6456	6359	6223	6419	6414	6525	6768	6506	6503	6576	6633	6800	6833	7108	6833	6705	6642	6665	6633	6428	6474	6592	6701	6847	6714	6728	6900	6837	6767	6863	6846	6802	6960	7078	7112
8275	8066	7935	7687	7468	7245	6821	6897	6851	6983	7061	6997	6837	6517	6410	6497	6293	6598	6571	6674	6770	6970	6706	6714	6879	6772	6966	6910	6931	6897	6845	6785	6553	6643	6540	6720	6831	6946	7034	6920	6946	6831	6880	6903	6945	7154	6922	7085	6855	7043
8039	8059	7798	7590	7231	7429	7151	6923	7038	7370	7386	7183	7103	6850	6645	6554	6622	6519	6896	6897	7123	7082	6860	6957	6867	6884	6912	7003	6942	7010	6874	7024	6744	6859	6747	6834	6848	7066	7106	7182	7200	6982	7119	7059	7121	7156	7176	6944	7142	7262
7963	7539	7493	7236	7152	7047	6721	7048	7138	7414	7441	7195	7013	6912	6692	6559	6616	6893	6982	7001	7107	7201	7160	6913	7043	7107	7339	7396	7264	7224	6937	7103	7007	6955	6984	7150	7437	7345	7428	7363	7338	7382	7049	7158	7442	7668	7213	7298	7266	7397
7535	7242	7249	7060	7037	7011	6970	7034	7236	7365	7443	7381	7328	6940	6750	6886	6987	7031	7267	7463	7350	7184	7087	7147	7138	7280	7513	7599	7548	7213	7209	7186	7214	7364	7340	7620	7707	7882	7762	7410	7331	7458	7396	7409	7615	7543	7560	7670	7718	7750
7420	7323	7231	7255	7193	7205	7374	7328	7400	7639	7421	7552	7279	7279	7017	6967	7301	7549	7941	7846	7622	7385	7528	7454	7263	7378	7528	7581	7430	7466	7281	7328	7395	7421	7639	7740	8233	8350	8211	7930	7570	7322	7317	7525	7658	7980	7814	7931	7813	7919
7457	7222	7260	7434	7212	7706	7588	7578	7480	7479	7575	7295	7374	7340	7257	7357	7603	7914	7960	7930	7549	7625	7503	7228	7096	7331	7263	7594	7551	7474	7297	7255	7383	7504	7571	8003	8423	8452	8301	8081	7677	7512	7558	7658	7900	8074	8029	8099	8165	7845
7591	7399	7254	7321	7384	7667	7665	7543	7425	7314	7419	7310	7308	7287	7301	7412	7446	7827	7755	7878	7602	7418	7263	7130	7154	7308	7281	7419	7359	7507	7640	7377	7453	7381	7711	7918	8313	8390	8300	7988	7651	7621	7343	7649	7783	7965	8317	8147	7865	7985
7713	7555	7611	7370	7377	7365	7593	7719	7514	7256	6847	6920	7080	7126	7051	7156	7316	7433	7652	7297	7295	7124	7142	7165	7097	7217	7297	7380	7317	7387	7388	7334	7293	7186	7583	7658	7840	8167	8077	7905	7731	7434	7481	7540	7696	7639	8051	8004	8052	8054
8065	7911	7700	7486	7423	7618	7659	7335	7312	7182	6952	7020	7137	7220	7152	7216	7141	7314	7170	7307	7102	7087	6887	6922	6991	7216	7276	7372	7309	7196	7271	7041	6960	7010	7147	7492	7608	7737	7791	7778	7657	7364	7104	7328	7483	7656	7816	8002	7984	7887
8093	7831	7928	7627	7510	7506	7159	7247	7022	6977	6959	6920	6947	7023	6975	7128	7199	6968	7010	6928	6876	6679	6724	6930	6756	6849	6961	6956	7048	7021	7000	6846	6660	6618	6901	7049	7182	7557	7670	7538	7267	7091	7100	7057	7308	7428	7416	7498	7557	7659
8264	8128	8009	7554	7578	7280	7248	6919	6771	6848	6756	6792	6666	6750	6834	6757	6776	6721	6500	6662	6504	6463	6537	6487	6642	6738	6824	6777	6986	6714	6794	6751	6485	6562	6412	6760	6810	7409	7398	7404	7070	7020	6843	6871	7016	7247	7248	7381	7285	7331
8027	8163	7955	7506	7246	7191	6963	6907	6729	6587	6621	6485	6580	6419	6474	6566	6526	6629	6340	6364	6281	6329	6228	6470	6572	6663	6729	6666	6483	6820	6843	6760	6520	6259	6312	6516	6859	6979	7167	7201	7153	6809	6843	6695	6681	6991	6962	7023	7213	6844
7917	8069	7838	7489	7100	7057	6997	7065	6852	6754	6645	6573	6405	6207	6436	6493	6492	6634	6343	6324	6238	6360	6369	6523	6537	6601	6777	6585	6453	6605	6554	6749	6450	6408	6438	6498	6618	6744	7027	7011	6975	6941	6754	6589	6617	6600	6758	6792	6931	6782
7891	8038	7963	7561	7131	7084	7008	6982	6820	6655	6436	6489	6241	6228	6323	6521	6590	6491	6363	6429	6240	6199	6466	6570	6668	6849	6600	6503	6485	6593	6530	6749	6740	6750	6742	6647	6641	6821	6756	6768	6983	6833	6705	6547	6511	6453	6583	6543	6637	6753
7879	8060	7961	7376	7269	6786	6681	6738	6743	6631	6490	6200	6287	6159	6285	6561	6584	6614	6660	6529	6472	6383	6410	6773	6673	7001	6893	6802	6625	6755	6773	6870	6983	6808	6933	6830	6751	6705	6875	6951	6884	6681	6602	6552	6501	6382	6431	6435	6525	6516
7895	7937	7840	7435	6966	6846	6767	6721	6591	6450	6533	6388	6177	6250	6222	6652	6613	6613	6919	6477	6471	6509	6587	6685	7021	7135	7129	7122	7020	6923	6984	6956	7052	6967	7283	7009	7053	6920	6848	6789	6590	6739	6610	6639	6600	6496	6408	6500	6463	6528
7837	7875	7751	7367	7135	7023	6696	6550	6512	6596	6563	6451	6112	6208	6389	6551	6593	6832	6621	6603	6695	6772	6710	6895	7123	7378	7228	7381	7239	6978	7184	7085	7110	7189	7206	7248	7066	7110	6943	6816	6839	6808	6798	6740	6591	6599	6594	6611	6821	6567
7879	8031	7873	7386	6948	6850	6638	6600	6504	6642	6461	6395	6388	6185	6400	6421	6889	6659	6611	6457	6621	6673	6723	6850	7043	7222	7243	7295	7230	7134	7246	7072	7154	7106	7119	7120	7403	7315	7051	6976	6906	6783	6898	6844	6668	6803	6691	6620	6772	6650
7740	7799	7694	7411	6915	6749	6732	6781	6761	6769	6646	6486	6220	6468	6435	6640	6639	6722	6685	6735	6759	6665	6858	6975	7220	7285	7417	7354	7277	7475	7107	7311	7250	7285	7284	7447	7390	7237	7186	7129	6934	6998	6939	7036	6926	6999	6850	6842	6763	6761
7819	7688	7693	7392	7027	6871	6914	6760	6766	6748	6778	6412	6383	6520	6514	6639	6923	6663	6645	6544	6731	6645	6872	6795	7082	7413	7466	7227	7334	7322	7067	7074	7258	7288	7301	7610	7342	7336	7044	7062	6982	6829	7118	7166	7175	7133	7043	6940	6962	6951
7763	7657	7372	7443	7248	6985	6964	6887	6999	6936	6836	6571	6662	6716	6873	6877	6981	6707	6976	6708	6827	6755	6728	6909	6984	7414	7224	7396	7307	7299	7215	7223	7379	7199	7427	7611	7435	7435	7239	7152	7017	6971	6976	7320	7330	7450	7301	7473	7160	6976
7879	7595	7482	7386	7156	7011	7034	6941	7092	7192	6861	6653	6654	6717	6981	7086	6923	6829	6983	6909	6785	6949	6862	7012	6714	7086	7198	7338	7323	7448	7151	7243	7236	7292	7334	7648	7701	7458	7247	7212	7009	6981	6961	7063	7536	7758	7648	7655	7403	7302
7563	7395	7398	7305	7016	7234	7164	7175	7206	7298	7133	7049	6983	6923	7024	7122	7140	6798	6894	7023	7056	6905	7020	6982	6902	6811	7041	7200	7154	7569	7395	7330	7390	7357	7588	7612	7607	7529	7308	7305	7272	6883	7057	7132	7426	7764	7692	7725	7769	7282
7775	7455	7278	7128	7182	7141	7123	7446	7207	7402	7165	7174	7052	7039	6985	6841	6867	6935	6724	7053	6854	7230	7213	7127	6975	7009	6983	7152	7266	7603	7206	7184	7284	7554	7294	7603	7497	7473	7359	7516	7089	6992	7032	7380	7373	7722	7611	7830	7893	7657
7733	7524	7396	7249	7036	7086	7352	7480	7236	7374	7281	7285	7052	6914	6857	6715	6590	6670	6854	7055	7081	7282	7262	7137	6885	6744	6909	7005	7242	7393	7234	7235	7223	7208	7387	7604	7530	7533	7501	7272	7218	6942	7171	7242	7402	7441	7579	7617	7639	7744
7793	7472	7407	7183	7044	7198	7354	7495	7382	7179	7054	6955	6728	6608	6541	6578	6575	6874	6923	6941	7253	7041	7218	7099	6992	6804	6856	6839	7348	7355	6972	7112	7074	7153	7156	7328	7448	7548	7369	7375	7013	7076	7005	7281	7336	7363	7670	7580	7739	7640
7779	7393	7231	6981	6942	7144	6960	6985	7193	6955	6837	6576	6570	6632	6704	6494	6692	6637	6880	7101	7131	7144	7111	7023	6923	6811	6949	6973	7264	7350	7266	7125	7079	7130	7218	7332	7499	7545	7391	7193	7012	7058	7031	7007	6907	7323	7419	7590	7449	7639
7428	7301	7093	6910	6995	6723	6783	7045	6896	6832	6651	6385	6407	6449	6509	6555	6659	6682	6736	6848	6885	6821	6751	6987	6763	6837	6947	7237	7383	7403	7146	6782	6967	6834	7108	7076	7550	7284	7122	7229	7073	6887	6817	6773	7024	7007	7338	7246	7346	7616
7265	7034	7329	6888	6899	6696	6799	6831	6664	6625	6678	6477	6321	6442	6451	6464	6669	6584	6716	6774	6797	6792	6661	6692	6586	6843	7034	7060	7149	7333	7086	6790	6931	6681	6976	7221	7236	7246	7141	6831	6866	6632	6734	6630	6671	6876	7132	7103	7109	7163
7346	7298	7179	7057	6872	6802	6598	6722	6525	6659	6671	6483	6285	6251	6412	6405	6622	6504	6685	6677	6520	6513	6527	6638	6538	6737	6795	6922	7025	7337	7208	6876	6829	6874	7084	7132	7120	6933	6787	6641	6606	6646	6519	6512	6516	6789	6806	6943	6858	7159
7497	7179	7134	6987	6880	6757	6703	6647	6673	6684	6715	6490	6367	6323	6392	6570	6745	6679	6681	6673	6505	6501	6480	6504	6595	6704	6682	6930	6976	7010	7039	6883	6714	6881	6865	7304	7038	6659	6394	6413	6432	6512	6522	6755	6679	6717	6872	7008	6657	7031
7455	7342	7212	7084	6903	6857	6685	6682	6596	6623	6588	6574	6452	6448	6502	6553	6781	6792	6663	6757	6570	6473	6496	6424	6564	6839	6937	7106	6884	6952	6710	6805	6741	6895	6992	7180	6962	6515	6281	6392	6508	6489	6638	6592	6907	6779	6910	6633	6748	6732
7386	7387	7463	7095	7092	6921	6904	6541	6579	6584	6868	6586	6513	6475	6636	6583	6634	6902	6896	6513	6543	6426	6612	6471	6678	7050	7233	7242	7108	6961	6712	6393	6793	6927	7000	7269	7068	6678	6264	6214	6349	6218	6551	6903	7120	7092	7070	6959	6841	6629
7569	7476	7357	6984	7023	6901	6906	6790	6724	6707	6553	6736	6537	6620	6668	6622	6712	6883	6798	6751	6696	6577	6716	6526	6815	7022	7431	7370	7196	7238	6691	6485	6514	6947	6883	7211	6993	6703	6310	6306	6339	6332	6704	6908	7003	7185	7149	6998	6820	6761
7505	7576	7448	7256	7088	6896	7002	6699	6630	6675	6586	6512	6503	6416	6647	6584	6663	6810	6896	6728	6908	6785	6842	6610	6912	7172	7126	7217	7124	7118	6862	6556	6413	6521	6909	7172	7000	6536	6527	6298	6571	6638	6783	6940	7189	7182	7231	7021	6761	6631
7717	7664	7235	7015	7094	6813	6668	6644	6767	6820	6425	6414	6441	6421	6468	6294	6347	6593	6451	6663	6654	6752	6736	6683	6661	7110	6970	7033	6951	6864	6705	6367	6312	6665	6755	6816	7037	6853	6421	6564	6485	6694	6607	6965	7216	7060	7164	7059	6976	6790
7663	7570	7492	6990	6974	7036	6780	6644	6713	6853	6705	6527	6599	6499	6478	6442	6441	6382	6398	6611	6928	6959	6873	6946	6777	7026	7063	7079	6994	6804	6560	6320	6396	6311	6638	6943	6767	6751	6801	6601	6685	6780	6953	6905	7082	7214	6961	6952	6834	6650
7681	7711	7631	7070	7052	7034	7129	6533	6767	6958	6712	6638	6671	6786	6693	6889	6604	6512	6703	6870	6824	7151	7141	7055	6916	6888	7048	7195	7098	6818	6448	6373	6385	6249	6701	6738	6966	6721	6833	6750	6693	6880	6836	6798	6964	7075	6883	7027	6866	6717
7828	7707	7838	7264	7056	7201	7075	6926	6762	6989	6825	6500	6580	6778	6642	6508	6664	6635	6562	6473	6852	6803	7268	7087	7253	6993	6778	6837	6602	6517	6384	6319	6308	6398	6594	6822	6768	6736	7058	7071	6816	7097	6984	6895	6742	6964	6906	6756	6714	6835
7831	7677	7648	7447	7157	7104	7047	6995	6875	7193	7118	6847	6895	6906	6775	6924	6748	6848	6675	6614	6695	6974	7117	7332	7222	6875	6787	6527	6380	6245	6377	6169	6277	6388	6559	6557	6721	6658	6679	7157	7157	6854	7017	6967	6996	6813	6830	6979	6849	6749
7859	7741	7918	7638	7421	7238	7352	7280	7088	6962	7020	6926	6765	6787	6938	6984	7190	7084	6779	6755	6975	6890	7179	7039	7108	6938	6834	6542	6469	6115	6261	6384	6325	6459	6541	6594	6613	6618	6704	6876	7014	7092	7222	6882	6892	6929	6948	6919	6847	7162
7516	7758	8176	7618	7361	7356	7440	7454	7362	7406	7383	7070	7076	6955	6976	6946	7041	6915	6695	6813	6798	6975	6840	7300	7418	7314	7081	6911	6594	6501	6458	6669	6538	6856	6729	6878	6788	6780	6823	7044	7359	7278	7237	7213	7132	7041	6905	7031	7197	7274
7864	7843	8112	7704	7596	7371	7508	7618	7533	7391	7273	7368	7145	6960	7214	7188	7298	7388	7235	7413	7331	7032	7287	7230	7358	7333	7167	6780	6968	6612	6473	6861	6789	7108	6959	6886	7111	7107	6823	7142	7137	7374	7482	7339	7137	7098	7139	7167	7330	7266
8068	8141	8126	7696	7510	7311	7243	7132	7286	7275	7212	7304	7223	6976	7106	7008	7038	7181	7082	7153	7175	6953	7027	6953	7133	7005	7079	6914	6797	6675	6758	6928	7106	6951	6885	6977	6942	6955	6819	6877	7177	7091	7161	7085	7225	6860	6902	6956	7081	7336
8170	7990	8125	7845	7350	7157	7227	7355	7200	7141	6952	6856	6927	6858	6876	7065	7086	6923	6987	6944	7016	6885	6972	6755	6895	6762	6715	6608	6653	6635	6665	6919	6915	7096	6861	6584	6695	6814	6658	6793	6777	6581	6877	6828	6755	6571	6628	6673	6924	7099
8001	7886	7847	7791	7402	7185	7224	6883	6876	7026	6984	6808	6824	6632	6580	6744	6648	6881	6890	6819	6727	6724	6487	6400	6803	6716	6703	6713	6505	6945	6647	6728	6830	6928	6837	6606	6740	6688	6490	6540	6477	6569	6596	6577	6353	6463	6444	6476	6663	6783
8082	7881	8081	7525	7195	6936	7128	7269	6915	6759	6733	6699	6765	6966	6902	6913	6923	7044	7204	7332	7002	7001	6699	6732	6760	6677	6694	6765	6945	6984	6755	6767	6697	6741	6673	6735	6633	6735	6507	6726	6603	6447	6571	6538	6476	6546	6741	6725	6742	6841
8112	7756	7745	7450	7345	6908	6911	7047	7101	6880	6905	6847	6507	6402	6432	6504	6565	6809	6900	7055	7052	7076	6887	6577	6677	6827	7005	6872	7023	7047	6945	6956	6758	6740	6638	6598	6571	6813	6531	6658	6699	6420	6387	6428	6744	6729	6926	6944	7023	6967
7724	7485	7784	7468	7112	7067	6942	7061	6954	6621	6875	6656	6630	6873	6866	6833	6818	6855	6801	7177	7239	7096	7330	6773	6699	6583	6683	6901	7120	6955	6897	6915	6789	6622	6363	6665	6538	6427	6658	6557	6586	6559	6419	6430	6650	6707	6888	7032	7337	7237
7554	7408	7607	7344	7249	6823	6899	7025	7131	7108	6858	6506	6319	6322	6161	6365	6489	6424	6622	6606	6866	6752	6884	6773	6751	6911	7149	6867	6873	7141	6974	6986	6700	6752	6797	6582	6664	6849	6733	6704	6904	6639	6694	6708	6803	6804	7051	7140	7347	7322
7404	7392	7402	7168	7107	6931	7106	6883	6853	6590	6697	6383	6504	6665	6779	6741	6908	6734	6858	7175	7024	7101	6935	7055	6860	6675	6992	6991	7182	7133	6949	6914	6844	6769	6736	6827	6930	6692	6936	7069	6944	7067	7126	7003	6943	6838	7138	7145	7140	7101
7318	7372	7306	7149	7245	7065	6916	6704	6742	6774	7093	6617	6457	6319	6221	6605	6491	6458	6554	6639	6599	6599	6599	6795	6996	6993	7196	7068	6952	7144	6983	6729	6835	6970	6928	6755	6895	7003	6999	6954	7339	7227	7187	7419	7157	7234	7370	7086	7205	7306
7362	7306	7381	7455	7128	6903	6953	6923	6791	6651	6639	6354	6629	6642	6785	6789	6859	7085	6983	7069	7083	6804	6623	6763	6680	6700	7029	6978	7043	6983	6808	6796	6998	6850	6942	7047	7054	6965	7040	6993	6884	7428	7322	7162	7272	7139	7164	7081	7072	6912
7266	7498	7335	7280	7294	7125	6991	6600	6750	6915	6959	6892	6631	6530	6366	6586	6472	6467	6596	6672	6772	6609	6727	6810	6926	6993	6970	6987	6917	6783	6972	6897	6817	7092	7072	7004	7090	7219	6942	7050	7298	7204	7392	7250	7133	6910	6864	6981	6773	6724
7751	7412	7297	7345	7268	7022	6950	6800	6925	7021	6763	6522	6670	6677	6614	6703	6826	6893	6908	7106	7111	6998	6862	6711	6593	6870	7154	7319	7350	7012	7014	6956	7219	7250	7191	7377	7267	6975	7417	7451	7279	7476	7330	7079	7039	6839	6893	6925	6634	6608
7841	7535	7670	7305	7038	6907	7123	6932	6898	6839	6923	7047	6937	6809	6722	6602	6609	6836	6983	7043	7259	6985	7006	7202	6979	6983	6992	7043	7133	7140	7186	6840	7097	7066	7204	7075	7176	7167	7203	7428	7390	7232	7350	7132	7013	6899	6842	6797	6985	6584
8016	7829	7417	7193	7145	6991	6770	6660	6815	6977	7046	7217	6995	6920	6776	6445	6452	6653	6932	6968	7081	6950	6608	6752	6890	7122	7083	7232	7140	7016	6946	7101	7091	6976	7099	7165	6882	6935	7210	6812	7016	7142	7026	7272	7089	7021	6841	6889	6765	6966
7990	7538	7604	7337	6929	6726	6856	6807	6954	7056	6949	6969	6625	6745	6515	6234	6213	6415	6485	6606	7019	6829	6544	6673	6690	6704	6915	7291	7417	7513	7083	6916	6903	7108	6956	6939	7118	6977	6795	7178	7038	7041	7117	6958	7097	7079	6935	6939	6910	6881
7412	7697	7684	6950	6982	7083	6985	6762	6515	6543	6845	6806	7014	6902	6614	6593	6771	6590	6934	7085	7109	7179	6977	6952	6726	6796	7105	7327	7412	7460	7355	7476	7222	7204	7076	7031	7281	7399	7031	7019	7535	7031	7174	7131	7035	7190	7133	7052	7072	7073
7894	7413	7287	7487	7246	6988	6569	6380	6547	6718	6961	6972	6673	6671	6493	6401	6369	6583	6712	6924	7014	7197	7096	7024	7041	6879	7003	7186	7323	7218	6952	7200	7153	7239	7002	7123	7205	7571	7389	7029	7144	7184	7109	7328	7406	7472	7508	7610	7244	7342
7315	7172	7750	7731	6952	6777	6996	6818	6772	6618	6517	6410	6332	6110	6147	6188	6163	6492	6383	6618	6637	6568	6300	6225	6471	6525	6749	7014	7024	7063	7070	6694	6603	6746	7028	6974	7087	7228	7183	7051	7038	7047	7173	7181	7410	7377	7400	7591	7584	7435
7766	7754	7439	7013	7154	7153	7126	6663	6329	6405	6130	6494	6398	6506	6437	6621	6843	6999	7090	7488	7399	7227	6717	6418	6130	6196	6463	6481	6838	6857	6911	6889	6749	6624	6789	7122	7113	7118	7082	7037	6990	6869	7088	7107	6844	7279	7322	7311	7383	7257
8085	7479	7288	7580	7863	7440	6706	6378	6249	6601	6647	6832	6643	6675	6509	6514	6404	6593	6839	7332	7623	7424	7107	7243	6934	6791	6599	6805	6893	6798	6778	6807	7393	7040	7043	7098	7354	7353	7305	7199	7327	7089	6867	7268	7195	7244	7519	7214	7257	7454
7770	7264	7745	8228	7355	7064	7167	6916	6898	6609	6679	6527	6455	6264	5937	5900	5918	6174	6419	6673	6649	6608	6517	6619	6886	7117	7285	7094	7114	7010	6976	6691	6975	7286	7459	7090	7161	7566	7426	7329	7229	7411	7101	7146	7512	7532	7528	7550	7745	7558
7748	7889	8284	7439	6938	7342	7374	7148	6585	6490	6522	6551	6502	6380	6363	6470	6735	7266	7458	7502	7421	6900	6551	6129	6222	6472	6929	7410	7246	7353	7025	7056	6877	7092	7269	7599	7015	7064	7217	7178	6989	7097	7246	7260	7388	7644	7312	7694	7841	7599
8078	7878	7451	7069	7597	7345	7021	6649	6490	6667	6487	6696	6498	6706	6787	6743	7090	7535	7664	7762	7903	7940	7324	7107	6670	6531	6296	6893	7077	7135	7091	7156	7161	6832	6818	7123	7209	6745	6743	6888	6918	6834	7112	7330	7273	7452	7582	7565	7424	7488
7756	7097	7223	7440	7463	6853	6663	6684	6470	6638	6619	6449	6354	6461	6362	6538	6616	6578	6767	6900	6980	7001	7133	7246	7350	7478	7042	6800	6700	6922	7036	7133	7199	7168	6956	6459	7128	6868	6347	6471	6937	6777	6858	7148	7133	7302	7196	6999	7225	7109
7001	6973	7712	7698	7071	6549	6634	6606	6353	6475	6498	6425	6369	6299	6279	5982	6038	6044	5879	6106	5981	6067	6164	6117	6946	7479	7847	7731	7040	6753	6788	6869	6922	7215	7053	6544	6546	6931	6624	6486	6959	6748	6670	7040	7305	7083	7225	6975	6818	7063
6841	7207	7505	7062	6608	6733	6597	6546	6406	6432	6655	6698	6308	5968	5689	5451	5773	5846	5910	6087	6041	5900	5737	5565	5904	6374	7262	7645	7275	6714	6554	6558	6477	6389	6499	6464	6026	6204	6889	6397	6529	6845	6714	6726	6979	7043	7153	7140	7048	7068
7432	7517	7186	6418	6633	6562	6246	6309	6561	6836	6603	6048	5524	5229	5205	5512	5661	5992	6073	6280	6318	6233	6048	5973	5694	5765	6194	6599	6854	6860	6319	6225	6193	5937	5996	6152	6145	5788	6376	6545	6183	6321	6526	6512	6694	6925	6793	6943	7051	7005
8052	7334	6590	6385	6346	6255	6326	6523	6710	6771	5814	5219	5092	5107	5591	6122	6384	6629	6392	6401	6337	6336	6485	6566	6374	5956	5742	5815	6071	6627	6489	6302	6045	6086	5667	5799	6316	5894	5908	6693	6341	6070	6605	6476	6438	6595	6762	6660	6967	6690
7924	6693	6701	6660	6634	6234	6304	6585	6451	5939	5259	5196	5807	6224	6965	7481	7757	7529	7319	6939	6787	6925	6863	6990	7039	6812	6599	6249	6092	6240	6549	6656	6453	6195	5885	5755	6181	6469	6104	6736	6864	6456	6660	6697	6558	6490	6612	6271	6830	6454
7509	6736	7192	7227	6648	6411	6405	6236	5764	5411	5741	6346	7069	7841	8309	8444	8245	8213	7853	7534	7274	7376	7322	7114	7242	7557	7419	6854	6412	6116	6293	6638	6618	6368	6217	5761	6054	6695	6484	6458	7142	6807	6565	6855	6902	6476	6724	6598	6424	6477
7206	7049	7915	7422	6637	6204	6136	5514	5168	5611	6543	7550	8210	8501	8337	8225	7813	7231	7052	6910	6984	7140	7276	7294	7315	7504	7552	7359	6824	6399	6095	6439	6584	6474	6208	5910	5942	6491	6559	6386	6769	6831	6571	6787	6804	6527	6794	6741	6499	6647
7229	7606	8120	7082	6290	5850	5480	5248	5425	6481	7708	8252	8199	7750	7175	6624	6112	5733	5681	5676	5959	6231	6623	7174	7085	7230	7280	7295	7003	6635	6064	6110	6448	6489	6246	6089	5765	6243	6416	5965	6133	6391	6338	6487	6664	6708	6733	6896	6422	6635
7423	8077	7921	6816	6210	5620	5306	5344	6272	7527	8286	8082	7295	6147	5533	4974	4488	4096	4025	4366	4581	5338	5903	6493	6983	7166	7096	7151	7183	6590	6187	5953	6408	6732	6543	6237	5977	6157	6437	5995	5876	6286	6157	6449	6616	6729	6554	6574	6089	6422
7345	7856	7431	6645	6137	5768	5485	6033	6953	8056	8191	7410	5910	4661	4025	3600	3562	3484	3404	3620	3823	4374	5275	5911	6977	7545	7547	7256	7228	7040	6693	6252	6433	6921	6942	6573	6404	6629	6641	6330	6048	6267	6277	6372	6755	6697	6676	6719	6064	6109
7398	7780	7128	6378	6143	5845	5922	6503	7705	8039	7407	6231	4782	3591	3307	3388	3523	3726	3454	3619	3535	3818	4513	5701	6737	7548	7580	7296	7107	7319	7293	6594	6532	6987	7157	7092	6723	6879	6966	6806	6053	6232	6353	6298	6548	6883	6749	6526	6037	6093
7595	7783	7126	6400	6118	5945	6066	6900	7683	7580	6753	5371	3963	3415	3402	3859	4297	4335	4361	4151	3772	3833	4237	5066	6362	7236	7452	7310	7216	7139	6981	6448	6406	7000	7459	7171	6816	6882	6959	6601	6239	6276	6389	6378	6695	7064	6848	6704	6419	6062
7777	7891	7211	6235	6166	6062	6446	6892	7601	7312	6021	4860	3853	3592	3938	4664	5066	5189	5015	4697	4317	3983	4048	4844	5789	7382	7624	7285	6782	6670	6610	6423	6117	6859	7333	7028	6736	6736	6635	6615	6077	6233	6395	6241	6609	6948	7022	6989	6743	6346
7930	8005	7194	6347	6416	6328	6882	7070	7650	6967	6054	4734	3886	3952	4425	5178	5680	5890	5906	5499	4719	4101	3904	4457	5804	6965	7478	7190	6885	6581	6469	6380	5957	6596	7339	6829	6453	6452	6546	6221	6034	5981	6354	6166	6520	6801	6819	6884	6690	6406
7984	7959	7172	6409	6519	6779	7155	7420	7575	7334	5867	4678	3968	4053	4536	5301	5688	6107	6087	5542	4994	4144	3961	4297	5432	6866	7685	7748	7210	6613	6546	6175	6047	6397	7119	6888	6301	6495	6518	6144	6035	6025	6253	6283	6664	6592	6580	6440	6426	6342
7754	7841	7227	6652	6681	6990	7297	7585	7594	6910	5939	4748	3853	3855	4335	5153	5514	5788	5835	5437	4861	4156	3908	4254	5489	7115	7883	7821	7244	6871	6729	6091	6131	6420	7187	6849	6415	6714	6570	6142	6092	6208	6521	6478	6619	6764	6431	6347	5979	5972
7681	7858	7466	6656	6849	7457	7514	7663	7445	6936	5732	4787	3918	3682	4239	4624	5058	5555	5722	5367	4698	4134	3830	4468	6072	7479	8386	8036	7561	7016	6727	6247	6026	6630	7192	6722	6316	6853	6846	6240	6225	6352	6656	6612	6754	6724	6516	6452	6234	6058
7657	8019	7771	6875	6965	7306	7621	7407	7338	6811	6107	4972	4203	4031	3943	4307	4658	4949	5133	4900	4362	3980	4026	4847	6339	7900	8687	8457	7481	7081	6659	6440	6304	6745	7251	6891	6551	7059	6944	6512	6584	6541	6904	6845	6931	6774	6603	6497	6350	6214
7662	7878	7672	6893	6636	6863	7082	7308	7251	6926	6318	5669	4796	4246	4034	3891	4035	4257	4263	4326	3933	3714	4090	5185	6529	7970	8497	8193	7287	6934	6486	6261	5989	6873	7231	6448	6805	7275	6858	6534	6806	6479	6621	6529	6915	6761	6615	6748	6563	6464
7656	7885	7667	6650	6153	6379	7142	7170	7275	7128	6988	6355	5544	4907	4392	3805	3591	3579	3413	3507	3623	3763	4643	5774	7135	8226	8072	7667	6810	6706	6624	6320	6388	7041	6910	6179	6668	7297	6475	6530	6633	6316	6559	6263	6614	6408	6502	6602	6431	6424
7628	7504	7482	6671	6059	6250	6829	7195	7213	7412	7290	7084	6540	5813	5079	4192	3755	3504	3632	3787	4186	4792	5724	6985	7901	7990	7814	6842	6429	6462	6468	6557	6630	7341	6811	6261	6917	7124	6522	6669	6554	6367	6496	6191	6392	6049	6420	6213	6329	6037
7325	7234	7344	7012	6184	6050	6635	7103	7193	7207	7185	7147	7150	6920	6054	5250	4770	4542	4497	4958	5406	6401	7140	8059	8568	8033	7380	6414	6330	6636	6667	6749	7158	7402	6565	6563	7397	7109	6554	6869	6802	6502	6630	6243	6279	5855	6208	5711	6105	5852
7395	7045	7098	7061	6479	6257	6497	7017	7186	7142	7115	7103	7184	7206	6888	6394	6059	5927	6061	6471	7233	8251	8769	8597	8258	7416	6252	5934	6190	6459	6701	7040	7250	6942	6249	7038	7628	6909	6697	7006	6644	6678	6635	6390	6453	6005	6011	5716	5961	5677
7226	7181	7076	7227	6909	6237	6181	6297	6900	7124	6706	6693	6913	7080	7324	7278	7273	7499	7669	7934	8422	8623	8746	8384	7205	6205	5592	5722	6322	6695	6794	6917	6960	6285	6005	7206	7304	6495	6763	7095	6383	6852	6682	6659	6310	6324	6258	6102	6039	5917
7161	6993	7017	7088	7243	6758	6061	6023	6593	6640	6680	6677	6884	7194	7302	7535	7869	7872	8219	8449	8303	8138	7758	6877	5980	5524	5646	6102	6453	6393	6458	6604	6282	5804	6366	7114	6457	6035	6814	6660	6606	6757	6685	6565	6285	6531	6277	6443	6301	6307
7128	7111	6936	6892	7063	6696	6287	5919	5997	6421	6668	7022	6980	6987	6968	7301	7064	7286	7239	7102	6994	6524	5997	5761	5424	5806	6283	6755	6412	6203	6306	6146	5716	5575	6651	6646	5805	6013	6452	6034	6353	6740	6515	6492	6222	6604	6227	6590	6206	6685
7161	6665	6959	6646	6680	6656	6544	6083	5965	6066	6399	6888	7132	6925	6743	6564	6437	6162	6005	5958	5524	5542	5410	5744	6059	6647	6999	6748	6288	6112	6081	5817	5555	5928	6476	5748	5443	6288	6119	5856	6404	6237	6528	6210	6025	6208	6418	6586	6409	6606
7262	6667	6519	6535	6324	6404	6798	6736	6383	5747	5889	6170	6532	6442	6404	6153	5919	5700	5544	5522	5308	5610	5971	6523	6886	7187	7142	6448	6306	6148	6052	5795	6071	6393	5968	5438	5926	6185	5810	6029	6151	6010	6273	5954	6107	6015	6348	6181	6581	6518
7250	6673	6422	6334	6311	6418	6673	7217	7085	6489	5841	5559	5807	5789	5736	5710	5667	5837	5796	5870	5824	6162	6690	6715	7239	7088	6729	6571	6400	6225	6038	6346	6885	6572	5891	6084	6438	6160	5953	6371	6144	6113	6209	6227	6238	6286	6504	6225	6349	6328
6674	6727	6502	6407	6543	6381	6397	6820	7118	7127	6507	6068	5665	5364	5295	5228	5514	5754	5841	6224	6390	6498	6863	6710	6785	6914	6727	6605	6465	6373	6585	7171	6707	6173	6129	6932	6811	6244	6519	6726	6296	6299	6250	6477	6210	6496	6394	6451	6446	6261
6368	6399	6790	6520	6711	6689	6640	6275	6180	6317	6769	6832	6637	6233	5947	5584	5765	5926	6354	6508	6595	6738	6704	6822	6809	6773	6523	6503	6505	6884	7047	6819	6407	6506	6994	6957	6440	6828	7261	6988	6638	6412	6349	6322	6380	6804	6392	6790	6375	6469
6564	6304	6300	6717	6666	6836	6814	6392	5885	5492	5575	6155	6518	6708	6825	6766	6931	7074	7258	7048	7135	7105	6759	6784	6756	6344	6383	6656	6595	6886	6964	6307	6531	7142	7094	6607	6745	7263	7300	6922	7025	6724	6533	6333	6655	6517	6824	6646	6799	6869
7000	6677	6289	6426	6422	6462	6451	6522	6104	5898	5389	5547	5716	6152	6410	6633	6984	7177	7303	7210	7027	6792	6600	6520	6319	6313	6482	6809	6553	6526	6361	6553	7184	7165	6822	6539	7182	7354	6958	7229	6781	6799	6359	6614	6448	6328	6845	6617	7031	6924
6642	6711	6497	6224	6098	6142	6315	5976	6162	6556	6654	6396	6041	5879	6043	6046	6213	6567	6474	6628	6453	6583	6718	6542	6500	6440	6451	6287	6123	6168	6762	6941	6938	6531	6534	7149	7121	6846	7046	7115	6871	6518	6353	6660	6308	6545	6442	6741	6836	6925
6634	6438	6389	6155	6098	6024	5908	5784	6065	6464	6582	7092	7120	7053	6939	6865	7007	6973	7091	7080	7129	7177	6879	6759	6140	5997	5844	5963	6377	6715	6887	6791	6330	6516	7296	7213	6993	7182	7406	7102	6719	6497	6630	6176	6320	6414	6424	6596	6525	6679
7071	6252	6027	5905	6000	6018	5812	5918	5809	5976	6087	6168	6515	6820	7009	7048	7161	7167	7213	7108	7145	6944	6504	6282	5840	5755	6090	6645	7067	6971	6768	6472	6804	7070	7091	6935	7075	7476	7400	6917	6855	6805	6313	6279	6352	6116	6316	5944	6219	6241
6901	6499	6137	5708	5986	6129	6097	6050	6275	6273	6168	5943	6065	6020	6111	6040	6292	6259	6325	6364	6373	6354	6339	6332	6294	6416	6579	6792	6743	6688	6972	7396	7351	7036	6833	6985	7480	7351	7172	7132	7090	6598	6386	6796	6112	6370	6131	6039	5916	6155
7109	6524	6311	6226	6230	6279	6361	6433	6362	6312	6295	6193	6356	6169	6050	6280	6082	6175	6377	6591	6748	6927	6867	6968	6635	6542	6606	6731	7053	7173	7587	7386	7112	6874	7130	7236	7195	7168	7358	7241	6903	6857	6948	6618	6608	6388	6179	6064	5786	6143
6805	6260	6359	6419	6549	6367	6169	6229	6248	6100	6092	6124	5956	5951	5959	6183	6258	6389	6644	6860	6998	6876	6739	6792	6607	6697	6811	7299	7537	7369	7100	7182	7199	7208	7144	6998	7061	7351	7043	6864	6889	7100	6755	6614	6621	6104	6351	5909	6172	6109
6814	6371	6429	6311	6336	6355	6213	6225	5966	6030	5813	5718	5674	5713	5735	5870	5882	6112	6310	6473	6536	6811	6797	6738	6718	6999	7139	7098	6990	6944	7066	7325	7250	7076	6755	6931	7024	6878	6613	6762	7069	6530	6793	6675	6265	6778	6300	6265	6092	6222
6987	6749	6650	6423	6200	5924	6151	6110	6139	6097	5679	5593	5507	5547	5750	5613	5789	5885	6157	6215	6427	6543	6678	6611	6620	6755	6789	6877	6968	7032	6935	6754	6764	6682	7013	6766	6309	6303	6565	6704	6520	6491	6660	6231	6641	6340	6446	6541	6193	6440
6918	6768	6551	6458	6265	5986	5852	5851	5680	6013	6010	6013	5948	5971	5908	6017	5921	6011	6264	6313	6412	6521	6487	6267	6385	6572	6641	6674	6617	6415	6460	6604	6758	6979	6980	6596	6202	6477	6124	6085	6264	6239	6133	6362	6356	6389	6608	6350	6582	6500
7386	7009	6576	6120	6122	5779	5842	5709	5948	5817	5731	5571	5799	5724	6013	5837	5999	5815	5952	6039	6137	6110	6122	5963	5925	6002	6210	6241	6226	6301	6237	6351	6458	6456	6603	6683	6365	6159	6042	6267	5966	5744	6127	6030	6005	6278	6373	6505	6405	6709
7083	7027	6748	6090	5743	5425	5548	5770	5951	6318	6286	6324	5950	5910	5752	5742	5498	5535	5715	5791	5744	5912	5933	6133	5904	6069	6214	6239	6020	5893	6000	6234	6309	6626	6704	6695	6462	6343	6205	5963	5795	5793	5788	5771	6008	5876	6149	6197	6444	6682
7345	6811	6562	6096	6061	5827	5854	5938	6103	6246	6339	6378	6423	6412	6154	6115	6223	6172	6210	6180	6144	6204	6098	5944	5799	5832	6136	6055	5961	6058	6124	6196	6352	6478	6815	6857	6786	6574	6477	6242	6129	5660	5794	5884	5689	5809	5989	6023	6143	6466
7217	7051	6846	6449	5927	5908	5925	6440	6737	6835	6788	6379	6297	6289	5899	5841	5823	5984	5899	6097	5889	6117	6009	6127	6229	6355	6436	6434	5885	5685	6017	6305	6387	6522	6636	6883	6993	6844	6717	6279	6089	6108	5926	5748	5977	5837	6043	6043	6153	6461
7233	6829	6791	6520	6292	6236	6214	6429	6528	6694	6625	6563	6420	6751	6269	6247	6436	6570	6561	6659	6682	6676	6719	6415	6054	6116	6048	6033	6056	5948	5924	6161	6166	6461	6864	7046	7299	7166	6997	6811	6527	6328	6220	6117	5901	5848	5810	5939	5930	6083
7169	6835	6640	6406	6297	6198	6754	6728	6772	6764	6606	6308	6270	6232	6193	6160	6135	6050	6111	6126	6340	6448	6547	6473	6507	6479	6339	6246	5723	5659	5778	6050	6050	6548	6855	6993	7331	7420	7341	7156	6968	6547	6441	6294	6178	5918	5953	5906	5855	5990
7076	6706	6737	6726	6761	6823	6966	6888	6694	6658	6441	6300	6430	6605	6678	6551	6563	6668	6859	6949	7021	7249	6990	7058	6914	6720	6244	6019	5889	5917	6019	6105	5975	6366	6717	7173	7336	7565	7683	7386	7131	7085	6929	6852	6422	6249	6141	6098	5872	5949
7099	6996	7058	7069	7084	6996	6907	6983	6900	6634	6219	6433	6287	6343	6489	6639	6656	6813	6751	7033	7118	7156	7334	7340	7339	7187	6814	6585	6095	6016	5897	6236	6466	6735	6739	7054	7299	7664	7576	7530	7532	7381	7242	6984	6763	6599	6325	6287	6025	6259
7132	6855	7199	7368	7213	7230	7165	6838	6585	6357	6512	6407	6300	6600	6582	6561	6844	6926	7312	7423	7707	7740	7521	7487	7463	7179	6762	6598	6470	6267	6315	6426	6470	6724	6913	7055	7199	7393	7440	7640	7756	7767	7440	7330	7023	6953	6728	6460	6384	6365
7010	6884	6942	7069	7343	7217	7070	6583	6278	6303	6359	6162	6295	6207	6212	6247	6470	6761	7137	7217	7498	7602	7561	7619	7362	7226	6894	6635	6342	6220	6157	6461	6674	6882	7009	7242	7340	7170	7200	7440	7463	7505	7757	7442	7232	7122	7149	6790	6768	7082
6900	6848	6907	7010	7049	6806	6782	6266	6133	6068	6428	6205	6521	6351	6218	6284	6414	6731	6906	7238	7360	7605	7391	7149	7210	6824	7008	6596	6674	6590	6533	6650	6789	6968	7169	7138	7422	7347	7092	7136	7174	7506	7585	7822	7605	7572	7433	7067	7261	7178
7075	6964	7263	7050	7016	6915	6713	6489	6080	6329	6204	6327	6590	6436	6373	6519	6659	6848	7077	7201	7198	7290	7180	7265	7272	6961	6922	6807	6654	6671	6836	6838	7036	6908	7255	7320	7287	7268	6956	6994	7145	7063	7508	7437	7863	7855	7769	7565	7694	7352
7445	7392	7406	7428	7067	6728	6549	6269	6227	5960	6356	6503	6553	6698	6619	6575	6725	6638	6764	7066	6965	7083	6939	7130	6969	6885	6695	6680	6622	6798	6748	6934	6969	7078	7253	7273	7094	6898	6757	6569	6889	6890	7144	7505	7768	8010	7868	7738	7816	7621
7488	7669	7807	7467	7151	6832	6456	6233	6289	6432	6479	6774	6686	6566	6454	6447	6590	6309	6506	6439	6350	6346	6382	6553	6593	6547	6591	6587	6485	6484	6605	6973	7072	7019	7195	7252	7208	6878	6453	6527	6514	6796	6825	6886	7394	7674	7647	7826	7760	7544
7559	7701	7787	7729	7256	6772	6546	6415	6186	6745	6730	6909	6966	6800	6917	6796	6704	6441	6622	6529	6408	6323	6285	6209	6409	6517	6489	6534	6497	6600	6847	6808	7074	7092	7303	7289	7067	6753	6449	6404	6525	6535	6521	6817	6957	7506	7722	7835	7847	7748
8006	8153	8323	7863	7363	6711	6440	6535	6533	6883	7191	7183	7345	7127	7045	6848	6755	6573	6646	6464	6403	6222	6429	6252	6593	6436	6612	6278	6334	6500	6962	7041	7109	7174	7430	7260	7049	6798	6442	6246	6278	6377	6426	6503	7050	7212	7619	7706	7619	7578
8721	8443	8332	7931	7294	7078	7001	6767	6727	7168	7297	7227	7421	7609	7166	7063	6913	6827	6514	6217	6056	6124	6172	6194	6395	6371	6425	6504	6393	6566	6841	7112	7097	7387	7323	7197	7156	6913	6569	6230	6304	6010	6219	6552	6614	7121	7372	7541	7808	7615
8774	8595	8377	8103	7407	6918	6933	6790	7033	7461	7490	7441	7754	7808	7706	7598	7130	6955	6682	6357	6460	6166	6457	6349	6308	6238	6073	6152	6268	6689	6773	7041	7216	7232	7301	7183	6827	6920	6698	6379	6168	5945	6020	6300	6544	6734	6976	7327	7450	7561
8612	8492	8254	7672	7141	6755	6770	6974	7118	7274	7350	7542	7454	7460	7288	6978	7034	6536	6250	6129	6222	6203	6306	6315	6318	6045	6054	5955	6044	6408	6573	6854	6976	7044	7216	7084	7111	6789	6744	6578	6043	5909	5956	6225	6450	6567	6909	7065	7231	7386
8052	7737	7572	7145	6741	6502	6510	6736	6873	7079	7066	7231	7274	7138	6918	6831	6704	6275	5993	5846	5750	5799	5783	5935	5857	5857	5845	5706	5835	6085	6225	6738	6794	7134	7066	6873	6993	7021	6719	6430	6156	6027	6078	5970	6230	6416	6629	6948	6971	7023
8020	7661	7311	6839	6512	6314	6442	6684	6944	7156	6974	7134	7160	7071	6891	6661	6367	6078	5757	5817	5807	5741	5729	5835	5513	5595	5524	5744	5695	5840	5925	6446	6733	6693	6833	6828	6945	6756	6690	6440	6137	6157	5996	6052	6195	6358	6560	6565	6739	6954
8100	7470	7037	6711	6299	6262	6467	6694	7057	7088	7199	7012	6824	6857	6580	6475	6145	5970	5668	5697	5883	5966	5877	5716	5608	5687	5462	5453	5720	5835	6046	6249	6256	6480	6687	6848	6859	6856	6676	6512	6351	6225	6026	6083	6387	6391	6333	6418	6329	6647
8044	7286	6787	6561	6251	6195	6310	6495	6734	7115	7230	6779	6521	6695	6440	6201	6038	5893	5764	5798	5758	5829	5811	5902	5839	5707	5462	5559	5450	5706	5891	6190	6145	6439	6493	6610	6990	6649	6681	6651	6360	6424	6266	6324	6108	6087	6322	6261	6297	6444
7629	6994	6706	6636	6103	5914	6164	6484	6674	6867	6940	6645	6695	6419	6420	6071	5865	5732	5716	5722	5871	5987	5871	6091	5763	5711	5663	5585	5481	5765	5730	5969	6202	5937	6252	6615	6488	6468	6491	6570	6598	6481	6442	6462	6421	6510	6394	6214	6387	6321
7664	7099	6606	6293	6017	5810	5858	6171	6298	6686	6745	6671	6506	6293	5966	5884	5736	5640	5683	5898	5948	6109	6025	5976	6007	5835	5743	5575	5545	5664	5736	5822	5895	5931	6275	6364	6426	6442	6423	6493	6713	6540	6547	6450	6418	6408	6322	6167	6274	6298
7890	7356	7071	6556	6195	5973	5838	6132	6357	6604	6753	6742	6543	6332	5902	5773	5867	5636	5742	5893	6192	6396	6309	6254	6025	6197	5920	5994	5900	5932	5801	5916	5963	5876	6061	6196	6317	6323	6488	6461	6551	6683	6671	6462	6472	6348	6197	5957	6114	6158
7755	7506	7263	6869	6337	6184	6145	6359	6491	6568	6872	6834	6683	6456	5936	5710	5799	5703	5799	5961	6140	6359	6699	6556	6467	6541	6502	6170	6211	6064	6114	6101	6118	6061	6048	6110	6304	6188	6482	6436	6734	6743	6846	6790	6534	6484	6151	6194	6150	6273
7662	7294	7307	7116	6729	6367	6245	6371	6513	6675	6766	6722	6745	6349	6062	5814	5903	5919	5736	6121	6327	6719	6926	7028	6864	6793	6766	6612	6532	6471	6415	6440	6387	6296	6168	6216	6380	6166	6388	6807	6836	6898	6947	6670	6891	6719	6563	6457	6197	6363
7152	7204	7116	7108	6816	6587	6263	6299	6517	6677	6891	6919	6688	6522	6159	5915	5826	5904	6149	6424	6722	6691	7128	7195	7085	7143	7178	6955	6891	6778	6783	6602	6608	6443	6285	6252	6297	6143	6356	6644	6840	6933	7000	7237	7097	6973	6770	6449	6340	6377
7498	7434	7376	7340	7109	6936	6873	6703	6802	6909	6942	7143	7067	6639	6508	6014	6010	6051	6427	6359	6715	6873	7374	7451	7489	7579	7531	7439	7430	7251	7031	7018	6821	6713	6540	6565	6290	6191	6313	6700	6652	6895	7035	7107	7145	7145	6912	6610	6390	6214
7407	7464	7604	7479	7372	7215	7114	7189	7229	7115	7135	7123	7067	7034	6642	6468	6272	6477	6406	6578	6960	7019	7480	7617	7721	7864	8091	7762	7717	7698	7459	7494	7315	7169	6802	6628	6444	6339	6404	6543	6820	6725	7114	7225	7454	7378	7391	6898	6623	6321
7407	7254	7500	7559	7579	7631	7605	7392	7490	7087	6847	6975	7005	6889	6915	6689	6589	6549	6475	6384	6699	6887	7242	7423	7625	7810	7843	7967	7956	7876	7695	7622	7616	7199	7168	6856	6646	6525	6571	6514	6648	6817	7049	7395	7295	7609	7597	7299	6747	6653
6937	6814	7085	7152	7513	7362	7461	7400	7065	7004	6799	6481	6620	6513	6493	6491	6288	6152	6152	6164	6175	6273	6648	6695	7073	7296	7367	7375	7601	7634	7675	7826	7477	7523	7176	6952	6701	6597	6360	6503	6401	6749	7028	6858	7163	7388	7174	7121	6720	6582
6582	6588	6919	6904	7004	7202	7435	7044	6812	6707	6637	6352	6248	6119	6013	5999	6078	5999	5842	5604	5610	5917	5990	6196	6535	6518	6693	6977	6873	7102	7378	7504	7572	7026	7003	6916	6594	6496	6207	6201	6169	6404	6667	6703	6861	6973	6792	6972	6667	6348
6657	6365	6575	6744	6929	7096	7006	6909	6770	6798	6335	6027	5924	5962	5825	5758	5858	5750	5586	5537	5531	5510	5594	5765	5826	6093	6205	6226	6605	6749	6940	6903	7179	7008	6877	6645	6389	6304	6080	5856	6085	6093	6238	6333	6525	6528	6594	6521	6536	6403
6548	6052	6181	6435	6643	6644	6968	6735	6781	6431	6081	5773	5821	5623	5477	5433	5558	5408	5389	5369	5335	5205	5231	5396	5434	5506	5604	5809	6080	6295	6404	6826	6870	6824	6732	6642	6569	6276	6015	5867	6031	5997	6010	6093	6116	6229	6268	6190	6281	6292
6210	5844	5841	6084	6229	6318	6599	6321	6422	6201	5982	5718	5412	5364	5371	5351	5280	5281	5176	5162	5276	4961	4918	5029	4859	5007	5197	5467	5819	5986	6378	6448	6814	6947	7019	6740	6579	6438	6346	6114	6034	6185	6229	5968	5974	6150	6197	6118	6326	6341
6198	5952	5710	5811	5939	6033	6080	6181	6421	6324	5976	5827	5572	5446	5287	5350	5271	5376	5357	5334	5242	4921	4964	4829	4674	4796	4981	5117	5487	5771	6124	6499	6660	6944	6935	6803	6719	6406	6418	6404	6187	6399	6292	6150	5999	6110	5937	6125	6295	6581
6477	6324	6237	5895	6104	6058	6216	6343	6642	6728	6394	6106	6010	5797	5539	5504	5537	5632	5642	5555	5404	5168	5219	4994	5008	4956	5069	5235	5615	5968	6106	6506	6506	7035	7161	6992	6791	6592	6675	6533	6529	6236	6355	6162	6068	6067	6202	6194	6294	6434
6786	6664	6722	6258	6059	6124	6383	6462	6865	6891	6871	6715	6457	6195	6020	5971	5876	6077	6013	6063	5989	5669	5576	5280	5330	5294	5134	5388	5472	5892	6025	6568	6634	7114	7095	7172	7082	6711	6777	6765	6618	6425	6488	6471	6245	6247	6252	6145	6499	6500
6960	6825	6651	6278	6043	6396	6307	6505	6864	6991	6993	7160	6878	6581	6491	6101	6187	6244	6251	6344	6069	6071	5830	5631	5372	5208	5335	5322	5752	5756	6167	6516	6750	7057	7008	7086	7323	7022	6912	6956	6788	6536	6560	6565	6376	6350	6278	6265	6338	6616
7105	6823	6764	6482	6263	6273	6283	6313	6735	6975	7104	7293	7152	6840	6481	6462	6438	6365	6444	6352	6362	6163	6058	5841	5619	5482	5305	5350	5489	5743	6068	6475	6689	6854	6892	7079	7250	7251	7328	7221	6991	6708	6746	6524	6658	6484	6298	6288	6476	6526
7480	7531	7369	6985	6694	6402	6418	6328	6526	7064	7207	7539	7372	7317	7168	6971	6806	6600	6564	6809	6649	6639	6489	6309	6024	5711	5504	5332	5490	5807	5961	6369	6547	6584	6909	6747	6980	7137	7295	7296	7064	6685	6830	6871	6706	6605	6506	6288	6455	6395
7754	7654	7826	7497	6996	6735	6548	6344	6617	7050	7352	7652	7724	7534	7601	7407	7269	6997	6796	7068	7059	6896	6818	6663	6353	6185	5907	5662	5698	5616	5874	6222	6350	6560	6465	6855	6894	6933	7214	7265	7158	6958	7038	6916	6911	6639	6719	6225	6436	6595
7741	7704	8000	7646	7062	6757	6626	6401	6478	6865	6987	7337	7725	7668	7520	7388	7349	7266	6998	7186	7019	6946	6936	6923	6511	6266	5877	5722	5663	5574	5846	5847	6011	5928	6301	6551	6760	6959	7057	7449	7103	7195	7135	7092	6993	6846	6481	6427	6359	6250
7703	7522	7730	7195	7067	6597	6420	6331	6264	6427	6707	6878	7095	7279	7446	7262	7110	6823	6956	6985	6854	6875	6833	6635	6566	6214	6062	5718	5585	5561	5570	5623	5710	5870	5831	6104	6372	6679	6932	7181	7264	7437	7432	7253	7064	6829	6556	6429	6384	6091
7327	7420	7515	7290	6810	6525	6275	6194	6079	6187	6338	6531	6719	6812	7226	7159	6978	6846	6801	6553	6978	6905	6585	6316	6248	6123	5941	5746	5585	5399	5356	5467	5420	5629	5800	6011	6223	6457	6786	6994	7402	7414	7521	7521	7299	6911	6572	6436	6243	6187
7173	7175	7347	7115	6938	6625	6260	6176	5964	6073	6259	6264	6408	6705	6905	6923	6819	6936	6936	6856	6734	6784	6621	6380	6278	6228	6242	5741	5544	5418	5346	5411	5433	5660	5544	5724	6021	6439	6701	7020	7344	7540	7574	7504	7421	6873	6594	6378	6267	6139
6946	6900	7021	7012	6691	6596	6385	6236	6150	5874	5916	5918	6046	6299	6557	6594	6686	6691	6825	6945	6657	6491	6329	6317	6485	6496	6453	6145	5727	5515	5346	5409	5405	5553	5628	5743	5998	6100	6652	6718	7244	7553	7538	7645	7581	7214	6761	6320	6070	5884
6662	6532	6766	6538	6571	6405	6320	6036	5771	5486	5496	5539	5763	5777	6045	6192	6302	6493	6481	6524	6324	6396	6261	6261	6168	6439	6102	6046	5856	5744	5482	5561	5354	5669	5696	5953	6053	6214	6521	6915	7127	7467	7446	7653	7465	7126	6800	6477	6050	5856
6453	6513	6686	6327	6354	6309	5972	5872	5527	5433	5249	5112	5187	5454	5548	6005	6055	6284	6066	6357	6114	6330	6232	6460	6379	6225	6126	6147	5964	5831	5553	5568	5693	5723	5564	5901	6121	6287	6544	6789	7149	7316	7565	7553	7444	7177	6818	6445	6112	5951
6524	6705	6671	6816	6572	6411	6253	5914	5736	5529	5156	5214	5326	5239	5608	5842	5997	6211	6174	6324	6406	6256	6313	6421	6299	6360	6332	6291	6176	6147	6048	5763	5778	5724	6075	5981	6375	6484	6690	6915	7160	7107	7542	7520	7329	7025	6581	6295	6131	5964
6695	6613	7053	6977	6929	6839	6619	6219	5975	5923	5814	5572	5658	5612	5538	5853	6131	6127	6367	6444	6581	6589	6455	6479	6536	6647	6640	6651	6672	6471	6131	6048	5964	6160	6213	6545	6652	6740	6756	7011	7229	7250	7365	7493	7423	7131	6724	6413	6222	5953
7169	6920	7208	7245	7282	7213	7205	6698	6525	6600	6219	6097	5924	5872	5886	5950	6230	6313	6679	6685	6970	6792	6679	6451	6599	6792	6972	7151	6957	6858	6545	6393	6449	6302	6445	6714	6868	6848	7014	6925	7208	7288	7350	7542	7381	7245	6875	6580	6347	5924
7225	7064	7064	7284	7284	7434	7293	7180	6913	6712	6604	6359	6111	6138	5815	5891	5954	6068	6561	6799	6980	6848	6798	6620	6698	6459	6980	7209	7063	6908	6581	6466	6439	6355	6644	6805	6806	6952	6917	7033	7209	7218	7199	7140	7016	6908	6789	6742	6285	6289
7502	7379	7488	7441	7490	7467	7408	7314	7197	7116	6833	6476	6294	6301	6179	6063	5991	6252	6396	6643	6793	6640	6736	6500	6462	6511	6680	6863	6630	6655	6519	6541	6546	6457	6511	6501	6611	6764	6637	6566	6930	6812	6822	6888	6906	6629	6598	6586	6413	6383
8043	7762	7850	7567	7607	7491	7361	7225	6961	7108	7129	6908	6597	6440	6422	6206	6134	6262	6484	6706	6667	6605	6343	6292	6351	6236	6435	6486	6733	6441	6440	6413	6532	6321	6300	6299	6358	6337	6373	6393	6268	6329	6546	6454	6658	6709	6620	6511	6498	6463
8350	8007	7844	7684	7480	7490	7294	7281	7107	7082	7044	6902	6898	6715	6462	6300	6148	6397	6693	6633	6749	6546	6345	6175	6132	6053	5974	6253	6275	6473	6391	6200	6207	6099	6054	6297	6283	6354	6247	6037	6048	6100	6125	6342	6683	6875	6832	6807	6813	6732
8142	7997	7660	7557	7314	7057	7088	7121	6934	6603	6713	6761	6770	6487	6454	6211	6232	6301	6608	6648	6627	6423	6335	6072	5792	5762	5804	6113	6122	6261	6208	6152	5887	5864	6049	6114	6286	5992	6144	5880	5918	6024	6038	6257	6640	6796	6931	6871	6956	6959
7969	7802	7646	7151	7145	6622	6671	6571	6392	6347	6453	6412	6536	6377	6226	6344	6266	6308	6369	6705	6532	6371	6363	5875	5710	5634	5795	5732	5900	6169	6066	5865	5833	5901	6067	6000	5976	5945	5877	5741	5752	5830	5849	6071	6402	6662	7119	7058	7186	7140
7685	7786	7621	7059	6959	6652	6478	6448	6146	6422	6361	6336	6483	6238	6340	6129	6198	6172	6225	6596	6509	6456	6232	6010	5962	5793	5728	5677	5836	6179	6377	6115	6044	6084	6210	6040	6076	5943	6010	5998	5918	5957	5941	6100	6584	6747	7394	7434	7452	7281
7547	7678	7475	7306	7006	6739	6746	6270	6347	6337	6428	6404	6429	6490	6357	6320	6429	6393	6280	6674	6544	6877	6521	6482	6341	6164	6151	6068	6277	6358	6425	6673	6395	6329	6290	6426	6396	6309	6344	6332	6418	6365	6320	6368	6743	7204	7563	7570	7510	7206
7522	7576	7576	7529	7053	6713	6548	6379	6185	6404	6303	6114	6370	6291	6257	6215	6213	6463	6451	6550	6831	6681	6849	6906	6663	6487	6383	6376	6384	6542	6713	6775	6762	6638	6591	6754	6523	6492	6685	6375	6559	6324	6586	6720	6952	7212	7507	7625	7223	6959
7518	7444	7369	6988	7072	6552	6590	6277	6225	6278	6274	6099	6044	6089	5993	6048	6204	6303	6160	6385	6381	6508	6740	6625	6750	6739	6598	6422	6464	6510	6876	6872	6888	6771	6655	6693	6606	6541	6686	6619	6532	6550	6572	6627	6789	7062	7098	7051	7003	6662
7404	7286	7076	6931	6845	6660	6362	6325	6288	6167	6331	6121	5988	5909	5781	5608	5685	5708	5881	5737	6005	6148	6319	6490	6688	6524	6447	6591	6647	6557	6782	6949	6793	6804	6725	6622	6335	6540	6466	6544	6532	6508	6523	6453	6718	6624	6793	6644	6501	6351
7355	7235	7124	6974	6849	6585	6552	6377	6439	6458	6525	6277	6216	6158	5886	5646	5509	5461	5486	5557	5748	5772	5931	6065	6310	6445	6509	6385	6303	6451	6485	6784	6811	6875	6617	6567	6462	6406	6425	6460	6430	6474	6580	6364	6322	6292	6434	6484	6453	6195
7215	7034	6927	6921	6850	6701	6741	6537	6525	6731	6578	6530	6526	6236	6074	5732	5593	5552	5590	5555	5514	5555	5819	6085	6323	6247	6503	6296	6446	6318	6512	6547	6605	6651	6486	6315	6230	6179	6109	6095	6158	6432	6233	6180	6112	6289	6398	6442	6581	6189
7242	7150	7159	6806	6648	6537	6567	6411	6603	6703	6718	6730	6760	6599	6387	6144	5887	5786	5555	5522	5405	5503	5644	5781	5969	6064	6161	6257	6379	6254	6233	6344	6523	6382	6265	6270	5994	5865	5741	5996	6015	6013	6120	6084	6068	6172	6524	6515	6552	6700
7025	7176	7042	6670	6853	6609	6662	6398	6480	6719	6915	6840	6941	6957	6748	6416	6145	5996	5786	5598	5496	5503	5730	5920	5952	5852	5877	6057	6220	6183	6329	6485	6461	6376	6175	6054	5836	5727	5801	5974	6134	6261	6158	6156	6324	6547	6566	6960	7001	6883
6758	7032	6975	7037	6914	6756	6793	6449	6447	6699	6820	6968	7065	7037	6846	6504	6555	6271	5862	5770	5798	5915	5956	6035	6058	6082	6002	6232	6188	6362	6492	6377	6649	6492	6343	6033	6117	6072	6083	6161	6335	6531	6513	6576	6822	7041	7155	7492	7448	7350
6461	6625	6932	6952	6942	7284	7124	6782	6597	6811	6816	6769	6941	6951	6940	6702	6531	6365	6126	6110	6204	6083	6306	6250	6332	6256	6161	6163	6329	6816	6556	6863	6944	6938	6800	6380	6440	6411	6361	6327	6752	6840	6763	6987	6962	7382	7534	7604	7664	7486
6115	6178	6490	6819	7062	7200	7231	7283	6765	6659	6493	6615	6628	6525	6687	6480	6549	6182	6056	6244	6220	6436	6371	6424	6474	6448	6438	6419	6530	6792	6962	7087	7160	7337	7131	6921	6754	6494	6579	6726	6756	6893	7038	7137	7297	7307	7392	7379	7553	7460
6067	6073	6482	6664	7053	7415	7454	7035	6944	6682	6389	6408	6467	6389	6329	6380	6264	6117	6029	5963	6146	6172	6419	6436	6506	6447	6528	6631	6593	6612	7046	7348	7528	7537	7480	7123	6745	6758	6728	6668	6606	6746	7025	6859	6921	7033	7193	7108	7041	7304
6023	5968	6265	6559	7224	7377	7456	7194	7246	7173	6737	6620	6541	6494	6192	6195	6057	5925	5955	6020	6001	6037	6460	6509	6505	6508	6446	6433	6317	6659	7050	7310	7544	7620	7416	7119	6848	6847	6656	6569	6573	6416	6521	6582	6604	6534	6795	6843	6915	6929
6125	5934	6296	6722	6965	7269	7469	7200	7225	7176	6975	6763	6693	6558	6642	6098	6057	6030	5931	5777	5886	5948	6354	6324	6404	6444	6475	6245	6321	6406	6887	7294	7424	7622	7514	7249	7116	6770	6821	6749	6279	6205	6377	6253	6301	6579	6585	6563	6772	7010
6337	6097	6229	6533	6636	7024	7088	7049	7175	7099	6948	6583	6795	6680	6544	6289	6302	5890	5973	6070	5987	6029	6232	6486	6448	6493	6273	5888	6016	6310	6428	6878	7292	7233	7361	7246	7195	6684	6488	6331	6271	6251	6125	6139	6349	6624	6790	6719	6712	7077
6527	6325	6226	6418	6501	6853	6950	6875	6752	6786	6702	6554	6553	6601	6423	6466	6422	6199	6030	5935	6112	6034	6187	6337	6411	6366	6037	5894	5791	5870	6133	6518	6682	7085	7140	7230	7136	6676	6345	6216	6095	6129	6230	6313	6506	6801	6995	7007	7149	7137
6450	6223	6413	6253	6652	6762	6555	6540	6444	6386	6140	6299	6346	6175	6104	6208	6272	6392	6241	6216	6291	6289	6370	6446	6434	6311	6235	6117	6039	5782	6070	6368	6667	6963	7154	7151	7099	6814	6633	6448	6424	6261	6262	6438	6836	7192	7343	7128	7181	7118
6217	6177	6262	6262	6213	6533	6423	6457	6290	6189	6006	5958	5795	5911	6005	5752	6087	6004	6232	6291	6350	6590	6469	6544	6554	6265	6272	6011	5945	6267	6186	6411	6883	6911	7255	7325	7336	7103	6758	6673	6528	6602	6493	6745	6851	7139	7072	7191	7047	7073
6233	6044	6039	6118	6335	6345	6533	6308	6068	5972	5917	5834	5662	5539	5542	5505	5624	5751	5797	5891	6147	6075	6378	6102	6327	6201	6510	6109	6191	6147	6236	6372	6723	7063	7093	7282	7161	6938	6779	6664	6333	6412	6517	6615	6598	6939	7030	6985	6861	6803
6363	6139	5986	5842	6102	6397	6462	6215	6249	5900	6149	5675	5421	5342	5323	5237	5465	5430	5505	5663	5619	5690	5928	5960	5983	6128	6194	6127	6009	6104	6164	6476	6766	6874	6947	6986	7029	6859	6472	6173	6245	6311	6350	6433	6717	6629	6909	6815	6787	6785
6439	6286	5975	5894	6193	6122	6293	6244	6363	6302	6122	5855	5510	5416	5444	5331	5304	5462	5268	5400	5447	5451	5712	5795	5831	5825	6080	6052	5909	6027	6119	6447	6598	6791	6858	6865	6718	6333	6185	6040	5921	6070	6194	6405	6594	6772	6682	6580	6841	6860
6938	6653	6221	6081	6106	6025	6337	6289	6269	6532	6445	6203	5951	5865	5689	5761	5728	5659	5501	5471	5575	5648	5708	5746	5756	5794	5758	5926	6003	5949	6209	6409	6559	6777	6643	6737	6375	6397	5979	5966	5982	6121	6201	6568	6842	6840	6982	7026	7203	7161
6809	6464	6276	6275	6200	6110	6149	6242	6386	6497	6613	6261	6116	6179	5842	5856	5840	5890	5777	5883	6017	5858	6016	5905	6049	6093	5989	5947	5965	6251	6155	6563	6832	6982	6679	6631	6552	6161	5845	6030	6157	6247	6440	6656	6740	7025	7166	7305	7472	7412
6601	6395	6399	6365	6426	6423	6448	6145	6458	6582	6441	6346	6146	6064	5912	5814	6032	5902	6130	6106	5969	5946	6060	6130	6120	6272	6179	6284	6105	6403	6585	6740	6589	6991	6915	6813	6564	6180	5911	6199	6166	6270	6645	6811	7021	7214	7307	7231	7367	7618
6192	5981	6203	6250	6378	6446	6660	6386	6337	6353	6346	6250	6009	5783	5772	5701	5754	5922	6062	6003	6053	6006	6024	6068	6363	6250	6517	6408	6398	6552	6714	6741	6999	7140	7312	7099	6676	6409	6349	6160	6353	6299	6846	7019	7069	7274	7295	7157	7165	6942
5848	5570	5776	5938	6460	6406	6591	6406	6805	6726	6474	6262	5917	5746	5510	5495	5714	5688	5764	5938	5839	6107	6090	6109	6218	6462	6383	6509	6505	6819	6897	7136	7325	7146	7210	7188	6731	6576	6286	6191	6257	6301	6569	6716	6830	6902	7084	7049	6935	7285
5947	5646	5563	5824	6058	6138	6501	6512	6801	6901	7016	6578	6310	5909	5732	5481	5468	5638	5630	5684	5691	5827	5826	6222	6179	6277	6494	6634	6674	6520	6962	7162	7110	7230	7082	6941	6722	6416	6282	5945	6029	6098	6244	6427	6375	6715	6791	6925	7156	7291
6162	5886	5806	5776	5999	5898	6211	6484	6814	7076	7025	6792	6309	6095	5732	5536	5474	5563	5469	5549	5686	5718	5877	6074	6069	6245	6197	6402	6519	6654	6848	6934	7018	7149	6621	6768	6609	6257	6284	6016	5875	5809	5767	6148	6144	6468	6664	7006	7344	7493
6320	6045	5874	5929	6233	6210	6291	6627	6846	6956	6868	6713	6375	6250	5996	5540	5600	5569	5404	5614	5694	5629	5893	6122	6063	6287	6126	6371	6634	6712	6677	6918	6936	6828	6800	6868	6673	6220	6180	5890	5836	5926	5920	6223	6152	6391	6574	6715	7014	7152
6152	5965	6171	6302	6463	6533	6773	6851	6830	7035	6874	6689	6483	6186	6068	5821	5591	5525	5532	5718	5944	6008	6295	6421	6560	6494	6574	6774	6689	6862	7041	7228	7159	7115	7036	7297	6983	6655	6480	6317	6157	6339	6476	6715	6698	6682	6541	6679	6715	6765
6303	6157	6166	6429	6605	7062	7198	7279	7223	7307	7178	7087	6752	6397	6017	5639	5648	5724	5779	5806	6063	6152	6296	6605	6777	6831	7027	6946	6961	7122	7108	7490	7585	7613	7495	7496	7187	7057	7057	6612	6525	6843	7266	7458	7035	6909	6837	6620	6710	6782
6505	6363	6374	6301	6613	7043	7054	7468	7647	7867	7587	7324	7027	6547	5978	5708	5709	5633	5716	6082	5952	6078	6397	6478	6975	6852	7009	7067	7063	7138	7321	7428	7411	7635	7419	7429	7428	6868	6757	6638	6691	7190	7691	7524	7187	7267	7071	6970	7066	7162
6678	6448	6483	6481	6621	6632	6907	7312	7605	7705	7848	7503	7132	6675	6388	6031	5730	5743	5955	5998	6035	5959	6244	6297	6474	6839	6901	6971	6987	6954	7080	7215	7233	7306	7369	7224	7117	7053	6679	6653	6878	7216	7491	7381	7429	7640	7654	7531	7354	7548
6805	6437	6547	6511	6419	6525	6589	6844	7351	7352	7606	7420	7190	6895	6483	6138	5990	6121	6230	6116	6315	6111	6426	6444	6522	6982	7059	7154	7197	7320	7260	7367	7237	7312	7299	7167	7273	7095	7038	6597	6945	7358	7425	7393	7653	8235	8133	7925	7481	7675
6595	6243	6438	6403	6705	6661	6745	6750	6934	7422	7201	7194	7118	6866	6600	6269	6172	6339	6578	6518	6627	6439	6671	6608	6843	7014	7422	7435	7580	7617	7844	7762	7672	7646	7590	7730	7573	7194	7168	6977	7057	7367	7787	7661	7933	8528	8219	7955	7466	7489
6385	6099	6167	6294	6586	6717	6828	6999	7002	7386	7436	7123	6891	6691	6283	6149	6090	6270	6428	6701	6626	6841	6849	6917	7032	7400	7549	7740	7828	7995	7730	8024	7931	7887	7825	7800	7767	7278	7235	7124	7361	7627	7889	7964	8177	8197	8167	7494	7276	7271
6447	6270	6110	6202	6326	6577	6935	7027	7055	7312	7119	6919	6989	6488	6311	5840	5999	5891	6124	6406	6210	6649	6628	6731	6817	6962	7367	7363	7644	7802	7874	7766	7709	7620	7702	7460	7405	7100	6911	6965	7141	7870	8220	8061	7936	7836	7706	7246	7061	6772
6716	6498	6167	6205	6317	6480	6414	6591	6921	7037	6949	6769	6795	6758	6299	5863	5845	5748	5878	6041	6269	6311	6735	6463	6420	6799	6869	7091	7282	7267	7283	7273	7163	7136	6992	6983	6896	6800	6719	6606	6880	7519	8017	7962	7777	7497	7059	6735	6530	6221
7049	6612	6272	6363	6324	6381	6462	6599	6753	6914	7113	6599	6686	6387	6012	5962	5814	5927	5978	6167	6246	6363	6612	6620	6336	6600	6686	6826	7070	7101	7090	6864	6829	6652	6861	6715	6865	6703	6693	6604	6602	7013	7346	7664	7059	6903	6329	6269	5881	5781
6886	6830	6565	6379	6374	6464	6576	6525	6765	6931	6620	6727	6333	6255	6099	5791	6010	5758	5952	6037	6212	6291	6645	6715	6637	6636	6671	6840	6804	7069	6766	6676	6718	6625	6510	6489	6640	6779	6698	6379	6406	6720	6680	6615	6730	6531	6107	6107	6004	6041
7019	6719	6635	6424	6513	6618	6558	6720	6839	6821	6710	6313	6057	5913	5628	5843	5626	5604	5628	5656	6052	6212	6496	6568	6439	6687	6588	6636	6784	6620	6878	6696	6360	6289	6483	6509	6523	6643	6510	6435	6455	6289	6390	6508	6451	6462	6267	6274	6360	6371
6817	6790	6841	6702	6586	6552	6739	6648	6663	6737	6254	6354	6308	5989	5948	5678	5800	5624	5506	5557	5844	6081	6309	6558	6586	6476	6744	6514	6565	6473	6421	6484	6569	6331	6295	6105	6258	6394	6289	6305	6287	6389	6606	6767	6821	6917	6763	6917	6917	6841
6877	6811	6760	6727	6781	6777	6254	6482	6494	6507	6363	6297	6265	6266	6047	5888	6020	5788	5890	5850	6064	6359	6703	6870	6608	6699	6470	6399	6276	6165	6186	6165	6029	6100	6137	6115	6299	6329	6382	6505	6675	6668	7091	7291	7461	7560	7427	7300	7246	7203
6753	6830	7028	7144	7047	6784	6631	6427	6430	6465	6448	6422	6286	6092	6357	5926	5941	6189	6018	6083	6257	6777	6685	6851	7087	6720	6575	6218	6137	6323	6156	6144	6132	6035	6032	6141	6308	6592	6532	6851	6892	7058	7255	7603	7556	7873	7535	7369	7090	7107
6785	6749	6817	6842	6952	6642	6610	6416	6334	6255	6243	6016	5982	5871	5740	5653	5859	5934	6148	6230	6240	6492	7018	6915	7004	6904	6539	6374	6137	6145	6208	6050	5901	5975	6097	6182	6474	6452	6519	6785	6822	6919	7088	7349	7390	7465	7465	7131	7107	6999
6699	6422	6532	6867	6777	6484	6535	6319	6208	6207	5977	5795	5837	5690	5566	5350	5534	5861	5688	6261	6139	6458	6542	6762	6895	6781	6537	6364	6117	6105	5886	6023	6028	5992	5971	6205	6287	6451	6488	6676	6800	6892	7002	7093	7151	7232	7019	6989	6788	6809
6693	6626	6558	6457	6752	6814	6472	6253	6247	6386	6099	5999	5697	5515	5384	5517	5632	5639	5800	5891	6108	6257	6462	6664	6689	6833	6500	6274	6053	5857	5889	5838	5783	5955	5905	5966	6124	6124	6479	6550	6895	6887	6958	7077	7177	7177	7178	6915	6934	6718
7003	6491	6534	6426	6588	6701	6509	6344	6442	6235	6046	6009	5611	5403	5608	5684	5704	5847	5879	6056	6204	6333	6515	6800	6968	6776	6780	6503	6256	5981	5643	5688	5823	5794	6016	5950	6180	6440	6456	6702	6867	7039	7160	7382	7391	7599	7340	7032	6797	6848
6994	6774	6739	6446	6622	6660	6476	6306	6327	6333	6146	6155	5806	5659	5491	5665	5615	5962	6023	6175	6464	6565	6670	6913	6855	7112	7002	7006	6624	6374	5992	6035	5871	5982	5915	5966	6419	6556	6610	6858	6941	7115	7347	7504	7676	7624	7445	7003	6909	6760
7268	7009	6859	6649	6432	6574	6582	6516	6623	6774	6319	6093	6047	5805	5706	5466	5696	5941	6282	6237	6636	6834	6932	7030	7102	7129	7098	7104	6981	6542	6236	6161	5987	6037	6197	6457	6549	6575	6961	6949	7185	7219	7600	7635	7566	7384	7329	7002	6816	6856
7254	7202	6754	6520	6474	6584	6733	6800	6852	6781	6596	6449	6124	5872	5863	5997	5985	6231	6366	6465	6528	6859	6870	7220	7149	7446	7292	7298	7200	6654	6453	6371	6138	6283	6359	6482	6564	6681	6909	7236	7219	7414	7542	7676	7739	7383	7262	7031	7192	7106
7109	6783	6997	6733	6525	6493	6746	6887	6924	6874	6502	6466	6347	6158	6135	6016	6212	6360	6477	6698	6715	6862	7014	7409	7335	7519	7534	7351	7203	6928	6720	6577	6322	6272	6369	6548	6642	6758	6798	6986	7319	7501	7585	7594	7667	7379	7313	6980	7005	7101
7171	6796	6647	6718	6584	6531	6540	6974	7083	6891	6555	6488	6011	6147	6248	6181	6357	6290	6567	6621	6703	6898	7045	7207	7598	7407	7524	7579	7314	7058	6885	6618	6722	6549	6616	6658	6792	6859	6958	7193	7265	7496	7524	7632	7600	7265	7104	6904	6818	6795
6947	6754	6622	6514	6553	6485	6576	6609	6557	6785	6214	6158	6261	5975	6133	6345	6179	6493	6524	6586	6601	6722	6780	6963	7208	7211	7486	7256	6891	6891	6852	6866	6616	6763	6635	6864	6946	7077	7091	7129	7161	7305	7275	7151	6991	6819	6630	6700	6606	6664
6913	6397	6666	6544	6385	6204	6470	6480	6345	6418	6386	5836	6083	6198	6025	6130	6181	6346	6305	6321	6588	6626	6882	7000	6983	7099	7039	6905	6731	6497	6644	6723	6610	6580	6628	6842	7107	7009	7122	7139	7367	7370	7187	7096	6668	6553	6343	6335	6477	6644
7156	6725	6400	6474	6603	6296	6194	6134	6380	6141	6212	6183	6013	6105	5990	6283	6560	6589	6619	6548	6571	6521	6799	6662	7040	6892	6920	6732	6434	6508	6433	6519	6714	6707	6934	6806	7053	7188	7282	7266	7260	7443	7094	6858	6551	6451	6202	6252	6260	6557
7042	6853	6789	6422	6188	6376	6296	6040	6241	6441	6300	6258	6345	6103	6256	6407	6333	6782	6593	6827	6658	6780	6694	6865	6874	6885	6790	6586	6444	6382	6279	6667	6709	6524	6845	7129	7429	7356	7254	7379	7541	7360	7106	6700	6384	6243	6151	6114	5979	6512
6784	6818	6452	6657	6392	6063	6177	6118	6022	6061	6390	6151	6319	6272	5953	6397	6457	6627	6801	6786	6747	6791	6709	6935	6759	6870	6694	6516	6208	6156	6296	6501	6822	6963	7111	7210	7325	7479	7495	7412	7341	7343	7046	6675	6388	6207	6039	6047	6135	6207
6912	6675	6523	6511	6323	5997	5797	5975	5978	6167	6219	6348	6353	6348	6271	6307	6628	6475	6717	6623	6803	6653	6747	6691	6667	6759	6607	6500	6108	6299	6177	6565	6539	6794	7125	7151	7280	7326	7463	7618	7360	7414	7221	6639	6494	6310	6038	6016	6201	6460
6559	6718	6482	6265	6155	6028	5626	5509	5864	5959	6249	6573	6497	6422	6553	6434	6626	6613	6550	6686	6534	6614	6546	6651	6550	6486	6719	6426	6460	6240	6281	6579	6798	6802	6940	7024	7039	7223	7237	7417	7397	7338	7036	6691	6599	6310	6133	6129	6276	6491
6435	6501	6550	6267	5975	5753	5701	5493	5561	5924	6098	6262	6557	6402	6368	6513	6524	6878	6734	6698	6564	6809	6581	6769	6481	6614	6515	6449	6497	6379	6432	6725	6561	6624	6726	7077	7043	7106	7184	7242	7196	7040	6821	6539	6147	6188	6209	6182	6234	6365
6205	6270	6735	6451	6238	5636	5663	5545	5338	5654	5925	6053	6282	6408	6072	6377	6428	6554	6599	6533	6638	6493	6424	6371	6217	6367	6236	6382	6555	6554	6600	6520	6553	6766	6834	6726	7019	7070	7048	7051	6823	6840	6529	6366	6365	6085	6033	6010	6379	6581
6295	6049	6421	6399	6095	5814	5766	5706	5456	5569	5690	6056	6053	6150	6286	6170	6293	6232	6501	6362	6655	6609	6506	6252	6271	6234	6315	6359	6284	6415	6425	6631	6634	6547	6733	6682	6883	6966	6769	6745	6974	6700	6371	6102	6195	6112	6032	6047	6209	6631
6504	6428	6311	6348	6245	5994	5745	5651	5708	5688	5689	6137	6264	6094	6311	6341	6341	6299	6398	6478	6428	6578	6556	6539	6472	6237	6108	6182	6221	6358	6429	6597	6740	6639	6821	6836	6751	6618	6755	6453	6450	6583	6572	6302	6232	6176	6190	6388	6533	6874
6186	6349	6286	6284	6432	6385	5985	5885	6079	5917	6056	6174	6270	6361	6245	6474	6374	6355	6395	6436	6557	6857	6746	6836	6334	6413	6142	6081	6256	6341	6470	6551	6659	6740	7008	6842	6706	6671	6520	6618	6607	6516	6394	6265	6334	6374	6417	6834	6802	7210
5690	6273	6394	6150	6118	6271	6150	5856	6022	5981	6065	6234	6256	6258	6389	6184	6221	6366	6288	6487	6583	6655	6570	6724	6373	6404	6181	6352	6282	6412	6612	6588	6739	6815	6732	6725	6511	6511	6247	6414	6354	6135	6172	6174	6132	6309	6481	6556	6790	6909
5421	5763	6557	6384	6109	5916	6179	5950	5752	6006	6255	6190	6319	6200	6167	6177	6076	6121	6163	6087	6382	6383	6638	6502	6534	6283	6151	6303	6079	6448	6610	6716	6774	6419	6599	6363	6172	6155	6102	5903	6087	6355	6176	6111	6207	6408	6398	6455	6649	6847
5506	5397	5868	6448	6201	5989	6145	6076	5734	6079	6396	6099	6336	6202	6226	6153	5889	5854	6119	6030	6415	6460	6743	6559	6596	6438	6378	6493	6434	6583	6498	6640	6762	6728	6497	6166	5970	5834	5886	6001	6155	6108	6253	6305	6316	6498	6461	6639	6641	6781
6210	5508	5610	6144	6425	5931	6047	6370	6172	6188	6544	6491	6568	6312	6168	6220	6013	6139	6302	6352	6440	6577	6658	6593	6782	6664	6757	6755	6782	6717	6696	6770	6742	6713	6652	6304	5857	5776	5695	5969	6066	6199	6274	6411	6720	6512	6621	6615	6629	6594
6533	6017	5630	6083	6608	6065	5969	6470	6673	6324	6802	6881	6446	6651	6181	6395	6344	6308	6396	6217	6442	6424	6668	6796	6779	6933	6938	6921	6827	6880	7034	7145	6975	6803	6672	6163	5869	5835	5689	5862	6132	6289	6270	6276	6436	6560	6704	6666	6355	6493
6876	6587	5796	5936	6508	6462	6066	6285	6831	6549	6746	6948	6604	6691	6648	6465	6520	6290	6382	6480	6418	6629	6718	7050	6865	6835	7103	7158	7129	7045	6897	6853	6914	6886	6590	6276	6011	5889	5847	6033	6003	6125	6328	6203	6227	6475	6463	6586	6680	6393
6990	7118	6175	6021	6513	7010	6322	6275	7129	6575	6616	7110	6637	7001	6645	6564	6651	6471	6525	6676	6781	6728	6813	6975	6997	7126	7113	7106	7106	7135	7114	7041	6698	6698	6467	6420	6196	6100	6089	5959	6326	6396	6294	6245	6303	6466	6738	6416	6524	6383
7100	7599	7077	6172	6661	7387	6781	6601	7253	7074	6889	7358	7078	6825	7021	6683	6783	6788	7010	6979	7160	7179	6926	6969	7100	7373	7081	7156	7261	7272	7315	7024	6932	6797	6500	6544	6427	6358	6284	6489	6588	6595	6570	6652	6386	6442	6471	6458	6542	6433
6979	8025	7718	6838	6845	7664	7496	7060	7419	7426	6943	7346	7300	6910	7273	6936	6987	6965	7045	6925	7180	7330	7235	7176	7345	7394	7263	7216	7043	7362	7180	7042	7033	6753	6496	6561	6404	6416	6531	6629	6680	6804	6780	6749	6720	6553	6555	6444	6362	6390
6678	7611	7859	7150	6805	7757	7705	6908	7236	7457	6893	7081	6974	6786	7111	6906	6863	6868	6756	6978	7064	7158	7283	7118	7160	7110	7174	7203	6902	6975	6776	6591	6684	6399	6206	6373	6376	6612	6523	6757	6770	6977	6789	6759	6724	6516	6385	6489	6276	6178
6499	7450	7711	7091	6551	7223	7421	6545	6871	7228	6403	6574	6699	6541	7001	6634	6915	6762	6614	6679	6808	7030	6944	6838	6946	6831	6995	6862	6777	6788	6555	6454	6241	6302	6110	6107	6356	6399	6607	6603	6864	6932	6756	6619	6677	6524	6327	6113	5974	5943
6089	6996	7376	6650	6014	6817	7124	6337	6322	6754	6039	6131	6526	6228	6560	6596	6617	6706	6653	6679	6794	7118	7043	7010	6852	6692	6908	6859	6713	6791	6600	6482	6210	6128	6063	6125	6250	6336	6509	6690	6826	6761	6648	6707	6373	6431	6310	6029	5752	5909
5986	6640	7034	6489	5897	6605	6770	5889	6165	6536	5742	6120	6377	5995	6551	6441	6578	6627	6731	6801	6799	7042	6934	6949	6648	6733	6854	6726	6387	6666	6669	6499	6223	6082	6084	6353	6519	6491	6558	6669	6630	6782	6724	6510	6482	6234	6132	5909	5752	5802
5902	6763	6935	6259	5943	6695	6647	5998	6039	6584	5870	6051	6341	5883	6332	6346	6563	6722	6486	6762	6739	6992	6797	6775	6967	6654	6882	6581	6500	6462	6378	6144	6259	6211	6214	6479	6770	6797	6643	6718	6621	6693	6637	6628	6417	6307	6107	5912	5792	5751
5689	6608	6599	5773	5676	6395	6593	5869	6039	6400	5775	5728	6095	5613	6342	6399	6605	6652	6580	6725	6588	6794	6848	6689	6693	6724	6566	6398	6343	6510	6367	6284	6284	6321	6331	6449	6663	6819	6760	6775	6593	6719	6616	6339	6336	6104	6031	6067	6052	6080
5883	6289	5922	5292	5384	6031	6436	5862	6097	6265	5795	5751	5942	5728	6266	6340	6466	6603	6751	6750	6651	6862	6700	6550	6757	6795	6839	6616	6537	6492	6331	6408	6324	6257	6576	6513	6688	6945	6837	6793	6467	6427	6323	5997	5970	6046	5912	6141	6146	6055
5763	6184	5929	5244	5216	6086	6257	5816	6254	6530	5781	6306	6033	5917	6403	6395	6530	6676	6563	6619	6610	6612	6779	6752	6700	6648	6894	6562	6523	6431	6274	6360	6541	6608	6564	6682	6895	6964	6849	6633	6434	6464	6367	6184	6144	6155	5823	5927	6080	6173
6250	6285	5772	5291	5599	6229	6030	5980	6570	6494	5958	6263	6338	6138	6568	6356	6782	6532	6730	6514	6308	6488	6237	6235	6617	6696	6806	6775	6609	6428	6304	6310	6596	6767	6933	6978	6897	6851	6672	6589	6456	6408	6427	6232	6148	6196	5923	5908	6152	6357
6543	6523	5727	5440	6116	6369	5965	5824	6789	6603	6357	6642	6223	6316	6783	6499	6893	6596	6834	6508	6265	6131	6257	6266	6571	6742	6923	6911	6901	6513	6397	6393	6652	6889	7081	6967	6740	6716	6646	6647	6397	6175	6354	6175	6221	6283	6180	6246	6393	6188
6679	6242	5868	5792	6228	6190	5922	6151	6702	6547	6772	6701	6475	6718	6915	6777	7138	6921	6843	6647	6559	6095	6462	6221	6588	6800	7110	7082	6871	6729	6741	6735	6879	7273	7052	6975	6983	6573	6542	6569	6311	6254	6311	5981	6049	6254	6198	6434	6214	6474
6815	5811	5592	5934	6227	6093	5959	6261	6607	6534	6966	6897	6640	6994	6925	6949	7123	6998	7014	6734	6650	6216	6408	6504	6708	6799	7006	6931	6637	6727	6887	6997	7209	7299	7144	7219	6785	6699	6600	6674	6505	6362	6277	6087	6288	6442	6276	6272	6475	6501
6363	5967	5987	6457	6326	5937	6121	6401	6407	6565	7082	6807	6575	7053	6691	6899	6971	6825	7150	6607	6513	6247	6246	6362	6623	6689	6891	6700	6497	6406	6600	6821	7046	7079	6972	6716	6626	6277	6238	6397	6396	6214	6327	6279	6060	6365	6165	6338	6226	6093
6221	6134	6445	6748	6466	6163	6402	6551	6428	6683	6922	6972	6864	7210	6768	6856	6633	6616	6810	6564	6563	6347	6269	6300	6394	6682	6685	6539	6206	6313	6592	6478	6708	6777	6862	6559	6473	6114	6189	6227	6166	6172	6256	6439	6484	6402	6335	6267	6124	5996
6081	6365	6665	7058	6675	6274	6767	6247	6431	6904	6936	6880	7076	7013	6704	7012	6525	6796	6703	6905	6692	6713	6481	6583	6510	6734	6802	6625	6409	6335	6414	6496	6615	6766	6583	6680	6453	6177	6213	6224	6096	6067	6237	6372	6396	6514	6461	6327	6279	5991
6206	6614	6560	6692	6675	6707	6993	6704	6674	7030	6932	7096	7199	7139	7158	7052	6768	6854	6443	6874	6924	6996	6920	6897	6725	6724	6916	6690	6662	6498	6630	6807	6856	6842	6556	6512	6455	6478	6497	6516	6292	6339	6359	6576	6530	6568	6718	6464	6503	6247
6565	6417	6347	6435	6546	6802	6669	6672	6844	7229	6912	7158	7315	7023	7349	6731	6775	6667	6527	6752	6678	6935	6898	6861	6822	6694	6883	6682	6564	6484	6536	6752	6813	6563	6424	6332	6199	6261	6501	6818	6810	6769	6921	6957	6922	6717	6554	6547	6655	6455
[truncated: 920 more columns]
