# Supplementary material for: Spatial Resolution and Refractive Index Contrast of Resonant Photonic Crystal Surfaces for Biosensing
Source: IEEE Photonics J. Author manuscript; Available in PMC 2015 Sep 7. (PMC4561521; doi:10.1109/JPHOT.2015.2435699)
Supplement: fig2_data [file NIHMS64775-supplement-fig2_data.gz › Volumes/graham/MacBook_backup/PhD_folder_2015_06_02/paper_improvements/IEEE_J_Photonics/final_files/data_files/fig2/0pc_p555f85/i20.csv]

1496	1485	1416	1402	1352	1347	1356	1356	1344	1341	1350	1345	1288	1235	1122	1030	1025	991	932	981	1010	1036	1170	1224	1419	1284	1352	1318	1244	1239	1237	1162	1063	1062	1065	1116	1122	1245	1206	1188	1176	1200	1206	1322	1200	1137	1136	1132	1140	1264
1557	1505	1460	1328	1277	1273	1352	1276	1351	1327	1395	1243	1251	1166	1117	1052	1022	1052	979	1065	1085	1127	1272	1420	1390	1379	1408	1310	1192	1166	1145	1119	1016	1137	1069	1116	1187	1154	1119	1151	1200	1216	1208	1206	1188	1203	1181	1059	1184	1234
1587	1486	1342	1312	1258	1323	1219	1263	1264	1335	1279	1204	1196	1116	1230	1104	1065	1062	1036	1182	1206	1242	1311	1374	1432	1387	1307	1257	1135	1227	1092	1071	1037	1169	1205	1198	1157	1186	1149	1192	1143	1152	1169	1186	1173	1107	1131	1213	1151	1176
1511	1404	1312	1301	1245	1212	1164	1222	1286	1269	1204	1202	1156	1211	1208	1188	1211	1159	1103	1234	1212	1286	1280	1430	1305	1332	1244	1111	1184	1175	1076	1068	1068	1184	1192	1079	1119	1132	1132	1165	1115	1164	1092	1174	1068	1049	1040	1088	1133	1174
1377	1329	1327	1263	1248	1263	1250	1225	1133	1115	1201	1138	1273	1180	1153	1246	1248	1153	1196	1194	1215	1261	1243	1216	1216	1224	1127	1101	1160	1102	1099	1123	1144	1150	1172	1134	1154	1192	1142	1169	1131	1138	955	1050	995	1063	1066	1071	1136	1145
1307	1343	1231	1253	1348	1249	1253	1082	1197	1184	1178	1175	1217	1232	1164	1257	1341	1258	1230	1182	1215	1255	1225	1206	1114	1074	1073	1014	1125	1132	1133	1177	1129	1088	1197	1158	1206	1265	1156	1126	1188	1066	1086	1041	1079	1050	1132	1109	1192	1165
1256	1257	1275	1266	1260	1258	1240	1186	1181	1133	1251	1256	1270	1275	1328	1304	1309	1332	1271	1193	1196	1186	1125	1072	1115	981	1059	1063	1095	1152	1188	1174	1152	1233	1156	1175	1170	1184	1197	1145	1154	1102	1112	1079	1098	1156	1221	1141	1229	1167
1363	1258	1310	1350	1279	1254	1172	1180	1190	1277	1225	1244	1315	1363	1350	1396	1291	1259	1167	1109	1083	1121	1110	1090	1040	1044	1114	1123	1127	1230	1216	1277	1215	1166	1105	1194	1223	1190	1171	1123	1141	1100	1097	1192	1160	1132	1176	1248	1204	1161
1343	1363	1398	1349	1330	1319	1298	1266	1232	1253	1268	1346	1285	1327	1280	1231	1323	1213	1106	1105	1099	1006	1037	1087	1062	1133	1122	1184	1107	1140	1241	1223	1173	1131	1126	1185	1164	1169	1139	1148	1103	1056	1078	1116	1137	1138	1183	1222	1252	1212
1497	1394	1338	1333	1384	1296	1280	1278	1279	1295	1267	1282	1338	1278	1266	1207	1223	1172	1008	1030	1057	1073	1070	1096	1103	1102	1132	1100	1139	1218	1227	1193	1154	1126	1164	1121	1239	1211	1146	1120	1105	1070	1063	1089	1113	1117	1153	1097	1148	1185
1505	1399	1401	1416	1397	1388	1268	1275	1272	1276	1333	1331	1260	1264	1249	1247	1163	1164	1094	1109	1136	1116	1049	1074	1188	1155	1245	1122	1135	1180	1094	1075	1074	1081	1139	1174	1217	1243	1085	1159	1118	1155	1038	1081	1166	1161	1051	1125	1148	1159
1538	1458	1350	1447	1318	1254	1242	1216	1245	1293	1266	1297	1326	1259	1231	1149	1169	1128	1099	1133	1155	1142	1196	1168	1212	1235	1264	1157	1130	1184	1116	1065	1072	1117	1110	1122	1142	1129	1044	1050	1091	1100	1176	1133	1189	1150	1064	1191	1149	1313
1451	1411	1487	1332	1325	1240	1213	1257	1262	1325	1274	1256	1273	1152	1154	1158	1202	1150	1146	1214	1234	1201	1245	1171	1244	1238	1221	1126	1143	1138	1058	1104	1083	1101	1109	1085	1119	1061	1081	1150	1034	1148	1188	1185	1213	1130	1152	1169	1221	1263
1466	1444	1430	1320	1274	1258	1216	1148	1243	1179	1209	1252	1245	1192	1144	1178	1180	1183	1197	1242	1234	1292	1244	1197	1265	1207	1156	1156	1139	1152	1118	1185	1102	1111	1076	1057	1076	1096	1043	1079	1179	1114	1220	1154	1113	1164	1205	1170	1232	1228
1395	1365	1342	1293	1223	1182	1193	1166	1260	1261	1138	1263	1230	1244	1226	1312	1270	1252	1251	1261	1190	1224	1200	1234	1300	1214	1205	1128	1150	1189	1130	1148	1123	1117	1096	1110	1059	1074	1093	1110	1110	1137	1171	1198	1116	1136	1127	1214	1242	1196
1353	1364	1244	1232	1249	1216	1217	1227	1239	1316	1322	1337	1281	1294	1330	1323	1284	1284	1244	1272	1222	1237	1187	1213	1165	1167	1109	1077	1116	1144	1184	1190	1165	1142	1131	1174	1100	1041	1124	1126	1076	1102	1032	1042	1161	1095	1122	1162	1190	1181
1353	1296	1231	1213	1262	1315	1334	1296	1330	1297	1366	1359	1386	1390	1347	1332	1266	1258	1229	1136	1177	1145	1069	1073	1092	1065	1109	1145	1135	1172	1113	1230	1155	1186	1113	1164	1119	1192	1182	1048	1092	1078	1019	1028	1131	1139	1184	1170	1177	1229
1415	1385	1366	1257	1302	1269	1268	1287	1271	1343	1346	1369	1342	1340	1390	1283	1271	1228	1149	1124	1090	1172	1096	1096	1046	1053	1080	1093	1217	1185	1153	1209	1188	1160	1181	1149	1257	1249	1178	1094	1127	1051	1138	1063	1188	1132	1246	1158	1127	1186
1522	1438	1378	1251	1257	1239	1241	1252	1236	1350	1360	1361	1315	1371	1376	1311	1234	1181	1129	1103	1119	1112	1078	1163	1052	1133	1166	1171	1164	1168	1115	1117	1149	1212	1214	1171	1251	1184	1199	1178	1168	1087	1075	1135	1160	1211	1146	1160	1228	1140
1466	1437	1332	1269	1259	1232	1234	1335	1256	1307	1324	1268	1343	1352	1277	1290	1226	1160	1222	1165	1069	1118	1198	1136	1193	1186	1201	1147	1112	1105	1078	1088	1141	1095	1135	1245	1229	1147	1186	1134	1154	1239	1090	1190	1188	1190	1204	1231	1090	1225
1444	1453	1319	1356	1207	1196	1222	1252	1250	1281	1324	1269	1220	1322	1267	1259	1239	1165	1174	1133	1249	1260	1231	1241	1228	1170	1173	1193	1147	1114	1095	1121	1133	1170	1160	1173	1128	1213	1148	1100	1192	1204	1215	1268	1171	1182	1197	1124	1177	1241
1450	1464	1321	1324	1227	1271	1251	1214	1228	1274	1189	1207	1169	1213	1182	1247	1187	1258	1247	1237	1248	1284	1289	1235	1250	1201	1244	1145	1126	1112	1141	1157	1186	1163	1099	1140	1198	1130	1199	1210	1168	1226	1296	1263	1181	1103	1248	1194	1264	1143
1386	1339	1411	1357	1287	1209	1232	1335	1307	1277	1268	1305	1289	1270	1290	1254	1330	1285	1230	1251	1243	1200	1252	1233	1183	1206	1180	1097	1185	1138	1251	1185	1148	1111	1060	1096	1067	1125	1149	1232	1268	1231	1142	1237	1152	1160	1218	1266	1240	1146
1440	1299	1323	1268	1222	1188	1344	1283	1333	1392	1285	1265	1297	1329	1256	1305	1237	1205	1261	1327	1263	1283	1250	1152	1188	1139	1210	1174	1106	1158	1229	1190	1106	1041	1076	1097	1099	1103	1151	1215	1223	1202	1184	1151	1156	1237	1154	1215	1189	1123
1494	1373	1440	1317	1365	1294	1298	1322	1459	1382	1365	1353	1371	1307	1304	1268	1314	1266	1339	1227	1175	1207	1190	1135	1204	1210	1171	1210	1183	1180	1151	1184	1097	1142	1097	1062	1167	1187	1258	1172	1181	1237	1120	1240	1236	1229	1196	1129	1120	1108
1413	1437	1383	1387	1419	1369	1405	1443	1399	1472	1401	1361	1364	1316	1325	1278	1246	1181	1224	1151	1205	1174	1172	1139	1169	1228	1213	1229	1212	1175	1212	1167	1125	1086	1135	1152	1219	1223	1271	1305	1233	1231	1237	1256	1268	1240	1230	1207	1090	1043
1511	1438	1359	1347	1394	1264	1342	1352	1457	1436	1413	1394	1305	1268	1272	1266	1179	1098	1093	1188	1128	1116	1107	1159	1227	1216	1235	1173	1136	1149	1181	1141	1140	1256	1214	1261	1318	1302	1310	1214	1344	1299	1401	1259	1247	1188	1155	1140	1160	1143
1434	1407	1392	1389	1243	1307	1240	1304	1323	1365	1294	1323	1253	1267	1222	1183	1166	1122	1150	1171	1173	1175	1220	1288	1186	1215	1213	1143	1160	1116	1121	1181	1134	1210	1236	1272	1249	1313	1257	1297	1268	1336	1312	1289	1264	1193	1185	1177	1204	1209
1421	1527	1373	1357	1355	1272	1301	1303	1223	1288	1250	1284	1233	1262	1168	1110	1230	1151	1190	1214	1186	1151	1222	1180	1153	1176	1155	1133	1137	1167	1142	1161	1162	1218	1355	1181	1245	1311	1343	1343	1380	1409	1389	1316	1249	1171	1111	1219	1333	1269
1480	1403	1384	1358	1310	1341	1300	1232	1263	1260	1276	1264	1253	1208	1194	1212	1180	1202	1177	1189	1106	1222	1167	1178	1160	1205	1145	1200	1142	1176	1174	1246	1207	1151	1173	1176	1183	1277	1356	1393	1343	1353	1359	1295	1251	1302	1248	1234	1205	1256
1531	1419	1461	1379	1301	1230	1276	1299	1284	1316	1295	1371	1295	1289	1305	1215	1154	1255	1196	1240	1180	1168	1105	1035	1128	1113	1117	1164	1202	1183	1181	1201	1181	1165	1207	1213	1246	1254	1370	1303	1382	1301	1311	1268	1275	1274	1281	1277	1224	1201
1584	1531	1461	1437	1290	1306	1282	1304	1349	1330	1317	1250	1370	1291	1322	1317	1283	1305	1311	1194	1184	1150	1102	1127	1088	1079	1208	1188	1249	1250	1209	1175	1127	1203	1125	1272	1292	1232	1329	1348	1296	1285	1211	1287	1352	1277	1258	1196	1194	1181
1487	1568	1502	1440	1423	1338	1362	1332	1295	1309	1307	1373	1388	1223	1356	1389	1358	1343	1325	1275	1226	1234	1172	1151	1247	1152	1183	1211	1147	1225	1130	1209	1084	1204	1210	1221	1212	1308	1247	1301	1299	1261	1277	1319	1317	1331	1300	1206	1179	1142
1536	1541	1448	1350	1378	1321	1395	1307	1313	1242	1297	1265	1310	1299	1338	1306	1346	1397	1334	1250	1274	1286	1295	1206	1164	1220	1185	1223	1198	1121	1135	1173	1252	1242	1218	1229	1263	1220	1261	1273	1224	1326	1374	1349	1304	1324	1187	1179	1261	1218
1496	1409	1476	1358	1368	1339	1337	1273	1265	1248	1277	1325	1228	1193	1274	1313	1302	1293	1281	1336	1328	1326	1285	1179	1220	1139	1236	1189	1157	1177	1143	1216	1252	1261	1243	1283	1274	1199	1217	1270	1290	1326	1328	1270	1284	1274	1251	1259	1221	1250
1475	1473	1407	1327	1321	1296	1330	1305	1271	1326	1286	1344	1277	1219	1280	1253	1332	1313	1326	1259	1283	1295	1270	1114	1244	1133	1180	1240	1241	1171	1161	1252	1260	1224	1288	1217	1253	1230	1305	1282	1286	1289	1334	1301	1183	1189	1309	1225	1187	1192
1518	1420	1337	1344	1298	1354	1250	1268	1263	1312	1351	1267	1319	1219	1326	1301	1323	1335	1291	1236	1236	1188	1200	1137	1098	1189	1260	1287	1271	1284	1283	1264	1288	1172	1232	1238	1285	1218	1396	1346	1262	1220	1213	1197	1270	1254	1186	1205	1182	1224
1447	1425	1423	1362	1307	1312	1268	1278	1267	1292	1270	1298	1300	1362	1243	1279	1309	1260	1284	1177	1211	1151	1114	1188	1216	1272	1287	1335	1392	1353	1251	1246	1244	1225	1271	1185	1287	1283	1332	1248	1256	1248	1151	1289	1300	1246	1218	1175	1201	1141
1387	1399	1492	1241	1256	1326	1207	1331	1313	1291	1267	1252	1255	1222	1265	1228	1255	1203	1202	1099	1191	1182	1150	1140	1199	1235	1256	1292	1234	1306	1202	1299	1306	1270	1286	1306	1314	1315	1260	1272	1281	1257	1263	1314	1260	1253	1232	1182	1244	1222
1308	1326	1332	1285	1245	1212	1168	1181	1228	1274	1176	1300	1125	1228	1184	1219	1264	1270	1205	1228	1184	1199	1186	1167	1195	1281	1230	1219	1233	1321	1331	1340	1346	1301	1359	1370	1281	1207	1286	1263	1237	1252	1322	1272	1239	1237	1248	1223	1217	1246
1347	1323	1279	1161	1190	1165	1148	1192	1189	1229	1228	1213	1198	1255	1198	1228	1261	1251	1242	1184	1273	1286	1305	1186	1220	1192	1256	1204	1248	1325	1371	1220	1339	1240	1168	1250	1232	1223	1275	1276	1410	1323	1351	1332	1225	1187	1229	1223	1260	1235
1285	1279	1178	1216	1175	1207	1275	1247	1302	1317	1246	1272	1305	1249	1227	1270	1284	1289	1240	1268	1324	1284	1312	1262	1308	1344	1241	1319	1331	1358	1276	1336	1258	1220	1245	1153	1192	1268	1244	1311	1326	1329	1270	1248	1291	1315	1253	1327	1299	1212
1377	1256	1288	1234	1220	1211	1318	1354	1420	1437	1371	1319	1312	1318	1299	1324	1332	1303	1229	1253	1315	1271	1289	1275	1255	1329	1267	1327	1399	1249	1233	1311	1131	1224	1185	1248	1264	1322	1273	1235	1219	1259	1255	1220	1245	1271	1312	1257	1234	1230
1443	1368	1282	1236	1224	1267	1325	1404	1368	1372	1407	1398	1400	1307	1314	1338	1269	1316	1207	1240	1283	1254	1335	1307	1327	1347	1379	1424	1316	1268	1253	1247	1243	1205	1210	1267	1199	1232	1294	1286	1246	1228	1302	1297	1353	1309	1254	1218	1217	1184
1344	1324	1256	1213	1227	1151	1206	1266	1282	1294	1385	1360	1356	1301	1340	1400	1313	1322	1295	1265	1265	1302	1311	1304	1334	1360	1339	1424	1282	1257	1290	1348	1252	1139	1211	1236	1273	1210	1213	1284	1285	1379	1298	1292	1350	1228	1174	1137	1171	1241
1366	1304	1239	1204	1147	1161	1243	1177	1175	1282	1246	1317	1334	1341	1323	1331	1387	1339	1348	1374	1325	1345	1306	1368	1307	1394	1338	1348	1352	1362	1308	1237	1221	1203	1207	1135	1211	1195	1240	1354	1339	1318	1348	1352	1304	1158	1115	1161	1236	1228
1372	1342	1203	1224	1171	1146	1181	1168	1218	1217	1276	1294	1309	1313	1335	1375	1300	1333	1381	1302	1383	1230	1234	1291	1315	1317	1396	1447	1321	1415	1354	1316	1243	1186	1156	1095	1208	1183	1195	1279	1444	1348	1253	1244	1258	1215	1224	1229	1216	1138
1394	1386	1192	1253	1232	1178	1209	1153	1241	1263	1317	1278	1331	1415	1343	1317	1300	1309	1280	1259	1271	1262	1251	1245	1317	1321	1431	1532	1403	1334	1289	1221	1265	1196	1173	1230	1210	1181	1224	1274	1240	1225	1207	1273	1303	1235	1290	1259	1167	1086
1388	1358	1182	1165	1179	1119	1146	1209	1158	1279	1278	1299	1345	1343	1406	1324	1297	1238	1238	1291	1243	1272	1287	1257	1275	1324	1361	1429	1317	1303	1285	1249	1229	1259	1261	1257	1194	1253	1149	1187	1154	1265	1195	1304	1339	1283	1272	1236	1169	1129
1308	1250	1257	1202	1152	1214	1186	1284	1270	1277	1392	1405	1342	1411	1413	1290	1302	1301	1305	1341	1247	1391	1284	1257	1283	1330	1320	1286	1208	1244	1230	1335	1280	1262	1303	1253	1188	1244	1182	1173	1156	1255	1319	1332	1287	1322	1279	1260	1262	1270
1378	1253	1244	1243	1286	1217	1279	1235	1302	1276	1407	1370	1367	1378	1342	1327	1335	1349	1343	1339	1367	1344	1267	1317	1242	1228	1166	1226	1270	1186	1248	1246	1289	1274	1257	1179	1186	1184	1189	1238	1221	1331	1287	1291	1304	1218	1266	1286	1394	1332
1308	1295	1261	1200	1231	1226	1322	1277	1346	1432	1391	1395	1421	1393	1375	1290	1332	1324	1287	1315	1244	1269	1245	1224	1186	1198	1227	1257	1281	1280	1290	1325	1223	1148	1194	1200	1195	1163	1212	1277	1305	1282	1224	1199	1172	1295	1325	1403	1264	1258
1295	1271	1286	1287	1370	1301	1329	1370	1341	1402	1354	1383	1409	1394	1319	1268	1328	1278	1299	1325	1218	1278	1197	1278	1294	1254	1279	1267	1291	1288	1247	1211	1291	1089	1195	1162	1182	1258	1230	1250	1266	1207	1203	1315	1260	1290	1256	1211	1244	1182
1246	1247	1284	1172	1187	1295	1313	1254	1352	1328	1301	1385	1341	1279	1291	1238	1266	1313	1228	1326	1267	1181	1258	1269	1221	1273	1382	1310	1343	1271	1245	1232	1271	1228	1244	1167	1187	1229	1207	1208	1186	1297	1306	1412	1338	1272	1228	1184	1135	1226
1283	1290	1201	1216	1187	1211	1256	1179	1224	1247	1326	1240	1289	1353	1266	1327	1300	1340	1323	1229	1203	1152	1191	1222	1238	1270	1261	1268	1325	1314	1302	1285	1293	1250	1238	1233	1148	1111	1210	1211	1325	1274	1340	1369	1302	1301	1317	1244	1211	1204
1328	1289	1265	1224	1211	1221	1190	1231	1179	1248	1320	1301	1309	1310	1303	1330	1264	1340	1228	1282	1204	1182	1139	1216	1210	1202	1228	1277	1287	1255	1299	1330	1202	1205	1226	1164	1184	1225	1205	1304	1382	1291	1430	1384	1336	1258	1301	1271	1295	1240
1316	1249	1217	1261	1250	1260	1270	1249	1324	1382	1302	1313	1389	1314	1294	1318	1286	1418	1240	1303	1292	1255	1236	1294	1297	1259	1181	1286	1264	1216	1235	1200	1169	1198	1136	1165	1223	1218	1303	1353	1333	1363	1261	1444	1360	1334	1346	1379	1289	1280
1359	1323	1307	1338	1288	1307	1335	1388	1340	1321	1376	1285	1322	1315	1323	1326	1351	1303	1244	1326	1288	1345	1369	1364	1376	1312	1351	1265	1249	1173	1153	1182	1187	1141	1249	1197	1299	1247	1262	1321	1281	1317	1406	1502	1407	1345	1291	1349	1266	1229
1419	1452	1325	1296	1331	1402	1451	1382	1409	1370	1260	1372	1348	1357	1318	1334	1373	1362	1326	1360	1266	1329	1310	1364	1240	1258	1307	1264	1324	1266	1225	1231	1245	1230	1257	1229	1257	1262	1325	1271	1372	1376	1457	1363	1350	1354	1311	1317	1301	1253
1512	1423	1490	1367	1348	1406	1389	1371	1415	1311	1374	1434	1389	1460	1413	1432	1420	1355	1326	1317	1316	1265	1268	1284	1261	1305	1379	1357	1356	1338	1310	1232	1203	1249	1188	1168	1202	1249	1315	1375	1353	1393	1461	1420	1280	1280	1325	1351	1275	1285
1415	1395	1384	1415	1348	1404	1389	1317	1360	1390	1419	1389	1431	1411	1423	1402	1380	1386	1338	1321	1264	1315	1274	1322	1332	1378	1447	1448	1423	1366	1345	1304	1350	1265	1182	1193	1304	1264	1353	1365	1335	1362	1325	1344	1309	1319	1258	1256	1237	1209
1381	1503	1392	1411	1335	1499	1545	1434	1484	1483	1491	1355	1476	1470	1488	1496	1454	1487	1391	1361	1334	1335	1414	1435	1428	1401	1521	1427	1437	1326	1285	1365	1214	1195	1283	1248	1311	1305	1309	1318	1412	1355	1373	1378	1369	1281	1325	1264	1226	1204
1444	1527	1612	1544	1548	1581	1612	1580	1554	1557	1545	1508	1537	1630	1520	1527	1488	1501	1460	1427	1499	1465	1456	1451	1495	1449	1469	1448	1430	1428	1403	1292	1331	1391	1317	1261	1374	1239	1290	1288	1338	1382	1450	1420	1357	1274	1273	1248	1265	1250
1601	1665	1714	1657	1784	1703	1687	1685	1536	1614	1550	1602	1576	1602	1646	1554	1653	1549	1627	1614	1454	1430	1499	1505	1452	1388	1509	1515	1410	1480	1383	1420	1421	1321	1306	1287	1301	1358	1348	1402	1329	1411	1466	1307	1318	1337	1278	1259	1239	1259
1767	1852	1855	1831	1797	1820	1785	1739	1721	1675	1596	1571	1670	1596	1555	1610	1581	1551	1467	1566	1444	1490	1447	1444	1491	1473	1498	1490	1539	1352	1436	1449	1324	1342	1323	1359	1360	1344	1333	1446	1382	1389	1414	1376	1405	1283	1348	1210	1239	1244
1821	1921	1975	1972	1862	1858	1841	1790	1659	1621	1613	1577	1597	1552	1551	1454	1547	1440	1448	1478	1495	1423	1443	1483	1518	1439	1433	1444	1351	1359	1346	1326	1315	1344	1326	1354	1347	1336	1290	1328	1277	1372	1369	1393	1365	1370	1329	1224	1304	1238
1818	1939	1938	1846	1765	1724	1784	1718	1743	1600	1608	1560	1560	1605	1517	1499	1509	1390	1475	1459	1458	1483	1486	1468	1494	1423	1420	1381	1299	1421	1377	1302	1431	1384	1326	1320	1340	1297	1289	1296	1367	1368	1344	1364	1332	1293	1365	1302	1320	1265
1840	1956	1878	1876	1716	1815	1766	1671	1708	1583	1662	1608	1612	1565	1472	1452	1455	1490	1485	1439	1512	1426	1502	1429	1418	1427	1338	1412	1344	1406	1409	1312	1365	1340	1366	1243	1335	1324	1334	1431	1406	1415	1390	1316	1240	1371	1307	1364	1388	1353
1866	1980	1999	1931	1894	1767	1850	1698	1722	1784	1670	1667	1524	1548	1488	1549	1520	1515	1532	1451	1490	1512	1504	1462	1449	1469	1461	1447	1414	1372	1376	1369	1226	1293	1269	1300	1295	1332	1420	1430	1375	1457	1420	1371	1400	1338	1351	1322	1307	1298
1939	2099	2067	1885	1942	1830	1840	1718	1700	1654	1516	1515	1551	1599	1613	1521	1537	1564	1601	1529	1484	1573	1528	1510	1492	1539	1512	1494	1481	1324	1424	1271	1305	1310	1283	1328	1423	1313	1479	1387	1464	1479	1536	1417	1437	1398	1390	1302	1268	1201
2034	2066	2087	1874	1939	1867	1853	1757	1729	1651	1636	1588	1511	1530	1627	1590	1623	1641	1564	1636	1591	1526	1533	1534	1373	1435	1402	1468	1457	1477	1423	1311	1392	1360	1308	1356	1415	1430	1413	1481	1512	1518	1451	1461	1421	1322	1326	1191	1319	1310
2016	2071	2024	1806	1941	1940	1784	1792	1651	1609	1635	1557	1649	1552	1671	1672	1626	1532	1599	1558	1467	1435	1467	1365	1448	1413	1513	1457	1429	1401	1465	1379	1338	1439	1273	1326	1333	1373	1389	1530	1398	1448	1437	1444	1362	1297	1428	1321	1260	1304
2013	2017	1910	1873	1947	1830	1870	1809	1733	1629	1648	1605	1613	1580	1631	1613	1596	1575	1530	1480	1453	1420	1398	1389	1348	1451	1550	1486	1464	1406	1443	1403	1407	1299	1371	1344	1309	1399	1378	1479	1455	1414	1477	1461	1479	1344	1325	1315	1272	1276
1952	2035	1956	1915	1917	1864	1930	1779	1748	1708	1543	1526	1531	1573	1539	1494	1560	1497	1477	1485	1471	1403	1497	1404	1450	1490	1452	1417	1376	1478	1426	1402	1448	1331	1368	1317	1334	1364	1412	1346	1474	1411	1397	1453	1477	1454	1329	1397	1295	1361
1928	1907	1966	1924	1932	2013	1837	1735	1686	1649	1591	1522	1539	1591	1598	1564	1500	1472	1428	1555	1443	1424	1461	1432	1400	1377	1471	1491	1511	1479	1473	1456	1495	1316	1401	1325	1327	1288	1326	1397	1428	1428	1419	1434	1533	1504	1429	1415	1390	1371
1770	1892	1973	1903	1804	1920	1930	1775	1701	1639	1594	1602	1560	1629	1614	1615	1636	1532	1471	1488	1484	1433	1473	1440	1425	1441	1437	1403	1495	1497	1528	1432	1415	1390	1305	1337	1400	1301	1354	1475	1400	1369	1453	1429	1485	1499	1396	1465	1362	1383
1792	1857	1874	1804	1878	1838	1767	1683	1642	1604	1552	1594	1618	1631	1633	1570	1620	1611	1544	1509	1469	1437	1438	1392	1390	1439	1461	1520	1469	1512	1498	1465	1360	1382	1355	1408	1386	1372	1393	1410	1445	1436	1445	1396	1468	1428	1460	1408	1370	1444
1798	1821	1794	1795	1807	1746	1791	1724	1631	1604	1618	1563	1604	1562	1531	1583	1548	1533	1499	1467	1494	1487	1456	1354	1464	1498	1487	1522	1530	1473	1466	1390	1362	1381	1374	1338	1367	1380	1369	1394	1396	1368	1479	1445	1377	1389	1435	1418	1375	1407
1675	1801	1788	1818	1876	1816	1723	1684	1619	1626	1590	1576	1563	1577	1612	1540	1507	1515	1480	1472	1457	1442	1481	1467	1380	1398	1411	1482	1421	1422	1524	1414	1401	1395	1306	1258	1289	1302	1295	1280	1379	1327	1417	1419	1412	1372	1368	1398	1325	1393
1790	1792	1865	1791	1866	1835	1806	1732	1711	1613	1610	1577	1673	1587	1585	1533	1501	1411	1547	1578	1565	1452	1503	1416	1468	1451	1460	1503	1416	1391	1433	1404	1321	1260	1314	1302	1282	1290	1245	1279	1341	1320	1321	1346	1353	1291	1363	1402	1329	1348
1791	1789	1854	1868	1824	1779	1739	1687	1607	1623	1548	1631	1553	1557	1483	1547	1510	1451	1550	1529	1414	1483	1410	1428	1508	1449	1401	1387	1455	1392	1423	1333	1330	1343	1325	1343	1277	1285	1286	1269	1306	1236	1306	1336	1343	1361	1346	1263	1334	1315
1736	1754	1846	1842	1889	1787	1734	1681	1607	1602	1634	1570	1550	1434	1538	1584	1431	1559	1543	1575	1572	1511	1425	1398	1473	1344	1348	1378	1457	1374	1385	1390	1330	1290	1351	1328	1332	1283	1287	1288	1213	1246	1259	1269	1247	1318	1376	1339	1313	1411
1648	1740	1667	1782	1729	1786	1674	1594	1635	1626	1560	1535	1572	1557	1502	1508	1461	1616	1547	1547	1520	1514	1420	1454	1393	1359	1351	1387	1398	1478	1454	1377	1324	1367	1334	1326	1324	1266	1289	1306	1223	1216	1280	1264	1266	1301	1289	1273	1308	1404
1654	1646	1715	1712	1771	1688	1720	1665	1641	1597	1706	1593	1636	1615	1534	1527	1538	1528	1455	1520	1488	1500	1460	1406	1400	1327	1385	1432	1453	1436	1401	1364	1421	1329	1276	1187	1201	1233	1273	1287	1271	1277	1290	1311	1348	1261	1312	1317	1339	1359
1550	1564	1693	1674	1656	1772	1708	1680	1609	1659	1704	1664	1614	1526	1595	1477	1468	1465	1453	1488	1384	1421	1364	1364	1365	1411	1347	1453	1371	1401	1372	1351	1378	1282	1249	1139	1222	1239	1251	1229	1234	1275	1249	1317	1340	1319	1287	1331	1268	1298
1562	1565	1568	1704	1739	1664	1693	1698	1705	1629	1506	1572	1562	1485	1547	1436	1465	1372	1474	1417	1451	1332	1445	1328	1399	1369	1331	1443	1460	1401	1408	1380	1403	1315	1203	1253	1202	1162	1250	1241	1185	1250	1289	1415	1335	1263	1293	1336	1251	1269
1470	1610	1651	1653	1796	1719	1668	1640	1651	1589	1614	1510	1509	1432	1416	1431	1387	1406	1397	1449	1356	1303	1256	1336	1332	1353	1354	1419	1431	1356	1426	1404	1322	1290	1209	1176	1145	1221	1149	1218	1231	1230	1181	1331	1284	1223	1303	1258	1230	1219
1502	1613	1613	1563	1629	1676	1602	1581	1566	1485	1615	1469	1480	1500	1411	1402	1377	1426	1347	1453	1365	1297	1308	1281	1205	1318	1280	1325	1370	1409	1324	1299	1379	1243	1185	1208	1234	1179	1221	1129	1203	1186	1247	1251	1258	1274	1305	1274	1156	1221
1581	1572	1635	1592	1735	1643	1665	1465	1556	1513	1461	1443	1430	1391	1383	1368	1352	1382	1374	1386	1317	1279	1384	1316	1260	1282	1360	1314	1359	1280	1364	1276	1278	1249	1239	1210	1276	1211	1199	1261	1241	1282	1256	1280	1247	1249	1258	1234	1126	1238
1536	1536	1646	1644	1603	1724	1644	1529	1511	1540	1416	1410	1407	1342	1356	1329	1384	1383	1408	1305	1386	1432	1336	1293	1267	1356	1254	1336	1242	1346	1265	1255	1264	1287	1241	1217	1213	1229	1283	1227	1298	1323	1302	1318	1287	1311	1287	1277	1152	1147
1514	1563	1601	1668	1667	1712	1595	1569	1560	1604	1466	1419	1375	1319	1331	1337	1345	1409	1361	1414	1416	1320	1350	1260	1319	1267	1271	1295	1267	1294	1272	1291	1317	1209	1268	1241	1218	1296	1272	1295	1269	1309	1325	1313	1253	1238	1218	1195	1252	1233
1493	1555	1633	1690	1637	1633	1705	1624	1658	1640	1488	1403	1394	1328	1294	1306	1387	1330	1321	1348	1358	1378	1279	1329	1257	1319	1358	1399	1289	1273	1262	1279	1290	1206	1161	1171	1255	1184	1167	1224	1281	1330	1259	1205	1171	1172	1207	1201	1290	1245
1543	1612	1672	1646	1643	1643	1666	1686	1663	1572	1552	1486	1576	1373	1297	1416	1328	1376	1445	1401	1357	1280	1292	1362	1346	1248	1296	1318	1269	1311	1263	1264	1202	1222	1168	1166	1175	1152	1195	1258	1302	1206	1219	1191	1229	1166	1142	1155	1188	1231
1705	1678	1672	1744	1702	1599	1651	1605	1595	1587	1531	1454	1471	1362	1395	1375	1285	1301	1361	1349	1331	1280	1297	1275	1293	1252	1228	1295	1308	1330	1246	1323	1253	1224	1166	1109	1161	1153	1115	1250	1217	1197	1258	1171	1228	1208	1207	1180	1104	1140
1685	1710	1824	1777	1707	1613	1609	1677	1606	1591	1592	1503	1429	1467	1387	1366	1401	1307	1310	1272	1311	1305	1236	1176	1222	1328	1285	1230	1252	1270	1297	1304	1326	1270	1253	1239	1158	1106	1211	1215	1223	1199	1152	1191	1246	1163	1208	1208	1147	1227
1766	1799	1788	1705	1725	1727	1759	1645	1645	1664	1562	1508	1548	1483	1373	1447	1409	1381	1362	1324	1284	1272	1240	1313	1241	1248	1196	1282	1276	1315	1356	1440	1350	1294	1257	1248	1222	1295	1265	1225	1232	1200	1272	1215	1250	1262	1247	1151	1166	1147
1755	1764	1762	1748	1767	1800	1812	1713	1603	1696	1680	1596	1585	1450	1393	1486	1378	1366	1354	1321	1312	1347	1164	1308	1386	1307	1302	1299	1373	1389	1351	1363	1410	1310	1344	1300	1322	1307	1277	1248	1304	1252	1268	1257	1273	1238	1227	1230	1262	1159
1769	1801	1816	1825	1843	1826	1819	1760	1755	1720	1712	1532	1504	1474	1411	1427	1478	1394	1372	1323	1318	1338	1322	1352	1431	1384	1296	1387	1300	1349	1348	1327	1397	1327	1331	1351	1312	1281	1277	1331	1315	1308	1337	1302	1272	1285	1218	1285	1234	1235
1823	1871	1871	1927	1935	1897	1891	1826	1795	1697	1717	1654	1542	1470	1442	1465	1308	1353	1314	1298	1446	1441	1372	1394	1367	1314	1321	1389	1353	1341	1435	1368	1358	1321	1321	1405	1349	1350	1341	1390	1393	1346	1279	1419	1221	1295	1313	1236	1264	1235
1782	1877	1962	1919	1976	1931	1966	1856	1803	1772	1674	1542	1528	1495	1458	1319	1387	1294	1285	1310	1345	1290	1386	1318	1361	1293	1314	1368	1310	1357	1424	1397	1324	1388	1407	1338	1374	1391	1354	1388	1363	1348	1348	1253	1286	1326	1330	1231	1243	1232
1819	1872	1929	1993	2008	2001	1960	1959	1881	1730	1731	1599	1467	1451	1388	1360	1333	1252	1362	1310	1281	1340	1290	1260	1250	1270	1355	1274	1353	1338	1425	1454	1506	1436	1364	1384	1287	1283	1346	1299	1282	1275	1339	1295	1270	1247	1261	1273	1236	1315
1966	2011	2019	2038	1967	1960	1950	1927	1923	1783	1625	1564	1531	1529	1387	1370	1386	1319	1277	1255	1289	1197	1236	1224	1247	1308	1329	1383	1422	1360	1429	1443	1344	1416	1363	1301	1336	1374	1271	1310	1331	1361	1307	1246	1310	1310	1302	1271	1318	1240
2012	2084	2041	1946	1960	1995	1926	1879	1767	1789	1689	1566	1647	1531	1372	1418	1322	1229	1275	1268	1210	1238	1220	1218	1249	1268	1372	1353	1425	1452	1473	1401	1421	1322	1387	1366	1389	1362	1345	1276	1338	1346	1303	1336	1345	1307	1370	1335	1237	1312
2085	2185	2150	2044	1945	1936	1944	1845	1661	1754	1606	1659	1526	1482	1351	1398	1261	1292	1286	1347	1295	1301	1309	1343	1347	1360	1447	1469	1398	1414	1423	1391	1315	1370	1339	1394	1384	1330	1339	1348	1341	1392	1406	1364	1348	1360	1320	1306	1325	1210
2069	2250	2159	2085	2068	2065	1969	1808	1735	1682	1638	1577	1492	1494	1422	1385	1397	1322	1387	1372	1327	1355	1390	1371	1352	1403	1380	1405	1392	1379	1435	1414	1339	1389	1357	1364	1345	1299	1408	1370	1405	1418	1359	1337	1370	1304	1282	1267	1268	1206
2109	2209	2225	2181	2112	2089	1927	1801	1799	1654	1557	1547	1505	1438	1394	1428	1402	1431	1400	1317	1321	1452	1403	1336	1407	1408	1435	1471	1445	1461	1393	1465	1407	1365	1422	1337	1317	1397	1377	1365	1374	1368	1415	1385	1430	1408	1351	1256	1271	1240
2149	2331	2292	2238	2224	2157	2061	1968	1785	1709	1743	1569	1530	1417	1414	1400	1289	1403	1322	1367	1352	1390	1366	1456	1404	1443	1429	1526	1481	1427	1423	1389	1475	1292	1372	1408	1378	1373	1370	1413	1407	1439	1355	1370	1385	1401	1264	1257	1275	1190
2248	2349	2254	2343	2175	2151	2142	1979	1921	1789	1690	1557	1473	1421	1397	1372	1325	1287	1344	1370	1350	1364	1319	1351	1433	1440	1439	1447	1471	1390	1393	1395	1410	1382	1427	1417	1461	1386	1417	1367	1380	1395	1387	1362	1345	1342	1314	1294	1186	1260
2332	2414	2309	2313	2274	2102	2076	1936	1798	1662	1646	1599	1516	1443	1381	1376	1373	1326	1348	1343	1434	1338	1338	1333	1315	1397	1346	1345	1409	1354	1410	1429	1431	1356	1359	1367	1435	1366	1417	1329	1290	1402	1383	1336	1303	1350	1317	1276	1235	1197
2251	2349	2288	2321	2246	2084	2089	1975	1845	1778	1557	1518	1586	1466	1400	1398	1373	1449	1329	1349	1371	1372	1308	1332	1350	1337	1401	1336	1323	1325	1266	1377	1395	1340	1342	1447	1393	1414	1322	1344	1402	1434	1424	1405	1418	1308	1393	1340	1286	1285
2143	2335	2250	2306	2216	2228	2035	1917	1892	1742	1709	1627	1524	1506	1493	1468	1398	1440	1402	1365	1360	1342	1441	1273	1375	1347	1353	1402	1409	1268	1304	1337	1358	1361	1371	1432	1370	1414	1509	1409	1422	1496	1475	1446	1418	1351	1398	1344	1360	1280
2212	2371	2349	2284	2249	2302	2112	1972	1811	1749	1696	1664	1573	1507	1580	1518	1418	1458	1419	1366	1361	1406	1347	1418	1376	1418	1454	1422	1373	1381	1329	1413	1353	1416	1429	1394	1412	1416	1475	1461	1472	1468	1485	1491	1430	1368	1396	1416	1401	1288
2277	2427	2432	2408	2365	2281	2132	1945	1818	1829	1738	1703	1565	1631	1506	1435	1432	1429	1417	1488	1462	1425	1433	1430	1403	1357	1431	1409	1400	1308	1317	1407	1342	1404	1407	1450	1434	1407	1393	1368	1427	1410	1393	1476	1444	1408	1422	1382	1385	1386
2324	2479	2419	2474	2427	2426	2227	2080	1944	1845	1796	1615	1583	1547	1542	1462	1415	1425	1496	1457	1358	1457	1424	1452	1411	1364	1327	1396	1402	1317	1312	1387	1376	1346	1454	1411	1456	1384	1379	1274	1358	1395	1413	1369	1375	1407	1370	1275	1356	1306
2179	2446	2497	2461	2594	2415	2285	2078	1969	1782	1736	1645	1589	1470	1531	1562	1407	1437	1415	1413	1394	1380	1392	1393	1413	1336	1342	1319	1309	1331	1365	1362	1388	1362	1380	1399	1418	1428	1409	1410	1360	1394	1416	1445	1355	1377	1341	1335	1278	1283
2302	2492	2444	2555	2399	2355	2333	2111	2051	1910	1874	1774	1645	1534	1514	1471	1420	1434	1409	1410	1346	1399	1314	1386	1301	1301	1262	1341	1404	1410	1423	1421	1351	1399	1451	1412	1403	1361	1351	1343	1395	1378	1342	1429	1344	1269	1309	1326	1287	1261
2250	2490	2614	2403	2504	2421	2271	2123	2028	1964	1913	1798	1666	1664	1586	1520	1429	1424	1423	1377	1320	1340	1360	1347	1380	1279	1313	1350	1365	1381	1401	1414	1413	1397	1372	1405	1362	1319	1352	1415	1329	1373	1334	1352	1321	1332	1264	1270	1293	1252
2313	2388	2442	2420	2302	2247	2208	1989	1984	1968	1868	1838	1765	1656	1615	1562	1474	1400	1336	1362	1396	1364	1365	1316	1286	1325	1363	1394	1367	1401	1355	1409	1339	1360	1324	1250	1279	1321	1360	1342	1408	1340	1334	1343	1374	1287	1325	1241	1321	1313
2380	2475	2401	2374	2317	2245	2083	2032	2005	1963	1813	1873	1683	1724	1709	1632	1438	1470	1440	1324	1269	1365	1325	1287	1327	1317	1378	1423	1437	1327	1368	1296	1308	1304	1308	1310	1264	1276	1383	1256	1267	1355	1307	1385	1357	1263	1300	1286	1253	1227
2369	2552	2520	2428	2356	2244	2153	2176	1977	2013	1984	1944	1779	1792	1665	1632	1615	1510	1441	1336	1335	1314	1330	1262	1316	1390	1360	1348	1433	1419	1442	1307	1381	1322	1217	1248	1259	1302	1329	1288	1294	1324	1408	1327	1361	1320	1233	1221	1285	1269
2409	2503	2415	2490	2454	2338	2303	2136	2035	2025	1921	1885	1806	1779	1648	1605	1565	1560	1450	1388	1329	1394	1339	1358	1373	1370	1343	1330	1405	1439	1408	1292	1333	1283	1190	1216	1268	1354	1309	1370	1365	1336	1394	1380	1436	1373	1334	1363	1292	1346
2378	2506	2426	2470	2448	2327	2321	2128	2054	1951	1886	1829	1810	1687	1578	1563	1583	1531	1475	1444	1377	1313	1348	1384	1428	1398	1331	1445	1318	1421	1341	1337	1302	1326	1325	1395	1361	1309	1354	1391	1417	1402	1409	1397	1431	1369	1300	1403	1342	1240
2126	2214	2314	2258	2333	2277	2171	2171	2026	1977	1834	1798	1666	1611	1571	1548	1514	1577	1545	1434	1501	1412	1432	1406	1410	1334	1348	1365	1374	1403	1381	1278	1342	1317	1254	1361	1321	1302	1427	1439	1462	1440	1439	1379	1387	1375	1446	1327	1352	1347
2021	2083	1999	2093	2093	2244	2070	2069	1884	1819	1723	1725	1633	1598	1585	1549	1516	1504	1501	1574	1473	1440	1402	1389	1312	1236	1353	1373	1371	1347	1429	1373	1347	1338	1393	1301	1286	1391	1374	1375	1321	1373	1375	1354	1337	1414	1435	1315	1316	1271
1770	2026	1985	1933	1998	1996	1975	1875	1859	1835	1746	1715	1692	1674	1588	1573	1458	1492	1415	1451	1453	1340	1416	1383	1381	1366	1352	1293	1351	1359	1357	1359	1354	1318	1250	1296	1278	1388	1303	1361	1310	1362	1393	1370	1292	1321	1284	1264	1250	1288
1797	1834	1883	1905	2031	1925	1994	1778	1832	1720	1656	1750	1597	1661	1590	1554	1471	1481	1466	1542	1398	1377	1432	1455	1386	1350	1376	1329	1378	1371	1366	1451	1350	1372	1298	1363	1302	1288	1257	1274	1352	1288	1321	1306	1254	1309	1289	1280	1331	1276
1784	1825	1792	1899	1821	1902	1914	1809	1737	1791	1695	1611	1594	1569	1487	1594	1470	1550	1528	1446	1393	1346	1519	1382	1380	1417	1361	1294	1315	1399	1364	1351	1400	1373	1348	1294	1303	1268	1279	1299	1310	1297	1308	1270	1241	1226	1339	1251	1310	1282
1665	1716	1730	1713	1807	1775	1879	1832	1807	1759	1673	1651	1650	1552	1544	1427	1509	1410	1440	1458	1418	1448	1467	1327	1437	1424	1350	1288	1399	1462	1439	1344	1343	1325	1262	1284	1297	1321	1338	1298	1333	1355	1299	1318	1277	1288	1317	1356	1319	1334
1507	1628	1637	1644	1715	1764	1803	1814	1722	1791	1676	1667	1669	1558	1521	1534	1425	1460	1374	1482	1416	1430	1425	1392	1431	1322	1297	1396	1331	1383	1412	1383	1297	1305	1302	1268	1274	1375	1371	1287	1284	1319	1305	1306	1311	1326	1357	1374	1314	1328
1499	1623	1635	1675	1612	1729	1753	1718	1722	1818	1731	1631	1674	1580	1655	1552	1475	1470	1380	1409	1441	1418	1382	1350	1392	1295	1334	1410	1370	1339	1349	1313	1376	1306	1261	1257	1282	1323	1332	1260	1370	1358	1290	1258	1316	1336	1260	1371	1326	1295
1526	1575	1654	1676	1723	1723	1721	1687	1816	1813	1677	1673	1639	1648	1675	1544	1525	1510	1512	1506	1434	1485	1406	1366	1365	1330	1399	1371	1348	1393	1351	1396	1325	1369	1324	1394	1310	1276	1333	1344	1270	1309	1302	1308	1348	1337	1316	1375	1344	1327
1514	1514	1567	1539	1744	1663	1650	1755	1708	1727	1787	1703	1701	1584	1600	1564	1564	1607	1524	1468	1486	1485	1481	1358	1448	1406	1462	1403	1363	1393	1424	1417	1349	1324	1398	1380	1314	1357	1241	1241	1342	1291	1345	1297	1316	1360	1379	1378	1484	1439
1485	1582	1508	1511	1610	1678	1592	1686	1698	1723	1718	1670	1739	1639	1525	1561	1518	1559	1548	1626	1537	1482	1487	1500	1482	1386	1455	1425	1381	1389	1436	1532	1438	1305	1299	1400	1377	1378	1317	1365	1428	1289	1312	1372	1358	1470	1397	1354	1421	1453
1487	1500	1515	1463	1570	1625	1551	1634	1698	1768	1742	1767	1783	1677	1671	1611	1596	1626	1578	1557	1546	1522	1513	1525	1399	1480	1440	1432	1392	1398	1425	1488	1394	1365	1332	1447	1380	1313	1386	1357	1317	1374	1395	1418	1419	1401	1476	1399	1359	1439
1481	1538	1557	1553	1587	1540	1538	1574	1653	1670	1733	1864	1859	1756	1758	1697	1708	1568	1557	1577	1604	1509	1490	1459	1407	1529	1473	1487	1480	1423	1417	1419	1419	1398	1353	1422	1419	1388	1399	1359	1364	1338	1436	1408	1400	1408	1382	1395	1391	1388
1472	1540	1581	1526	1600	1556	1547	1602	1572	1705	1718	1741	1788	1770	1748	1711	1598	1588	1645	1639	1666	1529	1510	1564	1499	1481	1479	1441	1442	1367	1397	1444	1384	1392	1405	1401	1451	1509	1517	1416	1474	1506	1463	1434	1495	1386	1409	1436	1373	1409
1468	1586	1600	1495	1611	1616	1679	1577	1618	1687	1603	1704	1756	1728	1732	1696	1618	1566	1681	1590	1612	1528	1569	1520	1467	1446	1495	1463	1411	1432	1446	1443	1388	1413	1382	1424	1384	1473	1538	1481	1450	1515	1516	1476	1431	1435	1500	1463	1417	1539
1570	1608	1594	1589	1585	1640	1612	1614	1648	1637	1600	1678	1769	1733	1608	1661	1609	1614	1645	1656	1565	1691	1651	1628	1615	1540	1535	1466	1469	1506	1445	1430	1478	1408	1424	1317	1432	1415	1435	1532	1490	1530	1523	1520	1523	1451	1474	1482	1521	1470
1495	1538	1565	1643	1505	1637	1593	1571	1648	1554	1614	1643	1689	1749	1688	1674	1591	1612	1674	1597	1619	1629	1564	1589	1552	1581	1659	1591	1568	1542	1576	1520	1480	1446	1428	1467	1395	1461	1439	1488	1527	1477	1565	1530	1508	1527	1473	1479	1499	1458
1424	1556	1502	1463	1489	1665	1563	1534	1626	1642	1648	1681	1715	1652	1694	1659	1657	1640	1575	1662	1637	1654	1562	1643	1580	1592	1609	1576	1625	1544	1507	1532	1505	1465	1468	1525	1496	1473	1516	1521	1516	1513	1564	1496	1574	1454	1443	1444	1434	1471
1407	1437	1433	1479	1508	1508	1458	1508	1627	1656	1745	1655	1635	1684	1672	1577	1586	1587	1643	1553	1650	1685	1695	1592	1697	1655	1603	1632	1581	1657	1598	1546	1518	1528	1470	1515	1460	1541	1511	1581	1569	1532	1584	1567	1457	1517	1457	1454	1478	1450
1397	1422	1433	1411	1504	1502	1502	1530	1517	1649	1652	1663	1643	1559	1629	1589	1538	1601	1546	1649	1698	1733	1674	1658	1714	1660	1596	1653	1635	1584	1579	1558	1524	1590	1625	1616	1593	1623	1621	1597	1597	1611	1615	1596	1559	1535	1513	1481	1551	1578
1451	1516	1482	1385	1439	1483	1597	1458	1608	1663	1697	1641	1657	1565	1641	1566	1472	1456	1527	1623	1609	1739	1601	1755	1637	1691	1637	1620	1577	1523	1542	1564	1692	1608	1595	1597	1559	1626	1705	1552	1663	1705	1631	1610	1570	1633	1525	1590	1505	1550
1458	1503	1368	1445	1405	1486	1499	1509	1530	1553	1594	1601	1580	1628	1540	1515	1569	1449	1464	1702	1677	1694	1638	1694	1627	1680	1612	1660	1593	1623	1543	1557	1583	1498	1516	1545	1573	1712	1657	1655	1731	1677	1666	1708	1716	1508	1559	1682	1560	1593
1476	1431	1439	1398	1437	1445	1433	1516	1469	1584	1511	1627	1567	1568	1553	1529	1485	1512	1600	1621	1631	1677	1561	1691	1673	1717	1680	1642	1561	1609	1569	1495	1531	1572	1482	1622	1548	1634	1714	1697	1630	1679	1709	1699	1612	1632	1682	1660	1669	1574
1378	1466	1406	1445	1449	1493	1364	1556	1431	1470	1460	1538	1532	1492	1479	1423	1519	1524	1617	1644	1668	1696	1779	1738	1727	1696	1675	1628	1648	1660	1586	1581	1555	1476	1575	1548	1595	1593	1692	1716	1724	1668	1719	1696	1656	1638	1673	1577	1571	1604
1411	1492	1458	1433	1488	1448	1466	1450	1486	1446	1470	1423	1452	1532	1472	1515	1495	1533	1622	1661	1669	1675	1767	1700	1758	1762	1704	1706	1761	1692	1653	1638	1676	1533	1539	1531	1611	1634	1633	1594	1673	1623	1669	1585	1586	1696	1552	1546	1556	1605
1494	1429	1382	1501	1406	1490	1378	1546	1444	1438	1441	1497	1445	1466	1570	1497	1578	1537	1651	1656	1654	1790	1730	1741	1751	1706	1684	1681	1650	1644	1647	1576	1590	1602	1580	1568	1553	1641	1691	1618	1583	1636	1550	1574	1574	1650	1616	1717	1649	1553
1506	1482	1509	1380	1556	1459	1487	1452	1543	1503	1534	1464	1550	1506	1581	1539	1471	1616	1693	1640	1600	1618	1737	1768	1680	1750	1661	1660	1685	1557	1548	1543	1572	1656	1599	1638	1669	1664	1655	1630	1586	1665	1627	1636	1666	1575	1619	1599	1561	1610
1598	1573	1441	1354	1406	1492	1487	1555	1572	1562	1588	1586	1627	1570	1555	1616	1599	1512	1487	1678	1635	1609	1612	1605	1733	1767	1644	1615	1552	1527	1582	1586	1514	1589	1599	1595	1680	1614	1735	1683	1641	1714	1755	1731	1763	1600	1688	1581	1602	1524
1669	1552	1506	1458	1504	1494	1484	1475	1581	1653	1744	1681	1652	1763	1650	1654	1507	1570	1602	1551	1598	1564	1671	1593	1679	1605	1626	1551	1631	1682	1605	1508	1584	1550	1558	1596	1609	1642	1655	1761	1717	1663	1759	1805	1723	1698	1600	1596	1564	1628
1721	1630	1634	1502	1515	1548	1531	1589	1586	1690	1728	1710	1800	1771	1780	1727	1648	1635	1620	1526	1642	1601	1596	1619	1555	1640	1576	1610	1559	1541	1554	1548	1546	1631	1596	1621	1579	1635	1654	1728	1646	1639	1762	1712	1688	1680	1598	1642	1563	1542
1742	1688	1590	1535	1539	1442	1495	1482	1666	1591	1724	1770	1800	1863	1763	1668	1789	1665	1698	1631	1635	1707	1598	1599	1640	1613	1638	1631	1635	1598	1604	1577	1517	1495	1558	1512	1517	1620	1691	1688	1615	1619	1663	1662	1648	1668	1633	1588	1555	1563
1762	1725	1617	1549	1404	1467	1469	1501	1586	1717	1808	1904	1848	1945	1886	1904	1822	1695	1823	1816	1740	1700	1682	1706	1619	1671	1723	1619	1761	1626	1635	1566	1530	1605	1539	1540	1577	1612	1573	1580	1590	1673	1579	1616	1567	1629	1551	1601	1580	1552
1870	1806	1653	1498	1490	1410	1467	1523	1658	1837	1885	2048	2136	2007	2073	1981	2001	1918	1978	1796	1891	1728	1799	1800	1809	1761	1738	1692	1653	1635	1729	1637	1655	1635	1597	1539	1648	1593	1587	1613	1551	1547	1652	1578	1520	1455	1542	1482	1566	1508
2040	1873	1656	1530	1511	1443	1610	1727	1804	1958	2146	2097	2243	2300	2240	2122	2028	2007	2035	1979	1793	1834	1798	1759	1811	1774	1776	1652	1689	1773	1695	1730	1754	1648	1603	1640	1721	1709	1668	1603	1620	1496	1582	1500	1604	1540	1514	1612	1626	1637
2135	1947	1679	1615	1511	1521	1679	1714	1893	2065	2244	2184	2356	2406	2337	2252	2236	2204	2067	2038	1851	1779	1902	1794	1822	1694	1742	1717	1755	1831	1684	1791	1747	1598	1665	1583	1696	1599	1685	1544	1559	1643	1580	1643	1554	1533	1542	1617	1579	1559
2124	2029	1779	1608	1586	1682	1723	1823	1908	2042	2220	2339	2333	2429	2377	2466	2244	2176	2038	2000	1945	1899	1922	1846	1726	1905	1742	1771	1674	1623	1694	1588	1666	1596	1590	1599	1565	1619	1582	1626	1588	1583	1621	1643	1551	1626	1582	1570	1505	1525
2166	1889	1840	1701	1605	1596	1721	1854	1955	2107	2285	2302	2366	2336	2310	2246	2258	2055	2084	1986	1922	1858	1783	1818	1804	1842	1726	1788	1714	1650	1606	1577	1605	1595	1533	1596	1506	1539	1565	1609	1601	1618	1605	1587	1565	1548	1574	1541	1532	1521
2090	1904	1801	1597	1563	1624	1735	1845	1973	2097	2257	2382	2333	2352	2292	2231	2201	2106	2041	1982	1880	1828	1829	1824	1799	1784	1856	1779	1799	1763	1715	1587	1565	1513	1545	1493	1531	1516	1553	1560	1681	1630	1610	1650	1603	1654	1497	1559	1574	1539
2063	1974	1730	1635	1501	1602	1714	1862	1963	2200	2345	2426	2377	2480	2252	2265	2178	2059	1963	2010	1962	1889	1868	1858	1829	1872	1869	1866	1843	1816	1723	1633	1645	1589	1544	1525	1628	1512	1621	1656	1611	1626	1660	1638	1546	1657	1635	1590	1524	1564
2078	1904	1818	1574	1492	1514	1603	1696	1957	2077	2199	2408	2423	2416	2359	2425	2159	2117	1997	2076	1887	1838	1898	1803	1839	1819	1868	1824	1750	1782	1708	1737	1646	1626	1609	1556	1522	1544	1581	1630	1698	1602	1643	1632	1643	1582	1577	1589	1634	1513
2072	1983	1783	1566	1501	1525	1599	1746	1850	2064	2161	2460	2310	2508	2386	2357	2241	2094	2096	1989	1936	1931	1830	1854	1761	1821	1825	1796	1772	1647	1756	1533	1587	1572	1608	1517	1577	1479	1551	1607	1608	1643	1555	1599	1579	1597	1637	1566	1646	1570
2078	1944	1730	1638	1565	1603	1675	1745	1892	2090	2249	2394	2424	2426	2487	2359	2267	2071	1999	1921	1941	1868	1826	1832	1767	1874	1757	1706	1646	1619	1633	1637	1567	1588	1535	1457	1509	1535	1408	1502	1629	1552	1605	1575	1638	1645	1643	1673	1573	1651
2065	1884	1702	1551	1543	1556	1658	1824	1830	2042	2254	2473	2453	2444	2438	2319	2214	2083	2011	2051	1926	1979	1776	1906	1776	1746	1778	1726	1697	1635	1617	1634	1536	1536	1510	1584	1595	1675	1524	1599	1581	1656	1689	1609	1609	1622	1659	1692	1693	1628
2012	1914	1737	1633	1556	1542	1501	1745	1917	2071	2262	2394	2442	2469	2457	2287	2210	1998	2071	1860	1934	1981	1929	1910	1966	1829	1762	1780	1682	1703	1665	1617	1597	1508	1575	1683	1600	1666	1600	1628	1619	1661	1693	1629	1694	1643	1625	1547	1581	1480
1988	1990	1703	1532	1505	1513	1543	1695	1936	2027	2208	2375	2307	2432	2337	2398	2186	2092	1965	1974	1932	1889	1904	1960	1832	1818	1913	1708	1812	1755	1692	1671	1627	1598	1630	1538	1531	1615	1617	1705	1669	1732	1672	1592	1581	1500	1497	1440	1518	1535
1968	1899	1738	1551	1584	1496	1586	1653	1815	2143	2168	2291	2395	2468	2465	2321	2197	2065	1992	2040	1899	1941	2026	1995	1832	1852	1901	1781	1867	1795	1693	1745	1651	1600	1607	1537	1552	1605	1575	1570	1624	1583	1643	1567	1545	1577	1476	1561	1510	1550
1941	1847	1740	1593	1481	1537	1533	1694	1792	1997	2195	2448	2410	2415	2285	2218	2210	2081	2010	1937	1893	1900	2019	1983	1869	1842	1851	1795	1802	1800	1766	1639	1634	1582	1546	1537	1531	1550	1583	1630	1707	1673	1598	1598	1644	1500	1538	1561	1522	1475
1941	1923	1661	1532	1438	1471	1573	1680	1829	2046	2148	2206	2356	2378	2257	2238	2171	2050	1970	1917	1895	1915	1985	1917	1841	1886	1734	1736	1758	1706	1619	1609	1510	1554	1526	1548	1498	1597	1616	1612	1606	1657	1634	1692	1560	1539	1574	1602	1532	1548
1954	1956	1673	1601	1489	1511	1564	1555	1820	1974	2129	2352	2202	2210	2295	2299	2186	2070	1921	1935	1993	1930	1903	1863	1948	1765	1744	1732	1668	1626	1660	1478	1529	1418	1524	1535	1613	1579	1674	1595	1824	1631	1728	1697	1715	1618	1636	1585	1571	1535
2078	1954	1759	1604	1541	1574	1561	1701	1795	1908	2115	2072	2220	2254	2354	2253	2191	2206	2013	1998	1921	1906	1945	1867	1769	1764	1757	1695	1606	1620	1621	1562	1553	1488	1539	1564	1563	1650	1636	1650	1674	1694	1656	1740	1626	1666	1680	1697	1628	1568
1951	1946	1743	1653	1578	1620	1603	1664	1825	1871	2101	2122	2122	2096	2181	2245	2086	2027	1985	1955	1892	1938	1913	1920	1840	1721	1706	1598	1683	1660	1627	1605	1663	1585	1632	1533	1668	1727	1677	1650	1650	1672	1792	1669	1638	1659	1669	1736	1731	1690
2045	1916	1739	1638	1557	1491	1500	1588	1774	1956	2040	2047	2072	2076	2175	2141	2156	2039	1942	2011	1941	1819	1882	1789	1726	1585	1734	1714	1688	1701	1589	1694	1720	1678	1596	1634	1626	1648	1743	1642	1751	1676	1777	1795	1662	1668	1635	1731	1641	1651
2040	1887	1763	1549	1574	1517	1525	1590	1707	1923	2009	2103	2090	2099	2117	2217	2143	2061	1989	1889	1779	1787	1780	1704	1748	1724	1760	1718	1676	1694	1753	1752	1796	1664	1622	1584	1651	1743	1695	1620	1628	1630	1728	1711	1717	1630	1657	1718	1661	1657
2024	1941	1746	1617	1485	1556	1515	1617	1805	1987	2071	2100	2082	2050	2179	2167	2056	2044	1909	1899	1810	1821	1799	1750	1731	1753	1640	1844	1786	1759	1764	1792	1680	1655	1659	1621	1645	1724	1633	1678	1641	1672	1660	1733	1729	1698	1669	1697	1679	1784
2046	1885	1776	1531	1497	1540	1507	1677	1726	1851	1992	2105	2072	2175	2180	2108	2004	1918	1945	1841	1772	1800	1809	1712	1732	1788	1783	1766	1750	1712	1773	1777	1736	1608	1685	1577	1582	1582	1605	1612	1689	1630	1666	1628	1682	1702	1643	1652	1748	1593
2049	1967	1761	1676	1524	1536	1558	1662	1764	1967	2072	2155	2126	2178	2148	2028	1936	1940	1853	1879	1812	1710	1821	1812	1711	1719	1742	1835	1747	1822	1808	1775	1781	1653	1641	1632	1542	1571	1556	1674	1639	1630	1622	1663	1642	1602	1632	1671	1665	1688
2069	1900	1835	1677	1630	1529	1565	1662	1749	1872	2077	2039	2103	2139	2092	2145	2048	1895	1958	1873	1770	1741	1763	1702	1740	1711	1692	1780	1651	1738	1712	1763	1613	1650	1658	1494	1556	1501	1547	1633	1608	1633	1696	1681	1709	1639	1617	1745	1715	1637
2035	1881	1792	1621	1596	1546	1589	1551	1843	1866	2031	2072	2038	2127	2171	2081	1983	1988	1924	1876	1856	1663	1707	1698	1678	1660	1665	1703	1718	1677	1711	1679	1651	1659	1550	1588	1491	1591	1562	1681	1626	1649	1768	1680	1797	1673	1698	1718	1723	1756
2010	1844	1719	1711	1608	1551	1544	1739	1714	1835	2023	2083	2093	2067	2057	2050	1923	1885	1860	1839	1738	1651	1652	1711	1663	1622	1597	1601	1607	1622	1640	1655	1617	1677	1583	1572	1604	1591	1621	1629	1642	1656	1593	1602	1667	1685	1596	1752	1701	1754
1901	1850	1756	1703	1628	1586	1537	1692	1708	1877	2049	2043	2046	2040	2070	1959	1876	1896	1836	1787	1713	1793	1687	1746	1633	1617	1595	1507	1635	1584	1647	1641	1619	1615	1545	1619	1617	1620	1698	1662	1674	1548	1533	1602	1557	1637	1688	1686	1762	1718
1958	1949	1768	1662	1606	1688	1551	1627	1613	1826	1860	2001	2043	2013	2048	1936	1886	1875	1907	1813	1775	1681	1648	1714	1718	1671	1661	1626	1569	1609	1588	1539	1603	1518	1625	1549	1689	1537	1699	1581	1499	1596	1613	1691	1616	1598	1706	1705	1742	1661
1963	1897	1687	1693	1536	1584	1633	1623	1652	1788	1966	2037	1979	2115	2057	2068	2055	1909	1923	1896	1833	1765	1815	1838	1792	1786	1762	1639	1664	1531	1485	1586	1478	1547	1538	1543	1558	1575	1564	1588	1559	1554	1591	1633	1541	1561	1663	1660	1709	1713
1871	1894	1703	1575	1567	1550	1582	1624	1590	1936	1898	2002	2080	2049	2019	1956	2017	1920	1922	1768	1829	1825	1929	1879	1889	1905	1800	1728	1673	1593	1594	1569	1515	1496	1477	1467	1539	1532	1555	1550	1510	1556	1597	1581	1679	1592	1640	1717	1629	1597
1875	1799	1618	1606	1580	1573	1642	1560	1661	1812	1942	1958	2034	2045	2081	1878	1943	1876	1852	1794	1862	1789	1854	1922	1846	1903	1806	1800	1635	1691	1602	1573	1535	1482	1475	1427	1507	1519	1574	1592	1529	1630	1687	1672	1591	1675	1633	1730	1520	1475
1917	1813	1700	1641	1646	1674	1652	1664	1722	1754	1893	2014	2006	2033	1938	1970	1953	1956	1925	1761	1784	1748	1781	1830	1907	1855	1817	1769	1685	1645	1675	1580	1529	1557	1505	1462	1566	1615	1580	1598	1647	1750	1688	1628	1773	1692	1683	1655	1588	1560
1930	1861	1704	1614	1585	1677	1690	1676	1678	1756	1840	1869	1946	1879	1964	1856	1926	1717	1783	1826	1795	1763	1741	1841	1786	1822	1822	1768	1738	1703	1647	1582	1571	1622	1585	1535	1587	1606	1608	1675	1682	1764	1646	1684	1733	1753	1699	1670	1627	1664
1940	1825	1716	1734	1604	1605	1624	1666	1702	1748	1839	1788	1811	1850	1791	1862	1814	1724	1857	1751	1765	1750	1798	1822	1719	1789	1800	1693	1662	1756	1669	1763	1602	1681	1632	1593	1534	1618	1627	1599	1623	1697	1608	1710	1710	1662	1616	1712	1701	1634
1843	1899	1821	1645	1591	1650	1688	1641	1708	1737	1786	1858	1890	1912	1815	1891	1757	1800	1780	1775	1782	1730	1774	1841	1895	1782	1735	1699	1710	1706	1695	1725	1654	1713	1630	1595	1591	1637	1614	1615	1621	1619	1604	1599	1654	1725	1621	1660	1714	1710
2028	1835	1801	1787	1625	1609	1689	1563	1733	1728	1750	1859	1921	1925	1878	1816	1841	1818	1737	1710	1771	1760	1790	1850	1796	1795	1790	1771	1687	1728	1669	1721	1737	1580	1657	1632	1695	1714	1608	1590	1629	1631	1691	1670	1681	1542	1728	1614	1733	1657
1964	1868	1725	1716	1634	1596	1670	1609	1639	1797	1825	1924	1893	1938	1882	1902	1833	1873	1830	1772	1758	1746	1884	1828	1849	1760	1842	1735	1721	1712	1741	1695	1707	1613	1666	1572	1639	1631	1661	1570	1653	1567	1639	1672	1669	1669	1738	1781	1711	1709
2025	1943	1815	1750	1664	1660	1570	1623	1663	1843	1874	1888	1955	1948	1942	1962	1872	1869	1853	1825	1766	1718	1736	1763	1829	1849	1804	1750	1722	1764	1754	1698	1594	1615	1517	1632	1537	1640	1654	1652	1673	1666	1746	1796	1764	1680	1741	1748	1764	1730
2034	2129	1913	1713	1698	1723	1672	1694	1793	1952	2009	2030	2062	2155	2210	2100	2014	1960	1917	1909	1864	1751	1861	1831	1814	1804	1771	1734	1732	1698	1704	1652	1546	1590	1501	1608	1554	1582	1700	1740	1666	1700	1714	1758	1747	1650	1630	1698	1773	1665
2039	1957	1847	1820	1750	1709	1658	1733	1850	1934	1995	2174	2141	2100	2114	2122	2023	1927	1912	1877	1779	1828	1798	1783	1824	1738	1699	1647	1608	1589	1563	1538	1564	1509	1496	1506	1520	1515	1460	1506	1485	1526	1535	1536	1452	1566	1580	1634	1532	1513
2088	1940	1881	1762	1677	1698	1622	1622	1822	1865	1897	2036	2055	2062	1922	1951	1849	1773	1664	1644	1593	1590	1588	1674	1566	1604	1490	1478	1518	1507	1477	1445	1426	1469	1475	1443	1451	1458	1469	1399	1352	1414	1413	1404	1428	1398	1426	1508	1501	1423
2118	2033	1962	1774	1677	1648	1578	1538	1550	1622	1657	1710	1715	1745	1744	1719	1635	1644	1580	1519	1499	1532	1576	1552	1552	1539	1577	1609	1639	1669	1732	1763	1758	1800	1743	1751	1732	1634	1631	1645	1714	1748	1828	1809	1790	1817	1802	1854	1863	1846
2210	2146	2013	1787	1808	1624	1581	1503	1499	1589	1653	1642	1657	1785	1722	1722	1724	1728	1776	1854	1796	1933	1865	1968	1931	2032	1921	2098	2205	2163	2266	2234	2336	2398	2304	2298	2298	2330	2376	2356	2333	2387	2505	2588	2459	2635	2511	2587	2468	2309
2070	2103	1975	1918	1805	1876	1697	1678	1685	1706	1792	1865	1945	1987	2071	2015	2073	2235	2223	2196	2280	2410	2489	2616	2565	2643	2656	2696	2697	2737	2860	2953	2910	2930	3020	2983	3109	3000	2878	2951	2981	3136	3220	3207	3095	3343	3329	3265	3102	3015
1988	1972	1960	2000	1942	1943	1982	1930	2061	2085	2143	2237	2259	2328	2531	2449	2542	2611	2680	2760	2803	2921	3061	3046	3161	3068	3207	3212	3236	3317	3347	3255	3320	3383	3366	3575	3484	3492	3431	3419	3422	3400	3480	3533	3606	3769	3950	3824	3726	3498
1930	1986	2059	2121	2181	2055	2152	2081	2032	2184	2230	2283	2419	2509	2550	2749	2842	2849	2787	2866	3059	3287	3299	3395	3524	3608	3700	3679	3656	3645	3683	3723	3828	3894	4061	3909	4080	3971	3901	3932	3667	3595	3713	3735	3773	3962	4126	4142	3965	3801
2037	2121	2205	2231	2231	2159	2157	2092	2116	2053	2096	2214	2367	2429	2592	2761	2825	3006	3106	3324	3459	3531	3753	3777	3881	4143	4190	4314	4415	4517	4376	4453	4522	4669	4849	4687	4820	4694	4715	4597	4670	4431	4369	4312	4573	4535	4831	4774	4773	4420
2052	2193	2242	2323	2237	2265	2165	2073	2078	2097	2029	2136	2240	2423	2544	2789	2900	3122	3340	3459	3569	3749	3872	4017	4064	4388	4512	4617	4642	4747	4753	4810	4922	5119	5166	5144	5174	4992	5068	5106	4948	4944	4893	5082	4975	5287	5252	5126	5147	4713
2040	2139	2270	2329	2150	2286	2218	2248	2242	2124	2178	2210	2271	2411	2459	2622	2801	2985	3105	3193	3352	3467	3622	3761	3769	3966	4115	4107	4164	4341	4348	4375	4595	4585	4614	4834	4778	4724	4714	4632	4503	4349	4538	4689	4537	4793	4800	4824	4363	4348
1986	2149	2181	2242	2280	2285	2397	2359	2367	2454	2401	2346	2398	2432	2552	2624	2699	2830	2997	2932	2966	3212	3314	3365	3478	3404	3585	3861	3900	3855	3749	3793	3896	3922	4003	3840	3895	3890	3850	3772	3721	3662	3738	3740	3832	3835	3976	3891	3873	3639
2026	2099	2047	2174	2217	2256	2434	2435	2507	2452	2496	2466	2567	2612	2581	2680	2694	2722	2900	2875	3014	3144	3184	3298	3415	3504	3443	3540	3643	3675	3521	3622	3748	3834	3825	3770	3788	3627	3689	3563	3467	3451	3407	3405	3523	3621	3498	3590	3500	3390
2084	2218	2052	2066	1956	2052	2056	2063	2073	2139	2097	2262	2329	2336	2409	2568	2550	2477	2618	2636	2775	2799	3078	3229	3281	3368	3387	3454	3581	3531	3605	3590	3694	3924	3784	3882	3827	3787	4011	3857	3973	3816	3707	3769	3716	3755	3865	3683	3707	3573
2234	2116	2128	1862	1836	1742	1732	1661	1729	1693	1824	1923	1957	2075	2038	2099	2102	2145	2317	2298	2398	2450	2568	2596	2847	2950	2951	3159	3295	3322	3359	3327	3481	3446	3639	3556	3715	3607	3948	4027	3993	3945	3959	3867	4012	3935	3865	4001	3949	3743
2218	2163	1848	1737	1640	1603	1612	1577	1642	1761	1870	1928	1998	1909	1930	2051	2024	1978	1905	1938	1962	1938	2169	2155	2239	2354	2343	2596	2599	2663	2725	2945	3033	3057	3118	3029	3231	3315	3378	3444	3565	3634	3713	3731	3745	3727	3849	3821	3772	3756
2123	2021	1812	1639	1554	1558	1524	1751	1838	2125	2153	2347	2354	2364	2252	2210	2110	2071	1976	1990	2030	1870	1853	1946	2053	1886	1991	2131	2104	2289	2392	2403	2608	2649	2657	2846	2843	2906	2993	3088	3072	2990	3055	3276	3318	3364	3373	3497	3438	3436
2182	2030	1768	1559	1536	1527	1606	1714	1818	2088	2210	2515	2550	2485	2344	2361	2278	2024	2029	1865	1934	1941	1806	1939	1984	1882	1938	2062	2068	2166	2324	2484	2497	2557	2547	2663	2802	2759	2865	2938	2907	3041	2969	3097	3128	3163	3298	3369	3475	3521
2176	1920	1759	1581	1524	1450	1512	1628	1755	1876	2020	2089	2246	2284	2144	2072	2038	2046	1886	1840	1829	1942	2032	2067	2095	2113	2136	2189	2283	2349	2363	2637	2809	2777	2860	2947	3032	3125	3154	3214	3299	3352	3283	3351	3521	3559	3625	3631	3684	3647
2142	2090	1814	1677	1567	1597	1564	1575	1658	1753	1838	1967	1997	2050	1982	1958	1947	1943	2033	1957	2046	2113	2284	2380	2473	2427	2494	2529	2602	2851	3028	3091	3236	3356	3408	3447	3438	3509	3484	3637	3668	3554	3713	3658	3969	4000	4047	3869	3953	3736
2140	2053	1924	1788	1750	1639	1661	1711	1745	1849	1881	1955	2217	2247	2197	2189	2288	2151	2230	2426	2443	2585	2787	2866	3023	2922	2933	3003	3065	3217	3311	3653	3683	3838	3752	3745	3847	3755	3646	3733	3693	3795	3712	3774	3958	4171	4168	4127	3890	3563
1997	2008	1929	1893	1979	1878	1974	2040	2101	2206	2245	2321	2476	2464	2585	2530	2615	2662	2744	2692	2771	3037	3128	3140	3253	3376	3421	3493	3549	3523	3633	3675	3709	3749	3810	3738	3742	3701	3662	3581	3650	3566	3632	3372	3581	3814	3833	3998	3704	3469
1807	1896	2027	2058	2124	2279	2149	2224	2177	2269	2286	2418	2439	2458	2446	2615	2810	2894	2835	2912	3033	3157	3364	3332	3467	3593	3717	3601	3615	3760	3539	3557	3705	3757	3813	3792	3799	3660	3585	3556	3501	3498	3450	3422	3504	3553	3643	3719	3641	3618
1924	1977	2064	2118	2159	2172	2212	2192	2254	2254	2263	2239	2299	2462	2391	2562	2841	2907	3036	3170	3360	3383	3524	3622	3887	4049	4015	4029	3982	3913	4018	3951	4203	4155	4154	4226	4213	4079	4091	4109	3931	3902	3714	3884	4052	4081	4082	3970	3970	3932
1926	2013	2118	2154	2131	2241	2244	2218	2183	2245	2243	2274	2391	2582	2668	2825	2875	3135	3367	3712	3811	3865	3815	4281	4371	4471	4435	4598	4603	4664	4739	4721	4823	4860	4853	4836	4698	4641	4709	4610	4625	4630	4497	4547	4722	4721	4744	4606	4439	4524
1800	1893	1984	2020	2119	2117	2211	2264	2210	2237	2461	2524	2785	2925	3020	3136	3264	3581	3681	3913	4087	4116	4152	4288	4560	4653	4644	4726	4851	4822	4903	5034	4942	4961	4812	4724	4662	4718	4690	4610	4588	4554	4660	4759	4697	4874	5040	4740	4674	4433
1694	1675	1795	1887	1948	2024	2112	2080	2140	2264	2370	2494	2668	2772	2973	3265	3242	3382	3597	3583	3758	3866	3932	3823	4110	4246	4166	4329	4408	4278	4371	4445	4302	4312	4283	4128	4071	4102	4140	4091	3983	3927	4038	3947	4063	4214	4390	4402	4222	4275
1512	1590	1616	1697	1890	1949	2048	2053	2116	2250	2333	2433	2531	2628	2663	2811	3045	3207	3237	3294	3303	3442	3582	3419	3633	3752	3844	3866	3725	3793	3669	3576	3720	3571	3585	3756	3722	3707	3566	3587	3444	3320	3353	3393	3426	3638	3767	3744	3855	3798
1516	1590	1652	1695	1814	1839	1869	1909	2062	2121	2157	2307	2318	2540	2543	2733	2858	3131	3193	3173	3146	3191	3439	3550	3534	3676	3872	3775	3730	3856	3558	3587	3609	3524	3567	3732	3708	3718	3677	3660	3461	3378	3538	3358	3570	3445	3549	3653	3723	3606
1771	1687	1757	1736	1761	1677	1789	1793	1792	1950	1932	2188	2321	2549	2679	2764	2869	3057	3142	3221	3134	3211	3359	3448	3658	3670	3882	3994	3937	3899	3944	3844	4003	3945	3854	4020	3860	3869	3713	3782	3727	3837	3835	3904	3759	3913	3983	3726	3786	3821
1833	1868	1804	1696	1775	1696	1761	1683	1711	1785	1817	2022	2085	2317	2516	2435	2643	2879	3016	3129	3141	3148	3281	3328	3508	3533	3668	3781	3817	3735	3942	3946	3843	4036	4059	3921	3899	3923	3791	3811	3917	4034	4101	4079	4053	4015	3947	3712	3762	3784
1804	1820	1771	1734	1647	1641	1542	1548	1523	1552	1647	1781	1773	2035	2044	2130	2314	2389	2446	2536	2830	2836	2824	2868	3054	3108	3071	3458	3311	3308	3570	3573	3611	3758	3682	3674	3643	3505	3526	3571	3711	3798	3786	3855	3716	3831	3590	3563	3582	3624
1789	1768	1676	1629	1604	1547	1584	1496	1510	1519	1570	1638	1647	1834	1858	2069	2061	2215	2184	2344	2537	2521	2535	2728	2762	2936	2908	2973	3108	2973	3240	3407	3445	3529	3417	3551	3493	3244	3392	3431	3500	3639	3634	3624	3594	3562	3280	3318	3303	3504
1745	1772	1743	1707	1644	1637	1670	1619	1506	1544	1479	1598	1663	1715	1956	2041	2173	2291	2387	2449	2620	2683	2857	2752	2883	2914	2861	3092	3196	3326	3510	3731	3772	3860	3678	3684	3618	3413	3521	3653	3706	3843	3721	3682	3754	3558	3468	3290	3431	3611
1714	1764	1734	1735	1736	1748	1728	1705	1627	1598	1666	1693	1757	1963	2159	2364	2617	2711	2676	2861	2972	3216	3111	3112	3141	3452	3470	3575	3799	3847	3994	4165	4143	4263	4116	3906	3812	3702	3875	3890	4071	4074	4129	4176	4234	4122	3876	3724	3723	3821
1719	1664	1780	1735	1760	1798	1873	1809	1687	1802	1902	1901	1987	2219	2329	2684	2918	3099	3035	3152	3405	3668	3612	3453	3559	3794	3819	3858	4152	4314	4245	4486	4502	4329	4280	4033	3985	4013	3970	4029	4153	4071	4176	4236	4337	4352	4147	4075	4044	3900
1592	1591	1647	1672	1673	1732	1806	1834	1860	1928	1999	2117	2255	2328	2662	2819	3116	3127	3154	3245	3467	3664	3634	3575	3671	3936	3823	4021	4036	4116	4141	4288	4120	4086	4202	3912	4098	3888	3901	3963	3891	3818	3888	3990	4009	3979	4068	3880	3796	3754
1497	1591	1559	1551	1690	1750	1847	1810	2018	2078	2187	2410	2458	2665	2905	2951	3100	3213	3236	3128	3471	3713	3660	3514	3650	3718	3857	3704	3845	3929	3822	3927	3893	3779	3864	3922	3890	3719	3705	3660	3461	3416	3446	3459	3584	3605	3695	3792	3613	3579
1532	1491	1544	1657	1747	1823	1920	2085	2228	2237	2508	2745	2724	2891	3108	3240	3436	3545	3581	3516	3637	3803	3832	3780	3940	4091	4122	3955	4013	4026	3892	4078	3968	3833	4004	4020	4021	3861	3824	3681	3612	3519	3455	3388	3526	3610	3709	3746	3827	3545
1481	1590	1635	1710	1874	2002	2067	2244	2417	2617	2699	3002	3006	3266	3410	3776	3926	4018	4032	3998	4361	4401	4331	4462	4434	4819	4694	4710	4707	4700	4507	4590	4446	4402	4644	4394	4408	4388	4307	4188	4056	3979	4007	3951	4105	4115	4106	4185	4114	3978
1520	1490	1689	1837	1922	2031	2268	2326	2571	2747	3009	3043	3400	3428	3849	4081	4274	4396	4331	4514	4580	4930	4864	4879	4899	4896	4969	5077	5071	5052	4767	4996	4979	4897	4867	4801	4908	4748	4739	4501	4423	4254	4409	4378	4392	4570	4506	4541	4416	4199
1502	1579	1634	1722	1753	1972	2084	2322	2468	2683	2901	3104	3146	3389	3591	3867	4035	4259	4138	4294	4492	4619	4577	4500	4609	4672	4670	4674	4693	4704	4615	4678	4731	4689	4625	4444	4618	4602	4525	4296	4238	4056	4127	4027	4201	4259	4183	4272	4234	4010
1592	1529	1570	1547	1668	1778	1995	2076	2255	2526	2557	2773	2919	3038	3413	3416	3576	3584	3779	3664	3765	3856	3942	3976	4009	4306	4020	4072	4241	4094	4040	4167	3971	4168	4141	4063	4076	3973	3922	3797	3655	3475	3594	3580	3615	3578	3688	3697	3729	3631
1641	1621	1558	1572	1618	1737	1919	2076	2126	2288	2431	2542	2787	2881	3113	3205	3202	3292	3355	3428	3499	3583	3721	3763	3931	3878	3709	3878	3953	3836	3698	3740	3895	3837	3854	3991	3959	3777	3926	3636	3629	3312	3301	3419	3388	3445	3550	3650	3590	3499
1799	1755	1764	1695	1697	1721	1864	1834	2054	2181	2326	2384	2675	2666	2817	3001	3045	3081	3114	3352	3382	3558	3613	3719	4024	3980	3797	3807	3837	3750	3912	4055	3982	4003	4133	4207	4146	4175	3981	3917	3899	3780	3763	3768	3757	3715	3716	3839	3705	3643
1786	1867	1796	1805	1754	1792	1951	1946	1961	2032	2173	2308	2399	2376	2610	2759	2849	2928	3184	3357	3401	3460	3463	3739	3971	3827	3763	3791	3884	3935	4100	4128	4170	4448	4289	4349	4275	4173	4091	4098	4255	4035	4046	4198	4270	4085	4126	3921	3978	3983
1798	1842	1863	1816	1819	1923	1825	1733	1919	1884	1900	2052	2056	2076	2168	2389	2377	2576	2815	2846	2881	2899	3026	3307	3343	3378	3408	3460	3475	3581	3822	3880	4091	4131	4084	4095	3968	4033	3859	3869	3970	4038	3953	4164	4159	4015	4014	3946	3931	3996
1700	1734	1722	1757	1714	1747	1743	1641	1643	1658	1648	1714	1769	1773	1756	1892	1930	2156	2361	2291	2353	2446	2618	2832	2857	2760	2886	3004	3018	3219	3369	3537	3525	3596	3730	3779	3589	3573	3563	3623	3728	3897	3681	3782	3705	3763	3632	3664	3723	3968
1700	1690	1772	1549	1669	1632	1552	1558	1567	1487	1554	1480	1600	1587	1616	1760	1891	2032	2115	2142	2131	2329	2359	2663	2643	2720	2694	2723	2811	3047	3292	3369	3518	3574	3607	3582	3572	3500	3514	3695	3756	3843	3741	3695	3590	3516	3616	3620	3765	3791
1723	1667	1668	1697	1628	1544	1599	1543	1533	1539	1494	1545	1594	1674	1691	1940	1971	2177	2313	2315	2418	2665	2848	2882	3018	3136	3136	3127	3281	3481	3705	3955	3850	3905	3971	3859	3992	3927	3964	4026	4071	4102	4219	4039	3923	3873	3953	3929	3925	4112
1692	1840	1680	1747	1663	1663	1577	1539	1533	1554	1656	1790	1855	2047	2102	2264	2524	2648	2855	2817	3089	3218	3313	3466	3584	3848	3855	3874	4057	4062	4310	4615	4529	4464	4505	4393	4328	4355	4323	4449	4514	4292	4461	4436	4389	4248	4271	4327	4194	4241
1782	1796	1747	1860	1745	1771	1673	1771	1801	1938	2018	2094	2208	2392	2503	2576	2812	2927	3081	3277	3466	3618	3494	3661	3897	3965	4081	4196	4330	4363	4494	4472	4310	4255	4174	4255	4119	4160	4247	4152	4404	4203	4258	4238	4111	4238	4138	4240	4308	4137
1737	1711	1860	1816	1816	1829	1871	1892	2057	2160	2233	2398	2344	2487	2486	2651	2773	2886	3034	3109	3227	3123	3325	3458	3653	3571	3867	3813	3901	3832	3949	3685	3647	3715	3576	3778	3775	3706	3785	3781	3745	3687	3589	3578	3438	3546	3775	3764	3848	3793
1608	1730	1773	1767	1820	1890	1992	2080	2231	2273	2447	2479	2629	2699	2719	2755	2909	3011	3006	3109	3078	3007	3183	3456	3413	3533	3532	3655	3600	3749	3549	3496	3376	3357	3505	3575	3635	3514	3483	3568	3431	3405	3182	3188	3187	3285	3568	3571	3612	3539
1659	1682	1802	1901	1938	1997	2121	2175	2203	2418	2610	2805	3002	3092	3139	3312	3326	3239	3312	3336	3398	3368	3523	3611	3799	3918	3980	4094	4234	4139	4262	4003	4084	3914	4125	3948	4068	4052	4006	3878	3924	3844	3819	3725	3922	3847	3988	3978	3979	4184
1936	1872	2021	2074	2194	2103	2341	2287	2558	2773	2931	3182	3467	3380	3488	3506	3655	3647	3781	3769	3999	4054	4022	4165	4476	4699	4844	5050	5168	5153	5142	4999	5091	4965	4968	4883	4939	4910	4936	4972	4890	5011	4955	4909	4726	4726	4910	4798	4842	4880
2057	2080	2247	2375	2402	2362	2419	2418	2540	2790	2886	2963	3127	3375	3242	3500	3502	3699	3954	3834	3877	3883	4026	4122	4468	4807	4926	5161	5141	5144	5360	5261	5187	5127	5280	5172	5217	5136	5112	5161	5023	5049	5084	5088	4989	5156	5217	5177	5027	4821
2122	2149	2270	2311	2334	2368	2301	2379	2456	2494	2709	2697	2793	2843	2912	2942	3144	3208	3316	3379	3378	3304	3480	3639	3751	4271	4331	4209	4400	4476	4471	4333	4417	4632	4608	4550	4619	4534	4415	4234	4348	4210	4287	4273	4380	4274	4416	4287	4378	4312
2104	2132	2127	2170	2188	2159	2233	2109	2169	2210	2357	2408	2537	2634	2773	2809	2766	2921	2882	2987	2931	2886	3070	3212	3228	3507	3555	3734	3813	3902	3746	3932	3892	3915	3965	4016	3960	3864	3888	3718	3683	3636	3626	3616	3604	3622	3713	3807	3893	3765
2078	2245	2175	2234	2119	2130	2124	2090	2046	1980	2150	2193	2321	2329	2487	2457	2471	2509	2638	2601	2603	2714	2772	2914	3058	3217	3333	3439	3514	3367	3542	3615	3632	3644	3663	3734	3629	3612	3688	3622	3609	3474	3379	3502	3393	3498	3555	3518	3527	3332
2210	2249	2209	2319	2189	2109	1981	1982	1859	1878	1828	1812	1783	1821	1858	1858	1835	1960	1962	2080	2102	2149	2374	2445	2553	2705	2819	2857	2891	2896	2986	2928	3036	3105	3098	3053	3017	3014	3065	3179	3291	3242	3221	3208	3275	3269	3237	3097	3176	2928
2334	2317	2325	2269	2118	2117	1976	1870	1755	1644	1613	1481	1562	1432	1400	1465	1542	1552	1648	1659	1717	1736	1843	1930	1823	1979	2025	2024	2130	2173	2193	2280	2366	2516	2388	2390	2362	2320	2308	2409	2396	2509	2563	2658	2598	2556	2687	2610	2546	2399
2207	2199	2249	2174	2089	2001	1934	1896	1740	1617	1553	1469	1343	1357	1417	1510	1576	1650	1653	1746	1731	1709	1598	1694	1560	1670	1544	1559	1605	1521	1702	1616	1777	1795	1815	1731	1720	1753	1744	1776	1725	1739	1812	1852	1842	1968	1914	1911	1893	1826
2252	2105	2113	2092	2086	2021	1901	1761	1609	1581	1531	1455	1456	1492	1473	1676	1778	1957	2010	1959	1904	1896	1794	1752	1679	1641	1617	1513	1577	1514	1552	1535	1571	1553	1589	1490	1461	1555	1419	1472	1503	1555	1520	1543	1567	1496	1597	1512	1542	1666
2129	2172	2130	2109	2009	1982	1824	1731	1629	1631	1482	1528	1465	1504	1600	1713	1769	2001	2198	2112	2088	2092	2007	1844	1804	1764	1726	1605	1575	1669	1616	1602	1646	1606	1605	1530	1556	1505	1551	1532	1580	1574	1605	1592	1729	1586	1599	1600	1529	1559
2192	2270	2133	2162	2061	2080	1947	1799	1690	1685	1532	1599	1449	1491	1471	1627	1728	1886	1873	2065	1993	1998	1965	1959	1856	1790	1757	1716	1687	1713	1645	1580	1705	1615	1587	1591	1691	1580	1620	1719	1718	1767	1843	1849	1689	1711	1669	1677	1654	1657
2243	2286	2141	2173	2131	2028	1918	1795	1760	1722	1576	1538	1524	1484	1445	1558	1649	1792	1854	1826	1928	1934	1908	2024	1836	1828	1781	1745	1803	1737	1699	1677	1676	1684	1657	1610	1647	1590	1687	1720	1845	1837	1849	1807	1849	1850	1810	1765	1686	1770
2153	2178	2172	2112	2132	2044	2002	1964	1800	1715	1634	1535	1570	1547	1628	1551	1625	1771	1836	1775	1866	1935	1876	1901	1911	1837	1817	1794	1735	1865	1780	1816	1714	1686	1622	1529	1560	1590	1722	1682	1781	1812	1790	1807	1789	1852	1827	1841	1656	1722
2070	2197	2088	2039	2104	2040	1920	1905	1765	1694	1665	1641	1586	1671	1582	1642	1744	1817	1821	1863	1856	1977	1951	1969	1950	1928	1869	1855	1821	1899	1859	1689	1844	1648	1609	1585	1554	1582	1642	1730	1749	1762	1769	1875	1801	1880	1824	1786	1781	1778
1944	2049	2098	2170	2053	2083	2026	1874	1765	1684	1706	1553	1581	1498	1600	1603	1697	1762	1790	1853	1982	1915	2024	1970	1963	1926	1857	1896	1864	1892	1805	1693	1735	1744	1592	1545	1552	1566	1540	1717	1721	1756	1814	1816	1807	1788	1770	1837	1770	1764
2097	2153	2067	2036	1943	1990	1925	1847	1811	1651	1629	1592	1536	1496	1521	1497	1656	1713	1867	1954	1986	1946	1976	1981	1990	2006	1944	1880	1869	1785	1747	1766	1694	1717	1595	1539	1537	1642	1562	1674	1602	1729	1751	1786	1835	1788	1763	1797	1820	1722
1999	2061	1953	1870	1876	1799	1845	1779	1685	1683	1579	1549	1503	1480	1490	1564	1607	1710	1751	1839	1883	1970	2021	2028	1958	1939	1928	1835	1811	1773	1771	1724	1703	1640	1600	1544	1482	1610	1537	1600	1701	1712	1785	1798	1792	1785	1779	1761	1672	1760
2103	2035	2072	1991	1820	1946	1809	1714	1676	1662	1644	1575	1567	1565	1519	1618	1608	1599	1669	1736	1801	1808	1920	1951	1944	1874	1877	1854	1803	1726	1668	1676	1631	1586	1556	1533	1558	1680	1626	1799	1777	1874	1818	1778	1843	1795	1798	1806	1703	1728
2093	2034	2009	1979	1939	1897	1882	1763	1705	1819	1676	1786	1746	1621	1588	1740	1601	1664	1695	1742	1793	1813	1841	1913	1887	1957	1829	1821	1895	1824	1771	1796	1787	1735	1597	1639	1757	1725	1747	1772	1830	1797	1887	1897	1832	1836	1951	1840	1812	1735
2084	2017	2036	1867	1966	1988	1869	1805	1878	1886	1914	1937	1742	1693	1663	1634	1587	1693	1700	1760	1881	1889	1957	1933	1994	1926	1941	1932	1929	1856	1804	1780	1753	1669	1732	1638	1643	1673	1730	1727	1773	1770	1828	1848	1828	1821	1831	1725	1764	1743
1904	1934	1841	1847	1827	1824	1897	1858	1883	1870	1850	1850	1778	1679	1610	1708	1627	1671	1772	1840	1868	1954	1916	1985	1996	1935	1867	2005	1894	1785	1734	1778	1725	1654	1668	1567	1569	1699	1663	1608	1649	1740	1789	1751	1667	1684	1750	1698	1611	1553
1973	1926	1819	1852	1842	1906	1867	1854	1755	1878	1755	1800	1756	1618	1537	1597	1580	1677	1808	1888	1877	1930	1991	1916	1939	1931	1909	1891	1787	1747	1688	1615	1644	1537	1494	1648	1586	1557	1599	1610	1647	1678	1606	1747	1618	1651	1626	1574	1600	1599
2015	2039	1906	1876	1842	1806	1756	1756	1793	1801	1740	1738	1632	1581	1644	1622	1634	1732	1780	1849	1886	1911	1909	1950	1910	1778	1841	1806	1780	1739	1681	1546	1570	1649	1585	1616	1621	1616	1717	1790	1732	1801	1642	1785	1717	1673	1658	1640	1707	1649
2091	2032	1997	1869	1918	1880	1867	1773	1756	1871	1833	1870	1806	1757	1839	1640	1710	1789	1889	1831	1909	1901	1985	1945	1949	1923	1895	1774	1831	1782	1713	1750	1773	1676	1693	1676	1670	1768	1734	1683	1673	1664	1699	1768	1655	1702	1681	1729	1698	1715
2022	2070	1992	1960	1919	1822	1800	1775	1808	1939	1915	1918	1846	1869	1787	1780	1731	1746	1755	1783	1706	1849	1745	1715	1688	1711	1731	1642	1573	1605	1612	1610	1581	1558	1552	1638	1527	1455	1499	1525	1526	1553	1551	1553	1487	1502	1486	1478	1490	1466
2160	2059	2034	2001	1891	1809	1808	1694	1750	1766	1774	1716	1727	1719	1550	1551	1542	1539	1508	1467	1521	1491	1478	1523	1448	1520	1533	1565	1508	1575	1517	1495	1487	1531	1563	1441	1556	1501	1421	1569	1477	1511	1552	1515	1459	1557	1540	1456	1439	1577
2091	2017	1977	1923	1841	1758	1804	1658	1626	1696	1661	1698	1578	1621	1532	1529	1487	1521	1481	1523	1586	1526	1511	1528	1664	1624	1741	1752	1781	1784	1806	1841	1768	1804	1914	1921	1913	1876	1987	1990	1935	1847	1950	1951	1980	2012	2053	1989	2032	2085
2006	1980	2002	1975	1898	1796	1773	1694	1679	1706	1713	1702	1688	1855	1741	1759	1748	1810	1835	1876	1927	1876	2034	2006	2112	2220	2288	2253	2445	2401	2362	2334	2396	2343	2496	2478	2548	2551	2618	2619	2621	2619	2649	2546	2716	2703	2664	2776	2732	2833
1930	1946	1944	1880	1901	1788	1749	1752	1764	1924	1837	1948	2002	1993	2066	2075	2222	2163	2391	2332	2356	2452	2598	2483	2572	2729	2802	2897	2877	2945	2975	3091	3147	2935	3106	3137	3237	3218	3325	3187	3281	3284	3270	3162	3133	3146	3102	3153	3398	3287
1943	1954	1919	1943	1953	1965	1883	1947	1884	1908	1976	2073	2212	2213	2304	2488	2637	2751	2742	2880	2865	2913	3000	3021	2930	3059	3149	3346	3258	3356	3386	3363	3404	3451	3257	3407	3388	3477	3532	3553	3592	3634	3633	3525	3402	3381	3138	3214	3285	3344
1888	1994	1961	2079	2249	2162	2093	2037	2047	2180	2093	2114	2257	2396	2570	2627	2897	3065	3094	3119	3225	3193	3231	3211	3275	3283	3374	3446	3569	3483	3766	3643	3591	3627	3587	3467	3385	3573	3598	3669	3851	3833	3848	3741	3767	3493	3437	3287	3245	3423
1951	2046	2137	2126	2316	2255	2229	2176	2120	2192	2227	2212	2348	2548	2790	2937	3294	3410	3469	3595	3584	3696	3763	3857	3749	3841	3843	3953	4006	4142	4212	4279	4205	4217	4258	3885	4104	3946	4005	4140	4277	4244	4129	4242	4006	3959	3872	3879	3910	4138
1877	1997	2069	2244	2301	2211	2190	2170	2150	2217	2308	2387	2595	2821	3002	3182	3591	3750	3791	3871	3965	4044	4232	4322	4250	4258	4240	4288	4367	4478	4597	4665	4760	4670	4794	4556	4600	4603	4491	4599	4612	4450	4549	4536	4442	4462	4433	4565	4480	4693
1859	2051	2132	2199	2231	2117	2198	2141	2161	2301	2272	2320	2519	2757	2997	3251	3598	3616	3830	3892	4012	4154	4276	4321	4279	4221	4388	4238	4308	4345	4478	4600	4598	4763	4605	4663	4508	4488	4332	4525	4514	4518	4374	4305	4390	4365	4379	4384	4502	4484
1948	1980	2099	2107	2241	2179	2111	1990	2171	2098	2191	2240	2391	2573	2787	2954	3293	3326	3388	3555	3759	3691	3745	3724	3774	3824	3688	3820	3808	3982	4087	4072	4228	4005	3949	3950	3955	4006	3959	4074	4140	4113	4022	3981	3960	3768	3721	3736	3841	3814
1901	2012	2073	2140	2217	2080	2135	2092	2152	2297	2244	2160	2292	2452	2572	2679	2897	3008	3160	3239	3169	3316	3362	3391	3377	3375	3267	3311	3380	3534	3629	3655	3666	3517	3559	3434	3482	3362	3640	3655	3589	3733	3442	3544	3369	3213	3252	3244	3181	3460
1872	1984	2109	2176	2206	2218	2162	2244	2150	2270	2183	2134	2247	2326	2577	2629	2660	2778	2937	2951	3006	3076	3221	3125	3215	3158	3157	3292	3341	3347	3441	3515	3422	3473	3423	3381	3261	3387	3351	3482	3536	3449	3331	3237	3249	3131	3112	3146	3070	3330
1983	2068	2029	2122	2105	2087	2039	2077	2062	2088	2101	2100	2164	2276	2463	2429	2677	2786	2801	2784	2805	2882	2998	3090	3001	3090	3159	3139	3237	3293	3486	3546	3550	3516	3482	3459	3541	3371	3585	3607	3498	3514	3493	3447	3448	3450	3416	3463	3427	3453
1989	1937	1938	1839	1978	1830	1854	1842	1869	1938	1856	1837	1906	2015	2123	2113	2354	2536	2537	2645	2689	2690	2715	2768	2867	2944	2990	3049	2997	3233	3491	3478	3533	3495	3540	3499	3509	3670	3674	3705	3698	3599	3603	3749	3805	3914	3917	3822	3716	3777
1858	1966	1799	1761	1775	1707	1762	1753	1791	1794	1731	1747	1839	1812	1928	2021	2036	2261	2319	2305	2334	2353	2454	2361	2544	2623	2584	2642	2834	2937	3060	3190	3228	3319	3301	3360	3399	3392	3450	3403	3433	3337	3498	3642	3756	3755	3792	3731	3700	3649
1840	1827	1795	1658	1721	1694	1679	1767	1838	1798	1770	1823	1850	1806	1883	1851	1898	1973	2045	1971	2037	2017	2066	2036	2240	2189	2266	2268	2485	2638	2670	2880	2968	2947	2908	3003	3208	3082	3169	3061	3017	3101	3179	3111	3435	3348	3514	3530	3423	3359
1935	1827	1700	1774	1684	1765	1753	1830	1864	1880	1889	1847	1819	1846	1784	1842	1811	1826	1953	1918	1891	1992	2045	2130	2138	2206	2171	2296	2291	2482	2680	2691	2858	2979	2956	3039	3078	3092	3020	2932	3136	3015	2997	3194	3203	3310	3393	3498	3386	3251
1962	1953	1985	1867	1858	1806	1827	1898	1913	1729	1883	1729	1816	1766	1770	1819	1863	1930	1934	1917	2042	2100	2155	2214	2318	2356	2525	2576	2609	2683	2764	2967	3118	3139	3278	3295	3316	3187	3316	3335	3389	3403	3529	3389	3628	3789	3839	3761	3708	3584
2091	2016	2020	1944	1883	1878	1794	1801	1893	1793	1755	1812	1805	1815	1842	1994	2064	2088	2235	2165	2177	2217	2348	2337	2562	2757	2883	2977	2972	3117	3280	3380	3527	3524	3572	3612	3548	3600	3678	3825	3750	3688	3851	3961	3914	4075	4057	4157	4030	4022
1984	2086	1993	2020	1952	1939	1958	1911	2007	2020	1899	1961	2001	2173	2174	2271	2430	2521	2574	2645	2542	2575	2622	2649	2819	2890	3044	3226	3371	3265	3511	3470	3621	3792	3621	3676	3718	3757	3756	3799	3859	3815	3922	3816	3877	3906	3934	3941	3967	3906
2100	2121	2096	2096	2147	2176	2131	2174	2153	2100	2126	2182	2295	2340	2429	2587	2762	2671	2842	2746	2750	2735	2911	2851	3014	3078	3285	3255	3386	3483	3415	3516	3618	3658	3701	3561	3702	3614	3527	3710	3684	3714	3702	3580	3561	3530	3606	3601	3568	3670
2199	2255	2186	2257	2311	2301	2317	2190	2178	2085	2178	2223	2301	2455	2610	2595	2796	2755	2876	2787	2835	2925	3007	2998	3057	3073	3296	3353	3388	3624	3534	3710	3608	3641	3635	3598	3608	3570	3581	3669	3738	3779	3756	3652	3463	3457	3415	3497	3444	3420
2242	2399	2391	2443	2437	2302	2325	2229	2187	2209	2103	2167	2280	2311	2500	2593	2632	2863	2895	2887	2928	2949	3013	3044	3203	3427	3415	3528	3591	3745	3880	3889	3905	3809	4028	3773	3827	3826	3831	4050	4072	4101	4124	4030	3932	3778	3578	3657	3667	3642
2426	2355	2449	2531	2543	2512	2432	2400	2311	2237	2138	2159	2368	2385	2534	2713	2841	3082	2962	3056	3097	3168	3187	3243	3480	3631	3731	3942	4034	4136	4104	4259	4291	4436	4307	4457	4314	4319	4470	4320	4408	4360	4320	4310	4239	3978	4085	4067	4072	4044
2428	2334	2463	2542	2624	2529	2436	2420	2243	2333	2236	2329	2299	2593	2708	2823	3052	3119	3254	3356	3348	3482	3470	3587	3779	3798	4126	4048	4052	4167	4391	4463	4535	4500	4647	4535	4516	4522	4732	4716	4648	4539	4609	4497	4406	4421	4287	4288	4438	4450
2274	2361	2407	2426	2438	2511	2451	2334	2261	2353	2324	2314	2373	2610	2712	2734	3003	3060	3228	3211	3292	3302	3392	3525	3590	3707	3885	3940	4017	4205	4242	4315	4436	4434	4367	4379	4381	4238	4359	4424	4503	4525	4497	4328	4279	4111	4165	4162	4259	4386
2185	2238	2238	2375	2444	2360	2298	2299	2284	2319	2270	2297	2332	2548	2496	2417	2793	2789	2865	3068	3062	3154	3167	3144	3302	3422	3513	3682	3890	4002	4011	4011	4107	4045	3907	3949	3836	3879	4020	4007	4106	4077	4055	4012	3966	3848	3725	3687	3703	3705
2165	2190	2318	2265	2318	2306	2275	2259	2213	2235	2261	2389	2408	2419	2281	2405	2573	2567	2650	2844	2876	2825	2938	2846	3080	3152	3161	3389	3581	3640	3817	3868	3913	3771	3723	3572	3606	3662	3595	3807	3746	3828	3894	3777	3572	3528	3369	3300	3220	3266
2213	2209	2282	2321	2240	2261	2387	2217	2167	2168	2156	2203	2197	2233	2294	2245	2376	2457	2556	2636	2608	2600	2700	2732	2888	2937	3080	3265	3392	3460	3524	3546	3658	3749	3650	3762	3699	3772	3779	3816	3800	3752	3812	3741	3707	3383	3471	3349	3383	3325
2170	2188	2160	2116	2141	2105	2069	1984	1948	1949	1990	1995	2061	2006	2035	1981	2049	2200	2236	2308	2313	2406	2430	2531	2699	2912	2933	3114	3223	3340	3372	3456	3517	3478	3627	3653	3806	3864	3928	3898	3990	3918	3978	3872	3905	3712	3730	3848	3779	3894
2186	2150	2068	2021	2011	1936	1907	1928	1752	1795	1771	1806	1743	1845	1819	1725	1839	1857	1955	1923	2080	2086	2197	2226	2365	2433	2602	2810	3021	3048	3206	3293	3351	3311	3387	3474	3668	3698	3717	3722	3800	3859	3796	3885	3839	3786	3926	3927	4021	4079
2236	2180	2025	2012	1992	1917	1904	1747	1713	1713	1714	1632	1704	1736	1736	1713	1641	1722	1664	1709	1777	1746	1801	1818	1881	2141	2226	2358	2583	2710	2715	2731	2833	2897	3028	2988	3165	3249	3232	3175	3219	3195	3309	3366	3458	3753	3626	3550	3788	3537
2253	2203	2087	2154	2049	1937	1954	1767	1864	1685	1711	1637	1662	1644	1612	1631	1619	1661	1629	1607	1707	1720	1727	1674	1842	1963	1889	2122	2126	2177	2353	2401	2488	2596	2750	2809	2964	2942	2929	2882	2844	2800	2855	2936	3178	3250	3414	3583	3454	3297
2346	2302	2242	2196	2079	2058	1970	1968	1740	1652	1646	1687	1536	1574	1571	1537	1560	1534	1582	1564	1648	1610	1671	1800	1836	1884	2015	2139	2227	2259	2271	2270	2390	2570	2757	2849	3007	3082	3095	3110	3108	2912	2949	3030	3201	3304	3445	3534	3678	3499
2346	2307	2215	2290	2176	2069	2059	1991	1836	1711	1706	1617	1542	1595	1600	1538	1579	1636	1565	1591	1651	1664	1740	1821	1949	2201	2266	2302	2442	2582	2722	2736	2812	2920	3057	3169	3322	3410	3611	3484	3619	3373	3392	3345	3510	3538	3780	3840	3893	3963
2250	2220	2178	2167	2296	2188	2063	1899	2021	1973	1839	1774	1765	1869	1752	1842	1757	1785	1763	1713	1842	1816	1998	1990	2169	2315	2486	2613	2862	2935	3028	3105	3377	3278	3445	3487	3567	3666	3764	3765	3798	3643	3694	3631	3708	3776	3721	3742	3826	3974
2262	2171	2170	2249	2221	2161	2119	2234	2089	2130	2154	2139	2057	2117	2110	2113	2055	2083	2035	2052	2054	2185	2326	2320	2512	2553	2695	2818	3017	3088	3272	3321	3405	3392	3540	3458	3647	3776	3791	3759	3801	3768	3613	3597	3587	3528	3548	3630	3756	3661
2202	2097	2232	2298	2242	2336	2255	2207	2203	2165	2203	2264	2187	2207	2261	2169	2160	2346	2286	2332	2437	2518	2603	2735	2661	2843	2992	3033	3199	3326	3449	3392	3376	3246	3346	3401	3454	3579	3611	3696	3841	3724	3780	3656	3471	3381	3359	3419	3414	3472
2071	2158	2238	2253	2407	2277	2338	2221	2299	2280	2249	2264	2268	2180	2177	2131	2254	2210	2399	2394	2398	2567	2631	2772	2837	2902	3176	3158	3476	3540	3736	3731	3617	3663	3527	3503	3492	3675	3602	3837	3877	3822	3865	3763	3626	3425	3379	3276	3344	3544
2255	2313	2309	2366	2385	2340	2313	2356	2336	2340	2359	2378	2342	2372	2197	2222	2345	2316	2319	2308	2565	2668	2772	2895	2999	3010	3277	3486	3684	3948	4186	4206	4157	4114	4017	4011	3882	4026	4010	4121	4201	4181	4103	4210	3915	3698	3601	3513	3571	3569
2203	2176	2367	2410	2520	2440	2429	2417	2382	2474	2534	2521	2609	2576	2448	2534	2604	2588	2598	2637	2882	2962	2961	3184	3277	3439	3640	3674	4030	4295	4495	4488	4547	4464	4640	4663	4637	4689	4779	4768	4618	4458	4400	4305	4321	4302	4180	4294	4276	4296
2253	2308	2252	2328	2379	2318	2262	2310	2352	2487	2512	2575	2615	2630	2614	2636	2671	2797	2740	2798	2962	3120	3256	3399	3565	3695	4013	4060	4053	4334	4401	4442	4480	4519	4753	4722	4802	5096	5221	5159	5109	4870	4843	4620	4438	4384	4549	4630	4745	4839
2151	2258	2233	2345	2290	2233	2288	2173	2185	2323	2317	2362	2373	2356	2382	2320	2453	2568	2468	2708	2889	2985	3055	3347	3454	3609	3611	3934	3920	4127	4207	4219	4156	4169	4171	4132	4321	4499	4810	4847	4996	4838	4465	4396	4190	4164	4203	4158	4261	4365
2095	2183	2195	2130	2220	2303	2222	2294	2077	2204	2194	2205	2231	2168	2113	2149	2213	2225	2336	2502	2554	2663	2676	2776	2837	3006	3192	3412	3503	3735	3757	3858	3707	3704	3517	3561	3575	3705	3777	3817	4073	4123	4027	3829	3755	3613	3500	3451	3449	3524
1947	2068	2001	2069	2093	2223	2234	2315	2234	2252	2168	2160	2216	2174	2110	2221	2099	2299	2405	2360	2358	2370	2459	2452	2502	2663	2814	3200	3290	3442	3669	3574	3653	3563	3296	3113	3108	3113	3294	3469	3462	3670	3585	3644	3575	3372	3249	3371	3111	3167
1854	1836	1967	1867	2052	2152	2172	2120	2123	2195	2204	2096	2158	2174	2127	2274	2347	2322	2427	2533	2457	2503	2472	2506	2553	2777	2938	3039	3375	3472	3621	3716	3581	3595	3413	3258	3276	3471	3510	3543	3856	3856	3820	3769	3904	3686	3500	3630	3713	3564
1748	1759	1814	1790	1760	1845	1796	1877	1928	1867	1948	1900	1838	2017	2080	2075	2165	2424	2518	2584	2579	2563	2585	2643	2799	3010	3150	3323	3517	3597	3764	3732	3724	3734	3639	3562	3647	3747	3988	4064	4186	4229	4159	4087	4038	4017	4010	4077	4170	4192
1692	1655	1695	1610	1620	1616	1640	1603	1679	1696	1651	1681	1679	1740	1833	1879	2055	2058	2356	2334	2546	2336	2444	2589	2764	2800	3023	3157	3271	3338	3441	3347	3447	3330	3434	3408	3645	3771	3873	4039	4114	4135	3992	4007	3869	3846	3880	3959	4135	4142
1593	1572	1528	1471	1520	1510	1524	1673	1601	1583	1572	1588	1658	1705	1625	1762	1849	1928	1973	2037	2210	2181	2278	2402	2350	2587	2714	2906	2895	2923	3105	2873	2995	2949	3023	3154	3281	3377	3350	3379	3412	3463	3353	3296	3381	3349	3510	3634	3750	3657
1517	1481	1466	1508	1541	1437	1500	1559	1586	1625	1604	1558	1722	1853	1870	1849	1947	1946	2014	2068	2152	2056	2188	2335	2278	2471	2585	2631	2693	2759	2780	2731	2934	2965	2932	2978	2888	2998	3023	3181	3170	3189	3109	3190	3113	3181	3355	3360	3432	3389
1448	1434	1462	1405	1410	1457	1463	1492	1605	1580	1548	1620	1715	1882	1962	2049	2063	2234	2192	2230	2374	2434	2512	2521	2678	2746	2826	2896	2968	2912	3056	3049	3238	3271	3087	3295	3157	3376	3390	3333	3410	3466	3319	3349	3481	3612	3725	3732	3686	3680
1497	1452	1433	1490	1443	1506	1536	1459	1494	1581	1615	1614	1812	1912	2106	2219	2258	2446	2491	2718	2732	2782	2921	3051	3185	3199	3378	3506	3430	3545	3444	3433	3357	3384	3502	3656	3705	3895	4103	4097	4134	3821	3854	3831	3734	3767	3911	4083	4050	3975
1494	1499	1448	1542	1529	1498	1514	1487	1521	1582	1738	1709	1865	2041	2121	2320	2466	2605	2937	2875	3082	3205	3333	3389	3519	3585	3710	3853	3793	3911	3841	3767	3639	3683	3855	3925	4089	4224	4242	4330	4301	4052	4044	3854	3758	3677	3841	3939	4118	4126
1433	1395	1387	1490	1527	1556	1583	1646	1794	1739	1922	1898	2091	2239	2304	2428	2492	2667	2912	2983	3048	3202	3270	3425	3393	3453	3616	3687	3838	3848	4001	3905	3921	4051	4010	4132	4098	4072	3941	4068	3955	3924	3769	3579	3528	3475	3544	3503	3461	3677
1316	1346	1440	1410	1599	1602	1685	1853	1800	1926	2020	2227	2395	2436	2494	2663	2789	2908	2863	3102	3082	3126	3154	3132	3201	3311	3254	3424	3522	3629	3731	4047	4189	4261	4185	3980	3868	3825	3626	3623	3562	3516	3440	3306	3405	3264	3118	3043	3059	3156
1325	1431	1436	1590	1650	1659	1793	1791	1986	2112	2191	2508	2442	2706	2807	2674	2935	2990	3188	3275	3403	3387	3375	3389	3318	3331	3430	3525	3610	3784	3839	4180	4299	4133	3808	3549	3652	3742	3750	3855	3760	3702	3660	3437	3308	3388	3255	3104	2985	2987
1393	1429	1508	1593	1769	1665	1803	1880	1995	2158	2311	2400	2635	2767	3117	3125	3187	3370	3612	3723	4016	4147	4208	4017	4043	3965	4032	4109	4192	4277	4523	4724	4638	4254	3841	3685	3628	3848	4204	4406	4685	4628	4258	4123	3927	4038	3982	3885	3745	3803
1340	1461	1478	1609	1751	1694	1820	1880	1970	2249	2416	2683	2726	3011	3198	3408	3599	3770	4126	4280	4337	4647	4836	4832	4716	4793	4894	4974	4956	5001	5268	5340	5355	4393	3960	3689	3603	3723	4282	4585	5244	5618	5290	4800	4449	4421	4597	4608	4573	4647
1322	1431	1443	1662	1648	1708	1849	1996	2161	2276	2532	2781	2893	3073	3210	3459	3594	3864	3988	4186	4399	4625	4737	4742	4588	4824	4944	5099	5033	5063	5329	5467	5305	4416	3797	3355	3115	3111	3238	4103	4831	5513	5481	5200	4652	4439	4464	4409	4488	4646
1353	1267	1480	1490	1628	1664	1826	2053	2153	2291	2461	2619	2726	2878	2894	3106	3284	3365	3481	3733	3882	3786	3993	4009	4042	4047	4123	4219	4198	4363	4522	4820	4554	3895	2978	2573	2375	2236	2351	3035	3831	4627	4857	4586	4109	3847	3655	3521	3660	3666
1367	1420	1512	1473	1640	1663	1829	1955	2056	2184	2226	2318	2449	2636	2638	2769	2786	2848	2956	2966	3299	3344	3385	3460	3303	3368	3503	3636	3541	3578	3888	4264	4164	3379	2419	2107	1986	1845	2085	2597	3450	3942	4170	3891	3461	3267	3126	3082	3062	3194
1370	1455	1446	1459	1509	1652	1760	1774	1864	1983	2032	2023	2118	2128	2279	2307	2598	2574	2662	2938	3009	2830	2925	2952	3040	3019	3041	3177	3190	3269	3479	3873	3815	3136	2459	2088	2138	2110	2273	2758	3160	3582	3571	3302	3149	3011	3054	3044	3178	3267
1467	1465	1450	1494	1534	1559	1593	1639	1728	1785	1689	1819	1894	1816	1945	2113	2191	2266	2333	2481	2408	2625	2454	2569	2652	2605	2662	2714	2779	2803	2966	3274	3366	2891	2433	2195	2248	2233	2454	2600	3001	3145	3222	2935	2882	2767	2789	2947	3062	3065
1449	1551	1476	1484	1477	1602	1480	1500	1572	1533	1550	1584	1646	1670	1770	1776	1861	2036	1986	2076	2056	1986	2013	2074	2026	2198	2275	2228	2170	2333	2375	2621	2684	2473	2242	2087	2118	2055	2197	2392	2519	2552	2495	2439	2360	2271	2342	2297	2396	2444
1453	1467	1422	1466	1450	1393	1434	1461	1442	1452	1417	1420	1394	1444	1476	1514	1521	1641	1546	1585	1482	1475	1509	1610	1588	1642	1802	1743	1751	1674	1726	1829	1851	1972	1924	1736	1650	1697	1751	1852	1862	1874	1807	1790	1693	1712	1715	1707	1750	1750
1447	1531	1490	1418	1448	1442	1327	1371	1389	1352	1374	1349	1327	1266	1374	1356	1414	1358	1325	1351	1315	1312	1334	1386	1413	1425	1501	1442	1414	1450	1457	1401	1553	1532	1572	1551	1411	1426	1474	1405	1486	1525	1458	1464	1398	1334	1373	1334	1391	1506
1499	1526	1495	1545	1487	1458	1434	1408	1431	1372	1409	1495	1396	1452	1424	1438	1409	1439	1407	1387	1327	1409	1390	1428	1453	1446	1423	1472	1442	1372	1450	1469	1472	1529	1513	1464	1465	1406	1360	1357	1331	1326	1379	1394	1494	1454	1429	1462	1468	1452
1509	1591	1538	1615	1557	1456	1488	1393	1507	1508	1532	1502	1525	1481	1471	1530	1478	1568	1546	1540	1556	1433	1529	1575	1552	1548	1569	1509	1455	1438	1396	1385	1509	1487	1549	1622	1589	1501	1505	1463	1394	1384	1379	1435	1441	1594	1482	1537	1505	1483
1516	1504	1528	1503	1472	1473	1447	1444	1469	1430	1410	1549	1535	1446	1505	1530	1549	1596	1630	1530	1544	1571	1649	1569	1672	1641	1606	1561	1601	1521	1502	1493	1544	1512	1570	1656	1601	1608	1569	1531	1463	1437	1482	1410	1471	1500	1509	1462	1491	1489
1437	1334	1464	1419	1444	1401	1364	1373	1402	1473	1490	1499	1426	1468	1480	1492	1467	1565	1555	1517	1516	1543	1543	1614	1670	1719	1685	1669	1588	1552	1575	1576	1521	1564	1567	1540	1556	1604	1592	1528	1433	1426	1526	1492	1416	1487	1568	1543	1516	1487
1408	1365	1400	1402	1344	1416	1415	1383	1517	1439	1411	1474	1437	1378	1455	1450	1521	1460	1419	1459	1448	1393	1564	1560	1614	1687	1692	1729	1624	1659	1673	1598	1647	1616	1627	1606	1538	1610	1599	1559	1544	1614	1531	1550	1550	1507	1511	1549	1598	1555
1453	1423	1368	1434	1417	1411	1324	1498	1457	1447	1447	1495	1498	1486	1448	1450	1494	1435	1420	1358	1325	1337	1439	1474	1499	1603	1612	1581	1674	1595	1642	1671	1678	1610	1550	1612	1580	1435	1519	1604	1527	1595	1658	1602	1605	1603	1658	1473	1566	1585
1495	1485	1503	1455	1367	1393	1411	1430	1523	1523	1526	1535	1535	1505	1555	1464	1485	1424	1427	1349	1372	1425	1404	1480	1438	1528	1603	1599	1578	1615	1617	1571	1656	1606	1611	1537	1488	1509	1556	1508	1544	1574	1576	1623	1670	1635	1537	1569	1399	1580
1547	1535	1469	1487	1503	1427	1448	1455	1510	1511	1522	1597	1499	1620	1558	1570	1537	1516	1486	1375	1348	1392	1389	1386	1531	1503	1557	1539	1534	1579	1507	1578	1587	1577	1582	1535	1518	1452	1492	1457	1564	1534	1492	1635	1596	1709	1627	1519	1494	1494
1527	1603	1572	1585	1533	1507	1551	1563	1523	1598	1578	1534	1581	1614	1696	1662	1575	1574	1566	1415	1423	1477	1516	1531	1494	1529	1514	1557	1538	1504	1560	1629	1645	1681	1574	1651	1617	1575	1509	1503	1503	1484	1479	1532	1511	1613	1575	1533	1527	1438
1521	1510	1555	1591	1581	1555	1701	1612	1632	1599	1685	1571	1580	1602	1683	1606	1686	1561	1618	1552	1479	1530	1491	1541	1539	1492	1579	1576	1574	1578	1654	1640	1714	1800	1747	1843	1772	1660	1614	1631	1501	1528	1455	1480	1591	1599	1609	1531	1570	1475
1420	1478	1474	1650	1598	1684	1691	1711	1648	1632	1665	1651	1687	1673	1683	1648	1625	1533	1655	1555	1566	1521	1579	1614	1630	1673	1642	1593	1686	1680	1743	1789	1831	1855	1806	1832	1829	1705	1706	1606	1598	1524	1438	1516	1507	1524	1570	1592	1581	1491
1328	1406	1464	1429	1490	1569	1607	1660	1661	1547	1612	1669	1775	1721	1690	1712	1663	1650	1604	1470	1552	1550	1533	1578	1546	1644	1617	1613	1672	1715	1724	1654	1631	1605	1623	1655	1690	1654	1592	1614	1479	1473	1456	1470	1433	1429	1445	1454	1398	1418
1411	1363	1346	1353	1404	1535	1577	1529	1684	1645	1773	1822	1783	1762	1827	1722	1614	1602	1535	1546	1553	1443	1393	1443	1391	1321	1457	1413	1401	1399	1439	1406	1453	1380	1386	1350	1404	1462	1443	1479	1414	1454	1414	1387	1389	1397	1396	1405	1436	1394
1420	1358	1309	1281	1349	1432	1536	1565	1621	1702	1716	1834	1798	1718	1726	1618	1604	1526	1520	1440	1386	1417	1365	1341	1285	1373	1315	1431	1338	1283	1225	1273	1284	1316	1265	1278	1252	1358	1412	1450	1482	1562	1571	1606	1567	1504	1617	1675	1626	1586
1549	1485	1363	1384	1332	1410	1468	1492	1603	1770	1811	1765	1755	1677	1714	1647	1571	1480	1451	1544	1639	1517	1529	1560	1498	1576	1499	1516	1502	1521	1481	1358	1389	1299	1420	1409	1447	1490	1560	1713	1809	1953	2123	2213	2156	2052	2074	2138	2091	2089
1638	1518	1505	1471	1496	1509	1531	1642	1514	1648	1759	1750	1764	1813	1795	1768	1795	1752	1897	1911	1908	1888	1888	1814	1780	1836	1892	1995	1978	1983	1917	1939	2015	1980	2000	1984	2002	1973	2040	2202	2369	2564	2905	2890	2777	2825	2700	2654	2549	2551
1613	1524	1676	1634	1671	1706	1750	1800	1873	1854	1920	1985	2020	2043	2127	2066	2226	2140	2266	2371	2469	2385	2392	2368	2334	2460	2538	2539	2463	2501	2476	2526	2605	2703	2779	2892	2814	2827	2792	2782	2997	3084	3217	3268	3343	3393	3094	2990	3084	2926
1458	1654	1660	1807	1841	1910	1946	1960	2066	2073	2081	2032	2208	2255	2315	2369	2513	2663	2724	2708	2851	2957	2865	2959	2933	2946	2954	2929	2807	2766	2742	2741	2819	2978	3087	3270	3349	3324	3248	3272	3232	3247	3372	3550	3675	3547	3452	3360	3146	3101
1431	1588	1734	1778	1786	1966	1899	2026	1942	2042	1961	2001	2128	2195	2273	2424	2559	2674	2946	3154	3190	3225	3293	3282	3264	3364	3197	3236	3100	2958	2867	2917	2879	3020	3055	3326	3443	3472	3428	3381	3400	3533	3537	3732	3798	3761	3882	3935	3711	3570
1476	1611	1608	1678	1687	1786	1820	1721	1737	1783	1761	1760	1887	2015	2160	2346	2602	2827	2942	3060	3170	3378	3586	3587	3686	3737	3698	3608	3497	3384	3176	3249	3063	3163	3221	3279	3544	3653	3676	3758	3752	3766	3866	4105	4363	4379	4318	4384	4156	4099
1557	1574	1628	1720	1741	1690	1642	1595	1577	1601	1531	1689	1771	1824	2061	2342	2586	2760	2970	3060	3375	3471	3682	3879	4015	3885	3992	4083	3898	3777	3550	3354	3364	3321	3484	3571	3771	3943	3997	4183	4320	4331	4342	4393	4356	4565	4642	4633	4591	4602
1538	1623	1662	1712	1698	1755	1658	1661	1563	1625	1584	1621	1635	1852	1961	2232	2471	2716	2988	3094	3262	3352	3703	3727	3856	4043	4072	4090	3807	3635	3467	3228	3264	3149	3260	3421	3545	3724	4008	4206	4311	4389	4298	4170	4087	4164	4202	4416	4287	4449
1580	1544	1756	1767	1795	1795	1767	1800	1690	1630	1705	1722	1737	1810	2095	2148	2498	2668	2769	2918	2997	3128	3378	3488	3542	3782	3921	3653	3747	3531	3221	3077	2975	2859	2864	3019	2953	3212	3630	3750	3865	3901	3913	3869	3793	3878	3748	3759	3995	4043
1454	1590	1760	1794	1923	1926	1815	1832	1897	1934	1901	1862	1804	1889	2172	2147	2286	2417	2575	2505	2653	2845	2989	3013	3195	3239	3276	3301	3235	3134	3124	2888	2807	2794	2758	2741	2731	2744	2930	3072	3202	3377	3410	3459	3564	3455	3267	3530	3437	3437
1492	1632	1722	1822	1949	1930	1863	2033	1926	1986	1965	1841	1917	2026	2048	2079	2225	2388	2275	2419	2564	2551	2726	2724	2807	2939	2992	3030	2998	2940	2895	2874	2832	2821	2684	2604	2593	2658	2609	2731	3011	3102	3279	3341	3446	3176	3124	3031	2984	3046
1491	1611	1801	1746	1976	1868	1795	1855	1832	1932	1838	1862	1861	1909	2008	2066	2152	2274	2274	2431	2391	2369	2462	2687	2547	2680	2866	2909	2880	2923	2929	3064	2834	2765	2609	2608	2587	2661	2753	2857	3063	3335	3293	3375	3311	3126	3000	2964	3023	3168
1520	1499	1645	1688	1740	1796	1765	1718	1790	1716	1788	1709	1766	1763	1849	1912	2086	2191	2159	2275	2190	2340	2290	2475	2513	2643	2717	2825	2867	2895	2819	2789	2765	2705	2705	2752	2731	2892	2950	3155	3323	3418	3595	3587	3522	3372	3273	3180	3243	3499
1537	1523	1563	1606	1641	1627	1607	1572	1634	1595	1580	1605	1626	1687	1702	1856	1844	1890	2038	2081	2055	2124	2227	2167	2376	2318	2376	2496	2638	2703	2753	2723	2520	2584	2571	2706	2749	2771	2868	3068	3137	3302	3292	3440	3554	3498	3449	3450	3497	3795
1499	1500	1467	1426	1495	1547	1531	1511	1607	1602	1705	1594	1688	1691	1750	1791	1789	1785	1834	1775	1808	1749	1882	1878	1956	2009	2116	2204	2190	2268	2313	2260	2163	2348	2316	2432	2606	2609	2553	2674	2709	2843	2814	2928	2928	3127	3159	3170	3106	3330
1450	1420	1381	1480	1482	1430	1539	1480	1517	1638	1607	1637	1624	1693	1776	1765	1793	1846	1814	1777	1755	1748	1729	1724	1702	1669	1841	1924	1881	1975	2021	2052	2062	2125	2247	2230	2428	2429	2562	2445	2471	2407	2416	2491	2497	2636	2741	2645	2688	2514
1388	1443	1463	1420	1384	1498	1386	1387	1351	1491	1450	1555	1629	1670	1710	1745	1722	1911	1941	1914	1854	1928	1805	1786	1802	1820	1862	2046	1991	2064	2087	2174	2225	2194	2459	2604	2651	2673	2736	2615	2509	2477	2562	2724	2675	2902	2914	2812	2773	2679
1470	1466	1479	1497	1507	1515	1415	1412	1415	1391	1511	1412	1466	1525	1631	1801	2007	2102	2081	2193	2169	2157	2193	2010	1974	2145	2253	2352	2479	2468	2644	2625	2716	2709	2858	2978	3085	3165	3305	3204	3039	3065	3189	3520	3621	3782	3895	3834	3695	3578
1341	1427	1498	1606	1577	1584	1507	1463	1541	1606	1445	1517	1644	1618	1705	1931	2099	2336	2558	2543	2532	2519	2505	2292	2385	2524	2683	2907	3032	2955	2991	3092	3012	3015	3263	3458	3544	3790	3645	3598	3421	3654	3744	3932	4009	4173	4453	4550	4461	4389
1243	1416	1524	1533	1580	1637	1657	1662	1677	1748	1728	1676	1784	1763	1913	1933	2131	2514	2619	2712	2783	2702	2686	2726	2699	2812	2997	3189	3249	3122	3214	3231	3191	3087	3245	3339	3580	3846	3761	3703	3781	3784	3516	3250	3179	3474	3608	3947	4129	4080
1275	1319	1509	1615	1621	1679	1729	1863	1805	1872	1873	1885	1795	1881	1928	2103	2285	2513	2669	2807	2929	2957	2901	2873	2807	3032	3133	3225	3281	3311	3285	3234	3015	2966	3033	3219	3303	3636	3650	3849	3823	3637	2856	2525	2488	2650	2813	3019	3336	3386
1284	1357	1507	1546	1619	1619	1739	1801	1887	1939	1972	1954	1831	1957	1981	2154	2280	2463	2751	2746	2895	2866	2943	2905	2903	3067	3271	3407	3473	3475	3546	3267	3183	2890	2998	3208	3266	3484	3638	3901	4124	3744	3039	2552	2596	2810	2625	2593	2897	3241
1230	1359	1492	1661	1630	1711	1685	1848	1935	2006	2038	1947	1958	1999	2125	2239	2492	2652	2963	3043	3143	3049	3192	3113	3170	3217	3440	3799	3831	3992	4028	3859	3493	3349	3148	3154	3327	3472	3858	4237	4516	4144	3165	2754	3132	3161	2930	2797	2924	3217
1301	1415	1509	1671	1748	1796	1897	1852	2024	2138	2111	2191	2108	2135	2330	2455	2612	2930	3144	3285	3416	3475	3378	3376	3421	3614	3810	4124	4070	4461	4562	4280	4194	3683	3652	3572	3577	3776	4211	4584	4872	4386	3530	3080	3115	3476	3081	2835	3176	3326
1320	1479	1624	1672	1778	1840	1861	1912	2059	2208	2323	2279	2183	2282	2463	2501	2774	3073	3293	3611	3730	3840	3856	3684	3748	3849	4018	4300	4512	4668	4740	4649	4372	4103	4005	4009	4046	4261	4499	4839	4842	4628	3810	3225	3028	2974	3057	3284	3505	3830
1348	1426	1626	1685	1739	1789	1921	1918	2071	2183	2274	2248	2305	2330	2366	2619	2878	3004	3209	3322	3600	3773	3664	3510	3510	3828	3818	4205	4288	4606	4722	4476	4225	4113	3973	3922	4077	4270	4335	4545	4527	4555	3851	3417	3148	3103	3376	3650	4093	4305
1377	1508	1694	1662	1758	1805	1923	1965	1993	2064	2227	2191	2250	2341	2434	2432	2527	2790	2861	2920	3092	3272	3278	3307	3308	3430	3533	3781	3844	4032	4137	4156	3944	3813	3645	3586	3592	3629	3660	3666	3876	3909	3857	3767	3613	3661	3862	4118	4422	4446
1376	1440	1669	1694	1777	1775	1825	1967	1958	2140	2050	2117	2173	2183	2339	2369	2396	2433	2648	2798	2769	2937	2904	2928	2983	2919	3110	3220	3366	3569	3674	3658	3742	3578	3270	3332	3159	3101	3216	3175	3276	3497	3526	3583	3558	3605	3751	3896	3784	3918
1425	1539	1638	1790	1731	1821	1892	1887	1846	2035	2087	2113	2165	2255	2230	2221	2311	2381	2602	2646	2695	2776	2778	2682	2695	2780	2860	3052	3246	3329	3597	3645	3540	3406	3292	3134	3053	3161	3050	3160	3293	3476	3379	3444	3230	3311	3205	3136	3360	3367
1365	1481	1666	1711	1741	1810	1900	1803	1866	1924	1903	1962	1998	2091	2172	2215	2340	2465	2750	2750	2872	2752	2733	2599	2543	2640	2862	3185	3344	3699	3918	3788	3741	3525	3376	3259	3472	3332	3444	3478	3655	3698	3669	3540	3379	3240	3026	3056	2972	3134
1368	1457	1551	1664	1726	1692	1782	1837	1768	1799	1766	1824	1836	1939	2056	2139	2364	2523	2828	2881	2816	2670	2529	2468	2300	2549	2826	3126	3621	3918	4224	4179	3865	3653	3614	3387	3445	3450	3576	3793	3845	4052	4054	3823	3610	3441	3234	3124	3119	3297
1376	1456	1455	1591	1686	1683	1675	1627	1651	1654	1639	1621	1679	1706	1806	1998	2206	2485	2585	2574	2571	2445	2287	2115	2104	2316	2603	3009	3559	3869	4147	3965	3870	3626	3351	3260	3132	3155	3288	3427	3687	3985	3948	3877	3496	3366	3244	3052	2915	3096
1406	1435	1478	1497	1550	1628	1583	1659	1577	1493	1449	1498	1511	1658	1748	1786	1964	2069	2252	2235	2193	2098	1957	1817	1846	1986	2212	2599	3057	3282	3493	3505	3386	3171	3161	2916	2865	2733	2843	2974	3168	3373	3396	3433	3137	3094	2819	2701	2621	2541
1419	1434	1529	1594	1542	1599	1549	1552	1568	1468	1480	1373	1391	1537	1533	1703	1837	1904	1964	1958	1950	1929	1774	1735	1768	1847	2110	2375	2685	3051	3217	3203	3022	2943	2830	2829	2684	2666	2691	2834	3048	3143	3319	3316	3136	2947	2805	2563	2546	2379
1414	1463	1596	1558	1615	1636	1572	1575	1562	1505	1387	1276	1354	1447	1569	1706	1913	1926	2024	2132	2064	2021	1946	1835	1872	1981	2141	2355	2770	3037	3311	3477	3442	3259	3232	3022	2906	2821	2961	3086	3370	3439	3464	3694	3477	3310	3099	3000	2864	2612
1467	1514	1644	1694	1683	1826	1768	1813	1675	1552	1484	1391	1439	1628	1730	1923	2084	2268	2373	2435	2367	2375	2183	2123	2079	2238	2414	2771	3171	3568	3796	4066	3960	3916	3563	3558	3389	3285	3295	3359	3462	3668	3861	3996	4047	3887	3607	3399	3248	3050
1451	1654	1732	1654	1778	1782	1908	1838	1852	1738	1669	1677	1599	1768	2022	2157	2363	2374	2523	2606	2565	2520	2488	2411	2359	2519	2648	3118	3398	3763	3987	4208	4185	3960	3799	3641	3481	3428	3388	3347	3509	3744	3980	4135	4145	3952	3787	3471	3434	3181
1465	1516	1653	1703	1728	1798	1871	1917	1943	1933	1813	1855	1840	1976	2213	2248	2329	2486	2573	2606	2556	2623	2567	2453	2491	2688	2829	3094	3471	3636	3902	3927	3942	3830	3783	3553	3453	3359	3398	3295	3287	3561	3851	3818	3908	3807	3613	3257	3223	3071
1435	1437	1614	1685	1702	1848	1985	2070	2116	2121	2085	1992	2201	2154	2302	2258	2471	2659	2674	2658	2663	2656	2653	2597	2550	2765	2909	3119	3339	3580	3518	3664	3692	3599	3452	3425	3344	3188	3288	3130	3131	3296	3314	3404	3547	3497	3418	3184	3130	3029
1406	1499	1636	1700	1809	1865	1968	2138	2147	2285	2304	2240	2326	2378	2531	2645	2757	2734	2844	2978	2812	2739	2841	2861	2820	2925	3065	3288	3474	3607	3670	3824	3793	3680	3420	3497	3507	3344	3199	3305	3173	3177	3223	3473	3442	3397	3342	3222	3108	2973
1374	1543	1731	1756	1836	2035	2027	2161	2321	2378	2443	2386	2457	2557	2726	2775	2924	2956	3176	3203	3123	3100	3010	3080	3053	3233	3343	3629	3725	4059	4294	4086	4012	4028	3827	3777	3605	3580	3524	3417	3392	3293	3458	3620	3778	3663	3543	3302	3108	3067
1458	1602	1680	1811	1938	1953	2046	2192	2339	2517	2370	2412	2456	2476	2621	2890	3200	3226	3486	3528	3670	3553	3333	3317	3456	3562	3821	3963	4163	4555	4547	4586	4651	4336	4259	4146	4085	3918	3750	3717	3650	3678	3919	4111	4182	4296	4046	3629	3449	3319
1416	1601	1774	1777	1959	1907	2034	2142	2365	2518	2456	2439	2398	2589	2662	2928	3273	3393	3620	3737	3820	3766	3809	3730	3645	3864	3933	4148	4534	4628	4915	4955	4774	4784	4481	4460	4263	4215	3923	3971	3988	3905	4086	4324	4403	4458	4203	4034	3773	3703
1487	1591	1777	1777	1905	2024	2019	2182	2278	2476	2500	2495	2562	2547	2639	2886	3005	3129	3406	3640	3720	3696	3676	3601	3584	3714	3897	3943	4195	4529	4621	4721	4483	4331	4266	4277	4094	4071	3914	3874	3738	3749	3718	3990	4109	4195	4121	3999	3929	3664
1478	1647	1733	1760	1839	1860	2073	2193	2293	2378	2327	2283	2562	2574	2555	2640	2846	2845	3043	3146	3274	3364	3283	3244	3252	3387	3399	3629	3782	3884	4052	4191	3932	3808	3782	3782	3771	3559	3565	3368	3385	3216	3354	3416	3680	3747	3509	3611	3401	3297
1392	1584	1718	1704	1674	1822	1831	1996	2105	2181	2199	2113	2168	2286	2271	2366	2484	2549	2732	2743	2816	2863	2882	2827	2854	2937	3091	3153	3366	3591	3641	3591	3621	3410	3308	3193	3132	3124	3284	3205	3183	3251	3210	3396	3373	3315	3216	3088	2830	2866
1447	1580	1656	1683	1727	1795	1825	1965	1848	1842	1988	2004	1909	1963	2106	2199	2297	2432	2545	2591	2586	2690	2661	2596	2716	2860	3037	3091	3418	3535	3502	3544	3394	3172	3237	3037	2992	2982	3196	3240	3292	3420	3417	3563	3613	3427	3273	2807	2413	2550
1442	1573	1723	1661	1697	1812	1808	1747	1834	1798	1748	1780	1735	1863	1838	2051	2221	2375	2496	2713	2700	2759	2628	2571	2742	2873	3156	3356	3523	3721	3674	3769	3518	3349	3393	3241	3215	3235	3159	3304	3473	3504	3712	3912	3949	4038	3726	3121	3023	2827
1476	1607	1735	1698	1708	1793	1722	1635	1674	1623	1704	1528	1546	1673	1765	2022	2169	2240	2486	2648	2676	2641	2555	2619	2699	2838	3064	3272	3474	3606	3702	3697	3481	3450	3401	3456	3496	3364	3422	3323	3287	3324	3505	3761	4000	4122	4325	4203	4355	4399
1383	1514	1713	1634	1683	1694	1700	1544	1517	1480	1501	1482	1554	1579	1674	1845	1959	2148	2270	2366	2372	2416	2365	2353	2436	2533	2728	2812	2989	2984	3024	3127	3061	3016	3165	3268	3317	3416	3201	3059	2934	2802	2867	3213	3422	3721	4098	4606	5146	5153
1372	1517	1595	1592	1604	1692	1661	1493	1502	1527	1531	1405	1473	1479	1504	1593	1753	1738	1937	2018	1994	2032	1986	2010	2090	2171	2273	2471	2352	2339	2325	2281	2333	2420	2475	2653	2823	2923	2846	2869	2642	2512	2423	2569	2782	2994	3489	4009	3986	4096
1337	1488	1571	1680	1608	1654	1612	1546	1438	1462	1432	1423	1417	1410	1546	1622	1612	1735	1769	1788	1870	1907	1783	1842	1970	2059	2148	2216	2203	2226	2165	2200	2100	2108	2283	2386	2576	2756	2744	2793	2714	2530	2461	2512	2605	2823	3085	2893	2908	2875
1411	1454	1583	1622	1668	1632	1520	1512	1319	1437	1346	1338	1415	1363	1449	1442	1648	1805	1919	1901	2035	2006	1966	2000	2055	2067	2209	2342	2427	2391	2383	2323	2337	2363	2401	2471	2725	2656	2827	2898	2953	2988	3013	3055	3194	3503	3467	2789	2492	2720
1461	1512	1511	1597	1622	1552	1464	1401	1455	1343	1313	1296	1365	1368	1579	1641	1768	2083	2146	2321	2286	2349	2252	2287	2234	2390	2432	2580	2643	2651	2764	2731	2733	2647	2754	2858	2780	2852	2959	3127	3188	3340	3389	3693	3998	4362	4071	3279	2828	3318
1448	1569	1505	1617	1602	1574	1543	1521	1483	1444	1406	1455	1519	1584	1624	1843	1982	2218	2293	2478	2556	2597	2623	2667	2584	2554	2650	2686	2811	2828	2890	2960	2949	2993	3066	3090	3161	3026	2926	3116	3214	3279	3530	3754	4092	4635	4554	3511	3097	3293
1421	1538	1546	1622	1628	1667	1700	1756	1716	1696	1721	1662	1757	1726	1838	1967	2022	2442	2505	2639	2784	2740	2809	2854	2746	2735	2743	2732	2758	2832	2873	2976	2896	2912	3081	3154	3260	3115	3307	3166	3245	3341	3333	3547	3855	4267	4198	3607	2910	2712
1389	1483	1574	1671	1765	1848	1945	1872	1871	1823	1933	1878	1913	2097	2105	2098	2353	2434	2670	2795	2765	2872	2903	2823	3005	2893	2967	2863	2870	2917	2847	2913	2958	2962	3058	3266	3345	3356	3552	3362	3446	3449	3288	3379	3480	3841	3884	3692	3066	2793
1480	1569	1645	1649	1913	1915	1984	1910	1937	2008	1963	1964	1983	2146	2244	2237	2396	2623	2773	2932	2993	3077	3015	2823	2837	2963	2796	2810	2958	3004	2957	2975	2914	2903	3124	3184	3343	3508	3502	3586	3483	3528	3348	3404	3428	3603	3787	3872	3582	3421
1555	1607	1927	1877	1991	1997	2046	1940	1917	1918	1950	1942	2094	2124	2199	2388	2515	2790	2914	3109	3120	3104	2989	3051	2972	2875	2960	3104	3105	3187	3294	3307	3183	3231	3268	3430	3571	3607	3612	3598	3648	3624	3746	3574	3702	3776	4000	4115	4151	4089
1689	1806	1932	1989	2103	2142	2064	1997	2002	1995	1955	2041	2096	2172	2275	2506	2674	2962	3252	3465	3466	3567	3411	3346	3409	3255	3309	3461	3581	3773	3801	3766	3693	3710	3772	3924	3994	3974	4095	3999	4023	4132	4137	4418	4371	4534	4516	4454	4684	4666
1757	1818	1944	2086	2138	2080	2061	2098	2084	2009	2067	2060	2142	2234	2305	2454	2701	2982	3198	3597	3651	3646	3720	3827	3653	3730	3635	3944	4001	3981	3975	3927	4020	3943	3943	4085	4066	4121	4330	4254	4315	4398	4636	4794	4956	5026	4957	4936	4973	4716
1711	1839	1965	1904	2151	2114	2135	2107	2170	2115	2139	2158	2165	2353	2344	2487	2693	2808	3042	3232	3399	3456	3546	3586	3417	3580	3689	3813	4013	3844	3806	3657	3691	3635	3621	3758	3894	3935	4005	3976	4018	4164	4184	4492	4678	4789	4763	4478	4649	4609
1732	1829	1968	2045	2224	2257	2309	2313	2375	2338	2256	2407	2328	2340	2374	2552	2433	2563	2773	2846	3062	3083	3029	3143	3046	3181	3365	3513	3444	3434	3471	3517	3225	3358	3202	3445	3332	3474	3655	3573	3527	3707	3630	3854	3952	3997	4116	4104	3998	3833
1638	1796	1871	2059	2219	2409	2462	2363	2395	2517	2444	2423	2390	2421	2460	2406	2388	2543	2504	2704	2716	2821	2879	2813	2808	2947	3150	3125	3304	3331	3362	3314	3291	3332	3219	3308	3289	3338	3253	3374	3541	3462	3637	3703	3646	3727	3632	3565	3530	3579
1594	1670	1715	1945	1987	2090	2056	2167	2126	2187	2181	2169	2158	2203	2082	2093	2217	2230	2206	2296	2412	2378	2498	2689	2600	2791	2899	3007	2897	2930	2902	3047	2922	2879	2825	2983	2944	3097	3207	3323	3342	3480	3577	3617	3542	3474	3437	3416	3457	3478
1541	1651	1639	1666	1752	1829	1759	1764	1796	1845	1905	1817	1698	1701	1790	1809	1769	1828	1784	1839	1944	1893	1956	1968	2096	2240	2099	2152	2098	2022	2087	2059	2090	1920	1980	2270	2333	2419	2587	2697	2844	2806	2871	3042	3077	3029	3052	3132	3101	3118
1605	1498	1504	1491	1655	1710	1682	1745	1786	1792	1790	1844	1787	1703	1754	1664	1561	1542	1506	1512	1568	1475	1498	1602	1524	1526	1447	1465	1426	1434	1338	1416	1456	1451	1560	1570	1640	1822	1879	1952	1959	2090	2089	2103	2124	2197	2323	2296	2458	2409
1508	1437	1432	1449	1527	1640	1769	1818	1951	2009	2144	2204	2161	2016	2041	1946	1762	1653	1553	1477	1381	1319	1342	1267	1382	1239	1314	1385	1325	1361	1390	1515	1437	1557	1519	1502	1518	1577	1529	1613	1518	1614	1535	1565	1542	1471	1580	1618	1728	1693
1484	1384	1371	1464	1540	1739	1926	2007	2152	2316	2419	2489	2583	2471	2420	2363	2195	2029	1854	1613	1499	1476	1368	1409	1458	1458	1530	1582	1641	1670	1839	1964	1912	2017	1985	1814	1838	1762	1754	1686	1656	1630	1586	1566	1466	1466	1434	1501	1381	1457
1410	1387	1420	1439	1562	1811	1945	2214	2270	2508	2551	2681	2627	2810	2633	2513	2445	2211	1955	1714	1640	1555	1521	1505	1516	1696	1723	1893	1974	2038	2135	2221	2349	2349	2377	2283	2143	2090	1885	1953	1836	1779	1793	1735	1620	1606	1648	1571	1567	1468
1474	1452	1435	1450	1577	1765	1962	2053	2321	2357	2534	2624	2719	2779	2627	2609	2454	2181	1986	1878	1719	1643	1643	1566	1666	1686	1767	1892	1994	2140	2202	2452	2476	2519	2485	2437	2387	2205	2068	2061	2023	1869	1897	1890	1900	1814	1752	1649	1704	1710
1577	1440	1427	1420	1567	1666	1776	1934	2077	2210	2397	2487	2465	2503	2544	2403	2402	2206	2006	1924	1708	1653	1558	1566	1504	1547	1597	1718	1691	1844	2068	2271	2409	2495	2438	2380	2236	2165	2038	2018	2054	1946	1994	1895	1759	1819	1739	1763	1760	1791
1516	1462	1324	1385	1446	1470	1580	1697	1826	1958	2055	2243	2203	2375	2255	2241	2109	2046	1902	1732	1688	1662	1578	1492	1474	1439	1506	1508	1583	1675	1901	2167	2214	2237	2198	2189	1970	1946	1946	1851	1967	1938	1911	1852	1780	1752	1655	1698	1744	1730
1497	1476	1430	1321	1469	1469	1551	1632	1699	1771	1840	1851	1950	2015	2050	1956	1888	1783	1642	1670	1567	1468	1460	1490	1461	1441	1520	1576	1514	1689	1802	1905	2004	1878	1993	1807	1792	1771	1739	1752	1859	1832	1885	1830	1697	1628	1658	1584	1644	1657
1517	1416	1437	1464	1494	1590	1615	1742	1739	1708	1757	1801	1868	1812	1846	1738	1726	1546	1530	1426	1469	1394	1455	1476	1527	1619	1655	1660	1679	1737	1860	1834	1849	1783	1764	1588	1632	1592	1722	1745	1825	1776	1851	1634	1621	1634	1502	1542	1634	1686
1392	1399	1488	1434	1511	1514	1631	1678	1630	1763	1731	1795	1752	1803	1673	1714	1533	1466	1427	1422	1426	1371	1404	1562	1634	1741	1648	1727	1968	1888	1907	1890	1837	1745	1707	1733	1642	1642	1648	1704	1702	1679	1665	1549	1484	1493	1437	1514	1645	1624
1308	1322	1384	1363	1427	1415	1448	1507	1571	1585	1591	1658	1705	1694	1623	1644	1592	1530	1435	1484	1474	1502	1610	1634	1656	1746	1791	1833	1855	1792	1890	1827	1824	1764	1706	1758	1674	1634	1614	1666	1634	1611	1469	1486	1382	1449	1452	1517	1440	1512
1326	1350	1357	1296	1339	1399	1353	1532	1481	1510	1572	1501	1617	1589	1640	1540	1561	1528	1551	1529	1615	1547	1586	1626	1671	1694	1637	1672	1601	1530	1596	1683	1613	1682	1628	1677	1614	1611	1522	1471	1455	1438	1411	1344	1469	1473	1481	1527	1515	1460
1360	1389	1384	1377	1425	1424	1413	1459	1514	1455	1471	1503	1543	1615	1642	1667	1622	1686	1686	1631	1651	1557	1590	1579	1577	1550	1509	1494	1456	1433	1453	1446	1486	1626	1626	1625	1638	1557	1489	1462	1357	1387	1421	1515	1433	1545	1480	1606	1537	1532
1478	1472	1459	1502	1530	1497	1455	1544	1553	1560	1622	1601	1622	1663	1694	1618	1713	1697	1658	1670	1583	1578	1586	1557	1508	1526	1468	1433	1415	1379	1369	1447	1473	1655	1593	1654	1546	1552	1488	1482	1466	1469	1493	1534	1550	1530	1574	1449	1493	1421
1382	1506	1433	1498	1496	1498	1512	1541	1435	1544	1453	1595	1595	1513	1560	1614	1613	1650	1584	1531	1491	1502	1482	1412	1484	1458	1425	1485	1346	1411	1442	1452	1559	1473	1548	1468	1530	1416	1406	1337	1434	1429	1496	1465	1481	1500	1466	1355	1401	1362
1524	1480	1427	1479	1529	1455	1486	1442	1432	1518	1469	1468	1433	1488	1463	1505	1454	1465	1427	1423	1398	1324	1394	1347	1482	1533	1490	1462	1346	1497	1461	1384	1549	1466	1460	1419	1396	1380	1334	1310	1464	1451	1497	1530	1485	1442	1447	1421	1426	1521
1424	1453	1528	1484	1470	1452	1388	1398	1415	1416	1486	1462	1361	1456	1423	1496	1418	1433	1412	1390	1344	1351	1411	1474	1563	1559	1577	1540	1529	1529	1513	1471	1443	1527	1492	1477	1383	1354	1356	1357	1416	1509	1525	1512	1523	1500	1525	1457	1475	1451
1411	1483	1431	1460	1470	1437	1308	1362	1385	1425	1366	1333	1432	1434	1454	1441	1495	1480	1444	1343	1448	1327	1406	1419	1585	1549	1666	1569	1536	1527	1473	1448	1487	1392	1432	1386	1395	1334	1397	1373	1404	1467	1523	1441	1447	1466	1439	1391	1401	1500
1444	1482	1418	1431	1450	1358	1286	1336	1335	1334	1362	1361	1443	1446	1472	1475	1493	1435	1369	1346	1304	1273	1319	1327	1453	1463	1466	1399	1391	1322	1301	1371	1302	1275	1316	1291	1287	1232	1259	1260	1246	1263	1314	1394	1292	1320	1222	1131	1176	1227
1428	1497	1425	1406	1450	1369	1303	1329	1402	1390	1366	1389	1343	1392	1336	1489	1342	1398	1333	1338	1248	1241	1183	1207	1269	1236	1283	1212	1196	1176	1219	1336	1350	1382	1410	1351	1336	1240	1335	1302	1265	1334	1439	1403	1332	1323	1255	1334	1342	1381
1616	1545	1487	1468	1450	1479	1418	1394	1400	1449	1430	1393	1361	1374	1343	1372	1383	1441	1332	1348	1321	1326	1274	1283	1361	1446	1450	1472	1487	1466	1631	1667	1756	1838	1834	1770	1754	1705	1773	1674	1847	1882	1984	1943	1847	1806	1728	1701	1841	1762
1584	1602	1644	1623	1548	1568	1594	1556	1574	1549	1554	1545	1487	1524	1595	1487	1642	1618	1634	1597	1637	1691	1684	1740	1772	1801	1970	2058	2066	2229	2304	2457	2489	2535	2512	2525	2491	2485	2525	2425	2540	2616	2595	2576	2641	2481	2428	2365	2417	2506
1607	1588	1580	1575	1708	1694	1680	1585	1651	1697	1613	1693	1705	1679	1777	1817	1863	2007	1976	2085	1996	2028	2081	2108	2216	2330	2571	2584	2798	2850	2934	2876	2949	3061	2933	2935	2907	2839	2910	2922	3003	3038	2993	3194	3114	3142	2936	2937	3070	3023
1462	1476	1580	1588	1630	1686	1651	1734	1757	1752	1848	1840	1926	2052	2114	2190	2329	2377	2531	2451	2601	2583	2772	2755	2915	2952	3142	3273	3157	3239	3315	3211	3247	3154	3022	3072	2960	3023	3095	3138	3235	3180	3251	3276	3263	3221	3268	3356	3284	3266
1401	1431	1488	1668	1598	1711	1741	1867	1884	1942	2149	2170	2313	2475	2558	2663	2719	2974	2999	3190	3231	3238	3274	3398	3374	3435	3568	3632	3711	3653	3567	3464	3336	3377	3310	3525	3424	3452	3504	3508	3443	3387	3376	3414	3489	3546	3521	3592	3595	3437
1387	1428	1492	1592	1670	1912	1966	2012	2154	2273	2350	2417	2608	2876	3022	3157	3301	3428	3420	3662	3512	3765	3709	3741	3812	3752	3847	3860	4025	3936	4004	3800	3863	3808	3913	3886	3942	4135	4273	3965	4071	3851	3693	3669	3747	3665	3844	3900	3904	3948
1448	1504	1649	1652	1781	1901	2043	2104	2225	2350	2466	2778	2950	3171	3263	3413	3548	3635	3643	3747	3854	3828	3843	3890	3887	4011	4162	4235	4439	4349	4308	4283	4288	4253	4194	4453	4455	4479	4588	4475	4438	4365	4117	4071	3957	4051	4062	4282	4084	4234
1446	1566	1613	1707	1831	1809	1902	2143	2212	2400	2478	2633	2929	3236	3351	3514	3598	3551	3807	3961	3969	3892	3997	4130	4208	4204	4558	4688	4758	4730	4728	4692	4677	4598	4571	4557	4561	4510	4534	4439	4542	4434	4303	4280	4274	4405	4258	4392	4318	4442
1441	1464	1599	1688	1698	1824	1932	1976	2131	2354	2413	2613	2900	3057	3122	3319	3667	3735	3893	4008	4137	4192	4091	4274	4434	4533	4674	4895	4831	5057	4824	4818	4579	4491	4637	4635	4554	4622	4610	4672	4381	4475	4337	4336	4307	4465	4444	4537	4627	4458
1373	1455	1593	1630	1802	1818	1902	2024	2065	2209	2345	2520	2670	2793	2939	3150	3242	3551	3806	3854	3952	4089	3987	4161	4223	4356	4580	4664	4669	4634	4546	4499	4368	4307	4450	4256	4605	4591	4676	4370	4381	4312	4093	3994	4040	4222	4352	4428	4413	4456
1382	1353	1496	1599	1736	1796	1910	1961	2073	2261	2276	2402	2500	2676	2690	2895	3101	3099	3376	3547	3482	3544	3455	3575	3665	3810	3955	3921	4037	3962	3856	3625	3580	3742	3747	3878	4032	4131	4126	4156	3864	3653	3622	3486	3534	3771	3672	3960	3932	3713
1336	1365	1461	1602	1643	1794	1892	1933	2152	2218	2168	2361	2510	2502	2701	2752	2846	2951	3065	3222	3246	3095	3109	3041	3186	3274	3323	3371	3343	3351	3204	3170	3116	3110	3256	3547	3538	3609	3556	3608	3407	3216	3194	3097	3037	3289	3456	3448	3455	3382
1378	1398	1471	1525	1556	1648	1809	1874	1951	2034	2056	2173	2335	2340	2578	2615	2823	2840	2945	2984	2981	2896	2946	2964	2976	3012	3224	3346	3434	3217	3250	3280	3171	3311	3267	3420	3476	3621	3569	3331	3303	3214	3244	3249	3328	3372	3428	3407	3331	3232
1363	1394	1449	1449	1450	1466	1548	1584	1735	1776	1780	1927	1961	2080	2311	2351	2466	2728	2744	2881	2872	2765	2922	2973	3104	3130	3359	3302	3471	3347	3455	3312	3367	3471	3523	3706	3773	3714	3793	3848	3657	3540	3728	3738	3841	3903	3863	3880	3653	3464
1394	1442	1398	1423	1416	1446	1385	1467	1583	1602	1685	1644	1713	1798	1826	2075	2236	2398	2562	2618	2675	2695	2889	2946	3015	3183	3156	3351	3251	3313	3324	3445	3538	3533	3711	3772	4021	3921	3855	3958	3767	3748	3800	3910	4035	4061	4033	3973	3823	3884
1495	1446	1405	1400	1345	1343	1443	1478	1578	1560	1525	1559	1451	1685	1701	1866	2082	2236	2243	2365	2439	2466	2463	2566	2722	2752	2786	2926	2873	2929	3013	3073	3177	3255	3405	3540	3695	3739	3602	3441	3569	3418	3572	3773	3801	3860	3878	3737	3619	3524
1449	1473	1445	1371	1364	1425	1386	1546	1449	1548	1572	1523	1562	1526	1700	1766	2007	2112	2175	2061	2180	2106	2105	2202	2226	2373	2434	2320	2495	2454	2575	2642	2749	3002	3027	3180	3190	3268	3166	2918	3047	3242	3165	3318	3384	3477	3421	3354	3188	3137
1354	1421	1436	1413	1402	1396	1494	1522	1499	1614	1597	1583	1594	1538	1724	1838	1877	1893	1964	1899	1873	1843	1831	1853	1965	2041	2146	2231	2243	2200	2341	2438	2525	2741	2853	2911	2914	2904	2855	2771	2746	2904	2903	3007	3215	3176	3067	3087	2940	2833
1304	1388	1349	1321	1413	1408	1428	1486	1559	1560	1561	1508	1600	1632	1687	1875	1883	1841	2043	1858	1781	1792	1697	1878	2011	2074	2238	2311	2426	2467	2498	2733	2723	2845	3026	3049	3051	2951	2947	2923	3027	3148	3240	3062	3264	3302	3244	3186	3036	3022
1337	1262	1320	1393	1340	1391	1454	1542	1540	1541	1477	1611	1672	1768	1908	1962	2186	2226	2302	2229	2237	2237	2276	2474	2508	2543	2712	2800	2944	2977	3109	3082	3271	3439	3275	3581	3463	3425	3343	3507	3538	3513	3665	3696	3782	3942	3749	3734	3483	3567
1278	1374	1365	1370	1447	1392	1484	1570	1550	1692	1663	1821	1844	1890	2145	2323	2495	2781	2861	2782	2822	2819	2935	2971	3023	3136	3249	3248	3195	3318	3586	3543	3854	3888	3964	3884	3932	3930	3898	3904	3974	3955	3916	4069	4087	4152	4150	3994	3944	3905
1403	1428	1495	1484	1612	1618	1732	1786	1832	1905	2024	1915	1993	2166	2222	2470	2698	2808	2971	2890	2940	3083	3077	3096	3145	3178	3111	3290	3203	3357	3463	3699	3793	3742	3887	4010	3847	3840	3888	3787	3807	3793	3790	3868	3719	3753	3769	3834	3843	3753
1279	1383	1477	1584	1776	1867	1849	1902	2021	2125	2144	2170	2299	2297	2410	2453	2541	2694	2798	2839	2855	2900	3051	3108	3177	3134	3133	3199	3154	3106	3433	3371	3631	3440	3593	3497	3432	3536	3468	3534	3496	3491	3416	3317	3323	3327	3360	3259	3462	3385
1224	1319	1509	1581	1678	1833	1977	2080	2072	2180	2211	2347	2393	2370	2442	2576	2725	2776	2930	2959	2912	2985	3129	3202	3291	3359	3457	3420	3356	3406	3442	3545	3565	3387	3559	3329	3331	3355	3480	3531	3635	3409	3446	3361	3172	3272	3101	3314	3295	3536
1212	1328	1498	1519	1664	1822	1868	1971	2154	2171	2340	2379	2556	2568	2825	2790	3066	3094	3211	3321	3382	3382	3512	3596	3773	3905	3795	3686	3771	3699	3682	3844	3754	3794	3763	3542	3616	3709	3739	3775	3849	3820	3642	3519	3419	3319	3478	3469	3452	3660
1279	1324	1481	1565	1727	1772	1833	2028	2125	2206	2257	2331	2680	2680	2816	3076	3257	3475	3560	3620	3698	3794	3740	3895	3865	4048	4004	3969	3913	4029	4033	4184	4040	4150	3897	3940	3891	3945	3991	4113	4152	4018	3944	3855	3797	3661	3712	3693	3758	3771
1260	1410	1483	1603	1765	1848	1957	2017	2105	2165	2306	2331	2550	2779	3017	3294	3440	3664	3737	3846	3854	3749	3769	3758	4015	4098	4234	4151	4113	4187	4360	4410	4265	4281	4311	4118	4164	4133	4117	4265	4344	4229	4085	4059	4018	4043	3927	4130	4029	4059
1265	1398	1540	1646	1811	1840	1940	2024	2156	2319	2473	2560	2682	2876	3053	3247	3496	3646	3767	3842	3841	3928	3947	3957	4054	4128	4270	4297	4536	4519	4568	4548	4584	4345	4346	4272	4227	4355	4280	4280	4230	4190	4361	4270	4140	4181	4210	4235	4366	4463
1215	1321	1478	1579	1724	1779	1900	1953	2073	2263	2318	2368	2535	2836	2920	3147	3362	3569	3753	3679	3751	3719	3640	3731	3818	3877	4114	4274	4236	4237	4302	4266	4138	4177	3978	3936	3957	3998	4067	3943	4090	4072	3948	3988	3910	3820	3994	4086	4227	4173
1311	1375	1469	1582	1637	1678	1830	1885	1997	2161	2211	2343	2512	2610	2714	2871	3055	3161	3331	3430	3421	3346	3308	3222	3197	3359	3296	3515	3536	3607	3534	3581	3477	3491	3316	3443	3428	3464	3557	3395	3573	3592	3526	3583	3369	3470	3506	3439	3699	3699
1279	1352	1460	1498	1628	1682	1829	1830	1903	2050	2181	2225	2386	2418	2534	2574	2698	2839	3009	3040	2951	3023	2843	2788	2776	2893	2942	3013	3162	3097	3034	3087	3165	3137	3134	3095	3314	3208	3189	3281	3160	3155	3085	3089	2944	3035	3106	3141	3271	3387
1295	1244	1389	1508	1544	1637	1757	1845	1902	2021	2066	2162	2261	2395	2481	2531	2566	2801	2956	2924	2912	2879	2759	2845	2775	2894	2926	3146	3190	3107	3027	3173	3117	3186	3205	3226	3292	3358	3434	3380	3365	3228	3317	3201	3334	3251	3283	3244	3360	3428
1260	1322	1335	1455	1523	1537	1576	1702	1823	1780	1829	1936	2066	2281	2222	2347	2490	2676	2874	2955	3059	2985	2926	2858	2981	3104	3098	3376	3476	3426	3386	3299	3424	3362	3434	3584	3755	3814	3814	3670	3771	3714	3585	3670	3566	3608	3555	3643	3712	3904
1398	1378	1329	1486	1487	1505	1604	1650	1668	1590	1685	1644	1808	1915	2158	2185	2404	2636	2778	2813	2884	2826	2815	2843	3020	2956	3131	3392	3385	3456	3425	3357	3492	3341	3600	3651	3781	3821	4005	3891	3833	3884	3856	3750	3621	3734	3773	3790	3814	3804
1309	1332	1355	1372	1427	1545	1485	1569	1525	1660	1533	1585	1719	1811	1879	1979	2084	2258	2442	2430	2492	2518	2513	2386	2433	2585	2632	2801	2894	2953	3026	3153	3156	3295	3444	3428	3647	3613	3683	3658	3647	3545	3570	3534	3557	3473	3481	3474	3474	3573
1278	1231	1251	1299	1357	1430	1436	1516	1446	1536	1535	1566	1622	1580	1720	1808	1880	1916	2022	2130	2179	2093	2130	2081	2074	2145	2241	2403	2535	2662	2744	2922	2960	2971	3136	3147	3072	3256	3269	3192	3091	3024	3129	3093	3052	3163	3121	3180	3056	3258
1201	1104	1156	1166	1222	1310	1400	1395	1411	1374	1482	1447	1471	1575	1629	1663	1669	1802	1787	1891	1945	2012	1938	1891	1937	2029	2085	2285	2365	2494	2580	2641	2660	2725	2752	2912	2975	2931	2910	2892	2822	2835	2839	2833	3033	3007	3043	2998	2901	2902
1240	1172	1155	1198	1321	1328	1306	1304	1388	1355	1397	1408	1413	1544	1555	1681	1806	1897	1870	2034	1973	2033	2059	2148	2005	2102	2230	2344	2479	2582	2603	2763	2851	2825	2837	2927	3036	3085	3072	2997	3009	3036	2957	3012	3087	3149	3091	3041	3052	3118
1298	1351	1332	1351	1399	1382	1378	1366	1440	1478	1413	1531	1525	1692	1795	1798	2068	2121	2323	2446	2298	2449	2502	2459	2519	2573	2599	2840	3004	3163	3090	3192	3277	3346	3359	3352	3340	3540	3717	3619	3465	3517	3513	3440	3443	3548	3622	3504	3535	3357
1378	1373	1428	1442	1500	1559	1562	1627	1668	1641	1703	1792	1860	1913	2166	2203	2397	2473	2576	2698	2783	2743	2730	2766	2882	2983	3119	3239	3352	3578	3656	3651	3635	3674	3515	3622	3753	3911	4010	3854	3712	3728	3788	3833	3804	3784	4002	3863	3811	3773
1344	1370	1389	1429	1536	1620	1609	1749	1856	1898	1910	1958	2134	2212	2280	2325	2463	2509	2585	2619	2742	2710	2799	2805	2963	2937	3170	3213	3476	3424	3554	3552	3476	3508	3430	3457	3441	3711	3740	3605	3523	3541	3502	3580	3604	3616	3762	3803	3620	3619
1236	1295	1382	1464	1570	1577	1715	1756	1860	1989	2083	2130	2170	2267	2362	2322	2428	2546	2602	2570	2632	2711	2706	2812	2830	2892	2946	3118	3083	3181	3248	3068	3186	3050	3120	3029	3176	3229	3438	3216	3283	3137	3069	3157	3070	3325	3363	3412	3282	3210
1233	1325	1321	1457	1543	1720	1728	1830	1895	2070	2270	2349	2397	2474	2447	2489	2627	2752	2738	2805	2935	2990	2844	2973	3103	3066	3090	3104	3172	3286	3267	3234	3206	3170	3083	3231	3182	3370	3248	3341	3403	3205	3144	3176	3090	3155	3131	3168	3124	3236
1178	1372	1425	1479	1527	1658	1753	1786	2100	2294	2366	2490	2548	2670	2708	2824	2944	3130	3078	3349	3320	3253	3253	3323	3383	3531	3464	3532	3497	3658	3736	3561	3623	3526	3552	3541	3543	3761	3706	3729	3621	3502	3367	3310	3287	3359	3385	3365	3495	3530
1239	1352	1387	1496	1563	1599	1658	1823	1962	2160	2314	2562	2664	2703	2779	2893	3119	3365	3420	3550	3592	3727	3691	3685	3708	3782	3944	3997	3996	4019	4141	4150	4202	4093	3998	3860	3905	4097	4002	3974	3853	3737	3511	3680	3434	3643	3690	3814	3867	3720
1229	1329	1399	1453	1568	1613	1631	1761	1982	2227	2410	2377	2630	2587	2809	2943	3223	3394	3697	3834	3876	3866	3797	3871	4032	4150	4111	4329	4431	4436	4351	4390	4432	4069	4201	4153	4214	4305	4417	4206	3993	3979	3908	3716	3738	3929	3832	4024	3925	3970
1213	1254	1361	1410	1572	1604	1713	1833	2090	2292	2364	2551	2601	2782	2775	3053	3275	3480	3779	3988	3994	3847	4014	3925	4117	4181	4400	4599	4564	4580	4436	4381	4465	4311	4289	4251	4316	4371	4489	4340	4229	4198	3993	3930	3939	3971	4010	4012	4091	4228
1141	1254	1310	1472	1491	1661	1793	1868	2150	2184	2369	2506	2626	2555	2783	2909	3061	3453	3601	3838	3657	3619	3671	3837	3858	4076	4191	4288	4282	4315	4231	4163	4093	4037	3999	3972	4111	4001	4133	4264	4073	3793	3841	3660	3711	3762	3950	3970	3805	3979
1103	1239	1320	1377	1588	1620	1726	1822	1952	2060	2204	2356	2349	2390	2539	2625	2877	3116	3223	3344	3295	3262	3281	3328	3401	3600	3615	3671	3802	3879	3742	3698	3586	3593	3642	3611	3633	3635	3734	3701	3643	3421	3348	3282	3323	3304	3478	3552	3492	3430
1093	1220	1267	1322	1433	1478	1665	1745	1826	2058	2079	2117	2279	2235	2299	2480	2677	2841	2957	2941	3071	3027	3136	2983	3179	3415	3460	3564	3425	3395	3258	3388	3244	3318	3326	3347	3389	3531	3523	3439	3278	3061	2982	3024	2913	3115	3330	3316	3333	3252
1090	1178	1193	1300	1422	1438	1541	1746	1721	1803	1935	2031	2118	2199	2214	2379	2712	2717	2794	2908	2885	2934	3010	3055	3299	3436	3576	3662	3505	3473	3484	3434	3383	3355	3452	3557	3535	3726	3735	3486	3388	3338	3191	3163	3202	3351	3550	3567	3504	3455
1225	1342	1275	1352	1397	1425	1496	1488	1673	1682	1765	1828	1947	2049	2200	2305	2427	2600	2742	2759	2841	2656	2970	3051	3183	3371	3624	3715	3717	3666	3528	3482	3525	3539	3665	3797	3949	4051	3861	3815	3551	3700	3573	3685	3603	3816	3860	3936	3878	3699
1262	1319	1335	1408	1366	1416	1417	1474	1494	1529	1576	1689	1731	1851	1955	2097	2156	2230	2443	2465	2513	2551	2566	2697	2942	3114	3447	3280	3325	3390	3333	3444	3502	3592	3727	3687	3737	3865	3844	3782	3677	3600	3583	3593	3890	3909	3996	3829	3767	3694
1393	1246	1356	1316	1348	1395	1339	1380	1421	1483	1473	1623	1679	1756	1762	1855	1964	1971	2125	2238	2268	2286	2241	2414	2593	2638	2868	3017	2878	2878	3042	3123	3104	3236	3289	3463	3365	3330	3305	3265	3192	3202	3281	3415	3537	3619	3602	3507	3397	3305
1299	1209	1240	1247	1290	1325	1378	1354	1419	1520	1481	1638	1677	1696	1609	1750	1852	1996	2079	2078	2124	2050	2195	2211	2279	2354	2456	2471	2500	2482	2648	2692	2765	2940	2984	2915	2947	2911	2895	2883	2791	2748	2830	2938	3060	3113	3031	3058	3087	2907
1208	1211	1214	1234	1236	1307	1390	1457	1468	1436	1496	1580	1630	1584	1663	1759	1826	1908	1973	1982	2057	2035	2105	2074	2180	2180	2237	2351	2473	2459	2408	2539	2708	2701	2772	2997	2939	2915	2739	2779	2691	2658	2599	2862	2768	2959	2854	2784	2896	2716
1264	1291	1239	1204	1248	1284	1373	1420	1367	1370	1386	1387	1403	1623	1570	1757	1831	1859	1977	2125	2023	2183	2159	2292	2279	2405	2494	2567	2554	2660	2604	2789	2884	2953	3031	3109	3159	3092	3087	3006	3035	3024	2957	3131	3036	3135	3228	3146	3169	3154
1247	1321	1297	1273	1328	1352	1373	1351	1329	1393	1376	1399	1502	1633	1711	1920	2000	2245	2275	2455	2530	2510	2512	2632	2764	2856	2941	2963	3005	3009	3003	3148	3225	3462	3482	3470	3655	3504	3374	3401	3399	3448	3487	3395	3551	3577	3624	3621	3560	3601
1235	1321	1366	1415	1341	1321	1369	1343	1494	1492	1460	1621	1750	1823	1967	2161	2379	2592	2727	2953	2880	2872	2883	2957	3143	3052	3277	3316	3365	3350	3321	3459	3488	3579	3581	3615	3560	3667	3482	3469	3420	3546	3451	3487	3698	3720	3667	3721	3665	3716
1211	1292	1261	1340	1322	1353	1472	1465	1548	1543	1676	1742	1852	2036	2154	2288	2470	2752	2845	2978	3025	2935	2912	2886	2832	2933	3182	3182	3308	3460	3380	3268	3389	3495	3449	3349	3286	3349	3274	3183	3226	3200	3234	3346	3231	3291	3331	3304	3339	3364
1125	1295	1310	1303	1389	1488	1615	1705	1718	1857	1823	1912	1925	2111	2238	2498	2624	2797	2925	2876	2906	2998	2767	2786	2771	2962	3109	3178	3297	3197	3248	3176	3169	3199	3311	3214	3199	3153	3293	3100	3134	3083	2997	2917	3060	3025	3091	3050	3238	3131
1184	1204	1272	1414	1544	1563	1649	1737	1924	2068	2076	2193	2197	2373	2488	2624	2732	2893	3014	3075	3062	3248	3026	2926	3125	3205	3247	3308	3314	3108	3096	3080	3200	3113	3134	3223	3327	3324	3350	3389	3178	3124	3017	2983	2988	3095	3037	3106	3176	3308
1165	1282	1338	1401	1493	1622	1705	1853	1895	2131	2213	2407	2509	2533	2709	2840	2905	3045	3187	3386	3325	3416	3332	3422	3488	3673	3725	3644	3481	3324	3119	3177	3107	3159	3183	3385	3514	3425	3452	3607	3419	3271	3225	3167	3208	3127	3215	3286	3535	3509
1187	1276	1406	1454	1575	1714	1731	1851	1909	2191	2217	2343	2459	2571	2761	2904	3070	3156	3313	3345	3447	3612	3527	3597	3960	4087	4042	4020	3787	3844	3704	3440	3334	3510	3419	3600	3572	3591	3759	3707	3652	3478	3491	3333	3344	3504	3588	3491	3785	3569
1218	1323	1488	1597	1684	1697	1758	1847	2076	2161	2269	2453	2598	2761	2875	3130	3419	3519	3631	3691	3778	3699	3910	3912	4345	4473	4544	4509	4570	4325	4463	4131	4155	4064	4075	4152	4260	4247	4260	4363	4141	4036	4053	4154	4182	4190	4288	4214	4169	4052
1229	1393	1509	1595	1697	1716	1758	1905	2121	2279	2287	2618	2722	3013	3206	3534	3702	4089	4085	4306	4262	4172	4187	4300	4657	4777	4662	4775	4901	4941	4904	4684	4632	4586	4732	4655	4659	4692	4814	4755	4744	4632	4785	4613	4771	4897	4820	4798	4763	4656
1261	1306	1433	1529	1569	1785	1772	1861	2095	2133	2287	2484	2661	2923	3116	3374	3746	3906	3921	4122	4071	4066	3886	4176	4258	4491	4342	4362	4364	4267	4185	4092	4029	3883	4106	4191	4151	4202	4360	4392	4240	4260	4139	4200	4225	4359	4391	4348	4343	4465
1155	1249	1424	1438	1553	1596	1679	1716	1863	2042	2102	2169	2343	2355	2530	2650	2711	3010	3124	3132	3220	3204	3156	3322	3289	3496	3548	3430	3343	3245	3102	3016	3069	3134	3018	3175	3323	3342	3406	3391	3389	3377	3275	3298	3431	3399	3479	3430	3519	3338
1222	1296	1269	1405	1486	1554	1672	1622	1737	1858	1871	1881	2042	2060	2120	2232	2261	2555	2586	2654	2726	2664	2751	2775	2800	2891	3021	2900	3034	2879	2854	2708	2775	2830	2768	2833	3027	3080	3033	3160	3056	3010	2897	2927	3050	2924	3010	3050	3121	2872
1278	1362	1333	1411	1409	1406	1454	1517	1464	1600	1684	1666	1831	1873	2033	2155	2292	2521	2646	2580	2674	2567	2400	2469	2525	2542	2663	2755	2785	2677	2693	2610	2734	2804	2897	2916	3020	3185	3222	3122	3156	3082	3053	2878	2981	3085	3091	2903	3029	2861
1387	1311	1480	1403	1402	1418	1405	1351	1349	1418	1400	1473	1504	1627	1692	1875	2094	2253	2450	2353	2318	2230	2022	2110	2031	2134	2204	2285	2337	2233	2373	2280	2298	2317	2522	2415	2599	2600	2714	2710	2660	2766	2648	2711	2720	2658	2732	2640	2665	2608
1421	1432	1404	1421	1405	1313	1316	1275	1193	1242	1249	1228	1224	1327	1286	1385	1567	1645	1747	1808	1805	1674	1587	1647	1599	1606	1583	1609	1600	1510	1609	1557	1582	1576	1649	1710	1913	1867	1808	1874	1846	1799	1863	1940	1927	1918	1861	1883	1897	1956
1323	1298	1356	1306	1395	1299	1289	1160	1199	1222	1227	1140	1122	1050	1069	1077	1102	1181	1329	1221	1329	1318	1252	1226	1180	1165	1179	1265	1116	1122	1123	1188	1121	1165	1197	1197	1244	1227	1209	1178	1168	1247	1236	1198	1369	1231	1217	1217	1213	1265
1279	1341	1339	1326	1327	1321	1345	1284	1267	1256	1215	1122	1181	1108	1129	1128	1194	1284	1453	1444	1459	1405	1324	1276	1271	1213	1244	1151	1125	1075	1107	1057	1041	1099	1093	1015	1092	1057	1123	1058	1047	1008	1059	1041	1129	1088	1077	1028	1090	1127
1219	1259	1274	1327	1330	1286	1275	1369	1319	1280	1184	1212	1200	1266	1259	1327	1452	1543	1632	1696	1649	1591	1372	1307	1287	1251	1183	1190	1195	1156	1165	1222	1145	1155	1122	1106	1110	1102	1114	1108	1082	1072	1102	1153	1151	1144	1111	1132	1221	1162
1279	1266	1351	1335	1323	1307	1246	1271	1283	1341	1312	1248	1251	1269	1297	1420	1391	1489	1518	1550	1449	1360	1272	1280	1224	1201	1209	1186	1224	1167	1178	1190	1266	1160	1159	1129	1148	1188	1157	1148	1095	1198	1200	1120	1161	1193	1170	1240	1214	1316
1290	1282	1305	1238	1288	1330	1277	1266	1254	1279	1237	1177	1317	1342	1297	1441	1359	1396	1425	1301	1181	1204	1107	1109	1104	1156	1133	1125	1228	1225	1260	1244	1247	1260	1160	1149	1203	1098	1151	1255	1253	1179	1217	1176	1228	1195	1274	1186	1262	1289
1384	1366	1337	1286	1273	1284	1273	1198	1286	1282	1261	1262	1220	1257	1228	1298	1275	1266	1292	1228	1124	1154	1067	1023	1156	1231	1230	1229	1246	1275	1286	1340	1320	1299	1193	1181	1213	1168	1190	1226	1208	1285	1268	1229	1264	1258	1281	1256	1277	1295
1331	1305	1416	1330	1340	1221	1254	1297	1307	1211	1212	1232	1265	1304	1287	1341	1367	1322	1330	1234	1193	1101	1174	1130	1201	1252	1243	1243	1255	1241	1290	1305	1299	1252	1179	1176	1250	1144	1177	1145	1278	1263	1209	1282	1321	1237	1263	1351	1342	1374
1307	1341	1359	1266	1278	1245	1213	1249	1290	1234	1222	1192	1246	1224	1268	1188	1281	1241	1217	1161	1145	1085	1113	1225	1191	1237	1267	1341	1316	1315	1253	1230	1214	1205	1247	1128	1126	1109	1163	1198	1171	1169	1177	1272	1208	1274	1250	1211	1325	1227
1372	1268	1247	1245	1244	1259	1239	1201	1187	1230	1219	1236	1270	1299	1417	1336	1304	1263	1273	1295	1183	1186	1138	1218	1193	1242	1307	1354	1295	1321	1326	1208	1149	1232	1134	1178	1151	1103	1168	1197	1201	1298	1261	1343	1301	1228	1219	1245	1219	1249
1282	1268	1209	1200	1241	1235	1188	1188	1281	1300	1245	1301	1300	1217	1270	1273	1213	1232	1195	1239	1165	1211	1209	1251	1303	1413	1363	1360	1346	1350	1299	1297	1249	1228	1237	1143	1167	1192	1249	1230	1254	1292	1297	1366	1334	1315	1287	1229	1225	1271
1273	1263	1235	1212	1215	1144	1226	1171	1253	1218	1164	1251	1175	1303	1343	1313	1313	1313	1215	1280	1210	1247	1229	1251	1233	1282	1415	1374	1423	1282	1341	1335	1279	1224	1169	1194	1121	1135	1193	1210	1328	1320	1277	1319	1269	1307	1270	1276	1300	1282
1263	1302	1257	1185	1177	1171	1181	1162	1135	1161	1169	1218	1250	1258	1206	1227	1239	1185	1208	1123	1167	1215	1229	1254	1293	1312	1359	1281	1310	1289	1254	1254	1166	1174	1170	1162	1153	1154	1172	1159	1291	1231	1306	1222	1241	1233	1159	1209	1227	1244
1337	1276	1303	1151	1203	1178	1202	1153	1150	1227	1169	1192	1258	1290	1273	1325	1243	1278	1239	1280	1192	1228	1192	1271	1307	1370	1417	1340	1324	1259	1326	1255	1247	1155	1175	1166	1253	1241	1256	1252	1246	1345	1270	1248	1262	1238	1197	1194	1272	1209
1293	1298	1319	1250	1173	1250	1164	1219	1233	1158	1248	1333	1314	1369	1416	1314	1325	1291	1183	1185	1241	1323	1405	1398	1427	1386	1457	1382	1342	1254	1271	1301	1283	1217	1262	1222	1291	1342	1305	1399	1359	1399	1356	1332	1236	1230	1235	1220	1274	1230
1303	1339	1243	1193	1201	1268	1101	1253	1310	1202	1312	1403	1315	1397	1378	1253	1265	1254	1207	1187	1190	1208	1273	1358	1376	1425	1394	1391	1290	1304	1248	1348	1332	1305	1230	1223	1268	1277	1352	1357	1353	1332	1302	1355	1244	1179	1195	1204	1312	1280
1332	1245	1243	1154	1173	1172	1133	1209	1220	1231	1208	1295	1359	1372	1313	1300	1237	1199	1179	1169	1193	1262	1257	1343	1361	1288	1326	1312	1295	1334	1270	1244	1289	1257	1296	1288	1236	1335	1284	1244	1298	1320	1296	1304	1306	1201	1212	1241	1240	1247
1232	1259	1178	1113	1074	1167	1118	1170	1227	1201	1172	1254	1260	1379	1345	1388	1259	1250	1238	1259	1245	1310	1354	1380	1264	1364	1375	1327	1316	1308	1355	1314	1365	1225	1306	1276	1290	1265	1350	1333	1388	1326	1406	1340	1280	1289	1237	1255	1261	1222
1327	1262	1165	1121	1286	1254	1108	1156	1182	1267	1194	1238	1269	1280	1315	1274	1279	1262	1267	1223	1255	1306	1358	1332	1342	1303	1332	1300	1261	1315	1354	1293	1346	1436	1414	1399	1363	1389	1410	1364	1417	1392	1433	1394	1422	1343	1340	1406	1306	1282
1257	1302	1214	1195	1169	1140	1239	1281	1201	1198	1149	1204	1151	1169	1209	1212	1194	1137	1082	1178	1202	1197	1194	1180	1157	1216	1192	1161	1270	1300	1382	1330	1390	1534	1522	1485	1357	1411	1367	1367	1372	1341	1401	1375	1401	1370	1391	1385	1406	1403
1320	1345	1268	1178	1183	1253	1331	1254	1271	1211	1157	1252	1233	1293	1251	1299	1254	1246	1380	1213	1232	1180	1243	1175	1135	1137	1162	1161	1091	1212	1320	1374	1439	1467	1562	1465	1324	1339	1356	1322	1245	1215	1290	1252	1249	1337	1266	1308	1329	1330
1319	1260	1170	1259	1324	1273	1252	1192	1244	1267	1337	1210	1322	1292	1305	1326	1272	1246	1134	1171	1154	1258	1167	1204	1188	1093	1091	1084	1121	1125	1096	1168	1243	1347	1356	1213	1189	1343	1256	1238	1195	1227	1146	1125	1132	1127	1147	1183	1179	1230
1263	1176	1239	1220	1144	1127	1238	1181	1201	1245	1213	1180	1218	1180	1114	1186	1050	1127	1066	1089	1077	1004	995	1035	1087	1061	1089	1046	1004	1024	1009	956	1041	1140	1145	1079	1039	1120	1181	1112	1136	1052	1168	1129	1209	1145	1124	1206	1137	1167
1312	1391	1351	1199	1079	1133	1219	1162	1042	1110	1086	1042	1035	1111	1063	1149	1150	1158	1137	1189	1111	1105	1112	1026	976	1029	1141	1101	1202	1202	1174	1103	1171	1198	1292	1240	1247	1320	1347	1379	1311	1317	1338	1343	1478	1492	1498	1563	1424	1432
1615	1523	1332	1241	1293	1326	1169	1052	1084	1109	1127	1095	1068	1193	1194	1264	1367	1412	1553	1574	1605	1533	1529	1438	1272	1213	1317	1356	1490	1629	1599	1592	1658	1816	1837	2090	1938	1957	1951	1949	1817	1717	1802	1816	1927	1961	2110	2213	2125	2048
1545	1444	1348	1432	1340	1214	1285	1256	1280	1233	1176	1164	1220	1349	1425	1509	1659	1883	1798	1944	1956	1917	1946	2054	2080	2069	2006	1881	1968	2208	2398	2416	2624	2650	2581	2650	2797	2637	2433	2477	2450	2193	2265	2478	2398	2544	2749	2628	2743	2841
1246	1283	1414	1383	1277	1301	1436	1387	1392	1412	1341	1414	1554	1661	1651	1809	1850	2025	2091	2120	2191	2101	2263	2213	2452	2532	2702	2696	2717	2636	2808	2866	2828	2883	2848	2872	2756	3065	2721	2598	2676	2674	2525	2710	2682	2833	2906	2941	3089	3113
1233	1363	1315	1338	1282	1432	1539	1472	1554	1689	1717	1806	1673	1637	1801	1874	2092	2167	2505	2461	2555	2554	2289	2389	2501	2692	3022	3153	3097	3027	3014	2928	2799	2783	2777	2832	2678	2751	2967	2838	2757	2784	2756	2711	2937	2982	3057	3063	3041	3130
1394	1341	1365	1351	1489	1556	1658	1765	1967	2132	2159	2050	1952	1908	1998	2207	2553	2748	2966	3099	3154	2951	2936	2912	2877	2843	3074	3265	3369	3513	3433	3231	3139	2846	3045	3057	3149	2901	3227	3239	3088	3105	3329	3107	3210	3308	3205	3336	3295	3300
1448	1403	1347	1500	1706	1723	1968	2120	2399	2466	2321	2248	2354	2353	2548	2948	3265	3590	3686	3831	3870	3714	3604	3556	3506	3506	3565	3550	3830	3957	4152	3927	3755	3634	3536	3691	3882	3717	3721	3967	3614	3557	3780	3698	3578	3707	3624	3718	3736	3760
1410	1388	1439	1573	1685	1785	1947	2185	2384	2456	2238	2347	2551	2786	3082	3454	3835	3952	4098	4150	4186	4128	3989	4104	4051	4239	4192	4010	4015	4153	4185	4257	4076	4128	3846	3951	3999	4156	3887	4133	4137	3722	3842	3857	3715	3770	3811	3780	3948	3886
1330	1391	1596	1714	1682	1702	1932	2078	1988	2027	2194	2442	2825	3094	3405	3622	3872	3957	4161	4235	4331	4146	4045	4206	4245	4297	4432	4336	4076	3992	3892	4051	4146	3983	3885	3617	3941	4024	3891	3829	3952	3694	3577	3630	3651	3484	3816	3592	3761	3794
1405	1513	1607	1703	1657	1780	1755	1813	1880	1978	2415	2787	3166	3462	3522	3472	3547	3747	3904	4010	3967	4161	4038	4039	4251	4160	4322	4251	4290	3935	3945	3900	4042	3891	3900	3765	3732	3843	3861	3737	3777	3720	3524	3638	3687	3583	3798	3746	3769	3810
1555	1743	1817	1654	1658	1701	1840	1873	1914	2332	2823	3137	3214	3271	3247	3049	2992	3245	3346	3527	3616	3636	3868	3873	4063	3961	4174	4381	4282	4229	3956	3903	3950	3953	3820	3652	3528	3858	3861	3581	3693	3923	3691	3755	3887	3718	3873	4086	3977	4096
1485	1793	1627	1648	1677	1716	1692	1842	2158	2460	2866	2998	2758	2515	2274	2274	2163	2455	2481	2637	2767	2929	3177	3450	3584	3599	3830	3810	3992	3869	3714	3460	3386	3577	3498	3385	3391	3365	3421	3324	3426	3565	3326	3522	3477	3493	3515	3552	3368	3695
1493	1639	1642	1529	1645	1718	1709	1848	2093	2418	2468	2238	1956	1673	1572	1516	1558	1666	1956	1998	2094	2220	2353	2773	3179	3345	3326	3397	3563	3424	3366	3129	2838	3002	2975	3085	2989	3012	3100	2999	2785	2990	2900	2909	2907	2938	2767	3005	2871	3040
1380	1560	1484	1447	1506	1612	1741	1789	2056	2110	2070	1871	1524	1366	1317	1357	1616	1634	1864	1861	1877	1987	2146	2490	2817	3072	3326	3263	3426	3424	3267	3010	2933	2856	2992	3050	2998	2973	3033	2992	2945	2876	2841	2579	2712	2770	2685	2759	2766	2890
1423	1439	1453	1377	1434	1450	1527	1645	1823	1876	1749	1464	1322	1239	1372	1575	1724	1944	1948	1999	1935	1941	2034	2295	2700	3125	3481	3563	3717	3724	3445	3270	3114	3303	3413	3340	3372	3425	3450	3354	3228	3066	3116	2949	3038	3053	3063	3204	2991	2975
1406	1426	1223	1347	1306	1372	1343	1431	1462	1501	1285	1221	1103	1167	1324	1609	1867	2019	2050	1960	1906	1753	1806	2031	2538	2796	3280	3380	3492	3620	3570	3307	3215	3257	3450	3409	3398	3385	3429	3336	3195	3138	3179	3113	3401	3341	3334	3440	3450	3200
1336	1229	1215	1168	1212	1303	1231	1295	1301	1271	1179	999	1051	1086	1317	1570	1719	1864	1857	1941	1703	1524	1515	1706	1998	2442	2916	3069	3051	3168	3136	2996	2846	3031	3132	3072	3121	3188	3085	3000	2861	2999	2961	2904	3256	3201	3344	3359	3361	3218
1302	1162	1113	1133	1233	1323	1336	1289	1319	1241	1103	1028	955	1153	1220	1431	1629	1869	1890	1714	1550	1353	1284	1327	1736	2107	2524	2711	2781	2680	2670	2609	2447	2595	2808	2654	2576	2636	2652	2650	2570	2585	2597	2580	2959	2898	3055	3187	2936	2850
1170	1243	1071	1094	1279	1392	1399	1427	1399	1281	1165	1040	1005	1007	1303	1481	1649	1815	1811	1760	1552	1352	1215	1302	1649	2014	2375	2546	2544	2540	2420	2313	2256	2446	2545	2638	2387	2639	2459	2484	2327	2450	2443	2425	2599	2661	2670	2667	2614	2620
1218	1201	1166	1170	1288	1337	1383	1493	1465	1320	1167	966	991	1005	1201	1372	1580	1760	1799	1682	1487	1244	1193	1388	1639	2181	2484	2478	2513	2305	2329	2216	2223	2558	2631	2586	2429	2609	2491	2533	2368	2285	2415	2410	2457	2514	2621	2561	2550	2409
1219	1243	1137	1107	1135	1279	1327	1403	1349	1368	1139	1200	1003	1018	1116	1284	1458	1611	1629	1540	1419	1330	1370	1568	2015	2464	2780	2792	2760	2458	2520	2422	2374	2702	2851	2737	2614	2920	2779	2694	2758	2682	2752	2739	2862	2765	2760	2719	2744	2550
1284	1363	1255	1171	1159	1308	1380	1477	1446	1478	1505	1396	1251	1116	1152	1288	1476	1515	1630	1559	1516	1555	1682	2057	2565	3089	3403	3158	2972	2978	2948	2947	3071	3272	3335	2969	3157	3395	3268	3151	3071	3202	3230	3200	3386	3155	3330	3096	3116	3005
1327	1385	1271	1123	1273	1410	1505	1669	1749	1783	1805	1718	1665	1466	1415	1462	1507	1666	1672	1728	1712	1843	2218	2744	3099	3617	3576	3404	3132	3240	3227	3139	3487	3778	3426	3387	3584	3515	3454	3317	3425	3314	3390	3485	3467	3384	3560	3442	3581	3281
1300	1359	1351	1222	1266	1432	1583	1742	1915	1938	2014	1940	1922	1751	1608	1594	1722	1715	1729	1765	1850	2103	2556	3011	3400	3635	3608	3046	3027	3039	3124	3123	3415	3588	3387	3109	3398	3435	3101	3254	3132	3156	2966	3087	3331	3119	3260	3123	3293	3216
1346	1296	1331	1331	1368	1462	1682	1918	2061	2067	2165	2102	2075	2015	1900	1792	1797	1914	1890	1957	2201	2552	2911	3388	3422	3512	3299	2998	2756	2916	2808	2975	3215	3320	3055	2998	3174	3083	2804	3029	2829	2863	2851	2674	2699	2681	2660	2639	2749	2689
1352	1290	1422	1511	1432	1613	1763	2040	2328	2303	2215	2371	2302	2326	2160	2269	2315	2369	2574	2731	2877	3162	3473	3750	3836	3546	3125	2942	2799	2878	3064	3300	3418	3302	3130	3113	3311	3123	3027	3058	2954	3018	2800	2811	2677	2591	2602	2582	2645	2684
1420	1460	1445	1581	1674	1608	1834	2148	2421	2520	2552	2430	2551	2581	2679	2838	3083	3194	3470	3737	3803	4059	3996	3881	3840	3558	3298	3263	3219	3475	3622	3690	3871	3496	3465	3764	3609	3477	3430	3491	3401	3329	3294	3286	3058	3062	2871	3006	2912	2907
1453	1483	1422	1541	1649	1651	1740	1965	2129	2524	2533	2743	2699	2681	2896	3183	3422	3867	3960	4279	4298	4166	3986	3814	3421	3395	3296	3580	3682	3878	3805	3979	3749	3591	3783	4093	3824	3599	3835	3744	3552	3538	3575	3481	3424	3433	3236	3348	3265	3253
1329	1392	1389	1441	1529	1708	1769	1775	1890	2235	2569	2778	2749	2811	2942	3072	3419	3598	3892	3909	3977	3785	3518	3433	3254	3446	3554	3828	3875	3895	3877	3893	3594	3691	3957	3929	3677	3842	3897	3669	3714	3552	3641	3514	3494	3525	3456	3434	3562	3484
1311	1322	1318	1397	1528	1659	1789	1898	2010	2152	2572	2820	2923	2897	3060	3133	3130	3304	3466	3521	3439	3574	3484	3469	3543	3746	3756	4046	4036	4086	3911	3668	3608	3968	4081	3784	3789	4042	3765	3675	3676	3809	3632	3471	3397	3456	3642	3683	3779	3794
1314	1311	1362	1403	1418	1752	1947	2167	2173	2235	2354	2602	2743	2912	3059	3047	3171	3212	3298	3394	3409	3688	3697	3798	3998	4157	3947	4045	3950	4004	3928	3731	3833	4013	3744	3646	3813	3977	3713	3753	3763	3656	3723	3544	3534	3549	3618	3614	3766	3772
1307	1294	1305	1427	1530	1616	2012	2109	2317	2321	2328	2226	2295	2351	2525	2692	2949	2935	3065	3221	3433	3443	3597	3587	3707	3705	3567	3582	3555	3608	3552	3624	3660	3521	3208	3339	3618	3455	3465	3569	3477	3503	3309	3325	3206	3261	3279	3389	3309	3531
1206	1298	1217	1294	1385	1545	1718	1904	2120	2234	2239	2085	2078	1940	1952	2151	2391	2499	2739	2926	2986	3066	3216	3257	3189	3147	3072	3024	2979	3299	3407	3336	3191	2902	2905	3120	3040	2936	3120	3142	2939	3063	2940	2857	2821	2782	2841	2771	2809	2904
1115	1165	1246	1356	1373	1559	1631	1639	1678	1927	2010	2092	2086	2037	2066	2081	2270	2406	2697	2897	2937	2918	3062	3063	2945	2883	2938	2847	2963	3219	3312	3053	3022	3000	2952	3163	3031	3088	3159	2962	2924	2857	2745	2626	2644	2764	2583	2739	2738	2877
1109	1136	1280	1345	1440	1469	1531	1551	1587	1595	1669	1787	1890	2174	2180	2360	2591	2763	2952	3028	3172	3102	2937	3168	3056	3169	3167	3305	3438	3528	3419	3271	3228	3385	3506	3299	3319	3406	3319	3186	3138	3193	3088	2939	3014	2841	2963	3053	2995	3011
1237	1202	1226	1224	1272	1311	1343	1390	1465	1494	1445	1458	1676	1806	1932	2289	2576	2717	2832	3030	3058	2963	2976	3111	3168	3238	3368	3591	3513	3429	3477	3687	3880	3695	3417	3614	3714	3612	3542	3585	3630	3438	3356	3460	3264	3313	3339	3380	3317	3350
1174	1222	1158	1155	1120	1171	1202	1255	1299	1424	1418	1423	1540	1594	1765	1888	2156	2401	2421	2556	2631	2673	2825	2871	2813	2832	3096	3002	3078	3213	3352	3683	3462	3353	3349	3599	3552	3494	3454	3525	3565	3509	3577	3538	3454	3537	3461	3601	3413	3306
1098	1081	1078	1088	1061	1036	1129	1118	1245	1309	1366	1421	1536	1623	1753	1896	2047	2119	2310	2381	2353	2259	2296	2329	2214	2271	2397	2527	2753	2911	3025	2903	2941	3019	3080	3147	2964	3139	3164	3196	3013	3118	3198	3253	3213	3118	3285	3049	3269	3198
1067	963	994	1067	1139	1089	1115	1210	1168	1202	1279	1342	1364	1594	1571	1802	1804	1880	1924	2065	1949	1886	1818	1905	1847	1938	2173	2330	2455	2511	2596	2615	2733	2798	2729	2629	2741	2841	2863	2766	2758	2768	2717	2761	2616	2579	2753	2601	2618	2659
1054	1001	983	985	1098	1132	1053	1137	1125	1180	1186	1247	1225	1349	1420	1474	1532	1672	1804	1792	1816	1843	1849	2002	1981	2136	2271	2141	2305	2462	2708	2804	2739	2704	2649	2761	2709	2805	2721	2826	2612	2488	2532	2479	2336	2477	2421	2549	2468	2607
996	1040	975	1042	1026	1027	1018	1099	1119	1150	1176	1281	1303	1343	1426	1524	1646	1697	1967	1926	2021	2072	2070	2243	2142	2232	2302	2486	2616	2787	3037	2963	2971	3112	3223	3235	3044	3045	3048	3011	2773	2754	2774	2600	2704	2688	2743	2713	2602	2755
1091	1051	1078	1012	1067	1084	1109	1077	1209	1238	1281	1386	1502	1538	1507	1751	1970	2018	2251	2437	2506	2506	2509	2474	2731	2762	2930	3075	3171	3241	3236	3414	3691	3711	3689	3611	3775	3738	3496	3361	3414	3340	3014	3200	3019	3088	3237	3218	3266	3184
1174	1246	1135	1166	1163	1274	1244	1352	1380	1365	1461	1520	1622	1769	1863	2072	2312	2524	2750	2920	3100	3081	3091	3142	3089	3305	3327	3403	3372	3572	3808	3898	3821	3788	3857	4023	3880	3832	3723	3853	3782	3415	3555	3320	3271	3494	3320	3428	3388	3366
1265	1311	1322	1296	1282	1193	1335	1434	1465	1596	1656	1697	1759	1889	2088	2232	2494	2682	2864	3008	3006	3152	3065	3195	3104	3389	3377	3382	3471	3472	3512	3385	3447	3604	3582	3455	3553	3529	3484	3359	3382	3276	3161	3090	3234	2923	3039	3025	2986	2916
1276	1285	1382	1304	1322	1352	1439	1446	1545	1598	1747	1773	1916	2034	2120	2360	2405	2596	2735	2886	2900	2926	2893	2917	2883	2961	3051	3062	2951	2959	3020	3105	2985	3039	2915	2976	2890	3022	2793	2854	2926	2745	2663	2699	2579	2720	2571	2649	2680	2726
1292	1286	1283	1387	1385	1403	1497	1652	1674	1703	1929	1967	2103	2109	2219	2310	2536	2587	2747	2874	2775	2661	2750	2746	2810	2846	3115	3044	3034	2989	3085	3046	2891	2956	3034	3001	2924	2864	2900	2826	2723	2678	2874	2679	2855	2742	2788	2758	2795	2806
1330	1364	1366	1425	1507	1494	1705	1845	1988	2080	2322	2488	2556	2679	2680	2829	2886	3053	3238	3318	3283	3328	3318	3463	3402	3518	3570	3502	3471	3554	3509	3493	3424	3431	3535	3439	3453	3562	3400	3383	3287	3325	3167	3219	3185	3093	3216	3122	3182	3201
1445	1394	1400	1423	1490	1546	1660	1942	1954	2154	2401	2531	2695	2728	2799	3065	3160	3268	3554	3563	3580	3581	3657	3648	3772	3823	3895	3883	3962	3877	3882	3824	3715	3731	3729	3825	3961	3707	3724	3771	3574	3470	3368	3404	3331	3502	3358	3422	3493	3784
1348	1407	1322	1301	1394	1441	1591	1781	1983	2071	2201	2447	2616	2569	2657	2875	2949	3230	3211	3426	3460	3610	3635	3673	3737	3897	3915	3827	3827	3897	3751	3803	3706	3747	3696	3683	3812	3897	3647	3616	3475	3338	3237	3329	3191	3340	3422	3478	3613	3654
1224	1195	1152	1175	1204	1290	1514	1638	1791	1992	2235	2248	2447	2549	2538	2822	3055	3212	3435	3481	3418	3628	3527	3499	3650	3716	3787	4029	4059	3975	3900	3902	4007	3830	3827	4014	3919	3897	3890	3775	3650	3450	3530	3435	3306	3485	3373	3526	3569	3799
1063	959	1043	1113	1259	1428	1628	1821	2055	2219	2298	2570	2523	2694	2729	2888	3102	3316	3445	3596	3849	3752	3911	4020	4118	4169	4064	4123	4111	4043	4071	4144	4062	4078	4090	4268	4309	4212	4143	3969	3845	3790	3617	3638	3584	3409	3512	3407	3556	3742
976	1029	1155	1254	1431	1690	1940	2170	2263	2475	2673	2650	2801	2815	2902	3178	3492	3577	3718	3839	3936	4127	3905	4119	4103	3969	4003	3958	4009	3971	3824	3813	3878	4030	3890	4108	4007	3966	3824	3779	3640	3565	3515	3463	3212	3170	3055	3042	3201	3249
1234	1274	1461	1536	1719	2114	2230	2301	2540	2635	2742	2726	2732	2890	2994	3092	3333	3428	3574	3791	3830	3718	3659	3865	3889	3847	3737	3558	3486	3324	3313	3321	3301	3367	3334	3449	3465	3377	3406	3212	3200	3230	3073	2859	2797	2779	2683	2655	2807	2886
1652	1724	1810	1973	2164	2434	2550	2632	2735	2780	2912	2885	2850	2893	3060	3199	3460	3653	3700	3882	3889	3860	3780	3829	3693	3683	3708	3586	3554	3325	3226	3165	3176	3320	3367	3272	3352	3440	3185	3112	3111	2966	3049	2900	2747	2788	2839	2709	2840	2898
2378	2497	2582	2775	2958	3041	3368	3387	3474	3537	3405	3468	3351	3478	3764	3852	4130	4243	4378	4453	4523	4261	4318	4333	4141	4282	4257	4073	3986	3931	3725	3768	3720	3762	3737	3664	3774	3714	3614	3429	3416	3564	3345	3307	3180	3170	3184	3203	3108	3064
3277	3477	3470	3642	3730	3935	4068	4078	4089	4126	3934	3834	3948	4022	4006	4471	4538	4718	4788	4787	4864	4632	4689	4756	4571	4547	4445	4219	4147	4166	4001	3916	3997	3962	3955	3954	3919	4072	3721	3580	3573	3541	3526	3449	3545	3528	3396	3348	3277	3406
3497	3744	3660	3781	3802	3750	3830	3931	3922	3729	3738	3636	3697	3639	3615	3875	4051	4279	4435	4354	4122	4015	3980	3964	3935	3723	3751	3666	3525	3653	3520	3466	3397	3442	3500	3496	3630	3538	3337	3241	3333	3194	3154	3181	3231	3254	3230	3137	3233	3144
2913	2996	3135	3178	3239	3149	3153	3086	3134	3127	3202	3176	3215	3202	3260	3469	3528	3659	3664	3515	3404	3215	3234	3150	3074	3009	3027	2924	2828	2832	2840	2797	2780	2893	2833	2934	3074	2853	2874	2776	2721	2723	2697	2685	2820	2903	2858	2820	2892	2801
2509	2644	2652	2700	2724	2518	2558	2644	2786	2822	2958	2991	3036	3024	3034	3094	3141	3102	3160	3112	2984	2949	2889	2682	2653	2624	2624	2638	2542	2570	2615	2442	2603	2575	2613	2613	2673	2613	2662	2530	2441	2412	2508	2503	2587	2581	2639	2655	2675	2614
2339	2473	2547	2415	2414	2391	2330	2327	2441	2611	2538	2701	2576	2610	2670	2866	2819	2793	2869	2805	2802	2604	2552	2535	2418	2447	2410	2421	2487	2677	2595	2608	2681	2647	2532	2673	2661	2666	2480	2477	2387	2471	2520	2497	2604	2608	2606	2633	2662	2623
1925	2001	1915	1879	1754	1825	1691	1915	2045	2145	2134	2254	2239	2342	2371	2468	2477	2565	2774	2792	2763	2738	2808	2717	2653	2602	2714	2811	2817	2943	2965	3029	2959	2881	2963	2933	2910	2879	2798	2759	2768	2695	2768	2798	2882	2882	2856	2933	2900	2867
1254	1238	1097	1083	1083	1041	1222	1296	1439	1648	1769	1824	1898	2124	2197	2405	2479	2766	2825	2833	2786	2871	2941	2999	3041	3062	3118	3229	3357	3482	3557	3578	3304	3328	3350	3316	3326	3365	3394	3198	3134	3144	3150	3210	3343	3365	3410	3567	3394	3441
848	863	827	805	822	857	910	972	1210	1450	1564	1750	1955	2034	2189	2279	2536	2679	2782	2660	2684	2819	2941	2941	3118	3233	3240	3338	3297	3439	3543	3501	3541	3495	3500	3497	3543	3473	3498	3358	3499	3403	3539	3341	3525	3557	3630	3732	3660	3655
965	891	918	889	894	987	1125	1225	1482	1688	1853	2202	2216	2300	2417	2526	2677	2777	2668	2719	2828	2786	2705	2866	2800	2819	3026	3022	3111	3113	3062	3172	3183	3204	3177	3113	3264	3106	3057	3048	2986	3097	2922	3019	3058	3240	3240	3349	3351	3331
1284	1333	1361	1483	1502	1729	1722	2058	2297	2561	2808	2946	2936	2877	2911	2880	2919	2798	2965	2746	2796	2714	2675	2656	2674	2686	2736	2849	2782	2900	2890	2884	2862	2826	2908	2936	2750	2791	2698	2640	2608	2526	2470	2530	2534	2673	2752	2932	3006	3014
1767	1801	2001	1998	2175	2335	2464	2719	3076	3357	3449	3677	3494	3562	3454	3306	3190	3230	3042	3003	2912	3012	2900	2912	2874	2899	3000	2917	3044	3067	3054	3071	3054	3047	2993	2960	2941	2963	2768	2760	2615	2602	2670	2641	2646	2783	2919	2965	3094	3050
1996	2162	2327	2429	2517	2826	2864	3132	3347	3749	3715	3794	3670	3736	3519	3495	3361	3351	3252	3189	3287	3182	3150	3156	3059	3152	3301	3187	3203	3238	3082	3216	3189	3296	3380	3209	3268	3161	3061	3000	2938	2908	2910	2866	2988	3123	3339	3224	3390	3465
2676	2835	2856	3045	3029	3199	3326	3672	3721	3924	4070	4078	4000	4035	3673	3587	3402	3378	3337	3280	3233	3140	3097	3109	3101	3083	3242	3226	3243	3113	3234	3159	3170	3152	3274	3178	3117	3191	3001	2968	2908	2901	2867	2938	2997	3074	3171	3256	3389	3497
3761	3912	3964	3891	4056	4228	4399	4348	4379	4746	4795	4530	4600	4341	4233	3895	3916	3680	3626	3464	3497	3433	3343	3386	3269	3389	3304	3367	3214	3327	3337	3423	3171	3325	3312	3284	3258	3186	3117	3010	3020	3121	2999	2881	2949	2959	3055	3226	3375	3326
4243	4228	4260	4377	4593	4689	4913	5103	5104	5118	5367	5228	4983	4916	4639	4520	4504	4281	4221	4206	4105	4016	3822	3767	3791	3823	3806	3850	3916	3915	3875	3778	3713	3907	3857	3830	3732	3663	3580	3525	3668	3454	3423	3425	3335	3462	3486	3683	3698	3716
3453	3388	3500	3602	3929	4077	4413	4634	4921	4977	5106	5001	4991	4696	4639	4420	4360	4254	4420	4549	4292	4261	4354	4107	4099	4118	4040	4023	4071	4099	4024	3994	3856	4081	3950	4057	4012	4090	4038	3983	4000	3969	3892	3770	3736	3732	3738	3838	3950	3966
2402	2476	2530	2775	3053	3331	3710	3771	4122	4173	4352	4300	4241	4236	3948	3905	3780	3846	3885	3960	3771	3852	3703	3690	3680	3691	3653	3507	3680	3429	3410	3372	3353	3321	3302	3346	3445	3448	3465	3334	3378	3303	3413	3317	3159	3234	3303	3292	3261	3422
1951	2086	2178	2353	2459	2735	2972	3347	3541	3698	3762	3879	3661	3759	3640	3459	3475	3391	3494	3404	3491	3423	3378	3216	3059	3136	3175	3137	3176	3036	3000	2875	2800	2650	2618	2612	2563	2535	2614	2556	2475	2579	2583	2512	2534	2565	2516	2463	2423	2461
1476	1575	1572	1635	1911	2094	2281	2646	2800	2960	3238	3251	3157	3215	3045	3141	3106	3119	3297	3333	3356	3342	3396	3227	3220	3121	3223	3169	3114	3036	3003	2906	2744	2714	2518	2536	2543	2476	2425	2428	2394	2514	2532	2418	2383	2369	2330	2340	2310	2230
1055	959	1045	1079	1095	1155	1343	1494	1619	1747	1798	1827	1926	2032	2001	2014	2210	2274	2388	2629	2648	2785	2745	2717	2809	2701	2545	2642	2550	2543	2491	2411	2430	2352	2394	2328	2480	2478	2471	2478	2502	2505	2577	2478	2436	2419	2375	2420	2462	2455
809	803	826	827	818	859	820	860	941	981	1072	1033	1104	1168	1127	1277	1278	1318	1440	1505	1564	1657	1649	1761	1850	1834	1896	1949	1943	1864	1700	1696	1567	1525	1427	1598	1568	1757	1789	1978	1964	2047	1937	1983	1872	1879	1784	1946	2045	2223
855	833	892	826	885	929	920	947	1004	1070	964	985	1090	1068	1205	1205	1277	1326	1418	1379	1402	1417	1379	1447	1657	1750	1814	2030	2089	2026	1940	1690	1607	1419	1273	1150	1086	1217	1217	1235	1252	1293	1288	1288	1215	1128	1078	1141	1330	1376
1206	1209	1271	1331	1344	1290	1211	1155	1151	1193	1205	1174	1247	1272	1236	1360	1403	1432	1442	1392	1566	1400	1334	1381	1447	1721	1857	2010	2171	2171	2037	1887	1693	1461	1337	1159	1040	1020	1007	908	910	1023	923	892	886	832	829	848	886	960
1646	1590	1732	1636	1673	1717	1766	1675	1697	1576	1560	1563	1643	1535	1540	1502	1565	1620	1630	1632	1624	1596	1621	1697	1644	1697	1810	1857	1939	1851	1886	1762	1632	1406	1316	1127	1058	958	963	884	869	809	862	818	808	858	827	921	936	920
1761	1713	1822	1797	1956	2075	2132	2205	2069	2129	2058	1960	1760	1826	1835	1826	1879	1897	1907	2064	2067	2178	2105	1949	1851	1783	1693	1851	1892	2113	2286	2373	2399	2067	1993	1776	1676	1414	1276	1241	1130	1012	958	885	914	1061	967	965	1080	1118
2101	2145	2222	2341	2492	2645	2726	2820	2745	2745	2624	2617	2343	2235	2270	2233	2303	2398	2490	2554	2725	2759	2555	2346	2267	2088	2175	2238	2460	2788	2980	3287	3211	3005	2987	2646	2244	1950	1663	1496	1366	1315	1182	1164	1186	1139	1143	1121	1159	1188
3240	3342	3444	3447	3838	3836	4070	4156	4086	4110	4244	3944	3759	3687	3563	3522	3550	3536	3489	3480	3600	3523	3498	3454	3336	3363	3576	3749	3886	4075	4262	4180	4209	3916	3546	3163	2522	2230	1991	1720	1466	1283	1311	1375	1218	1271	1177	1100	1157	1115
4219	4042	4308	4443	4738	5033	5132	5311	5293	5277	5233	5064	4943	4925	4823	4588	4759	4592	4364	4143	4360	4309	4395	4455	4352	4491	4745	4936	4978	4944	4913	4989	4860	4492	3944	3373	2748	2450	2076	1752	1566	1421	1372	1351	1296	1220	1133	1055	999	1065
3649	3474	3657	3856	4111	4116	4406	4460	4536	4603	4622	4609	4399	4193	4083	3980	3964	3672	3698	3776	3529	3637	3645	3640	3636	3696	3850	3873	3811	3950	3973	4152	4066	3853	3381	3149	2661	2514	2104	1866	1628	1525	1421	1285	1229	1152	1143	1147	1124	1083
2687	2658	2767	2678	2797	3138	3265	3253	3373	3312	3338	3210	3163	3075	2966	2791	2648	2761	2649	2709	2782	2698	2612	2615	2408	2414	2431	2482	2691	2855	2931	3258	3354	3237	3235	2796	2715	2397	2120	1876	1592	1424	1276	1240	1293	1302	1196	1220	1225	1218
2324	2186	2338	2317	2502	2649	2769	2931	3076	3105	3053	2998	2929	2811	2603	2683	2766	2783	2756	3045	2884	2795	2601	2469	2280	2289	2245	2388	2666	2863	3105	3296	3311	3266	2997	2672	2529	2270	1965	1727	1497	1347	1322	1282	1186	1129	1266	1233	1310	1347
2096	2075	2104	2064	2233	2339	2509	2672	2915	2916	2961	2822	2692	2605	2672	2650	2851	2874	2938	3006	2930	2775	2648	2594	2395	2347	2388	2536	2801	2993	3088	3062	3018	2781	2680	2361	2142	1918	1637	1514	1300	1224	1125	1102	1046	1059	1162	1149	1174	1196
1423	1422	1532	1466	1454	1572	1498	1650	1733	1866	1784	1756	1760	1728	1615	1670	1731	1729	1758	1750	1771	1695	1688	1586	1579	1507	1547	1505	1764	1778	1824	1877	1770	1663	1566	1462	1469	1320	1192	1105	950	1015	969	908	862	929	994	1035	1159	1161
896	926	786	850	885	900	866	859	897	920	935	917	904	915	891	945	957	916	928	967	900	874	823	796	885	803	861	776	858	870	893	830	830	815	812	896	897	904	933	913	891	871	868	917	916	1025	1079	1084	1240	1282
786	762	768	836	827	796	816	810	777	817	769	862	809	839	851	942	915	962	956	956	886	913	910	846	806	841	856	816	819	795	797	769	737	778	737	761	855	846	885	813	884	873	929	929	981	1098	1222	1323	1365	1381
1061	1070	1072	1068	979	1033	1015	1018	1000	1042	1027	1092	1095	1195	1241	1284	1379	1407	1414	1301	1269	1161	1133	1108	1112	1050	1173	1157	1126	1164	1112	1085	991	973	1003	899	865	920	923	913	944	840	895	872	1024	1104	1230	1300	1428	1495
1517	1506	1435	1360	1400	1357	1432	1452	1462	1564	1655	1692	1730	1679	1836	1883	2080	2179	2095	2084	1935	1893	1796	1633	1577	1536	1591	1661	1691	1642	1716	1660	1573	1415	1237	1161	1068	1101	1085	946	906	907	832	949	947	1113	1118	1206	1263	1329
1454	1593	1609	1534	1549	1535	1647	1605	1786	1800	1968	1997	2026	2111	2065	2209	2211	2435	2451	2383	2303	2291	2057	1927	1739	1586	1609	1754	1901	2050	2108	2150	2121	1924	1798	1554	1573	1425	1392	1266	1185	1152	1092	1018	1052	1191	1141	1171	1160	1153
1867	1975	1967	1953	2006	2008	1976	2039	2121	2186	2292	2439	2500	2411	2576	2584	2639	2770	2740	2876	2948	2778	2515	2420	2201	2084	2062	2130	2239	2584	2782	2908	2805	2807	2572	2316	2218	2035	1846	1777	1556	1475	1317	1291	1247	1258	1306	1281	1205	1272
2747	2970	2968	3113	2974	3039	2965	3067	3183	3264	3342	3282	3462	3518	3618	3699	3710	3883	3939	4131	4149	4016	3962	3736	3382	3282	3023	3077	3261	3214	3571	3613	3598	3320	3102	2900	2647	2293	2102	2016	1793	1748	1621	1533	1403	1408	1396	1367	1300	1280
3533	3748	4106	3964	4126	4214	4192	4193	4296	4443	4435	4509	4549	4434	4569	4712	4730	4946	4936	5022	5082	4964	4820	4883	4690	4291	4148	4073	3915	3978	3908	3907	3542	3414	3158	2804	2426	2317	2017	1959	1708	1612	1613	1492	1534	1399	1381	1329	1280	1308
3215	3321	3649	3824	3877	3894	4026	4014	3924	4140	4070	4271	4107	4057	4108	4202	4064	4215	4290	4385	4456	4271	4325	4148	3877	3807	3536	3443	3291	3332	3426	3361	3037	2722	2547	2379	2113	2078	1758	1645	1605	1531	1497	1334	1339	1202	1160	1188	1092	989
2522	2614	2720	2851	2899	3071	3017	2973	2905	3026	3069	3059	2963	2850	2975	3047	3013	3143	3226	3301	3230	3280	2988	2866	2619	2606	2576	2492	2478	2482	2658	2552	2504	2454	2212	2097	1937	1743	1784	1662	1502	1520	1372	1284	1188	1079	1113	979	918	928
2237	2210	2245	2340	2465	2458	2537	2364	2350	2405	2316	2273	2287	2174	2313	2270	2459	2669	2745	2686	2718	2643	2423	2274	2203	2146	2261	2243	2350	2452	2499	2539	2499	2557	2407	2321	2142	1896	1883	1722	1660	1723	1490	1525	1321	1298	1220	1190	1087	1073
1878	1972	1957	2158	2237	2226	2264	2151	2214	2070	2131	1933	1911	1846	1907	2034	2229	2477	2587	2754	2706	2556	2531	2457	2427	2625	2709	2873	2938	3049	2974	3104	3142	3125	3047	2834	2608	2372	2273	2169	2035	1984	1905	1826	1733	1718	1592	1594	1529	1559
1412	1424	1585	1653	1716	1765	1910	1984	1868	1935	1957	1856	1806	1757	1885	2007	2238	2457	2626	2819	2590	2599	2676	2617	2688	2868	3132	3367	3401	3538	3407	3355	3265	3136	2985	2915	2659	2534	2318	2317	2213	2244	2192	2094	2093	2014	2096	2075	2101	2183
1022	970	1095	1121	1170	1177	1220	1281	1301	1345	1524	1370	1416	1446	1550	1590	1908	2003	2129	2150	2128	2179	2124	2157	2204	2393	2623	2735	2798	2922	2812	2763	2622	2626	2522	2435	2337	2375	2277	2318	2336	2297	2399	2457	2500	2485	2483	2421	2534	2521
846	897	895	891	934	953	1002	1042	1049	1003	1060	1097	1148	1228	1249	1377	1480	1603	1731	1678	1702	1650	1684	1771	1832	1833	2068	2108	2151	2186	2156	2242	2208	2296	2346	2385	2382	2345	2401	2398	2422	2445	2511	2616	2583	2582	2680	2641	2664	2583
949	997	932	976	1067	1069	1207	1181	1277	1336	1334	1474	1421	1495	1533	1634	1724	1828	1969	1998	2018	2084	2087	2066	2042	2119	2226	2280	2328	2370	2399	2422	2400	2553	2532	2675	2620	2576	2654	2558	2610	2714	2763	2837	2680	2776	2703	2812	2813	2716
998	1073	1196	1219	1197	1342	1447	1578	1694	1791	1932	1944	1997	2138	2198	2306	2470	2566	2816	2798	2741	2760	2721	2742	2803	2721	2952	3000	2977	2995	3001	3062	2959	3122	3186	3161	3210	3174	3100	3167	3138	3218	3210	3256	3150	3225	3305	3202	3319	3237
1078	1153	1264	1373	1474	1590	1647	1621	1934	1972	2146	2330	2429	2546	2557	2797	3056	3175	3400	3421	3372	3367	3265	3322	3419	3494	3641	3650	3712	3670	3610	3551	3570	3617	3718	3661	3729	3835	3753	3773	3613	3720	3723	3705	3800	3741	3837	3812	3682	3514
1112	1227	1307	1387	1439	1481	1564	1547	1745	1875	2034	2095	2258	2377	2600	2737	2977	3304	3365	3399	3564	3513	3418	3647	3570	3745	3891	3824	3827	3896	3926	3906	3959	3914	3928	4037	4082	3947	3974	3927	3899	3850	3921	3955	3920	3974	3914	3665	3725	3605
1131	1219	1383	1415	1486	1503	1545	1571	1577	1735	1746	1891	2046	2135	2249	2522	2638	2879	3117	3150	3322	3480	3520	3549	3676	3735	3631	3761	3802	4023	4020	3999	3974	3978	3916	4034	3959	3680	3929	3754	3692	3697	3746	3799	3723	3807	3747	3493	3508	3345
1110	1201	1302	1423	1368	1491	1456	1530	1545	1651	1885	1914	2005	2066	2131	2275	2461	2607	2885	2961	3214	3383	3565	3515	3536	3728	3829	3844	3997	4047	3967	4089	4066	3969	3933	3785	3982	3920	3945	3848	3870	3855	3722	3853	3792	3704	3586	3408	3413	3298
969	1022	1196	1205	1260	1266	1294	1449	1566	1702	1839	1910	2017	2184	2203	2322	2326	2462	2586	2858	3203	3230	3414	3440	3594	3715	3854	3919	4024	3854	3961	4029	3943	3904	3924	3977	3868	3881	3936	3854	3868	3791	3725	3722	3684	3689	3661	3598	3313	3346
998	953	1042	1022	1108	1123	1160	1322	1381	1646	1792	1840	1972	2171	2187	2223	2405	2357	2496	2662	2701	2903	2945	3182	3221	3320	3438	3595	3736	3682	3766	3813	3761	3673	3490	3563	3490	3628	3605	3320	3450	3205	3304	3319	3230	3355	3282	3126	3074	3089
1169	1199	1162	1142	1185	1163	1137	1243	1306	1440	1642	1785	1871	1973	2089	2217	2174	2183	2398	2417	2429	2473	2654	2788	2810	2917	3082	3078	3196	3435	3362	3368	3313	3242	3028	3049	2964	2921	2981	2958	2941	2927	2873	2918	2946	2938	2973	2818	2814	2785
1348	1412	1385	1423	1441	1378	1367	1352	1466	1551	1700	1757	1960	1969	2189	2137	2261	2261	2366	2426	2413	2495	2607	2651	2783	2892	2888	2958	3072	3179	3239	3283	3215	3054	2906	2799	2762	2778	2822	2782	2778	2718	2861	2825	2980	2848	2884	2795	2847	2762
1403	1606	1802	1771	1889	1895	1770	1684	1724	1717	1872	1874	2062	2148	2262	2361	2533	2604	2607	2699	2699	2714	2770	2856	2974	2939	3115	3124	3298	3390	3460	3505	3363	3265	3168	3083	3066	3044	3077	3060	3249	3133	3315	3148	3314	3270	3177	3266	3233	3124
1551	1778	2064	2325	2330	2327	2334	2073	1958	2038	1873	1902	2021	2138	2331	2524	2681	2819	3023	2998	3009	3095	2873	2985	3084	3134	3144	3328	3430	3591	3760	3681	3670	3609	3446	3480	3443	3470	3582	3375	3536	3530	3374	3433	3646	3617	3673	3644	3486	3412
1592	1841	2216	2481	2625	2657	2491	2255	1999	1847	1656	1671	1725	2006	2167	2445	2841	2834	3077	3111	3137	2957	3145	3086	3028	2895	3062	3219	3316	3547	3637	3758	3817	3660	3589	3556	3494	3459	3506	3402	3465	3346	3364	3417	3428	3471	3511	3412	3510	3391
1451	1880	2272	2469	2760	2776	2513	2186	1930	1685	1533	1456	1444	1624	1922	2142	2559	2789	2971	3007	2925	2856	2860	2728	2721	2760	2810	2966	3165	3298	3393	3588	3527	3543	3383	3325	3231	3280	3141	3053	3025	3006	3109	3052	2986	3006	2960	2874	2906	2960
1367	1704	2028	2426	2636	2656	2383	2009	1769	1515	1380	1210	1283	1436	1609	1903	2280	2543	2660	2778	2691	2670	2503	2473	2485	2733	2669	2791	2858	3038	3155	3257	3264	3209	3239	3108	3037	3006	2992	2861	2876	2795	2765	2586	2608	2589	2604	2537	2579	2610
1349	1713	1976	2202	2384	2452	2114	1886	1638	1489	1324	1231	1289	1373	1587	1836	2164	2462	2604	2618	2578	2553	2391	2472	2363	2456	2777	2788	2956	2939	3219	3273	3328	3251	3334	3096	3113	2989	2948	2780	2712	2599	2514	2455	2593	2457	2499	2441	2483	2522
1393	1656	1980	2160	2417	2298	2124	1994	1841	1527	1317	1375	1288	1421	1671	1830	2193	2433	2631	2748	2764	2714	2579	2560	2539	2582	2733	2924	2984	3087	3208	3373	3565	3588	3559	3428	3334	3185	3135	2959	2749	2613	2609	2553	2600	2594	2574	2697	2699	2693
1398	1647	1878	2177	2366	2366	2224	2131	1970	1774	1570	1544	1573	1589	1815	2177	2568	2827	2969	3114	3145	2964	2960	2943	2752	2765	2942	3028	3163	3264	3417	3544	3695	3664	3732	3699	3487	3364	3216	3154	2953	2989	2862	2815	2768	2846	2893	2976	2976	3071
1394	1619	1811	2259	2354	2404	2364	2267	2167	1954	1804	1823	1830	2019	2229	2682	2951	3270	3400	3512	3452	3393	3287	3336	3108	3077	3102	3237	3230	3498	3521	3759	3886	3726	3919	3827	3705	3563	3565	3364	3336	3268	3255	3169	3210	3191	3362	3343	3265	3278
1369	1680	1928	2264	2352	2448	2308	2227	2082	2077	1962	1999	2156	2245	2606	2911	3157	3505	3562	3644	3560	3482	3400	3485	3222	3254	3384	3305	3476	3524	3548	3706	3853	3873	3602	3804	3635	3667	3536	3527	3414	3454	3364	3326	3275	3357	3200	3185	3187	3175
1556	1684	2008	2247	2318	2392	2245	2217	2089	2006	1928	1931	2148	2308	2549	2869	3156	3334	3579	3523	3441	3378	3378	3350	3182	3130	3189	3322	3339	3381	3662	3531	3795	3672	3587	3498	3489	3365	3313	3066	3161	3201	3041	3058	3021	3001	3005	2962	2983	2942
1478	1778	1858	2072	2301	2188	2264	2124	2144	1973	2110	2034	2180	2383	2588	2692	2936	3191	3303	3331	3218	3193	3225	3096	3102	3001	3111	3173	3319	3281	3440	3455	3518	3663	3525	3385	3303	3062	2918	2858	2851	2911	2715	2763	2869	2838	2759	2801	2826	2690
1393	1569	1715	1958	2102	2255	2254	2385	2436	2495	2476	2373	2514	2528	2655	2859	2877	3166	3192	3240	3218	3090	3341	3196	3183	3228	3269	3340	3257	3308	3501	3540	3546	3549	3537	3169	3156	3099	2969	2829	2906	2989	2838	2974	3016	3011	3044	2985	3015	3014
1342	1504	1576	1942	2005	2317	2322	2583	2642	2836	2835	2820	2936	2901	3049	3122	3312	3443	3595	3553	3532	3573	3560	3620	3428	3526	3532	3606	3605	3504	3675	3659	3681	3700	3637	3366	3371	3202	3106	3202	3119	3073	3090	3104	3302	3401	3266	3365	3346	3456
1424	1425	1694	1792	2026	2270	2532	2667	2756	3105	3107	3197	3134	3204	3364	3307	3429	3662	3759	3741	3721	3700	3744	3661	3722	3682	3598	3656	3640	3856	3736	3772	3848	3817	3698	3602	3459	3358	3227	3182	3125	3129	3188	3343	3445	3391	3499	3534	3511	3596
1386	1547	1647	1957	2025	2333	2525	2633	2853	3019	3132	3184	3095	3298	3440	3500	3669	3767	3972	4098	3968	3802	3731	3734	3658	3650	3662	3627	3756	3674	3929	3751	3893	3835	3739	3596	3392	3167	3251	2986	3122	3070	3335	3428	3542	3690	3533	3584	3717	3633
1263	1317	1572	1873	2118	2412	2619	2834	2980	3225	3282	3210	3238	3175	3376	3593	3811	4019	4400	4308	4191	4091	3979	3877	3718	3813	3818	3848	3791	3924	4064	3964	4020	3944	3894	3643	3569	3183	3336	3255	3297	3397	3475	3460	3677	3705	3795	3668	3624	3609
1226	1335	1514	1761	1981	2257	2558	2901	3018	3200	3263	3153	3139	3216	3367	3425	3675	3943	4098	4108	4153	3979	3894	3989	3875	3952	4019	4013	3883	3997	3922	3953	4048	3856	3826	3694	3532	3313	3362	3295	3397	3515	3527	3522	3659	3630	3539	3639	3672	3598
1233	1319	1519	1654	1861	2138	2344	2656	2776	3034	2932	2937	2842	2898	3045	3103	3186	3498	3675	3840	3797	3702	3571	3534	3503	3626	3539	3751	3704	3804	3828	3797	3755	3754	3625	3523	3378	3167	3097	3050	3092	3180	3030	3177	3047	3190	3151	3171	3248	3303
1351	1448	1592	1703	1857	1927	2228	2321	2518	2568	2715	2596	2559	2582	2568	2753	2930	3117	3294	3352	3286	2984	3031	2942	3014	3149	3210	3129	3272	3479	3371	3388	3462	3371	3315	3100	2981	2819	2684	2706	2600	2618	2611	2589	2753	2721	2719	2742	2803	2869
1432	1591	1720	1794	1967	2012	2123	2251	2296	2521	2349	2369	2381	2421	2463	2591	2870	2963	3110	3169	2914	2994	2870	2817	2857	2924	2954	2862	3111	3123	3167	3418	3390	3140	3015	2944	2777	2678	2620	2594	2459	2515	2695	2831	2741	2692	2660	2719	2744	2846
1402	1512	1757	1943	2110	2250	2340	2437	2312	2334	2304	2231	2298	2426	2584	2690	2949	3074	3291	3341	3352	3192	3053	3066	2918	3052	3242	3329	3482	3468	3555	3565	3492	3420	3273	3201	3025	2911	3004	2888	2855	2961	3016	3134	3241	3298	3161	3119	3171	3201
1294	1458	1772	2053	2276	2530	2557	2516	2495	2457	2281	2171	2188	2263	2539	2760	3049	3307	3511	3689	3585	3456	3440	3298	3206	3280	3554	3505	3679	3829	3951	3953	3810	3682	3515	3423	3428	3393	3342	3229	3255	3331	3365	3503	3565	3660	3687	3668	3727	3626
1305	1549	1924	2075	2484	2710	2811	2551	2529	2383	2181	2082	1954	2097	2179	2419	2803	3134	3375	3643	3661	3497	3505	3357	3216	3290	3465	3622	3814	4060	3993	4033	3995	4003	3887	3699	3596	3460	3193	3062	3219	3152	3112	3135	3456	3665	4063	4194	4224	4365
1352	1576	1955	2278	2485	2632	2643	2580	2314	2156	1879	1806	1756	1830	1916	2074	2443	2799	3205	3331	3425	3203	3160	3039	2958	2948	3174	3359	3472	3679	3756	3935	3889	3893	3715	3631	3409	3228	2995	2902	2752	2721	2525	2518	2751	3297	3747	4315	4358	4491
1400	1593	1833	2194	2426	2464	2483	2277	2062	1851	1652	1600	1549	1697	1846	2025	2277	2603	3026	3095	3063	2844	2894	2584	2561	2591	2738	3023	3204	3541	3390	3614	3392	3427	3267	3312	3247	3062	2923	2878	2737	2482	2026	1834	2044	2466	2967	3510	3723	3710
1434	1696	1950	2241	2384	2526	2270	2098	1864	1667	1614	1462	1550	1665	1830	2150	2429	2722	2968	2942	2909	2769	2517	2400	2331	2428	2835	3172	3499	3475	3629	3355	3225	3120	2977	3017	3109	3284	3353	3489	3374	2904	2122	1598	1494	1577	1857	2323	2596	2810
1421	1715	1876	2174	2467	2482	2475	2263	1976	1757	1580	1461	1537	1682	1922	2130	2562	2870	3117	3102	2990	2734	2506	2428	2408	2724	3066	3418	3998	4110	3882	3597	3203	2968	2872	3065	3232	3632	3898	4300	4165	3344	2414	1720	1427	1254	1446	1761	2160	2348
1340	1570	1837	2120	2434	2509	2554	2409	2256	2182	1952	1758	1691	1741	2013	2182	2643	3076	3307	3347	3219	3064	2895	2737	2811	2960	3414	3797	4245	4466	4184	3833	3489	3273	3127	3279	3644	3935	4108	4300	4131	3376	2423	1780	1449	1549	1803	2149	2582	2770
1340	1588	1824	2010	2327	2546	2471	2533	2561	2506	2357	2106	2016	2006	2102	2371	2674	3042	3306	3380	3405	3415	3223	3083	3050	3242	3679	3883	4171	4224	4251	4016	3798	3518	3594	3542	3835	3860	3808	3706	3532	3017	2437	2066	2041	2320	2738	3384	3792	3980
1454	1637	1809	2094	2243	2338	2406	2579	2644	2520	2501	2348	2398	2273	2370	2593	2818	3187	3398	3549	3551	3456	3416	3328	3200	3396	3350	3623	3781	3818	3818	3784	3743	3661	3699	3687	3720	3583	3261	2928	2841	2704	2489	2556	2655	3232	3592	4185	4331	4404
1553	1798	1859	2086	2326	2360	2288	2360	2505	2583	2438	2457	2517	2459	2535	2650	2909	3138	3404	3338	3368	3286	3373	3316	3197	3225	3284	3310	3295	3334	3438	3543	3438	3355	3419	3325	3243	3092	2831	2631	2585	2615	2689	2878	3103	3340	3529	3826	3794	4017
1672	1809	2004	2090	2246	2232	2359	2306	2478	2436	2562	2595	2527	2502	2635	2849	2927	3253	3236	3240	3200	3092	3210	3108	3112	3175	3071	3114	3082	3119	3159	3125	3258	3255	3075	2898	2994	2729	2643	2625	2798	2744	2982	3070	3217	3159	3167	3159	3149	3106
1607	1787	1883	2006	2211	2120	2270	2434	2509	2739	2755	2783	2787	2693	2739	2820	2958	3286	3377	3402	3390	3368	3299	3285	3223	3169	3182	3109	3141	3303	3243	3224	3227	3167	2974	2926	2814	2766	2722	2794	3031	3084	3270	3238	3340	3197	3093	2911	2806	2800
1519	1696	1714	1890	2071	2297	2290	2584	2762	2877	3027	3091	2936	2923	2979	2954	3341	3503	3673	3691	3708	3660	3598	3570	3419	3367	3450	3525	3499	3441	3591	3456	3500	3283	3267	3226	3168	3000	3073	3101	3240	3315	3323	3407	3278	3286	3054	3013	2840	2713
1398	1482	1645	1801	2042	2145	2398	2531	2758	3113	3178	3059	3110	2991	3218	3264	3418	3601	3904	3997	4006	3934	3785	3750	3642	3531	3568	3534	3474	3560	3599	3522	3598	3442	3471	3244	3381	3342	3253	3336	3378	3438	3442	3370	3382	3229	3185	3118	2922	3043
1360	1566	1718	1860	1936	2218	2421	2550	2887	3002	3006	3017	3074	2973	3126	3283	3469	3569	3912	4090	4088	4126	4095	3938	3889	3853	3697	3572	3514	3521	3560	3465	3488	3475	3464	3309	3402	3414	3294	3359	3507	3584	3442	3333	3352	3246	3183	3201	2971	3052
1282	1484	1548	1774	2027	2139	2348	2625	2832	2982	3080	2982	2872	3047	3026	3202	3483	3832	3864	4207	4096	4233	4153	4095	3800	3866	3719	3608	3481	3566	3477	3479	3564	3561	3494	3443	3415	3629	3544	3523	3539	3516	3570	3524	3395	3296	3196	3194	3191	3070
1172	1241	1470	1605	1842	2063	2325	2560	2725	2953	3088	3131	2892	2948	3034	3281	3354	3820	3922	4192	4208	4292	4219	4035	3718	3819	3719	3737	3611	3442	3648	3524	3495	3571	3555	3616	3530	3527	3586	3603	3416	3456	3475	3449	3369	3309	3305	3380	3179	3200
1118	1299	1345	1483	1735	1869	2027	2318	2518	2613	2814	2858	2883	2851	3009	3226	3424	3522	3754	3846	3866	3780	3732	3722	3505	3511	3561	3409	3390	3402	3333	3276	3326	3210	3298	3392	3246	3296	3334	3242	3216	3237	3275	3329	3296	3206	3088	3024	3004	2859
1310	1444	1475	1576	1689	1765	1785	2014	2071	2236	2332	2445	2450	2645	2540	2806	3120	3183	3327	3455	3462	3410	3271	3173	3166	3049	3089	2939	3067	2857	2923	2785	2742	2753	2825	2848	2937	2855	2802	2913	3073	2864	2947	2917	2956	2767	2670	2610	2568	2542
1502	1548	1679	1757	1873	1883	1831	1847	1948	1873	2004	2018	2150	2250	2345	2486	2722	2971	2932	3075	3085	3146	3070	3006	2981	2933	2921	2832	2819	2745	2708	2610	2509	2691	2541	2477	2567	2610	2635	2696	2718	2754	2741	2651	2583	2668	2504	2480	2260	2222
1453	1715	1832	1965	2038	2009	2045	1907	2057	1857	1965	1967	2000	2078	2201	2276	2507	2757	2871	3023	3131	3154	3048	3085	2929	2985	2983	3042	2977	2879	2852	2840	2759	2818	2725	2820	2697	2838	2828	2802	2808	2691	2698	2775	2710	2650	2653	2409	2306	2276
1523	1665	1835	2035	2068	2086	2027	2038	1956	2016	1816	1822	1719	1846	2061	2259	2509	2626	2731	2841	3028	2996	3068	3181	3082	3105	3073	3097	2952	3047	2951	2920	2953	2983	2930	3147	3179	3136	3010	2983	2889	2902	2795	2890	2966	2798	2752	2798	2734	2598
1511	1642	1868	1907	1945	1918	1789	1778	1686	1661	1545	1577	1534	1637	1840	1996	2175	2343	2470	2605	2637	2811	2852	2820	2856	2923	3031	2837	2898	2841	2702	2827	2842	2836	2988	3054	3081	3060	3120	2977	2846	2851	2944	2862	2877	2919	2825	2906	2820	2663
1373	1538	1638	1663	1654	1511	1427	1244	1239	1165	1133	1133	1211	1352	1429	1608	1895	1957	2049	2164	2159	2246	2278	2279	2437	2467	2548	2441	2484	2433	2407	2405	2404	2556	2586	2624	2638	2664	2643	2540	2532	2467	2475	2468	2510	2562	2545	2596	2594	2502
1255	1262	1191	1249	1192	1141	1052	929	974	921	955	946	961	1136	1302	1332	1447	1584	1609	1613	1619	1749	1764	1765	1979	2026	1977	1950	1969	1964	2054	1999	2096	2127	2234	2180	2278	2284	2196	2241	2098	2156	2044	2128	2088	2099	2135	2152	2096	2193
1055	1100	1015	907	843	781	747	756	843	881	940	926	987	1009	1055	1164	1219	1276	1247	1246	1282	1307	1419	1447	1481	1573	1612	1638	1675	1644	1797	1803	1809	1959	2021	2038	2097	2038	2121	2041	2024	1863	1937	1980	1966	1942	1934	1943	1942	1988
1096	928	883	764	748	743	777	826	835	810	906	905	940	955	972	1119	1094	1112	1108	1151	1198	1217	1266	1312	1540	1397	1548	1549	1544	1666	1760	1765	1847	1939	2018	2048	2075	2055	2141	2037	2017	2036	2086	2012	2058	1959	1854	1966	1985	1996
1004	1049	924	872	849	836	876	796	865	872	874	892	977	1063	1169	1156	1205	1237	1326	1328	1363	1445	1434	1508	1567	1570	1749	1761	1849	1868	2003	2038	2011	2197	2250	2442	2540	2397	2410	2346	2386	2231	2191	2268	2142	2228	2161	2249	2279	2230
1126	1028	1069	1030	990	966	984	981	991	990	953	1047	1089	1220	1281	1426	1548	1702	1740	1818	1765	1852	1941	1892	2014	2093	2127	2209	2276	2405	2426	2471	2634	2663	2794	2864	2858	2949	2875	2867	2696	2709	2576	2585	2525	2502	2573	2731	2710	2764
1135	1047	990	1071	1055	1025	1071	1105	1141	1146	1189	1149	1254	1464	1631	1731	1911	1933	1991	2182	2111	2188	2151	2224	2226	2395	2377	2378	2562	2697	2757	2844	2989	3006	3042	3072	3170	3085	3040	2984	2868	2838	2691	2742	2691	2715	2818	2650	2759	2825
1027	987	949	1080	1096	1176	1183	1225	1312	1313	1349	1332	1422	1493	1683	1818	1964	1936	2083	2073	2106	2105	2142	2204	2210	2116	2311	2385	2518	2566	2483	2648	2729	2785	2857	2788	2834	2814	2689	2719	2689	2613	2618	2508	2482	2526	2485	2513	2511	2513
882	940	1005	1094	1210	1215	1278	1396	1424	1515	1456	1453	1506	1566	1698	1885	1922	2001	2074	2030	2015	1992	2016	2090	2144	2072	2204	2110	2252	2383	2373	2400	2532	2627	2577	2567	2545	2435	2573	2487	2501	2370	2370	2415	2220	2247	2266	2288	2239	2284
843	956	1042	1173	1277	1397	1494	1558	1617	1639	1742	1646	1713	1735	1918	2016	2115	2270	2365	2321	2342	2323	2365	2373	2314	2530	2507	2459	2637	2650	2798	2853	2805	2886	2783	2922	2876	2739	2778	2671	2595	2630	2505	2494	2632	2628	2629	2561	2646	2549
950	994	1057	1274	1358	1443	1540	1562	1718	1736	1826	1828	1919	1992	2069	2189	2405	2443	2595	2633	2674	2648	2747	2809	2898	2930	2864	3037	2996	3098	3115	3197	3330	3264	3284	3237	3162	3193	3088	3005	2975	2964	2815	2886	2922	3016	3037	3080	3102	3050
895	961	1069	1176	1280	1338	1381	1550	1609	1672	1715	1667	1790	1827	1970	2114	2295	2357	2527	2648	2747	2757	2706	2801	2814	2869	2963	2899	3195	3113	3135	3322	3316	3271	3196	3224	3194	3055	3042	3017	2990	2888	2887	2877	2883	2919	3101	3110	2999	3052
937	990	1050	1108	1239	1319	1265	1430	1460	1471	1497	1556	1506	1612	1979	2040	2165	2355	2434	2460	2684	2610	2718	2729	2845	2863	2862	2956	2996	3254	3300	3209	3326	3298	3175	3194	3008	3046	3048	2943	2962	2970	2888	2901	2910	2878	3023	2891	2955	2917
934	981	1146	1226	1251	1329	1456	1403	1588	1592	1557	1599	1589	1793	1915	2215	2212	2476	2612	2716	2847	2994	2935	3029	3042	3112	3181	3397	3329	3565	3608	3600	3570	3643	3615	3525	3488	3176	3240	3245	3229	3234	3210	3230	3299	3331	3384	3446	3319	3221
931	1107	1212	1283	1336	1397	1504	1592	1708	1978	1816	1924	1973	1949	2247	2392	2627	2762	2935	2988	3120	3247	3353	3256	3384	3479	3528	3519	3906	3856	3979	3970	3909	3937	3866	3845	3779	3617	3624	3523	3470	3587	3596	3620	3709	3719	3955	3858	3777	3777
911	1017	1209	1283	1375	1412	1602	1657	1775	1797	1905	1910	1972	1980	2185	2365	2469	2528	2686	2754	2797	2865	2970	2996	2944	3095	3173	3239	3321	3348	3374	3480	3484	3399	3440	3220	3324	3139	3147	3139	3046	3085	3133	3189	3337	3308	3394	3415	3422	3366
927	980	1058	1284	1358	1394	1499	1586	1674	1713	1681	1639	1659	1733	1875	1970	2050	2076	2253	2239	2224	2284	2281	2376	2445	2595	2531	2579	2632	2741	2604	2648	2583	2464	2407	2402	2481	2435	2313	2374	2337	2343	2443	2461	2498	2499	2586	2576	2625	2436
1024	980	1022	1141	1320	1333	1359	1467	1521	1515	1458	1513	1491	1592	1583	1671	1751	1799	1905	1923	2037	2113	2010	2155	2272	2306	2359	2375	2298	2429	2393	2364	2362	2341	2160	2170	2224	2170	2143	2099	2069	2164	2180	2173	2273	2239	2319	2363	2342	2276
1148	1104	1076	1177	1249	1371	1317	1409	1469	1426	1409	1399	1359	1351	1483	1606	1538	1679	1673	1828	1842	1907	1950	2090	2160	2173	2269	2235	2227	2338	2258	2298	2238	2324	2229	2207	2142	2222	2066	2121	2069	2102	2159	2042	2118	2146	2280	2279	2286	2216
1161	1164	1064	1066	1213	1306	1281	1274	1275	1216	1260	1252	1214	1255	1227	1359	1352	1373	1400	1427	1449	1473	1529	1664	1629	1678	1751	1782	1750	1719	1790	1814	1855	1847	1915	1803	1756	1866	1776	1726	1723	1642	1670	1676	1713	1743	1761	1782	1783	1711
1087	1087	1034	927	999	1050	1034	982	1048	976	989	970	885	1028	981	1028	1056	1016	1016	994	1008	1028	1040	1108	1107	1101	1071	1249	1158	1117	1119	1098	1115	1118	1080	1066	1000	1091	1155	1035	1071	1066	1032	1076	1015	1046	1022	1016	1085	1000
1006	1011	960	767	791	801	825	716	866	852	801	782	795	836	851	839	883	842	752	745	764	780	770	830	858	836	786	806	798	809	762	733	777	767	664	703	668	744	749	775	809	749	699	727	755	708	685	708	671	681
1054	1041	954	835	773	791	781	713	721	760	738	696	748	709	735	770	826	884	784	812	832	812	839	797	917	884	814	826	730	780	783	772	718	705	736	697	712	805	830	868	865	920	907	819	886	814	759	705	750	693
1112	1231	1213	1081	986	1047	921	867	876	901	906	905	856	815	842	809	810	790	816	800	756	743	791	845	852	911	922	950	892	892	882	830	792	784	824	760	835	904	966	1040	1011	1041	1039	1070	1069	1033	1017	913	907	899
1319	1479	1462	1373	1315	1386	1368	1338	1478	1343	1361	1376	1326	1292	1263	1161	1135	1078	1035	868	809	798	772	791	835	823	920	942	994	902	960	932	867	852	886	861	952	901	963	998	1080	1132	1196	1189	1158	1084	1057	1020	1004	975
1242	1528	1695	1600	1503	1727	1795	1602	1766	1744	1637	1854	1838	1801	1881	1759	1694	1517	1452	1329	1118	1075	932	964	909	887	921	967	936	945	898	946	848	903	884	914	894	913	970	1003	1071	1052	1086	1154	1070	1101	1060	985	982	1011
1393	1578	1807	1806	1711	1880	1929	1814	1916	1926	1928	2143	2094	2222	2346	2252	2400	2101	2048	1839	1646	1311	1215	1155	1096	1121	1063	1044	994	1031	1009	924	947	917	877	968	988	964	1005	1059	1051	1098	1076	1052	1064	1028	1034	952	942	1015
1434	1694	1828	1776	1783	2105	2031	1887	2044	2077	2052	2217	2362	2348	2539	2422	2424	2315	2253	1982	1825	1560	1381	1345	1200	1130	1083	1036	1009	947	959	928	885	951	930	930	1001	961	996	945	977	1015	1028	1078	924	1041	1018	1035	980	1031
1405	1607	1652	1684	1786	1993	2061	2085	2188	2158	2107	2202	2113	2120	2237	2117	2180	2092	1925	1754	1599	1393	1324	1205	1069	1136	1064	1029	936	955	973	920	901	826	814	888	943	933	914	916	982	979	970	971	1071	997	1024	1044	1097	1085
1216	1225	1270	1401	1529	1693	1861	1969	2034	1981	1842	1896	1724	1575	1600	1597	1705	1589	1453	1216	1131	1025	999	923	953	923	966	935	919	874	995	865	913	891	884	863	891	880	896	912	919	946	968	959	979	967	1047	1075	1036	1092
925	992	915	1065	1250	1350	1327	1516	1544	1419	1357	1259	1142	1057	1074	1104	1149	1114	996	958	874	811	796	845	859	817	932	879	925	1006	875	913	873	852	933	905	854	873	909	879	960	963	1011	1009	1040	1017	1040	1032	1085	1048
830	860	846	895	1071	1049	1061	1140	1109	1018	944	909	795	800	866	882	933	944	898	775	735	752	712	781	786	800	855	844	953	943	899	892	883	909	838	858	832	833	913	888	889	981	1044	1059	1035	1026	974	1015	989	942
886	893	918	1058	1095	1021	1056	1017	899	827	791	743	790	899	922	962	976	902	848	807	778	742	773	732	783	810	862	901	853	974	935	950	877	856	839	840	847	828	845	911	971	946	989	1010	1046	1040	1021	937	852	954
928	985	1025	1179	1287	1168	1138	1092	949	862	864	839	852	1076	1081	1115	1051	1096	975	878	832	788	768	742	763	751	882	922	991	927	963	917	872	874	874	859	820	864	929	930	956	1008	1020	992	1034	970	1001	932	967	953
930	1051	1115	1321	1341	1324	1260	1201	1094	949	933	845	1000	1067	1145	1156	1175	1145	1003	996	927	893	775	804	819	860	876	874	891	916	908	849	870	908	847	867	871	866	900	1018	1086	1037	1073	1030	1004	1041	961	887	936	955
862	987	1074	1263	1326	1297	1262	1115	1036	1001	894	867	938	1089	1120	1166	1130	1151	986	979	905	895	823	784	818	880	894	847	826	849	835	879	837	908	843	868	881	910	950	1044	1031	1010	1115	1048	1020	1007	988	986	981	924
808	956	1096	1214	1251	1248	1126	1082	975	940	896	838	883	1014	1041	1068	1088	1057	983	956	887	906	872	875	908	852	877	900	880	881	884	859	864	871	837	820	862	903	929	951	991	1024	1052	1028	987	1033	959	933	970	953
900	959	1082	1102	1118	1082	1040	1035	939	918	859	883	814	891	979	955	977	965	968	892	947	847	876	877	914	933	880	914	918	961	826	869	846	850	899	882	877	881	973	1024	1072	999	957	1000	957	959	876	946	975	1012
1072	1077	1084	1204	1136	1208	1209	1093	1102	915	876	859	851	856	899	921	977	944	937	881	946	847	864	902	892	911	949	888	875	988	892	860	923	886	880	927	903	928	933	963	994	992	1050	1018	978	939	884	887	926	959
[truncated: 920 more columns]
