# Supplementary material for: Spatial Resolution and Refractive Index Contrast of Resonant Photonic Crystal Surfaces for Biosensing
Source: IEEE Photonics J. Author manuscript; Available in PMC 2015 Sep 7. (PMC4561521; doi:10.1109/JPHOT.2015.2435699)
Supplement: fig2_data [file NIHMS64775-supplement-fig2_data.gz › Volumes/graham/MacBook_backup/PhD_folder_2015_06_02/paper_improvements/IEEE_J_Photonics/final_files/data_files/fig2/0pc_p555f85/i21.csv]

1475	1461	1430	1336	1394	1326	1304	1340	1371	1381	1365	1379	1270	1262	1182	1073	1037	954	956	1025	1042	1086	1172	1254	1392	1375	1405	1278	1204	1178	1220	1122	1072	1144	1154	1104	1145	1153	1113	1162	1194	1187	1184	1278	1195	1199	1086	1104	1145	1199
1500	1429	1359	1328	1219	1230	1319	1341	1289	1313	1306	1319	1181	1246	1106	1153	1085	1005	973	1036	1107	1227	1247	1405	1422	1439	1369	1215	1176	1184	1178	1089	1071	1171	1113	1053	1118	1112	1124	1155	1141	1170	1281	1189	1237	1146	1146	1155	1241	1284
1560	1431	1341	1354	1232	1186	1231	1215	1263	1270	1256	1267	1242	1204	1099	1099	1100	1132	1102	1154	1177	1302	1338	1400	1430	1347	1325	1293	1195	1097	1151	1169	1097	1171	1139	1178	1144	1057	1172	1160	1164	1122	1167	1195	1153	1115	1141	1130	1195	1227
1477	1496	1346	1237	1210	1239	1213	1243	1221	1281	1203	1204	1149	1204	1176	1191	1207	1158	1212	1136	1287	1308	1310	1365	1328	1318	1220	1136	1245	1081	1174	1145	1229	1161	1170	1156	1158	1100	1193	1109	1172	1174	1151	1114	1076	1100	1087	1063	1171	1237
1359	1349	1327	1257	1232	1241	1175	1167	1212	1156	1139	1186	1188	1152	1192	1242	1285	1304	1221	1174	1203	1299	1244	1312	1207	1198	1133	1105	1185	1089	1239	1156	1234	1174	1174	1132	1146	1186	1190	1165	1176	1102	1085	1035	1019	1072	1131	1076	1195	1119
1333	1227	1246	1276	1239	1187	1234	1100	1094	1149	1117	1153	1211	1283	1311	1299	1288	1268	1278	1209	1137	1210	1244	1144	1140	1045	1057	1096	1129	1200	1098	1222	1163	1191	1092	1094	1215	1235	1224	1169	1122	1150	1105	1057	1066	1098	1109	1142	1094	1093
1267	1268	1330	1236	1232	1209	1163	1154	1131	1166	1240	1204	1321	1297	1372	1381	1338	1288	1246	1214	1223	1155	1111	1064	1051	1053	1041	1079	1081	1135	1167	1198	1197	1240	1153	1174	1165	1132	1226	1237	1126	1145	1092	1114	1099	1177	1222	1178	1244	1166
1318	1339	1312	1337	1235	1328	1257	1251	1213	1204	1263	1231	1307	1330	1375	1307	1331	1277	1195	1145	1193	1059	1126	1034	1004	1063	1091	1115	1073	1204	1237	1206	1181	1175	1120	1136	1197	1136	1260	1206	1145	1123	1129	1124	1100	1171	1240	1214	1197	1194
1346	1335	1344	1257	1317	1307	1278	1262	1277	1295	1262	1272	1307	1345	1280	1281	1293	1226	1121	1099	1080	1039	1040	1034	1061	1026	1091	1157	1152	1158	1189	1223	1225	1148	1167	1192	1120	1166	1245	1162	1101	1139	1104	1087	1108	1125	1175	1160	1173	1158
1457	1404	1389	1283	1346	1321	1264	1223	1271	1260	1296	1249	1321	1283	1276	1224	1269	1188	1093	1036	1059	1067	1066	1104	1145	1115	1147	1071	1194	1146	1256	1120	1124	1130	1121	1179	1167	1164	1142	1212	1090	1051	1052	1122	1164	1167	1211	1157	1134	1202
1449	1419	1370	1417	1331	1248	1268	1244	1232	1301	1289	1308	1242	1283	1206	1146	1171	1113	1071	1128	1099	1103	1149	1163	1128	1136	1147	1223	1135	1084	1166	1165	1029	1120	1079	1159	1158	1163	1167	1172	1116	1114	1130	1139	1188	1125	1088	1152	1153	1208
1504	1487	1352	1398	1310	1263	1288	1204	1255	1244	1307	1309	1301	1231	1262	1225	1189	1155	1083	1111	1174	1081	1125	1158	1270	1233	1208	1185	1147	1077	1116	1151	1107	1081	1143	1222	1124	1158	1142	1139	1097	1106	1174	1184	1159	1138	1125	1203	1234	1304
1452	1434	1426	1375	1295	1241	1211	1178	1175	1276	1201	1237	1221	1181	1199	1198	1238	1142	1195	1190	1168	1233	1241	1298	1298	1289	1216	1195	1199	1096	1192	1131	1101	1109	1142	1073	1100	1083	1040	1065	1100	1187	1147	1143	1230	1170	1179	1191	1312	1245
1450	1401	1332	1297	1286	1239	1202	1198	1153	1246	1209	1176	1162	1207	1208	1217	1168	1237	1188	1234	1246	1204	1250	1295	1259	1272	1242	1240	1097	1125	1201	1163	1210	1159	1063	1069	1062	1120	1080	1077	1146	1186	1203	1197	1208	1151	1205	1198	1249	1277
1314	1369	1281	1253	1187	1194	1201	1183	1192	1201	1204	1197	1210	1244	1238	1247	1235	1309	1200	1220	1263	1242	1259	1230	1226	1179	1149	1212	1158	1148	1307	1178	1177	1185	1157	1083	1020	1105	1045	1131	1130	1214	1139	1100	1122	1168	1225	1171	1180	1233
1349	1301	1239	1230	1229	1234	1180	1208	1241	1275	1231	1316	1311	1351	1362	1301	1373	1362	1315	1228	1273	1174	1214	1197	1154	1222	1092	1146	1200	1184	1193	1236	1198	1143	1150	1103	1081	1170	1078	1144	1125	1094	1087	1080	1114	1094	1162	1236	1174	1266
1335	1335	1254	1239	1279	1237	1264	1281	1290	1301	1349	1336	1345	1373	1300	1357	1329	1271	1225	1156	1159	1228	1166	1135	1075	1102	1134	1077	1153	1163	1165	1248	1133	1258	1149	1132	1150	1125	1179	1143	1049	1066	1076	994	1170	1083	1177	1235	1209	1187
1327	1424	1278	1258	1192	1276	1249	1246	1244	1349	1260	1379	1346	1352	1358	1356	1264	1216	1162	1118	1107	1134	1082	1137	1072	1079	1101	1141	1155	1201	1199	1222	1237	1235	1174	1249	1237	1238	1163	1125	1090	1084	1034	1118	1080	1178	1149	1198	1201	1184
1525	1370	1336	1254	1220	1229	1265	1229	1264	1241	1308	1303	1283	1279	1349	1377	1265	1177	1188	1148	1100	1153	1120	1177	1131	1141	1192	1187	1156	1212	1115	1165	1194	1210	1134	1211	1261	1242	1194	1160	1151	1075	1136	1151	1231	1182	1175	1196	1151	1156
1460	1440	1348	1327	1271	1205	1226	1227	1248	1226	1293	1273	1286	1318	1299	1315	1273	1171	1178	1119	1122	1210	1165	1255	1178	1212	1156	1146	1166	1206	1129	1097	1125	1182	1217	1214	1258	1248	1164	1208	1176	1207	1179	1189	1167	1211	1114	1173	1152	1235
1514	1489	1334	1326	1202	1297	1265	1248	1172	1249	1298	1250	1270	1259	1335	1194	1198	1162	1160	1208	1173	1303	1307	1273	1311	1148	1184	1139	1181	1155	1147	1080	1189	1120	1168	1193	1188	1217	1184	1110	1218	1233	1271	1178	1266	1099	1144	1168	1182	1220
1523	1393	1377	1300	1278	1238	1222	1273	1184	1294	1252	1207	1252	1211	1285	1227	1226	1298	1281	1237	1215	1264	1249	1280	1271	1210	1221	1182	1178	1172	1141	1160	1158	1180	1152	1106	1136	1070	1153	1187	1265	1217	1313	1168	1149	1160	1176	1192	1243	1282
1302	1390	1351	1276	1272	1258	1220	1260	1313	1241	1253	1291	1233	1345	1267	1258	1289	1269	1374	1322	1271	1343	1297	1187	1225	1189	1243	1138	1167	1178	1197	1225	1154	1145	1128	1089	1087	1110	1151	1143	1245	1247	1207	1200	1211	1221	1258	1261	1305	1191
1354	1323	1375	1218	1279	1276	1246	1332	1249	1301	1291	1240	1326	1348	1357	1277	1294	1323	1390	1263	1360	1253	1245	1222	1225	1163	1185	1221	1201	1226	1213	1203	1179	1149	1097	1105	1054	1090	1189	1145	1219	1271	1159	1176	1177	1215	1241	1215	1177	1128
1371	1348	1375	1316	1318	1285	1323	1320	1378	1380	1377	1432	1345	1363	1264	1331	1293	1336	1292	1246	1298	1209	1166	1186	1206	1194	1179	1214	1222	1207	1149	1156	1159	1122	1081	1128	1169	1216	1244	1230	1187	1257	1123	1232	1289	1255	1270	1185	1145	1115
1413	1424	1327	1288	1293	1342	1375	1399	1356	1487	1373	1402	1329	1313	1293	1302	1280	1233	1155	1225	1140	1191	1196	1136	1138	1188	1217	1301	1203	1159	1171	1215	1148	1123	1157	1212	1198	1261	1278	1331	1205	1206	1223	1299	1254	1301	1178	1157	1146	1109
1442	1406	1344	1379	1307	1340	1322	1410	1327	1417	1250	1291	1348	1254	1268	1211	1206	1113	1155	1132	1169	1194	1141	1224	1158	1225	1262	1234	1154	1153	1222	1185	1163	1170	1232	1277	1334	1254	1234	1313	1303	1276	1285	1288	1291	1294	1131	1120	1125	1188
1431	1436	1346	1366	1318	1334	1319	1300	1257	1317	1296	1253	1316	1221	1211	1212	1153	1135	1144	1099	1216	1235	1215	1216	1228	1206	1202	1161	1122	1158	1140	1162	1129	1192	1172	1219	1261	1230	1250	1333	1305	1325	1385	1289	1273	1181	1159	1122	1156	1199
1527	1389	1351	1292	1298	1289	1248	1243	1305	1261	1290	1262	1262	1190	1210	1195	1113	1229	1229	1206	1152	1176	1198	1210	1193	1198	1156	1125	1155	1129	1135	1163	1203	1240	1197	1219	1182	1230	1268	1320	1352	1346	1321	1316	1232	1215	1154	1200	1222	1247
1462	1393	1331	1334	1376	1217	1225	1313	1267	1237	1272	1287	1245	1235	1254	1205	1215	1218	1228	1151	1168	1189	1165	1208	1164	1127	1209	1110	1163	1114	1172	1249	1205	1122	1179	1178	1246	1230	1284	1291	1378	1344	1294	1340	1305	1315	1206	1223	1292	1219
1412	1457	1441	1326	1339	1265	1234	1360	1238	1283	1311	1332	1292	1208	1287	1311	1248	1193	1210	1181	1244	1122	1080	1087	1108	1104	1137	1162	1128	1201	1189	1174	1253	1143	1130	1220	1160	1299	1251	1347	1312	1314	1300	1293	1190	1273	1269	1274	1215	1161
1536	1465	1391	1411	1340	1263	1320	1292	1311	1323	1317	1325	1282	1292	1233	1320	1317	1300	1230	1242	1207	1246	1149	1162	1150	1171	1176	1159	1199	1203	1225	1161	1148	1156	1170	1217	1213	1227	1320	1330	1234	1277	1211	1289	1303	1400	1251	1266	1175	1181
1509	1483	1497	1375	1352	1342	1317	1348	1282	1347	1343	1347	1271	1371	1350	1303	1356	1327	1394	1311	1327	1289	1193	1195	1240	1184	1150	1228	1106	1184	1200	1195	1214	1157	1186	1185	1212	1186	1326	1264	1281	1265	1313	1374	1350	1270	1194	1251	1157	1198
1459	1471	1473	1399	1400	1359	1330	1243	1283	1285	1289	1301	1268	1265	1313	1341	1300	1381	1397	1343	1330	1313	1372	1254	1217	1191	1222	1192	1229	1107	1201	1125	1152	1209	1211	1299	1244	1243	1248	1199	1326	1341	1337	1337	1303	1271	1185	1216	1147	1203
1405	1371	1465	1412	1339	1298	1257	1265	1270	1329	1246	1320	1219	1202	1251	1307	1337	1380	1371	1341	1360	1289	1274	1226	1180	1170	1231	1198	1167	1115	1167	1153	1225	1203	1232	1257	1238	1244	1311	1316	1319	1342	1324	1319	1251	1189	1259	1262	1177	1230
1434	1355	1322	1284	1336	1255	1272	1238	1261	1255	1284	1261	1306	1263	1286	1266	1227	1271	1315	1277	1253	1296	1247	1236	1170	1150	1216	1245	1144	1250	1221	1180	1317	1257	1211	1229	1182	1257	1278	1353	1305	1366	1265	1256	1220	1224	1180	1315	1155	1218
1426	1478	1399	1345	1226	1325	1330	1258	1272	1287	1293	1276	1298	1226	1336	1299	1304	1299	1326	1248	1232	1225	1183	1183	1131	1181	1282	1279	1301	1338	1261	1236	1279	1163	1218	1258	1236	1321	1263	1316	1236	1207	1215	1233	1228	1273	1228	1236	1168	1103
1426	1408	1387	1335	1277	1332	1353	1275	1273	1296	1339	1272	1283	1252	1279	1259	1286	1257	1173	1177	1222	1196	1111	1171	1203	1261	1288	1307	1348	1279	1277	1236	1258	1224	1244	1295	1255	1281	1281	1343	1214	1175	1172	1270	1277	1274	1261	1167	1144	1169
1439	1413	1382	1372	1284	1274	1252	1225	1290	1266	1308	1245	1222	1202	1215	1249	1237	1241	1159	1114	1177	1173	1207	1125	1192	1209	1245	1317	1258	1272	1294	1302	1296	1292	1323	1318	1292	1287	1228	1296	1241	1220	1289	1303	1335	1297	1194	1243	1205	1148
1293	1343	1390	1260	1251	1199	1273	1192	1183	1246	1256	1208	1142	1192	1214	1254	1207	1240	1244	1206	1191	1245	1240	1165	1216	1200	1226	1234	1242	1330	1329	1335	1321	1311	1285	1322	1293	1217	1271	1251	1293	1337	1286	1326	1251	1217	1208	1294	1259	1223
1361	1327	1286	1229	1153	1228	1226	1223	1175	1230	1219	1220	1228	1221	1261	1278	1259	1288	1288	1243	1332	1358	1228	1280	1242	1247	1271	1256	1271	1335	1309	1333	1354	1278	1252	1191	1257	1244	1234	1230	1332	1351	1299	1251	1270	1210	1269	1238	1286	1289
1374	1370	1269	1194	1194	1219	1241	1274	1318	1233	1326	1248	1244	1280	1267	1228	1333	1357	1262	1263	1341	1255	1287	1230	1286	1339	1259	1389	1370	1365	1304	1330	1330	1235	1232	1272	1223	1301	1248	1273	1302	1250	1269	1232	1161	1253	1383	1318	1286	1297
1352	1276	1314	1305	1224	1260	1308	1293	1338	1451	1354	1395	1313	1252	1269	1253	1320	1354	1283	1245	1283	1232	1290	1364	1245	1301	1360	1397	1411	1330	1315	1269	1261	1249	1227	1291	1253	1265	1275	1303	1333	1200	1241	1138	1219	1288	1355	1315	1274	1246
1352	1343	1335	1242	1209	1255	1290	1295	1331	1404	1378	1338	1333	1263	1308	1298	1301	1283	1318	1292	1267	1315	1367	1301	1387	1397	1454	1453	1344	1346	1257	1282	1204	1235	1283	1216	1277	1241	1284	1265	1266	1242	1260	1304	1296	1297	1280	1174	1245	1232
1392	1323	1257	1185	1166	1164	1207	1197	1312	1312	1312	1256	1288	1283	1336	1397	1378	1352	1306	1266	1362	1339	1384	1393	1363	1421	1409	1312	1298	1289	1310	1322	1183	1211	1229	1198	1252	1160	1295	1247	1230	1343	1357	1319	1302	1218	1151	1225	1224	1253
1389	1321	1334	1158	1143	1128	1207	1193	1217	1212	1247	1200	1286	1285	1334	1376	1372	1445	1341	1354	1385	1344	1326	1347	1364	1321	1284	1305	1281	1365	1383	1332	1234	1265	1161	1141	1223	1206	1205	1296	1382	1406	1295	1299	1259	1198	1154	1209	1236	1241
1401	1338	1280	1149	1232	1137	1196	1219	1170	1270	1279	1242	1232	1241	1327	1365	1336	1294	1342	1393	1336	1294	1304	1332	1346	1318	1344	1346	1342	1352	1340	1274	1290	1142	1215	1129	1115	1179	1335	1333	1326	1409	1294	1261	1211	1215	1175	1319	1209	1168
1444	1300	1250	1189	1159	1207	1239	1230	1303	1257	1253	1285	1305	1346	1358	1357	1342	1295	1281	1243	1250	1294	1236	1241	1340	1365	1353	1420	1369	1368	1290	1258	1206	1269	1190	1212	1152	1174	1267	1218	1273	1270	1250	1214	1257	1298	1312	1261	1199	1148
1325	1349	1291	1229	1256	1197	1189	1247	1235	1278	1282	1256	1368	1331	1355	1360	1274	1281	1215	1265	1262	1393	1296	1290	1313	1361	1379	1376	1385	1286	1294	1264	1320	1273	1206	1336	1171	1218	1209	1127	1204	1220	1203	1300	1331	1291	1254	1257	1220	1174
1388	1333	1249	1215	1200	1234	1266	1244	1263	1235	1389	1331	1309	1329	1358	1333	1308	1284	1311	1319	1372	1389	1273	1307	1328	1391	1283	1289	1220	1235	1285	1285	1320	1327	1278	1298	1298	1252	1140	1150	1139	1320	1254	1289	1289	1284	1240	1243	1302	1347
1355	1318	1218	1284	1232	1286	1293	1285	1245	1301	1372	1304	1315	1362	1313	1327	1350	1297	1349	1355	1356	1298	1280	1249	1275	1262	1181	1195	1238	1260	1308	1298	1301	1295	1230	1215	1130	1159	1217	1224	1281	1282	1278	1216	1280	1248	1271	1255	1337	1318
1326	1353	1267	1219	1256	1318	1334	1281	1339	1386	1364	1301	1379	1359	1411	1345	1363	1311	1275	1293	1271	1225	1279	1246	1271	1239	1149	1290	1233	1171	1264	1230	1228	1201	1209	1204	1232	1199	1194	1242	1275	1245	1242	1141	1227	1290	1315	1400	1275	1339
1345	1320	1300	1277	1273	1313	1368	1303	1348	1300	1413	1376	1425	1390	1338	1332	1294	1283	1236	1259	1192	1292	1264	1243	1234	1321	1273	1282	1303	1297	1288	1221	1200	1229	1263	1191	1181	1227	1272	1280	1275	1185	1272	1342	1315	1323	1282	1222	1173	1215
1266	1311	1310	1260	1247	1237	1228	1260	1282	1388	1335	1257	1265	1333	1268	1367	1263	1332	1323	1255	1315	1241	1272	1190	1241	1233	1306	1283	1281	1299	1282	1248	1280	1250	1276	1270	1192	1142	1191	1249	1201	1271	1249	1308	1349	1308	1242	1164	1148	1209
1335	1365	1244	1228	1203	1259	1241	1179	1205	1265	1216	1354	1293	1282	1276	1353	1211	1295	1323	1256	1285	1232	1193	1240	1237	1200	1279	1252	1349	1231	1332	1278	1361	1297	1269	1174	1177	1136	1168	1288	1266	1342	1318	1388	1333	1251	1220	1215	1291	1258
1317	1248	1264	1247	1245	1234	1183	1212	1264	1209	1325	1291	1293	1275	1311	1355	1323	1267	1350	1225	1282	1197	1223	1244	1209	1229	1247	1249	1294	1294	1228	1331	1257	1227	1178	1193	1145	1161	1217	1320	1314	1283	1409	1275	1348	1243	1330	1285	1297	1307
1354	1299	1300	1231	1248	1270	1191	1281	1337	1377	1348	1304	1308	1387	1304	1375	1259	1310	1238	1269	1265	1232	1244	1260	1286	1350	1288	1337	1286	1249	1260	1181	1195	1159	1180	1158	1176	1179	1297	1341	1288	1314	1291	1341	1364	1369	1341	1282	1295	1208
1369	1360	1341	1312	1294	1334	1412	1283	1373	1420	1385	1314	1347	1334	1282	1289	1326	1352	1316	1310	1325	1271	1378	1399	1379	1376	1302	1294	1283	1267	1112	1267	1182	1253	1171	1268	1249	1237	1342	1307	1277	1338	1383	1481	1344	1341	1340	1354	1297	1249
1422	1397	1392	1380	1380	1354	1408	1447	1325	1393	1368	1409	1321	1379	1372	1404	1390	1392	1323	1408	1318	1320	1289	1378	1345	1304	1294	1264	1242	1283	1274	1259	1263	1234	1280	1222	1292	1281	1287	1330	1408	1328	1452	1407	1347	1351	1381	1341	1324	1247
1493	1446	1472	1351	1418	1439	1417	1379	1376	1356	1399	1366	1410	1431	1374	1498	1378	1389	1353	1336	1335	1315	1301	1268	1353	1332	1361	1335	1355	1382	1318	1255	1292	1290	1187	1167	1272	1298	1318	1361	1353	1364	1403	1398	1344	1333	1324	1320	1323	1300
1434	1417	1375	1329	1346	1307	1372	1353	1381	1385	1406	1358	1374	1364	1422	1442	1434	1325	1319	1274	1302	1255	1326	1261	1250	1390	1431	1436	1412	1357	1325	1407	1273	1225	1172	1302	1260	1358	1316	1467	1383	1396	1330	1261	1359	1270	1316	1265	1251	1264
1346	1348	1350	1387	1399	1382	1450	1427	1351	1411	1391	1336	1512	1445	1408	1452	1368	1293	1435	1331	1346	1342	1488	1302	1420	1413	1387	1404	1404	1456	1366	1313	1279	1285	1305	1267	1299	1315	1341	1382	1368	1391	1475	1329	1383	1296	1232	1231	1241	1226
1319	1514	1502	1497	1505	1544	1545	1433	1458	1466	1458	1457	1500	1488	1550	1415	1513	1475	1464	1475	1403	1457	1415	1376	1460	1383	1450	1436	1400	1505	1442	1377	1342	1336	1339	1300	1308	1284	1321	1198	1396	1379	1365	1422	1365	1367	1204	1276	1219	1257
1456	1671	1559	1602	1624	1714	1625	1614	1530	1572	1546	1528	1589	1571	1513	1620	1548	1527	1540	1536	1526	1463	1406	1436	1431	1422	1509	1509	1401	1482	1465	1502	1404	1387	1276	1295	1336	1314	1398	1353	1361	1425	1370	1425	1399	1292	1329	1278	1239	1198
1632	1764	1830	1856	1827	1752	1667	1713	1572	1555	1579	1592	1569	1576	1544	1559	1437	1521	1544	1463	1545	1438	1503	1490	1461	1533	1486	1516	1495	1513	1416	1445	1421	1290	1265	1377	1286	1353	1354	1402	1340	1300	1309	1356	1349	1363	1320	1322	1292	1258
1711	1904	1852	1823	1759	1746	1733	1708	1634	1588	1539	1575	1597	1511	1492	1476	1430	1440	1469	1460	1470	1426	1495	1462	1457	1510	1442	1436	1408	1435	1402	1392	1390	1320	1368	1318	1363	1335	1319	1349	1288	1282	1388	1365	1327	1360	1314	1335	1294	1274
1855	1868	1783	1715	1773	1682	1736	1590	1624	1583	1525	1481	1598	1532	1494	1412	1436	1482	1399	1453	1376	1369	1450	1478	1502	1368	1476	1305	1407	1364	1383	1334	1324	1311	1297	1309	1310	1330	1430	1348	1420	1409	1399	1364	1339	1346	1336	1319	1344	1301
1712	1801	1821	1785	1685	1729	1707	1709	1648	1631	1617	1614	1654	1475	1502	1504	1524	1488	1466	1471	1390	1377	1438	1493	1426	1453	1438	1365	1391	1359	1284	1313	1316	1295	1337	1309	1269	1341	1347	1415	1426	1381	1336	1386	1328	1275	1369	1335	1266	1414
1786	1738	1869	1783	1753	1816	1749	1752	1744	1685	1652	1586	1566	1431	1506	1495	1620	1448	1508	1474	1412	1470	1484	1422	1425	1464	1435	1459	1470	1388	1366	1384	1344	1349	1256	1267	1342	1368	1447	1510	1382	1401	1437	1411	1357	1378	1363	1365	1329	1263
1883	1890	1885	1884	1800	1822	1735	1741	1719	1605	1568	1540	1527	1444	1516	1512	1593	1503	1533	1445	1502	1475	1529	1501	1489	1477	1438	1499	1460	1381	1438	1367	1382	1379	1361	1324	1365	1347	1463	1468	1410	1453	1429	1387	1448	1444	1432	1316	1290	1281
1903	1926	1933	1893	1915	1767	1772	1633	1616	1527	1556	1552	1529	1558	1584	1597	1653	1562	1540	1493	1562	1467	1478	1493	1436	1415	1418	1516	1375	1387	1371	1413	1381	1427	1366	1381	1403	1423	1390	1470	1485	1527	1484	1487	1455	1402	1369	1277	1347	1340
1847	1887	1868	1865	1856	1762	1755	1740	1598	1593	1525	1586	1560	1524	1544	1579	1590	1584	1474	1526	1452	1488	1451	1362	1436	1422	1487	1464	1510	1549	1431	1442	1381	1394	1362	1437	1404	1426	1443	1516	1499	1446	1446	1414	1400	1452	1362	1301	1323	1274
1902	1834	1874	1852	1837	1786	1759	1806	1720	1574	1575	1559	1557	1593	1598	1580	1512	1509	1414	1438	1443	1379	1378	1384	1445	1398	1521	1452	1443	1421	1463	1429	1395	1332	1421	1310	1403	1406	1469	1460	1470	1441	1469	1468	1416	1430	1370	1382	1324	1247
1881	1877	1935	1961	1900	1845	1830	1784	1769	1667	1568	1552	1501	1508	1572	1474	1438	1497	1441	1413	1460	1438	1395	1471	1477	1388	1490	1441	1387	1385	1443	1478	1504	1415	1316	1270	1364	1344	1333	1426	1408	1375	1391	1440	1442	1474	1414	1393	1339	1331
1807	1761	1896	1831	1879	1868	1899	1846	1768	1574	1526	1533	1512	1509	1568	1568	1531	1460	1528	1462	1478	1526	1480	1448	1355	1458	1477	1394	1514	1477	1488	1498	1532	1324	1337	1336	1295	1364	1379	1351	1427	1451	1437	1445	1448	1436	1397	1485	1452	1359
1736	1875	1816	1859	1797	1899	1822	1701	1650	1561	1548	1558	1502	1510	1604	1623	1605	1513	1551	1448	1476	1430	1414	1471	1458	1480	1448	1440	1493	1516	1602	1445	1401	1444	1365	1266	1349	1418	1388	1421	1394	1469	1441	1459	1436	1401	1469	1473	1493	1426
1685	1747	1760	1776	1700	1783	1700	1666	1580	1604	1536	1568	1472	1585	1529	1597	1535	1541	1505	1501	1495	1417	1377	1443	1389	1476	1432	1390	1495	1545	1508	1514	1443	1418	1353	1368	1373	1401	1448	1430	1341	1359	1398	1492	1472	1497	1462	1488	1442	1375
1586	1828	1748	1721	1709	1699	1773	1681	1603	1509	1594	1503	1547	1491	1454	1546	1575	1534	1457	1443	1496	1484	1403	1391	1478	1409	1513	1471	1506	1494	1445	1498	1365	1429	1320	1364	1362	1442	1372	1350	1367	1410	1390	1368	1448	1458	1371	1422	1420	1384
1618	1795	1818	1784	1735	1847	1774	1649	1619	1628	1523	1594	1555	1604	1514	1520	1481	1499	1449	1471	1559	1473	1489	1411	1530	1517	1405	1481	1398	1443	1374	1338	1367	1286	1346	1306	1288	1323	1340	1363	1341	1336	1325	1400	1367	1370	1393	1426	1411	1366
1690	1689	1709	1766	1747	1799	1780	1626	1564	1576	1563	1546	1550	1584	1506	1516	1472	1493	1517	1532	1580	1558	1462	1499	1453	1499	1389	1441	1434	1482	1367	1350	1342	1370	1282	1331	1309	1308	1257	1323	1263	1242	1238	1283	1315	1365	1303	1372	1276	1355
1700	1703	1716	1776	1775	1685	1694	1628	1592	1557	1625	1524	1530	1543	1569	1512	1483	1488	1538	1558	1511	1468	1466	1450	1407	1426	1418	1374	1363	1377	1419	1356	1335	1308	1350	1303	1342	1332	1249	1288	1267	1206	1311	1339	1240	1346	1396	1344	1303	1349
1651	1733	1684	1721	1721	1717	1685	1689	1619	1604	1580	1479	1499	1535	1473	1505	1432	1444	1542	1525	1558	1467	1390	1410	1396	1395	1322	1364	1406	1374	1443	1387	1383	1370	1389	1380	1285	1286	1287	1172	1204	1252	1279	1251	1318	1324	1383	1341	1298	1349
1592	1628	1607	1637	1692	1621	1626	1590	1627	1563	1566	1606	1567	1524	1513	1487	1527	1465	1546	1558	1512	1459	1446	1368	1345	1384	1373	1363	1414	1450	1457	1450	1380	1422	1347	1362	1265	1305	1241	1298	1279	1292	1221	1339	1275	1292	1274	1325	1310	1327
1593	1588	1545	1638	1670	1642	1664	1568	1564	1618	1632	1559	1652	1574	1532	1480	1484	1484	1494	1479	1496	1396	1436	1452	1292	1332	1468	1469	1464	1486	1424	1375	1398	1318	1279	1238	1267	1244	1336	1239	1298	1326	1306	1329	1298	1261	1316	1234	1349	1311
1527	1565	1641	1653	1627	1783	1632	1662	1581	1548	1635	1562	1656	1644	1543	1534	1402	1436	1462	1437	1403	1417	1383	1409	1342	1308	1400	1358	1394	1437	1369	1399	1427	1261	1262	1237	1196	1257	1267	1291	1279	1325	1317	1297	1333	1273	1307	1323	1296	1255
1444	1527	1588	1565	1567	1638	1638	1562	1631	1610	1536	1509	1534	1552	1512	1414	1457	1482	1430	1458	1417	1342	1332	1310	1320	1312	1313	1374	1400	1335	1324	1392	1317	1331	1304	1179	1200	1261	1178	1199	1213	1229	1233	1260	1308	1324	1352	1304	1288	1205
1463	1513	1584	1540	1563	1636	1596	1557	1580	1511	1493	1447	1535	1421	1492	1472	1433	1369	1314	1476	1291	1356	1385	1270	1245	1308	1279	1386	1386	1381	1440	1344	1419	1289	1237	1213	1220	1245	1253	1183	1208	1180	1295	1347	1347	1295	1308	1297	1295	1288
1458	1632	1605	1566	1659	1635	1639	1558	1570	1594	1479	1524	1526	1395	1391	1404	1354	1448	1379	1357	1407	1295	1267	1311	1307	1238	1281	1348	1336	1303	1336	1384	1342	1256	1159	1173	1171	1216	1197	1215	1250	1247	1220	1315	1295	1278	1266	1176	1302	1157
1481	1511	1650	1549	1607	1608	1514	1510	1550	1451	1489	1433	1449	1397	1372	1343	1340	1309	1353	1364	1405	1259	1310	1332	1288	1318	1241	1284	1294	1355	1402	1327	1331	1299	1219	1239	1185	1272	1251	1185	1276	1230	1296	1266	1266	1265	1245	1291	1205	1173
1460	1571	1591	1573	1578	1604	1561	1603	1532	1466	1415	1433	1344	1329	1374	1346	1369	1384	1375	1408	1362	1329	1342	1325	1271	1260	1277	1216	1236	1296	1290	1221	1304	1272	1247	1269	1335	1241	1283	1239	1308	1263	1301	1258	1325	1296	1266	1223	1177	1233
1461	1486	1540	1574	1600	1617	1626	1584	1603	1516	1441	1386	1327	1342	1339	1311	1331	1404	1251	1357	1312	1287	1326	1293	1314	1283	1293	1297	1314	1262	1264	1240	1282	1215	1242	1286	1224	1221	1258	1328	1295	1280	1286	1316	1295	1222	1226	1201	1232	1205
1409	1572	1515	1504	1557	1598	1617	1683	1588	1588	1494	1489	1368	1344	1231	1368	1373	1294	1283	1366	1355	1373	1262	1313	1286	1282	1323	1303	1282	1309	1331	1262	1276	1170	1166	1187	1156	1279	1241	1249	1276	1246	1220	1252	1227	1219	1131	1288	1204	1182
1532	1513	1606	1581	1610	1686	1588	1651	1623	1577	1536	1471	1532	1401	1383	1303	1343	1348	1326	1356	1228	1266	1276	1203	1309	1285	1245	1311	1340	1351	1325	1264	1214	1213	1146	1173	1177	1181	1176	1205	1253	1191	1221	1225	1159	1235	1161	1176	1106	1220
1636	1586	1671	1578	1674	1611	1646	1618	1581	1474	1488	1494	1441	1347	1366	1304	1331	1367	1351	1298	1338	1220	1222	1250	1225	1281	1259	1214	1289	1372	1281	1299	1304	1200	1192	1160	1224	1196	1164	1255	1230	1196	1192	1237	1225	1187	1186	1124	1141	1173
1637	1655	1760	1661	1688	1646	1666	1608	1560	1553	1523	1508	1480	1363	1354	1367	1335	1321	1351	1310	1232	1269	1243	1259	1279	1229	1219	1278	1277	1235	1275	1331	1297	1224	1192	1235	1182	1228	1212	1209	1235	1140	1211	1209	1253	1225	1141	1223	1144	1205
1661	1769	1712	1639	1687	1702	1678	1772	1578	1615	1538	1552	1510	1431	1385	1405	1373	1379	1252	1240	1233	1227	1247	1236	1280	1267	1238	1285	1321	1228	1331	1347	1375	1314	1295	1299	1325	1212	1207	1267	1215	1231	1254	1264	1191	1278	1265	1155	1162	1133
1641	1784	1720	1696	1863	1798	1708	1668	1704	1651	1649	1587	1512	1455	1481	1471	1386	1378	1346	1300	1287	1301	1307	1327	1325	1377	1316	1320	1382	1370	1413	1371	1405	1419	1314	1304	1228	1306	1250	1261	1328	1326	1265	1265	1249	1282	1299	1178	1237	1183
1667	1795	1712	1770	1819	1852	1771	1654	1779	1620	1701	1641	1523	1559	1440	1418	1410	1401	1346	1309	1299	1307	1358	1321	1333	1306	1369	1280	1344	1346	1388	1453	1358	1352	1255	1414	1365	1281	1299	1335	1337	1299	1263	1353	1300	1269	1301	1255	1187	1210
1668	1771	1840	1820	1861	1905	1836	1768	1805	1729	1633	1558	1588	1459	1441	1430	1421	1333	1312	1311	1369	1395	1313	1386	1331	1365	1337	1399	1356	1388	1408	1408	1365	1417	1321	1356	1403	1372	1365	1351	1303	1286	1309	1307	1278	1260	1312	1237	1284	1175
1702	1863	1876	1858	1927	1820	1853	1848	1697	1763	1735	1609	1489	1441	1329	1337	1301	1356	1261	1325	1313	1356	1369	1290	1293	1310	1324	1328	1332	1397	1357	1380	1395	1371	1401	1420	1376	1328	1298	1366	1386	1326	1286	1293	1312	1260	1373	1319	1250	1203
1843	1867	1899	1828	1919	2003	1879	1844	1789	1689	1646	1548	1473	1479	1445	1342	1299	1278	1237	1220	1181	1233	1240	1282	1267	1205	1322	1312	1357	1367	1432	1436	1467	1444	1400	1429	1314	1361	1394	1325	1363	1259	1310	1253	1304	1325	1284	1328	1307	1305
1858	1849	1996	1908	1799	1844	1928	1877	1823	1713	1651	1520	1524	1492	1340	1433	1312	1249	1237	1221	1226	1209	1241	1267	1234	1261	1277	1372	1411	1333	1431	1556	1510	1400	1404	1339	1350	1341	1352	1409	1382	1316	1348	1303	1316	1313	1335	1321	1292	1245
1892	1876	2015	1956	2001	1918	1912	1804	1871	1698	1564	1591	1572	1486	1392	1412	1278	1184	1278	1219	1231	1253	1281	1203	1218	1355	1293	1372	1379	1400	1455	1522	1379	1378	1417	1354	1343	1403	1389	1354	1279	1426	1371	1375	1371	1331	1376	1283	1283	1316
1934	2047	2029	1853	1984	1895	1894	1768	1700	1638	1600	1556	1527	1514	1403	1403	1361	1263	1305	1277	1272	1282	1258	1356	1371	1288	1390	1361	1397	1407	1421	1434	1328	1432	1345	1360	1430	1367	1335	1412	1397	1350	1417	1369	1320	1307	1365	1352	1295	1261
1956	2078	2040	2055	1990	1966	1835	1813	1690	1606	1601	1562	1453	1466	1445	1355	1400	1403	1320	1333	1322	1386	1373	1390	1408	1341	1343	1357	1435	1457	1443	1466	1317	1415	1374	1354	1394	1389	1389	1352	1401	1455	1356	1441	1375	1368	1348	1297	1233	1241
1994	2182	2098	2157	2081	2009	1947	1821	1798	1677	1553	1558	1550	1514	1416	1405	1254	1319	1345	1373	1358	1346	1364	1350	1411	1416	1444	1364	1437	1464	1452	1480	1383	1443	1409	1343	1329	1350	1412	1392	1401	1396	1425	1381	1415	1315	1358	1296	1262	1248
2095	2223	2187	2173	2113	2116	2060	1902	1839	1654	1645	1570	1499	1410	1370	1357	1368	1473	1342	1352	1366	1354	1343	1348	1437	1451	1466	1443	1454	1431	1413	1366	1403	1374	1364	1398	1471	1404	1388	1391	1330	1372	1390	1449	1362	1339	1357	1282	1214	1240
2146	2237	2168	2109	2157	2123	2049	1927	1782	1671	1701	1628	1498	1465	1397	1331	1318	1282	1338	1351	1331	1379	1365	1302	1301	1306	1364	1419	1392	1381	1402	1423	1363	1398	1346	1451	1435	1399	1425	1382	1393	1356	1381	1338	1384	1382	1289	1306	1242	1294
2171	2227	2226	2216	2178	2139	2042	1905	1793	1665	1727	1649	1440	1488	1357	1347	1313	1223	1341	1331	1312	1346	1380	1358	1274	1333	1338	1385	1375	1363	1324	1448	1438	1396	1438	1440	1381	1404	1360	1322	1311	1374	1354	1379	1375	1335	1306	1311	1329	1325
2177	2206	2208	2206	2098	2107	2018	1984	1882	1653	1669	1544	1496	1442	1461	1357	1409	1446	1358	1380	1287	1339	1336	1276	1300	1341	1369	1315	1336	1330	1282	1334	1340	1384	1415	1397	1331	1394	1452	1422	1431	1428	1393	1384	1385	1394	1358	1377	1255	1262
2246	2161	2175	2200	2261	2112	2027	1955	1895	1819	1573	1561	1589	1529	1444	1441	1442	1402	1410	1361	1339	1365	1326	1415	1329	1344	1313	1316	1303	1364	1326	1362	1310	1402	1421	1379	1485	1419	1413	1419	1476	1449	1526	1486	1396	1419	1372	1354	1371	1314
2096	2240	2264	2236	2225	2177	2077	1869	1755	1742	1605	1607	1583	1537	1487	1473	1395	1411	1463	1392	1411	1360	1410	1387	1398	1364	1341	1291	1402	1301	1282	1387	1361	1403	1404	1329	1489	1434	1360	1401	1475	1388	1423	1434	1463	1416	1473	1400	1346	1296
2196	2265	2450	2360	2264	2184	2053	1920	1775	1752	1660	1608	1502	1535	1519	1412	1387	1384	1500	1406	1425	1448	1413	1460	1454	1448	1320	1369	1405	1293	1345	1371	1371	1415	1488	1488	1450	1462	1379	1325	1389	1406	1389	1357	1426	1426	1423	1421	1450	1325
2247	2415	2391	2358	2325	2325	2150	2052	1964	1765	1660	1616	1508	1478	1494	1508	1399	1385	1358	1423	1411	1385	1376	1402	1335	1383	1373	1365	1359	1263	1352	1343	1397	1402	1432	1423	1411	1420	1468	1467	1336	1361	1386	1426	1467	1338	1365	1427	1402	1343
2178	2418	2474	2358	2500	2289	2175	2080	2012	1860	1806	1624	1551	1528	1440	1428	1435	1347	1399	1353	1345	1321	1300	1395	1347	1345	1383	1275	1370	1329	1349	1455	1456	1411	1377	1359	1363	1403	1406	1352	1375	1346	1394	1436	1426	1421	1324	1397	1335	1282
2182	2322	2374	2392	2381	2376	2257	2146	1960	1907	1801	1673	1631	1567	1489	1424	1372	1429	1369	1364	1359	1392	1384	1434	1338	1304	1276	1366	1261	1364	1444	1393	1467	1342	1491	1374	1377	1309	1368	1363	1379	1436	1336	1384	1396	1341	1354	1312	1389	1274
2219	2307	2290	2318	2230	2236	2107	1990	1977	1903	1798	1784	1636	1550	1526	1474	1392	1391	1379	1403	1408	1343	1396	1436	1412	1355	1352	1312	1375	1404	1355	1438	1418	1331	1433	1337	1344	1336	1309	1294	1358	1381	1372	1363	1384	1361	1280	1360	1258	1320
2191	2275	2369	2265	2234	2120	2049	2023	2031	1899	1867	1806	1740	1630	1530	1454	1415	1457	1404	1302	1354	1389	1376	1335	1281	1307	1341	1422	1375	1342	1442	1484	1345	1354	1320	1319	1337	1273	1367	1266	1298	1346	1362	1300	1263	1335	1329	1295	1298	1295
2189	2308	2326	2232	2138	2123	2060	1951	1960	1890	1842	1797	1759	1685	1720	1552	1492	1528	1361	1374	1398	1309	1414	1316	1277	1341	1388	1372	1319	1400	1345	1383	1345	1296	1274	1306	1267	1215	1294	1288	1370	1313	1289	1235	1306	1321	1295	1296	1262	1275
2309	2367	2470	2320	2325	2163	2035	2017	1949	1914	1871	1906	1799	1685	1788	1566	1562	1446	1527	1371	1306	1366	1330	1302	1280	1325	1344	1336	1399	1348	1374	1318	1309	1338	1284	1248	1209	1304	1383	1301	1336	1279	1360	1343	1409	1316	1319	1207	1302	1279
2260	2357	2383	2381	2397	2329	2183	2111	1968	1932	1915	1801	1773	1664	1722	1626	1627	1498	1479	1407	1388	1424	1316	1367	1356	1383	1392	1373	1329	1392	1371	1367	1317	1366	1294	1317	1266	1313	1370	1337	1352	1344	1358	1384	1391	1388	1299	1354	1290	1304
2152	2326	2384	2358	2303	2328	2202	2132	1974	1944	1842	1833	1720	1608	1638	1570	1543	1529	1520	1440	1436	1362	1381	1436	1357	1341	1305	1445	1443	1353	1428	1324	1291	1268	1254	1296	1228	1364	1374	1310	1385	1391	1372	1398	1367	1414	1342	1339	1390	1223
2073	2033	2184	2188	2235	2256	2254	2084	1990	1873	1792	1734	1692	1529	1553	1568	1504	1542	1500	1416	1478	1384	1489	1434	1405	1348	1387	1430	1370	1366	1323	1362	1374	1381	1384	1361	1283	1381	1355	1415	1434	1427	1474	1410	1435	1429	1392	1387	1328	1280
1810	2014	1948	2090	2022	2063	1984	2007	1925	1811	1745	1679	1616	1495	1516	1477	1466	1557	1423	1421	1396	1467	1370	1354	1394	1328	1310	1396	1388	1373	1313	1352	1369	1353	1326	1385	1370	1376	1333	1353	1375	1351	1448	1465	1392	1391	1381	1327	1354	1323
1800	1841	1893	1892	1950	1986	1911	1824	1789	1767	1685	1731	1595	1586	1552	1543	1532	1487	1490	1430	1400	1441	1387	1345	1344	1325	1275	1318	1361	1392	1337	1359	1379	1373	1376	1367	1346	1328	1309	1355	1295	1306	1341	1411	1286	1348	1242	1337	1324	1281
1811	1704	1821	1851	1898	1843	1831	1835	1813	1735	1670	1656	1685	1566	1582	1573	1564	1508	1487	1545	1440	1355	1417	1478	1400	1346	1373	1253	1300	1368	1344	1421	1456	1360	1375	1324	1375	1321	1310	1287	1325	1333	1274	1270	1324	1274	1301	1292	1293	1301
1797	1846	1839	1816	1818	1877	1951	1879	1850	1748	1659	1680	1579	1558	1538	1496	1516	1475	1380	1446	1483	1349	1415	1389	1398	1420	1393	1325	1312	1318	1389	1304	1382	1397	1296	1312	1327	1294	1324	1323	1258	1380	1313	1297	1281	1305	1289	1252	1246	1316
1661	1685	1734	1775	1711	1807	1819	1811	1814	1741	1651	1666	1565	1497	1492	1376	1475	1508	1435	1456	1423	1422	1352	1334	1313	1419	1380	1386	1312	1300	1375	1313	1265	1297	1279	1309	1279	1285	1314	1286	1331	1281	1332	1253	1316	1248	1299	1301	1284	1361
1525	1585	1633	1677	1743	1687	1776	1779	1722	1779	1691	1668	1584	1628	1601	1535	1452	1409	1465	1377	1454	1433	1412	1377	1358	1474	1406	1335	1341	1416	1403	1432	1323	1342	1386	1285	1279	1352	1336	1360	1341	1263	1293	1328	1282	1295	1339	1300	1369	1259
1468	1558	1623	1622	1735	1786	1804	1761	1768	1698	1681	1667	1671	1566	1575	1541	1573	1503	1480	1382	1417	1450	1403	1433	1370	1385	1356	1378	1399	1383	1376	1359	1319	1293	1236	1244	1282	1300	1298	1350	1243	1345	1309	1297	1296	1356	1341	1411	1348	1308
1535	1552	1626	1648	1710	1747	1661	1725	1703	1754	1748	1655	1655	1663	1596	1608	1566	1522	1488	1464	1388	1421	1477	1436	1369	1405	1359	1427	1413	1325	1329	1392	1330	1308	1256	1355	1305	1337	1313	1346	1307	1339	1335	1288	1335	1302	1374	1381	1370	1450
1506	1527	1553	1603	1657	1645	1704	1690	1819	1787	1703	1734	1687	1666	1691	1547	1555	1569	1528	1519	1426	1405	1507	1437	1433	1389	1398	1346	1373	1473	1381	1448	1422	1333	1326	1322	1306	1373	1316	1348	1322	1316	1356	1271	1342	1378	1389	1424	1437	1391
1515	1553	1550	1532	1565	1645	1652	1653	1659	1748	1717	1721	1699	1682	1683	1541	1588	1482	1528	1533	1482	1541	1448	1494	1561	1435	1381	1402	1328	1405	1367	1453	1433	1356	1369	1305	1289	1306	1251	1353	1372	1304	1360	1341	1401	1371	1452	1494	1497	1391
1522	1569	1539	1548	1518	1582	1591	1619	1683	1749	1707	1732	1705	1636	1696	1615	1638	1595	1536	1602	1547	1485	1602	1463	1495	1563	1454	1425	1439	1407	1447	1432	1345	1383	1364	1387	1414	1389	1348	1320	1386	1372	1422	1357	1461	1456	1441	1380	1420	1428
1521	1527	1543	1572	1558	1518	1527	1559	1600	1743	1722	1868	1829	1798	1731	1663	1605	1601	1563	1625	1572	1510	1541	1537	1548	1441	1460	1473	1397	1407	1442	1454	1352	1420	1379	1376	1396	1427	1368	1358	1403	1472	1429	1510	1362	1388	1421	1381	1444	1449
1553	1593	1591	1536	1501	1559	1543	1584	1621	1667	1731	1794	1835	1796	1820	1661	1660	1647	1628	1615	1676	1585	1595	1517	1484	1536	1489	1428	1432	1398	1484	1384	1445	1421	1434	1385	1427	1434	1435	1422	1525	1536	1500	1447	1471	1424	1413	1406	1460	1413
1490	1527	1625	1502	1615	1596	1636	1597	1667	1699	1696	1735	1738	1691	1686	1677	1572	1585	1587	1648	1625	1620	1607	1590	1605	1497	1425	1367	1432	1408	1485	1455	1427	1440	1415	1407	1380	1361	1460	1462	1462	1490	1460	1554	1461	1512	1424	1434	1452	1405
1544	1655	1589	1688	1579	1685	1763	1647	1652	1609	1652	1639	1688	1649	1686	1655	1623	1685	1629	1611	1629	1654	1544	1627	1620	1561	1496	1525	1497	1546	1534	1498	1446	1527	1414	1418	1401	1412	1411	1464	1565	1611	1526	1542	1631	1484	1499	1460	1510	1451
1497	1587	1627	1614	1684	1627	1656	1648	1681	1646	1679	1694	1687	1651	1675	1663	1662	1597	1588	1587	1638	1551	1603	1601	1580	1596	1580	1533	1524	1589	1583	1528	1489	1406	1444	1451	1418	1430	1472	1474	1532	1482	1584	1552	1494	1419	1447	1509	1447	1499
1472	1501	1571	1519	1536	1566	1544	1574	1563	1622	1552	1610	1629	1800	1678	1668	1631	1553	1640	1644	1652	1548	1666	1594	1676	1627	1621	1531	1582	1515	1543	1523	1599	1499	1540	1457	1451	1500	1536	1516	1474	1545	1629	1515	1563	1499	1527	1443	1391	1453
1430	1474	1434	1443	1470	1500	1508	1578	1590	1595	1650	1696	1668	1745	1666	1728	1559	1610	1646	1583	1669	1661	1666	1649	1680	1684	1625	1681	1600	1569	1619	1605	1619	1530	1563	1560	1554	1628	1544	1499	1641	1592	1541	1512	1494	1424	1501	1510	1440	1442
1467	1405	1430	1423	1413	1497	1563	1526	1625	1643	1685	1588	1663	1578	1675	1565	1535	1566	1635	1636	1678	1655	1746	1591	1717	1617	1620	1590	1575	1630	1580	1571	1611	1561	1592	1579	1522	1631	1570	1581	1583	1624	1618	1540	1484	1585	1522	1510	1514	1519
1438	1441	1436	1388	1367	1449	1490	1621	1558	1645	1657	1694	1635	1678	1667	1604	1555	1499	1555	1627	1593	1662	1730	1730	1639	1634	1615	1624	1633	1586	1670	1582	1496	1549	1558	1568	1583	1631	1647	1656	1653	1692	1674	1581	1635	1559	1617	1567	1549	1596
1428	1462	1448	1428	1392	1494	1468	1531	1575	1539	1644	1623	1624	1627	1589	1594	1524	1545	1527	1537	1579	1632	1660	1674	1654	1692	1669	1588	1615	1627	1621	1557	1536	1565	1575	1576	1618	1646	1683	1678	1636	1747	1624	1742	1638	1535	1659	1588	1632	1639
1536	1485	1429	1393	1384	1465	1474	1470	1577	1552	1509	1566	1587	1552	1535	1476	1553	1474	1536	1590	1612	1588	1725	1705	1707	1632	1655	1582	1687	1731	1638	1543	1545	1544	1550	1498	1596	1594	1635	1680	1612	1613	1743	1619	1679	1690	1636	1667	1603	1500
1514	1476	1400	1381	1420	1516	1423	1427	1452	1517	1496	1511	1514	1482	1535	1501	1528	1566	1625	1644	1653	1733	1738	1715	1670	1802	1712	1647	1618	1706	1554	1545	1542	1535	1593	1506	1571	1714	1563	1658	1641	1646	1740	1692	1650	1609	1652	1573	1654	1616
1549	1453	1412	1393	1464	1426	1425	1460	1474	1519	1471	1475	1431	1491	1511	1483	1448	1561	1564	1584	1672	1629	1725	1714	1765	1706	1659	1718	1665	1680	1650	1631	1608	1619	1583	1492	1687	1618	1592	1651	1591	1677	1625	1587	1631	1547	1642	1635	1608	1632
1539	1564	1423	1400	1481	1491	1454	1477	1493	1553	1416	1426	1481	1499	1454	1548	1515	1528	1604	1679	1691	1714	1733	1690	1691	1687	1706	1690	1689	1710	1619	1592	1584	1601	1603	1589	1569	1625	1601	1617	1678	1609	1535	1551	1591	1624	1620	1581	1526	1595
1556	1498	1466	1486	1502	1494	1488	1436	1505	1481	1487	1528	1471	1577	1546	1461	1582	1459	1674	1647	1607	1623	1771	1703	1757	1770	1685	1659	1566	1621	1691	1602	1590	1571	1609	1662	1547	1729	1533	1629	1626	1666	1632	1628	1584	1646	1664	1639	1639	1525
1686	1630	1437	1509	1485	1446	1464	1540	1549	1570	1589	1599	1598	1583	1587	1602	1665	1570	1596	1574	1587	1572	1732	1604	1633	1618	1611	1653	1622	1603	1590	1537	1603	1572	1585	1660	1641	1642	1705	1678	1686	1642	1615	1660	1679	1674	1664	1679	1618	1607
1682	1637	1537	1523	1463	1480	1449	1555	1680	1592	1651	1611	1654	1771	1671	1698	1582	1617	1616	1535	1561	1622	1641	1677	1514	1568	1533	1633	1642	1651	1514	1506	1538	1537	1521	1583	1575	1566	1624	1718	1699	1715	1759	1655	1774	1713	1656	1575	1616	1566
1762	1591	1575	1570	1482	1523	1518	1502	1663	1688	1678	1747	1757	1677	1703	1715	1664	1621	1616	1623	1606	1628	1587	1586	1605	1581	1556	1594	1600	1651	1566	1540	1516	1611	1558	1543	1557	1492	1648	1603	1664	1652	1711	1639	1626	1651	1692	1661	1564	1551
1874	1695	1640	1544	1528	1467	1488	1582	1569	1688	1739	1794	1753	1709	1755	1755	1675	1633	1623	1641	1699	1604	1583	1571	1631	1701	1592	1576	1597	1645	1619	1537	1600	1553	1487	1494	1571	1604	1528	1543	1622	1603	1666	1661	1682	1625	1642	1659	1574	1598
1804	1767	1665	1498	1435	1372	1459	1543	1455	1672	1718	1738	1873	1844	1761	1821	1780	1769	1749	1650	1702	1746	1618	1700	1661	1713	1626	1622	1624	1656	1654	1609	1509	1598	1559	1549	1604	1617	1616	1588	1540	1552	1675	1611	1584	1526	1552	1468	1549	1545
1930	1845	1648	1533	1433	1420	1468	1552	1601	1775	1778	1925	2020	1952	2039	1894	1947	1803	1879	1800	1766	1708	1741	1779	1700	1663	1675	1688	1689	1689	1679	1702	1696	1627	1591	1603	1631	1621	1627	1596	1569	1565	1558	1543	1536	1567	1571	1536	1529	1512
2027	1841	1659	1564	1463	1414	1579	1663	1697	1896	2016	2005	2131	2186	2167	2135	2130	1947	1957	1920	1830	1855	1767	1710	1756	1733	1758	1697	1750	1720	1680	1698	1674	1704	1653	1584	1673	1722	1658	1529	1492	1632	1629	1576	1549	1494	1618	1556	1541	1581
2142	1965	1778	1694	1540	1495	1574	1732	1834	1927	2084	2131	2238	2268	2254	2192	2156	2099	2065	1951	1872	1822	1821	1744	1798	1784	1728	1686	1689	1717	1682	1657	1710	1681	1596	1660	1700	1675	1699	1610	1572	1612	1607	1542	1566	1612	1564	1588	1613	1635
2046	1960	1758	1625	1583	1602	1613	1716	1836	1947	2091	2235	2246	2209	2363	2154	2109	2188	2075	1920	1989	1861	1792	1816	1810	1663	1690	1644	1645	1654	1669	1716	1579	1591	1626	1536	1522	1615	1619	1579	1574	1610	1605	1604	1554	1540	1616	1541	1610	1554
2119	1911	1755	1679	1606	1591	1618	1804	1893	1993	2134	2182	2211	2151	2132	2175	2127	2051	2114	1901	1890	1844	1759	1773	1795	1764	1699	1718	1659	1686	1616	1695	1599	1547	1531	1580	1527	1546	1595	1550	1624	1622	1568	1668	1575	1608	1596	1537	1574	1451
2019	1923	1701	1668	1550	1671	1640	1812	1970	2020	2092	2222	2311	2254	2315	2117	2191	2056	2049	1912	1860	1845	1839	1777	1795	1805	1835	1792	1679	1796	1659	1649	1648	1694	1415	1476	1518	1522	1563	1560	1625	1576	1581	1575	1567	1553	1582	1598	1505	1549
2081	2005	1857	1605	1563	1550	1623	1689	1863	2004	2174	2272	2296	2302	2161	2189	2121	1985	1938	1950	1844	1881	1768	1800	1777	1878	1826	1828	1835	1834	1824	1707	1579	1612	1560	1527	1486	1592	1600	1552	1578	1632	1648	1667	1561	1629	1619	1565	1490	1516
2030	2049	1807	1603	1421	1482	1591	1683	1819	1984	2080	2284	2312	2415	2385	2240	2119	2053	2072	1948	1859	1829	1812	1809	1846	1795	1757	1820	1793	1740	1724	1772	1617	1647	1587	1572	1586	1562	1608	1580	1597	1542	1661	1624	1608	1593	1517	1520	1431	1593
2068	2030	1833	1627	1532	1476	1548	1658	1806	1982	2118	2282	2407	2420	2305	2237	2187	2200	1976	1924	1905	1930	1762	1733	1741	1755	1820	1736	1694	1682	1659	1572	1599	1554	1516	1561	1551	1489	1496	1593	1536	1611	1594	1584	1602	1500	1659	1595	1618	1585
2082	1923	1764	1626	1547	1496	1584	1722	1861	1938	2158	2297	2346	2411	2384	2171	2140	2120	2042	1956	1831	1880	1845	1796	1714	1874	1742	1650	1675	1613	1529	1675	1511	1509	1590	1486	1450	1538	1513	1536	1575	1597	1569	1584	1580	1621	1601	1612	1621	1546
1995	1856	1720	1536	1495	1536	1591	1667	1812	1938	2159	2304	2460	2331	2386	2244	2106	2093	2007	1892	1859	1944	1883	1854	1730	1757	1660	1712	1715	1682	1597	1539	1482	1498	1465	1533	1510	1491	1499	1536	1594	1631	1609	1608	1579	1571	1602	1632	1623	1604
1972	1900	1767	1658	1465	1488	1584	1568	1787	1992	2143	2300	2313	2346	2357	2221	2074	2048	1953	1962	1957	1889	1898	1835	1810	1739	1715	1757	1681	1693	1618	1618	1541	1510	1527	1545	1627	1627	1565	1530	1607	1535	1649	1588	1591	1540	1586	1503	1597	1568
2064	1975	1748	1572	1501	1528	1493	1666	1800	1961	2148	2176	2243	2247	2376	2189	2149	2039	1980	1869	1930	1874	1944	1906	1811	1826	1777	1701	1719	1787	1672	1647	1621	1556	1527	1530	1603	1580	1638	1669	1654	1671	1741	1668	1622	1547	1510	1592	1525	1541
2082	1965	1842	1545	1476	1451	1569	1756	1785	1943	2098	2131	2285	2328	2283	2207	2172	2100	1929	1891	1854	1918	1949	1891	1846	1798	1794	1875	1848	1840	1779	1718	1604	1590	1621	1558	1550	1586	1549	1594	1657	1609	1600	1635	1538	1556	1503	1478	1479	1553
1998	1840	1720	1614	1525	1488	1525	1632	1734	1903	2044	2154	2191	2293	2235	2167	2182	2086	2004	1986	1956	1996	1878	1922	1912	1816	1825	1803	1805	1738	1727	1633	1627	1533	1542	1468	1515	1486	1540	1621	1629	1670	1665	1653	1536	1615	1569	1589	1550	1461
1975	1932	1605	1516	1463	1480	1590	1574	1694	1887	2032	2166	2179	2282	2151	2197	2124	2006	1949	1876	1849	1796	1823	1888	1880	1802	1674	1766	1755	1613	1582	1466	1559	1542	1499	1471	1523	1628	1622	1552	1674	1696	1656	1613	1615	1638	1592	1545	1533	1525
1878	1859	1675	1539	1485	1492	1514	1573	1718	1900	1965	2119	2190	2221	2099	2113	2112	2028	1881	1881	1829	1862	2026	1864	1756	1798	1770	1708	1625	1670	1560	1534	1524	1455	1479	1518	1493	1572	1617	1597	1644	1687	1724	1637	1563	1683	1593	1579	1603	1624
1943	1881	1759	1656	1454	1608	1578	1570	1769	1797	1963	2053	2204	2090	2145	2098	2069	2043	1923	1825	1821	1884	1938	1901	1833	1753	1760	1601	1603	1565	1688	1547	1547	1510	1569	1570	1627	1616	1689	1613	1669	1676	1697	1676	1675	1616	1671	1615	1644	1603
2088	1975	1765	1607	1590	1554	1560	1633	1704	1872	1903	2049	2083	2120	2026	2145	2126	1879	1902	1941	1949	1880	1830	1805	1696	1682	1657	1691	1645	1648	1638	1660	1672	1624	1581	1653	1609	1713	1672	1649	1601	1680	1663	1681	1724	1699	1651	1656	1634	1660
2000	1860	1665	1639	1574	1587	1492	1486	1685	1843	1921	2005	1982	2042	2028	2078	2033	2026	1857	1832	1856	1838	1830	1744	1770	1665	1618	1706	1681	1625	1694	1667	1687	1668	1586	1570	1693	1711	1706	1664	1682	1665	1641	1742	1712	1644	1663	1756	1666	1665
2078	1916	1791	1562	1454	1471	1432	1646	1626	1821	1900	2013	2009	2072	2027	1977	2006	1895	1959	1876	1866	1770	1665	1719	1724	1628	1659	1644	1679	1636	1726	1713	1688	1630	1585	1642	1653	1728	1640	1655	1670	1644	1627	1700	1746	1770	1636	1723	1687	1678
2137	1938	1782	1577	1573	1495	1447	1559	1712	1838	1904	1980	1919	2030	2049	2001	1982	1921	1928	1793	1770	1746	1733	1747	1671	1741	1704	1692	1704	1716	1796	1740	1674	1763	1584	1554	1665	1643	1611	1628	1557	1723	1749	1755	1687	1684	1615	1697	1722	1692
2059	1926	1799	1586	1526	1550	1498	1608	1636	1855	1902	1911	1956	2049	2066	2036	1957	1884	1894	1821	1793	1757	1731	1704	1700	1782	1717	1729	1753	1736	1780	1798	1592	1711	1623	1623	1525	1648	1671	1667	1569	1642	1678	1625	1714	1700	1759	1654	1742	1583
2026	1856	1870	1626	1592	1475	1529	1582	1637	1770	1993	2003	2087	1980	2165	1959	1900	1848	1871	1941	1755	1645	1695	1734	1652	1702	1760	1837	1797	1758	1745	1835	1746	1648	1562	1562	1555	1685	1560	1538	1530	1533	1692	1590	1747	1714	1678	1648	1697	1723
2087	1924	1885	1692	1588	1513	1578	1563	1611	1847	1952	1902	2115	2029	2076	1903	1929	1896	1884	1800	1712	1697	1670	1724	1669	1699	1638	1666	1724	1727	1752	1709	1664	1608	1676	1582	1575	1527	1555	1634	1614	1576	1610	1765	1678	1695	1649	1737	1653	1703
1970	1996	1789	1618	1576	1538	1408	1604	1656	1773	1926	1908	2030	1989	2092	2074	1967	1879	1852	1871	1723	1709	1708	1655	1647	1709	1658	1604	1644	1668	1710	1750	1744	1613	1576	1486	1505	1575	1622	1635	1673	1614	1593	1700	1744	1645	1651	1691	1702	1701
1863	1913	1748	1666	1614	1616	1556	1586	1768	1787	1927	1887	1981	2003	1979	1977	1825	1880	1801	1828	1750	1663	1675	1628	1669	1545	1580	1578	1562	1638	1593	1666	1643	1603	1588	1469	1507	1586	1704	1676	1669	1616	1666	1611	1658	1621	1630	1599	1722	1749
1918	1821	1746	1688	1598	1579	1580	1597	1667	1774	1922	1901	1986	1964	2060	1931	1826	1858	1827	1794	1799	1705	1590	1664	1717	1669	1585	1504	1552	1547	1645	1580	1633	1629	1614	1538	1608	1599	1675	1581	1591	1625	1602	1602	1668	1579	1662	1758	1686	1667
1974	1887	1717	1669	1599	1552	1644	1563	1749	1751	1866	1921	1930	1928	2004	1958	1893	1814	1800	1783	1750	1653	1701	1659	1703	1651	1696	1607	1493	1607	1545	1589	1564	1619	1537	1576	1522	1663	1612	1628	1558	1597	1481	1490	1550	1523	1530	1705	1827	1721
1877	1915	1690	1592	1547	1545	1632	1613	1661	1786	1857	1951	1962	1952	1916	2036	1890	1868	1850	1776	1838	1747	1785	1727	1811	1764	1696	1657	1627	1555	1589	1505	1601	1455	1510	1450	1531	1578	1605	1521	1554	1508	1521	1522	1633	1579	1696	1624	1643	1654
1821	1882	1683	1597	1519	1586	1570	1621	1631	1751	1822	1856	1938	2017	1987	1994	1853	1842	1799	1859	1801	1742	1842	1904	1838	1835	1784	1673	1638	1674	1574	1472	1451	1487	1449	1435	1467	1505	1540	1524	1590	1680	1622	1653	1632	1669	1715	1667	1604	1598
1827	1745	1636	1577	1640	1589	1634	1600	1610	1778	1848	1932	1946	1926	1953	1896	1891	1826	1822	1798	1722	1726	1791	1795	1821	1806	1774	1765	1605	1652	1576	1554	1586	1460	1480	1481	1545	1534	1582	1577	1615	1590	1626	1645	1677	1688	1704	1624	1604	1611
1895	1742	1659	1630	1537	1604	1570	1658	1677	1837	1865	1939	1993	1950	1897	1925	1848	1784	1839	1788	1767	1749	1832	1824	1816	1876	1831	1772	1610	1641	1544	1609	1600	1519	1502	1464	1558	1590	1616	1532	1623	1693	1635	1728	1703	1687	1678	1610	1553	1600
1858	1824	1694	1653	1611	1634	1643	1622	1667	1704	1832	1828	1853	1900	1855	1843	1861	1837	1844	1732	1748	1729	1762	1802	1811	1761	1839	1632	1691	1700	1637	1709	1573	1528	1585	1539	1496	1526	1623	1602	1646	1662	1649	1685	1703	1712	1703	1641	1685	1590
1852	1808	1681	1752	1663	1573	1576	1562	1602	1714	1750	1758	1792	1863	1791	1804	1723	1815	1733	1726	1716	1724	1749	1762	1762	1743	1801	1754	1631	1652	1681	1743	1664	1633	1630	1666	1609	1619	1676	1612	1667	1666	1642	1646	1721	1723	1727	1681	1671	1598
1864	1999	1771	1613	1610	1574	1575	1605	1613	1813	1720	1762	1858	1861	1817	1831	1744	1823	1798	1677	1792	1752	1709	1763	1750	1761	1754	1627	1690	1618	1719	1720	1727	1794	1658	1694	1632	1654	1685	1623	1649	1576	1554	1583	1715	1632	1629	1703	1701	1683
1865	1887	1797	1616	1659	1615	1539	1528	1666	1682	1776	1855	1809	1904	1881	1837	1866	1840	1665	1730	1671	1661	1729	1719	1810	1717	1734	1765	1707	1634	1753	1652	1606	1695	1664	1630	1658	1630	1617	1541	1655	1537	1666	1534	1569	1694	1711	1732	1712	1688
1957	1844	1799	1713	1618	1604	1595	1554	1624	1701	1739	1792	1857	1948	1856	1909	1839	1749	1733	1711	1678	1680	1797	1774	1790	1739	1724	1752	1713	1712	1656	1688	1669	1592	1590	1555	1536	1591	1593	1583	1714	1673	1662	1732	1728	1692	1695	1712	1648	1809
1952	1985	1870	1656	1658	1593	1550	1529	1597	1800	1797	1906	1921	1968	1876	1961	1872	1894	1784	1765	1753	1709	1762	1772	1738	1731	1858	1736	1676	1757	1696	1658	1654	1655	1677	1644	1676	1572	1657	1651	1694	1758	1736	1662	1769	1701	1750	1687	1782	1730
2098	1958	1821	1779	1704	1768	1568	1596	1643	1887	1935	2043	1985	2026	2081	2033	1901	1909	1833	1816	1792	1773	1791	1841	1796	1746	1694	1797	1672	1704	1737	1673	1607	1541	1517	1564	1639	1542	1637	1617	1693	1579	1650	1661	1716	1728	1648	1689	1688	1642
1997	1913	1850	1833	1724	1732	1688	1671	1736	1849	2013	2001	2050	2049	2105	2076	2042	1943	1890	1739	1830	1789	1725	1743	1728	1714	1636	1608	1594	1634	1513	1539	1498	1434	1577	1478	1480	1443	1507	1512	1555	1444	1535	1466	1606	1463	1550	1609	1467	1518
2027	2019	1886	1752	1654	1622	1664	1657	1704	1697	1875	1848	1890	1861	2006	1840	1821	1674	1673	1562	1621	1589	1564	1584	1595	1525	1565	1536	1524	1561	1570	1485	1492	1488	1515	1457	1447	1425	1416	1443	1471	1485	1473	1432	1424	1486	1444	1516	1529	1550
2107	1982	1913	1851	1752	1669	1530	1505	1506	1588	1624	1639	1615	1725	1625	1669	1601	1560	1497	1556	1475	1527	1580	1593	1600	1585	1674	1578	1712	1782	1838	1774	1790	1863	1855	1825	1801	1748	1781	1779	1680	1811	1854	1885	1923	1891	1893	1897	1960	1832
2147	2059	2039	1887	1764	1670	1546	1572	1504	1501	1634	1693	1620	1739	1713	1737	1645	1743	1637	1756	1823	1826	1840	1959	1925	2054	2092	2145	2266	2287	2356	2393	2462	2490	2378	2399	2400	2507	2362	2380	2465	2529	2622	2589	2654	2684	2617	2629	2570	2415
2102	2019	1911	1940	1892	1855	1704	1733	1781	1784	1687	1806	1830	1930	2007	2105	2054	2107	2169	2296	2417	2385	2505	2534	2671	2591	2701	2699	2793	2838	2909	2888	2885	3017	3027	3139	3119	2920	2933	3014	3091	2947	3158	3146	3317	3274	3339	3254	3054	3039
1986	1936	1891	1898	1988	1930	1949	1886	1945	2023	2069	2030	2277	2330	2341	2514	2497	2628	2698	2740	2786	2950	2958	2947	3181	3214	3196	3183	3190	3299	3215	3306	3413	3278	3439	3409	3456	3478	3353	3375	3347	3414	3305	3494	3583	3622	3812	3606	3727	3488
1831	1896	1928	2068	1966	2041	2009	2093	2072	2079	2123	2266	2355	2525	2583	2781	2746	2919	2720	2996	3116	3292	3302	3370	3481	3686	3770	3662	3645	3733	3613	3809	3800	3800	3851	3961	3992	3963	3920	3788	3612	3672	3690	3615	3857	3992	3958	4008	3821	3743
1921	2047	2065	2202	2180	2118	2117	2119	2116	2187	2137	2274	2348	2459	2630	2706	2912	3033	3171	3429	3439	3694	3740	3903	4069	4182	4266	4281	4380	4453	4475	4523	4527	4641	4719	4700	4718	4611	4611	4433	4445	4429	4324	4354	4418	4608	4659	4751	4545	4378
2011	2035	2189	2199	2234	2272	2089	2085	2075	2183	2133	2173	2254	2590	2584	2795	2939	3166	3301	3470	3832	3844	3893	3979	4117	4514	4448	4648	4864	4814	4948	4901	5071	5116	5125	5147	5067	5019	5077	4934	4914	4815	4876	4886	5075	5054	5006	5056	4981	4831
1989	2070	2183	2116	2173	2236	2353	2211	2241	2296	2213	2204	2290	2349	2644	2584	2906	3113	3296	3223	3486	3539	3657	3771	3930	4004	4159	4177	4350	4387	4454	4596	4677	4786	4601	4858	4763	4710	4559	4455	4402	4467	4258	4447	4561	4662	4702	4590	4331	4228
1842	2007	2060	2082	2149	2274	2314	2404	2407	2376	2338	2374	2357	2520	2561	2633	2812	2890	2967	3070	3089	3211	3372	3340	3539	3541	3668	3810	3883	3755	3835	3968	3928	4040	3964	3927	3978	3817	3822	3711	3795	3737	3687	3639	3831	4008	3892	3831	3748	3547
1875	1978	2132	2033	2100	2226	2354	2305	2384	2317	2472	2465	2492	2494	2573	2647	2852	2849	2857	2961	3067	3151	3305	3278	3385	3444	3587	3493	3651	3571	3541	3626	3661	3630	3729	3795	3621	3707	3742	3593	3406	3429	3341	3335	3460	3490	3511	3473	3330	3420
1997	2084	1953	2021	1936	2012	2002	2093	2034	2162	2124	2083	2390	2459	2371	2458	2546	2652	2727	2713	2893	2951	3025	3344	3431	3392	3411	3556	3587	3575	3512	3682	3762	3694	3842	3951	3858	4002	3922	3946	3892	3801	3810	3783	3744	3684	3810	3632	3634	3445
2137	2138	2041	1862	1855	1764	1728	1703	1653	1636	1794	1803	2018	1992	2101	2055	2137	2171	2324	2291	2586	2586	2594	2742	2878	2908	3045	3049	3295	3269	3430	3520	3612	3603	3663	3662	3734	3795	3985	4049	3993	4019	3912	3951	3934	3910	3964	3895	4002	3742
2182	1998	1802	1797	1687	1590	1543	1529	1593	1694	1786	1777	1996	1918	1913	1973	1994	1964	1969	1951	2001	2088	2107	2296	2400	2422	2479	2649	2634	2795	2914	2940	3144	3198	3231	3282	3228	3378	3474	3568	3525	3678	3733	3706	3726	3788	3926	3767	3881	3722
2174	1958	1827	1679	1529	1543	1532	1560	1760	1906	2064	2171	2323	2218	2181	2089	2085	1984	1921	1933	1834	1958	1974	1967	2021	2048	2148	2180	2219	2377	2477	2555	2819	2720	2752	2850	2866	3050	3125	3143	3207	3234	3156	3298	3413	3400	3573	3599	3557	3572
2118	1927	1743	1614	1456	1501	1512	1629	1783	1914	2112	2249	2357	2413	2369	2175	2117	2060	1897	1899	1878	1936	1960	1905	2050	1992	2001	2056	2197	2235	2325	2495	2666	2718	2723	2744	2926	2950	3060	3085	3006	3130	3208	3166	3134	3279	3395	3489	3566	3397
2090	1961	1780	1595	1521	1526	1469	1546	1636	1788	1907	2036	2104	2197	2061	2041	2028	2001	1850	1852	1856	2040	2063	2142	2114	2104	2192	2162	2380	2429	2505	2703	2859	2924	2981	3045	3206	3229	3303	3221	3239	3436	3454	3529	3615	3625	3541	3707	3671	3647
2187	1998	1833	1723	1618	1562	1472	1531	1553	1632	1666	1794	1929	2026	1821	1927	2004	2037	1925	2014	2040	2036	2280	2462	2654	2584	2615	2674	2726	2915	2963	3114	3406	3426	3511	3515	3711	3511	3605	3637	3691	3755	3679	3765	3885	3947	4114	3878	3732	3862
2110	2000	1917	1780	1670	1742	1680	1726	1694	1803	1814	2034	2098	2233	2188	2274	2333	2296	2323	2488	2534	2569	2714	2968	3109	3122	3004	2991	3192	3256	3423	3441	3694	3792	3735	3879	3767	3724	3768	3791	3727	3716	3705	3838	3881	3877	4107	4123	3852	3681
1873	1904	1873	1780	1791	1834	1905	2060	2017	2056	2164	2294	2436	2401	2522	2620	2653	2763	2778	2703	2944	3080	3104	3231	3344	3429	3347	3418	3652	3711	3678	3781	3746	3906	3708	3761	3726	3701	3604	3633	3614	3622	3539	3568	3628	3881	3740	3852	3730	3571
1836	1872	1847	1919	1995	2077	2192	2250	2250	2248	2262	2281	2343	2469	2553	2571	2815	2843	2923	2980	3113	3119	3346	3357	3477	3574	3793	3624	3605	3659	3662	3664	3669	3698	3815	3764	3770	3634	3633	3617	3457	3466	3375	3440	3464	3605	3642	3730	3625	3563
1809	1977	2017	2075	2180	2183	2093	2312	2123	2216	2224	2444	2345	2420	2538	2489	2726	2925	3199	3167	3192	3347	3570	3649	3904	3953	4107	4081	3983	3906	4007	3979	4080	4125	4092	4090	4062	3967	3942	3994	3841	3778	3738	3777	3958	3944	4097	3901	4005	3928
1810	1923	2036	2087	2131	2238	2203	2200	2270	2304	2326	2366	2509	2686	2714	2911	3068	3263	3462	3778	3868	3828	4011	4130	4397	4552	4567	4813	4661	4615	4690	4805	4927	4774	4898	4821	4531	4521	4651	4574	4454	4354	4510	4523	4558	4731	4645	4487	4349	4182
1815	1853	1864	1999	2110	2153	2285	2281	2371	2280	2476	2639	2783	2899	3076	3278	3454	3643	3604	3956	4201	4198	4155	4424	4528	4850	4621	4729	4962	4764	4939	5013	4910	4996	4813	4796	4621	4791	4637	4556	4484	4564	4602	4660	4754	4770	4834	4644	4511	4443
1606	1641	1670	1821	1883	2093	2090	2155	2271	2362	2421	2597	2804	2749	2938	3247	3380	3493	3518	3684	3754	3923	4048	3994	4071	4296	4271	4385	4376	4286	4318	4447	4188	4296	4300	4098	4129	4176	4136	4054	4034	3918	3875	3945	4098	4182	4187	4230	4182	4123
1523	1503	1540	1699	1859	1917	1996	1994	2156	2208	2300	2458	2538	2655	2705	2925	3054	3230	3378	3198	3234	3520	3523	3642	3652	3644	3961	3842	3644	3796	3598	3613	3610	3628	3679	3554	3754	3708	3678	3642	3319	3344	3408	3387	3401	3549	3635	3769	3786	3728
1707	1600	1638	1717	1690	1802	1923	1893	2000	2120	2167	2444	2331	2600	2657	2708	2961	3173	3257	3305	3187	3210	3367	3554	3578	3509	3846	3752	3703	3704	3697	3577	3608	3483	3639	3546	3717	3767	3672	3594	3369	3442	3427	3460	3403	3495	3483	3647	3641	3448
1834	1743	1766	1780	1788	1721	1794	1870	1861	2014	2090	2220	2253	2420	2682	2724	2921	3218	3408	3379	3310	3267	3569	3596	3732	3693	4016	4144	4027	4073	3994	3799	3899	3904	3982	3987	3903	3826	3861	3860	3729	3779	3812	3879	4005	3866	3857	3903	3920	3770
1887	1894	1878	1865	1805	1714	1818	1694	1749	1836	1905	2040	2171	2443	2448	2573	2767	2834	2984	3296	3230	3270	3324	3453	3551	3524	3773	3837	3853	3831	3919	3965	4044	4109	3961	4094	3899	4001	3992	3877	3866	4000	4003	4104	4093	3985	3939	3908	3863	3917
1907	1821	1849	1669	1705	1653	1621	1592	1590	1597	1688	1824	1976	2069	2148	2403	2483	2461	2552	2825	2946	3001	2993	3094	3262	3261	3362	3369	3302	3419	3675	3636	3645	3885	3729	3778	3740	3636	3571	3616	3761	3915	3821	3912	3892	3746	3671	3642	3573	3604
1861	1779	1787	1601	1653	1593	1600	1567	1577	1568	1536	1682	1717	1860	2043	2161	2159	2270	2255	2379	2508	2646	2699	2779	2994	2977	3001	2961	3224	3137	3352	3400	3429	3580	3594	3423	3441	3460	3496	3623	3589	3664	3821	3670	3650	3551	3426	3322	3387	3473
1742	1728	1688	1754	1705	1718	1686	1622	1603	1581	1514	1605	1680	1855	1977	2184	2323	2365	2343	2600	2728	2739	2814	2887	2960	3081	3145	3165	3379	3276	3635	3729	3862	3943	3817	3718	3598	3483	3602	3621	3731	3838	3768	3828	3818	3610	3655	3524	3489	3570
1725	1803	1740	1771	1767	1750	1781	1686	1700	1636	1684	1693	1824	1994	2243	2403	2610	2706	2818	2873	3192	3376	3239	3220	3351	3541	3501	3647	3827	3971	4126	4274	4213	4435	4054	4005	4087	3845	3880	3837	4013	3954	4195	4183	4188	4048	3874	3703	3691	3886
1744	1696	1734	1815	1804	1828	1798	1879	1821	1862	1942	1967	2012	2332	2488	2729	2932	3124	3130	3243	3517	3663	3657	3618	3734	3829	3956	3799	4201	4220	4295	4471	4483	4293	4298	4133	4148	4028	3961	3909	4045	4107	4328	4255	4410	4195	4064	3993	3850	3855
1607	1537	1669	1672	1739	1796	1821	1853	1900	2008	2112	2161	2302	2449	2796	2898	3061	3199	3258	3332	3486	3729	3758	3608	3675	3936	3965	3912	3996	4145	4107	4132	4057	4043	4086	3926	3965	3908	3848	3812	3829	3754	3905	3864	3949	3952	3969	3776	3816	3680
1502	1569	1498	1614	1644	1779	1853	1884	2036	2090	2285	2338	2557	2663	2888	3010	3167	3279	3294	3371	3395	3551	3592	3521	3614	3783	3958	3724	3931	3915	3703	3967	3832	3753	3854	3680	3867	3703	3683	3663	3495	3369	3460	3422	3571	3549	3645	3685	3670	3536
1546	1461	1507	1623	1651	1842	1909	2029	2194	2350	2461	2680	2716	3050	3206	3251	3422	3470	3526	3679	3602	3799	3910	3832	3827	3984	4119	4003	3988	4214	3943	3870	3834	3720	4038	3793	3884	3802	3794	3622	3575	3512	3448	3428	3562	3656	3613	3693	3750	3607
1433	1520	1585	1630	1857	1940	2083	2271	2402	2643	2762	2945	3114	3479	3531	3742	3913	4179	4068	4017	4184	4525	4542	4461	4386	4713	4744	4600	4574	4616	4379	4540	4422	4348	4496	4266	4457	4317	4204	4110	4087	3896	3900	3795	3912	4062	4180	4137	3940	4043
1590	1542	1641	1801	1963	2053	2202	2447	2619	2764	2943	3140	3422	3615	3811	4053	4255	4428	4511	4442	4776	4813	5017	4688	4848	4959	5084	4887	5096	4852	4814	4747	4682	4704	4817	4756	4744	4714	4555	4513	4445	4253	4324	4216	4429	4445	4503	4389	4345	4167
1507	1561	1673	1720	1825	2009	2142	2299	2505	2778	2776	3059	3313	3389	3784	4021	4130	4232	4280	4136	4447	4528	4772	4540	4582	4692	4662	4544	4928	4657	4610	4591	4711	4543	4540	4527	4482	4402	4373	4223	4064	3991	4211	4081	4062	4142	4165	4172	4095	4039
1637	1615	1593	1575	1710	1885	1978	2129	2208	2513	2694	2826	2878	3096	3367	3505	3676	3713	3731	3688	3712	3964	4013	3810	3877	4196	4147	3938	4156	4090	3940	4057	3938	4010	4007	3790	3999	3942	3798	3734	3579	3368	3485	3441	3455	3565	3597	3672	3717	3558
1702	1723	1642	1599	1666	1776	1890	1995	2158	2410	2482	2570	2738	2847	3187	3300	3301	3421	3421	3445	3544	3667	3776	3733	3874	3847	3838	3704	3856	3587	3741	3732	3754	3824	3785	3861	3899	3781	3821	3589	3542	3292	3407	3407	3322	3485	3510	3674	3513	3521
1829	1787	1782	1778	1728	1864	1812	2005	2157	2269	2342	2510	2667	2739	2949	3076	3249	3137	3321	3376	3595	3537	3677	3910	3988	3870	3926	3840	3967	3840	3944	3984	3920	3990	4040	4018	4091	3996	3934	3960	3795	3688	3710	3644	3658	3843	3835	3758	3695	3660
1821	1919	1938	1758	1854	1893	1846	1975	2025	2092	2260	2366	2427	2717	2726	2813	2966	2914	3138	3426	3395	3379	3492	3804	3949	3861	3804	3798	3797	3919	4102	4117	4141	4360	4211	4373	4307	4264	4212	4128	4202	4056	3908	4097	3984	4242	4022	3941	3956	3842
1803	1844	1776	1851	1787	1834	1864	1811	1880	1974	1973	2069	2119	2251	2231	2340	2528	2681	2811	2928	3065	3071	3044	3369	3598	3476	3588	3721	3545	3619	3877	4119	4152	4162	4060	4212	4061	4080	3903	4032	4022	3944	4007	4128	4112	4008	3996	3865	3932	4048
1695	1743	1854	1730	1791	1728	1734	1687	1689	1695	1735	1729	1770	1749	1847	1912	2090	2269	2396	2409	2517	2578	2690	2844	3041	2998	3095	3036	3145	3394	3465	3697	3800	3598	3776	3757	3600	3633	3566	3753	3742	3872	3759	3964	3819	3728	3632	3662	3770	3774
1654	1714	1783	1702	1733	1690	1650	1558	1632	1564	1526	1570	1536	1564	1703	1794	1893	2062	2183	2218	2228	2311	2682	2705	2716	2766	2892	2835	3058	3160	3364	3521	3645	3619	3761	3664	3523	3555	3661	3776	3840	3903	3829	3795	3730	3548	3649	3642	3797	3840
1587	1672	1688	1674	1700	1692	1576	1547	1525	1484	1502	1589	1628	1636	1801	1975	2121	2245	2323	2359	2629	2802	2970	3065	3076	3311	3233	3231	3422	3558	3728	4019	4136	4089	4087	4047	3975	4036	4023	4102	4192	4249	4027	4080	3975	3950	3796	3985	3927	3993
1688	1763	1761	1734	1717	1778	1612	1646	1711	1653	1730	1928	1920	2092	2222	2333	2632	2726	2891	2969	3113	3464	3317	3501	3672	3920	3903	3865	4043	4357	4462	4436	4626	4410	4419	4412	4411	4294	4473	4241	4621	4464	4507	4277	4297	4241	4177	4366	4209	4380
1758	1753	1919	1752	1750	1836	1809	1771	1815	1988	1994	2252	2266	2400	2473	2693	2792	2935	3102	3377	3630	3501	3563	3756	4024	4079	4031	4360	4205	4393	4647	4468	4387	4316	4238	4345	4228	4082	4232	4139	4187	4345	4197	4274	4233	4140	4189	4130	4219	4212
1733	1757	1871	1808	1844	1886	1882	1878	2026	2143	2206	2394	2480	2518	2596	2690	2802	2970	3184	3190	3274	3242	3276	3567	3624	3590	3772	3868	3924	3916	3812	3822	3733	3651	3621	3721	3678	3768	3698	3772	3672	3587	3583	3422	3695	3505	3734	3702	3817	3835
1632	1655	1705	1784	1821	1885	1958	2092	2186	2334	2528	2572	2583	2699	2795	2798	2871	2854	3152	3105	2939	3101	3245	3382	3388	3315	3553	3570	3449	3601	3553	3580	3552	3307	3470	3429	3460	3587	3562	3506	3278	3236	3143	3239	3245	3290	3430	3482	3526	3637
1590	1679	1627	1853	1890	2001	2114	2149	2280	2528	2576	2862	2949	3158	3152	3329	3361	3307	3385	3306	3632	3504	3481	3719	3845	3927	4069	4003	4174	4138	3987	4056	4092	3912	3960	3941	3918	3951	4016	3968	3906	3842	3720	3741	3718	3757	3814	3804	3883	4048
1758	1848	2002	2019	2068	2169	2200	2394	2616	2696	2910	3171	3408	3574	3527	3482	3669	3793	3888	3996	3944	4134	4114	4242	4549	4671	4805	4832	5185	5107	5128	5066	4830	4863	4771	4732	4792	4824	4843	4721	4702	4872	4838	4631	4759	4777	4598	4812	4866	4844
1888	2070	2130	2168	2292	2409	2449	2481	2500	2818	2937	3151	3235	3374	3461	3466	3597	3703	3781	3924	4035	4009	4158	4311	4392	4594	4744	5168	5051	5262	5205	5258	5206	5174	5264	5228	5056	5012	5153	4991	5045	5018	4983	4997	4939	5271	5033	5163	5084	4876
1999	2040	2275	2223	2285	2238	2242	2303	2312	2456	2572	2731	2781	2945	3004	3058	3188	3392	3285	3420	3435	3446	3569	3570	3839	4161	4236	4427	4375	4473	4409	4434	4562	4423	4525	4361	4465	4381	4162	4251	4245	4317	4145	4231	4191	4330	4399	4201	4389	4319
1982	1940	2087	2148	2093	2065	2135	2108	2147	2146	2329	2454	2485	2631	2741	2766	2761	2992	3010	2945	3001	3127	3080	3116	3327	3539	3581	3793	3828	3806	3827	3868	3753	3849	3832	3927	3856	3903	3683	3593	3680	3520	3566	3544	3560	3484	3689	3608	3653	3663
1992	2102	2002	2190	2084	2024	2050	2003	2021	2074	2141	2121	2310	2294	2533	2473	2570	2604	2651	2608	2640	2717	2824	2942	3182	3259	3285	3459	3425	3457	3408	3403	3514	3629	3581	3611	3567	3617	3553	3541	3419	3433	3208	3335	3438	3344	3324	3392	3457	3318
2066	2117	2115	2089	1987	2100	1963	2017	1882	1799	1822	1782	1725	1903	1843	1796	1897	2041	2055	2097	2161	2224	2342	2520	2600	2706	2840	2834	2855	2972	2946	2930	2996	3183	3004	3127	3074	3059	3082	3178	3091	3252	3208	3206	3288	3244	2993	3109	3068	3042
2164	2250	2156	2158	2123	2052	1983	1881	1794	1767	1655	1551	1470	1506	1425	1355	1441	1581	1598	1658	1689	1750	1884	1909	1926	2107	2140	2096	2195	2174	2285	2423	2497	2468	2453	2514	2497	2503	2428	2388	2489	2525	2619	2696	2717	2624	2669	2643	2555	2493
2099	2111	2151	2112	2109	2090	1989	1815	1689	1538	1510	1448	1447	1314	1343	1526	1510	1460	1685	1668	1730	1656	1631	1602	1705	1647	1664	1633	1657	1645	1738	1771	1789	1886	1890	1893	1845	1838	1792	1811	1815	1788	1894	1977	1976	2113	2085	1987	1961	1959
2036	2054	2058	2099	2027	1998	1900	1741	1641	1523	1430	1380	1446	1447	1461	1564	1669	1808	1825	1887	1872	1864	1752	1707	1666	1585	1616	1525	1500	1542	1563	1572	1545	1657	1558	1537	1473	1586	1526	1562	1514	1563	1594	1613	1595	1580	1638	1528	1633	1677
2073	2068	2001	2107	1980	1960	1889	1732	1668	1578	1485	1486	1443	1482	1595	1633	1794	1956	1989	1947	1972	1993	1920	1890	1778	1767	1644	1608	1626	1604	1584	1607	1557	1646	1552	1516	1571	1563	1578	1535	1611	1611	1595	1622	1668	1672	1679	1581	1657	1624
2185	2156	2139	2069	2001	1969	1870	1724	1701	1545	1637	1499	1486	1427	1524	1551	1660	1778	1876	1976	1911	1878	1939	1883	1789	1794	1811	1714	1702	1661	1642	1667	1624	1604	1576	1625	1661	1681	1677	1732	1646	1738	1741	1804	1717	1784	1724	1759	1739	1681
2126	2247	2137	2046	2041	1959	1904	1791	1752	1621	1647	1527	1484	1557	1476	1516	1574	1664	1864	1797	1821	1834	1833	1905	1793	1791	1839	1694	1710	1796	1750	1694	1703	1643	1664	1675	1627	1663	1663	1724	1760	1832	1789	1848	1801	1871	1859	1785	1746	1736
2069	2079	2071	2059	2003	1998	1934	1772	1697	1671	1591	1551	1562	1493	1572	1618	1614	1720	1742	1806	1818	1822	1782	1815	1859	1789	1856	1773	1823	1835	1823	1731	1809	1754	1715	1563	1604	1547	1636	1788	1778	1790	1723	1799	1795	1861	1857	1762	1751	1702
2008	2053	2018	2004	2017	1988	1963	1908	1760	1674	1589	1532	1610	1588	1535	1647	1648	1749	1846	1882	1826	1845	1834	1850	1801	1906	1871	1849	1851	1812	1836	1782	1757	1657	1650	1579	1579	1610	1564	1638	1730	1764	1799	1825	1878	1744	1880	1799	1855	1873
1934	2034	2069	2097	1993	1961	1939	1851	1773	1687	1644	1584	1535	1472	1596	1576	1569	1733	1806	1848	1886	1897	1996	1926	1952	1992	1901	1843	1860	1912	1810	1813	1781	1690	1603	1629	1504	1622	1629	1647	1715	1801	1803	1808	1785	1831	1801	1864	1852	1750
1965	2049	2045	1980	1999	1924	1856	1863	1725	1725	1668	1620	1532	1484	1473	1550	1568	1691	1817	1862	1878	1954	1997	2031	1944	1912	1915	1771	1925	1834	1790	1766	1692	1685	1570	1558	1568	1579	1539	1645	1583	1687	1788	1828	1805	1744	1862	1777	1840	1791
1974	1974	1922	1913	1784	1882	1816	1794	1673	1673	1592	1571	1588	1522	1464	1524	1522	1635	1643	1773	1800	1883	1963	1969	1880	1842	1913	1793	1830	1677	1752	1841	1683	1695	1530	1554	1616	1576	1544	1674	1721	1791	1742	1800	1774	1735	1795	1770	1751	1717
1962	1981	1975	1901	1784	1767	1683	1710	1651	1583	1628	1583	1560	1553	1495	1519	1635	1606	1632	1678	1713	1831	1892	1840	1912	1929	1872	1817	1885	1797	1811	1763	1744	1699	1558	1633	1557	1639	1683	1685	1760	1840	1825	1860	1868	1830	1889	1928	1790	1746
1933	1976	1922	1873	1860	1832	1829	1762	1660	1736	1795	1763	1652	1702	1646	1676	1646	1581	1687	1638	1722	1873	1894	1859	1871	1808	1796	1831	1889	1812	1849	1739	1737	1660	1621	1697	1666	1695	1710	1742	1777	1779	1924	1817	1926	2016	1913	1910	1847	1803
2017	2001	1906	1850	1951	1897	1828	1848	1874	1825	1894	1863	1790	1787	1669	1610	1621	1649	1674	1704	1846	1864	1876	1880	1899	1754	1888	1804	1845	1873	1824	1823	1791	1636	1646	1606	1622	1778	1754	1656	1822	1767	1759	1852	1823	1835	1874	1791	1696	1667
1958	1858	1838	1761	1764	1865	1753	1809	1856	1801	1872	1823	1704	1617	1617	1588	1589	1604	1670	1756	1828	1814	1877	1931	1874	1876	1929	1797	1885	1860	1786	1812	1746	1674	1626	1591	1614	1639	1622	1638	1715	1656	1687	1696	1795	1700	1697	1729	1651	1609
1960	1825	1785	1803	1758	1760	1791	1762	1736	1752	1777	1739	1631	1487	1550	1510	1620	1642	1712	1802	1737	1858	1936	1821	1895	1893	1840	1813	1717	1654	1716	1623	1620	1553	1533	1524	1572	1573	1590	1621	1661	1701	1615	1654	1591	1649	1618	1552	1559	1573
1958	1849	1814	1816	1806	1728	1714	1748	1734	1720	1809	1745	1599	1632	1582	1559	1565	1650	1722	1783	1794	1925	1871	1838	1876	1786	1803	1782	1739	1644	1701	1638	1639	1565	1592	1543	1596	1675	1674	1637	1767	1729	1747	1633	1672	1667	1646	1649	1596	1654
2054	1966	1888	1802	1774	1804	1799	1736	1708	1793	1774	1794	1726	1713	1710	1596	1661	1771	1777	1861	1828	1864	1887	1842	1872	1841	1779	1776	1794	1717	1596	1735	1723	1707	1656	1622	1672	1702	1658	1657	1665	1687	1640	1621	1602	1620	1645	1624	1688	1609
2002	2088	1907	1858	1795	1778	1811	1711	1711	1896	1865	1840	1820	1645	1682	1655	1711	1649	1665	1614	1703	1625	1655	1726	1691	1637	1625	1614	1616	1645	1599	1547	1617	1628	1591	1621	1524	1528	1471	1559	1491	1398	1524	1558	1492	1472	1533	1443	1501	1520
2000	2026	1977	1975	1832	1803	1706	1683	1618	1733	1738	1737	1663	1583	1680	1614	1504	1528	1406	1527	1494	1480	1483	1477	1513	1512	1541	1519	1573	1554	1490	1533	1550	1526	1570	1593	1550	1577	1549	1581	1554	1565	1540	1506	1580	1606	1640	1586	1595	1552
1992	1981	2049	1942	1843	1785	1572	1571	1600	1653	1652	1623	1659	1592	1566	1528	1426	1460	1484	1552	1562	1567	1635	1561	1700	1695	1808	1758	1769	1884	1883	1930	2002	2039	1942	2004	2057	1987	2065	1974	2087	2068	2069	2096	2076	2017	2136	2092	2218	2136
1881	1963	1914	1836	1882	1769	1799	1601	1707	1699	1756	1709	1780	1726	1790	1768	1831	1799	1848	1863	1843	1931	1973	2025	2140	2237	2283	2277	2386	2403	2389	2416	2421	2431	2566	2514	2616	2609	2647	2647	2677	2688	2632	2647	2624	2673	2616	2790	2836	2933
1844	1848	1867	1756	1910	1753	1791	1752	1787	1782	1845	1926	2007	2017	2073	2090	2262	2289	2274	2480	2377	2483	2591	2626	2636	2694	2907	2851	2943	2983	2957	2968	2970	2957	3146	3142	3203	3120	3160	3246	3337	3268	3191	3118	3021	3090	3126	3198	3261	3363
1796	1860	1865	1937	1889	1868	1769	1885	1828	1935	1967	1992	2145	2195	2348	2465	2660	2709	2646	2682	2936	2798	2893	2985	3072	3082	3104	3244	3292	3239	3295	3296	3275	3291	3298	3263	3241	3384	3401	3478	3554	3494	3534	3492	3323	3261	3159	3196	3067	3345
1793	1903	1927	2015	2079	2016	1999	2075	2086	2065	2162	2200	2161	2378	2486	2662	2904	3129	3182	3166	3238	3257	3413	3197	3261	3321	3409	3463	3493	3425	3684	3723	3532	3667	3472	3576	3365	3504	3520	3583	3628	3817	3788	3591	3605	3453	3293	3147	3200	3387
1857	1898	1999	2073	2152	2134	2117	2122	2037	2132	2270	2314	2349	2597	2726	3005	3282	3502	3573	3583	3642	3694	3793	3872	3941	3875	3920	3901	3827	4078	4021	4197	4117	4046	4105	3945	4044	4025	3969	4054	4148	4115	4171	4071	3965	3853	3937	3824	3767	3923
1865	1865	1900	2113	2143	2078	2106	2104	2199	2303	2243	2375	2664	2896	3108	3371	3648	3732	3894	4041	4021	4169	4099	4259	4354	4242	4375	4306	4294	4507	4442	4679	4753	4625	4697	4552	4605	4465	4580	4485	4396	4500	4350	4461	4389	4427	4378	4367	4497	4427
1815	1936	1966	2057	2062	2168	2065	2087	2169	2229	2340	2328	2601	2702	3052	3425	3576	3891	3819	4059	4112	4070	4267	4272	4402	4315	4318	4386	4314	4384	4486	4576	4623	4595	4450	4391	4417	4323	4372	4453	4427	4431	4365	4198	4195	4299	4232	4284	4267	4413
1762	1977	1884	1889	2023	2068	2006	1974	2227	2156	2191	2268	2439	2540	2886	3042	3266	3444	3477	3640	3672	3672	3757	3804	3859	3872	3889	3776	3787	3898	4104	3943	4006	4109	3951	3916	3730	3773	3917	4077	3980	4068	3908	3906	3838	3657	3613	3635	3699	3803
1806	1826	1955	1948	2103	1999	2118	2035	2077	2154	2110	2285	2329	2425	2635	2739	2953	3040	3119	3207	3248	3273	3237	3385	3291	3399	3403	3413	3446	3597	3654	3593	3690	3532	3416	3412	3325	3441	3577	3421	3659	3437	3625	3387	3353	3295	3194	3092	3275	3261
1887	1978	1948	2137	2146	2065	2075	2124	2137	2148	2151	2209	2278	2371	2519	2599	2811	2844	3085	2955	2994	3111	3009	3142	3084	3220	3169	3222	3226	3354	3404	3513	3452	3457	3450	3169	3359	3381	3351	3440	3415	3324	3220	3229	3128	3262	3179	3130	3108	3116
1891	1888	1979	1941	2001	1978	2050	2003	2003	2073	2082	2135	2141	2229	2479	2528	2638	2796	2816	2840	2891	2918	3054	3099	3093	3119	3102	3261	3221	3421	3536	3510	3505	3554	3572	3464	3488	3497	3508	3548	3409	3497	3395	3485	3443	3514	3446	3477	3466	3425
1851	1984	1924	1807	1847	1741	1784	1818	1788	1806	1870	1782	1925	2023	2123	2249	2337	2590	2503	2678	2703	2807	2885	2807	2953	2963	3044	2961	3130	3338	3437	3505	3561	3622	3618	3531	3532	3503	3652	3658	3658	3536	3589	3647	3676	3903	3858	3821	3828	3698
1850	1779	1761	1784	1774	1665	1662	1729	1659	1726	1657	1738	1740	1898	1951	1970	2117	2247	2260	2359	2421	2454	2541	2437	2593	2668	2746	2654	2792	3032	3156	3325	3375	3362	3407	3372	3327	3471	3587	3464	3540	3498	3448	3603	3722	3787	3775	3819	3758	3583
1733	1853	1730	1703	1706	1682	1673	1703	1674	1745	1711	1742	1820	1830	1809	1855	1761	1982	2112	2140	2152	2042	2170	2224	2206	2250	2246	2345	2470	2663	2673	2935	2922	3065	3150	3103	3215	3098	3204	3230	3153	3195	3230	3299	3443	3440	3538	3410	3501	3272
1797	1794	1742	1720	1769	1773	1656	1730	1749	1859	1832	1751	1782	1764	1776	1777	1859	1884	2000	1945	2026	1976	2011	2169	2220	2139	2247	2319	2398	2477	2717	2748	2943	3053	2982	3092	3045	3083	3151	3035	3104	3067	3087	3098	3256	3500	3561	3427	3265	3351
1848	1905	1941	1843	1808	1688	1737	1710	1693	1768	1798	1689	1718	1785	1746	1755	1861	2024	1954	2062	2079	2147	2258	2378	2397	2424	2526	2648	2563	2775	2968	2872	3101	3208	3417	3324	3451	3427	3545	3440	3408	3402	3452	3541	3555	3728	3817	3854	3777	3579
1945	1960	1979	1840	1809	1760	1733	1828	1804	1751	1725	1708	1823	1736	1939	1916	1991	2177	2246	2288	2218	2371	2431	2479	2733	2811	2942	3117	3156	3214	3302	3401	3536	3613	3680	3738	3642	3591	3756	3677	3855	3874	3830	3874	3925	4034	4053	4002	4110	3941
1931	1879	1949	1944	1995	1906	1917	1820	1938	1897	1974	1945	2007	2083	2210	2316	2381	2527	2629	2637	2593	2518	2573	2795	2922	2982	3109	3275	3440	3393	3554	3499	3691	3744	3898	3705	3734	3754	3775	3784	3792	3793	3840	3850	3736	3877	3852	3906	3896	3905
1979	1938	2021	1925	1983	1998	2053	1952	2005	2055	2153	2134	2310	2316	2521	2618	2742	2798	2842	2812	2729	2833	2873	2887	2876	3026	3077	3445	3347	3467	3423	3550	3649	3766	3576	3522	3542	3702	3577	3578	3610	3712	3571	3689	3461	3570	3597	3563	3551	3629
2084	2083	2083	2134	2150	2207	2191	2145	2110	2151	2135	2200	2323	2411	2530	2630	2643	2763	2857	2867	2915	3022	3013	3111	3155	3191	3360	3354	3449	3464	3643	3579	3605	3562	3571	3552	3469	3555	3603	3532	3673	3692	3552	3386	3499	3577	3421	3457	3250	3394
2061	2180	2290	2323	2343	2386	2249	2338	2115	2096	2129	2191	2208	2369	2532	2562	2762	2853	2967	3041	3047	3061	3057	3224	3143	3376	3542	3617	3739	3778	3767	3882	3961	3848	3765	3782	3747	3689	3912	3861	3909	4031	4016	3863	3858	3762	3625	3550	3553	3667
2185	2292	2370	2365	2403	2420	2340	2362	2184	2253	2239	2169	2302	2445	2439	2774	2935	2879	3063	3124	3208	3167	3411	3359	3475	3597	3789	3822	3921	4047	4174	4221	4346	4348	4247	4304	4213	4182	4282	4348	4268	4270	4300	4274	4146	4054	3949	3906	3913	4077
2212	2334	2331	2461	2373	2424	2348	2310	2255	2268	2242	2248	2472	2600	2674	2826	3065	3094	3356	3469	3489	3581	3644	3646	3603	3866	4002	4150	4102	4344	4259	4387	4488	4511	4500	4479	4569	4685	4667	4587	4681	4465	4521	4280	4249	4206	4252	4131	4247	4415
2129	2165	2335	2302	2329	2349	2250	2294	2187	2267	2332	2325	2498	2593	2734	2826	2979	3063	3076	3306	3376	3439	3518	3606	3626	3749	3874	3980	4034	4206	4178	4337	4382	4465	4293	4287	4255	4275	4211	4335	4421	4329	4340	4285	4060	4036	4075	4086	4061	4103
2161	2024	2093	2195	2251	2272	2248	2225	2243	2262	2308	2299	2399	2505	2484	2614	2708	2805	2865	2994	3069	3082	3203	3172	3290	3457	3571	3717	3668	3975	4079	3948	4136	3866	3971	3738	3771	3760	3726	3857	4071	4011	4101	3991	3947	3573	3578	3646	3642	3619
2133	2127	2178	2102	2226	2207	2124	2225	2107	2245	2300	2247	2332	2384	2379	2360	2538	2602	2668	2777	2736	2887	2935	2966	3099	3191	3346	3343	3610	3589	3820	3732	3899	3810	3662	3595	3504	3597	3558	3607	3849	3661	3755	3677	3601	3547	3382	3261	3242	3234
2060	2115	2035	2117	2123	2154	2075	2078	2081	2105	2152	2115	2258	2171	2279	2351	2321	2470	2481	2569	2631	2666	2688	2821	2989	2906	3116	3243	3289	3396	3466	3767	3635	3686	3710	3535	3685	3803	3704	3808	3730	3786	3593	3660	3572	3462	3457	3523	3389	3488
2082	2031	2015	2032	2089	2085	1975	1942	1879	1958	1928	1961	1891	2010	2069	2024	2054	2157	2202	2298	2378	2496	2587	2476	2767	2759	2877	3184	3329	3366	3350	3616	3570	3658	3623	3651	3861	3870	3876	3911	3971	3950	3971	3916	3875	3709	3739	3763	3850	3854
2172	2087	2042	1983	2026	1885	1963	1912	1768	1780	1784	1751	1767	1828	1816	1693	1898	1849	1901	2072	2086	2115	2232	2266	2368	2417	2719	2953	3093	3135	3265	3316	3415	3476	3418	3582	3587	3872	3769	3793	3838	3883	3767	3958	3808	3890	3871	4022	4018	4055
2096	2119	2042	1964	1946	1886	1914	1691	1684	1634	1678	1592	1658	1697	1649	1633	1633	1670	1768	1840	1721	1838	1851	1915	2028	2153	2297	2465	2687	2854	2789	2925	2939	3077	3061	3139	3334	3267	3355	3256	3265	3146	3254	3338	3585	3591	3726	3684	3731	3609
2198	2119	2090	2003	1985	1911	1854	1813	1700	1728	1595	1577	1576	1610	1646	1587	1590	1653	1700	1584	1646	1749	1764	1791	1933	1937	1974	2080	2353	2361	2470	2523	2530	2720	2809	2953	3063	3090	3055	3018	2839	2808	2799	3033	3053	3304	3389	3472	3566	3278
2281	2139	2075	2109	2010	1996	1924	1801	1756	1616	1563	1545	1521	1604	1562	1559	1577	1567	1644	1552	1687	1607	1673	1777	1852	1966	2007	2109	2291	2335	2318	2455	2434	2704	2835	2908	3086	3169	3275	3252	3091	3053	3004	3166	3204	3429	3486	3565	3695	3594
2240	2215	2145	2107	2186	1964	1995	1914	1771	1712	1602	1667	1568	1698	1491	1602	1658	1592	1580	1626	1686	1709	1792	1919	2015	2161	2271	2484	2531	2673	2711	2764	2796	3085	3154	3246	3462	3644	3618	3606	3718	3642	3513	3489	3563	3741	3688	3844	3926	3924
2184	2143	2088	2148	2101	2182	2041	1951	1942	1895	1832	1810	1733	1738	1722	1762	1795	1838	1760	1829	1868	1969	1970	2118	2194	2320	2421	2735	2817	3021	3157	3186	3335	3447	3506	3467	3686	3765	3850	3818	3828	3762	3690	3868	3748	3828	3748	3887	3817	3932
2138	2196	2056	2070	2168	2137	2226	2108	2123	2056	2138	1981	2096	2069	2065	2109	2082	2064	2094	2091	2153	2322	2241	2484	2552	2499	2715	2895	3051	3243	3300	3433	3423	3501	3421	3533	3666	3646	3795	3806	3744	3715	3561	3504	3504	3463	3484	3616	3550	3688
2062	2148	2226	2108	2171	2126	2182	2181	2185	2200	2164	2276	2193	2294	2250	2165	2150	2186	2272	2384	2390	2539	2574	2767	2901	2784	3002	3126	3239	3377	3340	3463	3406	3363	3436	3480	3382	3498	3714	3741	3670	3606	3668	3514	3323	3275	3348	3264	3393	3349
2157	2071	2084	2159	2169	2241	2227	2233	2185	2301	2217	2301	2162	2289	2213	2130	2175	2235	2272	2384	2533	2652	2672	2732	2857	2967	3141	3239	3409	3599	3651	3749	3706	3568	3593	3431	3432	3517	3759	3902	3887	3949	3754	3587	3489	3314	3283	3302	3284	3299
2065	2131	2163	2237	2274	2258	2286	2273	2257	2378	2390	2360	2342	2292	2321	2285	2270	2276	2365	2483	2543	2664	2883	2961	3018	3097	3321	3427	3722	3973	4101	4261	4125	4122	4020	3971	4031	4022	4093	3961	4083	4096	4019	3876	3765	3611	3691	3551	3570	3658
2079	2191	2247	2261	2376	2357	2285	2260	2458	2522	2513	2505	2645	2577	2462	2566	2564	2657	2651	2730	2849	2831	3036	3136	3206	3447	3570	3914	3962	4241	4413	4477	4514	4471	4595	4453	4551	4609	4574	4710	4524	4516	4352	4235	4172	4154	4173	4186	4151	4313
2035	2156	2140	2198	2281	2218	2351	2243	2225	2485	2501	2564	2670	2653	2659	2735	2730	2747	2780	2958	2981	3156	3242	3499	3527	3830	3901	4068	4291	4388	4458	4417	4485	4554	4719	4676	4807	4771	5053	5068	5226	4791	4693	4515	4412	4341	4435	4527	4720	4728
2099	2111	2105	2181	2090	2139	2120	2142	2191	2309	2340	2346	2349	2405	2429	2346	2453	2597	2568	2783	2926	3108	3190	3261	3531	3498	3710	3823	4022	4211	4223	4149	4321	4208	4129	4243	4310	4355	4650	4799	4902	4700	4525	4322	4020	4036	3941	4067	4156	4294
2005	1975	2022	2057	2112	2164	2178	2122	2174	2172	2237	2107	2155	2163	2157	2202	2222	2284	2417	2413	2543	2601	2733	2850	3000	3144	3283	3455	3556	3671	3784	3787	3754	3690	3566	3490	3589	3671	3743	3871	3841	3945	3898	3733	3769	3533	3466	3394	3323	3431
1798	1941	1905	2018	2041	2080	2162	2203	2241	2152	2141	2213	2114	2184	2139	2169	2280	2306	2336	2477	2503	2474	2370	2580	2607	2765	2870	3098	3211	3495	3629	3636	3615	3385	3346	3169	3082	3211	3315	3424	3519	3595	3626	3555	3407	3413	3320	3172	3117	3243
1697	1788	1803	1841	1893	1959	1963	2080	2050	2100	2103	2214	2106	2197	2285	2272	2363	2389	2430	2753	2572	2478	2552	2565	2696	2754	2991	3225	3301	3566	3586	3578	3642	3644	3379	3387	3292	3344	3580	3618	3645	3876	3773	3807	3775	3806	3634	3541	3409	3547
1666	1644	1644	1678	1661	1781	1806	1830	1846	1848	1912	1892	1973	2035	2093	2216	2358	2418	2546	2668	2702	2710	2722	2742	2837	3087	3241	3407	3505	3638	3768	3748	3825	3782	3659	3579	3596	3840	4041	4099	4363	4299	4194	4127	4003	3902	3979	4064	4159	4133
1636	1611	1600	1533	1524	1669	1584	1622	1632	1634	1569	1601	1713	1738	1760	2065	2040	2280	2153	2441	2547	2459	2524	2685	2736	2886	3073	3315	3363	3440	3481	3415	3501	3567	3523	3561	3535	3741	3920	4145	4017	4189	4091	3908	3731	3870	4030	3956	4173	4109
1636	1551	1535	1478	1455	1456	1495	1553	1561	1568	1519	1643	1685	1605	1713	1815	1902	1971	2064	2174	2190	2243	2207	2400	2555	2586	2803	2898	3008	2992	2994	3009	3017	3072	3129	3131	3126	3310	3447	3557	3524	3522	3537	3359	3357	3391	3437	3512	3726	3649
1538	1478	1505	1390	1425	1444	1487	1500	1576	1642	1621	1693	1671	1701	1816	1782	1895	1931	2071	2143	2186	2180	2234	2327	2440	2530	2647	2777	2879	2869	2878	2946	2995	2945	2968	2954	2983	2953	3080	3085	3146	3215	3125	3158	3213	3280	3302	3373	3541	3365
1570	1489	1418	1421	1412	1484	1499	1547	1554	1577	1620	1693	1754	1844	1926	2028	2142	2205	2413	2402	2518	2541	2604	2637	2597	2838	2843	3014	3032	3073	3139	3186	3345	3227	3193	3295	3303	3330	3491	3442	3542	3443	3529	3418	3510	3570	3686	3777	3728	3771
1450	1413	1467	1414	1593	1497	1454	1507	1506	1543	1628	1730	1905	1983	2093	2282	2439	2520	2728	2855	2834	2954	3150	3219	3181	3396	3350	3520	3538	3531	3633	3471	3492	3515	3583	3632	3883	3939	4114	4020	4138	3947	3857	3764	3726	3592	3918	3928	4182	4099
1449	1452	1458	1435	1480	1528	1495	1636	1483	1618	1718	1769	1945	2115	2116	2323	2469	2559	2737	3082	3053	3193	3318	3467	3549	3710	3703	3866	3958	3892	3912	3733	3764	3792	3700	3926	4077	4061	4207	4282	4372	4252	3959	3776	3705	3646	3647	3950	4095	4035
1419	1384	1355	1389	1523	1519	1565	1599	1710	1780	1857	1986	2092	2290	2320	2526	2567	2728	2857	2980	3123	3246	3345	3440	3381	3511	3771	3757	3834	3798	3807	3978	3908	4015	3957	4032	3915	3944	3851	3947	3932	3872	3682	3536	3520	3474	3392	3558	3512	3707
1305	1423	1415	1479	1554	1553	1692	1771	1798	1923	2125	2236	2430	2464	2577	2631	2771	2873	2898	3064	3155	3148	3236	3132	3307	3385	3273	3472	3465	3787	3764	3847	4156	4340	4042	3843	3795	3640	3693	3579	3450	3551	3442	3360	3352	3357	3185	2940	3061	3125
1343	1389	1465	1621	1577	1631	1699	1748	1897	2095	2192	2391	2576	2701	2681	2896	2882	3112	3204	3274	3425	3498	3535	3470	3338	3431	3393	3338	3590	3620	3828	4082	4421	4213	3902	3708	3781	3680	3818	3826	3738	3662	3476	3357	3352	3432	3248	3191	2991	3119
1356	1425	1491	1647	1645	1730	1718	1875	1993	2131	2320	2516	2775	2962	2963	3278	3284	3483	3707	3800	3876	4139	4215	4111	4083	4033	4015	4155	4185	4270	4422	4476	4507	4107	3881	3548	3620	3726	4041	4448	4398	4484	4172	3761	3729	3801	3783	3803	3645	3728
1356	1395	1446	1584	1669	1649	1809	1946	2015	2212	2509	2650	2906	2971	3281	3516	3731	3959	4084	4249	4487	4562	4853	4771	4782	4781	4817	4830	4908	4883	5253	5250	4921	4429	3871	3586	3639	3616	4050	4602	5203	5375	5218	4815	4530	4493	4358	4372	4616	4643
1343	1341	1393	1570	1492	1614	1730	1952	2177	2296	2545	2784	2907	3155	3424	3455	3601	4004	4105	4277	4373	4671	4677	4747	4655	4774	4869	4984	5010	4937	5227	5345	5109	4360	3688	3307	3093	2938	3283	3875	4727	5387	5389	4926	4558	4400	4306	4327	4418	4549
1337	1362	1350	1493	1566	1651	1866	1949	2189	2402	2495	2729	2851	2890	3035	3255	3312	3429	3592	3644	3740	3881	4006	4008	3867	4003	4277	4229	4161	4124	4617	4856	4523	3772	2950	2595	2343	2187	2323	2924	3736	4615	4640	4551	4088	3679	3516	3546	3529	3496
1389	1343	1450	1485	1526	1581	1667	1935	2063	2130	2276	2369	2547	2478	2665	2750	2727	2960	3087	3138	3374	3184	3399	3276	3330	3222	3290	3507	3474	3451	3801	4161	4015	3196	2372	2047	2000	1842	2039	2538	3295	3780	3943	3831	3341	3269	3088	3075	2917	3112
1446	1351	1441	1481	1531	1556	1641	1772	1931	1928	1993	1989	2087	2278	2346	2397	2554	2587	2758	2878	2863	2867	2937	2998	2861	2953	3102	3129	2994	3161	3332	3788	3672	3060	2329	2118	2047	2096	2225	2505	3050	3473	3579	3352	3106	2956	3033	3037	3155	3023
1438	1475	1441	1498	1442	1534	1577	1609	1711	1682	1794	1789	1933	2004	2058	2135	2258	2311	2393	2439	2636	2652	2595	2625	2590	2696	2771	2763	2798	2834	2988	3250	3287	2801	2361	2230	2259	2197	2384	2609	2855	3168	3070	2921	2755	2888	2744	2872	2903	3035
1439	1476	1481	1484	1490	1508	1574	1595	1614	1589	1556	1762	1626	1700	1815	1893	1977	2080	2099	2066	2021	2096	2054	2094	2187	2237	2273	2398	2331	2348	2360	2651	2697	2546	2202	2172	2047	2131	2214	2395	2620	2563	2686	2420	2393	2309	2391	2392	2522	2455
1439	1440	1464	1398	1409	1425	1434	1457	1434	1388	1460	1344	1487	1563	1508	1535	1675	1596	1679	1622	1591	1609	1624	1674	1671	1708	1810	1794	1771	1711	1890	1993	2072	2023	1907	1757	1705	1742	1822	1926	1941	2044	2028	1890	1790	1800	1759	1785	1921	1821
1520	1504	1446	1356	1361	1398	1351	1364	1341	1381	1374	1293	1316	1448	1382	1379	1472	1414	1400	1372	1357	1327	1347	1351	1408	1515	1512	1486	1575	1449	1530	1529	1552	1673	1529	1615	1445	1494	1492	1531	1490	1593	1563	1565	1472	1478	1433	1451	1466	1570
1580	1445	1517	1472	1473	1435	1429	1438	1433	1413	1403	1458	1360	1413	1430	1357	1447	1354	1393	1459	1380	1399	1446	1352	1394	1414	1481	1396	1460	1447	1458	1538	1499	1570	1535	1453	1536	1505	1465	1415	1376	1353	1414	1407	1503	1445	1385	1488	1469	1427
1527	1488	1525	1532	1489	1493	1390	1423	1437	1503	1488	1507	1513	1492	1504	1518	1478	1513	1549	1519	1477	1516	1550	1510	1550	1536	1468	1451	1446	1462	1481	1433	1542	1577	1581	1621	1606	1577	1461	1455	1372	1381	1407	1426	1501	1510	1458	1501	1484	1442
1527	1529	1443	1586	1558	1466	1435	1440	1458	1478	1433	1490	1460	1526	1535	1523	1563	1535	1562	1611	1550	1531	1616	1563	1612	1640	1623	1608	1544	1517	1507	1526	1497	1532	1591	1631	1621	1670	1523	1554	1415	1464	1391	1462	1489	1519	1532	1497	1450	1422
1492	1472	1432	1426	1355	1381	1305	1335	1441	1496	1426	1457	1440	1495	1536	1532	1543	1589	1496	1474	1473	1502	1542	1598	1669	1683	1688	1605	1611	1587	1565	1591	1527	1595	1583	1649	1707	1616	1570	1608	1500	1505	1470	1516	1475	1519	1594	1525	1518	1422
1359	1434	1418	1345	1380	1365	1397	1328	1395	1408	1411	1382	1479	1398	1471	1432	1445	1425	1465	1401	1449	1446	1580	1518	1658	1680	1647	1714	1650	1623	1641	1566	1627	1616	1613	1606	1694	1526	1636	1586	1605	1505	1530	1496	1561	1530	1535	1509	1506	1623
1477	1482	1494	1329	1421	1389	1386	1312	1419	1402	1447	1487	1485	1465	1455	1481	1421	1524	1477	1380	1348	1461	1368	1477	1478	1572	1668	1672	1640	1643	1581	1645	1646	1536	1575	1529	1549	1519	1578	1620	1593	1691	1689	1589	1596	1600	1593	1571	1514	1561
1473	1416	1445	1476	1420	1415	1346	1446	1447	1453	1450	1461	1458	1524	1515	1586	1512	1466	1381	1338	1372	1353	1412	1449	1517	1549	1593	1622	1609	1626	1564	1633	1643	1592	1572	1554	1471	1564	1513	1532	1503	1545	1664	1681	1690	1581	1620	1626	1575	1487
1496	1576	1397	1603	1505	1441	1441	1484	1474	1489	1578	1487	1561	1535	1637	1515	1595	1556	1472	1434	1453	1341	1386	1392	1489	1516	1529	1623	1664	1603	1592	1651	1569	1543	1558	1569	1507	1532	1476	1444	1535	1528	1521	1620	1699	1669	1598	1503	1411	1432
1604	1573	1564	1536	1434	1495	1516	1546	1585	1578	1615	1615	1562	1646	1652	1685	1700	1643	1612	1485	1493	1429	1391	1533	1511	1516	1494	1526	1499	1608	1550	1594	1644	1705	1645	1595	1533	1586	1513	1521	1561	1516	1507	1623	1661	1584	1631	1592	1472	1366
1518	1528	1561	1524	1515	1538	1586	1630	1700	1652	1650	1560	1630	1592	1736	1606	1648	1567	1489	1484	1477	1524	1495	1562	1607	1580	1639	1589	1589	1575	1605	1629	1742	1735	1784	1798	1782	1697	1654	1660	1534	1566	1484	1549	1572	1639	1650	1605	1524	1477
1379	1389	1450	1471	1538	1642	1568	1729	1584	1714	1595	1707	1604	1578	1564	1648	1607	1550	1564	1581	1583	1533	1557	1605	1650	1580	1613	1632	1652	1666	1734	1721	1768	1738	1893	1843	1863	1845	1741	1715	1595	1593	1482	1519	1499	1578	1532	1591	1496	1514
1450	1267	1356	1432	1424	1503	1603	1566	1583	1624	1656	1619	1629	1687	1674	1651	1620	1608	1605	1589	1549	1524	1504	1528	1518	1609	1563	1568	1637	1669	1701	1657	1676	1651	1607	1658	1681	1627	1643	1624	1512	1467	1416	1437	1394	1479	1385	1545	1474	1466
1370	1334	1373	1312	1361	1468	1460	1510	1620	1558	1622	1775	1695	1666	1729	1685	1633	1459	1484	1534	1446	1463	1446	1424	1411	1398	1357	1424	1367	1367	1372	1371	1378	1400	1345	1481	1353	1439	1466	1479	1469	1464	1432	1399	1429	1375	1403	1427	1403	1418
1444	1366	1286	1341	1310	1374	1435	1444	1557	1571	1740	1626	1762	1690	1593	1602	1515	1504	1471	1379	1508	1488	1505	1354	1355	1505	1462	1414	1383	1366	1331	1250	1251	1227	1295	1202	1417	1353	1442	1581	1538	1666	1648	1640	1579	1543	1600	1691	1761	1713
1465	1436	1364	1342	1366	1294	1429	1516	1501	1628	1661	1605	1565	1642	1620	1629	1597	1545	1566	1579	1609	1552	1612	1569	1536	1644	1639	1658	1576	1473	1497	1401	1403	1460	1425	1401	1415	1515	1628	1762	1863	1984	2167	2158	2159	2156	2128	2224	2184	2080
1494	1503	1542	1338	1397	1388	1543	1469	1493	1599	1662	1711	1700	1709	1783	1771	1763	1832	1833	1790	1912	1932	1875	1866	1876	1928	2019	1990	2043	1964	1956	2020	1961	1993	2093	2029	2060	2048	2167	2196	2312	2572	2834	2874	2912	2877	2664	2632	2624	2596
1572	1592	1549	1578	1688	1600	1721	1777	1692	1854	1809	1921	1977	1962	2106	2137	2215	2241	2187	2333	2433	2425	2386	2362	2433	2404	2533	2503	2443	2464	2555	2575	2503	2652	2817	2878	2818	2843	2807	2873	2901	3073	3228	3369	3343	3407	3258	3117	3014	2901
1421	1519	1643	1672	1793	1843	1895	1946	1987	2032	1990	2053	2111	2279	2332	2450	2519	2536	2665	2852	2923	2963	2991	3050	2869	2862	2902	2880	2841	2759	2743	2706	2847	2899	3006	3219	3184	3193	3223	3174	3217	3306	3364	3473	3551	3573	3461	3293	3203	3083
1423	1486	1592	1686	1727	1836	1912	1811	2024	1934	1935	1972	2109	2256	2273	2504	2558	2735	2926	3112	3141	3335	3313	3314	3319	3302	3413	3252	3037	2907	2917	2941	2885	3127	2965	3354	3281	3430	3541	3311	3493	3400	3461	3679	3782	3852	3890	3832	3710	3414
1419	1503	1537	1610	1668	1687	1771	1743	1759	1736	1702	1733	1882	1956	2294	2359	2587	2777	3041	3168	3272	3512	3658	3719	3714	3739	3761	3666	3542	3228	3432	3113	3146	3134	3261	3372	3533	3651	3644	3809	3783	3783	3894	4013	4191	4258	4463	4243	4143	4049
1472	1562	1582	1616	1663	1687	1676	1642	1651	1694	1613	1705	1738	1885	2161	2314	2551	2742	3034	3156	3369	3568	3798	3807	3988	4039	4286	3947	3815	3781	3503	3395	3403	3285	3447	3667	3787	3904	4099	4113	4132	4287	4272	4199	4345	4468	4499	4553	4689	4441
1504	1520	1680	1613	1714	1654	1642	1615	1668	1656	1622	1672	1681	1934	2018	2314	2460	2792	2923	3125	3322	3527	3740	3822	3829	3994	4253	4156	3978	3745	3565	3338	3191	3237	3320	3291	3493	3700	3996	4118	4138	4376	4152	4122	4177	4021	4324	4254	4404	4330
1428	1556	1655	1737	1722	1720	1716	1666	1711	1730	1754	1740	1761	1943	2014	2278	2474	2638	2813	2900	3154	3221	3392	3477	3561	3743	3883	3696	3632	3455	3279	3075	2963	2917	2899	2953	3135	3354	3572	3731	3758	3829	3871	3791	3751	3711	3736	3813	3944	3816
1406	1538	1658	1731	1772	1840	1804	1815	1899	1877	1919	1828	1893	2012	2007	2197	2328	2538	2628	2654	2706	2773	2878	3091	3174	3246	3315	3279	3192	3251	3041	2940	2965	2847	2792	2730	2822	2787	2997	3126	3175	3347	3485	3417	3488	3431	3364	3548	3535	3431
1416	1532	1573	1807	1788	1878	1845	1813	1872	1894	1885	1931	1884	1969	2012	2221	2254	2405	2413	2367	2517	2650	2624	2842	2910	2901	3091	3004	2958	2936	2963	2931	2782	2707	2667	2727	2716	2638	2697	2769	2913	3093	3199	3263	3287	3291	3122	3064	2999	3147
1454	1511	1646	1660	1780	1747	1758	1752	1975	1883	1908	1801	1856	2020	1978	2050	2187	2335	2288	2397	2431	2465	2663	2637	2678	2789	2821	2871	3031	3062	2966	2997	2840	2715	2668	2658	2709	2767	2817	2865	3135	3134	3304	3415	3238	3062	2985	2939	3004	3023
1485	1499	1603	1614	1718	1675	1674	1657	1698	1732	1706	1665	1716	1745	1930	1997	2098	2232	2227	2348	2360	2366	2445	2658	2723	2836	2718	2863	2850	2984	2977	2967	2847	2801	2722	2770	2817	2879	3103	3058	3246	3467	3555	3554	3521	3294	3441	3106	3255	3374
1530	1515	1535	1574	1488	1463	1578	1630	1552	1529	1598	1559	1610	1744	1772	1935	1937	1924	2042	2144	2075	2193	2256	2436	2292	2458	2520	2720	2722	2738	2807	2762	2672	2688	2741	2733	2881	2926	2946	3029	3236	3303	3431	3497	3532	3560	3590	3498	3642	3727
1487	1517	1541	1397	1469	1419	1454	1470	1537	1483	1526	1493	1614	1665	1740	1710	1849	1890	1950	1954	1931	1869	1944	1974	2032	2094	2139	2238	2251	2399	2402	2367	2452	2455	2483	2536	2638	2681	2755	2754	2800	2923	2794	2964	2965	3194	3176	3218	3288	3313
1440	1404	1427	1466	1407	1378	1465	1435	1439	1496	1458	1582	1565	1644	1662	1651	1758	1802	1844	1831	1810	1793	1832	1755	1759	1898	1874	1905	1995	1972	2104	2107	2180	2167	2283	2424	2510	2526	2571	2655	2538	2500	2481	2550	2657	2694	2862	2804	2753	2824
1410	1394	1446	1384	1412	1339	1347	1321	1347	1396	1431	1535	1531	1611	1600	1739	1882	1903	1908	1962	1968	1977	1925	1748	1820	1934	1932	2047	2023	2181	2173	2249	2324	2338	2501	2643	2732	2727	2712	2761	2659	2572	2592	2761	2890	3033	2983	2919	2747	2814
1409	1390	1493	1420	1448	1418	1431	1335	1387	1427	1404	1371	1477	1565	1643	1737	1982	2080	2187	2237	2318	2185	2277	2118	2090	2190	2287	2382	2589	2595	2745	2678	2834	2780	2921	3034	3159	3301	3289	3174	3139	3074	3274	3481	3614	3810	3820	3785	3734	3547
1312	1393	1442	1530	1512	1470	1513	1560	1535	1588	1496	1482	1534	1628	1762	1853	2128	2372	2514	2643	2572	2605	2511	2461	2503	2556	2879	2960	3079	3135	3162	3146	3144	3119	3267	3385	3548	3725	3793	3606	3563	3606	3738	3871	3931	4205	4323	4583	4477	4273
1354	1362	1397	1477	1583	1531	1635	1551	1664	1821	1663	1719	1801	1771	1899	2003	2278	2441	2572	2842	2768	2831	2859	2812	2788	2906	3060	3351	3280	3252	3244	3192	3031	3113	3167	3440	3630	3770	3717	3607	3654	3831	3578	3268	3113	3421	3555	3829	4078	4043
1286	1332	1376	1454	1550	1666	1611	1718	1721	1828	1888	1864	1852	1942	1931	2078	2278	2473	2732	2845	2909	2897	2901	2989	2986	3075	3135	3272	3294	3329	3224	3146	3088	2918	3049	3152	3335	3599	3685	3828	3859	3609	3087	2587	2468	2722	2744	2934	3308	3428
1229	1320	1409	1435	1520	1680	1691	1778	1821	1956	1969	1985	2000	1971	2035	2123	2289	2551	2782	2874	3001	2973	3026	2893	2940	3177	3141	3508	3533	3510	3520	3362	3066	2953	2872	3047	3046	3454	3641	3877	3998	3739	3079	2383	2594	2792	2508	2586	2935	3110
1180	1409	1480	1481	1526	1628	1732	1728	1908	2069	2058	2068	2021	2104	2189	2310	2505	2767	2992	2995	3184	3137	3184	3186	3138	3401	3522	3732	3891	3986	3977	3715	3590	3300	3222	3119	3291	3466	3828	4095	4425	4169	3146	2821	3059	3247	2859	2759	2879	3178
1241	1342	1475	1539	1660	1701	1745	1875	2002	2133	2180	2188	2134	2193	2429	2528	2734	3123	3194	3295	3345	3730	3416	3461	3463	3617	3727	4008	4315	4346	4408	4386	4002	3636	3518	3539	3570	3909	4199	4615	4839	4531	3635	3055	3195	3262	3004	2901	3184	3391
1274	1424	1494	1572	1712	1733	1813	2106	2119	2296	2358	2243	2312	2418	2464	2576	2700	3176	3335	3613	3720	3804	3812	3684	3780	3829	4090	4284	4444	4770	4716	4598	4279	3960	3930	3925	3937	4099	4367	4696	4968	4507	3781	3162	3007	3004	2943	3068	3465	3696
1335	1489	1575	1594	1700	1663	1838	2035	2154	2174	2353	2346	2281	2301	2478	2651	2871	3043	3231	3578	3453	3724	3724	3637	3643	3770	3932	4051	4373	4491	4506	4400	4200	3986	3966	3861	3881	4060	4275	4298	4552	4422	3796	3508	3164	3140	3299	3626	4011	4286
1253	1477	1520	1611	1762	1738	1837	1940	2085	2166	2208	2289	2268	2352	2543	2597	2669	2718	2893	3128	3113	3272	3361	3420	3439	3464	3586	3636	3815	3966	4072	3964	3969	3774	3693	3498	3526	3666	3555	3594	3783	3867	3797	3570	3464	3640	3762	4014	4228	4441
1343	1447	1556	1680	1644	1809	1773	1906	2003	2033	2139	2257	2223	2313	2413	2421	2495	2543	2654	2776	2883	2925	2976	2890	2995	2915	3132	3262	3433	3491	3683	3798	3635	3468	3294	3270	3124	3149	3136	3153	3338	3464	3482	3617	3515	3706	3718	3852	3934	3991
1397	1464	1596	1664	1697	1782	1812	1869	2032	1978	2153	2124	2177	2151	2290	2343	2438	2514	2643	2742	2694	2691	2858	2742	2769	2797	2911	3154	3186	3405	3598	3665	3644	3452	3261	3152	3080	3095	3040	3286	3306	3301	3415	3317	3241	3264	3187	3258	3290	3351
1301	1385	1538	1598	1641	1796	1704	1688	1916	1855	1917	2076	1964	2062	2155	2258	2449	2606	2677	2872	2804	2832	2718	2689	2545	2741	2889	3148	3467	3617	3852	3904	3771	3554	3352	3315	3279	3372	3429	3508	3650	3725	3576	3556	3274	3227	3120	3032	3028	3206
1376	1391	1450	1459	1687	1589	1722	1727	1741	1795	1835	1826	1857	1994	2086	2161	2418	2668	2847	2839	2978	2741	2632	2591	2487	2643	2885	3185	3693	3917	4288	4293	3878	3753	3608	3499	3452	3467	3566	3802	3894	4008	4010	3895	3616	3342	3175	3146	3096	3336
1410	1375	1460	1522	1598	1579	1603	1620	1741	1646	1651	1761	1726	1783	1888	2065	2338	2415	2646	2668	2699	2660	2436	2308	2207	2326	2595	3009	3546	3774	4024	4107	3843	3753	3509	3419	3066	3293	3269	3491	3714	3744	3862	3710	3724	3393	3287	3122	3064	3175
1401	1373	1488	1564	1500	1495	1566	1529	1502	1500	1512	1509	1461	1507	1719	1872	1943	2222	2295	2234	2323	2218	2095	1936	1912	1988	2301	2715	3006	3233	3544	3650	3390	3246	3117	2979	2848	2838	2922	3003	3243	3375	3464	3363	3308	3011	2834	2760	2645	2588
1389	1442	1411	1409	1607	1567	1565	1593	1489	1456	1474	1384	1399	1440	1657	1735	1875	1943	1990	2107	2057	1970	1835	1816	1738	1951	2091	2447	2720	2993	3329	3356	3150	3075	3006	2856	2738	2698	2827	2968	3103	3226	3249	3290	3307	3003	2851	2690	2557	2492
1421	1513	1526	1521	1564	1584	1600	1651	1567	1473	1365	1390	1406	1459	1566	1716	1849	1958	2131	2141	2260	2022	2116	1996	1933	1998	2172	2528	2762	3185	3423	3643	3560	3384	3338	3184	3044	2985	3124	3156	3157	3356	3586	3646	3600	3328	3186	2935	2906	2713
1430	1482	1539	1567	1612	1685	1757	1777	1722	1671	1541	1555	1535	1611	1798	1945	2187	2353	2436	2470	2554	2452	2302	2182	2202	2363	2622	2825	3246	3632	3780	4000	4028	3798	3753	3613	3383	3340	3273	3430	3499	3594	3960	3941	3972	3775	3624	3375	3346	3089
1420	1529	1561	1606	1730	1801	1831	1884	1819	1725	1790	1735	1703	1867	1950	2246	2395	2487	2663	2751	2696	2672	2550	2484	2501	2594	2847	3118	3492	3811	3983	4128	4254	4107	3865	3620	3675	3382	3419	3266	3588	3632	3955	4147	4105	3957	3596	3539	3344	3110
1460	1509	1610	1629	1678	1806	1943	1948	1927	1910	1948	1895	2030	2073	2215	2220	2468	2618	2690	2737	2768	2682	2608	2665	2618	2697	2874	3208	3454	3833	3814	3898	4098	3881	3738	3583	3510	3274	3288	3367	3380	3492	3558	3880	3715	3766	3568	3198	3351	3049
1347	1454	1540	1607	1737	1839	1848	2066	1970	2105	2011	2059	2117	2191	2399	2430	2533	2660	2723	2772	2722	2687	2712	2655	2682	2813	3041	3202	3457	3570	3664	3721	3713	3626	3445	3558	3351	3240	3210	3206	3091	3268	3398	3379	3517	3466	3366	3066	3076	3022
1374	1477	1599	1591	1781	1853	1999	2209	2190	2243	2335	2299	2426	2488	2542	2569	2717	2824	2949	2895	2917	2853	2780	2779	2866	2862	3059	3295	3489	3568	3715	3697	3628	3591	3521	3514	3494	3334	3208	3174	3150	3050	3107	3401	3295	3435	3398	3051	3026	2998
1367	1457	1599	1708	1793	1905	2007	2189	2329	2465	2340	2474	2493	2597	2699	2857	2984	3088	3194	3159	3271	3109	3101	3045	3114	3229	3483	3559	3756	3988	4168	4034	3925	3893	3758	3744	3669	3572	3448	3313	3292	3269	3370	3691	3560	3621	3582	3231	3153	3037
1435	1517	1599	1665	1826	1926	2055	2257	2349	2481	2500	2433	2536	2532	2837	2806	3256	3315	3557	3647	3729	3576	3546	3392	3447	3636	3791	4008	4239	4447	4522	4536	4590	4285	4139	4075	3973	3848	3649	3543	3584	3649	3889	3911	4199	4080	4012	3604	3396	3396
1355	1488	1638	1732	1796	1883	1991	2210	2352	2523	2495	2517	2541	2730	2852	3070	3184	3401	3584	3853	3856	3838	3736	3768	3688	3857	4012	4258	4310	4769	4810	4973	4642	4532	4454	4380	4127	4070	4041	3793	3854	3834	4050	4167	4400	4291	4334	4041	3596	3593
1469	1493	1679	1708	1844	1859	2032	2265	2353	2545	2604	2521	2659	2675	2731	2959	3200	3376	3336	3688	3717	3789	3624	3610	3717	3847	3947	4133	4141	4504	4620	4660	4351	4319	4107	4193	4113	3800	3808	3892	3711	3625	3744	3826	3980	4025	4032	3778	3657	3590
1431	1525	1628	1698	1824	1803	1959	2117	2250	2382	2444	2416	2481	2577	2572	2735	2803	3070	3112	3217	3274	3356	3275	3304	3286	3359	3452	3657	3755	3942	4120	4014	4006	3802	3825	3705	3563	3518	3526	3491	3345	3410	3287	3436	3648	3574	3587	3550	3355	3332
1358	1473	1608	1664	1659	1755	1961	1962	2101	2148	2082	2197	2256	2282	2298	2394	2502	2542	2755	2866	2758	2963	2875	2947	2992	3036	3067	3320	3373	3400	3571	3587	3456	3272	3206	3207	3183	3105	3168	3171	3092	3171	3198	3322	3215	3174	3209	3035	2874	2735
1358	1538	1539	1641	1664	1736	1766	1831	1965	2025	1931	1862	1881	1923	2050	2201	2230	2462	2569	2685	2811	2704	2720	2753	2705	2927	2991	3311	3360	3559	3542	3530	3480	3252	3187	3063	2998	2990	3045	3186	3195	3330	3458	3491	3631	3495	3202	2824	2565	2502
1483	1566	1618	1613	1608	1662	1761	1661	1806	1870	1797	1755	1750	1867	1863	2077	2204	2497	2653	2726	2737	2764	2655	2712	2781	2974	3079	3343	3630	3726	3846	3712	3455	3428	3251	3277	3156	3231	3295	3248	3441	3632	3831	3780	3881	4040	3596	3258	2896	2958
1444	1463	1682	1656	1681	1776	1760	1680	1637	1664	1696	1683	1650	1770	1829	1958	2190	2364	2594	2677	2762	2699	2730	2726	2657	2878	3097	3334	3445	3605	3684	3777	3553	3520	3404	3443	3452	3561	3438	3317	3342	3318	3408	3814	4071	4139	4171	4071	4327	4276
1402	1444	1557	1564	1684	1611	1585	1547	1541	1479	1380	1478	1495	1649	1743	1872	1934	2166	2361	2515	2445	2542	2488	2514	2540	2755	2747	2998	2986	3132	3123	3133	2972	2974	3191	3367	3458	3350	3329	3162	3006	2908	2974	3189	3422	3739	4097	4572	5001	5047
1296	1403	1470	1549	1544	1555	1580	1487	1446	1464	1401	1409	1416	1514	1507	1571	1667	1854	1980	2048	2078	1987	2110	2017	2167	2243	2382	2464	2484	2421	2482	2465	2456	2393	2510	2744	3010	2944	2904	2916	2750	2573	2497	2624	2843	3077	3564	4071	4092	4191
1323	1377	1467	1475	1646	1578	1502	1429	1444	1424	1342	1356	1346	1474	1522	1483	1719	1793	1783	1842	1954	1836	1822	1844	1962	2080	2301	2385	2315	2263	2239	2109	2167	2200	2214	2346	2591	2643	2669	2840	2741	2605	2523	2598	2639	2961	3274	3079	2922	3079
1368	1418	1520	1578	1511	1540	1502	1465	1363	1330	1319	1359	1367	1444	1426	1569	1704	1858	1877	2118	2110	2107	2072	2077	2217	2332	2379	2422	2518	2465	2553	2368	2440	2427	2493	2614	2800	2820	2820	2980	3019	2987	3025	3228	3193	3580	3549	2902	2641	2793
1401	1440	1473	1604	1495	1509	1477	1417	1402	1421	1284	1280	1329	1410	1462	1679	1868	2094	2185	2344	2438	2467	2368	2454	2418	2454	2534	2620	2662	2766	2924	2903	2815	2850	2866	2942	2906	3150	3072	2989	3229	3303	3439	3637	3987	4298	4074	3440	2969	3361
1396	1555	1447	1521	1553	1569	1571	1428	1580	1447	1443	1377	1486	1626	1684	1854	2008	2224	2430	2526	2641	2683	2798	2618	2582	2694	2733	2751	2752	2882	3015	2911	3051	3087	3158	3219	3299	3150	3101	3122	3115	3228	3569	3670	4210	4521	4451	3623	3122	3339
1486	1482	1533	1519	1623	1693	1597	1645	1739	1692	1671	1694	1733	1810	1896	2036	2181	2343	2672	2644	2763	2853	2909	2903	2833	2845	2933	2882	2899	2923	2979	2939	3043	3022	3215	3243	3273	3238	3397	3357	3246	3280	3426	3555	3915	4275	4319	3662	2868	2869
1433	1428	1551	1547	1706	1811	1771	1873	1892	1964	1933	1834	1986	2091	2157	2190	2312	2490	2722	2761	2958	2997	3054	3038	2973	2995	2986	2879	2920	2913	2943	3025	2904	2849	2946	3228	3256	3499	3471	3461	3455	3324	3423	3355	3379	3719	3888	3663	3210	2761
1506	1542	1562	1634	1792	1832	1939	1957	1909	2000	2061	2056	2082	2175	2266	2416	2454	2680	2836	2946	2963	3000	3045	3049	3028	2888	2995	2896	2983	2958	3034	2910	2949	2998	3024	3181	3217	3428	3458	3564	3619	3561	3338	3317	3336	3545	3764	3806	3620	3427
1504	1693	1730	1849	1965	1947	2067	1940	2026	1953	2007	1969	2109	2214	2284	2399	2547	2791	2972	3140	3247	3167	3189	3081	3015	2903	2901	3043	3199	3382	3289	3221	3257	3200	3314	3412	3543	3675	3754	3553	3604	3604	3631	3585	3745	3790	3907	4076	4135	4074
1577	1749	1948	1916	2020	2067	2085	2060	1979	2016	1956	2092	2140	2230	2332	2452	2774	3048	3323	3437	3641	3586	3461	3501	3348	3332	3374	3481	3547	3804	3882	3751	3842	3758	3778	3777	3851	4005	3982	4061	3948	4025	4136	4274	4428	4442	4460	4499	4610	4567
1670	1835	1877	2086	1988	2141	2086	2046	2045	2043	2013	2197	2242	2241	2377	2604	2738	3158	3406	3674	3796	3899	3781	3703	3848	3716	3792	3989	4015	4105	4126	4196	4012	4016	4024	4105	4090	4262	4200	4316	4327	4398	4541	4716	4798	4915	4913	4826	4780	4740
1584	1797	1818	1998	2076	2062	2149	2142	2072	2153	2195	2149	2196	2350	2428	2486	2643	2922	2985	3305	3523	3587	3439	3581	3533	3606	3806	3848	3833	3799	3721	3858	3663	3721	3742	3859	3907	3870	4073	3907	4019	4161	4276	4466	4477	4694	4750	4571	4660	4462
1644	1602	1803	1970	2114	2184	2182	2232	2295	2235	2333	2307	2328	2517	2419	2470	2626	2693	2860	2972	3043	3172	3082	3086	3110	3218	3298	3433	3525	3516	3415	3473	3405	3439	3426	3460	3458	3347	3504	3545	3584	3649	3786	3794	3961	3970	4037	4056	3955	3784
1654	1641	1817	2001	2046	2238	2320	2293	2345	2276	2388	2343	2471	2424	2492	2437	2536	2572	2622	2653	2771	2881	2817	2840	2915	2887	3203	3309	3363	3337	3443	3407	3359	3267	3318	3373	3239	3252	3376	3331	3487	3555	3603	3593	3508	3725	3512	3534	3511	3373
1580	1661	1770	1787	1925	2110	2072	2087	2019	2106	2040	2134	2055	2116	2132	2133	2243	2267	2307	2366	2373	2420	2512	2510	2594	2854	2842	2906	2999	2951	2996	2958	2987	2888	3014	3020	3059	3085	3116	3255	3454	3460	3556	3509	3542	3531	3447	3438	3429	3346
1606	1538	1633	1652	1652	1689	1763	1770	1663	1794	1757	1755	1761	1738	1719	1808	1903	1810	1874	1818	1891	2020	2050	2086	2097	2208	2222	2169	2185	2064	2026	2116	2035	1993	2099	2269	2359	2489	2637	2685	2863	2839	2909	3004	3013	3061	3033	3115	3131	3137
1531	1549	1460	1534	1562	1613	1585	1577	1636	1618	1760	1772	1711	1653	1601	1565	1590	1547	1504	1557	1590	1532	1631	1484	1520	1552	1604	1505	1526	1368	1387	1336	1455	1483	1533	1526	1689	1857	1962	1976	2023	2104	2191	2115	2147	2230	2207	2291	2452	2558
1428	1410	1469	1448	1481	1525	1632	1708	1795	1974	2082	2100	1957	1974	1923	1883	1657	1612	1531	1348	1383	1332	1398	1357	1220	1288	1323	1264	1314	1325	1303	1425	1511	1476	1445	1397	1561	1560	1624	1659	1592	1544	1503	1564	1612	1576	1641	1749	1679	1704
1380	1357	1395	1361	1491	1600	1729	1838	2041	2167	2336	2379	2379	2454	2204	2233	2170	2011	1681	1629	1485	1429	1350	1356	1387	1444	1409	1566	1593	1653	1771	1835	1871	1793	1795	1769	1773	1716	1691	1671	1547	1551	1616	1508	1486	1466	1473	1410	1419	1539
1401	1381	1277	1410	1489	1651	1836	1977	2188	2261	2471	2561	2518	2566	2516	2438	2371	2118	1919	1810	1678	1541	1526	1458	1450	1614	1697	1799	1803	1865	1908	2043	2248	2240	2170	2037	2045	2021	1943	1792	1778	1788	1734	1710	1641	1586	1597	1515	1547	1586
1432	1424	1366	1424	1538	1635	1832	2042	2149	2349	2368	2499	2520	2542	2463	2515	2361	2135	1993	1796	1712	1607	1463	1513	1567	1606	1682	1794	1784	1861	1979	2210	2356	2367	2377	2283	2169	2162	1981	1941	1873	1836	1795	1756	1874	1750	1756	1625	1730	1630
1556	1516	1446	1407	1479	1556	1631	1774	1815	2106	2217	2324	2289	2402	2378	2340	2241	2108	1939	1838	1721	1590	1592	1515	1468	1479	1572	1511	1664	1793	1951	2135	2239	2267	2423	2407	2187	2037	1915	1962	1936	1962	1890	1881	1769	1721	1633	1782	1727	1741
1578	1556	1477	1395	1344	1486	1518	1657	1634	1924	1902	1969	2067	2104	2165	2117	2069	1944	1897	1808	1734	1559	1541	1546	1413	1437	1478	1423	1568	1688	1808	2032	2044	2150	2117	2086	1953	1833	1744	1815	1793	1865	1825	1788	1758	1690	1721	1657	1691	1801
1526	1506	1404	1400	1401	1414	1543	1603	1623	1716	1774	1707	1865	1905	1928	1871	1825	1735	1674	1551	1573	1510	1477	1442	1459	1426	1431	1455	1512	1550	1721	1729	1934	1870	1883	1822	1794	1736	1672	1724	1774	1870	1878	1780	1662	1576	1599	1587	1600	1671
1417	1437	1413	1476	1460	1534	1579	1641	1595	1650	1726	1712	1774	1783	1760	1736	1652	1606	1529	1496	1487	1453	1477	1458	1437	1545	1527	1660	1641	1738	1856	1810	1815	1721	1692	1641	1619	1590	1646	1729	1796	1687	1760	1709	1653	1553	1578	1611	1598	1683
1337	1328	1404	1447	1416	1500	1599	1487	1691	1685	1648	1628	1832	1732	1686	1688	1571	1520	1478	1488	1365	1412	1441	1517	1570	1664	1648	1820	1771	1902	1894	1881	1909	1749	1645	1662	1583	1735	1602	1709	1776	1671	1630	1511	1483	1571	1576	1580	1581	1612
1319	1360	1360	1370	1424	1428	1505	1506	1510	1592	1651	1631	1640	1721	1671	1618	1593	1523	1555	1511	1442	1502	1455	1631	1639	1647	1751	1749	1878	1764	1773	1779	1801	1754	1780	1665	1687	1669	1594	1627	1569	1532	1559	1495	1443	1437	1593	1564	1512	1511
1390	1371	1263	1362	1437	1346	1377	1455	1437	1486	1498	1564	1629	1577	1580	1583	1602	1610	1586	1521	1605	1528	1537	1608	1627	1589	1616	1534	1572	1606	1604	1665	1677	1666	1727	1672	1634	1635	1505	1551	1543	1467	1396	1431	1374	1523	1531	1524	1486	1510
1381	1397	1376	1422	1414	1469	1469	1460	1455	1445	1523	1584	1563	1541	1599	1628	1650	1678	1681	1701	1651	1610	1558	1599	1620	1519	1598	1511	1411	1448	1509	1507	1622	1568	1698	1726	1584	1626	1482	1453	1462	1417	1359	1457	1498	1518	1491	1536	1532	1525
1462	1466	1444	1481	1486	1503	1505	1574	1482	1503	1592	1510	1553	1497	1635	1683	1684	1717	1616	1664	1534	1521	1504	1537	1533	1542	1515	1451	1373	1439	1443	1414	1521	1567	1583	1652	1730	1507	1451	1421	1421	1522	1438	1488	1495	1500	1540	1506	1483	1429
1422	1424	1487	1470	1536	1464	1458	1442	1511	1463	1452	1538	1589	1464	1536	1636	1579	1614	1526	1581	1461	1458	1389	1447	1422	1444	1429	1438	1454	1455	1465	1445	1443	1564	1480	1579	1526	1459	1413	1397	1321	1436	1467	1509	1501	1509	1438	1503	1405	1469
1441	1402	1406	1430	1493	1496	1368	1471	1455	1365	1450	1477	1464	1491	1460	1416	1441	1574	1420	1415	1445	1336	1400	1362	1434	1440	1519	1484	1409	1462	1382	1381	1446	1515	1433	1447	1403	1320	1279	1368	1417	1429	1473	1508	1490	1419	1448	1366	1357	1438
1375	1465	1423	1436	1464	1420	1378	1363	1446	1471	1408	1372	1335	1405	1449	1478	1480	1452	1415	1411	1362	1299	1403	1419	1450	1551	1576	1546	1539	1531	1472	1464	1466	1511	1493	1459	1421	1468	1323	1391	1379	1485	1492	1630	1636	1523	1474	1439	1474	1496
1356	1460	1454	1464	1430	1434	1371	1330	1338	1379	1353	1422	1437	1374	1463	1483	1513	1528	1391	1444	1376	1400	1313	1405	1486	1598	1578	1564	1583	1496	1492	1506	1470	1462	1462	1365	1383	1366	1326	1285	1418	1446	1492	1459	1487	1390	1435	1379	1344	1394
1450	1427	1493	1417	1456	1333	1357	1296	1317	1358	1346	1384	1383	1431	1461	1413	1493	1463	1408	1389	1395	1322	1251	1360	1381	1415	1393	1421	1347	1370	1339	1369	1340	1414	1360	1310	1312	1201	1243	1281	1263	1324	1280	1321	1368	1319	1282	1242	1294	1228
1433	1482	1441	1447	1464	1397	1348	1298	1335	1382	1356	1363	1347	1408	1384	1436	1448	1420	1310	1276	1262	1209	1204	1219	1197	1327	1280	1275	1241	1212	1295	1374	1425	1374	1423	1377	1361	1366	1337	1365	1402	1424	1473	1501	1428	1440	1326	1375	1410	1424
1478	1527	1468	1565	1473	1430	1403	1428	1509	1390	1486	1446	1361	1370	1344	1438	1377	1351	1448	1465	1400	1341	1363	1306	1393	1412	1460	1522	1562	1566	1667	1771	1867	1897	1939	1886	1926	1845	1804	1819	1838	2012	1918	1912	1945	1945	1828	1775	1810	1952
1673	1629	1569	1598	1659	1557	1611	1688	1662	1631	1620	1507	1536	1637	1575	1630	1649	1694	1763	1714	1744	1774	1770	1751	1774	1854	2007	1992	2200	2290	2351	2427	2536	2516	2544	2559	2586	2584	2531	2540	2524	2595	2658	2631	2604	2556	2457	2430	2612	2513
1559	1568	1616	1667	1530	1645	1612	1691	1713	1649	1694	1665	1751	1690	1838	1914	1902	2034	2048	2080	2120	2168	2178	2239	2284	2454	2578	2584	2697	2844	2903	2940	2973	3047	2949	3020	2887	2963	2901	3001	2948	3065	3098	3091	3146	3069	2945	2917	2954	3089
1451	1541	1565	1516	1575	1629	1592	1670	1670	1763	1785	1829	1995	1972	2130	2276	2294	2454	2520	2610	2623	2683	2729	2773	2825	2898	3076	3252	3247	3254	3262	3301	3210	3141	3041	3104	3006	2937	3028	3060	3065	3013	3110	3271	3320	3313	3294	3190	3210	3225
1388	1370	1512	1520	1596	1582	1746	1791	1878	1911	2032	2143	2289	2506	2575	2684	2812	3001	3122	3089	3275	3392	3235	3332	3351	3433	3373	3484	3662	3558	3538	3529	3387	3334	3331	3375	3464	3392	3420	3433	3350	3435	3253	3313	3362	3535	3440	3520	3582	3432
1357	1368	1526	1552	1634	1749	1834	1984	2079	2219	2315	2496	2714	2928	3040	3270	3365	3530	3589	3662	3881	3783	3641	3723	3738	3755	3846	4019	3902	4013	3931	3841	3877	3785	3859	3885	4040	4143	4004	3999	3949	3895	3747	3713	3685	3712	3862	3848	3948	3871
1317	1407	1536	1619	1761	1899	1954	2205	2327	2547	2599	2742	3078	3234	3325	3612	3625	3691	3900	3951	3970	3869	3902	4000	4019	4054	4079	4256	4350	4365	4389	4312	4250	4209	4321	4359	4527	4251	4352	4457	4446	4354	4199	4123	3945	4006	4043	4084	4107	4096
1361	1413	1533	1600	1738	1895	1997	2133	2304	2330	2662	2832	3063	3112	3467	3645	3746	3810	3868	4102	3964	4200	4131	4028	4196	4353	4485	4527	4637	4698	4729	4613	4571	4462	4450	4402	4509	4471	4447	4508	4379	4455	4289	4152	4157	4114	4274	4172	4275	4113
1365	1391	1543	1562	1738	1757	1953	2022	2162	2348	2522	2762	2921	3257	3222	3318	3573	3798	3902	4012	4035	4216	4253	4339	4450	4617	4707	4867	4958	4917	4916	4691	4655	4623	4552	4534	4524	4538	4529	4427	4589	4313	4279	4307	4228	4353	4422	4325	4520	4342
1313	1427	1590	1596	1654	1773	1847	1880	2090	2312	2363	2621	2755	2872	3076	3176	3454	3525	3791	3910	3994	4148	4155	4207	4302	4517	4563	4544	4634	4682	4600	4393	4373	4246	4301	4317	4491	4460	4464	4379	4345	4051	4088	4101	4076	4083	4306	4253	4344	4191
1277	1370	1441	1548	1671	1751	1905	1954	2141	2211	2363	2442	2585	2755	2914	3049	3145	3254	3411	3583	3578	3533	3576	3548	3615	3819	3932	3976	3854	3881	3760	3742	3534	3474	3789	3738	3950	4149	4003	4028	3891	3568	3476	3442	3506	3665	3770	3845	3828	3760
1329	1400	1411	1530	1522	1694	1805	1920	2109	2227	2208	2376	2443	2582	2802	2792	2902	3048	3124	3152	3176	3154	3141	3057	3163	3239	3368	3299	3388	3269	3308	3215	3114	3248	3192	3312	3414	3670	3609	3543	3342	3232	3076	3123	3229	3280	3246	3354	3398	3387
1278	1424	1406	1466	1513	1516	1743	1874	1920	2034	2175	2161	2374	2480	2528	2605	2717	2967	2927	3063	3086	2984	3123	2908	2998	3024	3178	3391	3355	3229	3225	3214	3227	3271	3290	3521	3391	3420	3483	3347	3313	3257	3203	3332	3307	3294	3369	3395	3412	3375
1362	1429	1371	1425	1508	1524	1590	1576	1727	1785	1794	1937	2006	2121	2285	2407	2617	2716	2843	2939	2830	2861	2969	3142	3065	3350	3348	3366	3373	3414	3447	3448	3476	3540	3684	3625	3719	3789	3806	3609	3683	3578	3622	3661	3644	3826	3767	3793	3705	3657
1356	1443	1429	1413	1401	1479	1458	1549	1591	1687	1614	1738	1714	1858	2006	2105	2350	2492	2580	2727	2748	2798	2956	2944	3092	3215	3295	3280	3311	3396	3436	3341	3385	3490	3680	3931	3975	3990	3965	3961	3883	3653	3807	3999	3966	3994	4080	3954	3856	3886
1394	1365	1494	1359	1461	1394	1505	1560	1603	1552	1589	1597	1704	1705	1765	2033	2014	2166	2455	2525	2586	2606	2695	2655	2741	2922	3028	3036	2928	3066	3136	2928	3237	3365	3563	3554	3739	3888	3653	3693	3562	3504	3569	3741	3812	3970	3805	3767	3677	3457
1469	1474	1428	1497	1362	1416	1451	1547	1618	1542	1624	1620	1631	1620	1713	1871	1998	2162	2178	2246	2220	2238	2263	2364	2351	2353	2543	2552	2591	2625	2703	2710	2811	3024	3239	3303	3484	3316	3247	3072	3120	3170	3209	3294	3339	3524	3432	3367	3231	3112
1396	1413	1353	1388	1376	1421	1421	1404	1522	1656	1553	1556	1604	1659	1725	1827	1895	2019	2064	2049	1977	1862	1860	1905	2051	2159	2297	2288	2363	2348	2540	2499	2657	2791	2932	3095	3143	2969	3007	2972	2947	2997	3006	3144	3209	3336	3157	2938	3011	2982
1337	1338	1399	1405	1297	1358	1404	1517	1532	1558	1608	1577	1575	1607	1771	1799	1984	1985	2107	1932	2022	1922	1875	2023	2102	2249	2225	2466	2460	2577	2539	2694	2911	2951	3007	3149	3044	3110	2912	3021	3062	3013	3179	3355	3446	3354	3316	3147	3157	3081
1305	1324	1310	1363	1294	1387	1428	1497	1499	1599	1515	1569	1663	1777	1977	2115	2203	2391	2311	2353	2361	2359	2421	2504	2655	2718	2805	2957	2930	3088	3196	3394	3367	3439	3580	3640	3649	3506	3477	3572	3690	3698	3681	3877	3892	3874	3813	3647	3668	3739
1301	1329	1455	1357	1420	1466	1489	1619	1687	1738	1700	1761	1837	2020	2180	2451	2662	2858	2976	2955	2919	2964	3100	3203	3103	3182	3199	3293	3426	3422	3484	3743	3846	3875	3965	3880	3928	3933	3901	3930	4062	3997	3971	4080	4187	4103	4039	3988	3913	3977
1379	1287	1392	1460	1468	1611	1631	1782	1911	1855	2035	2020	2172	2284	2381	2554	2849	2900	2997	3067	3160	3134	3174	3254	3314	3328	3305	3241	3278	3301	3490	3574	3850	3891	3901	3855	3813	3882	3864	3722	3789	3803	3817	3779	3916	3801	3750	3864	3771	3718
1391	1366	1425	1463	1695	1716	1882	1988	2042	2037	2161	2199	2298	2325	2552	2626	2682	2770	2773	2865	2990	2958	2972	3017	3140	3137	3168	3154	3186	3267	3414	3424	3566	3578	3506	3447	3546	3538	3383	3624	3444	3560	3463	3325	3338	3395	3376	3267	3376	3321
1210	1302	1365	1469	1665	1773	1922	2023	2130	2244	2274	2347	2492	2504	2568	2662	2842	2820	2941	3001	3082	3202	3143	3244	3405	3318	3312	3224	3461	3300	3455	3508	3493	3560	3532	3362	3362	3377	3336	3479	3533	3461	3488	3277	3253	3180	3179	3094	3366	3385
1230	1245	1329	1546	1650	1739	1832	2006	2110	2188	2333	2431	2526	2609	2875	2857	3016	3225	3325	3353	3413	3489	3548	3689	3808	3776	3853	3645	3678	3524	3634	3732	3763	3755	3652	3521	3435	3589	3661	3752	3779	3687	3677	3531	3491	3326	3455	3416	3374	3641
1181	1391	1452	1562	1609	1756	1918	1970	2172	2268	2333	2470	2531	2667	2863	3117	3385	3519	3563	3682	3745	3755	3900	3862	3988	4093	4129	3976	3890	4127	3999	4142	4061	3947	3882	3730	3904	3915	3881	4036	3982	3933	3906	3776	3686	3716	3647	3628	3621	3808
1221	1362	1504	1593	1631	1849	1884	2032	2097	2311	2457	2473	2675	2872	3145	3227	3512	3660	3899	3878	3900	3933	3791	3989	4047	4138	4120	4062	4093	4173	4327	4335	4321	4127	4148	4052	3984	4246	3972	4009	4306	4303	3916	3996	3921	3935	3759	4007	3997	3996
1318	1376	1540	1584	1678	1804	1922	1982	2191	2434	2535	2519	2733	2854	3015	3328	3670	3776	3887	4005	3930	3799	4036	3929	3997	4275	4205	4324	4463	4442	4424	4596	4573	4324	4301	4192	4051	4152	4314	4132	4170	4266	4078	4170	3808	4052	4173	4140	4255	4188
1168	1290	1460	1604	1674	1768	1851	2050	2114	2295	2398	2494	2660	2939	3012	3173	3515	3669	3895	3904	3817	3854	3692	3797	3871	3913	3962	4052	4267	4248	4351	4185	4186	4051	4036	3971	3867	3959	3921	3916	3861	3987	3857	3937	3841	3929	3928	4088	4061	4055
1280	1322	1448	1538	1618	1675	1726	1912	2030	2113	2357	2300	2540	2699	2885	2968	3099	3248	3470	3274	3533	3421	3301	3242	3268	3197	3406	3436	3564	3611	3538	3535	3513	3349	3480	3478	3551	3369	3468	3366	3517	3416	3487	3462	3357	3395	3381	3460	3563	3636
1237	1286	1321	1541	1547	1690	1700	1882	1938	2199	2185	2341	2480	2622	2670	2706	2787	2883	3025	3097	3088	3039	2911	2905	2795	2832	2925	3079	3092	3114	3019	3078	3016	3087	3176	3054	3229	3180	3201	3120	2993	3131	3143	3120	3104	3064	3168	3139	3306	3211
1253	1241	1358	1365	1491	1651	1795	1784	1943	2135	2190	2180	2265	2439	2516	2544	2599	2688	2873	2985	3020	2860	2820	2798	2931	2847	3066	3041	3156	3181	3162	3035	3087	3276	3166	3244	3321	3420	3326	3452	3324	3348	3297	3281	3157	3117	3205	3348	3428	3437
1248	1342	1376	1390	1466	1536	1629	1675	1841	1799	1874	2011	2136	2296	2367	2474	2543	2752	2934	3061	2976	3021	3074	2964	3119	3092	3290	3410	3458	3581	3457	3317	3387	3485	3498	3551	3709	3770	3882	3723	3702	3689	3733	3586	3535	3582	3629	3641	3677	3664
1347	1392	1465	1430	1463	1446	1558	1649	1640	1641	1742	1805	1871	1952	2127	2277	2493	2701	2779	2885	3059	2937	2956	2908	3062	3126	3297	3301	3436	3528	3384	3371	3423	3477	3625	3754	3857	3952	3913	3952	3869	3869	3744	3879	3767	3757	3673	3868	3701	3737
1272	1333	1346	1346	1474	1434	1553	1497	1521	1582	1529	1635	1708	1821	1901	2056	2228	2371	2429	2762	2608	2631	2600	2506	2514	2565	2943	2925	3152	3088	3117	3197	3304	3239	3385	3505	3741	3644	3684	3709	3616	3568	3411	3606	3559	3587	3682	3485	3535	3607
1213	1230	1244	1252	1236	1330	1444	1465	1441	1474	1510	1563	1661	1715	1735	1814	1921	1984	2108	2266	2195	2245	2170	2098	2157	2262	2321	2415	2599	2720	2821	2989	2960	3032	3142	3118	3169	3312	3266	3352	3112	3205	3103	3170	3181	3195	3152	3164	3254	3239
1228	1100	1144	1095	1206	1221	1331	1396	1390	1383	1449	1441	1545	1593	1655	1700	1716	1858	1887	1913	2025	1946	1903	2002	2028	2131	2146	2254	2479	2541	2585	2629	2834	2816	2927	2865	3104	3034	2979	2894	3048	2898	2871	3009	3048	3048	3008	3182	3051	3078
1158	1169	1198	1167	1196	1289	1300	1304	1298	1365	1361	1377	1466	1566	1621	1654	1849	1855	2041	2059	2156	2035	2104	2053	2193	2181	2290	2514	2583	2728	2714	2947	2866	2943	3006	3007	3062	3137	3168	3109	3058	2980	3103	3128	3238	3204	3079	3092	3057	3090
1316	1253	1357	1291	1379	1377	1394	1403	1422	1434	1486	1526	1618	1741	1894	1937	2136	2184	2423	2475	2446	2546	2434	2593	2702	2597	2766	2964	2969	3250	3226	3378	3279	3286	3426	3506	3657	3587	3680	3661	3588	3515	3578	3453	3608	3665	3521	3608	3680	3478
1358	1421	1440	1466	1452	1518	1556	1590	1651	1703	1752	1764	1839	2049	2193	2276	2450	2555	2720	2791	2824	2898	2906	2872	2984	3075	3242	3313	3508	3632	3717	3745	3675	3609	3695	3591	3930	3847	3977	3904	3756	3704	3702	3712	3776	3803	3876	3950	3822	3779
1363	1390	1456	1412	1451	1566	1721	1665	1769	1936	1886	1978	2103	2195	2360	2292	2519	2564	2735	2643	2814	2720	2893	2978	3056	2990	3176	3330	3448	3555	3542	3573	3519	3479	3370	3411	3493	3699	3649	3652	3548	3407	3647	3460	3425	3681	3650	3727	3675	3623
1249	1285	1389	1448	1584	1558	1783	1736	1836	1987	2108	2136	2181	2213	2285	2413	2581	2614	2644	2624	2707	2667	2749	2819	2941	2868	2929	3088	3137	3160	3276	3192	3112	3045	3101	3190	3101	3163	3265	3293	3154	3211	3091	3136	3146	3309	3343	3310	3308	3203
1210	1287	1331	1446	1470	1663	1721	1782	1977	2160	2196	2391	2654	2539	2516	2652	2604	2795	2881	2929	2922	2994	2950	3075	3055	3031	3137	3312	3116	3217	3217	3143	3338	3047	3131	3054	3210	3246	3294	3375	3286	3158	3124	3080	3105	3083	3192	3107	3270	3144
1192	1240	1359	1386	1488	1696	1679	1874	1986	2237	2480	2533	2645	2621	2810	2926	2972	3189	3231	3349	3337	3485	3331	3361	3317	3423	3641	3578	3553	3661	3573	3664	3537	3588	3527	3571	3510	3642	3616	3680	3579	3396	3351	3258	3292	3273	3319	3485	3462	3466
1246	1277	1350	1448	1460	1592	1768	1822	2002	2243	2394	2535	2678	2824	2829	3038	3168	3341	3454	3524	3671	3774	3535	3783	3626	3849	3918	3889	4064	3938	4051	4145	4022	3948	3863	3963	3964	3893	3894	3844	3823	3626	3586	3497	3511	3584	3582	3766	3766	3722
1136	1289	1342	1393	1469	1627	1648	1766	2006	2191	2368	2496	2676	2766	2827	3043	3275	3640	3796	3728	4035	3893	3876	3997	3930	4176	4172	4233	4309	4306	4376	4415	4268	4195	4075	4064	4086	4095	4155	3967	3910	3930	3713	3845	3659	3742	3922	3885	3978	4093
1183	1229	1377	1461	1516	1591	1659	1883	2138	2238	2526	2480	2708	2825	2949	3092	3279	3583	3802	4011	3997	3988	4010	3968	4139	4341	4487	4457	4477	4487	4430	4333	4324	4072	4209	4262	4195	4387	4462	4251	3986	4013	3913	3856	3758	3913	3943	4064	4099	4064
1107	1220	1338	1417	1535	1684	1718	1899	2095	2332	2414	2588	2675	2680	2864	3019	3231	3418	3594	3787	3617	3669	3674	3846	3789	4022	4095	4142	4321	4232	4249	4164	3984	3967	4051	3996	4053	4028	4061	4030	3976	3740	3652	3624	3663	3615	3716	3827	3836	3855
1105	1163	1261	1383	1455	1612	1630	1819	1948	2109	2267	2344	2354	2425	2599	2704	2964	3082	3222	3348	3310	3436	3305	3362	3486	3590	3689	3783	3745	3733	3761	3606	3523	3628	3664	3631	3610	3654	3713	3776	3469	3391	3192	3218	3086	3292	3343	3364	3512	3412
1150	1160	1185	1302	1446	1393	1637	1642	1829	1944	2036	2045	2344	2311	2272	2565	2736	2830	3010	3088	3146	3012	2826	3048	3157	3295	3408	3416	3450	3571	3261	3239	3258	3421	3236	3337	3411	3483	3493	3315	3165	3050	3036	3044	2936	3120	3174	3266	3291	3256
1119	1147	1191	1297	1364	1435	1549	1595	1707	1921	1916	2078	2143	2249	2334	2605	2570	2832	2914	2994	3058	2982	3070	3057	3337	3454	3615	3581	3552	3524	3365	3498	3295	3481	3448	3630	3530	3677	3595	3504	3273	3177	3147	3189	3285	3364	3434	3566	3445	3526
1210	1176	1296	1346	1365	1411	1397	1472	1634	1732	1782	1839	1901	2174	2252	2333	2583	2627	2727	2780	2944	2915	2929	2994	3373	3458	3635	3718	3664	3793	3636	3603	3574	3632	3687	3922	3910	3869	3845	3810	3766	3521	3583	3503	3734	3800	3905	3960	3747	3703
1237	1273	1299	1256	1406	1424	1475	1484	1478	1563	1683	1728	1697	1829	1997	2114	2279	2338	2348	2488	2576	2631	2725	2706	2929	3279	3372	3498	3483	3605	3430	3600	3458	3711	3581	3862	3947	3936	3979	3846	3690	3605	3701	3683	3859	3875	3900	3987	3817	3660
1298	1237	1259	1328	1335	1382	1315	1357	1414	1462	1447	1517	1620	1685	1849	1895	1906	2157	2146	2377	2361	2415	2419	2441	2646	2723	2962	2844	2853	3077	3105	3100	3158	3323	3398	3565	3348	3494	3496	3363	3303	3271	3399	3319	3553	3576	3601	3698	3468	3218
1245	1176	1188	1206	1199	1309	1356	1372	1395	1541	1513	1575	1584	1759	1735	1794	1883	1997	2061	2181	2196	2199	2222	2331	2329	2428	2618	2588	2631	2734	2745	2770	2939	2845	3057	3119	3102	3011	2970	2890	2853	2893	2914	3023	3179	3162	3142	3158	3082	2959
1220	1229	1177	1217	1148	1313	1351	1368	1404	1464	1466	1560	1473	1591	1673	1720	1859	1907	1954	2127	2087	2128	2129	2200	2266	2390	2412	2481	2468	2559	2525	2598	2762	2869	2920	3067	2961	2919	2907	2769	2700	2813	2798	2823	2873	2952	2928	2893	2976	2863
1238	1224	1223	1169	1219	1252	1295	1291	1309	1318	1428	1427	1439	1543	1716	1728	1860	2001	2084	2112	2222	2245	2277	2312	2402	2510	2636	2631	2635	2655	2738	2794	2808	3079	3102	3133	3239	3273	3026	2955	2961	3100	2987	3077	3174	3316	3156	3123	3232	3138
1339	1313	1304	1238	1253	1287	1304	1399	1434	1350	1438	1364	1558	1624	1799	1867	2146	2317	2412	2539	2636	2650	2606	2825	2888	2969	3059	3080	3187	3126	3136	3093	3262	3455	3525	3546	3551	3556	3583	3442	3482	3420	3435	3527	3592	3602	3671	3588	3614	3543
1285	1328	1295	1399	1340	1364	1383	1395	1458	1443	1617	1659	1768	1902	2096	2220	2385	2611	2818	2927	2977	3000	2891	3011	3104	3261	3311	3427	3378	3404	3431	3451	3500	3679	3565	3552	3559	3592	3446	3513	3488	3551	3498	3540	3553	3617	3755	3776	3714	3513
1158	1260	1284	1285	1274	1444	1459	1483	1640	1662	1685	1769	1977	2031	2141	2296	2575	2798	2920	2990	3012	3018	2901	2871	2861	3051	3273	3347	3461	3454	3354	3298	3427	3399	3508	3369	3415	3258	3152	3197	3044	3265	3064	3229	3233	3360	3283	3296	3302	3269
1179	1209	1271	1309	1419	1422	1577	1557	1767	1798	1856	1976	1994	2178	2348	2479	2571	2787	2934	2989	3046	2978	2821	2774	2857	2936	3096	3204	3264	3210	3379	3195	3180	3194	3215	3293	3251	3126	3101	3156	2968	3051	2864	2986	2961	2878	3008	3071	3186	3090
1188	1173	1220	1349	1407	1506	1585	1717	1831	2066	2020	2185	2343	2306	2614	2675	2810	2990	3159	3237	3137	3131	3013	2956	3109	3243	3330	3408	3322	3244	3237	3093	3107	3081	3126	3247	3129	3303	3309	3258	3184	3106	3048	3014	2922	3060	3006	3142	3038	3199
1097	1181	1288	1337	1472	1583	1676	1833	1942	2131	2237	2379	2601	2610	2760	2894	3044	3105	3172	3392	3412	3503	3407	3413	3548	3696	3604	3660	3529	3423	3181	3167	3114	3107	3185	3250	3432	3349	3477	3447	3325	3178	3273	3132	3170	3077	3254	3307	3336	3530
1166	1171	1388	1469	1542	1622	1660	1800	1973	2152	2241	2401	2537	2699	2807	2946	3128	3218	3444	3441	3449	3548	3557	3705	3898	4118	4006	4057	3987	3811	3515	3409	3322	3284	3380	3461	3420	3525	3629	3629	3583	3494	3482	3280	3293	3467	3572	3439	3577	3611
1142	1258	1435	1587	1656	1640	1761	1999	2078	2196	2253	2486	2645	2751	2926	3209	3550	3572	3637	3789	3816	3904	3925	4069	4204	4448	4404	4427	4548	4417	4330	4144	4026	4033	3951	4127	4098	4051	4164	4178	3980	3966	4043	4033	3969	4093	4094	4178	4124	3910
1212	1329	1452	1522	1610	1764	1858	1962	2122	2338	2575	2672	2921	3098	3338	3614	3813	4097	4214	4274	4316	4172	4343	4424	4563	4759	4786	4655	4954	4947	4776	4531	4637	4372	4474	4552	4600	4506	4533	4744	4618	4506	4520	4486	4700	4752	4724	4702	4837	4684
1163	1295	1398	1535	1614	1677	1812	1859	2057	2218	2402	2535	2803	2948	3154	3419	3679	3745	4008	4072	4139	4083	3915	3979	4232	4456	4476	4331	4400	4179	4170	3905	4031	4081	3980	4121	4246	4196	4422	4280	4202	4194	4273	4178	4315	4324	4447	4287	4299	4166
1105	1165	1295	1391	1491	1513	1613	1689	1896	2050	2083	2246	2329	2454	2539	2719	2711	2968	2990	3221	3206	3274	3227	3204	3411	3431	3536	3415	3307	3335	3089	3018	2996	3097	3100	3081	3177	3445	3401	3350	3324	3220	3294	3244	3263	3410	3420	3329	3338	3291
1199	1210	1284	1335	1470	1546	1512	1655	1673	1816	1883	1914	2012	2048	2099	2187	2344	2499	2585	2705	2741	2797	2614	2825	2730	2821	2904	2953	2907	2860	2839	2788	2684	2738	2794	2808	2874	2954	3035	2949	2882	2976	2881	2847	2796	2951	2988	3005	2796	2819
1217	1371	1360	1377	1442	1450	1477	1444	1478	1637	1722	1739	1817	1953	1988	2115	2293	2544	2517	2730	2585	2509	2452	2464	2386	2571	2688	2790	2871	2677	2760	2692	2624	2775	2778	2895	2949	3008	2978	3156	2963	2909	2890	2872	2964	2890	2969	2927	2902	2757
1368	1416	1422	1448	1411	1470	1457	1356	1439	1510	1425	1542	1620	1580	1773	1889	2122	2323	2513	2458	2379	2347	2109	2107	2113	2181	2225	2269	2340	2262	2269	2333	2271	2366	2430	2547	2719	2696	2747	2680	2657	2803	2601	2745	2793	2783	2652	2554	2640	2599
1386	1385	1416	1472	1406	1346	1370	1371	1333	1246	1313	1246	1296	1289	1356	1445	1631	1719	1782	1892	1862	1810	1733	1662	1739	1619	1674	1654	1703	1712	1702	1635	1771	1749	1717	1821	1857	1939	1822	1883	1860	1960	1989	1992	1916	1906	1945	1921	1927	1915
1401	1329	1365	1338	1315	1305	1318	1313	1185	1179	1189	1145	1132	1061	1139	1084	1146	1256	1275	1308	1336	1253	1274	1304	1237	1318	1291	1301	1217	1192	1233	1170	1234	1227	1246	1248	1269	1291	1294	1275	1199	1340	1292	1282	1345	1297	1245	1255	1382	1295
1227	1290	1330	1293	1277	1226	1249	1253	1210	1235	1219	1209	1157	1125	1159	1123	1182	1297	1377	1459	1330	1372	1338	1323	1317	1309	1243	1191	1094	1103	1042	1142	1133	1090	1146	1094	1115	1184	1155	1063	1076	1151	1111	1105	1154	1057	1045	1114	1102	1179
1210	1250	1267	1342	1251	1298	1302	1338	1275	1351	1206	1258	1241	1168	1233	1291	1345	1486	1609	1523	1615	1621	1491	1391	1380	1268	1293	1300	1159	1182	1124	1174	1209	1126	1145	1135	1177	1168	1130	1130	1095	1102	1171	1153	1206	1165	1133	1203	1221	1192
1235	1264	1313	1302	1296	1299	1296	1305	1329	1276	1262	1296	1177	1285	1284	1343	1409	1461	1517	1425	1470	1371	1295	1255	1235	1252	1213	1195	1154	1199	1159	1225	1211	1226	1158	1141	1172	1109	1166	1138	1139	1141	1165	1134	1212	1119	1150	1281	1261	1237
1290	1305	1254	1221	1262	1242	1269	1219	1260	1211	1203	1246	1244	1276	1262	1390	1415	1391	1330	1313	1312	1202	1090	1074	1147	1130	1059	1093	1132	1233	1226	1252	1289	1240	1182	1255	1137	1173	1128	1127	1187	1183	1198	1209	1172	1230	1248	1180	1195	1241
1372	1321	1304	1279	1236	1255	1207	1211	1294	1216	1331	1250	1166	1320	1192	1306	1210	1249	1223	1261	1168	1067	1120	1127	1099	1182	1228	1184	1264	1264	1269	1338	1294	1269	1254	1173	1146	1197	1193	1130	1203	1257	1251	1287	1285	1227	1344	1263	1270	1331
1365	1403	1363	1327	1315	1203	1284	1336	1217	1298	1259	1214	1216	1248	1279	1320	1299	1320	1292	1219	1220	1172	1096	1130	1179	1197	1219	1241	1281	1356	1294	1299	1389	1352	1249	1185	1156	1122	1193	1134	1222	1200	1210	1294	1288	1226	1251	1276	1342	1304
1328	1328	1376	1291	1257	1265	1165	1231	1285	1253	1249	1186	1215	1250	1223	1242	1214	1195	1262	1149	1131	1125	1138	1148	1207	1228	1283	1277	1268	1384	1240	1243	1235	1215	1125	1228	1111	1201	1099	1143	1200	1138	1232	1199	1216	1202	1244	1223	1268	1299
1299	1269	1214	1257	1224	1242	1212	1245	1224	1183	1128	1209	1209	1323	1314	1353	1299	1288	1280	1248	1221	1124	1187	1171	1163	1197	1345	1352	1355	1333	1296	1244	1146	1192	1124	1153	1108	1136	1223	1231	1237	1217	1284	1258	1226	1257	1216	1284	1209	1294
1216	1247	1193	1223	1258	1220	1267	1162	1151	1222	1249	1217	1248	1259	1249	1259	1284	1251	1234	1213	1165	1169	1104	1221	1268	1365	1375	1369	1354	1391	1316	1290	1246	1270	1224	1163	1170	1162	1192	1251	1230	1309	1312	1269	1325	1319	1278	1214	1314	1264
1309	1319	1217	1240	1199	1182	1176	1169	1208	1174	1155	1180	1256	1252	1288	1293	1333	1324	1289	1236	1180	1147	1179	1232	1266	1316	1373	1373	1393	1336	1301	1329	1241	1246	1275	1205	1127	1167	1223	1226	1229	1324	1290	1282	1253	1313	1297	1210	1265	1394
1329	1309	1276	1215	1182	1233	1170	1161	1176	1203	1162	1294	1311	1173	1231	1176	1177	1240	1173	1130	1230	1200	1177	1290	1262	1304	1362	1330	1226	1279	1279	1242	1170	1157	1187	1109	1193	1158	1144	1308	1287	1284	1244	1246	1220	1191	1187	1209	1312	1261
1329	1289	1236	1208	1197	1243	1192	1214	1232	1228	1182	1160	1191	1252	1285	1282	1236	1332	1205	1246	1196	1170	1201	1247	1332	1356	1346	1393	1297	1201	1248	1235	1153	1223	1182	1251	1243	1229	1278	1304	1291	1370	1289	1280	1281	1172	1176	1220	1169	1258
1267	1258	1194	1302	1228	1188	1217	1149	1189	1236	1211	1269	1348	1392	1364	1282	1319	1189	1214	1252	1269	1281	1300	1346	1441	1389	1410	1319	1385	1381	1316	1285	1281	1280	1219	1213	1298	1325	1281	1351	1321	1297	1292	1300	1262	1283	1249	1274	1142	1242
1258	1279	1263	1091	1210	1238	1193	1164	1205	1250	1296	1256	1363	1327	1341	1322	1291	1248	1248	1181	1171	1205	1276	1312	1388	1420	1386	1344	1320	1280	1278	1314	1303	1303	1250	1300	1303	1303	1321	1326	1377	1352	1272	1250	1282	1202	1193	1267	1312	1258
1319	1202	1227	1162	1170	1150	1188	1228	1243	1258	1199	1262	1293	1284	1325	1237	1267	1233	1129	1104	1194	1237	1260	1240	1303	1321	1301	1292	1274	1325	1244	1252	1317	1274	1266	1187	1226	1258	1273	1372	1307	1344	1252	1244	1244	1230	1194	1263	1301	1303
1306	1225	1216	1179	1154	1172	1156	1157	1107	1183	1193	1198	1324	1364	1256	1255	1297	1233	1267	1255	1246	1309	1368	1326	1337	1320	1317	1242	1241	1307	1274	1370	1321	1228	1326	1262	1331	1294	1259	1290	1390	1369	1319	1367	1327	1291	1316	1205	1300	1289
1419	1258	1198	1095	1183	1092	1134	1101	1139	1190	1126	1197	1233	1226	1262	1302	1201	1192	1166	1220	1244	1301	1261	1342	1312	1224	1263	1373	1296	1300	1353	1335	1437	1396	1334	1395	1359	1375	1322	1380	1443	1378	1407	1398	1423	1379	1358	1348	1387	1295
1304	1255	1296	1198	1103	1163	1208	1164	1314	1209	1098	1118	1203	1182	1232	1165	1248	1220	1149	1149	1136	1150	1170	1152	1220	1184	1213	1107	1286	1275	1367	1312	1334	1391	1497	1380	1436	1302	1359	1455	1350	1430	1368	1315	1343	1405	1381	1354	1355	1410
1278	1320	1281	1138	1194	1281	1360	1229	1223	1214	1199	1267	1275	1308	1237	1280	1331	1240	1201	1275	1253	1201	1226	1202	1103	1088	1126	1092	1148	1180	1259	1344	1316	1440	1482	1472	1387	1282	1339	1254	1275	1228	1308	1245	1208	1306	1207	1213	1322	1363
1315	1309	1184	1153	1214	1264	1228	1255	1230	1247	1251	1247	1286	1273	1339	1314	1278	1149	1190	1220	1196	1185	1240	1148	1207	1108	1053	1011	1095	1127	1143	1112	1217	1308	1276	1183	1278	1267	1263	1234	1192	1191	1191	1197	1141	1074	1211	1191	1175	1245
1300	1195	1274	1277	1235	1150	1207	1203	1211	1204	1127	1144	1121	1082	1170	1156	1179	1087	1083	1089	1070	1052	1029	1057	1072	1026	1103	1149	1105	1081	1111	964	1060	1075	1140	1114	1062	1147	1217	1243	1114	1116	1111	1136	1227	1118	1263	1234	1137	1237
1308	1362	1329	1165	1134	1208	1279	1109	1113	992	1043	1078	1021	1071	1091	1120	1232	1255	1222	1293	1234	1184	1146	1084	1079	1152	1153	1243	1207	1188	1236	1152	1244	1281	1329	1288	1234	1391	1357	1296	1416	1469	1351	1416	1436	1604	1581	1567	1594	1589
1511	1463	1300	1244	1251	1304	1188	1124	1140	1134	1072	1034	1070	1121	1206	1310	1482	1519	1570	1759	1648	1690	1660	1447	1381	1388	1420	1424	1587	1683	1761	1708	1796	1874	1967	2069	2048	1924	2099	2032	1995	1803	1808	1868	2043	2059	2170	2211	2130	2129
1521	1429	1370	1304	1395	1296	1252	1292	1301	1260	1257	1243	1307	1319	1503	1490	1721	1891	1872	1994	2033	1977	2024	2086	2099	2053	1972	1921	2057	2129	2305	2391	2596	2674	2728	2661	2871	2794	2575	2427	2464	2336	2271	2392	2461	2543	2653	2727	2802	2761
1309	1258	1420	1389	1318	1329	1264	1381	1412	1381	1392	1546	1541	1614	1725	1726	1937	2041	2141	2232	2146	2140	2194	2282	2391	2668	2686	2606	2682	2699	2815	2832	2849	2799	2963	2839	2602	2963	2719	2630	2579	2624	2484	2587	2746	2764	2842	2954	3061	3104
1197	1314	1364	1291	1208	1365	1422	1419	1501	1680	1704	1869	1822	1797	1767	1872	2071	2270	2377	2577	2535	2520	2402	2356	2509	2643	2875	3067	3122	3089	2926	2854	2978	2770	2716	2794	2625	2668	2923	2579	2645	2724	2690	2811	2838	2970	2879	2973	2896	2957
1294	1365	1326	1297	1384	1511	1567	1746	1910	2085	2120	2010	2037	1886	2032	2284	2483	2787	2940	3156	3090	2942	2921	2902	2834	2968	3054	3120	3408	3396	3279	3369	2967	2881	2957	3094	3092	2827	3112	3171	3049	2981	3157	3185	3056	3134	3129	3318	3217	3211
1369	1394	1302	1413	1717	1648	1852	2086	2344	2468	2403	2291	2305	2412	2548	2930	3365	3449	3673	3816	3764	3729	3587	3629	3648	3615	3472	3684	3809	3875	3946	3725	3725	3422	3385	3501	3768	3501	3582	3863	3615	3600	3631	3632	3627	3666	3568	3692	3692	3675
1400	1306	1398	1623	1642	1798	1932	2234	2437	2345	2346	2253	2646	3029	3259	3511	3809	4012	4172	4224	4167	4094	4059	4002	4250	4182	4094	4017	3959	3987	4149	4112	4105	3845	3736	3719	4016	4074	3759	4029	3924	3771	3782	3881	3717	3699	3819	3625	3971	3798
1317	1266	1466	1573	1529	1693	1911	2001	1957	2110	2181	2640	2813	3243	3488	3755	3898	4106	4344	4256	4256	4090	4166	4043	4166	4391	4389	4325	4032	3833	4051	3984	3721	4001	3824	3540	3783	3958	3748	3649	3889	3666	3562	3597	3558	3486	3735	3524	3739	3596
1303	1456	1594	1579	1529	1629	1795	1858	1838	2007	2376	2852	3167	3486	3629	3622	3729	3829	3988	4007	4039	4004	4112	4054	4139	4217	4282	4317	4190	3976	3823	3859	3944	4017	3727	3676	3565	3808	3677	3684	3770	3730	3555	3503	3807	3543	3659	3690	3720	3753
1438	1662	1662	1595	1652	1733	1845	1852	1900	2369	2896	3226	3362	3409	3279	3129	3148	3311	3460	3592	3743	3695	3894	4017	3959	3945	4095	4162	4260	4122	3809	3827	3866	3994	3822	3529	3555	3778	3833	3602	3691	3758	3632	3614	3716	3729	3850	3851	3809	3911
1474	1701	1629	1512	1680	1624	1730	1763	2193	2498	3002	2974	2771	2588	2346	2159	2250	2249	2439	2684	2812	2943	3190	3324	3575	3603	3803	3797	3873	3864	3462	3449	3364	3398	3363	3267	3234	3261	3428	3316	3246	3510	3390	3300	3383	3467	3319	3474	3374	3667
1407	1590	1509	1430	1538	1589	1676	1781	2163	2492	2512	2323	2038	1717	1512	1506	1596	1772	1875	1995	2069	2217	2445	2882	3152	3290	3388	3425	3416	3473	3277	3019	2893	2840	2885	2990	2817	2903	3013	2948	2829	3050	2907	2802	2923	2863	2693	2892	2858	3100
1374	1459	1361	1380	1508	1475	1660	1781	2005	2104	2080	1845	1537	1324	1300	1473	1676	1703	1829	1790	1912	1954	2138	2513	2819	3253	3236	3333	3430	3468	3216	3035	2969	2929	3045	3019	2919	2935	3128	3069	2887	2964	2787	2676	2683	2806	2724	2788	2694	2888
1318	1426	1393	1286	1406	1396	1569	1610	1795	1813	1812	1510	1300	1180	1361	1550	1737	1979	2108	2065	2042	1946	1983	2375	2660	3213	3398	3634	3713	3644	3593	3239	3093	3296	3334	3348	3408	3320	3332	3276	3046	3035	2946	2875	2965	2989	3021	3147	3015	3063
1291	1364	1304	1227	1255	1255	1353	1417	1452	1520	1430	1244	1140	1136	1425	1552	1793	2024	2074	2049	1975	1865	1779	2150	2481	2911	3355	3600	3591	3760	3539	3363	3226	3400	3480	3389	3428	3507	3499	3330	3217	3237	3236	3161	3304	3478	3352	3451	3241	3248
1303	1223	1183	1114	1111	1223	1298	1255	1341	1289	1263	1029	1027	1101	1257	1486	1799	1899	2037	1971	1745	1575	1656	1682	2092	2532	2906	3194	3264	3282	3152	3032	2851	3030	3242	3071	3095	3154	3176	3051	2894	2964	2982	2922	3183	3278	3350	3433	3282	3189
1253	1255	1102	1140	1126	1195	1364	1358	1213	1296	1158	1062	962	1070	1274	1467	1720	1853	1901	1810	1615	1402	1363	1507	1781	2230	2609	2745	2727	2809	2829	2657	2599	2617	3044	2680	2682	2888	2725	2685	2622	2565	2696	2566	2844	2967	3094	3114	3066	3094
1159	1189	1126	1110	1214	1397	1376	1414	1372	1362	1161	1045	991	1066	1325	1442	1696	1870	1854	1805	1580	1370	1226	1341	1613	2076	2459	2595	2628	2524	2605	2482	2359	2583	2699	2601	2591	2589	2581	2439	2449	2346	2575	2423	2590	2553	2772	2683	2723	2614
1159	1178	1129	1137	1281	1340	1342	1363	1418	1301	1147	1099	994	1045	1170	1459	1622	1813	1919	1738	1568	1365	1267	1489	1679	2164	2562	2715	2558	2489	2307	2377	2331	2560	2712	2565	2513	2669	2669	2550	2454	2395	2570	2484	2589	2394	2697	2600	2558	2428
1178	1276	1085	1098	1203	1312	1386	1353	1389	1407	1224	1195	956	990	1066	1254	1518	1609	1662	1605	1512	1375	1385	1727	2056	2628	2882	2977	2731	2610	2636	2437	2600	2853	2831	2666	2735	3010	2741	2697	2716	2736	2817	2776	2825	2716	2808	2704	2739	2599
1272	1317	1218	1116	1222	1271	1470	1447	1492	1496	1528	1435	1299	1175	1217	1361	1489	1622	1660	1593	1574	1526	1777	2044	2693	3250	3480	3404	3138	3091	2945	2958	3023	3298	3358	3066	3358	3555	3257	3218	3168	3160	3205	3238	3312	3256	3246	3283	3151	2998
1240	1299	1242	1171	1279	1367	1480	1653	1799	1801	1850	1771	1693	1561	1438	1457	1620	1638	1703	1797	1843	1884	2318	2685	3295	3471	3710	3514	3296	3157	3317	3301	3434	3640	3535	3267	3475	3583	3422	3522	3377	3399	3379	3395	3538	3356	3583	3527	3474	3337
1234	1318	1279	1214	1270	1453	1579	1718	1952	1982	2030	2041	2069	1745	1724	1564	1661	1644	1754	1878	1950	2198	2571	3033	3490	3772	3606	3295	2990	3112	3214	3078	3341	3674	3281	3156	3395	3480	3227	3240	3122	3100	3057	3022	3185	3126	3227	3030	3389	3066
1217	1276	1291	1305	1355	1426	1673	1972	2055	2114	2112	2152	2213	1992	1889	1889	1781	1887	1877	2089	2252	2528	3080	3386	3460	3454	3304	2925	2742	2805	2934	2995	3328	3162	2964	2958	3233	2973	2873	3031	2877	2840	2695	2751	2769	2646	2689	2652	2771	2724
1309	1291	1346	1354	1370	1528	1729	2013	2306	2350	2307	2378	2413	2358	2262	2348	2277	2454	2498	2729	2904	3231	3617	3659	3759	3515	3112	2928	2922	2936	3060	3197	3357	3093	3054	3168	3256	3065	2954	3137	2922	2927	2658	2933	2769	2705	2606	2547	2638	2726
1433	1369	1453	1503	1590	1629	1789	2039	2426	2643	2606	2595	2622	2590	2676	2845	3172	3268	3361	3691	3844	4165	4208	3918	3889	3377	3267	3212	3384	3328	3482	3806	3705	3399	3386	3756	3517	3293	3523	3549	3340	3241	3108	3223	3134	2982	2843	2827	2739	2953
1423	1401	1507	1508	1705	1700	1741	1981	2164	2597	2651	2685	2790	2700	2934	3222	3532	3797	4041	4175	4337	4349	4155	3991	3534	3318	3308	3502	3625	3830	3807	3879	3655	3450	3829	3917	3710	3563	3823	3669	3625	3533	3373	3420	3320	3291	3183	3278	3152	3230
1311	1392	1453	1397	1507	1665	1750	1844	1980	2389	2649	2709	2807	2851	3028	3031	3409	3677	3854	3907	4018	3858	3677	3406	3215	3383	3555	3754	3805	3835	3984	3660	3601	3592	3819	3833	3561	3796	3750	3518	3637	3578	3509	3351	3353	3346	3244	3372	3415	3412
1286	1270	1420	1397	1543	1723	1825	1966	2025	2260	2559	2813	3010	3118	3161	3231	3251	3378	3537	3479	3618	3639	3459	3501	3629	3684	3923	3997	4074	3919	3853	3604	3599	3835	3861	3717	3718	3877	3754	3699	3701	3470	3545	3358	3328	3396	3588	3650	3641	3596
1340	1257	1329	1446	1503	1791	2049	2152	2221	2316	2514	2774	2851	3004	3116	3120	3237	3155	3340	3426	3502	3542	3707	3813	3947	4023	3954	3927	4026	3876	3774	3645	3730	3882	3592	3482	3782	3922	3723	3613	3717	3558	3571	3442	3465	3422	3612	3501	3704	3707
1318	1226	1238	1371	1507	1725	1959	2257	2331	2333	2390	2339	2361	2355	2601	2809	2855	3012	3068	3253	3247	3565	3526	3630	3766	3685	3597	3544	3485	3483	3454	3589	3526	3362	3150	3283	3402	3390	3412	3540	3368	3442	3277	3116	3187	3272	3264	3201	3268	3473
1151	1221	1269	1287	1481	1577	1641	1896	2106	2204	2310	2184	2095	2026	2047	2307	2423	2482	2691	2918	3100	3088	3202	3179	3175	3084	2987	2995	3091	3138	3293	3267	3225	2827	2833	3076	3138	2863	3039	3167	3022	2879	2947	2922	2742	2879	2743	2905	2853	2914
1056	1099	1348	1238	1387	1516	1563	1692	1715	1905	2076	2141	2170	2150	2111	2269	2381	2546	2731	2813	2975	3009	3097	3082	2928	2807	2917	2868	3035	3120	3284	3105	2964	2908	3095	3110	2866	2990	3140	2886	2859	2858	2917	2666	2659	2733	2715	2664	2721	2832
1145	1163	1252	1276	1406	1449	1545	1525	1542	1636	1753	1859	1919	2132	2289	2485	2659	2963	3047	3092	3244	3189	3135	3163	3052	3272	3165	3442	3443	3410	3393	3295	3283	3465	3478	3152	3456	3387	3375	3141	3062	3190	2977	2970	2930	2866	2928	2959	2968	2873
1208	1157	1160	1295	1311	1299	1358	1433	1579	1492	1513	1523	1614	1792	1979	2296	2540	2787	2918	2984	3034	3086	3012	3195	3214	3277	3445	3452	3592	3495	3567	3479	3736	3801	3532	3468	3745	3762	3541	3525	3435	3456	3337	3367	3324	3365	3410	3454	3172	3336
1183	1189	1137	1169	1152	1207	1232	1308	1363	1397	1484	1478	1558	1679	1747	2056	2168	2410	2548	2743	2785	2759	2756	3024	3001	2952	3072	3043	3126	3236	3502	3696	3471	3425	3373	3567	3490	3545	3555	3623	3490	3386	3581	3538	3528	3441	3432	3500	3535	3400
1141	1042	1023	1033	1052	1049	1200	1150	1158	1281	1381	1461	1621	1723	1886	1922	2077	2281	2358	2416	2421	2373	2470	2371	2249	2323	2380	2586	2760	3051	3099	2965	3025	3114	3173	3125	3082	3201	3230	3176	3117	3155	3239	3179	3224	3156	3161	2985	3134	3128
1080	975	978	1067	1161	1040	1118	1133	1141	1215	1216	1350	1506	1542	1573	1782	1957	2034	2137	2107	2084	2007	1926	2004	2133	2027	2230	2402	2525	2660	2625	2765	2822	2948	2770	2732	2824	2934	2910	2852	2934	2892	2743	2770	2630	2682	2808	2638	2772	2741
1048	956	986	1006	1063	1069	1067	1094	1169	1123	1194	1317	1325	1376	1499	1512	1593	1797	1808	1889	1821	1888	1994	2030	2135	2203	2387	2349	2369	2450	2709	2852	2941	2818	2710	2909	2886	2756	2867	2898	2720	2516	2746	2504	2360	2555	2454	2558	2510	2542
1046	1050	971	995	982	976	989	1099	1043	1110	1145	1348	1325	1451	1530	1567	1679	1886	2010	2130	2099	2225	2243	2259	2275	2386	2468	2634	2686	2843	2932	3207	3133	3203	3291	3168	3100	3069	3224	3064	2812	2889	2732	2555	2720	2663	2658	2730	2771	2768
1094	1053	1041	1105	1121	1106	1057	1120	1160	1276	1324	1378	1560	1571	1725	1807	1922	2173	2402	2475	2574	2594	2637	2658	2772	2836	3094	3097	3241	3288	3267	3468	3772	3884	3731	3630	3579	3764	3608	3388	3404	3232	3125	3208	2914	3098	3218	3200	3242	3116
1179	1209	1160	1125	1169	1217	1191	1319	1347	1457	1529	1630	1679	1831	1992	2133	2402	2679	2948	3071	3123	3114	3172	3125	3242	3208	3439	3473	3531	3550	3699	3993	3890	3766	3736	4043	4045	3783	3883	3880	3658	3570	3595	3292	3312	3376	3249	3296	3265	3296
1235	1250	1254	1308	1226	1345	1379	1423	1501	1589	1675	1742	1842	2007	2164	2265	2510	2748	2901	2994	3206	3288	3104	3214	3173	3394	3449	3556	3529	3509	3566	3502	3386	3581	3529	3459	3424	3355	3491	3414	3248	3332	3202	3068	3070	2861	3017	2922	3015	2988
1143	1312	1230	1339	1344	1344	1375	1477	1488	1622	1762	1782	1892	2113	2230	2358	2554	2625	2826	2918	3012	2867	2921	2834	3004	2992	3033	2998	3189	3015	3021	3100	3097	3021	2913	2839	2958	2952	2938	2834	2860	2693	2706	2817	2674	2789	2612	2610	2707	2667
1262	1280	1315	1295	1318	1397	1536	1598	1766	1879	1891	1942	2039	2125	2240	2405	2418	2583	2707	2702	2795	2786	2763	2816	2780	3051	3111	3064	3118	3050	3054	3034	2926	2985	2980	3016	2992	2805	2886	2930	2757	2762	2735	2698	2814	2792	2734	2787	2728	2764
1310	1312	1343	1313	1457	1503	1682	1818	1958	2133	2365	2490	2690	2700	2741	2826	2884	3030	3146	3309	3184	3209	3257	3435	3569	3508	3582	3502	3446	3497	3486	3463	3348	3340	3422	3437	3436	3414	3383	3205	3284	3199	3072	3187	3101	3172	3190	3205	3321	3190
1386	1377	1349	1350	1493	1632	1716	1916	2166	2248	2391	2586	2650	2800	2921	3035	3321	3435	3485	3563	3555	3664	3671	3500	3622	3770	3939	3970	3884	3875	3877	3819	3747	3670	3715	3884	3739	3751	3623	3638	3509	3350	3333	3286	3434	3315	3318	3491	3441	3648
1315	1388	1292	1284	1354	1421	1591	1709	1920	2124	2383	2546	2596	2758	2760	2935	3052	3202	3341	3342	3430	3610	3684	3887	3766	3859	3806	3865	3844	3791	3737	3723	3706	3740	3593	3661	3811	3641	3697	3519	3519	3460	3318	3255	3257	3227	3454	3305	3529	3614
1163	1121	1153	1162	1207	1351	1507	1720	1865	2063	2211	2392	2547	2565	2636	2842	3023	3139	3297	3383	3483	3603	3583	3621	3652	3703	3713	3696	3906	4009	3764	3765	3822	3818	3805	3898	3733	3783	3783	3737	3567	3294	3453	3291	3239	3402	3358	3487	3497	3734
909	992	1027	1089	1268	1420	1636	1913	2171	2218	2440	2658	2792	2856	2831	2989	3228	3289	3531	3623	3770	3948	3900	4141	4157	4159	4122	4011	3918	3930	4055	3975	4079	4105	4057	4044	4180	4093	4015	3801	3786	3777	3502	3482	3538	3353	3349	3397	3513	3578
1115	1102	1144	1328	1482	1715	2000	2122	2433	2618	2780	2874	2866	2840	3046	3284	3481	3670	3769	3939	4018	4054	4022	3988	4042	4040	4031	3942	3956	3810	3796	3808	3824	3913	4019	3909	3863	3819	3820	3742	3595	3453	3497	3356	3283	3172	3024	3017	3209	3218
1368	1368	1389	1598	1805	2085	2233	2403	2558	2676	2743	2842	2872	2923	2996	3168	3242	3469	3503	3879	3829	3835	3832	3779	3857	3877	3666	3612	3535	3335	3340	3326	3332	3395	3499	3480	3431	3271	3347	3189	3099	3103	2961	2980	2934	2752	2784	2606	2662	2894
1674	1741	1940	1931	2244	2409	2572	2582	2769	2912	2866	2920	2894	2992	3097	3308	3508	3620	3700	3847	3769	3718	3785	3630	3582	3653	3685	3571	3405	3375	3205	3139	3223	3211	3330	3291	3272	3168	3139	3093	2945	2968	3021	2753	2772	2745	2673	2704	2572	2805
2391	2599	2755	2663	2977	3050	3363	3435	3506	3610	3512	3402	3311	3577	3685	3842	3988	4183	4313	4141	4358	4246	4245	4232	4189	4158	4046	3964	3817	3732	3675	3616	3623	3564	3634	3776	3739	3558	3633	3518	3395	3358	3349	3216	3222	3100	3117	3119	3101	3100
3289	3434	3532	3691	3809	3915	4025	4133	4057	4014	4015	3836	3909	3941	4098	4234	4395	4616	4651	4829	4594	4639	4451	4477	4334	4352	4277	4181	3988	4031	3824	3746	3864	3890	3918	3858	3888	3890	3766	3677	3590	3537	3609	3497	3466	3403	3303	3332	3323	3281
3518	3815	3762	3742	4005	3897	3926	3902	3893	3783	3795	3745	3674	3794	3778	3911	4014	4109	4356	4235	4252	3939	3960	3822	3850	3746	3716	3611	3606	3379	3396	3462	3346	3241	3496	3545	3559	3504	3469	3210	3219	3289	3158	3176	3203	3106	3121	3177	3166	3162
2997	3130	3103	3200	3213	3119	3167	3126	3143	3052	3179	3063	3124	3189	3292	3429	3497	3409	3518	3545	3415	3199	3078	3130	2966	2989	2983	2805	2841	2838	2649	2688	2750	2772	2881	2924	2861	2929	2760	2899	2727	2692	2738	2757	2784	2749	2808	2912	2811	2818
2407	2540	2680	2558	2711	2649	2572	2625	2667	2745	2878	2895	2951	2867	2971	3016	3047	3076	3152	3080	2945	2890	2754	2651	2610	2669	2598	2483	2478	2517	2567	2603	2537	2506	2653	2563	2603	2676	2642	2516	2436	2538	2472	2456	2704	2606	2663	2735	2671	2714
2309	2509	2549	2390	2442	2296	2288	2304	2405	2510	2568	2521	2589	2501	2643	2869	2706	2831	2846	2810	2713	2647	2650	2439	2666	2440	2444	2548	2474	2521	2565	2688	2583	2615	2663	2565	2627	2665	2627	2447	2377	2536	2530	2528	2663	2680	2703	2716	2745	2638
1970	2008	2009	1830	1869	1861	1891	1891	1978	2237	2205	2286	2210	2393	2406	2610	2617	2730	2775	2790	2817	2789	2742	2714	2772	2668	2680	2791	2881	2914	3011	3039	2922	2973	2971	2905	2891	2844	2856	2769	2779	2719	2740	2856	2910	3012	2950	2984	2943	3047
1244	1273	1203	1116	1044	1186	1231	1390	1597	1728	1833	1929	2107	2294	2332	2429	2687	2789	2809	2833	2899	3068	2949	3126	3115	3074	3191	3232	3346	3514	3520	3583	3294	3433	3317	3316	3349	3280	3241	3143	3245	3200	3211	3187	3305	3365	3497	3467	3371	3411
894	902	867	868	845	861	972	1026	1238	1546	1670	1820	2094	2187	2342	2470	2734	2714	2840	2842	2895	2900	3033	3132	3178	3322	3256	3378	3496	3525	3500	3619	3565	3427	3546	3539	3479	3418	3310	3409	3450	3367	3277	3480	3492	3673	3611	3632	3662	3644
987	996	927	924	998	1010	1104	1317	1472	1803	1894	2208	2305	2362	2541	2623	2688	2798	2758	2811	2824	2709	2771	2818	2891	2953	3009	2991	3141	3100	3078	3109	3155	3108	3220	3266	3076	3075	3109	3060	2920	3041	2969	2971	3189	3275	3324	3341	3327	3373
1407	1427	1436	1437	1484	1676	1888	2058	2285	2606	2719	2980	3047	3033	2849	2998	3015	2806	2813	2838	2815	2684	2714	2569	2745	2720	2747	2754	2727	2776	2885	2842	2948	2797	2947	2817	2789	2827	2695	2673	2543	2571	2469	2524	2620	2790	2810	2930	2931	3045
1726	1890	1941	2030	2193	2472	2666	2762	3017	3403	3609	3642	3487	3359	3403	3316	3168	3171	3012	3022	2953	2909	2877	2768	2872	2879	2908	2909	2963	2945	2966	3009	3012	2976	3075	2952	2896	2911	2702	2730	2626	2571	2562	2573	2604	2756	2848	2928	2997	3077
2001	2196	2229	2287	2574	2616	2861	3100	3176	3622	3657	3701	3800	3735	3582	3373	3343	3136	3143	3022	3090	3037	3109	3036	3049	3070	3117	3209	3236	3069	3062	3061	3127	3238	3150	3177	3200	3067	3024	2930	2928	2846	2835	2918	2861	3057	3196	3181	3324	3430
2797	2850	2771	2976	3144	3180	3376	3514	3574	3896	3946	3900	3843	3802	3638	3496	3381	3278	3274	3217	3089	3071	3137	3115	3180	3044	3112	3269	3186	3184	3188	3105	3133	3151	3167	3205	3228	3090	2997	2954	2919	3028	2963	2829	2940	3102	3243	3227	3356	3494
3842	3980	3853	3889	4129	4198	4361	4415	4544	4670	4715	4679	4392	4206	4071	3824	3633	3591	3469	3532	3259	3315	3127	3218	3171	3155	3319	3239	3252	3258	3295	3267	3191	3194	3309	3308	3177	3181	3015	2959	2863	3033	2965	2834	2955	3012	3130	3072	3314	3422
4216	4144	4303	4261	4538	4793	4886	4992	5031	5297	5262	5198	5028	4751	4514	4295	4170	4142	4134	4000	4040	3921	3911	3767	3707	3672	3759	3806	3669	3716	3700	3744	3708	3690	3715	3787	3674	3570	3591	3493	3501	3398	3380	3192	3305	3334	3474	3564	3567	3634
3296	3416	3474	3598	3850	4086	4410	4779	4595	4943	5011	4977	4825	4712	4635	4472	4235	4252	4287	4375	4270	4143	4078	4043	4071	4013	3886	3998	3899	3962	3979	3862	3791	3876	3878	3904	4093	4026	3911	3967	3849	3768	3781	3772	3689	3789	3851	3654	3826	3929
2350	2490	2508	2781	2968	3275	3619	3740	4007	4124	4195	4338	4095	4031	3902	3667	3693	3715	3735	3725	3722	3694	3553	3441	3581	3483	3432	3487	3370	3429	3265	3396	3238	3278	3268	3270	3326	3434	3455	3372	3355	3313	3347	3356	3343	3251	3273	3309	3179	3329
2016	2058	2122	2237	2498	2638	3069	3259	3341	3585	3705	3673	3677	3646	3505	3427	3377	3307	3409	3311	3489	3329	3158	3067	2967	3017	2975	3090	3061	2941	2879	2845	2742	2560	2520	2532	2554	2424	2538	2546	2467	2571	2543	2567	2563	2599	2435	2504	2442	2428
1665	1564	1641	1660	1842	2019	2314	2474	2738	2955	3060	3201	3083	3168	3103	2966	2956	3203	3184	3229	3239	3297	3087	3120	3085	3082	3041	3032	2942	2971	2901	2712	2704	2499	2428	2443	2413	2356	2316	2342	2293	2368	2322	2380	2301	2295	2297	2227	2261	2229
1051	949	1076	1091	1144	1312	1291	1455	1613	1683	1815	1891	1967	2006	2032	2206	2101	2264	2370	2427	2549	2636	2601	2775	2715	2614	2624	2486	2442	2574	2383	2394	2328	2328	2346	2335	2350	2362	2369	2445	2424	2528	2427	2442	2343	2347	2277	2370	2284	2423
833	822	843	842	888	899	958	991	907	1028	1106	1199	1163	1246	1180	1316	1359	1471	1493	1568	1641	1754	1771	1880	2034	1989	2012	2020	1973	1990	1894	1688	1678	1552	1545	1588	1660	1805	1787	1839	2039	2027	2042	2020	1971	1861	1891	1959	1984	2079
820	859	874	931	984	967	1046	1000	1030	1056	1058	1147	1150	1197	1254	1275	1399	1465	1551	1502	1574	1504	1521	1515	1742	1882	2032	2061	2207	2215	2008	1876	1600	1404	1319	1192	1186	1206	1273	1215	1330	1391	1368	1406	1301	1243	1190	1251	1310	1491
1291	1355	1272	1290	1370	1361	1343	1306	1295	1277	1171	1322	1306	1367	1414	1342	1454	1568	1463	1628	1499	1484	1459	1560	1617	1750	1951	2075	2289	2269	2165	2007	1787	1557	1383	1216	1119	1062	1074	1064	1081	1048	1025	984	921	869	874	907	868	1004
1683	1721	1685	1717	1734	1761	1682	1698	1706	1639	1670	1610	1574	1545	1537	1591	1550	1656	1564	1568	1642	1652	1610	1648	1720	1754	1886	1855	1895	1952	1980	1926	1703	1498	1365	1267	1127	1131	951	1021	970	930	901	837	804	804	863	867	927	939
1760	1831	1811	1761	1879	2020	2108	2092	2001	1927	1984	1938	1826	1756	1848	1767	1734	1861	1915	1999	1963	2066	2004	1938	1810	1819	1785	1776	1841	1995	2180	2205	2209	2049	1870	1801	1596	1467	1274	1196	1070	1088	1012	931	956	989	1037	1020	1089	1115
2119	2157	2246	2286	2473	2543	2669	2669	2705	2663	2583	2461	2276	2221	2151	2217	2197	2323	2303	2316	2579	2484	2504	2300	2140	2035	2130	2191	2313	2616	2838	3052	3010	2940	2647	2451	2145	2010	1696	1538	1400	1322	1249	1120	1125	1166	1192	1203	1135	1141
3320	3324	3349	3511	3689	3920	4009	4086	4089	4228	3931	3949	3663	3554	3487	3350	3402	3316	3350	3402	3493	3486	3445	3263	3333	3252	3346	3484	3739	3922	4107	4108	4097	3811	3444	3033	2554	2205	1922	1692	1492	1386	1322	1358	1371	1261	1155	1190	1179	1126
4124	4230	4405	4393	4733	4947	5088	5200	5327	5475	5197	5054	4998	4853	4865	4717	4386	4454	4450	4201	4240	4197	4333	4303	4293	4336	4675	4844	4914	5070	5060	4956	4730	4412	3899	3294	2811	2458	2067	1806	1626	1452	1427	1354	1247	1226	1165	1069	1099	1108
3686	3649	3707	3801	4004	4215	4336	4531	4539	4617	4608	4370	4311	4207	3914	3864	3832	3857	3631	3507	3585	3611	3481	3601	3568	3648	3620	3831	3865	3999	3910	4160	4061	3757	3639	3072	2784	2498	2325	1938	1608	1525	1472	1421	1333	1269	1207	1160	1160	1108
2764	2717	2644	2736	2933	2952	3160	3196	3314	3334	3258	3276	3073	2979	2886	2745	2630	2605	2663	2675	2748	2588	2680	2569	2329	2409	2346	2473	2591	2655	2803	3107	3176	3160	3086	2903	2565	2373	2102	1796	1607	1432	1422	1333	1293	1234	1249	1250	1304	1276
2255	2254	2218	2286	2544	2615	2724	2866	3012	3074	3044	2835	2814	2653	2540	2534	2592	2622	2743	2786	2764	2668	2581	2430	2289	2226	2213	2397	2606	2701	2937	3132	3130	3112	2833	2698	2500	2252	2012	1852	1473	1409	1277	1242	1261	1237	1276	1278	1372	1503
2081	2167	2034	2139	2258	2360	2446	2654	2825	2834	2869	2747	2817	2546	2584	2544	2707	2695	2752	2879	2891	2728	2584	2474	2357	2328	2317	2482	2644	2883	2875	2985	2880	2775	2600	2317	2247	1981	1688	1561	1382	1213	1086	1138	1058	1071	1194	1175	1291	1301
1500	1538	1497	1508	1457	1599	1557	1678	1818	1890	1791	1859	1798	1777	1789	1759	1740	1857	1730	1837	1836	1708	1697	1619	1551	1508	1471	1604	1786	1852	1797	1787	1837	1775	1658	1566	1485	1458	1317	1215	1144	1038	1012	926	928	1007	1030	1063	1114	1162
956	915	934	934	876	921	940	987	911	937	927	991	923	950	985	1032	995	1004	992	1007	972	947	965	924	880	930	827	831	877	945	955	935	856	825	915	921	973	994	951	937	924	894	929	902	918	947	1012	1061	1198	1222
826	808	850	855	892	864	903	889	860	877	831	931	908	868	920	949	1070	1025	1047	1050	1010	976	931	924	824	878	812	848	864	866	846	833	867	833	779	844	838	846	891	933	906	915	901	944	1014	996	1111	1223	1278	1441
1189	1171	1144	1103	1078	1132	1049	1059	1103	1148	1137	1151	1195	1221	1291	1425	1483	1481	1472	1464	1416	1260	1226	1115	1133	1122	1126	1194	1173	1280	1206	1177	1177	1056	997	961	926	977	969	915	932	883	927	926	997	1090	1141	1253	1318	1391
1401	1465	1512	1455	1496	1478	1418	1439	1627	1652	1723	1731	1816	1712	1894	1919	2018	2126	2161	1990	2029	1890	1737	1691	1634	1591	1708	1670	1702	1709	1759	1627	1545	1474	1367	1233	1137	1127	1143	1093	1011	934	883	989	955	1014	1137	1176	1217	1304
1529	1640	1641	1541	1536	1582	1644	1655	1858	1774	1932	1979	2049	2057	2131	2169	2241	2309	2247	2304	2229	2160	1966	1813	1735	1595	1622	1685	1811	1871	2036	2075	2023	1868	1786	1619	1554	1450	1363	1313	1235	1125	1110	1093	1047	1080	1118	1211	1090	1157
1912	2024	2009	1953	1861	1893	1925	2035	2064	2199	2300	2396	2377	2421	2474	2489	2469	2574	2713	2798	2863	2672	2492	2306	2065	1997	1903	1989	2087	2440	2535	2682	2704	2536	2407	2295	2121	1917	1852	1795	1559	1510	1395	1219	1326	1237	1245	1305	1246	1204
2801	2993	2954	2973	2998	3072	2933	3001	3146	3245	3243	3438	3367	3485	3512	3495	3664	3723	3845	3943	3987	3870	3828	3586	3447	3167	3026	2912	3056	3094	3348	3412	3347	3171	3062	2828	2542	2369	2155	1939	1844	1678	1587	1561	1462	1434	1455	1447	1356	1328
3552	3914	4018	4091	4132	4136	4134	4137	4287	4413	4284	4428	4520	4419	4492	4606	4701	4840	4856	4794	4868	4930	4891	4706	4550	4373	4282	3868	3907	3875	3957	3895	3614	3284	3049	2741	2454	2414	2138	1931	1784	1771	1570	1536	1503	1424	1370	1345	1328	1284
3132	3442	3622	3836	3976	3911	3983	3983	3997	4156	4113	4083	4019	4161	4083	4134	4177	4211	4307	4286	4329	4524	4158	4059	3911	3703	3530	3443	3342	3447	3347	3220	3125	2758	2580	2313	2089	1926	1848	1758	1554	1556	1523	1476	1291	1366	1160	1191	1087	1047
2451	2511	2772	2739	2885	2879	2990	2880	2919	3068	2981	2848	2880	2817	2869	2896	2932	3143	3147	3165	3165	3049	2952	2795	2615	2471	2375	2429	2401	2467	2552	2525	2369	2339	2132	1988	1880	1853	1702	1586	1553	1414	1364	1364	1270	1160	1082	1011	964	925
2111	2179	2301	2354	2433	2470	2410	2361	2365	2296	2239	2223	2195	2097	2222	2186	2431	2476	2561	2589	2662	2382	2407	2279	2100	2120	2095	2106	2273	2417	2377	2428	2511	2458	2428	2223	2204	1985	1970	1841	1791	1724	1600	1556	1466	1357	1292	1244	1187	1126
1905	1972	2008	2118	2209	2310	2262	2249	2210	2162	2035	2006	2034	1873	1935	1962	2247	2406	2642	2716	2719	2672	2491	2489	2466	2609	2627	2883	2945	3047	3167	3167	3054	3045	3059	2958	2776	2529	2289	2183	2164	2001	1972	1989	1910	1792	1700	1658	1644	1695
1384	1500	1685	1698	1713	1953	2023	1988	2016	2078	2063	1974	1868	1855	1906	2046	2342	2471	2910	2828	2795	2730	2724	2718	2728	2995	3149	3350	3465	3480	3439	3400	3195	3303	3110	3135	2762	2652	2497	2342	2335	2271	2293	2243	2154	2168	2031	2134	2186	2211
1046	1050	1101	1181	1186	1279	1330	1337	1332	1464	1505	1573	1466	1574	1629	1786	1892	2044	2289	2301	2334	2208	2247	2157	2281	2436	2546	2714	2810	2829	2837	2841	2650	2586	2620	2517	2493	2358	2338	2288	2320	2409	2352	2440	2468	2449	2404	2447	2505	2505
884	942	921	925	971	937	1005	1033	1100	1036	1035	1131	1249	1251	1335	1418	1483	1640	1797	1788	1766	1842	1781	1783	1893	1928	1978	2227	2339	2292	2359	2201	2208	2246	2417	2422	2376	2323	2299	2409	2407	2420	2404	2510	2545	2550	2538	2544	2537	2627
905	910	1007	984	1068	1077	1168	1238	1234	1403	1374	1421	1415	1541	1631	1697	1872	1942	2008	2064	2016	2046	2045	2070	2105	2113	2221	2375	2254	2321	2364	2448	2395	2561	2586	2568	2594	2545	2555	2442	2597	2566	2800	2727	2692	2725	2912	2813	2777	2733
1023	1004	1053	1218	1219	1322	1459	1566	1684	1776	1917	1982	1976	2103	2181	2396	2529	2570	2629	2837	2787	2660	2825	2674	2830	2858	2948	3035	2929	2946	2981	2991	2933	3124	3119	3064	3180	3074	3094	2964	2978	3082	3256	3125	3125	3171	3229	3214	3291	3277
1054	1164	1171	1313	1363	1411	1610	1635	1816	2007	2246	2342	2404	2603	2608	2864	3033	3301	3441	3367	3489	3448	3301	3368	3430	3540	3589	3573	3639	3625	3571	3542	3523	3575	3621	3674	3702	3729	3604	3511	3597	3618	3642	3678	3661	3668	3813	3661	3747	3595
1095	1235	1230	1320	1416	1456	1518	1611	1738	1888	1971	2255	2194	2538	2618	2800	3006	3248	3446	3581	3512	3582	3498	3626	3654	3736	3731	3896	3906	3866	3852	3837	3887	3862	3900	3850	3968	3895	3785	3727	3848	3813	3613	3842	3810	3729	3816	3766	3477	3558
1177	1189	1376	1379	1392	1474	1544	1522	1558	1762	1893	1901	2128	2199	2406	2607	2718	2997	3189	3334	3413	3481	3452	3722	3702	3784	3602	3905	3946	3914	4058	4012	3978	4006	3973	3790	3808	3781	3806	3770	3669	3642	3736	3665	3738	3715	3585	3493	3419	3334
993	1056	1125	1305	1388	1307	1391	1467	1734	1747	1855	1964	2102	2143	2344	2350	2509	2769	2896	3062	3299	3557	3624	3589	3645	3721	3782	3836	3855	3953	3968	3988	3915	3895	3776	3788	3827	3911	3841	3763	3829	3649	3667	3680	3658	3622	3537	3432	3326	3323
982	1021	1127	1156	1241	1200	1295	1472	1596	1796	1940	1986	1957	2202	2381	2388	2431	2540	2733	2914	3258	3287	3436	3614	3640	3713	3916	3853	3879	3895	4061	3997	3743	3894	3789	3813	3819	3793	3930	3805	3677	3621	3625	3503	3577	3616	3531	3484	3408	3264
1010	985	1024	1104	1068	1178	1214	1274	1444	1678	1880	1894	2055	2161	2183	2327	2364	2476	2582	2726	2844	2908	3205	3186	3267	3409	3474	3604	3679	3717	3716	3717	3679	3563	3558	3495	3445	3499	3497	3378	3364	3322	3224	3325	3182	3389	3173	3161	3144	3017
1117	1119	1158	1190	1189	1154	1212	1260	1368	1570	1721	1859	1941	2024	2090	2243	2375	2281	2344	2436	2464	2546	2698	2813	2836	3038	3079	3146	3264	3305	3484	3365	3310	3158	2987	3029	2980	2812	2869	2886	2785	2829	2866	2855	2902	2892	2813	2819	2703	2791
1237	1343	1376	1543	1525	1392	1385	1374	1566	1606	1737	1803	1874	2045	2182	2256	2311	2323	2420	2351	2489	2558	2586	2695	2792	2837	2957	3012	3120	3140	3307	3262	3180	3069	2888	2716	2785	2759	2760	2839	2820	2799	2824	2882	2924	3031	2788	2895	2762	2754
1406	1651	1662	1813	1927	1885	1774	1840	1750	1849	1879	1959	1999	2268	2255	2370	2486	2578	2583	2759	2758	2689	2791	2798	2947	2952	3044	3229	3288	3280	3397	3382	3357	3231	3080	2916	3015	2946	3179	3165	3112	3055	3168	3220	3220	3260	3306	3194	3103	3141
1372	1730	1992	2230	2413	2358	2315	2094	2037	1964	1904	1954	2078	2226	2331	2576	2813	2874	2957	3081	3156	3046	3031	3049	3048	3032	3201	3250	3444	3612	3727	3758	3648	3585	3527	3385	3434	3390	3392	3389	3346	3392	3546	3469	3492	3483	3496	3465	3514	3422
1529	1879	2174	2493	2710	2626	2621	2376	2127	1904	1854	1742	1853	1969	2235	2385	2783	3008	3139	3212	3188	3096	3162	3057	3099	3036	3054	3258	3454	3567	3809	3600	3770	3687	3664	3597	3450	3381	3533	3323	3441	3415	3330	3430	3400	3488	3449	3318	3401	3268
1465	1816	2290	2489	2801	2764	2663	2350	2018	1753	1550	1518	1553	1610	1955	2241	2627	2811	2926	3043	3001	2944	2856	2791	2773	2875	2997	2987	3153	3244	3453	3525	3596	3359	3351	3202	3262	3234	3279	3090	3141	3129	3105	3052	3048	2935	2895	2998	2944	2933
1327	1749	2040	2372	2621	2623	2433	2112	1856	1674	1457	1368	1369	1432	1834	1950	2300	2542	2736	2664	2790	2704	2676	2647	2555	2686	2684	2838	3047	3027	3185	3294	3228	3311	3184	3101	2975	2941	2966	2893	2845	2859	2801	2644	2752	2648	2593	2551	2774	2610
1353	1677	1940	2318	2371	2411	2287	1947	1770	1510	1374	1304	1369	1512	1606	1956	2228	2472	2689	2692	2728	2537	2562	2538	2452	2678	2751	2945	2882	3084	3167	3222	3327	3168	3366	3254	3154	2961	3018	2874	2747	2639	2656	2514	2610	2499	2405	2500	2482	2495
1455	1692	1962	2171	2366	2401	2227	2058	1848	1595	1436	1441	1440	1529	1634	1917	2229	2537	2723	2882	2837	2773	2654	2677	2458	2615	2780	2872	3024	3287	3301	3426	3562	3562	3562	3434	3304	3181	3099	2934	2716	2660	2677	2670	2508	2610	2536	2704	2672	2667
1459	1635	1895	2159	2350	2442	2358	2291	2002	1901	1727	1648	1701	1718	1930	2138	2558	2783	3114	3134	3156	3057	3062	2873	2881	2870	3051	3051	3150	3269	3448	3645	3684	3616	3707	3718	3592	3518	3337	3087	3021	2962	2795	2807	2824	2769	2993	2895	2980	3025
1363	1696	1861	2086	2467	2470	2333	2323	2227	2111	1930	1854	1878	2161	2298	2651	3036	3248	3387	3710	3410	3585	3340	3303	3134	3095	3143	3237	3333	3393	3447	3719	3704	3672	3633	3649	3660	3510	3498	3262	3186	3247	3173	3134	3159	3097	3320	3205	3326	3223
1420	1698	1869	2190	2494	2491	2362	2300	2235	2163	2003	2072	2104	2336	2629	2968	3238	3506	3663	3610	3519	3674	3495	3356	3331	3238	3210	3233	3477	3475	3445	3633	3761	3744	3699	3637	3582	3593	3459	3362	3437	3284	3348	3332	3251	3367	3308	3219	3222	3230
1523	1745	1962	2213	2354	2373	2260	2240	2165	2062	2040	2056	2268	2297	2654	2855	3049	3380	3548	3500	3482	3343	3472	3281	3207	3227	3189	3322	3384	3422	3581	3631	3706	3677	3556	3558	3329	3291	3176	3096	3111	3027	3080	2973	2989	3105	2900	2899	2909	2874
1442	1767	1925	2173	2356	2252	2317	2276	2180	2143	2155	2102	2231	2470	2476	2693	3003	3202	3274	3384	3211	3246	3220	3124	3042	3040	3125	3068	3291	3297	3355	3474	3464	3630	3452	3364	3151	2968	2856	2868	2845	2860	2854	2794	2794	2861	2796	2861	2732	2791
1460	1577	1792	2035	2248	2290	2301	2479	2458	2505	2530	2505	2483	2606	2693	2905	3057	3155	3260	3290	3265	3290	3217	3159	3195	3130	3242	3313	3358	3473	3471	3471	3486	3476	3368	3290	3099	3089	2900	2784	2842	2829	2828	2893	2980	2905	2938	3021	3077	2956
1442	1531	1646	1959	2128	2339	2464	2581	2734	2862	2892	2990	2895	3084	2953	3075	3232	3389	3504	3438	3447	3439	3445	3450	3442	3407	3519	3626	3562	3589	3555	3562	3545	3609	3359	3463	3280	3153	3086	3015	3041	2924	3160	3229	3327	3242	3261	3364	3316	3367
1369	1497	1677	1844	2089	2263	2442	2707	2897	2889	3127	3101	3201	3204	3372	3412	3421	3626	3776	3686	3618	3643	3599	3629	3568	3457	3538	3535	3611	3629	3662	3680	3776	3577	3580	3415	3353	3171	3132	3034	2933	3026	3155	3360	3338	3417	3525	3529	3516	3472
1394	1553	1723	1890	2171	2329	2619	2742	2873	3081	3261	3242	3262	3354	3455	3480	3701	3901	3929	3985	3806	3714	3657	3548	3643	3527	3516	3681	3652	3761	3637	3817	3781	3820	3598	3448	3320	3120	2983	3055	3001	3239	3259	3383	3499	3635	3651	3615	3569	3517
1254	1389	1594	1897	2153	2364	2553	2884	3104	3158	3323	3319	3370	3445	3442	3610	3813	4139	4259	4214	4019	4018	3914	3775	3690	3658	3774	3672	3785	3665	3841	3959	3958	3827	3712	3543	3375	3351	3149	3128	3061	3317	3352	3453	3486	3644	3735	3587	3508	3641
1160	1334	1578	1721	1974	2371	2650	2889	3199	3320	3436	3319	3297	3336	3288	3404	3700	3916	4031	4159	4060	3891	3889	3998	3685	3731	3847	3810	3873	3860	3842	3991	3933	3841	3784	3492	3493	3280	3271	3241	3306	3359	3502	3529	3571	3621	3620	3566	3531	3550
1282	1376	1540	1740	1874	2236	2423	2586	2905	3063	3047	2907	2864	2899	3027	3147	3275	3520	3682	3751	3612	3569	3654	3484	3267	3535	3523	3639	3660	3715	3738	3750	3751	3559	3577	3474	3383	3096	2994	2976	2972	2983	3028	3051	3134	3113	3085	3100	3293	3187
1367	1523	1580	1746	1966	1985	2246	2431	2512	2617	2759	2691	2713	2655	2667	2749	2913	3070	3125	3188	3217	3033	3038	3054	3007	3045	3193	3106	3200	3339	3433	3342	3345	3262	3087	3101	2909	2782	2574	2621	2529	2495	2550	2629	2732	2585	2700	2867	2825	2819
1459	1617	1793	1827	2012	2123	2279	2330	2417	2489	2513	2442	2577	2504	2463	2616	2894	2999	3109	3112	2984	2938	2908	2855	2729	2852	2887	3038	3035	3126	3181	3238	3302	3176	3066	2918	2740	2624	2517	2524	2451	2475	2571	2695	2646	2733	2627	2692	2786	2780
1402	1611	1832	1924	2143	2240	2365	2453	2580	2505	2372	2265	2477	2505	2612	2689	3109	3189	3314	3378	3203	3228	3080	2996	2930	2952	3230	3500	3351	3506	3402	3530	3457	3358	3201	3024	2997	2962	2811	2780	2747	2934	3071	3207	3135	3124	3102	3175	3303	3061
1341	1515	1689	2003	2288	2502	2677	2606	2591	2483	2353	2230	2245	2321	2590	2789	3020	3271	3632	3654	3599	3422	3319	3154	3192	3275	3540	3557	3789	3760	3955	3957	3788	3658	3452	3530	3374	3395	3186	3070	3082	3387	3362	3424	3545	3642	3528	3664	3519	3592
1335	1519	1815	2206	2528	2717	2795	2769	2697	2542	2306	2089	2042	2141	2268	2447	2867	3227	3446	3699	3533	3481	3398	3295	3227	3350	3519	3686	3800	3956	4087	4089	3916	4051	3835	3664	3582	3546	3242	3098	3014	3074	3155	3289	3327	3706	3901	4061	4151	4270
1288	1610	1899	2249	2657	2775	2772	2560	2387	2158	2043	1857	1869	1919	2013	2210	2529	2844	3162	3382	3272	3228	3179	3046	2958	2982	3258	3423	3550	3651	3764	3844	3846	3883	3651	3591	3414	3211	2916	2881	2776	2609	2630	2456	2803	3227	3853	4130	4322	4431
1296	1640	1913	2272	2415	2591	2512	2312	2058	1912	1754	1667	1638	1777	1939	2029	2342	2658	2942	3014	3078	2835	2914	2743	2597	2680	2859	3010	3165	3379	3489	3442	3472	3426	3271	3276	3190	3036	3018	2812	2768	2494	2144	1906	2118	2535	2894	3283	3639	3638
1411	1711	1946	2192	2452	2524	2382	2135	2000	1778	1618	1546	1573	1760	1806	2142	2456	2652	3079	3021	2877	2801	2609	2494	2421	2549	2938	3243	3487	3577	3630	3360	3185	3042	2869	3025	3090	3227	3393	3473	3325	2911	2227	1689	1565	1705	1949	2319	2659	2764
1410	1690	1926	2198	2462	2540	2474	2257	2107	1836	1689	1599	1601	1713	1979	2185	2509	2870	3159	3327	3062	2830	2667	2592	2515	2771	3224	3533	4000	4138	3986	3615	3271	2930	2860	2958	3307	3474	3764	4193	4116	3511	2442	1812	1473	1312	1453	1735	2128	2363
1381	1617	1900	2134	2519	2455	2572	2498	2405	2253	2053	1904	1836	1856	2039	2248	2639	2997	3324	3331	3244	3067	2979	2810	2799	3062	3432	3895	4278	4372	4205	3855	3503	3165	3191	3190	3457	3810	4175	4303	4095	3455	2472	1835	1588	1530	1715	2170	2530	2739
1335	1565	1760	2142	2338	2532	2575	2555	2623	2568	2427	2295	2123	2039	2100	2437	2612	3000	3398	3438	3549	3336	3244	3288	3095	3206	3571	3914	4225	4253	4123	3958	3710	3552	3463	3655	3792	3815	3721	3598	3554	3063	2434	2077	2048	2326	2797	3325	3650	3802
1404	1519	1755	2079	2305	2500	2355	2569	2810	2705	2611	2428	2379	2385	2401	2632	2825	3195	3455	3534	3487	3475	3384	3371	3236	3430	3421	3572	3750	3702	3701	3760	3652	3626	3633	3614	3617	3499	3157	2924	2808	2710	2597	2558	2647	3120	3402	3921	4299	4377
1549	1821	2008	2147	2265	2357	2435	2479	2599	2646	2651	2606	2602	2522	2594	2786	3053	3037	3422	3381	3378	3310	3371	3303	3121	3123	3128	3257	3399	3271	3448	3347	3418	3272	3261	3223	3211	3078	2797	2541	2586	2566	2777	2842	3024	3325	3652	3843	3880	3858
1733	1830	2046	2119	2334	2265	2336	2428	2500	2570	2594	2606	2556	2626	2714	2882	2912	3175	3184	3353	3260	3198	3179	3145	3118	3087	3086	3199	3132	3263	3191	3166	3376	3017	3003	2831	2743	2823	2626	2604	2641	2687	3066	3078	3153	3329	3226	3234	3146	3108
1605	1807	1896	1988	2163	2356	2329	2475	2600	2788	2701	2672	2773	2761	2764	2815	2966	3162	3298	3336	3317	3225	3372	3250	3083	3060	3140	3030	3161	3112	3288	3320	3184	3225	2935	3007	2738	2713	2843	2718	2961	2997	3093	3255	3309	3084	3030	2856	2792	2836
1513	1646	1830	1872	2025	2307	2451	2493	2827	3022	3037	2976	2983	3020	2989	3017	3219	3400	3640	3561	3722	3686	3463	3573	3401	3366	3287	3375	3289	3412	3466	3416	3399	3332	3263	3119	3093	3008	2960	3092	3147	3239	3392	3262	3334	3305	3121	3059	2983	2853
1395	1573	1725	1828	2079	2205	2356	2587	2779	3142	3114	3172	3142	3086	3195	3178	3462	3589	3709	3911	3880	3969	3826	3626	3607	3525	3537	3415	3418	3485	3450	3524	3458	3422	3340	3326	3200	3251	3159	3388	3300	3395	3319	3444	3290	3257	3203	2971	2979	2970
1450	1533	1706	1934	2014	2249	2467	2690	2931	2955	3109	3089	3065	3106	3216	3360	3528	3656	3942	4016	3998	4065	3993	3852	3754	3557	3657	3612	3548	3457	3519	3365	3424	3497	3306	3355	3298	3196	3372	3354	3421	3348	3370	3368	3335	3227	3066	3124	2889	3026
1374	1503	1625	1822	2072	2220	2503	2718	2862	3141	2977	2935	3122	3066	3134	3213	3376	3771	3879	4139	4072	4098	3979	4028	3737	3647	3694	3577	3525	3494	3479	3494	3446	3436	3365	3361	3393	3371	3433	3493	3421	3450	3393	3382	3245	3234	3272	3045	3101	3125
1256	1308	1507	1657	1881	2101	2378	2681	2870	3051	3141	3095	3049	3093	3136	3255	3476	3691	3857	4065	4110	4232	4119	3882	3644	3702	3680	3696	3523	3395	3350	3531	3392	3408	3487	3451	3414	3485	3441	3554	3470	3452	3394	3241	3268	3352	3149	3237	3086	3127
1212	1286	1490	1550	1738	1927	2057	2367	2517	2693	2845	2836	2961	2965	3194	3244	3310	3601	3505	3801	3857	3846	3677	3696	3467	3405	3351	3400	3310	3248	3351	3234	3240	3099	3266	3197	3274	3339	3313	3264	3226	3223	3285	3188	3250	3155	3089	2963	2987	3022
1260	1430	1575	1689	1725	1849	1870	1930	2079	2193	2303	2443	2474	2587	2681	2875	3087	3201	3322	3358	3434	3291	3216	3227	3120	3059	3066	3034	3029	2916	2926	2670	2732	2762	2784	2719	2835	2760	2984	2937	2950	2905	2958	2883	2900	2777	2711	2695	2504	2484
1493	1664	1715	1839	1890	1919	1910	1941	1942	2034	2052	2180	2150	2241	2395	2573	2740	2997	2980	2978	3142	3121	3013	2979	2995	2897	2867	2919	2858	2801	2632	2672	2494	2514	2615	2467	2551	2567	2719	2714	2665	2778	2669	2730	2705	2588	2464	2398	2338	2204
1529	1682	1882	1955	2059	2069	2030	2030	2031	2144	2066	1998	1968	2125	2168	2417	2665	2832	3021	3020	2937	3221	3154	3145	3058	2988	3028	3025	2968	2816	2784	2770	2667	2785	2831	2791	2716	2726	2684	2700	2795	2800	2809	2749	2661	2674	2503	2493	2407	2344
1505	1674	1813	1945	2024	2168	2022	2050	2006	1984	2025	1911	1890	2047	2114	2197	2345	2743	2932	2874	2945	3076	3150	3235	3116	3189	3098	3110	2982	3011	2986	2921	2935	3059	3017	3124	3105	3137	3046	2919	2967	2907	2981	2939	2849	2856	2839	2754	2731	2557
1351	1621	1784	2005	1960	1980	1895	1725	1707	1732	1676	1571	1605	1679	1778	2076	2239	2389	2528	2692	2754	2797	2848	2850	3038	2929	2982	2903	2968	2842	2843	2794	2782	2931	2918	2965	3121	3035	3030	3002	2988	2996	2786	2905	2803	2886	2874	2852	2837	2775
1332	1492	1619	1690	1647	1571	1472	1394	1232	1225	1273	1240	1240	1361	1468	1582	1896	1968	2171	2218	2322	2339	2320	2404	2514	2569	2590	2638	2493	2544	2509	2484	2536	2569	2583	2689	2653	2606	2752	2681	2529	2614	2597	2598	2525	2511	2600	2589	2593	2494
1299	1253	1265	1227	1241	1169	1055	1021	987	994	1007	959	1086	1125	1181	1344	1516	1575	1650	1671	1784	1822	1855	1884	1932	2142	2005	2136	2122	2046	2106	2090	2258	2168	2311	2323	2398	2376	2290	2316	2252	2136	2136	2195	2230	2215	2213	2191	2227	2148
1106	1065	1094	942	931	826	782	839	854	882	827	890	993	1032	1065	1153	1274	1270	1278	1306	1345	1447	1474	1604	1567	1704	1773	1667	1691	1821	1844	1895	1960	1995	2069	2097	2180	2152	2241	2079	2093	2092	2087	2066	1988	1985	1993	2014	1996	1965
1090	981	874	751	844	683	693	741	841	790	848	847	962	922	1035	1118	1155	1176	1159	1234	1335	1289	1337	1378	1468	1578	1594	1669	1682	1742	1807	1747	1868	2112	2226	2085	2291	2328	2231	2230	2162	2236	2107	2116	1988	2044	2049	2032	2029	2043
1037	983	911	841	805	832	859	814	816	853	859	878	931	1029	1144	1229	1265	1314	1366	1520	1445	1485	1542	1611	1702	1732	1874	1877	1919	1958	2045	2071	2147	2214	2439	2478	2508	2605	2551	2481	2450	2361	2368	2317	2198	2282	2292	2298	2286	2345
1066	1014	1049	996	968	905	933	929	940	922	951	1025	1141	1226	1274	1462	1609	1710	1879	1884	1980	1943	2009	2113	2103	2110	2200	2280	2448	2431	2529	2502	2691	2736	2877	2883	2933	3008	3043	2903	2836	2673	2686	2563	2479	2614	2577	2649	2717	2763
1028	995	1049	1034	1069	1075	1086	1103	1082	1142	1103	1205	1353	1390	1612	1734	1892	2035	2090	2239	2195	2277	2260	2287	2312	2430	2448	2663	2768	2768	2825	2861	2940	3054	3014	3131	3127	3112	3183	3050	2941	2884	2869	2740	2767	2707	2692	2775	2847	2844
973	936	934	946	1099	1110	1163	1150	1235	1309	1292	1335	1395	1602	1677	1725	1939	1903	2123	2094	2140	2068	2172	2178	2182	2310	2328	2390	2490	2640	2590	2808	2696	2893	2785	2756	2789	2733	2818	2747	2755	2635	2618	2606	2512	2447	2487	2481	2486	2621
901	927	949	982	1065	1238	1278	1331	1378	1487	1468	1486	1434	1557	1750	1819	1988	2001	2070	2151	2020	2035	2029	1995	2088	2107	2171	2287	2317	2445	2296	2560	2594	2659	2537	2520	2506	2499	2494	2494	2417	2422	2249	2375	2250	2239	2196	2276	2219	2279
857	909	971	1104	1217	1303	1396	1435	1640	1606	1566	1756	1680	1836	1911	2044	2167	2375	2345	2309	2327	2325	2333	2326	2397	2411	2492	2553	2623	2675	2615	2834	2760	2931	2901	2823	2773	2742	2700	2641	2612	2560	2490	2489	2587	2502	2470	2586	2678	2459
861	930	1012	1199	1337	1309	1484	1610	1653	1772	1810	1840	1973	2027	2191	2322	2423	2536	2659	2689	2673	2687	2848	2761	2812	2889	2861	3024	3060	3018	3029	3155	3239	3316	3296	3194	3161	3279	3030	3064	2955	2743	2762	2709	2852	2899	2947	3129	3105	3068
889	932	1000	1106	1198	1247	1380	1511	1614	1602	1717	1702	1816	1861	2086	2228	2482	2525	2714	2688	2786	2622	2951	2812	2999	2888	2915	3091	3111	3209	3303	3281	3359	3296	3287	3160	3180	3032	3154	3115	3075	2904	2909	3000	2939	2871	2978	3173	3040	2982
907	968	1002	1075	1158	1202	1279	1409	1507	1500	1621	1554	1661	1676	1944	2154	2176	2393	2546	2689	2582	2704	2778	2830	2852	2831	3055	3031	3063	3141	3143	3338	3258	3293	3193	3023	3031	2980	2930	2852	2922	2805	2931	2830	2789	2924	2909	2895	2894	2897
868	989	1081	1098	1177	1291	1416	1454	1460	1576	1602	1758	1747	1860	1999	2145	2331	2558	2743	2926	2885	3086	3035	2968	3188	3191	3223	3363	3480	3500	3621	3586	3667	3567	3438	3345	3356	3321	3102	3193	3190	3182	3221	3192	3222	3283	3408	3381	3366	3236
899	1009	1134	1208	1226	1364	1484	1587	1758	1851	1863	1936	1917	2068	2361	2425	2617	2795	2916	3079	3145	3236	3291	3399	3372	3539	3503	3700	3847	3791	3876	3929	4062	3927	3935	3878	3636	3701	3510	3508	3429	3356	3546	3501	3631	3743	3717	3860	3772	3823
845	959	1087	1232	1343	1382	1584	1703	1730	1942	1870	1955	2040	2048	2273	2460	2540	2742	2723	2831	2894	2897	3081	3125	3059	3199	3219	3226	3255	3430	3414	3465	3562	3435	3400	3402	3306	3241	3167	3024	3159	3015	3099	3179	3180	3265	3404	3399	3372	3299
974	910	1035	1137	1295	1311	1467	1603	1585	1675	1779	1610	1735	1712	1928	2018	2095	2196	2273	2240	2296	2292	2426	2489	2573	2531	2647	2644	2682	2701	2700	2473	2550	2452	2441	2517	2411	2427	2268	2322	2340	2307	2433	2473	2504	2508	2547	2580	2539	2482
969	892	925	1076	1191	1300	1265	1504	1445	1539	1491	1432	1424	1510	1592	1680	1848	1888	1882	1943	2029	1993	2143	2197	2295	2328	2351	2406	2346	2341	2325	2358	2372	2221	2155	2141	2109	2050	2108	2080	2088	2003	2072	2141	2145	2193	2235	2217	2343	2200
1055	1111	1110	1104	1166	1270	1285	1391	1462	1453	1368	1375	1368	1377	1517	1549	1618	1728	1725	1778	1825	1906	1931	2134	2151	2297	2200	2256	2248	2270	2292	2271	2247	2245	2283	2148	2155	2138	2124	2102	1984	2014	1976	2035	2154	2100	2166	2182	2144	2138
1167	1130	1064	1105	1171	1281	1302	1268	1279	1300	1166	1226	1203	1303	1347	1354	1431	1422	1392	1488	1519	1549	1576	1637	1751	1728	1789	1823	1835	1783	1794	1953	1830	1882	1820	1805	1831	1760	1782	1751	1752	1718	1671	1654	1660	1773	1712	1760	1759	1823
1126	1064	1010	914	997	996	979	987	1042	932	964	958	984	1040	1017	1101	1071	1003	991	1047	958	1089	1077	1070	1147	1168	1187	1176	1231	1137	1247	1176	1220	1192	1128	1077	1089	1132	1147	1130	1067	1086	1112	1069	1116	1148	1099	1108	1120	1015
993	1046	937	792	766	881	802	754	807	836	762	832	804	808	858	827	844	849	770	807	794	744	784	796	838	846	826	855	816	877	792	797	800	825	728	765	684	780	755	770	777	768	791	807	772	705	748	705	734	645
1029	1020	982	838	816	771	791	691	742	738	722	747	681	690	720	750	767	783	819	730	749	784	807	790	812	842	825	799	781	793	774	727	714	707	768	679	762	780	817	817	810	855	822	793	767	794	772	723	691	691
1142	1290	1207	1119	1055	1053	990	953	940	985	937	896	888	856	822	827	868	854	853	783	775	762	836	785	879	899	869	834	859	847	819	777	754	821	812	815	801	879	886	1012	935	995	943	1069	991	1007	892	919	875	910
1305	1418	1465	1386	1462	1460	1492	1297	1516	1476	1403	1393	1399	1377	1356	1255	1209	1092	1159	973	910	837	824	736	796	882	903	856	881	883	900	925	814	836	840	826	841	927	900	989	1066	1029	1002	1073	1060	1059	1019	998	957	985
1178	1505	1662	1545	1549	1729	1677	1637	1730	1793	1730	1763	1781	1790	1844	1708	1780	1618	1498	1403	1224	1063	1036	1004	909	1026	1001	969	959	1004	964	968	932	857	890	822	916	966	973	939	975	1025	1048	1034	1096	1072	943	982	995	961
1327	1593	1679	1655	1742	1823	1934	1798	1758	1896	1905	2042	2121	2180	2327	2314	2235	2109	2033	1853	1661	1487	1279	1196	1189	1133	1117	1079	1023	1038	1018	959	966	891	933	942	981	967	1027	972	1025	1003	1054	1035	1046	1062	984	940	967	963
1374	1547	1725	1771	1727	2017	1938	1915	2006	2046	1999	2182	2259	2314	2404	2445	2368	2375	2235	2056	1784	1569	1531	1367	1296	1174	1195	1114	1089	1006	1029	1009	999	914	946	943	963	953	992	995	946	1009	1040	997	966	981	987	982	967	1009
1350	1572	1636	1655	1733	2048	2104	2084	2209	2092	2052	2180	2089	2105	2178	2169	2186	2196	1963	1755	1689	1504	1321	1258	1100	1120	1058	1096	1043	999	970	928	858	907	903	926	879	952	948	954	941	882	906	956	994	941	987	990	1001	1062
1232	1248	1343	1460	1518	1849	1782	1892	2026	2073	1902	1851	1676	1562	1701	1621	1676	1655	1624	1306	1248	1109	1090	998	897	948	1025	1009	969	942	955	937	851	899	897	884	870	885	864	931	922	875	955	880	958	973	1008	985	1032	1110
944	1007	1006	1061	1260	1363	1435	1532	1645	1476	1442	1392	1211	1223	1205	1149	1165	1240	1147	1071	965	839	885	789	864	900	885	904	901	949	960	933	955	896	929	839	837	826	928	887	891	965	1011	1031	1009	982	1007	1014	1098	992
858	829	815	982	1093	1029	1090	1200	1183	1040	1019	986	828	924	900	964	1011	1048	972	895	858	816	760	787	775	830	861	918	977	967	928	907	901	861	819	843	832	799	851	897	906	935	942	1016	1016	994	1013	975	908	956
816	878	930	1037	1067	1073	1079	1047	1017	901	840	819	839	922	943	989	951	991	941	891	789	774	789	778	778	806	897	903	904	998	952	919	897	899	774	812	814	822	871	901	891	920	947	968	1004	979	1003	876	964	912
943	935	1008	1143	1205	1165	1141	1091	1004	912	876	844	842	1113	1048	1111	1088	1034	992	950	887	839	784	761	843	873	882	949	932	931	958	936	931	885	817	907	834	850	886	922	965	964	893	994	994	943	896	819	868	925
925	904	1076	1260	1303	1276	1281	1234	1068	1031	951	884	971	1092	1149	1182	1073	1198	1072	978	926	909	832	832	856	857	887	879	919	875	918	962	904	904	833	862	909	864	986	1026	940	1030	1000	1020	989	955	922	899	870	897
805	981	1018	1239	1272	1280	1283	1206	1081	998	906	923	942	1048	1088	1149	1109	1151	1067	1026	963	946	840	858	819	902	846	929	858	863	902	874	841	855	831	808	848	869	944	1002	964	1010	1080	1026	978	958	942	861	959	900
810	919	1024	1169	1235	1143	1182	1071	1000	1012	923	808	894	1025	1083	1043	1080	1127	1026	958	1001	943	866	883	904	860	875	876	850	881	852	829	806	836	817	829	886	824	879	1004	956	883	960	953	997	929	921	905	954	966
959	914	1035	1061	1051	1131	1150	1078	986	964	857	836	868	916	983	909	1010	1022	976	942	993	900	863	920	894	913	918	910	939	890	916	793	873	820	812	857	842	874	985	915	959	991	948	971	949	897	913	894	911	961
1071	1104	1122	1207	1164	1247	1232	1230	1128	1001	915	886	819	887	910	995	997	1039	929	885	985	937	862	935	882	911	898	884	895	950	856	870	865	872	886	871	908	900	923	930	946	983	956	991	987	905	851	856	928	952
[truncated: 920 more columns]
