# Supplementary material for: Spatial Resolution and Refractive Index Contrast of Resonant Photonic Crystal Surfaces for Biosensing
Source: IEEE Photonics J. Author manuscript; Available in PMC 2015 Sep 7. (PMC4561521; doi:10.1109/JPHOT.2015.2435699)
Supplement: fig2_data [file NIHMS64775-supplement-fig2_data.gz › Volumes/graham/MacBook_backup/PhD_folder_2015_06_02/paper_improvements/IEEE_J_Photonics/final_files/data_files/fig2/0pc_p555f85/i22.csv]

1362	1386	1382	1322	1287	1268	1278	1274	1324	1295	1329	1376	1403	1455	1344	1266	1267	1198	1195	1175	1106	1141	1224	1372	1399	1492	1406	1384	1377	1370	1323	1239	1216	1286	1189	1310	1231	1267	1214	1224	1374	1326	1350	1376	1391	1279	1254	1319	1358	1367
1396	1308	1345	1246	1250	1239	1273	1259	1248	1287	1311	1265	1402	1307	1345	1304	1223	1265	1176	1219	1197	1312	1341	1487	1468	1415	1386	1410	1172	1348	1340	1273	1268	1277	1256	1255	1249	1266	1227	1250	1266	1327	1306	1371	1360	1251	1251	1202	1342	1366
1437	1440	1372	1258	1230	1267	1190	1235	1292	1285	1250	1288	1304	1278	1371	1378	1341	1231	1300	1269	1327	1402	1433	1466	1371	1362	1334	1316	1300	1279	1289	1284	1286	1377	1335	1229	1229	1278	1299	1246	1336	1274	1354	1343	1315	1259	1225	1198	1232	1263
1356	1358	1245	1231	1210	1262	1247	1220	1244	1166	1281	1277	1229	1315	1331	1400	1438	1397	1297	1341	1346	1396	1329	1417	1405	1364	1235	1280	1246	1255	1274	1333	1362	1311	1274	1214	1259	1203	1311	1277	1258	1267	1311	1287	1299	1219	1241	1231	1256	1253
1319	1301	1236	1163	1224	1158	1197	1156	1207	1193	1228	1207	1274	1320	1416	1454	1505	1376	1398	1263	1301	1304	1333	1295	1220	1186	1175	1150	1269	1224	1268	1308	1261	1293	1194	1257	1230	1244	1311	1354	1353	1315	1299	1275	1234	1227	1283	1155	1216	1120
1158	1230	1190	1176	1133	1134	1221	1221	1178	1163	1163	1282	1274	1340	1471	1433	1426	1488	1339	1282	1238	1244	1208	1127	1162	1124	1164	1081	1136	1219	1175	1317	1295	1209	1207	1267	1280	1236	1299	1326	1365	1297	1284	1207	1285	1254	1249	1226	1233	1183
1127	1212	1250	1196	1195	1234	1263	1246	1186	1186	1256	1250	1340	1384	1484	1471	1451	1435	1325	1284	1281	1188	1151	1158	1146	1061	1122	1128	1148	1206	1239	1216	1301	1241	1228	1174	1248	1282	1285	1326	1299	1287	1280	1231	1237	1278	1272	1300	1202	1239
1237	1288	1259	1252	1243	1293	1241	1197	1223	1178	1280	1310	1342	1429	1467	1508	1478	1318	1322	1243	1166	1234	1132	1110	1196	1123	1207	1150	1198	1188	1277	1269	1242	1165	1165	1235	1225	1227	1363	1295	1279	1224	1238	1238	1275	1289	1346	1367	1199	1217
1266	1381	1368	1406	1311	1347	1344	1220	1287	1312	1393	1315	1372	1362	1366	1337	1410	1282	1240	1110	1225	1125	1155	1168	1157	1164	1195	1177	1137	1226	1167	1215	1200	1188	1148	1248	1259	1273	1367	1307	1192	1198	1283	1277	1221	1310	1297	1275	1267	1253
1362	1443	1435	1368	1413	1405	1284	1284	1349	1340	1352	1357	1294	1344	1356	1279	1305	1213	1202	1188	1095	1169	1181	1203	1249	1249	1273	1216	1232	1230	1251	1195	1151	1194	1227	1263	1273	1270	1340	1308	1275	1192	1240	1286	1216	1319	1230	1284	1160	1215
1386	1367	1417	1369	1391	1312	1316	1250	1322	1249	1358	1333	1334	1304	1325	1324	1323	1245	1201	1240	1214	1234	1320	1349	1409	1385	1346	1275	1266	1277	1251	1213	1224	1184	1236	1255	1238	1265	1307	1265	1242	1250	1198	1227	1255	1187	1270	1250	1235	1323
1466	1350	1408	1408	1332	1346	1236	1265	1314	1252	1267	1264	1255	1260	1325	1311	1296	1248	1212	1295	1278	1280	1289	1299	1371	1419	1405	1285	1284	1277	1243	1309	1254	1217	1249	1301	1256	1234	1187	1219	1214	1217	1261	1266	1229	1223	1234	1300	1307	1330
1402	1366	1388	1363	1357	1304	1307	1251	1268	1215	1279	1182	1296	1321	1223	1253	1348	1297	1376	1409	1364	1379	1298	1377	1424	1518	1412	1273	1308	1320	1291	1358	1337	1339	1353	1210	1187	1165	1105	1190	1211	1247	1161	1291	1155	1277	1316	1291	1371	1363
1374	1364	1323	1258	1274	1251	1209	1152	1240	1179	1224	1183	1206	1288	1284	1330	1357	1356	1406	1425	1399	1412	1339	1351	1375	1349	1280	1311	1349	1273	1377	1429	1419	1352	1204	1213	1220	1188	1120	1186	1208	1253	1218	1206	1258	1228	1295	1302	1310	1363
1333	1267	1268	1266	1220	1238	1098	1158	1174	1204	1236	1275	1315	1310	1374	1341	1411	1334	1433	1405	1374	1393	1289	1358	1314	1312	1254	1310	1322	1300	1295	1354	1396	1329	1250	1190	1232	1150	1200	1181	1281	1272	1184	1193	1190	1269	1319	1243	1323	1306
1306	1259	1196	1182	1090	1191	1137	1071	1295	1171	1287	1271	1348	1316	1296	1438	1473	1383	1325	1396	1298	1340	1266	1300	1281	1305	1250	1270	1235	1359	1303	1339	1324	1248	1274	1233	1230	1300	1284	1236	1233	1227	1197	1153	1164	1259	1257	1208	1245	1284
1229	1221	1252	1192	1276	1162	1188	1186	1251	1230	1330	1333	1405	1413	1433	1361	1416	1397	1305	1234	1215	1240	1256	1247	1203	1230	1259	1253	1236	1287	1361	1333	1378	1287	1254	1305	1283	1406	1287	1249	1199	1172	1153	1152	1212	1195	1196	1224	1225	1207
1370	1268	1228	1236	1219	1224	1248	1161	1256	1198	1194	1313	1329	1357	1404	1366	1351	1346	1207	1236	1160	1168	1177	1167	1207	1225	1284	1171	1199	1266	1329	1240	1332	1304	1372	1350	1432	1399	1349	1217	1216	1185	1196	1217	1240	1236	1249	1289	1190	1278
1385	1383	1327	1253	1283	1240	1263	1182	1198	1189	1161	1341	1294	1349	1334	1306	1306	1278	1254	1175	1196	1190	1264	1316	1305	1231	1336	1316	1264	1270	1242	1222	1241	1346	1360	1305	1397	1337	1283	1361	1296	1255	1273	1268	1294	1248	1244	1169	1235	1327
1454	1464	1447	1258	1296	1300	1218	1234	1169	1114	1197	1251	1240	1322	1367	1330	1335	1299	1286	1276	1331	1258	1289	1329	1331	1302	1328	1329	1243	1245	1240	1286	1305	1335	1270	1372	1313	1311	1241	1349	1280	1334	1305	1284	1330	1254	1204	1253	1329	1286
1417	1460	1423	1363	1336	1198	1241	1213	1184	1198	1253	1230	1282	1289	1371	1362	1385	1367	1265	1350	1391	1363	1432	1483	1398	1345	1333	1335	1233	1266	1281	1302	1356	1350	1251	1232	1291	1286	1301	1300	1331	1341	1389	1275	1268	1221	1272	1293	1330	1325
1309	1398	1348	1286	1256	1210	1293	1204	1241	1256	1296	1311	1273	1331	1363	1460	1451	1460	1428	1396	1455	1474	1481	1443	1371	1362	1363	1300	1306	1352	1374	1295	1314	1344	1348	1286	1290	1243	1263	1279	1324	1348	1338	1283	1264	1243	1238	1391	1361	1365
1266	1317	1318	1301	1194	1164	1270	1290	1222	1315	1333	1344	1370	1348	1459	1458	1441	1448	1458	1478	1411	1441	1446	1351	1346	1352	1291	1354	1341	1354	1380	1373	1319	1299	1317	1267	1203	1210	1270	1226	1306	1234	1237	1304	1241	1261	1376	1346	1351	1292
1284	1279	1270	1187	1175	1268	1227	1303	1340	1355	1425	1354	1397	1498	1446	1505	1532	1514	1443	1410	1395	1427	1379	1369	1318	1449	1328	1310	1431	1410	1420	1352	1242	1262	1266	1270	1225	1295	1338	1265	1295	1309	1292	1238	1337	1354	1390	1351	1382	1352
1317	1273	1288	1235	1225	1329	1280	1326	1358	1322	1405	1396	1446	1454	1425	1361	1340	1415	1475	1292	1346	1379	1277	1325	1344	1307	1381	1301	1346	1339	1341	1336	1300	1264	1253	1288	1430	1352	1352	1356	1267	1243	1292	1350	1400	1383	1447	1332	1288	1261
1411	1293	1246	1208	1253	1256	1325	1340	1364	1419	1375	1384	1319	1383	1353	1370	1308	1350	1224	1303	1249	1286	1250	1253	1269	1336	1408	1319	1346	1376	1348	1288	1222	1202	1248	1306	1314	1414	1333	1333	1299	1300	1326	1469	1419	1399	1348	1307	1236	1226
1380	1326	1317	1243	1287	1245	1230	1277	1363	1331	1369	1348	1293	1290	1333	1298	1343	1274	1219	1292	1240	1325	1303	1303	1308	1307	1333	1331	1268	1314	1199	1265	1284	1342	1329	1323	1306	1376	1311	1311	1370	1363	1458	1538	1449	1335	1413	1314	1348	1357
1359	1420	1310	1251	1220	1237	1192	1283	1270	1347	1215	1266	1244	1272	1244	1300	1280	1333	1305	1283	1271	1370	1359	1299	1347	1299	1310	1283	1255	1316	1216	1274	1293	1259	1287	1215	1242	1245	1290	1339	1451	1434	1506	1451	1431	1284	1304	1289	1384	1361
1406	1303	1322	1315	1270	1253	1176	1248	1298	1290	1338	1293	1312	1320	1383	1321	1349	1340	1333	1251	1396	1357	1351	1307	1317	1295	1273	1244	1262	1253	1262	1285	1250	1167	1195	1277	1208	1254	1306	1321	1379	1366	1470	1396	1385	1336	1358	1322	1463	1360
1395	1349	1352	1267	1262	1252	1222	1329	1288	1316	1381	1380	1280	1352	1350	1351	1358	1337	1355	1347	1312	1302	1323	1301	1327	1253	1222	1256	1271	1271	1194	1235	1157	1150	1138	1157	1237	1218	1237	1354	1326	1354	1406	1373	1321	1362	1368	1343	1401	1340
1353	1299	1416	1283	1250	1293	1346	1334	1308	1334	1420	1442	1376	1363	1367	1422	1317	1355	1381	1365	1383	1346	1296	1307	1319	1302	1274	1219	1225	1243	1251	1215	1233	1204	1192	1135	1233	1215	1273	1298	1289	1302	1312	1330	1364	1418	1406	1400	1319	1212
1438	1386	1335	1207	1219	1295	1303	1319	1317	1298	1329	1315	1350	1340	1362	1363	1358	1370	1442	1365	1377	1371	1335	1295	1320	1270	1284	1265	1246	1241	1226	1252	1219	1199	1243	1256	1255	1259	1280	1251	1244	1342	1293	1322	1393	1442	1351	1309	1244	1246
1356	1377	1356	1225	1287	1275	1221	1292	1287	1345	1319	1285	1261	1332	1362	1360	1372	1329	1427	1447	1492	1480	1436	1463	1444	1376	1296	1248	1240	1220	1143	1239	1279	1251	1202	1246	1238	1267	1207	1240	1286	1262	1417	1381	1360	1351	1313	1310	1272	1314
1394	1384	1282	1240	1299	1265	1228	1230	1306	1304	1251	1271	1251	1329	1285	1371	1392	1520	1464	1472	1536	1540	1393	1482	1401	1429	1323	1305	1180	1218	1239	1372	1266	1285	1217	1238	1229	1228	1186	1283	1306	1343	1384	1438	1281	1374	1299	1338	1296	1375
1274	1354	1279	1262	1175	1226	1221	1240	1212	1338	1327	1329	1324	1254	1316	1323	1345	1421	1436	1439	1567	1461	1415	1409	1387	1316	1294	1317	1198	1218	1244	1239	1291	1274	1231	1205	1171	1235	1290	1242	1323	1339	1371	1287	1359	1251	1344	1347	1228	1336
1362	1360	1244	1286	1230	1225	1220	1190	1256	1323	1275	1336	1410	1352	1382	1375	1432	1384	1394	1465	1353	1320	1325	1333	1348	1355	1272	1285	1309	1322	1304	1290	1326	1213	1239	1223	1257	1316	1351	1389	1420	1413	1342	1254	1356	1363	1336	1323	1343	1169
1345	1351	1361	1308	1248	1245	1300	1269	1240	1316	1347	1322	1395	1329	1327	1371	1345	1340	1345	1250	1272	1257	1242	1274	1265	1308	1355	1396	1344	1309	1362	1299	1248	1231	1239	1258	1340	1370	1436	1336	1328	1274	1349	1389	1332	1362	1324	1363	1268	1206
1467	1360	1421	1388	1353	1309	1307	1329	1342	1293	1364	1216	1321	1323	1331	1333	1314	1344	1311	1261	1324	1244	1246	1234	1183	1319	1333	1393	1373	1318	1372	1336	1318	1317	1335	1364	1390	1341	1455	1424	1316	1267	1326	1413	1426	1384	1325	1296	1255	1290
1572	1512	1477	1400	1335	1299	1323	1335	1271	1310	1309	1268	1262	1257	1251	1289	1326	1345	1306	1344	1351	1227	1261	1292	1322	1284	1325	1280	1365	1282	1346	1363	1340	1397	1434	1413	1294	1362	1306	1363	1385	1377	1415	1376	1357	1371	1292	1320	1280	1268
1490	1486	1487	1500	1378	1331	1334	1317	1368	1348	1304	1311	1194	1249	1258	1392	1324	1362	1380	1355	1383	1418	1340	1274	1271	1288	1302	1315	1373	1343	1319	1416	1428	1440	1381	1318	1360	1324	1365	1400	1355	1365	1336	1391	1369	1361	1305	1320	1346	1314
1549	1522	1469	1372	1351	1329	1276	1386	1324	1308	1251	1314	1275	1269	1276	1354	1412	1328	1409	1390	1432	1361	1407	1362	1297	1296	1298	1354	1311	1379	1399	1482	1491	1437	1340	1375	1326	1325	1403	1433	1450	1313	1405	1357	1290	1267	1416	1402	1372	1288
1485	1583	1417	1380	1374	1288	1308	1396	1340	1391	1431	1400	1293	1380	1365	1341	1422	1451	1401	1392	1436	1376	1366	1411	1415	1339	1448	1531	1506	1449	1433	1476	1428	1388	1326	1356	1432	1370	1453	1458	1378	1327	1303	1347	1315	1336	1404	1463	1471	1322
1485	1500	1407	1421	1384	1343	1337	1299	1327	1449	1425	1387	1441	1369	1427	1490	1444	1363	1408	1366	1445	1409	1428	1527	1499	1503	1589	1514	1493	1457	1400	1438	1344	1383	1360	1479	1489	1436	1450	1351	1397	1368	1343	1319	1257	1402	1372	1389	1426	1282
1525	1451	1474	1341	1270	1372	1272	1287	1304	1349	1462	1347	1383	1338	1450	1417	1461	1391	1407	1434	1478	1496	1464	1438	1517	1522	1591	1496	1475	1474	1410	1460	1349	1406	1411	1351	1402	1434	1374	1406	1286	1314	1384	1372	1404	1363	1385	1334	1352	1353
1527	1441	1373	1389	1310	1305	1281	1234	1269	1288	1271	1332	1376	1352	1424	1425	1418	1503	1470	1492	1575	1504	1481	1500	1528	1593	1519	1483	1444	1444	1495	1450	1474	1368	1340	1387	1271	1367	1345	1421	1425	1413	1508	1386	1355	1382	1292	1346	1407	1394
1497	1459	1405	1376	1360	1323	1314	1253	1283	1275	1320	1230	1282	1319	1327	1351	1386	1432	1509	1514	1521	1451	1480	1455	1450	1457	1458	1440	1447	1452	1484	1468	1434	1366	1292	1327	1237	1281	1324	1370	1415	1489	1453	1493	1294	1375	1391	1363	1455	1407
1495	1560	1419	1352	1315	1379	1284	1310	1298	1288	1276	1320	1300	1354	1346	1349	1371	1381	1471	1406	1364	1364	1389	1468	1408	1445	1432	1443	1459	1482	1495	1482	1475	1365	1338	1207	1245	1327	1333	1337	1405	1353	1328	1430	1326	1426	1380	1387	1375	1289
1599	1465	1473	1426	1418	1399	1348	1332	1230	1312	1262	1345	1355	1387	1341	1318	1363	1370	1413	1367	1411	1344	1420	1442	1373	1488	1443	1430	1440	1484	1398	1401	1479	1397	1428	1387	1370	1377	1354	1302	1305	1331	1288	1324	1393	1410	1422	1338	1327	1292
1570	1507	1561	1378	1407	1414	1320	1335	1291	1282	1311	1314	1358	1341	1439	1341	1301	1402	1393	1394	1424	1444	1408	1482	1412	1325	1411	1369	1320	1333	1367	1377	1355	1448	1490	1404	1366	1304	1279	1232	1236	1282	1350	1425	1466	1386	1317	1340	1354	1293
1460	1513	1394	1504	1376	1446	1319	1379	1285	1294	1319	1338	1432	1368	1466	1532	1421	1374	1452	1552	1536	1466	1442	1492	1423	1426	1333	1335	1368	1355	1337	1461	1471	1389	1473	1444	1413	1242	1273	1278	1374	1405	1396	1360	1352	1390	1379	1399	1530	1416
1445	1438	1399	1501	1398	1442	1408	1389	1321	1349	1418	1478	1429	1412	1558	1445	1457	1433	1445	1570	1470	1468	1419	1403	1426	1406	1333	1321	1326	1327	1481	1450	1369	1338	1396	1366	1296	1328	1310	1368	1404	1404	1295	1382	1304	1423	1421	1461	1481	1489
1506	1538	1474	1388	1390	1413	1398	1433	1478	1498	1508	1484	1521	1498	1484	1437	1424	1469	1430	1423	1439	1415	1386	1368	1327	1342	1374	1343	1324	1354	1374	1387	1372	1386	1346	1312	1334	1359	1372	1356	1358	1295	1314	1428	1347	1421	1487	1461	1403	1374
1463	1451	1489	1494	1424	1505	1469	1379	1416	1415	1488	1450	1503	1465	1511	1399	1438	1429	1407	1394	1399	1444	1428	1371	1452	1338	1382	1364	1313	1364	1363	1295	1334	1377	1485	1277	1322	1325	1285	1252	1330	1345	1404	1441	1436	1473	1429	1359	1326	1337
1487	1462	1407	1345	1380	1449	1380	1320	1275	1427	1425	1389	1449	1400	1414	1460	1477	1466	1535	1421	1380	1397	1390	1370	1310	1347	1288	1405	1311	1319	1383	1444	1411	1490	1444	1381	1335	1283	1263	1220	1295	1317	1454	1445	1458	1416	1329	1280	1396	1411
1456	1429	1460	1435	1385	1402	1359	1326	1331	1311	1325	1387	1345	1435	1440	1444	1539	1429	1346	1442	1354	1407	1323	1288	1288	1278	1281	1292	1315	1392	1387	1431	1446	1470	1401	1337	1281	1191	1248	1294	1373	1376	1453	1334	1369	1355	1320	1385	1389	1388
1517	1493	1463	1360	1402	1379	1360	1289	1338	1327	1385	1388	1357	1405	1422	1437	1490	1543	1503	1456	1335	1307	1351	1313	1296	1341	1390	1352	1411	1361	1469	1352	1430	1313	1343	1360	1222	1259	1372	1295	1385	1378	1368	1443	1383	1403	1376	1439	1344	1375
1506	1490	1464	1449	1377	1411	1458	1414	1387	1472	1416	1422	1436	1431	1450	1467	1440	1378	1414	1352	1380	1408	1364	1469	1430	1454	1438	1514	1412	1385	1321	1373	1346	1394	1386	1316	1332	1297	1295	1301	1332	1368	1321	1431	1420	1394	1443	1423	1365	1396
1518	1503	1475	1473	1397	1345	1395	1420	1504	1476	1471	1413	1429	1443	1524	1447	1475	1439	1501	1409	1423	1455	1494	1521	1544	1511	1520	1404	1407	1385	1334	1304	1364	1364	1415	1444	1365	1347	1317	1358	1371	1404	1414	1493	1501	1472	1431	1377	1502	1478
1592	1544	1482	1442	1426	1492	1491	1456	1452	1448	1480	1489	1588	1498	1521	1600	1511	1571	1456	1546	1430	1497	1513	1473	1513	1478	1442	1382	1474	1429	1447	1502	1409	1350	1437	1365	1342	1335	1300	1372	1434	1423	1512	1447	1505	1405	1511	1487	1520	1406
1593	1645	1527	1459	1415	1421	1420	1485	1497	1512	1458	1471	1450	1541	1493	1623	1553	1435	1514	1446	1403	1422	1490	1359	1341	1399	1379	1483	1456	1533	1446	1472	1506	1362	1413	1439	1388	1426	1441	1501	1468	1463	1469	1520	1447	1534	1532	1519	1487	1433
1467	1477	1366	1395	1355	1327	1411	1396	1429	1352	1443	1392	1396	1467	1434	1465	1463	1490	1425	1451	1415	1468	1413	1393	1408	1423	1484	1498	1492	1505	1504	1509	1542	1420	1367	1465	1405	1495	1456	1506	1397	1495	1471	1515	1602	1477	1480	1479	1345	1304
1317	1228	1242	1229	1237	1198	1268	1213	1244	1299	1298	1350	1272	1368	1392	1428	1428	1438	1388	1435	1402	1490	1440	1457	1516	1478	1438	1529	1462	1577	1465	1543	1474	1460	1512	1535	1450	1479	1389	1395	1438	1465	1595	1538	1505	1543	1438	1381	1354	1350
1143	1196	1126	1140	1200	1236	1271	1229	1274	1227	1274	1359	1319	1404	1411	1405	1408	1477	1417	1455	1484	1459	1408	1539	1504	1523	1456	1480	1519	1603	1624	1607	1600	1523	1568	1472	1423	1441	1463	1405	1485	1504	1537	1588	1612	1453	1503	1407	1477	1284
1105	1170	1261	1232	1246	1282	1310	1314	1322	1338	1321	1389	1390	1347	1470	1473	1464	1421	1407	1509	1418	1489	1483	1429	1481	1455	1554	1571	1596	1610	1637	1567	1566	1519	1508	1462	1438	1437	1527	1491	1487	1525	1534	1529	1547	1465	1425	1565	1459	1336
1235	1269	1360	1375	1407	1362	1360	1391	1457	1416	1314	1369	1358	1428	1377	1428	1418	1395	1400	1452	1488	1389	1493	1523	1476	1507	1517	1549	1516	1632	1462	1605	1534	1551	1507	1530	1443	1524	1500	1496	1465	1451	1540	1526	1598	1576	1475	1521	1419	1404
1355	1404	1522	1543	1450	1486	1448	1393	1430	1382	1436	1384	1410	1393	1418	1427	1423	1379	1335	1385	1357	1414	1522	1507	1467	1438	1420	1489	1472	1517	1512	1495	1463	1568	1563	1547	1454	1463	1515	1495	1418	1453	1543	1447	1486	1493	1516	1474	1418	1332
1402	1477	1442	1425	1445	1431	1506	1420	1408	1405	1438	1435	1493	1434	1443	1383	1406	1490	1458	1434	1364	1346	1439	1422	1431	1444	1394	1418	1512	1550	1544	1585	1534	1531	1504	1387	1436	1403	1470	1470	1520	1603	1531	1488	1372	1445	1491	1438	1441	1451
1329	1438	1450	1468	1414	1444	1450	1411	1358	1472	1451	1473	1511	1478	1513	1467	1464	1484	1480	1396	1370	1345	1436	1409	1488	1487	1494	1532	1591	1575	1524	1518	1482	1543	1508	1450	1448	1437	1444	1565	1483	1511	1476	1468	1453	1496	1462	1536	1400	1436
1438	1472	1473	1429	1499	1477	1488	1487	1487	1483	1463	1481	1460	1381	1500	1497	1462	1447	1429	1483	1473	1491	1517	1590	1506	1566	1525	1600	1509	1552	1544	1448	1530	1479	1440	1496	1383	1496	1502	1487	1525	1550	1515	1479	1459	1554	1513	1419	1423	1474
1537	1481	1468	1527	1445	1535	1518	1490	1576	1476	1468	1388	1383	1449	1387	1508	1519	1522	1490	1545	1478	1487	1525	1528	1610	1605	1576	1530	1519	1479	1504	1538	1567	1553	1556	1549	1458	1482	1477	1608	1582	1502	1582	1606	1607	1593	1608	1524	1376	1532
1417	1444	1497	1531	1435	1440	1541	1485	1564	1463	1434	1222	1343	1422	1455	1563	1515	1500	1543	1573	1513	1477	1503	1502	1508	1528	1549	1573	1511	1552	1579	1576	1569	1563	1561	1540	1440	1474	1499	1583	1597	1583	1581	1593	1694	1632	1635	1509	1583	1441
1410	1478	1424	1487	1421	1490	1495	1504	1446	1361	1350	1376	1399	1398	1444	1513	1524	1496	1520	1469	1467	1442	1455	1433	1472	1487	1538	1531	1615	1534	1587	1567	1551	1535	1578	1540	1473	1581	1535	1551	1578	1653	1592	1586	1627	1589	1630	1600	1490	1443
1313	1426	1431	1437	1447	1467	1544	1421	1463	1375	1396	1337	1444	1442	1536	1479	1469	1451	1504	1464	1336	1423	1489	1399	1491	1501	1512	1495	1514	1508	1611	1575	1535	1488	1503	1499	1520	1495	1501	1619	1541	1530	1567	1608	1620	1634	1563	1612	1508	1524
1381	1382	1404	1476	1464	1511	1524	1517	1462	1460	1492	1435	1403	1440	1477	1444	1530	1420	1485	1450	1370	1430	1411	1487	1507	1552	1473	1505	1584	1625	1589	1667	1621	1616	1528	1530	1469	1456	1460	1466	1455	1501	1551	1515	1596	1630	1651	1575	1621	1541
1321	1464	1468	1484	1541	1513	1559	1507	1476	1529	1394	1436	1445	1441	1413	1481	1506	1477	1519	1523	1490	1482	1400	1423	1483	1521	1452	1510	1611	1544	1590	1685	1702	1603	1470	1509	1467	1424	1497	1518	1545	1498	1521	1585	1631	1639	1608	1632	1726	1533
1274	1408	1411	1440	1540	1530	1549	1507	1492	1417	1425	1417	1462	1420	1442	1505	1439	1553	1514	1472	1412	1462	1458	1509	1485	1540	1489	1487	1658	1608	1586	1586	1602	1597	1462	1476	1539	1494	1541	1456	1492	1493	1480	1490	1522	1625	1642	1728	1631	1592
1319	1423	1372	1418	1477	1495	1434	1471	1423	1412	1332	1390	1432	1468	1500	1438	1462	1515	1460	1494	1503	1517	1484	1454	1478	1373	1500	1551	1565	1540	1593	1677	1584	1536	1492	1480	1534	1505	1512	1557	1460	1467	1504	1519	1549	1572	1655	1649	1632	1603
1380	1368	1333	1448	1377	1413	1463	1432	1428	1352	1360	1353	1419	1462	1403	1366	1440	1490	1402	1526	1427	1499	1455	1386	1428	1432	1365	1485	1531	1485	1579	1577	1537	1539	1548	1473	1460	1412	1449	1527	1456	1485	1515	1437	1492	1514	1555	1569	1630	1581
1285	1349	1345	1416	1411	1499	1439	1404	1385	1455	1418	1444	1480	1466	1461	1429	1417	1426	1434	1434	1451	1438	1437	1431	1402	1444	1481	1474	1471	1472	1547	1509	1503	1453	1422	1488	1515	1345	1376	1387	1309	1394	1402	1383	1477	1497	1585	1467	1456	1555
1276	1345	1407	1435	1447	1446	1535	1470	1505	1403	1449	1534	1458	1433	1456	1454	1374	1428	1439	1480	1499	1415	1333	1514	1442	1407	1445	1428	1468	1500	1561	1460	1505	1456	1506	1492	1462	1380	1380	1301	1401	1382	1350	1268	1448	1443	1407	1536	1406	1503
1382	1372	1432	1496	1492	1492	1459	1454	1454	1470	1408	1501	1512	1508	1493	1415	1366	1382	1386	1437	1524	1501	1450	1452	1547	1505	1550	1433	1461	1472	1425	1462	1464	1432	1442	1407	1396	1376	1384	1335	1351	1306	1299	1400	1406	1482	1484	1409	1371	1510
1292	1331	1389	1359	1491	1528	1533	1519	1516	1534	1523	1513	1447	1449	1423	1406	1333	1382	1492	1493	1476	1404	1376	1460	1375	1431	1385	1409	1406	1446	1460	1479	1426	1413	1447	1544	1436	1384	1375	1370	1431	1292	1358	1412	1377	1310	1420	1377	1421	1414
1258	1303	1357	1469	1400	1464	1488	1481	1513	1469	1465	1531	1502	1471	1393	1451	1484	1415	1526	1423	1388	1419	1353	1364	1366	1338	1417	1448	1480	1449	1450	1510	1381	1419	1380	1442	1445	1485	1404	1368	1293	1391	1362	1459	1409	1356	1335	1378	1382	1507
1303	1307	1296	1374	1425	1375	1416	1467	1437	1576	1517	1538	1541	1548	1443	1537	1369	1437	1454	1534	1471	1420	1367	1396	1392	1314	1352	1469	1482	1486	1484	1477	1514	1406	1429	1350	1323	1358	1365	1360	1389	1375	1409	1423	1446	1423	1462	1459	1449	1472
1277	1334	1333	1358	1396	1403	1453	1541	1469	1511	1555	1527	1610	1522	1494	1457	1515	1405	1517	1433	1459	1423	1412	1376	1373	1416	1484	1455	1552	1442	1427	1479	1524	1449	1408	1340	1341	1339	1339	1313	1274	1375	1425	1423	1423	1438	1479	1444	1423	1412
1265	1281	1304	1300	1325	1392	1391	1419	1525	1514	1436	1504	1522	1518	1566	1567	1360	1482	1432	1455	1446	1376	1330	1430	1354	1367	1406	1390	1446	1404	1506	1472	1469	1482	1432	1328	1326	1301	1249	1272	1238	1327	1356	1387	1418	1468	1460	1501	1447	1392
1275	1270	1346	1411	1430	1412	1495	1542	1532	1485	1558	1499	1587	1485	1496	1494	1500	1323	1447	1465	1354	1326	1353	1355	1332	1356	1376	1335	1362	1432	1403	1432	1548	1520	1382	1328	1344	1305	1287	1234	1327	1297	1293	1370	1360	1424	1426	1443	1355	1352
1271	1364	1404	1381	1467	1529	1442	1464	1532	1528	1530	1501	1467	1474	1391	1430	1391	1417	1393	1317	1402	1361	1341	1338	1353	1280	1271	1325	1343	1335	1462	1464	1496	1423	1389	1314	1331	1307	1290	1277	1250	1259	1291	1343	1348	1326	1412	1350	1352	1371
1415	1410	1444	1414	1406	1439	1482	1540	1529	1454	1417	1379	1401	1359	1414	1309	1329	1305	1409	1388	1318	1404	1340	1392	1346	1265	1247	1264	1311	1379	1407	1375	1397	1451	1279	1383	1319	1381	1341	1341	1318	1349	1258	1403	1383	1392	1407	1431	1366	1337
1384	1393	1448	1391	1414	1460	1513	1549	1561	1562	1528	1476	1377	1317	1307	1316	1333	1334	1348	1384	1400	1332	1327	1364	1310	1282	1253	1323	1336	1394	1334	1293	1327	1274	1237	1274	1282	1339	1292	1433	1391	1352	1383	1399	1356	1427	1364	1342	1337	1290
1294	1340	1311	1382	1380	1487	1545	1547	1668	1544	1488	1472	1427	1425	1336	1369	1271	1310	1274	1328	1359	1373	1363	1264	1314	1267	1330	1283	1330	1248	1308	1327	1296	1259	1283	1232	1324	1258	1358	1355	1366	1322	1353	1357	1333	1288	1364	1329	1295	1290
1347	1375	1408	1408	1456	1497	1480	1460	1580	1569	1541	1497	1373	1277	1346	1278	1265	1281	1298	1265	1307	1248	1256	1306	1184	1233	1364	1349	1347	1285	1324	1386	1355	1267	1203	1212	1215	1240	1231	1224	1370	1273	1252	1293	1293	1263	1283	1211	1242	1234
1351	1429	1356	1427	1435	1468	1468	1493	1489	1567	1511	1436	1550	1382	1381	1320	1283	1356	1355	1312	1293	1292	1283	1301	1221	1280	1307	1251	1298	1332	1400	1373	1261	1320	1224	1200	1226	1338	1255	1265	1256	1266	1358	1198	1275	1260	1276	1201	1181	1201
1382	1418	1499	1527	1427	1527	1540	1575	1532	1527	1499	1449	1499	1354	1345	1325	1327	1373	1353	1283	1266	1202	1307	1213	1277	1277	1319	1241	1340	1342	1270	1302	1317	1370	1339	1297	1226	1283	1280	1289	1323	1204	1301	1272	1262	1256	1242	1243	1180	1177
1531	1476	1527	1557	1491	1597	1536	1582	1552	1500	1557	1537	1415	1375	1371	1354	1356	1362	1345	1313	1267	1242	1342	1243	1225	1319	1182	1292	1240	1305	1345	1447	1269	1335	1316	1338	1252	1306	1253	1223	1257	1265	1195	1218	1316	1261	1265	1267	1215	1241
1548	1509	1481	1527	1614	1601	1603	1591	1589	1614	1511	1488	1518	1495	1414	1364	1441	1347	1319	1304	1342	1261	1282	1203	1274	1293	1253	1232	1285	1271	1364	1449	1411	1567	1437	1335	1369	1344	1337	1362	1218	1331	1314	1234	1287	1299	1216	1306	1237	1177
1457	1573	1551	1521	1504	1558	1635	1579	1516	1535	1560	1515	1500	1454	1411	1454	1427	1305	1305	1252	1288	1310	1291	1341	1311	1311	1307	1304	1344	1377	1499	1469	1485	1524	1427	1447	1399	1385	1431	1357	1293	1333	1343	1403	1339	1381	1318	1347	1236	1265
1436	1445	1520	1521	1566	1531	1604	1540	1582	1545	1524	1464	1516	1333	1394	1439	1388	1318	1363	1282	1325	1225	1418	1316	1332	1378	1354	1396	1395	1432	1376	1460	1467	1455	1449	1482	1439	1474	1425	1407	1430	1395	1405	1440	1411	1406	1368	1356	1369	1282
1394	1493	1484	1433	1576	1520	1599	1604	1543	1580	1482	1524	1437	1434	1399	1398	1331	1320	1332	1252	1234	1301	1312	1298	1299	1285	1430	1358	1322	1432	1504	1444	1516	1486	1389	1476	1490	1404	1479	1534	1482	1475	1374	1418	1448	1473	1453	1424	1433	1307
1405	1460	1500	1543	1498	1556	1632	1603	1544	1549	1514	1462	1413	1375	1443	1364	1363	1228	1284	1200	1251	1222	1336	1314	1257	1257	1294	1249	1403	1351	1471	1438	1564	1490	1529	1484	1557	1500	1518	1513	1423	1445	1410	1470	1353	1450	1390	1441	1366	1354
1434	1530	1498	1503	1598	1633	1639	1551	1592	1571	1494	1468	1468	1436	1319	1315	1361	1272	1205	1179	1247	1270	1244	1271	1285	1200	1322	1323	1299	1339	1387	1483	1506	1481	1476	1476	1479	1542	1503	1451	1417	1427	1463	1433	1396	1419	1411	1366	1503	1470
1506	1540	1560	1614	1598	1598	1636	1599	1572	1534	1472	1471	1514	1439	1454	1311	1278	1202	1225	1221	1206	1335	1240	1150	1239	1235	1292	1343	1405	1407	1410	1574	1445	1500	1478	1399	1482	1474	1504	1444	1477	1563	1488	1391	1364	1408	1451	1479	1416	1397
1529	1626	1637	1696	1712	1738	1691	1662	1666	1490	1527	1481	1466	1487	1447	1328	1317	1240	1170	1247	1262	1215	1313	1268	1308	1362	1332	1374	1380	1433	1508	1537	1511	1478	1498	1431	1478	1402	1397	1464	1419	1482	1469	1424	1492	1472	1527	1512	1403	1375
1591	1693	1650	1726	1712	1745	1682	1557	1582	1501	1468	1531	1483	1444	1379	1340	1309	1237	1291	1243	1340	1230	1356	1320	1368	1342	1361	1418	1381	1416	1396	1511	1515	1454	1487	1484	1458	1470	1365	1446	1457	1462	1450	1463	1558	1495	1484	1485	1498	1325
1581	1648	1749	1630	1708	1711	1667	1685	1589	1488	1466	1455	1402	1479	1387	1360	1300	1216	1337	1352	1336	1338	1353	1343	1362	1375	1430	1475	1512	1508	1410	1517	1515	1529	1508	1451	1502	1348	1431	1463	1414	1494	1478	1460	1487	1524	1488	1432	1358	1282
1585	1715	1742	1809	1884	1787	1767	1669	1565	1500	1465	1468	1388	1343	1337	1308	1300	1281	1274	1325	1349	1428	1364	1387	1333	1369	1457	1424	1479	1577	1518	1493	1517	1473	1503	1483	1558	1552	1509	1438	1438	1482	1540	1572	1579	1515	1447	1419	1357	1386
1578	1701	1763	1824	1723	1794	1719	1680	1759	1619	1563	1469	1439	1361	1368	1294	1299	1336	1336	1351	1358	1347	1275	1395	1332	1383	1418	1504	1504	1422	1444	1481	1533	1482	1485	1512	1495	1452	1464	1392	1460	1499	1627	1521	1539	1429	1496	1392	1468	1396
1607	1701	1735	1748	1804	1818	1839	1787	1767	1706	1563	1536	1452	1416	1322	1257	1274	1269	1292	1271	1361	1299	1384	1331	1317	1283	1393	1423	1415	1376	1465	1491	1483	1514	1515	1498	1475	1452	1422	1404	1531	1551	1533	1522	1528	1494	1378	1415	1385	1362
1682	1703	1781	1806	1856	1810	1759	1794	1629	1620	1568	1542	1430	1420	1280	1359	1316	1349	1321	1308	1290	1303	1321	1252	1319	1351	1313	1331	1413	1438	1443	1417	1488	1358	1426	1507	1467	1471	1483	1350	1486	1491	1516	1496	1460	1426	1450	1361	1330	1427
1629	1678	1739	1859	1812	1789	1792	1728	1677	1615	1538	1561	1490	1341	1424	1362	1275	1327	1368	1249	1251	1302	1286	1245	1365	1382	1385	1338	1424	1320	1393	1362	1375	1389	1354	1375	1556	1492	1400	1425	1420	1516	1513	1508	1385	1505	1443	1398	1366	1427
1650	1739	1762	1837	1815	1784	1737	1726	1630	1654	1529	1475	1410	1480	1434	1400	1342	1394	1401	1365	1345	1355	1407	1452	1330	1340	1329	1406	1444	1367	1387	1388	1359	1395	1368	1473	1439	1506	1388	1472	1478	1494	1522	1587	1485	1492	1489	1451	1421	1445
1605	1796	1804	1813	1875	1884	1758	1687	1705	1545	1631	1500	1471	1426	1427	1427	1344	1438	1373	1462	1413	1389	1313	1358	1413	1359	1375	1423	1363	1425	1351	1445	1492	1469	1405	1427	1480	1479	1481	1465	1557	1451	1520	1565	1575	1406	1506	1474	1562	1518
1645	1801	1841	1853	1918	1887	1818	1742	1715	1595	1535	1506	1499	1414	1423	1362	1334	1338	1314	1361	1330	1396	1425	1364	1425	1393	1405	1388	1408	1448	1470	1426	1412	1453	1474	1437	1400	1444	1436	1530	1511	1489	1460	1487	1463	1518	1453	1514	1498	1491
1706	1783	1898	1946	1942	1924	1924	1812	1762	1675	1640	1551	1482	1418	1369	1341	1405	1324	1278	1319	1324	1371	1430	1447	1382	1370	1379	1375	1416	1417	1417	1431	1507	1536	1413	1553	1466	1444	1451	1398	1433	1454	1440	1449	1490	1500	1501	1408	1468	1446
1550	1800	1895	1977	1908	2037	1935	1883	1913	1777	1586	1578	1572	1478	1512	1381	1413	1282	1349	1354	1292	1403	1416	1380	1397	1376	1293	1381	1356	1343	1427	1447	1502	1476	1486	1490	1564	1501	1375	1423	1433	1453	1484	1502	1455	1432	1432	1461	1429	1366
1578	1782	1921	1895	1936	1976	1912	1892	1893	1735	1644	1557	1522	1525	1508	1402	1359	1354	1354	1351	1353	1366	1394	1462	1376	1315	1316	1326	1308	1396	1442	1501	1482	1418	1420	1483	1492	1444	1441	1411	1384	1348	1477	1463	1471	1486	1373	1388	1442	1310
1795	1798	1791	1872	1852	1966	1845	1873	1758	1768	1628	1618	1561	1501	1429	1377	1311	1337	1255	1265	1352	1279	1409	1355	1346	1370	1373	1387	1403	1359	1477	1526	1481	1517	1482	1465	1430	1418	1374	1405	1364	1445	1348	1434	1416	1419	1416	1346	1370	1260
1759	1827	1807	1885	1818	1742	1798	1785	1703	1650	1598	1577	1559	1548	1474	1425	1366	1348	1401	1294	1329	1274	1432	1338	1327	1290	1303	1304	1454	1412	1449	1465	1428	1403	1498	1316	1357	1371	1400	1322	1306	1416	1353	1359	1397	1325	1292	1339	1332	1312
1675	1889	1861	1870	1860	1854	1750	1712	1726	1649	1595	1562	1573	1546	1547	1497	1461	1408	1430	1319	1350	1360	1370	1300	1289	1309	1346	1344	1372	1438	1533	1442	1426	1448	1364	1362	1269	1310	1338	1347	1360	1338	1385	1415	1405	1409	1329	1277	1392	1275
1760	1888	1876	1883	1893	1873	1826	1851	1799	1675	1681	1697	1585	1601	1476	1556	1563	1473	1423	1416	1311	1353	1316	1288	1402	1281	1359	1348	1411	1397	1491	1487	1411	1381	1273	1249	1357	1337	1352	1316	1274	1310	1397	1396	1393	1341	1314	1339	1307	1318
1649	1731	1821	1946	1910	1890	1956	1845	1759	1742	1682	1708	1640	1572	1494	1532	1457	1463	1418	1405	1337	1393	1326	1334	1276	1301	1376	1386	1416	1398	1395	1472	1412	1415	1302	1355	1402	1307	1351	1350	1361	1364	1429	1428	1451	1393	1436	1365	1410	1388
1643	1723	1816	1817	1920	1908	1917	1816	1852	1724	1719	1664	1576	1515	1464	1457	1450	1471	1438	1400	1390	1304	1372	1438	1347	1424	1369	1351	1373	1406	1384	1414	1393	1342	1292	1343	1371	1384	1369	1341	1318	1340	1428	1413	1481	1430	1475	1446	1391	1426
1424	1563	1695	1652	1711	1804	1914	1794	1811	1768	1647	1624	1506	1479	1380	1406	1362	1443	1424	1391	1411	1440	1361	1362	1394	1358	1337	1402	1394	1353	1393	1366	1389	1394	1437	1401	1424	1413	1383	1416	1423	1383	1435	1421	1472	1450	1433	1474	1393	1436
1476	1429	1597	1583	1714	1772	1679	1762	1715	1725	1568	1630	1440	1528	1441	1360	1416	1384	1407	1351	1347	1429	1396	1325	1423	1290	1302	1327	1395	1398	1381	1416	1496	1400	1395	1381	1423	1437	1388	1402	1378	1386	1429	1482	1437	1409	1375	1423	1451	1396
1558	1528	1519	1662	1724	1764	1755	1787	1706	1640	1574	1678	1584	1497	1509	1493	1457	1479	1431	1350	1341	1387	1356	1360	1438	1358	1348	1355	1319	1359	1465	1446	1409	1395	1409	1359	1432	1493	1377	1467	1412	1397	1405	1430	1328	1338	1368	1346	1364	1374
1692	1757	1734	1824	1739	1835	1836	1727	1714	1678	1677	1671	1531	1566	1576	1521	1442	1474	1442	1378	1344	1315	1360	1409	1439	1359	1341	1309	1295	1464	1466	1462	1460	1406	1469	1461	1461	1397	1412	1341	1381	1496	1319	1352	1359	1289	1292	1368	1358	1299
1799	1833	1717	1872	1844	1948	1950	1883	1960	1811	1727	1682	1593	1599	1529	1561	1476	1444	1421	1407	1443	1301	1384	1307	1425	1391	1375	1380	1343	1449	1410	1436	1462	1443	1412	1401	1375	1393	1417	1391	1417	1337	1356	1295	1344	1373	1226	1342	1341	1339
1716	1710	1768	1759	1868	1863	1954	1993	1917	1889	1660	1737	1678	1545	1650	1632	1590	1573	1514	1464	1407	1368	1419	1392	1475	1481	1421	1380	1375	1436	1523	1548	1434	1425	1338	1308	1327	1367	1368	1419	1402	1377	1407	1350	1280	1336	1419	1384	1352	1326
1603	1686	1724	1748	1916	1704	1872	1888	1788	1830	1795	1802	1745	1605	1743	1581	1627	1567	1525	1442	1491	1377	1471	1412	1493	1406	1484	1433	1497	1440	1516	1524	1474	1444	1356	1412	1366	1369	1385	1310	1404	1395	1364	1326	1406	1377	1416	1416	1434	1380
1555	1543	1606	1709	1767	1815	1746	1824	1796	1771	1778	1793	1818	1736	1687	1722	1677	1541	1502	1507	1416	1536	1514	1479	1538	1444	1338	1434	1443	1469	1444	1404	1500	1442	1377	1405	1348	1389	1397	1404	1334	1414	1400	1321	1334	1434	1372	1413	1435	1429
1607	1640	1576	1737	1742	1789	1776	1886	1862	1735	1823	1814	1766	1797	1882	1764	1624	1668	1670	1585	1472	1576	1517	1558	1471	1466	1399	1463	1440	1513	1484	1515	1493	1478	1327	1415	1463	1452	1377	1428	1325	1346	1387	1391	1381	1404	1406	1389	1453	1500
1574	1573	1549	1676	1701	1764	1728	1748	1833	1881	1817	1753	1842	1828	1807	1739	1696	1680	1656	1573	1596	1570	1624	1578	1547	1530	1565	1430	1406	1509	1528	1444	1482	1398	1392	1495	1409	1461	1450	1408	1352	1393	1438	1381	1302	1356	1462	1470	1471	1509
1520	1584	1643	1639	1712	1677	1755	1770	1750	1783	1851	1838	1888	1829	1858	1753	1779	1648	1755	1712	1651	1612	1631	1666	1641	1661	1582	1490	1540	1518	1478	1475	1406	1461	1459	1498	1406	1450	1419	1437	1441	1421	1424	1399	1450	1447	1473	1533	1516	1526
1633	1656	1629	1687	1675	1708	1739	1590	1685	1670	1803	1846	1942	1883	1897	1894	1901	1717	1707	1740	1609	1683	1622	1663	1621	1541	1589	1527	1516	1522	1557	1495	1472	1579	1412	1495	1441	1435	1445	1389	1380	1480	1442	1466	1495	1495	1527	1527	1495	1466
1626	1635	1687	1658	1691	1675	1721	1682	1740	1713	1838	1978	1936	1945	1945	1820	1935	1801	1825	1788	1785	1689	1715	1680	1627	1631	1596	1542	1541	1549	1545	1488	1470	1508	1469	1484	1487	1420	1427	1511	1439	1499	1524	1467	1576	1518	1555	1536	1564	1559
1576	1649	1664	1705	1735	1719	1726	1768	1784	1744	1785	1874	1966	1949	1972	1845	1806	1777	1786	1816	1800	1796	1741	1653	1716	1632	1584	1570	1501	1584	1537	1517	1438	1494	1436	1428	1497	1478	1441	1463	1462	1565	1495	1530	1586	1567	1591	1522	1585	1572
1632	1636	1759	1581	1683	1745	1837	1784	1787	1811	1894	1927	1896	1995	1877	1737	1793	1822	1786	1805	1759	1764	1696	1770	1698	1637	1638	1594	1552	1548	1526	1498	1529	1545	1459	1392	1468	1447	1434	1506	1462	1602	1563	1607	1550	1610	1590	1520	1492	1482
1596	1625	1698	1770	1698	1748	1890	1909	1788	1832	1964	1882	1966	1996	1857	1867	1748	1758	1809	1719	1696	1707	1742	1644	1764	1673	1589	1605	1582	1596	1603	1583	1605	1561	1498	1473	1418	1439	1378	1518	1446	1572	1592	1580	1630	1611	1602	1591	1539	1558
1679	1650	1711	1730	1774	1766	1754	1881	1759	1770	1855	1898	1868	1920	1989	1851	1782	1807	1790	1754	1645	1753	1662	1717	1719	1692	1705	1643	1581	1773	1651	1677	1739	1637	1581	1564	1518	1506	1458	1521	1483	1549	1581	1600	1720	1526	1594	1505	1570	1537
1556	1691	1658	1639	1580	1725	1706	1681	1753	1818	1784	1884	1816	1871	1880	1838	1750	1865	1755	1723	1707	1757	1760	1756	1662	1741	1684	1705	1698	1749	1774	1732	1624	1660	1599	1572	1583	1633	1513	1550	1561	1579	1660	1646	1606	1613	1590	1553	1612	1511
1550	1590	1535	1593	1442	1601	1577	1654	1702	1693	1757	1753	1831	1775	1805	1845	1819	1738	1715	1733	1676	1671	1735	1746	1736	1705	1755	1663	1726	1735	1679	1738	1693	1606	1603	1593	1595	1532	1618	1616	1636	1657	1623	1713	1770	1645	1667	1596	1535	1591
1547	1509	1523	1545	1488	1469	1547	1557	1720	1772	1706	1794	1815	1779	1875	1843	1710	1754	1712	1700	1642	1701	1785	1698	1738	1741	1743	1821	1681	1744	1737	1639	1706	1601	1667	1578	1642	1525	1720	1676	1742	1701	1667	1664	1726	1711	1712	1635	1564	1628
1594	1529	1405	1505	1484	1492	1491	1620	1643	1743	1781	1743	1778	1763	1822	1688	1645	1660	1694	1637	1625	1655	1728	1716	1732	1793	1754	1776	1683	1740	1693	1735	1659	1676	1646	1663	1675	1610	1647	1728	1704	1753	1827	1698	1677	1726	1640	1653	1608	1696
1643	1516	1540	1459	1437	1481	1527	1543	1558	1750	1699	1714	1728	1726	1796	1768	1646	1626	1617	1545	1645	1704	1700	1661	1724	1729	1737	1624	1764	1714	1732	1699	1578	1587	1613	1515	1611	1639	1633	1653	1715	1731	1867	1735	1722	1730	1762	1744	1713	1688
1716	1587	1518	1516	1492	1469	1504	1560	1576	1612	1579	1677	1664	1697	1647	1660	1589	1597	1642	1523	1597	1644	1609	1702	1712	1751	1713	1728	1754	1749	1656	1696	1611	1644	1631	1570	1634	1685	1687	1692	1671	1726	1704	1754	1665	1713	1776	1708	1776	1723
1662	1597	1550	1432	1478	1534	1553	1605	1545	1507	1575	1613	1663	1610	1610	1657	1546	1612	1583	1559	1620	1622	1660	1676	1722	1694	1735	1754	1777	1691	1757	1716	1655	1596	1693	1668	1641	1696	1635	1725	1598	1626	1709	1654	1661	1698	1778	1761	1815	1774
1565	1594	1581	1446	1506	1598	1612	1584	1556	1568	1514	1534	1522	1616	1622	1516	1575	1525	1611	1543	1628	1644	1689	1782	1756	1742	1694	1690	1719	1809	1761	1765	1714	1725	1711	1685	1677	1669	1698	1540	1524	1538	1639	1594	1697	1723	1748	1661	1791	1641
1771	1586	1642	1574	1650	1610	1612	1551	1626	1522	1617	1545	1616	1606	1593	1569	1544	1580	1573	1525	1544	1652	1639	1756	1864	1756	1795	1793	1733	1818	1722	1810	1781	1714	1683	1656	1646	1772	1657	1599	1590	1566	1606	1616	1612	1659	1698	1680	1790	1691
1764	1692	1644	1604	1574	1669	1584	1599	1528	1588	1547	1599	1579	1692	1643	1621	1620	1601	1585	1609	1552	1606	1790	1608	1772	1865	1712	1755	1814	1712	1676	1713	1647	1669	1621	1632	1653	1590	1638	1665	1656	1689	1651	1662	1678	1732	1739	1766	1749	1730
1851	1789	1698	1570	1660	1580	1551	1584	1635	1673	1623	1599	1655	1616	1689	1678	1624	1654	1666	1579	1565	1643	1681	1692	1744	1735	1761	1698	1776	1703	1701	1723	1581	1707	1641	1519	1655	1608	1678	1718	1653	1719	1667	1773	1722	1737	1726	1733	1842	1704
1964	1862	1807	1673	1545	1564	1532	1590	1596	1634	1674	1681	1673	1689	1815	1809	1775	1798	1694	1693	1668	1665	1727	1687	1651	1647	1602	1782	1714	1715	1664	1683	1661	1603	1589	1630	1542	1646	1690	1623	1657	1658	1681	1731	1742	1862	1706	1762	1666	1749
1973	1912	1735	1714	1529	1513	1596	1482	1542	1620	1666	1659	1701	1749	1850	1750	1723	1693	1674	1594	1670	1665	1577	1652	1674	1670	1612	1628	1630	1715	1630	1578	1617	1557	1625	1579	1551	1598	1604	1607	1520	1659	1610	1696	1706	1666	1701	1701	1665	1662
1863	1842	1754	1656	1546	1513	1457	1498	1542	1459	1537	1535	1555	1603	1608	1667	1681	1638	1563	1596	1609	1572	1584	1587	1549	1624	1651	1637	1644	1737	1572	1707	1539	1583	1578	1594	1602	1559	1571	1581	1561	1595	1627	1659	1699	1670	1608	1694	1624	1626
1812	1819	1747	1620	1477	1416	1439	1371	1296	1381	1430	1490	1486	1563	1583	1515	1652	1562	1605	1594	1585	1613	1603	1549	1612	1598	1625	1666	1608	1623	1665	1590	1705	1720	1616	1613	1586	1574	1606	1643	1631	1591	1672	1705	1541	1587	1651	1640	1663	1615
1876	1790	1724	1572	1477	1348	1358	1308	1325	1403	1405	1451	1546	1549	1549	1674	1595	1579	1644	1542	1525	1596	1587	1611	1548	1598	1587	1567	1612	1651	1739	1671	1749	1611	1621	1671	1640	1660	1691	1678	1582	1647	1608	1589	1651	1653	1622	1526	1529	1613
1864	1834	1791	1551	1494	1400	1402	1333	1320	1397	1475	1489	1607	1579	1594	1697	1614	1632	1674	1631	1525	1589	1633	1610	1601	1579	1651	1582	1634	1628	1639	1782	1722	1650	1715	1605	1659	1737	1625	1766	1707	1621	1687	1599	1603	1543	1595	1614	1636	1684
2007	1864	1778	1645	1515	1419	1445	1329	1438	1562	1545	1601	1703	1722	1661	1727	1756	1759	1738	1687	1641	1618	1614	1628	1623	1585	1613	1577	1551	1662	1639	1649	1764	1765	1677	1662	1727	1764	1717	1675	1648	1623	1582	1641	1643	1661	1658	1609	1772	1646
2015	1882	1752	1646	1546	1573	1511	1459	1441	1514	1594	1645	1759	1725	1796	1768	1749	1710	1765	1783	1657	1731	1681	1594	1647	1671	1649	1523	1602	1669	1602	1669	1675	1700	1650	1663	1661	1683	1744	1681	1658	1625	1601	1569	1558	1605	1644	1668	1648	1699
1891	1899	1750	1740	1566	1570	1589	1459	1457	1578	1602	1738	1799	1750	1781	1771	1764	1826	1702	1642	1629	1650	1598	1655	1671	1646	1767	1590	1718	1627	1658	1664	1658	1603	1552	1588	1639	1647	1652	1621	1677	1620	1613	1609	1572	1700	1601	1703	1652	1683
1957	1871	1795	1697	1602	1525	1428	1444	1483	1578	1694	1690	1814	1794	1762	1795	1794	1776	1712	1687	1701	1593	1675	1610	1749	1689	1719	1666	1750	1714	1695	1714	1644	1643	1672	1539	1496	1614	1562	1602	1543	1644	1624	1601	1660	1668	1628	1608	1563	1676
2007	1921	1853	1740	1636	1567	1432	1450	1513	1558	1689	1664	1793	1826	1870	1798	1784	1720	1696	1699	1682	1605	1586	1633	1571	1694	1706	1715	1732	1662	1689	1615	1707	1674	1668	1606	1600	1564	1579	1552	1646	1718	1628	1777	1665	1743	1661	1673	1542	1537
1876	1926	1895	1681	1638	1561	1453	1390	1443	1441	1609	1710	1804	1914	1912	1827	1788	1815	1670	1778	1712	1620	1597	1546	1526	1651	1630	1704	1624	1581	1611	1693	1680	1752	1691	1564	1583	1640	1563	1641	1588	1605	1742	1642	1712	1742	1750	1662	1682	1600
1966	1995	1863	1657	1574	1458	1528	1453	1392	1503	1622	1632	1797	1814	1807	1818	1827	1853	1806	1736	1630	1572	1631	1546	1618	1667	1675	1622	1608	1655	1596	1678	1607	1543	1659	1538	1639	1489	1490	1535	1531	1599	1632	1538	1558	1673	1631	1630	1573	1654
2002	1877	1836	1630	1542	1550	1455	1392	1485	1477	1621	1789	1822	1802	1912	1899	1821	1814	1762	1679	1735	1694	1678	1641	1690	1593	1614	1623	1517	1579	1630	1667	1596	1594	1563	1488	1543	1499	1467	1501	1481	1563	1517	1553	1546	1679	1616	1686	1666	1571
1826	1820	1756	1671	1498	1511	1446	1512	1438	1576	1619	1726	1839	1837	1978	1884	1884	1766	1731	1723	1753	1708	1730	1624	1634	1575	1594	1639	1579	1576	1553	1516	1526	1507	1540	1483	1518	1567	1473	1475	1521	1544	1610	1553	1566	1618	1612	1585	1642	1678
1893	1891	1848	1623	1555	1507	1431	1451	1454	1538	1640	1700	1754	1841	1918	1874	1782	1724	1718	1674	1667	1665	1730	1639	1673	1681	1655	1664	1709	1555	1597	1569	1540	1559	1528	1570	1529	1518	1551	1587	1634	1552	1721	1691	1693	1643	1636	1678	1578	1615
1940	2037	1858	1710	1486	1468	1423	1347	1446	1461	1638	1664	1678	1810	1912	1770	1707	1705	1763	1660	1698	1626	1710	1653	1592	1662	1649	1658	1656	1726	1748	1705	1663	1680	1510	1571	1613	1587	1565	1670	1687	1768	1772	1752	1742	1674	1622	1733	1675	1614
1988	1975	1893	1641	1607	1459	1476	1457	1417	1543	1576	1704	1750	1811	1828	1826	1729	1719	1707	1685	1648	1768	1684	1663	1755	1663	1671	1766	1874	1780	1811	1747	1725	1661	1572	1629	1495	1564	1528	1566	1615	1686	1753	1684	1688	1651	1679	1665	1640	1555
1945	1980	1795	1670	1650	1471	1471	1366	1412	1554	1572	1703	1707	1896	1828	1837	1939	1804	1706	1640	1697	1778	1715	1731	1732	1731	1684	1723	1765	1806	1708	1754	1690	1616	1564	1539	1540	1540	1528	1519	1556	1664	1648	1672	1635	1625	1626	1667	1642	1623
1794	1871	1810	1643	1636	1484	1384	1348	1363	1506	1641	1647	1763	1869	1726	1784	1790	1726	1704	1615	1725	1717	1730	1798	1756	1713	1710	1712	1671	1654	1673	1572	1579	1655	1536	1455	1528	1422	1609	1548	1556	1600	1722	1723	1676	1715	1624	1647	1680	1600
1805	1864	1700	1710	1619	1406	1395	1345	1411	1406	1635	1653	1737	1857	1803	1800	1728	1681	1715	1580	1700	1683	1720	1661	1717	1709	1641	1690	1666	1577	1545	1658	1643	1538	1522	1458	1556	1521	1562	1586	1568	1605	1640	1745	1635	1743	1680	1771	1752	1665
1867	1828	1769	1666	1593	1552	1376	1354	1341	1440	1518	1596	1695	1731	1718	1751	1810	1781	1673	1662	1648	1746	1737	1708	1677	1684	1563	1651	1621	1612	1541	1534	1531	1601	1508	1573	1598	1643	1642	1585	1596	1701	1734	1670	1718	1720	1752	1748	1797	1771
1877	1938	1727	1662	1529	1541	1473	1368	1350	1469	1549	1604	1710	1611	1705	1690	1725	1674	1661	1692	1671	1730	1811	1725	1618	1600	1594	1573	1617	1635	1594	1598	1636	1536	1562	1569	1660	1731	1640	1650	1622	1744	1723	1708	1706	1731	1763	1836	1800	1777
1883	1910	1798	1676	1684	1525	1459	1452	1349	1408	1430	1554	1562	1585	1683	1696	1648	1660	1663	1569	1624	1670	1676	1656	1556	1641	1589	1653	1562	1638	1677	1660	1632	1626	1621	1636	1708	1737	1664	1702	1676	1697	1741	1674	1784	1655	1756	1826	1780	1808
1913	1908	1815	1680	1635	1488	1421	1346	1334	1511	1495	1500	1622	1643	1708	1689	1647	1616	1605	1590	1574	1599	1585	1595	1626	1619	1575	1515	1597	1612	1670	1664	1738	1688	1612	1626	1689	1798	1747	1678	1754	1720	1782	1784	1736	1791	1760	1767	1685	1820
1985	1857	1822	1731	1607	1545	1366	1305	1344	1503	1525	1460	1647	1632	1625	1667	1694	1635	1682	1653	1592	1671	1613	1572	1627	1651	1619	1603	1521	1606	1620	1762	1671	1631	1686	1615	1722	1690	1733	1659	1629	1717	1666	1691	1767	1765	1650	1763	1809	1726
1937	1952	1899	1721	1659	1532	1490	1405	1477	1446	1462	1468	1611	1715	1716	1702	1641	1693	1599	1660	1636	1605	1608	1568	1556	1613	1602	1671	1642	1655	1730	1714	1786	1749	1670	1695	1706	1697	1647	1703	1644	1687	1685	1756	1772	1763	1713	1758	1763	1701
1942	1925	1944	1731	1755	1611	1468	1450	1470	1461	1568	1560	1689	1672	1687	1624	1679	1630	1688	1783	1624	1591	1535	1506	1606	1592	1641	1634	1638	1807	1665	1801	1796	1765	1721	1676	1681	1639	1757	1659	1621	1604	1689	1721	1736	1748	1752	1702	1743	1719
1932	2016	1951	1800	1657	1618	1485	1525	1465	1483	1531	1552	1608	1591	1716	1634	1657	1676	1680	1637	1580	1549	1586	1684	1575	1583	1594	1609	1604	1662	1700	1765	1769	1744	1688	1610	1708	1753	1648	1600	1604	1546	1581	1611	1704	1659	1681	1657	1777	1682
2031	1958	1945	1751	1742	1691	1525	1477	1457	1544	1561	1603	1610	1715	1631	1634	1646	1646	1690	1583	1664	1636	1546	1572	1580	1528	1475	1482	1512	1611	1639	1681	1725	1681	1593	1669	1615	1674	1643	1677	1630	1642	1586	1618	1599	1646	1626	1727	1674	1726
1838	1963	1858	1771	1759	1659	1556	1483	1492	1501	1598	1546	1628	1591	1654	1621	1594	1708	1643	1652	1567	1604	1480	1525	1636	1537	1456	1497	1460	1542	1553	1613	1594	1617	1567	1618	1603	1631	1625	1681	1617	1573	1529	1640	1645	1544	1662	1638	1738	1763
1911	1892	1872	1788	1719	1643	1568	1537	1538	1498	1562	1570	1613	1657	1683	1675	1608	1671	1646	1653	1592	1558	1585	1579	1580	1558	1551	1525	1582	1519	1496	1579	1689	1514	1559	1608	1644	1619	1611	1561	1629	1569	1622	1618	1509	1563	1631	1649	1747	1778
1874	1854	1825	1769	1682	1682	1568	1489	1439	1490	1522	1555	1600	1600	1764	1734	1677	1721	1675	1655	1599	1610	1589	1663	1639	1580	1580	1548	1547	1605	1624	1507	1625	1586	1558	1587	1578	1629	1637	1596	1569	1605	1623	1525	1566	1524	1570	1590	1655	1681
1764	1858	1776	1752	1723	1635	1580	1477	1393	1484	1512	1525	1579	1707	1676	1795	1787	1806	1711	1697	1625	1602	1672	1678	1676	1692	1658	1660	1674	1632	1571	1622	1602	1640	1509	1565	1604	1536	1549	1627	1442	1435	1474	1481	1577	1550	1624	1610	1643	1636
1791	1852	1695	1608	1632	1619	1509	1432	1409	1543	1473	1544	1679	1677	1689	1747	1837	1735	1664	1649	1593	1576	1710	1726	1715	1670	1773	1790	1613	1751	1699	1677	1671	1539	1545	1535	1547	1573	1532	1515	1480	1519	1529	1621	1584	1703	1604	1716	1734	1615
1725	1772	1629	1555	1615	1647	1545	1412	1443	1462	1480	1561	1621	1614	1729	1723	1783	1776	1737	1609	1606	1587	1728	1706	1738	1857	1721	1760	1705	1716	1690	1698	1621	1626	1575	1495	1549	1558	1472	1529	1498	1565	1618	1666	1703	1739	1765	1761	1670	1667
1724	1703	1675	1619	1584	1549	1556	1480	1446	1555	1575	1613	1634	1652	1670	1674	1696	1622	1657	1659	1642	1639	1663	1683	1713	1777	1762	1750	1671	1806	1657	1763	1670	1635	1637	1580	1555	1530	1570	1548	1642	1619	1621	1674	1728	1812	1788	1690	1635	1734
1827	1816	1775	1655	1728	1628	1552	1445	1386	1513	1514	1622	1559	1662	1499	1660	1659	1647	1717	1578	1597	1712	1623	1700	1730	1731	1729	1747	1745	1806	1803	1741	1790	1662	1761	1623	1626	1723	1690	1547	1678	1664	1700	1721	1779	1756	1855	1771	1740	1805
1786	1790	1757	1695	1703	1639	1535	1494	1504	1432	1540	1547	1561	1576	1584	1718	1629	1630	1567	1580	1650	1624	1629	1684	1716	1780	1767	1738	1733	1702	1795	1813	1753	1756	1726	1679	1761	1644	1779	1735	1685	1722	1703	1741	1752	1813	1663	1859	1844	1806
1916	1816	1805	1712	1652	1663	1533	1472	1497	1517	1541	1537	1526	1611	1690	1653	1627	1646	1640	1657	1589	1610	1680	1703	1710	1719	1784	1746	1755	1792	1771	1829	1758	1753	1774	1732	1689	1851	1778	1737	1717	1702	1764	1704	1631	1657	1684	1825	1836	1810
1886	1861	1852	1747	1660	1597	1537	1493	1377	1469	1501	1593	1621	1636	1615	1677	1678	1770	1652	1607	1611	1619	1636	1700	1757	1712	1727	1740	1657	1774	1765	1764	1795	1814	1690	1689	1715	1768	1718	1723	1651	1716	1726	1732	1727	1666	1695	1745	1750	1730
1880	1933	1941	1838	1664	1673	1663	1499	1459	1559	1587	1592	1561	1676	1759	1719	1723	1794	1698	1556	1603	1573	1687	1755	1735	1731	1714	1722	1696	1755	1808	1828	1835	1727	1727	1665	1724	1700	1664	1625	1746	1741	1729	1676	1740	1781	1792	1813	1741	1684
1899	1905	1931	1850	1765	1695	1564	1523	1465	1582	1623	1640	1638	1756	1746	1749	1735	1777	1697	1610	1620	1580	1592	1669	1739	1715	1694	1749	1732	1735	1886	1706	1773	1787	1755	1645	1698	1723	1703	1634	1618	1703	1739	1728	1747	1699	1727	1780	1833	1814
1936	1826	1889	1773	1764	1649	1726	1559	1533	1571	1652	1667	1632	1725	1822	1805	1744	1648	1729	1558	1612	1522	1610	1675	1685	1632	1666	1675	1702	1647	1692	1691	1755	1629	1570	1552	1603	1546	1536	1568	1510	1554	1636	1683	1669	1725	1610	1699	1667	1638
1777	1780	1868	1720	1676	1633	1594	1543	1551	1606	1650	1603	1679	1802	1833	1709	1726	1673	1569	1535	1517	1561	1555	1537	1584	1571	1573	1519	1550	1644	1536	1538	1538	1589	1593	1543	1599	1516	1490	1440	1482	1492	1507	1569	1585	1514	1579	1624	1500	1556
1863	1884	1818	1774	1718	1630	1607	1588	1484	1528	1552	1586	1559	1619	1635	1587	1523	1488	1503	1513	1485	1497	1549	1573	1517	1533	1569	1612	1774	1664	1798	1716	1741	1708	1864	1744	1681	1706	1649	1678	1796	1805	1767	1713	1767	1680	1855	1807	1849	1760
1849	1914	1894	1835	1818	1706	1597	1541	1508	1493	1490	1417	1494	1445	1524	1554	1541	1571	1524	1624	1685	1740	1779	1778	1854	1781	1954	2013	2079	2130	2196	2243	2213	2277	2354	2272	2321	2298	2156	2237	2274	2305	2276	2238	2336	2403	2395	2349	2421	2380
1999	1996	1933	1847	1893	1821	1735	1656	1616	1574	1489	1588	1575	1591	1771	1724	1768	1872	1875	1938	2017	2224	2294	2266	2307	2358	2400	2480	2672	2605	2679	2738	2729	2828	2808	2862	2706	2697	2591	2779	2783	2663	2760	2743	2800	2877	2904	2880	2753	2707
1813	1906	1883	1883	1820	1746	1819	1681	1559	1686	1619	1795	1802	1882	1930	2056	2219	2269	2305	2419	2567	2605	2779	2570	2752	2841	2888	2922	2984	3035	2842	3029	3066	3014	3071	3077	3114	3036	2916	2840	2909	2787	2954	2864	3000	3085	3009	3014	2910	2772
1789	1773	1704	1624	1701	1658	1699	1666	1781	1795	1874	2005	2181	2229	2412	2475	2550	2626	2757	2724	2842	3040	3112	3052	3044	3250	3241	3190	3437	3308	3274	3182	3163	3132	3148	3096	3147	3173	3031	3138	3008	2946	2945	2954	2974	3029	3226	3030	3106	2874
1610	1609	1674	1550	1771	1730	1761	1847	1942	2020	2003	2106	2315	2532	2679	2647	3004	3004	3132	3169	3279	3505	3372	3461	3618	3640	3768	3764	3722	3796	3637	3627	3540	3535	3468	3472	3747	3640	3516	3383	3397	3392	3304	3387	3345	3301	3342	3425	3428	3336
1669	1676	1771	1743	1895	1949	1946	2095	2196	2173	2250	2323	2665	2589	2909	3066	3217	3461	3760	3821	3911	4033	4044	4274	4327	4403	4390	4582	4542	4671	4506	4422	4341	4440	4401	4423	4431	4379	4286	4235	4139	4168	4109	3827	4033	4035	4134	4270	4188	4011
1692	1784	1771	1923	1908	2087	2182	2297	2451	2371	2424	2518	2649	2904	2959	3311	3549	3669	4034	4197	4253	4431	4541	4506	4686	4921	4804	4922	5041	4951	4909	4875	4941	4931	4901	4877	4947	4763	4611	4598	4504	4416	4364	4362	4572	4512	4627	4565	4473	4370
1688	1690	1833	1819	1883	2100	2230	2300	2414	2480	2448	2583	2682	2755	2868	3152	3345	3457	3755	3725	3974	4051	4113	4229	4243	4425	4373	4394	4436	4603	4416	4467	4604	4643	4439	4499	4410	4227	4309	4203	4017	4104	3888	3972	4096	4213	4318	4261	3954	4073
1549	1642	1687	1630	1727	1928	2078	2161	2297	2355	2379	2541	2511	2676	2641	2792	2932	3059	3197	3355	3260	3436	3545	3462	3541	3677	3678	3800	3857	3959	3712	3670	3778	3824	3760	3674	3623	3514	3482	3542	3443	3471	3366	3424	3392	3491	3521	3465	3444	3410
1571	1678	1602	1686	1736	1877	1986	2108	2108	2169	2273	2367	2394	2455	2609	2778	2959	2886	2963	3099	3057	3247	3350	3419	3420	3560	3480	3567	3677	3679	3516	3511	3511	3563	3427	3394	3478	3504	3520	3504	3361	3313	3218	3322	3308	3204	3314	3227	3291	3185
1705	1877	1798	1837	1812	1848	1972	1836	1920	1969	2005	2102	2282	2337	2430	2597	2734	2701	2994	2961	2979	3055	3375	3577	3506	3561	3745	3619	3730	3743	3875	3751	3978	3821	3796	3874	3680	3840	3895	3958	3671	3741	3701	3569	3527	3505	3646	3467	3431	3432
1950	2011	1968	1952	1891	1822	1795	1762	1643	1693	1595	1715	1735	1929	2079	2183	2372	2446	2646	2684	2861	2929	3037	3251	3289	3371	3482	3477	3649	3699	3755	3919	3808	4018	3980	3855	3903	3915	4148	4156	4079	3987	4123	4009	4029	3923	3884	3957	4020	3821
1900	1998	1956	1862	1814	1726	1647	1518	1440	1497	1500	1426	1652	1690	1763	1808	1984	2006	2165	2243	2325	2399	2563	2635	2802	2911	2988	3061	3196	3286	3352	3528	3632	3832	3787	3728	3609	3750	3873	3959	3912	3940	3946	4005	4073	4009	4068	3845	4046	3880
1811	1824	1903	1714	1571	1604	1530	1372	1413	1419	1435	1557	1648	1760	1667	1774	1817	1778	1889	1971	1948	2073	2236	2382	2509	2450	2523	2623	2560	2828	2986	3050	3373	3443	3445	3361	3517	3466	3544	3687	3613	3581	3604	3618	3683	3845	3847	3848	3856	3714
1869	1839	1814	1582	1617	1452	1397	1351	1350	1366	1460	1611	1724	1790	1696	1767	1785	1853	1777	1859	1965	1995	2136	2373	2512	2394	2509	2579	2601	2781	2788	3085	3173	3269	3315	3461	3416	3477	3599	3509	3498	3650	3695	3697	3750	3576	3804	3694	3873	3839
1972	2010	1852	1776	1693	1584	1455	1413	1417	1357	1459	1494	1515	1703	1670	1704	1868	1894	1933	1995	2169	2261	2388	2537	2693	2606	2784	2784	2856	2988	3048	3207	3541	3547	3504	3581	3690	3883	3664	3809	3814	3899	3841	3835	4062	3960	3970	4030	3992	3866
1982	2096	2063	1884	1717	1765	1572	1549	1480	1405	1488	1578	1674	1850	1801	1877	2050	2168	2334	2282	2436	2471	2723	2931	3129	3203	3234	3204	3166	3493	3447	3563	3989	3894	3905	3931	3882	4058	3923	3968	3960	3866	3874	3876	4046	4098	4069	4097	4054	3843
1951	1885	1950	1837	1788	1743	1621	1644	1529	1643	1746	1804	2011	2134	2232	2363	2411	2485	2574	2800	2929	2852	3110	3397	3387	3505	3349	3415	3497	3553	3658	3808	3928	4054	4020	3995	3954	4023	3900	3901	3851	3731	3806	3707	3816	3991	3960	3946	3734	3622
1768	1770	1750	1665	1736	1739	1817	1779	1834	1898	1954	2188	2307	2526	2467	2716	2805	2952	3112	3060	3180	3331	3324	3495	3514	3620	3675	3635	3783	3821	3681	3811	3837	3829	3680	3754	3758	3613	3476	3467	3582	3425	3436	3367	3390	3542	3555	3599	3544	3347
1577	1585	1583	1554	1817	1831	1934	1995	2032	2214	2350	2306	2406	2526	2631	2782	2954	3254	3209	3316	3272	3464	3539	3583	3522	3745	3754	3688	3792	3747	3577	3634	3707	3520	3649	3600	3565	3361	3399	3387	3308	3300	3300	3187	3368	3322	3397	3534	3463	3362
1547	1659	1640	1774	1790	2030	2076	2213	2350	2309	2426	2525	2623	2707	2733	2893	3055	3252	3492	3595	3721	3539	3679	3892	3874	4036	4098	4086	3975	3913	4007	3952	3925	3893	3747	3673	3653	3562	3658	3568	3630	3557	3453	3634	3597	3691	3571	3595	3752	3542
1569	1626	1701	1922	1955	2122	2228	2317	2549	2554	2731	2873	2976	3019	3332	3367	3593	3634	3939	4183	4255	4250	4137	4386	4574	4606	4608	4731	4483	4448	4422	4401	4437	4471	4420	4370	4090	4191	4022	3915	3918	3850	3906	4045	4001	4195	4179	4084	4033	3906
1564	1628	1669	1728	1927	2164	2181	2487	2532	2639	2835	3122	3204	3345	3582	3902	3852	3976	4231	4487	4547	4659	4445	4603	4685	4733	4732	4628	4702	4539	4572	4702	4489	4613	4438	4381	4106	4031	4236	4101	3941	3857	4016	4059	4187	4355	4295	4234	4045	4012
1526	1566	1566	1671	1753	1899	2092	2308	2418	2573	2645	2806	2956	3171	3326	3610	3705	3800	4081	4024	3965	4249	4161	4150	4209	4316	4140	4172	4239	4154	4083	4215	4100	4098	3940	3774	3807	3768	3931	3710	3804	3615	3638	3576	3723	3822	3898	3841	3887	3793
1690	1658	1592	1566	1794	1943	1944	2061	2118	2343	2433	2472	2682	2775	2804	3100	3192	3375	3519	3446	3477	3504	3685	3598	3645	3682	3708	3725	3695	3759	3516	3571	3556	3398	3448	3284	3459	3442	3391	3431	3400	3309	3251	3283	3159	3397	3427	3533	3651	3433
1903	1860	1833	1804	1939	1948	2053	2008	2119	2181	2238	2470	2583	2656	2799	2838	3023	3351	3380	3401	3336	3395	3426	3611	3472	3485	3717	3746	3617	3713	3597	3463	3435	3389	3275	3439	3376	3368	3380	3275	3278	3375	3511	3245	3261	3423	3377	3539	3562	3407
2152	2087	2077	2108	2072	2117	2174	2211	2194	2309	2371	2468	2671	2807	2989	2967	3261	3409	3652	3764	3686	3721	3810	4066	3812	3863	4052	4222	4004	4119	4090	3932	3976	3932	3799	3796	3751	3789	3624	3682	3652	3644	3767	3793	3728	3799	3845	3653	3741	3533
2260	2265	2252	2146	2106	2152	2199	2088	2158	2297	2294	2416	2674	2785	3042	3056	3290	3406	3579	3697	3856	3876	3745	3912	3958	4046	4021	4224	4235	4137	4180	4080	4156	4235	4200	4121	3959	3853	3876	3908	3844	3949	4013	4163	4053	3984	4022	3761	3771	3702
2225	2183	2142	2045	2043	1904	1907	1950	1962	1867	2046	2084	2250	2357	2687	2687	2793	2859	3038	3234	3414	3415	3498	3646	3801	3827	3700	3921	3939	3627	3838	3939	3989	4012	4020	4022	3875	3727	3699	3678	3856	3754	3882	4015	4006	3822	3712	3616	3560	3559
2083	2009	2015	1879	1913	1871	1809	1848	1730	1743	1806	1856	1976	2122	2302	2405	2527	2706	2611	2888	3116	3244	3200	3204	3536	3577	3494	3596	3627	3491	3660	3808	3760	3908	3810	3680	3670	3532	3595	3583	3681	3733	3759	3751	3723	3635	3424	3378	3333	3370
2008	1880	1928	1867	1956	1905	1910	1875	1906	1790	1863	1848	1938	2093	2328	2547	2655	2946	2765	2832	3198	3320	3326	3287	3580	3721	3681	3548	3710	3710	3843	4191	3946	4087	4091	3838	3869	3627	3730	3657	3851	3779	3869	3854	3842	3824	3561	3535	3513	3496
1900	1879	1965	1950	2110	2132	2090	2204	2070	2214	2118	2113	2257	2474	2751	3018	3212	3390	3291	3371	3675	3869	3905	3924	3766	4000	3960	3873	4154	4116	4209	4434	4452	4409	4302	4238	4190	3908	3940	3747	3889	3907	4105	4056	4056	4052	3862	3758	3764	3725
1929	1885	1975	1907	2107	2143	2320	2272	2259	2271	2299	2342	2500	2693	2916	3239	3466	3590	3535	3635	3821	4043	4114	4020	3984	4055	4051	4028	4221	4170	4269	4388	4349	4335	4227	4027	3896	3945	3968	3894	3863	3948	3976	3986	4083	4138	3907	3854	3706	3818
1853	1723	1840	1882	1921	2098	2066	2106	2244	2215	2460	2462	2525	2813	2984	3204	3380	3585	3620	3583	3608	3953	3871	3684	3839	3948	3922	3884	3960	4017	3856	3983	3947	3808	3840	3644	3732	3644	3731	3628	3667	3550	3562	3518	3772	3741	3766	3629	3630	3584
1788	1685	1602	1734	1737	1867	1998	2112	2220	2340	2531	2580	2720	2905	3042	3169	3369	3503	3458	3486	3541	3736	3716	3604	3624	3791	3776	3572	3746	3811	3583	3767	3594	3563	3653	3377	3520	3448	3491	3464	3421	3264	3228	3331	3320	3510	3460	3602	3552	3607
1721	1715	1629	1697	1789	1883	2035	2238	2444	2546	2818	2912	3024	3276	3491	3534	3755	3709	3739	3749	3663	3943	3992	3780	3811	3831	3867	3770	3765	3908	3692	3785	3581	3581	3711	3622	3670	3544	3633	3505	3493	3307	3383	3410	3330	3602	3480	3769	3705	3691
1705	1599	1651	1744	1964	2087	2250	2509	2846	3035	3121	3375	3445	3592	3848	4038	4192	4442	4205	4221	4285	4472	4505	4317	4257	4352	4383	4229	4190	4249	4103	4163	4094	3819	4012	3873	4070	3830	3738	3655	3756	3620	3593	3594	3705	3830	3821	3788	3869	3718
1707	1693	1759	1798	1958	2184	2437	2616	2930	3121	3302	3549	3661	3788	4152	4306	4482	4883	4622	4477	4610	4995	4791	4764	4464	4630	4778	4440	4575	4611	4348	4507	4374	4078	4236	4100	4178	4069	3971	3971	3882	3671	3897	3874	3830	3993	4085	4121	3907	3899
1713	1752	1689	1782	1959	1982	2292	2519	2843	3080	3168	3258	3542	3698	3967	4174	4284	4450	4381	4267	4377	4646	4496	4521	4264	4478	4388	4221	4346	4214	4083	4136	4024	4037	4043	3994	4078	3928	4018	3708	3709	3558	3717	3577	3746	3832	3712	3931	3878	3737
1906	1786	1752	1775	1858	1938	2059	2143	2409	2694	2825	2946	3220	3234	3591	3680	3900	3927	3754	3818	3908	4119	3978	3905	3926	4090	3966	3825	3930	3835	3556	3870	3744	3798	3777	3697	3767	3760	3685	3510	3380	3238	3250	3285	3344	3359	3532	3645	3588	3535
1998	1948	1906	1823	1806	1876	1997	2065	2176	2382	2588	2680	2893	2981	3331	3467	3550	3418	3588	3638	3618	3848	3706	3697	3740	3755	3650	3619	3746	3674	3527	3631	3405	3733	3626	3468	3757	3479	3545	3444	3478	3209	3318	3193	3184	3347	3463	3449	3450	3334
2039	2127	1913	1935	1981	1954	2014	2145	2226	2374	2580	2634	2835	3157	3256	3412	3475	3296	3445	3556	3813	3773	3761	3986	4089	3964	3784	3685	3878	3785	3741	3943	3739	3893	3910	3864	3917	3726	3711	3689	3732	3544	3638	3507	3686	3769	3594	3544	3584	3540
2086	2204	2131	2085	2009	2136	2099	2210	2296	2411	2544	2705	2986	2940	3117	3252	3360	3190	3455	3820	3789	3765	3803	3987	4271	4064	3932	4021	4043	3891	4127	4146	4189	4152	4338	4227	4152	4010	3942	3855	3910	3909	3895	3864	3907	3968	3839	3749	3705	3689
2028	2045	2073	2193	2169	2090	2147	2092	2171	2158	2316	2373	2561	2605	2690	2740	2962	3088	3361	3457	3588	3519	3622	3912	4028	3896	3845	3977	3767	3957	4025	4141	4148	4297	4281	4280	4085	4018	3949	4044	3814	4007	4065	4126	4005	3936	3987	3716	3829	3864
1962	2036	1983	2043	2013	2006	1995	1988	1852	1877	1893	1970	2014	1984	2164	2283	2386	2693	2850	2914	2946	3032	3323	3540	3448	3419	3459	3483	3445	3691	3709	3995	4000	4148	3928	4082	3755	3809	3734	3757	3813	3954	3714	3871	3814	3672	3814	3635	3761	3813
1827	1830	1981	1904	1921	1910	1911	1730	1720	1746	1753	1794	1676	1907	1934	2119	2343	2478	2670	2665	2692	2928	3134	3314	3259	3363	3439	3357	3512	3712	3742	3875	3988	3972	4041	3846	3835	3787	3782	3943	4043	3827	4008	3835	3772	3674	3715	3733	3514	3690
1813	1828	1956	1881	1939	1988	1864	1839	1807	1835	1830	1886	2008	2062	2174	2475	2652	2934	2869	2980	3106	3374	3476	3522	3674	3831	3799	3711	3934	3973	4061	4344	4213	4261	4361	4203	4108	3952	4112	4189	4206	4271	4266	4105	4111	3943	3892	3968	3794	3898
1869	1980	1918	1954	2039	2087	1973	1930	1937	2068	2091	2283	2379	2530	2632	2955	3146	3237	3357	3456	3800	3922	4027	3982	4253	4309	4278	4236	4248	4371	4373	4752	4631	4580	4549	4459	4350	4233	4314	4239	4412	4233	4346	4139	4161	4153	4099	4172	4022	4058
1970	1974	2081	1998	2057	2056	2064	2051	2010	2244	2316	2467	2650	2791	2786	2974	3143	3312	3535	3565	3854	3858	3829	4017	4186	4201	4068	4337	4310	4430	4405	4300	4278	4264	4328	4078	4089	3954	4010	4012	4039	4072	3960	3900	3994	4007	3911	3980	3995	3959
1906	1930	1932	1936	1978	2018	2094	2058	2147	2266	2346	2574	2534	2729	2746	2835	2914	3051	3258	3347	3340	3287	3391	3488	3609	3526	3656	3823	3794	3805	3800	3624	3687	3596	3541	3574	3529	3552	3650	3611	3558	3648	3529	3440	3422	3609	3686	3649	3713	3710
1702	1769	1813	1752	1843	1982	2009	2062	2298	2413	2544	2624	2759	2684	2806	2950	3042	3092	3169	3142	3064	3072	3233	3258	3330	3318	3437	3489	3415	3491	3467	3397	3326	3249	3246	3221	3250	3377	3395	3415	3325	3280	3191	3136	3243	3399	3324	3428	3538	3515
1620	1573	1603	1679	1812	1918	2085	2130	2352	2504	2771	3020	3276	3284	3464	3482	3636	3586	3651	3549	3596	3578	3651	3733	3747	3793	3990	3858	3837	3971	3854	3711	3726	3538	3669	3600	3637	3588	3751	3543	3673	3580	3512	3494	3505	3464	3555	3538	3671	3737
1568	1558	1695	1785	1913	2122	2194	2331	2693	2925	3172	3598	3580	3931	4029	4051	4082	4139	4303	4326	4280	4309	4336	4429	4438	4562	4692	4665	4768	4829	4784	4759	4571	4340	4330	4236	4397	4244	4231	4279	4247	4350	4178	4352	4079	4184	4156	4254	4258	4280
1534	1666	1717	1861	1912	2173	2388	2445	2786	2973	3232	3358	3692	3755	3742	3849	4058	4216	4306	4425	4364	4290	4256	4465	4703	4708	4878	4874	4950	4879	4887	4965	4842	4651	4621	4590	4436	4512	4493	4269	4534	4392	4451	4336	4257	4492	4299	4509	4458	4337
1491	1542	1694	1761	1790	1963	2069	2231	2483	2650	2883	2956	2996	3145	3237	3479	3579	3724	3766	3734	3717	3735	3789	3938	4018	4271	4347	4266	4174	4177	4176	4186	4040	4020	4123	3932	4036	3939	3783	3796	3864	3696	3827	3777	3836	3842	3839	3803	3864	3876
1519	1558	1646	1617	1699	1810	1856	1947	2087	2243	2287	2403	2554	2618	2727	2981	3087	3171	3258	3147	3244	3129	3376	3328	3336	3614	3658	3495	3697	3663	3547	3601	3428	3397	3426	3572	3491	3323	3319	3342	3229	3166	3187	3127	2991	3029	3051	3058	3175	3174
1527	1536	1715	1694	1704	1806	1871	1840	1904	1981	1996	2087	2260	2180	2294	2395	2491	2706	2721	2890	2757	2710	2833	2968	3121	3231	3327	3435	3369	3272	3313	3270	3215	3089	3295	3125	3193	3120	3173	3188	3151	2904	2918	2845	2916	2859	2796	2839	2812	2757
1633	1680	1743	1819	1809	1839	1939	1884	1910	1862	1883	1914	1851	1852	1810	1869	1978	2103	2118	2168	2261	2401	2543	2621	2683	2862	2970	3059	3101	3114	2988	3140	3143	3080	3015	3128	3075	3094	2886	2936	3081	3016	2955	3089	2867	2955	2969	2920	2880	2835
1660	1784	1826	1835	1850	1930	1978	1980	1930	1949	1947	1890	1731	1648	1655	1624	1609	1606	1631	1647	1740	1821	2065	2150	2222	2339	2455	2488	2561	2548	2611	2770	2892	2923	2812	2863	2880	2723	2768	2841	2643	2825	2883	2813	2857	2898	2923	2876	2704	2731
1797	1702	1819	1822	1923	1875	1993	1968	1940	1904	1786	1705	1547	1583	1366	1427	1316	1491	1453	1544	1545	1532	1668	1725	1849	1864	1926	1911	1856	1994	1998	2174	2218	2318	2305	2248	2317	2320	2160	2272	2210	2265	2204	2372	2369	2463	2444	2338	2388	2423
1704	1748	1749	1776	1840	1892	1791	1734	1849	1702	1590	1581	1465	1458	1325	1292	1322	1344	1507	1513	1530	1575	1586	1588	1699	1587	1693	1677	1739	1661	1788	1716	1858	1848	1891	1814	1771	1739	1768	1847	1857	1747	1911	1906	1866	1913	1889	1936	1838	2004
1681	1734	1804	1763	1815	1848	1829	1774	1792	1701	1548	1533	1457	1396	1317	1410	1412	1529	1560	1629	1600	1629	1586	1604	1743	1669	1622	1610	1602	1691	1733	1773	1720	1698	1697	1639	1755	1696	1724	1650	1728	1695	1740	1713	1769	1873	1756	1838	1862	1678
1759	1750	1769	1899	1909	1877	1869	1775	1742	1798	1701	1593	1555	1520	1418	1414	1397	1501	1519	1605	1633	1673	1748	1687	1709	1713	1721	1780	1705	1687	1813	1710	1750	1721	1644	1685	1664	1643	1769	1784	1874	1850	1943	1972	2005	1945	1981	2024	1941	1972
1850	1790	1775	1857	1865	1874	1940	1808	1815	1851	1695	1662	1660	1531	1429	1417	1487	1535	1514	1538	1552	1624	1690	1698	1720	1728	1777	1748	1831	1787	1846	1888	1905	1843	1804	1733	1752	1670	1665	1700	1902	1864	1903	1953	2019	2069	2079	1980	1903	2014
1760	1744	1756	1774	1789	1912	1904	1795	1829	1773	1632	1656	1672	1576	1445	1491	1449	1556	1533	1595	1612	1645	1711	1630	1695	1732	1819	1826	1849	1889	1891	1892	1904	1872	1774	1755	1727	1650	1691	1616	1762	1800	1768	1864	1902	1929	2017	1888	1993	1864
1566	1687	1742	1791	1780	1799	1847	1812	1846	1743	1697	1708	1664	1567	1506	1470	1470	1516	1610	1604	1579	1667	1705	1789	1789	1813	1858	1794	1896	1930	1937	1920	1973	1948	1892	1779	1725	1699	1683	1700	1655	1719	1775	1812	1940	1972	1978	2003	1940	1982
1596	1601	1705	1706	1840	1780	1783	1772	1775	1821	1736	1739	1658	1592	1547	1517	1518	1516	1613	1675	1690	1770	1801	1784	1908	1857	1897	1875	1917	1918	1965	2007	1962	1941	1905	1791	1746	1758	1700	1676	1799	1827	1879	1875	1876	2019	2063	1964	2118	1961
1590	1650	1701	1666	1643	1741	1797	1783	1775	1776	1848	1697	1602	1601	1555	1420	1507	1508	1533	1633	1685	1726	1810	1859	1840	1913	1885	1904	1896	1868	1905	1917	1971	1922	1893	1780	1771	1766	1701	1702	1758	1739	1830	1843	1849	1978	2017	1999	1980	1984
1626	1707	1568	1642	1650	1666	1658	1702	1727	1626	1667	1633	1562	1601	1497	1494	1498	1489	1599	1516	1625	1646	1713	1847	1870	1915	1934	1897	1915	1888	1946	1954	2002	2010	1722	1769	1719	1747	1603	1735	1758	1769	1830	1885	1941	1933	2034	1993	1857	1949
1718	1633	1709	1699	1626	1649	1615	1561	1638	1673	1602	1711	1617	1532	1581	1577	1592	1568	1585	1579	1577	1708	1686	1824	1867	1887	1871	1899	1888	2095	2011	1961	1946	1830	1787	1692	1720	1798	1694	1735	1763	1851	1946	1968	2081	2069	2135	2119	1990	2006
1812	1809	1823	1720	1684	1693	1653	1708	1755	1662	1713	1751	1768	1710	1636	1724	1629	1612	1579	1629	1579	1684	1703	1762	1835	1790	1788	1936	1886	1946	1854	2007	1937	1879	1831	1823	1766	1840	1869	1821	1824	1805	1852	2013	2031	2088	2196	2131	2036	2043
1698	1826	1747	1644	1693	1765	1725	1722	1697	1736	1782	1806	1753	1749	1646	1636	1693	1591	1552	1583	1638	1744	1774	1742	1708	1742	1828	1733	1908	1910	1840	1940	1886	1776	1857	1713	1747	1718	1805	1818	1788	1744	1800	1907	1919	1965	2001	1984	1997	1987
1697	1661	1636	1582	1636	1613	1625	1682	1690	1754	1693	1791	1645	1625	1580	1604	1543	1484	1458	1530	1571	1615	1640	1646	1685	1683	1719	1690	1783	1891	1803	1810	1794	1719	1632	1612	1713	1668	1646	1701	1672	1717	1688	1731	1772	1824	1838	1681	1755	1603
1607	1535	1571	1430	1514	1490	1520	1600	1448	1637	1660	1612	1637	1592	1449	1442	1382	1449	1500	1523	1417	1492	1587	1600	1589	1542	1655	1600	1659	1696	1672	1692	1582	1630	1640	1452	1530	1512	1567	1570	1577	1539	1541	1608	1586	1611	1756	1597	1566	1583
1648	1547	1589	1509	1498	1466	1462	1528	1530	1517	1530	1544	1556	1451	1382	1401	1397	1425	1444	1548	1494	1480	1562	1552	1569	1555	1540	1645	1551	1668	1577	1514	1571	1503	1503	1446	1465	1491	1453	1559	1530	1526	1589	1506	1491	1531	1570	1544	1536	1515
1631	1657	1622	1519	1566	1458	1461	1472	1485	1520	1508	1526	1531	1531	1429	1415	1428	1412	1557	1541	1499	1495	1488	1465	1493	1487	1510	1502	1586	1475	1470	1492	1539	1534	1547	1534	1464	1425	1466	1498	1561	1448	1521	1463	1483	1451	1474	1439	1481	1483
1718	1727	1627	1641	1570	1560	1516	1476	1513	1597	1580	1551	1519	1523	1477	1418	1439	1469	1451	1455	1397	1496	1515	1456	1431	1425	1411	1489	1436	1552	1480	1452	1500	1551	1648	1510	1504	1585	1610	1539	1549	1426	1540	1565	1564	1554	1473	1496	1520	1523
1667	1759	1755	1643	1683	1629	1540	1527	1445	1495	1554	1573	1477	1498	1496	1493	1367	1477	1521	1460	1458	1467	1466	1440	1521	1583	1671	1642	1749	1729	1639	1812	1842	1895	1931	1922	1839	2011	1939	1872	1911	1873	1835	1952	1940	1923	1936	1823	1927	1920
1612	1675	1719	1671	1744	1706	1594	1544	1553	1569	1570	1641	1578	1616	1630	1617	1605	1668	1720	1777	1785	1825	1815	1856	1929	2007	2130	2144	2137	2195	2316	2297	2340	2389	2381	2416	2313	2408	2441	2373	2427	2409	2424	2533	2453	2480	2427	2437	2506	2498
1597	1532	1649	1681	1793	1672	1687	1627	1617	1668	1757	1704	1736	1812	1909	1908	1943	2127	2080	2103	2206	2228	2255	2260	2341	2404	2610	2646	2622	2665	2718	2694	2710	2704	2722	2680	2672	2803	2792	2696	2788	2818	2738	2823	2708	2745	2764	2770	2815	2873
1523	1493	1574	1600	1708	1675	1650	1651	1690	1743	1821	1929	1967	1943	2037	2157	2223	2431	2480	2481	2506	2546	2557	2682	2702	2854	2943	2860	2866	2832	2837	2855	3013	2950	2929	2844	2931	2869	2910	2822	2839	2857	2897	2996	2831	2819	2690	2709	2859	2813
1413	1518	1457	1545	1573	1564	1565	1672	1745	1793	1965	2027	2033	2185	2299	2366	2621	2729	2682	2757	2970	2889	2983	2937	3009	2953	2975	2993	3046	3060	3053	3049	3085	3100	2998	3074	3042	3022	2827	2937	2975	3021	3072	3024	2969	2840	2927	2815	2688	2740
1448	1473	1519	1633	1681	1628	1677	1866	1880	2014	2053	2100	2197	2372	2620	2754	2980	3225	3196	3266	3324	3489	3277	3458	3524	3377	3422	3372	3378	3295	3387	3360	3299	3454	3246	3317	3166	3117	3162	3144	3288	3292	3508	3357	3472	3206	3123	3064	3084	3050
1495	1466	1538	1668	1745	1748	1782	1946	2034	2204	2310	2310	2566	2845	3002	3207	3496	3703	3692	3898	3957	3912	3993	3929	3902	3794	4000	4015	3860	3915	3935	3934	3850	3947	3909	3814	3686	3688	3556	3637	3574	3677	3632	3637	3733	3596	3633	3629	3661	3675
1479	1502	1578	1747	1873	1832	1916	2010	2158	2376	2478	2616	2752	3010	3247	3598	3942	3950	4197	4200	4173	4164	4307	4327	4284	4204	4229	4125	4206	4221	4176	4184	4178	4101	4206	4007	4046	3930	3951	3973	3827	3811	3914	3803	3751	3825	3794	3869	3954	3989
1436	1539	1646	1628	1723	1768	1936	2024	2232	2307	2547	2594	2833	3044	3314	3554	3779	4052	4159	4041	4217	4173	4312	4241	4346	4243	4128	4056	4118	4107	4084	4136	3968	3948	3796	3832	3814	3816	3724	3848	3768	3754	3651	3813	3606	3706	3624	3714	3612	3918
1426	1423	1507	1608	1594	1680	1843	1912	1992	2260	2325	2517	2569	2868	3044	3298	3579	3656	3715	3733	3738	3773	3867	3886	3858	3821	3832	3621	3650	3571	3671	3672	3738	3672	3439	3470	3378	3442	3434	3448	3507	3512	3450	3619	3653	3400	3394	3357	3402	3345
1383	1385	1506	1542	1541	1687	1714	1904	1994	2041	2123	2270	2355	2567	2806	2965	3111	3282	3421	3441	3358	3330	3486	3370	3469	3395	3385	3326	3367	3346	3446	3404	3424	3383	3235	3248	3170	3159	3207	3217	3159	3244	3294	3314	3235	3200	3021	3161	3031	3075
1401	1503	1497	1567	1562	1567	1720	1755	1876	1961	2048	2089	2167	2456	2503	2783	2952	2985	3161	3165	3112	3180	3161	3152	3291	3209	3115	3194	3140	3114	3217	3302	3273	3356	3186	3255	3034	3145	3037	3067	3186	3214	3088	3116	3110	3061	3149	3007	2991	3101
1412	1527	1536	1555	1618	1610	1627	1639	1787	1838	1965	1973	2083	2223	2357	2582	2784	2821	3052	3087	3005	3156	3225	3208	3267	3250	3329	3215	3294	3401	3325	3371	3624	3297	3295	3303	3344	3353	3364	3281	3221	3257	3161	3192	3258	3244	3259	3277	3386	3267
1598	1597	1620	1663	1659	1581	1586	1648	1621	1638	1723	1685	1881	2041	2159	2339	2676	2772	2987	2960	3072	3074	3177	3205	3295	3352	3342	3262	3443	3437	3572	3593	3642	3558	3617	3462	3542	3611	3570	3598	3533	3482	3543	3620	3608	3679	3528	3701	3647	3652
1568	1596	1546	1567	1515	1476	1495	1537	1424	1547	1575	1659	1699	1803	1919	2114	2238	2463	2653	2746	2803	2822	2881	2908	2987	3176	3178	3103	3262	3355	3470	3565	3586	3618	3485	3550	3537	3563	3481	3638	3626	3625	3523	3642	3647	3649	3740	3681	3651	3669
1579	1533	1550	1533	1444	1421	1436	1430	1422	1465	1482	1512	1574	1701	1719	1756	2074	2029	2237	2306	2390	2470	2413	2589	2659	2728	2718	2817	2940	3023	3151	3158	3328	3348	3339	3234	3419	3474	3371	3417	3338	3304	3291	3308	3434	3409	3512	3479	3425	3388
1513	1468	1449	1443	1460	1319	1374	1365	1467	1467	1486	1510	1498	1667	1676	1688	2004	2139	2161	2294	2204	2250	2389	2536	2529	2658	2691	2710	2801	2860	2945	3023	3161	3180	3253	3320	3447	3380	3327	3426	3349	3283	3157	3299	3388	3354	3499	3522	3544	3370
1482	1584	1563	1483	1497	1488	1452	1498	1495	1522	1538	1552	1618	1596	1780	1829	2052	2193	2324	2497	2387	2519	2596	2651	2824	2841	2937	3088	3073	3156	3341	3451	3412	3436	3696	3452	3649	3676	3716	3674	3644	3649	3563	3612	3645	3803	3772	3814	3713	3750
1486	1608	1625	1646	1553	1599	1547	1591	1613	1582	1645	1693	1785	1855	2054	2210	2409	2674	2566	2514	2639	2758	2814	2993	3060	3253	3374	3420	3524	3553	3583	3701	3812	3849	3844	3834	3753	3832	3883	3733	3725	3811	3930	3942	3863	3984	3870	3938	4099	3860
1570	1563	1617	1645	1612	1570	1671	1749	1662	1806	1768	1916	1957	2206	2358	2402	2662	2789	2798	2811	2965	2874	2959	3044	3090	3303	3422	3372	3520	3544	3693	3624	3856	3815	3642	3743	3671	3646	3718	3638	3674	3619	3635	3712	3646	3653	3602	3502	3724	3649
1467	1460	1583	1658	1583	1651	1760	1795	1857	1942	1942	2059	2114	2302	2441	2636	2732	3039	3036	2946	3015	2965	3145	3065	3056	3162	3258	3429	3311	3407	3461	3380	3693	3436	3514	3447	3432	3410	3431	3425	3331	3393	3366	3375	3308	3291	3340	3441	3374	3399
1489	1541	1613	1590	1765	1823	1828	1883	1926	2048	2089	2102	2303	2357	2674	2695	2841	2961	3081	2990	3226	3146	3269	3082	3184	3097	3356	3425	3360	3384	3342	3391	3370	3380	3404	3486	3320	3360	3342	3293	3309	3426	3384	3240	3259	3367	3293	3256	3296	3230
1527	1646	1588	1658	1813	1907	1850	1965	2043	2108	2177	2292	2311	2448	2638	2717	2936	2960	3003	3230	3255	3257	3346	3266	3424	3382	3572	3531	3644	3599	3649	3627	3726	3641	3672	3526	3622	3443	3523	3550	3499	3591	3589	3482	3553	3561	3476	3341	3318	3377
1540	1721	1666	1750	1812	1931	2033	2108	2071	2259	2347	2321	2444	2603	2679	2951	3206	3177	3314	3460	3462	3507	3373	3508	3554	3565	3803	3859	3802	3918	3778	4052	3841	4073	3969	3896	3796	3693	3811	3781	3624	3803	3769	3588	3750	3582	3618	3546	3699	3540
1574	1701	1743	1775	1877	2056	2057	2118	2129	2337	2287	2430	2635	2798	2893	3073	3228	3391	3492	3568	3666	3628	3600	3728	3714	3916	3957	3973	3951	3931	4002	4088	4124	4119	4067	3942	3969	3952	3933	3890	3818	3909	3757	3721	3835	3680	3712	3553	3604	3675
1615	1550	1671	1757	1842	1888	1972	2027	2105	2343	2326	2420	2690	2821	2906	3038	3131	3283	3349	3455	3461	3583	3555	3699	3800	3819	3731	3829	3891	4034	3815	3935	3952	3940	3921	3805	3800	3717	3844	3779	3820	3949	3853	3755	3614	3444	3459	3550	3532	3718
1481	1570	1570	1642	1763	1836	1892	1998	1957	2171	2222	2263	2529	2611	2729	2886	2815	2935	2983	3044	3216	3290	3355	3318	3366	3527	3518	3716	3723	3712	3786	3828	3806	3747	3686	3610	3459	3394	3496	3399	3463	3607	3535	3503	3472	3371	3278	3241	3262	3402
1453	1498	1638	1570	1617	1680	1821	1893	1934	1988	2130	2228	2288	2484	2455	2622	2663	2703	2743	2808	2918	2971	3072	3089	3160	3074	3269	3274	3485	3443	3457	3667	3711	3595	3568	3334	3444	3321	3346	3330	3377	3412	3408	3316	3401	3236	3223	3083	3087	3119
1580	1575	1592	1544	1602	1695	1719	1716	1897	1870	2020	1995	2160	2115	2300	2366	2552	2474	2630	2735	2708	2829	2878	2980	3116	3067	3174	3383	3390	3586	3512	3566	3607	3549	3640	3601	3539	3498	3449	3451	3448	3469	3412	3487	3403	3282	3288	3273	3107	3112
1629	1588	1720	1726	1746	1783	1715	1743	1815	1848	1967	1852	2011	2096	2172	2200	2251	2406	2488	2623	2674	2789	2865	2903	2913	3020	3240	3438	3658	3697	3606	3664	3710	3718	3737	3697	3790	3899	3759	3790	3844	3795	3798	3743	3662	3676	3692	3628	3586	3657
1706	1722	1637	1719	1672	1759	1721	1742	1718	1746	1688	1701	1915	1877	1939	1882	2021	2101	2065	2318	2445	2368	2503	2563	2646	2969	3062	3317	3358	3614	3561	3674	3597	3667	3628	3672	3742	3795	3867	3957	3957	3904	3834	3870	3747	3821	3809	3876	3843	3902
1695	1656	1618	1665	1634	1685	1725	1663	1657	1622	1619	1619	1603	1653	1704	1786	1768	1735	1869	1942	2057	2093	2065	2170	2334	2451	2627	2772	2963	3229	3109	3181	3319	3360	3427	3407	3419	3564	3628	3551	3532	3466	3347	3519	3674	3620	3658	3823	3635	3538
1673	1693	1621	1640	1629	1588	1582	1572	1491	1487	1494	1485	1543	1554	1571	1542	1585	1668	1742	1730	1826	1760	1908	2077	2105	2117	2354	2517	2575	2710	2830	2872	2861	3031	3094	3287	3389	3406	3390	3344	3164	3199	3108	3178	3387	3363	3585	3568	3535	3383
1700	1729	1713	1670	1707	1703	1663	1671	1547	1484	1466	1471	1466	1526	1524	1514	1586	1629	1597	1686	1844	1887	1883	2047	2231	2336	2450	2614	2730	2871	2807	2849	2930	3039	3162	3351	3475	3616	3621	3457	3540	3374	3335	3310	3499	3389	3679	3650	3796	3630
1734	1746	1658	1662	1724	1716	1773	1695	1738	1646	1675	1583	1605	1586	1480	1737	1744	1756	1791	1891	1859	2010	2037	2191	2371	2542	2755	2859	2968	3110	3211	3255	3341	3445	3450	3536	3712	3879	3929	3886	3955	3804	3581	3769	3708	3707	3812	3787	3831	3876
1602	1718	1714	1717	1772	1793	1745	1777	1781	1798	1783	1823	1779	1956	1826	1863	1951	1908	1909	2074	2076	2126	2240	2359	2548	2635	2844	3047	3181	3396	3413	3516	3652	3706	3831	3630	3697	3852	3876	3911	3858	3746	3762	3752	3684	3635	3589	3688	3672	3792
1536	1593	1624	1598	1795	1677	1762	1785	1815	1867	2006	2019	2051	2111	2109	2144	2141	2256	2186	2241	2346	2387	2450	2605	2619	2806	2868	3054	3142	3345	3469	3426	3429	3560	3435	3503	3537	3647	3564	3591	3631	3359	3441	3419	3370	3324	3361	3337	3356	3432
1541	1639	1670	1628	1686	1678	1781	1780	1844	1872	2065	2144	2174	2201	2264	2248	2300	2300	2376	2363	2464	2628	2765	2835	2869	3036	2972	3132	3178	3323	3507	3281	3381	3251	3306	3322	3328	3351	3326	3398	3453	3309	3256	3323	3133	3114	3065	3068	3087	3117
1590	1614	1714	1602	1821	1735	1795	1867	1996	2038	2186	2208	2286	2307	2378	2308	2345	2526	2442	2476	2647	2631	2915	2795	3020	3170	3208	3320	3393	3574	3557	3592	3543	3492	3501	3299	3372	3483	3394	3485	3497	3459	3373	3371	3367	3152	3138	3001	3055	3214
1637	1595	1617	1790	1791	1855	1914	2056	2121	2264	2444	2443	2514	2541	2588	2555	2637	2543	2648	2723	2810	2865	3039	3256	3293	3402	3565	3457	3694	3858	4023	3973	3864	3925	3708	3715	3687	3737	3706	3691	3663	3601	3611	3417	3449	3374	3345	3292	3255	3362
1561	1627	1698	1740	1709	1874	2027	2065	2210	2413	2555	2624	2723	2847	2898	2745	2799	2897	2909	3002	3086	3275	3404	3490	3590	3647	3606	3848	4079	3995	4283	4370	4219	4236	4260	4107	4131	4081	4090	3958	3970	3863	3720	3801	3694	3659	3469	3525	3551	3454
1518	1587	1634	1720	1735	1861	1956	2124	2238	2386	2583	2630	2797	2749	2942	3036	2964	2964	3087	3106	3308	3447	3547	3671	3751	3775	3996	4053	4137	4074	4308	4220	4204	4219	4108	4231	4180	4159	4349	4273	4088	4125	4001	3696	3771	3649	3719	3803	3727	3790
1569	1569	1624	1621	1617	1788	1791	1999	2139	2287	2297	2459	2529	2617	2674	2669	2726	2845	2887	3049	3138	3192	3364	3487	3606	3666	3881	3894	3943	4044	4013	4071	4014	3942	3909	3877	3939	3875	4020	4062	4178	4085	3861	3756	3636	3566	3510	3561	3542	3652
1467	1454	1493	1532	1615	1642	1788	1839	2007	2124	2172	2339	2278	2342	2289	2371	2484	2411	2523	2746	2829	2914	2967	2945	3069	3154	3338	3391	3536	3568	3680	3562	3596	3578	3415	3391	3396	3466	3379	3445	3619	3597	3467	3438	3406	3369	3230	3151	3086	3146
1427	1418	1440	1471	1531	1575	1700	1807	2048	2001	2079	2213	2230	2326	2315	2339	2289	2440	2539	2620	2608	2760	2535	2784	2739	2932	2964	3095	3287	3458	3496	3474	3602	3421	3258	3006	3150	2979	3116	3118	3153	3251	3296	3233	3264	3287	3132	3015	2922	3007
1381	1395	1387	1402	1447	1557	1641	1783	1838	2052	2028	2193	2262	2314	2383	2298	2583	2579	2710	2760	2916	2924	2878	2979	2897	3052	3230	3220	3433	3537	3616	3677	3638	3733	3450	3359	3212	3277	3403	3448	3455	3511	3428	3462	3444	3430	3353	3297	3223	3158
1467	1378	1438	1445	1561	1507	1601	1683	1754	1916	2013	2140	2207	2279	2369	2538	2540	2730	2845	3015	3077	3006	3101	3106	3118	3373	3380	3671	3781	3848	3820	3991	3861	3880	3876	3745	3580	3769	3928	3969	3941	3854	3839	3850	3740	3763	3706	3738	3725	3754
1591	1486	1491	1469	1474	1530	1528	1609	1651	1703	1753	1849	1872	1930	2035	2230	2309	2506	2673	2771	2908	2916	2919	3091	3130	3262	3424	3545	3753	3711	3682	3706	3656	3753	3781	3686	3742	3676	3792	3889	4008	3966	3895	3737	3582	3554	3688	3838	3835	3935
1558	1574	1533	1427	1456	1408	1443	1515	1516	1515	1532	1581	1668	1704	1771	1933	2004	2124	2240	2357	2495	2543	2599	2701	2864	2891	3091	3126	3255	3266	3316	3216	3283	3341	3264	3217	3331	3401	3531	3552	3607	3605	3599	3355	3305	3275	3456	3472	3474	3531
1622	1559	1502	1474	1452	1416	1437	1442	1493	1458	1505	1563	1591	1675	1845	1951	2075	2256	2214	2400	2475	2502	2586	2631	2764	2750	2921	2928	3143	3091	3191	3207	3281	3152	3162	3091	3248	3220	3205	3343	3309	3139	3251	3173	3201	3172	3220	3259	3389	3298
1636	1483	1543	1469	1496	1468	1528	1519	1534	1509	1626	1691	1871	2020	2146	2226	2397	2551	2628	2827	2798	3092	3056	2966	3058	3190	3292	3395	3302	3438	3407	3465	3563	3504	3454	3415	3520	3485	3496	3570	3500	3521	3432	3285	3388	3482	3476	3568	3624	3626
1583	1553	1472	1641	1542	1565	1613	1639	1593	1668	1833	1892	2082	2240	2423	2626	2891	2934	3175	3240	3311	3418	3421	3563	3657	3736	3720	3889	3676	3896	3773	3797	3641	3657	3755	3629	3812	3952	3881	3995	4067	3801	3722	3496	3603	3635	3632	3789	3832	3718
1569	1467	1497	1522	1520	1647	1684	1655	1682	1712	1859	2011	2090	2259	2496	2615	2865	2940	3286	3302	3538	3549	3613	3672	3756	3799	3780	3884	3860	3896	3719	3793	3628	3641	3746	3737	3812	3859	3868	3908	3941	3793	3638	3625	3422	3390	3411	3465	3662	3847
1492	1439	1385	1395	1464	1474	1529	1561	1681	1780	1958	2063	2193	2289	2530	2710	2716	2872	3014	3292	3301	3286	3378	3407	3581	3517	3704	3744	3604	3721	3717	3557	3811	3852	3736	3831	3692	3657	3650	3628	3536	3496	3441	3352	3109	3102	2976	3112	3240	3376
1436	1385	1353	1343	1363	1463	1516	1631	1667	1883	2069	2235	2449	2606	2699	2857	2857	2979	3015	3128	3205	3251	3270	3279	3321	3406	3415	3476	3599	3536	3657	3909	3877	4142	3905	3687	3475	3554	3413	3330	3287	3204	3139	3156	3092	3133	3090	2993	3075	2977
1344	1365	1280	1340	1444	1467	1610	1719	1907	2083	2243	2395	2598	2923	3077	3138	3219	3299	3371	3471	3387	3479	3644	3572	3497	3335	3297	3340	3259	3477	3640	3873	3988	4013	3698	3564	3322	3394	3368	3408	3291	3332	3163	3171	3065	3284	3183	3032	2923	3007
1311	1324	1407	1376	1422	1473	1771	1827	2116	2380	2484	2695	3082	3101	3336	3543	3658	3658	3829	3943	4044	4226	4171	4116	4124	3840	3956	3808	3699	3816	4174	4189	4012	3761	3426	3219	3203	3263	3533	3695	3676	3627	3509	3355	3381	3314	3341	3327	3228	3208
1374	1267	1381	1435	1507	1502	1776	1955	2138	2352	2689	3003	3228	3367	3642	3826	3942	4013	4262	4262	4500	4556	4646	4570	4579	4460	4430	4432	4384	4423	4396	4626	4298	3800	3268	3129	3073	2997	3423	3884	4403	4439	4362	3920	3739	3777	3722	3684	3769	3714
1314	1268	1306	1432	1427	1570	1723	1926	2268	2480	2755	2960	3120	3398	3544	3783	3954	3963	4162	4230	4353	4421	4481	4572	4649	4531	4588	4563	4501	4504	4698	4836	4557	3889	3218	2923	2744	2665	2831	3389	4152	4709	4539	4369	3907	3849	3648	3741	3825	3914
1374	1404	1407	1359	1417	1485	1713	1883	2117	2441	2458	2618	2864	2923	3257	3333	3557	3539	3552	3589	3692	3834	3823	3987	3854	3861	3948	3952	3786	3867	3963	4287	4075	3480	2661	2324	2124	1909	2016	2549	3196	3869	4201	4047	3517	3387	3365	3213	3194	3220
1437	1467	1379	1361	1345	1445	1654	1745	1991	2096	2307	2421	2534	2628	2753	2729	3008	2873	2968	2976	3188	3190	3201	3163	3045	3144	3040	3090	3148	3050	3259	3575	3495	2889	2073	1801	1665	1726	1682	2146	2736	3116	3180	3026	2967	2824	2778	2716	2671	2642
1520	1488	1492	1407	1447	1522	1515	1779	1840	1980	2072	2151	2190	2301	2416	2499	2472	2562	2673	2745	2764	2832	2825	2830	2782	2782	2799	2800	2827	2889	2935	3151	3066	2732	2039	1770	1717	1831	1737	2154	2502	2921	2884	2751	2504	2518	2619	2486	2544	2572
1670	1520	1517	1482	1470	1483	1725	1722	1788	1947	1923	1994	2147	2207	2342	2381	2559	2497	2598	2622	2764	2813	2628	2736	2643	2684	2808	2769	2758	2720	2844	3071	3169	2716	2198	2006	2076	2070	2178	2307	2669	2818	2779	2742	2602	2569	2516	2601	2690	2654
1575	1583	1543	1522	1513	1600	1661	1695	1768	1834	1758	1802	1921	2037	2155	2233	2378	2419	2450	2503	2475	2392	2463	2468	2476	2547	2476	2571	2560	2570	2688	2862	2959	2742	2336	2223	2186	2149	2244	2614	2688	2829	2861	2696	2449	2465	2547	2487	2598	2631
1494	1532	1499	1562	1469	1520	1517	1629	1676	1664	1546	1593	1683	1698	1784	1839	1936	2008	2123	2020	2021	2027	1968	1984	1919	2117	2211	2166	2160	2119	2181	2467	2540	2474	2233	2051	2042	1997	2161	2288	2335	2306	2363	2300	2109	2186	2171	2100	2195	2276
1431	1523	1484	1453	1502	1511	1460	1518	1527	1466	1448	1433	1492	1498	1529	1628	1593	1607	1634	1666	1586	1530	1558	1609	1687	1743	1737	1740	1781	1766	1799	1871	1948	2000	1980	1828	1709	1679	1829	1839	1889	1860	1836	1715	1750	1727	1644	1692	1708	1820
1561	1582	1539	1540	1511	1508	1450	1513	1483	1481	1449	1431	1397	1362	1474	1426	1459	1525	1560	1520	1443	1396	1440	1483	1498	1549	1565	1651	1626	1696	1626	1702	1703	1719	1758	1702	1700	1725	1573	1585	1634	1628	1553	1634	1615	1582	1583	1439	1625	1680
1555	1609	1534	1578	1627	1603	1544	1501	1548	1536	1574	1510	1500	1495	1527	1596	1547	1636	1501	1556	1547	1451	1473	1599	1578	1499	1587	1655	1661	1600	1622	1632	1695	1702	1800	1693	1689	1766	1744	1576	1512	1492	1532	1549	1576	1632	1579	1539	1490	1562
1537	1590	1561	1486	1578	1523	1568	1519	1587	1469	1489	1557	1497	1553	1538	1611	1522	1669	1658	1685	1601	1565	1539	1533	1588	1610	1639	1578	1583	1583	1635	1615	1676	1647	1738	1800	1789	1772	1790	1711	1608	1526	1546	1585	1603	1620	1687	1562	1553	1566
1511	1530	1513	1494	1423	1473	1454	1435	1447	1577	1451	1487	1436	1539	1571	1604	1570	1646	1630	1667	1634	1558	1632	1547	1648	1688	1688	1679	1640	1569	1615	1609	1563	1604	1736	1626	1753	1805	1843	1730	1566	1534	1612	1542	1588	1578	1648	1526	1530	1516
1492	1460	1490	1427	1396	1342	1365	1426	1392	1419	1470	1458	1502	1407	1543	1538	1602	1569	1619	1584	1579	1511	1503	1625	1643	1688	1808	1666	1687	1625	1625	1669	1642	1614	1696	1706	1724	1737	1806	1719	1690	1672	1602	1625	1659	1693	1618	1683	1598	1636
1454	1534	1491	1518	1466	1381	1451	1469	1463	1516	1449	1453	1488	1472	1499	1540	1588	1589	1660	1557	1498	1552	1529	1411	1634	1701	1667	1750	1733	1776	1827	1728	1794	1678	1677	1620	1733	1719	1670	1712	1736	1738	1704	1667	1698	1677	1631	1672	1597	1722
1556	1546	1591	1633	1511	1457	1486	1538	1516	1555	1490	1515	1526	1461	1543	1601	1590	1605	1610	1466	1431	1440	1414	1410	1531	1576	1700	1759	1739	1829	1762	1754	1762	1740	1635	1624	1649	1631	1621	1665	1683	1692	1654	1669	1710	1719	1684	1602	1582	1622
1603	1611	1635	1606	1505	1557	1542	1500	1575	1552	1549	1559	1559	1554	1627	1729	1704	1650	1568	1526	1483	1458	1512	1486	1485	1579	1586	1645	1776	1742	1766	1798	1794	1808	1736	1651	1627	1488	1606	1615	1594	1691	1605	1692	1731	1671	1678	1625	1595	1552
1581	1542	1691	1647	1558	1572	1567	1608	1663	1631	1639	1621	1626	1610	1732	1730	1782	1761	1741	1584	1588	1473	1521	1597	1562	1658	1666	1667	1702	1713	1753	1828	1873	1818	1826	1801	1725	1682	1685	1657	1674	1729	1694	1714	1777	1835	1734	1702	1639	1653
1456	1549	1484	1491	1490	1667	1663	1662	1643	1726	1672	1647	1721	1682	1737	1729	1798	1815	1632	1678	1660	1670	1569	1623	1651	1657	1623	1671	1709	1698	1631	1684	1780	1821	2023	1987	1957	1928	1903	1745	1738	1713	1749	1773	1802	1810	1789	1740	1698	1632
1365	1386	1370	1362	1414	1538	1578	1578	1598	1665	1627	1575	1575	1618	1730	1705	1633	1682	1661	1628	1702	1556	1475	1468	1553	1555	1514	1453	1547	1565	1661	1635	1690	1747	1802	1887	1928	1851	1860	1800	1759	1596	1582	1676	1570	1684	1665	1687	1613	1540
1309	1270	1241	1235	1346	1314	1370	1393	1464	1508	1480	1424	1485	1521	1518	1490	1557	1561	1562	1537	1502	1465	1579	1398	1446	1483	1404	1496	1504	1412	1513	1563	1403	1511	1504	1576	1635	1750	1637	1705	1646	1516	1518	1480	1497	1525	1504	1650	1525	1497
1342	1245	1196	1127	1218	1243	1210	1308	1313	1350	1395	1354	1350	1443	1495	1554	1454	1424	1420	1465	1463	1540	1495	1456	1518	1523	1551	1540	1429	1429	1382	1321	1310	1280	1382	1394	1457	1506	1535	1588	1642	1589	1612	1524	1568	1647	1696	1655	1723	1685
1368	1325	1227	1195	1256	1180	1163	1203	1231	1185	1342	1342	1317	1401	1327	1365	1455	1468	1527	1590	1672	1635	1705	1789	1730	1802	1793	1792	1774	1630	1605	1446	1448	1413	1456	1457	1504	1640	1754	1813	1935	1909	1986	1990	1912	1989	2070	2158	2187	2150
1488	1448	1321	1317	1298	1227	1261	1173	1218	1270	1250	1306	1352	1371	1429	1520	1563	1609	1701	1721	1899	1948	2023	1933	1891	2016	2057	2065	2065	1965	1858	1791	1695	1626	1625	1617	1640	1754	1939	2119	2126	2258	2391	2455	2449	2425	2467	2504	2577	2578
1487	1390	1441	1361	1319	1363	1222	1305	1247	1247	1311	1410	1425	1519	1634	1651	1819	1855	1996	2104	2156	2073	2050	2040	2047	2118	2176	2253	2140	2041	2162	2173	2122	2169	2205	2152	2208	2233	2243	2314	2370	2575	2722	2916	2967	2895	2727	2766	2675	2718
1393	1425	1431	1393	1391	1374	1440	1401	1431	1470	1649	1575	1721	1783	1928	2114	2182	2225	2198	2428	2470	2492	2505	2343	2502	2408	2595	2500	2532	2450	2400	2507	2524	2609	2702	2737	2824	2704	2697	2726	2722	2913	2952	3010	3088	3034	2971	2758	2833	2638
1319	1288	1292	1397	1452	1477	1537	1630	1634	1733	1773	1802	1992	2104	2232	2360	2426	2629	2729	2774	3045	2952	2918	2957	2876	2851	2915	2949	2873	2808	2624	2772	2753	2782	2944	2934	3157	3111	3112	2978	2849	3030	3032	3155	3060	3199	3155	2972	2947	2824
1227	1235	1252	1317	1344	1480	1557	1647	1679	1696	1732	1990	1992	2193	2365	2523	2757	2828	2987	3115	3338	3432	3453	3427	3486	3424	3302	3332	3223	3128	2932	2944	2890	2862	3068	3126	3286	3299	3326	3361	3270	3250	3302	3375	3465	3539	3522	3529	3294	3282
1221	1268	1249	1368	1422	1422	1525	1544	1664	1684	1751	1842	2028	2200	2498	2711	3026	3015	3358	3442	3567	3770	3801	3862	3801	3881	3867	3792	3667	3431	3447	3310	3279	3341	3278	3442	3463	3628	3766	3658	3690	3581	3586	3621	3704	3847	3932	4115	3916	3769
1296	1307	1262	1339	1382	1502	1462	1556	1614	1676	1736	1777	1906	2141	2362	2608	2870	3153	3284	3501	3641	3898	3982	4043	4038	4147	4129	4063	3955	3737	3617	3519	3279	3382	3473	3616	3654	3716	3957	3856	3865	4006	3892	3825	3996	4023	4017	4180	4092	3989
1238	1270	1320	1323	1439	1486	1614	1571	1717	1751	1748	1821	1911	2097	2293	2535	2778	3101	3281	3425	3412	3737	3800	3866	3950	4142	4268	4160	3936	3658	3667	3389	3347	3216	3153	3363	3385	3468	3705	3937	3910	3765	3867	3720	3692	3816	3746	3883	3964	3837
1244	1205	1345	1340	1394	1503	1587	1594	1708	1795	1791	1863	1862	2055	2164	2416	2611	2807	3149	3112	3297	3304	3393	3438	3652	3769	3856	3643	3757	3357	3310	3153	3021	2932	3009	2938	2983	3236	3336	3465	3562	3616	3522	3532	3414	3461	3453	3444	3481	3774
1219	1251	1346	1343	1440	1487	1607	1657	1702	1746	1891	1843	2023	2077	2137	2341	2525	2601	2733	2848	2827	2902	3011	3096	3153	3235	3344	3342	3193	3175	3040	2932	2881	2717	2718	2684	2713	2829	2902	2943	3053	3009	3238	3284	3190	3124	3241	3181	3360	3326
1250	1260	1290	1334	1391	1503	1559	1604	1657	1786	1778	1812	1912	2039	2025	2278	2334	2506	2546	2554	2656	2706	2729	2899	2906	2864	2871	2994	2994	2942	3019	2939	2815	2767	2579	2656	2624	2749	2738	2727	2870	2966	2887	3055	3112	2962	2913	2980	2938	3021
1307	1344	1369	1376	1427	1485	1511	1523	1635	1777	1747	1768	1789	1927	2077	2132	2319	2435	2496	2607	2589	2562	2720	2875	2877	2869	2945	2884	2980	3024	3119	3093	2935	2773	2789	2817	2745	2789	2797	2875	2962	3154	3247	3318	3170	3089	3024	2834	2876	3102
1435	1398	1370	1457	1389	1445	1390	1550	1527	1629	1615	1664	1753	1848	1949	2115	2255	2449	2531	2578	2601	2681	2875	2838	2894	2986	2980	2976	3212	3255	3206	3261	3107	3052	2914	2961	3011	3069	3056	3133	3226	3524	3561	3637	3420	3502	3270	3178	3102	3270
1450	1418	1460	1397	1417	1329	1367	1421	1530	1452	1491	1538	1611	1692	1888	2042	2233	2280	2434	2490	2530	2542	2636	2727	2696	2867	2913	3014	3144	3278	3269	3161	3117	3011	2938	2964	3108	3102	3066	3186	3260	3474	3608	3724	3679	3661	3595	3418	3548	3627
1445	1471	1428	1324	1311	1329	1327	1336	1349	1454	1397	1357	1529	1589	1684	1806	1943	2011	2277	2254	2229	2305	2339	2315	2423	2486	2593	2662	2700	2801	2967	2860	2765	2732	2828	2907	2946	2984	2944	2999	2991	2966	3203	3035	3169	3251	3240	3215	3219	3415
1454	1446	1406	1384	1340	1219	1204	1274	1298	1338	1253	1373	1417	1528	1694	1734	1833	1957	2012	2144	2093	2126	2221	2048	2079	2175	2362	2281	2311	2443	2485	2697	2572	2592	2667	2720	2811	2859	2876	2736	2811	2712	2714	2842	2811	2831	2828	2823	2765	2865
1435	1393	1366	1307	1342	1286	1252	1243	1325	1325	1315	1337	1467	1490	1689	1722	1900	2109	2226	2354	2285	2287	2352	2227	2263	2275	2341	2438	2449	2560	2648	2679	2658	2757	2758	2919	2968	2997	2967	3039	2865	2839	2745	2888	2921	3100	2982	2916	2878	2921
1388	1357	1427	1326	1315	1370	1376	1374	1410	1413	1424	1455	1580	1613	1713	1967	2166	2315	2509	2697	2693	2827	2645	2640	2458	2604	2789	2820	2952	3023	3080	2964	3039	3016	3180	3169	3290	3494	3481	3444	3231	3318	3449	3458	3650	3754	3796	3551	3558	3407
1295	1242	1341	1327	1297	1339	1431	1568	1596	1712	1756	1779	1828	1787	1929	2233	2444	2776	2966	2966	2979	3179	3150	3102	2935	2929	3014	3288	3305	3370	3388	3282	3274	3293	3312	3516	3707	3720	3696	3633	3560	3637	3757	3819	3702	3920	4148	4250	4176	4011
1232	1204	1249	1258	1295	1317	1423	1557	1733	1823	1893	1923	1885	1984	2152	2166	2499	2656	2964	3020	3200	3245	3166	3140	3007	3156	3274	3381	3435	3299	3301	3363	3242	3090	3157	3434	3569	3630	3765	3460	3648	3640	3402	3028	3040	3211	3436	3897	3914	4013
1172	1205	1136	1178	1244	1371	1439	1568	1758	1873	1908	1920	2005	2036	2123	2260	2438	2579	2761	2967	3036	3002	3066	2965	2931	3059	3194	3148	3257	3287	3197	3121	2949	2800	2888	3037	3093	3354	3499	3588	3557	3345	2837	2439	2450	2642	2840	2956	3176	3365
1188	1166	1193	1168	1281	1370	1453	1615	1900	2009	2102	2109	2113	2237	2266	2352	2390	2611	2762	2868	3036	3117	3104	3099	3044	3016	3160	3063	3259	3258	3330	3146	2919	2765	2711	2756	2995	3187	3352	3532	3666	3513	2809	2272	2440	2632	2513	2571	2894	3058
1179	1093	1169	1205	1366	1458	1594	1785	2073	2155	2291	2279	2278	2344	2533	2473	2693	2830	3074	3177	3157	3271	3298	3215	3198	3257	3366	3505	3686	3720	3609	3484	3266	2901	2920	2948	3016	3250	3578	3720	4011	3791	2947	2566	2800	2864	2609	2589	2751	3051
1211	1209	1240	1256	1364	1494	1690	1815	2122	2406	2504	2526	2496	2468	2695	2734	2957	3070	3327	3318	3525	3633	3623	3500	3480	3530	3568	3800	3906	4070	4076	3919	3655	3290	3203	2991	3148	3333	3707	3971	4189	4031	3115	2840	2867	2806	2813	2648	2903	3177
1199	1185	1276	1349	1426	1569	1757	1958	2242	2476	2616	2551	2774	2813	2808	2865	3189	3302	3369	3561	3817	3901	3761	3736	3678	3684	3804	4034	3951	4157	4196	4082	3835	3506	3332	3227	3312	3519	3733	3967	4197	4087	3363	2759	2629	2641	2656	2917	3217	3430
1140	1259	1300	1329	1434	1641	1852	2008	2249	2437	2659	2586	2704	2718	2722	2975	3066	3205	3328	3377	3672	3689	3835	3691	3549	3468	3645	3663	3822	4053	4043	3981	3669	3574	3346	3266	3340	3471	3620	3650	3851	3805	3413	3011	2837	2800	2909	3254	3784	3943
1123	1211	1319	1301	1460	1560	1738	1978	2126	2249	2486	2488	2545	2631	2682	2908	2858	2950	3110	3159	3208	3342	3458	3336	3282	3296	3396	3474	3570	3705	3783	3732	3606	3366	3181	3068	3101	3160	3314	3381	3474	3538	3490	3288	3147	3132	3316	3618	3870	3994
1134	1137	1254	1273	1395	1500	1648	1852	1916	2142	2189	2379	2461	2524	2633	2611	2714	2821	2811	2867	2946	3032	3078	3126	2949	2911	3021	3130	3348	3350	3450	3446	3234	3341	2971	2990	2939	2899	3004	3163	3187	3133	3346	3191	3203	3205	3335	3442	3719	3738
1135	1178	1295	1323	1312	1486	1663	1772	1888	2069	2112	2177	2328	2442	2530	2539	2716	2651	2817	2819	2924	2926	2999	2891	2773	2894	3017	2935	3129	3322	3431	3494	3225	3194	3032	2960	2966	2953	3043	2946	3109	3104	3120	3092	3004	3026	3000	3007	3203	3207
1196	1304	1282	1373	1393	1421	1647	1746	1965	2012	2160	2205	2263	2429	2465	2459	2629	2802	2955	3056	3073	3040	2975	2945	2882	2856	3031	3253	3434	3546	3761	3784	3678	3328	3189	3197	3108	3065	3196	3299	3352	3466	3416	3257	3041	3030	2920	2819	2889	3038
1262	1263	1315	1409	1408	1523	1654	1731	1888	2002	2125	2130	2121	2218	2358	2456	2676	2775	3014	3266	3313	3245	3008	2993	2805	2865	2908	3314	3675	3921	4046	4103	3991	3699	3551	3397	3176	3265	3385	3449	3729	3877	3745	3658	3381	3160	3034	3060	3024	3070
1296	1309	1329	1469	1419	1394	1478	1677	1815	1823	1791	1954	1977	1975	2197	2316	2502	2696	3004	2986	3148	3079	2938	2712	2725	2648	2958	3180	3612	3858	4114	4037	3943	3689	3559	3415	3199	3192	3154	3379	3559	3834	3757	3592	3414	3193	3086	2873	2951	2942
1340	1265	1305	1264	1358	1376	1408	1477	1648	1648	1636	1577	1619	1734	1921	2027	2204	2277	2540	2699	2668	2613	2410	2400	2368	2485	2624	2886	3196	3454	3772	3683	3608	3396	3307	3200	3030	3057	3037	3007	3184	3352	3454	3440	3285	3030	2859	2680	2647	2576
1363	1322	1280	1312	1395	1406	1510	1582	1707	1508	1544	1570	1488	1603	1706	1867	2019	2167	2232	2355	2458	2348	2368	2123	2112	2308	2527	2717	2950	3313	3561	3562	3425	3289	3142	3238	2913	2789	2905	3007	3088	3092	3325	3331	3204	3042	2840	2699	2570	2668
1270	1306	1364	1363	1323	1462	1578	1692	1669	1609	1583	1589	1563	1736	1903	1942	2111	2296	2453	2518	2656	2545	2480	2503	2428	2436	2559	2813	3134	3474	3688	3756	3734	3522	3597	3342	3204	3167	3159	3239	3235	3475	3496	3583	3534	3357	3066	2979	2900	2771
1285	1397	1401	1388	1406	1576	1720	1891	1883	1853	1786	1916	1980	1987	2201	2268	2502	2676	2761	2967	2924	2994	2871	2656	2698	2709	2936	3130	3510	3855	4023	4076	4238	3971	3795	3636	3577	3522	3380	3305	3463	3594	3662	3825	3917	3637	3427	3230	3204	3044
1303	1386	1391	1401	1446	1666	1761	1921	2136	2032	2097	2056	2195	2165	2387	2541	2661	2925	2962	3054	3129	3147	3041	3019	2842	3000	3135	3396	3645	3989	4046	4208	4233	3953	3979	3715	3672	3401	3415	3345	3319	3522	3541	3727	3836	3701	3596	3275	3284	2947
1421	1346	1314	1381	1457	1578	1910	2033	2116	2134	2194	2110	2105	2295	2364	2580	2720	2748	2945	3048	3085	3025	2914	2884	2759	2893	3068	3275	3455	3808	3774	3839	4037	3835	3591	3447	3420	3191	3107	3104	3152	3233	3338	3441	3512	3532	3265	3141	3081	2777
1302	1288	1295	1424	1562	1691	1919	2012	2192	2254	2326	2329	2207	2398	2563	2665	2841	2864	2908	2996	2959	2841	2854	2766	2709	2761	2957	3166	3364	3486	3422	3623	3396	3266	3233	3260	3088	3065	3072	3094	3000	2992	3106	3062	3234	3156	3129	3036	2963	2887
1288	1306	1284	1385	1506	1710	1905	2094	2265	2341	2477	2476	2517	2688	2860	2866	3035	3102	3139	3185	3063	2904	2889	2914	2788	2956	3167	3140	3421	3486	3447	3506	3480	3293	3299	3267	3194	3120	3116	3009	2920	2953	2988	2999	3157	3178	3076	3121	2933	2890
1299	1269	1370	1400	1473	1650	1967	2245	2577	2502	2687	2655	2719	2778	2901	3048	3173	3372	3441	3360	3358	3199	3075	3182	3107	3159	3354	3361	3547	3674	3810	3571	3604	3586	3519	3411	3339	3178	3297	3076	3047	3014	3104	3222	3328	3275	3222	3202	3027	2931
1329	1291	1413	1446	1512	1768	2001	2277	2526	2750	2788	2772	2835	2910	3066	3264	3377	3462	3651	3710	3689	3647	3635	3345	3358	3362	3600	3743	3833	3910	4069	4051	3921	3823	3817	3510	3557	3467	3331	3178	3106	3132	3253	3442	3597	3783	3577	3383	3082	3037
1313	1256	1325	1486	1571	1666	2003	2321	2532	2841	2806	2764	2969	2920	3088	3298	3373	3611	3649	3938	3938	3817	3820	3710	3471	3659	3694	3840	3979	4121	4258	4123	4103	3916	3782	3709	3635	3566	3450	3343	3253	3297	3432	3610	3776	3739	3688	3482	3337	3144
1220	1336	1413	1412	1621	1701	2009	2190	2462	2715	2818	2717	2973	2988	3126	3239	3258	3519	3743	3797	3907	3840	3625	3507	3591	3656	3660	3848	3927	4050	4082	4109	3831	3803	3695	3560	3675	3482	3468	3398	3270	3296	3328	3247	3473	3481	3566	3435	3415	3375
1210	1252	1321	1421	1513	1589	1826	2059	2381	2510	2615	2713	2719	2890	2866	2922	3152	3286	3373	3434	3412	3494	3388	3303	3175	3363	3485	3479	3582	3824	3788	3663	3635	3358	3379	3348	3345	3191	3229	3168	3088	3096	3096	3135	3217	3254	3328	3205	3204	3088
1197	1237	1321	1245	1394	1519	1658	1881	2057	2211	2207	2441	2415	2442	2494	2643	2780	2843	2858	2954	2985	3044	3225	2912	2904	2894	3059	3128	3236	3298	3406	3409	3341	3079	3047	2921	2987	2907	3002	2970	3092	2874	2904	3120	3156	3215	3173	3023	2795	2743
1279	1247	1285	1339	1375	1481	1560	1724	1775	1947	2011	2092	2055	2122	2279	2374	2555	2628	2741	2795	2843	2833	2810	2832	2765	2847	3013	3129	3261	3294	3485	3274	3292	3083	2998	2875	2850	2927	2923	2975	3035	2966	3108	3323	3378	3390	3125	2993	2600	2579
1317	1263	1319	1316	1327	1483	1536	1677	1760	1909	1842	1874	1982	2015	2170	2250	2426	2656	2819	3041	2955	2928	2961	2871	2975	2989	3228	3340	3511	3658	3653	3548	3387	3221	3101	3186	3145	3075	3255	3103	3200	3273	3386	3551	3541	3736	3553	3125	2885	2922
1265	1367	1389	1410	1373	1446	1643	1627	1826	1867	1836	1779	1891	1958	2085	2147	2472	2759	2897	3097	3232	3206	3042	3040	3050	3176	3316	3502	3695	3758	3921	3748	3457	3403	3511	3480	3559	3499	3441	3432	3427	3276	3283	3480	3728	3854	3890	3895	3898	4075
1295	1227	1261	1290	1365	1408	1519	1543	1607	1651	1609	1584	1737	1771	1894	2018	2252	2503	2743	2810	2980	2916	2892	2900	2942	3052	3306	3447	3499	3485	3401	3242	3270	3250	3323	3405	3513	3671	3745	3611	3230	3082	2960	3078	3214	3558	3880	4363	4707	4860
1166	1237	1212	1225	1304	1337	1398	1361	1414	1438	1393	1344	1412	1502	1593	1773	1897	2106	2287	2409	2358	2439	2472	2439	2443	2735	2908	2978	2994	2872	2750	2781	2733	2666	2743	2922	3138	3191	3249	3294	3171	2832	2753	2811	2796	3084	3653	3985	4074	4143
1165	1147	1214	1249	1247	1286	1330	1321	1329	1297	1248	1235	1329	1346	1420	1531	1725	1976	2110	2152	2159	2260	2142	2238	2399	2521	2656	2772	2680	2719	2636	2548	2484	2483	2576	2717	2926	3082	3055	3129	2957	2900	2815	2795	2762	3174	3387	3396	3119	3020
1204	1218	1259	1227	1315	1296	1329	1326	1329	1344	1331	1310	1287	1390	1498	1752	1814	2102	2253	2410	2483	2523	2417	2479	2575	2643	2709	2928	2878	2993	3048	2989	2783	2726	2810	3023	3066	2984	3300	3254	3352	3370	3215	3471	3516	3806	3767	3225	2692	2927
1307	1292	1248	1266	1305	1393	1442	1380	1419	1415	1454	1441	1529	1564	1693	1864	2164	2445	2650	2789	2961	2960	2946	2941	2931	2970	3098	3176	3056	3264	3359	3271	3195	3330	3271	3341	3327	3260	3320	3348	3475	3594	3566	3789	4025	4403	4178	3377	2889	3221
1334	1288	1280	1339	1343	1386	1433	1546	1519	1572	1527	1536	1602	1756	1860	1950	2309	2538	2759	2848	3070	3104	3144	3257	3170	3094	3051	3169	3157	3133	3284	3139	3245	3264	3518	3426	3501	3350	3284	3249	3307	3335	3439	3661	3900	4327	4173	3627	3035	3196
1309	1339	1301	1329	1366	1457	1504	1524	1640	1610	1634	1678	1813	2003	2081	2056	2307	2674	2700	2876	2987	3186	3104	3090	3099	3134	3028	3081	2990	2899	3014	3022	3053	3079	3221	3254	3268	3335	3277	3282	3096	3222	3163	3417	3632	3932	3876	3503	2907	2708
1400	1309	1279	1291	1331	1492	1607	1670	1752	1829	1837	1938	2082	2087	2325	2325	2525	2688	2821	3016	3105	3148	3119	3074	3149	3102	3108	2971	3058	2994	3004	2974	2940	2963	2983	3200	3211	3418	3301	3304	3315	3140	3182	3087	3366	3667	3643	3434	3131	2656
1345	1312	1357	1439	1505	1568	1733	1792	1907	1925	2011	2203	2245	2363	2412	2635	2715	2868	3240	3236	3198	3277	3236	3220	3206	3078	3111	2986	3069	2929	3105	2999	3033	2844	3014	3111	3137	3347	3317	3292	3312	3442	3246	3129	3138	3377	3509	3602	3476	3231
1419	1402	1393	1473	1629	1708	1801	2011	1975	2035	2158	2252	2345	2455	2663	2614	2815	3117	3322	3386	3477	3551	3385	3273	3126	3138	3111	2992	3259	3231	3261	3293	3202	3121	3064	3187	3312	3463	3398	3373	3313	3371	3267	3407	3335	3394	3471	3560	3706	3689
1435	1457	1536	1584	1681	1835	1945	2031	2176	2138	2272	2240	2441	2628	2573	2886	3024	3346	3536	3729	3884	3882	3821	3851	3526	3438	3578	3548	3578	3675	3688	3652	3661	3598	3451	3489	3662	3710	3705	3573	3528	3593	3668	3845	3832	3817	3964	3911	3950	4025
1467	1534	1537	1622	1700	1824	1974	2126	2199	2230	2315	2370	2542	2705	2768	2932	3240	3409	3677	4038	4044	4159	4041	4159	3969	3978	3925	4042	4075	4237	4160	4076	4061	3952	3994	3934	3955	4008	4017	3969	4010	4010	4209	4237	4494	4289	4354	4289	4358	4208
1420	1395	1480	1586	1675	1799	1906	1944	2116	2206	2368	2420	2546	2717	2854	2956	3137	3302	3574	3726	3736	3886	3845	3711	3753	3843	3866	4079	3959	3959	3877	3927	3823	3812	3735	3611	3761	3883	3823	3896	3890	3909	4104	4037	4233	4435	4234	4278	4168	4151
1388	1350	1432	1549	1648	1728	1833	2020	2098	2264	2221	2350	2459	2628	2698	2676	2705	2918	2987	3225	3295	3265	3279	3129	3236	3218	3323	3534	3442	3464	3571	3383	3296	3237	3299	3207	3307	3301	3332	3359	3373	3289	3418	3471	3485	3451	3552	3576	3555	3492
1386	1345	1460	1445	1585	1769	1849	1954	1992	2057	2198	2201	2248	2355	2447	2497	2524	2610	2725	2809	2820	2848	2776	2832	2786	2847	2971	3042	3098	3240	3191	3172	3169	3150	3134	3134	2988	3033	3004	2975	3101	2943	3083	3151	3065	3158	3116	3073	3059	3117
1439	1318	1432	1434	1515	1554	1682	1771	1733	1816	1841	1823	2048	2126	2163	2236	2227	2332	2325	2511	2571	2546	2572	2641	2718	2860	2802	2875	2893	2869	2782	2896	2799	2797	2788	2816	2907	2937	2884	3005	3006	3075	3079	3097	3205	3193	3111	2924	3110	3132
1448	1437	1465	1377	1452	1387	1439	1397	1376	1438	1437	1533	1576	1586	1742	1831	1821	1958	2011	2040	2198	2205	2205	2315	2514	2368	2420	2313	2321	2258	2170	2210	2111	2161	2202	2290	2375	2587	2663	2689	2885	2883	2986	2795	3047	3112	3107	3151	3112	3117
1450	1383	1298	1294	1327	1345	1251	1257	1242	1273	1284	1331	1300	1327	1433	1525	1621	1522	1673	1701	1751	1747	1813	1805	1834	1889	1813	1698	1577	1549	1531	1426	1463	1488	1513	1687	1725	1864	2006	2124	2192	2213	2372	2352	2369	2480	2499	2561	2662	2796
1469	1412	1285	1248	1292	1195	1212	1226	1263	1339	1388	1441	1464	1463	1502	1543	1533	1520	1460	1425	1470	1482	1392	1423	1380	1296	1274	1237	1152	1120	1174	1159	1270	1275	1360	1310	1424	1519	1530	1556	1584	1666	1662	1697	1631	1819	1858	1800	1919	2008
1419	1401	1263	1163	1156	1280	1336	1309	1389	1410	1597	1658	1709	1655	1794	1829	1733	1675	1518	1485	1477	1369	1320	1272	1240	1179	1152	1157	1148	1230	1261	1303	1359	1425	1400	1411	1463	1418	1403	1468	1462	1454	1436	1384	1476	1460	1554	1597	1529	1629
1492	1314	1255	1194	1233	1290	1344	1384	1495	1629	1680	1792	1761	1940	1961	1987	1926	1892	1775	1631	1584	1408	1354	1360	1256	1182	1265	1249	1188	1270	1405	1423	1569	1592	1654	1605	1544	1506	1529	1545	1450	1574	1571	1574	1487	1496	1549	1527	1510	1566
1498	1441	1315	1228	1249	1252	1311	1392	1488	1541	1697	1672	1845	1751	1948	1939	1912	1863	1740	1673	1559	1563	1444	1363	1250	1219	1233	1230	1223	1313	1450	1545	1634	1753	1756	1739	1690	1630	1571	1602	1654	1568	1638	1639	1561	1558	1484	1546	1555	1611
1578	1482	1463	1285	1334	1268	1298	1343	1387	1457	1565	1658	1724	1718	1840	1834	1851	1792	1656	1620	1581	1494	1450	1334	1272	1258	1272	1179	1276	1277	1391	1511	1624	1726	1732	1757	1687	1587	1628	1642	1557	1616	1668	1663	1578	1549	1447	1595	1593	1657
1579	1567	1466	1304	1343	1345	1276	1264	1292	1316	1380	1442	1459	1565	1602	1671	1646	1593	1613	1616	1532	1527	1378	1382	1340	1327	1182	1274	1281	1308	1365	1407	1614	1699	1608	1698	1531	1493	1537	1580	1614	1781	1665	1604	1609	1550	1525	1460	1578	1664
1494	1497	1456	1392	1348	1306	1344	1326	1304	1354	1463	1382	1389	1535	1565	1558	1574	1559	1454	1502	1480	1409	1465	1382	1417	1348	1359	1364	1401	1458	1489	1503	1515	1527	1534	1538	1502	1497	1527	1593	1655	1604	1701	1699	1552	1536	1569	1535	1703	1616
1418	1431	1396	1406	1425	1394	1393	1435	1442	1401	1423	1532	1517	1527	1537	1609	1582	1552	1555	1504	1426	1412	1433	1418	1386	1383	1503	1513	1589	1624	1623	1608	1651	1528	1474	1514	1552	1529	1563	1657	1701	1696	1724	1625	1591	1622	1624	1564	1711	1666
1372	1353	1409	1376	1325	1376	1491	1477	1465	1525	1568	1533	1589	1701	1732	1703	1704	1611	1590	1526	1416	1462	1444	1454	1460	1537	1540	1553	1686	1704	1811	1725	1875	1713	1605	1647	1666	1586	1714	1769	1770	1650	1646	1606	1554	1618	1577	1615	1667	1671
1398	1398	1408	1372	1366	1415	1366	1443	1442	1495	1525	1583	1565	1678	1703	1687	1742	1765	1667	1700	1590	1488	1520	1532	1572	1636	1598	1663	1655	1750	1699	1809	1835	1809	1838	1843	1770	1804	1767	1829	1731	1674	1655	1593	1566	1664	1652	1670	1611	1644
1472	1396	1398	1419	1358	1327	1422	1436	1388	1533	1518	1529	1649	1630	1681	1731	1624	1772	1734	1740	1676	1673	1522	1561	1533	1670	1620	1468	1605	1559	1631	1689	1851	1830	1868	1820	1875	1818	1788	1664	1693	1568	1567	1504	1586	1666	1630	1612	1670	1639
1533	1534	1457	1462	1456	1440	1474	1568	1592	1584	1611	1555	1586	1663	1615	1704	1719	1792	1856	1750	1675	1613	1577	1588	1555	1572	1447	1522	1481	1581	1552	1606	1636	1782	1765	1760	1764	1744	1656	1559	1560	1541	1546	1575	1615	1586	1638	1579	1638	1573
1582	1513	1512	1543	1599	1556	1532	1554	1558	1642	1621	1638	1585	1582	1718	1766	1807	1782	1785	1703	1658	1596	1544	1530	1552	1518	1655	1478	1460	1469	1555	1531	1679	1717	1662	1730	1714	1650	1532	1554	1516	1580	1539	1676	1591	1596	1598	1526	1571	1529
1549	1514	1465	1545	1471	1505	1567	1610	1504	1536	1486	1517	1575	1581	1551	1634	1560	1635	1686	1566	1538	1509	1493	1487	1581	1574	1483	1496	1575	1496	1545	1569	1597	1673	1629	1620	1702	1581	1507	1485	1561	1644	1611	1734	1743	1635	1529	1552	1569	1486
1411	1459	1506	1439	1506	1452	1462	1501	1479	1489	1425	1440	1470	1453	1487	1509	1463	1534	1498	1551	1465	1412	1402	1435	1547	1588	1529	1561	1530	1553	1570	1645	1590	1618	1596	1588	1524	1507	1503	1456	1519	1613	1701	1684	1658	1683	1570	1569	1529	1559
1515	1406	1410	1522	1439	1516	1496	1480	1480	1546	1432	1444	1393	1399	1375	1466	1500	1544	1547	1536	1473	1414	1428	1428	1515	1489	1548	1535	1530	1479	1564	1526	1569	1571	1529	1558	1455	1460	1390	1403	1496	1652	1695	1604	1673	1560	1588	1530	1480	1504
1479	1451	1506	1380	1466	1485	1462	1504	1513	1503	1404	1389	1360	1445	1351	1489	1547	1528	1613	1564	1421	1459	1401	1359	1416	1450	1466	1427	1420	1429	1374	1441	1436	1521	1593	1440	1434	1429	1418	1470	1428	1526	1532	1572	1541	1600	1519	1455	1478	1438
1427	1443	1418	1466	1451	1402	1410	1368	1357	1381	1365	1275	1318	1289	1352	1428	1438	1453	1426	1337	1394	1417	1291	1274	1303	1364	1318	1349	1309	1290	1330	1371	1501	1463	1547	1541	1447	1521	1415	1398	1511	1534	1526	1574	1645	1512	1536	1430	1499	1475
1537	1637	1508	1482	1476	1446	1443	1377	1368	1365	1374	1334	1296	1309	1327	1339	1446	1413	1399	1444	1469	1472	1369	1412	1390	1313	1442	1360	1438	1481	1574	1621	1714	1733	1762	1787	1692	1691	1710	1655	1660	1844	1817	1982	1851	1871	1781	1789	1712	1806
1561	1551	1561	1531	1543	1550	1517	1578	1668	1571	1671	1544	1545	1539	1524	1623	1718	1694	1709	1792	1799	1715	1692	1756	1821	1831	1862	1891	1926	1999	2061	2240	2326	2344	2355	2306	2350	2301	2334	2297	2304	2399	2534	2588	2450	2376	2288	2242	2316	2380
1540	1650	1587	1764	1763	1641	1696	1927	1921	2019	1963	1952	1885	1975	1946	2062	2063	2098	2269	2172	2140	2156	2097	2158	2310	2203	2419	2432	2578	2722	2629	2656	2796	2826	2833	2767	2792	2812	2785	2817	2844	2891	2949	3089	2888	2768	2765	2622	2648	2763
1562	1541	1569	1621	1666	1729	1757	1843	1929	1972	1975	1953	2044	2023	2088	2130	2253	2335	2440	2398	2394	2377	2515	2391	2562	2565	2762	2658	2816	2762	2977	3027	2903	2941	2824	2863	2757	2865	2827	2808	2909	2942	2764	2962	2827	2861	2789	2758	2861	2897
1519	1388	1463	1496	1545	1563	1623	1825	1707	1890	1937	1956	2040	2070	2186	2232	2358	2362	2590	2639	2766	2722	2822	2800	2814	2882	2860	2965	3003	2971	2992	2924	2830	2760	2763	2688	2801	2696	2805	2673	2717	2768	2813	2739	2772	2852	2727	2872	2950	2891
1401	1368	1347	1360	1454	1517	1617	1784	1810	1934	2073	2079	2301	2306	2523	2701	2796	2915	3090	3133	3104	3259	3346	3189	3341	3188	3276	3277	3266	3333	3214	3237	3055	2953	2851	3019	3008	3075	2997	3120	3035	2955	2897	2962	2925	3123	3075	3206	3136	3137
1306	1344	1335	1330	1460	1702	1801	1995	2092	2423	2549	2810	3027	3051	3396	3470	3464	3667	3664	3765	3864	3832	3840	3824	3752	3710	3741	3876	3825	4002	3856	3818	3684	3631	3455	3487	3705	3756	3799	3807	3664	3696	3491	3554	3458	3564	3640	3609	3681	3735
1387	1358	1316	1489	1493	1705	1885	2337	2475	2701	2957	3176	3335	3585	3742	3984	3953	4233	4178	4330	4133	4152	4110	4000	4056	3961	3958	4130	4324	4261	4191	4114	4081	3969	3864	3840	3947	3856	3913	3936	3939	3891	3842	3720	3700	3741	3799	3805	3766	3864
1330	1315	1346	1474	1602	1746	1928	2211	2524	2662	2978	3040	3354	3665	3683	4002	4031	4247	4228	4160	4161	4322	4136	4143	4214	4076	4158	4216	4323	4362	4396	4200	4173	4055	3902	3845	3830	3923	3831	3939	3817	3889	3749	3772	3665	3590	3802	3638	3830	3722
1246	1325	1304	1383	1565	1750	1899	2054	2347	2622	2860	3159	3186	3591	3623	3687	4041	4165	4090	4182	4294	4241	4346	4441	4394	4295	4379	4494	4425	4481	4413	4181	4168	4109	3882	3944	3952	3889	3995	3726	3834	3742	3670	3570	3633	3678	3783	3851	4061	3840
1222	1300	1329	1343	1475	1712	1855	2124	2330	2527	2745	2996	3217	3292	3344	3616	3832	3751	4042	4182	4190	4145	4168	4119	4226	4180	4301	4322	4363	4427	4119	3994	3890	3855	3800	3858	3848	4044	3819	4010	3774	3691	3516	3581	3540	3617	3676	3925	3867	3883
1247	1235	1290	1330	1416	1601	1746	2004	2165	2420	2571	2773	2798	3024	3112	3308	3403	3532	3685	3669	3847	3751	3553	3621	3541	3625	3635	3744	3673	3723	3592	3445	3286	3384	3346	3540	3594	3627	3701	3589	3490	3327	3319	3179	3210	3417	3505	3581	3603	3466
1285	1340	1236	1340	1407	1557	1641	1792	2067	2309	2301	2539	2669	2730	2864	3030	3070	3310	3350	3335	3283	3327	3181	3135	3023	3144	3120	3359	3195	3115	3143	3134	3016	3065	3043	3077	3236	3373	3370	3178	3199	3059	2959	2840	3112	3095	3250	3203	3193	3192
1407	1337	1337	1324	1427	1523	1628	1753	1928	2111	2177	2353	2522	2699	2725	2888	3013	3105	3290	3397	3204	3232	3104	3132	3060	3138	3190	3231	3216	3237	3249	3168	3152	3246	3083	3270	3366	3274	3290	3185	3194	3035	3092	3111	3133	3201	3239	3178	3269	3182
1444	1354	1489	1502	1459	1471	1577	1697	1841	1929	2123	2155	2308	2418	2568	2823	2935	3097	3222	3307	3309	3226	3314	3371	3355	3497	3477	3480	3470	3582	3496	3505	3479	3590	3633	3660	3636	3612	3665	3554	3426	3509	3353	3497	3646	3627	3601	3647	3487	3438
1541	1507	1498	1429	1441	1425	1538	1670	1824	1850	1846	2061	2080	2123	2491	2563	2605	2829	3134	3130	3142	3159	3293	3397	3393	3552	3653	3728	3632	3503	3549	3539	3565	3675	3823	3767	4018	3944	3937	3822	3753	3617	3634	3704	3753	3875	3896	3757	3670	3602
1604	1497	1554	1478	1435	1445	1520	1620	1748	1835	1842	1856	1826	1987	2193	2278	2492	2721	2833	2915	3063	2988	3049	3084	3153	3316	3347	3473	3275	3244	3297	3412	3390	3622	3657	3789	3736	3837	3913	3650	3632	3570	3607	3746	3698	3748	3764	3796	3626	3387
1613	1620	1566	1499	1422	1383	1477	1543	1711	1781	1887	1746	1863	1939	2118	2217	2347	2599	2651	2722	2723	2839	2707	2768	2781	2892	3073	3007	3013	2943	2973	3008	3078	3361	3374	3397	3650	3701	3546	3328	3341	3301	3313	3490	3468	3598	3529	3458	3239	3175
1562	1653	1497	1509	1405	1376	1420	1459	1592	1675	1695	1680	1781	1899	2006	2103	2306	2398	2577	2527	2509	2443	2408	2456	2612	2634	2740	2795	2840	2844	2820	2986	3086	3242	3247	3264	3291	3387	3241	3134	3203	3178	3284	3317	3414	3508	3377	3187	3115	3083
1449	1445	1506	1374	1363	1390	1415	1532	1612	1560	1592	1690	1750	1847	2075	2189	2323	2512	2491	2534	2413	2533	2336	2513	2581	2753	2739	2905	2892	3042	3014	3141	3134	3345	3493	3433	3382	3309	3298	3212	3375	3414	3548	3506	3461	3457	3445	3317	3174	3185
1399	1445	1522	1387	1396	1464	1581	1647	1714	1742	1790	1863	1928	2052	2233	2337	2681	2833	2897	2886	2801	2835	2821	3083	3192	3217	3206	3387	3424	3422	3499	3503	3770	3737	3798	3690	3715	3683	3641	3711	3652	3687	3734	3861	3835	3878	3684	3635	3519	3520
1390	1471	1503	1521	1465	1539	1554	1733	1985	2037	1994	2192	2300	2379	2507	2787	3101	3355	3269	3458	3323	3501	3524	3624	3612	3668	3669	3570	3638	3656	3800	3983	4075	4005	4099	4025	4103	4025	3962	3849	3940	3828	3985	3944	4007	4061	3950	3877	3704	3705
1436	1419	1442	1426	1529	1640	1694	1917	1982	2099	2172	2332	2412	2580	2752	2912	3082	3239	3373	3408	3446	3473	3494	3461	3516	3539	3504	3382	3466	3443	3609	3656	3808	3689	3908	3895	3827	3598	3637	3646	3676	3672	3669	3651	3790	3612	3571	3572	3572	3605
1311	1368	1359	1399	1507	1617	1755	1914	2060	2247	2482	2444	2541	2593	2710	2802	2958	3083	3075	3098	3187	3168	3253	3279	3242	3236	3243	3069	3045	3007	3301	3314	3605	3408	3397	3286	3169	3314	3232	3324	3353	3317	3228	3223	3121	3122	2992	3066	3117	3233
1221	1258	1254	1305	1482	1656	1816	1942	2180	2293	2403	2611	2606	2732	2797	3004	2958	3165	3092	3147	3239	3115	3198	3332	3306	3407	3390	3185	3275	3230	3341	3290	3443	3332	3148	3121	3051	3149	3019	3202	3219	3327	3273	3168	3060	3007	2909	2859	3074	3074
1224	1236	1304	1352	1483	1678	1871	2026	2228	2451	2615	2736	2815	2984	3067	3178	3315	3403	3401	3487	3562	3683	3550	3762	3691	3732	3729	3586	3547	3413	3569	3482	3550	3558	3459	3271	3253	3233	3402	3319	3526	3536	3419	3308	3273	3103	3013	3081	3195	3358
1261	1256	1313	1378	1455	1707	1880	2136	2358	2611	2734	2861	3010	3036	3268	3424	3648	3762	3804	3877	3846	3851	3974	3850	3788	3921	3968	3687	3630	3785	3823	3704	3708	3723	3584	3490	3402	3380	3503	3493	3651	3598	3481	3362	3321	3324	3277	3314	3334	3335
1215	1304	1358	1434	1548	1874	1939	2220	2363	2524	2750	2944	2922	3134	3246	3680	3776	3882	3943	3878	3992	3988	3890	3847	3900	3932	3943	3747	3678	3679	3777	3852	3832	3821	3685	3584	3563	3513	3531	3534	3537	3538	3673	3428	3477	3279	3416	3501	3512	3568
1227	1262	1339	1416	1558	1812	1928	2195	2377	2708	2731	2921	3155	3236	3442	3696	3899	3947	3980	3999	4073	3910	3957	3850	3946	3945	4097	3990	4232	4003	4008	3991	4014	3811	3750	3566	3512	3741	3632	3595	3647	3738	3556	3552	3371	3469	3425	3597	3586	3713
1286	1297	1355	1375	1534	1740	1987	2176	2323	2540	2530	2728	2984	3222	3361	3438	3657	3756	4013	4128	3946	3972	3781	3825	3686	3855	3669	3931	3904	3929	3992	3836	3775	3626	3618	3498	3416	3483	3499	3566	3491	3534	3394	3616	3538	3458	3425	3452	3626	3660
1326	1276	1342	1425	1582	1618	1787	1995	2151	2348	2440	2571	2733	2959	3121	3111	3393	3488	3458	3638	3517	3536	3406	3297	3243	3255	3339	3276	3321	3390	3230	3280	3205	3250	3151	3181	3126	3073	3107	3175	3158	3197	3173	3199	3272	3238	3103	3254	3274	3440
1320	1339	1368	1330	1381	1538	1679	1803	2049	2140	2349	2505	2656	2841	2908	2859	2909	2967	3141	3157	3110	2965	2982	2898	2979	2894	3009	2944	2942	2863	2931	3022	2987	2970	2896	2852	2933	2852	2889	2900	2975	2969	3037	2962	3022	2980	3032	3052	3160	3086
1350	1314	1375	1418	1395	1450	1547	1874	1888	2121	2198	2344	2551	2663	2723	2832	2825	2931	3085	3211	3150	3144	3137	3029	3049	2970	3051	3146	3201	3137	3213	3117	3073	3193	3092	3079	3145	3245	3211	3194	3144	3137	3098	3153	3052	3128	3040	3144	3326	3229
1385	1306	1296	1308	1415	1485	1604	1785	1845	1973	2032	2241	2321	2639	2723	2814	2849	3104	3251	3364	3430	3441	3342	3215	3269	3390	3462	3535	3480	3505	3697	3486	3462	3447	3450	3522	3529	3717	3663	3586	3563	3651	3396	3358	3334	3340	3382	3511	3627	3552
1369	1303	1363	1406	1361	1359	1558	1746	1856	1880	1906	2015	2104	2386	2593	2644	2744	2980	3208	3356	3535	3416	3385	3404	3319	3475	3506	3633	3716	3695	3666	3507	3560	3503	3669	3751	3814	3808	3961	3821	3815	3774	3610	3491	3550	3617	3599	3645	3741	3686
1297	1278	1360	1309	1301	1345	1391	1489	1627	1658	1685	1878	1903	2026	2161	2322	2526	2684	2871	3069	3127	3028	2978	3051	3059	3036	3145	3277	3433	3397	3416	3427	3421	3459	3440	3579	3730	3683	3808	3694	3732	3596	3500	3439	3389	3512	3610	3519	3515	3449
1181	1187	1230	1173	1186	1198	1298	1307	1395	1505	1562	1655	1725	1809	1933	2169	2121	2321	2523	2701	2703	2612	2664	2674	2646	2680	2835	2820	2998	3225	3142	3227	3324	3282	3304	3457	3430	3554	3455	3517	3283	3250	3254	3135	3241	3196	3327	3340	3370	3240
1218	1216	1173	1209	1167	1189	1212	1263	1297	1373	1400	1522	1523	1700	1798	1854	2100	2164	2284	2409	2403	2491	2527	2479	2576	2540	2583	2757	2928	2969	3008	3203	3178	3059	3214	3265	3258	3357	3415	3346	3194	3157	3030	3131	3138	3092	3153	3288	3180	3086
1368	1313	1214	1225	1177	1292	1206	1321	1360	1404	1428	1564	1662	1630	1913	2103	2223	2324	2433	2574	2571	2679	2723	2695	2746	2732	2820	2907	3031	3130	3088	3249	3326	3312	3380	3302	3350	3464	3511	3368	3367	3230	3200	3219	3130	3208	3300	3185	3307	3180
1324	1368	1343	1320	1347	1365	1487	1526	1595	1669	1666	1738	1836	1977	2282	2393	2550	2694	2781	2791	2957	3074	3015	3125	3235	3099	3107	3314	3478	3588	3491	3579	3608	3644	3509	3568	3747	3739	3817	3799	3724	3460	3520	3508	3424	3488	3529	3583	3519	3555
1412	1481	1479	1412	1501	1449	1555	1693	1870	1971	1983	2150	2269	2397	2576	2688	2888	2997	3078	3127	3196	3340	3330	3339	3369	3371	3468	3504	3710	3778	3741	3792	3825	3751	3586	3694	3838	3850	3835	3920	3675	3662	3618	3569	3547	3732	3708	3669	3732	3862
1358	1383	1353	1413	1503	1528	1571	1740	1829	2007	2125	2260	2341	2511	2656	2747	2731	2875	2997	3057	3069	3108	3239	3211	3244	3191	3275	3345	3581	3555	3518	3442	3426	3316	3300	3352	3329	3553	3574	3456	3416	3360	3263	3301	3301	3380	3533	3555	3495	3467
1347	1342	1306	1261	1445	1532	1638	1672	1783	2019	2143	2348	2366	2503	2503	2691	2713	2758	2682	2866	2874	2878	3053	2866	2916	3023	3115	3024	3101	3097	3108	3049	3036	2973	2841	2841	2880	3021	3096	3120	3077	2978	3006	2817	2929	2873	3027	3139	3045	3155
1314	1321	1274	1294	1351	1598	1698	1830	2017	2227	2479	2573	2634	2766	2811	2838	2899	2945	2954	3020	3054	2964	3045	3085	3041	3109	3175	3024	3139	3093	2991	3102	2993	2934	2944	2909	2847	2889	2962	3065	3113	2924	3012	2952	2907	2974	2944	3084	3012	3081
1265	1218	1259	1319	1406	1594	1734	1936	2190	2446	2697	2915	2921	3072	3163	3082	3327	3439	3465	3501	3465	3570	3520	3521	3417	3456	3510	3393	3543	3462	3535	3370	3279	3349	3216	3220	3159	3118	3314	3199	3259	3230	3221	3061	3090	3083	3200	3080	3255	3168
1193	1270	1323	1343	1382	1603	1754	1941	2160	2479	2780	2872	2989	3176	3064	3227	3310	3581	3637	3753	3697	3799	3603	3732	3711	3767	3750	3740	3847	3749	3635	3761	3728	3557	3493	3463	3370	3461	3530	3469	3305	3257	3263	3257	3191	3260	3324	3323	3327	3408
1184	1191	1258	1409	1390	1504	1701	1898	2197	2400	2717	2874	2918	3022	3139	3246	3393	3581	3928	3981	3998	3997	3835	3676	3830	3810	4030	4044	3951	4018	3925	3822	3615	3571	3542	3542	3648	3604	3614	3411	3480	3222	3242	3144	3125	3292	3326	3294	3423	3430
1244	1263	1231	1367	1413	1565	1769	1979	2211	2558	2744	2928	2996	3003	3296	3323	3482	3761	4032	3997	4070	3944	3860	3895	3930	3958	4088	4217	4046	3947	3863	3941	3767	3727	3649	3533	3561	3576	3647	3687	3379	3409	3408	3265	3327	3361	3564	3518	3475	3564
1191	1190	1227	1318	1467	1577	1742	2030	2288	2571	2671	2926	3011	3059	3096	3198	3478	3630	3724	3805	3787	3867	3672	3820	3770	3852	3950	3918	3941	3897	3862	3797	3579	3566	3602	3573	3693	3428	3524	3614	3545	3333	3271	3236	3261	3254	3372	3323	3413	3399
1215	1224	1289	1249	1402	1478	1618	1819	2092	2281	2451	2550	2562	2691	2839	2818	3097	3303	3337	3459	3454	3369	3391	3286	3345	3635	3486	3624	3507	3616	3435	3441	3327	3215	3277	3366	3337	3254	3321	3283	3300	3150	2969	2911	2998	3011	3067	3099	3225	3216
1258	1187	1216	1174	1259	1332	1528	1639	1839	2045	2082	2333	2369	2534	2509	2621	2898	3059	3075	3152	3178	3150	3095	3134	3159	3264	3400	3335	3321	3339	3294	3186	3062	3031	3002	3121	3059	3159	3230	3072	2988	2871	2796	2882	2749	2844	2927	3003	3009	3133
1259	1268	1235	1219	1187	1255	1438	1618	1744	1970	2138	2264	2452	2443	2597	2694	2880	3131	3246	3252	3248	3216	3255	3157	3453	3555	3618	3531	3621	3503	3415	3326	3256	3168	3384	3295	3386	3425	3359	3337	3131	3108	2937	3040	3008	3122	3235	3464	3349	3409
1173	1234	1218	1278	1316	1427	1412	1585	1818	1911	2050	2213	2295	2513	2519	2816	2861	3085	3300	3223	3233	3247	3228	3317	3486	3794	3910	3844	3819	3851	3671	3666	3669	3608	3626	3761	3888	3807	3765	3525	3454	3328	3255	3323	3459	3588	3672	3910	3581	3596
1220	1186	1285	1268	1352	1391	1422	1500	1620	1759	1784	1997	2068	2260	2406	2593	2688	2890	2936	3009	3013	3024	3105	3239	3482	3644	3720	3883	3707	3713	3760	3766	3666	3716	3778	3705	3820	3845	3920	3733	3632	3501	3474	3503	3702	3634	3765	3857	3738	3524
1216	1241	1262	1230	1208	1268	1306	1331	1407	1582	1670	1764	1827	1990	2084	2237	2401	2470	2626	2869	2808	2867	2826	3026	3218	3273	3392	3402	3296	3233	3377	3285	3349	3636	3644	3706	3498	3616	3623	3427	3345	3239	3314	3426	3356	3588	3577	3560	3509	3280
1261	1248	1192	1158	1134	1142	1176	1204	1341	1370	1441	1563	1673	1777	1948	2072	2196	2338	2448	2578	2613	2686	2608	2807	2883	2954	2953	3083	3122	3073	3030	3147	3191	3268	3339	3425	3468	3357	3293	3102	3068	3081	3109	3040	3222	3358	3267	3407	3262	3024
1214	1203	1112	1157	1131	1137	1196	1276	1247	1313	1359	1444	1571	1705	1843	1997	2158	2354	2458	2545	2473	2619	2537	2643	2754	2815	2904	2993	2936	2880	2885	3064	3051	3110	3156	3333	3335	3318	3157	3106	2985	2998	2861	2852	3045	2996	3146	3116	3260	2991
1241	1250	1163	1212	1172	1238	1265	1284	1341	1362	1458	1537	1589	1811	1873	2082	2217	2423	2524	2554	2604	2548	2717	2710	2807	2979	2998	3079	3106	3107	2952	3045	3220	3139	3284	3325	3280	3348	3266	3214	3212	3016	3016	3105	3252	3261	3193	3266	3256	3222
1309	1307	1249	1275	1312	1250	1392	1464	1458	1581	1575	1660	1856	1997	2129	2226	2430	2657	2855	2882	2939	3016	3011	3064	3241	3354	3270	3362	3466	3359	3264	3399	3490	3632	3629	3560	3506	3484	3406	3279	3340	3323	3304	3315	3421	3435	3520	3470	3454	3477
1329	1315	1309	1344	1247	1307	1424	1572	1600	1703	1810	1853	1933	2164	2333	2511	2896	2995	3167	3345	3298	3355	3212	3392	3338	3510	3582	3523	3640	3504	3503	3439	3525	3589	3590	3509	3536	3373	3404	3288	3298	3247	3243	3328	3263	3433	3426	3407	3405	3438
1201	1242	1303	1231	1242	1345	1436	1593	1612	1762	1801	1948	2102	2264	2486	2548	2705	3019	3072	3141	3243	3104	3146	3031	3048	3115	3211	3255	3314	3409	3354	3202	3240	3272	3325	3094	3197	3120	3101	2983	2949	2897	2899	2840	3063	3032	3162	3081	3148	3203
1147	1153	1135	1148	1195	1341	1494	1617	1726	1832	1903	1999	2147	2266	2592	2536	2832	2867	3113	3110	3066	2982	2780	2902	2779	3019	2971	3093	3074	3068	3036	2939	2929	2889	3078	2923	2900	2927	2794	2792	2749	2738	2707	2693	2734	2654	2845	2873	2894	2814
1112	1094	1161	1231	1275	1401	1606	1719	2043	2191	2207	2326	2512	2804	2782	2881	3009	3123	3235	3293	3397	3246	3206	3066	3096	3219	3250	3233	3093	3134	3012	2973	2909	2983	2900	3070	3012	2969	3078	3012	2988	2816	2895	2826	2768	2876	2820	2923	2882	3121
1102	1106	1153	1245	1320	1458	1763	1906	2058	2386	2504	2713	2936	2959	3123	3169	3360	3579	3492	3559	3625	3529	3447	3536	3412	3702	3633	3595	3405	3290	3185	3022	3108	2937	3102	3048	3074	3134	3259	3149	3119	3053	2905	2992	3005	2971	3094	3244	3215	3318
1090	1083	1149	1270	1366	1535	1738	1974	2238	2311	2663	2825	2919	3143	3210	3327	3308	3512	3540	3638	3703	3606	3589	3652	3639	3845	3854	3924	3642	3620	3388	3248	3165	3091	2911	3171	3119	3283	3213	3261	3175	3076	3028	3020	3127	3123	3194	3161	3333	3183
1097	1074	1192	1324	1416	1620	1791	2002	2222	2484	2708	2863	2933	3177	3334	3386	3600	3728	3789	3858	3791	3879	3711	3760	3862	4104	3971	4030	4035	3931	3961	3578	3480	3427	3405	3318	3443	3557	3555	3592	3433	3218	3316	3281	3397	3356	3608	3526	3579	3512
1127	1175	1279	1393	1490	1659	1917	2113	2347	2575	2850	3151	3120	3271	3444	3832	3933	4097	4366	4274	4221	4104	4007	4193	4279	4562	4406	4255	4463	4407	4244	4052	4052	3843	3955	3918	3876	3859	3968	4063	3932	3800	3877	3871	4011	4114	4079	3999	4108	4021
1148	1222	1277	1362	1502	1653	1757	1930	2206	2453	2736	2894	3187	3265	3415	3664	3953	3887	4192	4299	4094	4134	4090	4021	4027	4200	4182	4017	4172	4054	3763	3792	3747	3546	3662	3573	3663	3636	3850	3835	3782	3702	3737	3834	3946	3938	4013	3895	3943	3876
1137	1136	1214	1257	1373	1442	1593	1671	1891	2072	2190	2326	2534	2531	2689	2694	2952	3020	3089	3153	3096	3149	3133	3229	3198	3295	3180	3261	3107	3091	2970	2722	2808	2798	2713	2860	2860	2849	2959	2942	2901	2898	3002	2937	3144	3128	3020	3144	3041	2950
1145	1212	1209	1228	1289	1274	1426	1488	1673	1836	1899	1946	2037	2114	2106	2199	2264	2298	2482	2724	2518	2423	2474	2557	2451	2524	2637	2567	2539	2362	2408	2299	2235	2363	2212	2392	2396	2437	2477	2467	2428	2401	2476	2401	2423	2479	2482	2456	2351	2392
1342	1224	1297	1355	1441	1375	1423	1511	1636	1718	1793	1879	1893	1958	2147	2209	2359	2640	2703	2803	2772	2666	2437	2389	2343	2440	2324	2532	2524	2375	2371	2389	2422	2426	2370	2484	2533	2571	2572	2652	2576	2503	2511	2475	2516	2588	2449	2487	2439	2443
1389	1425	1487	1504	1482	1622	1592	1676	1725	1755	1752	1772	1871	1843	1907	2052	2451	2628	3033	2999	2865	2753	2597	2638	2446	2497	2542	2590	2499	2364	2392	2436	2476	2414	2455	2434	2580	2581	2649	2608	2668	2545	2643	2620	2579	2584	2616	2560	2496	2361
1370	1406	1527	1540	1498	1479	1514	1521	1501	1560	1558	1599	1554	1547	1623	1710	1815	2151	2245	2272	2420	2378	2291	2188	2225	2164	2255	2148	2167	2049	2049	2057	2053	1949	2129	2179	2207	2317	2203	2154	2093	2082	2166	2302	2156	2239	2191	2081	2162	2154
1295	1285	1272	1360	1383	1331	1360	1303	1308	1386	1367	1300	1237	1256	1145	1181	1258	1347	1477	1491	1516	1591	1565	1550	1601	1629	1672	1618	1572	1605	1571	1482	1494	1598	1660	1756	1712	1667	1698	1628	1505	1586	1634	1635	1620	1578	1583	1585	1674	1616
1315	1259	1315	1289	1240	1255	1235	1262	1299	1246	1278	1255	1106	1146	1068	1084	1056	1111	1216	1337	1276	1353	1372	1379	1445	1476	1396	1419	1302	1247	1301	1257	1330	1321	1306	1384	1364	1386	1347	1365	1315	1319	1313	1351	1315	1255	1262	1269	1323	1341
1283	1245	1280	1293	1183	1205	1236	1313	1275	1406	1264	1234	1192	1068	1103	1069	1153	1322	1382	1465	1470	1528	1536	1462	1475	1443	1395	1416	1350	1321	1319	1208	1343	1306	1287	1314	1296	1315	1313	1335	1190	1260	1224	1271	1264	1205	1213	1213	1279	1292
1300	1254	1314	1246	1169	1177	1264	1298	1271	1329	1250	1231	1172	1096	1081	1189	1259	1314	1552	1492	1467	1456	1409	1368	1365	1309	1298	1314	1263	1272	1293	1326	1329	1333	1302	1310	1328	1287	1313	1294	1257	1236	1219	1225	1257	1260	1258	1251	1282	1376
1265	1253	1257	1187	1170	1200	1172	1311	1290	1224	1293	1209	1137	1182	1247	1233	1284	1453	1428	1434	1416	1312	1251	1178	1212	1239	1222	1265	1217	1251	1279	1337	1384	1356	1205	1275	1249	1257	1232	1282	1318	1225	1229	1212	1302	1240	1229	1281	1315	1315
1312	1310	1275	1192	1263	1260	1262	1263	1237	1347	1311	1358	1264	1267	1246	1248	1301	1335	1362	1280	1224	1141	1156	1201	1173	1249	1206	1244	1274	1291	1349	1395	1378	1409	1433	1306	1334	1234	1216	1322	1359	1278	1262	1280	1274	1247	1278	1378	1335	1386
1361	1298	1336	1271	1266	1253	1375	1338	1334	1287	1254	1228	1316	1264	1323	1338	1324	1455	1384	1377	1300	1202	1169	1204	1199	1217	1326	1327	1352	1435	1374	1534	1435	1419	1371	1330	1343	1264	1236	1333	1244	1313	1293	1358	1276	1330	1341	1282	1372	1359
1309	1270	1290	1336	1339	1317	1299	1317	1212	1249	1252	1251	1209	1239	1204	1240	1282	1349	1293	1273	1257	1111	1178	1120	1173	1294	1359	1275	1296	1395	1375	1450	1519	1401	1371	1369	1225	1207	1255	1206	1231	1225	1292	1347	1310	1335	1302	1347	1324	1361
1330	1250	1245	1343	1216	1287	1288	1243	1262	1200	1176	1153	1282	1236	1330	1404	1398	1376	1455	1394	1294	1184	1131	1150	1187	1230	1331	1328	1440	1399	1392	1407	1408	1363	1306	1283	1196	1215	1201	1206	1279	1236	1246	1212	1278	1262	1300	1261	1292	1291
1285	1256	1305	1220	1222	1344	1230	1246	1254	1249	1263	1252	1368	1261	1305	1236	1262	1347	1388	1324	1287	1215	1188	1250	1243	1297	1289	1422	1450	1457	1408	1383	1420	1382	1375	1273	1243	1206	1297	1350	1323	1325	1380	1362	1321	1385	1326	1349	1361	1279
1368	1300	1304	1303	1311	1296	1307	1283	1299	1303	1228	1249	1200	1302	1325	1300	1405	1435	1416	1384	1377	1277	1260	1214	1289	1275	1374	1467	1426	1443	1440	1483	1394	1399	1350	1316	1243	1275	1307	1338	1309	1319	1326	1281	1313	1359	1298	1247	1370	1354
1339	1346	1331	1346	1417	1396	1407	1286	1244	1150	1287	1274	1361	1286	1262	1221	1232	1290	1270	1335	1283	1214	1274	1249	1365	1310	1359	1330	1378	1444	1375	1403	1353	1357	1252	1243	1294	1273	1275	1287	1389	1312	1290	1371	1271	1304	1269	1222	1303	1355
1410	1454	1330	1431	1425	1380	1344	1312	1232	1351	1247	1229	1315	1258	1263	1256	1265	1328	1277	1357	1241	1268	1247	1251	1301	1371	1415	1569	1391	1381	1371	1374	1363	1271	1341	1279	1292	1315	1341	1375	1414	1380	1329	1357	1284	1294	1219	1305	1347	1299
1316	1375	1394	1417	1353	1253	1358	1216	1213	1329	1246	1271	1362	1356	1362	1399	1364	1301	1343	1338	1322	1280	1298	1381	1343	1353	1428	1329	1452	1518	1423	1367	1399	1405	1356	1362	1418	1417	1542	1528	1535	1507	1500	1385	1387	1331	1329	1343	1266	1329
1385	1364	1327	1216	1275	1357	1262	1246	1248	1254	1247	1225	1345	1367	1416	1315	1434	1370	1301	1289	1246	1291	1204	1290	1386	1383	1458	1438	1425	1388	1435	1426	1494	1385	1354	1392	1402	1462	1497	1432	1602	1444	1517	1493	1383	1350	1348	1295	1339	1400
1380	1289	1235	1325	1285	1292	1217	1295	1216	1224	1189	1187	1241	1289	1323	1262	1277	1301	1257	1220	1224	1152	1202	1209	1228	1351	1293	1365	1374	1383	1391	1325	1373	1304	1346	1367	1312	1338	1383	1414	1452	1423	1350	1347	1322	1302	1339	1289	1283	1386
1385	1328	1330	1304	1199	1279	1303	1240	1203	1128	1128	1147	1227	1284	1227	1319	1275	1271	1277	1227	1222	1206	1221	1268	1262	1203	1224	1248	1288	1350	1413	1325	1378	1287	1358	1332	1333	1333	1360	1428	1375	1399	1375	1406	1334	1300	1322	1340	1427	1390
1438	1352	1238	1239	1180	1237	1208	1170	1209	1182	1180	1140	1164	1203	1215	1218	1276	1278	1307	1262	1313	1298	1299	1365	1272	1333	1318	1348	1296	1395	1354	1460	1467	1464	1506	1445	1464	1429	1441	1439	1429	1394	1452	1530	1466	1385	1492	1478	1524	1487
1392	1247	1299	1267	1209	1225	1257	1276	1292	1273	1116	1184	1084	1203	1144	1155	1243	1162	1237	1226	1235	1238	1209	1257	1220	1282	1229	1217	1252	1316	1274	1308	1424	1520	1522	1479	1490	1438	1456	1475	1452	1493	1422	1415	1413	1430	1441	1587	1459	1478
1374	1365	1346	1124	1192	1267	1384	1276	1305	1224	1212	1260	1198	1262	1283	1339	1306	1347	1253	1348	1347	1261	1212	1191	1056	1086	1035	1107	1087	1152	1240	1278	1207	1344	1343	1402	1348	1395	1408	1371	1300	1343	1319	1271	1279	1259	1296	1297	1338	1322
1398	1307	1235	1177	1308	1299	1217	1277	1244	1270	1233	1202	1206	1284	1201	1285	1268	1283	1260	1298	1276	1269	1291	1238	1147	1080	1129	1062	1134	1098	1197	1191	1206	1244	1183	1146	1185	1308	1217	1284	1303	1265	1270	1264	1248	1298	1196	1323	1373	1286
1314	1260	1301	1313	1194	1153	1159	1196	1230	1108	1143	1118	1077	1031	1084	1110	1155	1175	1201	1231	1239	1230	1176	1250	1162	1295	1303	1281	1322	1371	1190	1237	1268	1363	1249	1210	1260	1381	1468	1406	1408	1365	1396	1401	1485	1539	1491	1601	1522	1611
1380	1358	1378	1293	1106	1121	1245	1174	1111	1041	1066	1061	1013	1155	1117	1271	1321	1376	1509	1522	1532	1430	1421	1325	1455	1485	1593	1584	1719	1637	1704	1542	1598	1696	1657	1583	1553	1751	1804	1804	1813	1776	1869	1852	1999	2013	2121	2178	2108	2033
1413	1428	1410	1355	1339	1392	1311	1264	1249	1256	1317	1333	1288	1358	1445	1559	1745	1919	2077	2229	2112	2060	2014	1849	1788	1692	1689	1819	2015	1949	2093	2040	2123	2147	2195	2335	2399	2255	2309	2359	2214	2177	2274	2265	2287	2410	2526	2503	2473	2491
1445	1410	1317	1357	1463	1383	1483	1468	1527	1484	1504	1425	1540	1642	1746	1818	1978	2213	2201	2328	2356	2422	2469	2465	2395	2238	2186	2103	2140	2368	2453	2568	2601	2617	2651	2677	2858	2761	2469	2589	2404	2275	2326	2310	2365	2531	2565	2700	2731	2686
1321	1226	1342	1396	1312	1334	1382	1545	1537	1576	1605	1607	1700	1822	1863	1983	2040	2114	2237	2299	2301	2219	2256	2384	2524	2665	2627	2557	2517	2603	2552	2728	2598	2673	2762	2701	2562	2757	2594	2421	2426	2384	2218	2453	2376	2534	2532	2486	2700	2799
1118	1279	1247	1217	1236	1298	1365	1398	1624	1601	1698	1841	1809	1787	1867	1877	2077	2215	2501	2546	2602	2481	2360	2334	2363	2442	2691	2903	2913	2810	2644	2686	2557	2449	2530	2479	2328	2493	2492	2404	2390	2510	2408	2519	2612	2593	2607	2733	2647	2744
1107	1308	1222	1143	1246	1385	1480	1654	1848	2100	2132	2139	2128	1978	2165	2358	2500	2704	2914	2988	3129	2978	2863	2843	2582	2704	2753	2931	3182	3262	3087	3006	2835	2704	2630	2742	2738	2659	2797	2770	2554	2832	2901	2882	2858	2994	2771	2940	2975	3122
1169	1194	1161	1283	1470	1612	1810	2128	2471	2655	2564	2440	2361	2594	2827	3080	3432	3638	3740	3734	3631	3614	3574	3456	3423	3379	3276	3244	3439	3570	3722	3415	3418	3174	3106	3164	3307	3171	3128	3249	3178	3077	3333	3337	3257	3508	3325	3261	3445	3464
1193	1175	1191	1434	1675	1743	2025	2317	2669	2635	2449	2615	2832	3189	3548	3740	4092	4217	4236	4371	4028	3986	3855	3803	3869	3913	3895	3626	3553	3738	3790	3613	3515	3464	3355	3239	3518	3395	3245	3315	3429	3216	3263	3423	3282	3399	3318	3310	3579	3353
1127	1178	1330	1458	1522	1673	1974	2102	2214	2177	2423	2877	3292	3758	3974	4049	4200	4148	4228	4278	4189	3871	3907	3783	4033	3937	4006	3898	3659	3519	3580	3455	3472	3437	3219	3009	3325	3387	3128	3068	3268	3102	3022	3145	3166	3184	3338	3236	3353	3280
1042	1233	1494	1482	1548	1703	1908	2037	2037	2213	2692	3372	3716	3939	4128	3910	3916	3854	4100	4069	4065	4047	3968	3792	3793	3875	3973	4043	3909	3641	3303	3398	3453	3382	3195	3169	3084	3252	3251	3041	3214	3256	3073	3185	3255	3079	3261	3250	3427	3338
1137	1263	1466	1452	1574	1763	1829	2020	2135	2555	3250	3754	3858	3768	3791	3369	3309	3249	3516	3538	3624	3601	3798	3713	3831	3752	3713	3913	3832	3717	3311	3312	3389	3297	3308	3142	3112	3216	3232	3028	3225	3298	3300	3257	3436	3248	3388	3447	3395	3431
1069	1297	1383	1346	1366	1557	1747	1859	2259	2815	3194	3406	3166	2870	2601	2307	2276	2178	2494	2529	2678	2760	3014	3257	3506	3435	3524	3529	3554	3436	3132	2996	2967	2963	2988	3015	2877	2934	2995	2843	2875	3062	2937	3087	3121	3144	3132	3223	3222	3299
1017	1119	1138	1211	1216	1362	1483	1688	2070	2557	2720	2488	2265	1861	1642	1568	1541	1654	1825	1860	2044	2152	2377	2661	3074	3184	3143	3130	3295	3193	2954	2699	2681	2718	2774	2715	2664	2624	2853	2661	2551	2673	2731	2677	2696	2725	2751	2880	2637	2935
1072	1107	1081	1122	1165	1357	1496	1652	1966	2242	2178	2000	1692	1496	1366	1419	1592	1735	1820	1800	1804	1895	2047	2418	2874	3145	3331	3240	3276	3217	3081	2821	2482	2758	2831	2816	2760	2792	2865	2735	2572	2664	2668	2478	2615	2698	2597	2804	2597	2730
1129	1206	1170	1087	1246	1261	1470	1746	1849	2027	1959	1697	1450	1392	1469	1660	1803	2053	2228	2189	1955	2048	2063	2421	2814	3274	3603	3657	3552	3632	3537	3223	2890	3116	3175	3056	3181	3153	3129	3089	2765	2919	2862	2704	2866	2873	2942	3053	2914	2876
1244	1307	1157	1083	1206	1180	1328	1552	1714	1765	1694	1489	1266	1309	1539	1763	2026	2247	2461	2339	2166	1925	1928	2350	2787	3287	3659	3786	3624	3825	3786	3420	3178	3364	3400	3348	3197	3210	3218	3270	3120	3072	2933	2988	3097	3115	3148	3229	3272	3129
1324	1281	1081	990	1070	1192	1305	1348	1456	1542	1472	1241	1259	1217	1380	1760	2076	2205	2322	2252	2040	1887	1691	1894	2375	2930	3400	3476	3509	3536	3462	3166	3105	3081	3319	3217	3164	3190	3227	3041	2907	2862	2888	2829	3030	3089	3179	3238	3201	3039
1323	1172	981	992	1033	1095	1209	1290	1487	1480	1330	1185	1098	1207	1326	1612	1931	2140	2315	2231	1914	1634	1526	1647	2018	2516	3083	3211	3166	3093	3009	2849	2717	2809	3016	2824	2844	2961	2815	2808	2637	2639	2615	2678	2768	2789	2940	3009	3028	2932
1250	1228	1078	973	1049	1146	1322	1363	1446	1479	1294	1105	1064	1148	1300	1582	1939	2158	2275	2103	1804	1645	1450	1587	1953	2508	2905	3056	2933	2889	2970	2679	2493	2627	2983	2802	2745	2951	2775	2702	2639	2583	2633	2578	2590	2709	2817	2777	2688	2670
1240	1193	1089	1023	997	1133	1323	1428	1491	1448	1383	1225	1081	1113	1192	1546	1717	1962	2079	1967	1757	1476	1413	1660	2048	2697	3077	3044	2832	2768	2805	2622	2502	2786	2955	2771	2783	2966	2771	2820	2666	2599	2577	2724	2572	2683	2629	2683	2660	2590
1208	1255	1137	1017	1062	1199	1366	1476	1568	1443	1406	1269	1127	1082	1224	1371	1680	1876	1919	1838	1753	1622	1642	1872	2391	3086	3439	3323	3115	2988	2869	2776	2751	2973	3191	2820	2861	3112	2891	2886	2958	2819	2960	2853	2858	2812	2915	2834	2824	2681
1225	1284	1200	1158	1106	1306	1498	1621	1733	1787	1702	1712	1491	1396	1393	1424	1649	1797	1938	1837	1806	1736	1955	2407	2964	3462	3828	3649	3246	3192	3077	2974	3029	3400	3235	2955	3106	3441	3115	3105	3186	3073	3042	3087	3106	3010	3175	3054	3081	2893
1325	1250	1295	1187	1181	1343	1691	1929	1983	2134	2076	2110	1979	1791	1633	1554	1726	1779	1868	1767	1875	1986	2376	2887	3585	3969	4148	3642	3362	3229	3217	3258	3267	3562	3417	3047	3313	3451	3242	3231	3309	3151	3077	3100	3139	3179	3283	3231	3239	3082
1251	1215	1260	1234	1165	1328	1618	1940	2190	2282	2343	2389	2265	2070	1843	1769	1825	1781	1789	1867	1985	2222	2670	3256	3729	3950	3829	3341	2950	3045	3085	3208	3190	3528	3084	2901	3232	3104	2880	2934	2945	2936	2956	2924	2939	2751	3071	2805	3037	2973
1157	1085	1213	1241	1282	1284	1692	2040	2241	2320	2332	2430	2451	2194	2161	1993	1922	1948	2029	2123	2297	2580	3032	3468	3722	3635	3304	2930	2622	2698	2871	2859	3195	3172	2772	2815	3013	2920	2589	2911	2672	2653	2665	2553	2633	2543	2623	2490	2607	2597
1120	1109	1182	1294	1318	1419	1725	2092	2403	2555	2620	2623	2587	2617	2466	2404	2444	2563	2639	2727	2854	3233	3748	3766	3844	3582	3094	2754	2613	2766	2868	3107	3216	3086	2670	2942	3025	2755	2682	2916	2700	2663	2674	2700	2726	2603	2510	2416	2327	2521
1145	1201	1307	1454	1598	1556	1861	2106	2526	2841	2874	2939	2905	2957	2941	3148	3215	3408	3570	3770	4029	4157	4109	4104	3773	3345	3027	3009	3164	3157	3227	3360	3312	3110	3096	3274	3256	2937	3075	3078	2964	3000	2949	2972	2855	2876	2780	2611	2522	2750
1131	1195	1317	1488	1678	1856	1850	2047	2415	2767	3046	3128	3236	3069	3262	3497	3715	3869	4174	4270	4434	4228	3983	3750	3275	3084	3016	3222	3332	3368	3409	3471	3273	3054	3261	3598	3296	3113	3318	3178	3128	3101	3098	3165	2908	2989	2935	2933	2808	2978
1149	1214	1280	1411	1586	1713	1892	1963	2248	2596	2940	3243	3208	3285	3364	3434	3587	3771	3938	3932	3950	3691	3514	3249	3080	3111	3294	3440	3460	3509	3652	3311	3084	3010	3350	3346	3080	3327	3397	3110	3216	3142	3008	3042	2988	3062	2993	3120	2985	3025
1111	1136	1274	1439	1440	1761	2085	2217	2260	2465	2822	3199	3333	3497	3519	3517	3427	3503	3562	3581	3366	3410	3182	3202	3267	3511	3507	3490	3697	3590	3384	3243	3014	3330	3413	3115	3061	3326	3265	3060	3231	3079	3108	3074	3042	2915	3189	3071	3204	3204
1111	1131	1210	1407	1504	1751	2104	2438	2475	2487	2715	2877	3137	3163	3385	3441	3392	3451	3418	3336	3344	3420	3372	3404	3533	3800	3675	3581	3437	3421	3270	3172	3291	3390	3175	2994	3103	3372	2924	3128	3210	3133	2978	2925	3129	2999	3106	3074	3195	3255
1112	1228	1185	1350	1491	1763	2096	2415	2581	2621	2470	2581	2640	2652	2749	3001	3082	3090	3093	3189	3256	3366	3423	3555	3469	3506	3262	3232	3107	3094	3049	3173	3162	3157	2769	2887	3091	2860	3030	3079	3001	2998	2839	2846	2781	2984	2924	2866	2942	3069
1020	1090	1151	1262	1404	1547	1708	2032	2282	2391	2600	2407	2361	2262	2340	2307	2490	2698	2823	3027	2915	3219	3262	3148	3148	2952	2985	2830	2835	2879	3011	3066	2900	2631	2644	2904	2798	2689	2818	2867	2571	2645	2705	2743	2644	2774	2585	2758	2654	2747
976	1058	1170	1227	1351	1526	1621	1689	1873	2054	2322	2432	2417	2454	2315	2462	2527	2699	2775	2975	3079	3043	3143	3034	2913	2878	2822	2803	2934	3018	3134	2954	2696	2730	2836	2901	2649	2824	2999	2830	2741	2718	2654	2543	2656	2514	2639	2694	2604	2785
1119	1102	1095	1282	1393	1599	1671	1685	1741	1910	1944	2057	2233	2509	2705	2849	3011	3100	3276	3280	3312	3280	3203	3260	3058	3128	3221	3305	3461	3412	3228	3070	3023	3362	3140	2905	3132	3209	3045	3013	3038	3037	2851	2764	2816	2839	2848	2723	2820	2932
1217	1174	1170	1196	1316	1463	1532	1591	1725	1887	1829	1870	1961	2099	2372	2682	2796	3041	3231	3266	3339	3395	3236	3320	3460	3436	3591	3580	3520	3468	3389	3420	3694	3401	3191	3270	3583	3438	3272	3312	3399	3145	3141	3188	3023	3198	3163	3100	3169	3201
1156	1183	1197	1122	1125	1197	1277	1468	1495	1696	1796	1858	1973	2039	2149	2332	2567	2721	2827	3069	3061	3152	3231	3205	3260	3222	3280	3260	3218	3349	3510	3714	3606	3328	3373	3477	3418	3270	3514	3419	3323	3227	3308	3301	3208	3284	3304	3224	3260	3230
1138	1044	1016	1089	1002	986	1104	1284	1283	1405	1577	1689	1963	2101	2269	2342	2570	2588	2801	2910	2904	2770	2858	2748	2641	2636	2568	2848	3044	3323	3331	3319	3113	3169	3301	3223	3094	3257	3301	3110	3090	3099	3066	3034	3055	3005	3018	3060	2940	3070
1157	1044	987	995	1041	974	1012	1152	1235	1277	1361	1503	1709	1820	1904	2120	2336	2410	2535	2526	2475	2368	2361	2347	2404	2491	2582	2712	2839	2813	2876	2943	3271	3198	3067	2895	3014	3079	2967	2899	3007	2969	2729	2759	2599	2662	2676	2672	2779	2688
1105	1022	991	971	913	972	1070	1123	1133	1230	1346	1567	1616	1630	1785	1824	1917	2052	2174	2320	2357	2334	2464	2484	2535	2664	2695	2535	2733	2795	3066	3300	3276	3149	3023	3245	3232	3040	2967	3203	2929	2622	2691	2664	2483	2584	2405	2666	2574	2776
1106	1028	986	990	902	960	1078	1118	1203	1287	1383	1583	1666	1726	1844	1978	2160	2294	2478	2527	2640	2671	2725	2763	2715	2735	2815	2898	3104	3220	3323	3343	3370	3427	3641	3411	3200	3135	3267	3268	3112	3019	2855	2744	2844	2543	2781	2678	2770	2727
1157	1059	1031	1034	1076	1080	1117	1230	1335	1387	1524	1718	1809	1925	2004	2155	2362	2518	2766	2977	3027	3030	2944	2985	3203	3143	3306	3406	3490	3363	3491	3557	3942	3856	3727	3585	3571	3613	3540	3447	3333	3267	3014	3088	2757	2893	2972	2855	3034	2844
1209	1168	1136	1119	1150	1276	1338	1498	1500	1670	1683	1909	2039	2074	2211	2537	2701	2876	3165	3386	3490	3299	3257	3287	3467	3432	3492	3601	3488	3496	3700	3817	3686	3589	3691	3705	3593	3571	3592	3600	3461	3272	3329	3114	3105	3036	2978	3082	2961	2957
1183	1205	1287	1218	1239	1293	1428	1569	1656	1837	1944	1961	2171	2244	2434	2566	2722	2951	3249	3267	3436	3363	3332	3384	3403	3370	3463	3521	3476	3529	3335	3442	3259	3259	3330	3172	3278	3305	3248	3160	3050	3131	2985	2970	2965	2818	2892	2920	2785	2811
1113	1142	1211	1221	1228	1297	1404	1488	1672	1844	1991	2104	2202	2337	2469	2590	2643	2880	3019	3199	3126	3055	3062	3024	3137	3062	3070	2977	3084	2968	3033	2969	2960	2847	2836	2918	2888	2820	2880	2879	2769	2666	2705	2746	2659	2801	2626	2613	2633	2726
1108	1011	1120	1159	1200	1384	1539	1688	1863	1947	2078	2087	2162	2294	2407	2488	2631	2724	2795	2740	2822	2811	2665	2732	2841	2851	3006	2946	2970	2895	2873	2856	2685	2710	2685	2741	2690	2665	2750	2699	2520	2547	2615	2485	2684	2674	2621	2718	2669	2715
1110	1187	1168	1173	1381	1549	1609	1902	2140	2354	2521	2694	2770	2925	2825	2837	2895	2953	3128	3181	3133	3047	3195	3258	3257	3289	3237	3153	3103	3164	3043	2910	2946	3028	2882	3021	2976	2979	2863	2977	2855	2788	2767	3037	2844	2847	2890	2809	2991	2899
1222	1174	1177	1345	1397	1556	1801	2069	2264	2525	2660	2841	2983	2969	3070	3207	3374	3451	3482	3397	3590	3491	3543	3385	3353	3519	3469	3661	3641	3450	3483	3371	3201	3182	3181	3297	3293	3306	3195	3206	3118	2976	3053	2969	2964	3115	3037	3110	3217	3353
1089	1058	1125	1205	1288	1534	1763	1986	2249	2497	2690	2954	3008	3071	2998	3091	3218	3264	3342	3461	3561	3560	3602	3655	3689	3666	3615	3450	3581	3518	3430	3394	3281	3203	3141	3293	3286	3339	3225	3138	3204	3095	2991	3041	2932	3012	3175	3165	3321	3216
947	909	934	1125	1153	1458	1675	1905	2145	2331	2497	2731	2867	3031	2972	3127	3195	3326	3350	3400	3457	3576	3434	3448	3385	3478	3411	3431	3507	3569	3454	3420	3294	3188	3271	3398	3335	3274	3229	3106	3209	2999	3000	3002	2980	3084	3017	3262	3155	3424
971	976	1068	1206	1397	1570	1929	2236	2367	2728	2905	3089	3106	3059	3281	3209	3240	3391	3419	3559	3701	3738	3647	3765	3757	3732	3655	3531	3352	3428	3460	3367	3379	3478	3548	3327	3399	3357	3358	3284	3176	3176	3077	3155	3034	2943	3076	3021	3168	3248
1321	1275	1457	1515	1821	2035	2443	2659	2865	2957	3228	3219	3350	3424	3437	3443	3581	3616	3744	4001	3998	3965	3935	3801	3684	3684	3587	3627	3607	3389	3290	3264	3383	3373	3446	3378	3265	3390	3234	3275	3119	3120	3189	3020	2973	2841	2844	2869	2903	3126
1564	1578	1720	1866	2059	2317	2686	2711	2905	3061	3222	3147	3207	3264	3198	3332	3564	3558	3754	3693	3906	3707	3661	3715	3591	3606	3375	3387	3217	3142	3016	3070	2978	3141	3176	3252	3132	2977	3036	2895	2868	2897	2913	2725	2817	2636	2622	2524	2658	2637
1759	1787	1965	2181	2376	2504	2667	2772	2952	2934	2964	2955	2933	2990	3193	3323	3392	3390	3535	3526	3743	3597	3407	3287	3394	3347	3330	3324	3041	2930	2865	2823	2870	2986	2928	3032	2980	3023	2906	2844	2755	2806	2852	2772	2755	2664	2575	2630	2549	2639
2445	2503	2660	2821	2872	3120	3191	3182	3292	3222	3240	3152	3152	3295	3226	3417	3755	3855	3675	3758	3705	3658	3669	3698	3491	3551	3456	3218	3359	3041	3024	2965	3062	3107	3114	3274	3139	3190	3161	3172	2958	2992	3072	3001	3065	3026	2948	2725	2906	2863
3458	3470	3684	3788	3752	3802	3834	3864	3832	3968	3740	3722	3597	3693	3625	3820	3925	4095	4148	4003	4075	3940	3785	3719	3824	3814	3556	3522	3454	3397	3186	3094	3149	3252	3334	3319	3494	3371	3293	3311	3316	3195	3257	3320	3215	3275	3126	3088	3062	3087
3721	3842	3811	3873	3883	3897	3727	3916	3801	3670	3618	3548	3511	3470	3568	3571	3587	3756	3790	3696	3746	3579	3496	3459	3432	3370	3281	3157	3127	3086	3029	2989	2912	2964	3036	3132	3215	3180	3097	3080	2991	3086	3073	3064	3067	3109	3016	3104	3102	2950
2988	3049	3167	3114	3092	2930	3106	2887	2914	2808	2889	2902	2933	2929	2952	3101	3110	3149	3023	3208	2982	2776	2943	2834	2702	2725	2635	2599	2606	2436	2482	2489	2584	2574	2512	2651	2769	2834	2690	2757	2608	2640	2671	2728	2796	2764	2814	2847	2788	2741
2366	2450	2514	2379	2487	2378	2362	2327	2373	2418	2410	2603	2477	2545	2619	2586	2683	2778	2762	2729	2602	2579	2456	2389	2310	2369	2287	2240	2265	2355	2356	2341	2354	2365	2533	2497	2580	2553	2665	2484	2475	2474	2471	2728	2646	2732	2826	2716	2766	2724
2350	2463	2360	2348	2174	2247	2179	2173	2300	2332	2439	2400	2312	2442	2525	2501	2642	2593	2609	2581	2532	2560	2460	2522	2489	2464	2390	2486	2495	2475	2572	2646	2582	2603	2622	2639	2745	2695	2552	2561	2541	2591	2560	2737	2806	2786	2905	2825	2893	2746
2260	2314	2187	1992	2013	1933	2006	2142	2345	2375	2437	2480	2505	2568	2561	2729	2795	2978	2970	2965	2972	3010	3027	2905	2833	2882	2891	2872	3030	3036	3074	3104	3069	2984	3016	2973	3074	2980	2889	2852	2923	2866	2897	2914	2992	3035	3155	3021	3100	3099
1675	1596	1439	1333	1377	1420	1560	1713	2031	2177	2410	2498	2762	2803	2820	2982	3127	3223	3247	3292	3395	3380	3296	3409	3309	3348	3296	3337	3449	3469	3570	3573	3382	3461	3396	3408	3293	3247	3148	3143	3063	3087	3041	3132	3195	3352	3347	3343	3326	3316
1290	1226	1176	1077	1066	1151	1320	1526	1789	2034	2333	2463	2682	2705	2832	2974	3114	3115	3157	3113	3147	3216	3182	3259	3262	3356	3432	3445	3537	3432	3479	3469	3473	3383	3498	3391	3363	3302	3173	3158	3185	3185	3100	3294	3204	3295	3343	3417	3556	3520
1317	1350	1291	1185	1227	1237	1404	1645	1920	2092	2444	2618	2781	2928	2880	2903	2894	2984	3009	2979	2930	2973	2887	2944	3004	2862	2934	3071	3065	3159	3150	3149	3080	3228	3179	3082	2972	2907	2825	2799	2918	2757	2882	2866	2967	3193	3209	3216	3214	3348
1759	1717	1746	1728	1714	1806	1996	2212	2486	2732	2940	3103	3106	3014	2998	3013	3078	2863	2856	2753	2653	2635	2633	2569	2497	2578	2660	2659	2693	2759	2739	2788	2778	2900	2887	2802	2680	2728	2623	2489	2521	2636	2394	2485	2609	2665	2747	2888	2954	2990
1909	2018	1930	2035	2159	2304	2562	2772	2998	3249	3340	3339	3342	3219	3140	3136	2910	2957	2832	2784	2694	2530	2581	2543	2577	2521	2644	2643	2729	2574	2686	2749	2804	2968	2805	2783	2743	2576	2650	2581	2432	2451	2499	2488	2521	2663	2758	2803	2869	3010
1930	2015	2137	2143	2320	2444	2652	2819	3127	3247	3347	3455	3313	3244	3101	3013	2859	2794	2701	2754	2688	2589	2609	2660	2697	2771	2922	2825	2918	2879	2804	2825	2959	2999	3039	3158	3093	2932	2735	2765	2722	2730	2673	2681	2840	3077	2993	3041	3061	3117
2602	2649	2665	2808	2830	2923	3026	3185	3414	3416	3463	3515	3484	3347	3128	3031	2903	2806	2848	2726	2644	2645	2785	2651	2846	2665	2794	2830	2908	2866	2832	2947	2918	3135	2930	3076	3087	3069	2950	2817	2813	2945	2923	2838	2931	2990	3014	3244	3147	3307
3855	3816	3742	3832	3773	3814	4078	3994	4066	4048	4083	4036	3861	3676	3525	3434	3350	3046	2994	2970	2880	2781	2734	2788	2808	2820	2834	2879	3044	2912	2910	2917	3044	3038	3088	3094	2998	2977	2920	2919	2881	2990	2838	2792	2875	2924	2943	3128	3145	3183
4283	4111	4101	4163	4309	4426	4524	4623	4562	4591	4625	4486	4420	4101	3887	3904	3648	3526	3541	3411	3355	3233	3303	3148	3146	3172	3204	3170	3284	3204	3153	3230	3393	3336	3309	3380	3334	3306	3154	3231	3096	3062	3035	3027	3067	2951	3191	3136	3201	3403
3177	3224	3366	3416	3534	3750	3980	4075	4224	4269	4347	4209	4063	4041	3829	3661	3574	3449	3616	3546	3569	3492	3517	3420	3389	3367	3328	3298	3491	3393	3282	3307	3345	3385	3442	3720	3586	3549	3566	3512	3469	3487	3406	3452	3329	3482	3323	3371	3373	3553
2394	2362	2403	2617	2813	2923	3186	3411	3462	3489	3598	3459	3503	3301	3215	3162	3117	3060	3120	3192	3222	3168	3249	3044	3143	3045	3030	3001	3122	3100	3044	2879	2985	3036	2951	3114	3119	3108	3189	3163	3254	3213	3111	3144	3065	3049	3151	3156	3048	3069
2037	2039	2113	2213	2315	2546	2791	2918	2944	2936	3201	3176	3037	3054	2973	2821	2812	2729	2710	2674	2828	2683	2724	2618	2558	2441	2580	2543	2557	2623	2600	2462	2416	2356	2387	2358	2314	2326	2386	2343	2423	2405	2462	2312	2444	2433	2387	2353	2323	2340
1927	1841	1834	1853	1938	2133	2199	2397	2511	2599	2760	2710	2835	2662	2597	2501	2585	2461	2564	2608	2533	2591	2505	2505	2391	2489	2466	2375	2347	2159	2277	2138	2207	2069	2010	2002	2018	1945	1931	2063	1991	2099	2032	2043	2034	2007	1975	2001	1930	2009
1413	1395	1329	1366	1389	1454	1548	1706	1770	1752	1967	1969	1978	2010	1976	1973	2053	2113	2144	2227	2297	2390	2332	2300	2341	2378	2279	2234	2184	2105	2107	1966	1880	1890	1839	1883	1956	1923	1942	2038	2102	2122	2122	2062	2053	2026	2079	2020	2137	2172
992	1087	1028	1126	1260	1242	1300	1348	1455	1441	1521	1516	1551	1660	1622	1642	1704	1694	1772	1889	2002	2144	2090	2150	2269	2302	2271	2363	2337	2154	2011	1860	1820	1657	1594	1673	1681	1764	1847	1966	2075	2173	2219	2070	1977	1992	1931	1953	2049	2173
1117	1166	1186	1307	1343	1308	1407	1479	1533	1528	1555	1617	1657	1661	1721	1748	1843	1876	1957	2107	2085	2159	2092	2127	2226	2424	2485	2617	2766	2660	2513	2398	2233	1960	1809	1677	1623	1540	1668	1627	1861	1817	1875	1806	1785	1659	1562	1528	1615	1763
1552	1679	1660	1709	1675	1710	1718	1705	1605	1718	1566	1702	1661	1742	1710	1699	1744	1835	1885	1943	1944	1853	1877	1912	2085	2132	2372	2547	2594	2737	2563	2501	2326	2067	1831	1721	1645	1537	1416	1542	1566	1537	1516	1416	1401	1350	1212	1171	1174	1285
1897	1970	1966	2012	1983	1962	1936	1819	1807	1869	1764	1657	1735	1654	1655	1628	1615	1684	1606	1544	1638	1685	1683	1666	1760	1846	1941	2090	2029	2002	2062	1976	1863	1758	1616	1517	1368	1293	1284	1358	1337	1279	1236	1148	1095	1065	1018	1042	1024	1056
1873	1843	1932	1847	1860	1817	1895	1883	1903	1811	1812	1832	1719	1625	1437	1479	1485	1446	1407	1443	1578	1646	1701	1656	1680	1623	1491	1518	1515	1575	1667	1664	1619	1594	1522	1522	1515	1368	1336	1275	1237	1236	1165	1169	1008	1066	1064	1022	1168	1203
2097	2092	2219	2252	2177	2313	2285	2385	2337	2286	2242	2113	2070	1961	1709	1780	1716	1682	1731	1767	1890	2015	1850	1927	1770	1729	1645	1680	1745	1859	1889	2064	2108	2082	1964	1860	1751	1656	1573	1412	1397	1319	1388	1250	1238	1288	1236	1209	1247	1312
3202	3244	3284	3299	3506	3555	3711	3766	3752	3570	3507	3265	3186	2974	2842	2852	2793	2730	2729	2760	2916	2839	2895	2865	2747	2755	2841	2915	3158	3210	3319	3365	3341	3123	2955	2548	2293	2017	1728	1618	1534	1486	1478	1473	1432	1401	1384	1343	1245	1293
4171	4119	4268	4273	4509	4741	4894	4924	4917	4851	4663	4386	4233	4151	3979	3929	4002	3697	3776	3609	3674	3614	3603	3557	3646	3620	3852	4071	4291	4396	4500	4658	4362	4286	3654	3323	2907	2497	2067	1939	1710	1550	1538	1449	1474	1428	1391	1361	1334	1239
3633	3553	3577	3841	3877	4150	4283	4242	4200	4091	4008	3995	3831	3568	3508	3424	3279	3262	3228	3119	3013	3116	3128	3065	3042	3039	3186	3359	3492	3666	3732	3845	3784	3642	3416	3187	2795	2538	2209	1966	1717	1707	1522	1586	1428	1412	1414	1393	1258	1278
2546	2542	2521	2636	2731	2775	2941	3116	2958	2942	2744	2797	2621	2454	2299	2279	2288	2056	2142	2255	2191	2301	2143	2079	2070	2027	2062	2052	2076	2272	2388	2594	2620	2622	2470	2416	2292	2142	1964	1745	1590	1537	1500	1452	1403	1409	1453	1364	1393	1404
2218	2118	2130	2201	2299	2456	2536	2597	2502	2635	2605	2552	2516	2283	2169	2102	1982	2090	2082	2113	2138	2121	2051	1870	1844	1718	1858	1812	1885	2010	2146	2256	2250	2390	2304	2155	2160	2049	1911	1742	1584	1422	1377	1422	1346	1396	1350	1353	1437	1514
2339	2150	2228	2165	2342	2285	2438	2505	2694	2712	2606	2633	2399	2330	2331	2207	2260	2232	2346	2360	2323	2287	2192	2109	2061	1943	1993	2061	2153	2298	2383	2434	2431	2445	2219	2164	2197	1959	1833	1574	1503	1382	1327	1184	1214	1191	1169	1187	1236	1317
1815	1749	1818	1748	1826	1854	1840	1933	1967	2081	2096	2066	2011	1832	1784	1825	1775	1850	1842	1704	1789	1681	1741	1691	1672	1538	1587	1648	1729	1758	1802	1853	1896	1862	1830	1768	1667	1716	1521	1583	1458	1301	1184	1106	1078	1059	1061	1074	1080	1112
1179	1214	1188	1203	1225	1154	1150	1319	1258	1352	1350	1358	1338	1398	1426	1426	1447	1353	1325	1411	1382	1198	1229	1206	1172	1126	1095	1099	1162	1198	1166	1153	1102	1111	1156	1238	1187	1340	1296	1347	1228	1183	1138	1062	957	947	909	931	1027	1093
1021	1081	1133	1149	1089	1134	1226	1204	1155	1219	1202	1232	1280	1257	1367	1392	1425	1532	1380	1506	1435	1291	1241	1225	1182	1163	1111	1122	1160	1214	1216	1105	1047	1082	1134	1118	1133	1174	1200	1197	1132	1107	1030	961	965	907	979	989	1108	1249
1322	1404	1509	1457	1446	1458	1414	1449	1558	1531	1564	1524	1653	1607	1607	1782	1927	1848	1945	1897	1773	1675	1613	1525	1494	1444	1428	1539	1586	1575	1582	1584	1531	1438	1451	1384	1451	1392	1364	1390	1264	1266	1151	973	954	1050	977	1073	1096	1300
1873	1853	1833	1749	1708	1638	1742	1790	1878	1939	2023	1971	2029	2008	2071	2206	2212	2312	2197	2285	2153	2051	1915	1892	1673	1669	1712	1789	1857	1760	1872	1800	1890	1820	1629	1624	1539	1524	1545	1532	1389	1265	1238	1059	1077	979	1001	1055	1065	1194
1835	1811	1783	1758	1717	1743	1567	1723	1722	1748	1873	1974	1977	1993	1853	1949	1888	2022	1924	1938	1943	1963	1818	1623	1642	1458	1451	1467	1440	1505	1559	1622	1625	1552	1592	1573	1567	1498	1553	1535	1459	1427	1295	1167	1088	1095	1099	1105	1175	1130
2034	2019	1944	1958	1947	1816	1769	1815	1812	1823	1894	2018	2085	2064	2005	1992	1992	1977	2034	2137	2118	2058	1928	1906	1720	1614	1529	1474	1505	1495	1739	1763	1846	1841	1950	1894	1899	1734	1834	1712	1632	1550	1532	1430	1395	1310	1298	1295	1295	1236
2789	2859	2928	3026	2886	2762	2695	2862	2724	2843	2891	2948	3030	3067	2957	2969	3064	3028	2963	3110	3086	3114	3092	3001	2698	2601	2450	2303	2440	2557	2458	2627	2599	2627	2486	2438	2256	2270	2172	2094	1919	1806	1672	1601	1540	1526	1543	1447	1431	1441
3659	3883	4060	4082	4061	4094	3953	3984	3904	3941	3930	3869	4028	4018	4117	4079	4259	4399	4230	4304	4364	4374	4064	4029	3811	3708	3571	3529	3447	3501	3512	3432	3366	3085	3005	2678	2612	2409	2180	2091	1952	1841	1741	1672	1567	1513	1468	1430	1402	1332
3400	3588	3801	3932	3989	3967	3837	3737	3896	3753	3816	3820	3684	3607	3634	3839	3775	3886	3750	3863	3774	3808	3587	3472	3282	3259	3067	2957	3000	3049	3070	2888	2834	2632	2488	2275	2187	1975	1934	1739	1689	1659	1652	1519	1428	1396	1312	1266	1148	1165
2625	2662	2625	2797	2839	2972	2751	2674	2681	2632	2574	2659	2470	2480	2362	2434	2441	2435	2524	2430	2609	2450	2399	2278	2228	2101	2069	1980	1979	1999	2051	2102	1990	1884	1898	1913	1784	1782	1664	1645	1642	1600	1507	1497	1468	1338	1274	1234	1177	1147
2289	2248	2305	2310	2405	2275	2279	2069	1997	2052	1982	1824	1897	1770	1853	1828	1941	2003	2084	2121	2097	2119	2029	1923	1912	1867	1904	1926	1981	1945	2053	2112	2114	2101	2243	2192	2077	2097	1996	2019	2007	1966	1950	1939	1811	1663	1663	1600	1466	1520
2092	2201	2259	2268	2319	2411	2341	2292	2308	2156	2099	1948	1889	1918	1831	1972	2079	2216	2449	2599	2651	2533	2642	2596	2584	2726	2857	2845	2744	3026	2916	3083	3040	3095	3081	3080	2862	2834	2688	2555	2525	2604	2432	2461	2236	2223	2099	2016	2097	2035
1750	1814	1926	2028	2141	2265	2345	2382	2404	2392	2384	2277	2261	2271	2239	2363	2632	2779	2967	3221	3175	3044	3121	3054	3116	3223	3364	3417	3452	3486	3637	3489	3357	3380	3405	3129	3081	3002	2860	2774	2705	2671	2571	2432	2390	2347	2243	2277	2226	2275
1382	1326	1421	1445	1479	1596	1752	1873	1790	1896	1990	1994	2022	2015	1971	2153	2297	2450	2706	2671	2719	2638	2691	2628	2702	2755	2941	2948	2969	3019	2956	2802	2821	2764	2724	2562	2555	2524	2519	2438	2372	2433	2315	2340	2415	2400	2290	2362	2336	2332
1069	1053	1006	1029	1079	1197	1189	1282	1322	1335	1418	1489	1504	1573	1611	1656	1805	1969	2059	2108	2152	2146	2059	2074	2164	2214	2092	2344	2305	2396	2285	2317	2384	2317	2363	2286	2257	2300	2296	2215	2160	2334	2287	2336	2254	2369	2302	2457	2500	2341
1091	986	981	988	969	993	1104	1221	1269	1370	1425	1500	1627	1708	1821	1877	1946	2102	2139	2153	2249	2113	2254	2219	2261	2264	2332	2231	2399	2421	2370	2350	2400	2302	2456	2386	2412	2472	2409	2360	2359	2373	2553	2474	2534	2594	2623	2649	2578	2638
1043	1022	1035	1031	1125	1083	1274	1359	1619	1776	1927	2073	2057	2249	2405	2456	2666	2706	2896	2802	2932	2886	2779	2899	2697	2818	2863	2818	2807	2843	2738	2771	2706	2893	2785	2763	2861	2829	2744	2789	2750	2818	2899	2816	2733	2832	2867	2988	2981	2985
1071	1014	1076	1102	1225	1332	1438	1600	1851	2090	2375	2516	2564	2733	2887	3007	3172	3312	3437	3427	3467	3379	3342	3257	3274	3408	3468	3325	3282	3310	3158	3148	3089	3057	3215	3121	3129	3193	3066	3065	3082	3176	3179	3201	3199	3230	3296	3360	3111	3202
1063	1024	1103	1156	1206	1278	1527	1655	1878	1980	2289	2497	2516	2751	2856	3047	3377	3396	3715	3685	3630	3775	3614	3503	3582	3784	3553	3529	3553	3568	3453	3297	3321	3276	3248	3286	3393	3323	3277	3286	3255	3224	3352	3377	3377	3196	3515	3355	3344	3224
994	1015	1070	1057	1215	1393	1474	1694	1836	1961	2112	2346	2379	2559	2721	2878	3073	3222	3448	3502	3597	3680	3736	3690	3750	3650	3641	3578	3609	3620	3588	3536	3451	3550	3431	3312	3289	3279	3275	3292	3204	3228	3268	3375	3273	3288	3250	3262	3167	3079
894	886	956	1054	1051	1177	1401	1519	1799	2023	2096	2286	2422	2528	2789	2694	2974	3021	3202	3359	3410	3464	3692	3679	3673	3641	3824	3645	3721	3697	3730	3647	3389	3440	3393	3337	3351	3331	3390	3340	3224	3218	3261	3286	3400	3256	3204	3140	3117	3009
852	860	927	987	1031	1157	1354	1504	1809	1879	2170	2305	2466	2563	2682	2804	2802	2875	3048	3141	3301	3398	3477	3571	3532	3674	3658	3670	3697	3600	3595	3385	3304	3353	3296	3181	3190	3364	3290	3366	3287	3270	3111	3216	3199	3172	3050	3094	2933	2861
1035	1053	1067	1135	1243	1231	1344	1519	1699	1921	2115	2351	2363	2385	2536	2637	2629	2816	2898	2985	2906	3036	3152	3212	3332	3363	3385	3539	3494	3565	3286	3299	3147	2904	3016	2926	3071	2922	3087	3040	2875	2952	2971	2906	3009	2988	2936	2873	2809	2786
1230	1270	1348	1366	1437	1459	1598	1601	1716	1846	2062	2152	2192	2381	2446	2503	2503	2551	2621	2770	2710	2791	2874	2909	3001	3110	3136	3162	3233	3241	3168	3102	2992	2937	2935	2746	2719	2698	2642	2668	2593	2684	2660	2690	2885	2837	2810	2754	2602	2695
1223	1443	1467	1511	1613	1744	1721	1753	1847	1969	2051	2185	2290	2390	2439	2510	2568	2595	2685	2635	2708	2748	2738	2823	2888	2930	3076	3109	3106	3104	3072	3128	3072	2900	2805	2633	2663	2641	2561	2670	2601	2688	2570	2794	2840	2889	2826	2776	2868	2791
1196	1418	1545	1694	1873	1879	1982	2011	2106	2003	2140	2269	2372	2413	2651	2634	2632	2707	2854	2793	2814	2823	2936	2957	2965	3010	3108	3192	3377	3291	3230	3261	3149	2989	2837	2738	2780	2782	2794	2842	2903	2840	2941	2995	3128	3101	3111	3090	3056	2972
1316	1559	1781	2035	2234	2330	2332	2307	2308	2317	2280	2327	2365	2478	2670	2774	2863	2923	3054	3054	3106	3088	3132	3131	3136	3248	3118	3379	3329	3482	3467	3477	3338	3220	3119	3011	3009	3094	3057	3116	3160	3229	3198	3328	3300	3399	3230	3207	3175	3238
1471	1855	2110	2561	2733	2775	2776	2587	2405	2427	2291	2194	2209	2210	2547	2675	2909	3106	3206	3271	3250	3137	3170	3177	3212	3098	3195	3240	3353	3551	3608	3487	3388	3454	3269	3179	3108	3153	3196	3202	3111	3198	3226	3214	3316	3255	3350	3161	3086	2999
1464	1797	2134	2659	2836	3037	2901	2646	2430	2192	1959	1881	1867	2088	2189	2407	2717	2994	3089	3122	3252	3162	3050	3048	3000	2997	3056	3148	3241	3299	3499	3430	3405	3254	3226	3200	2982	2959	2899	3077	3002	2961	2948	3022	2919	2965	2843	2839	2794	2770
1476	1732	2154	2444	2776	2893	2686	2581	2321	2037	1872	1757	1709	1840	1973	2187	2499	2703	2900	2909	2872	2821	2864	2744	2842	2793	2834	3110	3205	3161	3296	3329	3230	3165	3076	3064	3002	2925	2840	2789	2842	2825	2790	2683	2864	2740	2635	2593	2602	2567
1407	1693	2052	2267	2685	2618	2520	2430	2191	2032	1789	1687	1702	1756	1855	2116	2399	2543	2711	2983	2770	2879	2836	2723	2762	2852	2872	2967	3076	3092	3116	3249	3250	3284	3063	3047	2972	2900	2880	2773	2742	2540	2646	2589	2614	2572	2514	2585	2525	2551
1532	1708	2054	2292	2614	2681	2617	2435	2302	2114	1921	1962	1848	1874	2052	2164	2364	2518	2962	2998	2988	2981	2820	2861	2778	2833	2927	2980	3205	3197	3311	3325	3365	3355	3364	3177	3306	3130	3035	2853	2700	2735	2550	2585	2617	2645	2721	2594	2610	2715
1465	1769	1875	2227	2539	2555	2578	2551	2501	2343	2327	2110	2139	2180	2248	2478	2693	3014	3181	3216	3246	3226	3176	3081	2910	3050	2994	3111	3114	3155	3409	3360	3488	3295	3385	3392	3211	3147	3097	2905	2854	2795	2767	2707	2707	2738	2873	2821	2898	2829
1390	1684	1879	2204	2506	2613	2657	2718	2593	2390	2330	2278	2376	2360	2663	2767	3064	3246	3327	3547	3397	3333	3322	3290	3129	3044	3086	3140	3189	3141	3225	3338	3430	3277	3297	3248	3109	3126	3086	3042	2846	2872	2950	2986	2913	2932	2965	2966	3156	3019
1536	1723	1914	2161	2441	2612	2651	2600	2495	2418	2268	2419	2401	2542	2909	2979	3152	3419	3409	3454	3539	3449	3398	3273	3201	3099	3149	3099	3226	3299	3280	3403	3314	3208	3205	3184	3211	3170	2973	2924	2896	2940	3000	2987	3021	3081	3041	3152	3023	3074
1560	1854	2080	2404	2573	2701	2617	2539	2526	2364	2312	2417	2400	2708	2746	2947	3164	3274	3360	3452	3270	3198	3275	3135	3106	2999	2983	3130	3052	3239	3179	3418	3414	3356	3234	3156	3147	3063	2941	2883	2814	2883	2940	2819	2866	3013	2946	3096	2899	2796
1601	1901	2164	2372	2503	2561	2541	2599	2528	2466	2383	2469	2437	2570	2666	2779	2863	2980	3100	3104	3104	3080	2999	3000	2967	2919	2935	2942	3070	3089	3224	3152	3289	3194	3240	3095	2967	2721	2771	2688	2644	2576	2681	2790	2764	2770	2902	2832	2863	2817
1610	1721	2050	2146	2455	2480	2497	2620	2605	2712	2683	2490	2670	2722	2756	2709	2880	2939	3031	2947	2924	2904	2922	2852	2868	2806	2964	2973	2964	2899	3156	3157	3219	3107	3038	3036	2828	2761	2745	2604	2496	2642	2648	2752	2794	2805	2780	2868	2855	2856
1638	1722	1882	2030	2384	2454	2521	2878	2906	3065	3041	2946	2909	2899	2965	2947	2986	3124	3091	3001	3085	3035	3011	2954	2934	2963	2981	3079	3040	3139	3242	3233	3229	3008	2998	2815	2882	2751	2698	2633	2736	2654	2625	2765	2909	3015	3152	3160	3241	3154
1609	1688	1850	2141	2293	2540	2778	2916	3063	3265	3341	3225	3312	3278	3414	3202	3266	3322	3352	3247	3376	3191	3090	3160	3084	3022	3180	3201	3176	3267	3232	3283	3193	3155	3116	2892	2918	2808	2727	2590	2719	2821	2803	3009	3115	3176	3309	3300	3332	3376
1629	1698	2021	2163	2315	2507	2900	3023	3152	3357	3429	3457	3453	3462	3449	3525	3526	3599	3616	3546	3436	3359	3299	3207	3059	3145	3143	3185	3161	3209	3263	3430	3369	3237	3270	3117	2793	2917	2767	2841	2744	2657	2931	3061	3209	3305	3350	3436	3384	3378
1477	1631	1851	2042	2309	2605	2852	3072	3253	3421	3491	3402	3378	3387	3388	3506	3643	3674	3672	3671	3609	3443	3335	3363	3258	3172	3205	3139	3250	3269	3289	3422	3376	3309	3243	3131	3003	2859	2779	2835	2836	2960	2969	3178	3306	3366	3471	3394	3446	3471
1349	1485	1788	1892	2143	2387	2737	3060	3335	3324	3451	3362	3354	3328	3302	3363	3560	3627	3632	3605	3460	3301	3344	3318	3233	3181	3260	3296	3370	3371	3413	3419	3315	3396	3104	3021	2922	2820	2787	2810	2890	2923	2982	3109	3176	3333	3254	3275	3263	3202
1387	1575	1739	1917	2168	2405	2546	2823	3019	3304	3233	3177	3132	2971	2984	3103	3132	3282	3399	3341	3153	3188	3109	3144	3047	3066	3156	3282	3181	3273	3280	3222	3196	3283	3055	3050	2754	2719	2667	2660	2709	2787	2675	2850	2902	2987	3009	2971	3101	2991
1513	1659	1764	2000	2127	2278	2448	2671	2748	2815	3012	2844	2823	2750	2695	2764	2787	2880	2940	2910	2870	2787	2718	2681	2737	2783	2798	2813	2900	3122	3115	3144	2986	3104	2903	2728	2728	2610	2490	2433	2435	2432	2464	2535	2526	2605	2645	2726	2763	2832
1629	1664	1820	2060	2193	2309	2488	2556	2643	2763	2834	2707	2648	2634	2517	2757	2700	2838	2906	2812	2818	2626	2623	2635	2530	2621	2793	2763	2802	2792	2966	3039	3057	2856	2827	2676	2644	2571	2358	2395	2360	2400	2502	2567	2545	2600	2669	2814	2741	2814
1650	1699	1862	2103	2273	2478	2470	2602	2732	2825	2723	2601	2724	2573	2676	2707	2795	2909	3094	3130	2936	2782	2814	2783	2830	2811	2908	2912	2997	3137	3136	3171	3279	2947	2926	2660	2673	2618	2608	2607	2609	2775	2834	2882	3023	3138	3048	3035	3044	3089
1520	1680	1857	2227	2509	2658	2809	2761	2961	2886	2647	2682	2661	2725	2733	2824	3048	3256	3480	3494	3457	3170	3069	3055	2942	3097	3239	3261	3355	3479	3483	3562	3370	3273	3176	2998	2901	2803	2862	2855	2814	3028	3043	3192	3379	3553	3471	3434	3525	3387
1594	1663	1939	2278	2685	2765	3019	2962	2942	2905	2693	2483	2491	2448	2561	2724	3023	3268	3444	3588	3468	3391	3378	3184	3123	3221	3396	3470	3507	3728	3750	3709	3564	3559	3343	3228	3206	3046	2762	2720	2753	2982	2980	2920	3181	3498	3701	3822	3771	3913
1501	1695	1923	2263	2612	2933	2893	2839	2714	2619	2532	2331	2262	2318	2284	2544	2597	2954	3102	3274	3211	3261	3143	3213	3094	3092	3246	3353	3478	3503	3621	3690	3577	3424	3384	3244	3174	3004	2769	2659	2646	2469	2494	2378	2683	3103	3312	3735	3898	3988
1437	1699	1970	2157	2477	2636	2767	2622	2536	2332	2191	2129	2044	2326	2246	2303	2411	2771	2849	3103	3137	3002	2976	2865	2671	2803	2944	3184	3236	3461	3468	3516	3378	3237	3147	3078	2946	2924	2849	2775	2816	2445	2166	1877	2052	2351	2762	3051	3256	3289
1441	1674	1932	2190	2522	2690	2614	2444	2379	2250	2150	1961	1955	2045	2061	2273	2563	2813	3069	2984	3033	2892	2873	2649	2493	2630	2911	3226	3413	3626	3575	3574	3262	3097	2890	2820	2875	2936	3135	3271	3297	2775	2368	1898	1761	1822	1919	2206	2362	2592
1458	1701	1935	2321	2455	2647	2761	2710	2513	2377	2166	2002	2064	2078	2210	2305	2615	2913	3209	3278	3189	3067	2940	2737	2583	2701	3054	3494	3682	3952	4035	3743	3371	2952	2785	2807	2885	3061	3354	3699	3772	3312	2541	1982	1712	1508	1640	1801	1979	2194
1485	1679	1913	2216	2500	2672	2725	2847	2665	2757	2492	2274	2182	2086	2294	2299	2624	3116	3262	3456	3393	3207	2989	2967	2809	2918	3273	3680	3868	4166	4114	3781	3507	3041	2982	2783	3041	3367	3582	3821	3697	3329	2569	1965	1759	1729	1872	2118	2354	2493
1541	1667	1851	2091	2441	2580	2750	2845	3036	2924	2792	2806	2479	2382	2412	2478	2773	3022	3236	3395	3332	3339	3212	3139	3112	3061	3281	3669	3811	3844	3766	3617	3403	3277	2994	3067	3199	3205	3226	3201	3197	2900	2333	2135	2128	2167	2536	2889	3155	3341
1619	1799	1861	2193	2501	2564	2643	2828	2943	3069	3085	2865	2747	2620	2658	2685	2931	3110	3171	3388	3239	3278	3277	3132	3094	3061	3253	3341	3368	3467	3426	3359	3282	3165	3106	3136	3156	3159	2855	2855	2758	2589	2425	2329	2538	2810	3226	3568	3612	3653
1692	1972	2145	2277	2532	2637	2634	2785	2849	2940	2839	2787	2744	2715	2757	2847	2935	3120	3272	3247	3135	3059	3107	3103	3085	2974	2995	3173	3080	3229	3193	3080	3134	2915	2983	2906	2842	2778	2705	2521	2537	2687	2665	2871	2948	3152	3245	3510	3595	3439
1875	2078	2211	2403	2545	2601	2663	2658	2792	2862	2722	2775	2698	2637	2755	2799	2824	2886	3157	3095	3082	3067	2906	2985	2807	2895	2962	2968	3010	3052	3001	3054	2929	2906	2765	2579	2626	2599	2590	2493	2642	2813	2853	2937	3126	3254	3127	3258	3131	3086
1807	1895	2162	2310	2425	2506	2535	2768	2751	2994	2885	2920	2852	2792	2781	2834	2837	2989	3124	3139	3053	2976	2973	2978	3055	2841	2840	2874	2916	2958	2986	2976	2978	2896	2753	2713	2587	2558	2544	2664	2721	2974	2993	3055	3096	3022	2841	2837	2756	2718
1716	1936	2072	2123	2320	2403	2573	2714	2995	3088	3160	3074	3058	3012	3003	2902	2949	3052	3225	3300	3220	3254	3216	3070	3097	2969	2944	2949	2868	2931	2921	2999	2848	2902	2760	2781	2664	2735	2699	2784	2911	2939	3020	3118	3001	2926	2900	2881	2768	2682
1686	1848	2038	2171	2248	2454	2617	2870	2969	3205	3218	3321	3174	3106	3093	3106	3177	3243	3336	3441	3365	3479	3473	3247	3118	3105	3064	3038	2864	2962	2950	2971	2986	2949	2841	2832	2812	2794	2704	2943	3057	3105	3009	3002	2984	2938	3008	2952	2797	2759
1618	1787	1954	2249	2368	2473	2634	2896	3149	3219	3189	3264	3202	3227	3170	3208	3223	3336	3577	3520	3579	3563	3553	3548	3138	3153	3127	3138	3008	2905	3057	2937	2928	3047	2918	2968	2905	3031	2947	3078	3112	3159	3182	3202	3140	3047	3003	3027	2838	2801
1592	1676	1865	2064	2182	2418	2685	2915	3098	3205	3177	3319	3182	3149	3135	3177	3247	3512	3582	3692	3695	3655	3627	3564	3300	3250	3068	3147	3017	3090	3066	3056	2999	2963	2973	2871	2951	2814	3013	3083	3072	3209	3184	3136	3098	3039	3027	2892	2947	2794
1463	1564	1692	1889	2009	2408	2546	2746	3015	3142	3300	3121	3149	3073	3108	3158	3239	3223	3611	3514	3695	3693	3611	3450	3357	3242	3067	3102	2952	2891	2943	2917	2879	2896	2909	2941	2946	2946	3076	3053	2981	3084	3114	2981	3077	2916	2965	2871	2927	2944
1379	1523	1614	1738	2014	2129	2161	2550	2675	2856	3004	2849	2947	2990	2955	2942	3076	3204	3242	3373	3414	3452	3327	3166	3095	2929	2964	2837	2929	2920	2794	2722	2722	2636	2704	2790	2720	2769	2920	3004	2981	2901	2973	2885	2809	3005	2915	2757	2772	2788
1579	1660	1780	1894	1944	2057	2153	2218	2405	2427	2468	2549	2617	2634	2771	2695	2824	2960	3071	3173	2980	3127	2972	2995	2904	2735	2827	2874	2807	2721	2555	2490	2480	2489	2447	2458	2540	2645	2723	2722	2763	2723	2849	2831	2894	2729	2633	2624	2580	2499
1615	1768	1973	2109	2222	2207	2315	2297	2327	2333	2326	2323	2395	2403	2521	2609	2653	2881	2901	2989	3068	3018	3001	2928	2862	2723	2743	2692	2627	2663	2558	2478	2507	2461	2362	2461	2497	2529	2557	2610	2643	2624	2710	2686	2717	2574	2614	2530	2372	2241
1561	1735	2005	2215	2395	2354	2385	2379	2394	2389	2438	2298	2247	2324	2411	2438	2699	2794	2948	2880	3024	3096	3081	3025	2966	2941	2888	2904	2854	2693	2707	2604	2614	2602	2640	2654	2586	2621	2541	2707	2693	2585	2621	2674	2662	2555	2586	2434	2412	2437
1373	1535	1775	1983	2267	2222	2295	2300	2398	2382	2370	2264	2232	2137	2329	2509	2695	2633	2744	2884	2900	3036	3110	3063	3113	3057	3156	3048	3019	2911	2894	2853	2848	2654	2777	2840	2801	2936	2879	2864	2889	2823	2959	2891	2809	2828	2833	2661	2698	2707
1250	1481	1565	1726	1827	1979	1877	1989	1925	1984	1900	1800	1930	1980	2030	2166	2353	2611	2644	2807	2784	2934	2879	3125	3034	3067	3109	3073	3039	3016	2848	2821	2760	2780	2834	2847	2933	2934	3075	3019	2904	2951	2931	2883	2773	2888	2733	2811	2711	2822
1251	1259	1421	1557	1670	1585	1589	1555	1480	1432	1501	1429	1460	1518	1656	1910	2085	2200	2399	2506	2534	2566	2527	2744	2688	2898	2739	2825	2823	2809	2636	2672	2692	2537	2617	2804	2713	2796	2804	2783	2785	2719	2749	2632	2598	2532	2445	2556	2585	2429
1260	1266	1352	1397	1436	1408	1299	1154	1156	1216	1128	1159	1120	1323	1354	1531	1706	1846	1904	1961	2021	2201	2090	2335	2315	2409	2343	2356	2574	2343	2401	2366	2381	2425	2482	2571	2590	2695	2562	2586	2493	2534	2394	2329	2221	2328	2394	2209	2207	2263
1322	1268	1191	1121	1080	1049	979	944	910	929	858	955	1037	1063	1196	1304	1421	1507	1621	1710	1700	1871	1904	2079	1971	2051	2086	2139	2223	2223	2120	2248	2236	2448	2544	2466	2574	2600	2605	2481	2472	2451	2282	2261	2302	2263	2117	2242	2325	2229
1206	1149	993	937	867	765	783	849	817	838	796	833	926	990	1063	1242	1451	1503	1555	1627	1758	1738	1848	1870	1953	2039	2115	2139	2255	2210	2207	2319	2330	2518	2627	2640	2661	2730	2666	2657	2662	2607	2487	2433	2353	2284	2224	2243	2329	2238
1146	1004	955	890	846	801	829	805	854	898	798	884	1010	1106	1226	1338	1512	1702	1776	1887	1892	1907	2104	2107	2181	2272	2248	2337	2407	2498	2417	2681	2540	2722	2818	2784	3014	2878	2886	2968	2775	2736	2637	2591	2408	2451	2439	2383	2388	2488
1085	945	974	938	903	927	913	975	946	1003	1087	1086	1166	1287	1552	1668	1820	2050	2169	2325	2244	2421	2493	2459	2601	2483	2743	2681	2781	2879	2895	2884	2997	2933	3065	3075	3250	3172	3225	3090	2901	2878	2813	2619	2653	2552	2619	2593	2707	2756
1010	942	914	979	889	968	1024	1048	1089	1116	1264	1358	1378	1619	1711	1936	2117	2315	2434	2480	2571	2659	2638	2658	2682	2664	2817	2822	2917	2990	2985	2952	3121	3114	3200	3249	3246	3218	3138	3088	2988	2916	2879	2781	2692	2685	2652	2747	2732	2768
974	883	841	841	902	860	983	1134	1181	1218	1269	1457	1483	1550	1747	1939	2139	2135	2330	2307	2405	2408	2461	2474	2422	2444	2387	2586	2659	2671	2706	2820	2786	2891	2830	2903	2727	2844	2941	2808	2651	2738	2609	2492	2483	2555	2539	2504	2546	2549
948	840	801	801	813	963	1008	1122	1305	1448	1368	1525	1520	1724	1842	2020	2114	2155	2191	2313	2278	2380	2139	2153	2217	2153	2231	2372	2435	2381	2534	2448	2463	2694	2581	2505	2495	2499	2462	2460	2415	2306	2325	2232	2192	2215	2213	2370	2348	2321
849	801	799	904	912	1051	1238	1439	1495	1680	1652	1758	1850	1921	2051	2278	2369	2519	2564	2448	2510	2584	2408	2407	2503	2429	2525	2442	2519	2637	2558	2642	2657	2738	2661	2610	2559	2556	2613	2506	2437	2369	2211	2298	2284	2415	2285	2345	2500	2491
835	775	813	881	987	1107	1264	1594	1665	1854	2051	1965	2046	2167	2357	2537	2668	2825	2899	2906	2940	2924	2919	2849	2945	2916	2850	3045	3065	3009	2955	2960	3138	2971	2994	3033	2860	2860	2869	2789	2804	2647	2557	2538	2509	2626	2812	2817	2785	2896
828	809	756	872	935	1085	1208	1478	1689	1772	1861	2049	2213	2214	2336	2509	2693	2820	2935	2940	3105	2980	3085	2958	3106	3033	2956	3048	3144	3129	3200	3101	3088	3122	3044	2919	2988	2898	2819	2812	2746	2797	2674	2650	2660	2663	2851	2919	2860	2876
770	792	771	811	936	1002	1155	1371	1557	1662	1777	2008	1862	2061	2279	2363	2501	2680	2941	2905	2997	3010	2874	2852	3043	3001	3030	3095	3121	3203	3088	3145	3201	3016	2935	2839	2812	2749	2724	2646	2634	2666	2652	2563	2619	2728	2765	2784	2792	2737
732	790	883	824	878	1047	1257	1364	1747	1825	1943	1999	2026	2117	2353	2631	2753	2867	3012	3133	3118	3194	3252	3128	3239	3268	3288	3364	3478	3521	3384	3350	3312	3331	3243	3056	2953	2926	2854	2802	2757	2767	2785	2804	2751	2864	2999	2973	3012	2915
720	783	830	887	965	1103	1364	1566	1802	1993	2123	2289	2341	2405	2553	2751	2955	3063	3088	3219	3441	3446	3505	3522	3461	3489	3533	3686	3652	3822	3708	3591	3693	3616	3454	3311	3328	3237	3147	3156	3110	3110	3082	3119	3191	3203	3347	3372	3463	3322
738	731	846	885	955	1093	1350	1558	1699	1994	2114	2155	2252	2344	2491	2554	2762	2880	2992	2917	3044	3028	3194	3107	3184	3293	3346	3213	3326	3355	3371	3139	3301	3234	3052	3131	2896	2901	3067	2785	2834	2810	2823	2875	2971	2997	3099	3081	3213	3042
777	750	754	880	921	988	1203	1354	1453	1590	1712	1725	1734	1779	2003	2109	2169	2243	2305	2247	2308	2272	2399	2593	2610	2466	2631	2529	2618	2629	2672	2520	2535	2249	2194	2171	2262	2283	2190	2209	2103	2139	2133	2231	2263	2325	2276	2300	2405	2264
910	803	792	840	981	1020	1132	1279	1434	1379	1500	1347	1464	1497	1569	1656	1693	1856	1865	1902	1961	1978	2039	2161	2159	2145	2275	2260	2256	2192	2138	2072	2014	2013	1872	1831	1838	1879	1745	1775	1767	1761	1747	1790	1835	1866	1867	1886	1905	1844
1026	988	830	977	1037	1140	1196	1368	1404	1444	1387	1478	1363	1464	1517	1662	1723	1778	1822	1808	1919	1895	1996	1999	2071	2232	2185	2176	2160	2106	2080	2110	1908	1986	1899	1905	1889	1996	1855	1805	1819	1770	1846	1759	1771	1825	1836	1856	1889	1782
1123	1111	1031	1029	1065	1135	1151	1245	1382	1363	1323	1343	1381	1479	1549	1592	1535	1665	1667	1714	1706	1714	1728	1879	1818	1972	2019	1962	1993	1953	1999	2003	1884	1937	1844	1799	1824	1830	1810	1846	1783	1731	1801	1768	1755	1787	1692	1749	1631	1717
1163	1081	942	935	911	965	903	948	994	924	1000	983	971	1058	1102	1204	1265	1289	1264	1319	1261	1334	1249	1381	1441	1444	1486	1523	1614	1517	1528	1478	1537	1471	1450	1441	1379	1422	1433	1418	1391	1334	1357	1467	1378	1389	1388	1393	1374	1237
1026	1020	936	838	796	788	772	705	760	750	726	665	677	715	789	747	836	828	910	917	849	866	909	947	958	1048	1070	1054	1128	1131	1075	1114	1047	1065	959	932	962	947	960	971	960	924	973	975	1020	1045	949	951	946	876
1103	1106	1064	1009	1005	945	863	824	847	836	797	728	720	723	722	817	802	801	766	774	783	753	720	779	811	844	848	838	885	870	886	884	805	809	791	723	723	765	802	741	774	831	752	783	835	782	822	782	740	678
1305	1435	1474	1391	1415	1430	1310	1251	1242	1235	1102	1215	1100	1086	1062	1024	1043	1141	1052	1001	975	881	834	916	815	861	897	875	881	878	892	859	828	872	809	751	765	801	763	814	732	740	796	828	806	870	775	797	787	748
1286	1487	1647	1591	1623	1707	1747	1555	1708	1692	1694	1690	1680	1612	1713	1554	1640	1529	1598	1282	1240	1091	1048	938	936	925	914	1030	1004	925	924	901	901	867	889	847	840	809	820	820	885	817	889	859	877	884	921	947	835	844
1135	1359	1507	1448	1549	1707	1649	1570	1749	1773	1596	1796	1779	1792	1864	1875	1966	1806	1887	1697	1612	1396	1285	1201	1169	1087	1092	1063	1104	1038	972	1022	989	957	936	918	896	899	887	935	849	922	874	947	908	947	916	967	902	836
952	1216	1414	1433	1516	1594	1631	1583	1646	1765	1594	1632	1773	1790	2072	1991	2034	2029	1988	1983	1814	1614	1528	1470	1391	1314	1334	1285	1163	1153	1061	1093	1114	1063	1068	1053	1056	972	993	1047	976	964	949	969	971	919	846	965	899	881
1123	1201	1412	1482	1508	1799	1775	1755	1822	1849	1779	1880	1808	1911	2014	2128	2175	2159	2193	2050	1925	1770	1651	1566	1526	1400	1378	1447	1262	1246	1227	1198	1107	1075	1140	1095	1092	1096	1068	1030	989	1047	1025	943	922	921	954	926	985	926
1185	1336	1519	1564	1651	1827	2002	2031	2078	2151	1996	2132	1976	2009	2156	2191	2234	2158	2163	1894	1799	1716	1637	1504	1437	1335	1337	1286	1268	1230	1190	1126	1068	1102	1069	1017	1031	1078	1009	975	935	950	946	925	931	931	834	921	938	919
1274	1364	1340	1415	1711	1841	1934	2153	2229	2156	2169	2125	2078	1956	2033	1981	2087	2089	1909	1756	1627	1422	1433	1304	1231	1212	1165	1152	1167	1179	1107	1124	1061	1090	1012	953	948	907	907	839	895	825	818	813	809	857	810	864	881	861
1175	1050	1092	1168	1367	1553	1670	1843	2027	1904	1874	1749	1546	1583	1593	1621	1721	1623	1636	1441	1298	1231	1139	1136	1077	1108	1114	1073	1075	1068	1086	1079	1067	1053	995	929	862	820	839	855	810	813	839	832	850	813	850	889	904	862
938	842	856	962	1100	1225	1249	1531	1549	1445	1393	1259	1149	1200	1235	1241	1386	1301	1339	1252	1198	1098	1085	990	956	986	941	1004	966	1059	1073	1067	1076	1099	1013	891	864	817	781	782	783	791	756	863	823	882	868	857	797	833
902	808	805	892	1100	1107	1098	1234	1212	1128	1072	1048	952	1030	1059	1092	1209	1205	1118	1160	1079	1062	977	910	922	948	967	962	1033	1030	1090	1048	1065	1025	970	887	819	816	848	801	791	729	802	855	895	894	840	852	815	772
853	846	820	1027	1104	1144	1248	1278	1250	1119	1075	974	952	1019	1102	1126	1192	1234	1139	1149	1047	1022	1019	966	911	932	919	954	1037	997	1053	1065	1058	998	971	938	833	822	795	811	798	814	800	901	843	881	822	771	738	721
790	816	937	1116	1121	1243	1322	1471	1299	1230	1071	1005	948	1044	1151	1153	1185	1248	1214	1233	1127	1098	1006	953	1002	912	937	949	969	1014	1055	1054	1015	988	912	953	949	867	876	888	805	830	855	901	931	844	833	780	784	743
804	786	851	1033	1099	1171	1306	1336	1265	1240	1098	1031	984	1001	1045	1137	1155	1249	1168	1202	1161	1119	1072	973	964	948	932	976	990	939	1009	943	925	942	865	900	860	857	908	897	922	878	922	922	963	927	859	765	809	723
791	815	879	1024	1029	1169	1264	1256	1263	1203	1085	997	1055	986	1053	1076	1151	1181	1138	1120	1115	1071	999	1014	969	973	1018	958	935	901	967	990	952	909	861	904	840	843	781	888	894	875	856	933	953	950	859	875	758	805
1010	993	1028	1076	1075	1187	1293	1262	1285	1241	1167	1069	1030	1006	1043	1079	1196	1179	1200	1099	1096	1047	1011	1051	974	1043	979	968	956	963	992	956	952	889	859	881	849	810	876	877	871	888	952	917	943	856	873	830	805	757
1179	1224	1220	1250	1359	1500	1551	1545	1482	1338	1256	1240	1126	1044	1120	1061	1237	1225	1197	1115	1148	1070	1046	1025	1040	1017	933	959	935	969	966	1018	960	1003	951	897	873	934	927	905	933	884	938	936	965	956	905	835	828	793
[truncated: 920 more columns]
