# Supplementary material for: Spatial Resolution and Refractive Index Contrast of Resonant Photonic Crystal Surfaces for Biosensing
Source: IEEE Photonics J. Author manuscript; Available in PMC 2015 Sep 7. (PMC4561521; doi:10.1109/JPHOT.2015.2435699)
Supplement: fig2_data [file NIHMS64775-supplement-fig2_data.gz › Volumes/graham/MacBook_backup/PhD_folder_2015_06_02/paper_improvements/IEEE_J_Photonics/final_files/data_files/fig2/0pc_p555f85/i23.csv]

1446	1430	1473	1519	1446	1347	1341	1460	1368	1503	1530	1553	1567	1665	1598	1533	1516	1498	1419	1418	1363	1392	1523	1583	1683	1621	1602	1624	1543	1563	1564	1494	1522	1567	1515	1430	1539	1494	1423	1461	1492	1664	1686	1689	1628	1546	1563	1581	1553	1639
1536	1465	1463	1472	1323	1400	1364	1454	1429	1401	1400	1529	1527	1579	1548	1524	1500	1483	1506	1476	1520	1548	1545	1689	1675	1581	1589	1535	1543	1583	1463	1470	1467	1590	1494	1557	1465	1516	1436	1503	1546	1633	1580	1655	1578	1441	1469	1482	1651	1594
1428	1505	1423	1322	1346	1387	1382	1410	1387	1399	1342	1460	1448	1481	1564	1563	1501	1589	1546	1573	1659	1597	1547	1659	1651	1583	1551	1460	1424	1463	1424	1477	1602	1556	1517	1525	1498	1484	1469	1456	1504	1549	1604	1555	1539	1544	1389	1452	1563	1540
1473	1491	1365	1382	1419	1368	1475	1476	1355	1359	1333	1411	1478	1547	1625	1651	1706	1672	1732	1596	1645	1584	1613	1517	1414	1478	1383	1381	1476	1461	1411	1545	1570	1507	1436	1466	1422	1446	1480	1517	1483	1543	1570	1506	1475	1596	1462	1552	1477	1589
1413	1345	1375	1312	1301	1356	1390	1437	1311	1354	1367	1397	1472	1492	1627	1687	1717	1777	1683	1607	1602	1461	1453	1449	1387	1353	1302	1311	1407	1413	1373	1537	1456	1541	1436	1349	1438	1498	1515	1580	1597	1577	1466	1573	1533	1502	1454	1481	1452	1453
1302	1366	1343	1311	1327	1383	1422	1265	1307	1335	1416	1433	1440	1521	1602	1694	1758	1718	1652	1548	1545	1508	1429	1408	1267	1295	1343	1359	1400	1415	1444	1461	1446	1434	1363	1386	1489	1436	1539	1614	1508	1489	1449	1510	1509	1513	1470	1457	1459	1402
1256	1291	1306	1312	1309	1340	1359	1429	1322	1411	1373	1379	1460	1558	1623	1660	1712	1628	1590	1443	1491	1438	1400	1317	1325	1295	1311	1390	1409	1438	1385	1402	1417	1338	1409	1338	1369	1432	1513	1490	1499	1503	1485	1508	1469	1545	1541	1535	1489	1378
1379	1380	1387	1378	1446	1457	1409	1453	1425	1390	1437	1496	1511	1578	1601	1660	1628	1568	1481	1396	1335	1284	1391	1342	1370	1369	1327	1412	1422	1444	1432	1417	1451	1308	1401	1294	1428	1458	1593	1516	1529	1505	1441	1459	1514	1512	1562	1527	1460	1463
1471	1486	1508	1536	1570	1521	1478	1482	1450	1430	1565	1499	1526	1528	1571	1606	1587	1526	1360	1354	1375	1338	1380	1325	1429	1417	1340	1434	1317	1393	1383	1412	1375	1333	1362	1368	1409	1430	1507	1510	1462	1354	1491	1427	1533	1567	1524	1503	1489	1485
1481	1533	1556	1613	1612	1543	1516	1610	1497	1468	1486	1499	1512	1520	1488	1473	1471	1448	1433	1388	1376	1363	1419	1472	1505	1544	1495	1492	1395	1482	1431	1425	1394	1356	1324	1480	1486	1530	1470	1523	1537	1397	1411	1500	1523	1506	1506	1422	1451	1492
1516	1537	1541	1665	1569	1576	1521	1479	1504	1501	1451	1403	1463	1473	1485	1489	1487	1482	1420	1503	1498	1509	1417	1535	1580	1653	1570	1523	1486	1494	1409	1423	1341	1432	1491	1418	1442	1482	1475	1470	1465	1437	1434	1419	1499	1532	1504	1447	1499	1535
1462	1486	1444	1530	1570	1507	1486	1481	1385	1419	1448	1337	1462	1415	1475	1466	1488	1438	1476	1542	1546	1588	1529	1538	1612	1604	1626	1559	1443	1479	1413	1515	1483	1482	1483	1428	1395	1366	1399	1439	1433	1369	1448	1422	1488	1441	1485	1479	1517	1474
1404	1414	1507	1517	1488	1566	1358	1445	1421	1390	1422	1396	1402	1390	1407	1495	1548	1533	1573	1552	1548	1470	1473	1624	1582	1583	1512	1526	1467	1504	1533	1483	1590	1473	1534	1466	1365	1393	1346	1412	1371	1440	1421	1360	1449	1414	1475	1509	1530	1631
1373	1385	1545	1411	1465	1428	1434	1355	1437	1340	1345	1390	1425	1389	1497	1442	1515	1631	1590	1566	1655	1559	1507	1595	1568	1480	1521	1516	1425	1512	1595	1573	1569	1615	1484	1438	1392	1369	1360	1435	1483	1467	1387	1391	1427	1462	1548	1561	1571	1581
1335	1369	1398	1336	1343	1338	1440	1324	1373	1371	1385	1336	1410	1498	1519	1526	1578	1612	1664	1651	1535	1520	1471	1511	1548	1481	1540	1536	1492	1529	1583	1621	1590	1590	1520	1536	1436	1408	1416	1433	1443	1473	1331	1299	1400	1421	1592	1532	1506	1536
1354	1355	1344	1379	1357	1256	1284	1319	1321	1298	1376	1468	1538	1450	1526	1617	1653	1640	1596	1564	1446	1503	1444	1474	1465	1534	1413	1525	1438	1505	1474	1576	1559	1473	1464	1516	1442	1428	1550	1508	1418	1408	1376	1418	1384	1461	1553	1456	1568	1534
1337	1381	1394	1374	1393	1266	1309	1353	1330	1414	1407	1461	1486	1530	1608	1558	1542	1573	1552	1437	1449	1395	1425	1402	1413	1460	1410	1351	1437	1424	1501	1463	1540	1496	1545	1532	1492	1638	1508	1515	1590	1457	1421	1339	1445	1462	1364	1394	1457	1444
1463	1391	1379	1348	1391	1403	1341	1328	1385	1375	1356	1403	1420	1462	1573	1512	1509	1504	1405	1363	1350	1425	1404	1489	1458	1429	1454	1477	1438	1444	1422	1460	1501	1479	1540	1556	1605	1604	1543	1498	1570	1428	1470	1375	1432	1440	1422	1463	1506	1431
1472	1490	1451	1404	1477	1446	1391	1401	1380	1367	1319	1405	1428	1417	1458	1587	1509	1467	1409	1331	1344	1421	1448	1488	1514	1504	1528	1497	1486	1404	1332	1418	1464	1498	1535	1588	1646	1498	1599	1561	1500	1506	1481	1471	1452	1551	1357	1509	1548	1534
1521	1558	1456	1477	1424	1497	1432	1405	1313	1328	1321	1347	1403	1412	1530	1552	1450	1493	1472	1550	1507	1488	1569	1642	1618	1563	1597	1545	1532	1499	1486	1521	1538	1577	1625	1606	1648	1476	1541	1500	1464	1548	1562	1567	1442	1468	1440	1443	1594	1609
1540	1480	1527	1356	1458	1392	1409	1350	1396	1336	1339	1381	1435	1388	1472	1599	1571	1601	1590	1555	1668	1628	1667	1609	1625	1615	1643	1566	1549	1582	1569	1538	1628	1588	1632	1551	1518	1547	1469	1444	1512	1560	1643	1541	1401	1522	1464	1440	1589	1587
1429	1435	1441	1471	1439	1368	1403	1424	1398	1405	1435	1456	1435	1506	1556	1670	1671	1581	1728	1662	1737	1682	1662	1743	1588	1594	1604	1562	1586	1542	1566	1598	1568	1580	1638	1563	1490	1508	1485	1525	1587	1570	1607	1501	1436	1428	1558	1545	1626	1641
1341	1497	1393	1402	1328	1367	1448	1443	1492	1456	1434	1493	1483	1555	1681	1679	1750	1701	1662	1772	1651	1703	1725	1560	1600	1540	1522	1527	1567	1627	1630	1559	1573	1505	1511	1538	1574	1514	1499	1555	1539	1557	1499	1436	1488	1521	1619	1709	1622	1484
1385	1417	1365	1386	1417	1439	1385	1449	1452	1438	1548	1565	1551	1554	1705	1739	1706	1658	1679	1706	1619	1637	1618	1505	1541	1590	1505	1520	1625	1697	1594	1606	1521	1584	1510	1542	1561	1507	1580	1570	1551	1527	1450	1470	1537	1576	1590	1628	1623	1604
1330	1382	1274	1380	1341	1433	1437	1446	1444	1549	1474	1442	1597	1574	1556	1668	1674	1592	1623	1525	1506	1573	1572	1577	1502	1602	1576	1607	1501	1533	1593	1508	1500	1472	1481	1566	1572	1563	1618	1471	1525	1453	1572	1611	1643	1695	1583	1582	1559	1526
1305	1447	1417	1357	1406	1393	1430	1466	1491	1572	1454	1515	1472	1610	1565	1511	1535	1530	1493	1456	1578	1439	1498	1461	1485	1502	1527	1600	1565	1526	1560	1486	1457	1558	1490	1618	1576	1587	1622	1526	1478	1563	1704	1682	1643	1653	1654	1553	1491	1588
1436	1412	1413	1381	1296	1383	1382	1350	1452	1511	1434	1498	1394	1494	1405	1543	1468	1498	1501	1516	1543	1578	1475	1507	1553	1500	1474	1532	1516	1422	1423	1432	1440	1540	1564	1605	1587	1561	1608	1562	1671	1617	1702	1737	1687	1616	1618	1586	1584	1603
1385	1503	1398	1477	1381	1441	1380	1412	1342	1346	1424	1472	1412	1482	1419	1426	1496	1555	1554	1416	1475	1550	1548	1636	1511	1474	1508	1503	1482	1531	1444	1510	1531	1469	1461	1474	1493	1540	1523	1551	1579	1744	1794	1683	1612	1649	1532	1642	1623	1668
1440	1446	1456	1373	1476	1307	1346	1458	1403	1457	1555	1451	1482	1434	1521	1524	1615	1596	1584	1551	1583	1594	1537	1567	1610	1571	1530	1484	1539	1456	1535	1489	1461	1412	1361	1442	1439	1521	1456	1507	1677	1538	1606	1615	1519	1579	1598	1742	1640	1695
1355	1422	1381	1361	1381	1361	1409	1449	1366	1509	1498	1617	1511	1547	1479	1572	1589	1576	1553	1530	1591	1496	1538	1534	1582	1536	1544	1472	1579	1484	1521	1491	1395	1390	1414	1388	1440	1479	1523	1598	1538	1580	1504	1670	1605	1682	1619	1694	1685	1505
1397	1436	1391	1412	1365	1358	1294	1454	1465	1595	1629	1560	1524	1568	1601	1538	1630	1614	1567	1513	1558	1562	1560	1631	1602	1572	1486	1476	1538	1506	1446	1467	1407	1431	1419	1455	1443	1503	1372	1440	1499	1505	1527	1529	1533	1660	1630	1623	1495	1495
1402	1425	1493	1429	1324	1364	1424	1451	1464	1515	1488	1477	1453	1474	1511	1531	1572	1529	1628	1684	1562	1577	1635	1657	1644	1472	1538	1447	1392	1446	1401	1479	1386	1457	1424	1473	1411	1436	1438	1435	1401	1400	1448	1576	1627	1726	1547	1501	1508	1456
1428	1430	1435	1342	1296	1326	1299	1445	1476	1481	1402	1482	1476	1412	1428	1489	1507	1517	1588	1623	1653	1664	1697	1703	1718	1603	1588	1494	1442	1443	1472	1443	1545	1507	1414	1443	1383	1513	1387	1408	1473	1496	1455	1561	1611	1605	1470	1517	1458	1603
1397	1389	1346	1301	1305	1302	1357	1316	1449	1370	1403	1463	1421	1458	1416	1520	1534	1645	1640	1646	1715	1763	1674	1706	1769	1735	1537	1510	1437	1488	1490	1528	1519	1488	1424	1374	1382	1414	1389	1426	1497	1488	1555	1564	1567	1518	1536	1450	1532	1579
1370	1367	1419	1319	1303	1272	1320	1372	1351	1403	1490	1523	1503	1533	1531	1538	1586	1556	1632	1726	1711	1598	1692	1635	1583	1554	1569	1450	1436	1457	1410	1543	1604	1510	1340	1365	1365	1469	1398	1453	1411	1544	1543	1634	1494	1530	1540	1552	1455	1507
1404	1402	1408	1393	1357	1349	1354	1352	1410	1417	1453	1440	1560	1517	1617	1603	1627	1705	1613	1594	1593	1575	1531	1537	1492	1457	1515	1492	1523	1537	1516	1601	1469	1416	1438	1389	1437	1513	1646	1536	1582	1564	1543	1543	1570	1649	1619	1504	1472	1476
1491	1541	1482	1511	1378	1412	1420	1379	1419	1436	1503	1537	1456	1553	1511	1551	1592	1512	1556	1550	1473	1438	1487	1412	1424	1520	1587	1591	1586	1530	1581	1515	1540	1419	1577	1458	1527	1560	1646	1622	1583	1537	1553	1626	1646	1627	1589	1536	1556	1411
1576	1599	1640	1539	1457	1460	1427	1454	1444	1500	1437	1413	1395	1381	1490	1495	1525	1505	1572	1437	1434	1525	1389	1465	1503	1562	1577	1538	1611	1582	1627	1563	1528	1533	1571	1591	1607	1636	1616	1632	1552	1530	1547	1622	1589	1642	1547	1489	1454	1538
1587	1628	1752	1735	1513	1599	1553	1512	1521	1509	1480	1426	1427	1453	1391	1500	1557	1535	1535	1533	1531	1635	1507	1541	1504	1460	1539	1508	1550	1540	1616	1597	1634	1689	1590	1645	1549	1622	1653	1552	1639	1673	1583	1647	1629	1609	1604	1458	1514	1524
1742	1777	1718	1593	1583	1535	1508	1528	1515	1563	1497	1496	1385	1413	1482	1512	1492	1529	1623	1666	1676	1674	1545	1525	1495	1540	1495	1561	1582	1555	1587	1649	1693	1626	1577	1573	1545	1555	1677	1651	1632	1567	1630	1630	1519	1578	1469	1608	1582	1575
1814	1777	1719	1692	1641	1489	1562	1521	1593	1604	1555	1507	1501	1481	1497	1536	1629	1611	1612	1539	1697	1675	1597	1550	1597	1555	1532	1528	1697	1629	1748	1672	1686	1695	1514	1594	1641	1605	1690	1685	1706	1594	1649	1561	1615	1561	1667	1618	1658	1628
1808	1787	1722	1711	1564	1539	1545	1581	1574	1529	1611	1520	1567	1552	1534	1622	1520	1614	1571	1562	1625	1693	1627	1660	1641	1688	1648	1665	1722	1710	1722	1712	1738	1662	1578	1612	1608	1722	1745	1672	1631	1558	1495	1530	1556	1539	1634	1657	1667	1539
1694	1690	1695	1573	1493	1557	1541	1589	1568	1607	1663	1575	1510	1546	1621	1680	1558	1527	1694	1588	1739	1632	1781	1636	1713	1776	1754	1779	1783	1677	1667	1686	1736	1706	1633	1696	1701	1737	1687	1629	1585	1586	1582	1513	1572	1636	1602	1633	1594	1605
1780	1688	1639	1635	1538	1491	1467	1539	1542	1540	1504	1536	1485	1521	1530	1639	1663	1665	1701	1660	1741	1712	1780	1754	1751	1793	1781	1747	1638	1695	1585	1666	1705	1691	1747	1608	1666	1642	1614	1648	1621	1530	1659	1707	1651	1617	1537	1527	1529	1620
1722	1821	1590	1645	1573	1444	1475	1472	1515	1431	1502	1498	1451	1496	1584	1500	1580	1646	1703	1699	1788	1747	1814	1767	1719	1708	1724	1739	1729	1656	1615	1766	1642	1756	1631	1570	1557	1541	1561	1602	1570	1659	1727	1757	1520	1486	1607	1615	1589	1602
1776	1662	1706	1558	1473	1483	1555	1483	1551	1431	1467	1442	1504	1528	1484	1591	1644	1668	1683	1628	1705	1659	1658	1736	1709	1680	1649	1761	1705	1743	1711	1746	1779	1614	1610	1518	1528	1524	1534	1597	1576	1634	1632	1660	1600	1516	1676	1645	1655	1623
1768	1741	1631	1684	1631	1595	1613	1594	1542	1541	1587	1523	1519	1511	1476	1508	1552	1569	1703	1632	1641	1645	1678	1644	1677	1715	1626	1669	1649	1673	1714	1686	1652	1648	1555	1571	1529	1599	1532	1498	1534	1509	1529	1622	1608	1689	1720	1636	1575	1474
1793	1836	1673	1755	1669	1674	1688	1597	1577	1532	1457	1615	1545	1577	1525	1512	1532	1583	1641	1651	1622	1706	1708	1593	1684	1686	1629	1655	1707	1606	1552	1586	1621	1672	1591	1573	1628	1562	1507	1444	1466	1515	1572	1536	1641	1680	1780	1628	1580	1487
1752	1719	1690	1715	1615	1643	1635	1561	1570	1482	1487	1542	1536	1590	1551	1550	1588	1614	1611	1692	1692	1600	1742	1771	1673	1670	1627	1533	1533	1511	1479	1591	1663	1579	1661	1679	1638	1621	1453	1433	1452	1516	1616	1616	1672	1586	1658	1537	1617	1647
1777	1692	1659	1694	1702	1622	1582	1604	1476	1523	1470	1550	1598	1602	1610	1692	1656	1623	1676	1764	1710	1774	1705	1727	1648	1612	1636	1492	1501	1507	1600	1564	1663	1714	1614	1591	1541	1555	1382	1499	1565	1657	1597	1626	1540	1530	1596	1653	1695	1715
1838	1666	1708	1697	1719	1707	1611	1568	1518	1519	1565	1544	1691	1702	1654	1727	1625	1663	1763	1680	1687	1653	1698	1575	1646	1647	1586	1474	1529	1628	1663	1675	1685	1594	1560	1520	1533	1502	1586	1547	1527	1604	1566	1569	1551	1600	1605	1635	1713	1710
1763	1635	1684	1680	1735	1688	1684	1722	1685	1616	1676	1688	1743	1702	1749	1686	1632	1750	1602	1653	1656	1612	1603	1578	1643	1562	1540	1581	1538	1653	1584	1682	1522	1554	1565	1561	1563	1595	1591	1537	1533	1453	1484	1548	1582	1659	1709	1671	1624	1556
1775	1774	1678	1683	1661	1638	1660	1652	1526	1650	1654	1592	1714	1663	1746	1648	1654	1627	1622	1616	1644	1530	1611	1645	1608	1568	1506	1591	1486	1478	1612	1576	1614	1622	1614	1575	1572	1625	1538	1407	1419	1513	1605	1703	1759	1722	1574	1537	1600	1626
1715	1702	1581	1585	1648	1625	1613	1554	1597	1564	1552	1538	1649	1572	1610	1666	1666	1684	1654	1667	1635	1748	1664	1593	1568	1580	1483	1512	1489	1508	1628	1652	1695	1812	1703	1669	1560	1510	1508	1514	1465	1566	1658	1740	1684	1573	1554	1648	1614	1643
1706	1641	1641	1629	1620	1612	1571	1536	1572	1634	1538	1599	1558	1550	1638	1721	1683	1769	1763	1665	1692	1556	1621	1568	1528	1461	1441	1413	1504	1549	1679	1625	1741	1717	1699	1496	1489	1450	1470	1483	1593	1574	1668	1668	1669	1557	1663	1696	1680	1718
1760	1729	1728	1618	1619	1606	1613	1658	1613	1540	1633	1611	1587	1757	1665	1662	1726	1663	1665	1629	1676	1584	1583	1600	1588	1516	1568	1626	1571	1574	1529	1589	1572	1597	1649	1632	1539	1583	1495	1526	1587	1524	1617	1658	1583	1658	1684	1744	1723	1571
1776	1820	1722	1618	1630	1540	1655	1687	1630	1591	1600	1591	1609	1568	1702	1670	1693	1683	1645	1604	1517	1668	1599	1624	1711	1675	1772	1694	1632	1595	1477	1568	1571	1615	1614	1613	1575	1563	1604	1615	1580	1615	1667	1707	1757	1627	1751	1719	1586	1667
1757	1753	1710	1624	1564	1571	1650	1578	1642	1603	1657	1606	1648	1666	1757	1743	1720	1668	1659	1623	1662	1677	1719	1746	1743	1689	1651	1717	1699	1559	1510	1549	1610	1681	1701	1607	1624	1570	1631	1541	1665	1659	1683	1780	1779	1664	1670	1697	1659	1792
1781	1700	1642	1586	1501	1608	1593	1688	1654	1645	1656	1626	1691	1733	1779	1732	1766	1765	1743	1658	1714	1728	1770	1712	1719	1648	1551	1662	1654	1657	1665	1702	1668	1718	1612	1592	1594	1685	1600	1685	1674	1862	1805	1701	1661	1716	1756	1775	1797	1725
1810	1729	1643	1585	1579	1628	1636	1684	1547	1683	1513	1606	1667	1726	1674	1838	1771	1808	1744	1738	1701	1689	1656	1596	1619	1606	1774	1728	1761	1626	1769	1756	1747	1649	1668	1634	1712	1600	1672	1777	1765	1783	1744	1770	1732	1810	1759	1782	1746	1680
1670	1643	1549	1534	1477	1525	1517	1597	1602	1526	1562	1532	1539	1572	1677	1735	1680	1613	1691	1689	1700	1677	1687	1646	1615	1721	1650	1797	1767	1779	1699	1760	1731	1707	1745	1752	1723	1727	1688	1672	1690	1684	1709	1810	1834	1778	1831	1680	1591	1574
1426	1382	1329	1259	1317	1267	1327	1408	1369	1351	1395	1413	1473	1473	1538	1559	1554	1638	1626	1726	1610	1609	1642	1715	1693	1728	1615	1750	1707	1828	1789	1831	1823	1768	1799	1757	1797	1775	1648	1652	1712	1782	1782	1771	1808	1775	1640	1705	1575	1553
1192	1203	1164	1134	1171	1218	1169	1200	1253	1326	1393	1290	1403	1465	1517	1526	1609	1604	1581	1597	1669	1596	1648	1664	1646	1729	1717	1755	1740	1802	1827	1775	1788	1830	1842	1732	1773	1784	1685	1685	1782	1777	1842	1791	1711	1763	1728	1750	1669	1645
1145	1113	1127	1131	1151	1245	1184	1286	1285	1319	1352	1419	1479	1488	1533	1457	1515	1627	1556	1616	1592	1570	1647	1693	1650	1645	1762	1779	1820	1771	1906	1737	1867	1817	1729	1809	1698	1737	1742	1792	1734	1771	1749	1737	1807	1716	1783	1778	1805	1674
1200	1129	1250	1219	1224	1350	1296	1337	1366	1426	1406	1401	1452	1509	1420	1609	1572	1559	1593	1555	1573	1570	1667	1673	1665	1696	1815	1791	1863	1854	1783	1822	1780	1738	1817	1775	1842	1762	1780	1792	1702	1735	1776	1723	1830	1807	1838	1745	1694	1661
1224	1258	1346	1412	1276	1284	1375	1322	1434	1378	1481	1387	1499	1562	1523	1531	1617	1600	1567	1566	1593	1540	1682	1590	1717	1757	1712	1764	1780	1821	1782	1800	1785	1831	1864	1839	1764	1722	1689	1760	1735	1745	1748	1723	1790	1768	1784	1711	1690	1699
1261	1339	1312	1285	1311	1299	1364	1332	1378	1399	1493	1535	1550	1609	1589	1620	1668	1654	1664	1587	1573	1517	1539	1629	1644	1634	1605	1723	1792	1839	1839	1820	1836	1827	1769	1713	1696	1705	1764	1779	1711	1766	1746	1731	1819	1740	1718	1722	1699	1768
1291	1215	1298	1300	1291	1325	1313	1425	1339	1468	1451	1488	1509	1540	1650	1623	1659	1643	1647	1546	1504	1529	1573	1614	1620	1756	1791	1824	1790	1906	1826	1829	1852	1772	1711	1700	1685	1728	1745	1875	1830	1864	1741	1772	1739	1709	1753	1705	1695	1624
1209	1261	1304	1300	1308	1341	1390	1410	1359	1468	1457	1467	1549	1442	1545	1526	1596	1632	1611	1611	1572	1622	1655	1707	1876	1773	1849	1847	1854	1911	1797	1792	1806	1805	1755	1737	1776	1749	1771	1752	1806	1812	1770	1813	1810	1815	1887	1800	1738	1731
1238	1205	1266	1299	1298	1336	1429	1331	1441	1461	1399	1412	1419	1479	1541	1567	1581	1634	1631	1613	1683	1632	1808	1742	1828	1752	1777	1789	1753	1816	1739	1812	1880	1898	1853	1756	1712	1740	1748	1812	1788	1887	1865	1789	1889	1994	1925	1817	1799	1822
1182	1212	1244	1244	1332	1363	1368	1421	1390	1407	1386	1403	1499	1530	1588	1605	1615	1682	1685	1722	1685	1694	1667	1716	1686	1723	1843	1770	1716	1774	1811	1817	1830	1831	1860	1791	1767	1736	1749	1830	1881	1820	1845	1960	1813	1903	1865	1836	1822	1914
1125	1160	1248	1202	1264	1329	1353	1383	1386	1427	1391	1443	1459	1512	1635	1579	1669	1688	1651	1647	1697	1614	1640	1616	1741	1689	1693	1787	1780	1803	1833	1835	1850	1833	1861	1836	1791	1782	1889	1810	1914	1839	1896	1905	1857	1829	2032	1847	1836	1821
1105	1171	1208	1265	1245	1325	1347	1446	1380	1360	1402	1445	1558	1481	1575	1585	1636	1638	1649	1628	1623	1660	1589	1646	1757	1687	1724	1728	1689	1755	1754	1821	1831	1911	1843	1696	1829	1792	1766	1854	1885	1812	1790	1860	1852	1881	1951	1876	1911	1820
1121	1283	1241	1238	1313	1437	1409	1457	1423	1436	1343	1468	1463	1519	1636	1666	1606	1643	1664	1553	1590	1595	1672	1661	1649	1779	1654	1790	1756	1786	1851	1974	2005	1970	1898	1833	1798	1719	1732	1786	1823	1722	1789	1890	1868	1936	1847	1841	1898	1963
1166	1137	1286	1295	1322	1428	1449	1485	1468	1445	1373	1441	1551	1490	1533	1676	1637	1639	1657	1608	1637	1625	1700	1637	1743	1739	1650	1792	1827	1834	1902	1910	2043	1886	1834	1810	1708	1865	1691	1771	1828	1740	1813	1774	1844	1818	1873	1981	2012	1929
1252	1163	1268	1308	1392	1429	1481	1463	1495	1408	1418	1472	1556	1572	1599	1650	1658	1697	1670	1628	1655	1669	1565	1628	1740	1614	1762	1736	1762	1886	1882	1882	1886	1855	1846	1741	1842	1796	1752	1742	1823	1708	1791	1755	1777	1815	1878	1926	2004	1880
1140	1216	1344	1295	1334	1388	1404	1498	1430	1412	1414	1471	1483	1585	1586	1620	1592	1610	1646	1607	1639	1740	1618	1557	1694	1735	1669	1667	1753	1754	1754	1728	1759	1793	1772	1774	1789	1848	1803	1750	1672	1713	1711	1693	1828	1759	1907	1895	1855	1871
1196	1254	1304	1278	1347	1451	1371	1389	1426	1452	1452	1498	1505	1599	1530	1613	1567	1599	1656	1659	1629	1586	1607	1556	1609	1572	1716	1649	1668	1722	1693	1715	1791	1694	1801	1831	1789	1777	1690	1627	1665	1648	1693	1749	1711	1839	1791	1876	1915	1887
1183	1222	1290	1334	1384	1424	1454	1519	1417	1477	1498	1535	1582	1617	1548	1588	1565	1620	1614	1619	1626	1543	1626	1607	1618	1632	1687	1673	1717	1675	1796	1820	1757	1703	1670	1703	1760	1719	1599	1572	1621	1646	1598	1685	1660	1769	1714	1808	1779	1824
1168	1312	1390	1373	1453	1401	1484	1538	1465	1531	1603	1534	1593	1606	1668	1565	1620	1594	1576	1579	1616	1595	1521	1577	1653	1691	1667	1729	1711	1800	1731	1662	1682	1683	1767	1709	1734	1615	1547	1569	1632	1606	1594	1588	1647	1690	1741	1741	1749	1663
1267	1242	1332	1419	1465	1405	1545	1579	1562	1604	1672	1633	1647	1634	1611	1620	1532	1508	1575	1623	1619	1587	1604	1660	1664	1726	1646	1619	1746	1690	1619	1684	1616	1554	1625	1678	1586	1629	1607	1579	1544	1517	1590	1621	1645	1611	1599	1581	1732	1707
1282	1245	1344	1293	1382	1445	1502	1547	1556	1651	1602	1634	1555	1642	1632	1578	1664	1576	1625	1669	1600	1623	1582	1641	1550	1700	1662	1652	1643	1582	1660	1658	1531	1612	1680	1652	1662	1648	1599	1530	1520	1509	1660	1632	1677	1621	1617	1644	1603	1694
1251	1309	1318	1416	1336	1457	1471	1546	1568	1579	1605	1653	1617	1653	1609	1596	1607	1560	1657	1627	1568	1577	1549	1643	1532	1584	1549	1657	1663	1609	1613	1652	1666	1632	1523	1586	1591	1562	1561	1515	1572	1603	1628	1732	1635	1591	1582	1604	1663	1693
1264	1259	1332	1353	1436	1440	1566	1529	1528	1637	1690	1733	1733	1693	1698	1656	1613	1632	1645	1624	1640	1535	1577	1611	1512	1635	1655	1706	1580	1760	1724	1703	1732	1602	1533	1530	1563	1509	1577	1537	1565	1545	1573	1629	1694	1715	1591	1714	1699	1727
1263	1332	1362	1379	1425	1433	1463	1545	1512	1647	1620	1713	1762	1664	1692	1712	1595	1642	1689	1759	1729	1569	1654	1551	1556	1541	1614	1628	1536	1587	1584	1689	1775	1621	1524	1556	1517	1543	1458	1528	1494	1490	1564	1620	1632	1642	1646	1659	1630	1598
1360	1332	1358	1353	1424	1451	1535	1576	1571	1570	1706	1611	1749	1669	1732	1661	1675	1642	1563	1639	1641	1643	1593	1579	1516	1561	1603	1512	1494	1616	1561	1640	1712	1692	1594	1578	1533	1513	1430	1424	1476	1432	1547	1674	1642	1576	1652	1609	1694	1648
1366	1369	1364	1449	1448	1484	1581	1645	1668	1624	1692	1622	1662	1713	1668	1686	1624	1777	1689	1643	1611	1574	1563	1496	1515	1469	1522	1478	1528	1602	1595	1693	1739	1600	1633	1541	1603	1545	1545	1497	1473	1455	1532	1530	1594	1548	1630	1589	1624	1620
1461	1472	1417	1504	1496	1514	1610	1632	1710	1721	1663	1694	1679	1670	1630	1614	1549	1614	1688	1649	1463	1555	1525	1542	1500	1453	1452	1531	1460	1532	1570	1610	1577	1632	1607	1585	1473	1519	1547	1490	1404	1511	1514	1515	1573	1516	1613	1592	1573	1572
1556	1486	1591	1552	1518	1579	1620	1786	1703	1686	1666	1713	1648	1582	1579	1522	1444	1448	1561	1515	1530	1480	1489	1517	1460	1438	1468	1437	1510	1493	1539	1552	1507	1589	1492	1477	1550	1470	1520	1498	1542	1491	1517	1543	1542	1517	1625	1591	1540	1515
1571	1500	1505	1509	1536	1553	1623	1606	1706	1722	1739	1665	1579	1654	1566	1501	1506	1554	1452	1490	1537	1492	1527	1479	1496	1496	1435	1449	1496	1484	1582	1509	1517	1459	1388	1386	1433	1427	1461	1496	1463	1541	1492	1546	1566	1542	1613	1540	1561	1487
1512	1441	1508	1483	1512	1541	1649	1725	1747	1713	1687	1622	1573	1568	1489	1502	1488	1453	1440	1451	1501	1455	1445	1442	1457	1427	1399	1419	1415	1460	1458	1475	1431	1443	1411	1340	1371	1411	1428	1502	1529	1390	1457	1496	1489	1506	1485	1498	1442	1421
1521	1468	1466	1471	1427	1533	1604	1702	1666	1719	1707	1664	1595	1604	1552	1531	1415	1449	1472	1495	1450	1461	1447	1429	1334	1392	1385	1449	1439	1430	1436	1452	1477	1520	1389	1346	1413	1452	1481	1438	1439	1393	1385	1449	1457	1429	1476	1505	1299	1388
1506	1550	1542	1520	1579	1546	1613	1701	1681	1711	1675	1568	1698	1620	1555	1484	1477	1447	1420	1552	1413	1407	1343	1374	1342	1370	1359	1405	1414	1480	1501	1564	1515	1426	1406	1379	1401	1369	1377	1438	1366	1402	1429	1429	1416	1413	1397	1387	1316	1399
1513	1627	1536	1577	1592	1581	1686	1762	1662	1627	1656	1559	1568	1565	1470	1475	1462	1533	1496	1468	1380	1415	1450	1504	1502	1443	1367	1384	1415	1397	1494	1497	1613	1485	1493	1474	1442	1512	1443	1405	1462	1487	1361	1409	1393	1396	1402	1471	1342	1424
1543	1539	1568	1632	1683	1613	1715	1779	1696	1678	1617	1596	1579	1597	1547	1532	1502	1469	1406	1391	1391	1429	1414	1442	1396	1419	1374	1457	1399	1407	1516	1511	1571	1572	1473	1481	1481	1574	1518	1410	1462	1441	1330	1431	1461	1423	1447	1393	1385	1330
1538	1561	1554	1563	1616	1547	1686	1733	1701	1723	1668	1661	1574	1604	1565	1524	1572	1448	1471	1417	1403	1433	1400	1467	1433	1430	1398	1397	1396	1410	1538	1575	1545	1544	1539	1496	1661	1600	1576	1534	1529	1432	1407	1428	1487	1453	1492	1458	1360	1356
1501	1594	1581	1616	1614	1607	1727	1690	1710	1697	1569	1565	1567	1598	1651	1546	1536	1515	1428	1382	1359	1443	1429	1488	1433	1427	1478	1391	1419	1497	1552	1588	1717	1706	1697	1728	1677	1641	1565	1586	1483	1523	1439	1509	1494	1498	1530	1501	1371	1385
1473	1532	1580	1558	1572	1679	1631	1616	1621	1602	1562	1555	1540	1557	1569	1525	1585	1469	1361	1402	1346	1401	1392	1396	1524	1459	1464	1510	1476	1599	1557	1726	1699	1641	1704	1620	1696	1549	1664	1644	1520	1643	1572	1613	1608	1584	1611	1550	1556	1551
1490	1486	1597	1614	1556	1613	1679	1687	1604	1596	1578	1581	1479	1510	1531	1513	1490	1415	1318	1391	1328	1362	1414	1366	1527	1505	1556	1496	1510	1589	1590	1689	1655	1738	1650	1651	1725	1644	1703	1713	1633	1566	1586	1596	1583	1497	1657	1574	1585	1535
1442	1468	1576	1576	1534	1552	1673	1679	1545	1574	1576	1625	1496	1476	1468	1426	1397	1452	1317	1320	1342	1373	1399	1333	1480	1477	1475	1447	1475	1473	1577	1549	1644	1711	1703	1793	1696	1684	1686	1674	1595	1601	1624	1607	1599	1612	1603	1647	1591	1564
1525	1617	1502	1552	1546	1619	1570	1639	1641	1597	1554	1525	1584	1552	1563	1526	1387	1349	1314	1357	1275	1323	1365	1445	1448	1508	1355	1466	1464	1494	1535	1604	1676	1702	1653	1735	1685	1701	1721	1657	1730	1726	1650	1671	1561	1593	1624	1700	1597	1583
1537	1632	1559	1605	1630	1631	1611	1681	1624	1539	1480	1489	1570	1541	1514	1483	1494	1376	1286	1316	1347	1330	1309	1382	1373	1409	1471	1523	1539	1581	1559	1701	1710	1778	1712	1613	1757	1691	1733	1686	1617	1611	1601	1708	1632	1651	1635	1715	1626	1644
1600	1670	1657	1667	1664	1736	1654	1584	1553	1578	1519	1591	1517	1542	1536	1484	1428	1378	1394	1374	1339	1389	1381	1438	1329	1489	1480	1427	1506	1627	1677	1717	1727	1796	1721	1670	1662	1653	1699	1690	1694	1692	1764	1586	1630	1714	1651	1639	1556	1636
1552	1675	1727	1716	1741	1770	1680	1663	1653	1567	1535	1577	1512	1553	1489	1437	1467	1446	1329	1341	1313	1379	1412	1403	1443	1468	1506	1534	1598	1683	1717	1638	1702	1727	1648	1712	1707	1623	1624	1676	1682	1707	1712	1675	1686	1680	1698	1638	1588	1664
1613	1550	1686	1684	1802	1787	1714	1769	1598	1531	1636	1502	1525	1517	1561	1428	1406	1381	1360	1339	1439	1472	1446	1409	1431	1571	1562	1560	1589	1623	1703	1637	1669	1702	1725	1686	1778	1665	1667	1758	1712	1678	1746	1768	1726	1709	1783	1620	1655	1580
1546	1622	1651	1757	1635	1814	1749	1738	1653	1670	1587	1436	1480	1484	1408	1376	1326	1349	1349	1363	1416	1433	1525	1457	1509	1528	1573	1706	1636	1640	1711	1605	1721	1772	1664	1738	1678	1725	1697	1695	1716	1639	1757	1783	1815	1702	1756	1617	1615	1597
1477	1552	1639	1644	1663	1728	1720	1699	1715	1627	1538	1575	1471	1547	1389	1391	1293	1330	1341	1401	1414	1438	1447	1440	1514	1613	1633	1522	1558	1667	1587	1701	1625	1689	1669	1683	1716	1741	1671	1639	1692	1644	1755	1818	1693	1703	1683	1639	1511	1538
1534	1603	1590	1566	1682	1698	1721	1700	1740	1640	1610	1518	1577	1468	1350	1402	1327	1312	1325	1387	1415	1394	1394	1471	1460	1589	1601	1527	1582	1571	1572	1654	1668	1702	1702	1754	1757	1709	1664	1607	1687	1666	1687	1722	1756	1671	1624	1618	1567	1551
1543	1593	1558	1630	1665	1702	1741	1735	1627	1654	1584	1527	1498	1444	1372	1369	1409	1355	1423	1446	1440	1440	1412	1427	1495	1504	1515	1520	1590	1636	1562	1547	1649	1618	1672	1719	1667	1680	1704	1633	1640	1690	1696	1763	1666	1684	1677	1578	1578	1610
1525	1659	1692	1652	1692	1733	1769	1729	1613	1650	1645	1537	1538	1508	1407	1368	1398	1398	1485	1453	1492	1355	1414	1463	1485	1436	1526	1517	1521	1605	1524	1623	1592	1682	1597	1665	1662	1637	1679	1660	1694	1702	1668	1792	1648	1697	1647	1665	1615	1527
1606	1616	1581	1661	1604	1692	1698	1694	1678	1574	1544	1569	1496	1470	1470	1408	1404	1490	1459	1432	1460	1350	1449	1515	1574	1534	1576	1572	1579	1516	1502	1599	1577	1622	1635	1606	1675	1665	1710	1615	1687	1730	1719	1756	1575	1693	1631	1733	1547	1660
1586	1626	1666	1607	1684	1757	1794	1699	1695	1625	1557	1478	1510	1552	1499	1450	1377	1359	1435	1386	1362	1465	1421	1487	1565	1510	1514	1620	1485	1529	1596	1648	1641	1700	1648	1683	1668	1680	1698	1704	1656	1641	1753	1635	1655	1628	1651	1708	1687	1708
1531	1580	1616	1606	1745	1686	1801	1728	1704	1686	1669	1473	1491	1448	1473	1393	1411	1414	1447	1436	1454	1438	1502	1566	1517	1556	1515	1548	1565	1479	1593	1600	1631	1695	1789	1675	1783	1603	1685	1737	1665	1677	1682	1649	1641	1614	1667	1718	1661	1753
1521	1596	1578	1694	1756	1813	1777	1697	1787	1723	1727	1522	1546	1546	1466	1440	1460	1361	1482	1418	1450	1501	1416	1554	1509	1540	1509	1533	1561	1576	1588	1656	1678	1650	1700	1662	1766	1675	1710	1681	1644	1702	1666	1671	1654	1616	1615	1728	1518	1646
1484	1543	1641	1647	1752	1798	1857	1824	1750	1708	1610	1599	1573	1540	1465	1436	1411	1364	1383	1404	1411	1440	1454	1479	1579	1511	1435	1513	1600	1557	1495	1640	1703	1677	1658	1700	1650	1635	1608	1576	1696	1613	1598	1599	1621	1641	1662	1615	1603	1525
1550	1593	1643	1667	1660	1773	1761	1776	1774	1795	1606	1593	1577	1542	1452	1478	1419	1370	1355	1367	1359	1422	1489	1497	1496	1454	1425	1463	1534	1544	1580	1632	1660	1637	1634	1677	1624	1616	1602	1589	1612	1533	1601	1613	1648	1614	1678	1565	1630	1539
1584	1562	1625	1650	1674	1634	1748	1787	1726	1588	1658	1589	1480	1461	1472	1398	1314	1370	1458	1330	1350	1374	1478	1388	1413	1474	1387	1536	1453	1502	1625	1704	1661	1652	1664	1642	1554	1589	1534	1581	1593	1547	1530	1565	1590	1610	1544	1617	1585	1490
1661	1731	1639	1699	1626	1669	1673	1680	1641	1633	1566	1525	1518	1434	1451	1456	1406	1412	1396	1400	1393	1409	1502	1438	1398	1390	1474	1464	1487	1627	1619	1628	1657	1682	1567	1543	1515	1474	1498	1493	1545	1521	1536	1528	1525	1508	1524	1531	1564	1534
1580	1678	1701	1748	1788	1712	1745	1559	1630	1605	1628	1533	1576	1614	1490	1477	1493	1433	1410	1393	1435	1414	1399	1432	1408	1451	1357	1479	1465	1558	1588	1625	1636	1647	1537	1574	1562	1526	1574	1458	1533	1600	1471	1526	1558	1572	1497	1493	1510	1429
1573	1585	1636	1707	1658	1733	1688	1700	1589	1627	1574	1654	1526	1600	1575	1545	1513	1523	1631	1439	1417	1472	1476	1469	1422	1456	1404	1443	1597	1614	1591	1537	1583	1615	1576	1531	1537	1544	1504	1437	1479	1566	1538	1593	1555	1600	1472	1525	1513	1576
1457	1555	1652	1725	1727	1780	1806	1782	1766	1729	1675	1591	1569	1464	1562	1582	1472	1569	1536	1478	1520	1477	1412	1403	1375	1455	1485	1465	1431	1600	1513	1574	1556	1570	1503	1558	1485	1499	1506	1521	1533	1577	1550	1591	1588	1593	1567	1528	1497	1533
1399	1503	1573	1648	1643	1812	1843	1705	1786	1844	1766	1614	1592	1505	1545	1403	1422	1457	1493	1494	1413	1470	1377	1493	1496	1447	1438	1503	1618	1499	1527	1597	1481	1509	1520	1535	1573	1456	1453	1537	1540	1529	1559	1562	1622	1651	1509	1682	1590	1528
1347	1454	1493	1460	1572	1670	1765	1766	1795	1721	1593	1633	1550	1476	1532	1419	1499	1401	1461	1370	1484	1421	1406	1518	1510	1383	1463	1500	1554	1558	1580	1508	1567	1503	1559	1466	1593	1511	1490	1580	1573	1557	1527	1619	1536	1649	1638	1609	1548	1548
1466	1452	1519	1518	1546	1618	1696	1745	1821	1737	1671	1635	1555	1521	1461	1468	1390	1405	1442	1439	1370	1530	1482	1534	1455	1453	1392	1471	1445	1547	1494	1474	1521	1622	1580	1511	1544	1506	1561	1527	1658	1485	1515	1514	1596	1486	1569	1528	1516	1567
1595	1537	1664	1629	1676	1803	1759	1717	1785	1730	1693	1709	1640	1583	1553	1559	1470	1564	1464	1425	1441	1396	1476	1472	1465	1467	1503	1453	1525	1552	1619	1533	1561	1615	1566	1581	1567	1595	1550	1571	1576	1651	1533	1534	1552	1477	1413	1496	1511	1476
1838	1929	1789	1874	1952	1949	2020	2028	2013	1953	1795	1801	1760	1715	1700	1561	1609	1549	1494	1481	1436	1474	1450	1514	1493	1445	1483	1462	1478	1551	1544	1637	1557	1620	1628	1573	1537	1490	1566	1539	1606	1636	1509	1488	1540	1384	1466	1490	1438	1371
1913	1952	1960	2053	1929	2092	2137	2098	2113	2031	2139	1899	1871	1747	1870	1697	1613	1687	1582	1482	1513	1516	1478	1613	1557	1547	1478	1506	1419	1611	1624	1563	1603	1569	1582	1447	1484	1503	1467	1616	1500	1569	1503	1529	1400	1449	1457	1440	1406	1405
1891	1939	2074	2041	2105	2096	2167	2201	2126	2079	2064	1996	1912	1863	1810	1797	1736	1742	1645	1609	1618	1572	1552	1569	1623	1530	1555	1509	1536	1554	1663	1638	1609	1577	1523	1503	1567	1485	1521	1514	1586	1484	1486	1455	1478	1458	1432	1453	1479	1408
1795	1902	1844	1974	2063	2051	2180	2188	2060	2144	1975	1994	1983	1995	1863	1831	1844	1747	1784	1634	1568	1545	1595	1553	1585	1619	1582	1659	1558	1580	1685	1648	1654	1569	1533	1478	1576	1491	1559	1501	1555	1488	1433	1560	1483	1484	1549	1577	1511	1594
1661	1836	1858	1976	1954	1962	2063	2123	2093	2035	2092	2019	1922	2070	1919	1929	1809	1867	1735	1684	1686	1663	1684	1641	1736	1645	1570	1641	1530	1623	1619	1639	1584	1560	1538	1505	1604	1522	1572	1503	1561	1592	1566	1492	1435	1495	1546	1550	1542	1651
1731	1785	1919	1943	1970	2010	2059	2023	2023	2121	1978	1984	2124	2111	2079	1890	1953	1835	1818	1722	1729	1672	1771	1773	1745	1656	1567	1484	1574	1697	1623	1572	1688	1549	1448	1480	1617	1601	1540	1559	1568	1580	1633	1524	1503	1521	1530	1589	1601	1613
1690	1776	1887	1798	1926	1893	2042	2017	2024	2029	2065	2141	2137	2139	2101	2055	1966	1927	1940	1890	1805	1782	1826	1885	1774	1773	1668	1648	1669	1547	1703	1619	1675	1678	1519	1581	1650	1619	1588	1620	1598	1548	1577	1470	1555	1548	1593	1544	1636	1645
1807	1834	1805	1859	1927	1994	1978	1976	2136	2089	2104	2126	2160	2126	2181	2147	2028	1989	1893	1903	1863	1856	1790	1881	1919	1748	1775	1628	1704	1649	1638	1734	1661	1621	1594	1597	1547	1595	1597	1601	1594	1633	1631	1606	1674	1574	1609	1691	1659	1721
1809	1859	1850	1875	1970	1918	1924	1918	1995	2031	2164	2102	2153	2255	2157	2158	2105	2041	1970	1991	1894	1943	1917	1908	1876	1827	1806	1745	1729	1664	1702	1774	1726	1635	1655	1699	1612	1573	1629	1632	1601	1588	1621	1641	1643	1725	1654	1681	1687	1674
1866	1972	1889	1985	2010	2000	2051	2010	1984	2088	2084	2094	2204	2218	2300	2248	2178	2148	2050	2078	1975	1937	1887	1932	1953	1858	1863	1746	1737	1760	1687	1728	1686	1655	1698	1653	1558	1642	1561	1575	1641	1640	1667	1663	1670	1655	1757	1746	1749	1703
1724	1927	1858	1842	1931	2035	2074	2058	1959	2153	2114	2207	2289	2394	2352	2269	2172	2137	2142	2127	1997	2131	2029	1973	1941	1920	1789	1810	1819	1857	1738	1669	1704	1682	1624	1634	1615	1627	1619	1568	1646	1782	1676	1705	1717	1761	1787	1725	1580	1782
1786	1792	1877	1919	1903	1965	1985	2043	2103	2104	2185	2238	2274	2295	2253	2210	2078	2100	2090	2015	2108	2028	2121	2118	2015	1906	1854	1859	1863	1784	1749	1776	1617	1758	1764	1651	1696	1537	1590	1628	1650	1652	1750	1775	1861	1801	1775	1747	1738	1719
1730	1803	1795	1796	1899	2121	2016	2039	2148	2091	2181	2273	2306	2315	2297	2193	2061	2076	2011	2114	2006	2026	2032	1986	2006	1909	1839	1826	1819	1881	1865	1926	1786	1739	1772	1780	1716	1654	1596	1619	1749	1694	1726	1708	1806	1806	1752	1817	1763	1820
1764	1842	1823	1866	1940	1963	1995	1973	2048	2025	2150	2176	2233	2220	2204	2220	2115	2038	2133	2077	1980	1914	1987	1968	1972	1940	1875	1883	1861	1911	1876	1895	1901	1921	1855	1778	1731	1663	1657	1689	1632	1745	1824	1788	1821	1812	1823	1758	1767	1762
1796	1759	1809	1825	1812	1899	1937	1986	1999	2069	2099	2085	2158	2229	2143	2263	2063	1991	2016	2063	1935	2011	2069	1983	2038	1925	1919	1924	1899	1921	2002	1990	1978	1895	1898	1880	1862	1722	1693	1790	1774	1862	1819	1964	1857	1931	1845	1899	1822	1881
1810	1840	1755	1751	1689	1766	1827	1923	1867	1993	2019	1979	2192	2074	2172	2095	2021	2102	2110	2011	2007	2008	1965	2001	1936	2045	1984	2041	2001	1987	2035	2014	2032	1943	1910	1885	1842	1896	1808	1833	1955	1888	1967	1938	1956	1826	1965	1804	1885	1846
1787	1794	1696	1631	1647	1721	1748	1799	1800	1910	1964	2054	2043	2096	2095	2066	2086	2101	1919	1940	1990	1967	1945	1978	1963	2089	2040	2060	1937	1995	1997	1926	1930	1881	1934	1847	1885	1875	1831	1893	1890	1881	1958	2031	2051	1954	1942	1752	1854	1894
1746	1753	1656	1603	1656	1698	1740	1824	1833	1893	1988	2017	2008	2053	2178	2158	2085	2002	2046	1874	1949	1903	2062	1913	1898	2053	2069	2016	2008	1996	2058	2002	1869	1812	1836	1822	1885	1790	1866	1933	2010	2029	1934	1913	2019	1926	1931	1948	1928	1961
1838	1743	1714	1645	1612	1632	1738	1765	1858	1900	1842	2009	2000	2109	2020	2154	2055	2082	2028	1893	1921	1924	1890	1912	2049	2055	2014	1964	2025	1950	2004	1858	1949	1867	1810	1868	1871	1936	1893	1826	1863	1942	1920	1926	1899	1876	2050	1999	1958	1947
1831	1815	1744	1574	1641	1702	1724	1780	1826	1847	1909	1969	1877	2024	1998	1917	1924	1972	1928	1830	1810	1888	1970	1941	1963	1852	1943	1960	2023	1974	1992	1956	1891	1841	1863	1923	1893	1869	1906	1864	1883	1930	1936	1971	1944	1913	1988	2010	1979	1959
1902	1813	1707	1592	1692	1666	1714	1799	1782	1705	1769	1794	1894	1916	1900	1829	1910	1891	1910	1759	1845	1873	1889	1897	1983	1942	1971	1955	1989	1958	2022	1843	1941	1903	1928	1905	2004	1907	1939	1895	1900	1825	1865	1958	1865	1898	2065	1976	1965	1970
1966	1804	1757	1654	1729	1758	1737	1783	1745	1706	1742	1725	1721	1819	1851	1819	1800	1901	1857	1884	1777	1881	1840	1945	1978	2027	2013	2070	2037	2040	2064	2042	2011	1903	2004	1953	2008	1952	1912	1912	1896	1830	1771	1841	1804	1972	1995	1973	2009	2033
2011	1869	1797	1786	1736	1849	1809	1794	1794	1718	1754	1826	1741	1856	1774	1847	1767	1821	1756	1775	1775	1901	1924	1959	2010	1972	2011	1999	2035	2087	2026	2066	2053	1968	2010	2045	1960	2073	2026	1812	1852	1725	1862	1939	1845	1914	1922	2014	2053	1974
2034	1914	1881	1783	1798	1807	1799	1811	1774	1750	1776	1764	1791	1856	1845	1812	1955	1918	1880	1840	1832	1846	1911	1915	1998	2046	1970	1937	2086	1953	2038	1972	1982	2009	2028	1856	1964	1910	1941	1918	1865	1886	1837	1870	1938	2018	2005	1954	2020	1943
2134	2020	1930	1812	1852	1763	1689	1767	1767	1744	1725	1852	1842	1843	1792	1916	1825	1870	1856	1893	1784	1917	1863	1898	2054	1995	1844	1956	2024	1890	1849	1856	1869	1908	1871	1828	1857	1944	1821	1847	1818	1846	1857	1919	2012	1970	1997	1979	1941	2021
2255	2106	1981	1972	1834	1749	1738	1787	1692	1773	1738	1725	1787	1867	1916	1925	1861	1928	1877	1936	1822	1802	1895	1863	1951	1823	1936	1947	1989	1993	1922	1907	1885	1826	1859	1811	1832	1862	1865	1826	1768	1882	1930	1862	1969	2012	1911	1974	1940	2033
2122	2083	2038	1982	1839	1725	1645	1669	1695	1727	1728	1730	1719	1765	1813	1873	1816	1910	1866	1938	1864	1877	1906	1899	1819	1832	1839	1862	1933	1942	1880	1920	1924	1803	1851	1860	1794	1842	1815	1766	1770	1831	1850	1968	1843	1863	1955	1923	1824	1917
2068	2002	1959	1929	1762	1635	1650	1537	1579	1627	1564	1651	1619	1619	1667	1730	1699	1747	1849	1756	1771	1832	1768	1779	1821	1744	1848	1755	1920	1860	1816	1839	1792	1871	1803	1787	1786	1935	1813	1833	1759	1769	1757	1876	1936	1973	1935	1890	1802	1817
1939	2015	1921	1893	1822	1681	1602	1513	1461	1544	1476	1427	1491	1563	1511	1573	1574	1635	1672	1647	1625	1642	1733	1756	1766	1784	1877	1807	1829	1892	1854	1929	1783	1762	1821	1792	1848	1827	1838	1868	1885	1888	1876	1825	1870	1919	1884	1831	1893	1929
1900	1956	1955	1860	1727	1680	1536	1504	1412	1415	1376	1434	1356	1377	1426	1397	1480	1473	1639	1644	1593	1588	1567	1687	1797	1731	1714	1680	1751	1812	1806	1878	1945	1841	1867	1839	1854	1879	1948	1864	1890	1920	1878	1843	1857	1834	1783	1773	1832	1816
1897	1869	1931	1712	1794	1676	1625	1464	1437	1408	1454	1292	1348	1376	1400	1448	1505	1538	1489	1523	1529	1572	1569	1633	1664	1679	1795	1733	1715	1767	1753	1872	1868	1930	1796	1872	1863	1927	1950	1978	1978	1869	1833	1729	1837	1694	1794	1843	1794	1836
1853	1913	1900	1767	1793	1718	1656	1540	1448	1453	1431	1423	1428	1432	1517	1549	1418	1560	1602	1520	1563	1530	1687	1680	1712	1755	1654	1748	1743	1687	1762	1800	1810	1833	1813	1817	1890	1913	1898	1928	1923	1855	1828	1877	1758	1803	1866	1843	1852	1842
1849	1859	1948	1917	1892	1692	1636	1548	1457	1415	1418	1500	1429	1463	1571	1570	1528	1560	1569	1567	1607	1523	1572	1652	1760	1664	1795	1629	1719	1716	1710	1885	1793	1780	1822	1806	1928	1913	1895	1911	1863	1809	1834	1869	1853	1770	1913	1819	1905	1959
1756	1867	1881	1815	1768	1759	1698	1565	1473	1455	1558	1486	1476	1559	1601	1569	1610	1606	1593	1655	1601	1573	1657	1671	1801	1799	1828	1708	1851	1817	1805	1963	1855	1897	1805	1849	1825	1834	1885	1906	1761	1919	1838	1890	1858	1844	1844	1833	1878	1940
1859	1895	2001	1907	1779	1665	1644	1529	1510	1463	1491	1509	1549	1611	1638	1528	1638	1654	1610	1665	1601	1684	1648	1709	1717	1725	1840	1771	1749	1698	1882	1904	1859	1866	1870	1773	1756	1778	1787	1698	1784	1791	1778	1831	1818	1860	1915	1834	1869	1819
1849	1946	1961	1892	1862	1730	1651	1496	1446	1444	1398	1460	1598	1542	1621	1635	1629	1697	1594	1621	1620	1565	1604	1635	1657	1735	1732	1693	1756	1735	1805	1827	1762	1773	1885	1761	1747	1788	1849	1774	1730	1868	1782	1931	1931	1940	1880	1878	1857	1848
1775	1920	2035	2009	1880	1803	1575	1569	1448	1423	1451	1493	1571	1601	1633	1642	1603	1655	1629	1681	1619	1642	1644	1623	1659	1697	1590	1647	1637	1684	1681	1773	1839	1878	1745	1805	1746	1671	1796	1789	1784	1811	1819	1847	1944	1945	1893	1938	1814	1873
1933	1962	2019	2004	1827	1803	1650	1588	1491	1447	1358	1422	1453	1552	1596	1567	1607	1662	1645	1675	1646	1585	1661	1633	1654	1677	1638	1711	1638	1665	1770	1725	1748	1782	1776	1713	1677	1716	1726	1745	1724	1773	1660	1692	1824	1782	1786	1744	1879	1769
1803	1959	1992	1829	1865	1729	1714	1616	1490	1490	1480	1510	1516	1552	1580	1596	1678	1626	1770	1716	1718	1630	1623	1672	1664	1729	1702	1689	1762	1753	1754	1756	1778	1767	1757	1737	1663	1676	1663	1756	1655	1707	1697	1679	1689	1831	1703	1736	1765	1791
1892	1968	1932	1770	1734	1725	1631	1578	1567	1502	1425	1497	1633	1673	1591	1600	1613	1605	1684	1624	1637	1720	1560	1714	1695	1734	1660	1713	1696	1721	1697	1699	1690	1691	1677	1664	1703	1637	1644	1727	1756	1692	1701	1792	1775	1752	1752	1862	1737	1850
1990	1958	2024	1865	1755	1688	1671	1488	1450	1466	1524	1540	1543	1682	1687	1612	1640	1634	1588	1565	1589	1651	1607	1585	1643	1608	1709	1696	1761	1773	1781	1806	1739	1690	1672	1741	1661	1688	1680	1707	1763	1863	1895	1903	1879	1821	1784	1831	1773	1787
1936	2051	1974	1868	1863	1764	1658	1509	1409	1363	1511	1538	1600	1583	1589	1609	1575	1556	1554	1671	1652	1656	1715	1635	1653	1707	1718	1810	1731	1831	1754	1806	1813	1749	1773	1749	1675	1672	1686	1733	1855	1926	1976	1969	1913	1896	1892	1895	1900	1835
1957	2020	1990	2038	1795	1731	1686	1509	1464	1438	1463	1477	1529	1621	1626	1669	1630	1632	1680	1701	1666	1607	1738	1670	1616	1695	1739	1734	1849	1930	1826	1939	1863	1754	1742	1773	1744	1655	1712	1699	1858	1887	1891	1926	1906	1922	1845	1929	1768	1875
1920	2132	2013	1923	1803	1729	1609	1531	1476	1442	1444	1485	1531	1609	1609	1685	1693	1731	1712	1692	1716	1691	1691	1700	1707	1689	1804	1827	1802	1817	1906	1838	1819	1856	1821	1730	1713	1640	1695	1682	1794	1825	1775	1838	1780	1859	1796	1873	1764	1873
1860	2119	1888	1911	1844	1745	1581	1481	1391	1433	1411	1420	1526	1571	1639	1563	1574	1694	1664	1673	1719	1706	1867	1719	1780	1774	1811	1818	1764	1917	1782	1845	1776	1758	1661	1788	1764	1733	1712	1678	1809	1793	1880	1851	1813	1819	1919	1971	1879	1908
1915	1907	1872	1936	1862	1720	1574	1501	1418	1386	1372	1498	1506	1553	1595	1560	1635	1575	1626	1582	1592	1708	1706	1688	1747	1676	1783	1769	1813	1776	1892	1860	1741	1716	1592	1694	1755	1680	1732	1684	1721	1870	1925	1896	1898	1898	2009	2004	1926	1972
1814	1914	1825	1809	1756	1702	1627	1535	1463	1420	1413	1535	1464	1567	1616	1538	1631	1614	1649	1626	1570	1658	1739	1737	1749	1795	1747	1758	1788	1727	1776	1667	1691	1749	1694	1742	1760	1809	1784	1786	1703	1813	1938	1869	1941	1953	1963	2045	1975	2006
1871	1999	1872	1855	1725	1807	1631	1534	1502	1437	1403	1439	1410	1492	1524	1628	1550	1557	1610	1540	1659	1656	1727	1683	1647	1695	1669	1731	1722	1630	1778	1795	1769	1734	1704	1645	1822	1838	1828	1788	1798	1950	1934	1903	1951	1863	1934	2017	1986	2016
1907	1989	1869	1912	1831	1782	1661	1600	1471	1355	1346	1312	1516	1471	1526	1540	1572	1546	1630	1569	1548	1682	1735	1711	1678	1663	1692	1674	1724	1712	1746	1802	1795	1754	1709	1825	1893	1909	1875	1873	1857	1904	1925	1978	1945	1919	1983	2084	2066	2022
1873	1966	1963	1914	1843	1787	1567	1599	1377	1345	1392	1314	1497	1482	1475	1492	1551	1556	1569	1547	1607	1651	1643	1642	1652	1628	1683	1691	1723	1734	1800	1796	1840	1770	1729	1791	1884	1903	1887	1784	1860	1931	2085	2029	1947	1937	1938	1989	1928	1957
1884	1971	2021	1943	1905	1768	1612	1512	1414	1371	1362	1426	1433	1493	1547	1601	1558	1570	1563	1615	1609	1571	1574	1636	1665	1672	1663	1663	1750	1759	1754	1778	1913	1888	1747	1805	1867	1897	1873	1962	1951	1891	2019	1977	1917	1985	1887	1888	1990	1870
2039	1994	2146	1990	1874	1790	1652	1478	1439	1363	1412	1393	1495	1521	1522	1543	1571	1504	1541	1615	1581	1693	1615	1673	1691	1642	1676	1691	1707	1797	1885	1909	1898	1867	1888	1831	1901	1920	1922	1955	1878	1871	1888	1869	1944	1933	1915	1971	1971	1980
1947	2056	2134	2059	1975	1878	1631	1600	1526	1451	1456	1437	1529	1515	1601	1538	1600	1523	1630	1546	1648	1610	1630	1611	1649	1651	1615	1695	1725	1707	1746	1933	1978	1851	1854	1823	1900	1901	1927	1796	1886	1959	1940	1933	1947	1935	1955	1913	1973	1982
2068	2053	2122	1963	2028	1874	1765	1627	1471	1489	1517	1428	1429	1530	1625	1531	1568	1632	1621	1605	1621	1606	1647	1685	1680	1634	1545	1614	1617	1718	1785	1868	1854	1802	1837	1846	1917	1891	1855	1866	1839	1838	1827	1817	1926	1794	1853	1904	1894	1941
1965	2037	2071	1999	2003	1915	1794	1655	1557	1498	1509	1445	1467	1530	1558	1603	1548	1537	1666	1581	1615	1581	1588	1628	1568	1552	1610	1590	1616	1669	1643	1793	1824	1711	1702	1735	1761	1815	1788	1819	1768	1730	1718	1878	1748	1772	1782	1809	1875	1897
1948	2044	1984	2077	1955	1954	1768	1681	1597	1456	1483	1465	1455	1590	1589	1587	1598	1543	1652	1668	1566	1623	1641	1675	1637	1677	1697	1537	1589	1672	1730	1782	1688	1798	1768	1779	1744	1876	1863	1742	1779	1812	1841	1870	1729	1835	1792	1926	1872	1916
1903	1913	2069	2004	1925	1925	1782	1642	1558	1508	1491	1537	1490	1590	1608	1609	1636	1612	1645	1607	1594	1641	1697	1705	1608	1770	1664	1800	1595	1616	1706	1718	1753	1689	1647	1783	1792	1745	1878	1896	1814	1803	1794	1813	1779	1782	1745	1831	1858	1898
1913	1985	2034	1872	1865	1880	1770	1595	1521	1565	1486	1468	1498	1617	1655	1637	1735	1733	1653	1715	1628	1628	1640	1778	1787	1773	1817	1653	1671	1689	1792	1756	1635	1653	1755	1656	1669	1776	1781	1850	1687	1752	1787	1772	1656	1675	1731	1777	1817	1835
1883	1870	1878	1913	1879	1829	1759	1619	1576	1518	1477	1522	1648	1620	1736	1737	1666	1701	1716	1724	1764	1670	1648	1811	1724	1751	1764	1787	1657	1743	1802	1734	1756	1684	1724	1693	1667	1756	1739	1645	1685	1681	1754	1626	1654	1719	1844	1791	1817	1842
1900	1919	1928	1818	1806	1895	1726	1662	1502	1586	1480	1502	1592	1597	1650	1762	1794	1813	1736	1723	1716	1670	1640	1762	1816	1821	1914	1848	1757	1948	1804	1845	1836	1840	1745	1805	1809	1677	1661	1714	1725	1690	1731	1681	1810	1732	1876	1920	1902	1843
1872	1815	1863	1838	1828	1742	1704	1583	1557	1505	1455	1583	1628	1598	1716	1805	1756	1852	1789	1742	1738	1760	1719	1775	1794	1931	1958	1805	1784	1940	1897	1923	1936	1907	1773	1749	1670	1712	1694	1683	1704	1685	1784	1870	1793	1923	2023	2012	2002	1881
1840	1887	1811	1824	1791	1811	1732	1627	1544	1505	1496	1541	1573	1568	1666	1683	1847	1791	1830	1758	1711	1657	1837	1813	1877	1894	2002	1886	1887	1851	1933	1965	1905	1794	1854	1758	1807	1755	1703	1668	1679	1752	1792	1749	1785	1943	1909	1951	1990	1931
1911	1839	1816	1832	1866	1740	1689	1698	1583	1606	1599	1519	1566	1676	1682	1740	1706	1741	1669	1731	1719	1697	1684	1781	1875	2019	1928	1933	1850	1912	1901	1914	1945	1896	1897	1804	1845	1864	1823	1862	1830	1849	1792	1824	1960	1990	1973	1895	1983	2050
1875	1908	1899	1853	1829	1866	1726	1696	1552	1558	1581	1516	1538	1722	1663	1696	1703	1707	1720	1634	1747	1730	1721	1866	1779	1868	1965	1864	1906	1994	2020	1951	2025	1991	1938	1875	2035	1943	1965	1988	1930	1976	1861	1982	1957	2005	1963	1974	2035	2056
1943	2026	2014	1916	1883	1851	1741	1651	1602	1466	1534	1534	1561	1616	1707	1774	1753	1676	1684	1714	1728	1775	1769	1854	1855	1973	1906	1882	1901	1883	1974	1962	1961	1979	1921	1943	1949	2082	1969	1966	1923	1993	1925	1968	1875	1924	1948	1930	1950	2039
1969	1942	1966	1958	1924	1835	1785	1707	1577	1521	1458	1583	1581	1631	1729	1728	1829	1745	1639	1756	1673	1686	1697	1785	1952	1829	1921	1830	1867	2044	1963	1925	1993	1960	1949	1901	2071	1899	1918	1881	1833	1902	1868	1928	1908	1899	1914	1902	1926	1967
2002	2049	2037	1992	1927	1876	1789	1609	1586	1623	1624	1542	1667	1650	1749	1832	1807	1796	1752	1730	1649	1776	1774	1810	1843	1906	1860	1911	1943	1922	2016	1982	2074	2076	1964	1910	1924	1903	1793	1888	1955	1899	1909	2004	1934	1964	1990	2022	1993	2046
2021	2102	2094	2060	2017	1873	1794	1676	1616	1626	1599	1638	1658	1737	1669	1792	1703	1777	1823	1733	1750	1725	1701	1777	1877	1874	1811	1830	1902	1968	1942	1964	1965	1973	1973	1896	1891	1859	1860	1845	1833	1885	1898	1947	2020	1999	1985	2017	2069	2063
1939	2003	1907	1933	1940	1888	1780	1703	1561	1571	1544	1504	1641	1568	1759	1742	1716	1702	1720	1626	1607	1711	1656	1676	1668	1742	1716	1733	1693	1758	1891	1915	1833	1776	1777	1750	1805	1695	1778	1708	1779	1714	1948	1802	1822	1851	1857	1867	1934	1866
1936	1956	1870	1878	1850	1843	1651	1689	1585	1499	1481	1542	1607	1634	1572	1577	1652	1549	1555	1499	1540	1556	1546	1606	1616	1641	1722	1673	1711	1733	1825	1787	1838	1779	1743	1799	1804	1647	1719	1757	1676	1727	1753	1847	1807	1788	1653	1793	1817	1758
1768	1964	1929	1931	1969	1792	1700	1653	1584	1517	1499	1510	1516	1557	1602	1548	1578	1581	1588	1527	1621	1623	1690	1752	1809	1826	1777	1918	1966	2074	2111	2109	2058	2105	2160	2226	2080	2133	2088	2046	2211	2057	2236	2122	2062	2069	2074	2285	2172	2153
1823	1799	1945	1899	2036	1893	1888	1828	1754	1611	1650	1566	1648	1679	1600	1686	1805	1740	1806	1771	2060	2046	2127	2026	2135	2387	2315	2446	2523	2458	2637	2700	2571	2729	2692	2726	2620	2647	2571	2515	2630	2677	2548	2619	2579	2703	2725	2720	2678	2677
1905	1877	2014	2029	2047	2046	2021	2045	1931	1790	1760	1835	1765	1693	1839	1841	1930	2102	2074	2221	2344	2510	2556	2568	2550	2552	2671	2760	2733	2862	2813	2895	2953	2842	2994	2971	2851	2932	2837	2820	2711	2738	2756	2721	2873	2899	2860	2897	2962	2706
1892	1838	1943	1846	1832	1924	1960	1918	1897	1866	1777	1797	1924	1990	2002	2249	2322	2355	2466	2536	2756	2796	2773	2794	2892	2825	2904	2891	2870	2880	2862	2973	2868	2850	2842	2768	2903	2737	2676	2652	2621	2606	2542	2534	2653	2648	2730	2731	2543	2468
1791	1846	1767	1723	1780	1772	1836	1743	1820	1807	1946	1983	2059	2264	2346	2482	2585	2696	2833	2804	2975	3036	2866	2976	2932	2971	3022	3023	3089	2956	3076	2933	2822	2852	2819	2689	2725	2684	2729	2758	2610	2646	2677	2515	2602	2609	2627	2664	2743	2692
1713	1666	1676	1654	1680	1838	1826	1937	2022	2051	2034	2307	2336	2471	2608	2895	2972	2870	3107	3177	3400	3380	3359	3366	3347	3429	3520	3532	3411	3547	3355	3337	3237	3129	3112	3124	3014	3087	3088	3033	3021	2965	3027	2822	2998	3077	2993	3173	2954	3158
1640	1635	1684	1758	1714	1832	2039	2162	2368	2436	2545	2608	2803	2861	3014	3230	3406	3529	3686	3695	4115	4028	4239	4052	4059	4135	4200	4166	4172	4162	4055	4066	3955	3936	3861	3788	3712	3646	3612	3746	3570	3671	3662	3461	3487	3579	3770	3785	3639	3713
1653	1695	1721	1806	1909	2059	2309	2529	2679	2707	2838	2908	2964	3121	3326	3542	3719	3993	4011	4159	4291	4560	4399	4411	4370	4524	4532	4631	4652	4417	4376	4443	4435	4241	4147	4188	4169	4005	3940	3893	3859	3861	3624	3659	3627	3946	3917	3933	3802	3861
1715	1646	1776	1796	1872	2131	2248	2449	2640	2645	2701	2742	2788	2936	3100	3283	3447	3670	3833	3860	4012	4038	4018	4108	4055	4109	4067	4158	4254	4026	3982	3857	4053	4042	3814	3925	3823	3722	3803	3732	3385	3520	3320	3458	3496	3486	3623	3640	3519	3383
1678	1671	1591	1651	1748	1945	2055	2223	2304	2433	2471	2507	2654	2714	2775	2849	2964	3233	3263	3352	3310	3480	3440	3422	3523	3512	3402	3527	3718	3639	3433	3462	3395	3575	3343	3396	3347	3227	3278	3293	3177	3203	3081	3212	3149	3190	3338	3214	3148	3213
1695	1654	1604	1736	1649	1784	1936	2049	2058	2201	2275	2345	2437	2406	2578	2585	2854	2874	2953	3004	3040	3204	3150	3278	3300	3458	3331	3313	3456	3287	3210	3294	3264	3382	3123	3098	3115	3002	3198	3196	3005	3007	3100	3202	3191	3215	3123	3028	3163	3074
1729	1848	1887	1900	1907	2004	1946	2041	2044	2128	2107	2071	2273	2285	2438	2576	2743	2911	2991	3136	3127	3282	3448	3504	3428	3502	3452	3597	3570	3534	3566	3560	3634	3615	3586	3576	3476	3468	3480	3452	3348	3413	3379	3383	3324	3394	3380	3316	3264	3252
1928	2017	2105	2124	2195	2055	2088	1954	1949	1835	1790	1756	1967	2046	2205	2321	2455	2624	2764	2859	3104	3292	3273	3400	3641	3575	3556	3629	3749	3554	3661	3795	3733	3866	3697	3799	3701	3752	3820	3893	3884	3807	3716	3762	3585	3515	3455	3495	3577	3482
1915	1977	2055	2091	2095	2057	1946	1752	1708	1568	1590	1573	1612	1698	1822	1944	2176	2272	2336	2453	2559	2868	2919	3097	3214	3336	3319	3407	3359	3508	3532	3726	3680	3930	3841	3635	3929	3800	3837	3692	3852	3738	3714	3750	3567	3751	3717	3551	3705	3581
1799	1881	1946	1999	1906	1817	1728	1584	1508	1451	1380	1477	1517	1514	1559	1723	1769	1964	2016	2208	2300	2299	2545	2665	2807	2908	2885	2920	3055	3114	3323	3352	3506	3549	3560	3513	3506	3661	3698	3722	3694	3557	3627	3590	3509	3502	3499	3562	3513	3401
1759	1862	1931	1863	1841	1677	1628	1490	1438	1370	1315	1386	1541	1517	1538	1684	1754	1853	1934	2066	2201	2369	2459	2720	2930	2849	2893	2985	3048	3126	3279	3415	3503	3611	3594	3548	3548	3717	3648	3655	3636	3610	3509	3544	3594	3596	3626	3620	3544	3460
1948	2024	1987	2070	2062	1933	1738	1580	1443	1483	1440	1404	1481	1529	1738	1799	2004	2201	2224	2212	2436	2648	2779	2996	3038	3169	3268	3254	3342	3401	3481	3657	3703	3686	3820	3814	3951	3856	3820	3859	3797	3735	3732	3645	3778	3656	3904	3702	3858	3662
1972	2089	2173	2132	2166	2078	1920	1868	1711	1670	1625	1603	1748	1894	1950	2004	2325	2466	2684	2629	2724	2830	3053	3281	3540	3520	3539	3616	3572	3608	3748	3859	3969	3924	3950	3920	4064	3925	3857	3861	3748	3815	3616	3742	3823	3688	3892	3826	3619	3605
1911	2019	2100	2039	2016	1993	1865	1766	1804	1784	1801	1879	2067	2151	2374	2472	2458	2697	2844	2940	3084	3194	3240	3434	3609	3448	3355	3537	3489	3547	3638	3718	3754	3629	3719	3791	3692	3698	3793	3610	3445	3403	3355	3403	3418	3587	3613	3457	3496	3325
1846	1725	1788	1720	1748	1796	1776	1834	1840	1982	2028	2140	2338	2468	2587	2822	2921	3052	3094	3005	3167	3348	3352	3298	3523	3539	3435	3367	3564	3440	3482	3504	3469	3509	3393	3356	3389	3213	3300	3236	3227	3258	3026	3120	3070	3270	3260	3220	3276	3260
1671	1669	1671	1726	1808	1897	2020	1982	2115	2239	2312	2355	2543	2568	2766	2770	3028	3212	3286	3264	3401	3430	3613	3485	3502	3491	3550	3363	3569	3504	3446	3394	3471	3333	3285	3204	3342	3191	3127	3139	3116	3137	3171	3127	3130	3176	3275	3221	3369	3209
1678	1757	1760	1735	1873	1994	2217	2337	2436	2632	2688	2820	2746	3052	2948	2976	3225	3351	3485	3775	3814	3641	3704	3711	3791	3642	3763	3826	3630	3661	3579	3535	3547	3490	3336	3395	3288	3295	3212	3303	3376	3194	3178	3322	3370	3435	3444	3419	3388	3417
1738	1742	1731	1831	1953	2178	2381	2505	2789	2814	3080	3098	3312	3385	3395	3443	3603	3740	3860	4117	4211	4120	3970	4079	4203	4232	4042	4190	3974	3821	3757	3835	3775	3732	3570	3622	3479	3575	3357	3414	3353	3444	3374	3550	3571	3595	3648	3583	3560	3486
1700	1687	1738	1834	1945	2184	2390	2620	2764	2937	3159	3326	3339	3634	3687	3934	3995	4089	4202	4283	4466	4358	4257	4080	4264	4239	3973	4093	4126	3986	3898	3925	3868	3817	3694	3614	3547	3521	3358	3433	3442	3513	3535	3527	3630	3642	3717	3703	3651	3453
1778	1654	1728	1720	1845	2082	2265	2426	2546	2785	2887	2901	3201	3292	3418	3707	3742	3916	3942	3905	3909	4031	3974	3804	3820	3941	3701	3816	3789	3808	3625	3756	3567	3450	3539	3459	3251	3275	3418	3251	3342	3197	3390	3386	3413	3518	3490	3510	3477	3502
2018	1956	1825	1791	1840	2069	2154	2276	2336	2590	2498	2646	2801	2838	2951	3052	3220	3475	3491	3392	3353	3401	3584	3393	3195	3463	3397	3273	3370	3342	3243	3358	3180	3232	3258	3117	3098	3207	3153	3189	3073	3105	3149	3137	3172	3145	3381	3266	3443	3337
2099	2152	2034	1997	2144	2238	2186	2316	2423	2367	2413	2636	2681	2823	2777	2963	3048	3247	3410	3373	3302	3359	3454	3448	3332	3315	3471	3390	3314	3372	3428	3379	3282	3194	3221	3199	3167	3136	3143	3105	3148	3238	3160	3226	3225	3140	3292	3241	3341	3314
2422	2362	2419	2276	2357	2358	2453	2546	2621	2539	2602	2735	2901	2901	3086	3118	3271	3411	3586	3718	3780	3653	3572	3763	3787	3682	3679	3821	3655	3814	3640	3572	3652	3605	3485	3550	3371	3426	3370	3325	3402	3483	3406	3454	3503	3507	3537	3416	3540	3470
2582	2390	2425	2392	2422	2413	2426	2434	2507	2554	2571	2729	2908	3145	3097	3207	3421	3474	3688	3825	3970	3941	3836	3979	4004	3913	3944	4107	4007	3863	4069	3852	3908	3966	3816	3864	3735	3514	3608	3570	3541	3638	3763	3826	3637	3707	3803	3622	3624	3461
2487	2415	2336	2287	2194	2249	2226	2261	2250	2170	2353	2474	2546	2827	2852	2948	3033	3098	3173	3553	3748	3628	3587	3757	3883	3804	3709	3824	3832	3710	3838	3782	3768	3948	3755	3639	3551	3458	3472	3309	3380	3619	3600	3651	3603	3576	3376	3448	3360	3332
2386	2335	2240	2170	2169	2012	2069	1992	2012	2006	1976	2072	2153	2373	2608	2793	2851	2771	2876	3095	3418	3369	3233	3263	3533	3851	3532	3669	3630	3455	3655	3646	3588	3880	3440	3545	3414	3277	3422	3324	3332	3378	3512	3460	3492	3425	3312	3168	3189	3154
2181	2171	2154	2141	2139	2108	2218	2286	2210	2087	2144	2142	2215	2402	2648	2866	3052	3123	3039	3137	3333	3599	3530	3380	3748	3730	3656	3665	3840	3674	3751	3982	3734	3951	3847	3630	3574	3385	3411	3453	3464	3464	3529	3600	3521	3372	3436	3118	3179	3212
2200	2154	2185	2209	2277	2423	2493	2442	2446	2428	2344	2472	2559	2723	2947	3364	3565	3547	3625	3533	3782	3917	4025	3847	3871	4151	3892	3847	3881	4059	3820	3986	4096	4040	4013	3813	3899	3530	3649	3415	3513	3570	3691	3758	3718	3705	3684	3514	3496	3513
2116	2051	2150	2234	2383	2420	2448	2596	2580	2518	2576	2650	2740	3005	3219	3414	3605	3750	3706	3614	3765	4027	4068	3845	3727	3980	3950	3867	3902	3835	3839	3996	3839	3807	3911	3605	3765	3520	3539	3457	3480	3502	3619	3660	3665	3529	3537	3535	3478	3502
2081	2083	1928	2124	2144	2273	2300	2411	2495	2516	2598	2660	2688	2922	3213	3378	3494	3531	3552	3379	3504	3688	3765	3651	3512	3635	3719	3447	3654	3646	3609	3547	3529	3418	3366	3224	3298	3277	3362	3244	3319	3172	3258	3257	3373	3402	3374	3390	3430	3413
2029	1948	1892	1878	1975	2165	2212	2298	2421	2572	2713	2760	2771	2901	3169	3248	3396	3571	3492	3269	3318	3500	3467	3395	3289	3476	3415	3297	3423	3549	3300	3480	3476	3161	3228	3130	3292	3187	3274	3267	3318	3162	3222	3142	3310	3127	3360	3382	3551	3525
2030	1832	1933	1971	1958	2091	2196	2345	2607	2832	3013	3127	3174	3409	3396	3608	3710	3828	3712	3557	3594	3833	3599	3557	3404	3462	3532	3286	3438	3582	3325	3416	3435	3269	3372	3301	3338	3228	3332	3292	3251	3251	3217	3219	3344	3453	3403	3521	3601	3662
2055	1843	1952	1956	2071	2313	2491	2743	2917	3064	3271	3410	3544	3722	3848	3916	4160	4265	4214	3831	3919	4103	4086	3861	3660	3813	3845	3583	3629	3730	3557	3625	3729	3381	3595	3435	3492	3490	3512	3511	3365	3285	3309	3356	3387	3425	3509	3609	3702	3498
1953	1890	1858	1878	2168	2259	2561	2744	2999	3249	3272	3628	3641	3915	3989	4086	4134	4382	4313	4084	4172	4259	4393	4152	3799	4046	3914	3906	3840	3812	3673	3618	3515	3552	3575	3436	3565	3449	3392	3440	3439	3328	3399	3409	3422	3547	3676	3566	3569	3627
2099	1965	1918	1929	1938	2170	2317	2553	2770	3147	3233	3438	3481	3636	3857	3926	4036	4176	4119	3906	3944	4283	4059	3898	3725	4068	3887	3741	3741	3737	3453	3626	3547	3360	3445	3485	3448	3540	3469	3411	3390	3357	3288	3207	3469	3473	3394	3575	3511	3615
2121	1991	1936	1911	2024	2051	2210	2307	2564	2747	2885	3025	3258	3320	3576	3648	3753	3795	3763	3705	3604	3799	3711	3544	3578	3633	3524	3394	3601	3424	3406	3499	3337	3472	3377	3261	3433	3383	3348	3290	3296	3142	3144	3045	3243	3282	3350	3448	3467	3495
2217	2093	2046	2017	1938	1995	2149	2176	2330	2524	2680	2808	2978	3089	3235	3386	3469	3407	3325	3487	3484	3558	3501	3401	3471	3445	3303	3307	3481	3452	3257	3352	3266	3276	3342	3327	3326	3399	3477	3167	3228	3121	3151	3083	3214	3324	3274	3324	3335	3206
2306	2249	2127	2097	2112	2222	2145	2258	2331	2593	2740	2794	3033	2959	3274	3469	3439	3377	3308	3479	3584	3590	3376	3626	3725	3731	3620	3432	3546	3502	3430	3501	3394	3540	3672	3535	3501	3491	3511	3334	3344	3249	3273	3312	3358	3426	3437	3389	3479	3293
2217	2283	2369	2110	2253	2313	2265	2419	2642	2550	2777	2882	3043	3102	3267	3491	3426	3370	3518	3725	3709	3831	3628	3937	4146	3951	3651	3870	3756	3643	3663	3743	3803	4003	3852	3967	3802	3779	3563	3444	3412	3463	3537	3574	3725	3656	3685	3511	3438	3341
2106	2223	2319	2360	2426	2359	2335	2377	2437	2525	2649	2768	2747	2897	2959	2962	3152	3311	3519	3605	3622	3582	3590	3884	4078	3864	3854	3912	3653	3663	3793	3798	3842	3945	3912	3929	3677	3714	3456	3609	3646	3639	3659	3624	3671	3790	3485	3482	3498	3381
2167	2268	2274	2284	2347	2360	2299	2348	2282	2146	2200	2287	2286	2346	2450	2502	2806	2961	3156	3161	3164	3256	3395	3699	3653	3521	3632	3581	3531	3598	3696	3581	3810	3849	3781	3872	3489	3658	3447	3521	3313	3647	3503	3431	3519	3428	3422	3283	3428	3300
2123	2032	2209	2292	2342	2292	2175	2113	2111	2015	2025	2066	2044	2086	2224	2352	2618	2814	3023	2917	3022	3082	3422	3542	3482	3628	3628	3492	3595	3662	3471	3602	3946	3753	3975	3890	3570	3647	3495	3610	3645	3677	3620	3607	3521	3405	3494	3364	3409	3380
2080	2127	2222	2160	2228	2328	2273	2094	2143	2173	2188	2260	2279	2369	2608	2803	2943	3271	3136	3168	3227	3587	3774	3792	3857	4040	3783	3725	3842	3932	3951	4076	4228	4127	4216	4007	3871	3753	3776	3670	3717	3817	3825	3661	3825	3726	3638	3595	3600	3461
2154	2190	2135	2217	2248	2339	2342	2330	2312	2360	2383	2656	2714	2922	3060	3226	3415	3414	3480	3496	3740	3939	3816	3946	4132	4172	4110	3967	4094	3968	4144	4325	4083	4087	4102	4012	3871	3866	3803	3689	3784	3708	3805	3802	3614	3733	3677	3656	3586	3770
2289	2296	2264	2208	2188	2421	2350	2484	2354	2558	2623	2829	2840	2916	2991	3167	3205	3380	3414	3543	3744	3753	3721	3762	3954	3782	3795	3959	4048	3786	3903	3772	3718	3815	3791	3757	3680	3620	3730	3566	3608	3576	3493	3594	3535	3513	3509	3472	3511	3605
2161	2183	2206	2023	2090	2219	2314	2240	2357	2483	2532	2632	2756	2790	2752	2836	2960	3087	3109	3181	3199	3085	3241	3416	3425	3268	3414	3510	3541	3537	3415	3436	3286	3285	3283	3297	3268	3373	3349	3440	3441	3438	3426	3215	3226	3414	3589	3478	3458	3530
2002	1944	1948	1971	1986	2073	2170	2221	2403	2515	2596	2709	2786	2874	2952	2926	2955	3047	3120	3003	2876	2977	3033	3154	3171	3177	3199	3205	3205	3374	3154	3190	3127	3109	3141	3092	3159	3134	3323	3283	3171	3361	3188	3182	3268	3388	3366	3369	3378	3496
1843	1796	1820	1867	1946	2012	2190	2299	2427	2702	2911	3045	3178	3333	3424	3563	3593	3583	3493	3456	3525	3493	3408	3364	3481	3530	3618	3438	3563	3488	3504	3415	3351	3276	3308	3181	3207	3242	3368	3306	3345	3251	3305	3192	3246	3369	3416	3287	3316	3535
1704	1720	1777	1797	1908	2137	2308	2521	2750	3072	3430	3645	3782	3909	3960	4014	4185	4008	4056	4091	4148	4185	4039	3998	4089	4078	4030	4062	4252	4209	3898	4007	3799	3694	3584	3645	3624	3594	3612	3588	3688	3574	3760	3567	3549	3646	3603	3618	3737	3673
1508	1480	1624	1791	1890	2105	2372	2536	2840	3173	3419	3697	3850	3800	3795	3859	3883	4199	4324	4187	4222	4090	3922	4280	4225	4156	4325	4294	4208	4187	4072	4066	3968	3953	3886	3788	3845	3836	3736	3670	3833	3750	3779	3731	3598	3974	3807	3759	3901	3831
1445	1471	1489	1622	1735	1974	2081	2305	2579	2690	2917	3113	3173	3276	3397	3471	3542	3814	3806	3600	3711	3666	3741	3605	3820	3838	3900	3880	3723	3592	3658	3574	3532	3471	3419	3526	3373	3405	3294	3319	3372	3253	3382	3317	3344	3434	3431	3385	3568	3510
1504	1423	1515	1519	1538	1734	2008	1936	2116	2284	2371	2604	2671	2744	2781	2879	3126	3075	3301	3153	3223	3146	3215	3078	3177	3380	3211	3253	3344	3157	3097	3152	2983	2973	2885	2952	2961	2797	2817	2870	2927	2868	2796	2788	2729	2807	2732	2816	2940	2804
1462	1495	1525	1583	1632	1829	1912	1966	2048	2076	2213	2224	2289	2273	2421	2427	2535	2628	2787	2828	2793	2782	2797	2861	2959	3036	3010	3040	3029	2979	3006	2976	2867	2842	2731	2823	2799	2698	2743	2663	2637	2537	2506	2514	2495	2550	2532	2508	2570	2451
1449	1559	1629	1653	1759	1890	1928	2076	2075	2202	2149	2110	2205	2059	2109	2033	2056	2242	2248	2315	2349	2436	2524	2685	2800	2812	2872	3010	2967	2935	2925	2849	2967	2870	2856	2841	2773	2833	2602	2660	2755	2736	2721	2759	2806	2752	2769	2676	2746	2705
1577	1603	1719	1783	1843	1996	2139	2130	2210	2206	2146	2222	2187	2057	1912	1860	1735	1843	1812	1990	1977	2112	2153	2331	2458	2617	2657	2654	2689	2823	2842	2902	2985	3056	3003	3026	2937	2773	2869	2713	2813	2829	2894	2852	2896	3032	3007	3007	2920	2724
1517	1618	1730	1811	1762	1967	2044	2130	2191	2174	2124	2087	1941	1839	1706	1543	1578	1543	1572	1595	1652	1673	1854	1982	2110	2134	2205	2281	2306	2201	2354	2416	2595	2597	2689	2584	2636	2528	2507	2434	2556	2568	2623	2691	2740	2790	2653	2630	2593	2555
1553	1671	1710	1693	1792	1833	1867	1886	1898	1927	1937	1821	1745	1620	1544	1457	1455	1424	1431	1495	1500	1623	1630	1711	1715	1785	1827	1905	1800	1928	1934	1985	2052	2188	2144	2149	2166	2131	2135	2134	2156	2263	2137	2207	2286	2144	2208	2221	2195	2202
1669	1758	1660	1736	1797	1878	1830	1866	1897	1894	1936	1791	1720	1663	1578	1454	1440	1359	1387	1489	1526	1509	1584	1609	1650	1803	1837	1691	1750	1825	1849	1861	1972	1960	1887	1879	1891	1883	1914	1877	1913	2028	2078	2080	2132	2103	2121	2083	2010	2035
1628	1695	1737	1844	1863	1969	2008	1949	1941	2062	1997	1901	1841	1784	1627	1490	1485	1578	1461	1430	1644	1625	1725	1898	1785	1812	1912	1811	1936	1982	1988	1963	2028	2011	1967	1943	1927	1891	1843	2034	1992	2136	2119	2253	2256	2272	2292	2214	2232	2263
1707	1693	1748	1789	1911	1871	2002	2040	1991	2024	1982	1998	1943	1860	1696	1560	1552	1541	1557	1542	1664	1619	1674	1694	1797	1766	1920	1869	2014	2028	1984	2144	2047	2144	2009	2019	1906	1931	1939	1985	1999	2064	2112	2193	2161	2255	2323	2343	2191	2237
1623	1701	1686	1691	1795	1848	1878	1911	1935	1921	1972	1845	1834	1799	1660	1551	1594	1679	1565	1580	1651	1713	1632	1784	1833	1859	1867	1802	1956	2011	2062	2095	2139	2144	1993	1902	1916	2002	1848	1919	1944	2015	1988	1971	2129	2154	2170	2243	2123	2240
1582	1663	1618	1691	1779	1810	1826	1989	1846	1874	1917	1877	1805	1750	1570	1521	1558	1555	1662	1632	1689	1736	1761	1877	1858	1875	1964	1935	1970	2070	2140	2095	2147	2207	2141	1990	1977	1941	1923	1896	1881	1970	1953	1996	2061	1969	2190	2152	2168	2234
1622	1594	1645	1692	1706	1848	1830	1888	1947	1980	1943	1996	1925	1860	1633	1609	1546	1653	1638	1585	1733	1808	1772	1916	1975	2022	2079	1996	1976	2130	2104	2087	2262	2186	2143	2063	2015	2002	1963	1868	1948	1966	1986	2124	2150	2193	2277	2142	2303	2320
1573	1548	1566	1655	1649	1664	1797	1882	1919	1997	1971	1914	1941	1853	1729	1663	1624	1659	1621	1575	1659	1688	1851	1863	2029	2089	1965	1994	2071	2135	2010	2187	2181	2218	2247	2007	2031	1965	1864	1880	2038	2087	2037	2072	2084	2185	2251	2241	2182	2371
1521	1584	1627	1525	1589	1680	1720	1831	1771	1851	1849	1801	1777	1869	1732	1685	1715	1594	1567	1601	1623	1692	1804	1888	1901	2019	1996	2055	2027	2079	2156	2188	2238	2182	2124	2090	2043	2015	1976	1947	1950	1984	2065	2098	2141	2124	2359	2264	2213	2090
1633	1673	1693	1653	1689	1682	1720	1684	1681	1739	1799	1806	1765	1750	1774	1721	1841	1678	1650	1711	1640	1755	1824	1887	1930	2015	2015	2058	2122	2169	2161	2277	2204	2147	2089	1967	1966	1916	1956	2053	2090	2017	2147	2086	2186	2279	2380	2272	2274	2248
1780	1683	1736	1766	1729	1793	1740	1805	1694	1825	1787	1800	1865	1940	1869	1840	1792	1735	1800	1733	1721	1732	1831	1896	1949	1900	2023	2027	2095	2042	2232	2093	2304	2106	2095	2082	2020	2165	2069	2118	1975	2028	2073	2092	2129	2317	2337	2266	2317	2263
1786	1747	1720	1680	1732	1698	1733	1660	1848	1758	1781	1900	1877	1861	1884	1815	1684	1694	1767	1726	1673	1742	1738	1792	1766	1887	1918	1900	1953	2008	2004	2084	2019	1984	1988	1933	1974	2081	1975	2075	1959	1936	1953	2008	2074	2169	2092	2184	2097	2067
1617	1565	1566	1542	1535	1583	1631	1677	1601	1669	1792	1762	1744	1784	1726	1732	1612	1603	1552	1619	1659	1512	1634	1698	1677	1791	1668	1774	1770	1802	1859	1931	1891	1919	1883	1891	1785	1896	1796	1825	1810	1831	1788	1809	1902	1947	1949	1911	1867	1914
1527	1481	1482	1437	1430	1523	1519	1535	1518	1576	1599	1708	1645	1600	1654	1521	1583	1564	1488	1490	1490	1426	1503	1531	1595	1618	1649	1651	1775	1765	1806	1707	1864	1742	1745	1723	1762	1739	1803	1717	1634	1678	1692	1729	1703	1817	1752	1802	1758	1799
1423	1472	1507	1431	1455	1516	1489	1398	1496	1491	1645	1570	1699	1538	1491	1466	1457	1490	1535	1427	1495	1462	1461	1534	1533	1508	1553	1665	1669	1663	1645	1581	1674	1668	1569	1635	1631	1638	1651	1576	1613	1596	1647	1625	1719	1640	1733	1813	1688	1733
1521	1504	1489	1510	1465	1476	1416	1425	1452	1491	1489	1506	1556	1492	1489	1438	1452	1504	1456	1440	1488	1477	1359	1425	1390	1552	1528	1442	1538	1559	1460	1508	1562	1514	1505	1599	1598	1557	1623	1564	1580	1604	1654	1586	1612	1566	1587	1566	1608	1661
1545	1493	1514	1465	1512	1519	1446	1404	1350	1413	1447	1487	1480	1485	1457	1397	1446	1417	1458	1466	1345	1532	1388	1521	1422	1581	1537	1609	1581	1577	1494	1587	1624	1688	1740	1713	1745	1821	1890	1774	1760	1801	1658	1738	1659	1760	1743	1686	1708	1712
1507	1456	1587	1599	1642	1600	1603	1476	1529	1571	1504	1506	1529	1558	1476	1563	1591	1573	1641	1657	1607	1734	1712	1586	1686	1838	1845	1883	1986	1902	1962	2014	2043	2130	2149	2248	2261	2209	2312	2238	2128	2181	2246	2131	2214	2164	2131	2183	2199	2145
1454	1500	1603	1680	1763	1735	1687	1716	1713	1635	1623	1690	1698	1855	1834	1849	1920	2007	1936	2041	2051	2133	2015	2180	2218	2363	2334	2393	2475	2511	2576	2666	2648	2685	2731	2676	2597	2665	2618	2629	2695	2617	2690	2749	2741	2735	2721	2631	2712	2690
1440	1493	1612	1642	1757	1837	1866	1846	1759	1818	1865	1860	2025	2106	2084	2216	2194	2305	2415	2416	2512	2340	2451	2463	2518	2667	2657	2777	2767	2791	2755	2634	2737	2777	2734	2704	2626	2727	2658	2627	2573	2611	2646	2657	2644	2622	2607	2625	2681	2764
1426	1385	1546	1494	1627	1673	1652	1746	1764	1857	1869	2036	2060	2190	2293	2181	2430	2469	2581	2631	2598	2504	2576	2621	2672	2650	2723	2659	2605	2600	2635	2572	2707	2732	2614	2642	2536	2519	2387	2529	2467	2557	2535	2584	2541	2480	2396	2394	2419	2460
1406	1434	1424	1501	1596	1600	1628	1667	1766	1911	1945	2031	2087	2283	2340	2409	2571	2661	2762	2763	2835	2755	2750	2850	2887	2896	2787	2864	2756	2664	2650	2701	2697	2782	2715	2647	2669	2549	2582	2553	2583	2562	2707	2586	2748	2585	2469	2466	2418	2483
1414	1367	1476	1492	1504	1560	1666	1774	1914	2005	2284	2314	2417	2485	2727	2709	2930	3138	3139	3099	3262	3234	3253	3200	3169	3082	3139	3143	3022	3141	3100	2924	3093	3043	3108	2943	2886	2811	2828	2795	2852	2936	3074	3144	3009	3049	2976	2983	2826	2972
1443	1422	1408	1521	1592	1776	1812	1981	2095	2237	2474	2623	2692	2901	3021	3327	3466	3679	3551	3648	3742	3722	3605	3578	3658	3546	3580	3481	3418	3367	3504	3364	3406	3269	3234	3333	3272	3164	3102	3279	3249	3263	3324	3393	3200	3373	3270	3331	3394	3396
1376	1426	1385	1526	1650	1844	1870	2072	2250	2536	2577	2846	2923	3097	3355	3497	3849	3880	3999	3940	3886	3860	3943	3934	3889	3729	3677	3709	3619	3483	3473	3512	3582	3388	3409	3331	3419	3331	3223	3238	3284	3306	3259	3254	3287	3327	3333	3280	3408	3368
1429	1414	1493	1531	1659	1691	1888	2121	2300	2491	2664	2847	2950	3179	3301	3618	3806	3987	4011	3945	3910	3758	3878	3868	3780	3652	3665	3552	3488	3256	3472	3487	3408	3251	3238	3165	3070	3137	3161	3155	3087	3122	3094	3192	3151	3193	3073	3192	3129	3191
1274	1369	1353	1447	1529	1654	1747	1992	2119	2411	2497	2659	2832	2987	3214	3365	3537	3639	3687	3633	3676	3680	3511	3502	3539	3421	3464	3196	3227	3166	3283	3226	3176	3090	3018	3086	2946	3035	3000	2948	2841	3057	3089	3188	3160	3168	3150	3139	3064	3093
1387	1335	1443	1425	1349	1514	1579	1797	1932	2031	2221	2386	2528	2600	2875	2968	3158	3275	3173	3387	3272	3181	3223	3187	3255	3172	3066	3072	2927	2977	3015	3030	3016	2948	2855	2956	2902	2810	2897	2860	2812	2998	2968	3033	3104	3047	3067	3096	3023	3085
1351	1402	1396	1373	1364	1483	1464	1606	1803	1942	2028	2170	2303	2366	2619	2712	2921	3026	3009	3082	2940	3066	3023	2958	3052	3120	3042	2961	2864	2951	2928	3008	2968	2854	2880	2832	2864	2903	2769	2891	2876	2919	2844	2882	2990	2935	2974	2811	2911	3067
1415	1455	1504	1452	1573	1491	1541	1551	1724	1858	1935	1950	2145	2293	2519	2628	2789	3013	3031	3005	3153	3151	3197	3209	3195	3242	3183	3161	3099	3172	3096	3015	3041	3019	3030	2930	2983	2806	2964	3000	2956	2943	2952	2903	2951	2853	2935	2974	3016	3211
1467	1500	1579	1626	1653	1628	1646	1689	1780	1848	1847	1958	2012	2165	2299	2596	2767	2972	3130	3144	3288	3296	3279	3362	3418	3370	3370	3318	3273	3307	3400	3363	3432	3323	3383	3263	3233	3167	3221	3290	3132	3164	3152	3225	3205	3159	3205	3215	3318	3210
1498	1570	1631	1614	1590	1578	1616	1605	1671	1684	1751	1742	1874	1966	2091	2365	2467	2797	2830	2949	3147	3081	3048	3129	3228	3276	3348	3180	3194	3182	3319	3417	3418	3451	3386	3256	3315	3186	3326	3307	3230	3253	3281	3267	3307	3166	3258	3198	3358	3335
1525	1467	1485	1537	1518	1486	1497	1419	1500	1469	1529	1542	1683	1703	1852	2080	2136	2383	2403	2579	2603	2732	2779	2741	2855	2897	2919	2900	2912	3109	3128	3256	3250	3209	3066	3129	3117	3250	3170	3142	3209	3066	3013	3184	3062	3147	3145	3155	3110	3146
1426	1489	1509	1436	1367	1406	1348	1410	1383	1452	1527	1426	1650	1632	1693	1944	2189	2211	2300	2504	2493	2554	2578	2683	2817	2843	2885	2815	2942	2979	3078	3083	3143	3097	3097	3182	3080	3262	3207	3254	3260	3177	3061	3033	3146	3175	3204	3308	3115	3143
1506	1507	1506	1483	1423	1437	1454	1474	1496	1515	1542	1587	1699	1815	1919	2102	2273	2522	2566	2623	2771	2864	2967	2876	3069	3066	3145	3300	3298	3275	3373	3351	3463	3410	3453	3428	3346	3460	3466	3514	3512	3332	3401	3391	3307	3375	3402	3370	3407	3386
1468	1496	1608	1572	1524	1564	1615	1640	1721	1721	1772	1751	1889	2062	2260	2388	2530	2724	2866	2898	2946	3106	2933	3035	3202	3376	3512	3449	3679	3510	3554	3635	3576	3668	3596	3430	3512	3486	3546	3487	3424	3557	3495	3442	3478	3492	3323	3513	3524	3372
1377	1451	1509	1449	1562	1616	1643	1752	1745	1875	2018	1968	2121	2191	2313	2608	2711	2950	3071	2936	3001	2902	3072	3072	3165	3219	3258	3407	3377	3325	3339	3452	3400	3392	3546	3407	3293	3253	3256	3287	3222	3317	3320	3157	3293	3210	3127	3203	3274	3259
1386	1422	1437	1435	1577	1583	1573	1796	1853	1918	1919	2111	2229	2316	2519	2678	2778	2941	2892	2975	2989	2965	3018	2844	3001	2903	3066	3077	3029	3169	3016	3062	3063	3121	2939	3015	3139	2916	3011	2933	3040	3088	3031	3004	2943	3012	2936	3051	3071	3028
1236	1331	1362	1419	1488	1474	1621	1782	1888	1941	2066	2147	2301	2493	2661	2782	2831	3040	2998	3047	3051	3087	3213	3024	3090	2985	2967	3099	3111	3047	3109	3165	3082	3037	3065	3112	3081	3027	3061	2994	3027	3016	2943	3100	2952	3019	2988	2966	3135	3078
1265	1337	1422	1428	1517	1676	1720	1899	2058	2171	2358	2314	2510	2494	2805	2787	2934	3092	3029	3164	3124	3179	3174	3217	3248	3177	3280	3268	3258	3196	3313	3152	3264	3254	3324	3210	3146	3106	3229	3112	3101	3186	3232	3137	3149	3061	3060	3154	3184	3190
1342	1291	1400	1484	1463	1633	1812	2071	2160	2392	2445	2549	2684	2730	2920	3132	3157	3226	3348	3376	3329	3301	3307	3285	3428	3334	3316	3453	3386	3306	3290	3376	3387	3292	3324	3231	3301	3247	3139	3221	3123	3284	3302	3252	3176	3140	3200	3098	3202	3197
1269	1313	1364	1435	1571	1709	1906	2041	2180	2351	2355	2558	2762	2887	3043	3183	3349	3375	3345	3425	3432	3492	3450	3466	3446	3459	3568	3553	3295	3471	3406	3365	3396	3381	3243	3338	3213	3302	3303	3217	3190	3213	3322	3236	3164	3139	3123	3125	3106	3170
1295	1366	1336	1431	1473	1603	1906	2012	2151	2342	2448	2579	2703	2835	3038	2995	3246	3262	3275	3423	3538	3480	3467	3489	3412	3412	3474	3381	3291	3468	3441	3408	3318	3298	3244	3140	3143	3212	3244	3132	3105	3165	3191	3045	3137	3067	2990	3086	2955	3198
1315	1271	1281	1357	1435	1533	1669	1865	2031	2139	2256	2348	2478	2766	2883	2838	2986	2956	3073	2965	3122	3140	3323	3071	3203	3222	3241	3172	3264	3299	3292	3393	3296	3298	3148	3092	2963	3042	2935	3042	3027	3124	3096	3168	3067	3043	3119	2995	2932	3031
1416	1351	1343	1245	1401	1506	1646	1812	1809	1966	2059	2195	2345	2509	2624	2619	2732	2754	2755	2893	2913	3009	2923	2958	3056	3000	3046	2997	3130	3293	3207	3220	3291	3161	3080	3066	3075	2985	2871	2886	2901	3073	3086	3032	2936	3047	2992	2983	2928	2949
1374	1362	1429	1417	1472	1627	1730	1784	1785	1835	1981	2033	2282	2280	2393	2453	2611	2625	2683	2742	2793	2881	2963	2929	2953	3010	3092	3055	3137	3439	3114	3227	3255	3088	3145	3199	3220	3163	3141	3088	3075	2985	3095	3048	2998	3027	3047	2997	3001	2957
1447	1463	1500	1563	1560	1672	1762	1822	1805	1831	1937	1959	2215	2172	2324	2343	2480	2544	2608	2736	2859	2848	2994	3071	3105	3224	3320	3310	3482	3472	3451	3452	3597	3425	3330	3391	3571	3446	3451	3358	3371	3425	3361	3381	3267	3292	3247	3250	3265	3233
1445	1547	1509	1592	1615	1676	1780	1802	1822	1851	1861	1869	2059	2049	2097	2197	2180	2333	2393	2550	2593	2818	2757	2784	2944	3110	3261	3306	3541	3610	3641	3739	3761	3531	3452	3515	3413	3470	3466	3452	3536	3523	3549	3584	3372	3370	3429	3402	3373	3467
1471	1609	1491	1495	1530	1596	1673	1686	1706	1698	1611	1731	1803	1797	1900	1940	1939	2001	2147	2132	2312	2359	2482	2411	2601	2655	2868	2922	3214	3343	3379	3418	3429	3351	3390	3417	3388	3460	3343	3461	3253	3247	3136	3212	3380	3374	3367	3376	3271	3234
1474	1396	1476	1487	1418	1537	1568	1495	1573	1521	1464	1582	1615	1631	1643	1699	1806	1814	1933	2017	2078	2061	2168	2298	2360	2417	2500	2734	2938	3083	3058	3143	3044	3172	3211	3380	3375	3437	3418	3229	3262	3042	2985	3065	3045	3136	3274	3336	3286	3256
1498	1509	1432	1412	1536	1507	1586	1581	1589	1540	1541	1554	1606	1631	1596	1707	1742	1806	1964	1966	2081	2224	2225	2320	2459	2606	2793	2864	3007	3063	3119	3047	3101	3133	3176	3412	3480	3483	3527	3506	3475	3349	3123	3177	3103	3201	3253	3243	3339	3328
1489	1483	1444	1518	1581	1580	1705	1749	1765	1740	1717	1772	1756	1876	1864	1878	1909	1976	2111	2129	2242	2385	2359	2534	2621	2919	2997	3186	3315	3351	3359	3409	3495	3454	3442	3539	3428	3617	3801	3667	3632	3670	3439	3408	3315	3316	3355	3267	3387	3460
1437	1328	1495	1464	1507	1710	1665	1815	1942	1872	1946	1943	2053	2049	2046	2071	2197	2193	2204	2246	2387	2419	2572	2572	2822	2929	3040	3116	3244	3475	3541	3559	3435	3468	3507	3436	3652	3508	3551	3579	3450	3537	3473	3420	3346	3216	3164	3235	3254	3391
1397	1343	1390	1405	1474	1572	1648	1777	1860	1901	2011	2174	2115	2232	2250	2179	2259	2317	2301	2477	2470	2521	2549	2590	2777	2795	2890	3072	3075	3166	3246	3284	3236	3244	3234	3190	3206	3299	3150	3088	3275	3105	2991	3115	2985	2983	2929	2994	2969	2968
1279	1310	1323	1406	1437	1511	1614	1676	1818	1902	2189	2139	2170	2259	2306	2299	2366	2299	2428	2463	2444	2539	2607	2688	2823	2886	2931	2961	2973	2950	3072	3084	3007	3022	2890	2946	3032	3021	3189	3095	3165	3006	2950	2883	2736	2826	2848	2775	2881	2936
1326	1273	1387	1443	1494	1517	1594	1698	1952	2080	2191	2276	2373	2353	2461	2559	2400	2464	2511	2606	2591	2732	2784	2942	2938	3017	2941	3064	3230	3190	3297	3324	3183	3022	3064	2997	3009	3108	3031	3043	3087	3063	3016	2889	2900	2852	2801	2870	2903	3001
1288	1393	1411	1498	1533	1618	1788	1834	2081	2220	2590	2679	2553	2704	2657	2724	2742	2733	2732	2827	2822	2861	3108	3214	3236	3220	3261	3206	3404	3550	3453	3609	3478	3425	3486	3228	3181	3130	3120	3253	3238	3160	3164	3112	2987	3039	2852	2979	3037	2957
1343	1354	1460	1452	1520	1673	1872	1992	2137	2435	2643	2746	2987	2925	3033	3022	3090	3079	3037	3035	3193	3333	3406	3424	3426	3357	3424	3396	3667	3612	3645	3761	3660	3641	3633	3392	3365	3393	3391	3267	3345	3170	3080	3030	3040	3056	3079	3108	3054	3118
1327	1320	1316	1400	1473	1626	1766	2008	2113	2478	2710	2755	2944	3010	2997	2955	3055	3173	3037	3147	3152	3289	3516	3557	3578	3614	3609	3613	3587	3586	3632	3524	3608	3491	3460	3581	3331	3492	3397	3480	3369	3343	3170	3170	3067	3073	3182	3123	3161	3166
1303	1292	1309	1458	1376	1587	1649	1938	2066	2352	2449	2630	2633	2736	2682	2800	2853	2943	2864	2972	3108	3194	3215	3336	3462	3344	3330	3589	3543	3648	3473	3445	3406	3327	3376	3258	3268	3319	3341	3226	3378	3300	3198	3145	3071	3063	3127	3174	3066	3173
1362	1382	1358	1316	1359	1525	1629	1865	1998	2211	2257	2354	2415	2498	2478	2646	2680	2644	2658	2726	2850	2871	3004	2959	2973	3196	3204	3243	3306	3279	3315	3398	3261	3200	3142	2956	2974	3073	2930	3030	3033	3089	3125	2922	3058	2888	2952	2929	2899	2954
1336	1263	1383	1380	1423	1509	1598	1735	1811	2024	2248	2298	2338	2335	2398	2555	2540	2648	2718	2615	2821	2720	2857	2845	2845	2793	2902	3056	3063	3246	3188	3090	3199	3093	3046	2899	2786	2906	2968	2694	2831	2893	2951	2944	2984	2907	2924	2762	2705	2815
1394	1397	1378	1332	1416	1523	1580	1753	1892	2000	2186	2253	2358	2475	2546	2663	2621	2719	2884	2872	2987	3002	2892	2894	2915	3017	3074	3254	3240	3251	3440	3405	3387	3292	3177	2957	2852	2951	2855	2930	2969	3005	3065	3160	3165	3100	3008	2970	2764	2938
1415	1473	1470	1441	1601	1577	1594	1805	1927	2028	2210	2284	2357	2428	2593	2601	2742	2850	2986	3052	3211	3254	3261	3206	3257	3188	3435	3452	3470	3638	3672	3580	3565	3634	3454	3317	3296	3231	3430	3431	3397	3403	3336	3313	3280	3252	3197	3235	3318	3284
1562	1567	1584	1555	1613	1601	1614	1773	1826	1925	2022	1998	2217	2244	2354	2451	2504	2706	2894	2921	3048	3046	3169	3179	3266	3294	3493	3539	3607	3583	3497	3434	3625	3432	3464	3398	3252	3353	3465	3538	3526	3467	3418	3289	3151	3151	3165	3364	3256	3415
1754	1714	1635	1572	1648	1582	1643	1609	1699	1711	1679	1768	1867	1850	2013	2119	2333	2322	2505	2656	2824	2790	2765	2839	2988	3116	3119	3163	3273	3254	3348	3270	3205	3113	3217	3080	3073	3174	3283	3307	3198	3199	3187	3140	2874	2951	3027	3034	3054	3145
1851	1874	1695	1659	1685	1553	1685	1585	1593	1580	1671	1717	1849	1855	2011	2182	2223	2362	2499	2539	2761	2694	2647	2861	2869	2887	3057	3106	3167	3222	3110	3171	3163	3168	3153	3073	2962	2989	3129	3077	3102	2968	2985	2935	2946	2811	2955	2922	2892	2839
1833	1805	1684	1740	1694	1676	1730	1685	1724	1786	1820	1937	2066	2184	2364	2405	2636	2692	2914	3028	3034	3182	3213	3210	3238	3227	3257	3370	3257	3399	3307	3262	3332	3307	3318	3187	3277	3196	3243	3298	3179	3218	3108	3053	3072	3047	3146	3214	3253	3250
1710	1696	1735	1674	1743	1820	1794	1846	1835	1981	1989	2110	2284	2524	2730	2839	3011	3165	3188	3298	3515	3470	3639	3561	3560	3515	3569	3639	3500	3539	3577	3563	3311	3344	3344	3328	3398	3420	3386	3527	3473	3449	3324	3065	3137	3130	3207	3344	3306	3362
1617	1588	1648	1605	1624	1724	1725	1777	1847	1946	2078	2202	2316	2452	2670	2816	2911	3108	3164	3295	3462	3529	3470	3703	3603	3499	3548	3477	3581	3587	3455	3357	3203	3099	3151	3305	3305	3331	3507	3419	3478	3292	3225	3000	2908	2811	2997	3045	3180	3377
1543	1619	1560	1521	1514	1580	1707	1756	1794	1910	1971	2146	2231	2426	2606	2729	2650	2853	3000	3061	3228	3135	3328	3242	3347	3267	3262	3433	3280	3265	3321	3127	3218	3128	3205	3107	3209	3147	3266	3256	3159	3018	3002	2933	2734	2757	2722	2810	2869	2946
1655	1586	1540	1441	1590	1535	1636	1738	1845	1999	2148	2312	2449	2562	2740	2873	2974	2983	3071	3085	3082	3054	3130	3201	3077	3056	3011	3070	3127	3214	3283	3381	3508	3508	3397	3224	3180	3235	3162	3034	3073	2979	2930	2905	2908	2958	2803	2703	2792	2789
1559	1459	1448	1528	1541	1542	1697	1812	1942	2180	2346	2626	2724	2960	2973	3226	3177	3277	3343	3331	3393	3363	3331	3265	3258	2999	2976	3013	3021	3131	3156	3348	3527	3386	3303	3074	3016	3014	3120	3064	2985	2950	2865	2858	2908	2997	3080	2988	2882	2730
1542	1445	1462	1381	1547	1597	1858	1924	2186	2408	2747	2870	2980	3247	3380	3541	3574	3559	3689	3727	3705	3822	3689	3745	3612	3404	3253	3258	3127	3283	3375	3346	3270	3126	2878	2661	2749	2832	3059	3106	3164	3194	3017	2884	2982	2987	3069	3037	3048	3004
1568	1495	1418	1504	1474	1540	1811	2018	2273	2556	2806	2944	3136	3315	3572	3602	3729	3898	3818	4021	3920	3951	4079	4045	3974	3810	3812	3663	3686	3510	3609	3557	3499	3140	2715	2503	2425	2484	2873	3136	3378	3720	3571	3282	3144	3206	3238	3117	3211	3286
1494	1512	1494	1499	1518	1633	1801	1971	2341	2532	2659	2881	3197	3281	3446	3553	3706	3891	3876	3750	3876	3967	3987	3943	3941	3860	3845	3747	3678	3734	3740	3897	3666	3246	2776	2461	2219	2217	2335	2913	3389	3743	3900	3694	3404	3315	3298	3306	3395	3352
1581	1630	1589	1435	1495	1560	1631	1891	2146	2296	2510	2717	2847	2949	3128	3165	3380	3274	3232	3342	3344	3438	3487	3388	3247	3306	3310	3329	3292	3180	3284	3602	3502	3083	2323	2033	1858	1635	1741	2123	2909	3357	3444	3419	3118	3072	3044	2943	3007	2874
1742	1616	1498	1506	1540	1602	1663	1805	2114	2188	2316	2433	2494	2618	2658	2792	2911	2862	2831	2821	2769	2869	2863	2746	2696	2633	2788	2710	2574	2561	2707	2980	2896	2451	1889	1671	1645	1424	1426	1819	2271	2619	2798	2801	2677	2651	2444	2470	2367	2261
1756	1770	1663	1518	1584	1649	1592	1908	1964	2075	2235	2236	2331	2365	2461	2541	2542	2558	2596	2480	2679	2579	2653	2490	2550	2403	2466	2454	2457	2304	2486	2605	2722	2183	1715	1566	1570	1558	1432	1741	2139	2408	2530	2448	2317	2244	2288	2341	2182	2220
1820	1745	1740	1563	1611	1572	1682	1819	2087	2138	2162	2239	2403	2337	2439	2555	2739	2603	2733	2633	2747	2757	2713	2673	2598	2517	2598	2485	2580	2567	2632	2854	2920	2422	1953	1933	1959	1910	1921	2063	2431	2542	2629	2646	2534	2447	2467	2427	2400	2444
1709	1767	1666	1568	1662	1686	1783	1942	1979	2003	2058	2122	2149	2244	2358	2447	2557	2716	2671	2774	2729	2801	2753	2630	2654	2517	2781	2804	2758	2747	2812	3025	3127	2812	2447	2254	2153	2219	2359	2540	2706	2834	2819	2719	2629	2509	2670	2565	2597	2640
1650	1605	1625	1626	1649	1661	1810	1732	1748	1881	1835	1747	1852	1912	1978	2064	2187	2282	2444	2399	2266	2273	2324	2217	2323	2421	2497	2473	2459	2336	2379	2538	2757	2700	2487	2354	2177	2162	2251	2354	2604	2666	2564	2499	2376	2337	2370	2253	2501	2490
1636	1584	1649	1578	1586	1569	1672	1637	1720	1613	1649	1665	1586	1643	1740	1762	1753	1844	1939	1850	1892	1802	1785	1949	1902	1973	1936	2106	2016	2009	1972	2166	2191	2147	2238	2069	1976	1890	2072	1959	2155	2119	2094	2038	1963	2024	1904	1901	1987	2076
1670	1700	1677	1658	1706	1706	1720	1650	1761	1654	1691	1630	1571	1650	1640	1665	1710	1743	1718	1682	1563	1677	1584	1678	1650	1854	1883	1777	1823	1881	1892	1941	1975	2049	1965	2016	1850	1896	1806	1899	1912	1920	1937	1867	1806	1737	1773	1705	1727	1769
1819	1704	1677	1785	1688	1753	1725	1684	1755	1740	1730	1769	1672	1763	1689	1704	1738	1820	1725	1741	1768	1769	1611	1635	1663	1755	1766	1872	1785	1883	1926	1836	1818	1916	1957	2021	1941	1971	1878	1858	1796	1764	1809	1767	1858	1845	1870	1761	1693	1736
1742	1666	1698	1774	1741	1660	1756	1756	1687	1708	1769	1727	1664	1698	1751	1730	1871	1817	1891	1842	1776	1645	1736	1677	1788	1740	1775	1745	1772	1847	1743	1806	1787	1885	2000	1953	2005	2044	2004	1899	1769	1791	1678	1808	1857	1907	1883	1803	1792	1769
1774	1647	1659	1630	1633	1555	1532	1644	1605	1620	1653	1616	1652	1654	1718	1733	1814	1860	1885	1882	1851	1694	1717	1770	1802	1889	1858	1852	1718	1751	1779	1701	1744	1814	1847	1927	2033	1995	2002	1941	1853	1823	1710	1826	1785	1893	1881	1836	1798	1774
1656	1607	1545	1656	1498	1511	1489	1499	1630	1659	1648	1559	1557	1561	1631	1741	1744	1797	1765	1842	1851	1650	1811	1763	1912	1914	1892	1910	1893	1790	1811	1819	1810	1768	1918	1890	1892	1977	1938	1998	1892	1892	1869	1812	1790	1915	1793	1754	1843	1750
1638	1631	1611	1684	1652	1520	1476	1534	1546	1673	1587	1622	1600	1671	1608	1742	1742	1846	1807	1808	1816	1707	1693	1703	1760	1931	1921	1934	1983	1963	1859	1923	1864	1860	1760	1811	1810	1869	1856	1930	1895	1918	1808	1917	1817	1913	1863	1761	1849	1852
1659	1707	1753	1645	1669	1677	1563	1680	1647	1652	1706	1666	1652	1582	1699	1813	1795	1754	1787	1756	1685	1594	1649	1717	1700	1747	1838	1961	1945	2045	2030	2060	1951	1999	1818	1834	1747	1735	1857	1806	1841	1946	1933	1909	1902	1888	1846	1782	1764	1691
1673	1768	1682	1736	1710	1649	1750	1709	1760	1734	1683	1810	1646	1758	1781	1847	1890	1872	1809	1714	1593	1572	1614	1594	1705	1721	1824	1910	2017	1935	2104	2027	2080	2107	1934	1935	1866	1758	1843	1796	1886	1961	1865	1915	1852	2050	1840	1885	1726	1801
1617	1721	1746	1699	1702	1739	1758	1769	1844	1787	1855	1748	1729	1846	1849	1819	1941	1878	1863	1822	1768	1707	1680	1735	1758	1841	1919	1926	1944	2001	1976	2031	2133	2152	2071	2034	2114	1969	1939	1933	1919	1863	1885	2017	1999	2005	1957	1912	1886	1870
1654	1693	1659	1604	1611	1677	1764	1786	1847	1731	1899	1741	1850	1830	1847	1990	2007	1987	1894	1840	1757	1799	1751	1725	1689	1687	1747	1734	1839	1772	1821	1834	1957	1991	2087	2072	2073	2070	2073	1961	1950	1919	1877	1934	1976	1901	1959	1966	1864	1799
1514	1537	1445	1434	1465	1553	1630	1742	1771	1707	1667	1693	1684	1745	1794	1790	1825	1795	1788	1785	1759	1733	1665	1650	1640	1705	1572	1656	1637	1558	1546	1576	1668	1809	1831	1962	1947	2010	1943	1928	1848	1821	1750	1769	1772	1794	1846	1789	1723	1666
1466	1425	1388	1331	1323	1431	1461	1502	1477	1501	1468	1478	1513	1503	1633	1502	1608	1598	1631	1670	1594	1644	1564	1570	1561	1570	1566	1558	1456	1507	1437	1458	1379	1517	1567	1701	1719	1747	1785	1738	1764	1692	1688	1671	1651	1673	1745	1743	1710	1767
1354	1370	1227	1301	1304	1195	1315	1248	1298	1272	1260	1307	1385	1357	1421	1447	1397	1523	1596	1597	1698	1814	1681	1730	1703	1820	1795	1780	1731	1676	1565	1526	1548	1511	1575	1623	1719	1767	1797	1951	1899	1963	1892	1933	1849	1950	1966	2117	2025	2032
1524	1422	1377	1319	1257	1304	1278	1218	1221	1251	1172	1271	1201	1359	1354	1408	1491	1562	1818	1848	1914	1939	2163	2004	2138	2189	2321	2332	2309	2190	2031	1851	1783	1768	1749	1806	1918	1899	2131	2193	2283	2256	2271	2263	2270	2315	2325	2521	2537	2582
1510	1476	1436	1422	1371	1345	1386	1281	1282	1171	1344	1245	1337	1443	1535	1640	1609	1718	1968	2162	2205	2215	2360	2356	2377	2359	2510	2591	2451	2458	2333	2098	2085	1931	1963	1940	2053	2111	2137	2355	2434	2506	2583	2509	2582	2610	2619	2687	2707	2638
1498	1495	1506	1464	1481	1460	1409	1343	1412	1321	1352	1440	1535	1552	1736	1703	1715	1952	2088	2248	2315	2488	2443	2328	2263	2347	2397	2368	2399	2409	2251	2195	2195	2157	2175	2211	2232	2268	2194	2299	2344	2393	2589	2611	2756	2698	2587	2679	2583	2562
1481	1446	1424	1462	1376	1406	1469	1449	1429	1509	1528	1599	1619	1729	1923	1926	2068	2072	2250	2330	2400	2499	2483	2386	2344	2231	2307	2458	2422	2290	2284	2411	2314	2327	2331	2515	2381	2433	2533	2336	2333	2612	2512	2574	2638	2667	2644	2512	2490	2432
1438	1347	1299	1434	1375	1464	1433	1565	1607	1605	1726	1802	1915	2040	2184	2333	2424	2565	2607	2795	2782	2778	2809	2683	2707	2619	2673	2677	2589	2515	2529	2505	2522	2528	2559	2646	2766	2724	2673	2651	2631	2602	2655	2680	2799	2766	2710	2768	2632	2535
1363	1338	1239	1382	1353	1418	1485	1562	1667	1741	1879	1922	2016	2256	2383	2498	2805	2811	2961	3097	3321	3255	3230	3178	3244	3183	3003	3191	2957	2942	2874	2710	2681	2729	2696	2878	3018	3027	3112	3026	3009	3008	2862	2955	3008	3111	3150	3203	3101	2995
1302	1297	1296	1296	1294	1463	1578	1592	1737	1805	1835	2065	2074	2380	2615	2816	3046	3210	3376	3582	3515	3670	3595	3614	3504	3591	3686	3509	3417	3148	2993	3034	2901	2907	3003	3082	3221	3268	3294	3296	3282	3193	3281	3169	3265	3345	3431	3516	3539	3361
1225	1254	1324	1363	1361	1481	1584	1642	1806	1911	1917	2008	2131	2258	2554	2689	3030	3162	3310	3536	3698	3488	3729	3697	3850	3734	3844	3768	3533	3401	3199	3079	3054	2967	3139	3186	3104	3216	3466	3393	3389	3325	3287	3276	3336	3453	3460	3470	3509	3323
1287	1239	1233	1320	1377	1460	1584	1585	1794	1834	1881	1980	2055	2242	2429	2701	2936	3089	3288	3356	3370	3594	3485	3636	3704	3583	3692	3575	3436	3312	3113	3025	2918	2817	2848	2938	2894	3077	3246	3354	3240	3333	3193	3276	3233	3258	3291	3313	3490	3298
1291	1279	1287	1348	1362	1491	1509	1658	1787	1876	1974	2060	2069	2264	2302	2424	2730	2970	3032	3034	3126	3190	3219	3325	3394	3558	3379	3337	3348	3191	3032	2842	2811	2740	2498	2638	2671	2866	2974	3003	3064	3032	3212	3066	3094	2910	3071	3029	3367	3236
1280	1236	1263	1308	1387	1425	1649	1662	1758	1844	1903	1913	2056	2109	2250	2479	2632	2759	2822	2827	2828	2790	2860	2853	2940	3146	3147	3049	2868	2948	2810	2779	2660	2459	2444	2451	2486	2643	2619	2924	2846	2956	2890	3028	2882	2931	2878	3035	2975	3107
1261	1345	1343	1266	1360	1455	1464	1467	1692	1795	1784	1906	1912	1987	2106	2303	2411	2472	2537	2561	2577	2588	2657	2740	2719	2809	2756	2761	2851	2741	2715	2605	2670	2430	2394	2421	2448	2425	2450	2549	2700	2730	2832	2810	2817	2849	2694	2741	2842	2940
1450	1390	1334	1390	1363	1438	1421	1512	1635	1771	1738	1903	1910	1984	2045	2311	2381	2482	2542	2684	2701	2621	2822	2695	2886	2766	2851	2797	2885	2901	2983	2857	2834	2590	2663	2645	2554	2531	2631	2658	2757	2835	3032	3003	2923	2923	2781	2837	2770	2843
1468	1507	1502	1395	1432	1494	1462	1561	1660	1605	1694	1945	1856	1945	2157	2346	2410	2580	2773	2781	2860	2738	2918	2932	2863	2890	3060	3043	3028	3185	3228	3167	3233	3130	2917	2956	2809	2741	2739	2915	2937	3150	3270	3361	3224	3208	3051	2981	3008	2962
1584	1582	1592	1535	1513	1471	1486	1447	1651	1632	1641	1661	1805	1956	2058	2236	2420	2554	2674	2690	2863	3000	2988	3053	2860	2949	3093	3077	3140	3212	3317	3281	3108	3162	3078	3009	2989	2907	2910	3024	3075	3201	3283	3247	3407	3368	3163	2956	3097	3181
1649	1675	1583	1570	1499	1520	1501	1499	1516	1568	1595	1564	1586	1808	1831	2070	2306	2325	2436	2395	2577	2631	2659	2712	2665	2661	2752	2883	2767	2902	3056	2965	3051	2916	2842	2985	2896	2981	2913	2936	2886	2926	3031	3027	3021	3099	2910	2885	3004	3123
1653	1646	1591	1524	1408	1422	1436	1355	1368	1404	1389	1433	1512	1586	1661	1976	2140	2053	2300	2403	2461	2552	2563	2456	2496	2565	2548	2597	2632	2669	2691	2712	2756	2735	2680	2784	2917	2817	2823	2869	2720	2652	2654	2676	2668	2705	2658	2647	2699	2774
1614	1605	1493	1449	1418	1375	1393	1344	1470	1487	1495	1484	1580	1614	1764	1949	2042	2289	2377	2514	2591	2704	2662	2691	2480	2493	2530	2643	2672	2832	2747	2755	2888	2871	2890	2788	2890	2900	2947	2893	2801	2783	2717	2793	2727	2961	2727	2694	2765	2676
1629	1505	1474	1420	1390	1455	1456	1521	1542	1712	1660	1742	1794	1878	1904	2118	2325	2604	2712	2820	3009	3069	3007	2927	2806	2842	2873	2887	2950	2981	3062	3122	3064	2951	3046	3086	3199	3160	3179	3176	3195	2994	2900	3261	3244	3364	3300	3235	3069	2998
1527	1506	1389	1397	1307	1451	1502	1599	1747	1846	1957	1945	1986	1986	2200	2424	2524	2754	3049	3098	3235	3356	3374	3230	3072	2956	3146	3261	3233	3238	3233	3245	3093	3049	3061	3158	3253	3505	3364	3342	3136	3371	3374	3378	3334	3410	3505	3577	3624	3513
1475	1401	1363	1265	1342	1375	1431	1578	1812	1897	1973	2082	2107	2182	2226	2289	2475	2793	2970	3095	3043	3310	3187	3084	3079	3057	3191	3180	3195	3167	3010	3006	2780	2790	2947	3017	3164	3381	3352	3228	3189	3155	3021	2779	2761	2884	3164	3459	3610	3521
1440	1286	1252	1280	1233	1309	1448	1590	1751	1979	2055	2023	2234	2263	2307	2257	2413	2633	2657	2830	2950	3004	2980	2913	2870	2980	2976	2897	2951	3070	2908	2824	2621	2575	2775	2667	2837	2954	3188	3187	3246	3051	2639	2218	2367	2348	2589	2858	3152	2994
1390	1282	1290	1191	1227	1299	1514	1644	1869	1984	2108	2203	2202	2286	2218	2202	2420	2527	2694	2846	2847	3005	2949	2793	2792	2759	2898	2907	2991	3007	3053	2837	2691	2608	2450	2508	2598	2924	3050	3250	3408	3171	2569	2121	2252	2384	2395	2433	2732	2951
1376	1208	1212	1239	1317	1436	1537	1700	2047	2235	2334	2383	2402	2458	2419	2547	2524	2791	2919	2862	3040	3137	3129	2916	2851	2927	2989	3061	3092	3301	3160	3121	2840	2608	2377	2483	2491	2852	3160	3325	3672	3285	2670	2295	2533	2553	2469	2320	2502	2781
1355	1276	1314	1346	1310	1545	1674	1859	2286	2444	2495	2665	2545	2534	2678	2728	2782	2900	3125	3113	3180	3412	3287	3161	3136	3074	3159	3215	3267	3441	3422	3354	3076	2881	2665	2482	2669	3024	3216	3424	3866	3494	2892	2520	2577	2591	2398	2308	2693	2892
1337	1269	1343	1347	1397	1536	1734	1993	2268	2473	2666	2778	2705	2732	2795	2864	2981	3080	3127	3285	3266	3404	3364	3394	3244	3163	3214	3169	3230	3388	3512	3354	3135	2910	2788	2660	2678	2848	3234	3300	3737	3425	2944	2474	2363	2385	2415	2467	2952	3159
1318	1297	1287	1322	1383	1516	1797	2067	2241	2489	2534	2794	2746	2888	2824	2947	2880	3012	3114	3129	3256	3326	3326	3266	3255	3115	3139	3126	3237	3397	3349	3354	3179	2832	2828	2633	2743	2947	3004	3200	3318	3364	3035	2690	2479	2423	2589	2994	3369	3518
1286	1187	1321	1248	1437	1521	1715	1977	2232	2287	2538	2549	2675	2713	2856	2822	2784	2840	2926	2930	3111	2991	3081	3038	2911	2870	2959	3039	3124	3176	3175	3112	2969	2866	2771	2611	2700	2836	2819	3067	3177	3101	3080	2920	2711	2756	2942	3427	3513	3716
1233	1185	1203	1258	1394	1482	1722	1918	2049	2362	2265	2385	2426	2598	2584	2696	2708	2691	2800	2733	2750	2833	2899	2866	2678	2591	2730	2841	2911	2964	3069	3051	2866	2757	2669	2572	2549	2710	2755	2975	2938	3041	3074	3070	3041	2865	3070	3120	3392	3512
1287	1252	1238	1307	1389	1485	1616	1846	1939	2204	2315	2319	2419	2560	2593	2629	2623	2749	2743	2716	2714	2881	2918	2701	2720	2641	2710	2797	2785	2945	3081	3048	2855	2802	2689	2591	2575	2644	2581	2723	2938	2986	2908	2987	2798	2694	2873	2860	2880	3033
1287	1325	1293	1344	1422	1509	1704	1745	1979	2163	2250	2324	2398	2563	2575	2528	2608	2779	2864	3008	2977	2974	2961	2830	2789	2756	2801	2876	3022	3250	3328	3245	3199	3017	2866	2826	2688	2713	2732	2896	2946	3097	2996	2990	2811	2781	2695	2758	2791	2830
1361	1434	1349	1398	1456	1550	1667	1783	1990	2141	2181	2342	2386	2540	2568	2612	2822	2899	3066	3116	3155	3296	3130	2917	2898	2815	2887	2942	3383	3527	3758	3591	3617	3183	3167	2888	2815	2899	2854	3030	3234	3173	3223	3193	3097	2975	2729	2673	2678	2721
1464	1357	1343	1374	1359	1451	1585	1760	1850	1960	2099	2155	2191	2334	2408	2499	2592	2843	2995	3057	3106	3185	2980	2836	2743	2806	2814	3134	3282	3519	3690	3680	3630	3360	3294	2941	2870	2828	2825	2941	3058	3244	3176	3222	3158	2907	2770	2674	2616	2682
1478	1381	1392	1421	1434	1368	1447	1611	1715	1849	1826	1828	1920	2060	2046	2172	2309	2541	2608	2680	2828	2858	2772	2585	2540	2635	2655	2936	2979	3264	3391	3370	3353	3180	3101	2946	2809	2724	2777	2758	2862	2866	3047	2922	2938	2839	2645	2493	2519	2364
1514	1439	1365	1355	1363	1468	1491	1685	1694	1852	1782	1738	1786	1739	1915	2097	2285	2320	2507	2663	2576	2553	2607	2468	2390	2419	2578	2750	2989	3213	3323	3563	3216	3183	3003	3028	2827	2842	2727	2721	2890	2852	2901	2975	2944	2924	2633	2567	2525	2490
1477	1499	1330	1434	1433	1482	1680	1811	1900	2004	1914	1956	1894	1907	2099	2210	2320	2467	2610	2821	2773	2730	2720	2652	2628	2712	2804	2983	3230	3327	3604	3640	3632	3412	3146	3149	3090	3023	2903	2947	2951	3073	3124	3156	3122	2979	2817	2746	2632	2689
1439	1432	1464	1423	1499	1574	1793	2066	2148	2083	2027	2036	2077	2162	2431	2534	2630	2760	2973	3069	3182	2963	3005	2909	2784	2815	2882	3139	3374	3627	3720	3871	3832	3590	3516	3376	3302	3194	3067	3025	3085	3070	3180	3228	3322	3158	3043	2921	2796	2710
1445	1448	1400	1388	1520	1671	1820	2090	2244	2256	2259	2246	2322	2380	2590	2640	2819	3012	3123	3145	3220	3159	3000	2903	2919	2883	2976	3206	3361	3514	3774	3651	3673	3643	3573	3428	3251	3033	2992	3044	2969	2997	3065	3164	3296	3234	3023	2930	2871	2694
1563	1390	1481	1371	1444	1676	1848	2129	2312	2363	2296	2360	2308	2388	2661	2607	2859	2861	3066	2946	3002	3004	2880	2804	2739	2684	2932	3138	3263	3341	3478	3462	3446	3466	3254	3160	3121	2881	2817	2775	2774	2808	3003	3049	3049	3127	3033	2895	2884	2669
1457	1391	1367	1421	1468	1642	1903	2059	2289	2382	2393	2392	2446	2511	2577	2669	2790	2940	2841	2911	2883	2849	2669	2726	2686	2602	2590	2919	3076	3179	3192	3164	3076	2942	2900	3027	2847	2831	2762	2691	2729	2685	2716	2928	2871	3023	2991	2889	2754	2727
1488	1367	1299	1365	1439	1609	1884	2237	2353	2421	2623	2572	2609	2696	2685	2830	2817	2978	3125	2921	2851	2765	2751	2683	2539	2641	2713	2807	2995	3104	3173	3063	2951	2948	2834	2806	2885	2845	2719	2769	2722	2718	2697	2784	2862	2935	2823	2800	2789	2668
1383	1370	1391	1370	1509	1685	1928	2235	2487	2795	2787	2724	2738	2846	2906	2892	2992	3054	3200	3176	3221	3023	2875	2841	2788	2760	2888	3000	3108	3320	3319	3294	3201	3021	2895	2843	2838	2835	2829	2763	2807	2681	2808	2904	2904	2941	2991	2890	2800	2711
1448	1315	1412	1491	1560	1660	1962	2336	2657	2849	2889	2972	2882	2976	3059	3182	3144	3321	3473	3534	3334	3400	3224	2999	3060	3077	2991	3232	3333	3370	3490	3395	3295	3130	3125	3084	3075	2997	2972	2753	2676	2700	2901	2993	3129	3207	3301	3126	2931	2816
1455	1373	1310	1409	1576	1700	2001	2242	2602	2824	2907	3007	2964	3032	3184	3240	3342	3446	3506	3664	3668	3449	3463	3166	3137	3049	3101	3156	3235	3555	3479	3453	3351	3232	3086	3026	3053	3121	3006	2917	2848	2910	3044	2993	3226	3197	3317	3088	3089	3020
1428	1305	1350	1460	1540	1694	1959	2194	2569	2815	2869	2928	3116	3091	3133	3067	3220	3358	3445	3462	3505	3423	3343	3176	3127	3113	3246	3191	3244	3331	3337	3337	3211	2974	2925	2965	2982	3019	3053	2928	2870	2863	2775	2988	3032	3050	3210	3108	3083	2983
1314	1299	1301	1397	1461	1676	1895	2046	2336	2553	2700	2752	2865	2829	2892	2885	2962	3132	3266	3285	3173	3256	3106	3124	2963	2886	2926	3067	3155	3154	3278	3173	3096	2875	2764	2811	2825	2826	2817	2916	2858	2778	2745	2712	2918	2953	2945	2908	3011	2941
1389	1302	1320	1278	1375	1552	1746	1908	2063	2329	2338	2383	2414	2590	2593	2717	2669	2790	2845	2988	2938	3032	2851	2766	2691	2717	2772	2801	2968	3044	3049	3048	2847	2756	2707	2686	2706	2733	2814	2722	2785	2793	2781	2794	2892	3001	3002	2942	2826	2755
1291	1239	1247	1307	1355	1490	1609	1696	1900	2045	2147	2067	2216	2237	2435	2433	2450	2537	2719	2716	2701	2772	2864	2702	2680	2742	2740	2807	2831	2979	3098	3097	2877	2651	2751	2671	2592	2684	2756	2726	2827	2781	2891	3007	3090	3261	3058	2974	2661	2646
1376	1314	1322	1332	1445	1481	1579	1772	1856	2084	2075	2106	2132	2136	2300	2402	2480	2660	2738	2916	2993	2967	2874	2768	2821	2937	3056	3070	3207	3322	3352	3326	3075	2921	2882	2873	2776	2902	2902	3000	2847	2866	2991	3008	3105	3351	3198	3017	2862	2800
1368	1400	1332	1369	1383	1509	1534	1835	1831	1985	2048	2032	2100	2113	2194	2425	2589	2796	3084	3120	3183	3151	3192	3114	2952	3198	3331	3452	3509	3607	3513	3311	3272	3088	3041	3166	3159	3238	3272	3266	3108	2973	2952	3099	3176	3372	3331	3394	3485	3694
1380	1324	1314	1393	1329	1408	1488	1667	1725	1805	1822	1737	1883	1982	2082	2191	2466	2592	2791	2954	3104	3143	3102	2941	2984	3116	3347	3424	3523	3575	3488	3366	3086	2980	3058	3089	3339	3407	3382	3378	3259	2974	2749	2918	2934	3169	3376	3859	4169	4395
1394	1279	1251	1276	1249	1318	1351	1406	1440	1529	1534	1454	1552	1616	1689	1907	2084	2253	2426	2662	2663	2729	2706	2740	2708	2782	3020	3101	3117	3135	2928	2807	2663	2639	2597	2843	3035	3067	3223	3373	3049	2769	2629	2676	2688	2907	3271	3487	3836	3839
1287	1286	1223	1207	1256	1319	1306	1326	1342	1457	1309	1379	1393	1484	1552	1714	1930	2117	2366	2459	2382	2543	2477	2393	2512	2718	2869	2852	2890	2848	2880	2652	2576	2465	2505	2758	2839	2923	2968	2994	3012	2787	2748	2714	2680	2994	3149	3233	2951	2879
1351	1350	1277	1285	1318	1321	1330	1509	1474	1539	1512	1444	1589	1649	1681	1837	2099	2352	2609	2733	2683	2774	2729	2820	2738	2900	3006	3160	3004	3058	2972	2967	2806	2806	2918	2975	2935	2988	3082	3077	3010	2981	2936	3105	3228	3342	3394	3099	2638	2582
1387	1371	1385	1306	1436	1394	1474	1613	1631	1679	1718	1691	1766	1818	1961	2105	2317	2752	2811	3013	3237	3186	3134	3229	3178	3227	3196	3127	3278	3327	3323	3296	3182	3097	3336	3238	3318	3107	3159	3167	3211	3267	3383	3498	3571	3935	3840	3196	2702	2849
1468	1458	1366	1334	1423	1393	1434	1496	1688	1690	1721	1845	1869	1961	2119	2264	2522	2682	2912	3064	3175	3192	3378	3315	3227	3154	3219	3119	3071	3112	3095	3155	3052	3061	3314	3340	3365	3275	3253	3109	3030	2970	3043	3322	3442	3809	3984	3360	2720	2855
1499	1449	1452	1412	1381	1411	1433	1598	1679	1812	1755	1813	1874	2081	2224	2280	2536	2587	2793	2851	2934	3139	3117	3194	3031	3034	2976	2868	2940	2898	2841	2756	2819	2887	3010	2963	3096	3064	3032	2946	2887	2824	2891	2954	3188	3411	3554	3269	2657	2526
1556	1398	1367	1429	1428	1447	1616	1700	1842	1853	1849	2131	2146	2157	2365	2483	2560	2787	2915	2962	3012	3007	2919	3003	2978	2930	2864	2782	2831	2850	2811	2879	2754	2739	2821	2858	2911	2999	2922	3035	3072	2834	2945	2923	2961	3139	3391	3262	2939	2700
1564	1453	1403	1449	1509	1615	1682	1935	2047	2075	2158	2283	2336	2523	2580	2684	2779	2974	3061	3207	3189	3249	3225	3097	2997	2978	2844	2820	2812	2811	2872	2899	2814	2711	2726	2814	2884	2980	2987	3010	3038	3028	2935	2990	2948	3141	3211	3394	3112	3052
1574	1429	1396	1414	1597	1715	1923	1916	2133	2315	2337	2418	2565	2575	2791	2788	2976	3087	3201	3386	3423	3455	3350	3190	3130	2977	2977	2850	2986	2877	3019	2902	2847	2840	2828	2748	2894	2903	2950	2984	3032	2996	2980	3065	2951	3067	3191	3351	3416	3458
1493	1495	1470	1575	1646	1778	1989	2155	2197	2367	2510	2635	2593	2797	2822	2952	3070	3367	3488	3747	3745	3789	3686	3519	3321	3172	3220	3209	3159	3201	3258	3148	3197	3153	3111	3062	3140	3009	3119	3077	3079	3133	3061	3170	3260	3158	3279	3347	3513	3361
1553	1485	1479	1571	1677	1815	1921	2042	2282	2480	2590	2752	2898	2991	3005	3185	3234	3524	3577	3862	4020	4076	3858	3858	3636	3703	3577	3627	3769	3646	3683	3731	3519	3350	3411	3360	3408	3422	3417	3322	3273	3360	3517	3439	3621	3682	3684	3609	3636	3743
1511	1330	1418	1422	1581	1695	1877	1962	2129	2380	2467	2572	2793	2989	3070	3166	3262	3393	3475	3776	3839	3784	3729	3553	3552	3477	3694	3555	3802	3696	3649	3638	3591	3528	3354	3295	3276	3345	3369	3397	3392	3454	3440	3682	3595	3723	3686	3575	3764	3671
1556	1333	1385	1328	1416	1556	1704	1895	2047	2076	2244	2296	2538	2672	2740	2854	2897	2992	2997	3211	3191	3223	3089	3070	3059	2935	3075	3103	3136	3221	3145	3076	3075	2976	2811	2823	2805	2897	2832	2986	3080	2955	3020	3066	3084	3109	3151	3145	3102	3251
1399	1346	1279	1353	1380	1496	1568	1696	1834	1921	1990	1975	2260	2347	2378	2447	2455	2614	2637	2684	2867	2707	2706	2630	2607	2617	2615	2767	2795	2814	2796	2707	2598	2664	2630	2600	2593	2604	2626	2644	2565	2552	2568	2529	2662	2698	2583	2609	2686	2720
1456	1366	1348	1331	1333	1419	1449	1528	1567	1610	1738	1813	1903	2064	2181	2115	2323	2354	2420	2611	2526	2471	2505	2460	2487	2523	2672	2667	2647	2576	2594	2560	2492	2502	2449	2496	2441	2548	2588	2592	2569	2648	2602	2528	2659	2687	2622	2669	2828	2743
1524	1467	1481	1394	1417	1326	1371	1342	1461	1449	1512	1438	1578	1701	1833	1864	2022	2107	2134	2392	2301	2401	2440	2324	2446	2499	2614	2517	2367	2341	2246	2132	2186	2106	2172	2235	2283	2427	2515	2548	2644	2628	2674	2676	2836	2841	2837	2850	2886	3040
1504	1473	1431	1415	1345	1315	1227	1251	1212	1152	1220	1205	1233	1317	1454	1624	1587	1709	1790	1963	1994	2013	2143	2194	2168	2124	2089	2003	1922	1737	1647	1730	1646	1599	1651	1789	1943	1993	2194	2195	2271	2296	2420	2432	2453	2581	2571	2619	2676	2876
1496	1538	1407	1315	1309	1214	1197	1174	1098	1160	1183	1132	1159	1253	1322	1419	1422	1454	1526	1629	1670	1723	1721	1758	1710	1585	1484	1411	1327	1215	1295	1248	1233	1323	1365	1372	1499	1615	1660	1705	1731	1826	1869	1885	1902	2067	2066	2064	2210	2155
1528	1522	1450	1263	1269	1283	1190	1247	1130	1104	1208	1233	1271	1287	1431	1388	1523	1508	1484	1504	1487	1524	1458	1472	1380	1306	1239	1153	1100	1106	1101	1126	1176	1278	1278	1379	1367	1377	1388	1500	1521	1530	1559	1590	1611	1617	1737	1839	1846	1844
1601	1560	1372	1294	1281	1206	1301	1213	1212	1303	1283	1307	1405	1541	1572	1634	1725	1589	1534	1582	1577	1596	1461	1375	1262	1269	1163	1099	1133	1147	1149	1237	1205	1238	1371	1476	1413	1466	1442	1509	1458	1517	1548	1590	1599	1508	1639	1720	1752	1829
1659	1611	1418	1325	1299	1238	1217	1276	1336	1282	1351	1291	1353	1505	1565	1680	1719	1642	1678	1595	1638	1576	1527	1496	1314	1265	1245	1157	1083	1131	1219	1276	1343	1311	1447	1434	1452	1457	1413	1444	1502	1495	1637	1628	1629	1565	1559	1605	1787	1741
1650	1687	1558	1450	1464	1344	1362	1294	1285	1332	1315	1285	1411	1445	1551	1616	1585	1614	1618	1624	1609	1551	1527	1481	1417	1282	1235	1188	1149	1144	1258	1255	1332	1364	1404	1364	1454	1417	1450	1481	1604	1652	1651	1601	1533	1583	1472	1487	1647	1542
1702	1708	1625	1598	1451	1478	1370	1288	1316	1343	1307	1222	1300	1384	1497	1447	1597	1524	1551	1539	1592	1570	1485	1536	1576	1427	1412	1330	1358	1339	1320	1280	1394	1359	1412	1453	1350	1362	1464	1605	1665	1706	1791	1760	1596	1569	1536	1582	1664	1682
1637	1652	1661	1578	1470	1431	1455	1416	1419	1309	1328	1339	1391	1403	1500	1495	1429	1504	1619	1529	1576	1581	1539	1607	1516	1549	1672	1531	1598	1577	1467	1550	1513	1473	1492	1452	1442	1461	1554	1592	1628	1699	1809	1711	1687	1595	1714	1671	1811	1833
1583	1497	1457	1466	1473	1479	1413	1436	1416	1483	1447	1477	1451	1533	1556	1609	1704	1653	1698	1700	1644	1641	1586	1550	1589	1521	1582	1684	1665	1669	1728	1700	1689	1696	1511	1600	1601	1610	1714	1748	1773	1742	1723	1743	1739	1706	1745	1822	1850	1892
1505	1438	1518	1451	1388	1473	1429	1518	1519	1624	1597	1501	1650	1665	1685	1775	1854	1777	1786	1809	1680	1774	1578	1554	1612	1549	1618	1611	1648	1767	1709	1868	1834	1766	1751	1758	1816	1883	1864	1817	1882	1834	1795	1763	1681	1818	1725	1978	1902	1836
1610	1635	1474	1511	1487	1504	1504	1563	1525	1559	1596	1572	1651	1706	1797	1864	1924	1856	1888	1839	1804	1772	1694	1702	1710	1798	1695	1742	1663	1786	1789	1878	1825	1996	1998	2001	2043	1992	1992	1964	1845	1827	1743	1878	1848	1715	1831	1890	1899	1836
1794	1713	1701	1590	1469	1632	1528	1594	1606	1662	1608	1693	1748	1745	1826	1825	1941	1937	1969	1889	1918	1868	1783	1708	1778	1699	1740	1732	1713	1674	1763	1819	1934	1958	2013	2182	2079	2076	1924	1879	1829	1838	1861	1859	1743	1854	1901	1835	1794	1813
1806	1756	1641	1682	1634	1689	1682	1676	1823	1695	1706	1715	1731	1764	1709	1845	1982	1928	2031	1937	1875	1828	1723	1747	1757	1833	1694	1668	1683	1706	1718	1747	1908	2004	2033	2009	1943	1898	1863	1798	1885	1737	1784	1815	1805	1796	1864	1774	1818	1783
1745	1744	1704	1751	1668	1730	1756	1736	1818	1780	1795	1729	1790	1825	1758	1809	1990	1927	2024	1894	1917	1718	1690	1676	1674	1693	1765	1664	1712	1583	1674	1728	1817	1895	1946	1953	1878	1766	1706	1731	1697	1715	1770	1856	1833	1891	1812	1824	1803	1731
1616	1722	1669	1679	1691	1657	1732	1724	1732	1816	1694	1704	1673	1741	1685	1792	1816	1847	1836	1770	1682	1611	1657	1665	1759	1726	1727	1734	1760	1733	1685	1712	1888	1848	1993	1871	1843	1839	1686	1787	1759	1911	1926	1992	1848	1872	1925	1805	1755	1707
1677	1639	1694	1615	1594	1643	1596	1680	1699	1641	1654	1529	1536	1594	1581	1585	1687	1775	1766	1630	1706	1649	1623	1655	1649	1813	1837	1793	1729	1757	1833	1791	1903	1919	1927	1848	1888	1814	1736	1725	1717	1857	1996	2036	2009	1858	1856	1851	1682	1753
1636	1635	1699	1542	1618	1589	1677	1757	1719	1714	1583	1569	1599	1572	1663	1653	1676	1817	1768	1830	1716	1599	1613	1685	1716	1772	1789	1623	1663	1660	1661	1698	1737	1731	1910	1859	1808	1715	1604	1627	1686	1810	1810	1928	1863	1857	1711	1754	1704	1709
1651	1628	1565	1561	1604	1681	1681	1784	1688	1805	1626	1612	1514	1546	1589	1604	1626	1749	1816	1754	1651	1655	1576	1637	1581	1531	1618	1563	1587	1459	1580	1557	1630	1653	1721	1649	1654	1635	1617	1559	1582	1629	1747	1711	1824	1706	1667	1624	1560	1688
1703	1696	1535	1520	1578	1595	1668	1698	1650	1574	1569	1470	1422	1423	1458	1538	1563	1624	1686	1568	1595	1583	1595	1497	1663	1533	1458	1471	1401	1479	1441	1586	1711	1709	1846	1804	1758	1771	1674	1685	1696	1692	1891	1889	1910	1901	1787	1771	1746	1841
1741	1723	1641	1591	1617	1581	1576	1649	1672	1651	1572	1486	1435	1520	1483	1653	1547	1617	1635	1709	1677	1774	1695	1777	1684	1706	1662	1748	1712	1800	1905	1965	2007	2117	2096	2263	2132	2188	2078	2022	2142	2204	2260	2326	2376	2209	2128	2146	2133	2230
1846	1769	1795	1774	1747	1702	1743	1846	1896	1879	1859	1788	1784	1768	1799	1876	1921	1993	1979	2178	2136	2126	2102	2150	2023	2083	2167	2163	2247	2253	2392	2533	2609	2571	2700	2676	2631	2555	2574	2494	2595	2601	2790	2787	2752	2615	2628	2567	2524	2527
1772	1795	1713	1852	1734	1880	2072	2200	2126	2285	2351	2298	2236	2305	2263	2284	2421	2436	2450	2513	2560	2516	2443	2541	2615	2537	2596	2647	2709	2746	2750	2870	2853	2957	2806	2877	2749	2946	2754	2760	2767	2838	2887	2864	2803	2714	2700	2529	2634	2795
1728	1768	1763	1742	1785	1871	2037	2172	2287	2416	2306	2269	2355	2377	2319	2379	2482	2482	2450	2520	2541	2561	2543	2576	2563	2600	2572	2755	2744	2728	2790	2763	2775	2677	2669	2508	2509	2563	2751	2694	2616	2798	2618	2646	2604	2531	2506	2434	2638	2664
1585	1620	1621	1595	1648	1774	1851	1859	2055	2062	2118	2148	2148	2170	2212	2239	2279	2410	2495	2511	2630	2595	2657	2538	2517	2586	2566	2572	2745	2652	2786	2543	2515	2503	2336	2417	2356	2390	2430	2598	2570	2452	2366	2501	2436	2548	2568	2609	2699	2724
1618	1533	1484	1487	1552	1655	1856	1890	1902	2097	2166	2284	2349	2435	2524	2643	2686	2784	2771	2867	2965	2990	2952	2955	2958	2758	2848	2895	3001	3019	2952	2737	2700	2703	2577	2627	2733	2719	2878	2753	2803	2733	2756	2740	2753	2803	2858	2971	2935	2894
1631	1571	1485	1511	1599	1741	1957	2069	2432	2462	2649	2767	2958	3168	3315	3317	3460	3483	3543	3678	3672	3659	3450	3470	3315	3199	3298	3328	3357	3511	3361	3379	3090	3159	3217	3072	3134	3233	3389	3281	3265	3256	3165	3231	3080	3204	3355	3228	3424	3400
1591	1484	1504	1594	1636	1804	2086	2334	2508	2854	2993	3169	3410	3532	3837	3714	3894	3963	3841	4040	3973	3814	3810	3677	3689	3500	3550	3445	3624	3641	3612	3671	3407	3385	3305	3303	3313	3421	3401	3490	3348	3411	3306	3339	3288	3294	3371	3466	3467	3426
1540	1532	1487	1582	1714	1821	2065	2365	2688	2782	3144	3200	3520	3696	3862	3950	3982	3991	3873	4076	3919	3935	3826	3790	3714	3619	3655	3544	3603	3722	3736	3773	3547	3370	3215	3197	3199	3306	3244	3325	3377	3231	3164	3155	3145	3303	3408	3309	3420	3458
1453	1532	1520	1586	1703	1776	2117	2303	2550	2764	3019	3129	3368	3491	3659	3785	3750	3893	4012	3995	3901	3864	3966	3852	3833	3626	3861	3673	3748	3757	3719	3670	3547	3352	3296	3247	3351	3331	3372	3380	3359	3238	3281	3111	3014	3307	3361	3363	3445	3533
1491	1428	1422	1542	1651	1786	2049	2311	2545	2707	3019	3108	3258	3317	3471	3669	3722	3664	3927	3886	3889	3928	3858	3723	3693	3659	3764	3749	3677	3745	3515	3458	3457	3301	3137	3242	3365	3543	3554	3508	3351	3299	3227	3081	3091	3288	3477	3575	3511	3569
1444	1419	1355	1447	1476	1688	1815	2046	2252	2660	2701	2924	2901	3169	3111	3208	3353	3306	3478	3625	3459	3434	3497	3217	3221	3234	3264	3177	3385	3181	3091	3008	2934	2910	2955	3038	3189	3187	3184	3186	3135	2966	2953	2929	2920	3099	3097	3327	3273	3333
1483	1402	1461	1387	1451	1564	1799	1988	2211	2382	2485	2616	2629	2825	2870	3069	3013	3075	3208	3298	3129	3195	2992	2938	2864	2889	2886	2928	2915	2808	2830	2761	2747	2855	2804	2897	2964	2885	2943	3033	2774	2781	2741	2705	2798	2962	2954	3098	3086	3066
1639	1552	1586	1561	1599	1609	1792	1976	2170	2343	2432	2432	2610	2682	2756	2919	2916	3140	3264	3303	3314	3148	3154	2965	2935	2822	2930	2987	2951	2902	2890	2886	2933	2833	2897	2881	3158	3102	3081	2987	2779	2816	2905	2899	2843	2950	3086	3063	3113	3154
1623	1648	1698	1637	1618	1712	1763	1945	2039	2114	2379	2380	2426	2708	2686	2924	3143	3216	3252	3262	3323	3164	3218	3262	3230	3305	3236	3372	3366	3260	3203	3166	3201	3146	3174	3239	3293	3351	3288	3230	3269	3125	3169	3163	3137	3246	3295	3328	3351	3245
1627	1723	1735	1605	1578	1635	1698	1975	1987	2151	2194	2212	2332	2349	2629	2745	2934	3187	3116	3200	3278	3298	3329	3324	3388	3518	3495	3497	3394	3523	3411	3417	3206	3365	3313	3339	3479	3442	3410	3401	3253	3304	3224	3334	3305	3454	3490	3351	3278	3283
1710	1730	1706	1569	1561	1561	1735	1785	1938	2042	2099	2101	2100	2167	2346	2488	2734	2915	3070	3160	3035	3135	3159	3233	3172	3343	3281	3409	3283	3307	3260	3205	3204	3267	3513	3414	3395	3474	3365	3298	3188	3103	3071	3260	3408	3304	3318	3277	2994	3124
1734	1796	1783	1701	1589	1622	1594	1733	1930	2006	2076	1962	2112	2248	2373	2463	2569	2794	2894	2931	2924	2882	2911	2992	2878	3064	3106	3190	3161	3085	3044	3049	3127	3257	3365	3394	3396	3495	3211	3087	3083	3029	3132	3244	3338	3418	3208	3178	2980	2998
1783	1816	1749	1741	1637	1602	1670	1713	1810	1907	2034	1979	2066	2167	2279	2379	2651	2716	2766	2766	2839	2695	2667	2857	2869	2847	2992	3035	3020	2899	3044	3067	3201	3355	3269	3431	3427	3332	3093	3117	3029	3137	3086	3362	3135	3331	3226	3052	3041	3009
1759	1772	1671	1593	1624	1603	1592	1690	1774	1924	1952	1884	1907	2168	2287	2493	2635	2788	2829	2844	2824	2707	2733	2675	2869	2875	2935	3155	3115	3087	3041	3182	3227	3372	3441	3303	3337	3219	3196	2979	3171	3188	3305	3413	3370	3213	3151	3062	3054	2993
1711	1706	1698	1592	1582	1618	1710	1843	1937	2077	2075	2108	2129	2343	2411	2600	2860	3039	3045	3128	3163	3059	3104	3214	3253	3195	3396	3410	3355	3285	3457	3397	3504	3636	3535	3495	3443	3419	3397	3389	3329	3297	3358	3309	3462	3452	3344	3191	3196	3156
1580	1693	1760	1625	1661	1686	1795	2061	2266	2281	2324	2366	2521	2598	2714	2917	3164	3288	3367	3488	3479	3490	3581	3576	3692	3609	3504	3547	3350	3480	3514	3614	3749	3656	3676	3652	3444	3565	3415	3457	3382	3403	3441	3549	3498	3514	3404	3428	3228	3328
1657	1683	1642	1653	1705	1740	1944	1982	2198	2451	2474	2598	2673	2800	2965	3072	3280	3356	3354	3323	3285	3531	3488	3534	3550	3475	3373	3395	3132	3199	3190	3413	3531	3632	3512	3411	3344	3327	3268	3263	3295	3330	3433	3338	3359	3190	3239	3212	3102	3351
1571	1599	1581	1518	1654	1730	1862	2054	2226	2311	2508	2601	2763	2814	2858	3012	2995	3055	3077	3127	3134	2960	3140	3125	3197	3053	2995	2935	2738	2912	3026	3006	3094	3211	3178	3048	2951	2859	2943	2981	3113	3177	3163	3050	2976	2859	2870	2752	2861	2966
1470	1435	1402	1463	1577	1711	1905	2085	2254	2460	2527	2683	2780	2794	2938	2832	3055	3134	3027	2983	3053	3073	3155	3205	3197	3193	3046	3003	2837	2886	3063	3108	3194	3104	3061	2839	2683	2787	2821	3001	2993	3063	3194	3068	2973	2825	2698	2697	2755	2961
1496	1410	1432	1455	1577	1859	1984	2177	2538	2557	2735	2782	2995	3015	3169	3266	3364	3312	3378	3286	3254	3364	3391	3428	3449	3340	3326	3261	2991	3149	3156	3236	3143	3199	3048	2975	2822	2843	2877	3033	3100	3123	3082	3151	2987	2929	2835	2781	3010	3046
1509	1459	1536	1504	1688	1747	2080	2299	2532	2650	2754	3016	3079	3187	3274	3444	3531	3578	3494	3628	3492	3607	3626	3530	3560	3575	3348	3257	3149	3102	3175	3141	3192	3134	3164	2986	2924	2907	3038	3088	3128	3106	3265	3199	3040	2991	3025	2889	3025	3077
1604	1493	1493	1552	1658	2039	2165	2226	2511	2816	2924	2925	3215	3293	3391	3588	3542	3647	3682	3759	3470	3608	3496	3527	3634	3426	3375	3359	3198	3233	3118	3207	3219	3225	3164	3092	3019	2985	2891	3011	3231	3128	3102	3129	3081	2974	2955	3065	2971	3176
1580	1498	1505	1567	1655	1914	2144	2349	2570	2795	2935	3061	3137	3351	3454	3602	3751	3722	3813	3757	3797	3715	3585	3463	3380	3548	3496	3335	3361	3404	3529	3229	3295	3254	3210	3028	3064	2946	2948	3183	3236	3122	3242	3173	3094	2981	3037	3103	3179	3380
1528	1461	1440	1396	1759	1969	2081	2283	2550	2614	2844	3022	3071	3283	3316	3497	3586	3537	3684	3591	3584	3567	3533	3355	3429	3502	3440	3428	3376	3285	3336	3370	3144	3211	3007	3022	2914	2938	2961	3014	3089	3166	3171	3232	3174	3081	2996	3154	3186	3286
1584	1510	1469	1514	1580	1803	1960	2095	2264	2487	2525	2709	2942	2893	3022	3170	3210	3303	3280	3350	3267	3216	3065	3028	3090	3060	2959	2995	2962	2954	2829	2925	2831	2831	2791	2764	2706	2740	2824	2782	2874	2776	2983	2985	2914	2965	2980	2893	2955	3243
1576	1510	1435	1452	1462	1699	1867	2021	2081	2237	2404	2610	2632	2802	2844	2729	2880	2980	3020	3028	3027	2900	2784	2711	2601	2664	2614	2706	2705	2714	2739	2687	2672	2736	2523	2640	2694	2635	2656	2640	2763	2759	2827	2796	2775	2774	2942	2896	2924	2977
1544	1553	1443	1463	1516	1617	1758	1876	2084	2268	2327	2525	2729	2889	2861	2844	2931	2908	2969	3182	3013	3075	2917	2900	2942	2760	2942	2855	3073	3023	2983	2987	2842	2809	2805	2813	2914	2881	2892	3014	3003	2975	3041	2847	2847	2872	2923	2997	3107	3120
1609	1495	1485	1494	1522	1599	1724	1957	1934	2204	2220	2496	2560	2845	2953	2851	3043	3130	3297	3219	3440	3352	3304	3304	3262	3216	3299	3385	3362	3550	3450	3242	3188	3096	3193	3099	3279	3258	3303	3329	3377	3281	3242	3090	3094	3111	3149	3284	3347	3291
1510	1472	1453	1495	1412	1579	1735	1805	1938	2079	2091	2311	2411	2594	2684	2835	2982	3107	3280	3392	3494	3330	3496	3321	3406	3356	3400	3531	3548	3485	3519	3446	3267	3355	3194	3349	3356	3491	3532	3550	3445	3407	3250	3087	3057	3145	3127	3245	3243	3307
1427	1402	1417	1367	1383	1478	1501	1665	1884	1797	1962	2019	2118	2262	2463	2530	2735	2860	2956	3204	3329	3250	3219	3219	3077	3116	3167	3356	3318	3395	3337	3311	3270	3204	3197	3414	3421	3363	3526	3403	3317	3219	3114	2989	3004	3066	3159	3135	3211	3298
1361	1384	1427	1345	1282	1301	1310	1438	1613	1703	1742	1822	1867	2135	2176	2246	2395	2540	2739	2813	3061	2935	3085	2972	2891	2823	2945	2958	3066	3170	3319	3187	3258	3247	3197	3281	3279	3368	3465	3326	3294	3095	3076	2851	2877	2938	3086	3060	3200	3064
1471	1444	1385	1290	1319	1318	1312	1393	1440	1555	1677	1758	1779	1874	2131	2248	2357	2505	2478	2741	2773	2853	2867	2880	2801	2891	2746	2992	3067	3071	3067	3239	3198	3193	3199	3212	3199	3293	3352	3268	3143	3121	2958	2792	2929	2914	3086	3159	3213	3117
1472	1468	1414	1390	1383	1378	1483	1514	1524	1605	1701	1741	1855	1964	2107	2344	2568	2622	2708	2735	2818	3011	2914	2998	2925	2997	2984	3109	3173	3112	3157	3304	3265	3090	3111	3199	3346	3341	3281	3325	3217	3161	3018	2913	2835	2904	3047	3085	3205	3162
1534	1572	1577	1537	1489	1558	1623	1721	1807	1894	2028	2041	2215	2276	2482	2563	2743	2889	3067	3092	3236	3189	3262	3367	3259	3244	3237	3231	3279	3529	3403	3418	3374	3381	3342	3258	3373	3409	3448	3471	3260	3341	3172	2985	2929	3182	3198	3357	3323	3278
1525	1528	1592	1584	1583	1694	1719	1876	2025	2127	2227	2315	2331	2606	2670	2852	2993	3079	3075	3223	3322	3358	3373	3380	3394	3322	3368	3427	3464	3512	3456	3501	3369	3391	3301	3323	3342	3393	3448	3476	3316	3259	3237	3193	3197	3154	3264	3432	3344	3334
1615	1598	1589	1633	1573	1613	1710	1944	1991	2202	2300	2321	2513	2547	2721	2835	2941	2932	3097	2911	2954	3171	3057	3291	3135	3102	3215	3149	3178	3206	3290	3168	3291	3052	3048	2955	3092	3076	3166	3050	3171	2979	3116	2916	2962	3070	3083	3257	3249	3343
1536	1584	1613	1506	1577	1576	1765	1795	2005	2165	2314	2402	2431	2527	2602	2666	2814	2818	2789	2828	2827	2845	2969	2854	2843	2936	2825	2838	2884	2837	2956	2813	2745	2649	2617	2628	2640	2651	2831	2914	2963	2985	2744	2702	2777	2768	2832	2921	2986	2992
1611	1596	1563	1417	1555	1636	1658	1885	2100	2268	2506	2658	2688	2851	2749	2873	2896	2914	2849	2840	2953	2788	2938	2831	2862	2818	2826	2810	2823	2797	2845	2782	2762	2748	2665	2624	2567	2664	2633	2763	2724	2828	2756	2713	2843	2897	2763	3030	2908	2976
1511	1519	1491	1478	1610	1709	1864	1993	2239	2533	2739	2969	3096	3060	3199	3031	3237	3172	3154	3218	3181	3327	3185	3287	3214	3098	3046	3028	3170	3174	3002	2953	2893	2966	2853	2672	2985	2946	2814	2926	2884	2913	2819	2811	2941	2844	2939	2899	3115	2942
1450	1483	1427	1476	1530	1747	1872	2045	2308	2510	2793	3082	3169	3124	3217	3269	3358	3524	3431	3499	3459	3374	3322	3386	3354	3272	3264	3213	3332	3248	3224	3175	3083	3031	2877	2919	2874	2930	2917	2990	2955	2870	2871	2857	2861	2931	3044	3006	3104	3067
1388	1391	1419	1456	1550	1653	1785	2038	2324	2559	2893	2927	3144	3052	3147	3208	3278	3611	3486	3556	3494	3554	3372	3380	3292	3291	3403	3533	3343	3369	3235	3143	2993	2939	3027	2966	3010	3010	3001	3001	2877	2975	2855	2862	2893	2890	2961	2996	3054	3065
1376	1420	1416	1414	1547	1731	1772	2072	2405	2647	2800	3111	3013	3180	3169	3234	3328	3540	3715	3660	3687	3579	3603	3450	3484	3421	3445	3578	3485	3469	3365	3336	3078	3040	3014	3033	2955	3197	3148	3120	3051	3031	2799	2872	2910	2882	2966	3170	3119	3026
1437	1446	1423	1396	1548	1698	1810	2077	2277	2632	2862	3006	3081	3045	3103	3168	3300	3390	3526	3608	3612	3523	3410	3477	3388	3381	3409	3419	3471	3477	3440	3224	3165	3143	3124	3036	3091	3156	3131	3191	3073	2925	2962	2867	2806	3127	3020	3021	3066	3067
1426	1418	1332	1351	1451	1624	1727	1898	2112	2294	2543	2709	2715	2765	2748	2907	3010	3158	3173	3164	3202	3160	3110	2994	3024	3099	3174	3084	3125	3225	3139	3004	3046	2912	2898	2884	2883	2919	2990	2952	2802	2733	2682	2667	2821	2938	3005	2962	2891	2878
1468	1497	1346	1352	1371	1505	1650	1686	1931	2175	2235	2366	2493	2536	2529	2528	2702	2930	2994	3118	3041	2998	2760	2833	3018	2925	2920	3045	3127	2917	2817	2868	2767	2771	2828	2848	2751	2944	2848	2875	2851	2560	2640	2616	2733	2675	2819	2810	2841	2852
1509	1509	1377	1436	1314	1453	1601	1744	1940	2069	2240	2258	2556	2527	2622	2805	2895	3070	3243	3177	3209	3039	3105	3047	3204	3171	3333	3337	3239	3189	3208	3085	2984	3045	3097	3065	3006	3249	3144	3213	2962	2846	2817	2703	2762	2953	2944	3115	3092	3111
1505	1421	1410	1349	1427	1461	1632	1807	2029	2171	2322	2380	2653	2745	2788	3024	3089	3189	3369	3321	3367	3355	3306	3333	3507	3549	3680	3619	3639	3609	3487	3308	3202	3347	3283	3345	3315	3358	3429	3467	3245	3107	2997	2956	3125	3213	3385	3491	3432	3243
1345	1328	1407	1386	1458	1481	1539	1729	1930	2100	2187	2237	2379	2532	2627	2747	2881	3115	3254	3394	3259	3228	3230	3208	3409	3519	3602	3638	3568	3504	3603	3398	3407	3244	3375	3433	3560	3560	3465	3318	3294	3259	3077	3096	3017	3244	3364	3447	3343	3175
1381	1347	1390	1424	1374	1401	1354	1585	1786	1765	1906	1949	2076	2211	2351	2518	2530	2812	2847	3018	2983	3020	3066	3090	3138	3418	3258	3378	3293	3246	3303	3234	3138	3177	3263	3390	3203	3273	3298	3215	3007	3019	2963	2968	3038	3214	3187	3292	3178	3102
1486	1453	1399	1353	1324	1280	1362	1403	1497	1579	1606	1741	1876	1936	2107	2268	2461	2466	2646	2787	2887	2921	2912	2993	3039	3165	3081	3226	3149	3163	3131	3068	3007	3149	3156	3251	3217	3215	3076	3006	2926	2864	2964	2868	2903	3133	3137	3156	2995	2937
1428	1428	1392	1339	1278	1242	1336	1288	1438	1531	1587	1623	1895	1954	2036	2243	2459	2561	2691	2680	2773	2717	2745	2907	3053	3006	3160	3234	3200	3095	3145	3076	3096	3112	3084	3123	3134	3215	3045	2945	2940	2840	2806	2799	2842	2930	3057	3037	3000	2899
1501	1444	1365	1318	1296	1322	1412	1463	1493	1605	1676	1751	1827	1948	2105	2315	2471	2693	2735	2808	2764	2787	2877	2866	2922	3192	3193	3199	3137	3095	3111	3088	3138	3028	3023	3147	3063	3067	3025	2939	2868	2823	2856	2747	2830	2994	2980	2932	3064	3023
1450	1484	1460	1446	1341	1483	1533	1639	1761	1819	1866	1999	2153	2189	2240	2548	2665	2771	2966	3004	2981	3104	3036	3171	3179	3276	3263	3240	3199	3143	3116	3158	3169	3193	3136	3196	3194	3132	3121	2870	2953	2950	2840	2847	3006	3159	3062	3071	2973	3020
1505	1531	1502	1481	1455	1468	1634	1754	1872	1875	2029	2145	2297	2388	2632	2795	2954	2957	3390	3279	3382	3165	3164	3285	3280	3366	3338	3449	3286	3287	3136	3131	3218	3255	3226	3100	3189	3109	3017	2877	2875	2961	2866	2842	3061	3057	3084	3058	3099	3048
1479	1390	1388	1487	1394	1501	1573	1729	1805	1962	1924	2200	2282	2457	2586	2700	2891	3012	3240	3226	3190	3061	3100	2950	3019	3064	3015	3073	3053	3035	3064	2877	2851	3038	2941	2864	2894	2840	2835	2803	2695	2624	2660	2662	2764	2739	2840	2864	2901	2872
1313	1419	1319	1313	1393	1474	1550	1729	1891	2061	1997	2231	2325	2389	2528	2753	2789	2956	2930	3035	2970	2759	2742	2849	2655	2796	2860	2842	2752	2763	2668	2658	2604	2756	2646	2755	2662	2712	2619	2524	2427	2454	2409	2457	2451	2503	2516	2654	2685	2727
1442	1372	1348	1329	1356	1547	1684	1910	2014	2378	2254	2501	2637	2679	2777	2905	2964	3057	3072	3250	3204	3001	2886	2881	2892	2851	2939	2915	2813	2837	2703	2691	2720	2620	2604	2660	2660	2698	2743	2771	2707	2594	2601	2537	2671	2511	2616	2681	2765	2695
1349	1304	1249	1325	1483	1593	1868	2045	2376	2437	2793	2881	3019	3001	3229	3276	3337	3382	3303	3454	3298	3378	3149	3118	3109	3249	3050	3205	3050	2917	2880	2733	2689	2779	2694	2855	2764	2839	2869	2815	2780	2686	2741	2763	2626	2743	2889	2912	2948	3031
1282	1359	1293	1388	1541	1624	1836	2092	2357	2581	2792	2970	3097	3103	3282	3392	3336	3317	3428	3460	3429	3357	3276	3074	3265	3333	3392	3305	3120	3092	3040	2901	2806	2697	2651	2740	2848	2904	2830	2896	2752	2856	2762	2685	2708	2887	2953	2890	3029	3013
1208	1181	1286	1335	1507	1696	1824	2134	2408	2632	2873	3098	3041	3199	3247	3411	3491	3532	3514	3468	3544	3442	3214	3297	3414	3347	3411	3328	3341	3262	3195	3103	2993	2938	2818	2845	2867	2936	3123	3009	3048	2849	2872	2888	2916	3056	3159	3165	3198	3171
1281	1351	1367	1384	1608	1783	1941	2165	2486	2772	2867	3266	3267	3292	3426	3676	3698	3826	3943	3931	3925	3746	3636	3718	3669	3750	3650	3567	3585	3581	3431	3283	3318	3222	3092	3146	3229	3281	3320	3417	3248	3277	3150	3218	3322	3398	3483	3480	3545	3554
1409	1369	1442	1461	1570	1705	1857	2115	2444	2647	2712	3057	3229	3120	3336	3459	3751	3677	3816	3864	3830	3632	3501	3485	3473	3713	3501	3441	3447	3258	3282	3209	3172	3075	2998	3043	3025	3149	3171	3243	3249	3196	3190	3459	3402	3583	3451	3402	3371	3357
1374	1441	1425	1526	1412	1506	1568	1697	1969	2175	2324	2464	2510	2607	2547	2714	2817	2884	2767	2865	2733	2811	2686	2722	2747	2795	2739	2819	2648	2509	2590	2420	2472	2495	2384	2327	2382	2508	2537	2635	2660	2460	2706	2629	2783	2780	2824	2760	2867	2810
1415	1444	1416	1475	1500	1433	1509	1504	1689	1871	2017	2127	2081	2180	2165	2226	2299	2322	2364	2358	2267	2194	2156	2172	2218	2151	2228	2216	2070	2102	2121	1957	1968	1939	1992	1862	1990	2007	2085	2150	2198	2202	2179	2223	2151	2259	2257	2217	2182	2118
1475	1564	1440	1587	1521	1600	1642	1675	1820	1950	1989	2109	2120	2191	2152	2150	2375	2585	2589	2733	2633	2540	2307	2231	2221	2175	2317	2215	2167	2140	2037	2075	2066	2140	2048	2109	2120	2123	2215	2239	2176	2129	2165	2226	2256	2225	2206	2235	2126	2186
1522	1532	1597	1735	1688	1734	1734	1886	1973	2107	2170	2134	2108	2118	2146	2294	2571	2729	3001	2958	3054	2921	2760	2666	2548	2620	2644	2526	2524	2477	2378	2290	2368	2338	2413	2403	2460	2531	2529	2524	2451	2501	2449	2376	2446	2461	2456	2449	2429	2322
1489	1571	1614	1614	1738	1672	1651	1693	1811	1897	1967	1987	1985	1842	1879	2005	2196	2468	2557	2619	2737	2691	2541	2602	2547	2395	2460	2427	2365	2367	2272	2236	2199	2257	2352	2391	2429	2469	2377	2317	2300	2220	2360	2335	2351	2397	2288	2308	2302	2368
1543	1481	1445	1449	1479	1466	1495	1437	1584	1569	1622	1678	1655	1555	1421	1443	1529	1670	1722	1779	1869	1881	1836	1881	1888	1987	1998	1987	1897	1845	1818	1797	1812	1877	1929	1976	1950	2047	2046	1891	1874	1890	1969	1897	1895	1838	1901	1952	1954	1857
1513	1525	1436	1434	1410	1354	1425	1356	1565	1520	1548	1453	1478	1384	1250	1244	1234	1286	1394	1378	1457	1490	1551	1518	1660	1630	1674	1631	1646	1559	1581	1538	1474	1529	1577	1614	1640	1710	1635	1575	1564	1529	1632	1582	1495	1528	1484	1616	1578	1587
1516	1498	1488	1406	1413	1369	1261	1426	1471	1518	1535	1503	1446	1311	1178	1277	1291	1422	1435	1487	1524	1649	1604	1629	1620	1643	1591	1642	1604	1535	1499	1502	1528	1491	1453	1652	1560	1520	1552	1542	1523	1558	1444	1426	1482	1516	1442	1487	1511	1551
1401	1451	1396	1440	1402	1408	1414	1488	1424	1552	1541	1475	1364	1241	1246	1312	1335	1428	1660	1684	1698	1685	1624	1697	1677	1618	1580	1571	1513	1495	1473	1578	1643	1468	1535	1468	1521	1511	1583	1468	1485	1482	1473	1422	1436	1435	1484	1557	1494	1451
1403	1463	1371	1331	1365	1375	1348	1362	1483	1521	1472	1438	1286	1300	1267	1343	1434	1565	1662	1715	1653	1588	1550	1477	1492	1451	1382	1427	1468	1494	1493	1496	1578	1582	1532	1492	1491	1466	1497	1472	1538	1496	1435	1456	1515	1478	1460	1515	1556	1535
1426	1483	1438	1430	1350	1484	1409	1401	1462	1449	1546	1530	1424	1445	1362	1464	1482	1545	1586	1592	1528	1486	1384	1394	1340	1477	1399	1423	1450	1487	1511	1700	1672	1574	1576	1494	1531	1493	1476	1506	1531	1534	1416	1442	1470	1449	1433	1545	1578	1587
1518	1504	1516	1493	1434	1458	1501	1466	1460	1444	1517	1359	1443	1503	1467	1533	1669	1691	1710	1600	1526	1384	1388	1329	1334	1412	1431	1419	1522	1499	1630	1639	1699	1645	1721	1644	1578	1458	1462	1510	1528	1545	1507	1487	1470	1492	1420	1491	1539	1579
1408	1439	1443	1391	1489	1511	1466	1392	1499	1419	1501	1508	1399	1358	1387	1352	1441	1519	1562	1555	1442	1378	1368	1382	1441	1517	1422	1440	1533	1635	1569	1644	1727	1683	1584	1521	1498	1500	1462	1424	1446	1435	1530	1515	1463	1471	1482	1507	1505	1527
1459	1415	1440	1501	1398	1409	1415	1510	1518	1406	1364	1291	1371	1413	1420	1458	1578	1624	1652	1560	1568	1409	1331	1269	1414	1426	1536	1594	1560	1625	1656	1665	1678	1615	1591	1530	1471	1401	1409	1478	1493	1415	1397	1428	1405	1596	1458	1555	1464	1510
1427	1439	1384	1454	1454	1508	1564	1487	1442	1444	1427	1431	1484	1464	1442	1460	1503	1542	1595	1572	1512	1498	1399	1412	1454	1533	1474	1509	1674	1695	1677	1671	1673	1653	1554	1390	1506	1379	1494	1561	1510	1445	1534	1477	1534	1572	1500	1643	1514	1516
1527	1549	1451	1513	1502	1521	1492	1549	1468	1441	1381	1354	1440	1449	1470	1461	1527	1625	1677	1547	1576	1440	1463	1396	1389	1498	1609	1534	1660	1654	1599	1717	1625	1679	1638	1558	1450	1503	1569	1540	1493	1550	1513	1572	1534	1470	1502	1555	1563	1597
1450	1543	1654	1558	1531	1617	1553	1544	1437	1411	1497	1467	1514	1467	1489	1445	1411	1432	1483	1519	1539	1553	1451	1493	1404	1489	1544	1552	1595	1723	1547	1638	1555	1581	1468	1544	1549	1463	1474	1528	1471	1472	1465	1476	1524	1488	1435	1441	1525	1506
1591	1601	1565	1615	1595	1676	1606	1506	1505	1501	1470	1431	1500	1437	1434	1390	1363	1472	1536	1555	1527	1384	1409	1488	1422	1510	1682	1645	1643	1604	1573	1612	1507	1574	1481	1520	1509	1596	1568	1551	1612	1593	1552	1480	1560	1443	1477	1420	1498	1457
1538	1471	1633	1612	1542	1614	1593	1545	1462	1447	1399	1517	1475	1559	1646	1515	1523	1510	1591	1582	1596	1523	1567	1554	1494	1518	1673	1650	1762	1684	1619	1585	1603	1596	1570	1648	1640	1624	1673	1796	1606	1802	1755	1645	1507	1606	1521	1534	1454	1415
1431	1545	1541	1520	1446	1515	1510	1439	1352	1397	1402	1507	1540	1551	1595	1569	1476	1515	1601	1538	1539	1460	1441	1474	1574	1526	1618	1655	1668	1614	1628	1627	1567	1521	1557	1581	1570	1744	1641	1663	1725	1731	1769	1761	1667	1600	1529	1517	1525	1544
1590	1508	1375	1409	1420	1425	1397	1451	1419	1426	1341	1373	1395	1359	1501	1498	1445	1464	1458	1513	1484	1421	1332	1361	1369	1417	1461	1575	1571	1581	1484	1460	1517	1639	1548	1605	1597	1497	1606	1628	1660	1577	1544	1521	1515	1498	1475	1478	1466	1562
1531	1586	1509	1452	1354	1355	1542	1548	1466	1341	1335	1244	1337	1401	1344	1437	1462	1427	1440	1362	1433	1351	1395	1330	1357	1346	1389	1301	1397	1542	1601	1562	1459	1579	1594	1589	1559	1577	1494	1525	1612	1503	1591	1434	1563	1496	1566	1570	1587	1618
1648	1568	1420	1414	1481	1558	1464	1360	1328	1338	1414	1383	1363	1430	1382	1324	1420	1439	1430	1527	1512	1478	1613	1498	1442	1493	1519	1451	1414	1560	1580	1578	1669	1704	1639	1698	1592	1679	1577	1595	1622	1545	1551	1634	1555	1693	1635	1680	1812	1777
1594	1462	1444	1428	1431	1314	1404	1391	1453	1452	1378	1362	1347	1322	1334	1349	1412	1293	1397	1385	1424	1467	1444	1515	1458	1408	1500	1484	1478	1479	1430	1523	1545	1710	1633	1658	1704	1689	1668	1724	1722	1716	1574	1730	1718	1717	1686	1771	1718	1803
1490	1520	1490	1323	1262	1454	1493	1493	1447	1375	1301	1362	1410	1442	1411	1420	1412	1435	1560	1545	1521	1461	1448	1391	1261	1298	1312	1213	1308	1317	1334	1446	1375	1428	1546	1520	1498	1542	1572	1593	1617	1542	1519	1517	1493	1473	1514	1554	1562	1573
1643	1544	1372	1366	1413	1487	1431	1415	1381	1335	1432	1377	1324	1367	1388	1436	1413	1419	1458	1523	1543	1551	1514	1516	1299	1253	1238	1256	1306	1281	1332	1365	1433	1356	1219	1378	1452	1481	1458	1491	1598	1475	1489	1519	1478	1527	1449	1520	1632	1499
1550	1453	1466	1474	1398	1353	1343	1422	1348	1295	1318	1244	1192	1253	1203	1273	1302	1326	1263	1416	1477	1488	1510	1480	1537	1534	1571	1641	1615	1714	1679	1612	1650	1629	1536	1511	1543	1674	1725	1594	1635	1707	1713	1752	1819	1888	1881	1918	1984	1928
1445	1538	1574	1491	1304	1317	1359	1420	1356	1262	1171	1168	1209	1244	1352	1454	1603	1681	1872	1811	1810	1744	1700	1646	1675	1794	1911	2060	2097	2156	2125	2084	1965	2022	2009	1938	1980	2083	2153	2101	2070	2077	2083	2174	2293	2391	2481	2426	2482	2376
1575	1686	1505	1355	1418	1530	1508	1516	1468	1571	1507	1636	1554	1642	1698	1900	2080	2201	2439	2464	2576	2471	2400	2186	2091	1893	2019	2180	2259	2309	2273	2422	2268	2114	2302	2411	2416	2384	2483	2564	2449	2200	2298	2214	2380	2488	2504	2647	2471	2540
1666	1531	1480	1568	1582	1669	1612	1715	1842	1817	1856	1824	1896	1889	1944	2133	2246	2308	2428	2586	2475	2559	2613	2583	2590	2359	2151	2117	2106	2317	2357	2375	2365	2456	2405	2460	2683	2546	2362	2357	2456	2119	2204	2179	2239	2297	2272	2423	2476	2519
1453	1422	1481	1620	1574	1509	1612	1726	1766	1735	1726	1830	1984	2048	1972	1947	2104	2193	2323	2313	2169	2249	2268	2365	2390	2536	2474	2477	2286	2361	2470	2439	2363	2363	2397	2385	2225	2528	2286	2165	2273	2208	2080	2167	2223	2152	2434	2418	2458	2594
1331	1422	1515	1384	1377	1398	1579	1542	1623	1745	1907	1950	1954	1926	1933	2034	2103	2163	2288	2388	2399	2262	2143	2211	2101	2262	2452	2516	2619	2448	2552	2434	2331	2261	2284	2151	2180	2318	2342	2120	2300	2330	2290	2390	2412	2481	2506	2569	2510	2598
1212	1360	1362	1266	1353	1514	1662	1737	1902	2156	2150	2147	2116	2056	1982	2213	2406	2454	2645	2753	2727	2649	2524	2532	2286	2324	2326	2566	2747	2795	2593	2655	2494	2307	2400	2463	2396	2326	2466	2460	2339	2532	2567	2602	2739	2804	2752	2831	2655	2834
1330	1330	1248	1326	1530	1691	1868	2110	2441	2556	2556	2373	2349	2481	2710	2905	3054	3244	3399	3401	3374	3200	3072	2977	2950	2778	2632	2558	2908	3090	2971	2896	2696	2569	2497	2816	2857	2607	2632	2800	2734	2660	2903	2841	2903	3006	2818	2953	2954	2951
1341	1226	1226	1366	1567	1845	2074	2460	2639	2656	2529	2529	2872	3072	3396	3660	3770	3842	3847	3792	3698	3310	3467	3279	3272	3224	3127	3032	3025	2976	3012	3038	2925	2671	2706	2745	2966	2879	2645	2761	2805	2717	2868	2882	2860	2957	2985	2887	3132	3088
1263	1125	1313	1484	1627	1830	2179	2348	2428	2277	2450	2847	3390	3713	3948	4051	3958	4057	3931	4003	3737	3469	3341	3232	3410	3412	3385	3191	3055	2854	3010	2916	2779	2766	2635	2610	2822	2874	2733	2656	2837	2635	2719	2788	2760	2885	2953	2947	3062	3033
1176	1170	1526	1568	1671	1772	2155	2250	2286	2437	2924	3485	3872	3987	3979	3834	3827	3878	3738	3827	3658	3584	3438	3271	3272	3213	3372	3393	3103	2870	2800	2853	2917	2772	2713	2687	2613	2878	2779	2626	2796	2914	2654	2876	2885	2898	3097	3027	2993	3007
1111	1266	1504	1538	1611	1805	2014	2106	2295	2786	3403	3902	4011	3845	3557	3136	3206	3057	3066	3264	3250	3315	3285	3308	3151	3196	3170	3336	3182	3085	2783	2743	2698	2819	2591	2669	2581	2793	2818	2549	2778	2819	2822	2962	2974	2951	3032	3080	3052	3112
1109	1184	1411	1281	1404	1604	1749	1973	2404	2787	3372	3536	3163	2898	2477	2230	2054	2169	2191	2241	2361	2504	2680	2855	3012	3000	2984	2801	3049	2958	2695	2413	2515	2548	2495	2551	2410	2575	2581	2419	2460	2734	2572	2716	2734	2899	2847	2960	2830	3087
1048	1206	1242	1164	1158	1403	1560	1837	2222	2636	2859	2789	2328	1907	1641	1556	1417	1505	1616	1695	1716	1895	2211	2449	2682	2857	2739	2817	2800	2765	2542	2314	2255	2431	2408	2415	2404	2333	2435	2368	2323	2441	2478	2528	2490	2583	2551	2821	2640	2699
1168	1224	1211	1105	1176	1374	1474	1741	2138	2421	2411	2148	1811	1496	1398	1448	1440	1608	1746	1669	1698	1650	1869	2311	2650	2840	2911	2892	2879	2815	2840	2557	2471	2625	2542	2488	2485	2438	2672	2503	2391	2474	2435	2286	2547	2502	2472	2679	2511	2695
1257	1355	1254	1170	1169	1409	1624	1838	2044	2268	2216	1976	1634	1413	1566	1735	1904	2064	2106	2135	1960	1914	1876	2230	2557	2955	3272	3309	3317	3267	3138	2856	2704	2798	2808	2798	2864	2781	2763	2670	2651	2676	2652	2595	2586	2727	2680	2781	2740	2819
1416	1472	1319	1148	1199	1331	1455	1701	2060	2075	1949	1771	1498	1423	1603	1893	2152	2401	2529	2297	2105	1939	1970	2198	2689	3089	3388	3532	3295	3391	3311	3029	2973	3007	3075	3010	2995	2799	2968	2813	2711	2672	2632	2528	2801	2780	2882	2962	2816	2893
1472	1433	1222	1086	1149	1225	1338	1526	1793	1811	1803	1482	1323	1377	1537	1777	2168	2433	2414	2364	2140	1898	1840	1905	2400	2927	3288	3317	3349	3211	3192	3025	2796	2903	2990	2865	2922	2815	2821	2771	2629	2542	2430	2443	2661	2657	2671	2959	2906	2745
1481	1436	1149	1122	1062	1211	1320	1521	1623	1697	1593	1364	1265	1223	1504	1839	2049	2358	2357	2298	2076	1751	1550	1784	2085	2647	3096	3167	3098	3015	3022	2897	2591	2761	2964	2718	2701	2768	2759	2585	2423	2439	2434	2338	2565	2608	2661	2791	2719	2694
1431	1446	1288	1137	1141	1308	1378	1624	1652	1698	1549	1374	1167	1244	1420	1658	2026	2126	2293	2237	1991	1686	1559	1691	2034	2654	2931	3053	2945	2790	2857	2637	2535	2634	2824	2674	2615	2774	2672	2593	2494	2377	2389	2337	2397	2371	2575	2593	2526	2485
1364	1365	1290	1158	1148	1286	1484	1616	1732	1643	1549	1425	1233	1206	1312	1567	1851	2077	2202	2175	1817	1649	1527	1861	2108	2831	3055	3208	2937	2843	2822	2733	2589	2721	2900	2615	2573	2766	2679	2649	2547	2531	2475	2358	2494	2439	2518	2573	2490	2340
1382	1424	1342	1181	1247	1344	1439	1653	1731	1756	1717	1472	1366	1189	1326	1489	1773	1991	2014	1892	1764	1527	1711	2034	2467	3161	3399	3284	3091	2709	2876	2742	2767	2882	2924	2608	2655	2853	2729	2813	2638	2636	2680	2600	2603	2588	2704	2666	2568	2469
1272	1574	1424	1253	1288	1444	1605	1851	1930	2077	1969	1982	1699	1494	1407	1520	1712	1957	1962	1868	1806	1623	1926	2433	3062	3537	3851	3518	3155	2952	2911	2757	2860	3125	3089	2647	2800	2991	2750	2799	2872	2762	2787	2630	2854	2744	2859	2757	2847	2562
1393	1435	1452	1340	1329	1557	1788	2062	2241	2358	2397	2296	2104	1826	1693	1635	1776	1792	1787	1757	1751	1926	2218	2771	3383	3728	3772	3337	3030	2926	2916	2866	2883	3248	3009	2665	2785	2924	2716	2764	2808	2746	2749	2680	2837	2656	2818	2782	2842	2879
1423	1382	1454	1455	1296	1473	1818	2230	2353	2535	2516	2574	2469	2070	1968	1721	1755	1694	1793	1705	1790	2067	2537	3171	3584	3745	3495	3012	2682	2686	2663	2634	2967	3087	2758	2587	2878	2732	2524	2645	2599	2585	2591	2592	2584	2504	2780	2564	2668	2623
1346	1299	1294	1423	1403	1455	1708	2119	2387	2581	2557	2586	2506	2319	2218	2049	1852	1968	1980	1963	2176	2533	2971	3405	3598	3434	3078	2759	2361	2494	2592	2661	2896	2863	2543	2580	2813	2585	2419	2679	2483	2506	2404	2560	2436	2489	2549	2372	2439	2356
1264	1209	1272	1348	1417	1549	1754	2110	2525	2814	2793	2657	2742	2642	2658	2478	2505	2514	2585	2613	2768	3129	3542	3573	3466	3137	2764	2416	2482	2530	2586	2744	2888	2762	2487	2740	2893	2420	2538	2595	2530	2488	2582	2553	2505	2639	2397	2433	2311	2299
1239	1324	1282	1509	1652	1688	1826	2322	2602	2845	2896	2987	2868	2920	2994	2956	3238	3262	3375	3454	3565	3894	3787	3581	3203	2761	2480	2575	2690	2709	2786	2886	2837	2623	2694	3001	2839	2507	2788	2847	2547	2558	2601	2634	2509	2559	2422	2520	2378	2559
1162	1260	1376	1553	1715	1850	1923	2177	2451	2829	3087	3174	3063	3075	3120	3485	3650	3728	3871	3857	3822	3742	3530	3229	2738	2511	2486	2780	2916	2856	2958	2875	2715	2580	2848	3045	2762	2680	2902	2673	2776	2711	2659	2917	2607	2746	2569	2694	2452	2640
1226	1213	1372	1535	1821	2007	2080	2055	2353	2719	3147	3272	3360	3225	3342	3355	3495	3680	3600	3617	3393	3231	2938	2713	2601	2543	2836	2976	3097	2866	2889	2711	2522	2585	2975	2927	2543	2745	2954	2729	2866	2732	2752	2737	2818	2778	2708	2698	2681	2754
1255	1203	1387	1614	1624	1898	2167	2339	2440	2540	3034	3238	3457	3442	3354	3442	3352	3362	3145	3086	2957	2814	2638	2666	2705	2960	3027	3119	2985	2978	2870	2628	2512	2800	2960	2568	2658	2887	2713	2773	2714	2761	2824	2667	2776	2687	2871	2746	2861	2877
1278	1188	1242	1457	1598	1931	2250	2551	2658	2676	2727	2990	3163	3218	3238	3372	3254	3184	3014	2939	2982	2921	2930	3060	3097	3213	3078	2961	2946	2804	2581	2540	2764	2804	2667	2517	2766	2799	2646	2806	2653	2719	2647	2718	2604	2645	2813	2744	2877	3006
1208	1225	1226	1311	1599	1760	2118	2436	2780	2805	2550	2614	2476	2660	2785	2835	2862	2805	2854	2839	2872	2941	3114	3052	3064	2973	2832	2773	2621	2557	2633	2668	2754	2487	2333	2605	2695	2654	2524	2652	2576	2586	2648	2597	2531	2641	2612	2702	2703	2878
1062	1189	1278	1298	1485	1672	1859	2122	2361	2645	2608	2449	2351	2235	2282	2392	2463	2518	2605	2731	2875	2881	2855	2917	2827	2628	2608	2523	2541	2477	2754	2718	2514	2302	2400	2552	2484	2418	2642	2543	2433	2471	2498	2514	2407	2576	2478	2532	2606	2707
1081	1164	1320	1465	1517	1585	1759	1832	2009	2273	2504	2452	2581	2504	2351	2412	2504	2543	2623	2806	2839	2952	2858	2800	2687	2707	2545	2643	2691	2768	2810	2696	2389	2460	2688	2593	2548	2743	2711	2706	2623	2553	2613	2539	2551	2503	2509	2519	2536	2474
1201	1214	1299	1467	1553	1627	1780	1885	1953	1988	2138	2288	2454	2682	2789	2923	2873	3015	3060	3183	3205	3194	3089	2986	2922	2970	2852	2862	3078	2973	2922	2810	2626	2888	2884	2715	2657	2800	2760	2705	2732	2724	2647	2691	2647	2513	2634	2721	2742	2658
1347	1370	1301	1418	1492	1533	1599	1841	1974	1992	2056	2024	2209	2316	2629	2703	2843	3071	3134	3252	3187	3216	3194	3199	3080	3144	3220	3185	3257	2995	2978	3144	3363	2989	2884	2981	2985	2900	2820	2949	2919	2820	2751	2886	2709	2740	2773	2808	2835	2776
1288	1273	1351	1216	1230	1338	1478	1573	1787	1857	2085	2120	2221	2192	2433	2475	2679	2627	2953	3011	3066	3130	3268	3236	3077	3207	3109	2955	3021	3023	3221	3452	3125	2959	3033	3111	3084	2909	2975	3031	2774	2853	2889	2668	2850	2833	2729	2866	2968	2834
1288	1181	1174	1168	1165	1180	1238	1336	1472	1588	1725	1975	2254	2391	2414	2668	2670	2740	2949	2988	3025	3068	2906	2829	2805	2608	2639	2643	2860	3066	3196	2976	2813	3045	3069	2900	2824	2874	2847	2870	2733	2894	2713	2758	2663	2531	2725	2724	2780	2707
1391	1202	1115	1126	1097	1147	1227	1230	1368	1524	1486	1774	1832	2093	2302	2433	2488	2491	2631	2792	2777	2631	2464	2476	2458	2507	2628	2700	2794	2879	2880	2885	3181	3192	2862	2735	2797	2872	2830	2766	2767	2739	2566	2555	2339	2448	2434	2544	2410	2569
1391	1261	1188	1068	1004	1133	1249	1278	1398	1395	1568	1715	1810	1849	1931	2017	2116	2231	2424	2447	2547	2624	2624	2670	2727	2741	2802	2610	2637	2802	2875	3181	3247	3012	2966	3057	2904	2835	2851	2931	2800	2610	2675	2450	2284	2298	2365	2361	2501	2473
1337	1257	1226	1135	1157	1090	1239	1330	1397	1492	1698	1779	1951	2076	2094	2175	2360	2400	2672	2936	2885	2983	2841	2959	2857	2913	2790	2995	2976	3163	3216	3235	3220	3322	3359	3239	3071	2846	3119	3037	2926	2880	2714	2500	2458	2311	2493	2444	2575	2552
1303	1253	1241	1246	1231	1247	1317	1463	1519	1679	1906	2002	2103	2218	2241	2397	2670	2811	2959	3099	3188	3103	3061	3102	3112	3169	3187	3289	3111	3182	3086	3217	3469	3441	3334	3169	3266	3235	3143	3114	3046	2988	2788	2719	2474	2639	2545	2557	2711	2703
1405	1321	1343	1245	1252	1368	1506	1612	1779	1848	1983	2119	2267	2348	2370	2570	2667	2997	3153	3268	3308	3256	3202	3118	3167	3257	3322	3163	3046	3026	3200	3301	3165	3189	3149	3194	3231	3067	3114	3227	2970	2837	2770	2661	2604	2698	2574	2686	2564	2589
1298	1347	1400	1319	1419	1439	1619	1707	1773	1915	2149	2234	2286	2412	2453	2555	2840	2808	3112	3113	3128	3186	3162	3118	3142	3091	2972	3124	3027	3004	2947	2910	2905	2892	2917	2786	2792	2890	2915	2836	2799	2871	2681	2743	2573	2559	2647	2577	2610	2546
1202	1278	1239	1309	1293	1450	1519	1694	1764	2003	2002	2094	2357	2429	2575	2586	2753	2852	2802	3033	2917	2950	2861	2838	2879	2791	2939	2864	2810	2677	2628	2739	2658	2710	2596	2539	2667	2619	2666	2638	2566	2503	2421	2646	2396	2638	2520	2513	2454	2530
1285	1216	1168	1193	1209	1438	1658	1795	1999	2142	2120	2275	2414	2385	2452	2452	2557	2612	2620	2539	2560	2642	2478	2595	2552	2690	2682	2674	2629	2615	2543	2563	2430	2404	2442	2496	2601	2400	2654	2514	2470	2448	2425	2375	2510	2441	2592	2494	2589	2704
1246	1216	1239	1326	1439	1587	1773	1927	2231	2365	2536	2696	2737	2695	2705	2720	2766	2721	2909	2786	2660	2746	2856	2780	2669	2821	2728	2742	2643	2669	2593	2522	2462	2441	2496	2572	2522	2629	2517	2468	2545	2527	2502	2527	2524	2605	2563	2585	2585	2729
1313	1173	1261	1364	1554	1700	2095	2195	2405	2584	2726	2891	3031	3046	2914	3029	3000	3019	3011	2971	2982	3012	2891	2911	2803	2863	2978	3023	2914	2871	2853	2653	2768	2638	2537	2662	2743	2654	2685	2727	2614	2601	2613	2555	2655	2703	2607	2740	2840	2900
1127	1126	1165	1271	1390	1632	1807	2089	2409	2605	2740	2968	3140	3007	2928	3065	3070	2925	2941	3089	2978	3093	3186	3231	3122	3167	3060	2878	2922	2868	2901	2898	2847	2744	2669	2805	2847	2749	2690	2774	2761	2706	2775	2702	2702	2768	2836	2798	2987	3102
1037	1029	1045	1204	1397	1658	1911	2190	2402	2475	2662	2857	2963	3001	2925	2984	2943	3097	2993	3124	3042	3027	3051	2872	2835	2777	2887	2918	2993	3038	2800	2843	2890	2765	2755	2962	2759	2786	2851	2822	2777	2858	2756	2608	2558	2833	2726	2917	2931	3169
1237	1208	1210	1427	1606	1849	2162	2484	2670	2880	3059	3122	3103	3157	3032	3012	2997	3079	3186	3151	3103	3119	3148	3158	3125	3041	2941	2973	2815	2862	2807	2870	2800	2894	2798	2881	2941	2820	2917	2771	2830	2671	2653	2674	2743	2570	2700	2661	2826	2938
1664	1566	1705	1803	1976	2274	2706	2818	2939	3298	3270	3282	3402	3311	3356	3332	3368	3379	3506	3483	3366	3269	3040	3037	3101	2997	3031	2944	2910	2826	2749	2655	2768	2821	2865	2916	2914	2780	2826	2723	2682	2803	2780	2740	2625	2535	2472	2479	2595	2637
1789	1786	1932	2067	2170	2469	2682	2799	3045	3073	3119	3157	3103	3110	3106	3328	3190	3329	3385	3365	3295	3205	3172	3191	3108	3037	3041	2793	2651	2635	2468	2574	2612	2665	2757	2832	2832	2779	2690	2570	2634	2722	2696	2641	2611	2423	2422	2460	2390	2457
1955	1905	1926	2089	2269	2457	2526	2636	2779	2737	2798	2728	2797	2724	2869	3023	3035	3105	3180	3156	3236	3068	3001	2960	3016	3033	2914	2768	2723	2485	2465	2442	2523	2674	2729	2866	2688	2745	2605	2654	2535	2616	2735	2672	2753	2589	2529	2403	2436	2495
2409	2496	2470	2596	2721	2769	2868	2852	2894	2926	2883	2763	2705	2773	2804	3034	3010	3274	3186	3248	3253	3260	3071	3080	3045	3036	2934	2875	2665	2690	2549	2620	2628	2555	2844	2842	2864	2895	2889	2820	2747	2770	2830	2835	2860	2739	2722	2705	2743	2634
3317	3409	3408	3506	3443	3290	3347	3388	3320	3377	3245	2977	3069	3049	2953	3191	3281	3388	3439	3326	3321	3136	3147	3094	3183	3073	3129	3021	2881	2800	2756	2707	2733	2759	2855	2999	2995	3143	3107	2978	3004	2958	2914	2946	2998	3007	2914	2892	2854	2780
3340	3533	3538	3415	3359	3331	3333	3334	3284	3178	3156	2962	2989	2995	2912	2929	3055	3185	3244	3148	3090	3015	2928	2915	2892	2817	2928	2823	2618	2554	2594	2700	2562	2611	2740	2831	2873	2878	2982	2828	2760	2850	2696	2908	2810	2991	2950	2944	2856	2741
2694	2753	2752	2675	2659	2545	2586	2460	2497	2426	2459	2460	2454	2445	2504	2589	2720	2735	2673	2693	2595	2558	2517	2453	2497	2431	2391	2428	2309	2331	2331	2346	2357	2350	2366	2491	2550	2720	2638	2611	2585	2538	2623	2520	2699	2801	2814	2771	2877	2820
2219	2313	2226	2344	2168	2031	2081	2036	2006	2051	2103	2143	2182	2103	2159	2236	2334	2239	2309	2280	2329	2223	2263	2243	2200	2191	2150	2255	2215	2271	2359	2204	2237	2261	2294	2455	2407	2648	2486	2466	2473	2497	2490	2512	2712	2699	2785	2793	2792	2622
2400	2484	2370	2242	2108	2062	1937	2066	2119	2121	2208	2164	2267	2207	2194	2354	2393	2280	2361	2310	2387	2335	2351	2344	2369	2477	2326	2402	2469	2411	2535	2505	2511	2497	2494	2520	2464	2581	2564	2573	2397	2457	2573	2541	2786	2635	2768	2824	2843	2761
2555	2528	2341	2141	2031	1982	2024	2152	2327	2444	2542	2549	2676	2610	2673	2698	2735	2767	2821	2811	2920	2774	2734	2830	2702	2585	2757	2781	2790	2925	2822	2928	2873	2813	2907	2757	2857	2676	2632	2633	2615	2550	2600	2721	2841	2937	2855	2944	2872	2925
1883	1919	1812	1755	1672	1707	1835	2002	2297	2542	2743	2787	2938	2957	2986	3014	3190	3216	3206	3101	3253	3176	3153	3123	3081	2983	2903	2914	3119	3114	3063	3084	2965	2985	3067	3000	2931	2826	2819	2718	2665	2764	2662	2718	2852	2848	2945	3053	2915	3038
1648	1604	1588	1439	1439	1473	1599	1808	2132	2451	2752	2862	3113	3003	3097	3150	3194	3143	3115	3071	2943	3132	3050	3078	2992	3121	2969	2989	3073	3006	3081	3050	3048	3024	2956	2988	2914	2956	2716	2742	2658	2658	2757	2733	2846	2918	3010	3090	3095	3050
1782	1786	1673	1553	1580	1520	1690	1895	2202	2489	2758	2857	3001	2907	3059	3018	2892	2902	2787	2828	2731	2699	2745	2612	2678	2677	2699	2686	2844	2762	2740	2841	2900	2927	2846	2862	2728	2637	2614	2584	2588	2530	2689	2632	2694	2747	2860	2877	2970	3060
2099	1984	1899	1852	1820	1944	2095	2215	2516	2707	2980	3035	3060	2945	2845	2747	2739	2717	2577	2539	2523	2314	2364	2369	2349	2282	2369	2415	2447	2501	2528	2472	2627	2613	2753	2686	2591	2545	2370	2407	2402	2375	2362	2391	2636	2566	2769	2821	2797	2953
2091	2030	1996	2063	2144	2124	2377	2398	2611	2986	2955	3101	2997	2989	2837	2752	2647	2447	2342	2414	2247	2256	2211	2252	2207	2233	2289	2295	2403	2344	2356	2455	2518	2668	2664	2754	2619	2527	2442	2302	2373	2238	2405	2345	2446	2581	2640	2583	2780	2825
1880	1950	1992	2034	2024	2191	2367	2412	2637	2796	2996	3045	2960	2820	2801	2718	2510	2471	2405	2384	2391	2322	2369	2343	2377	2420	2498	2570	2629	2484	2545	2655	2641	2713	2798	2862	2788	2636	2586	2550	2474	2426	2514	2524	2635	2679	2711	2623	2798	2876
2393	2384	2403	2452	2415	2391	2587	2693	2704	2907	3029	3085	3033	2852	2752	2578	2500	2464	2360	2424	2417	2325	2366	2430	2409	2544	2722	2730	2642	2636	2679	2720	2727	2830	2965	2929	2852	2731	2700	2544	2660	2531	2573	2569	2697	2698	2876	2844	2865	3010
3410	3413	3338	3317	3303	3202	3323	3409	3235	3279	3304	3286	3220	3123	2991	2745	2678	2595	2544	2590	2507	2512	2465	2617	2532	2613	2681	2622	2684	2683	2629	2705	2754	2753	2946	2931	2865	2756	2812	2711	2747	2702	2582	2719	2716	2684	2954	2906	2930	2895
3858	3695	3640	3506	3564	3700	3793	3634	3681	3721	3696	3714	3386	3289	3239	3005	2936	2983	2890	2813	2826	2715	2817	2701	2632	2752	2731	2806	2732	2803	2812	2907	2913	2865	3085	3031	2995	2888	2912	2926	2825	2806	2755	2796	2793	2879	2795	2815	2849	2958
2928	2770	2837	2898	2919	3144	3285	3353	3488	3380	3460	3368	3395	3152	3071	2969	2990	2824	2848	2981	2930	3137	2832	3080	2953	2838	3033	2956	3040	2960	2986	2946	2978	2992	2983	3153	3040	3050	2992	3024	2984	2987	2934	2926	2948	2879	2949	2921	2931	2891
2206	2094	2109	2265	2356	2398	2569	2693	2792	2832	2817	2826	2844	2846	2672	2594	2578	2480	2608	2622	2740	2665	2700	2768	2832	2597	2799	2757	2805	2886	2795	2772	2713	2717	2625	2644	2766	2720	2863	2769	2769	2731	2803	2764	2775	2785	2614	2568	2638	2594
2099	2044	2008	2050	2083	2164	2312	2411	2414	2499	2433	2497	2431	2322	2354	2178	2204	2151	2202	2284	2297	2395	2326	2336	2279	2179	2301	2273	2436	2328	2385	2397	2323	2193	2293	2198	2287	2317	2207	2287	2282	2315	2295	2325	2258	2321	2198	2251	2218	2226
2105	2055	1955	1876	1911	2026	2126	2286	2173	2256	2354	2312	2257	2289	2089	2097	2029	2042	1979	2097	2188	2171	2090	2122	2074	2105	2095	2098	2070	2024	2029	2008	1964	1958	1944	1858	1849	1943	1843	1992	1914	2005	1969	1917	2067	1987	1988	1928	1884	1960
1695	1693	1690	1660	1674	1715	1817	1881	2002	1934	1993	1992	1968	1993	1911	1844	1876	1912	1919	2021	2112	2013	2066	2000	2199	2103	2107	2085	2002	1952	1874	1884	1826	1782	1822	1762	1711	1821	1843	1867	1910	1906	2005	1996	1987	1955	1916	1937	2022	1964
1335	1346	1399	1486	1574	1555	1725	1664	1885	1845	1884	1893	2015	1927	1872	1878	1930	1797	1963	1990	2156	2161	2259	2214	2301	2466	2445	2494	2401	2394	2227	2035	2012	1849	1824	1736	1698	1740	1811	1958	2053	2088	2165	2175	2033	2097	2006	2000	2079	2074
1350	1390	1479	1573	1651	1700	1774	1860	1904	1969	1928	1916	1995	2022	1992	2000	2038	2110	2123	2343	2320	2372	2387	2356	2433	2515	2678	2851	2842	2833	2816	2621	2387	2277	2044	2022	1813	1814	1790	1844	2061	2062	2215	2109	2087	2061	1963	1833	1892	1978
1855	1806	1919	1903	1886	1989	1941	1991	1908	1929	1860	1871	1881	1811	1850	1901	1905	2031	1970	2143	2178	2161	2145	2166	2221	2425	2465	2585	2750	2882	2843	2684	2548	2323	2058	2059	1867	1756	1760	1774	1918	1957	1849	1841	1847	1743	1704	1579	1550	1571
2025	2071	2101	2054	2096	2020	1970	1974	1914	1731	1802	1762	1767	1737	1652	1582	1594	1650	1601	1636	1650	1677	1637	1783	1733	1945	1952	2147	2160	2124	2220	2156	2068	1945	1805	1723	1612	1615	1507	1589	1702	1706	1622	1642	1519	1402	1309	1419	1342	1364
1922	1921	1896	1906	1810	1809	1895	1728	1775	1686	1768	1609	1563	1508	1463	1452	1407	1313	1350	1266	1350	1359	1471	1553	1535	1661	1557	1577	1601	1638	1571	1581	1588	1532	1498	1495	1364	1386	1335	1327	1406	1411	1317	1295	1327	1297	1281	1263	1365	1360
2087	2040	2070	1890	2031	2048	2039	2113	2016	2027	1890	1825	1626	1643	1572	1484	1477	1358	1334	1394	1516	1477	1563	1614	1691	1624	1624	1606	1614	1672	1754	1712	1793	1701	1727	1596	1569	1474	1410	1296	1349	1273	1314	1329	1272	1309	1330	1307	1319	1410
2941	2878	2873	2845	3029	3020	3002	3136	3043	2906	2709	2602	2502	2475	2314	2249	2268	2204	2101	2128	2144	2163	2262	2324	2150	2228	2337	2470	2509	2667	2746	2859	2784	2708	2590	2327	2138	1835	1682	1543	1467	1442	1452	1432	1483	1428	1423	1407	1370	1414
3535	3582	3527	3679	3766	3930	3969	4032	3909	3767	3665	3436	3397	3285	3136	2913	2915	3000	2939	2933	2855	2967	2974	2949	2982	3016	3028	3191	3451	3547	3706	3942	3981	3597	3423	3029	2765	2383	2176	1897	1618	1660	1642	1629	1645	1576	1521	1573	1482	1453
3103	3140	3107	3062	3257	3394	3512	3481	3507	3355	3279	3238	2978	2929	2636	2780	2582	2594	2590	2520	2591	2603	2667	2688	2560	2708	2689	2961	3007	3030	3190	3251	3255	3211	3060	2856	2671	2355	2221	1967	1785	1759	1613	1561	1585	1512	1586	1516	1447	1383
2321	2209	2221	2299	2347	2465	2549	2575	2427	2377	2285	2215	2069	2010	1908	1858	1863	1766	1780	1845	1914	1877	1870	1812	1840	1793	1779	1864	1886	1979	2107	2123	2261	2246	2130	2203	2111	1951	1862	1699	1628	1475	1499	1445	1424	1466	1459	1399	1523	1466
2121	2034	2051	1987	2034	2119	2147	2186	2233	2262	2151	2042	1954	1873	1761	1681	1654	1665	1666	1708	1666	1696	1682	1680	1620	1671	1596	1637	1672	1764	1785	1957	1981	1946	1926	1992	1949	1865	1819	1637	1514	1394	1393	1352	1295	1384	1393	1388	1411	1621
2239	2296	2271	2162	2198	2312	2195	2337	2439	2358	2427	2283	2193	2051	1970	1957	1912	1946	1887	1944	1929	1871	1859	1791	1820	1679	1799	1761	1871	1991	2089	2149	2196	2203	2185	2081	2063	2059	1932	1833	1666	1513	1491	1401	1353	1350	1308	1363	1410	1446
2053	1972	1969	1948	1813	1879	1918	2110	2043	2107	2090	2206	2035	1919	1890	1974	1963	1830	1862	1827	1703	1784	1694	1685	1657	1612	1575	1602	1821	1756	1990	2004	1949	1933	1939	1997	2005	1926	1897	1881	1736	1647	1450	1403	1358	1216	1263	1263	1293	1314
1394	1492	1517	1507	1410	1466	1539	1551	1674	1703	1717	1676	1662	1622	1560	1677	1636	1682	1739	1698	1578	1594	1491	1373	1405	1322	1258	1354	1375	1444	1468	1458	1387	1448	1421	1412	1500	1543	1609	1654	1614	1516	1451	1358	1305	1193	1140	1183	1195	1298
1320	1380	1400	1398	1412	1412	1388	1523	1527	1640	1701	1714	1645	1577	1573	1629	1642	1670	1764	1817	1791	1624	1565	1504	1351	1294	1365	1330	1379	1441	1411	1390	1306	1378	1334	1410	1402	1519	1570	1594	1577	1589	1444	1325	1219	1206	1224	1159	1126	1313
1618	1715	1696	1734	1539	1583	1618	1737	1842	1794	1877	1911	1784	1861	1867	1985	1981	2000	2085	2085	2078	1932	1822	1650	1602	1513	1607	1677	1701	1723	1722	1712	1700	1844	1733	1665	1686	1772	1845	1896	1758	1637	1570	1415	1344	1196	1187	1238	1308	1411
1947	2023	2044	1937	1884	1831	1829	1865	2014	1976	2149	2096	2083	2097	2060	2207	2167	2197	2170	2276	2169	2084	1938	1843	1728	1743	1689	1683	1773	1796	1844	1907	1946	1913	1848	1858	1724	1847	1887	1894	1724	1706	1612	1431	1294	1272	1259	1164	1220	1344
1954	1982	1959	1812	1701	1587	1603	1670	1680	1728	1842	1917	1884	1842	1858	1835	1888	1869	1830	1786	1773	1754	1643	1648	1512	1512	1465	1411	1410	1423	1522	1558	1574	1590	1583	1459	1504	1623	1591	1705	1623	1602	1481	1403	1307	1272	1268	1203	1187	1276
1940	1981	1947	1968	1839	1796	1575	1578	1553	1614	1671	1718	1752	1727	1811	1705	1704	1715	1644	1747	1729	1843	1701	1599	1561	1488	1393	1401	1299	1316	1384	1408	1460	1528	1536	1495	1563	1554	1646	1672	1705	1564	1486	1439	1471	1393	1363	1349	1392	1371
2711	2767	2790	2721	2726	2484	2312	2360	2322	2271	2361	2392	2341	2455	2389	2380	2451	2514	2402	2490	2420	2640	2493	2441	2329	2159	2029	2048	1976	2055	2087	2197	2210	2128	2085	2045	2038	2018	2070	1968	1889	1783	1795	1636	1614	1596	1562	1612	1498	1532
3485	3540	3708	3689	3652	3412	3357	3293	3324	3179	3358	3242	3155	3168	3255	3289	3376	3412	3402	3518	3432	3427	3465	3204	3197	2959	2848	2759	2813	2831	2928	2927	2930	2764	2793	2531	2387	2356	2202	2086	1952	1907	1791	1749	1680	1560	1558	1548	1477	1453
3128	3296	3433	3448	3374	3387	3274	3236	2975	3099	2965	2936	2948	2940	2923	2963	3000	3050	3032	3009	3070	3087	2995	2924	2695	2501	2475	2400	2426	2476	2557	2612	2559	2498	2304	2129	2077	2037	1922	1831	1774	1689	1632	1486	1504	1438	1412	1327	1292	1192
2492	2444	2600	2484	2573	2522	2329	2304	2180	2117	2045	1997	2003	1984	1921	1949	1973	1983	2033	1946	2129	2046	2042	2011	1907	1832	1723	1785	1790	1814	1864	1901	1869	1833	1764	1791	1678	1653	1721	1610	1618	1685	1594	1670	1474	1515	1433	1357	1325	1199
2219	2197	2208	2279	2220	2202	2101	1968	1831	1615	1692	1573	1593	1549	1536	1586	1583	1614	1722	1797	1835	1864	1823	1883	1880	1875	1984	1914	1963	1937	2036	2152	2156	2175	2240	2210	2108	2123	2153	2039	1987	2128	2067	2005	1996	1910	1834	1759	1783	1719
2277	2214	2278	2325	2312	2355	2422	2245	2207	2169	2023	1934	1901	1901	1886	1970	2010	2195	2289	2490	2454	2503	2615	2535	2614	2704	2675	2697	2674	2916	2766	2920	2942	2991	2832	2956	2882	2746	2783	2685	2664	2639	2589	2559	2363	2409	2234	2186	2197	2169
2109	2124	2106	2153	2286	2421	2508	2520	2514	2514	2482	2411	2341	2336	2310	2495	2563	2751	2911	3051	3120	2982	3020	3068	3026	3186	3188	3114	3291	3122	3173	3041	3095	3059	3076	2963	2967	2815	2748	2651	2717	2558	2564	2497	2334	2321	2338	2240	2223	2258
1682	1662	1617	1697	1714	1979	2059	2105	2215	2274	2248	2264	2077	2235	2278	2242	2380	2602	2664	2846	2709	2729	2771	2665	2727	2661	2669	2684	2738	2679	2608	2534	2451	2472	2488	2420	2467	2311	2307	2294	2177	2230	2184	2187	2099	2221	2135	2198	2204	2189
1408	1265	1323	1338	1362	1430	1505	1557	1629	1755	1745	1793	1807	1825	1837	1983	2071	2089	2253	2203	2210	2224	2234	2217	2149	2146	2197	2230	2250	2224	2235	2118	2086	2110	2191	2137	2186	2108	2087	2011	2178	2047	2135	2150	2151	2231	2213	2326	2407	2384
1266	1223	1101	1176	1110	1174	1250	1323	1469	1558	1650	1616	1737	1785	1915	1980	2160	2161	2199	2343	2332	2272	2158	2294	2185	2265	2218	2201	2236	2229	2210	2179	2256	2272	2318	2242	2311	2285	2320	2239	2228	2339	2246	2394	2464	2343	2536	2526	2537	2725
1236	1213	1105	1099	1142	1163	1347	1482	1610	1832	1974	2044	2075	2204	2367	2460	2651	2630	2748	2715	2691	2624	2561	2560	2531	2571	2662	2486	2516	2434	2367	2481	2467	2403	2578	2413	2508	2524	2553	2423	2492	2574	2675	2567	2638	2596	2690	2668	2791	2719
1249	1184	1183	1139	1197	1303	1535	1637	1849	2100	2377	2419	2587	2653	2736	2938	2973	3236	3075	3281	3108	3076	3044	2886	2896	2953	2837	2893	2716	2714	2573	2609	2558	2555	2534	2501	2543	2616	2534	2570	2647	2771	2780	2733	2736	2749	2912	2833	2860	2807
1279	1148	1139	1205	1314	1420	1495	1775	2035	2125	2404	2554	2652	2802	2885	3049	3091	3289	3348	3357	3264	3326	3236	3163	3271	3174	3109	3137	2910	2912	2805	2698	2690	2664	2694	2679	2670	2723	2656	2714	2789	2797	2735	2797	2895	2844	2896	2921	2923	2925
1142	1117	1086	1147	1257	1421	1627	1829	2000	2179	2275	2510	2615	2752	2743	3004	3075	3144	3404	3276	3287	3377	3370	3363	3300	3215	3210	3293	3107	3073	2909	3056	2888	2883	2905	2922	2803	2812	2867	2870	2909	2948	2923	3031	3030	3020	2997	3006	3022	2910
1042	1013	1021	1087	1187	1247	1415	1671	1963	2164	2253	2421	2529	2609	2770	2869	3026	3158	3107	3228	3194	3343	3276	3250	3368	3362	3283	3370	3114	3276	3116	2957	2880	2847	2794	2837	2879	2832	2853	2935	2915	2826	3032	2985	2827	2966	3023	2889	2801	2849
1107	1065	1109	1037	1186	1314	1413	1682	1888	2167	2211	2521	2564	2644	2667	2727	2743	2799	2884	2994	3064	3145	3050	3226	3168	3180	3192	3201	3055	3034	3042	2853	2726	2640	2624	2634	2686	2800	2763	2843	2774	2843	2691	2887	2848	2846	2832	2723	2744	2640
1267	1326	1278	1306	1355	1508	1649	1788	1949	2131	2338	2358	2535	2603	2633	2539	2775	2631	2715	2592	2754	2848	2820	2860	2790	3009	3018	2904	2994	2922	2805	2725	2606	2571	2452	2521	2556	2509	2644	2631	2466	2565	2537	2559	2699	2776	2654	2605	2604	2624
1427	1549	1484	1636	1603	1778	1830	2009	1999	2261	2301	2382	2466	2562	2555	2535	2564	2646	2566	2673	2667	2609	2683	2759	2808	2755	2805	2905	2887	2829	2802	2706	2625	2573	2477	2424	2402	2416	2495	2391	2416	2336	2314	2556	2605	2597	2719	2703	2532	2505
1325	1395	1528	1644	1719	1690	1806	1937	2107	2223	2282	2440	2395	2541	2544	2489	2501	2592	2510	2545	2572	2570	2597	2678	2646	2823	2758	2768	2855	2810	2787	2726	2616	2537	2487	2391	2394	2466	2454	2381	2419	2454	2450	2626	2646	2742	2813	2717	2756	2647
1199	1350	1456	1618	1766	1835	1910	2114	2214	2267	2373	2382	2326	2492	2466	2602	2597	2587	2623	2655	2613	2658	2600	2749	2621	2713	2787	2850	2940	2863	2952	2828	2623	2619	2485	2330	2348	2563	2558	2498	2516	2617	2635	2713	2777	2782	2909	2873	2916	2854
1311	1490	1722	1939	2098	2233	2242	2203	2478	2444	2448	2376	2489	2540	2661	2730	2726	2833	2850	2784	2811	2774	2871	2689	2805	2817	2831	2960	3048	3010	3044	2960	2859	2781	2578	2495	2643	2522	2665	2688	2678	2704	2803	2915	2963	3088	3006	3010	2946	2906
1584	1840	2166	2479	2685	2585	2761	2637	2609	2543	2385	2343	2395	2472	2562	2688	2920	2937	3081	3078	3101	2979	2921	2823	2930	2908	2874	3010	3092	3149	3227	3050	3075	2993	2772	2784	2680	2724	2768	2817	2766	2774	2744	2868	2896	3010	2878	2842	2912	2828
1573	1920	2229	2474	2761	2858	2848	2759	2521	2353	2274	2221	2108	2247	2355	2590	2620	2908	3007	3145	3121	2950	2975	2827	2844	2710	2868	2922	3041	3103	3104	3071	3021	2987	2884	2721	2637	2665	2549	2521	2661	2626	2716	2861	2811	2743	2668	2684	2613	2576
1543	1788	2142	2424	2516	2749	2727	2618	2354	2204	2169	2067	1896	1977	2038	2269	2339	2520	2738	2792	2794	2769	2826	2600	2565	2608	2662	2834	2937	2872	3017	2980	3005	2807	2883	2717	2701	2599	2512	2452	2504	2460	2535	2613	2592	2440	2565	2385	2474	2348
1500	1744	2058	2280	2544	2586	2628	2497	2276	2179	2063	1886	1950	1916	1967	2059	2253	2396	2599	2675	2754	2762	2639	2557	2541	2548	2716	2768	2792	2898	2826	2897	2954	2941	2823	2778	2811	2635	2653	2439	2337	2346	2406	2507	2487	2480	2536	2455	2407	2427
1566	1761	1980	2257	2517	2600	2620	2499	2424	2334	2152	2235	2040	2045	2031	2199	2375	2585	2741	2758	2852	2806	2843	2674	2627	2668	2733	2885	2903	2855	3005	2896	3064	3001	2901	2931	2838	2862	2559	2492	2500	2452	2453	2334	2628	2554	2610	2658	2552	2455
1576	1771	1956	2168	2535	2621	2656	2763	2541	2492	2445	2339	2342	2303	2415	2560	2630	2778	2991	3087	3022	2934	3038	2864	2733	2651	2716	2742	2837	2939	2936	3012	3073	2952	2953	2900	2909	2724	2677	2548	2510	2475	2510	2454	2517	2604	2625	2675	2701	2675
1555	1722	1923	2222	2358	2541	2686	2639	2582	2557	2462	2476	2546	2481	2531	2552	2809	2864	3101	3070	2996	3028	2970	2944	2798	2691	2681	2699	2791	2810	2804	2893	2833	2849	2791	2816	2799	2655	2637	2603	2590	2475	2549	2552	2685	2651	2824	2843	2787	2834
1567	1812	1951	2165	2431	2425	2534	2542	2548	2484	2397	2354	2471	2550	2724	2736	2767	3044	3045	3132	2940	2908	2963	2817	2681	2656	2759	2676	2775	2784	2817	2955	2944	2885	2762	2705	2685	2654	2611	2533	2553	2617	2739	2635	2754	2890	2906	2901	2797	2762
1667	1903	2110	2368	2465	2516	2560	2455	2493	2397	2295	2260	2384	2555	2657	2602	2919	2949	2886	2941	2837	2923	2821	2800	2759	2632	2685	2644	2737	2785	2795	2962	2936	2961	2895	2863	2688	2725	2720	2605	2613	2589	2664	2722	2689	2816	2831	2771	2831	2777
1721	1971	2143	2340	2528	2510	2526	2575	2426	2470	2334	2284	2328	2469	2469	2531	2676	2750	2783	2742	2687	2703	2690	2735	2701	2590	2624	2581	2757	2769	2852	2932	2908	3050	2850	2843	2710	2642	2565	2582	2607	2582	2524	2581	2647	2764	2783	2708	2718	2680
1762	1813	2094	2216	2386	2450	2571	2586	2589	2498	2546	2514	2421	2517	2555	2570	2448	2464	2606	2614	2624	2477	2543	2505	2499	2456	2454	2600	2659	2611	2778	2872	2867	2806	2685	2583	2564	2432	2397	2404	2420	2469	2414	2487	2508	2568	2798	2660	2793	2735
1699	1714	1952	2080	2338	2442	2543	2694	2812	2788	2827	2695	2740	2714	2734	2733	2605	2624	2601	2594	2697	2571	2567	2545	2534	2519	2619	2674	2637	2756	2879	2828	2900	2797	2589	2536	2491	2438	2426	2409	2411	2390	2417	2516	2767	2683	2769	2931	2870	2919
1731	1736	2047	2212	2284	2519	2652	2839	2889	3088	2997	2940	2935	3001	3050	2883	2824	2785	2815	2695	2739	2570	2624	2675	2633	2509	2600	2623	2697	2711	2848	2958	2849	2789	2708	2645	2468	2477	2457	2411	2405	2536	2593	2739	2851	2946	3005	3078	3162	3023
1647	1798	1996	2102	2470	2509	2831	2842	3086	3066	3211	3187	3212	3149	3201	3090	3116	3037	2995	2923	2873	2798	2699	2664	2676	2687	2644	2660	2590	2781	2973	2950	2950	3008	2861	2787	2630	2677	2470	2564	2443	2620	2663	2743	3006	3141	3171	3172	3243	3039
1599	1721	1921	2175	2402	2510	2771	2970	3164	3188	3205	3106	3154	3133	3126	3063	3080	3185	3087	2902	2904	2907	2790	2759	2659	2643	2616	2753	2732	2764	2880	2960	2911	3009	2864	2789	2586	2538	2573	2686	2504	2721	2745	2806	2930	3092	3146	3231	3216	3261
1544	1621	1861	2123	2206	2487	2655	2860	3067	3205	3182	3062	3017	2979	2985	2761	2999	2981	2982	2895	2778	2886	2721	2694	2645	2621	2811	2657	2761	2903	2940	2962	2993	2768	2795	2681	2460	2609	2470	2485	2492	2688	2615	2706	2937	2994	3065	2974	2981	3018
1502	1668	1851	2022	2170	2515	2551	2854	2812	3042	2963	2915	2881	2793	2708	2735	2671	2783	2733	2764	2663	2692	2615	2513	2523	2557	2675	2738	2821	2835	3001	2855	2895	2899	2702	2557	2622	2508	2413	2454	2527	2505	2561	2499	2614	2702	2670	2789	2871	2819
1627	1799	1881	2007	2203	2264	2498	2627	2897	2851	2808	2794	2568	2538	2575	2453	2466	2436	2530	2518	2415	2350	2325	2279	2362	2415	2465	2515	2653	2669	2735	2805	2842	2701	2770	2550	2454	2424	2374	2256	2300	2219	2295	2243	2458	2413	2515	2628	2606	2712
1680	1746	1882	2138	2153	2282	2314	2538	2706	2825	2628	2579	2502	2530	2410	2293	2390	2319	2384	2418	2342	2285	2309	2320	2324	2396	2361	2520	2494	2522	2706	2707	2719	2723	2696	2453	2447	2295	2312	2244	2247	2339	2328	2465	2473	2489	2556	2591	2618	2787
1643	1729	1886	2122	2268	2343	2466	2601	2823	2706	2661	2633	2561	2516	2515	2514	2581	2588	2690	2616	2550	2512	2440	2451	2402	2399	2520	2507	2715	2688	2808	2895	2800	2780	2603	2486	2411	2309	2345	2354	2342	2506	2643	2666	2729	2822	2832	2859	2896	2902
1642	1775	1910	2217	2469	2555	2628	2715	2872	2746	2735	2663	2669	2623	2628	2709	2773	2916	3036	2928	2861	2723	2706	2667	2594	2599	2686	2866	2852	2995	3120	3177	3036	2997	2698	2546	2586	2480	2441	2417	2487	2736	2831	2921	3134	3119	3208	3330	3261	3244
1646	1733	1979	2237	2491	2698	2792	2805	2829	2874	2713	2644	2558	2589	2601	2580	2795	2906	3012	3112	3079	2992	3020	2806	2885	2883	2922	3128	3145	3126	3287	3246	3268	3116	2926	2840	2747	2615	2526	2414	2422	2627	2633	2728	2970	3242	3367	3580	3608	3522
1536	1718	2033	2282	2451	2887	2765	2858	2849	2701	2574	2494	2471	2506	2486	2442	2632	2804	2833	2962	3030	2966	2925	2835	2851	2872	3008	3038	3096	3256	3278	3365	3097	3138	3004	2792	2752	2572	2466	2405	2364	2339	2137	2251	2448	2786	3130	3406	3465	3563
1568	1679	1876	2198	2369	2558	2619	2629	2604	2485	2313	2264	2286	2368	2315	2265	2479	2663	2695	2797	2894	2835	2873	2623	2709	2713	2734	2832	2983	3017	3170	3209	3098	2962	2749	2798	2643	2603	2497	2546	2458	2270	2078	1898	2021	2285	2454	2808	3024	3014
1579	1692	2017	2111	2374	2428	2509	2525	2512	2373	2238	2169	2136	2176	2206	2316	2416	2547	2736	2843	2859	2715	2772	2503	2408	2384	2740	2877	3017	3215	3311	3104	2971	2811	2641	2406	2376	2522	2626	2925	2874	2606	2167	1929	1759	1752	1947	2083	2121	2235
1627	1780	1932	2227	2317	2552	2561	2541	2462	2535	2421	2138	2120	2173	2179	2367	2500	2702	2960	3066	3027	2853	2733	2618	2299	2470	2695	2999	3363	3545	3520	3335	3066	2840	2546	2378	2471	2520	2902	3150	3350	3114	2445	2062	1698	1620	1607	1679	1913	2023
1577	1743	1953	2228	2303	2571	2600	2714	2775	2765	2503	2503	2351	2208	2227	2399	2574	2741	3052	3109	3062	2911	2859	2657	2559	2578	2911	3153	3432	3512	3606	3380	3206	2790	2649	2452	2541	2639	2865	3236	3256	2867	2443	1964	1763	1708	1820	1920	2239	2185
1616	1815	1937	2216	2435	2546	2653	2769	3005	2924	2889	2718	2490	2462	2353	2414	2521	2726	2919	2928	3000	2982	2838	2817	2674	2662	2822	3083	3313	3306	3335	3189	3059	2857	2699	2586	2725	2727	2850	2887	2879	2715	2258	2016	1954	2123	2298	2578	2739	2938
1806	1890	2021	2251	2389	2479	2608	2684	3012	2924	2969	2825	2725	2592	2624	2551	2500	2631	2754	2840	2858	2801	2854	2758	2678	2657	2718	2932	2981	2981	3013	2879	2827	2645	2699	2599	2622	2610	2581	2518	2506	2489	2349	2180	2409	2507	2824	3161	3129	3313
1767	2167	2247	2379	2515	2634	2690	2603	2827	2810	2771	2776	2713	2667	2675	2591	2724	2765	2825	2700	2766	2587	2744	2729	2509	2505	2668	2754	2803	2857	2721	2779	2684	2583	2576	2550	2456	2404	2488	2294	2484	2469	2553	2570	2772	3021	3188	3263	3300	3136
1882	2085	2188	2454	2573	2583	2563	2567	2692	2724	2726	2647	2504	2534	2475	2528	2568	2715	2749	2697	2627	2616	2633	2669	2531	2549	2588	2617	2657	2707	2732	2748	2684	2585	2587	2435	2411	2408	2441	2529	2477	2645	2672	2943	2806	2971	3121	2942	3017	2850
1813	1916	2146	2293	2530	2540	2508	2576	2738	2684	2714	2716	2672	2632	2464	2488	2518	2575	2699	2729	2673	2673	2593	2709	2513	2517	2515	2622	2452	2668	2576	2690	2712	2575	2502	2453	2333	2398	2461	2391	2558	2690	2800	2833	2844	2727	2725	2788	2719	2620
1817	2062	2218	2304	2349	2489	2443	2618	2692	2870	2882	2952	2845	2701	2610	2550	2551	2478	2591	2798	2616	2781	2636	2617	2549	2453	2518	2554	2560	2524	2569	2614	2541	2438	2492	2415	2430	2358	2417	2545	2573	2768	2771	2683	2575	2680	2668	2692	2607	2481
1848	1955	2062	2256	2361	2372	2420	2705	2851	2992	2930	3018	3079	2993	2801	2748	2730	2630	2779	2900	2884	2819	2793	2637	2570	2544	2620	2537	2458	2643	2570	2618	2663	2461	2459	2442	2452	2468	2482	2611	2813	2765	2828	2950	2819	2806	2693	2664	2635	2483
1780	1910	2060	2248	2290	2500	2559	2646	2873	2936	3054	2969	2944	2934	2885	2799	2887	2764	2860	2956	3066	2964	2915	2872	2709	2666	2527	2612	2563	2643	2692	2636	2692	2561	2626	2508	2535	2613	2698	2691	2828	2917	2999	2830	2930	3017	2876	2722	2779	2641
1685	1878	1912	2187	2352	2537	2579	2861	2941	3017	3039	3053	2871	2768	2734	2892	2792	2922	3018	3191	3060	3174	2999	3058	2836	2741	2629	2616	2521	2583	2564	2657	2628	2687	2455	2611	2455	2627	2793	2667	2816	2790	2926	2885	2793	2830	2826	2813	2810	2809
1607	1745	1768	2032	2137	2323	2558	2552	2962	3007	2908	2950	2892	2818	2737	2701	2817	2786	2836	2993	2946	3026	2972	2749	2750	2695	2663	2559	2522	2583	2542	2556	2361	2496	2422	2547	2508	2641	2740	2704	2787	2798	2797	2674	2761	2740	2693	2661	2724	2654
1625	1816	1798	1953	2046	2205	2174	2486	2617	2708	2809	2688	2767	2676	2665	2654	2584	2634	2549	2799	2844	2848	2672	2692	2581	2520	2402	2527	2442	2493	2388	2387	2350	2292	2322	2282	2386	2444	2644	2650	2709	2694	2757	2574	2780	2706	2684	2596	2661	2519
1647	1895	1985	2062	2095	2048	2247	2329	2366	2425	2429	2496	2419	2525	2550	2560	2543	2541	2694	2618	2704	2616	2626	2482	2466	2311	2478	2491	2374	2366	2456	2329	2230	2203	2173	2203	2215	2407	2592	2624	2702	2633	2610	2784	2747	2668	2659	2576	2563	2483
1774	1936	2169	2191	2304	2379	2352	2409	2392	2448	2415	2380	2329	2364	2390	2469	2512	2561	2607	2558	2632	2755	2629	2684	2591	2432	2521	2416	2409	2452	2349	2308	2324	2239	2328	2162	2301	2489	2491	2593	2712	2579	2636	2651	2580	2652	2534	2507	2450	2362
1625	1822	2053	2182	2377	2385	2423	2449	2572	2372	2537	2311	2314	2399	2284	2397	2473	2543	2543	2692	2702	2640	2720	2787	2635	2612	2540	2672	2620	2455	2437	2378	2288	2327	2350	2476	2461	2433	2651	2758	2532	2597	2731	2523	2589	2501	2489	2473	2468	2496
1378	1559	1727	1972	2110	2229	2190	2417	2334	2393	2377	2372	2218	2181	2308	2365	2431	2514	2631	2682	2649	2743	2744	2836	2742	2708	2768	2802	2643	2618	2435	2527	2473	2397	2526	2491	2580	2539	2639	2802	2819	2780	2675	2690	2540	2734	2588	2558	2568	2594
1182	1341	1485	1657	1796	1820	1867	1933	1900	1938	1924	1936	1955	1974	2031	2242	2300	2541	2634	2586	2638	2683	2767	2813	2831	2805	2850	2778	2707	2753	2656	2520	2610	2458	2611	2620	2578	2705	2740	2727	2869	2735	2834	2764	2682	2617	2593	2624	2658	2575
1228	1379	1413	1495	1631	1672	1582	1675	1607	1507	1611	1492	1584	1638	1770	1844	2147	2287	2369	2432	2532	2552	2648	2748	2767	2732	2733	2669	2678	2702	2733	2494	2625	2555	2421	2532	2706	2544	2712	2593	2740	2656	2591	2576	2484	2462	2353	2378	2355	2412
1455	1447	1496	1487	1532	1498	1475	1400	1355	1362	1291	1270	1293	1425	1571	1791	1894	1997	2120	2202	2156	2298	2248	2408	2469	2449	2473	2438	2455	2539	2485	2548	2448	2588	2416	2473	2538	2607	2602	2517	2591	2466	2333	2371	2241	2156	2249	2202	2147	2288
1518	1479	1451	1384	1329	1249	1264	1160	1147	1154	1150	1105	1230	1242	1343	1565	1656	1842	1843	1928	2045	2063	2168	2263	2238	2202	2334	2265	2370	2367	2340	2374	2471	2533	2477	2450	2626	2552	2620	2597	2508	2423	2473	2300	2231	2175	2109	2057	2166	2199
1439	1344	1308	1222	1160	1064	1051	1053	1029	973	1035	1045	1108	1244	1379	1543	1698	1850	1921	2014	2106	2200	2299	2237	2288	2279	2327	2359	2451	2506	2439	2475	2525	2570	2680	2726	2824	2859	2767	2733	2696	2626	2603	2380	2311	2226	2195	2282	2267	2237
1283	1236	1143	1123	1017	968	986	913	1104	1029	1092	1159	1211	1319	1460	1695	1793	1873	2116	2195	2340	2398	2455	2441	2548	2471	2474	2598	2617	2646	2676	2705	2736	2850	2957	2986	2919	2966	2913	2911	2777	2710	2676	2462	2412	2365	2296	2298	2319	2290
1193	1083	1062	1026	963	984	1105	1070	1199	1145	1289	1302	1402	1538	1640	1895	2068	2218	2362	2461	2485	2600	2608	2709	2597	2662	2718	2620	2832	2812	2832	2877	2814	2927	2925	3060	3009	2942	2991	2988	2798	2730	2604	2446	2450	2365	2309	2363	2425	2517
1168	1123	1044	1032	992	1059	1134	1195	1334	1366	1411	1427	1593	1821	1880	2064	2279	2489	2602	2598	2835	2753	2810	2685	2656	2655	2794	2842	2814	2884	2823	2867	2841	2917	2889	2921	2976	2967	2952	2910	2757	2604	2654	2577	2485	2416	2391	2320	2550	2606
1166	1134	1035	963	963	946	1012	1168	1379	1376	1433	1548	1660	1788	1915	2057	2310	2298	2447	2509	2603	2478	2576	2467	2546	2474	2440	2470	2617	2550	2623	2619	2683	2785	2710	2651	2652	2672	2633	2670	2528	2591	2453	2357	2369	2312	2411	2470	2488	2493
1194	1041	989	931	895	899	1084	1194	1290	1438	1487	1584	1657	1790	1989	2148	2273	2297	2326	2386	2354	2286	2288	2307	2239	2158	2198	2192	2397	2290	2325	2496	2484	2441	2386	2364	2392	2383	2400	2425	2402	2252	2277	2222	2149	2154	2258	2357	2389	2504
1022	887	889	848	938	1019	1153	1343	1529	1635	1819	1787	1915	1937	2164	2243	2339	2464	2511	2395	2383	2468	2348	2255	2324	2225	2298	2265	2324	2319	2400	2427	2345	2474	2435	2381	2303	2376	2389	2287	2306	2261	2131	2113	2153	2274	2183	2363	2451	2385
913	876	876	874	923	1090	1248	1465	1716	1885	2119	2108	2112	2241	2396	2436	2663	2644	2816	2652	2840	2647	2668	2678	2595	2646	2505	2567	2593	2546	2583	2643	2725	2671	2615	2490	2460	2488	2536	2508	2370	2365	2300	2236	2237	2364	2462	2667	2516	2523
943	889	827	821	986	1040	1256	1440	1718	1904	2046	2145	2279	2361	2542	2642	2690	2832	2896	2918	2948	2883	2838	2698	2892	2745	2812	2734	2861	2732	2747	2736	2770	2599	2720	2558	2564	2494	2494	2574	2449	2427	2426	2423	2430	2524	2587	2665	2751	2732
966	952	875	895	917	1054	1109	1356	1675	1857	2063	2151	2268	2312	2482	2616	2710	2742	2865	2935	2890	2949	2902	2834	2936	2812	2844	2811	2828	2895	2802	2798	2863	2754	2614	2484	2364	2504	2410	2500	2365	2387	2311	2401	2481	2483	2620	2569	2646	2702
942	875	867	883	955	1152	1240	1463	1799	2002	2115	2209	2279	2504	2490	2607	2699	2794	2836	3015	3116	3187	2999	3043	3027	2979	3001	3020	3104	3074	3023	2999	2873	2844	2697	2675	2553	2451	2526	2439	2497	2456	2423	2476	2587	2638	2833	2733	2746	2783
834	789	887	918	929	1096	1307	1561	1893	2143	2268	2506	2573	2554	2688	2819	2880	2987	3112	3124	3179	3234	3218	3118	3155	3200	3163	3178	3162	3306	3247	3102	3036	3055	2898	2826	2713	2723	2581	2595	2550	2608	2730	2804	2732	2882	2909	2931	2879	2972
812	837	847	912	892	1020	1244	1552	1791	2076	2101	2248	2312	2396	2529	2533	2692	2741	2766	2877	2843	2974	2955	2970	2857	2897	2880	2974	2948	2952	3022	2799	2712	2745	2695	2577	2569	2600	2546	2525	2467	2437	2478	2588	2646	2646	2760	2825	2837	2821
972	785	812	861	918	964	1101	1330	1405	1670	1723	1732	1785	1927	1975	2073	2109	2216	2280	2296	2267	2262	2266	2298	2242	2239	2413	2354	2446	2396	2344	2222	2234	2120	2039	1978	1969	2022	1962	1927	1910	1876	1913	1915	2127	2070	2108	2197	2257	2207
986	925	802	931	1012	1030	1089	1332	1468	1512	1494	1471	1499	1540	1576	1726	1725	1805	1899	1887	1826	1915	1825	1865	1974	1908	1996	1989	2009	2062	1973	1842	1816	1670	1625	1591	1624	1607	1604	1621	1600	1511	1629	1609	1623	1685	1706	1712	1788	1625
1205	1115	999	1022	1109	1097	1247	1417	1575	1624	1698	1616	1656	1654	1670	1712	1736	1805	1948	1898	1823	1878	1909	1947	2070	2023	1997	2006	2039	2022	1875	1871	1828	1782	1697	1618	1586	1649	1721	1683	1514	1567	1517	1529	1584	1593	1665	1668	1709	1674
1245	1250	1101	1077	1203	1291	1254	1417	1545	1583	1563	1553	1568	1681	1741	1850	1846	1883	1942	1942	1941	1887	2013	2043	2039	2133	2117	2073	1971	1961	1976	2033	1878	1938	1867	1804	1830	1851	1823	1888	1823	1725	1743	1751	1741	1758	1724	1745	1763	1636
1215	1244	1161	1002	972	1025	1029	1040	1152	1146	1131	1129	1144	1296	1350	1427	1528	1645	1700	1692	1583	1664	1607	1724	1732	1812	1887	1926	1898	1851	1777	1732	1791	1739	1668	1612	1635	1693	1614	1657	1594	1607	1641	1610	1608	1651	1659	1511	1554	1495
1087	1199	1098	975	972	1036	884	960	947	889	914	929	816	922	952	986	1085	1092	1183	1183	1181	1142	1138	1217	1243	1311	1452	1413	1447	1451	1471	1352	1422	1423	1328	1272	1139	1236	1315	1245	1241	1171	1312	1314	1310	1323	1310	1266	1203	1181
1134	1359	1299	1196	1244	1237	1135	1179	1128	1154	1001	1082	971	909	932	938	972	1010	1039	1076	994	1015	985	955	1011	1070	1123	1077	1128	1145	1140	1107	1156	1058	1081	1020	1014	1020	1006	1050	1010	986	968	939	1038	1038	998	1000	928	822
1384	1628	1673	1584	1535	1745	1718	1541	1600	1595	1367	1497	1376	1355	1431	1410	1448	1437	1448	1362	1263	1223	1125	1090	1063	1056	1080	1145	1044	1146	1001	1065	1056	1033	1041	984	950	981	1000	964	927	884	867	939	913	993	980	922	899	833
1483	1699	1801	1782	1824	1962	1821	1843	1924	1895	1862	1845	1923	1826	1912	1829	1959	1986	1819	1819	1568	1502	1446	1238	1195	1277	1235	1220	1224	1115	1130	1134	1028	1070	1056	1020	1081	1047	1034	1052	931	1010	884	977	932	1016	971	983	960	916
1202	1472	1599	1518	1551	1687	1699	1657	1816	1780	1627	1743	1829	1740	1841	1790	1924	1923	1863	1863	1747	1637	1488	1405	1331	1296	1368	1297	1291	1235	1198	1157	1098	1130	1130	1121	1073	1078	1088	1120	1014	1016	1011	950	1001	961	1059	958	1010	975
946	1158	1361	1334	1313	1567	1580	1429	1454	1537	1344	1520	1468	1511	1559	1618	1735	1718	1751	1714	1644	1605	1504	1438	1411	1409	1365	1316	1276	1218	1251	1279	1219	1231	1115	1243	1160	1168	1158	1187	1082	1111	1036	1069	1030	1042	1049	1040	1050	986
1053	1162	1293	1304	1447	1635	1632	1520	1597	1618	1594	1506	1490	1536	1726	1598	1843	1798	1829	1729	1651	1463	1622	1479	1472	1480	1473	1361	1393	1429	1281	1238	1192	1278	1224	1242	1183	1138	1238	1208	1198	1172	1113	1076	1104	1017	1011	1057	1006	1069
1263	1361	1416	1459	1713	1776	1892	1920	2029	2075	1979	1954	1877	1882	2030	2005	2076	2021	1975	1806	1765	1606	1608	1554	1508	1480	1460	1418	1308	1326	1269	1326	1173	1234	1252	1227	1202	1143	1163	1137	1175	1096	1090	1106	1071	1012	1007	1062	1030	1024
1419	1460	1558	1466	1718	1855	2071	2162	2283	2385	2221	2281	2117	2114	2105	2009	2151	2259	2164	1978	1775	1690	1627	1545	1490	1446	1404	1342	1393	1414	1338	1328	1324	1376	1260	1180	1112	1210	1091	1057	1019	1064	962	902	957	974	961	1003	1018	965
1391	1398	1256	1359	1600	1676	1742	1967	2197	2191	2127	2051	1765	1814	1815	1805	1997	1947	1950	1730	1724	1518	1548	1515	1373	1356	1318	1325	1303	1329	1383	1320	1335	1319	1280	1167	1166	1050	1034	1027	968	939	911	948	1012	983	973	985	977	1011
1202	1085	1059	1112	1322	1332	1495	1678	1782	1636	1644	1587	1457	1414	1408	1519	1632	1585	1658	1479	1526	1391	1384	1306	1292	1234	1232	1224	1279	1221	1359	1326	1284	1329	1322	1204	1119	1009	988	987	891	919	870	950	932	1008	992	1034	938	926
1076	963	896	955	1151	1127	1347	1459	1460	1351	1369	1259	1136	1250	1203	1360	1346	1411	1434	1372	1377	1294	1265	1179	1212	1180	1139	1153	1129	1275	1305	1328	1307	1179	1201	1180	1074	1040	971	951	918	849	881	841	947	1024	1041	971	976	938
1069	928	936	1012	1109	1148	1362	1493	1430	1430	1251	1281	1105	1229	1254	1310	1380	1405	1394	1322	1337	1292	1186	1244	1166	1127	1144	1132	1270	1285	1235	1242	1225	1138	1168	1121	1036	1012	1032	918	921	902	864	891	987	992	982	953	890	865
1002	899	946	1042	1169	1313	1395	1564	1439	1393	1390	1208	1220	1249	1248	1289	1397	1420	1473	1412	1369	1355	1294	1271	1131	1153	1263	1192	1160	1212	1245	1194	1219	1184	1109	1102	1133	1059	1026	1012	994	957	967	988	1000	974	906	869	881	850
982	977	997	1033	1075	1291	1484	1501	1511	1503	1397	1301	1196	1170	1181	1190	1299	1358	1415	1381	1428	1417	1356	1278	1248	1176	1124	1187	1181	1176	1252	1172	1272	1216	1133	1110	1107	1054	1044	1054	1028	1017	1009	1061	1002	1022	987	936	889	847
1052	1016	936	982	1060	1136	1311	1468	1409	1482	1341	1297	1223	1119	1197	1180	1345	1467	1382	1365	1346	1292	1377	1235	1225	1249	1216	1200	1165	1178	1193	1167	1177	1100	1110	1055	999	1064	1062	1064	1094	1022	1032	1054	1129	1121	1068	1022	940	889
1213	1188	1189	1082	1176	1295	1435	1608	1523	1567	1401	1331	1205	1229	1210	1247	1399	1419	1433	1366	1381	1318	1294	1284	1273	1182	1155	1226	1204	1192	1126	1209	1150	1141	1065	1081	1068	1109	1095	1074	964	1116	1147	1043	1075	1105	1072	1047	977	887
1392	1375	1375	1381	1524	1661	1816	1929	1886	1791	1609	1598	1345	1311	1350	1305	1491	1413	1491	1489	1380	1387	1319	1260	1199	1144	1114	1179	1184	1174	1226	1276	1165	1188	1159	1116	1145	1055	1081	1194	1141	1187	1140	1117	1114	1114	1047	996	948	897
[truncated: 920 more columns]
