# Supplementary material for: Spatial Resolution and Refractive Index Contrast of Resonant Photonic Crystal Surfaces for Biosensing
Source: IEEE Photonics J. Author manuscript; Available in PMC 2015 Sep 7. (PMC4561521; doi:10.1109/JPHOT.2015.2435699)
Supplement: fig2_data [file NIHMS64775-supplement-fig2_data.gz › Volumes/graham/MacBook_backup/PhD_folder_2015_06_02/paper_improvements/IEEE_J_Photonics/final_files/data_files/fig2/0pc_p555f85/i24.csv]

1522	1560	1630	1633	1651	1583	1622	1578	1644	1622	1739	1771	1899	1927	1827	1826	1726	1720	1666	1684	1628	1698	1657	1893	1914	1821	1795	1820	1705	1675	1715	1700	1705	1683	1738	1668	1726	1714	1691	1688	1678	1746	1886	1845	1882	1777	1779	1759	1843	1893
1615	1682	1654	1621	1566	1603	1551	1599	1665	1732	1668	1725	1725	1741	1792	1731	1710	1665	1701	1653	1705	1822	1808	1878	1815	1799	1729	1683	1745	1643	1604	1672	1729	1781	1675	1659	1625	1587	1595	1626	1641	1751	1791	1793	1749	1727	1674	1756	1790	1833
1548	1542	1540	1594	1452	1551	1535	1653	1607	1527	1612	1655	1661	1723	1759	1730	1842	1782	1701	1808	1816	1731	1857	1813	1776	1660	1648	1667	1589	1584	1618	1684	1704	1781	1699	1668	1565	1535	1631	1633	1730	1718	1751	1777	1711	1722	1644	1689	1709	1718
1598	1590	1539	1468	1455	1563	1644	1638	1571	1601	1558	1570	1597	1671	1714	1738	1859	1840	1750	1832	1814	1749	1752	1801	1662	1557	1569	1510	1606	1603	1646	1717	1779	1724	1616	1611	1546	1536	1671	1582	1667	1688	1731	1658	1669	1749	1638	1695	1621	1725
1564	1501	1464	1409	1584	1519	1539	1574	1555	1495	1509	1564	1615	1670	1793	1842	1977	1932	1828	1866	1767	1677	1718	1566	1569	1496	1489	1452	1556	1542	1722	1742	1703	1607	1585	1491	1477	1529	1588	1649	1761	1718	1740	1751	1736	1786	1665	1694	1685	1587
1516	1409	1479	1475	1538	1428	1538	1562	1587	1508	1532	1473	1682	1656	1771	1931	1908	1941	1919	1669	1731	1624	1563	1573	1478	1485	1359	1493	1506	1644	1664	1677	1612	1598	1505	1524	1503	1597	1726	1718	1721	1771	1746	1755	1707	1778	1705	1674	1632	1557
1525	1495	1524	1470	1549	1545	1592	1654	1523	1543	1578	1594	1618	1683	1828	1848	1860	1876	1774	1615	1574	1481	1637	1498	1596	1413	1499	1500	1524	1506	1583	1627	1629	1512	1582	1481	1546	1645	1679	1682	1654	1639	1684	1706	1692	1718	1699	1691	1586	1633
1591	1569	1560	1487	1632	1563	1658	1594	1513	1571	1608	1666	1672	1808	1827	1759	1757	1744	1677	1634	1492	1492	1519	1543	1503	1577	1494	1541	1521	1580	1636	1497	1507	1415	1561	1430	1586	1636	1763	1680	1609	1589	1632	1561	1772	1654	1714	1727	1687	1545
1604	1658	1658	1595	1648	1806	1687	1675	1707	1652	1680	1697	1692	1663	1761	1678	1673	1660	1590	1555	1519	1462	1587	1589	1617	1543	1596	1636	1560	1542	1634	1547	1529	1522	1485	1507	1553	1675	1637	1672	1566	1504	1561	1637	1688	1686	1642	1700	1599	1589
1716	1663	1736	1713	1780	1748	1738	1720	1706	1730	1684	1696	1671	1695	1756	1701	1599	1605	1579	1542	1512	1577	1537	1616	1670	1624	1707	1641	1563	1621	1611	1597	1442	1500	1517	1509	1579	1506	1718	1716	1606	1541	1580	1635	1730	1670	1680	1644	1635	1567
1720	1661	1754	1718	1784	1673	1735	1659	1654	1681	1597	1665	1650	1599	1672	1630	1607	1552	1567	1651	1609	1617	1596	1667	1741	1768	1737	1587	1671	1701	1649	1605	1643	1563	1587	1648	1568	1566	1649	1593	1620	1577	1583	1588	1699	1622	1681	1651	1634	1730
1637	1665	1671	1723	1732	1659	1705	1620	1716	1613	1574	1557	1529	1681	1520	1712	1558	1628	1623	1701	1642	1642	1694	1687	1751	1814	1776	1632	1692	1638	1512	1636	1663	1701	1570	1582	1551	1538	1581	1614	1674	1588	1671	1595	1642	1647	1645	1615	1766	1661
1610	1602	1655	1693	1637	1721	1625	1699	1542	1676	1554	1552	1509	1580	1634	1621	1679	1671	1698	1786	1682	1720	1652	1734	1774	1793	1756	1664	1643	1640	1638	1774	1632	1690	1554	1634	1555	1505	1584	1599	1553	1556	1623	1549	1537	1631	1618	1717	1736	1709
1432	1517	1569	1574	1573	1669	1598	1664	1583	1591	1533	1518	1502	1588	1656	1727	1671	1725	1800	1721	1827	1643	1663	1740	1661	1766	1552	1678	1625	1628	1658	1715	1734	1706	1708	1522	1575	1554	1534	1558	1526	1616	1568	1533	1507	1593	1653	1734	1712	1786
1473	1496	1490	1501	1543	1559	1566	1542	1585	1484	1588	1604	1525	1614	1634	1768	1712	1757	1793	1747	1645	1605	1722	1661	1643	1628	1612	1665	1664	1618	1702	1755	1661	1664	1577	1583	1603	1537	1665	1589	1656	1612	1482	1506	1581	1592	1571	1726	1710	1694
1489	1500	1414	1482	1573	1496	1505	1532	1461	1530	1587	1496	1621	1665	1664	1739	1811	1783	1778	1677	1716	1622	1570	1599	1580	1657	1646	1593	1586	1615	1664	1651	1744	1683	1521	1616	1607	1591	1639	1602	1667	1633	1572	1559	1555	1639	1552	1640	1652	1693
1521	1420	1531	1494	1417	1518	1427	1452	1498	1532	1635	1573	1603	1606	1661	1744	1739	1777	1676	1596	1610	1542	1542	1648	1651	1636	1634	1543	1640	1669	1661	1625	1650	1663	1672	1643	1630	1713	1706	1649	1659	1510	1596	1579	1614	1671	1634	1530	1603	1565
1599	1558	1501	1523	1640	1534	1537	1564	1460	1602	1580	1546	1525	1659	1710	1750	1599	1650	1609	1575	1522	1499	1538	1577	1663	1650	1655	1658	1598	1580	1665	1609	1647	1701	1683	1614	1616	1737	1654	1672	1632	1617	1628	1600	1565	1614	1651	1560	1628	1664
1605	1668	1636	1592	1685	1676	1550	1536	1569	1524	1475	1571	1540	1659	1623	1755	1655	1648	1628	1593	1556	1582	1702	1658	1676	1653	1653	1632	1579	1585	1635	1592	1593	1770	1767	1790	1779	1679	1662	1605	1728	1679	1678	1699	1632	1655	1546	1605	1670	1783
1673	1609	1598	1600	1663	1669	1587	1635	1599	1511	1523	1517	1556	1624	1641	1655	1751	1676	1654	1605	1722	1760	1758	1789	1711	1736	1647	1658	1636	1625	1620	1648	1659	1737	1730	1759	1754	1684	1642	1684	1627	1782	1770	1774	1666	1675	1636	1668	1719	1789
1517	1608	1655	1655	1605	1630	1590	1544	1520	1478	1494	1535	1522	1604	1613	1663	1671	1727	1746	1747	1811	1789	1915	1784	1768	1765	1703	1674	1572	1686	1717	1689	1712	1738	1700	1718	1714	1656	1604	1652	1611	1698	1768	1763	1690	1542	1609	1643	1693	1767
1543	1469	1578	1557	1625	1590	1553	1591	1549	1512	1514	1492	1522	1618	1718	1699	1840	1784	1882	1891	1932	1866	1838	1799	1739	1650	1709	1700	1741	1752	1733	1752	1669	1778	1713	1715	1697	1654	1591	1674	1686	1698	1660	1726	1666	1642	1630	1759	1804	1717
1545	1514	1511	1569	1535	1468	1618	1572	1627	1613	1525	1550	1651	1689	1740	1858	1766	1913	1877	1823	1885	1882	1756	1729	1697	1665	1626	1660	1664	1761	1791	1684	1690	1595	1613	1740	1697	1763	1637	1674	1654	1735	1726	1657	1617	1644	1787	1714	1740	1773
1434	1467	1559	1500	1522	1562	1562	1619	1625	1620	1636	1626	1706	1745	1922	1860	1933	1778	1794	1828	1830	1832	1736	1754	1728	1697	1734	1805	1737	1765	1762	1663	1639	1735	1640	1661	1800	1709	1632	1766	1705	1671	1649	1579	1739	1776	1813	1755	1715	1789
1488	1511	1551	1492	1477	1597	1583	1705	1679	1660	1646	1660	1677	1717	1781	1735	1822	1799	1727	1794	1778	1733	1764	1786	1638	1740	1708	1749	1738	1759	1739	1758	1611	1588	1666	1682	1782	1807	1741	1686	1680	1579	1636	1726	1823	1844	1808	1723	1651	1701
1506	1576	1613	1593	1620	1592	1576	1641	1729	1719	1682	1660	1663	1694	1604	1748	1612	1697	1679	1718	1690	1773	1768	1716	1736	1745	1715	1695	1647	1673	1667	1590	1647	1575	1677	1763	1764	1772	1791	1726	1729	1709	1814	1835	1808	1753	1836	1731	1669	1743
1483	1562	1576	1591	1618	1512	1608	1643	1675	1627	1706	1640	1619	1671	1594	1611	1532	1655	1688	1644	1799	1699	1798	1708	1675	1813	1690	1602	1607	1643	1541	1576	1627	1617	1727	1760	1804	1758	1700	1727	1801	1779	1931	1825	1882	1745	1736	1779	1802	1777
1549	1518	1586	1605	1557	1552	1562	1599	1650	1632	1601	1605	1608	1532	1566	1625	1704	1691	1698	1667	1701	1770	1850	1738	1790	1680	1728	1635	1694	1629	1744	1578	1628	1614	1708	1669	1777	1691	1684	1796	1775	1782	1883	1829	1855	1715	1736	1812	1814	1851
1561	1614	1589	1558	1582	1525	1532	1616	1609	1683	1563	1669	1552	1580	1714	1702	1765	1772	1751	1724	1686	1745	1773	1737	1780	1815	1746	1584	1663	1663	1683	1649	1636	1616	1610	1699	1591	1708	1688	1679	1779	1720	1790	1756	1770	1691	1780	1851	1879	1852
1552	1521	1539	1521	1515	1574	1529	1550	1604	1626	1745	1730	1616	1758	1707	1751	1737	1766	1759	1679	1723	1789	1768	1780	1741	1815	1726	1687	1778	1667	1733	1761	1610	1626	1556	1614	1580	1666	1709	1711	1751	1729	1721	1783	1775	1830	1869	1818	1833	1859
1541	1558	1532	1500	1527	1408	1524	1592	1533	1660	1760	1715	1741	1705	1726	1670	1802	1778	1792	1678	1675	1748	1710	1849	1795	1698	1665	1636	1684	1625	1654	1602	1582	1604	1552	1646	1714	1578	1568	1716	1687	1663	1723	1755	1707	1855	1916	1769	1711	1813
1598	1596	1597	1510	1470	1427	1548	1609	1600	1701	1717	1667	1649	1689	1694	1698	1687	1698	1681	1686	1788	1769	1856	1869	1932	1763	1807	1666	1581	1540	1606	1585	1512	1532	1607	1607	1588	1568	1604	1593	1662	1633	1711	1806	1800	1818	1800	1715	1645	1719
1499	1559	1578	1589	1501	1502	1505	1499	1559	1699	1736	1704	1595	1621	1592	1669	1664	1648	1643	1748	1817	1829	1815	1935	1822	1875	1706	1680	1672	1604	1624	1543	1593	1605	1609	1671	1566	1633	1533	1588	1576	1707	1755	1773	1828	1793	1591	1705	1603	1609
1551	1443	1527	1479	1476	1458	1427	1531	1546	1618	1629	1614	1637	1612	1670	1615	1656	1679	1755	1829	1878	1795	1840	1963	1932	1817	1738	1684	1655	1558	1569	1671	1743	1718	1641	1630	1567	1548	1586	1568	1623	1722	1699	1723	1658	1643	1581	1676	1735	1722
1439	1564	1535	1534	1443	1441	1455	1465	1581	1517	1569	1580	1711	1649	1797	1734	1804	1812	1790	1892	1858	1916	1974	1756	1794	1790	1748	1644	1654	1548	1717	1696	1689	1734	1587	1498	1507	1644	1706	1625	1711	1728	1677	1757	1590	1684	1654	1725	1726	1698
1569	1587	1563	1466	1572	1479	1508	1460	1466	1652	1652	1693	1680	1690	1828	1800	1841	1764	1876	1772	1802	1756	1756	1677	1702	1677	1661	1739	1670	1631	1716	1710	1651	1701	1555	1556	1616	1699	1742	1718	1663	1764	1651	1697	1738	1703	1797	1808	1633	1568
1609	1660	1671	1667	1601	1568	1601	1596	1579	1554	1646	1684	1758	1704	1731	1726	1824	1762	1774	1747	1662	1578	1721	1578	1595	1649	1745	1711	1640	1697	1702	1725	1618	1759	1584	1637	1658	1848	1754	1779	1669	1733	1739	1838	1846	1914	1795	1753	1641	1589
1702	1793	1761	1730	1736	1718	1622	1645	1586	1650	1656	1565	1579	1546	1630	1648	1716	1718	1670	1633	1654	1710	1651	1726	1638	1721	1806	1758	1698	1712	1806	1733	1724	1790	1676	1752	1824	1863	1819	1733	1734	1689	1777	1834	1850	1857	1692	1606	1571	1667
1768	1853	1830	1764	1790	1713	1691	1670	1650	1666	1626	1668	1532	1608	1619	1691	1622	1771	1776	1729	1760	1732	1834	1801	1744	1672	1676	1699	1723	1749	1780	1815	1734	1829	1832	1841	1752	1731	1796	1790	1815	1760	1843	1778	1759	1785	1741	1690	1666	1717
1903	1821	1790	1779	1769	1645	1651	1718	1696	1641	1602	1629	1597	1663	1654	1747	1675	1770	1772	1790	1872	1867	1850	1761	1674	1728	1593	1682	1784	1714	1767	1866	1840	1880	1835	1834	1754	1796	1815	1794	1846	1716	1774	1886	1738	1674	1693	1696	1745	1740
1910	1870	1905	1843	1739	1629	1649	1739	1733	1681	1759	1608	1631	1602	1716	1750	1719	1825	1764	1817	1832	1851	1817	1676	1700	1693	1797	1713	1786	1887	1880	1887	1895	1859	1847	1876	1869	1783	1822	1865	1857	1746	1693	1742	1722	1785	1793	1805	1806	1779
1853	1903	1867	1848	1767	1695	1638	1736	1760	1751	1638	1736	1721	1722	1679	1755	1706	1684	1806	1830	1831	1779	1767	1845	1780	1923	1805	2021	1880	1914	1866	1904	2027	1765	1836	1793	1772	1888	1924	1899	1914	1756	1828	1718	1771	1710	1813	1852	1816	1719
1928	1877	1842	1787	1729	1693	1703	1709	1672	1768	1626	1726	1645	1660	1718	1762	1741	1689	1735	1744	1810	1811	1836	1749	1821	1898	1913	1895	1840	1775	1878	1773	1822	1845	1797	1918	1867	1868	1851	1835	1793	1692	1781	1703	1709	1778	1712	1712	1711	1725
1842	1961	1861	1766	1645	1633	1670	1665	1697	1646	1662	1645	1637	1677	1779	1772	1752	1755	1906	1750	1848	1857	1894	1904	1977	1950	1829	1863	1796	1721	1876	1738	1777	1810	1829	1910	1913	1828	1700	1767	1689	1875	1775	1806	1761	1785	1772	1697	1717	1765
1892	1870	1766	1753	1694	1701	1678	1676	1631	1633	1740	1650	1580	1632	1657	1725	1762	1838	1854	1884	1812	1893	1882	1967	1951	1905	1914	1777	1870	1804	1783	1828	1830	1881	1797	1769	1771	1747	1756	1746	1813	1803	1852	1914	1821	1744	1715	1739	1763	1838
1885	1850	1846	1775	1742	1709	1747	1681	1811	1653	1683	1641	1715	1594	1629	1750	1748	1818	1844	1832	1875	1877	1866	1983	1874	1955	1877	1870	1821	1928	1824	1880	1885	1791	1805	1663	1711	1679	1689	1760	1776	1838	1794	1814	1725	1692	1839	1831	1861	1805
1859	1963	1780	1759	1755	1811	1689	1799	1798	1721	1786	1744	1751	1627	1665	1701	1750	1771	1854	1876	1876	1862	1975	1901	1887	1898	1835	1837	1885	1793	1870	1866	1801	1834	1741	1783	1695	1716	1751	1750	1776	1657	1753	1716	1743	1768	1823	1814	1848	1652
1916	1868	1790	1789	1803	1796	1791	1855	1649	1784	1706	1675	1727	1740	1751	1649	1756	1799	1804	1763	1760	1859	1882	1885	1884	1844	1773	1786	1755	1780	1728	1749	1748	1732	1800	1798	1789	1733	1703	1664	1653	1645	1606	1644	1808	1849	1797	1743	1735	1647
1910	1915	1878	1798	1775	1763	1789	1795	1689	1716	1715	1687	1823	1651	1686	1615	1700	1741	1760	1821	1822	1898	1934	1932	1902	1850	1831	1696	1646	1654	1702	1756	1739	1819	1849	1776	1730	1619	1613	1611	1626	1687	1691	1752	1771	1761	1744	1744	1807	1714
1935	1823	1825	1777	1793	1799	1795	1746	1672	1642	1632	1716	1795	1757	1677	1696	1734	1745	1844	1955	1917	1787	1851	1819	1915	1795	1758	1637	1639	1660	1587	1757	1815	1764	1843	1747	1667	1577	1654	1749	1690	1825	1688	1751	1692	1680	1608	1763	1795	1939
1836	1895	1754	1822	1896	1847	1801	1812	1721	1735	1699	1848	1815	1772	1847	1830	1870	1747	1847	1998	1785	1823	1772	1795	1807	1796	1689	1645	1679	1777	1820	1711	1768	1716	1761	1661	1651	1760	1671	1759	1744	1816	1701	1622	1665	1828	1756	1785	1886	1821
1842	1990	1846	1778	1815	1808	1851	1866	1855	1827	1803	1889	1963	1872	1868	1855	1790	1735	1771	1774	1690	1740	1771	1809	1701	1711	1796	1735	1727	1811	1727	1690	1739	1635	1658	1690	1754	1610	1762	1661	1658	1615	1692	1673	1784	1871	1869	1829	1813	1800
1918	1860	1832	1700	1833	1880	1762	1789	1814	1817	1716	1890	1812	1872	1796	1799	1808	1783	1737	1793	1800	1806	1759	1777	1793	1723	1772	1729	1693	1715	1709	1704	1787	1779	1789	1829	1752	1685	1605	1655	1669	1641	1753	1816	1889	1828	1760	1771	1825	1826
1867	1815	1780	1763	1724	1750	1741	1776	1715	1739	1780	1834	1725	1731	1756	1696	1785	1848	1852	1857	1862	1881	1839	1759	1692	1716	1649	1623	1582	1658	1690	1729	1877	1842	1854	1835	1800	1627	1585	1609	1656	1781	1837	1880	1896	1811	1694	1746	1769	1899
1823	1782	1803	1763	1793	1747	1740	1780	1724	1770	1677	1768	1771	1733	1812	1836	1782	1989	1879	1862	1902	1801	1812	1732	1667	1690	1611	1615	1598	1656	1753	1809	1826	1884	1914	1830	1671	1711	1621	1765	1767	1818	1890	1786	1815	1799	1857	1913	1912	1923
1931	1953	1863	1808	1746	1782	1781	1817	1809	1787	1710	1771	1799	1847	1906	1782	1804	1809	1799	1781	1788	1810	1743	1749	1709	1758	1769	1729	1750	1783	1721	1689	1742	1862	1841	1793	1721	1775	1818	1841	1781	1751	1740	1820	1851	1887	1846	1900	1860	1858
2016	1946	1875	1890	1738	1890	1809	1828	1768	1798	1713	1686	1811	1819	1896	1884	1790	1801	1821	1718	1686	1724	1744	1753	1883	1814	1898	1795	1780	1677	1624	1711	1706	1786	1832	1859	1822	1795	1768	1738	1717	1835	1801	1893	1894	1833	1931	1798	1818	1791
1814	1811	1705	1672	1741	1669	1766	1757	1719	1764	1769	1688	1735	1734	1888	1825	1869	1739	1811	1708	1778	1788	1863	1863	1888	1879	1873	1774	1749	1643	1645	1779	1738	1874	1857	1826	1775	1759	1835	1803	1761	1871	1951	1980	1896	1890	1892	1836	1843	1871
1880	1780	1674	1625	1646	1684	1717	1664	1761	1763	1646	1742	1692	1797	1864	1901	1877	1831	1840	1892	1864	1922	1875	1883	1842	1839	1815	1745	1867	1723	1788	1897	1878	1811	1868	1808	1825	1756	1831	1792	1848	1921	1886	1963	1887	1852	1871	1960	1901	1917
1833	1809	1705	1650	1698	1620	1797	1751	1780	1766	1733	1727	1745	1810	1862	1916	1900	1900	1954	1821	1884	1877	1906	1831	1819	1875	1892	1863	1864	1840	1928	1858	1845	1932	1859	1800	1812	1842	1843	1802	1919	1931	1898	1960	1889	1903	2028	1932	1906	1829
1768	1699	1694	1542	1551	1552	1681	1764	1740	1720	1662	1685	1710	1759	1866	1820	1905	1794	1901	2008	1780	1848	1880	1858	1855	1905	1924	1931	1905	1815	1869	1831	1940	1959	1991	1951	1885	1925	1856	1867	1827	1879	1947	1865	2017	1939	1932	1908	1845	1753
1632	1548	1472	1283	1440	1420	1507	1473	1546	1555	1516	1567	1677	1679	1759	1712	1813	1840	1850	1835	1975	1816	1920	1904	1822	1868	1919	1944	1878	1999	2082	1961	1967	2038	1945	1916	1984	1899	1876	1895	1843	1902	2030	2008	2031	1956	1854	1895	1802	1783
1451	1399	1222	1246	1280	1314	1379	1349	1395	1484	1544	1505	1571	1650	1822	1729	1828	1884	1784	1770	1819	1854	1811	1835	1866	1825	1879	1875	1982	2007	1924	2061	2096	2132	1993	1951	1899	1862	1881	1823	1920	1936	1893	1951	1943	1847	1888	1934	1816	1811
1328	1223	1250	1194	1259	1242	1311	1317	1405	1508	1477	1508	1628	1626	1714	1726	1858	1820	1803	1817	1819	1742	1782	1805	1957	1820	1943	1975	2060	1953	2095	2081	1998	2019	1896	1994	1928	1844	1869	1914	1881	1948	1914	1882	1965	1889	1956	2021	1862	1824
1274	1269	1292	1289	1309	1323	1384	1450	1414	1498	1552	1626	1607	1681	1654	1830	1766	1769	1737	1859	1732	1759	1747	1961	1866	1971	1909	2028	2027	2083	2019	2106	1953	2000	2025	2010	1931	1878	1914	1892	1945	1837	1911	1898	1971	1997	2025	2021	1767	1802
1313	1321	1304	1351	1328	1360	1349	1423	1440	1508	1532	1557	1695	1695	1776	1880	1846	1858	1801	1783	1764	1727	1825	1816	1850	1971	1963	1909	2013	2041	1983	1975	2013	2032	2112	1986	1990	1933	1913	1909	1923	1878	1916	1941	1930	1988	2055	1824	1864	1820
1348	1267	1339	1359	1451	1408	1495	1416	1513	1602	1504	1651	1651	1775	1872	1833	1940	1964	1848	1785	1866	1737	1815	1872	1890	1921	1938	1927	1957	1988	2048	2076	2140	2098	2058	2020	1931	1890	1853	1935	1988	2033	2048	1953	1924	1925	1825	1839	1900	1842
1357	1324	1335	1352	1353	1363	1355	1484	1536	1532	1539	1608	1669	1771	1759	1883	1873	1956	1864	1837	1717	1785	1770	1906	1845	1836	1975	2032	1989	2080	2100	2090	2103	2061	1977	1899	1969	1872	1966	1964	2012	2047	1912	2019	1909	2042	2006	1904	1907	1914
1276	1249	1312	1303	1314	1388	1411	1413	1520	1477	1568	1523	1698	1724	1730	1747	1792	1822	1751	1845	1788	1800	1816	1925	1907	1959	1968	1985	2056	1890	2055	2053	1975	2054	1957	1947	1942	1970	1958	1952	1970	2005	2000	1901	1919	2026	1956	2049	1943	1927
1177	1225	1257	1269	1256	1350	1382	1491	1502	1485	1560	1571	1656	1671	1695	1787	1758	1821	1790	1839	1763	1816	1955	1948	2016	1899	1987	1975	1943	2001	1916	2054	2038	2046	2051	2031	1956	1958	1984	1992	2015	1979	2088	1958	2014	2093	2153	2030	1971	2034
1189	1136	1179	1224	1315	1328	1467	1432	1500	1453	1535	1502	1617	1668	1711	1801	1840	1863	1859	1816	1868	1845	1886	1866	1999	1911	1873	2015	1900	2016	1945	2076	2081	2058	2061	1991	1979	1868	1981	2057	2043	2021	2107	2049	2034	2173	2020	2119	2112	2072
1206	1151	1192	1243	1225	1340	1407	1480	1437	1448	1541	1589	1593	1694	1701	1805	1850	1756	1909	1873	1758	1869	1924	1825	2054	2014	2031	2023	1991	1941	2014	2055	2082	2107	2080	2073	1882	1895	1986	2059	2021	2107	2035	2044	2040	2160	2100	2077	2075	2065
1203	1114	1197	1260	1392	1379	1471	1376	1392	1392	1587	1620	1643	1684	1801	1767	1846	1883	1849	1773	1764	1831	1831	1861	1987	1936	1921	1980	1966	2005	2067	2156	2081	1968	2090	2038	1971	1917	1930	2020	1988	1968	1974	2066	2082	2137	2103	2134	2015	2016
1181	1247	1178	1332	1346	1413	1431	1456	1485	1513	1500	1677	1672	1784	1796	1840	1778	1779	1815	1798	1786	1785	1854	1887	1925	1891	1912	1922	1888	2018	2057	2127	2172	2143	2116	2025	2044	1964	2035	2024	1978	2099	2005	2071	1979	2098	2062	2047	1998	2058
1195	1173	1267	1355	1349	1386	1517	1505	1536	1511	1569	1583	1651	1662	1736	1777	1823	1827	1809	1824	1731	1880	1859	1890	1842	1911	1947	1962	1957	1982	2059	2061	2214	2095	2111	1951	1913	1933	1973	1999	1983	2020	1981	2117	2034	2016	2029	2217	2201	2130
1201	1219	1215	1320	1460	1502	1462	1489	1576	1513	1591	1681	1752	1681	1748	1845	1875	1867	1797	1875	1772	1811	1786	1868	1909	1852	1890	1968	1969	2104	2000	2098	2058	1995	2049	1990	1954	2008	1977	1970	1939	1979	1941	1920	1927	1968	2119	2163	2121	2102
1224	1274	1343	1378	1460	1400	1495	1519	1530	1463	1545	1614	1650	1643	1807	1753	1839	1864	1805	1871	1848	1873	1795	1841	1816	1889	1900	1973	1980	1945	1854	2039	2061	1989	1917	1975	2000	1939	1919	1957	1889	1947	1861	1955	1869	1956	2042	2012	2008	2014
1327	1368	1323	1440	1449	1446	1556	1481	1503	1541	1727	1609	1757	1790	1891	1801	1725	1873	1854	1857	1873	1749	1836	1821	1750	1838	1904	1800	1978	1920	1949	1884	1895	1940	1914	1950	2000	1933	1907	1829	1838	1747	1878	1860	1921	1874	1946	1929	1944	1969
1345	1303	1409	1380	1447	1525	1569	1532	1564	1574	1679	1726	1675	1753	1829	1838	1762	1880	1852	1804	1806	1777	1852	1740	1741	1772	1854	1807	1892	1919	1977	1992	1922	1788	1897	1964	1913	1864	1851	1808	1734	1818	1753	1808	1803	1926	1892	1909	1946	2035
1311	1321	1385	1448	1476	1534	1590	1586	1607	1588	1684	1742	1791	1804	1867	1691	1867	1830	1822	1859	1827	1792	1734	1773	1821	1852	1803	1842	1927	1960	1908	1924	1908	1866	1817	1942	1948	1819	1790	1785	1723	1694	1777	1770	1892	1815	1841	1903	1881	1858
1312	1342	1402	1388	1506	1467	1604	1615	1614	1759	1786	1851	1819	1848	1885	1755	1800	1789	1929	1882	1792	1825	1785	1769	1821	1850	1817	1904	1837	1964	1934	1864	1848	1826	1814	1899	1939	1807	1783	1765	1717	1741	1814	1851	1858	1697	1790	1808	1908	1884
1382	1374	1367	1472	1520	1546	1634	1646	1702	1689	1894	1908	1892	1788	1877	1802	1790	1838	1841	1867	1792	1756	1799	1844	1797	1844	1906	1865	1885	1851	1760	1767	1754	1839	1778	1742	1727	1688	1716	1763	1721	1746	1700	1816	1785	1813	1783	1815	1770	1856
1389	1436	1473	1494	1538	1509	1596	1621	1750	1791	1848	1942	1872	1846	1948	1855	1845	1810	1889	1812	1813	1821	1752	1807	1764	1679	1844	1818	1794	1815	1886	1820	1770	1661	1733	1684	1679	1656	1708	1683	1586	1723	1769	1797	1766	1810	1702	1843	1761	1864
1418	1467	1460	1480	1496	1482	1631	1680	1650	1792	1884	1893	1923	1916	1908	1758	1844	1847	1816	1865	1887	1830	1773	1688	1656	1770	1752	1854	1834	1831	1843	1764	1912	1685	1714	1683	1700	1677	1649	1695	1577	1671	1728	1784	1829	1857	1827	1818	1762	1836
1479	1533	1513	1544	1562	1567	1604	1692	1695	1783	1879	1820	1882	1928	1807	1816	1838	1838	1798	1862	1842	1837	1796	1783	1805	1766	1677	1843	1832	1844	1795	1870	1893	1772	1670	1639	1680	1656	1596	1551	1530	1589	1739	1760	1787	1747	1796	1742	1865	1874
1450	1507	1590	1459	1521	1575	1657	1676	1678	1802	1816	1889	1907	1897	1814	1839	1925	1849	1838	1870	1849	1716	1732	1728	1689	1664	1718	1657	1681	1676	1698	1776	1827	1730	1709	1665	1711	1653	1605	1587	1561	1537	1654	1716	1757	1729	1782	1800	1722	1764
1570	1532	1673	1528	1550	1572	1779	1663	1808	1825	1821	1880	1921	1909	1861	1869	1920	1829	1782	1887	1803	1771	1746	1659	1575	1599	1654	1644	1625	1658	1643	1755	1815	1765	1696	1679	1737	1713	1570	1602	1587	1610	1573	1716	1707	1599	1656	1714	1743	1706
1612	1671	1563	1615	1571	1645	1716	1756	1893	1791	1866	1947	1926	1848	1784	1800	1776	1781	1778	1672	1804	1712	1690	1641	1623	1577	1608	1579	1724	1656	1625	1821	1732	1667	1739	1627	1623	1650	1610	1538	1585	1516	1664	1658	1731	1623	1674	1653	1702	1662
1634	1731	1748	1619	1661	1684	1721	1834	1859	1881	1826	1902	1827	1772	1777	1708	1646	1657	1616	1646	1704	1677	1677	1660	1644	1624	1579	1604	1583	1566	1658	1614	1697	1661	1696	1562	1596	1636	1694	1629	1605	1571	1617	1715	1685	1661	1667	1633	1713	1611
1673	1724	1660	1625	1583	1635	1854	1856	1893	1891	1941	1829	1762	1777	1733	1640	1582	1631	1617	1684	1581	1700	1618	1579	1589	1505	1565	1572	1585	1582	1531	1653	1603	1593	1518	1536	1486	1526	1572	1489	1620	1711	1606	1647	1639	1726	1636	1663	1548	1605
1760	1676	1633	1603	1607	1667	1730	1856	1918	1928	1853	1832	1770	1777	1693	1696	1648	1584	1659	1637	1579	1545	1565	1605	1481	1573	1596	1574	1605	1556	1568	1602	1545	1530	1498	1455	1463	1533	1491	1563	1562	1606	1624	1571	1520	1557	1567	1585	1513	1529
1747	1727	1581	1692	1607	1733	1694	1814	1877	1878	1861	1809	1735	1722	1717	1679	1640	1602	1677	1650	1554	1528	1506	1503	1436	1534	1511	1565	1591	1583	1555	1673	1557	1514	1509	1517	1484	1526	1504	1577	1521	1521	1493	1597	1543	1612	1562	1469	1569	1547
1731	1739	1739	1661	1648	1715	1816	1969	1865	1854	1729	1728	1869	1742	1674	1687	1584	1642	1536	1590	1573	1534	1487	1465	1595	1557	1476	1577	1548	1531	1576	1645	1598	1623	1533	1507	1603	1508	1542	1581	1562	1527	1530	1498	1577	1522	1567	1556	1480	1450
1664	1794	1731	1741	1766	1836	1832	1912	1865	1946	1689	1819	1756	1759	1673	1696	1626	1593	1600	1574	1560	1537	1512	1541	1590	1538	1530	1610	1574	1555	1526	1641	1748	1656	1608	1548	1601	1609	1549	1551	1598	1546	1572	1554	1563	1546	1560	1514	1526	1462
1685	1756	1799	1794	1808	1772	1812	1951	1880	1839	1776	1822	1790	1691	1725	1677	1686	1706	1599	1603	1610	1491	1561	1587	1524	1586	1598	1616	1448	1473	1607	1698	1715	1700	1643	1593	1697	1608	1653	1675	1611	1528	1514	1487	1530	1671	1577	1550	1477	1491
1620	1797	1762	1778	1770	1728	1843	1826	1869	1811	1753	1796	1766	1741	1745	1686	1660	1603	1644	1480	1515	1475	1591	1538	1577	1649	1621	1523	1533	1609	1600	1694	1707	1655	1676	1719	1741	1817	1764	1688	1685	1504	1551	1570	1578	1658	1630	1563	1528	1499
1791	1786	1738	1802	1790	1810	1760	1803	1793	1791	1816	1680	1705	1729	1706	1650	1698	1649	1547	1547	1455	1503	1541	1535	1590	1629	1542	1580	1507	1600	1685	1708	1762	1822	1808	1780	1810	1737	1732	1785	1719	1638	1640	1666	1695	1676	1607	1639	1557	1544
1661	1771	1705	1809	1746	1751	1797	1743	1737	1787	1678	1698	1668	1702	1694	1685	1630	1639	1540	1504	1428	1428	1529	1586	1571	1572	1522	1585	1595	1700	1814	1801	1763	1743	1855	1852	1750	1826	1761	1803	1687	1683	1765	1711	1785	1753	1726	1724	1765	1602
1606	1571	1722	1783	1645	1733	1797	1812	1718	1643	1726	1722	1646	1624	1698	1706	1631	1657	1497	1512	1419	1423	1474	1564	1638	1629	1609	1644	1675	1639	1744	1754	1815	1806	1874	1832	1785	1803	1798	1822	1772	1799	1768	1720	1732	1776	1762	1756	1749	1685
1747	1632	1749	1722	1735	1779	1725	1723	1713	1698	1689	1665	1822	1630	1643	1628	1641	1552	1525	1489	1458	1490	1601	1617	1611	1705	1591	1678	1655	1662	1677	1755	1811	1869	1808	1903	1906	1831	1899	1865	1866	1853	1783	1744	1655	1701	1669	1652	1714	1674
1715	1708	1795	1652	1730	1789	1778	1809	1741	1668	1719	1599	1733	1707	1648	1641	1667	1448	1463	1418	1495	1518	1532	1573	1574	1552	1589	1635	1693	1646	1693	1763	1828	1911	1856	1830	1925	1901	1903	1823	1863	1839	1819	1760	1695	1774	1703	1809	1743	1716
1797	1772	1761	1779	1807	1852	1805	1719	1625	1633	1620	1613	1637	1659	1597	1623	1559	1547	1463	1454	1435	1477	1564	1520	1510	1543	1613	1752	1638	1717	1677	1836	1855	1941	1848	1773	1818	1843	1904	1831	1864	1890	1781	1828	1790	1757	1734	1807	1781	1814
1827	1835	1794	1791	1752	1859	1775	1686	1606	1684	1632	1628	1599	1626	1599	1635	1578	1542	1416	1422	1412	1496	1472	1520	1590	1574	1642	1662	1679	1761	1862	1826	1837	1893	1927	1847	1864	1841	1797	1732	1892	1875	1832	1834	1884	1854	1780	1763	1789	1751
1774	1898	1804	1770	1765	1825	1846	1755	1745	1631	1601	1577	1597	1647	1609	1581	1531	1485	1402	1470	1486	1513	1524	1632	1673	1665	1664	1682	1797	1777	1820	1906	1805	1855	1899	1887	1819	1826	1839	1848	1869	1861	1797	1929	1814	1884	1821	1747	1682	1761
1753	1873	1738	1768	1824	1881	1873	1751	1722	1767	1643	1635	1665	1702	1521	1503	1434	1432	1372	1484	1491	1538	1591	1611	1653	1627	1633	1775	1777	1824	1781	1780	1861	1867	1884	1837	1882	1917	1852	1871	1758	1873	1949	1872	1920	1896	1848	1834	1758	1650
1792	1724	1711	1864	1797	1855	1921	1875	1755	1727	1611	1704	1565	1557	1524	1497	1428	1480	1423	1483	1561	1564	1584	1583	1628	1628	1755	1772	1801	1769	1761	1818	1870	1925	1871	1895	1923	1947	1802	1933	1840	1853	1930	1805	1948	1839	1780	1771	1813	1720
1707	1738	1665	1722	1767	1714	1788	1718	1752	1697	1639	1639	1603	1570	1485	1502	1432	1441	1541	1505	1551	1586	1510	1544	1602	1658	1677	1683	1736	1688	1729	1779	1817	1845	1921	1842	1912	1812	1847	1766	1798	1802	1931	1941	1887	1940	1742	1751	1798	1681
1681	1726	1676	1632	1733	1749	1747	1780	1746	1671	1681	1737	1661	1558	1569	1492	1439	1506	1581	1467	1486	1524	1551	1527	1680	1655	1699	1728	1771	1772	1801	1795	1870	1845	1898	1924	1949	1933	1821	1885	1866	1965	1913	1940	1921	1774	1888	1794	1798	1720
1731	1749	1762	1677	1785	1731	1843	1731	1728	1768	1733	1685	1636	1558	1500	1508	1544	1563	1558	1583	1585	1511	1654	1579	1715	1706	1652	1780	1760	1828	1801	1722	1765	1789	1884	1941	1924	1912	1807	1805	1803	1911	1891	1957	1820	1817	1745	1740	1676	1748
1721	1766	1782	1703	1752	1762	1799	1679	1780	1702	1624	1617	1690	1532	1518	1567	1469	1625	1582	1626	1580	1604	1614	1715	1737	1720	1760	1816	1762	1752	1766	1741	1776	1797	1841	1853	1918	1904	1839	1874	1907	1871	1882	1831	1869	1787	1821	1695	1737	1746
1758	1680	1748	1758	1700	1776	1796	1797	1744	1763	1610	1617	1501	1531	1507	1435	1595	1557	1562	1560	1531	1554	1681	1536	1658	1754	1728	1772	1647	1682	1743	1785	1797	1917	1798	1882	1772	1889	1889	1823	1853	1859	1853	1988	1854	1866	1862	1868	1819	1731
1687	1769	1682	1763	1756	1746	1840	1770	1787	1743	1647	1600	1539	1525	1514	1501	1549	1528	1544	1576	1538	1557	1502	1701	1771	1686	1713	1757	1667	1671	1756	1802	1817	1742	1884	1802	1834	1866	1826	1835	1856	1820	1847	1892	1780	1774	1837	1812	1830	1763
1812	1731	1774	1689	1737	1711	1769	1828	1839	1751	1630	1588	1616	1541	1597	1561	1530	1460	1561	1531	1533	1518	1680	1585	1660	1603	1747	1760	1735	1685	1775	1730	1861	1814	1905	1803	1866	1865	1868	1865	1876	1886	1889	1881	1860	1765	1809	1702	1779	1812
1756	1654	1675	1688	1789	1864	1773	1780	1769	1792	1749	1655	1618	1578	1620	1598	1546	1512	1447	1492	1429	1618	1622	1653	1601	1657	1642	1697	1653	1664	1815	1845	1802	1814	1832	1896	1903	1899	1926	1827	1863	1859	1827	1801	1774	1796	1784	1802	1768	1746
1668	1681	1717	1619	1628	1788	1754	1717	1858	1821	1682	1631	1590	1635	1657	1518	1565	1489	1438	1486	1574	1557	1700	1593	1629	1690	1599	1624	1666	1683	1811	1871	1796	1865	1815	1825	1794	1783	1786	1745	1689	1754	1798	1797	1822	1726	1811	1800	1795	1662
1685	1727	1725	1616	1693	1704	1812	1892	1812	1784	1583	1611	1537	1616	1591	1585	1516	1394	1477	1559	1396	1590	1624	1607	1632	1527	1617	1505	1677	1665	1756	1831	1868	1794	1927	1820	1723	1753	1762	1794	1690	1711	1717	1776	1755	1767	1768	1773	1704	1675
1779	1781	1683	1645	1695	1801	1713	1779	1754	1604	1610	1632	1636	1602	1569	1531	1436	1482	1432	1400	1474	1505	1597	1584	1615	1568	1579	1595	1635	1676	1688	1796	1844	1795	1848	1780	1712	1756	1682	1701	1730	1686	1692	1724	1790	1664	1680	1765	1697	1629
1850	1835	1866	1775	1803	1760	1837	1800	1704	1769	1617	1575	1661	1530	1587	1520	1502	1525	1506	1487	1538	1505	1524	1608	1588	1540	1637	1584	1639	1727	1796	1795	1764	1782	1852	1708	1748	1736	1679	1768	1632	1660	1741	1655	1685	1720	1796	1632	1658	1641
1820	1886	1842	1733	1809	1835	1789	1715	1709	1628	1691	1643	1654	1548	1606	1493	1503	1540	1570	1552	1530	1623	1510	1560	1589	1544	1566	1633	1579	1762	1795	1757	1823	1772	1798	1789	1784	1723	1683	1697	1668	1673	1589	1735	1681	1687	1707	1621	1630	1584
1672	1723	1736	1750	1799	1895	1811	1779	1745	1745	1618	1681	1657	1516	1603	1626	1519	1595	1568	1562	1628	1605	1543	1598	1554	1543	1584	1580	1625	1639	1812	1791	1695	1739	1713	1723	1679	1685	1696	1608	1736	1729	1707	1740	1705	1741	1645	1665	1585	1646
1599	1604	1648	1713	1616	1818	1844	1838	1717	1787	1797	1664	1647	1694	1583	1558	1642	1559	1642	1597	1605	1525	1530	1572	1550	1508	1525	1514	1588	1689	1691	1719	1676	1676	1608	1770	1623	1648	1702	1659	1652	1763	1732	1797	1711	1680	1717	1696	1785	1666
1630	1556	1560	1653	1714	1721	1835	1920	1874	1845	1799	1689	1671	1674	1530	1512	1591	1579	1564	1511	1551	1597	1618	1542	1571	1511	1565	1620	1557	1611	1625	1682	1645	1696	1605	1611	1661	1568	1700	1657	1669	1660	1671	1742	1715	1707	1693	1676	1721	1733
1615	1569	1662	1580	1613	1727	1722	1871	1953	1847	1775	1793	1737	1669	1561	1575	1523	1516	1533	1500	1537	1498	1539	1606	1553	1564	1566	1603	1672	1599	1615	1671	1706	1658	1666	1670	1655	1659	1686	1643	1693	1683	1685	1689	1671	1707	1741	1637	1663	1626
1737	1723	1662	1602	1687	1745	1805	1817	1835	1881	1859	1752	1795	1751	1640	1584	1567	1590	1541	1546	1504	1562	1589	1549	1536	1628	1507	1634	1582	1659	1700	1725	1626	1686	1624	1681	1727	1686	1631	1708	1767	1659	1739	1661	1645	1634	1600	1675	1700	1665
1847	1865	1787	1792	1875	1863	1933	1949	1879	1922	1826	1849	1831	1825	1764	1699	1566	1680	1552	1564	1540	1504	1545	1612	1557	1544	1588	1678	1583	1694	1667	1676	1744	1775	1729	1663	1661	1740	1679	1817	1691	1760	1702	1663	1604	1613	1601	1550	1522	1574
1910	1928	1978	2063	2064	2101	2177	2160	2199	2055	2004	1976	1977	1915	1876	1757	1707	1676	1670	1738	1506	1563	1548	1606	1627	1592	1517	1567	1670	1676	1673	1710	1682	1745	1676	1666	1691	1660	1726	1694	1676	1687	1654	1708	1559	1630	1518	1525	1534	1577
2026	2084	2121	2187	2265	2311	2365	2356	2286	2158	2194	2006	2005	1961	1960	1822	1868	1910	1757	1633	1680	1578	1588	1579	1582	1659	1584	1544	1646	1611	1730	1634	1747	1673	1649	1614	1589	1639	1629	1597	1681	1637	1619	1646	1593	1583	1499	1560	1566	1438
2032	2129	2179	2153	2229	2318	2336	2396	2396	2252	2263	2213	2069	2070	2038	1950	1892	1867	1815	1806	1684	1596	1590	1733	1636	1623	1597	1636	1630	1628	1668	1735	1656	1661	1679	1694	1564	1647	1590	1670	1575	1635	1626	1601	1630	1521	1574	1612	1543	1564
1986	2027	2027	2203	2240	2268	2372	2298	2368	2357	2216	2230	2161	2093	2036	2010	1966	1922	1859	1749	1755	1711	1742	1770	1648	1621	1772	1680	1693	1685	1668	1789	1708	1682	1653	1636	1611	1635	1625	1572	1629	1698	1597	1608	1519	1591	1640	1553	1614	1649
1821	2036	2079	2185	2154	2304	2328	2291	2358	2291	2257	2269	2147	2160	2110	2089	2029	1979	1875	1801	1758	1796	1809	1750	1751	1759	1716	1713	1676	1706	1706	1657	1658	1763	1725	1717	1702	1697	1732	1684	1625	1711	1637	1598	1580	1589	1559	1606	1732	1701
1884	1952	1965	2109	2138	2192	2220	2192	2188	2352	2254	2291	2258	2306	2195	2054	2189	2086	1979	1797	1836	1882	1876	1928	1844	1807	1745	1713	1731	1667	1786	1817	1657	1614	1647	1693	1676	1657	1652	1672	1629	1689	1687	1707	1617	1634	1658	1637	1727	1755
1806	1897	2021	2051	2070	2163	2130	2217	2199	2321	2303	2345	2513	2258	2358	2216	2202	2105	2072	2004	1883	1963	1926	1983	1946	1879	1934	1690	1751	1840	1713	1744	1741	1689	1603	1680	1725	1680	1706	1680	1631	1700	1733	1721	1641	1739	1725	1753	1752	1797
1800	2036	1923	2012	2113	2120	2062	2178	2274	2280	2230	2392	2330	2481	2343	2316	2217	2158	2116	2060	2047	2029	2051	2050	2010	1817	1915	1896	1806	1790	1825	1779	1812	1773	1780	1790	1727	1684	1720	1687	1663	1753	1715	1686	1700	1777	1762	1765	1708	1789
1846	1937	1885	2147	2088	2093	2165	2091	2156	2197	2352	2347	2355	2524	2407	2385	2326	2171	2222	2101	2196	2084	2045	2058	2130	1999	1972	1864	1845	1797	1813	1842	1933	1767	1808	1876	1781	1709	1760	1852	1723	1631	1796	1834	1727	1786	1892	1802	1843	1893
1894	1913	1939	2051	2132	2190	2281	2152	2241	2241	2386	2342	2375	2384	2386	2363	2421	2358	2368	2154	2220	2135	2108	2088	2079	1995	1940	1960	1862	1839	1790	1785	1937	1824	1900	1834	1737	1748	1739	1752	1748	1789	1737	1842	1820	1798	1929	1856	1869	1842
1882	1902	1977	1970	2147	2144	2142	2206	2190	2291	2365	2391	2417	2458	2589	2445	2435	2259	2254	2292	2247	2204	2215	2233	2164	2094	2005	2015	1991	1948	1914	1834	1869	1891	1763	1859	1810	1775	1766	1775	1754	1756	1782	1782	1812	1848	1945	1869	1873	1883
1832	1898	1934	1951	2035	2116	2147	2248	2264	2286	2283	2383	2483	2537	2508	2483	2427	2296	2231	2296	2236	2233	2271	2219	2248	2093	2069	1905	2022	1953	1950	1955	1878	1884	1938	1833	1839	1748	1797	1748	1730	1800	1797	1940	1886	1907	1864	1937	1885	1932
1856	1880	1922	1959	2006	2081	2214	2242	2171	2336	2360	2441	2475	2584	2546	2460	2395	2284	2300	2214	2265	2130	2223	2148	2172	2128	2057	2049	2011	1976	2009	2035	2028	2056	1886	1953	1922	1792	1832	1752	1813	1759	1861	1885	1957	1925	1982	1985	1918	2016
1789	1910	1929	1927	2015	2128	2124	2090	2195	2271	2288	2393	2422	2429	2547	2397	2279	2327	2258	2348	2198	2190	2207	2209	2121	2084	2111	2005	2032	2097	2024	2041	1988	2089	1965	1938	1969	1946	1846	1851	1778	1827	1886	2015	2138	2021	2075	2041	1966	2082
1769	1941	1908	1935	1938	1956	2171	2140	2178	2241	2272	2295	2368	2448	2388	2380	2429	2360	2363	2233	2239	2231	2268	2288	2157	2218	2124	2036	2092	2090	2141	2191	2131	2081	2170	1991	1988	1991	1988	1995	1952	1939	1986	2034	2085	2096	2075	2055	2044	2154
1914	1863	1906	1815	1860	1864	1939	2013	2058	2074	2138	2183	2323	2298	2346	2397	2326	2349	2262	2252	2247	2241	2274	2244	2211	2216	2139	2162	2102	2224	2254	2222	2265	2121	2152	2056	2067	2061	2004	2029	2025	2021	2198	2117	2130	2218	2081	2096	2100	2092
1931	1894	1919	1801	1792	1809	1876	1938	2041	2120	2126	2168	2137	2266	2258	2304	2257	2278	2204	2103	2199	2173	2201	2242	2215	2305	2242	2180	2207	2229	2139	2127	2119	2106	2155	2101	2052	2070	2127	2105	2052	2172	2119	2120	2129	2148	2131	2111	1994	2057
1935	1887	1742	1725	1756	1809	1845	1874	2028	2097	2156	2142	2125	2203	2261	2270	2229	2239	2201	2125	2197	2012	2216	2191	2201	2242	2290	2268	2181	2273	2178	2205	2204	2155	2086	2052	2093	2045	2055	2057	2095	2173	2161	2181	2164	2151	2182	2115	2054	2191
1973	1891	1866	1685	1756	1740	1759	1921	1918	2015	2022	2030	2186	2230	2249	2239	2242	2271	2227	2223	2112	2124	2205	2175	2180	2245	2099	2281	2268	2227	2219	2110	2186	2124	2178	2096	2129	2100	2083	2111	2054	2090	2076	2100	2175	2146	2161	2211	2199	2147
2022	1947	1842	1712	1674	1761	1850	1780	1939	1928	1892	1988	2048	2101	2226	2159	2236	2207	2200	2118	2119	2139	2146	2147	2216	2140	2149	2183	2229	2328	2240	2147	2185	2153	2075	2116	2178	2113	2095	2119	2095	2151	2052	2189	2073	2161	2120	2152	2324	2277
2079	1892	1856	1745	1729	1762	1792	1841	1938	1870	1886	1985	1923	2038	2041	2151	2059	2073	2023	2012	2064	2084	2106	2125	2127	2174	2180	2269	2210	2125	2160	2183	2168	2209	2170	2129	2271	2155	2221	2154	2073	2090	2131	2126	2089	2107	2190	2245	2215	2126
2049	2001	1860	1771	1706	1765	1839	1892	1770	1931	1794	1937	1883	1965	1989	1999	2014	2033	1993	1967	2043	2150	2197	2259	2287	2290	2213	2234	2120	2168	2319	2228	2193	2289	2270	2181	2181	2248	2267	2127	2091	2052	2094	2014	2112	2091	2228	2179	2209	2235
2064	1981	2027	1824	1891	1840	1875	1895	1878	1865	1833	1940	1880	1925	2002	2031	2007	1949	1960	1968	2029	2128	2143	2101	2221	2281	2242	2160	2213	2206	2196	2274	2252	2247	2305	2173	2233	2353	2133	2090	2069	2132	2079	2105	2126	2156	2288	2236	2245	2288
2148	2098	1988	2009	1843	1931	1885	1922	1790	1824	1919	1875	1884	1967	1963	2044	1968	2038	2068	1983	2013	2074	2030	2145	2219	2270	2134	2246	2327	2269	2312	2144	2200	2135	2118	2185	2160	2106	2084	2043	2037	2131	2107	2051	2135	2213	2243	2250	2232	2251
2219	2178	2048	1976	1997	1969	1817	1785	1847	1761	1810	1868	1887	1946	2020	2038	1997	2124	1999	2017	1998	2101	2063	1954	2163	2120	2081	2205	2173	2185	2222	2086	2189	2130	2084	2047	2130	2049	2042	1991	2042	2015	2127	2126	2152	2124	2207	2240	2243	2190
2277	2257	2116	1988	2047	1781	1897	1855	1809	1827	1894	1814	1815	1933	2006	1930	1976	1966	2072	2055	2063	2040	2063	2164	2026	2158	2085	2129	2146	2223	2199	2137	2136	2151	2041	2100	2000	2013	2041	2013	2174	2062	2020	2137	2210	2125	2136	2226	2190	2078
2260	2240	2067	1993	1871	1870	1805	1793	1735	1797	1858	1746	1883	1740	1849	1843	1980	1897	1955	2061	2118	2029	2060	2085	2012	2022	2042	2045	2125	2138	2138	2209	2110	2119	2165	2097	1981	2079	2068	1958	2034	2204	2103	2096	2069	2083	2162	2166	2122	2170
2115	2123	2114	1987	1972	1810	1795	1788	1745	1687	1610	1688	1667	1697	1684	1793	1787	1851	1906	1881	1944	1990	1952	1965	1981	1911	2010	2077	2157	2064	2167	2107	2030	2063	2087	1920	2033	2054	2075	2050	2098	2028	2043	2106	2113	2078	2119	1978	2101	2025
2044	2109	2085	2010	2015	1771	1801	1826	1631	1680	1597	1602	1511	1669	1602	1649	1719	1694	1901	1755	1796	1865	1883	1926	1915	1947	2039	1998	2083	2090	2187	2118	2129	2044	2009	1983	2040	2046	2104	2109	2067	2171	2198	2142	2131	2102	2144	2061	2076	2048
1946	2004	2015	2006	1924	1895	1852	1705	1691	1615	1541	1441	1480	1438	1486	1485	1615	1643	1681	1784	1655	1796	1795	1797	1898	1920	1902	1993	2008	2073	2157	2161	2092	2061	2072	2073	2131	2167	2135	2141	2165	2174	2172	2181	2015	2049	2135	2077	2088	2057
1883	1952	1971	1999	1898	1856	1804	1728	1704	1561	1478	1492	1482	1441	1448	1511	1553	1589	1656	1658	1663	1713	1723	1761	1837	1926	1846	1945	2004	1977	2067	2108	2029	2045	2084	2043	2051	2171	2191	2229	2129	2239	2113	2074	1946	2049	1993	1940	2089	1999
1877	2048	1975	2084	1966	1997	1850	1768	1662	1640	1490	1456	1549	1499	1518	1494	1555	1620	1619	1526	1658	1636	1721	1840	1871	1848	1847	1884	1965	2069	1977	2072	2061	1971	2065	2003	2134	2172	2154	2150	2126	2087	2061	2034	1996	2027	1997	2004	2010	2069
1914	1976	2115	2089	2002	2016	1984	1805	1728	1589	1552	1511	1463	1528	1495	1540	1510	1561	1572	1597	1675	1708	1745	1830	1882	1819	1958	1945	1862	2070	1990	1997	1984	2039	2024	2090	2204	2131	2237	2033	2100	2110	1988	2072	1964	2029	2119	2161	2117	2085
1789	2003	2032	2088	2047	2054	1851	1805	1718	1586	1496	1497	1572	1559	1585	1523	1622	1633	1615	1629	1711	1742	1715	1800	1926	1891	1993	1970	1995	2056	2008	2057	2107	2070	2094	2077	2121	2111	2118	2088	2183	2078	2042	2057	2062	2119	1997	2143	2115	2161
1793	1957	2066	1999	2050	1934	1857	1695	1629	1598	1558	1508	1511	1651	1569	1639	1606	1642	1646	1643	1735	1744	1698	1738	1848	1929	1943	1912	1992	1904	2002	2072	2062	2229	2125	2128	2082	2036	2017	2033	1966	2072	2125	1982	1994	2203	2076	2088	2065	2068
1772	1963	2060	2075	2005	1933	1897	1694	1653	1563	1449	1568	1479	1566	1621	1692	1570	1690	1666	1652	1715	1698	1702	1785	1736	1835	1794	1831	1867	1855	1878	1992	2001	2066	2016	2064	1992	1991	1949	1930	1974	1910	2058	2030	2040	2150	2193	2143	2076	2009
1806	1870	2071	2151	2080	2084	1984	1766	1656	1607	1553	1514	1518	1513	1506	1528	1593	1624	1698	1763	1719	1705	1695	1694	1775	1863	1716	1813	1726	1799	1743	1937	1961	1977	1998	1923	1965	1910	1949	1939	1921	2019	1979	1944	2020	2171	2135	2086	2055	1984
1813	2066	2025	2062	2194	1989	1970	1781	1643	1605	1575	1523	1504	1495	1554	1557	1539	1638	1711	1597	1780	1719	1729	1783	1798	1889	1892	1851	1881	1805	1886	1922	1932	2022	1926	1952	1938	2017	1922	1895	1963	2001	1835	2044	2032	2104	2112	2046	2118	1988
1866	2020	1917	1970	2023	1868	1913	1754	1692	1625	1549	1520	1572	1511	1606	1568	1653	1755	1689	1608	1710	1736	1798	1780	1856	1852	1937	1847	1843	1910	1956	1919	2028	2066	1891	1943	1949	1900	1870	1929	1981	1897	1934	1949	1931	1970	1950	1972	1951	2062
1838	1994	1923	1981	1961	1934	1924	1734	1761	1581	1574	1604	1594	1576	1632	1623	1564	1680	1604	1673	1668	1782	1745	1724	1830	1764	1813	1860	1863	1922	1965	1944	1979	1885	1840	1921	1916	1855	1907	1881	1928	1980	1912	1956	1928	1989	2024	1961	1895	2044
1994	1987	2158	2065	2028	1960	1897	1809	1619	1592	1584	1597	1576	1588	1608	1599	1656	1699	1671	1727	1748	1689	1800	1687	1738	1750	1858	1874	1941	1882	1980	1919	1954	1982	1889	1883	1868	1834	1869	1800	1891	2081	2106	2141	2105	2037	2131	2059	2080	1954
2039	2127	2109	2110	2024	1926	1859	1770	1692	1533	1551	1640	1587	1563	1594	1639	1586	1639	1625	1697	1694	1716	1806	1746	1753	1774	1746	1783	1911	1993	1957	1948	1969	2027	1924	1801	1889	1839	1861	1922	1875	2060	2032	2227	2141	2095	2107	2101	2040	1962
1886	2050	2039	2095	2065	1944	1811	1772	1662	1605	1563	1570	1525	1599	1600	1591	1583	1668	1670	1747	1709	1791	1815	1782	1731	1839	1849	1908	1918	2000	1972	2043	1955	2022	1886	1937	1908	1839	1839	1857	1978	2133	2097	2079	2034	2069	2162	2056	2137	2110
1955	2097	2055	2013	2029	1921	1805	1728	1565	1672	1592	1511	1583	1582	1662	1566	1615	1730	1720	1799	1655	1832	1855	1882	1822	1897	1885	1930	1971	1955	2003	2037	1995	1960	1944	1926	1896	1849	1916	1960	2013	2030	1985	1980	1995	2110	2070	2153	2060	2071
1882	2098	2001	2047	2075	2020	1849	1669	1637	1576	1538	1521	1628	1608	1625	1579	1652	1701	1693	1716	1752	1814	1860	1881	1899	1932	1936	1985	1955	2030	2020	2011	2096	1984	1939	1972	1928	1893	1931	1995	2044	2107	2108	2037	2026	2088	2111	2243	2148	2110
1915	2003	1949	2099	1993	1981	1799	1732	1631	1581	1561	1505	1614	1533	1570	1574	1630	1688	1710	1667	1731	1835	1834	1832	1932	1963	1965	1860	1991	2066	1968	1986	1908	1940	1874	1911	1917	1978	1876	1855	1959	2078	2046	2111	2130	2085	2239	2138	2195	2115
1906	2012	1950	2010	1953	1895	1894	1668	1638	1518	1533	1558	1460	1562	1603	1618	1601	1765	1584	1632	1674	1809	1828	1822	1822	1857	1863	1879	1914	1972	1938	1966	1899	1937	1877	1823	1974	1971	1936	1932	1953	1954	2041	2103	2036	2043	2131	2145	2199	2238
1847	1932	1966	1937	2027	1952	1833	1749	1668	1533	1477	1479	1545	1541	1593	1645	1640	1604	1673	1705	1710	1736	1782	1902	1873	1772	1783	1846	1863	1912	1969	1956	1840	1947	1916	1963	2032	2037	2024	2004	1952	2037	2131	2103	2137	2122	2062	2303	2253	2206
1800	2019	2013	1962	1991	1966	1902	1744	1698	1553	1398	1532	1514	1565	1561	1646	1568	1589	1635	1633	1767	1790	1777	1861	1781	1869	1883	1940	1849	1999	1950	1996	1918	1978	1943	1929	2050	2003	2061	2068	2140	2067	2163	2249	2179	2077	2175	2271	2265	2192
1942	2037	2122	2072	2044	1986	1759	1859	1560	1568	1484	1473	1430	1538	1646	1555	1559	1550	1547	1599	1743	1811	1774	1790	1967	1848	1850	1848	1932	1988	1943	2017	1989	1995	2008	2065	2071	2197	2123	2117	2095	2152	2267	2304	2175	2208	2212	2175	2237	2167
1903	1999	2077	2130	2063	2036	1843	1723	1501	1463	1516	1481	1523	1545	1592	1570	1563	1552	1600	1611	1722	1767	1690	1761	1706	1875	1873	1876	1872	1943	2048	2045	2049	1931	1959	2056	2049	2052	2088	2097	2039	2029	2209	2247	2198	2181	2203	2181	2202	2136
1925	2127	2152	2063	2109	2028	1839	1657	1583	1517	1557	1448	1462	1554	1526	1645	1604	1660	1663	1696	1660	1673	1799	1707	1802	1822	1768	1848	1807	1948	2009	2054	2072	2007	2003	2002	2108	2087	2104	2136	2109	2076	2222	2274	2294	2079	2075	2239	2240	2075
1982	2117	2143	2159	2145	2056	1926	1790	1705	1553	1524	1536	1499	1587	1680	1596	1614	1607	1640	1654	1787	1702	1778	1702	1787	1834	1795	1792	1723	1915	1895	2031	2075	2178	2057	2085	2089	2118	2218	2111	2146	2019	2069	2073	2179	2196	2135	2167	2190	2150
2046	2034	2112	2147	2243	2174	1973	1785	1746	1554	1527	1459	1548	1519	1564	1611	1632	1576	1694	1703	1672	1606	1742	1791	1780	1842	1789	1738	1762	1847	1886	2001	1931	1950	2039	1980	2096	2145	2012	2106	1916	1913	2021	2056	2031	2069	2071	2076	2110	2060
2037	2132	2209	2244	2233	2124	1949	2020	1782	1626	1582	1546	1544	1640	1621	1646	1622	1576	1562	1636	1667	1622	1705	1767	1820	1756	1750	1742	1803	1717	1910	1911	1966	1982	1992	1921	1904	2054	2148	2028	2016	1962	2018	2006	1991	1968	2020	2010	2008	2084
1986	2070	2063	2187	2202	2192	1999	1915	1723	1693	1578	1522	1578	1630	1699	1751	1712	1655	1673	1653	1673	1703	1711	1742	1770	1926	1824	1769	1771	1832	1866	1924	1898	2003	1940	1893	2009	2011	2049	1953	1953	1978	1984	2107	1967	2028	1926	2086	2041	2088
1994	2081	2223	2241	2195	2140	1990	1885	1761	1669	1611	1539	1664	1556	1673	1757	1725	1623	1719	1693	1739	1723	1756	1706	1768	1887	1886	1881	1886	1830	1845	1945	1927	1845	1855	1910	1932	1913	2021	2039	2059	1963	2036	1981	1974	2005	1943	1991	2011	2118
2019	2025	2053	2097	2124	2091	2013	1837	1730	1620	1665	1606	1644	1661	1761	1844	1696	1745	1839	1717	1766	1751	1882	1796	1892	1899	1880	1785	1877	1849	1843	1925	1894	1837	1827	1926	1909	1954	2064	2022	1885	1975	1918	1929	1968	1834	1963	2013	1948	2065
1927	2013	2004	2037	2014	2026	2008	1813	1785	1666	1650	1651	1695	1653	1846	1793	1801	1793	1841	1772	1769	1701	1864	1810	1869	1915	1830	1859	1907	1916	1895	1853	1917	1946	1840	1924	1892	2022	1912	1887	1814	1909	1934	1871	1871	1811	1980	2025	1994	2016
1901	1969	1915	1975	1964	2098	1967	1827	1799	1673	1728	1718	1689	1683	1702	1801	1889	2014	1890	1794	1841	1869	1838	1869	1859	2003	1972	1939	1949	1951	2076	1992	2054	1997	2008	1873	1911	1953	1862	1883	1904	1936	1799	1859	1877	1985	2049	2068	2123	2154
1876	1970	1905	1949	1962	1973	1918	1910	1801	1689	1642	1629	1707	1721	1753	1897	2014	1970	1985	1904	1919	1880	1909	1829	1955	2008	2057	2092	2064	2085	2045	1978	2057	2097	2065	1956	1987	1911	1878	1903	1917	1866	1937	1877	1906	2013	2204	2194	2148	2206
1911	1965	1874	1906	1975	1965	1817	1869	1792	1701	1736	1643	1708	1800	1811	1795	2005	1948	1940	1850	1865	1886	1884	1907	2023	2086	2037	2064	2049	2072	2094	2083	2061	2003	1976	1959	1971	1888	2003	1896	1924	1894	1889	1951	2002	2125	2129	2170	2189	2207
1936	1998	1880	1954	1946	1951	2017	1857	1780	1696	1668	1678	1785	1767	1731	1756	1823	1884	1920	1838	1906	1827	1951	1938	2094	2071	2047	2115	2157	2202	2040	2113	2109	2112	1988	2012	1993	2004	2025	1985	2008	1906	2002	2048	2061	2235	2078	2111	2204	2153
2012	2028	2068	2016	2046	2079	1993	1872	1701	1735	1716	1665	1754	1813	1859	1880	1870	1854	1909	1888	1928	1895	1838	1978	2069	2059	2172	2088	2157	2126	2133	2117	2201	2193	2115	2126	2186	2135	2150	2105	2155	2089	2100	2057	2155	2263	2128	2281	2277	2223
1987	2071	2103	2022	2029	2072	1881	1877	1772	1662	1645	1660	1721	1754	1766	1891	1911	1893	1864	1895	1867	1874	1903	1976	2020	2040	2099	2010	2030	2115	2250	2206	2157	2170	2184	2185	2137	2256	2255	2136	2199	2183	2163	2169	2200	2215	2113	2289	2255	2184
2087	2098	2178	2040	2151	2012	2021	1750	1783	1631	1588	1722	1640	1791	1749	1800	1864	1849	1876	1813	1764	1839	1921	1944	2038	2031	1955	2051	2008	2091	2085	2073	2251	2107	2113	2154	2122	2165	2053	2176	2028	2140	2082	2148	2117	2065	2193	2142	2118	2121
2024	2047	2194	2216	2140	2009	1929	1853	1745	1753	1676	1683	1730	1750	1803	1849	1904	1947	1910	1897	1910	1921	1888	1965	2045	2134	1977	2041	2100	2216	2162	2292	2198	2306	2200	2210	2179	2103	2117	2081	2053	2164	2141	2168	2173	2189	2235	2303	2224	2122
1959	2145	2139	2137	2140	2141	2005	1922	1897	1731	1742	1724	1764	1802	1811	1867	1954	1901	1935	1949	1948	1868	1925	2036	1996	1946	1985	2032	2055	2115	2181	2231	2194	2201	2121	2187	2114	2017	2018	1910	2105	2161	2085	2178	2136	2183	2223	2247	2225	2298
2021	2025	2065	2080	2050	2129	1952	1953	1792	1736	1668	1645	1715	1650	1728	1694	1757	1764	1770	1773	1709	1752	1814	1779	1907	1915	1855	1891	1976	1994	1960	1984	2113	2022	2040	2055	1987	1973	2010	1929	2004	1986	2096	2042	1968	2036	2032	2098	2082	2065
1943	1978	1916	2035	1969	1979	1898	1804	1731	1666	1558	1633	1648	1652	1632	1729	1666	1719	1682	1720	1686	1654	1689	1729	1727	1829	1777	1801	1877	1880	1992	1970	2072	2014	1965	1962	1931	1835	1896	1979	1890	1992	2034	1976	2066	1929	2032	2011	2018	2020
1886	1889	2024	2058	2038	1990	1955	1945	1787	1729	1674	1690	1720	1706	1723	1716	1776	1796	1808	1873	1815	1822	1939	1888	2049	2042	2143	2151	2225	2212	2391	2349	2322	2350	2372	2422	2261	2328	2211	2233	2306	2398	2347	2253	2288	2308	2374	2339	2415	2339
1737	1979	2033	2065	2096	2160	2061	2049	2006	1946	1887	1872	1905	1831	1899	1921	2035	1988	2158	2124	2279	2221	2239	2339	2443	2484	2480	2585	2639	2770	2732	2712	2764	2771	2893	2880	2741	2680	2781	2709	2824	2768	2659	2710	2681	2872	2896	2758	2818	2795
1872	2022	2073	2026	2197	2219	2246	2280	2178	2154	2093	1977	2016	2033	2028	2152	2146	2276	2357	2404	2561	2543	2692	2602	2576	2581	2756	2752	2792	2800	2889	2822	2900	2859	2808	2789	2874	2743	2794	2783	2741	2707	2645	2674	2651	2754	2792	2745	2729	2687
1870	1885	1986	1906	1943	2016	2148	2050	2129	1972	1965	1966	1960	2084	2121	2151	2288	2402	2388	2526	2634	2641	2650	2673	2677	2690	2596	2638	2681	2682	2608	2582	2519	2641	2507	2474	2511	2397	2452	2383	2326	2351	2295	2364	2301	2342	2509	2360	2479	2444
1906	1922	1876	1840	1918	1913	1916	1947	1946	2009	2056	2022	2159	2201	2356	2337	2409	2507	2567	2754	2761	2686	2696	2726	2720	2578	2645	2706	2676	2628	2711	2562	2509	2481	2387	2459	2382	2427	2367	2351	2405	2361	2255	2340	2286	2309	2411	2458	2485	2502
1832	1796	1884	1752	1790	1805	1949	1973	2057	2142	2137	2225	2334	2397	2616	2711	2918	2885	2974	3014	3217	3152	3039	3009	2837	2890	2972	3029	2979	2950	2990	2905	2861	2827	2641	2638	2800	2689	2614	2671	2627	2620	2643	2715	2821	2777	2848	2839	2816	2825
1839	1884	1790	1757	1882	1907	2173	2339	2445	2481	2631	2700	2764	2902	2881	3064	3103	3254	3380	3544	3504	3560	3671	3572	3543	3440	3568	3549	3575	3515	3389	3309	3171	3227	3289	3158	3180	3093	3029	3137	3094	3125	3153	3125	3041	3164	3243	3196	3209	3320
1774	1773	1713	1876	1967	2056	2363	2554	2762	2862	3050	3030	2941	3192	3192	3322	3400	3560	3549	3891	3917	4090	3691	3679	3927	3685	3637	3754	3774	3668	3408	3410	3390	3347	3349	3320	3241	3248	3288	3103	3061	3102	3201	3243	3177	3259	3207	3299	3253	3222
1758	1897	1793	1821	1897	2068	2258	2471	2667	2652	2794	2804	2840	2911	2966	3102	3201	3375	3592	3482	3577	3501	3664	3491	3408	3341	3410	3321	3356	3217	3221	3211	3171	3126	3140	3194	3271	3163	3134	3139	2966	2904	2913	2961	3044	3119	3089	3152	3086	2965
1789	1826	1776	1772	1756	1917	2078	2251	2309	2459	2523	2477	2573	2748	2594	2871	2852	3000	2993	3050	3116	3159	3095	3104	3018	3116	2966	3023	3123	3131	2924	3027	3016	3003	3037	2976	2818	2939	2947	2983	2893	3007	2772	2948	2988	3127	3162	3004	2930	3116
1846	1828	1872	1821	1711	1912	2097	2092	2153	2121	2251	2334	2417	2450	2518	2538	2604	2649	2754	2797	2901	2959	2786	2879	2908	2936	2905	2923	2925	2959	2865	2911	2993	2921	2957	2866	2878	2980	2864	2874	2856	2918	2956	3072	3072	3040	2964	3029	2905	2991
1833	1960	2055	1996	2058	2197	2096	2225	2165	2195	2228	2248	2293	2378	2317	2618	2510	2644	2822	2882	2827	2932	3099	3188	3212	3237	3010	3081	3077	2970	3065	3063	3160	3138	3063	3114	3075	3075	3072	3098	2979	3101	3006	3044	3058	2974	3112	2997	2911	3020
1830	2049	2137	2162	2177	2320	2341	2249	2167	2091	2118	2164	2032	2266	2393	2413	2562	2699	2796	2922	3001	3215	3170	3307	3312	3383	3283	3298	3259	3375	3354	3351	3349	3366	3331	3194	3158	3093	3178	3293	3233	3311	3231	3163	3250	3130	2965	2988	3121	3156
1817	1880	2033	2069	2167	2204	2204	2122	2083	1886	1813	1788	1778	1926	2048	2162	2324	2521	2567	2611	2703	3032	3039	3147	3268	3491	3370	3423	3305	3310	3442	3451	3520	3419	3520	3427	3303	3325	3323	3456	3376	3248	3321	3424	3207	3202	3084	3148	2999	3208
1831	1895	2013	2111	2052	2065	2008	1859	1693	1725	1628	1549	1561	1633	1684	1820	1999	2131	2312	2448	2422	2584	2705	2947	3061	3081	3139	3142	3125	3206	3415	3504	3411	3395	3223	3216	3321	3277	3319	3419	3373	3382	3367	3097	3189	3128	3128	3028	3167	3028
1954	1990	2012	1946	2005	2010	1795	1767	1619	1522	1493	1530	1606	1484	1639	1808	1895	2092	2153	2328	2405	2544	2602	2949	3079	3024	3039	3102	3144	3081	3268	3278	3293	3418	3232	3297	3385	3155	3255	3196	3332	3228	3215	3169	3096	3028	3124	3087	3083	3047
1935	2043	2044	2095	2246	2173	1995	1867	1803	1638	1607	1612	1671	1745	1851	2012	2154	2355	2355	2549	2579	2933	3032	3146	3192	3308	3271	3283	3353	3396	3365	3551	3427	3581	3383	3387	3409	3434	3501	3364	3321	3292	3255	3252	3261	3077	3250	3178	3238	3113
1845	2087	2149	2175	2372	2346	2284	2046	1968	1893	1781	1824	1915	2003	2040	2236	2512	2694	2809	2854	2920	2999	3241	3372	3462	3544	3453	3419	3369	3481	3539	3437	3529	3550	3377	3500	3527	3482	3417	3430	3319	3250	3178	3153	3138	3252	3219	3221	3269	3204
1933	1982	2012	2103	2209	2235	2103	2035	1959	1999	1908	2039	2173	2259	2286	2513	2624	2659	2832	2913	3019	3072	3045	3293	3433	3315	3151	3326	3088	3203	3191	3221	3313	3370	3090	3287	3173	3111	3096	3065	3160	3067	3048	2952	3059	3103	3101	3105	3091	2933
1959	1882	1858	1899	1930	2030	1988	1956	1981	2072	2099	2141	2200	2462	2471	2701	2778	2866	2960	2832	2907	3036	3071	3079	3193	3077	3054	2981	3097	3006	2935	2987	3024	3106	2898	2909	2971	2779	2836	2822	2878	2875	2768	2827	2788	2882	3033	3015	2955	2802
1821	1899	1883	1827	1956	1993	2033	2128	2176	2294	2273	2418	2438	2548	2638	2678	2871	2992	3052	3076	3084	3126	3155	3047	2982	3088	3052	2926	3093	2990	2974	2962	3021	2893	2815	2853	2839	2905	2805	2882	2868	2814	2837	2912	2923	2825	3038	3129	3010	3050
1880	1935	1898	1913	1923	2196	2171	2384	2513	2792	2810	2866	2868	2868	2902	2899	2903	3178	3327	3395	3377	3230	3154	3305	3223	3244	3203	3191	3121	3112	3133	3002	3111	3091	2947	2986	2895	2916	2854	2885	2885	2991	2902	3065	2978	3159	3096	3167	3089	3241
1901	1925	1872	1990	2074	2326	2389	2501	2883	2862	3000	3122	3137	3301	3212	3241	3223	3363	3500	3691	3703	3598	3484	3392	3446	3408	3265	3304	3203	2934	3043	3081	3112	3120	3027	3012	3010	2801	2893	3086	2990	3012	3058	3150	3257	3195	3258	3153	3070	3213
1962	1870	1835	1861	2042	2211	2476	2609	2730	2917	3162	3155	3296	3380	3531	3470	3551	3446	3466	3817	3871	3810	3591	3539	3558	3357	3267	3274	3286	3119	3172	3237	3054	3098	2946	3017	2894	2869	2969	2944	3004	2858	3036	3018	3082	3124	3171	3140	3100	3065
1896	1858	1804	1809	1997	2148	2229	2467	2569	2724	2764	2893	3073	3099	3299	3318	3439	3407	3548	3484	3569	3524	3480	3271	3176	3206	3242	3001	3054	3059	3009	3012	3015	2984	2935	2861	2923	2857	2888	2820	3017	2870	2903	3001	3068	3075	3181	3035	2961	3068
2137	1983	2009	1997	2143	2164	2199	2318	2413	2578	2612	2708	2779	2738	2838	2859	2948	3162	3144	3134	3000	3059	3219	2982	2936	2922	3022	2962	2783	3024	2890	2879	2830	2923	2950	2828	2740	2892	2786	2777	2944	2840	3021	2909	2961	2830	3083	2990	3070	3073
2237	2303	2197	2083	2182	2289	2301	2339	2460	2433	2453	2618	2635	2711	2790	2713	2890	3012	3053	2924	3046	2977	3077	3036	2858	2910	3003	3049	2801	2967	3079	2964	2909	2817	2957	2761	2810	2824	2797	2865	2865	2999	2968	2925	2988	2910	3068	2985	3130	3043
2421	2409	2392	2300	2313	2388	2496	2614	2487	2612	2644	2682	2786	2858	2958	2917	3032	2982	3244	3331	3308	3297	3216	3351	3348	3203	3189	3366	3249	3159	3276	3174	3130	3190	2996	3008	2922	3029	2834	3043	2986	3131	3052	3138	3106	3050	3083	3168	3163	3008
2386	2429	2299	2358	2358	2336	2554	2515	2601	2570	2643	2812	2836	3107	3061	3064	3160	3170	3325	3520	3672	3580	3424	3527	3597	3417	3331	3453	3478	3325	3388	3413	3273	3356	3154	3238	3055	3114	2995	3056	2988	3197	3174	3312	3188	3261	3338	3133	3257	3085
2393	2364	2253	2269	2226	2270	2407	2312	2399	2325	2393	2496	2583	2660	2921	2864	2923	2988	3128	3233	3556	3505	3388	3377	3502	3440	3383	3383	3386	3274	3380	3347	3244	3343	3188	3134	3080	2930	3006	2974	3009	3061	3053	3227	3057	3157	3111	3043	3009	2971
2457	2356	2283	2202	2209	2128	2171	2195	2202	2218	2166	2166	2288	2446	2583	2641	2836	2828	2840	2939	3189	3171	3125	3185	3315	3334	3145	3307	3299	3106	3212	3249	3209	3164	3147	3128	3032	2930	2815	2815	2909	2836	3029	3006	3057	3117	2974	2906	2905	2822
2357	2286	2262	2228	2239	2143	2327	2289	2183	2187	2144	2179	2230	2473	2567	2841	3053	3016	2900	3009	3158	3308	3403	3193	3351	3577	3333	3289	3280	3257	3238	3437	3234	3354	3264	3106	3201	2958	2935	2835	2954	2995	3072	3208	3111	3127	2948	2980	2796	2817
2230	2192	2166	2345	2260	2363	2512	2396	2394	2463	2437	2339	2584	2739	2937	3182	3468	3366	3248	3157	3423	3580	3574	3372	3369	3596	3391	3326	3491	3343	3266	3503	3414	3408	3266	3174	3235	2985	3022	2983	3086	3068	3186	3266	3260	3222	3084	3058	3008	3006
2159	2237	2189	2279	2408	2415	2484	2503	2667	2569	2649	2692	2618	2706	2992	3287	3473	3473	3332	3206	3391	3521	3550	3308	3194	3424	3375	3191	3202	3271	3108	3275	3209	3187	3179	3116	3105	3073	3025	2909	3020	2970	2982	3159	3104	3079	3067	3167	3090	3099
2158	2193	2148	2120	2189	2315	2387	2483	2515	2559	2634	2707	2562	2802	2945	3032	3184	3330	3130	3134	3095	3243	3250	3022	2983	3206	3199	2924	3021	3070	3042	3312	3039	3045	2982	2846	2922	2859	2948	2930	2800	2896	3073	2908	3158	3000	3009	3095	3079	3052
2202	2113	1996	2061	2149	2202	2285	2360	2487	2497	2641	2521	2670	2792	2846	3046	3052	3239	3071	2931	2970	3148	3060	2936	2875	2963	2948	2794	3022	3116	2825	3162	3053	2871	2946	2914	3025	2845	3032	3027	2999	2946	3066	2985	3122	3032	3050	2978	3209	3107
2158	2037	1969	1988	2097	2184	2311	2397	2595	2642	2777	2951	2860	3108	3142	3107	3312	3381	3136	3053	3091	3267	3233	3040	2919	2898	3162	3011	2977	3152	2961	3122	3184	3001	3125	2947	3075	3022	3062	3123	3096	3060	3068	3020	3067	3059	3127	3180	3296	3252
2080	2040	2008	2025	2203	2381	2458	2586	2808	2939	3097	3146	3118	3208	3254	3347	3628	3555	3505	3283	3349	3372	3496	3235	3014	3103	3176	3014	2950	3083	3066	3236	3089	2901	3142	2899	3171	2985	3158	2958	3081	2937	3117	2987	3030	3215	3150	3169	3292	3205
2053	2040	2039	2094	2173	2231	2562	2578	2929	3154	3177	3227	3323	3243	3423	3571	3685	3661	3461	3299	3392	3564	3543	3240	3149	3233	3202	3078	3096	3140	3036	3186	3000	2990	2968	2949	3149	3017	3065	3084	3018	2980	3124	3065	3041	3139	3157	3314	3243	3237
2047	2064	2042	1966	2021	2226	2257	2514	2727	2907	3002	3130	3154	3213	3403	3490	3597	3604	3406	3339	3266	3462	3407	3271	3092	3263	3169	3044	3127	3140	3028	3065	3024	2932	3066	2955	3090	3027	3161	2914	3066	2958	3009	3052	3028	3115	3102	3220	3182	3179
2220	2219	1974	1885	1891	2178	2139	2350	2310	2572	2725	2926	3019	3047	3241	3308	3347	3211	3164	3098	3202	3191	3117	3077	3039	3104	3064	2978	3096	2933	2867	3090	2899	2960	3056	2946	3087	3002	3127	3071	3034	2948	2964	2882	2918	3015	3016	3063	3120	3085
2198	2213	2073	2047	2050	2072	2095	2176	2296	2489	2522	2682	2881	2881	3000	3015	3130	3015	3015	2947	3047	3181	3136	2882	3063	3030	2880	2795	3028	2867	2896	2973	2873	2937	2909	3033	3128	2975	3053	2920	2983	2832	2842	2803	2918	2997	3052	3013	3059	2982
2308	2253	2085	2166	2090	2205	2129	2175	2384	2512	2666	2783	2997	2901	3066	3162	3107	2976	3043	3144	3237	3127	3041	3097	3347	3156	2960	3034	3170	2938	2982	3042	2977	3144	3051	3064	3178	3135	3137	2900	2964	2832	2882	2942	3029	3070	3089	3050	2963	2818
2266	2261	2336	2280	2263	2415	2309	2315	2502	2663	2698	2699	3002	3085	3047	3017	3114	3301	3186	3357	3505	3389	3281	3273	3685	3399	3147	3263	3267	3163	3388	3330	3180	3372	3125	3341	3373	3210	3070	3099	3005	3044	3093	3136	3190	3234	3230	3124	3051	3010
2226	2221	2332	2377	2323	2415	2471	2435	2518	2477	2659	2796	2856	2791	2951	2890	3007	3197	3311	3381	3344	3292	3396	3433	3517	3424	3419	3482	3388	3276	3297	3319	3307	3390	3214	3369	3184	3082	3088	3023	3021	3141	3038	3147	3225	3188	3054	2994	3061	2996
2208	2230	2324	2406	2359	2492	2451	2430	2460	2349	2359	2524	2403	2445	2512	2558	2662	2859	3151	3017	2932	3067	3151	3332	3409	3260	3242	3265	3099	3215	3304	3149	3231	3247	3242	3248	3089	3080	2856	2959	2845	3165	2887	3046	2987	3030	3017	2905	2950	2975
2129	2212	2272	2347	2467	2465	2349	2332	2241	2246	2176	2278	2165	2267	2348	2491	2666	2943	2964	2922	2803	3004	3291	3170	3211	3269	3296	3237	3137	3192	3184	3328	3369	3307	3378	3334	3184	3072	2876	2928	3027	3026	3108	3001	3056	2963	2937	2941	2898	3025
2238	2219	2231	2266	2342	2428	2375	2318	2255	2320	2271	2325	2422	2480	2563	2827	3102	3112	3145	3040	3144	3337	3471	3428	3467	3487	3472	3346	3470	3417	3395	3509	3509	3372	3431	3325	3271	3108	3127	3098	3112	3175	3227	3225	3178	3126	3107	3152	3054	3120
2270	2214	2277	2303	2306	2367	2327	2351	2415	2472	2512	2625	2659	2832	2913	3129	3227	3266	3337	3207	3460	3430	3569	3377	3579	3625	3449	3416	3512	3345	3413	3560	3338	3320	3469	3344	3415	3185	3214	3101	3201	3242	3156	3191	3243	3212	3140	3187	3065	3159
2303	2319	2253	2297	2308	2422	2442	2391	2442	2503	2572	2586	2724	2776	2779	2916	3016	3011	3039	3208	3230	3243	3196	3202	3357	3282	3253	3404	3368	3156	3251	3231	3050	3344	3156	3245	3156	3100	3021	3051	3099	3094	3087	3093	3067	3125	3023	3105	3037	3250
2192	2250	2252	2164	2257	2240	2329	2347	2325	2491	2581	2656	2533	2724	2653	2567	2651	2869	2899	2979	2903	2824	2801	2876	2883	2933	3068	3130	3107	3042	3121	3013	2980	2939	2914	2939	2969	3124	3041	3229	3181	3158	3065	2933	2918	3006	3017	3040	3142	3180
2074	2055	2026	2062	2087	2156	2208	2309	2459	2585	2493	2665	2650	2587	2620	2687	2779	2818	2920	2648	2616	2667	2704	2822	2759	2833	2982	2889	2860	2995	2919	2855	2871	2881	2883	2796	2947	2944	3147	3042	3127	3070	2965	2946	3066	3132	3071	3085	3132	3236
2058	1947	1804	1891	1996	2109	2255	2314	2527	2726	2752	2892	2972	2960	3076	3260	3217	3155	3062	2967	2991	3101	2982	2930	3016	2931	2998	2925	3010	3038	2970	2960	2859	2752	2866	2929	2911	2892	2948	3013	3008	2967	3044	2899	3103	3045	3023	2970	3202	3206
1840	1884	1836	1887	2003	2186	2334	2538	2742	2880	3187	3318	3490	3559	3525	3578	3541	3492	3483	3475	3398	3351	3388	3426	3404	3291	3215	3266	3366	3243	3218	3137	3107	3056	2998	3037	3067	3112	3026	3113	3136	3104	3115	3179	3063	3058	3029	3027	3152	3161
1644	1759	1687	1772	1816	2191	2324	2609	2871	3112	3177	3402	3557	3526	3411	3434	3525	3661	3708	3641	3602	3359	3453	3382	3511	3400	3437	3283	3331	3352	3231	3280	3268	3002	3154	3170	3150	3175	3080	3131	3167	3213	3141	3131	3242	3223	3191	3157	3218	3339
1595	1608	1572	1719	1758	1971	2189	2329	2502	2651	2910	2965	3102	3130	3133	3324	3394	3553	3414	3379	3250	3179	3082	3140	3064	3240	3220	3137	3038	3045	2974	2948	2925	2783	2954	2785	2817	2933	2885	2956	2893	2994	2920	2921	3055	3080	2968	3095	3160	3038
1661	1655	1630	1553	1679	1874	1968	2057	2218	2324	2413	2466	2529	2573	2730	2855	2796	2947	2907	2900	2855	2776	2753	2713	2789	2811	2674	2755	2733	2738	2649	2646	2480	2539	2493	2450	2525	2550	2593	2524	2608	2620	2650	2527	2578	2491	2509	2628	2649	2768
1633	1679	1508	1687	1696	1896	1961	2143	2202	2186	2317	2390	2415	2347	2336	2419	2346	2395	2568	2576	2584	2463	2563	2432	2635	2546	2569	2623	2506	2549	2444	2459	2453	2434	2411	2333	2404	2362	2339	2447	2302	2333	2316	2194	2323	2350	2377	2423	2484	2480
1541	1592	1688	1651	1839	1868	2044	2189	2337	2336	2320	2378	2284	2337	2252	2147	2220	2256	2255	2278	2371	2441	2432	2432	2634	2643	2773	2767	2621	2629	2512	2654	2665	2589	2633	2581	2589	2493	2521	2490	2393	2567	2502	2487	2557	2565	2579	2593	2471	2661
1634	1717	1659	1701	1821	2002	2159	2167	2444	2450	2498	2415	2515	2356	2333	2249	2015	2111	2076	2131	2151	2327	2215	2394	2606	2656	2740	2663	2633	2741	2774	2768	2805	2932	2908	2768	2817	2807	2768	2741	2696	2760	2753	2742	2813	2778	2780	2812	2738	2763
1568	1635	1748	1824	1858	2122	2005	2152	2287	2293	2271	2208	2199	2235	2112	1855	1816	1783	1829	1763	1822	1829	1969	2138	2193	2365	2368	2388	2401	2400	2440	2540	2586	2722	2693	2770	2614	2632	2631	2537	2578	2618	2628	2747	2760	2768	2785	2605	2607	2769
1644	1662	1747	1711	1845	1913	1994	1984	2034	2054	2115	2072	1988	1974	1798	1673	1631	1560	1577	1572	1580	1675	1771	1860	1991	1940	2069	1978	2039	2202	2180	2183	2294	2316	2374	2370	2322	2327	2196	2370	2296	2287	2252	2378	2379	2287	2337	2283	2341	2225
1628	1701	1802	1802	1882	1939	2080	2047	2017	2053	2024	2019	1979	1852	1733	1657	1574	1532	1512	1626	1609	1666	1708	1769	1877	1943	1909	1971	1932	2018	2085	2079	2228	2213	2253	2122	2078	2160	2144	2060	2004	2149	2208	2184	2210	2262	2248	2181	2135	2202
1654	1754	1767	1813	1903	1976	2003	1979	2074	2072	2112	2159	2067	2019	1856	1714	1614	1665	1623	1676	1600	1759	1756	1784	1986	2046	1997	2027	2090	2126	2139	2216	2194	2284	2125	2131	2141	2046	2074	2115	2140	2183	2193	2226	2239	2299	2356	2334	2278	2363
1700	1756	1786	1839	1844	1935	1983	2084	2050	2033	2089	2109	2128	2064	1895	1782	1751	1670	1725	1665	1647	1717	1763	1816	2003	1943	1986	2025	2082	2037	2172	2281	2306	2388	2190	2164	2166	2213	2070	2165	2213	2234	2266	2311	2379	2352	2423	2434	2268	2303
1619	1715	1696	1759	1820	1800	1978	2003	1946	2022	1979	2111	2010	2089	1842	1784	1737	1585	1705	1751	1689	1725	1778	1799	1931	1878	2010	1980	1976	2085	2165	2250	2311	2324	2295	2206	2068	2155	2074	2101	2091	2170	2120	2163	2149	2331	2255	2293	2260	2335
1632	1718	1687	1741	1794	1859	1985	1931	1976	1971	2040	2042	2019	2115	1759	1764	1710	1696	1683	1653	1745	1726	1790	1902	1968	2015	1964	1985	2097	2128	2185	2304	2287	2182	2285	2174	2130	2142	2135	2045	2062	1962	2131	2100	2146	2214	2180	2271	2270	2302
1654	1626	1794	1749	1833	1879	1935	1954	1944	2112	2003	2104	2069	1981	1879	1779	1814	1685	1764	1697	1809	1771	1889	1955	2007	2102	2104	2164	2088	2142	2122	2273	2190	2336	2251	2385	2129	2174	2106	2189	2023	2129	2078	2148	2192	2285	2263	2328	2366	2415
1561	1728	1684	1675	1664	1810	1924	1971	2075	2076	2231	2160	2049	1981	1974	1769	1823	1788	1778	1791	1739	1804	1933	2037	2050	2159	2096	2096	2070	2179	2159	2120	2379	2416	2241	2148	2161	2138	2083	2097	2072	2026	2079	2184	2280	2249	2359	2245	2311	2350
1620	1639	1543	1654	1686	1730	1861	1861	1918	1960	1961	1974	2019	2095	1905	2019	1895	1805	1745	1694	1750	1738	1884	1948	2037	2134	2125	2085	2139	2143	2242	2341	2233	2443	2290	2231	2200	2180	2110	2084	2084	2196	2209	2262	2210	2179	2296	2311	2403	2335
1663	1684	1680	1658	1841	1778	1875	1877	1908	1823	1962	1950	1934	1811	1895	1871	1909	1742	1829	1676	1785	1896	1898	1981	2092	2067	2192	2075	2128	2313	2311	2247	2392	2287	2279	2245	2193	2264	2159	2172	2126	2070	2213	2062	2287	2290	2372	2430	2398	2443
1644	1774	1622	1763	1813	1840	1833	1869	1947	1864	1876	2024	1934	1952	1976	1922	1933	1877	1931	1780	1837	1874	1992	2104	2045	2012	2036	2101	2172	2155	2212	2243	2321	2297	2254	2190	2197	2134	2196	2190	2131	2040	2174	2198	2302	2343	2331	2300	2383	2306
1698	1674	1701	1735	1761	1811	1768	1752	1847	1769	1874	1845	1855	1856	1917	1969	1864	1869	1784	1746	1800	1759	1911	1847	1909	2002	1991	1869	1983	2126	2136	2092	2080	2003	2161	2097	2024	2070	2160	2189	2126	2046	2056	2118	2171	2179	2259	2091	2135	2138
1645	1687	1646	1620	1635	1685	1665	1637	1644	1730	1808	1753	1870	1923	1834	1794	1769	1701	1628	1725	1655	1650	1670	1651	1703	1808	1844	1867	1901	1914	1881	1982	2005	1933	1980	1929	1994	1946	1996	1947	1993	1972	1891	1933	1939	2024	2070	2018	1970	2030
1479	1573	1478	1517	1534	1611	1656	1682	1657	1627	1704	1750	1765	1706	1746	1675	1727	1611	1556	1668	1585	1596	1584	1602	1652	1739	1812	1792	1935	1822	1949	1942	1911	1926	2009	1908	1906	1969	2020	1936	1908	1838	1926	1840	1902	1949	2016	1920	1958	1944
1435	1478	1480	1487	1545	1562	1546	1529	1517	1645	1581	1695	1729	1784	1681	1643	1561	1607	1686	1615	1571	1604	1578	1690	1599	1683	1749	1775	1773	1821	1813	1818	1893	1859	1854	1831	1897	1850	1850	1849	1828	1859	1746	1784	1900	1916	1893	1881	1842	1915
1490	1495	1508	1526	1567	1538	1512	1491	1515	1610	1527	1648	1716	1661	1511	1567	1514	1523	1638	1582	1594	1462	1488	1530	1602	1624	1689	1661	1675	1617	1712	1739	1749	1698	1805	1667	1730	1767	1744	1827	1749	1735	1778	1777	1813	1734	1752	1858	1731	1834
1432	1533	1523	1547	1472	1527	1466	1428	1474	1501	1564	1486	1557	1510	1498	1544	1520	1536	1547	1614	1615	1613	1541	1610	1662	1718	1710	1735	1737	1767	1723	1807	1764	1860	1877	1856	1959	1975	1974	1926	1934	1859	1962	1876	1922	1888	1846	1816	1848	1883
1467	1442	1529	1606	1608	1628	1696	1619	1573	1568	1610	1595	1616	1664	1682	1635	1697	1774	1836	1805	1777	1783	1800	1855	1956	2007	2045	2092	2059	2102	2124	2165	2211	2236	2180	2240	2275	2361	2351	2351	2392	2255	2334	2334	2293	2256	2260	2322	2257	2200
1436	1505	1574	1617	1701	1764	1781	1886	1709	1758	1867	1850	1852	2061	2016	2049	2064	2104	2165	2201	2281	2278	2246	2214	2352	2504	2531	2597	2546	2634	2612	2605	2614	2645	2597	2746	2661	2689	2690	2726	2499	2587	2586	2552	2664	2587	2582	2584	2548	2598
1467	1522	1584	1628	1799	1811	1870	1900	1956	1983	2032	2006	2099	2203	2276	2264	2375	2434	2531	2459	2472	2470	2380	2488	2470	2545	2571	2551	2604	2519	2589	2546	2567	2531	2533	2490	2557	2483	2509	2515	2471	2472	2497	2566	2484	2440	2493	2536	2519	2534
1433	1404	1558	1647	1693	1804	1723	1851	1904	2026	1991	2067	2229	2270	2233	2223	2394	2488	2445	2456	2430	2351	2402	2363	2451	2418	2436	2451	2336	2382	2314	2305	2362	2272	2292	2247	2268	2170	2241	2148	2277	2285	2187	2388	2293	2299	2212	2261	2113	2173
1549	1508	1421	1504	1588	1675	1669	1780	1806	1946	2107	2089	2111	2252	2307	2234	2420	2389	2554	2546	2581	2463	2484	2496	2520	2431	2386	2390	2374	2241	2318	2300	2222	2263	2282	2208	2281	2163	2145	2250	2198	2178	2320	2443	2373	2401	2351	2367	2231	2313
1443	1444	1394	1494	1576	1693	1664	1853	1959	2067	2176	2238	2367	2365	2432	2507	2626	2728	2937	2771	2729	2763	2697	2780	2759	2728	2626	2664	2605	2516	2482	2428	2491	2522	2530	2614	2465	2464	2458	2484	2517	2603	2608	2681	2760	2714	2767	2635	2736	2594
1491	1471	1511	1564	1578	1745	1828	2047	2137	2253	2376	2562	2593	2770	2835	2908	3038	3228	3234	3236	3127	2951	2971	3050	3000	2932	2889	2959	2756	2718	2672	2722	2710	2752	2848	2827	2712	2735	2707	2683	2825	2799	2817	2873	2916	3055	2910	2842	2803	2848
1541	1464	1557	1539	1756	1750	1911	2039	2248	2437	2574	2714	2801	2980	3096	3338	3342	3435	3395	3312	3349	3187	3197	3056	3079	2955	2837	2855	2671	2781	2730	2742	2713	2775	2759	2701	2772	2645	2616	2712	2734	2717	2830	2759	2855	2782	2885	2866	2842	2890
1483	1414	1487	1586	1711	1646	1826	2104	2338	2458	2760	2669	2825	2967	3013	3161	3323	3363	3322	3328	3249	3121	3154	3142	3110	2893	2837	2824	2699	2613	2782	2646	2587	2649	2629	2653	2630	2501	2613	2632	2597	2620	2776	2757	2757	2889	2773	2752	2790	2754
1394	1469	1392	1532	1559	1678	1844	2018	2146	2386	2509	2609	2689	2800	3037	3014	3172	3235	3166	3162	3134	2985	2997	3010	2900	2869	2712	2741	2601	2644	2597	2521	2672	2532	2581	2548	2557	2530	2543	2589	2559	2734	2712	2844	2733	2835	2784	2661	2802	2856
1472	1437	1494	1450	1507	1595	1654	1778	1980	2172	2301	2333	2467	2644	2639	2885	2908	2901	2912	2902	2788	2934	2836	2756	2729	2571	2610	2603	2508	2652	2554	2547	2640	2551	2634	2548	2606	2565	2558	2587	2645	2645	2691	2757	2744	2789	2771	2616	2759	2655
1482	1394	1457	1453	1547	1494	1545	1708	1863	1980	2057	2205	2246	2422	2512	2573	2792	2752	2739	2687	2700	2578	2693	2723	2576	2611	2691	2549	2581	2495	2557	2404	2451	2511	2581	2590	2510	2540	2485	2637	2549	2579	2584	2546	2597	2697	2560	2600	2664	2756
1429	1527	1514	1516	1557	1556	1632	1746	1729	1930	2036	2044	2140	2273	2351	2567	2751	2869	2834	2744	2743	2824	2866	2770	2851	2728	2778	2710	2653	2521	2656	2491	2621	2586	2654	2484	2555	2609	2575	2553	2668	2664	2607	2794	2721	2739	2681	2584	2588	2725
1485	1572	1604	1670	1700	1780	1785	1720	1922	1885	1968	1946	2120	2238	2407	2582	2740	3001	2922	2966	2989	2996	3016	2952	2987	2973	2995	2901	2892	2820	2859	2700	2916	2794	2715	2744	2740	2704	2770	2684	2792	2664	2630	2708	2765	2764	2777	2695	2728	2910
1510	1598	1674	1692	1736	1688	1683	1780	1740	1837	1856	1897	1981	2108	2174	2398	2575	2742	2818	2919	2877	2954	3016	2953	3053	2997	3001	2891	2950	2897	2920	2928	2936	2965	2834	2799	2889	2770	2697	2839	2706	2763	2831	2687	2768	2840	2781	2739	2747	2802
1520	1573	1652	1632	1634	1573	1554	1569	1613	1691	1781	1711	1799	1884	1866	2144	2275	2410	2516	2628	2684	2683	2709	2787	2785	2832	2866	2766	2818	2779	2867	2817	2786	2736	2837	2772	2694	2691	2793	2691	2666	2708	2601	2604	2548	2614	2695	2599	2709	2668
1447	1591	1523	1624	1519	1443	1516	1445	1557	1540	1536	1633	1677	1816	1889	1942	2231	2367	2453	2510	2596	2607	2662	2742	2687	2693	2712	2771	2742	2750	2993	2863	2816	2816	2820	2691	2807	2679	2664	2772	2802	2688	2674	2710	2709	2706	2716	2748	2705	2836
1530	1510	1520	1547	1568	1554	1576	1516	1686	1718	1743	1721	1830	1902	2131	2174	2370	2534	2640	2653	2737	2773	2845	2755	2883	2840	2970	3014	3065	3016	3047	3010	2935	2999	2863	2909	2873	2891	2953	2924	2898	2885	2896	2787	2849	2893	2815	2851	2912	2856
1494	1510	1584	1572	1657	1595	1642	1705	1759	1865	1995	1893	2035	2187	2281	2426	2622	2855	2816	2896	2929	2945	3009	2870	2919	3038	2980	3146	3180	3112	3073	3090	3066	3033	3054	3017	2911	2904	2932	2937	2941	2828	2779	2899	2846	2843	2866	2972	2933	2941
1456	1484	1481	1615	1584	1591	1691	1785	1834	1991	2052	2058	2147	2210	2421	2605	2719	2758	2901	2828	2856	2824	2829	2843	2829	2898	2955	2830	2949	2858	2786	2939	2795	2827	2961	2785	2802	2816	2798	2667	2770	2801	2727	2769	2755	2785	2685	2776	2776	2805
1441	1393	1426	1421	1459	1507	1661	1765	1882	1839	2003	2075	2206	2257	2412	2460	2666	2719	2788	2746	2762	2630	2673	2610	2678	2746	2804	2702	2646	2640	2669	2548	2755	2654	2720	2579	2575	2556	2588	2615	2556	2673	2664	2624	2678	2593	2593	2659	2721	2923
1398	1427	1420	1347	1438	1583	1639	1744	1952	1989	2085	2176	2270	2400	2534	2686	2650	2821	2761	2707	2780	2699	2713	2705	2659	2648	2611	2674	2701	2545	2617	2497	2667	2626	2644	2676	2591	2672	2737	2642	2642	2671	2584	2714	2640	2654	2759	2654	2849	2913
1401	1396	1368	1384	1439	1503	1735	1852	2081	2197	2397	2378	2388	2486	2626	2721	2708	2882	2767	2885	2864	2814	2746	2828	2590	2747	2780	2831	2654	2749	2703	2717	2735	2660	2744	2721	2715	2715	2666	2700	2727	2652	2743	2782	2813	2716	2823	2863	2816	2895
1285	1334	1284	1397	1485	1563	1842	2025	2264	2344	2364	2448	2484	2595	2706	2922	2929	2982	2910	2868	2845	2899	2861	2793	2696	2834	2760	2793	2717	2680	2683	2738	2766	2769	2760	2669	2749	2774	2661	2680	2709	2698	2731	2756	2846	2741	2765	2897	2755	2824
1344	1348	1329	1350	1468	1608	1842	2033	2229	2398	2476	2544	2695	2715	2836	2914	3071	3072	3049	3061	3054	2968	3053	2868	2916	2803	2838	2710	2715	2787	2668	2707	2743	2784	2667	2725	2753	2704	2733	2566	2711	2601	2758	2714	2812	2816	2781	2783	2741	2846
1334	1315	1312	1375	1474	1564	1889	1970	2260	2432	2551	2576	2608	2753	2757	2924	2880	3025	2901	3008	3098	2946	3030	2886	3005	2762	2807	2817	2876	2793	2632	2790	2663	2668	2665	2609	2687	2652	2547	2703	2718	2690	2789	2674	2687	2765	2724	2667	2723	2603
1322	1309	1340	1427	1457	1574	1755	1966	2080	2178	2242	2440	2514	2650	2768	2675	2777	2746	2697	2886	2852	2714	2745	2859	2722	2764	2707	2770	2656	2676	2800	2710	2812	2617	2531	2583	2521	2645	2507	2585	2708	2736	2709	2696	2707	2688	2705	2590	2801	2635
1418	1346	1338	1349	1389	1522	1637	1780	1940	2071	2032	2136	2274	2322	2495	2498	2521	2504	2463	2594	2639	2571	2563	2616	2645	2550	2590	2601	2604	2736	2663	2854	2737	2668	2667	2674	2638	2470	2636	2553	2647	2665	2636	2723	2701	2695	2807	2616	2679	2702
1442	1426	1336	1401	1425	1507	1666	1692	1827	1822	2050	2010	2280	2311	2302	2464	2494	2522	2525	2585	2680	2660	2673	2684	2701	2736	2694	2642	2854	2793	2688	2895	2816	2754	2717	2675	2768	2708	2723	2694	2714	2737	2664	2782	2710	2722	2704	2723	2717	2808
1463	1500	1461	1408	1596	1666	1801	1868	1902	1940	2006	2039	2157	2320	2371	2530	2383	2514	2612	2559	2731	2906	2833	2839	2814	2835	2958	2934	2968	3037	2953	2976	2946	2969	2958	2828	2856	2980	2950	2884	2889	2824	2828	2886	2829	2797	2847	2855	2836	2863
1451	1523	1541	1571	1598	1733	1757	1992	2066	1972	1957	2039	2184	2241	2344	2311	2343	2376	2478	2572	2568	2681	2847	2755	2961	2943	2891	2999	3216	3214	3184	3250	3173	3169	3088	3087	2935	3037	2903	2967	3070	2982	2933	2876	2911	2771	2886	2926	2880	2908
1481	1484	1467	1502	1537	1706	1743	1751	1850	1837	1811	1812	2016	2013	2122	2081	2094	2239	2257	2250	2422	2488	2516	2612	2523	2574	2699	2689	3031	2990	3171	3109	3177	3072	3018	2931	2931	2975	3040	2976	2947	2918	2715	2832	2835	2760	2832	2898	2972	2788
1374	1478	1457	1477	1503	1556	1618	1654	1737	1663	1590	1734	1721	1724	1823	1892	1938	2010	2000	2188	2183	2213	2353	2424	2464	2599	2540	2761	2882	2924	2991	2889	2907	2990	2902	2936	2885	3009	2998	2803	2788	2797	2723	2630	2740	2736	2749	2790	2801	2844
1431	1407	1403	1400	1493	1548	1571	1617	1679	1682	1689	1638	1762	1857	1823	1834	2004	1934	2111	2259	2250	2300	2426	2394	2596	2709	2768	2948	2910	2931	3036	2901	2937	2863	2955	3062	3068	3080	3187	3100	3070	2969	2785	2691	2733	2681	2724	2717	2786	2967
1410	1348	1406	1408	1491	1575	1710	1778	1814	1886	1862	1937	1974	1932	1938	2111	2178	2164	2243	2341	2389	2384	2511	2510	2691	2867	2936	3087	3123	3165	3183	3192	3042	3075	3030	3111	3056	3233	3186	3067	3100	2979	2977	2861	2827	2758	2747	2723	2812	2887
1329	1448	1434	1518	1506	1582	1686	1844	1998	1922	2042	2093	2174	2128	2243	2161	2294	2295	2350	2413	2460	2446	2441	2600	2697	2775	2862	3040	3066	3107	3099	3130	3238	3113	3164	3077	3052	2911	2965	2870	3021	2900	2868	2814	2738	2852	2804	2685	2772	2732
1318	1323	1346	1425	1465	1492	1640	1716	1884	1925	2022	2169	2123	2272	2283	2300	2310	2320	2289	2384	2432	2516	2522	2545	2651	2652	2642	2712	2829	2829	2837	2901	2957	2784	2835	2742	2807	2816	2757	2788	2746	2715	2615	2655	2646	2594	2627	2659	2683	2740
1296	1338	1370	1370	1396	1449	1606	1664	1824	1887	2033	2142	2242	2268	2337	2239	2267	2282	2337	2315	2425	2420	2467	2520	2564	2616	2704	2505	2528	2683	2691	2724	2536	2612	2567	2549	2604	2632	2559	2706	2665	2598	2652	2457	2480	2591	2558	2502	2629	2679
1317	1375	1403	1353	1405	1515	1620	1731	1846	2016	2238	2253	2301	2222	2464	2439	2381	2376	2472	2409	2490	2494	2536	2491	2755	2642	2642	2761	2769	2741	2665	2702	2580	2567	2563	2569	2585	2643	2604	2664	2748	2650	2591	2547	2523	2587	2549	2603	2667	2692
1311	1395	1408	1395	1563	1589	1659	1924	2028	2257	2361	2547	2672	2636	2667	2675	2749	2613	2624	2654	2655	2761	2732	2881	2853	2738	2809	2811	2830	2980	2778	2794	2801	2872	2840	2736	2653	2737	2683	2770	2675	2725	2611	2652	2691	2636	2706	2650	2671	2751
1308	1318	1360	1449	1528	1616	1726	1951	2185	2373	2698	2683	2726	2848	2977	2952	2926	2884	2794	2893	2856	2930	3004	2966	3085	2958	2951	2835	2998	2982	2979	3055	2957	2977	2771	2834	2819	2724	2836	2724	2706	2640	2685	2564	2656	2719	2591	2641	2645	2643
1319	1367	1280	1373	1444	1533	1759	1883	2254	2411	2618	2773	2766	2897	2931	2978	2953	2994	2879	2833	2927	3040	2926	3160	2933	3157	3096	2980	3047	2980	2960	3010	2873	2887	2826	2836	2837	2790	2998	2822	2760	2655	2647	2622	2614	2641	2786	2743	2790	2703
1313	1360	1306	1381	1402	1472	1631	1939	2112	2283	2462	2543	2644	2632	2733	2782	2798	2716	2670	2700	2696	2877	2956	2962	2954	2876	2969	2930	2972	2977	2824	2822	2761	2824	2736	2775	2740	2724	2849	2760	2852	2731	2732	2685	2695	2781	2729	2772	2710	2833
1382	1293	1338	1397	1369	1464	1579	1769	1876	2142	2351	2392	2414	2562	2486	2479	2637	2571	2645	2654	2706	2634	2645	2552	2764	2753	2770	2750	2828	2809	2840	2657	2773	2668	2611	2614	2572	2643	2668	2622	2620	2696	2727	2663	2618	2727	2664	2720	2644	2705
1472	1404	1497	1370	1433	1481	1542	1671	1870	1982	2248	2297	2307	2385	2453	2396	2408	2508	2574	2671	2611	2583	2581	2613	2589	2496	2693	2731	2808	2831	2781	2635	2806	2644	2716	2508	2458	2525	2511	2465	2494	2606	2636	2656	2654	2719	2632	2521	2550	2515
1501	1490	1481	1404	1442	1555	1692	1780	1897	2142	2295	2262	2510	2547	2573	2586	2588	2663	2622	2776	2787	2875	2853	2833	2666	2806	2868	2737	2872	2846	2882	2777	2941	2733	2804	2670	2468	2478	2600	2622	2535	2558	2654	2674	2808	2777	2703	2669	2590	2522
1560	1577	1462	1545	1536	1601	1722	1874	1931	2029	2282	2374	2475	2493	2575	2713	2645	2835	2930	3004	3092	3115	3055	3019	2901	2865	3114	3089	2924	3112	2976	3068	3053	2923	2895	2746	2749	2839	2785	2777	2882	2741	2768	2850	2704	2724	2751	2823	2738	2816
1533	1648	1664	1649	1597	1709	1786	1847	1984	2006	2182	2218	2182	2288	2465	2534	2592	2680	2753	2975	2922	3092	2957	3003	3026	3022	3107	3065	3051	3128	3041	2954	3023	3040	3105	2763	2720	2886	2859	2866	2909	2917	2847	2795	2665	2715	2686	2839	2868	2930
1809	1837	1752	1741	1723	1709	1700	1769	1767	1825	1780	1911	1955	2024	2203	2226	2293	2411	2449	2632	2682	2723	2719	2802	2832	2836	2894	2932	2927	2963	2938	2959	2799	2785	2796	2738	2621	2802	2797	2736	2727	2827	2692	2656	2620	2586	2579	2652	2710	2658
1949	1906	1782	1827	1705	1688	1787	1747	1784	1761	1900	1833	1961	1960	2115	2271	2304	2456	2409	2665	2723	2762	2759	2637	2688	2808	2874	2852	2839	2888	2878	2693	2869	2698	2646	2610	2609	2552	2842	2726	2604	2679	2584	2621	2585	2572	2561	2576	2620	2698
1908	1864	1764	1786	1784	1863	1909	1874	1912	1977	1931	1963	2058	2268	2439	2464	2599	2613	2762	2782	2930	2917	3004	2956	2917	2919	2826	2954	3009	2995	2962	2953	2942	2948	2828	2781	2728	2692	2788	2794	2708	2762	2664	2627	2595	2602	2662	2775	2789	2717
1858	1807	1737	1693	1780	1855	1941	1905	1987	2058	2078	2232	2393	2462	2708	2770	2822	2927	3092	3080	3219	3197	3270	3174	3141	3182	3114	3144	3035	3028	3035	2998	2814	2830	2768	2804	2757	2887	2845	2917	2912	2778	2683	2636	2611	2706	2626	2810	2853	2810
1664	1771	1701	1668	1750	1888	1936	1946	1991	1936	2028	2247	2339	2469	2658	2651	2739	2811	2897	3018	3058	3192	3117	3096	3059	3046	2984	2897	2862	2871	2801	2794	2672	2569	2625	2695	2782	2716	2946	2994	2901	2915	2634	2564	2546	2541	2525	2654	2771	2880
1668	1720	1743	1713	1694	1715	1809	1780	1927	1912	2120	2138	2248	2286	2533	2509	2506	2741	2707	2777	2901	2889	2870	2932	2849	2878	2888	2820	2871	2759	2850	2682	2661	2664	2744	2673	2707	2700	2726	2738	2743	2793	2616	2565	2493	2494	2509	2610	2579	2685
1728	1706	1608	1632	1681	1673	1685	1840	1907	2055	2249	2237	2326	2447	2526	2641	2750	2636	2731	2706	2743	2668	2823	2786	2589	2561	2685	2640	2655	2681	2811	2807	2993	3089	3032	2817	2847	2741	2818	2760	2708	2605	2609	2539	2661	2601	2575	2589	2587	2541
1796	1729	1708	1650	1613	1652	1709	1845	2034	2141	2359	2357	2508	2689	2822	2827	2920	2974	2840	2818	2927	2968	2804	2874	2644	2667	2597	2588	2601	2723	2771	2878	2973	2933	2836	2800	2680	2704	2776	2794	2735	2728	2602	2709	2637	2769	2746	2535	2570	2606
1693	1658	1579	1547	1686	1694	1854	2040	2210	2469	2516	2720	2788	2839	3087	3035	3218	3136	3057	3194	3130	3048	3061	3060	2876	2749	2651	2669	2726	2643	2660	2766	2795	2621	2534	2438	2441	2551	2662	2805	2855	2787	2630	2551	2613	2729	2775	2750	2736	2809
1665	1692	1636	1587	1654	1710	1866	1945	2269	2433	2618	2817	2843	2952	3205	3258	3275	3312	3378	3090	3236	3198	3193	3163	2982	3056	2983	2818	2844	2804	2853	2762	2787	2483	2304	2226	2070	2167	2509	2737	2974	3056	3114	2782	2726	2848	2875	2919	2775	2797
1731	1719	1599	1604	1584	1639	1768	1952	2139	2485	2645	2703	2835	2897	3086	3241	3162	3218	3180	3192	3127	3128	3213	3084	3128	3222	3022	3077	2849	2926	2922	3059	2947	2720	2309	2057	1932	1927	2047	2453	2829	3314	3207	3073	2899	2812	2901	2903	2989	2966
1748	1732	1691	1679	1560	1658	1771	1931	2116	2306	2458	2512	2551	2595	2789	2872	2907	2935	2884	2843	2812	2889	2782	2726	2848	2721	2800	2617	2670	2656	2768	2893	2973	2526	2064	1885	1734	1628	1607	1896	2504	2844	2958	3015	2723	2665	2612	2477	2607	2652
1780	1775	1760	1702	1624	1677	1816	1892	2081	2166	2226	2343	2322	2448	2475	2527	2547	2620	2386	2480	2403	2467	2388	2344	2333	2292	2259	2330	2239	2189	2275	2510	2444	2119	1668	1470	1454	1362	1401	1549	2069	2302	2536	2466	2416	2357	2305	2225	2210	2147
1895	1927	1823	1736	1638	1713	1770	2027	2123	2217	2212	2225	2360	2266	2426	2413	2345	2463	2420	2342	2318	2285	2233	2157	2205	2183	2260	2037	2135	2051	2146	2306	2217	1932	1593	1458	1541	1470	1489	1578	1961	2231	2346	2239	2296	2116	2172	2103	2068	2106
1889	1961	1778	1696	1582	1794	1865	2024	2010	2282	2264	2233	2304	2354	2424	2516	2646	2536	2605	2548	2643	2497	2475	2522	2423	2444	2273	2296	2345	2340	2380	2469	2568	2272	1790	1786	1734	1810	1765	2008	2253	2426	2481	2484	2467	2365	2372	2274	2330	2307
1851	1785	1721	1700	1684	1788	1751	1948	2033	2019	2090	2091	2226	2265	2346	2471	2534	2707	2686	2704	2694	2687	2598	2538	2530	2597	2555	2553	2438	2559	2515	2711	2928	2668	2225	2174	2087	2081	2184	2355	2496	2645	2764	2649	2592	2535	2610	2498	2545	2548
1783	1760	1726	1636	1668	1750	1757	1854	1949	1927	1890	1868	1922	1903	2067	2075	2308	2324	2455	2357	2340	2368	2371	2359	2358	2473	2423	2453	2316	2330	2336	2645	2834	2709	2578	2339	2133	2088	2266	2453	2540	2608	2537	2481	2449	2433	2400	2372	2480	2464
1717	1829	1770	1736	1771	1755	1825	1819	1814	1843	1815	1773	1751	1833	1786	1851	1880	2012	1948	1987	1977	1957	2038	2047	1970	2097	2114	2186	2153	2079	2121	2201	2326	2307	2258	2150	2030	2019	2111	2128	2202	2290	2287	2225	2119	2117	2017	2101	2149	2182
1780	1826	1742	1810	1802	1747	1772	1857	1837	1780	1790	1719	1822	1753	1705	1744	1845	1851	1847	1858	1705	1758	1828	1776	1831	1856	2039	1987	1996	2088	2046	2102	2082	2084	2177	2043	2087	1991	2035	1945	2055	2092	1984	1949	2026	1992	1917	1913	1918	1856
1824	1772	1814	1787	1810	1800	1851	1852	1867	1818	1814	1880	1826	1829	1737	1860	1944	1916	1910	1914	1825	1789	1751	1842	1791	1857	1940	2031	1970	2000	1967	1999	2074	2131	2119	2101	2170	2132	2050	1912	2001	2000	2000	1965	2035	2090	2028	1953	1834	1914
1818	1783	1842	1840	1739	1814	1821	1798	1776	1865	1844	1823	1768	1788	1773	1897	1921	1836	2127	1993	1917	1856	1769	1776	1858	1926	1987	1914	1949	1951	1964	1900	2015	2029	2128	2063	2118	2156	2158	1997	1970	1907	1984	1944	2000	2072	2141	2072	1975	1877
1783	1783	1807	1758	1776	1755	1704	1689	1761	1729	1786	1858	1738	1738	1752	1765	1877	1897	1912	1979	1889	1834	1886	1856	1925	2017	1969	1921	1894	1874	1887	1851	1905	1899	2033	2025	2045	2140	2165	1990	2057	1867	1914	1963	1997	2024	2005	2044	2072	1980
1747	1726	1806	1773	1741	1659	1646	1707	1655	1735	1753	1736	1695	1623	1736	1728	1752	1893	2003	2000	1945	1835	1866	1747	1980	1989	2071	1963	2008	1900	1909	1929	1906	1905	1956	1936	2027	2096	2049	2042	2071	1967	1934	1961	1981	2004	2029	2001	2029	1940
1713	1748	1790	1717	1714	1653	1648	1657	1657	1829	1806	1722	1744	1670	1699	1776	1811	1946	1916	1871	1922	1832	1874	1840	1966	1931	2130	2024	2027	2022	2036	2026	2023	1996	1914	1858	1921	1989	2044	2012	2080	2051	1987	1956	1958	2003	2073	1905	1943	1901
1741	1843	1755	1787	1734	1696	1716	1794	1750	1765	1854	1843	1804	1725	1773	1740	1873	1988	1847	1886	1866	1783	1734	1845	1848	1866	1971	2047	2053	2073	2154	2109	2097	2039	1972	1940	1931	1953	1994	2009	1939	2048	1977	1978	1928	2014	1997	1971	1881	1895
1686	1861	1845	1778	1799	1840	1779	1813	1855	1843	1868	1773	1730	1722	1730	1862	2041	1965	1838	1741	1813	1863	1786	1841	1831	1832	1882	2010	2115	1993	2134	2178	2274	2112	2087	2107	2077	2029	1902	1932	1976	1992	1969	1961	2072	2081	1963	1982	1987	1907
1694	1786	1797	1760	1786	1784	1865	1838	1928	1887	1897	1782	1809	1809	1959	1959	1986	2039	1905	1862	1816	1825	1893	1813	1862	1951	1902	2027	2004	2092	2236	2164	2223	2227	2297	2264	2189	2105	2097	2100	2115	2075	2160	2064	2193	2240	2146	1978	1961	1931
1726	1700	1703	1616	1644	1650	1810	1895	1897	1921	1905	1865	1833	1931	1958	2021	1957	2071	1919	2025	1908	1883	1794	1846	1813	1897	1917	1842	1922	1958	1979	1928	2120	2106	2068	2197	2114	2105	2001	2147	2021	2035	1906	2069	2071	2034	2117	1994	1961	2006
1692	1654	1623	1461	1488	1569	1670	1771	1830	1757	1819	1737	1837	1742	1898	1821	1874	1938	1940	1885	1893	1847	1756	1755	1704	1779	1736	1739	1709	1708	1573	1684	1688	1802	1742	1859	1960	2007	2027	1977	1880	1903	1813	1818	1863	1930	1897	1841	1887	1798
1628	1583	1498	1468	1457	1456	1538	1527	1592	1638	1561	1582	1598	1585	1610	1656	1653	1701	1686	1774	1837	1787	1708	1722	1700	1698	1758	1665	1599	1648	1545	1544	1434	1619	1599	1717	1769	1922	1876	1935	1950	1859	1843	1753	1769	1767	1937	1898	1912	1916
1593	1519	1451	1486	1372	1356	1394	1372	1360	1345	1331	1313	1398	1477	1452	1486	1573	1602	1635	1768	1835	1799	1882	1886	1896	1996	2035	1955	1943	1891	1876	1724	1663	1639	1710	1815	1882	1940	2128	2088	2194	2160	2111	2135	2042	2082	2250	2148	2305	2208
1623	1595	1485	1443	1495	1449	1415	1335	1342	1323	1315	1346	1359	1444	1421	1529	1652	1723	1888	1913	2146	2266	2312	2296	2309	2376	2506	2673	2552	2425	2407	2195	2036	1956	2027	2019	2033	2177	2396	2426	2549	2526	2467	2436	2385	2493	2419	2619	2672	2601
1503	1577	1567	1547	1565	1553	1592	1504	1473	1316	1391	1398	1562	1611	1698	1754	1893	1928	2120	2337	2449	2524	2574	2433	2481	2546	2605	2718	2716	2581	2602	2302	2234	2230	2040	2065	2087	2155	2333	2376	2395	2412	2516	2471	2523	2560	2398	2617	2575	2622
1564	1548	1532	1610	1611	1643	1622	1547	1442	1515	1512	1577	1671	1746	1767	1841	1938	2039	2119	2196	2449	2451	2522	2428	2316	2212	2333	2336	2371	2296	2308	2192	2136	2091	2073	2066	2071	2114	2108	2157	2148	2183	2315	2393	2348	2345	2278	2294	2362	2410
1513	1542	1540	1557	1549	1509	1573	1532	1506	1496	1533	1635	1733	1774	1950	1900	2079	2183	2197	2217	2448	2318	2362	2260	2125	2095	2147	2208	2152	2116	2110	2023	2063	2042	2126	2078	2141	2158	2075	2105	2101	2247	2149	2300	2369	2238	2276	2250	2139	2187
1588	1582	1439	1406	1475	1512	1466	1556	1620	1606	1616	1771	1825	2074	2114	2266	2239	2346	2455	2529	2613	2609	2478	2432	2320	2203	2237	2318	2284	2204	2240	2295	2064	2200	2157	2253	2350	2387	2316	2301	2387	2257	2317	2320	2382	2492	2524	2542	2351	2398
1550	1503	1475	1482	1430	1492	1481	1658	1750	1815	1842	1859	2047	2281	2368	2421	2683	2773	2802	2876	2881	2891	2829	2835	2815	2703	2627	2675	2593	2402	2474	2470	2360	2392	2494	2494	2564	2598	2675	2646	2542	2608	2645	2752	2659	2639	2793	2773	2735	2649
1459	1419	1445	1391	1460	1533	1665	1749	1799	1955	1935	2000	2191	2326	2512	2689	2777	2910	3067	3186	3249	3212	3225	3119	3097	3034	3024	3010	2858	2747	2570	2533	2470	2504	2603	2671	2713	2784	2805	2833	2764	2744	2647	2794	2838	2840	2910	2965	2994	2871
1468	1424	1330	1455	1463	1519	1611	1700	1956	1978	2038	1992	2189	2332	2458	2660	2827	2965	2988	3097	3296	3158	3186	3171	3159	3153	3199	3024	2967	2674	2581	2540	2419	2482	2541	2637	2610	2737	2833	2831	2832	2839	2786	2754	2857	2859	3012	3003	3070	2984
1445	1381	1329	1347	1432	1532	1678	1684	1832	2015	2061	2052	2232	2201	2351	2433	2650	2791	2978	2973	3032	2958	3003	3023	2979	3046	3065	2919	2889	2605	2652	2503	2499	2483	2418	2418	2702	2654	2648	2897	2917	2842	2816	2885	2788	2827	2779	2817	2996	3090
1393	1401	1403	1303	1453	1481	1637	1729	1868	2040	1980	2148	2220	2182	2321	2423	2599	2694	2928	2864	2797	2808	2792	2876	2871	2902	2882	2824	2816	2674	2551	2529	2307	2442	2239	2245	2371	2579	2599	2624	2739	2820	2780	2671	2645	2601	2717	2701	2863	2873
1388	1453	1366	1338	1420	1470	1585	1733	1758	1912	1913	1996	2063	2087	2233	2349	2411	2501	2695	2575	2585	2544	2554	2607	2611	2601	2691	2599	2669	2527	2434	2367	2333	2311	2193	2247	2236	2256	2437	2533	2471	2666	2632	2681	2632	2523	2655	2685	2713	2785
1411	1447	1425	1426	1491	1504	1509	1592	1707	1781	1847	1901	1976	2085	2042	2178	2242	2332	2536	2500	2423	2338	2354	2395	2472	2476	2446	2358	2459	2432	2373	2375	2222	2248	2136	2238	2171	2251	2317	2459	2460	2464	2591	2571	2498	2599	2522	2552	2609	2717
1483	1508	1547	1520	1537	1523	1589	1605	1727	1818	1857	2018	1991	2008	2138	2208	2352	2449	2373	2406	2490	2394	2453	2514	2433	2530	2500	2508	2591	2657	2539	2553	2345	2415	2421	2418	2374	2339	2347	2397	2411	2477	2658	2693	2699	2659	2541	2549	2604	2617
1622	1653	1700	1554	1608	1685	1587	1665	1655	1815	1902	1927	1923	2009	2112	2289	2446	2538	2745	2644	2635	2734	2749	2771	2696	2763	2690	2823	2786	2774	2847	2847	2715	2684	2625	2634	2486	2411	2394	2528	2527	2700	2883	2865	2752	2716	2696	2678	2531	2636
1642	1740	1687	1673	1651	1691	1618	1701	1784	1769	1842	1885	2006	2026	2166	2400	2516	2647	2731	2836	2818	2824	2835	2927	2858	2819	2869	2817	2758	2885	2966	2955	2923	2817	2677	2653	2571	2515	2519	2536	2584	2663	2698	2746	2879	2850	2728	2539	2542	2622
1730	1731	1727	1708	1616	1599	1599	1578	1610	1676	1702	1685	1790	1861	2039	2169	2406	2426	2556	2537	2618	2733	2752	2620	2676	2633	2686	2679	2680	2708	2728	2743	2827	2663	2668	2601	2605	2560	2515	2565	2473	2523	2531	2567	2522	2628	2596	2503	2517	2574
1787	1756	1764	1627	1618	1502	1524	1543	1576	1657	1568	1651	1669	1743	1925	2026	2205	2293	2446	2490	2475	2562	2609	2542	2501	2612	2570	2561	2566	2545	2588	2649	2646	2635	2718	2606	2551	2588	2482	2458	2462	2397	2379	2401	2414	2476	2405	2407	2424	2462
1705	1794	1637	1556	1578	1517	1536	1555	1660	1601	1582	1694	1683	1779	1964	2010	2132	2273	2460	2529	2599	2728	2680	2658	2594	2636	2626	2510	2602	2583	2573	2702	2647	2682	2729	2593	2609	2657	2726	2528	2565	2431	2284	2379	2460	2530	2435	2420	2400	2356
1751	1742	1593	1592	1542	1567	1545	1571	1720	1816	1837	1875	1887	1913	2047	2155	2394	2546	2580	2790	2821	2950	2935	2959	2703	2669	2765	2659	2711	2711	2713	2734	2826	2620	2729	2708	2738	2688	2679	2608	2598	2581	2594	2746	2687	2774	2732	2757	2580	2618
1648	1554	1516	1446	1455	1481	1614	1717	1822	1899	2013	2068	2177	2102	2205	2295	2465	2633	2879	2869	2938	3023	3079	3049	2853	2858	2835	2857	2800	2816	2843	2708	2715	2703	2618	2669	2757	2851	2825	2616	2624	2803	2780	2734	2815	2893	2946	2949	3012	2995
1596	1516	1525	1298	1385	1422	1533	1604	1752	1936	2112	2087	2204	2171	2226	2259	2505	2584	2639	2852	2755	2949	2845	2848	2737	2811	2764	2805	2772	2752	2742	2548	2452	2397	2587	2606	2631	2847	2842	2771	2784	2793	2498	2426	2343	2483	2715	2939	2975	3191
1623	1509	1345	1310	1398	1426	1503	1611	1732	1926	2078	2039	2220	2283	2138	2228	2353	2367	2448	2562	2607	2753	2647	2752	2669	2487	2502	2653	2642	2715	2660	2451	2349	2355	2307	2397	2462	2645	2766	2760	2942	2726	2351	2010	2070	2070	2287	2608	2876	2925
1577	1557	1361	1314	1296	1471	1490	1693	1800	1927	2124	2104	2143	2208	2256	2164	2228	2224	2320	2419	2449	2593	2677	2512	2461	2305	2506	2479	2557	2430	2585	2548	2301	2214	2120	2205	2300	2504	2690	2830	3051	2933	2436	1963	2018	2143	2145	2157	2504	2622
1557	1409	1358	1340	1312	1444	1517	1708	1950	2136	2246	2226	2161	2215	2331	2350	2304	2383	2428	2459	2561	2605	2614	2608	2601	2474	2583	2436	2638	2574	2613	2703	2484	2330	2179	2170	2165	2421	2618	3035	3275	3170	2460	2122	2330	2297	2193	1964	2228	2524
1521	1460	1402	1359	1368	1470	1622	1909	2023	2313	2440	2424	2365	2464	2414	2527	2360	2472	2662	2617	2635	2717	2713	2670	2552	2554	2581	2502	2524	2707	2790	2814	2598	2329	2343	2205	2202	2463	2680	3120	3228	3173	2593	2284	2195	2229	2153	2118	2393	2516
1514	1375	1318	1478	1454	1504	1735	1927	2115	2399	2511	2492	2501	2450	2594	2550	2533	2631	2729	2743	2768	2872	2825	2701	2755	2549	2470	2728	2669	2761	2830	2839	2698	2473	2290	2239	2281	2466	2661	2918	3215	2974	2542	2272	2064	2068	2123	2304	2536	2724
1480	1410	1396	1380	1407	1539	1717	1992	2226	2367	2473	2593	2484	2489	2534	2545	2568	2600	2575	2693	2679	2760	2700	2630	2635	2504	2517	2529	2652	2728	2789	2660	2515	2399	2400	2329	2428	2431	2647	2824	2877	2901	2656	2414	2227	2096	2371	2586	2857	3032
1452	1341	1299	1283	1376	1612	1724	1999	2195	2296	2430	2410	2531	2466	2579	2517	2547	2579	2508	2551	2584	2521	2571	2501	2506	2456	2517	2418	2581	2619	2672	2741	2435	2354	2164	2259	2290	2345	2589	2709	2784	2767	2756	2559	2448	2347	2564	2786	3070	3321
1460	1350	1314	1376	1364	1540	1702	1887	2126	2223	2238	2335	2433	2432	2508	2367	2405	2512	2515	2369	2493	2471	2457	2392	2348	2298	2350	2328	2453	2478	2484	2647	2475	2496	2296	2233	2252	2329	2468	2632	2672	2739	2677	2681	2545	2657	2757	2809	2917	3091
1419	1342	1323	1339	1408	1537	1670	1839	1978	2102	2117	2242	2377	2355	2381	2433	2482	2465	2376	2427	2481	2474	2506	2387	2295	2286	2284	2297	2396	2584	2632	2541	2578	2363	2314	2272	2375	2327	2362	2518	2698	2726	2631	2618	2515	2545	2519	2695	2658	2792
1456	1383	1417	1383	1496	1495	1682	1814	2015	2205	2301	2308	2414	2571	2537	2538	2496	2515	2606	2591	2634	2548	2594	2558	2415	2438	2447	2474	2538	2649	2790	2758	2679	2528	2412	2338	2342	2335	2520	2587	2627	2665	2663	2613	2560	2453	2467	2545	2456	2614
1441	1503	1480	1490	1431	1580	1730	1824	1996	2113	2250	2359	2408	2549	2570	2589	2658	2537	2709	2719	2879	2966	2770	2679	2621	2546	2617	2643	2664	2836	3052	2951	2771	2693	2449	2458	2421	2513	2434	2502	2602	2733	2738	2775	2558	2559	2457	2389	2560	2480
1534	1498	1457	1534	1448	1577	1593	1720	1899	2109	2142	2219	2308	2402	2408	2400	2563	2604	2706	2764	2832	2874	2862	2682	2570	2525	2594	2556	2768	2941	3029	2967	2948	2763	2743	2586	2291	2508	2416	2588	2536	2552	2636	2645	2574	2602	2545	2324	2294	2374
1589	1507	1539	1436	1468	1474	1525	1607	1784	1896	1968	1985	2042	2151	2151	2197	2351	2590	2594	2609	2622	2601	2613	2499	2487	2429	2470	2557	2681	2769	2872	2897	2884	2745	2515	2554	2440	2394	2428	2364	2420	2570	2548	2608	2617	2437	2378	2339	2185	2223
1679	1543	1551	1426	1470	1521	1574	1706	1769	1909	1900	1902	1882	1985	2069	2102	2273	2345	2386	2472	2441	2501	2491	2451	2378	2447	2511	2520	2805	2771	2952	2929	2908	2777	2551	2575	2558	2514	2487	2341	2401	2514	2548	2682	2580	2460	2397	2412	2341	2222
1642	1521	1544	1456	1554	1540	1707	1934	1927	1989	2054	1981	2031	2178	2176	2234	2401	2417	2594	2578	2601	2717	2600	2602	2458	2445	2537	2678	2880	3060	3136	3040	2937	2964	2765	2721	2672	2581	2592	2573	2542	2578	2599	2701	2633	2616	2485	2352	2429	2324
1617	1490	1505	1462	1471	1619	1824	2019	2130	2169	2100	2146	2154	2240	2405	2433	2540	2642	2757	2842	2878	2874	2849	2674	2579	2563	2634	2736	2912	3083	3164	3083	3051	2927	2822	2697	2681	2668	2636	2593	2574	2491	2543	2694	2730	2732	2637	2566	2446	2312
1637	1570	1537	1520	1465	1617	1879	2118	2278	2283	2269	2229	2367	2419	2504	2589	2652	2792	2820	2840	2876	2942	2819	2670	2624	2587	2634	2751	2883	3076	2993	3145	3041	2967	2745	2713	2686	2714	2554	2505	2525	2428	2569	2581	2701	2781	2683	2599	2547	2467
1634	1564	1497	1484	1532	1625	1857	2092	2267	2334	2275	2321	2317	2429	2472	2508	2596	2630	2761	2740	2733	2729	2548	2629	2497	2499	2499	2642	2783	2859	2869	3052	2839	2875	2747	2691	2655	2455	2511	2525	2536	2491	2493	2651	2668	2637	2778	2689	2628	2515
1660	1565	1459	1460	1492	1601	1887	2089	2257	2378	2405	2362	2385	2538	2505	2516	2510	2581	2683	2576	2598	2560	2480	2404	2324	2311	2369	2517	2585	2785	2723	2832	2673	2651	2578	2503	2484	2588	2515	2508	2453	2441	2446	2526	2603	2593	2648	2661	2600	2600
1641	1504	1501	1506	1562	1633	1929	2050	2325	2433	2579	2436	2513	2515	2533	2540	2544	2581	2726	2662	2602	2501	2383	2411	2203	2235	2275	2330	2455	2682	2772	2600	2567	2626	2400	2397	2473	2463	2501	2501	2571	2436	2359	2510	2431	2597	2565	2582	2453	2444
1631	1548	1419	1497	1503	1737	1880	2194	2441	2646	2565	2567	2618	2577	2610	2728	2511	2794	2699	2768	2689	2515	2439	2355	2295	2357	2292	2492	2548	2721	2725	2727	2703	2617	2596	2440	2466	2467	2620	2455	2448	2350	2395	2541	2578	2682	2599	2558	2513	2470
1599	1654	1544	1503	1578	1781	1989	2251	2434	2684	2872	2681	2679	2735	2741	2870	2757	2784	2964	2947	2896	2774	2739	2488	2497	2527	2448	2630	2658	2774	2800	2905	2622	2602	2591	2621	2614	2578	2583	2588	2522	2413	2470	2624	2709	2873	2907	2716	2827	2617
1547	1530	1492	1545	1636	1749	1969	2311	2581	2803	2786	2892	2851	2884	2788	2905	2875	2916	2984	3012	3026	2940	2873	2648	2568	2595	2481	2505	2715	2772	2976	2847	2664	2673	2608	2547	2551	2618	2713	2576	2610	2478	2586	2645	2817	2846	2910	2978	2755	2654
1522	1482	1410	1420	1632	1675	1927	2215	2533	2688	2739	2810	2858	2931	2829	2860	2843	2765	2871	2881	3071	2973	2796	2622	2454	2532	2386	2569	2782	2808	2768	2744	2642	2407	2453	2495	2574	2500	2681	2577	2557	2521	2583	2538	2657	2769	2724	2776	2745	2652
1459	1458	1417	1442	1436	1626	1862	2033	2257	2427	2551	2582	2636	2579	2748	2717	2562	2648	2764	2707	2847	2778	2698	2512	2407	2340	2363	2456	2610	2615	2729	2607	2509	2454	2267	2324	2433	2350	2474	2629	2512	2497	2379	2478	2498	2580	2603	2698	2585	2663
1501	1439	1435	1464	1431	1545	1694	1887	2150	2140	2237	2275	2351	2297	2424	2421	2549	2530	2535	2536	2624	2594	2566	2399	2348	2275	2315	2471	2471	2555	2580	2503	2492	2356	2371	2352	2364	2440	2582	2533	2515	2463	2443	2526	2520	2586	2643	2658	2622	2488
1570	1515	1450	1433	1475	1522	1718	1774	1920	2144	1991	2165	2220	2230	2214	2317	2393	2511	2488	2555	2447	2608	2515	2484	2326	2350	2376	2520	2525	2682	2613	2688	2537	2413	2228	2307	2310	2468	2642	2607	2518	2505	2586	2430	2723	2880	2838	2783	2559	2482
1569	1484	1479	1376	1470	1495	1712	1830	1986	2045	2059	2024	2072	2229	2249	2225	2340	2469	2492	2611	2637	2653	2575	2578	2526	2575	2572	2674	2666	2776	2723	2728	2535	2422	2424	2469	2410	2614	2583	2764	2625	2556	2736	2564	2713	2821	2798	2747	2671	2530
1530	1462	1410	1487	1432	1503	1680	1784	1926	2088	2036	2085	2078	2237	2237	2354	2340	2669	2683	2822	2916	2951	2773	2750	2603	2672	2781	2862	2939	3030	2968	2874	2735	2627	2382	2456	2661	2706	2734	2806	2732	2596	2479	2498	2749	2679	2794	2876	3045	3110
1593	1490	1442	1393	1408	1458	1582	1735	1792	1861	1917	1876	2000	2072	2012	2219	2374	2485	2644	2812	2998	2832	2681	2678	2768	2785	2858	2944	3024	3050	2900	2793	2619	2427	2594	2601	2752	2757	2876	2859	2723	2547	2508	2545	2407	2603	2718	3122	3464	3691
1569	1514	1359	1349	1379	1388	1448	1510	1639	1592	1592	1563	1786	1660	1845	2021	2114	2254	2487	2572	2745	2610	2565	2465	2511	2598	2648	2712	2899	2833	2777	2483	2418	2414	2328	2452	2623	2750	2879	2961	2838	2486	2398	2321	2316	2505	2812	3133	3248	3257
1481	1439	1352	1371	1268	1362	1398	1475	1550	1571	1478	1530	1586	1649	1679	1827	1940	2072	2316	2525	2474	2496	2489	2396	2449	2513	2620	2681	2711	2664	2569	2512	2253	2205	2272	2376	2522	2661	2619	2656	2573	2441	2344	2386	2352	2516	2724	2737	2666	2636
1582	1498	1425	1372	1403	1430	1460	1502	1616	1653	1631	1666	1675	1697	1801	1916	2064	2296	2489	2673	2631	2687	2633	2585	2547	2618	2728	2854	2683	2787	2711	2592	2424	2518	2527	2531	2642	2616	2758	2656	2529	2562	2552	2738	2672	2879	2954	2763	2262	2258
1587	1491	1457	1415	1391	1485	1549	1582	1750	1741	1864	1886	1890	1879	2030	2153	2275	2506	2758	2847	2950	3021	2972	2888	2946	2887	3027	3079	2884	2828	2926	2784	2722	2632	2758	2887	2981	2878	2703	2842	2654	2632	2745	2792	3138	3179	3242	2832	2355	2463
1595	1564	1489	1384	1425	1515	1523	1633	1739	1836	1887	1929	1914	2086	2121	2226	2401	2635	2700	2889	3049	3049	2950	3048	2919	2858	2881	2903	2803	2704	2690	2787	2642	2699	2825	2893	2902	2912	2824	2726	2515	2632	2717	2728	3040	3256	3345	2813	2475	2546
1699	1639	1512	1466	1472	1550	1607	1728	1860	1822	1826	1874	1944	1991	2217	2233	2314	2513	2655	2671	2628	2827	2746	2753	2728	2642	2706	2695	2593	2608	2395	2403	2411	2411	2453	2592	2654	2616	2565	2634	2567	2495	2436	2626	2678	2934	3100	2806	2418	2295
1702	1686	1506	1526	1553	1493	1699	1764	1879	1893	1979	1917	2144	2177	2237	2416	2466	2647	2657	2660	2630	2720	2636	2674	2570	2697	2495	2470	2448	2466	2419	2402	2336	2303	2401	2447	2596	2656	2634	2562	2616	2588	2581	2571	2592	2810	2949	2864	2602	2437
1722	1630	1594	1541	1623	1700	1758	1932	2026	2186	2208	2186	2287	2299	2402	2520	2613	2652	2875	2855	2800	2801	2789	2689	2610	2581	2476	2518	2469	2510	2520	2480	2324	2420	2341	2475	2526	2481	2582	2601	2707	2704	2727	2616	2667	2819	2841	2858	2870	2811
1700	1682	1569	1577	1566	1761	1965	2002	2261	2290	2327	2394	2529	2557	2709	2631	2746	2903	2871	2972	3090	3044	2980	2683	2733	2586	2505	2337	2529	2441	2420	2642	2438	2441	2323	2366	2381	2501	2572	2552	2576	2636	2639	2774	2763	2706	2842	2927	3110	3081
1762	1688	1572	1649	1697	1857	1998	2141	2315	2430	2475	2471	2659	2627	2729	2898	2940	3069	3103	3186	3155	3236	3074	2977	2885	2683	2521	2505	2528	2556	2644	2615	2566	2530	2452	2522	2511	2489	2496	2457	2629	2652	2647	2746	2790	2798	2788	2854	2836	3003
1726	1632	1587	1582	1717	1832	2018	2200	2213	2433	2513	2651	2770	2886	2980	3093	3116	3190	3260	3426	3450	3382	3444	3117	3029	2943	2921	2886	2824	2865	2942	3051	2905	2771	2774	2603	2750	2740	2791	2840	2871	2797	2773	2948	2925	3029	3014	2930	3067	3055
1643	1568	1533	1550	1602	1658	1959	2112	2234	2442	2461	2659	2735	2869	2918	2978	3117	3074	3228	3290	3394	3301	3361	3149	2945	2997	2994	2995	2938	2963	3107	3076	3015	2936	2805	2766	2756	2826	2875	2923	2887	2830	2987	2921	3154	3068	3206	3112	3172	3189
1651	1555	1482	1393	1510	1600	1657	1826	1914	2090	2239	2298	2550	2666	2556	2636	2694	2734	2815	2867	2950	2949	2811	2683	2598	2545	2634	2565	2582	2534	2634	2797	2480	2472	2410	2434	2364	2560	2446	2497	2486	2537	2515	2538	2616	2709	2811	2819	2929	2863
1690	1488	1472	1440	1405	1460	1545	1589	1647	1842	1897	2039	2165	2252	2211	2223	2200	2253	2434	2452	2502	2459	2416	2243	2239	2194	2148	2247	2156	2221	2265	2130	2086	2212	2071	1997	2133	2057	2219	2218	2181	2272	2194	2168	2239	2416	2276	2402	2446	2482
1661	1631	1509	1489	1374	1502	1484	1520	1614	1599	1588	1776	1818	1983	2025	2097	2071	2100	2280	2318	2412	2390	2229	2239	2230	2210	2285	2400	2204	2216	2221	2183	2033	2066	1976	1996	2065	2042	2118	2219	2280	2204	2190	2177	2235	2343	2409	2394	2424	2377
1619	1597	1586	1503	1457	1492	1537	1437	1438	1433	1534	1552	1661	1698	1866	1995	2012	2078	2225	2374	2336	2394	2410	2372	2342	2503	2482	2454	2256	2193	2136	2005	1992	1972	1938	2061	2072	2177	2297	2261	2423	2390	2460	2535	2493	2607	2598	2656	2726	2632
1582	1641	1593	1532	1559	1530	1453	1454	1310	1333	1298	1269	1390	1550	1521	1692	1747	1818	1936	2148	2158	2291	2364	2402	2318	2251	2315	2099	2091	1889	1836	1690	1809	1793	1796	1931	1887	2038	2098	2136	2242	2310	2387	2396	2521	2526	2544	2638	2633	2774
1571	1702	1567	1494	1450	1400	1305	1332	1204	1139	1149	1139	1131	1308	1325	1380	1468	1590	1649	1753	1876	1910	1894	2054	1930	1838	1833	1761	1601	1454	1432	1467	1468	1453	1606	1596	1633	1689	1813	1826	1839	1859	1986	1998	2056	2166	2260	2248	2420	2283
1687	1652	1564	1430	1454	1378	1309	1297	1201	1186	1136	1125	1179	1214	1341	1425	1405	1546	1551	1467	1631	1700	1650	1746	1617	1518	1497	1400	1309	1254	1244	1287	1299	1343	1317	1410	1467	1501	1587	1552	1735	1724	1677	1803	1862	1783	1901	1919	2033	2064
1689	1710	1589	1482	1456	1322	1311	1275	1244	1282	1206	1195	1260	1310	1496	1548	1593	1555	1543	1658	1656	1647	1609	1540	1551	1492	1354	1238	1207	1234	1198	1227	1362	1365	1436	1443	1405	1440	1488	1510	1544	1691	1730	1766	1725	1764	1786	1892	1863	2033
1805	1704	1617	1476	1420	1436	1366	1399	1399	1306	1309	1344	1346	1412	1498	1598	1686	1682	1686	1620	1680	1680	1626	1587	1589	1432	1328	1388	1233	1301	1251	1247	1349	1360	1444	1465	1417	1454	1405	1517	1620	1708	1677	1804	1767	1773	1652	1828	1735	1883
1792	1780	1728	1715	1545	1493	1488	1490	1363	1425	1197	1331	1352	1388	1542	1539	1627	1652	1711	1709	1641	1682	1647	1593	1624	1534	1477	1424	1394	1293	1357	1332	1340	1416	1384	1408	1402	1340	1459	1506	1596	1821	1784	1778	1708	1734	1651	1661	1778	1785
1847	1840	1870	1729	1695	1643	1648	1555	1461	1450	1313	1314	1401	1436	1451	1469	1542	1592	1577	1649	1638	1683	1652	1675	1756	1631	1600	1567	1568	1553	1464	1449	1529	1442	1421	1411	1446	1434	1549	1567	1730	1838	1868	1795	1730	1630	1704	1652	1748	1938
1762	1812	1753	1697	1585	1586	1652	1550	1548	1408	1450	1397	1456	1440	1503	1495	1618	1579	1692	1722	1747	1739	1674	1809	1778	1725	1766	1763	1794	1685	1687	1653	1624	1587	1599	1557	1623	1615	1691	1769	1857	1964	1858	1844	1907	1755	1871	1797	1963	2059
1561	1720	1616	1554	1554	1573	1553	1584	1608	1561	1532	1518	1486	1612	1603	1682	1664	1780	1688	1818	1816	1845	1721	1788	1750	1746	1695	1746	1709	1793	1767	1799	1825	1823	1669	1729	1668	1726	1781	1804	1943	1922	1922	1850	1829	1777	1826	1962	2015	2021
1691	1732	1526	1528	1533	1472	1590	1603	1614	1624	1652	1613	1561	1662	1666	1784	1851	1873	1886	1902	1796	1790	1804	1758	1763	1724	1692	1750	1774	1735	1743	1832	1735	1843	1763	1860	1814	1876	1885	1879	1810	1826	1876	1871	1790	1879	1862	1876	1944	1970
1737	1831	1641	1633	1558	1531	1597	1573	1611	1583	1633	1651	1794	1736	1766	1859	1912	1948	1940	1913	1904	1854	1795	1817	1813	1831	1738	1757	1723	1766	1758	1825	1913	1919	1944	1968	1991	2005	1954	1995	1930	1815	1845	1847	1909	1876	1830	1904	1896	1925
1829	1782	1799	1741	1709	1727	1616	1796	1748	1785	1781	1765	1712	1749	1750	1837	1876	1905	2002	1956	1956	1930	1869	1880	1789	1840	1861	1835	1846	1825	1886	1942	2025	2099	2123	2186	2226	2044	2079	1936	1986	1963	1912	1903	1934	1932	1988	2002	1916	1833
1871	1846	1936	1772	1797	1743	1749	1820	1885	1984	1887	1782	1796	1913	1840	1870	1984	2058	2103	2006	1940	1878	1837	1826	1846	1956	1850	1780	1851	1844	1798	1860	1985	1986	2030	2150	2103	2064	2017	1932	1840	1943	1893	1888	1984	1938	1860	1825	1894	1876
1917	1900	1788	1818	1748	1787	1869	1867	1912	1892	1905	1798	1824	1874	1879	1938	1961	2027	2017	1925	1902	1830	1775	1730	1815	1760	1820	1725	1741	1747	1716	1788	1944	1976	1979	2050	2045	1931	1839	1813	1759	1835	1863	1998	1978	1906	1953	1775	1832	1780
1811	1841	1815	1886	1799	1791	1820	1858	1865	1861	1759	1775	1780	1798	1742	1839	1920	1915	1918	1937	1825	1797	1795	1763	1797	1895	1849	1835	1862	1832	1826	1816	1947	2058	1963	1983	1916	1927	1794	1867	1864	2006	2051	2061	2105	2094	1990	1858	1857	1903
1796	1847	1710	1691	1655	1840	1825	1753	1851	1733	1699	1721	1641	1694	1671	1699	1832	1845	1763	1870	1934	1790	1699	1781	1812	1904	1896	1961	1914	1891	1901	1853	1939	2061	2030	2109	2001	1985	1863	1793	1857	2052	2103	2153	2175	2228	2039	2015	1914	1943
1791	1699	1629	1702	1679	1703	1818	1790	1818	1855	1768	1675	1609	1586	1666	1690	1721	1875	1846	1918	1840	1726	1756	1788	1837	1902	1953	1929	1839	1759	1751	1869	1858	1871	2029	2017	1895	1797	1780	1831	1786	1862	1928	2006	2093	2035	1899	1835	1853	1810
1697	1710	1621	1716	1680	1626	1715	1797	1860	1812	1832	1683	1716	1684	1589	1708	1717	1829	1830	1888	1782	1769	1622	1752	1718	1742	1786	1767	1675	1611	1680	1691	1691	1751	1946	1871	1818	1838	1705	1693	1726	1773	1844	1891	1948	1900	1845	1763	1724	1691
1857	1753	1782	1724	1749	1661	1716	1774	1846	1756	1791	1664	1558	1593	1621	1601	1690	1764	1817	1870	1823	1691	1761	1674	1745	1756	1686	1679	1657	1623	1614	1667	1783	1934	1983	2029	1947	1898	1819	1812	1822	1911	2028	2030	2103	2011	1902	1918	1877	1967
1869	1913	1825	1706	1669	1728	1752	1729	1824	1810	1713	1705	1612	1676	1628	1687	1808	1794	1847	1844	1829	1840	1894	1980	1998	1940	1805	1887	1913	1989	1953	2016	2057	2254	2314	2383	2323	2285	2094	2122	2142	2226	2294	2456	2544	2465	2294	2254	2218	2347
1961	2020	1867	1748	1789	1754	1836	1908	2072	2052	1960	1987	1920	1928	1964	2018	2053	2108	2110	2111	2182	2276	2192	2125	2278	2229	2295	2267	2373	2335	2298	2465	2463	2582	2568	2678	2590	2493	2461	2437	2450	2540	2698	2750	2754	2580	2545	2353	2488	2471
1969	1984	1874	1880	2016	1861	1933	2158	2294	2362	2404	2460	2364	2276	2361	2422	2361	2356	2376	2550	2393	2469	2424	2447	2470	2432	2501	2444	2441	2570	2506	2646	2664	2704	2579	2657	2563	2488	2457	2475	2521	2627	2610	2658	2613	2580	2398	2308	2402	2453
1803	1925	1852	1866	1822	1838	2077	2201	2319	2451	2434	2339	2427	2435	2332	2389	2378	2387	2420	2419	2435	2473	2473	2314	2340	2315	2301	2409	2379	2473	2407	2466	2518	2323	2296	2326	2334	2262	2287	2369	2423	2465	2393	2457	2421	2418	2385	2415	2497	2423
1751	1772	1737	1699	1713	1782	1919	2018	2189	2184	2132	2145	2165	2137	2111	2132	2254	2259	2288	2313	2336	2362	2356	2299	2253	2241	2234	2281	2352	2345	2348	2298	2293	2135	2121	2112	2134	2168	2279	2379	2414	2391	2283	2361	2367	2276	2324	2381	2576	2527
1796	1765	1744	1670	1564	1730	1825	1964	1954	2078	2154	2169	2299	2319	2335	2383	2500	2380	2475	2440	2545	2620	2516	2509	2401	2423	2356	2448	2503	2534	2412	2479	2382	2307	2200	2225	2324	2459	2435	2587	2593	2555	2468	2524	2475	2437	2588	2624	2796	2750
1851	1809	1702	1678	1657	1914	1974	2108	2275	2414	2457	2587	2654	2814	2873	2932	2903	2884	2852	3089	3005	3013	2978	2835	2737	2656	2590	2729	2813	2794	2934	2767	2645	2694	2648	2584	2658	2774	2812	2780	2830	2749	2763	2663	2724	2749	2860	2918	2882	2861
1784	1791	1744	1696	1760	1881	2124	2260	2484	2541	2871	2919	2968	3212	3364	3428	3325	3225	3354	3306	3194	3180	3193	3021	2862	2821	2748	2791	2951	2879	3001	3003	2873	2823	2701	2729	2720	2715	2936	2876	2920	2815	2890	2752	2879	2879	2956	2920	2903	2976
1756	1743	1695	1701	1804	1883	2135	2367	2495	2674	2950	3149	3154	3320	3313	3425	3298	3320	3349	3320	3114	3156	3152	3156	2960	2963	2859	2832	2963	3015	3054	2980	2927	2892	2631	2756	2590	2677	2900	2878	2947	2863	2819	2718	2675	2856	2949	2876	3059	2964
1640	1684	1571	1648	1796	1918	2116	2309	2555	2791	2890	2910	3209	3266	3312	3260	3294	3368	3360	3394	3178	3329	3272	3006	3069	2910	3011	2990	2969	3105	3024	3057	2823	2721	2647	2746	2689	2738	3050	3021	3026	2924	2739	2816	2741	2826	3064	3025	3097	3059
1644	1592	1661	1615	1699	1901	2067	2269	2548	2680	2884	3006	3062	3062	3207	3174	3176	3264	3251	3211	3279	3249	3082	3141	3040	3005	3036	2923	3067	2954	2985	2853	2759	2755	2712	2634	2810	2877	2972	2975	2938	2839	2809	2703	2790	2913	3063	3019	3109	3241
1656	1722	1574	1506	1638	1662	1905	2221	2305	2533	2636	2699	2822	2820	2944	2888	2895	2931	3060	3098	2951	2846	2862	2811	2611	2727	2677	2702	2694	2691	2575	2505	2526	2517	2534	2614	2696	2721	2778	2810	2661	2607	2636	2448	2650	2610	2855	2818	3057	2862
1748	1751	1637	1636	1615	1704	1831	1882	2171	2397	2419	2486	2570	2506	2628	2640	2731	2726	2758	2835	2762	2584	2658	2538	2431	2467	2395	2491	2522	2376	2407	2275	2449	2439	2560	2514	2613	2638	2709	2625	2595	2424	2514	2461	2588	2693	2770	2844	2741	2790
1778	1858	1755	1709	1729	1794	1786	1945	2103	2314	2336	2382	2572	2586	2606	2680	2656	2751	2817	2850	2745	2797	2743	2521	2564	2490	2526	2502	2607	2508	2550	2498	2479	2543	2427	2661	2732	2706	2751	2701	2684	2673	2585	2624	2648	2673	2769	2760	2800	2803
1809	1787	1893	1890	1771	1845	1862	2028	2166	2316	2446	2457	2486	2554	2647	2725	2832	2938	3046	3057	2977	2925	2815	2846	2933	2768	2861	2812	2824	2814	2790	2707	2658	2665	2741	2737	2844	2863	2812	2780	2760	2753	2726	2764	2848	2845	2875	2993	2857	2826
1717	1822	1775	1797	1781	1782	1821	1910	2114	2278	2263	2239	2389	2314	2476	2545	2582	2853	2973	3019	2953	2822	2898	2950	2959	2931	3022	3018	2960	2949	2812	2753	2678	2856	2830	2812	2970	2833	2838	2804	2683	2724	2703	2830	2752	3014	2948	2967	2879	2723
1740	1847	1815	1761	1654	1706	1683	1812	2046	2145	2197	2182	2223	2225	2313	2465	2543	2772	2907	2918	2848	2766	2782	2774	2931	2907	3060	2954	2873	2868	2869	2797	2650	2802	2849	2829	2914	2862	2781	2794	2691	2669	2583	2692	2849	2820	2854	2899	2708	2646
1897	1948	2006	1792	1702	1716	1786	1876	1910	2052	2096	2151	2123	2259	2324	2427	2532	2779	2915	2909	2740	2808	2658	2864	2760	2832	2818	2782	2861	2808	2771	2622	2725	2882	2897	2956	2973	2864	2767	2779	2648	2610	2757	2683	2760	2935	2855	2731	2733	2500
1935	2012	1938	1837	1726	1713	1783	1805	1913	2103	2086	2152	2103	2210	2346	2378	2528	2717	2807	2928	2813	2686	2638	2722	2738	2741	2800	2772	2789	2701	2746	2822	2799	2897	2848	3055	2912	2879	2751	2734	2658	2732	2865	2865	2803	2834	2695	2673	2550	2531
1864	2054	1876	1766	1713	1772	1754	1859	1998	2094	1987	2032	2207	2161	2387	2441	2613	2728	2838	2768	2823	2653	2755	2741	2672	2767	2876	2937	2866	2665	2801	2896	2899	2942	2970	3001	2829	2875	2752	2722	2679	2717	2823	2844	2714	2770	2759	2686	2550	2636
1811	1835	1835	1759	1725	1708	1758	1972	2090	2131	2131	2197	2264	2378	2378	2632	2675	2939	3001	2911	2807	2901	2904	2944	2909	2915	3057	3001	2890	2899	2894	2876	2938	3063	3008	3078	2998	2945	2670	2816	2825	2905	2901	2846	2903	2874	2839	2782	2660	2675
1680	1773	1870	1722	1749	1784	1936	2128	2195	2354	2433	2449	2516	2580	2618	2727	2990	3105	3100	3128	3115	3057	2997	3095	3142	3115	3117	3114	2958	2868	2937	3014	3134	3100	3080	3077	3020	2924	2940	2780	2920	2920	2959	3012	2979	2815	2860	2840	2716	2802
1757	1838	1754	1710	1712	1821	1863	2003	2339	2472	2508	2561	2698	2774	2819	2986	3109	3213	3013	2978	3070	2979	3083	3028	3060	3077	2827	2798	2706	2699	2720	2990	3042	3077	3088	2947	2827	2717	2880	2735	2760	2953	2933	2880	2898	2765	2812	2712	2693	2761
1674	1738	1720	1663	1791	1719	1863	2058	2175	2286	2430	2637	2546	2671	2681	2836	2769	2871	2847	2811	2741	2751	2829	2649	2787	2669	2731	2575	2432	2553	2626	2645	2856	2844	2782	2718	2585	2536	2531	2627	2683	2832	2885	2811	2692	2587	2602	2468	2481	2671
1656	1665	1664	1609	1671	1750	1792	2027	2192	2411	2439	2604	2598	2632	2692	2787	2743	2835	2705	2727	2590	2665	2726	2705	2826	2635	2598	2546	2408	2444	2518	2646	2644	2720	2635	2629	2554	2489	2496	2416	2708	2891	2786	2822	2614	2470	2454	2375	2366	2616
1617	1741	1611	1558	1697	1776	1982	2156	2374	2505	2718	2619	2701	2728	2827	2928	3027	3018	2888	2890	2666	2850	2833	2822	2871	2837	2857	2567	2623	2522	2455	2540	2672	2756	2673	2664	2519	2533	2568	2569	2733	2729	2875	2899	2817	2524	2520	2406	2515	2613
1659	1668	1631	1638	1748	1890	2013	2252	2452	2655	2874	2689	2868	2967	3106	3080	3123	2991	3042	3134	2868	2870	2924	2987	2967	2829	2864	2688	2607	2553	2466	2611	2782	2768	2616	2670	2557	2636	2622	2638	2706	2682	2927	2848	2777	2707	2659	2480	2587	2697
1698	1714	1662	1550	1753	1966	2134	2389	2521	2754	2820	2831	2843	2995	3017	3258	3142	3103	3080	3024	3055	2976	2981	2958	2878	2762	2697	2658	2644	2611	2647	2645	2717	2764	2680	2635	2568	2510	2513	2663	2709	2735	2824	2879	2767	2679	2641	2648	2667	2694
1791	1679	1534	1615	1767	2006	2250	2374	2555	2742	2692	2864	2997	2884	3188	3302	3276	3274	3231	3137	3089	2934	2936	2841	2924	2757	2898	2800	2776	2757	2746	2717	2815	2803	2701	2574	2550	2608	2500	2718	2825	2845	2805	2814	2709	2753	2716	2675	2801	2856
1698	1716	1629	1587	1762	1902	2065	2291	2520	2634	2682	2801	2900	3034	3017	3045	3180	3189	3125	3176	2980	2949	2822	2805	2788	2843	2751	2680	2761	2629	2685	2664	2731	2675	2661	2484	2547	2510	2571	2511	2713	2731	2792	2790	2735	2714	2695	2750	2742	2858
1779	1723	1565	1561	1734	1825	2008	2104	2269	2295	2457	2602	2585	2835	2897	2796	2837	2838	2876	2831	2702	2685	2683	2589	2599	2494	2489	2521	2504	2525	2363	2547	2444	2425	2555	2524	2401	2431	2402	2411	2624	2610	2612	2688	2690	2638	2642	2661	2673	2813
1657	1703	1519	1608	1662	1796	1859	2039	2127	2227	2257	2293	2602	2585	2605	2715	2649	2657	2597	2581	2571	2541	2492	2456	2234	2277	2249	2336	2279	2378	2435	2352	2418	2321	2320	2343	2414	2341	2457	2340	2484	2519	2540	2582	2483	2546	2586	2563	2686	2661
1719	1720	1689	1504	1677	1759	1836	2041	2053	2218	2305	2377	2573	2687	2788	2627	2726	2612	2701	2706	2716	2671	2575	2524	2483	2410	2579	2523	2552	2605	2630	2680	2549	2520	2528	2516	2618	2534	2520	2651	2777	2760	2653	2554	2638	2702	2663	2750	2775	2790
1745	1669	1567	1544	1615	1766	1889	1963	2123	2116	2146	2346	2614	2719	2827	2812	2810	2908	3008	2856	2974	3002	2924	2969	2869	2899	2764	2888	2886	2928	2979	2881	2708	2814	2700	2781	2728	2767	2783	2969	2889	2912	2824	2712	2669	2790	2831	2932	2961	2927
1584	1613	1580	1572	1649	1595	1782	1908	1986	2070	2168	2289	2449	2537	2670	2844	2807	2967	3016	2925	3180	3159	3001	3119	2999	2911	2972	3003	2971	3087	2978	2841	2785	2876	2809	2850	2861	3001	2987	2912	2959	2911	2719	2706	2698	2796	2809	2693	2820	2945
1549	1498	1509	1506	1486	1546	1644	1772	1859	1936	2045	2136	2236	2376	2420	2496	2626	2788	2741	2975	3072	3005	2948	2880	2871	2819	2787	2895	2951	2886	2854	2912	2850	2792	2762	2849	2879	2896	2945	2965	2979	2657	2732	2668	2491	2571	2737	2771	2711	2849
1574	1517	1511	1474	1478	1520	1541	1626	1687	1680	1906	1947	2102	2181	2193	2385	2462	2501	2732	2840	2882	2924	2872	2761	2763	2715	2650	2807	2876	2967	2944	2923	2799	2864	2785	2745	2958	2963	2909	3044	2901	2764	2632	2445	2535	2484	2617	2707	2793	2864
1651	1606	1524	1526	1493	1451	1533	1517	1680	1785	1848	1896	2059	2045	2093	2381	2444	2489	2600	2664	2809	2932	2810	2859	2707	2606	2754	2854	2775	2894	2948	3045	2876	2746	2626	2709	2809	2899	2961	2934	2926	2760	2619	2553	2443	2586	2639	2733	2790	2833
1586	1660	1582	1585	1607	1500	1590	1658	1767	1818	1905	1959	2000	2091	2210	2490	2531	2645	2601	2694	2913	2826	2877	2842	2903	2782	2732	2817	2923	2837	2962	2975	2895	2854	2787	2697	2848	2858	2909	2966	2757	2716	2655	2519	2568	2573	2662	2782	2874	2856
1613	1678	1664	1650	1591	1736	1800	1823	1959	2050	2028	2073	2185	2306	2499	2646	2726	2732	2900	2895	3007	3007	3080	2991	2938	2871	2953	2884	2821	3049	2979	3014	2880	2797	2773	2823	2805	2785	2933	2933	2883	2758	2713	2509	2471	2581	2882	2884	2872	2922
1652	1743	1692	1728	1706	1734	1794	1917	2026	2262	2275	2316	2420	2576	2638	2816	2917	2999	2962	2999	2914	3053	3067	2947	2939	2871	2999	2852	3004	2972	2979	2974	2965	2917	2811	2810	2755	2806	2880	2903	2773	2722	2691	2691	2532	2668	2756	2924	2952	3028
1676	1695	1784	1679	1750	1785	1815	1982	2079	2196	2298	2342	2475	2484	2674	2820	2704	2772	2708	2742	2837	2814	2721	2887	2720	2765	2677	2695	2870	2834	2834	2874	2733	2622	2543	2698	2595	2700	2749	2824	2756	2762	2652	2707	2655	2668	2819	2854	2835	2936
1728	1749	1758	1696	1724	1688	1785	1798	1932	2111	2238	2399	2464	2566	2624	2575	2568	2559	2513	2592	2545	2606	2590	2535	2504	2550	2419	2587	2566	2622	2595	2570	2522	2428	2366	2366	2396	2490	2577	2586	2684	2533	2629	2543	2599	2436	2668	2609	2677	2764
1741	1688	1703	1606	1701	1758	1801	1825	2030	2224	2365	2552	2600	2556	2710	2606	2587	2625	2477	2437	2671	2591	2526	2503	2407	2388	2446	2560	2413	2546	2459	2517	2346	2443	2327	2440	2374	2355	2532	2448	2477	2529	2586	2574	2438	2522	2545	2627	2522	2557
1680	1673	1695	1659	1719	1649	1858	1937	2052	2344	2549	2675	2870	2829	2837	2829	2837	2796	2820	2753	2734	2711	2612	2629	2549	2578	2591	2586	2625	2582	2564	2591	2545	2521	2473	2491	2465	2515	2492	2462	2480	2548	2555	2442	2659	2605	2569	2580	2628	2695
1612	1657	1532	1652	1596	1834	1868	2053	2136	2426	2685	2755	2934	3041	2993	2898	2859	2933	2950	2903	2851	2830	2746	2678	2593	2656	2650	2804	2724	2686	2758	2579	2568	2527	2466	2539	2472	2572	2544	2613	2566	2571	2518	2595	2500	2631	2631	2600	2665	2631
1586	1602	1555	1706	1691	1741	1867	2037	2225	2383	2709	2946	3010	2880	2866	2896	2954	3017	2893	3130	3021	2896	2751	2817	2705	2696	2750	2788	2748	2816	2751	2579	2538	2496	2516	2531	2561	2652	2667	2600	2535	2575	2482	2583	2539	2581	2577	2576	2673	2516
1626	1609	1617	1683	1701	1810	1982	2095	2304	2524	2748	2845	2896	2864	2940	2914	2916	3009	3124	3143	3027	2925	2866	2911	2756	2675	2814	2871	2867	2896	2777	2611	2579	2538	2550	2662	2658	2698	2754	2694	2660	2595	2602	2582	2520	2674	2673	2756	2710	2745
1582	1566	1531	1637	1619	1802	1859	2047	2207	2475	2656	2900	2971	2767	2721	2877	2990	2896	3079	3029	3026	3030	2905	2788	2747	2842	2811	2891	2885	2824	2771	2740	2574	2617	2588	2565	2821	2651	2726	2752	2622	2534	2489	2498	2499	2599	2692	2641	2538	2589
1590	1580	1490	1528	1702	1620	1773	1796	1999	2218	2420	2626	2624	2592	2575	2567	2677	2786	2835	2747	2696	2690	2657	2655	2634	2632	2701	2632	2693	2588	2627	2495	2561	2498	2588	2606	2606	2587	2571	2697	2542	2435	2391	2423	2522	2614	2509	2463	2511	2492
1671	1705	1557	1506	1502	1563	1707	1756	1867	2030	2143	2371	2399	2345	2305	2382	2525	2580	2715	2759	2636	2599	2497	2502	2565	2568	2639	2600	2672	2592	2542	2541	2485	2518	2600	2574	2472	2495	2616	2650	2621	2432	2373	2373	2441	2435	2552	2570	2616	2590
1649	1591	1629	1570	1640	1632	1723	1823	1889	2075	2246	2292	2485	2456	2544	2610	2699	2782	2811	2757	2841	2741	2693	2591	2700	2644	2780	2796	2887	2755	2705	2685	2652	2637	2689	2649	2625	2748	2819	2911	2722	2524	2473	2471	2627	2665	2775	2738	2700	2789
1557	1596	1568	1593	1579	1731	1758	1843	2045	2195	2361	2563	2656	2569	2614	2791	2857	3033	3043	3038	3016	3030	2999	2828	2990	2994	3087	3046	3058	3080	2947	2833	2908	2814	2771	2856	2861	2937	2901	2961	2871	2692	2689	2564	2665	2912	3012	3114	3062	2911
1487	1582	1515	1563	1557	1541	1674	1909	2018	2224	2364	2385	2466	2625	2650	2780	2812	3026	2936	3030	3026	3000	3013	2986	3045	3100	3179	3151	3160	3042	2914	2848	2773	2879	2831	2790	2973	2968	2851	2998	2826	2771	2500	2588	2676	2861	2881	3035	3029	2857
1505	1590	1534	1554	1529	1583	1604	1741	1811	1918	2059	2117	2248	2370	2418	2557	2653	2593	2842	2892	2822	2903	2795	2841	3073	3045	3116	3059	3036	2921	2900	2834	2821	2670	2777	2848	2755	2859	2820	2764	2625	2564	2525	2489	2542	2570	2783	2899	2772	2751
1644	1633	1632	1535	1538	1522	1400	1533	1689	1722	1758	1933	1956	2130	2306	2310	2432	2587	2626	2817	2731	2748	2767	2733	2991	2838	2920	3077	2862	2928	2920	2746	2866	2758	2842	2775	2693	2763	2746	2661	2620	2604	2544	2440	2559	2687	2633	2695	2740	2696
1673	1675	1675	1533	1578	1410	1506	1506	1651	1630	1670	1822	1907	2032	2101	2338	2482	2616	2593	2702	2658	2598	2760	2656	2714	2704	2947	2833	2850	2835	2799	2813	2767	2734	2749	2720	2777	2703	2736	2653	2616	2535	2543	2529	2552	2556	2618	2592	2593	2662
1662	1568	1530	1482	1500	1488	1568	1685	1729	1726	1727	1914	1983	1953	2186	2276	2432	2558	2738	2700	2692	2597	2612	2663	2741	2860	2831	2903	2845	2787	2748	2685	2701	2739	2680	2736	2648	2671	2644	2550	2464	2372	2347	2367	2479	2610	2670	2637	2662	2656
1623	1695	1592	1514	1574	1574	1637	1768	1815	1935	2028	2010	2067	2224	2200	2411	2541	2752	2840	2860	2852	2722	2744	2762	2849	2918	2857	2833	2808	2795	2716	2660	2647	2710	2697	2747	2615	2678	2642	2657	2525	2408	2408	2437	2485	2569	2547	2762	2645	2665
1556	1652	1582	1509	1620	1615	1741	1858	1966	2081	2085	2267	2278	2417	2453	2566	2726	2787	3053	3092	2986	2866	2780	2836	2788	2879	2799	2933	2793	2697	2650	2647	2666	2735	2676	2672	2657	2545	2606	2510	2575	2464	2415	2429	2469	2557	2722	2755	2781	2659
1657	1566	1599	1602	1573	1604	1808	1813	1929	2019	2177	2244	2282	2252	2413	2576	2596	2683	2876	2973	2938	2807	2718	2595	2554	2601	2565	2659	2718	2626	2537	2623	2653	2635	2581	2525	2579	2621	2518	2462	2505	2354	2434	2358	2376	2444	2583	2595	2604	2573
1616	1609	1588	1481	1538	1566	1660	1878	1890	2060	2072	2236	2262	2271	2396	2506	2608	2650	2675	2663	2775	2487	2506	2383	2381	2382	2445	2380	2326	2441	2421	2442	2379	2457	2406	2383	2386	2492	2325	2469	2190	2277	2180	2315	2211	2362	2439	2380	2421	2408
1604	1551	1508	1519	1495	1694	1849	1880	2082	2196	2298	2301	2501	2591	2577	2608	2608	2588	2598	2763	2672	2654	2405	2386	2387	2397	2472	2441	2338	2352	2430	2354	2366	2292	2458	2373	2392	2440	2487	2495	2355	2281	2301	2216	2335	2404	2345	2491	2434	2433
1540	1512	1563	1475	1556	1743	1928	2057	2310	2451	2553	2782	2739	2785	2860	2874	2837	2798	2973	2918	2897	2760	2692	2641	2603	2662	2627	2652	2544	2409	2406	2371	2392	2398	2450	2413	2569	2578	2573	2533	2568	2462	2381	2329	2460	2408	2475	2566	2514	2536
1508	1429	1439	1478	1605	1782	1925	2145	2365	2479	2726	2724	2808	2938	2962	3011	2937	2947	2862	2979	2843	2838	2683	2637	2686	2739	2608	2651	2693	2572	2528	2426	2452	2350	2328	2394	2468	2549	2714	2775	2435	2558	2506	2594	2535	2682	2575	2710	2761	2655
1423	1468	1433	1552	1583	1722	1942	2057	2382	2585	2833	2933	2907	2994	2962	3040	3035	3074	3067	3025	2871	2816	2749	2575	2729	2721	2811	2606	2749	2704	2581	2555	2578	2467	2426	2480	2462	2614	2665	2828	2719	2620	2583	2632	2719	2658	2729	2874	2885	2791
1457	1492	1525	1603	1668	1825	1994	2103	2462	2717	2834	2931	2979	3054	3104	3115	3298	3114	3333	3259	3025	3065	2883	2873	2891	2912	2906	2832	2836	2860	2724	2680	2733	2648	2566	2607	2639	2750	2832	2912	2780	2833	2804	2749	2958	2952	3016	2927	3026	3040
1559	1604	1713	1578	1770	1891	1858	2008	2219	2555	2616	2743	2912	2864	2963	2971	3038	3039	3188	3100	3029	2884	2786	2904	2783	2973	2936	2720	2710	2587	2695	2680	2560	2546	2540	2525	2643	2557	2785	2797	2762	2929	2681	2870	2936	2971	3002	2981	2867	2857
1576	1630	1685	1684	1598	1726	1726	1794	2015	2118	2354	2470	2357	2368	2384	2427	2422	2445	2535	2475	2362	2312	2257	2172	2266	2219	2471	2332	2172	2111	2071	2051	2123	2059	2071	2079	2082	2283	2273	2229	2374	2345	2436	2459	2588	2529	2571	2570	2461	2418
1572	1671	1764	1646	1550	1610	1601	1712	1887	1926	2097	2146	2243	2140	2058	2088	2002	2136	2141	2084	1999	1969	1876	1858	1825	1905	1945	1819	1933	1769	1695	1612	1810	1734	1811	1801	1842	1878	1934	1904	1885	2060	2089	1984	2166	2148	2142	2088	2044	2019
1556	1707	1778	1756	1795	1724	1757	1772	1924	2027	2123	2268	2139	2190	2108	2194	2289	2377	2403	2505	2337	2279	2086	2053	2020	2014	2144	1904	1987	1910	1831	1817	1862	1883	1910	1870	1993	2040	2046	2081	1976	2063	2109	2044	2102	2095	2099	2090	2033	2037
1624	1702	1798	1939	1819	1785	1892	1978	2215	2231	2220	2222	2259	2181	2149	2223	2438	2598	2752	2813	2757	2835	2616	2458	2484	2583	2474	2398	2361	2317	2109	2135	2161	2245	2201	2298	2313	2324	2437	2375	2345	2318	2226	2244	2331	2429	2392	2243	2361	2331
1622	1667	1753	1751	1858	1773	1805	1839	1923	1938	2178	2226	2103	2097	1904	2007	2183	2358	2537	2632	2686	2657	2602	2539	2509	2461	2502	2392	2402	2319	2241	2163	2150	2224	2222	2367	2348	2459	2378	2389	2245	2391	2292	2235	2188	2346	2215	2372	2326	2342
1642	1652	1691	1608	1660	1598	1586	1591	1671	1802	1828	1800	1850	1687	1697	1669	1787	1829	1822	1910	1958	1994	1974	1977	1982	2090	2124	2118	2000	1930	1960	1896	1905	1934	1912	2016	2196	2197	2076	1980	1968	2007	2028	2063	2001	2037	2039	1973	2049	2013
1675	1623	1648	1632	1584	1536	1576	1483	1556	1595	1689	1670	1725	1562	1406	1456	1532	1451	1484	1549	1612	1654	1673	1666	1784	1795	1795	1766	1752	1701	1668	1641	1750	1675	1758	1807	1805	1893	1824	1707	1754	1712	1729	1674	1704	1681	1686	1682	1651	1654
1669	1642	1574	1619	1520	1579	1472	1569	1617	1702	1736	1720	1584	1474	1407	1404	1448	1523	1517	1675	1722	1765	1772	1756	1753	1748	1714	1831	1787	1710	1585	1598	1577	1634	1655	1628	1640	1680	1741	1732	1616	1595	1685	1601	1674	1609	1646	1694	1593	1717
1646	1671	1560	1606	1493	1489	1545	1548	1670	1705	1845	1683	1616	1528	1468	1412	1434	1658	1639	1798	1774	1809	1753	1800	1786	1726	1744	1706	1737	1736	1605	1743	1681	1739	1717	1720	1685	1726	1682	1698	1745	1589	1626	1683	1674	1661	1631	1640	1755	1631
1620	1628	1621	1605	1563	1437	1495	1594	1630	1673	1763	1636	1576	1407	1446	1483	1585	1638	1771	1806	1841	1815	1729	1674	1613	1647	1596	1754	1616	1678	1649	1670	1737	1703	1764	1689	1646	1664	1690	1690	1636	1591	1582	1627	1620	1663	1641	1607	1654	1763
1671	1615	1628	1623	1617	1411	1577	1486	1585	1663	1704	1731	1615	1539	1577	1496	1565	1668	1766	1754	1670	1673	1614	1586	1649	1601	1569	1604	1610	1596	1688	1729	1756	1749	1766	1744	1721	1611	1666	1584	1666	1664	1582	1653	1583	1608	1579	1705	1638	1717
1660	1674	1671	1674	1518	1506	1508	1587	1659	1644	1648	1563	1589	1555	1516	1584	1727	1854	1883	1769	1680	1535	1501	1546	1561	1514	1629	1692	1622	1754	1711	1776	1826	1872	1757	1741	1713	1678	1652	1576	1628	1641	1657	1597	1597	1637	1643	1643	1706	1629
1502	1593	1590	1553	1571	1596	1623	1555	1561	1623	1667	1684	1651	1539	1532	1545	1592	1735	1817	1747	1684	1576	1562	1543	1619	1638	1679	1697	1665	1745	1760	1873	1864	1922	1834	1801	1698	1671	1689	1640	1615	1603	1640	1720	1720	1659	1635	1623	1683	1700
1509	1550	1581	1531	1538	1608	1544	1640	1552	1629	1502	1554	1512	1578	1571	1591	1653	1683	1870	1823	1702	1568	1494	1503	1460	1579	1706	1749	1775	1752	1816	1853	1829	1884	1800	1720	1555	1610	1654	1594	1607	1598	1545	1643	1601	1642	1661	1686	1684	1690
1584	1586	1602	1618	1588	1616	1600	1630	1576	1583	1587	1557	1707	1628	1532	1571	1628	1758	1712	1715	1673	1608	1561	1581	1508	1621	1632	1691	1857	1841	1772	1809	1847	1814	1736	1625	1690	1668	1545	1690	1679	1602	1622	1596	1734	1692	1696	1709	1712	1647
1643	1671	1607	1550	1565	1649	1660	1683	1638	1599	1562	1539	1574	1577	1577	1610	1688	1701	1740	1811	1741	1690	1574	1578	1549	1655	1747	1818	1779	1879	1799	1781	1748	1871	1780	1640	1576	1692	1764	1650	1756	1736	1659	1674	1622	1645	1684	1695	1756	1689
1653	1706	1636	1648	1706	1729	1755	1603	1635	1550	1610	1642	1653	1654	1617	1640	1568	1589	1635	1732	1709	1669	1710	1625	1648	1664	1677	1707	1706	1777	1795	1791	1821	1813	1713	1688	1838	1672	1652	1776	1718	1742	1654	1695	1654	1694	1739	1581	1709	1715
1678	1736	1687	1744	1704	1806	1706	1716	1602	1614	1559	1623	1535	1596	1670	1552	1511	1557	1663	1608	1582	1577	1503	1579	1595	1755	1793	1799	1813	1715	1703	1775	1775	1667	1710	1666	1639	1788	1731	1737	1781	1700	1697	1653	1704	1581	1651	1655	1571	1615
1754	1639	1725	1718	1705	1607	1719	1771	1582	1594	1522	1616	1633	1714	1760	1631	1743	1734	1715	1706	1694	1747	1706	1729	1702	1689	1757	1812	1891	1929	1715	1789	1627	1730	1685	1729	1800	1715	1789	1892	1777	1929	1833	1743	1809	1716	1631	1721	1671	1580
1629	1679	1661	1593	1574	1666	1661	1576	1486	1506	1566	1592	1685	1667	1702	1603	1756	1732	1832	1651	1674	1657	1624	1637	1679	1729	1724	1772	1785	1839	1762	1851	1736	1700	1735	1705	1788	1877	1823	1886	1936	1879	1874	1887	1843	1814	1817	1774	1677	1695
1689	1674	1577	1537	1704	1684	1572	1557	1545	1548	1580	1460	1493	1577	1633	1582	1656	1621	1618	1607	1602	1539	1599	1519	1514	1608	1619	1716	1700	1690	1653	1723	1774	1688	1654	1687	1691	1710	1802	1751	1755	1834	1772	1719	1684	1746	1658	1698	1641	1681
1769	1759	1684	1584	1598	1596	1741	1649	1622	1578	1397	1548	1508	1547	1529	1550	1593	1539	1604	1563	1525	1502	1583	1587	1506	1525	1544	1574	1653	1781	1782	1690	1697	1737	1726	1684	1736	1670	1713	1755	1777	1651	1673	1673	1694	1658	1690	1787	1725	1792
1867	1825	1600	1545	1552	1704	1661	1547	1509	1604	1631	1565	1553	1552	1480	1594	1558	1591	1704	1624	1642	1635	1679	1735	1624	1633	1584	1630	1675	1738	1736	1867	1734	1852	1863	1800	1741	1819	1833	1838	1780	1800	1754	1861	1756	1826	1783	1754	1834	1809
1751	1669	1558	1559	1473	1401	1483	1607	1621	1584	1497	1558	1468	1469	1514	1479	1457	1449	1412	1549	1599	1525	1642	1683	1642	1655	1715	1727	1631	1788	1661	1645	1710	1838	1859	1925	1837	1829	1840	1859	1981	1868	1948	1839	1880	1854	1946	1911	1843	1823
1685	1777	1632	1502	1391	1471	1597	1757	1585	1502	1390	1453	1519	1613	1641	1512	1573	1550	1610	1639	1584	1563	1587	1524	1493	1420	1526	1496	1492	1551	1582	1533	1661	1563	1655	1666	1675	1748	1816	1854	1761	1806	1761	1730	1681	1736	1688	1742	1772	1803
1780	1800	1640	1483	1583	1612	1616	1562	1505	1450	1423	1516	1510	1560	1520	1594	1639	1548	1580	1689	1752	1776	1749	1664	1488	1498	1433	1433	1500	1572	1614	1553	1657	1611	1404	1557	1632	1667	1621	1722	1763	1712	1742	1687	1698	1749	1701	1701	1778	1767
1819	1686	1596	1604	1577	1511	1482	1510	1613	1554	1461	1350	1336	1371	1352	1365	1478	1461	1521	1523	1623	1721	1708	1842	1748	1787	1846	1770	1704	1860	1865	1865	1835	1797	1691	1548	1713	1864	1882	1883	1862	1846	1799	1915	1963	2022	1982	2093	2046	2017
1589	1788	1777	1586	1512	1520	1554	1586	1535	1478	1383	1358	1395	1425	1596	1612	1798	1893	1931	1938	1924	1902	2006	1817	1825	1958	2094	2152	2268	2332	2321	2186	2210	2114	2090	2021	2006	2105	2150	2206	2143	2158	2116	2252	2374	2502	2437	2426	2476	2457
1684	1831	1633	1490	1544	1637	1703	1612	1645	1631	1662	1726	1711	1859	1904	2057	2178	2343	2506	2613	2530	2585	2425	2272	2125	2016	1988	2134	2193	2374	2333	2339	2284	2170	2158	2353	2243	2242	2499	2412	2280	2136	2274	2174	2382	2438	2364	2523	2507	2475
1782	1872	1624	1658	1722	1712	1788	1871	1822	2042	1938	2011	2059	2053	2167	2205	2293	2366	2382	2467	2448	2571	2669	2528	2573	2273	2139	1876	1998	2175	2260	2249	2210	2119	2169	2233	2286	2267	2160	2260	2254	1993	1929	2085	2063	2143	2188	2263	2341	2368
1674	1625	1680	1766	1655	1585	1742	1969	1858	1954	1938	1918	1995	2134	2134	2091	2150	2115	2207	2140	2161	2153	2194	2299	2376	2281	2257	2145	1968	2092	2241	2191	2065	2188	2126	2054	2076	2300	2095	2037	2115	1979	1926	2036	2057	2171	2200	2256	2289	2420
1488	1546	1658	1694	1487	1481	1726	1735	1735	1822	1976	2022	1992	1974	1989	1932	2031	2117	2039	2227	2222	2064	2046	1895	2026	2075	2188	2282	2264	2178	2245	2194	2192	2112	2104	2199	2050	2077	2208	2046	2085	2150	2204	2208	2339	2250	2378	2363	2462	2511
1366	1633	1578	1415	1339	1651	1742	1782	1910	2106	2077	2033	2058	1878	1923	2045	2056	2177	2202	2392	2402	2219	2293	2103	1978	1972	1977	2229	2337	2418	2356	2234	2250	2052	2226	2267	2202	2141	2314	2254	2241	2228	2370	2385	2478	2555	2441	2552	2528	2499
1440	1550	1355	1369	1559	1711	1835	2062	2346	2432	2358	2211	2231	2173	2351	2445	2665	2697	2796	2711	2694	2537	2470	2480	2376	2287	2150	2116	2362	2471	2449	2376	2278	2079	2104	2294	2407	2257	2338	2409	2229	2314	2516	2410	2453	2609	2518	2660	2509	2726
1546	1371	1276	1468	1724	1835	1998	2283	2455	2455	2272	2343	2559	2770	2934	3118	3370	3200	3089	3087	3019	2774	2649	2572	2627	2588	2534	2354	2379	2484	2586	2566	2387	2292	2300	2412	2422	2422	2277	2411	2378	2290	2410	2502	2531	2616	2592	2658	2574	2548
1478	1332	1320	1565	1722	1897	2192	2322	2316	2357	2298	2622	3108	3376	3442	3389	3415	3462	3469	3347	3153	2979	2650	2606	2682	2735	2826	2612	2548	2468	2533	2543	2399	2400	2266	2347	2528	2530	2463	2492	2493	2294	2388	2534	2583	2647	2721	2626	2796	2563
1357	1301	1510	1762	1793	1893	2133	2236	2178	2389	2798	3271	3413	3727	3637	3536	3308	3391	3210	3305	3161	2974	2799	2671	2675	2643	2794	2719	2619	2535	2439	2472	2422	2323	2415	2277	2419	2599	2467	2410	2484	2454	2477	2667	2634	2654	2763	2678	2772	2724
1274	1339	1570	1623	1587	1755	2071	2071	2196	2669	3292	3417	3679	3416	3178	2859	2647	2556	2659	2744	2613	2691	2745	2807	2626	2644	2552	2621	2707	2557	2305	2279	2363	2304	2243	2229	2226	2475	2497	2292	2404	2341	2529	2506	2597	2754	2795	2697	2840	2806
1231	1287	1442	1465	1450	1583	1761	1896	2313	2798	3182	3209	3004	2651	2257	1983	1892	1833	1964	1891	2053	2115	2334	2451	2593	2317	2594	2425	2588	2397	2292	2075	2159	2170	2196	2199	2206	2145	2360	2198	2291	2416	2278	2437	2476	2591	2519	2630	2488	2615
1220	1375	1441	1249	1339	1483	1609	1827	2215	2593	2861	2511	2235	1885	1601	1357	1307	1413	1416	1544	1561	1627	1860	2167	2353	2443	2296	2324	2481	2470	2292	2112	2096	2160	2149	2242	2098	2126	2273	2203	2138	2359	2385	2163	2371	2424	2411	2480	2456	2547
1264	1392	1341	1237	1341	1505	1573	1813	2024	2383	2312	2140	1793	1502	1373	1366	1377	1494	1565	1511	1454	1521	1686	2102	2353	2587	2512	2620	2568	2626	2505	2224	2105	2282	2383	2320	2279	2281	2323	2322	2159	2376	2195	2233	2284	2381	2400	2450	2388	2510
1361	1447	1418	1309	1267	1492	1670	1835	2167	2186	2220	1880	1538	1386	1469	1579	1766	1911	1928	1921	1730	1715	1643	2027	2407	2593	2849	2815	2774	2831	2692	2504	2401	2417	2475	2401	2435	2545	2467	2362	2310	2411	2320	2215	2389	2391	2380	2472	2398	2453
1534	1587	1379	1312	1256	1493	1639	1821	1999	2080	1994	1808	1463	1475	1610	1810	1971	2349	2343	2196	2001	1783	1776	1990	2273	2658	2939	2868	2860	2889	2873	2613	2417	2460	2537	2518	2498	2551	2436	2440	2273	2341	2310	2187	2414	2457	2477	2633	2498	2607
1529	1614	1413	1228	1296	1380	1505	1768	1902	1968	1892	1568	1480	1462	1565	1857	2096	2344	2304	2300	2047	1713	1690	1875	2121	2595	2871	2997	2840	2897	2822	2592	2382	2504	2550	2511	2441	2602	2499	2401	2233	2149	2105	2147	2334	2411	2424	2383	2436	2560
1637	1606	1433	1234	1223	1370	1591	1668	1840	1884	1687	1466	1377	1464	1592	1818	2068	2208	2398	2209	1996	1705	1598	1777	2040	2408	2786	2949	2801	2683	2729	2484	2310	2459	2475	2367	2249	2476	2377	2216	2140	2108	2096	2015	2211	2268	2398	2425	2386	2336
1629	1664	1437	1211	1310	1350	1569	1665	1879	1864	1645	1511	1404	1327	1435	1690	2007	2112	2276	2093	1867	1646	1530	1653	2029	2550	2929	2867	2712	2606	2629	2446	2381	2203	2572	2300	2237	2399	2414	2263	2147	2180	2100	2007	2093	2240	2337	2316	2209	2322
1579	1609	1477	1305	1247	1382	1456	1666	1741	1877	1726	1455	1296	1280	1356	1611	1775	2027	2132	2061	1832	1571	1578	1767	2126	2575	2892	2921	2681	2436	2497	2466	2342	2480	2559	2328	2288	2485	2440	2328	2184	2254	2240	2182	2184	2202	2374	2295	2218	2230
1493	1576	1551	1285	1242	1509	1710	1752	1833	1861	1762	1567	1371	1348	1364	1524	1746	1830	1916	1797	1638	1602	1642	1951	2514	2965	3200	2958	2738	2575	2622	2405	2343	2544	2517	2274	2286	2540	2414	2386	2399	2319	2377	2297	2367	2282	2439	2400	2357	2247
1531	1688	1615	1419	1390	1567	1783	1942	2108	2153	2136	1950	1768	1495	1474	1562	1719	1753	1799	1665	1603	1592	1891	2209	2770	3261	3309	2923	2664	2506	2493	2373	2365	2628	2454	2224	2371	2559	2360	2436	2487	2327	2412	2304	2440	2353	2474	2409	2410	2299
1586	1587	1604	1505	1448	1547	1823	2163	2216	2417	2335	2259	1996	1826	1677	1536	1644	1717	1662	1531	1493	1672	2028	2502	3124	3396	3245	2891	2464	2404	2495	2440	2502	2681	2407	2127	2427	2514	2216	2410	2481	2308	2338	2369	2462	2361	2567	2461	2511	2411
1576	1568	1560	1530	1495	1575	1858	2182	2387	2488	2515	2482	2349	2008	1852	1663	1627	1551	1575	1544	1636	1910	2397	2920	3178	3400	3075	2607	2192	2333	2344	2309	2527	2754	2362	2135	2448	2372	2180	2426	2252	2326	2295	2331	2373	2327	2413	2390	2433	2302
1514	1528	1492	1500	1380	1489	1765	2228	2290	2518	2515	2570	2368	2325	2025	1996	1868	1853	1791	1821	2030	2349	2690	3087	3196	3059	2695	2309	2116	2165	2278	2379	2633	2570	2293	2378	2542	2332	2187	2466	2270	2251	2339	2316	2340	2312	2325	2219	2375	2321
1462	1344	1422	1528	1559	1484	1730	2222	2383	2583	2731	2569	2519	2415	2301	2359	2353	2366	2341	2336	2568	2838	3048	3178	2963	2748	2381	2078	2131	2272	2329	2470	2603	2531	2275	2490	2506	2273	2403	2529	2292	2243	2257	2315	2336	2377	2245	2224	2146	2192
1427	1427	1518	1671	1677	1826	1829	2133	2466	2730	2705	2713	2688	2577	2640	2708	2854	2990	2949	3053	3095	3143	3133	2924	2669	2341	2145	2186	2363	2385	2466	2536	2484	2146	2386	2745	2492	2271	2469	2451	2452	2305	2343	2350	2274	2392	2159	2379	2089	2166
1353	1406	1499	1640	1708	1875	1871	2095	2337	2674	3009	2974	2761	2748	2780	2924	3075	3371	3337	3389	3269	3149	2822	2519	2106	2043	2061	2367	2410	2435	2357	2366	2280	2265	2580	2727	2439	2434	2728	2323	2472	2341	2378	2474	2399	2389	2387	2419	2191	2310
1372	1406	1604	1572	1722	1950	2098	2100	2269	2582	2905	3045	2995	2879	2994	3111	3108	3220	3148	2957	2892	2661	2400	2100	2028	2196	2378	2469	2554	2348	2411	2351	2192	2256	2621	2467	2312	2668	2652	2445	2376	2413	2388	2432	2472	2491	2545	2520	2465	2476
1448	1359	1470	1652	1758	2003	2157	2304	2378	2580	2932	3008	3021	3155	3072	3092	2967	2910	2678	2541	2385	2310	2201	2213	2321	2479	2465	2532	2474	2431	2337	2155	2153	2486	2471	2307	2426	2585	2544	2442	2436	2359	2471	2377	2380	2429	2691	2454	2654	2542
1379	1357	1403	1501	1660	1987	2273	2545	2655	2580	2610	2752	2909	2937	2992	2896	2851	2702	2585	2437	2455	2453	2409	2464	2589	2630	2518	2474	2401	2279	2222	2159	2291	2386	2214	2098	2443	2508	2361	2450	2400	2356	2303	2390	2314	2253	2473	2393	2601	2580
1285	1380	1308	1469	1556	1694	2128	2501	2720	2665	2469	2383	2411	2348	2458	2486	2622	2498	2484	2407	2438	2466	2504	2507	2541	2641	2389	2347	2222	2244	2186	2245	2356	2235	2042	2222	2414	2293	2422	2369	2275	2261	2283	2347	2301	2334	2218	2416	2400	2478
1191	1309	1383	1440	1468	1636	1863	2143	2289	2615	2702	2415	2170	2141	2192	2206	2268	2315	2325	2330	2364	2623	2471	2573	2415	2357	2204	2125	2194	2292	2386	2470	2281	1982	2235	2376	2317	2314	2407	2400	2275	2316	2358	2253	2269	2343	2167	2385	2331	2415
1228	1301	1430	1528	1570	1720	1818	1898	2035	2244	2423	2515	2495	2415	2365	2362	2332	2318	2374	2436	2600	2562	2575	2390	2425	2357	2311	2430	2373	2542	2484	2366	2152	2201	2418	2409	2251	2508	2460	2349	2400	2378	2338	2373	2336	2302	2255	2335	2328	2336
1390	1393	1476	1458	1664	1769	1907	1995	1991	2073	2009	2132	2422	2577	2678	2704	2705	2670	2825	2718	2804	2754	2582	2578	2649	2400	2563	2499	2616	2648	2398	2360	2261	2478	2375	2334	2549	2692	2473	2380	2411	2492	2357	2346	2414	2333	2526	2288	2347	2390
1448	1494	1496	1430	1568	1709	1782	1937	2111	2098	2076	2004	2232	2357	2545	2652	2711	2706	2763	2803	2855	2865	2737	2737	2760	2577	2805	2795	2670	2547	2490	2578	2689	2414	2381	2466	2635	2571	2479	2515	2482	2450	2404	2358	2276	2437	2477	2556	2481	2522
1342	1465	1482	1456	1366	1510	1561	1730	1859	1995	2097	2194	2310	2343	2325	2482	2505	2532	2613	2767	2839	2891	2857	2822	2734	2796	2784	2577	2515	2526	2752	2824	2566	2425	2509	2504	2485	2454	2487	2530	2564	2495	2572	2426	2275	2430	2362	2611	2531	2503
1436	1429	1343	1294	1275	1251	1374	1483	1588	1682	1942	2092	2367	2465	2443	2594	2651	2656	2735	2932	2858	2850	2844	2736	2587	2530	2375	2327	2511	2653	2656	2596	2517	2650	2627	2448	2412	2500	2609	2463	2477	2534	2346	2256	2297	2145	2372	2314	2468	2421
1493	1373	1291	1316	1287	1200	1367	1408	1493	1553	1775	1807	2051	2081	2272	2295	2472	2514	2630	2591	2639	2544	2502	2356	2458	2345	2345	2512	2561	2353	2406	2630	2832	2796	2483	2431	2499	2559	2427	2440	2549	2361	2399	2334	1944	2109	2087	2293	2195	2303
1475	1482	1323	1257	1216	1269	1390	1459	1446	1531	1774	1857	2024	2008	2123	2159	2215	2180	2332	2503	2521	2391	2476	2452	2603	2549	2537	2337	2385	2422	2653	2783	2793	2613	2634	2570	2524	2472	2396	2642	2478	2424	2335	2145	1991	2043	1964	2135	2149	2216
1449	1464	1435	1264	1259	1235	1403	1496	1530	1703	1790	1917	2077	2195	2209	2237	2277	2486	2690	2713	2739	2809	2758	2827	2657	2782	2606	2597	2629	2740	2721	2761	2786	2875	2871	2837	2687	2584	2666	2712	2487	2657	2421	2194	2209	1968	2136	2104	2150	2271
1422	1432	1381	1348	1309	1401	1485	1451	1565	1733	1903	2175	2223	2233	2234	2438	2523	2741	2848	2920	2958	2951	2815	2808	2804	2807	2719	2677	2881	2634	2624	2816	2972	2896	2895	2655	2770	2747	2614	2544	2633	2552	2524	2424	2200	2233	2261	2299	2229	2152
1545	1495	1502	1431	1383	1492	1579	1644	1798	1799	2009	2094	2201	2263	2316	2422	2602	2722	2875	2928	2957	2899	2909	2822	2848	2823	2672	2740	2616	2543	2711	2786	2708	2594	2653	2588	2665	2566	2668	2685	2584	2516	2490	2310	2287	2387	2298	2279	2210	2294
1432	1485	1539	1472	1490	1565	1596	1740	1857	2026	2148	2170	2233	2306	2328	2443	2548	2708	2720	2766	2825	2724	2701	2623	2645	2691	2657	2703	2598	2464	2380	2471	2393	2501	2513	2423	2415	2535	2551	2511	2387	2624	2410	2356	2362	2269	2283	2232	2213	2226
1473	1390	1390	1391	1392	1580	1607	1684	1876	2011	2001	2272	2327	2366	2356	2424	2442	2565	2627	2742	2616	2513	2551	2530	2571	2442	2431	2525	2544	2407	2434	2406	2343	2271	2330	2305	2466	2398	2309	2438	2311	2350	2304	2371	2279	2285	2293	2245	2301	2339
1391	1399	1303	1370	1313	1420	1576	1885	1972	2038	2161	2128	2166	2247	2183	2156	2392	2366	2369	2339	2262	2209	2242	2180	2276	2277	2337	2329	2299	2394	2294	2207	2122	2208	2160	2249	2210	2270	2348	2405	2276	2240	2256	2341	2318	2275	2379	2245	2286	2345
1372	1356	1374	1465	1509	1536	1761	1954	1988	2326	2394	2516	2644	2523	2444	2436	2354	2391	2437	2352	2317	2203	2309	2367	2329	2307	2260	2278	2332	2266	2275	2169	2148	2099	2125	2082	2214	2260	2282	2329	2251	2231	2183	2318	2286	2374	2329	2331	2256	2448
1365	1311	1371	1426	1580	1691	2004	2151	2252	2515	2652	2696	2695	2725	2637	2619	2578	2559	2525	2418	2350	2409	2346	2360	2265	2353	2256	2419	2395	2398	2367	2293	2191	2259	2280	2286	2246	2384	2377	2331	2335	2394	2209	2281	2289	2302	2372	2386	2497	2542
1204	1149	1215	1285	1508	1689	1915	2102	2382	2576	2695	2889	2943	2716	2711	2597	2595	2583	2481	2512	2549	2450	2649	2491	2564	2481	2418	2477	2466	2400	2445	2477	2368	2363	2332	2340	2415	2482	2438	2447	2395	2448	2401	2449	2329	2372	2515	2553	2621	2752
1201	1144	1172	1234	1502	1758	2029	2211	2457	2551	2662	2689	2775	2819	2730	2630	2692	2695	2636	2622	2456	2539	2442	2432	2400	2433	2365	2467	2508	2514	2515	2385	2440	2463	2420	2483	2551	2531	2435	2638	2429	2601	2499	2365	2462	2385	2483	2544	2650	2731
1450	1394	1473	1534	1674	2051	2273	2455	2624	2822	2973	3027	2853	2806	2666	2741	2809	2607	2661	2534	2617	2638	2506	2506	2494	2492	2432	2426	2341	2376	2321	2289	2461	2403	2376	2523	2490	2423	2480	2404	2480	2440	2444	2468	2361	2297	2411	2404	2461	2585
1755	1748	1733	1827	2039	2354	2616	2563	2839	3035	2982	2912	2940	2851	2824	2870	2775	2802	2713	2809	2708	2587	2521	2465	2378	2389	2328	2369	2410	2318	2103	2118	2282	2404	2467	2528	2467	2473	2386	2380	2341	2452	2404	2351	2418	2385	2169	2287	2197	2389
1898	1931	2012	2005	2238	2320	2567	2663	2789	2922	2804	2773	2716	2735	2744	2750	2884	2811	2721	2787	2717	2634	2585	2555	2549	2473	2421	2383	2309	2177	2130	2166	2248	2406	2453	2492	2526	2479	2409	2381	2357	2370	2353	2454	2357	2265	2216	2108	2270	2210
1953	1852	1949	2075	2152	2166	2292	2371	2433	2674	2505	2445	2261	2485	2414	2606	2586	2663	2803	2839	2696	2650	2625	2562	2514	2578	2562	2524	2353	2196	2165	2125	2238	2325	2506	2486	2553	2615	2473	2493	2357	2400	2421	2467	2558	2394	2443	2297	2269	2294
2147	2326	2297	2337	2350	2313	2422	2445	2492	2488	2413	2396	2332	2379	2360	2523	2673	2771	2783	2832	2815	2694	2610	2710	2657	2646	2571	2597	2462	2294	2204	2258	2338	2384	2480	2632	2759	2689	2610	2535	2441	2644	2494	2514	2669	2680	2600	2461	2423	2290
2888	2977	2871	2907	2765	2720	2703	2643	2702	2572	2526	2451	2601	2602	2476	2540	2717	2794	2754	2779	2929	2772	2686	2709	2698	2665	2577	2662	2518	2456	2368	2285	2363	2480	2407	2550	2671	2619	2698	2590	2575	2639	2780	2616	2706	2662	2674	2554	2693	2548
2752	3007	3012	2936	2740	2531	2545	2600	2620	2550	2443	2421	2320	2486	2317	2452	2463	2585	2680	2603	2636	2609	2544	2470	2579	2498	2469	2467	2435	2319	2242	2383	2303	2249	2429	2485	2508	2550	2666	2497	2497	2574	2539	2627	2651	2659	2706	2637	2650	2521
2378	2399	2288	2316	2120	2076	2073	2067	1981	1987	1990	2034	1995	2079	2114	2211	2307	2293	2247	2403	2396	2235	2318	2280	2250	2251	2192	2157	2283	2199	2229	2093	2213	2157	2184	2282	2342	2500	2446	2378	2389	2353	2434	2522	2540	2527	2579	2593	2595	2549
2056	2015	1994	1918	1763	1716	1712	1697	1767	1747	1883	1899	1814	1936	1905	2036	1982	2081	2180	2241	2177	2119	2111	2183	2136	2131	2068	2150	2139	2219	2239	2163	2135	2194	2208	2211	2346	2367	2481	2374	2352	2341	2283	2433	2548	2465	2477	2644	2676	2460
2233	2313	2231	2040	1823	1892	1794	1819	1845	1902	1957	1925	2022	1929	2046	2115	2131	2159	2052	2149	2262	2110	2248	2206	2283	2260	2224	2292	2254	2308	2324	2297	2276	2283	2316	2334	2298	2306	2454	2297	2319	2410	2274	2304	2367	2461	2608	2595	2658	2565
2405	2485	2294	2062	1937	1942	1794	1977	2078	2198	2237	2377	2488	2489	2440	2557	2539	2591	2497	2466	2661	2518	2489	2418	2351	2343	2351	2449	2398	2510	2420	2516	2451	2467	2446	2443	2442	2352	2437	2336	2305	2291	2245	2346	2419	2492	2607	2645	2590	2622
2078	2101	1900	1886	1865	1898	1881	2044	2253	2472	2693	2754	2774	2866	2826	2747	2844	2869	2743	2739	2657	2746	2748	2656	2588	2608	2478	2588	2573	2492	2590	2508	2465	2456	2492	2500	2418	2347	2327	2349	2175	2302	2379	2382	2416	2459	2622	2629	2632	2580
1782	1935	1848	1657	1688	1734	1837	1996	2221	2488	2703	2784	3084	2940	2943	2926	2866	2854	2764	2688	2661	2525	2514	2566	2578	2459	2526	2452	2409	2496	2437	2553	2461	2398	2448	2515	2486	2413	2241	2271	2212	2327	2323	2350	2367	2562	2638	2759	2754	2679
1989	1999	1819	1789	1729	1732	1893	2016	2076	2497	2724	2866	2842	2838	2779	2700	2636	2593	2329	2425	2327	2262	2304	2253	2380	2285	2175	2324	2290	2305	2296	2344	2381	2529	2460	2509	2401	2328	2305	2362	2274	2247	2313	2365	2375	2496	2686	2731	2721	2786
2145	2118	1983	1984	1959	1922	2018	2143	2290	2321	2582	2812	2760	2645	2570	2454	2423	2335	2298	2225	2142	2096	1963	1971	2066	2048	2111	2117	2201	2208	2151	2298	2384	2511	2536	2448	2368	2327	2226	2232	2231	2148	2206	2183	2329	2443	2582	2545	2592	2652
2118	2012	2000	1885	1937	2052	2087	2209	2234	2580	2632	2698	2691	2597	2442	2344	2231	2175	2109	2024	1953	1967	1951	1912	1987	1967	2056	2062	2114	2091	2084	2206	2207	2430	2414	2446	2328	2304	2229	2257	2090	2017	2122	2190	2224	2285	2552	2439	2447	2594
1842	1862	1868	1918	1819	1912	2011	1947	2195	2330	2552	2670	2571	2512	2354	2318	2201	2203	2089	2137	2062	2040	2024	2069	2030	2082	2220	2224	2194	2311	2156	2297	2317	2394	2528	2604	2565	2333	2262	2253	2168	2090	2059	2213	2218	2229	2414	2291	2362	2443
2121	2120	2022	2073	2098	2057	2164	2243	2326	2500	2555	2564	2621	2434	2344	2339	2282	2261	2202	2166	2195	2197	2162	2163	2201	2229	2409	2396	2354	2409	2271	2358	2392	2536	2555	2589	2515	2528	2323	2274	2249	2190	2244	2250	2313	2480	2427	2411	2557	2618
2883	2837	2717	2651	2534	2474	2595	2547	2560	2672	2627	2723	2673	2563	2355	2417	2270	2365	2281	2299	2247	2294	2212	2212	2207	2295	2437	2301	2376	2398	2291	2446	2471	2494	2564	2582	2489	2535	2290	2465	2327	2380	2296	2445	2398	2433	2548	2490	2531	2627
3030	3117	2853	2866	2819	2722	2812	2758	2760	2822	2863	2890	2827	2679	2533	2542	2438	2477	2291	2382	2507	2338	2366	2416	2350	2406	2370	2434	2415	2497	2437	2350	2418	2530	2564	2552	2515	2427	2505	2424	2419	2380	2408	2439	2462	2564	2483	2542	2569	2472
2490	2328	2375	2339	2397	2384	2510	2596	2676	2630	2720	2719	2725	2656	2647	2538	2442	2466	2496	2508	2597	2610	2517	2498	2582	2474	2560	2529	2600	2629	2509	2514	2510	2522	2489	2590	2502	2611	2573	2504	2482	2480	2485	2458	2449	2533	2467	2548	2472	2542
1933	1850	1833	1797	1849	1927	2026	2269	2243	2261	2268	2381	2273	2201	2224	2234	2298	2200	2207	2403	2555	2513	2438	2495	2399	2538	2381	2480	2532	2509	2509	2356	2395	2370	2296	2322	2246	2369	2290	2358	2428	2298	2340	2361	2290	2349	2399	2317	2270	2159
2014	1899	1878	1819	1751	1851	1874	2022	2001	1999	1968	1957	1982	2040	1984	1927	1886	1974	1963	2005	2132	2140	2113	2156	2184	2152	2186	2214	2230	2129	2125	2161	2152	2114	2093	1999	2040	2112	1962	2036	2099	2100	1969	2078	2110	1991	2065	1949	1990	1983
2109	2057	1951	1980	1830	1786	1904	1918	1951	1959	2026	1878	1848	1809	1713	1782	1769	1757	1715	1746	1869	1952	1878	1823	1871	1929	1912	2005	1893	1950	1885	1844	1857	1788	1724	1709	1837	1799	1745	1815	1801	1928	1871	1889	1882	1927	1867	1820	1832	1727
1860	1796	1759	1756	1808	1821	1800	1889	1944	1980	1880	1930	1914	1787	1829	1808	1707	1716	1727	1808	1845	1921	1808	1935	1902	1966	1961	1987	1996	1949	1826	1799	1724	1783	1602	1660	1657	1705	1652	1784	1918	1935	1990	1901	1895	1878	2009	1872	1877	1892
1525	1568	1598	1655	1717	1851	1900	1927	1989	1950	2019	1981	2043	2006	1897	1944	1866	1842	1995	2001	2091	2093	2138	2047	2201	2183	2436	2364	2378	2321	2193	2100	2010	1811	1782	1765	1667	1705	1765	1867	1977	2072	2179	2158	2171	2112	1987	2036	2028	2073
1498	1664	1663	1703	1781	1811	1920	2115	2027	2115	2061	2008	2152	2076	2120	2010	2061	2082	2199	2274	2292	2417	2372	2429	2415	2555	2692	2694	2781	2764	2710	2508	2331	2249	2124	1938	1790	1758	1836	1825	1895	2032	2092	2122	2124	2170	1988	1981	2011	2006
1801	1867	1919	1904	1903	1923	1944	1937	1998	1869	2016	1922	1936	1941	1960	1862	1846	1955	2021	2058	2120	2106	2062	2088	2222	2366	2400	2492	2522	2661	2745	2538	2516	2356	2162	1913	1844	1778	1794	1885	1863	2037	2133	2079	2070	1863	1779	1820	1740	1813
1989	2024	1998	2098	1983	1966	1889	1826	1820	1754	1650	1639	1703	1632	1553	1441	1552	1590	1509	1668	1651	1689	1684	1784	1739	1833	1921	1968	2088	2140	2172	2206	2105	2034	1840	1697	1647	1605	1575	1678	1728	1799	1787	1790	1749	1771	1627	1562	1620	1654
1852	1909	1818	1912	1791	1773	1762	1671	1617	1636	1536	1519	1472	1444	1412	1363	1338	1324	1341	1313	1322	1371	1353	1457	1539	1516	1608	1711	1683	1673	1729	1797	1701	1609	1560	1484	1433	1388	1418	1450	1468	1484	1489	1425	1515	1493	1446	1470	1370	1533
1791	1884	1802	1796	1795	1726	1823	1819	1822	1641	1693	1599	1537	1543	1427	1429	1404	1427	1350	1320	1373	1433	1466	1499	1614	1502	1533	1693	1683	1733	1750	1732	1732	1673	1655	1576	1461	1363	1335	1227	1256	1307	1374	1413	1307	1264	1332	1299	1419	1398
2384	2380	2320	2412	2331	2325	2490	2329	2320	2269	2179	2197	1994	1899	1821	1809	1813	1737	1768	1775	1787	1779	2021	1972	2035	2018	1912	1990	2174	2210	2350	2441	2365	2329	2117	2074	1875	1651	1548	1341	1418	1311	1379	1361	1466	1478	1384	1428	1502	1492
2782	2819	2757	2799	2877	2937	2987	2984	2957	2966	2699	2608	2442	2328	2354	2289	2233	2230	2303	2302	2293	2343	2462	2400	2414	2413	2343	2486	2650	2698	2861	2915	2886	2924	2755	2544	2372	2118	1905	1607	1531	1549	1510	1535	1629	1635	1601	1587	1564	1506
2518	2442	2441	2445	2524	2527	2710	2705	2625	2623	2491	2388	2268	2181	2164	2059	1950	2041	1988	2118	2181	2065	2116	2137	2176	2161	2323	2325	2391	2386	2595	2561	2691	2581	2439	2371	2281	2077	1993	1770	1697	1623	1581	1567	1639	1622	1626	1600	1600	1561
2002	1933	1822	1816	1835	1925	2097	2092	1974	1971	1926	1809	1820	1683	1664	1596	1651	1577	1643	1602	1619	1734	1633	1653	1649	1707	1758	1805	1735	1837	1801	1951	1916	2010	1909	1996	1932	1842	1748	1610	1536	1470	1456	1374	1382	1419	1399	1453	1518	1507
1961	1838	1773	1806	1800	1834	1848	1859	1874	1832	1802	1716	1673	1715	1647	1510	1495	1467	1584	1596	1618	1644	1614	1540	1600	1530	1616	1619	1619	1704	1712	1778	1935	1773	1771	1720	1860	1827	1681	1574	1522	1373	1334	1372	1334	1282	1355	1404	1489	1454
2057	2075	1977	1940	2036	1932	2007	2037	2217	2085	1999	1969	1881	1834	1718	1734	1794	1689	1819	1780	1846	1712	1633	1696	1687	1634	1761	1741	1845	1812	1912	1937	2035	2038	2065	2030	2075	1997	1994	1776	1749	1628	1579	1527	1484	1433	1355	1473	1483	1531
1990	1963	1927	1785	1771	1807	1887	1956	2050	2037	2071	2016	1892	1859	1719	1790	1856	1762	1841	1865	1875	1732	1684	1603	1657	1649	1567	1698	1726	1744	1842	1904	1868	1900	1924	1958	2065	2057	1935	2049	1885	1863	1754	1617	1593	1473	1443	1517	1522	1508
1608	1610	1559	1625	1484	1556	1533	1689	1701	1797	1893	1801	1821	1759	1755	1674	1785	1761	1809	1766	1800	1741	1619	1557	1439	1413	1469	1486	1555	1644	1593	1696	1528	1509	1546	1596	1726	1732	1884	1845	1840	1811	1676	1603	1598	1419	1347	1309	1418	1544
1560	1627	1603	1548	1460	1552	1572	1681	1732	1861	1807	1892	1770	1801	1834	1740	1844	1855	1883	1979	1819	1708	1666	1621	1537	1442	1431	1482	1559	1580	1504	1559	1530	1550	1541	1606	1521	1658	1743	1740	1737	1674	1680	1570	1561	1405	1368	1337	1405	1371
1690	1776	1838	1751	1679	1682	1738	1775	1927	1978	1943	1943	2023	1891	1944	1920	1971	1968	2095	1976	2019	1929	1803	1775	1627	1586	1617	1646	1652	1773	1737	1700	1772	1704	1737	1717	1697	1872	1944	1923	1922	1907	1844	1598	1608	1491	1278	1384	1377	1564
2065	2201	2001	1901	1808	1801	1817	1819	1793	1936	2016	2045	1956	1944	1902	1969	2033	2029	1994	1986	2066	1957	1837	1864	1708	1633	1645	1620	1765	1718	1775	1894	1889	1852	1790	1859	1789	1900	1970	1986	1982	1928	1813	1767	1537	1522	1417	1361	1360	1463
1845	1955	1895	1874	1695	1660	1533	1540	1585	1614	1646	1763	1748	1702	1762	1798	1718	1779	1754	1750	1685	1645	1753	1643	1588	1457	1444	1478	1464	1500	1471	1508	1551	1485	1564	1577	1551	1665	1739	1708	1751	1648	1635	1672	1506	1447	1383	1329	1353	1362
1849	1887	1841	1787	1745	1566	1508	1436	1409	1427	1452	1628	1684	1564	1615	1614	1651	1630	1609	1551	1619	1681	1667	1586	1591	1492	1486	1379	1409	1405	1350	1469	1403	1456	1467	1480	1571	1504	1604	1616	1587	1652	1613	1535	1475	1472	1447	1347	1373	1386
2193	2320	2279	2348	2264	2056	1886	1832	1720	1936	1871	1832	1842	1969	1893	1882	2046	1965	2001	2022	2121	2123	2198	2106	2001	1926	1896	1818	1709	1786	1866	1883	1885	1885	1887	1819	1842	1776	1845	1884	1815	1790	1747	1649	1605	1505	1477	1442	1443	1387
2905	2954	2933	2916	2735	2551	2493	2364	2390	2504	2329	2345	2476	2403	2494	2511	2469	2615	2638	2549	2695	2712	2761	2640	2525	2437	2296	2106	2133	2184	2188	2268	2271	2238	2114	2068	2061	2081	2025	1946	1854	1813	1822	1647	1625	1564	1513	1446	1494	1446
2640	2682	2760	2752	2545	2645	2478	2344	2250	2290	2260	2198	2221	2280	2146	2323	2208	2261	2295	2378	2490	2474	2459	2294	2319	2163	2054	2017	1892	1978	2031	2005	2173	1984	1984	1966	1902	1799	1784	1711	1748	1667	1580	1562	1499	1475	1443	1373	1407	1317
2169	2189	2226	2144	2138	2135	2034	1885	1745	1652	1662	1595	1582	1484	1620	1602	1657	1680	1702	1717	1743	1758	1875	1803	1843	1858	1715	1645	1607	1684	1707	1866	1770	1722	1839	1708	1728	1703	1659	1766	1673	1690	1640	1623	1538	1566	1515	1403	1429	1337
2009	1989	1967	2070	2074	1886	1895	1668	1670	1575	1395	1348	1378	1326	1361	1422	1468	1542	1549	1645	1756	1816	1859	1917	1948	1971	1940	1915	1993	1980	2117	2059	2093	2170	2175	2003	2115	2077	2021	2046	2039	2031	2081	2002	1965	1922	1948	1802	1771	1687
2116	2195	2147	2169	2222	2178	2244	2077	2013	2004	1764	1741	1750	1708	1715	1735	1882	1994	2058	2154	2294	2266	2322	2437	2424	2501	2511	2570	2501	2551	2461	2551	2561	2574	2588	2656	2436	2464	2399	2438	2433	2431	2418	2334	2266	2186	2103	2010	2070	1979
1973	2143	2117	2019	2206	2321	2352	2439	2226	2302	2278	2278	2153	2177	2193	2249	2327	2445	2506	2680	2638	2737	2767	2748	2660	2767	2670	2677	2767	2672	2625	2568	2578	2541	2478	2490	2400	2440	2409	2372	2317	2312	2197	2274	2048	2111	2030	2051	2068	1987
1749	1746	1849	1811	1891	2004	2154	2269	2197	2162	2189	2193	2161	2283	2181	2209	2310	2389	2447	2646	2468	2485	2465	2373	2258	2468	2368	2377	2385	2223	2282	2231	2139	2196	2067	2053	2001	2106	1947	2008	2064	2021	1969	1972	2071	1917	1969	1968	2027	1988
1522	1534	1535	1489	1516	1583	1639	1802	1845	1927	1919	1848	1911	1862	1996	2032	2090	2142	2132	2160	2213	2032	2051	2059	2020	2038	1987	2003	1892	1997	2018	1931	1943	1940	2002	1949	1935	1945	1922	1938	1953	1953	1927	2004	2070	1997	2106	2234	2185	2201
1403	1340	1334	1274	1342	1351	1403	1548	1653	1779	1661	1808	1803	1822	1858	1991	2061	2159	2124	2107	2097	2009	2050	2022	2065	1949	1977	2000	1928	1924	2012	1945	1963	2057	2037	2033	2150	2069	2124	2096	2141	2103	2183	2143	2300	2268	2186	2293	2447	2387
1381	1365	1318	1205	1209	1290	1388	1458	1625	1919	1910	1912	2056	2061	2148	2216	2349	2390	2451	2332	2362	2315	2214	2174	2123	2177	2118	2057	2065	1982	2055	2024	2099	2100	2079	2070	2170	2146	2065	2182	2296	2326	2360	2320	2310	2380	2426	2416	2454	2439
1327	1373	1336	1214	1323	1324	1483	1735	1813	2051	2256	2282	2439	2311	2465	2624	2505	2634	2703	2662	2590	2552	2460	2280	2332	2402	2296	2271	2133	2142	2065	2098	1997	2138	2027	2083	2101	2127	2155	2100	2235	2341	2377	2432	2427	2401	2408	2486	2506	2438
1327	1357	1300	1304	1335	1450	1580	1818	2036	2091	2276	2362	2493	2636	2503	2608	2793	2796	2876	2783	2775	2695	2615	2582	2518	2539	2364	2433	2415	2214	2260	2169	2103	2269	2203	2244	2159	2246	2286	2300	2363	2385	2477	2538	2513	2478	2573	2601	2602	2646
1305	1326	1335	1312	1416	1495	1561	1766	2028	2191	2256	2411	2590	2497	2613	2785	2803	2849	2833	2950	2703	2834	2694	2676	2688	2652	2678	2598	2537	2472	2524	2376	2409	2340	2388	2412	2455	2478	2423	2590	2439	2632	2634	2673	2719	2653	2630	2716	2725	2663
1235	1193	1192	1190	1279	1458	1604	1790	1904	2214	2212	2326	2451	2557	2588	2688	2589	2747	2832	2789	2800	2832	2760	2719	2655	2647	2695	2561	2597	2518	2473	2376	2416	2307	2393	2412	2472	2452	2555	2463	2504	2547	2548	2705	2702	2638	2599	2558	2503	2411
1202	1292	1301	1268	1419	1499	1533	1640	1955	2082	2223	2349	2397	2540	2502	2586	2427	2493	2496	2568	2594	2523	2572	2542	2537	2514	2544	2526	2526	2410	2355	2336	2248	2228	2188	2278	2272	2290	2328	2325	2349	2366	2466	2542	2454	2406	2546	2464	2382	2364
1504	1518	1490	1553	1583	1658	1751	1909	2036	2127	2275	2346	2436	2434	2428	2441	2403	2392	2357	2459	2310	2443	2304	2396	2402	2289	2315	2451	2375	2388	2377	2222	2169	2190	2071	2088	2179	2210	2171	2254	2234	2254	2270	2362	2252	2390	2328	2388	2359	2338
1470	1633	1665	1687	1789	1753	1973	1965	2168	2240	2271	2425	2401	2466	2408	2312	2306	2249	2306	2228	2281	2257	2221	2321	2272	2301	2318	2399	2393	2364	2333	2268	2227	2078	2101	2104	2097	2205	2109	2209	2151	2111	2168	2231	2414	2363	2307	2417	2351	2267
1339	1499	1580	1577	1655	1767	1923	1968	2114	2230	2369	2366	2274	2347	2371	2311	2373	2316	2270	2283	2232	2327	2163	2188	2148	2292	2243	2432	2327	2307	2406	2349	2269	2169	2031	2042	2066	2065	2136	2140	2171	2211	2204	2305	2324	2564	2423	2345	2493	2395
1227	1366	1510	1605	1659	1799	1835	1977	2147	2234	2209	2284	2300	2344	2436	2355	2359	2353	2295	2289	2190	2231	2218	2199	2184	2171	2360	2387	2412	2347	2429	2418	2355	2184	2085	2090	2041	2098	2127	2100	2214	2261	2342	2352	2438	2554	2628	2510	2531	2541
1248	1518	1639	1800	1818	1927	2006	2141	2213	2197	2268	2372	2298	2288	2364	2365	2392	2421	2511	2439	2419	2420	2327	2269	2404	2296	2310	2506	2494	2514	2545	2516	2370	2241	2224	2080	2156	2186	2152	2228	2328	2339	2372	2460	2587	2645	2658	2671	2551	2617
1433	1748	1900	2107	2287	2281	2413	2412	2413	2406	2231	2170	2230	2232	2379	2426	2532	2625	2614	2655	2507	2562	2464	2477	2382	2407	2403	2455	2634	2600	2689	2522	2512	2475	2372	2242	2255	2247	2270	2248	2304	2409	2495	2578	2681	2705	2589	2602	2634	2571
1541	1790	2025	2296	2333	2442	2528	2423	2423	2402	2255	2121	1993	2030	2185	2231	2459	2584	2568	2681	2622	2543	2566	2428	2473	2330	2373	2431	2577	2538	2687	2504	2507	2539	2467	2407	2311	2355	2237	2208	2161	2288	2396	2424	2572	2564	2467	2400	2433	2305
1553	1762	1930	2202	2340	2431	2407	2290	2273	2096	2021	1945	1883	1881	1982	2049	2172	2232	2340	2359	2447	2416	2323	2314	2293	2291	2382	2319	2464	2421	2430	2504	2502	2415	2432	2301	2248	2262	2137	2122	2134	2088	2199	2302	2249	2402	2302	2248	2257	2101
1495	1737	1921	2066	2266	2314	2333	2208	2173	2046	1983	1906	1824	1757	1831	1881	2094	2100	2290	2354	2390	2364	2306	2227	2215	2300	2300	2464	2439	2461	2411	2517	2503	2575	2411	2306	2405	2276	2203	2124	2130	1984	2143	2164	2058	2244	2281	2305	2233	2192
1592	1639	1905	2121	2101	2392	2434	2221	2220	2177	2075	2060	1887	1998	1870	2011	2043	2180	2312	2403	2402	2465	2388	2380	2199	2251	2299	2389	2492	2513	2445	2448	2448	2442	2532	2558	2460	2336	2258	2136	2173	2084	2094	2076	2189	2219	2336	2315	2342	2291
1598	1722	1751	1993	2112	2281	2371	2356	2341	2269	2268	2228	2165	2109	2109	2272	2326	2381	2412	2508	2553	2559	2497	2367	2219	2280	2330	2349	2391	2429	2540	2519	2417	2425	2460	2452	2425	2345	2218	2145	2239	2153	2054	2195	2310	2419	2479	2404	2430	2312
1595	1775	1904	2071	2158	2256	2239	2289	2329	2312	2242	2189	2206	2274	2303	2303	2422	2503	2490	2505	2591	2616	2524	2419	2340	2340	2110	2311	2295	2341	2377	2492	2465	2416	2424	2390	2287	2169	2266	2184	2152	2233	2182	2320	2389	2423	2509	2555	2589	2421
1562	1776	1877	2062	2244	2216	2180	2193	2143	2234	2212	2176	2269	2324	2399	2346	2465	2453	2487	2499	2488	2442	2470	2395	2320	2319	2192	2202	2330	2364	2425	2519	2505	2332	2345	2352	2313	2351	2244	2255	2281	2261	2243	2337	2453	2458	2536	2647	2638	2563
1668	1834	2004	2166	2266	2284	2261	2241	2175	2193	2124	2038	2126	2207	2278	2293	2412	2490	2486	2454	2469	2395	2368	2428	2318	2257	2253	2268	2241	2404	2463	2441	2528	2480	2427	2317	2297	2332	2321	2273	2259	2252	2264	2376	2356	2492	2502	2565	2577	2507
1655	1833	1918	2152	2216	2159	2282	2236	2190	2156	2034	2088	2065	2097	2127	2176	2307	2221	2243	2274	2376	2284	2201	2254	2217	2196	2202	2272	2376	2417	2460	2653	2658	2556	2553	2367	2444	2398	2183	2238	2173	2307	2200	2242	2212	2290	2421	2374	2458	2413
1656	1682	1942	2042	2180	2301	2277	2218	2264	2199	2133	2152	2123	2147	2161	2162	2152	2166	2169	2157	2114	2125	2184	2193	2141	2240	2107	2150	2194	2290	2410	2512	2485	2474	2390	2329	2235	2174	2135	2072	2080	2162	2180	2143	2265	2319	2439	2440	2354	2272
1667	1718	1918	2082	2097	2139	2224	2309	2342	2445	2346	2356	2250	2297	2233	2140	2188	2113	2142	2018	2112	2076	2154	2121	2125	2098	2132	2245	2246	2349	2427	2529	2498	2515	2285	2192	2253	2022	2102	1971	2015	2133	2088	2190	2239	2300	2434	2474	2406	2632
1649	1736	1856	2045	2048	2178	2467	2437	2580	2640	2558	2501	2412	2562	2393	2389	2428	2277	2259	2231	2245	2070	2145	2174	2097	2130	2216	2198	2229	2341	2328	2570	2585	2505	2397	2275	2267	2127	2163	2085	2000	2112	2189	2275	2482	2475	2567	2596	2735	2600
1628	1686	1839	1934	2110	2313	2398	2412	2693	2660	2675	2662	2677	2700	2604	2559	2538	2343	2408	2384	2270	2269	2204	2215	2196	2181	2275	2259	2258	2390	2523	2592	2637	2586	2475	2363	2226	2233	2284	2239	2192	2193	2337	2373	2539	2657	2722	2728	2787	2722
1665	1737	1803	2020	2221	2253	2487	2523	2654	2692	2800	2698	2560	2710	2616	2581	2466	2423	2418	2403	2333	2238	2256	2196	2212	2203	2271	2217	2281	2346	2464	2598	2581	2573	2539	2388	2335	2307	2195	2254	2312	2301	2338	2409	2572	2662	2703	2807	2743	2761
1594	1688	1758	1913	2180	2206	2416	2509	2681	2775	2737	2620	2562	2603	2494	2387	2366	2395	2395	2392	2329	2172	2182	2197	2169	2102	2253	2253	2273	2450	2553	2652	2551	2598	2552	2344	2205	2284	2210	2214	2305	2315	2289	2456	2374	2537	2583	2607	2602	2661
1630	1602	1740	1916	1983	2150	2187	2405	2500	2572	2568	2513	2461	2354	2231	2293	2230	2262	2254	2180	2129	2056	2072	2087	2106	2153	2161	2185	2242	2373	2413	2605	2505	2538	2430	2310	2261	2156	2109	2150	2163	2197	2181	2352	2326	2407	2394	2467	2515	2480
1590	1610	1735	1926	2018	2078	2213	2327	2371	2496	2435	2285	2264	2198	2166	2036	2057	2042	2095	2038	1948	1940	1964	2047	1958	2032	2127	2163	2249	2320	2389	2490	2466	2406	2350	2301	2137	2106	2087	2041	2050	2062	2012	2070	2193	2121	2261	2342	2339	2470
1678	1732	1799	1903	2000	1957	2109	2206	2293	2447	2252	2321	2274	2159	2138	2084	2049	2031	2054	2056	1987	1943	1867	1921	1964	1935	2053	2139	2090	2279	2355	2339	2358	2374	2342	2234	2138	2134	2018	1959	1969	2052	2050	2145	2162	2255	2244	2286	2411	2439
1664	1749	1874	1945	2083	2059	2169	2330	2312	2473	2388	2291	2284	2313	2108	2031	2177	2211	2317	2227	2110	2021	2064	1917	2011	2034	2159	2082	2216	2137	2407	2489	2409	2441	2243	2181	2089	2016	1977	2028	2077	2115	2313	2405	2488	2477	2520	2600	2605	2598
1590	1791	1899	1949	2151	2254	2363	2307	2498	2401	2449	2434	2431	2288	2399	2265	2357	2403	2492	2379	2344	2266	2181	2156	2054	2168	2221	2287	2362	2428	2554	2678	2599	2560	2387	2247	2189	2102	2086	2111	2118	2354	2463	2551	2711	2847	2875	2925	2926	2936
1584	1701	1833	2100	2253	2499	2559	2472	2455	2510	2438	2293	2373	2289	2329	2311	2447	2469	2532	2625	2521	2444	2380	2265	2297	2355	2348	2480	2586	2729	2749	2588	2898	2558	2517	2413	2355	2270	2196	2076	2122	2149	2314	2338	2591	2800	3032	3256	3118	3090
1500	1717	1799	2022	2219	2433	2471	2456	2491	2390	2286	2301	2275	2330	2221	2238	2326	2424	2401	2570	2421	2418	2394	2279	2330	2514	2465	2473	2637	2644	2766	2775	2747	2660	2559	2401	2399	2369	2248	2211	2105	1986	1961	1929	2165	2400	2652	2876	3043	3049
1470	1593	1755	1962	2130	2228	2417	2414	2296	2252	2065	2206	2116	2127	2210	2050	2136	2253	2331	2321	2402	2399	2293	2251	2212	2293	2290	2508	2474	2663	2821	2751	2608	2545	2349	2253	2243	2219	2119	2158	2173	2034	1843	1744	1803	1960	2215	2333	2562	2566
1554	1746	1795	1903	2141	2202	2160	2213	2282	2170	2025	2021	1972	2004	2063	2110	2065	2291	2384	2328	2401	2416	2274	2186	2019	2139	2241	2411	2518	2701	2846	2624	2642	2461	2285	2079	2030	2075	2178	2438	2459	2397	2046	1750	1689	1691	1812	1880	2003	2096
1549	1694	1895	2074	2165	2076	2106	2232	2299	2322	2153	2012	2042	1996	2069	2153	2239	2284	2431	2563	2609	2423	2378	2174	2090	2110	2287	2449	2695	2923	2940	2974	2747	2565	2182	1992	1957	2010	2345	2681	2808	2668	2209	1912	1728	1519	1522	1649	1691	1834
1592	1724	1867	2001	2041	2163	2409	2248	2352	2376	2349	2193	2138	2033	2144	2039	2120	2326	2417	2464	2610	2437	2379	2313	2120	2103	2283	2469	2607	2790	2938	2896	2871	2404	2203	2005	2079	2128	2352	2667	2685	2622	2221	1794	1665	1651	1672	1732	1907	1966
1652	1644	1845	1952	2199	2233	2225	2367	2578	2509	2540	2395	2252	2127	2119	2116	2200	2231	2370	2500	2405	2356	2383	2305	2189	2281	2347	2480	2677	2741	2685	2771	2635	2378	2210	2099	2174	2202	2354	2556	2514	2399	2039	1812	1729	1894	2043	2197	2436	2521
1669	1931	1868	2140	2227	2244	2355	2435	2494	2649	2641	2430	2374	2210	2225	2159	2216	2251	2326	2296	2315	2263	2292	2224	2205	2155	2297	2379	2426	2516	2621	2553	2484	2407	2271	2160	2192	2160	2233	2258	2250	2200	2157	1992	2154	2214	2485	2622	2773	2896
1774	2008	1970	2218	2317	2217	2318	2361	2458	2465	2468	2493	2376	2252	2326	2171	2287	2352	2352	2279	2270	2178	2314	2158	2185	2191	2324	2302	2296	2482	2420	2467	2278	2301	2235	2189	2111	2227	2189	2127	2127	2255	2239	2393	2353	2552	2712	2811	2929	2952
1719	1864	2096	2154	2346	2210	2232	2401	2261	2328	2335	2356	2211	2249	2165	2113	2136	2317	2310	2323	2199	2299	2195	2312	2130	2157	2187	2321	2304	2379	2387	2462	2403	2344	2177	2188	2113	2122	2104	2209	2359	2271	2426	2460	2580	2698	2749	2680	2717	2658
1724	1971	2088	2177	2231	2192	2169	2260	2304	2332	2367	2242	2348	2166	2124	2078	2141	2150	2140	2276	2173	2234	2219	2173	2198	2143	2169	2136	2221	2300	2294	2397	2429	2323	2207	2158	2063	2076	2113	2185	2268	2390	2446	2422	2486	2471	2422	2446	2353	2334
1755	1921	2021	2046	2131	2187	2129	2250	2417	2494	2427	2421	2366	2340	2133	2107	2073	2110	2151	2159	2099	2150	2083	2186	2183	2127	2124	2129	2162	2144	2214	2240	2195	2315	2137	2088	2056	2078	2087	2151	2321	2366	2355	2405	2473	2352	2261	2277	2338	2288
1765	1839	1936	2057	2208	2106	2217	2278	2376	2458	2521	2394	2486	2327	2306	2218	2194	2171	2217	2212	2173	2225	2223	2205	2151	2139	2084	2094	2093	2111	2213	2249	2220	2215	2191	2249	2113	2127	2157	2254	2284	2540	2500	2470	2456	2448	2495	2489	2295	2299
1636	1854	1947	2099	2123	2220	2228	2384	2474	2467	2432	2562	2404	2453	2369	2291	2199	2225	2370	2353	2443	2400	2328	2229	2316	2150	2150	2135	2049	2153	2249	2216	2222	2277	2297	2293	2194	2353	2321	2319	2514	2502	2504	2585	2548	2521	2479	2540	2509	2363
1674	1826	1923	2027	2117	2167	2320	2552	2542	2622	2677	2387	2449	2367	2321	2348	2144	2259	2303	2537	2341	2433	2395	2385	2298	2183	2259	2199	2204	2218	2210	2179	2232	2240	2246	2176	2373	2346	2291	2405	2548	2487	2528	2503	2509	2524	2578	2430	2356	2431
1607	1684	1773	1959	2033	2190	2298	2351	2427	2620	2554	2521	2372	2459	2272	2214	2259	2147	2109	2282	2381	2389	2367	2303	2192	2236	2166	2215	2032	2153	2154	2117	2191	2079	2127	2201	2127	2280	2285	2419	2372	2420	2414	2490	2447	2352	2363	2364	2408	2430
1671	1765	1852	1871	1943	2006	2116	2134	2257	2383	2308	2370	2282	2289	2220	2197	2080	2110	2069	2106	2325	2286	2147	2182	2159	2046	2045	2147	2045	2014	2085	2067	2032	1915	1954	2052	2058	2167	2240	2385	2448	2500	2447	2348	2406	2369	2382	2372	2457	2267
1727	1849	1923	1891	2055	2008	2045	2101	2154	2134	2262	2140	2162	2217	2114	2111	2171	1962	2183	2047	2179	2102	2149	2177	2080	2040	2032	2046	2086	2071	2095	2027	1946	2002	1976	2006	2061	2117	2176	2382	2341	2399	2457	2402	2390	2407	2347	2296	2327	2287
1704	1944	1932	2099	2072	2109	2144	2270	2133	2171	2198	2030	2123	2112	2111	2147	2099	2038	2124	2181	2167	2212	2216	2220	2235	2154	2060	2171	2053	2035	2092	2131	2063	2050	2048	2065	2105	2134	2262	2438	2438	2443	2423	2475	2289	2343	2327	2260	2384	2081
1581	1807	1992	1994	2139	2260	2200	2255	2237	2197	2167	2090	2057	2124	2049	2080	2038	2161	2070	2186	2183	2175	2222	2256	2228	2261	2159	2204	2197	2222	2156	2091	2078	2135	2028	2031	2069	2199	2329	2391	2491	2346	2440	2400	2361	2248	2252	2274	2258	2213
1457	1532	1670	1819	1846	1971	2033	2108	2019	2217	2050	2072	1887	1949	2092	1938	2138	2132	2216	2018	2316	2312	2316	2290	2333	2285	2308	2319	2206	2367	2123	2155	2138	2160	2111	2092	2183	2205	2277	2473	2441	2426	2449	2435	2383	2466	2315	2313	2375	2401
1219	1345	1428	1590	1593	1628	1680	1642	1765	1785	1765	1774	1813	1838	1990	2038	2097	2178	2172	2359	2219	2298	2321	2423	2435	2371	2383	2421	2350	2269	2286	2307	2237	2264	2173	2251	2251	2247	2280	2437	2507	2531	2399	2493	2380	2342	2330	2290	2275	2340
1317	1387	1353	1457	1685	1522	1530	1477	1481	1531	1501	1543	1608	1626	1767	1861	2059	2107	2218	2182	2175	2370	2291	2447	2465	2457	2327	2411	2419	2249	2305	2319	2233	2233	2258	2184	2234	2240	2392	2359	2436	2322	2318	2270	2258	2181	2130	2080	2146	2081
1452	1453	1477	1609	1601	1512	1440	1422	1366	1474	1377	1379	1408	1437	1618	1674	1742	1909	1938	2002	2118	2233	2238	2278	2272	2269	2262	2172	2230	2208	2163	2194	2184	2237	2169	2230	2267	2252	2219	2233	2212	2269	2098	2120	2017	1940	2060	1895	1939	2042
1545	1490	1466	1524	1484	1400	1348	1244	1209	1333	1290	1213	1294	1387	1518	1690	1705	1817	1858	1897	2046	1972	2194	2150	2125	2183	2272	2119	2124	2180	2116	2243	2303	2249	2282	2289	2260	2284	2304	2297	2272	2248	2175	2027	2022	1959	1942	1907	1966	1973
1548	1516	1389	1293	1316	1248	1148	1240	1175	1090	1252	1244	1317	1430	1531	1658	1772	1807	1923	2015	2171	2179	2227	2261	2274	2221	2281	2320	2257	2263	2349	2267	2347	2371	2409	2395	2416	2427	2473	2501	2403	2356	2261	2170	2080	2004	2024	1998	1907	2041
1433	1359	1202	1213	1196	1114	1110	1087	1171	1211	1190	1272	1398	1483	1554	1716	1932	2021	2104	2210	2268	2364	2499	2408	2343	2464	2460	2480	2433	2504	2514	2533	2369	2556	2624	2635	2637	2555	2548	2623	2526	2433	2324	2231	2107	2101	1950	1927	2077	2079
1263	1215	1158	1149	1052	1131	1210	1302	1278	1340	1360	1401	1465	1678	1832	1942	2146	2154	2412	2366	2387	2419	2611	2549	2544	2438	2422	2622	2504	2467	2514	2454	2452	2610	2625	2447	2506	2598	2611	2444	2398	2485	2258	2131	2156	2072	1976	2104	2046	2213
1248	1178	1125	1113	1040	1079	1196	1240	1306	1411	1536	1527	1621	1773	1906	2032	2206	2205	2325	2409	2437	2503	2436	2441	2409	2342	2396	2392	2405	2504	2360	2583	2440	2427	2419	2500	2492	2477	2440	2531	2425	2280	2232	2222	2063	2013	2076	2049	2182	2206
1321	1224	1062	1108	1042	1127	1146	1306	1369	1411	1469	1592	1672	1730	1904	2128	2220	2167	2368	2351	2326	2314	2271	2311	2253	2199	2153	2158	2229	2263	2230	2354	2327	2286	2375	2308	2270	2383	2378	2374	2340	2281	2228	2079	1990	2037	2178	2083	2312	2249
1244	1184	1082	1007	994	1007	1176	1249	1382	1476	1481	1547	1617	1760	1842	2036	2158	2086	2190	2191	2170	2226	2091	2108	2084	1942	2009	1995	2021	2033	2125	2175	2290	2208	2167	2115	2123	2221	2292	2180	2304	2120	2071	2001	1986	2032	2094	2169	2287	2303
1197	1091	1046	970	913	1050	1166	1292	1502	1613	1692	1794	1772	1823	1926	2015	2109	2241	2207	2211	2130	2089	2056	1985	2039	1937	1939	1862	2006	1934	2113	2095	2092	2128	2004	2085	2079	2075	2127	2143	2150	2119	2004	1964	1970	1969	2063	2127	2254	2275
1096	1010	966	947	984	1102	1212	1445	1704	1869	1933	2028	2046	2214	2220	2220	2310	2339	2396	2367	2368	2285	2250	2279	2257	2139	2005	2062	2066	2035	2114	2117	2184	2131	2117	2012	2000	2120	2074	2194	2019	2097	1953	2008	1963	2014	2183	2215	2320	2384
1121	1049	997	972	956	1056	1276	1481	1648	1934	1981	2096	2184	2158	2268	2368	2447	2393	2515	2615	2481	2500	2442	2322	2355	2263	2174	2245	2203	2218	2258	2249	2248	2246	2107	2104	2084	2187	2101	2215	2116	2176	2167	2194	2106	2223	2263	2237	2405	2440
1077	1104	992	975	1055	1064	1225	1443	1651	1813	1983	2078	2186	2189	2388	2419	2348	2536	2585	2570	2481	2524	2480	2475	2406	2441	2383	2259	2380	2319	2322	2384	2409	2339	2253	2150	2147	2083	2204	2147	2224	2201	2285	2209	2282	2265	2364	2349	2363	2403
1013	1063	939	962	990	1181	1277	1599	1801	1937	2068	2201	2289	2279	2397	2482	2480	2530	2657	2672	2703	2655	2518	2571	2457	2500	2493	2466	2517	2473	2600	2439	2398	2350	2310	2252	2208	2159	2142	2143	2135	2200	2157	2254	2330	2401	2359	2465	2580	2445
1006	1000	1008	908	979	1117	1356	1467	1774	2061	2209	2306	2386	2409	2491	2518	2472	2690	2428	2616	2720	2721	2666	2669	2471	2552	2557	2548	2622	2569	2500	2567	2383	2356	2286	2300	2144	2153	2186	2156	2115	2269	2268	2359	2360	2460	2502	2515	2475	2564
1049	988	989	931	972	1011	1235	1447	1627	1919	2062	2130	2203	2224	2271	2383	2368	2268	2417	2430	2483	2444	2441	2322	2366	2367	2257	2468	2465	2400	2458	2360	2191	2169	2091	2016	2031	2108	2095	2150	2047	2135	2126	2149	2189	2289	2287	2310	2388	2361
1093	993	968	977	957	950	1139	1332	1418	1589	1697	1760	1763	1868	1847	1798	1968	1917	1992	1978	1959	1988	1934	1903	1953	1958	1903	2070	1968	2067	1999	1958	1883	1741	1625	1674	1711	1684	1786	1653	1736	1675	1781	1817	1875	1896	1923	1919	2019	1910
1265	1111	997	986	1049	1061	1205	1428	1505	1508	1635	1607	1538	1584	1561	1596	1615	1690	1699	1668	1680	1751	1629	1617	1679	1690	1638	1711	1679	1703	1680	1724	1636	1559	1517	1445	1464	1495	1398	1432	1498	1405	1399	1506	1548	1589	1584	1618	1713	1591
1383	1185	1084	1078	1278	1269	1372	1559	1725	1733	1753	1628	1618	1633	1691	1699	1828	1736	1715	1701	1814	1741	1766	1706	1794	1708	1794	1707	1808	1757	1716	1662	1634	1614	1598	1481	1501	1606	1543	1621	1404	1551	1445	1570	1518	1628	1589	1625	1653	1574
1377	1379	1193	1133	1192	1319	1412	1451	1617	1647	1645	1639	1692	1836	1778	1885	1930	1952	1944	1967	2005	2027	1913	2011	1979	1986	2037	1989	1947	2024	1914	1928	1800	1744	1760	1656	1656	1725	1806	1789	1729	1599	1678	1677	1710	1676	1661	1646	1697	1726
1377	1332	1251	1029	1098	1147	1181	1211	1299	1256	1247	1367	1267	1414	1473	1605	1652	1748	1795	1820	1718	1725	1749	1772	1842	1952	1871	1970	1939	1910	1933	1792	1741	1787	1656	1703	1632	1633	1723	1670	1677	1647	1674	1677	1707	1694	1716	1650	1631	1493
1384	1378	1274	1033	1168	1207	1121	1155	1214	1167	1111	1068	1018	1086	1104	1150	1330	1310	1476	1467	1410	1358	1434	1421	1419	1631	1624	1636	1552	1592	1590	1624	1564	1495	1428	1430	1348	1418	1412	1431	1423	1415	1355	1514	1497	1500	1543	1369	1378	1265
1272	1399	1411	1276	1356	1408	1291	1294	1408	1287	1301	1226	1172	1189	1186	1213	1268	1300	1294	1297	1255	1265	1196	1133	1296	1295	1327	1314	1306	1363	1264	1408	1361	1298	1229	1195	1207	1203	1243	1244	1143	1128	1169	1192	1248	1296	1253	1184	1159	1027
1382	1624	1742	1590	1648	1804	1637	1597	1738	1668	1622	1611	1478	1536	1508	1521	1591	1554	1575	1545	1459	1488	1386	1312	1295	1328	1339	1397	1358	1269	1258	1205	1236	1215	1219	1243	1179	1178	1190	1201	1087	1096	1133	1106	1085	1192	1112	1122	1018	1016
1453	1767	1882	1751	1814	1914	1851	1727	1842	1811	1710	1859	1706	1770	1883	1912	1939	1945	1873	1902	1767	1671	1644	1535	1404	1367	1397	1436	1433	1393	1304	1325	1236	1294	1255	1180	1261	1141	1249	1251	1232	1133	1149	1159	1189	1125	1166	1114	1106	1062
1277	1497	1558	1546	1593	1706	1641	1582	1605	1612	1544	1538	1700	1552	1629	1687	1745	1814	1772	1799	1680	1605	1562	1422	1415	1394	1426	1366	1410	1265	1338	1265	1259	1225	1203	1291	1243	1237	1248	1186	1196	1135	1144	1144	1123	1092	1140	1140	1127	1069
1044	1202	1283	1242	1283	1454	1458	1419	1414	1378	1313	1268	1250	1313	1395	1344	1426	1449	1501	1503	1381	1402	1290	1341	1247	1311	1341	1307	1298	1248	1258	1192	1202	1263	1234	1240	1208	1272	1278	1262	1146	1153	1214	1161	1127	1104	1131	1108	1126	1083
1046	1185	1377	1193	1285	1424	1558	1453	1444	1490	1360	1428	1361	1281	1392	1368	1424	1411	1394	1408	1385	1298	1296	1268	1339	1334	1313	1293	1299	1268	1259	1186	1208	1260	1181	1269	1222	1256	1250	1266	1216	1227	1145	1176	1183	1168	1147	1171	1173	1185
1216	1361	1387	1362	1430	1583	1720	1643	1774	1869	1793	1754	1746	1649	1672	1692	1677	1814	1746	1672	1570	1450	1488	1432	1450	1449	1356	1377	1263	1343	1316	1269	1344	1377	1316	1275	1276	1296	1318	1169	1246	1216	1200	1154	1143	1178	1159	1177	1162	1174
1473	1592	1464	1535	1573	1698	1841	1966	2137	2142	2048	2093	1871	2014	1886	1985	2050	2025	1968	1797	1746	1619	1689	1470	1600	1529	1467	1498	1397	1409	1498	1398	1413	1360	1299	1294	1284	1234	1238	1174	1181	1159	1099	1115	1102	1078	1080	1181	1205	1137
1530	1482	1402	1375	1512	1667	1727	1860	2091	2099	1996	1976	1814	1763	1754	1803	1930	1930	1893	1727	1714	1687	1582	1431	1540	1444	1402	1416	1399	1445	1495	1382	1436	1473	1449	1397	1339	1239	1204	1150	1134	1042	1084	976	991	1150	1138	1121	1139	1136
1378	1233	1174	1234	1292	1389	1620	1707	1816	1721	1775	1700	1529	1586	1573	1532	1635	1670	1613	1640	1550	1427	1464	1399	1372	1363	1300	1284	1333	1442	1425	1421	1402	1466	1471	1377	1312	1215	1202	1122	1014	1029	984	972	1056	1116	1127	1161	1145	1090
1280	1065	995	1125	1163	1245	1376	1551	1631	1556	1599	1379	1342	1400	1272	1371	1459	1514	1455	1450	1505	1397	1436	1357	1325	1275	1258	1294	1348	1379	1440	1390	1367	1422	1412	1330	1277	1194	1136	1076	1098	1110	982	1001	1069	1165	1134	1165	1117	1100
1277	1079	1003	1172	1189	1231	1362	1535	1491	1454	1493	1461	1301	1379	1338	1405	1475	1505	1496	1488	1493	1475	1429	1384	1365	1300	1291	1287	1330	1365	1410	1424	1347	1294	1271	1292	1277	1193	1133	1184	1049	1013	1013	1081	1049	1127	1156	1157	1102	1056
1199	1066	1023	1150	1191	1303	1506	1595	1501	1573	1502	1407	1441	1402	1313	1436	1446	1489	1438	1457	1548	1469	1475	1437	1398	1354	1310	1280	1369	1416	1447	1422	1395	1372	1346	1246	1254	1259	1247	1127	1127	1133	1178	1088	1134	1098	1113	1061	1064	996
1139	1133	1071	1122	1179	1324	1542	1637	1573	1602	1580	1362	1367	1266	1333	1338	1431	1473	1453	1464	1508	1545	1401	1478	1377	1386	1374	1398	1353	1436	1422	1496	1400	1340	1313	1285	1193	1202	1246	1164	1161	1154	1161	1166	1241	1212	1169	1131	1122	971
1210	1133	1130	1052	1068	1243	1356	1549	1557	1551	1477	1396	1384	1211	1325	1309	1432	1500	1435	1464	1490	1501	1482	1413	1415	1342	1291	1386	1304	1346	1393	1306	1333	1305	1209	1244	1252	1244	1189	1141	1147	1182	1127	1213	1174	1311	1204	1208	1128	1061
1393	1301	1245	1166	1271	1389	1564	1580	1624	1751	1599	1531	1420	1334	1383	1388	1465	1533	1511	1486	1474	1517	1434	1413	1389	1298	1277	1321	1262	1354	1405	1376	1243	1261	1258	1240	1262	1171	1224	1140	1203	1161	1215	1147	1243	1324	1206	1202	1103	1135
1503	1426	1418	1366	1459	1703	1902	1909	1976	1904	1761	1740	1596	1514	1465	1506	1531	1631	1644	1529	1604	1545	1556	1421	1380	1325	1333	1309	1294	1344	1336	1330	1374	1291	1326	1245	1328	1312	1310	1296	1249	1329	1260	1237	1235	1299	1264	1203	1078	1092
[truncated: 920 more columns]
