# Supplementary material for: Spatial Resolution and Refractive Index Contrast of Resonant Photonic Crystal Surfaces for Biosensing
Source: IEEE Photonics J. Author manuscript; Available in PMC 2015 Sep 7. (PMC4561521; doi:10.1109/JPHOT.2015.2435699)
Supplement: fig2_data [file NIHMS64775-supplement-fig2_data.gz › Volumes/graham/MacBook_backup/PhD_folder_2015_06_02/paper_improvements/IEEE_J_Photonics/final_files/data_files/fig2/0pc_p555f85/i25.csv]

1500	1667	1539	1695	1632	1636	1664	1599	1623	1648	1728	1781	1850	1817	1839	1805	1776	1766	1662	1673	1663	1768	1831	1831	1864	1850	1851	1756	1811	1695	1758	1741	1707	1735	1791	1744	1704	1765	1628	1653	1710	1822	1930	1814	1884	1742	1756	1717	1836	1798
1504	1525	1641	1688	1591	1550	1540	1703	1688	1626	1684	1726	1760	1834	1823	1763	1717	1768	1652	1764	1731	1781	1773	1879	1836	1813	1742	1749	1645	1712	1669	1691	1738	1784	1690	1682	1604	1716	1652	1633	1711	1831	1884	1846	1856	1644	1693	1789	1812	1760
1574	1680	1559	1560	1549	1549	1584	1671	1688	1544	1567	1630	1620	1731	1739	1780	1744	1708	1789	1820	1834	1792	1807	1827	1713	1728	1710	1706	1617	1623	1598	1637	1743	1818	1714	1661	1611	1606	1575	1658	1708	1684	1726	1795	1793	1677	1635	1703	1818	1770
1553	1584	1532	1511	1560	1569	1651	1598	1695	1543	1527	1524	1640	1606	1779	1824	1872	1850	1834	1849	1819	1796	1867	1834	1648	1573	1544	1567	1580	1539	1613	1701	1719	1669	1647	1616	1609	1551	1635	1707	1654	1711	1654	1775	1724	1654	1701	1678	1681	1645
1597	1513	1521	1492	1498	1595	1618	1599	1582	1580	1514	1569	1551	1681	1867	1860	1978	1950	1894	1894	1757	1728	1744	1634	1579	1458	1494	1452	1525	1599	1665	1689	1719	1611	1611	1546	1602	1544	1662	1733	1756	1759	1742	1688	1785	1715	1664	1774	1697	1637
1535	1545	1528	1455	1552	1559	1570	1607	1594	1566	1522	1571	1603	1691	1782	1926	1999	1926	1871	1786	1635	1603	1606	1614	1486	1486	1398	1502	1523	1568	1727	1687	1721	1535	1499	1489	1558	1593	1685	1687	1815	1724	1681	1688	1749	1792	1787	1756	1636	1549
1590	1551	1588	1530	1501	1600	1572	1538	1693	1538	1675	1617	1663	1683	1844	1811	1900	1849	1864	1665	1613	1550	1579	1534	1453	1470	1433	1517	1532	1617	1596	1530	1641	1561	1536	1520	1500	1578	1757	1695	1738	1647	1675	1736	1766	1786	1733	1661	1661	1568
1577	1625	1632	1573	1582	1664	1682	1661	1557	1693	1624	1701	1650	1704	1813	1794	1706	1780	1688	1616	1493	1518	1524	1577	1603	1558	1575	1537	1563	1586	1638	1582	1565	1500	1523	1433	1606	1571	1733	1664	1590	1571	1662	1674	1704	1659	1741	1769	1608	1618
1729	1682	1640	1667	1625	1763	1753	1738	1672	1734	1684	1748	1711	1714	1719	1780	1711	1663	1617	1514	1492	1549	1549	1646	1706	1578	1613	1605	1608	1582	1617	1533	1530	1500	1462	1507	1643	1619	1673	1669	1644	1625	1667	1676	1725	1680	1708	1646	1609	1569
1718	1661	1747	1711	1794	1767	1844	1710	1707	1724	1675	1711	1730	1651	1632	1698	1668	1588	1513	1601	1492	1509	1594	1707	1637	1712	1690	1641	1630	1599	1624	1525	1542	1477	1566	1549	1579	1675	1690	1659	1648	1669	1565	1669	1670	1736	1711	1699	1692	1621
1753	1711	1766	1786	1746	1798	1756	1704	1684	1650	1659	1606	1610	1600	1693	1690	1605	1603	1570	1622	1588	1588	1634	1674	1762	1825	1727	1639	1625	1629	1663	1652	1582	1613	1669	1576	1610	1665	1569	1620	1584	1639	1632	1634	1749	1680	1755	1673	1725	1781
1647	1634	1731	1815	1730	1816	1697	1645	1679	1672	1647	1599	1604	1581	1675	1599	1614	1674	1662	1681	1728	1710	1690	1747	1746	1793	1776	1652	1602	1651	1585	1628	1721	1688	1579	1646	1566	1610	1588	1604	1670	1581	1636	1638	1618	1710	1718	1665	1739	1772
1545	1610	1614	1644	1693	1692	1661	1703	1624	1608	1568	1563	1589	1546	1713	1724	1640	1814	1777	1664	1767	1735	1676	1700	1798	1820	1717	1644	1629	1694	1628	1711	1658	1722	1676	1564	1562	1534	1522	1613	1575	1692	1526	1549	1606	1658	1740	1730	1716	1761
1479	1602	1585	1680	1635	1642	1728	1692	1625	1557	1594	1557	1593	1600	1643	1702	1735	1733	1777	1757	1766	1709	1693	1721	1664	1630	1648	1585	1640	1595	1703	1783	1676	1773	1715	1607	1567	1542	1565	1599	1586	1622	1568	1521	1529	1597	1710	1756	1786	1729
1490	1536	1520	1599	1528	1546	1511	1539	1554	1553	1502	1567	1532	1667	1683	1735	1766	1804	1848	1828	1753	1641	1602	1658	1667	1678	1696	1590	1686	1755	1683	1645	1730	1743	1695	1548	1554	1604	1551	1610	1642	1622	1604	1555	1644	1596	1663	1759	1680	1689
1508	1476	1530	1531	1563	1537	1559	1501	1514	1518	1571	1643	1653	1652	1719	1711	1887	1742	1781	1692	1623	1683	1551	1573	1601	1589	1668	1614	1634	1671	1644	1713	1722	1685	1640	1648	1596	1634	1631	1642	1702	1562	1449	1541	1549	1779	1671	1736	1675	1688
1552	1539	1522	1547	1567	1640	1420	1519	1512	1604	1570	1624	1645	1730	1734	1753	1758	1820	1647	1639	1548	1602	1600	1543	1548	1607	1682	1588	1606	1646	1663	1646	1670	1660	1695	1714	1620	1714	1653	1684	1634	1602	1631	1571	1538	1620	1667	1664	1640	1635
1562	1631	1664	1515	1626	1568	1512	1572	1559	1552	1556	1647	1610	1735	1700	1752	1735	1638	1669	1628	1580	1577	1547	1605	1647	1639	1645	1636	1567	1608	1613	1626	1661	1632	1765	1706	1717	1697	1698	1683	1722	1697	1640	1616	1657	1616	1516	1590	1522	1705
1720	1667	1601	1646	1642	1615	1648	1642	1688	1513	1486	1585	1619	1636	1674	1676	1719	1638	1637	1620	1588	1588	1593	1696	1667	1700	1810	1630	1694	1649	1584	1587	1652	1715	1725	1756	1770	1696	1647	1595	1668	1737	1695	1613	1664	1596	1615	1604	1574	1695
1673	1730	1646	1638	1657	1589	1670	1673	1559	1569	1536	1548	1555	1516	1653	1682	1701	1668	1631	1587	1626	1699	1845	1665	1757	1751	1697	1720	1701	1543	1620	1653	1718	1749	1745	1722	1796	1674	1692	1640	1670	1791	1681	1772	1692	1618	1621	1655	1692	1873
1631	1656	1624	1617	1642	1666	1715	1557	1514	1542	1514	1506	1452	1570	1737	1648	1735	1717	1724	1832	1736	1806	1740	1778	1828	1790	1755	1698	1681	1720	1737	1729	1695	1747	1804	1728	1667	1678	1595	1698	1692	1742	1782	1768	1671	1623	1629	1763	1799	1838
1586	1541	1556	1628	1476	1588	1597	1572	1570	1468	1527	1559	1569	1564	1696	1725	1858	1778	1853	1889	1854	1856	1854	1784	1721	1757	1674	1685	1677	1668	1685	1784	1722	1758	1739	1696	1672	1710	1634	1706	1732	1691	1828	1679	1686	1632	1713	1738	1764	1820
1501	1509	1585	1561	1557	1571	1592	1629	1620	1632	1656	1643	1665	1748	1869	1853	1938	1869	1858	1913	1860	1969	1808	1793	1768	1718	1631	1647	1718	1808	1724	1643	1646	1713	1718	1673	1722	1693	1643	1643	1613	1718	1692	1689	1617	1665	1727	1755	1812	1820
1536	1494	1471	1535	1535	1588	1604	1676	1599	1605	1662	1731	1740	1718	1721	1964	1847	1856	1831	1793	1806	1791	1761	1741	1693	1722	1741	1688	1691	1774	1778	1653	1650	1670	1715	1656	1725	1788	1720	1689	1703	1739	1600	1748	1742	1762	1781	1802	1776	1707
1518	1448	1502	1534	1556	1549	1587	1684	1700	1644	1656	1623	1729	1755	1815	1831	1763	1806	1817	1763	1783	1763	1716	1786	1715	1759	1749	1686	1760	1724	1633	1697	1674	1653	1657	1817	1808	1777	1727	1709	1712	1664	1704	1762	1830	1919	1815	1676	1762	1788
1525	1607	1661	1524	1634	1611	1617	1691	1637	1752	1720	1701	1667	1688	1803	1704	1668	1679	1724	1698	1735	1773	1721	1692	1672	1782	1735	1672	1753	1753	1715	1629	1686	1574	1746	1852	1828	1779	1821	1662	1698	1791	1798	1840	1879	1844	1883	1680	1686	1785
1604	1580	1633	1575	1571	1522	1608	1669	1727	1720	1657	1714	1587	1684	1647	1637	1647	1693	1667	1713	1748	1711	1735	1691	1783	1747	1700	1621	1653	1643	1690	1615	1594	1615	1749	1736	1756	1673	1678	1785	1811	1838	1951	1897	1841	1737	1770	1724	1797	1884
1593	1605	1649	1574	1579	1531	1589	1626	1614	1689	1677	1618	1676	1553	1708	1597	1740	1664	1725	1708	1782	1789	1759	1703	1808	1737	1742	1642	1683	1674	1666	1636	1623	1728	1631	1745	1669	1735	1713	1735	1791	1840	1985	1860	1738	1699	1812	1792	1874	1888
1491	1636	1588	1558	1547	1588	1617	1553	1610	1699	1702	1735	1659	1734	1634	1699	1798	1787	1792	1776	1730	1847	1777	1753	1790	1705	1709	1666	1761	1566	1770	1747	1737	1599	1702	1645	1593	1650	1669	1780	1774	1821	1816	1783	1826	1750	1779	1802	1844	1844
1541	1608	1581	1552	1542	1472	1573	1576	1676	1753	1790	1780	1732	1736	1714	1754	1832	1845	1769	1772	1730	1796	1847	1807	1798	1809	1729	1771	1699	1715	1705	1660	1771	1639	1588	1691	1582	1661	1695	1689	1818	1694	1808	1648	1711	1813	1858	1929	1892	1730
1586	1506	1569	1438	1515	1474	1540	1641	1621	1735	1753	1736	1720	1715	1815	1713	1743	1755	1789	1734	1769	1784	1798	1824	1781	1760	1765	1680	1765	1609	1643	1637	1624	1543	1626	1576	1650	1687	1646	1699	1729	1650	1681	1726	1821	1882	1940	1817	1784	1662
1549	1583	1583	1490	1421	1512	1500	1486	1636	1688	1724	1757	1712	1712	1676	1724	1615	1757	1683	1667	1797	1772	1821	1832	1920	1810	1827	1705	1644	1560	1581	1619	1645	1539	1595	1659	1634	1610	1663	1654	1623	1624	1700	1718	1740	1850	1796	1688	1738	1680
1523	1596	1560	1459	1558	1497	1496	1579	1681	1675	1695	1635	1612	1686	1669	1726	1622	1650	1675	1696	1787	1737	1828	1930	1897	1905	1710	1676	1638	1622	1640	1581	1646	1692	1655	1618	1611	1579	1619	1661	1574	1635	1768	1821	1806	1805	1698	1685	1656	1795
1564	1561	1466	1498	1505	1498	1480	1523	1641	1660	1671	1624	1656	1589	1600	1685	1679	1823	1791	1868	1859	1835	1921	1916	1983	1909	1791	1727	1674	1624	1592	1716	1650	1773	1577	1636	1559	1614	1687	1610	1662	1689	1744	1816	1676	1652	1578	1672	1754	1696
1449	1524	1581	1555	1543	1484	1500	1534	1632	1599	1595	1665	1668	1685	1766	1849	1835	1832	1857	1951	1857	1862	1829	1916	1851	1796	1770	1719	1636	1699	1711	1735	1773	1754	1641	1634	1552	1590	1557	1697	1660	1672	1741	1790	1689	1660	1661	1675	1653	1708
1574	1656	1550	1595	1587	1546	1509	1461	1531	1581	1682	1684	1696	1772	1784	1898	1879	1789	1910	1779	1877	1773	1733	1842	1708	1717	1695	1753	1666	1658	1695	1698	1641	1743	1550	1629	1609	1662	1827	1804	1703	1682	1689	1732	1793	1802	1701	1760	1629	1578
1692	1712	1736	1628	1646	1602	1598	1605	1677	1631	1631	1731	1699	1696	1732	1800	1775	1830	1767	1725	1689	1671	1642	1622	1635	1653	1733	1709	1830	1721	1703	1688	1738	1664	1620	1682	1762	1782	1897	1824	1751	1640	1681	1767	1803	1846	1820	1679	1609	1615
1763	1831	1843	1716	1778	1671	1683	1688	1721	1687	1674	1630	1599	1632	1642	1720	1708	1748	1680	1703	1723	1771	1716	1605	1716	1708	1773	1755	1759	1761	1793	1700	1765	1723	1831	1798	1840	1883	1925	1773	1774	1729	1736	1855	1824	1840	1844	1648	1622	1621
1791	1917	1837	1849	1734	1706	1661	1670	1779	1673	1682	1684	1576	1609	1614	1635	1641	1679	1683	1753	1785	1706	1762	1821	1689	1687	1741	1681	1708	1779	1809	1802	1849	1827	1933	1851	1783	1731	1798	1741	1823	1772	1813	1859	1806	1760	1713	1628	1700	1771
1822	1931	1878	1832	1773	1715	1650	1801	1747	1698	1645	1593	1594	1588	1639	1744	1742	1731	1807	1775	1827	1881	1816	1781	1637	1677	1653	1746	1702	1809	1781	1861	1877	1944	1867	1830	1793	1801	1901	1724	1815	1805	1863	1828	1838	1719	1746	1790	1787	1799
1951	1949	1895	1798	1728	1703	1712	1704	1743	1642	1639	1626	1725	1612	1681	1708	1793	1701	1808	1800	1885	1820	1860	1787	1797	1805	1654	1705	1826	1874	2000	1917	1938	1887	1786	1836	1805	1851	1914	1876	1838	1825	1856	1737	1751	1669	1771	1774	1817	1811
1886	1942	1872	1793	1772	1628	1710	1755	1762	1706	1713	1709	1703	1697	1698	1780	1804	1726	1777	1737	1817	1813	1776	1738	1861	1802	1906	1976	1933	1941	1996	1911	1942	1829	1794	1816	1929	1884	1920	1901	1952	1763	1762	1697	1777	1771	1847	1747	1907	1724
1916	1881	1850	1677	1735	1685	1747	1770	1706	1718	1778	1675	1692	1728	1763	1757	1730	1745	1803	1737	1785	1869	1797	1879	1912	1891	1867	1957	1973	1873	1880	1861	1901	1853	1886	1863	1938	1890	1913	1844	1828	1776	1815	1710	1784	1753	1760	1789	1725	1748
1970	1909	1856	1799	1706	1728	1710	1708	1657	1638	1689	1640	1649	1684	1654	1742	1820	1863	1871	1844	1918	1948	1952	1925	1917	2006	1940	2054	1842	1822	1796	1816	1878	1830	1809	1849	1852	1898	1744	1762	1853	1857	1825	1831	1788	1798	1688	1677	1638	1805
1802	1919	1735	1802	1750	1678	1731	1714	1757	1660	1578	1733	1611	1658	1723	1704	1790	1846	1911	1868	1932	1945	1898	1915	2013	1884	1964	1942	1803	1804	1865	1891	1858	1907	1836	1813	1699	1805	1780	1764	1802	1889	1853	1839	1820	1691	1747	1735	1814	1875
1886	1888	1824	1821	1714	1767	1673	1743	1790	1795	1816	1692	1703	1771	1660	1747	1714	1807	1803	1792	1939	1789	1897	2002	1904	1917	1919	1883	1897	1917	1970	1997	1883	1757	1832	1770	1726	1705	1794	1776	1776	1841	1857	1804	1795	1745	1841	1863	1824	1780
1864	1900	1750	1776	1807	1737	1817	1772	1744	1758	1853	1717	1741	1697	1665	1774	1756	1738	1840	1829	1818	1877	1852	1853	1920	1857	1946	1901	1815	1872	1861	1926	1907	1907	1792	1737	1730	1706	1738	1729	1786	1671	1708	1729	1760	1826	1900	1834	1835	1741
1877	1924	1863	1780	1884	1788	1902	1793	1768	1751	1738	1725	1811	1759	1687	1756	1719	1717	1757	1783	1829	1824	1817	1935	1874	1943	1837	1798	1840	1816	1711	1772	1790	1755	1830	1804	1724	1768	1716	1752	1661	1592	1650	1773	1845	1903	1895	1775	1734	1713
1885	1932	1872	1759	1823	1759	1860	1795	1781	1651	1645	1756	1767	1690	1724	1685	1769	1784	1803	1843	1766	1912	1930	1909	1940	1822	1806	1780	1730	1638	1689	1724	1775	1700	1813	1874	1711	1711	1664	1635	1571	1659	1712	1747	1813	1778	1816	1761	1778	1780
1870	1891	1842	1835	1801	1813	1810	1759	1751	1688	1683	1707	1803	1767	1797	1739	1725	1781	1865	1813	1888	1887	1836	1899	1909	1854	1777	1721	1664	1606	1743	1865	1784	1780	1830	1739	1764	1680	1680	1696	1747	1785	1766	1809	1697	1753	1721	1757	1947	1907
1842	1862	1881	1869	1835	1820	1813	1842	1773	1756	1808	1807	1880	1871	1915	1867	1796	1808	1896	1833	1801	1877	1817	1880	1916	1806	1692	1666	1785	1751	1685	1752	1837	1779	1723	1674	1679	1610	1748	1737	1721	1781	1731	1755	1583	1777	1723	1814	1829	1819
1851	1909	1872	1811	1848	1906	1883	1707	1804	1817	1793	1897	1966	1889	1901	1800	1844	1773	1789	1882	1778	1794	1765	1745	1798	1735	1793	1791	1793	1766	1695	1704	1677	1688	1728	1671	1749	1762	1704	1684	1760	1687	1762	1692	1799	1876	1819	1807	1806	1807
1881	1959	1911	1831	1848	1772	1873	1854	1761	1748	1844	1843	1825	1871	1794	1856	1836	1824	1776	1727	1836	1763	1846	1843	1752	1828	1676	1709	1668	1717	1723	1777	1806	1729	1810	1752	1765	1729	1643	1655	1663	1725	1799	1869	1893	1884	1788	1704	1754	1765
1855	1906	1698	1814	1751	1789	1768	1843	1745	1753	1722	1799	1796	1779	1799	1746	1837	1785	1865	1902	1923	1846	1856	1761	1725	1758	1691	1769	1542	1702	1738	1772	1888	1847	1922	1802	1701	1700	1646	1678	1711	1758	1875	1911	1857	1734	1767	1770	1872	1859
1860	1860	1826	1704	1826	1852	1810	1741	1807	1728	1782	1702	1735	1786	1908	1789	1920	1934	1847	1887	1940	1822	1809	1773	1765	1646	1651	1609	1649	1761	1770	1815	1803	1867	1863	1764	1756	1693	1775	1742	1802	1822	1771	1849	1754	1749	1835	1866	1899	1892
1944	1957	1864	1834	1828	1715	1756	1769	1779	1725	1754	1761	1831	1846	1821	1926	1921	1868	1884	1878	1850	1796	1794	1744	1729	1821	1788	1850	1789	1699	1739	1734	1778	1775	1832	1838	1713	1716	1792	1799	1819	1732	1785	1799	1863	1832	1951	1885	1884	1849
1971	1953	1769	1796	1786	1762	1843	1819	1767	1739	1783	1767	1760	1798	1853	1808	1862	1756	1765	1759	1788	1802	1818	1760	1871	1780	1899	1896	1896	1723	1750	1684	1787	1814	1856	1871	1786	1824	1838	1825	1772	1795	1769	1898	1929	1943	1833	1823	1835	1796
1917	1905	1817	1738	1688	1792	1774	1771	1843	1775	1776	1668	1804	1740	1870	1855	1833	1814	1862	1763	1819	1823	1890	1856	1903	1818	1822	1851	1897	1706	1662	1651	1807	1797	1877	1844	1850	1829	1717	1748	1733	1927	1964	1960	1870	1816	1828	1816	1868	1957
1786	1855	1642	1634	1632	1683	1636	1783	1754	1757	1766	1761	1837	1823	1853	1889	1887	1879	1918	1931	1827	1855	1910	1939	1786	1763	1873	1806	1897	1786	1765	1846	1948	1833	1874	1805	1855	1818	1845	1825	1892	1878	1921	1922	1789	1775	2000	1942	1950	1953
1929	1871	1635	1654	1661	1728	1756	1798	1801	1782	1793	1693	1794	1847	1829	1911	1979	1923	1938	1857	1828	1843	1915	1873	1828	1849	1868	1877	1843	1849	1809	1842	1923	1846	1871	1826	1931	1883	1893	1839	1836	1902	2019	1870	1907	2053	2017	2052	1987	1812
1682	1716	1626	1636	1574	1643	1705	1725	1709	1765	1713	1737	1738	1735	1869	1794	1911	1852	1895	1895	1851	1929	1913	1848	1967	1928	1959	1954	1938	1871	1858	1853	1952	1854	1897	2021	1976	1976	1887	1874	1825	1895	1885	1942	2077	2086	1986	1942	1863	1673
1580	1552	1469	1443	1434	1477	1471	1482	1465	1570	1586	1610	1637	1736	1784	1809	1861	1788	1911	1838	1918	1861	1888	1962	2022	1894	1990	1943	1935	1967	1993	2051	2009	2059	1885	2070	1962	1931	1895	1860	1834	1981	2009	1977	2065	2003	1964	1828	1732	1749
1459	1347	1310	1255	1285	1274	1286	1364	1437	1392	1489	1510	1585	1686	1725	1760	1787	1900	1869	1827	1831	1788	1858	1860	1892	1919	1911	1951	2017	2117	1979	2028	2033	2121	1947	1952	1919	1852	1878	1904	1983	1916	2025	1955	1981	1967	1880	1895	1824	1864
1398	1318	1303	1283	1236	1272	1297	1383	1431	1452	1528	1532	1647	1689	1720	1822	1815	1892	1861	1842	1788	1798	1783	1851	1865	1925	1963	1933	2032	2004	2058	2041	2055	1991	2029	1859	1902	1923	1888	1928	1861	1981	1953	1900	2026	1929	2027	1953	1966	1787
1314	1346	1295	1358	1306	1381	1349	1414	1399	1497	1527	1606	1663	1741	1734	1763	1809	1792	1730	1809	1730	1812	1881	1879	1861	1851	1935	2011	2091	2135	2034	2019	2078	1943	2064	2058	1991	2000	1953	1900	1933	1879	1927	1991	1922	2016	1929	1922	1832	1824
1396	1366	1313	1380	1403	1456	1419	1379	1506	1556	1489	1632	1587	1705	1741	1858	1876	1864	1843	1844	1805	1924	1894	1905	1899	1872	1999	1977	1949	2041	2086	2062	2085	2062	1999	2025	1991	1964	1887	1968	1948	1965	1974	1965	2024	1979	1925	1869	1890	1821
1366	1327	1413	1369	1380	1381	1418	1403	1548	1492	1519	1675	1755	1784	1803	1872	1900	1895	1878	1895	1874	1820	1874	1915	1934	1875	1895	1977	1974	2033	2100	2164	2109	2086	2062	1957	1943	1923	1946	1991	1954	2032	1944	1920	1889	1981	1924	1914	1863	1821
1354	1326	1328	1368	1367	1432	1376	1455	1487	1561	1543	1682	1627	1707	1859	1851	1925	1967	1843	1812	1776	1748	1823	1881	1844	1868	1976	1974	2090	2176	2113	2049	2063	2058	1986	2008	1968	1945	2011	2048	1976	2005	1974	2001	2000	1972	1927	1956	1885	1769
1238	1348	1267	1345	1311	1429	1439	1517	1495	1618	1604	1574	1667	1721	1804	1801	1863	1851	1752	1842	1798	1800	1890	1902	1964	2048	1993	2038	2028	2043	2008	1999	2058	2025	1994	2001	2068	1940	1909	1992	2039	2052	1982	2168	1928	2059	2028	2001	1847	1977
1213	1216	1253	1176	1325	1412	1408	1409	1517	1537	1591	1546	1590	1712	1628	1771	1835	1822	1849	1712	1863	1887	1832	1889	2084	1901	1960	2040	2011	1983	2047	2114	2061	2135	2038	2001	1922	2054	1902	2073	1956	1969	1985	2060	2126	2062	1995	1979	2033	2088
1166	1186	1194	1398	1281	1332	1454	1455	1542	1499	1545	1599	1672	1652	1742	1801	1877	1905	1871	1832	1782	1853	1895	1962	2022	2007	1964	2037	2020	1986	2002	2046	2164	2039	2103	1988	1989	1936	2036	1976	2106	2053	2079	2089	2074	2173	2199	2040	2080	2107
1169	1158	1214	1251	1274	1452	1387	1493	1532	1534	1444	1620	1721	1649	1778	1803	1822	1888	1896	1758	1771	1820	1840	1884	2040	1998	1986	2024	2044	2115	2024	2030	2030	2053	2051	1981	1995	2001	2071	2063	2080	2048	2038	1992	2084	2166	2057	2117	2150	2031
1232	1209	1287	1233	1354	1356	1435	1391	1455	1510	1550	1629	1587	1700	1736	1745	1859	1933	1892	1793	1770	1922	1804	1902	1878	1928	2037	2046	1900	1966	2118	2018	2051	2062	2035	2074	2040	1924	2025	2004	2027	1915	2023	1994	2062	2125	2173	2134	2036	2013
1222	1190	1230	1327	1384	1435	1438	1437	1503	1501	1561	1565	1737	1691	1750	1777	1902	1859	1903	1814	1810	1771	1885	1882	1966	1881	1917	1918	1999	1995	2055	2125	2217	2121	2064	2079	2054	2028	1997	2062	1973	2035	1959	2037	2068	2154	2126	2117	2160	2108
1206	1238	1238	1372	1435	1430	1514	1468	1480	1542	1583	1664	1706	1721	1807	1743	1907	1924	1896	1769	1859	1824	1869	1889	1948	1896	1979	1977	1976	2076	2099	2179	2145	2051	2164	2008	1985	1935	2027	2062	2141	2083	2013	2009	1971	2073	2138	2159	2176	2091
1247	1254	1333	1432	1438	1473	1456	1575	1489	1560	1612	1633	1692	1770	1768	1801	1865	1834	1921	1879	1895	1823	1868	1876	1871	1968	1849	2010	1954	2018	2039	1990	2133	2045	1987	2030	2011	2045	1987	2016	1948	2013	1834	1969	1901	2036	2066	2260	2086	2084
1301	1296	1324	1432	1369	1551	1498	1573	1575	1589	1574	1715	1724	1744	1723	1841	1788	1832	1965	1810	1938	1889	1910	1831	1946	1912	1928	2038	1892	1887	1933	1972	1894	2032	1951	1996	2040	1987	1932	2007	1922	1837	1819	1883	1927	1890	2064	2102	1983	2030
1329	1379	1370	1403	1426	1507	1558	1476	1583	1662	1544	1674	1717	1797	1706	1817	1819	1861	1837	1937	1918	1813	1833	1811	1891	1913	1905	1908	1961	1878	1948	1958	2044	1936	1970	1950	1946	1954	1951	1893	1825	1869	1903	1830	1905	1985	1931	2070	1905	1971
1302	1290	1408	1445	1399	1458	1595	1575	1588	1601	1648	1780	1737	1808	1818	1814	1805	1883	1935	1886	1776	1900	1825	1831	1774	1825	1857	1893	1923	1955	2047	1944	2016	1973	1959	2013	1920	1976	1949	1820	1881	1812	1804	1916	1886	1886	1960	1907	2026	1986
1283	1364	1370	1458	1495	1533	1581	1561	1659	1673	1677	1855	1861	1861	1868	1792	1836	1843	1836	1803	1817	1781	1737	1797	1854	1879	1845	1854	1855	1992	1976	1907	1882	1774	1916	1980	1971	1895	1748	1808	1721	1754	1730	1846	1786	1866	1918	1957	1947	1931
1400	1421	1406	1483	1462	1580	1667	1609	1701	1777	1792	1864	1930	1859	1810	1865	1819	1805	1887	1899	1851	1793	1826	1821	1836	1909	1889	1903	1902	1882	1998	1916	1818	1840	1850	1924	1847	1857	1733	1758	1742	1657	1844	1761	1851	1854	1848	1846	1911	1871
1385	1458	1554	1408	1498	1545	1584	1690	1783	1795	1877	1825	1947	1844	1820	1784	1787	1772	1939	1838	1894	1841	1839	1781	1863	1916	1800	1872	1869	1883	1986	1845	1850	1745	1843	1801	1806	1790	1725	1705	1735	1710	1741	1794	1767	1874	1756	1839	1828	1898
1369	1449	1456	1557	1493	1574	1594	1710	1700	1856	1852	1910	1864	1874	1912	1847	1799	1814	1973	1828	1838	1752	1755	1777	1758	1745	1789	1860	1822	1862	1800	1838	1818	1801	1787	1813	1672	1660	1700	1690	1720	1793	1788	1710	1756	1796	1822	1851	1860	1869
1399	1466	1472	1461	1607	1541	1618	1710	1667	1803	1824	1948	1916	1977	1929	1867	1872	1819	1872	1818	1878	1778	1732	1749	1719	1740	1790	1821	1835	1883	1837	1868	1845	1817	1799	1690	1757	1675	1712	1700	1618	1652	1811	1822	1823	1778	1808	1782	1820	1834
1493	1553	1544	1498	1472	1598	1679	1703	1786	1843	1927	1817	1883	1962	1890	1897	1844	1885	1883	1942	1869	1779	1706	1800	1801	1777	1714	1829	1757	1798	1748	1818	1888	1808	1804	1737	1729	1552	1575	1573	1587	1577	1643	1718	1793	1745	1829	1798	1821	1780
1488	1542	1504	1583	1544	1621	1721	1693	1781	1775	1863	1854	1879	1942	1920	1896	1899	1829	1906	1944	1734	1897	1811	1744	1721	1665	1709	1651	1752	1698	1747	1819	1787	1746	1788	1626	1699	1673	1607	1584	1548	1574	1579	1735	1787	1719	1745	1818	1802	1809
1592	1612	1601	1622	1554	1671	1681	1727	1831	1899	1946	1824	1910	1942	1936	1885	1896	1819	1910	1805	1816	1848	1729	1686	1697	1697	1660	1735	1595	1635	1763	1788	1773	1658	1698	1680	1744	1666	1608	1628	1603	1530	1674	1682	1765	1729	1682	1749	1766	1717
1592	1649	1606	1565	1629	1652	1730	1822	1829	1893	1845	1883	1878	1826	1822	1799	1737	1783	1785	1762	1759	1769	1675	1667	1596	1633	1665	1558	1640	1601	1678	1656	1716	1678	1733	1703	1733	1701	1649	1653	1606	1626	1568	1679	1778	1742	1735	1672	1728	1605
1787	1743	1605	1730	1607	1680	1813	1861	1967	1907	1854	1812	1790	1863	1805	1710	1725	1707	1751	1605	1701	1729	1724	1680	1604	1627	1623	1591	1663	1580	1657	1725	1736	1632	1634	1659	1587	1593	1632	1613	1634	1553	1645	1708	1708	1664	1724	1716	1642	1599
1708	1771	1770	1640	1645	1693	1830	1872	1930	1889	1907	1895	1841	1779	1758	1782	1719	1678	1632	1653	1608	1664	1655	1723	1651	1619	1581	1625	1615	1589	1654	1672	1606	1524	1544	1545	1506	1621	1597	1627	1572	1581	1635	1652	1599	1680	1575	1672	1637	1600
1755	1724	1751	1621	1689	1685	1786	1860	1927	1914	1890	1830	1906	1799	1701	1709	1692	1652	1584	1717	1649	1552	1548	1641	1656	1545	1533	1624	1630	1554	1609	1599	1542	1475	1521	1434	1505	1492	1560	1625	1631	1583	1646	1524	1544	1554	1599	1600	1494	1614
1653	1810	1660	1677	1692	1707	1805	1874	1948	1926	1839	1789	1786	1828	1758	1688	1752	1615	1641	1633	1587	1586	1548	1561	1563	1562	1583	1518	1513	1533	1563	1662	1586	1612	1573	1544	1547	1503	1582	1563	1582	1470	1544	1568	1592	1570	1513	1506	1534	1448
1792	1806	1780	1722	1740	1810	1690	1897	1835	1902	1810	1682	1847	1726	1795	1720	1621	1604	1546	1610	1642	1594	1549	1568	1594	1614	1577	1598	1558	1546	1611	1626	1681	1659	1624	1587	1597	1570	1632	1572	1528	1527	1543	1656	1522	1539	1564	1522	1422	1532
1697	1709	1771	1777	1783	1803	1866	1881	1969	1812	1837	1870	1715	1806	1772	1696	1606	1696	1631	1603	1609	1571	1609	1575	1554	1669	1530	1547	1590	1606	1638	1651	1663	1673	1624	1609	1643	1747	1679	1570	1605	1556	1561	1553	1533	1623	1619	1495	1496	1451
1739	1766	1694	1756	1773	1825	1829	1872	1887	1953	1846	1819	1769	1673	1757	1782	1676	1588	1556	1586	1582	1487	1604	1596	1654	1624	1544	1538	1537	1607	1612	1675	1690	1619	1650	1646	1727	1737	1637	1648	1654	1572	1589	1551	1584	1549	1564	1523	1528	1541
1712	1799	1875	1845	1846	1802	1813	1866	1937	1855	1854	1842	1809	1740	1745	1722	1699	1626	1595	1530	1547	1537	1554	1540	1621	1609	1581	1540	1570	1608	1640	1643	1702	1732	1773	1762	1707	1756	1701	1790	1682	1632	1643	1562	1670	1706	1662	1546	1577	1572
1775	1731	1787	1800	1786	1742	1789	1838	1810	1821	1790	1693	1721	1735	1673	1701	1737	1590	1597	1579	1599	1590	1555	1584	1620	1583	1620	1553	1547	1639	1684	1767	1817	1796	1829	1777	1848	1877	1809	1757	1722	1664	1652	1601	1702	1624	1679	1680	1552	1506
1695	1742	1823	1788	1773	1773	1800	1784	1710	1789	1681	1696	1638	1642	1758	1642	1738	1611	1616	1554	1448	1510	1530	1591	1623	1540	1598	1650	1655	1694	1722	1810	1790	1799	1871	1859	1805	1745	1806	1785	1798	1748	1716	1704	1722	1721	1755	1752	1668	1616
1737	1682	1824	1759	1735	1842	1847	1822	1727	1761	1698	1703	1631	1717	1644	1681	1582	1540	1533	1420	1493	1428	1562	1611	1552	1649	1618	1644	1693	1683	1794	1780	1836	1855	1790	1928	1800	1868	1809	1897	1820	1845	1850	1754	1827	1624	1859	1803	1769	1696
1699	1700	1766	1766	1750	1767	1730	1851	1747	1789	1738	1646	1690	1737	1721	1655	1668	1578	1486	1471	1454	1545	1568	1629	1696	1615	1639	1728	1695	1613	1805	1799	1802	1835	1886	1876	1866	1894	1849	1897	1807	1765	1846	1757	1740	1732	1776	1669	1776	1730
1799	1812	1725	1749	1766	1793	1763	1759	1771	1673	1668	1718	1693	1641	1716	1648	1600	1466	1448	1469	1414	1538	1577	1548	1610	1649	1593	1735	1686	1740	1763	1897	1859	1835	1798	1945	1929	1848	1932	1818	1952	1795	1865	1808	1846	1758	1781	1742	1794	1741
1782	1812	1817	1861	1734	1734	1809	1750	1731	1724	1623	1605	1635	1682	1586	1646	1579	1555	1538	1546	1504	1432	1525	1512	1564	1602	1626	1725	1721	1760	1779	1879	1905	1852	1869	1904	1812	1938	1923	1908	1901	1895	1826	1832	1804	1816	1750	1836	1819	1747
1852	1846	1821	1777	1905	1858	1872	1709	1684	1633	1688	1743	1623	1642	1629	1625	1615	1560	1491	1525	1479	1563	1523	1597	1564	1632	1660	1651	1738	1823	1858	1852	1842	1910	1944	1995	1875	1894	1842	1916	1806	1846	1867	1844	1867	1901	1847	1773	1779	1812
1720	1876	1914	1836	1789	1845	1878	1812	1706	1766	1709	1665	1727	1605	1535	1590	1492	1521	1464	1516	1519	1569	1623	1632	1672	1664	1713	1759	1809	1806	1812	1759	1835	1883	1891	1924	1875	1783	1835	1864	1872	1914	1836	1884	1882	1862	1882	1762	1712	1753
1787	1876	1865	1819	1743	1857	1860	1839	1696	1629	1634	1715	1661	1629	1560	1524	1512	1551	1480	1385	1634	1537	1564	1581	1629	1706	1760	1800	1784	1832	1798	1835	1913	1888	1893	1926	1835	1893	1852	1903	1768	1877	1851	1973	1984	1837	1853	1845	1852	1715
1777	1810	1805	1776	1815	1904	1922	1815	1721	1747	1678	1683	1662	1631	1605	1476	1447	1443	1469	1474	1501	1581	1480	1630	1617	1716	1716	1773	1832	1758	1761	1820	1899	1931	1889	1873	1877	1866	1940	1876	1876	1885	1858	1932	1989	1961	1828	1824	1863	1731
1719	1778	1677	1695	1703	1885	1800	1809	1671	1724	1707	1701	1632	1626	1515	1520	1470	1449	1488	1552	1614	1522	1589	1581	1616	1685	1661	1758	1707	1702	1733	1819	1745	1856	1858	1926	1891	1955	1899	1865	1863	1898	1911	1978	1907	1909	1843	1834	1743	1769
1782	1810	1779	1683	1736	1703	1833	1686	1647	1749	1674	1746	1704	1583	1466	1501	1487	1551	1573	1494	1616	1539	1563	1548	1629	1722	1704	1699	1688	1684	1819	1829	1872	1910	1915	1958	1972	1943	1829	1803	1885	1927	1976	1976	1944	1862	1760	1777	1815	1714
1745	1724	1722	1701	1787	1726	1796	1751	1816	1813	1660	1654	1664	1578	1580	1560	1527	1552	1602	1572	1628	1599	1639	1660	1596	1682	1726	1730	1759	1763	1817	1866	1805	1886	1871	1925	1940	1913	1900	1885	1900	1888	1891	1893	1939	1793	1768	1789	1785	1747
1786	1798	1726	1697	1715	1894	1897	1815	1760	1751	1720	1589	1636	1585	1536	1566	1565	1607	1662	1609	1556	1662	1607	1636	1786	1700	1789	1851	1731	1807	1827	1834	1803	1892	1883	1901	1876	1955	1924	1865	1842	1870	1842	1917	1947	1874	1749	1760	1767	1719
1752	1793	1716	1864	1726	1814	1825	1813	1732	1706	1607	1679	1520	1652	1587	1535	1509	1596	1526	1597	1590	1662	1571	1600	1760	1775	1794	1765	1769	1787	1831	1834	1922	1847	1842	1825	1861	1850	1885	1855	1845	1859	1940	2030	1950	1862	1844	1835	1854	1836
1754	1807	1809	1788	1756	1778	1828	1747	1743	1690	1650	1555	1588	1552	1597	1529	1485	1594	1566	1520	1530	1570	1620	1628	1637	1729	1658	1723	1735	1743	1752	1738	1823	1874	1896	1844	1911	1912	1861	1901	1873	1891	1900	1909	1868	1942	1839	1838	1772	1812
1744	1753	1743	1722	1703	1844	1818	1852	1848	1780	1728	1647	1566	1612	1570	1574	1519	1554	1567	1579	1512	1575	1629	1659	1734	1709	1776	1787	1746	1752	1813	1752	1876	1819	1940	1935	1936	1871	1865	1883	1930	1907	1812	1859	1878	1759	1734	1846	1860	1837
1797	1791	1819	1677	1728	1783	1836	1852	1788	1806	1726	1630	1690	1673	1691	1552	1506	1575	1491	1586	1511	1521	1662	1732	1687	1669	1640	1695	1630	1796	1844	1792	1876	1783	1862	2006	1889	1863	1840	1872	1806	1777	1776	1862	1750	1768	1848	1792	1740	1855
1729	1698	1752	1696	1712	1803	1824	1826	1872	1739	1749	1676	1617	1589	1657	1667	1569	1497	1467	1548	1579	1515	1736	1711	1734	1712	1609	1646	1682	1672	1781	1872	1876	1961	1790	1978	1836	1862	1725	1848	1761	1764	1878	1797	1803	1779	1785	1724	1783	1788
1719	1774	1708	1716	1729	1807	1792	1771	1751	1730	1668	1699	1521	1720	1569	1600	1572	1579	1434	1489	1489	1611	1637	1745	1650	1620	1568	1620	1637	1763	1772	1833	1886	1858	1819	1858	1769	1809	1781	1797	1754	1736	1784	1728	1792	1859	1721	1766	1738	1668
1752	1846	1754	1727	1774	1811	1787	1797	1727	1735	1701	1633	1627	1579	1556	1500	1530	1432	1461	1482	1495	1498	1513	1566	1645	1560	1533	1681	1647	1766	1749	1865	1885	1845	1802	1773	1778	1678	1779	1703	1802	1723	1743	1827	1704	1724	1740	1757	1753	1723
1792	1856	1853	1830	1742	1752	1804	1801	1707	1689	1551	1654	1584	1628	1547	1574	1520	1545	1484	1527	1507	1568	1627	1527	1565	1647	1620	1601	1657	1684	1814	1788	1821	1799	1816	1740	1817	1741	1759	1775	1719	1769	1714	1626	1707	1733	1724	1779	1655	1630
1821	1915	1819	1951	1722	1745	1740	1784	1683	1690	1725	1646	1687	1528	1647	1478	1546	1518	1557	1513	1572	1557	1584	1628	1576	1557	1585	1653	1696	1739	1817	1831	1759	1846	1784	1739	1728	1700	1731	1641	1748	1739	1734	1730	1701	1755	1638	1675	1641	1548
1723	1740	1840	1810	1832	1821	1818	1851	1725	1787	1707	1716	1632	1680	1602	1560	1583	1621	1565	1635	1615	1635	1497	1532	1641	1678	1608	1530	1674	1699	1780	1776	1742	1724	1675	1690	1758	1718	1704	1641	1701	1719	1813	1752	1669	1742	1755	1635	1678	1603
1671	1613	1741	1757	1725	1801	1841	1835	1777	1742	1711	1722	1689	1633	1609	1558	1614	1665	1698	1588	1647	1638	1547	1607	1570	1606	1568	1570	1599	1690	1711	1788	1710	1775	1770	1707	1714	1720	1739	1722	1670	1722	1797	1745	1751	1742	1658	1699	1775	1708
1522	1676	1594	1705	1716	1840	1754	1813	1834	1879	1836	1767	1738	1597	1590	1593	1601	1507	1581	1492	1603	1547	1583	1569	1599	1598	1586	1728	1643	1662	1674	1700	1710	1632	1651	1619	1712	1664	1719	1743	1673	1705	1636	1778	1713	1761	1755	1782	1738	1762
1727	1646	1617	1639	1558	1731	1781	1862	1898	1871	1760	1752	1659	1665	1580	1560	1611	1560	1485	1572	1562	1523	1533	1594	1536	1610	1536	1610	1633	1688	1679	1655	1776	1723	1654	1678	1712	1785	1734	1691	1756	1607	1692	1719	1705	1681	1711	1704	1662	1677
1816	1776	1780	1722	1691	1814	1865	1791	1890	1872	1842	1806	1725	1678	1654	1616	1529	1661	1587	1501	1586	1527	1543	1603	1601	1548	1575	1599	1642	1739	1726	1729	1729	1730	1699	1726	1728	1690	1752	1783	1833	1676	1759	1694	1735	1681	1685	1613	1649	1649
1915	1857	1890	1897	1901	1986	1988	2013	2026	1958	1920	1877	1890	1779	1673	1680	1708	1673	1601	1559	1579	1587	1625	1588	1590	1588	1599	1510	1618	1704	1607	1756	1758	1699	1724	1699	1673	1810	1651	1799	1822	1775	1770	1696	1654	1651	1602	1592	1618	1576
1952	1924	2048	2058	2118	2114	2207	2121	2192	2038	2018	1988	1897	1937	1828	1728	1775	1671	1605	1636	1500	1619	1619	1629	1624	1544	1595	1554	1587	1710	1767	1653	1729	1717	1658	1720	1675	1751	1712	1738	1790	1770	1743	1636	1609	1591	1556	1585	1591	1573
1960	2154	2130	2150	2263	2234	2403	2314	2357	2243	2214	2087	2158	1972	1961	1967	1884	1842	1749	1722	1618	1568	1596	1644	1736	1615	1522	1600	1638	1657	1666	1702	1743	1723	1629	1766	1633	1670	1603	1664	1666	1700	1601	1649	1596	1546	1597	1634	1611	1548
2125	2089	2103	2103	2237	2341	2276	2401	2436	2425	2274	2211	2108	2077	1971	1861	1913	1926	1734	1712	1628	1648	1734	1624	1727	1644	1592	1706	1704	1735	1698	1751	1723	1641	1742	1595	1665	1673	1733	1706	1675	1628	1699	1551	1649	1676	1570	1567	1620	1627
2006	2041	2117	2141	2228	2366	2366	2288	2397	2291	2331	2230	2112	2181	2117	2033	1987	1937	1861	1883	1730	1737	1714	1689	1676	1748	1689	1703	1713	1741	1787	1790	1768	1704	1704	1677	1646	1694	1625	1630	1615	1627	1672	1567	1594	1680	1583	1661	1696	1667
1895	2029	2031	2098	2235	2312	2378	2367	2369	2302	2253	2234	2275	2166	2111	2145	2092	2032	1953	1833	1729	1835	1750	1846	1837	1729	1811	1765	1738	1737	1705	1760	1669	1811	1735	1657	1731	1760	1636	1664	1661	1616	1705	1598	1588	1640	1701	1694	1713	1700
1876	1967	2022	2142	2118	2172	2266	2236	2309	2337	2346	2278	2356	2306	2225	2187	2155	2072	2055	1906	1841	1907	1926	1884	1972	1866	1761	1800	1785	1810	1779	1732	1701	1694	1680	1676	1717	1720	1699	1675	1651	1705	1616	1656	1654	1663	1694	1721	1737	1762
1883	1976	2005	2120	2089	2233	2249	2185	2233	2366	2338	2367	2311	2328	2335	2265	2217	2069	2054	2013	1896	1895	1948	2069	1984	1899	1887	1823	1767	1713	1734	1796	1728	1696	1804	1775	1727	1658	1669	1626	1688	1654	1699	1683	1664	1663	1675	1809	1768	1752
1838	1891	2052	2041	2180	2148	2255	2224	2189	2347	2328	2332	2350	2487	2357	2310	2262	2206	2182	2132	2019	2072	2050	2079	2062	2026	1853	1839	1837	1810	1833	1809	1739	1820	1832	1763	1807	1818	1680	1817	1776	1730	1827	1781	1835	1744	1760	1798	1770	1820
1917	1975	1918	2089	2170	2149	2085	2158	2160	2331	2364	2343	2359	2382	2430	2260	2243	2360	2253	2109	2081	2136	2072	2075	2139	2055	1954	1922	1841	1874	1829	1848	1834	1823	1842	1841	1827	1748	1771	1789	1695	1702	1730	1785	1763	1825	1769	1834	1799	1849
1893	1985	2017	2067	2236	2184	2242	2202	2258	2295	2356	2336	2370	2438	2501	2397	2356	2255	2280	2194	2158	2142	2156	2116	2133	2086	1988	2029	1982	1872	1840	1812	1825	1911	1832	1831	1762	1754	1702	1762	1763	1835	1782	1811	1832	1850	1951	1889	1886	1888
1848	1983	1923	2032	2132	2200	2208	2288	2263	2304	2309	2476	2528	2566	2534	2503	2385	2326	2365	2270	2276	2247	2313	2281	2221	2144	2028	1950	2039	1874	1892	1903	1931	1961	1926	1862	1844	1694	1744	1782	1834	1843	1856	1822	1866	1978	1922	1972	1895	1929
1868	1914	1890	2009	2063	2194	2171	2226	2283	2314	2395	2377	2582	2669	2548	2388	2363	2368	2313	2211	2289	2309	2274	2283	2213	2192	2078	2075	2009	2007	1937	1985	1851	1955	1906	1826	1862	1709	1753	1761	1814	1892	1891	1975	1926	1890	1993	2037	1836	2028
1832	1923	1917	1900	2071	2008	2205	2182	2251	2316	2339	2586	2561	2551	2430	2412	2363	2348	2261	2333	2268	2245	2277	2230	2249	2167	2113	2061	2043	1970	2096	2066	2040	2027	1988	1877	1928	1781	1725	1759	1824	1864	1965	2011	1946	2004	2019	1950	1955	1980
1915	1934	1865	1966	1983	2072	2166	2302	2311	2237	2333	2384	2525	2542	2468	2388	2355	2456	2287	2363	2234	2307	2245	2236	2159	2175	2058	2085	2063	2024	2081	2150	2080	2067	2065	1970	2022	1938	1877	1841	1907	1948	1974	1972	2057	2085	2032	2007	2019	2073
1942	1975	1885	1892	1998	2003	2135	2095	2123	2222	2305	2349	2391	2384	2468	2385	2384	2360	2405	2324	2277	2248	2342	2239	2241	2118	2101	2218	2082	2108	2175	2284	2270	2107	2077	2077	1987	2017	1949	2021	2019	2075	1969	2058	2105	2088	2083	2063	2078	2159
1884	1957	1939	1866	1922	1908	2140	2095	2118	2143	2180	2227	2284	2315	2359	2337	2308	2388	2280	2267	2229	2304	2220	2279	2359	2284	2202	2207	2219	2333	2268	2274	2228	2169	2080	2061	2055	2089	2054	2061	2057	2145	2173	2143	2224	2155	2151	2118	2130	2207
1854	1867	1953	1780	1841	1847	1835	1889	2020	2028	2128	2193	2280	2276	2303	2285	2247	2397	2242	2224	2222	2137	2331	2181	2202	2264	2256	2245	2211	2220	2178	2196	2176	2169	2090	2154	2017	2088	2073	2173	2185	2206	2170	2182	2232	2229	2204	2070	2037	2102
1883	1850	1863	1677	1758	1802	1879	1985	2040	2066	2183	2031	2179	2196	2349	2417	2274	2207	2300	2230	2193	2194	2220	2238	2346	2277	2265	2264	2282	2254	2258	2179	2161	2191	2084	2121	2079	2165	2101	2163	2201	2216	2181	2102	2206	2179	2130	2085	2158	2229
1952	1848	1804	1723	1721	1814	1834	1937	1941	2058	2082	2129	2124	2207	2275	2266	2302	2257	2226	2108	2216	2169	2203	2221	2236	2295	2252	2217	2268	2271	2206	2165	2153	2188	2149	2192	2089	2274	2108	2185	2069	2131	2080	2101	2192	2255	2250	2153	2169	2128
1987	1968	1752	1813	1718	1833	1848	1863	1997	1958	1946	2034	2079	2096	2214	2218	2230	2252	2168	2075	2077	2232	2174	2171	2294	2156	2251	2212	2362	2243	2246	2229	2176	2155	2192	2143	2185	2150	2192	2254	2112	2118	2088	2098	2065	2217	2229	2290	2220	2191
1985	1935	1806	1823	1776	1759	1841	1952	1880	1896	1835	1964	2015	1994	2074	2121	2070	2081	2028	2035	2121	2061	2221	2211	2203	2179	2197	2157	2257	2235	2200	2301	2195	2210	2216	2263	2153	2286	2170	2150	2111	2093	2101	2114	2128	2154	2180	2268	2139	2188
2087	1922	1870	1822	1819	1810	1852	1936	1873	1860	1902	1866	1933	2007	2009	2072	2082	2115	2028	2083	2029	1991	2068	2172	2250	2258	2246	2289	2167	2247	2253	2176	2282	2224	2235	2270	2218	2249	2315	2185	2159	2039	2124	2106	2156	2179	2289	2229	2356	2258
2052	1994	1918	1882	1925	1915	1888	1912	1855	1857	1852	1863	1926	1939	2041	2075	2042	2083	1999	1940	2053	2079	2174	2226	2315	2286	2258	2228	2232	2150	2223	2316	2266	2201	2245	2254	2256	2268	2261	2164	2118	2130	2105	2134	2057	2104	2258	2220	2273	2221
2172	2112	2078	2083	1976	1993	1889	1922	1811	1875	1876	1883	1924	2005	2075	1998	2025	2034	2072	2074	2009	2071	2169	2191	2171	2306	2185	2249	2331	2269	2290	2291	2270	2176	2232	2154	2170	2165	2138	2065	2088	2110	2052	2125	2145	2264	2169	2214	2231	2197
2243	2264	2165	2057	1976	1911	1885	1864	1822	1742	1851	1937	1905	1909	2001	1993	2058	2037	1996	2119	1997	2021	2029	2214	2239	2142	2218	2113	2266	2099	2185	2206	2136	2161	2101	2065	2126	2079	2080	2015	2052	1965	2190	2154	2222	2235	2264	2286	2139	2263
2306	2251	2050	2036	1874	1880	1898	1815	1796	1814	1867	1858	1871	1931	1960	1979	1973	2016	2009	2066	2097	2025	1991	2029	2137	2149	2197	2199	2231	2231	2226	2153	2078	2182	2078	2117	2091	2076	2201	2035	2082	2139	2168	2131	2162	2201	2146	2152	2076	2225
2209	2293	2153	2080	1968	1909	1821	1863	1787	1835	1706	1762	1761	1816	1872	1860	1967	1973	2093	1993	2028	2034	2023	2025	2046	2057	2088	2120	2141	2163	2159	2147	2159	2183	2141	2115	2057	2073	2123	2085	2109	2047	2145	2233	2160	2162	2132	2214	2033	2126
2176	2181	2076	1969	1946	1915	1813	1839	1765	1838	1691	1700	1729	1736	1723	1790	1804	1894	1937	1988	1951	1996	1918	1928	2047	1985	1941	2004	2187	2131	2132	2126	2082	2181	2129	2058	2117	2132	2140	2174	2116	2127	2114	2169	2200	2108	2159	2134	2114	2124
2042	2117	2040	2096	1949	1919	1829	1778	1726	1706	1646	1570	1566	1650	1582	1670	1605	1767	1823	1909	1799	1822	1876	1900	1969	2016	1999	2078	2047	2101	2211	2110	2097	2118	2139	2061	2068	2203	2159	2030	2149	2186	2146	2108	2025	2122	2133	2129	2048	2106
1939	2044	2023	1931	1850	1914	1863	1801	1756	1676	1565	1565	1528	1484	1551	1559	1614	1663	1704	1666	1813	1764	1785	1961	1843	1917	1926	1969	2073	2097	2076	2164	2100	2088	2164	2151	2147	2207	2194	2078	2239	2150	2180	2121	2112	2062	2054	2073	2154	2046
1892	2137	1984	2025	1929	1930	1896	1754	1674	1646	1552	1501	1504	1505	1518	1508	1574	1653	1661	1695	1780	1746	1775	1806	1801	1952	1942	1963	1962	2018	2043	2201	2123	2040	2012	2058	2123	2226	2211	2206	2159	2162	2140	2018	1984	2005	1974	2002	2017	2094
1849	2007	2017	2039	2036	1873	1945	1799	1733	1667	1526	1472	1433	1533	1423	1453	1580	1561	1585	1665	1631	1729	1744	1931	1847	1922	1931	1890	1960	1994	2116	2009	1977	2049	2058	1997	2115	2177	2161	2111	2199	2192	2164	1966	2064	2050	2030	2065	2091	2145
1874	1942	2083	2079	2147	2092	1995	1812	1682	1618	1542	1485	1556	1518	1610	1510	1535	1547	1666	1634	1709	1688	1735	1906	1870	1961	1924	1950	2006	2105	2113	2019	1958	2229	1961	2024	2181	2161	2163	2160	2089	2129	2095	2122	2002	2118	2076	2170	2217	2110
1794	2007	2081	2082	2018	2065	1973	1769	1723	1761	1614	1528	1492	1582	1652	1591	1738	1618	1701	1679	1659	1724	1772	1842	1866	1934	1916	1976	2056	2025	2046	2121	2133	2069	2080	2094	2193	2061	2164	2262	2115	2092	2082	1987	2092	2120	2124	2163	2127	2150
1853	1925	2112	2088	2043	1965	1858	1839	1730	1674	1614	1554	1588	1540	1513	1589	1659	1671	1694	1534	1693	1694	1764	1867	1914	1973	1982	1950	1986	1879	2053	2089	2186	2215	2158	2081	2006	2076	2057	2029	2035	2074	1981	2075	2045	2154	2159	2064	2133	2078
1824	1941	2072	2142	2131	2010	1910	1852	1726	1590	1550	1569	1484	1565	1623	1710	1669	1660	1654	1616	1783	1735	1768	1833	1856	1845	1854	1848	1968	1882	1913	2003	1974	2039	2063	2013	2084	1957	1992	2016	1994	2046	2052	2019	1979	2099	2211	2057	2061	2028
1882	2035	2077	2167	2067	2117	1971	1783	1793	1643	1600	1589	1525	1579	1601	1684	1553	1666	1735	1717	1745	1695	1751	1720	1791	1804	1825	1838	1802	1794	1823	1873	1930	2032	2006	1917	1880	1956	1914	2020	2019	1994	2088	2058	2145	2149	2183	2146	2075	2074
1882	2041	2067	2116	2051	2110	1960	1915	1811	1688	1548	1539	1481	1560	1550	1592	1578	1734	1641	1737	1707	1819	1767	1778	1839	1877	1978	1850	1798	1904	1959	1948	2077	2085	1974	1981	1970	1969	1942	1954	2036	1981	1966	1999	2077	2137	1988	2085	2150	2107
1886	2015	1985	2003	2014	2061	1960	1884	1723	1697	1668	1500	1590	1703	1651	1653	1694	1665	1681	1657	1705	1836	1854	1779	1881	1870	1887	1936	1917	1923	1930	1967	2045	2100	1873	2018	1928	1951	1883	1926	1978	2026	2092	1961	1999	1991	2050	2011	2041	2055
1939	1989	1974	2053	2004	1968	1949	1803	1730	1668	1663	1618	1613	1652	1607	1637	1712	1800	1672	1760	1697	1768	1815	1814	1757	1834	1914	1877	1968	1966	1918	1998	2003	1979	1869	1983	1976	1862	1913	1927	1962	2017	2033	2025	1934	2082	1969	2158	2000	2018
1912	2037	2224	2063	2057	1975	1923	1798	1692	1530	1551	1598	1612	1664	1657	1691	1747	1636	1744	1726	1651	1839	1747	1676	1736	1854	1829	1871	1985	1872	1950	2002	1928	1903	1944	1898	1911	1938	1844	1890	1967	2023	2139	2152	2039	2163	2209	2140	2135	2068
1966	2144	2172	2120	2171	2005	1888	1695	1663	1608	1508	1596	1584	1690	1712	1611	1595	1652	1762	1654	1803	1726	1778	1746	1767	1746	1867	1936	1939	1956	1933	1991	1954	2009	1953	1947	1892	1887	1829	2002	1992	2173	2138	2207	2114	2220	2123	2136	2070	2089
1934	2074	2039	2097	2135	2047	1913	1768	1645	1649	1673	1556	1540	1555	1705	1630	1583	1801	1746	1778	1821	1777	1804	1835	1892	1881	1848	1942	2052	1971	2012	2098	2066	1997	1908	1970	1934	1937	1936	1883	2039	2127	2186	2162	2179	2102	2102	2194	2117	2133
1969	2119	2131	2139	2060	1900	1877	1753	1596	1588	1657	1576	1612	1633	1631	1613	1640	1812	1751	1786	1737	1845	1848	1835	1881	1897	1900	1934	2062	2060	1985	2069	2084	2060	1898	1946	1917	1861	1907	1960	2095	2191	2086	1993	2105	2117	2203	2099	2167	2076
1865	2073	2023	2072	2123	2012	1889	1750	1681	1623	1644	1480	1654	1629	1653	1745	1678	1767	1749	1790	1817	1813	1869	1918	1901	1977	1955	1955	2095	2104	2087	2100	2073	2007	1986	1937	1980	1984	1976	1888	1991	2125	2144	2102	2071	2117	2198	2236	2226	2119
1872	2036	2058	2077	2123	1984	1872	1791	1698	1504	1594	1564	1615	1567	1618	1654	1753	1724	1702	1901	1839	1894	1796	1907	1902	1992	1885	1997	1939	2066	2079	1995	2000	1997	1944	1954	1944	1990	1919	1946	1983	2064	2106	2164	2026	2096	2210	2223	2175	2214
1936	1978	2024	2024	2053	1983	1897	1781	1640	1531	1564	1502	1564	1542	1611	1651	1665	1715	1703	1711	1786	1826	1894	1813	1893	1871	1913	1908	1936	1988	1961	1982	1943	2008	1904	1954	1991	2013	1911	2030	2009	2019	2109	2184	2114	2106	2176	2165	2192	2251
1924	1977	1990	2039	2031	2035	1950	1777	1769	1620	1503	1530	1546	1622	1659	1589	1638	1663	1653	1688	1739	1839	1817	1875	1868	1879	1846	1912	1844	1907	1930	1907	2008	1861	1912	1920	1963	2040	1981	2063	1986	2142	2175	2234	2133	2146	2192	2260	2262	2202
1968	2071	2074	1994	2022	2072	1867	1814	1686	1537	1437	1543	1570	1580	1600	1589	1619	1590	1632	1650	1807	1805	1914	1870	1870	1860	1990	1907	1851	1996	2032	1975	1971	1999	2003	2069	2117	2174	2057	2108	2230	2211	2172	2295	2293	2135	2155	2279	2283	2195
1980	2139	2189	2119	2133	2000	1900	1827	1656	1558	1488	1523	1489	1576	1572	1611	1649	1587	1653	1706	1795	1837	1907	1852	1863	1957	1939	1937	1973	1988	2094	2014	1984	2016	1940	2115	2152	2181	2201	2080	2103	2176	2257	2312	2318	2308	2180	2237	2342	2265
1950	2132	2115	2194	2070	2003	1955	1779	1658	1511	1441	1565	1466	1550	1557	1579	1600	1591	1696	1747	1704	1860	1859	1834	1825	1942	1812	1928	1936	1994	1971	1987	2108	2042	2038	2083	2073	2117	2121	2061	2133	2152	2172	2276	2286	2260	2159	2145	2199	2274
2004	2050	2197	2106	2112	2098	1974	1847	1673	1603	1502	1517	1608	1571	1628	1624	1557	1648	1769	1692	1771	1730	1727	1795	1865	1770	1845	1861	1917	1965	2011	2085	2069	2089	2109	2067	2042	2230	2147	2056	2155	2158	2183	2255	2237	2207	2221	2173	2286	2185
2059	2199	2230	2121	2246	2104	1950	1783	1764	1609	1547	1594	1590	1597	1604	1637	1655	1695	1711	1704	1790	1687	1744	1826	1744	1851	1855	1823	1844	1973	1982	2039	2113	2113	2068	2164	2111	2145	2226	2199	2120	2060	2181	2190	2187	2192	2216	2199	2296	2181
2052	2096	2273	2167	2191	2127	1956	1915	1738	1657	1643	1628	1606	1575	1655	1591	1725	1690	1716	1705	1695	1706	1870	1810	1868	1864	1737	1842	1813	1928	1954	1973	1984	2008	2012	1999	2123	2106	2075	2126	2083	1962	2055	2113	2110	2103	2078	2064	2131	2156
2010	2190	2130	2309	2189	2137	2129	1977	1801	1723	1597	1610	1660	1581	1624	1663	1645	1668	1659	1723	1663	1721	1724	1789	1743	1753	1866	1916	1853	1798	1899	1911	1908	1946	1914	1975	2061	2004	2121	1997	2023	1935	1970	2150	2033	2047	1906	1995	2035	2143
2108	2098	2188	2224	2141	2179	2145	1997	1879	1622	1663	1617	1616	1631	1647	1671	1685	1748	1750	1687	1792	1720	1740	1755	1861	1862	1848	1857	1801	1884	1876	1897	2018	2013	1951	1985	2089	1986	2081	2011	2043	1960	2009	1984	2066	1979	1977	2076	2065	2021
1965	2087	2121	2208	2110	2126	2018	1899	1821	1677	1681	1584	1649	1703	1704	1748	1672	1772	1821	1741	1705	1728	1739	1791	1915	1939	1921	1884	1883	1801	1914	1966	1925	2019	1958	1967	1904	2049	2090	2076	2066	2115	2116	1967	1987	1924	2028	2157	2090	2128
2093	2097	2121	2081	2107	2190	1979	1757	1781	1754	1613	1711	1613	1694	1775	1777	1829	1819	1813	1787	1860	1790	1773	1819	1883	1860	1855	1900	1792	1864	1950	1885	1895	1896	1806	1842	1953	1980	2068	2048	1958	1992	2030	2014	1974	1941	1954	2089	2071	2062
2093	1939	2064	2030	2083	2111	2025	1888	1795	1734	1726	1661	1743	1723	1780	1838	1913	1940	1908	1865	1859	1855	1832	1815	1949	1906	1929	1822	1948	1864	1945	2046	1983	1860	1900	1911	1891	1954	1977	1901	1950	1901	1962	1901	1957	1919	1990	2027	2024	2060
1918	1985	2002	2078	2124	2050	1958	1878	1863	1744	1652	1667	1713	1750	1749	1914	1887	1933	2010	1841	1919	1890	1888	1887	1992	1985	2016	1950	1985	2011	2003	2109	2076	2071	1959	2000	2048	1910	1916	1889	1946	1952	1938	2009	1983	1845	1958	2103	2080	2103
1977	2033	1944	2007	2020	2064	2024	1908	1807	1748	1649	1622	1735	1793	1819	1861	1921	1999	1949	1876	1881	1892	1900	1880	2069	2113	2101	2092	2076	2048	2153	2177	2149	2081	2000	2017	2025	1946	1924	1927	1977	1897	1950	1976	1927	2069	2038	2119	2152	2106
1923	1950	2002	1991	1973	1955	1962	1906	1759	1699	1642	1745	1783	1786	1863	1760	1942	1989	1956	1838	1896	1885	1890	1976	1998	2130	2101	2073	2049	2091	2112	2149	2096	2095	2053	1980	2061	2025	2040	1943	1911	1909	1929	1996	1938	2221	2216	2125	2104	2101
1989	1995	1978	2001	2090	1946	2027	1970	1792	1782	1746	1695	1699	1825	1820	1890	1957	1947	1868	1950	1930	1959	1958	2065	2079	2029	2193	2108	2041	2166	2022	2190	2190	2102	2129	2011	2128	2028	2168	2035	2002	2021	2028	2067	2122	2148	2271	2223	2271	2316
1953	2007	2045	2126	2127	2100	2018	2010	1815	1786	1736	1638	1800	1851	1833	1854	1977	1923	1937	1926	1840	2005	1969	1984	1999	2059	2169	2121	2117	2149	2163	2217	2183	2223	2270	2199	2262	2186	2320	2124	2116	2093	2139	2211	2229	2170	2238	2176	2207	2209
2018	2132	2027	2039	2084	2108	1997	1856	1836	1697	1705	1643	1756	1905	1799	1892	1912	1858	1867	1956	1894	1899	1877	1993	2002	2114	2123	2104	2102	2173	2262	2142	2272	2173	2257	2219	2249	2184	2276	2202	2201	2164	2111	2233	2232	2156	2136	2210	2204	2242
2119	2093	2140	2148	2051	2060	2048	1925	1825	1643	1578	1684	1781	1741	1799	1823	1906	1858	1895	1783	1873	1967	1866	1943	2057	1950	2087	2062	2072	2132	2111	2143	2218	2244	2150	2181	2218	2245	2157	2049	2137	2087	2088	2202	2221	2119	2230	2216	2197	2105
2068	2227	2145	2175	2202	2032	1963	1787	1772	1715	1688	1703	1831	1828	1913	1923	1923	1992	2096	1833	1830	1942	1950	2019	2127	2025	2060	2082	2031	2193	2187	2273	2249	2239	2150	2196	2167	2094	2117	2057	2131	2154	2204	2165	2134	2266	2226	2210	2230	2253
2024	2127	2179	2192	2183	2150	2049	1977	1943	1833	1821	1735	1760	1897	1818	1838	1909	1889	1963	1877	1957	1831	1938	1979	1879	2024	2057	2014	2196	2189	2133	2182	2156	2230	2166	2344	2098	2112	2045	2013	2099	2138	2158	2137	2201	2140	2268	2157	2349	2300
1997	2141	2095	2078	2123	2028	2077	1986	1821	1822	1690	1682	1776	1766	1783	1764	1789	1798	1792	1873	1801	1797	1872	1900	1849	1833	1930	1915	2003	2071	2063	2023	2048	2074	2032	2027	2000	1909	1977	1959	2037	2047	1945	2102	2127	2065	2143	2140	2191	2091
1907	2070	2015	2059	2223	2003	1992	1894	1755	1711	1638	1619	1707	1622	1812	1714	1731	1740	1646	1633	1756	1728	1746	1790	1816	1885	1878	1820	1895	1984	1982	1983	2019	2071	2076	1957	2031	1967	1922	1924	2021	2016	2037	2124	2055	2023	2149	2023	1966	2078
1926	1968	2022	2093	2145	1952	1936	1898	1914	1824	1708	1745	1750	1773	1737	1804	1798	1905	1822	1907	1825	1877	1858	1932	1970	2100	2106	2158	2216	2291	2241	2273	2402	2408	2469	2382	2352	2352	2266	2333	2360	2413	2337	2341	2402	2395	2377	2309	2356	2384
1838	1976	2080	2066	2105	2188	2092	2153	1997	2007	1920	1848	1916	1931	1962	1976	2025	2102	2165	2225	2249	2267	2330	2354	2436	2520	2541	2632	2759	2816	2809	2777	2966	2885	2931	2807	2900	2765	2705	2647	2787	2712	2728	2697	2727	2792	2873	2800	2772	2751
1910	2068	2053	2135	2147	2240	2307	2311	2152	2142	2061	2020	2025	2054	2090	2242	2151	2256	2463	2525	2557	2638	2648	2716	2517	2706	2717	2749	2721	2808	2825	2792	2711	2912	2851	2789	2767	2770	2754	2766	2665	2668	2601	2699	2686	2697	2747	2929	2743	2668
1876	1996	1947	1983	1988	2121	2124	2107	2194	2062	2006	2030	2011	2163	2169	2222	2327	2367	2367	2533	2596	2787	2686	2777	2591	2702	2547	2611	2620	2707	2649	2542	2556	2544	2473	2474	2574	2434	2445	2384	2381	2350	2398	2334	2396	2347	2457	2478	2458	2469
1957	2032	1847	1806	1949	1943	1937	1936	2000	2013	2034	2064	2227	2233	2289	2391	2477	2516	2638	2663	2713	2820	2754	2728	2639	2694	2789	2630	2682	2704	2644	2684	2524	2508	2420	2355	2465	2289	2342	2396	2434	2469	2320	2302	2308	2318	2320	2400	2549	2457
1953	1914	1825	1828	1783	1961	1985	1939	2167	2128	2155	2289	2385	2506	2694	2856	2751	2887	3008	3001	3041	3142	3052	3020	2913	2953	2957	2961	3025	2867	2975	2877	2834	2791	2740	2681	2728	2666	2630	2665	2692	2718	2778	2713	2721	2711	2760	2816	2862	2859
1930	1843	1871	1797	1910	2033	2233	2341	2525	2593	2598	2796	2798	2866	2988	3193	3203	3336	3366	3443	3567	3615	3533	3605	3584	3384	3460	3401	3385	3463	3281	3204	3171	3165	3173	3226	3105	3086	3072	3037	3094	3114	3138	3168	2995	3230	3232	3255	3227	3302
1778	1844	1852	1865	2007	2051	2312	2530	2652	2848	2893	2906	3093	3184	3123	3246	3350	3475	3554	3745	3846	3891	3837	3808	3716	3635	3626	3764	3601	3529	3391	3440	3431	3268	3254	3257	3221	3128	3223	3281	3292	3201	3068	3085	3002	3278	3226	3214	3341	3139
1820	1903	1971	1789	1903	2067	2347	2513	2692	2748	2889	2945	2874	2997	2975	3037	3187	3382	3377	3496	3511	3609	3562	3414	3376	3366	3273	3266	3414	3283	3222	3058	3419	3230	3012	3182	3032	3147	3191	3070	2898	3028	2875	3001	2962	3080	3188	3186	3058	2967
1889	1932	1808	1797	1843	1918	2091	2237	2361	2497	2479	2566	2668	2693	2796	2791	2828	2953	3002	3034	3141	3052	3092	3071	3038	3052	3016	3120	3115	3054	2979	3144	2961	3023	2934	3071	2936	2950	2940	3061	2976	2933	2958	2993	3021	3186	3094	2979	3067	2933
1857	1843	1914	1878	1908	2021	2000	2168	2177	2184	2405	2365	2362	2364	2473	2589	2602	2727	2740	2799	2968	2902	2909	2991	3002	2944	2943	2932	2964	2844	2888	2868	2976	3001	2945	2921	2985	2779	2903	2949	2855	2900	2969	2989	3103	3029	3082	3011	2996	2895
1836	2014	1962	1973	2108	2162	2169	2262	2254	2234	2209	2341	2261	2370	2431	2477	2568	2770	2805	2831	2804	3027	3047	3189	3168	3197	3029	3129	3059	3098	3005	3081	3171	3077	3058	3032	3054	2990	3004	3048	3122	3061	3075	3047	3015	3066	3133	2882	2884	2925
1904	1997	2100	2203	2251	2249	2352	2302	2192	2175	2152	2124	2102	2169	2337	2569	2704	2718	2760	2941	3060	3388	3288	3216	3293	3350	3340	3385	3242	3225	3276	3354	3265	3374	3342	3198	3152	3135	3325	3394	3165	3214	3284	3193	3203	3086	2883	2996	3100	3086
1879	2016	2015	2172	2204	2235	2149	2105	2043	1892	1909	1866	1865	1972	2010	2270	2442	2483	2558	2569	2842	2966	2995	3216	3225	3313	3329	3357	3280	3395	3478	3479	3437	3540	3345	3306	3383	3299	3309	3264	3376	3387	3267	3428	3148	3071	3061	2999	3169	3082
1839	1969	2054	2014	2150	2138	1977	1936	1872	1768	1656	1604	1702	1738	1791	1877	2052	2192	2369	2457	2584	2563	2785	2988	2982	3101	3112	3175	3235	3251	3346	3241	3495	3476	3282	3298	3251	3338	3261	3459	3381	3293	3182	3208	3084	3191	3050	3080	3143	3086
1921	2002	2065	2064	2092	1976	1845	1757	1708	1618	1620	1569	1597	1703	1791	1826	1902	2075	2194	2274	2538	2521	2689	2853	3018	3066	2980	3121	3160	3163	3270	3347	3236	3390	3265	3310	3259	3351	3306	3367	3247	3258	3279	3213	3091	3129	3083	3127	3048	2968
1976	2051	2078	2102	2227	2099	2066	1972	1817	1715	1603	1595	1768	1763	1876	2050	2286	2395	2416	2517	2644	2898	3106	3017	3257	3298	3384	3235	3354	3392	3331	3542	3375	3357	3289	3279	3390	3418	3301	3410	3359	3378	3190	3187	3151	3144	3171	3092	3161	3129
1976	2172	2010	2290	2309	2416	2265	2194	1979	1914	1868	1827	1943	2010	2146	2372	2557	2666	2827	2845	2859	2990	3182	3358	3405	3514	3462	3391	3326	3469	3592	3510	3602	3557	3632	3418	3524	3411	3345	3353	3294	3277	3119	3148	3090	3318	3109	3066	3189	3180
1957	2052	2094	2156	2172	2345	2168	2058	1964	2030	1972	2100	2123	2267	2390	2614	2579	2660	2858	3034	2980	3061	3038	3260	3351	3234	3193	3250	3316	3244	3279	3194	3203	3298	3183	3174	3124	3108	3066	3230	2948	3023	3094	2895	3078	3046	2995	3013	3094	2853
2005	1963	1964	1828	1977	1990	2008	2013	1971	2113	2031	2148	2275	2383	2509	2627	2747	2859	2877	2805	2911	3098	3046	3076	3085	3077	3011	2922	3075	3111	3005	3098	3049	3044	2854	2840	2909	2799	2890	2793	2826	2884	2839	2865	2938	2963	3062	3037	2989	2919
1846	1883	1901	1922	1903	1978	2091	2080	2218	2367	2395	2493	2394	2571	2622	2639	2867	2934	3059	2866	2976	3145	3169	2970	3027	3033	3033	2975	3110	2980	2935	2942	2989	2870	2926	2818	2853	2749	2873	2836	2899	2861	2932	2884	2863	2877	3001	3049	3023	3036
1905	1935	1905	1822	2007	2147	2335	2440	2511	2686	2709	2733	2887	2945	2872	2920	2937	3119	3221	3347	3299	3187	3209	3288	3298	3200	3235	3162	3084	3081	3032	3053	3114	2998	2972	3013	2906	2914	2900	2938	2936	2960	2913	3035	3052	3136	3199	3125	3102	3026
1848	1882	1915	2005	2059	2264	2429	2592	2845	2944	3044	3061	3080	3404	3186	3222	3237	3178	3422	3629	3604	3489	3428	3361	3521	3415	3095	3308	3212	3063	3036	3000	3014	2988	3101	3037	2921	2975	2921	2957	2887	2960	3021	3037	3049	3302	3129	3300	3117	3120
1905	1881	1837	1937	1891	2247	2323	2558	2726	2948	3020	3167	3212	3354	3465	3506	3456	3464	3508	3622	3757	3725	3470	3456	3370	3310	3169	3245	3305	3024	3103	3076	3131	2993	2935	3000	2876	2902	3000	2910	2947	2901	2987	3085	3097	3234	3172	3253	3052	3069
1937	2051	1931	1952	1985	2105	2305	2466	2745	2782	2802	2922	3009	3113	3236	3369	3426	3525	3328	3388	3420	3539	3456	3304	3133	3259	3205	3197	3037	2995	2907	3113	2971	3054	2929	2834	2807	2757	2951	2838	3022	2857	2961	3151	3101	3178	3248	3103	3056	3121
2111	2061	2084	1973	2131	2129	2295	2347	2466	2576	2606	2626	2805	2768	2773	2921	3019	3219	3198	3145	3017	3141	3212	3072	2937	2968	3074	3045	2914	2920	2883	2948	2910	2870	2897	2791	2802	2790	2794	2841	2914	2880	2916	2942	2972	2915	3065	2963	3072	3104
2256	2224	2183	2086	2244	2292	2341	2418	2445	2531	2535	2759	2638	2629	2803	2683	2748	3008	3154	3065	2944	2956	3003	3129	2929	2876	2993	2958	2942	2911	2987	2930	2902	2813	2786	2797	2767	2787	2721	2886	2867	2875	2999	2987	3096	2973	2995	2932	3074	2993
2414	2357	2416	2410	2370	2401	2423	2521	2676	2605	2576	2669	2846	2818	2988	2825	2934	3016	3256	3331	3308	3231	3213	3247	3237	3153	3200	3304	3124	3162	3134	3090	3129	3063	3057	2993	2845	2975	2839	2980	2940	3063	3106	3189	3079	3135	3090	3122	3101	3174
2424	2496	2495	2440	2436	2329	2546	2465	2621	2671	2558	2741	2864	3093	3130	3084	3092	3278	3161	3484	3617	3461	3471	3397	3535	3397	3314	3434	3378	3258	3330	3325	3227	3235	3224	3177	3043	3061	2989	3012	3014	3150	3129	3318	3158	3144	3144	3142	3133	3164
2518	2447	2352	2263	2251	2321	2300	2337	2276	2351	2426	2531	2589	2704	2797	2962	2956	3056	3136	3291	3415	3554	3369	3344	3500	3408	3316	3421	3342	3112	3284	3334	3266	3317	3258	3352	3083	3009	2994	3042	3032	3184	3197	3187	3152	3142	3129	3009	3000	2873
2401	2506	2315	2252	2255	2166	2203	2246	2087	2253	2196	2239	2278	2452	2610	2756	2817	2755	2802	3092	3279	3202	3159	3061	3316	3435	3305	3243	3247	3057	3150	3189	3077	3294	3060	3159	2953	2951	2926	2934	2970	2899	3056	3073	3184	3023	2970	2918	2863	2815
2362	2304	2263	2176	2209	2265	2301	2329	2374	2198	2184	2250	2326	2416	2796	2898	2986	2953	3023	3042	3203	3263	3274	3227	3324	3472	3180	3303	3408	3169	3102	3414	3183	3262	3133	2995	3145	2990	2959	2894	2978	2982	3012	3104	3189	3114	2925	2880	2843	2897
2252	2301	2173	2273	2286	2333	2544	2460	2472	2372	2471	2542	2583	2722	2930	3161	3276	3264	3228	3292	3390	3553	3448	3349	3343	3542	3392	3280	3431	3365	3262	3544	3325	3250	3292	3262	3148	3017	2976	3034	3080	3063	3144	3129	3183	3244	3061	3140	3039	3003
2136	2222	2101	2297	2348	2461	2532	2551	2572	2580	2661	2621	2703	2836	2904	3165	3437	3405	3359	3175	3399	3537	3431	3232	3225	3336	3381	3223	3332	3238	3130	3353	3285	3139	3272	3024	3026	2908	2990	2930	2985	3009	3113	3152	3242	3293	3094	3088	3060	3059
2220	2133	2177	2300	2242	2370	2386	2501	2487	2576	2676	2674	2705	2810	2865	3047	3340	3224	3101	3127	3158	3259	3152	3039	2905	3177	3133	2984	3075	3068	3005	3155	3059	3034	3017	2793	2993	2798	2880	2942	2889	2917	2942	3028	2978	3082	3107	3012	2982	3075
2187	2164	2125	2147	2132	2242	2298	2266	2453	2606	2579	2635	2682	2794	2927	3019	3124	3286	3066	2966	3001	3111	3071	2869	2843	2911	2968	2829	2887	3084	2930	3114	3113	2939	2904	2784	2942	2873	2988	3062	2983	2959	2991	2967	3096	2935	3091	3133	3170	3229
2182	1995	2117	2153	2126	2208	2324	2418	2585	2717	2774	2887	2953	3016	3146	3158	3225	3341	3308	3057	3157	3219	3217	3057	2847	2980	3074	2926	2954	3151	2938	3147	2975	3020	3035	2998	2967	3047	3085	3032	3138	3060	3030	3069	3067	3081	3156	3281	3284	3200
2087	2083	1992	2084	2072	2273	2451	2570	2756	3001	3040	3049	3125	3206	3265	3387	3527	3567	3401	3206	3164	3334	3364	3202	3171	3092	3175	2921	2966	3128	2964	3159	3098	2862	3091	3008	3004	3096	3118	3071	3019	3055	3071	2963	3004	3151	3115	3274	3255	3244
2044	2024	2067	1921	2165	2200	2485	2616	2897	3092	3128	3172	3146	3348	3504	3445	3642	3640	3369	3356	3254	3529	3430	3182	3152	3137	3182	3010	3122	3095	2926	3100	2991	2952	3104	3012	3263	2927	3150	3033	3142	2977	2933	3067	3099	3139	3241	3308	3305	3271
2136	2098	1960	2006	2078	2221	2407	2541	2716	2880	3006	3042	3104	3313	3406	3420	3677	3512	3431	3246	3285	3389	3349	3196	3103	3302	3113	2963	3183	3218	2956	3148	2998	2945	3043	2968	3128	3067	3112	2957	3171	2959	3080	2941	3001	3101	3083	3160	3177	3240
2216	2168	2009	2078	2019	2084	2277	2367	2416	2621	2642	2800	2991	3052	3154	3246	3358	3196	3122	3026	3142	3336	3348	2892	2919	3195	3011	2845	3004	2976	2986	3076	2967	2979	2967	2908	3126	2993	3069	3071	3074	2894	2900	2856	2891	3029	3064	3125	3287	3128
2228	2250	2053	1973	2097	2047	2189	2161	2254	2408	2546	2644	2831	2990	3041	3081	2918	3052	3005	3001	3066	3150	3022	2929	3032	3059	2768	2962	3068	2870	2786	3081	2817	2970	2872	2954	3055	3022	3077	2939	2904	2840	2832	2825	2848	2989	3012	3039	2992	2886
2275	2162	2143	2186	2137	2211	2313	2242	2402	2380	2722	2767	2892	2958	3020	3091	2988	2970	2935	3138	3257	3189	3069	3082	3182	3143	2995	3042	3045	2965	2928	2971	2989	3132	2984	3048	3072	3112	3140	2887	2938	2909	3040	2858	3067	3074	3009	3067	2978	2916
2306	2335	2272	2272	2271	2337	2302	2393	2502	2686	2793	2929	2931	3028	3072	3030	3225	3094	3178	3433	3378	3431	3200	3525	3519	3399	3163	3264	3265	3133	3207	3244	3018	3318	3210	3288	3224	2999	3218	2867	2905	2933	3007	3214	3086	3194	3250	3150	2998	2943
2330	2360	2320	2416	2362	2497	2488	2403	2506	2596	2653	2721	2780	2780	2923	2870	2940	3073	3315	3473	3359	3137	3246	3480	3424	3447	3325	3390	3278	3221	3181	3183	3346	3295	3334	3328	3090	3221	3076	3022	2956	3118	3039	3126	3167	3223	3105	2965	2916	2958
2237	2192	2272	2346	2466	2435	2478	2328	2296	2436	2416	2437	2461	2295	2519	2580	2690	2896	3115	3092	2966	3162	3111	3373	3408	3146	3309	3276	3145	3073	3248	3037	3183	3134	3253	3265	3195	3062	2826	2946	2952	3012	2915	2963	3035	3006	3005	2775	2882	2896
2103	2231	2294	2379	2401	2407	2400	2287	2278	2255	2243	2305	2305	2306	2394	2463	2672	2933	2971	2857	2892	2931	3223	3295	3221	3280	3334	3264	3240	3192	3201	3254	3369	3279	3279	3178	3056	3115	2994	2926	3036	3095	2977	3061	2991	3059	3053	2857	2944	2978
2147	2232	2266	2258	2364	2455	2363	2334	2373	2264	2299	2377	2355	2483	2627	2878	3012	3169	3071	2983	3146	3251	3338	3386	3349	3477	3498	3344	3408	3433	3336	3417	3379	3390	3418	3317	3280	3266	3164	3054	3069	3229	3090	3199	3209	3096	3189	3039	3080	3142
2169	2185	2287	2251	2360	2340	2416	2387	2486	2381	2509	2602	2688	2761	2901	3043	3312	3230	3222	3226	3364	3572	3431	3434	3505	3606	3508	3378	3430	3431	3230	3408	3378	3417	3413	3302	3229	3208	3130	3061	3266	3056	3099	3132	3307	3225	3174	3163	3208	3164
2295	2295	2245	2212	2201	2429	2455	2400	2407	2561	2610	2763	2760	2855	2839	2924	3040	2902	3124	3154	3186	3218	3146	3316	3418	3358	3159	3246	3368	3121	3224	3131	3141	3152	3135	3137	3152	2986	2983	3075	3225	3040	3132	3102	3013	3134	3214	3098	3076	3187
2186	2237	2228	2223	2196	2245	2211	2364	2439	2426	2594	2573	2528	2655	2588	2695	2700	2736	2714	2797	2763	2671	2869	2895	2996	2859	3001	3068	2991	3018	3048	2906	2889	2933	2894	2971	2921	2946	3045	3099	3107	3059	3001	3091	2937	2952	3072	3123	3132	3124
2101	2070	2030	2084	2189	2081	2335	2420	2430	2507	2563	2601	2522	2602	2633	2758	2879	2892	2817	2756	2690	2716	2747	2863	2619	2816	2855	2864	2905	2989	2933	2864	2941	2861	2808	2799	2942	3064	3020	3040	3062	3061	2995	2926	2976	2964	3143	3043	3064	3177
2109	1948	2008	1877	2018	2145	2250	2376	2565	2642	2777	2855	2963	3041	3109	3309	3114	3116	3073	2923	3045	2941	3006	2932	2946	3053	2998	2997	2935	2947	3019	2813	2920	2912	2925	2812	2923	2837	3094	2918	3159	3084	2957	2931	3122	3000	3045	3000	3111	3227
1901	1844	1934	1856	2028	2180	2354	2559	2771	2978	3084	3386	3412	3549	3601	3449	3540	3519	3378	3346	3517	3277	3271	3281	3289	3210	3278	3254	3291	3191	3178	3177	3082	3115	3021	2876	2935	3015	3078	2962	3129	3177	3132	3099	3089	3079	3112	3133	3176	3174
1587	1719	1773	1796	1982	2127	2444	2608	2920	3050	3270	3398	3547	3480	3512	3512	3478	3612	3667	3538	3437	3421	3409	3362	3375	3481	3404	3327	3267	3282	3298	3164	3119	3077	3073	3011	3040	3229	3046	3085	3160	3117	3113	3183	3123	3250	3161	3230	3156	3148
1578	1662	1652	1636	1775	2037	2108	2491	2581	2867	2852	2933	2952	3079	3151	3243	3351	3439	3348	3304	3209	3137	3189	3133	3163	3086	3211	3176	3030	3003	2876	2810	3032	2738	2856	2845	2881	2886	2876	2931	2908	3009	2973	2960	2896	2925	2934	3156	3036	3066
1679	1665	1676	1657	1689	1827	2048	2103	2269	2369	2394	2553	2511	2714	2736	2701	2788	2995	2884	2873	2951	2833	2778	2624	2652	2854	2727	2779	2714	2631	2531	2572	2441	2601	2508	2472	2585	2579	2527	2572	2673	2532	2586	2550	2552	2483	2671	2659	2701	2646
1598	1693	1594	1694	1780	1887	2030	2218	2202	2170	2290	2317	2439	2360	2357	2400	2394	2526	2473	2567	2565	2484	2553	2582	2629	2590	2451	2653	2492	2478	2457	2439	2506	2461	2366	2424	2383	2401	2377	2346	2312	2336	2279	2452	2204	2327	2464	2429	2349	2408
1551	1657	1752	1667	1857	1979	2071	2170	2231	2395	2377	2432	2349	2307	2385	2221	2145	2198	2225	2316	2371	2415	2441	2566	2638	2712	2722	2720	2589	2662	2639	2599	2675	2557	2541	2525	2609	2597	2480	2514	2449	2447	2468	2555	2576	2495	2641	2493	2614	2547
1668	1780	1751	1765	1860	1927	2105	2289	2315	2404	2497	2559	2558	2358	2319	2207	2075	2107	2147	2163	2205	2310	2305	2449	2547	2653	2733	2690	2727	2745	2707	2794	2920	2882	2914	2888	2907	2859	2801	2646	2685	2712	2760	2843	2791	2970	2861	2761	2686	2761
1613	1710	1747	1824	1872	1991	2076	2169	2316	2359	2291	2369	2330	2262	2079	1894	1899	1873	1889	1863	1873	1872	2000	2180	2438	2440	2382	2391	2437	2436	2528	2567	2645	2665	2739	2771	2673	2668	2680	2571	2560	2554	2600	2847	2786	2734	2766	2596	2609	2551
1685	1711	1790	1768	1902	2024	1997	2002	2107	2034	2090	2103	2043	1998	1827	1737	1602	1571	1658	1589	1606	1715	1791	1878	1961	2028	2066	2061	2074	2136	2171	2185	2304	2443	2422	2455	2299	2429	2292	2317	2298	2286	2351	2444	2408	2453	2391	2359	2347	2322
1640	1758	1857	1878	1892	2019	1990	2008	1991	2036	2048	2006	1986	1919	1767	1708	1608	1550	1509	1566	1583	1710	1727	1855	1914	1932	1938	2029	1977	2038	1972	2050	2196	2211	2184	2170	2230	2155	2082	2076	2126	2160	2228	2259	2297	2263	2252	2234	2235	2210
1682	1734	1777	1909	1903	2044	2051	2114	2158	2048	2119	2126	2089	1971	1913	1816	1674	1688	1652	1712	1681	1765	1872	1837	1947	2008	2051	2064	2065	2132	2181	2181	2232	2285	2218	2213	2194	2183	2104	2143	2146	2176	2261	2364	2324	2354	2355	2306	2311	2314
1702	1751	1838	1865	1909	1946	2091	2026	2072	2156	2038	2198	2134	2106	1938	1879	1700	1768	1767	1673	1748	1761	1773	1905	1953	2093	2047	2079	2114	2153	2221	2313	2361	2385	2262	2233	2174	2226	2183	2176	2125	2094	2243	2402	2364	2431	2426	2335	2369	2353
1647	1778	1797	1804	1832	1894	1944	1918	1949	2061	2085	2059	2058	2050	1899	1744	1710	1670	1772	1702	1686	1819	1775	1934	1972	2017	1967	1960	2136	2078	2227	2291	2314	2311	2312	2202	2218	2125	2077	2184	2142	2082	2183	2166	2287	2298	2345	2389	2320	2275
1709	1697	1694	1759	1828	1896	1907	1973	2023	2060	2006	2051	2166	1914	1814	1751	1777	1675	1701	1708	1778	1772	1847	1903	1929	2034	2091	2063	2109	2203	2228	2258	2301	2262	2295	2319	2153	2114	2067	2065	2102	2058	2162	2156	2151	2215	2316	2356	2304	2275
1695	1711	1758	1767	1814	1883	1917	1998	1987	2109	2131	2145	2129	2084	1883	1859	1720	1803	1716	1726	1828	1810	1989	2135	2097	2152	2115	2133	2070	2208	2172	2247	2324	2370	2306	2232	2184	2134	2128	2089	2085	2145	2096	2206	2203	2179	2306	2381	2305	2469
1646	1712	1675	1729	1830	1919	2028	1954	2011	2122	2061	2172	2080	2080	2019	1885	1857	1788	1853	1773	1775	1807	1939	2012	2111	2099	2214	2066	2104	2171	2207	2217	2286	2402	2310	2257	2295	2153	2120	2029	2130	2146	2117	2185	2398	2236	2215	2257	2375	2420
1634	1735	1659	1750	1703	1799	1785	1964	1873	1986	2025	2115	2041	1968	2005	1992	1804	1837	1852	1734	1713	1805	1914	2031	2075	2158	2165	2140	2194	2157	2334	2436	2441	2366	2381	2248	2266	2263	2099	2168	2207	2157	2106	2135	2376	2374	2364	2299	2379	2261
1647	1673	1758	1860	1701	1832	1821	1862	1820	1947	1989	1905	2022	1955	1952	1953	1970	1865	1841	1776	1912	1985	2043	2084	2074	2109	2106	2223	2198	2266	2305	2304	2351	2350	2295	2227	2238	2240	2201	2221	2279	2229	2221	2215	2260	2376	2321	2390	2384	2464
1694	1791	1798	1770	1776	1852	1878	1830	1868	1896	1868	1877	1987	2017	1968	2052	1943	1936	1877	1817	1855	1871	2039	2069	2023	2013	2163	2122	2219	2065	2195	2257	2323	2212	2308	2219	2141	2300	2261	2230	2156	2203	2193	2181	2214	2248	2331	2350	2360	2424
1853	1763	1693	1705	1739	1827	1866	1835	1860	1828	1925	1982	1919	1991	1976	1911	1951	1812	1862	1721	1859	1823	1904	1909	1960	1903	1965	1925	2079	2008	2114	2157	2033	2119	2173	2122	2078	2055	2207	2156	2132	2098	2055	2061	2157	2209	2172	2213	2145	2201
1715	1731	1623	1681	1678	1709	1777	1727	1718	1755	1762	1818	1867	1911	1907	1821	1830	1746	1686	1727	1683	1645	1678	1719	1753	1805	1815	1839	1906	1998	1961	2061	2025	1884	1940	2026	2014	2032	1975	2078	1935	1999	2002	1912	2047	2019	2059	2042	2053	2088
1521	1545	1572	1533	1568	1552	1649	1620	1606	1700	1698	1748	1815	1828	1753	1764	1756	1664	1691	1601	1622	1647	1649	1689	1673	1734	1793	1814	1877	1973	1932	1968	1972	2013	1970	1906	2034	2009	2063	1974	1973	1915	1908	1920	1995	2042	2030	1981	2069	2042
1543	1527	1517	1558	1585	1627	1652	1637	1631	1665	1689	1736	1747	1766	1767	1650	1681	1634	1690	1643	1655	1643	1662	1605	1695	1631	1782	1843	1827	1913	1882	1921	1903	1920	1887	1963	1855	1879	1906	1852	1931	1858	1856	1875	1925	1931	1905	1874	1974	1980
1484	1556	1537	1515	1543	1602	1597	1595	1592	1605	1641	1634	1606	1666	1588	1535	1621	1511	1654	1691	1650	1599	1620	1562	1634	1677	1653	1710	1785	1739	1676	1801	1816	1779	1811	1799	1815	1834	1934	1852	1933	1867	1707	1742	1812	1868	1819	1831	1827	1821
1553	1614	1620	1518	1564	1505	1628	1558	1530	1548	1521	1493	1529	1572	1627	1542	1516	1635	1569	1673	1675	1655	1612	1630	1690	1723	1825	1778	1737	1763	1801	1739	1877	1884	1866	1894	1992	2079	1987	2006	1963	1975	1985	1920	2028	1918	1997	1879	1927	1877
1506	1547	1593	1619	1613	1698	1730	1622	1618	1678	1608	1642	1674	1676	1638	1739	1711	1764	1835	1861	1937	1783	1830	1873	1968	1947	2096	2076	2100	2075	2154	2219	2244	2284	2321	2240	2350	2388	2408	2436	2283	2298	2278	2225	2383	2351	2304	2256	2279	2220
1428	1521	1579	1642	1688	1839	1850	1785	1834	1865	1817	1909	1933	2039	1975	2123	2010	2149	2293	2254	2355	2261	2196	2224	2407	2411	2577	2517	2562	2600	2652	2627	2657	2698	2605	2679	2610	2689	2692	2589	2610	2579	2595	2625	2639	2549	2656	2670	2577	2682
1525	1531	1524	1606	1826	1840	1876	1849	1884	2044	2072	2086	2153	2256	2331	2308	2409	2466	2452	2587	2473	2455	2434	2433	2551	2614	2613	2550	2463	2567	2587	2546	2652	2597	2555	2624	2502	2566	2470	2398	2416	2459	2403	2460	2549	2590	2461	2402	2521	2570
1494	1461	1525	1670	1734	1749	1775	1875	1988	1955	2040	2178	2189	2233	2232	2286	2467	2419	2537	2450	2505	2345	2413	2383	2336	2413	2508	2473	2322	2290	2367	2381	2311	2298	2262	2241	2145	2276	2214	2104	2231	2232	2240	2275	2365	2269	2318	2184	2215	2126
1555	1520	1515	1609	1558	1697	1751	1839	1894	2070	2052	2132	2201	2257	2341	2278	2430	2540	2536	2511	2466	2394	2349	2452	2447	2451	2395	2372	2389	2317	2246	2183	2232	2228	2233	2258	2236	2247	2216	2273	2160	2287	2388	2498	2408	2514	2379	2350	2323	2237
1490	1506	1539	1656	1561	1669	1722	1829	1919	2025	2263	2323	2348	2317	2417	2548	2557	2785	2722	2712	2804	2641	2728	2794	2612	2634	2570	2651	2482	2534	2507	2475	2568	2577	2582	2683	2584	2529	2537	2524	2533	2537	2660	2733	2822	2736	2675	2589	2666	2583
1489	1464	1578	1560	1665	1648	1904	1991	2088	2301	2510	2505	2702	2672	2675	2918	3019	3100	3256	3239	3060	3026	2946	2981	3094	2949	2955	2820	2681	2745	2764	2648	2640	2783	2770	2734	2729	2740	2625	2599	2739	2784	2857	2972	2929	2833	2852	2890	2825	2862
1607	1475	1526	1565	1733	1752	1922	2117	2328	2538	2657	2739	2819	2885	3197	3249	3342	3357	3409	3271	3248	3187	3068	3090	3024	2900	2831	2920	2792	2673	2743	2725	2791	2661	2728	2617	2595	2614	2730	2680	2834	2713	2829	2815	2938	2809	2761	2814	2818	2817
1480	1489	1545	1554	1717	1724	1875	2196	2343	2543	2530	2745	2838	2958	3016	3199	3327	3385	3371	3242	3130	3098	3124	2937	3010	2884	2862	2717	2620	2594	2745	2658	2667	2611	2550	2586	2553	2539	2548	2523	2621	2624	2709	2702	2775	2779	2789	2792	2749	2728
1443	1361	1505	1556	1573	1715	1843	2121	2201	2424	2567	2567	2704	2829	2992	3097	3067	3173	3189	3114	3105	3036	2975	2924	2830	2737	2706	2662	2480	2649	2554	2638	2585	2587	2541	2606	2550	2551	2588	2600	2593	2592	2711	2841	2906	2794	2787	2696	2729	2876
1481	1515	1517	1532	1499	1567	1708	1886	1948	2194	2303	2365	2497	2540	2678	2899	2965	2979	2884	2958	2831	2864	2777	2842	2692	2716	2644	2510	2624	2592	2456	2512	2584	2591	2569	2548	2667	2654	2580	2587	2585	2584	2651	2755	2682	2748	2855	2667	2760	2769
1450	1493	1478	1528	1504	1577	1642	1669	1898	1926	2210	2178	2200	2392	2494	2570	2650	2769	2831	2750	2775	2608	2712	2786	2586	2541	2675	2452	2504	2503	2521	2489	2464	2519	2582	2469	2588	2485	2532	2585	2510	2659	2652	2592	2632	2604	2660	2601	2580	2709
1486	1547	1550	1534	1632	1614	1677	1703	1860	1953	1989	2056	2181	2293	2421	2616	2667	2820	2769	2847	2813	2764	2733	2855	2763	2771	2777	2607	2668	2537	2625	2650	2579	2464	2561	2402	2669	2506	2524	2509	2650	2645	2604	2583	2660	2648	2666	2681	2668	2690
1491	1599	1600	1642	1721	1746	1775	1762	1832	1903	1976	2065	2114	2353	2424	2575	2811	2906	2919	2923	3018	2931	3039	3056	3147	3045	3004	2811	2861	2884	2769	2813	2832	2721	2715	2679	2703	2745	2735	2737	2799	2684	2622	2751	2742	2760	2711	2682	2794	2876
1563	1572	1704	1693	1783	1684	1788	1765	1760	1822	1852	1894	2065	2095	2244	2363	2593	2773	2916	2850	2952	2940	3029	2922	3027	2969	2965	2892	2848	2907	2860	2954	2956	2854	2792	2786	2739	2807	2694	2786	2739	2754	2757	2731	2747	2754	2724	2776	2752	2799
1546	1577	1658	1642	1661	1623	1593	1581	1625	1714	1660	1784	1800	1878	1917	2136	2297	2397	2492	2576	2610	2662	2784	2804	2867	2786	2802	2720	2699	2950	2771	2824	2958	2781	2823	2734	2748	2631	2635	2826	2718	2621	2632	2672	2632	2541	2725	2632	2604	2603
1554	1592	1619	1597	1511	1508	1565	1578	1583	1617	1693	1729	1700	1863	1923	2056	2250	2375	2433	2512	2554	2492	2636	2673	2667	2767	2778	2776	2817	2777	2894	2861	2885	2821	2702	2790	2655	2678	2715	2759	2762	2823	2784	2713	2682	2663	2676	2700	2632	2731
1546	1602	1563	1589	1564	1610	1600	1570	1598	1745	1759	1830	1896	1921	2163	2265	2397	2653	2699	2717	2820	2792	2810	2767	2928	2827	2917	2933	2935	2971	2863	2987	2961	2970	2876	2874	2915	2875	2844	2899	2838	2921	2785	2844	2751	2758	2913	2832	2806	2809
1473	1614	1572	1565	1662	1742	1658	1805	1837	1923	1896	2012	2101	2089	2258	2469	2648	2674	2825	2868	2905	2892	2841	3069	2961	3001	3013	2965	3140	3128	3003	3092	2994	3035	3074	3050	2912	2842	2719	2877	2898	2759	2761	2891	2915	2885	2889	2851	2897	2989
1481	1493	1535	1566	1665	1610	1662	1718	1851	1905	2113	2073	2323	2199	2335	2599	2704	2855	2897	2870	2814	2824	2794	2830	2799	2838	2942	2849	2971	2863	2883	2760	2963	2820	2875	2815	2765	2648	2700	2675	2736	2744	2713	2831	2788	2695	2803	2722	2715	2848
1459	1480	1500	1535	1478	1580	1689	1747	1841	1947	1975	2128	2127	2209	2377	2482	2503	2823	2757	2710	2740	2710	2774	2614	2621	2585	2663	2783	2637	2652	2617	2555	2680	2604	2679	2557	2515	2590	2582	2609	2644	2603	2593	2697	2691	2599	2630	2737	2728	2722
1425	1470	1414	1453	1436	1498	1715	1824	1934	2040	2073	2224	2265	2408	2487	2576	2698	2720	2805	2707	2704	2789	2747	2611	2674	2687	2646	2596	2615	2649	2630	2581	2611	2620	2637	2630	2542	2588	2626	2685	2626	2688	2675	2607	2604	2653	2755	2716	2812	2670
1428	1458	1421	1427	1408	1516	1735	1858	2086	2254	2371	2377	2433	2536	2659	2791	2781	2845	2702	2809	2785	2776	2754	2820	2642	2704	2685	2642	2740	2717	2658	2605	2581	2688	2709	2679	2656	2666	2637	2674	2745	2725	2820	2733	2743	2709	2847	2831	2800	2810
1321	1395	1355	1427	1494	1638	1791	2020	2261	2385	2416	2492	2538	2702	2820	2839	2897	2943	2879	2787	2894	2793	2846	2860	2839	2680	2745	2673	2860	2744	2732	2766	2720	2627	2682	2630	2710	2742	2719	2776	2724	2743	2744	2824	2720	2856	2887	2814	2876	2865
1374	1286	1323	1383	1459	1659	1790	2045	2217	2381	2531	2617	2679	2703	2816	2963	3058	3020	2960	2858	2950	2936	2897	2777	2863	2896	2801	2787	2624	2781	2679	2677	2751	2724	2698	2723	2651	2759	2793	2626	2662	2660	2669	2691	2749	2801	2767	2823	2794	2794
1368	1334	1366	1409	1473	1635	1973	2014	2320	2401	2479	2620	2700	2816	2809	2904	3028	2857	3024	2907	3013	2924	2890	2864	2847	2795	2755	2795	2885	2765	2715	2780	2654	2666	2671	2619	2561	2675	2547	2672	2706	2752	2744	2736	2680	2743	2699	2702	2686	2734
1344	1357	1435	1392	1406	1651	1756	1853	2092	2304	2279	2448	2490	2817	2653	2751	2885	2754	2735	2864	2835	2785	2768	2739	2670	2635	2653	2709	2688	2709	2663	2726	2645	2691	2571	2491	2532	2535	2517	2587	2683	2587	2640	2630	2684	2669	2767	2712	2685	2706
1397	1480	1411	1406	1425	1549	1634	1824	1859	2073	2242	2158	2424	2353	2479	2522	2618	2562	2618	2530	2649	2650	2645	2553	2565	2597	2557	2682	2700	2689	2702	2688	2688	2734	2511	2629	2496	2616	2510	2593	2598	2601	2732	2634	2711	2711	2791	2732	2655	2630
1505	1486	1438	1536	1395	1598	1718	1871	1870	1958	2073	2161	2252	2321	2483	2439	2491	2527	2499	2635	2470	2694	2719	2683	2617	2684	2754	2610	2653	2806	2755	2788	2839	2800	2713	2651	2678	2720	2664	2633	2604	2763	2715	2786	2702	2764	2679	2779	2712	2752
1519	1435	1486	1569	1630	1667	1769	1884	1886	1933	2049	2043	2264	2375	2404	2401	2437	2436	2530	2669	2654	2827	2891	2862	2879	2828	2915	3012	3041	3073	2963	2981	2880	2940	2889	2812	2887	2867	2893	2833	2857	2980	2768	2816	2770	2688	2824	2854	2873	2865
1572	1522	1634	1680	1667	1720	1842	1939	1998	1962	2027	2061	2161	2235	2269	2315	2318	2350	2483	2619	2644	2660	2728	2747	2884	2878	2960	3013	3104	3162	3107	3117	3065	3103	2955	3038	2906	3069	2920	2976	2904	2914	2887	2835	2892	2836	2895	2809	2872	2949
1405	1512	1521	1647	1625	1609	1700	1924	1852	1839	1809	1896	1994	2053	2061	2159	2095	2144	2174	2275	2429	2470	2464	2591	2490	2745	2743	2791	3065	3037	3122	3121	3068	3047	2969	2914	2920	2937	2907	2825	2785	2844	2691	2753	2675	2798	2741	2876	2842	2804
1444	1518	1470	1453	1510	1616	1664	1650	1617	1614	1649	1717	1787	1863	1871	2020	1987	2000	2060	2030	2293	2305	2358	2354	2428	2551	2567	2770	2836	2952	2967	2869	2915	2892	2882	2922	2883	3004	3016	2889	2862	2775	2727	2592	2665	2701	2829	2814	2801	2801
1457	1491	1382	1496	1482	1591	1667	1687	1666	1763	1691	1780	1740	1981	1875	1953	2033	2023	2045	2250	2340	2314	2375	2443	2581	2635	2796	2794	3050	2948	3024	3004	2934	2956	2934	2916	2981	3045	2953	3032	2941	2912	2811	2652	2692	2643	2618	2687	2803	2761
1454	1395	1469	1467	1529	1616	1786	1767	1853	1897	1947	1900	1909	2133	1964	2070	2083	2139	2223	2278	2399	2504	2482	2591	2672	2843	2966	2969	3052	3109	3138	3076	3029	3062	2997	2991	3088	3149	2997	2992	3044	2883	2921	2812	2747	2749	2659	2765	2826	2868
1377	1433	1466	1410	1599	1634	1711	1871	1992	1990	1970	2149	2117	2239	2193	2229	2391	2285	2335	2435	2484	2471	2553	2679	2810	2670	2895	2887	3060	3034	3274	3148	3109	3096	3006	3050	3010	3019	2880	2915	2989	2876	2866	2803	2819	2711	2728	2829	2735	2846
1350	1353	1421	1394	1463	1583	1676	1715	1876	2062	2040	2167	2334	2267	2285	2362	2262	2297	2316	2491	2410	2456	2471	2534	2633	2754	2703	2764	2715	2756	2749	2807	2757	2801	2801	2897	2860	2809	2767	2768	2722	2800	2650	2575	2586	2695	2627	2708	2697	2599
1361	1371	1375	1342	1413	1501	1638	1717	1852	1939	2115	2064	2177	2226	2289	2315	2245	2351	2357	2440	2368	2377	2410	2513	2493	2555	2567	2621	2660	2617	2575	2649	2561	2454	2625	2541	2532	2583	2636	2677	2667	2742	2582	2621	2417	2575	2468	2508	2640	2732
1343	1307	1369	1404	1446	1549	1624	1749	1933	2079	2200	2310	2352	2437	2452	2428	2402	2410	2339	2392	2300	2421	2437	2563	2583	2692	2566	2636	2639	2793	2791	2713	2597	2626	2624	2622	2560	2620	2628	2838	2692	2663	2658	2593	2557	2619	2549	2607	2618	2760
1333	1383	1409	1424	1531	1594	1721	1830	1973	2257	2405	2537	2617	2684	2617	2620	2668	2585	2626	2581	2698	2642	2732	2866	2919	2764	2733	2685	2811	2923	2954	3063	2926	2834	2743	2687	2583	2673	2768	2667	2740	2582	2631	2660	2566	2721	2636	2620	2632	2671
1287	1394	1423	1454	1497	1604	1727	1901	2226	2464	2574	2716	2851	2869	2873	2953	2771	2882	2855	2876	2812	2899	3103	3095	2960	2935	2827	2828	3023	2948	2979	2983	2895	2974	2892	2843	2639	2766	2803	2632	2735	2665	2566	2637	2696	2701	2616	2669	2672	2656
1358	1398	1338	1448	1489	1555	1745	1957	2168	2489	2640	2686	2770	2872	2925	2981	2973	2854	2737	3029	2986	2966	2998	3029	3064	2996	2970	2902	2974	2889	2879	2792	2857	2866	2832	2820	2721	2820	2693	2760	2860	2674	2677	2578	2701	2634	2793	2711	2831	2789
1345	1329	1392	1412	1423	1548	1692	1866	2159	2340	2495	2629	2640	2655	2792	2727	2837	2678	2757	2720	2890	2890	2824	2906	2919	2912	2864	2990	2860	2907	2777	2786	2790	2679	2649	2733	2733	2741	2867	2858	2805	2799	2634	2698	2598	2683	2750	2828	2785	2693
1338	1371	1419	1399	1409	1444	1583	1735	2001	2162	2245	2398	2433	2590	2585	2577	2588	2511	2605	2604	2578	2679	2680	2832	2795	2602	2836	2809	2695	2767	2711	2735	2699	2696	2624	2601	2554	2552	2605	2697	2661	2671	2683	2589	2652	2730	2701	2643	2634	2612
1422	1390	1415	1410	1433	1461	1565	1687	1905	2123	2129	2338	2277	2463	2495	2431	2527	2466	2501	2692	2612	2530	2564	2615	2656	2621	2648	2624	2765	2771	2662	2741	2659	2525	2595	2499	2486	2566	2554	2465	2455	2576	2630	2648	2684	2856	2694	2628	2560	2576
1523	1542	1522	1543	1535	1596	1694	1875	1935	2054	2226	2275	2396	2463	2486	2560	2580	2699	2778	2806	2901	2815	2756	2728	2715	2551	2758	2830	2985	2889	2808	2723	2798	2913	2625	2553	2477	2564	2526	2578	2585	2571	2717	2653	2769	2712	2666	2592	2645	2574
1589	1656	1579	1605	1571	1659	1780	1850	1927	2185	2419	2390	2523	2639	2567	2678	2731	2791	2926	3036	3129	3006	2925	2951	2985	2959	3049	2913	3068	2991	3019	3000	2971	2985	2871	2746	2781	2704	2747	2687	2834	2772	2828	2794	2672	2722	2736	2685	2706	2735
1629	1671	1703	1610	1643	1778	1859	1827	1925	1954	2138	2208	2177	2371	2445	2586	2616	2640	2778	2875	2980	3012	2866	2990	2932	2974	3041	3138	3084	3070	2962	2940	2941	2997	2844	2949	2804	2771	2900	2936	2893	2892	2900	2731	2744	2544	2663	2737	2761	2851
1818	1875	1811	1765	1725	1684	1780	1688	1782	1893	1960	1923	2004	2006	2142	2325	2338	2424	2492	2549	2700	2787	2754	2800	2790	2873	2803	3006	2988	2950	2906	2927	2803	2841	2785	2596	2703	2723	2680	2696	2765	2779	2793	2567	2609	2556	2512	2602	2598	2710
1946	1843	1861	1829	1771	1780	1802	1749	1698	1825	1883	1840	1889	2106	2131	2339	2421	2375	2419	2555	2643	2728	2696	2702	2654	2701	2710	2844	2899	2900	2902	2835	2743	2710	2699	2630	2504	2561	2599	2609	2688	2674	2616	2589	2543	2623	2530	2612	2655	2624
1973	1918	1843	1879	1836	1811	1888	1852	1792	1921	1938	1973	2082	2299	2503	2491	2647	2610	2689	2805	2993	2953	2938	3020	2834	2952	2826	2867	2913	2942	2999	2939	2894	2922	2815	2747	2625	2792	2814	2815	2746	2719	2572	2659	2600	2593	2631	2703	2723	2739
1746	1818	1729	1778	1834	1934	1995	1986	2026	2021	2111	2161	2342	2467	2592	2749	2956	2808	3047	2986	3083	3162	3219	3206	3128	3196	3044	3044	3002	2978	2977	2905	2832	2739	2725	2837	2873	2852	2909	2929	2939	2825	2782	2594	2539	2570	2674	2737	2832	2818
1822	1789	1653	1689	1795	1790	1869	1943	1965	2049	2084	2282	2369	2529	2664	2638	2719	2782	3023	3021	2941	3056	3113	3120	3092	3054	3017	2954	2968	2839	2755	2771	2593	2572	2592	2771	2605	2696	2878	2921	2867	2772	2823	2572	2504	2516	2613	2607	2687	2817
1722	1759	1683	1627	1724	1662	1824	1777	1865	1958	2085	2153	2208	2365	2496	2566	2547	2623	2750	2765	2734	2753	2806	2813	2804	2720	2752	2769	2790	2900	2834	2694	2676	2678	2729	2630	2670	2733	2767	2872	2760	2846	2658	2611	2442	2502	2511	2569	2590	2602
1719	1758	1586	1643	1607	1660	1770	1902	1854	2070	2076	2249	2347	2465	2557	2578	2772	2681	2802	2742	2665	2722	2721	2685	2715	2628	2498	2658	2654	2681	2704	2901	2962	3031	2945	2841	2850	2789	2872	2755	2708	2734	2648	2612	2541	2556	2627	2578	2560	2565
1785	1722	1651	1634	1645	1726	1780	1914	2091	2190	2305	2450	2535	2643	2784	2927	2821	2877	2900	2793	2956	2921	2761	2760	2732	2602	2550	2573	2471	2603	2742	2835	2973	2965	2862	2763	2721	2655	2756	2793	2785	2638	2663	2635	2575	2676	2759	2677	2650	2544
1707	1692	1705	1724	1548	1723	1864	2063	2213	2362	2490	2638	2664	2860	3012	3081	3037	3065	3099	3043	3124	2941	2986	2987	2851	2750	2651	2605	2578	2576	2727	2789	2695	2584	2489	2430	2366	2561	2557	2729	2905	2669	2671	2540	2690	2741	2738	2786	2670	2568
1652	1659	1661	1656	1674	1663	1959	1950	2221	2448	2609	2821	2857	2962	3056	3186	3285	3207	3227	3076	3162	3108	3159	3216	2989	2907	2975	2817	2762	2708	2844	2822	2799	2557	2271	2153	2143	2287	2418	2673	2936	3027	2948	2774	2682	2857	2860	2951	2899	2764
1731	1633	1659	1609	1626	1649	1761	2024	2190	2383	2607	2691	2779	2902	3083	3137	3185	3262	3141	3103	2976	3080	3105	3100	3131	2938	3025	2927	2893	2907	2823	3016	2909	2663	2280	2154	1921	1906	2138	2513	2891	3093	3269	3146	2883	2930	2926	2905	2875	2929
1713	1829	1691	1610	1642	1700	1826	1983	2148	2317	2391	2530	2567	2696	2732	2807	2847	2906	2810	2859	2751	2729	2755	2721	2691	2657	2661	2753	2604	2577	2734	2890	2767	2562	2095	1831	1725	1642	1610	1979	2543	3020	3065	2987	2696	2691	2675	2555	2548	2641
1825	1875	1764	1724	1669	1730	1780	1865	2118	2157	2269	2352	2352	2406	2361	2472	2579	2543	2522	2428	2433	2318	2333	2410	2309	2376	2236	2288	2371	2207	2202	2455	2369	1983	1683	1539	1494	1447	1448	1688	2056	2428	2541	2569	2388	2334	2351	2253	2195	2266
1914	1968	1810	1728	1702	1698	1784	1976	2135	2144	2227	2266	2256	2336	2291	2371	2484	2376	2353	2366	2363	2301	2144	2216	2148	2186	2213	2116	2143	2061	2160	2288	2370	1991	1528	1539	1563	1514	1446	1615	1949	2265	2297	2399	2206	2178	2205	2231	2066	2065
1887	1826	1872	1724	1679	1685	1908	2050	2243	2184	2262	2239	2227	2398	2493	2465	2523	2618	2562	2510	2582	2501	2473	2404	2411	2306	2333	2350	2342	2313	2325	2681	2576	2203	1908	1815	1847	1663	1870	2000	2205	2427	2534	2471	2492	2426	2417	2399	2393	2351
1833	1866	1751	1705	1667	1665	1818	1944	2128	2074	2197	2191	2248	2289	2303	2421	2518	2537	2659	2641	2582	2708	2632	2598	2592	2543	2522	2643	2531	2545	2642	2835	2879	2816	2309	2197	2082	2131	2219	2369	2562	2678	2715	2635	2602	2550	2640	2515	2566	2615
1692	1834	1747	1644	1669	1716	1854	1959	1916	1958	1892	1873	1979	1894	2089	2131	2324	2276	2360	2340	2434	2364	2409	2398	2390	2354	2571	2463	2349	2403	2408	2506	2711	2656	2500	2236	2127	2210	2201	2454	2553	2618	2561	2567	2360	2431	2393	2377	2502	2444
1890	1714	1759	1697	1751	1842	1854	1846	1845	1850	1795	1797	1779	1813	1875	1856	1968	1934	1973	2032	1989	2009	1999	1930	2078	2001	2145	2184	2188	2199	2176	2162	2332	2332	2246	2248	2045	2040	2091	2164	2226	2399	2289	2305	2086	2025	2068	2145	2221	2256
1800	1854	1819	1753	1841	1803	1856	1902	1912	1871	1858	1817	1812	1763	1817	1794	1812	1930	1894	1930	1783	1799	1786	1862	1862	1890	1937	2113	2121	2098	2114	1991	2100	2229	2139	2142	2051	1994	2098	2104	2133	2143	2157	2105	2028	1997	1924	1926	1883	1900
1786	1812	1863	1854	1833	1943	1855	1881	1991	1858	1810	1840	1796	1822	1911	1821	1885	1887	1899	1951	1858	1785	1873	1807	1892	1897	1969	1981	2045	2033	2016	2034	2052	2127	2178	2109	2191	2140	2158	2025	2008	2029	2012	2003	2059	2068	1984	2023	1955	1880
1834	1740	1752	1817	1848	1840	1901	1857	1812	1869	1914	1794	1846	1800	1838	1912	1909	1940	2035	2018	1932	1845	1848	1829	1848	1978	1994	1896	1951	1972	1966	2004	2039	2018	2097	2106	2167	2131	2114	2046	2009	1890	1959	1979	2118	2160	2076	2071	2010	1934
1809	1773	1819	1836	1819	1748	1783	1794	1764	1829	1841	1816	1819	1811	1770	1888	1902	2013	1983	1968	1970	1940	1838	1830	2008	1998	1997	2062	1927	1936	1925	1875	1920	1933	2074	2059	2150	2191	2112	2117	1979	1926	2004	2033	1968	2073	2109	1936	2014	1944
1745	1836	1793	1770	1755	1703	1753	1716	1669	1788	1821	1817	1722	1740	1708	1870	1892	1923	2025	1913	1909	1856	1856	1820	1981	2023	2043	2058	2063	2084	1932	1927	1887	1965	2013	1929	2098	2044	2120	2049	2071	2077	2018	2030	1956	2081	2084	1957	1863	2003
1702	1767	1744	1866	1729	1747	1662	1701	1697	1728	1751	1830	1704	1634	1779	1851	1871	1986	2013	1984	1910	1791	1877	1858	1899	2035	2014	2121	2067	2065	2145	1992	2093	2014	1950	1954	2013	1899	2083	2097	2127	2109	2065	2030	1877	2029	1984	1909	1888	1911
1756	1774	1847	1874	1708	1872	1859	1868	1785	1908	1871	1727	1697	1699	1819	1827	1960	1922	1997	1890	1888	1843	1832	1812	1846	1900	1965	2009	2042	2135	2189	2134	2157	2125	2045	2049	1952	1984	1993	1978	2024	2114	2071	2005	2073	2007	1984	1952	1921	1940
1714	1871	1835	1829	1837	1815	1860	1869	1917	1942	1889	1874	1752	1768	1760	1935	1957	2009	2038	1785	1872	1891	1758	1733	1854	1963	1893	2013	2198	2040	2214	2159	2261	2230	2200	2156	2101	1995	1929	2066	1979	2004	1980	2149	2074	2048	1982	2120	1917	1963
1764	1813	1708	1874	1800	1903	1913	1872	1928	1981	1958	1845	1840	1890	1886	1931	2021	2024	2017	1905	1859	1889	1869	1786	1878	1962	1990	1988	2128	2121	2065	2266	2306	2308	2268	2251	2142	2121	2072	2105	2100	2056	2118	2188	2197	2127	2157	2013	2036	1964
1733	1748	1709	1668	1670	1744	1792	1890	1903	1980	1933	1954	1875	1925	1958	1978	2027	2035	1978	1920	1866	1887	1882	1841	1906	1952	1919	1930	1938	1984	2018	2059	2156	2096	2167	2136	2218	2135	2220	2099	2094	2116	2080	2078	2098	2118	2095	2119	1916	1973
1764	1681	1568	1536	1507	1636	1718	1748	1818	1766	1817	1801	1765	1818	1888	1889	1929	1967	1846	1932	1942	1830	1829	1761	1746	1751	1698	1727	1763	1707	1679	1656	1769	1785	1786	1893	1865	2013	2018	1970	2019	1914	1813	1835	1905	1975	1962	1911	1896	1862
1683	1645	1500	1456	1477	1480	1498	1609	1563	1638	1529	1535	1601	1631	1658	1691	1688	1741	1666	1747	1902	1754	1716	1715	1813	1789	1677	1714	1667	1712	1691	1541	1553	1637	1639	1672	1858	1916	1884	2046	1940	1902	1828	1886	1840	1892	1930	1889	1929	1954
1574	1614	1463	1398	1437	1409	1471	1386	1404	1337	1472	1388	1342	1383	1522	1584	1642	1688	1734	1676	1876	1888	1997	1870	1968	1990	2089	1997	2030	1895	1733	1781	1684	1746	1650	1889	1882	1997	2093	2181	2142	2240	2061	2100	2098	2084	2208	2266	2244	2308
1537	1580	1540	1504	1474	1463	1465	1376	1378	1417	1414	1367	1430	1464	1487	1566	1573	1769	1865	1989	2085	2302	2315	2295	2315	2437	2541	2543	2580	2516	2357	2228	2137	2103	2002	2002	2105	2185	2333	2466	2448	2521	2519	2437	2384	2435	2526	2636	2577	2657
1598	1586	1574	1567	1592	1609	1588	1525	1487	1492	1441	1475	1572	1552	1695	1786	1871	2035	2141	2289	2394	2461	2578	2520	2454	2523	2600	2663	2756	2666	2471	2465	2226	2141	2027	2138	2033	2218	2293	2400	2445	2503	2538	2504	2526	2518	2523	2678	2618	2650
1533	1632	1585	1604	1591	1627	1647	1610	1535	1482	1563	1532	1642	1792	1835	1830	2001	2100	2194	2291	2345	2540	2546	2446	2291	2336	2378	2298	2454	2377	2331	2249	2114	2089	2078	2087	2074	2168	2246	2121	2193	2267	2225	2352	2287	2485	2319	2381	2310	2370
1557	1520	1527	1599	1586	1640	1617	1595	1547	1562	1619	1713	1704	1877	1877	2048	2093	2041	2203	2171	2361	2394	2350	2266	2117	2103	2167	2175	2086	2184	2083	2108	2056	2004	2109	2068	2161	2112	2159	2130	2167	2244	2188	2281	2260	2298	2216	2297	2324	2202
1584	1567	1469	1478	1517	1514	1509	1569	1606	1564	1675	1726	1858	2009	2128	2266	2241	2346	2350	2502	2524	2473	2421	2320	2255	2255	2290	2228	2174	2271	2229	2260	2135	2129	2195	2225	2379	2274	2302	2317	2428	2206	2378	2416	2370	2466	2559	2503	2393	2245
1558	1526	1517	1421	1445	1541	1575	1683	1783	1863	1835	1946	2060	2210	2404	2488	2564	2609	2807	2887	2886	2882	2757	2734	2630	2661	2604	2678	2534	2559	2452	2370	2376	2368	2408	2601	2556	2621	2619	2614	2593	2582	2566	2658	2694	2706	2769	2834	2715	2722
1585	1504	1480	1382	1479	1572	1645	1761	1903	1901	2014	2098	2209	2319	2539	2780	2814	2953	3082	3193	3226	3094	3117	3066	3016	3045	2879	2867	2793	2626	2663	2463	2542	2558	2545	2588	2671	2798	2744	2737	2723	2771	2718	2656	2859	2807	2940	3004	2864	2965
1496	1396	1393	1444	1438	1550	1692	1804	1942	1994	2057	2063	2197	2288	2441	2610	2868	2968	3009	3161	3041	3211	3209	3130	3141	3154	2986	2989	2754	2694	2550	2481	2455	2497	2550	2568	2679	2729	2795	2884	2746	2662	2841	2736	2788	2953	2896	3019	3054	2963
1436	1392	1391	1357	1408	1523	1589	1663	1838	1935	1995	2093	2162	2286	2390	2521	2747	2765	2992	2936	3085	2967	3023	2993	3036	2976	3061	2861	2854	2634	2557	2515	2451	2372	2485	2453	2533	2560	2726	2811	2770	2791	2908	2709	2748	2744	2850	2855	2895	2944
1475	1484	1418	1416	1491	1526	1595	1689	1815	2003	2032	2038	2154	2121	2303	2386	2576	2601	2886	2877	2764	2777	2858	2784	2829	2810	2851	2806	2695	2629	2487	2437	2402	2338	2339	2286	2352	2580	2613	2694	2667	2770	2742	2610	2773	2650	2760	2806	2863	2907
1439	1504	1367	1422	1474	1520	1634	1718	1839	1867	2052	1985	2096	2107	2209	2261	2260	2593	2615	2564	2480	2622	2418	2639	2650	2661	2560	2589	2564	2472	2400	2449	2301	2202	2106	2089	2212	2353	2397	2480	2494	2559	2651	2606	2564	2636	2700	2642	2649	2697
1587	1476	1497	1458	1487	1472	1570	1614	1749	1800	1918	1991	2004	2007	2121	2140	2251	2317	2462	2383	2442	2263	2282	2385	2446	2469	2476	2556	2419	2396	2340	2283	2312	2218	2257	2055	2168	2282	2351	2363	2350	2530	2549	2602	2539	2542	2525	2515	2644	2602
1538	1597	1624	1562	1565	1601	1550	1615	1685	1778	1850	2003	1969	2025	2103	2197	2257	2401	2496	2449	2418	2385	2438	2529	2477	2483	2476	2542	2502	2624	2558	2499	2427	2387	2322	2327	2340	2394	2315	2475	2536	2519	2674	2585	2766	2614	2529	2666	2592	2606
1569	1704	1632	1652	1632	1551	1644	1711	1831	1853	1920	1967	1988	2140	2093	2237	2530	2585	2527	2664	2741	2771	2686	2716	2650	2632	2635	2666	2754	2763	2764	2769	2662	2665	2556	2535	2481	2358	2407	2524	2540	2657	2637	2845	2860	2845	2721	2521	2549	2605
1645	1678	1786	1646	1561	1612	1638	1762	1745	1891	1903	1911	2001	2048	2227	2366	2492	2634	2783	2716	2784	2805	2923	2893	2838	2777	2736	2735	2857	2974	2944	2913	2814	2862	2771	2706	2614	2530	2509	2535	2524	2630	2661	2832	2900	2793	2642	2591	2597	2524
1798	1800	1776	1695	1567	1635	1574	1661	1641	1782	1777	1742	1822	1923	2013	2147	2357	2381	2564	2553	2545	2638	2655	2630	2666	2627	2634	2721	2737	2726	2750	2737	2771	2722	2571	2579	2531	2504	2531	2472	2415	2452	2570	2536	2674	2648	2525	2477	2458	2469
1815	1783	1801	1643	1592	1608	1614	1573	1591	1546	1589	1644	1648	1837	1825	2049	2253	2319	2440	2499	2496	2601	2631	2523	2550	2540	2546	2515	2421	2575	2650	2624	2657	2688	2535	2602	2465	2523	2442	2464	2413	2383	2423	2387	2439	2398	2311	2348	2306	2475
1717	1729	1675	1664	1568	1622	1582	1590	1603	1598	1720	1673	1738	1859	1906	2094	2143	2324	2411	2525	2629	2758	2686	2680	2638	2623	2595	2579	2589	2580	2711	2640	2632	2605	2615	2637	2670	2597	2613	2481	2539	2410	2420	2459	2534	2399	2540	2413	2345	2360
1747	1689	1601	1583	1535	1556	1544	1656	1746	1858	1899	1828	1927	1989	2094	2170	2407	2585	2553	2762	2843	2893	2945	2941	2785	2666	2773	2687	2675	2625	2644	2772	2721	2700	2671	2708	2733	2720	2619	2546	2546	2445	2525	2641	2775	2811	2811	2599	2632	2501
1689	1575	1583	1516	1448	1501	1653	1738	1789	1949	2013	2024	2095	2071	2224	2266	2484	2632	2750	2941	2934	3041	3039	2972	2828	2821	2778	2765	2791	2848	2718	2702	2631	2556	2619	2640	2714	2789	2903	2625	2691	2726	2730	2739	2779	2769	2918	2964	2952	2971
1716	1551	1470	1365	1415	1450	1519	1635	1806	1922	2051	2135	2127	2156	2226	2401	2454	2579	2649	2730	2806	2839	2906	2919	2735	2707	2710	2724	2824	2726	2726	2600	2525	2372	2479	2531	2764	2862	2824	2782	2843	2717	2672	2472	2326	2567	2689	2843	3060	3119
1627	1585	1420	1390	1313	1443	1544	1638	1837	1923	1961	1980	2070	2275	2253	2187	2286	2375	2471	2642	2631	2635	2763	2686	2590	2563	2485	2592	2618	2574	2523	2474	2297	2373	2321	2463	2459	2624	2785	2805	2917	2765	2419	2072	2033	2133	2338	2409	2765	2924
1633	1542	1453	1371	1404	1394	1521	1661	1829	1955	2014	2062	2069	2164	2223	2161	2145	2277	2358	2448	2442	2469	2583	2544	2532	2369	2373	2551	2423	2576	2517	2598	2258	2216	2318	2159	2268	2478	2729	2891	3005	2856	2366	2045	2016	2153	2076	2166	2338	2662
1550	1508	1393	1360	1455	1464	1522	1685	1926	2097	2256	2197	2138	2278	2325	2251	2299	2235	2438	2541	2529	2558	2649	2509	2430	2477	2361	2520	2576	2510	2655	2742	2524	2347	2115	2177	2243	2403	2595	2870	3235	3147	2516	2173	2201	2264	2102	2065	2251	2542
1576	1551	1437	1392	1445	1561	1621	1881	2063	2294	2296	2510	2477	2385	2402	2408	2475	2496	2639	2674	2546	2601	2645	2580	2527	2412	2524	2508	2604	2695	2693	2613	2598	2416	2245	2171	2267	2467	2651	3021	3237	3215	2617	2248	2136	2258	2096	2079	2264	2605
1528	1506	1445	1514	1549	1604	1735	2009	2207	2287	2427	2636	2436	2582	2513	2578	2562	2588	2642	2586	2665	2699	2753	2743	2537	2462	2585	2572	2750	2662	2691	2762	2699	2414	2295	2279	2292	2489	2699	2926	3183	3004	2649	2216	2016	2152	2098	2276	2595	2683
1512	1477	1405	1349	1462	1554	1820	2056	2233	2461	2441	2546	2638	2620	2691	2557	2644	2567	2691	2573	2661	2768	2651	2590	2535	2507	2522	2540	2587	2642	2720	2552	2586	2436	2341	2319	2253	2499	2603	2812	2839	2995	2655	2377	2199	2152	2344	2549	2849	3019
1452	1448	1343	1366	1460	1509	1816	1948	2218	2285	2390	2456	2509	2457	2492	2462	2499	2502	2491	2524	2520	2571	2667	2523	2501	2364	2290	2484	2488	2515	2618	2574	2488	2439	2249	2185	2220	2351	2565	2593	2858	2786	2665	2534	2369	2358	2553	2777	3117	3147
1417	1295	1454	1361	1340	1494	1736	1812	2007	2229	2264	2296	2355	2446	2411	2516	2481	2389	2407	2411	2317	2448	2382	2373	2313	2241	2362	2280	2465	2473	2527	2509	2497	2346	2274	2278	2309	2286	2390	2547	2635	2790	2735	2671	2651	2565	2718	2784	3004	3000
1420	1405	1419	1345	1369	1546	1659	1849	1996	2166	2253	2367	2383	2309	2427	2429	2515	2419	2463	2314	2442	2362	2504	2361	2329	2298	2299	2381	2409	2487	2564	2539	2465	2442	2353	2273	2253	2283	2360	2538	2549	2674	2678	2518	2588	2610	2566	2572	2767	2801
1396	1376	1394	1436	1498	1533	1773	1805	1993	2190	2275	2313	2357	2536	2530	2507	2518	2525	2581	2482	2551	2659	2631	2473	2495	2366	2422	2486	2431	2726	2723	2578	2611	2528	2445	2348	2282	2379	2435	2489	2526	2718	2546	2538	2518	2416	2504	2477	2457	2707
1488	1497	1436	1512	1486	1596	1664	1885	1978	2164	2331	2365	2430	2464	2517	2554	2580	2625	2692	2813	2816	2896	2832	2639	2577	2476	2395	2622	2718	2859	2926	2956	2847	2605	2549	2422	2465	2338	2443	2490	2611	2713	2638	2698	2544	2506	2484	2413	2470	2408
1626	1472	1508	1496	1446	1521	1625	1731	1987	2039	2149	2252	2325	2340	2464	2534	2583	2634	2733	2743	2812	2780	2821	2666	2605	2487	2556	2653	2713	2918	2983	2982	2915	2746	2565	2524	2332	2357	2508	2550	2517	2611	2666	2631	2673	2525	2365	2417	2341	2378
1646	1590	1512	1502	1451	1538	1563	1660	1769	1914	1983	2048	2071	2115	2214	2305	2390	2462	2588	2512	2662	2557	2624	2503	2437	2398	2457	2622	2750	2777	2865	2955	2830	2729	2587	2606	2380	2370	2352	2373	2450	2570	2625	2612	2576	2433	2320	2288	2231	2204
1683	1548	1524	1441	1570	1462	1607	1768	1791	1804	1867	1959	1941	1942	2135	2108	2315	2301	2394	2481	2512	2479	2437	2412	2429	2419	2470	2630	2650	2765	2889	2893	2938	2753	2565	2534	2494	2387	2361	2368	2415	2438	2442	2533	2560	2527	2368	2251	2252	2203
1661	1509	1498	1576	1556	1621	1668	1923	1899	2029	1972	1962	1920	2110	2150	2271	2279	2516	2547	2591	2606	2697	2532	2613	2430	2492	2493	2673	2783	2911	2919	3059	2930	2729	2743	2734	2659	2628	2564	2461	2450	2512	2532	2624	2763	2572	2444	2468	2318	2314
1570	1643	1519	1488	1543	1619	1841	2044	2070	2241	2187	2103	2177	2343	2334	2375	2481	2699	2746	2838	2831	2871	2741	2699	2591	2573	2687	2670	2826	3014	3059	3020	2996	2910	2890	2769	2709	2637	2551	2501	2594	2507	2539	2734	2607	2713	2630	2552	2504	2370
1628	1538	1515	1506	1513	1588	1819	2104	2170	2377	2298	2228	2288	2397	2565	2603	2577	2702	2806	2842	2835	2854	2846	2627	2613	2568	2593	2803	2839	2872	3044	2895	2967	2840	2778	2690	2783	2661	2552	2428	2454	2565	2530	2669	2841	2630	2716	2533	2544	2371
1684	1646	1575	1525	1575	1680	1946	2027	2228	2313	2390	2248	2337	2384	2472	2475	2530	2653	2675	2813	2755	2640	2622	2606	2406	2387	2548	2554	2682	2792	2827	2895	2817	2771	2733	2582	2553	2611	2561	2461	2376	2435	2518	2543	2656	2756	2726	2549	2627	2409
1634	1567	1572	1528	1525	1764	1904	1997	2182	2388	2354	2258	2359	2547	2523	2476	2531	2563	2504	2663	2539	2534	2436	2303	2268	2307	2300	2492	2602	2708	2694	2777	2621	2604	2489	2481	2471	2457	2508	2451	2487	2441	2415	2414	2522	2558	2639	2584	2553	2514
1660	1567	1444	1370	1526	1698	1833	2178	2336	2465	2435	2411	2515	2391	2554	2576	2616	2494	2583	2574	2573	2460	2467	2252	2244	2195	2226	2372	2573	2692	2736	2640	2732	2500	2411	2339	2443	2460	2567	2637	2521	2415	2346	2452	2535	2600	2587	2481	2494	2428
1657	1557	1581	1419	1548	1691	1953	2154	2366	2491	2598	2577	2561	2556	2583	2670	2602	2694	2707	2723	2656	2519	2648	2386	2259	2263	2263	2447	2576	2646	2788	2588	2627	2487	2501	2401	2338	2540	2563	2533	2461	2288	2427	2522	2448	2577	2629	2574	2498	2439
1501	1551	1508	1522	1634	1720	2003	2174	2424	2770	2733	2746	2648	2697	2738	2746	2729	2780	2874	2870	2854	2797	2690	2602	2342	2393	2440	2591	2581	2760	2710	2766	2635	2630	2620	2543	2526	2552	2639	2607	2522	2379	2400	2492	2632	2894	2778	2877	2574	2630
1591	1498	1522	1566	1598	1775	2015	2342	2621	2798	2824	2965	2854	2824	2813	2734	2844	2864	2919	3054	2947	2921	2760	2663	2493	2468	2577	2613	2696	2815	2772	2871	2663	2677	2534	2477	2662	2597	2602	2610	2477	2605	2572	2609	2732	2941	2848	2801	2676	2630
1560	1494	1520	1522	1548	1795	1975	2223	2576	2657	2770	2673	2869	2846	2775	2813	2848	2798	2937	2967	2898	2886	2704	2547	2467	2470	2383	2560	2771	2726	2742	2631	2584	2401	2388	2415	2427	2507	2603	2505	2577	2481	2447	2611	2573	2732	2754	2750	2770	2595
1450	1507	1406	1455	1487	1721	1707	2040	2237	2404	2515	2567	2691	2579	2681	2685	2556	2630	2601	2756	2742	2716	2634	2430	2329	2371	2293	2384	2500	2720	2688	2668	2479	2399	2300	2284	2356	2364	2550	2509	2519	2461	2446	2384	2379	2674	2570	2571	2521	2632
1417	1472	1449	1493	1495	1636	1736	1939	2092	2166	2218	2343	2337	2426	2421	2542	2505	2427	2524	2595	2460	2505	2491	2429	2294	2363	2297	2337	2526	2592	2532	2684	2400	2324	2323	2347	2267	2413	2535	2447	2543	2462	2460	2612	2499	2635	2603	2677	2637	2597
1442	1521	1457	1489	1464	1645	1681	1768	1957	2109	2097	2165	2235	2150	2285	2344	2274	2363	2536	2513	2459	2509	2436	2399	2383	2326	2305	2425	2522	2581	2681	2580	2530	2330	2282	2287	2387	2531	2638	2604	2513	2476	2491	2578	2731	2818	2762	2718	2545	2503
1552	1464	1453	1496	1470	1528	1671	1882	1928	2013	2009	2187	2147	2164	2275	2253	2384	2406	2514	2607	2676	2630	2532	2587	2563	2443	2484	2611	2667	2725	2647	2638	2535	2398	2340	2392	2431	2586	2603	2688	2519	2566	2510	2630	2612	2798	2705	2732	2694	2514
1597	1511	1427	1352	1484	1532	1682	1827	1913	2018	2052	2125	2084	2181	2329	2347	2395	2518	2619	2782	2710	2822	2784	2671	2586	2681	2706	2909	2981	3013	2900	2825	2723	2612	2493	2515	2543	2661	2748	2747	2563	2578	2409	2513	2599	2727	2764	2849	3000	3084
1546	1522	1406	1412	1344	1477	1625	1698	1857	1866	1925	1874	1925	1956	2185	2231	2382	2349	2647	2793	2959	2697	2684	2620	2682	2671	2789	2977	2964	2996	2927	2819	2533	2582	2417	2598	2647	2746	2881	2869	2744	2597	2371	2427	2419	2610	2770	3045	3468	3614
1581	1512	1418	1360	1330	1383	1475	1598	1617	1676	1690	1593	1690	1776	1890	1981	2167	2245	2516	2528	2629	2600	2622	2403	2568	2696	2780	2805	2833	2841	2823	2506	2407	2357	2413	2470	2705	2803	2838	2902	2776	2541	2410	2274	2390	2547	2789	3086	3294	3290
1567	1511	1427	1353	1438	1329	1432	1453	1598	1578	1558	1588	1581	1607	1704	1851	1961	2161	2316	2426	2504	2428	2436	2429	2330	2440	2658	2730	2741	2730	2605	2561	2356	2243	2203	2484	2528	2621	2588	2742	2628	2377	2421	2363	2373	2546	2768	2795	2735	2640
1598	1562	1421	1464	1341	1452	1437	1500	1652	1654	1768	1682	1760	1752	1797	2035	2128	2223	2498	2577	2617	2671	2610	2591	2658	2636	2751	2806	2879	2784	2639	2659	2385	2473	2398	2446	2560	2637	2653	2602	2592	2493	2481	2568	2641	3002	2983	2640	2288	2273
1649	1556	1481	1451	1495	1467	1545	1710	1788	1774	1826	1832	1897	1976	1940	2155	2310	2541	2628	2824	2920	3017	2963	2962	2899	2899	2896	3048	2872	2917	2848	2772	2766	2717	2709	2867	2780	2796	2778	2833	2645	2678	2646	2790	2998	3320	3165	2827	2350	2374
1634	1623	1567	1533	1482	1586	1605	1782	1743	1907	1873	1970	1974	2080	2156	2273	2376	2724	2753	2916	2955	2973	2903	2934	2966	3002	2904	2836	2751	2719	2697	2604	2655	2793	2856	2831	2849	2821	2843	2568	2612	2586	2651	2748	2961	3255	3193	2899	2445	2586
1696	1590	1537	1463	1498	1535	1708	1629	1797	1796	1832	1860	2004	2115	2075	2195	2392	2445	2561	2777	2673	2772	2817	2817	2617	2683	2657	2653	2505	2524	2523	2427	2342	2442	2563	2544	2724	2680	2644	2660	2617	2416	2567	2627	2840	3035	3055	2810	2520	2347
1756	1672	1538	1563	1523	1563	1660	1824	1899	1900	1938	1991	2042	2186	2228	2313	2433	2569	2622	2633	2611	2737	2697	2566	2656	2503	2505	2535	2373	2387	2390	2456	2415	2343	2368	2576	2607	2534	2572	2638	2599	2613	2520	2554	2589	2798	2923	2861	2571	2356
1741	1797	1538	1592	1556	1676	1836	1961	2057	2190	2156	2224	2322	2420	2390	2604	2487	2651	2738	2802	2714	2877	2788	2651	2636	2449	2453	2375	2509	2373	2492	2475	2337	2519	2380	2514	2437	2685	2631	2668	2685	2624	2652	2691	2681	2750	2773	2887	2866	2776
1791	1662	1617	1594	1750	1869	1956	2099	2210	2348	2404	2412	2454	2566	2553	2736	2762	2866	2830	2887	2918	2927	2928	2829	2654	2506	2485	2523	2507	2358	2424	2412	2454	2374	2389	2430	2487	2494	2523	2556	2535	2586	2672	2689	2749	2768	2772	2903	3074	3014
1714	1706	1637	1572	1691	1836	1957	2169	2413	2486	2393	2620	2589	2796	2776	2788	2906	3026	3023	3039	3183	3257	3214	2946	2696	2650	2551	2515	2505	2505	2539	2536	2569	2410	2479	2363	2540	2426	2531	2471	2616	2592	2613	2706	2682	2726	2869	2887	2927	3053
1705	1779	1663	1594	1601	1857	2011	2215	2377	2635	2593	2707	2766	2969	2821	3090	2969	3237	3273	3368	3284	3361	3321	3068	2846	2920	2949	2836	2786	2780	2895	2932	2697	2716	2546	2652	2729	2765	2666	2761	2656	2712	2835	2928	2883	2985	2942	3024	3006	2997
1677	1641	1633	1549	1573	1788	1881	2064	2181	2353	2486	2650	2739	2834	2946	2999	3007	3186	3074	3335	3345	3309	3273	3152	2924	3016	2895	2867	2909	2925	3013	3025	2895	2946	2622	2599	2808	2805	2859	2800	2832	2768	2830	2924	3076	3024	3162	3009	2982	3010
1635	1590	1505	1471	1430	1590	1713	1896	2025	2116	2249	2404	2504	2612	2657	2565	2708	2611	2828	2844	2961	2864	2714	2671	2593	2488	2636	2585	2556	2754	2667	2545	2581	2470	2402	2315	2349	2497	2468	2560	2589	2615	2639	2625	2611	2765	2796	2684	2712	2849
1617	1521	1486	1451	1409	1511	1584	1624	1782	1828	1951	1943	2116	2210	2279	2261	2264	2304	2363	2424	2487	2366	2322	2285	2164	2157	2134	2180	2140	2206	2211	2207	2180	2165	1987	2000	1974	2061	2144	2261	2266	2222	2217	2266	2248	2299	2379	2418	2432	2421
1591	1633	1521	1436	1510	1497	1524	1596	1628	1708	1736	1839	1801	1922	2033	1914	2074	2103	2254	2333	2386	2361	2279	2159	2201	2228	2257	2203	2146	2151	2143	2078	2080	2027	2033	1961	1998	2113	2219	2183	2199	2223	2152	2236	2189	2243	2303	2323	2451	2377
1575	1603	1605	1578	1488	1562	1540	1523	1555	1497	1560	1615	1641	1787	1855	2037	2022	2036	2171	2372	2269	2426	2413	2345	2462	2394	2461	2423	2277	2172	2153	2038	1944	2036	1990	2018	2083	2224	2263	2352	2353	2484	2338	2356	2442	2564	2571	2609	2660	2663
1627	1603	1616	1601	1580	1504	1461	1474	1444	1413	1242	1293	1385	1499	1672	1716	1825	1910	1898	2060	2245	2242	2321	2302	2272	2353	2351	2172	2086	1923	1877	1864	1776	1764	1829	1916	2031	2039	2110	2213	2241	2290	2420	2351	2307	2490	2538	2660	2670	2686
1596	1695	1660	1568	1529	1448	1466	1313	1268	1275	1133	1200	1210	1241	1407	1447	1568	1504	1709	1832	1818	1925	2015	2030	1959	1863	1860	1753	1522	1578	1538	1548	1505	1531	1548	1719	1672	1641	1822	1809	1837	1954	1998	2040	2111	2152	2199	2275	2328	2335
1704	1741	1674	1466	1489	1381	1287	1236	1260	1112	1163	1138	1187	1196	1296	1396	1489	1434	1516	1578	1666	1746	1759	1643	1715	1629	1420	1388	1297	1253	1261	1290	1371	1359	1455	1524	1492	1491	1540	1634	1678	1732	1842	1805	1898	1887	1889	1985	1927	2091
1718	1805	1662	1494	1433	1384	1405	1325	1295	1322	1235	1198	1243	1356	1449	1510	1539	1567	1622	1563	1625	1727	1633	1664	1551	1462	1424	1247	1257	1218	1251	1290	1317	1344	1427	1461	1468	1436	1502	1545	1671	1717	1839	1741	1787	1802	1794	1851	1893	1980
1833	1797	1569	1567	1489	1430	1391	1454	1328	1378	1299	1295	1347	1506	1545	1505	1784	1699	1700	1620	1750	1711	1699	1637	1579	1534	1387	1320	1229	1238	1298	1318	1283	1349	1449	1440	1386	1488	1455	1572	1592	1752	1728	1791	1743	1748	1760	1703	1908	2028
1751	1857	1750	1670	1554	1531	1493	1430	1500	1375	1306	1291	1390	1417	1487	1594	1564	1655	1664	1642	1761	1676	1661	1652	1671	1594	1458	1457	1351	1386	1400	1295	1418	1386	1442	1434	1435	1429	1441	1580	1649	1738	1803	1871	1793	1743	1687	1758	1753	1830
1828	1831	1772	1710	1742	1659	1583	1638	1597	1450	1411	1364	1355	1507	1466	1561	1551	1540	1618	1664	1790	1668	1685	1696	1752	1679	1648	1645	1674	1565	1520	1517	1529	1516	1465	1460	1468	1410	1450	1649	1689	1892	1922	1838	1769	1739	1755	1738	1788	1976
1759	1881	1777	1716	1682	1705	1694	1602	1550	1588	1424	1454	1491	1475	1553	1608	1541	1697	1698	1741	1747	1743	1748	1759	1752	1818	1792	1723	1783	1735	1755	1741	1627	1679	1700	1594	1642	1554	1663	1793	1944	1909	1937	1893	1924	1787	1785	1896	1976	2002
1666	1600	1659	1610	1484	1587	1588	1598	1591	1546	1590	1559	1555	1648	1580	1645	1732	1859	1751	1773	1753	1741	1788	1783	1724	1871	1802	1769	1809	1848	1824	1824	1864	1756	1738	1702	1720	1847	1765	1857	1931	1948	1941	1860	1877	1879	1917	1994	2039	2031
1616	1622	1698	1510	1591	1495	1549	1618	1585	1612	1574	1607	1641	1726	1710	1807	1856	1872	1803	1956	1805	1831	1905	1743	1768	1760	1653	1746	1732	1786	1791	1826	1726	1843	1749	1861	1851	1794	1902	1823	1921	1835	1892	1860	1867	1881	1824	1880	2036	1949
1783	1784	1647	1693	1614	1633	1581	1593	1676	1647	1637	1719	1711	1735	1795	1849	1833	1939	1939	1923	1845	1897	1919	1806	1813	1816	1818	1730	1775	1856	1908	1828	1854	1923	1962	1985	1982	1986	2012	1992	1944	1931	1967	1866	1920	1885	1989	1862	1983	1936
1921	1885	1781	1747	1749	1680	1706	1756	1825	1758	1734	1804	1765	1809	1851	1809	1982	2055	2001	2003	1967	1907	1912	1846	1869	1867	1922	1841	1842	1816	1869	1931	1981	2063	2073	2157	2305	2131	2159	2060	1972	1956	1796	1870	1918	2003	1926	2003	2048	1841
1920	1942	1799	1768	1759	1819	1771	1879	1864	1937	1848	1824	1881	1823	1849	1917	2032	2000	2069	2029	1956	1900	1869	1829	1888	1825	1904	1830	1814	1873	1811	1918	2076	2154	2115	2131	2162	2106	1961	1906	1910	1856	1901	1901	1919	1938	1958	1860	1864	1917
1825	1875	1776	1815	1789	1821	1866	1930	1953	2001	1833	1837	1828	1889	1867	1920	1992	2037	2037	1952	1950	1887	1818	1757	1799	1787	1885	1835	1899	1826	1900	1874	1887	1964	2021	2189	2055	2019	1914	1937	1839	1918	1849	1955	2051	1985	1906	1841	1838	1853
1864	1913	1822	1860	1766	1752	1838	1856	1811	1875	1776	1853	1776	1791	1850	1804	1877	1838	1969	1973	1827	1836	1734	1717	1758	1896	1868	1881	1852	1895	1794	1871	1945	1995	2012	2103	2074	1986	1897	1890	1888	1880	1990	2119	2063	2005	1993	1900	1895	1878
1820	1879	1782	1767	1715	1777	1758	1730	1774	1799	1760	1666	1683	1649	1590	1686	1713	1822	1881	1872	1682	1787	1796	1871	1857	1900	1946	1928	1869	1982	1876	1901	1980	2047	1984	2031	1984	1975	1864	1820	1796	2093	2162	2167	2137	2068	2055	2061	1915	1944
1712	1710	1694	1745	1682	1692	1759	1842	1754	1845	1752	1602	1701	1636	1773	1756	1677	1786	1901	1967	1789	1786	1753	1754	1874	1839	1959	1916	1834	1809	1821	1829	1905	1902	2037	2009	1969	1877	1707	1718	1830	1879	1984	2114	2021	2017	2007	1924	1876	1925
1701	1774	1672	1633	1604	1705	1782	1793	1817	1904	1805	1690	1671	1679	1672	1666	1743	1747	1899	1854	1878	1791	1778	1701	1769	1783	1704	1699	1705	1629	1689	1715	1696	1837	1851	1970	1838	1846	1749	1681	1718	1767	1865	1948	1952	1859	1881	1826	1765	1725
1870	1833	1699	1650	1624	1710	1724	1824	1851	1814	1779	1691	1636	1626	1577	1626	1611	1764	1812	1878	1858	1839	1703	1778	1725	1757	1717	1707	1618	1590	1637	1769	1838	1815	1983	1953	2006	1896	1783	1834	1743	1884	2040	2036	2060	2079	2016	1896	1753	1867
1896	1885	1829	1751	1753	1675	1695	1846	1892	1773	1777	1722	1639	1680	1551	1768	1727	1762	1849	1928	1952	1893	1950	1849	1854	1949	1859	1948	1914	1908	1957	2079	2115	2228	2332	2318	2332	2229	2170	2094	2163	2234	2425	2480	2462	2450	2304	2228	2230	2228
1970	1974	1921	1862	1864	1806	1854	1978	2028	2103	1958	2020	1958	1922	1947	2058	1973	2107	2120	2120	2200	2192	2160	2229	2281	2242	2242	2266	2296	2297	2531	2369	2562	2555	2616	2576	2496	2534	2524	2483	2434	2534	2550	2813	2718	2589	2497	2466	2445	2460
1874	1949	1925	1963	1898	1990	2016	2196	2395	2453	2383	2420	2336	2382	2386	2396	2483	2426	2400	2484	2448	2437	2375	2481	2372	2470	2328	2509	2503	2607	2576	2539	2691	2555	2510	2496	2535	2497	2397	2357	2434	2592	2617	2694	2650	2615	2383	2341	2409	2489
1818	1942	1913	1860	1839	1970	1992	2167	2268	2391	2453	2433	2445	2368	2344	2466	2371	2401	2340	2424	2536	2399	2387	2374	2453	2485	2381	2397	2385	2429	2394	2362	2333	2388	2323	2272	2258	2336	2381	2434	2346	2387	2377	2477	2473	2390	2314	2379	2434	2461
1760	1791	1746	1721	1738	1830	1875	2023	2100	2190	2199	2143	2285	2172	2179	2200	2227	2198	2279	2288	2216	2250	2337	2209	2268	2215	2208	2231	2337	2343	2341	2231	2117	2150	2156	2171	2125	2217	2274	2330	2313	2241	2274	2258	2315	2478	2342	2424	2429	2483
1799	1705	1722	1672	1700	1737	1879	1862	1992	2073	2151	2199	2260	2240	2293	2325	2477	2427	2439	2463	2472	2432	2678	2537	2399	2372	2347	2292	2518	2529	2507	2441	2348	2243	2269	2380	2320	2367	2464	2660	2586	2388	2452	2417	2516	2519	2493	2609	2615	2726
1791	1806	1673	1725	1711	1837	2028	2083	2216	2331	2416	2548	2628	2686	2924	3008	2916	2885	2938	2938	2897	2962	2879	2944	2700	2593	2535	2551	2721	2796	2796	2835	2651	2614	2555	2600	2606	2657	2735	2885	2712	2781	2709	2661	2660	2828	2829	2795	2921	2888
1755	1809	1751	1754	1736	1849	2165	2266	2442	2625	2729	2932	3046	3117	3265	3266	3190	3223	3197	3259	3192	3120	3105	3078	2839	2735	2766	2752	2844	2844	2979	2890	2992	2765	2701	2636	2681	2820	2811	2869	2879	2845	2851	2680	2756	2811	2741	2897	2901	2926
1812	1704	1759	1761	1826	1905	2045	2229	2526	2797	2891	2968	3123	3187	3316	3323	3279	3312	3270	3145	3155	3194	3073	3021	2951	2854	2838	2762	2806	2919	2861	2941	2783	2742	2614	2631	2611	2713	2808	2780	2832	2782	2784	2684	2698	2800	2864	2918	2976	2848
1680	1698	1680	1651	1710	1860	2113	2324	2501	2736	2867	2966	3148	3196	3357	3449	3249	3214	3189	3364	3260	3169	3082	3017	3123	2994	2874	2893	2999	2912	2963	2897	2894	2730	2575	2674	2768	2802	2877	2881	2834	2979	2849	2711	2708	2814	2894	2944	3121	2967
1649	1706	1618	1650	1761	1866	2018	2230	2445	2686	2859	2958	3038	3017	3011	3236	3142	3197	3263	3202	3255	3139	3039	3014	2970	2924	2826	2794	3048	2971	2892	2743	2834	2630	2610	2594	2803	2840	2898	2996	2921	2868	2722	2827	2645	2703	2990	2908	3022	3040
1716	1644	1584	1606	1635	1723	1945	2097	2385	2520	2628	2657	2771	2832	2887	2876	2904	2850	3007	2957	3001	2872	2780	2699	2623	2674	2655	2605	2690	2610	2622	2501	2503	2464	2575	2517	2645	2795	2930	2736	2727	2659	2594	2542	2683	2683	2786	2787	2954	2862
1774	1710	1702	1648	1595	1728	1789	1922	2157	2406	2490	2557	2498	2562	2657	2601	2655	2794	2803	2653	2621	2754	2536	2414	2456	2324	2395	2395	2482	2397	2286	2378	2412	2434	2392	2470	2632	2736	2619	2711	2587	2352	2490	2557	2459	2514	2608	2631	2747	2727
1749	1779	1803	1731	1733	1717	1898	1960	2159	2237	2437	2374	2413	2567	2545	2647	2748	2778	2880	2724	2714	2621	2676	2589	2468	2493	2546	2591	2587	2412	2512	2452	2457	2559	2541	2562	2649	2575	2725	2692	2654	2619	2601	2517	2718	2669	2670	2889	2729	2774
1781	1916	1800	1798	1768	1808	1896	1989	2162	2321	2378	2437	2374	2507	2551	2713	2823	2870	3116	3018	2853	2756	2821	2797	2755	2812	2802	2862	2766	2720	2609	2715	2676	2597	2666	2686	2857	2861	2865	2775	2726	2696	2658	2717	2762	2864	2783	2934	2770	2785
1752	1810	1787	1800	1828	1748	1847	1960	2164	2204	2189	2273	2322	2423	2412	2501	2752	2860	2879	2913	2944	2898	2936	2860	2932	2957	2930	2923	2922	2899	2743	2727	2674	2738	2784	2864	2839	2842	2876	2749	2726	2600	2680	2812	2766	2877	2811	2907	2779	2822
1809	1824	1843	1726	1729	1614	1811	1879	2022	2110	2064	2249	2234	2196	2316	2450	2597	2740	2863	2884	2852	2820	2820	2747	2891	2913	2935	2944	2852	2778	2696	2733	2648	2780	2787	2921	2896	2888	2754	2677	2699	2659	2616	2709	2694	2860	2809	2780	2656	2638
1887	2014	1918	1829	1779	1703	1733	1812	1977	2129	2131	2154	2112	2255	2239	2456	2581	2686	2773	2821	2804	2792	2765	2741	2706	2791	2760	3014	2764	2765	2709	2731	2604	2708	2789	2967	2890	2807	2771	2720	2709	2618	2569	2711	2794	2854	2736	2773	2639	2582
1893	1955	1939	1751	1747	1748	1767	1855	1966	2144	2111	2081	2169	2231	2136	2386	2569	2661	2787	2742	2719	2605	2660	2652	2669	2747	2827	2805	2836	2824	2732	2733	2858	2920	2927	2900	2850	2964	2741	2637	2664	2691	2802	2795	2779	2797	2687	2757	2568	2519
1895	1918	1995	1828	1701	1715	1830	1814	1965	1976	2025	2064	2096	2266	2383	2438	2514	2681	2793	2756	2748	2627	2719	2631	2649	2852	2717	2892	2978	2758	2804	2769	2940	2889	2924	2936	2921	2734	2744	2677	2621	2724	2724	2754	2897	2765	2878	2622	2638	2539
1865	1860	1762	1818	1754	1680	1766	1861	2137	2175	2190	2228	2260	2253	2427	2424	2679	2868	2859	2883	2848	2798	2705	2797	2964	2927	2975	2952	2952	2873	2769	2963	2914	2938	3020	2888	2938	2753	2790	2735	2719	2788	2870	2989	2866	2865	2777	2778	2699	2650
1749	1844	1838	1708	1721	1805	1940	2106	2175	2328	2412	2412	2484	2573	2748	2731	2935	2996	3061	2974	3024	2940	3026	2982	3177	3140	3089	2908	2924	2764	2821	3007	2911	3033	3041	2931	2951	2873	2904	2817	2900	2859	2945	2931	2908	2899	2689	2812	2763	2752
1691	1791	1802	1720	1715	1879	1928	2073	2291	2374	2584	2574	2594	2822	2789	2872	2951	3078	3028	3022	3016	2889	3008	3057	3090	2988	2883	2760	2716	2630	2819	2802	2976	3188	2945	2963	2800	2795	2716	2639	2696	2802	2941	2905	2823	2781	2755	2634	2699	2759
1722	1858	1711	1795	1741	1793	1941	1964	2205	2307	2585	2513	2592	2610	2682	2745	2852	2742	2801	2761	2734	2781	2778	2777	2837	2644	2728	2562	2475	2502	2552	2644	2892	2917	2822	2656	2686	2485	2595	2555	2656	2858	2847	2857	2702	2710	2496	2584	2479	2607
1708	1675	1673	1672	1647	1777	1846	1988	2178	2381	2540	2598	2539	2649	2658	2743	2827	2728	2732	2641	2565	2642	2684	2688	2691	2630	2653	2436	2475	2449	2487	2602	2715	2754	2754	2574	2482	2460	2378	2552	2607	2720	2828	2852	2654	2497	2352	2388	2514	2501
1723	1604	1592	1663	1704	1824	1995	2211	2392	2547	2603	2635	2646	2693	2716	2850	2840	2859	2871	2771	2713	2712	2817	2850	2855	2795	2829	2722	2492	2470	2595	2573	2688	2774	2652	2633	2489	2489	2532	2484	2653	2756	2770	2820	2744	2646	2428	2412	2505	2475
1680	1668	1663	1620	1754	1950	2054	2242	2467	2643	2709	2708	2825	2936	2927	2944	3126	2939	3030	2981	2862	2937	2868	2909	2788	2873	2797	2744	2491	2439	2528	2606	2703	2724	2734	2573	2541	2479	2573	2592	2675	2706	2782	2777	2699	2628	2602	2466	2609	2668
1671	1739	1691	1645	1723	2047	2171	2322	2479	2756	2794	2854	2924	2896	2934	3098	3091	3032	3116	2982	3033	2929	2887	2802	2858	2734	2694	2563	2581	2505	2552	2550	2620	2743	2634	2576	2455	2433	2509	2646	2694	2834	2822	2830	2739	2639	2552	2592	2603	2750
1741	1719	1624	1711	1808	1944	2158	2422	2629	2805	2792	2798	2863	2984	3052	3090	3263	3098	3224	3198	3014	2861	2899	2842	2737	2782	2768	2702	2659	2728	2692	2633	2765	2791	2719	2562	2503	2570	2569	2583	2632	2804	2752	2815	2795	2660	2704	2635	2849	2983
1732	1751	1567	1615	1774	1923	2190	2272	2354	2581	2737	2802	2833	3007	2867	3079	3109	3190	3027	3104	2929	2816	2731	2810	2744	2767	2769	2720	2766	2644	2650	2748	2750	2624	2593	2475	2482	2477	2432	2525	2683	2646	2735	2671	2642	2656	2667	2648	2670	2826
1717	1706	1601	1654	1639	1880	2066	2131	2253	2511	2408	2490	2634	2828	2753	2854	2744	2845	2788	2751	2700	2701	2553	2582	2552	2535	2491	2479	2468	2472	2494	2403	2326	2451	2397	2470	2419	2397	2436	2485	2521	2472	2652	2589	2592	2670	2706	2642	2625	2765
1769	1726	1612	1607	1700	1791	1923	2005	2128	2066	2287	2417	2521	2490	2551	2663	2615	2555	2617	2573	2567	2423	2441	2344	2414	2278	2241	2296	2364	2428	2377	2374	2370	2353	2269	2394	2385	2348	2386	2378	2407	2487	2558	2507	2597	2513	2527	2606	2587	2656
1778	1751	1644	1603	1627	1713	1897	1988	2097	2204	2226	2419	2484	2700	2706	2733	2738	2724	2715	2670	2568	2716	2625	2501	2479	2417	2382	2482	2552	2569	2650	2419	2524	2527	2497	2423	2471	2493	2509	2450	2638	2714	2521	2705	2560	2575	2686	2684	2724	2785
1732	1794	1662	1674	1673	1692	1822	2056	2049	2071	2247	2378	2603	2708	2864	2912	2837	2771	2815	2880	3072	2907	2942	2991	2786	2878	2789	2793	2849	2991	2837	2839	2755	2698	2679	2696	2808	2786	2853	2974	2917	2819	2812	2609	2762	2779	2753	2847	2844	2974
1630	1591	1584	1548	1588	1562	1751	1860	2017	2112	2266	2229	2419	2529	2685	2737	2796	2887	3050	3015	3173	3094	3085	3089	2884	2905	2924	2884	2921	2956	2852	2818	2795	2705	2743	2805	2803	2949	2832	2953	2889	2918	2844	2598	2561	2634	2769	2760	2920	2940
1538	1577	1503	1453	1473	1478	1597	1762	1976	2027	1965	2034	2247	2379	2449	2457	2593	2606	2809	2926	3120	2949	3084	2885	2755	2779	2798	2785	2785	2851	2911	2948	2745	2587	2809	2802	2797	2906	2910	2901	2850	2702	2619	2504	2472	2446	2670	2790	2731	2743
1557	1568	1522	1493	1465	1495	1522	1620	1763	1830	1911	1968	2071	2143	2328	2288	2425	2492	2690	2701	2894	2850	2784	2808	2832	2691	2787	2791	2802	2915	2824	2915	2754	2748	2720	2714	2751	2934	2900	2952	2777	2723	2584	2424	2509	2500	2570	2764	2782	2803
1588	1612	1566	1514	1448	1490	1530	1579	1781	1798	1866	1907	1979	2088	2258	2342	2399	2527	2538	2733	2773	2916	2828	2766	2797	2713	2729	2811	2829	2825	2902	2999	2869	2706	2725	2805	2724	2909	2911	2875	2894	2762	2631	2480	2507	2598	2627	2719	2765	2666
1643	1692	1674	1601	1477	1545	1665	1616	1848	1850	1791	1972	2086	2200	2272	2347	2548	2608	2644	2736	2862	2838	2860	2825	2830	2782	2739	2754	2803	2821	2899	2923	2886	2828	2680	2667	2717	2782	2860	2798	2772	2692	2645	2612	2429	2658	2744	2810	2878	2843
1644	1645	1687	1601	1639	1737	1696	1788	2004	2019	2012	2106	2190	2205	2583	2673	2715	2720	2804	2816	3012	2917	2967	3062	2907	2880	2783	2965	2932	2826	2995	2882	2907	2801	2828	2708	2766	2757	2836	2880	2817	2721	2558	2604	2567	2547	2720	2767	2764	2879
1583	1769	1758	1719	1743	1748	1903	1912	2056	2272	2250	2331	2318	2464	2606	2793	2782	2924	2928	2928	2962	2905	3004	2965	2984	2879	2811	2924	2884	2875	2920	2882	2888	2752	2696	2657	2733	2802	2870	2891	2791	2758	2631	2692	2557	2743	2733	2760	2830	2986
1721	1702	1709	1721	1776	1861	1857	1957	2064	2212	2370	2295	2425	2567	2645	2760	2792	2682	2831	2883	2805	2790	2839	2813	2788	2756	2686	2739	2791	2805	2672	2785	2750	2732	2491	2558	2503	2658	2778	2767	2800	2701	2737	2674	2655	2613	2647	2844	2877	2853
1753	1752	1757	1731	1788	1660	1767	1860	1915	2040	2236	2299	2291	2472	2567	2594	2611	2555	2535	2553	2539	2574	2459	2528	2422	2481	2492	2500	2549	2516	2464	2561	2438	2487	2366	2351	2303	2466	2596	2537	2658	2664	2559	2614	2609	2563	2602	2731	2621	2719
1711	1807	1706	1587	1724	1698	1859	1964	2027	2229	2366	2480	2509	2573	2662	2639	2595	2616	2526	2503	2567	2433	2524	2490	2428	2342	2412	2406	2496	2398	2407	2449	2354	2330	2383	2248	2287	2456	2467	2514	2516	2420	2463	2591	2476	2483	2542	2500	2511	2636
1725	1790	1769	1645	1686	1764	1986	2026	2096	2247	2517	2690	2788	2847	2895	2709	2828	2668	2692	2737	2600	2647	2554	2604	2609	2538	2478	2601	2531	2553	2591	2519	2412	2477	2391	2337	2434	2424	2465	2518	2556	2493	2503	2552	2519	2656	2533	2588	2602	2592
1659	1663	1657	1652	1750	1719	1901	2013	2229	2458	2560	2841	2834	2863	2832	2874	2821	2923	2829	2935	2744	2718	2721	2718	2667	2639	2470	2652	2707	2686	2620	2546	2494	2615	2509	2551	2482	2524	2584	2630	2606	2528	2521	2542	2546	2449	2551	2528	2685	2673
1647	1626	1585	1609	1646	1835	1944	2035	2223	2489	2726	2872	2869	2978	2807	2779	2824	2907	2949	2988	2987	2752	2702	2637	2659	2558	2710	2740	2703	2809	2698	2515	2588	2633	2458	2552	2447	2597	2520	2713	2601	2446	2505	2411	2567	2664	2546	2626	2641	2688
1583	1591	1507	1626	1676	1831	1889	2100	2227	2512	2702	2858	2895	3035	2876	2757	2895	2971	3007	3018	3038	2918	2893	2795	2701	2624	2665	2816	2869	2804	2740	2583	2580	2579	2536	2584	2596	2727	2679	2742	2621	2578	2446	2580	2450	2563	2707	2679	2660	2717
1590	1664	1633	1603	1671	1834	1952	2043	2278	2481	2622	2647	2944	2807	2780	2745	2922	2855	2948	2954	2863	2828	2832	2837	2729	2698	2716	2772	2728	2775	2745	2691	2570	2682	2550	2589	2635	2622	2705	2682	2671	2506	2543	2475	2506	2536	2548	2615	2542	2593
1610	1596	1517	1525	1593	1722	1729	1920	2049	2237	2454	2490	2583	2480	2459	2517	2558	2671	2751	2737	2714	2623	2562	2561	2472	2556	2510	2502	2760	2725	2613	2582	2587	2532	2596	2545	2618	2638	2628	2617	2528	2387	2476	2479	2398	2548	2563	2485	2490	2477
1702	1614	1518	1561	1528	1631	1716	1719	1919	2086	2230	2421	2410	2422	2312	2368	2480	2660	2584	2607	2665	2499	2436	2417	2492	2537	2544	2491	2624	2602	2601	2540	2453	2386	2556	2547	2491	2593	2534	2639	2542	2398	2376	2480	2452	2437	2574	2668	2499	2490
1710	1786	1611	1581	1639	1653	1743	1848	1972	2103	2248	2393	2411	2436	2483	2523	2724	2716	2786	2813	2699	2683	2699	2595	2751	2648	2748	2846	2811	2683	2654	2622	2694	2628	2732	2654	2634	2659	2812	2804	2630	2526	2592	2577	2599	2626	2653	2717	2772	2795
1609	1709	1616	1595	1643	1627	1782	1882	2104	2209	2480	2429	2590	2643	2717	2771	2797	2960	3011	3047	3014	2914	2845	2871	2915	3048	2995	2985	2979	2994	2882	2841	2780	2713	2817	2852	2888	2910	2821	2877	2694	2637	2573	2554	2704	2744	2980	2969	2975	2915
1573	1622	1601	1545	1585	1627	1744	1834	2040	2196	2275	2442	2526	2544	2636	2631	2769	3021	2901	3016	2981	2941	2951	2918	2895	3027	3102	3110	3090	2940	2899	2872	2765	2771	2764	2874	2856	2817	2866	2972	2862	2593	2601	2550	2620	2815	2922	2860	2908	2750
1619	1623	1532	1571	1602	1528	1636	1706	1745	1936	2040	2094	2248	2349	2403	2434	2626	2719	2759	2867	2847	2850	2911	2884	2946	2940	3016	3027	2830	2932	2883	2860	2782	2671	2729	2820	2766	2788	2779	2820	2646	2535	2438	2459	2605	2727	2828	2763	2805	2689
1621	1641	1693	1556	1606	1550	1448	1568	1698	1716	1897	1915	1975	2099	2244	2341	2424	2525	2772	2702	2637	2779	2736	2783	2822	2883	2919	2858	2753	2806	2805	2742	2726	2650	2701	2782	2685	2648	2718	2704	2582	2537	2417	2458	2434	2637	2653	2610	2690	2607
1639	1672	1694	1514	1478	1546	1517	1544	1617	1629	1786	1792	1886	2049	2164	2386	2418	2538	2681	2644	2718	2600	2679	2765	2854	2788	2782	2781	2778	2735	2713	2721	2814	2782	2718	2743	2817	2693	2703	2623	2589	2512	2434	2509	2495	2598	2674	2578	2633	2600
1746	1612	1575	1492	1516	1496	1489	1616	1676	1726	1739	1973	2001	2056	2186	2351	2454	2593	2695	2756	2615	2702	2577	2587	2729	2888	2788	2781	2814	2677	2619	2670	2695	2626	2788	2681	2694	2709	2530	2599	2450	2516	2340	2389	2469	2550	2569	2660	2649	2598
1651	1675	1597	1564	1546	1535	1660	1785	1878	1877	2077	2082	2200	2102	2359	2417	2552	2656	2846	2767	2705	2629	2582	2781	2837	2734	2856	2807	2779	2691	2540	2645	2666	2720	2699	2566	2656	2579	2539	2548	2514	2395	2382	2453	2474	2485	2565	2655	2630	2589
1575	1683	1672	1658	1569	1629	1718	1876	1956	2005	2176	2147	2294	2338	2399	2650	2621	2805	2925	2934	2920	2862	2738	2645	2771	2820	2806	2677	2729	2600	2672	2665	2677	2733	2710	2590	2627	2617	2632	2573	2407	2561	2486	2393	2514	2625	2545	2677	2611	2703
1615	1638	1673	1626	1616	1673	1725	1756	2030	2011	2084	2175	2261	2390	2486	2519	2723	2705	2944	2933	2926	2728	2582	2650	2533	2526	2605	2691	2580	2574	2511	2558	2573	2485	2563	2530	2565	2473	2464	2431	2316	2471	2390	2235	2401	2456	2493	2516	2533	2652
1562	1530	1590	1547	1531	1607	1696	1834	1897	1961	2165	2260	2249	2310	2482	2412	2544	2622	2667	2631	2584	2552	2503	2427	2329	2406	2457	2453	2473	2375	2374	2368	2422	2392	2337	2417	2464	2380	2409	2294	2263	2360	2205	2321	2296	2330	2462	2420	2495	2469
1594	1574	1498	1523	1600	1636	1762	1888	2090	2220	2243	2384	2432	2540	2566	2524	2652	2534	2618	2702	2531	2536	2458	2412	2385	2481	2401	2446	2343	2389	2419	2273	2300	2360	2370	2382	2390	2488	2413	2324	2351	2195	2309	2178	2204	2328	2362	2475	2445	2313
1486	1528	1574	1605	1624	1764	2001	2032	2219	2443	2661	2575	2743	2792	2854	2861	2857	2802	2755	2769	2790	2728	2630	2515	2539	2542	2623	2507	2455	2360	2347	2260	2334	2280	2469	2526	2525	2464	2557	2525	2425	2402	2351	2383	2417	2443	2450	2601	2533	2485
1473	1502	1552	1548	1641	1730	1877	2125	2274	2561	2663	2749	2774	2928	2899	2988	2872	2896	2804	2819	2849	2742	2605	2511	2497	2709	2679	2601	2549	2500	2410	2430	2410	2299	2332	2468	2385	2650	2675	2577	2474	2479	2480	2449	2472	2533	2677	2665	2666	2772
1479	1466	1498	1572	1589	1825	1870	2112	2348	2582	2748	2858	2876	2897	2983	3003	2980	2875	3009	2923	2749	2781	2748	2585	2677	2628	2600	2644	2623	2675	2639	2504	2534	2410	2345	2377	2582	2619	2709	2762	2679	2487	2615	2534	2644	2699	2712	2823	2754	2699
1547	1513	1538	1557	1672	1771	1868	2166	2343	2655	2787	2998	2996	3036	3116	3171	3139	3233	3220	3247	3099	3034	2941	2770	2688	2840	2878	2816	2763	2781	2721	2681	2652	2554	2610	2620	2654	2674	2767	2825	2832	2879	2728	2773	2899	2949	3005	2861	3033	2970
1542	1524	1579	1626	1674	1793	1849	2042	2279	2522	2675	2794	2785	2894	2887	2866	2955	3115	3061	3079	3024	2853	2734	2752	2728	2877	2834	2826	2631	2552	2697	2524	2540	2456	2486	2577	2481	2580	2715	2786	2817	2701	2711	2861	2854	2958	2921	2954	2851	2826
1681	1718	1626	1672	1628	1666	1732	1759	2017	2146	2247	2287	2416	2427	2340	2375	2315	2417	2432	2419	2440	2273	2224	2148	2168	2262	2247	2199	2134	2098	1963	2041	2051	2127	2028	2163	2186	2157	2219	2254	2351	2318	2250	2449	2532	2516	2533	2460	2520	2403
1602	1686	1726	1630	1741	1724	1580	1647	1778	1920	2098	2145	2129	2164	2102	1992	2106	2159	2178	2021	1992	1945	1874	1819	1775	1901	1752	1828	1835	1703	1707	1624	1805	1759	1774	1808	1851	1869	1949	2017	1928	1972	2069	2009	2143	2262	2191	2120	2042	2031
1652	1792	1666	1759	1851	1772	1748	1848	1907	2048	2114	2157	2136	2153	2040	2122	2281	2385	2376	2535	2377	2309	2154	2025	1934	2044	1947	2033	1955	1971	1896	1829	1809	1799	1870	1878	1931	1962	2082	2119	2066	2087	2042	2057	2083	2181	2173	2066	1970	2055
1703	1743	1851	1918	1842	1861	1887	2006	2049	2256	2335	2238	2273	2177	2131	2174	2424	2559	2830	2821	2869	2748	2573	2552	2532	2466	2478	2400	2336	2244	2279	2132	2130	2083	2256	2304	2296	2395	2334	2287	2236	2281	2275	2238	2284	2357	2336	2260	2264	2220
1614	1735	1766	1725	1877	1750	1809	1804	1849	2045	2143	2114	2163	2055	1984	1981	2294	2365	2499	2586	2692	2715	2543	2521	2491	2428	2474	2444	2334	2296	2242	2273	2144	2127	2300	2333	2393	2419	2485	2381	2311	2253	2357	2227	2348	2265	2295	2261	2323	2217
1639	1707	1652	1662	1600	1583	1539	1616	1706	1826	1892	1816	1871	1809	1747	1688	1772	1889	1777	1931	2014	1952	2049	2029	2104	2126	2146	2135	1984	1923	1888	1923	1838	1911	1961	2102	2139	2121	2089	2029	2028	1991	2022	2088	1985	1908	1955	1937	2113	1992
1690	1609	1623	1606	1659	1498	1460	1480	1580	1672	1677	1716	1703	1622	1503	1464	1505	1491	1538	1524	1635	1656	1782	1675	1721	1730	1799	1814	1795	1751	1714	1695	1651	1673	1775	1744	1785	1869	1791	1777	1742	1724	1727	1756	1819	1705	1754	1666	1742	1730
1674	1708	1583	1657	1608	1556	1516	1575	1644	1731	1779	1613	1565	1514	1387	1446	1452	1486	1580	1662	1730	1714	1719	1693	1736	1779	1722	1802	1822	1684	1565	1600	1710	1632	1642	1651	1718	1714	1754	1735	1661	1636	1686	1681	1659	1655	1629	1688	1680	1703
1665	1674	1644	1585	1532	1646	1580	1642	1674	1741	1754	1664	1667	1468	1529	1362	1469	1648	1749	1721	1808	1781	1814	1806	1796	1827	1823	1786	1787	1725	1674	1739	1782	1719	1718	1734	1707	1732	1755	1683	1680	1586	1689	1637	1727	1612	1639	1685	1754	1702
1618	1706	1603	1522	1515	1510	1513	1582	1644	1668	1781	1659	1544	1503	1423	1451	1547	1741	1761	1790	1865	1784	1718	1706	1712	1666	1640	1664	1711	1610	1676	1775	1806	1773	1729	1716	1690	1773	1676	1719	1612	1650	1539	1598	1601	1666	1612	1726	1774	1724
1574	1685	1638	1542	1569	1511	1520	1578	1578	1603	1745	1716	1673	1595	1544	1590	1570	1688	1775	1753	1734	1716	1637	1503	1533	1643	1550	1687	1644	1667	1664	1742	1815	1835	1744	1726	1728	1640	1651	1722	1748	1650	1685	1694	1625	1619	1692	1670	1750	1726
1568	1697	1575	1615	1491	1557	1633	1656	1598	1657	1660	1588	1594	1508	1568	1655	1733	1822	1888	1884	1682	1634	1501	1461	1558	1663	1605	1654	1639	1757	1656	1854	1911	1882	1831	1812	1640	1671	1707	1732	1771	1726	1669	1725	1711	1624	1653	1665	1830	1696
1523	1566	1608	1605	1637	1617	1654	1542	1683	1599	1682	1665	1629	1602	1551	1515	1551	1672	1813	1757	1688	1589	1539	1495	1557	1625	1688	1648	1699	1814	1776	1863	1918	2011	1827	1751	1786	1609	1688	1698	1594	1705	1633	1682	1741	1701	1660	1656	1732	1648
1569	1548	1534	1538	1559	1583	1641	1650	1653	1591	1531	1584	1534	1525	1508	1643	1766	1774	1879	1788	1730	1640	1512	1475	1512	1635	1706	1667	1687	1843	1772	1871	1909	1839	1912	1781	1644	1681	1689	1552	1578	1589	1542	1681	1647	1655	1668	1725	1667	1659
1578	1618	1640	1599	1590	1667	1571	1659	1535	1605	1602	1664	1675	1664	1549	1558	1654	1662	1737	1732	1709	1793	1628	1606	1606	1622	1739	1788	1793	1855	1836	1815	1743	1876	1728	1728	1691	1628	1592	1765	1646	1620	1716	1696	1650	1695	1744	1704	1805	1766
1643	1596	1595	1593	1668	1635	1708	1738	1617	1676	1492	1563	1517	1637	1586	1631	1726	1716	1757	1714	1731	1694	1637	1555	1655	1619	1738	1723	1765	1775	1763	1813	1771	1844	1863	1680	1671	1701	1738	1745	1832	1705	1689	1702	1711	1697	1771	1685	1695	1702
1705	1628	1665	1625	1660	1691	1701	1664	1705	1609	1524	1658	1654	1652	1603	1597	1556	1649	1642	1688	1769	1698	1746	1719	1647	1704	1716	1617	1800	1752	1821	1726	1828	1762	1679	1673	1767	1654	1657	1826	1719	1641	1643	1752	1704	1712	1691	1643	1669	1674
1691	1673	1677	1649	1705	1822	1762	1725	1731	1650	1614	1585	1655	1644	1639	1586	1632	1610	1655	1625	1553	1597	1607	1628	1645	1679	1784	1776	1784	1733	1887	1779	1756	1710	1794	1619	1716	1760	1706	1770	1801	1747	1728	1746	1664	1673	1701	1628	1683	1697
1711	1675	1685	1668	1701	1713	1707	1648	1646	1548	1527	1644	1650	1705	1710	1668	1765	1711	1703	1741	1725	1664	1670	1770	1654	1702	1745	1793	1866	1962	1823	1829	1760	1781	1725	1758	1757	1689	1783	1880	1855	1824	1847	1809	1721	1797	1701	1767	1745	1652
1627	1643	1631	1662	1594	1729	1719	1539	1543	1476	1585	1509	1680	1745	1696	1632	1714	1695	1750	1650	1707	1605	1607	1703	1684	1767	1763	1724	1823	1809	1800	1747	1703	1757	1713	1753	1813	1844	1838	1885	1968	1892	1957	1888	1768	1802	1770	1818	1717	1715
1765	1673	1661	1633	1651	1609	1527	1604	1522	1591	1572	1583	1539	1544	1548	1643	1649	1708	1703	1678	1629	1662	1480	1592	1528	1609	1674	1670	1666	1768	1614	1655	1777	1717	1676	1743	1784	1814	1752	1759	1767	1809	1700	1761	1692	1639	1724	1684	1579	1759
1735	1776	1702	1588	1578	1641	1746	1628	1525	1488	1548	1525	1615	1586	1507	1563	1583	1615	1665	1686	1568	1592	1579	1569	1548	1506	1509	1635	1620	1722	1739	1651	1705	1677	1807	1815	1721	1708	1692	1739	1708	1692	1778	1737	1655	1665	1679	1752	1756	1743
1767	1827	1649	1533	1633	1615	1622	1565	1608	1572	1639	1566	1597	1625	1568	1618	1509	1597	1591	1640	1704	1633	1737	1684	1737	1641	1628	1686	1663	1773	1733	1792	1884	1891	1862	1782	1780	1868	1801	1810	1878	1790	1769	1854	1821	1779	1820	1801	1882	1870
1752	1687	1636	1592	1488	1496	1493	1645	1679	1553	1554	1576	1437	1451	1470	1522	1432	1435	1508	1537	1557	1615	1647	1781	1679	1632	1692	1672	1599	1737	1733	1641	1727	1785	1811	1769	1799	1821	1973	1865	1918	1935	1885	1857	1882	1892	1780	1929	1871	1990
1673	1754	1664	1542	1330	1478	1655	1638	1599	1504	1455	1531	1508	1543	1592	1656	1696	1622	1578	1687	1607	1602	1561	1570	1487	1468	1505	1524	1609	1635	1643	1647	1510	1663	1626	1660	1707	1824	1798	1794	1875	1795	1752	1719	1644	1737	1704	1752	1820	1822
1684	1795	1582	1477	1564	1660	1606	1577	1519	1496	1527	1558	1576	1497	1607	1622	1576	1596	1610	1641	1763	1702	1714	1708	1569	1411	1414	1470	1542	1502	1657	1634	1694	1537	1462	1576	1694	1687	1626	1822	1751	1708	1764	1674	1639	1674	1767	1682	1828	1797
1820	1676	1641	1606	1573	1499	1503	1611	1614	1526	1430	1366	1391	1389	1451	1428	1440	1521	1490	1543	1641	1700	1758	1790	1756	1735	1760	1736	1779	1910	1865	1939	1878	1907	1627	1546	1765	1920	1956	1810	1816	1861	1847	1913	2022	1928	2030	1974	2118	2052
1575	1732	1734	1644	1477	1517	1639	1564	1589	1472	1432	1339	1434	1509	1582	1748	1738	1872	1945	1980	1972	1885	1901	1830	1864	2029	2069	2194	2218	2250	2303	2220	2173	2137	2065	1952	2041	2141	2238	2141	2208	2190	2074	2225	2310	2325	2491	2430	2429	2451
1730	1928	1642	1499	1540	1610	1754	1656	1656	1656	1802	1750	1815	1833	1962	2102	2219	2272	2430	2566	2569	2540	2439	2301	2102	1975	1997	2046	2231	2295	2285	2259	2190	2120	2141	2296	2254	2235	2324	2412	2264	2132	2260	2216	2301	2429	2421	2429	2465	2487
1823	1773	1640	1769	1738	1794	1700	1896	1847	1969	1996	1970	1965	2042	2206	2213	2194	2428	2469	2449	2569	2585	2573	2642	2557	2243	2108	1937	1978	2133	2261	2175	2221	2142	2106	2171	2252	2266	2162	2292	2168	1967	1905	2142	2118	2165	2186	2356	2419	2389
1749	1563	1703	1770	1796	1731	1734	1892	1998	1923	1943	1956	2031	2085	2076	2126	2090	2095	2087	2129	2091	2056	2179	2247	2392	2274	2129	2035	2020	2035	2080	2201	2130	2098	2136	2003	2075	2220	1973	2073	2100	2007	1857	2027	2126	2130	2203	2250	2361	2336
1490	1575	1751	1609	1518	1548	1699	1707	1737	1792	1918	2003	2020	1985	1996	1856	1993	1965	2075	2154	2188	2036	1915	1919	1897	2044	2129	2218	2238	2197	2181	2194	2103	2097	2090	2087	2031	2178	2212	2026	2116	2129	2019	2162	2317	2248	2385	2368	2367	2462
1414	1587	1599	1452	1476	1550	1673	1821	1921	2082	2074	2128	1979	1890	1911	1930	2048	2195	2317	2339	2372	2272	2166	2059	1969	1947	1993	2212	2374	2364	2324	2258	2191	2096	2128	2213	2127	2106	2300	2254	2126	2192	2242	2344	2477	2486	2382	2577	2452	2607
1492	1509	1408	1390	1581	1672	1930	2100	2374	2416	2305	2182	2114	2191	2308	2437	2549	2688	2755	2683	2633	2509	2390	2455	2336	2193	2109	2185	2374	2483	2429	2411	2254	2155	2142	2336	2437	2258	2264	2345	2277	2237	2358	2483	2410	2563	2567	2611	2474	2573
1494	1385	1280	1521	1635	1832	2042	2275	2546	2317	2307	2355	2489	2696	3018	2958	3189	3174	3232	2998	2824	2722	2640	2528	2589	2521	2392	2276	2292	2408	2587	2456	2351	2289	2232	2253	2514	2462	2308	2401	2362	2234	2404	2533	2422	2615	2535	2607	2585	2546
1480	1306	1338	1678	1767	1941	2154	2246	2288	2317	2379	2618	3100	3326	3365	3430	3469	3418	3426	3328	3063	2827	2668	2558	2525	2681	2717	2603	2437	2356	2471	2528	2391	2331	2400	2331	2496	2502	2455	2408	2454	2339	2525	2433	2604	2623	2700	2646	2769	2597
1325	1354	1607	1785	1813	1869	2070	2231	2173	2305	2687	3204	3694	3598	3656	3403	3386	3284	3200	3245	3065	2864	2764	2674	2555	2619	2673	2644	2591	2467	2394	2375	2438	2362	2408	2206	2435	2506	2401	2363	2614	2415	2408	2616	2669	2608	2751	2711	2749	2675
1302	1413	1604	1704	1633	1772	2003	1992	2154	2697	3181	3568	3638	3504	3125	2792	2674	2614	2640	2641	2743	2640	2747	2545	2610	2452	2577	2696	2605	2439	2432	2260	2230	2252	2234	2286	2220	2443	2386	2247	2439	2378	2430	2546	2554	2595	2661	2591	2601	2712
1241	1418	1577	1497	1469	1604	1863	1891	2275	2726	3255	3348	2945	2721	2213	2061	1824	1785	1878	1873	1996	2125	2220	2421	2420	2383	2417	2486	2497	2389	2272	2093	2123	2234	2201	2114	2152	2258	2217	2213	2246	2285	2271	2337	2408	2498	2534	2587	2559	2560
1241	1440	1431	1247	1303	1469	1665	1773	2100	2474	2777	2554	2340	1884	1547	1385	1314	1373	1365	1486	1544	1685	1913	2093	2343	2348	2388	2267	2457	2482	2318	2177	2046	2131	2142	2232	2099	2181	2385	2167	2068	2308	2213	2304	2311	2364	2396	2365	2380	2473
1260	1474	1399	1251	1368	1527	1645	1789	2087	2372	2405	2198	1841	1462	1324	1319	1375	1447	1463	1488	1524	1480	1697	1990	2380	2536	2609	2570	2570	2580	2440	2249	2123	2160	2247	2264	2266	2275	2466	2337	2214	2297	2256	2239	2343	2404	2318	2455	2297	2436
1444	1612	1445	1296	1376	1607	1683	1876	2129	2261	2124	1928	1588	1474	1466	1559	1769	1935	1875	1870	1710	1584	1715	1947	2334	2521	2828	2752	2713	2726	2710	2389	2239	2398	2449	2388	2431	2395	2455	2455	2223	2288	2246	2262	2337	2433	2380	2507	2484	2574
1450	1617	1389	1275	1332	1479	1627	1852	2110	2178	1974	1749	1484	1485	1643	1788	2054	2222	2237	2152	1981	1793	1822	1911	2269	2689	2815	2945	2655	2803	2814	2525	2384	2493	2543	2509	2472	2547	2493	2416	2292	2272	2287	2186	2429	2411	2529	2634	2531	2519
1543	1653	1433	1198	1296	1446	1495	1693	1940	1904	1884	1648	1446	1384	1644	1910	2139	2183	2388	2225	1942	1727	1702	1869	2106	2645	2846	2920	2904	2810	2816	2604	2409	2551	2493	2344	2503	2453	2425	2334	2243	2190	2168	2170	2314	2284	2480	2534	2468	2505
1559	1701	1410	1278	1332	1318	1557	1652	1791	1862	1771	1493	1385	1403	1495	1852	2069	2294	2295	2174	1991	1789	1618	1679	2028	2413	2779	2840	2749	2764	2640	2597	2267	2431	2449	2301	2412	2353	2257	2272	2092	2018	2092	1986	2091	2252	2329	2423	2332	2479
1575	1620	1524	1261	1231	1420	1535	1665	1817	1839	1735	1491	1299	1287	1485	1648	1953	2175	2178	2165	1918	1628	1582	1585	1904	2445	2817	2762	2651	2557	2449	2453	2299	2309	2477	2240	2267	2447	2351	2240	2114	2053	2106	2032	2106	2169	2230	2310	2320	2326
1579	1593	1430	1319	1294	1407	1503	1655	1773	1762	1719	1451	1305	1263	1321	1592	1773	2050	2082	1929	1694	1568	1582	1772	2176	2577	2837	2937	2634	2549	2553	2487	2227	2389	2469	2355	2236	2441	2365	2280	2251	2185	2130	2088	2195	2153	2284	2248	2240	2277
1529	1673	1531	1292	1310	1417	1622	1808	1809	1878	1774	1650	1491	1219	1338	1503	1755	1900	1908	1806	1711	1639	1712	1855	2524	2862	3088	2913	2618	2528	2498	2406	2266	2592	2538	2259	2274	2458	2328	2347	2369	2362	2356	2273	2279	2264	2400	2324	2336	2279
1581	1652	1556	1487	1390	1581	1742	1920	1988	2058	2073	1962	1757	1509	1423	1471	1701	1851	1757	1694	1687	1690	1791	2282	2655	3265	3204	2965	2597	2456	2610	2323	2452	2609	2390	2207	2359	2473	2344	2455	2455	2403	2392	2330	2436	2270	2449	2406	2504	2311
1543	1610	1549	1571	1499	1620	1876	2101	2240	2438	2444	2308	2103	1731	1691	1576	1719	1603	1585	1526	1511	1736	2070	2435	3060	3376	3167	2806	2511	2377	2360	2509	2459	2583	2344	2191	2346	2461	2169	2378	2351	2262	2360	2320	2459	2453	2473	2404	2456	2372
1555	1596	1569	1568	1473	1523	1858	2082	2394	2446	2561	2475	2314	2029	1772	1717	1660	1570	1612	1550	1683	1898	2329	2873	3076	3185	2964	2531	2246	2305	2359	2368	2543	2701	2244	2155	2401	2351	2252	2438	2343	2192	2348	2297	2304	2331	2356	2323	2430	2420
1507	1516	1532	1570	1454	1474	1808	2131	2346	2496	2655	2516	2411	2263	2097	1939	1847	1820	1795	1830	1938	2312	2623	3113	3216	3044	2655	2207	2160	2166	2260	2289	2516	2483	2257	2386	2420	2291	2311	2353	2312	2280	2224	2314	2219	2301	2329	2280	2249	2187
1552	1540	1464	1583	1620	1541	1725	2078	2498	2549	2635	2561	2651	2471	2344	2297	2300	2248	2391	2384	2565	2749	3011	3101	2989	2753	2312	2026	2136	2235	2350	2391	2451	2382	2245	2555	2589	2234	2356	2454	2206	2316	2271	2409	2371	2362	2136	2208	2085	2189
1352	1457	1444	1607	1671	1708	1896	2168	2423	2753	2793	2688	2653	2637	2773	2699	2824	2988	2944	2991	3000	3142	3137	2911	2660	2239	2111	2170	2310	2404	2346	2401	2375	2390	2322	2737	2513	2309	2374	2362	2309	2360	2261	2441	2280	2388	2166	2323	2061	2161
1362	1451	1516	1599	1764	1764	1947	2031	2291	2743	2912	2855	2897	2736	2870	2953	3073	3246	3268	3299	3229	3028	2748	2534	2111	1987	2091	2210	2413	2475	2392	2418	2311	2208	2561	2639	2511	2414	2640	2429	2359	2456	2307	2460	2414	2423	2323	2432	2240	2282
1411	1430	1564	1641	1783	1993	1975	2013	2158	2529	2891	3040	3057	2845	2996	2912	3105	3100	3015	3036	2781	2591	2371	2090	1994	2133	2345	2435	2472	2400	2340	2248	2106	2367	2616	2541	2311	2505	2551	2409	2430	2400	2402	2351	2474	2450	2492	2483	2420	2484
1386	1371	1523	1549	1797	2002	2268	2211	2277	2462	2865	3028	3127	3042	3059	2949	2953	2790	2698	2592	2405	2304	2115	2084	2208	2353	2468	2564	2450	2405	2346	2214	2167	2414	2489	2292	2398	2588	2412	2408	2399	2369	2428	2305	2558	2404	2569	2508	2584	2583
1446	1364	1435	1438	1721	1905	2216	2571	2456	2540	2640	2708	2786	2846	2963	2857	2859	2712	2472	2457	2433	2379	2320	2422	2460	2504	2514	2404	2353	2302	2254	2119	2325	2380	2131	2098	2388	2363	2352	2436	2362	2309	2346	2301	2398	2316	2430	2468	2574	2520
1341	1420	1294	1447	1571	1744	2093	2422	2671	2608	2496	2360	2323	2457	2427	2431	2661	2414	2415	2382	2413	2561	2559	2429	2512	2521	2309	2279	2280	2164	2222	2240	2317	2151	1964	2235	2385	2240	2333	2407	2272	2328	2267	2360	2097	2370	2309	2268	2361	2439
1205	1290	1354	1439	1551	1731	1812	2082	2361	2496	2628	2365	2216	2160	2158	2188	2233	2179	2278	2334	2457	2501	2436	2574	2436	2292	2346	2273	2215	2189	2358	2366	2203	1968	2125	2374	2308	2261	2497	2356	2284	2333	2232	2301	2252	2378	2221	2320	2359	2380
1252	1290	1420	1522	1560	1699	1902	1855	2116	2250	2366	2477	2547	2380	2275	2340	2231	2330	2302	2406	2596	2528	2525	2445	2456	2321	2269	2311	2407	2349	2431	2384	2089	2214	2340	2253	2274	2479	2525	2344	2394	2421	2284	2366	2325	2318	2305	2324	2372	2291
1366	1297	1425	1559	1623	1820	1896	1941	2014	2025	2177	2220	2383	2590	2682	2694	2589	2663	2724	2753	2678	2722	2554	2604	2505	2398	2454	2539	2600	2572	2452	2361	2355	2397	2364	2182	2495	2603	2458	2418	2472	2500	2457	2425	2295	2214	2424	2289	2445	2370
1479	1536	1471	1498	1602	1705	1867	1929	2063	2055	2027	1978	2184	2337	2503	2664	2632	2605	2698	2741	2880	2809	2699	2767	2615	2645	2729	2679	2551	2495	2495	2507	2602	2463	2209	2413	2547	2566	2378	2506	2529	2465	2372	2462	2330	2458	2400	2448	2481	2406
1339	1498	1524	1458	1366	1420	1519	1682	1830	2024	2125	2217	2216	2362	2341	2466	2422	2500	2650	2699	2696	2823	2862	2812	2719	2693	2629	2511	2328	2565	2699	2825	2548	2388	2443	2586	2494	2463	2423	2525	2519	2446	2541	2389	2340	2394	2421	2535	2447	2544
1441	1387	1430	1396	1356	1238	1359	1521	1670	1727	1905	2070	2241	2482	2597	2604	2620	2604	2735	2818	2872	2760	2783	2692	2547	2385	2309	2402	2456	2616	2719	2515	2384	2590	2584	2482	2359	2431	2589	2349	2470	2472	2400	2330	2211	2157	2300	2286	2302	2531
1479	1414	1285	1227	1365	1267	1266	1482	1461	1610	1752	1827	2014	2019	2301	2354	2394	2407	2647	2514	2545	2482	2479	2368	2283	2444	2370	2355	2397	2467	2340	2579	2697	2616	2463	2448	2412	2491	2336	2309	2597	2368	2268	2154	2027	2044	2094	2121	2200	2269
1499	1398	1326	1265	1166	1303	1281	1434	1571	1557	1707	1829	1927	1995	2086	2111	2116	2315	2433	2383	2427	2447	2581	2529	2528	2637	2516	2387	2345	2372	2610	2683	2799	2669	2561	2645	2539	2423	2269	2522	2510	2243	2420	2091	2006	2072	1972	2053	2135	2185
1481	1462	1395	1295	1262	1306	1370	1516	1496	1635	1820	1956	2161	2155	2114	2213	2397	2501	2583	2719	2784	2755	2612	2676	2692	2723	2541	2578	2665	2647	2716	2794	2837	2765	2832	2728	2516	2599	2521	2605	2547	2577	2303	2311	2136	2024	2167	2107	2261	2163
1513	1477	1370	1409	1387	1411	1473	1434	1621	1746	1940	2120	2171	2309	2231	2417	2539	2565	2870	2867	2923	2820	2789	2886	2746	2748	2717	2722	2668	2522	2562	2716	2863	2813	2747	2676	2724	2724	2523	2518	2614	2477	2474	2360	2165	2301	2175	2209	2251	2184
1572	1506	1474	1428	1385	1467	1565	1734	1791	1883	1932	2051	2056	2251	2334	2372	2653	2724	2801	2839	3009	2825	2796	2880	2712	2753	2673	2609	2573	2596	2586	2676	2661	2634	2504	2637	2757	2532	2444	2598	2664	2509	2565	2225	2296	2311	2349	2274	2100	2228
1473	1510	1526	1546	1533	1492	1664	1759	1852	1962	2136	2108	2239	2232	2311	2374	2534	2639	2657	2819	2787	2666	2731	2638	2730	2574	2629	2535	2553	2506	2557	2394	2393	2523	2495	2498	2464	2458	2611	2356	2401	2505	2446	2272	2378	2277	2391	2193	2270	2260
1454	1434	1419	1372	1424	1566	1602	1721	1855	2004	1967	2151	2239	2296	2222	2447	2456	2601	2590	2671	2597	2498	2511	2521	2531	2459	2516	2454	2403	2339	2421	2314	2287	2264	2229	2229	2360	2308	2309	2428	2391	2294	2368	2349	2232	2477	2249	2213	2240	2336
1425	1391	1380	1373	1357	1493	1675	1772	2033	2070	2080	2185	2209	2239	2265	2222	2191	2374	2380	2286	2374	2195	2201	2202	2221	2272	2360	2394	2303	2290	2142	2252	2103	2233	2208	2224	2209	2303	2344	2385	2245	2256	2257	2172	2388	2276	2370	2271	2286	2362
1427	1418	1358	1362	1499	1672	1712	1950	2183	2269	2445	2526	2551	2485	2471	2399	2421	2394	2375	2313	2297	2239	2327	2247	2279	2254	2348	2179	2198	2232	2312	2187	2095	2033	2179	2175	2232	2299	2238	2237	2291	2229	2183	2293	2297	2334	2278	2291	2296	2314
1431	1393	1318	1433	1493	1758	1874	2049	2249	2406	2498	2591	2701	2642	2692	2640	2496	2595	2579	2430	2330	2384	2286	2277	2230	2228	2256	2299	2392	2304	2356	2261	2142	2196	2124	2290	2196	2344	2268	2464	2332	2290	2309	2219	2291	2464	2288	2336	2410	2577
1173	1252	1234	1351	1526	1667	2011	2084	2329	2458	2640	2809	2810	2713	2709	2647	2622	2562	2431	2352	2499	2570	2569	2496	2429	2406	2464	2309	2381	2332	2458	2427	2284	2304	2366	2340	2443	2386	2495	2332	2429	2484	2319	2458	2361	2360	2461	2510	2602	2621
1228	1197	1174	1277	1523	1686	1946	2266	2481	2609	2548	2706	2692	2763	2658	2573	2651	2674	2649	2440	2546	2551	2472	2421	2374	2355	2399	2426	2486	2416	2391	2319	2346	2430	2426	2432	2347	2446	2489	2511	2402	2535	2453	2362	2434	2340	2346	2502	2472	2698
1450	1353	1396	1545	1743	1991	2298	2422	2575	2735	2982	2981	2833	2829	2720	2690	2633	2580	2473	2514	2570	2539	2561	2445	2465	2418	2413	2286	2256	2290	2217	2317	2371	2355	2413	2544	2492	2506	2574	2487	2449	2402	2402	2451	2332	2281	2325	2340	2460	2553
1738	1789	1682	1897	1994	2348	2563	2699	2809	2932	2850	2998	2881	2838	2757	2789	2760	2733	2664	2741	2617	2653	2442	2390	2414	2376	2383	2367	2331	2192	2125	2130	2246	2351	2435	2378	2437	2449	2413	2382	2304	2334	2463	2265	2347	2231	2223	2218	2306	2390
1906	1879	1916	2102	2073	2398	2446	2577	2798	2756	2817	2650	2764	2613	2625	2635	2613	2757	2694	2733	2740	2586	2558	2523	2459	2494	2434	2343	2160	2145	2117	2145	2166	2292	2429	2394	2527	2385	2397	2414	2249	2298	2531	2399	2325	2333	2261	2195	2218	2195
1854	1880	1924	2077	2166	2291	2262	2376	2462	2466	2488	2403	2379	2511	2425	2470	2535	2686	2768	2750	2715	2570	2546	2495	2475	2485	2466	2510	2338	2187	2128	2069	2233	2287	2518	2541	2546	2586	2466	2489	2355	2477	2465	2513	2463	2440	2389	2271	2289	2256
2123	2264	2323	2409	2293	2267	2439	2483	2531	2526	2342	2295	2234	2330	2441	2386	2570	2679	2739	2838	2679	2611	2592	2630	2542	2671	2631	2583	2448	2205	2203	2252	2310	2338	2482	2499	2719	2643	2536	2507	2562	2531	2504	2729	2554	2535	2536	2395	2377	2291
2815	2851	2865	2766	2751	2647	2573	2727	2650	2577	2526	2468	2415	2516	2450	2567	2636	2648	2652	2851	2745	2707	2649	2606	2635	2594	2671	2590	2430	2373	2298	2125	2362	2393	2400	2533	2515	2794	2720	2576	2605	2531	2562	2569	2675	2748	2682	2507	2502	2534
2912	2874	2862	2833	2639	2583	2527	2516	2561	2366	2326	2408	2208	2353	2413	2329	2475	2539	2658	2545	2683	2499	2464	2421	2448	2538	2477	2397	2356	2246	2251	2257	2178	2171	2422	2460	2461	2553	2533	2535	2564	2519	2584	2670	2559	2613	2671	2578	2624	2535
2321	2506	2304	2290	2117	2102	2060	2030	2008	1915	2003	1857	2015	1960	2064	2201	2283	2327	2307	2351	2316	2270	2314	2310	2217	2264	2338	2288	2050	2130	2107	2152	2119	2103	2246	2342	2409	2448	2390	2391	2416	2373	2444	2458	2584	2443	2561	2579	2556	2485
1985	2059	1972	1849	1894	1628	1583	1713	1668	1766	1758	1729	1763	1813	1858	1959	2100	2022	2098	2173	2122	2087	2120	2157	2113	2073	2161	2040	2170	2201	2179	2243	2215	2129	2094	2226	2306	2393	2317	2377	2341	2300	2292	2410	2448	2452	2472	2529	2479	2454
2276	2250	2169	1947	1867	1789	1769	1700	1833	1870	1959	1917	1916	1956	2037	1994	2005	2078	2140	2186	2250	2191	2206	2274	2174	2283	2234	2188	2263	2278	2278	2300	2367	2321	2262	2298	2284	2320	2290	2382	2339	2281	2308	2288	2446	2381	2502	2583	2504	2608
2515	2503	2174	2092	1934	1887	1903	1931	2121	2206	2268	2317	2325	2432	2472	2515	2335	2434	2471	2449	2474	2460	2530	2501	2385	2297	2340	2366	2438	2460	2473	2454	2474	2439	2444	2371	2381	2380	2342	2314	2311	2262	2284	2361	2402	2521	2541	2684	2620	2631
2149	2168	1928	1858	1782	1762	1924	1975	2209	2404	2682	2729	2857	2821	2877	2868	2716	2738	2725	2710	2659	2687	2709	2621	2638	2495	2392	2493	2540	2461	2522	2546	2345	2357	2440	2524	2398	2371	2231	2164	2261	2325	2256	2381	2418	2452	2527	2671	2733	2575
1853	1898	1876	1759	1647	1736	1914	2008	2220	2467	2548	2829	2993	2923	2873	2818	2870	2757	2608	2647	2584	2535	2562	2482	2530	2511	2377	2437	2372	2347	2361	2468	2317	2447	2424	2440	2443	2322	2313	2285	2221	2292	2222	2399	2414	2415	2576	2553	2650	2691
1991	1958	1958	1761	1716	1762	1862	1986	2129	2441	2689	2774	2841	2793	2746	2679	2701	2617	2543	2368	2246	2326	2277	2244	2302	2219	2309	2321	2375	2286	2278	2290	2429	2425	2477	2486	2407	2357	2275	2231	2205	2203	2317	2311	2397	2443	2492	2533	2686	2871
2129	2157	2010	1958	1966	1900	1986	2112	2204	2520	2617	2763	2754	2627	2611	2477	2386	2211	2162	2124	2089	1991	2046	2008	2005	2025	2015	2140	2149	2141	2187	2164	2277	2415	2442	2507	2491	2403	2254	2162	2140	2062	2038	2350	2336	2420	2438	2483	2563	2706
1979	2057	1970	1987	1994	1997	2123	2131	2303	2476	2561	2542	2639	2455	2430	2314	2116	2135	2083	2033	2020	1901	1983	1926	1888	1976	2044	2073	2057	2155	2138	2138	2291	2315	2389	2410	2350	2348	2082	2165	2058	2044	2235	2163	2153	2364	2328	2329	2566	2522
1844	1789	1826	1804	1889	1886	1912	2068	2161	2338	2553	2553	2638	2418	2283	2223	2186	2158	2080	2089	2065	2051	2034	2027	2045	2054	2133	2201	2213	2244	2162	2239	2327	2529	2467	2499	2419	2330	2199	2206	2185	2115	2105	2177	2274	2280	2392	2380	2347	2444
2089	2070	2062	2001	1978	1992	2118	2119	2252	2405	2466	2556	2569	2404	2326	2331	2229	2166	2133	2246	2130	2130	2144	2160	2185	2202	2339	2393	2379	2335	2364	2304	2351	2473	2423	2573	2473	2366	2319	2304	2299	2216	2162	2218	2369	2457	2343	2439	2472	2559
2722	2858	2610	2585	2507	2521	2493	2512	2445	2566	2648	2582	2615	2605	2444	2365	2289	2192	2176	2274	2306	2264	2210	2252	2178	2290	2301	2381	2312	2404	2305	2324	2479	2397	2532	2554	2531	2441	2420	2322	2323	2227	2324	2386	2406	2445	2447	2564	2519	2562
2962	2842	2828	2869	2748	2817	2684	2629	2750	2756	2714	2713	2654	2725	2483	2328	2415	2384	2327	2451	2387	2250	2242	2322	2250	2354	2348	2340	2331	2392	2374	2452	2409	2449	2597	2469	2550	2410	2487	2357	2499	2384	2360	2438	2452	2525	2480	2498	2490	2578
2378	2345	2272	2224	2314	2292	2379	2483	2541	2529	2669	2665	2529	2538	2534	2499	2487	2348	2506	2471	2580	2472	2525	2521	2498	2446	2365	2511	2457	2522	2450	2388	2437	2313	2351	2533	2517	2582	2386	2519	2431	2409	2498	2442	2427	2368	2509	2449	2509	2455
1976	1822	1788	1835	1879	1900	1993	2092	2186	2211	2231	2379	2277	2276	2285	2246	2116	2202	2319	2357	2405	2480	2426	2429	2397	2450	2492	2437	2514	2506	2433	2432	2322	2288	2222	2333	2333	2337	2314	2358	2252	2279	2334	2353	2376	2358	2259	2301	2264	2250
1923	1864	1818	1799	1803	1701	1832	1904	2021	1991	1988	1862	2015	1872	1986	1958	1835	1951	1862	1967	2111	2183	2186	2097	2148	2080	2129	2237	2140	2191	2267	2137	2151	1944	2022	2010	1990	1998	1970	1926	1978	1992	2006	1993	2092	1936	2020	2018	1881	1907
2075	1960	1970	1794	1768	1822	1908	1961	1978	1925	1978	1792	1805	1756	1788	1774	1710	1674	1748	1788	1936	1925	1827	1784	1860	1898	1898	1932	1868	1980	1902	1925	1767	1772	1838	1791	1810	1723	1697	1824	1833	1866	1965	1903	1920	1880	1922	1821	1820	1865
1921	1792	1775	1822	1821	1812	1862	1912	1948	1908	1906	1900	1878	1829	1844	1788	1714	1712	1693	1838	1846	1883	1900	1820	1925	1937	2023	1923	1997	1917	1825	1868	1705	1707	1740	1660	1658	1731	1747	1752	1793	1855	1911	2033	1930	1905	1840	1851	1873	1940
1543	1586	1568	1679	1814	1854	1882	1942	1995	2021	1994	2012	2087	2048	1981	1873	1856	1933	1934	2043	2143	2087	2160	2110	2266	2312	2387	2379	2391	2346	2160	1988	1893	1830	1790	1762	1755	1749	1793	1830	1973	2004	2230	2136	2100	2037	2054	1966	1974	2051
1489	1580	1717	1724	1773	1964	1910	1976	2063	1991	2076	2153	2066	2178	2098	1984	1992	2075	2187	2189	2279	2336	2308	2449	2517	2600	2543	2681	2766	2695	2686	2514	2406	2249	2146	1974	1914	1838	1773	1939	1977	2096	2173	2123	2190	2122	2076	1970	1991	2013
1720	1808	1838	1910	1952	1948	1959	2031	2058	1983	1989	1865	1921	1912	1839	1830	1826	1975	2004	2112	2169	2134	2193	2221	2217	2294	2403	2427	2520	2602	2670	2568	2446	2313	2174	2002	1909	1838	1767	1793	1848	2017	2056	2040	2030	2037	1960	1833	1827	1806
1925	2024	1983	1960	2017	1993	1944	1832	1789	1865	1704	1685	1621	1639	1484	1510	1571	1622	1614	1529	1586	1647	1660	1714	1785	1952	1870	1994	2012	2128	2181	2166	2008	2011	1870	1796	1701	1558	1565	1642	1783	1756	1770	1810	1694	1776	1676	1617	1605	1609
1942	1825	1798	1815	1756	1796	1782	1630	1605	1544	1577	1477	1437	1438	1342	1418	1360	1424	1318	1337	1376	1387	1408	1438	1625	1530	1674	1622	1689	1785	1700	1818	1708	1633	1673	1538	1395	1425	1383	1400	1526	1563	1555	1485	1495	1408	1547	1384	1410	1546
1778	1895	1790	1847	1705	1812	1854	1745	1784	1577	1630	1571	1600	1481	1453	1468	1459	1401	1316	1271	1357	1432	1486	1525	1582	1555	1722	1708	1710	1714	1730	1809	1716	1806	1633	1625	1511	1383	1373	1241	1329	1314	1301	1333	1288	1331	1354	1334	1469	1489
2321	2367	2284	2299	2312	2333	2351	2323	2247	2209	2200	2103	2011	1812	1820	1841	1868	1750	1723	1802	1821	1869	1904	1989	1985	1942	1983	2007	2140	2196	2191	2336	2366	2330	2169	2084	1907	1697	1510	1463	1375	1374	1395	1340	1371	1438	1406	1420	1433	1444
2792	2801	2759	2754	2837	2914	2852	2869	2858	2787	2753	2606	2428	2310	2191	2177	2290	2164	2224	2159	2275	2361	2407	2347	2339	2297	2333	2518	2488	2671	2811	2842	2868	2847	2526	2503	2318	2161	1823	1653	1591	1571	1519	1593	1582	1555	1599	1589	1570	1480
2510	2408	2307	2463	2402	2590	2621	2600	2628	2518	2363	2338	2181	2158	2081	2057	2040	1924	1997	2022	2050	2082	2166	2184	2064	2151	2292	2220	2327	2371	2515	2467	2620	2525	2479	2452	2196	2132	1927	1570	1578	1584	1569	1649	1585	1525	1590	1633	1529	1532
2025	1822	1790	1822	1743	1910	2060	2041	1938	1928	1909	1809	1854	1667	1676	1589	1565	1583	1559	1636	1720	1687	1712	1670	1638	1758	1775	1732	1800	1791	1806	1793	1969	1952	1928	1985	1916	1820	1679	1645	1462	1382	1370	1395	1335	1444	1445	1476	1524	1517
1920	1783	1788	1714	1784	1782	1826	1866	1856	1792	1758	1725	1644	1687	1563	1490	1535	1511	1499	1568	1596	1556	1647	1530	1372	1516	1582	1523	1623	1689	1807	1731	1855	1781	1821	1796	1853	1770	1705	1647	1498	1448	1385	1419	1292	1292	1374	1398	1526	1569
2189	2047	1953	1922	1931	2042	2011	2061	1991	2010	2037	1947	1845	1824	1762	1667	1673	1649	1640	1852	1849	1737	1666	1688	1652	1685	1694	1736	1741	1833	1888	2009	2056	1983	1995	1987	2149	2044	1901	1911	1762	1614	1562	1540	1407	1483	1428	1429	1512	1533
2016	2000	1831	1969	1832	1840	1855	1912	2015	2095	2034	1991	1897	1840	1734	1732	1808	1791	1786	1822	1847	1776	1720	1642	1584	1575	1597	1652	1726	1791	1879	1868	1842	1984	1908	1966	1972	1902	2039	1971	1929	1863	1728	1627	1569	1495	1418	1468	1521	1607
1577	1657	1660	1569	1622	1559	1665	1679	1722	1836	1834	1877	1824	1787	1726	1811	1743	1720	1803	1742	1746	1612	1599	1565	1537	1451	1459	1596	1567	1620	1614	1608	1553	1637	1595	1657	1681	1762	1800	1793	1858	1768	1711	1595	1511	1477	1382	1293	1386	1454
1499	1628	1573	1608	1562	1522	1609	1652	1838	1901	1875	1806	1820	1788	1764	1780	1895	1812	1874	1848	1828	1797	1667	1598	1545	1486	1356	1471	1599	1683	1525	1517	1452	1469	1469	1577	1607	1673	1794	1778	1796	1795	1689	1543	1536	1462	1299	1329	1353	1418
1806	1864	1879	1754	1753	1620	1697	1781	1872	1928	1881	2078	1952	1855	1962	1894	1974	2025	1995	2087	2010	1865	1805	1691	1636	1577	1577	1641	1561	1714	1775	1840	1714	1752	1732	1665	1737	1822	1895	1893	1888	2016	1825	1690	1643	1573	1434	1347	1406	1480
1972	2065	2034	1934	1785	1716	1752	1802	1780	1988	1996	2010	1964	1911	1945	1902	1977	2051	2039	1999	2018	1985	1798	1808	1660	1655	1651	1606	1706	1735	1753	1787	1808	1829	1759	1672	1794	1883	1948	2004	1883	1999	1849	1689	1557	1567	1434	1459	1380	1518
1852	2003	1966	1799	1709	1631	1560	1528	1521	1628	1642	1683	1762	1734	1796	1778	1757	1744	1791	1668	1724	1709	1675	1641	1593	1550	1474	1448	1524	1460	1516	1515	1546	1594	1527	1585	1620	1681	1779	1751	1834	1815	1648	1588	1501	1445	1427	1351	1350	1341
1856	1949	1852	1775	1671	1518	1505	1432	1397	1345	1442	1604	1571	1588	1608	1603	1697	1549	1552	1604	1582	1645	1678	1629	1632	1504	1488	1398	1354	1396	1455	1379	1448	1432	1473	1473	1554	1532	1656	1631	1569	1597	1566	1524	1462	1453	1443	1449	1347	1365
2264	2347	2243	2272	2083	1933	1807	1768	1712	1711	1765	1837	1828	1886	1888	1931	1974	1947	1987	1994	2007	1967	2146	2108	1951	1886	1929	1769	1683	1692	1768	1783	1844	1841	1816	1799	1912	1818	1816	1824	1804	1815	1708	1660	1539	1604	1547	1497	1588	1504
2695	2964	2800	2773	2697	2458	2412	2390	2321	2326	2260	2291	2397	2339	2372	2304	2540	2461	2522	2539	2564	2606	2562	2567	2432	2397	2156	2156	2191	2183	2184	2268	2236	2201	2101	2122	1994	1989	1998	1974	1855	1859	1778	1661	1602	1561	1493	1475	1472	1428
2620	2729	2694	2658	2540	2547	2400	2202	2214	2164	2132	2208	2159	2198	2156	2186	2193	2106	2297	2325	2294	2440	2407	2308	2274	2070	2006	1964	1881	1897	1998	2116	2054	1919	1956	1857	1861	1851	1799	1779	1708	1754	1639	1645	1484	1401	1416	1400	1360	1291
2117	2163	2110	2160	2067	2019	1890	1748	1683	1620	1560	1583	1581	1500	1582	1583	1576	1616	1702	1741	1722	1835	1816	1917	1776	1741	1666	1649	1680	1707	1719	1792	1825	1810	1757	1748	1717	1700	1722	1709	1666	1715	1748	1620	1594	1570	1543	1455	1505	1363
2025	2058	2082	2051	1910	1942	1780	1725	1552	1522	1411	1378	1312	1307	1430	1397	1440	1529	1613	1666	1847	1855	1956	1870	1965	1930	2009	1954	1996	1958	2060	2104	2163	2111	2097	2034	1999	1999	2010	2052	2057	1956	2029	1967	1976	1929	1832	1804	1737	1634
2104	2173	2153	2143	2052	2100	2157	2013	2007	1844	1820	1769	1654	1691	1695	1723	1824	2017	2104	2227	2193	2281	2390	2444	2405	2579	2546	2550	2558	2503	2439	2582	2601	2628	2577	2614	2539	2439	2463	2477	2458	2412	2354	2368	2155	2145	2125	2029	2047	1959
2039	2048	2115	2045	2178	2244	2364	2282	2290	2382	2291	2175	2233	2155	2122	2242	2289	2414	2644	2538	2710	2624	2658	2735	2666	2729	2713	2634	2676	2655	2604	2452	2604	2544	2457	2552	2508	2360	2342	2381	2322	2273	2247	2114	2168	2061	1929	2045	1958	2005
1768	1806	1796	1778	1876	2027	2122	2251	2220	2256	2205	2259	2117	2243	2216	2309	2210	2360	2433	2466	2527	2421	2494	2379	2391	2400	2358	2315	2354	2191	2213	2177	2187	2084	2110	2041	2022	2014	2019	2046	2120	1939	1982	2071	1975	1970	1998	1969	1993	1997
1535	1523	1469	1457	1506	1702	1762	1796	1926	1868	1912	1884	1916	1895	1971	2034	2009	2195	2118	2165	2223	2125	2105	2042	2105	2024	1993	1897	1955	1943	1876	1937	1851	1968	1894	1944	1841	1968	1896	1910	1924	1970	2006	1921	2020	2038	2082	2144	2199	2215
1431	1399	1334	1271	1259	1333	1445	1557	1629	1789	1766	1856	1851	1824	1867	1978	2081	2128	2090	2053	2044	2042	2067	1977	2122	1943	1932	1943	1862	1986	1883	1929	1961	1996	2026	2047	1995	2084	2040	2073	2126	2066	2016	2184	2250	2217	2271	2316	2511	2471
1452	1388	1287	1181	1257	1292	1420	1531	1622	1861	1921	1949	2104	2090	2071	2229	2385	2364	2358	2286	2289	2256	2174	2095	2120	2137	2005	2034	2047	1972	1979	2024	2047	2142	2016	2150	2054	2060	2143	2187	2148	2208	2371	2378	2232	2261	2312	2334	2521	2403
1330	1348	1299	1241	1298	1352	1487	1630	1995	2048	2196	2200	2303	2288	2498	2507	2643	2675	2668	2555	2548	2434	2383	2339	2278	2285	2312	2235	2147	2046	2031	2106	2013	2118	2010	2067	2083	2215	2162	2115	2263	2262	2400	2342	2373	2361	2436	2372	2554	2448
1397	1341	1332	1281	1440	1455	1617	1807	1940	2155	2244	2381	2493	2537	2550	2615	2693	2873	2831	2677	2643	2609	2523	2604	2566	2547	2464	2342	2380	2271	2117	2174	2149	2251	2102	2277	2173	2215	2306	2196	2337	2375	2491	2500	2516	2523	2609	2535	2528	2555
1288	1328	1311	1264	1355	1519	1569	1753	1988	2171	2279	2296	2503	2542	2538	2815	2832	2838	2849	2728	2753	2663	2665	2527	2568	2651	2401	2531	2515	2442	2406	2353	2284	2344	2387	2383	2395	2379	2387	2510	2470	2534	2627	2716	2740	2671	2528	2627	2607	2560
1291	1241	1243	1200	1313	1422	1578	1789	1989	2069	2197	2313	2487	2458	2636	2592	2652	2566	2716	2703	2774	2678	2760	2681	2703	2456	2575	2512	2584	2501	2454	2351	2367	2290	2289	2317	2394	2494	2371	2391	2515	2544	2607	2622	2716	2660	2575	2581	2438	2397
1312	1288	1244	1295	1243	1383	1580	1704	1862	2005	2251	2291	2411	2428	2458	2463	2466	2475	2502	2539	2512	2476	2561	2405	2483	2350	2523	2414	2468	2400	2356	2276	2202	2230	2099	2175	2300	2238	2279	2365	2322	2347	2440	2497	2520	2430	2477	2452	2370	2309
1477	1575	1542	1521	1496	1568	1741	1885	1965	2129	2260	2367	2401	2413	2329	2373	2318	2212	2304	2302	2298	2265	2229	2304	2252	2306	2301	2405	2344	2342	2292	2181	2181	1997	2088	2052	2067	2152	2196	2240	2269	2254	2267	2329	2211	2304	2408	2246	2322	2234
1512	1645	1647	1724	1817	1774	1879	2001	2107	2275	2288	2321	2388	2427	2312	2333	2344	2341	2300	2211	2187	2188	2195	2155	2206	2280	2318	2338	2423	2306	2283	2198	2206	2067	2023	2070	2036	2169	2145	2162	2172	2171	2159	2266	2383	2302	2371	2351	2358	2375
1436	1497	1544	1599	1707	1782	1819	1986	2069	2188	2389	2333	2284	2384	2312	2251	2195	2298	2259	2172	2140	2149	2101	2246	2112	2318	2212	2415	2412	2340	2370	2273	2271	2149	1993	2068	2097	1982	2055	2097	2072	2160	2261	2288	2276	2376	2361	2279	2400	2482
1273	1434	1484	1583	1753	1739	1854	1994	2053	2150	2257	2320	2267	2355	2300	2354	2330	2259	2299	2271	2219	2228	2141	2187	2171	2245	2280	2321	2418	2455	2414	2393	2257	2176	2094	1898	2000	2071	2089	2097	2056	2164	2334	2302	2402	2476	2583	2457	2499	2439
1366	1471	1673	1759	1896	1995	2025	2118	2195	2256	2247	2315	2145	2261	2270	2391	2416	2458	2389	2441	2370	2299	2388	2300	2302	2310	2297	2322	2418	2422	2516	2344	2356	2286	2173	2025	2117	2175	2176	2201	2318	2299	2376	2552	2520	2552	2573	2691	2581	2572
1391	1771	1990	2063	2129	2300	2342	2407	2338	2400	2252	2237	2172	2167	2296	2445	2488	2577	2540	2633	2482	2475	2381	2471	2441	2308	2408	2488	2551	2569	2579	2604	2470	2481	2389	2318	2340	2280	2247	2204	2302	2346	2411	2535	2493	2583	2649	2612	2596	2554
1514	1780	2011	2233	2328	2438	2390	2429	2282	2358	2249	2074	1984	2145	2172	2175	2403	2625	2529	2593	2663	2613	2463	2377	2323	2327	2277	2487	2414	2559	2587	2441	2517	2534	2361	2373	2296	2232	2116	2145	2153	2274	2270	2408	2475	2508	2531	2359	2367	2296
1473	1699	1872	2123	2374	2378	2421	2364	2142	2060	2000	1944	1870	1883	1915	1999	2202	2233	2418	2506	2460	2471	2347	2270	2255	2192	2318	2376	2392	2422	2484	2414	2418	2420	2362	2297	2326	2232	2156	2015	2103	2171	2147	2262	2243	2296	2354	2254	2206	2183
1468	1732	1978	2127	2267	2220	2297	2282	2085	2086	2006	1912	1853	1791	1833	1837	2063	2056	2186	2255	2431	2360	2369	2289	2144	2183	2205	2348	2320	2413	2464	2343	2449	2312	2369	2326	2373	2258	2072	2159	2023	2009	2091	2026	2103	2119	2229	2144	2280	2213
1481	1727	1899	2113	2310	2302	2366	2302	2202	2143	2125	1949	2008	1972	1882	2041	1991	2227	2354	2443	2388	2388	2345	2416	2237	2180	2254	2417	2380	2428	2495	2423	2480	2431	2345	2442	2441	2350	2207	2096	2165	2067	2006	2161	2152	2242	2306	2373	2298	2223
1565	1639	1918	2055	2264	2296	2292	2291	2373	2406	2230	2173	2158	2142	2063	2077	2243	2349	2448	2570	2581	2521	2451	2353	2247	2247	2299	2324	2347	2296	2467	2366	2398	2442	2426	2397	2317	2365	2182	2142	2045	2163	2136	2154	2179	2333	2355	2365	2383	2338
1613	1812	1844	1989	2218	2217	2243	2312	2322	2273	2254	2222	2267	2163	2343	2263	2344	2364	2371	2557	2529	2540	2357	2404	2309	2224	2086	2317	2184	2344	2318	2350	2352	2336	2332	2346	2294	2266	2227	2131	2166	2039	2108	2286	2320	2401	2575	2461	2453	2417
1524	1660	1860	1979	2135	2187	2234	2236	2232	2189	2167	2128	2239	2226	2374	2343	2503	2405	2488	2526	2476	2359	2459	2333	2284	2247	2174	2140	2215	2345	2332	2456	2388	2323	2276	2273	2251	2211	2199	2212	2182	2301	2259	2263	2366	2504	2436	2606	2573	2435
1532	1844	1945	2068	2109	2173	2227	2145	2152	2165	2071	2035	2173	2097	2253	2321	2306	2356	2357	2287	2275	2407	2380	2323	2272	2056	2151	2255	2348	2337	2303	2467	2460	2369	2390	2445	2398	2246	2216	2196	2256	2235	2293	2199	2361	2414	2393	2626	2561	2427
1614	1796	2046	2134	2221	2198	2200	2187	2132	2098	2140	1978	2044	2091	2185	2109	2203	2274	2268	2274	2189	2294	2196	2175	2306	2196	2224	2244	2186	2317	2440	2500	2468	2638	2396	2398	2292	2245	2169	2144	2152	2192	2243	2173	2229	2295	2396	2465	2378	2300
1624	1823	1895	2002	2168	2169	2192	2106	2200	2136	2188	2037	2083	2085	2166	2046	2138	2041	2129	2098	2095	2092	2054	2083	2182	2090	2104	2229	2178	2289	2418	2552	2519	2483	2394	2237	2283	2253	2002	2080	1962	2062	2175	2139	2171	2236	2314	2371	2385	2284
1625	1716	1740	2010	2069	2135	2278	2257	2325	2363	2327	2292	2199	2305	2189	2134	2076	2111	2037	2030	2028	2009	2125	2165	2028	2158	2106	2142	2183	2237	2389	2479	2387	2376	2354	2192	2048	2050	2028	2045	2076	2067	2157	2171	2191	2274	2371	2468	2489	2520
1681	1695	1844	1983	2129	2248	2294	2383	2370	2604	2486	2464	2428	2368	2458	2253	2352	2247	2149	2196	2149	2098	2128	2093	1978	2114	2103	2189	2229	2235	2429	2454	2583	2348	2366	2190	2100	2067	2110	1983	2088	2108	2112	2253	2395	2475	2552	2576	2652	2623
1630	1762	1829	1935	2061	2228	2280	2420	2629	2733	2720	2690	2589	2646	2495	2541	2499	2434	2388	2290	2221	2220	2138	2180	2138	2205	2159	2216	2225	2293	2476	2511	2649	2461	2469	2247	2169	2257	2204	2138	2230	2189	2274	2355	2449	2628	2629	2704	2732	2657
1603	1656	1836	1851	2136	2242	2390	2451	2541	2693	2740	2685	2646	2543	2633	2463	2477	2544	2398	2301	2240	2219	2236	2188	2218	2230	2232	2194	2272	2422	2438	2559	2614	2502	2497	2412	2241	2238	2201	2197	2219	2268	2235	2381	2416	2591	2705	2777	2734	2702
1548	1680	1751	1892	2036	2211	2223	2527	2674	2589	2638	2629	2544	2442	2371	2324	2369	2286	2281	2228	2275	2213	2253	2095	2248	2081	2177	2305	2249	2332	2423	2438	2515	2544	2429	2369	2218	2200	2222	2290	2210	2282	2300	2289	2356	2580	2585	2565	2661	2619
1620	1675	1726	1911	2042	2184	2301	2473	2538	2575	2535	2442	2389	2306	2237	2136	2200	2209	2259	2174	2155	2097	1979	2036	2047	2084	2141	2273	2293	2274	2471	2553	2513	2511	2374	2261	2173	2110	2055	2063	2080	2133	2090	2201	2231	2393	2466	2414	2384	2448
1595	1587	1681	1832	2028	2119	2231	2288	2276	2378	2474	2379	2222	2243	2118	2040	2074	2070	2055	2023	2044	1881	1890	1977	1972	2081	1976	2081	2182	2281	2320	2445	2399	2445	2325	2291	2130	2140	2015	2075	1985	2017	2074	2085	2111	2226	2181	2334	2434	2483
1589	1680	1817	1876	2022	1996	2039	2225	2292	2337	2387	2287	2212	2166	2174	2035	2075	1980	2002	1982	1953	1835	1854	1918	1929	1972	1853	2011	2090	2165	2226	2389	2368	2417	2284	2296	2104	2067	2041	1898	2016	1973	2019	2169	2166	2153	2239	2256	2323	2366
1680	1649	1778	1916	1942	2025	2137	2226	2351	2436	2371	2394	2392	2262	2185	2145	2103	2156	2175	2096	2015	1989	2005	1979	1943	2006	2011	2111	2145	2294	2345	2401	2466	2373	2268	2140	1963	2005	1994	1904	2068	2000	2287	2331	2407	2502	2455	2456	2510	2549
1704	1715	1816	1988	2065	2246	2278	2354	2450	2297	2369	2310	2364	2435	2340	2348	2311	2311	2384	2477	2250	2259	2220	2166	2080	2160	2124	2210	2317	2460	2512	2616	2558	2530	2350	2163	2108	2120	2077	1978	2077	2198	2324	2490	2623	2938	2841	2934	3001	2875
1545	1772	1851	2042	2297	2386	2510	2457	2423	2438	2388	2367	2293	2349	2331	2308	2314	2384	2508	2587	2442	2428	2391	2339	2250	2259	2380	2477	2480	2647	2675	2664	2603	2600	2496	2428	2417	2311	2099	2056	2113	2177	2255	2306	2511	2759	2903	3077	3158	3120
1485	1623	1882	2027	2260	2390	2470	2394	2369	2419	2229	2164	2249	2292	2210	2165	2214	2305	2406	2466	2427	2409	2390	2352	2364	2295	2475	2496	2506	2597	2633	2754	2616	2603	2503	2365	2408	2262	2153	2033	2027	1982	1927	1940	2119	2407	2720	2923	2900	2995
1551	1629	1748	1944	2095	2267	2312	2377	2260	2217	2036	2139	2155	2155	2111	2175	2094	2196	2309	2374	2310	2265	2247	2172	2224	2217	2247	2376	2434	2648	2645	2720	2651	2579	2410	2273	2204	2233	2231	2247	2170	2020	1792	1764	1741	1901	2111	2403	2539	2594
1530	1609	1796	1835	2068	2080	2224	2212	2192	2177	2041	1988	2024	2054	2078	2092	2203	2228	2347	2367	2337	2324	2275	2172	2045	2083	2243	2315	2542	2685	2751	2687	2627	2426	2217	2055	2037	2011	2228	2358	2445	2340	1946	1715	1610	1690	1759	1756	1851	1915
1546	1722	1796	1937	2002	2132	2221	2125	2129	2228	2056	2064	1963	2009	1992	2113	2154	2282	2395	2490	2448	2397	2331	2206	2084	2035	2062	2398	2584	2781	2912	2887	2725	2513	2223	1960	1982	1983	2257	2487	2705	2592	2283	1859	1688	1627	1548	1630	1665	1734
1567	1628	1793	1932	2032	2121	2214	2284	2301	2406	2234	2185	2130	1983	2058	2050	2108	2194	2521	2475	2514	2487	2443	2215	2142	2101	2209	2358	2666	2775	2944	2905	2754	2490	2241	1983	1982	2103	2350	2546	2724	2558	2218	1861	1651	1640	1664	1812	1936	1993
1611	1773	1834	1929	2102	2137	2262	2401	2571	2444	2536	2373	2194	2123	2049	2105	2112	2200	2288	2356	2393	2347	2360	2223	2133	2138	2263	2452	2568	2641	2722	2676	2578	2424	2183	2096	2196	2275	2232	2415	2578	2363	2051	1799	1697	1842	2084	2215	2380	2474
1723	1847	1929	2044	2213	2174	2274	2393	2446	2588	2551	2461	2332	2265	2217	2188	2171	2214	2310	2249	2328	2200	2242	2205	2117	2202	2193	2282	2436	2482	2470	2501	2374	2329	2185	2110	2186	2181	2094	2255	2257	2218	1999	1953	2106	2262	2446	2625	2634	2754
1821	1911	2043	2077	2210	2206	2333	2300	2404	2483	2421	2408	2248	2286	2235	2133	2200	2215	2266	2159	2164	2077	2207	2176	2142	2123	2151	2245	2378	2346	2364	2375	2300	2280	2278	2212	2072	2061	2157	2138	2250	2195	2230	2269	2379	2505	2740	2832	2812	2900
1792	1962	2029	2240	2164	2242	2228	2312	2236	2367	2317	2318	2247	2246	2108	2030	2104	2290	2273	2293	2185	2179	2226	2144	2143	2179	2180	2254	2318	2341	2351	2455	2365	2288	2327	2112	2052	1992	2028	2112	2235	2277	2501	2532	2531	2654	2700	2809	2642	2604
1788	1872	2084	2185	2199	2175	2198	2210	2304	2354	2364	2275	2307	2167	2080	2011	1983	1990	2186	2237	2227	2136	2195	2195	2199	2099	2161	2118	2179	2208	2264	2316	2288	2325	2218	2141	1993	2150	2087	2195	2293	2324	2387	2498	2474	2410	2435	2406	2331	2335
1734	1910	1982	2050	2159	2230	2171	2300	2282	2372	2391	2441	2354	2171	2184	2012	1987	1984	2188	2136	2110	2149	2142	2056	2040	2121	2107	2089	2148	2210	2245	2202	2283	2255	2157	2049	2060	1972	2138	2151	2329	2348	2517	2419	2316	2358	2262	2333	2217	2343
1728	1792	1948	2039	2161	2083	2055	2331	2317	2433	2361	2397	2365	2389	2238	2162	2095	2158	2189	2218	2191	2223	2192	2106	2182	2086	2039	1984	2143	2139	2120	2222	2172	2200	2175	2116	2102	2076	2160	2232	2329	2395	2430	2427	2475	2344	2420	2405	2318	2362
1685	1854	1964	1963	2130	2212	2275	2309	2324	2550	2415	2458	2444	2366	2334	2170	2164	2170	2213	2372	2410	2222	2287	2219	2111	2152	2093	2096	2079	2145	2162	2157	2230	2304	2226	2171	2199	2160	2251	2360	2354	2532	2522	2481	2549	2563	2479	2466	2349	2280
1665	1761	1898	1966	2193	2209	2290	2373	2476	2475	2589	2378	2485	2313	2190	2236	2181	2272	2348	2374	2382	2495	2379	2255	2194	2147	2133	2197	2185	2222	2230	2227	2234	2216	2248	2186	2272	2186	2343	2388	2544	2429	2595	2473	2492	2420	2376	2485	2435	2310
1570	1683	1794	1835	2077	2053	2245	2275	2433	2554	2405	2492	2314	2315	2214	2159	2162	2097	2296	2328	2353	2333	2390	2135	2162	2186	2027	2086	2123	2108	2170	2137	2232	2129	2047	2091	2191	2198	2295	2326	2331	2456	2572	2428	2389	2378	2373	2340	2392	2290
1612	1789	1778	1909	1945	1940	2017	2189	2211	2206	2369	2369	2295	2205	2150	2085	2071	2075	2059	2135	2116	2204	2221	2075	2016	1964	2055	1998	2050	2092	2062	2005	1971	1932	2042	1944	2043	2166	2206	2381	2356	2451	2362	2396	2358	2389	2284	2406	2307	2320
1678	1830	1815	1957	1986	1949	2089	2077	2069	2128	2072	2183	2073	2201	2086	2098	2132	1995	2103	2069	2177	2190	2103	2043	2069	2037	2042	2087	2041	1986	2104	2038	1989	1911	1932	1898	2021	2075	2212	2345	2380	2443	2298	2387	2440	2392	2432	2221	2193	2215
1727	1907	1974	2062	2122	2167	2221	2170	2199	2182	2089	2092	2100	2040	2121	2054	2073	2112	2016	2065	2163	2250	2177	2216	2109	2095	2087	2131	2142	2111	2127	2106	2017	2024	1959	1983	2010	2195	2223	2375	2456	2381	2335	2531	2242	2363	2143	2220	2288	2196
1671	1779	1893	2004	2074	2189	2213	2173	2281	2219	2194	2063	2028	2070	2038	2023	2072	2134	2051	2117	2096	2166	2202	2317	2223	2231	2046	2151	2204	2215	2114	2050	2080	2025	2067	2141	2073	2148	2262	2337	2482	2504	2377	2389	2336	2160	2255	2168	2271	2259
1418	1530	1671	1792	1959	1893	1986	2093	2118	2057	2024	2006	1894	1999	1969	2017	2193	2203	2118	2177	2217	2187	2322	2380	2307	2167	2252	2293	2202	2232	2215	2164	2149	2006	2106	2067	2148	2202	2284	2319	2474	2478	2345	2449	2291	2270	2309	2234	2338	2307
1292	1358	1458	1565	1658	1691	1750	1722	1698	1796	1681	1805	1783	1866	1959	1972	2047	2113	2180	2264	2143	2337	2335	2458	2346	2412	2356	2305	2346	2264	2230	2202	2190	2144	2168	2155	2156	2205	2360	2370	2417	2375	2420	2388	2426	2353	2328	2209	2271	2227
1294	1356	1384	1519	1560	1520	1543	1541	1492	1546	1461	1554	1600	1618	1704	1889	1927	2014	2068	2127	2236	2202	2272	2423	2413	2377	2321	2340	2327	2209	2265	2239	2216	2198	2152	2186	2235	2222	2353	2301	2355	2341	2208	2192	2230	2223	2115	2186	2062	2173
1423	1492	1492	1549	1599	1521	1465	1397	1421	1316	1363	1348	1390	1479	1604	1661	1739	1846	1980	2013	2077	2003	2291	2173	2179	2284	2258	2220	2246	2306	2209	2256	2155	2205	2096	2198	2242	2234	2282	2307	2275	2217	2168	2066	2034	2038	1842	2020	1995	2029
1569	1546	1527	1536	1467	1403	1366	1310	1226	1248	1314	1278	1348	1435	1488	1582	1688	1830	1837	1956	1990	2113	2108	2178	2132	2162	2267	2162	2159	2165	2214	2169	2123	2200	2259	2299	2251	2247	2337	2204	2245	2232	2120	1989	1939	1939	1854	1902	1955	2043
1539	1477	1389	1310	1323	1278	1171	1236	1288	1145	1186	1312	1328	1421	1503	1683	1823	1889	1977	1986	2175	2114	2141	2242	2237	2237	2212	2267	2314	2327	2289	2226	2314	2361	2353	2340	2366	2438	2398	2415	2427	2316	2195	2206	2091	1978	1943	1938	2041	2043
1380	1431	1175	1238	1123	1112	1144	1154	1205	1141	1244	1301	1383	1445	1664	1793	1969	2010	2166	2256	2204	2379	2458	2422	2377	2260	2451	2409	2390	2474	2431	2460	2492	2471	2479	2526	2549	2602	2559	2561	2495	2399	2232	2209	2085	2133	2038	1971	2019	2089
1213	1249	1219	1090	1106	1082	1207	1182	1290	1320	1386	1416	1533	1608	1682	1996	2084	2162	2198	2329	2405	2470	2498	2521	2473	2395	2499	2389	2447	2433	2421	2443	2544	2474	2425	2527	2439	2613	2561	2485	2390	2325	2297	2134	2059	2036	1994	2021	2050	2116
1340	1174	1177	1137	1107	1131	1213	1316	1374	1401	1481	1503	1592	1794	1916	2017	2127	2169	2292	2379	2409	2442	2505	2495	2403	2414	2339	2297	2375	2421	2419	2318	2468	2353	2352	2363	2463	2493	2457	2488	2498	2286	2176	2078	2045	2144	2035	2015	2201	2222
1281	1285	1233	986	968	1082	1141	1340	1393	1371	1511	1565	1653	1801	1902	1990	2116	2151	2319	2201	2380	2222	2330	2301	2155	2211	2083	2245	2191	2220	2306	2291	2364	2375	2237	2259	2231	2331	2299	2297	2349	2266	2150	2085	2065	2113	2085	2131	2242	2365
1254	1221	1106	993	996	1062	1193	1248	1353	1514	1502	1513	1632	1683	1863	1936	2039	2133	2178	2161	2147	2158	2070	2043	2043	1954	1926	1910	2091	2059	2200	2163	2152	2311	2166	2125	2210	2193	2258	2261	2170	2126	2103	1942	2052	2002	2050	2014	2234	2347
1116	1064	1135	951	1017	1077	1224	1370	1464	1591	1679	1698	1740	1785	1874	1918	2097	2147	2253	2236	2157	2084	2032	2106	1871	1970	1820	1871	1965	1931	1991	2134	2023	2178	2151	2033	2031	2042	2199	2116	2145	1962	2038	1865	2017	1998	1989	2135	2191	2248
1131	1032	1001	993	1018	1076	1168	1433	1661	1836	1912	1889	2007	2074	2166	2160	2311	2275	2301	2246	2292	2175	2194	2152	2135	2026	2046	2052	2048	2021	2067	2149	2084	2166	2078	2035	2004	2035	2141	2143	2120	2122	1962	1990	1953	2033	2097	2243	2239	2250
1133	997	949	969	1053	1100	1247	1488	1662	1864	1952	2086	2039	2190	2164	2310	2352	2419	2520	2423	2430	2371	2306	2363	2310	2271	2140	2152	2129	2226	2158	2105	2261	2199	2140	2174	2015	2081	2078	2115	2184	2166	2050	2140	2166	2191	2300	2318	2392	2417
1134	1068	1024	976	1101	1064	1210	1464	1651	1825	1963	2108	2182	2137	2322	2447	2479	2356	2480	2607	2516	2448	2442	2376	2502	2335	2266	2262	2305	2329	2319	2311	2343	2286	2282	2110	2131	2169	2109	2133	2138	2138	2224	2166	2335	2278	2343	2384	2285	2422
1058	1057	1027	971	1037	1178	1294	1414	1758	1957	2063	2136	2274	2272	2372	2472	2374	2511	2599	2702	2563	2644	2487	2485	2434	2366	2483	2498	2374	2440	2412	2385	2335	2346	2198	2194	2072	2143	2081	2133	2233	2217	2236	2241	2249	2319	2442	2459	2468	2450
965	1020	962	941	1024	1145	1387	1585	1795	2073	2154	2367	2338	2383	2463	2494	2421	2584	2538	2679	2758	2536	2501	2605	2455	2507	2508	2563	2600	2453	2506	2488	2349	2316	2267	2197	2149	2161	2161	2284	2139	2129	2165	2280	2285	2390	2369	2433	2531	2521
1080	946	1015	983	923	1039	1276	1457	1660	1811	1974	2095	2231	2215	2273	2375	2310	2303	2430	2377	2377	2476	2358	2397	2398	2329	2300	2415	2380	2389	2334	2284	2135	2132	2067	2073	2039	2052	2090	1943	2074	2090	2134	2148	2210	2205	2369	2341	2390	2293
1141	990	985	1005	954	996	1197	1333	1429	1570	1649	1651	1672	1781	1841	1791	1959	1906	1941	1912	1949	1837	1935	1857	1866	1878	1946	1939	1990	1960	1962	1876	1874	1794	1663	1677	1695	1696	1693	1714	1635	1690	1743	1770	1894	1806	2021	1914	1911	1885
1241	1145	1059	1028	1061	1099	1163	1367	1447	1524	1584	1550	1520	1536	1534	1618	1647	1665	1675	1681	1652	1674	1598	1644	1612	1681	1653	1575	1611	1623	1672	1626	1653	1488	1370	1433	1530	1506	1456	1485	1417	1442	1478	1447	1550	1587	1597	1659	1709	1673
1342	1240	1094	1121	1224	1316	1298	1554	1641	1716	1672	1658	1622	1681	1600	1729	1664	1726	1705	1778	1705	1790	1710	1714	1706	1770	1682	1783	1692	1759	1751	1660	1597	1596	1462	1481	1515	1549	1581	1526	1532	1448	1427	1496	1519	1621	1559	1614	1591	1596
1388	1303	1198	1100	1208	1326	1369	1491	1657	1717	1666	1601	1677	1775	1786	1845	1874	1977	1912	1919	1958	1942	1984	1909	1931	2015	1969	1904	1909	1873	1879	1882	1809	1781	1627	1721	1710	1755	1709	1791	1667	1673	1646	1679	1698	1688	1679	1674	1709	1668
1390	1366	1217	1137	1097	1229	1174	1215	1327	1310	1317	1308	1301	1438	1487	1544	1652	1698	1720	1826	1808	1834	1761	1843	1886	1853	1915	1924	1891	1850	1940	1860	1706	1783	1627	1639	1618	1576	1707	1677	1683	1641	1656	1794	1711	1669	1663	1696	1677	1549
1318	1345	1303	1083	1196	1219	1193	1147	1238	1140	1137	1178	1096	1113	1121	1242	1361	1383	1448	1371	1440	1385	1469	1427	1409	1597	1644	1650	1531	1559	1582	1598	1578	1463	1390	1347	1418	1483	1460	1525	1458	1373	1341	1365	1470	1503	1410	1382	1349	1238
1255	1456	1491	1288	1429	1397	1321	1388	1430	1342	1295	1273	1135	1177	1171	1209	1305	1295	1332	1318	1309	1246	1290	1155	1294	1314	1387	1351	1377	1387	1329	1271	1251	1316	1274	1280	1191	1246	1314	1220	1153	1224	1186	1218	1248	1265	1253	1241	1144	1099
1446	1680	1631	1553	1567	1758	1735	1621	1670	1687	1570	1611	1441	1499	1537	1555	1556	1521	1583	1560	1539	1439	1399	1306	1232	1357	1361	1394	1327	1295	1260	1282	1224	1199	1245	1189	1177	1171	1215	1209	1195	1144	1157	1138	1095	1152	1123	1090	1025	1073
1472	1723	1766	1765	1735	1913	1852	1713	1846	1863	1687	1758	1728	1734	1835	1848	1922	1873	1849	1822	1767	1642	1592	1473	1398	1489	1464	1474	1389	1273	1305	1223	1270	1199	1232	1243	1275	1186	1322	1286	1228	1211	1109	1144	1200	1178	1171	1107	1141	1097
1249	1456	1595	1490	1584	1722	1686	1536	1682	1646	1504	1587	1557	1523	1671	1681	1741	1753	1832	1780	1641	1536	1532	1449	1425	1425	1460	1399	1386	1486	1303	1272	1313	1242	1261	1252	1213	1294	1248	1228	1233	1220	1145	1145	1119	1172	1168	1180	1118	1141
1064	1216	1269	1248	1289	1453	1475	1420	1365	1426	1244	1310	1275	1317	1351	1340	1390	1436	1422	1427	1334	1407	1345	1250	1325	1364	1389	1258	1256	1289	1184	1232	1159	1201	1232	1214	1310	1278	1259	1216	1216	1142	1116	1204	1094	1130	1164	1093	1090	1138
1109	1221	1221	1221	1228	1461	1449	1414	1436	1463	1265	1311	1272	1301	1329	1336	1401	1443	1420	1375	1317	1258	1277	1292	1277	1355	1332	1375	1309	1302	1197	1231	1237	1266	1255	1270	1298	1304	1329	1203	1223	1235	1181	1192	1187	1150	1143	1159	1142	1151
1298	1440	1448	1353	1477	1575	1651	1659	1818	1771	1679	1759	1659	1686	1724	1692	1788	1757	1738	1617	1480	1462	1443	1471	1447	1425	1351	1303	1340	1312	1368	1366	1288	1323	1353	1273	1286	1267	1246	1271	1226	1162	1159	1207	1232	1156	1162	1182	1134	1233
1598	1622	1450	1457	1519	1777	1882	2011	2132	2053	2008	1995	1953	1777	1942	1917	2048	2146	1957	1843	1730	1639	1482	1622	1515	1527	1428	1447	1466	1385	1412	1439	1397	1463	1360	1337	1284	1259	1266	1165	1201	1188	1168	1064	1110	1145	1133	1136	1121	1221
1513	1478	1415	1374	1455	1715	1825	1896	2100	2017	2002	1962	1735	1806	1780	1853	1950	1911	1820	1734	1602	1546	1599	1424	1511	1463	1410	1360	1430	1434	1474	1425	1433	1412	1396	1383	1281	1243	1207	1140	1122	1096	1042	1030	1090	1071	1082	1181	1187	1170
1367	1256	1138	1185	1362	1486	1537	1698	1885	1823	1760	1664	1471	1528	1522	1577	1603	1627	1707	1512	1548	1565	1475	1441	1365	1241	1320	1370	1361	1385	1416	1433	1478	1419	1346	1319	1335	1254	1223	1093	1087	1058	996	1018	1071	1129	1128	1199	1120	1140
1323	1111	994	1072	1234	1225	1309	1474	1530	1521	1498	1463	1338	1375	1400	1384	1459	1453	1531	1491	1403	1480	1391	1434	1347	1305	1264	1315	1370	1311	1357	1387	1393	1399	1373	1412	1316	1215	1173	1127	1076	1015	996	1008	1058	1159	1151	1196	1156	1108
1204	1041	1058	1129	1114	1316	1377	1509	1587	1431	1525	1379	1369	1364	1358	1412	1499	1522	1524	1465	1479	1424	1440	1383	1345	1246	1278	1372	1347	1400	1370	1378	1438	1295	1370	1411	1206	1256	1161	1134	1078	1119	1024	1016	1056	1169	1051	1142	1069	1073
1184	1087	1074	1157	1169	1334	1462	1695	1577	1486	1554	1352	1346	1392	1360	1420	1494	1557	1430	1492	1510	1503	1487	1376	1352	1303	1297	1319	1313	1340	1433	1458	1371	1349	1257	1343	1264	1239	1203	1216	1141	1102	1159	1091	1143	1195	1118	1127	1066	1012
1184	1048	1013	1099	1143	1284	1475	1637	1590	1584	1541	1403	1436	1350	1226	1335	1438	1495	1472	1443	1507	1615	1493	1467	1422	1382	1278	1320	1364	1449	1428	1448	1350	1445	1243	1353	1265	1292	1260	1225	1238	1143	1248	1149	1231	1205	1156	1143	1076	990
1272	1218	1135	1049	1096	1207	1416	1564	1606	1627	1448	1456	1356	1252	1307	1320	1389	1439	1464	1557	1511	1512	1554	1481	1363	1319	1363	1394	1343	1322	1385	1397	1286	1288	1249	1298	1188	1145	1154	1188	1183	1200	1197	1190	1169	1161	1260	1103	1119	1072
1383	1311	1245	1190	1242	1336	1481	1672	1714	1698	1611	1480	1351	1309	1370	1301	1454	1548	1580	1526	1533	1472	1509	1452	1358	1315	1360	1378	1257	1349	1343	1332	1364	1292	1255	1285	1217	1246	1242	1129	1167	1185	1187	1216	1200	1237	1241	1238	1133	1138
1470	1475	1410	1374	1447	1609	1785	2019	2026	1847	1816	1736	1557	1494	1423	1380	1516	1598	1648	1532	1564	1558	1542	1554	1472	1384	1355	1409	1331	1344	1406	1459	1403	1378	1344	1250	1273	1286	1327	1255	1291	1293	1273	1233	1353	1275	1232	1231	1053	1082
[truncated: 920 more columns]
