# Supplementary material for: Spatial Resolution and Refractive Index Contrast of Resonant Photonic Crystal Surfaces for Biosensing
Source: IEEE Photonics J. Author manuscript; Available in PMC 2015 Sep 7. (PMC4561521; doi:10.1109/JPHOT.2015.2435699)
Supplement: fig2_data [file NIHMS64775-supplement-fig2_data.gz › Volumes/graham/MacBook_backup/PhD_folder_2015_06_02/paper_improvements/IEEE_J_Photonics/final_files/data_files/fig2/0pc_p555f85/i26.csv]

1507	1557	1709	1747	1672	1653	1685	1676	1640	1711	1754	1836	1926	1836	1771	1809	1723	1703	1692	1650	1665	1758	1693	1843	1795	1763	1721	1723	1674	1674	1608	1691	1681	1709	1594	1664	1662	1680	1634	1656	1636	1783	1824	1826	1899	1835	1705	1698	1786	1842
1538	1652	1679	1606	1622	1648	1603	1706	1743	1660	1710	1705	1759	1718	1785	1749	1704	1692	1686	1709	1752	1796	1904	1768	1880	1761	1715	1632	1652	1576	1605	1709	1705	1614	1577	1632	1608	1551	1604	1601	1715	1750	1774	1806	1758	1725	1717	1658	1753	1778
1543	1566	1534	1557	1501	1611	1559	1644	1641	1601	1569	1587	1697	1673	1796	1669	1733	1701	1702	1766	1737	1743	1819	1790	1621	1591	1598	1653	1597	1564	1549	1650	1665	1647	1666	1602	1517	1574	1618	1597	1700	1598	1733	1781	1719	1651	1618	1654	1686	1750
1576	1668	1484	1543	1547	1576	1645	1663	1644	1544	1534	1506	1567	1563	1668	1752	1826	1835	1802	1724	1743	1784	1758	1681	1573	1465	1501	1510	1490	1555	1538	1614	1648	1603	1586	1547	1499	1553	1605	1676	1690	1670	1739	1779	1701	1734	1672	1617	1626	1716
1533	1508	1538	1539	1555	1589	1640	1723	1549	1517	1468	1543	1594	1663	1747	1833	1876	1852	1791	1789	1704	1702	1722	1604	1513	1449	1472	1418	1491	1598	1572	1716	1698	1562	1530	1483	1493	1513	1650	1614	1665	1684	1605	1707	1736	1693	1660	1721	1662	1604
1635	1613	1527	1510	1545	1568	1643	1604	1553	1505	1522	1591	1576	1656	1799	1894	1901	1862	1800	1778	1618	1570	1632	1542	1479	1518	1437	1389	1590	1579	1574	1620	1581	1593	1470	1432	1517	1559	1516	1650	1699	1706	1666	1719	1796	1743	1715	1626	1640	1598
1556	1527	1524	1560	1552	1636	1648	1569	1619	1597	1566	1534	1610	1682	1780	1707	1841	1752	1682	1609	1572	1553	1500	1519	1429	1507	1510	1551	1628	1612	1555	1556	1674	1485	1470	1497	1460	1539	1659	1633	1661	1606	1690	1737	1716	1720	1750	1639	1566	1561
1625	1585	1606	1553	1649	1617	1618	1626	1562	1608	1639	1669	1631	1664	1676	1734	1741	1732	1645	1477	1628	1468	1516	1583	1528	1567	1515	1471	1624	1477	1633	1563	1499	1493	1454	1492	1559	1602	1691	1601	1614	1567	1672	1731	1755	1776	1633	1666	1566	1642
1623	1699	1676	1682	1723	1631	1722	1760	1695	1661	1789	1747	1652	1709	1591	1705	1681	1618	1527	1534	1504	1486	1602	1520	1615	1554	1679	1538	1572	1506	1529	1478	1503	1507	1506	1386	1502	1588	1669	1592	1610	1604	1669	1670	1687	1685	1672	1640	1612	1574
1700	1652	1722	1775	1745	1791	1756	1746	1699	1648	1733	1618	1677	1689	1635	1687	1630	1623	1531	1532	1552	1580	1540	1635	1655	1718	1586	1542	1551	1557	1513	1509	1481	1507	1504	1571	1541	1603	1663	1658	1561	1534	1585	1637	1681	1681	1654	1587	1662	1662
1676	1596	1770	1794	1740	1780	1732	1708	1734	1706	1643	1632	1618	1583	1643	1661	1549	1636	1546	1518	1585	1574	1600	1632	1676	1706	1676	1674	1619	1602	1504	1549	1561	1551	1612	1558	1527	1535	1629	1583	1603	1513	1596	1538	1561	1652	1688	1662	1654	1665
1687	1601	1652	1766	1628	1785	1715	1717	1733	1610	1657	1581	1532	1523	1556	1589	1535	1609	1582	1585	1701	1640	1698	1600	1716	1717	1652	1562	1644	1551	1555	1519	1595	1626	1592	1585	1548	1575	1528	1532	1527	1601	1616	1523	1632	1561	1681	1742	1685	1683
1590	1617	1604	1614	1690	1727	1661	1708	1673	1567	1636	1560	1451	1582	1584	1626	1616	1627	1624	1593	1680	1644	1598	1636	1671	1707	1678	1500	1496	1522	1601	1599	1652	1568	1610	1545	1534	1517	1567	1520	1532	1579	1572	1471	1501	1640	1661	1638	1707	1642
1521	1567	1592	1581	1614	1582	1646	1575	1707	1692	1503	1583	1504	1518	1697	1611	1648	1679	1735	1715	1659	1549	1674	1566	1566	1569	1609	1598	1524	1614	1554	1668	1611	1676	1650	1561	1436	1542	1496	1529	1546	1568	1435	1461	1504	1614	1725	1740	1742	1686
1552	1562	1624	1516	1538	1599	1638	1629	1573	1660	1543	1598	1578	1629	1605	1702	1672	1796	1776	1725	1679	1575	1530	1582	1576	1564	1605	1535	1654	1520	1670	1602	1597	1635	1577	1561	1474	1559	1479	1523	1632	1552	1563	1417	1444	1536	1706	1693	1632	1660
1562	1481	1545	1547	1492	1526	1514	1537	1560	1628	1573	1634	1565	1586	1663	1722	1750	1749	1692	1602	1531	1507	1510	1562	1516	1601	1571	1591	1620	1634	1653	1553	1617	1608	1585	1582	1577	1572	1565	1522	1577	1554	1538	1529	1544	1606	1696	1643	1683	1621
1564	1586	1546	1505	1574	1539	1521	1552	1549	1566	1595	1601	1644	1623	1669	1706	1776	1743	1622	1525	1535	1549	1501	1602	1624	1572	1653	1546	1570	1662	1527	1634	1601	1658	1572	1563	1608	1592	1597	1543	1616	1553	1595	1604	1653	1610	1578	1602	1572	1602
1666	1520	1578	1611	1554	1549	1550	1543	1521	1618	1672	1568	1614	1644	1619	1706	1664	1673	1558	1567	1520	1538	1520	1575	1583	1639	1599	1588	1655	1627	1596	1532	1608	1623	1697	1641	1665	1670	1598	1596	1562	1662	1640	1608	1679	1549	1620	1560	1626	1552
1705	1672	1598	1619	1668	1674	1654	1571	1625	1567	1634	1522	1606	1652	1632	1666	1575	1602	1565	1518	1429	1552	1574	1572	1638	1592	1718	1635	1622	1616	1522	1537	1702	1602	1660	1674	1712	1606	1643	1597	1566	1587	1731	1659	1645	1585	1530	1550	1618	1693
1704	1677	1697	1510	1697	1737	1711	1652	1622	1614	1591	1516	1561	1578	1606	1647	1590	1628	1627	1612	1589	1629	1687	1706	1708	1674	1668	1627	1648	1587	1563	1609	1622	1685	1759	1695	1654	1565	1535	1572	1637	1668	1708	1650	1655	1614	1560	1608	1712	1724
1632	1565	1612	1535	1693	1577	1633	1551	1557	1475	1603	1519	1487	1597	1568	1589	1673	1647	1650	1744	1758	1655	1701	1590	1752	1685	1631	1594	1568	1559	1617	1698	1651	1684	1670	1687	1642	1575	1532	1677	1594	1663	1713	1635	1597	1580	1581	1679	1698	1749
1579	1478	1628	1539	1499	1653	1684	1597	1516	1575	1505	1519	1506	1557	1643	1682	1709	1754	1757	1739	1687	1786	1709	1737	1672	1608	1611	1615	1522	1713	1578	1604	1596	1605	1689	1629	1562	1494	1504	1643	1646	1640	1661	1687	1517	1541	1617	1648	1731	1703
1541	1517	1513	1550	1605	1634	1511	1584	1578	1599	1522	1605	1607	1620	1683	1747	1751	1785	1728	1776	1757	1701	1604	1628	1564	1553	1529	1591	1651	1668	1596	1593	1514	1624	1557	1557	1621	1591	1581	1606	1641	1624	1648	1497	1518	1674	1623	1631	1640	1631
1521	1508	1569	1491	1614	1581	1552	1666	1652	1570	1602	1618	1619	1700	1705	1733	1710	1843	1761	1793	1724	1618	1564	1672	1595	1649	1593	1641	1735	1574	1697	1569	1482	1643	1560	1673	1590	1627	1649	1583	1648	1699	1657	1651	1689	1634	1649	1698	1646	1659
1554	1529	1534	1570	1488	1542	1632	1648	1690	1701	1654	1678	1697	1652	1764	1708	1699	1706	1713	1732	1665	1690	1672	1661	1694	1618	1659	1606	1637	1663	1555	1540	1550	1562	1626	1620	1725	1687	1638	1611	1571	1547	1626	1656	1773	1788	1703	1672	1729	1699
1547	1561	1641	1560	1541	1612	1640	1641	1708	1771	1678	1706	1625	1753	1643	1624	1615	1650	1643	1654	1619	1656	1734	1630	1663	1596	1666	1679	1646	1652	1607	1487	1596	1618	1657	1676	1691	1700	1645	1663	1633	1632	1712	1742	1777	1752	1727	1624	1627	1723
1574	1555	1542	1685	1618	1642	1582	1657	1641	1635	1700	1673	1584	1637	1568	1565	1528	1691	1597	1623	1656	1733	1709	1712	1679	1640	1594	1617	1572	1586	1536	1585	1554	1590	1670	1656	1679	1714	1574	1650	1635	1768	1855	1806	1754	1742	1639	1687	1707	1761
1566	1527	1632	1614	1626	1575	1588	1719	1643	1691	1692	1619	1552	1595	1579	1607	1694	1697	1647	1583	1714	1691	1676	1721	1771	1714	1585	1632	1570	1648	1541	1555	1586	1546	1600	1596	1629	1603	1691	1666	1725	1796	1837	1744	1747	1654	1721	1751	1810	1767
1562	1582	1632	1556	1573	1582	1563	1560	1661	1620	1665	1560	1611	1622	1668	1668	1752	1709	1761	1625	1698	1686	1713	1711	1701	1587	1704	1597	1660	1647	1669	1598	1633	1617	1545	1586	1571	1724	1636	1704	1762	1774	1745	1798	1709	1603	1727	1811	1850	1762
1561	1550	1608	1600	1538	1504	1589	1554	1574	1709	1729	1790	1678	1648	1751	1727	1651	1697	1674	1601	1715	1631	1712	1716	1770	1727	1679	1627	1650	1710	1677	1588	1556	1584	1574	1631	1549	1662	1687	1747	1775	1709	1733	1732	1706	1646	1771	1839	1763	1750
1525	1508	1543	1560	1509	1513	1463	1560	1660	1651	1684	1697	1684	1679	1759	1704	1673	1699	1707	1591	1638	1649	1710	1810	1745	1731	1651	1664	1715	1571	1616	1620	1523	1524	1518	1602	1564	1600	1690	1645	1634	1667	1746	1790	1688	1744	1713	1817	1695	1695
1592	1592	1574	1515	1549	1446	1531	1532	1613	1664	1682	1670	1631	1716	1593	1696	1611	1590	1652	1619	1636	1708	1758	1793	1837	1815	1771	1696	1584	1562	1566	1492	1517	1463	1526	1543	1587	1588	1602	1592	1638	1599	1589	1771	1784	1775	1633	1689	1560	1681
1616	1567	1628	1562	1513	1577	1504	1541	1639	1640	1710	1576	1682	1604	1654	1653	1632	1657	1651	1733	1712	1656	1852	1858	1863	1832	1719	1704	1634	1608	1589	1576	1560	1606	1654	1564	1582	1601	1651	1582	1540	1688	1746	1771	1765	1646	1626	1529	1548	1659
1533	1520	1598	1534	1486	1489	1413	1531	1568	1647	1653	1672	1611	1617	1605	1647	1622	1738	1671	1808	1732	1775	1768	1865	1878	1882	1677	1744	1619	1521	1583	1619	1683	1638	1557	1639	1605	1583	1601	1603	1626	1632	1763	1713	1625	1662	1561	1644	1559	1754
1516	1548	1541	1526	1520	1449	1492	1544	1603	1626	1635	1707	1639	1646	1730	1705	1767	1736	1749	1829	1782	1719	1757	1706	1785	1716	1682	1670	1622	1619	1643	1601	1565	1648	1531	1511	1597	1636	1634	1616	1589	1701	1656	1622	1694	1582	1586	1621	1644	1682
1586	1583	1625	1634	1523	1529	1462	1505	1555	1646	1571	1688	1674	1685	1760	1804	1825	1812	1756	1665	1767	1702	1612	1648	1620	1619	1664	1629	1673	1687	1730	1704	1626	1672	1589	1591	1546	1624	1683	1699	1704	1626	1607	1717	1698	1700	1637	1632	1644	1520
1534	1672	1645	1653	1655	1593	1541	1555	1575	1598	1733	1615	1661	1664	1715	1733	1681	1729	1635	1672	1654	1691	1622	1547	1623	1567	1682	1707	1734	1634	1672	1767	1740	1647	1524	1598	1627	1741	1797	1697	1639	1630	1663	1739	1740	1878	1777	1660	1600	1524
1671	1762	1775	1710	1638	1615	1623	1645	1626	1617	1661	1622	1614	1643	1635	1658	1593	1644	1664	1679	1624	1623	1643	1668	1652	1725	1614	1659	1711	1682	1735	1789	1668	1707	1728	1765	1754	1788	1768	1631	1690	1630	1695	1786	1841	1817	1735	1632	1516	1632
1717	1771	1776	1762	1658	1614	1546	1582	1653	1594	1637	1479	1718	1557	1588	1583	1585	1634	1674	1738	1808	1702	1674	1844	1722	1737	1653	1673	1680	1728	1697	1717	1786	1767	1742	1782	1780	1665	1728	1754	1712	1742	1679	1811	1777	1719	1642	1712	1636	1705
1820	1880	1775	1702	1644	1657	1594	1646	1664	1606	1684	1619	1587	1640	1605	1628	1668	1656	1739	1766	1762	1817	1646	1795	1678	1687	1727	1608	1659	1721	1781	1826	1886	1773	1827	1773	1780	1721	1802	1729	1775	1663	1864	1701	1694	1708	1639	1702	1690	1691
1843	1844	1815	1791	1674	1680	1594	1716	1675	1614	1553	1544	1627	1591	1580	1661	1701	1694	1665	1735	1747	1777	1756	1687	1750	1666	1705	1690	1693	1882	1807	1845	1884	1855	1718	1712	1787	1741	1832	1836	1810	1749	1659	1758	1732	1697	1730	1777	1663	1680
1724	1848	1879	1690	1678	1684	1673	1670	1610	1663	1705	1621	1696	1696	1585	1718	1689	1613	1709	1760	1711	1730	1681	1720	1751	1816	1695	1777	1852	1838	1916	1868	1818	1815	1711	1802	1730	1904	1795	1824	1768	1793	1672	1683	1746	1734	1820	1628	1749	1579
1789	1779	1835	1731	1637	1631	1695	1660	1699	1658	1704	1605	1625	1652	1638	1699	1740	1697	1695	1666	1792	1821	1772	1786	1881	1793	1828	1872	1806	1839	1781	1794	1768	1781	1751	1757	1807	1864	1855	1781	1735	1730	1683	1575	1745	1724	1713	1707	1689	1709
1761	1836	1811	1756	1680	1716	1555	1643	1649	1623	1581	1584	1590	1640	1612	1668	1717	1781	1755	1791	1797	1838	1865	1905	1942	1839	1831	1758	1781	1780	1748	1789	1711	1828	1756	1811	1758	1779	1783	1773	1733	1807	1765	1725	1780	1698	1737	1563	1544	1686
1816	1832	1752	1754	1666	1693	1718	1674	1641	1670	1700	1589	1638	1559	1691	1601	1775	1762	1733	1701	1883	1896	1900	1937	1928	1895	1857	1816	1784	1807	1893	1763	1833	1770	1724	1715	1664	1692	1669	1669	1807	1793	1776	1720	1656	1667	1619	1690	1700	1751
1798	1764	1743	1679	1606	1741	1592	1657	1662	1663	1728	1659	1600	1605	1614	1638	1690	1770	1913	1747	1851	1822	1852	1805	1874	1815	1821	1879	1744	1795	1920	1854	1870	1743	1736	1762	1690	1687	1663	1777	1662	1760	1699	1668	1687	1668	1653	1790	1793	1739
1735	1761	1750	1660	1762	1641	1727	1763	1748	1747	1736	1706	1682	1671	1679	1738	1637	1646	1763	1800	1711	1751	1856	1903	1871	1926	1814	1805	1802	1785	1863	1870	1776	1775	1712	1639	1650	1719	1757	1758	1695	1682	1640	1692	1706	1773	1711	1823	1755	1604
1812	1762	1704	1698	1709	1728	1783	1716	1717	1658	1729	1735	1621	1646	1655	1583	1675	1716	1719	1717	1806	1765	1813	1878	1878	1904	1822	1831	1708	1678	1582	1711	1687	1692	1776	1753	1645	1723	1576	1652	1511	1546	1559	1697	1694	1786	1783	1707	1698	1617
1798	1819	1742	1753	1675	1722	1756	1752	1627	1682	1707	1595	1674	1630	1595	1643	1598	1660	1831	1774	1775	1743	1806	1875	1863	1898	1755	1707	1615	1700	1581	1691	1686	1715	1779	1755	1670	1665	1619	1673	1619	1595	1673	1648	1776	1687	1742	1691	1804	1754
1741	1720	1810	1669	1679	1736	1779	1733	1639	1607	1593	1723	1731	1749	1718	1655	1658	1765	1800	1854	1779	1796	1839	1847	1749	1764	1742	1697	1609	1628	1655	1746	1730	1730	1726	1768	1646	1642	1521	1607	1708	1722	1723	1673	1591	1601	1666	1681	1760	1860
1715	1692	1725	1747	1650	1770	1737	1681	1628	1759	1650	1772	1754	1736	1760	1771	1667	1752	1757	1816	1785	1739	1774	1788	1718	1693	1612	1604	1702	1646	1723	1693	1733	1669	1658	1642	1617	1672	1653	1680	1678	1708	1648	1651	1661	1711	1776	1736	1725	1708
1848	1790	1774	1765	1693	1754	1787	1730	1679	1690	1763	1822	1734	1831	1728	1775	1743	1721	1764	1672	1742	1762	1767	1781	1729	1665	1634	1770	1680	1754	1700	1596	1664	1580	1618	1643	1741	1692	1666	1577	1605	1664	1568	1620	1737	1803	1748	1755	1723	1719
1745	1790	1725	1732	1736	1713	1720	1675	1652	1671	1706	1756	1720	1767	1718	1646	1778	1657	1686	1664	1759	1743	1656	1765	1715	1739	1681	1660	1606	1634	1625	1617	1687	1673	1730	1646	1716	1710	1593	1539	1650	1611	1724	1694	1792	1764	1769	1714	1692	1676
1719	1737	1684	1641	1715	1718	1635	1624	1678	1619	1632	1676	1718	1763	1735	1673	1760	1779	1673	1754	1817	1810	1737	1787	1685	1710	1630	1545	1531	1691	1702	1694	1773	1832	1786	1719	1697	1625	1570	1580	1596	1684	1697	1764	1741	1772	1722	1707	1761	1871
1791	1732	1720	1667	1661	1736	1662	1670	1611	1698	1645	1630	1725	1693	1737	1779	1778	1774	1824	1802	1771	1759	1641	1696	1674	1659	1603	1532	1641	1676	1658	1759	1767	1786	1763	1699	1670	1632	1713	1708	1788	1729	1745	1703	1712	1713	1719	1796	1843	1763
1799	1841	1789	1738	1743	1660	1845	1679	1686	1719	1672	1753	1706	1704	1760	1818	1740	1823	1707	1728	1746	1712	1679	1688	1687	1730	1791	1728	1602	1633	1638	1690	1676	1777	1709	1744	1798	1720	1727	1833	1732	1646	1732	1774	1763	1844	1852	1854	1794	1695
1776	1802	1780	1672	1667	1673	1704	1657	1738	1706	1575	1633	1647	1646	1781	1733	1767	1754	1677	1604	1646	1775	1681	1769	1792	1769	1800	1738	1734	1694	1657	1667	1727	1752	1742	1798	1742	1802	1812	1700	1811	1734	1818	1851	1892	1799	1868	1754	1725	1749
1835	1790	1746	1695	1597	1659	1648	1706	1637	1704	1600	1542	1691	1723	1783	1790	1793	1790	1697	1742	1702	1627	1773	1727	1758	1827	1741	1823	1719	1642	1723	1652	1748	1774	1812	1825	1716	1777	1766	1712	1810	1843	1830	1900	1847	1836	1790	1740	1804	1856
1765	1774	1640	1614	1624	1684	1593	1649	1662	1641	1680	1592	1639	1636	1782	1841	1765	1742	1777	1680	1732	1774	1734	1792	1780	1762	1761	1757	1728	1646	1748	1768	1764	1736	1773	1777	1784	1800	1745	1775	1891	1875	1798	1798	1774	1784	1765	1841	1846	1849
1646	1711	1627	1494	1615	1563	1667	1628	1665	1666	1715	1730	1674	1662	1824	1737	1792	1704	1715	1739	1759	1802	1755	1758	1789	1784	1870	1844	1807	1811	1715	1753	1867	1806	1622	1803	1778	1752	1802	1790	1752	1771	1705	1781	1810	1874	1959	1797	1739	1795
1697	1623	1551	1529	1533	1589	1603	1587	1543	1717	1722	1679	1646	1682	1733	1844	1851	1737	1745	1844	1780	1847	1883	1804	1838	1877	1832	1855	1839	1870	1797	1733	1881	1813	1869	1923	1891	1841	1970	1824	1805	1826	1832	1867	1892	1912	1831	1816	1800	1664
1585	1539	1474	1433	1513	1498	1517	1484	1571	1618	1602	1594	1639	1742	1795	1827	1756	1775	1824	1852	1881	1841	1864	1885	1830	1834	1812	1828	1810	1947	1860	1862	1872	1994	1971	1938	1927	1849	1742	1768	1799	1838	1877	1952	2038	1862	1759	1727	1738	1731
1543	1391	1408	1313	1401	1415	1419	1440	1421	1518	1487	1627	1632	1677	1791	1801	1805	1864	1844	1863	1880	1871	1830	1853	1852	1829	1822	1881	1974	2005	1983	1956	1935	1994	1926	1939	1855	1781	1738	1854	1834	1861	1928	1833	1851	1770	1864	1848	1770	1735
1484	1380	1352	1272	1352	1402	1420	1370	1422	1446	1499	1670	1707	1687	1787	1869	1770	1889	1907	1830	1736	1699	1848	1846	1796	1876	1944	1914	1946	1942	1986	1900	1976	1919	1928	1906	1909	1829	1772	1885	1798	1920	1754	1800	1850	1838	1858	1882	1792	1793
1400	1386	1462	1344	1321	1312	1392	1458	1467	1510	1607	1658	1661	1827	1817	1830	1831	1825	1847	1792	1819	1829	1866	1841	1952	1878	1917	1908	1998	1964	1965	1869	1893	1955	1973	1967	1937	1850	1907	1828	1811	1751	1802	1753	1857	1932	1841	1789	1763	1706
1471	1364	1458	1425	1394	1417	1429	1491	1521	1490	1600	1628	1574	1746	1767	1790	1898	1828	1832	1865	1746	1889	1772	1961	1898	1851	1837	2002	1998	1958	1986	1965	2012	1994	1996	1966	1952	1942	1900	1936	1793	1849	1849	1966	1917	1856	1828	1791	1759	1769
1332	1289	1446	1363	1431	1434	1475	1430	1424	1513	1532	1640	1683	1751	1877	1845	1860	1903	1950	1911	1922	1745	1852	1805	1847	1894	1889	1858	1960	2026	2002	2065	2012	2031	1983	1900	1866	1959	1850	1843	1912	1960	1850	1915	1810	1953	1845	1887	1767	1835
1381	1401	1434	1378	1327	1442	1360	1586	1454	1603	1539	1612	1746	1758	1794	1835	1842	1882	1916	1935	1870	1776	1757	1902	1863	1857	1896	1958	2010	2007	2020	1970	2022	1981	1970	1919	1823	1901	1930	1953	1983	1956	1901	1880	1827	1905	1897	1953	1836	1853
1315	1331	1362	1406	1382	1408	1458	1578	1488	1542	1569	1683	1611	1741	1714	1829	1784	1896	1897	1837	1759	1844	1820	1902	1963	1912	1975	2008	1987	1962	2047	1937	1950	1962	1977	1956	1970	1894	1958	1883	1923	1809	1932	1891	1923	1990	2048	1889	1887	1845
1306	1360	1361	1296	1285	1392	1410	1415	1432	1574	1572	1563	1714	1710	1702	1716	1817	1826	1807	1853	1876	1832	1858	1890	1923	1946	1937	1892	1956	1937	1969	1993	1991	2072	2026	1957	1972	1882	1911	1873	1906	1970	1985	1904	1943	2002	1966	1920	1878	1981
1190	1274	1314	1247	1345	1390	1370	1572	1518	1581	1514	1590	1663	1698	1842	1770	1889	1900	1843	1852	1862	1858	1832	1955	1927	1935	1923	1891	1940	1925	1942	1998	2040	2048	2005	1886	1975	1857	1907	1927	1997	1951	2044	1963	1950	2058	1977	1935	1982	2012
1251	1205	1299	1307	1363	1407	1438	1460	1418	1496	1529	1537	1651	1712	1725	1727	1901	1843	1909	1896	1826	1773	1932	1912	1996	1965	1965	2103	1927	2031	1985	1910	1970	1940	1905	1816	1947	1948	1984	2023	2004	1923	1851	1901	1930	1983	2116	1982	2012	2000
1274	1307	1305	1265	1376	1441	1427	1490	1399	1590	1521	1654	1679	1753	1792	1880	1862	1916	1893	1798	1795	1935	1823	1882	1898	1902	2005	1921	1931	2047	1975	2057	1958	2034	2004	1995	1940	1964	2004	2058	1958	1954	1925	1893	1999	1987	2063	2029	2001	2012
1230	1278	1337	1315	1378	1466	1504	1434	1403	1453	1539	1627	1702	1739	1793	1868	1857	1902	1848	1860	1759	1806	1854	1881	1934	1966	1876	1930	1937	1934	1988	2007	2070	2058	2094	2011	1959	2001	1915	1859	1939	1974	1865	1996	1978	2059	1997	1948	2053	1991
1273	1270	1293	1363	1363	1450	1501	1535	1492	1526	1519	1583	1659	1746	1743	1840	1805	1878	1854	1878	1848	1831	1853	1823	1852	1866	1928	1917	1917	1916	2050	2062	2125	2065	1952	1995	1866	2024	1899	1889	1976	1887	1848	1927	1911	1966	1913	2071	2076	2084
1355	1271	1385	1351	1430	1525	1510	1558	1519	1536	1520	1622	1729	1696	1756	1805	1784	1840	1877	1856	1899	1811	1828	1888	1963	1921	1937	1970	1901	1994	1973	1998	1970	1953	2018	1880	1906	1971	1941	1868	1848	1866	1870	1922	1876	1892	2108	1939	2024	2024
1345	1416	1463	1397	1475	1516	1578	1541	1488	1532	1586	1606	1591	1735	1763	1771	1816	1893	1877	1859	1823	1823	1830	1877	1797	1922	1897	1853	1991	1852	1947	1950	1908	1937	1929	1897	1933	1900	1876	1922	1908	1913	1779	1806	1795	1818	1951	1980	1924	1863
1374	1432	1386	1469	1503	1538	1568	1605	1617	1655	1694	1741	1741	1853	1783	1752	1846	1910	1937	1930	1815	1869	1780	1732	1811	1767	1825	1946	1857	1965	1872	1981	1808	1951	1844	1939	1926	1964	1844	1800	1772	1785	1792	1850	1798	1832	1881	1908	1895	1920
1292	1413	1453	1421	1423	1533	1596	1617	1570	1606	1604	1738	1736	1796	1754	1773	1837	1855	1888	1885	1827	1844	1794	1839	1795	1829	1744	1874	1932	1881	1894	1871	1908	1869	1860	1883	1909	1830	1793	1799	1774	1797	1817	1830	1841	1841	1767	1968	1792	1901
1315	1400	1385	1511	1478	1558	1613	1516	1621	1678	1667	1789	1734	1886	1843	1848	1812	1845	1880	1859	1819	1781	1810	1866	1735	1834	1873	1870	1931	1939	1870	1829	1837	1887	1799	1887	1855	1792	1787	1753	1680	1684	1831	1717	1715	1859	1837	1863	1905	1887
1334	1378	1479	1517	1480	1530	1631	1666	1697	1702	1754	1826	1826	1784	1788	1874	1822	1854	1843	1887	1840	1776	1791	1777	1874	1870	1830	1884	1850	1914	1875	1878	1776	1796	1792	1887	1761	1793	1662	1652	1665	1720	1705	1798	1887	1780	1811	1780	1770	1804
1315	1484	1504	1487	1547	1517	1674	1775	1744	1717	1791	1810	1893	1917	1879	1871	1825	1880	1838	1895	1802	1825	1832	1681	1791	1839	1837	1918	1879	1865	1887	1785	1744	1653	1810	1773	1692	1691	1587	1700	1684	1688	1743	1809	1761	1724	1748	1736	1777	1809
1442	1488	1515	1529	1535	1582	1590	1695	1708	1815	1796	1964	2001	1883	1834	1812	1852	1807	1841	1874	1837	1867	1788	1726	1775	1729	1822	1858	1857	1849	1787	1809	1742	1746	1752	1672	1675	1644	1646	1612	1641	1577	1690	1746	1707	1750	1702	1693	1727	1751
1502	1508	1516	1459	1524	1550	1586	1667	1830	1753	1837	1844	1823	1867	1911	1834	1812	1865	1887	1797	1856	1763	1795	1759	1712	1714	1767	1777	1850	1719	1800	1807	1759	1756	1665	1649	1655	1611	1619	1593	1556	1624	1654	1713	1739	1672	1687	1692	1721	1653
1464	1548	1602	1611	1603	1619	1666	1637	1701	1771	1790	1829	1874	1947	1880	1821	1801	1957	1796	1872	1823	1773	1726	1716	1722	1690	1719	1724	1717	1745	1736	1735	1770	1721	1660	1704	1573	1565	1616	1588	1427	1532	1541	1658	1670	1695	1730	1664	1711	1785
1508	1631	1621	1606	1567	1610	1686	1710	1761	1781	1786	1922	1876	1902	1884	1810	1820	1763	1821	1836	1808	1760	1696	1674	1721	1581	1683	1620	1658	1696	1647	1670	1766	1734	1611	1653	1606	1573	1631	1563	1463	1535	1674	1680	1750	1649	1676	1658	1665	1681
1587	1582	1598	1599	1601	1660	1638	1726	1732	1804	1823	1899	1933	1879	1878	1897	1820	1864	1828	1893	1850	1728	1677	1681	1607	1658	1624	1592	1590	1719	1650	1646	1676	1704	1614	1662	1667	1607	1560	1547	1521	1529	1539	1595	1673	1658	1636	1621	1640	1658
1640	1666	1656	1675	1569	1563	1661	1713	1816	1754	1846	1822	1822	1774	1789	1769	1748	1789	1800	1747	1679	1635	1790	1663	1573	1651	1595	1619	1561	1579	1600	1669	1626	1640	1598	1561	1612	1555	1535	1634	1569	1576	1578	1597	1601	1579	1604	1713	1632	1562
1621	1685	1666	1664	1726	1666	1723	1776	1788	1766	1807	1807	1835	1707	1738	1742	1647	1751	1682	1719	1607	1634	1637	1611	1586	1590	1575	1589	1585	1645	1606	1617	1654	1618	1522	1500	1602	1634	1575	1556	1564	1594	1586	1561	1592	1551	1633	1591	1531	1586
1707	1803	1771	1663	1606	1706	1767	1735	1910	1842	1880	1763	1806	1779	1622	1720	1722	1633	1663	1623	1601	1637	1613	1624	1556	1537	1636	1608	1619	1568	1559	1676	1556	1543	1524	1487	1563	1527	1550	1570	1504	1603	1519	1550	1555	1609	1547	1506	1552	1575
1669	1706	1685	1640	1786	1728	1726	1783	1800	1842	1829	1796	1755	1848	1711	1718	1671	1575	1617	1635	1601	1526	1516	1573	1603	1570	1589	1529	1544	1515	1513	1537	1520	1517	1421	1464	1423	1503	1562	1532	1590	1483	1550	1544	1580	1528	1573	1442	1447	1532
1833	1691	1738	1650	1693	1694	1840	1833	1784	1863	1827	1676	1799	1744	1764	1660	1685	1606	1592	1623	1514	1498	1597	1549	1612	1532	1590	1486	1529	1525	1537	1539	1531	1563	1525	1533	1542	1499	1574	1591	1497	1538	1468	1472	1549	1561	1464	1505	1465	1431
1706	1767	1712	1684	1702	1744	1812	1799	1835	1845	1806	1772	1866	1673	1752	1701	1632	1588	1624	1581	1498	1558	1480	1568	1521	1609	1500	1475	1520	1407	1611	1537	1606	1573	1579	1488	1635	1539	1545	1543	1562	1510	1521	1523	1583	1544	1537	1484	1388	1510
1667	1772	1796	1765	1722	1808	1885	1802	1887	1788	1724	1735	1795	1674	1724	1680	1607	1598	1616	1587	1538	1578	1560	1598	1525	1475	1477	1583	1532	1559	1554	1595	1644	1574	1527	1534	1548	1565	1538	1541	1546	1606	1510	1523	1547	1526	1532	1503	1498	1504
1758	1762	1734	1786	1779	1751	1862	1889	1870	1800	1765	1722	1712	1715	1762	1668	1672	1620	1640	1600	1521	1522	1545	1644	1577	1606	1540	1587	1491	1485	1585	1625	1589	1637	1598	1567	1662	1634	1608	1611	1570	1510	1509	1492	1518	1539	1553	1460	1574	1483
1762	1783	1770	1755	1790	1767	1813	1805	1833	1921	1818	1712	1710	1694	1751	1726	1692	1562	1598	1503	1478	1489	1611	1623	1570	1583	1545	1622	1462	1569	1547	1573	1688	1635	1692	1685	1659	1686	1702	1704	1657	1569	1592	1573	1586	1547	1535	1487	1557	1479
1712	1728	1792	1771	1725	1846	1749	1929	1821	1753	1682	1638	1725	1625	1713	1691	1644	1583	1571	1563	1536	1501	1534	1496	1600	1533	1554	1507	1556	1574	1653	1740	1706	1738	1724	1712	1671	1665	1655	1740	1632	1599	1622	1560	1616	1670	1702	1585	1589	1512
1768	1808	1820	1933	1853	1825	1880	1775	1808	1737	1733	1641	1712	1683	1682	1722	1561	1587	1530	1481	1454	1429	1551	1521	1545	1554	1528	1587	1643	1549	1716	1767	1819	1722	1819	1820	1703	1754	1679	1705	1713	1620	1596	1612	1703	1578	1629	1680	1532	1575
1711	1827	1806	1711	1770	1868	1871	1789	1782	1697	1606	1705	1622	1707	1713	1622	1773	1502	1552	1493	1426	1420	1561	1516	1579	1574	1633	1568	1663	1675	1694	1751	1751	1773	1715	1698	1731	1717	1741	1754	1683	1741	1716	1653	1676	1710	1709	1627	1654	1522
1776	1843	1756	1775	1768	1693	1819	1769	1699	1692	1701	1606	1663	1704	1725	1704	1628	1500	1523	1480	1520	1538	1533	1523	1534	1579	1652	1678	1641	1690	1683	1684	1796	1864	1960	1792	1696	1770	1792	1810	1747	1698	1691	1723	1702	1648	1645	1623	1668	1697
1816	1831	1787	1829	1716	1738	1763	1728	1739	1674	1625	1726	1718	1648	1733	1538	1577	1487	1471	1436	1457	1518	1482	1540	1608	1666	1676	1778	1748	1716	1678	1767	1780	1762	1858	1813	1717	1862	1747	1832	1807	1772	1689	1759	1661	1696	1667	1740	1690	1669
1784	1891	1823	1830	1850	1790	1912	1758	1694	1758	1585	1635	1700	1648	1640	1621	1620	1550	1534	1461	1518	1475	1461	1549	1466	1589	1601	1635	1692	1705	1747	1836	1866	1850	1899	1744	1829	1807	1780	1822	1742	1775	1739	1741	1739	1739	1745	1653	1717	1642
1858	1934	1834	1764	1771	1851	1800	1757	1717	1655	1620	1635	1680	1610	1606	1569	1526	1529	1460	1480	1464	1482	1602	1479	1628	1580	1728	1668	1675	1698	1701	1801	1764	1860	1831	1785	1867	1777	1857	1737	1833	1876	1779	1705	1735	1721	1710	1681	1656	1658
1838	1877	1861	1916	1817	1813	1732	1835	1666	1659	1621	1644	1636	1638	1590	1659	1537	1580	1478	1451	1563	1535	1591	1604	1619	1634	1687	1703	1693	1726	1722	1772	1808	1853	1866	1872	1833	1860	1726	1802	1800	1713	1865	1786	1862	1837	1788	1793	1710	1720
1865	1789	1873	1730	1867	1856	1800	1760	1692	1702	1678	1640	1626	1607	1646	1543	1446	1548	1353	1485	1558	1466	1576	1519	1703	1524	1611	1759	1784	1727	1736	1715	1774	1812	1807	1766	1904	1884	1841	1803	1688	1797	1801	1870	1848	1757	1835	1666	1670	1668
1963	1864	1856	1816	1792	1817	1833	1812	1845	1715	1707	1676	1595	1608	1516	1515	1505	1427	1486	1516	1509	1523	1588	1569	1642	1646	1642	1753	1717	1685	1744	1767	1883	1835	1860	1849	1840	1813	1816	1809	1796	1893	1881	1784	1751	1803	1742	1804	1666	1710
1868	1798	1807	1765	1838	1805	1788	1756	1740	1690	1615	1661	1609	1568	1526	1559	1499	1448	1580	1490	1525	1552	1544	1558	1675	1676	1635	1689	1728	1653	1696	1720	1824	1800	1874	1829	1785	1892	1850	1855	1816	1849	1837	1925	1764	1857	1832	1702	1643	1736
1820	1864	1759	1772	1767	1726	1816	1737	1766	1660	1690	1610	1634	1568	1532	1575	1516	1556	1456	1556	1538	1572	1591	1601	1652	1735	1670	1740	1697	1691	1728	1769	1723	1754	1918	1828	1953	1875	1765	1809	1724	1855	1907	1900	1858	1813	1789	1737	1795	1665
1933	1754	1697	1765	1820	1804	1780	1794	1748	1739	1692	1662	1549	1576	1553	1530	1579	1537	1486	1501	1543	1604	1600	1616	1662	1770	1780	1773	1817	1755	1729	1755	1748	1843	1860	1869	1863	1912	1855	1768	1810	1871	1832	1847	1909	1755	1754	1708	1657	1684
1805	1799	1810	1821	1687	1774	1695	1829	1751	1736	1746	1636	1652	1596	1551	1545	1584	1648	1586	1579	1581	1559	1650	1703	1690	1680	1676	1758	1813	1727	1771	1743	1684	1818	1821	1823	1881	1888	1851	1744	1844	1871	1924	1788	1796	1783	1761	1741	1781	1690
1885	1836	1825	1736	1780	1825	1830	1834	1783	1720	1680	1626	1609	1562	1556	1612	1573	1558	1616	1514	1622	1573	1584	1670	1693	1664	1735	1719	1678	1791	1687	1734	1786	1876	1819	1868	1852	1839	1861	1853	1862	1856	1811	1815	1879	1903	1837	1748	1782	1810
1913	1780	1877	1773	1706	1882	1785	1826	1783	1727	1645	1667	1554	1515	1563	1541	1564	1605	1572	1496	1489	1577	1602	1548	1647	1692	1715	1680	1696	1708	1643	1746	1841	1745	1884	1878	1793	1815	1844	1771	1840	1772	1856	1833	1810	1835	1770	1819	1839	1890
1844	1828	1730	1823	1772	1752	1814	1843	1782	1751	1756	1686	1611	1541	1670	1548	1484	1516	1487	1485	1536	1524	1590	1658	1688	1605	1648	1653	1625	1646	1729	1835	1813	1818	1784	1818	1859	1825	1844	1898	1873	1953	1763	1853	1781	1738	1740	1759	1744	1755
1860	1900	1763	1661	1786	1808	1762	1830	1771	1737	1740	1602	1684	1617	1583	1601	1552	1539	1545	1437	1525	1554	1673	1640	1574	1588	1623	1600	1656	1600	1745	1868	1875	1803	1831	1843	1876	1813	1867	1782	1869	1819	1739	1791	1699	1699	1809	1813	1699	1708
1856	1921	1765	1799	1760	1785	1822	1836	1761	1790	1649	1641	1575	1658	1561	1665	1489	1468	1526	1443	1438	1657	1611	1658	1613	1610	1600	1601	1654	1669	1773	1781	1794	1848	1749	1872	1857	1809	1806	1771	1811	1782	1748	1779	1740	1742	1792	1785	1812	1707
1848	1974	1760	1737	1723	1849	1725	1828	1769	1682	1739	1642	1664	1529	1633	1539	1512	1447	1464	1491	1566	1538	1569	1681	1528	1539	1551	1647	1604	1691	1676	1756	1848	1857	1761	1856	1825	1779	1708	1744	1659	1814	1735	1844	1754	1705	1727	1707	1691	1646
1947	1895	1869	1791	1899	1749	1835	1781	1764	1732	1631	1648	1659	1583	1607	1513	1516	1425	1526	1545	1506	1588	1546	1535	1630	1559	1550	1622	1630	1657	1705	1778	1808	1788	1779	1778	1704	1763	1745	1725	1682	1724	1672	1749	1728	1754	1686	1675	1650	1689
1895	1995	1936	1832	1847	1921	1800	1832	1719	1747	1565	1563	1675	1612	1680	1499	1461	1498	1554	1557	1529	1527	1631	1599	1567	1606	1614	1530	1560	1702	1692	1795	1767	1768	1827	1763	1789	1751	1741	1723	1789	1659	1671	1607	1593	1689	1750	1672	1648	1670
1827	2035	1867	1837	1794	1866	1871	1774	1753	1673	1636	1654	1678	1634	1555	1576	1573	1532	1569	1545	1604	1521	1584	1622	1576	1662	1582	1554	1660	1710	1786	1775	1774	1761	1774	1804	1756	1791	1726	1679	1700	1698	1731	1721	1670	1738	1671	1629	1706	1578
1792	1825	1846	1859	1858	1773	1834	1727	1737	1692	1651	1810	1643	1595	1581	1650	1554	1580	1578	1655	1561	1497	1521	1570	1556	1604	1526	1556	1615	1641	1677	1749	1805	1715	1736	1624	1763	1726	1724	1645	1754	1692	1648	1708	1631	1686	1682	1695	1602	1592
1790	1780	1750	1799	1848	1901	1845	1871	1688	1781	1672	1663	1712	1597	1599	1574	1633	1596	1582	1570	1621	1596	1529	1535	1575	1617	1509	1531	1604	1660	1657	1853	1664	1634	1603	1739	1589	1580	1707	1670	1725	1665	1708	1722	1665	1658	1752	1734	1654	1609
1676	1660	1747	1705	1805	1834	1821	1857	1828	1856	1778	1753	1716	1743	1625	1622	1643	1601	1507	1584	1540	1568	1480	1505	1532	1488	1578	1544	1600	1555	1612	1680	1663	1702	1585	1672	1614	1717	1697	1665	1737	1670	1643	1644	1630	1680	1691	1659	1658	1631
1761	1784	1799	1731	1737	1793	1794	1872	1967	1879	1772	1828	1720	1739	1667	1586	1614	1579	1543	1555	1552	1538	1551	1622	1547	1472	1569	1612	1553	1596	1632	1615	1698	1692	1606	1689	1608	1646	1748	1633	1591	1645	1700	1595	1608	1632	1608	1704	1667	1573
1891	1889	1819	1902	1730	1830	1838	1784	1891	1899	1872	1876	1742	1755	1560	1683	1545	1602	1655	1565	1573	1521	1549	1542	1505	1619	1656	1594	1617	1694	1589	1685	1748	1657	1691	1725	1734	1694	1646	1661	1741	1787	1685	1613	1624	1640	1672	1578	1595	1605
1966	1905	1856	1944	1913	1993	2000	2044	2012	1885	1995	1936	1939	1851	1694	1761	1627	1634	1594	1523	1535	1546	1592	1580	1575	1572	1509	1583	1606	1697	1606	1586	1707	1640	1718	1691	1712	1716	1689	1693	1716	1702	1636	1653	1600	1527	1593	1622	1594	1570
1799	2006	2046	2028	2012	2078	2157	2092	2142	1985	2021	1935	1928	1873	1760	1769	1805	1670	1740	1618	1540	1546	1565	1601	1646	1531	1616	1546	1578	1630	1615	1545	1655	1631	1720	1649	1599	1647	1671	1656	1744	1681	1735	1669	1615	1648	1476	1581	1541	1633
1872	2058	1961	2085	2127	2212	2291	2228	2228	2177	2083	2072	2011	1908	1823	1815	1818	1704	1662	1694	1565	1597	1631	1570	1603	1635	1587	1534	1560	1542	1655	1696	1673	1667	1630	1640	1626	1637	1627	1604	1651	1648	1608	1520	1587	1571	1535	1584	1560	1520
1858	2082	2139	2089	2174	2275	2289	2242	2217	2287	2216	2096	2019	1943	1964	1912	1847	1826	1855	1729	1654	1614	1662	1619	1655	1681	1564	1603	1550	1705	1630	1706	1653	1692	1645	1557	1628	1614	1554	1680	1614	1600	1544	1515	1527	1521	1632	1548	1563	1584
1843	1992	2093	2057	2131	2303	2224	2335	2328	2237	2236	2123	2176	2053	2004	2110	1996	1801	1902	1758	1687	1638	1571	1679	1660	1671	1674	1672	1659	1762	1698	1650	1681	1704	1584	1643	1619	1624	1607	1543	1592	1575	1609	1598	1540	1631	1625	1579	1685	1568
1819	1987	2116	2034	2215	2224	2240	2252	2315	2307	2239	2181	2211	2144	2029	1976	2012	1902	1879	1814	1799	1717	1735	1767	1775	1818	1646	1684	1664	1641	1707	1698	1652	1654	1668	1678	1615	1675	1565	1636	1634	1538	1661	1554	1641	1592	1686	1653	1636	1683
1816	1848	2052	1997	2135	2248	2280	2166	2174	2338	2133	2286	2198	2193	2191	2172	2057	1975	2012	1870	1816	1738	1879	1845	1865	1823	1686	1776	1740	1705	1734	1710	1684	1630	1652	1629	1674	1696	1603	1700	1622	1731	1641	1568	1579	1717	1585	1694	1694	1749
1833	1860	1943	1962	2065	2099	2065	2189	2036	2242	2269	2313	2311	2251	2192	2193	2204	2124	1991	1881	1933	1841	1934	1969	1926	1809	1822	1760	1762	1709	1748	1707	1724	1729	1699	1746	1709	1729	1597	1698	1623	1635	1604	1703	1698	1694	1708	1675	1649	1671
1812	1902	1953	1947	2104	2097	2113	2074	2182	2162	2242	2311	2332	2282	2329	2280	2246	2133	2105	2056	1918	1966	1934	1981	1957	1807	1760	1798	1701	1759	1821	1745	1756	1788	1763	1668	1710	1774	1713	1751	1704	1593	1684	1680	1773	1716	1705	1795	1768	1742
1758	1901	1926	1949	2108	2106	2158	2148	2153	2250	2285	2268	2304	2274	2281	2291	2237	2159	2094	2052	2113	2034	2059	2111	2028	1980	1875	1861	1771	1719	1739	1831	1742	1848	1824	1807	1687	1782	1801	1697	1707	1672	1763	1771	1742	1791	1748	1742	1753	1791
1859	1889	1903	2028	2147	2097	2149	2151	2103	2277	2289	2325	2290	2348	2368	2304	2266	2358	2290	2158	2141	2196	2077	2068	2033	1927	1901	1907	1778	1825	1749	1837	1845	1777	1818	1852	1800	1732	1744	1714	1781	1698	1773	1735	1794	1852	1852	1880	1774	1725
1784	1874	1909	1872	1964	2040	2096	2110	2208	2151	2305	2244	2322	2441	2351	2344	2262	2256	2227	2224	2152	2153	2117	2108	2095	2016	1908	1862	1911	1865	1890	1788	1790	1885	1839	1883	1694	1699	1733	1701	1797	1802	1813	1735	1786	1900	1844	1801	1773	1843
1720	1845	1879	1809	2026	2053	2095	2154	2105	2188	2273	2264	2462	2412	2368	2335	2310	2296	2255	2259	2246	2195	2156	2077	2129	2083	1932	1975	1952	1931	1991	1858	1971	1895	1839	1897	1795	1806	1687	1765	1783	1813	1785	1847	1892	1856	1827	1883	1846	1967
1737	1846	1888	1821	1945	1974	2063	2130	2105	2226	2256	2319	2429	2370	2365	2416	2232	2264	2231	2195	2174	2197	2197	2195	2087	1990	2003	1966	1965	2041	2084	2058	1978	1961	1993	1894	1855	1835	1848	1734	1750	1802	1869	1919	1841	1956	1967	1934	2013	1895
1670	1767	1893	1927	1929	1941	1998	2091	2146	2177	2306	2383	2417	2351	2374	2340	2332	2204	2229	2228	2199	2202	2268	2155	2113	2119	2027	2068	2005	2043	1987	2038	2012	2028	1988	1900	1903	1880	1932	1919	1827	1873	1987	2018	1951	1935	2004	2044	2070	2056
1765	1840	1748	1846	1845	1945	2037	2020	2120	2102	2134	2253	2337	2304	2303	2247	2317	2301	2274	2146	2229	2334	2297	2216	2155	2071	2105	2070	2097	2050	2145	2139	2109	2072	2016	2015	1971	2066	1927	1953	1851	1995	1958	2062	2003	2076	1937	2066	2046	2073
1810	1907	1742	1810	1819	1889	1932	1950	2110	2068	2051	2258	2138	2208	2219	2232	2263	2240	2146	2147	2200	2200	2178	2146	2147	2209	2195	2275	2174	2257	2177	2270	2064	2130	2082	1994	2047	2016	2034	2009	2031	2008	2010	2073	2074	2076	2070	1966	2036	2086
1755	1887	1801	1743	1767	1800	1809	1864	1999	2057	2090	2012	2116	2150	2179	2229	2166	2141	2254	2170	2055	2212	2147	2237	2252	2236	2212	2201	2206	2279	2114	2191	2171	2098	2071	2039	2104	2115	2035	2083	2168	2054	2010	2129	2061	2095	2119	2068	2069	2013
1852	1819	1797	1690	1671	1710	1782	1813	1926	1974	2130	2050	2135	2254	2127	2218	2210	2284	2184	2117	2167	2197	2223	2188	2269	2253	2177	2240	2276	2134	2199	2111	2047	2140	2083	2145	2078	2113	2085	2073	2202	2106	2104	2107	2104	2088	2143	2066	2105	2144
1893	1887	1804	1735	1714	1751	1706	1787	1960	2057	1910	2042	1954	2170	2200	2221	2250	2244	2175	2025	2184	2065	2185	2225	2194	2170	2180	2211	2267	2234	2228	2163	2133	2101	2163	2133	2215	2153	2176	2087	2125	2093	2223	2093	2130	2177	2095	2196	2187	2141
1907	1952	1739	1708	1704	1638	1783	1844	1813	1915	1932	1947	2021	2107	2107	2147	2087	2099	2092	2166	2081	2076	2119	2277	2197	2169	2219	2161	2301	2300	2248	2234	2147	2079	2166	2056	2181	2163	2229	2082	2163	2233	2109	1999	2107	2170	2051	2131	2222	2155
1970	1871	1739	1721	1776	1778	1768	1752	1794	1782	1876	1926	1914	1980	1925	2094	1965	1940	2039	2014	2033	2024	2207	2133	2159	2177	2103	2227	2145	2246	2217	2230	2136	2114	2153	2168	2253	2260	2240	2160	2161	2052	2054	2168	2110	2150	2164	2120	2120	2227
1962	1898	1827	1760	1845	1831	1777	1839	1776	1743	1822	1844	1967	1963	1989	1995	2033	2081	1889	2034	1999	2016	2107	2153	2153	2172	2153	2151	2286	2176	2250	2069	2169	2184	2173	2280	2215	2311	2170	2132	2165	2109	2073	2084	2150	2151	2230	2201	2282	2231
1980	1979	1908	1868	1908	1781	1803	1748	1780	1820	1852	1924	1888	1873	1915	2036	1966	1986	1985	1949	1983	2049	2047	2130	2231	2205	2087	2187	2181	2183	2218	2260	2274	2196	2270	2163	2246	2236	2328	2165	2106	2064	2098	2133	2085	2237	2150	2258	2263	2170
1969	2025	1984	1977	1944	1816	1934	1821	1775	1829	1796	1817	1876	1974	1898	1986	1989	2104	2037	2027	1926	1963	1957	2127	2138	2204	2175	2171	2141	2215	2269	2192	2126	2159	2199	2093	2206	2174	2077	2092	2035	2064	2018	2113	2084	2167	2180	2227	2201	2169
2147	2057	2025	1902	1911	1838	1771	1840	1760	1746	1743	1819	1839	1839	2004	1919	2006	1956	1961	2038	1979	2055	2068	2103	2090	2126	2130	2142	2234	2125	2185	2142	2130	2128	2173	2109	2162	2092	2073	2059	2009	2073	2197	2173	2146	2199	2168	2200	2126	2151
2192	2065	2007	1951	1869	1847	1805	1759	1753	1739	1685	1770	1714	1806	1773	1876	1909	1897	1941	1905	2018	2011	2030	2071	2117	2039	2045	2067	2217	2190	2160	2078	2112	2135	2113	2020	2104	2052	2089	2033	2138	2076	2174	2226	2091	2272	2063	2087	2126	2143
2176	2094	2007	1891	1851	1789	1802	1803	1712	1770	1842	1818	1715	1748	1769	1804	1880	1860	1969	1877	2009	1936	1912	2015	2021	2022	1966	2018	2157	2133	2230	2139	2219	2244	2143	2081	2103	2054	2055	2031	2218	2114	1973	2164	2227	2062	2129	2097	2054	2137
2010	2030	2058	1913	1956	1843	1759	1768	1804	1705	1773	1707	1728	1623	1645	1659	1728	1828	1836	1915	1938	1927	2005	1972	1971	1969	1993	2039	2123	2107	2072	2191	2077	2119	2092	2074	2085	2135	2042	2097	2167	2113	2099	2128	2104	2103	2109	2046	2113	2017
1983	2086	1936	2013	2002	1948	1878	1787	1826	1742	1695	1699	1667	1660	1662	1654	1732	1693	1895	1822	1898	1883	1881	1955	1986	2023	2001	2099	2135	2184	2177	2215	2107	2093	2131	2075	2094	2108	2123	2138	2219	2176	2247	2137	2120	2137	2098	1991	2006	2019
1946	1988	2013	1972	1938	1857	1944	1935	1829	1820	1693	1630	1666	1568	1649	1678	1697	1733	1744	1792	1862	1781	1867	1913	2007	2040	1973	2010	2046	2105	2050	2114	2109	2081	2054	2115	2150	2071	2227	2099	2245	2277	2238	2082	2129	2001	2002	2032	2040	2018
1880	1913	1899	2010	1983	1935	1927	1912	1884	1692	1699	1615	1628	1550	1603	1646	1647	1668	1765	1772	1677	1859	1865	1861	1922	1937	1889	1959	2017	2047	2115	2085	2091	2081	2094	2093	2157	2055	2204	2309	2238	2162	2121	2050	2034	2016	1983	1970	2066	2045
1911	1892	1951	2060	2013	1997	2036	1882	1766	1729	1697	1643	1598	1574	1569	1599	1654	1696	1704	1580	1749	1767	1819	1716	1927	2005	1945	2033	2074	2035	2093	1973	2053	2103	2051	2063	2002	2131	2082	2246	2148	2055	2114	2088	2023	1993	2042	2020	2088	2026
1797	1973	2011	2019	2027	2065	1957	1933	1846	1706	1724	1631	1548	1647	1607	1589	1639	1606	1642	1685	1705	1780	1759	1924	1818	1935	1934	1967	2008	2066	2001	2029	2018	2097	2103	2075	2152	2191	2194	2164	2158	2079	2077	2097	2044	2062	2031	2056	2127	1999
1826	1944	2047	1996	2090	2077	1974	1937	1932	1771	1724	1645	1604	1561	1615	1664	1646	1734	1688	1689	1657	1729	1881	1734	1934	1869	2076	1988	2006	2139	2074	2142	2106	2155	2103	2134	2127	2125	2128	2132	2102	2142	2046	2135	2054	2138	2091	2062	2102	2136
1803	1980	2039	2085	2061	2066	1974	1849	1791	1733	1687	1534	1643	1595	1565	1696	1771	1796	1678	1652	1713	1718	1813	1888	1933	1995	2109	1897	2059	2042	2031	1974	2173	2125	2107	2134	2124	2102	2037	2107	2054	2045	2028	2071	2022	2064	2087	2062	2072	2042
1860	1875	2084	2166	2007	2056	2006	1846	1789	1707	1601	1588	1580	1629	1600	1636	1769	1811	1724	1719	1655	1787	1821	1827	1851	1870	1890	1975	1862	1886	1924	1958	2005	2117	2052	2024	1995	1999	1989	2080	2036	2093	1981	2129	2013	2083	2120	2118	2037	2081
1800	1941	2091	2102	2198	2081	1993	1955	1823	1782	1685	1683	1642	1652	1595	1616	1617	1763	1702	1715	1696	1760	1740	1812	1869	1854	1875	1870	1806	1912	1925	1919	2013	2019	1961	1987	1986	2013	2010	1946	1951	2095	2024	2033	2128	2154	2118	2028	2139	2029
1779	1929	1984	2078	2039	2054	2016	1987	1875	1802	1720	1643	1601	1717	1624	1596	1624	1733	1793	1760	1788	1775	1813	1880	1930	2013	1882	2007	1968	1979	1953	1973	2032	2045	2065	2007	2053	2098	1994	2053	2050	2046	2075	2031	2097	2100	2041	2065	2057	2056
1861	1919	1965	1996	1943	1963	1930	1971	1845	1808	1587	1639	1710	1626	1610	1625	1720	1662	1738	1662	1764	1837	1873	1877	1903	1940	1909	1883	1935	1953	1970	2120	2020	2061	2047	2037	1990	1976	1996	2032	1944	2098	2094	1981	2023	2035	2034	2083	2027	2019
1959	1976	1913	2089	1977	1971	1921	1909	1857	1742	1667	1659	1637	1644	1669	1704	1644	1796	1675	1721	1834	1851	1818	1839	1842	1815	1969	1942	1934	1929	1935	2037	1983	2060	1901	2017	1948	1974	1943	1955	2072	2014	2003	2044	1989	2079	2052	2037	1987	2026
1928	1965	2085	2088	2088	2004	1902	1890	1835	1719	1607	1696	1654	1657	1631	1777	1758	1609	1697	1744	1782	1819	1753	1731	1864	1883	1873	1909	1913	1880	1990	1971	1937	1982	1892	1972	1982	1909	1864	1886	1962	1974	2051	2101	2130	2086	2075	2095	2057	1995
1937	2076	2056	2052	2138	2007	1968	1934	1742	1730	1683	1639	1709	1697	1676	1703	1616	1655	1688	1776	1803	1731	1796	1784	1841	1817	1964	1903	2034	1922	1994	1987	1955	1995	1931	1911	1892	1892	1815	1942	1971	2031	2129	2119	2010	2054	2158	2103	2096	2084
1877	2014	2100	2066	2026	2022	1879	1879	1759	1692	1761	1674	1713	1710	1642	1642	1687	1737	1743	1812	1808	1762	1774	1883	1856	1928	1925	1966	1989	1966	2078	2065	2078	2018	2029	1990	1966	1805	1876	1900	2057	2039	2107	2157	2142	2114	2147	2146	2097	2073
1894	2007	1967	1968	2060	1953	1894	1751	1700	1794	1666	1639	1645	1611	1765	1584	1727	1725	1756	1769	1842	1864	1911	1975	2045	1941	1988	2016	1991	2051	2147	2090	2046	2064	2041	1937	2008	1953	1929	1964	2062	2076	2176	2047	2050	2116	2208	2091	2110	2168
1937	2047	2007	2007	2132	2026	1902	1870	1775	1788	1607	1603	1731	1676	1620	1716	1780	1748	1788	1790	1810	1932	1864	1968	1942	1989	1986	2079	2069	2141	1976	2033	2033	1961	2052	2030	2105	1966	1933	2013	1968	2111	2144	2043	2059	2139	2132	2199	2099	2096
1857	1974	1972	2033	2029	1996	2019	1824	1766	1766	1569	1639	1633	1681	1694	1790	1729	1758	1862	1897	1753	1889	1863	1857	1962	1954	1963	1949	1984	2056	2077	2167	1920	2024	2029	2024	2012	1992	1944	1944	2053	2114	2289	2084	2003	2096	2114	2263	2154	2122
1887	1921	1942	1976	1982	2029	1899	1739	1820	1646	1575	1604	1656	1627	1669	1712	1755	1737	1782	1738	1778	1817	1755	1929	1966	1871	1818	1955	1907	1980	2144	2007	1973	1980	1949	2075	1943	2022	1926	1991	2111	2070	2108	2120	2212	2135	2219	2196	2179	2261
1830	1952	1926	1991	1989	2010	1914	1803	1707	1618	1550	1571	1622	1582	1638	1671	1721	1679	1755	1659	1844	1837	1915	1894	1908	1895	1870	1880	1939	2036	2104	1975	1967	1933	1951	2000	2080	2063	2065	2003	2012	2077	2175	2263	2220	2107	2154	2249	2223	2152
1981	1984	2036	2018	2016	2050	1937	1822	1806	1633	1619	1658	1614	1622	1638	1685	1716	1654	1596	1728	1799	1870	1887	1883	1887	1963	1968	1895	1951	1971	2011	2077	2080	1983	1941	2070	2157	2128	2119	2097	2134	2168	2264	2241	2331	2207	2189	2230	2263	2188
2012	2093	1978	2026	2032	2049	1984	1861	1723	1633	1574	1594	1596	1590	1624	1677	1668	1626	1711	1738	1789	1793	1926	1865	1891	1976	2003	2016	1998	1970	2053	2095	2012	2089	2126	2076	2156	2152	2190	2216	2135	2257	2175	2251	2228	2192	2186	2236	2242	2246
1907	2016	2174	2010	2139	1996	1877	1762	1738	1617	1616	1589	1648	1626	1667	1592	1633	1704	1678	1699	1785	1753	1824	1818	1961	1930	1952	2010	1900	2004	2007	2049	2137	2061	2075	2097	2112	2150	2151	2167	2166	2181	2256	2224	2226	2304	2176	2212	2274	2243
1951	2025	2145	2045	2180	2021	1965	1837	1727	1639	1661	1545	1560	1567	1645	1655	1662	1687	1782	1793	1831	1779	1808	1863	1882	1851	1878	1845	1854	2027	1987	2108	2073	2146	1983	2080	2121	2126	2246	2161	2179	2220	2137	2299	2106	2151	2115	2300	2253	2161
2000	2082	2148	2110	2120	2044	1926	1940	1768	1641	1629	1543	1574	1679	1693	1742	1621	1682	1744	1775	1838	1759	1781	1837	1876	1934	1860	1887	1782	1939	2115	2125	1958	2085	2168	2011	2056	2122	2197	2080	2124	2046	2097	2176	2164	2155	2082	2260	2178	2208
1969	2119	2098	2110	2166	2119	2065	1889	1788	1707	1674	1577	1555	1615	1616	1628	1658	1703	1714	1763	1747	1758	1809	1727	1843	1869	1848	1915	1895	1930	1920	2025	1927	2074	1955	2003	2047	2079	2161	2134	2138	2029	2028	2041	2108	2166	2122	2050	2127	2186
1987	2124	2139	2218	2131	2244	2076	1955	1830	1691	1614	1662	1601	1672	1755	1646	1693	1683	1722	1668	1764	1717	1758	1701	1821	1823	1847	1858	1875	1904	1906	1880	1966	1986	1981	2025	2074	2145	2095	2103	1986	2007	2080	2136	2057	2035	1960	2061	2041	2098
2051	2025	2170	2169	2107	2127	2043	2074	1848	1696	1693	1716	1646	1691	1745	1759	1687	1735	1714	1746	1776	1736	1703	1831	1917	1790	1898	1819	1891	1943	1925	1891	1994	1983	1977	2020	2039	2027	2146	2095	2005	2087	2043	2133	2096	2016	2103	1981	2073	2078
1986	2026	2079	2128	2125	2091	1999	1923	1859	1809	1695	1734	1644	1756	1724	1732	1889	1729	1892	1866	1685	1775	1868	1807	1868	1857	1969	1832	1915	1873	1903	1951	2021	1942	1983	1984	1949	2001	2119	2071	2027	1956	2027	2004	2120	2024	1961	2100	2111	2116
1939	2036	1965	1993	2197	2017	1968	1913	1867	1797	1673	1805	1727	1705	1747	1883	1846	1774	1802	1776	1856	1812	1891	1952	1938	1907	1848	1906	1891	1960	2009	1948	1971	1947	1882	1866	1931	1994	2040	2023	1999	1996	1920	1970	1962	2015	1951	2048	2055	2162
1918	1965	2030	1924	2031	2065	2001	1873	1881	1716	1820	1757	1791	1782	1815	1835	1940	1936	1888	1921	1931	1802	1857	1877	1889	1971	1940	1891	1863	1944	1984	1895	1993	1920	1862	1944	1948	1988	1988	1991	1989	1904	1897	1920	2018	1930	1992	1961	1967	2141
1925	1992	1947	1873	2038	2109	2050	1995	1932	1913	1757	1768	1740	1766	1753	1862	1876	2020	1959	1874	1882	1947	1948	1940	1882	1945	1944	1935	2008	2084	1920	2047	2100	2029	1885	1971	1928	1980	2035	1937	1932	1984	1961	1953	1912	2013	2012	2129	2107	2082
1941	1931	1936	1976	2021	1951	1934	1953	1850	1804	1715	1767	1772	1767	1864	1952	2010	2004	2002	1957	1953	1901	1919	1984	1979	2040	2032	2140	2071	2120	2048	2107	2084	2068	2037	1951	2017	1939	1960	2007	1991	1984	1974	2012	2027	2106	2155	2125	2134	2078
1876	1940	1917	1908	2011	2025	2085	1909	1782	1779	1724	1689	1809	1822	1888	1802	1940	2001	2039	1948	1923	1945	1924	2008	2038	2012	2050	2099	2108	2045	2124	2166	2109	2071	1958	2025	1951	2012	2028	1958	1968	1909	1934	1978	2039	2174	2137	2181	2095	2184
1924	1871	1977	1940	1980	1913	2004	1948	1748	1779	1693	1730	1710	1871	1897	1842	1900	1954	1888	2006	1918	1915	1985	2066	2085	2131	2223	2195	2163	2067	2103	2167	2103	2069	2106	2077	2114	2050	2093	2023	2050	2076	2010	2072	2091	2158	2120	2231	2248	2154
1933	2006	2023	1967	2047	1993	2052	1907	1949	1843	1811	1755	1812	1785	1912	1862	1936	1943	1951	1939	1992	1929	1884	2068	2036	2197	2192	2177	2107	2113	2208	2204	2129	2147	2247	2113	2202	2189	2195	2233	2087	2108	2073	2216	2074	2231	2118	2223	2162	2199
2002	2079	2115	2067	2147	2098	2086	1923	1856	1766	1776	1660	1866	1798	1796	1935	1866	1932	1936	1988	1929	1945	1964	1938	2032	2042	2124	2149	2156	2054	2154	2153	2148	2214	2193	2231	2123	2182	2195	2183	2212	2100	2096	2319	2242	2143	2215	2211	2190	2167
2067	2101	2036	2179	2061	2021	2043	1846	1767	1772	1616	1768	1790	1764	1825	1886	1883	1907	1832	1851	1851	1940	1892	1924	2021	2080	2141	2022	2031	2025	2125	2102	2171	2181	2207	2192	2188	2155	2088	2049	2054	2179	2150	2146	2229	2153	2304	2129	2179	2139
2038	2064	2035	2128	2141	2097	1960	1930	1844	1826	1784	1736	1885	1770	1859	1930	1884	1978	1969	1934	1877	1951	1889	2029	2085	2180	1986	2088	2000	2106	2119	2281	2215	2334	2154	2163	2280	2172	2038	2064	2238	2204	2091	2128	2225	2225	2225	2266	2240	2170
2034	2146	2188	2095	2134	2188	1988	1928	1897	1788	1925	1751	1816	2018	1903	1958	1928	2005	1936	1850	1938	1883	2003	2054	2072	2102	2019	2094	2051	2072	2207	2247	2100	2203	2134	2177	2259	2136	2069	2083	2109	2117	2053	2156	2163	2252	2199	2239	2293	2140
1986	2044	2058	2144	2164	2091	1958	1949	1879	1829	1883	1729	1757	1719	1770	1812	1808	1798	1844	1843	1865	1916	1882	1960	1945	1871	1907	1969	1982	2078	2087	2081	2095	2058	2065	2090	2099	2020	2075	1964	2094	2045	2072	2069	2084	2123	2174	2055	2152	2107
1972	2044	1989	2103	2112	2071	1978	1988	1792	1738	1732	1674	1696	1739	1678	1791	1733	1729	1750	1804	1779	1791	1782	1852	1905	1947	1912	1883	1953	1989	2045	1989	2052	2025	2062	2131	2000	1983	1993	2020	1994	2004	2094	2190	2182	1991	2090	2121	2147	2028
1880	1916	2012	2072	2171	1977	2008	1969	1811	1885	1828	1829	1903	1806	1808	1819	1951	1815	1908	1892	1923	2018	1961	2014	2037	2157	2043	2183	2181	2224	2235	2348	2357	2349	2305	2223	2136	2263	2187	2141	2236	2332	2293	2313	2227	2379	2357	2364	2282	2341
1821	1985	1974	1963	2133	2093	2137	2040	2070	2144	2003	2013	1978	2075	2048	2118	2125	2189	2216	2167	2318	2338	2411	2231	2347	2407	2418	2598	2614	2618	2660	2592	2759	2579	2682	2629	2618	2555	2500	2546	2545	2531	2466	2507	2604	2575	2585	2600	2599	2531
1876	1922	2056	1976	2082	2168	2211	2289	2245	2117	2122	2150	2066	2153	2092	2204	2077	2188	2329	2363	2448	2444	2549	2571	2463	2401	2579	2573	2650	2632	2541	2566	2614	2548	2530	2524	2547	2453	2523	2466	2491	2461	2463	2463	2401	2546	2521	2675	2579	2585
1858	1915	1942	1940	1902	2086	1984	2057	2220	2055	2022	2138	2065	2122	2089	2236	2291	2184	2235	2383	2427	2597	2507	2421	2356	2325	2360	2398	2385	2356	2262	2323	2191	2395	2255	2148	2256	2242	2196	2202	2226	2302	2175	2281	2234	2351	2285	2296	2281	2304
1987	1910	1960	1938	1980	1980	2017	1992	2028	2019	2007	1998	2125	2193	2147	2211	2280	2385	2384	2375	2403	2467	2459	2369	2272	2289	2315	2303	2307	2338	2316	2325	2236	2260	2150	2162	2140	2070	2142	2229	2283	2256	2167	2169	2284	2251	2331	2202	2265	2289
1950	1996	1899	1755	1832	1909	1906	2036	2073	2091	2158	2236	2324	2363	2455	2588	2527	2601	2617	2574	2804	2688	2647	2585	2475	2526	2554	2496	2538	2483	2529	2554	2404	2428	2459	2365	2337	2406	2476	2313	2507	2451	2608	2608	2540	2501	2520	2622	2593	2497
1961	1878	1839	1822	1932	1948	2101	2262	2404	2443	2509	2551	2562	2579	2715	2841	2758	2837	2970	3063	2891	3035	2975	2864	2880	2826	2858	2747	2814	2684	2646	2756	2711	2695	2591	2671	2730	2659	2708	2588	2654	2763	2809	2663	2677	2714	2767	2852	2772	2831
1830	1913	1941	1870	1964	2025	2285	2377	2471	2611	2689	2891	2674	2826	2860	2868	2970	3045	3040	3021	3250	3124	2984	2914	2927	2915	2813	2923	2920	2867	2747	2741	2733	2731	2695	2669	2633	2710	2694	2724	2752	2696	2736	2774	2689	2802	2778	2755	2833	2841
1845	1968	1908	1807	1906	2039	2199	2477	2478	2657	2616	2674	2617	2650	2737	2851	2764	2941	2952	2963	2973	3020	2906	2838	2797	2728	2695	2685	2732	2778	2658	2686	2645	2758	2703	2703	2637	2716	2771	2837	2663	2680	2692	2636	2540	2777	2696	2830	2622	2679
1925	1970	1952	1821	1874	1868	2055	2268	2325	2326	2367	2372	2476	2585	2432	2423	2491	2582	2748	2573	2701	2597	2671	2574	2722	2590	2547	2656	2713	2600	2627	2606	2717	2681	2616	2685	2645	2590	2674	2626	2705	2744	2677	2690	2709	2833	2761	2818	2696	2732
1913	2010	1986	1922	1868	1972	2050	2047	2148	2233	2272	2233	2210	2237	2331	2351	2387	2464	2455	2552	2538	2618	2620	2560	2549	2619	2573	2541	2563	2503	2554	2534	2514	2703	2597	2574	2613	2675	2778	2732	2589	2704	2680	2861	2818	2791	2735	2686	2689	2624
1896	2003	1981	1949	2039	2151	2175	2209	2172	2297	2128	2279	2280	2207	2244	2332	2448	2459	2519	2515	2599	2523	2688	2737	2677	2679	2651	2687	2627	2568	2677	2580	2660	2731	2789	2578	2648	2658	2727	2767	2673	2652	2761	2681	2765	2727	2753	2595	2622	2678
1888	2016	2037	2110	2184	2218	2261	2218	2179	2165	2115	2229	2041	2206	2356	2330	2403	2479	2621	2639	2738	2812	2846	2858	2950	2860	2859	2957	2881	2863	2818	2860	2801	2817	2828	2667	2682	2724	2774	2765	2848	2738	2841	2821	2821	2668	2614	2576	2553	2732
1839	1922	1988	2092	2193	2207	2245	2171	2115	2102	1988	1863	2053	2067	2141	2196	2352	2407	2426	2602	2751	2841	2889	3034	3007	3024	3055	3023	3007	2885	3084	3014	2980	2985	2905	2706	2810	2793	2779	2781	2832	2782	2878	2857	2734	2722	2694	2675	2659	2734
1863	1986	2058	2071	2103	2128	1997	1975	1913	1832	1850	1787	1749	1879	1871	1990	2066	2196	2372	2430	2479	2614	2719	2853	2771	2902	2773	2767	2792	2957	2962	2946	3004	3082	2864	2780	2815	2824	2792	2834	2854	2803	2717	2681	2712	2604	2573	2621	2694	2674
1849	1951	2028	1927	2070	2031	1999	1869	1819	1703	1769	1593	1703	1688	1911	1889	2073	2164	2244	2304	2360	2543	2660	2737	2791	2874	2874	2768	2986	2867	2958	3024	2963	2917	2864	2795	2788	2733	2746	2758	2856	2757	2691	2608	2564	2472	2595	2558	2532	2609
1930	1969	1986	2088	2114	2128	2021	1986	1895	1830	1823	1757	1838	1841	2034	2057	2336	2367	2479	2487	2656	2816	2825	2892	2938	3002	2944	2963	2981	3130	2987	3001	2943	2973	2839	2784	2828	2792	2866	2771	2830	2827	2721	2667	2629	2528	2648	2649	2671	2721
1906	2011	1972	2101	2133	2268	2325	2238	2026	2035	2009	1970	2061	1960	2178	2328	2433	2598	2670	2718	2687	2818	2949	3051	3143	3025	3011	2958	3002	3122	3019	2906	3054	2914	2915	2872	2890	2828	2804	2954	2793	2775	2755	2686	2656	2712	2749	2670	2693	2712
1881	2005	2088	2041	2107	2148	2122	2174	2010	2012	2117	2084	2055	2260	2302	2421	2428	2522	2559	2862	2789	2745	2724	2864	2978	2856	2742	2847	2768	2759	2835	2781	2899	2771	2714	2768	2754	2710	2674	2713	2627	2624	2595	2594	2644	2634	2738	2660	2721	2556
1929	1993	1899	1944	1997	1980	2066	1976	1890	2025	2097	2136	2197	2237	2352	2481	2548	2505	2532	2479	2604	2623	2727	2664	2617	2723	2578	2585	2647	2697	2554	2658	2595	2632	2613	2575	2527	2500	2468	2575	2612	2632	2549	2505	2625	2679	2719	2674	2619	2594
1885	1885	1905	1868	1964	1927	2107	2112	2137	2170	2330	2317	2273	2373	2479	2485	2534	2629	2656	2648	2612	2660	2782	2673	2606	2580	2653	2602	2587	2659	2553	2518	2634	2493	2573	2633	2473	2501	2664	2579	2526	2589	2550	2673	2624	2562	2653	2630	2669	2654
1875	1977	1944	1903	1999	2215	2261	2306	2433	2510	2568	2774	2614	2582	2579	2552	2544	2656	2769	2828	2788	2690	2706	2780	2789	2612	2694	2656	2577	2673	2559	2608	2589	2617	2652	2552	2629	2577	2681	2655	2669	2689	2603	2689	2882	2758	2682	2720	2663	2741
1905	1984	2022	1894	2131	2133	2303	2445	2587	2716	2835	2864	2824	2862	2866	2866	2779	2689	2899	2991	3021	2946	2689	2836	2817	2755	2726	2673	2607	2624	2651	2567	2689	2620	2530	2741	2619	2604	2624	2688	2654	2689	2604	2704	2804	2779	2790	2687	2744	2683
1992	1969	1941	1883	2011	2063	2292	2428	2581	2770	2811	2830	2829	2910	3011	3055	2983	2895	2916	2951	3116	2991	2824	2650	2818	2689	2575	2562	2598	2475	2514	2595	2569	2692	2535	2570	2562	2478	2682	2567	2617	2645	2605	2670	2797	2843	2720	2803	2671	2681
2012	1983	1899	1962	1958	2067	2155	2284	2392	2444	2571	2634	2791	2656	2950	2922	2880	2993	2926	2919	2903	2896	2820	2737	2619	2777	2657	2574	2671	2526	2489	2622	2620	2665	2587	2551	2514	2550	2626	2598	2636	2566	2622	2661	2740	2767	2760	2663	2634	2708
2041	2048	1926	1927	2190	2038	2132	2255	2281	2343	2362	2405	2566	2495	2415	2604	2675	2780	2849	2629	2517	2664	2681	2747	2498	2591	2565	2607	2467	2583	2502	2614	2552	2580	2562	2606	2588	2551	2608	2565	2700	2534	2594	2595	2666	2609	2616	2601	2644	2574
2047	2095	2127	2060	2154	2238	2159	2277	2387	2284	2369	2485	2486	2487	2425	2356	2446	2638	2684	2734	2648	2604	2741	2674	2511	2467	2613	2635	2550	2560	2687	2491	2609	2558	2493	2598	2552	2481	2571	2533	2602	2559	2761	2681	2579	2777	2643	2616	2694	2574
2267	2315	2163	2202	2149	2274	2305	2449	2441	2433	2525	2470	2610	2637	2726	2569	2583	2714	2838	2825	2820	2695	2779	2756	2737	2614	2652	2834	2705	2705	2715	2613	2720	2623	2483	2666	2602	2594	2535	2629	2655	2748	2738	2777	2842	2673	2758	2741	2670	2701
2163	2373	2324	2199	2177	2180	2322	2345	2459	2385	2399	2580	2703	2861	2735	2696	2690	2790	2847	2987	3113	2957	2962	2916	2987	2755	2837	2929	2901	2727	2868	2732	2699	2832	2768	2663	2688	2678	2632	2628	2680	2712	2832	2782	2759	2765	2757	2704	2705	2693
2255	2325	2290	2155	2063	2122	2150	2139	2285	2212	2296	2303	2553	2609	2605	2635	2649	2693	2693	2926	3042	2988	2896	2885	2955	2919	2881	2995	2930	2600	2717	2847	2743	2825	2705	2671	2614	2565	2637	2522	2504	2715	2627	2692	2728	2742	2629	2717	2657	2638
2272	2263	2113	2115	2135	1975	2117	2034	2082	2161	2099	2136	2219	2392	2405	2602	2682	2567	2661	2773	2801	2924	2740	2688	2937	2924	2750	2775	2812	2582	2740	2814	2621	2726	2658	2673	2581	2439	2527	2502	2521	2593	2682	2717	2687	2645	2606	2686	2554	2578
2229	2163	2129	2114	2146	2077	2201	2095	2134	2144	2196	2070	2142	2379	2465	2653	2683	2716	2717	2712	2810	2796	2860	2679	2831	3000	2729	2796	2721	2708	2669	2830	2733	2855	2628	2667	2539	2554	2518	2491	2545	2565	2721	2723	2708	2670	2671	2643	2555	2603
2173	2009	2093	2153	2196	2278	2331	2359	2269	2264	2411	2353	2421	2533	2668	2865	2940	2826	2862	2851	2984	2991	3061	2799	2914	3067	2909	2714	2834	2760	2750	2876	2806	2805	2754	2729	2735	2627	2489	2492	2529	2609	2756	2834	2822	2810	2664	2542	2663	2670
2115	2149	2007	2107	2191	2239	2364	2417	2393	2579	2412	2508	2478	2610	2709	2844	2956	2989	2894	2725	2939	2935	2992	2759	2669	2812	2824	2631	2719	2658	2643	2828	2688	2776	2701	2597	2671	2572	2632	2527	2626	2576	2815	2776	2760	2763	2703	2833	2674	2732
2149	2052	2030	2156	2117	2222	2344	2371	2407	2436	2540	2408	2475	2529	2592	2736	2833	2853	2692	2678	2700	2701	2739	2606	2545	2745	2726	2513	2564	2691	2590	2746	2685	2636	2689	2475	2534	2594	2631	2539	2606	2621	2759	2671	2696	2663	2693	2725	2787	2776
2227	2066	1989	2154	2082	2130	2236	2225	2265	2347	2458	2502	2380	2511	2563	2642	2730	2760	2612	2569	2551	2559	2720	2541	2576	2570	2515	2448	2575	2598	2597	2803	2653	2757	2652	2440	2628	2522	2687	2611	2741	2639	2670	2599	2724	2556	2620	2732	2696	2746
2071	2073	2011	2032	2094	2111	2221	2211	2419	2492	2552	2498	2550	2645	2761	2630	2786	2859	2714	2489	2666	2730	2791	2498	2503	2550	2584	2471	2547	2714	2600	2758	2753	2720	2661	2680	2727	2665	2748	2614	2793	2745	2733	2678	2817	2711	2673	2738	2721	2796
2128	1967	2022	2031	2185	2135	2267	2385	2490	2653	2670	2626	2678	2777	2763	2891	2982	2975	2753	2703	2507	2712	2860	2583	2608	2566	2654	2536	2565	2675	2575	2737	2687	2652	2688	2577	2725	2703	2744	2643	2736	2679	2735	2682	2691	2755	2701	2669	2774	2746
2098	1972	2050	1995	2024	2114	2372	2424	2621	2698	2756	2732	2708	2909	2909	2813	3023	3058	2801	2718	2731	2857	2851	2700	2628	2719	2528	2522	2682	2634	2510	2723	2696	2657	2691	2525	2682	2757	2680	2719	2760	2649	2690	2699	2803	2804	2748	2768	2694	2820
2077	1994	1996	2003	2009	2051	2144	2293	2540	2572	2665	2821	2703	2800	2909	2917	2932	2933	2846	2643	2682	2882	2792	2745	2632	2661	2622	2615	2685	2577	2640	2668	2696	2612	2782	2755	2773	2736	2816	2682	2693	2678	2617	2609	2662	2640	2590	2870	2739	2796
2225	2069	1983	1922	1934	1977	2153	2174	2225	2383	2462	2523	2627	2700	2857	2871	2831	2765	2717	2583	2689	2764	2665	2571	2473	2672	2553	2489	2656	2548	2576	2764	2645	2635	2584	2636	2739	2645	2732	2692	2643	2538	2572	2422	2528	2529	2686	2728	2729	2672
2177	2102	2080	2024	1976	2008	1994	2079	2135	2320	2370	2456	2534	2567	2744	2787	2746	2612	2459	2626	2756	2712	2663	2535	2607	2495	2431	2422	2645	2545	2572	2650	2548	2679	2672	2683	2659	2622	2755	2634	2735	2587	2519	2544	2430	2710	2679	2678	2653	2670
2135	2121	1997	2097	2107	2084	2161	2140	2165	2298	2479	2485	2660	2651	2690	2739	2734	2603	2556	2716	2780	2694	2693	2696	2745	2664	2552	2557	2594	2641	2701	2776	2566	2708	2555	2694	2796	2732	2662	2761	2664	2599	2529	2587	2628	2675	2735	2784	2672	2548
2129	2100	2165	2190	2147	2244	2243	2144	2318	2437	2608	2676	2586	2839	2767	2850	2738	2844	2845	2976	2851	2810	2792	2827	2929	2829	2702	2843	2742	2696	2821	2707	2631	2779	2823	2827	2786	2771	2722	2671	2616	2623	2652	2663	2744	2817	2786	2809	2615	2651
2044	2240	2251	2255	2260	2280	2394	2309	2382	2364	2559	2579	2631	2660	2655	2570	2684	2737	2996	2969	2866	2703	2818	2868	2997	2744	2756	2861	2634	2771	2707	2743	2763	2786	2831	2840	2640	2617	2742	2688	2537	2625	2634	2722	2762	2859	2730	2711	2629	2581
2190	2092	2226	2258	2376	2270	2390	2347	2304	2241	2317	2301	2350	2242	2309	2323	2437	2628	2712	2779	2663	2638	2718	2901	2752	2715	2783	2759	2721	2695	2752	2520	2780	2653	2720	2795	2708	2584	2505	2539	2430	2569	2548	2636	2619	2589	2652	2560	2559	2531
2021	2116	2115	2265	2343	2335	2300	2231	2153	2178	2103	2230	2177	2172	2195	2409	2633	2733	2617	2569	2616	2670	2854	2918	2759	2853	2891	2755	2722	2886	2729	2674	2847	2734	2896	2686	2693	2631	2539	2577	2643	2575	2615	2617	2607	2699	2637	2591	2592	2658
2114	2062	2142	2166	2214	2334	2305	2219	2161	2307	2213	2262	2323	2419	2488	2550	2792	2861	2833	2717	2653	2860	2953	2879	2890	3012	2904	2916	2762	2909	2796	2816	2780	2835	2817	2738	2795	2666	2734	2745	2662	2718	2743	2712	2719	2800	2832	2753	2682	2753
2142	2160	2077	2159	2146	2236	2366	2193	2294	2212	2397	2386	2501	2585	2689	2821	2879	2939	2883	2809	2814	2899	2866	2983	3006	2965	2979	2706	2915	2771	2818	2950	2690	2728	2822	2783	2746	2657	2761	2746	2714	2756	2688	2746	2720	2801	2772	2693	2683	2736
2270	2157	2229	2140	2188	2247	2326	2294	2287	2396	2477	2467	2536	2494	2524	2611	2640	2656	2745	2690	2692	2737	2715	2759	2793	2820	2612	2764	2763	2661	2765	2541	2625	2666	2758	2700	2527	2648	2687	2571	2687	2751	2640	2687	2726	2763	2792	2678	2736	2697
2040	2174	2259	2102	2135	2146	2273	2220	2220	2380	2351	2379	2394	2377	2383	2345	2509	2523	2523	2485	2483	2391	2480	2550	2593	2472	2556	2721	2644	2684	2566	2653	2657	2675	2578	2705	2629	2727	2711	2768	2723	2773	2564	2699	2655	2717	2724	2649	2645	2770
1980	2070	1958	2042	2053	2068	2168	2310	2261	2333	2426	2385	2300	2347	2332	2517	2536	2465	2622	2299	2274	2358	2430	2499	2432	2420	2513	2511	2598	2572	2568	2533	2620	2614	2608	2669	2681	2713	2771	2793	2692	2720	2562	2486	2557	2708	2649	2626	2671	2768
1956	1969	1938	1913	2049	2089	2126	2219	2374	2404	2503	2521	2652	2692	2717	2779	2750	2655	2559	2379	2565	2496	2495	2466	2563	2576	2572	2600	2621	2493	2545	2486	2542	2527	2625	2517	2666	2475	2691	2614	2761	2663	2806	2703	2646	2678	2665	2672	2714	2705
1995	1971	1999	1812	1873	2098	2236	2319	2599	2657	2798	2917	2937	3001	3123	2986	2971	2890	2886	2753	2736	2876	2657	2691	2805	2706	2597	2688	2652	2589	2630	2589	2478	2580	2547	2540	2640	2674	2726	2626	2660	2810	2741	2675	2766	2754	2616	2694	2749	2681
1689	1760	1802	1802	1996	2117	2237	2411	2657	2942	2849	2910	2983	2981	2947	2871	3023	3061	3048	2921	2893	2733	2660	2870	2808	2773	2856	2744	2684	2670	2676	2638	2656	2614	2615	2712	2674	2646	2717	2681	2722	2806	2683	2720	2777	2773	2798	2716	2697	2742
1729	1636	1691	1697	1820	1970	2081	2270	2376	2493	2593	2622	2671	2741	2648	2802	2828	2966	2723	2752	2705	2699	2605	2563	2551	2549	2626	2581	2585	2475	2503	2433	2402	2426	2418	2423	2525	2469	2562	2596	2587	2606	2571	2589	2640	2638	2542	2648	2631	2609
1726	1833	1722	1675	1749	1784	1981	2029	2209	2299	2322	2316	2401	2410	2481	2540	2498	2425	2563	2441	2303	2406	2368	2230	2354	2303	2320	2246	2260	2254	2135	2177	2141	2265	2217	2186	2202	2321	2331	2357	2238	2452	2422	2399	2215	2197	2257	2345	2306	2399
1758	1801	1694	1789	1829	1906	2056	2135	2193	2306	2307	2265	2298	2263	2258	2178	2115	2294	2278	2264	2328	2205	2223	2257	2228	2254	2257	2163	2219	2177	2175	2154	2175	2133	2118	2131	2219	2213	2263	2248	2189	2116	2223	2282	2153	2183	2173	2351	2212	2249
1702	1779	1719	1779	1806	1936	2054	2125	2217	2367	2433	2431	2355	2277	2207	2117	2104	2161	2197	2188	2262	2314	2233	2216	2287	2343	2328	2395	2416	2376	2232	2352	2310	2271	2333	2325	2361	2356	2300	2359	2308	2255	2395	2327	2410	2336	2420	2405	2459	2435
1716	1732	1756	1765	1779	2031	2062	2167	2249	2327	2470	2454	2483	2435	2403	2204	2105	2045	2099	2177	2135	2189	2196	2309	2359	2485	2516	2509	2571	2506	2491	2505	2603	2600	2569	2585	2583	2454	2508	2488	2409	2412	2495	2509	2560	2686	2655	2574	2488	2560
1762	1763	1726	1762	1829	1967	2062	2144	2106	2184	2299	2416	2205	2261	2040	1925	1975	1920	1904	1902	1915	1905	1925	2042	2215	2299	2304	2282	2354	2295	2395	2307	2433	2520	2425	2562	2484	2428	2478	2496	2401	2302	2504	2497	2585	2541	2535	2404	2353	2419
1729	1767	1846	1834	1850	1917	2098	1929	2007	2106	2096	2085	2067	2042	1926	1791	1704	1650	1743	1718	1709	1682	1799	1918	1990	2050	2015	2076	2047	2067	2205	2187	2176	2414	2233	2292	2251	2321	2293	2141	2208	2259	2266	2391	2303	2239	2359	2195	2195	2220
1707	1781	1848	1828	1876	2017	2010	1989	1986	2036	2145	2084	2024	2017	1859	1773	1696	1594	1630	1621	1625	1728	1831	1762	1949	1984	1960	2023	1971	2032	2046	2154	2256	2200	2177	2174	2212	2147	2125	2014	2063	2114	2214	2294	2260	2250	2222	2240	2141	2206
1699	1842	1749	1820	1933	2040	1930	2033	2018	2062	2168	2074	2112	2050	1923	1749	1760	1715	1730	1734	1626	1773	1757	1894	2027	1920	2007	2145	2096	2106	2105	2212	2265	2270	2240	2098	2146	2114	2034	2097	2104	2180	2192	2269	2228	2190	2378	2268	2218	2217
1747	1830	1780	1805	1949	1878	1958	1995	2071	2050	2083	2077	2120	2091	1924	1815	1821	1792	1839	1745	1728	1854	1867	1851	1959	2034	1978	2054	2047	2061	2184	2249	2316	2279	2198	2144	2222	2028	2116	2136	2089	2111	2214	2258	2241	2291	2274	2192	2212	2233
1711	1792	1773	1701	1853	1862	1968	1960	1960	2025	1979	2070	2062	1933	1909	1796	1802	1729	1801	1766	1774	1748	1777	1899	1965	1958	1973	1889	2028	2067	2191	2108	2276	2250	2229	2260	2098	2129	2086	2041	2118	2122	2109	2169	2152	2251	2198	2219	2188	2305
1743	1774	1759	1784	1805	1982	1935	1842	1895	1894	2061	2044	2008	2002	1851	1794	1756	1712	1771	1805	1755	1804	1885	2012	1895	2041	2113	2015	2023	2035	2173	2204	2183	2248	2243	2172	2160	2190	2040	2059	2039	2010	2040	2162	2161	2175	2214	2133	2187	2121
1761	1760	1748	1808	1801	1852	1928	1862	1911	2010	2052	2105	2136	2004	2083	1801	1801	1831	1749	1843	1823	1808	1838	1968	2044	2063	2054	2251	2088	2131	2164	2064	2199	2228	2158	2138	2149	2094	2023	2045	2001	2020	2064	2171	2143	2213	2176	2256	2225	2236
1690	1814	1756	1747	1763	1896	1921	1841	2016	2021	2081	2102	2096	2110	1954	1934	1896	1829	1906	1883	1739	1804	1902	2012	2098	2168	2230	2094	1936	2103	2158	2165	2223	2253	2250	2163	2134	2077	2005	2049	2100	2081	2032	2182	2158	2131	2194	2130	2255	2217
1676	1787	1712	1693	1836	1840	1901	1884	1867	1952	1999	2026	1988	2078	2084	1938	1961	1863	1818	1877	1805	1847	1887	1949	2055	2184	2098	2093	2080	2137	2218	2209	2319	2245	2249	2268	2248	2113	2043	2095	2170	2113	2105	2131	2182	2209	2137	2262	2267	2245
1727	1705	1636	1755	1717	1913	1893	1873	1851	1858	1892	1870	2052	1981	1994	1971	1862	1891	1856	1934	1841	1896	1967	2051	2085	2112	2091	2160	2152	2171	2188	2328	2292	2261	2241	2198	2245	2197	2173	2198	2211	2094	2133	2177	2203	2238	2306	2284	2185	2278
1775	1757	1706	1703	1799	1816	1790	1849	1825	1910	1892	1912	1900	1993	1916	1933	1892	1920	1867	1923	1883	1845	1975	2011	2041	2041	2061	2087	2021	2127	2280	2135	2223	2191	2032	2084	2070	2166	2155	2041	2082	2072	2189	2102	2068	2140	2298	2233	2241	2179
1815	1731	1686	1636	1705	1734	1816	1843	1844	1782	1843	1794	1895	1881	1905	1942	1874	1798	1908	1867	1787	1785	1897	1843	1930	1907	1901	1863	1928	2017	1987	2099	2051	2018	1963	1983	2038	2083	2003	2063	2007	1942	1956	2015	2052	2070	2027	2050	2030	2020
1773	1819	1721	1623	1660	1675	1789	1681	1786	1769	1767	1808	1885	1884	1924	1827	1784	1765	1784	1731	1737	1697	1647	1768	1716	1813	1854	1922	1884	1827	1934	1950	1961	2033	1982	1933	1895	2047	1949	2124	2004	1983	1951	1976	2060	1937	1969	1935	1995	1980
1626	1611	1579	1586	1659	1659	1707	1749	1721	1692	1809	1847	1805	1855	1872	1763	1797	1752	1687	1735	1764	1743	1699	1719	1691	1801	1868	1929	1889	1918	1921	2057	1989	1950	1917	2018	1995	2028	2019	2000	2056	2069	1869	1964	1965	1945	2037	2086	1973	1936
1572	1552	1614	1563	1601	1781	1686	1688	1682	1664	1743	1752	1847	1813	1827	1803	1699	1800	1806	1748	1747	1696	1690	1707	1767	1688	1872	1878	1854	1875	1815	1932	1956	1978	1972	1951	1984	1950	2059	2012	2013	2030	1865	1924	2002	2023	1981	2050	1966	2000
1552	1485	1433	1563	1611	1563	1694	1604	1643	1648	1650	1663	1651	1677	1696	1676	1648	1608	1811	1685	1641	1657	1617	1613	1697	1785	1757	1757	1812	1805	1850	1814	1929	1872	1857	1892	1889	1857	1960	1875	1861	1965	1908	1890	1865	1958	1917	1841	1832	1868
1606	1682	1614	1574	1554	1647	1620	1661	1703	1594	1586	1620	1657	1721	1634	1658	1688	1676	1644	1693	1674	1720	1669	1734	1749	1782	1800	1771	1882	1813	1858	1853	1935	1934	1928	1944	1933	1988	2047	1935	1956	2006	1983	1911	1971	1922	1923	1901	1978	1939
1496	1630	1619	1581	1702	1708	1700	1738	1678	1727	1639	1687	1765	1873	1773	1733	1799	1853	1881	1898	1924	1887	1917	1834	2004	1952	2044	2070	2023	2129	2145	2114	2187	2175	2187	2211	2068	2248	2220	2259	2214	2225	2189	2317	2235	2179	2179	2165	2184	2259
1508	1584	1635	1595	1683	1723	1838	1841	1860	1745	1799	1753	1977	2046	1953	2028	2024	2086	2045	2208	2154	2189	2182	2166	2170	2331	2271	2300	2425	2267	2271	2401	2418	2514	2350	2398	2342	2486	2359	2357	2445	2393	2406	2415	2350	2402	2393	2349	2309	2332
1543	1496	1630	1695	1862	1781	1962	1873	1914	1930	2030	2032	2170	2237	2133	2179	2136	2310	2224	2287	2456	2218	2294	2179	2286	2306	2344	2288	2258	2377	2203	2295	2272	2215	2281	2301	2323	2353	2176	2241	2228	2231	2175	2346	2374	2245	2213	2303	2192	2174
1517	1561	1574	1679	1763	1853	1873	1858	1924	1970	2085	2150	2220	2159	2075	2114	2258	2236	2336	2276	2274	2158	2156	2133	2140	2111	2069	2199	2114	1969	2077	2013	2012	2072	2062	2156	2156	2108	1996	1966	2027	2035	2072	2146	2208	2099	2162	2132	2060	1997
1556	1595	1554	1673	1689	1678	1765	1821	1896	1907	2099	1943	2053	2089	2152	2100	2115	2219	2230	2200	2257	2061	2010	2033	2172	2101	2058	1994	2047	1986	1961	2001	2002	2015	1982	1972	2016	1970	2053	2028	2031	2148	2083	2198	2257	2250	2175	2151	2175	2128
1601	1603	1578	1681	1655	1720	1779	1845	1920	2049	2138	2131	2105	2227	2239	2169	2277	2323	2378	2321	2376	2340	2235	2157	2305	2321	2213	2270	2178	2169	2154	2061	2114	2188	2149	2229	2164	2183	2206	2194	2172	2274	2326	2360	2380	2456	2372	2429	2257	2214
1564	1580	1627	1673	1642	1740	1719	1893	2053	2191	2379	2331	2377	2466	2431	2519	2491	2549	2538	2672	2436	2395	2438	2391	2265	2390	2359	2306	2261	2258	2274	2221	2252	2310	2343	2385	2349	2358	2312	2317	2314	2419	2489	2474	2586	2549	2513	2448	2427	2408
1641	1600	1515	1663	1717	1776	1911	2015	2121	2372	2440	2424	2585	2560	2589	2600	2657	2864	2780	2588	2600	2493	2401	2385	2462	2354	2404	2329	2155	2221	2212	2281	2251	2379	2325	2245	2329	2274	2285	2424	2338	2471	2447	2529	2467	2597	2386	2442	2462	2398
1543	1510	1547	1693	1730	1781	1851	2035	2096	2294	2475	2548	2517	2457	2662	2735	2793	2804	2695	2620	2532	2366	2541	2381	2400	2366	2258	2213	2199	2149	2233	2222	2195	2246	2200	2315	2264	2207	2264	2317	2385	2316	2399	2433	2440	2486	2399	2513	2341	2429
1523	1627	1585	1567	1645	1642	1854	1824	2094	2229	2406	2342	2369	2514	2504	2587	2564	2647	2551	2569	2561	2401	2321	2422	2360	2289	2289	2204	2167	2161	2214	2188	2200	2284	2264	2323	2257	2262	2331	2286	2352	2382	2345	2436	2432	2514	2420	2384	2355	2368
1559	1470	1549	1627	1591	1656	1736	1807	1974	2090	2194	2314	2298	2302	2411	2453	2441	2504	2528	2410	2402	2290	2335	2339	2203	2243	2138	2113	2083	2210	2116	2199	2202	2169	2235	2173	2287	2288	2366	2230	2392	2282	2336	2355	2463	2349	2395	2353	2358	2300
1537	1561	1593	1577	1547	1607	1624	1764	1850	1915	2062	2026	2143	2224	2207	2301	2389	2433	2434	2378	2335	2231	2233	2271	2258	2201	2259	2226	2206	2075	2169	2143	2174	2147	2236	2281	2239	2181	2304	2234	2122	2365	2277	2380	2418	2379	2327	2246	2312	2361
1521	1544	1554	1586	1621	1624	1695	1694	1783	1881	1956	2002	2040	2151	2268	2356	2368	2518	2493	2364	2470	2388	2361	2323	2341	2261	2327	2213	2223	2212	2184	2174	2331	2172	2196	2325	2264	2205	2279	2269	2313	2376	2356	2367	2386	2411	2325	2424	2303	2459
1467	1518	1638	1706	1674	1776	1705	1815	1881	1918	2064	1949	2097	2182	2303	2329	2413	2508	2614	2620	2537	2490	2565	2448	2530	2475	2514	2440	2373	2385	2267	2335	2351	2316	2246	2325	2295	2283	2298	2268	2403	2391	2316	2358	2356	2383	2357	2396	2393	2405
1607	1646	1681	1708	1693	1693	1755	1758	1802	1825	1886	1901	2032	2144	2155	2242	2250	2576	2529	2520	2538	2468	2631	2569	2561	2565	2503	2355	2382	2386	2476	2402	2329	2420	2396	2303	2297	2190	2204	2276	2325	2340	2229	2245	2411	2338	2307	2314	2325	2344
1541	1545	1608	1699	1581	1584	1669	1668	1707	1772	1689	1754	1879	1827	1966	2004	2221	2308	2441	2318	2416	2372	2450	2409	2490	2521	2368	2368	2405	2363	2292	2438	2343	2290	2307	2336	2166	2253	2213	2282	2278	2313	2303	2302	2322	2307	2337	2238	2295	2266
1587	1650	1611	1592	1628	1517	1577	1552	1611	1651	1681	1711	1703	1795	1888	1974	2176	2254	2346	2264	2337	2268	2366	2336	2451	2484	2363	2409	2332	2395	2436	2401	2321	2388	2304	2327	2324	2334	2316	2255	2314	2358	2369	2276	2378	2366	2305	2322	2442	2417
1533	1560	1670	1633	1614	1555	1637	1631	1638	1862	1805	1746	1935	2022	1993	2074	2265	2420	2425	2484	2517	2443	2479	2424	2493	2494	2561	2480	2476	2451	2434	2477	2496	2383	2513	2423	2396	2411	2353	2316	2332	2389	2428	2409	2469	2359	2397	2421	2446	2473
1527	1613	1586	1555	1632	1652	1699	1793	1755	1956	2005	2004	2048	2039	2169	2334	2273	2566	2551	2468	2513	2508	2482	2617	2561	2527	2533	2539	2578	2438	2528	2464	2393	2404	2457	2417	2248	2417	2367	2388	2384	2466	2452	2461	2500	2472	2439	2465	2432	2421
1554	1563	1542	1648	1586	1656	1697	1748	1812	1927	2009	2060	2012	2118	2192	2368	2376	2432	2422	2509	2420	2351	2282	2387	2305	2425	2442	2360	2521	2226	2272	2303	2415	2323	2313	2273	2346	2296	2312	2278	2329	2402	2379	2419	2397	2479	2421	2387	2438	2459
1552	1450	1539	1513	1498	1599	1681	1700	1862	1959	1980	2055	2023	2153	2227	2320	2310	2322	2333	2351	2229	2298	2338	2186	2252	2261	2198	2288	2231	2319	2251	2217	2242	2169	2298	2305	2233	2268	2184	2342	2372	2348	2334	2399	2329	2331	2341	2481	2339	2416
1550	1430	1512	1430	1555	1456	1633	1758	1874	1957	2076	2107	2103	2284	2266	2365	2336	2353	2343	2264	2293	2301	2289	2259	2216	2197	2210	2214	2138	2235	2231	2241	2214	2197	2344	2321	2241	2325	2391	2297	2432	2379	2318	2259	2313	2382	2386	2336	2477	2298
1487	1501	1490	1460	1496	1521	1781	1860	1970	2014	2179	2208	2306	2292	2379	2428	2363	2326	2345	2304	2396	2330	2303	2297	2240	2208	2247	2174	2238	2311	2279	2218	2215	2224	2234	2261	2398	2331	2392	2414	2256	2441	2345	2296	2432	2332	2428	2441	2506	2480
1547	1492	1426	1417	1479	1583	1738	1970	2126	2214	2345	2239	2378	2341	2501	2422	2521	2445	2399	2399	2366	2376	2332	2260	2277	2235	2308	2241	2140	2175	2255	2321	2354	2279	2326	2299	2338	2375	2325	2439	2307	2404	2424	2500	2287	2449	2443	2507	2418	2499
1424	1431	1453	1427	1524	1664	1767	1959	2011	2260	2293	2278	2401	2411	2453	2486	2592	2502	2443	2432	2439	2376	2361	2409	2279	2302	2303	2344	2248	2203	2224	2205	2302	2315	2313	2384	2385	2349	2363	2415	2418	2434	2420	2449	2426	2424	2433	2456	2399	2399
1406	1486	1384	1465	1494	1673	1817	1992	2075	2232	2460	2356	2462	2462	2507	2548	2508	2455	2406	2460	2441	2430	2435	2324	2279	2207	2291	2283	2303	2259	2180	2275	2274	2199	2410	2314	2356	2340	2262	2339	2390	2444	2362	2465	2367	2387	2330	2410	2401	2390
1457	1466	1444	1406	1530	1518	1710	1806	1911	2120	2256	2223	2280	2271	2391	2284	2403	2324	2322	2335	2254	2296	2330	2237	2177	2162	2180	2203	2214	2259	2269	2261	2265	2304	2274	2231	2253	2259	2175	2374	2387	2322	2417	2372	2367	2335	2352	2222	2388	2322
1481	1513	1460	1434	1509	1548	1620	1767	1885	1915	2054	2150	2172	2286	2215	2257	2221	2229	2172	2337	2187	2302	2171	2258	2185	2157	2187	2213	2251	2339	2312	2329	2249	2356	2307	2172	2257	2292	2318	2264	2357	2340	2350	2344	2362	2411	2441	2365	2402	2378
1556	1500	1498	1529	1495	1640	1628	1757	1868	1926	1967	2034	2082	2057	2126	2200	2168	2277	2307	2264	2306	2353	2358	2302	2299	2376	2324	2273	2396	2389	2408	2356	2448	2354	2323	2332	2294	2348	2343	2320	2373	2431	2414	2436	2482	2243	2449	2459	2562	2356
1562	1504	1558	1579	1597	1574	1713	1800	1916	1940	1979	1987	2067	2107	2258	2179	2333	2296	2310	2337	2361	2433	2402	2432	2485	2416	2400	2449	2496	2541	2625	2532	2512	2366	2442	2365	2368	2423	2502	2365	2400	2352	2447	2413	2392	2459	2441	2549	2462	2516
1550	1605	1594	1529	1590	1682	1856	1957	1924	1956	1923	1998	2073	2180	2148	2266	2244	2217	2255	2267	2330	2481	2417	2547	2438	2491	2431	2548	2509	2622	2651	2676	2581	2592	2473	2390	2393	2278	2524	2426	2477	2473	2387	2474	2445	2367	2397	2391	2402	2510
1495	1577	1537	1558	1634	1684	1740	1789	1818	1820	1923	1817	1939	2105	2115	2183	2115	2157	2054	2085	2228	2284	2390	2327	2360	2316	2471	2418	2543	2644	2635	2645	2653	2529	2520	2489	2433	2394	2461	2423	2490	2390	2341	2328	2327	2345	2384	2341	2347	2395
1504	1543	1530	1501	1501	1600	1702	1722	1723	1614	1705	1674	1840	1880	1915	1906	1967	1977	2054	2036	2160	2269	2221	2331	2283	2306	2320	2490	2412	2598	2551	2507	2553	2372	2411	2514	2494	2491	2419	2383	2431	2230	2316	2247	2351	2258	2385	2427	2362	2482
1474	1496	1454	1439	1475	1613	1673	1758	1731	1712	1757	1771	1837	1875	1922	1998	2014	2036	2060	2102	2184	2260	2298	2377	2374	2458	2491	2495	2702	2645	2605	2553	2473	2357	2485	2475	2429	2545	2612	2522	2345	2485	2354	2311	2282	2303	2295	2399	2506	2431
1416	1460	1488	1507	1470	1642	1695	1806	1828	1872	1847	2021	1929	1994	1977	2011	2102	2106	2167	2227	2328	2269	2372	2342	2321	2515	2569	2594	2716	2663	2619	2682	2501	2481	2485	2463	2484	2428	2585	2553	2496	2401	2336	2355	2301	2287	2298	2273	2299	2494
1409	1474	1442	1465	1587	1681	1769	1829	1967	1986	1960	2044	2042	2098	2161	2128	2115	2183	2239	2276	2234	2208	2284	2335	2416	2437	2464	2565	2646	2493	2704	2549	2572	2535	2519	2405	2490	2445	2475	2389	2419	2428	2342	2330	2334	2330	2287	2288	2429	2370
1480	1469	1483	1506	1528	1554	1695	1809	1876	1920	1893	2144	2107	2092	2220	2175	2153	2152	2294	2194	2218	2289	2231	2195	2317	2296	2405	2336	2408	2384	2428	2335	2410	2356	2468	2400	2269	2406	2325	2347	2347	2266	2248	2413	2256	2343	2284	2345	2269	2345
1473	1405	1463	1461	1522	1532	1673	1700	1760	1860	1931	2047	2058	2116	2169	2032	2117	2136	2174	2106	2167	2155	2136	2185	2180	2208	2216	2184	2257	2318	2204	2274	2186	2250	2260	2251	2190	2269	2319	2412	2404	2360	2371	2209	2257	2324	2277	2311	2285	2343
1442	1367	1427	1455	1519	1519	1547	1659	1849	1945	2023	2124	2164	2253	2052	2179	2078	2133	2153	2115	2131	2077	2172	2145	2237	2274	2223	2218	2283	2295	2349	2338	2245	2237	2192	2225	2235	2293	2268	2327	2416	2381	2299	2290	2281	2310	2276	2274	2347	2418
1366	1427	1425	1420	1565	1508	1655	1785	1842	2104	2272	2310	2421	2390	2360	2270	2418	2241	2243	2201	2266	2282	2366	2418	2337	2241	2289	2263	2342	2366	2336	2364	2399	2259	2296	2256	2368	2298	2255	2379	2360	2372	2289	2334	2288	2185	2284	2360	2353	2351
1450	1480	1488	1508	1616	1677	1768	1875	2073	2229	2314	2455	2514	2581	2523	2509	2587	2497	2490	2417	2476	2390	2559	2422	2514	2300	2307	2374	2466	2420	2457	2449	2401	2347	2352	2385	2344	2433	2346	2315	2412	2287	2322	2325	2369	2344	2340	2394	2359	2401
1390	1366	1403	1470	1452	1628	1663	1829	2069	2217	2429	2508	2504	2617	2533	2625	2544	2464	2485	2399	2379	2465	2526	2520	2493	2425	2340	2352	2397	2414	2319	2360	2335	2395	2335	2285	2334	2410	2341	2396	2374	2242	2274	2263	2343	2359	2327	2443	2362	2427
1446	1441	1421	1419	1402	1544	1690	1857	2036	2119	2255	2210	2388	2288	2378	2480	2428	2348	2334	2263	2364	2357	2339	2461	2384	2383	2370	2346	2416	2391	2315	2283	2260	2303	2267	2316	2318	2359	2417	2414	2463	2317	2218	2271	2371	2365	2383	2394	2417	2479
1370	1376	1373	1408	1434	1461	1615	1738	1818	2057	2111	2119	2259	2131	2249	2308	2229	2130	2244	2274	2272	2274	2244	2294	2351	2291	2261	2346	2345	2351	2327	2227	2265	2247	2300	2239	2297	2287	2343	2306	2433	2289	2341	2304	2350	2376	2297	2255	2386	2293
1473	1599	1479	1497	1441	1509	1620	1675	1833	1979	2036	2081	2172	2243	2191	2163	2191	2282	2295	2305	2226	2206	2287	2248	2215	2142	2387	2204	2288	2255	2333	2323	2381	2254	2326	2142	2199	2224	2238	2215	2173	2287	2331	2274	2238	2472	2386	2371	2326	2312
1600	1681	1573	1550	1594	1648	1682	1809	1924	2030	2117	2252	2207	2295	2286	2481	2446	2294	2382	2452	2537	2410	2400	2351	2278	2321	2269	2348	2409	2454	2337	2359	2290	2315	2263	2244	2149	2228	2254	2230	2250	2236	2265	2368	2416	2478	2404	2388	2317	2292
1575	1670	1692	1623	1664	1623	1698	1823	1932	2018	2137	2172	2225	2331	2330	2458	2490	2418	2477	2574	2706	2605	2606	2513	2503	2567	2464	2426	2519	2435	2461	2488	2419	2408	2319	2367	2295	2362	2325	2292	2326	2305	2448	2330	2403	2380	2419	2393	2393	2461
1586	1684	1642	1700	1646	1642	1716	1833	1883	1975	2155	2095	2157	2116	2178	2262	2312	2260	2324	2487	2592	2558	2552	2497	2436	2480	2585	2552	2607	2556	2416	2408	2373	2406	2343	2339	2240	2263	2310	2403	2335	2395	2345	2291	2217	2321	2354	2230	2366	2378
1678	1856	1725	1673	1745	1719	1624	1705	1771	1801	1803	1868	1948	2041	2039	2153	2252	2102	2263	2286	2424	2434	2417	2313	2387	2362	2357	2365	2390	2401	2428	2394	2357	2283	2266	2313	2223	2268	2202	2352	2370	2327	2352	2254	2315	2213	2143	2283	2345	2420
1837	1877	1780	1757	1685	1694	1718	1724	1724	1751	1708	1775	1893	1941	2061	2237	2145	2225	2197	2324	2301	2345	2501	2319	2366	2380	2390	2428	2413	2489	2365	2411	2484	2416	2310	2284	2177	2244	2346	2298	2200	2325	2251	2263	2231	2155	2279	2244	2322	2320
1881	1878	1761	1751	1745	1839	1806	1827	1861	1946	1832	1936	1993	2079	2162	2277	2265	2258	2431	2384	2408	2549	2528	2554	2520	2352	2507	2303	2447	2426	2368	2414	2443	2393	2357	2272	2311	2200	2241	2271	2345	2280	2275	2297	2275	2305	2279	2300	2348	2475
1720	1752	1655	1670	1686	1808	1799	1916	1924	1961	1919	2042	2166	2233	2280	2411	2471	2429	2496	2602	2630	2656	2614	2672	2629	2504	2440	2422	2408	2417	2412	2448	2408	2336	2200	2277	2331	2245	2353	2371	2495	2388	2350	2118	2175	2306	2330	2375	2355	2465
1674	1834	1598	1695	1697	1775	1762	1843	1908	1936	1950	1962	2176	2256	2299	2279	2280	2393	2435	2460	2525	2486	2563	2547	2466	2435	2417	2297	2398	2391	2227	2351	2293	2205	2136	2166	2306	2311	2361	2418	2468	2393	2326	2182	2211	2125	2294	2230	2328	2402
1699	1661	1672	1543	1606	1686	1693	1767	1914	1877	1874	1981	2059	2204	2211	2228	2303	2283	2262	2246	2327	2242	2324	2349	2329	2331	2253	2284	2305	2274	2365	2274	2238	2171	2287	2337	2374	2317	2340	2444	2365	2461	2355	2299	2184	2150	2203	2293	2263	2391
1695	1731	1639	1602	1574	1676	1699	1766	1844	1893	1935	1988	2031	2167	2190	2287	2358	2303	2272	2332	2232	2354	2373	2261	2236	2194	2111	2203	2255	2284	2382	2430	2456	2538	2561	2473	2341	2473	2422	2395	2377	2360	2245	2315	2329	2351	2220	2236	2242	2274
1698	1683	1695	1631	1634	1677	1727	1901	1942	2029	2043	2158	2245	2240	2259	2367	2361	2430	2291	2362	2354	2279	2248	2277	2322	2245	2107	2084	2151	2227	2307	2428	2526	2526	2494	2408	2357	2485	2471	2406	2355	2337	2271	2296	2221	2356	2282	2326	2191	2305
1669	1629	1729	1541	1627	1678	1793	1870	2015	2187	2208	2447	2395	2425	2438	2482	2568	2450	2506	2469	2408	2492	2364	2407	2243	2160	2122	2096	2181	2210	2169	2256	2451	2214	2275	2056	2148	2194	2301	2393	2496	2361	2299	2280	2280	2376	2428	2385	2327	2238
1713	1720	1663	1600	1666	1658	1804	1888	1995	2213	2443	2374	2467	2414	2573	2503	2712	2551	2550	2510	2477	2462	2437	2451	2326	2391	2251	2282	2236	2261	2309	2255	2207	2088	1992	1970	1927	2023	2135	2329	2556	2494	2492	2390	2384	2507	2517	2409	2457	2343
1755	1611	1715	1579	1570	1717	1751	1843	1916	2160	2314	2377	2418	2363	2403	2572	2582	2580	2538	2383	2413	2347	2412	2391	2384	2381	2305	2372	2300	2319	2406	2422	2348	2256	1915	1876	1615	1668	1843	2072	2487	2653	2709	2487	2391	2418	2448	2586	2527	2487
1660	1747	1697	1616	1605	1643	1689	1739	1990	2000	2145	2189	2151	2150	2265	2300	2360	2397	2354	2229	2183	2241	2153	2225	2203	2211	2206	2271	2160	2160	2092	2305	2363	2181	1880	1723	1538	1392	1471	1772	2224	2414	2570	2471	2333	2318	2231	2362	2289	2215
1773	1831	1767	1714	1648	1656	1780	1860	1954	1925	2029	2068	2180	2055	2064	2135	2192	2161	2083	1959	1990	1899	2030	1897	1924	1912	1889	1933	1953	1944	1909	2124	2100	1943	1552	1363	1466	1313	1357	1457	1939	2158	2313	2248	2054	2098	2059	2043	1958	2082
1794	1821	1749	1729	1683	1634	1789	1861	1951	2034	1998	2016	1965	2038	2126	2088	2168	2178	2061	1947	1971	2004	1962	1965	1937	1934	1954	1890	1908	1953	1947	2127	2121	1811	1394	1379	1492	1433	1473	1522	1754	1971	2093	2115	2102	2034	2109	2017	1923	1882
1788	1890	1723	1675	1677	1646	1715	1874	1986	1990	2134	2086	2107	2026	2179	2246	2188	2277	2325	2240	2250	2165	2180	2179	2147	2073	2112	2023	2041	2083	2141	2363	2321	2112	1747	1630	1734	1738	1696	1803	2066	2094	2256	2341	2350	2300	2221	2197	2124	2016
1695	1725	1759	1705	1652	1663	1758	1884	1882	1925	1965	1958	2020	1957	2081	2218	2236	2348	2367	2339	2395	2302	2299	2239	2154	2268	2187	2269	2277	2155	2266	2497	2466	2523	2073	1996	1970	1984	2006	2120	2305	2370	2524	2546	2316	2388	2405	2371	2321	2353
1637	1702	1620	1697	1580	1670	1746	1814	1824	1896	1833	1867	1897	1953	1912	2012	2007	2074	1989	2153	2150	2182	2142	2043	2193	2247	2161	2167	2206	2067	2152	2299	2566	2401	2293	2106	2105	1941	1956	2235	2275	2347	2323	2296	2275	2157	2141	2218	2275	2255
1677	1709	1781	1669	1615	1751	1677	1833	1843	1850	1773	1829	1751	1780	1806	1831	1889	1913	1995	1915	1840	1923	1867	1978	1933	1977	2037	2082	2009	2047	1950	2049	2119	2264	2237	2094	2003	1887	2027	2067	2116	2143	2201	2081	2027	1991	2013	1965	1957	2070
1736	1760	1729	1776	1753	1709	1714	1738	1753	1799	1794	1757	1777	1799	1774	1738	1804	1862	1859	1871	1808	1758	1710	1763	1825	1896	1935	2006	1912	1915	1949	2054	2060	2058	2085	2104	2065	1979	1887	1994	2062	2103	2042	2045	2042	1974	1922	1932	1932	1952
1719	1684	1780	1709	1783	1777	1848	1827	1801	1784	1845	1824	1798	1742	1742	1769	1818	1847	1956	1943	1854	1838	1822	1866	1848	1823	1944	1974	1913	1967	2041	2030	1983	2083	2146	2152	2049	2005	2081	1996	1994	1944	1913	2023	2169	1995	1981	2022	1850	1828
1709	1706	1664	1735	1764	1803	1776	1773	1719	1770	1801	1845	1741	1778	1670	1707	1804	1928	1921	1956	1884	1795	1730	1749	1820	1873	1901	1866	1818	1892	1953	1973	1928	1980	2016	1996	2088	2050	2107	2022	1826	1916	1910	1948	2063	2079	2072	1959	1987	1939
1694	1827	1707	1747	1668	1683	1696	1736	1648	1777	1771	1808	1721	1691	1678	1721	1782	1889	1928	1885	1934	1928	1735	1693	1794	1896	1936	1886	1894	1840	1901	1771	1811	1908	1915	1982	2017	2017	2037	2000	1916	1850	1849	1914	1918	2024	1938	2006	1942	1870
1617	1763	1702	1767	1679	1712	1644	1635	1667	1701	1757	1717	1790	1575	1677	1742	1789	1854	1913	1878	1858	1769	1824	1846	1973	1928	1987	2038	1929	1941	1992	1901	1810	1847	1894	1875	1964	1984	2038	1995	1900	1929	1885	1916	2005	2079	1973	1986	2016	1900
1683	1735	1711	1747	1615	1725	1633	1618	1682	1726	1747	1775	1639	1703	1625	1690	1734	1869	1880	1867	1845	1847	1797	1802	1947	1936	2044	1899	1948	1949	2071	1875	1907	1916	1871	1853	1872	1956	1969	2008	1926	2017	1949	1960	1944	1973	1959	1911	1920	1893
1645	1667	1763	1790	1732	1577	1673	1759	1740	1769	1805	1779	1719	1728	1670	1740	1828	1830	1890	1790	1725	1795	1804	1708	1816	1945	1981	1884	1954	1997	2058	2033	2099	1863	1957	1958	1865	1886	1972	1919	1902	1958	1926	1990	1963	1932	1924	1950	1840	1844
1636	1719	1834	1781	1702	1685	1696	1785	1792	1900	1843	1819	1751	1698	1761	1762	1852	1854	1855	1763	1792	1678	1829	1672	1820	1837	1921	1973	1976	1939	2080	2088	2103	2123	2035	2003	1946	1993	1910	1959	1955	1933	2046	1990	2022	1961	1961	1893	1842	1892
1708	1772	1787	1789	1751	1733	1746	1866	1804	1894	1815	1768	1749	1668	1788	1863	1965	1927	2050	1877	1823	1735	1735	1736	1866	1856	1859	1860	1931	2043	2018	2071	2112	2159	2081	2040	2082	2060	2065	2019	2003	2070	2129	2154	2100	2135	2112	2057	1934	1859
1686	1675	1629	1660	1580	1561	1670	1781	1743	1828	1776	1794	1706	1770	1865	1890	1893	1955	1981	1869	1772	1846	1777	1831	1820	1860	1748	1849	1861	1896	1895	1936	1967	2081	2055	2018	2042	2016	1973	2032	1994	1943	2038	1965	2067	2038	2023	1942	1909	1927
1668	1658	1614	1535	1556	1543	1604	1715	1737	1745	1731	1724	1722	1812	1803	1862	1768	1903	1877	1792	1787	1762	1837	1747	1790	1682	1701	1732	1591	1708	1661	1600	1749	1736	1741	1732	1904	1892	1888	1945	1809	1750	1841	1901	1864	1869	1963	1846	1777	1814
1724	1639	1528	1436	1509	1540	1553	1518	1521	1615	1572	1484	1618	1604	1668	1694	1732	1741	1780	1730	1751	1745	1703	1801	1803	1789	1660	1789	1688	1644	1655	1536	1604	1566	1629	1652	1762	1843	1894	1928	1867	1826	1826	1807	1880	1907	1840	1875	1875	1864
1554	1537	1509	1501	1419	1493	1531	1509	1464	1429	1422	1475	1466	1484	1598	1674	1696	1615	1699	1812	1844	1931	1894	1930	1887	1985	1960	1975	1863	1946	1885	1811	1767	1758	1706	1755	1920	1933	2142	2174	2175	2082	2081	2070	2056	2082	2073	2176	2176	2085
1566	1569	1537	1477	1532	1544	1540	1493	1399	1484	1478	1498	1511	1596	1607	1675	1673	1830	1874	1947	2082	2127	2282	2196	2223	2311	2402	2390	2354	2358	2296	2189	2104	1954	1952	1945	2132	2119	2240	2210	2375	2448	2286	2178	2213	2252	2346	2445	2484	2442
1564	1570	1583	1543	1637	1588	1645	1577	1562	1608	1527	1540	1577	1677	1751	1765	1825	1969	2071	2158	2223	2346	2433	2361	2262	2333	2267	2384	2342	2487	2350	2215	2093	2092	1965	1910	1985	2008	2097	2201	2238	2243	2246	2217	2198	2152	2232	2294	2381	2336
1581	1582	1569	1581	1626	1621	1588	1608	1576	1642	1586	1624	1687	1829	1808	1957	2022	1942	2010	2096	2189	2285	2253	2231	2180	1963	2082	2135	2134	2153	2109	2052	1937	1874	1776	1840	1819	1959	1958	1972	2081	2070	2082	2026	2050	2143	2099	2181	2179	2206
1585	1588	1546	1527	1563	1638	1675	1593	1560	1613	1582	1640	1812	1805	1867	1858	1990	1947	2003	1956	2026	2158	2082	2004	1955	1872	1833	1856	1959	1931	1904	1910	1800	1878	1866	1959	1815	1881	1887	1966	1935	1990	1997	2087	2110	2117	2100	2034	2126	2058
1552	1637	1545	1505	1601	1566	1678	1608	1704	1649	1691	1660	1752	1819	1997	1988	2022	1997	2078	2119	2104	2201	2132	1953	1973	1975	1803	1932	1931	1934	1890	1933	1878	1851	1960	2034	2062	2000	2092	2002	2135	2166	2069	2105	2148	2155	2125	2228	2173	2155
1621	1539	1561	1469	1472	1572	1654	1573	1702	1722	1748	1762	1905	1944	2114	2160	2253	2351	2355	2339	2361	2344	2344	2226	2223	2082	2182	2162	2103	2090	2012	1978	1998	2036	2004	2170	2171	2136	2246	2277	2211	2282	2247	2267	2289	2261	2346	2338	2370	2364
1603	1540	1585	1482	1546	1559	1633	1773	1853	1863	1846	1926	2021	2098	2285	2352	2399	2485	2595	2503	2512	2526	2510	2387	2400	2246	2388	2338	2201	2177	2058	2081	2061	2174	2156	2152	2239	2326	2375	2347	2404	2369	2229	2253	2333	2351	2503	2428	2430	2486
1499	1524	1520	1579	1530	1594	1676	1688	1870	1878	1939	1972	1917	2148	2142	2226	2330	2389	2521	2578	2564	2486	2468	2416	2316	2360	2417	2271	2303	2193	2055	2045	1990	1986	2165	2207	2175	2214	2382	2416	2394	2386	2264	2433	2365	2433	2430	2444	2542	2508
1475	1485	1417	1374	1442	1562	1677	1734	1815	1876	1915	1924	2045	2084	2142	2178	2195	2349	2338	2437	2451	2381	2362	2295	2303	2362	2293	2227	2290	2081	2015	2079	2069	2038	2119	2077	2116	2260	2446	2486	2541	2381	2442	2365	2405	2387	2439	2449	2517	2615
1520	1525	1513	1374	1402	1530	1603	1641	1734	1871	1937	1920	1951	1939	2006	2133	2239	2302	2366	2372	2257	2298	2238	2176	2354	2189	2317	2195	2196	2074	2040	2018	2054	1943	1936	2018	2057	2116	2181	2309	2336	2386	2244	2398	2232	2437	2396	2378	2434	2559
1516	1515	1474	1390	1452	1460	1588	1642	1661	1817	1879	1875	1943	1931	2000	2017	2073	2175	2112	2107	2142	2116	2089	2046	2155	2044	2163	2160	2075	2077	1951	2031	1958	2000	1909	1923	1981	1994	2134	2197	2258	2265	2256	2365	2203	2304	2301	2288	2363	2373
1551	1550	1529	1482	1495	1565	1580	1566	1637	1781	1715	1837	1912	1787	1789	1888	1947	2023	2135	2141	2034	2082	1974	2026	1982	2035	2005	2046	2066	2067	2031	1918	1934	1894	1958	1896	1905	1990	2138	2134	2212	2227	2324	2275	2264	2220	2295	2272	2286	2269
1510	1602	1589	1546	1498	1552	1577	1709	1654	1746	1831	1827	1820	1944	1886	1982	2051	2130	2167	2150	2123	2005	2078	2065	2107	2063	2128	2055	2206	2179	2111	2069	2081	2085	1999	2013	1955	2064	2125	2073	2257	2236	2294	2406	2236	2308	2321	2242	2219	2279
1506	1648	1632	1631	1640	1631	1615	1730	1724	1803	1881	1999	2020	1947	2068	2099	2257	2279	2343	2382	2278	2266	2337	2231	2344	2227	2281	2183	2168	2291	2351	2331	2268	2261	2210	2195	2090	2089	2084	2170	2094	2301	2351	2353	2271	2401	2366	2207	2236	2219
1636	1735	1641	1649	1723	1633	1676	1711	1803	1878	1910	1895	1923	1923	2062	2142	2318	2392	2371	2441	2406	2393	2395	2392	2369	2338	2301	2313	2253	2278	2391	2283	2405	2247	2263	2116	2192	2031	2030	2062	2054	2061	2210	2379	2438	2304	2279	2208	2181	2130
1720	1750	1727	1597	1603	1678	1663	1610	1602	1775	1700	1766	1815	1895	1951	2062	2241	2160	2253	2293	2272	2323	2381	2288	2273	2248	2288	2259	2274	2185	2244	2306	2393	2295	2182	2117	2104	2075	1983	2101	1932	2066	2065	2159	2265	2205	2209	2131	2137	2127
1742	1766	1668	1716	1607	1570	1576	1506	1534	1611	1643	1578	1696	1829	1835	2009	2109	2154	2264	2188	2331	2214	2342	2309	2245	2291	2283	2225	2112	2258	2169	2308	2272	2221	2292	2098	2124	2039	2130	2135	2093	2006	2026	2089	2149	2113	2062	1963	1982	2051
1695	1736	1637	1641	1555	1656	1548	1601	1588	1606	1642	1558	1714	1716	1937	2022	2078	2186	2221	2257	2361	2364	2389	2412	2338	2304	2216	2154	2181	2145	2166	2336	2322	2201	2238	2204	2182	2180	2158	2012	2032	2044	2019	2033	2128	2133	2100	2181	2018	2116
1720	1700	1616	1530	1520	1470	1589	1559	1609	1709	1774	1749	1846	1857	2015	2097	2199	2242	2261	2450	2429	2492	2565	2447	2357	2340	2344	2323	2133	2161	2274	2175	2160	2120	2245	2154	2223	2250	2124	2218	2060	2097	2098	2224	2271	2399	2389	2276	2182	2211
1635	1643	1532	1446	1533	1480	1539	1616	1663	1734	1831	1838	1910	1988	2001	2091	2108	2259	2388	2365	2385	2367	2526	2446	2450	2267	2324	2215	2282	2239	2173	2166	2201	2141	2238	2206	2159	2303	2353	2229	2236	2282	2332	2407	2256	2414	2440	2453	2425	2491
1627	1564	1448	1375	1450	1511	1554	1586	1695	1831	1886	1919	1997	2050	2040	2010	2172	2314	2251	2301	2327	2383	2409	2342	2337	2303	2151	2277	2293	2274	2213	2140	2095	2029	2059	2081	2237	2355	2344	2384	2359	2352	2230	2054	2018	2146	2374	2377	2507	2604
1628	1647	1418	1376	1375	1408	1501	1500	1627	1815	1899	1884	1925	1970	1922	1889	2094	2119	2115	2124	2141	2175	2199	2296	2149	2202	2155	2228	2203	2089	2170	2079	2095	1924	2097	2094	2163	2240	2333	2392	2436	2482	2202	1904	1814	1840	1943	2150	2298	2434
1546	1516	1497	1390	1381	1467	1497	1513	1629	1748	1886	1868	1905	1835	1835	1943	1880	1934	1925	1981	1963	2065	2075	2037	2230	1947	2009	1990	2103	2126	2200	2220	2047	1978	1953	1982	2057	2143	2215	2323	2515	2454	2171	1830	1813	1920	1855	1849	2000	2185
1512	1436	1469	1359	1369	1482	1473	1570	1686	1908	1882	1869	1916	1909	1967	2007	1873	1954	1931	1982	1922	2113	2039	2130	2038	2032	2039	2014	1929	2210	2272	2182	2198	2074	1934	1861	1940	2035	2213	2480	2670	2593	2275	1857	1948	1962	1781	1822	1871	2087
1510	1496	1406	1454	1396	1441	1639	1686	1834	2029	2032	2128	2064	1985	2194	2045	2033	2023	1997	2055	2025	2066	2106	2108	2133	2117	1958	2114	2076	2136	2214	2160	2215	2051	2024	1960	2003	2044	2316	2556	2703	2697	2298	2074	1839	1928	1878	1745	2001	2089
1525	1495	1410	1343	1519	1639	1589	1832	1904	2133	2217	2236	2129	2082	2118	2176	2157	2074	2157	2081	1978	2076	2143	2123	2027	2059	2002	1966	2070	2162	2253	2242	2160	2147	1956	1873	1940	2116	2282	2502	2713	2778	2243	1953	1892	1816	1767	1863	2120	2287
1483	1455	1402	1401	1435	1551	1600	1772	1920	2182	2221	2178	2125	2223	2096	2234	2123	2076	2039	2082	2004	1980	2145	2152	2018	2071	1997	2011	2079	2124	2213	2173	2154	2039	2028	1892	1990	2117	2297	2485	2605	2490	2356	2208	1856	1869	1969	2172	2388	2433
1454	1447	1408	1300	1446	1533	1664	1760	1913	2127	2016	2131	2008	2048	2116	2067	2033	1974	2059	1940	2008	1999	1974	1949	1954	1991	1969	1959	2001	2200	2178	2264	2094	1978	1947	1994	1942	2043	2187	2337	2374	2477	2341	2207	2131	1968	2120	2323	2438	2677
1517	1440	1408	1369	1373	1576	1579	1733	1890	1979	2056	2041	2050	2081	2038	2054	1993	1999	1992	1991	1910	1975	1987	1927	1903	1905	1818	1977	1942	2160	2032	2106	2132	2037	2074	2021	1876	2100	2112	2212	2388	2358	2357	2253	2148	2233	2231	2291	2421	2516
1487	1428	1451	1352	1472	1500	1646	1635	1890	1854	2074	2009	2049	2147	2125	2074	1992	1955	2054	2074	1868	2104	2096	2020	1909	1958	1925	1913	2072	2141	2127	2155	2146	2111	1917	2030	2017	2016	2115	2212	2300	2316	2244	2279	2123	2268	2183	2294	2309	2372
1489	1488	1384	1455	1434	1558	1638	1804	1880	1962	2119	2044	2185	2165	2150	2193	2076	2116	2074	2101	2104	2235	2081	2096	2053	1939	1997	2047	2104	2219	2260	2216	2158	2185	2019	2059	1997	2057	2036	2278	2323	2287	2307	2198	2246	2137	2099	2172	2175	2312
1491	1541	1530	1489	1420	1525	1504	1724	1824	1947	2072	2061	2162	2314	2267	2137	2233	2242	2259	2161	2281	2222	2296	2109	2171	2002	2100	2132	2156	2247	2400	2345	2220	2188	2084	2070	1989	1981	2044	2157	2239	2241	2325	2286	2224	2168	2157	2209	2121	2194
1522	1485	1566	1586	1520	1474	1597	1651	1750	1893	2100	2043	2035	2123	2191	2172	2231	2269	2251	2271	2300	2341	2330	2170	2165	2102	2052	2093	2235	2375	2284	2332	2315	2161	2134	2047	1957	1974	2018	2124	2238	2166	2212	2218	2207	2193	2155	2139	2067	2064
1561	1560	1575	1520	1470	1441	1540	1616	1701	1830	1870	1885	1866	1903	2060	2051	2165	2114	2299	2167	2223	2154	2177	2151	2119	2093	2049	2207	2090	2245	2302	2347	2284	2304	2129	2016	2041	2000	2089	2067	2126	2120	2256	2199	2171	2124	2105	2023	2019	2020
1535	1557	1570	1457	1396	1475	1531	1691	1667	1808	1819	1819	1735	1821	1938	1973	1976	2006	2126	2124	2191	2083	2234	2146	2083	2085	2074	2208	2183	2230	2374	2351	2319	2157	2187	2147	1975	2080	2046	2070	2104	2042	2098	2149	2139	2075	2080	2002	2043	2021
1622	1567	1429	1541	1428	1593	1594	1694	1899	1884	1933	1890	1883	1913	2019	2031	2098	2238	2223	2224	2138	2199	2281	2125	2166	2148	2105	2241	2280	2339	2489	2502	2451	2217	2199	2145	2136	2107	2052	2062	2099	2140	2148	2092	2193	2119	2152	2164	2011	2115
1573	1549	1474	1483	1508	1604	1683	1872	2049	2026	1981	1946	2014	2128	2200	2141	2273	2287	2414	2422	2453	2323	2378	2199	2124	2085	2124	2292	2378	2336	2562	2383	2441	2339	2223	2187	2215	2148	2091	2204	2014	2121	2005	2192	2265	2229	2128	2196	2117	2128
1554	1577	1555	1474	1494	1583	1782	1847	1999	2123	2030	2041	2132	2232	2273	2251	2272	2281	2347	2292	2300	2346	2283	2222	2085	2071	2168	2294	2368	2427	2428	2404	2362	2241	2182	2285	2109	2169	2107	2114	2019	2070	1963	2088	2311	2245	2276	2249	2216	2133
1602	1569	1548	1492	1456	1603	1827	1913	2013	2026	2099	2123	2047	2093	2193	2213	2148	2185	2191	2247	2235	2194	2201	2121	1926	2004	1999	2022	2272	2336	2373	2257	2331	2298	2166	2140	2255	2151	2069	2181	2187	2067	2199	2136	2243	2288	2279	2258	2314	2171
1649	1614	1556	1459	1465	1685	1691	1955	2070	2063	2111	2154	2006	2170	2197	2105	2184	2108	2221	2135	2245	2158	2143	2020	1953	1890	1874	2108	2168	2297	2359	2296	2229	2186	2119	2084	2099	2109	2077	2189	2183	2093	2140	2049	2161	2210	2231	2257	2222	2266
1703	1553	1574	1456	1514	1508	1784	1956	2039	2227	2111	2179	2190	2146	2102	2202	2123	2037	2043	2013	2107	2050	2061	1980	1940	1924	1856	1938	2122	2206	2294	2295	2300	2227	2072	2009	2039	2118	2102	2231	2193	2117	1961	2036	2124	2212	2124	2148	2242	2034
1595	1597	1514	1475	1521	1635	1798	1939	2056	2159	2220	2177	2283	2232	2189	2092	2147	2146	2045	2116	2019	2082	2062	1893	1832	1867	1880	1976	2009	2132	2279	2375	2233	2089	2133	2042	2014	2137	2140	2153	2159	2045	2080	2137	2230	2138	2151	2126	2181	2044
1535	1612	1578	1449	1564	1679	1835	2050	2292	2297	2411	2274	2315	2327	2318	2290	2332	2280	2328	2295	2186	2245	2187	2016	1920	1951	1976	1960	2116	2251	2316	2345	2307	2163	2214	2201	2161	2124	2223	2255	2220	2089	2155	2097	2250	2341	2451	2262	2370	2196
1541	1568	1639	1551	1548	1680	1848	1993	2262	2381	2400	2448	2419	2307	2396	2321	2287	2275	2313	2251	2431	2255	2311	2132	1981	2052	1971	2099	2171	2306	2396	2346	2178	2179	2174	2197	2266	2152	2301	2251	2217	2151	2149	2145	2285	2276	2493	2251	2351	2251
1522	1545	1517	1534	1638	1614	1839	1960	2149	2182	2286	2390	2371	2334	2328	2293	2252	2282	2245	2290	2267	2296	2110	2069	1978	1958	2014	2011	2220	2235	2237	2248	2192	2083	2142	2091	2085	2168	2241	2229	2212	2209	2069	2068	2167	2234	2327	2278	2264	2301
1514	1545	1511	1554	1483	1673	1709	1877	2030	2057	2262	2201	2154	2285	2208	2145	2143	2134	2176	2160	2079	2138	2112	1947	1893	1875	1891	2026	2068	2182	2209	2211	2135	2054	1917	1916	2025	2108	2043	2100	2269	2180	2073	2082	2169	2138	2137	2274	2270	2144
1597	1490	1495	1473	1496	1593	1582	1785	1875	1914	1937	2007	1991	1997	2063	2041	2067	2051	1993	2022	2066	2101	2078	1926	1884	1835	1949	1897	2065	2163	2197	2133	2126	2050	2040	2018	2101	2112	2183	2170	2120	2050	2216	2136	2160	2134	2316	2196	2242	2140
1582	1588	1521	1493	1483	1524	1588	1802	1858	1809	1971	1937	1869	1976	1959	1946	1959	2087	1971	2030	1998	2044	2057	1917	1976	1904	2039	1999	2122	2168	2157	2174	2081	2078	1985	1965	2144	2149	2223	2340	2349	2213	2229	2241	2214	2291	2309	2352	2223	2160
1580	1530	1472	1435	1413	1520	1580	1676	1794	1902	1848	1926	1830	1994	1996	1951	2012	2085	2070	2207	2036	2183	2117	2159	2042	2008	2103	2141	2178	2195	2304	2212	2140	2054	2007	1922	2098	2230	2306	2357	2270	2237	2178	2263	2286	2418	2324	2328	2249	2240
1555	1565	1445	1494	1448	1563	1620	1753	1821	1849	1867	1820	1929	1973	2007	2056	2103	2161	2252	2169	2113	2255	2176	2226	2244	2220	2147	2126	2262	2393	2371	2297	2205	2074	2060	1958	2081	2119	2275	2330	2261	2232	2168	2166	2210	2130	2314	2390	2469	2583
1532	1513	1485	1413	1413	1482	1590	1626	1833	1788	1732	1778	1936	1928	1928	2008	2004	2100	2228	2347	2345	2316	2227	2208	2082	2187	2238	2339	2333	2335	2403	2257	2107	2047	2071	2036	2158	2241	2428	2414	2267	2197	2056	2171	2018	2118	2285	2507	2753	2906
1654	1491	1426	1444	1335	1413	1489	1526	1678	1556	1595	1633	1620	1674	1759	1838	1950	2040	2148	2179	2264	2229	2140	2182	2115	2188	2281	2353	2277	2443	2257	2264	1981	1950	1892	1933	2172	2261	2357	2429	2358	2312	2100	1975	2056	2116	2306	2474	2620	2752
1622	1575	1488	1398	1338	1342	1407	1509	1558	1577	1571	1564	1572	1547	1715	1736	1870	1980	2049	2118	2084	2166	2184	2111	1989	2022	2182	2205	2289	2251	2205	2152	1921	1949	1888	1952	2061	2308	2219	2311	2216	2115	2140	1973	1949	2165	2361	2371	2394	2311
1597	1567	1474	1479	1486	1337	1426	1535	1602	1595	1694	1673	1609	1744	1789	1761	1886	1969	2007	2150	2225	2370	2244	2176	2206	2214	2206	2292	2388	2295	2243	2126	2038	2015	2035	2091	2199	2248	2237	2218	2137	2101	2133	2227	2124	2423	2390	2265	1973	1996
1579	1597	1543	1512	1480	1498	1535	1606	1712	1722	1714	1833	1836	1871	1875	2041	2099	2039	2304	2338	2496	2448	2462	2347	2303	2319	2459	2412	2344	2365	2247	2219	2126	2209	2142	2307	2330	2337	2226	2208	2181	2191	2157	2295	2482	2544	2630	2319	1956	2065
1643	1695	1553	1537	1562	1542	1597	1632	1718	1702	1803	1815	1842	1907	2029	2068	2174	2226	2308	2319	2324	2484	2485	2410	2276	2273	2355	2318	2265	2280	2168	2160	2085	2110	2327	2394	2360	2346	2363	2150	2148	2091	2134	2284	2408	2723	2743	2362	2064	2057
1722	1724	1569	1527	1553	1510	1584	1610	1670	1745	1737	1788	1769	1898	1895	2077	2045	2155	2287	2155	2312	2388	2266	2188	2249	2233	2185	2120	2084	2114	1987	2064	1922	2010	2144	2228	2232	2273	2297	2211	2113	2210	2109	2232	2327	2625	2630	2378	2181	1958
1737	1772	1628	1580	1544	1561	1621	1743	1818	1737	1782	1864	1846	1914	1974	2019	2106	2114	2082	2140	2192	2228	2150	2106	2132	2069	2001	2005	2002	1944	2104	2064	2085	2032	2139	2162	2197	2186	2240	2277	2233	2222	2165	2206	2262	2297	2475	2376	2186	2105
1796	1745	1646	1645	1556	1687	1701	1916	2025	2010	2034	2023	2034	2133	2105	2137	2177	2155	2200	2273	2211	2342	2204	2282	2155	2056	2010	2016	1902	1988	2160	2104	2098	2027	2024	2107	2107	2105	2231	2248	2290	2361	2330	2298	2243	2295	2310	2421	2450	2305
1790	1806	1638	1546	1666	1755	1817	2000	2001	2076	2111	2094	2212	2192	2290	2267	2338	2299	2321	2143	2438	2442	2370	2161	2119	2022	1861	1832	1893	1920	1967	2098	2066	2014	2052	2081	2005	2108	2146	2179	2213	2232	2225	2294	2338	2317	2410	2383	2490	2467
1720	1741	1652	1607	1703	1730	1972	1978	2198	2160	2243	2241	2291	2358	2362	2435	2429	2377	2321	2349	2509	2391	2405	2280	2193	2073	2107	1981	1895	2087	2092	2191	2050	2086	1921	2047	2132	2157	2108	2159	2186	2269	2317	2375	2305	2268	2425	2406	2362	2528
1744	1776	1601	1642	1700	1823	2000	2119	2150	2273	2299	2419	2359	2503	2673	2571	2614	2417	2522	2647	2604	2558	2507	2391	2207	2262	2202	2142	2182	2240	2232	2341	2231	2142	2301	2157	2227	2236	2245	2329	2283	2325	2406	2436	2491	2562	2381	2374	2403	2493
1837	1674	1614	1634	1624	1699	1787	1990	2009	2261	2280	2266	2411	2344	2666	2547	2531	2493	2601	2584	2700	2522	2504	2453	2313	2321	2262	2293	2261	2427	2390	2425	2420	2268	2220	2212	2196	2304	2370	2332	2317	2356	2319	2438	2422	2450	2427	2459	2495	2542
1724	1633	1546	1506	1654	1591	1754	1728	1928	1923	2022	2176	2253	2225	2249	2137	2208	2127	2258	2298	2256	2317	2151	2115	2006	2031	1964	2079	1955	2084	2167	2122	2129	2016	1980	1976	1930	2070	2094	2176	2203	2234	2291	2184	2179	2154	2328	2287	2326	2335
1668	1678	1553	1471	1503	1589	1544	1609	1642	1703	1808	1811	1865	2043	2028	1818	1888	1882	1979	2049	2021	2003	1888	1859	1780	1807	1730	1752	1796	1830	1863	1829	1844	1797	1703	1666	1727	1836	1938	1961	2008	1974	2002	1904	1956	2040	1998	2164	2122	2265
1675	1702	1551	1597	1521	1558	1575	1534	1562	1559	1594	1647	1733	1830	1793	1755	1806	1872	1940	2005	2023	2091	1945	1910	1926	1893	1790	1851	1886	1723	1806	1684	1749	1663	1621	1661	1719	1795	1839	1982	2050	1987	1984	2003	1923	2034	2026	2156	2226	2164
1618	1672	1618	1611	1654	1595	1608	1603	1494	1489	1567	1595	1633	1789	1885	1811	1840	1890	2007	2028	2172	2111	2159	2036	2098	2111	2013	2075	2090	1925	1848	1814	1779	1794	1710	1792	1873	1975	2010	1996	2139	2108	2042	2147	2178	2221	2299	2377	2316	2394
1571	1660	1643	1625	1614	1556	1543	1506	1438	1407	1444	1401	1472	1612	1634	1703	1751	1847	1961	1979	2053	2088	2079	2183	2091	2158	2109	1983	1915	1867	1828	1754	1750	1703	1733	1778	1847	1907	1937	1999	2042	2126	2127	2103	2213	2238	2337	2363	2335	2478
1781	1715	1613	1629	1584	1495	1469	1484	1397	1278	1268	1164	1308	1385	1457	1627	1551	1643	1685	1846	1771	1893	1835	1837	1956	1926	1847	1726	1672	1644	1575	1562	1538	1566	1588	1702	1702	1717	1723	1807	1826	1941	2030	1940	2094	2128	2074	2061	2205	2179
1707	1776	1770	1602	1521	1466	1500	1471	1405	1258	1233	1120	1215	1423	1421	1506	1509	1497	1518	1535	1673	1684	1784	1628	1757	1611	1581	1517	1411	1372	1355	1358	1491	1460	1550	1588	1584	1518	1625	1633	1751	1742	1803	1863	1905	1913	1855	1954	1917	1962
1797	1800	1743	1635	1567	1513	1487	1441	1402	1320	1224	1198	1306	1355	1435	1518	1555	1599	1580	1531	1638	1606	1646	1633	1624	1630	1484	1485	1309	1350	1299	1375	1446	1417	1575	1531	1505	1562	1516	1586	1672	1765	1771	1910	1835	1841	1756	1853	1987	1933
1756	1815	1773	1560	1527	1481	1514	1497	1463	1442	1353	1280	1378	1384	1483	1606	1683	1628	1661	1595	1657	1650	1694	1746	1602	1628	1576	1440	1412	1348	1424	1403	1469	1505	1552	1501	1553	1486	1522	1592	1731	1800	1859	1850	1887	1792	1784	1828	1838	1952
1741	1836	1749	1632	1540	1607	1554	1575	1557	1500	1386	1358	1407	1393	1527	1607	1570	1612	1601	1635	1648	1631	1657	1664	1685	1690	1583	1575	1493	1416	1430	1518	1518	1468	1522	1442	1477	1468	1457	1545	1723	1873	1929	1876	1825	1757	1631	1682	1811	1890
1733	1850	1803	1777	1736	1658	1743	1656	1645	1558	1489	1470	1435	1541	1384	1560	1520	1541	1610	1611	1688	1649	1715	1719	1693	1733	1701	1672	1594	1542	1637	1618	1646	1577	1525	1577	1475	1458	1586	1676	1820	1865	1887	1895	1882	1716	1769	1713	1758	1928
1747	1736	1761	1654	1605	1663	1723	1734	1660	1585	1580	1466	1505	1555	1505	1589	1551	1591	1584	1698	1664	1817	1707	1758	1787	1691	1648	1847	1722	1779	1769	1753	1747	1751	1676	1571	1647	1657	1611	1743	1819	1920	1926	1896	1836	1756	1857	1840	1841	1991
1712	1740	1609	1547	1544	1612	1561	1626	1566	1485	1510	1525	1504	1545	1598	1600	1651	1715	1681	1726	1761	1734	1808	1695	1685	1689	1803	1785	1735	1809	1805	1778	1733	1752	1702	1695	1618	1729	1751	1865	1891	1859	1851	1856	1768	1860	1843	1919	1944	1981
1534	1632	1611	1552	1522	1551	1557	1551	1561	1472	1517	1511	1548	1595	1657	1677	1645	1696	1808	1729	1749	1815	1776	1695	1645	1705	1547	1610	1712	1728	1707	1770	1693	1645	1631	1723	1771	1704	1844	1750	1667	1804	1750	1774	1694	1798	1774	1831	1918	1920
1603	1715	1671	1620	1549	1544	1582	1635	1524	1571	1547	1573	1588	1778	1692	1825	1729	1781	1710	1834	1829	1773	1767	1793	1695	1741	1696	1746	1683	1726	1694	1716	1792	1753	1807	1876	1920	1863	1812	1797	1781	1799	1771	1811	1768	1704	1791	1868	1792	1750
1751	1817	1786	1740	1716	1662	1728	1685	1721	1712	1651	1635	1786	1795	1796	1779	1878	1808	1791	1892	1845	1848	1867	1744	1848	1755	1769	1732	1751	1639	1740	1863	1876	1801	2062	1974	2112	1971	1946	1965	1909	1861	1821	1829	1876	1848	1943	1827	1795	1794
1780	1875	1800	1702	1738	1677	1678	1719	1779	1720	1779	1741	1765	1862	1864	1796	1829	1875	1876	1823	1799	1889	1760	1810	1727	1814	1818	1771	1755	1809	1791	1874	1832	1925	2047	2063	2005	1992	1855	1840	1808	1778	1903	1840	2019	1833	1931	1814	1852	1778
1843	1812	1838	1749	1738	1801	1639	1751	1839	1828	1837	1704	1807	1799	1826	1732	1944	1849	1916	1853	1847	1775	1774	1658	1688	1692	1774	1721	1777	1701	1696	1803	1766	1803	1885	2060	2065	1923	1851	1782	1683	1759	1887	1863	1855	1906	1873	1884	1800	1745
1810	1817	1772	1766	1747	1761	1695	1776	1800	1755	1755	1682	1709	1736	1743	1749	1780	1692	1823	1784	1757	1674	1663	1604	1649	1757	1840	1849	1685	1762	1720	1759	1765	1846	1850	1958	2013	1841	1796	1707	1778	1859	1912	1935	1911	1982	1889	1844	1755	1737
1696	1733	1780	1632	1731	1664	1736	1820	1729	1791	1687	1716	1644	1632	1574	1595	1629	1736	1792	1811	1617	1677	1600	1734	1688	1807	1795	1854	1836	1810	1858	1774	1782	1908	1979	1896	2060	1898	1776	1734	1850	1943	1931	1961	2042	2019	1976	1930	1766	1775
1679	1700	1792	1654	1614	1617	1689	1724	1812	1825	1769	1764	1668	1593	1576	1620	1669	1740	1734	1755	1661	1724	1694	1683	1791	1834	1824	1843	1776	1775	1737	1729	1751	1853	1946	1907	1911	1881	1686	1668	1675	1767	1946	1929	2079	2008	1950	1882	1824	1768
1681	1637	1641	1561	1552	1649	1623	1749	1763	1842	1767	1685	1537	1581	1574	1552	1735	1748	1786	1767	1806	1747	1618	1648	1723	1728	1778	1783	1712	1575	1590	1709	1664	1721	1843	1910	1929	1804	1689	1702	1630	1662	1801	1903	1883	1866	1828	1732	1670	1708
1742	1696	1761	1640	1582	1583	1593	1686	1742	1856	1755	1625	1581	1539	1628	1601	1658	1686	1701	1722	1785	1742	1713	1711	1674	1724	1785	1737	1670	1597	1595	1642	1698	1806	1949	1926	1894	1884	1819	1750	1766	1745	1852	1961	2053	1946	1891	1818	1770	1721
1783	1865	1875	1747	1630	1620	1629	1741	1787	1879	1794	1724	1709	1633	1638	1737	1696	1724	1734	1816	1831	1759	1864	1791	1874	1854	1745	1907	1889	1814	1955	1905	2018	2010	2070	2151	2131	2187	1974	1924	1937	2089	2158	2227	2342	2211	2115	2044	2043	1959
1823	1917	1868	1825	1743	1703	1753	1884	1855	1913	1967	1929	1862	1868	1866	1951	1963	1900	1942	2023	1931	2016	2031	2073	2048	2015	2043	2097	2120	2118	2077	2209	2210	2186	2261	2381	2305	2242	2091	2098	2201	2205	2317	2313	2399	2348	2220	2171	2183	2134
1792	1936	1808	1863	1757	1790	1881	1925	2171	2260	2134	2234	2161	2092	2133	2118	2123	2174	2090	2118	2075	2140	2127	2135	2083	2051	2117	2185	2113	2256	2119	2216	2205	2217	2131	2146	2173	2070	2179	2118	2166	2193	2203	2316	2132	2279	2121	2022	2137	2114
1704	1869	1786	1789	1789	1746	1916	2041	2162	2278	2164	2189	2122	2112	2065	2142	2055	2090	2061	2057	2049	2005	2100	2112	1971	2008	2023	2027	2037	2040	2117	2111	2032	2016	2051	1985	1946	2055	2103	2080	2206	2100	2161	2158	2136	2122	1960	2134	2182	2145
1730	1759	1652	1646	1707	1702	1693	1839	1999	1908	2081	2002	1939	1976	1874	1958	1914	1916	1938	1956	1922	1986	1962	2018	1914	1911	1835	1907	2013	1975	2072	2076	1983	1871	1767	1909	1928	1943	2003	2145	2110	2109	2055	2033	2152	2158	2107	2202	2246	2163
1707	1760	1642	1651	1652	1663	1780	1813	1966	1974	1973	1913	2004	1976	1994	1984	2029	2020	1948	1975	2002	2023	2115	2045	2014	1990	1957	1956	2053	2106	2164	2051	1938	2092	1992	1968	2114	2133	2268	2276	2252	2212	2298	2212	2099	2198	2188	2322	2322	2394
1745	1806	1620	1739	1675	1670	1831	2043	1946	2050	2211	2232	2214	2252	2416	2342	2439	2274	2152	2325	2258	2193	2375	2269	2219	2067	2086	2083	2079	2231	2286	2315	2226	2183	2100	2173	2257	2278	2220	2413	2359	2334	2278	2248	2249	2314	2291	2383	2402	2318
1755	1760	1667	1675	1687	1792	1927	2060	2201	2308	2335	2376	2457	2581	2615	2616	2586	2541	2500	2419	2436	2366	2370	2280	2277	2140	2055	2172	2186	2312	2440	2495	2282	2329	2140	2210	2296	2346	2308	2436	2478	2346	2318	2271	2287	2346	2283	2320	2373	2444
1654	1729	1730	1653	1726	1778	1890	2095	2309	2437	2407	2543	2537	2639	2703	2792	2690	2553	2583	2530	2416	2446	2418	2384	2315	2176	2153	2148	2244	2345	2399	2481	2403	2282	2298	2202	2300	2334	2355	2480	2584	2470	2359	2357	2225	2319	2434	2436	2492	2529
1687	1741	1610	1670	1738	1744	2032	2092	2242	2359	2402	2465	2527	2584	2659	2605	2599	2435	2542	2447	2406	2496	2418	2353	2428	2323	2288	2319	2249	2332	2381	2345	2383	2216	2236	2237	2295	2339	2554	2541	2447	2525	2374	2423	2272	2390	2416	2549	2543	2514
1681	1639	1634	1508	1733	1803	1999	2007	2259	2376	2327	2501	2499	2582	2599	2587	2487	2502	2425	2429	2445	2326	2350	2359	2261	2271	2240	2258	2342	2317	2223	2298	2272	2206	2254	2177	2255	2458	2433	2545	2406	2422	2340	2318	2290	2310	2310	2431	2522	2445
1678	1644	1680	1571	1729	1707	1829	1984	2057	2246	2309	2294	2269	2428	2382	2280	2315	2293	2295	2323	2314	2283	2243	2164	2125	2075	2086	2097	2164	2062	2117	2077	2047	2106	2096	2140	2264	2369	2371	2399	2346	2286	2148	2119	2033	2259	2214	2364	2453	2424
1714	1722	1675	1612	1625	1666	1747	1792	1965	2097	2249	2130	2128	2276	2106	2158	2188	2202	2278	2317	2165	2091	2027	2028	1979	1940	1967	1984	1983	2109	2001	2035	2105	2062	2135	2193	2171	2317	2366	2293	2299	2201	2183	2157	2135	2165	2274	2285	2326	2272
1693	1721	1772	1689	1760	1674	1766	1865	2049	2159	2170	2161	2165	2147	2265	2192	2245	2358	2337	2315	2127	2121	2108	2052	2072	1994	2051	2155	2088	2109	2033	2163	2092	2137	2146	2214	2224	2337	2389	2314	2429	2166	2171	2271	2133	2244	2246	2280	2337	2389
1714	1709	1839	1844	1827	1789	1799	1817	2054	2091	2287	2256	2210	2158	2201	2262	2289	2324	2366	2397	2424	2286	2188	2203	2178	2216	2174	2253	2257	2283	2244	2241	2225	2185	2256	2238	2299	2364	2397	2362	2357	2272	2428	2318	2319	2292	2354	2408	2399	2333
1674	1740	1804	1786	1713	1725	1691	1857	2042	2098	2190	2133	2103	2138	2160	2136	2261	2351	2403	2418	2393	2277	2362	2283	2205	2335	2323	2382	2346	2276	2212	2210	2170	2139	2181	2299	2209	2368	2353	2339	2302	2232	2260	2274	2269	2421	2362	2452	2313	2362
1715	1817	1758	1784	1634	1631	1617	1724	1894	2023	2077	2038	1975	1972	2028	2116	2178	2358	2364	2441	2379	2280	2292	2266	2253	2169	2347	2332	2309	2202	2249	2155	2095	2196	2267	2224	2286	2365	2282	2209	2167	2188	2243	2274	2404	2371	2466	2319	2208	2255
1795	1750	1909	1809	1632	1673	1588	1739	1853	1928	2045	2008	2040	1994	2079	2056	2310	2330	2495	2414	2405	2275	2250	2197	2215	2308	2359	2299	2383	2247	2312	2196	2283	2233	2332	2344	2408	2449	2319	2184	2170	2202	2239	2227	2333	2421	2367	2230	2219	2148
1751	1940	1855	1758	1746	1723	1680	1799	1871	1936	2009	2003	1953	2046	1976	2139	2301	2289	2602	2387	2383	2263	2292	2221	2281	2179	2315	2448	2302	2320	2302	2305	2180	2267	2294	2267	2379	2333	2287	2073	2154	2193	2274	2261	2349	2455	2317	2183	2165	2170
1815	1960	1925	1771	1756	1643	1744	1830	1902	1965	1992	1997	2124	2063	2126	2189	2238	2348	2418	2456	2295	2301	2258	2294	2169	2328	2372	2321	2372	2272	2262	2308	2252	2273	2426	2349	2415	2307	2268	2267	2309	2272	2367	2337	2379	2392	2342	2254	2258	2131
1720	1778	1812	1750	1703	1660	1742	1853	1994	2007	1995	1977	2005	2111	2181	2248	2220	2394	2448	2472	2330	2375	2367	2375	2337	2455	2492	2455	2258	2254	2338	2329	2299	2381	2360	2455	2370	2355	2321	2285	2259	2314	2448	2442	2419	2420	2357	2315	2280	2272
1739	1789	1781	1742	1625	1642	1813	1868	2110	2100	2153	2235	2234	2347	2274	2377	2511	2541	2579	2525	2387	2431	2516	2432	2439	2521	2486	2455	2326	2184	2286	2274	2425	2468	2470	2460	2366	2286	2341	2241	2305	2356	2481	2517	2446	2384	2315	2269	2162	2303
1642	1751	1709	1683	1703	1768	1864	1924	2048	2134	2166	2261	2258	2335	2368	2396	2462	2345	2451	2540	2336	2375	2359	2406	2530	2492	2439	2189	2222	2104	2210	2281	2558	2543	2565	2437	2303	2343	2356	2217	2347	2341	2499	2460	2439	2377	2346	2253	2139	2168
1692	1776	1716	1685	1649	1737	1805	1942	2122	2193	2140	2327	2212	2228	2372	2282	2371	2368	2328	2257	2188	2235	2125	2319	2266	2265	2230	2109	2050	2062	2126	2255	2420	2457	2479	2310	2284	2284	2078	2256	2236	2392	2472	2498	2419	2267	2275	2047	2126	2214
1649	1650	1698	1665	1583	1731	1770	1880	2010	2098	2111	2255	2235	2254	2311	2230	2322	2242	2188	2129	2240	2107	2148	2126	2116	2212	2135	2177	2028	1989	1997	2088	2368	2331	2347	2204	2207	2186	2040	2104	2286	2275	2365	2430	2353	2195	2063	2006	2055	2129
1673	1680	1619	1611	1655	1795	1831	1997	2089	2262	2271	2277	2351	2245	2262	2352	2410	2284	2287	2288	2224	2117	2144	2156	2281	2360	2277	2141	2092	1945	1981	2133	2291	2302	2291	2232	2185	2166	2120	2209	2227	2329	2425	2364	2298	2214	2068	2102	2077	2135
1692	1679	1641	1597	1642	1820	1937	1995	2213	2290	2353	2402	2278	2397	2388	2462	2434	2444	2387	2387	2220	2178	2206	2214	2254	2261	2281	2149	2087	2028	2035	2119	2183	2304	2310	2381	2213	2221	2203	2174	2376	2333	2360	2388	2316	2235	2133	2187	2193	2117
1727	1707	1652	1647	1679	1887	2021	2089	2263	2413	2365	2350	2350	2414	2419	2488	2508	2475	2454	2345	2376	2249	2337	2191	2189	2217	2206	2180	2131	2034	2101	2189	2209	2322	2230	2268	2238	2209	2202	2227	2333	2245	2488	2434	2379	2267	2198	2231	2283	2281
1682	1764	1684	1691	1704	1809	2001	2097	2408	2338	2378	2398	2409	2503	2555	2511	2619	2482	2465	2358	2318	2294	2251	2125	2159	2222	2234	2246	2179	2168	2080	2296	2330	2363	2269	2206	2188	2130	2151	2153	2269	2260	2425	2400	2370	2348	2185	2352	2339	2368
1695	1610	1613	1628	1737	1866	1924	2027	2180	2318	2316	2397	2366	2410	2413	2440	2496	2333	2379	2356	2198	2194	2146	2170	2180	2139	2180	2214	2170	2158	2083	2142	2189	2246	2224	2102	2112	2122	2052	2114	2190	2368	2273	2336	2339	2250	2162	2273	2321	2285
1682	1732	1677	1551	1655	1738	1851	1942	2095	2081	2118	2214	2226	2303	2364	2234	2309	2346	2336	2159	2174	2124	2125	2019	2014	1989	1944	2064	2093	2108	2017	2000	2087	2113	2140	2094	2089	2040	2070	2122	2113	2214	2305	2270	2276	2236	2227	2263	2221	2274
1790	1720	1572	1511	1605	1720	1812	1906	1966	1981	2004	2131	2152	2271	2189	2201	2173	2158	2122	2132	1987	2123	1998	1919	1925	1859	1862	2015	1973	2000	2060	2022	2038	2115	2082	2125	2099	2139	1981	2140	2081	2159	2203	2239	2112	2279	2282	2231	2330	2212
1805	1783	1563	1534	1589	1760	1817	1970	1958	1910	2110	2005	2166	2388	2388	2332	2273	2236	2163	2175	2158	2139	2121	2049	2083	1978	2113	2053	2169	2228	2208	2191	2152	2189	2079	2242	2223	2151	2270	2215	2288	2344	2345	2255	2233	2252	2228	2310	2278	2377
1684	1649	1638	1613	1572	1726	1843	1831	1972	2054	2071	2088	2258	2342	2391	2395	2413	2275	2335	2296	2462	2318	2410	2343	2350	2298	2205	2234	2422	2346	2256	2296	2293	2322	2208	2282	2354	2197	2375	2427	2447	2364	2284	2331	2367	2276	2344	2328	2380	2453
1553	1621	1673	1513	1587	1611	1799	2029	1922	1919	1990	2093	2223	2330	2411	2377	2290	2414	2438	2426	2465	2469	2559	2431	2377	2321	2305	2294	2231	2377	2291	2294	2262	2164	2181	2199	2271	2297	2425	2435	2491	2438	2294	2255	2154	2317	2279	2300	2494	2402
1487	1503	1552	1437	1477	1491	1587	1721	1790	1932	1908	2020	1946	2171	2204	2275	2309	2296	2392	2432	2465	2359	2504	2481	2269	2211	2189	2250	2341	2308	2319	2372	2298	2289	2279	2303	2359	2305	2392	2478	2432	2413	2268	2082	2197	2088	2297	2245	2350	2352
1461	1492	1566	1533	1566	1518	1519	1610	1714	1724	1946	1915	1970	2157	2149	2040	2175	2226	2280	2340	2379	2455	2489	2390	2274	2251	2297	2178	2320	2318	2305	2365	2217	2280	2229	2255	2340	2336	2341	2511	2402	2378	2224	2203	2092	2162	2196	2414	2330	2470
1495	1635	1577	1534	1522	1557	1605	1614	1631	1799	1807	1870	1932	1999	2092	2106	2227	2182	2240	2322	2381	2487	2422	2447	2258	2314	2368	2274	2265	2298	2329	2458	2394	2188	2100	2251	2257	2312	2338	2468	2464	2314	2205	2079	2112	2123	2155	2326	2425	2409
1523	1557	1644	1560	1552	1571	1629	1583	1721	1735	1893	1917	1913	1953	2081	2174	2201	2282	2312	2388	2318	2558	2449	2539	2396	2280	2243	2330	2163	2329	2421	2376	2309	2354	2198	2182	2130	2294	2405	2343	2484	2311	2247	2085	2105	2217	2305	2275	2437	2470
1653	1676	1660	1645	1616	1648	1727	1775	1922	1870	1997	2004	2098	2117	2274	2314	2334	2409	2452	2417	2521	2423	2516	2403	2396	2300	2295	2230	2253	2259	2302	2270	2354	2283	2264	2175	2282	2236	2459	2354	2412	2310	2204	2197	2192	2123	2209	2331	2461	2457
1639	1672	1686	1667	1720	1741	1818	1784	1870	2039	2069	2086	2167	2227	2346	2372	2352	2373	2420	2397	2409	2403	2419	2477	2296	2323	2321	2213	2186	2276	2337	2347	2337	2331	2247	2207	2262	2300	2378	2299	2365	2320	2283	2227	2160	2302	2217	2373	2324	2450
1628	1739	1684	1690	1664	1650	1740	1827	1961	1948	2049	2018	2132	2216	2293	2394	2297	2207	2309	2232	2229	2235	2255	2223	2236	2198	2197	2188	2223	2188	2238	2268	2184	2235	2152	2147	2063	2293	2320	2200	2221	2306	2262	2284	2217	2280	2347	2334	2380	2450
1670	1782	1703	1680	1666	1701	1670	1765	1835	1954	2029	2092	2008	2122	2188	2247	2139	2139	2078	2082	2098	2084	2206	1990	2168	2018	2110	2115	2028	2105	2109	2108	2108	2127	2015	1908	2184	2100	2192	2151	2235	2201	2195	2171	2188	2207	2245	2183	2247	2267
1737	1689	1684	1688	1630	1735	1785	1744	1837	2026	2003	2146	2183	2239	2226	2127	2107	2041	2118	2054	2140	1979	2039	2000	1994	1983	1980	1995	2093	1983	1997	2026	2077	2104	2043	2041	1951	2138	2073	2185	2186	2126	2227	2308	2160	2170	2172	2187	2175	2217
1697	1748	1695	1585	1647	1693	1779	1808	1869	1998	2149	2251	2337	2348	2402	2372	2203	2268	2101	2223	2119	2017	2070	2050	2098	2075	2029	2062	1989	2042	2108	2079	2064	2172	1989	2106	2168	2136	2167	2201	2116	2070	2104	2138	2178	2144	2196	2208	2301	2225
1628	1658	1598	1624	1678	1721	1795	1796	1936	2074	2202	2401	2517	2360	2441	2355	2218	2242	2211	2176	2123	2092	2106	2133	2077	2040	2125	2245	2217	2210	2234	2175	2093	2056	2092	2144	2120	2071	2257	2174	2177	2155	2099	2103	2152	2218	2137	2122	2236	2206
1515	1543	1662	1621	1681	1779	1801	1901	1999	2170	2255	2397	2457	2420	2301	2262	2255	2267	2261	2255	2280	2193	2108	2045	2005	2080	2082	2195	2305	2155	2155	2184	2122	2069	2127	2161	2068	2174	2180	2229	2186	2178	2039	2145	2164	2125	2171	2157	2183	2107
1574	1590	1632	1630	1748	1737	1831	1956	2042	2174	2379	2432	2491	2359	2427	2222	2302	2317	2225	2331	2370	2225	2206	2163	2096	2081	2182	2253	2283	2265	2195	2143	2163	2173	2178	2146	2155	2272	2280	2259	2182	2186	2086	2184	2072	2170	2242	2232	2262	2211
1584	1485	1610	1567	1586	1719	1810	1782	1912	2137	2272	2359	2321	2306	2277	2283	2235	2284	2318	2231	2280	2225	2248	2168	2194	2135	2135	2136	2223	2313	2294	2221	2219	2215	2103	2232	2225	2346	2316	2269	2292	2178	2028	2084	2131	2201	2262	2210	2145	2206
1635	1549	1506	1522	1588	1613	1716	1729	1832	1967	2026	2203	2194	2199	2125	2168	2103	2131	2176	2214	2125	2120	2123	2127	1919	2149	2155	2210	2266	2222	2263	2067	2196	2161	2245	2271	2183	2222	2298	2341	2136	2094	2034	1986	2136	2191	2071	2231	2112	2022
1669	1613	1575	1461	1578	1583	1761	1681	1722	1794	1933	2061	2071	2026	1989	2026	2054	2063	2131	2173	2198	2111	2127	2038	2015	2081	2082	2163	2113	2258	2210	2182	2143	2158	2252	2137	2199	2298	2257	2368	2170	2109	2071	2075	2027	2110	2220	2215	2158	2195
1671	1653	1645	1656	1625	1662	1670	1728	1762	1886	2027	2134	2151	2166	2154	2059	2132	2258	2253	2211	2175	2239	2198	2131	2102	2193	2214	2273	2242	2343	2207	2210	2254	2289	2251	2303	2318	2337	2436	2395	2258	2241	2195	2145	2204	2265	2328	2369	2368	2350
1538	1674	1606	1643	1653	1588	1721	1792	1865	2036	2143	2320	2253	2334	2211	2404	2350	2534	2430	2427	2416	2351	2337	2313	2358	2362	2411	2390	2456	2451	2295	2282	2274	2192	2240	2307	2375	2485	2442	2470	2412	2223	2194	2206	2246	2415	2558	2490	2474	2458
1480	1580	1649	1575	1621	1629	1599	1790	1841	2049	2226	2240	2276	2255	2243	2208	2414	2473	2447	2431	2421	2375	2427	2353	2268	2490	2448	2435	2434	2426	2332	2323	2189	2307	2208	2280	2346	2306	2364	2434	2371	2233	2178	2156	2269	2338	2428	2471	2444	2401
1487	1533	1635	1617	1633	1541	1456	1600	1668	1822	1900	2071	2081	2136	2191	2180	2217	2289	2367	2506	2319	2322	2390	2318	2415	2403	2297	2336	2389	2351	2279	2256	2247	2229	2108	2216	2290	2298	2380	2317	2242	2159	2093	2084	2192	2296	2407	2363	2398	2393
1568	1654	1542	1552	1552	1558	1535	1562	1675	1696	1806	1871	1885	1971	2027	2006	2191	2210	2220	2393	2279	2284	2242	2235	2319	2297	2343	2287	2262	2274	2322	2244	2238	2131	2196	2177	2197	2225	2204	2266	2261	2163	2109	2108	2114	2173	2300	2208	2255	2306
1534	1671	1606	1541	1526	1550	1473	1554	1583	1646	1699	1821	1902	1857	2012	1995	2090	2263	2247	2324	2130	2129	2247	2282	2328	2377	2308	2217	2206	2218	2248	2188	2273	2280	2243	2194	2183	2197	2230	2130	2126	2164	2097	2002	2130	2224	2247	2217	2290	2243
1552	1673	1588	1485	1519	1474	1549	1602	1598	1814	1682	1828	1909	1930	2029	2019	2238	2237	2346	2198	2238	2113	2147	2210	2312	2295	2261	2312	2160	2136	2062	2269	2257	2167	2261	2177	2106	2142	2185	2225	2092	2070	2060	1985	2109	2156	2266	2270	2276	2177
1525	1604	1568	1561	1568	1528	1579	1734	1792	1819	1916	1955	1993	1942	2035	2088	2241	2301	2413	2339	2347	2169	2167	2239	2289	2234	2254	2168	2256	2165	2117	2037	2174	2203	2155	2114	2135	2162	2169	2112	2263	2155	1991	1992	2124	2163	2150	2276	2256	2290
1596	1536	1565	1597	1526	1594	1629	1729	1915	1868	2038	2033	2071	2069	2108	2137	2239	2186	2416	2445	2364	2283	2173	2191	2225	2138	2211	2145	2216	2177	2111	2072	2152	2119	2186	2129	2156	2126	2151	2087	2174	2064	2011	2078	2078	2205	2225	2229	2244	2275
1557	1627	1601	1467	1514	1600	1633	1769	1771	1829	1917	1904	2058	2081	2045	2071	2141	2205	2283	2298	2275	2199	2082	2037	2087	2093	2145	2152	2150	2092	2111	1923	2047	2117	2100	2167	2088	2108	2103	2121	2162	2102	2023	2019	2099	2142	2161	2156	2213	2242
1530	1633	1526	1529	1487	1587	1671	1670	1886	1888	1894	1938	1935	2030	2125	2016	2099	2127	2141	2229	2239	1987	1952	2003	1963	1939	1963	2048	2013	1988	1997	1913	2026	2045	2066	2099	2038	2117	2152	2033	2113	1974	1975	1878	2026	2071	2157	2146	2103	2075
1544	1497	1539	1509	1545	1556	1657	1842	1861	1969	2010	2015	2049	2088	2142	2121	2084	2061	2223	2194	2166	2063	1988	2001	1847	1951	1975	2005	2013	1974	1985	1951	1887	1911	2144	2124	2087	2190	2129	2086	2046	1978	1948	1901	1973	2029	2020	2066	2088	2078
1515	1464	1568	1504	1620	1667	1737	1884	1936	2161	2175	2182	2254	2300	2326	2248	2149	2283	2154	2279	2232	2248	2043	1932	2023	2030	2047	2028	2046	2004	1992	2022	1991	1999	2038	2050	2114	2115	2170	2257	2021	2131	2039	2052	2036	2039	2145	2194	2163	2196
1477	1503	1498	1529	1547	1625	1717	2009	2047	2227	2365	2305	2291	2342	2369	2349	2306	2192	2246	2236	2239	2122	1993	2010	1934	2092	2048	2077	1989	2138	2141	2040	2061	2024	2051	2154	2096	2209	2298	2312	2214	2178	2076	2099	2072	2147	2236	2237	2274	2179
1550	1515	1547	1503	1593	1667	1761	1939	2104	2272	2212	2390	2340	2458	2419	2314	2356	2383	2302	2306	2309	2243	2063	2043	2047	2056	2078	2163	2153	2207	2156	2125	2073	2145	2078	2157	2169	2209	2283	2357	2346	2223	2231	2201	2193	2336	2312	2360	2370	2343
1468	1595	1602	1623	1666	1792	1759	1905	2090	2235	2390	2563	2528	2476	2474	2452	2419	2289	2498	2419	2316	2180	2206	2103	2164	2190	2279	2181	2163	2171	2204	2228	2216	2142	2117	2225	2244	2175	2394	2529	2499	2353	2364	2377	2410	2545	2434	2501	2430	2399
1573	1543	1593	1630	1658	1657	1775	1748	2020	2148	2279	2278	2377	2400	2225	2428	2308	2327	2313	2286	2250	2187	2074	1995	2127	2135	2141	2217	2131	2073	2017	1976	2038	2047	2109	2042	2058	2142	2181	2216	2320	2367	2371	2375	2368	2317	2450	2420	2349	2229
1510	1657	1613	1665	1683	1656	1591	1703	1759	1915	1951	2060	2004	1975	1978	1904	1942	1958	1851	1840	1834	1799	1742	1706	1739	1876	1835	1846	1788	1751	1689	1703	1801	1831	1746	1732	1869	1922	1886	2001	2091	2007	2091	2056	2186	2148	2174	2194	2084	2019
1601	1611	1753	1656	1646	1640	1592	1598	1664	1730	1829	1886	1884	1870	1809	1761	1767	1819	1841	1791	1730	1717	1495	1545	1596	1651	1683	1591	1617	1600	1502	1593	1595	1618	1654	1676	1698	1726	1691	1730	1812	1827	1919	1876	1901	1902	1922	1940	1756	1821
1569	1605	1675	1690	1713	1721	1713	1722	1752	1875	1900	1976	1915	1878	1834	1850	1951	1993	2031	2098	2081	1925	1874	1758	1729	1706	1833	1800	1796	1701	1637	1618	1728	1694	1748	1774	1818	1856	1951	1924	1879	1928	1872	2036	1897	1982	1970	1901	1933	1883
1614	1686	1686	1764	1654	1753	1738	1749	1884	1978	2026	2169	2091	1971	1917	1928	1998	2184	2216	2359	2386	2352	2182	2094	2061	2049	2079	2086	2025	1990	2001	1919	1884	1981	2056	1986	2116	2104	2140	2156	2144	2017	2071	2009	2061	2119	2156	2055	1984	1941
1618	1652	1631	1652	1766	1662	1661	1647	1771	1861	2027	2003	2002	1873	1860	1895	1847	2052	2095	2251	2374	2351	2208	2099	2161	2031	2120	2082	2065	1993	1852	1952	1858	1842	1966	2110	2112	2185	2128	2086	2069	2073	1975	2079	2100	2081	2076	2004	2082	1994
1627	1571	1647	1574	1602	1569	1622	1556	1592	1717	1797	1783	1757	1715	1714	1664	1706	1646	1801	1835	1838	1829	1849	1778	1835	1823	1941	1937	1796	1735	1701	1673	1770	1690	1849	1836	1951	1990	2020	1878	1805	1814	1828	1890	1837	1827	1912	1897	1922	1841
1649	1596	1657	1680	1635	1550	1446	1504	1575	1655	1699	1657	1751	1640	1595	1387	1514	1500	1531	1585	1652	1634	1651	1671	1649	1720	1698	1713	1733	1629	1479	1645	1645	1690	1654	1711	1736	1806	1711	1766	1681	1695	1721	1727	1658	1654	1707	1700	1679	1670
1571	1615	1628	1622	1653	1544	1529	1572	1585	1651	1700	1643	1623	1547	1458	1371	1455	1503	1529	1562	1677	1656	1650	1565	1666	1670	1726	1794	1676	1599	1589	1554	1565	1650	1641	1604	1651	1689	1717	1680	1579	1568	1615	1687	1586	1675	1632	1655	1660	1626
1599	1637	1563	1641	1556	1504	1600	1585	1618	1655	1683	1629	1620	1490	1336	1393	1424	1586	1631	1675	1734	1725	1723	1689	1648	1717	1733	1719	1656	1576	1619	1665	1662	1659	1596	1714	1695	1657	1690	1639	1606	1626	1690	1641	1567	1594	1603	1608	1717	1641
1507	1547	1541	1534	1469	1448	1560	1518	1580	1631	1629	1573	1520	1503	1452	1411	1522	1571	1677	1805	1758	1667	1622	1686	1588	1706	1629	1663	1596	1603	1709	1657	1703	1739	1607	1746	1689	1592	1597	1781	1597	1620	1585	1522	1631	1515	1637	1652	1638	1778
1541	1641	1594	1517	1504	1524	1476	1484	1618	1617	1651	1706	1581	1622	1330	1456	1598	1575	1713	1694	1643	1724	1596	1559	1525	1571	1584	1659	1556	1594	1612	1698	1871	1807	1749	1647	1691	1660	1538	1641	1669	1650	1658	1641	1560	1653	1535	1611	1638	1743
1482	1536	1561	1556	1492	1547	1569	1525	1577	1608	1673	1529	1576	1500	1522	1585	1631	1701	1825	1750	1698	1561	1526	1514	1517	1502	1632	1608	1646	1660	1677	1728	1820	1895	1866	1740	1713	1649	1675	1662	1661	1601	1697	1740	1617	1656	1612	1653	1751	1675
1549	1533	1513	1470	1563	1543	1511	1585	1558	1584	1597	1617	1671	1614	1453	1485	1542	1673	1690	1669	1647	1584	1493	1541	1516	1677	1562	1700	1673	1720	1760	1760	1941	1791	1870	1734	1768	1733	1592	1721	1680	1658	1726	1678	1669	1632	1587	1582	1654	1603
1472	1547	1590	1580	1564	1541	1605	1632	1553	1536	1500	1461	1473	1551	1523	1523	1698	1679	1815	1764	1692	1632	1474	1491	1431	1560	1676	1746	1766	1728	1829	1869	1776	1839	1849	1713	1680	1672	1628	1607	1593	1593	1546	1641	1581	1640	1554	1660	1678	1661
1523	1679	1521	1532	1483	1652	1572	1560	1494	1544	1524	1611	1567	1496	1489	1550	1435	1646	1626	1680	1709	1651	1581	1608	1565	1556	1671	1695	1705	1728	1846	1768	1744	1852	1655	1670	1691	1613	1650	1639	1619	1593	1588	1582	1674	1626	1607	1662	1678	1602
1607	1617	1594	1584	1525	1596	1589	1642	1667	1595	1531	1479	1458	1552	1444	1560	1652	1626	1641	1634	1731	1666	1560	1465	1576	1663	1649	1746	1752	1793	1745	1730	1712	1770	1705	1701	1600	1592	1678	1690	1629	1639	1679	1765	1655	1681	1705	1773	1753	1703
1523	1582	1596	1608	1636	1646	1649	1604	1629	1570	1559	1574	1618	1553	1565	1466	1496	1534	1552	1604	1676	1715	1747	1603	1608	1656	1601	1674	1707	1690	1814	1758	1782	1735	1686	1631	1611	1746	1694	1694	1745	1656	1605	1655	1801	1654	1650	1602	1740	1636
1564	1636	1741	1615	1607	1662	1639	1610	1647	1646	1619	1573	1577	1613	1488	1549	1538	1543	1508	1547	1540	1595	1532	1630	1713	1663	1726	1714	1679	1737	1765	1751	1723	1694	1715	1636	1626	1669	1675	1683	1754	1666	1664	1750	1681	1648	1669	1548	1629	1710
1678	1667	1676	1699	1666	1594	1706	1703	1609	1498	1486	1538	1621	1633	1642	1645	1624	1523	1630	1609	1631	1621	1631	1605	1634	1574	1689	1718	1800	1774	1750	1689	1669	1711	1680	1693	1694	1660	1789	1818	1739	1833	1763	1720	1762	1761	1722	1768	1676	1665
1534	1616	1680	1560	1573	1613	1632	1515	1448	1494	1560	1483	1607	1542	1556	1652	1607	1616	1619	1617	1533	1614	1605	1613	1671	1643	1702	1627	1718	1692	1718	1786	1649	1597	1719	1700	1708	1711	1719	1804	1898	1843	1832	1770	1793	1761	1710	1752	1787	1671
1619	1617	1634	1477	1556	1596	1511	1582	1623	1460	1500	1464	1541	1600	1526	1569	1638	1600	1663	1500	1617	1517	1547	1595	1523	1520	1590	1650	1676	1695	1623	1660	1722	1581	1624	1742	1679	1715	1732	1711	1725	1804	1711	1640	1698	1631	1694	1701	1676	1712
1721	1662	1568	1583	1542	1567	1667	1653	1692	1494	1490	1496	1509	1565	1452	1590	1584	1538	1553	1576	1551	1519	1572	1577	1493	1549	1524	1501	1615	1742	1714	1710	1663	1722	1679	1712	1749	1697	1666	1727	1713	1681	1703	1609	1572	1616	1659	1609	1738	1667
1763	1775	1676	1499	1514	1573	1564	1491	1505	1562	1497	1631	1512	1583	1548	1550	1481	1545	1502	1628	1642	1711	1634	1719	1615	1685	1674	1633	1637	1629	1714	1781	1738	1821	1809	1816	1781	1739	1736	1787	1780	1737	1709	1785	1722	1733	1706	1790	1794	1713
1723	1694	1541	1564	1426	1471	1373	1595	1673	1618	1495	1504	1393	1429	1457	1423	1414	1446	1351	1448	1556	1553	1638	1678	1636	1643	1656	1717	1730	1686	1685	1638	1670	1830	1763	1828	1792	1766	1847	1882	1927	1817	1734	1760	1888	1776	1782	1836	1803	1841
1685	1750	1622	1458	1420	1377	1558	1574	1556	1524	1448	1475	1460	1532	1467	1579	1513	1529	1574	1541	1521	1585	1541	1557	1512	1496	1509	1568	1492	1600	1655	1673	1548	1641	1674	1565	1657	1704	1746	1814	1889	1878	1801	1779	1710	1741	1675	1733	1756	1824
1685	1732	1534	1421	1529	1550	1615	1576	1542	1478	1532	1344	1542	1555	1540	1465	1497	1583	1565	1597	1744	1715	1711	1638	1562	1499	1435	1522	1485	1569	1626	1637	1659	1526	1534	1508	1594	1614	1628	1727	1789	1707	1772	1674	1672	1702	1706	1687	1775	1782
1755	1647	1645	1587	1496	1503	1418	1522	1622	1568	1425	1316	1357	1344	1389	1430	1402	1458	1446	1560	1647	1696	1789	1754	1701	1649	1685	1636	1781	1798	1899	1915	1890	1887	1656	1549	1659	1807	1817	1771	1798	1817	1737	1838	1836	1840	1836	1965	1884	2055
1627	1726	1660	1622	1461	1464	1584	1592	1527	1483	1426	1354	1412	1433	1510	1586	1661	1788	1827	1872	1783	1767	1789	1792	1785	1740	1844	1888	2026	2047	2047	1982	2049	1962	1922	1783	1759	1939	1995	1993	1993	1926	1947	2003	2055	2188	2134	2180	2270	2140
1621	1777	1605	1558	1476	1600	1605	1575	1563	1585	1634	1659	1646	1769	1844	1898	1995	2192	2186	2156	2338	2216	2044	2003	1959	1698	1796	1890	1947	2021	2044	2073	1967	1889	1965	1985	1904	1909	2021	2125	1994	1883	1796	1944	2105	2110	2152	2260	2254	2124
1669	1647	1608	1601	1765	1707	1660	1766	1776	1878	1799	1859	1777	1808	1908	1887	2030	2033	2064	2015	2144	2137	2231	2172	2228	1869	1734	1581	1751	1887	1832	1975	1821	1856	1822	1781	1928	1945	1909	2020	1955	1900	1740	1830	1878	1898	1994	1951	2075	2082
1647	1593	1648	1725	1686	1546	1682	1749	1755	1740	1769	1822	1840	1938	1811	1787	1830	1834	1767	1819	1840	1870	1903	1992	1970	1993	1835	1730	1750	1743	1866	1777	1845	1834	1854	1759	1870	1918	1811	1829	1855	1751	1737	1788	1925	1869	2013	1856	2005	2102
1510	1531	1722	1668	1488	1591	1640	1610	1687	1715	1704	1769	1761	1696	1706	1662	1642	1760	1735	1695	1712	1788	1680	1648	1753	1774	1844	1835	1807	1785	1888	1966	1884	1927	1893	1900	1732	1883	1892	1852	1939	1963	1851	1922	1997	1971	2037	2137	2004	2109
1433	1614	1568	1381	1436	1510	1588	1598	1681	1775	1856	1778	1686	1675	1649	1725	1723	1790	1841	2003	1831	1896	1780	1708	1667	1634	1814	1786	1999	1976	2011	1915	1865	1785	1908	2033	1862	1977	2061	1909	1853	1944	2057	2065	2033	2156	2139	2170	2062	2144
1496	1502	1367	1352	1460	1568	1736	1831	2089	2018	2012	1826	1726	1851	1828	1870	1999	2078	2068	2126	1993	1941	1858	1944	1769	1761	1734	1855	1915	2133	2081	1945	1837	1779	1861	2003	2065	1873	1945	2033	1849	1905	1948	1990	2109	2173	2001	2163	2033	2130
1465	1390	1292	1395	1604	1696	1824	2027	2213	1971	1879	1837	2070	2156	2289	2324	2437	2396	2346	2382	2187	1998	2013	1977	1891	1937	1858	1850	1946	1999	2000	2094	1908	1900	1804	1901	2161	2041	1952	2124	1998	1921	1942	1989	2035	2233	2182	2195	2141	2191
1498	1296	1416	1542	1685	1749	1947	2041	1996	1967	2032	2169	2602	2678	2711	2655	2572	2695	2622	2564	2305	2143	2127	2028	2057	2020	2092	2105	2016	2039	2117	2050	2061	2061	2030	2007	2197	2195	2032	2131	2071	1960	2088	2109	2087	2169	2114	2198	2422	2249
1370	1280	1552	1661	1663	1775	1819	1919	1854	1983	2271	2615	2762	2865	2837	2694	2500	2593	2570	2547	2396	2340	2148	2074	2051	2039	2172	2086	2075	2194	2128	2063	2073	1903	2071	1985	2082	2189	2100	2128	2107	2041	2117	2146	2166	2178	2308	2185	2356	2203
1284	1368	1485	1583	1624	1650	1758	1798	1833	2206	2566	2768	2800	2807	2441	2193	2064	1947	2011	2113	2184	2085	2143	2159	2066	2033	1994	2163	2075	2066	1893	1975	1962	1993	1843	1879	1921	2084	2028	1971	2021	2032	2087	2078	2146	2130	2240	2264	2230	2322
1254	1368	1555	1440	1443	1538	1570	1723	1914	2243	2560	2698	2477	2156	1877	1634	1560	1448	1500	1544	1671	1734	1833	1920	1909	1878	1877	1977	2101	2013	1945	1756	1782	1898	1870	1802	1833	1874	2090	1869	1981	1996	1825	1964	2021	2107	2225	2134	2081	2225
1175	1421	1446	1322	1352	1397	1511	1601	1944	2113	2311	2183	1900	1577	1305	1271	1146	1182	1149	1243	1276	1327	1560	1794	1837	1927	1894	2010	2071	2042	2073	1841	1780	1876	1950	1924	1842	1954	2034	1925	1937	2078	1890	1983	1967	1922	1994	2081	2145	2171
1374	1445	1425	1304	1337	1444	1456	1590	1808	2014	2060	1834	1575	1289	1161	1136	1210	1200	1194	1290	1184	1339	1486	1660	1901	2056	2083	2062	2148	2217	2260	1966	1888	1941	2035	1950	1974	1971	2105	2016	1993	1984	1926	1920	1964	1992	1961	2190	1990	2179
1312	1526	1506	1375	1367	1442	1537	1683	1810	1902	1799	1714	1417	1254	1315	1385	1458	1586	1642	1471	1397	1437	1460	1749	1884	2080	2219	2216	2259	2256	2089	2032	1966	1993	2105	2048	2042	2087	2174	2084	1980	1995	1961	1983	2014	2040	1997	2053	2094	2114
1479	1547	1499	1289	1346	1419	1580	1661	1780	1924	1750	1495	1351	1329	1454	1579	1649	1830	1797	1814	1541	1433	1451	1611	1821	2184	2307	2328	2241	2398	2235	2125	1858	1959	2099	2020	2052	2111	2075	2074	2045	1885	1853	1949	2023	2030	2013	2202	2193	2301
1512	1559	1460	1245	1333	1408	1580	1598	1734	1850	1642	1553	1314	1385	1502	1626	1913	1900	1883	1858	1778	1400	1404	1545	1732	1970	2365	2362	2277	2195	2329	2040	1982	1993	2108	1915	2002	2092	2001	1997	1914	1915	1857	1851	1968	2021	2016	2131	2194	2244
1567	1583	1480	1177	1311	1300	1411	1537	1798	1683	1615	1501	1268	1388	1429	1708	1818	1990	1803	1840	1693	1511	1444	1485	1606	2017	2295	2253	2264	2288	2195	2130	1955	2005	1978	1879	1931	1991	1957	1959	1800	1854	1785	1623	1917	1995	2038	2060	2099	2062
1506	1622	1412	1283	1262	1362	1478	1528	1649	1680	1650	1371	1231	1288	1399	1476	1794	1848	1809	1817	1584	1419	1326	1424	1693	1986	2249	2307	2155	2098	2103	2053	1918	1986	2023	1839	1890	1979	1969	1909	1848	1774	1765	1753	1902	1829	1926	2026	1963	1977
1395	1541	1477	1286	1278	1402	1457	1580	1625	1694	1553	1407	1215	1178	1254	1407	1672	1790	1802	1647	1518	1431	1349	1550	1899	2145	2414	2319	2087	2098	2146	2065	2001	2027	1942	1809	1889	1991	1941	1936	1932	1889	1867	1762	2010	1925	1937	1962	1962	1937
1471	1537	1394	1325	1275	1391	1470	1663	1725	1753	1648	1531	1337	1240	1253	1437	1525	1605	1726	1512	1447	1387	1482	1717	2085	2432	2521	2407	2171	2042	2123	2020	1988	2003	1962	1815	1922	2031	2029	2100	1938	2058	1909	1972	1991	1883	2013	2064	2127	1924
1495	1619	1548	1343	1378	1452	1651	1717	1902	1865	1780	1670	1542	1345	1312	1439	1595	1578	1611	1419	1338	1362	1592	1874	2274	2576	2555	2345	2030	2000	2019	2023	2030	2183	1992	1745	1882	1997	1925	1991	2128	2038	2067	2114	2119	1956	2124	2047	2127	2018
1470	1560	1497	1458	1353	1489	1657	1856	1967	2061	2034	1894	1681	1529	1469	1324	1420	1358	1322	1287	1293	1428	1658	2065	2357	2665	2550	2198	2013	1930	2041	1981	2041	2189	1991	1732	2003	1951	1960	2032	2041	2030	2077	2022	2043	1997	2149	2114	2118	2065
1454	1506	1532	1516	1428	1371	1611	1890	2060	2181	2205	2092	1949	1686	1593	1407	1450	1296	1280	1242	1324	1602	1908	2249	2586	2666	2470	2032	1761	1965	1842	2000	2129	2194	1942	1826	1910	1913	1898	2087	1953	1992	1980	2031	2047	2026	2031	2062	2037	1983
1480	1436	1419	1525	1478	1482	1654	1836	2027	2110	2252	2208	2078	1871	1755	1641	1592	1439	1570	1532	1680	1899	2192	2490	2589	2434	2188	1925	1848	1902	1862	2051	2231	2218	1874	2037	2234	2028	2027	2008	2042	1972	1903	2043	2042	1904	2021	1931	1941	1909
1431	1414	1492	1483	1468	1484	1541	1826	2046	2249	2259	2121	2171	2061	1949	1900	1905	1917	1977	1972	2168	2244	2566	2534	2349	2193	1964	1821	1934	1940	1931	2087	2093	2030	1931	2195	2192	2042	2099	2094	1927	1961	1900	2023	1971	2039	1993	2032	1778	1770
1352	1451	1459	1599	1599	1604	1560	1803	2067	2270	2291	2256	2053	2089	2168	2168	2295	2382	2457	2507	2520	2403	2468	2301	2105	1735	1765	1791	1873	2005	1960	2036	2043	1975	2116	2236	2144	1959	2229	2047	2025	2014	1879	1982	1874	2060	1894	1982	1872	1778
1344	1463	1441	1588	1655	1681	1711	1736	2004	2249	2413	2323	2271	2195	2410	2325	2476	2563	2714	2583	2515	2428	2111	1951	1653	1663	1822	1917	2041	2007	1939	2042	1900	2020	2042	2226	2054	2046	2271	1922	2006	1966	1980	1944	1963	1986	1985	2097	1971	1879
1376	1447	1490	1525	1611	1733	1790	1763	1864	2248	2291	2488	2455	2450	2285	2389	2420	2385	2375	2357	2173	2037	1776	1691	1621	1762	1977	1984	2013	1934	2013	2021	1827	2016	2161	2130	1974	2185	2155	2033	2114	1961	2023	2014	2018	2006	2100	2111	2091	2047
1366	1426	1422	1539	1482	1770	1911	2031	1942	2094	2281	2421	2440	2357	2363	2383	2319	2120	2024	1982	1904	1781	1726	1755	1830	1906	2197	2109	2012	1885	1852	1873	1906	2093	2019	1913	1922	2266	2105	2097	2014	2012	2048	1998	2050	2051	2134	2140	2207	2115
1411	1356	1416	1389	1494	1732	1939	2135	2088	2070	2065	2258	2218	2291	2307	2271	2210	1957	2043	1838	1928	1887	1802	1996	1890	2105	1926	1934	1922	1894	1833	1809	1940	2076	1813	1766	1968	1979	1971	2107	1985	2013	1971	1890	1995	1962	2043	2004	2077	2058
1281	1355	1307	1351	1481	1593	1855	2035	2280	2211	2034	1988	1930	1895	1968	2051	1995	1905	1872	1859	1890	1955	2011	2095	2081	2019	1950	1881	1792	1845	1928	2047	1942	1831	1652	1921	1985	1938	1939	2047	1940	1922	1862	1981	1891	1988	1895	1992	2002	2057
1212	1321	1398	1322	1481	1486	1677	1900	2055	2175	2185	1969	1800	1764	1785	1819	1848	1828	1783	1886	1985	2030	2048	2037	2034	2028	2034	1921	1962	1895	2003	2098	1871	1859	1973	1957	1933	1895	2077	2033	1940	1961	2003	1896	1848	1913	1857	1964	1931	2073
1294	1359	1457	1464	1488	1598	1642	1696	1842	1994	1902	2047	2087	2065	1945	1991	1807	1900	1944	1930	2066	2093	2086	2063	2076	2035	1946	1902	1999	2130	2144	1996	1846	1910	1992	1893	1930	2115	2116	2123	2060	2068	2051	1901	2019	1916	1997	1948	1893	1961
1383	1351	1366	1441	1509	1697	1681	1776	1870	1791	1913	1942	2041	2202	2274	2207	2189	2205	2180	2151	2213	2141	2170	2139	2054	2018	1965	2016	2133	2180	1982	1900	2015	2057	1944	1851	2028	2159	2024	2020	2127	2023	1994	1965	2037	1945	2053	1976	2021	2016
1348	1444	1374	1426	1483	1560	1618	1819	1866	1855	1810	1752	1894	2095	2106	2235	2132	2196	2137	2231	2185	2215	2192	2103	2126	2198	2171	2075	2088	2077	1988	2106	2192	1975	1835	2001	2166	2072	2028	2156	2136	2099	2029	1981	1913	2039	2169	2085	2042	2016
1277	1444	1440	1354	1339	1379	1500	1590	1745	1863	1913	1900	2001	2060	1985	2078	2089	2174	2168	2158	2206	2291	2280	2327	2382	2108	2124	1980	1969	1989	2250	2271	1928	1935	1985	2159	2028	2052	2139	2230	2059	2060	2259	2110	1959	1982	2052	2063	2156	2084
1394	1286	1362	1342	1265	1275	1323	1458	1553	1557	1664	1946	2097	2248	2262	2209	2251	2246	2198	2297	2404	2300	2261	2279	2171	2025	2012	1869	1957	2003	2090	2052	2014	2040	2061	1906	2006	1911	2081	2059	2113	2047	2064	1891	1922	1838	1991	1969	2051	2124
1381	1284	1303	1262	1239	1257	1328	1309	1491	1504	1523	1690	1817	1995	1973	2122	2140	2129	2229	2149	2207	2083	2031	2152	1968	1979	2020	1981	1988	1966	1900	2070	2243	2185	2035	2056	2018	1961	1837	1941	2064	1981	2054	1925	1669	1763	1745	1784	1863	1983
1418	1464	1365	1253	1208	1244	1324	1361	1388	1516	1554	1721	1754	1815	1856	1800	1826	2019	2027	2040	2161	2189	2101	2224	2198	2166	1981	1901	1966	1841	2063	2193	2166	2128	2135	2220	2062	1968	2003	2128	2066	1965	1994	1772	1725	1637	1713	1854	1835	1924
1439	1432	1337	1314	1240	1277	1329	1434	1465	1568	1706	1771	1923	1912	2030	2050	2064	2123	2261	2320	2235	2248	2235	2238	2228	2194	2051	2094	1933	2076	2117	2165	2204	2247	2318	2142	2047	2075	2164	2148	2068	2158	2006	1872	1871	1672	1894	1808	1773	1896
1423	1451	1378	1375	1297	1339	1305	1379	1493	1622	1709	1831	1967	1943	2078	2033	2179	2285	2383	2320	2360	2240	2281	2167	2193	2234	2118	2235	2136	2019	1959	2073	2277	2282	2201	2070	2219	2109	2010	2081	2197	2080	2078	2002	1852	1962	1928	1888	1957	1920
1417	1481	1411	1343	1417	1397	1449	1429	1556	1704	1717	1863	1905	1925	1968	2110	2143	2281	2293	2373	2377	2253	2285	2275	2187	2193	2092	2064	2056	1968	2104	2123	2188	2103	2188	2147	2097	2106	2117	2222	2064	2031	2131	1969	1980	1852	1967	1894	1839	1888
1426	1489	1492	1389	1427	1373	1493	1493	1703	1747	1767	1879	1838	1914	1962	2018	2016	2202	2125	2229	2154	2113	2154	2196	2080	2042	2069	2108	2085	2034	1884	1965	1935	1942	2034	1960	2007	2021	2103	2077	2064	2113	1962	2016	2039	1941	1978	1857	1924	1900
1420	1452	1372	1328	1438	1410	1435	1526	1602	1711	1771	1934	1952	1861	1963	1980	2144	2119	2082	2097	2130	2061	1966	2085	2010	2025	2048	1996	1965	1988	2001	1939	1891	1911	1904	1907	1977	2052	2049	2042	2009	1929	1972	1954	1951	2030	1849	1894	1866	1961
1377	1416	1308	1276	1298	1388	1463	1577	1704	1790	1869	1887	1822	1782	1881	1883	1883	1924	1876	1866	1871	1731	1819	1862	1747	1850	1959	1932	1990	1987	1989	1796	1893	1873	1802	1913	1838	1972	1977	1971	1882	1846	2023	1779	1972	1900	1934	1859	2009	1902
1426	1308	1382	1371	1362	1453	1542	1650	1818	1929	2035	2124	2129	2075	2039	1945	1957	1950	1888	1852	1810	1802	1878	1860	1872	1843	1850	1846	1821	1782	1920	1869	1763	1740	1720	1789	1877	1923	1890	1989	1881	1846	1874	1902	1811	1914	1853	1938	1954	1899
1372	1319	1270	1377	1441	1533	1690	1788	1905	2014	2162	2107	2222	2102	2085	2022	2054	1894	1900	1848	1770	1782	1825	1786	1762	1811	1824	1935	1858	1976	1909	1892	1818	1877	1791	1865	1943	1899	1955	1982	1938	1976	1907	1887	1966	1942	2017	1925	2082	2146
1184	1244	1199	1333	1458	1570	1741	1886	2012	2109	2298	2299	2281	2239	2131	2081	2029	2071	1807	1822	1899	1989	1960	1988	1919	1876	1991	1924	1890	2034	1920	2021	1994	1924	1959	1967	1988	2049	2040	2075	2099	1941	1992	1994	1960	1986	2065	2045	2194	2267
1234	1217	1251	1240	1352	1630	1843	2082	2119	2203	2208	2315	2307	2275	2156	2185	2141	2106	1968	1917	1999	1974	1913	1895	1887	1816	1937	1971	1942	2059	2037	1926	1984	2071	2065	2056	2140	2079	2043	2110	2118	2056	2136	1927	1971	2023	1962	2065	2223	2279
1399	1383	1345	1428	1595	1704	1969	2124	2107	2348	2403	2471	2316	2330	2196	2083	2006	2033	1917	1886	1974	1953	1972	2033	1913	1872	1909	1949	1905	1933	1868	1961	2022	1990	2036	1969	2091	2130	2102	2101	2070	2021	1952	2056	2065	2022	1929	1899	2038	2008
1685	1673	1738	1694	1809	2007	2152	2286	2364	2366	2472	2397	2217	2321	2223	2151	2036	2140	2043	2025	2004	1970	1894	1853	1940	1877	1876	1907	1879	1831	1841	1784	1861	1980	1983	2047	2065	2063	2095	2105	1982	1957	2052	2042	2077	2052	1958	1889	1938	1971
1669	1771	1747	1736	1877	2041	2135	2140	2176	2129	2211	2239	2126	2040	2132	2103	2086	1977	2063	2145	2092	2074	1992	1979	1971	1968	1941	2060	1880	1850	1802	1748	1784	1864	2043	2141	2067	2163	2088	2050	2031	2137	2071	2066	2053	2019	1966	1805	1884	1910
1735	1679	1712	1734	1788	1826	1945	1975	1976	2088	2119	1934	1861	1937	2000	2056	2156	2245	2251	2206	2242	2171	2020	2039	2112	2101	2184	2154	1927	1849	1731	1740	1836	2042	2007	2063	2155	2172	2139	2090	2029	2073	2093	2106	2110	2132	2019	1950	2014	1980
1871	1995	1777	1874	1805	1794	1875	1979	1954	1982	1951	1850	1854	1914	1989	2008	2119	2176	2260	2346	2269	2137	2201	2204	2151	2192	2179	2174	2102	2020	1890	1879	1796	1895	1992	2217	2169	2205	2201	2084	1981	2056	2107	2063	2193	2131	2148	2024	2046	1948
2128	2263	2260	2143	1997	1950	2052	1954	2035	1929	1947	1843	1926	1957	1992	1972	2101	2185	2193	2184	2307	2173	2200	2140	2149	2236	2204	2065	2023	2066	1923	1782	1861	1959	2018	2052	2191	2164	2225	2155	2161	2121	2176	2265	2198	2252	2274	2215	2052	2090
2126	2277	2189	1994	2112	1894	1879	1916	1970	1824	1776	1753	1836	1843	1844	1958	2051	2076	2147	2101	2136	2136	2041	2106	2170	2114	1989	2061	1955	1962	1884	1853	1803	1830	1922	1953	2070	2107	2213	2213	2112	2079	2161	2168	2204	2178	2293	2252	2297	2201
1823	1897	1954	1789	1588	1601	1627	1616	1621	1571	1638	1583	1602	1680	1752	1787	1938	1947	1996	2045	1998	1940	1959	1962	1918	2016	1948	1894	1892	1941	1897	1858	1848	1783	1768	1931	2015	2079	2075	2149	2044	2012	2068	2078	2122	2104	2243	2156	2206	2177
1631	1704	1659	1610	1465	1392	1398	1352	1408	1437	1495	1582	1611	1621	1629	1775	1803	1826	1892	2014	1952	1967	1949	1948	1913	1856	1837	1815	1880	1796	1901	1867	1865	1804	1838	1894	1900	2038	1900	1920	1992	2044	1954	2009	2091	2039	2094	2182	2165	2096
1866	1925	1825	1651	1603	1499	1507	1527	1529	1547	1644	1702	1745	1742	1803	1742	1893	1799	1912	1959	1878	1889	2002	1947	1919	1972	1872	1865	1794	1886	1938	1913	1917	1879	1703	1919	1854	1874	1872	1936	1922	1979	1966	1872	1936	2094	2083	2105	2184	2106
1984	2118	1860	1744	1678	1642	1650	1662	1715	1831	1785	1998	2120	2096	2004	1962	2039	2058	2060	2179	2049	2041	2036	1991	1986	1858	2028	1870	1928	1923	2011	1926	1997	1937	1970	2006	1917	1920	1846	1858	1895	1947	1853	2046	1962	2063	2238	2178	2174	2267
1859	1882	1772	1666	1656	1736	1714	1826	1799	2094	2157	2288	2451	2311	2315	2323	2223	2274	2198	2091	2003	2131	2157	2085	1894	1957	1839	1861	1912	1957	2045	1996	1865	1945	1990	2009	1945	1837	1883	1789	1885	1894	1872	1959	1981	2145	2136	2187	2325	2236
1775	1775	1732	1661	1653	1664	1715	1844	2003	2195	2276	2354	2465	2528	2394	2345	2309	2182	2183	2033	1928	1974	1902	1957	1916	1917	1899	1885	1863	1900	1875	1905	1947	1933	1976	2025	1966	1866	1824	1838	1866	1885	1947	2019	2021	2093	2172	2225	2302	2384
1807	1806	1779	1743	1630	1719	1714	1720	1848	1998	2236	2320	2397	2308	2291	2189	2059	2106	1971	1924	1824	1684	1736	1729	1799	1839	1827	1845	1895	1848	1783	1956	2026	1957	2043	2057	2005	1960	1880	1952	1913	1840	1813	1992	2030	2155	2063	2191	2256	2270
1921	1888	1793	1793	1753	1762	1675	1726	1913	2009	2181	2219	2217	2143	2039	2004	1934	1907	1737	1742	1720	1654	1591	1619	1635	1663	1734	1805	1900	1793	1850	1893	1919	2071	2067	2149	1959	2005	1927	1884	1839	1811	1929	1890	1941	2017	2087	2097	2139	2149
1774	1788	1720	1766	1719	1703	1682	1674	1822	2052	2148	2143	2090	2050	1954	1905	1856	1750	1733	1629	1631	1625	1559	1583	1686	1673	1720	1751	1782	1785	1806	1819	1817	1966	2091	2096	2051	1923	1860	1758	1687	1711	1753	1775	1857	1924	1952	2026	2053	2171
1573	1523	1544	1641	1662	1628	1686	1683	1775	1870	2101	2115	2195	2042	1972	1891	1868	1868	1770	1761	1811	1745	1765	1701	1742	1762	1848	1886	1829	1850	1738	1837	1840	1928	1963	2007	2085	1927	1874	1838	1790	1796	1753	1772	1838	1983	1977	2064	2051	2175
1617	1654	1655	1701	1633	1689	1642	1700	1783	1999	2011	2128	2106	2086	2010	1953	1977	1828	1910	1930	1812	1836	1897	1780	1794	1802	1934	1847	1943	1875	1908	1841	1942	2012	2089	2097	2114	1971	1960	1909	1888	1871	1861	1875	1877	1988	1978	2135	2031	2197
2187	2079	2095	1941	1902	1861	1742	1908	1933	2009	1963	1992	2060	2024	1968	1974	1945	1902	1872	1921	1957	1852	1837	1838	1952	1875	1870	2030	1906	1964	1933	1979	1984	1966	2048	2089	2039	2136	1993	1989	2016	1944	1989	1980	1994	2054	2140	2171	2072	2144
2153	2167	2096	1990	2047	2003	1968	1969	2021	2004	2021	2178	2108	2132	2085	1975	2042	1915	2045	1945	2077	1965	1932	1967	1870	1935	1894	1920	2018	1970	1967	2012	1978	2019	2030	2084	2151	2050	2087	2132	2056	2010	1991	2038	2091	2023	2094	2068	2194	2119
1882	1834	1720	1751	1784	1746	1906	1857	1899	2023	2155	2037	2081	2097	2099	2051	2071	1880	2050	2155	2069	2113	2074	2059	2033	2009	1987	2066	1999	2011	1958	1917	1991	1813	2000	1982	2077	2087	2052	2070	2015	2060	2033	2037	2042	2042	2005	2024	2053	2073
1568	1506	1544	1460	1510	1498	1571	1701	1694	1721	1757	1804	1954	1899	1922	1840	1893	1871	1912	1986	2070	2112	2110	1979	1954	2003	1954	1991	2012	2011	1904	1908	1906	1878	1799	1874	1837	1902	1854	1745	1851	1932	1886	1925	1935	1926	1879	1886	1866	1813
1669	1653	1491	1424	1410	1538	1548	1500	1620	1561	1586	1548	1569	1618	1658	1574	1696	1530	1674	1750	1788	1875	1856	1805	1774	1861	1855	1908	1866	1831	1968	1896	1760	1673	1761	1733	1645	1622	1653	1675	1558	1737	1709	1872	1802	1807	1642	1682	1734	1646
1757	1688	1779	1561	1527	1514	1615	1590	1681	1596	1583	1547	1529	1489	1447	1464	1417	1472	1524	1583	1672	1654	1676	1708	1682	1689	1763	1745	1717	1741	1722	1695	1649	1624	1594	1572	1553	1602	1577	1523	1604	1679	1668	1669	1688	1708	1633	1657	1661	1664
1612	1590	1624	1549	1596	1584	1660	1745	1662	1766	1651	1642	1661	1593	1510	1477	1463	1517	1593	1611	1614	1693	1676	1626	1713	1710	1776	1750	1762	1721	1737	1651	1571	1602	1534	1657	1507	1525	1559	1632	1672	1773	1774	1818	1742	1662	1714	1760	1629	1716
1425	1563	1530	1598	1715	1749	1766	1731	1753	1795	1805	1912	1844	1774	1759	1757	1715	1632	1655	1798	1875	1787	1816	1774	1966	1918	2025	2041	2078	1997	2011	1811	1776	1677	1687	1587	1625	1626	1522	1712	1722	1831	1891	1992	1903	1921	1866	1844	1835	1884
1401	1507	1585	1686	1664	1749	1765	1837	1814	1894	1847	1849	1883	1913	1873	1834	1783	1738	1877	1940	1943	1997	1985	2086	2109	2115	2179	2238	2331	2304	2138	2152	2027	1925	1831	1780	1715	1677	1562	1732	1749	1802	1922	1932	1956	1881	1772	1837	1833	1838
1611	1608	1734	1747	1777	1709	1784	1716	1755	1689	1716	1728	1718	1681	1661	1566	1709	1645	1711	1737	1823	1869	1884	1885	1929	1970	2082	2118	2143	2220	2243	2156	2088	1980	1905	1739	1698	1612	1681	1578	1633	1732	1793	1842	1897	1814	1795	1754	1739	1692
1602	1660	1757	1683	1748	1747	1679	1621	1539	1582	1489	1479	1478	1439	1387	1421	1382	1361	1457	1506	1560	1551	1545	1667	1643	1690	1787	1755	1907	1955	1922	1910	1826	1856	1695	1680	1489	1505	1422	1502	1533	1580	1655	1655	1706	1711	1683	1583	1561	1599
1572	1575	1547	1545	1545	1534	1488	1471	1504	1406	1423	1301	1343	1225	1311	1253	1303	1272	1315	1296	1242	1341	1352	1371	1421	1455	1537	1539	1550	1612	1692	1649	1611	1438	1513	1483	1360	1321	1320	1345	1347	1362	1447	1430	1459	1448	1515	1433	1391	1507
1480	1514	1455	1507	1527	1537	1557	1451	1451	1474	1462	1385	1282	1289	1327	1287	1339	1404	1280	1305	1395	1350	1383	1423	1507	1497	1513	1466	1548	1595	1618	1655	1635	1642	1521	1454	1380	1315	1280	1257	1242	1253	1280	1324	1307	1299	1319	1348	1339	1414
1774	1802	1729	1800	1782	1811	1803	1804	1754	1858	1719	1673	1598	1586	1455	1550	1540	1532	1517	1485	1438	1558	1718	1571	1803	1663	1635	1748	1743	1891	1854	1826	1872	1952	1762	1752	1583	1442	1416	1352	1281	1245	1236	1299	1310	1372	1306	1358	1409	1435
2018	1953	1970	1956	1900	1946	2186	2142	2069	2011	1999	1978	1854	1796	1726	1688	1654	1710	1696	1738	1763	1816	1849	1898	1891	1850	1917	1986	1922	2026	2107	2208	2106	2199	2033	1958	1753	1691	1526	1438	1366	1352	1277	1406	1377	1490	1479	1499	1499	1526
1813	1775	1728	1754	1864	1862	1952	2058	1955	1956	1812	1769	1794	1696	1651	1595	1556	1563	1643	1572	1639	1685	1678	1666	1650	1777	1755	1766	1797	1797	1940	1880	1987	1933	1882	1751	1804	1637	1527	1488	1346	1285	1381	1370	1414	1478	1441	1532	1499	1469
1623	1458	1380	1420	1495	1516	1590	1601	1654	1524	1548	1531	1484	1550	1462	1421	1446	1478	1469	1492	1461	1495	1457	1482	1490	1473	1503	1543	1606	1600	1625	1700	1516	1663	1612	1643	1655	1545	1470	1431	1363	1323	1318	1313	1241	1333	1320	1399	1382	1482
1607	1549	1466	1393	1459	1419	1499	1511	1587	1553	1501	1459	1469	1484	1433	1385	1349	1481	1447	1552	1499	1500	1525	1470	1474	1449	1448	1520	1550	1519	1650	1653	1702	1676	1598	1677	1716	1594	1609	1587	1479	1400	1289	1287	1275	1252	1370	1328	1362	1433
1730	1659	1636	1628	1620	1660	1652	1714	1749	1683	1700	1627	1596	1586	1503	1441	1520	1558	1657	1622	1682	1643	1582	1514	1532	1530	1652	1600	1647	1670	1694	1740	1832	1786	1842	1784	1812	1824	1789	1731	1676	1590	1491	1461	1379	1378	1371	1389	1408	1559
1747	1709	1704	1586	1538	1648	1596	1646	1734	1788	1715	1708	1703	1605	1575	1519	1530	1650	1656	1681	1609	1589	1562	1529	1615	1493	1489	1460	1582	1617	1610	1648	1714	1654	1640	1762	1695	1790	1840	1816	1801	1714	1715	1543	1471	1441	1544	1428	1387	1496
1560	1603	1493	1474	1440	1433	1495	1587	1670	1693	1798	1740	1617	1768	1669	1685	1593	1614	1588	1633	1670	1631	1495	1528	1460	1397	1465	1440	1402	1448	1565	1490	1501	1431	1500	1527	1570	1687	1731	1755	1735	1762	1612	1627	1542	1535	1391	1361	1411	1472
1528	1556	1560	1511	1453	1439	1460	1540	1652	1682	1743	1740	1727	1667	1666	1644	1733	1680	1730	1731	1753	1723	1602	1513	1476	1478	1435	1404	1404	1513	1486	1515	1491	1452	1514	1545	1537	1641	1733	1676	1801	1732	1579	1616	1526	1477	1346	1346	1436	1455
1613	1769	1696	1600	1538	1505	1481	1591	1612	1775	1764	1812	1679	1716	1698	1702	1708	1793	1843	1751	1778	1714	1668	1608	1582	1503	1450	1464	1444	1539	1579	1591	1589	1557	1565	1568	1590	1607	1790	1765	1818	1746	1796	1628	1591	1452	1494	1422	1424	1458
1790	1752	1678	1646	1572	1490	1499	1545	1677	1648	1720	1738	1685	1711	1661	1650	1635	1678	1725	1741	1722	1685	1704	1677	1552	1474	1503	1487	1511	1557	1525	1657	1574	1612	1545	1576	1560	1693	1718	1814	1816	1775	1734	1665	1608	1576	1451	1417	1398	1396
1677	1689	1666	1628	1535	1468	1361	1378	1352	1403	1431	1481	1613	1522	1573	1506	1549	1586	1577	1557	1616	1559	1664	1500	1544	1506	1428	1400	1381	1430	1383	1462	1374	1471	1414	1427	1473	1473	1567	1563	1657	1625	1590	1589	1514	1478	1454	1334	1285	1334
1565	1633	1608	1558	1441	1382	1361	1301	1262	1138	1296	1322	1395	1486	1487	1501	1489	1530	1572	1510	1487	1598	1643	1596	1518	1458	1423	1362	1367	1373	1325	1400	1427	1432	1303	1349	1449	1496	1602	1570	1643	1571	1532	1515	1422	1442	1380	1357	1307	1297
1732	1839	1850	1869	1643	1638	1441	1413	1439	1371	1398	1471	1521	1568	1596	1568	1623	1658	1728	1731	1716	1831	1759	1772	1837	1717	1616	1592	1524	1517	1541	1532	1587	1540	1504	1539	1578	1598	1575	1631	1577	1639	1517	1513	1467	1545	1428	1414	1451	1341
2008	2064	2189	2093	2014	1814	1821	1657	1624	1596	1682	1631	1727	1661	1769	1859	1868	1885	1943	1965	1990	2054	2159	1962	1951	1931	1727	1716	1666	1631	1674	1694	1809	1675	1649	1582	1638	1632	1580	1653	1608	1638	1540	1550	1416	1395	1456	1333	1423	1341
1919	2005	1975	1930	1926	1713	1705	1671	1569	1657	1544	1519	1603	1631	1593	1672	1705	1727	1778	1848	1814	1896	1863	1904	1899	1779	1633	1629	1487	1556	1542	1634	1643	1494	1581	1498	1523	1488	1602	1490	1452	1464	1438	1450	1387	1356	1370	1340	1279	1282
1666	1676	1774	1637	1615	1544	1579	1484	1340	1211	1273	1240	1316	1318	1338	1383	1383	1385	1522	1521	1579	1644	1635	1714	1713	1601	1589	1629	1564	1532	1567	1593	1638	1541	1585	1517	1518	1509	1604	1620	1594	1570	1513	1550	1572	1449	1521	1397	1344	1329
1686	1666	1705	1682	1656	1623	1627	1500	1332	1259	1266	1184	1234	1226	1319	1327	1390	1506	1512	1561	1712	1660	1759	1817	1823	1876	1911	1776	1860	1745	1773	1904	1929	1849	1867	1804	1753	1787	1790	1811	1767	1784	1749	1807	1717	1632	1731	1587	1572	1555
1732	1817	1865	1769	1833	1768	1847	1690	1596	1560	1481	1451	1438	1474	1448	1669	1674	1787	1853	1944	1988	2114	2057	2144	2114	2193	2162	2104	2125	2138	2159	2103	2137	2084	2160	2032	2059	1964	2088	2020	2002	1965	1938	1980	1946	1832	1864	1774	1695	1735
1783	1807	1786	1791	1863	1994	2017	2021	1930	1923	1835	1857	1865	1785	1760	1875	1976	2019	2073	2220	2218	2088	2231	2222	2221	2308	2069	2195	2069	2101	2056	1981	2067	1967	1972	1901	1836	1928	1921	1883	1937	1922	1829	1907	1820	1769	1725	1758	1753	1826
1601	1645	1620	1653	1757	1788	1871	1964	2028	1989	1896	1915	1833	1932	1905	1921	1977	1961	2036	2074	2086	2053	2026	2002	2032	1961	1945	1936	1878	1845	1830	1856	1817	1729	1676	1720	1681	1786	1772	1705	1721	1728	1764	1716	1785	1721	1764	1832	1764	1813
1476	1414	1397	1409	1429	1488	1607	1728	1822	1730	1755	1782	1702	1686	1785	1668	1857	1811	1892	1899	1860	1826	1769	1773	1721	1769	1663	1630	1680	1684	1753	1773	1714	1626	1707	1654	1638	1714	1686	1699	1735	1778	1736	1869	1769	1850	1820	1921	1846	1884
1333	1390	1353	1264	1255	1277	1399	1428	1533	1697	1675	1690	1624	1643	1674	1717	1749	1761	1785	1748	1779	1709	1688	1726	1738	1660	1627	1665	1572	1631	1614	1603	1615	1733	1734	1698	1716	1727	1835	1708	1801	1828	1889	1874	1899	1897	1973	1997	2025	1951
1266	1341	1249	1240	1314	1243	1333	1412	1514	1677	1778	1693	1683	1799	1742	1908	1845	1922	1884	1907	1927	1838	1785	1827	1715	1722	1705	1675	1613	1610	1574	1602	1630	1775	1872	1719	1743	1739	1786	1755	1822	1911	1862	1869	1928	1932	2025	1949	2075	2013
1364	1396	1263	1292	1257	1311	1403	1469	1683	1744	1889	1927	1992	1888	1909	1999	2008	2074	1997	2074	1946	1970	1886	1832	1808	1928	1850	1742	1780	1703	1678	1715	1656	1745	1758	1793	1769	1782	1787	1784	1857	1903	1984	1923	1940	1964	2062	1989	2008	1974
1385	1339	1334	1328	1299	1397	1476	1529	1668	1866	1988	2065	2042	2197	2125	2108	2180	2145	2153	2278	2037	1993	2010	1998	1951	1964	1936	1888	1898	1750	1827	1755	1741	1771	1818	1828	1878	1855	1930	1918	1960	1977	2063	2117	2122	2094	2045	2152	2178	2127
1347	1256	1323	1341	1324	1437	1477	1530	1779	1915	1914	2080	2066	2100	2155	2155	2281	2302	2152	2137	2137	2041	2035	2058	1973	2047	1989	2008	1962	1929	1947	1906	1876	1855	1818	1919	2057	2035	2120	1981	2093	2018	2147	2137	2156	2129	2224	2170	2174	2154
1259	1278	1310	1239	1311	1381	1466	1559	1733	1807	1868	2205	2057	2084	2099	2139	2144	2170	2030	2090	2072	2044	2021	1955	2020	1974	1938	2123	1947	1932	1979	1980	1906	1855	1824	1892	1968	2070	2014	2052	1970	2148	2023	2209	2136	2155	2130	2016	2016	1949
1230	1345	1330	1300	1384	1474	1469	1599	1615	1826	1951	2004	2026	2056	1993	1959	1958	1951	2002	1907	1853	1889	1849	1801	1915	1926	1940	1999	1930	2021	1995	1848	1817	1751	1786	1817	1896	1928	1978	1971	1968	2004	1983	2007	2082	1999	2011	2057	1988	1970
1384	1365	1481	1519	1496	1601	1617	1826	1800	2016	2028	2005	1950	1961	1958	1944	1969	1848	1858	1794	1836	1791	1818	1821	1748	1763	1815	1830	1924	1936	1861	1877	1722	1747	1746	1740	1761	1827	1803	1921	1821	1877	1987	1912	1955	2018	1976	1979	1996	1946
1537	1452	1535	1523	1592	1710	1696	1806	1876	2078	1978	2082	2019	2060	1825	1856	1842	1694	1750	1744	1713	1674	1786	1766	1865	1771	1811	1839	1926	1914	1935	1789	1926	1790	1818	1692	1758	1784	1830	1805	1810	1828	1755	1943	2049	2051	2013	1898	1969	1941
1307	1417	1507	1487	1573	1677	1699	1816	1885	1934	2046	1971	1991	1899	1980	1911	1798	1866	1816	1819	1706	1674	1778	1764	1727	1750	1818	1822	1950	1953	1914	1899	1891	1713	1716	1679	1627	1665	1798	1682	1753	1821	1892	1912	1999	2010	2000	2000	2082	2015
1175	1307	1372	1389	1407	1629	1564	1761	1802	1952	1905	1867	1977	1972	1953	1869	1921	1827	1904	1820	1841	1731	1805	1746	1779	1815	1869	1855	1855	1951	1975	1943	1942	1750	1746	1632	1676	1745	1713	1757	1793	1847	1860	2063	2062	1968	2124	2071	2093	2091
1232	1405	1367	1514	1650	1609	1645	1791	1890	1882	1933	1886	1942	1876	1976	1916	2039	2006	1963	1920	1916	1954	1904	1777	1805	1783	1817	1852	1949	1969	2106	1926	1964	1875	1819	1738	1742	1765	1747	1786	1802	1857	1992	2026	2126	2146	2170	2149	2139	2105
1398	1487	1640	1772	1787	1893	1929	1957	1943	1999	1936	1959	1848	1851	1908	1959	2037	2117	2094	2109	1991	2031	2008	1884	1844	1904	1915	1840	1880	1965	2090	2068	1913	1907	1867	1860	1838	1778	1956	1798	1873	1929	1989	2072	2106	2124	2150	2190	2222	2023
1410	1608	1725	1815	1912	1978	1948	1980	1919	1852	1801	1763	1818	1769	1787	1803	1955	1922	2056	2046	2103	2028	1955	1870	1888	1909	1971	1919	2000	2073	2034	2015	2017	1957	1958	1893	1886	1754	1817	1785	1753	1826	1883	2023	2004	2106	2069	2059	2063	1931
1372	1488	1685	1875	1917	2021	1919	1838	1791	1701	1736	1717	1598	1672	1613	1639	1738	1881	1941	1915	1964	1973	2040	1891	1820	1894	1806	1998	2063	1942	1984	2030	2033	2046	1921	1922	1879	1890	1807	1797	1660	1696	1843	1829	1853	1916	1973	1994	1972	1938
1409	1495	1636	1751	1931	1932	1879	1827	1817	1744	1711	1581	1512	1573	1547	1571	1610	1710	1874	1880	1914	1941	1867	1772	1778	1893	1854	1963	1827	1981	1992	1975	1983	1973	1928	1847	2006	1856	1771	1800	1699	1712	1667	1789	1824	1809	1821	1951	1975	1873
1421	1525	1658	1702	1848	1890	1873	1893	1804	1878	1745	1601	1632	1621	1587	1699	1677	1806	1822	1940	1942	1930	1944	1817	1846	1848	1845	1926	1880	1920	1951	1954	2011	1959	1930	1989	1973	1889	1878	1810	1688	1697	1682	1761	1750	1854	1960	2025	1917	1951
1434	1497	1618	1776	1786	1884	1921	1903	1906	1899	1843	1758	1787	1823	1741	1787	1770	1894	1934	1976	1957	2015	1939	1908	1881	1814	1843	1874	1767	1873	1898	1985	1943	1924	1902	1959	1954	1783	1858	1829	1741	1740	1748	1819	1815	1882	1999	2020	1981	1903
1466	1534	1576	1650	1783	1817	1914	1882	1834	1879	1890	1790	1867	1844	1824	1845	1841	1904	1898	2013	1931	1932	1980	1892	1825	1807	1750	1802	1810	1784	1920	1895	1976	1849	1904	1846	1795	1850	1844	1848	1820	1867	1732	1768	1883	1871	2099	2153	2228	2089
1455	1584	1628	1670	1813	1805	1832	1807	1873	1765	1837	1667	1861	1791	1819	1945	1911	1915	2004	2019	1914	1932	1934	1879	1805	1790	1726	1701	1816	1880	1903	2002	2042	1971	1907	1787	1858	1764	1805	1817	1901	1823	1848	1905	1883	1971	2056	2174	2091	2084
1447	1577	1696	1795	1808	1868	1815	1749	1733	1751	1710	1740	1662	1854	1797	1929	1901	1835	1942	1846	1914	1865	1933	1854	1836	1799	1707	1797	1846	1880	1993	2031	2034	1954	1966	1874	1834	1775	1932	1826	1811	1896	1989	1835	1962	1991	2013	2091	2111	2051
1448	1610	1622	1775	1843	1830	1826	1832	1747	1743	1693	1638	1592	1678	1766	1784	1737	1773	1788	1825	1769	1746	1745	1791	1863	1767	1806	1789	1762	1949	1997	2081	2082	2033	2052	1915	1855	1790	1790	1707	1882	1742	1851	1838	1814	1958	1995	2047	1983	1957
1446	1577	1641	1752	1830	1818	1774	1749	1833	1676	1651	1703	1664	1715	1662	1695	1702	1684	1805	1771	1714	1658	1637	1768	1815	1764	1685	1764	1750	1889	1991	2094	2079	2009	1973	1940	1745	1783	1671	1684	1673	1759	1728	1759	1793	1895	2015	1919	1962	1951
1439	1479	1606	1678	1786	1807	1817	1890	1937	1831	1856	1732	1768	1741	1749	1835	1749	1701	1675	1687	1660	1669	1658	1666	1683	1734	1756	1679	1784	1900	1923	2100	2040	1919	2034	1774	1765	1710	1650	1654	1703	1681	1730	1870	1856	1885	2004	2048	2027	2022
1433	1527	1571	1655	1858	1920	1892	1981	1955	2048	2006	1895	1892	1844	1896	1839	1790	1752	1804	1678	1649	1718	1711	1652	1715	1782	1752	1733	1795	1915	2013	2116	2047	2027	2010	1844	1737	1732	1639	1771	1720	1746	1769	1845	1899	1944	2074	2114	2155	2183
1420	1470	1538	1657	1814	1796	1894	1972	2145	1988	2125	2023	1951	1972	2026	1984	1909	1861	1848	1828	1745	1739	1710	1771	1709	1792	1791	1884	1814	1888	2064	2053	2077	2098	1989	1923	1849	1778	1844	1728	1720	1736	1861	1876	1978	2076	2103	2208	2235	2237
1481	1507	1585	1590	1800	1780	1915	1995	2046	2123	2035	2068	1987	1937	1911	1988	1893	1976	1849	1809	1749	1731	1712	1763	1765	1753	1829	1786	1923	1870	2075	2158	2123	2187	2020	2034	1822	1857	1834	1892	1825	1796	1846	1905	1911	2048	2125	2184	2221	2180
1382	1461	1527	1628	1677	1819	1843	2000	2031	2009	2099	1972	2005	1817	1874	1831	1820	1812	1768	1823	1767	1780	1719	1718	1686	1800	1752	1838	1897	1857	2042	2061	2172	2114	2010	1884	1758	1751	1700	1713	1845	1746	1862	1845	1919	1908	2012	2116	2124	2144
1377	1400	1520	1532	1676	1775	1770	1861	1983	2080	1960	1825	1882	1841	1789	1728	1623	1781	1691	1648	1706	1679	1647	1624	1712	1603	1834	1725	1867	1881	2067	2073	2129	2101	2093	1881	1775	1751	1646	1777	1711	1740	1691	1711	1783	1927	1953	1881	2061	1959
1408	1489	1517	1536	1735	1662	1779	1877	1866	1877	1908	1760	1687	1729	1695	1665	1657	1635	1562	1628	1564	1628	1551	1553	1648	1655	1784	1736	1712	1873	1962	1974	1909	2015	2001	1760	1814	1713	1630	1623	1642	1642	1642	1696	1684	1726	1866	1938	1994	1895
1456	1456	1553	1595	1661	1548	1745	1747	1768	1932	1826	1769	1791	1738	1639	1619	1660	1598	1580	1610	1528	1467	1557	1555	1617	1660	1647	1677	1670	1863	1840	2002	1952	1921	1939	1823	1721	1714	1688	1627	1593	1633	1641	1678	1803	1732	1870	1916	1927	2019
1437	1554	1549	1666	1670	1756	1705	1798	1822	1907	1831	1855	1832	1870	1824	1707	1659	1749	1738	1747	1626	1646	1592	1600	1613	1643	1698	1741	1743	1792	1964	1940	2042	1913	1901	1813	1679	1666	1623	1601	1585	1710	1773	1841	1944	2019	1951	2030	2103	2131
1437	1565	1636	1674	1746	1749	1772	1886	1902	1945	1933	1958	1897	1961	1916	1808	1735	1867	1874	1915	1833	1753	1719	1702	1664	1731	1822	1860	1895	1959	2041	2102	2134	2053	1967	1837	1740	1678	1629	1712	1689	1763	1939	1987	2124	2194	2274	2363	2391	2388
1372	1571	1672	1619	1825	2020	1949	1907	1904	1949	1963	1897	1842	1889	1817	1832	1935	2000	1986	2101	1876	1906	1797	1849	1792	1764	1862	1953	1994	2087	2198	2248	2182	2197	2032	2012	1848	1809	1763	1695	1770	1810	1912	1952	2012	2230	2379	2404	2540	2543
1397	1508	1581	1633	1798	1895	1975	1939	1926	1910	1769	1869	1886	1883	1790	1886	1850	1859	1968	1972	1941	1839	1886	1808	1777	1825	1972	2016	2028	2079	2210	2203	2160	2083	1973	1948	1848	1886	1864	1789	1836	1687	1488	1560	1829	2003	2109	2305	2420	2409
1430	1476	1622	1636	1684	1728	1874	1860	1845	1818	1767	1641	1777	1789	1758	1727	1775	1731	1859	1874	1877	1799	1759	1713	1794	1715	1858	1850	1929	2120	2167	2187	2159	2057	1970	1833	1732	1803	1705	1796	1858	1671	1561	1466	1493	1613	1840	1908	2038	1987
1437	1503	1466	1705	1741	1746	1723	1794	1709	1774	1695	1674	1685	1838	1769	1706	1754	1809	1814	1850	1874	1868	1812	1745	1677	1656	1802	1777	1911	2108	2142	2205	2073	1957	1850	1754	1609	1659	1735	1841	1909	1849	1648	1480	1385	1431	1492	1530	1574	1691
1424	1535	1546	1682	1705	1731	1748	1761	1788	1823	1743	1675	1647	1690	1752	1667	1789	1785	1795	1937	1938	1932	1845	1770	1705	1620	1706	1785	1921	2218	2213	2304	2298	2051	1834	1642	1559	1593	1675	1951	2199	2088	1836	1624	1569	1432	1358	1410	1483	1620
1353	1444	1593	1647	1612	1725	1758	1792	1814	1855	1866	1789	1745	1752	1738	1617	1763	1782	1903	1986	1921	1978	1919	1860	1748	1669	1743	1972	2004	2165	2307	2273	2275	1962	1866	1686	1605	1728	1886	2088	2206	2166	1828	1537	1442	1425	1424	1493	1620	1696
1424	1485	1512	1670	1772	1809	1794	1894	1917	2012	1979	1953	1838	1734	1740	1715	1685	1756	1791	1821	1852	1896	1808	1861	1728	1729	1802	1843	1963	2039	2160	2155	2117	1879	1829	1674	1649	1731	1866	2011	2053	1955	1722	1600	1496	1524	1573	1849	1906	1897
1506	1619	1674	1739	1795	1715	1806	1906	2035	2032	2058	1981	1901	1796	1767	1725	1773	1693	1772	1754	1693	1727	1814	1772	1804	1784	1747	1917	1922	1988	2001	1932	1947	1901	1768	1744	1754	1800	1772	1821	1923	1934	1717	1749	1756	1834	2047	2165	2217	2184
1507	1644	1716	1817	1830	1837	1795	1836	1881	1891	1924	1933	1831	1798	1811	1731	1768	1800	1812	1782	1721	1639	1747	1724	1679	1798	1708	1797	1925	1882	1865	1987	1892	1888	1796	1730	1715	1793	1757	1713	1728	1794	1839	1895	2032	2174	2191	2235	2346	2266
1498	1638	1739	1820	1808	1749	1772	1800	1847	1844	1825	1789	1799	1706	1687	1666	1700	1792	1771	1767	1683	1754	1744	1795	1724	1737	1820	1886	1809	1929	1982	1898	1857	1857	1770	1777	1744	1667	1738	1718	1763	1937	1976	2013	2119	2126	2169	2159	2122	2174
1521	1671	1727	1785	1914	1804	1799	1769	1801	1815	1851	1800	1755	1711	1580	1599	1624	1658	1722	1679	1775	1713	1649	1710	1721	1792	1758	1786	1854	1790	1823	1885	1928	1912	1817	1790	1719	1668	1635	1878	1869	1937	1985	1966	1993	1951	2001	1950	2050	2022
1472	1564	1683	1785	1738	1811	1754	1788	1831	1863	1885	1819	1781	1718	1718	1565	1579	1573	1587	1737	1706	1735	1666	1698	1646	1732	1725	1697	1692	1716	1843	1866	1785	1856	1790	1827	1720	1644	1550	1631	1801	1931	1948	1961	1814	1933	1856	1849	1857	1887
1464	1517	1637	1819	1827	1772	1788	1759	1860	1861	1875	1783	1812	1774	1594	1602	1594	1602	1618	1725	1692	1733	1713	1738	1701	1706	1585	1633	1802	1696	1706	1755	1876	1858	1762	1761	1737	1755	1545	1732	1846	1883	2028	1934	1903	1940	1958	1903	1916	1929
1523	1527	1677	1760	1750	1853	1768	1890	1897	1904	1845	1881	1871	1817	1710	1623	1737	1694	1735	1773	1832	1764	1659	1805	1736	1796	1739	1716	1775	1652	1728	1791	1847	1901	1858	1813	1763	1780	1762	1827	1844	2032	2027	2074	2075	2004	2129	2012	1934	1969
1460	1499	1594	1668	1805	1871	1911	1889	1945	1870	1917	1868	1859	1753	1713	1771	1611	1662	1799	1826	1852	1849	1849	1839	1792	1813	1808	1753	1723	1840	1825	1813	1758	1796	1810	1866	1821	1758	1915	1845	1912	2006	1917	2154	2055	1993	1990	1901	1997	2010
1429	1528	1620	1563	1788	1793	1745	1809	1969	1898	1837	1904	1743	1798	1732	1656	1582	1587	1622	1638	1725	1800	1803	1827	1724	1712	1696	1709	1752	1769	1738	1811	1642	1749	1698	1774	1804	1776	1818	1832	1933	2008	2014	1938	1920	2020	1936	1900	1926	1866
1456	1579	1622	1612	1681	1592	1676	1697	1808	1875	1881	1794	1692	1712	1636	1585	1617	1553	1551	1648	1675	1688	1720	1606	1640	1595	1677	1690	1722	1723	1745	1671	1625	1596	1598	1625	1670	1765	1841	1794	1904	1956	1965	1982	2003	1924	2004	1851	1897	1899
1508	1622	1679	1626	1645	1705	1625	1721	1812	1768	1724	1794	1629	1655	1557	1605	1669	1485	1540	1648	1614	1704	1696	1671	1665	1687	1687	1650	1716	1682	1693	1720	1678	1570	1591	1654	1609	1762	1773	1885	1876	1973	1976	1950	2059	1931	1908	1875	1929	1853
1589	1636	1733	1762	1720	1650	1786	1750	1701	1736	1721	1636	1706	1640	1614	1601	1706	1592	1628	1632	1749	1739	1802	1732	1807	1688	1789	1756	1767	1770	1736	1707	1712	1692	1704	1698	1729	1750	1855	1941	2001	1990	2016	1985	1999	2001	1877	1905	1883	1815
1444	1529	1673	1759	1648	1670	1708	1881	1801	1779	1820	1700	1606	1620	1586	1665	1656	1593	1579	1605	1638	1689	1723	1812	1727	1725	1753	1775	1738	1835	1787	1808	1817	1690	1701	1707	1704	1901	1748	1923	2055	2046	2087	2015	1991	1921	1852	1782	1827	1925
1263	1388	1476	1559	1548	1591	1557	1597	1690	1616	1671	1603	1524	1556	1625	1600	1614	1725	1681	1677	1703	1712	1824	1796	1895	1723	1832	1812	1862	1793	1819	1858	1757	1798	1795	1764	1828	1762	1933	1944	2065	2003	1933	1897	1932	1916	1960	1896	1944	1962
1161	1237	1350	1414	1432	1419	1465	1431	1453	1485	1501	1479	1476	1477	1582	1583	1721	1721	1758	1768	1767	1716	1892	1832	1897	1922	1950	1808	1852	1819	1807	1750	1784	1744	1766	1731	1827	1836	1919	1856	1985	1987	1991	2028	1959	1928	1832	1903	1899	1894
1230	1262	1249	1383	1392	1298	1369	1352	1289	1306	1341	1317	1357	1448	1466	1542	1626	1692	1750	1758	1785	1801	1886	1852	1908	1861	1938	1836	1859	1854	1778	1891	1787	1826	1795	1800	1776	1832	1869	1930	1969	1945	1858	1876	1795	1809	1834	1752	1804	1782
1331	1361	1355	1381	1416	1311	1280	1270	1204	1236	1218	1256	1249	1381	1398	1445	1483	1582	1653	1721	1732	1665	1863	1841	1866	1830	1848	1759	1704	1847	1755	1763	1776	1801	1735	1728	1733	1790	1773	1843	1872	1856	1840	1782	1670	1757	1671	1616	1674	1667
1425	1438	1389	1349	1300	1352	1255	1202	1205	1173	1209	1173	1227	1259	1391	1431	1522	1617	1626	1632	1666	1750	1756	1739	1803	1765	1800	1750	1748	1689	1718	1777	1759	1774	1766	1757	1794	1796	1809	1802	1858	1738	1765	1637	1678	1607	1596	1575	1530	1562
1469	1302	1305	1282	1220	1140	1167	1182	1145	1120	1164	1260	1284	1369	1424	1516	1586	1688	1700	1882	1840	1848	1831	1892	1883	1862	1805	1729	1791	1744	1833	1862	1865	1846	1832	1839	1927	1860	1979	1899	1881	2001	1805	1682	1723	1656	1596	1608	1659	1717
1354	1292	1293	1119	1142	1125	1176	1095	1147	1158	1176	1313	1324	1512	1536	1615	1765	1763	1851	1911	1969	1965	2048	2026	2017	1891	1928	1941	1897	1938	1940	1900	1960	1901	1877	1946	2019	2048	2004	2020	2028	1894	1898	1819	1747	1602	1661	1604	1685	1694
1259	1235	1163	1102	1054	1049	1108	1168	1162	1198	1285	1303	1409	1530	1676	1687	1830	1902	1907	1940	1914	2085	1970	1928	1953	1917	1960	1908	1957	1946	1973	1971	1817	1866	1906	1985	1956	1986	2049	2009	2000	1928	1758	1768	1737	1740	1604	1685	1731	1791
1258	1141	1089	1056	1081	1037	1131	1220	1228	1289	1313	1361	1408	1537	1624	1734	1880	1823	1873	1881	1923	1987	1865	1866	1894	1798	1900	1889	1843	1919	1871	1895	1905	1830	1835	1749	1891	1941	1991	1963	1991	1837	1773	1842	1639	1736	1689	1736	1811	1731
1282	1269	1132	1053	1073	1057	1115	1178	1264	1319	1289	1291	1425	1471	1508	1676	1851	1843	1793	1826	1822	1807	1863	1720	1727	1702	1646	1639	1731	1816	1812	1842	1793	1900	1773	1870	1823	1915	1939	1978	1933	1880	1868	1733	1664	1718	1776	1780	1803	1945
1252	1194	1092	1040	959	1061	1134	1145	1267	1295	1322	1384	1359	1473	1634	1676	1644	1739	1721	1750	1764	1790	1770	1637	1622	1641	1577	1596	1619	1717	1769	1765	1793	1894	1749	1810	1750	1829	1911	1958	1903	1787	1751	1697	1706	1679	1669	1792	1851	1924
1120	1151	1050	1004	952	1035	1123	1209	1420	1446	1470	1501	1469	1598	1525	1641	1750	1710	1717	1733	1691	1660	1672	1583	1559	1518	1509	1398	1536	1621	1656	1769	1647	1793	1692	1745	1729	1715	1783	1810	1805	1845	1701	1688	1688	1656	1731	1758	1802	1891
1044	1027	985	1010	997	1021	1164	1282	1387	1532	1641	1615	1623	1681	1778	1753	1722	1843	1780	1746	1777	1683	1744	1697	1607	1600	1557	1496	1645	1604	1678	1655	1761	1742	1730	1646	1592	1707	1749	1794	1857	1705	1712	1659	1671	1712	1788	1837	1896	1856
1130	1048	946	982	1011	1104	1140	1296	1488	1601	1690	1740	1784	1809	1859	1856	1832	1975	1880	1842	1886	1854	1801	1750	1814	1666	1609	1701	1583	1668	1694	1732	1787	1887	1758	1729	1706	1715	1737	1843	1854	1742	1790	1817	1777	1838	1821	1896	1925	1868
1112	1091	1002	1058	1029	1094	1160	1367	1520	1663	1725	1819	1805	1745	1914	1867	1881	1932	1939	1910	1843	1974	1913	1768	1883	1774	1790	1787	1818	1807	1876	1828	1929	1837	1925	1693	1654	1811	1746	1803	1822	1770	1829	1863	1931	1934	2022	2056	2030	2091
1158	1045	1026	935	992	1074	1174	1349	1474	1729	1807	1898	1902	1962	1931	1906	1883	1901	2008	1963	1989	1876	1862	1825	1861	1748	1891	1843	1839	1938	1834	1935	1881	1755	1877	1825	1724	1786	1802	1764	1736	1774	1834	1858	1888	1984	2067	2008	1988	2036
964	1030	965	943	973	1034	1294	1337	1488	1669	1895	1913	1967	1922	1923	1922	1945	1865	1944	1888	1951	1951	1854	1841	1805	1752	1907	1852	1950	1797	1914	1939	1816	1889	1706	1700	1651	1710	1762	1736	1730	1736	1812	1803	1901	1899	1908	1958	1936	2030
1098	958	1023	929	890	1058	1237	1288	1424	1564	1608	1755	1756	1822	1760	1828	1747	1755	1796	1701	1836	1706	1708	1779	1710	1635	1742	1754	1827	1810	1772	1758	1728	1653	1614	1622	1683	1631	1628	1675	1597	1615	1664	1739	1749	1720	1881	1819	1804	1837
1178	1075	1024	963	971	963	1106	1222	1301	1415	1468	1448	1530	1497	1535	1550	1545	1492	1510	1535	1549	1527	1477	1485	1483	1474	1504	1509	1561	1633	1611	1623	1498	1536	1444	1474	1439	1409	1497	1473	1456	1445	1511	1465	1518	1561	1640	1544	1624	1607
1248	1111	1047	995	1051	1055	1159	1314	1354	1397	1528	1396	1383	1371	1339	1408	1449	1429	1435	1433	1372	1343	1418	1310	1330	1296	1347	1412	1372	1397	1460	1468	1465	1332	1266	1213	1352	1383	1359	1402	1259	1393	1313	1423	1446	1433	1445	1462	1510	1525
1283	1207	1085	1078	1122	1163	1279	1361	1465	1534	1599	1553	1465	1520	1415	1544	1485	1501	1459	1478	1475	1488	1513	1512	1448	1452	1457	1460	1514	1451	1473	1436	1409	1376	1300	1309	1283	1420	1378	1396	1378	1331	1387	1402	1408	1449	1432	1472	1510	1442
1347	1367	1085	1075	1043	1162	1261	1374	1468	1486	1528	1484	1465	1597	1545	1605	1658	1652	1703	1698	1607	1647	1574	1647	1674	1683	1718	1679	1690	1579	1617	1652	1505	1504	1514	1485	1449	1517	1521	1474	1526	1478	1449	1505	1492	1524	1502	1601	1550	1486
1348	1372	1168	1076	1080	1088	1174	1218	1324	1263	1229	1277	1256	1346	1349	1429	1438	1554	1605	1584	1607	1613	1600	1578	1641	1647	1702	1713	1694	1689	1668	1656	1624	1533	1344	1498	1465	1586	1547	1485	1576	1494	1536	1656	1544	1538	1591	1509	1481	1398
1263	1353	1236	1070	1121	1189	1059	1170	1233	1198	1179	1124	1161	1139	1170	1167	1354	1396	1410	1414	1431	1425	1468	1339	1431	1474	1543	1443	1602	1483	1487	1487	1453	1428	1406	1334	1338	1406	1386	1404	1428	1338	1375	1372	1473	1399	1394	1342	1264	1274
1278	1359	1346	1206	1315	1269	1278	1281	1314	1366	1255	1257	1172	1138	1203	1262	1313	1273	1272	1339	1397	1314	1279	1215	1260	1247	1274	1315	1344	1225	1251	1327	1297	1227	1228	1283	1225	1271	1224	1237	1145	1204	1141	1245	1282	1224	1262	1138	1201	1171
1250	1478	1572	1413	1380	1521	1583	1423	1498	1584	1423	1514	1322	1309	1470	1427	1423	1443	1502	1512	1473	1435	1308	1284	1228	1320	1290	1279	1304	1254	1265	1246	1245	1236	1209	1227	1179	1222	1209	1212	1212	1183	1158	1134	1170	1154	1173	1172	1092	1068
1356	1507	1571	1490	1465	1569	1678	1469	1522	1599	1484	1536	1506	1469	1517	1493	1640	1546	1631	1632	1582	1505	1446	1393	1341	1378	1389	1413	1395	1260	1202	1236	1256	1224	1274	1198	1316	1241	1264	1320	1260	1203	1136	1224	1191	1190	1135	1140	1109	1067
1110	1371	1477	1375	1289	1412	1415	1239	1484	1408	1331	1352	1255	1306	1365	1370	1417	1485	1489	1461	1469	1345	1282	1347	1313	1305	1308	1278	1255	1261	1205	1187	1179	1195	1192	1189	1159	1210	1223	1246	1229	1233	1184	1197	1138	1075	1242	1177	1149	1201
1077	1178	1162	1123	1149	1272	1284	1209	1255	1279	1130	1183	1144	1116	1156	1170	1164	1233	1235	1232	1139	1202	1114	1157	1231	1194	1221	1194	1170	1201	1120	1144	1094	1156	1196	1162	1187	1199	1240	1238	1173	1149	1126	1144	1160	1129	1105	1140	1152	1116
1031	1138	1140	1079	1087	1322	1258	1231	1268	1250	1223	1161	1090	1104	1166	1089	1236	1213	1291	1198	1190	1141	1169	1181	1177	1188	1151	1160	1172	1190	1236	1106	1121	1201	1223	1169	1216	1226	1199	1200	1181	1172	1122	1159	1154	1062	1077	1211	1182	1183
1205	1266	1329	1217	1200	1332	1312	1297	1451	1415	1386	1428	1385	1307	1368	1348	1384	1337	1419	1393	1315	1234	1259	1316	1330	1235	1165	1159	1265	1232	1257	1228	1213	1304	1248	1174	1136	1252	1317	1231	1165	1149	1138	1156	1127	1056	1165	1219	1200	1267
1402	1391	1334	1290	1347	1417	1473	1541	1653	1635	1648	1638	1504	1585	1557	1489	1628	1557	1565	1454	1469	1308	1374	1377	1328	1312	1367	1311	1317	1306	1223	1264	1306	1241	1392	1261	1205	1264	1230	1198	1208	1153	1136	1137	1142	1101	1097	1151	1171	1227
1341	1405	1358	1257	1367	1483	1468	1606	1723	1736	1631	1706	1493	1530	1506	1500	1642	1536	1605	1487	1419	1347	1371	1374	1308	1326	1290	1266	1267	1358	1332	1346	1334	1383	1351	1357	1336	1293	1214	1196	1082	1048	1078	957	1059	1105	1127	1156	1075	1134
1260	1212	1125	1155	1266	1294	1396	1540	1600	1566	1601	1606	1336	1341	1438	1424	1550	1424	1444	1414	1347	1393	1380	1330	1306	1288	1176	1194	1317	1270	1352	1343	1281	1342	1353	1355	1265	1215	1182	1143	1134	1083	959	1055	1044	1112	1141	1101	1122	1159
1215	1076	1013	1091	1111	1153	1279	1438	1492	1425	1431	1323	1324	1339	1324	1338	1398	1401	1303	1377	1358	1308	1312	1214	1265	1236	1178	1245	1250	1317	1370	1287	1317	1367	1314	1264	1248	1255	1184	1111	1069	1077	1002	1121	1084	1161	1115	1200	1138	1186
1172	1054	977	1057	1140	1145	1176	1360	1351	1350	1385	1350	1296	1303	1280	1321	1331	1445	1432	1363	1386	1370	1344	1353	1280	1257	1270	1221	1249	1359	1402	1309	1340	1331	1324	1298	1219	1179	1145	1188	1096	1065	1046	1082	1096	1164	1158	1183	1146	1115
1118	1051	1006	1095	1177	1185	1337	1504	1408	1453	1402	1312	1365	1299	1264	1316	1395	1372	1341	1407	1393	1434	1292	1412	1301	1343	1341	1249	1296	1314	1362	1340	1357	1276	1315	1283	1305	1204	1166	1118	1181	1188	1102	1174	1201	1132	1153	1182	1138	997
1090	1110	1038	1096	1084	1141	1383	1420	1402	1496	1388	1339	1313	1326	1288	1268	1285	1382	1427	1337	1368	1452	1449	1367	1297	1272	1325	1316	1305	1301	1326	1314	1324	1332	1290	1285	1273	1199	1269	1212	1225	1177	1181	1182	1168	1196	1196	1173	1066	1041
1135	1150	1138	1068	1056	1226	1288	1383	1474	1427	1424	1364	1307	1218	1201	1258	1314	1351	1363	1339	1375	1409	1465	1405	1266	1261	1289	1253	1316	1274	1269	1266	1331	1239	1199	1247	1170	1185	1200	1200	1182	1271	1187	1282	1260	1211	1229	1182	1208	1102
1321	1241	1173	1119	1187	1288	1360	1467	1502	1575	1512	1395	1296	1281	1229	1288	1325	1446	1369	1337	1390	1436	1449	1391	1369	1290	1232	1282	1246	1276	1316	1327	1255	1259	1205	1229	1205	1145	1278	1204	1238	1228	1318	1239	1259	1275	1221	1216	1210	1095
1395	1286	1233	1212	1289	1481	1540	1624	1750	1653	1697	1633	1515	1438	1381	1363	1429	1496	1524	1368	1447	1434	1465	1427	1350	1276	1234	1309	1240	1347	1335	1338	1383	1274	1297	1262	1252	1272	1349	1318	1315	1313	1316	1293	1304	1261	1305	1195	1167	1124
[truncated: 920 more columns]
