# Supplementary material for: Spatial Resolution and Refractive Index Contrast of Resonant Photonic Crystal Surfaces for Biosensing
Source: IEEE Photonics J. Author manuscript; Available in PMC 2015 Sep 7. (PMC4561521; doi:10.1109/JPHOT.2015.2435699)
Supplement: fig2_data [file NIHMS64775-supplement-fig2_data.gz › Volumes/graham/MacBook_backup/PhD_folder_2015_06_02/paper_improvements/IEEE_J_Photonics/final_files/data_files/fig2/0pc_p555f85/i27.csv]

1435	1372	1406	1507	1529	1554	1509	1540	1523	1586	1598	1602	1700	1678	1696	1543	1542	1410	1511	1525	1564	1520	1559	1563	1592	1547	1559	1498	1529	1523	1437	1467	1515	1505	1516	1501	1414	1461	1460	1446	1485	1575	1614	1697	1633	1614	1586	1640	1600	1667
1376	1425	1421	1478	1463	1505	1533	1598	1547	1504	1488	1585	1502	1561	1544	1541	1425	1451	1499	1527	1470	1577	1648	1504	1555	1481	1514	1490	1444	1411	1433	1482	1490	1489	1464	1406	1434	1449	1464	1416	1458	1582	1567	1669	1597	1506	1461	1551	1582	1596
1349	1438	1387	1414	1417	1455	1504	1525	1470	1449	1464	1445	1543	1448	1514	1563	1544	1510	1531	1494	1520	1479	1542	1510	1493	1430	1374	1440	1392	1373	1346	1450	1517	1458	1466	1430	1420	1444	1408	1441	1534	1526	1547	1534	1564	1493	1461	1517	1561	1623
1361	1426	1472	1388	1393	1406	1416	1478	1451	1455	1407	1435	1444	1511	1515	1563	1554	1609	1515	1596	1507	1534	1515	1555	1358	1328	1390	1374	1367	1369	1410	1380	1500	1436	1453	1274	1359	1382	1463	1431	1514	1463	1507	1584	1474	1494	1526	1578	1424	1581
1379	1424	1359	1450	1435	1420	1477	1427	1464	1478	1413	1371	1547	1434	1578	1679	1683	1618	1573	1613	1475	1460	1484	1480	1398	1312	1265	1349	1353	1371	1389	1466	1436	1417	1448	1282	1419	1411	1528	1419	1484	1535	1473	1489	1505	1512	1493	1519	1537	1482
1409	1422	1415	1365	1347	1494	1445	1478	1411	1350	1439	1399	1474	1412	1499	1652	1622	1542	1519	1490	1472	1500	1500	1410	1379	1310	1282	1343	1393	1409	1409	1465	1435	1405	1289	1297	1359	1425	1466	1495	1480	1481	1437	1629	1564	1533	1498	1511	1418	1411
1476	1418	1410	1344	1486	1500	1447	1392	1451	1469	1461	1491	1458	1490	1555	1569	1563	1655	1533	1475	1377	1445	1362	1399	1283	1342	1391	1383	1315	1408	1393	1342	1436	1396	1330	1314	1409	1375	1431	1439	1456	1368	1462	1541	1546	1536	1497	1444	1422	1320
1466	1440	1483	1451	1424	1462	1456	1549	1404	1503	1464	1504	1521	1574	1543	1559	1550	1532	1497	1441	1358	1337	1368	1398	1369	1401	1421	1423	1371	1432	1422	1337	1332	1334	1362	1381	1431	1398	1529	1441	1411	1428	1483	1465	1596	1545	1489	1452	1417	1355
1536	1446	1456	1444	1469	1525	1401	1484	1507	1478	1534	1500	1493	1529	1434	1558	1460	1412	1368	1330	1364	1354	1436	1507	1337	1388	1406	1392	1373	1389	1391	1358	1349	1288	1394	1396	1390	1445	1520	1406	1384	1348	1476	1502	1527	1503	1555	1358	1451	1462
1532	1518	1465	1466	1564	1484	1595	1571	1564	1536	1470	1523	1535	1432	1529	1471	1448	1379	1315	1412	1313	1424	1371	1485	1478	1457	1452	1359	1327	1402	1432	1474	1355	1335	1307	1393	1434	1478	1415	1416	1491	1323	1445	1465	1526	1521	1477	1463	1444	1440
1545	1547	1534	1541	1536	1590	1580	1490	1601	1449	1507	1454	1527	1434	1474	1450	1468	1396	1284	1393	1433	1437	1363	1438	1396	1515	1464	1453	1420	1394	1396	1419	1392	1402	1336	1377	1389	1480	1422	1378	1440	1389	1393	1438	1447	1527	1422	1497	1520	1537
1472	1484	1534	1490	1546	1519	1539	1559	1513	1469	1467	1393	1419	1421	1406	1398	1421	1427	1414	1500	1421	1431	1408	1480	1487	1549	1472	1393	1342	1354	1366	1429	1447	1416	1447	1360	1317	1410	1429	1420	1461	1337	1371	1496	1434	1510	1483	1515	1499	1515
1453	1427	1482	1522	1517	1499	1533	1484	1523	1411	1425	1409	1399	1416	1419	1360	1443	1421	1496	1488	1508	1425	1370	1387	1472	1504	1422	1339	1399	1354	1423	1402	1427	1415	1323	1323	1376	1347	1366	1371	1454	1353	1331	1454	1433	1505	1470	1546	1496	1533
1438	1415	1439	1482	1484	1431	1496	1537	1426	1444	1405	1389	1408	1404	1465	1460	1483	1568	1563	1389	1511	1386	1445	1408	1380	1463	1399	1380	1477	1367	1449	1363	1490	1399	1447	1322	1385	1332	1285	1398	1361	1418	1280	1379	1373	1391	1457	1529	1505	1455
1444	1413	1380	1444	1355	1379	1476	1395	1459	1406	1416	1405	1460	1470	1463	1513	1439	1520	1489	1466	1457	1341	1353	1375	1404	1358	1392	1395	1391	1448	1417	1418	1471	1423	1396	1283	1363	1356	1376	1368	1405	1385	1352	1299	1305	1364	1493	1460	1424	1449
1334	1393	1418	1438	1359	1426	1377	1459	1309	1471	1456	1492	1475	1474	1527	1504	1501	1530	1445	1511	1424	1349	1316	1329	1320	1394	1383	1387	1335	1373	1409	1445	1419	1394	1391	1391	1338	1336	1337	1403	1427	1409	1385	1324	1437	1438	1527	1461	1482	1376
1398	1403	1333	1467	1359	1372	1315	1387	1433	1322	1479	1488	1488	1440	1463	1500	1498	1459	1407	1371	1390	1379	1325	1339	1400	1413	1479	1369	1424	1451	1415	1439	1422	1392	1454	1427	1374	1438	1409	1473	1426	1393	1383	1445	1402	1486	1436	1498	1460	1422
1545	1442	1399	1358	1372	1417	1414	1396	1402	1449	1432	1418	1409	1512	1445	1547	1453	1502	1424	1385	1284	1372	1392	1380	1409	1380	1423	1453	1408	1398	1373	1356	1413	1357	1448	1382	1501	1377	1344	1445	1431	1499	1434	1466	1403	1437	1475	1360	1470	1422
1518	1468	1492	1456	1478	1442	1524	1450	1467	1395	1421	1450	1428	1504	1417	1452	1411	1420	1420	1316	1311	1320	1436	1433	1412	1492	1440	1431	1415	1389	1389	1377	1463	1511	1535	1436	1457	1344	1390	1418	1484	1413	1540	1521	1441	1433	1365	1442	1469	1481
1497	1581	1488	1533	1469	1584	1428	1518	1442	1396	1368	1397	1451	1334	1439	1430	1413	1417	1431	1440	1425	1505	1493	1404	1420	1446	1428	1300	1392	1421	1358	1421	1420	1432	1500	1529	1476	1371	1359	1338	1448	1498	1381	1530	1452	1430	1376	1505	1498	1532
1543	1512	1421	1445	1536	1460	1450	1486	1428	1347	1319	1409	1333	1340	1381	1468	1500	1434	1392	1437	1395	1505	1449	1414	1387	1454	1406	1387	1379	1392	1392	1430	1453	1491	1469	1493	1456	1381	1373	1395	1431	1429	1443	1456	1423	1343	1476	1473	1530	1537
1423	1449	1528	1447	1424	1455	1393	1458	1402	1364	1290	1370	1346	1377	1440	1475	1530	1537	1465	1554	1499	1468	1553	1417	1423	1451	1370	1368	1355	1455	1454	1319	1437	1426	1420	1455	1394	1419	1371	1299	1422	1457	1412	1411	1377	1426	1430	1510	1534	1452
1478	1357	1376	1431	1367	1445	1478	1434	1356	1439	1354	1398	1354	1451	1420	1551	1575	1505	1530	1614	1511	1468	1405	1435	1415	1345	1366	1435	1444	1437	1399	1368	1363	1389	1402	1486	1379	1418	1418	1395	1373	1437	1468	1421	1411	1471	1452	1457	1524	1445
1316	1373	1357	1394	1409	1392	1443	1422	1446	1431	1439	1464	1418	1428	1535	1523	1535	1541	1535	1476	1534	1431	1451	1408	1399	1401	1452	1378	1427	1463	1371	1348	1349	1441	1381	1488	1527	1389	1415	1428	1393	1421	1419	1487	1489	1450	1456	1493	1469	1489
1398	1350	1410	1404	1424	1356	1470	1478	1498	1464	1524	1442	1500	1484	1503	1442	1451	1491	1492	1514	1417	1430	1439	1459	1402	1483	1427	1384	1389	1459	1362	1385	1477	1357	1439	1524	1491	1532	1462	1406	1441	1460	1421	1443	1534	1517	1530	1448	1478	1463
1389	1468	1423	1488	1441	1441	1395	1530	1571	1592	1527	1519	1470	1527	1485	1475	1465	1437	1467	1512	1508	1508	1493	1434	1373	1444	1431	1351	1429	1310	1301	1353	1343	1390	1476	1469	1634	1518	1492	1451	1401	1490	1552	1553	1514	1582	1458	1502	1482	1534
1424	1365	1531	1446	1469	1443	1493	1535	1560	1510	1568	1501	1432	1490	1428	1398	1471	1462	1417	1427	1469	1463	1483	1485	1454	1492	1444	1449	1424	1384	1330	1354	1377	1379	1461	1508	1436	1437	1439	1541	1469	1542	1493	1610	1492	1509	1485	1459	1562	1531
1423	1430	1463	1510	1484	1442	1468	1473	1546	1556	1513	1498	1450	1363	1386	1445	1483	1410	1455	1457	1459	1487	1522	1478	1503	1417	1461	1464	1393	1406	1371	1429	1400	1399	1473	1454	1422	1461	1465	1555	1481	1571	1667	1524	1515	1441	1507	1446	1588	1517
1423	1458	1459	1441	1456	1438	1418	1474	1487	1511	1510	1543	1425	1449	1416	1414	1436	1437	1516	1456	1419	1561	1452	1417	1487	1487	1427	1515	1495	1518	1540	1476	1421	1440	1443	1480	1469	1510	1475	1536	1594	1557	1542	1538	1546	1467	1563	1559	1499	1567
1375	1434	1440	1413	1389	1373	1340	1365	1441	1469	1504	1548	1448	1449	1581	1498	1503	1524	1435	1440	1485	1454	1497	1493	1481	1471	1520	1485	1389	1480	1490	1435	1392	1329	1466	1439	1413	1465	1526	1507	1499	1545	1524	1539	1571	1588	1514	1595	1634	1447
1471	1470	1455	1447	1426	1364	1361	1423	1469	1463	1528	1495	1545	1536	1449	1497	1482	1479	1424	1459	1388	1433	1500	1568	1604	1476	1493	1518	1509	1468	1438	1367	1318	1346	1367	1564	1429	1462	1523	1473	1540	1448	1553	1503	1626	1638	1550	1504	1485	1485
1442	1504	1475	1425	1403	1414	1359	1409	1416	1516	1557	1568	1476	1525	1459	1426	1431	1375	1429	1446	1437	1453	1512	1637	1559	1526	1512	1444	1478	1394	1385	1393	1360	1349	1413	1436	1392	1435	1421	1454	1440	1456	1487	1590	1578	1561	1492	1457	1450	1437
1502	1494	1482	1414	1460	1395	1367	1442	1480	1545	1514	1498	1478	1540	1410	1412	1412	1388	1496	1463	1470	1496	1518	1535	1578	1567	1599	1495	1431	1420	1405	1435	1440	1409	1403	1543	1503	1449	1434	1402	1454	1503	1562	1604	1500	1559	1479	1427	1420	1535
1462	1449	1506	1413	1445	1445	1439	1402	1465	1516	1444	1451	1478	1501	1449	1497	1479	1497	1549	1499	1509	1562	1508	1612	1539	1568	1555	1491	1424	1435	1417	1453	1470	1448	1387	1474	1444	1435	1391	1428	1367	1552	1511	1612	1437	1457	1410	1493	1477	1507
1427	1462	1470	1420	1389	1375	1311	1429	1420	1385	1501	1505	1463	1480	1551	1545	1592	1531	1535	1626	1565	1600	1516	1503	1523	1414	1481	1518	1479	1372	1432	1523	1471	1465	1404	1336	1365	1482	1515	1510	1512	1488	1587	1523	1546	1472	1449	1442	1506	1417
1494	1428	1480	1405	1373	1463	1394	1381	1335	1419	1499	1399	1467	1597	1550	1545	1586	1577	1502	1545	1526	1476	1536	1470	1410	1492	1361	1465	1436	1483	1503	1435	1482	1417	1457	1399	1416	1477	1552	1518	1434	1406	1467	1452	1439	1562	1538	1472	1475	1390
1479	1479	1517	1459	1465	1496	1422	1472	1440	1465	1515	1496	1472	1555	1550	1569	1481	1520	1451	1526	1520	1401	1475	1435	1446	1444	1444	1537	1489	1527	1516	1495	1520	1483	1436	1492	1463	1569	1588	1493	1451	1365	1504	1583	1558	1590	1536	1455	1439	1444
1485	1519	1612	1549	1445	1441	1405	1448	1442	1411	1525	1498	1446	1527	1508	1480	1489	1533	1460	1537	1470	1469	1452	1453	1489	1490	1468	1574	1495	1547	1573	1498	1566	1503	1521	1522	1565	1589	1658	1505	1415	1577	1517	1623	1526	1559	1433	1434	1369	1455
1596	1587	1647	1562	1572	1433	1427	1481	1362	1421	1478	1369	1496	1416	1560	1520	1486	1458	1475	1486	1513	1567	1483	1505	1565	1456	1507	1500	1435	1523	1544	1619	1593	1526	1575	1529	1604	1501	1557	1501	1461	1566	1530	1621	1484	1496	1467	1386	1403	1546
1586	1562	1645	1547	1416	1392	1444	1487	1386	1399	1423	1483	1478	1410	1503	1400	1519	1519	1544	1570	1614	1703	1546	1633	1484	1454	1469	1443	1429	1566	1645	1603	1568	1600	1496	1562	1515	1592	1551	1526	1483	1556	1517	1504	1615	1572	1447	1467	1460	1529
1555	1578	1567	1481	1431	1500	1432	1469	1443	1441	1460	1497	1448	1454	1427	1543	1528	1538	1529	1590	1534	1542	1533	1537	1579	1439	1522	1527	1624	1550	1727	1672	1691	1613	1583	1568	1508	1594	1602	1630	1636	1464	1608	1508	1571	1493	1532	1514	1577	1587
1575	1636	1572	1494	1506	1521	1471	1503	1456	1492	1457	1425	1439	1464	1443	1550	1498	1535	1534	1478	1566	1488	1501	1553	1521	1555	1567	1626	1614	1584	1653	1596	1667	1594	1538	1582	1582	1615	1693	1614	1652	1553	1569	1457	1554	1613	1581	1568	1500	1455
1496	1503	1620	1495	1503	1434	1423	1519	1442	1437	1467	1498	1451	1402	1510	1532	1506	1555	1527	1528	1565	1579	1626	1558	1597	1571	1620	1616	1649	1570	1609	1527	1549	1602	1610	1548	1619	1637	1577	1593	1557	1573	1531	1527	1523	1496	1508	1458	1491	1488
1622	1563	1679	1521	1449	1412	1435	1452	1488	1477	1414	1420	1454	1440	1451	1499	1438	1509	1611	1540	1660	1528	1674	1651	1685	1664	1627	1668	1591	1597	1570	1560	1464	1607	1544	1593	1599	1613	1551	1617	1572	1630	1579	1546	1672	1569	1503	1519	1423	1469
1615	1670	1547	1546	1526	1545	1436	1561	1456	1453	1459	1449	1374	1497	1501	1497	1536	1542	1579	1564	1615	1654	1613	1651	1676	1688	1617	1600	1605	1585	1603	1605	1629	1575	1578	1533	1516	1548	1560	1502	1542	1607	1581	1566	1493	1450	1541	1473	1540	1593
1560	1526	1530	1525	1478	1454	1486	1521	1470	1487	1564	1505	1502	1522	1430	1509	1504	1544	1501	1591	1623	1639	1665	1662	1622	1685	1609	1603	1590	1583	1588	1618	1593	1618	1498	1478	1489	1543	1546	1524	1534	1556	1498	1546	1554	1473	1562	1666	1591	1576
1551	1541	1517	1514	1474	1448	1589	1516	1531	1526	1516	1548	1537	1542	1455	1445	1475	1620	1541	1567	1547	1581	1610	1710	1637	1680	1611	1600	1544	1545	1579	1602	1573	1589	1476	1504	1504	1458	1484	1570	1476	1477	1386	1482	1477	1545	1618	1591	1541	1462
1576	1541	1511	1577	1497	1496	1597	1519	1528	1509	1466	1478	1563	1426	1401	1497	1570	1505	1563	1602	1557	1555	1644	1618	1642	1582	1616	1583	1467	1578	1496	1453	1524	1454	1604	1506	1537	1543	1491	1507	1410	1422	1435	1480	1555	1581	1566	1527	1490	1447
1528	1578	1577	1531	1552	1490	1521	1536	1430	1490	1593	1542	1499	1478	1433	1448	1564	1501	1594	1621	1588	1509	1619	1632	1613	1616	1586	1544	1543	1487	1500	1550	1493	1485	1539	1522	1495	1478	1451	1474	1427	1417	1402	1583	1497	1527	1491	1487	1478	1549
1582	1623	1556	1538	1515	1537	1637	1556	1567	1543	1498	1468	1533	1554	1540	1482	1507	1567	1574	1596	1598	1531	1507	1572	1553	1582	1478	1436	1433	1429	1550	1467	1529	1577	1535	1461	1514	1444	1466	1463	1484	1532	1514	1520	1481	1409	1503	1547	1560	1627
1606	1569	1556	1524	1509	1617	1543	1425	1436	1462	1456	1552	1515	1566	1565	1603	1473	1552	1569	1581	1487	1491	1539	1503	1465	1526	1410	1417	1544	1474	1551	1486	1506	1568	1478	1447	1464	1486	1484	1538	1576	1477	1439	1468	1490	1506	1535	1587	1483	1518
1529	1510	1555	1476	1511	1517	1543	1513	1510	1509	1502	1496	1540	1569	1593	1568	1569	1559	1477	1485	1515	1499	1418	1544	1567	1511	1505	1519	1467	1470	1486	1470	1406	1429	1496	1504	1492	1472	1495	1438	1395	1477	1471	1439	1587	1697	1569	1607	1517	1472
1592	1549	1582	1513	1509	1556	1509	1566	1524	1571	1432	1601	1487	1509	1516	1496	1473	1527	1515	1445	1489	1526	1499	1515	1486	1554	1431	1432	1450	1471	1480	1444	1472	1526	1510	1511	1490	1459	1509	1475	1430	1417	1522	1612	1713	1523	1592	1552	1548	1536
1529	1528	1534	1502	1529	1467	1516	1554	1492	1518	1505	1491	1563	1468	1562	1421	1544	1550	1576	1536	1641	1582	1501	1489	1473	1563	1453	1460	1382	1454	1460	1458	1510	1580	1535	1562	1579	1499	1464	1408	1525	1509	1560	1641	1541	1494	1493	1624	1545	1668
1615	1550	1590	1455	1476	1582	1567	1584	1534	1494	1449	1529	1442	1595	1523	1547	1585	1498	1566	1519	1520	1609	1572	1534	1516	1483	1454	1432	1428	1505	1479	1569	1484	1570	1568	1519	1544	1513	1588	1527	1545	1537	1556	1531	1532	1553	1542	1618	1589	1644
1556	1618	1517	1511	1511	1478	1494	1628	1561	1516	1503	1529	1581	1539	1525	1536	1673	1525	1521	1520	1597	1519	1558	1478	1525	1493	1514	1540	1415	1539	1559	1516	1456	1513	1526	1562	1629	1508	1646	1595	1615	1603	1473	1560	1627	1629	1604	1606	1619	1521
1518	1600	1562	1504	1543	1516	1487	1514	1569	1560	1480	1421	1483	1571	1540	1563	1546	1568	1514	1489	1472	1491	1560	1519	1563	1622	1580	1472	1559	1523	1449	1544	1490	1583	1587	1601	1558	1591	1661	1604	1629	1644	1556	1567	1681	1643	1605	1593	1599	1531
1609	1602	1508	1538	1470	1549	1530	1465	1455	1493	1476	1477	1533	1500	1569	1590	1550	1559	1536	1476	1552	1491	1664	1542	1484	1521	1558	1659	1561	1476	1475	1549	1651	1582	1559	1587	1626	1602	1494	1598	1605	1614	1683	1629	1625	1579	1603	1559	1624	1641
1523	1506	1435	1470	1470	1482	1465	1527	1461	1453	1552	1427	1473	1524	1516	1557	1601	1531	1553	1474	1596	1556	1524	1583	1470	1580	1582	1566	1504	1543	1522	1530	1615	1681	1567	1616	1528	1551	1536	1580	1602	1735	1685	1616	1507	1616	1590	1562	1683	1643
1453	1538	1468	1388	1370	1442	1535	1453	1506	1552	1475	1506	1493	1512	1557	1642	1627	1516	1617	1556	1519	1610	1628	1592	1648	1639	1686	1650	1582	1524	1594	1581	1581	1551	1591	1611	1694	1598	1663	1596	1637	1607	1685	1605	1580	1656	1687	1640	1598	1471
1513	1442	1433	1370	1397	1385	1402	1475	1409	1462	1527	1472	1477	1575	1619	1536	1591	1514	1568	1575	1583	1599	1616	1638	1677	1592	1735	1652	1690	1650	1602	1623	1580	1577	1640	1657	1683	1619	1608	1583	1562	1616	1598	1628	1651	1617	1623	1592	1569	1523
1411	1425	1406	1389	1376	1424	1404	1381	1334	1378	1459	1490	1484	1549	1605	1652	1589	1594	1652	1700	1704	1598	1689	1641	1709	1705	1653	1668	1711	1688	1663	1688	1659	1630	1675	1690	1714	1668	1605	1606	1651	1662	1658	1692	1618	1650	1646	1514	1538	1559
1460	1443	1377	1318	1287	1264	1305	1339	1374	1395	1508	1489	1554	1621	1585	1646	1674	1660	1754	1682	1616	1603	1604	1693	1646	1727	1697	1737	1778	1797	1734	1765	1709	1769	1698	1740	1620	1562	1626	1580	1632	1708	1606	1686	1618	1631	1566	1626	1547	1595
1369	1340	1362	1341	1346	1328	1308	1384	1316	1433	1492	1509	1557	1578	1706	1697	1725	1742	1704	1707	1541	1652	1665	1594	1690	1642	1680	1684	1867	1772	1756	1666	1700	1678	1673	1742	1693	1601	1648	1746	1595	1646	1623	1616	1650	1673	1678	1607	1556	1570
1414	1429	1320	1202	1342	1264	1286	1360	1399	1426	1417	1479	1565	1669	1631	1682	1584	1622	1673	1649	1656	1649	1659	1758	1721	1720	1719	1700	1757	1758	1728	1708	1679	1746	1758	1700	1659	1748	1590	1653	1610	1674	1598	1661	1577	1619	1622	1558	1562	1638
1357	1391	1373	1380	1327	1292	1371	1364	1397	1443	1442	1491	1583	1500	1642	1677	1647	1612	1694	1676	1677	1620	1724	1598	1742	1694	1685	1771	1800	1687	1797	1689	1734	1867	1846	1819	1708	1622	1597	1698	1629	1727	1671	1614	1674	1681	1638	1692	1513	1597
1316	1318	1288	1327	1396	1376	1315	1335	1366	1399	1409	1529	1506	1574	1659	1709	1674	1626	1765	1766	1696	1636	1677	1657	1806	1716	1639	1651	1782	1857	1769	1760	1791	1851	1752	1751	1677	1639	1661	1644	1779	1695	1714	1669	1620	1625	1624	1637	1570	1657
1378	1380	1299	1355	1354	1306	1338	1357	1381	1409	1406	1470	1602	1568	1635	1626	1764	1740	1740	1708	1702	1677	1646	1682	1708	1674	1670	1839	1858	1776	1795	1827	1787	1793	1752	1712	1742	1714	1632	1791	1752	1757	1770	1633	1695	1701	1733	1639	1651	1627
1328	1309	1271	1316	1353	1343	1353	1401	1408	1457	1429	1563	1630	1497	1698	1652	1754	1633	1721	1607	1603	1692	1700	1651	1794	1738	1764	1735	1768	1786	1757	1742	1761	1741	1786	1732	1733	1728	1682	1705	1735	1721	1746	1667	1680	1663	1737	1643	1681	1667
1352	1271	1263	1316	1351	1389	1367	1354	1391	1416	1438	1477	1511	1550	1655	1602	1582	1766	1696	1606	1714	1672	1753	1793	1746	1734	1788	1729	1658	1689	1712	1774	1750	1760	1744	1753	1774	1738	1652	1617	1850	1777	1697	1701	1671	1735	1727	1673	1689	1672
1258	1308	1267	1263	1316	1324	1371	1310	1386	1392	1477	1528	1599	1595	1653	1661	1720	1719	1778	1687	1666	1597	1725	1678	1802	1745	1683	1706	1714	1763	1729	1718	1714	1721	1778	1668	1664	1707	1698	1725	1788	1767	1714	1745	1757	1702	1731	1739	1731	1741
1331	1271	1203	1275	1370	1374	1348	1398	1380	1406	1459	1470	1545	1565	1634	1637	1711	1681	1623	1761	1623	1600	1721	1719	1763	1727	1790	1789	1713	1785	1702	1705	1817	1710	1761	1719	1738	1698	1739	1772	1822	1740	1702	1702	1680	1732	1842	1743	1809	1847
1304	1260	1259	1289	1361	1381	1342	1367	1391	1449	1438	1537	1566	1618	1678	1734	1692	1697	1732	1675	1666	1687	1659	1713	1709	1749	1762	1745	1698	1784	1734	1820	1751	1758	1847	1735	1778	1743	1729	1779	1811	1733	1745	1832	1784	1760	1820	1822	1730	1837
1218	1216	1230	1343	1409	1399	1492	1453	1338	1396	1453	1448	1513	1667	1638	1669	1707	1732	1695	1736	1677	1631	1715	1691	1724	1729	1689	1747	1759	1743	1732	1840	1803	1916	1765	1817	1713	1726	1767	1741	1742	1740	1791	1824	1669	1728	1851	1853	1864	1793
1179	1283	1319	1292	1337	1379	1386	1363	1440	1440	1410	1514	1529	1608	1665	1626	1748	1626	1682	1705	1591	1766	1663	1689	1697	1663	1763	1684	1761	1737	1800	1779	1790	1837	1797	1732	1736	1689	1724	1758	1714	1840	1801	1665	1758	1683	1797	1765	1816	1861
1243	1244	1339	1350	1394	1348	1474	1404	1423	1460	1524	1493	1598	1569	1728	1611	1662	1767	1741	1634	1694	1627	1719	1650	1653	1659	1681	1678	1728	1754	1811	1772	1789	1820	1739	1734	1740	1730	1692	1740	1712	1813	1643	1699	1666	1704	1686	1779	1801	1819
1294	1376	1333	1362	1409	1520	1445	1430	1471	1432	1506	1522	1531	1641	1559	1692	1683	1711	1683	1696	1637	1649	1601	1650	1669	1757	1728	1761	1689	1709	1722	1703	1708	1658	1758	1696	1730	1716	1756	1695	1642	1713	1681	1619	1594	1669	1685	1774	1708	1738
1285	1289	1313	1362	1418	1474	1427	1460	1468	1454	1479	1560	1617	1639	1654	1659	1774	1617	1754	1693	1784	1621	1626	1668	1657	1695	1734	1732	1701	1694	1737	1688	1660	1745	1723	1780	1710	1716	1704	1578	1568	1655	1625	1698	1639	1713	1756	1653	1651	1758
1324	1283	1293	1455	1463	1421	1465	1552	1550	1520	1496	1607	1686	1632	1729	1608	1718	1813	1744	1740	1762	1643	1616	1721	1739	1719	1739	1679	1709	1738	1726	1702	1744	1695	1620	1708	1751	1654	1609	1544	1616	1540	1685	1620	1563	1667	1637	1741	1699	1677
1292	1358	1442	1417	1417	1448	1456	1398	1490	1535	1534	1581	1626	1627	1685	1736	1699	1729	1800	1722	1655	1617	1661	1692	1749	1660	1664	1721	1733	1723	1653	1746	1701	1674	1622	1685	1664	1620	1583	1561	1509	1635	1591	1547	1657	1589	1623	1623	1740	1625
1293	1351	1484	1420	1405	1411	1469	1509	1582	1574	1614	1619	1710	1660	1636	1708	1679	1698	1690	1598	1707	1648	1705	1681	1636	1683	1701	1645	1786	1598	1675	1627	1609	1594	1598	1657	1620	1559	1584	1612	1495	1569	1492	1548	1609	1610	1571	1630	1642	1712
1339	1462	1382	1423	1396	1503	1519	1630	1600	1563	1695	1737	1707	1634	1698	1719	1692	1741	1731	1730	1751	1711	1657	1598	1611	1636	1666	1789	1704	1643	1635	1596	1530	1544	1595	1614	1596	1514	1507	1559	1439	1510	1567	1603	1618	1550	1591	1540	1521	1677
1310	1392	1454	1464	1486	1439	1496	1536	1578	1601	1725	1726	1786	1771	1720	1715	1729	1729	1739	1676	1626	1647	1668	1693	1617	1635	1688	1648	1760	1639	1593	1672	1644	1535	1614	1552	1473	1462	1482	1497	1448	1487	1523	1586	1512	1522	1544	1526	1596	1627
1331	1456	1475	1432	1466	1462	1532	1555	1598	1601	1669	1646	1780	1693	1694	1659	1736	1696	1704	1671	1627	1571	1596	1560	1566	1497	1672	1615	1631	1624	1660	1601	1639	1547	1494	1471	1505	1473	1438	1466	1496	1375	1495	1518	1533	1572	1505	1553	1554	1547
1405	1470	1506	1437	1489	1532	1557	1619	1559	1606	1666	1681	1642	1749	1688	1628	1684	1745	1634	1710	1632	1623	1580	1472	1644	1575	1490	1634	1602	1611	1481	1579	1561	1514	1498	1531	1507	1380	1455	1385	1395	1406	1426	1520	1555	1524	1544	1516	1538	1577
1455	1589	1468	1485	1503	1484	1568	1597	1597	1577	1665	1632	1753	1673	1697	1587	1584	1677	1641	1661	1578	1570	1587	1525	1502	1597	1595	1565	1548	1503	1551	1539	1530	1524	1508	1503	1495	1431	1425	1465	1364	1341	1457	1508	1544	1495	1470	1443	1442	1590
1492	1514	1490	1458	1524	1460	1553	1581	1580	1641	1629	1674	1675	1721	1646	1686	1665	1661	1647	1733	1562	1548	1510	1526	1567	1517	1537	1524	1559	1482	1508	1458	1432	1460	1410	1486	1495	1542	1433	1368	1447	1342	1406	1525	1491	1501	1464	1392	1542	1521
1526	1493	1545	1505	1486	1488	1579	1628	1692	1630	1697	1653	1660	1639	1623	1651	1608	1561	1544	1512	1634	1595	1550	1473	1490	1495	1420	1551	1431	1463	1392	1510	1472	1502	1498	1542	1466	1442	1490	1430	1467	1389	1382	1490	1448	1417	1440	1510	1448	1463
1528	1511	1568	1537	1488	1598	1626	1588	1675	1604	1685	1662	1622	1646	1630	1549	1549	1545	1517	1516	1491	1467	1483	1443	1472	1449	1449	1489	1462	1456	1463	1521	1480	1460	1445	1412	1426	1371	1430	1393	1391	1392	1444	1496	1480	1445	1433	1432	1461	1427
1563	1579	1565	1503	1566	1579	1666	1603	1613	1706	1704	1672	1664	1642	1533	1460	1550	1495	1536	1491	1415	1456	1508	1516	1437	1423	1465	1433	1450	1426	1475	1490	1367	1395	1420	1372	1447	1445	1486	1416	1446	1406	1403	1420	1433	1430	1410	1389	1354	1420
1572	1702	1559	1512	1575	1582	1535	1665	1698	1640	1674	1680	1643	1650	1546	1637	1527	1507	1548	1498	1516	1525	1473	1416	1464	1445	1467	1431	1461	1369	1409	1468	1398	1359	1393	1314	1431	1464	1434	1421	1385	1421	1358	1367	1367	1380	1375	1352	1414	1358
1616	1501	1715	1525	1527	1574	1652	1664	1727	1645	1599	1607	1590	1574	1602	1551	1525	1506	1509	1499	1439	1451	1455	1413	1381	1458	1402	1441	1401	1350	1432	1434	1441	1377	1448	1389	1395	1423	1426	1439	1465	1399	1328	1399	1423	1422	1380	1407	1252	1379
1586	1678	1582	1693	1609	1675	1712	1688	1646	1733	1626	1586	1675	1605	1576	1612	1515	1464	1513	1494	1459	1401	1433	1384	1435	1417	1434	1356	1437	1402	1431	1467	1402	1394	1332	1423	1474	1500	1389	1395	1405	1355	1458	1403	1409	1454	1438	1377	1379	1368
1605	1594	1663	1625	1659	1639	1723	1729	1617	1740	1667	1563	1582	1564	1621	1540	1515	1562	1491	1438	1448	1359	1422	1442	1470	1448	1473	1431	1395	1443	1419	1452	1509	1437	1449	1497	1526	1514	1480	1424	1446	1384	1406	1375	1427	1438	1451	1357	1343	1401
1643	1723	1650	1613	1678	1643	1675	1683	1764	1675	1644	1568	1670	1584	1590	1604	1537	1518	1447	1385	1357	1443	1472	1423	1542	1478	1429	1470	1453	1395	1424	1459	1477	1502	1481	1496	1606	1509	1508	1523	1513	1536	1357	1371	1418	1458	1392	1310	1424	1347
1640	1649	1684	1720	1610	1623	1712	1682	1641	1750	1629	1675	1639	1644	1628	1597	1505	1380	1403	1511	1393	1445	1406	1432	1471	1458	1429	1383	1360	1434	1451	1459	1509	1492	1571	1475	1608	1608	1514	1566	1473	1499	1459	1447	1479	1408	1443	1458	1396	1361
1598	1608	1686	1731	1754	1672	1744	1736	1658	1626	1566	1562	1586	1570	1545	1528	1442	1446	1506	1387	1410	1383	1421	1515	1388	1521	1392	1448	1435	1494	1474	1527	1503	1528	1630	1597	1523	1681	1469	1571	1496	1471	1511	1495	1467	1524	1485	1413	1481	1410
1692	1694	1672	1668	1660	1735	1708	1674	1637	1621	1595	1537	1550	1582	1582	1547	1467	1391	1364	1379	1285	1276	1427	1449	1381	1444	1460	1398	1487	1559	1468	1625	1582	1648	1582	1569	1550	1634	1522	1542	1552	1556	1474	1504	1538	1572	1524	1482	1470	1387
1646	1732	1628	1640	1665	1757	1714	1660	1575	1612	1633	1566	1538	1534	1579	1500	1491	1430	1452	1328	1402	1358	1356	1511	1423	1440	1436	1482	1583	1475	1564	1612	1548	1623	1569	1633	1614	1609	1647	1655	1534	1601	1551	1554	1579	1557	1521	1551	1531	1460
1682	1759	1675	1703	1607	1677	1642	1723	1659	1585	1565	1569	1580	1610	1535	1595	1537	1459	1418	1320	1330	1373	1413	1474	1512	1434	1493	1563	1555	1482	1511	1613	1575	1677	1630	1644	1590	1655	1675	1672	1650	1523	1542	1530	1579	1516	1541	1574	1528	1522
1650	1712	1761	1716	1756	1687	1716	1692	1651	1601	1577	1585	1619	1602	1602	1478	1466	1456	1416	1325	1357	1456	1386	1426	1422	1481	1508	1579	1538	1555	1512	1649	1621	1639	1719	1629	1691	1639	1667	1610	1663	1614	1599	1570	1518	1552	1421	1524	1501	1579
1723	1776	1731	1717	1733	1736	1767	1697	1618	1584	1539	1507	1557	1476	1548	1491	1454	1422	1386	1298	1349	1394	1402	1439	1423	1493	1437	1537	1506	1558	1570	1650	1674	1726	1720	1695	1606	1598	1647	1638	1657	1599	1584	1606	1545	1625	1540	1563	1565	1595
1734	1711	1760	1755	1767	1771	1702	1625	1609	1541	1516	1518	1528	1595	1468	1514	1401	1418	1388	1336	1413	1392	1395	1343	1467	1485	1573	1539	1574	1601	1541	1640	1610	1707	1634	1711	1625	1680	1679	1689	1592	1604	1624	1652	1651	1665	1574	1561	1554	1568
1743	1716	1845	1661	1693	1630	1737	1606	1547	1511	1539	1495	1497	1471	1520	1486	1379	1414	1385	1454	1381	1341	1464	1442	1387	1395	1618	1494	1615	1609	1552	1686	1632	1716	1701	1563	1639	1625	1680	1591	1680	1644	1669	1650	1631	1590	1668	1550	1556	1616
1790	1760	1744	1707	1725	1720	1652	1625	1665	1610	1569	1559	1543	1447	1451	1468	1383	1423	1353	1330	1423	1459	1410	1443	1461	1488	1530	1565	1638	1581	1575	1655	1551	1695	1694	1601	1689	1631	1678	1637	1555	1700	1702	1681	1776	1651	1650	1583	1652	1509
1717	1818	1773	1765	1741	1672	1700	1617	1630	1581	1584	1554	1592	1475	1444	1428	1371	1421	1359	1413	1360	1442	1511	1410	1458	1483	1579	1591	1563	1561	1521	1565	1641	1682	1663	1681	1595	1639	1654	1671	1561	1616	1699	1628	1690	1629	1652	1526	1520	1586
1768	1694	1792	1661	1743	1795	1646	1604	1703	1570	1571	1616	1454	1507	1407	1382	1367	1400	1381	1367	1398	1449	1397	1432	1538	1568	1593	1533	1598	1560	1526	1650	1622	1717	1738	1757	1734	1740	1763	1647	1672	1611	1718	1722	1702	1624	1615	1519	1557	1558
1806	1834	1631	1684	1682	1685	1635	1615	1621	1620	1648	1643	1559	1458	1462	1455	1390	1408	1456	1502	1364	1422	1442	1525	1580	1569	1505	1620	1661	1562	1528	1597	1690	1705	1735	1745	1671	1759	1688	1642	1698	1684	1683	1644	1676	1690	1614	1585	1528	1621
1739	1775	1717	1728	1610	1693	1689	1649	1593	1611	1626	1578	1458	1444	1388	1447	1443	1495	1450	1427	1479	1484	1504	1444	1569	1607	1544	1637	1645	1563	1553	1541	1580	1647	1621	1685	1688	1679	1763	1721	1657	1700	1725	1713	1767	1591	1676	1609	1658	1621
1758	1723	1686	1695	1654	1679	1669	1703	1714	1579	1614	1496	1534	1535	1446	1402	1365	1489	1461	1512	1530	1449	1510	1546	1548	1524	1566	1584	1598	1642	1635	1608	1625	1639	1610	1741	1814	1704	1724	1636	1680	1730	1788	1703	1687	1680	1650	1624	1653	1517
1855	1754	1680	1725	1664	1682	1726	1689	1637	1623	1595	1517	1493	1538	1476	1540	1490	1433	1475	1520	1536	1539	1533	1467	1525	1575	1605	1572	1626	1563	1617	1641	1722	1738	1685	1670	1649	1698	1629	1737	1588	1727	1767	1692	1729	1705	1670	1620	1660	1630
1762	1695	1703	1642	1690	1684	1685	1643	1713	1616	1512	1475	1547	1457	1462	1478	1488	1428	1379	1416	1468	1473	1547	1513	1438	1460	1531	1544	1495	1550	1656	1645	1738	1727	1639	1765	1675	1655	1690	1598	1700	1637	1800	1671	1652	1632	1640	1646	1599	1596
1747	1734	1712	1714	1672	1664	1704	1723	1710	1650	1627	1493	1495	1501	1524	1464	1386	1433	1475	1426	1437	1463	1445	1463	1549	1545	1504	1490	1546	1518	1570	1650	1671	1714	1644	1681	1725	1689	1705	1633	1686	1689	1631	1694	1658	1625	1535	1613	1656	1618
1773	1786	1774	1695	1691	1726	1764	1708	1733	1630	1532	1635	1502	1478	1528	1479	1456	1407	1406	1380	1345	1451	1442	1472	1490	1427	1385	1467	1501	1566	1532	1625	1706	1600	1663	1672	1714	1630	1608	1594	1602	1652	1709	1639	1602	1598	1635	1607	1563	1633
1730	1791	1746	1716	1663	1743	1730	1733	1663	1658	1532	1554	1555	1570	1542	1492	1407	1419	1375	1420	1435	1467	1539	1476	1496	1488	1474	1484	1553	1563	1600	1670	1667	1689	1661	1681	1653	1686	1615	1724	1704	1636	1635	1647	1629	1554	1672	1526	1633	1606
1859	1855	1787	1735	1741	1677	1705	1733	1706	1607	1572	1552	1430	1474	1531	1563	1438	1398	1435	1406	1456	1499	1533	1490	1430	1448	1323	1476	1481	1564	1535	1651	1627	1705	1612	1705	1585	1601	1665	1675	1603	1603	1582	1593	1573	1566	1611	1583	1554	1573
1867	1850	1813	1739	1721	1720	1701	1741	1715	1590	1622	1508	1550	1528	1474	1438	1369	1445	1344	1392	1398	1448	1482	1540	1445	1450	1433	1426	1474	1624	1563	1629	1660	1621	1651	1586	1548	1581	1538	1666	1583	1584	1559	1527	1496	1598	1564	1565	1520	1544
1826	1968	1831	1818	1764	1768	1732	1710	1697	1619	1518	1558	1495	1576	1486	1532	1473	1438	1447	1505	1468	1504	1510	1455	1496	1472	1517	1459	1483	1535	1598	1615	1680	1627	1586	1532	1627	1611	1605	1556	1637	1563	1595	1595	1558	1584	1532	1558	1584	1544
1822	1847	1894	1819	1808	1759	1778	1718	1717	1578	1523	1526	1511	1613	1432	1519	1505	1453	1425	1446	1524	1471	1459	1341	1435	1471	1416	1495	1471	1490	1562	1550	1585	1556	1613	1617	1657	1614	1639	1613	1596	1621	1633	1623	1554	1529	1549	1541	1605	1508
1764	1735	1799	1787	1788	1729	1736	1695	1707	1652	1560	1587	1534	1484	1495	1480	1466	1513	1499	1456	1470	1504	1449	1442	1495	1421	1441	1425	1540	1489	1611	1588	1568	1608	1514	1569	1581	1668	1649	1631	1600	1600	1583	1642	1672	1557	1569	1569	1481	1524
1769	1692	1793	1731	1730	1772	1749	1755	1676	1675	1557	1635	1603	1584	1556	1495	1512	1458	1529	1502	1515	1503	1437	1401	1418	1453	1402	1342	1510	1417	1578	1541	1485	1581	1544	1558	1574	1576	1611	1492	1596	1588	1629	1604	1540	1596	1576	1600	1539	1552
1695	1682	1632	1655	1748	1724	1722	1733	1694	1714	1691	1668	1601	1484	1540	1505	1495	1523	1454	1523	1490	1386	1438	1459	1468	1441	1404	1473	1479	1497	1474	1508	1555	1561	1540	1498	1469	1597	1571	1559	1622	1579	1615	1574	1511	1615	1527	1522	1531	1448
1711	1740	1637	1696	1695	1781	1709	1732	1749	1793	1705	1706	1648	1578	1549	1517	1430	1539	1477	1472	1492	1479	1432	1507	1501	1463	1421	1520	1441	1441	1533	1400	1492	1557	1530	1498	1530	1562	1477	1544	1597	1552	1560	1507	1505	1590	1540	1596	1557	1512
1773	1808	1773	1770	1813	1726	1752	1910	1776	1781	1717	1684	1681	1656	1615	1611	1486	1548	1529	1476	1467	1461	1449	1485	1414	1461	1439	1467	1508	1464	1516	1446	1502	1567	1502	1589	1606	1571	1558	1602	1598	1625	1576	1555	1596	1503	1550	1502	1502	1388
1771	1810	1850	1818	1887	1932	1727	1912	1826	1836	1863	1776	1767	1675	1629	1622	1561	1520	1541	1496	1493	1508	1483	1473	1457	1495	1436	1460	1451	1546	1545	1555	1591	1532	1553	1516	1589	1511	1648	1584	1592	1568	1639	1524	1478	1564	1564	1485	1450	1410
1754	1799	1795	1908	1872	1827	1935	1942	1903	1879	1824	1777	1750	1714	1642	1698	1537	1530	1509	1508	1502	1462	1433	1461	1449	1455	1480	1427	1456	1522	1645	1553	1552	1478	1582	1497	1491	1545	1610	1603	1605	1588	1552	1590	1540	1507	1468	1479	1448	1426
1734	1825	1838	1850	1954	1911	1965	1983	1949	1974	1894	1851	1813	1729	1699	1711	1695	1679	1608	1582	1468	1438	1458	1530	1482	1503	1461	1481	1448	1526	1461	1534	1455	1518	1529	1479	1498	1478	1540	1523	1561	1551	1530	1557	1483	1504	1421	1540	1439	1489
1787	1871	1980	1928	1957	1929	2103	2031	2022	2065	1948	1923	1869	1773	1843	1728	1704	1768	1660	1583	1501	1523	1445	1570	1501	1563	1524	1405	1476	1513	1523	1549	1513	1520	1533	1435	1487	1561	1464	1491	1518	1511	1570	1451	1461	1400	1513	1444	1445	1516
1662	1841	1921	1972	2008	2000	2038	2041	2028	2082	2116	2017	1898	1912	1772	1866	1771	1778	1719	1634	1514	1561	1590	1529	1602	1504	1510	1588	1557	1582	1548	1522	1548	1589	1492	1492	1599	1535	1490	1460	1432	1493	1514	1495	1461	1511	1490	1488	1550	1531
1711	1709	1861	1952	1897	2027	2029	2061	1995	2044	1967	1948	1937	1947	1921	1838	1805	1738	1713	1676	1609	1574	1589	1670	1603	1489	1625	1531	1592	1526	1569	1534	1494	1561	1535	1551	1562	1531	1510	1491	1521	1531	1487	1540	1508	1513	1500	1564	1507	1514
1573	1743	1842	1810	1885	1877	1903	1949	1972	1965	1970	1949	2058	2062	1998	1909	1839	1806	1794	1676	1606	1651	1722	1692	1699	1668	1601	1503	1538	1571	1594	1625	1539	1547	1541	1496	1521	1590	1601	1536	1466	1440	1530	1529	1485	1534	1582	1579	1520	1540
1657	1715	1752	1837	1901	1815	1894	1922	1838	1950	1988	2073	2027	2051	1969	1913	1923	1871	1859	1743	1722	1694	1770	1686	1675	1683	1593	1619	1567	1546	1607	1607	1642	1551	1530	1608	1577	1657	1570	1455	1559	1564	1603	1541	1576	1539	1556	1530	1614	1616
1610	1706	1761	1786	1823	1907	1952	1947	2002	1979	2035	2027	2086	2053	2054	2028	1938	2063	1881	1845	1830	1818	1786	1850	1768	1683	1727	1637	1654	1624	1610	1628	1566	1652	1567	1612	1604	1603	1591	1581	1644	1582	1576	1545	1592	1555	1559	1579	1614	1597
1661	1597	1685	1781	1804	1883	1913	2006	1970	2085	2044	2069	2119	2102	2010	2076	1997	1994	1981	1814	1863	1878	1850	1827	1806	1776	1755	1731	1611	1624	1621	1676	1571	1682	1751	1675	1601	1659	1598	1690	1560	1560	1648	1593	1612	1596	1585	1585	1585	1655
1640	1677	1737	1764	1859	1881	1861	1943	1885	1974	2079	2006	2121	2075	2216	2072	2048	2047	1961	1905	1905	1904	1921	1902	1830	1758	1806	1687	1652	1682	1659	1682	1617	1753	1656	1673	1594	1657	1599	1540	1646	1634	1620	1555	1653	1690	1668	1723	1673	1643
1635	1676	1694	1715	1789	1827	1913	1898	2027	2023	2000	2027	2117	2160	2163	2064	2111	2038	2014	1956	2072	1963	1992	1940	1848	1813	1728	1779	1741	1755	1746	1716	1721	1682	1689	1635	1657	1645	1679	1556	1590	1742	1651	1608	1706	1644	1727	1783	1700	1639
1547	1640	1652	1697	1753	1830	1839	1823	1906	1975	2045	2056	2073	2191	2091	2063	2037	2051	2039	2014	1949	1977	1968	1925	1949	1861	1871	1792	1768	1717	1707	1788	1679	1758	1751	1695	1746	1686	1657	1631	1566	1749	1721	1631	1725	1776	1719	1729	1663	1709
1565	1627	1659	1730	1692	1749	1841	1872	1861	1881	2044	2029	2158	2063	2153	2027	1976	2023	2100	1976	1926	1914	1895	1955	1921	1919	1816	1861	1761	1863	1828	1839	1810	1748	1783	1675	1684	1667	1649	1644	1664	1711	1739	1726	1684	1731	1725	1802	1767	1839
1560	1593	1655	1636	1723	1762	1815	1853	1873	1913	1972	2058	2170	2091	2055	2094	2045	2017	2018	2010	2046	1930	1947	1908	1922	1870	1822	1863	1802	1829	1936	1920	1878	1881	1848	1746	1827	1726	1782	1764	1729	1797	1781	1753	1858	1832	1823	1928	1843	1883
1638	1707	1629	1795	1630	1785	1769	1748	1839	1900	1904	2069	2002	1941	2026	2046	2038	2112	1952	1981	1957	1963	2086	2049	1942	1847	1872	1870	1851	1916	1899	1875	1954	1910	1890	1862	1861	1902	1822	1769	1839	1734	1930	1864	1879	1930	1906	1839	1831	1925
1706	1741	1718	1644	1622	1640	1713	1762	1773	1910	1789	1826	2022	1916	2018	1987	2029	2009	1999	1928	1994	1950	2002	2038	1887	2024	1945	1909	1947	1927	2019	2023	1961	1922	1833	1868	1793	1828	1949	1837	1908	1864	1943	1854	2048	1914	1929	1961	1883	1980
1680	1710	1696	1558	1602	1611	1645	1722	1695	1791	1743	1941	1894	1945	1972	2036	2040	2054	2017	1914	1967	1949	1952	1926	2006	1932	2077	1940	2052	2006	2021	1955	1872	1927	1872	1875	1840	1905	1902	1912	1823	1869	1914	1929	1896	1990	1926	1948	1879	1914
1710	1629	1603	1519	1577	1611	1605	1695	1768	1786	1850	1875	1910	1973	1940	2005	2010	1962	1949	1951	1919	1948	1912	2014	1997	2070	2040	2095	2012	2074	2114	1950	1961	1976	1984	1915	1961	1936	1873	2009	1988	1895	1952	1919	1969	1951	1962	1922	1947	1896
1677	1599	1623	1575	1495	1600	1633	1650	1737	1749	1750	1785	1862	1909	1946	1995	2054	1910	1994	1893	1940	1994	1983	1992	2016	2000	2036	1990	2103	1998	2038	1877	1942	1897	1940	1943	1983	1938	1968	1892	1914	1900	2031	1953	2053	1861	1984	1945	1879	1943
1836	1675	1637	1607	1554	1651	1613	1594	1719	1666	1675	1710	1864	1889	1861	1894	1914	1958	2061	1998	1877	1922	1975	2061	2021	1979	1962	2045	2037	2103	2003	1947	1942	1951	1970	1983	2079	2040	1983	1969	1980	2050	1990	1947	1859	1962	2028	2014	2105	1950
1783	1739	1629	1614	1585	1536	1614	1602	1708	1612	1690	1693	1767	1867	1809	1889	1852	1896	1919	1844	1869	1989	1934	1921	1984	1884	2043	2046	1987	2068	1994	2019	2021	1969	1977	1986	2018	2079	2023	2014	1962	1995	1931	1832	2024	1997	2016	1989	1966	2059
1714	1689	1753	1591	1604	1653	1764	1614	1666	1613	1661	1686	1743	1803	1809	1755	1749	1816	1853	1848	1783	1835	1907	1943	2006	2025	1950	2019	2000	2066	1990	1984	1968	1999	2044	2068	2120	2120	2096	2063	2028	1944	2008	1978	2006	1949	1996	1980	2105	2051
1786	1802	1731	1738	1624	1728	1640	1637	1635	1660	1604	1630	1719	1684	1747	1873	1797	1737	1720	1871	1840	1880	1953	1961	1958	1970	1971	2022	2015	2022	2037	1978	1984	1924	2073	2136	2136	2076	2054	1956	1892	1886	1914	1957	2026	2043	2000	2066	2019	2061
1873	1844	1707	1792	1680	1719	1679	1640	1619	1713	1651	1635	1674	1708	1834	1810	1785	1756	1835	1884	1848	1836	1887	1931	2013	1904	1945	2030	2013	2007	2052	2079	1956	1970	1976	1961	1974	2086	1962	1910	1969	2011	1919	1998	1969	2013	2028	2080	1973	2056
1868	1828	1828	1774	1732	1784	1664	1630	1669	1665	1651	1678	1681	1670	1701	1791	1751	1728	1802	1719	1818	1878	1806	1835	1922	1847	1895	1995	1910	1913	1972	2019	1938	1979	1985	2014	1949	1908	1867	1857	1838	1888	1896	1904	1951	2004	2032	2044	2028	1973
1851	1875	1802	1801	1737	1621	1652	1634	1662	1517	1633	1658	1608	1650	1706	1698	1659	1768	1782	1831	1842	1829	1827	1853	1861	1873	1833	1934	1864	2006	1906	1980	2036	1970	1980	1926	1875	1938	1870	1911	1942	1936	1980	2021	2009	2032	1973	2019	1997	1959
1911	1861	1816	1679	1690	1679	1607	1600	1565	1595	1621	1569	1573	1586	1683	1623	1631	1766	1770	1808	1709	1786	1818	1902	1853	1831	1845	1830	1911	1926	1984	1841	1928	2053	1987	1978	1909	1937	1992	1986	1939	2025	2007	1980	1959	1933	1928	1890	1887	1994
1969	1872	1705	1807	1699	1696	1748	1628	1666	1658	1627	1649	1685	1524	1681	1613	1666	1683	1775	1795	1720	1701	1697	1868	1761	1886	1809	1878	1830	1959	2005	1909	1855	1951	1944	1885	1900	1971	1944	2062	1876	1997	1992	2006	2056	1990	1830	1941	1924	1915
1878	1850	1864	1894	1788	1842	1823	1722	1696	1705	1662	1532	1572	1559	1654	1595	1639	1676	1718	1771	1767	1796	1761	1805	1769	1877	1877	1818	1907	1954	1979	2017	2065	1967	1914	1916	1899	2034	1942	2004	2019	1985	2021	2022	2008	1931	1940	1934	1894	1874
1870	1821	1914	1723	1837	1802	1773	1791	1827	1765	1582	1625	1544	1527	1543	1574	1593	1636	1715	1723	1676	1696	1758	1834	1801	1824	1830	1825	1997	1956	1928	2007	2017	2018	1977	1978	1925	1925	2006	2017	2043	2102	2077	1886	1929	1915	1840	1911	1892	1950
1789	1819	1927	1806	1824	1894	1787	1862	1763	1730	1677	1551	1515	1506	1525	1608	1536	1512	1641	1656	1607	1642	1721	1742	1808	1858	1829	1910	1819	1894	2031	1913	2049	1904	1901	1868	1903	1993	2001	2148	2067	2003	2013	1947	1851	1839	1863	1893	1881	1890
1688	1839	1782	1806	1884	1879	1922	1783	1697	1714	1537	1587	1543	1578	1513	1611	1693	1563	1578	1569	1742	1649	1750	1712	1806	1654	1760	1860	1813	1953	1864	1894	1936	1911	1856	1881	1943	1913	2022	2001	1954	2001	1906	1878	1827	1903	1860	1906	1904	1889
1770	1865	1861	1818	1882	1919	1839	1805	1811	1738	1577	1586	1564	1511	1555	1626	1560	1571	1607	1600	1732	1641	1703	1792	1727	1770	1859	1875	1857	1900	1954	1974	1901	1927	1869	1881	1872	2001	1937	1909	2019	1921	1851	1862	1866	1947	1915	1875	1931	1943
1701	1712	1912	1980	1881	1957	1827	1817	1798	1664	1621	1598	1570	1558	1593	1602	1608	1641	1625	1646	1577	1626	1734	1703	1768	1775	1775	1921	1896	1895	1929	2052	1980	2035	1936	2070	1932	1929	1935	1991	1917	1886	1956	1880	1840	1988	1995	1956	1856	1923
1686	1810	1913	1846	1958	1804	1882	1824	1707	1762	1708	1562	1506	1563	1536	1616	1611	1715	1634	1607	1625	1612	1750	1756	1801	1894	1811	1888	1860	1819	1857	1795	1851	1919	1992	1925	1923	1925	1903	1877	1884	1938	1874	1894	1893	1904	1945	1900	1980	1871
1667	1784	1837	1869	1928	1872	1911	1892	1718	1680	1694	1580	1596	1598	1559	1694	1734	1610	1694	1563	1581	1706	1712	1682	1801	1777	1804	1804	1795	1746	1775	1891	1848	1934	1894	1950	1908	1813	1882	1801	1906	1865	1869	1853	1843	1975	1956	1869	1860	1898
1622	1765	1916	1920	1927	1936	1903	1849	1834	1753	1668	1666	1538	1513	1643	1586	1716	1657	1624	1703	1682	1673	1742	1682	1825	1781	1779	1843	1822	1743	1742	1694	1848	1840	1908	1864	1878	1870	1817	1888	1846	1913	1881	1832	1842	1994	1903	1866	1904	1921
1722	1771	1835	1905	1884	1834	1893	1875	1754	1734	1680	1615	1566	1647	1582	1563	1666	1703	1646	1699	1658	1651	1760	1748	1823	1789	1841	1878	1817	1861	1875	1851	1832	1882	1988	1954	1829	1836	1891	1887	1942	1819	1899	1877	1891	1888	1880	1949	1814	1841
1677	1807	1875	1826	1820	1806	1851	1782	1697	1711	1716	1605	1562	1628	1577	1601	1604	1666	1677	1648	1617	1668	1703	1747	1779	1809	1878	1844	1866	1819	1876	1871	1943	1908	1841	1842	1886	1865	1857	1866	1875	1931	1834	1860	1910	1938	1965	1887	1840	1795
1780	1736	1838	1812	1802	1874	1909	1761	1751	1710	1597	1591	1634	1648	1605	1644	1620	1608	1629	1692	1715	1758	1713	1785	1754	1795	1733	1824	1803	1871	1832	1855	1890	1899	1884	1789	1875	1845	1820	1751	1768	1830	1903	1777	1921	1895	1941	1947	1860	1813
1840	1886	1931	1902	1950	1867	1808	1784	1674	1669	1650	1595	1628	1614	1573	1667	1600	1672	1547	1652	1613	1746	1734	1658	1678	1754	1758	1748	1763	1841	1804	1874	1772	1878	1773	1775	1809	1722	1803	1785	1854	1814	1875	1946	1837	1973	1957	1996	1873	1858
1786	1828	1913	1953	1960	1887	1842	1727	1694	1725	1704	1689	1603	1576	1663	1576	1572	1675	1685	1698	1717	1690	1742	1691	1741	1729	1832	1875	1849	1835	1918	1891	1974	1844	1788	1838	1830	1785	1815	1739	1848	1876	1905	1872	1902	1898	1903	2022	1918	1857
1714	1859	1930	1972	1939	1872	1711	1793	1668	1686	1694	1662	1668	1701	1634	1543	1623	1669	1655	1793	1822	1730	1775	1789	1848	1751	1821	1852	1858	1924	1903	1920	1846	1894	1929	1741	1893	1767	1704	1763	1893	1887	1955	1886	1953	2086	1965	1962	1963	1872
1629	1779	1879	1861	1906	1701	1793	1748	1717	1686	1651	1647	1629	1635	1599	1574	1612	1735	1659	1810	1682	1753	1740	1869	1808	1795	1883	1844	1881	1914	1921	1871	1880	1911	1828	1842	1876	1795	1823	1848	1884	1902	1920	1923	1876	1962	1987	1943	1982	1977
1749	1825	1821	1876	1854	1817	1827	1702	1627	1620	1682	1667	1638	1573	1546	1549	1706	1684	1727	1612	1807	1764	1750	1777	1812	1904	1929	1851	1872	1948	1934	1943	1888	1848	1896	1876	1953	1858	1910	1857	1853	1995	2011	1889	1922	1938	2067	2038	1925	1965
1713	1795	1882	1878	1830	1835	1800	1710	1627	1660	1631	1537	1629	1610	1687	1696	1697	1773	1689	1754	1708	1757	1799	1771	1827	1755	1838	1956	1821	1922	1936	1921	1891	1881	1784	1928	1897	1803	1887	1929	1953	1868	2042	1832	1999	1968	2081	1950	2033	1945
1740	1746	1761	1811	1802	1850	1803	1671	1726	1638	1601	1607	1619	1527	1676	1620	1698	1636	1703	1724	1726	1793	1755	1799	1727	1758	1785	1780	1841	1877	1920	1834	1917	1880	1808	1822	1992	1878	1828	1829	1888	1938	1991	1986	1962	1951	1990	2020	1924	2072
1751	1779	1806	1816	1703	1879	1803	1725	1792	1549	1573	1579	1551	1561	1556	1670	1596	1667	1657	1694	1729	1711	1787	1739	1863	1762	1805	1767	1811	1879	1929	1881	1821	1868	1826	1964	1926	1991	1961	1931	1840	1945	2067	2079	2018	1957	1938	2108	1958	2052
1840	1892	1834	1852	1843	1884	1829	1783	1710	1520	1491	1659	1571	1581	1592	1606	1646	1667	1625	1684	1704	1883	1738	1744	1772	1760	1812	1834	1841	1900	1983	1913	1937	1898	1919	1881	1981	1946	1911	1979	1938	1968	2042	2055	2094	2005	2004	2092	2064	2098
1849	1833	1941	1836	1921	1814	1808	1772	1628	1587	1545	1586	1546	1631	1606	1643	1585	1637	1617	1625	1716	1750	1821	1739	1855	1867	1835	1849	1883	1913	1911	1947	1978	1915	1995	1944	1905	2008	2004	1926	2021	1985	1996	2106	2191	1901	2033	2141	2173	2029
1746	1801	1855	1927	1894	1879	1743	1763	1647	1629	1509	1592	1563	1582	1564	1611	1566	1663	1651	1718	1741	1714	1736	1747	1802	1871	1821	1886	1836	1917	1904	1920	1867	1971	1855	1949	2008	1970	2046	2025	2053	2037	2047	2023	2061	1964	2102	2087	2047	2091
1829	1914	1882	1886	1940	1931	1764	1801	1679	1607	1686	1596	1503	1541	1563	1591	1575	1567	1674	1667	1683	1630	1719	1694	1794	1803	1833	1831	1819	1923	1971	1915	2064	1863	1868	1875	1995	1954	1970	1963	1990	1975	1999	2135	2102	2015	2006	2047	2105	1972
1839	1843	1892	1982	1896	1873	1846	1842	1685	1630	1551	1549	1521	1580	1566	1592	1584	1705	1641	1716	1653	1575	1663	1725	1694	1765	1813	1695	1773	1814	1844	1890	1908	1849	1844	1920	2012	1987	2110	1974	1946	1955	2003	1993	2018	1990	1944	2032	2044	1993
1799	1849	1928	1905	1985	1930	1820	1830	1751	1541	1528	1561	1593	1540	1657	1627	1645	1637	1618	1610	1691	1635	1612	1723	1738	1730	1786	1831	1783	1788	1796	1850	1813	1925	1846	1878	1849	1974	1999	1894	1944	1867	1948	1958	2029	1913	1972	1922	1899	1907
1819	1906	1917	1892	2045	1996	1977	1863	1784	1718	1620	1606	1628	1579	1666	1687	1592	1657	1611	1550	1693	1670	1642	1702	1682	1754	1752	1751	1725	1705	1804	1851	1861	1757	1851	1840	1878	2000	1972	2017	1889	1864	1929	1974	1972	1894	1874	1889	1986	1920
1854	1993	1901	1973	1971	2051	1922	1894	1744	1734	1673	1593	1656	1697	1644	1690	1666	1657	1706	1673	1674	1645	1597	1670	1765	1815	1785	1841	1770	1708	1753	1799	1885	1876	1846	1868	1870	1866	1938	1963	1908	1861	1886	2032	1883	1925	1832	1866	1949	1957
1742	1885	1909	2068	2000	1996	1844	1865	1744	1719	1654	1718	1676	1652	1751	1676	1658	1710	1698	1777	1718	1768	1754	1738	1784	1786	1810	1819	1847	1758	1733	1865	1816	1836	1835	1854	1848	1841	1917	1946	1921	1863	1973	1973	1890	1923	1816	1953	1887	1902
1838	1901	1872	1903	1892	2001	1952	1929	1740	1640	1639	1639	1586	1698	1675	1741	1764	1766	1734	1809	1704	1733	1733	1818	1814	1789	1803	1828	1757	1841	1828	1755	1841	1796	1889	1728	1897	1887	1893	1919	1944	1818	1849	1868	1867	1798	1868	1818	1840	1914
1690	1873	1851	1802	1765	1893	1830	1745	1744	1779	1632	1637	1753	1681	1685	1786	1785	1770	1756	1817	1819	1748	1721	1727	1747	1772	1840	1749	1828	1813	1832	1909	1807	1789	1812	1781	1861	1894	1868	1841	1806	1784	1895	1885	1892	1784	1818	1858	1834	1953
1837	1789	1716	1848	1773	1846	1840	1779	1836	1728	1704	1736	1672	1708	1701	1731	1845	1835	1772	1755	1815	1826	1867	1776	1868	1878	1841	1829	1832	1843	1754	1890	1853	1890	1857	1838	1887	1917	1852	1868	1825	1842	1827	1840	1856	1921	1869	1942	1908	2034
1853	1838	1767	1748	1816	1925	1842	1831	1799	1736	1755	1670	1744	1721	1736	1814	1810	1949	1819	1857	1910	1837	1819	1810	1884	1957	1863	1970	1918	1804	1899	1960	1977	1862	1847	1853	1897	1811	1867	1839	1811	1837	1822	1828	1885	1912	1924	1968	1996	1966
1849	1785	1708	1718	1793	1776	1869	1775	1744	1731	1647	1685	1661	1757	1689	1729	1798	1875	1737	1871	1785	1812	1828	1908	1959	1945	1927	2046	1939	1885	1852	2032	2011	1928	1965	1838	1886	1849	1858	1795	1795	1816	1729	1856	1875	1984	1959	2026	1950	2023
1787	1793	1820	1780	1848	1839	1820	1807	1787	1752	1716	1608	1744	1727	1844	1718	1776	1812	1833	1770	1755	1814	1857	1827	1892	1923	1952	1985	1961	2009	1998	1962	1964	1998	1878	1920	1866	1902	1965	1978	1839	1911	1911	1909	1847	2096	2003	2067	1991	2033
1775	1895	1913	1820	1861	1882	1805	1756	1825	1597	1675	1645	1697	1736	1816	1788	1897	1872	1860	1883	1803	1863	1905	1894	1931	2023	1966	2038	1945	2066	1988	1979	2032	1997	2062	1931	2027	2002	1963	1980	1926	1991	2074	1941	2024	1922	2002	2021	2072	1932
1801	1915	2020	1880	1878	1852	1759	1781	1746	1667	1637	1667	1651	1700	1768	1831	1799	1752	1775	1872	1860	1840	1816	1956	1909	1898	1918	1957	2002	2012	2012	1985	1944	2009	1979	2037	1979	2011	1990	2001	1918	1935	1944	2056	2039	2062	1960	2099	1950	1956
1886	1956	1940	1919	1947	1870	1822	1795	1661	1644	1616	1659	1635	1651	1765	1739	1785	1795	1834	1773	1762	1842	1819	1835	1925	1895	1810	1934	1896	2019	1937	1946	2006	2005	1990	1994	1973	1957	1915	1969	1960	1957	1984	2035	2019	2061	2013	2004	2014	1903
1831	2021	1907	1918	1957	1883	1803	1769	1678	1697	1714	1683	1737	1733	1748	1776	1840	1787	1761	1873	1753	1787	1883	1944	1920	1880	1929	1876	1907	1991	2002	2012	1958	2095	1959	2076	2016	1980	1977	1910	1926	1983	1993	2055	2102	1952	2053	1979	2067	1956
1823	1940	1985	1819	1889	1901	1854	1762	1735	1763	1729	1748	1721	1758	1810	1723	1801	1812	1813	1823	1829	1739	1827	1855	1887	1850	1872	1833	1891	1939	2067	2130	2053	2054	2031	1975	1903	1882	1947	1898	1900	1928	1907	1962	2046	2000	2057	2038	2092	2043
1857	1880	1894	1905	1919	1861	1894	1865	1829	1773	1743	1702	1747	1708	1784	1714	1703	1661	1765	1641	1738	1687	1806	1827	1701	1814	1834	1780	1829	1957	1849	1895	1874	2006	1951	1897	1980	1875	1834	1905	1886	1854	1831	1965	1979	1929	1872	1974	1954	1936
1847	1896	1919	1958	1945	1936	1868	1810	1782	1680	1670	1719	1753	1717	1684	1666	1735	1717	1672	1755	1795	1739	1749	1770	1765	1813	1815	1861	1828	1889	1884	1896	1843	2025	1898	1941	1939	1829	1858	1847	1905	1882	1958	1973	1994	1901	1968	2021	1985	1904
1730	1864	1897	1934	1957	1869	1845	1899	1794	1858	1701	1765	1846	1825	1804	1793	1815	1914	1887	1818	1933	1840	1948	1983	1921	1950	2012	1988	2004	2059	2026	2104	2103	2070	2110	2034	1948	1936	1978	2051	2061	2015	2084	2112	2048	2077	2119	2022	2125	2031
1702	1853	1866	1941	1914	1973	1920	1949	1867	1923	1920	1793	1877	1988	1971	1928	1932	2012	1953	1962	2040	2141	2154	2030	2125	2102	2255	2166	2244	2279	2348	2338	2263	2275	2222	2227	2212	2208	2222	2216	2216	2210	2170	2187	2204	2264	2262	2339	2315	2293
1773	1840	1786	1870	1895	1967	1955	2055	2091	1997	1913	1919	1931	2005	2033	2071	2023	1983	2061	2230	2227	2241	2238	2122	2151	2085	2133	2179	2278	2331	2240	2232	2290	2165	2174	2205	2129	2207	2254	2248	2129	2176	2194	2199	2121	2221	2259	2305	2259	2239
1763	1902	1735	1798	1874	1816	1915	1878	1909	1990	1931	1827	1919	1908	1917	1931	2003	2058	2005	2098	2156	2181	2141	2055	1970	1960	1990	1931	2109	2061	2048	2015	2046	2043	2085	2013	2071	1923	2038	2006	1958	2080	2125	2106	1971	2046	2097	2069	2155	2001
1857	1804	1834	1731	1860	1801	1825	1889	1902	1911	1839	1805	1930	1946	1973	1938	1960	2034	2073	2023	2131	2103	2096	1945	2036	1996	2022	2074	2035	2033	2064	2044	1951	2005	2017	1937	1953	1970	1891	1900	2039	2093	2070	2045	2066	2088	2055	2005	2105	1997
1824	1880	1839	1676	1793	1769	1825	1778	1938	1891	1920	2040	2057	2099	2171	2147	2133	2211	2086	2163	2170	2295	2134	2173	2150	2153	2050	2111	2055	2102	2147	2190	2101	2053	2086	2141	2108	2144	2176	2106	2194	2114	2252	2225	2148	2218	2153	2158	2229	2231
1829	1738	1783	1820	1779	1881	1966	1925	2065	2184	2131	2231	2294	2243	2341	2330	2374	2305	2461	2381	2391	2428	2383	2203	2144	2240	2279	2370	2238	2346	2207	2311	2313	2348	2238	2359	2259	2220	2321	2262	2434	2392	2343	2263	2268	2334	2364	2304	2297	2369
1808	1827	1764	1746	1827	1937	1953	2114	2176	2205	2310	2318	2347	2350	2316	2398	2358	2352	2439	2466	2531	2425	2416	2316	2306	2276	2360	2283	2287	2233	2246	2305	2289	2193	2276	2227	2257	2160	2363	2319	2349	2344	2357	2318	2310	2369	2310	2319	2405	2281
1864	1852	1836	1835	1829	1904	2031	2162	2255	2267	2232	2308	2304	2273	2148	2367	2282	2202	2419	2295	2470	2350	2283	2347	2283	2154	2135	2222	2179	2190	2165	2271	2263	2283	2285	2344	2208	2296	2345	2315	2361	2308	2279	2308	2208	2302	2289	2342	2205	2356
1911	1903	1918	1783	1741	1825	1933	2040	2051	2088	2136	2078	2143	2117	2129	2074	2076	2226	2229	2210	2146	2260	2160	2209	2245	2132	2185	2279	2241	2212	2194	2196	2297	2378	2343	2246	2280	2228	2299	2409	2211	2208	2290	2295	2373	2480	2363	2318	2275	2249
1753	1803	1776	1807	1815	1862	1966	1972	1990	1961	2055	1994	2039	1935	2055	2129	2066	2108	2053	2116	2105	2193	2228	2081	2174	2199	2065	2303	2231	2086	2105	2140	2207	2328	2256	2336	2271	2293	2371	2314	2292	2204	2293	2317	2399	2443	2368	2278	2271	2235
1788	1873	1792	1850	1954	2025	2012	1975	1999	2013	2019	2016	2069	1967	1885	1931	2071	2220	2239	2167	2151	2173	2257	2328	2244	2259	2283	2302	2221	2286	2153	2256	2193	2410	2251	2356	2320	2211	2387	2480	2355	2289	2326	2378	2313	2443	2307	2192	2232	2200
1718	1739	1901	1811	1953	1973	1977	2008	2003	1990	2027	1935	1980	1979	2100	2094	2170	2112	2190	2311	2341	2407	2444	2501	2329	2404	2348	2382	2374	2338	2373	2270	2300	2466	2331	2281	2326	2187	2392	2433	2321	2260	2350	2453	2399	2322	2245	2237	2283	2264
1757	1813	1802	1937	2002	1960	1918	1985	1944	1952	1868	1830	1879	1915	1978	2136	2169	2202	2210	2275	2366	2419	2454	2513	2511	2501	2547	2448	2367	2410	2336	2338	2459	2356	2400	2371	2306	2285	2297	2305	2292	2436	2453	2393	2342	2279	2268	2142	2191	2287
1760	1851	1870	1877	1960	1881	1869	1824	1795	1720	1758	1706	1744	1794	1860	1819	2063	2064	2126	2213	2251	2364	2393	2403	2601	2450	2481	2434	2291	2405	2494	2511	2430	2477	2329	2376	2331	2163	2270	2342	2341	2231	2245	2211	2213	2264	2263	2175	2286	2168
1819	1849	1850	1766	1872	1851	1886	1757	1792	1705	1699	1674	1644	1868	1773	1863	2013	1966	2033	2199	2187	2322	2307	2391	2444	2487	2347	2385	2270	2431	2413	2491	2391	2443	2332	2325	2264	2296	2212	2325	2259	2356	2236	2207	2233	2218	2181	2247	2259	2292
1691	1816	1757	1860	1925	1985	1842	1869	1862	1781	1702	1725	1731	1876	1940	2027	2102	2164	2129	2162	2379	2464	2438	2434	2414	2587	2459	2379	2476	2414	2426	2439	2438	2429	2368	2305	2251	2330	2257	2322	2341	2196	2239	2267	2209	2219	2251	2273	2285	2239
1682	1764	1770	1877	1922	1993	2043	1940	1932	1882	1853	1873	1878	1958	2064	2124	2220	2196	2377	2398	2369	2442	2479	2597	2557	2499	2447	2491	2493	2527	2492	2405	2507	2386	2347	2418	2416	2291	2260	2299	2413	2349	2354	2252	2269	2267	2361	2335	2233	2263
1801	1873	1847	1874	1941	2005	1932	1835	1918	1887	1857	1960	1972	2020	2085	2178	2189	2139	2311	2491	2273	2272	2430	2393	2386	2296	2261	2366	2277	2325	2366	2347	2303	2291	2250	2333	2305	2350	2176	2325	2265	2358	2247	2148	2360	2277	2387	2310	2289	2267
1820	1804	1865	1839	1850	1825	1895	1876	1865	1842	1892	1897	1998	2081	2108	2119	2162	2204	2163	2171	2062	2325	2191	2216	2206	2258	2118	2190	2237	2255	2262	2302	2258	2287	2173	2211	2268	2289	2191	2223	2190	2166	2172	2109	2233	2243	2246	2237	2272	2176
1825	1876	1790	1745	1818	1883	1895	1867	1933	2034	2039	1967	2066	2039	2111	2069	2120	2114	2183	2113	2120	2214	2296	2173	2080	2205	2270	2103	2272	2216	2196	2281	2193	2255	2152	2285	2273	2115	2262	2242	2260	2245	2303	2300	2231	2240	2271	2279	2268	2222
1764	1795	1822	1844	1889	1968	1981	2017	2077	2242	2217	2251	2225	2204	2140	2174	2129	2189	2308	2299	2295	2205	2224	2318	2239	2118	2273	2257	2183	2251	2226	2176	2264	2245	2286	2217	2214	2276	2187	2235	2332	2305	2259	2305	2319	2335	2331	2205	2268	2297
1747	1925	1929	1779	1889	1896	2076	2144	2166	2344	2367	2354	2336	2501	2319	2278	2253	2290	2292	2403	2409	2209	2279	2281	2245	2085	2186	2190	2176	2130	2245	2235	2210	2243	2266	2332	2257	2220	2294	2203	2192	2336	2295	2307	2371	2470	2367	2376	2233	2290
1842	1850	1779	1826	1756	1889	1969	2117	2172	2204	2363	2333	2346	2310	2375	2510	2395	2279	2292	2431	2490	2318	2352	2156	2242	2238	2155	2201	2267	2043	2146	2087	2183	2281	2342	2269	2196	2162	2196	2210	2231	2276	2214	2422	2255	2482	2356	2270	2270	2238
1814	1885	1766	1810	1846	1881	1935	2054	1997	2216	2165	2168	2189	2317	2304	2372	2369	2414	2394	2337	2272	2267	2317	2188	2183	2271	2180	2167	2134	2020	2107	2212	2139	2176	2242	2184	2182	2189	2145	2216	2321	2274	2242	2262	2284	2275	2305	2268	2266	2252
1860	1885	1860	1729	1816	1861	1830	2012	2043	2009	2116	2169	2066	2093	2136	2131	2217	2299	2255	2208	2087	2158	2261	2169	2006	2132	2125	2151	2128	2245	2185	2217	2180	2233	2238	2193	2135	2223	2164	2196	2287	2250	2366	2238	2273	2217	2329	2187	2252	2190
1928	1993	1927	1903	1908	1964	1934	2065	2021	2044	2069	1972	2079	2066	2209	2040	2141	2128	2254	2197	2163	2039	2145	2207	2086	2069	2213	2182	2205	2306	2257	2213	2269	2194	2255	2165	2173	2151	2204	2277	2243	2269	2315	2204	2191	2306	2242	2232	2327	2270
2001	2009	2092	1957	1910	1931	2070	2137	2149	2110	2097	2170	2121	2253	2246	2176	2114	2224	2254	2346	2319	2263	2326	2292	2184	2188	2200	2311	2368	2234	2265	2108	2253	2378	2186	2213	2163	2338	2119	2210	2284	2371	2403	2274	2228	2298	2301	2299	2253	2252
2035	2068	2003	2000	1908	1922	2003	2031	2018	2109	2159	2257	2334	2431	2408	2249	2337	2234	2407	2420	2507	2426	2361	2440	2536	2242	2385	2414	2394	2338	2295	2273	2323	2309	2239	2352	2176	2232	2255	2173	2215	2345	2341	2420	2284	2382	2361	2276	2235	2336
1994	2021	1950	1889	1834	1919	1869	1956	1993	1949	2112	2075	2062	2202	2210	2389	2230	2249	2282	2475	2547	2486	2345	2413	2399	2329	2226	2360	2299	2190	2349	2276	2281	2316	2260	2242	2208	2201	2156	2199	2263	2264	2317	2285	2290	2408	2353	2355	2268	2307
2030	2054	1837	1894	1842	1886	1925	1846	1779	1781	1993	1921	1924	2012	2227	2212	2185	2159	2107	2324	2430	2350	2242	2311	2408	2386	2318	2287	2327	2204	2272	2301	2261	2317	2184	2266	2195	2210	2094	2145	2252	2258	2276	2295	2373	2398	2332	2228	2223	2281
1973	1931	1812	1905	1880	1914	1926	1954	1958	1953	1936	1885	1974	2140	2094	2334	2241	2263	2238	2257	2314	2472	2310	2356	2314	2406	2304	2300	2198	2158	2283	2391	2206	2324	2218	2195	2277	2250	2121	2135	2202	2142	2221	2391	2373	2372	2344	2181	2160	2171
1880	1884	1878	1885	1946	1928	2072	2037	2003	1952	2052	2045	2081	2124	2146	2365	2392	2308	2282	2330	2421	2457	2403	2392	2332	2430	2256	2273	2426	2208	2316	2337	2208	2309	2297	2212	2315	2168	2229	2054	2217	2287	2303	2313	2406	2364	2325	2278	2263	2259
1924	1955	1946	1931	2054	2020	2087	2089	2119	2082	2123	2184	2104	2079	2287	2227	2443	2403	2315	2289	2427	2458	2382	2231	2213	2409	2256	2238	2227	2250	2121	2314	2293	2246	2230	2181	2234	2186	2115	2224	2214	2181	2306	2515	2420	2365	2318	2199	2274	2236
1843	2000	1880	1929	1900	1952	1989	2006	2023	2104	2124	2140	2097	2156	2172	2252	2400	2331	2260	2199	2163	2269	2273	2189	2197	2280	2190	2110	2190	2218	2132	2305	2252	2252	2299	2214	2240	2150	2186	2231	2233	2290	2374	2373	2314	2282	2441	2276	2351	2286
1886	1969	1855	2007	1908	1934	1962	2002	1979	2035	2019	2100	2074	2149	2208	2135	2297	2270	2234	2158	2129	2239	2299	2125	2128	2154	2183	1976	2200	2223	2195	2470	2342	2279	2269	2199	2284	2207	2348	2272	2272	2262	2360	2409	2324	2288	2220	2226	2276	2319
1857	1894	1878	1858	1876	1919	1932	1950	1965	2149	2203	2100	2238	2175	2245	2190	2321	2323	2337	2121	2173	2245	2366	2190	2158	2211	2246	2116	2173	2280	2132	2439	2332	2212	2355	2272	2331	2273	2340	2259	2312	2253	2225	2384	2257	2279	2279	2311	2272	2363
1837	1896	1822	1857	1866	1902	1912	2038	2153	2266	2239	2265	2284	2305	2199	2379	2266	2382	2149	2154	2143	2293	2342	2173	2180	2176	2240	2130	2243	2291	2214	2337	2301	2392	2377	2229	2413	2340	2290	2352	2309	2398	2329	2224	2307	2232	2282	2259	2370	2268
1855	1864	1809	1791	1818	1906	2048	2075	2117	2206	2249	2188	2276	2354	2306	2420	2370	2393	2310	2161	2233	2285	2214	2186	2262	2231	2222	2083	2158	2283	2260	2329	2203	2274	2279	2298	2374	2311	2348	2317	2304	2193	2325	2324	2344	2380	2284	2297	2306	2314
1942	1801	1851	1790	1786	1916	1902	1961	2093	2240	2253	2362	2197	2292	2340	2316	2404	2326	2288	2157	2240	2352	2306	2295	2158	2235	2203	2079	2285	2233	2192	2266	2269	2299	2352	2251	2317	2336	2403	2360	2376	2340	2279	2274	2230	2247	2271	2341	2388	2369
1944	1868	1804	1819	1865	1857	1971	1880	2000	2020	2040	2095	2185	2145	2299	2249	2283	2220	2179	2073	2192	2282	2255	2184	2271	2242	2185	2136	2232	2299	2255	2362	2320	2321	2294	2268	2252	2312	2391	2298	2362	2233	2260	2158	2214	2163	2287	2255	2305	2375
1986	1938	1838	1812	1805	1862	1846	1883	1895	2014	2076	2111	2140	2193	2287	2329	2179	2112	2085	2072	2245	2158	2215	2195	2184	2193	2115	2120	2191	2139	2172	2266	2266	2218	2183	2298	2279	2238	2295	2296	2312	2166	2182	2117	2090	2214	2214	2259	2279	2258
1978	1909	1943	1864	1922	1909	1897	1819	2001	1981	2137	2167	2314	2326	2336	2481	2305	2208	2141	2287	2351	2364	2224	2216	2303	2260	2054	2176	2229	2131	2351	2391	2185	2298	2221	2312	2318	2330	2346	2264	2243	2293	2238	2114	2166	2283	2365	2295	2314	2234
1928	2036	1955	1906	1954	1986	2042	1959	2040	2018	2211	2179	2242	2287	2269	2355	2308	2262	2345	2423	2447	2283	2298	2363	2357	2218	2097	2280	2228	2349	2272	2320	2231	2212	2303	2424	2381	2335	2301	2316	2282	2198	2219	2324	2389	2325	2374	2312	2230	2256
1898	1918	1982	2020	2016	2007	1997	1983	2085	2096	2226	2259	2330	2366	2280	2222	2297	2250	2339	2430	2417	2207	2254	2484	2306	2194	2419	2278	2243	2274	2285	2169	2204	2216	2325	2248	2378	2322	2156	2172	2250	2190	2166	2324	2409	2335	2349	2245	2344	2271
1854	1984	2028	1936	2074	1979	2075	2059	2032	1953	2047	2049	2015	2035	2009	2055	2159	2281	2289	2343	2256	2257	2423	2375	2335	2286	2379	2285	2172	2269	2180	2211	2278	2195	2257	2349	2244	2165	2069	2284	2144	2145	2197	2204	2314	2185	2331	2182	2255	2217
1840	1967	1931	1999	2007	2036	2025	1965	1949	2016	1925	2021	1980	2006	2017	2039	2191	2319	2391	2199	2185	2251	2406	2344	2324	2298	2352	2280	2251	2293	2227	2268	2222	2233	2362	2279	2306	2274	2195	2207	2279	2199	2203	2309	2251	2242	2317	2347	2218	2204
1800	1878	1820	1912	2031	2052	1978	1981	1925	1880	1957	2016	1895	2067	2125	2277	2353	2357	2345	2278	2318	2394	2402	2352	2365	2361	2441	2290	2320	2334	2202	2341	2286	2237	2365	2245	2313	2168	2233	2377	2273	2193	2300	2298	2247	2379	2366	2337	2315	2269
1918	1945	1942	1916	1989	2007	2029	1943	2020	2026	2005	2200	2137	2195	2321	2219	2351	2276	2307	2356	2364	2289	2424	2324	2393	2381	2304	2327	2361	2257	2245	2285	2268	2281	2321	2270	2267	2257	2261	2228	2265	2264	2288	2341	2373	2465	2411	2452	2206	2350
2021	1938	1946	1909	1916	2021	2083	1897	2019	1968	2098	2203	2133	2148	2169	2120	2191	2210	2182	2236	2204	2242	2236	2278	2281	2241	2267	2258	2270	2234	2217	2152	2173	2241	2161	2303	2239	2256	2374	2285	2160	2268	2252	2334	2339	2336	2269	2326	2336	2236
1857	1892	1868	1977	1902	1862	1891	1908	2004	2111	1957	2070	2052	2066	2005	1939	2130	2081	2130	2024	2134	2072	2100	2190	2232	2196	2155	2322	2207	2218	2231	2323	2225	2272	2268	2292	2342	2325	2250	2334	2359	2416	2328	2212	2184	2288	2330	2212	2275	2340
1856	1922	1903	1820	1865	1827	1910	1990	2008	2020	2029	2021	2032	1930	2033	1969	2132	2077	2077	2013	2086	2017	2095	2120	2106	2101	2189	2216	2205	2326	2214	2235	2195	2177	2323	2199	2237	2304	2334	2325	2351	2268	2215	2134	2214	2263	2209	2309	2225	2266
1882	1805	1840	1696	1801	1859	1869	1947	1978	2157	2102	2128	2152	2118	2196	2261	2212	2164	2203	2049	2065	2089	2119	2084	2160	2161	2171	2216	2170	2151	2171	2255	2216	2192	2230	2131	2283	2205	2198	2316	2272	2323	2285	2186	2225	2163	2209	2223	2212	2225
1829	1849	1799	1736	1790	1895	1972	2067	2216	2273	2320	2383	2512	2380	2440	2404	2330	2397	2358	2246	2214	2272	2121	2157	2154	2235	2183	2139	2195	2236	2214	2205	2221	2083	2235	2244	2206	2250	2299	2262	2269	2340	2216	2233	2321	2281	2278	2271	2370	2258
1714	1675	1779	1761	1795	1885	2021	2216	2146	2367	2372	2405	2365	2390	2382	2396	2349	2411	2386	2385	2226	2105	2218	2209	2206	2222	2366	2384	2226	2152	2253	2216	2263	2184	2198	2193	2287	2317	2319	2287	2339	2316	2306	2284	2261	2263	2377	2276	2329	2305
1616	1640	1695	1703	1687	1837	1920	2061	2160	2185	2250	2186	2246	2170	2084	2206	2288	2270	2247	2176	2219	2134	2029	2079	2050	2207	2203	2205	2077	2065	2107	2012	2044	2062	2036	2062	2112	2174	2173	2192	2200	2196	2184	2078	2285	2220	2237	2192	2171	2195
1755	1753	1615	1718	1663	1766	1815	1862	1941	1997	1944	2007	2043	1996	2014	2073	2064	2114	2058	1885	1904	1930	1947	1926	1934	1971	1955	1932	1922	1932	1938	1996	1920	1873	1986	1973	2006	1972	2048	2071	2179	2030	2058	2056	2027	2032	2018	2035	2049	2110
1719	1787	1707	1702	1722	1735	1899	1952	1975	2027	2047	2077	2006	1976	2049	1904	1881	1850	2035	1997	1913	1828	1912	1923	1889	1860	1924	1911	1931	1795	1952	1827	1928	1889	1948	1940	1964	2068	1975	2056	2110	1982	1969	1942	2029	2021	2013	2058	2062	2038
1684	1651	1632	1598	1680	1850	1904	1924	2054	2025	2031	2061	2063	2085	2021	1952	2004	1889	1863	1942	1905	1929	1951	2004	2007	1989	2042	2029	1995	2050	1997	2034	2118	2052	2149	2087	2117	2116	2163	2135	2102	2044	2125	2162	2159	2139	2102	2113	2182	2150
1674	1778	1674	1681	1734	1756	1957	1971	2071	2031	2170	2119	2259	2025	2050	1958	1904	1844	1880	1985	1884	2060	1921	1981	2023	2124	2013	2109	2167	2170	2044	2231	2239	2188	2255	2195	2224	2227	2278	2254	2146	2085	2139	2170	2161	2236	2221	2249	2179	2100
1607	1677	1794	1667	1798	1737	1830	1880	1984	1952	1951	1951	1977	2035	1928	1866	1771	1758	1763	1814	1890	1818	1845	1871	1909	2057	2061	2109	2035	2095	2039	2041	2153	2200	2194	2185	2265	2183	2170	2092	2179	2091	2070	2156	2133	2216	2161	2121	2093	2029
1666	1730	1680	1746	1745	1834	1843	1771	1869	1856	1897	1944	1992	1879	1828	1722	1694	1654	1647	1626	1703	1732	1626	1714	1860	1965	1912	1827	1907	1968	1927	1984	2036	2069	2109	2053	2106	2075	2086	2019	1972	1990	2044	2060	2088	2092	2019	1950	2005	2030
1651	1689	1766	1755	1755	1835	1785	1918	1841	1787	1840	1892	1927	1808	1762	1634	1578	1680	1562	1713	1637	1640	1694	1685	1791	1915	1967	1871	1886	1864	1853	1970	1943	2101	2070	2035	2039	1982	1988	1886	1915	1920	1999	2155	2108	2066	1972	2053	1929	2039
1570	1615	1744	1713	1760	1834	1819	1877	1808	1885	1950	1845	1922	1803	1769	1728	1651	1632	1682	1629	1646	1722	1712	1739	1801	1766	1900	1835	1887	1929	2025	1954	2001	2086	2025	2102	1868	1996	1973	1900	1964	2038	1962	1974	2001	2055	2076	1947	2046	1909
1705	1611	1668	1713	1779	1804	1842	1786	1871	1945	1843	1986	1871	1922	1783	1774	1695	1709	1654	1707	1653	1699	1702	1796	1813	1940	1845	1961	1780	1956	1907	1978	2007	2125	2077	2004	1976	2006	1946	1928	1954	1879	1944	2059	2068	2046	2033	1986	1968	1942
1611	1704	1670	1651	1714	1793	1810	1741	1733	1866	1822	1882	1893	1842	1692	1669	1711	1676	1653	1716	1669	1749	1707	1761	1834	1866	1840	1831	1893	1847	1941	2022	2077	2038	2003	2049	1918	2004	1928	1969	1911	1951	2009	2015	1983	2042	2099	1967	1950	1955
1584	1620	1649	1772	1754	1807	1769	1725	1709	1814	1854	1867	1832	1830	1732	1813	1626	1629	1705	1608	1660	1650	1763	1766	1836	1911	1886	1872	1882	1918	2007	2012	2022	1997	1989	2058	2020	1994	1920	1801	1880	1960	2035	1891	1963	2039	1999	1994	1993	2042
1617	1668	1618	1674	1727	1736	1788	1739	1839	1746	1823	1927	1902	1861	1934	1711	1721	1668	1636	1707	1764	1697	1681	1796	1848	1911	1865	1858	1901	1933	1837	2013	1975	2033	2011	2028	2032	1896	1938	1935	1878	1896	1845	1931	2013	1958	1953	2031	2067	1980
1620	1715	1710	1647	1728	1682	1786	1853	1779	1857	1904	1904	1904	1816	1857	1802	1727	1751	1759	1670	1711	1687	1736	1862	1841	1939	1882	1890	1933	1949	1846	1965	2038	2133	2027	2015	1970	1911	1819	1890	1865	1897	2004	1935	2012	1951	1927	1974	1989	1994
1595	1689	1649	1672	1720	1712	1748	1715	1732	1831	1895	1834	1843	1905	1883	1840	1844	1769	1842	1713	1684	1753	1766	1805	1916	1899	1897	1930	1825	1933	1960	2049	2108	2118	2062	2017	1949	2014	1962	1979	1959	1981	1921	2025	2005	2059	2073	2044	2142	2022
1565	1694	1594	1708	1736	1693	1824	1716	1813	1819	1723	1801	1808	1779	1817	1863	1761	1687	1767	1675	1746	1753	1786	1932	1874	1968	1954	1864	1915	1913	2000	2009	2167	2024	2010	2022	2012	2005	1907	1992	1919	1949	2023	1965	1979	2049	1992	2051	2044	2104
1608	1620	1670	1635	1596	1640	1678	1777	1699	1773	1669	1738	1721	1780	1880	1841	1802	1745	1642	1744	1779	1731	1765	1818	1862	1826	1877	1906	1861	1832	1939	1943	2020	1925	1956	1897	1788	1926	1971	1911	2021	1891	1930	1865	1870	1922	1991	2030	2022	2027
1641	1660	1577	1549	1570	1619	1669	1688	1683	1637	1669	1735	1755	1719	1683	1743	1740	1654	1684	1686	1733	1683	1686	1664	1730	1750	1775	1797	1835	1839	1891	1853	1814	1926	1918	1745	1796	1884	1776	1948	1869	1836	1805	1805	1896	1808	1865	1918	1951	1891
1620	1640	1573	1610	1589	1696	1610	1628	1611	1638	1631	1651	1716	1716	1787	1655	1668	1739	1732	1577	1714	1633	1616	1661	1632	1725	1682	1792	1766	1792	1785	1887	1837	1856	1814	1818	1844	1792	1900	1897	1887	1890	1704	1840	1855	1925	1907	1950	1831	1870
1542	1574	1585	1594	1619	1633	1687	1609	1652	1702	1605	1715	1832	1828	1778	1767	1749	1651	1646	1656	1721	1629	1578	1679	1713	1738	1658	1782	1836	1785	1877	1864	1859	1864	1881	1953	1939	1915	1933	1887	1890	1923	1932	1867	1941	1864	2023	1878	1986	1817
1566	1479	1490	1608	1591	1575	1629	1623	1619	1703	1705	1684	1781	1776	1702	1675	1650	1726	1710	1627	1715	1706	1637	1616	1673	1754	1788	1823	1791	1793	1791	1903	1829	1862	1865	1928	1860	1838	1840	1837	1932	1878	1805	1822	1862	1843	1843	1888	1809	1961
1561	1467	1545	1541	1582	1611	1649	1589	1597	1578	1530	1640	1682	1739	1599	1629	1741	1692	1596	1697	1674	1689	1590	1613	1624	1690	1686	1689	1730	1785	1735	1743	1799	1785	1768	1791	1881	1844	1838	1872	1858	1792	1731	1770	1722	1799	1843	1842	1811	1818
1430	1578	1529	1508	1614	1514	1611	1566	1529	1536	1573	1553	1625	1736	1713	1645	1596	1597	1753	1626	1700	1642	1627	1650	1650	1739	1779	1782	1789	1738	1755	1747	1773	1721	1798	1814	1841	1907	1879	1952	1927	1824	1864	1839	1833	1850	1801	1853	1848	1786
1545	1422	1539	1567	1685	1589	1583	1605	1617	1609	1565	1670	1741	1725	1689	1728	1709	1705	1761	1790	1757	1717	1750	1847	1864	1871	1879	1907	1919	1863	1848	1904	1967	1840	1889	1968	1948	2023	2003	2054	2039	2001	2033	2006	2069	2045	1955	1951	1881	1949
1508	1556	1515	1588	1593	1683	1718	1719	1647	1744	1816	1728	1749	1901	1869	1852	1804	1882	1805	2031	1950	1911	1877	1856	1947	2037	2046	2056	2028	2124	1957	2041	1973	2042	2112	1959	2123	2089	2123	2108	2080	2012	2034	2135	2199	2153	2130	2082	2105	2128
1505	1475	1532	1589	1596	1746	1708	1802	1763	1902	1829	1912	1940	1920	1892	1904	1921	1974	2056	1997	2012	2020	1903	1919	1935	1997	1982	2020	1922	2054	1934	1944	1965	2002	1946	2002	2054	2027	2046	1959	1944	1987	2034	2063	2040	2060	2046	2054	1978	1889
1474	1538	1519	1658	1638	1639	1665	1758	1837	1769	1815	1890	1942	1923	1872	1884	1933	1897	1995	1921	1845	1818	1804	1750	1814	1872	1869	1825	1860	1811	1825	1799	1861	1855	1908	1833	1882	1859	1912	1820	1901	1931	1856	1981	1956	2020	1983	1988	1910	1850
1506	1505	1619	1612	1571	1652	1632	1712	1731	1839	1810	1855	1867	1885	1940	1785	1819	1897	1868	1909	1838	1832	1726	1808	1809	1789	1786	1777	1789	1746	1776	1807	1858	1789	1877	1992	1901	1884	1804	1796	1836	1971	1926	2015	1980	1994	1964	1893	1911	1901
1459	1495	1591	1540	1541	1628	1603	1662	1664	1747	1898	1874	1922	1891	1877	1797	1916	1937	1839	1877	1876	1841	1853	1858	1960	1906	1870	1843	1799	1892	1831	1863	1925	1916	1940	1991	1995	1932	1917	1941	1914	1987	1967	2028	2048	2111	2034	1984	1917	1971
1543	1572	1517	1524	1571	1593	1679	1718	1772	1937	2046	2007	2071	2019	2066	1965	2023	2083	2007	2024	1924	1919	1965	1932	1944	1999	1904	1886	1937	1900	1840	1950	1944	1918	2127	2106	2040	2007	2035	2022	1942	1984	2087	2167	2120	2114	2083	1982	1960	2029
1500	1523	1492	1567	1611	1662	1772	1788	1836	1977	2142	2124	2144	2112	2114	2132	2177	2191	2083	2102	2126	1875	1928	1943	1950	1898	1867	1858	1863	1936	1878	1973	2012	2036	1975	2008	1973	1969	1982	2039	2006	2000	2024	2138	2093	2089	2058	2029	2071	2061
1501	1569	1553	1542	1535	1654	1761	1824	1849	2064	2058	2092	2153	2114	2109	2158	2152	2119	2095	2062	1966	2055	1960	1973	1951	1894	1874	1797	1914	1879	1878	1940	1950	1997	1935	1991	1929	1954	1966	2047	2085	1899	2087	2087	2092	2067	2173	2054	2031	2050
1512	1473	1467	1559	1485	1616	1689	1743	1722	1971	1994	2006	2055	2004	2002	2065	2057	2198	2075	1992	1924	1962	1853	1907	1904	1910	1826	1918	1849	1859	1941	1882	1902	1938	2036	1996	1958	1992	1906	2054	2058	2038	1990	1967	2132	2055	2115	2005	2066	2074
1550	1457	1532	1582	1542	1537	1604	1712	1675	1834	1940	1944	1944	1936	1991	1971	1995	2068	2012	2076	1986	1849	1875	1834	1827	1838	1942	1903	1855	1852	1884	1907	1988	1910	1959	1982	2027	1931	2073	2019	1931	1938	2087	2015	2023	2094	2046	2006	2002	1950
1521	1484	1529	1553	1533	1484	1621	1669	1687	1740	1831	1824	1883	1871	1965	1968	1989	2014	1951	1916	1885	1858	1960	1843	1867	1834	1946	1878	1849	1905	1875	1914	1823	1989	2042	1884	2052	1959	2008	1921	1952	2052	1951	1923	2008	2162	2020	1989	1982	2023
1517	1553	1563	1537	1550	1589	1589	1596	1691	1738	1809	1760	1772	1850	1954	1849	1946	2032	1988	1964	2026	1948	1919	1927	1957	2059	1963	1975	1938	1854	1811	1956	1999	1990	1903	1980	2018	2039	1944	1955	2042	2006	2087	2111	2031	2154	2080	2035	1998	2133
1502	1502	1533	1549	1630	1598	1676	1583	1609	1736	1802	1814	1864	1930	1982	1919	2057	2111	2156	2130	2057	2131	2037	2027	2041	2033	2009	1987	1983	2008	1939	1903	1929	1958	1950	1898	1970	1934	1988	2034	2005	2008	1972	2075	2021	2116	2021	1974	2053	2011
1526	1530	1544	1603	1551	1592	1571	1644	1659	1795	1713	1799	1765	1879	1852	2021	2097	2143	2131	2170	2057	2066	2040	1974	2108	1993	2045	1947	1880	1921	1869	1911	1938	1947	1873	1931	1996	1917	1911	1978	2042	2044	1967	2078	2001	1948	1973	1998	2092	2006
1482	1549	1594	1550	1619	1503	1593	1547	1607	1559	1665	1675	1712	1736	1819	1791	1826	2006	2038	2010	2043	2120	2048	2090	2054	2134	1959	1983	2018	2000	1959	1963	1957	1893	1873	1844	2000	1901	1968	1865	1863	2005	1998	2034	2064	2036	2041	1949	2064	2025
1409	1558	1579	1479	1479	1590	1517	1435	1536	1608	1678	1639	1631	1671	1745	1853	1902	1960	2001	2015	1996	1994	2053	2105	2016	2013	1918	1985	1915	2041	1943	1928	1985	1912	1923	1990	1941	1918	1986	1892	2092	1986	2084	2009	2010	2129	2134	1903	2038	2026
1471	1512	1598	1621	1519	1597	1543	1549	1621	1607	1705	1822	1783	1719	1852	1889	1924	2024	2034	1996	2103	2015	2020	2096	2126	1972	2055	1924	2019	2089	2028	1912	1887	1959	2046	2001	2006	2030	1994	1976	1968	1968	2067	1999	2067	2082	2027	2053	2167	2137
1449	1453	1541	1568	1570	1513	1618	1607	1703	1654	1910	1771	1852	1916	1929	1964	2018	2011	2130	1965	2053	1996	2109	2023	1993	2013	1979	2001	2055	1991	1965	2038	2004	1947	2036	1990	1938	1970	1909	2024	1957	2077	2025	2083	2094	2044	2090	2113	2135	2094
1537	1494	1536	1549	1483	1550	1560	1623	1781	1779	1799	1873	1830	1851	1875	1974	2014	2098	2060	2062	1983	1990	1985	1984	1967	1938	1984	1950	2030	1982	1958	1927	1982	1989	2022	2016	1970	1931	2064	1974	2046	2039	1976	2149	2100	2071	2036	2086	2067	2052
1542	1491	1481	1522	1538	1500	1576	1590	1726	1695	1889	1850	1770	1831	1931	2029	2003	1962	1935	1981	1907	1967	1952	1933	1833	1876	1872	1974	1897	1966	1975	1876	1946	1991	2034	1985	1953	1943	2018	1986	2028	2087	2014	2083	2089	1980	2042	2070	1981	2120
1472	1451	1477	1458	1426	1515	1526	1600	1697	1799	1818	1812	1822	1938	2020	1959	1902	1955	1947	1895	1970	1876	1900	1839	1845	1866	1882	1937	1882	1870	1914	1892	1887	1968	1999	1988	1956	2046	1961	2047	1957	1942	2052	2022	2025	2061	2031	2090	2032	2031
1452	1500	1460	1465	1404	1461	1538	1690	1784	1875	1878	1925	1864	1922	1988	1997	1903	1887	2002	1964	1891	1925	1871	1866	1843	1798	1910	1918	1958	1849	1902	1958	1883	2028	2002	2006	2040	2033	2065	2037	2127	2034	1990	2061	1996	2040	2039	2089	2043	2170
1488	1478	1402	1472	1409	1475	1571	1717	1854	1991	1973	1923	1997	1977	2059	2031	2017	2001	1954	1917	1940	1994	1872	1910	1806	1875	1853	1908	1934	1911	1938	1846	2025	1970	1974	2063	1928	2107	2083	2058	2047	2090	2055	2057	2095	2089	2152	2129	2124	2155
1512	1488	1446	1513	1422	1547	1663	1870	1956	2013	2053	1988	1964	2089	2136	2053	2114	2001	2032	1945	1975	1997	1894	1895	1822	1872	1849	1968	1814	1886	1881	1933	2021	2019	1976	1980	2035	2082	2109	2066	2010	2057	1940	2086	2053	2120	2147	2084	2088	2105
1481	1509	1364	1399	1375	1534	1583	1832	1865	2028	2001	1898	1978	2103	2014	2027	1974	1993	1944	1957	2000	1988	1851	1877	1906	1836	1896	1933	1858	1927	1998	1961	1943	1954	2047	2049	1995	2056	2049	2033	1979	2004	2043	1963	2063	1917	2030	2067	2054	2053
1480	1455	1453	1501	1429	1455	1575	1724	1787	1830	1841	1982	1953	1956	1965	1930	1935	1828	1967	2019	1872	1898	1829	1753	1736	1909	1813	1874	1789	1843	1950	2001	1981	1981	1953	1993	1966	1977	1946	1996	2044	1920	2137	2063	2005	1928	2060	1976	2071	2032
1535	1458	1496	1401	1412	1522	1464	1646	1677	1740	1893	1805	1838	1893	1907	1911	1872	1815	1801	1884	1747	1840	1869	1838	1769	1858	1838	1806	1867	1940	2046	1970	1972	2037	1985	2038	2048	1966	1961	1994	2022	2109	2044	2068	2000	2058	1976	2043	1964	2049
1419	1507	1466	1440	1469	1557	1558	1703	1738	1784	1796	1768	1827	1815	1887	1933	1912	1856	1802	1926	1819	1918	2039	1964	1847	1910	1932	1893	1953	1998	1982	2090	2146	2053	2142	2084	2046	1981	1948	2052	2008	2057	2098	2135	2153	2056	2077	2129	2077	2099
1418	1531	1439	1461	1540	1518	1630	1679	1753	1749	1801	1834	1832	1849	1959	1927	2009	2018	1971	1880	2033	2042	2048	2055	2016	2073	1945	1926	2111	2056	2021	1993	2097	2049	2088	2038	2057	2105	2027	2078	2127	2071	2079	2063	2133	2084	2097	2142	2163	2072
1478	1530	1629	1438	1524	1613	1652	1793	1753	1744	1722	1776	1840	1894	1968	2047	1958	1928	1919	1918	1969	2029	2061	2057	2157	2027	1981	1932	2090	2144	2097	2120	2081	2075	2063	1907	1955	1961	2003	2031	2142	2110	2011	2001	2041	2073	2039	2067	2099	2191
1472	1522	1481	1464	1464	1590	1659	1698	1718	1747	1729	1705	1812	1796	1874	1876	1914	1873	1831	1899	1991	2045	2005	2041	1976	1961	1976	1990	2067	2099	2124	2102	2143	2024	2133	2012	2020	1966	1934	2079	2000	2089	2010	2016	2074	2012	1945	2042	2101	2085
1504	1507	1431	1517	1491	1571	1617	1599	1642	1604	1609	1580	1704	1725	1794	1792	1929	1740	1767	1810	1989	2009	1973	1953	1965	2016	1933	2070	2141	2031	2076	2092	2092	2020	2066	1990	2086	2070	2059	2099	2062	1991	1999	2020	2026	2000	2009	2073	2133	2159
1483	1449	1465	1426	1455	1564	1590	1679	1670	1567	1607	1709	1765	1751	1791	1821	1947	1956	1895	1913	1983	1997	1976	1997	1999	1984	2090	2127	2059	2098	2139	2049	2119	2067	2049	2084	1982	2086	2076	2196	2138	2055	2043	1904	2053	1997	1973	2082	2023	2083
1433	1456	1372	1403	1483	1582	1666	1746	1719	1687	1733	1781	1816	1835	1903	1865	1845	1848	1921	1953	2019	2031	1970	2069	2006	2003	2094	2149	2141	2184	2146	2092	2158	2068	1977	2037	2080	2036	2089	2056	2092	2045	1950	2029	1949	1969	1937	1980	2064	1985
1418	1447	1455	1475	1533	1620	1657	1717	1849	1763	1884	1803	1908	1847	1916	1928	1852	1926	1876	1954	1896	1936	1946	1942	1870	1965	2098	2051	2144	2104	2087	2017	2002	2075	2037	2132	1940	2040	2014	1884	1988	2053	2088	2046	2000	1942	1916	1944	2038	1999
1472	1475	1514	1505	1481	1559	1602	1637	1707	1859	1908	1890	1807	1918	1954	1966	1943	1891	1977	1910	1817	1878	1941	1939	1914	1901	1939	1934	1944	2063	2030	2023	1984	2014	2018	2068	1997	1989	1980	2027	2047	1961	2077	2056	2000	1938	2058	1990	2009	2065
1415	1378	1368	1459	1463	1511	1485	1620	1658	1718	1840	1844	1870	1835	1840	1846	1800	1842	1839	1864	1827	1727	1807	1796	1919	1918	1831	1938	1906	1949	1875	1948	1977	1869	1937	1892	1882	1966	2063	2065	2114	2051	2060	2018	1928	1906	1935	1995	1910	2005
1389	1403	1434	1455	1428	1466	1512	1618	1705	1788	1859	1853	1851	1854	1782	1872	1820	1734	1805	1829	1776	1744	1895	1811	1880	1828	2008	1836	1929	1942	1901	1957	1876	1923	1980	1855	1945	1945	1964	1966	2024	2113	1981	2025	1951	1923	1957	1858	1972	2013
1451	1413	1483	1458	1516	1466	1569	1658	1767	1949	1892	2000	2024	1954	1927	2008	1979	1966	1798	1893	1813	1739	1964	1879	1919	1952	1873	1900	1931	1984	2031	2154	2022	1919	1895	1957	2029	1929	1970	2099	2125	1998	2089	2018	2044	1902	1936	1968	2000	2035
1362	1372	1449	1539	1500	1450	1593	1742	1858	2006	2031	2097	2154	2144	2147	2113	2056	1978	2017	1978	1971	1979	2015	2027	2017	1924	2002	1960	2046	1949	1965	1980	2051	2053	2037	1952	1972	1994	2105	2135	2035	2042	2017	2003	2103	2003	2089	1975	1997	2015
1415	1429	1443	1460	1460	1481	1695	1750	1855	2062	2067	1981	2128	2097	2057	2142	2079	2019	1999	1928	1937	2030	1971	2039	1966	1935	1899	2005	1922	1958	2015	2049	1988	1983	1995	1965	2050	2003	2071	2127	2089	1938	1994	2044	1966	2057	2050	2118	2024	1990
1443	1394	1352	1392	1428	1480	1610	1679	1801	1857	1946	1934	2015	1996	1989	2039	1997	1914	1858	1858	1924	1983	1933	1950	1972	1856	1917	2002	2004	1991	1889	1889	1876	1930	1967	1901	1935	2011	2099	2066	2082	2135	1964	1927	2101	1991	2059	2100	2054	2049
1372	1409	1392	1423	1362	1401	1564	1561	1694	1769	1883	1878	1892	1859	1905	1855	1864	1869	1767	1910	1860	1836	1808	1846	1914	1920	1875	1884	1903	2004	1930	2007	1891	1928	1924	1950	1895	1996	2039	2048	1926	2024	1978	1924	1879	2101	1997	2064	2099	2030
1475	1565	1516	1442	1459	1411	1559	1600	1664	1805	1764	1871	1854	1941	1956	1933	1919	1886	1818	1883	1801	1817	1990	1924	1811	1787	1897	1870	1965	2037	1931	1977	1999	1980	1897	1845	1830	1923	1906	1964	2019	1962	1965	2039	2054	2094	2042	1980	2013	1953
1463	1601	1510	1493	1514	1610	1575	1647	1753	1845	1968	1889	1975	1892	1992	1912	1987	2030	2000	2049	1993	2002	2008	1922	1903	1948	1867	1920	1959	1970	1946	1948	1961	1980	1980	1970	1987	1892	1935	1921	1934	1941	2037	2016	2138	2135	2066	2094	2046	2010
1543	1553	1535	1547	1505	1594	1617	1702	1750	1859	1899	2024	1970	2024	2080	2037	2174	2091	2069	2086	2223	2128	2137	2055	2114	1988	1957	1923	2035	2055	2054	1922	1977	1988	1946	2049	1856	1963	1959	1978	2009	1957	2012	2030	2029	2003	2037	2039	2125	2075
1542	1573	1578	1515	1542	1502	1513	1643	1686	1708	1808	1824	1815	1941	1872	2085	1906	1984	1984	2016	2015	2019	2131	2024	2026	2040	1999	2113	2025	2008	1965	1933	1914	1913	2054	1957	1906	1983	2015	2070	2127	2055	2061	1978	1949	2055	1999	2023	2009	2071
1579	1675	1595	1553	1549	1532	1541	1593	1560	1704	1681	1655	1695	1716	1830	1912	1804	1795	1884	1995	2031	2010	1978	1937	1980	1996	1982	2051	2010	2009	2017	2079	2021	1917	1978	1940	1890	1957	1907	2021	2010	2018	2121	1975	1902	1981	2013	2042	2050	2066
1603	1682	1686	1618	1602	1538	1562	1633	1600	1618	1658	1686	1773	1778	1822	1838	1928	1962	1878	1964	1930	2032	1999	2021	2088	1991	2019	2038	2034	2027	1996	2002	1993	2007	1981	1918	1869	1912	1920	1961	2026	2027	2022	2062	1945	1881	1955	1946	1967	2031
1596	1607	1641	1646	1581	1621	1708	1658	1716	1721	1694	1744	1799	1749	2001	2037	2042	1993	2028	2018	2042	2121	2102	2064	2024	2082	1966	1924	1919	1952	1998	2032	1995	1959	1948	2023	1908	1978	1961	2043	1982	2008	2020	1948	1955	1954	2014	1977	2004	2032
1625	1585	1567	1505	1543	1608	1581	1708	1804	1821	1727	1722	1929	1882	2015	2086	2086	2071	2045	1996	2154	2133	2130	2118	2144	2046	2002	1947	1908	1961	1875	1993	1954	1864	1834	2002	1899	2027	2007	1925	2060	2074	1955	1902	1892	1930	1955	2050	2096	2039
1530	1575	1545	1490	1462	1563	1675	1666	1651	1821	1822	1752	1829	1822	1957	1971	1947	2023	1916	1960	1991	1984	2023	2033	2030	2034	2010	1943	1932	1943	1864	1966	1882	1889	1878	1802	1913	1950	2031	2151	2160	2129	2045	1996	1796	1881	1916	1983	2049	2028
1541	1521	1575	1519	1477	1502	1553	1537	1697	1627	1685	1724	1819	1819	1895	1922	1948	1884	1954	1940	1971	1962	2061	2013	1969	1936	1849	1926	1909	1858	2003	1972	1967	1918	1930	1981	2037	1991	2022	2066	2050	2121	2016	1960	1900	1915	1947	1961	1942	2057
1582	1526	1623	1525	1502	1499	1528	1590	1591	1748	1765	1821	1809	1864	1879	1832	1990	1853	1888	1936	1891	1879	1914	1856	1991	1886	1840	1919	1949	1986	2026	2008	2134	2191	2212	1954	2095	2062	2011	2052	2092	2078	1928	1917	1942	1896	1935	1900	1997	1898
1533	1628	1606	1514	1420	1492	1599	1668	1703	1771	1834	1899	1891	1888	1931	1915	1978	1918	1942	1969	1928	1950	1903	1885	1871	1833	1789	1843	1817	1902	1976	2128	2124	2060	2171	2013	2042	2005	2067	2041	1995	2010	1947	1925	1941	1947	2037	1965	2009	1987
1518	1583	1594	1493	1582	1512	1585	1713	1780	1787	1947	1898	1994	2120	2016	2055	2027	1996	1993	1951	1999	1839	1942	1941	1937	1823	1888	1854	1813	1861	1979	1973	1929	1987	1972	1903	1845	1959	1988	2131	2159	2036	2065	1925	1981	2023	2032	2033	1997	1953
1562	1518	1539	1556	1482	1505	1646	1693	1771	1866	2131	1941	2028	1947	2031	2052	2156	2159	2049	1944	1903	1953	1995	1977	1914	1913	1878	1952	1928	1870	1920	1915	1970	1829	1757	1661	1697	1741	1951	2016	2084	2186	2067	2040	2018	2074	2111	2119	2109	2071
1534	1511	1518	1635	1488	1483	1544	1588	1825	1826	1971	1955	1994	2004	1990	2058	1946	2051	2004	2031	1889	1886	1917	1876	1910	1944	1949	1918	1980	1901	1959	2062	2048	1893	1698	1674	1551	1570	1647	1930	2075	2257	2227	2092	2113	2072	2106	1988	2150	2064
1528	1561	1593	1513	1480	1394	1545	1568	1621	1745	1815	1834	1916	1891	1877	1919	1899	1909	1882	1907	1726	1752	1734	1883	1788	1830	1839	1832	1847	1875	1891	1913	1936	1843	1520	1441	1391	1368	1416	1610	1900	2011	2103	2009	1927	1981	1974	1929	1919	1990
1534	1648	1728	1580	1498	1479	1586	1587	1682	1794	1801	1836	1764	1809	1716	1717	1798	1742	1733	1740	1690	1662	1627	1693	1736	1732	1702	1689	1806	1668	1748	1837	1810	1625	1468	1343	1234	1233	1216	1376	1610	1810	1937	1982	1849	1865	1825	1786	1696	1826
1636	1656	1756	1646	1545	1527	1477	1601	1741	1745	1864	1797	1897	1788	1781	1855	1853	1824	1797	1722	1661	1593	1664	1730	1652	1717	1738	1678	1738	1720	1710	1904	1898	1670	1447	1359	1422	1361	1475	1479	1755	1782	1897	1942	1949	1857	1933	1879	1798	1805
1645	1658	1633	1548	1540	1509	1583	1604	1723	1815	1881	1776	1785	1833	1838	1938	1942	1982	1914	1933	1949	1939	1863	1875	1912	1794	1834	1803	1829	1846	1923	2047	2032	1863	1643	1576	1552	1615	1557	1767	1826	1991	2028	2063	2042	2047	2005	1988	2015	1959
1514	1519	1544	1537	1431	1469	1535	1681	1669	1776	1756	1768	1707	1744	1765	1830	1906	1895	1922	1990	2031	1884	1992	1938	1906	1901	1908	1850	1886	1810	2009	2123	2219	2103	1915	1898	1761	1771	1913	1906	2078	2000	2096	2145	2061	2001	2140	2050	1986	2141
1612	1523	1539	1449	1508	1481	1547	1543	1689	1572	1641	1666	1677	1563	1705	1753	1772	1809	1909	1834	1900	1853	1806	1867	1836	1870	1917	1829	1835	1813	1943	2007	2124	2143	1963	1866	1695	1774	1809	1968	2011	2074	2082	2045	2041	1950	1990	1918	1969	1966
1546	1577	1578	1608	1548	1577	1641	1565	1680	1597	1641	1632	1574	1627	1674	1610	1661	1736	1673	1731	1661	1692	1696	1779	1751	1795	1856	1838	1852	1742	1714	1819	1842	1992	1940	1856	1741	1777	1787	1784	1874	2005	1954	1914	1854	1840	1866	1816	1855	1877
1593	1617	1569	1568	1519	1560	1578	1644	1616	1564	1642	1598	1714	1638	1609	1620	1609	1716	1688	1684	1723	1705	1632	1601	1626	1770	1843	1733	1773	1811	1853	1737	1878	1898	1920	1883	1941	1829	1823	1846	1841	1942	1894	1852	1921	1804	1793	1784	1843	1774
1527	1599	1588	1584	1557	1614	1655	1636	1632	1683	1612	1641	1678	1668	1618	1632	1742	1649	1759	1703	1691	1672	1695	1677	1652	1732	1750	1722	1789	1770	1810	1846	1843	1876	1903	1832	1947	2024	1958	1872	1822	1729	1769	1916	1912	1892	1869	1776	1836	1723
1642	1618	1618	1536	1593	1571	1625	1662	1718	1594	1649	1711	1636	1628	1634	1621	1675	1661	1755	1824	1791	1741	1667	1643	1723	1698	1730	1756	1696	1751	1759	1733	1812	1795	1846	1860	1910	1898	1850	1840	1740	1750	1756	1794	1814	1853	1872	1897	1886	1780
1531	1474	1589	1572	1573	1580	1572	1521	1580	1578	1609	1637	1651	1545	1554	1631	1632	1734	1715	1696	1758	1736	1727	1599	1697	1734	1814	1808	1838	1648	1680	1831	1731	1771	1774	1817	1800	1844	1875	1847	1737	1832	1694	1780	1877	1868	1911	1970	1789	1743
1510	1531	1563	1517	1564	1593	1528	1462	1626	1533	1704	1708	1571	1549	1565	1607	1599	1688	1777	1751	1720	1713	1582	1697	1709	1786	1747	1862	1778	1735	1767	1662	1724	1743	1778	1835	1724	1878	1802	1806	1827	1811	1770	1795	1863	1808	1882	1906	1842	1786
1528	1575	1516	1550	1519	1559	1434	1563	1534	1545	1638	1587	1621	1465	1519	1601	1704	1629	1718	1714	1627	1657	1673	1707	1685	1724	1827	1862	1889	1769	1860	1778	1781	1797	1720	1818	1703	1842	1757	1803	1827	1810	1815	1825	1737	1803	1836	1866	1828	1757
1548	1605	1597	1581	1536	1509	1501	1481	1599	1613	1672	1658	1645	1532	1477	1613	1567	1719	1716	1655	1650	1634	1543	1588	1637	1771	1760	1809	1817	1783	1829	1885	1847	1836	1913	1780	1762	1738	1683	1727	1761	1894	1755	1823	1820	1745	1796	1786	1720	1740
1510	1509	1693	1628	1583	1590	1510	1534	1610	1678	1686	1554	1576	1533	1612	1593	1715	1742	1711	1675	1584	1641	1617	1645	1692	1564	1710	1823	1767	1852	1890	1946	1877	1902	1887	1820	1764	1821	1747	1734	1777	1849	1848	1814	1887	1798	1787	1717	1787	1683
1536	1567	1565	1563	1532	1547	1534	1606	1640	1659	1699	1643	1603	1604	1611	1654	1689	1693	1792	1700	1662	1603	1601	1583	1669	1757	1719	1669	1764	1838	1810	1891	1955	1896	1909	1915	1769	1834	1846	1878	1818	1846	1817	1903	1924	1909	1865	1871	1728	1832
1522	1560	1541	1528	1477	1494	1506	1613	1608	1655	1631	1560	1608	1659	1614	1683	1650	1752	1745	1739	1704	1665	1610	1684	1663	1668	1675	1704	1688	1721	1721	1716	1761	1861	1813	1765	1813	1781	1749	1818	1805	1784	1830	1839	1881	1825	1862	1874	1783	1704
1536	1520	1463	1437	1357	1479	1421	1523	1558	1581	1541	1495	1563	1568	1646	1644	1664	1692	1650	1643	1651	1647	1590	1606	1626	1615	1607	1673	1568	1585	1518	1566	1602	1642	1643	1685	1742	1733	1760	1743	1727	1656	1702	1767	1701	1726	1803	1734	1722	1723
1516	1525	1502	1432	1341	1373	1406	1487	1490	1436	1506	1469	1467	1588	1474	1595	1609	1601	1605	1609	1648	1670	1660	1595	1621	1703	1654	1623	1613	1646	1550	1582	1598	1462	1567	1587	1667	1752	1719	1775	1782	1728	1753	1622	1725	1722	1803	1762	1802	1770
1573	1478	1469	1398	1414	1347	1446	1475	1483	1468	1336	1373	1449	1408	1506	1551	1528	1580	1683	1549	1733	1809	1789	1750	1832	1818	1803	1814	1833	1822	1757	1787	1761	1557	1648	1721	1760	1853	1906	1927	1960	1952	1930	1948	1822	1929	1901	2007	2028	1869
1476	1472	1451	1449	1406	1531	1457	1461	1426	1457	1476	1383	1450	1425	1526	1690	1647	1655	1718	1765	1878	1932	1975	1978	1973	1895	1989	2043	2096	2094	2027	1985	1906	1727	1795	1800	1773	1824	1964	2097	2044	2032	1996	1954	1879	1980	2012	2149	2193	2099
1500	1518	1370	1438	1485	1602	1465	1593	1529	1514	1428	1591	1544	1694	1688	1774	1735	1732	1851	1962	1936	2008	2098	2073	1944	1978	1881	1987	2062	2115	2057	2060	1829	1785	1697	1725	1791	1888	1903	2048	2007	1981	2002	1913	2006	1938	2021	2037	2129	2037
1547	1457	1497	1490	1539	1490	1554	1578	1556	1520	1610	1600	1663	1610	1759	1821	1904	1722	1876	1833	1843	1923	2006	1867	1867	1797	1782	1829	1843	1988	1953	1837	1748	1681	1713	1610	1651	1725	1706	1871	1867	1862	1902	1852	1756	1813	1856	1913	1945	2003
1561	1613	1528	1446	1453	1492	1513	1587	1575	1525	1585	1610	1615	1696	1713	1738	1709	1788	1624	1738	1732	1853	1820	1757	1667	1682	1598	1635	1764	1722	1763	1715	1668	1622	1721	1624	1717	1781	1694	1842	1781	1931	1894	1812	1822	1835	1799	1807	1900	1887
1588	1571	1497	1509	1448	1461	1522	1513	1499	1558	1525	1486	1561	1743	1729	1741	1736	1755	1756	1850	1826	1838	1808	1815	1783	1612	1540	1688	1672	1829	1676	1776	1695	1810	1798	1736	1796	1860	1818	1775	1821	1920	1990	1964	2028	1973	1953	2005	1900	1874
1533	1520	1507	1464	1473	1528	1508	1506	1604	1602	1615	1616	1662	1706	1815	1885	1932	1768	1964	1928	1975	1946	1903	1805	1756	1783	1759	1716	1815	1756	1788	1710	1742	1754	1830	1858	1881	1854	1892	1875	1973	2080	1991	1949	1980	1968	1949	2052	2012	1938
1500	1458	1449	1455	1527	1443	1555	1614	1651	1720	1657	1718	1789	1871	1792	1902	1911	1977	2036	2016	2062	2085	1980	1866	1845	1898	1841	1877	1740	1739	1674	1706	1799	1884	1916	1877	1831	1996	2037	2016	2098	1969	2014	2035	1995	2001	2030	2033	2098	2015
1450	1449	1408	1391	1470	1458	1573	1616	1649	1698	1661	1806	1872	1808	1838	1836	1916	1968	2069	2153	2039	1922	1885	1906	1828	1854	1907	1924	1754	1833	1768	1700	1804	1762	1938	1965	2000	2044	2124	2068	2145	2073	2006	2063	2077	2032	2112	2078	2032	2101
1409	1457	1431	1379	1434	1455	1573	1584	1599	1682	1629	1743	1740	1799	1831	1761	1825	1903	1886	1932	1992	1939	1907	1836	1852	1905	1889	1940	1832	1823	1724	1695	1741	1816	1824	1877	1950	1971	2051	2197	2097	2067	2041	2075	2130	2057	2081	2102	2134	2114
1412	1318	1391	1353	1397	1451	1568	1578	1562	1636	1725	1754	1769	1651	1745	1654	1793	1793	1929	1873	2019	1812	1767	1753	1792	1836	1852	1870	1921	1787	1832	1733	1787	1653	1785	1843	1789	1908	1995	2055	2139	2106	1996	1887	1956	2077	1986	2072	2030	2061
1414	1418	1364	1417	1423	1399	1494	1473	1575	1545	1642	1683	1669	1619	1743	1603	1730	1730	1794	1738	1817	1737	1703	1687	1787	1738	1843	1845	1703	1755	1781	1680	1753	1676	1708	1742	1888	1830	1956	2024	1963	2010	1957	1967	1898	1889	1958	1990	2028	1946
1456	1498	1481	1509	1395	1377	1510	1470	1474	1607	1616	1689	1660	1678	1566	1617	1631	1759	1749	1822	1697	1676	1695	1679	1664	1722	1859	1738	1715	1800	1770	1762	1716	1682	1669	1735	1875	1709	1890	1844	1956	2009	2010	2012	2013	1985	1967	1916	2117	1915
1482	1467	1567	1611	1525	1495	1480	1474	1550	1612	1667	1654	1776	1716	1693	1830	1823	1742	1849	1881	1820	1723	1723	1717	1738	1727	1801	1731	1812	1745	1822	1854	1794	1800	1718	1788	1787	1758	1823	1947	1926	1988	2049	2064	2046	2057	1929	2017	1891	2057
1459	1557	1596	1608	1621	1577	1544	1556	1628	1727	1803	1730	1764	1796	1811	1820	1882	1978	2066	2001	1913	1874	1862	1877	1866	1820	1868	1862	1782	1918	1871	1898	1871	1887	1829	1821	1776	1777	1799	1878	1824	1956	1926	1987	1984	2019	1993	1932	1937	1994
1579	1561	1597	1621	1490	1592	1553	1597	1609	1623	1687	1792	1767	1804	1839	1836	1981	2023	2036	2052	2014	1968	1999	1928	1902	1888	1981	1874	1957	1854	1918	1956	1921	1854	1874	1787	1704	1726	1714	1783	1724	1857	1816	2034	2069	2071	1983	1923	1907	1871
1565	1544	1580	1561	1517	1503	1520	1496	1485	1619	1591	1588	1702	1706	1789	1847	1934	1946	1920	1956	2089	2019	1968	1959	1894	1864	1823	1851	1886	1807	1796	1836	1891	1909	1822	1706	1846	1879	1742	1778	1713	1798	1812	1893	1890	1971	1935	1846	1883	1827
1529	1607	1610	1481	1496	1454	1475	1459	1524	1551	1566	1543	1596	1680	1752	1778	1871	1919	1963	1961	1946	1903	1952	1908	1957	1924	1812	1776	1815	1869	1840	1824	1885	1805	1814	1805	1821	1765	1727	1753	1716	1673	1809	1856	1889	1823	1754	1800	1815	1770
1609	1568	1536	1546	1497	1488	1468	1563	1460	1582	1541	1567	1604	1696	1713	1785	1870	1858	1967	1978	2024	1918	2055	2066	1960	1917	1812	1849	1848	1864	1859	1859	1886	1881	1876	1763	1792	1845	1902	1714	1883	1721	1722	1815	1881	1888	1801	1861	1816	1857
1505	1501	1549	1483	1415	1453	1562	1445	1457	1591	1629	1607	1724	1721	1806	1863	1844	1927	1923	1972	2016	2046	2060	2057	2019	1956	1976	1840	1801	1874	1915	1923	1867	1858	1843	1873	1863	1974	1844	1887	1813	1832	1856	1827	1989	2044	1968	1910	1913	1908
1616	1547	1490	1387	1420	1441	1542	1520	1597	1643	1633	1697	1729	1755	1780	1807	1834	1898	1960	1981	1935	2016	2030	2071	1948	2009	1888	1839	1881	1947	1806	1767	1851	1845	1805	1861	1941	1885	1927	1946	1965	1917	1971	1930	2012	2036	2088	2112	2097	2017
1553	1416	1474	1249	1343	1383	1420	1501	1559	1530	1589	1667	1695	1778	1743	1800	1761	1871	1872	1972	1903	1871	1973	1881	1873	1902	1942	1819	1832	1817	1912	1831	1731	1734	1791	1876	2000	1904	2038	1975	2031	2002	1945	1868	1789	1861	1847	2023	2073	2061
1578	1510	1386	1364	1340	1356	1335	1451	1516	1498	1571	1560	1628	1705	1691	1765	1695	1791	1748	1729	1797	1793	1904	1776	1855	1845	1715	1773	1784	1830	1855	1801	1789	1686	1778	1842	1856	1868	2006	2000	2075	2037	1869	1636	1701	1727	1650	1833	1920	2019
1508	1419	1360	1290	1318	1323	1355	1439	1424	1563	1579	1625	1574	1595	1644	1617	1610	1654	1601	1717	1630	1741	1764	1772	1765	1787	1738	1713	1752	1773	1962	1848	1835	1800	1751	1719	1717	1848	1998	1993	2157	2085	1816	1603	1669	1591	1535	1630	1791	1973
1508	1493	1398	1316	1287	1305	1328	1474	1554	1572	1674	1753	1671	1667	1659	1623	1702	1611	1533	1633	1606	1627	1748	1729	1807	1704	1732	1706	1788	1657	1863	1888	1912	1786	1665	1685	1698	1783	1870	2115	2227	2306	1907	1689	1713	1657	1758	1534	1703	1812
1429	1482	1396	1349	1409	1326	1376	1502	1540	1677	1780	1700	1725	1717	1707	1736	1664	1758	1618	1634	1562	1708	1736	1756	1718	1774	1777	1795	1710	1822	1926	1926	1944	1884	1704	1751	1712	1836	1947	2082	2173	2255	1980	1751	1706	1641	1563	1654	1681	1836
1396	1348	1366	1395	1380	1434	1496	1633	1669	1780	1878	1835	1811	1774	1777	1857	1780	1696	1767	1657	1673	1640	1677	1719	1768	1778	1627	1762	1682	1795	1884	2009	1956	1845	1769	1702	1809	1773	1991	2136	2324	2211	2027	1824	1618	1546	1610	1699	1889	1956
1452	1383	1339	1322	1336	1465	1486	1598	1633	1749	1899	1817	1836	1768	1749	1715	1683	1672	1656	1644	1615	1660	1700	1728	1657	1694	1715	1740	1790	1770	1899	1917	1952	1851	1834	1739	1740	1864	1948	2100	2130	2147	1990	1849	1716	1606	1608	1782	1921	2084
1383	1415	1415	1378	1392	1447	1514	1572	1703	1788	1745	1761	1758	1867	1756	1720	1750	1600	1613	1627	1623	1636	1696	1657	1647	1655	1674	1690	1766	1781	1807	1846	1878	1802	1762	1748	1718	1819	1924	1962	2109	2036	1997	1996	1699	1794	1813	1906	2000	2160
1436	1365	1414	1393	1392	1418	1491	1623	1636	1676	1789	1721	1766	1849	1722	1727	1654	1648	1575	1568	1596	1671	1623	1691	1648	1695	1657	1647	1789	1838	1809	1868	1834	1769	1737	1675	1638	1792	1828	1974	1982	2098	2025	1890	1897	1886	1861	1886	2038	2149
1465	1386	1389	1357	1407	1453	1506	1569	1687	1713	1725	1696	1799	1761	1815	1714	1740	1648	1663	1608	1668	1717	1716	1785	1619	1562	1695	1739	1726	1816	1760	1864	1901	1774	1750	1774	1690	1796	1813	1889	2001	2042	1981	1970	1773	1940	1816	1892	1978	2045
1409	1417	1400	1401	1338	1450	1452	1569	1635	1747	1755	1822	1837	1860	1802	1871	1781	1686	1712	1684	1675	1817	1824	1699	1665	1638	1612	1664	1696	1863	1876	1929	1815	1847	1723	1699	1760	1789	1862	1900	2060	2053	1973	1882	1850	1846	1807	1983	1970	1961
1455	1409	1371	1433	1498	1515	1536	1508	1635	1752	1758	1752	1881	1930	1930	1838	1808	1884	1823	1843	1813	1723	1878	1908	1730	1625	1667	1664	1828	1809	1885	1907	1897	1793	1735	1781	1792	1736	1822	1884	2011	1946	2016	1979	1901	1863	1913	2007	1899	1864
1430	1436	1383	1468	1394	1368	1481	1522	1647	1717	1723	1802	1908	1861	1895	1871	1837	1927	1913	1920	1850	1893	1806	1835	1683	1746	1701	1775	1808	1812	1962	1919	1828	1780	1800	1736	1702	1760	1823	1874	1853	1869	1957	1952	1858	1839	1887	1903	1773	1780
1415	1443	1446	1386	1398	1370	1446	1538	1505	1646	1639	1708	1654	1741	1772	1791	1864	1797	1820	1726	1761	1821	1806	1810	1741	1721	1764	1810	1838	1874	1947	1932	1907	1793	1840	1813	1713	1806	1855	1775	1846	1833	1812	1818	1878	1867	1771	1847	1851	1856
1476	1455	1393	1439	1425	1393	1465	1562	1616	1625	1684	1694	1605	1612	1694	1780	1834	1854	1877	1779	1793	1717	1861	1813	1757	1761	1783	1835	1855	1875	1942	1878	1947	1817	1751	1771	1838	1851	1897	1810	1820	1890	1829	1828	1842	1797	1880	1795	1850	1800
1480	1452	1476	1420	1418	1451	1476	1645	1668	1715	1723	1629	1675	1645	1717	1812	1879	1853	1896	1895	1876	1824	1866	1836	1757	1747	1728	1815	1962	1933	1921	1946	1960	1837	1779	1838	1835	1770	1859	1853	1852	1870	1821	1904	1850	1990	1895	1799	1882	1864
1512	1523	1423	1448	1458	1355	1515	1689	1831	1839	1757	1744	1750	1703	1796	1852	1926	1895	1969	1963	1991	1886	1907	1780	1742	1721	1741	1860	1898	1928	2019	2066	1911	1817	1830	1796	1871	1881	1865	1793	1855	1785	1866	1860	1894	1941	1968	1925	1971	1871
1496	1486	1552	1424	1459	1458	1608	1736	1802	1839	1846	1893	1802	1839	1884	1826	1927	1831	1904	1893	1931	1901	1906	1787	1770	1719	1716	1854	1874	1852	1916	2004	1922	1793	1803	1909	1902	1871	1826	1860	1829	1841	1759	1788	2005	1958	1950	2033	1930	1805
1498	1521	1536	1443	1442	1490	1596	1654	1799	1844	1782	1767	1759	1845	1864	1785	1808	1783	1793	1876	1904	1922	1808	1776	1706	1671	1681	1792	1714	1996	1940	2005	1962	1829	1885	1762	1842	1870	1890	1895	1915	1863	1759	1844	1807	1928	1859	1874	1937	1862
1514	1534	1578	1521	1372	1523	1545	1690	1789	1787	1763	1816	1786	1897	1798	1826	1750	1832	1738	1735	1767	1788	1753	1754	1714	1616	1643	1669	1757	1880	1871	1989	1987	1844	1799	1786	1781	1820	1835	1875	1940	1865	1780	1836	1744	1846	1912	1826	1928	1949
1531	1536	1507	1510	1444	1474	1580	1797	1758	1773	1849	1811	1719	1769	1728	1844	1726	1794	1656	1660	1727	1626	1753	1715	1604	1587	1559	1609	1791	1861	1960	1980	1905	1917	1864	1781	1677	1769	1854	1889	1971	1796	1756	1848	1829	1798	1796	1870	1909	1793
1515	1527	1547	1485	1521	1552	1616	1665	1835	1900	1881	1889	1830	1825	1949	1766	1735	1702	1723	1737	1740	1749	1741	1619	1618	1626	1539	1676	1706	1830	1920	2004	1951	1842	1822	1741	1743	1852	1909	1868	1872	1864	1746	1749	1850	1837	1858	1882	1861	1773
1466	1470	1478	1465	1408	1527	1580	1694	1869	1962	2014	1964	1890	1866	1921	1890	1757	1790	1846	1772	1772	1787	1763	1737	1615	1569	1660	1643	1796	1914	1949	1946	1994	1858	1926	1847	1913	1863	1921	1929	1843	1823	1790	1766	1820	1998	1957	1919	1973	1889
1453	1405	1561	1541	1482	1539	1619	1744	1837	2038	2022	1999	1931	1961	1937	1868	1887	1879	1825	1878	1861	1832	1776	1750	1646	1705	1612	1642	1827	1906	1993	2059	1922	1859	1901	1902	1860	1888	2042	1981	1924	1897	1915	1871	1886	1987	2040	2028	2003	1945
1386	1486	1508	1485	1523	1564	1597	1738	1843	1946	1993	1963	1910	1867	1898	1854	1863	1689	1889	1791	1753	1813	1738	1730	1632	1685	1548	1654	1717	1974	1898	1928	1914	1745	1756	1803	1793	1865	1994	1972	1932	1858	1864	1823	1874	1788	1948	2045	1910	1895
1497	1493	1426	1437	1408	1449	1493	1603	1788	1825	1903	1813	1740	1768	1780	1811	1720	1690	1773	1717	1694	1729	1665	1681	1568	1589	1546	1646	1708	1863	1976	1875	1760	1743	1818	1711	1763	1741	1785	1881	1830	1770	1747	1788	1754	1805	1808	1864	1887	1872
1511	1531	1550	1410	1425	1419	1514	1612	1746	1751	1766	1734	1747	1747	1705	1744	1704	1658	1729	1678	1730	1655	1654	1701	1571	1581	1566	1668	1727	1836	1921	1917	1782	1781	1754	1747	1698	1792	1994	1871	1924	1877	1825	1881	1785	1812	1872	1888	1887	1814
1475	1503	1519	1406	1466	1452	1508	1659	1729	1758	1693	1619	1739	1705	1656	1745	1724	1607	1653	1702	1712	1741	1759	1699	1678	1669	1707	1772	1756	1899	1899	1966	1887	1804	1717	1685	1855	1939	1878	2003	2020	2029	1812	1841	1922	1941	1898	1940	1879	1889
1411	1474	1450	1435	1434	1373	1504	1614	1695	1724	1692	1663	1635	1680	1746	1716	1765	1728	1763	1707	1711	1754	1794	1763	1677	1749	1718	1725	1818	1833	1913	1857	1876	1755	1793	1777	1834	1911	1963	2045	1959	1906	1828	1942	1918	1961	2048	1972	1933	1963
1431	1456	1404	1409	1368	1422	1434	1576	1645	1650	1551	1652	1661	1807	1745	1745	1728	1800	1794	1749	1791	1937	1862	1822	1760	1746	1752	1735	1776	1850	1974	1835	1818	1766	1714	1728	1830	1863	2049	2043	2005	1968	1861	1891	1855	1868	1931	2044	2057	2214
1425	1512	1394	1389	1298	1402	1436	1495	1625	1620	1663	1633	1655	1687	1634	1801	1894	1803	1817	1856	1896	1944	1945	1774	1738	1786	1797	1825	1858	1943	1921	1929	1840	1714	1624	1741	1801	1911	2017	2048	2006	1985	1850	1807	1733	1835	1945	2036	2266	2433
1430	1425	1357	1341	1347	1349	1363	1479	1544	1517	1497	1526	1507	1597	1633	1642	1655	1747	1848	1892	1881	1921	1781	1782	1755	1795	1838	1803	1942	1951	1940	1839	1759	1654	1642	1699	1815	1857	2033	2096	2077	1930	1905	1792	1773	1861	1988	2026	2234	2246
1513	1475	1347	1374	1305	1330	1363	1371	1481	1508	1499	1515	1522	1483	1527	1605	1675	1693	1816	1838	1855	1934	1848	1714	1728	1752	1815	1861	1916	1799	1808	1864	1705	1663	1607	1693	1790	1859	1950	1916	2043	1911	1855	1821	1691	1850	1939	2046	2104	1883
1538	1445	1382	1384	1298	1332	1259	1441	1476	1601	1560	1489	1483	1581	1626	1582	1676	1772	1754	1928	1943	1962	1900	1886	1798	1838	1830	1879	1896	1886	1894	1830	1649	1766	1662	1802	1862	1897	1896	1884	1872	1857	1892	1879	1828	2006	2080	1900	1736	1758
1535	1481	1494	1392	1365	1392	1402	1489	1538	1627	1642	1524	1687	1673	1688	1682	1724	1868	1929	1943	2010	1984	2075	1959	1918	1836	1959	2020	1938	1844	1852	1864	1736	1785	1843	1976	2006	2072	1903	1911	1896	1864	1925	1987	1948	2147	2314	1977	1817	1760
1575	1537	1570	1426	1491	1434	1418	1522	1567	1721	1562	1517	1716	1604	1712	1699	1809	1844	1877	1923	2025	1923	2006	1835	1941	1856	1980	1938	1904	1923	1784	1812	1743	1744	1842	1887	2065	1999	1994	2000	1885	1883	1827	1916	2071	2239	2273	2088	1762	1802
1617	1658	1542	1483	1443	1423	1501	1528	1580	1629	1626	1596	1652	1722	1715	1787	1715	1789	1822	1864	1942	1882	1832	1906	1799	1837	1725	1795	1726	1745	1773	1770	1754	1748	1827	1931	1940	1983	1994	1934	1864	1838	1965	1930	2061	2163	2217	2024	1735	1845
1638	1651	1531	1497	1447	1469	1491	1618	1674	1654	1616	1597	1657	1738	1666	1769	1760	1847	1814	1854	1854	1875	1890	1841	1765	1795	1731	1739	1756	1774	1797	1781	1763	1791	1768	1819	1789	1962	1930	1876	1908	1871	1898	1911	2001	2093	2083	1947	1888	1766
1682	1662	1599	1515	1449	1518	1643	1719	1735	1719	1772	1760	1726	1773	1783	1845	1778	1815	1859	1827	1878	1889	1834	1825	1769	1710	1681	1696	1690	1667	1821	1822	1855	1808	1793	1841	1796	1865	1905	1972	1902	1998	1943	2005	1975	2000	1995	1940	2075	1936
1688	1680	1640	1485	1510	1501	1639	1782	1883	1789	1829	1870	1893	1931	1857	1909	1886	1922	1849	1841	1846	1893	1936	1801	1729	1678	1592	1594	1626	1636	1714	1747	1794	1828	1812	1838	1787	1891	1817	1885	1939	2017	2009	2029	2016	1969	1952	1931	1929	2003
1645	1596	1577	1543	1492	1592	1776	1916	1934	1988	1945	1910	1922	1986	1959	2015	2056	1886	1986	1966	1900	1961	1945	1815	1819	1642	1701	1627	1598	1694	1821	1837	1739	1778	1852	1814	1754	1845	1831	1952	1961	1902	1979	2038	2077	2054	1924	1940	2048	2030
1761	1650	1649	1579	1538	1615	1672	1807	1937	1947	2024	1987	2005	2068	2061	2143	1991	2148	2047	1984	2097	2056	1951	1954	1825	1707	1695	1785	1744	1819	1845	1880	1897	1863	1877	1890	1867	1857	1969	1967	2026	1982	2050	2109	2178	2080	2006	1961	1969	2087
1717	1647	1616	1574	1576	1546	1616	1720	1815	1898	1924	1929	2039	2100	1965	2001	2026	1999	2020	1962	2004	1973	1910	1838	1846	1823	1753	1816	1752	1804	1943	1958	1854	1906	1830	1825	1774	1905	1985	2045	1969	2051	2096	2026	1968	2094	2005	1995	1935	2057
1710	1620	1496	1474	1435	1498	1559	1585	1684	1705	1784	1846	1792	1923	1826	1853	1813	1885	1704	1861	1851	1809	1765	1711	1724	1643	1612	1596	1687	1735	1729	1863	1810	1749	1769	1634	1703	1767	1896	1919	1892	1907	1939	1821	1894	1812	1864	1776	1862	1901
1595	1623	1509	1529	1469	1369	1498	1515	1498	1501	1607	1667	1647	1760	1701	1656	1590	1589	1609	1585	1704	1666	1550	1544	1511	1499	1468	1455	1541	1503	1604	1575	1579	1562	1480	1502	1482	1652	1729	1781	1792	1798	1750	1808	1769	1766	1741	1827	1826	1906
1584	1578	1613	1588	1520	1500	1575	1466	1479	1536	1524	1626	1633	1671	1702	1666	1622	1537	1607	1718	1659	1681	1637	1644	1620	1614	1536	1551	1580	1645	1531	1559	1572	1426	1446	1465	1639	1728	1755	1780	1818	1809	1732	1847	1847	1812	1977	1895	1937	2000
1566	1540	1529	1600	1566	1582	1606	1555	1458	1440	1459	1480	1599	1651	1782	1585	1732	1754	1728	1797	1856	1817	1867	1833	1751	1766	1723	1759	1685	1768	1726	1637	1536	1496	1547	1644	1688	1756	1861	1938	1972	1931	1894	1849	1960	1899	2079	2104	2069	1984
1521	1560	1545	1591	1574	1512	1495	1475	1453	1440	1373	1383	1491	1557	1586	1616	1658	1651	1733	1775	1849	1847	1798	1875	1857	1831	1855	1754	1835	1802	1638	1566	1563	1602	1589	1622	1758	1782	1788	1828	1843	1909	1862	1925	1944	2039	2032	2102	2045	2136
1514	1565	1619	1549	1513	1509	1449	1456	1422	1359	1254	1271	1363	1407	1499	1487	1514	1558	1633	1617	1731	1687	1669	1776	1753	1709	1715	1617	1545	1567	1429	1453	1428	1457	1595	1519	1605	1689	1637	1708	1786	1696	1909	1839	1929	1931	1942	1939	1944	1908
1533	1624	1670	1488	1530	1540	1447	1477	1342	1357	1254	1195	1234	1367	1463	1409	1581	1543	1550	1538	1594	1618	1570	1630	1617	1668	1589	1533	1437	1370	1378	1325	1437	1474	1521	1483	1556	1626	1520	1596	1606	1773	1824	1744	1836	1827	1799	1702	1862	1796
1598	1719	1693	1576	1468	1450	1374	1459	1401	1321	1288	1302	1270	1285	1416	1478	1486	1598	1499	1579	1448	1529	1596	1607	1548	1553	1560	1456	1374	1369	1325	1399	1425	1481	1502	1508	1590	1439	1498	1490	1579	1764	1773	1786	1697	1760	1712	1709	1704	1812
1600	1651	1650	1516	1449	1410	1396	1528	1444	1388	1329	1314	1325	1365	1444	1542	1616	1618	1573	1587	1518	1587	1667	1523	1634	1505	1535	1492	1397	1331	1399	1449	1491	1523	1485	1548	1567	1454	1500	1487	1700	1756	1780	1807	1922	1749	1723	1676	1715	1782
1610	1685	1678	1597	1569	1509	1461	1529	1446	1463	1362	1317	1490	1389	1481	1460	1574	1609	1581	1584	1589	1506	1584	1584	1588	1585	1534	1490	1464	1500	1498	1476	1486	1507	1520	1458	1386	1477	1475	1616	1642	1786	1760	1861	1799	1776	1633	1671	1729	1759
1638	1682	1678	1631	1592	1605	1586	1581	1528	1552	1454	1412	1455	1413	1487	1490	1511	1494	1612	1557	1518	1584	1690	1610	1645	1610	1583	1581	1602	1537	1549	1545	1570	1588	1617	1525	1524	1536	1545	1664	1654	1801	1804	1838	1787	1810	1697	1636	1686	1855
1543	1658	1621	1629	1541	1532	1632	1618	1572	1500	1522	1446	1467	1462	1554	1628	1574	1509	1599	1580	1624	1683	1615	1606	1589	1657	1660	1659	1664	1664	1642	1615	1644	1619	1632	1578	1594	1596	1622	1715	1742	1770	1847	1769	1829	1718	1740	1699	1767	1844
1479	1524	1506	1485	1489	1439	1543	1512	1556	1409	1418	1396	1438	1497	1572	1564	1559	1521	1593	1531	1660	1665	1691	1576	1587	1581	1547	1604	1565	1592	1687	1638	1642	1619	1630	1616	1526	1646	1690	1681	1795	1665	1743	1777	1764	1670	1684	1761	1790	1781
1429	1518	1441	1391	1349	1380	1510	1452	1435	1498	1426	1426	1471	1495	1573	1620	1474	1523	1590	1578	1624	1646	1569	1591	1606	1630	1493	1523	1542	1537	1534	1618	1546	1584	1596	1669	1576	1606	1645	1580	1633	1648	1694	1686	1659	1687	1614	1650	1744	1736
1587	1654	1454	1491	1426	1456	1401	1506	1459	1447	1505	1511	1508	1524	1670	1596	1613	1560	1654	1624	1611	1699	1680	1683	1552	1549	1543	1507	1571	1593	1572	1535	1519	1608	1614	1688	1653	1601	1695	1701	1659	1690	1641	1677	1695	1705	1732	1693	1632	1664
1631	1663	1633	1568	1483	1485	1505	1606	1526	1637	1495	1560	1538	1596	1708	1652	1676	1644	1715	1751	1772	1684	1708	1609	1618	1636	1600	1544	1638	1653	1621	1568	1700	1749	1746	1857	1828	1796	1787	1758	1724	1716	1704	1853	1784	1717	1743	1692	1759	1652
1595	1602	1549	1570	1558	1549	1607	1517	1559	1614	1639	1608	1611	1648	1652	1660	1681	1731	1744	1756	1674	1697	1670	1637	1662	1634	1614	1640	1599	1692	1584	1649	1646	1714	1791	1796	1845	1813	1793	1699	1719	1674	1749	1697	1796	1767	1741	1654	1701	1520
1531	1646	1655	1615	1494	1622	1575	1679	1713	1678	1627	1620	1668	1658	1629	1637	1675	1670	1726	1686	1688	1656	1647	1551	1567	1522	1601	1596	1615	1616	1552	1579	1619	1644	1724	1736	1713	1726	1678	1617	1586	1727	1714	1676	1707	1772	1739	1758	1678	1569
1509	1561	1635	1645	1600	1568	1574	1595	1635	1634	1580	1604	1568	1584	1592	1669	1645	1656	1624	1658	1606	1572	1611	1530	1529	1500	1562	1632	1697	1653	1557	1581	1604	1656	1759	1791	1858	1725	1642	1613	1620	1582	1688	1771	1816	1783	1840	1759	1593	1664
1487	1621	1572	1602	1560	1493	1603	1582	1642	1600	1613	1578	1517	1521	1512	1558	1564	1583	1637	1561	1630	1578	1615	1607	1542	1554	1704	1725	1630	1718	1603	1573	1591	1635	1747	1762	1757	1772	1717	1555	1563	1629	1774	1805	1842	1938	1809	1784	1666	1643
1497	1543	1486	1472	1448	1496	1533	1607	1625	1612	1547	1582	1509	1449	1507	1484	1492	1540	1691	1634	1500	1524	1533	1588	1473	1694	1659	1682	1664	1606	1560	1563	1546	1594	1761	1825	1780	1765	1604	1629	1598	1630	1729	1840	1807	1774	1839	1774	1647	1628
1508	1506	1541	1459	1476	1404	1584	1563	1585	1674	1543	1530	1463	1467	1488	1507	1526	1514	1540	1657	1615	1633	1556	1492	1508	1609	1553	1608	1608	1521	1537	1426	1476	1535	1762	1763	1713	1782	1630	1554	1450	1543	1672	1770	1828	1799	1790	1706	1573	1650
1547	1531	1547	1545	1455	1393	1502	1519	1607	1639	1642	1591	1535	1444	1467	1487	1478	1567	1594	1599	1644	1674	1581	1539	1596	1538	1574	1707	1573	1544	1580	1528	1575	1675	1703	1764	1848	1697	1688	1448	1662	1719	1669	1833	1826	1858	1782	1742	1699	1605
1619	1656	1724	1612	1487	1507	1485	1594	1672	1650	1741	1553	1536	1530	1636	1537	1572	1581	1581	1720	1665	1720	1667	1766	1670	1674	1770	1760	1729	1702	1742	1706	1729	1829	1849	1945	1911	1982	1861	1735	1698	1741	1950	2023	1990	1972	1979	1886	1813	1792
1635	1715	1728	1573	1625	1552	1485	1655	1752	1836	1918	1694	1772	1708	1662	1655	1718	1785	1747	1794	1737	1799	1698	1750	1787	1807	1865	1796	1786	1790	1850	1841	1887	1875	1954	1926	1953	1882	1861	1876	1789	1901	1964	2042	2075	2041	1942	1963	1870	1908
1612	1691	1683	1700	1678	1610	1629	1688	1852	1943	1933	1853	1861	1857	1829	1829	1856	1759	1874	1815	1808	1823	1768	1781	1787	1744	1756	1831	1759	1905	1852	1922	1801	1829	1845	1812	1853	1773	1865	1855	1874	1917	1945	2014	1930	1910	1883	1963	1850	1981
1561	1585	1650	1654	1564	1605	1590	1719	1924	1929	1913	1940	1902	1805	1828	1747	1776	1796	1706	1734	1742	1751	1684	1752	1644	1748	1671	1668	1738	1814	1725	1739	1725	1720	1668	1705	1739	1762	1856	1777	1827	1896	1907	1911	1909	1798	1783	1860	1867	1885
1551	1573	1540	1521	1560	1552	1675	1615	1736	1823	1819	1834	1723	1721	1696	1625	1694	1667	1714	1647	1588	1675	1757	1737	1581	1678	1598	1571	1737	1774	1790	1779	1760	1747	1675	1683	1753	1742	1791	1891	1935	1963	1887	1898	1786	1885	1869	1902	2060	1899
1622	1532	1596	1438	1475	1500	1569	1693	1662	1671	1765	1726	1707	1686	1757	1771	1772	1663	1638	1657	1625	1724	1690	1748	1704	1712	1632	1632	1665	1764	1784	1793	1789	1756	1710	1795	1759	1834	1841	2022	1982	1859	1864	1908	1815	1878	1969	1931	2028	1963
1582	1563	1569	1437	1608	1560	1633	1718	1753	1802	1832	1819	1829	1914	1931	1947	1872	1851	1865	1737	1772	1815	1843	1877	1741	1695	1671	1797	1800	1962	1978	1965	1906	1889	1813	1761	1854	1895	1964	2028	1954	2022	1883	1911	1925	1840	1910	1805	1935	2056
1604	1609	1577	1471	1593	1538	1717	1823	1927	1867	1907	1979	2008	2091	2086	2146	2075	2039	1966	1964	1930	1838	1946	1908	1906	1772	1772	1766	1773	1918	1975	1941	2025	2010	2011	1887	1947	1842	2016	2029	2097	1964	1977	1975	1930	2034	1933	1989	2021	2003
1618	1608	1590	1528	1611	1641	1690	1882	1871	2021	2063	2087	2093	2075	2244	2108	2157	2091	1943	1945	1890	1863	1886	1915	1842	1899	1778	1866	1827	1951	2109	2009	2026	2027	1971	1821	1852	1907	2135	2044	2157	2184	2101	2034	1881	1922	2060	2033	2122	2099
1459	1547	1423	1500	1527	1640	1762	1839	1957	2074	2032	1990	2099	2214	2050	2192	2079	1918	1995	1924	1887	1953	1889	1871	1844	1812	1818	1893	1865	1853	2044	2014	2017	2018	1995	1936	1940	2040	2135	2222	2234	2153	2061	2021	1872	1923	2008	1986	2121	2154
1510	1455	1528	1447	1548	1581	1753	1776	1915	1911	2031	1993	2159	2053	1986	1964	1990	1867	1961	1854	1934	1832	1813	1863	1867	1779	1816	1791	1788	1852	1845	1925	1895	1968	1895	1878	1901	2092	2175	2164	2138	2082	2000	1927	1871	1950	2008	2001	2134	1991
1530	1548	1491	1511	1504	1532	1617	1748	1830	1892	1841	1953	1879	1896	1976	1811	1879	1824	1833	1863	1829	1777	1798	1767	1731	1810	1651	1876	1738	1778	1868	1885	1807	1858	1886	1897	1937	1961	2069	2072	2011	2020	1877	1814	1823	1815	1969	1920	2067	2073
1609	1576	1416	1565	1517	1595	1548	1723	1735	1796	1808	1843	1831	1913	1838	1795	1751	1867	1905	1853	1773	1815	1708	1726	1721	1668	1670	1711	1730	1733	1812	1844	1826	1847	1764	1837	1986	2019	2036	2091	1986	1924	1963	1881	1853	1860	1858	1963	2001	2053
1553	1587	1603	1588	1576	1597	1552	1690	1750	1893	1887	1836	1874	1894	1853	1863	1929	1889	1823	1908	1863	1732	1710	1686	1651	1742	1716	1734	1781	1814	1755	1813	1890	1809	1822	1841	1912	2025	2105	2040	1977	1939	1907	1934	1893	1931	1900	1981	1967	2062
1547	1646	1613	1654	1674	1705	1661	1709	1796	1848	1883	1910	1833	1826	1847	1819	1843	1941	1904	1948	1913	1887	1806	1819	1762	1754	1769	1816	1852	1864	1894	1902	1887	1844	1858	1822	1919	2014	2059	2042	1930	1869	1879	1946	1943	1933	1966	1966	1992	1985
1531	1605	1681	1580	1716	1603	1557	1657	1729	1907	1821	1843	1791	1762	1816	1890	1911	1903	2013	1985	1999	1925	1850	1833	1856	1794	1853	1834	1905	1894	1810	1839	1809	1758	1840	1917	1941	1942	2036	1997	1918	1857	1993	1989	2015	1950	2013	1984	1886	2020
1544	1621	1663	1619	1621	1531	1516	1627	1673	1715	1735	1773	1855	1773	1801	1808	1852	2027	2076	1925	1991	1807	1822	1847	1862	1861	1808	1985	1928	1829	1849	1763	1744	1737	1828	1902	1930	2006	1947	2043	1909	1937	1878	2007	2015	2066	1954	2045	1976	1998
1522	1670	1726	1624	1587	1525	1475	1575	1655	1675	1833	1826	1789	1753	1853	1765	1926	1931	2077	1969	1950	1880	1867	1772	1784	1856	1831	1853	1955	1834	1871	1775	1824	1854	1865	1860	1979	1942	2005	1860	1773	1862	1881	1909	2034	2043	1985	1969	1932	1874
1627	1690	1715	1646	1552	1617	1588	1600	1644	1761	1749	1834	1801	1815	1809	1886	1996	1932	2045	2058	2021	1882	1862	1845	1797	1875	1838	1901	1988	1846	1857	1810	1836	1945	1894	1922	1997	1941	1896	1895	1824	1925	1835	1987	1994	1992	1953	1876	1862	1815
1496	1736	1775	1650	1577	1544	1604	1578	1701	1771	1814	1748	1762	1831	1893	1802	1911	1994	2035	2041	2076	1868	1919	1990	1874	1855	1917	1851	1977	1907	1853	1875	1839	1891	2060	2103	2013	1941	1841	1860	1793	1871	1938	1963	1883	2033	1992	1856	1873	1900
1533	1624	1686	1594	1581	1483	1553	1675	1758	1702	1855	1860	1844	1796	1930	1877	1986	1983	2030	2080	1918	1910	1919	1912	2039	1989	1890	1983	1902	1940	1943	1813	1863	1938	2021	1955	2001	1976	1929	1920	1904	1924	2003	2079	2064	2130	2071	1952	1847	1887
1487	1644	1568	1594	1553	1562	1599	1729	1782	1919	1899	1900	1900	1985	2056	1906	2141	1881	2081	2050	2110	1880	1945	1919	1966	1995	1959	1959	1879	1870	1847	1808	1897	2104	2033	2032	1991	2044	2049	1935	2049	2007	2015	2087	2113	2156	2032	1914	1952	1901
1545	1643	1598	1575	1587	1551	1661	1758	1836	1882	2002	1930	1997	1941	1995	2010	2076	1989	1961	2017	1989	1889	1840	1903	1857	1963	1922	1805	1826	1735	1793	1872	1970	2044	1974	2218	2013	1964	1952	1918	1928	2015	2109	2133	2104	2040	1916	1905	1890	1972
1577	1628	1671	1587	1546	1626	1594	1674	1754	1878	1897	2011	1942	1932	1944	1934	1857	1930	1894	1934	1766	1790	1773	1776	1907	1838	1890	1748	1727	1634	1727	1793	1989	2021	2028	1991	1970	1965	1901	1839	1911	1929	1997	2073	2048	2032	1841	1786	1729	1755
1530	1553	1594	1536	1519	1619	1561	1724	1764	1786	1922	1943	1858	1856	1899	1937	1901	1900	1860	1788	1799	1751	1725	1712	1752	1884	1866	1922	1789	1752	1588	1857	1972	1862	2051	2029	1918	1870	1810	1801	1828	1995	2025	2000	2060	1975	1838	1738	1741	1800
1475	1546	1487	1494	1533	1500	1624	1790	1850	1859	1984	1890	1938	1883	1959	1909	1931	1847	1870	1827	1843	1696	1711	1798	1889	1914	1919	1899	1691	1819	1666	1793	1798	1977	2015	1889	1894	1858	1744	1808	1833	1937	2022	2001	2031	1826	1854	1776	1744	1739
1586	1543	1488	1549	1515	1565	1640	1813	1913	1974	1965	1945	1968	1959	1977	1935	2000	1831	1856	1828	1869	1797	1696	1781	1788	1877	1956	1830	1738	1721	1710	1824	1846	1967	1983	1859	1933	1951	1835	1743	1890	1949	1925	2042	1988	1968	1881	1802	1773	1853
1539	1568	1510	1513	1624	1618	1803	1901	1957	2121	2079	1950	2005	2000	2022	2071	2062	1966	1934	1879	1866	1800	1694	1699	1745	1834	1876	1810	1822	1746	1772	1831	1927	2020	2089	1984	1939	1933	1848	1807	1899	2047	2049	2096	2027	2006	1878	1873	1887	1919
1594	1592	1626	1529	1536	1716	1797	1867	2018	2004	2079	2028	2022	2050	1947	2062	1976	1996	1930	1898	1803	1774	1781	1751	1726	1764	1837	1823	1893	1817	1722	1875	1933	1958	2007	1916	1867	1884	1879	1850	1966	1975	2062	2105	1879	1949	1914	1869	1925	1985
1582	1632	1534	1513	1545	1634	1715	1837	1903	1846	1973	1958	1940	2015	2053	1989	2030	1869	1987	1820	1753	1733	1697	1727	1678	1740	1771	1785	1809	1770	1725	1877	1902	1936	1875	1844	1748	1791	1855	1880	1845	1990	1955	1942	1949	1988	1992	1861	1885	1951
1578	1593	1506	1448	1469	1583	1669	1782	1819	1877	1849	1781	1837	1921	1838	1944	1949	1768	1720	1824	1654	1640	1711	1616	1649	1537	1623	1692	1732	1693	1719	1729	1730	1797	1781	1867	1849	1748	1767	1849	1850	1841	1833	1854	1898	2000	1884	1866	1885	1989
1548	1517	1511	1407	1448	1462	1705	1672	1752	1697	1734	1862	1732	1897	1973	1833	1813	1703	1692	1711	1718	1710	1723	1641	1748	1572	1665	1664	1673	1744	1712	1772	1843	1827	1852	1843	1778	1876	1868	1850	1859	1846	1868	1904	1950	1813	1931	1979	1992	1984
1615	1623	1530	1482	1473	1571	1755	1716	1709	1802	1796	1698	1843	1899	1946	1920	1926	1835	1793	1719	1733	1783	1714	1771	1658	1743	1668	1778	1782	1833	1810	1935	1863	1849	1858	1858	1913	1824	1885	1978	1907	1991	1966	1893	1899	1958	1985	1981	1943	1959
1558	1552	1516	1471	1467	1541	1597	1665	1772	1799	1793	1841	1918	2024	2008	2026	1947	1940	1963	1781	1851	1930	1873	1866	1858	1754	1747	1791	1980	2012	1864	1933	1914	1914	1846	1842	1922	2019	1962	2003	2063	2085	2016	1916	1987	1890	1982	2073	2010	2113
1447	1491	1467	1422	1398	1494	1557	1630	1693	1674	1718	1792	1811	1978	2024	2061	1962	1937	1890	1937	1949	1983	1996	1974	1920	1847	1768	1808	1879	1848	1957	1881	1761	1912	1899	1884	1902	1866	1995	2084	2097	1963	1923	1986	1893	1928	2020	2017	2000	2216
1399	1421	1423	1376	1370	1413	1522	1619	1644	1656	1730	1759	1816	1912	1949	1970	1957	1895	1946	1924	1982	1984	2074	2012	1875	1876	1786	1837	1890	1920	1949	1870	1899	1842	1890	1853	1894	1993	2077	2105	2133	2073	2013	1884	1891	1885	1865	2056	2031	2057
1393	1437	1383	1391	1411	1365	1449	1522	1582	1594	1742	1762	1753	1797	1876	1866	1887	1904	1846	1916	1937	2030	2113	2015	1944	1798	1794	1809	1820	1863	1865	1915	1884	1860	1908	1877	1839	1892	1950	2084	2049	2059	2013	1820	1834	1819	1877	2002	2001	2111
1380	1437	1453	1468	1459	1437	1445	1447	1537	1620	1637	1713	1749	1812	1780	1946	1893	1846	1829	1988	1963	1991	2025	2016	1905	1774	1789	1830	1838	1899	1953	2065	1827	1860	1842	1740	1848	1867	1964	1997	2051	1936	1989	1822	1815	1782	1933	2001	2020	2070
1385	1500	1433	1492	1360	1396	1552	1513	1536	1641	1621	1732	1731	1741	1736	1799	1880	2031	1894	1943	1927	1947	2055	2012	1937	1936	1866	1813	1869	1877	1900	1889	1880	1815	1752	1744	1734	1923	2009	1993	2050	2030	2011	1878	1814	1834	1939	1961	2034	2099
1480	1461	1524	1486	1537	1578	1584	1619	1609	1658	1709	1806	1887	1840	1927	1919	1989	1953	2047	1943	1934	1919	2024	1922	2000	1925	1817	1776	1895	1817	1942	1920	1931	1827	1854	1792	1890	1868	1930	2007	2014	2025	1908	1846	1779	1870	1947	2061	2006	2110
1500	1474	1484	1609	1579	1598	1626	1683	1674	1836	1757	1871	1951	1883	2050	2009	2010	1970	1996	1905	1987	1970	1853	1860	1919	1957	1844	1886	1774	1842	1815	1963	1918	1902	1910	1783	1883	1913	1902	2009	1977	2070	1960	1911	1908	1919	1926	1898	2074	2172
1459	1528	1547	1441	1582	1625	1603	1642	1700	1731	1831	1782	1876	1825	1943	1965	1911	1893	1925	1844	1879	1776	1786	1817	1845	1850	1812	1763	1776	1854	1807	1892	1919	1782	1894	1764	1788	1863	1898	1891	1944	2018	2042	1932	1949	1888	2001	1952	2073	2004
1484	1529	1532	1532	1529	1541	1588	1661	1590	1677	1749	1719	1752	1897	1781	1831	1806	1715	1734	1828	1807	1758	1707	1692	1821	1783	1713	1756	1674	1676	1761	1770	1801	1794	1756	1761	1760	1844	1858	1869	1869	1878	1956	1864	1881	1854	1891	1877	1939	1876
1547	1527	1605	1509	1593	1558	1573	1608	1637	1665	1751	1720	1771	1908	1830	1873	1690	1688	1728	1703	1734	1649	1640	1615	1656	1744	1669	1676	1707	1685	1660	1722	1700	1782	1742	1835	1731	1763	1758	1810	1803	1760	1827	1858	1887	1871	1916	1827	1897	1822
1542	1547	1605	1492	1516	1551	1561	1603	1722	1619	1846	1906	1866	1933	1952	1952	1806	1760	1717	1754	1711	1703	1705	1624	1641	1715	1735	1773	1704	1770	1827	1881	1791	1784	1722	1770	1753	1743	1812	1791	1809	1757	1818	1819	1846	1856	1775	1842	1842	1809
1452	1480	1492	1445	1473	1611	1610	1676	1723	1756	1827	1937	2022	1912	1981	1920	1801	1776	1731	1711	1686	1672	1727	1668	1669	1647	1765	1787	1735	1824	1756	1883	1904	1702	1862	1809	1755	1829	1797	1881	1954	1824	1826	1825	1816	1848	1787	1856	1907	1810
1385	1468	1441	1481	1514	1521	1634	1623	1776	1752	1856	2011	1946	1990	1912	1908	1765	1737	1824	1805	1804	1775	1699	1703	1615	1696	1775	1928	1757	1849	1822	1828	1842	1812	1919	1798	1883	1915	1893	1939	1971	1781	1820	1759	1837	1856	1800	1792	1783	1803
1492	1447	1448	1516	1552	1501	1573	1710	1702	1874	1861	1976	1983	2034	1933	1888	1816	1745	1841	1733	1834	1810	1701	1689	1618	1706	1719	1791	1850	1838	1877	1823	1809	1807	1803	1793	1878	1968	1911	1942	1924	1758	1716	1798	1836	1790	1855	1865	1899	1916
1380	1365	1462	1436	1517	1506	1607	1683	1636	1739	1912	1945	1943	1881	1844	1797	1711	1773	1758	1757	1779	1820	1866	1686	1676	1737	1764	1738	1853	1816	1844	1816	1811	1790	1731	1840	1905	1912	1973	1936	1915	1760	1770	1740	1742	1840	1854	1826	1791	1754
1413	1419	1390	1410	1505	1481	1578	1469	1550	1683	1737	1757	1833	1670	1843	1622	1674	1766	1670	1790	1763	1691	1725	1623	1636	1704	1672	1829	1858	1771	1867	1825	1804	1806	1892	1806	1790	1889	1890	1985	1917	1754	1781	1733	1773	1779	1886	1942	1787	1746
1428	1479	1405	1415	1400	1533	1484	1524	1487	1533	1714	1798	1821	1742	1687	1646	1649	1688	1731	1743	1786	1711	1825	1647	1647	1625	1707	1777	1798	1853	1753	1815	1941	1908	1812	1839	1923	1992	1972	1998	1794	1794	1741	1753	1738	1818	1888	1879	1886	1833
1427	1477	1500	1434	1475	1452	1484	1551	1571	1629	1802	1747	1890	1660	1749	1797	1772	1810	1820	1757	1843	1725	1821	1801	1746	1754	1737	1881	1841	1832	1830	1888	1907	1880	1852	1875	1832	1996	2082	2034	2034	1878	1829	1864	1894	1900	1989	2034	2020	1943
1430	1436	1430	1526	1536	1523	1664	1576	1654	1725	1800	1899	1943	1965	1913	1823	1929	1945	1903	1888	1838	1870	1865	1814	1891	1864	1864	1886	1882	1915	1890	1842	1836	1893	1895	1866	1903	2064	2082	2074	1975	1856	1841	1859	1937	1914	1985	2040	2075	2135
1417	1443	1507	1466	1424	1437	1411	1495	1539	1757	1755	2029	1903	1908	1877	1879	1975	2004	1977	1946	1947	1954	1903	1832	1812	1883	1870	1936	1875	1865	1894	1850	1866	1873	1779	1822	1861	2060	1950	2059	1985	1923	1902	1815	1915	1910	2037	2020	2106	2096
1353	1370	1474	1494	1405	1434	1421	1469	1529	1573	1792	1893	1817	1791	1843	1815	1879	1863	2039	1913	1942	1809	1742	1865	1900	1909	1911	1828	1892	1860	1794	1860	1788	1698	1776	1788	1827	1844	1988	1938	1958	1822	1878	1818	1837	1905	1988	2037	1984	1926
1373	1429	1502	1414	1425	1412	1391	1388	1433	1531	1709	1816	1760	1724	1717	1768	1777	1822	1925	1937	1844	1805	1791	1831	1927	1824	1904	1767	1828	1836	1826	1775	1717	1777	1681	1848	1809	1850	1887	1958	1871	1857	1747	1816	1820	1833	1883	1958	1997	1913
1365	1444	1481	1444	1492	1409	1428	1458	1393	1527	1584	1664	1731	1687	1658	1721	1814	1844	1846	1905	1772	1704	1780	1765	1823	1861	1890	1849	1799	1717	1752	1742	1780	1742	1787	1801	1751	1841	1759	1779	1860	1826	1851	1818	1760	1852	1846	1878	1845	1964
1402	1354	1440	1469	1394	1363	1422	1407	1414	1498	1575	1652	1641	1676	1606	1753	1772	1879	1953	1906	1800	1779	1743	1735	1807	1857	1764	1747	1753	1668	1729	1772	1795	1829	1687	1848	1752	1721	1767	1835	1742	1863	1750	1741	1791	1843	1881	1921	1830	1846
1368	1383	1448	1373	1452	1431	1487	1528	1482	1576	1680	1754	1787	1721	1652	1766	1918	1911	1940	1907	1795	1767	1692	1696	1808	1743	1767	1696	1836	1732	1766	1677	1752	1837	1774	1799	1777	1756	1671	1767	1899	1786	1750	1759	1758	1810	1863	1891	1850	1978
1435	1442	1440	1480	1438	1436	1526	1559	1557	1679	1759	1738	1724	1758	1781	1769	1753	1776	1902	1905	1882	1658	1682	1831	1665	1709	1749	1739	1724	1740	1704	1653	1757	1849	1826	1759	1812	1834	1792	1785	1849	1816	1721	1731	1759	1881	1836	1856	1795	1922
1366	1425	1492	1402	1353	1446	1421	1549	1590	1611	1731	1619	1676	1744	1741	1721	1706	1823	1860	1759	1833	1723	1710	1621	1696	1631	1617	1651	1684	1693	1692	1720	1735	1733	1755	1833	1823	1701	1655	1780	1800	1743	1699	1720	1749	1760	1801	1930	1799	1858
1389	1441	1442	1359	1389	1460	1485	1479	1624	1554	1629	1659	1643	1710	1687	1602	1659	1719	1723	1719	1761	1709	1677	1595	1676	1579	1635	1567	1640	1689	1699	1686	1680	1691	1716	1788	1783	1742	1778	1848	1724	1711	1682	1675	1624	1683	1772	1783	1771	1774
1359	1353	1347	1298	1358	1439	1460	1489	1592	1664	1687	1659	1709	1750	1752	1679	1770	1765	1678	1743	1716	1692	1600	1589	1635	1470	1590	1588	1590	1620	1690	1729	1631	1722	1660	1713	1674	1862	1797	1796	1730	1760	1667	1564	1687	1663	1767	1802	1684	1785
1351	1338	1411	1329	1353	1408	1519	1655	1666	1784	1762	1750	1842	1768	1831	1836	1625	1695	1707	1761	1722	1774	1700	1555	1605	1642	1676	1684	1654	1729	1716	1724	1561	1711	1687	1810	1668	1865	1897	1812	1911	1734	1693	1695	1719	1733	1821	1825	1824	1817
1282	1342	1405	1358	1436	1476	1562	1636	1726	1827	1836	1926	1787	1802	1875	1805	1741	1727	1705	1714	1669	1689	1629	1592	1566	1652	1664	1681	1734	1773	1791	1694	1711	1732	1689	1755	1797	1798	1950	1993	1876	1803	1699	1769	1762	1864	1804	1952	1938	1809
1245	1292	1374	1361	1476	1509	1535	1684	1869	1913	1964	1955	1965	1939	1904	1864	1829	1808	1731	1800	1690	1733	1609	1658	1670	1658	1707	1744	1692	1844	1897	1797	1800	1768	1806	1784	1813	1884	2001	2034	1983	1962	1809	1891	1836	1927	1853	1947	1866	1966
1373	1346	1458	1434	1529	1485	1532	1610	1729	1819	1958	1984	1888	1929	1957	1851	1834	1876	1873	1829	1729	1782	1703	1618	1646	1777	1813	1798	1722	1811	1797	1851	1874	1870	1834	1796	1863	1896	1893	1904	1931	1927	1837	1830	1973	2036	1929	1949	2012	1933
1353	1368	1470	1448	1541	1486	1495	1595	1646	1732	1821	1889	1806	1880	1801	1784	1781	1749	1762	1759	1680	1666	1552	1636	1560	1710	1658	1710	1683	1689	1685	1724	1645	1718	1699	1768	1741	1657	1868	1927	1853	1901	1846	1793	1834	1941	1901	1864	1892	1741
1402	1490	1386	1474	1491	1477	1508	1433	1542	1613	1584	1691	1632	1637	1594	1612	1522	1569	1569	1516	1473	1500	1432	1439	1383	1455	1524	1511	1443	1461	1389	1504	1483	1561	1597	1546	1516	1598	1513	1728	1734	1772	1833	1707	1844	1806	1788	1774	1734	1686
1411	1393	1531	1529	1531	1524	1445	1443	1435	1468	1601	1626	1634	1472	1533	1497	1476	1521	1472	1506	1496	1426	1430	1352	1365	1372	1420	1517	1444	1420	1431	1498	1377	1565	1486	1522	1591	1611	1609	1626	1617	1620	1604	1620	1669	1782	1698	1663	1665	1544
1409	1469	1524	1559	1568	1552	1557	1517	1557	1637	1624	1761	1622	1669	1596	1569	1588	1620	1660	1689	1742	1625	1555	1472	1490	1505	1603	1582	1583	1496	1495	1519	1497	1552	1535	1528	1644	1714	1783	1657	1722	1825	1652	1696	1783	1764	1673	1825	1624	1651
1416	1453	1549	1565	1505	1545	1545	1594	1639	1729	1795	1792	1725	1735	1667	1618	1611	1714	1856	1935	1886	1861	1825	1697	1621	1669	1726	1803	1752	1707	1625	1629	1606	1699	1618	1701	1790	1862	1803	1799	1807	1767	1750	1929	1777	1839	1901	1788	1708	1625
1460	1364	1474	1499	1494	1460	1513	1464	1539	1578	1751	1771	1745	1808	1613	1585	1641	1644	1765	1844	1983	1856	1838	1655	1679	1749	1771	1769	1672	1698	1678	1605	1611	1541	1641	1696	1815	1978	1816	1889	1829	1781	1709	1705	1746	1823	1739	1801	1667	1686
1440	1439	1479	1464	1481	1488	1358	1442	1451	1450	1549	1675	1624	1626	1529	1483	1463	1465	1509	1664	1712	1636	1617	1606	1624	1654	1748	1644	1607	1583	1522	1596	1526	1521	1551	1598	1728	1751	1701	1711	1678	1647	1662	1632	1585	1581	1603	1748	1649	1586
1521	1414	1496	1484	1403	1484	1396	1310	1401	1431	1511	1464	1565	1459	1507	1408	1400	1333	1354	1431	1551	1541	1536	1495	1434	1429	1572	1555	1485	1460	1461	1425	1441	1439	1501	1535	1594	1650	1542	1516	1543	1537	1611	1571	1494	1515	1567	1544	1555	1593
1402	1460	1456	1395	1358	1430	1408	1384	1457	1473	1511	1493	1437	1412	1305	1363	1206	1319	1359	1409	1538	1491	1500	1465	1447	1457	1442	1528	1453	1424	1376	1360	1465	1446	1398	1448	1556	1597	1558	1501	1532	1525	1511	1534	1500	1479	1536	1614	1532	1566
1435	1361	1374	1422	1372	1428	1404	1425	1443	1495	1504	1492	1534	1411	1319	1303	1323	1349	1482	1517	1561	1523	1518	1483	1520	1470	1514	1446	1422	1482	1382	1428	1455	1500	1448	1448	1532	1546	1501	1555	1463	1471	1564	1488	1480	1424	1544	1491	1596	1478
1370	1476	1463	1380	1440	1365	1366	1373	1407	1461	1491	1517	1420	1368	1337	1283	1405	1436	1437	1578	1519	1545	1451	1481	1431	1427	1467	1474	1503	1377	1416	1404	1494	1490	1532	1441	1534	1523	1569	1391	1515	1511	1517	1450	1478	1544	1488	1520	1469	1518
1411	1437	1465	1415	1400	1332	1363	1390	1428	1509	1533	1460	1479	1396	1420	1366	1402	1473	1528	1575	1523	1488	1393	1398	1415	1441	1348	1482	1521	1478	1460	1550	1591	1571	1553	1486	1517	1496	1470	1465	1439	1496	1444	1555	1446	1397	1484	1403	1538	1459
1401	1396	1450	1421	1385	1407	1321	1431	1416	1423	1401	1476	1415	1399	1328	1381	1402	1578	1592	1584	1504	1424	1424	1319	1383	1445	1384	1507	1492	1457	1500	1580	1632	1588	1652	1583	1448	1499	1432	1502	1519	1625	1552	1580	1553	1390	1416	1485	1482	1529
1330	1373	1423	1369	1441	1428	1425	1457	1415	1395	1443	1495	1434	1300	1397	1327	1307	1494	1562	1566	1488	1502	1281	1338	1390	1473	1385	1470	1564	1512	1498	1633	1650	1712	1610	1600	1531	1498	1468	1492	1507	1483	1588	1592	1539	1415	1467	1501	1514	1433
1374	1350	1351	1421	1396	1386	1488	1546	1465	1419	1374	1418	1362	1385	1332	1386	1414	1500	1563	1568	1604	1459	1333	1352	1378	1357	1501	1497	1550	1513	1575	1625	1653	1661	1617	1622	1520	1474	1478	1533	1497	1457	1487	1473	1520	1488	1470	1459	1524	1605
1434	1445	1463	1386	1378	1382	1395	1417	1362	1368	1402	1392	1468	1398	1415	1357	1458	1389	1493	1452	1640	1519	1403	1418	1391	1387	1446	1599	1570	1607	1621	1579	1565	1661	1612	1523	1513	1449	1503	1522	1477	1553	1438	1520	1591	1582	1494	1487	1520	1551
1446	1431	1451	1389	1356	1379	1388	1478	1406	1421	1299	1316	1345	1404	1309	1392	1468	1483	1407	1515	1460	1508	1408	1374	1459	1441	1475	1543	1514	1554	1606	1545	1584	1531	1619	1492	1469	1517	1555	1497	1508	1521	1536	1603	1500	1507	1545	1535	1605	1641
1391	1384	1526	1460	1445	1411	1470	1436	1472	1406	1367	1392	1446	1416	1426	1386	1422	1437	1430	1518	1523	1461	1450	1495	1506	1467	1440	1503	1579	1569	1613	1576	1541	1638	1420	1537	1477	1523	1440	1609	1586	1547	1585	1548	1595	1568	1520	1540	1520	1608
1382	1481	1488	1468	1388	1474	1393	1528	1417	1468	1428	1445	1373	1459	1479	1435	1369	1379	1383	1339	1468	1408	1391	1477	1440	1542	1501	1525	1588	1521	1557	1545	1524	1530	1508	1493	1509	1577	1545	1604	1616	1569	1601	1544	1573	1525	1549	1583	1535	1549
1386	1400	1452	1495	1441	1412	1520	1412	1479	1353	1389	1400	1371	1455	1445	1549	1479	1452	1432	1496	1486	1506	1560	1519	1491	1481	1521	1543	1486	1600	1591	1603	1576	1604	1557	1482	1509	1573	1610	1662	1575	1632	1605	1586	1534	1561	1556	1559	1605	1532
1456	1398	1417	1448	1435	1389	1382	1369	1329	1410	1362	1448	1364	1405	1501	1420	1531	1518	1428	1381	1388	1450	1413	1446	1455	1425	1422	1442	1406	1519	1498	1546	1577	1503	1475	1504	1495	1516	1625	1673	1675	1582	1685	1600	1541	1547	1565	1592	1566	1481
1447	1470	1460	1453	1477	1391	1407	1432	1438	1441	1408	1385	1392	1448	1399	1383	1434	1474	1393	1355	1420	1411	1412	1496	1483	1365	1517	1405	1504	1544	1448	1453	1582	1474	1579	1568	1529	1597	1575	1619	1591	1637	1510	1575	1568	1507	1560	1555	1518	1508
1544	1545	1485	1464	1461	1422	1512	1465	1459	1469	1374	1336	1299	1356	1388	1420	1412	1383	1461	1308	1374	1465	1479	1457	1412	1403	1419	1401	1537	1482	1496	1472	1593	1506	1552	1612	1572	1537	1529	1669	1510	1613	1539	1480	1480	1486	1473	1547	1596	1516
1530	1547	1453	1373	1395	1401	1409	1400	1464	1379	1390	1386	1417	1370	1444	1386	1460	1340	1418	1415	1430	1493	1516	1522	1479	1526	1414	1425	1475	1516	1580	1635	1564	1633	1615	1580	1568	1615	1645	1720	1661	1564	1544	1587	1565	1441	1540	1554	1605	1591
1533	1537	1438	1357	1297	1157	1243	1330	1482	1435	1440	1281	1300	1382	1341	1242	1289	1364	1338	1269	1323	1473	1453	1469	1519	1436	1460	1507	1457	1498	1438	1499	1559	1665	1577	1557	1547	1553	1632	1689	1732	1740	1558	1628	1565	1586	1565	1594	1540	1747
1453	1528	1418	1390	1170	1251	1350	1411	1431	1420	1313	1278	1331	1404	1395	1354	1433	1317	1321	1376	1397	1454	1373	1444	1380	1253	1407	1436	1391	1481	1467	1485	1469	1437	1500	1470	1441	1461	1566	1643	1673	1668	1603	1506	1617	1586	1569	1584	1605	1676
1544	1543	1404	1380	1477	1374	1400	1386	1414	1442	1401	1350	1369	1307	1397	1357	1420	1444	1390	1465	1407	1520	1607	1540	1488	1373	1304	1374	1410	1404	1489	1522	1486	1500	1374	1340	1422	1502	1428	1636	1624	1571	1563	1518	1585	1471	1616	1632	1551	1639
1516	1465	1475	1435	1431	1323	1279	1431	1482	1491	1442	1266	1226	1279	1250	1286	1351	1346	1355	1300	1424	1510	1581	1594	1578	1510	1454	1486	1537	1545	1641	1625	1669	1554	1557	1518	1475	1549	1616	1674	1618	1630	1653	1584	1618	1621	1660	1602	1711	1674
1392	1498	1453	1499	1318	1297	1348	1433	1459	1419	1318	1260	1305	1246	1396	1401	1546	1566	1554	1481	1506	1619	1570	1569	1552	1510	1598	1581	1555	1624	1745	1747	1735	1712	1625	1539	1549	1649	1739	1731	1685	1689	1650	1692	1710	1785	1749	1912	1864	1966
1455	1511	1508	1317	1403	1396	1470	1430	1472	1513	1460	1379	1449	1448	1590	1699	1772	1846	1842	1922	1717	1860	1842	1617	1513	1474	1443	1436	1576	1587	1669	1699	1758	1594	1609	1626	1649	1739	1770	1780	1778	1680	1695	1655	1667	1778	1836	1876	1837	1880
1434	1490	1410	1552	1558	1461	1405	1485	1568	1604	1512	1553	1574	1475	1548	1665	1693	1707	1641	1791	1681	1793	1836	1749	1741	1578	1417	1328	1412	1429	1628	1717	1597	1522	1515	1574	1597	1693	1662	1768	1766	1573	1578	1656	1654	1654	1675	1678	1860	1851
1499	1386	1436	1514	1440	1413	1447	1449	1587	1572	1512	1556	1542	1517	1551	1474	1559	1519	1514	1441	1447	1480	1523	1574	1598	1611	1466	1491	1398	1463	1582	1604	1578	1550	1515	1530	1519	1695	1556	1627	1589	1544	1634	1528	1640	1611	1610	1670	1693	1828
1296	1429	1505	1454	1375	1380	1407	1458	1399	1501	1476	1514	1431	1417	1418	1378	1406	1352	1471	1467	1417	1410	1419	1426	1463	1505	1490	1525	1604	1607	1543	1676	1588	1666	1701	1444	1618	1639	1736	1665	1639	1541	1537	1622	1643	1658	1725	1765	1829	1808
1369	1418	1429	1351	1314	1352	1399	1465	1453	1521	1578	1442	1473	1355	1390	1384	1429	1462	1472	1444	1506	1500	1410	1451	1397	1324	1464	1538	1619	1653	1708	1704	1668	1639	1641	1641	1585	1606	1696	1615	1565	1637	1663	1642	1686	1610	1699	1862	1736	1819
1290	1297	1232	1294	1407	1412	1411	1480	1630	1677	1573	1486	1422	1357	1506	1411	1526	1587	1614	1533	1583	1547	1506	1494	1458	1421	1389	1498	1596	1598	1701	1679	1643	1541	1558	1670	1710	1710	1642	1735	1446	1589	1536	1595	1632	1672	1664	1732	1731	1838
1289	1208	1241	1347	1401	1525	1578	1712	1732	1620	1601	1502	1524	1616	1732	1798	1813	1833	1762	1693	1650	1597	1544	1513	1532	1628	1478	1501	1620	1758	1710	1679	1664	1684	1583	1653	1778	1665	1615	1744	1610	1563	1609	1642	1713	1746	1688	1752	1803	1739
1310	1302	1239	1407	1446	1509	1606	1650	1683	1587	1579	1790	1949	1942	2056	1891	1987	2079	1975	1984	1833	1634	1625	1586	1596	1610	1685	1726	1690	1697	1759	1757	1726	1766	1676	1628	1749	1839	1799	1755	1700	1583	1659	1737	1717	1761	1744	1755	1918	1814
1240	1213	1363	1431	1504	1529	1623	1569	1525	1617	1753	1939	2122	2146	2044	1996	1902	1832	1935	1935	1865	1819	1717	1585	1591	1554	1731	1745	1784	1804	1726	1679	1799	1713	1734	1610	1716	1832	1720	1758	1766	1637	1622	1793	1655	1739	1777	1786	1890	1885
1154	1218	1410	1434	1328	1434	1483	1459	1531	1791	1996	2190	2057	2099	1791	1690	1543	1534	1621	1642	1688	1624	1549	1506	1605	1508	1581	1743	1675	1733	1685	1712	1621	1589	1584	1532	1605	1677	1756	1595	1728	1621	1619	1760	1734	1731	1798	1778	1796	1844
1160	1219	1335	1331	1294	1366	1368	1445	1542	1839	1990	2062	1913	1641	1511	1316	1194	1176	1193	1262	1338	1414	1507	1549	1617	1495	1637	1681	1755	1705	1601	1558	1578	1561	1546	1529	1554	1601	1659	1536	1572	1607	1574	1569	1674	1783	1724	1716	1813	1834
1215	1291	1388	1228	1268	1264	1317	1495	1606	1716	1876	1859	1530	1310	1157	1038	991	986	932	1058	1116	1259	1324	1468	1592	1563	1612	1653	1795	1815	1765	1576	1516	1639	1554	1643	1551	1660	1677	1613	1676	1727	1624	1565	1641	1630	1654	1758	1759	1800
1280	1402	1398	1271	1228	1297	1292	1470	1591	1675	1656	1469	1239	1149	978	988	1043	1025	1015	1026	1007	1075	1253	1375	1592	1661	1592	1632	1757	1788	1779	1628	1637	1616	1734	1641	1607	1751	1818	1703	1640	1692	1603	1493	1681	1647	1614	1787	1624	1686
1292	1372	1380	1247	1221	1313	1379	1490	1591	1599	1465	1330	1191	1116	1109	1154	1292	1241	1168	1235	1168	1116	1160	1288	1579	1643	1763	1761	1853	1852	1843	1656	1626	1689	1697	1649	1714	1735	1883	1794	1629	1702	1638	1595	1612	1649	1702	1802	1676	1830
1272	1421	1361	1282	1221	1236	1418	1481	1542	1578	1464	1240	1156	1147	1246	1353	1419	1480	1461	1355	1275	1214	1146	1302	1373	1653	1810	1755	1839	1859	1914	1761	1593	1665	1678	1703	1733	1755	1719	1683	1601	1577	1545	1644	1689	1615	1619	1749	1812	1773
1360	1446	1394	1281	1187	1304	1279	1431	1518	1542	1400	1241	1195	1207	1290	1499	1593	1617	1642	1421	1277	1308	1193	1287	1386	1611	1709	1753	1823	1795	1818	1759	1637	1638	1666	1599	1604	1727	1772	1698	1672	1671	1584	1502	1633	1680	1671	1785	1749	1829
1414	1504	1421	1174	1236	1239	1321	1372	1478	1521	1415	1193	1146	1167	1275	1370	1545	1529	1570	1471	1331	1265	1168	1211	1410	1547	1738	1750	1746	1718	1739	1707	1578	1663	1644	1547	1594	1618	1691	1583	1530	1565	1392	1549	1518	1636	1710	1727	1755	1723
1361	1467	1349	1223	1232	1231	1293	1375	1494	1456	1384	1223	1103	1117	1150	1373	1484	1513	1498	1427	1275	1170	1137	1210	1313	1552	1776	1764	1693	1733	1688	1649	1579	1638	1541	1436	1585	1611	1643	1594	1566	1523	1447	1485	1551	1590	1712	1718	1691	1609
1266	1368	1309	1244	1153	1299	1294	1310	1433	1400	1378	1166	1075	1068	1042	1337	1399	1491	1394	1243	1272	1123	1125	1213	1457	1731	1914	1808	1620	1671	1704	1628	1585	1715	1612	1449	1482	1680	1654	1675	1563	1553	1528	1460	1632	1586	1610	1686	1712	1587
1331	1384	1444	1270	1232	1245	1284	1392	1468	1382	1337	1261	1102	1073	1047	1197	1364	1372	1370	1248	1137	1148	1184	1386	1664	1804	2010	1885	1627	1654	1677	1705	1647	1769	1636	1427	1530	1624	1627	1683	1666	1646	1639	1641	1703	1542	1732	1675	1713	1639
1304	1377	1446	1330	1252	1278	1386	1497	1619	1592	1470	1414	1258	1201	1138	1189	1282	1291	1197	1114	1088	1112	1304	1451	1785	2038	1897	1744	1690	1586	1647	1606	1737	1788	1673	1461	1596	1689	1521	1665	1691	1626	1777	1800	1650	1673	1766	1748	1695	1713
1281	1393	1371	1306	1242	1273	1460	1500	1617	1680	1565	1642	1405	1275	1189	1165	1194	1166	1091	1094	1114	1143	1300	1599	1929	2021	1923	1576	1639	1485	1659	1646	1686	1820	1562	1421	1502	1656	1577	1634	1643	1729	1738	1684	1725	1554	1822	1743	1826	1706
1292	1400	1412	1361	1277	1361	1399	1590	1642	1728	1753	1709	1514	1416	1269	1199	1133	1129	1078	1053	1199	1228	1455	1775	2024	2049	1836	1670	1438	1509	1501	1625	1797	1840	1575	1560	1668	1541	1596	1749	1544	1652	1631	1665	1608	1618	1711	1572	1656	1644
1347	1203	1327	1318	1250	1265	1388	1567	1729	1665	1735	1694	1598	1516	1418	1382	1267	1338	1225	1313	1407	1547	1731	1879	2025	2036	1720	1600	1499	1569	1604	1698	1843	1752	1555	1729	1747	1655	1634	1647	1654	1577	1651	1723	1621	1548	1558	1643	1616	1709
1332	1237	1303	1449	1280	1273	1322	1541	1735	1725	1755	1794	1625	1507	1521	1557	1505	1518	1585	1626	1781	1836	1938	1930	1900	1834	1554	1581	1561	1638	1586	1712	1859	1702	1655	1796	1802	1665	1723	1759	1597	1643	1610	1590	1611	1600	1582	1684	1517	1567
1298	1256	1375	1318	1370	1316	1374	1455	1653	1791	1792	1815	1631	1566	1633	1703	1715	1755	1805	1867	1962	1975	1927	1744	1600	1511	1507	1578	1622	1560	1641	1735	1743	1675	1684	1915	1766	1672	1807	1670	1595	1540	1598	1659	1594	1695	1511	1704	1556	1561
1274	1280	1307	1415	1409	1330	1375	1445	1618	1727	1859	1863	1728	1714	1752	1808	1785	1941	1972	1955	1968	1795	1597	1434	1390	1372	1484	1588	1687	1621	1719	1802	1620	1506	1822	1739	1708	1784	1877	1713	1683	1568	1586	1621	1614	1641	1689	1731	1607	1590
1275	1298	1350	1447	1375	1425	1513	1420	1569	1698	1867	1861	1881	1788	1795	1757	1839	1801	1778	1780	1747	1585	1465	1350	1381	1490	1608	1650	1624	1654	1654	1589	1605	1672	1785	1735	1653	1862	1767	1745	1716	1665	1632	1565	1790	1571	1668	1676	1792	1619
1354	1280	1347	1352	1313	1397	1669	1595	1674	1639	1810	1875	1847	1905	1809	1830	1748	1656	1559	1534	1428	1409	1414	1382	1521	1594	1669	1713	1637	1642	1639	1570	1602	1704	1698	1546	1632	1799	1710	1826	1726	1581	1554	1641	1594	1651	1785	1738	1729	1688
1335	1309	1209	1263	1368	1373	1588	1708	1699	1675	1737	1740	1652	1696	1683	1792	1737	1611	1462	1497	1486	1427	1422	1573	1572	1673	1683	1550	1657	1549	1571	1555	1585	1589	1480	1628	1578	1759	1593	1711	1653	1640	1570	1607	1543	1591	1583	1607	1737	1726
1212	1253	1204	1127	1323	1388	1562	1660	1764	1758	1674	1502	1498	1482	1582	1531	1614	1530	1452	1486	1549	1597	1605	1658	1702	1650	1490	1565	1582	1525	1550	1641	1592	1532	1431	1582	1708	1587	1577	1749	1565	1687	1528	1582	1536	1596	1508	1584	1609	1703
1279	1234	1243	1200	1223	1325	1361	1584	1693	1719	1588	1584	1551	1434	1405	1500	1381	1478	1498	1490	1558	1629	1626	1665	1700	1673	1642	1648	1623	1729	1778	1749	1537	1495	1539	1627	1540	1615	1628	1643	1669	1612	1638	1551	1551	1575	1544	1598	1601	1662
1215	1221	1271	1250	1328	1383	1392	1529	1533	1516	1716	1698	1679	1541	1560	1554	1533	1536	1526	1582	1608	1668	1682	1661	1758	1650	1686	1567	1713	1850	1777	1607	1523	1564	1670	1660	1723	1683	1630	1713	1680	1555	1634	1592	1637	1532	1538	1539	1526	1599
1261	1292	1302	1335	1309	1369	1452	1536	1507	1534	1423	1559	1674	1713	1742	1756	1731	1679	1658	1674	1806	1763	1727	1732	1686	1707	1603	1806	1733	1816	1684	1585	1584	1628	1644	1533	1721	1684	1692	1663	1726	1674	1559	1642	1608	1584	1634	1660	1604	1650
1236	1255	1300	1244	1291	1331	1374	1465	1503	1489	1532	1448	1425	1601	1713	1723	1706	1687	1650	1686	1648	1685	1670	1696	1722	1688	1732	1694	1644	1628	1623	1692	1698	1562	1572	1673	1731	1663	1693	1745	1684	1714	1661	1709	1575	1685	1633	1687	1654	1726
1232	1292	1243	1306	1154	1234	1312	1366	1515	1504	1566	1567	1665	1677	1625	1706	1588	1580	1633	1674	1646	1732	1807	1821	1784	1798	1627	1520	1541	1638	1740	1736	1719	1646	1679	1662	1615	1606	1787	1774	1751	1659	1691	1680	1600	1609	1615	1735	1702	1719
1244	1238	1132	1224	1203	1097	1194	1241	1340	1350	1425	1546	1676	1724	1801	1767	1706	1758	1865	1710	1862	1824	1774	1819	1696	1589	1590	1478	1549	1768	1641	1623	1574	1713	1724	1613	1638	1633	1699	1733	1747	1749	1656	1606	1581	1482	1618	1588	1672	1757
1230	1267	1220	1170	1170	1113	1165	1149	1270	1304	1271	1408	1527	1637	1638	1739	1634	1666	1727	1757	1776	1705	1618	1620	1626	1674	1578	1605	1493	1478	1536	1582	1718	1755	1702	1596	1605	1599	1583	1682	1632	1762	1667	1659	1379	1429	1465	1514	1504	1747
1291	1279	1209	1146	1223	1132	1163	1190	1323	1294	1364	1535	1463	1546	1504	1583	1542	1586	1675	1761	1599	1713	1616	1703	1727	1792	1689	1548	1473	1533	1542	1732	1743	1691	1731	1774	1602	1594	1586	1748	1704	1729	1678	1595	1513	1430	1400	1489	1511	1689
1238	1314	1191	1247	1124	1188	1160	1253	1264	1299	1411	1482	1546	1650	1581	1662	1684	1689	1780	1810	1748	1838	1818	1781	1750	1716	1581	1655	1523	1619	1620	1600	1621	1821	1919	1841	1703	1676	1714	1656	1728	1727	1681	1506	1565	1494	1574	1469	1538	1647
1299	1244	1269	1237	1269	1250	1212	1319	1270	1324	1518	1606	1620	1623	1631	1617	1705	1737	1817	1821	1852	1728	1742	1825	1803	1725	1709	1667	1704	1612	1617	1674	1863	1830	1784	1807	1726	1752	1791	1785	1859	1707	1655	1701	1496	1572	1543	1515	1557	1584
1323	1297	1386	1296	1281	1249	1238	1302	1324	1425	1441	1481	1531	1555	1530	1651	1612	1825	1815	1818	1810	1782	1708	1710	1761	1688	1680	1632	1663	1621	1656	1705	1641	1654	1740	1771	1718	1697	1743	1802	1801	1737	1736	1574	1545	1617	1551	1667	1517	1565
1311	1328	1331	1323	1213	1272	1310	1320	1344	1428	1570	1514	1489	1529	1576	1603	1605	1710	1731	1694	1726	1721	1672	1653	1665	1633	1681	1659	1613	1604	1538	1647	1533	1724	1601	1592	1624	1608	1734	1688	1695	1661	1648	1745	1640	1611	1596	1575	1638	1593
1357	1239	1318	1267	1258	1290	1253	1240	1333	1449	1518	1538	1581	1569	1524	1550	1648	1654	1739	1611	1684	1664	1677	1617	1607	1516	1651	1624	1509	1678	1606	1640	1577	1497	1460	1561	1589	1584	1648	1643	1559	1563	1581	1670	1609	1676	1522	1527	1602	1519
1232	1277	1213	1255	1275	1182	1210	1372	1386	1459	1575	1474	1512	1547	1473	1487	1537	1568	1463	1418	1355	1407	1458	1544	1516	1573	1577	1692	1631	1556	1538	1573	1506	1497	1532	1475	1531	1594	1566	1647	1536	1598	1503	1493	1542	1517	1554	1512	1616	1589
1283	1238	1241	1179	1141	1294	1304	1361	1455	1550	1713	1696	1685	1583	1588	1537	1496	1491	1400	1465	1453	1557	1502	1494	1467	1532	1505	1493	1584	1616	1572	1577	1500	1475	1500	1449	1500	1586	1568	1624	1580	1598	1462	1519	1589	1491	1524	1511	1590	1639
1216	1182	1142	1161	1273	1338	1342	1466	1604	1590	1662	1675	1734	1675	1623	1572	1515	1489	1409	1391	1461	1423	1365	1420	1481	1535	1545	1543	1593	1557	1622	1606	1594	1530	1615	1583	1561	1574	1606	1615	1573	1552	1626	1549	1612	1569	1567	1637	1724	1749
1165	1070	1136	1184	1226	1354	1450	1605	1647	1708	1831	1755	1863	1776	1748	1714	1580	1508	1464	1360	1515	1545	1531	1574	1537	1541	1567	1469	1561	1540	1669	1736	1612	1625	1584	1574	1653	1613	1711	1619	1697	1627	1587	1622	1511	1596	1581	1564	1683	1759
1196	1133	1135	1217	1238	1399	1572	1657	1730	1704	1672	1768	1766	1757	1646	1664	1535	1553	1492	1514	1532	1541	1482	1481	1508	1569	1593	1621	1613	1718	1716	1673	1671	1749	1675	1546	1647	1751	1648	1730	1687	1693	1720	1653	1643	1635	1564	1621	1644	1747
1343	1276	1300	1260	1394	1482	1613	1696	1809	1813	1852	1857	1752	1747	1701	1660	1636	1525	1579	1561	1509	1508	1540	1514	1593	1581	1506	1604	1622	1546	1587	1650	1693	1648	1668	1725	1683	1685	1712	1679	1667	1631	1673	1649	1551	1585	1501	1649	1563	1617
1502	1476	1423	1410	1545	1590	1672	1701	1762	1823	1729	1798	1694	1679	1561	1607	1608	1678	1571	1550	1550	1453	1519	1526	1542	1560	1558	1672	1620	1564	1457	1526	1592	1602	1673	1704	1739	1713	1693	1634	1696	1657	1604	1569	1621	1599	1576	1550	1543	1582
1577	1433	1474	1447	1482	1584	1631	1637	1747	1728	1685	1662	1606	1590	1560	1635	1639	1673	1726	1679	1663	1633	1577	1624	1540	1690	1682	1622	1605	1524	1524	1421	1447	1558	1613	1778	1754	1771	1681	1672	1603	1705	1660	1732	1646	1628	1698	1603	1590	1542
1415	1453	1431	1389	1472	1478	1459	1509	1538	1594	1559	1561	1621	1532	1581	1650	1679	1736	1807	1748	1755	1741	1565	1598	1670	1676	1745	1700	1621	1598	1474	1447	1473	1577	1672	1684	1748	1732	1701	1719	1712	1617	1602	1720	1733	1666	1619	1562	1595	1572
1481	1465	1486	1497	1471	1472	1508	1453	1550	1521	1554	1502	1519	1508	1607	1637	1718	1815	1904	1918	1803	1799	1762	1746	1679	1662	1770	1672	1681	1595	1507	1425	1420	1506	1624	1686	1726	1776	1805	1719	1637	1660	1700	1709	1798	1803	1759	1769	1691	1663
1621	1668	1665	1603	1521	1492	1461	1507	1508	1513	1465	1521	1478	1559	1615	1594	1726	1715	1812	1843	1761	1767	1713	1735	1712	1667	1713	1662	1628	1631	1548	1477	1425	1500	1569	1600	1690	1781	1764	1713	1738	1726	1716	1742	1762	1781	1876	1858	1691	1671
1578	1648	1659	1555	1482	1395	1420	1443	1499	1424	1381	1441	1448	1402	1596	1563	1580	1732	1759	1689	1754	1657	1764	1827	1678	1668	1625	1684	1590	1587	1536	1511	1464	1395	1511	1601	1722	1683	1739	1790	1775	1781	1747	1806	1709	1861	1927	1860	1864	1747
1418	1567	1465	1348	1258	1164	1298	1221	1261	1250	1296	1330	1351	1415	1518	1587	1634	1617	1742	1751	1654	1596	1610	1703	1614	1636	1636	1617	1542	1584	1578	1520	1435	1488	1488	1517	1618	1643	1663	1740	1754	1749	1629	1602	1687	1836	1747	1822	1862	1762
1390	1386	1314	1246	1193	1193	1147	1190	1146	1267	1312	1392	1362	1405	1506	1455	1656	1646	1602	1648	1651	1589	1638	1639	1578	1567	1593	1468	1467	1547	1549	1500	1533	1448	1419	1513	1515	1565	1641	1596	1655	1669	1596	1662	1650	1658	1774	1800	1803	1699
1491	1488	1505	1328	1279	1253	1176	1198	1226	1401	1386	1368	1493	1496	1536	1475	1596	1549	1611	1603	1551	1570	1644	1595	1588	1569	1525	1520	1454	1542	1490	1602	1523	1497	1452	1531	1468	1566	1551	1586	1579	1631	1602	1603	1633	1686	1743	1729	1788	1724
1567	1651	1543	1466	1341	1253	1340	1382	1494	1487	1548	1581	1689	1753	1742	1653	1654	1761	1646	1627	1632	1461	1612	1578	1567	1527	1497	1472	1492	1599	1533	1546	1533	1619	1557	1521	1548	1556	1605	1539	1561	1567	1635	1514	1659	1732	1690	1836	1852	1862
1552	1581	1496	1490	1420	1414	1392	1452	1549	1609	1734	1811	1811	1926	1783	1775	1772	1801	1662	1663	1666	1579	1588	1565	1499	1473	1484	1506	1566	1479	1455	1572	1534	1586	1631	1582	1684	1568	1498	1535	1589	1568	1504	1551	1745	1712	1816	1772	1861	1860
1541	1484	1513	1511	1439	1455	1484	1482	1620	1626	1805	1916	1875	1838	1807	1706	1701	1743	1656	1457	1469	1455	1468	1433	1465	1462	1540	1483	1493	1526	1488	1574	1511	1560	1657	1666	1638	1614	1558	1546	1428	1552	1640	1546	1634	1712	1754	1777	1820	1909
1530	1616	1522	1463	1473	1447	1450	1484	1500	1618	1716	1795	1820	1816	1726	1762	1586	1592	1580	1509	1441	1387	1378	1453	1423	1439	1492	1509	1486	1531	1431	1497	1543	1565	1675	1669	1670	1592	1570	1423	1524	1509	1584	1476	1581	1648	1647	1652	1791	1830
1557	1546	1471	1492	1438	1427	1424	1439	1489	1573	1747	1773	1803	1654	1692	1524	1508	1563	1391	1429	1378	1316	1293	1304	1335	1374	1347	1516	1463	1527	1517	1492	1551	1642	1685	1698	1606	1668	1541	1495	1533	1488	1473	1485	1581	1572	1655	1642	1658	1720
1528	1418	1429	1409	1424	1371	1387	1322	1461	1553	1593	1669	1670	1723	1630	1640	1472	1411	1427	1356	1351	1348	1427	1348	1377	1357	1415	1428	1571	1424	1467	1478	1490	1497	1671	1639	1633	1626	1591	1495	1457	1362	1450	1490	1516	1595	1633	1618	1717	1664
1356	1369	1303	1283	1335	1329	1305	1378	1435	1486	1560	1728	1736	1732	1661	1651	1521	1530	1415	1370	1462	1495	1473	1363	1447	1374	1427	1468	1547	1556	1441	1443	1492	1581	1577	1584	1609	1602	1506	1507	1471	1470	1483	1466	1472	1610	1693	1660	1686	1663
1456	1351	1329	1325	1390	1345	1403	1368	1367	1464	1652	1672	1687	1743	1658	1565	1583	1575	1582	1568	1493	1457	1443	1393	1417	1506	1363	1511	1517	1503	1446	1504	1542	1570	1564	1681	1719	1550	1519	1579	1580	1503	1534	1491	1518	1554	1746	1618	1744	1770
1565	1584	1496	1451	1489	1490	1441	1513	1422	1483	1600	1680	1704	1627	1667	1636	1585	1608	1521	1615	1525	1572	1538	1436	1426	1462	1521	1576	1558	1490	1528	1506	1560	1598	1649	1684	1659	1622	1632	1624	1632	1652	1718	1605	1645	1634	1735	1729	1732	1754
1629	1553	1465	1497	1519	1538	1531	1457	1489	1579	1695	1624	1702	1766	1672	1636	1679	1568	1550	1608	1568	1518	1620	1516	1499	1487	1507	1557	1595	1548	1546	1526	1580	1583	1532	1556	1625	1648	1717	1664	1726	1678	1613	1645	1661	1701	1678	1790	1676	1715
1371	1351	1362	1330	1316	1385	1443	1447	1456	1440	1623	1596	1689	1695	1727	1654	1584	1617	1602	1666	1639	1584	1617	1601	1568	1532	1595	1526	1546	1568	1591	1632	1654	1539	1570	1606	1617	1659	1657	1689	1657	1578	1680	1696	1666	1621	1680	1703	1659	1600
1259	1222	1238	1225	1201	1187	1277	1345	1375	1502	1381	1494	1479	1584	1673	1549	1568	1490	1669	1575	1673	1589	1575	1615	1539	1614	1510	1552	1605	1502	1564	1468	1450	1419	1445	1472	1461	1461	1485	1493	1485	1512	1557	1654	1572	1463	1620	1603	1472	1533
1305	1287	1218	1275	1262	1172	1311	1287	1312	1347	1300	1323	1351	1401	1381	1375	1352	1361	1361	1418	1466	1439	1539	1488	1439	1538	1426	1508	1453	1512	1532	1440	1413	1404	1445	1357	1464	1348	1395	1395	1439	1385	1551	1520	1414	1458	1450	1468	1457	1411
1371	1445	1342	1287	1284	1246	1355	1350	1397	1322	1299	1318	1294	1305	1249	1340	1231	1261	1326	1303	1400	1365	1382	1404	1412	1451	1449	1408	1507	1544	1517	1392	1396	1413	1301	1347	1383	1330	1344	1305	1412	1421	1522	1520	1485	1441	1418	1447	1467	1428
1424	1403	1338	1326	1378	1375	1359	1444	1414	1335	1375	1335	1443	1374	1286	1337	1346	1224	1294	1335	1347	1346	1383	1397	1459	1516	1522	1598	1520	1582	1510	1385	1394	1364	1338	1374	1390	1304	1392	1328	1425	1423	1571	1630	1538	1514	1511	1557	1539	1499
1254	1310	1422	1379	1424	1449	1478	1471	1521	1475	1469	1409	1465	1408	1440	1394	1421	1457	1426	1439	1464	1519	1516	1558	1572	1657	1636	1687	1712	1680	1614	1536	1538	1466	1421	1478	1411	1387	1354	1378	1443	1486	1594	1669	1633	1599	1668	1573	1582	1640
1276	1330	1349	1438	1495	1441	1458	1444	1564	1478	1483	1521	1491	1488	1524	1457	1410	1441	1520	1562	1505	1608	1579	1635	1673	1770	1704	1831	1818	1835	1820	1656	1670	1640	1494	1480	1437	1388	1407	1434	1484	1499	1505	1647	1559	1697	1573	1606	1565	1604
1402	1294	1460	1473	1509	1389	1470	1440	1443	1394	1461	1452	1401	1430	1323	1417	1353	1416	1432	1424	1401	1583	1545	1562	1664	1557	1619	1652	1774	1859	1747	1820	1649	1704	1610	1513	1444	1310	1325	1380	1316	1424	1538	1563	1577	1591	1552	1548	1485	1519
1348	1367	1436	1358	1422	1381	1363	1329	1318	1276	1325	1346	1209	1298	1224	1110	1146	1214	1254	1252	1308	1307	1362	1350	1362	1460	1485	1458	1526	1597	1658	1652	1556	1533	1550	1292	1259	1236	1252	1237	1290	1280	1378	1396	1447	1396	1477	1413	1487	1404
1277	1237	1281	1261	1212	1331	1220	1189	1234	1191	1185	1103	1152	1126	1200	1143	1162	1151	1131	1149	1161	1165	1197	1163	1267	1346	1426	1344	1359	1377	1440	1468	1441	1357	1351	1317	1225	1180	1178	1112	1164	1178	1233	1299	1300	1304	1376	1350	1281	1346
1258	1263	1143	1194	1221	1232	1260	1241	1229	1232	1219	1153	1129	1090	1141	1202	1228	1109	1091	1111	1165	1178	1245	1262	1253	1221	1260	1261	1226	1325	1339	1469	1483	1394	1299	1321	1227	1205	1102	1130	1091	1106	1142	1160	1219	1220	1225	1280	1325	1323
1385	1298	1316	1290	1313	1431	1381	1428	1417	1374	1353	1261	1324	1245	1189	1251	1252	1252	1209	1280	1267	1255	1337	1376	1329	1350	1393	1411	1373	1400	1471	1490	1519	1475	1462	1415	1370	1290	1166	1139	1091	1058	1132	1172	1107	1181	1212	1272	1289	1313
1475	1424	1420	1392	1528	1430	1477	1587	1595	1542	1469	1427	1462	1423	1312	1307	1278	1286	1333	1350	1344	1397	1361	1420	1395	1440	1427	1535	1523	1488	1565	1538	1560	1618	1592	1563	1483	1341	1242	1264	1073	1061	1171	1234	1171	1270	1297	1401	1323	1338
1375	1308	1203	1340	1323	1328	1453	1418	1512	1364	1462	1354	1342	1303	1316	1280	1251	1177	1300	1270	1364	1344	1303	1277	1334	1324	1407	1412	1403	1374	1392	1435	1480	1474	1486	1424	1486	1437	1399	1252	1194	1179	1176	1165	1119	1306	1315	1345	1335	1330
1242	1181	1118	1174	1221	1208	1249	1343	1297	1328	1287	1270	1284	1265	1227	1259	1239	1153	1318	1303	1271	1313	1251	1279	1237	1279	1284	1248	1311	1355	1395	1384	1359	1363	1349	1453	1413	1424	1365	1265	1148	1172	1162	1147	1122	1214	1190	1242	1308	1257
1329	1243	1136	1067	1222	1210	1299	1263	1352	1351	1341	1245	1238	1259	1264	1229	1193	1253	1335	1323	1364	1343	1270	1254	1254	1213	1356	1279	1359	1382	1387	1440	1384	1382	1330	1445	1457	1428	1418	1404	1329	1280	1234	1133	1178	1191	1176	1259	1280	1380
1371	1256	1271	1272	1263	1295	1257	1382	1489	1386	1378	1352	1345	1301	1289	1330	1336	1300	1428	1401	1478	1444	1355	1322	1329	1322	1371	1319	1381	1470	1466	1417	1453	1461	1451	1521	1569	1448	1521	1492	1550	1433	1364	1262	1272	1173	1242	1293	1301	1359
1399	1338	1330	1288	1242	1307	1367	1357	1406	1416	1407	1387	1384	1306	1296	1276	1346	1328	1386	1396	1424	1358	1315	1374	1248	1388	1315	1384	1402	1385	1361	1358	1379	1378	1409	1431	1508	1511	1547	1572	1535	1467	1440	1377	1321	1369	1264	1318	1382	1293
1361	1393	1440	1206	1311	1209	1294	1351	1402	1464	1412	1494	1423	1391	1387	1418	1373	1321	1414	1438	1402	1411	1408	1405	1333	1280	1316	1264	1294	1317	1209	1262	1285	1266	1294	1384	1438	1442	1462	1524	1497	1520	1483	1388	1390	1349	1246	1243	1335	1226
1422	1380	1416	1319	1266	1232	1243	1317	1377	1462	1456	1476	1494	1428	1400	1401	1374	1448	1447	1385	1385	1391	1397	1348	1308	1261	1256	1229	1358	1315	1364	1305	1263	1234	1328	1378	1334	1420	1488	1522	1464	1503	1469	1413	1347	1307	1220	1220	1223	1327
1438	1404	1399	1389	1274	1212	1212	1260	1324	1448	1400	1406	1447	1437	1425	1449	1398	1442	1383	1486	1467	1425	1458	1416	1334	1306	1313	1236	1296	1304	1303	1317	1334	1353	1349	1292	1357	1413	1438	1541	1539	1554	1524	1437	1393	1372	1299	1290	1349	1308
1451	1454	1509	1395	1282	1246	1243	1319	1224	1335	1359	1407	1346	1321	1372	1357	1369	1335	1431	1428	1399	1438	1347	1401	1353	1273	1277	1281	1416	1301	1267	1292	1348	1340	1248	1282	1380	1418	1457	1421	1428	1457	1431	1428	1481	1308	1345	1353	1240	1259
1348	1340	1371	1273	1240	1191	1115	1143	1088	1156	1185	1257	1328	1273	1333	1381	1312	1356	1407	1395	1331	1392	1337	1411	1300	1229	1270	1210	1238	1160	1198	1214	1300	1328	1238	1227	1313	1325	1352	1410	1379	1435	1363	1384	1416	1317	1237	1295	1243	1266
1270	1319	1376	1221	1244	1206	1023	1146	994	1030	1022	1132	1211	1174	1280	1311	1368	1293	1309	1323	1375	1341	1481	1302	1341	1294	1289	1229	1182	1247	1229	1238	1259	1240	1218	1200	1319	1369	1300	1351	1360	1397	1415	1374	1412	1328	1315	1273	1168	1230
1354	1368	1367	1432	1390	1262	1130	1188	1070	1102	1118	1147	1206	1269	1295	1332	1371	1366	1445	1374	1348	1361	1496	1535	1542	1403	1280	1229	1232	1277	1273	1288	1320	1285	1301	1334	1333	1286	1299	1369	1446	1402	1353	1315	1311	1328	1280	1307	1271	1162
1462	1424	1466	1407	1444	1325	1301	1189	1172	1230	1200	1188	1271	1369	1389	1399	1450	1432	1483	1447	1469	1523	1608	1561	1594	1514	1415	1264	1272	1326	1293	1328	1338	1294	1375	1268	1283	1296	1334	1341	1352	1289	1364	1257	1317	1250	1230	1247	1217	1182
1481	1448	1416	1424	1439	1413	1344	1303	1186	1224	1193	1113	1189	1273	1359	1368	1403	1370	1363	1339	1437	1459	1570	1502	1499	1502	1334	1309	1243	1274	1287	1289	1362	1287	1334	1288	1331	1239	1283	1240	1287	1329	1359	1347	1270	1242	1226	1247	1153	1130
1269	1307	1259	1305	1290	1214	1236	1157	1066	1077	1132	1094	1042	1122	1129	1201	1273	1170	1355	1342	1326	1407	1369	1425	1487	1379	1387	1306	1305	1282	1414	1393	1385	1325	1372	1370	1357	1326	1332	1319	1367	1387	1372	1342	1311	1333	1270	1333	1315	1206
1310	1279	1267	1279	1284	1314	1271	1148	1127	1103	1057	1043	1061	1063	1068	1134	1253	1379	1362	1405	1455	1504	1527	1574	1586	1531	1540	1514	1551	1447	1495	1522	1572	1574	1499	1548	1485	1446	1464	1518	1586	1460	1485	1547	1480	1468	1409	1411	1367	1283
1390	1414	1436	1444	1457	1482	1371	1398	1299	1270	1235	1205	1138	1191	1249	1280	1385	1485	1475	1550	1566	1650	1730	1779	1732	1721	1709	1689	1599	1564	1575	1658	1667	1578	1596	1687	1530	1574	1543	1538	1627	1596	1520	1555	1472	1583	1410	1437	1430	1410
1454	1381	1447	1458	1483	1490	1477	1514	1599	1384	1462	1353	1370	1370	1374	1407	1499	1658	1679	1669	1711	1770	1629	1722	1668	1692	1646	1606	1591	1565	1531	1596	1552	1618	1529	1564	1556	1494	1548	1531	1513	1537	1545	1450	1476	1424	1441	1506	1442	1457
1349	1396	1380	1387	1486	1460	1496	1570	1644	1578	1592	1516	1466	1406	1554	1542	1579	1535	1648	1576	1647	1593	1694	1639	1613	1549	1534	1511	1445	1505	1511	1406	1494	1461	1482	1351	1419	1465	1474	1422	1502	1543	1434	1466	1426	1463	1380	1481	1483	1503
1216	1254	1261	1324	1268	1348	1373	1446	1413	1517	1497	1450	1451	1366	1380	1433	1498	1477	1489	1476	1404	1367	1436	1443	1414	1404	1421	1379	1346	1391	1411	1360	1401	1439	1519	1455	1404	1437	1420	1403	1438	1480	1510	1476	1537	1439	1516	1493	1528	1569
1191	1178	1210	1188	1151	1166	1239	1279	1260	1380	1465	1373	1335	1313	1333	1368	1345	1435	1438	1477	1449	1402	1401	1400	1302	1365	1370	1378	1287	1306	1332	1370	1442	1436	1427	1493	1459	1443	1444	1490	1437	1499	1506	1479	1514	1503	1502	1626	1531	1526
1099	1157	1133	1148	1044	1128	1120	1149	1379	1459	1394	1380	1412	1394	1348	1414	1448	1555	1521	1501	1467	1442	1419	1374	1431	1345	1352	1387	1313	1277	1316	1283	1332	1382	1456	1397	1454	1468	1457	1451	1424	1517	1563	1460	1550	1650	1552	1557	1637	1657
1161	1208	1206	1103	1107	1124	1197	1218	1373	1431	1513	1562	1513	1522	1493	1550	1611	1571	1605	1548	1565	1447	1456	1456	1422	1385	1482	1441	1397	1374	1401	1384	1380	1432	1426	1555	1517	1426	1453	1498	1493	1539	1529	1598	1530	1569	1608	1617	1684	1589
1210	1168	1162	1140	1186	1209	1198	1293	1326	1489	1573	1581	1589	1613	1589	1570	1647	1595	1715	1639	1525	1604	1514	1482	1490	1517	1567	1519	1510	1506	1396	1380	1425	1473	1462	1532	1555	1609	1501	1562	1561	1647	1581	1648	1697	1671	1647	1661	1680	1640
1131	1165	1137	1222	1183	1212	1188	1295	1425	1414	1585	1600	1677	1551	1640	1644	1577	1627	1639	1614	1599	1506	1453	1572	1558	1482	1512	1532	1582	1570	1528	1516	1557	1446	1578	1501	1605	1650	1634	1613	1615	1614	1703	1714	1783	1795	1693	1740	1656	1762
1175	1120	1137	1134	1108	1204	1222	1327	1336	1493	1475	1590	1620	1612	1599	1566	1555	1621	1604	1624	1520	1502	1452	1544	1589	1435	1507	1554	1611	1620	1657	1512	1444	1467	1548	1580	1571	1567	1644	1610	1637	1587	1648	1737	1758	1625	1656	1657	1602	1482
1150	1100	1146	1245	1203	1275	1275	1372	1394	1503	1534	1604	1598	1569	1562	1594	1491	1497	1534	1527	1511	1476	1426	1480	1456	1430	1485	1482	1590	1572	1555	1521	1394	1469	1463	1449	1529	1513	1647	1598	1512	1524	1517	1608	1545	1500	1640	1591	1511	1621
1168	1256	1290	1298	1308	1372	1407	1450	1502	1497	1553	1559	1597	1513	1560	1429	1442	1395	1425	1402	1353	1375	1427	1325	1390	1411	1439	1470	1437	1541	1538	1518	1499	1402	1453	1398	1481	1450	1524	1448	1562	1571	1541	1515	1598	1583	1643	1524	1624	1553
1203	1215	1270	1361	1383	1403	1397	1411	1464	1580	1631	1606	1539	1545	1490	1460	1463	1332	1348	1290	1335	1337	1358	1371	1325	1316	1425	1441	1501	1468	1527	1430	1428	1456	1461	1374	1406	1373	1424	1525	1470	1499	1466	1484	1640	1587	1610	1565	1539	1527
1078	1179	1250	1281	1372	1343	1358	1361	1537	1585	1566	1545	1576	1475	1503	1408	1413	1476	1336	1426	1357	1296	1402	1350	1390	1392	1380	1455	1500	1524	1540	1558	1514	1466	1328	1388	1396	1359	1397	1502	1381	1507	1445	1637	1601	1676	1619	1565	1573	1631
1079	1142	1066	1202	1266	1259	1327	1445	1518	1614	1541	1531	1519	1528	1569	1482	1499	1449	1475	1443	1385	1373	1379	1359	1422	1426	1385	1454	1543	1592	1570	1622	1641	1397	1405	1393	1404	1339	1394	1388	1412	1477	1497	1613	1599	1644	1700	1678	1699	1693
1068	1160	1247	1160	1325	1314	1362	1452	1537	1538	1531	1459	1533	1531	1516	1491	1538	1599	1579	1559	1582	1521	1438	1456	1392	1438	1389	1520	1485	1569	1657	1586	1560	1503	1445	1432	1400	1531	1477	1446	1516	1426	1578	1648	1588	1741	1805	1766	1671	1695
1175	1219	1311	1331	1381	1450	1473	1517	1519	1535	1476	1517	1390	1534	1469	1478	1545	1658	1675	1591	1603	1501	1544	1514	1451	1433	1430	1475	1510	1617	1595	1589	1543	1476	1530	1482	1447	1530	1485	1452	1473	1477	1491	1606	1741	1754	1722	1714	1714	1644
1143	1230	1381	1473	1450	1545	1414	1432	1470	1480	1469	1454	1362	1409	1409	1412	1459	1582	1619	1752	1641	1567	1562	1509	1506	1415	1440	1455	1601	1546	1608	1589	1611	1595	1503	1579	1527	1570	1447	1478	1442	1418	1505	1610	1682	1646	1665	1698	1592	1557
1157	1160	1249	1435	1484	1534	1440	1407	1371	1417	1322	1349	1294	1276	1324	1276	1395	1429	1613	1612	1544	1529	1627	1493	1519	1362	1482	1530	1581	1523	1556	1534	1517	1601	1539	1523	1565	1441	1502	1398	1408	1362	1398	1473	1555	1584	1565	1571	1601	1596
1136	1250	1326	1453	1441	1554	1535	1451	1414	1384	1378	1287	1312	1297	1295	1271	1324	1300	1448	1515	1549	1470	1488	1408	1411	1446	1462	1446	1516	1540	1565	1632	1613	1544	1640	1508	1522	1498	1513	1436	1381	1331	1488	1439	1433	1451	1503	1570	1562	1579
1164	1259	1301	1416	1403	1418	1482	1429	1413	1406	1394	1390	1295	1396	1295	1323	1364	1428	1435	1449	1482	1468	1441	1496	1497	1407	1450	1477	1483	1546	1482	1516	1559	1540	1505	1517	1547	1567	1551	1329	1378	1371	1309	1443	1372	1518	1482	1690	1650	1659
1187	1234	1362	1370	1381	1438	1407	1463	1478	1507	1427	1400	1354	1375	1420	1402	1383	1403	1457	1433	1450	1585	1525	1529	1428	1398	1339	1395	1448	1541	1578	1525	1571	1469	1520	1543	1497	1507	1464	1420	1400	1409	1440	1409	1482	1472	1556	1756	1635	1612
1134	1292	1287	1336	1344	1394	1483	1416	1441	1407	1440	1425	1446	1434	1452	1433	1441	1470	1465	1520	1446	1549	1568	1451	1453	1405	1356	1347	1369	1427	1533	1518	1584	1528	1521	1473	1482	1496	1413	1476	1476	1433	1500	1483	1475	1550	1583	1760	1687	1609
1212	1259	1313	1346	1399	1405	1331	1435	1387	1368	1397	1387	1473	1435	1440	1437	1519	1444	1437	1496	1419	1534	1390	1559	1328	1373	1346	1344	1425	1467	1550	1633	1433	1544	1502	1497	1413	1448	1439	1478	1435	1474	1439	1465	1542	1560	1707	1674	1732	1621
1181	1276	1335	1386	1387	1471	1448	1392	1370	1302	1309	1415	1358	1455	1366	1465	1415	1454	1442	1410	1460	1463	1432	1464	1404	1512	1385	1433	1404	1520	1542	1666	1651	1585	1569	1448	1450	1410	1429	1471	1493	1500	1501	1473	1553	1481	1629	1625	1698	1578
1190	1222	1423	1325	1452	1376	1460	1369	1267	1345	1262	1228	1323	1250	1402	1401	1411	1342	1433	1415	1368	1368	1427	1400	1448	1426	1464	1415	1406	1469	1588	1614	1670	1661	1567	1557	1415	1310	1429	1380	1441	1388	1499	1454	1463	1460	1514	1574	1655	1587
1165	1257	1323	1326	1426	1478	1437	1401	1403	1377	1290	1188	1282	1278	1325	1291	1429	1252	1355	1321	1311	1315	1355	1419	1388	1414	1388	1318	1381	1468	1563	1561	1628	1596	1583	1489	1378	1350	1364	1406	1361	1427	1338	1400	1412	1529	1485	1613	1602	1565
1185	1202	1247	1326	1352	1419	1508	1486	1425	1390	1309	1350	1348	1393	1363	1310	1360	1339	1205	1259	1315	1298	1374	1365	1344	1363	1375	1389	1448	1490	1521	1602	1670	1599	1469	1437	1361	1341	1305	1270	1292	1353	1333	1443	1466	1468	1531	1633	1616	1634
1146	1123	1210	1228	1349	1411	1468	1534	1559	1640	1490	1452	1416	1511	1514	1439	1395	1353	1361	1291	1265	1336	1278	1401	1364	1362	1322	1449	1381	1481	1573	1722	1660	1566	1560	1444	1413	1412	1370	1325	1324	1331	1351	1450	1490	1514	1535	1670	1730	1688
1207	1154	1203	1374	1348	1444	1435	1486	1566	1618	1582	1482	1520	1519	1524	1486	1496	1479	1345	1340	1374	1334	1338	1431	1361	1341	1410	1487	1483	1475	1496	1661	1643	1589	1572	1460	1378	1435	1347	1435	1416	1328	1442	1506	1547	1614	1716	1727	1772	1728
1184	1229	1234	1256	1417	1374	1534	1542	1598	1601	1539	1530	1556	1546	1482	1484	1486	1457	1407	1434	1310	1323	1406	1449	1379	1475	1520	1356	1515	1467	1586	1628	1653	1636	1612	1580	1457	1453	1489	1431	1399	1390	1479	1489	1575	1601	1601	1800	1811	1726
1148	1180	1222	1284	1370	1467	1379	1409	1511	1589	1511	1449	1466	1420	1416	1376	1365	1330	1498	1367	1336	1319	1317	1336	1343	1407	1425	1453	1414	1467	1641	1663	1719	1677	1644	1583	1417	1409	1385	1433	1400	1433	1426	1458	1575	1513	1594	1555	1641	1639
1190	1151	1226	1206	1306	1339	1355	1408	1522	1515	1476	1488	1375	1365	1338	1393	1326	1326	1299	1295	1277	1347	1295	1285	1329	1290	1444	1379	1493	1565	1587	1621	1622	1639	1589	1506	1399	1369	1304	1350	1357	1400	1405	1391	1455	1469	1494	1464	1552	1678
1155	1195	1173	1243	1321	1298	1339	1389	1388	1502	1489	1391	1328	1271	1271	1310	1269	1224	1292	1278	1188	1256	1283	1276	1245	1294	1338	1380	1365	1402	1470	1526	1531	1595	1506	1493	1446	1310	1353	1311	1283	1232	1278	1292	1351	1412	1466	1420	1481	1587
1221	1217	1244	1221	1325	1333	1299	1314	1330	1427	1433	1419	1351	1442	1292	1243	1206	1287	1314	1306	1206	1189	1184	1214	1228	1297	1284	1328	1365	1413	1412	1560	1494	1450	1523	1465	1401	1306	1265	1251	1197	1297	1272	1347	1406	1466	1461	1558	1581	1576
1266	1223	1235	1289	1365	1298	1329	1385	1399	1338	1460	1365	1486	1359	1374	1332	1306	1288	1353	1329	1258	1224	1263	1267	1131	1260	1265	1293	1321	1380	1469	1453	1527	1480	1511	1432	1304	1270	1281	1240	1259	1286	1419	1377	1497	1575	1563	1617	1672	1641
1236	1306	1337	1403	1423	1372	1451	1417	1370	1447	1456	1440	1493	1478	1496	1344	1409	1456	1511	1422	1405	1349	1312	1330	1254	1308	1351	1362	1521	1433	1551	1648	1634	1602	1558	1486	1416	1379	1327	1272	1348	1407	1482	1520	1701	1716	1830	1815	1847	1848
1237	1217	1303	1394	1451	1419	1481	1506	1503	1504	1466	1412	1488	1497	1436	1481	1461	1534	1539	1595	1585	1452	1431	1415	1330	1301	1477	1513	1484	1637	1621	1731	1569	1669	1670	1559	1556	1430	1422	1392	1322	1393	1411	1486	1575	1730	1867	1924	2007	1938
1199	1197	1260	1267	1407	1473	1490	1501	1390	1456	1350	1420	1409	1418	1492	1420	1356	1422	1574	1521	1544	1343	1421	1333	1360	1368	1457	1478	1611	1603	1697	1622	1652	1662	1614	1555	1511	1460	1470	1388	1425	1344	1299	1325	1393	1529	1574	1775	1817	1811
1157	1191	1272	1221	1363	1356	1405	1385	1401	1376	1388	1343	1316	1371	1399	1432	1409	1382	1370	1506	1413	1387	1267	1355	1311	1343	1358	1508	1486	1614	1640	1648	1657	1581	1501	1516	1441	1444	1450	1422	1406	1350	1227	1235	1163	1282	1404	1403	1519	1583
1172	1186	1272	1246	1371	1285	1294	1338	1340	1351	1287	1252	1318	1418	1359	1316	1345	1320	1385	1382	1421	1367	1333	1331	1254	1248	1366	1286	1440	1490	1577	1613	1621	1635	1493	1325	1304	1321	1365	1405	1482	1480	1359	1268	1154	1192	1261	1281	1347	1307
1132	1252	1262	1371	1343	1221	1349	1272	1315	1353	1372	1283	1245	1216	1325	1402	1400	1397	1411	1413	1407	1377	1449	1372	1380	1251	1369	1368	1410	1563	1692	1664	1786	1621	1478	1306	1274	1254	1348	1561	1605	1598	1481	1286	1195	1194	1126	1128	1235	1263
1163	1197	1287	1371	1371	1390	1374	1369	1385	1407	1429	1284	1258	1385	1328	1339	1356	1301	1389	1331	1457	1436	1467	1432	1327	1339	1325	1417	1536	1564	1636	1781	1740	1584	1510	1410	1247	1258	1427	1573	1739	1545	1450	1269	1197	1174	1174	1203	1263	1310
1153	1184	1239	1330	1407	1406	1373	1345	1473	1431	1431	1438	1392	1319	1330	1251	1246	1308	1304	1357	1354	1351	1364	1395	1334	1313	1319	1291	1487	1554	1654	1628	1579	1514	1407	1342	1363	1367	1402	1532	1567	1485	1364	1263	1252	1272	1252	1447	1471	1510
1222	1223	1228	1382	1397	1363	1390	1348	1433	1434	1485	1444	1360	1381	1404	1300	1221	1334	1314	1351	1298	1254	1353	1273	1321	1313	1340	1413	1437	1500	1502	1520	1603	1497	1348	1402	1394	1327	1431	1377	1461	1451	1430	1359	1346	1511	1465	1679	1602	1697
1190	1282	1359	1365	1424	1421	1284	1347	1378	1440	1451	1411	1426	1370	1394	1241	1332	1374	1366	1356	1369	1355	1275	1356	1248	1293	1309	1468	1502	1563	1506	1499	1498	1374	1451	1335	1405	1302	1359	1456	1393	1409	1480	1521	1510	1606	1714	1739	1754	1767
1203	1323	1349	1391	1412	1380	1331	1369	1345	1458	1443	1363	1326	1314	1273	1258	1267	1316	1372	1440	1351	1291	1399	1369	1375	1304	1396	1412	1418	1496	1477	1482	1482	1415	1510	1446	1385	1300	1320	1336	1392	1466	1548	1530	1659	1570	1639	1723	1630	1595
1177	1281	1394	1386	1495	1415	1354	1374	1387	1325	1308	1358	1297	1305	1309	1223	1228	1240	1309	1311	1278	1283	1392	1393	1426	1376	1324	1377	1334	1404	1485	1439	1521	1394	1524	1363	1327	1334	1303	1424	1366	1467	1474	1516	1627	1466	1540	1510	1522	1535
1163	1330	1347	1390	1378	1435	1302	1346	1356	1381	1410	1435	1307	1276	1223	1206	1216	1274	1271	1292	1288	1251	1308	1311	1299	1345	1246	1319	1359	1399	1404	1406	1452	1422	1375	1356	1414	1284	1382	1344	1352	1416	1460	1393	1576	1523	1474	1425	1533	1484
1174	1244	1368	1417	1359	1263	1315	1347	1376	1356	1368	1335	1342	1277	1295	1214	1212	1229	1270	1292	1299	1318	1282	1302	1202	1290	1340	1296	1219	1329	1406	1358	1410	1492	1519	1413	1341	1318	1372	1326	1352	1468	1535	1492	1587	1530	1536	1525	1544	1543
1187	1245	1266	1282	1405	1357	1297	1350	1448	1429	1447	1365	1395	1306	1324	1286	1174	1225	1309	1336	1410	1382	1355	1372	1356	1318	1336	1356	1329	1360	1388	1332	1364	1436	1483	1463	1380	1347	1289	1384	1481	1511	1580	1547	1596	1624	1632	1559	1516	1544
1268	1319	1322	1320	1341	1381	1329	1364	1386	1349	1500	1409	1383	1328	1279	1252	1212	1257	1294	1361	1331	1351	1375	1328	1374	1320	1382	1365	1354	1425	1413	1386	1382	1431	1357	1486	1430	1306	1430	1383	1579	1539	1579	1588	1571	1510	1524	1531	1503	1567
1235	1273	1255	1302	1303	1362	1307	1349	1423	1456	1328	1386	1343	1303	1239	1160	1219	1155	1216	1273	1312	1322	1405	1322	1324	1368	1406	1375	1344	1359	1404	1359	1339	1360	1367	1325	1401	1370	1420	1568	1556	1443	1546	1521	1506	1520	1570	1459	1489	1517
1226	1274	1329	1259	1269	1231	1224	1363	1355	1315	1321	1366	1225	1268	1210	1186	1194	1121	1181	1198	1236	1329	1226	1331	1216	1313	1354	1353	1348	1355	1258	1315	1253	1245	1301	1285	1249	1330	1315	1406	1491	1526	1452	1504	1568	1559	1512	1511	1514	1547
1281	1354	1370	1306	1287	1267	1266	1333	1361	1318	1352	1272	1243	1224	1269	1176	1197	1187	1185	1263	1206	1221	1320	1254	1305	1277	1283	1288	1315	1382	1291	1307	1342	1253	1217	1271	1254	1387	1383	1389	1523	1498	1604	1567	1519	1547	1506	1513	1499	1516
1270	1275	1356	1332	1294	1357	1288	1383	1314	1303	1271	1253	1226	1181	1186	1191	1247	1231	1239	1193	1239	1260	1289	1366	1311	1338	1305	1331	1422	1403	1450	1380	1399	1346	1320	1260	1315	1378	1400	1445	1513	1601	1604	1587	1591	1541	1470	1445	1395	1484
1184	1241	1285	1332	1272	1308	1261	1309	1274	1286	1303	1224	1222	1194	1194	1203	1233	1220	1240	1274	1227	1302	1336	1363	1369	1358	1387	1276	1356	1387	1392	1391	1361	1393	1392	1432	1371	1329	1393	1494	1555	1614	1612	1602	1490	1473	1410	1427	1462	1491
1097	1131	1098	1220	1104	1162	1172	1264	1240	1281	1247	1224	1206	1168	1161	1240	1226	1269	1183	1218	1238	1238	1354	1364	1360	1374	1359	1367	1440	1444	1374	1396	1355	1351	1328	1404	1326	1384	1415	1463	1497	1560	1577	1524	1558	1514	1398	1537	1594	1544
1004	1104	1123	1086	1135	1073	1089	1140	1187	1135	1169	1170	1084	1159	1223	1254	1268	1255	1382	1304	1307	1413	1405	1376	1403	1462	1397	1350	1471	1391	1334	1410	1374	1350	1406	1342	1379	1391	1451	1494	1577	1524	1555	1521	1496	1468	1636	1399	1466	1477
1089	1029	1032	1150	1152	1091	1066	1041	1053	1046	1023	1073	1057	1150	1199	1207	1206	1364	1295	1343	1337	1367	1405	1396	1419	1422	1426	1441	1421	1329	1406	1312	1345	1354	1385	1350	1403	1363	1418	1493	1527	1381	1483	1518	1498	1414	1528	1394	1462	1390
1159	1155	1102	1126	1123	1117	1039	1018	1014	957	1039	1042	1023	1110	1123	1173	1214	1236	1285	1316	1305	1352	1358	1371	1339	1416	1439	1307	1357	1312	1344	1355	1406	1388	1392	1303	1346	1413	1381	1465	1482	1435	1425	1364	1396	1318	1371	1358	1324	1367
1194	1183	1178	1161	1036	1098	1057	1031	929	970	976	1017	1083	1048	1121	1171	1191	1226	1286	1353	1243	1354	1385	1350	1298	1313	1360	1309	1321	1256	1306	1331	1256	1318	1344	1385	1376	1357	1373	1474	1433	1432	1387	1302	1284	1297	1279	1339	1283	1285
1147	1095	1057	1080	1065	935	969	991	950	1024	1009	1063	1146	1158	1196	1274	1311	1342	1319	1360	1386	1421	1389	1391	1329	1315	1403	1352	1333	1385	1280	1393	1403	1371	1289	1369	1411	1478	1512	1592	1546	1458	1452	1394	1288	1375	1300	1282	1312	1388
1099	1056	1056	974	917	922	946	946	981	992	996	1057	1192	1190	1306	1346	1322	1423	1428	1425	1506	1458	1548	1490	1390	1390	1434	1419	1414	1415	1380	1399	1392	1428	1405	1424	1505	1512	1576	1611	1536	1522	1437	1374	1365	1343	1256	1318	1398	1409
1061	1064	946	924	923	912	985	1016	998	1027	1073	1076	1193	1203	1320	1344	1474	1488	1489	1522	1432	1461	1551	1405	1502	1413	1437	1461	1418	1363	1336	1400	1419	1485	1376	1414	1441	1467	1609	1540	1536	1578	1482	1386	1312	1363	1375	1328	1352	1472
975	1028	992	979	900	936	956	1117	1065	1094	1114	1067	1196	1176	1322	1348	1374	1388	1401	1480	1454	1427	1428	1357	1314	1385	1368	1335	1362	1316	1359	1378	1407	1364	1436	1409	1443	1396	1524	1572	1486	1492	1449	1288	1391	1376	1352	1345	1340	1450
1064	1053	997	914	951	894	1015	1013	1057	1055	1073	1096	1125	1144	1268	1314	1407	1405	1421	1342	1386	1400	1412	1304	1340	1282	1242	1276	1317	1338	1410	1458	1426	1515	1454	1407	1484	1465	1503	1581	1560	1542	1365	1440	1353	1328	1359	1407	1383	1494
1015	1062	947	946	916	896	985	1003	1072	1106	1120	1055	1145	1145	1182	1254	1329	1338	1309	1297	1319	1293	1379	1317	1261	1188	1197	1194	1279	1293	1381	1332	1426	1437	1424	1408	1383	1429	1505	1503	1529	1411	1393	1306	1300	1359	1376	1343	1467	1507
977	962	895	870	846	885	961	986	1098	1175	1166	1152	1166	1162	1224	1286	1275	1298	1308	1224	1259	1200	1255	1219	1155	1203	1118	1048	1208	1253	1258	1374	1405	1419	1373	1359	1416	1311	1440	1424	1465	1399	1411	1360	1278	1338	1338	1405	1374	1480
909	918	831	921	881	878	926	1117	1116	1230	1171	1262	1236	1294	1241	1253	1261	1313	1220	1272	1278	1269	1287	1292	1182	1186	1174	1188	1227	1188	1289	1259	1364	1372	1341	1364	1311	1263	1398	1378	1421	1405	1392	1311	1386	1287	1342	1441	1433	1466
922	857	846	795	883	842	1030	1083	1182	1254	1263	1278	1289	1287	1381	1329	1355	1347	1528	1367	1305	1232	1260	1325	1297	1270	1192	1228	1238	1289	1317	1288	1392	1376	1393	1358	1337	1341	1372	1480	1478	1428	1399	1316	1398	1447	1489	1526	1475	1492
916	964	848	886	961	966	887	1127	1172	1194	1325	1335	1374	1359	1410	1432	1327	1320	1371	1384	1407	1344	1357	1399	1343	1309	1363	1345	1372	1412	1342	1467	1466	1439	1429	1417	1365	1363	1467	1487	1469	1415	1484	1529	1435	1584	1578	1548	1544	1521
946	981	925	810	909	1044	964	1135	1213	1316	1404	1448	1435	1434	1422	1377	1322	1430	1377	1431	1387	1408	1362	1356	1284	1344	1374	1401	1458	1458	1421	1416	1452	1471	1429	1381	1438	1401	1332	1486	1437	1453	1410	1437	1464	1544	1445	1543	1569	1523
944	901	921	822	845	938	1041	1061	1153	1307	1389	1445	1439	1456	1435	1354	1322	1397	1371	1471	1372	1310	1225	1350	1329	1353	1380	1374	1403	1401	1423	1432	1373	1374	1352	1313	1308	1335	1338	1356	1386	1383	1343	1402	1437	1439	1430	1520	1574	1533
916	870	908	794	808	887	1077	1088	1145	1176	1284	1365	1271	1369	1319	1268	1217	1238	1346	1263	1283	1206	1233	1272	1291	1277	1237	1269	1314	1326	1397	1416	1409	1356	1247	1342	1252	1239	1238	1366	1237	1249	1333	1356	1328	1413	1393	1474	1404	1358
1018	923	848	915	869	895	958	1010	1128	1166	1153	1160	1172	1187	1152	1139	1107	1161	1198	1153	1144	1106	1142	1100	1099	1148	1107	1134	1263	1250	1302	1272	1258	1207	1178	1225	1169	1173	1205	1213	1221	1132	1249	1206	1227	1217	1294	1211	1302	1259
1069	1012	886	977	928	884	992	1151	1079	1119	1171	1169	1196	1145	1128	1097	1038	1092	1087	1093	1121	1002	1100	1001	1012	1004	1027	1112	1154	1121	1239	1222	1197	1183	1070	1103	1166	1150	1117	1232	1176	1157	1191	1133	1227	1213	1245	1281	1252	1209
1062	1057	913	911	905	942	1011	1212	1282	1155	1163	1197	1196	1195	1232	1176	1218	1177	1105	1169	1153	1173	1125	1210	1158	1139	1185	1182	1179	1190	1232	1194	1179	1187	1147	1129	1096	1163	1194	1238	1216	1150	1193	1195	1164	1228	1172	1272	1292	1254
1166	1091	991	888	898	980	979	1089	1191	1247	1191	1177	1155	1215	1214	1281	1236	1251	1282	1293	1284	1341	1256	1244	1305	1301	1384	1349	1301	1322	1369	1349	1268	1233	1192	1152	1242	1264	1261	1345	1282	1280	1322	1345	1311	1310	1300	1325	1266	1290
1136	1163	1008	964	979	996	919	1020	1162	1084	1064	1041	1043	1102	1130	1193	1253	1244	1258	1316	1353	1240	1318	1307	1308	1307	1305	1335	1318	1325	1297	1325	1351	1265	1179	1247	1174	1259	1313	1240	1202	1285	1304	1319	1341	1273	1254	1275	1180	1232
1120	1125	1101	940	937	1043	990	1004	1086	932	1028	1053	1013	1029	1052	1119	1121	1173	1246	1258	1271	1229	1137	1204	1200	1233	1274	1246	1363	1236	1238	1273	1230	1208	1136	1159	1104	1115	1250	1158	1156	1181	1167	1250	1285	1282	1251	1183	1153	1077
1049	1163	1119	1098	1053	1131	1049	1038	1168	1065	1070	1048	1065	1071	1079	1060	1105	1097	1189	1227	1175	1192	1177	1133	1100	1176	1126	1191	1185	1141	1132	1136	1178	1090	1074	1101	1108	1094	1122	1147	1138	1113	1093	1087	1129	1179	1126	1182	1044	1080
1094	1257	1265	1129	1156	1199	1184	1149	1208	1186	1152	1189	1105	1096	1157	1138	1084	1189	1216	1222	1253	1180	1180	1115	1095	1112	1163	1228	1153	1120	1092	1054	1052	1154	1113	1158	1074	1037	1081	1127	1070	1113	1061	1058	1100	1025	1090	1042	1023	1014
1056	1171	1313	1194	1222	1259	1228	1120	1173	1241	1133	1147	1087	1105	1158	1091	1195	1166	1268	1296	1222	1229	1168	1183	1083	1162	1107	1212	1171	1137	1094	1018	1063	1069	1073	1054	1083	1143	1151	1118	1151	1116	1078	1073	1036	1019	1091	1055	1009	980
1060	1096	1159	1079	1016	1187	1120	1068	1080	1134	1037	1009	1041	995	1097	1052	1080	1112	1123	1170	1205	1080	1085	1063	1029	1072	1128	1156	1174	1075	1089	1047	1035	1019	1095	1118	1017	1074	1090	1087	1137	1150	1120	1109	1072	1000	1036	1045	1053	1038
914	952	1034	940	968	1056	986	959	1061	1015	952	924	911	907	924	998	992	958	1013	1116	1055	942	1095	1060	997	1045	1070	1037	1076	1059	1032	984	1035	1067	1089	1039	1094	1114	1045	1109	1171	1113	1147	1021	1036	1062	1097	1071	1029	1052
909	973	1042	845	852	941	940	927	1045	964	937	999	947	884	936	967	964	1041	1002	1042	1021	970	998	995	1026	1044	1029	1063	1036	1050	1086	1069	1057	1038	1009	1078	1062	1075	1097	1067	1107	1115	1061	1065	1011	1026	1050	1070	1055	1065
1064	1052	976	940	919	1025	1067	1026	1068	1106	1103	1052	1004	1064	1060	1073	1107	1071	1131	1122	1049	986	1005	1048	1093	1065	1068	1014	1068	1086	1105	1065	1131	1025	1085	1121	1104	1129	1104	1143	1009	1051	1032	1058	1026	1018	1087	1043	1110	1171
1099	1188	1153	1006	1044	1140	1124	1150	1255	1296	1211	1193	1079	1184	1105	1095	1234	1229	1197	1137	1153	1096	1054	1077	1079	1118	1076	1063	1035	1088	1072	1132	1067	1106	1120	1118	1095	1095	1090	1025	1026	998	988	1011	1053	997	984	994	1018	1079
1115	1187	1075	995	1074	1157	1082	1215	1261	1284	1304	1277	1257	1198	1148	1119	1291	1165	1197	1159	1141	1121	1088	1068	1064	1099	1030	1043	1105	1074	1079	1091	1144	1144	1192	1139	1102	1148	1072	1034	941	936	1001	961	970	984	1028	977	1044	1041
1066	1056	1030	971	975	1099	1096	1212	1234	1217	1247	1257	1155	1071	1149	1092	1223	1185	1255	1155	1162	1116	1133	1115	1143	1114	1035	1041	1121	1069	1160	1100	1115	1158	1211	1085	1177	1144	1166	1033	994	931	990	951	958	1025	1010	1044	946	1022
986	993	911	919	981	959	1020	1065	1213	1108	1200	1150	1107	1085	1142	1156	1175	1148	1142	1169	1137	1165	1112	1166	1152	1086	1112	1078	1151	1150	1141	1194	1114	1203	1165	1148	1154	1106	1084	980	978	977	995	1035	1019	1045	1062	1034	1080	1076
1017	921	870	974	983	948	956	1101	1056	1113	1220	1068	1092	1058	1060	1061	1157	1152	1116	1145	1148	1161	1142	1149	1130	1081	1089	1066	1102	1119	1186	1214	1132	1210	1196	1120	1136	1127	1101	1041	987	956	1035	1052	1049	1001	1105	1086	1067	1034
936	860	818	902	841	1024	1089	1131	1197	1146	1126	1153	1106	1075	1052	1138	1105	1218	1157	1165	1158	1150	1159	1131	1117	1113	1097	1099	1180	1178	1136	1198	1173	1143	1105	1108	1146	1141	1087	1133	1001	1023	1016	1069	1107	1053	1041	1111	1016	1016
954	905	931	910	911	985	1105	1206	1107	1212	1161	1114	1067	1104	1047	1055	1083	1158	1114	1190	1148	1227	1217	1169	1098	1121	1171	1092	1089	1115	1173	1168	1114	1130	1095	1074	1064	1086	1094	1139	1013	1081	1087	1132	1085	1084	1039	1064	995	982
989	1048	950	933	963	960	1122	1071	1168	1320	1157	1088	1095	1023	1091	1056	1079	1109	1092	1117	1096	1148	1258	1188	1139	1100	1068	1076	1116	1146	1069	1155	1154	1057	1088	1073	1069	1120	1126	1056	1079	1129	1112	1121	1117	1090	1161	1074	1084	1012
1095	1045	1062	967	978	999	1120	1214	1181	1260	1205	1109	1111	1108	1112	1062	1088	1152	1163	1059	1108	1220	1187	1203	1178	1121	1133	1100	1113	1104	1046	1137	1106	1074	1062	1093	1038	1034	1066	1036	1063	1081	1132	1114	1148	1134	1106	1080	1122	1027
1078	1068	998	1005	1033	1067	1206	1264	1318	1305	1305	1297	1176	1106	1085	1104	1156	1130	1156	1212	1221	1197	1277	1267	1137	1077	1070	1185	1110	1184	1155	1104	1116	1109	1101	1073	1141	1051	1128	1113	1130	1152	1187	1186	1127	1068	1137	1072	1045	1037
[truncated: 920 more columns]
