# Supplementary material for: Spatial Resolution and Refractive Index Contrast of Resonant Photonic Crystal Surfaces for Biosensing
Source: IEEE Photonics J. Author manuscript; Available in PMC 2015 Sep 7. (PMC4561521; doi:10.1109/JPHOT.2015.2435699)
Supplement: fig2_data [file NIHMS64775-supplement-fig2_data.gz › Volumes/graham/MacBook_backup/PhD_folder_2015_06_02/paper_improvements/IEEE_J_Photonics/final_files/data_files/fig2/0pc_p555f85/i28.csv]

1228	1217	1272	1267	1247	1249	1253	1303	1306	1342	1298	1295	1414	1353	1388	1269	1293	1291	1322	1305	1311	1307	1307	1382	1317	1276	1333	1258	1248	1321	1273	1295	1269	1267	1253	1275	1198	1303	1279	1282	1345	1371	1449	1379	1409	1364	1389	1388	1444	1375
1115	1183	1204	1292	1290	1270	1359	1305	1298	1251	1312	1273	1313	1344	1295	1228	1225	1291	1273	1242	1312	1376	1291	1294	1273	1221	1255	1213	1214	1174	1185	1326	1237	1319	1184	1198	1271	1260	1277	1277	1281	1361	1351	1354	1330	1322	1309	1354	1332	1368
1222	1238	1185	1221	1234	1260	1286	1352	1216	1233	1240	1292	1263	1284	1267	1309	1296	1292	1331	1246	1349	1358	1325	1370	1237	1232	1159	1232	1135	1188	1169	1282	1234	1214	1226	1230	1208	1297	1229	1264	1234	1327	1350	1288	1290	1232	1329	1324	1338	1349
1137	1189	1225	1240	1228	1192	1263	1238	1219	1215	1165	1225	1259	1230	1244	1362	1355	1371	1278	1379	1280	1322	1273	1247	1205	1183	1201	1129	1208	1224	1198	1289	1264	1233	1208	1181	1207	1243	1208	1287	1250	1323	1272	1305	1333	1358	1333	1340	1284	1363
1172	1163	1182	1270	1252	1166	1289	1240	1198	1195	1172	1245	1181	1255	1291	1332	1362	1315	1327	1366	1299	1336	1220	1232	1213	1089	1147	1134	1237	1145	1149	1269	1191	1244	1186	1141	1208	1218	1245	1234	1254	1320	1310	1325	1333	1293	1368	1314	1364	1336
1196	1281	1185	1222	1226	1249	1231	1160	1189	1262	1225	1266	1254	1267	1270	1423	1422	1374	1370	1303	1226	1223	1220	1174	1185	1133	1128	1187	1166	1177	1258	1209	1246	1140	1113	1141	1141	1251	1253	1247	1255	1341	1294	1292	1349	1309	1284	1304	1246	1323
1211	1221	1294	1258	1170	1281	1220	1220	1162	1223	1238	1241	1259	1333	1331	1358	1304	1305	1266	1229	1223	1209	1185	1187	1152	1194	1209	1175	1237	1197	1252	1227	1245	1186	1138	1175	1150	1196	1260	1223	1258	1172	1218	1342	1355	1279	1216	1274	1224	1249
1262	1260	1230	1174	1213	1254	1234	1219	1241	1276	1279	1293	1293	1214	1295	1241	1247	1282	1170	1183	1119	1194	1170	1239	1220	1232	1230	1156	1173	1209	1155	1218	1222	1223	1172	1176	1191	1224	1222	1293	1188	1289	1282	1244	1298	1310	1314	1246	1256	1271
1304	1289	1284	1238	1321	1298	1317	1194	1269	1315	1294	1307	1274	1335	1276	1343	1204	1224	1195	1158	1086	1184	1247	1194	1214	1185	1189	1206	1166	1203	1156	1205	1111	1167	1184	1148	1193	1237	1195	1182	1168	1149	1286	1317	1247	1360	1225	1278	1290	1227
1260	1296	1293	1303	1271	1262	1273	1287	1287	1277	1243	1169	1276	1217	1219	1292	1240	1172	1179	1172	1180	1206	1231	1252	1296	1238	1243	1186	1257	1172	1182	1242	1180	1202	1230	1162	1227	1219	1216	1156	1156	1173	1242	1273	1300	1255	1287	1315	1204	1330
1331	1332	1277	1341	1285	1295	1268	1322	1265	1298	1272	1272	1250	1167	1209	1250	1179	1153	1186	1194	1272	1231	1157	1175	1242	1240	1229	1258	1242	1147	1289	1207	1200	1185	1212	1202	1196	1211	1183	1203	1129	1154	1221	1224	1325	1260	1291	1285	1339	1237
1299	1297	1341	1334	1327	1311	1268	1353	1305	1272	1198	1200	1263	1135	1214	1242	1204	1179	1247	1327	1200	1219	1194	1216	1260	1275	1227	1191	1145	1190	1156	1180	1183	1165	1226	1188	1175	1221	1202	1178	1195	1183	1238	1197	1273	1238	1276	1305	1322	1319
1263	1235	1304	1236	1295	1325	1313	1276	1297	1265	1186	1197	1161	1172	1267	1255	1211	1280	1291	1250	1209	1158	1211	1220	1184	1213	1177	1222	1168	1136	1175	1220	1208	1170	1239	1131	1213	1159	1145	1194	1154	1282	1130	1241	1220	1218	1277	1295	1279	1314
1206	1262	1222	1120	1280	1227	1298	1238	1258	1198	1249	1143	1176	1207	1227	1287	1232	1312	1264	1265	1218	1219	1171	1208	1190	1204	1187	1171	1285	1182	1217	1197	1193	1192	1177	1193	1147	1193	1136	1211	1208	1213	1186	1103	1132	1256	1266	1335	1278	1271
1249	1186	1214	1185	1201	1270	1245	1241	1222	1204	1224	1202	1245	1237	1226	1332	1254	1333	1290	1261	1240	1125	1173	1166	1232	1194	1172	1177	1199	1199	1279	1238	1201	1162	1134	1189	1147	1125	1242	1206	1211	1189	1147	1206	1201	1233	1313	1345	1352	1296
1255	1186	1158	1164	1215	1293	1245	1219	1160	1210	1231	1212	1222	1291	1240	1265	1334	1233	1281	1269	1166	1171	1186	1108	1219	1126	1171	1219	1143	1185	1220	1240	1175	1214	1168	1150	1131	1170	1176	1163	1200	1191	1198	1199	1295	1265	1320	1261	1284	1239
1257	1176	1227	1209	1210	1184	1189	1181	1285	1279	1215	1239	1332	1299	1316	1221	1237	1278	1218	1209	1150	1112	1190	1177	1197	1209	1200	1212	1145	1187	1246	1187	1199	1205	1243	1200	1150	1165	1203	1190	1175	1209	1193	1178	1226	1287	1248	1252	1276	1224
1219	1278	1243	1176	1275	1168	1189	1219	1145	1170	1239	1278	1234	1248	1274	1298	1221	1271	1236	1155	1181	1184	1206	1163	1261	1238	1185	1191	1197	1192	1230	1159	1188	1215	1189	1219	1212	1241	1261	1269	1224	1254	1257	1271	1210	1201	1222	1312	1215	1297
1266	1279	1254	1229	1275	1356	1261	1190	1199	1254	1189	1212	1157	1277	1257	1300	1253	1214	1268	1179	1179	1198	1145	1202	1205	1219	1201	1200	1230	1265	1192	1201	1204	1300	1282	1256	1261	1149	1160	1193	1266	1223	1308	1245	1182	1196	1189	1201	1285	1306
1353	1308	1286	1201	1271	1345	1253	1249	1197	1213	1205	1259	1203	1243	1239	1161	1256	1160	1209	1198	1190	1207	1227	1166	1190	1207	1185	1167	1245	1171	1184	1228	1242	1249	1340	1289	1231	1129	1179	1246	1234	1222	1316	1278	1211	1242	1303	1255	1320	1325
1332	1294	1288	1204	1243	1287	1234	1250	1207	1166	1153	1203	1116	1247	1160	1197	1267	1246	1274	1256	1210	1279	1270	1217	1144	1220	1238	1148	1155	1185	1214	1242	1242	1297	1275	1274	1237	1226	1170	1190	1199	1226	1292	1201	1232	1219	1302	1252	1280	1262
1234	1245	1214	1221	1236	1281	1256	1237	1143	1185	1195	1191	1182	1236	1236	1299	1280	1254	1323	1240	1201	1306	1212	1184	1188	1175	1231	1220	1217	1235	1162	1183	1256	1169	1233	1290	1215	1226	1204	1221	1233	1215	1187	1192	1263	1290	1228	1307	1316	1230
1176	1188	1210	1244	1260	1148	1202	1224	1199	1180	1273	1188	1214	1233	1274	1308	1341	1326	1290	1265	1317	1234	1245	1205	1144	1131	1156	1225	1222	1253	1187	1111	1203	1225	1264	1237	1224	1295	1163	1234	1171	1188	1171	1256	1162	1271	1317	1262	1235	1248
1199	1204	1163	1183	1208	1220	1220	1240	1258	1220	1179	1239	1331	1227	1217	1301	1310	1260	1200	1232	1266	1229	1206	1237	1181	1236	1233	1206	1278	1239	1197	1145	1188	1148	1221	1284	1286	1208	1234	1209	1181	1200	1188	1247	1251	1268	1328	1322	1201	1182
1264	1211	1253	1252	1142	1170	1255	1230	1203	1317	1248	1293	1252	1232	1252	1283	1244	1299	1199	1278	1237	1235	1236	1243	1219	1210	1239	1253	1206	1220	1143	1113	1226	1232	1212	1256	1281	1229	1261	1300	1279	1229	1230	1269	1309	1246	1244	1252	1215	1235
1164	1268	1267	1263	1251	1177	1300	1250	1308	1296	1288	1249	1295	1305	1215	1227	1200	1235	1197	1294	1202	1256	1225	1232	1200	1160	1210	1298	1215	1170	1192	1168	1142	1237	1268	1354	1287	1282	1233	1239	1247	1236	1256	1348	1255	1298	1215	1262	1349	1349
1292	1221	1233	1226	1274	1224	1269	1257	1269	1342	1296	1204	1333	1238	1220	1193	1251	1206	1191	1274	1217	1226	1269	1214	1207	1257	1293	1292	1188	1262	1194	1138	1158	1191	1254	1291	1326	1302	1209	1305	1265	1285	1325	1350	1313	1263	1265	1344	1312	1321
1341	1258	1266	1253	1258	1324	1242	1206	1333	1321	1296	1222	1205	1201	1177	1225	1293	1224	1217	1200	1223	1302	1293	1293	1209	1237	1207	1220	1258	1199	1212	1242	1245	1262	1322	1269	1268	1277	1262	1303	1334	1382	1338	1314	1236	1270	1320	1315	1352	1365
1187	1200	1228	1172	1217	1191	1223	1285	1217	1258	1233	1348	1264	1161	1228	1210	1288	1252	1324	1221	1203	1222	1242	1203	1235	1197	1177	1302	1220	1275	1206	1249	1243	1210	1246	1273	1227	1259	1235	1308	1286	1297	1297	1322	1286	1279	1344	1314	1397	1366
1231	1211	1309	1248	1210	1194	1257	1253	1256	1235	1243	1335	1273	1227	1312	1297	1264	1188	1196	1208	1249	1264	1200	1294	1272	1223	1273	1257	1234	1240	1260	1180	1227	1242	1214	1242	1279	1369	1266	1307	1342	1330	1231	1341	1285	1291	1263	1296	1341	1300
1271	1330	1241	1246	1237	1171	1217	1175	1313	1277	1293	1287	1244	1263	1272	1345	1268	1225	1212	1209	1203	1206	1301	1292	1291	1304	1239	1236	1196	1211	1218	1204	1159	1264	1232	1286	1280	1339	1294	1259	1247	1302	1277	1333	1312	1374	1319	1399	1292	1280
1290	1308	1241	1212	1251	1141	1215	1226	1223	1246	1297	1351	1301	1347	1282	1278	1221	1245	1232	1203	1206	1373	1255	1333	1308	1323	1217	1274	1185	1166	1144	1173	1232	1198	1207	1210	1258	1285	1250	1238	1250	1254	1266	1398	1340	1316	1247	1276	1301	1336
1341	1298	1322	1243	1247	1247	1234	1259	1204	1285	1307	1304	1288	1288	1313	1297	1210	1213	1272	1252	1290	1230	1344	1316	1352	1340	1389	1262	1228	1201	1189	1235	1200	1221	1258	1257	1203	1259	1166	1232	1199	1275	1329	1337	1408	1271	1256	1201	1207	1275
1332	1324	1271	1153	1212	1192	1233	1209	1259	1224	1244	1304	1229	1250	1295	1291	1310	1360	1276	1228	1254	1330	1338	1341	1328	1299	1231	1218	1221	1165	1195	1226	1235	1265	1235	1189	1259	1261	1182	1248	1230	1297	1310	1326	1243	1293	1212	1225	1292	1338
1254	1291	1312	1320	1275	1155	1182	1231	1181	1219	1248	1252	1238	1303	1353	1302	1316	1348	1343	1304	1333	1402	1306	1260	1269	1275	1322	1291	1304	1263	1259	1210	1275	1200	1126	1211	1204	1224	1267	1234	1296	1241	1306	1266	1243	1321	1248	1264	1234	1264
1351	1215	1316	1258	1198	1160	1219	1195	1160	1217	1242	1199	1224	1259	1309	1326	1338	1340	1355	1297	1320	1301	1290	1276	1262	1215	1264	1261	1240	1293	1241	1277	1203	1214	1161	1174	1236	1282	1275	1323	1237	1251	1253	1303	1334	1273	1354	1285	1237	1230
1286	1310	1330	1275	1265	1234	1241	1209	1213	1247	1254	1215	1227	1354	1314	1336	1284	1287	1283	1303	1223	1180	1287	1241	1220	1280	1307	1219	1348	1219	1252	1247	1250	1268	1222	1260	1246	1333	1273	1294	1250	1165	1292	1308	1334	1351	1313	1279	1200	1259
1256	1385	1379	1350	1255	1276	1285	1272	1258	1248	1278	1266	1249	1291	1290	1293	1288	1281	1312	1270	1207	1240	1266	1262	1279	1256	1318	1222	1309	1318	1301	1314	1343	1296	1283	1322	1319	1361	1367	1273	1292	1216	1327	1348	1299	1338	1311	1224	1265	1251
1362	1343	1371	1276	1244	1260	1258	1303	1270	1285	1240	1213	1297	1264	1194	1290	1290	1260	1299	1275	1348	1251	1340	1273	1294	1251	1240	1285	1269	1348	1310	1358	1365	1406	1271	1304	1344	1326	1306	1282	1250	1307	1286	1304	1314	1283	1234	1294	1243	1274
1338	1373	1341	1241	1257	1195	1247	1283	1239	1191	1241	1216	1270	1183	1262	1251	1246	1261	1333	1292	1365	1332	1405	1346	1283	1264	1170	1258	1219	1307	1358	1391	1378	1409	1331	1251	1368	1326	1348	1267	1303	1293	1322	1240	1383	1261	1263	1224	1277	1357
1259	1323	1380	1287	1294	1234	1227	1248	1197	1284	1241	1222	1299	1277	1230	1262	1275	1288	1236	1330	1326	1371	1326	1306	1286	1323	1290	1280	1361	1344	1438	1445	1396	1382	1380	1356	1323	1389	1423	1425	1405	1407	1274	1278	1343	1324	1288	1320	1297	1273
1324	1369	1365	1330	1247	1301	1274	1280	1274	1251	1268	1287	1255	1305	1253	1326	1254	1274	1278	1299	1298	1253	1360	1291	1224	1308	1234	1321	1395	1350	1331	1388	1427	1357	1361	1372	1366	1317	1400	1402	1408	1283	1290	1307	1294	1369	1270	1304	1298	1266
1331	1339	1346	1338	1328	1246	1360	1259	1318	1233	1268	1233	1217	1223	1301	1267	1246	1368	1279	1214	1386	1335	1325	1313	1356	1331	1423	1291	1370	1333	1329	1293	1340	1366	1329	1316	1365	1380	1372	1341	1345	1343	1351	1315	1366	1297	1350	1315	1249	1312
1308	1355	1395	1310	1313	1363	1298	1323	1243	1273	1269	1257	1184	1242	1181	1218	1282	1315	1301	1337	1268	1381	1393	1316	1451	1412	1386	1351	1336	1338	1262	1298	1274	1322	1428	1342	1351	1322	1283	1385	1289	1335	1411	1351	1346	1285	1241	1218	1261	1334
1316	1392	1339	1307	1243	1305	1249	1334	1252	1255	1238	1265	1267	1228	1268	1215	1340	1349	1295	1320	1397	1384	1426	1338	1423	1422	1352	1330	1392	1295	1342	1330	1348	1348	1388	1350	1355	1323	1373	1265	1374	1386	1351	1375	1289	1279	1338	1300	1285	1275
1365	1311	1355	1318	1288	1316	1288	1291	1335	1262	1228	1300	1289	1287	1270	1266	1330	1390	1341	1360	1314	1443	1429	1403	1424	1392	1379	1383	1341	1374	1301	1441	1370	1319	1305	1339	1288	1258	1323	1303	1328	1303	1298	1286	1276	1345	1270	1357	1260	1340
1301	1334	1296	1261	1296	1304	1312	1289	1339	1301	1271	1286	1351	1278	1331	1347	1322	1418	1401	1282	1354	1377	1374	1381	1387	1392	1334	1350	1394	1326	1414	1330	1337	1309	1310	1327	1353	1289	1387	1299	1302	1219	1226	1215	1293	1315	1319	1338	1246	1261
1311	1268	1306	1311	1270	1294	1303	1307	1277	1267	1278	1261	1302	1225	1268	1262	1252	1316	1293	1309	1366	1381	1351	1414	1410	1323	1378	1293	1316	1314	1295	1322	1265	1303	1249	1388	1334	1295	1326	1300	1276	1220	1259	1275	1381	1352	1302	1340	1277	1277
1340	1349	1364	1260	1332	1300	1381	1266	1245	1316	1266	1271	1242	1256	1271	1255	1327	1316	1377	1341	1279	1343	1362	1377	1414	1373	1340	1311	1355	1283	1290	1273	1260	1261	1345	1388	1316	1268	1301	1307	1238	1271	1286	1326	1247	1271	1272	1320	1253	1294
1347	1343	1317	1244	1324	1320	1305	1311	1261	1284	1291	1195	1285	1346	1346	1336	1278	1258	1327	1470	1400	1322	1323	1360	1346	1296	1305	1252	1310	1326	1220	1254	1282	1336	1317	1218	1291	1245	1242	1250	1271	1338	1298	1328	1243	1293	1335	1287	1328	1308
1356	1354	1316	1351	1315	1269	1349	1240	1259	1326	1263	1346	1296	1315	1358	1344	1231	1328	1357	1369	1274	1304	1324	1270	1286	1310	1315	1357	1308	1355	1310	1299	1348	1263	1235	1248	1261	1282	1309	1360	1320	1324	1259	1291	1259	1232	1324	1337	1366	1293
1294	1393	1348	1327	1306	1293	1301	1300	1303	1289	1368	1264	1418	1291	1379	1278	1323	1291	1296	1293	1302	1393	1241	1284	1326	1288	1318	1264	1346	1287	1327	1294	1222	1270	1292	1260	1354	1326	1302	1277	1308	1218	1256	1266	1288	1311	1333	1321	1291	1280
1315	1321	1372	1380	1372	1310	1333	1285	1258	1291	1260	1323	1379	1305	1295	1269	1288	1292	1315	1301	1326	1364	1288	1312	1286	1300	1293	1334	1319	1302	1292	1300	1302	1230	1357	1300	1363	1382	1291	1262	1274	1264	1370	1346	1385	1393	1356	1298	1315	1329
1385	1355	1315	1348	1302	1371	1313	1310	1252	1300	1308	1307	1337	1363	1291	1335	1341	1344	1305	1321	1353	1349	1415	1329	1329	1254	1244	1208	1274	1264	1275	1261	1325	1376	1350	1332	1319	1288	1293	1266	1398	1325	1342	1402	1363	1344	1292	1336	1438	1409
1256	1331	1325	1341	1257	1370	1308	1288	1254	1260	1291	1280	1316	1359	1382	1350	1405	1288	1409	1289	1372	1363	1334	1306	1338	1320	1268	1213	1285	1249	1297	1344	1326	1362	1325	1342	1374	1265	1311	1307	1342	1360	1316	1270	1322	1347	1321	1391	1444	1405
1369	1364	1392	1363	1354	1258	1329	1331	1294	1278	1255	1386	1363	1325	1342	1318	1391	1278	1292	1251	1313	1256	1365	1242	1256	1283	1285	1266	1280	1281	1276	1260	1337	1303	1319	1379	1325	1400	1425	1337	1395	1364	1378	1404	1406	1431	1446	1408	1382	1317
1366	1354	1272	1338	1316	1378	1312	1339	1329	1305	1220	1280	1252	1284	1340	1346	1303	1389	1306	1279	1274	1291	1319	1261	1369	1293	1357	1358	1274	1284	1251	1312	1324	1348	1330	1355	1406	1344	1419	1424	1294	1378	1401	1458	1390	1529	1442	1356	1368	1364
1408	1360	1272	1267	1217	1354	1207	1264	1296	1281	1269	1300	1304	1341	1291	1360	1415	1259	1281	1383	1342	1288	1277	1297	1331	1320	1340	1404	1239	1349	1240	1250	1406	1425	1408	1435	1433	1401	1397	1339	1383	1432	1416	1436	1428	1404	1335	1353	1384	1430
1359	1317	1302	1303	1273	1230	1275	1197	1244	1350	1309	1238	1336	1237	1272	1329	1318	1286	1343	1398	1345	1397	1349	1356	1336	1335	1310	1315	1366	1298	1323	1416	1348	1393	1403	1312	1355	1381	1362	1388	1293	1392	1407	1409	1393	1385	1426	1370	1357	1396
1344	1315	1199	1248	1249	1271	1245	1248	1337	1301	1308	1277	1355	1270	1328	1282	1319	1312	1322	1350	1382	1397	1364	1414	1247	1353	1388	1362	1412	1351	1378	1336	1360	1406	1368	1311	1340	1363	1474	1402	1424	1405	1363	1407	1413	1445	1439	1352	1413	1329
1349	1281	1254	1278	1255	1222	1254	1249	1300	1256	1257	1318	1399	1349	1298	1388	1395	1346	1321	1365	1382	1394	1429	1326	1392	1436	1420	1382	1455	1331	1436	1377	1329	1377	1378	1438	1452	1436	1485	1310	1379	1401	1403	1441	1480	1418	1488	1350	1322	1349
1354	1314	1236	1186	1270	1275	1268	1222	1215	1301	1302	1288	1335	1354	1411	1335	1395	1407	1414	1400	1395	1446	1421	1377	1445	1390	1415	1392	1429	1434	1374	1393	1456	1498	1444	1472	1446	1409	1378	1488	1362	1444	1424	1433	1491	1417	1452	1339	1366	1446
1312	1294	1278	1205	1212	1157	1240	1205	1227	1242	1269	1350	1354	1354	1427	1395	1365	1468	1425	1444	1444	1391	1404	1400	1393	1375	1394	1444	1423	1416	1433	1406	1481	1531	1508	1472	1399	1348	1342	1404	1465	1411	1428	1397	1428	1384	1347	1343	1392	1344
1336	1200	1234	1194	1224	1177	1135	1212	1226	1274	1294	1294	1353	1477	1456	1436	1410	1459	1439	1400	1403	1398	1316	1467	1420	1504	1409	1441	1545	1505	1439	1412	1414	1523	1400	1449	1409	1437	1451	1416	1373	1395	1400	1430	1364	1485	1362	1389	1347	1331
1237	1181	1245	1210	1180	1246	1248	1185	1205	1276	1298	1310	1380	1408	1381	1440	1368	1402	1421	1455	1405	1364	1438	1450	1416	1387	1420	1488	1463	1430	1413	1417	1430	1507	1469	1454	1554	1407	1439	1326	1447	1351	1426	1350	1413	1484	1396	1393	1424	1363
1248	1166	1233	1300	1248	1232	1246	1219	1224	1278	1242	1287	1338	1408	1377	1383	1395	1434	1464	1423	1366	1369	1464	1460	1446	1441	1472	1473	1495	1438	1463	1366	1492	1569	1522	1509	1423	1434	1449	1448	1428	1406	1452	1447	1430	1417	1437	1318	1330	1418
1173	1297	1228	1205	1246	1247	1273	1184	1206	1262	1241	1313	1382	1426	1403	1472	1352	1506	1506	1472	1468	1377	1436	1451	1486	1393	1434	1416	1483	1431	1471	1475	1556	1619	1506	1493	1359	1392	1409	1469	1531	1501	1383	1500	1420	1377	1430	1426	1405	1367
1210	1226	1239	1234	1243	1194	1263	1235	1191	1225	1257	1318	1383	1385	1440	1492	1461	1493	1465	1476	1376	1412	1446	1477	1449	1383	1416	1456	1462	1467	1446	1536	1450	1487	1466	1477	1511	1428	1525	1473	1488	1536	1470	1522	1404	1405	1510	1336	1414	1402
1155	1205	1232	1192	1265	1211	1260	1203	1262	1255	1296	1319	1381	1354	1442	1440	1395	1462	1451	1474	1416	1385	1465	1498	1457	1504	1462	1493	1471	1488	1479	1420	1463	1502	1509	1518	1482	1526	1489	1554	1593	1473	1500	1467	1432	1580	1489	1464	1440	1484
1234	1142	1149	1256	1187	1169	1250	1276	1241	1350	1225	1332	1323	1373	1396	1426	1448	1474	1397	1428	1448	1377	1402	1439	1374	1465	1463	1463	1494	1450	1409	1451	1508	1516	1546	1514	1490	1506	1481	1448	1567	1489	1502	1503	1513	1412	1569	1549	1493	1528
1156	1162	1108	1185	1236	1186	1236	1227	1255	1312	1312	1362	1370	1352	1443	1450	1429	1503	1426	1427	1373	1349	1453	1387	1448	1456	1473	1419	1492	1471	1526	1433	1492	1454	1423	1444	1412	1426	1415	1489	1514	1513	1535	1486	1533	1453	1466	1516	1466	1543
1142	1206	1183	1158	1212	1196	1214	1233	1267	1370	1308	1312	1281	1400	1421	1400	1473	1438	1468	1487	1462	1478	1393	1422	1557	1615	1418	1528	1457	1491	1543	1502	1502	1452	1528	1481	1480	1454	1453	1486	1536	1587	1595	1453	1510	1494	1495	1484	1579	1550
1184	1214	1189	1225	1227	1281	1272	1227	1205	1250	1288	1327	1397	1346	1393	1493	1492	1458	1438	1403	1468	1429	1424	1444	1557	1460	1533	1494	1444	1456	1495	1561	1524	1567	1504	1485	1490	1465	1458	1387	1477	1608	1468	1483	1494	1481	1546	1507	1566	1541
1199	1175	1128	1217	1247	1223	1277	1219	1256	1237	1359	1316	1459	1445	1470	1451	1434	1482	1520	1429	1417	1402	1394	1505	1435	1501	1480	1394	1450	1520	1526	1587	1477	1557	1465	1582	1482	1500	1413	1457	1520	1477	1563	1558	1457	1517	1504	1575	1554	1550
1165	1166	1168	1150	1196	1237	1211	1254	1294	1244	1276	1328	1445	1379	1428	1446	1435	1468	1490	1453	1453	1381	1431	1506	1503	1467	1468	1495	1465	1457	1522	1487	1544	1494	1576	1468	1453	1430	1460	1557	1549	1531	1500	1488	1431	1517	1501	1532	1556	1533
1205	1164	1222	1171	1235	1245	1280	1253	1260	1302	1312	1288	1317	1422	1530	1438	1615	1472	1435	1450	1377	1435	1383	1505	1315	1411	1447	1521	1449	1522	1486	1464	1486	1486	1513	1410	1471	1485	1492	1471	1459	1438	1504	1459	1377	1425	1516	1564	1489	1550
1151	1241	1197	1242	1309	1239	1290	1353	1280	1311	1366	1326	1445	1344	1407	1446	1457	1440	1463	1454	1483	1467	1436	1425	1481	1457	1482	1527	1511	1449	1486	1522	1469	1424	1527	1454	1514	1435	1501	1506	1448	1376	1508	1406	1436	1446	1447	1504	1466	1444
1143	1208	1253	1280	1271	1281	1310	1310	1274	1387	1422	1355	1401	1358	1408	1490	1435	1551	1514	1492	1494	1413	1367	1421	1392	1471	1474	1509	1448	1446	1504	1491	1428	1440	1508	1510	1487	1448	1419	1502	1397	1444	1442	1449	1389	1424	1424	1437	1505	1464
1215	1213	1272	1251	1253	1335	1287	1298	1351	1353	1380	1422	1473	1398	1454	1492	1466	1572	1557	1492	1449	1417	1492	1447	1385	1517	1542	1436	1402	1502	1447	1518	1506	1453	1417	1528	1420	1454	1392	1408	1417	1392	1393	1504	1422	1368	1377	1452	1449	1461
1159	1227	1276	1173	1282	1268	1326	1347	1391	1396	1429	1467	1407	1499	1392	1517	1531	1436	1516	1529	1558	1433	1378	1449	1468	1468	1481	1447	1481	1485	1414	1476	1424	1502	1448	1472	1423	1395	1473	1381	1434	1357	1402	1409	1456	1434	1399	1420	1450	1479
1162	1279	1305	1319	1238	1237	1287	1380	1361	1373	1437	1474	1453	1419	1382	1417	1489	1563	1524	1514	1438	1461	1421	1410	1457	1551	1506	1471	1464	1539	1466	1394	1335	1412	1395	1408	1434	1408	1413	1379	1476	1375	1358	1421	1428	1361	1424	1380	1426	1437
1271	1339	1274	1265	1273	1362	1331	1314	1434	1414	1387	1465	1499	1469	1474	1460	1411	1566	1479	1482	1477	1459	1460	1373	1463	1391	1500	1509	1507	1440	1478	1410	1350	1410	1396	1330	1306	1400	1323	1312	1301	1325	1347	1399	1337	1351	1412	1346	1395	1381
1271	1306	1282	1233	1276	1339	1382	1366	1435	1373	1482	1386	1533	1605	1489	1533	1518	1480	1502	1494	1438	1491	1398	1360	1438	1484	1438	1363	1397	1394	1415	1397	1416	1394	1361	1310	1375	1302	1282	1226	1229	1310	1315	1470	1360	1360	1340	1418	1387	1433
1259	1337	1274	1346	1283	1354	1335	1317	1368	1462	1490	1552	1541	1439	1426	1510	1471	1503	1482	1511	1497	1414	1406	1344	1372	1423	1346	1470	1399	1384	1422	1307	1450	1427	1338	1250	1262	1294	1268	1322	1266	1261	1312	1373	1373	1373	1327	1352	1326	1405
1232	1326	1385	1317	1242	1300	1280	1407	1411	1461	1445	1457	1522	1467	1515	1494	1496	1454	1534	1490	1427	1453	1535	1396	1380	1325	1382	1443	1390	1394	1295	1340	1354	1348	1371	1285	1323	1211	1298	1240	1263	1248	1315	1405	1349	1323	1358	1359	1370	1347
1248	1270	1300	1362	1350	1354	1366	1333	1431	1463	1415	1521	1420	1421	1454	1494	1448	1462	1491	1423	1406	1424	1364	1431	1283	1388	1365	1431	1321	1365	1366	1388	1340	1308	1321	1292	1316	1317	1269	1294	1275	1277	1299	1295	1335	1316	1379	1365	1298	1335
1294	1296	1392	1306	1328	1321	1424	1441	1426	1422	1451	1439	1433	1466	1386	1447	1424	1507	1477	1461	1421	1408	1362	1362	1321	1341	1277	1362	1318	1326	1351	1393	1365	1263	1316	1287	1350	1267	1325	1271	1259	1258	1234	1266	1310	1292	1255	1311	1248	1316
1294	1375	1393	1382	1305	1349	1427	1485	1507	1515	1475	1501	1444	1466	1490	1440	1446	1396	1359	1300	1345	1335	1347	1358	1316	1327	1292	1331	1322	1293	1334	1284	1298	1329	1283	1275	1319	1338	1305	1295	1251	1347	1244	1314	1308	1306	1258	1247	1339	1237
1296	1368	1388	1387	1315	1433	1378	1437	1422	1526	1484	1422	1434	1394	1425	1397	1305	1344	1371	1328	1373	1385	1275	1291	1260	1288	1313	1246	1360	1287	1302	1313	1332	1359	1294	1262	1316	1358	1295	1304	1237	1324	1291	1320	1247	1295	1283	1322	1243	1274
1446	1396	1396	1394	1381	1413	1502	1492	1403	1461	1492	1419	1510	1345	1393	1386	1342	1332	1342	1301	1323	1356	1293	1311	1279	1269	1305	1323	1362	1305	1305	1288	1269	1267	1307	1233	1252	1253	1291	1268	1308	1226	1284	1261	1266	1286	1287	1278	1232	1272
1374	1481	1397	1382	1433	1388	1458	1408	1464	1462	1504	1388	1416	1413	1402	1426	1372	1304	1384	1293	1336	1303	1272	1274	1256	1243	1249	1338	1340	1227	1301	1210	1273	1210	1202	1251	1299	1249	1279	1277	1306	1264	1262	1216	1297	1221	1285	1261	1223	1236
1410	1449	1435	1401	1402	1356	1482	1357	1488	1466	1421	1414	1369	1500	1369	1399	1353	1356	1356	1328	1300	1263	1279	1265	1258	1279	1282	1279	1234	1236	1288	1276	1204	1226	1145	1219	1301	1283	1292	1281	1291	1239	1221	1286	1314	1279	1233	1238	1251	1206
1405	1482	1461	1470	1431	1424	1471	1512	1416	1528	1425	1381	1535	1409	1384	1339	1364	1324	1242	1298	1301	1287	1304	1146	1249	1289	1246	1234	1276	1277	1262	1274	1250	1297	1276	1268	1296	1314	1221	1322	1280	1261	1222	1268	1301	1307	1231	1292	1242	1222
1378	1480	1500	1427	1437	1457	1540	1509	1485	1522	1445	1400	1441	1388	1410	1368	1381	1327	1304	1271	1287	1222	1242	1259	1246	1191	1207	1283	1272	1351	1260	1275	1311	1301	1263	1314	1330	1307	1302	1301	1212	1361	1312	1326	1200	1226	1229	1256	1168	1245
1460	1457	1551	1463	1488	1404	1536	1587	1473	1456	1437	1464	1431	1409	1422	1402	1298	1323	1282	1356	1281	1229	1283	1263	1288	1274	1270	1246	1282	1242	1268	1242	1296	1319	1332	1319	1365	1387	1337	1368	1311	1323	1292	1247	1263	1276	1319	1326	1303	1259
1522	1545	1450	1599	1510	1536	1462	1483	1442	1478	1438	1431	1409	1395	1430	1416	1357	1275	1333	1298	1246	1272	1248	1288	1271	1306	1303	1293	1297	1291	1251	1342	1350	1296	1403	1299	1382	1370	1319	1319	1415	1347	1357	1283	1335	1291	1312	1306	1262	1249
1420	1460	1535	1566	1534	1487	1559	1612	1532	1461	1415	1426	1409	1454	1459	1306	1397	1268	1279	1201	1192	1258	1224	1288	1250	1271	1326	1291	1314	1356	1306	1317	1337	1338	1388	1426	1416	1378	1368	1378	1335	1347	1337	1332	1376	1323	1306	1294	1261	1252
1440	1433	1525	1464	1442	1495	1533	1490	1460	1465	1501	1422	1492	1394	1390	1391	1320	1286	1223	1269	1222	1188	1238	1277	1252	1272	1284	1270	1262	1340	1345	1370	1371	1334	1406	1434	1365	1381	1391	1351	1366	1376	1279	1375	1363	1347	1304	1375	1283	1233
1541	1413	1523	1518	1473	1574	1515	1464	1546	1483	1500	1403	1450	1362	1289	1365	1279	1287	1243	1299	1256	1274	1261	1334	1279	1290	1245	1311	1313	1401	1335	1428	1343	1465	1417	1367	1444	1374	1403	1441	1342	1402	1342	1334	1377	1311	1447	1367	1376	1282
1487	1490	1480	1537	1515	1519	1511	1517	1418	1439	1467	1429	1407	1392	1360	1290	1290	1257	1281	1304	1269	1224	1270	1205	1212	1278	1337	1372	1356	1387	1348	1361	1419	1481	1439	1382	1458	1438	1469	1480	1371	1347	1341	1376	1377	1370	1364	1371	1304	1272
1556	1509	1561	1534	1579	1530	1538	1452	1464	1363	1363	1440	1411	1384	1361	1328	1335	1285	1323	1166	1246	1267	1271	1278	1299	1246	1328	1412	1375	1415	1325	1356	1468	1431	1357	1439	1396	1536	1485	1361	1467	1358	1403	1431	1422	1439	1398	1377	1393	1317
1536	1535	1552	1464	1537	1503	1566	1512	1480	1424	1429	1378	1368	1407	1339	1329	1276	1303	1227	1158	1207	1254	1275	1270	1260	1316	1390	1355	1370	1380	1311	1414	1459	1473	1476	1435	1405	1397	1478	1456	1438	1440	1409	1422	1421	1370	1377	1398	1439	1405
1487	1444	1530	1524	1545	1604	1615	1495	1472	1364	1334	1387	1362	1339	1356	1342	1312	1292	1215	1280	1266	1295	1320	1333	1256	1299	1339	1346	1307	1344	1378	1352	1408	1455	1400	1429	1425	1436	1475	1489	1460	1420	1409	1528	1431	1412	1413	1392	1402	1447
1540	1541	1515	1493	1476	1462	1490	1498	1395	1400	1377	1400	1364	1337	1368	1276	1282	1257	1253	1237	1293	1198	1317	1333	1294	1274	1323	1352	1408	1416	1359	1499	1430	1437	1486	1446	1492	1481	1510	1473	1477	1392	1435	1529	1502	1414	1527	1400	1372	1415
1588	1518	1552	1604	1509	1507	1513	1377	1450	1428	1426	1398	1366	1367	1308	1302	1248	1223	1307	1230	1208	1266	1342	1241	1252	1300	1323	1406	1323	1446	1451	1395	1395	1430	1453	1512	1467	1491	1350	1466	1447	1506	1466	1458	1514	1395	1438	1358	1392	1393
1560	1584	1564	1567	1501	1578	1527	1486	1479	1436	1515	1364	1406	1277	1283	1304	1253	1259	1241	1256	1223	1231	1326	1286	1281	1319	1339	1381	1334	1321	1373	1377	1462	1391	1469	1506	1456	1485	1530	1453	1512	1461	1508	1463	1495	1488	1447	1450	1434	1340
1563	1537	1547	1543	1510	1564	1459	1521	1450	1434	1433	1425	1391	1233	1295	1255	1275	1240	1243	1255	1277	1311	1315	1296	1245	1401	1419	1356	1362	1411	1401	1403	1442	1482	1441	1473	1500	1461	1499	1456	1426	1530	1519	1510	1442	1492	1451	1371	1412	1445
1545	1602	1570	1482	1497	1484	1458	1526	1460	1431	1374	1392	1285	1324	1305	1284	1261	1336	1343	1264	1277	1248	1296	1370	1361	1305	1412	1322	1455	1367	1402	1415	1481	1430	1429	1492	1553	1476	1469	1439	1495	1513	1510	1576	1563	1528	1382	1424	1403	1339
1565	1567	1552	1526	1524	1511	1546	1523	1481	1428	1419	1396	1376	1343	1297	1302	1349	1338	1312	1249	1245	1260	1318	1375	1295	1501	1349	1419	1461	1335	1411	1455	1400	1358	1449	1473	1595	1446	1491	1483	1492	1437	1511	1568	1453	1435	1450	1500	1461	1366
1595	1619	1520	1569	1516	1525	1560	1486	1518	1484	1398	1411	1318	1354	1273	1333	1333	1279	1316	1282	1343	1288	1333	1424	1382	1402	1458	1459	1403	1448	1436	1446	1396	1454	1494	1443	1512	1536	1487	1521	1490	1554	1576	1454	1569	1460	1480	1421	1460	1379
1585	1562	1542	1534	1564	1532	1534	1444	1481	1492	1419	1378	1403	1381	1307	1321	1283	1328	1296	1251	1303	1296	1366	1307	1411	1403	1405	1373	1280	1353	1396	1517	1447	1446	1445	1440	1571	1501	1521	1466	1487	1526	1468	1496	1502	1456	1499	1538	1465	1426
1597	1520	1614	1580	1442	1547	1532	1510	1442	1493	1361	1352	1389	1396	1332	1309	1320	1286	1282	1205	1290	1287	1364	1315	1376	1356	1378	1335	1407	1413	1393	1443	1405	1414	1419	1473	1421	1456	1545	1412	1506	1550	1644	1489	1468	1476	1487	1522	1464	1404
1586	1580	1561	1516	1478	1562	1564	1574	1570	1440	1381	1399	1382	1298	1309	1325	1341	1287	1261	1260	1292	1255	1332	1331	1339	1327	1384	1301	1287	1309	1397	1398	1543	1517	1505	1491	1459	1481	1467	1549	1522	1591	1494	1478	1486	1464	1447	1469	1486	1371
1664	1609	1582	1555	1550	1494	1602	1524	1561	1426	1436	1408	1321	1358	1371	1343	1409	1315	1299	1284	1315	1308	1314	1395	1359	1306	1305	1304	1279	1311	1344	1399	1494	1407	1503	1488	1560	1427	1486	1461	1518	1551	1561	1428	1477	1458	1543	1518	1481	1412
1573	1587	1583	1650	1643	1555	1481	1492	1491	1479	1406	1451	1367	1379	1394	1436	1227	1314	1244	1271	1281	1291	1305	1288	1381	1345	1291	1319	1355	1367	1351	1477	1474	1502	1429	1459	1476	1470	1447	1461	1385	1466	1437	1517	1400	1439	1396	1510	1446	1419
1639	1627	1598	1626	1513	1544	1505	1480	1465	1490	1423	1376	1385	1390	1406	1296	1254	1325	1299	1310	1309	1345	1260	1299	1343	1314	1272	1318	1353	1302	1329	1424	1481	1490	1421	1409	1451	1438	1461	1439	1396	1402	1374	1488	1521	1504	1517	1450	1511	1414
1590	1621	1692	1616	1579	1613	1542	1505	1473	1494	1475	1390	1427	1383	1323	1313	1209	1274	1306	1325	1305	1353	1282	1307	1279	1282	1288	1339	1310	1378	1383	1478	1372	1413	1447	1396	1477	1442	1380	1402	1428	1476	1405	1431	1418	1523	1446	1377	1411	1448
1583	1714	1645	1689	1644	1657	1538	1588	1491	1478	1417	1414	1442	1343	1353	1343	1300	1349	1285	1304	1300	1330	1342	1289	1316	1285	1271	1313	1388	1354	1439	1412	1447	1349	1400	1439	1437	1399	1429	1428	1450	1508	1431	1440	1403	1437	1433	1413	1378	1342
1602	1649	1651	1615	1652	1572	1587	1556	1556	1404	1565	1395	1449	1349	1393	1327	1355	1339	1310	1308	1309	1331	1357	1289	1395	1287	1275	1273	1385	1388	1426	1404	1399	1386	1414	1319	1444	1422	1439	1475	1509	1498	1440	1372	1394	1400	1401	1419	1455	1342
1617	1629	1582	1626	1601	1598	1575	1554	1531	1485	1499	1450	1422	1375	1388	1397	1306	1253	1456	1319	1345	1370	1258	1429	1305	1310	1321	1379	1321	1335	1364	1415	1385	1344	1411	1404	1402	1449	1367	1446	1436	1434	1436	1434	1404	1462	1426	1403	1345	1385
1497	1575	1557	1616	1478	1562	1579	1538	1551	1503	1473	1465	1410	1386	1415	1333	1383	1345	1366	1347	1269	1394	1339	1264	1287	1306	1358	1261	1305	1407	1352	1333	1343	1372	1394	1359	1374	1371	1393	1468	1362	1440	1461	1437	1447	1408	1429	1421	1475	1408
1516	1566	1434	1559	1550	1536	1580	1578	1539	1571	1489	1505	1479	1400	1435	1365	1281	1328	1428	1355	1367	1299	1265	1336	1288	1297	1283	1339	1373	1267	1370	1278	1379	1321	1385	1426	1349	1373	1445	1373	1382	1452	1424	1399	1381	1405	1404	1456	1440	1342
1573	1554	1566	1562	1581	1581	1616	1590	1680	1548	1518	1539	1470	1415	1435	1430	1363	1390	1384	1354	1344	1284	1291	1300	1314	1349	1344	1286	1363	1321	1317	1343	1413	1345	1368	1410	1357	1417	1423	1473	1434	1455	1352	1462	1376	1442	1371	1384	1377	1417
1588	1575	1680	1622	1583	1575	1634	1589	1648	1544	1642	1575	1550	1497	1502	1424	1398	1407	1393	1365	1318	1325	1352	1374	1376	1309	1338	1338	1376	1376	1413	1368	1347	1346	1437	1476	1420	1439	1411	1365	1464	1457	1402	1400	1412	1352	1394	1391	1350	1386
1586	1598	1674	1663	1706	1643	1695	1646	1675	1649	1624	1570	1542	1563	1508	1463	1421	1419	1369	1366	1338	1268	1353	1421	1315	1321	1330	1362	1317	1394	1398	1367	1411	1378	1377	1342	1425	1443	1361	1489	1422	1422	1409	1396	1428	1291	1369	1384	1378	1335
1491	1610	1614	1607	1593	1668	1709	1653	1655	1566	1578	1629	1622	1497	1459	1486	1494	1436	1428	1392	1362	1335	1369	1380	1384	1347	1283	1291	1367	1336	1408	1333	1373	1451	1372	1381	1412	1342	1459	1424	1431	1383	1406	1376	1326	1367	1345	1347	1402	1299
1586	1675	1685	1834	1737	1768	1795	1783	1665	1649	1669	1652	1575	1610	1440	1567	1501	1497	1387	1371	1370	1381	1350	1323	1322	1352	1327	1384	1307	1374	1356	1322	1421	1359	1384	1338	1364	1329	1380	1386	1419	1389	1359	1385	1343	1354	1345	1350	1336	1342
1562	1618	1735	1742	1730	1704	1736	1794	1715	1708	1685	1638	1763	1586	1606	1565	1557	1521	1477	1511	1384	1333	1405	1382	1406	1359	1423	1382	1363	1399	1366	1401	1415	1404	1371	1323	1379	1395	1421	1350	1347	1386	1359	1315	1364	1409	1396	1349	1377	1340
1558	1569	1701	1579	1723	1760	1730	1823	1769	1811	1744	1665	1771	1607	1632	1629	1529	1450	1501	1447	1384	1347	1434	1341	1296	1500	1383	1307	1369	1397	1412	1414	1395	1345	1303	1399	1368	1403	1408	1372	1445	1336	1451	1389	1363	1374	1304	1359	1389	1321
1483	1525	1708	1645	1724	1741	1733	1799	1781	1729	1728	1751	1695	1718	1636	1634	1554	1572	1537	1493	1415	1494	1417	1446	1430	1333	1387	1387	1440	1414	1357	1432	1405	1374	1353	1325	1393	1441	1401	1444	1408	1343	1369	1353	1340	1424	1410	1372	1389	1430
1439	1485	1537	1546	1662	1624	1699	1686	1832	1759	1706	1774	1747	1737	1731	1619	1731	1621	1553	1510	1471	1535	1461	1440	1505	1554	1280	1447	1334	1356	1410	1387	1410	1327	1390	1389	1340	1472	1351	1381	1418	1438	1358	1410	1384	1430	1354	1436	1408	1379
1428	1537	1586	1636	1652	1604	1691	1630	1672	1760	1732	1619	1766	1786	1766	1663	1683	1691	1595	1514	1497	1490	1576	1512	1546	1499	1510	1446	1420	1395	1506	1400	1455	1382	1375	1457	1402	1409	1392	1387	1404	1343	1339	1354	1484	1470	1361	1383	1498	1469
1360	1404	1592	1566	1586	1680	1660	1593	1696	1738	1848	1750	1743	1829	1778	1804	1724	1716	1553	1595	1608	1545	1565	1598	1555	1504	1503	1418	1448	1414	1380	1466	1491	1500	1357	1367	1427	1432	1456	1397	1523	1410	1443	1442	1472	1470	1456	1475	1406	1459
1430	1426	1434	1631	1645	1649	1647	1661	1677	1665	1712	1749	1807	1851	1791	1779	1701	1710	1655	1649	1680	1569	1648	1591	1647	1535	1558	1464	1514	1408	1365	1507	1513	1569	1499	1536	1455	1487	1427	1497	1414	1439	1466	1493	1486	1465	1520	1387	1378	1478
1461	1497	1479	1550	1592	1722	1666	1609	1718	1711	1804	1725	1821	1791	1850	1763	1746	1720	1670	1706	1627	1586	1650	1641	1614	1586	1557	1500	1549	1461	1442	1474	1511	1493	1581	1472	1438	1431	1431	1474	1424	1488	1535	1489	1492	1450	1491	1437	1504	1463
1421	1489	1565	1489	1530	1649	1693	1616	1661	1667	1751	1816	1819	1803	1818	1848	1841	1815	1755	1640	1750	1641	1759	1582	1663	1617	1543	1533	1489	1512	1559	1451	1557	1582	1505	1502	1440	1515	1452	1473	1489	1476	1454	1525	1552	1510	1510	1584	1520	1475
1464	1424	1485	1565	1532	1677	1641	1656	1690	1611	1736	1837	1834	1744	1774	1761	1841	1763	1739	1753	1741	1757	1807	1694	1671	1549	1541	1569	1567	1517	1632	1560	1528	1534	1585	1539	1497	1464	1492	1524	1581	1487	1593	1588	1533	1555	1570	1559	1495	1568
1373	1459	1504	1523	1597	1549	1603	1627	1653	1748	1770	1732	1875	1833	1868	1716	1759	1785	1841	1706	1704	1657	1688	1683	1657	1618	1647	1578	1545	1638	1623	1594	1533	1638	1534	1596	1523	1500	1518	1515	1537	1619	1541	1562	1542	1648	1613	1557	1631	1561
1419	1435	1468	1534	1503	1532	1535	1630	1652	1683	1689	1812	1843	1836	1778	1764	1705	1692	1713	1721	1734	1746	1806	1688	1697	1621	1636	1701	1686	1580	1679	1596	1626	1638	1592	1574	1554	1566	1518	1523	1622	1579	1580	1573	1585	1562	1629	1637	1591	1633
1481	1520	1467	1542	1518	1533	1511	1527	1611	1653	1576	1702	1756	1716	1839	1805	1804	1713	1711	1718	1645	1799	1798	1760	1661	1633	1662	1685	1645	1630	1705	1711	1644	1725	1586	1653	1654	1594	1567	1625	1616	1609	1598	1639	1558	1700	1646	1683	1642	1678
1467	1506	1465	1373	1453	1482	1531	1518	1610	1583	1612	1591	1709	1762	1666	1733	1779	1723	1696	1770	1729	1761	1743	1692	1724	1656	1771	1706	1755	1665	1741	1677	1698	1625	1636	1627	1600	1672	1680	1694	1682	1679	1693	1672	1682	1685	1678	1673	1722	1669
1524	1522	1507	1388	1519	1477	1454	1603	1520	1648	1545	1590	1655	1688	1597	1779	1808	1743	1787	1752	1689	1681	1736	1728	1755	1691	1798	1783	1722	1783	1715	1669	1658	1760	1658	1623	1774	1647	1704	1661	1689	1660	1743	1739	1723	1702	1703	1667	1653	1694
1513	1484	1547	1424	1470	1430	1443	1504	1521	1624	1566	1610	1674	1699	1677	1782	1692	1796	1715	1738	1688	1683	1762	1691	1786	1766	1777	1703	1776	1751	1762	1762	1683	1690	1695	1706	1672	1710	1830	1704	1678	1717	1647	1722	1663	1824	1761	1760	1711	1718
1529	1402	1508	1443	1421	1456	1461	1494	1465	1506	1542	1590	1631	1661	1638	1695	1775	1716	1681	1724	1681	1688	1677	1795	1730	1797	1781	1826	1703	1773	1812	1699	1640	1723	1662	1707	1793	1702	1753	1708	1736	1728	1698	1721	1768	1740	1793	1746	1704	1747
1504	1498	1474	1478	1445	1440	1470	1459	1481	1480	1556	1489	1689	1595	1659	1640	1652	1671	1701	1762	1587	1655	1721	1769	1804	1702	1728	1746	1708	1744	1698	1711	1739	1720	1737	1767	1838	1790	1719	1760	1770	1792	1677	1689	1738	1755	1689	1824	1753	1659
1632	1535	1484	1434	1403	1487	1514	1482	1502	1480	1475	1570	1578	1622	1560	1723	1604	1608	1639	1672	1628	1641	1696	1711	1700	1655	1697	1722	1753	1678	1719	1710	1733	1640	1733	1658	1865	1790	1805	1710	1669	1807	1719	1719	1664	1770	1780	1764	1768	1749
1572	1572	1591	1523	1473	1471	1497	1492	1501	1441	1487	1470	1574	1536	1539	1573	1612	1590	1617	1685	1609	1639	1671	1694	1687	1736	1737	1858	1691	1723	1772	1662	1767	1786	1739	1762	1797	1857	1798	1719	1728	1732	1768	1696	1789	1794	1801	1742	1837	1845
1613	1499	1526	1572	1459	1447	1449	1528	1436	1465	1418	1493	1524	1492	1530	1588	1633	1575	1624	1601	1625	1616	1762	1685	1687	1808	1718	1703	1795	1692	1815	1766	1753	1678	1786	1792	1803	1815	1788	1757	1721	1712	1740	1777	1806	1725	1688	1812	1775	1777
1728	1653	1620	1605	1523	1531	1435	1450	1427	1492	1515	1482	1428	1559	1504	1568	1622	1615	1613	1570	1604	1567	1712	1675	1682	1740	1804	1756	1741	1731	1782	1864	1853	1656	1778	1763	1736	1730	1694	1678	1726	1746	1745	1756	1718	1753	1788	1768	1799	1758
1636	1698	1610	1503	1533	1486	1541	1469	1550	1444	1403	1577	1463	1554	1523	1587	1501	1621	1570	1570	1570	1648	1572	1673	1689	1703	1697	1654	1759	1733	1739	1761	1677	1744	1738	1672	1674	1653	1683	1610	1748	1673	1726	1708	1742	1789	1817	1773	1721	1744
1684	1694	1608	1518	1481	1544	1461	1433	1413	1398	1497	1417	1508	1450	1429	1521	1570	1554	1611	1622	1499	1588	1574	1642	1592	1671	1672	1609	1663	1693	1711	1750	1714	1679	1702	1771	1632	1619	1814	1710	1745	1729	1719	1799	1786	1795	1689	1717	1712	1764
1650	1667	1622	1535	1522	1532	1440	1438	1438	1464	1498	1509	1504	1443	1402	1459	1479	1555	1553	1570	1556	1609	1623	1566	1654	1580	1696	1672	1753	1712	1720	1711	1730	1703	1717	1676	1688	1692	1692	1760	1670	1717	1748	1761	1697	1727	1722	1699	1702	1669
1646	1614	1644	1552	1487	1556	1525	1529	1497	1497	1515	1443	1502	1389	1415	1430	1461	1538	1536	1552	1573	1578	1633	1568	1531	1590	1566	1582	1610	1746	1714	1773	1717	1686	1705	1703	1635	1763	1761	1787	1773	1771	1764	1808	1800	1724	1609	1665	1674	1683
1663	1685	1649	1603	1582	1602	1561	1590	1554	1490	1490	1460	1450	1529	1458	1472	1534	1579	1549	1536	1567	1645	1578	1623	1601	1668	1660	1639	1702	1691	1726	1753	1733	1628	1705	1693	1698	1792	1719	1760	1787	1711	1800	1768	1782	1771	1734	1696	1708	1726
1589	1564	1598	1687	1556	1626	1657	1616	1497	1560	1504	1499	1426	1422	1456	1469	1546	1535	1553	1501	1580	1605	1564	1593	1629	1670	1595	1672	1708	1728	1707	1660	1661	1634	1654	1692	1672	1670	1749	1731	1780	1720	1798	1670	1732	1695	1677	1719	1663	1624
1521	1644	1567	1619	1641	1595	1625	1643	1550	1478	1583	1456	1401	1414	1444	1458	1424	1551	1518	1515	1546	1637	1520	1565	1557	1654	1591	1747	1610	1630	1705	1667	1698	1659	1734	1675	1650	1725	1763	1769	1731	1782	1726	1692	1648	1606	1612	1712	1697	1692
1553	1508	1641	1589	1654	1657	1598	1666	1646	1515	1497	1494	1447	1472	1488	1585	1484	1461	1471	1523	1500	1557	1498	1590	1664	1657	1601	1570	1712	1790	1670	1666	1696	1700	1586	1699	1665	1689	1697	1820	1734	1709	1689	1642	1711	1655	1680	1660	1632	1719
1618	1688	1627	1671	1690	1667	1734	1605	1653	1493	1415	1493	1497	1471	1537	1455	1490	1475	1488	1410	1494	1480	1584	1511	1638	1672	1700	1669	1650	1667	1749	1655	1697	1615	1656	1689	1682	1718	1718	1733	1700	1718	1605	1646	1705	1683	1663	1686	1754	1687
1579	1557	1645	1650	1663	1678	1697	1657	1623	1551	1559	1554	1439	1475	1423	1435	1467	1470	1489	1425	1482	1543	1549	1557	1597	1630	1608	1696	1645	1682	1682	1635	1677	1679	1689	1736	1697	1730	1727	1706	1750	1723	1720	1719	1745	1746	1789	1706	1705	1615
1575	1621	1643	1712	1796	1655	1701	1606	1650	1569	1550	1525	1534	1468	1472	1514	1507	1528	1574	1455	1444	1525	1587	1552	1598	1671	1664	1726	1596	1703	1594	1617	1624	1765	1697	1702	1686	1743	1695	1694	1684	1703	1616	1658	1635	1668	1786	1763	1652	1727
1552	1583	1728	1635	1638	1721	1630	1667	1614	1567	1458	1530	1537	1531	1488	1506	1566	1504	1416	1525	1559	1570	1529	1706	1639	1679	1650	1655	1573	1592	1619	1578	1625	1655	1673	1676	1676	1619	1629	1651	1651	1651	1664	1663	1585	1698	1789	1735	1691	1706
1392	1565	1658	1677	1641	1709	1719	1664	1712	1538	1487	1577	1566	1439	1474	1587	1542	1517	1497	1476	1564	1544	1545	1545	1587	1613	1603	1678	1706	1554	1650	1599	1607	1694	1718	1660	1652	1641	1646	1630	1685	1646	1622	1616	1614	1670	1716	1724	1686	1754
1562	1582	1652	1621	1640	1660	1670	1735	1591	1545	1538	1554	1487	1537	1450	1501	1503	1548	1521	1484	1543	1585	1564	1547	1623	1624	1686	1634	1661	1615	1741	1663	1690	1715	1640	1617	1639	1639	1695	1581	1630	1707	1628	1621	1630	1691	1727	1691	1671	1692
1526	1532	1646	1592	1623	1600	1612	1675	1590	1558	1526	1493	1564	1599	1467	1538	1516	1565	1501	1452	1591	1534	1614	1576	1606	1636	1636	1672	1646	1590	1613	1701	1661	1651	1663	1775	1666	1682	1636	1673	1697	1722	1726	1596	1701	1712	1662	1640	1714	1705
1543	1563	1719	1713	1622	1611	1639	1622	1545	1525	1563	1509	1487	1539	1481	1642	1518	1578	1486	1533	1484	1562	1581	1623	1591	1614	1583	1598	1584	1569	1624	1691	1605	1630	1682	1611	1713	1612	1650	1630	1651	1648	1667	1611	1676	1636	1662	1710	1692	1621
1547	1562	1662	1664	1625	1688	1672	1624	1648	1518	1532	1529	1475	1446	1483	1474	1533	1478	1496	1515	1561	1605	1588	1585	1630	1583	1560	1594	1672	1668	1607	1691	1712	1561	1655	1627	1615	1628	1604	1545	1570	1643	1611	1625	1721	1685	1787	1650	1698	1583
1631	1614	1733	1631	1609	1702	1652	1605	1587	1593	1554	1470	1550	1541	1474	1532	1469	1499	1534	1551	1568	1566	1571	1612	1572	1569	1690	1725	1617	1685	1620	1680	1642	1632	1675	1628	1615	1619	1611	1633	1629	1670	1718	1641	1703	1726	1819	1804	1718	1667
1565	1688	1660	1604	1685	1688	1567	1575	1537	1566	1542	1491	1513	1532	1428	1441	1503	1664	1568	1681	1579	1594	1601	1632	1615	1581	1639	1717	1640	1686	1633	1670	1717	1701	1661	1675	1614	1589	1588	1576	1662	1764	1713	1727	1647	1748	1785	1762	1779	1688
1565	1620	1602	1610	1593	1587	1591	1530	1495	1537	1535	1544	1512	1457	1450	1497	1456	1580	1581	1517	1622	1585	1562	1747	1642	1655	1654	1635	1659	1696	1682	1744	1704	1725	1677	1685	1732	1673	1684	1610	1734	1742	1675	1668	1752	1705	1666	1678	1779	1757
1546	1612	1657	1672	1578	1618	1644	1491	1563	1520	1444	1479	1551	1524	1486	1458	1502	1555	1560	1622	1551	1620	1640	1631	1670	1682	1670	1679	1645	1750	1642	1829	1669	1650	1576	1666	1730	1676	1662	1658	1702	1801	1741	1707	1719	1738	1674	1784	1717	1730
1605	1636	1639	1572	1663	1650	1553	1599	1527	1474	1453	1528	1461	1585	1506	1454	1551	1558	1591	1576	1657	1673	1662	1594	1642	1663	1600	1683	1701	1681	1730	1765	1745	1654	1678	1686	1696	1662	1659	1720	1647	1730	1680	1742	1708	1763	1686	1783	1688	1774
1593	1633	1566	1608	1648	1625	1623	1575	1517	1513	1456	1461	1490	1474	1556	1530	1498	1537	1556	1574	1483	1560	1596	1648	1589	1600	1621	1610	1687	1656	1757	1758	1667	1695	1602	1683	1673	1722	1710	1656	1642	1677	1767	1721	1738	1671	1784	1783	1797	1729
1661	1643	1685	1595	1540	1633	1583	1616	1526	1467	1490	1464	1451	1440	1498	1575	1508	1593	1499	1521	1588	1540	1606	1600	1656	1601	1580	1643	1698	1637	1656	1703	1694	1709	1666	1664	1720	1698	1667	1697	1691	1716	1869	1874	1768	1775	1770	1832	1814	1795
1671	1613	1681	1562	1668	1698	1596	1578	1517	1448	1493	1506	1419	1519	1545	1541	1550	1510	1455	1506	1577	1645	1538	1641	1586	1697	1576	1646	1683	1626	1794	1744	1711	1698	1676	1676	1724	1755	1688	1741	1755	1774	1781	1801	1849	1727	1785	1784	1836	1840
1615	1610	1722	1627	1596	1691	1626	1575	1528	1443	1446	1461	1441	1433	1516	1465	1494	1523	1557	1549	1588	1542	1608	1632	1566	1617	1680	1625	1635	1701	1724	1759	1781	1626	1719	1707	1718	1773	1748	1788	1732	1780	1779	1847	1893	1847	1788	1776	1865	1836
1633	1666	1730	1684	1647	1746	1590	1566	1511	1499	1476	1524	1451	1457	1491	1459	1507	1515	1546	1581	1475	1573	1578	1560	1664	1598	1674	1607	1664	1725	1704	1721	1741	1710	1755	1695	1715	1858	1779	1882	1736	1766	1773	1833	1848	1810	1802	1809	1830	1791
1641	1521	1786	1668	1678	1673	1561	1565	1513	1440	1480	1381	1447	1498	1418	1408	1481	1573	1549	1569	1528	1549	1618	1476	1536	1624	1616	1593	1615	1675	1648	1719	1702	1728	1707	1766	1728	1769	1797	1741	1737	1802	1766	1872	1894	1766	1784	1872	1799	1824
1628	1697	1708	1716	1695	1663	1605	1564	1523	1496	1453	1504	1458	1421	1485	1566	1457	1506	1549	1540	1450	1535	1533	1585	1557	1584	1645	1543	1628	1732	1673	1712	1679	1676	1621	1761	1817	1682	1773	1779	1703	1735	1786	1749	1814	1736	1777	1808	1825	1745
1681	1650	1728	1672	1744	1725	1790	1668	1623	1437	1460	1450	1336	1480	1546	1470	1471	1507	1443	1525	1557	1498	1489	1534	1536	1615	1613	1589	1611	1626	1661	1660	1706	1643	1560	1707	1651	1774	1786	1770	1669	1683	1702	1758	1760	1751	1704	1807	1708	1729
1718	1726	1743	1768	1743	1772	1697	1575	1528	1515	1499	1460	1550	1484	1568	1415	1502	1502	1556	1540	1515	1540	1472	1509	1566	1633	1590	1589	1599	1549	1681	1605	1699	1619	1610	1599	1674	1704	1727	1683	1689	1616	1699	1720	1774	1737	1793	1704	1766	1731
1640	1610	1711	1727	1728	1753	1782	1621	1549	1558	1497	1490	1488	1566	1511	1525	1489	1525	1489	1556	1530	1515	1601	1497	1574	1636	1591	1624	1585	1651	1667	1620	1613	1679	1705	1681	1724	1720	1723	1704	1668	1687	1706	1815	1823	1737	1737	1635	1686	1715
1620	1681	1699	1711	1710	1747	1670	1646	1684	1592	1515	1596	1596	1537	1556	1581	1500	1565	1562	1596	1569	1479	1622	1587	1611	1627	1607	1675	1612	1569	1701	1614	1666	1671	1589	1692	1617	1703	1645	1649	1660	1626	1686	1749	1701	1639	1684	1674	1784	1705
1693	1704	1739	1651	1655	1598	1684	1568	1583	1599	1589	1539	1511	1462	1551	1587	1689	1496	1597	1582	1652	1582	1561	1595	1650	1607	1635	1672	1665	1597	1590	1673	1656	1641	1614	1562	1656	1641	1648	1708	1661	1651	1730	1775	1677	1644	1692	1643	1662	1762
1709	1622	1669	1623	1618	1584	1544	1587	1611	1506	1560	1572	1560	1561	1504	1605	1636	1677	1612	1604	1608	1656	1550	1651	1615	1657	1626	1590	1673	1550	1694	1780	1661	1682	1626	1627	1628	1684	1668	1705	1648	1698	1680	1675	1670	1625	1640	1729	1641	1805
1662	1638	1583	1549	1665	1678	1616	1672	1667	1631	1547	1538	1600	1591	1562	1636	1676	1758	1573	1668	1646	1607	1622	1649	1617	1631	1691	1648	1657	1724	1676	1710	1674	1638	1649	1640	1664	1629	1675	1670	1614	1585	1720	1697	1636	1708	1716	1737	1796	1842
1710	1636	1510	1634	1620	1677	1673	1676	1547	1638	1554	1559	1577	1543	1614	1618	1685	1681	1689	1627	1672	1683	1709	1641	1730	1700	1766	1663	1741	1705	1641	1718	1781	1759	1624	1673	1690	1699	1723	1656	1777	1674	1648	1653	1664	1713	1678	1732	1819	1767
1635	1676	1560	1606	1651	1644	1631	1611	1610	1564	1522	1500	1621	1610	1495	1598	1646	1703	1628	1663	1633	1680	1741	1672	1675	1686	1735	1740	1774	1641	1712	1795	1634	1734	1756	1673	1717	1706	1766	1671	1679	1626	1640	1711	1659	1726	1818	1731	1864	1830
1618	1591	1584	1639	1716	1674	1638	1610	1558	1512	1492	1511	1520	1507	1606	1583	1566	1626	1632	1649	1601	1703	1617	1705	1785	1792	1698	1742	1837	1734	1732	1731	1725	1731	1806	1697	1746	1697	1687	1719	1685	1712	1711	1734	1710	1781	1814	1725	1846	1881
1624	1642	1770	1580	1714	1705	1599	1582	1581	1490	1568	1531	1616	1535	1597	1627	1617	1595	1577	1621	1666	1699	1595	1662	1623	1703	1800	1782	1798	1823	1736	1769	1647	1727	1657	1735	1761	1788	1847	1776	1677	1787	1745	1727	1786	1784	1783	1853	1815	1719
1680	1766	1789	1670	1712	1638	1608	1654	1620	1524	1437	1536	1617	1591	1585	1611	1651	1624	1643	1708	1629	1641	1684	1596	1691	1683	1708	1817	1811	1705	1782	1777	1683	1824	1815	1821	1837	1790	1685	1786	1765	1766	1688	1769	1848	1767	1811	1770	1807	1775
1682	1818	1770	1718	1759	1698	1696	1627	1617	1564	1555	1486	1486	1495	1526	1601	1647	1643	1592	1609	1572	1607	1700	1726	1707	1700	1746	1716	1709	1767	1821	1730	1775	1796	1817	1831	1728	1816	1793	1764	1743	1708	1785	1883	1875	1815	1781	1903	1762	1828
1682	1706	1624	1747	1657	1679	1615	1612	1606	1552	1471	1467	1547	1590	1593	1586	1634	1614	1633	1554	1627	1648	1642	1651	1711	1718	1742	1683	1711	1730	1778	1840	1712	1894	1916	1853	1847	1704	1732	1800	1727	1755	1786	1703	1841	1843	1856	1835	1810	1825
1585	1790	1772	1753	1748	1662	1640	1619	1648	1625	1608	1612	1572	1703	1675	1602	1601	1633	1670	1593	1661	1562	1695	1705	1661	1720	1690	1696	1698	1796	1718	1782	1868	1802	1800	1743	1777	1717	1635	1700	1745	1728	1773	1786	1771	1804	1886	1774	1888	1832
1691	1707	1687	1660	1739	1771	1689	1668	1644	1624	1576	1510	1608	1578	1624	1598	1546	1567	1591	1622	1556	1654	1631	1647	1658	1737	1614	1603	1686	1730	1686	1695	1694	1721	1746	1727	1701	1670	1760	1618	1627	1719	1770	1752	1742	1745	1788	1747	1773	1743
1746	1675	1631	1730	1803	1724	1678	1572	1580	1599	1537	1663	1654	1582	1585	1598	1529	1468	1584	1591	1638	1527	1585	1624	1630	1581	1569	1668	1649	1754	1744	1747	1725	1759	1683	1743	1661	1678	1715	1721	1670	1694	1767	1771	1696	1795	1846	1764	1760	1748
1571	1626	1699	1702	1739	1717	1682	1617	1620	1678	1642	1666	1605	1652	1655	1703	1653	1741	1615	1631	1772	1691	1749	1698	1690	1745	1729	1736	1824	1762	1840	1782	1820	1867	1841	1835	1790	1784	1753	1808	1807	1852	1906	1826	1861	1825	1913	1836	1804	1833
1587	1665	1625	1696	1765	1734	1637	1720	1725	1765	1784	1716	1698	1714	1802	1760	1731	1793	1782	1866	1917	1754	1844	1846	1758	1872	1874	1928	1945	1912	1918	1890	2008	1893	1912	2038	1902	1817	1907	1896	1881	1908	1907	1909	1868	1970	1893	1929	1982	1920
1610	1710	1682	1689	1738	1784	1815	1692	1783	1718	1755	1799	1718	1778	1768	1811	1812	1791	1871	1840	1899	1902	1922	1807	1815	1862	1825	1937	1887	1917	1885	1955	1850	1886	1882	1912	1876	1939	1842	1889	1987	1949	1791	1869	1869	1974	1994	2007	1981	1902
1648	1659	1613	1582	1574	1647	1635	1652	1769	1731	1679	1747	1702	1778	1707	1706	1824	1814	1809	1819	1799	1792	1761	1844	1815	1778	1781	1745	1741	1798	1788	1845	1749	1868	1880	1832	1732	1838	1722	1883	1865	1770	1783	1812	1850	1875	1879	1880	1910	1822
1709	1732	1660	1580	1659	1661	1607	1737	1671	1711	1646	1572	1698	1676	1733	1764	1747	1809	1764	1757	1814	1743	1794	1762	1679	1718	1805	1792	1753	1743	1742	1841	1834	1754	1754	1765	1810	1767	1719	1853	1828	1816	1865	1745	1789	1759	1832	1806	1827	1830
1660	1694	1642	1672	1592	1617	1658	1654	1701	1788	1790	1677	1712	1750	1818	1797	1856	1799	1848	1825	1873	1900	1771	1753	1759	1812	1778	1783	1783	1811	1864	1896	1852	1795	1849	1776	1806	1866	1751	1865	1870	1927	1964	1903	1935	1803	1785	1900	1968	1899
1542	1732	1641	1662	1702	1631	1600	1746	1839	1849	1916	1960	1883	1956	1944	1841	1894	1917	1966	1862	1990	1961	1933	1865	1840	1905	1840	1883	1845	1894	1944	1993	1900	1902	1909	1974	1841	1940	1982	1940	2035	2026	2009	1960	1931	1967	1945	1894	1979	1887
1669	1686	1648	1636	1573	1725	1774	1878	1878	1943	1953	1929	1885	1935	1929	2028	1889	1880	1897	2002	2005	1999	1870	1922	1873	1864	1898	1979	1947	1888	1936	1954	1858	1872	1956	1968	2018	1950	1962	1980	2054	1998	1937	1994	1990	2031	2036	2019	1929	1942
1676	1725	1686	1649	1675	1704	1798	1856	1847	1947	1904	1865	1904	1837	1882	1878	1872	1949	1910	1931	1916	2025	1949	1924	1824	1770	1819	1854	1892	1877	1881	1888	1975	1884	1893	1960	1884	1881	1975	2011	1983	2017	1921	1886	2005	1993	2006	1955	2046	2045
1646	1707	1696	1609	1679	1699	1697	1775	1803	1827	1857	1766	1779	1842	1793	1725	1734	1857	1840	1837	1924	1872	1859	1793	1863	1769	1835	1948	1878	1884	1952	1982	1927	2016	1908	1934	1943	2055	2005	1998	1970	1970	1890	1942	2037	2000	1954	1900	1950	1979
1682	1689	1617	1646	1727	1680	1730	1722	1785	1814	1638	1692	1691	1705	1710	1765	1725	1755	1819	1770	1882	1810	1810	1767	1865	1787	1872	1889	1974	1822	1941	1893	1916	1927	1919	1946	1927	1987	1943	2005	1979	1955	1961	2037	2130	2040	2069	1880	1947	1953
1651	1636	1598	1729	1725	1723	1752	1794	1686	1786	1760	1802	1808	1809	1724	1734	1784	1845	1880	1868	1738	1825	1880	1945	1854	1902	1923	1957	1902	1916	1944	1940	2027	1957	1973	1988	2006	1979	1997	2043	2000	2076	1951	2056	2066	2034	1961	2001	1904	1827
1612	1645	1733	1693	1703	1811	1731	1759	1762	1808	1785	1784	1786	1771	1785	1774	1812	1947	1975	1924	2037	1985	2020	1985	2030	2019	1898	2025	1956	1928	1943	1874	1964	1973	2030	2007	1992	1977	1933	1954	1986	1977	2032	2072	2138	1936	1899	1929	1941	1906
1581	1629	1763	1697	1683	1767	1727	1673	1734	1716	1692	1754	1635	1732	1829	1826	1921	1857	1900	1886	1959	2019	2063	2080	2060	2193	2077	2074	1991	1984	1995	2012	1934	2050	2028	1989	1901	1953	1871	1976	1979	1982	2055	2039	1927	2008	1978	1891	1903	1937
1645	1593	1696	1700	1654	1648	1679	1649	1675	1712	1637	1518	1558	1734	1703	1741	1764	1825	1896	1996	1958	2007	2019	2066	2133	2052	1962	2035	1951	1969	2068	2009	2097	2038	2027	1989	1941	1951	1903	1915	1986	2003	2015	2045	2023	1942	1851	1899	1857	1962
1603	1661	1608	1608	1671	1675	1701	1650	1656	1567	1600	1565	1582	1670	1669	1653	1813	1753	1838	1906	1950	1940	2012	1953	2100	2097	1955	2103	2082	2003	2046	2031	2020	2035	1901	1952	1950	1889	1865	2017	1924	1907	2008	1893	1907	1923	2025	1911	2002	1970
1612	1632	1594	1586	1739	1668	1708	1642	1729	1618	1603	1584	1591	1637	1733	1806	1861	1947	1909	1922	1968	2052	2005	2107	2137	2089	2097	2058	1994	2018	2038	2015	1972	1907	1906	1801	1908	1949	1937	1937	1909	2017	1972	2007	1926	1823	1914	1933	1956	1930
1624	1652	1577	1699	1780	1766	1756	1795	1726	1737	1618	1741	1767	1713	1804	1852	1853	1956	1985	1961	1970	1961	2064	2100	2166	2157	2007	2057	1955	1996	2074	1997	2011	1974	1964	1904	1915	1927	1854	1934	1931	2053	1992	1990	1954	1877	1903	1927	1924	2040
1688	1618	1615	1702	1607	1757	1682	1688	1750	1691	1664	1675	1827	1802	1875	1822	1850	1839	1924	1933	1926	1965	1992	2040	1986	1935	1938	1968	1986	1889	1932	1955	1903	1883	1960	1945	1977	1942	1934	2029	1981	1982	1946	1946	1892	2004	2032	1976	1959	1984
1674	1691	1695	1630	1721	1597	1708	1632	1654	1679	1726	1714	1741	1759	1751	1821	1753	1885	1757	1789	1868	1897	1867	1851	1918	1869	1788	1853	1965	1874	1900	1967	1955	1975	1967	1996	1962	1934	1906	1973	1977	1938	1930	2035	1877	1950	1973	2017	1959	1902
1608	1642	1665	1604	1684	1644	1717	1774	1762	1775	1774	1779	1669	1737	1677	1813	1820	1777	1793	1775	1877	1822	1921	1819	1853	1872	1880	1847	1885	1871	1890	1890	1877	1916	1941	2002	1989	2015	1952	1904	1921	2004	1945	1913	1908	1953	1975	1951	1880	1849
1657	1668	1717	1686	1668	1756	1791	1776	1855	1906	1890	1872	1904	1852	1752	1862	1791	1896	1874	1856	1911	1820	1926	1873	1831	1781	1886	1906	1822	1822	1934	1958	1954	1958	1914	1913	1932	1934	1948	1942	1883	1936	1971	1959	1977	2034	1977	1973	1904	1994
1654	1688	1702	1703	1626	1735	1792	1792	1894	2004	1917	1926	2029	1961	1865	1901	1841	1794	1976	1937	1992	1902	1876	1854	1921	1957	1877	1901	1989	1796	1949	1927	2003	1958	1914	1998	1932	1911	1977	1948	1963	1918	2009	1959	2023	2031	1962	1976	1932	2011
1646	1721	1647	1660	1637	1642	1760	1737	1872	1915	1937	1990	2025	1984	1900	1970	1929	1908	1919	2000	1984	1936	1870	1844	1849	1786	1819	1865	1881	1768	1821	1862	1812	1970	1883	2003	1856	1971	1916	1870	1955	2039	1988	1981	2056	2096	1994	2113	1862	2003
1763	1687	1651	1588	1630	1606	1728	1656	1806	1879	1842	1899	1865	1955	1876	1877	1978	1965	1933	1886	1889	1920	1869	1845	1849	1915	1891	1835	1824	1879	1778	1935	1867	1916	1946	1901	1881	1854	1905	1810	1935	1977	1887	1998	2030	2025	1995	1877	1970	1835
1641	1650	1634	1675	1710	1659	1768	1719	1771	1678	1790	1772	1842	1802	1850	1816	1871	1938	1881	1891	1771	1813	1942	1819	1784	1806	1874	1843	1879	1845	1853	2004	1959	1934	1998	1822	1864	1917	1900	1887	1961	1915	1938	1901	1941	1969	1963	1911	1893	1908
1625	1649	1701	1694	1726	1659	1731	1681	1836	1799	1751	1742	1823	1776	1811	1788	1791	1764	1921	1899	1853	1822	1855	1875	1795	1808	1820	1848	1859	2004	1915	1875	1898	1958	1968	1920	1891	1876	1866	1950	1974	1985	1942	1918	2050	2027	1967	1899	1897	1979
1726	1762	1781	1762	1687	1733	1788	1681	1885	1805	1803	1812	1970	1877	1831	1805	1811	1844	1974	1934	1916	1981	1910	1992	1953	1879	1928	1995	1956	1988	1959	1859	1948	1946	1961	1930	1914	1903	1931	1946	1976	1998	1938	2059	2017	1922	1966	1981	1930	1919
1780	1719	1750	1727	1726	1730	1810	1727	1819	1750	1861	1892	1913	2036	2024	1897	1941	1880	1917	2089	2051	2028	1950	1966	1981	1875	1930	1972	1990	1895	1917	1976	1917	2035	1934	1962	1896	1956	1883	1952	1986	1985	1990	1973	2058	2022	1953	2008	1927	1990
1825	1824	1776	1703	1664	1640	1696	1752	1732	1776	1738	1829	1905	1880	1974	1884	1936	1905	1964	2015	2024	2021	1920	1938	2000	1940	1942	1908	1967	1834	1907	1967	1976	1987	1924	1928	1902	1798	1855	1852	1841	1997	1999	1989	1988	2084	2028	1961	2049	1995
1735	1709	1754	1626	1724	1659	1670	1661	1693	1724	1591	1712	1733	1868	1932	1839	1847	1837	1896	1893	2031	2070	1833	1927	2019	1955	1844	1918	1887	1940	1910	1928	1989	1936	1903	1917	1906	1970	1888	1851	1905	1925	1990	2028	2015	2033	2064	1983	2039	1923
1755	1766	1682	1617	1667	1712	1689	1730	1663	1666	1659	1735	1691	1872	1917	1968	1911	1847	1935	1903	1962	1963	1902	1922	2053	2062	1916	1940	1968	2010	1801	1912	1946	1935	1929	1959	2036	1920	1877	1906	1841	1899	2015	2053	2028	2047	2026	1991	2043	1961
1711	1705	1693	1623	1687	1624	1766	1746	1768	1712	1843	1783	1795	1820	1774	1967	1974	2076	1971	2015	2011	1957	2060	1913	1870	1952	1998	1852	1914	1887	1876	1956	2011	2007	1943	1937	1983	1839	1827	1893	1899	2024	2048	2069	2129	2154	2041	1990	1979	1965
1702	1687	1749	1638	1731	1770	1784	1744	1786	1756	1869	1795	1866	1805	1915	1929	2033	1981	1903	1894	1887	1889	1952	1855	1887	1925	1915	1889	1917	1871	1840	2035	1955	1965	1904	1912	2074	1907	1864	1866	1953	1918	2060	2004	2102	2042	1865	2065	1986	1992
1709	1635	1669	1700	1748	1717	1659	1748	1746	1803	1788	1849	1838	1856	1800	1862	2023	2006	1955	1885	1859	1800	1916	1820	1848	1906	1891	1890	1847	1868	1806	1967	2030	2020	1953	1994	1889	1893	1842	1846	1948	2039	2039	1974	1913	2036	1995	1972	1988	1978
1709	1693	1808	1752	1678	1691	1715	1716	1730	1733	1888	1789	1732	1762	1852	1836	1944	1915	1928	1789	1809	1939	1896	1928	1875	1944	1908	1845	1867	1943	1898	2050	1925	2057	1954	1987	1940	1836	2016	1898	2004	1968	2028	2012	1990	1956	1832	2034	1959	1954
1580	1631	1599	1744	1687	1704	1594	1741	1774	1876	1896	1811	1909	1827	1890	1853	1951	2005	1929	1791	1813	1843	2006	1844	1823	1917	1880	1874	1787	1939	1956	2067	2060	1904	1979	1937	1979	1935	1933	1969	1943	1921	1963	1997	1944	1962	1914	1950	1945	2007
1635	1619	1642	1715	1697	1692	1737	1789	1864	1863	1939	1977	1833	1868	1952	1898	1966	1948	1922	1778	1830	1893	1803	1825	1839	1944	1883	1820	1815	1918	1910	1989	2068	1957	2038	1870	1976	1925	1989	1972	1987	2008	2008	1988	2037	1907	2039	1872	2034	2004
1687	1670	1580	1671	1644	1705	1697	1814	1846	1890	1896	1817	1874	1884	1938	1876	1957	1950	1873	1773	1758	1943	1904	1841	1885	1925	1921	1880	2009	2008	2002	2006	2004	1944	1972	2008	2023	1923	2003	2003	2036	1989	2037	1883	1981	2136	1996	1933	2007	2014
1753	1652	1709	1581	1679	1598	1724	1737	1828	1840	1883	1871	1932	1960	1968	2001	1935	1919	1956	1842	1836	2050	1964	1902	1905	1974	1918	1899	2029	1949	1974	2013	2079	2016	1928	1954	2005	1979	1981	1990	2003	1962	2003	1867	1987	2055	1943	1963	1923	2098
1826	1728	1697	1641	1713	1610	1605	1636	1642	1729	1721	1803	1735	1856	1975	1916	1946	1864	1749	1751	1815	1856	1886	1879	1923	1827	1898	1838	1841	1925	1930	1978	1979	1870	1955	1930	1897	1922	1850	1982	1931	1959	1927	1879	1881	1881	1895	2017	1973	2066
1846	1753	1583	1659	1627	1705	1655	1692	1705	1673	1659	1785	1928	1886	1874	1879	1920	1869	1804	1798	1885	1850	1886	1836	1810	1908	1893	1795	1925	1877	1973	2003	1913	2032	1892	1906	1993	1898	1935	1955	2006	1888	1894	1832	1899	1937	1915	1932	1910	1915
1703	1745	1734	1690	1669	1726	1672	1653	1677	1737	1781	1756	1953	1890	1928	1966	1870	1919	1787	1955	1954	1944	1879	1972	1906	1944	1847	1899	1897	1909	1977	1963	1958	1888	1976	1938	2049	2130	2000	2026	1975	1946	1909	1913	1887	1932	1920	2049	1985	1875
1734	1708	1806	1770	1762	1726	1817	1737	1762	1712	1870	1854	2025	1915	1975	1972	1926	1844	1924	1908	2086	1991	1897	2026	2018	1926	1878	1948	1947	1954	1913	1998	1895	1926	1995	1946	2085	2039	1987	1990	1914	1936	1875	1954	1964	2002	2068	2024	2004	1916
1697	1665	1777	1781	1720	1670	1733	1777	1882	1857	1822	1929	2011	1889	1909	1876	1936	1925	2010	2061	1937	1948	1919	2018	2068	1915	1979	1930	1919	1907	1965	1872	1871	1860	1913	2066	2044	1940	1997	1866	1962	1868	1877	1920	1964	2019	2056	1881	2027	1878
1657	1645	1704	1717	1828	1869	1812	1832	1789	1741	1630	1788	1841	1727	1749	1809	1868	1903	2020	1931	1969	1845	1985	2022	1869	1845	1889	2005	1837	1923	1915	1841	1894	1883	1880	1878	1912	1926	1878	1888	1924	1918	1924	1975	2019	2049	1982	2010	1981	1924
1644	1636	1720	1767	1794	1808	1732	1759	1794	1651	1709	1775	1716	1831	1703	1836	1919	1917	1958	1963	1870	1982	1929	2030	1889	2004	2055	2000	1992	1861	1822	1902	2007	1935	2015	2030	1983	1896	1859	1846	1962	2023	1972	1967	2003	2061	1998	2004	1989	2046
1678	1682	1678	1731	1771	1850	1777	1750	1648	1771	1719	1728	1774	1790	1788	1894	1963	2041	2028	1904	1872	1940	2045	2029	2036	2036	1977	1915	1897	1888	1911	1951	1977	1945	1924	1964	1942	1926	1891	1882	1952	1937	1989	1969	2002	2085	2119	2118	1960	1972
1752	1723	1676	1727	1696	1709	1738	1811	1726	1726	1794	1816	1812	1842	1901	1924	1939	1967	1933	1946	1898	1954	1965	1969	2012	2008	1860	1923	1933	1918	1927	1812	1907	1873	2115	1940	1966	1982	1965	1920	1964	1916	1953	2064	2070	1959	2145	2048	2021	2114
1717	1770	1777	1748	1675	1702	1731	1719	1802	1812	1800	1862	1872	1815	1813	1847	1859	1902	1905	1953	1864	1846	1871	1910	1898	1899	1888	1929	1949	1884	1894	1813	1881	1936	1964	2024	1902	1914	1921	1979	2052	1984	1932	2000	2028	1972	2035	1986	1944	1979
1693	1739	1746	1744	1727	1709	1663	1751	1803	1779	1816	1842	1808	1743	1768	1737	1829	1734	1817	1746	1816	1754	1778	1849	1879	1870	1863	2004	1840	1940	1960	1938	1904	1839	1956	1997	1952	1991	1927	2024	2048	1982	2015	1949	1912	1984	1924	2017	2076	1975
1682	1697	1672	1635	1691	1743	1749	1675	1807	1810	1815	1780	1838	1698	1771	1766	1744	1830	1860	1777	1716	1690	1787	1877	1836	1857	1831	1865	1833	1929	1948	1958	1974	1911	1883	1958	1871	1923	1953	1936	1961	1997	1927	1881	1909	1844	1947	1940	1991	1968
1735	1664	1684	1571	1634	1596	1794	1699	1743	1799	1786	1847	1885	1787	1850	1909	1921	1859	1675	1774	1818	1818	1865	1741	1897	1940	1843	1859	1856	1879	1886	1895	1847	1960	1868	1903	1998	1859	1899	1975	1931	2023	1918	1870	1920	2044	1923	1936	1943	1935
1699	1625	1668	1596	1594	1699	1787	1784	1820	1957	1891	1931	2041	2094	1937	1982	1939	1909	1950	1817	1889	1831	1795	1894	1841	1824	1922	1965	2003	1955	1957	1878	1887	1936	1842	1955	1907	1998	1873	1963	1974	2028	2068	1943	1983	1951	2031	1966	1991	2071
1598	1622	1531	1585	1664	1663	1804	1784	1904	1948	1943	2020	2008	1848	1904	1985	1978	1956	1927	1884	1910	1822	1843	1953	1935	1806	2008	1991	1892	1908	1951	1865	1910	1888	1760	1903	1901	2004	1926	1961	2025	2033	1924	1933	1913	1982	1950	1916	1878	1932
1518	1559	1559	1492	1583	1668	1660	1803	1801	1794	1828	1843	1821	1854	1887	1782	1936	1928	1879	1760	1778	1762	1736	1828	1824	1816	1815	1865	1821	1812	1780	1846	1835	1792	1781	1779	1832	1863	1979	1854	1932	1938	1974	1945	1856	1893	1933	1865	1915	1915
1643	1594	1582	1578	1541	1564	1638	1709	1757	1769	1748	1712	1777	1747	1750	1820	1727	1737	1742	1696	1700	1751	1691	1696	1688	1711	1698	1726	1812	1771	1695	1757	1694	1709	1721	1682	1760	1733	1813	1784	1811	1816	1757	1811	1826	1740	1771	1783	1805	1823
1538	1595	1563	1575	1566	1617	1688	1727	1839	1767	1736	1815	1818	1761	1789	1732	1630	1729	1678	1746	1665	1700	1616	1656	1648	1596	1662	1715	1685	1700	1720	1696	1732	1736	1709	1708	1713	1811	1883	1825	1835	1870	1729	1835	1813	1720	1761	1867	1773	1857
1528	1542	1558	1589	1524	1605	1650	1750	1725	1846	1884	1858	1860	1845	1734	1800	1723	1693	1668	1746	1690	1692	1698	1708	1697	1804	1909	1776	1762	1823	1782	1759	1832	1720	1809	1753	1932	1910	1908	1871	1897	1900	1833	1932	1888	1881	1877	1841	1970	1912
1618	1601	1629	1522	1613	1609	1592	1721	1806	1739	1847	1814	1914	1823	1790	1685	1701	1712	1673	1765	1762	1720	1722	1653	1761	1739	1835	1820	1848	1903	1890	1806	1906	1843	1954	1909	1980	1956	1972	1965	1847	1787	1883	1903	1946	1978	1941	1938	1911	1832
1552	1563	1508	1554	1565	1680	1693	1739	1731	1665	1683	1802	1774	1821	1645	1604	1643	1727	1702	1640	1606	1663	1599	1646	1752	1788	1768	1841	1763	1719	1815	1821	1812	1848	1836	1836	1996	1961	1891	1813	1830	1844	1834	1953	1908	1916	1896	1840	1852	1833
1560	1563	1554	1577	1568	1600	1661	1677	1713	1612	1639	1783	1749	1691	1652	1599	1553	1577	1551	1582	1582	1537	1591	1655	1623	1755	1774	1724	1776	1704	1681	1807	1824	1810	1885	1825	1837	1784	1831	1788	1801	1711	1799	1880	1866	1875	1820	1863	1814	1725
1531	1568	1584	1725	1551	1561	1712	1656	1617	1634	1737	1778	1685	1596	1635	1597	1515	1530	1553	1497	1568	1568	1564	1592	1660	1670	1642	1650	1709	1689	1752	1732	1778	1762	1839	1775	1819	1800	1701	1761	1762	1833	1786	1894	1901	1853	1841	1746	1746	1785
1525	1532	1560	1524	1639	1611	1706	1679	1647	1661	1618	1732	1731	1683	1634	1602	1499	1576	1490	1555	1589	1582	1591	1580	1615	1715	1701	1730	1769	1651	1693	1736	1720	1901	1794	1805	1780	1761	1814	1701	1729	1814	1809	1893	1827	1752	1827	1829	1839	1792
1461	1575	1568	1594	1525	1617	1659	1590	1662	1651	1685	1726	1745	1715	1626	1595	1538	1622	1493	1554	1559	1537	1536	1643	1599	1643	1753	1741	1698	1739	1857	1708	1825	1849	1871	1800	1769	1748	1612	1695	1834	1738	1827	1802	1800	1835	1849	1695	1793	1740
1509	1513	1555	1591	1598	1653	1606	1596	1577	1598	1666	1719	1693	1738	1617	1500	1503	1607	1578	1598	1503	1578	1543	1528	1577	1636	1599	1678	1769	1768	1792	1763	1775	1773	1893	1819	1767	1808	1705	1721	1662	1737	1794	1726	1765	1792	1808	1837	1789	1780
1471	1531	1560	1528	1648	1653	1634	1666	1572	1650	1682	1675	1726	1692	1668	1572	1511	1557	1558	1562	1616	1504	1602	1540	1612	1658	1689	1719	1701	1740	1756	1685	1684	1810	1849	1792	1809	1719	1727	1694	1785	1703	1759	1790	1797	1744	1793	1754	1695	1800
1547	1502	1509	1579	1585	1521	1599	1604	1603	1552	1688	1731	1757	1657	1619	1601	1564	1577	1560	1568	1590	1538	1561	1609	1630	1748	1725	1774	1675	1735	1817	1682	1759	1763	1854	1810	1818	1807	1694	1627	1595	1668	1659	1805	1817	1751	1753	1761	1850	1769
1454	1504	1516	1503	1586	1541	1589	1618	1609	1652	1581	1684	1728	1670	1665	1602	1609	1573	1602	1603	1542	1493	1535	1653	1757	1750	1755	1650	1760	1657	1639	1751	1777	1854	1778	1747	1782	1707	1686	1697	1730	1776	1723	1767	1817	1777	1786	1772	1861	1828
1557	1518	1562	1551	1498	1543	1656	1603	1619	1668	1612	1599	1709	1765	1696	1664	1598	1537	1590	1481	1637	1560	1664	1640	1686	1792	1762	1712	1681	1706	1718	1677	1893	1836	1838	1771	1766	1814	1734	1794	1736	1784	1778	1712	1815	1719	1810	1800	1765	1853
1630	1564	1536	1548	1527	1639	1520	1537	1515	1624	1644	1622	1596	1635	1631	1613	1640	1652	1588	1640	1587	1624	1715	1660	1724	1748	1687	1743	1704	1728	1684	1770	1837	1829	1788	1765	1841	1792	1739	1833	1781	1782	1841	1765	1750	1782	1778	1847	1836	1795
1580	1493	1538	1512	1467	1630	1537	1532	1566	1624	1593	1575	1605	1661	1640	1720	1609	1560	1532	1524	1581	1607	1543	1736	1700	1751	1673	1674	1689	1706	1730	1789	1747	1696	1670	1754	1728	1746	1713	1735	1744	1750	1682	1745	1770	1796	1768	1743	1780	1796
1567	1514	1519	1572	1439	1522	1588	1481	1495	1504	1592	1534	1557	1643	1623	1620	1569	1559	1495	1571	1546	1481	1631	1538	1641	1574	1551	1615	1639	1676	1596	1682	1720	1614	1734	1700	1585	1657	1719	1728	1679	1647	1727	1684	1706	1702	1786	1731	1703	1710
1563	1544	1474	1419	1465	1550	1518	1507	1544	1535	1525	1502	1553	1576	1681	1491	1565	1592	1502	1536	1546	1524	1468	1595	1607	1567	1565	1585	1679	1616	1654	1655	1642	1625	1651	1695	1707	1723	1688	1759	1716	1633	1761	1774	1759	1775	1772	1660	1705	1716
1473	1483	1422	1478	1479	1540	1528	1516	1492	1535	1580	1588	1540	1655	1619	1584	1599	1568	1611	1526	1565	1555	1628	1572	1486	1620	1566	1625	1706	1646	1712	1730	1676	1728	1783	1698	1736	1781	1708	1783	1745	1693	1684	1770	1798	1705	1729	1789	1802	1847
1506	1431	1464	1469	1418	1491	1442	1425	1480	1563	1521	1588	1563	1709	1645	1602	1511	1639	1571	1579	1578	1542	1533	1560	1544	1574	1650	1695	1608	1653	1632	1627	1709	1713	1732	1721	1762	1735	1709	1785	1688	1751	1716	1692	1724	1611	1776	1793	1762	1763
1510	1444	1409	1424	1511	1560	1470	1464	1450	1451	1537	1577	1527	1585	1585	1553	1548	1487	1575	1502	1554	1573	1539	1528	1581	1625	1618	1648	1646	1476	1628	1627	1678	1612	1604	1638	1706	1671	1709	1696	1651	1641	1702	1692	1634	1699	1666	1770	1642	1652
1409	1430	1524	1468	1511	1432	1546	1494	1580	1449	1426	1488	1503	1520	1523	1519	1505	1597	1578	1556	1552	1540	1509	1492	1518	1492	1585	1594	1611	1665	1584	1682	1540	1677	1639	1708	1671	1731	1685	1753	1742	1734	1713	1745	1670	1740	1719	1645	1743	1672
1482	1406	1460	1484	1534	1478	1473	1543	1530	1543	1564	1485	1590	1598	1520	1578	1592	1609	1608	1607	1590	1625	1626	1531	1546	1675	1636	1687	1687	1672	1739	1787	1828	1751	1699	1712	1798	1807	1756	1855	1863	1759	1763	1678	1790	1788	1693	1672	1810	1760
1405	1419	1481	1439	1516	1544	1557	1636	1608	1671	1619	1591	1595	1774	1725	1620	1642	1744	1709	1660	1726	1780	1638	1703	1761	1722	1757	1696	1692	1722	1743	1726	1762	1723	1830	1805	1800	1844	1884	1816	1796	1834	1735	1768	1812	1872	1890	1797	1878	1875
1421	1405	1370	1484	1515	1594	1517	1599	1561	1590	1619	1663	1695	1719	1700	1703	1740	1753	1696	1783	1681	1778	1675	1710	1743	1724	1743	1712	1709	1808	1691	1653	1671	1736	1742	1740	1756	1820	1787	1796	1751	1780	1834	1761	1902	1814	1819	1847	1739	1795
1432	1439	1441	1547	1602	1494	1661	1534	1533	1636	1724	1636	1661	1719	1719	1682	1639	1660	1718	1752	1685	1580	1542	1583	1527	1568	1687	1643	1540	1645	1659	1641	1629	1651	1725	1740	1736	1740	1717	1698	1725	1632	1791	1731	1834	1828	1687	1711	1721	1685
1424	1562	1442	1463	1500	1580	1561	1475	1517	1579	1619	1566	1580	1620	1637	1636	1637	1643	1619	1676	1569	1510	1520	1535	1571	1550	1652	1687	1516	1608	1684	1622	1693	1584	1658	1805	1743	1727	1752	1660	1631	1756	1673	1730	1819	1806	1735	1805	1658	1734
1476	1437	1433	1468	1487	1480	1501	1495	1493	1592	1659	1629	1618	1629	1624	1630	1613	1581	1665	1628	1605	1602	1613	1570	1559	1680	1591	1639	1613	1620	1661	1660	1661	1645	1721	1755	1727	1745	1722	1697	1696	1720	1725	1757	1856	1899	1782	1806	1743	1707
1434	1446	1444	1543	1469	1402	1564	1538	1588	1725	1796	1782	1710	1725	1766	1674	1720	1681	1694	1683	1656	1645	1596	1614	1629	1681	1648	1661	1715	1655	1646	1655	1732	1680	1774	1794	1817	1724	1723	1756	1763	1766	1793	1731	1844	1793	1800	1817	1747	1798
1532	1438	1543	1495	1484	1525	1485	1576	1613	1806	1785	1787	1745	1839	1772	1829	1711	1775	1756	1740	1687	1670	1656	1625	1722	1634	1653	1633	1667	1563	1723	1757	1703	1760	1828	1736	1813	1732	1726	1799	1802	1659	1739	1761	1824	1825	1828	1806	1782	1778
1521	1480	1394	1436	1486	1522	1571	1595	1655	1708	1795	1839	1791	1799	1768	1821	1744	1765	1717	1678	1720	1688	1604	1595	1672	1554	1672	1719	1649	1604	1693	1670	1688	1710	1717	1681	1720	1731	1741	1832	1722	1733	1751	1778	1813	1890	1804	1763	1832	1765
1452	1458	1456	1493	1446	1509	1453	1601	1640	1731	1719	1724	1701	1790	1703	1674	1820	1669	1661	1670	1667	1617	1618	1717	1616	1642	1701	1556	1641	1678	1679	1800	1720	1704	1737	1760	1823	1760	1712	1736	1788	1702	1772	1690	1843	1846	1813	1771	1730	1759
1424	1424	1429	1415	1488	1480	1447	1480	1577	1628	1668	1670	1687	1655	1662	1699	1671	1722	1599	1744	1697	1695	1597	1673	1608	1673	1596	1721	1669	1678	1736	1650	1675	1664	1749	1742	1763	1699	1723	1787	1730	1766	1685	1702	1851	1800	1781	1825	1684	1747
1491	1460	1497	1452	1400	1472	1430	1535	1585	1684	1540	1622	1662	1604	1608	1650	1720	1777	1622	1682	1564	1584	1687	1639	1633	1719	1666	1592	1681	1759	1611	1644	1692	1688	1709	1801	1783	1833	1722	1696	1740	1686	1726	1797	1752	1831	1737	1764	1732	1812
1351	1445	1443	1537	1450	1476	1438	1495	1522	1580	1656	1664	1673	1631	1662	1728	1765	1732	1740	1708	1620	1705	1609	1718	1550	1639	1624	1711	1633	1733	1640	1733	1715	1729	1749	1746	1712	1724	1672	1726	1757	1857	1792	1750	1894	1817	1776	1801	1807	1762
1398	1466	1434	1513	1504	1460	1463	1504	1510	1664	1608	1574	1646	1695	1681	1725	1701	1793	1762	1806	1766	1701	1673	1585	1683	1758	1708	1733	1662	1683	1682	1681	1742	1710	1677	1795	1775	1711	1710	1723	1754	1775	1801	1851	1780	1844	1870	1752	1771	1813
1350	1459	1430	1465	1525	1480	1539	1542	1414	1544	1592	1652	1636	1641	1650	1645	1684	1813	1746	1809	1754	1713	1767	1777	1689	1724	1669	1665	1680	1630	1646	1599	1672	1731	1635	1703	1671	1711	1683	1739	1730	1782	1716	1759	1782	1860	1727	1774	1734	1723
1379	1474	1455	1473	1472	1462	1450	1506	1466	1543	1572	1547	1549	1485	1600	1681	1665	1754	1724	1704	1762	1763	1809	1723	1687	1768	1701	1664	1632	1662	1635	1678	1625	1688	1671	1747	1683	1743	1663	1714	1738	1824	1748	1839	1819	1758	1759	1796	1775	1700
1395	1472	1491	1402	1452	1414	1434	1454	1428	1432	1510	1503	1556	1543	1567	1612	1756	1742	1739	1744	1756	1738	1808	1710	1740	1686	1750	1668	1611	1662	1750	1709	1650	1719	1687	1692	1649	1704	1701	1764	1724	1796	1745	1862	1804	1869	1796	1809	1867	1740
1371	1422	1439	1409	1455	1426	1385	1385	1533	1511	1620	1607	1618	1520	1569	1605	1754	1788	1834	1777	1767	1736	1767	1726	1723	1694	1706	1695	1630	1707	1732	1672	1706	1730	1703	1772	1790	1749	1723	1813	1754	1769	1818	1863	1773	1791	1838	1775	1887	1836
1373	1422	1479	1467	1446	1398	1507	1496	1559	1547	1609	1637	1622	1652	1709	1727	1762	1832	1868	1773	1700	1713	1690	1708	1787	1658	1685	1645	1733	1772	1719	1724	1663	1706	1752	1761	1716	1703	1743	1708	1786	1764	1787	1931	1873	1853	1838	1871	1851	1837
1481	1432	1492	1454	1424	1437	1564	1460	1467	1555	1659	1663	1676	1667	1672	1713	1784	1691	1691	1663	1742	1650	1670	1629	1671	1701	1662	1668	1663	1749	1695	1691	1777	1707	1714	1729	1763	1734	1775	1841	1767	1707	1853	1851	1878	1872	1800	1797	1805	1873
1378	1416	1403	1384	1405	1405	1460	1391	1471	1635	1572	1605	1675	1606	1698	1736	1650	1702	1690	1648	1665	1633	1564	1720	1667	1575	1677	1680	1715	1686	1682	1712	1631	1780	1776	1773	1766	1799	1763	1772	1688	1822	1797	1781	1855	1898	1804	1769	1720	1797
1373	1418	1389	1424	1355	1370	1433	1492	1540	1654	1628	1633	1727	1609	1658	1622	1706	1658	1599	1653	1558	1590	1617	1626	1636	1640	1756	1614	1741	1678	1658	1670	1723	1734	1741	1727	1774	1788	1745	1806	1799	1791	1670	1733	1777	1758	1783	1767	1851	1775
1413	1428	1377	1349	1342	1394	1433	1541	1585	1670	1709	1705	1644	1627	1665	1687	1732	1643	1642	1659	1562	1606	1590	1617	1594	1548	1663	1705	1646	1639	1727	1639	1784	1706	1811	1715	1803	1784	1801	1775	1829	1713	1748	1755	1722	1756	1751	1856	1787	1828
1356	1284	1371	1348	1386	1470	1526	1590	1605	1712	1698	1742	1735	1710	1744	1758	1642	1786	1572	1602	1615	1602	1625	1598	1542	1566	1665	1626	1603	1692	1777	1739	1736	1702	1731	1829	1790	1788	1810	1768	1835	1841	1791	1757	1685	1801	1808	1779	1825	1847
1394	1469	1340	1336	1330	1436	1513	1614	1706	1668	1779	1700	1702	1659	1818	1759	1772	1655	1695	1613	1571	1680	1620	1558	1578	1662	1659	1623	1605	1596	1661	1753	1637	1770	1834	1816	1840	1794	1837	1777	1848	1716	1846	1741	1803	1829	1798	1842	1844	1795
1415	1439	1349	1409	1385	1433	1464	1628	1652	1683	1735	1741	1673	1705	1763	1671	1709	1632	1620	1653	1654	1579	1637	1587	1604	1605	1651	1705	1626	1668	1662	1679	1708	1695	1773	1705	1835	1842	1870	1763	1823	1770	1646	1792	1735	1761	1763	1793	1804	1758
1352	1384	1332	1420	1396	1448	1378	1544	1573	1674	1725	1708	1662	1630	1629	1640	1656	1572	1617	1553	1611	1541	1665	1527	1562	1610	1666	1567	1669	1634	1664	1764	1685	1722	1747	1752	1676	1682	1710	1809	1781	1824	1706	1736	1725	1759	1706	1720	1710	1711
1387	1372	1519	1376	1373	1438	1473	1453	1571	1636	1637	1574	1612	1626	1642	1621	1695	1592	1573	1573	1568	1513	1593	1598	1628	1644	1690	1607	1702	1692	1673	1845	1749	1739	1831	1782	1786	1715	1777	1775	1759	1797	1756	1773	1782	1819	1722	1820	1780	1735
1397	1382	1426	1410	1386	1397	1476	1516	1538	1591	1600	1651	1594	1632	1638	1754	1669	1659	1637	1647	1626	1689	1607	1709	1647	1693	1621	1642	1675	1681	1712	1842	1752	1874	1799	1832	1847	1828	1721	1730	1773	1819	1822	1799	1836	1912	1831	1817	1843	1909
1404	1405	1500	1391	1407	1458	1480	1579	1566	1624	1587	1588	1605	1710	1664	1725	1683	1733	1635	1662	1669	1675	1731	1772	1762	1691	1766	1708	1692	1823	1748	1737	1819	1791	1757	1716	1805	1713	1747	1791	1815	1837	1826	1827	1824	1779	1844	1812	1904	1812
1384	1453	1455	1377	1368	1422	1564	1624	1643	1662	1533	1587	1624	1682	1619	1706	1706	1687	1724	1645	1703	1677	1790	1746	1725	1777	1600	1763	1711	1767	1772	1761	1817	1828	1726	1767	1704	1756	1678	1825	1751	1853	1796	1837	1780	1722	1767	1838	1886	1795
1393	1410	1455	1369	1410	1440	1497	1546	1643	1562	1556	1555	1576	1647	1685	1630	1677	1640	1567	1653	1677	1740	1819	1751	1731	1660	1651	1705	1797	1769	1832	1836	1819	1750	1732	1801	1744	1721	1812	1801	1693	1809	1782	1717	1780	1785	1850	1799	1855	1935
1463	1484	1471	1364	1357	1408	1460	1562	1510	1461	1500	1438	1574	1625	1594	1620	1635	1548	1659	1639	1662	1706	1787	1760	1660	1707	1758	1677	1777	1784	1837	1812	1743	1709	1760	1765	1792	1811	1791	1867	1702	1777	1731	1758	1770	1835	1680	1792	1791	1814
1370	1416	1416	1338	1392	1411	1460	1508	1539	1532	1486	1498	1514	1705	1689	1691	1625	1633	1604	1668	1613	1700	1790	1727	1736	1758	1674	1777	1792	1826	1778	1811	1791	1685	1665	1769	1753	1815	1752	1924	1868	1764	1767	1713	1716	1754	1774	1845	1860	1887
1320	1364	1342	1393	1391	1458	1553	1649	1588	1625	1502	1650	1591	1632	1723	1632	1571	1707	1712	1691	1727	1699	1730	1762	1748	1753	1853	1837	1798	1856	1801	1677	1729	1782	1728	1765	1746	1772	1782	1762	1767	1865	1765	1770	1695	1773	1765	1723	1901	1907
1369	1398	1426	1378	1474	1417	1566	1488	1686	1553	1583	1549	1622	1659	1686	1678	1723	1706	1720	1642	1702	1715	1651	1620	1685	1577	1718	1680	1804	1731	1880	1838	1769	1691	1767	1762	1738	1690	1774	1765	1787	1801	1715	1797	1742	1737	1707	1793	1822	1840
1353	1368	1371	1452	1421	1444	1529	1461	1548	1610	1566	1592	1570	1644	1636	1655	1601	1636	1570	1637	1652	1629	1615	1623	1664	1688	1645	1627	1698	1768	1763	1808	1736	1708	1820	1765	1754	1748	1796	1698	1771	1768	1777	1817	1700	1776	1712	1744	1761	1700
1365	1444	1408	1355	1314	1394	1468	1501	1469	1497	1566	1602	1588	1706	1595	1516	1678	1679	1623	1627	1572	1535	1527	1629	1592	1586	1727	1629	1688	1619	1658	1760	1735	1778	1743	1759	1709	1787	1723	1809	1866	1746	1803	1747	1739	1771	1697	1654	1661	1763
1306	1338	1346	1368	1370	1427	1402	1431	1485	1664	1611	1634	1629	1707	1596	1626	1616	1563	1584	1528	1590	1547	1519	1611	1595	1635	1632	1737	1633	1721	1717	1773	1670	1673	1721	1669	1752	1715	1726	1806	1799	1822	1776	1772	1672	1709	1679	1731	1741	1799
1300	1380	1424	1403	1428	1397	1446	1447	1521	1667	1679	1682	1687	1747	1748	1638	1656	1631	1541	1576	1598	1564	1608	1647	1655	1672	1665	1660	1649	1713	1749	1782	1837	1753	1805	1734	1699	1704	1713	1747	1847	1750	1814	1675	1726	1676	1759	1697	1737	1816
1360	1359	1372	1454	1344	1426	1459	1536	1655	1634	1793	1782	1692	1735	1742	1802	1678	1741	1716	1696	1647	1688	1628	1671	1713	1770	1680	1697	1622	1659	1756	1845	1875	1731	1773	1764	1725	1674	1723	1761	1844	1729	1775	1757	1801	1775	1722	1770	1720	1688
1299	1414	1344	1476	1432	1419	1486	1571	1634	1709	1728	1755	1781	1800	1803	1819	1706	1692	1680	1663	1664	1597	1692	1744	1711	1611	1692	1670	1627	1595	1593	1813	1764	1734	1742	1722	1749	1764	1808	1794	1844	1736	1739	1680	1758	1742	1858	1802	1764	1853
1311	1333	1379	1356	1358	1319	1478	1536	1571	1665	1675	1752	1725	1656	1675	1766	1614	1664	1639	1604	1625	1664	1642	1686	1741	1667	1632	1665	1682	1656	1703	1666	1750	1671	1689	1684	1714	1793	1806	1809	1728	1831	1745	1718	1750	1668	1713	1721	1782	1777
1350	1363	1332	1349	1360	1357	1410	1469	1493	1553	1646	1567	1646	1680	1639	1621	1607	1568	1599	1507	1630	1612	1611	1641	1723	1646	1626	1647	1725	1633	1693	1756	1661	1693	1687	1752	1712	1733	1810	1765	1737	1764	1685	1745	1684	1752	1736	1739	1779	1762
1499	1414	1374	1362	1389	1396	1475	1466	1584	1669	1670	1645	1704	1749	1703	1663	1574	1645	1541	1611	1589	1670	1665	1721	1614	1618	1626	1614	1647	1655	1711	1630	1718	1748	1723	1674	1671	1663	1696	1797	1715	1689	1733	1747	1795	1838	1702	1767	1735	1732
1366	1431	1458	1423	1412	1462	1496	1536	1604	1605	1721	1618	1698	1624	1687	1714	1757	1604	1659	1690	1664	1715	1759	1718	1629	1636	1616	1662	1728	1715	1692	1616	1662	1725	1734	1643	1698	1750	1664	1765	1683	1755	1766	1805	1840	1789	1813	1790	1808	1719
1357	1479	1424	1444	1446	1477	1518	1521	1546	1705	1670	1672	1669	1697	1775	1736	1697	1755	1763	1765	1666	1743	1711	1781	1594	1719	1708	1689	1653	1728	1678	1669	1726	1747	1765	1710	1732	1713	1766	1731	1721	1685	1791	1766	1793	1781	1797	1821	1879	1789
1410	1465	1424	1407	1493	1404	1453	1373	1457	1568	1570	1646	1661	1669	1649	1652	1740	1778	1741	1679	1758	1789	1702	1722	1783	1662	1738	1676	1654	1624	1756	1733	1650	1677	1660	1715	1728	1708	1814	1712	1690	1766	1747	1755	1778	1694	1800	1698	1871	1743
1397	1459	1389	1457	1363	1449	1381	1376	1465	1504	1487	1523	1492	1574	1570	1640	1671	1660	1608	1682	1683	1731	1723	1712	1713	1727	1749	1688	1690	1767	1718	1671	1709	1706	1665	1678	1648	1710	1652	1749	1748	1750	1771	1731	1758	1689	1732	1769	1820	1847
1401	1420	1514	1436	1476	1382	1386	1478	1440	1481	1517	1496	1505	1594	1628	1635	1663	1668	1677	1718	1775	1680	1760	1697	1672	1754	1667	1765	1668	1682	1772	1655	1757	1620	1703	1649	1585	1629	1743	1709	1752	1767	1754	1727	1762	1664	1810	1818	1739	1807
1465	1485	1469	1473	1457	1463	1536	1498	1526	1501	1519	1548	1621	1631	1714	1764	1723	1780	1699	1714	1688	1740	1771	1764	1744	1775	1710	1614	1645	1577	1753	1774	1807	1727	1643	1718	1686	1673	1728	1633	1804	1734	1706	1687	1760	1679	1704	1752	1708	1753
1409	1522	1438	1371	1366	1422	1481	1472	1437	1500	1541	1579	1605	1612	1788	1714	1782	1784	1759	1721	1714	1723	1816	1763	1718	1738	1617	1669	1625	1643	1685	1763	1632	1660	1670	1661	1647	1640	1671	1796	1884	1659	1734	1718	1659	1673	1758	1814	1771	1732
1336	1380	1413	1441	1307	1376	1471	1448	1503	1533	1551	1495	1591	1692	1620	1737	1705	1718	1705	1623	1668	1723	1705	1663	1741	1747	1721	1589	1611	1657	1607	1672	1602	1668	1663	1632	1658	1760	1766	1837	1834	1843	1849	1778	1692	1749	1750	1668	1753	1771
1410	1384	1375	1350	1381	1386	1415	1518	1542	1485	1507	1500	1590	1534	1584	1722	1670	1633	1677	1574	1661	1629	1626	1689	1766	1687	1653	1637	1705	1625	1691	1693	1687	1733	1700	1717	1712	1752	1812	1789	1798	1846	1855	1736	1631	1650	1666	1704	1726	1757
1422	1373	1405	1412	1372	1326	1403	1457	1490	1478	1593	1605	1569	1504	1639	1722	1648	1594	1584	1600	1728	1620	1632	1624	1733	1688	1589	1642	1598	1739	1695	1860	1769	1827	1806	1709	1684	1817	1792	1750	1773	1751	1745	1743	1686	1624	1658	1627	1791	1759
1465	1347	1435	1488	1411	1446	1476	1531	1488	1510	1627	1659	1660	1575	1634	1589	1655	1645	1655	1576	1588	1640	1645	1691	1600	1565	1595	1519	1574	1653	1711	1899	1848	1888	1817	1845	1764	1766	1799	1779	1775	1794	1661	1730	1731	1770	1748	1724	1723	1726
1339	1342	1360	1398	1417	1406	1438	1514	1531	1625	1588	1657	1625	1667	1651	1645	1724	1683	1656	1642	1632	1641	1703	1603	1509	1615	1549	1589	1658	1575	1695	1844	1751	1725	1692	1637	1608	1698	1791	1757	1840	1832	1733	1685	1779	1837	1732	1710	1720	1685
1333	1444	1442	1346	1347	1391	1381	1461	1635	1565	1676	1722	1676	1743	1733	1686	1716	1708	1631	1596	1720	1699	1690	1525	1626	1643	1658	1632	1607	1731	1671	1736	1727	1697	1591	1530	1609	1660	1643	1825	1856	1847	1829	1773	1788	1809	1860	1828	1789	1734
1413	1411	1408	1350	1376	1321	1444	1359	1596	1584	1645	1583	1651	1670	1682	1617	1657	1622	1704	1669	1640	1576	1582	1556	1672	1681	1697	1690	1691	1825	1656	1744	1745	1679	1564	1413	1453	1389	1485	1621	1767	1814	1863	1815	1806	1842	1814	1875	1804	1842
1362	1347	1403	1428	1385	1386	1352	1397	1555	1600	1640	1618	1623	1647	1575	1609	1524	1610	1690	1563	1436	1557	1522	1528	1553	1631	1649	1566	1669	1639	1623	1691	1680	1573	1473	1344	1260	1230	1293	1406	1678	1706	1793	1799	1704	1706	1708	1746	1608	1730
1442	1420	1534	1414	1410	1363	1402	1371	1441	1572	1561	1623	1545	1531	1546	1501	1496	1604	1510	1626	1462	1532	1468	1454	1490	1539	1502	1524	1565	1544	1596	1656	1682	1525	1328	1247	1311	1191	1205	1327	1388	1694	1747	1686	1682	1659	1613	1656	1602	1574
1429	1432	1420	1486	1435	1422	1437	1399	1467	1548	1618	1573	1523	1532	1540	1564	1637	1630	1572	1643	1519	1472	1523	1496	1569	1568	1513	1463	1490	1597	1612	1658	1706	1513	1360	1289	1298	1312	1354	1400	1503	1691	1651	1733	1651	1757	1686	1675	1600	1618
1449	1444	1490	1445	1387	1352	1343	1510	1519	1624	1614	1543	1572	1558	1599	1588	1712	1696	1606	1640	1642	1616	1611	1642	1596	1518	1600	1610	1550	1548	1733	1840	1802	1646	1519	1450	1519	1500	1478	1509	1708	1751	1693	1768	1823	1827	1708	1694	1693	1722
1446	1478	1419	1450	1316	1332	1353	1429	1516	1543	1578	1479	1529	1592	1501	1546	1619	1624	1634	1631	1641	1692	1669	1705	1632	1639	1694	1737	1706	1647	1715	1796	1871	1884	1627	1620	1607	1551	1596	1646	1762	1835	1826	1808	1839	1873	1921	1790	1790	1804
1400	1378	1487	1383	1403	1341	1403	1431	1524	1392	1501	1456	1480	1600	1535	1557	1542	1582	1541	1581	1672	1691	1645	1658	1625	1648	1684	1651	1593	1604	1663	1719	1876	1845	1733	1630	1648	1637	1551	1699	1702	1769	1773	1786	1781	1760	1758	1715	1733	1756
1426	1421	1433	1410	1388	1377	1369	1438	1493	1470	1443	1507	1395	1564	1510	1495	1510	1508	1518	1570	1576	1581	1579	1584	1574	1594	1593	1600	1623	1601	1650	1603	1769	1812	1776	1699	1573	1550	1633	1646	1771	1703	1707	1693	1715	1632	1677	1639	1729	1786
1398	1408	1376	1404	1415	1454	1361	1434	1462	1413	1423	1380	1472	1474	1514	1552	1501	1448	1517	1496	1643	1547	1480	1529	1524	1537	1632	1578	1539	1580	1507	1632	1675	1652	1642	1661	1686	1726	1626	1687	1682	1712	1748	1659	1741	1723	1680	1727	1731	1669
1407	1412	1439	1355	1397	1430	1418	1471	1394	1399	1430	1451	1524	1444	1571	1565	1458	1528	1613	1617	1596	1522	1534	1513	1477	1606	1548	1573	1555	1643	1591	1579	1566	1606	1749	1661	1708	1685	1708	1710	1567	1570	1638	1624	1660	1678	1685	1668	1666	1637
1440	1401	1435	1413	1393	1365	1426	1433	1448	1403	1484	1473	1505	1512	1453	1470	1493	1559	1589	1625	1563	1601	1558	1464	1446	1535	1522	1572	1684	1588	1609	1560	1636	1544	1655	1728	1684	1747	1644	1627	1604	1545	1568	1582	1642	1670	1741	1670	1688	1632
1459	1436	1446	1370	1364	1388	1377	1455	1436	1459	1448	1448	1480	1484	1371	1462	1451	1539	1529	1603	1647	1548	1576	1464	1520	1548	1542	1605	1583	1531	1614	1629	1581	1609	1618	1655	1673	1713	1726	1633	1590	1531	1547	1503	1671	1665	1754	1724	1708	1653
1356	1392	1373	1377	1384	1337	1427	1323	1338	1360	1433	1460	1455	1435	1366	1396	1407	1493	1535	1550	1585	1499	1473	1422	1517	1522	1655	1601	1604	1561	1591	1543	1606	1596	1632	1588	1659	1628	1637	1635	1595	1568	1650	1578	1670	1653	1734	1643	1713	1693
1315	1337	1314	1388	1387	1417	1375	1397	1375	1394	1416	1452	1474	1435	1420	1409	1442	1436	1483	1540	1530	1517	1524	1515	1469	1483	1684	1570	1614	1604	1608	1628	1564	1596	1564	1618	1704	1652	1608	1644	1606	1591	1587	1662	1579	1697	1606	1703	1553	1651
1360	1387	1373	1407	1374	1330	1389	1447	1377	1479	1438	1444	1521	1414	1378	1318	1433	1448	1538	1498	1556	1414	1495	1350	1424	1548	1597	1651	1659	1724	1618	1598	1661	1666	1681	1644	1588	1569	1550	1564	1541	1701	1626	1637	1669	1621	1620	1592	1544	1653
1374	1453	1396	1417	1423	1419	1418	1400	1365	1577	1538	1438	1476	1370	1499	1393	1507	1551	1506	1584	1442	1517	1402	1509	1466	1470	1582	1504	1545	1664	1610	1683	1656	1614	1757	1650	1533	1634	1571	1599	1677	1712	1584	1579	1601	1637	1659	1557	1674	1624
1340	1437	1425	1448	1420	1371	1451	1431	1465	1481	1552	1417	1397	1523	1444	1416	1532	1595	1552	1520	1544	1463	1452	1470	1462	1477	1566	1600	1626	1635	1586	1691	1707	1742	1721	1703	1626	1574	1631	1591	1620	1634	1670	1725	1700	1662	1715	1642	1642	1616
1378	1341	1399	1447	1292	1365	1418	1485	1442	1459	1428	1456	1455	1372	1449	1498	1541	1546	1558	1498	1493	1476	1435	1457	1543	1492	1508	1466	1576	1627	1496	1626	1581	1653	1645	1651	1641	1643	1639	1568	1639	1627	1575	1694	1644	1709	1634	1640	1560	1661
1408	1409	1351	1393	1283	1343	1347	1342	1440	1410	1338	1407	1359	1446	1452	1537	1553	1474	1518	1478	1495	1426	1432	1466	1442	1427	1490	1469	1383	1419	1472	1442	1512	1524	1516	1539	1483	1584	1524	1581	1570	1569	1598	1608	1585	1707	1584	1665	1598	1553
1423	1403	1391	1343	1210	1319	1292	1323	1357	1347	1319	1283	1235	1364	1398	1442	1442	1385	1468	1454	1506	1514	1509	1480	1557	1468	1495	1548	1565	1441	1501	1443	1420	1386	1473	1413	1570	1523	1621	1649	1590	1535	1544	1589	1602	1631	1619	1620	1669	1573
1375	1336	1391	1324	1259	1387	1314	1361	1324	1332	1344	1309	1297	1335	1393	1468	1462	1416	1422	1517	1562	1548	1644	1594	1631	1549	1649	1654	1692	1671	1636	1569	1594	1626	1539	1502	1571	1607	1687	1682	1643	1676	1636	1610	1744	1744	1687	1763	1763	1776
1365	1424	1360	1310	1296	1346	1413	1321	1355	1307	1303	1339	1354	1396	1405	1552	1530	1463	1483	1518	1586	1670	1680	1753	1689	1745	1710	1688	1698	1747	1744	1805	1688	1507	1515	1479	1570	1687	1720	1859	1800	1886	1795	1800	1716	1764	1829	1794	1838	1848
1366	1375	1356	1356	1297	1401	1355	1447	1376	1439	1338	1444	1401	1377	1452	1600	1579	1555	1593	1578	1728	1764	1710	1731	1723	1580	1675	1700	1679	1695	1832	1795	1625	1505	1488	1476	1551	1617	1636	1723	1755	1775	1701	1732	1665	1692	1701	1712	1738	1862
1339	1373	1360	1413	1355	1343	1386	1462	1435	1443	1415	1397	1433	1479	1579	1630	1635	1592	1563	1492	1664	1670	1662	1688	1637	1596	1486	1564	1588	1585	1682	1658	1505	1451	1482	1501	1522	1575	1554	1575	1672	1712	1634	1635	1623	1700	1531	1677	1677	1788
1386	1392	1366	1378	1311	1347	1396	1436	1447	1422	1377	1412	1402	1438	1453	1536	1605	1531	1476	1443	1567	1550	1642	1591	1495	1396	1467	1454	1435	1563	1589	1592	1524	1564	1508	1454	1534	1594	1635	1636	1682	1651	1622	1638	1630	1622	1724	1628	1811	1654
1393	1415	1395	1314	1323	1346	1330	1415	1436	1406	1438	1448	1389	1489	1505	1538	1563	1594	1510	1504	1550	1488	1610	1561	1442	1455	1432	1456	1416	1479	1548	1593	1478	1538	1531	1624	1574	1557	1573	1708	1623	1694	1700	1638	1778	1721	1701	1702	1663	1610
1398	1456	1384	1317	1266	1387	1357	1377	1489	1384	1401	1430	1407	1534	1579	1555	1548	1567	1605	1597	1670	1693	1599	1655	1513	1511	1497	1516	1468	1506	1558	1476	1554	1521	1648	1632	1684	1592	1674	1647	1739	1790	1697	1703	1712	1712	1748	1647	1661	1636
1381	1356	1309	1346	1245	1419	1368	1395	1458	1553	1552	1469	1510	1516	1489	1630	1594	1669	1647	1690	1677	1669	1745	1596	1599	1581	1527	1577	1573	1501	1581	1547	1572	1568	1714	1669	1644	1712	1758	1698	1736	1718	1747	1731	1789	1797	1713	1708	1741	1690
1368	1293	1313	1274	1300	1363	1416	1341	1474	1457	1486	1545	1516	1538	1552	1622	1556	1624	1620	1581	1670	1636	1648	1594	1589	1646	1625	1639	1499	1566	1544	1532	1533	1567	1647	1664	1676	1748	1796	1801	1833	1746	1824	1762	1774	1753	1789	1851	1769	1842
1383	1266	1320	1319	1403	1281	1354	1394	1431	1497	1424	1506	1478	1510	1564	1523	1558	1581	1571	1615	1648	1677	1543	1544	1484	1617	1589	1595	1562	1601	1478	1486	1560	1653	1650	1696	1670	1648	1780	1835	1864	1726	1715	1765	1768	1787	1758	1769	1765	1807
1310	1318	1295	1325	1279	1313	1386	1364	1415	1414	1447	1440	1534	1468	1488	1359	1511	1507	1592	1570	1543	1488	1473	1473	1506	1630	1611	1607	1593	1489	1442	1503	1507	1535	1655	1591	1642	1601	1721	1694	1676	1714	1710	1731	1683	1684	1628	1641	1762	1704
1278	1375	1307	1282	1245	1302	1358	1376	1360	1357	1453	1412	1423	1392	1498	1455	1446	1537	1503	1551	1480	1475	1479	1366	1469	1551	1553	1616	1527	1557	1535	1518	1517	1532	1535	1611	1655	1636	1603	1674	1767	1753	1628	1667	1596	1663	1597	1720	1813	1616
1281	1284	1323	1426	1314	1326	1313	1351	1399	1356	1400	1509	1521	1476	1415	1463	1356	1494	1607	1487	1440	1503	1469	1442	1417	1448	1502	1493	1589	1547	1513	1503	1446	1559	1561	1544	1600	1603	1646	1697	1691	1729	1730	1744	1689	1697	1692	1697	1690	1709
1310	1365	1423	1425	1366	1427	1347	1327	1370	1431	1493	1522	1441	1467	1549	1450	1494	1439	1524	1544	1502	1543	1432	1452	1509	1524	1554	1594	1568	1603	1504	1549	1469	1604	1597	1619	1528	1591	1578	1713	1655	1722	1652	1728	1717	1765	1761	1676	1674	1667
1380	1370	1382	1390	1426	1473	1449	1489	1466	1453	1573	1582	1535	1585	1656	1518	1590	1584	1712	1662	1640	1611	1616	1536	1481	1514	1510	1523	1536	1586	1590	1561	1613	1539	1558	1568	1540	1619	1649	1618	1591	1722	1701	1731	1823	1732	1830	1706	1712	1592
1403	1406	1469	1438	1463	1468	1427	1400	1368	1448	1556	1495	1539	1563	1624	1624	1661	1629	1647	1679	1748	1667	1634	1591	1574	1562	1564	1536	1588	1549	1584	1627	1553	1647	1591	1517	1536	1506	1522	1567	1605	1676	1632	1790	1706	1761	1739	1734	1646	1694
1332	1430	1438	1432	1463	1386	1348	1362	1369	1435	1446	1460	1426	1588	1533	1589	1668	1665	1609	1701	1683	1705	1658	1593	1575	1630	1608	1497	1590	1516	1596	1573	1634	1653	1504	1551	1575	1504	1545	1556	1512	1561	1617	1655	1762	1711	1665	1632	1652	1645
1390	1428	1501	1436	1370	1374	1352	1313	1349	1415	1428	1464	1434	1501	1548	1571	1613	1668	1621	1722	1729	1655	1624	1715	1607	1550	1555	1552	1558	1501	1620	1615	1582	1693	1616	1543	1576	1574	1672	1532	1546	1542	1549	1612	1693	1630	1654	1541	1632	1720
1405	1417	1403	1354	1382	1334	1330	1369	1369	1397	1382	1372	1497	1503	1480	1581	1624	1637	1644	1708	1653	1617	1614	1597	1666	1660	1582	1601	1463	1509	1589	1623	1620	1660	1642	1588	1641	1582	1530	1615	1560	1521	1476	1555	1591	1667	1639	1604	1531	1543
1392	1373	1415	1345	1337	1344	1357	1320	1408	1388	1392	1382	1497	1511	1558	1548	1569	1585	1606	1662	1679	1629	1648	1634	1633	1656	1596	1560	1539	1579	1559	1521	1593	1566	1637	1545	1578	1548	1659	1600	1561	1587	1567	1630	1672	1642	1809	1706	1695	1629
1375	1374	1315	1274	1277	1280	1364	1398	1380	1478	1362	1420	1494	1473	1526	1595	1613	1626	1623	1693	1558	1606	1627	1634	1612	1588	1622	1553	1553	1585	1569	1550	1567	1586	1680	1595	1631	1657	1723	1577	1621	1656	1657	1704	1636	1716	1767	1724	1728	1693
1327	1336	1246	1190	1292	1264	1297	1315	1276	1408	1366	1468	1508	1471	1514	1520	1522	1553	1515	1559	1483	1526	1666	1618	1608	1561	1595	1532	1552	1587	1574	1546	1557	1587	1663	1646	1673	1659	1644	1622	1674	1768	1737	1617	1547	1576	1716	1682	1694	1796
1388	1304	1311	1222	1187	1236	1273	1272	1366	1366	1405	1380	1492	1467	1395	1427	1464	1472	1414	1446	1533	1505	1496	1636	1608	1520	1562	1521	1558	1530	1621	1578	1536	1547	1578	1639	1567	1602	1634	1772	1742	1671	1679	1518	1424	1483	1465	1516	1633	1617
1364	1325	1260	1304	1197	1174	1207	1267	1392	1416	1383	1456	1370	1386	1405	1385	1417	1380	1423	1342	1372	1397	1535	1495	1584	1528	1422	1481	1508	1589	1605	1662	1554	1600	1541	1603	1522	1582	1615	1748	1828	1805	1629	1422	1484	1450	1386	1357	1548	1583
1341	1269	1278	1317	1238	1235	1255	1264	1394	1404	1453	1473	1443	1423	1385	1423	1396	1360	1372	1460	1321	1351	1439	1520	1537	1514	1548	1479	1500	1560	1566	1650	1658	1620	1521	1537	1527	1599	1628	1689	1784	1790	1659	1488	1477	1493	1437	1445	1509	1565
1302	1361	1361	1251	1261	1246	1322	1408	1372	1462	1436	1489	1432	1481	1468	1457	1474	1382	1349	1411	1423	1334	1474	1500	1461	1546	1458	1456	1544	1582	1585	1668	1669	1689	1596	1402	1462	1607	1661	1829	1809	1841	1733	1517	1508	1475	1396	1361	1497	1527
1300	1264	1356	1323	1295	1238	1345	1433	1428	1559	1546	1523	1503	1437	1480	1445	1507	1458	1495	1422	1443	1384	1402	1443	1523	1580	1449	1472	1504	1520	1566	1679	1685	1553	1516	1486	1497	1517	1654	1798	1801	1878	1726	1556	1480	1364	1411	1400	1439	1620
1330	1288	1240	1329	1296	1355	1273	1447	1474	1474	1492	1552	1536	1439	1463	1428	1400	1430	1371	1410	1377	1369	1446	1402	1467	1441	1542	1446	1474	1522	1582	1604	1591	1634	1524	1474	1437	1576	1662	1720	1825	1779	1744	1657	1536	1386	1404	1484	1637	1710
1353	1331	1195	1222	1231	1351	1314	1410	1330	1492	1593	1513	1358	1457	1456	1407	1405	1383	1418	1356	1385	1363	1323	1424	1444	1530	1451	1485	1525	1527	1564	1569	1631	1562	1550	1471	1465	1530	1617	1705	1688	1735	1733	1637	1577	1590	1540	1544	1736	1730
1300	1280	1243	1252	1255	1268	1348	1319	1448	1427	1545	1500	1479	1477	1510	1418	1360	1411	1367	1344	1369	1313	1452	1425	1436	1394	1454	1442	1459	1523	1528	1513	1644	1556	1552	1472	1502	1515	1632	1656	1678	1691	1608	1663	1588	1531	1519	1622	1679	1762
1347	1346	1284	1275	1288	1311	1358	1321	1467	1449	1459	1511	1426	1510	1499	1510	1448	1437	1355	1427	1344	1378	1419	1359	1470	1381	1410	1430	1535	1547	1496	1599	1603	1532	1485	1532	1489	1518	1551	1582	1683	1768	1645	1636	1595	1528	1548	1608	1682	1630
1323	1311	1274	1250	1299	1367	1357	1377	1400	1502	1469	1504	1484	1464	1497	1504	1530	1462	1455	1512	1452	1416	1482	1471	1344	1356	1394	1455	1545	1562	1627	1603	1576	1548	1545	1487	1498	1571	1532	1542	1747	1668	1734	1617	1655	1549	1620	1509	1614	1628
1312	1271	1309	1296	1310	1318	1348	1380	1502	1516	1531	1564	1515	1579	1577	1518	1574	1609	1510	1411	1433	1460	1569	1479	1402	1432	1456	1453	1512	1541	1663	1617	1656	1559	1573	1509	1489	1477	1543	1664	1761	1670	1759	1637	1628	1539	1591	1610	1657	1609
1327	1277	1295	1344	1235	1344	1291	1349	1453	1503	1532	1503	1486	1591	1585	1614	1630	1518	1548	1508	1446	1591	1533	1515	1511	1514	1436	1494	1458	1552	1623	1565	1583	1515	1465	1465	1467	1546	1562	1650	1700	1625	1629	1645	1589	1589	1628	1603	1568	1601
1296	1215	1299	1234	1254	1370	1291	1399	1409	1403	1430	1558	1447	1453	1467	1507	1545	1530	1524	1534	1539	1459	1547	1558	1383	1466	1442	1511	1496	1526	1502	1590	1612	1483	1584	1486	1495	1551	1567	1621	1654	1670	1631	1577	1543	1609	1599	1582	1584	1575
1328	1296	1358	1339	1339	1226	1317	1314	1412	1441	1478	1436	1523	1430	1448	1473	1574	1582	1618	1551	1521	1503	1529	1465	1496	1393	1419	1462	1465	1525	1621	1563	1581	1576	1472	1524	1510	1537	1550	1520	1660	1603	1633	1631	1536	1541	1521	1587	1640	1578
1345	1397	1280	1316	1316	1250	1284	1374	1438	1443	1509	1528	1417	1450	1432	1458	1543	1601	1590	1642	1445	1549	1539	1491	1507	1518	1525	1454	1464	1591	1645	1709	1551	1626	1546	1555	1543	1641	1577	1618	1585	1644	1600	1595	1600	1550	1625	1653	1592	1676
1317	1356	1316	1345	1287	1335	1372	1394	1469	1574	1545	1528	1557	1501	1525	1568	1520	1600	1622	1526	1585	1650	1509	1502	1473	1422	1463	1502	1639	1629	1682	1674	1638	1600	1569	1595	1570	1577	1567	1626	1663	1676	1627	1553	1682	1677	1646	1626	1670	1600
1335	1368	1342	1320	1295	1343	1315	1423	1548	1553	1554	1484	1475	1516	1500	1550	1590	1555	1528	1565	1530	1558	1559	1449	1414	1449	1471	1505	1493	1605	1751	1781	1649	1506	1587	1590	1607	1607	1551	1568	1597	1531	1545	1587	1627	1634	1678	1640	1640	1591
1390	1380	1332	1290	1305	1244	1359	1466	1550	1530	1554	1475	1547	1476	1496	1529	1498	1529	1495	1551	1432	1488	1454	1451	1406	1462	1375	1421	1443	1545	1686	1589	1600	1551	1567	1553	1512	1564	1589	1645	1549	1620	1552	1570	1585	1563	1603	1622	1686	1636
1380	1356	1377	1316	1370	1350	1331	1408	1606	1520	1486	1495	1568	1517	1577	1537	1497	1418	1398	1411	1472	1507	1550	1454	1387	1388	1438	1394	1466	1594	1609	1615	1636	1603	1573	1484	1449	1555	1605	1526	1598	1567	1617	1506	1539	1525	1635	1629	1613	1606
1390	1345	1345	1298	1307	1291	1409	1430	1546	1547	1547	1459	1511	1560	1469	1524	1522	1434	1412	1344	1424	1500	1442	1380	1455	1435	1344	1437	1493	1575	1579	1615	1661	1611	1488	1451	1436	1513	1536	1595	1537	1549	1504	1461	1529	1522	1480	1508	1545	1579
1300	1326	1258	1309	1374	1299	1309	1423	1471	1551	1666	1555	1605	1465	1428	1519	1456	1456	1347	1459	1442	1447	1446	1410	1370	1417	1356	1431	1428	1550	1615	1699	1603	1670	1554	1512	1504	1566	1523	1591	1658	1590	1581	1590	1483	1518	1574	1517	1539	1575
1290	1332	1318	1298	1399	1315	1386	1498	1528	1706	1651	1604	1593	1498	1514	1586	1573	1447	1463	1479	1518	1439	1450	1395	1392	1344	1324	1486	1519	1571	1617	1697	1688	1590	1539	1532	1531	1590	1582	1617	1548	1600	1530	1501	1566	1556	1664	1627	1601	1652
1288	1344	1391	1381	1403	1350	1397	1531	1590	1587	1643	1643	1559	1573	1587	1522	1574	1458	1413	1464	1439	1503	1527	1492	1413	1406	1415	1521	1540	1581	1600	1705	1651	1552	1616	1529	1574	1662	1593	1718	1632	1621	1554	1525	1541	1560	1690	1653	1640	1617
1279	1314	1356	1441	1360	1358	1421	1488	1538	1686	1662	1633	1620	1483	1509	1547	1510	1529	1497	1411	1472	1429	1381	1366	1426	1366	1356	1445	1480	1555	1616	1648	1644	1573	1516	1556	1558	1555	1613	1647	1660	1513	1494	1550	1511	1599	1618	1632	1675	1595
1363	1331	1382	1350	1301	1304	1286	1427	1458	1594	1616	1501	1507	1460	1556	1511	1474	1526	1509	1411	1445	1429	1363	1440	1361	1389	1341	1305	1433	1543	1551	1588	1564	1571	1470	1511	1531	1557	1541	1664	1698	1604	1568	1508	1514	1554	1559	1553	1616	1613
1361	1370	1386	1324	1364	1331	1381	1423	1425	1491	1556	1379	1407	1474	1383	1502	1408	1495	1395	1285	1336	1444	1428	1387	1343	1313	1375	1472	1492	1468	1548	1605	1507	1412	1520	1474	1540	1590	1581	1659	1613	1600	1602	1525	1567	1542	1621	1674	1583	1584
1306	1392	1404	1336	1285	1270	1294	1421	1472	1501	1430	1429	1379	1459	1473	1439	1417	1416	1389	1393	1385	1399	1434	1451	1369	1437	1401	1402	1511	1590	1615	1622	1532	1575	1499	1536	1556	1546	1649	1628	1651	1519	1695	1516	1600	1555	1647	1591	1565	1617
1338	1322	1303	1301	1279	1265	1352	1392	1511	1495	1499	1421	1444	1415	1439	1434	1471	1436	1428	1328	1408	1499	1432	1437	1417	1514	1418	1431	1459	1511	1597	1591	1594	1556	1490	1540	1593	1601	1732	1662	1712	1685	1601	1625	1613	1660	1626	1643	1697	1600
1227	1267	1263	1222	1206	1284	1346	1361	1410	1501	1449	1441	1358	1449	1426	1505	1516	1452	1403	1540	1472	1529	1470	1517	1526	1535	1458	1476	1456	1556	1566	1632	1547	1484	1502	1477	1579	1627	1645	1832	1642	1701	1643	1653	1584	1599	1668	1650	1783	1756
1322	1352	1236	1204	1207	1286	1252	1432	1452	1467	1357	1413	1330	1446	1410	1503	1533	1479	1434	1483	1506	1552	1608	1507	1465	1447	1428	1460	1560	1615	1587	1531	1608	1498	1465	1405	1534	1590	1660	1711	1696	1682	1658	1634	1603	1600	1553	1670	1830	1909
1351	1242	1262	1245	1200	1253	1282	1301	1381	1365	1352	1320	1304	1369	1349	1430	1525	1485	1502	1488	1531	1583	1459	1485	1503	1438	1384	1475	1567	1519	1568	1577	1451	1434	1354	1505	1415	1560	1663	1696	1630	1598	1661	1599	1470	1582	1654	1772	1825	1758
1346	1319	1298	1276	1259	1257	1269	1223	1313	1438	1316	1374	1317	1294	1326	1368	1439	1364	1412	1508	1555	1515	1461	1509	1468	1379	1471	1500	1492	1597	1506	1535	1457	1414	1420	1490	1434	1610	1606	1597	1611	1619	1598	1515	1605	1663	1670	1666	1615	1613
1389	1240	1285	1267	1239	1137	1193	1287	1325	1271	1338	1310	1408	1332	1427	1410	1422	1425	1586	1579	1499	1594	1506	1515	1438	1483	1471	1511	1540	1592	1473	1455	1419	1437	1474	1498	1559	1644	1636	1728	1670	1569	1578	1616	1588	1675	1721	1748	1456	1465
1329	1299	1278	1262	1287	1232	1269	1335	1364	1316	1387	1308	1473	1496	1386	1491	1432	1435	1537	1536	1630	1611	1613	1504	1569	1479	1557	1520	1613	1570	1556	1559	1391	1463	1462	1576	1695	1708	1693	1579	1543	1547	1603	1585	1727	1791	1872	1731	1503	1563
1427	1344	1277	1253	1247	1283	1244	1320	1319	1514	1369	1365	1372	1430	1486	1442	1540	1494	1503	1631	1621	1627	1594	1595	1519	1496	1536	1570	1586	1560	1542	1467	1467	1467	1510	1554	1657	1783	1720	1680	1625	1545	1637	1613	1747	1762	1819	1731	1546	1521
1405	1396	1374	1263	1305	1238	1229	1366	1321	1417	1406	1374	1372	1371	1431	1449	1431	1485	1534	1507	1503	1569	1624	1585	1403	1502	1456	1413	1546	1531	1428	1500	1493	1464	1491	1544	1644	1651	1632	1626	1646	1629	1612	1650	1665	1669	1760	1727	1502	1526
1413	1443	1455	1276	1359	1322	1290	1417	1394	1426	1422	1370	1375	1407	1455	1479	1476	1474	1493	1464	1514	1554	1556	1550	1499	1465	1469	1456	1415	1411	1497	1573	1593	1587	1499	1620	1589	1627	1579	1620	1647	1584	1601	1628	1701	1690	1752	1695	1540	1569
1452	1465	1436	1331	1276	1334	1406	1433	1481	1477	1478	1460	1387	1443	1529	1529	1525	1577	1481	1458	1451	1602	1526	1499	1502	1471	1399	1339	1441	1442	1476	1510	1586	1526	1534	1587	1604	1547	1634	1623	1605	1647	1675	1657	1671	1733	1705	1731	1620	1591
1545	1444	1458	1356	1324	1358	1454	1547	1550	1577	1520	1519	1471	1521	1564	1634	1504	1460	1506	1430	1540	1547	1598	1440	1494	1381	1412	1375	1412	1424	1416	1518	1434	1490	1497	1490	1545	1534	1528	1548	1712	1652	1710	1670	1740	1686	1585	1613	1625	1663
1473	1494	1483	1382	1391	1346	1438	1593	1591	1676	1546	1589	1578	1622	1637	1672	1617	1609	1482	1573	1533	1617	1530	1486	1446	1420	1437	1398	1397	1421	1470	1438	1531	1517	1551	1490	1569	1540	1547	1540	1607	1644	1709	1765	1733	1708	1623	1585	1608	1635
1435	1512	1444	1439	1359	1374	1479	1622	1669	1631	1606	1629	1595	1674	1660	1697	1660	1483	1583	1552	1571	1572	1579	1516	1518	1440	1450	1507	1433	1398	1537	1508	1634	1565	1539	1562	1575	1591	1589	1620	1587	1755	1756	1748	1751	1797	1686	1617	1641	1696
1524	1474	1453	1320	1359	1381	1465	1478	1603	1631	1623	1527	1554	1602	1695	1608	1614	1527	1610	1591	1599	1604	1496	1472	1506	1481	1475	1400	1401	1495	1579	1581	1558	1546	1535	1546	1569	1537	1647	1561	1650	1686	1744	1693	1687	1648	1640	1603	1588	1697
1469	1411	1439	1324	1311	1269	1410	1467	1477	1484	1434	1474	1514	1476	1521	1500	1536	1416	1457	1433	1550	1453	1494	1435	1398	1399	1375	1287	1370	1412	1459	1454	1524	1428	1513	1395	1466	1565	1558	1609	1584	1661	1636	1626	1571	1573	1608	1488	1542	1707
1396	1428	1383	1435	1356	1296	1354	1274	1285	1337	1338	1377	1502	1463	1379	1384	1336	1366	1321	1322	1379	1432	1428	1339	1362	1362	1244	1322	1334	1375	1438	1376	1379	1461	1384	1351	1339	1436	1487	1590	1591	1559	1579	1482	1510	1551	1584	1524	1578	1662
1390	1385	1436	1300	1331	1290	1381	1364	1344	1339	1347	1336	1346	1476	1453	1351	1353	1354	1341	1467	1400	1459	1400	1482	1426	1359	1312	1415	1430	1377	1428	1359	1376	1314	1312	1321	1379	1486	1572	1631	1603	1541	1630	1581	1652	1657	1604	1628	1603	1764
1397	1405	1403	1418	1353	1380	1406	1389	1333	1324	1309	1355	1360	1432	1521	1414	1443	1447	1420	1567	1499	1574	1458	1446	1561	1527	1568	1519	1471	1492	1457	1363	1370	1395	1335	1414	1470	1517	1612	1623	1622	1681	1662	1640	1671	1755	1725	1697	1773	1767
1347	1371	1341	1473	1361	1429	1373	1418	1303	1369	1270	1251	1359	1311	1365	1394	1431	1414	1478	1565	1580	1449	1602	1601	1533	1461	1585	1515	1530	1406	1405	1429	1329	1314	1358	1348	1518	1551	1652	1570	1630	1660	1606	1635	1708	1774	1766	1785	1686	1708
1305	1374	1415	1328	1318	1317	1308	1324	1387	1298	1209	1156	1169	1306	1256	1370	1416	1357	1424	1504	1490	1411	1484	1412	1534	1433	1477	1458	1407	1362	1303	1279	1314	1303	1397	1401	1470	1430	1484	1435	1468	1505	1589	1601	1702	1721	1639	1590	1663	1639
1359	1397	1395	1377	1372	1269	1336	1316	1290	1303	1224	1139	1138	1293	1294	1299	1415	1376	1368	1459	1383	1410	1541	1420	1411	1470	1391	1305	1294	1276	1230	1223	1227	1307	1364	1415	1447	1354	1385	1417	1474	1521	1644	1537	1684	1672	1541	1514	1500	1578
1453	1400	1444	1361	1320	1303	1317	1331	1348	1273	1224	1207	1234	1204	1364	1335	1414	1438	1455	1386	1435	1379	1396	1431	1474	1453	1343	1405	1263	1221	1263	1267	1314	1304	1354	1406	1461	1367	1338	1378	1427	1490	1572	1704	1616	1648	1593	1578	1527	1517
1320	1403	1487	1378	1296	1253	1235	1298	1373	1320	1302	1236	1239	1272	1269	1337	1406	1410	1466	1425	1404	1449	1417	1436	1433	1357	1481	1330	1304	1295	1298	1395	1431	1437	1437	1340	1384	1384	1331	1337	1418	1504	1673	1673	1664	1678	1508	1495	1493	1589
1364	1419	1474	1394	1330	1344	1310	1427	1355	1377	1270	1222	1284	1273	1319	1406	1375	1461	1383	1469	1389	1455	1466	1419	1382	1466	1366	1418	1394	1434	1311	1359	1359	1352	1376	1395	1385	1297	1343	1395	1425	1587	1518	1616	1647	1696	1563	1493	1492	1484
1431	1492	1512	1490	1359	1339	1367	1447	1484	1361	1252	1274	1255	1327	1412	1349	1428	1342	1429	1401	1330	1460	1423	1393	1427	1438	1430	1462	1416	1392	1375	1418	1400	1390	1399	1347	1369	1377	1362	1429	1558	1546	1660	1589	1607	1564	1518	1415	1488	1553
1435	1398	1415	1281	1343	1354	1429	1459	1434	1440	1337	1253	1221	1299	1431	1353	1344	1316	1382	1343	1410	1415	1428	1560	1406	1393	1460	1456	1477	1489	1407	1436	1391	1451	1431	1426	1454	1427	1391	1494	1656	1481	1605	1631	1620	1555	1514	1505	1528	1593
1292	1355	1384	1301	1268	1374	1331	1393	1430	1265	1235	1290	1314	1343	1347	1335	1262	1319	1311	1427	1453	1351	1431	1418	1394	1456	1409	1431	1414	1468	1405	1413	1383	1418	1419	1404	1382	1445	1443	1523	1503	1479	1554	1599	1554	1575	1497	1513	1577	1610
1416	1275	1333	1251	1260	1229	1258	1314	1271	1243	1275	1308	1272	1271	1375	1397	1416	1352	1400	1400	1455	1464	1416	1416	1351	1381	1337	1428	1378	1341	1446	1392	1391	1354	1363	1497	1406	1377	1503	1419	1341	1473	1524	1495	1480	1481	1399	1491	1515	1540
1376	1363	1370	1256	1261	1322	1241	1301	1320	1317	1247	1312	1274	1377	1438	1372	1452	1408	1387	1395	1524	1456	1475	1426	1453	1456	1357	1382	1383	1426	1397	1409	1336	1370	1464	1425	1492	1475	1515	1499	1466	1386	1434	1488	1508	1495	1488	1547	1472	1504
1427	1357	1365	1328	1262	1379	1256	1306	1367	1321	1343	1362	1327	1438	1389	1461	1405	1395	1480	1516	1463	1486	1493	1448	1451	1404	1380	1464	1365	1483	1484	1405	1452	1388	1518	1551	1549	1531	1498	1507	1430	1473	1483	1473	1527	1540	1486	1509	1527	1462
1323	1355	1397	1376	1327	1331	1315	1336	1458	1367	1415	1362	1385	1450	1486	1494	1408	1417	1499	1557	1527	1441	1403	1485	1382	1436	1324	1363	1501	1402	1406	1420	1466	1375	1454	1505	1606	1595	1472	1512	1430	1432	1554	1508	1490	1531	1506	1559	1478	1440
1358	1331	1335	1456	1373	1248	1265	1405	1395	1341	1442	1406	1404	1382	1375	1463	1400	1414	1393	1432	1489	1534	1441	1376	1329	1316	1372	1413	1536	1396	1377	1385	1407	1394	1508	1503	1533	1539	1454	1516	1400	1495	1472	1462	1463	1532	1600	1487	1528	1439
1334	1338	1367	1369	1370	1349	1385	1323	1421	1454	1346	1424	1404	1368	1405	1428	1359	1309	1423	1402	1433	1401	1345	1300	1338	1365	1382	1418	1459	1431	1478	1357	1316	1399	1421	1541	1532	1575	1500	1429	1440	1403	1412	1562	1519	1573	1601	1566	1459	1489
1304	1335	1305	1391	1270	1360	1355	1325	1381	1422	1398	1406	1283	1299	1332	1367	1329	1318	1409	1397	1412	1376	1373	1328	1294	1333	1424	1541	1450	1505	1385	1325	1399	1387	1420	1492	1555	1546	1504	1397	1353	1480	1476	1545	1598	1556	1582	1603	1511	1443
1295	1300	1293	1315	1277	1209	1218	1305	1349	1426	1396	1360	1347	1285	1263	1242	1289	1358	1400	1366	1392	1371	1397	1366	1333	1356	1410	1422	1412	1442	1348	1331	1278	1352	1466	1536	1561	1546	1392	1354	1315	1397	1481	1464	1559	1545	1637	1650	1540	1457
1264	1365	1308	1307	1248	1259	1339	1272	1379	1375	1326	1343	1344	1316	1261	1320	1336	1327	1365	1407	1442	1378	1329	1239	1353	1346	1396	1465	1416	1428	1384	1251	1308	1336	1399	1502	1544	1474	1418	1319	1350	1383	1486	1493	1549	1566	1524	1509	1404	1390
1365	1397	1341	1293	1260	1211	1236	1313	1386	1371	1449	1323	1326	1273	1269	1315	1380	1398	1392	1371	1357	1509	1374	1429	1359	1433	1499	1463	1346	1463	1360	1373	1396	1355	1483	1552	1583	1552	1475	1405	1339	1335	1492	1498	1613	1596	1613	1515	1485	1384
1346	1353	1407	1325	1321	1297	1336	1316	1466	1482	1459	1345	1376	1377	1344	1384	1416	1398	1468	1431	1420	1411	1429	1427	1481	1501	1498	1496	1455	1451	1499	1433	1495	1483	1552	1638	1627	1568	1564	1418	1493	1497	1604	1574	1659	1694	1690	1735	1629	1508
1432	1424	1518	1429	1339	1324	1313	1425	1466	1612	1520	1485	1496	1365	1501	1437	1507	1503	1590	1466	1464	1474	1474	1416	1541	1498	1506	1480	1587	1563	1524	1558	1472	1583	1610	1628	1604	1607	1584	1514	1536	1511	1641	1683	1784	1676	1660	1619	1690	1610
1320	1393	1427	1464	1436	1380	1353	1537	1496	1629	1630	1639	1520	1560	1550	1586	1555	1552	1528	1548	1521	1368	1513	1486	1526	1439	1482	1492	1414	1537	1563	1563	1507	1495	1549	1571	1599	1637	1533	1516	1521	1554	1648	1690	1685	1635	1659	1648	1617	1599
1350	1337	1332	1405	1389	1399	1302	1487	1528	1609	1558	1581	1561	1553	1582	1587	1457	1468	1465	1358	1398	1361	1531	1333	1481	1410	1453	1501	1491	1502	1478	1435	1463	1475	1445	1403	1489	1501	1443	1536	1501	1586	1562	1617	1675	1611	1530	1482	1556	1644
1348	1351	1300	1306	1320	1289	1370	1449	1441	1475	1440	1429	1452	1345	1433	1460	1379	1390	1444	1378	1335	1370	1456	1452	1414	1405	1364	1389	1333	1514	1560	1392	1509	1397	1378	1386	1415	1434	1593	1615	1570	1637	1635	1563	1494	1501	1481	1612	1675	1661
1339	1312	1349	1274	1286	1299	1358	1499	1461	1390	1418	1477	1391	1440	1461	1389	1437	1390	1365	1415	1379	1458	1462	1435	1496	1384	1342	1345	1440	1560	1532	1583	1480	1507	1389	1479	1469	1553	1598	1609	1648	1630	1593	1569	1522	1565	1529	1603	1641	1666
1325	1351	1337	1265	1306	1326	1362	1423	1476	1518	1526	1494	1512	1516	1557	1562	1627	1538	1418	1507	1462	1473	1547	1497	1404	1448	1509	1413	1510	1534	1615	1583	1613	1627	1536	1446	1490	1594	1635	1635	1599	1627	1642	1555	1501	1541	1622	1618	1621	1677
1385	1352	1350	1338	1284	1395	1411	1555	1534	1510	1564	1618	1577	1657	1722	1692	1572	1646	1591	1535	1453	1515	1592	1539	1576	1524	1367	1420	1512	1586	1639	1680	1659	1664	1586	1563	1511	1587	1592	1712	1679	1809	1695	1604	1582	1549	1554	1562	1694	1700
1318	1380	1299	1367	1364	1380	1472	1550	1584	1642	1724	1589	1665	1709	1767	1754	1679	1675	1528	1515	1413	1500	1525	1539	1458	1479	1445	1392	1446	1643	1628	1682	1762	1686	1660	1604	1575	1539	1649	1699	1801	1708	1704	1687	1592	1633	1592	1596	1773	1707
1323	1319	1330	1270	1351	1406	1507	1545	1568	1575	1595	1625	1720	1728	1652	1651	1628	1570	1516	1503	1477	1598	1492	1563	1555	1467	1512	1532	1490	1584	1626	1713	1704	1583	1579	1574	1594	1657	1723	1708	1862	1746	1746	1656	1643	1562	1652	1644	1775	1639
1272	1317	1268	1289	1379	1447	1491	1508	1581	1567	1570	1512	1668	1677	1635	1632	1595	1532	1612	1503	1497	1546	1479	1490	1474	1525	1451	1501	1482	1588	1624	1524	1606	1659	1572	1615	1606	1689	1669	1756	1739	1687	1654	1686	1563	1550	1609	1610	1655	1750
1357	1253	1293	1329	1319	1434	1406	1494	1435	1461	1562	1528	1540	1545	1593	1563	1558	1490	1508	1496	1513	1453	1528	1473	1460	1411	1469	1438	1427	1477	1489	1550	1530	1494	1522	1588	1606	1593	1643	1759	1762	1656	1604	1517	1521	1507	1550	1533	1670	1690
1334	1361	1292	1311	1403	1353	1386	1413	1486	1435	1452	1482	1618	1482	1469	1593	1472	1528	1494	1478	1519	1477	1522	1484	1471	1402	1448	1442	1483	1487	1517	1549	1572	1467	1530	1516	1573	1637	1736	1700	1591	1578	1548	1527	1471	1479	1575	1631	1586	1672
1352	1375	1313	1422	1366	1376	1328	1387	1456	1483	1510	1571	1638	1574	1454	1491	1528	1528	1471	1543	1556	1483	1421	1395	1420	1418	1413	1447	1551	1485	1527	1522	1588	1484	1521	1490	1523	1616	1624	1664	1673	1641	1531	1508	1530	1558	1587	1595	1664	1654
1291	1409	1424	1480	1325	1386	1386	1367	1457	1529	1547	1577	1489	1571	1540	1535	1537	1559	1558	1535	1608	1505	1473	1407	1449	1500	1416	1518	1556	1500	1498	1602	1528	1494	1506	1419	1519	1649	1739	1624	1717	1613	1604	1548	1588	1637	1583	1604	1600	1738
1337	1269	1379	1438	1308	1413	1359	1303	1507	1460	1594	1506	1537	1484	1528	1509	1500	1519	1592	1637	1548	1533	1444	1409	1439	1383	1483	1469	1505	1488	1463	1502	1551	1525	1485	1506	1587	1649	1756	1682	1564	1550	1635	1696	1707	1602	1643	1643	1643	1611
1282	1356	1412	1392	1392	1305	1309	1323	1399	1440	1546	1607	1553	1460	1434	1507	1514	1570	1568	1619	1652	1549	1478	1432	1456	1363	1572	1490	1546	1538	1513	1469	1453	1505	1461	1576	1563	1645	1656	1630	1617	1559	1631	1678	1644	1678	1714	1651	1585	1601
1263	1376	1417	1418	1396	1278	1342	1320	1393	1498	1490	1535	1502	1448	1458	1454	1502	1681	1666	1595	1679	1525	1466	1561	1450	1422	1437	1444	1519	1530	1457	1442	1435	1541	1543	1559	1626	1670	1615	1572	1550	1432	1516	1732	1708	1681	1604	1613	1659	1559
1334	1414	1464	1439	1332	1351	1266	1337	1386	1428	1501	1554	1528	1584	1494	1543	1506	1587	1658	1620	1706	1501	1506	1507	1489	1462	1493	1510	1536	1527	1492	1452	1482	1591	1577	1585	1601	1551	1588	1527	1497	1512	1521	1733	1723	1664	1661	1630	1542	1583
1365	1325	1351	1432	1301	1310	1330	1323	1427	1426	1522	1624	1521	1542	1527	1583	1556	1666	1630	1585	1649	1539	1541	1481	1486	1508	1543	1502	1593	1574	1486	1482	1570	1558	1639	1594	1689	1647	1589	1534	1508	1577	1603	1586	1643	1686	1652	1591	1491	1537
1306	1329	1411	1345	1332	1315	1411	1411	1433	1531	1470	1661	1574	1551	1511	1560	1589	1613	1678	1658	1695	1555	1517	1526	1600	1527	1495	1560	1538	1496	1459	1464	1580	1563	1644	1691	1664	1602	1538	1551	1569	1559	1655	1655	1694	1707	1683	1627	1534	1595
1315	1382	1351	1303	1304	1313	1422	1455	1585	1585	1504	1639	1612	1608	1651	1580	1605	1635	1658	1645	1647	1506	1486	1504	1489	1516	1600	1559	1539	1501	1493	1405	1578	1625	1659	1590	1586	1657	1609	1597	1578	1651	1631	1699	1681	1740	1690	1571	1501	1603
1298	1372	1438	1437	1359	1352	1398	1388	1520	1523	1581	1657	1607	1587	1657	1681	1543	1584	1621	1603	1604	1452	1506	1472	1525	1547	1527	1539	1501	1402	1441	1518	1544	1660	1733	1686	1698	1595	1535	1535	1532	1645	1647	1813	1733	1745	1663	1551	1564	1497
1316	1344	1380	1325	1356	1324	1319	1365	1514	1544	1557	1610	1654	1527	1614	1565	1582	1542	1541	1573	1513	1456	1407	1398	1443	1546	1597	1583	1549	1435	1362	1550	1542	1623	1718	1659	1687	1588	1501	1478	1521	1595	1695	1766	1727	1706	1575	1454	1443	1487
1269	1329	1327	1334	1306	1380	1471	1387	1487	1582	1484	1550	1579	1507	1437	1514	1513	1470	1520	1495	1463	1400	1419	1368	1509	1507	1576	1495	1459	1387	1367	1445	1518	1686	1656	1640	1583	1545	1519	1493	1565	1568	1641	1644	1769	1595	1595	1452	1460	1473
1341	1287	1309	1306	1299	1350	1382	1419	1459	1525	1566	1611	1561	1452	1508	1547	1495	1435	1476	1556	1529	1355	1393	1432	1461	1523	1527	1505	1489	1391	1345	1464	1499	1561	1609	1619	1538	1554	1494	1468	1437	1588	1700	1681	1702	1602	1508	1455	1484	1515
1349	1351	1288	1327	1298	1362	1439	1431	1483	1635	1569	1614	1622	1570	1631	1547	1661	1490	1497	1501	1477	1490	1415	1381	1474	1625	1530	1518	1426	1395	1392	1408	1558	1612	1551	1656	1622	1583	1463	1471	1527	1589	1621	1710	1726	1706	1491	1494	1572	1488
1311	1368	1332	1329	1262	1358	1442	1565	1554	1653	1654	1654	1652	1569	1627	1604	1574	1580	1477	1452	1579	1442	1394	1378	1504	1496	1558	1612	1466	1482	1418	1505	1590	1587	1632	1678	1663	1546	1503	1446	1533	1567	1658	1733	1579	1642	1605	1502	1564	1590
1385	1385	1344	1242	1374	1385	1438	1549	1593	1623	1673	1664	1563	1549	1577	1640	1583	1507	1506	1520	1461	1455	1407	1420	1397	1455	1572	1516	1506	1508	1430	1544	1530	1621	1613	1599	1600	1527	1476	1470	1552	1523	1577	1686	1628	1614	1581	1516	1601	1681
1306	1303	1263	1255	1288	1350	1448	1473	1551	1593	1590	1579	1568	1596	1592	1563	1525	1467	1469	1527	1441	1465	1449	1391	1378	1379	1483	1520	1491	1460	1465	1497	1486	1621	1471	1502	1506	1448	1503	1485	1500	1608	1616	1635	1636	1593	1560	1575	1545	1674
1291	1296	1354	1271	1317	1264	1384	1540	1484	1578	1483	1451	1415	1449	1605	1615	1474	1457	1425	1403	1417	1378	1388	1374	1334	1310	1445	1472	1486	1432	1431	1477	1502	1451	1453	1482	1537	1447	1466	1442	1454	1491	1567	1530	1608	1547	1597	1600	1650	1626
1433	1329	1323	1202	1287	1271	1360	1497	1400	1483	1379	1417	1497	1493	1536	1558	1518	1449	1390	1451	1417	1405	1374	1356	1277	1315	1410	1408	1480	1454	1534	1483	1511	1521	1478	1473	1563	1541	1508	1528	1581	1486	1616	1610	1576	1556	1601	1597	1580	1541
1359	1344	1309	1360	1257	1326	1357	1446	1475	1530	1418	1455	1527	1545	1611	1613	1545	1436	1465	1423	1413	1435	1414	1370	1389	1436	1374	1503	1481	1529	1605	1550	1540	1540	1495	1499	1541	1516	1539	1554	1635	1574	1530	1596	1636	1551	1509	1638	1634	1643
1255	1299	1311	1271	1294	1257	1430	1466	1495	1438	1469	1493	1534	1589	1538	1652	1516	1585	1499	1448	1508	1408	1535	1582	1468	1492	1433	1571	1522	1566	1514	1529	1549	1521	1534	1502	1552	1577	1601	1591	1733	1663	1621	1611	1550	1572	1623	1655	1651	1643
1219	1248	1296	1253	1236	1327	1338	1300	1442	1466	1497	1495	1543	1598	1610	1716	1622	1521	1520	1471	1468	1593	1623	1586	1503	1514	1399	1557	1460	1524	1537	1510	1580	1519	1547	1528	1511	1562	1631	1755	1740	1738	1667	1584	1537	1560	1540	1660	1663	1729
1178	1204	1232	1243	1291	1221	1260	1314	1340	1476	1432	1469	1527	1635	1574	1591	1583	1539	1547	1490	1540	1593	1611	1537	1565	1533	1400	1458	1466	1509	1571	1561	1578	1606	1523	1570	1533	1640	1733	1732	1689	1691	1665	1606	1569	1525	1561	1679	1647	1781
1224	1234	1202	1241	1240	1268	1242	1284	1254	1379	1457	1509	1566	1574	1566	1556	1558	1592	1475	1515	1545	1573	1681	1594	1539	1451	1438	1470	1464	1453	1535	1534	1611	1541	1525	1503	1487	1517	1594	1724	1738	1720	1685	1574	1478	1506	1547	1541	1640	1621
1248	1268	1195	1254	1285	1242	1246	1293	1314	1289	1424	1391	1432	1571	1411	1473	1599	1505	1552	1528	1509	1659	1658	1624	1580	1453	1460	1437	1382	1551	1562	1604	1532	1512	1542	1471	1525	1484	1573	1669	1721	1706	1721	1611	1557	1531	1573	1631	1646	1752
1294	1226	1281	1188	1243	1296	1330	1320	1305	1320	1424	1443	1407	1505	1531	1465	1542	1629	1539	1583	1540	1581	1648	1584	1588	1560	1442	1447	1484	1518	1483	1480	1566	1540	1521	1517	1565	1503	1579	1700	1697	1651	1641	1536	1547	1519	1571	1583	1687	1751
1268	1252	1294	1293	1250	1424	1365	1356	1389	1412	1409	1443	1550	1582	1549	1604	1563	1549	1684	1506	1554	1564	1588	1529	1535	1527	1519	1516	1447	1502	1450	1556	1597	1514	1509	1410	1516	1509	1680	1608	1762	1703	1642	1599	1586	1566	1589	1638	1710	1754
1249	1272	1318	1335	1311	1343	1429	1488	1446	1505	1509	1535	1570	1602	1634	1550	1611	1612	1575	1606	1556	1483	1516	1515	1557	1470	1495	1474	1465	1491	1455	1584	1498	1578	1508	1543	1509	1493	1551	1599	1668	1662	1705	1608	1559	1646	1606	1621	1680	1737
1342	1272	1283	1272	1274	1356	1378	1439	1498	1490	1434	1437	1497	1591	1495	1519	1482	1531	1551	1486	1559	1518	1384	1454	1460	1523	1516	1488	1418	1395	1424	1477	1516	1531	1579	1467	1524	1532	1513	1497	1595	1667	1608	1647	1575	1564	1615	1562	1652	1639
1234	1318	1335	1288	1274	1313	1403	1329	1372	1313	1418	1382	1376	1488	1560	1443	1390	1428	1435	1446	1465	1459	1401	1428	1407	1398	1497	1470	1387	1415	1441	1426	1470	1496	1516	1457	1441	1495	1466	1506	1515	1592	1589	1548	1568	1557	1591	1553	1518	1688
1310	1356	1296	1316	1323	1379	1346	1315	1324	1374	1435	1384	1448	1603	1515	1523	1471	1458	1364	1461	1386	1331	1359	1428	1379	1395	1416	1468	1401	1386	1468	1425	1460	1437	1483	1490	1445	1504	1457	1501	1465	1465	1470	1514	1501	1579	1554	1467	1476	1516
1334	1302	1299	1377	1280	1380	1310	1389	1375	1444	1431	1443	1479	1563	1590	1537	1381	1352	1368	1380	1341	1445	1364	1300	1407	1341	1434	1496	1471	1463	1450	1463	1531	1489	1469	1429	1383	1519	1425	1483	1391	1452	1421	1519	1525	1531	1530	1433	1585	1490
1239	1280	1361	1283	1277	1325	1319	1421	1352	1408	1445	1447	1559	1584	1638	1475	1444	1344	1361	1410	1435	1440	1327	1349	1332	1360	1415	1406	1452	1480	1544	1524	1523	1465	1449	1475	1471	1528	1476	1512	1480	1490	1491	1409	1536	1586	1578	1517	1599	1522
1274	1282	1250	1266	1263	1365	1363	1368	1438	1386	1449	1545	1581	1602	1586	1568	1488	1394	1308	1440	1416	1359	1435	1332	1380	1303	1495	1436	1508	1475	1498	1511	1565	1526	1438	1462	1473	1534	1558	1626	1555	1425	1485	1506	1455	1494	1567	1443	1507	1559
1175	1152	1261	1195	1290	1393	1319	1337	1433	1456	1493	1485	1602	1539	1530	1490	1435	1400	1459	1409	1450	1372	1482	1417	1404	1322	1436	1486	1468	1493	1511	1519	1516	1515	1449	1514	1544	1537	1586	1542	1572	1470	1469	1471	1410	1450	1477	1514	1496	1510
1233	1163	1195	1288	1331	1332	1266	1320	1317	1480	1444	1464	1488	1553	1497	1378	1367	1410	1430	1390	1409	1478	1431	1411	1359	1309	1433	1439	1437	1573	1533	1539	1533	1468	1395	1396	1560	1578	1681	1567	1585	1462	1469	1422	1450	1481	1473	1529	1447	1528
1231	1214	1225	1310	1224	1260	1198	1244	1271	1350	1427	1457	1468	1447	1448	1355	1414	1347	1354	1346	1401	1394	1411	1406	1347	1426	1430	1439	1439	1496	1473	1488	1510	1537	1484	1411	1575	1500	1543	1615	1488	1479	1514	1377	1480	1452	1440	1523	1538	1505
1271	1200	1187	1165	1260	1297	1264	1304	1194	1297	1366	1473	1434	1386	1410	1321	1355	1375	1379	1382	1436	1421	1433	1403	1321	1426	1432	1438	1496	1546	1559	1521	1522	1506	1507	1462	1439	1543	1641	1593	1590	1487	1459	1467	1432	1486	1509	1482	1511	1554
1262	1190	1264	1265	1263	1309	1270	1278	1307	1385	1455	1522	1516	1458	1524	1395	1463	1352	1448	1478	1493	1465	1380	1394	1424	1397	1429	1474	1446	1478	1518	1529	1553	1497	1508	1522	1600	1611	1667	1694	1519	1476	1482	1615	1512	1514	1571	1627	1595	1631
1166	1187	1221	1216	1261	1259	1357	1334	1240	1424	1417	1546	1624	1514	1479	1433	1468	1491	1566	1494	1500	1453	1463	1435	1464	1484	1563	1544	1486	1557	1547	1494	1496	1494	1422	1481	1502	1607	1720	1700	1679	1588	1444	1520	1517	1563	1590	1622	1773	1688
1188	1213	1258	1278	1208	1297	1323	1292	1300	1350	1525	1601	1545	1560	1484	1421	1559	1545	1584	1534	1564	1447	1461	1482	1399	1444	1428	1526	1609	1519	1454	1502	1434	1448	1434	1525	1485	1579	1607	1729	1621	1539	1527	1543	1578	1556	1564	1701	1662	1704
1130	1200	1229	1272	1261	1208	1208	1224	1376	1347	1379	1472	1488	1502	1452	1417	1467	1533	1559	1567	1497	1430	1433	1388	1479	1449	1484	1453	1440	1453	1440	1395	1426	1472	1391	1460	1523	1581	1581	1654	1683	1530	1545	1504	1483	1608	1564	1677	1626	1684
1167	1185	1234	1223	1235	1247	1275	1181	1226	1257	1390	1415	1412	1433	1388	1390	1472	1527	1511	1563	1500	1439	1326	1438	1496	1438	1385	1540	1438	1444	1372	1429	1434	1433	1416	1418	1440	1467	1553	1538	1547	1563	1527	1535	1433	1518	1503	1578	1633	1622
1165	1209	1223	1299	1234	1208	1145	1220	1174	1312	1355	1427	1512	1398	1360	1490	1430	1521	1552	1522	1530	1354	1358	1409	1506	1418	1434	1430	1385	1386	1448	1380	1454	1539	1487	1471	1479	1434	1514	1535	1477	1540	1565	1494	1477	1565	1569	1529	1532	1572
1230	1207	1163	1216	1255	1190	1192	1179	1204	1292	1380	1500	1374	1364	1382	1391	1402	1543	1490	1436	1456	1367	1295	1382	1390	1372	1421	1495	1414	1351	1397	1432	1332	1505	1446	1375	1472	1502	1441	1482	1498	1503	1506	1419	1492	1544	1451	1501	1598	1556
1221	1171	1181	1241	1223	1202	1170	1272	1285	1308	1386	1462	1482	1406	1444	1311	1415	1460	1523	1404	1397	1380	1385	1315	1287	1372	1382	1454	1409	1367	1339	1371	1425	1471	1479	1381	1515	1434	1356	1559	1553	1517	1469	1540	1547	1537	1575	1503	1526	1652
1166	1157	1213	1183	1238	1173	1207	1333	1293	1349	1383	1367	1488	1433	1375	1338	1416	1432	1510	1494	1386	1402	1308	1405	1358	1373	1347	1388	1360	1422	1360	1372	1390	1501	1411	1430	1458	1463	1385	1498	1496	1484	1429	1479	1478	1561	1440	1553	1523	1547
1158	1213	1269	1255	1194	1227	1267	1206	1332	1311	1333	1456	1447	1436	1331	1310	1353	1371	1509	1425	1355	1389	1350	1337	1282	1337	1275	1389	1384	1373	1403	1393	1374	1368	1413	1405	1492	1429	1356	1424	1489	1405	1412	1366	1484	1481	1538	1457	1509	1474
1203	1135	1166	1173	1203	1243	1261	1292	1287	1318	1336	1369	1381	1346	1418	1363	1421	1306	1384	1433	1338	1326	1340	1282	1270	1329	1325	1345	1394	1386	1285	1405	1378	1386	1405	1441	1463	1414	1428	1463	1464	1417	1370	1329	1405	1477	1473	1419	1487	1517
1197	1170	1204	1161	1269	1187	1266	1301	1274	1323	1379	1380	1437	1381	1405	1390	1332	1407	1412	1404	1382	1385	1273	1378	1306	1273	1314	1317	1366	1351	1386	1392	1394	1377	1349	1455	1397	1531	1409	1492	1489	1301	1401	1255	1346	1418	1476	1449	1542	1513
1157	1119	1086	1199	1183	1270	1300	1369	1376	1461	1404	1417	1459	1388	1498	1350	1372	1370	1401	1409	1385	1370	1360	1291	1226	1333	1315	1391	1354	1437	1409	1408	1454	1370	1354	1414	1437	1483	1522	1529	1535	1440	1393	1355	1401	1424	1438	1477	1474	1536
1147	1150	1165	1152	1253	1201	1219	1355	1434	1495	1438	1460	1431	1501	1474	1392	1365	1344	1456	1339	1330	1347	1309	1332	1296	1347	1397	1387	1340	1420	1469	1457	1463	1460	1375	1422	1446	1460	1543	1593	1555	1440	1381	1359	1392	1507	1516	1529	1507	1587
1159	1139	1178	1187	1244	1250	1312	1385	1397	1465	1494	1553	1475	1462	1517	1453	1393	1466	1476	1377	1288	1317	1273	1326	1287	1298	1393	1390	1404	1413	1449	1463	1597	1441	1500	1488	1490	1412	1531	1582	1541	1479	1493	1390	1425	1519	1571	1569	1582	1568
1164	1239	1138	1214	1149	1309	1333	1307	1412	1490	1492	1581	1493	1507	1565	1517	1481	1377	1433	1387	1453	1326	1314	1284	1342	1398	1392	1410	1397	1536	1459	1611	1480	1512	1488	1438	1460	1457	1512	1598	1675	1591	1512	1493	1487	1536	1581	1515	1604	1641
1164	1226	1227	1232	1252	1334	1286	1265	1323	1306	1457	1438	1489	1472	1429	1395	1366	1358	1350	1336	1301	1284	1243	1254	1312	1343	1385	1325	1381	1323	1378	1317	1371	1392	1368	1411	1410	1317	1415	1458	1540	1507	1513	1481	1522	1588	1630	1516	1552	1443
1169	1186	1211	1168	1284	1230	1275	1229	1175	1247	1306	1301	1315	1321	1296	1316	1258	1190	1202	1258	1241	1230	1158	1187	1162	1226	1264	1318	1345	1255	1256	1241	1260	1295	1265	1303	1299	1324	1358	1445	1299	1439	1362	1439	1489	1512	1473	1491	1418	1463
1169	1194	1262	1240	1246	1314	1245	1259	1216	1282	1298	1322	1338	1325	1329	1252	1199	1273	1260	1273	1307	1225	1205	1112	1108	1190	1241	1301	1188	1258	1269	1214	1239	1327	1257	1232	1291	1294	1344	1378	1403	1391	1410	1447	1400	1489	1460	1453	1341	1370
1193	1160	1226	1270	1367	1300	1304	1271	1279	1335	1354	1397	1358	1437	1282	1297	1262	1334	1376	1376	1359	1339	1336	1277	1243	1284	1261	1279	1358	1348	1259	1242	1289	1240	1319	1335	1475	1394	1455	1491	1430	1461	1454	1450	1470	1487	1445	1411	1390	1387
1288	1258	1186	1241	1257	1297	1338	1339	1330	1363	1402	1385	1435	1432	1367	1301	1283	1389	1454	1508	1522	1521	1488	1377	1328	1326	1384	1426	1393	1414	1421	1344	1335	1307	1358	1353	1514	1468	1483	1503	1550	1526	1475	1395	1483	1520	1548	1456	1417	1403
1235	1235	1259	1288	1252	1238	1235	1287	1276	1325	1373	1435	1525	1449	1362	1360	1283	1329	1364	1525	1511	1502	1433	1419	1410	1281	1371	1432	1427	1365	1343	1380	1303	1303	1332	1422	1451	1552	1555	1547	1483	1487	1409	1382	1406	1462	1460	1511	1422	1367
1243	1222	1236	1195	1195	1221	1171	1215	1206	1289	1259	1324	1351	1365	1354	1360	1305	1207	1305	1340	1346	1386	1330	1322	1268	1236	1392	1382	1379	1205	1368	1275	1291	1231	1246	1250	1429	1481	1399	1328	1351	1442	1364	1435	1381	1382	1431	1397	1421	1392
1210	1200	1214	1227	1196	1190	1163	1197	1199	1200	1242	1348	1300	1350	1298	1226	1193	1127	1185	1269	1304	1328	1258	1298	1250	1245	1357	1242	1264	1337	1210	1230	1275	1236	1271	1281	1343	1439	1391	1333	1208	1295	1297	1322	1335	1319	1330	1319	1357	1406
1219	1210	1243	1181	1207	1145	1171	1177	1174	1174	1298	1286	1308	1277	1245	1139	1119	1140	1140	1283	1277	1308	1276	1258	1178	1253	1239	1247	1192	1213	1184	1210	1273	1213	1242	1246	1299	1298	1239	1276	1290	1294	1273	1232	1290	1338	1365	1385	1326	1355
1206	1132	1211	1260	1279	1261	1232	1158	1188	1287	1274	1337	1255	1320	1205	1166	1108	1185	1248	1327	1364	1272	1254	1268	1245	1222	1301	1271	1207	1252	1169	1176	1251	1242	1229	1240	1284	1273	1233	1244	1281	1270	1277	1234	1273	1307	1284	1342	1353	1283
1249	1119	1208	1201	1240	1181	1205	1164	1179	1252	1256	1331	1232	1214	1186	1195	1125	1218	1268	1348	1328	1254	1209	1255	1233	1244	1223	1269	1300	1241	1197	1304	1284	1337	1242	1263	1273	1341	1234	1233	1314	1275	1279	1299	1330	1281	1319	1321	1294	1386
1244	1127	1201	1245	1223	1145	1164	1192	1195	1192	1269	1280	1268	1264	1208	1163	1230	1217	1275	1300	1341	1250	1243	1180	1197	1210	1246	1265	1269	1140	1244	1286	1305	1345	1352	1311	1250	1321	1283	1266	1277	1271	1362	1356	1346	1306	1289	1361	1299	1340
1232	1162	1182	1150	1235	1245	1223	1202	1205	1143	1190	1208	1231	1254	1159	1219	1166	1239	1259	1340	1269	1210	1147	1106	1131	1280	1197	1238	1257	1276	1254	1193	1379	1319	1352	1314	1331	1338	1226	1344	1259	1172	1312	1353	1327	1317	1262	1351	1350	1321
1182	1160	1229	1215	1200	1142	1206	1194	1134	1202	1230	1212	1259	1224	1158	1157	1182	1223	1329	1295	1348	1269	1158	1119	1091	1212	1269	1232	1331	1238	1306	1350	1368	1366	1373	1384	1309	1267	1214	1233	1320	1275	1329	1340	1260	1312	1314	1322	1329	1329
1262	1109	1201	1208	1125	1144	1255	1291	1167	1241	1179	1180	1189	1249	1190	1205	1238	1305	1402	1368	1280	1215	1231	1136	1217	1239	1259	1279	1383	1282	1354	1282	1413	1420	1395	1366	1253	1288	1319	1271	1274	1278	1319	1284	1389	1299	1330	1297	1305	1286
1222	1152	1206	1187	1168	1164	1240	1249	1176	1127	1116	1216	1219	1175	1242	1218	1271	1207	1247	1299	1316	1230	1210	1219	1202	1183	1220	1271	1390	1243	1355	1292	1353	1352	1348	1314	1281	1287	1252	1337	1259	1260	1337	1252	1253	1333	1279	1350	1345	1314
1168	1235	1247	1229	1165	1111	1204	1254	1270	1198	1191	1190	1169	1115	1223	1241	1232	1289	1160	1235	1266	1281	1223	1174	1176	1207	1315	1269	1325	1274	1348	1329	1343	1275	1302	1300	1212	1322	1301	1277	1356	1347	1251	1306	1255	1283	1332	1404	1343	1429
1250	1115	1283	1309	1224	1111	1212	1232	1223	1230	1180	1177	1191	1299	1215	1209	1265	1143	1167	1240	1270	1342	1288	1262	1275	1256	1268	1309	1365	1350	1431	1387	1366	1267	1251	1292	1285	1280	1336	1337	1347	1367	1345	1279	1356	1326	1309	1342	1297	1363
1162	1180	1301	1249	1251	1198	1232	1236	1312	1248	1239	1210	1200	1152	1302	1238	1262	1234	1163	1216	1248	1258	1188	1251	1276	1254	1296	1331	1272	1328	1365	1337	1310	1331	1349	1272	1264	1307	1361	1331	1340	1390	1343	1325	1311	1381	1395	1370	1430	1320
1156	1164	1282	1250	1310	1211	1238	1278	1284	1191	1174	1140	1159	1166	1271	1317	1270	1230	1267	1196	1129	1364	1349	1296	1259	1324	1222	1224	1310	1331	1298	1316	1288	1339	1302	1264	1266	1252	1359	1429	1430	1325	1403	1395	1424	1359	1378	1413	1389	1357
1159	1193	1234	1219	1145	1236	1146	1193	1181	1172	1140	1196	1150	1253	1308	1337	1290	1249	1242	1153	1174	1213	1229	1281	1256	1309	1260	1282	1222	1265	1345	1285	1281	1305	1320	1256	1266	1377	1342	1409	1418	1401	1374	1430	1347	1360	1391	1348	1437	1449
1227	1233	1149	1236	1185	1186	1164	1135	1214	1191	1191	1246	1177	1183	1303	1284	1289	1166	1215	1118	1213	1182	1238	1237	1226	1201	1273	1257	1221	1202	1229	1235	1287	1275	1335	1321	1258	1378	1393	1331	1370	1386	1296	1320	1415	1339	1327	1409	1372	1389
1209	1256	1247	1261	1106	1176	1194	1268	1292	1218	1166	1181	1186	1218	1183	1250	1176	1221	1256	1177	1259	1158	1286	1252	1361	1268	1191	1203	1216	1303	1251	1276	1272	1292	1281	1358	1242	1270	1279	1359	1380	1394	1286	1249	1344	1316	1270	1328	1400	1353
1269	1282	1238	1192	1191	1114	1089	1218	1271	1193	1235	1181	1190	1186	1244	1265	1170	1159	1216	1225	1197	1278	1245	1319	1264	1260	1270	1254	1265	1384	1330	1346	1362	1394	1330	1389	1341	1393	1358	1396	1416	1347	1390	1377	1365	1318	1377	1338	1311	1389
1252	1244	1180	1267	1096	1074	1093	1188	1331	1337	1141	1105	1142	1112	1143	1175	1146	1200	1123	1147	1177	1159	1212	1310	1272	1262	1221	1205	1280	1241	1203	1293	1275	1391	1312	1283	1235	1313	1371	1454	1374	1430	1373	1386	1383	1338	1308	1410	1389	1488
1320	1315	1267	1174	1003	1094	1144	1213	1207	1271	1146	1133	1040	1134	1212	1213	1199	1167	1193	1136	1087	1130	1187	1248	1213	1179	1180	1215	1224	1238	1236	1218	1269	1338	1349	1218	1277	1274	1347	1354	1400	1481	1394	1359	1349	1362	1368	1396	1410	1359
1234	1256	1210	1191	1149	1087	1171	1175	1224	1201	1182	1148	1091	1141	1227	1248	1233	1162	1191	1201	1172	1298	1294	1343	1284	1156	1242	1188	1225	1233	1260	1271	1385	1275	1191	1199	1240	1269	1299	1328	1402	1410	1393	1355	1331	1345	1294	1356	1432	1426
1268	1281	1235	1247	1177	1113	1080	1153	1281	1229	1266	1135	1071	1098	1073	1229	1139	1170	1114	1120	1171	1253	1297	1359	1315	1316	1301	1271	1295	1255	1378	1396	1415	1363	1333	1226	1310	1384	1358	1387	1388	1376	1383	1524	1398	1358	1416	1439	1460	1448
1168	1214	1278	1187	1095	1110	1150	1187	1227	1192	1197	1166	1096	1096	1169	1229	1301	1394	1306	1261	1271	1227	1329	1328	1362	1286	1213	1230	1322	1372	1413	1406	1374	1421	1399	1269	1361	1374	1428	1436	1456	1456	1335	1414	1436	1456	1511	1490	1563	1595
1159	1257	1188	1150	1204	1236	1225	1201	1203	1185	1270	1163	1252	1192	1258	1321	1427	1510	1454	1400	1382	1388	1399	1342	1326	1187	1249	1177	1238	1222	1390	1391	1402	1273	1309	1316	1306	1308	1417	1426	1367	1427	1428	1341	1448	1468	1440	1486	1519	1575
1247	1153	1239	1255	1263	1224	1182	1250	1314	1355	1364	1252	1205	1244	1342	1350	1308	1434	1410	1329	1425	1296	1381	1345	1314	1279	1198	1110	1187	1289	1338	1316	1370	1286	1317	1292	1349	1367	1433	1472	1343	1351	1319	1346	1320	1433	1487	1436	1513	1455
1221	1219	1247	1298	1243	1232	1213	1225	1278	1235	1215	1220	1249	1195	1254	1205	1237	1176	1282	1226	1207	1155	1233	1320	1268	1379	1153	1151	1183	1245	1262	1379	1345	1288	1300	1243	1332	1362	1267	1394	1369	1354	1246	1354	1368	1347	1290	1423	1430	1509
1130	1216	1298	1240	1142	1192	1215	1177	1280	1228	1238	1206	1195	1211	1200	1131	1196	1139	1163	1214	1166	1200	1151	1220	1187	1171	1303	1358	1259	1250	1305	1377	1322	1348	1372	1366	1303	1358	1375	1234	1344	1281	1297	1323	1402	1397	1376	1394	1421	1397
1100	1146	1190	1184	1131	1185	1194	1126	1260	1210	1268	1178	1117	1138	1164	1099	1140	1165	1125	1257	1234	1128	1159	1138	1141	1098	1198	1275	1398	1339	1414	1334	1288	1233	1319	1369	1282	1331	1424	1353	1248	1302	1333	1357	1374	1363	1381	1409	1388	1396
1152	1115	1097	1125	1160	1158	1182	1212	1295	1265	1332	1174	1175	1123	1170	1171	1206	1218	1174	1244	1223	1217	1234	1138	1176	1193	1147	1198	1299	1338	1353	1351	1282	1329	1307	1365	1398	1346	1272	1430	1208	1243	1247	1250	1383	1318	1429	1424	1402	1475
1163	1068	1057	1123	1180	1281	1305	1384	1296	1306	1250	1301	1231	1305	1376	1354	1465	1375	1376	1321	1273	1289	1226	1306	1286	1228	1259	1222	1335	1364	1378	1437	1386	1305	1316	1287	1386	1418	1393	1410	1335	1312	1382	1281	1309	1426	1342	1429	1482	1376
1086	1018	1085	1226	1177	1242	1302	1367	1292	1271	1306	1319	1411	1428	1470	1457	1436	1500	1450	1496	1402	1301	1256	1318	1241	1273	1335	1377	1308	1373	1454	1421	1385	1401	1378	1296	1365	1513	1403	1407	1376	1320	1302	1348	1285	1515	1422	1515	1529	1512
1100	1073	1121	1256	1228	1210	1352	1332	1263	1298	1400	1520	1592	1586	1567	1518	1387	1432	1418	1407	1413	1397	1338	1317	1270	1310	1368	1393	1453	1324	1371	1441	1429	1452	1383	1321	1360	1477	1460	1402	1360	1335	1373	1368	1377	1410	1463	1478	1496	1500
1057	1130	1185	1156	1106	1213	1177	1247	1243	1342	1505	1651	1561	1536	1403	1261	1195	1218	1288	1353	1263	1279	1253	1354	1282	1262	1313	1367	1412	1414	1329	1330	1340	1289	1241	1203	1276	1512	1367	1287	1395	1307	1372	1360	1374	1378	1415	1436	1522	1454
1048	1076	1128	1141	1151	1114	1065	1092	1280	1368	1525	1498	1377	1320	1184	1042	1019	990	952	1037	1080	1178	1232	1237	1210	1260	1315	1304	1345	1395	1317	1295	1280	1303	1232	1202	1216	1342	1364	1281	1318	1324	1336	1321	1320	1343	1334	1372	1475	1436
1079	1072	1136	1128	1044	1062	1073	1117	1322	1400	1445	1255	1251	1079	989	946	884	866	837	897	957	1070	1060	1181	1269	1281	1246	1317	1439	1456	1393	1329	1276	1263	1303	1263	1238	1307	1400	1274	1303	1337	1353	1287	1276	1330	1421	1421	1426	1425
1059	1131	1182	1089	1149	1109	1159	1189	1284	1342	1258	1173	999	977	907	905	895	888	897	809	923	1013	977	1117	1204	1352	1360	1295	1405	1545	1477	1340	1392	1345	1328	1326	1305	1364	1373	1350	1321	1330	1339	1298	1285	1284	1317	1428	1433	1378
1065	1151	1182	1131	1058	1107	1145	1175	1244	1254	1218	1053	1057	894	955	1017	1018	1112	990	946	954	994	983	1064	1151	1216	1321	1387	1409	1500	1514	1349	1286	1375	1303	1329	1425	1415	1511	1415	1371	1336	1335	1312	1317	1324	1347	1381	1387	1475
1089	1213	1225	1115	1149	1139	1111	1227	1248	1245	1150	1038	1015	963	1054	1118	1199	1180	1115	1085	1035	969	1066	947	1094	1291	1362	1353	1392	1419	1551	1443	1394	1370	1349	1308	1395	1455	1438	1395	1392	1337	1339	1252	1300	1341	1340	1412	1411	1455
1228	1229	1183	1053	1093	1092	1066	1162	1260	1283	1172	1038	958	1058	1063	1139	1235	1275	1205	1170	1020	1078	1040	1009	1125	1276	1343	1401	1394	1430	1497	1388	1302	1259	1274	1281	1326	1388	1420	1415	1366	1361	1253	1271	1360	1301	1410	1374	1436	1454
1199	1189	1088	1061	1022	1087	1111	1140	1227	1212	1157	1049	903	936	1069	1164	1273	1263	1218	1147	1066	1019	1004	1010	1128	1199	1319	1425	1330	1321	1399	1397	1300	1311	1308	1255	1217	1381	1310	1294	1307	1273	1191	1310	1300	1298	1372	1422	1431	1390
1127	1165	1112	994	955	1105	1056	1110	1222	1181	1107	991	937	877	961	1104	1234	1282	1234	1137	990	928	945	986	1134	1231	1323	1369	1320	1243	1414	1317	1249	1374	1290	1233	1272	1258	1296	1357	1273	1229	1188	1208	1252	1235	1320	1335	1382	1364
1115	1118	1123	1095	1065	1046	1041	1181	1198	1162	1175	1013	925	920	931	1086	1101	1190	1097	1106	1021	961	1066	1065	1120	1328	1443	1273	1312	1268	1360	1339	1254	1300	1295	1144	1206	1298	1294	1372	1314	1351	1357	1258	1316	1270	1364	1387	1312	1342
1122	1196	1168	1074	1048	1042	1104	1132	1186	1206	1090	1047	954	971	948	989	1066	1181	1039	1022	898	946	1027	1124	1254	1461	1523	1418	1282	1308	1238	1310	1345	1479	1351	1146	1306	1340	1306	1418	1414	1353	1385	1332	1319	1305	1403	1338	1337	1334
1161	1162	1241	1166	1089	1105	1128	1127	1281	1257	1194	1163	1050	978	912	974	1032	1080	1023	994	920	919	1041	1160	1346	1494	1500	1373	1292	1218	1300	1312	1382	1454	1302	1217	1222	1369	1347	1358	1351	1393	1434	1378	1404	1346	1430	1423	1475	1425
1124	1137	1216	1150	1098	1010	1175	1235	1307	1320	1292	1224	1107	1018	973	982	996	949	913	882	889	951	1049	1326	1436	1517	1531	1403	1216	1202	1292	1297	1402	1415	1255	1249	1298	1347	1251	1380	1344	1426	1424	1347	1384	1400	1440	1403	1375	1374
1166	1103	1135	1133	1055	1107	1169	1310	1336	1362	1360	1322	1251	1061	1049	962	945	971	939	949	971	1041	1139	1360	1558	1580	1467	1284	1242	1213	1307	1321	1514	1375	1273	1264	1335	1254	1259	1351	1298	1392	1341	1392	1320	1344	1377	1346	1345	1298
1114	1065	1104	1138	1117	1074	1152	1238	1376	1307	1357	1342	1332	1186	1127	1052	1066	1034	1033	1074	1099	1201	1318	1389	1562	1482	1364	1201	1211	1258	1362	1347	1439	1443	1315	1389	1406	1313	1224	1366	1338	1324	1262	1344	1232	1311	1335	1362	1310	1257
1090	1110	1085	1127	1090	1046	1185	1244	1363	1280	1330	1343	1314	1171	1144	1194	1224	1251	1294	1207	1367	1403	1439	1509	1465	1429	1289	1263	1221	1279	1249	1403	1533	1374	1277	1456	1427	1320	1339	1322	1310	1310	1284	1324	1307	1334	1328	1374	1239	1249
1164	1081	1099	1161	1099	1122	1062	1152	1263	1379	1399	1294	1315	1281	1258	1298	1339	1431	1360	1407	1569	1411	1315	1314	1315	1234	1242	1220	1311	1350	1330	1393	1395	1308	1357	1492	1420	1299	1379	1322	1264	1336	1316	1293	1233	1294	1263	1306	1298	1203
1149	1136	1112	1078	1142	1106	1093	1133	1286	1337	1397	1388	1383	1287	1290	1381	1360	1438	1414	1491	1532	1373	1331	1160	1074	1109	1190	1354	1342	1337	1317	1390	1291	1269	1480	1478	1283	1372	1378	1287	1343	1278	1289	1313	1345	1321	1418	1345	1262	1230
1103	1132	1117	1135	1128	1126	1246	1121	1266	1267	1395	1412	1383	1333	1277	1336	1356	1407	1300	1295	1306	1262	1139	1064	1128	1126	1307	1351	1383	1386	1315	1308	1209	1266	1375	1334	1357	1423	1446	1375	1403	1321	1320	1331	1333	1358	1398	1358	1299	1325
1163	1085	1135	1136	1095	1125	1267	1202	1253	1309	1412	1389	1352	1404	1327	1363	1276	1280	1240	1138	1174	1052	1094	1151	1245	1388	1390	1273	1346	1376	1292	1272	1215	1345	1328	1285	1278	1436	1314	1442	1328	1253	1331	1320	1238	1232	1363	1333	1311	1359
1111	1060	1081	1094	1103	1148	1226	1332	1329	1287	1252	1251	1297	1382	1297	1268	1275	1227	1117	1138	1146	1212	1137	1206	1306	1386	1334	1307	1240	1349	1271	1285	1280	1227	1262	1314	1407	1295	1351	1382	1421	1302	1233	1272	1264	1234	1383	1325	1373	1416
1061	1128	996	997	994	1143	1201	1260	1333	1332	1252	1189	1245	1114	1166	1207	1198	1287	1167	1205	1219	1232	1330	1339	1339	1357	1299	1274	1290	1289	1370	1365	1351	1276	1230	1303	1329	1335	1337	1275	1339	1311	1289	1281	1220	1201	1226	1296	1247	1392
1069	1044	1028	1024	1143	1152	1198	1198	1253	1320	1299	1206	1166	1098	1100	1119	1229	1134	1099	1208	1181	1254	1326	1314	1400	1312	1404	1387	1278	1363	1412	1297	1267	1199	1211	1279	1290	1303	1271	1303	1347	1293	1290	1301	1214	1239	1230	1294	1269	1366
1110	1025	1082	1118	1039	1129	1149	1211	1170	1318	1297	1270	1336	1283	1240	1219	1191	1158	1190	1249	1201	1298	1306	1422	1424	1374	1355	1345	1398	1424	1431	1316	1213	1289	1339	1322	1248	1367	1373	1325	1384	1296	1321	1242	1303	1228	1212	1209	1210	1318
1054	1040	1077	1082	1121	1118	1208	1221	1140	1173	1248	1264	1280	1331	1350	1304	1325	1246	1295	1280	1348	1328	1347	1370	1380	1282	1334	1343	1449	1425	1337	1330	1345	1370	1315	1331	1402	1406	1305	1345	1318	1412	1312	1320	1330	1294	1263	1327	1311	1340
1026	1023	1076	1084	1119	1107	1128	1214	1230	1202	1213	1216	1152	1260	1339	1338	1323	1296	1282	1282	1268	1256	1397	1423	1381	1299	1359	1328	1297	1300	1347	1406	1351	1336	1278	1376	1442	1323	1390	1445	1368	1382	1366	1356	1206	1340	1276	1345	1345	1377
1029	1007	1019	1039	1046	992	1046	1203	1216	1243	1237	1285	1240	1308	1247	1310	1303	1274	1245	1228	1284	1360	1409	1394	1447	1393	1332	1287	1180	1285	1382	1389	1331	1381	1383	1461	1327	1296	1391	1454	1414	1352	1398	1361	1243	1266	1306	1344	1404	1377
1085	963	1057	1027	979	989	1027	1064	1128	1169	1197	1275	1312	1329	1374	1430	1379	1363	1358	1323	1344	1364	1356	1395	1400	1324	1255	1164	1211	1279	1341	1197	1280	1410	1424	1396	1342	1337	1354	1276	1302	1419	1356	1343	1308	1268	1276	1299	1358	1348
1083	1006	983	1019	1017	924	1034	981	1046	1005	1122	1209	1242	1250	1269	1274	1318	1300	1361	1383	1353	1315	1337	1239	1333	1309	1327	1215	1179	1165	1189	1294	1383	1371	1430	1407	1309	1321	1280	1316	1319	1383	1397	1326	1129	1158	1111	1252	1227	1364
1113	1093	1060	1050	1046	969	1022	1070	965	1087	1147	1201	1233	1169	1185	1235	1260	1238	1226	1341	1306	1250	1276	1317	1385	1332	1364	1240	1173	1237	1221	1304	1315	1427	1412	1471	1367	1287	1324	1418	1371	1387	1418	1274	1212	1232	1144	1208	1224	1261
1078	1051	1037	1061	1042	1014	933	1072	1056	1148	1176	1214	1266	1249	1243	1324	1234	1338	1357	1416	1358	1364	1329	1361	1373	1306	1315	1230	1238	1188	1229	1245	1321	1386	1564	1528	1396	1338	1394	1391	1439	1471	1382	1377	1168	1202	1258	1179	1288	1327
1108	1116	1052	1046	1109	1054	1026	1063	1004	1114	1179	1242	1377	1275	1283	1257	1311	1357	1396	1378	1369	1442	1329	1390	1391	1381	1304	1315	1300	1253	1312	1326	1475	1400	1481	1455	1448	1452	1377	1442	1420	1369	1306	1399	1291	1351	1224	1243	1307	1264
1098	1063	1039	1068	1076	1028	996	1038	1090	1134	1109	1168	1230	1273	1184	1307	1309	1415	1357	1395	1385	1333	1308	1308	1312	1349	1326	1319	1286	1334	1352	1343	1346	1362	1345	1434	1419	1435	1400	1452	1382	1391	1383	1327	1351	1322	1311	1275	1205	1319
1029	1076	1082	1130	1028	962	1009	1052	1046	1213	1235	1241	1288	1266	1272	1274	1284	1298	1268	1267	1241	1277	1241	1388	1299	1372	1301	1308	1313	1352	1287	1303	1245	1338	1286	1319	1328	1377	1450	1440	1349	1290	1322	1287	1287	1252	1301	1243	1316	1228
1045	1068	1160	1086	1088	1077	1087	1014	1103	1091	1149	1206	1177	1251	1241	1208	1301	1327	1235	1184	1262	1326	1310	1285	1195	1291	1317	1312	1295	1290	1271	1310	1315	1263	1250	1237	1242	1344	1353	1306	1370	1270	1236	1285	1264	1286	1236	1199	1209	1206
1052	1071	1001	1034	993	997	1012	1083	1113	1234	1200	1181	1214	1174	1194	1152	1139	1174	1147	1106	1160	1181	1212	1195	1286	1220	1362	1291	1236	1277	1320	1272	1257	1225	1161	1191	1266	1246	1356	1296	1249	1272	1142	1165	1257	1239	1244	1215	1315	1239
1111	1092	1020	1046	1031	1050	980	1043	1122	1182	1274	1317	1290	1248	1223	1132	1188	1161	1061	1131	1100	1180	1176	1225	1254	1199	1244	1250	1290	1231	1269	1218	1300	1171	1200	1194	1205	1200	1289	1285	1305	1194	1161	1225	1256	1265	1184	1208	1287	1283
1151	1051	918	965	992	1055	1144	1153	1238	1217	1231	1300	1296	1229	1235	1220	1192	1134	1132	1041	1051	1114	1151	1159	1219	1241	1210	1308	1256	1334	1311	1363	1284	1243	1216	1161	1217	1220	1292	1295	1291	1254	1191	1301	1220	1220	1236	1313	1337	1357
1037	995	987	1010	1131	1037	1203	1130	1268	1334	1303	1355	1304	1287	1263	1202	1267	1096	1145	1087	1130	1171	1197	1223	1294	1237	1233	1230	1284	1234	1357	1363	1277	1301	1253	1273	1285	1320	1299	1370	1361	1325	1256	1262	1271	1264	1286	1325	1433	1382
1160	980	964	1059	1022	1146	1308	1194	1404	1300	1405	1349	1360	1328	1323	1250	1185	1132	1171	1208	1199	1155	1191	1234	1248	1252	1267	1273	1346	1262	1329	1226	1279	1329	1258	1324	1284	1342	1260	1373	1343	1335	1354	1285	1306	1274	1273	1337	1323	1302
1149	1086	1099	1080	1097	1097	1190	1331	1376	1392	1362	1294	1280	1310	1250	1237	1181	1198	1194	1196	1152	1264	1216	1305	1291	1254	1312	1351	1238	1197	1306	1296	1275	1266	1328	1358	1369	1254	1277	1267	1319	1293	1288	1234	1210	1292	1235	1182	1285	1274
1197	1185	1214	1110	1212	1182	1231	1316	1320	1370	1337	1267	1318	1254	1221	1163	1206	1212	1210	1254	1256	1202	1291	1260	1141	1216	1305	1279	1344	1224	1183	1243	1242	1265	1361	1368	1325	1318	1338	1333	1324	1225	1272	1183	1382	1283	1210	1250	1279	1268
1165	1223	1205	1157	1172	1165	1218	1302	1315	1320	1240	1222	1257	1196	1112	1308	1206	1252	1323	1368	1295	1329	1244	1303	1294	1302	1306	1310	1280	1316	1201	1223	1217	1243	1302	1448	1447	1385	1327	1372	1306	1274	1284	1358	1332	1335	1380	1306	1252	1180
1130	1157	1154	1127	1160	1154	1153	1190	1261	1290	1249	1197	1181	1197	1285	1225	1301	1377	1391	1404	1426	1413	1357	1306	1313	1272	1349	1342	1303	1257	1144	1190	1140	1236	1284	1319	1328	1373	1333	1341	1358	1228	1297	1316	1384	1372	1405	1338	1317	1217
1163	1205	1188	1187	1144	1134	1139	1164	1136	1202	1136	1211	1182	1189	1210	1240	1327	1449	1481	1394	1400	1395	1370	1388	1341	1271	1295	1378	1372	1214	1210	1151	1110	1104	1153	1301	1372	1396	1390	1356	1352	1310	1333	1283	1440	1367	1398	1366	1374	1199
1234	1239	1199	1227	1093	1130	1103	1113	1202	1218	1159	1182	1149	1250	1245	1338	1389	1316	1371	1369	1382	1341	1428	1328	1298	1297	1321	1330	1316	1276	1243	1209	1107	1192	1172	1281	1352	1373	1444	1463	1383	1358	1381	1353	1392	1437	1414	1466	1469	1380
1173	1210	1275	1237	1113	1096	1046	1062	1092	1151	1121	1128	1098	1188	1210	1277	1341	1325	1315	1361	1400	1245	1318	1408	1287	1335	1283	1287	1272	1244	1259	1231	1144	1093	1199	1249	1269	1355	1361	1413	1388	1340	1377	1313	1354	1410	1505	1509	1477	1410
1115	1067	1123	1088	1009	962	1053	974	1031	1061	1092	1145	1106	1174	1242	1311	1293	1338	1350	1353	1328	1274	1246	1337	1303	1268	1226	1245	1264	1196	1157	1214	1209	1163	1132	1278	1293	1247	1254	1428	1339	1336	1324	1320	1351	1405	1415	1478	1419	1417
1054	1025	1092	1063	985	929	1002	960	1080	1080	1083	1106	1115	1135	1216	1273	1284	1325	1276	1371	1290	1297	1297	1303	1272	1232	1194	1236	1150	1224	1216	1205	1182	1178	1058	1190	1172	1241	1280	1291	1328	1332	1325	1319	1304	1335	1343	1451	1381	1458
1168	1087	1110	1089	1052	998	1013	963	1071	1101	1078	1172	1145	1187	1211	1318	1218	1197	1266	1353	1180	1214	1320	1259	1270	1218	1183	1145	1132	1122	1150	1265	1204	1181	1163	1157	1148	1224	1246	1221	1294	1261	1249	1249	1288	1301	1353	1381	1445	1380
1254	1292	1162	1126	1072	1070	1030	1069	1056	1169	1167	1259	1272	1351	1348	1350	1301	1282	1305	1260	1261	1254	1187	1238	1239	1127	1243	1185	1136	1112	1202	1186	1172	1236	1280	1284	1199	1242	1287	1221	1264	1288	1304	1279	1297	1379	1336	1413	1475	1456
1266	1197	1149	1214	1132	1142	1193	1153	1135	1259	1295	1414	1352	1403	1381	1330	1340	1315	1340	1191	1210	1194	1195	1182	1194	1157	1135	1196	1207	1111	1190	1246	1201	1224	1294	1323	1320	1246	1231	1200	1244	1197	1296	1312	1266	1350	1419	1442	1374	1503
1198	1228	1208	1213	1154	1153	1152	1176	1232	1262	1335	1398	1428	1437	1414	1382	1343	1353	1226	1166	1154	1128	1055	1125	1150	1211	1181	1140	1170	1130	1172	1238	1245	1226	1240	1337	1318	1244	1221	1141	1199	1246	1197	1278	1272	1283	1321	1363	1369	1385
1210	1200	1164	1201	1131	1118	1188	1200	1125	1211	1356	1360	1311	1345	1322	1271	1240	1234	1185	1112	1069	1016	1119	1116	1143	1057	1115	1168	1145	1218	1217	1175	1252	1242	1294	1303	1271	1323	1282	1241	1168	1222	1193	1221	1250	1314	1341	1339	1373	1483
1230	1191	1292	1213	1171	1156	1140	1089	1113	1200	1216	1324	1272	1314	1264	1294	1231	1096	1132	1155	1136	1072	1062	1057	1043	1096	1082	1179	1272	1231	1177	1249	1203	1187	1298	1331	1311	1294	1220	1165	1156	1207	1145	1214	1269	1314	1260	1341	1335	1400
1176	1147	1153	1131	1077	1126	1064	1089	1123	1166	1195	1297	1237	1314	1296	1254	1207	1166	1117	1118	1161	1088	1118	1046	1072	1073	1107	1216	1138	1174	1196	1144	1173	1192	1263	1293	1336	1322	1248	1259	1158	1112	1220	1172	1243	1248	1328	1305	1334	1327
1090	1024	1041	1063	1072	1119	1134	1150	1129	1159	1253	1376	1422	1298	1314	1272	1209	1209	1161	1145	1115	1151	1068	1129	1105	1061	1065	1199	1124	1247	1175	1159	1130	1238	1203	1300	1259	1302	1209	1268	1143	1154	1180	1146	1123	1291	1311	1375	1255	1378
1102	1028	1068	1119	1048	1081	1093	1103	1101	1165	1306	1292	1396	1352	1299	1308	1288	1220	1224	1098	1175	1190	1141	1053	1060	1046	1062	1178	1201	1177	1174	1200	1200	1206	1233	1292	1332	1302	1276	1247	1304	1218	1285	1221	1209	1363	1294	1352	1358	1395
1190	1101	1162	1120	1092	1143	1155	1168	1101	1153	1252	1303	1310	1352	1349	1271	1233	1216	1253	1210	1258	1109	1172	1170	1138	1107	1123	1210	1235	1205	1188	1208	1164	1242	1207	1248	1291	1368	1301	1321	1357	1301	1245	1297	1231	1359	1417	1365	1396	1426
1167	1164	1113	1147	1132	1143	1165	1221	1121	1211	1224	1274	1253	1329	1351	1364	1301	1249	1255	1280	1214	1241	1261	1207	1281	1166	1165	1168	1203	1255	1235	1269	1277	1275	1288	1269	1263	1345	1336	1395	1272	1315	1324	1390	1270	1323	1382	1335	1359	1389
1073	1002	1062	1033	1055	1066	1105	1170	1165	1136	1204	1255	1340	1266	1389	1271	1328	1246	1234	1261	1268	1259	1242	1262	1231	1246	1145	1113	1208	1244	1161	1186	1164	1253	1303	1260	1241	1278	1267	1329	1253	1289	1361	1333	1309	1298	1320	1366	1345	1378
1006	1004	996	994	964	935	1002	1056	1130	1102	1134	1154	1225	1233	1235	1235	1265	1175	1178	1206	1207	1216	1184	1210	1204	1155	1198	1159	1167	1240	1187	1148	1200	1135	1117	1188	1170	1214	1232	1175	1216	1235	1208	1268	1312	1254	1285	1290	1250	1251
1054	1026	1005	1040	934	1033	1016	998	1103	1064	1051	1050	1120	1072	1103	1129	1140	1068	1151	1147	1138	1143	1162	1158	1131	1147	1145	1122	1141	1187	1200	1167	1102	1137	1158	1124	1070	1116	1136	1110	1121	1139	1250	1155	1191	1111	1248	1240	1226	1185
1092	1121	1044	1096	1008	1027	1097	1053	1112	1062	1132	1011	1096	1074	1039	1062	1065	1037	1066	1123	1159	1121	1119	1184	1149	1126	1228	1210	1294	1250	1264	1178	1178	1121	1136	1034	1145	1087	1066	1071	1105	1143	1209	1212	1188	1206	1189	1231	1198	1157
1118	1101	1089	1034	1017	1094	1128	1145	1132	1144	1109	1091	1092	1060	1089	1046	1072	1112	1035	1109	1140	1078	1087	1164	1177	1225	1233	1269	1248	1325	1158	1246	1205	1072	1194	1152	1139	1078	1178	1118	1182	1213	1226	1272	1284	1184	1302	1226	1300	1293
1084	1030	1144	1112	1115	1166	1206	1167	1099	1195	1193	1100	1157	1130	1117	1103	1074	1112	1150	1148	1203	1233	1209	1251	1240	1299	1246	1274	1332	1329	1342	1179	1200	1221	1169	1132	1152	1157	1141	1190	1149	1230	1281	1323	1304	1396	1337	1298	1248	1345
1034	1081	1097	1110	1217	1115	1151	1223	1157	1074	1177	1180	1170	1153	1139	1146	1093	1168	1114	1224	1249	1212	1232	1290	1318	1340	1288	1345	1356	1370	1320	1325	1277	1334	1242	1225	1209	1126	1154	1168	1110	1256	1210	1388	1341	1317	1325	1262	1281	1332
1123	1074	1104	1126	1185	1177	1137	1147	1151	1073	1081	1052	1145	1085	1109	1064	1063	1085	1126	1154	1133	1194	1168	1261	1238	1252	1232	1312	1328	1320	1389	1352	1282	1294	1220	1158	1124	1109	1094	1089	1115	1103	1153	1273	1291	1244	1270	1296	1289	1250
1058	1049	1053	1112	1137	1143	1003	1065	1023	1125	1029	1036	1053	1080	1041	1023	1046	975	1086	988	1014	1062	1121	1142	1097	1156	1196	1176	1209	1299	1294	1222	1228	1230	1131	1145	1044	1068	1026	1046	1012	1092	1090	1144	1198	1178	1191	1226	1150	1230
1033	967	1024	996	1033	1035	968	928	1005	957	1024	964	976	993	950	935	984	998	980	946	985	1035	1019	1051	1084	1108	1103	1113	1061	1095	1183	1198	1139	1148	1152	1113	1017	1003	961	1034	996	977	1148	1138	1122	1124	1148	1156	1119	1145
985	949	955	960	1023	1067	1042	1043	995	994	1039	971	993	963	973	949	969	970	981	930	977	1023	984	980	980	1015	1003	982	1083	1069	1088	1101	1162	1178	1051	1078	1053	1046	976	977	1023	919	1000	1018	1116	1035	1070	1091	1149	1118
1030	1021	1045	1055	1032	1042	997	1093	1103	1089	1079	1094	1061	1041	1018	1027	1049	1004	1071	926	1004	1041	982	1040	1028	1091	1047	1076	1040	1171	1132	1183	1144	1164	1147	1237	1118	1066	1043	989	997	941	991	1013	1015	1081	1068	1148	1085	1164
1103	1029	1090	1051	1044	1153	1135	1206	1177	1178	1107	1099	1118	1187	1113	1060	1043	1011	1036	1065	1035	1053	1070	1079	1094	998	1170	1164	1151	1092	1153	1229	1222	1264	1256	1228	1189	1171	1058	1045	981	1001	996	1054	1053	1068	1098	1108	1141	1165
1054	1008	925	1006	1048	1072	1094	1127	1134	1135	1100	1110	1098	1078	1046	1028	1003	967	1000	1108	1048	1021	1054	1099	1045	1064	1084	1088	1128	1111	1137	1169	1188	1158	1145	1216	1196	1160	1056	1022	1008	969	1088	989	1078	1057	1138	1161	1148	1238
987	964	948	964	924	1001	1030	1107	1034	1096	1007	1007	1088	1055	1026	1024	1005	949	969	989	1060	1044	999	1034	996	1024	1066	1072	1043	1103	1060	1074	1101	1072	1131	1119	1213	1169	1165	1097	1077	1074	1036	996	1001	1009	1138	1088	1143	1146
1023	861	902	925	933	1051	1013	1058	1068	1151	1100	1047	1102	1012	1007	1003	1062	1059	1047	1079	1050	1060	1067	1068	1006	978	1092	1034	1063	1102	1109	1092	1192	1163	1121	1156	1235	1207	1172	1214	1109	1134	1145	1016	965	1023	1042	1085	1087	1181
1083	1030	969	986	1012	1042	1040	1110	1109	1106	1107	1141	1051	1007	1028	1111	1009	1012	1068	1106	1161	1218	1088	1111	1045	1133	1057	1115	1127	1134	1189	1137	1121	1162	1202	1178	1221	1233	1222	1258	1237	1234	1115	1173	1030	1028	1095	1113	1112	1147
1165	1031	1050	990	1055	1075	980	1132	1161	1091	1062	1078	1103	1171	1042	1050	1087	1095	1086	1131	1132	1123	1105	1142	1074	1118	1055	1068	1102	1133	1104	1132	1143	1164	1135	1096	1142	1172	1217	1269	1211	1256	1235	1143	1152	1099	1077	1082	1116	1171
1164	1024	1088	1017	971	979	1021	1096	1085	1145	1123	1107	1157	1109	1148	1110	1083	1040	1107	1098	1128	1070	1097	1098	1013	1000	1084	1002	1093	1107	1088	1082	1109	1110	1128	1164	1210	1225	1255	1198	1180	1234	1165	1196	1155	1101	1109	1102	1124	1092
1128	1114	1119	1066	981	1003	974	1065	1101	1137	1093	1095	1110	1103	1133	1087	1107	1108	1110	1173	1126	1109	1113	1119	1037	1068	1019	992	967	1020	1122	1035	1056	1049	1093	1086	1118	1086	1242	1214	1252	1228	1264	1158	1169	1165	1157	1120	1099	1100
1165	1134	1220	1086	1001	1001	954	962	1059	1128	1132	1081	1061	1125	1106	1098	1183	1126	1135	1207	1198	1150	1127	1155	1088	1071	1053	1035	1038	1069	1073	1084	1087	1086	1094	1135	1083	1184	1176	1284	1260	1234	1247	1233	1103	1141	1135	1126	1111	1145
1136	1107	1102	1157	1016	977	932	938	1004	1014	1024	1079	1043	1078	1095	1120	1177	1123	1145	1083	1142	1199	1075	1101	1104	1058	1041	1036	999	1014	1118	1066	1035	1109	1109	1126	1086	1162	1182	1158	1142	1296	1177	1207	1165	1180	1133	1117	1103	1057
1022	1089	1052	1068	961	948	905	923	914	940	1007	930	1044	1026	1037	1096	1057	1129	1082	1145	1065	1084	1145	1090	1073	1062	1022	1078	1021	992	1043	1065	1009	1050	1011	1025	1038	1056	1166	1172	1159	1184	1207	1192	1146	1118	1065	1065	1134	1071
975	997	1001	1060	1042	900	912	903	874	857	893	931	1034	958	1011	1109	1134	1173	1062	1068	1161	1082	1071	1122	1107	1055	1013	974	1012	948	1039	1016	963	1055	1049	1027	1035	1077	1130	1129	1093	1161	1084	1197	1151	1160	1147	1075	1153	1055
1078	1063	1102	1051	1015	932	946	858	884	872	911	902	1053	1005	1064	1104	1135	1107	1037	1139	1118	1096	1136	1213	1126	1105	1080	968	996	1059	1012	1043	1015	1019	1049	1045	1084	1105	1113	1131	1123	1109	1171	1119	1152	1078	1112	1125	1138	1016
1126	1062	1061	1086	1120	1050	1019	1012	960	981	860	973	1005	1038	1041	1188	1112	1093	1154	1136	1146	1173	1255	1084	1175	1164	1103	1005	974	1019	1024	1009	1038	1042	1067	1004	1042	1106	1055	1180	1111	1160	1123	1092	1121	1095	1114	1001	1042	1025
1056	1054	1017	1054	1010	1094	1020	952	971	944	904	811	999	986	1010	1100	1100	1062	1110	1053	1050	1183	1210	1176	1176	1209	1084	1008	1019	1001	1040	1059	1002	1002	1067	1051	1070	994	1046	1034	1150	1141	1142	1100	1094	1120	1085	1052	1025	1047
1075	1015	1036	952	1004	1010	1017	990	893	846	814	858	863	926	938	982	1040	1033	1098	1026	1141	1087	1137	1185	1165	1130	1066	1005	1100	1085	1135	1064	1107	1149	1123	1141	1048	1066	1154	1134	1136	1153	1162	1110	1122	1131	1049	1081	1124	1069
1059	1007	1004	1000	996	1071	1005	1021	950	866	909	849	881	881	938	993	1099	1037	1040	1155	1180	1184	1252	1202	1243	1204	1247	1195	1189	1143	1197	1215	1267	1220	1193	1209	1241	1183	1100	1145	1173	1196	1240	1139	1197	1230	1120	1081	1094	1104
1080	1062	1112	1052	1094	1126	1180	1096	1050	960	1008	948	996	1027	1012	1064	1142	1216	1266	1243	1235	1231	1303	1293	1344	1275	1251	1254	1250	1275	1242	1313	1241	1251	1220	1208	1248	1178	1224	1248	1211	1222	1217	1160	1221	1218	1250	1094	1145	1183
1085	1133	1175	1143	1176	1238	1223	1183	1166	1173	1133	1146	1088	1096	1090	1219	1237	1237	1278	1261	1383	1328	1353	1269	1257	1338	1301	1276	1215	1157	1244	1295	1202	1263	1200	1150	1249	1147	1208	1157	1218	1211	1203	1165	1210	1183	1169	1178	1211	1206
1041	1087	1167	1147	1141	1128	1234	1216	1314	1300	1135	1101	1144	1160	1175	1136	1230	1239	1239	1252	1249	1195	1240	1215	1246	1193	1162	1120	1141	1191	1146	1179	1180	1153	1098	1125	1163	1219	1158	1214	1146	1167	1164	1152	1160	1128	1242	1188	1185	1235
991	1011	1060	1058	1050	1020	1108	1143	1177	1205	1145	1168	1074	1099	1099	1123	1091	1137	1095	1204	1132	1091	1153	1141	1155	1124	1123	1091	1064	1055	1140	1109	1139	1179	1188	1135	1167	1153	1166	1177	1208	1191	1240	1219	1147	1113	1193	1259	1231	1272
960	921	1038	974	930	995	1061	1006	1024	1140	1186	1090	1069	1077	1037	1063	1068	1118	1106	1084	1162	1091	1056	1066	1087	1115	1133	1064	1092	1002	1042	1149	1136	1141	1176	1169	1193	1160	1132	1089	1229	1296	1220	1190	1181	1205	1213	1250	1268	1333
971	958	970	965	939	888	1009	967	1053	1113	1213	1205	1098	1144	1036	1006	1173	1076	1088	1118	1157	1034	1073	1112	1054	1130	1116	1099	1085	1099	1119	1045	1131	1122	1191	1150	1131	1158	1174	1120	1147	1189	1182	1207	1198	1202	1214	1227	1283	1299
987	947	923	964	949	963	956	977	1048	1134	1184	1260	1216	1197	1076	1200	1131	1144	1165	1274	1107	1113	1070	1079	1135	1135	1178	1163	1155	1070	1120	1064	1048	1131	1177	1218	1248	1168	1227	1196	1239	1193	1223	1263	1266	1332	1213	1262	1318	1229
974	995	1024	1021	991	972	973	982	1054	1077	1157	1217	1147	1214	1164	1183	1220	1240	1240	1209	1192	1129	1146	1133	1200	1127	1169	1214	1274	1187	1145	1168	1158	1135	1168	1203	1232	1188	1243	1224	1267	1166	1290	1354	1339	1278	1281	1226	1326	1301
947	952	928	1022	993	990	978	1031	1101	1162	1209	1197	1214	1252	1240	1189	1187	1127	1248	1254	1214	1242	1167	1084	1216	1180	1140	1206	1237	1304	1245	1217	1187	1148	1204	1221	1254	1254	1356	1239	1184	1188	1259	1395	1318	1242	1266	1265	1254	1256
953	935	992	991	929	1072	1029	1056	1047	1176	1206	1172	1339	1171	1232	1137	1227	1184	1127	1187	1182	1184	1202	1207	1154	1132	1173	1156	1249	1328	1310	1234	1191	1204	1172	1201	1232	1228	1323	1293	1242	1299	1240	1268	1309	1245	1279	1218	1259	1231
995	928	1032	1046	1021	1047	1043	1079	1128	1126	1122	1143	1227	1170	1185	1095	1151	1131	1086	1116	1067	1156	1148	1137	1174	1144	1179	1226	1226	1246	1225	1130	1231	1098	1175	1183	1176	1187	1168	1293	1277	1142	1223	1264	1345	1254	1259	1198	1203	1171
991	988	981	1104	1039	1071	1062	1176	1119	1247	1182	1128	1157	1093	1182	1142	1136	1053	1075	1024	1088	1064	1119	1104	1075	1174	1205	1162	1204	1207	1245	1254	1238	1195	1195	1175	1142	1115	1168	1224	1191	1164	1082	1193	1247	1238	1169	1188	1188	1291
1016	1030	1093	1118	1097	1054	1050	1216	1146	1229	1210	1171	1139	1231	1097	1080	1080	1075	1036	1038	1038	1054	1049	1041	1038	1068	1100	1216	1207	1230	1264	1271	1123	1207	1128	1167	1155	1146	1126	1126	1103	1182	1157	1199	1233	1291	1288	1172	1219	1233
900	936	1016	1055	1065	1038	1091	1088	1183	1239	1230	1219	1162	1181	1121	1155	1143	1134	1084	1062	1064	1026	1045	974	1095	1095	1140	1205	1180	1153	1221	1210	1230	1168	1083	1172	1103	1110	1065	1080	1101	1112	1117	1165	1300	1242	1325	1198	1230	1269
890	910	962	971	999	982	1047	1110	1136	1202	1202	1153	1130	1198	1146	1181	1137	1165	1077	1132	1076	1023	1173	1064	1128	1161	1109	1139	1197	1188	1241	1239	1168	1110	1102	1067	1095	1145	1047	1086	1117	1146	1188	1210	1240	1328	1314	1307	1309	1335
868	911	991	977	1016	1056	1080	1085	1109	1190	1104	1189	1131	1153	1217	1154	1200	1185	1248	1169	1135	1147	1134	1130	1070	1090	1113	1140	1106	1216	1219	1224	1187	1218	1115	1106	1103	1134	1053	1091	1162	1150	1252	1225	1280	1393	1363	1254	1288	1245
989	987	998	1019	1027	1116	1079	1116	1114	1169	1204	1142	1109	1200	1082	1135	1162	1197	1239	1266	1247	1175	1108	1167	1129	1159	1084	1134	1216	1146	1211	1314	1154	1180	1169	1195	1152	1187	1159	1194	1128	1151	1185	1317	1289	1316	1330	1383	1351	1312
982	986	1049	1113	1164	1126	1168	1055	1132	1104	1077	1101	1105	1113	1090	1111	1129	1152	1227	1240	1231	1242	1241	1136	1185	1099	1131	1146	1200	1215	1160	1226	1223	1158	1218	1183	1165	1147	1213	1125	1126	1167	1255	1184	1265	1292	1337	1316	1325	1167
931	1020	1047	1121	1120	1120	1166	1098	1022	1114	1038	1108	1040	1016	1005	1059	1091	1164	1186	1268	1191	1207	1178	1159	1148	1100	1123	1171	1188	1192	1195	1146	1238	1187	1186	1189	1166	1240	1212	1156	1111	1116	1152	1235	1264	1195	1236	1286	1246	1167
963	967	1019	1094	1049	1127	1049	1082	1073	1054	1063	1018	1001	1041	1063	1054	1055	1080	1178	1151	1154	1171	1118	1169	1085	1122	1103	1181	1137	1131	1220	1199	1213	1250	1137	1133	1248	1215	1151	1112	1119	1063	1056	1060	1120	1153	1179	1229	1200	1240
952	1065	1020	1092	1119	1128	1123	1151	1155	1149	1105	1037	1052	977	1024	1023	1040	1081	1156	1154	1167	1116	1135	1180	1114	1140	1143	1075	1126	1100	1231	1223	1226	1119	1160	1141	1183	1127	1192	1126	1087	1104	1069	1114	1129	1136	1236	1218	1288	1298
947	1018	1027	1016	1060	1098	1051	1116	1164	1180	1191	1148	1097	1118	1067	1102	1078	1148	1179	1154	1115	1190	1176	1163	1085	1074	1012	1014	1116	1157	1191	1196	1173	1135	1215	1131	1152	1162	1167	1184	1158	1140	1181	1170	1120	1122	1243	1250	1337	1307
946	999	981	1002	1049	1142	1185	1048	1176	1108	1114	1133	1111	1095	1125	1124	1117	1166	1078	1146	1148	1155	1197	1199	1120	1078	1062	1091	1023	1213	1202	1209	1179	1165	1113	1127	1139	1120	1172	1176	1199	1149	1154	1107	1198	1216	1265	1269	1356	1330
987	973	961	1029	992	1070	1104	1065	1074	1062	1127	1131	1055	1137	1112	1093	1130	1135	1145	1114	1111	1096	1125	1089	1132	1032	1063	1016	1048	1119	1203	1228	1194	1175	1173	1180	1081	1113	1069	1096	1223	1170	1188	1194	1175	1210	1213	1308	1307	1345
933	1001	1024	1096	1085	1095	1144	1087	990	1006	1037	999	1085	1053	1163	1067	1161	1213	1089	1108	1110	1104	1136	1131	1118	1121	1053	1079	1055	1130	1216	1202	1238	1273	1197	1131	1183	1093	1091	1160	1172	1174	1149	1185	1200	1209	1226	1176	1229	1257
904	993	1078	1037	1121	1137	1110	1063	1059	999	1002	1033	1038	1055	1111	1044	1079	1095	1065	1071	1069	1024	1096	1110	1135	1130	1116	1129	1058	1118	1122	1219	1249	1199	1193	1142	1130	1103	1101	1123	1063	1099	1080	1167	1215	1193	1226	1212	1160	1225
934	956	1022	1051	1083	1131	1137	1122	1049	1034	958	1088	1037	1082	1029	989	997	1068	1035	988	995	965	1059	1087	1088	1062	1103	1067	1090	1126	1097	1266	1273	1224	1165	1120	1107	1137	1072	1094	1008	1110	1116	1132	1147	1170	1180	1200	1202	1217
966	985	954	1052	1065	1120	1144	1081	1071	1059	1065	996	1050	1046	1005	1044	1061	1049	1051	1014	990	958	1060	1052	1123	1015	1049	1040	1053	1106	1072	1208	1213	1224	1109	1107	1069	1065	1056	1017	993	1055	1080	1092	1186	1180	1209	1240	1174	1274
977	972	908	1007	1073	1142	1159	1161	1189	1133	1167	1126	1123	1108	1095	1092	1122	1045	1020	1006	982	1051	1039	1099	1114	1063	1089	1056	1068	1135	1187	1278	1218	1220	1210	1141	1062	1043	1025	1027	1005	1070	1090	1110	1153	1205	1194	1338	1288	1359
978	963	949	994	1058	1104	1150	1117	1216	1217	1169	1170	1204	1213	1164	1141	1070	1064	1167	1073	1076	1091	1119	1071	1084	1104	1131	1101	1187	1128	1217	1236	1259	1204	1172	1143	1107	1119	1068	1081	1071	1057	1125	1159	1261	1273	1240	1319	1355	1412
968	994	990	1064	1110	1105	1169	1162	1247	1161	1158	1153	1134	1127	1137	1103	1132	1152	1172	1066	1065	1112	1078	1047	1106	1100	1116	1116	1090	1117	1205	1237	1269	1215	1289	1201	1118	1103	1080	1169	1100	1121	1119	1197	1230	1258	1229	1315	1356	1317
923	903	983	1063	1061	1093	1048	1129	1181	1151	1085	1141	1112	1038	1047	1038	1050	1083	1143	1096	1076	1016	1046	1073	1064	1105	1125	1130	1116	1203	1176	1209	1274	1261	1308	1170	1121	1072	1099	1099	1128	1088	1135	1142	1129	1119	1154	1257	1238	1409
960	923	979	1087	992	1126	1086	1140	1128	1138	1117	1115	1090	1090	1008	1002	1019	1006	999	1015	1084	932	965	1088	993	1060	1080	1122	1118	1120	1151	1248	1224	1233	1224	1211	1150	1092	1038	1101	1076	1056	1089	1082	1172	1153	1149	1194	1279	1278
967	968	1014	1050	1008	1074	1018	977	1048	1105	1072	1107	1005	1023	990	961	1010	1012	999	952	935	963	1013	937	977	1009	1077	1003	1093	1113	1139	1167	1183	1237	1188	1149	1092	1087	992	1069	1019	1021	991	1028	1057	1110	1072	1109	1222	1264
956	946	970	967	1023	1038	1042	1069	1062	1122	1133	1134	1062	1051	989	913	1002	1011	1017	993	1015	997	976	979	933	945	992	988	1065	1079	1129	1085	1163	1207	1164	1133	1143	1062	1052	1030	1061	962	1024	1103	1036	1139	1102	1153	1189	1198
1034	989	982	1045	1042	1013	1058	1049	1036	1112	1053	1161	1168	1098	1068	1101	1019	1012	1023	1035	958	974	953	980	948	964	1000	995	1089	1068	1115	1111	1146	1157	1120	1149	1159	1064	974	966	940	1038	1120	1107	1194	1284	1244	1309	1300	1319
1014	952	948	1079	1121	1071	1024	1062	1137	1094	1129	1128	1136	1134	1082	1087	1053	1062	1079	1158	1088	1032	991	1025	975	1020	1027	1076	1104	1178	1143	1229	1205	1208	1227	1178	1148	1102	1066	1017	1062	1041	1158	1171	1218	1310	1345	1346	1401	1409
967	973	973	1064	1158	1112	1096	1162	1100	1071	1130	1102	1111	1170	1155	1117	1121	1137	1162	1237	1090	1165	1054	1064	947	1096	1107	1081	1165	1205	1241	1327	1302	1222	1248	1176	1179	1109	1100	1139	1066	1095	1094	1129	1160	1318	1407	1506	1426	1542
942	973	979	1013	1089	1049	1150	1031	1107	1050	1053	1082	1056	1084	1099	1099	1082	1113	1082	1117	1042	1072	1058	992	1014	996	1046	1096	1204	1297	1204	1289	1310	1226	1246	1145	1191	1124	1127	1168	1134	1075	1030	1019	1138	1280	1210	1351	1409	1361
932	965	944	1021	998	1038	1093	1151	1119	1055	989	1077	991	1109	1047	1059	1051	1094	1111	1030	1066	996	1009	988	1004	980	1036	1101	1091	1220	1267	1210	1183	1183	1198	1120	1104	1096	1122	1164	1138	1075	1003	944	966	1097	1055	1151	1159	1299
970	934	987	1002	1012	1078	1010	1030	1048	1043	1064	972	1015	1063	1022	1088	1033	1061	1090	1113	1048	1050	1046	1012	956	1013	1021	1070	1100	1141	1274	1284	1251	1214	1155	1128	1070	1021	1063	1153	1162	1034	990	999	1042	928	1038	1027	1064	1105
906	940	981	986	1008	1087	1057	1046	991	1092	1042	1004	991	1055	1030	1014	1069	1058	1113	1100	1046	1045	995	1009	968	979	1036	995	1078	1156	1230	1294	1241	1267	1086	1049	964	1011	1012	1150	1238	1200	1064	1016	988	935	905	997	949	1092
913	893	1062	1022	1039	1024	1014	1009	1031	1087	1070	1020	955	960	1056	1069	989	1021	1019	1080	1091	1100	1095	1090	1006	1008	1025	1008	1123	1144	1255	1244	1255	1233	1133	1050	1044	994	1113	1185	1182	1300	1179	984	1029	994	954	1016	1048	1036
905	981	1012	1078	1055	1104	1019	1005	1111	1066	1153	1148	1012	1058	1029	966	1022	986	981	1045	1040	1068	1056	1033	965	1021	1048	1052	1067	1156	1242	1271	1255	1199	1112	1041	1065	1029	1084	1142	1279	1217	1146	1021	1028	1048	1024	1111	1216	1186
995	944	1040	1013	1119	995	1124	1049	1065	1148	1120	1045	1137	1047	1031	969	959	979	1011	1033	982	993	1042	1061	1047	986	1006	1042	1134	1133	1235	1200	1154	1127	1045	1103	1139	1065	1054	1108	1146	1099	1120	1073	1069	1133	1190	1239	1275	1259
934	989	1074	1052	1118	1042	1042	1023	1137	1106	1138	1055	1029	1020	1057	1021	1038	1091	1070	1038	1038	955	979	1035	1005	1036	1026	1166	1083	1072	1142	1197	1088	1134	1116	1058	1063	1142	1071	1080	1105	1122	1180	1229	1231	1309	1426	1350	1325	1261
954	1023	1057	1156	1104	1051	1039	1040	1056	1079	1085	1063	1027	1002	993	1037	972	1029	1084	1033	957	1003	975	1003	1038	984	1021	1065	1085	1203	1095	1152	1132	1106	1078	1143	1037	1045	1064	1043	1101	1122	1222	1194	1265	1277	1307	1303	1308	1283
960	977	1008	1075	1052	1019	1034	1101	1031	1090	1034	1043	966	926	1004	901	957	967	1027	1018	1056	1047	1039	1025	1010	972	999	1049	1101	1148	1146	1109	1104	1066	1081	1094	1069	1072	1002	1054	1069	1189	1153	1192	1227	1190	1249	1160	1251	1227
940	956	1026	1116	1076	1043	1039	950	1013	1072	1032	1051	1007	983	931	965	940	1005	1017	997	978	1084	958	985	979	1015	1004	1081	1096	1104	1038	1044	1082	1116	1131	1087	1044	1055	985	1064	1091	1129	1179	1153	1232	1172	1169	1164	1167	1191
989	1000	1001	1072	1053	1037	978	1003	996	1051	1064	1037	1030	989	965	952	953	979	1034	1018	1011	1047	1046	1040	981	998	992	1056	1073	1047	1059	1003	1065	1081	1128	1142	1042	1011	1088	1055	1028	1107	1176	1201	1256	1212	1102	1192	1191	1255
960	929	1006	1048	1055	1031	1030	987	1096	1117	1016	1100	1041	974	957	961	974	965	950	1051	1064	1052	975	981	1000	926	1015	1040	1134	1087	1027	1045	1061	1049	1078	1107	1106	982	1045	1068	1036	1138	1152	1280	1286	1261	1258	1187	1222	1257
996	1033	985	1014	1114	1012	1057	1010	1059	1035	1120	996	1034	1022	1002	1002	896	999	954	987	1052	1023	1050	1045	1013	1023	1054	1075	1062	1111	1056	1092	1003	1079	1122	1096	1091	1108	1084	1043	1127	1193	1204	1239	1210	1257	1227	1191	1228	1254
921	944	954	1053	1003	1045	1090	1067	1135	1047	1079	1047	967	1030	951	931	868	943	915	944	1008	976	1065	1002	1020	974	1049	1029	1082	1087	1057	1044	995	1067	1042	1055	1034	1048	1064	1211	1147	1162	1197	1204	1161	1163	1145	1185	1200	1190
938	893	1028	949	1016	913	1045	1023	971	966	1054	987	968	934	924	959	897	890	911	924	978	989	952	1054	1002	1001	1071	1024	1037	983	1017	1073	973	994	960	940	980	1047	1043	1118	1112	1211	1221	1125	1194	1241	1164	1241	1190	1219
1000	1041	1012	984	1017	1015	985	1027	980	1089	1017	929	930	909	899	948	871	924	935	961	982	1011	983	977	1044	1001	1010	987	988	1047	1061	1031	1026	1013	936	981	995	1027	1060	1124	1145	1205	1216	1222	1229	1172	1167	1205	1175	1204
982	972	1090	995	1030	972	986	974	981	1031	973	970	929	888	881	963	912	1002	979	926	947	977	1055	1067	1065	1018	1040	1135	1080	1096	1005	1075	1062	1022	1049	982	1017	1089	1097	1138	1153	1229	1233	1260	1212	1173	1131	1168	1213	1165
936	924	978	969	1005	983	971	945	1021	1011	977	914	941	914	934	916	946	983	934	892	935	969	1007	1049	1033	1066	1166	1097	1067	1116	1089	1082	1078	1016	1083	1051	1066	1073	1042	1139	1137	1212	1240	1226	1198	1148	1118	1112	1165	1154
909	929	900	966	936	927	895	956	1010	1006	946	917	869	1025	953	914	959	961	1002	991	954	982	985	1094	1052	1052	1042	1113	1049	1067	1130	999	1053	1068	1082	1107	1059	1032	1206	1108	1152	1288	1282	1261	1229	1215	1197	1188	1127	1220
876	868	911	922	879	816	876	844	886	916	872	891	912	918	966	960	975	1042	1002	1026	1079	1033	1036	1024	1022	1060	1086	1088	1068	1094	1097	1073	1047	1046	1073	1130	1079	1113	1119	1196	1208	1223	1228	1252	1169	1241	1198	1195	1185	1153
871	870	846	914	883	869	850	806	874	829	828	824	862	821	899	960	923	1041	983	1065	992	1099	1037	1034	1088	1082	1040	1047	1050	1068	1088	1038	1033	1062	1058	1071	1117	1075	1163	1150	1134	1132	1147	1223	1131	1152	1124	1178	1153	1156
916	921	939	892	933	862	820	788	783	826	783	871	849	953	920	909	942	911	1030	1070	1041	976	1128	982	1025	1010	985	1057	1048	1059	987	1047	1008	962	979	1046	1093	1082	1089	1107	1154	1125	1168	1069	1064	1030	1032	1137	1038	1142
982	915	869	930	863	847	819	823	789	826	817	790	884	919	883	922	1000	973	1000	1072	1026	1015	1053	1091	1019	969	1064	1019	946	1000	992	1048	971	1021	1013	1036	1044	1152	1093	1116	1145	1192	1168	1100	1099	1027	1016	1069	1139	1104
975	923	909	888	889	842	810	803	831	796	836	858	932	936	982	990	974	988	1078	1109	1062	1088	1101	1067	975	1020	1068	1018	1034	1019	996	1082	976	1051	1014	1078	1058	1107	1124	1178	1190	1161	1128	1141	1114	1097	997	1044	1053	1098
932	908	897	835	876	758	813	852	811	788	794	844	911	958	996	1034	1085	1106	1134	1085	1113	1127	1189	1105	1126	1080	1124	1073	1030	1060	1024	1066	1049	1070	1082	1117	1172	1154	1198	1288	1263	1250	1182	1164	1133	1098	1111	1076	1149	1050
869	879	854	793	816	745	782	833	861	841	839	877	911	984	975	1009	1018	1145	1116	1106	1112	1086	1155	1118	1096	1088	1058	1037	1051	1129	1043	1072	1073	1098	1121	1115	1184	1158	1265	1297	1260	1140	1099	1166	1053	1063	1096	1115	1112	1122
903	867	840	784	818	792	785	823	866	937	914	868	878	963	1003	1064	1106	1115	1088	1085	1092	1055	1042	1002	1037	1019	1048	1026	971	1102	1032	1053	1041	1092	1086	1137	1154	1141	1249	1188	1174	1169	1077	1090	1123	1139	1089	1084	1141	1188
851	850	877	800	806	779	780	857	879	843	804	842	884	937	974	949	1062	1091	1090	1010	1066	1013	1080	1007	958	940	912	970	994	1077	1055	1102	1018	1117	1097	1077	1092	1126	1125	1222	1231	1250	1173	1061	1088	1082	1088	1112	1096	1198
782	862	870	778	779	755	840	844	878	816	835	821	845	870	890	968	918	987	1023	1000	995	1050	996	1005	964	901	941	980	994	954	1021	1093	1153	1182	1125	1063	1056	1099	1160	1219	1171	1146	1113	1056	1023	1069	1023	1155	1108	1199
853	788	811	725	730	828	801	824	892	962	934	860	904	937	929	956	950	1029	989	975	954	922	929	1002	864	936	846	915	977	962	997	1095	1080	1132	1137	1086	1075	1099	1092	1109	1128	1160	1002	1065	1093	1050	1044	1093	1132	1182
766	730	760	737	715	742	826	868	878	939	978	944	934	962	999	1029	990	972	978	924	942	942	954	917	936	954	872	861	952	955	940	970	1018	1069	1129	1030	1052	1068	1116	1101	1096	1132	1125	1067	1096	1112	1068	1124	1128	1159
820	748	739	747	812	745	832	826	909	924	962	1041	952	1035	987	988	1005	1004	971	968	1012	967	1001	944	997	982	999	962	1012	1018	1032	1052	1049	1025	1076	1083	1039	1031	1066	1155	1130	1124	1144	1178	1184	1106	1163	1165	1139	1176
764	843	784	767	771	825	819	904	960	942	1027	1082	1083	998	1080	1060	1014	1078	1011	1018	1048	1007	1017	1051	1018	1013	1023	1047	1084	1091	1080	1092	1129	1195	1130	1066	1047	1111	1168	1186	1151	1162	1166	1163	1148	1220	1197	1190	1197	1212
768	750	747	727	758	748	832	918	890	1035	1024	1058	1059	1079	1058	990	1014	1049	1023	1026	1036	1038	996	1009	969	1054	1102	1070	1149	1111	1152	1102	1089	1200	1134	1053	1083	1028	1101	1106	1083	1158	1159	1182	1186	1207	1258	1230	1244	1218
733	731	725	733	710	749	825	892	927	975	1013	1080	1003	1062	992	1064	1020	1049	937	952	1002	977	929	993	1002	1014	1067	1020	1098	1109	1186	1117	1113	1093	1138	1009	1006	1091	1098	1086	1125	1027	1098	1040	1141	1157	1125	1175	1288	1202
735	713	729	785	715	747	836	880	869	975	985	937	1005	1042	953	969	917	939	980	999	898	944	870	914	976	963	973	982	1018	1047	1075	1072	1100	1079	1064	998	984	923	1009	987	1078	1015	1046	966	1078	1117	1136	1111	1115	1188
840	803	734	754	781	787	870	866	892	908	884	941	922	924	890	847	884	962	931	878	889	909	849	899	867	931	965	985	991	1036	1077	1041	1044	970	959	977	971	980	948	1041	952	930	977	1010	1006	1026	987	991	1022	1042
881	834	793	811	759	771	795	922	909	927	930	849	901	901	902	869	897	857	877	848	960	840	909	878	873	862	948	958	931	969	1002	997	1016	913	948	925	964	985	906	992	987	1005	969	940	1024	1069	1004	977	985	1045
926	880	816	804	800	786	841	943	952	954	971	969	953	914	961	952	955	919	939	923	922	942	948	969	925	925	965	883	977	1058	1037	1029	1011	1010	917	948	937	997	1010	1021	1040	985	1000	1006	994	1053	1037	1051	985	1068
904	883	785	770	837	826	796	948	942	915	919	964	956	1003	975	968	983	958	977	1011	1008	991	1028	1027	1075	979	1036	1043	1043	1077	1019	1067	1074	1025	979	1006	1020	1022	1027	1051	1078	1007	1080	1077	1086	1120	1121	1048	1096	1081
895	871	873	808	848	808	770	834	901	898	836	897	846	974	876	956	988	976	1071	1013	1023	1018	1046	1054	1036	990	1106	1023	1098	1093	1090	1069	1101	1031	993	988	1025	1095	1036	1097	1101	1085	998	1082	1080	1100	1058	991	995	987
854	890	844	784	860	818	837	812	903	849	845	842	861	863	918	913	964	951	978	1039	989	1037	1002	961	937	1022	1064	1031	1081	1007	1018	1026	998	1039	1011	994	974	1021	1038	991	1058	998	1048	1099	1092	997	1041	1074	979	1001
866	910	933	864	918	923	862	884	877	933	876	878	862	883	863	876	922	922	931	965	1034	965	900	926	986	938	969	989	992	998	967	928	998	843	962	980	961	924	919	1012	962	966	938	939	1017	1007	946	985	892	958
837	906	918	912	914	990	928	892	1064	855	894	927	866	876	911	899	947	939	971	993	983	998	976	964	851	932	1005	996	927	956	907	935	826	898	901	908	919	916	963	983	958	886	918	873	962	971	981	977	885	886
890	965	969	923	908	993	895	867	973	939	878	853	889	903	826	841	869	915	985	935	958	974	970	932	959	909	905	942	977	950	955	880	822	950	885	925	878	921	940	960	987	957	997	974	858	940	917	946	915	848
838	888	926	833	860	941	907	805	810	882	841	890	809	795	794	816	894	820	916	971	996	892	870	911	898	894	929	988	968	943	915	918	933	875	905	974	891	941	936	993	971	969	1016	905	875	903	908	962	967	952
768	844	817	735	762	845	767	844	817	850	787	819	775	771	755	746	803	789	877	882	851	895	816	881	898	851	929	923	923	943	918	887	878	911	922	925	931	951	974	970	976	1030	894	950	911	911	914	970	951	968
774	848	858	805	742	818	761	748	867	820	747	795	732	736	750	757	820	811	843	817	879	857	846	879	863	947	899	969	903	953	942	903	927	938	911	976	908	916	980	927	985	992	983	921	872	885	934	898	931	934
820	780	888	674	756	805	775	798	868	880	894	896	833	752	814	824	890	902	861	905	876	790	853	864	919	937	878	809	956	883	951	935	950	940	960	939	939	984	957	861	947	932	971	880	895	889	904	943	918	926
849	948	895	819	812	845	870	885	915	915	912	851	895	875	883	925	920	934	962	922	920	840	909	885	921	936	914	909	914	896	940	869	959	892	960	984	906	890	868	957	900	863	991	841	879	870	872	909	908	974
874	837	894	803	836	869	910	906	951	927	982	972	865	923	948	935	951	978	935	940	896	877	873	849	904	953	876	883	837	911	946	939	1012	966	922	1005	968	993	970	925	826	816	833	835	854	842	919	936	897	915
813	831	831	824	826	854	828	953	956	929	982	979	955	950	916	928	978	933	929	931	921	908	904	888	901	904	901	876	894	984	888	1006	1007	968	987	961	1046	937	922	935	838	879	844	902	851	909	922	929	933	918
796	803	711	785	783	735	830	885	855	913	941	905	810	883	924	911	958	925	963	928	927	902	932	921	932	928	924	923	900	924	971	982	958	1012	973	985	991	989	972	900	911	832	885	922	932	937	936	992	907	925
744	741	738	799	759	776	824	898	832	882	897	858	854	850	864	856	873	951	886	937	939	930	905	954	926	912	889	972	935	972	952	1003	1017	1014	962	972	990	973	936	941	875	869	859	874	968	976	970	859	916	906
727	718	784	748	792	813	881	895	893	915	903	964	895	906	851	946	858	931	906	905	928	995	928	949	931	965	922	945	901	942	998	965	971	942	958	948	926	920	969	949	929	843	868	908	887	888	934	930	936	944
786	738	761	778	768	796	825	971	891	962	937	908	903	934	854	843	905	925	925	906	932	969	974	937	955	950	929	907	975	906	926	973	1003	971	910	975	977	940	959	944	917	949	976	940	979	964	931	971	891	846
788	783	805	770	745	839	889	896	1006	940	942	942	893	858	866	835	881	902	901	917	931	990	983	946	993	915	945	940	1006	972	987	969	999	905	973	896	904	949	942	947	1001	933	1014	976	980	931	934	954	905	936
867	825	761	800	790	824	885	917	910	970	958	918	910	836	852	849	962	917	958	894	948	965	1023	954	994	926	859	956	1003	963	988	892	978	919	897	994	980	898	974	965	935	975	918	981	975	1015	992	934	926	884
866	868	809	768	872	826	917	960	982	1020	1000	1044	888	933	928	846	922	937	929	888	997	965	1061	952	933	919	935	974	914	929	953	934	885	926	895	940	902	993	985	961	902	974	956	997	1012	967	975	876	948	899
[truncated: 920 more columns]
