# Supplementary material for: Spatial Resolution and Refractive Index Contrast of Resonant Photonic Crystal Surfaces for Biosensing
Source: IEEE Photonics J. Author manuscript; Available in PMC 2015 Sep 7. (PMC4561521; doi:10.1109/JPHOT.2015.2435699)
Supplement: fig2_data [file NIHMS64775-supplement-fig2_data.gz › Volumes/graham/MacBook_backup/PhD_folder_2015_06_02/paper_improvements/IEEE_J_Photonics/final_files/data_files/fig2/0pc_p555f85/i29.csv]

1141	1174	1142	1215	1187	1166	1126	1199	1225	1244	1336	1337	1260	1335	1253	1199	1231	1149	1237	1172	1165	1217	1269	1240	1240	1227	1292	1185	1177	1225	1244	1166	1238	1231	1161	1164	1210	1244	1262	1213	1235	1269	1330	1328	1306	1358	1257	1269	1346	1336
1154	1147	1151	1191	1120	1161	1239	1228	1285	1220	1243	1267	1275	1288	1184	1162	1249	1234	1195	1218	1230	1298	1263	1306	1241	1272	1217	1123	1178	1205	1183	1221	1254	1212	1197	1161	1163	1123	1225	1243	1189	1275	1225	1278	1266	1269	1307	1329	1305	1380
1110	1144	1223	1172	1165	1194	1189	1244	1193	1150	1182	1156	1202	1174	1280	1188	1205	1122	1237	1231	1233	1306	1212	1254	1181	1182	1119	1192	1136	1123	1161	1164	1203	1227	1170	1173	1123	1122	1241	1176	1199	1251	1260	1276	1212	1227	1218	1220	1351	1288
1155	1165	1213	1151	1175	1160	1186	1261	1243	1130	1149	1142	1174	1190	1224	1270	1237	1347	1308	1279	1229	1249	1177	1200	1144	1121	1056	1080	1158	1149	1151	1195	1187	1237	1148	1132	1141	1187	1189	1263	1130	1253	1261	1234	1308	1301	1259	1253	1193	1292
1132	1139	1122	1100	1144	1164	1157	1212	1172	1142	1181	1207	1273	1217	1260	1210	1343	1281	1292	1233	1194	1177	1177	1148	1151	1045	1144	1081	1139	1149	1166	1147	1146	1216	1101	1064	1141	1143	1139	1214	1226	1328	1217	1259	1321	1295	1344	1292	1243	1228
1121	1174	1115	1136	1144	1157	1226	1163	1133	1126	1198	1170	1163	1214	1256	1313	1309	1196	1242	1181	1170	1263	1170	1149	1097	1120	1058	1124	1181	1229	1160	1241	1193	1171	1127	1141	1174	1139	1120	1175	1171	1189	1222	1310	1251	1243	1239	1209	1194	1180
1119	1175	1194	1162	1149	1203	1190	1218	1236	1120	1216	1174	1166	1223	1301	1293	1297	1279	1204	1123	1129	1142	1161	1089	1118	1140	1149	1153	1165	1167	1188	1166	1123	1162	1074	1134	1110	1178	1232	1213	1105	1198	1215	1266	1302	1269	1276	1245	1172	1149
1173	1245	1199	1136	1212	1241	1203	1178	1200	1231	1197	1258	1195	1261	1256	1212	1255	1166	1117	1179	1213	1147	1116	1243	1075	1161	1111	1193	1178	1069	1147	1138	1119	1147	1065	1108	1117	1152	1226	1155	1194	1196	1159	1191	1321	1229	1251	1163	1181	1180
1180	1214	1213	1197	1204	1234	1178	1306	1200	1193	1154	1217	1215	1286	1226	1226	1195	1187	1156	1106	1117	1144	1107	1209	1176	1221	1149	1153	1140	1154	1133	1124	1147	1141	1097	1174	1128	1202	1207	1136	1149	1142	1206	1231	1291	1219	1175	1199	1190	1213
1277	1276	1219	1199	1306	1270	1242	1261	1195	1176	1220	1164	1177	1223	1220	1170	1168	1241	1108	1128	1107	1132	1204	1175	1202	1177	1228	1190	1154	1156	1188	1160	1116	1111	1163	1120	1127	1178	1184	1138	1103	1161	1214	1197	1244	1199	1203	1199	1289	1215
1292	1264	1268	1248	1279	1290	1270	1231	1241	1249	1225	1116	1119	1166	1195	1181	1197	1160	1127	1139	1143	1152	1133	1194	1247	1191	1223	1120	1186	1114	1179	1139	1061	1154	1110	1166	1175	1092	1192	1158	1172	1157	1184	1201	1207	1265	1228	1237	1188	1269
1193	1273	1194	1220	1205	1299	1258	1201	1185	1156	1159	1124	1159	1104	1201	1146	1138	1192	1150	1207	1209	1185	1124	1163	1205	1212	1119	1131	1223	1155	1196	1151	1128	1163	1162	1113	1088	1091	1152	1087	1152	1084	1134	1150	1190	1229	1273	1218	1297	1233
1209	1155	1149	1148	1196	1232	1280	1211	1158	1180	1104	1132	1193	1120	1154	1158	1195	1207	1176	1232	1154	1170	1162	1055	1159	1162	1165	1105	1141	1107	1153	1160	1142	1173	1137	1062	1123	1114	1169	1195	1112	1083	1164	1127	1156	1167	1231	1231	1241	1257
1198	1221	1209	1144	1160	1294	1203	1187	1238	1140	1152	1190	1162	1115	1162	1172	1224	1231	1230	1258	1167	1176	1116	1188	1153	1147	1150	1099	1149	1155	1196	1134	1223	1148	1107	1092	1079	1061	1126	1122	1097	1149	1132	1117	1123	1187	1308	1220	1260	1189
1242	1123	1164	1177	1153	1179	1119	1213	1229	1193	1222	1173	1131	1183	1137	1272	1178	1221	1206	1191	1150	1156	1148	1101	1188	1069	1120	1196	1125	1186	1188	1135	1141	1141	1153	1127	1174	1117	1125	1145	1171	1154	1142	1149	1049	1149	1225	1204	1213	1226
1216	1187	1167	1139	1132	1110	1138	1167	1080	1171	1139	1219	1139	1221	1169	1187	1278	1267	1219	1085	1203	1040	1104	1100	1117	1139	1070	1083	1163	1155	1153	1163	1116	1108	1162	1078	1133	1101	1177	1150	1138	1134	1109	1075	1168	1159	1218	1244	1209	1191
1140	1169	1133	1158	1164	1178	1175	1164	1201	1214	1190	1191	1183	1256	1296	1250	1200	1175	1114	1205	1124	1117	1071	1185	1180	1201	1126	1064	1162	1133	1145	1178	1208	1174	1138	1116	1128	1125	1093	1151	1208	1230	1179	1147	1121	1169	1219	1268	1153	1191
1206	1191	1179	1167	1210	1121	1118	1182	1144	1182	1163	1180	1183	1186	1178	1161	1180	1143	1144	1177	1140	1095	1099	1169	1196	1124	1182	1110	1128	1151	1177	1133	1210	1141	1126	1157	1219	1143	1163	1185	1177	1198	1198	1155	1189	1110	1186	1217	1182	1200
1337	1172	1198	1206	1180	1248	1213	1165	1159	1251	1228	1138	1176	1156	1149	1203	1158	1250	1164	1153	1146	1146	1079	1174	1274	1100	1131	1139	1148	1199	1176	1144	1181	1168	1140	1168	1194	1083	1168	1170	1107	1230	1168	1191	1144	1170	1164	1149	1239	1268
1232	1298	1233	1229	1220	1227	1253	1285	1163	1218	1094	1109	1167	1195	1187	1167	1131	1198	1174	1132	1135	1125	1232	1132	1124	1229	1175	1123	1151	1133	1117	1111	1229	1237	1214	1177	1184	1178	1175	1094	1170	1247	1189	1178	1138	1165	1134	1198	1287	1213
1252	1149	1184	1120	1233	1269	1260	1194	1226	1189	1140	1135	1169	1158	1147	1155	1166	1183	1161	1195	1214	1193	1172	1143	1205	1120	1100	1110	1126	1162	1110	1082	1177	1223	1204	1240	1151	1233	1150	1172	1161	1173	1242	1165	1142	1204	1244	1176	1260	1245
1185	1181	1143	1206	1202	1111	1141	1149	1148	1130	1071	1065	1114	1111	1116	1195	1268	1213	1222	1232	1203	1197	1191	1159	1147	1108	1091	1198	1197	1192	1150	1106	1067	1180	1226	1196	1142	1125	1136	1135	1225	1163	1220	1205	1112	1084	1254	1254	1231	1235
1201	1157	1159	1240	1206	1173	1157	1106	1169	1186	1061	1109	1184	1175	1243	1228	1218	1297	1257	1166	1225	1227	1134	1113	1155	1101	1103	1139	1163	1128	1170	1100	1172	1147	1164	1190	1233	1209	1090	1115	1165	1162	1178	1166	1197	1233	1271	1229	1165	1143
1216	1084	1200	1173	1179	1124	1213	1184	1197	1163	1119	1215	1137	1193	1270	1273	1271	1242	1224	1244	1168	1160	1145	1235	1125	1181	1140	1152	1175	1203	1116	1107	1155	1136	1130	1247	1148	1195	1190	1199	1111	1185	1116	1207	1179	1187	1212	1183	1239	1151
1147	1188	1185	1128	1103	1206	1144	1223	1249	1222	1204	1201	1207	1171	1238	1190	1256	1245	1169	1201	1163	1162	1251	1196	1167	1181	1171	1203	1116	1184	1133	1139	1153	1165	1183	1226	1163	1180	1174	1185	1184	1134	1278	1209	1242	1266	1189	1243	1163	1189
1163	1201	1172	1180	1211	1138	1240	1235	1274	1270	1247	1245	1148	1244	1137	1184	1202	1235	1187	1148	1215	1204	1180	1187	1205	1190	1141	1197	1156	1160	1198	1095	1133	1141	1211	1220	1273	1185	1143	1205	1166	1233	1279	1292	1221	1220	1220	1194	1226	1197
1170	1182	1167	1199	1171	1197	1209	1269	1278	1357	1279	1224	1208	1196	1175	1132	1096	1189	1202	1190	1192	1172	1247	1205	1187	1140	1141	1240	1158	1118	1109	1139	1131	1172	1183	1190	1186	1294	1220	1220	1270	1225	1257	1278	1210	1196	1194	1182	1270	1242
1206	1232	1189	1241	1142	1246	1255	1225	1256	1207	1273	1191	1171	1170	1121	1190	1164	1185	1196	1258	1237	1182	1198	1210	1204	1121	1151	1176	1219	1225	1164	1170	1100	1102	1266	1216	1250	1237	1221	1180	1289	1284	1264	1211	1277	1208	1220	1205	1279	1294
1212	1174	1184	1207	1197	1213	1171	1224	1229	1215	1228	1246	1210	1135	1180	1163	1188	1152	1246	1164	1142	1206	1169	1144	1143	1177	1202	1158	1164	1167	1155	1227	1109	1187	1185	1202	1173	1247	1293	1219	1226	1248	1239	1201	1284	1295	1267	1223	1263	1263
1227	1123	1212	1208	1180	1132	1150	1209	1191	1152	1183	1219	1257	1206	1146	1121	1258	1171	1136	1210	1135	1200	1201	1265	1181	1155	1268	1155	1283	1211	1196	1126	1106	1174	1156	1194	1173	1223	1219	1245	1257	1324	1234	1259	1286	1266	1291	1278	1213	1210
1217	1156	1199	1203	1171	1158	1141	1125	1244	1234	1204	1287	1197	1228	1225	1177	1225	1205	1133	1101	1158	1163	1151	1166	1247	1242	1185	1251	1225	1161	1211	1129	1125	1149	1145	1174	1167	1221	1209	1192	1242	1195	1240	1303	1241	1285	1228	1237	1190	1209
1249	1179	1212	1305	1194	1214	1204	1191	1238	1288	1182	1286	1231	1215	1160	1146	1180	1185	1232	1095	1234	1210	1211	1287	1242	1319	1134	1174	1224	1159	1221	1201	1141	1229	1195	1232	1236	1254	1250	1163	1210	1229	1207	1265	1294	1305	1199	1156	1155	1229
1222	1340	1271	1235	1251	1195	1190	1223	1252	1221	1261	1245	1280	1214	1178	1203	1242	1172	1198	1215	1157	1292	1261	1329	1317	1320	1229	1203	1169	1145	1178	1152	1230	1133	1152	1217	1169	1137	1178	1220	1157	1218	1214	1259	1260	1228	1193	1224	1152	1193
1137	1287	1269	1243	1187	1216	1198	1209	1196	1182	1210	1200	1267	1261	1214	1152	1205	1204	1271	1168	1291	1285	1246	1240	1194	1213	1200	1188	1205	1214	1119	1218	1234	1182	1135	1146	1195	1210	1156	1153	1177	1246	1266	1266	1219	1191	1173	1169	1238	1255
1186	1230	1244	1220	1209	1207	1180	1132	1160	1185	1259	1243	1240	1202	1241	1299	1253	1251	1268	1247	1237	1216	1300	1236	1190	1181	1252	1216	1217	1209	1169	1121	1193	1235	1080	1200	1217	1260	1210	1214	1243	1244	1210	1212	1215	1223	1176	1221	1221	1297
1216	1275	1246	1271	1252	1159	1113	1137	1184	1139	1137	1216	1263	1232	1228	1281	1217	1266	1238	1258	1261	1220	1247	1182	1207	1165	1178	1212	1260	1163	1223	1200	1201	1157	1167	1155	1221	1216	1237	1179	1267	1155	1204	1222	1221	1229	1215	1214	1183	1134
1277	1265	1278	1211	1183	1240	1188	1205	1178	1158	1123	1179	1294	1229	1258	1305	1235	1248	1246	1160	1272	1264	1206	1227	1173	1155	1257	1218	1224	1200	1263	1200	1246	1194	1217	1206	1219	1235	1321	1246	1281	1157	1210	1265	1239	1266	1220	1219	1151	1179
1265	1311	1326	1340	1250	1252	1156	1201	1199	1108	1195	1223	1193	1261	1187	1225	1256	1193	1194	1170	1130	1281	1201	1239	1127	1231	1252	1237	1272	1198	1246	1219	1239	1197	1272	1263	1176	1316	1331	1228	1170	1238	1230	1302	1229	1201	1160	1164	1160	1240
1225	1292	1293	1277	1209	1218	1230	1218	1230	1137	1150	1155	1177	1227	1227	1177	1261	1250	1191	1205	1286	1266	1270	1249	1210	1184	1166	1252	1164	1270	1278	1281	1280	1257	1225	1282	1246	1275	1303	1277	1164	1211	1200	1377	1216	1221	1213	1187	1179	1213
1259	1234	1330	1269	1220	1141	1190	1182	1111	1204	1153	1179	1161	1209	1208	1205	1154	1252	1257	1225	1266	1254	1250	1267	1212	1155	1169	1218	1233	1285	1282	1292	1281	1357	1299	1232	1246	1241	1309	1230	1269	1236	1334	1277	1179	1261	1246	1179	1216	1261
1268	1274	1367	1278	1225	1296	1171	1199	1191	1217	1209	1240	1164	1184	1224	1235	1206	1243	1242	1246	1260	1272	1338	1267	1213	1247	1099	1328	1281	1219	1297	1411	1376	1325	1228	1286	1316	1317	1379	1335	1336	1255	1350	1248	1265	1284	1218	1221	1287	1295
1251	1349	1328	1253	1209	1223	1227	1199	1260	1198	1207	1158	1221	1216	1192	1226	1184	1188	1232	1248	1249	1199	1279	1250	1251	1246	1280	1270	1241	1299	1299	1319	1285	1310	1263	1279	1237	1343	1383	1277	1279	1323	1258	1212	1237	1274	1342	1242	1273	1221
1323	1281	1291	1296	1263	1158	1251	1222	1133	1189	1131	1222	1192	1164	1277	1158	1266	1298	1196	1258	1256	1288	1245	1284	1283	1328	1305	1268	1250	1286	1223	1282	1201	1245	1326	1268	1329	1356	1310	1351	1262	1245	1304	1289	1237	1275	1266	1222	1200	1231
1339	1281	1302	1273	1246	1245	1163	1212	1252	1125	1245	1164	1139	1163	1181	1185	1230	1205	1269	1200	1288	1359	1292	1372	1306	1251	1271	1305	1290	1234	1246	1321	1292	1316	1314	1313	1286	1277	1375	1212	1310	1307	1242	1280	1261	1261	1256	1219	1170	1256
1321	1268	1278	1265	1226	1213	1199	1299	1200	1228	1180	1276	1220	1143	1285	1232	1253	1294	1287	1249	1390	1386	1346	1378	1327	1309	1293	1324	1283	1304	1368	1307	1253	1259	1184	1270	1262	1209	1304	1190	1297	1312	1237	1256	1220	1249	1292	1298	1276	1312
1340	1258	1306	1251	1286	1225	1189	1217	1214	1288	1219	1227	1240	1267	1177	1242	1265	1256	1265	1200	1312	1357	1353	1362	1347	1307	1271	1251	1291	1317	1295	1294	1277	1250	1258	1236	1270	1255	1263	1292	1257	1307	1214	1225	1236	1289	1322	1280	1271	1274
1305	1218	1256	1193	1207	1286	1279	1276	1253	1237	1306	1268	1270	1241	1269	1280	1238	1246	1285	1255	1273	1336	1295	1342	1268	1334	1345	1253	1267	1285	1261	1299	1247	1195	1320	1232	1266	1258	1293	1217	1220	1286	1213	1223	1222	1231	1264	1268	1258	1268
1248	1287	1240	1232	1230	1222	1247	1237	1244	1278	1263	1278	1308	1228	1172	1219	1268	1264	1319	1311	1279	1325	1322	1247	1305	1374	1328	1214	1217	1235	1243	1234	1228	1288	1273	1274	1216	1326	1204	1200	1151	1224	1194	1266	1285	1290	1204	1295	1231	1220
1262	1238	1309	1246	1296	1241	1296	1254	1172	1267	1226	1216	1210	1247	1229	1177	1185	1312	1305	1299	1272	1285	1288	1360	1274	1281	1334	1180	1332	1208	1275	1172	1275	1265	1337	1287	1246	1185	1239	1245	1226	1233	1273	1256	1354	1223	1219	1202	1232	1201
1307	1260	1209	1286	1214	1307	1265	1242	1185	1209	1177	1231	1251	1274	1302	1272	1254	1267	1314	1248	1338	1283	1243	1268	1275	1298	1241	1244	1201	1248	1194	1300	1262	1223	1238	1227	1207	1190	1199	1269	1276	1215	1291	1281	1276	1204	1168	1258	1251	1237
1251	1275	1264	1251	1271	1295	1258	1251	1169	1200	1313	1268	1264	1330	1314	1242	1222	1259	1260	1202	1322	1235	1190	1275	1272	1263	1249	1232	1305	1235	1234	1240	1253	1253	1229	1166	1269	1225	1280	1279	1320	1259	1184	1214	1220	1318	1285	1249	1298	1274
1289	1252	1326	1268	1242	1294	1316	1262	1213	1265	1261	1284	1278	1235	1316	1309	1294	1229	1193	1256	1248	1197	1322	1212	1281	1271	1250	1226	1295	1229	1327	1157	1207	1194	1234	1224	1249	1302	1268	1234	1212	1192	1231	1278	1251	1314	1319	1276	1313	1346
1295	1276	1280	1308	1212	1218	1296	1290	1298	1262	1249	1294	1290	1267	1274	1284	1276	1252	1175	1227	1263	1307	1273	1350	1242	1220	1220	1272	1173	1201	1241	1192	1219	1262	1293	1252	1281	1250	1223	1244	1182	1266	1206	1302	1334	1297	1261	1246	1307	1333
1291	1256	1257	1321	1244	1304	1267	1280	1249	1181	1262	1263	1266	1310	1257	1286	1345	1270	1342	1284	1348	1203	1367	1280	1190	1233	1227	1258	1200	1219	1197	1203	1263	1283	1268	1300	1222	1246	1277	1278	1229	1272	1257	1274	1304	1271	1262	1267	1347	1364
1271	1256	1246	1293	1202	1201	1269	1344	1250	1244	1279	1273	1246	1246	1265	1339	1308	1324	1306	1280	1362	1305	1321	1232	1199	1245	1221	1177	1193	1323	1232	1236	1253	1351	1288	1315	1270	1216	1305	1278	1249	1316	1328	1226	1256	1378	1291	1244	1322	1349
1270	1247	1285	1254	1241	1348	1335	1272	1301	1248	1239	1228	1248	1274	1320	1267	1245	1280	1210	1264	1300	1218	1206	1277	1201	1264	1190	1265	1247	1243	1241	1282	1276	1238	1253	1256	1287	1262	1345	1362	1260	1387	1307	1293	1267	1281	1374	1334	1266	1294
1297	1247	1258	1247	1218	1248	1305	1318	1186	1215	1202	1272	1284	1223	1285	1336	1309	1200	1316	1261	1194	1228	1261	1330	1278	1304	1244	1283	1244	1236	1237	1230	1281	1300	1388	1300	1338	1258	1395	1361	1322	1305	1310	1381	1370	1365	1310	1272	1347	1263
1324	1261	1293	1243	1284	1206	1271	1194	1282	1281	1228	1198	1254	1264	1269	1285	1314	1265	1245	1242	1363	1277	1272	1251	1219	1294	1282	1295	1259	1234	1182	1309	1328	1286	1331	1336	1321	1285	1350	1305	1329	1347	1371	1349	1410	1254	1362	1298	1283	1384
1284	1245	1234	1254	1233	1210	1207	1221	1233	1190	1202	1194	1215	1273	1308	1338	1346	1284	1251	1259	1251	1308	1376	1266	1303	1288	1289	1312	1271	1263	1252	1356	1288	1319	1276	1279	1255	1309	1302	1339	1354	1387	1335	1292	1422	1314	1219	1322	1361	1315
1259	1235	1210	1207	1241	1199	1182	1220	1266	1275	1235	1267	1227	1273	1259	1316	1227	1179	1244	1279	1313	1288	1282	1350	1358	1291	1332	1349	1266	1296	1279	1318	1282	1315	1328	1294	1274	1321	1352	1365	1377	1350	1349	1376	1396	1275	1326	1308	1280	1353
1239	1202	1250	1161	1215	1240	1245	1194	1229	1236	1223	1262	1317	1282	1303	1271	1322	1295	1351	1229	1331	1300	1318	1389	1358	1360	1372	1368	1451	1335	1278	1273	1306	1360	1288	1396	1367	1306	1346	1346	1351	1378	1375	1361	1390	1408	1345	1268	1313	1340
1308	1264	1193	1228	1215	1199	1217	1150	1157	1228	1219	1256	1306	1358	1344	1346	1358	1331	1359	1314	1407	1308	1339	1383	1341	1389	1318	1363	1353	1346	1372	1345	1349	1353	1378	1401	1369	1335	1367	1316	1348	1369	1395	1406	1424	1352	1299	1273	1328	1342
1227	1193	1223	1152	1176	1177	1176	1132	1156	1163	1262	1276	1255	1332	1333	1404	1378	1438	1347	1410	1409	1311	1385	1395	1362	1325	1316	1384	1341	1429	1296	1358	1393	1365	1408	1337	1325	1278	1349	1281	1384	1363	1360	1356	1416	1346	1242	1326	1299	1331
1257	1215	1234	1086	1190	1181	1162	1187	1266	1138	1306	1296	1331	1386	1330	1396	1359	1336	1314	1392	1352	1332	1401	1345	1338	1369	1458	1426	1452	1392	1381	1398	1452	1375	1386	1352	1315	1397	1357	1338	1383	1291	1344	1328	1349	1357	1328	1337	1307	1293
1160	1172	1198	1161	1156	1190	1191	1119	1160	1274	1231	1286	1312	1310	1341	1417	1404	1409	1313	1429	1376	1321	1271	1414	1381	1393	1458	1404	1432	1451	1359	1387	1381	1433	1431	1408	1383	1373	1371	1351	1376	1290	1366	1320	1377	1356	1379	1320	1298	1279
1181	1176	1158	1225	1198	1150	1122	1134	1218	1219	1212	1284	1338	1435	1366	1342	1385	1427	1357	1371	1365	1374	1381	1390	1346	1390	1364	1385	1396	1385	1354	1444	1327	1453	1387	1404	1314	1395	1370	1387	1373	1384	1333	1342	1375	1357	1358	1372	1281	1345
1222	1143	1188	1195	1225	1186	1184	1196	1202	1284	1165	1303	1288	1390	1306	1360	1340	1434	1425	1407	1362	1437	1430	1433	1414	1424	1342	1440	1412	1405	1359	1452	1466	1442	1468	1423	1401	1364	1330	1400	1400	1472	1481	1349	1368	1351	1362	1333	1312	1317
1237	1231	1183	1181	1223	1170	1197	1147	1169	1175	1203	1272	1340	1346	1336	1410	1383	1431	1402	1463	1397	1383	1363	1301	1401	1373	1426	1348	1415	1441	1400	1367	1425	1536	1438	1399	1364	1413	1413	1410	1422	1425	1435	1343	1393	1363	1400	1347	1330	1353
1195	1227	1223	1204	1205	1202	1187	1173	1143	1211	1255	1278	1338	1324	1374	1342	1332	1368	1335	1327	1386	1331	1378	1409	1370	1317	1315	1353	1466	1456	1372	1349	1380	1457	1415	1459	1416	1474	1428	1414	1448	1417	1462	1392	1384	1427	1419	1403	1420	1331
1124	1225	1104	1194	1207	1185	1216	1239	1196	1291	1238	1278	1290	1267	1340	1337	1272	1389	1351	1315	1353	1362	1360	1409	1438	1329	1414	1425	1386	1436	1338	1420	1455	1457	1474	1462	1450	1419	1429	1375	1458	1458	1470	1468	1362	1433	1390	1458	1410	1348
1147	1076	1086	1061	1265	1234	1160	1153	1187	1214	1322	1292	1322	1263	1251	1337	1305	1406	1389	1334	1326	1376	1334	1328	1412	1449	1348	1330	1379	1449	1318	1460	1448	1428	1405	1403	1367	1381	1383	1470	1447	1548	1422	1392	1462	1369	1392	1417	1463	1418
1179	1074	1104	1098	1191	1241	1162	1227	1244	1236	1279	1310	1324	1335	1382	1363	1368	1354	1418	1389	1360	1357	1359	1413	1384	1439	1420	1481	1464	1429	1428	1490	1441	1469	1398	1423	1359	1380	1402	1433	1463	1490	1456	1371	1376	1393	1376	1489	1512	1484
1151	1183	1109	1180	1217	1212	1172	1191	1249	1193	1263	1301	1272	1362	1299	1399	1417	1405	1386	1314	1352	1426	1343	1393	1394	1467	1460	1448	1337	1422	1441	1504	1437	1445	1486	1466	1380	1338	1378	1422	1476	1431	1484	1450	1453	1484	1436	1374	1466	1554
1150	1077	1108	1240	1230	1188	1160	1249	1130	1245	1249	1313	1351	1272	1297	1447	1429	1374	1429	1438	1343	1388	1397	1385	1395	1471	1378	1418	1419	1430	1486	1453	1486	1431	1460	1463	1395	1467	1355	1436	1454	1411	1441	1383	1460	1422	1459	1452	1478	1514
1102	1137	1148	1225	1207	1284	1244	1202	1182	1219	1277	1315	1286	1396	1335	1372	1430	1428	1444	1363	1380	1336	1399	1367	1377	1375	1429	1463	1445	1401	1370	1374	1461	1377	1413	1429	1439	1425	1418	1414	1451	1436	1483	1363	1424	1357	1438	1458	1557	1458
1171	1112	1178	1179	1239	1218	1232	1222	1291	1228	1241	1232	1325	1306	1350	1408	1478	1453	1365	1395	1377	1372	1454	1368	1351	1399	1350	1410	1444	1404	1406	1486	1433	1428	1392	1407	1380	1476	1386	1417	1452	1438	1367	1376	1389	1465	1385	1455	1465	1529
1146	1170	1228	1135	1201	1304	1296	1228	1249	1258	1277	1247	1346	1341	1344	1384	1390	1436	1385	1460	1466	1298	1316	1385	1354	1456	1457	1442	1397	1394	1424	1414	1363	1380	1385	1354	1406	1377	1403	1394	1383	1343	1428	1410	1358	1415	1333	1495	1445	1386
1145	1171	1186	1233	1268	1234	1203	1261	1214	1254	1309	1319	1271	1389	1298	1423	1394	1486	1363	1504	1447	1335	1354	1363	1377	1377	1392	1344	1423	1433	1409	1360	1384	1378	1421	1402	1398	1386	1382	1364	1312	1363	1299	1380	1370	1341	1377	1416	1352	1389
1150	1217	1255	1253	1254	1209	1236	1338	1269	1233	1300	1339	1402	1371	1317	1519	1393	1517	1403	1371	1401	1397	1367	1373	1343	1386	1390	1347	1433	1410	1424	1431	1432	1438	1345	1392	1409	1355	1337	1298	1335	1374	1399	1410	1256	1350	1405	1365	1357	1421
1166	1159	1178	1248	1302	1345	1221	1361	1303	1341	1359	1436	1367	1433	1345	1422	1421	1479	1451	1391	1423	1415	1370	1371	1386	1375	1403	1390	1376	1362	1421	1498	1396	1337	1371	1403	1405	1320	1295	1332	1341	1294	1376	1333	1363	1327	1377	1375	1368	1353
1193	1231	1247	1265	1246	1262	1268	1340	1311	1272	1349	1423	1401	1425	1351	1435	1466	1405	1485	1441	1385	1330	1375	1381	1400	1376	1446	1366	1435	1414	1329	1423	1349	1418	1362	1357	1367	1310	1378	1339	1295	1348	1461	1360	1309	1344	1359	1347	1395	1428
1179	1207	1244	1282	1268	1336	1377	1359	1323	1417	1428	1436	1407	1407	1424	1438	1396	1395	1429	1467	1400	1376	1381	1323	1414	1367	1378	1407	1428	1391	1285	1358	1297	1299	1356	1354	1328	1349	1329	1305	1307	1298	1410	1362	1304	1319	1284	1307	1310	1428
1244	1236	1295	1240	1152	1315	1295	1373	1311	1384	1446	1387	1413	1460	1462	1392	1420	1406	1436	1489	1436	1428	1356	1389	1401	1298	1361	1403	1335	1419	1370	1395	1343	1361	1263	1328	1280	1238	1281	1295	1255	1294	1285	1297	1329	1336	1323	1346	1293	1359
1247	1228	1272	1276	1229	1236	1372	1299	1345	1433	1454	1421	1379	1414	1391	1415	1421	1418	1425	1374	1387	1373	1361	1286	1415	1347	1343	1347	1327	1312	1337	1283	1367	1258	1330	1257	1283	1263	1262	1249	1285	1232	1326	1301	1378	1360	1340	1304	1342	1300
1185	1299	1268	1230	1298	1231	1293	1321	1344	1450	1455	1442	1402	1410	1474	1462	1386	1424	1355	1369	1367	1286	1349	1319	1332	1300	1264	1361	1311	1323	1360	1327	1322	1293	1281	1266	1304	1274	1267	1287	1203	1203	1314	1305	1394	1319	1288	1279	1254	1248
1276	1324	1273	1267	1311	1242	1314	1364	1365	1338	1448	1400	1389	1418	1342	1350	1426	1358	1349	1326	1379	1346	1346	1264	1328	1275	1347	1353	1264	1336	1217	1273	1316	1311	1320	1282	1322	1211	1333	1233	1198	1243	1241	1220	1301	1264	1307	1303	1316	1357
1286	1313	1316	1280	1282	1323	1333	1293	1395	1366	1369	1491	1399	1374	1397	1391	1407	1480	1414	1399	1307	1304	1244	1319	1261	1368	1244	1316	1310	1233	1277	1261	1309	1262	1240	1284	1321	1270	1244	1220	1240	1175	1260	1312	1241	1307	1179	1214	1311	1264
1310	1252	1315	1322	1289	1370	1367	1328	1295	1413	1407	1381	1365	1337	1344	1359	1325	1315	1338	1296	1335	1301	1305	1266	1222	1211	1214	1266	1264	1250	1294	1272	1248	1290	1203	1279	1240	1233	1231	1274	1262	1263	1237	1303	1298	1306	1212	1210	1267	1206
1308	1309	1327	1308	1321	1331	1359	1449	1395	1371	1388	1325	1377	1379	1354	1375	1328	1346	1304	1272	1267	1314	1253	1298	1321	1178	1282	1286	1209	1227	1285	1297	1274	1165	1221	1185	1274	1291	1238	1216	1228	1219	1247	1231	1260	1194	1266	1267	1218	1258
1295	1323	1391	1333	1324	1365	1374	1440	1367	1417	1450	1388	1394	1446	1317	1364	1319	1309	1297	1314	1223	1337	1272	1293	1202	1245	1243	1227	1169	1242	1261	1271	1169	1239	1179	1204	1299	1240	1142	1230	1280	1251	1247	1245	1261	1297	1205	1213	1254	1271
1355	1371	1344	1381	1318	1370	1385	1435	1418	1448	1386	1342	1394	1460	1294	1364	1335	1327	1249	1259	1246	1235	1275	1230	1269	1266	1229	1289	1218	1232	1212	1206	1230	1234	1108	1204	1288	1209	1256	1277	1273	1246	1239	1212	1218	1221	1248	1212	1199	1159
1368	1351	1409	1332	1345	1408	1383	1448	1456	1444	1390	1350	1360	1370	1427	1400	1345	1254	1261	1270	1246	1271	1194	1250	1241	1194	1246	1181	1203	1254	1256	1210	1189	1257	1219	1169	1286	1170	1219	1271	1288	1196	1232	1203	1240	1209	1245	1176	1209	1159
1325	1448	1411	1394	1372	1424	1479	1483	1489	1482	1451	1323	1440	1343	1366	1315	1315	1321	1284	1272	1227	1148	1205	1189	1223	1211	1210	1207	1143	1199	1231	1284	1194	1207	1256	1232	1276	1257	1187	1239	1216	1243	1274	1158	1275	1275	1210	1229	1203	1235
1370	1354	1434	1474	1430	1438	1465	1490	1443	1432	1409	1406	1295	1371	1333	1368	1282	1270	1291	1223	1279	1215	1218	1240	1228	1286	1259	1256	1228	1212	1229	1309	1203	1245	1240	1243	1263	1355	1241	1263	1174	1143	1294	1286	1225	1285	1219	1210	1212	1252
1322	1465	1441	1426	1379	1380	1397	1432	1391	1462	1468	1316	1336	1404	1380	1286	1275	1311	1247	1288	1234	1159	1271	1199	1243	1178	1247	1270	1274	1262	1275	1284	1237	1241	1257	1280	1285	1345	1298	1262	1304	1243	1268	1267	1226	1287	1290	1263	1210	1233
1355	1389	1474	1410	1475	1446	1481	1472	1387	1440	1417	1431	1325	1345	1396	1301	1352	1246	1231	1224	1269	1210	1238	1253	1228	1247	1196	1209	1255	1274	1315	1222	1258	1252	1323	1305	1367	1282	1250	1279	1307	1278	1314	1270	1366	1309	1301	1208	1242	1299
1380	1410	1481	1477	1479	1405	1480	1486	1475	1474	1313	1392	1352	1325	1342	1384	1266	1276	1265	1190	1191	1185	1177	1221	1220	1234	1266	1230	1314	1273	1284	1305	1364	1405	1401	1345	1379	1256	1356	1265	1293	1325	1207	1336	1255	1328	1348	1250	1308	1208
1354	1426	1448	1432	1489	1495	1432	1433	1414	1438	1385	1383	1302	1325	1333	1304	1293	1250	1261	1213	1209	1125	1231	1225	1216	1206	1205	1224	1271	1336	1256	1351	1336	1339	1348	1312	1377	1345	1404	1303	1316	1322	1318	1306	1320	1324	1301	1245	1276	1255
1426	1465	1449	1486	1480	1479	1446	1476	1406	1391	1374	1357	1349	1331	1365	1306	1238	1238	1250	1287	1273	1207	1200	1278	1217	1186	1248	1220	1336	1273	1270	1397	1333	1388	1331	1328	1364	1353	1347	1343	1371	1367	1358	1326	1273	1296	1300	1259	1288	1293
1454	1467	1431	1465	1415	1453	1498	1424	1427	1362	1336	1393	1437	1392	1279	1348	1260	1250	1196	1193	1255	1233	1224	1262	1278	1253	1344	1317	1322	1263	1319	1364	1374	1348	1358	1336	1416	1401	1437	1368	1355	1320	1295	1336	1320	1299	1346	1288	1353	1318
1471	1370	1463	1403	1389	1440	1430	1402	1371	1379	1285	1331	1327	1299	1378	1316	1252	1326	1238	1246	1170	1207	1228	1240	1288	1274	1315	1319	1330	1344	1321	1287	1346	1367	1355	1330	1408	1418	1418	1399	1364	1346	1374	1339	1312	1328	1332	1304	1295	1314
1444	1526	1501	1496	1490	1455	1490	1449	1398	1375	1405	1356	1394	1360	1307	1309	1297	1267	1208	1158	1241	1265	1223	1271	1295	1287	1276	1275	1293	1358	1276	1355	1419	1446	1452	1378	1398	1336	1363	1368	1422	1348	1363	1362	1350	1384	1369	1361	1324	1337
1365	1525	1496	1506	1473	1451	1355	1517	1405	1412	1398	1383	1333	1272	1298	1293	1231	1153	1233	1220	1160	1203	1240	1282	1306	1288	1235	1328	1347	1273	1271	1334	1366	1458	1364	1347	1403	1451	1368	1425	1401	1307	1329	1378	1359	1436	1334	1395	1312	1408
1508	1495	1478	1499	1450	1566	1422	1414	1438	1332	1309	1341	1269	1310	1322	1221	1268	1231	1206	1267	1225	1204	1285	1294	1276	1289	1257	1374	1334	1303	1294	1367	1402	1390	1443	1357	1376	1356	1438	1370	1367	1361	1464	1367	1376	1427	1359	1386	1401	1346
1504	1499	1494	1463	1497	1482	1537	1393	1460	1384	1325	1350	1353	1298	1315	1238	1151	1229	1179	1211	1175	1289	1231	1305	1259	1274	1305	1385	1325	1332	1356	1330	1353	1429	1367	1406	1401	1496	1393	1418	1346	1390	1421	1433	1486	1380	1439	1330	1429	1377
1572	1493	1544	1513	1451	1530	1408	1469	1438	1479	1403	1441	1371	1287	1244	1250	1208	1244	1196	1177	1223	1233	1193	1276	1202	1228	1300	1269	1278	1325	1351	1343	1430	1428	1416	1455	1428	1403	1389	1420	1406	1453	1440	1424	1488	1473	1362	1396	1377	1292
1477	1488	1449	1565	1439	1523	1411	1471	1441	1394	1317	1339	1257	1288	1261	1250	1221	1232	1210	1247	1238	1161	1259	1282	1268	1387	1290	1312	1314	1290	1352	1384	1440	1340	1408	1398	1330	1429	1447	1420	1422	1415	1445	1541	1454	1442	1388	1281	1420	1371
1539	1510	1535	1506	1468	1457	1392	1506	1381	1396	1422	1345	1256	1270	1290	1227	1195	1240	1298	1206	1176	1222	1199	1237	1272	1348	1308	1324	1333	1338	1340	1443	1377	1416	1417	1491	1510	1430	1445	1328	1417	1432	1514	1488	1430	1442	1351	1438	1378	1398
1557	1510	1478	1436	1396	1469	1434	1498	1434	1454	1390	1334	1349	1250	1305	1231	1318	1297	1248	1236	1256	1267	1343	1358	1314	1347	1384	1341	1292	1325	1389	1381	1445	1316	1385	1382	1460	1484	1470	1374	1442	1503	1389	1401	1347	1367	1404	1361	1407	1311
1521	1460	1406	1536	1446	1462	1449	1451	1409	1423	1404	1399	1280	1330	1297	1326	1279	1349	1249	1314	1247	1284	1320	1317	1340	1357	1255	1349	1384	1309	1369	1437	1394	1415	1416	1376	1460	1377	1431	1454	1496	1402	1454	1472	1440	1436	1427	1363	1408	1383
1546	1526	1491	1439	1427	1454	1530	1476	1437	1446	1429	1392	1315	1271	1291	1257	1338	1246	1334	1265	1298	1313	1331	1288	1360	1336	1296	1363	1296	1354	1459	1381	1444	1398	1436	1436	1451	1449	1373	1463	1404	1433	1437	1396	1387	1353	1416	1409	1384	1410
1499	1490	1546	1424	1498	1478	1505	1478	1463	1400	1342	1336	1346	1351	1250	1300	1297	1252	1171	1231	1235	1261	1223	1266	1308	1295	1289	1323	1390	1324	1336	1389	1363	1362	1400	1426	1457	1461	1455	1427	1404	1458	1540	1431	1406	1469	1364	1483	1473	1396
1467	1554	1513	1454	1391	1445	1482	1492	1475	1388	1414	1357	1312	1351	1287	1327	1282	1253	1281	1277	1241	1279	1306	1300	1265	1346	1236	1270	1276	1329	1369	1395	1391	1372	1435	1385	1435	1408	1456	1400	1460	1465	1433	1450	1484	1351	1474	1391	1411	1420
1495	1471	1503	1489	1436	1455	1465	1447	1525	1442	1404	1315	1320	1337	1308	1307	1271	1271	1271	1242	1223	1286	1299	1296	1279	1268	1298	1263	1253	1355	1385	1453	1383	1395	1503	1455	1452	1466	1397	1445	1459	1420	1428	1432	1415	1431	1433	1381	1386	1388
1538	1585	1520	1536	1460	1477	1506	1481	1427	1387	1371	1325	1442	1322	1344	1253	1264	1223	1278	1286	1204	1251	1218	1320	1333	1322	1185	1283	1311	1324	1425	1428	1443	1410	1396	1414	1401	1363	1367	1420	1430	1387	1415	1383	1411	1375	1420	1411	1342	1426
1636	1630	1591	1489	1523	1486	1530	1455	1452	1360	1382	1400	1368	1371	1355	1312	1296	1202	1291	1207	1236	1220	1217	1251	1266	1298	1311	1320	1196	1346	1215	1426	1356	1460	1406	1405	1393	1350	1429	1387	1369	1386	1356	1397	1473	1428	1406	1370	1459	1348
1616	1635	1551	1479	1508	1492	1477	1472	1484	1411	1345	1425	1327	1352	1285	1236	1272	1249	1242	1298	1216	1236	1327	1241	1310	1249	1262	1330	1291	1357	1375	1341	1380	1338	1395	1456	1408	1371	1337	1488	1408	1371	1289	1311	1339	1342	1349	1428	1379	1330
1557	1510	1551	1555	1524	1555	1495	1551	1400	1380	1404	1392	1377	1315	1278	1314	1239	1278	1282	1321	1298	1303	1300	1242	1263	1301	1300	1282	1314	1346	1363	1313	1451	1465	1315	1389	1409	1420	1363	1399	1339	1393	1323	1351	1357	1379	1444	1342	1360	1346
1542	1578	1558	1504	1501	1501	1513	1406	1458	1465	1409	1392	1449	1361	1322	1358	1296	1251	1265	1350	1310	1267	1304	1350	1314	1255	1299	1304	1316	1289	1332	1320	1333	1425	1367	1429	1346	1400	1396	1402	1456	1347	1431	1375	1366	1415	1357	1348	1415	1384
1549	1571	1649	1534	1513	1471	1466	1467	1536	1392	1418	1451	1385	1338	1408	1269	1276	1311	1299	1332	1242	1244	1276	1324	1322	1267	1277	1302	1347	1339	1340	1334	1392	1351	1337	1360	1395	1375	1337	1471	1396	1370	1364	1417	1350	1361	1335	1352	1371	1329
1467	1418	1489	1505	1491	1471	1432	1454	1490	1495	1408	1482	1412	1382	1278	1337	1348	1332	1289	1298	1223	1301	1304	1294	1250	1267	1242	1324	1299	1265	1356	1251	1303	1355	1311	1428	1429	1331	1397	1375	1411	1423	1331	1336	1320	1353	1446	1339	1363	1305
1477	1425	1451	1442	1490	1511	1515	1484	1515	1463	1407	1451	1420	1363	1353	1343	1340	1257	1274	1337	1266	1294	1264	1268	1273	1273	1315	1256	1254	1293	1316	1245	1291	1301	1271	1356	1295	1400	1342	1388	1324	1442	1377	1384	1419	1355	1350	1367	1353	1303
1517	1491	1460	1476	1492	1514	1518	1539	1542	1534	1521	1472	1475	1369	1336	1396	1253	1364	1360	1291	1296	1249	1336	1327	1308	1252	1247	1329	1280	1303	1331	1344	1310	1328	1331	1377	1292	1304	1382	1451	1362	1360	1364	1300	1404	1354	1384	1317	1377	1316
1521	1533	1593	1611	1562	1555	1555	1499	1571	1510	1467	1518	1464	1469	1404	1391	1372	1374	1287	1336	1235	1319	1284	1287	1354	1260	1209	1267	1285	1287	1333	1372	1295	1339	1359	1384	1338	1374	1267	1437	1446	1375	1391	1357	1359	1381	1388	1394	1334	1280
1524	1566	1553	1614	1489	1558	1649	1626	1607	1583	1557	1565	1530	1481	1398	1406	1416	1421	1322	1274	1319	1339	1301	1301	1312	1252	1280	1265	1301	1280	1316	1300	1264	1366	1311	1374	1332	1432	1348	1382	1399	1344	1424	1417	1334	1331	1407	1335	1251	1314
1434	1562	1515	1560	1563	1628	1644	1610	1641	1543	1527	1491	1530	1423	1419	1357	1370	1422	1359	1334	1285	1320	1261	1346	1250	1253	1292	1242	1314	1323	1318	1319	1355	1346	1378	1278	1297	1399	1283	1409	1376	1388	1407	1311	1316	1358	1319	1306	1283	1307
1465	1508	1620	1699	1620	1685	1658	1649	1692	1564	1656	1549	1582	1552	1482	1450	1410	1407	1355	1318	1281	1327	1427	1333	1339	1250	1311	1247	1292	1317	1319	1348	1365	1300	1337	1286	1288	1290	1307	1300	1366	1355	1318	1267	1282	1286	1369	1330	1308	1325
1549	1605	1605	1645	1617	1620	1732	1741	1670	1581	1636	1612	1597	1564	1536	1455	1492	1475	1464	1332	1305	1318	1325	1339	1299	1338	1293	1299	1328	1345	1359	1390	1393	1327	1302	1276	1346	1331	1375	1342	1351	1361	1311	1283	1337	1360	1325	1365	1313	1319
1469	1535	1609	1593	1643	1667	1693	1747	1709	1664	1657	1649	1632	1564	1528	1573	1506	1504	1438	1411	1381	1329	1403	1372	1354	1383	1400	1339	1356	1370	1305	1346	1426	1321	1392	1309	1378	1340	1287	1288	1360	1331	1303	1303	1328	1306	1343	1383	1353	1329
1437	1511	1521	1625	1607	1662	1682	1686	1627	1685	1612	1669	1670	1579	1540	1567	1542	1501	1429	1456	1325	1372	1452	1453	1358	1370	1358	1396	1311	1341	1359	1369	1354	1358	1304	1258	1304	1354	1298	1381	1371	1265	1310	1322	1319	1372	1371	1333	1401	1317
1420	1390	1537	1538	1587	1582	1530	1642	1642	1687	1627	1613	1743	1618	1612	1619	1588	1525	1457	1491	1465	1443	1441	1433	1465	1418	1447	1364	1341	1298	1381	1358	1404	1350	1390	1297	1385	1371	1272	1380	1303	1323	1340	1351	1363	1378	1323	1472	1372	1386
1396	1485	1534	1586	1583	1666	1667	1596	1617	1691	1623	1703	1687	1683	1703	1576	1605	1579	1611	1492	1406	1452	1448	1526	1431	1355	1443	1403	1341	1422	1417	1375	1407	1250	1310	1356	1381	1334	1343	1458	1338	1388	1310	1401	1315	1342	1439	1396	1370	1454
1414	1380	1428	1517	1537	1521	1648	1637	1610	1675	1618	1691	1717	1650	1685	1641	1613	1592	1608	1524	1494	1502	1614	1517	1555	1496	1493	1409	1379	1402	1448	1394	1358	1368	1502	1382	1374	1385	1378	1394	1423	1494	1350	1395	1425	1371	1437	1326	1391	1428
1376	1435	1562	1587	1497	1623	1617	1600	1622	1632	1654	1636	1704	1748	1717	1651	1702	1733	1612	1547	1584	1613	1558	1480	1529	1556	1498	1428	1489	1410	1373	1448	1422	1464	1403	1436	1436	1415	1382	1390	1423	1413	1369	1381	1459	1441	1419	1435	1402	1401
1427	1441	1476	1469	1552	1573	1609	1600	1707	1580	1717	1623	1765	1774	1688	1717	1700	1661	1648	1576	1683	1674	1585	1551	1427	1540	1472	1544	1451	1443	1386	1496	1440	1456	1451	1363	1394	1432	1465	1371	1454	1387	1410	1374	1410	1499	1432	1456	1430	1464
1379	1370	1454	1477	1503	1611	1491	1582	1637	1596	1640	1664	1804	1781	1755	1704	1662	1759	1704	1660	1640	1639	1594	1551	1591	1546	1481	1518	1489	1441	1413	1489	1489	1505	1522	1449	1449	1481	1354	1372	1366	1391	1467	1368	1498	1467	1483	1550	1431	1446
1378	1402	1407	1453	1514	1539	1562	1612	1609	1616	1653	1694	1734	1725	1722	1774	1699	1782	1641	1618	1636	1663	1609	1588	1496	1436	1568	1547	1524	1474	1524	1456	1523	1495	1508	1535	1446	1478	1417	1483	1473	1416	1518	1485	1505	1535	1515	1469	1496	1559
1383	1445	1391	1419	1481	1498	1518	1543	1561	1548	1701	1635	1842	1792	1752	1704	1713	1637	1661	1662	1730	1698	1594	1625	1529	1549	1540	1575	1560	1543	1613	1556	1527	1616	1542	1527	1456	1475	1520	1489	1544	1508	1514	1496	1490	1528	1552	1526	1594	1512
1429	1476	1419	1473	1430	1448	1529	1554	1569	1573	1695	1691	1742	1697	1722	1684	1745	1653	1725	1698	1653	1747	1667	1651	1609	1506	1569	1553	1532	1611	1484	1577	1587	1509	1524	1510	1508	1494	1592	1529	1533	1513	1630	1614	1582	1519	1591	1592	1598	1587
1397	1367	1464	1395	1483	1485	1433	1438	1587	1564	1587	1622	1663	1676	1669	1644	1687	1766	1725	1586	1618	1684	1736	1611	1594	1653	1623	1554	1603	1663	1614	1624	1744	1539	1618	1489	1580	1593	1612	1587	1529	1565	1619	1613	1539	1605	1647	1585	1567	1691
1467	1499	1455	1438	1380	1382	1424	1495	1550	1522	1594	1630	1626	1655	1667	1712	1649	1726	1655	1665	1702	1671	1646	1622	1663	1630	1614	1642	1687	1676	1719	1629	1690	1651	1549	1603	1609	1555	1609	1615	1662	1624	1619	1586	1678	1672	1745	1610	1656	1574
1425	1417	1429	1382	1370	1459	1442	1506	1515	1565	1560	1587	1581	1573	1657	1651	1718	1688	1624	1600	1624	1693	1656	1682	1661	1663	1683	1732	1717	1630	1619	1578	1581	1641	1623	1629	1623	1670	1634	1586	1596	1618	1675	1644	1702	1661	1621	1537	1635	1638
1424	1411	1459	1327	1392	1340	1462	1435	1474	1535	1531	1517	1592	1613	1645	1596	1592	1729	1604	1618	1608	1612	1681	1683	1611	1689	1704	1695	1702	1806	1678	1653	1635	1651	1622	1672	1612	1673	1605	1735	1733	1627	1610	1562	1652	1758	1686	1565	1601	1637
1368	1471	1418	1368	1382	1322	1463	1499	1444	1509	1446	1445	1484	1610	1580	1619	1682	1619	1659	1686	1585	1588	1689	1656	1615	1724	1658	1682	1704	1637	1619	1691	1678	1588	1623	1709	1678	1697	1726	1694	1661	1704	1657	1728	1680	1638	1639	1703	1613	1648
1444	1445	1541	1372	1379	1349	1464	1426	1423	1460	1412	1448	1458	1574	1577	1611	1648	1693	1601	1585	1615	1686	1664	1673	1627	1654	1607	1670	1642	1667	1640	1615	1599	1725	1635	1700	1646	1769	1693	1713	1679	1610	1643	1629	1657	1689	1715	1700	1621	1752
1445	1483	1441	1435	1398	1394	1419	1458	1459	1440	1466	1502	1562	1465	1538	1518	1498	1609	1585	1553	1587	1583	1638	1691	1642	1609	1673	1612	1639	1653	1735	1640	1686	1659	1589	1687	1760	1664	1737	1629	1659	1660	1668	1662	1637	1724	1725	1732	1683	1740
1536	1505	1477	1385	1437	1430	1431	1414	1433	1457	1480	1476	1446	1523	1512	1545	1569	1567	1640	1561	1604	1650	1563	1633	1633	1644	1600	1692	1668	1679	1683	1705	1702	1670	1671	1721	1630	1752	1668	1667	1651	1733	1690	1668	1678	1614	1665	1758	1604	1695
1511	1553	1551	1397	1457	1455	1415	1420	1403	1398	1444	1443	1452	1526	1525	1517	1566	1494	1628	1500	1622	1519	1660	1624	1731	1647	1674	1588	1630	1644	1654	1638	1686	1775	1717	1707	1673	1795	1736	1640	1589	1716	1637	1663	1628	1754	1713	1695	1600	1760
1607	1538	1501	1569	1465	1379	1440	1394	1370	1381	1426	1440	1543	1488	1510	1489	1526	1520	1494	1532	1537	1540	1609	1618	1682	1570	1672	1666	1667	1662	1729	1696	1697	1659	1570	1687	1670	1684	1624	1605	1649	1637	1674	1624	1691	1740	1733	1689	1661	1719
1627	1568	1539	1557	1422	1414	1350	1389	1397	1424	1386	1392	1426	1417	1454	1472	1514	1511	1489	1571	1505	1566	1600	1602	1557	1525	1673	1621	1639	1613	1647	1727	1643	1674	1668	1726	1564	1677	1592	1602	1641	1694	1627	1677	1707	1681	1723	1610	1685	1643
1687	1607	1625	1469	1507	1440	1383	1418	1402	1443	1438	1397	1396	1437	1501	1395	1487	1481	1503	1514	1534	1534	1562	1570	1605	1544	1560	1644	1628	1658	1630	1632	1693	1672	1675	1627	1633	1583	1638	1678	1715	1717	1615	1712	1722	1769	1606	1659	1667	1629
1649	1509	1616	1473	1469	1463	1423	1382	1444	1451	1432	1461	1401	1486	1438	1427	1515	1529	1505	1528	1511	1561	1483	1603	1589	1578	1563	1579	1573	1602	1686	1636	1674	1738	1607	1609	1654	1588	1623	1678	1683	1670	1703	1709	1658	1673	1702	1634	1715	1657
1666	1528	1618	1542	1485	1479	1441	1482	1472	1383	1471	1473	1403	1346	1469	1394	1421	1434	1468	1533	1511	1591	1522	1579	1579	1537	1534	1619	1610	1666	1702	1718	1615	1621	1609	1601	1680	1638	1639	1643	1685	1717	1753	1658	1733	1677	1633	1678	1634	1643
1552	1591	1645	1499	1538	1515	1567	1496	1396	1528	1480	1455	1425	1421	1382	1431	1501	1456	1478	1531	1543	1547	1479	1615	1517	1545	1532	1582	1741	1703	1651	1660	1663	1618	1638	1671	1618	1733	1723	1640	1696	1736	1683	1611	1691	1618	1672	1667	1634	1681
1552	1548	1623	1618	1572	1548	1563	1510	1519	1551	1437	1517	1417	1363	1398	1413	1443	1495	1467	1482	1519	1523	1538	1559	1548	1570	1592	1591	1689	1705	1665	1666	1608	1650	1627	1666	1720	1663	1728	1691	1670	1674	1674	1673	1680	1637	1632	1642	1640	1612
1540	1547	1638	1567	1544	1562	1576	1487	1509	1554	1452	1385	1379	1394	1451	1421	1437	1389	1467	1514	1392	1484	1530	1489	1560	1608	1653	1582	1594	1655	1635	1690	1589	1636	1633	1570	1656	1683	1670	1733	1775	1693	1657	1654	1593	1648	1593	1631	1674	1604
1538	1511	1565	1523	1588	1606	1630	1556	1501	1522	1508	1382	1464	1472	1377	1457	1443	1470	1450	1449	1450	1487	1496	1562	1546	1567	1478	1597	1646	1579	1614	1527	1585	1601	1598	1613	1678	1668	1725	1575	1644	1680	1606	1706	1589	1575	1676	1645	1624	1621
1474	1523	1588	1644	1673	1593	1640	1515	1579	1441	1465	1439	1397	1429	1485	1397	1425	1403	1399	1463	1499	1498	1443	1558	1510	1561	1606	1673	1635	1726	1544	1655	1600	1615	1644	1570	1637	1600	1746	1711	1701	1615	1629	1611	1551	1636	1605	1666	1620	1630
1531	1558	1636	1563	1585	1624	1566	1546	1514	1505	1457	1452	1435	1416	1448	1480	1423	1425	1421	1458	1447	1428	1495	1494	1548	1534	1665	1641	1631	1604	1614	1565	1594	1609	1701	1636	1560	1656	1673	1677	1689	1608	1548	1573	1596	1664	1635	1633	1602	1621
1488	1552	1638	1604	1609	1564	1573	1609	1553	1559	1528	1394	1463	1420	1378	1351	1477	1573	1510	1398	1403	1417	1464	1550	1616	1531	1573	1591	1584	1547	1579	1572	1605	1621	1615	1602	1539	1650	1614	1619	1681	1657	1599	1683	1644	1639	1607	1626	1597	1617
1486	1534	1651	1695	1644	1577	1652	1629	1591	1457	1460	1452	1436	1473	1487	1468	1550	1526	1529	1478	1493	1450	1539	1500	1621	1543	1513	1511	1512	1574	1558	1559	1595	1616	1648	1582	1657	1593	1638	1624	1602	1638	1597	1590	1641	1738	1714	1591	1534	1629
1534	1524	1616	1578	1590	1625	1610	1549	1581	1471	1455	1423	1470	1393	1481	1506	1492	1452	1547	1487	1509	1490	1527	1524	1553	1611	1534	1552	1530	1557	1505	1623	1585	1641	1621	1615	1599	1559	1578	1558	1621	1568	1622	1645	1683	1723	1631	1608	1637	1650
1514	1514	1566	1544	1636	1650	1560	1625	1551	1505	1513	1417	1430	1541	1450	1459	1490	1491	1485	1465	1518	1465	1592	1567	1554	1585	1613	1693	1556	1547	1614	1670	1644	1724	1628	1657	1662	1553	1567	1642	1631	1660	1597	1651	1584	1689	1631	1621	1682	1633
1486	1492	1571	1547	1545	1569	1662	1578	1530	1574	1516	1504	1451	1439	1414	1485	1518	1577	1505	1438	1477	1549	1605	1599	1569	1634	1499	1551	1603	1595	1574	1679	1708	1610	1534	1594	1576	1680	1629	1586	1612	1657	1634	1635	1592	1650	1615	1587	1657	1692
1528	1547	1587	1573	1599	1614	1648	1577	1490	1459	1483	1464	1521	1448	1512	1452	1466	1507	1461	1477	1545	1475	1545	1546	1491	1479	1487	1569	1502	1621	1646	1672	1569	1592	1602	1596	1600	1610	1526	1545	1581	1598	1624	1632	1608	1660	1584	1591	1584	1586
1584	1560	1597	1674	1567	1651	1608	1550	1604	1474	1479	1453	1519	1485	1462	1443	1459	1517	1477	1494	1565	1596	1569	1460	1492	1512	1506	1594	1575	1592	1624	1600	1612	1532	1644	1642	1573	1573	1532	1520	1535	1576	1536	1653	1560	1531	1657	1666	1621	1562
1527	1571	1621	1627	1619	1610	1462	1636	1521	1459	1527	1438	1468	1454	1487	1476	1416	1454	1532	1529	1541	1561	1554	1530	1571	1571	1625	1599	1645	1632	1515	1602	1567	1544	1455	1598	1519	1628	1422	1545	1589	1588	1576	1599	1657	1678	1666	1675	1646	1559
1482	1591	1577	1634	1638	1576	1467	1538	1468	1514	1539	1519	1442	1453	1453	1447	1501	1505	1483	1531	1607	1535	1539	1538	1631	1564	1573	1641	1643	1612	1648	1684	1705	1539	1618	1626	1557	1634	1584	1502	1601	1665	1672	1595	1618	1734	1735	1635	1669	1624
1498	1567	1583	1573	1605	1584	1504	1468	1425	1537	1443	1399	1419	1449	1409	1421	1423	1634	1536	1533	1594	1459	1562	1571	1595	1615	1613	1675	1568	1697	1627	1676	1654	1591	1617	1670	1578	1602	1575	1614	1622	1665	1660	1619	1651	1693	1682	1701	1716	1698
1518	1580	1622	1479	1588	1604	1512	1469	1527	1501	1510	1429	1491	1484	1439	1445	1416	1519	1512	1567	1522	1514	1508	1569	1573	1602	1545	1662	1645	1657	1635	1638	1623	1605	1591	1564	1692	1553	1633	1606	1703	1736	1670	1658	1673	1645	1686	1649	1638	1724
1552	1553	1566	1576	1602	1576	1598	1518	1516	1490	1462	1453	1438	1492	1516	1477	1499	1591	1419	1580	1507	1624	1552	1585	1559	1521	1603	1588	1564	1650	1663	1714	1681	1558	1619	1616	1609	1690	1661	1604	1630	1638	1658	1689	1678	1608	1704	1622	1606	1665
1558	1567	1540	1524	1570	1572	1650	1536	1525	1485	1423	1480	1416	1446	1500	1423	1508	1447	1577	1523	1556	1571	1553	1525	1550	1486	1544	1634	1564	1574	1672	1615	1643	1625	1541	1644	1685	1656	1583	1598	1659	1637	1709	1725	1687	1686	1784	1696	1740	1726
1482	1519	1553	1664	1621	1574	1611	1434	1516	1469	1485	1450	1445	1437	1422	1440	1486	1475	1487	1468	1546	1484	1590	1555	1609	1577	1565	1578	1595	1662	1591	1684	1692	1648	1641	1549	1629	1604	1674	1608	1617	1683	1724	1793	1703	1683	1709	1696	1714	1744
1634	1586	1647	1640	1557	1666	1533	1579	1503	1474	1410	1427	1474	1361	1482	1497	1506	1437	1515	1506	1508	1502	1563	1579	1596	1527	1596	1594	1644	1580	1623	1663	1651	1718	1685	1600	1727	1760	1699	1634	1737	1747	1732	1757	1680	1687	1685	1747	1715	1790
1538	1647	1613	1620	1567	1578	1543	1604	1440	1407	1430	1463	1443	1325	1484	1411	1489	1480	1474	1527	1563	1512	1579	1591	1628	1603	1634	1555	1662	1714	1583	1688	1694	1598	1605	1655	1667	1651	1775	1677	1702	1711	1715	1781	1751	1708	1722	1749	1821	1714
1576	1566	1646	1637	1559	1598	1605	1450	1434	1478	1455	1429	1389	1466	1472	1384	1504	1446	1468	1512	1540	1509	1585	1607	1615	1611	1619	1662	1581	1581	1623	1686	1589	1722	1686	1652	1718	1724	1754	1654	1704	1688	1639	1719	1781	1685	1767	1762	1793	1812
1594	1650	1611	1625	1678	1637	1546	1583	1410	1502	1406	1461	1378	1395	1428	1464	1454	1487	1476	1510	1462	1561	1460	1556	1544	1698	1622	1575	1535	1549	1621	1635	1608	1683	1633	1600	1679	1701	1688	1671	1693	1734	1784	1723	1769	1647	1660	1792	1818	1783
1700	1579	1591	1682	1679	1612	1602	1589	1567	1484	1481	1420	1407	1462	1400	1479	1370	1450	1425	1456	1474	1541	1478	1570	1608	1561	1576	1600	1584	1613	1602	1598	1606	1654	1593	1656	1665	1584	1646	1658	1734	1608	1669	1777	1660	1688	1702	1762	1757	1800
1601	1603	1683	1572	1678	1679	1598	1610	1538	1489	1393	1445	1349	1467	1480	1524	1443	1487	1492	1453	1537	1467	1508	1521	1488	1555	1592	1549	1520	1571	1564	1666	1649	1526	1661	1492	1694	1681	1666	1688	1715	1613	1659	1742	1686	1668	1647	1793	1750	1745
1618	1585	1660	1628	1743	1689	1685	1587	1632	1473	1448	1415	1445	1479	1502	1442	1456	1504	1505	1473	1542	1461	1494	1530	1526	1488	1610	1493	1486	1570	1545	1606	1540	1636	1633	1575	1681	1675	1650	1620	1651	1632	1623	1649	1741	1666	1688	1631	1624	1652
1553	1612	1596	1732	1716	1695	1601	1625	1510	1532	1496	1453	1442	1486	1484	1516	1453	1511	1561	1504	1520	1482	1536	1534	1560	1519	1605	1612	1513	1510	1616	1602	1547	1592	1575	1599	1705	1647	1708	1625	1595	1620	1637	1700	1758	1669	1650	1625	1768	1646
1554	1643	1678	1677	1624	1685	1629	1530	1488	1555	1484	1479	1549	1490	1532	1501	1578	1509	1616	1492	1508	1487	1510	1464	1537	1513	1670	1620	1539	1604	1598	1600	1665	1620	1629	1593	1620	1535	1684	1650	1646	1693	1708	1745	1678	1594	1590	1726	1627	1736
1635	1600	1631	1585	1565	1670	1560	1573	1476	1506	1459	1483	1514	1487	1542	1522	1637	1592	1555	1576	1590	1572	1598	1531	1546	1576	1611	1599	1566	1605	1566	1568	1561	1577	1527	1596	1584	1597	1665	1687	1577	1580	1696	1674	1621	1559	1638	1624	1587	1721
1618	1578	1675	1632	1580	1623	1543	1552	1635	1531	1456	1489	1586	1484	1569	1611	1626	1557	1613	1550	1548	1661	1557	1652	1545	1652	1548	1556	1595	1626	1555	1645	1610	1523	1613	1572	1589	1618	1650	1596	1620	1605	1655	1599	1644	1595	1693	1640	1676	1684
1520	1616	1540	1510	1530	1673	1715	1582	1505	1561	1587	1503	1486	1517	1459	1532	1644	1635	1526	1612	1628	1570	1589	1585	1599	1644	1631	1648	1652	1628	1557	1633	1676	1616	1618	1620	1535	1575	1619	1553	1682	1619	1629	1610	1591	1643	1661	1575	1648	1693
1620	1598	1506	1595	1546	1560	1546	1555	1521	1548	1480	1556	1547	1496	1556	1588	1644	1711	1637	1560	1624	1592	1647	1578	1562	1698	1628	1661	1653	1677	1658	1648	1660	1628	1623	1587	1621	1652	1579	1625	1625	1609	1690	1536	1655	1650	1669	1698	1703	1786
1616	1560	1521	1561	1530	1638	1566	1593	1532	1541	1440	1480	1558	1531	1523	1571	1636	1622	1595	1557	1600	1612	1713	1651	1646	1685	1689	1659	1610	1670	1668	1667	1698	1677	1718	1614	1626	1710	1598	1640	1692	1539	1581	1495	1595	1671	1664	1786	1788	1807
1615	1607	1580	1584	1623	1554	1670	1522	1512	1535	1485	1516	1559	1632	1568	1519	1523	1604	1577	1619	1591	1597	1675	1630	1712	1742	1698	1708	1723	1636	1720	1682	1639	1770	1651	1642	1601	1662	1685	1675	1628	1590	1606	1697	1715	1721	1712	1793	1708	1803
1525	1519	1667	1606	1642	1663	1549	1661	1577	1493	1525	1507	1549	1511	1586	1545	1611	1631	1535	1612	1557	1606	1621	1659	1634	1753	1703	1646	1695	1736	1742	1682	1683	1738	1724	1755	1718	1717	1654	1673	1689	1614	1676	1760	1887	1743	1672	1750	1801	1692
1709	1611	1643	1692	1628	1623	1533	1561	1528	1483	1430	1519	1549	1501	1567	1595	1587	1600	1657	1575	1656	1595	1585	1635	1654	1633	1702	1772	1699	1693	1709	1708	1721	1681	1756	1764	1705	1752	1779	1773	1689	1705	1680	1886	1804	1719	1780	1775	1742	1706
1678	1683	1657	1650	1647	1645	1590	1580	1617	1492	1555	1457	1492	1486	1529	1480	1512	1624	1535	1562	1575	1588	1582	1625	1682	1598	1631	1616	1647	1641	1725	1752	1721	1765	1718	1733	1712	1709	1729	1693	1699	1648	1780	1790	1743	1800	1846	1748	1787	1716
1574	1751	1643	1686	1672	1631	1543	1523	1468	1492	1513	1480	1450	1522	1509	1617	1540	1659	1575	1582	1563	1474	1704	1649	1615	1640	1635	1651	1614	1683	1631	1760	1752	1772	1756	1721	1757	1667	1727	1630	1693	1636	1712	1703	1696	1806	1835	1752	1752	1790
1633	1596	1708	1639	1648	1613	1675	1587	1582	1593	1508	1593	1549	1623	1666	1536	1473	1676	1484	1573	1616	1626	1619	1670	1615	1613	1704	1590	1715	1714	1723	1717	1727	1786	1746	1701	1674	1678	1637	1760	1660	1639	1697	1704	1734	1741	1722	1774	1761	1817
1708	1620	1600	1587	1653	1675	1666	1608	1624	1626	1546	1503	1567	1556	1515	1564	1534	1497	1549	1516	1551	1602	1576	1648	1614	1527	1590	1591	1645	1729	1695	1695	1586	1743	1658	1697	1579	1638	1627	1588	1679	1645	1634	1733	1673	1667	1734	1759	1688	1710
1610	1607	1623	1696	1628	1694	1642	1612	1573	1535	1513	1470	1578	1585	1530	1552	1613	1501	1487	1542	1546	1613	1504	1604	1611	1540	1573	1604	1562	1631	1702	1675	1667	1648	1685	1672	1682	1628	1651	1678	1646	1755	1723	1678	1688	1736	1793	1771	1726	1792
1571	1609	1618	1696	1657	1693	1717	1571	1549	1557	1587	1552	1573	1594	1588	1587	1588	1626	1525	1654	1649	1587	1634	1713	1693	1635	1661	1730	1740	1837	1695	1874	1689	1779	1789	1785	1693	1621	1718	1733	1750	1763	1728	1719	1745	1821	1771	1704	1770	1703
1494	1569	1642	1556	1722	1671	1589	1630	1713	1617	1680	1588	1702	1616	1746	1660	1662	1707	1689	1712	1691	1799	1754	1731	1780	1792	1794	1789	1774	1865	1904	1847	1856	1718	1835	1785	1837	1799	1773	1810	1829	1836	1813	1748	1869	1876	1874	1877	1857	1860
1564	1566	1653	1560	1613	1669	1595	1635	1678	1682	1664	1735	1750	1752	1685	1652	1677	1715	1806	1816	1773	1854	1790	1766	1703	1750	1802	1838	1878	1842	1910	1790	1824	1893	1823	1850	1812	1797	1823	1791	1776	1776	1787	1891	1781	1889	1771	1812	1849	1807
1592	1575	1577	1594	1635	1686	1607	1600	1641	1730	1595	1673	1602	1649	1677	1740	1661	1742	1690	1750	1682	1839	1767	1728	1677	1712	1718	1726	1697	1619	1840	1769	1748	1794	1709	1731	1790	1780	1644	1765	1758	1771	1777	1815	1746	1809	1813	1812	1808	1744
1606	1681	1582	1580	1545	1551	1679	1562	1662	1642	1625	1618	1608	1676	1669	1677	1722	1676	1702	1757	1725	1706	1705	1671	1658	1694	1764	1667	1688	1687	1781	1664	1711	1705	1703	1650	1640	1700	1625	1698	1735	1807	1805	1717	1821	1691	1674	1715	1855	1764
1655	1636	1661	1591	1592	1622	1607	1631	1658	1673	1681	1671	1703	1632	1726	1740	1794	1793	1761	1795	1789	1755	1770	1771	1749	1733	1732	1770	1768	1749	1872	1845	1761	1705	1785	1751	1790	1738	1716	1800	1863	1780	1858	1846	1810	1730	1813	1801	1760	1834
1616	1690	1601	1665	1610	1580	1686	1723	1875	1796	1809	1828	1847	1787	1792	1764	1852	1881	1859	1789	1789	1859	1834	1829	1791	1806	1799	1801	1760	1834	1819	1882	1851	1868	1837	1791	1858	1781	1838	1915	1821	1908	1986	1841	1853	1880	1909	1896	1916	1889
1633	1702	1669	1582	1483	1675	1745	1755	1828	1798	1855	1902	1788	1835	1889	1907	1844	1855	1835	1841	1905	1931	1846	1834	1820	1814	1695	1802	1795	1793	1821	1880	1862	1906	1819	1821	1791	1908	1905	1872	1976	1863	1909	1930	2062	1819	1935	1893	2016	1947
1634	1607	1625	1502	1560	1659	1753	1717	1707	1823	1869	1873	1822	1764	1668	1752	1748	1818	1876	1849	1844	1825	1845	1841	1694	1765	1758	1789	1788	1907	1846	1772	1896	1810	1824	1845	1863	1790	1919	1930	1868	1832	1822	1907	1910	1991	1882	1911	1869	1801
1632	1684	1673	1650	1612	1648	1588	1674	1720	1712	1747	1707	1769	1704	1683	1724	1687	1732	1784	1768	1714	1750	1727	1668	1753	1718	1757	1817	1899	1834	1932	1783	1918	1877	1922	1888	1893	1829	1925	1932	1909	1849	1805	1911	1935	1931	1829	1829	1826	1914
1563	1632	1622	1630	1573	1633	1637	1615	1607	1670	1662	1770	1670	1706	1687	1704	1689	1713	1669	1701	1771	1695	1791	1791	1682	1788	1821	1847	1850	1787	1895	1828	1880	1843	1836	1891	1935	1921	1948	1993	1871	1739	1881	1903	1944	1975	1808	1825	1842	1832
1536	1617	1664	1603	1666	1710	1767	1737	1708	1782	1702	1767	1664	1680	1696	1654	1787	1760	1794	1830	1785	1765	1833	1862	1862	1822	1857	1852	1876	1801	1867	1863	1964	1882	1844	1935	1923	1909	1852	1958	1804	1937	1898	2002	1958	1986	1813	1920	1873	1814
1560	1644	1623	1595	1763	1641	1666	1688	1711	1735	1661	1754	1718	1666	1700	1707	1812	1850	1929	1819	1933	1902	1905	1903	1920	1885	1873	1920	1891	1838	1901	1885	1932	1900	1938	1883	1855	1916	1903	1958	1897	1860	1870	2040	1968	1887	1843	1821	1819	1752
1591	1593	1568	1693	1651	1708	1638	1659	1731	1623	1623	1689	1616	1704	1784	1680	1792	1856	1813	1888	1899	1911	2002	1954	2040	2024	1963	1961	1856	1915	1932	1941	1916	1916	1848	1905	1853	1915	1763	1920	1875	1925	1849	1920	1947	1885	1875	1820	1804	1912
1573	1636	1652	1689	1736	1718	1651	1612	1651	1607	1594	1569	1582	1524	1624	1682	1744	1802	1794	1911	1894	1914	1915	1936	2018	1988	1951	1939	1914	1917	1981	1929	1928	1899	1935	1780	1850	1805	1882	1850	1793	1896	1872	1875	1793	1881	1883	1871	1808	1830
1617	1621	1582	1611	1718	1669	1700	1595	1571	1498	1515	1504	1635	1609	1678	1674	1777	1740	1754	1810	1883	1846	1929	2011	2075	1969	1893	1949	1877	1858	1969	1831	1834	1965	1780	1868	1839	1834	1798	1780	1897	1891	1847	1887	1808	1817	1887	1881	1848	1891
1625	1605	1562	1569	1624	1641	1688	1621	1570	1564	1540	1626	1516	1663	1659	1712	1804	1798	1824	1795	1964	1901	1989	1951	1979	2016	1927	1809	1932	1976	1877	1955	1878	1876	1848	1767	1812	1852	1892	1902	1898	1923	1927	1858	1753	1825	1735	1950	1895	1893
1585	1556	1564	1612	1698	1702	1766	1691	1645	1702	1637	1631	1662	1683	1658	1861	1843	1902	1907	1872	1967	1946	1950	1972	2016	1982	2034	1943	1915	1973	1974	1973	1907	1954	1874	1800	1872	1807	1823	1933	1897	1871	1867	1866	1895	1795	1934	1875	1845	1911
1583	1572	1573	1632	1656	1604	1650	1710	1677	1621	1622	1644	1760	1762	1788	1824	1793	1811	1790	1878	1920	1824	1882	1917	1894	1892	1755	1766	1822	1874	1917	1881	1914	1872	1859	1870	1854	1853	1927	1910	1894	1917	1852	1852	1959	1875	1990	1894	1931	1909
1554	1606	1588	1605	1557	1637	1596	1590	1528	1553	1569	1605	1661	1743	1679	1695	1756	1797	1771	1729	1815	1830	1778	1799	1788	1827	1752	1799	1775	1854	1882	1881	1820	1884	1776	1809	1846	1883	1865	1886	1846	1934	1843	1898	1832	1933	1889	1925	1811	1854
1622	1561	1633	1604	1625	1596	1628	1649	1699	1645	1655	1662	1736	1711	1637	1711	1732	1833	1766	1704	1787	1828	1842	1823	1770	1887	1851	1740	1881	1774	1851	1836	1842	1757	1922	1863	1957	1854	1858	1793	1871	1834	1845	1892	1848	1878	1895	1887	1828	1849
1586	1681	1764	1573	1617	1669	1747	1807	1735	1753	1801	1782	1776	1786	1819	1643	1712	1747	1780	1903	1771	1858	1760	1791	1828	1841	1759	1797	1840	1822	1846	1817	1865	1827	1861	1803	1926	1845	1863	1811	1846	1857	1779	1910	1850	2002	1912	1763	1834	1817
1571	1681	1672	1602	1693	1734	1742	1749	1780	1836	1863	1846	2003	1869	1887	1747	1817	1711	1778	1954	1955	1880	1799	1781	1740	1722	1787	1826	1779	1739	1858	1840	1882	1819	1739	1868	1907	1851	1846	1889	1845	1969	1844	1961	1939	1987	1932	1889	1847	1823
1647	1663	1623	1664	1590	1673	1615	1728	1702	1750	1851	1793	1917	1923	1884	1935	1836	1792	1744	1871	1938	1912	1846	1753	1826	1817	1694	1815	1732	1733	1721	1792	1860	1863	1832	1937	1875	1775	1924	1897	1949	1889	1855	1959	1881	2023	1989	1817	1762	1881
1615	1616	1667	1583	1524	1697	1602	1740	1678	1788	1725	1708	1876	1847	1811	1799	1873	1864	1812	1748	1767	1811	1871	1843	1738	1808	1809	1776	1794	1790	1804	1898	1783	1866	1892	1826	1797	1784	1734	1761	1806	1874	1868	1836	1886	1925	1869	1908	1824	1827
1606	1613	1705	1634	1623	1578	1703	1647	1710	1721	1592	1725	1763	1756	1772	1776	1766	1859	1792	1838	1659	1754	1762	1783	1706	1729	1707	1797	1744	1868	1829	1914	1856	1808	1899	1770	1818	1772	1804	1813	1813	1917	1850	1814	1909	1880	1873	1805	1808	1776
1697	1695	1634	1659	1724	1671	1649	1601	1775	1830	1685	1737	1716	1739	1788	1731	1697	1806	1825	1734	1770	1669	1833	1779	1705	1744	1790	1826	1844	1899	1896	1838	1845	1917	1869	1822	1814	1843	1796	1792	1840	1938	1888	1878	1969	1942	1816	1913	1820	1863
1734	1703	1774	1700	1691	1684	1672	1714	1794	1690	1730	1798	1801	1771	1894	1776	1782	1873	1888	1841	1893	1866	1855	1852	1848	1811	1850	1824	1817	1906	1851	1854	1917	1876	1875	1935	1806	1867	1730	1896	1803	1942	1863	1939	1857	1868	1915	1902	1896	1971
1768	1750	1699	1655	1670	1674	1707	1716	1732	1791	1812	1833	1794	1875	1802	1887	1839	1795	1768	2010	1941	1973	1879	1820	1805	1839	1753	1941	1874	1807	1852	1813	1842	1939	1874	1884	1808	1844	1864	1794	1898	1956	1954	1915	1925	1913	1968	1917	1895	1937
1739	1720	1663	1648	1561	1585	1588	1700	1680	1659	1774	1757	1733	1825	1820	1845	1786	1858	1810	1916	2018	1957	1849	1879	1937	1834	1809	1868	1875	1809	1844	1789	1842	1927	1825	1830	1775	1886	1858	1826	1860	1921	1972	1917	1812	2020	1922	1929	1899	1884
1731	1639	1678	1652	1628	1556	1580	1577	1635	1629	1574	1684	1649	1779	1804	1861	1896	1825	1781	1932	1945	1935	1812	1766	1866	1941	1822	1784	1857	1755	1873	1885	1764	1839	1784	1845	1834	1888	1746	1824	1878	1908	1830	1927	1917	1906	1929	1947	1837	1894
1679	1661	1723	1648	1602	1660	1613	1692	1614	1591	1668	1719	1649	1813	1882	1907	1781	1835	1801	1811	1922	1878	1851	1864	1909	1890	1837	1850	1859	1840	1762	1909	1893	1899	1855	1835	1853	1862	1738	1762	1871	1848	1921	1992	1942	2041	1916	1877	1892	1848
1739	1704	1699	1630	1566	1720	1675	1664	1621	1726	1751	1773	1759	1760	1793	1896	1941	1908	1881	1888	1888	1991	1860	1771	1916	1881	1826	1769	1871	1843	1740	1858	1839	1756	1791	1837	1814	1814	1771	1724	1888	1884	1955	2019	1992	2013	1994	1887	1902	1882
1627	1637	1643	1634	1701	1741	1705	1655	1716	1661	1816	1805	1750	1781	1883	1893	1901	1893	1851	1874	1811	1912	1891	1797	1784	1822	1864	1855	1885	1790	1776	1876	1867	1855	1813	1808	1871	1855	1921	1827	1768	1886	1902	1935	2033	1923	1906	1987	1828	1991
1648	1609	1576	1654	1618	1723	1666	1709	1618	1710	1731	1723	1697	1701	1818	1820	1927	1881	1878	1770	1759	1751	1824	1814	1757	1817	1843	1784	1787	1908	1856	1962	1969	1972	1876	1814	1849	1888	1817	1840	1883	1952	1885	1918	1934	1892	1909	1990	1860	2006
1649	1659	1648	1565	1668	1707	1641	1670	1701	1681	1682	1695	1730	1627	1752	1779	1842	1818	1870	1790	1709	1756	1773	1790	1824	1862	1837	1813	1834	1866	1807	1996	1910	1913	1808	1882	1866	1864	1904	1902	1842	1870	1910	1986	1871	1983	1909	1883	1842	1872
1676	1670	1620	1645	1710	1713	1561	1672	1778	1764	1723	1763	1808	1737	1773	1765	1832	1841	1869	1705	1779	1750	1824	1782	1773	1898	1795	1832	1860	1949	1894	1985	2020	1844	1923	1768	1921	1912	1826	1931	1866	1873	1894	1887	1873	1927	1883	1918	1812	1865
1694	1591	1642	1688	1662	1679	1669	1736	1698	1815	1853	1818	1781	1753	1791	1894	1890	1923	1790	1759	1741	1779	1876	1759	1768	1856	1860	1726	1851	1881	1840	1872	1933	1888	1926	1854	1886	1923	1799	1876	1911	1953	1937	1914	1885	1970	1894	1817	1976	1881
1659	1564	1587	1579	1661	1649	1618	1752	1822	1786	1882	1756	1887	1839	1880	1938	1858	1889	1750	1782	1717	1861	1895	1769	1774	1844	1763	1768	1961	1906	1888	1914	1900	1857	1899	1871	1885	1859	1915	1912	1899	1881	1897	1825	1888	1952	1882	1961	1935	1977
1675	1619	1613	1640	1619	1601	1670	1703	1683	1816	1767	1788	1866	1775	1865	1885	1910	1878	1811	1865	1798	1871	1881	1800	1810	1866	1877	1799	1895	1852	1881	1892	1982	1904	1894	1939	1863	1869	1915	1868	1907	1888	1907	1807	1848	1897	1872	1944	1873	1951
1687	1689	1670	1652	1528	1610	1655	1639	1677	1708	1753	1670	1742	1801	1831	1813	1853	1785	1759	1752	1755	1846	1760	1755	1810	1867	1782	1787	1838	1853	1783	1936	1924	1968	1808	1850	1847	1875	1883	1893	1888	1837	1906	1828	1819	1808	1797	1870	1814	1848
1709	1668	1697	1604	1630	1608	1659	1625	1647	1706	1709	1644	1765	1810	1756	1835	1775	1687	1627	1783	1764	1833	1801	1879	1734	1834	1722	1826	1806	1817	1857	1933	1889	1909	1805	1934	1839	1825	1931	1791	1842	1834	1804	1801	1745	1775	1816	1934	1924	1913
1756	1692	1647	1591	1657	1670	1608	1698	1714	1719	1722	1777	1780	1839	1931	1872	1831	1763	1808	1887	1881	1857	1750	1854	1920	1857	1803	1843	1816	1845	1939	1912	1943	1811	1821	1865	1895	1917	1858	1841	1907	1794	1906	1800	1857	1876	1829	1900	1892	1802
1659	1639	1748	1645	1708	1604	1735	1711	1745	1764	1751	1839	1876	1904	1867	1867	1914	1826	1843	1911	1952	1829	1801	1877	1956	1816	1789	1900	1870	1840	1905	1796	1819	1910	1823	1926	1929	1888	1936	1848	1887	1843	1782	1852	1858	1972	1944	1973	1942	1845
1650	1735	1700	1711	1773	1717	1656	1785	1662	1751	1757	1826	1870	1878	1862	1746	1775	1833	1925	1875	1946	1805	1847	1836	1897	1906	1931	1857	1830	1833	1817	1839	1814	1834	1979	1918	1845	1812	1822	1876	1850	1831	1815	1847	1944	1907	1964	1934	1856	1797
1667	1685	1710	1700	1717	1619	1799	1769	1692	1707	1610	1732	1734	1758	1660	1714	1806	1831	1914	1854	1828	1818	1869	1876	1814	1814	1862	1835	1814	1789	1860	1788	1797	1837	1880	1829	1905	1809	1849	1856	1882	1846	1792	1925	1946	1935	1881	1936	1933	1835
1605	1677	1642	1689	1667	1699	1789	1761	1656	1709	1602	1667	1700	1617	1699	1762	1842	1892	1923	1818	1823	1786	1803	1841	1850	1799	1849	1889	1812	1836	1779	1874	1910	1861	1914	1819	1935	1810	1803	1829	1854	1888	1923	1868	1913	1926	1934	1973	1914	1893
1640	1636	1640	1646	1734	1734	1712	1754	1648	1724	1653	1701	1704	1753	1671	1780	1916	1871	1850	1888	1888	1819	1884	1837	1843	1951	1887	1764	1837	1879	1798	1912	1801	1762	1920	1949	1923	1843	1906	1843	1845	1888	1908	1916	1957	2012	1950	1970	1944	1922
1646	1680	1651	1693	1701	1689	1673	1610	1657	1786	1681	1773	1804	1739	1805	1906	1881	1904	1841	1850	1855	1798	1765	1843	1792	1853	1741	1789	1891	1763	1792	1808	1745	1766	1898	1938	1841	1831	1810	1866	1859	1858	1943	1874	1919	1946	2033	1891	1877	1907
1661	1724	1736	1798	1643	1658	1638	1624	1630	1769	1684	1833	1744	1789	1854	1803	1774	1811	1748	1808	1855	1787	1782	1836	1886	1780	1908	1847	1843	1859	1913	1836	1832	1879	1854	1919	1803	1879	1826	1867	1978	1876	1898	1927	1891	1893	1962	1946	1896	1863
1650	1607	1606	1568	1722	1669	1667	1670	1698	1745	1769	1742	1744	1729	1727	1698	1675	1783	1860	1795	1759	1764	1770	1830	1849	1717	1832	1828	1891	1808	1896	1813	1884	1779	1832	1927	1950	1872	1971	1967	1896	1888	1904	1888	1671	1887	1955	1843	1918	1947
1596	1602	1561	1650	1670	1609	1732	1655	1656	1674	1746	1692	1678	1658	1712	1719	1757	1730	1748	1705	1650	1636	1745	1817	1736	1761	1824	1734	1828	1856	1846	1836	1874	1869	1859	1929	1895	1889	1867	1845	1867	1846	1787	1716	1800	1825	1850	1794	1888	1933
1600	1583	1616	1510	1619	1661	1626	1663	1745	1736	1746	1784	1763	1769	1756	1813	1768	1774	1673	1683	1689	1751	1700	1762	1774	1744	1868	1743	1817	1822	1841	1878	1845	1797	1811	1805	1903	1915	1865	1836	1802	1862	1877	1785	1888	1789	1862	1846	1861	1810
1589	1579	1590	1587	1620	1658	1667	1764	1758	1837	1813	1885	1946	1869	1848	1917	1889	1770	1812	1802	1717	1734	1702	1788	1865	1812	1735	1876	1859	1848	1834	1917	1824	1809	1791	1837	1896	1817	1845	1900	1823	2002	1904	1853	1862	1910	1925	1867	1833	1963
1539	1494	1549	1524	1600	1697	1709	1795	1835	1889	1862	1930	1896	1852	1836	1840	1931	1824	1869	1820	1741	1720	1824	1754	1785	1798	1910	1821	1809	1885	1861	1834	1838	1852	1838	1923	1820	1925	1813	1842	1866	1887	1868	1840	1863	1845	1958	1890	1859	1857
1560	1522	1514	1461	1534	1577	1624	1649	1739	1747	1738	1746	1735	1748	1789	1804	1897	1771	1801	1719	1751	1663	1676	1733	1719	1758	1774	1759	1722	1757	1643	1788	1756	1693	1708	1758	1774	1746	1768	1745	1822	1831	1828	1812	1815	1788	1881	1749	1861	1817
1489	1532	1541	1499	1473	1524	1659	1658	1645	1774	1685	1742	1648	1703	1675	1661	1699	1637	1709	1642	1601	1632	1676	1579	1681	1647	1575	1643	1752	1657	1696	1621	1602	1659	1725	1656	1641	1693	1765	1781	1769	1776	1743	1724	1739	1626	1764	1769	1710	1752
1570	1502	1496	1542	1540	1532	1542	1737	1693	1757	1685	1737	1784	1715	1733	1653	1559	1606	1618	1603	1650	1646	1550	1601	1649	1653	1595	1680	1606	1632	1678	1657	1736	1605	1741	1689	1718	1774	1778	1797	1695	1777	1756	1772	1735	1671	1740	1760	1785	1733
1534	1526	1534	1536	1504	1642	1663	1687	1743	1705	1780	1765	1706	1821	1758	1625	1645	1609	1620	1684	1733	1745	1640	1603	1680	1768	1758	1775	1748	1739	1705	1725	1743	1819	1807	1795	1768	1866	1800	1956	1841	1781	1806	1868	1803	1777	1809	1846	1781	1851
1491	1555	1556	1531	1485	1617	1607	1659	1675	1793	1731	1752	1797	1846	1683	1736	1683	1669	1596	1776	1692	1700	1673	1612	1748	1698	1801	1784	1750	1810	1777	1858	1857	1780	1815	1799	1805	1871	1890	1835	1815	1839	1761	1902	1842	1854	1815	1901	1839	1875
1493	1439	1604	1626	1559	1621	1639	1657	1644	1646	1718	1686	1767	1634	1638	1562	1528	1634	1606	1606	1643	1549	1539	1649	1735	1666	1809	1737	1724	1663	1717	1731	1742	1817	1754	1792	1842	1844	1868	1808	1673	1752	1778	1828	1888	1812	1906	1721	1844	1771
1523	1499	1496	1593	1513	1622	1607	1616	1593	1726	1604	1679	1624	1618	1550	1551	1544	1443	1510	1486	1524	1522	1559	1559	1630	1686	1716	1679	1674	1682	1733	1705	1724	1701	1859	1769	1819	1766	1810	1659	1644	1713	1824	1818	1813	1819	1815	1735	1726	1613
1529	1478	1581	1528	1602	1531	1667	1562	1551	1624	1644	1649	1732	1545	1562	1543	1506	1559	1472	1461	1579	1507	1494	1526	1567	1621	1644	1594	1642	1695	1681	1777	1735	1770	1792	1728	1733	1766	1729	1744	1682	1694	1827	1700	1789	1775	1808	1758	1684	1721
1468	1524	1438	1497	1562	1641	1568	1558	1619	1639	1611	1722	1653	1603	1537	1505	1490	1497	1489	1490	1526	1501	1536	1540	1626	1598	1643	1656	1639	1761	1698	1769	1723	1807	1755	1791	1712	1802	1704	1761	1617	1725	1746	1738	1827	1793	1694	1750	1822	1729
1504	1536	1579	1488	1486	1589	1630	1550	1565	1589	1548	1674	1709	1563	1563	1538	1526	1482	1563	1441	1547	1511	1499	1506	1587	1610	1609	1665	1686	1697	1659	1680	1736	1754	1752	1770	1693	1735	1741	1685	1689	1667	1742	1688	1763	1758	1735	1731	1712	1771
1497	1533	1534	1471	1549	1600	1584	1523	1549	1560	1557	1601	1634	1606	1531	1553	1546	1526	1581	1504	1453	1525	1568	1555	1589	1529	1645	1646	1603	1727	1714	1738	1718	1706	1807	1680	1751	1757	1732	1663	1670	1688	1748	1674	1786	1779	1732	1727	1623	1813
1461	1542	1563	1481	1489	1582	1575	1576	1570	1555	1626	1633	1656	1559	1495	1517	1563	1466	1585	1470	1506	1572	1580	1573	1594	1606	1642	1597	1663	1664	1630	1735	1726	1741	1805	1753	1759	1718	1610	1607	1590	1584	1647	1778	1799	1743	1841	1736	1638	1745
1526	1524	1481	1469	1507	1592	1510	1534	1495	1602	1682	1612	1642	1711	1603	1483	1510	1564	1554	1501	1473	1552	1539	1557	1618	1689	1696	1618	1679	1575	1746	1579	1672	1715	1778	1743	1639	1702	1705	1552	1622	1642	1643	1755	1711	1751	1737	1692	1690	1706
1448	1482	1573	1522	1475	1564	1534	1549	1638	1560	1651	1590	1653	1578	1554	1621	1577	1521	1564	1584	1489	1524	1578	1580	1610	1646	1723	1611	1718	1605	1682	1703	1751	1691	1754	1766	1744	1648	1571	1625	1655	1689	1685	1673	1770	1732	1711	1729	1703	1707
1493	1514	1528	1539	1535	1551	1572	1514	1634	1565	1582	1591	1587	1594	1599	1582	1562	1634	1585	1557	1545	1528	1557	1660	1724	1703	1707	1652	1686	1633	1714	1741	1741	1738	1747	1723	1692	1656	1677	1710	1724	1690	1698	1768	1767	1723	1805	1776	1741	1875
1523	1508	1492	1477	1542	1483	1618	1498	1599	1574	1593	1564	1582	1558	1590	1592	1554	1563	1503	1612	1486	1546	1616	1681	1638	1693	1718	1715	1716	1616	1718	1717	1779	1778	1726	1717	1739	1741	1721	1755	1643	1722	1751	1780	1754	1669	1773	1754	1855	1707
1513	1501	1512	1421	1438	1426	1554	1533	1445	1520	1568	1514	1475	1614	1599	1571	1549	1529	1564	1486	1495	1523	1588	1614	1648	1601	1590	1551	1566	1628	1697	1734	1707	1725	1652	1693	1640	1710	1714	1637	1720	1586	1674	1622	1660	1734	1651	1771	1644	1735
1464	1583	1464	1436	1446	1429	1430	1493	1503	1463	1541	1454	1557	1492	1528	1582	1531	1489	1546	1573	1470	1527	1490	1586	1565	1557	1549	1593	1540	1568	1604	1686	1640	1639	1666	1526	1601	1658	1674	1607	1671	1579	1592	1607	1662	1688	1746	1716	1681	1740
1463	1525	1486	1469	1421	1441	1535	1532	1502	1488	1463	1444	1536	1517	1590	1507	1529	1516	1467	1495	1520	1479	1484	1523	1500	1489	1577	1546	1575	1573	1632	1579	1640	1586	1543	1644	1587	1667	1695	1618	1604	1646	1679	1622	1615	1679	1636	1655	1690	1737
1505	1484	1384	1427	1426	1544	1427	1471	1481	1479	1524	1460	1612	1521	1578	1576	1576	1599	1417	1485	1548	1497	1492	1513	1467	1586	1523	1581	1540	1597	1620	1639	1618	1627	1691	1633	1763	1664	1650	1736	1740	1671	1663	1718	1613	1700	1769	1712	1705	1700
1428	1425	1511	1415	1381	1492	1450	1510	1417	1532	1488	1637	1525	1593	1554	1497	1502	1558	1539	1586	1536	1509	1542	1451	1513	1571	1652	1625	1553	1554	1568	1670	1641	1669	1691	1618	1677	1583	1691	1731	1678	1755	1652	1698	1613	1639	1627	1658	1709	1641
1458	1377	1330	1451	1488	1439	1430	1419	1348	1515	1428	1452	1539	1533	1520	1433	1433	1463	1490	1472	1564	1435	1483	1523	1472	1556	1563	1535	1562	1511	1568	1601	1596	1620	1574	1637	1556	1628	1706	1607	1653	1717	1659	1512	1645	1586	1590	1667	1578	1633
1375	1383	1360	1404	1461	1508	1469	1427	1487	1402	1465	1436	1495	1531	1487	1483	1507	1479	1510	1539	1595	1537	1461	1546	1437	1529	1547	1556	1616	1563	1601	1586	1626	1608	1645	1584	1601	1722	1727	1670	1657	1707	1723	1629	1645	1618	1627	1625	1611	1666
1420	1320	1354	1437	1493	1456	1456	1430	1503	1525	1452	1486	1530	1520	1533	1529	1521	1556	1569	1492	1569	1595	1568	1548	1591	1541	1556	1661	1616	1664	1664	1799	1712	1659	1660	1691	1817	1748	1793	1713	1809	1612	1710	1669	1717	1744	1710	1695	1743	1731
1409	1446	1404	1399	1385	1499	1489	1600	1471	1499	1543	1576	1593	1661	1590	1593	1535	1664	1714	1586	1680	1663	1608	1589	1610	1685	1698	1661	1740	1713	1673	1734	1702	1690	1706	1696	1751	1772	1776	1712	1795	1779	1747	1742	1809	1792	1822	1678	1760	1814
1434	1329	1453	1492	1452	1515	1557	1481	1485	1537	1561	1621	1664	1717	1664	1611	1671	1661	1608	1693	1673	1599	1676	1626	1676	1737	1669	1554	1759	1676	1672	1751	1705	1663	1671	1790	1763	1685	1712	1687	1740	1671	1643	1678	1703	1836	1701	1799	1760	1672
1416	1398	1400	1425	1499	1612	1497	1495	1579	1590	1542	1641	1595	1619	1567	1625	1589	1712	1634	1650	1595	1458	1485	1571	1496	1622	1641	1520	1552	1587	1638	1615	1637	1601	1582	1685	1669	1725	1630	1592	1694	1679	1630	1686	1800	1712	1762	1695	1670	1691
1380	1416	1425	1459	1424	1509	1512	1451	1446	1472	1634	1569	1583	1612	1574	1611	1576	1550	1514	1543	1602	1492	1496	1512	1524	1562	1550	1530	1567	1587	1512	1568	1652	1585	1649	1633	1670	1652	1649	1677	1596	1690	1671	1691	1744	1785	1725	1739	1679	1664
1441	1402	1435	1475	1429	1389	1536	1484	1544	1519	1620	1601	1609	1635	1586	1620	1519	1552	1602	1611	1545	1497	1568	1524	1591	1537	1619	1653	1587	1616	1638	1645	1610	1677	1699	1710	1754	1661	1619	1694	1650	1638	1695	1730	1724	1796	1713	1744	1641	1735
1434	1423	1453	1437	1436	1488	1445	1539	1501	1545	1747	1701	1732	1719	1703	1591	1674	1624	1692	1636	1595	1616	1513	1572	1627	1636	1696	1567	1678	1534	1632	1650	1669	1648	1708	1730	1730	1624	1707	1723	1626	1685	1704	1753	1727	1787	1814	1727	1762	1660
1462	1364	1450	1419	1427	1552	1448	1603	1632	1668	1740	1678	1722	1745	1753	1749	1625	1654	1683	1656	1648	1514	1575	1613	1613	1610	1630	1655	1614	1590	1599	1659	1686	1720	1714	1689	1691	1766	1707	1707	1733	1666	1722	1741	1786	1759	1719	1778	1690	1692
1434	1389	1400	1487	1405	1505	1534	1571	1607	1693	1760	1805	1704	1732	1704	1782	1694	1677	1667	1642	1585	1620	1582	1603	1680	1580	1589	1560	1557	1622	1601	1732	1700	1606	1654	1709	1757	1687	1684	1783	1652	1638	1692	1650	1809	1771	1769	1733	1761	1690
1411	1418	1362	1413	1420	1467	1511	1571	1664	1670	1647	1689	1729	1675	1643	1652	1717	1617	1633	1637	1555	1617	1599	1552	1581	1595	1605	1588	1564	1638	1624	1709	1726	1652	1667	1758	1632	1682	1707	1711	1675	1655	1647	1615	1780	1703	1718	1717	1681	1731
1447	1378	1446	1414	1443	1449	1427	1510	1541	1627	1631	1545	1628	1664	1605	1594	1664	1730	1620	1682	1560	1593	1577	1481	1603	1600	1588	1547	1580	1660	1685	1605	1637	1601	1681	1744	1691	1707	1678	1667	1729	1657	1593	1664	1735	1739	1752	1719	1639	1773
1359	1325	1437	1432	1409	1445	1508	1428	1522	1494	1560	1553	1642	1505	1532	1566	1639	1694	1657	1603	1647	1478	1613	1495	1498	1650	1624	1652	1606	1625	1689	1634	1686	1615	1689	1643	1712	1746	1710	1677	1683	1652	1672	1686	1759	1737	1745	1707	1702	1733
1412	1430	1406	1413	1407	1488	1468	1454	1434	1568	1563	1554	1582	1586	1597	1545	1709	1723	1681	1623	1648	1539	1553	1568	1589	1549	1653	1579	1631	1623	1640	1566	1604	1646	1678	1677	1702	1698	1679	1695	1638	1777	1723	1742	1740	1763	1687	1707	1815	1732
1350	1366	1361	1425	1503	1444	1455	1411	1470	1590	1508	1612	1653	1621	1661	1656	1598	1721	1746	1689	1696	1674	1573	1587	1701	1634	1614	1639	1628	1602	1606	1612	1556	1710	1693	1607	1644	1675	1620	1710	1639	1725	1685	1703	1730	1749	1762	1774	1706	1783
1348	1357	1389	1475	1430	1447	1511	1380	1428	1528	1500	1501	1671	1544	1559	1626	1802	1736	1727	1713	1701	1690	1720	1637	1705	1726	1519	1668	1587	1609	1531	1654	1623	1620	1577	1657	1611	1625	1678	1701	1714	1666	1707	1711	1739	1799	1787	1695	1714	1707
1336	1386	1453	1351	1434	1431	1490	1400	1427	1505	1490	1512	1548	1540	1527	1532	1613	1576	1696	1709	1684	1702	1617	1622	1611	1676	1657	1648	1539	1612	1694	1617	1634	1587	1621	1535	1640	1608	1629	1671	1626	1713	1708	1735	1770	1766	1736	1788	1727	1698
1387	1445	1433	1424	1421	1366	1362	1384	1402	1434	1479	1457	1573	1567	1553	1599	1701	1711	1798	1658	1686	1649	1698	1657	1572	1727	1591	1652	1522	1640	1564	1555	1641	1599	1637	1664	1670	1674	1691	1649	1726	1730	1702	1780	1755	1696	1784	1688	1695	1773
1348	1426	1367	1413	1376	1397	1439	1399	1430	1495	1487	1574	1621	1599	1601	1642	1619	1714	1658	1650	1645	1710	1705	1682	1683	1636	1636	1623	1626	1671	1661	1618	1583	1631	1694	1725	1641	1734	1752	1653	1785	1672	1748	1757	1705	1771	1765	1800	1767	1767
1375	1445	1414	1425	1480	1405	1375	1390	1453	1458	1590	1586	1593	1639	1614	1708	1658	1694	1721	1609	1664	1651	1589	1626	1626	1631	1622	1649	1719	1649	1702	1641	1655	1680	1723	1758	1673	1662	1674	1711	1696	1784	1854	1804	1799	1788	1797	1782	1778	1810
1303	1405	1412	1438	1397	1389	1419	1466	1501	1613	1542	1556	1597	1553	1658	1702	1651	1706	1656	1665	1604	1586	1572	1581	1617	1588	1647	1643	1568	1765	1603	1666	1716	1671	1722	1663	1689	1701	1624	1681	1727	1754	1769	1757	1801	1750	1748	1760	1744	1709
1406	1369	1386	1411	1349	1409	1410	1417	1508	1530	1614	1549	1533	1552	1531	1667	1681	1660	1688	1570	1563	1609	1506	1501	1576	1525	1596	1586	1602	1651	1660	1647	1745	1662	1681	1658	1623	1680	1678	1802	1665	1734	1662	1735	1698	1707	1734	1748	1727	1783
1337	1337	1429	1417	1349	1402	1330	1457	1517	1595	1435	1598	1528	1611	1611	1565	1639	1581	1589	1561	1624	1573	1551	1575	1517	1556	1609	1588	1599	1608	1675	1620	1626	1742	1737	1689	1662	1623	1686	1718	1829	1678	1659	1715	1661	1659	1761	1669	1759	1753
1376	1399	1354	1289	1350	1391	1331	1435	1584	1579	1637	1624	1609	1631	1645	1629	1589	1575	1553	1593	1538	1663	1562	1568	1512	1550	1572	1657	1682	1640	1700	1611	1626	1711	1735	1723	1693	1609	1740	1644	1709	1682	1772	1737	1738	1734	1729	1788	1738	1785
1400	1420	1383	1355	1361	1366	1498	1567	1567	1657	1696	1606	1642	1677	1637	1660	1616	1598	1545	1572	1484	1456	1579	1568	1541	1566	1484	1562	1579	1554	1647	1645	1742	1672	1687	1775	1652	1747	1762	1758	1723	1762	1755	1717	1737	1670	1710	1702	1871	1754
1361	1416	1415	1335	1341	1358	1529	1502	1659	1704	1676	1634	1604	1642	1733	1645	1705	1572	1563	1549	1543	1560	1560	1570	1547	1537	1526	1563	1624	1682	1624	1747	1691	1759	1711	1810	1713	1818	1784	1744	1783	1712	1698	1741	1669	1699	1764	1732	1746	1743
1354	1429	1383	1297	1405	1400	1440	1568	1596	1643	1695	1600	1695	1649	1689	1705	1656	1577	1566	1545	1557	1525	1572	1597	1611	1518	1547	1558	1605	1601	1586	1637	1642	1734	1723	1674	1658	1703	1785	1704	1729	1662	1700	1730	1704	1690	1663	1733	1778	1716
1322	1359	1378	1294	1390	1321	1450	1508	1673	1566	1596	1648	1647	1631	1606	1671	1586	1497	1459	1530	1541	1569	1547	1530	1529	1467	1576	1523	1648	1602	1606	1619	1664	1667	1687	1657	1625	1738	1710	1720	1649	1723	1674	1707	1674	1713	1690	1756	1666	1678
1399	1427	1334	1401	1362	1380	1386	1411	1468	1549	1629	1567	1574	1548	1569	1708	1551	1530	1561	1522	1571	1541	1461	1569	1635	1618	1620	1630	1604	1604	1671	1669	1717	1696	1706	1718	1690	1574	1645	1719	1662	1766	1739	1739	1651	1748	1734	1611	1758	1754
1392	1419	1420	1406	1364	1379	1367	1535	1484	1516	1543	1564	1561	1589	1613	1582	1633	1598	1517	1548	1566	1521	1571	1568	1602	1660	1657	1585	1625	1573	1726	1726	1699	1724	1647	1774	1730	1760	1644	1700	1759	1778	1757	1714	1748	1708	1717	1773	1751	1728
1413	1430	1398	1427	1427	1448	1471	1466	1533	1593	1578	1492	1636	1604	1541	1625	1638	1682	1608	1610	1649	1636	1647	1713	1704	1681	1654	1623	1696	1729	1683	1688	1749	1729	1752	1785	1692	1711	1662	1767	1824	1757	1894	1722	1771	1733	1795	1770	1785	1900
1393	1416	1369	1347	1439	1425	1499	1521	1512	1510	1584	1566	1613	1595	1648	1661	1676	1523	1635	1622	1550	1707	1707	1756	1751	1640	1628	1611	1679	1693	1669	1701	1737	1753	1635	1598	1610	1729	1716	1710	1745	1768	1779	1828	1736	1657	1740	1745	1812	1741
1384	1472	1419	1372	1429	1388	1484	1524	1534	1569	1476	1487	1574	1532	1617	1646	1583	1579	1582	1545	1559	1618	1751	1736	1576	1571	1568	1676	1601	1762	1757	1720	1744	1774	1680	1616	1612	1641	1737	1767	1711	1746	1746	1765	1636	1748	1721	1752	1747	1835
1408	1393	1365	1347	1388	1438	1456	1491	1429	1490	1402	1452	1532	1571	1657	1643	1552	1601	1584	1496	1642	1735	1687	1733	1634	1694	1614	1608	1642	1743	1657	1743	1686	1748	1656	1760	1694	1723	1762	1754	1710	1771	1664	1719	1658	1715	1712	1768	1789	1816
1274	1371	1360	1369	1363	1458	1410	1520	1538	1513	1452	1505	1585	1600	1556	1622	1618	1599	1548	1627	1644	1745	1681	1690	1625	1611	1642	1665	1735	1744	1709	1682	1657	1605	1707	1689	1757	1803	1713	1742	1760	1713	1650	1722	1683	1720	1652	1698	1778	1824
1293	1390	1319	1333	1358	1454	1464	1505	1529	1512	1504	1516	1553	1660	1658	1633	1610	1674	1569	1595	1542	1604	1681	1644	1646	1598	1676	1753	1777	1763	1715	1723	1722	1654	1695	1636	1594	1684	1731	1694	1676	1776	1727	1702	1737	1724	1684	1747	1698	1819
1300	1250	1353	1380	1433	1453	1462	1548	1535	1688	1497	1557	1530	1638	1674	1577	1595	1627	1581	1613	1559	1616	1645	1636	1502	1665	1671	1674	1706	1685	1663	1665	1761	1608	1712	1685	1644	1700	1686	1718	1708	1674	1767	1737	1750	1667	1726	1686	1705	1776
1307	1344	1362	1389	1393	1374	1503	1476	1454	1537	1556	1653	1575	1659	1587	1496	1619	1615	1552	1509	1573	1596	1510	1597	1586	1584	1601	1570	1701	1630	1739	1685	1641	1729	1769	1636	1698	1653	1674	1700	1724	1701	1716	1736	1765	1613	1629	1640	1714	1702
1352	1284	1376	1303	1332	1378	1379	1399	1443	1489	1507	1565	1520	1653	1528	1461	1555	1560	1531	1575	1558	1508	1556	1612	1586	1516	1582	1607	1658	1687	1601	1697	1597	1593	1670	1672	1673	1697	1710	1749	1758	1761	1702	1676	1703	1634	1677	1636	1615	1792
1335	1286	1362	1418	1355	1336	1418	1403	1441	1503	1591	1572	1574	1572	1562	1523	1611	1418	1577	1560	1523	1489	1518	1556	1627	1615	1582	1593	1594	1584	1703	1676	1633	1723	1654	1631	1621	1617	1696	1686	1720	1706	1748	1749	1727	1551	1567	1677	1711	1668
1254	1318	1262	1414	1457	1338	1320	1393	1492	1595	1624	1587	1660	1592	1608	1549	1630	1575	1627	1548	1429	1593	1571	1575	1586	1640	1667	1598	1656	1701	1666	1703	1750	1685	1658	1756	1644	1659	1685	1655	1751	1753	1714	1740	1685	1704	1596	1673	1665	1728
1251	1357	1428	1387	1410	1403	1469	1479	1609	1667	1755	1714	1677	1584	1665	1684	1637	1635	1691	1591	1639	1572	1577	1696	1714	1624	1554	1534	1547	1623	1679	1685	1774	1624	1704	1721	1677	1681	1726	1766	1831	1721	1723	1745	1786	1683	1742	1684	1638	1700
1339	1386	1413	1421	1354	1333	1414	1478	1549	1738	1646	1678	1647	1700	1719	1679	1687	1642	1651	1573	1534	1618	1575	1711	1603	1675	1611	1610	1626	1574	1612	1677	1690	1627	1675	1669	1735	1754	1757	1684	1803	1747	1716	1688	1665	1693	1691	1722	1780	1724
1282	1354	1350	1355	1331	1370	1433	1432	1581	1596	1629	1629	1589	1613	1663	1656	1628	1589	1618	1532	1498	1596	1526	1659	1649	1571	1577	1567	1625	1647	1643	1706	1704	1663	1702	1673	1608	1800	1706	1724	1782	1763	1653	1724	1648	1663	1758	1723	1671	1695
1396	1393	1375	1306	1318	1359	1403	1496	1547	1485	1576	1481	1629	1606	1561	1644	1549	1546	1572	1517	1490	1496	1594	1636	1660	1549	1594	1661	1648	1685	1560	1688	1684	1660	1626	1615	1611	1716	1627	1642	1712	1685	1692	1671	1702	1633	1709	1703	1736	1708
1325	1374	1419	1214	1429	1383	1437	1426	1475	1526	1573	1626	1538	1613	1586	1602	1574	1639	1501	1597	1583	1578	1478	1620	1588	1517	1484	1618	1661	1630	1718	1675	1642	1703	1635	1569	1646	1656	1634	1680	1681	1654	1655	1760	1797	1776	1715	1689	1749	1694
1375	1434	1414	1350	1444	1378	1447	1537	1526	1569	1652	1662	1584	1565	1704	1623	1623	1623	1683	1634	1618	1598	1557	1627	1616	1524	1565	1624	1559	1664	1699	1643	1619	1648	1712	1653	1718	1663	1643	1553	1624	1678	1622	1770	1697	1766	1704	1783	1649	1667
1357	1387	1388	1403	1420	1397	1415	1409	1541	1593	1634	1699	1627	1687	1654	1647	1655	1643	1757	1658	1723	1538	1619	1712	1607	1670	1671	1541	1670	1767	1618	1653	1639	1714	1631	1633	1703	1705	1727	1734	1712	1776	1737	1672	1683	1735	1793	1747	1738	1713
1379	1414	1373	1367	1399	1386	1452	1360	1377	1500	1528	1586	1599	1505	1565	1627	1572	1549	1631	1654	1665	1685	1725	1626	1639	1658	1666	1658	1653	1646	1663	1617	1662	1651	1694	1611	1605	1659	1728	1740	1703	1768	1741	1696	1718	1746	1666	1800	1770	1723
1322	1376	1430	1399	1430	1439	1374	1388	1429	1423	1614	1543	1517	1567	1513	1538	1539	1557	1543	1588	1641	1669	1727	1648	1659	1622	1662	1713	1612	1719	1664	1605	1675	1680	1657	1640	1571	1659	1650	1684	1683	1689	1772	1736	1623	1646	1678	1699	1760	1707
1399	1440	1398	1396	1393	1393	1417	1446	1462	1514	1462	1473	1509	1525	1624	1596	1651	1587	1663	1615	1613	1664	1673	1672	1625	1604	1632	1628	1646	1577	1702	1684	1719	1641	1636	1576	1585	1629	1619	1688	1653	1688	1661	1741	1658	1601	1712	1688	1765	1734
1489	1468	1508	1373	1373	1390	1360	1418	1499	1467	1489	1488	1498	1580	1605	1640	1721	1696	1600	1680	1700	1676	1634	1681	1689	1726	1691	1631	1615	1515	1595	1669	1718	1661	1595	1602	1609	1647	1649	1684	1711	1703	1661	1667	1667	1697	1733	1724	1773	1686
1385	1416	1398	1357	1382	1385	1434	1461	1397	1512	1451	1497	1547	1603	1626	1659	1772	1652	1671	1648	1667	1665	1689	1672	1691	1643	1695	1602	1501	1580	1671	1646	1668	1650	1504	1624	1578	1711	1640	1695	1712	1724	1720	1707	1684	1706	1612	1709	1689	1655
1365	1395	1336	1393	1434	1325	1372	1487	1398	1501	1516	1477	1510	1577	1538	1712	1597	1648	1706	1556	1696	1713	1713	1664	1705	1638	1644	1583	1601	1557	1653	1632	1680	1612	1598	1644	1656	1725	1700	1755	1754	1800	1761	1643	1681	1653	1523	1658	1722	1672
1244	1395	1298	1357	1355	1368	1376	1319	1419	1447	1446	1520	1516	1496	1549	1562	1552	1570	1587	1550	1533	1596	1616	1609	1633	1605	1528	1468	1569	1649	1618	1647	1622	1680	1627	1575	1636	1657	1671	1788	1755	1747	1777	1734	1651	1577	1578	1701	1660	1713
1343	1352	1317	1380	1288	1410	1372	1471	1415	1456	1554	1488	1531	1602	1578	1536	1597	1629	1548	1519	1500	1596	1620	1521	1615	1581	1531	1571	1591	1713	1667	1743	1850	1761	1777	1664	1767	1721	1744	1712	1697	1653	1647	1673	1647	1678	1591	1609	1624	1703
1415	1366	1419	1484	1393	1388	1411	1370	1474	1584	1660	1571	1487	1594	1555	1594	1631	1664	1625	1510	1576	1520	1508	1519	1501	1561	1503	1584	1587	1586	1643	1769	1771	1843	1654	1685	1746	1702	1756	1701	1720	1634	1697	1612	1583	1642	1657	1612	1650	1604
1389	1291	1355	1387	1332	1352	1449	1483	1454	1568	1530	1586	1656	1613	1598	1537	1521	1638	1655	1532	1613	1560	1579	1602	1635	1546	1531	1570	1635	1623	1667	1632	1644	1698	1667	1564	1675	1635	1815	1643	1700	1846	1636	1691	1721	1727	1707	1663	1631	1599
1354	1324	1320	1368	1334	1352	1330	1513	1463	1546	1630	1623	1689	1666	1617	1695	1629	1624	1693	1631	1546	1616	1550	1605	1579	1563	1581	1555	1669	1626	1736	1615	1635	1527	1550	1536	1541	1519	1621	1678	1710	1803	1678	1753	1722	1726	1722	1681	1726	1666
1350	1368	1368	1421	1342	1380	1333	1394	1413	1543	1602	1600	1706	1612	1553	1543	1566	1597	1640	1627	1566	1608	1552	1560	1649	1581	1656	1599	1671	1612	1692	1700	1622	1531	1551	1470	1346	1442	1464	1618	1721	1777	1725	1756	1715	1751	1735	1675	1745	1717
1295	1300	1417	1406	1394	1335	1387	1386	1449	1512	1558	1605	1524	1433	1551	1447	1489	1559	1450	1550	1479	1524	1469	1521	1519	1532	1565	1591	1689	1551	1655	1613	1589	1506	1445	1325	1317	1225	1238	1371	1579	1715	1753	1682	1686	1577	1730	1607	1670	1641
1344	1412	1401	1437	1327	1296	1370	1324	1409	1479	1568	1469	1478	1499	1394	1363	1573	1508	1525	1388	1467	1476	1428	1395	1467	1576	1562	1504	1565	1520	1558	1606	1566	1457	1256	1245	1210	1197	1255	1291	1454	1598	1662	1642	1629	1580	1673	1528	1495	1547
1411	1425	1405	1324	1455	1303	1312	1399	1416	1529	1509	1503	1551	1445	1503	1449	1543	1528	1522	1546	1433	1422	1432	1500	1506	1519	1519	1425	1498	1516	1546	1617	1603	1474	1296	1345	1307	1276	1242	1353	1449	1604	1603	1678	1703	1705	1690	1624	1626	1600
1415	1408	1363	1423	1316	1385	1359	1353	1469	1464	1501	1566	1589	1546	1495	1603	1595	1589	1645	1539	1619	1579	1508	1536	1573	1581	1603	1536	1578	1596	1653	1741	1770	1629	1446	1427	1422	1429	1482	1424	1611	1650	1691	1800	1747	1733	1748	1780	1666	1635
1365	1350	1385	1358	1277	1268	1331	1417	1423	1419	1492	1478	1498	1515	1492	1563	1593	1560	1594	1643	1640	1632	1604	1592	1638	1622	1607	1622	1639	1645	1661	1694	1900	1681	1625	1531	1546	1514	1493	1637	1687	1802	1732	1712	1860	1713	1816	1686	1711	1757
1304	1319	1379	1334	1361	1340	1364	1344	1427	1467	1419	1503	1379	1507	1460	1481	1506	1486	1560	1599	1574	1565	1565	1545	1586	1574	1579	1618	1540	1607	1506	1646	1769	1716	1651	1561	1540	1525	1648	1631	1679	1788	1756	1712	1786	1628	1633	1688	1742	1646
1327	1354	1392	1317	1370	1338	1353	1338	1397	1413	1390	1436	1419	1399	1481	1468	1407	1501	1508	1504	1550	1566	1507	1477	1510	1538	1544	1536	1484	1511	1466	1579	1662	1673	1652	1646	1553	1512	1649	1584	1605	1746	1687	1688	1603	1664	1635	1629	1645	1612
1431	1388	1380	1363	1339	1409	1400	1417	1396	1350	1454	1467	1383	1487	1421	1423	1429	1432	1433	1474	1506	1481	1471	1455	1437	1457	1603	1580	1556	1576	1583	1552	1606	1596	1718	1614	1671	1653	1536	1583	1633	1600	1642	1648	1626	1626	1628	1672	1602	1697
1424	1414	1330	1320	1379	1397	1374	1384	1475	1443	1428	1433	1444	1405	1468	1411	1437	1470	1521	1512	1507	1473	1434	1444	1437	1466	1533	1517	1519	1586	1535	1557	1602	1621	1636	1689	1669	1676	1568	1618	1607	1586	1596	1606	1618	1721	1609	1590	1606	1634
1418	1349	1411	1376	1395	1423	1396	1417	1370	1363	1389	1381	1477	1428	1395	1499	1406	1481	1466	1540	1533	1454	1497	1402	1458	1440	1500	1510	1573	1448	1636	1502	1506	1545	1580	1577	1671	1691	1616	1617	1603	1601	1489	1596	1628	1652	1631	1651	1605	1612
1377	1347	1346	1369	1398	1396	1383	1332	1319	1361	1359	1474	1328	1463	1398	1321	1455	1445	1540	1541	1501	1570	1448	1399	1442	1423	1549	1488	1510	1525	1456	1530	1525	1507	1551	1591	1589	1606	1619	1568	1540	1521	1544	1550	1573	1622	1551	1611	1617	1666
1353	1371	1371	1399	1271	1345	1433	1362	1363	1364	1344	1420	1425	1336	1355	1365	1391	1415	1444	1517	1531	1513	1419	1494	1409	1555	1590	1577	1518	1567	1463	1505	1550	1491	1533	1646	1617	1545	1661	1628	1604	1576	1486	1553	1549	1586	1666	1651	1588	1584
1339	1308	1318	1369	1389	1340	1302	1276	1305	1371	1398	1415	1371	1409	1307	1409	1296	1503	1433	1536	1555	1418	1446	1490	1415	1498	1539	1620	1523	1542	1591	1537	1618	1631	1457	1569	1470	1547	1565	1594	1616	1571	1569	1538	1592	1620	1640	1583	1561	1613
1272	1354	1372	1324	1378	1375	1337	1370	1361	1424	1401	1434	1417	1369	1338	1341	1425	1429	1498	1424	1433	1438	1388	1476	1411	1499	1460	1557	1642	1446	1553	1566	1565	1593	1543	1634	1614	1497	1594	1581	1569	1556	1545	1560	1580	1453	1566	1528	1561	1592
1385	1301	1431	1317	1388	1353	1407	1370	1420	1466	1475	1468	1371	1410	1374	1392	1485	1494	1500	1463	1463	1393	1406	1394	1405	1501	1519	1505	1517	1588	1611	1590	1639	1588	1653	1598	1513	1559	1590	1551	1618	1634	1567	1554	1579	1603	1582	1610	1559	1517
1403	1338	1395	1381	1359	1380	1383	1372	1341	1348	1472	1392	1414	1437	1454	1448	1453	1489	1496	1445	1474	1434	1413	1442	1376	1449	1530	1573	1555	1553	1512	1629	1624	1626	1600	1623	1586	1552	1482	1531	1624	1622	1619	1662	1656	1632	1608	1551	1615	1536
1308	1312	1360	1399	1302	1333	1283	1378	1400	1395	1357	1361	1373	1481	1350	1431	1405	1454	1440	1484	1450	1458	1412	1407	1454	1504	1440	1391	1452	1574	1513	1486	1568	1551	1533	1530	1592	1578	1579	1548	1597	1623	1593	1582	1575	1642	1590	1545	1541	1567
1306	1339	1319	1325	1265	1236	1347	1216	1350	1384	1351	1322	1345	1425	1455	1402	1433	1387	1429	1493	1456	1401	1394	1451	1410	1364	1441	1447	1488	1403	1458	1452	1475	1546	1501	1490	1472	1534	1530	1530	1536	1519	1478	1513	1547	1495	1555	1520	1477	1535
1315	1342	1318	1280	1245	1245	1294	1310	1314	1311	1399	1308	1289	1377	1329	1383	1442	1452	1439	1449	1420	1410	1461	1474	1484	1492	1533	1442	1396	1424	1395	1373	1410	1445	1436	1412	1520	1473	1460	1583	1551	1525	1555	1567	1543	1570	1540	1575	1600	1573
1407	1344	1307	1333	1285	1281	1273	1289	1273	1325	1331	1317	1248	1364	1361	1419	1430	1378	1429	1455	1549	1426	1564	1541	1579	1478	1500	1573	1590	1520	1593	1515	1491	1458	1439	1463	1547	1638	1651	1584	1647	1668	1652	1633	1669	1631	1630	1735	1692	1631
1383	1329	1366	1272	1301	1312	1342	1329	1331	1314	1306	1349	1283	1342	1375	1451	1499	1478	1480	1482	1492	1575	1669	1681	1606	1584	1640	1530	1618	1656	1696	1696	1636	1509	1500	1487	1594	1561	1750	1768	1690	1781	1739	1645	1646	1635	1668	1765	1698	1806
1336	1347	1388	1334	1322	1327	1321	1322	1340	1435	1352	1351	1371	1393	1459	1573	1469	1508	1519	1474	1620	1608	1695	1656	1663	1591	1637	1605	1608	1724	1670	1644	1592	1471	1397	1502	1464	1461	1650	1613	1617	1768	1723	1744	1603	1580	1556	1762	1735	1760
1359	1349	1390	1311	1317	1295	1365	1414	1315	1404	1363	1361	1424	1437	1471	1562	1621	1540	1544	1544	1486	1616	1703	1563	1513	1468	1442	1441	1525	1644	1545	1536	1512	1460	1427	1459	1476	1533	1515	1643	1669	1668	1577	1556	1575	1539	1561	1666	1654	1698
1337	1388	1369	1357	1291	1311	1332	1411	1289	1346	1480	1318	1417	1511	1454	1534	1543	1450	1436	1461	1511	1462	1481	1500	1466	1379	1336	1388	1430	1498	1504	1525	1451	1465	1408	1406	1507	1538	1564	1605	1574	1703	1589	1629	1584	1598	1580	1563	1661	1656
1372	1376	1340	1232	1286	1256	1346	1392	1384	1317	1417	1403	1372	1438	1395	1549	1512	1515	1396	1485	1553	1557	1548	1544	1394	1319	1435	1385	1439	1410	1463	1459	1512	1525	1554	1489	1484	1520	1588	1591	1659	1598	1647	1692	1559	1580	1566	1593	1556	1582
1346	1327	1372	1294	1189	1296	1380	1400	1374	1396	1430	1420	1415	1475	1525	1500	1529	1521	1589	1530	1545	1514	1548	1505	1526	1377	1417	1434	1488	1557	1506	1527	1519	1547	1514	1590	1615	1609	1577	1609	1655	1633	1670	1693	1627	1651	1618	1649	1614	1524
1310	1386	1324	1261	1201	1302	1420	1373	1392	1347	1410	1424	1473	1519	1514	1508	1502	1548	1576	1674	1541	1530	1593	1593	1544	1472	1556	1585	1420	1432	1456	1521	1481	1625	1624	1622	1618	1661	1694	1649	1566	1668	1608	1665	1586	1627	1694	1678	1662	1656
1342	1284	1347	1277	1286	1288	1335	1408	1437	1388	1384	1436	1466	1504	1471	1484	1456	1540	1605	1523	1539	1598	1538	1580	1536	1449	1507	1536	1495	1464	1425	1370	1495	1510	1583	1588	1582	1693	1677	1646	1721	1701	1691	1673	1664	1726	1668	1699	1730	1816
1297	1305	1270	1167	1227	1329	1365	1355	1351	1434	1397	1436	1511	1422	1385	1402	1443	1483	1533	1566	1557	1556	1421	1518	1451	1464	1509	1547	1464	1496	1493	1443	1494	1563	1531	1550	1619	1641	1667	1741	1715	1731	1635	1664	1725	1625	1688	1645	1702	1654
1324	1242	1289	1237	1279	1310	1322	1400	1333	1330	1437	1426	1411	1426	1449	1448	1384	1446	1489	1487	1503	1500	1407	1329	1440	1488	1546	1499	1472	1526	1418	1503	1492	1520	1500	1550	1634	1584	1605	1677	1638	1694	1670	1653	1676	1584	1598	1585	1708	1682
1247	1302	1308	1277	1311	1301	1283	1315	1315	1351	1318	1365	1380	1374	1395	1316	1373	1503	1495	1452	1502	1403	1452	1344	1384	1387	1524	1469	1482	1488	1513	1483	1497	1514	1482	1600	1503	1520	1563	1602	1636	1677	1670	1565	1602	1528	1617	1611	1627	1605
1260	1197	1252	1332	1309	1280	1292	1382	1333	1372	1402	1406	1395	1421	1460	1309	1462	1377	1469	1394	1467	1455	1417	1333	1427	1405	1508	1492	1526	1546	1498	1496	1423	1529	1511	1532	1522	1520	1593	1590	1620	1696	1678	1569	1694	1581	1666	1611	1632	1601
1318	1351	1337	1358	1340	1427	1382	1364	1312	1345	1370	1471	1405	1417	1487	1412	1453	1502	1458	1565	1448	1459	1448	1334	1428	1407	1515	1467	1483	1525	1572	1525	1576	1490	1506	1571	1532	1543	1530	1483	1583	1651	1686	1640	1672	1574	1669	1639	1642	1585
1362	1308	1437	1413	1340	1367	1287	1352	1340	1343	1405	1456	1479	1465	1482	1510	1497	1549	1577	1605	1651	1554	1463	1484	1458	1406	1478	1473	1536	1531	1547	1556	1555	1497	1512	1558	1471	1494	1528	1587	1501	1549	1670	1671	1648	1753	1629	1611	1640	1562
1359	1379	1403	1386	1419	1309	1382	1370	1390	1367	1515	1463	1514	1478	1478	1493	1573	1595	1567	1607	1635	1591	1599	1530	1479	1559	1434	1501	1504	1504	1514	1546	1516	1521	1557	1551	1472	1470	1487	1517	1552	1608	1526	1598	1594	1662	1622	1628	1570	1535
1372	1315	1413	1313	1411	1361	1316	1361	1331	1428	1369	1433	1375	1456	1486	1524	1587	1632	1568	1630	1564	1583	1590	1580	1466	1513	1566	1503	1527	1549	1536	1493	1574	1519	1542	1470	1434	1486	1492	1485	1508	1519	1563	1555	1686	1623	1644	1646	1544	1612
1382	1376	1393	1363	1414	1307	1347	1337	1318	1351	1325	1375	1384	1430	1486	1485	1558	1541	1557	1616	1619	1624	1600	1578	1536	1535	1498	1516	1443	1469	1499	1505	1516	1510	1521	1516	1584	1483	1525	1514	1482	1479	1497	1486	1593	1582	1582	1550	1502	1512
1294	1376	1323	1341	1334	1285	1249	1317	1346	1324	1378	1373	1407	1479	1502	1480	1522	1563	1556	1648	1609	1590	1594	1581	1583	1532	1515	1542	1449	1559	1540	1492	1488	1467	1606	1557	1535	1451	1567	1600	1555	1511	1499	1587	1566	1560	1560	1513	1489	1510
1386	1320	1318	1350	1290	1273	1312	1278	1367	1376	1376	1412	1423	1485	1519	1566	1593	1560	1573	1579	1521	1522	1555	1582	1469	1547	1559	1518	1443	1455	1513	1599	1641	1509	1573	1550	1606	1607	1561	1612	1507	1550	1512	1622	1592	1658	1698	1566	1560	1580
1412	1342	1313	1241	1283	1290	1296	1330	1348	1407	1344	1423	1439	1373	1495	1461	1464	1585	1516	1586	1520	1584	1532	1562	1510	1565	1497	1556	1570	1520	1597	1510	1501	1524	1541	1543	1585	1634	1564	1595	1582	1577	1622	1588	1629	1648	1752	1672	1671	1517
1318	1331	1310	1269	1263	1235	1250	1303	1275	1360	1390	1402	1379	1442	1461	1397	1503	1514	1525	1444	1551	1431	1585	1620	1472	1526	1547	1518	1517	1545	1464	1518	1534	1479	1600	1591	1548	1652	1649	1599	1668	1650	1657	1537	1497	1492	1599	1612	1682	1703
1328	1312	1237	1115	1199	1234	1263	1230	1343	1371	1337	1329	1423	1412	1342	1400	1500	1422	1353	1397	1469	1417	1498	1506	1575	1482	1513	1481	1540	1485	1524	1567	1533	1487	1514	1517	1541	1603	1610	1583	1667	1619	1605	1431	1411	1438	1450	1508	1604	1617
1293	1288	1286	1136	1105	1190	1171	1314	1253	1317	1303	1298	1400	1447	1333	1386	1389	1375	1371	1341	1351	1397	1461	1427	1492	1451	1477	1511	1395	1485	1538	1500	1519	1486	1529	1474	1450	1499	1623	1596	1702	1797	1580	1409	1360	1388	1405	1394	1465	1573
1396	1280	1265	1216	1188	1235	1236	1244	1346	1326	1443	1307	1389	1357	1327	1410	1311	1331	1306	1313	1392	1301	1375	1474	1537	1513	1481	1439	1425	1443	1575	1556	1538	1490	1446	1472	1466	1554	1581	1628	1816	1721	1568	1457	1427	1400	1393	1366	1475	1547
1264	1306	1215	1265	1227	1267	1297	1294	1355	1380	1384	1443	1390	1353	1446	1425	1340	1335	1321	1363	1370	1318	1336	1417	1457	1430	1421	1475	1469	1404	1489	1596	1586	1598	1445	1463	1426	1526	1546	1690	1757	1766	1648	1405	1445	1443	1346	1418	1430	1507
1226	1273	1257	1222	1258	1280	1298	1363	1390	1368	1479	1517	1483	1405	1362	1421	1338	1311	1332	1366	1329	1256	1360	1367	1443	1425	1454	1454	1468	1489	1480	1580	1655	1552	1528	1395	1457	1450	1560	1659	1787	1744	1692	1507	1403	1408	1311	1386	1437	1624
1279	1264	1273	1232	1168	1266	1290	1304	1418	1415	1435	1436	1468	1416	1366	1430	1320	1355	1357	1352	1310	1272	1386	1455	1412	1385	1494	1430	1486	1390	1555	1565	1588	1529	1527	1438	1386	1541	1556	1610	1751	1715	1659	1526	1435	1339	1369	1455	1585	1620
1295	1283	1253	1173	1271	1297	1298	1319	1442	1450	1384	1468	1450	1439	1334	1441	1350	1358	1385	1337	1325	1263	1352	1422	1356	1376	1336	1405	1405	1424	1526	1551	1512	1510	1535	1460	1428	1524	1618	1573	1650	1668	1664	1632	1518	1417	1530	1531	1663	1668
1229	1301	1247	1244	1205	1310	1300	1245	1348	1386	1304	1440	1435	1393	1456	1372	1401	1330	1325	1340	1277	1364	1324	1339	1390	1458	1403	1440	1446	1497	1489	1552	1488	1523	1516	1442	1451	1461	1562	1595	1586	1661	1553	1580	1512	1517	1556	1658	1623	1627
1256	1213	1227	1194	1272	1266	1320	1320	1402	1401	1437	1470	1385	1422	1431	1393	1399	1374	1380	1277	1347	1342	1357	1413	1365	1373	1414	1444	1419	1492	1521	1495	1526	1497	1500	1419	1446	1456	1519	1582	1595	1684	1615	1523	1497	1493	1523	1601	1543	1589
1302	1238	1268	1224	1203	1299	1293	1311	1379	1402	1427	1449	1470	1485	1511	1545	1417	1386	1427	1371	1307	1362	1366	1323	1357	1313	1409	1376	1471	1500	1558	1505	1592	1525	1447	1421	1443	1479	1527	1566	1693	1681	1637	1577	1524	1471	1473	1498	1591	1581
1343	1254	1276	1270	1254	1258	1313	1341	1419	1486	1371	1448	1524	1595	1514	1431	1439	1421	1392	1461	1357	1440	1509	1498	1434	1361	1377	1408	1462	1521	1538	1606	1533	1467	1477	1475	1383	1493	1535	1588	1538	1682	1569	1604	1544	1537	1542	1561	1525	1647
1296	1235	1244	1225	1260	1220	1222	1304	1327	1367	1489	1481	1441	1490	1438	1488	1512	1503	1522	1427	1481	1444	1454	1444	1422	1330	1383	1415	1472	1522	1513	1535	1531	1444	1404	1454	1373	1459	1531	1529	1606	1603	1565	1562	1529	1599	1529	1571	1511	1513
1255	1228	1225	1236	1201	1166	1314	1310	1330	1344	1398	1431	1455	1448	1406	1402	1545	1617	1549	1472	1389	1410	1410	1442	1415	1312	1412	1502	1416	1536	1552	1535	1507	1436	1457	1485	1495	1500	1445	1513	1555	1537	1521	1553	1543	1481	1454	1545	1617	1557
1337	1293	1248	1301	1265	1232	1256	1207	1357	1340	1411	1430	1384	1399	1355	1438	1466	1515	1562	1479	1455	1399	1416	1556	1353	1420	1416	1455	1521	1531	1507	1537	1507	1433	1473	1475	1416	1473	1513	1550	1513	1546	1573	1493	1586	1486	1540	1543	1503	1497
1266	1277	1295	1256	1250	1214	1290	1367	1340	1396	1409	1390	1357	1477	1346	1384	1460	1574	1507	1477	1516	1449	1415	1422	1373	1447	1436	1409	1512	1496	1534	1545	1525	1554	1418	1505	1512	1467	1544	1632	1579	1525	1561	1465	1586	1558	1492	1588	1544	1573
1300	1236	1301	1262	1327	1277	1332	1387	1404	1432	1435	1459	1419	1489	1495	1491	1536	1546	1558	1522	1504	1493	1437	1446	1375	1422	1438	1462	1430	1600	1546	1625	1468	1539	1470	1544	1560	1513	1576	1576	1605	1525	1536	1529	1606	1634	1659	1611	1502	1592
1403	1238	1307	1320	1248	1282	1330	1376	1507	1518	1527	1429	1441	1389	1484	1447	1612	1528	1428	1561	1435	1544	1417	1448	1401	1353	1470	1450	1485	1573	1548	1574	1510	1499	1455	1456	1579	1515	1516	1459	1573	1442	1528	1493	1561	1556	1556	1580	1552	1576
1310	1317	1277	1302	1253	1240	1376	1387	1412	1465	1472	1411	1434	1464	1461	1449	1465	1400	1426	1414	1398	1406	1477	1454	1357	1351	1378	1397	1419	1583	1547	1560	1541	1515	1478	1476	1419	1535	1521	1606	1576	1513	1532	1560	1533	1517	1597	1555	1616	1580
1337	1381	1369	1321	1236	1270	1272	1382	1410	1492	1464	1442	1468	1503	1431	1386	1467	1394	1418	1377	1461	1405	1411	1339	1341	1344	1341	1433	1439	1494	1476	1551	1615	1544	1506	1438	1505	1520	1518	1461	1540	1575	1482	1510	1506	1471	1447	1549	1567	1544
1287	1388	1270	1301	1378	1260	1274	1373	1395	1494	1399	1468	1420	1357	1395	1395	1366	1378	1353	1351	1432	1374	1445	1362	1349	1309	1340	1433	1401	1445	1519	1623	1571	1568	1463	1357	1455	1418	1515	1582	1508	1540	1470	1400	1468	1498	1479	1477	1498	1483
1308	1313	1267	1265	1309	1320	1270	1388	1431	1566	1584	1499	1436	1485	1408	1468	1421	1371	1342	1384	1422	1446	1355	1434	1345	1391	1329	1361	1367	1505	1605	1554	1551	1578	1535	1503	1506	1427	1490	1601	1565	1446	1519	1453	1499	1522	1511	1525	1428	1481
1285	1310	1314	1320	1281	1311	1352	1416	1460	1493	1482	1556	1518	1452	1464	1472	1404	1441	1357	1424	1423	1411	1351	1384	1304	1408	1314	1362	1538	1566	1595	1528	1576	1535	1520	1444	1501	1501	1577	1557	1561	1516	1492	1486	1459	1465	1540	1503	1591	1487
1303	1220	1289	1303	1347	1362	1415	1463	1539	1540	1520	1503	1580	1538	1467	1452	1373	1406	1400	1446	1389	1442	1434	1424	1403	1348	1289	1397	1473	1498	1601	1567	1605	1491	1541	1489	1563	1530	1633	1598	1521	1530	1461	1460	1500	1482	1612	1585	1598	1631
1237	1251	1356	1291	1306	1357	1450	1383	1399	1574	1498	1430	1465	1518	1391	1459	1415	1476	1394	1401	1468	1427	1358	1423	1394	1330	1368	1383	1425	1599	1524	1585	1428	1428	1457	1421	1508	1563	1657	1599	1578	1610	1458	1475	1442	1533	1579	1535	1567	1513
1289	1333	1308	1277	1254	1289	1369	1321	1452	1531	1445	1514	1442	1418	1371	1375	1379	1349	1342	1357	1339	1412	1364	1372	1350	1365	1300	1275	1383	1417	1448	1479	1467	1494	1510	1428	1469	1484	1566	1519	1574	1534	1521	1436	1460	1495	1561	1550	1540	1523
1295	1280	1307	1375	1347	1242	1337	1338	1384	1444	1479	1356	1385	1393	1419	1378	1345	1332	1294	1273	1339	1346	1473	1363	1342	1326	1369	1376	1419	1447	1510	1496	1442	1448	1423	1453	1405	1527	1531	1508	1559	1517	1493	1556	1430	1512	1493	1554	1526	1529
1328	1318	1328	1247	1308	1245	1282	1310	1452	1524	1384	1340	1328	1350	1424	1393	1393	1283	1343	1260	1317	1320	1350	1394	1347	1370	1375	1404	1411	1430	1488	1530	1470	1506	1490	1455	1534	1532	1519	1625	1619	1537	1559	1531	1529	1540	1516	1511	1536	1547
1290	1315	1287	1278	1228	1169	1296	1388	1444	1416	1383	1388	1297	1390	1373	1424	1411	1424	1376	1377	1421	1382	1378	1445	1370	1314	1392	1354	1443	1446	1536	1554	1521	1485	1419	1416	1533	1490	1518	1568	1648	1636	1606	1552	1498	1517	1534	1574	1523	1544
1254	1200	1197	1211	1170	1199	1276	1354	1371	1398	1371	1315	1365	1405	1381	1433	1444	1412	1340	1434	1421	1497	1421	1388	1329	1379	1458	1381	1401	1509	1464	1592	1493	1477	1393	1389	1424	1591	1604	1597	1628	1587	1605	1505	1497	1512	1626	1644	1742	1735
1292	1283	1226	1260	1183	1239	1231	1273	1363	1399	1379	1348	1344	1445	1405	1393	1420	1437	1396	1456	1482	1437	1441	1445	1404	1412	1401	1476	1399	1480	1560	1494	1436	1435	1397	1434	1513	1542	1658	1705	1606	1656	1532	1496	1465	1418	1528	1625	1703	1878
1241	1252	1234	1242	1278	1228	1258	1306	1277	1393	1342	1275	1313	1316	1368	1383	1419	1381	1402	1368	1425	1504	1400	1468	1496	1364	1442	1449	1464	1519	1546	1494	1478	1384	1323	1371	1412	1458	1612	1659	1648	1608	1570	1510	1445	1411	1568	1637	1764	1790
1257	1262	1230	1163	1225	1148	1221	1270	1244	1291	1280	1245	1275	1268	1348	1350	1365	1401	1387	1477	1529	1532	1524	1452	1352	1420	1367	1445	1409	1522	1492	1386	1384	1443	1295	1386	1439	1433	1579	1668	1610	1548	1548	1516	1429	1510	1552	1664	1517	1565
1207	1261	1297	1253	1196	1243	1191	1258	1250	1305	1262	1284	1258	1339	1409	1397	1387	1408	1358	1494	1509	1566	1521	1437	1382	1365	1366	1505	1427	1504	1388	1463	1448	1394	1430	1415	1495	1536	1575	1589	1563	1567	1505	1499	1605	1600	1750	1644	1496	1447
1306	1300	1240	1270	1252	1234	1216	1279	1271	1368	1349	1354	1339	1390	1371	1403	1486	1426	1462	1441	1507	1594	1568	1460	1465	1428	1450	1407	1411	1490	1500	1462	1386	1449	1480	1526	1659	1625	1592	1573	1495	1458	1585	1571	1595	1757	1721	1610	1436	1471
1290	1328	1277	1288	1247	1307	1239	1267	1326	1367	1338	1315	1347	1340	1410	1392	1374	1475	1441	1511	1555	1526	1529	1558	1445	1374	1450	1377	1488	1449	1465	1453	1393	1378	1512	1529	1653	1630	1615	1646	1509	1499	1549	1572	1623	1784	1750	1610	1523	1491
1380	1341	1311	1224	1217	1191	1246	1303	1310	1323	1330	1277	1324	1336	1346	1417	1364	1426	1423	1422	1437	1451	1480	1439	1448	1469	1463	1330	1399	1475	1452	1499	1464	1410	1436	1591	1642	1594	1619	1538	1487	1580	1499	1581	1644	1721	1700	1644	1494	1474
1448	1391	1368	1293	1262	1219	1272	1269	1361	1332	1319	1356	1357	1418	1378	1440	1402	1444	1417	1432	1488	1470	1482	1429	1493	1360	1405	1368	1361	1392	1385	1424	1481	1468	1492	1543	1541	1566	1537	1567	1609	1560	1624	1539	1547	1643	1642	1569	1476	1426
1387	1367	1329	1304	1275	1290	1281	1360	1485	1404	1396	1333	1326	1397	1404	1451	1474	1546	1430	1383	1401	1471	1491	1411	1456	1380	1361	1319	1395	1412	1446	1492	1462	1533	1567	1513	1470	1494	1486	1483	1556	1656	1581	1569	1570	1587	1648	1535	1510	1534
1396	1415	1402	1338	1317	1302	1416	1415	1468	1489	1410	1469	1417	1420	1468	1463	1470	1471	1406	1355	1364	1480	1402	1419	1416	1393	1320	1306	1265	1251	1375	1439	1481	1489	1464	1490	1393	1643	1532	1455	1496	1554	1613	1567	1635	1598	1554	1594	1546	1642
1364	1351	1372	1408	1289	1416	1441	1491	1567	1544	1438	1411	1475	1531	1539	1517	1528	1478	1426	1419	1455	1459	1532	1397	1369	1427	1394	1337	1320	1355	1445	1374	1457	1446	1412	1504	1467	1448	1462	1491	1515	1610	1549	1710	1697	1649	1640	1445	1552	1593
1520	1434	1408	1389	1308	1348	1389	1495	1513	1529	1526	1542	1472	1620	1601	1591	1602	1611	1464	1471	1439	1475	1572	1416	1337	1396	1414	1350	1365	1468	1447	1497	1513	1431	1545	1489	1491	1540	1521	1574	1581	1583	1624	1621	1670	1628	1554	1496	1553	1581
1459	1448	1434	1311	1310	1274	1315	1501	1504	1497	1517	1573	1538	1553	1554	1548	1610	1520	1389	1491	1511	1527	1402	1446	1454	1378	1337	1304	1436	1428	1485	1503	1564	1486	1499	1448	1500	1541	1548	1539	1627	1703	1623	1588	1681	1592	1521	1594	1562	1584
1428	1348	1439	1260	1267	1290	1273	1358	1336	1408	1355	1394	1426	1562	1416	1389	1425	1345	1460	1367	1440	1406	1363	1342	1360	1349	1263	1350	1299	1387	1504	1408	1412	1456	1416	1353	1390	1468	1448	1511	1552	1588	1552	1516	1527	1437	1491	1493	1480	1574
1389	1343	1379	1336	1245	1262	1304	1231	1291	1254	1319	1372	1391	1411	1377	1363	1288	1268	1298	1426	1332	1346	1330	1244	1314	1260	1266	1226	1251	1315	1388	1415	1367	1288	1349	1378	1304	1396	1443	1436	1505	1464	1488	1492	1419	1522	1398	1534	1559	1570
1291	1324	1333	1309	1295	1317	1292	1315	1241	1271	1293	1347	1332	1403	1385	1317	1360	1237	1367	1405	1388	1394	1369	1418	1282	1368	1270	1335	1294	1368	1405	1329	1353	1327	1260	1262	1396	1423	1521	1567	1463	1569	1442	1550	1476	1470	1570	1617	1635	1590
1333	1322	1352	1337	1311	1299	1374	1285	1336	1269	1265	1353	1310	1411	1431	1422	1414	1378	1408	1464	1441	1445	1502	1461	1441	1410	1404	1455	1465	1421	1376	1316	1324	1266	1242	1356	1351	1561	1491	1519	1639	1554	1528	1534	1568	1638	1619	1731	1621	1682
1289	1280	1376	1370	1337	1325	1248	1336	1277	1259	1217	1197	1254	1285	1417	1350	1426	1397	1398	1481	1491	1443	1486	1438	1504	1515	1499	1453	1446	1318	1387	1374	1248	1318	1388	1461	1395	1518	1519	1523	1477	1619	1537	1618	1612	1660	1714	1696	1608	1632
1324	1325	1394	1269	1244	1345	1310	1265	1287	1178	1132	1162	1180	1274	1286	1342	1339	1365	1384	1467	1426	1326	1401	1377	1530	1473	1441	1416	1372	1275	1230	1217	1266	1262	1299	1317	1445	1431	1504	1468	1487	1453	1484	1566	1586	1607	1640	1613	1504	1555
1309	1388	1365	1424	1324	1216	1256	1223	1288	1235	1173	1182	1178	1202	1275	1319	1316	1342	1357	1386	1372	1355	1354	1393	1376	1309	1366	1366	1276	1231	1231	1224	1280	1238	1402	1416	1382	1325	1343	1400	1426	1382	1585	1587	1601	1542	1594	1507	1504	1436
1344	1373	1418	1360	1254	1225	1271	1242	1241	1282	1132	1185	1126	1275	1278	1279	1333	1365	1355	1389	1329	1338	1312	1390	1420	1380	1373	1262	1245	1219	1194	1250	1314	1293	1362	1369	1447	1344	1310	1289	1342	1472	1557	1569	1613	1519	1523	1449	1527	1491
1313	1378	1418	1314	1307	1196	1227	1230	1335	1310	1227	1201	1218	1217	1292	1310	1353	1417	1395	1339	1389	1321	1282	1351	1364	1381	1371	1288	1244	1240	1302	1261	1328	1362	1363	1366	1359	1291	1272	1316	1370	1427	1582	1565	1631	1532	1475	1424	1431	1512
1332	1335	1365	1368	1313	1304	1290	1338	1323	1345	1278	1262	1268	1240	1250	1247	1359	1430	1361	1318	1386	1345	1396	1339	1393	1387	1368	1300	1338	1319	1342	1265	1353	1313	1335	1409	1264	1259	1320	1370	1426	1489	1533	1540	1560	1542	1478	1447	1313	1532
1380	1415	1374	1400	1328	1350	1332	1390	1373	1400	1323	1216	1259	1257	1296	1270	1309	1338	1339	1307	1351	1393	1397	1376	1314	1360	1417	1327	1406	1404	1279	1371	1357	1430	1315	1313	1295	1353	1308	1400	1412	1533	1540	1572	1541	1571	1513	1437	1364	1522
1345	1366	1381	1348	1304	1300	1346	1350	1382	1341	1288	1234	1269	1248	1263	1346	1334	1376	1371	1402	1315	1394	1501	1318	1350	1301	1419	1366	1419	1411	1351	1396	1400	1421	1379	1337	1428	1329	1392	1462	1425	1467	1566	1544	1604	1506	1455	1419	1465	1568
1324	1272	1334	1238	1241	1284	1300	1292	1233	1169	1186	1233	1247	1242	1283	1262	1373	1269	1314	1345	1356	1327	1330	1329	1343	1348	1315	1358	1424	1331	1454	1398	1346	1365	1352	1354	1347	1396	1379	1510	1422	1455	1430	1474	1448	1448	1424	1470	1502	1540
1264	1344	1243	1204	1178	1213	1264	1220	1314	1201	1228	1284	1223	1333	1233	1358	1304	1295	1334	1342	1394	1456	1366	1317	1298	1333	1368	1305	1327	1311	1366	1338	1262	1357	1362	1362	1370	1336	1424	1435	1345	1436	1344	1449	1423	1407	1399	1430	1454	1461
1297	1283	1309	1282	1227	1213	1270	1318	1333	1293	1167	1258	1300	1315	1373	1428	1372	1369	1377	1323	1369	1411	1373	1387	1338	1352	1307	1305	1421	1367	1266	1321	1391	1349	1370	1412	1505	1449	1426	1366	1382	1349	1457	1421	1408	1410	1409	1417	1441	1420
1286	1403	1366	1299	1227	1272	1253	1367	1293	1304	1304	1347	1322	1347	1381	1424	1338	1437	1351	1393	1468	1459	1422	1353	1318	1350	1296	1281	1284	1388	1372	1355	1357	1340	1477	1511	1434	1466	1440	1421	1398	1420	1414	1419	1482	1458	1452	1505	1497	1434
1366	1319	1368	1345	1309	1315	1307	1266	1353	1275	1404	1323	1306	1335	1383	1349	1331	1405	1326	1385	1412	1387	1339	1357	1376	1267	1296	1399	1345	1350	1377	1407	1349	1418	1401	1468	1480	1476	1433	1487	1419	1370	1428	1459	1482	1420	1489	1505	1406	1353
1300	1251	1321	1317	1294	1273	1270	1329	1363	1328	1361	1335	1370	1367	1375	1340	1382	1342	1424	1361	1477	1408	1335	1341	1347	1310	1318	1303	1361	1378	1412	1285	1433	1321	1414	1488	1485	1482	1425	1377	1339	1450	1419	1418	1407	1512	1521	1448	1441	1360
1348	1311	1366	1321	1273	1227	1349	1337	1359	1262	1325	1325	1351	1350	1376	1340	1343	1375	1326	1370	1403	1332	1330	1326	1272	1240	1349	1416	1390	1393	1342	1325	1335	1265	1349	1415	1482	1476	1413	1369	1390	1418	1392	1396	1469	1506	1563	1504	1453	1420
1281	1252	1301	1314	1302	1337	1310	1302	1314	1354	1371	1422	1324	1321	1258	1335	1298	1268	1347	1361	1386	1348	1341	1324	1275	1314	1365	1407	1482	1398	1406	1237	1299	1384	1396	1448	1547	1489	1431	1427	1399	1350	1396	1473	1474	1514	1505	1621	1572	1395
1222	1228	1263	1296	1297	1217	1290	1284	1312	1349	1361	1314	1206	1224	1333	1290	1237	1265	1324	1332	1330	1308	1305	1277	1229	1341	1316	1403	1444	1353	1330	1293	1224	1344	1343	1516	1445	1512	1341	1333	1324	1345	1441	1374	1584	1494	1590	1564	1401	1377
1206	1297	1300	1207	1161	1184	1227	1245	1257	1342	1330	1297	1262	1223	1262	1200	1289	1209	1382	1345	1303	1374	1304	1275	1240	1260	1357	1345	1421	1308	1282	1265	1283	1312	1365	1430	1480	1479	1342	1335	1292	1324	1358	1397	1515	1492	1537	1464	1411	1388
1280	1374	1369	1277	1249	1187	1264	1243	1306	1336	1378	1437	1197	1256	1277	1273	1297	1320	1391	1377	1340	1338	1381	1347	1317	1290	1321	1390	1465	1318	1258	1313	1299	1307	1413	1470	1504	1496	1467	1384	1324	1356	1392	1490	1496	1564	1520	1527	1501	1337
1347	1393	1323	1276	1209	1169	1218	1282	1345	1333	1429	1341	1321	1299	1305	1370	1410	1410	1402	1364	1412	1402	1288	1407	1387	1419	1409	1408	1501	1369	1403	1452	1360	1438	1497	1529	1557	1581	1540	1447	1384	1476	1432	1578	1593	1661	1534	1572	1599	1401
1329	1444	1322	1337	1329	1199	1264	1282	1414	1518	1513	1397	1375	1396	1393	1400	1430	1506	1436	1373	1373	1408	1371	1495	1449	1471	1510	1432	1431	1457	1433	1377	1439	1465	1519	1489	1631	1462	1549	1451	1413	1457	1611	1665	1604	1609	1480	1557	1562	1581
1265	1351	1391	1329	1358	1334	1278	1370	1446	1461	1593	1513	1491	1467	1504	1494	1413	1458	1467	1444	1326	1420	1393	1438	1343	1382	1469	1518	1480	1457	1399	1455	1466	1428	1499	1490	1463	1480	1481	1419	1433	1450	1616	1652	1658	1593	1527	1536	1524	1551
1292	1332	1435	1349	1319	1311	1322	1394	1462	1532	1558	1537	1435	1414	1473	1446	1427	1427	1445	1390	1320	1395	1335	1344	1383	1406	1357	1452	1375	1421	1407	1426	1450	1463	1344	1371	1428	1429	1446	1396	1534	1500	1487	1570	1490	1566	1505	1538	1590	1605
1202	1248	1337	1260	1357	1282	1291	1309	1353	1434	1442	1441	1436	1416	1366	1382	1339	1294	1323	1420	1299	1362	1401	1395	1396	1383	1324	1251	1327	1382	1450	1408	1401	1366	1340	1361	1389	1475	1493	1508	1539	1504	1537	1475	1435	1470	1469	1547	1588	1559
1334	1278	1303	1258	1188	1217	1232	1369	1407	1361	1344	1353	1342	1355	1392	1356	1367	1397	1346	1283	1255	1326	1440	1353	1370	1371	1319	1344	1400	1407	1459	1457	1441	1460	1420	1382	1465	1441	1460	1549	1460	1501	1468	1470	1424	1476	1547	1519	1585	1573
1287	1308	1289	1268	1183	1369	1319	1453	1394	1494	1408	1394	1410	1400	1443	1487	1548	1431	1432	1450	1331	1412	1485	1428	1459	1362	1309	1396	1400	1419	1530	1575	1522	1465	1503	1474	1491	1399	1556	1534	1610	1606	1559	1501	1501	1439	1483	1557	1592	1624
1315	1348	1307	1264	1239	1285	1392	1395	1539	1502	1638	1465	1507	1565	1623	1602	1560	1549	1506	1403	1305	1403	1462	1440	1473	1390	1345	1337	1458	1472	1582	1545	1619	1586	1548	1466	1426	1468	1503	1597	1611	1639	1520	1504	1474	1517	1518	1580	1599	1564
1302	1294	1273	1277	1317	1414	1375	1463	1561	1484	1510	1515	1633	1601	1656	1588	1584	1506	1483	1413	1426	1441	1395	1478	1446	1391	1417	1443	1359	1536	1671	1682	1575	1622	1570	1498	1470	1509	1549	1641	1695	1664	1722	1566	1607	1537	1540	1661	1594	1699
1240	1288	1270	1252	1222	1370	1402	1482	1520	1440	1549	1505	1595	1593	1570	1600	1519	1489	1478	1405	1469	1457	1508	1484	1449	1462	1440	1480	1411	1481	1614	1606	1589	1579	1505	1515	1407	1484	1633	1578	1616	1654	1560	1580	1499	1493	1574	1564	1619	1721
1282	1206	1284	1238	1282	1290	1453	1440	1435	1484	1486	1507	1573	1526	1533	1543	1548	1455	1466	1487	1415	1401	1406	1444	1435	1395	1400	1405	1313	1388	1436	1459	1553	1486	1510	1455	1493	1541	1601	1678	1676	1629	1640	1487	1404	1532	1497	1481	1605	1665
1294	1257	1235	1208	1224	1314	1348	1348	1436	1466	1465	1573	1521	1445	1489	1424	1462	1423	1448	1450	1378	1442	1438	1424	1400	1364	1415	1407	1423	1388	1457	1392	1467	1393	1458	1456	1540	1569	1564	1574	1625	1584	1568	1498	1420	1409	1459	1496	1539	1565
1334	1267	1259	1238	1283	1279	1298	1359	1383	1394	1401	1418	1505	1489	1464	1487	1408	1365	1393	1505	1371	1395	1325	1288	1324	1329	1306	1334	1459	1457	1384	1440	1448	1414	1453	1427	1571	1626	1604	1654	1554	1455	1513	1400	1460	1425	1493	1533	1618	1538
1293	1257	1290	1337	1324	1312	1322	1340	1456	1473	1416	1455	1415	1405	1452	1417	1500	1397	1434	1404	1481	1437	1377	1357	1256	1339	1440	1416	1442	1460	1481	1562	1435	1421	1429	1497	1483	1528	1560	1656	1578	1572	1493	1471	1478	1422	1441	1551	1612	1601
1330	1319	1377	1392	1377	1380	1309	1278	1435	1395	1458	1520	1488	1501	1438	1504	1475	1463	1508	1473	1399	1426	1370	1397	1369	1432	1395	1446	1461	1455	1448	1493	1506	1473	1374	1342	1500	1584	1588	1567	1486	1494	1537	1510	1486	1487	1489	1561	1602	1594
1371	1292	1328	1272	1351	1288	1274	1318	1352	1364	1419	1487	1515	1473	1393	1450	1515	1485	1505	1432	1538	1383	1415	1360	1424	1380	1382	1433	1481	1500	1438	1460	1399	1459	1402	1456	1546	1628	1584	1600	1560	1438	1559	1472	1595	1566	1560	1572	1558	1555
1264	1249	1309	1380	1281	1291	1266	1245	1315	1374	1424	1436	1466	1395	1383	1428	1451	1455	1505	1552	1517	1488	1389	1348	1398	1398	1401	1383	1379	1413	1474	1419	1412	1381	1445	1496	1527	1589	1640	1519	1534	1455	1544	1678	1655	1607	1627	1549	1487	1572
1250	1227	1346	1361	1336	1265	1278	1310	1345	1387	1404	1437	1431	1370	1409	1442	1484	1502	1558	1550	1487	1482	1453	1387	1357	1442	1346	1418	1420	1472	1460	1437	1389	1428	1492	1497	1537	1542	1548	1497	1439	1405	1531	1569	1590	1572	1547	1510	1483	1561
1313	1310	1409	1368	1234	1315	1296	1284	1362	1446	1415	1511	1459	1466	1435	1470	1484	1541	1582	1620	1583	1469	1428	1485	1435	1400	1473	1388	1471	1412	1431	1421	1450	1475	1518	1522	1518	1608	1559	1514	1422	1467	1506	1549	1578	1570	1566	1563	1549	1516
1267	1319	1475	1280	1329	1288	1260	1308	1395	1464	1419	1396	1512	1454	1413	1461	1525	1511	1558	1546	1503	1468	1457	1510	1436	1387	1425	1413	1469	1484	1410	1430	1452	1436	1513	1474	1456	1591	1520	1450	1491	1564	1524	1564	1577	1599	1555	1518	1533	1465
1290	1334	1309	1319	1253	1304	1268	1337	1325	1406	1445	1526	1387	1493	1503	1470	1427	1620	1546	1554	1486	1503	1431	1509	1489	1389	1425	1553	1489	1472	1393	1457	1391	1538	1558	1548	1564	1470	1512	1503	1525	1512	1577	1548	1629	1601	1648	1541	1467	1493
1220	1204	1338	1268	1260	1225	1342	1332	1435	1450	1500	1586	1486	1445	1581	1551	1618	1617	1532	1629	1474	1480	1417	1437	1439	1504	1501	1467	1458	1364	1344	1336	1474	1520	1578	1602	1543	1580	1468	1444	1465	1535	1596	1599	1684	1649	1566	1496	1491	1462
1269	1302	1320	1291	1373	1378	1325	1455	1460	1555	1484	1592	1518	1496	1545	1528	1549	1520	1552	1456	1531	1385	1429	1380	1458	1482	1504	1524	1421	1438	1321	1438	1478	1545	1597	1547	1597	1533	1471	1466	1448	1509	1520	1583	1658	1619	1548	1384	1441	1466
1286	1357	1279	1346	1275	1348	1362	1422	1375	1420	1551	1498	1494	1468	1488	1485	1464	1449	1462	1482	1436	1442	1360	1343	1439	1456	1427	1447	1434	1258	1346	1316	1518	1564	1586	1527	1523	1443	1406	1418	1420	1544	1534	1544	1667	1566	1519	1467	1380	1388
1264	1309	1216	1314	1231	1286	1362	1319	1343	1426	1491	1461	1436	1483	1486	1492	1388	1412	1454	1432	1452	1369	1313	1371	1376	1547	1521	1463	1456	1389	1346	1386	1421	1531	1502	1558	1545	1453	1374	1429	1479	1475	1518	1679	1600	1602	1405	1365	1350	1417
1229	1303	1264	1216	1239	1286	1304	1353	1411	1456	1523	1492	1495	1413	1449	1498	1470	1476	1404	1499	1468	1352	1302	1426	1431	1434	1552	1521	1416	1286	1304	1286	1429	1553	1489	1511	1474	1424	1447	1409	1405	1476	1537	1606	1635	1546	1517	1381	1339	1394
1266	1265	1264	1238	1323	1299	1427	1393	1489	1538	1501	1469	1488	1446	1444	1451	1528	1440	1431	1404	1459	1403	1384	1328	1361	1457	1519	1478	1393	1312	1368	1369	1494	1557	1571	1504	1564	1524	1493	1380	1426	1588	1565	1642	1657	1590	1455	1539	1415	1492
1249	1356	1305	1261	1248	1399	1477	1404	1502	1603	1483	1426	1520	1539	1522	1468	1439	1368	1459	1368	1486	1318	1328	1326	1341	1514	1513	1456	1411	1315	1403	1435	1505	1565	1506	1551	1471	1511	1497	1400	1436	1482	1539	1668	1590	1579	1554	1565	1450	1467
1356	1277	1270	1285	1246	1369	1353	1462	1574	1508	1578	1522	1486	1461	1464	1506	1490	1478	1502	1395	1323	1396	1356	1318	1317	1387	1502	1373	1406	1384	1388	1453	1492	1556	1499	1504	1499	1514	1404	1451	1444	1529	1550	1572	1534	1505	1519	1499	1483	1527
1252	1292	1270	1232	1278	1288	1374	1414	1431	1467	1533	1483	1394	1521	1479	1453	1446	1440	1385	1387	1356	1355	1379	1261	1333	1303	1450	1428	1387	1372	1361	1411	1485	1513	1471	1455	1439	1403	1418	1326	1478	1478	1524	1484	1577	1500	1499	1469	1453	1412
1262	1298	1216	1172	1247	1326	1301	1376	1391	1460	1399	1404	1353	1392	1434	1473	1423	1405	1313	1345	1343	1281	1312	1258	1211	1325	1357	1319	1419	1356	1438	1387	1436	1456	1357	1522	1477	1406	1407	1400	1444	1437	1471	1555	1426	1456	1446	1511	1520	1512
1361	1331	1232	1191	1189	1269	1350	1368	1432	1372	1300	1260	1319	1421	1514	1449	1401	1356	1373	1326	1311	1335	1367	1319	1231	1293	1328	1389	1396	1379	1406	1462	1446	1404	1426	1393	1443	1461	1388	1369	1488	1431	1494	1485	1470	1550	1423	1481	1576	1515
1326	1283	1307	1269	1193	1257	1362	1351	1363	1388	1361	1368	1340	1428	1497	1520	1484	1473	1364	1399	1366	1341	1390	1359	1426	1340	1369	1336	1454	1486	1406	1452	1491	1427	1361	1407	1455	1467	1495	1413	1477	1555	1519	1493	1532	1567	1537	1529	1543	1564
1293	1209	1220	1211	1200	1262	1286	1449	1391	1466	1434	1430	1441	1571	1487	1638	1527	1551	1454	1362	1305	1444	1439	1514	1447	1405	1435	1416	1466	1488	1528	1477	1534	1430	1456	1487	1426	1510	1488	1504	1563	1605	1558	1506	1512	1509	1518	1532	1660	1619
1149	1182	1223	1237	1194	1194	1304	1312	1308	1379	1391	1313	1394	1510	1514	1571	1532	1501	1502	1452	1349	1414	1479	1513	1391	1407	1335	1415	1441	1487	1470	1467	1501	1428	1435	1485	1484	1518	1491	1671	1630	1602	1543	1528	1518	1504	1539	1614	1609	1662
1153	1185	1259	1189	1111	1205	1243	1252	1268	1349	1435	1397	1423	1444	1568	1535	1537	1467	1484	1462	1540	1445	1539	1507	1500	1390	1316	1354	1381	1450	1460	1467	1491	1502	1541	1479	1406	1522	1593	1665	1705	1638	1571	1477	1428	1508	1523	1609	1584	1657
1199	1173	1238	1152	1163	1192	1205	1243	1251	1351	1340	1396	1442	1502	1465	1500	1468	1554	1371	1450	1464	1551	1523	1545	1530	1475	1388	1437	1491	1434	1422	1537	1553	1456	1477	1440	1430	1511	1484	1571	1671	1587	1629	1560	1470	1441	1490	1487	1581	1702
1180	1235	1165	1151	1173	1267	1192	1239	1250	1326	1350	1422	1424	1436	1458	1493	1457	1539	1451	1480	1442	1556	1487	1499	1564	1369	1423	1399	1467	1440	1461	1457	1542	1443	1411	1401	1344	1485	1469	1573	1658	1639	1543	1537	1510	1415	1445	1478	1535	1646
1195	1241	1217	1236	1235	1195	1270	1219	1308	1314	1330	1405	1383	1352	1399	1442	1472	1502	1404	1438	1464	1491	1474	1490	1592	1407	1460	1420	1393	1315	1406	1545	1471	1514	1475	1349	1370	1487	1539	1555	1600	1641	1609	1552	1405	1490	1528	1453	1611	1724
1271	1223	1221	1281	1239	1322	1310	1327	1276	1332	1419	1391	1418	1406	1430	1435	1473	1479	1455	1528	1415	1523	1489	1452	1434	1478	1382	1437	1412	1415	1367	1469	1429	1489	1359	1448	1361	1459	1423	1599	1654	1630	1529	1545	1500	1467	1507	1533	1642	1679
1247	1208	1194	1193	1198	1310	1364	1358	1335	1374	1413	1411	1463	1542	1476	1510	1485	1551	1493	1466	1510	1437	1460	1386	1383	1459	1440	1400	1350	1403	1347	1481	1553	1483	1452	1420	1399	1433	1485	1491	1589	1607	1555	1624	1409	1513	1506	1431	1507	1657
1249	1225	1251	1294	1252	1334	1255	1306	1320	1291	1336	1384	1430	1451	1479	1440	1398	1404	1427	1412	1438	1360	1416	1370	1349	1474	1433	1411	1378	1307	1359	1453	1460	1486	1519	1438	1372	1435	1431	1408	1494	1527	1559	1535	1519	1526	1480	1529	1570	1558
1268	1230	1245	1208	1265	1238	1299	1309	1323	1302	1318	1393	1363	1385	1414	1435	1377	1368	1408	1338	1353	1339	1342	1332	1345	1364	1403	1422	1382	1357	1378	1398	1368	1486	1315	1435	1389	1379	1425	1404	1424	1534	1539	1445	1533	1506	1541	1529	1454	1544
1273	1292	1270	1213	1209	1325	1291	1312	1306	1332	1274	1439	1414	1430	1463	1507	1402	1292	1376	1266	1350	1304	1349	1243	1311	1304	1350	1357	1395	1306	1358	1414	1409	1451	1402	1324	1353	1419	1410	1407	1426	1354	1431	1464	1411	1487	1546	1442	1437	1442
1224	1229	1242	1250	1263	1267	1249	1284	1310	1330	1306	1443	1410	1422	1450	1494	1326	1331	1330	1304	1372	1353	1324	1270	1329	1308	1323	1379	1307	1325	1352	1411	1406	1435	1382	1334	1349	1355	1385	1485	1443	1391	1455	1357	1461	1428	1438	1463	1520	1422
1224	1211	1211	1241	1209	1230	1264	1363	1321	1290	1343	1428	1435	1453	1492	1481	1335	1308	1279	1356	1309	1306	1348	1278	1299	1320	1374	1440	1392	1466	1348	1479	1404	1392	1349	1310	1410	1329	1403	1449	1344	1372	1342	1420	1393	1505	1412	1517	1438	1485
1153	1153	1187	1254	1233	1244	1292	1392	1330	1442	1381	1438	1514	1482	1521	1486	1366	1311	1414	1310	1421	1374	1384	1243	1256	1317	1376	1450	1404	1477	1441	1458	1496	1477	1398	1391	1391	1409	1506	1506	1476	1448	1400	1434	1350	1424	1434	1415	1486	1502
1143	1145	1162	1235	1210	1245	1336	1349	1323	1444	1395	1481	1454	1470	1457	1383	1371	1316	1331	1302	1352	1387	1365	1292	1333	1262	1304	1334	1407	1437	1515	1515	1437	1438	1444	1399	1366	1472	1470	1520	1453	1357	1399	1388	1370	1380	1413	1498	1442	1503
1161	1102	1152	1187	1224	1256	1285	1290	1272	1328	1334	1363	1475	1497	1328	1346	1345	1336	1247	1383	1302	1331	1400	1293	1292	1328	1290	1379	1345	1422	1437	1404	1385	1416	1393	1439	1362	1499	1473	1527	1486	1433	1460	1372	1331	1443	1367	1450	1462	1477
1176	1229	1133	1150	1263	1210	1222	1207	1175	1223	1274	1336	1401	1409	1312	1267	1306	1306	1293	1295	1364	1321	1377	1338	1305	1328	1286	1319	1380	1433	1479	1400	1447	1436	1400	1361	1394	1466	1446	1508	1465	1293	1362	1319	1366	1416	1430	1439	1489	1470
1207	1166	1130	1200	1132	1263	1238	1244	1224	1264	1337	1327	1330	1334	1303	1251	1231	1278	1333	1306	1369	1326	1374	1286	1322	1304	1403	1340	1425	1397	1481	1537	1405	1459	1437	1454	1466	1482	1518	1528	1417	1449	1429	1354	1397	1378	1341	1405	1522	1534
1178	1153	1128	1219	1232	1282	1177	1190	1220	1281	1378	1381	1410	1405	1390	1273	1367	1351	1320	1342	1407	1446	1345	1350	1338	1374	1361	1304	1466	1457	1383	1386	1467	1385	1452	1368	1422	1499	1570	1609	1561	1405	1416	1383	1434	1486	1424	1502	1519	1532
1211	1161	1191	1185	1190	1210	1250	1235	1260	1299	1406	1455	1550	1421	1437	1332	1360	1396	1430	1501	1404	1381	1345	1355	1329	1320	1382	1491	1423	1446	1491	1388	1395	1384	1461	1428	1474	1548	1562	1506	1570	1415	1414	1382	1433	1455	1544	1516	1541	1632
1063	1093	1194	1247	1161	1210	1237	1202	1244	1301	1467	1526	1414	1437	1371	1463	1358	1450	1464	1409	1439	1372	1347	1345	1341	1431	1310	1441	1413	1450	1413	1294	1392	1383	1391	1493	1467	1528	1568	1583	1498	1493	1457	1471	1512	1504	1577	1570	1598	1642
1104	1136	1123	1221	1180	1151	1117	1183	1188	1246	1331	1425	1442	1446	1439	1392	1387	1410	1479	1425	1358	1365	1309	1446	1355	1411	1395	1379	1346	1416	1420	1279	1407	1365	1403	1364	1403	1409	1542	1517	1546	1546	1466	1468	1472	1514	1523	1577	1594	1528
1185	1156	1172	1177	1217	1250	1159	1156	1197	1186	1262	1425	1412	1334	1334	1393	1377	1387	1381	1479	1318	1262	1287	1361	1255	1416	1370	1375	1348	1355	1383	1407	1372	1307	1381	1343	1373	1367	1355	1481	1546	1497	1420	1440	1405	1482	1501	1593	1570	1519
1110	1213	1151	1144	1194	1158	1148	1224	1199	1217	1312	1308	1406	1337	1346	1353	1356	1450	1431	1374	1392	1267	1252	1272	1388	1341	1411	1346	1367	1299	1358	1363	1369	1410	1405	1397	1279	1343	1341	1375	1436	1458	1442	1465	1425	1474	1448	1482	1484	1500
1168	1163	1193	1134	1158	1132	1201	1087	1103	1199	1297	1322	1339	1296	1336	1360	1411	1423	1435	1377	1295	1283	1305	1293	1314	1342	1356	1346	1313	1319	1331	1330	1375	1445	1415	1413	1357	1279	1278	1344	1384	1452	1333	1456	1422	1478	1494	1458	1509	1541
1170	1065	1139	1184	1144	1160	1206	1211	1181	1188	1314	1352	1335	1343	1270	1324	1399	1437	1401	1346	1313	1238	1224	1266	1307	1299	1356	1312	1290	1295	1245	1306	1321	1453	1377	1359	1429	1403	1386	1428	1495	1417	1464	1357	1415	1488	1443	1419	1476	1490
1081	1173	1167	1172	1168	1107	1198	1206	1203	1277	1355	1421	1371	1377	1335	1295	1287	1402	1356	1392	1351	1282	1282	1316	1292	1312	1235	1364	1223	1286	1292	1315	1360	1341	1347	1400	1357	1397	1324	1383	1379	1439	1398	1327	1373	1416	1418	1439	1477	1492
1145	1125	1127	1174	1118	1163	1211	1145	1233	1264	1287	1324	1327	1390	1314	1234	1298	1289	1402	1383	1332	1248	1346	1213	1267	1259	1281	1265	1284	1331	1343	1241	1339	1374	1350	1346	1373	1315	1346	1409	1422	1380	1321	1299	1387	1399	1406	1389	1342	1420
1096	1143	1215	1075	1179	1111	1161	1260	1215	1225	1288	1328	1357	1279	1278	1330	1329	1288	1300	1298	1280	1361	1232	1246	1330	1225	1250	1250	1229	1287	1353	1288	1319	1341	1325	1441	1362	1385	1366	1321	1427	1390	1325	1240	1312	1344	1428	1391	1433	1365
1138	1111	1173	1117	1195	1187	1201	1206	1294	1224	1347	1301	1292	1377	1280	1251	1249	1296	1339	1313	1289	1249	1297	1283	1171	1222	1239	1234	1240	1316	1349	1325	1287	1282	1319	1360	1289	1377	1408	1389	1349	1328	1232	1326	1273	1406	1364	1332	1470	1427
1154	1061	1130	1134	1179	1208	1196	1231	1266	1397	1325	1345	1431	1326	1341	1269	1350	1276	1357	1290	1290	1303	1229	1249	1233	1234	1206	1290	1339	1305	1377	1314	1351	1363	1314	1316	1404	1352	1410	1458	1439	1360	1296	1237	1330	1368	1390	1431	1483	1478
1059	1100	1035	1087	1098	1206	1263	1270	1367	1342	1405	1349	1339	1462	1336	1408	1296	1332	1319	1316	1324	1283	1285	1239	1249	1243	1283	1306	1327	1423	1379	1406	1348	1384	1400	1368	1372	1396	1496	1454	1535	1402	1344	1257	1283	1401	1409	1427	1459	1508
1146	1072	1133	1103	1179	1192	1212	1250	1255	1402	1442	1444	1407	1423	1460	1330	1313	1322	1373	1283	1202	1252	1260	1217	1249	1315	1304	1332	1256	1355	1418	1462	1404	1424	1354	1395	1349	1398	1373	1509	1591	1417	1400	1363	1347	1467	1382	1512	1503	1524
1090	1142	1114	1189	1191	1233	1284	1203	1319	1368	1371	1479	1423	1465	1432	1309	1375	1359	1312	1275	1318	1241	1199	1218	1254	1281	1287	1353	1344	1390	1469	1500	1447	1361	1400	1344	1296	1432	1476	1548	1488	1459	1445	1384	1417	1436	1479	1497	1541	1523
1073	1159	1130	1169	1163	1242	1225	1197	1232	1354	1270	1330	1379	1413	1402	1343	1358	1310	1262	1321	1250	1247	1174	1287	1203	1287	1318	1290	1291	1237	1358	1319	1289	1335	1303	1341	1413	1301	1382	1509	1478	1393	1389	1423	1377	1421	1538	1506	1441	1467
1153	1091	1210	1177	1177	1187	1213	1153	1193	1223	1226	1288	1319	1254	1219	1194	1168	1149	1173	1167	1143	1175	1110	1128	1071	1219	1195	1215	1266	1159	1213	1146	1246	1211	1268	1262	1258	1260	1248	1315	1385	1264	1373	1375	1470	1434	1450	1422	1350	1301
1132	1176	1191	1186	1179	1188	1219	1123	1146	1228	1220	1192	1234	1252	1300	1131	1155	1193	1235	1182	1232	1115	1102	1129	1114	1110	1190	1247	1214	1192	1210	1180	1186	1197	1242	1246	1221	1253	1290	1234	1275	1343	1386	1324	1387	1387	1470	1362	1417	1285
1138	1174	1215	1184	1236	1239	1218	1193	1186	1251	1263	1257	1298	1295	1349	1260	1224	1244	1332	1335	1329	1268	1178	1170	1116	1199	1209	1271	1292	1257	1221	1273	1199	1243	1266	1297	1320	1367	1286	1342	1368	1346	1382	1301	1415	1370	1433	1415	1284	1235
1142	1203	1217	1234	1191	1221	1228	1215	1255	1301	1357	1361	1347	1358	1377	1271	1215	1234	1341	1420	1412	1391	1310	1313	1258	1252	1284	1363	1404	1299	1363	1254	1254	1297	1249	1326	1413	1489	1387	1416	1450	1379	1478	1412	1420	1430	1425	1441	1319	1397
1148	1244	1209	1149	1164	1211	1119	1245	1204	1293	1315	1340	1328	1344	1367	1276	1262	1270	1324	1403	1500	1467	1353	1283	1339	1260	1328	1319	1352	1305	1245	1300	1196	1253	1219	1286	1376	1431	1482	1378	1377	1346	1343	1354	1482	1387	1465	1399	1362	1365
1142	1180	1123	1190	1162	1143	1124	1160	1107	1243	1218	1299	1310	1274	1264	1190	1214	1176	1156	1311	1369	1302	1289	1240	1246	1260	1232	1288	1270	1258	1246	1208	1152	1163	1290	1257	1335	1448	1373	1306	1355	1333	1307	1262	1269	1333	1339	1326	1338	1287
1197	1162	1233	1169	1184	1136	1169	1161	1141	1131	1202	1245	1270	1216	1282	1178	1089	1108	1111	1186	1252	1271	1227	1222	1169	1141	1220	1228	1289	1166	1165	1235	1143	1131	1162	1249	1311	1279	1276	1230	1275	1229	1283	1219	1294	1314	1289	1324	1253	1329
1134	1082	1131	1196	1158	1133	1109	1145	1119	1256	1235	1190	1197	1236	1224	1125	1098	1128	1131	1174	1199	1238	1166	1166	1185	1228	1204	1271	1170	1175	1159	1110	1159	1171	1124	1151	1172	1254	1312	1210	1146	1266	1260	1283	1256	1253	1246	1264	1290	1353
1156	1128	1065	1199	1131	1191	1156	1133	1102	1176	1220	1250	1196	1185	1171	1135	1095	1146	1120	1196	1278	1207	1171	1169	1186	1205	1168	1181	1180	1159	1176	1186	1180	1239	1132	1166	1231	1264	1230	1234	1268	1191	1233	1247	1247	1232	1265	1230	1249	1299
1220	1073	1101	1188	1196	1152	1152	1100	1213	1194	1221	1179	1203	1184	1156	1104	1059	1139	1242	1262	1269	1241	1187	1137	1173	1203	1142	1283	1221	1173	1206	1182	1244	1207	1293	1154	1249	1234	1281	1242	1247	1229	1235	1309	1271	1202	1232	1227	1240	1307
1094	1088	1119	1138	1198	1183	1161	1133	1073	1135	1259	1254	1158	1148	1126	1111	1114	1164	1176	1333	1298	1160	1199	1159	1116	1115	1160	1189	1151	1164	1177	1197	1286	1227	1233	1307	1267	1211	1199	1230	1274	1239	1198	1297	1224	1267	1203	1178	1271	1310
1102	1214	1117	1205	1158	1176	1107	1152	1088	1141	1155	1205	1187	1129	1121	1120	1178	1218	1240	1288	1267	1252	1106	1126	1128	1170	1175	1226	1248	1120	1206	1214	1268	1290	1268	1308	1197	1205	1259	1257	1183	1256	1294	1288	1306	1247	1203	1204	1333	1295
1204	1106	1136	1096	1114	1168	1197	1142	1105	1069	1171	1249	1157	1221	1153	1200	1179	1263	1234	1212	1202	1238	1158	1152	1157	1145	1148	1196	1239	1261	1251	1224	1296	1315	1301	1325	1274	1174	1219	1199	1183	1268	1332	1333	1238	1244	1235	1264	1250	1240
1126	1166	1084	1096	1073	1093	1144	1169	1160	1212	1099	1066	1194	1177	1191	1142	1220	1194	1266	1312	1257	1237	1196	1124	1097	1172	1253	1195	1188	1322	1246	1313	1317	1312	1312	1254	1268	1262	1193	1228	1200	1258	1235	1278	1286	1272	1197	1210	1251	1320
1126	1126	1143	1138	1085	1065	1114	1252	1161	1140	1153	1164	1161	1139	1127	1147	1217	1165	1185	1184	1223	1229	1162	1178	1149	1094	1174	1219	1238	1218	1292	1265	1257	1341	1231	1206	1210	1283	1245	1250	1218	1192	1228	1276	1292	1280	1306	1276	1327	1346
1169	1221	1131	1238	1058	1128	1099	1187	1190	1170	1130	1148	1095	1212	1152	1199	1153	1121	1174	1218	1235	1183	1119	1192	1141	1195	1226	1309	1323	1253	1271	1302	1337	1285	1250	1255	1236	1236	1232	1206	1285	1253	1255	1236	1321	1282	1272	1256	1313	1240
1070	1136	1220	1202	1187	1140	1173	1214	1234	1150	1177	1177	1169	1203	1228	1192	1217	1161	1096	1158	1175	1236	1211	1219	1184	1230	1153	1187	1273	1242	1290	1244	1286	1353	1216	1242	1229	1194	1219	1324	1269	1284	1303	1292	1327	1230	1316	1293	1323	1289
1097	1123	1205	1212	1200	1159	1117	1166	1286	1233	1136	1089	1117	1160	1145	1195	1237	1234	1114	1129	1160	1245	1222	1194	1220	1263	1227	1218	1186	1227	1300	1283	1264	1262	1343	1204	1185	1261	1310	1307	1325	1291	1260	1264	1240	1269	1306	1290	1318	1344
1130	1097	1158	1210	1226	1161	1124	1212	1110	1140	1140	1145	1130	1216	1213	1229	1174	1266	1139	1191	1168	1149	1250	1282	1256	1207	1202	1205	1274	1294	1207	1305	1254	1244	1276	1264	1218	1290	1357	1276	1253	1353	1212	1221	1332	1277	1258	1293	1297	1336
1125	1170	1173	1251	1190	1195	1150	1158	1122	1162	1117	1111	1162	1170	1206	1224	1235	1185	1185	1144	1145	1137	1243	1247	1207	1198	1187	1141	1205	1186	1312	1273	1228	1252	1197	1201	1248	1197	1298	1316	1352	1293	1320	1337	1340	1249	1342	1324	1357	1249
1151	1165	1136	1180	1158	1173	1177	1183	1153	1213	1153	1159	1071	1159	1166	1175	1185	1189	1163	1190	1145	1138	1213	1200	1212	1255	1159	1195	1146	1153	1152	1231	1245	1224	1229	1254	1275	1312	1297	1290	1284	1330	1239	1332	1264	1252	1274	1358	1362	1274
1197	1143	1224	1135	1083	1137	1185	1214	1201	1196	1153	1126	1166	1181	1203	1183	1151	1206	1140	1152	1204	1177	1191	1188	1218	1177	1170	1083	1205	1213	1121	1311	1264	1250	1293	1248	1284	1288	1278	1346	1256	1277	1265	1228	1247	1174	1258	1305	1392	1289
1227	1269	1155	1167	1076	1132	1138	1130	1154	1286	1161	1105	1095	1218	1246	1159	1155	1141	1184	1142	1196	1202	1268	1219	1212	1295	1225	1249	1186	1206	1174	1232	1282	1384	1277	1236	1255	1268	1332	1295	1327	1284	1292	1297	1320	1262	1237	1239	1368	1234
1267	1214	1189	1092	1051	1005	1011	1176	1159	1185	1173	1082	1087	1088	1139	1094	1121	1078	1088	1072	1091	1126	1222	1213	1173	1181	1190	1214	1195	1193	1182	1251	1232	1321	1277	1241	1210	1332	1331	1314	1356	1385	1306	1307	1241	1250	1332	1275	1289	1317
1124	1156	1300	1165	1039	972	1134	1228	1134	1152	1137	1032	1027	1068	1140	1203	1151	1109	1192	1056	1147	1073	1134	1178	1162	1170	1180	1125	1105	1204	1243	1220	1189	1293	1250	1113	1212	1217	1303	1320	1295	1365	1312	1297	1277	1257	1214	1351	1364	1405
1180	1161	1151	1186	1080	1104	985	1099	1131	1128	1150	1129	1050	1097	1089	1185	1217	1178	1164	1103	1188	1228	1262	1185	1247	1158	1087	1109	1118	1149	1158	1225	1288	1294	1198	1137	1242	1211	1220	1283	1324	1290	1316	1321	1277	1259	1273	1337	1319	1345
1223	1138	1186	1151	1119	1030	1115	1148	1249	1208	1160	1010	966	1001	1040	1160	1084	1127	1100	1057	1153	1148	1260	1310	1262	1241	1175	1144	1108	1163	1276	1311	1273	1335	1212	1166	1174	1263	1308	1267	1302	1312	1275	1261	1303	1322	1331	1359	1363	1490
1123	1150	1169	1183	1068	1092	1068	1110	1182	1203	1122	1154	1004	1059	1088	1161	1223	1272	1278	1209	1243	1226	1270	1230	1301	1224	1168	1146	1227	1210	1414	1273	1279	1298	1287	1279	1234	1346	1324	1295	1319	1296	1378	1347	1409	1340	1358	1423	1532	1493
1156	1190	1121	1101	1129	1204	1112	1118	1217	1149	1186	1214	1224	1164	1211	1354	1318	1421	1438	1405	1335	1367	1318	1243	1278	1230	1134	1169	1178	1181	1307	1374	1308	1229	1235	1307	1226	1313	1363	1385	1311	1304	1347	1348	1300	1384	1414	1466	1495	1513
1184	1119	1134	1142	1199	1204	1176	1134	1215	1270	1233	1255	1181	1210	1240	1284	1287	1281	1370	1275	1269	1281	1354	1373	1276	1241	1160	1104	1076	1149	1286	1307	1301	1194	1152	1190	1287	1267	1376	1366	1346	1260	1301	1284	1221	1311	1350	1404	1452	1489
1138	1119	1205	1280	1159	1119	1090	1134	1260	1203	1182	1088	1190	1130	1136	1206	1145	1207	1129	1121	1159	1120	1210	1247	1196	1229	1195	1156	1137	1165	1204	1271	1276	1227	1217	1232	1188	1286	1307	1283	1274	1213	1271	1324	1289	1275	1291	1289	1382	1473
1101	1089	1204	1221	1094	1132	1086	1128	1094	1161	1194	1104	1208	1139	1149	1098	1056	1058	1134	1092	1108	1092	1071	1152	1140	1131	1256	1298	1213	1213	1236	1358	1303	1302	1286	1263	1284	1288	1251	1261	1305	1300	1262	1206	1299	1323	1309	1332	1460	1332
1016	1143	1151	1039	1101	1056	1053	1095	1166	1219	1220	1136	1096	1052	1088	1055	1057	1079	1080	1087	1111	1145	1178	1129	1113	1099	1163	1251	1305	1300	1253	1321	1236	1240	1290	1336	1187	1346	1307	1239	1208	1199	1253	1234	1284	1286	1344	1294	1316	1325
1045	1097	1026	1024	1091	1210	1081	1185	1216	1227	1248	1140	1078	1146	1046	1156	1119	1197	1207	1147	1133	1137	1198	1128	1179	1098	1084	1160	1197	1268	1274	1308	1282	1265	1206	1258	1266	1303	1277	1333	1235	1205	1247	1239	1287	1319	1347	1361	1349	1313
1082	1011	948	1063	1120	1207	1242	1214	1318	1219	1173	1177	1169	1140	1206	1301	1316	1321	1247	1260	1236	1185	1159	1172	1170	1143	1195	1192	1206	1350	1356	1276	1279	1235	1214	1232	1370	1333	1318	1335	1173	1186	1238	1295	1229	1265	1330	1394	1409	1375
1124	1027	1092	1137	1124	1145	1293	1263	1300	1182	1159	1234	1340	1358	1407	1376	1394	1367	1341	1436	1239	1251	1199	1192	1246	1248	1295	1239	1321	1272	1319	1372	1383	1257	1300	1195	1362	1398	1348	1320	1285	1249	1253	1296	1265	1274	1351	1376	1456	1421
1014	1049	1109	1146	1169	1199	1220	1258	1166	1257	1315	1476	1452	1459	1419	1322	1275	1269	1369	1312	1308	1295	1278	1212	1161	1241	1244	1296	1289	1289	1265	1301	1344	1390	1223	1206	1288	1307	1379	1292	1358	1234	1343	1273	1281	1355	1343	1342	1472	1393
988	1075	1079	1163	1078	1164	1128	1153	1182	1290	1412	1492	1577	1408	1279	1196	1137	1124	1112	1233	1243	1178	1257	1190	1185	1158	1191	1252	1285	1256	1329	1276	1299	1218	1194	1167	1121	1293	1366	1220	1279	1310	1228	1289	1267	1268	1346	1368	1444	1434
950	1004	1085	1086	1040	1050	1082	1103	1230	1324	1421	1401	1280	1273	1101	1024	964	936	927	945	1104	1126	1163	1172	1166	1178	1147	1271	1278	1336	1237	1236	1237	1131	1154	1135	1162	1283	1305	1186	1309	1265	1200	1245	1251	1280	1302	1279	1474	1412
1082	1096	1079	1015	1019	1032	1034	1077	1197	1292	1352	1225	1120	1027	951	846	870	821	829	871	951	987	1052	1133	1214	1214	1274	1291	1316	1316	1318	1209	1257	1231	1179	1179	1210	1197	1261	1258	1276	1234	1300	1276	1230	1221	1251	1373	1306	1356
1056	1089	1091	1084	1011	1003	987	1113	1163	1253	1169	1020	952	896	866	809	804	857	867	915	875	922	1010	1072	1197	1228	1188	1302	1338	1369	1382	1306	1338	1247	1283	1231	1236	1345	1380	1290	1280	1258	1225	1240	1234	1200	1211	1341	1340	1351
1045	1087	1111	1059	1020	1068	1094	1167	1222	1229	1162	1053	937	907	909	941	971	1013	933	981	881	956	963	1100	1148	1200	1239	1294	1305	1383	1380	1325	1249	1245	1225	1215	1282	1303	1413	1332	1279	1286	1190	1185	1236	1234	1209	1345	1311	1316
1134	1158	1126	1086	1075	1110	1064	1184	1167	1283	1108	983	885	909	942	1071	1067	1117	1061	970	979	903	987	996	1021	1141	1230	1303	1247	1394	1375	1373	1328	1260	1282	1287	1290	1338	1367	1362	1339	1250	1266	1295	1274	1266	1274	1334	1330	1442
1176	1141	1139	981	1014	1006	1059	1040	1213	1110	1121	1021	945	944	1064	1048	1254	1231	1171	1103	1012	976	947	947	1041	1165	1287	1236	1249	1317	1377	1344	1277	1225	1224	1209	1246	1370	1336	1385	1239	1258	1227	1209	1338	1202	1270	1344	1379	1434
1120	1174	1142	942	1043	1039	1003	1120	1132	1142	1069	1006	917	936	1054	1117	1205	1196	1063	1066	939	966	929	957	1012	1159	1226	1287	1247	1218	1276	1255	1246	1278	1227	1194	1212	1259	1348	1218	1255	1194	1182	1169	1230	1187	1321	1311	1321	1386
1060	1087	1001	1019	973	996	1039	1058	1170	1173	1041	941	912	925	951	1055	1132	1163	1145	1025	947	934	943	958	1002	1191	1318	1261	1299	1202	1248	1193	1189	1243	1225	1204	1248	1216	1255	1203	1196	1252	1132	1136	1183	1209	1194	1293	1287	1232
1041	1077	1062	1016	942	982	1001	1115	1129	1121	1067	1039	919	837	912	977	1148	1103	1013	1013	973	922	958	1024	1087	1269	1375	1290	1271	1172	1244	1238	1318	1263	1248	1096	1234	1245	1229	1218	1238	1223	1236	1252	1195	1256	1217	1259	1268	1278
1058	1096	1135	1028	1022	1009	1042	1099	1103	1102	1069	1053	957	883	892	932	1063	1054	1055	964	950	870	985	1050	1188	1390	1355	1327	1240	1209	1291	1212	1284	1299	1240	1108	1212	1323	1283	1314	1236	1232	1295	1277	1252	1230	1289	1309	1259	1259
1148	1122	1099	1042	1058	1003	1103	1090	1166	1182	1177	995	980	926	884	949	980	996	1004	916	835	929	951	1095	1304	1412	1379	1280	1197	1151	1259	1264	1321	1434	1253	1085	1205	1217	1246	1262	1340	1322	1334	1333	1261	1239	1362	1318	1342	1302
1073	1078	1077	1080	1029	1079	1122	1170	1213	1193	1224	1167	1055	1027	919	950	946	867	800	877	830	965	990	1202	1379	1480	1421	1278	1195	1116	1244	1241	1292	1293	1228	1145	1250	1238	1143	1310	1245	1317	1325	1256	1347	1279	1346	1325	1305	1315
1076	1017	1094	1103	1067	1047	1098	1254	1270	1274	1288	1203	1213	1049	992	969	939	909	902	845	916	1029	1117	1242	1418	1530	1379	1208	1143	1146	1182	1247	1309	1320	1258	1199	1226	1244	1206	1278	1242	1306	1297	1301	1289	1246	1255	1250	1353	1255
1078	989	1109	1006	1043	1016	1075	1189	1204	1243	1253	1234	1184	1101	1035	1077	972	983	1026	1000	1024	1163	1301	1450	1410	1460	1353	1207	1202	1194	1173	1267	1347	1373	1210	1279	1298	1218	1218	1271	1279	1347	1235	1239	1202	1322	1231	1289	1188	1230
1064	1036	1045	1062	1038	1082	1056	1138	1187	1276	1281	1220	1236	1139	1078	1111	1124	1123	1195	1245	1218	1371	1351	1376	1363	1373	1223	1157	1251	1249	1234	1346	1394	1337	1196	1391	1380	1235	1250	1290	1208	1236	1204	1251	1253	1286	1187	1254	1169	1190
1075	1114	1040	1078	1073	996	996	1162	1150	1219	1262	1221	1250	1183	1180	1217	1259	1288	1364	1387	1404	1361	1328	1287	1163	1134	1122	1163	1206	1237	1289	1320	1280	1219	1327	1346	1330	1288	1335	1275	1212	1294	1174	1304	1193	1235	1222	1206	1184	1140
1036	1077	1071	1080	1134	1096	1103	1094	1170	1269	1302	1288	1235	1249	1269	1232	1297	1353	1377	1392	1368	1337	1205	1068	1050	1058	1193	1252	1280	1280	1272	1319	1201	1226	1403	1396	1274	1254	1400	1343	1311	1243	1237	1270	1237	1264	1318	1241	1235	1136
1068	1060	1076	1148	1052	1093	1164	1156	1142	1263	1290	1344	1282	1309	1210	1271	1230	1290	1307	1329	1210	1176	1091	1044	1037	1183	1244	1262	1299	1287	1295	1271	1196	1232	1320	1282	1273	1342	1390	1293	1310	1251	1180	1231	1197	1246	1299	1241	1291	1290
1120	1094	1083	1108	1079	1119	1145	1201	1167	1194	1293	1294	1343	1370	1336	1300	1185	1203	1126	1161	1093	1076	1102	1032	1131	1253	1234	1234	1231	1281	1309	1132	1188	1287	1260	1143	1249	1356	1314	1297	1280	1169	1318	1203	1243	1222	1286	1291	1320	1342
1067	1028	994	1063	979	1083	1167	1197	1289	1248	1151	1189	1251	1232	1196	1200	1146	1107	1093	1115	1113	1092	1171	1131	1270	1255	1245	1257	1138	1260	1225	1153	1198	1274	1190	1161	1316	1206	1287	1283	1278	1260	1179	1200	1208	1193	1243	1268	1277	1347
1053	1048	1004	1025	940	1009	1108	1209	1228	1255	1155	1124	1134	1125	1148	1051	1148	1122	1062	1139	1092	1197	1289	1246	1279	1261	1259	1146	1215	1239	1253	1289	1233	1182	1128	1259	1261	1227	1221	1267	1230	1232	1166	1165	1187	1239	1185	1223	1277	1325
996	1027	996	983	1021	1030	1064	1141	1209	1233	1242	1181	1131	1061	1080	1037	1075	1050	1124	1170	1169	1175	1251	1278	1207	1188	1283	1194	1197	1287	1352	1301	1128	1076	1218	1283	1190	1259	1279	1302	1298	1243	1187	1176	1145	1235	1173	1168	1210	1253
1004	1005	1031	1009	1013	1019	1152	1133	1151	1191	1228	1187	1202	1218	1138	1104	1129	1103	1131	1121	1162	1208	1247	1237	1258	1303	1272	1291	1295	1281	1368	1256	1190	1214	1294	1328	1254	1291	1313	1238	1299	1229	1282	1253	1208	1240	1166	1179	1239	1300
1042	989	1016	1074	1068	1116	1112	1196	1172	1136	1153	1148	1174	1289	1292	1210	1205	1258	1187	1210	1205	1236	1254	1308	1306	1349	1241	1279	1355	1291	1253	1195	1277	1282	1243	1201	1264	1329	1215	1293	1313	1317	1265	1248	1234	1188	1240	1155	1213	1241
1023	1038	969	1019	1020	1050	1076	1083	1117	1197	1109	1118	1161	1193	1186	1216	1260	1261	1199	1172	1224	1212	1321	1254	1273	1205	1258	1244	1201	1266	1252	1278	1281	1283	1198	1211	1347	1248	1290	1335	1356	1271	1258	1265	1191	1214	1197	1301	1266	1285
1003	1002	1005	1041	997	1009	1021	1076	1172	1254	1165	1232	1180	1185	1170	1233	1192	1139	1152	1159	1143	1312	1254	1294	1324	1319	1199	1237	1123	1216	1280	1308	1240	1242	1312	1334	1235	1206	1273	1322	1284	1309	1359	1299	1269	1198	1247	1321	1224	1359
1064	928	988	1056	948	962	933	980	1074	1085	1056	1233	1269	1270	1272	1249	1362	1274	1265	1242	1216	1317	1355	1309	1250	1259	1148	1136	1130	1194	1221	1202	1284	1324	1360	1261	1237	1253	1242	1274	1285	1392	1283	1262	1262	1108	1145	1208	1294	1325
1063	924	1012	926	976	942	1008	1002	1073	1042	1107	1097	1211	1204	1119	1170	1225	1239	1300	1295	1217	1152	1154	1229	1277	1262	1243	1237	1104	1131	1106	1190	1326	1350	1315	1286	1226	1225	1130	1210	1290	1232	1345	1291	1106	1145	1092	1109	1234	1302
1054	1012	965	968	969	1010	900	949	1028	1095	1077	1136	1137	1194	1145	1105	1136	1138	1166	1196	1185	1228	1242	1283	1343	1306	1260	1125	1153	1113	1109	1277	1238	1334	1369	1323	1319	1232	1242	1250	1299	1225	1279	1217	1172	1159	1176	1122	1175	1197
1056	1029	986	987	991	998	907	999	997	1062	1108	1101	1248	1153	1170	1187	1267	1187	1257	1224	1297	1361	1324	1284	1367	1221	1262	1179	1208	1219	1218	1226	1244	1411	1464	1342	1242	1262	1269	1281	1279	1361	1290	1203	1197	1168	1170	1161	1157	1162
1048	1025	1018	1036	1047	970	993	903	1068	1012	1099	1099	1191	1260	1204	1157	1225	1256	1233	1322	1367	1255	1277	1305	1294	1267	1282	1273	1243	1206	1186	1235	1289	1334	1368	1379	1315	1378	1308	1285	1344	1333	1283	1273	1182	1250	1175	1153	1162	1173
995	1075	1019	1044	1020	1036	959	1010	1045	1115	1102	1141	1159	1143	1206	1153	1175	1234	1277	1278	1265	1240	1277	1285	1289	1176	1272	1216	1258	1155	1229	1289	1298	1272	1300	1264	1283	1295	1336	1382	1329	1323	1288	1203	1260	1213	1172	1186	1206	1233
1000	1013	1039	1038	1090	984	958	976	951	1029	1140	1181	1138	1096	1245	1188	1191	1193	1194	1205	1236	1221	1246	1248	1169	1175	1217	1276	1231	1144	1264	1180	1229	1260	1211	1245	1286	1270	1322	1304	1314	1250	1230	1240	1242	1247	1218	1173	1171	1164
1126	1049	1045	1030	1022	962	951	960	976	1109	1054	1171	1164	1126	1175	1092	1142	1176	1193	1193	1212	1219	1203	1240	1243	1183	1248	1237	1202	1280	1233	1194	1177	1177	1124	1150	1201	1245	1313	1260	1245	1164	1113	1239	1246	1200	1094	1153	1140	1207
1009	1022	1029	1018	1011	893	968	943	1082	1057	1129	1170	1143	1106	1102	1103	1035	1136	1057	1001	1057	1142	1194	1154	1168	1173	1238	1297	1169	1294	1273	1212	1188	1129	1150	1085	1142	1170	1240	1256	1179	1210	1139	1148	1211	1126	1157	1209	1201	1187
997	1003	1000	973	1002	1014	973	1000	1071	1098	1164	1220	1194	1139	1149	1135	1076	1083	1094	1018	1067	1164	1194	1139	1178	1220	1256	1211	1187	1217	1250	1206	1177	1169	1053	1066	1217	1183	1151	1242	1206	1193	1171	1173	1210	1298	1199	1231	1201	1154
1038	1026	948	931	947	1117	992	1117	1181	1145	1191	1203	1268	1153	1093	1150	1114	1066	1045	1030	1034	1109	1071	1116	1128	1163	1145	1126	1173	1205	1284	1221	1192	1169	1147	1115	1143	1148	1139	1199	1194	1230	1136	1150	1255	1211	1160	1167	1229	1225
1005	937	894	896	936	1036	1096	1145	1140	1248	1271	1247	1253	1233	1223	1126	1133	1042	1017	1041	1077	1122	1163	1208	1216	1173	1199	1159	1210	1134	1220	1224	1245	1258	1164	1251	1251	1183	1273	1253	1250	1177	1215	1202	1144	1170	1190	1232	1181	1276
998	998	988	952	1003	1078	1127	1186	1234	1266	1289	1274	1184	1256	1201	1171	1152	1101	1124	1070	1070	1174	1116	1161	1237	1207	1197	1238	1275	1218	1274	1251	1310	1222	1272	1203	1244	1287	1237	1225	1195	1221	1215	1292	1200	1151	1198	1205	1243	1316
1056	1024	1003	1005	1023	1158	1167	1221	1318	1203	1259	1238	1280	1183	1151	1152	1165	1103	1169	1108	1131	1178	1143	1198	1253	1221	1190	1241	1216	1143	1204	1163	1232	1216	1280	1262	1235	1268	1203	1271	1206	1236	1171	1212	1194	1221	1264	1181	1200	1214
1125	1117	1144	1080	1124	1124	1165	1187	1257	1249	1198	1168	1214	1201	1112	1106	1045	1130	1122	1144	1169	1101	1175	1189	1146	1207	1267	1221	1251	1209	1152	1149	1138	1173	1236	1319	1296	1319	1325	1248	1156	1284	1188	1183	1216	1186	1201	1235	1202	1212
1115	1149	1164	1057	1105	1192	1138	1170	1248	1196	1156	1205	1163	1146	1185	1228	1140	1212	1230	1268	1183	1192	1226	1191	1167	1162	1202	1207	1226	1170	1166	1153	1099	1183	1239	1349	1271	1236	1293	1212	1225	1255	1235	1244	1162	1299	1261	1191	1231	1178
1061	1091	1162	1028	1066	1083	1103	1043	1184	1176	1139	1109	1177	1187	1236	1215	1259	1243	1249	1258	1322	1237	1283	1247	1220	1258	1287	1308	1222	1209	1168	1103	1055	1156	1183	1241	1231	1331	1306	1275	1253	1255	1214	1274	1305	1234	1256	1188	1248	1219
1054	1097	1163	1151	1097	1005	1138	1154	1152	1125	1180	1118	1135	1144	1125	1175	1234	1305	1300	1291	1293	1284	1313	1332	1274	1237	1368	1232	1312	1259	1213	1091	1073	1115	1125	1201	1334	1252	1381	1265	1265	1265	1219	1225	1286	1260	1349	1226	1271	1215
1137	1124	1199	1132	1089	1076	1083	1114	1060	1101	1102	1070	1141	1164	1114	1248	1266	1299	1391	1325	1311	1265	1261	1285	1228	1274	1257	1299	1202	1176	1184	1154	1070	1049	1069	1161	1312	1320	1298	1258	1325	1292	1275	1265	1259	1362	1328	1325	1339	1341
1130	1075	1135	1093	1064	1015	1008	1029	1065	1067	1043	1141	1092	1120	1183	1222	1205	1239	1281	1312	1206	1302	1275	1298	1299	1159	1175	1266	1158	1151	1222	1168	1081	1048	1194	1157	1246	1308	1320	1364	1291	1401	1263	1267	1340	1406	1360	1400	1373	1326
1058	1034	1105	1005	971	908	1018	964	1029	1006	1041	1068	1064	1078	1189	1197	1234	1273	1269	1218	1203	1280	1209	1191	1192	1174	1203	1182	1071	1133	1144	1094	1107	1146	1051	1130	1133	1253	1284	1278	1342	1198	1314	1260	1241	1300	1369	1449	1328	1285
1081	981	997	972	984	924	902	951	978	982	1009	1087	1056	1087	1228	1208	1185	1290	1246	1218	1221	1193	1248	1227	1250	1118	1166	1078	1114	1137	1149	1127	1130	1092	1019	1126	1091	1205	1219	1233	1229	1259	1219	1215	1284	1238	1326	1333	1314	1302
1100	1054	1057	1040	969	957	940	985	1021	1094	1077	1144	1082	1170	1202	1154	1156	1265	1247	1207	1234	1118	1177	1174	1119	1092	1065	1112	1076	1066	1115	1120	1174	1128	1115	1083	1125	1134	1141	1183	1164	1192	1229	1208	1192	1214	1317	1275	1331	1379
1152	1144	1135	1139	1074	1017	1059	1047	1094	1136	1112	1200	1287	1237	1208	1162	1210	1225	1203	1156	1175	1122	1182	1160	1096	1063	1143	1039	1117	1140	1159	1142	1167	1133	1159	1154	1166	1129	1167	1165	1256	1186	1206	1200	1225	1212	1262	1321	1414	1327
1157	1119	1118	1086	1029	1087	1080	1101	1141	1224	1214	1279	1319	1328	1270	1302	1215	1281	1200	1141	1218	1193	1171	1145	1085	1078	1170	1072	1072	1124	1116	1113	1169	1169	1145	1241	1271	1204	1159	1164	1150	1210	1259	1104	1243	1210	1249	1391	1390	1320
1127	1076	1204	1151	1111	1104	1102	1143	1132	1219	1257	1346	1328	1384	1257	1278	1240	1195	1194	1100	1084	1009	1106	1072	1032	1069	1103	1149	1156	1123	1116	1166	1169	1183	1220	1177	1221	1265	1181	1142	1154	1147	1152	1162	1269	1268	1332	1194	1313	1399
1163	1120	1131	1153	1045	1101	1073	1110	1143	1163	1223	1192	1279	1243	1211	1273	1204	1117	1121	1054	1059	1064	1051	1017	1090	1046	1096	1091	1125	1098	1098	1119	1185	1190	1256	1306	1258	1218	1169	1146	1087	1134	1141	1164	1178	1223	1237	1269	1296	1203
1134	1166	1197	1140	1123	1140	1087	1082	1063	1146	1152	1280	1229	1225	1182	1190	1105	1019	1038	1095	1093	1077	1044	962	1018	1040	1070	1087	1176	1124	1111	1099	1140	1207	1248	1281	1256	1230	1209	1126	1098	1181	1125	1115	1140	1150	1261	1215	1325	1206
1119	1141	1067	1075	1042	1084	1044	1048	1060	1115	1140	1244	1207	1233	1203	1162	1131	1080	969	1060	1047	1034	1003	1039	988	1001	1063	1060	1120	1089	1058	1098	1182	1152	1192	1261	1168	1175	1155	1085	1127	1066	1083	1079	1126	1185	1229	1227	1183	1254
1040	953	945	1040	1005	987	1058	955	1080	1097	1175	1296	1225	1270	1240	1128	1151	1185	1053	1108	1079	1065	1029	1038	1027	1018	1057	1022	1113	1137	1125	1052	1028	1192	1144	1181	1195	1286	1085	1130	1124	1087	1154	1121	1132	1192	1240	1169	1260	1205
1002	985	940	1043	942	1059	1010	1109	1089	1093	1169	1273	1282	1259	1246	1227	1199	1137	1144	1122	1138	1088	1042	1069	1040	1098	1020	1089	1118	1047	1139	1136	1117	1136	1130	1189	1196	1225	1207	1186	1200	1233	1204	1223	1206	1226	1319	1350	1270	1253
1090	1091	1086	1014	994	1025	1069	1071	1080	1076	1244	1211	1252	1225	1193	1220	1179	1087	1114	1076	1162	1131	1121	1115	1123	1109	1134	1122	1148	1131	1137	1207	1112	1141	1219	1201	1152	1228	1236	1211	1210	1232	1219	1190	1176	1225	1330	1310	1305	1286
1114	1017	975	1050	1063	1036	1091	1147	1128	1129	1127	1205	1176	1226	1231	1139	1192	1177	1166	1194	1171	1154	1112	1086	1100	1069	1101	1096	1173	1113	1213	1138	1216	1162	1217	1161	1236	1211	1256	1217	1209	1216	1257	1210	1214	1177	1266	1288	1308	1261
1052	931	1013	1001	959	990	1084	1145	1087	1140	1149	1145	1210	1134	1264	1184	1226	1210	1133	1127	1137	1142	1154	1212	1196	1136	1112	1114	1184	1182	1170	1129	1140	1152	1170	1142	1148	1187	1172	1256	1189	1196	1246	1215	1245	1187	1288	1262	1261	1257
1019	892	909	912	909	1014	1011	1044	1109	1125	1117	1112	1090	1167	1136	1155	1160	1064	1087	1079	1195	1144	1133	1111	1124	1094	1065	1126	1142	1077	1134	1047	1056	1082	1037	1074	1111	1131	1170	1134	1118	1146	1179	1138	1177	1223	1162	1229	1205	1212
1009	1018	971	957	945	952	986	979	1035	1005	961	984	975	1031	1020	1086	1054	1042	1010	1045	1083	1099	1108	1079	1109	1097	1098	1098	1110	1114	1173	1109	1047	1070	1069	1026	1132	1057	1055	1074	1081	1054	1175	1183	1149	1118	1154	1124	1125	1074
1036	1002	1038	1077	1010	985	968	1028	1045	1056	1007	960	986	982	1038	998	928	993	1034	1037	1067	1023	1080	1091	1091	1182	1100	1121	1098	1148	1162	1151	1084	1005	1136	1129	1052	1037	1034	1046	1058	1118	1165	1181	1180	1207	1137	1197	1114	1118
1013	1006	983	1053	1057	1038	1058	1054	1103	1011	1011	1040	1029	1100	1041	977	1069	1055	954	1056	1046	1018	1095	1094	1161	1139	1138	1130	1171	1149	1182	1152	1125	1046	1085	1103	1087	1070	1055	1010	1054	1151	1205	1162	1177	1222	1162	1167	1190	1222
948	980	1007	1087	1036	1082	1089	1041	1131	1135	1116	1082	1089	1029	1066	1113	1009	1025	1070	1108	1127	1086	1173	1170	1202	1157	1231	1278	1263	1197	1268	1198	1086	1113	1100	1093	1111	1072	1054	1091	1104	1148	1181	1241	1270	1227	1235	1178	1212	1282
1014	964	970	1123	1132	1145	1070	1100	1057	1084	1160	1022	1105	1057	1046	1083	1104	1115	1046	1112	1024	1153	1122	1195	1228	1229	1209	1237	1259	1222	1217	1211	1204	1209	1221	1088	1069	1019	1111	1059	1081	1147	1177	1191	1231	1253	1202	1315	1229	1201
1030	965	976	1097	1076	1039	1096	1002	986	1012	1019	1069	1089	1031	980	1026	1006	1061	1057	988	1085	1101	1057	1151	1229	1246	1209	1248	1305	1232	1229	1235	1219	1258	1198	1098	1105	1041	1064	1030	1091	1073	1137	1192	1233	1283	1161	1155	1179	1141
1039	1033	1036	1044	994	1125	1012	968	982	983	967	984	1015	997	914	980	936	970	986	980	1013	1087	1011	1105	1076	1086	1113	1113	1187	1219	1160	1188	1163	1173	1111	1105	1062	992	982	1081	936	1011	1051	1136	1178	1178	1205	1159	1089	1150
976	946	911	929	1020	996	956	1037	988	909	898	968	962	927	976	878	901	946	904	928	992	956	938	1017	958	1020	1073	1054	997	1077	1062	1114	1090	1039	1112	1066	970	1005	963	958	961	985	987	1110	1057	1108	1153	1110	1102	1125
951	939	862	890	948	975	992	952	923	1008	1006	949	921	909	942	878	908	939	890	900	933	928	995	965	1029	934	1013	924	988	1026	1052	1050	1125	1039	1051	1095	984	969	885	902	964	925	964	1023	1029	961	1037	1010	1037	1129
979	943	945	1018	926	1035	1015	1079	1072	980	1028	1043	972	905	954	949	953	901	937	946	925	941	1012	1035	1014	1015	1077	1037	1016	1045	999	1100	1099	1086	1134	1112	1035	1018	999	948	985	870	987	930	988	987	1040	1081	1084	1141
1021	1033	978	1005	1073	1054	1084	1142	1113	1115	1064	1045	1066	996	1030	980	971	954	957	946	1014	1084	1021	1034	973	1031	1097	1003	1118	1047	1140	1092	1198	1133	1127	1126	1125	1082	1022	936	873	992	982	901	1031	1054	1007	1076	1094	1090
974	947	889	957	961	1035	990	1087	1073	1077	1065	1016	974	1042	1001	969	986	929	957	989	962	1004	1041	1017	964	907	972	1057	1045	1062	1118	1063	1123	1135	1095	1079	1120	1119	1039	999	988	967	926	932	961	1065	1063	1138	1039	1103
931	852	829	895	891	1000	1036	1059	1063	1013	958	1006	1010	1014	933	939	959	938	934	985	1029	995	946	1024	998	937	911	1065	1061	1064	1031	1092	1015	1066	1015	1083	1190	1165	1097	1056	1021	1018	959	919	961	1054	1015	1088	1080	1094
938	893	830	911	896	919	948	993	995	1003	1056	1030	1031	965	1017	967	983	991	1078	978	1046	1060	989	1025	1001	990	996	1009	1082	1035	991	1113	1043	1097	1108	1050	1168	1136	1103	1128	1177	1054	1068	970	973	937	999	963	1067	1151
1019	893	943	942	922	1007	998	1017	1087	1074	1092	1006	1071	984	952	952	981	969	996	1080	1100	1045	1003	1073	1053	1045	1030	1082	1072	1045	1091	1094	1102	1100	1148	1082	1119	1187	1212	1195	1083	1128	1094	1108	1005	1045	1034	1068	1074	1058
1008	973	1024	956	946	912	999	1075	1061	1058	1045	1065	1032	1075	1035	1071	951	1003	1022	1040	1101	1084	1066	1054	1037	1028	1022	968	1070	1016	1038	1034	1083	998	1035	1069	1127	1184	1155	1193	1231	1177	1242	1091	996	1037	1061	1082	1086	1126
1063	1036	1040	1003	965	946	995	1052	1022	1110	1046	1033	1048	1041	1043	1025	1038	1009	1056	1056	1080	984	1037	1032	1066	1050	1003	1054	929	1016	1061	990	1033	1032	1055	1026	1105	1075	1189	1168	1264	1172	1183	1050	1077	1083	1050	996	1105	1074
1040	1062	1044	1027	1009	867	912	1013	1079	1063	1070	1026	1051	960	1068	1016	1038	1102	1064	1076	1090	1015	1090	1066	1022	1034	969	959	981	1046	974	1001	995	1065	1081	1004	1084	1180	1121	1234	1179	1141	1140	1174	1094	1075	1151	1078	1020	1057
1001	1084	1031	1042	978	912	957	995	1028	1017	1069	1038	1070	1069	1088	1024	1104	1036	1023	1113	1099	1058	1071	1015	1035	1016	932	962	998	967	1027	1009	1021	965	1124	1007	1037	1104	1106	1166	1184	1202	1146	1169	1142	1102	1062	1002	1054	1083
1073	1024	1083	1054	941	896	938	906	913	1025	1014	1002	1050	1059	1105	1104	1057	1069	1071	1060	1105	1049	988	1077	1028	983	959	1002	974	988	1002	975	1054	1098	1042	1034	1020	1062	1109	1141	1156	1186	1103	1116	1079	1127	1123	1131	1076	1040
1031	993	1006	1021	953	890	874	913	907	921	886	937	1030	970	1002	1010	1053	1083	1070	1008	1014	1029	1037	1054	1029	1008	927	924	977	971	970	981	958	978	1012	998	995	962	1067	1092	1048	1181	1115	1139	1110	1083	1068	1038	1104	1038
943	972	951	941	945	921	836	846	828	833	825	885	957	1016	1001	1005	1041	1103	1029	1095	1039	1065	996	1002	1107	1027	969	933	887	909	957	950	963	1038	1009	1006	1012	1017	1039	1075	1120	1118	1084	1076	1077	1065	1071	1032	1022	995
1031	945	1042	958	1020	898	862	881	860	840	841	912	922	1006	1039	1042	1058	1077	1002	1035	1039	1089	1092	1116	1109	1088	1004	879	977	922	958	973	967	967	959	958	1053	972	1035	1097	1091	1063	1085	1085	1108	1051	1033	1063	1006	990
1020	990	1031	971	959	1051	923	914	863	874	887	913	920	978	982	1059	1100	1110	1087	1039	1079	1093	1152	1188	1150	1044	1039	939	887	969	980	996	1065	1008	1019	1002	945	969	1072	1129	1115	1067	1120	1058	1036	1035	1047	1017	1014	972
1034	1034	956	1008	971	974	970	922	954	856	866	897	983	871	950	1031	1050	1023	1062	1023	1026	1072	1070	1087	1084	1070	949	980	933	1002	992	1007	968	1012	957	1019	1014	1030	988	1095	1044	1065	1084	1047	1079	1020	1037	1010	1022	1015
951	977	941	937	958	985	951	884	840	876	853	825	856	939	899	951	973	988	1036	1000	1056	1094	1099	1023	1110	1146	1117	1015	945	970	1055	1063	1070	1062	1045	969	1064	978	1082	1055	1068	1114	1025	1118	1091	1061	1078	995	987	1014
987	969	922	1011	989	927	958	918	896	857	838	843	853	848	883	935	1016	1058	1095	1046	1095	1075	1127	1207	1177	1160	1205	1106	1125	1119	1088	1127	1164	1126	1141	1121	1107	1110	1163	1179	1153	1134	1103	1156	1148	1090	1096	1123	1015	1051
1061	1026	1001	999	1075	1084	1037	1091	991	984	982	901	940	950	902	1027	1070	1075	1118	1162	1226	1232	1233	1247	1239	1180	1240	1220	1229	1129	1207	1184	1179	1159	1145	1128	1166	1179	1175	1132	1104	1252	1167	1123	1167	1165	1172	1133	1115	1158
1105	1049	1089	1094	1013	1108	1152	1082	1107	1103	1078	986	968	1009	1101	1060	1119	1231	1232	1198	1271	1217	1190	1261	1179	1174	1183	1164	1131	1105	1200	1137	1179	1139	1137	1126	1070	1154	1083	1159	1124	1147	1147	1108	1104	1141	1138	1087	1168	1145
1030	1039	1054	1052	1026	1047	1115	1129	1155	1163	1118	1142	1062	1052	1051	1142	1102	1152	1163	1183	1184	1157	1169	1202	1097	1130	1100	1111	1142	1096	1053	1080	1168	1147	1061	1037	1019	1111	1109	1100	1152	1150	1155	1124	1098	1124	1168	1119	1192	1171
938	963	983	1017	1001	1036	1045	1070	1079	1096	1096	1084	1038	1032	1036	1011	1058	1014	1127	1034	1089	1095	1091	1084	1067	1125	1057	1062	1023	973	1039	1061	1094	1091	1050	1131	1163	1117	1129	1004	1151	1083	1105	1093	1118	1070	1117	1131	1141	1139
908	907	945	973	900	963	901	966	1011	1056	1013	1047	969	1003	979	1004	946	1089	1016	1059	1066	1060	1010	999	1062	1025	1003	1063	1014	1013	983	964	1170	1018	1066	1084	1112	1067	1061	1133	1112	1130	1107	1101	1061	1113	1169	1179	1165	1208
902	968	935	928	882	851	877	965	972	1107	1064	1107	1056	1009	1028	1031	1031	974	1093	1129	1075	989	967	1021	1107	1090	1086	1075	1009	1030	1018	1058	1054	1071	1118	1122	1110	1080	1095	1150	1116	1065	1134	1068	1117	1143	1127	1190	1194	1226
1010	917	931	921	904	856	956	951	1033	1070	1098	1159	1133	1115	1088	1050	1096	1102	1135	1083	1037	1080	1048	991	1100	1043	1068	1083	1142	1031	1115	997	1023	1027	1137	1126	1057	1076	1120	1037	1061	1189	1127	1101	1171	1179	1191	1190	1168	1165
925	899	957	965	924	928	920	970	911	1075	1099	1091	1166	1154	1052	1066	1098	1108	1194	1134	1049	1091	1027	1054	1070	1113	1119	1096	1132	1137	1096	1066	1065	1076	1116	1170	1141	1052	1240	1186	1204	1180	1215	1214	1209	1189	1219	1204	1210	1171
934	891	887	961	958	1008	995	964	1035	1035	1102	1116	1141	1131	1184	1147	1156	1106	1142	1133	1139	1101	1077	1090	1113	1147	1144	1117	1179	1183	1111	1158	1091	1073	1173	1174	1148	1225	1187	1214	1161	1206	1168	1191	1283	1311	1201	1151	1132	1190
951	918	900	957	988	978	995	994	994	1106	1091	1094	1129	1148	1155	1142	1122	1111	1113	1119	1068	1176	1116	1090	1104	1067	1083	1206	1165	1240	1137	1083	1105	1105	1115	1164	1195	1161	1289	1187	1162	1086	1185	1172	1281	1259	1208	1161	1162	1170
952	917	1017	1003	1000	917	949	1045	1051	1122	1132	1130	1076	1101	1124	1141	1046	1016	997	1062	1062	1100	1071	1086	1038	1068	1041	1181	1208	1093	1185	1112	1067	1064	1117	1083	1108	1100	1168	1151	1142	1179	1198	1150	1177	1178	1147	1173	1103	1118
994	919	917	972	1086	990	1064	1024	1094	1119	1108	1062	1056	1123	1122	1084	1038	961	1044	998	988	1010	1033	1042	1019	1020	1103	1119	1175	1155	1145	1088	1134	1015	1138	1095	1048	1119	1091	1114	1103	1109	1123	1199	1179	1181	1117	1178	1153	1136
933	933	1045	1001	1064	1037	1016	1040	1077	1180	1075	1108	1062	1126	1045	1028	1077	967	1037	971	945	1005	943	977	957	1078	1051	1205	1072	1103	1128	1101	1100	1083	1115	1083	1055	1067	1074	1115	1071	1054	1146	1155	1174	1161	1121	1146	1176	1228
874	860	959	982	954	1009	1013	1092	1135	1154	1125	1105	1065	1061	1066	1061	1070	1020	1040	1029	957	941	978	1001	1013	1040	1039	1044	1070	1079	1196	1171	1071	1153	1073	1040	1037	1045	1076	989	1089	1049	1085	1164	1193	1221	1209	1151	1189	1163
850	943	926	983	947	936	996	1048	1088	1147	1108	1093	1086	1082	1124	1016	1103	1049	1053	1054	1054	1050	1008	1016	1023	1007	992	1049	1103	1138	1159	1130	1141	1139	1034	1021	1069	1022	1064	1024	1042	1112	1161	1137	1221	1318	1245	1303	1193	1184
870	871	886	905	1008	978	1014	1072	1137	1171	1088	1130	1076	1083	1069	1140	1050	1067	1178	1154	1120	1107	1030	1046	1059	1027	1042	1110	1120	1141	1212	1172	1163	1093	1084	1068	1063	1085	1066	1132	1055	1058	1107	1203	1219	1258	1297	1264	1284	1193
853	852	976	1071	1025	1044	1044	1033	1109	1072	1092	1079	1074	1075	1023	1070	1160	1081	1156	1145	1131	1097	1029	1078	1027	1053	1072	1088	1109	1122	1176	1170	1154	1083	1147	1065	1067	1119	1115	1088	1055	1094	1129	1178	1278	1253	1259	1201	1193	1214
884	931	1010	1053	1052	1123	1016	1072	1032	1097	1056	1011	1045	1017	996	1078	1063	1089	1136	1147	1149	1136	1068	1121	1079	1079	1032	1095	1172	1081	1081	1132	1147	1156	1099	1141	1112	1111	1107	1082	1068	1076	1155	1130	1150	1221	1226	1223	1217	1157
913	921	1007	1031	1081	1084	1046	1008	1061	1033	1002	966	965	1031	981	986	1029	1030	1132	1127	1150	1093	1132	1018	1069	1018	1025	1115	1109	1129	1149	1080	1080	1182	1090	1137	1107	1100	1132	1064	1034	1102	1102	1125	1121	1237	1193	1248	1169	1207
909	997	1007	1031	1073	1045	1105	1068	1009	957	994	963	942	993	938	915	1036	990	1078	1095	1113	1103	1082	1120	1051	1020	1055	1102	1022	1158	1089	1100	1203	1134	1091	1062	1125	1089	1161	1048	1032	1021	1028	1076	1094	1115	1094	1174	1179	1106
912	969	1028	1041	1061	1056	1076	1084	1105	1064	1022	1030	938	1055	911	960	989	1050	1054	1079	1029	1095	1073	1109	1049	1037	1046	1023	978	1026	1126	1114	1057	1102	1136	1053	1096	1139	1074	1066	1102	992	1110	1111	1035	1128	1185	1186	1235	1234
895	921	988	977	1033	1085	1029	1091	1119	1101	1025	975	1065	995	1048	990	1007	1045	1094	1088	1059	1077	1083	1032	1046	1065	1001	977	1000	1088	1146	1175	1132	1099	1078	1039	1081	1081	1105	1049	1080	1070	1060	1081	1128	1031	1212	1224	1226	1273
873	949	987	915	1000	1031	1006	976	1026	1032	1030	982	1050	1138	1075	1055	1068	1128	1011	1046	1087	1080	1113	1086	1010	997	998	1029	1062	1004	1134	1135	1148	1130	1041	1038	1044	1015	1050	1027	1073	1084	1121	1139	1133	1179	1144	1215	1225	1225
926	918	947	980	998	990	1079	1013	1112	1013	1003	989	1039	1067	1067	1097	1083	1097	1056	1076	984	1082	1039	1084	1082	941	997	959	977	1054	1073	1165	1204	1098	1088	1038	1041	1079	1107	1023	1064	1029	1070	1085	1134	1147	1146	1207	1233	1274
920	952	982	1020	1010	1055	1039	1006	1027	981	954	976	1059	1043	1118	1066	1035	1047	1102	975	1035	1032	1088	1060	1072	1058	1005	980	982	1014	1051	1157	1131	1152	1111	1076	1044	1033	1008	1051	1086	1122	1096	1072	1140	1125	1116	1169	1190	1168
928	908	1002	1033	1025	1044	993	1019	956	1036	927	943	987	965	1016	941	1070	994	978	982	1049	992	1005	1030	1076	1078	1047	1004	979	973	1032	1203	1157	1140	1131	1069	1068	1059	956	1055	1020	1074	1060	1084	1069	1181	1097	1102	1185	1192
856	950	940	976	1065	1043	1127	1026	1009	989	960	912	964	975	1005	1004	1020	943	1027	971	945	953	1020	1015	996	961	983	1031	1064	1062	1104	1127	1116	1154	1147	1077	1002	1030	1004	995	952	1062	992	1040	1070	1090	1113	1056	1193	1136
867	839	948	958	1069	1090	1078	1103	1007	1046	998	974	1000	961	957	1020	968	1035	961	978	937	890	1010	962	981	1055	1017	985	1029	1095	1132	1113	1115	1081	1097	1025	1082	987	981	956	952	991	1059	1078	1057	1055	1158	1175	1168	1218
932	895	906	981	1079	1016	1074	1098	1093	1058	1035	1081	1053	1024	1106	1073	999	1027	1012	1033	956	937	999	954	1028	1064	1040	1049	993	1108	1121	1096	1133	1104	1101	1074	1006	1026	1035	949	963	973	990	1047	1088	1110	1178	1133	1288	1214
910	840	906	929	981	1018	1033	1143	1132	1154	1031	1046	1063	1085	1124	1026	994	1044	1009	1048	983	982	1012	1014	1036	990	1012	1035	1008	1136	1126	1138	1163	1193	1119	1046	1097	1054	984	1019	1067	1000	1040	1103	1094	1147	1223	1231	1339	1278
946	923	922	886	1008	1067	1060	1050	1093	1074	1038	1095	1121	1074	1073	1033	1025	1004	1024	1050	1011	982	1050	1063	1003	1041	1048	1080	1005	1082	1103	1074	1159	1194	1173	1083	1056	1044	1017	1014	1063	1048	1071	1099	1114	1092	1150	1215	1224	1325
898	927	921	961	977	970	1016	1087	1083	1111	1127	996	984	1040	1010	1011	1025	1015	1009	1047	1017	965	1014	962	1006	997	995	1061	1094	1074	1130	1086	1143	1136	1198	1099	1088	1014	1014	1042	1061	1066	1014	1106	1113	1125	1108	1144	1195	1228
930	889	886	954	994	971	1029	974	1041	1125	1059	1018	1069	1033	956	978	983	997	929	976	980	939	957	978	972	966	1009	1024	1034	1031	1099	1123	1096	1098	1165	1101	1117	1017	967	987	988	1012	1032	1027	1068	1055	1065	1087	1113	1212
886	892	889	933	997	995	944	1034	979	999	1014	991	976	904	948	904	946	940	982	881	987	902	919	939	963	901	960	968	1058	1073	1047	1023	1103	1133	1123	1040	1073	964	992	977	988	969	974	1000	1066	974	1095	1048	1137	1165
954	883	963	971	985	984	961	945	975	1080	1035	986	1032	1019	945	898	931	945	930	913	844	963	899	884	910	885	912	992	979	988	1064	1027	1103	1055	1025	1066	1045	979	954	937	983	893	910	1040	1043	1071	1105	1103	1128	1155
948	940	957	1021	1052	994	965	978	1032	1089	1027	1082	1049	1051	1023	967	981	974	1053	928	941	923	870	888	889	925	923	965	940	1046	1104	1037	1119	1047	1114	1066	1067	1015	939	926	910	958	1036	1075	1083	1138	1189	1180	1225	1219
919	964	980	1016	1030	1071	992	1010	984	1043	1092	1070	1013	1123	1011	993	1005	1014	1009	1032	1022	947	1016	958	923	896	1021	980	1065	1009	1135	1145	1195	1119	1108	1056	1090	1055	984	963	986	1015	1095	1089	1149	1329	1255	1337	1386	1302
947	943	955	1020	1033	1079	1022	1032	993	1101	1008	1068	1089	1021	1024	1029	1069	1004	1063	1100	1024	1032	988	994	966	941	1045	970	1081	1115	1186	1217	1233	1109	1105	1179	1092	1061	1076	1053	1002	1045	1045	1096	1183	1230	1316	1357	1389	1390
919	872	959	972	1016	1014	1044	1057	1050	988	998	1014	1010	1001	1051	1007	1015	1031	1092	1128	1054	1002	941	976	932	938	984	1051	1065	1128	1199	1237	1201	1197	1087	1167	1110	1073	1060	1105	1048	952	980	951	1029	1177	1135	1151	1303	1269
896	886	873	930	962	971	970	1082	1044	947	933	953	905	1045	987	950	1025	995	1018	1019	962	1042	994	1039	954	916	971	1018	1059	1050	1163	1170	1186	1170	1116	1065	1037	1078	1079	1066	991	1011	960	937	983	984	1026	1098	1108	1094
904	889	913	899	949	877	923	948	1013	1031	917	982	908	934	1008	1006	1024	921	1015	972	994	947	980	1016	978	939	941	981	1025	1070	1173	1156	1164	1194	1103	1014	978	982	983	1084	1098	1042	972	980	901	877	931	952	994	990
880	886	907	1004	1002	960	946	985	976	968	944	976	913	964	972	953	979	987	929	942	1018	998	974	989	972	967	921	961	961	1090	1191	1167	1151	1183	1090	1037	909	977	907	1071	1135	1080	1027	975	975	854	871	885	939	938
883	914	942	1027	977	975	961	977	1011	993	1089	938	976	930	944	929	974	961	1021	960	967	1081	1034	968	961	934	999	1002	1023	1099	1186	1241	1177	1105	1051	965	1014	979	1045	1092	1233	1272	1063	905	888	992	910	922	924	985
913	872	968	938	1009	1018	1000	940	1000	1011	1001	1023	988	1001	973	930	973	941	977	1019	990	961	949	962	925	983	1009	954	1029	1103	1194	1164	1146	1090	1018	1057	991	967	1024	1135	1129	1137	1050	1014	924	959	1005	1011	1073	1089
927	917	963	962	986	985	1049	985	977	1052	1035	1114	1007	1020	985	980	898	940	980	947	911	963	980	949	893	884	937	1007	1100	1078	1118	1066	1111	1110	1009	966	997	1022	1044	1073	1051	1107	1057	1002	1062	1094	1198	1195	1179	1158
904	971	1013	1033	1014	1041	1006	986	950	1049	1016	1016	1015	991	983	984	996	978	1008	945	956	934	963	993	927	941	999	1020	948	1052	1070	1082	1087	966	1063	1046	1057	984	1039	990	986	1058	1146	1102	1072	1265	1162	1268	1318	1234
897	967	1004	1076	1028	1014	977	987	983	1003	1012	983	963	937	911	924	942	998	994	1003	1015	875	955	1020	964	1039	942	932	1054	993	1074	1056	1096	1080	1002	1063	1025	975	982	976	983	1132	1149	1166	1249	1215	1198	1237	1233	1162
867	1000	956	983	1060	1031	983	983	976	909	1018	970	924	915	890	878	930	951	999	937	1019	951	923	1009	969	970	952	1019	1023	1066	1047	1088	1097	1064	1045	1053	1029	946	992	995	1026	1055	1049	1142	1122	1133	1124	1122	1132	1102
905	926	971	990	1009	1064	974	989	1008	975	1036	959	931	872	845	855	869	898	978	978	937	987	958	976	893	911	960	999	996	975	1042	1028	988	1030	1080	976	992	944	923	953	986	1057	1120	1098	1131	1144	1076	1138	1094	1081
928	944	993	986	983	1009	996	954	936	976	1024	970	1025	890	872	889	911	901	945	993	951	957	948	902	923	915	893	989	1024	954	1008	970	1002	1026	989	1027	1035	952	927	963	1032	1028	1117	1053	1185	1209	1126	1118	1225	1127
962	907	987	987	958	1012	978	943	955	1046	1027	973	997	903	886	902	910	905	889	986	981	989	998	989	933	998	1002	945	1003	985	984	1007	1005	1011	1004	1102	1046	982	1024	997	999	1121	1158	1164	1230	1182	1238	1163	1120	1138
859	914	1008	961	1012	957	960	971	1025	971	1030	960	993	959	920	927	814	914	897	957	999	977	978	950	977	985	1004	999	1002	1016	939	981	990	1025	1001	1016	1076	1026	930	1032	1110	1079	1117	1188	1204	1187	1090	1148	1122	1205
932	938	946	940	977	938	954	956	1011	1001	1006	1016	874	939	899	861	844	855	842	915	923	926	933	985	922	998	979	1056	1020	967	1032	987	939	964	938	959	983	957	979	984	1137	1093	1108	1098	1217	1143	1110	1060	1161	1173
936	931	946	956	924	990	958	919	938	1054	947	939	937	897	833	863	873	864	850	884	882	889	905	912	1016	894	938	949	967	1017	1010	940	933	887	971	968	886	939	1020	1030	1082	1006	1139	1079	1147	1081	1129	1110	1151	1098
936	939	977	933	909	968	928	928	923	948	883	886	848	908	845	895	908	918	867	896	870	879	928	947	944	998	1030	988	986	990	1008	961	991	1018	905	864	939	997	976	1046	1098	1095	1193	1102	1154	1166	1139	1109	1067	1190
950	933	962	945	1016	1008	980	958	930	946	985	885	913	805	869	919	861	969	908	851	923	872	967	1022	998	992	996	947	1032	950	998	1043	1039	972	937	942	960	998	1034	1081	1089	1152	1248	1165	1133	1152	1106	1063	1054	1226
869	1021	929	964	989	913	965	909	930	890	923	936	850	862	871	874	883	922	940	888	907	879	936	984	995	1001	1000	995	1031	985	969	1116	1047	1011	945	984	1013	1009	1024	1038	1110	1211	1158	1183	1169	1113	1122	1071	1076	1123
829	870	861	922	858	887	881	858	919	878	888	884	914	877	857	896	972	891	942	891	912	916	936	1009	955	1017	1058	1010	986	1028	1020	1011	1026	1000	1026	943	1065	998	1034	1092	1118	1126	1135	1198	1110	1018	1124	1162	1178	1171
821	853	886	846	821	904	809	846	846	906	826	876	853	934	907	912	916	935	991	974	893	908	975	1000	1009	1058	1052	973	993	1016	1047	1009	958	975	976	985	1000	1049	1056	1095	1029	1136	1148	1103	1134	1195	1148	1109	1074	1152
858	801	859	835	798	841	800	794	865	780	835	828	793	867	849	885	958	934	1053	916	1006	1043	999	1015	1027	1035	1022	1008	1005	1047	1014	986	1002	993	954	1042	1054	1037	1046	1069	1093	1100	1088	1111	1124	1072	1027	1113	1164	1088
866	868	858	847	868	862	795	781	774	760	801	817	816	863	883	835	908	869	869	997	1013	984	975	998	948	946	995	968	955	990	916	996	981	892	1015	1035	994	1006	1103	1056	1121	1096	1071	1004	978	1008	977	1052	975	972
940	868	844	864	846	821	795	776	758	728	804	795	856	850	817	842	897	902	890	925	953	964	998	948	943	924	995	990	956	998	933	944	915	946	975	978	951	981	1038	1081	1087	1088	1020	993	1017	1017	1042	1044	999	1026
889	867	839	844	892	799	741	724	752	813	771	814	833	905	938	920	902	934	1021	1036	973	1002	950	949	982	947	1028	983	1008	917	982	965	988	952	999	999	994	991	1081	1098	1131	1066	1087	1043	1066	1030	1033	1046	1016	1003
849	881	858	773	762	806	767	761	791	786	780	808	851	927	958	999	1014	1077	989	1008	1054	1045	1064	1058	1043	1029	1026	996	1027	988	1012	1031	1032	1032	1050	1006	1076	1134	1161	1209	1147	1180	1124	1078	1031	1117	948	1010	1012	1023
825	792	794	772	772	726	806	777	792	801	791	820	803	900	942	967	1045	1037	1060	1023	1002	1051	1058	1024	1055	1018	984	988	1023	1002	1021	1014	1088	1070	1010	1042	1043	1150	1135	1119	1186	1101	1069	1055	1040	1077	1033	1086	1040	1070
790	781	776	803	782	756	805	795	815	814	823	828	862	928	929	968	1006	990	1032	942	1018	965	984	951	978	977	926	947	981	1035	982	989	1051	1031	1003	1016	1024	1137	1117	1163	1126	1154	1062	1050	1023	1106	1042	962	1046	1054
789	793	800	782	748	784	767	777	784	803	860	808	829	825	866	925	1023	929	965	978	1008	1024	995	918	953	961	972	962	917	1002	1037	988	1028	1046	998	994	998	1040	1073	1124	1122	1082	1045	1031	1037	985	1015	1013	1043	1097
792	799	764	748	721	810	774	752	807	840	847	799	815	876	871	903	917	972	907	903	943	963	927	932	939	902	903	848	895	1003	955	977	1003	1078	1019	1047	1008	1074	1055	1103	1103	1060	1017	1035	985	1072	998	1033	1034	1101
771	753	774	771	717	732	734	855	815	850	820	838	836	810	854	891	871	966	948	927	922	908	866	907	887	830	873	885	875	916	951	1002	1030	1048	1043	999	964	1035	1066	1085	1042	1050	991	1095	1005	961	996	1011	1076	1107
756	668	728	713	741	723	762	781	852	972	855	911	864	895	881	897	882	897	899	898	902	882	855	926	870	875	863	846	898	938	939	951	1016	1046	1004	1054	988	965	1014	1045	1064	1067	1026	1031	988	1056	1026	1055	1125	1109
753	749	771	755	715	760	735	795	878	920	918	996	918	927	914	929	941	895	935	891	1013	925	953	922	898	887	963	926	929	909	1002	1000	1006	1043	993	1052	1013	1083	1012	1016	1038	1086	1036	1029	1037	1080	1066	1064	1174	1092
763	741	738	709	755	763	767	838	906	894	962	961	961	968	996	979	965	897	966	965	959	893	914	928	976	940	920	1028	1016	1012	1072	1007	1049	1055	1024	1006	1007	1001	1117	1100	1023	1136	1112	1128	1153	1164	1140	1116	1130	1156
759	730	742	693	708	784	791	831	853	939	996	997	1015	1049	991	965	965	977	881	954	975	919	934	939	947	918	987	1039	1074	1039	1083	1042	1088	1014	1094	1002	1002	1012	1004	1046	1094	1039	1072	1125	1074	1086	1088	1155	1177	1212
693	712	760	722	720	748	842	854	893	910	975	993	1007	929	970	929	940	917	924	921	963	918	911	857	855	925	998	1029	1042	971	1080	1120	1029	1058	1075	991	985	998	1016	1012	1009	1034	1026	1001	1067	1028	1095	1126	1120	1145
753	713	782	682	715	732	827	850	858	927	888	940	924	922	890	921	905	871	888	880	922	846	869	893	915	895	912	914	939	987	1014	1055	1010	1004	938	901	954	958	938	951	933	984	966	1008	929	1052	1055	1053	1031	1117
810	747	698	742	715	687	763	847	859	918	867	803	831	868	865	848	842	884	834	851	867	821	838	834	865	858	878	941	952	1004	987	961	1009	929	934	944	910	894	908	980	933	916	915	932	995	916	984	986	937	994
796	763	806	744	746	688	836	902	789	839	936	777	874	944	827	891	831	860	822	831	831	829	824	824	829	852	849	882	896	920	936	952	941	947	893	872	933	926	904	959	909	930	900	929	927	948	990	984	997	962
916	808	766	768	795	767	748	858	850	919	918	896	904	881	848	910	888	873	904	895	800	869	884	891	898	914	921	898	925	940	856	968	1003	969	872	856	862	919	963	938	1051	982	981	983	964	998	999	998	992	1051
824	903	797	759	780	761	746	902	872	894	864	890	915	900	922	936	916	912	962	946	949	1000	923	937	982	959	944	960	988	1073	986	987	966	975	936	954	953	961	982	978	1063	1033	967	1034	1037	1036	1094	964	961	981
853	859	775	788	863	828	748	799	869	829	845	855	800	856	873	833	948	972	940	1010	989	1008	938	941	945	928	961	1011	979	992	1039	1037	970	1014	926	968	911	995	1015	932	1023	1069	1052	1107	1067	1035	1028	992	1061	978
806	842	848	725	780	817	744	834	856	805	821	800	798	849	871	838	890	875	979	959	947	975	956	943	919	956	1008	1003	962	1027	1009	971	982	941	931	956	990	966	964	983	969	969	998	994	1033	1072	973	982	957	920
841	870	853	851	787	855	813	836	835	798	829	853	814	821	854	853	868	906	952	927	924	966	881	922	947	948	947	934	986	981	987	930	894	942	924	897	898	936	944	932	875	928	935	937	998	926	918	943	853	870
865	880	900	839	877	884	884	885	913	925	870	859	849	868	832	874	867	871	893	964	966	956	923	877	872	931	913	921	897	858	891	830	855	878	891	934	941	875	897	993	918	873	909	879	885	951	847	823	889	901
820	871	928	830	850	953	868	868	860	825	805	779	808	835	836	774	882	864	893	976	895	899	893	864	792	854	866	903	938	860	890	813	861	839	851	947	873	935	869	949	888	987	893	933	859	905	896	887	845	835
757	845	843	772	781	806	795	775	821	827	811	770	817	753	781	844	852	788	853	927	887	810	885	897	843	884	851	894	893	920	856	852	879	849	860	872	896	914	913	946	951	936	887	915	890	875	863	872	895	865
753	846	773	812	735	791	745	793	747	770	765	748	745	648	727	748	759	817	808	845	905	809	812	802	847	842	889	846	946	909	891	823	848	868	900	903	893	892	896	914	930	943	915	825	865	924	839	875	927	925
699	795	741	756	661	739	765	712	746	747	746	717	751	673	778	718	777	797	785	852	817	829	787	813	889	894	846	892	826	883	891	882	904	912	908	917	929	934	894	892	936	924	881	879	840	845	871	892	947	904
787	858	780	733	712	798	793	758	843	835	749	803	757	710	782	814	845	784	853	847	814	768	822	786	871	908	851	897	841	858	925	898	892	888	921	872	890	904	900	956	912	870	896	854	865	838	862	946	857	942
788	864	813	781	761	805	782	828	878	882	868	876	842	799	790	839	905	873	889	833	829	824	833	890	848	939	909	850	828	817	860	904	912	944	940	913	887	894	901	882	834	861	882	872	869	803	852	857	888	881
854	837	804	756	799	883	767	835	897	930	965	902	894	852	898	834	899	896	916	923	889	847	853	833	812	903	867	874	854	866	910	996	910	888	919	925	917	919	886	885	819	819	820	830	884	849	812	875	898	837
809	832	792	719	776	816	821	852	867	889	917	887	819	882	835	898	864	905	880	862	839	888	827	875	844	839	870	871	900	869	888	936	876	974	950	976	944	908	917	847	867	818	827	899	843	857	849	948	885	866
786	738	744	739	768	748	824	811	840	807	870	826	808	845	826	926	816	866	897	911	855	875	905	895	861	871	882	934	889	952	978	912	944	933	912	938	954	884	906	860	851	827	792	890	886	940	909	912	927	910
777	725	701	733	758	724	770	843	846	785	899	841	888	844	837	882	873	907	876	906	938	946	903	865	904	875	892	842	900	924	920	948	925	967	921	947	918	935	932	852	864	851	865	890	828	954	915	937	876	873
733	717	712	738	741	780	845	872	852	893	847	825	859	809	818	790	903	913	910	851	864	948	905	954	892	856	902	856	980	961	980	917	879	901	941	940	921	924	906	870	876	806	850	781	945	940	859	903	853	863
726	723	690	735	757	802	815	922	879	905	878	906	874	834	834	859	870	836	883	892	913	980	898	920	913	922	890	929	869	947	886	907	925	922	868	907	895	887	870	917	957	908	898	883	907	961	906	874	901	896
755	754	734	732	731	763	835	894	864	889	896	902	864	779	795	878	811	875	867	925	857	868	961	995	883	905	888	929	852	907	914	867	938	905	914	843	888	896	918	873	960	898	933	951	966	942	916	860	876	868
824	750	759	786	754	812	851	890	851	907	986	873	902	773	816	821	919	857	917	932	890	864	966	895	938	827	836	854	909	933	922	870	933	900	883	851	887	923	947	928	890	908	954	890	974	933	930	960	894	904
905	774	801	736	810	828	787	848	960	868	911	948	860	879	866	806	854	862	857	944	929	887	943	905	912	785	840	903	924	903	955	892	852	913	895	865	877	878	938	920	920	892	924	925	947	934	902	886	852	844
[truncated: 920 more columns]
